# Supplementary material for: Dataset from dynamic shake-table testing of five full-scale single leaf and cavity URM walls subjected to out-of-plane two-way bending
Source: Data Brief. 2019 Mar 20;24:103854. doi: 10.1016/j.dib.2019.103854 (PMC6480314; doi:10.1016/j.dib.2019.103854)
Supplement: Multimedia component 2 [file mmc2.zip › DATA/CL-000-RF/Test12.txt]

0 0.0025227 -0.00046293 -0.037052 -0.0016259 0 -0.0045859 7.9283e-05 0.004763 6.0231e-05 -0.00012103 0.0023294 -0.43518 0.11466 -0.00178 0.090952 0.083867 0.0010811 0.063306 -0.0095527 0.0046123 -0.0016692 -0.0091797 0.0057676 0.011533 0.00073978 -0.0010108 -6.5457e-05 -0.00032195 -0.0049632 0 0 -0.0016963 0 0.10076 0.10806 0.096346 0 0
0.003907 0.0013527 -0.00012412 -0.037457 -0.00030762 0 -0.0034112 0.00027575 0.0026257 -0.00077428 0.0013739 0.0015352 -0.45537 0.12607 -0.0016174 0.087699 0.086168 0.0011017 0.064735 0.0043904 0.0093794 0.0055762 -0.0044697 0.011537 0.014515 0.00048624 0.00021483 -3.3433e-05 -0.00080653 -0.0038227 0 0 -0.0019717 0 0.10219 0.1134 0.087879 0 0
0.007813 -0.00049828 -0.00023996 -0.027458 0.0006306 0 -0.0008485 0.00048542 -0.00020558 -0.0019009 0.0035907 -0.00016732 -0.45597 0.13801 -0.0013382 0.087307 0.086674 0.0016586 0.06756 0.021399 0.0074786 0.013373 0.0039523 0.014467 0.017196 -0.00011672 0.00077549 -0.00021954 -0.00085316 -0.00057216 0 0 -0.0015568 0 0.10525 0.11771 0.078898 0 0
0.011719 -0.0023268 -0.0010753 -0.01302 0.00050379 0 0.00088245 -0.00013573 -0.002681 -0.0027917 0.0039534 -0.001916 -0.43833 0.14645 -0.0011254 0.088481 0.087798 0.0023128 0.071283 0.037864 -0.00020875 0.020532 0.01431 0.014173 0.019976 -0.00062024 0.00059948 -0.00056995 -0.00043353 0.014128 0 0 -0.0013146 0 0.10857 0.11956 0.071979 0 0
0.015625 -0.0033126 -0.0023103 -0.00083481 -0.0002472 0 0.00022548 -0.0017421 -0.0042448 -0.0031051 0.00067686 -0.0032647 -0.4174 0.14953 -0.0012889 0.090212 0.090694 0.0018916 0.075434 0.052036 -0.00762 0.026519 0.025407 0.012319 0.022929 -0.00073572 0.00026029 -0.00082107 4.5293e-06 0.044393 0 0 -0.0023478 0 0.11096 0.11816 0.068242 0 0
0.019532 -0.0031829 -0.0031915 0.0061071 -0.0005347 0 -0.0022388 -0.0037459 -0.0045836 -0.0031945 -0.0051216 -0.004548 -0.40916 0.14593 -0.0019374 0.091363 0.096223 -0.00018708 0.079417 0.062385 -0.0087973 0.03089 0.035895 0.010699 0.025995 -0.00061678 0.00027502 -0.00074357 3.811e-05 0.082077 0 0 -0.0048888 0 0.1111 0.11292 0.068423 0 0
0.023438 -0.0024725 -0.0031413 0.0091518 0.00013654 0 -0.0043059 -0.0052165 -0.0037229 -0.0037273 -0.0098073 -0.0061677 -0.41846 0.13425 -0.002816 0.089622 0.10467 -0.0030655 0.081628 0.066344 -0.0030006 0.032776 0.042822 0.0096944 0.028248 -0.00066393 0.00054205 -0.00035365 -0.00029954 0.10956 0 0 -0.0077188 0 0.10609 0.10284 0.072855 0 0
0.027344 -0.0020449 -0.0022693 0.01129 0.0011067 0 -0.0041373 -0.0054641 -0.0024592 -0.0048051 -0.01023 -0.0077916 -0.4371 0.11904 -0.0034283 0.084527 0.11247 -0.0048746 0.08078 0.065225 0.0049599 0.032566 0.044905 0.0085007 0.028174 -0.0010481 0.00053545 0.00012356 -0.0005878 0.11292 0 0 -0.0089863 0 0.096065 0.090111 0.078011 0 0
0.03125 -0.0022848 -0.0012737 0.014138 0.0013325 0 -0.0017856 -0.004459 -0.0021814 -0.0056618 -0.0066062 -0.0085155 -0.45255 0.10351 -0.0033146 0.077094 0.11694 -0.0041224 0.076666 0.060875 0.0091318 0.030824 0.042751 0.0066612 0.025308 -0.0014623 4.6711e-06 0.00046809 -0.0004611 0.094053 0 0 -0.0078285 0 0.082738 0.076616 0.081595 0 0
0.035157 -0.0027378 -0.00080189 0.016941 0.00060577 0 0.0010909 -0.0027928 -0.0036584 -0.0053995 -0.0023235 -0.0078155 -0.45827 0.089635 -0.0023311 0.068329 0.11621 -0.0010073 0.06925 0.054652 0.0072854 0.02799 0.037047 0.0050614 0.019601 -0.0013911 -0.00065261 0.00060954 5.2833e-05 0.068815 0 0 -0.0051913 0 0.06765 0.063751 0.082219 0 0
0.039063 -0.0025462 -0.00088375 0.017619 -0.00017788 0 0.002794 -0.0011797 -0.0058798 -0.0039763 -0.00072084 -0.0061331 -0.45718 0.079375 -0.0008426 0.059733 0.10836 0.0023604 0.058685 0.04824 0.002023 0.024642 0.028944 0.0051763 0.011365 -0.00065051 -0.00080044 0.00057557 0.00059487 0.051816 0 0 -0.0029529 0 0.052983 0.053168 0.078602 0 0
0.042969 -0.0012453 -0.00097266 0.014498 1.343e-06 0 0.0028086 9.8918e-05 -0.0065246 -0.0022796 -0.0020144 -0.0043811 -0.45679 0.073881 0.00028822 0.054396 0.092743 0.0032147 0.046492 0.044595 -0.0022287 0.022146 0.021414 0.0072878 0.0032687 0.00034957 -0.00030241 0.00036912 0.00079756 0.042835 0 0 -0.0021904 0 0.043083 0.047404 0.070906 0 0
0.046875 0.00083453 -0.00051944 0.0074961 0.001173 0 0.0017437 0.0013007 -0.0040924 -0.0011333 -0.0034293 -0.0029459 -0.46207 0.07028 7.1315e-05 0.052443 0.07511 0.00024487 0.035396 0.044081 -0.0030885 0.021173 0.016264 0.0096175 -0.0017105 0.00091027 0.00026926 -2.9421e-05 0.0005353 0.02889 0 0 -0.002311 0 0.038099 0.045345 0.062932 0 0
0.050782 0.002873 0.00050693 -0.0016572 0.0023519 0 0.00049717 0.002775 0.00031272 -0.00035743 -0.0022417 -0.0013416 -0.47215 0.067323 -0.0019353 0.053409 0.058541 -0.0049727 0.026699 0.046492 -0.0015552 0.021941 0.013856 0.0094897 -0.0023073 0.00064856 0.00022651 -0.00052721 -5.5158e-05 -0.0004071 0 0 -0.0018242 0 0.037509 0.046318 0.056597 0 0
0.054688 0.0041933 0.0016305 -0.010184 0.0025725 0 -0.00030444 0.0044404 0.003617 0.00099064 0.0015299 0.0011133 -0.48204 0.063958 -0.0051029 0.056487 0.045901 -0.0087062 0.021453 0.051288 -0.0002599 0.02448 0.014189 0.0055726 0.0022231 -0.00016593 -0.00048102 -0.0008542 -0.00068994 -0.040863 0 0 0.0001751 0 0.040341 0.04945 0.053538 0 0
0.058594 0.0046144 0.0023241 -0.015694 0.0018107 0 -0.00027712 0.0057703 0.0035407 0.0033994 0.0054575 0.0043983 -0.48629 0.059306 -0.0079363 0.059724 0.041626 -0.0079167 0.021141 0.057006 -0.00083063 0.028584 0.016657 -0.00092902 0.012238 -0.00085442 -0.0011937 -0.00073069 -0.0010633 -0.077668 0 0 0.0033315 0 0.044369 0.053207 0.055915 0 0
0.0625 0.0043201 0.0024161 -0.017469 0.00085458 0 0.00080358 0.006322 0.00082985 0.0060949 0.0073677 0.007661 -0.4816 0.054564 -0.0090563 0.060284 0.045311 -0.0030609 0.024175 0.060538 -0.0027819 0.032656 0.018988 -0.007289 0.023424 -0.00091723 -0.0012402 -0.00015676 -0.00097948 -0.10009 0 0 0.006625 0 0.045958 0.055378 0.061975 0 0
0.066407 0.003548 0.0020982 -0.016526 0.00041737 0 0.0027373 0.0062034 -0.0013922 0.0076394 0.0072894 0.0099101 -0.46806 0.05112 -0.0082172 0.057741 0.05325 0.001896 0.028132 0.060533 -0.0044304 0.035591 0.020224 -0.011493 0.032186 -0.00042621 -0.00063682 0.00048609 -0.00050316 -0.1102 0 0 0.0093166 0 0.044287 0.055387 0.06866 0 0
0.070313 0.0024735 0.0016435 -0.014234 0.0005445 0 0.0046688 0.0059091 -0.00061244 0.0073638 0.0067726 0.010705 -0.4498 0.049753 -0.0064092 0.052246 0.062888 0.0028432 0.031457 0.056288 -0.0045105 0.036734 0.020122 -0.013551 0.036435 0.0001072 -1.9597e-05 0.0007001 -5.3032e-06 -0.11651 0 0 0.011174 0 0.039316 0.053047 0.073938 0 0
0.074219 0.0013096 0.0011894 -0.010726 0.0008587 0 0.0055092 0.0056855 0.0027131 0.0060725 0.006771 0.010176 -0.43444 0.051071 -0.0048726 0.044402 0.071353 -0.00051723 0.032567 0.047439 -0.0029883 0.035552 0.018737 -0.014757 0.03442 0.00022308 9.3323e-05 0.00031684 5.701e-05 -0.12126 0 0 0.011994 0 0.031504 0.048425 0.075741 0 0
0.078125 0.0003592 0.00075666 -0.0048365 0.0011464 0 0.0048522 0.0051815 0.0057492 0.0052153 0.0067107 0.0086088 -0.43002 0.054927 -0.0039357 0.036697 0.073356 -0.0040366 0.028954 0.034224 -0.00072685 0.03139 0.01729 -0.015837 0.024502 -0.00010068 -0.00013041 -0.00029477 -0.00045087 -0.11695 0 0 0.011342 0 0.023053 0.042141 0.070672 0 0
0.082032 -0.00013469 0.00036227 0.0041281 0.0014869 0 0.0034264 0.0038621 0.006087 0.0053931 0.0056508 0.0062627 -0.44029 0.058241 -0.0028249 0.031516 0.07004 -0.0029198 0.022901 0.020888 0.0013028 0.026224 0.017216 -0.015978 0.012705 -0.00048732 -7.2283e-05 -0.00050503 -0.0011173 -0.096165 0 0 0.0090244 0 0.016584 0.036122 0.061925 0 0
0.085938 -0.00017889 3.3371e-05 0.014534 0.0018402 0 0.0024242 0.0017592 0.0038544 0.0057918 0.0038202 0.0036296 -0.46184 0.059542 -0.00064836 0.029451 0.062689 0.0033823 0.016093 0.0095372 0.0024996 0.02104 0.018896 -0.013697 0.0021204 -0.00054235 0.00057776 1.488e-05 -0.0012628 -0.062848 0 0 0.0057116 0 0.012796 0.031118 0.051559 0 0
0.089844 -9.8471e-06 -0.00025616 0.022631 0.0017732 0 0.0022831 -0.00034643 0.0011722 0.0051006 0.0024702 0.0015746 -0.48635 0.057719 0.0024624 0.03065 0.052879 0.010078 0.01031 0.0020609 0.0026461 0.016767 0.022457 -0.0085888 -0.0045013 -0.00021422 0.0014025 0.00094918 -0.00056432 -0.030822 0 0 0.0027416 0 0.011998 0.02773 0.041695 0 0
0.09375 0.00014265 -0.00055851 0.025007 0.00084063 0 0.0022316 -0.0016314 -0.00012937 0.0028635 0.0022135 0.00084908 -0.50639 0.051542 0.0052572 0.034705 0.043299 0.011215 0.0086183 0.0013602 0.0017728 0.014809 0.027737 -0.002096 -0.0032961 0.00016723 0.0016605 0.0015615 0.00056185 -0.010557 0 0 0.0010351 0 0.014132 0.026736 0.035747 0 0
0.097657 0.00025204 -0.0008089 0.02109 -0.00073566 0 0.0011779 -0.0020906 -4.0104e-06 -0.00017345 0.0020223 0.0012689 -0.51944 0.042704 0.0064517 0.038834 0.037384 0.00534 0.013429 0.0082897 0.0001332 0.015978 0.033325 0.0035186 0.0060457 0.00017898 0.0010809 0.0013322 0.0012602 0.0011294 0 0 0.00018844 0 0.017259 0.027957 0.036305 0 0
0.10156 0.00044943 -0.00077013 0.013347 -0.00194 0 -0.0009583 -0.0025283 0.00040508 -0.0029465 0.00032468 0.0014721 -0.52634 0.034141 0.0059058 0.041184 0.035327 -0.0028972 0.023036 0.020071 -0.001757 0.019421 0.038262 0.0070148 0.019163 -0.00033595 0.00019593 0.00045265 0.0010005 0.016657 0 0 -0.0012062 0 0.019891 0.030292 0.041639 0 0
0.10547 0.00082602 -0.00023352 0.0050973 -0.0017164 0 -0.0029318 -0.0035703 0.00032395 -0.0050594 -0.0029514 -0.00022034 -0.52676 0.027444 0.0047193 0.041073 0.03695 -0.0069056 0.035988 0.035014 -0.0032129 0.02461 0.042169 0.0090513 0.033246 -0.0011253 -0.00014441 -0.00029194 7.5016e-05 0.043268 0 0 -0.0041926 0 0.021487 0.033075 0.050339 0 0
0.10938 0.001336 0.00067334 -0.0018463 4.1734e-05 0 -0.0032913 -0.0047528 -6.3914e-05 -0.0067689 -0.005843 -0.0043895 -0.51801 0.024003 0.004171 0.038174 0.041712 -0.00409 0.050373 0.051161 -0.0036663 0.03088 0.044803 0.011285 0.045284 -0.0017052 0.00042347 -0.00019234 -0.00068171 0.07427 0 0 -0.0083196 0 0.021717 0.03558 0.06057 0 0
0.11328 0.0018902 0.0014401 -0.0076045 0.0022414 0 -0.001811 -0.0048016 -0.00042624 -0.0081623 -0.0061473 -0.0097375 -0.49977 0.025258 0.0045588 0.033054 0.048373 0.0021308 0.061444 0.064465 -0.0029798 0.03685 0.045799 0.014574 0.049626 -0.0017211 0.001449 0.00073611 -0.00068653 0.094891 0 0 -0.011816 0 0.020481 0.036131 0.068132 0 0
0.11719 0.0024679 0.0015474 -0.012843 0.0033718 0 0.00023718 -0.0029668 -0.0011054 -0.0086822 -0.0036621 -0.013676 -0.47956 0.027849 0.005018 0.028526 0.054562 0.0059388 0.06641 0.072637 -0.001542 0.041218 0.04545 0.017966 0.046879 -0.001217 0.0020925 0.001719 -0.00012292 0.095592 0 0 -0.012877 0 0.018519 0.034022 0.070664 0 0
0.12109 0.0030583 0.00095601 -0.017381 0.0026529 0 0.0012373 -4.1039e-05 -0.0026759 -0.0076665 -0.00039374 -0.013913 -0.47103 0.029461 0.0043963 0.025707 0.059397 0.0045224 0.064907 0.075066 -2.0047e-05 0.043453 0.043455 0.019353 0.038746 -0.00060433 0.0018461 0.0018705 0.00032354 0.078577 0 0 -0.010886 0 0.015687 0.028983 0.067935 0 0
0.125 0.0034954 0.00020941 -0.020125 0.00059576 0 0.00064973 0.0021314 -0.0047362 -0.0052552 0.0014967 -0.0098984 -0.48356 0.028313 0.0023125 0.025185 0.062198 6.9042e-06 0.057066 0.071395 0.0010967 0.043153 0.039418 0.017169 0.026896 -0.00034543 0.00088995 0.00097201 0.00019819 0.05221 0 0 -0.0066576 0 0.011616 0.020864 0.060091 0 0
0.12891 0.0034415 -9.2968e-06 -0.019884 -0.0014119 0 -0.00063135 0.0023189 -0.0056176 -0.0024902 0.0017372 -0.0031735 -0.51232 0.022201 -0.00050017 0.027244 0.062084 -0.0034495 0.043549 0.061166 0.0018209 0.039763 0.032497 0.011626 0.013805 -0.00059646 -0.00014567 -0.00031966 -0.00029963 0.021643 0 0 -0.001737 0 0.0053431 0.0094655 0.047692 0 0
0.13281 0.002634 0.00052613 -0.015926 -0.0020861 0 -0.0011739 0.0011073 -0.0037425 -0.00034994 0.0018152 0.0035524 -0.53948 0.010925 -0.0027291 0.029963 0.058236 -0.0038798 0.028132 0.045613 0.0025529 0.033411 0.022266 0.0045098 0.0033447 -0.0011032 -0.00070197 -0.0010403 -0.00061445 -0.013395 0 0 0.0025153 0 -0.0046283 -0.0040709 0.033609 0 0
0.13672 0.0011824 0.0013951 -0.0080389 -0.001066 0 -0.00019406 0.00038045 0.00063199 0.0012476 0.0030284 0.0079499 -0.54768 -0.0016389 -0.0033772 0.030974 0.051645 -0.002732 0.014622 0.028255 0.0035594 0.025855 0.010813 -0.0021497 -0.003739 -0.0014391 -0.00064298 -0.00076744 -0.00047869 -0.052731 0 0 0.0054794 0 -0.017195 -0.017256 0.020773 0 0
0.14063 -0.0004131 0.0019032 0.0031228 0.00091339 0 0.0019755 0.0015213 0.0052203 0.0033096 0.0050403 0.0092903 -0.53418 -0.013076 -0.0023777 0.029195 0.04281 -0.0024376 0.0046963 0.010954 0.0044918 0.018158 -0.00019031 -0.00734 -0.0073979 -0.0013746 -0.00024531 2.1039e-05 -0.00018236 -0.09055 0 0 0.0073548 0 -0.031204 -0.028449 0.010529 0 0
0.14453 -0.001588 0.0016314 0.015234 0.0025187 0 0.0042879 0.0040753 0.0074673 0.0065535 0.0064686 0.0086182 -0.51213 -0.021001 -0.0006003 0.023873 0.0324 -0.0035168 -0.00036011 -0.0044075 0.0044692 0.011454 -0.0088951 -0.011272 -0.0078738 -0.0010432 6.2091e-05 0.00040853 -0.00019896 -0.11772 0 0 0.0088561 0 -0.045142 -0.036011 0.0039767 0 0
0.14844 -0.0020896 0.00066843 0.024257 0.0026573 0 0.0056923 0.0061622 0.0066081 0.010364 0.0065721 0.0078087 -0.4979 -0.021245 0.00071346 0.014572 0.021979 -0.0043799 0.0011648 -0.013968 0.0028062 0.0081482 -0.011083 -0.01458 -0.0055199 -0.00075966 -2.5969e-06 -0.0001057 -0.00062049 -0.12866 0 0 0.01061 0 -0.054913 -0.036362 0.0029258 0 0
0.15234 -0.0020549 -0.00057904 0.026401 0.0011629 0 0.0056282 0.0061886 0.0040678 0.01302 0.0059261 0.0081663 -0.49683 -0.01509 0.00076279 0.0046361 0.013896 -0.0035976 0.0064824 -0.016486 -0.00018986 0.0089402 -0.0062434 -0.0174 -0.0017909 -0.00068394 -0.00039407 -0.0011544 -0.0010443 -0.12445 0 0 0.012492 0 -0.057561 -0.029912 0.0058944 0 0
0.15625 -0.0017599 -0.0016871 0.021154 -0.0011118 0 0.0042008 0.0041886 0.0019717 0.012993 0.0053945 0.0095633 -0.50126 -0.0053217 -0.00026738 -0.0035355 0.0090631 -0.0017134 0.013297 -0.012583 -0.0031325 0.013166 0.0036196 -0.019161 0.0028444 -0.00067657 -0.00077139 -0.0018616 -0.0010226 -0.10942 0 0 0.013428 0 -0.053073 -0.01864 0.011368 0 0
0.16016 -0.0013349 -0.0023295 0.012457 -0.0028917 0 0.0021153 0.0015959 0.0013589 0.01006 0.004861 0.010714 -0.50157 0.0058734 -0.0013884 -0.0083036 0.0079758 -0.00053793 0.020052 -0.0028904 -0.0044083 0.020113 0.016497 -0.019125 0.0081519 -0.00048773 -0.00075002 -0.0016475 -0.00055193 -0.086367 0 0 0.012055 0 -0.041875 -0.0043493 0.018267 0 0
0.16406 -0.00073169 -0.0022568 0.0060215 -0.0033544 0 0.00034381 -0.00015945 0.0017262 0.0053204 0.0034192 0.010266 -0.4974 0.015689 -0.0016742 -0.0079041 0.010961 -0.00094496 0.025011 0.011537 -0.0033405 0.028634 0.029348 -0.017024 0.013951 -6.6132e-05 -0.00022856 -0.00070469 -5.0463e-05 -0.056327 0 0 0.007886 0 -0.025071 0.010371 0.025301 0 0
0.16797 8.4996e-05 -0.0013835 0.0044949 -0.0026071 0 -0.0004491 -0.00079608 0.0019602 0.00030307 0.00079471 0.0077245 -0.49688 0.020023 -0.0010928 -0.0012633 0.016896 -0.0018302 0.026063 0.027169 -0.00070355 0.035696 0.035557 -0.013141 0.019458 0.0003586 0.0004806 0.00027559 0.00013097 -0.021758 0 0 0.0019641 0 -0.0071756 0.019613 0.030189 0 0
0.17188 0.00098628 -7.5983e-06 0.0049268 -0.0014036 0 -0.00037289 -0.0010806 0.0014109 -0.0039003 -0.0018825 0.0035068 -0.5056 0.020034 -0.00045895 0.0076977 0.022494 -0.0013957 0.024357 0.040051 0.0018162 0.039698 0.034334 -0.0079392 0.023647 0.00052138 0.00088196 0.0007931 9.2296e-05 0.012912 0 0 -0.003782 0 0.0071333 0.021749 0.032429 0 0
0.17578 0.0017484 0.0011402 0.0014147 -0.00042713 0 -0.0001871 -0.0018125 0.00011082 -0.0068797 -0.0031183 -0.0016571 -0.51852 0.016893 -0.00046433 0.016838 0.02623 0.00077299 0.020614 0.048477 0.0027149 0.040222 0.026353 -0.0018103 0.025837 0.00042939 0.00072217 0.0009201 0.00021967 0.045136 0 0 -0.0079976 0 0.016139 0.016473 0.031855 0 0
0.17969 0.0022429 0.0012851 -0.0090662 0.00015674 0 -0.00057183 -0.0030064 -0.001657 -0.0086883 -0.0027955 -0.0071316 -0.52463 0.012045 -0.00079109 0.024076 0.026852 0.0031639 0.015683 0.051198 0.0014633 0.037249 0.013099 0.0046902 0.025489 0.00038083 0.0002065 0.0010221 0.00066764 0.076855 0 0 -0.010781 0 0.018785 0.0042001 0.02852 0 0
0.18359 0.0025119 0.00023591 -0.023033 0.00053193 0 -0.0014528 -0.0039758 -0.0036289 -0.0096043 -0.0024716 -0.012148 -0.51909 0.0081402 -0.00040191 0.02606 0.02276 0.0038462 0.011031 0.04662 -0.0014038 0.03135 -0.0014839 0.010491 0.021788 0.00064885 -0.00022626 0.0011923 0.0010983 0.11022 0 0 -0.01306 0 0.01437 -0.013422 0.022616 0 0
0.1875 0.0026386 -0.001327 -0.032679 0.00079916 0 -0.0020981 -0.004041 -0.0053922 -0.0099945 -0.0036588 -0.015453 -0.50906 0.0074222 0.0011315 0.022351 0.015705 0.0023293 0.0082546 0.037731 -0.0046349 0.025509 -0.010684 0.014237 0.016175 0.0011588 -0.00034535 0.0010802 0.0010087 0.13967 0 0 -0.015107 0 0.007347 -0.029971 0.016055 0 0
0.19141 0.0025623 -0.0022865 -0.032053 0.00086488 0 -0.0019204 -0.003093 -0.0062764 -0.010113 -0.0059346 -0.015668 -0.50598 0.009555 0.0027173 0.015149 0.008283 -0.00012683 0.0075882 0.027973 -0.0066667 0.02136 -0.012845 0.015216 0.01046 0.0015168 -0.00031178 0.00034208 0.0003107 0.15072 0 0 -0.015827 0 0.0013578 -0.041677 0.010278 0 0
0.19531 0.0020557 -0.0019676 -0.021665 0.00073211 0 -0.0011136 -0.0015794 -0.0057429 -0.0098484 -0.0071076 -0.012388 -0.51288 0.014081 0.0025108 0.006121 0.0022617 -0.0018595 0.0090906 0.019472 -0.0061075 0.019613 -0.0077686 0.014138 0.0057976 0.0013869 -0.00040716 -0.00078651 -0.00048257 0.13045 0 0 -0.013711 0 -0.001613 -0.046411 0.0062003 0 0
0.19922 0.00091539 -0.00070681 -0.0075673 0.00068257 0 -0.00040676 -0.00010081 -0.0039487 -0.0087271 -0.0054394 -0.0069769 -0.52087 0.02022 -0.000156 -0.0027142 -0.0005275 -0.0022571 0.012633 0.014327 -0.0024983 0.020647 0.0037598 0.012782 0.0033318 0.00083741 -0.0006338 -0.0014996 -0.00070857 0.081456 0 0 -0.0085718 0 0.00010012 -0.042551 0.00467 0 0
0.20313 -0.00078885 0.00041201 0.0038021 0.00095779 0 -0.00022107 0.00096045 -0.0017741 -0.0063549 -0.001565 -0.0019652 -0.51905 0.026481 -0.0036942 -0.0071147 0.0032574 -0.0019162 0.017665 0.015796 0.0029437 0.023745 0.017274 0.012519 0.0046578 0.00029992 -0.00067595 -0.001123 -0.00020108 0.024366 0 0 -0.0022154 0 0.0077878 -0.028513 0.0072462 0 0
0.20703 -0.0026195 0.00044312 0.010087 0.0012805 0 -0.00022896 0.0015731 -0.00015134 -0.0029308 0.0020081 0.00072073 -0.50657 0.032033 -0.0054144 -0.0070241 0.011196 -0.0016158 0.022451 0.020982 0.0074857 0.026066 0.026683 0.013024 0.007663 0.00017361 -0.00029361 0.00015657 0.00054294 -0.016258 0 0 0.0027602 0 0.016805 -0.011362 0.012132 0 0
0.21094 -0.0039361 -0.00067648 0.01318 0.00094681 0 0.00015583 0.0019947 0.00064849 0.00072042 0.0033319 0.0012182 -0.4932 0.036829 -0.0039767 -0.0030164 0.021802 -0.0013636 0.026202 0.028112 0.0084692 0.026501 0.03025 0.012507 0.011099 0.00046792 0.00031294 0.0013284 0.00086069 -0.031105 0 0 0.0049957 0 0.024735 0.005682 0.018386 0 0
0.21484 -0.0042455 -0.0021302 0.015887 -0.00037855 0 0.00095444 0.00258 0.001046 0.0036922 0.002799 0.0014879 -0.4879 0.04082 -0.000657 0.003964 0.033418 -0.00048 0.028227 0.035339 0.0054682 0.024304 0.027191 0.0094482 0.013769 0.00082123 0.00063636 0.0014281 0.00057661 -0.032415 0 0 0.0053147 0 0.029412 0.019713 0.024995 0 0
0.21875 -0.0035261 -0.0029121 0.018827 -0.0020097 0 0.0014949 0.003488 0.0015501 0.0055597 0.0024415 0.0035296 -0.48875 0.043767 0.0019383 0.012023 0.043277 0.0014768 0.027455 0.039719 0.0010796 0.018895 0.017763 0.0042332 0.013902 0.00084742 0.00039348 0.00044311 0.00013743 -0.041059 0 0 0.0057491 0 0.027707 0.026705 0.030299 0 0
0.22266 -0.0022818 -0.002592 0.020267 -0.0026722 0 0.0011775 0.0044345 0.0022312 0.0063983 0.003617 0.0076196 -0.48629 0.044542 0.0023665 0.017648 0.048119 0.0039395 0.023725 0.03881 -0.0008626 0.01222 0.0074478 -0.00092083 0.010869 0.00045535 -0.00013939 -0.00064286 9.6281e-05 -0.066355 0 0 0.0076244 0 0.019144 0.025548 0.032468 0 0
0.22656 -0.00121 -0.0015614 0.018253 -0.0018212 0 0.0002096 0.0047662 0.0027746 0.0063666 0.0055943 0.012032 -0.47669 0.042224 0.001398 0.019755 0.047874 0.0055248 0.018255 0.03369 0.0014627 0.0065699 0.00030004 -0.0037368 0.0061447 -0.00013907 -0.00039985 -0.00075207 0.00049459 -0.097029 0 0 0.010424 0 0.0068994 0.019611 0.031665 0 0
0.23047 -0.00065854 -0.00064297 0.012469 -0.00045697 0 -0.00062763 0.0039614 0.0028829 0.0054776 0.0064282 0.014292 -0.46925 0.036056 0.00061492 0.018033 0.042593 0.0051402 0.011875 0.025256 0.0060248 0.0031555 -0.0021141 -0.0036468 0.00075581 -0.00065264 -0.00014792 0.00028621 0.00080073 -0.11065 0 0 0.012244 0 -0.0069862 0.010968 0.028141 0 0
0.23438 -0.00029886 -0.00042617 0.0042622 -0.00032117 0 -0.00093568 0.0021911 0.0024813 0.0038587 0.0050042 0.012787 -0.47808 0.025458 0.00036413 0.012573 0.032697 0.0031336 0.005545 0.014757 0.0085066 0.0029757 0.0010592 -0.0019136 -0.0041464 -0.00094844 0.00026977 0.0015928 0.00048286 -0.092011 0 0 0.011236 0 -0.020258 0.0019192 0.022413 0 0
0.23828 0.00061426 -0.00082763 -0.0045277 -0.0020453 0 -0.00117 0.00034813 0.0016016 0.0020375 0.0020478 0.0075928 -0.5059 0.0099836 -0.00042367 0.0042949 0.019158 0.0014117 0.0015716 0.004946 0.0061673 0.0071129 0.0088677 -0.00016157 -0.006394 -0.0010414 0.00031261 0.0020757 -0.00037688 -0.044632 0 0 0.0068396 0 -0.028431 -0.0036369 0.015994 0 0
0.24219 0.0024974 -0.0011627 -0.012413 -0.0041644 0 -0.001925 -0.00063995 0.00031002 0.0006461 -0.00075765 0.00030858 -0.5374 -0.0057887 -0.0023441 -0.0035633 0.0056547 0.0020993 0.00087031 -0.0020136 0.00047745 0.012818 0.015634 0.0010821 -0.0061377 -0.00097051 -0.00013337 0.0014223 -0.0010836 0.012252 0 0 0.00013822 0 -0.030907 -0.005438 0.011249 0 0
0.24609 0.0048304 -0.00066429 -0.018239 -0.0042487 0 -0.0028195 -0.00063347 -0.0011049 -0.00029037 -0.0023346 -0.0066635 -0.55076 -0.018699 -0.0040169 -0.0096453 -0.0060278 0.0055623 0.0035129 -0.0056267 -0.0041173 0.018519 0.019113 0.0024537 -0.0039972 -0.00072762 -0.0006032 0.0003064 -0.00098311 0.056239 0 0 -0.006616 0 -0.028282 -0.0045574 0.0091305 0 0
0.25 0.0063336 0.00089515 -0.020979 -0.0012366 0 -0.0024482 -0.0003848 -0.0020191 -0.0015526 -0.0027695 -0.011044 -0.53681 -0.026105 -0.0031841 -0.013032 -0.014458 0.0095277 0.0093517 -0.0056662 -0.0043003 0.023064 0.018102 0.0046606 -0.00058221 -0.00031076 -0.00054272 -0.00032899 -0.00012674 0.07369 0 0 -0.010994 0 -0.021319 -0.0021546 0.010239 0 0
0.25391 0.0059314 0.0029117 -0.020031 0.0033542 0 0.00021967 -0.00071672 -0.001859 -0.0038676 -0.0025902 -0.011676 -0.50698 -0.024287 0.00049056 -0.012777 -0.017714 0.010528 0.017972 -0.0020001 -0.00094622 0.025166 0.012007 0.0076083 0.0032049 0.00019928 0.0001055 -0.00015526 0.00073169 0.064692 0 0 -0.011579 0 -0.011287 -0.00014787 0.015166 0 0
0.25781 0.0037088 0.0042431 -0.015684 0.0066563 0 0.0043596 -0.0015668 -0.00076502 -0.0067279 -0.0019445 -0.0092387 -0.48249 -0.011677 0.0042108 -0.0094178 -0.01461 0.0069 0.02712 0.004306 0.0018846 0.024747 0.0043777 0.01061 0.0060946 0.00065564 0.00086009 0.0003461 0.00083552 0.040786 0 0 -0.0088284 0 -0.0014552 -0.0012467 0.02276 0 0
0.26172 0.00094824 0.0039546 -0.0090561 0.0069619 0 0.0074587 -0.0019496 0.00027033 -0.0083156 -0.00070931 -0.0059458 -0.47595 0.0058219 0.0043417 -0.0052971 -0.0077098 0.00072963 0.034506 0.011311 0.0010641 0.023511 -0.00072129 0.013135 0.0078935 0.00093955 0.0012163 0.00048451 0.00014946 0.017948 0 0 -0.0049004 0 0.0059218 -0.00515 0.030322 0 0
0.26563 -0.00087865 0.002011 -0.0013898 0.0050149 0 0.0072623 -0.001003 0.00020665 -0.0069917 0.00080393 -0.0039878 -0.48291 0.024331 0.00019049 -0.001675 0.0014525 -0.0034552 0.038877 0.018061 -0.0024698 0.022196 -0.0018552 0.015037 0.0085292 0.0010255 0.0011194 7.8313e-05 -0.00060409 0.0077183 0 0 -0.0021868 0 0.0097523 -0.011225 0.03635 0 0
0.26953 -0.0012888 -0.00062084 0.006506 0.0028767 0 0.0037219 0.00090123 -0.00096704 -0.0030481 0.0016786 -0.0036957 -0.48972 0.039694 -0.0048174 0.0002429 0.011138 -0.0025664 0.039176 0.023627 -0.0047097 0.021383 0.0017072 0.016073 0.0079723 0.0009652 0.00089236 -0.00043072 -0.00064219 0.010507 0 0 -0.0014706 0 0.0092084 -0.018534 0.039455 0 0
0.27344 -0.0010539 -0.0025834 0.014039 0.0017136 0 -0.00094203 0.0022193 -0.002063 0.0011663 0.0011752 -0.0031564 -0.48802 0.043686 -0.0062139 -0.0015913 0.017863 0.0020583 0.033515 0.026079 -0.0026876 0.021063 0.0087311 0.015633 0.0057877 0.00084025 0.00077352 -0.0005047 0.00012157 0.015746 0 0 -0.001334 0 0.0028047 -0.024824 0.037298 0 0
0.27734 -0.0013276 -0.0030111 0.020184 0.0009183 0 -0.0040856 0.0015945 -0.0017753 0.0031451 -0.00038586 -2.783e-05 -0.48144 0.035283 -0.0028895 -0.0067017 0.019729 0.0056653 0.02386 0.024766 0.0024657 0.019452 0.012922 0.013356 0.0018899 0.00074225 0.00064944 -6.8346e-05 0.00099232 0.010272 0 0 0.00038456 0 -0.0072923 -0.028235 0.031338 0 0
0.28125 -0.0024966 -0.0020218 0.023375 -0.00059973 0 -0.004571 -0.00072287 2.4909e-05 0.0024344 -0.0017307 0.0058428 -0.48022 0.017742 0.0017782 -0.013932 0.017206 0.0044783 0.012233 0.019859 0.0065714 0.015355 0.011069 0.0099851 -0.0036846 0.00075485 0.00028107 0.00046907 0.0011545 -0.010602 0 0 0.0042448 0 -0.019116 -0.028692 0.023639 0 0
0.28516 -0.0038522 -0.00049177 0.022325 -0.0025851 0 -0.0030791 -0.0028341 0.0021446 0.00097517 -0.0017295 0.011547 -0.49106 -0.0058556 0.0033624 -0.022329 0.011035 -0.00066651 0.00018562 0.011577 0.0064315 0.0080871 0.0014798 0.0072092 -0.010817 0.00088865 -0.00030205 0.00067686 0.00043054 -0.038665 0 0 0.0082664 0 -0.031146 -0.026352 0.015871 0 0
0.28906 -0.0043235 0.00061943 0.017079 -0.0033137 0 -0.00092472 -0.002717 0.0032393 0.0012059 -0.00037463 0.013204 -0.51181 -0.030936 0.0008501 -0.030606 0.0026063 -0.0051138 -0.010333 0.00035515 0.002762 -0.0028994 -0.016999 0.0062292 -0.019236 0.0010115 -0.00075846 0.00050884 -0.00058374 -0.059469 0 0 0.0095634 0 -0.041469 -0.021687 0.010202 0 0
0.29297 -0.0034695 0.0008285 0.0092268 -0.0014864 0 0.0010739 7.6484e-06 0.0030262 0.0037799 0.0013312 0.0093845 -0.53335 -0.048173 -0.0025237 -0.036339 -0.0041353 -0.0049325 -0.01614 -0.011635 -0.00076406 -0.015992 -0.040682 0.0064815 -0.027289 0.00089829 -0.00080567 0.00024729 -0.001098 -0.064229 0 0 0.0071522 0 -0.046803 -0.016255 0.0098398 0 0
0.29688 -0.0017611 0.00023119 0.0010008 0.001907 0 0.0025848 0.0036709 0.0022478 0.007056 0.0023642 0.0026882 -0.54481 -0.055705 -0.0028334 -0.039128 -0.007085 -0.00066791 -0.017734 -0.021446 -0.0011392 -0.027134 -0.060992 0.0060922 -0.033169 0.00043451 -0.00054165 0.00012997 -0.00082914 -0.055791 0 0 0.0031422 0 -0.047623 -0.011555 0.013329 0 0
0.30078 -9.7616e-07 -0.00074129 -0.0059138 0.0039654 0 0.0031256 0.0058707 0.001546 0.0086618 0.0024845 -0.0022285 -0.53859 -0.053833 0.0004802 -0.038848 -0.0058336 0.003467 -0.015572 -0.027466 0.0014287 -0.034032 -0.07361 0.0038512 -0.035895 -0.00019873 -0.00030965 0.00012398 -0.00016341 -0.043293 0 0 0.00092213 0 -0.044406 -0.0080364 0.019308 0 0
0.30469 0.0013877 -0.0015917 -0.01088 0.0024177 0 0.0020472 0.0053208 0.00065963 0.0074456 0.0021494 -0.0025915 -0.51447 -0.043823 0.0043155 -0.035575 -0.00052857 0.0039899 -0.010397 -0.028362 0.004323 -0.03475 -0.075037 0.00066696 -0.034752 -0.00059349 -0.00026849 7.1752e-05 0.0003058 -0.031655 0 0 0.001946 0 -0.037965 -0.0059893 0.026088 0 0
0.30859 0.0024572 -0.0018997 -0.013918 -0.002087 0 -0.00059551 0.0026495 -0.0010635 0.0040595 0.0018416 0.00011272 -0.48213 -0.029091 0.00542 -0.029413 0.0075045 0.0014731 -0.0036764 -0.02194 0.0053705 -0.026336 -0.060492 -0.0011656 -0.028771 -0.00045201 -0.00020547 -3.4385e-05 0.00034397 -0.017087 0 0 0.0042607 0 -0.03002 -0.0057152 0.0301 0 0
0.3125 0.0032549 -0.0014281 -0.015076 -0.0062668 0 -0.0034127 -0.00038156 -0.0034714 5.8744e-05 0.0016135 0.0015103 -0.45861 -0.01698 0.0036929 -0.022022 0.013897 -0.00056746 0.0017866 -0.010287 0.0046068 -0.011726 -0.035861 -0.0002015 -0.020246 0.00010734 0.00016107 -2.546e-05 0.00019582 0.00687 0 0 0.0043182 0 -0.023798 -0.0067759 0.028196 0 0
0.31641 0.0034633 -0.00027555 -0.014256 -0.0069383 0 -0.0044152 -0.0023532 -0.0052678 -0.0032188 0.0011994 -0.0017309 -0.45842 -0.010047 0.0017816 -0.014655 0.016548 0.00026271 0.0048912 0.0032215 0.0034743 0.0045165 -0.0090737 0.0028151 -0.011667 0.00061179 0.00075229 0.00018895 0.00022585 0.039605 0 0 0.00039577 0 -0.020387 -0.0088995 0.02076 0 0
0.32031 0.0026597 0.0010535 -0.01154 -0.0037084 0 -0.0027079 -0.0030274 -0.005138 -0.0050103 0.00037423 -0.0088833 -0.48198 -0.0091077 0.0017631 -0.0081278 0.014506 0.0027569 0.0051088 0.016208 0.0028984 0.019259 0.014665 0.0059349 -0.0046257 0.00065584 0.0011163 0.00043008 0.00052368 0.070628 0 0 -0.0056573 0 -0.020132 -0.012089 0.0084846 0 0
0.32422 0.00092027 0.0018589 -0.007533 0.00079325 0 0.00055059 -0.0030085 -0.003214 -0.0049694 -0.00086493 -0.015633 -0.51292 -0.01412 0.0028454 -0.0032521 0.0073101 0.0037563 0.0021704 0.026064 0.0025783 0.02916 0.029984 0.0080974 -0.00070029 0.0002816 0.00089265 0.00041121 0.00087402 0.086893 0 0 -0.0099923 0 -0.022975 -0.016406 -0.0073215 0 0
0.32813 -0.00095892 0.0016921 -0.0032865 0.0032494 0 0.0030623 -0.0028262 -0.0012129 -0.0032371 -0.002314 -0.017524 -0.5296 -0.022563 0.0026039 -0.0019586 -0.0039826 0.0018081 -0.0037996 0.027561 0.0019628 0.02831 0.027972 0.0098829 -0.0023239 -7.8055e-05 0.00023503 9.6808e-05 0.0010405 0.083029 0 0 -0.010097 0 -0.027362 -0.022167 -0.022689 0 0
0.33203 -0.0019687 0.00069326 0.00021535 0.0023931 0 0.0034085 -0.0024306 -0.00092832 -0.00073407 -0.0035571 -0.013401 -0.52248 -0.029336 0.00012181 -0.0037259 -0.014546 -0.0013364 -0.010246 0.022595 0.0012781 0.020457 0.015171 0.012154 -0.007039 -4.6366e-05 -0.00030424 -0.00018125 0.00099235 0.064712 0 0 -0.0067555 0 -0.030184 -0.028351 -0.034235 0 0
0.33594 -0.001683 -0.0005077 0.0026695 -0.00018577 0 0.0022069 -0.001493 -0.0025257 0.0010781 -0.0039713 -0.0060845 -0.50157 -0.032888 -0.002669 -0.0084073 -0.02236 -0.0028445 -0.016061 0.012574 0.0011709 0.0080596 -0.0045424 0.014442 -0.013569 0.0003285 -0.00031691 -4.7853e-05 0.00084538 0.042746 0 0 -0.0029875 0 -0.030206 -0.034193 -0.040974 0 0
0.33984 -0.00058343 -0.0012591 0.0047366 -0.001647 0 0.0012885 -4.6667e-05 -0.0043371 0.0012487 -0.0030129 3.9125e-05 -0.48621 -0.032274 -0.0029583 -0.015662 -0.025858 -0.0018505 -0.020268 -0.00072093 0.0015679 -0.0061795 -0.027018 0.01528 -0.020649 0.00067455 8.184e-05 0.0004754 0.00066278 0.02424 0 0 -0.0012333 0 -0.026572 -0.038879 -0.042467 0 0
0.34375 0.00039248 -0.0013031 0.0076261 -0.0003639 0 0.001775 0.0012838 -0.0043253 0.00026655 -0.00077274 0.0023772 -0.48723 -0.027019 -8.1568e-05 -0.024891 -0.023192 6.4525e-05 -0.021468 -0.014169 0.0015069 -0.017871 -0.045786 0.014206 -0.026517 0.00074236 0.00042651 0.0009246 0.00040349 0.0088897 0 0 -0.0014887 0 -0.018414 -0.040852 -0.038628 0 0
0.34766 0.00064832 -0.00078887 0.011946 0.0028073 0 0.0029818 0.0017243 -0.0017689 -0.00033575 0.0017539 0.0017766 -0.49898 -0.019849 0.0037058 -0.033824 -0.015835 0.0011702 -0.019357 -0.023216 0.00041268 -0.022851 -0.054748 0.012784 -0.030058 0.0006806 0.00038817 0.00084412 6.3241e-05 -0.0077111 0 0 -0.0018694 0 -0.0075916 -0.038964 -0.032385 0 0
0.35156 0.00037141 3.9795e-05 0.016444 0.0053296 0 0.0031607 0.0010375 0.0023274 0.00043895 0.0032328 0.0013414 -0.50865 -0.013248 0.0053812 -0.040712 -0.0069559 0.0015827 -0.015212 -0.027088 -0.00079554 -0.022225 -0.055117 0.012902 -0.031968 0.00081297 2.6718e-05 0.00026709 -0.0002267 -0.028321 0 0 -0.00068754 0 0.0032898 -0.034152 -0.026243 0 0
0.35547 0.00030936 0.0010904 0.017866 0.0050766 0 0.0012779 -0.00020515 0.0062019 0.0019332 0.0031272 0.0035609 -0.51144 -0.0082357 0.0038101 -0.044463 0.0017646 0.0024976 -0.0098681 -0.025747 -0.000468 -0.017238 -0.048156 0.014011 -0.032721 0.0011677 -0.00039962 -0.00031019 -0.00032238 -0.051317 0 0 0.0020423 0 0.01282 -0.027154 -0.021166 0 0
0.35938 0.0011516 0.0023542 0.012809 0.0020781 0 -0.00185 -0.0010224 0.0085722 0.0025571 0.002335 0.0081108 -0.51427 -0.0055176 0.00032273 -0.044149 0.0087319 0.0038407 -0.0043024 -0.019701 0.0017235 -0.0097181 -0.035871 0.012821 -0.032883 0.001328 -0.0007411 -0.00045222 -0.00026743 -0.072346 0 0 0.004844 0 0.019726 -0.018961 -0.017807 0 0
0.36328 0.0030246 0.0036812 0.00083826 -0.0013509 0 -0.0040022 -0.00074284 0.0091465 0.0017227 0.0025107 0.012081 -0.52451 -0.005307 -0.0028268 -0.038073 0.011595 0.0036208 -0.0007571 -0.010787 0.0039432 -0.0039759 -0.022569 0.0066089 -0.033124 0.0008396 -0.00098353 -0.00023495 -0.00027214 -0.08791 0 0 0.0061932 0 0.022148 -0.011993 -0.016207 0 0
0.36719 0.0054031 0.0047427 -0.013634 -0.0022015 0 -0.0031214 0.00056889 0.0084061 0.00083432 0.0045273 0.012441 -0.53756 -0.0056663 -0.0041083 -0.029076 0.011359 0.00018059 -0.00029191 -0.0030985 0.0039808 -0.0026471 -0.012745 -0.0030833 -0.033476 -0.00023128 -0.0010407 -0.0001192 -0.00043259 -0.097934 0 0 0.0057024 0 0.021965 -0.0078388 -0.014751 0 0
0.37109 0.0074056 0.0052777 -0.023104 0.00098423 0 0.0011972 0.0023024 0.0072244 0.0020346 0.0075381 0.0087469 -0.53933 -0.0059985 -0.0030703 -0.019074 0.0086068 -0.0052335 -0.0031609 0.0018218 0.0019513 -0.0058358 -0.0076283 -0.010828 -0.033779 -0.0012237 -0.0007049 -0.00039063 -0.00052711 -0.10608 0 0 0.0042492 0 0.020375 -0.0066902 -0.013026 0 0
0.375 0.0082497 0.0053478 -0.022029 0.0067933 0 0.007233 0.0038775 0.0065613 0.0058868 0.0096602 0.0038262 -0.52228 -0.006084 3.4525e-05 -0.0097663 0.0036777 -0.008931 -0.0094127 0.002951 0.00067965 -0.013202 -0.0079559 -0.012262 -0.033993 -0.0014471 7.0714e-05 -0.00081038 -0.00021452 -0.11779 0 0 0.0032719 0 0.018321 -0.0084169 -0.010991 0 0
0.37891 0.0076311 0.0052724 -0.011474 0.011608 0 0.01193 0.0051506 0.0070198 0.010494 0.0097147 0.0017423 -0.49718 -0.006149 0.0041986 -0.0035826 -0.0033823 -0.008223 -0.018989 -0.00074339 0.0028394 -0.023734 -0.014436 -0.0088301 -0.034246 -0.00084062 0.00089964 -0.0008882 0.00050985 -0.13649 0 0 0.0039117 0 0.016894 -0.012463 -0.0091414 0 0
0.38281 0.0058384 0.0052702 0.0010168 0.011992 0 0.012585 0.0062854 0.0082648 0.013105 0.0083402 0.0045765 -0.48568 -0.0076718 0.0073807 -0.0030051 -0.013002 -0.0041635 -0.030165 -0.0085179 0.0077222 -0.034268 -0.026107 -0.0069318 -0.035675 -3.3616e-05 0.001156 -0.00046962 0.0011372 -0.1596 0 0 0.0064298 0 0.01667 -0.016399 -0.0094054 0 0
0.38672 0.0035386 0.0051787 0.0071231 0.0071901 0 0.0086153 0.0072566 0.0089017 0.012566 0.0073463 0.010629 -0.49955 -0.011179 0.0072671 -0.006583 -0.024594 -0.00044025 -0.040553 -0.017659 0.011391 -0.042835 -0.039999 -0.011593 -0.039046 0.00028248 0.00057644 5.37e-05 0.001066 -0.17703 0 0 0.0099911 0 0.016913 -0.018369 -0.012301 0 0
0.39063 0.001367 0.0045712 0.0046933 -0.00011133 0 0.0022399 0.0075415 0.0073581 0.010059 0.0079083 0.015547 -0.5278 -0.016669 0.003251 -0.013264 -0.037565 0.00044041 -0.048795 -0.026829 0.010498 -0.048753 -0.054597 -0.020823 -0.044672 3.2314e-05 -0.00035427 0.0001807 0.00026061 -0.17514 0 0 0.01288 0 0.017164 -0.017581 -0.017719 0 0
0.39453 -0.0003726 0.0031856 -0.00028723 -0.0055053 0 -0.0027108 0.0064138 0.0033388 0.0074797 0.0093616 0.015513 -0.54611 -0.023865 -0.0022736 -0.02171 -0.051043 -0.0005795 -0.053656 -0.034744 0.0058573 -0.051633 -0.068323 -0.02678 -0.052603 -0.00022319 -0.00074755 -0.00010616 -0.00058838 -0.14494 0 0 0.013256 0 0.016982 -0.01353 -0.025175 0 0
0.39844 -0.0016671 0.0012552 0.0009161 -0.0058994 0 -0.0034241 0.0036665 -0.0014694 0.0054372 0.0097735 0.0099656 -0.53962 -0.031461 -0.0053272 -0.029207 -0.062107 -0.00085474 -0.052807 -0.039262 0.0017771 -0.051074 -0.077778 -0.02313 -0.061972 5.1941e-05 -0.00014342 -0.0002988 -0.00069594 -0.089759 0 0 0.010249 0 0.01592 -0.0058487 -0.032613 0 0
0.40234 -0.0025124 -0.00056736 0.011338 -0.0016443 0 -0.00027305 9.5722e-05 -0.0043806 0.0031075 0.0077428 0.001815 -0.51635 -0.037215 -0.0038191 -0.033602 -0.067659 0.00041149 -0.047585 -0.040371 0.0016514 -0.048588 -0.081113 -0.011434 -0.069401 0.00072561 0.00099484 3.5846e-05 -2.5592e-05 -0.026119 0 0 0.0047378 0 0.014689 0.0028987 -0.03685 0 0
0.40625 -0.0027493 -0.0016242 0.024459 0.0038429 0 0.0034506 -0.0028156 -0.0037811 -7.1358e-05 0.0037263 -0.0047777 -0.49815 -0.04046 0.00025154 -0.034836 -0.066847 0.0011243 -0.039789 -0.038778 0.0045071 -0.04488 -0.078227 1.0869e-05 -0.072846 0.0010666 0.0016673 0.00068692 0.00057446 0.02417 0 0 -0.00095129 0 0.013945 0.010962 -0.036977 0 0
0.41016 -0.0022427 -0.0016598 0.029043 0.006645 0 0.0043248 -0.0038938 -0.00052884 -0.003093 -0.00031041 -0.0071819 -0.49937 -0.040995 0.0024677 -0.033145 -0.059403 -0.00092085 -0.030889 -0.035072 0.0063418 -0.040318 -0.069242 0.0039428 -0.070915 0.00048278 0.0012556 0.00095538 0.00019411 0.046445 0 0 -0.0044613 0 0.014086 0.017087 -0.032787 0 0
0.41406 -0.0011959 -0.00094223 0.018954 0.0051258 0 0.001783 -0.0031642 0.0026061 -0.0042068 -0.0025449 -0.0056425 -0.5152 -0.038949 0.0002572 -0.029177 -0.04552 -0.0047553 -0.022839 -0.03007 0.0048213 -0.035191 -0.054624 0.00082269 -0.062139 -0.00081453 7.5625e-05 0.00042536 -0.0011398 0.042322 0 0 -0.0050549 0 0.015486 0.019829 -0.024628 0 0
0.41797 -0.00015856 -7.1847e-05 -0.00067809 0.00087114 0 -0.0015039 -0.0018521 0.0030316 -0.0030243 -0.0027462 -0.0026076 -0.52968 -0.03615 -0.004485 -0.025066 -0.028801 -0.0065723 -0.019108 -0.025685 0.0020811 -0.030123 -0.037486 -0.0021308 -0.046728 -0.0018998 -0.00094828 -0.0004909 -0.002349 0.029242 0 0 -0.0042189 0 0.017521 0.017656 -0.016006 0 0
0.42188 0.00041087 0.00036911 -0.01684 -0.0027645 0 -0.0023376 -0.0014381 0.00022269 -0.0014101 -0.002303 -0.00092643 -0.53258 -0.034839 -0.0072016 -0.02253 -0.0149 -0.0036788 -0.019743 -0.023218 0.0023616 -0.026039 -0.022534 0.0016197 -0.030045 -0.0019114 -0.0011136 -0.00088416 -0.0022767 0.029869 0 0 -0.0046191 0 0.018385 0.012479 -0.010938 0 0
0.42578 0.00061097 0.00014881 -0.019151 -0.0032364 0 -0.00022096 -0.0025187 -0.0040244 -0.0019058 -0.0029019 -0.0022206 -0.52649 -0.035907 -0.0051427 -0.022172 -0.0064992 0.0022713 -0.024552 -0.0233 0.0069824 -0.023717 -0.012023 0.011576 -0.015024 -0.00078623 -0.00045548 -0.00025566 -0.00081196 0.057025 0 0 -0.0080416 0 0.01685 0.0052268 -0.011195 0 0
0.42969 0.0010291 -0.00045168 -0.0085577 -0.00051872 0 0.002133 -0.0043816 -0.0069642 -0.0052001 -0.005015 -0.0061811 -0.51881 -0.039961 6.1826e-05 -0.024378 -0.005718 0.0065627 -0.033033 -0.026379 0.012293 -0.023899 -0.00778 0.021008 -0.0044265 0.000715 0.00045159 0.00095741 0.00097522 0.10332 0 0 -0.013801 0 0.011803 -0.003111 -0.017976 0 0
0.43359 0.0020986 -0.00077667 0.003396 0.003216 0 0.0016207 -0.0055847 -0.0067213 -0.0092846 -0.0073983 -0.010854 -0.51073 -0.047579 0.0042618 -0.029645 -0.015474 0.0060742 -0.04419 -0.033188 0.013104 -0.028153 -0.012502 0.023526 -0.0028247 0.0016628 0.0010635 0.001807 0.0018395 0.14297 0 0 -0.018847 0 0.0011902 -0.011058 -0.032474 0 0
0.4375 0.0035111 -0.00024906 0.0042889 0.0054884 0 -0.0018891 -0.0050103 -0.0033424 -0.011169 -0.0079401 -0.013643 -0.49738 -0.056928 0.0049459 -0.037001 -0.031987 0.0023689 -0.055382 -0.042321 0.0080643 -0.035955 -0.023518 0.018532 -0.0097845 0.0016649 0.0012017 0.0017547 0.0014921 0.14648 0 0 -0.019631 0 -0.014005 -0.01748 -0.050333 0 0
0.44141 0.0043513 0.0011074 -0.0086569 0.0053801 0 -0.0050951 -0.002585 0.0013715 -0.0093764 -0.0052023 -0.012616 -0.47839 -0.066391 0.0033319 -0.045566 -0.05055 -4.9391e-05 -0.0654 -0.052145 0.0012179 -0.045592 -0.03708 0.010567 -0.021832 0.0010312 0.00095726 0.0011124 0.00073643 0.099915 0 0 -0.014486 0 -0.031482 -0.02251 -0.067596 0 0
0.44531 0.0039002 0.0025163 -0.026058 0.0039486 0 -0.0042874 0.00075607 0.0049823 -0.0048311 0.00043733 -0.0075301 -0.46453 -0.074999 0.0024893 -0.054838 -0.068171 0.0016618 -0.073641 -0.06155 -0.0019655 -0.055741 -0.050779 0.0041896 -0.036505 0.00036614 0.00046583 0.00058954 0.00053454 0.015762 0 0 -0.004851 0 -0.049563 -0.026353 -0.08186 0 0
0.44922 0.002314 0.0029271 -0.033817 0.0030036 0 0.0010538 0.003666 0.0058586 0.000373 0.0068228 6.2323e-05 -0.46976 -0.08183 0.0038637 -0.064291 -0.081764 0.0061385 -0.079694 -0.069346 0.00013495 -0.064823 -0.062065 0.00016856 -0.050891 4.4716e-05 -0.00012747 0.00052023 0.0010203 -0.07341 0 0 0.0055754 0 -0.066306 -0.029378 -0.090849 0 0
0.45313 0.00047219 0.0018497 -0.024269 0.0033748 0 0.0075565 0.0050763 0.004191 0.0046881 0.011232 0.0077551 -0.49567 -0.085297 0.0059623 -0.072423 -0.086458 0.0097259 -0.08297 -0.07316 0.004179 -0.069372 -0.066602 -0.0036067 -0.059464 2.019e-05 -0.00057766 0.00064391 0.0014634 -0.13491 0 0 0.013164 0 -0.077525 -0.032356 -0.091609 0 0
0.45703 -0.00085621 -0.00015833 -0.0020418 0.0041589 0 0.010742 0.0046522 0.0018834 0.0076593 0.011995 0.013635 -0.52573 -0.086224 0.0062484 -0.078019 -0.085248 0.010313 -0.08453 -0.073765 0.0057394 -0.069701 -0.065881 -0.008539 -0.062202 2.1168e-05 -0.00060634 0.00059898 0.0011401 -0.15522 0 0 0.016467 0 -0.083438 -0.03571 -0.088335 0 0
0.46094 -0.0016575 -0.0018631 0.019676 0.0035725 0 0.0085804 0.0029138 0.0011701 0.0093403 0.0094529 0.017001 -0.53784 -0.08473 0.0038179 -0.080047 -0.079804 0.0087964 -0.084395 -0.071565 0.003711 -0.066237 -0.060697 -0.013504 -0.059596 -0.00013741 -0.0001696 0.00043763 0.00013151 -0.14424 0 0 0.016555 0 -0.084279 -0.039348 -0.083042 0 0
0.46484 -0.0024779 -0.0023498 0.029012 0.00065913 0 0.0026767 0.00099487 0.0028099 0.0098088 0.0056249 0.018001 -0.52449 -0.080983 1.5512e-05 -0.077649 -0.071924 0.0070198 -0.082537 -0.067098 0.00067512 -0.059673 -0.05199 -0.016398 -0.052454 -0.0004083 0.00038591 0.00049255 -0.00077401 -0.12247 0 0 0.015473 0 -0.08058 -0.043087 -0.077645 0 0
0.46875 -0.0036515 -0.0017819 0.023566 -0.0036488 0 -0.0035067 3.8694e-05 0.005336 0.0093656 0.0027956 0.01678 -0.50048 -0.074959 -0.0031757 -0.069215 -0.064201 0.0051911 -0.078453 -0.061144 -0.00055933 -0.051221 -0.040917 -0.016511 -0.042038 -0.00058672 0.00055984 0.00078499 -0.00089985 -0.10284 0 0 0.014231 0 -0.073145 -0.046413 -0.074708 0 0
0.47266 -0.0048233 -0.001219 0.010928 -0.0070757 0 -0.0072676 0.00044076 0.0061968 0.0086827 0.0020172 0.01316 -0.48982 -0.067595 -0.0047925 -0.055762 -0.059259 0.0020405 -0.072145 -0.05522 7.2904e-05 -0.043261 -0.029329 -0.014664 -0.030781 -0.00048437 0.00016747 0.00079836 -0.00031792 -0.082516 0 0 0.012102 0 -0.06456 -0.048668 -0.075381 0 0
0.47656 -0.0052751 -0.0016353 0.0018223 -0.007742 0 -0.0078552 0.0014397 0.0039546 0.0081205 0.0025579 0.007229 -0.50421 -0.06028 -0.0049493 -0.0406 -0.057089 -0.0026423 -0.064629 -0.050024 0.00060471 -0.036703 -0.018114 -0.01131 -0.019664 -7.1642e-05 -0.00044323 3.3899e-05 0.00031763 -0.050057 0 0 0.0077685 0 -0.056508 -0.049948 -0.078299 0 0
0.48047 -0.0046637 -0.0030323 0.0015879 -0.0056401 0 -0.0059522 0.0015215 -0.0004365 0.0068088 0.0026286 7.7961e-05 -0.53343 -0.054049 -0.0039374 -0.026026 -0.057544 -0.0065411 -0.056698 -0.045848 3.6338e-06 -0.03183 -0.0077453 -0.0055565 -0.0089257 0.00047265 -0.0006949 -0.0012418 0.00046557 0.00077063 0 0 0.0010999 0 -0.04972 -0.050409 -0.082564 0 0
0.48438 -0.0033541 -0.0044409 0.006488 -0.002597 0 -0.0027827 -0.00046651 -0.0045298 0.0029374 0.00079578 -0.0063704 -0.55584 -0.049991 -0.0019774 -0.014501 -0.060253 -0.0066438 -0.049281 -0.042876 -0.00053793 -0.028705 0.001356 0.003257 0.0013653 0.00082593 -0.00032475 -0.0020228 0.00015073 0.063782 0 0 -0.0062488 0 -0.044725 -0.050316 -0.08715 0 0
0.48828 -0.0020215 -0.004772 0.0073994 -0.00076573 0 0.00019957 -0.004288 -0.0066271 -0.0044033 -0.0029612 -0.010625 -0.55774 -0.050756 0.00014327 -0.011319 -0.064769 -0.0025645 -0.044654 -0.041438 0.00049133 -0.027256 0.0078349 0.013366 0.011001 0.00070042 0.00037484 -0.0015238 -0.00022232 0.12519 0 0 -0.012071 0 -0.04212 -0.050304 -0.090492 0 0
0.49219 -0.001009 -0.003709 -0.0021747 -0.00092603 0 0.0014763 -0.0082739 -0.0071485 -0.013516 -0.0072485 -0.012917 -0.54295 -0.055403 0.00092895 -0.015167 -0.069793 0.0024891 -0.042949 -0.040923 0.0024602 -0.026503 0.01169 0.020998 0.019457 6.1868e-05 0.00084557 -0.00010037 -0.00036556 0.17403 0 0 -0.015502 0 -0.040613 -0.050725 -0.092515 0 0
0.49609 -0.00014158 -0.0018724 -0.02005 -0.0020057 0 0.0002371 -0.01042 -0.0077856 -0.020608 -0.010222 -0.01516 -0.52561 -0.062709 -0.00060962 -0.023986 -0.074766 0.004494 -0.043552 -0.041068 0.0029553 -0.026256 0.013069 0.023702 0.025998 -0.00077307 0.00076622 0.00095108 -0.00033447 0.20771 0 0 -0.017664 0 -0.039501 -0.051348 -0.093443 0 0
0.5 0.00088062 -0.00021064 -0.036134 -0.0021664 0 -0.0026553 -0.0097914 -0.0093898 -0.022526 -0.010781 -0.019258 -0.51564 -0.071292 -0.0035755 -0.035526 -0.079119 0.0023563 -0.045657 -0.041619 0.00075616 -0.026414 0.012292 0.02309 0.029957 -0.0012925 0.00027701 0.00063985 -0.00032439 0.22826 0 0 -0.020316 0 -0.038187 -0.051804 -0.093402 0 0
0.50391 0.0020347 0.00075167 -0.039741 -0.00047826 0 -0.0048527 -0.0071066 -0.010872 -0.019277 -0.0091837 -0.024984 -0.51194 -0.078761 -0.0055904 -0.046028 -0.081879 -0.0012952 -0.04775 -0.042208 -0.0022454 -0.026995 0.010019 0.023547 0.030206 -0.0011359 -0.00022627 -0.00069561 -0.00038431 0.23482 0 0 -0.02372 0 -0.035867 -0.051259 -0.092373 0 0
0.50781 0.0029834 0.0011753 -0.027945 0.0022495 0 -0.0043111 -0.0040617 -0.010291 -0.013835 -0.0067067 -0.029282 -0.50815 -0.080972 -0.0050472 -0.049562 -0.081286 -0.0030026 -0.047047 -0.042003 -0.0028356 -0.027785 0.0084318 0.027687 0.026501 -0.00037192 -0.00044652 -0.0017069 -0.00040242 0.22056 0 0 -0.025808 0 -0.031753 -0.048177 -0.089681 0 0
0.51172 0.0034588 0.001583 -0.0082456 0.0041779 0 -0.0011872 -0.0020313 -0.0069431 -0.0093954 -0.0046349 -0.027931 -0.50234 -0.077524 -0.0028582 -0.046017 -0.077359 -0.0019027 -0.043295 -0.040639 -0.00018155 -0.028257 0.0087658 0.033154 0.020961 0.00053935 -0.00034239 -0.0014073 -0.00030371 0.17724 0 0 -0.023597 0 -0.026295 -0.042629 -0.085054 0 0
0.51563 0.0035153 0.0023539 0.0070058 0.0040868 0 0.0022452 -0.0012005 -0.0021973 -0.0067626 -0.0032883 -0.018656 -0.49944 -0.06856 -0.0015341 -0.036174 -0.070265 -0.00017879 -0.036895 -0.03799 0.0029002 -0.028041 0.011276 0.034308 0.014804 0.0010833 -3.8507e-05 -0.00015464 -0.00013816 0.10309 0 0 -0.015724 0 -0.019885 -0.034847 -0.078337 0 0
0.51953 0.0033808 0.0034616 0.01032 0.0025646 0 0.0038786 -0.00068069 0.0018176 -0.0042593 -0.0017904 -0.0034204 -0.50448 -0.054752 -0.0023811 -0.021563 -0.060504 -0.00041845 -0.028659 -0.034079 0.002864 -0.026812 0.015852 0.027265 0.0092762 0.0010435 0.00030787 0.00079058 5.4488e-05 0.0068789 0 0 -0.0039009 0 -0.013053 -0.025314 -0.069557 0 0
0.52344 0.0031702 0.0045588 0.0050161 0.0016716 0 0.0039834 0.00069463 0.0042582 0.0001102 0.0012114 0.012117 -0.515 -0.03822 -0.0039532 -0.006467 -0.049952 -0.002949 -0.021195 -0.029488 -0.00059254 -0.024177 0.021023 0.013269 0.0064044 0.00058033 0.00053911 0.00062431 0.0003638 -0.095145 0 0 0.0080125 0 -0.0072104 -0.015544 -0.059354 0 0
0.52734 0.0028749 0.005244 0.0021637 0.0032329 0 0.0048578 0.0035891 0.0061743 0.0066563 0.006348 0.022037 -0.52151 -0.023746 -0.0036811 0.0036047 -0.042423 -0.0058276 -0.017407 -0.026195 -0.0040706 -0.021296 0.023633 -0.0028563 0.0059488 1.571e-05 0.00049565 -0.00021493 0.000874 -0.187 0 0 0.016567 0 -0.0037312 -0.0079545 -0.050236 0 0
0.53125 0.0026267 0.0053221 0.010706 0.0071024 0 0.0080588 0.0078135 0.0090843 0.013952 0.012749 0.024215 -0.51568 -0.013399 -0.00096469 0.0073889 -0.039753 -0.0070121 -0.01774 -0.02547 -0.004207 -0.01927 0.022466 -0.017205 0.0068943 -0.00042963 9.574e-05 -0.00065153 0.0014134 -0.2595 0 0 0.020827 0 -0.0030291 -0.0034992 -0.043578 0 0
0.53516 0.0028163 0.0049572 0.028972 0.010927 0 0.012138 0.012388 0.013081 0.020212 0.018346 0.021813 -0.49762 -0.0084598 0.0018406 0.004592 -0.043118 -0.0060762 -0.022047 -0.028236 -0.0014503 -0.018941 0.017032 -0.02943 0.0084565 -0.00070513 -0.00055107 -0.00022844 0.0015659 -0.31142 0 0 0.022412 0 -0.0053087 -0.0027318 -0.040242 0 0
0.53906 0.0037951 0.0046473 0.04503 0.011844 0 0.013569 0.015884 0.016463 0.024322 0.02113 0.020723 -0.47506 -0.010113 0.0018605 -0.0043011 -0.053648 -0.0038714 -0.029529 -0.035545 0.00044729 -0.021336 0.0072787 -0.041125 0.0096421 -0.00081273 -0.0011577 0.00042446 0.0010552 -0.3453 0 0 0.023656 0 -0.010664 -0.006101 -0.041055 0 0
0.54297 0.0054451 0.0049639 0.046037 0.0088992 0 0.010267 0.017023 0.01724 0.025751 0.020474 0.024642 -0.45566 -0.018114 -0.0010595 -0.015338 -0.070446 -0.0011462 -0.036377 -0.04738 -0.0012874 -0.02682 -0.0037209 -0.052333 0.0097831 -0.00071316 -0.0014386 0.00040769 0.00011712 -0.36197 0 0 0.0255 0 -0.017987 -0.012824 -0.045478 0 0
0.54688 0.0071606 0.0061413 0.028926 0.0041597 0 0.0041819 0.015425 0.014971 0.024221 0.017502 0.03174 -0.44063 -0.028198 -0.0039913 -0.023988 -0.088101 0.0019149 -0.039453 -0.059953 -0.0052418 -0.032714 -0.011564 -0.060325 0.010134 -0.00039699 -0.0012871 -0.00033133 -0.00061606 -0.35874 0 0 0.026823 0 -0.024763 -0.019984 -0.050327 0 0
0.55078 0.0083588 0.0078033 0.0034305 0.001342 0 6.8567e-05 0.01205 0.011163 0.020059 0.014231 0.035886 -0.42567 -0.038374 -0.003948 -0.028734 -0.10371 0.0048687 -0.037617 -0.070827 -0.00737 -0.037095 -0.014101 -0.061859 0.011863 -1.3714e-05 -0.00077994 -0.00089767 -0.0006913 -0.33257 0 0 0.02558 0 -0.029632 -0.026217 -0.054098 0 0
0.55469 0.0089988 0.0091209 -0.015267 0.0028393 0 0.001328 0.0087781 0.007978 0.01475 0.01214 0.031668 -0.40744 -0.046747 -0.00097804 -0.028661 -0.11451 0.0064279 -0.0303 -0.077554 -0.0055829 -0.03802 -0.0097025 -0.056138 0.016145 0.000164 -5.5288e-05 -0.00048737 -0.00028264 -0.28527 0 0 0.020701 0 -0.031367 -0.030317 -0.055513 0 0
0.55859 0.0095166 0.0093716 -0.018263 0.0075865 0 0.0068359 0.0071385 0.0065638 0.010402 0.011259 0.019041 -0.38832 -0.050282 0.0020663 -0.023424 -0.11568 0.0053479 -0.017517 -0.075334 -0.0021612 -0.031668 0.0037203 -0.04519 0.025275 -1.4e-05 0.00074239 0.00064217 3.8211e-06 -0.22495 0 0 0.013174 0 -0.027812 -0.030488 -0.052968 0 0
0.5625 0.010217 0.0084743 -0.009362 0.011727 0 0.011846 0.0071076 0.006415 0.0080059 0.010424 0.0035891 -0.37446 -0.048249 0.0026988 -0.016615 -0.10692 0.0019713 -0.0036894 -0.063385 -0.0012097 -0.017885 0.022163 -0.031711 0.038759 -0.00035914 0.0013895 0.0014085 -0.00020622 -0.16169 0 0 0.0054836 0 -0.019592 -0.027254 -0.047874 0 0
0.56641 0.010799 0.0070322 -0.0010308 0.011717 0 0.01214 0.0070977 0.006057 0.0062722 0.0084141 -0.0078348 -0.36931 -0.041877 0.0012504 -0.010534 -0.090899 -0.001544 0.0081577 -0.044471 -0.0039827 0.00053631 0.041472 -0.017285 0.05442 -0.00044245 0.0015621 0.0010942 -0.00064543 -0.10117 0 0 -9.0621e-05 0 -0.008653 -0.022077 -0.042182 0 0
0.57031 0.010586 0.0058363 -0.0033429 0.0073057 0 0.0075568 0.005351 0.004261 0.0027363 0.0050172 -0.01222 -0.36934 -0.032061 -5.0121e-05 -0.0062327 -0.069391 -0.0029484 0.016338 -0.020787 -0.0073345 0.021294 0.059125 -0.0029965 0.070562 6.3911e-06 0.0010384 0.00013099 -0.00072356 -0.043103 0 0 -0.0029642 0 0.0035624 -0.015932 -0.037062 0 0
0.57422 0.0092196 0.0052751 -0.015129 0.0017786 0 0.0017825 0.0016007 0.00087085 -0.0035172 0.0011974 -0.011888 -0.36637 -0.020008 1.5715e-06 -0.0044161 -0.04459 -0.0018999 0.019445 0.0047756 -0.0070637 0.041447 0.072649 0.0090094 0.085139 0.00076706 -9.2699e-06 -0.00042395 -0.00023701 0.01347 0 0 -0.0043425 0 0.015318 -0.0099265 -0.033667 0 0
0.57813 0.007091 0.0051555 -0.024658 -0.00079929 0 -0.0010833 -0.0025429 -0.0031163 -0.010276 -0.0017071 -0.011429 -0.35422 -0.0086872 0.00028644 -0.0046994 -0.02087 -5.9339e-05 0.016488 0.025387 -0.0024694 0.054105 0.079097 0.015872 0.093925 0.0012405 -0.00099609 -0.0001161 0.00033713 0.06336 0 0 -0.0058951 0 0.022704 -0.0060461 -0.032899 0 0
0.58203 0.0050171 0.0050185 -0.01942 0.001037 0 0.00012881 -0.0049113 -0.0060854 -0.013725 -0.0030458 -0.013292 -0.33369 -0.00055868 -0.00082047 -0.0049011 -0.0012073 0.00085354 0.011557 0.03844 0.0028638 0.058468 0.082071 0.016622 0.097617 0.00097534 -0.0013332 0.00039457 0.00033378 0.095152 0 0 -0.0081359 0 0.025187 -0.0043518 -0.032701 0 0
0.58594 0.0035519 0.0045726 0.0027931 0.0050724 0 0.0032193 -0.0046024 -0.0066693 -0.011832 -0.0032662 -0.016046 -0.3115 0.0032968 -0.0029211 -0.0045531 0.01316 0.00088156 0.0062687 0.043238 0.0048349 0.054683 0.08335 0.013974 0.096877 0.00013627 -0.00093725 0.00014097 -0.00033569 0.099319 0 0 -0.009891 0 0.022648 -0.0047857 -0.031971 0 0
0.58984 0.0026766 0.003847 0.030618 0.0074861 0 0.0049864 -0.0025938 -0.0045697 -0.0062224 -0.0033155 -0.0164 -0.29443 0.0021923 -0.0036747 -0.0035488 0.021355 0.0014966 0.0019359 0.039767 0.0029869 0.043536 0.084539 0.012389 0.092639 -0.00056425 -0.00031634 -0.00094822 -0.0010064 0.076779 0 0 -0.0093264 0 0.015323 -0.0071729 -0.029809 0 0
0.59375 0.0021477 0.0030359 0.046767 0.0061654 0 0.0039759 -0.00062031 -0.00082464 -0.0006094 -0.0035554 -0.012508 -0.28374 -0.0046894 -0.0015822 -0.002671 0.021902 0.0035327 -0.00019862 0.028415 0.00065658 0.026665 0.087503 0.013623 0.086421 -0.00046754 -9.2431e-05 -0.0018552 -0.00091587 0.038516 0 0 -0.0056623 0 0.003714 -0.011287 -0.025228 0 0
0.59766 0.002 0.0023199 0.041098 0.0023786 0 0.0013713 0.00049381 0.0028195 0.0025745 -0.0032092 -0.0053699 -0.2742 -0.014618 0.0019131 -0.0042797 0.016337 0.0058076 -0.0011901 0.013699 0.0012045 0.00921 0.091958 0.014441 0.080701 0.00043062 -0.00041531 -0.0015636 -1.9321e-05 -0.0040177 0 0 -7.2609e-05 0 -0.0091758 -0.016124 -0.019464 0 0
0.60156 0.0025458 0.0018552 0.018842 -0.0004875 0 -0.00028157 0.0013688 0.0051157 0.0038796 -0.00097471 0.0024792 -0.2581 -0.02384 0.0038152 -0.0090036 0.00803 0.0061082 -0.0028436 -0.00074977 0.0045356 -0.0058658 0.095979 0.0095575 0.076147 0.0014513 -0.00085866 -0.0002359 0.00091659 -0.047739 0 0 0.0050605 0 -0.020926 -0.020802 -0.014557 0 0
0.60547 0.0038538 0.0018217 -0.0030323 0.00014263 0 0.00083014 0.0030354 0.0061434 0.0053574 0.0036094 0.0091378 -0.23077 -0.029899 0.0031061 -0.016756 -0.00092294 0.0035455 -0.0061016 -0.013303 0.0074724 -0.017277 0.098305 -0.0026754 0.072817 0.0018246 -0.00088435 0.00086064 0.0010696 -0.096305 0 0 0.0079399 0 -0.03022 -0.024764 -0.011711 0 0
0.60938 0.0053747 0.0023201 -0.0091004 0.0039506 0 0.0044115 0.0055477 0.0069689 0.0078595 0.00927 0.014222 -0.194 -0.030398 0.0022372 -0.026998 -0.0082928 -0.0003073 -0.011721 -0.022695 0.0071891 -0.024189 0.097738 -0.01773 0.070535 0.0013599 -0.00036272 0.00064807 0.00038651 -0.14985 0 0 0.0086711 0 -0.035944 -0.027459 -0.011983 0 0
0.61328 0.0062677 0.0031633 0.0019864 0.0080661 0 0.0081554 0.0077739 0.0084133 0.010204 0.013562 0.018137 -0.15513 -0.020648 0.0044647 -0.036975 -0.0093562 -0.002802 -0.019821 -0.027527 0.0038577 -0.025678 0.092927 -0.028547 0.068752 0.00057059 0.00038346 -0.00062959 -0.00038179 -0.19813 0 0 0.0089757 0 -0.036262 -0.027505 -0.016319 0 0
0.61719 0.0061766 0.0038575 0.016294 0.009356 0 0.0091849 0.0085643 0.010131 0.010911 0.014615 0.021006 -0.12252 -0.0043344 0.0097321 -0.043444 -0.0043665 -0.0027127 -0.027336 -0.029924 -1.3623e-05 -0.024585 0.087089 -0.031929 0.067061 0.00015184 0.00097768 -0.0016553 -0.00046035 -0.22585 0 0 0.010558 0 -0.033645 -0.025288 -0.021288 0 0
0.62109 0.0056193 0.0039371 0.016436 0.0067911 0 0.0060866 0.0079886 0.010947 0.010193 0.012599 0.022365 -0.10001 0.015513 0.013833 -0.045587 0.0053333 -0.0012448 -0.032424 -0.030628 -0.0022808 -0.021895 0.08247 -0.031074 0.065761 0.00032401 0.0013153 -0.0013989 0.000179 -0.22559 0 0 0.013527 0 -0.02966 -0.021222 -0.024677 0 0
0.625 0.0054937 0.0033976 -0.0029767 0.0021773 0 0.00030346 0.0072669 0.010089 0.0097056 0.0095595 0.021545 -0.084113 0.035958 0.012242 -0.043274 0.018028 -0.00057782 -0.033664 -0.030025 -0.0027813 -0.018274 0.080967 -0.031534 0.065233 0.00066473 0.0014584 -0.00014335 0.00084506 -0.20437 0 0 0.016203 0 -0.02573 -0.015811 -0.024704 0 0
0.62891 0.0061397 0.0027626 -0.029479 -0.0011728 0 -0.0043441 0.0074576 0.0080054 0.010378 0.0076764 0.018127 -0.066278 0.052497 0.0048202 -0.037164 0.030541 -0.0015648 -0.029225 -0.028026 -0.0025306 -0.014182 0.085227 -0.034814 0.066274 0.00056246 0.0013234 0.00086832 0.00088756 -0.17664 0 0 0.016459 0 -0.023884 -0.0099171 -0.019019 0 0
0.63281 0.0069088 0.002639 -0.042152 -0.00085446 0 -0.0041965 0.0083132 0.0058751 0.010997 0.0074934 0.012284 -0.039454 0.060065 -0.0035741 -0.031468 0.036865 -0.0029923 -0.019432 -0.023383 -0.0020697 -0.0098168 0.096264 -0.036436 0.069615 -0.00017339 0.0006599 0.00072591 0.00037358 -0.151 0 0 0.013449 0 -0.026209 -0.0053246 -0.0075486 0 0
0.63672 0.0067108 0.0031583 -0.028871 0.0028013 0 0.0012447 0.0085322 0.0043743 0.0093858 0.0077248 0.0051367 -0.0041926 0.060767 -0.0073515 -0.029182 0.036031 -0.0030246 -0.0077127 -0.015707 -0.0011184 -0.0054465 0.1108 -0.030606 0.074427 -0.0011285 -0.00056908 -0.00029454 -9.7192e-06 -0.12494 0 0 0.0083191 0 -0.031708 -0.0025422 0.0058392 0 0
0.64063 0.0050259 0.0038624 0.0032159 0.0068328 0 0.0084074 0.0071316 0.003074 0.0049444 0.0067298 -0.0012013 0.031137 0.056786 -0.0050029 -0.031229 0.028426 -0.0011494 0.0041211 -0.0047315 0.00036351 -0.0013848 0.12699 -0.0166 0.080149 -0.0016631 -0.0018687 -0.0011324 0.00030939 -0.092097 0 0 0.003326 0 -0.039499 -0.0015206 0.018852 0 0
0.64453 0.0024113 0.0041422 0.033123 0.0077934 0 0.012099 0.0044923 0.0011434 -0.00034909 0.0041616 -0.004584 0.057257 0.051025 0.00026525 -0.037876 0.015321 0.0014283 0.014336 0.0095751 0.0014896 0.0020046 0.14292 -0.00019959 0.086139 -0.0014562 -0.0024503 -0.0010606 0.0011865 -0.052622 0 0 0.00010503 0 -0.048415 -0.0019294 0.029232 0 0
0.64844 4.3817e-05 0.0037618 0.042843 0.0045042 0 0.0096566 0.0020195 -0.001446 -0.0037101 0.0012063 -0.0046231 0.072703 0.050551 0.0042471 -0.047473 0.0014209 0.0031696 0.02047 0.026859 0.0013013 0.0037471 0.15569 0.011264 0.091316 -0.00071201 -0.001905 -0.00031731 0.0018868 -0.014035 0 0 -0.0015136 0 -0.055692 -0.0022416 0.033465 0 0
0.65234 -0.0012313 0.0029353 0.031206 -0.00075758 0 0.0032395 0.00083405 -0.0036103 -0.0042039 -0.00067532 -0.0036462 0.086283 0.059842 0.0055566 -0.054447 -0.0058945 0.0036798 0.023703 0.044134 0.00014688 0.0039873 0.16542 0.015035 0.095583 8.823e-05 -0.00063515 0.00030198 0.0017757 0.0175 0 0 -0.0031658 0 -0.05918 -3.5987e-05 0.033489 0 0
0.65625 -0.0014682 0.0019446 0.013244 -0.0038688 0 -0.0019895 0.00086109 -0.0041651 -0.0034365 -0.001104 -0.0051431 0.10996 0.078439 0.0057457 -0.056307 -0.0042157 0.0036721 0.025694 0.059649 -0.00033827 0.0034288 0.17331 0.014106 0.099495 0.0005742 0.00045008 0.00031506 0.0008838 0.043721 0 0 -0.0063384 0 -0.058681 0.0056105 0.032192 0 0
0.66016 -0.0013814 0.00080382 0.0062998 -0.0022513 0 -0.0023641 0.0011472 -0.0031116 -0.0036462 -0.00088787 -0.010349 0.14789 0.1051 0.0063534 -0.051776 0.0074098 0.0036549 0.027698 0.072167 0.0010262 0.0027843 0.18028 0.012893 0.10357 0.00065381 0.00070428 -6.5522e-05 -0.00016074 0.06958 0 0 -0.010792 0 -0.054321 0.015176 0.03195 0 0
0.66406 -0.0016436 -0.00062397 0.015255 0.0027448 0 0.0011563 0.00090317 -0.0017947 -0.0053836 -0.00097201 -0.016163 0.19172 0.13716 0.0067591 -0.040064 0.029019 0.0030622 0.031253 0.08029 0.0033681 0.0031541 0.18753 0.012577 0.10855 0.00041221 0.00021586 -0.00032523 -0.00070325 0.092947 0 0 -0.014394 0 -0.046623 0.028952 0.035918 0 0
0.66797 -0.0023896 -0.002231 0.029184 0.0067289 0 0.0041192 0.00011911 -0.0016934 -0.00723 -0.0015155 -0.017171 0.22731 0.16636 0.0052797 -0.024417 0.054587 0.00098998 0.037694 0.083132 0.0042838 0.0064472 0.19588 0.011093 0.11523 -2.6382e-05 -0.00044246 -0.00025364 -0.00058108 0.1028 0 0 -0.014665 0 -0.037939 0.045491 0.047614 0 0
0.67188 -0.0032657 -0.003542 0.031328 0.0059394 0 0.0028523 -0.00075621 -0.0030271 -0.0075954 -0.0020404 -0.010669 0.24706 0.18771 0.0018583 -0.011082 0.075255 -0.0022534 0.045524 0.083414 0.0021997 0.01213 0.20423 0.007108 0.12266 -0.00049999 -0.00083333 -9.5803e-05 -0.00016471 0.0908 0 0 -0.010876 0 -0.030653 0.061633 0.063706 0 0
0.67578 -0.0038241 -0.0041086 0.013287 0.00057367 0 -0.0022077 -0.0014915 -0.0045579 -0.0064081 -0.0022425 -2.9468e-05 0.25638 0.19974 -0.0011628 -0.00287 0.086907 -0.0047101 0.05379 0.082512 -0.0018219 0.019579 0.2117 0.0028765 0.13006 -0.0007627 -0.00095472 -0.00019442 2.8539e-05 0.064051 0 0 -0.0049472 0 -0.025511 0.076019 0.081696 0 0
0.67969 -0.0038586 -0.0040182 -0.018078 -0.0052852 0 -0.0072087 -0.0022456 -0.0047608 -0.0049226 -0.0023315 0.007396 0.26821 0.20207 -0.0012884 -0.0018944 0.086403 -0.0043236 0.061566 0.081822 -0.0048074 0.02797 0.21746 0.0023905 0.13666 -0.00058336 -0.00098743 -0.00061129 -0.00023583 0.04304 0 0 -0.00023035 0 -0.022898 0.087585 0.098832 0 0
0.68359 -0.0034801 -0.0038999 -0.045655 -0.0072297 0 -0.0087108 -0.0031296 -0.0032177 -0.0041786 -0.002506 0.0065269 0.29103 0.19592 0.001425 -0.010274 0.069858 -0.0011361 0.067588 0.083606 -0.0045524 0.035543 0.22025 0.0068881 0.14102 2.2001e-05 -0.00092577 -0.0011183 -0.00077169 0.043818 0 0 0.00096847 0 -0.02261 0.095216 0.10991 0 0
0.6875 -0.003017 -0.0043329 -0.054294 -0.0044267 0 -0.0068162 -0.0038474 -0.00096116 -0.0040504 -0.0023941 -0.00080041 0.32198 0.1897 0.004341 -0.022499 0.04465 0.0022044 0.072437 0.08884 -0.0016899 0.040882 0.22124 0.012941 0.14332 0.00068514 -0.00060523 -0.0014554 -0.0011704 0.062285 0 0 -0.00089311 0 -0.021994 0.101 0.11303 0 0
0.69141 -0.0028812 -0.0052585 -0.041055 -0.00030723 0 -0.0046888 -0.0039725 0.00043009 -0.0038324 -0.0014234 -0.0074033 0.35127 0.18839 0.0049386 -0.033301 0.018493 0.0025001 0.077456 0.096912 0.00082115 0.044484 0.22216 0.01551 0.14491 0.00091651 -6.8901e-05 -0.0015073 -0.0011344 0.078175 0 0 -0.0031238 0 -0.019325 0.10707 0.11065 0 0
0.69531 -0.003424 -0.0060527 -0.016788 0.00058245 0 -0.0052224 -0.0035592 5.9945e-05 -0.0033584 0.00014163 -0.0072689 0.37246 0.19476 0.0031988 -0.039345 -0.0036364 -0.0010866 0.083614 0.10735 0.00027874 0.047101 0.22412 0.012803 0.14692 0.00052778 0.00027243 -0.0012714 -0.00069813 0.076051 0 0 -0.0031646 0 -0.013584 0.11476 0.10505 0 0
0.69922 -0.0047534 -0.0062168 0.0015414 -0.003314 0 -0.008265 -0.0032826 -0.0017925 -0.0031649 0.00083441 -0.00091639 0.38794 0.21108 0.00114 -0.037364 -0.016628 -0.0060529 0.091966 0.11947 -0.0034688 0.049919 0.22827 0.0077891 0.15081 -0.00016106 4.6158e-06 -0.00079312 -0.00019921 0.061903 0 0 -0.00076941 0 -0.0039075 0.12536 0.099336 0 0
0.70313 -0.0065845 -0.005943 0.0026351 -0.0091919 0 -0.010941 -0.0038075 -0.004161 -0.0036114 -0.00088026 0.0053156 0.40473 0.23873 0.00029523 -0.023767 -0.013334 -0.0085972 0.10368 0.13194 -0.0079427 0.056232 0.23551 0.0049358 0.15956 -0.00057506 -0.00076484 -0.00021565 -2.9691e-05 0.05784 0 0 0.0018562 0 0.010265 0.14005 0.1006 0 0
0.70703 -0.0082864 -0.0059175 -0.010899 -0.012369 0 -0.010437 -0.0050317 -0.0062439 -0.0042629 -0.0048822 0.0050615 0.42651 0.26997 0.00016394 -0.0054036 -0.00081992 -0.0068781 0.11647 0.14361 -0.010049 0.06637 0.24321 0.0058791 0.17206 -0.00038539 -0.0013748 0.0001778 -0.00034108 0.080282 0 0 0.0019899 0 0.025728 0.156 0.10945 0 0
0.71094 -0.0091936 -0.0065497 -0.0239 -0.010294 0 -0.0064512 -0.0060961 -0.0078501 -0.0044421 -0.0089635 -0.0027997 0.45074 0.30145 -0.0007032 0.014131 0.017039 -0.0024489 0.12891 0.15417 -0.0084132 0.079887 0.24969 0.0085962 0.18737 0.00022185 -0.0012164 0.0001214 -0.00092141 0.12411 0 0 -0.0013691 0 0.040957 0.17162 0.12501 0 0
0.71484 -0.0090096 -0.0074656 -0.019826 -0.0046 0 -0.0012442 -0.0062521 -0.0091963 -0.0042516 -0.010477 -0.013868 0.47342 0.33009 -0.0025349 0.031447 0.03627 0.0014153 0.13964 0.1634 -0.0042553 0.095902 0.2534 0.010486 0.20426 0.00076011 -0.00036881 -0.00035637 -0.0013564 0.16818 0 0 -0.0068558 0 0.054551 0.18542 0.14569 0 0
0.71875 -0.0079921 -0.0078362 0.0053984 0.0003544 0 0.0022665 -0.0056992 -0.010412 -0.0046679 -0.0086783 -0.022271 0.49482 0.3517 -0.0038363 0.041654 0.050881 0.0027379 0.1465 0.17103 -0.00038641 0.11228 0.25188 0.011491 0.22041 0.00089958 0.00044277 -0.00086976 -0.0013633 0.19488 0 0 -0.012016 0 0.064443 0.19515 0.16791 0 0
0.72266 -0.0067516 -0.0072058 0.037756 0.00096663 0 0.0024268 -0.0054681 -0.011278 -0.0064414 -0.0054758 -0.024753 0.51899 0.36482 -0.0031685 0.043525 0.056574 0.0021959 0.1491 0.17711 0.00073763 0.125 0.24497 0.013734 0.23256 0.00069964 0.00056513 -0.00099767 -0.0010177 0.20291 0 0 -0.015138 0 0.069957 0.20032 0.18523 0 0
0.72656 -0.0058032 -0.0059422 0.053964 -0.0030017 0 -0.00056759 -0.0064085 -0.011407 -0.0090865 -0.0037382 -0.021645 0.54769 0.37153 -0.00099433 0.040676 0.055105 0.00164 0.1493 0.1817 -0.0015127 0.13286 0.235 0.018443 0.24004 0.00042617 5.7946e-05 -0.0007086 -0.00066074 0.2021 0 0 -0.016046 0 0.072315 0.20263 0.19586 0 0
0.73047 -0.0052252 -0.0048424 0.039623 -0.0085138 0 -0.0052081 -0.0082843 -0.010641 -0.011227 -0.0047466 -0.015312 0.57656 0.37261 0.000741 0.03544 0.047764 0.0016364 0.14826 0.18447 -0.0058074 0.13538 0.22325 0.024018 0.24241 0.0002207 -0.00042101 -0.00041414 -0.00055862 0.19917 0 0 -0.015506 0 0.072102 0.20302 0.19937 0 0
0.73438 -0.0046872 -0.0043421 0.0022792 -0.01162 0 -0.0094516 -0.009873 -0.0092446 -0.011933 -0.0071906 -0.0085338 0.59856 0.36892 0.00089173 0.030403 0.036333 0.00087802 0.14722 0.18497 -0.00992 0.13254 0.21107 0.027532 0.23954 1.2476e-05 -0.00034408 -0.0005401 -0.00063162 0.19134 0 0 -0.014231 0 0.069987 0.20249 0.19611 0 0
0.73828 -0.0038055 -0.0041824 -0.03277 -0.010173 0 -0.011394 -0.0099509 -0.0076904 -0.011478 -0.008545 -0.0038937 0.61132 0.36012 0.0005303 0.029516 0.023471 -0.0018464 0.14791 0.18107 -0.012091 0.12478 0.19992 0.027762 0.23057 -0.00026773 0.00014287 -0.0010529 -0.00052921 0.17293 0 0 -0.012531 0 0.066513 0.2019 0.18818 0 0
0.74219 -0.002516 -0.0038431 -0.042169 -0.0050888 0 -0.010049 -0.0082223 -0.006237 -0.010647 -0.0073476 -0.0031706 0.61983 0.34815 0.0016708 0.031668 0.011268 -0.0054443 0.14948 0.17297 -0.011772 0.11581 0.18901 0.026058 0.21818 -0.0004925 0.00042854 -0.0014677 3.9352e-07 0.14473 0 0 -0.010635 0 0.062543 0.2009 0.18123 0 0
0.74609 -0.0011607 -0.0031954 -0.023751 0.00046095 0 -0.0061038 -0.0054214 -0.0047518 -0.009552 -0.0042178 -0.0060122 0.63113 0.33387 0.0046133 0.035027 -0.0002013 -0.006893 0.15076 0.16076 -0.0094844 0.10676 0.17738 0.024081 0.20326 -0.00045256 0.00012633 -0.0013489 0.00079556 0.11387 0 0 -0.0089158 0 0.058317 0.19877 0.17718 0 0
0.75 -0.00023899 -0.0026182 0.0016397 0.0032258 0 -0.001871 -0.0026831 -0.0029963 -0.0075178 -0.00093516 -0.0091668 0.647 0.31826 0.0069982 0.037845 -0.010958 -0.0042504 0.15061 0.14472 -0.0062745 0.098313 0.16422 0.02129 0.18658 -0.00016682 -0.00052123 -0.00076208 0.0013423 0.085177 0 0 -0.0075068 0 0.054101 0.19496 0.17722 0 0
0.75391 -5.795e-05 -0.0024757 0.0082264 0.0019939 0 8.8542e-05 -0.00086011 -0.0010795 -0.0042281 0.0011952 -0.0081423 0.66302 0.30307 0.0059265 0.037431 -0.021146 0.00078848 0.14721 0.12532 -0.0033543 0.090765 0.14854 0.01547 0.16897 1.5497e-05 -0.00092625 -0.00017876 0.0011873 0.055644 0 0 -0.005797 0 0.050372 0.18871 0.18227 0 0
0.75781 -0.00058061 -0.0026084 -0.011964 -0.0017016 0 -0.0011127 -0.00025882 0.00048313 -0.00062579 0.0020789 -0.00084452 0.6751 0.2921 0.0010999 0.032097 -0.030154 0.0038513 0.13943 0.10515 -0.0019468 0.08323 0.13117 0.0059427 0.15224 -0.00027801 -0.00076119 5.072e-05 0.00034208 0.019285 0 0 -0.0026736 0 0.048229 0.18085 0.19048 0 0
0.76172 -0.0015647 -0.0024747 -0.041601 -0.0047624 0 -0.0039048 -0.00070725 0.0012872 0.0017664 0.0023121 0.0099883 0.6853 0.28656 -0.0043682 0.024452 -0.037109 0.0019071 0.12923 0.086925 -0.0028603 0.075049 0.11476 -0.0043336 0.13768 -0.001013 -0.00022033 5.781e-05 -0.00068702 -0.023212 0 0 0.0023737 0 0.047933 0.17369 0.1988 0 0
0.76563 -0.0028077 -0.001818 -0.052564 -0.0047985 0 -0.0055432 -0.0016715 0.0015983 0.0024925 0.0023359 0.018337 0.69952 0.28692 -0.0065273 0.016503 -0.041323 -0.0035456 0.11798 0.07227 -0.0056624 0.066211 0.10112 -0.010622 0.12621 -0.0016855 0.00027518 0.00024744 -0.0012814 -0.061456 0 0 0.0082681 0 0.049492 0.16878 0.20585 0 0
0.76953 -0.0042274 -0.0010987 -0.029974 -0.0018535 0 -0.0044595 -0.0024084 0.0021849 0.002788 0.002183 0.019506 0.71912 0.2931 -0.0041246 0.010453 -0.042266 -0.0075599 0.10719 0.062627 -0.0082389 0.056914 0.091964 -0.010703 0.11864 -0.0017595 0.0005134 0.00077033 -0.0011836 -0.082308 0 0 0.012621 0 0.052691 0.16756 0.21044 0 0
0.77344 -0.0057045 -0.0011512 0.014831 0.001718 0 -0.0015468 -0.0023342 0.0033566 0.0042067 0.0017618 0.013684 0.73639 0.30403 0.0003291 0.010534 -0.039506 -0.0063411 0.099767 0.060858 -0.0077598 0.048451 0.090423 -0.0071189 0.11666 -0.0011867 0.00057174 0.0012893 -0.00066852 -0.078904 0 0 0.013311 0 0.056334 0.17257 0.21106 0 0
0.77734 -0.0068939 -0.0023676 0.053026 0.0031071 0 0.00078702 -0.0015183 0.0041661 0.0066311 0.0010351 0.0052435 0.74034 0.31444 0.0029242 0.016017 -0.036333 -0.00091139 0.096054 0.064688 -0.0029041 0.042216 0.093952 -0.0047806 0.11825 -0.00046044 0.00053937 0.0013171 -0.00027979 -0.052831 0 0 0.010088 0 0.057845 0.18142 0.20906 0 0
0.78125 -0.0072825 -0.0042334 0.060815 0.0011554 0 0.00081851 -0.00082138 0.0028746 0.0079701 -0.00014455 -0.0012446 0.72805 0.32174 0.0017791 0.024387 -0.035156 0.0038658 0.095084 0.07181 0.0044431 0.038419 0.09984 -0.0061893 0.12152 -0.0001318 0.0003132 0.00075567 -0.00036365 -0.0098156 0 0 0.0047646 0 0.055952 0.19153 0.20545 0 0
0.78516 -0.0065328 -0.0056833 0.037007 -0.0029073 0 -0.0011477 -0.0013242 -0.0013883 0.0060897 -0.0021055 -0.0043651 0.70961 0.32435 -0.0016719 0.033291 -0.037719 0.003976 0.095943 0.080352 0.009954 0.036976 0.10597 -0.0090226 0.125 -0.00028393 -0.00024126 3.9695e-05 -0.00078918 0.04374 0 0 -0.00023882 0 0.049866 0.20075 0.2008 0 0
0.78906 -0.0048233 -0.0059107 0.0022433 -0.0065004 0 -0.0033922 -0.0033865 -0.0072792 0.00099822 -0.0049702 -0.0058057 0.70087 0.32081 -0.0044449 0.039259 -0.046066 -3.8424e-05 0.097275 0.087842 0.0099952 0.037467 0.10965 -0.0083979 0.12678 -0.0005122 -0.00097802 -0.00027493 -0.001085 0.099715 0 0 -0.0037373 0 0.038857 0.20624 0.19561 0 0
0.79297 -0.0028339 -0.0048636 -0.01807 -0.0075079 0 -0.0044657 -0.0061959 -0.011785 -0.0050579 -0.008164 -0.0078331 0.7103 0.312 -0.004837 0.036857 -0.060809 -0.0040108 0.096913 0.090345 0.0045962 0.038025 0.10788 -0.0014321 0.12436 -0.00041253 -0.0014502 -3.9608e-05 -0.00087663 0.14726 0 0 -0.0064252 0 0.024175 0.20445 0.18995 0 0
0.79688 -0.0013138 -0.0030735 -0.012831 -0.0054987 0 -0.0041986 -0.0083182 -0.012541 -0.0096463 -0.010523 -0.011278 0.73252 0.30254 -0.0036357 0.027619 -0.077355 -0.0045862 0.094798 0.088029 -0.0025273 0.03724 0.10258 0.010291 0.11882 -3.8335e-05 -0.0012898 0.00038139 -0.00025119 0.17716 0 0 -0.0098192 0 0.009953 0.19767 0.18375 0 0
0.80078 -0.00056257 -0.0011587 0.0079588 -0.0017327 0 -0.0033049 -0.0087967 -0.009913 -0.012061 -0.011108 -0.015584 0.75392 0.29468 -0.0028956 0.013184 -0.092992 -0.0024753 0.091289 0.08134 -0.0070767 0.034846 0.095179 0.022262 0.11105 0.00016776 -0.00060059 0.00049798 0.00027916 0.18852 0 0 -0.014503 0 -0.001485 0.18754 0.17694 0 0
0.80469 -0.00026187 0.00044932 0.022534 0.0017152 0 -0.0024075 -0.007785 -0.006763 -0.013094 -0.0099645 -0.019818 0.76419 0.29035 -0.0038012 -0.0042217 -0.10509 -0.0012422 0.086903 0.071108 -0.0075693 0.030876 0.087258 0.030522 0.10214 -0.00011863 8.5975e-05 0.00014512 0.00021673 0.18911 0 0 -0.019241 0 -0.0080171 0.17599 0.16959 0 0
0.80859 0.00019693 0.0014441 0.014773 0.0030717 0 -0.0016657 -0.006174 -0.0059192 -0.013237 -0.0080006 -0.022963 0.76301 0.29221 -0.0056877 -0.019736 -0.10919 -0.0031329 0.082672 0.059166 -0.0059134 0.026165 0.081513 0.0337 0.094188 -0.00071834 0.00028324 -0.00043323 -0.00044499 0.18611 0 0 -0.021717 0 -0.0060119 0.16663 0.16208 0 0
0.8125 0.0011677 0.0015888 -0.013418 0.0017923 0 -0.0011438 -0.0047004 -0.0076251 -0.011709 -0.0061115 -0.023546 0.7573 0.29849 -0.0068866 -0.028296 -0.10577 -0.0065172 0.079219 0.048896 -0.0048901 0.022726 0.078904 0.032428 0.088779 -0.0011039 -1.9077e-05 -0.00086744 -0.0011489 0.17654 0 0 -0.02026 0 0.0031497 0.16202 0.15554 0 0
0.81641 0.0024344 0.00092041 -0.04351 -0.00099605 0 -0.0010652 -0.0034768 -0.0093781 -0.0076045 -0.0044613 -0.020009 0.75431 0.30652 -0.0063296 -0.029513 -0.097946 -0.0076397 0.076096 0.04153 -0.0053177 0.02114 0.078229 0.027741 0.085518 -0.00092369 -0.00038799 -0.00096421 -0.0012228 0.14883 0 0 -0.015124 0 0.016169 0.16161 0.1507 0 0
0.82031 0.003362 -2.7065e-05 -0.054269 -0.0029259 0 -0.0014104 -0.0022914 -0.0083008 -0.0017387 -0.0026236 -0.012205 0.75761 0.31456 -0.0043933 -0.023691 -0.087997 -0.0046874 0.072811 0.037664 -0.005744 0.021435 0.078411 0.020439 0.083832 -0.00033876 -0.00038398 -0.00075866 -0.00048451 0.095627 0 0 -0.0082848 0 0.030649 0.16468 0.14812 0 0
0.82422 0.0033715 -0.00042041 -0.037849 -0.0018355 0 -0.0014427 -0.0011232 -0.0037776 0.0032973 -0.00027232 -0.0024006 0.76768 0.32071 -0.0024071 -0.011932 -0.078679 0.0002507 0.06868 0.037602 -0.0046179 0.023277 0.078009 0.011509 0.082777 0.00016274 4.7693e-05 -0.00037914 0.00055202 0.024379 0 0 -0.0019821 0 0.043748 0.17004 0.1484 0 0
0.82813 0.0023787 0.0002341 -0.0058572 0.0024793 0 -0.00012026 -0.00015986 0.0020807 0.0053977 0.0024309 0.0059418 0.78349 0.32253 -0.0014702 0.0016365 -0.074604 0.003389 0.062576 0.041045 -0.0022698 0.024557 0.07443 0.0022978 0.07997 0.00024542 0.00058354 4.8373e-05 0.001099 -0.046638 0 0 0.0027974 0 0.050174 0.17486 0.15273 0 0
0.83203 0.00090212 0.0015907 0.019619 0.0076539 0 0.0026844 0.00065861 0.0064009 0.0051993 0.0050982 0.010863 0.80219 0.32164 -0.0016484 0.011999 -0.074966 0.003157 0.055544 0.045281 -0.0005018 0.023452 0.068366 -0.0061975 0.074836 -6.911e-06 0.00085455 0.00037793 0.00078623 -0.10321 0 0 0.0066674 0 0.050572 0.17769 0.15954 0 0
0.83594 -0.00021303 0.002697 0.023391 0.010242 0 0.0055051 0.0018526 0.0079311 0.0056758 0.0075219 0.013321 0.8187 0.31895 -0.00212 0.017451 -0.078681 0.0015872 0.048539 0.049315 -0.00046648 0.019483 0.060638 -0.014004 0.067616 -0.00027054 0.00074986 0.00043333 -2.3656e-05 -0.14492 0 0 0.010793 0 0.045788 0.17848 0.16817 0 0
0.83984 -0.00027814 0.002855 0.0090451 0.0084865 0 0.0062854 0.0039004 0.0076818 0.0091493 0.0096283 0.015616 0.82844 0.31534 -0.0020103 0.016925 -0.084421 0.0017669 0.042579 0.052319 -0.0014363 0.012583 0.052199 -0.021657 0.058845 -0.00034991 0.00044104 0.00011878 -0.00060255 -0.17939 0 0 0.015393 0 0.037064 0.17747 0.17788 0 0
0.84375 0.00084027 0.0023081 -0.0047368 0.0040811 0 0.0044464 0.0064809 0.0075541 0.014695 0.011122 0.018465 0.83186 0.31185 -0.0011758 0.0095359 -0.0899 0.0042035 0.039583 0.053317 -0.001887 0.0033605 0.04473 -0.028859 0.049928 -0.00031972 0.00018059 -0.00044581 -0.00055182 -0.20874 0 0 0.019157 0 0.026671 0.1755 0.18746 0 0
0.84766 0.0026589 0.0020496 -0.00072165 0.0010948 0 0.0019327 0.0084034 0.0085344 0.018709 0.011495 0.020071 0.8355 0.30866 -0.00031678 -0.0013458 -0.092937 0.0060831 0.040549 0.052437 -0.0015114 -0.0050761 0.03955 -0.033955 0.043404 -0.0003356 9.6915e-05 -0.00095519 -0.00013812 -0.225 0 0 0.020172 0 0.018354 0.1742 0.19505 0 0
0.85156 0.0044149 0.0029003 0.021426 0.0026555 0 0.0018075 0.0085233 0.010091 0.018198 0.010614 0.018374 0.84682 0.30511 -0.00034759 -0.012065 -0.093985 0.0042549 0.044273 0.050556 -0.001667 -0.010825 0.03611 -0.035094 0.03998 -0.00039233 0.00013313 -0.0011385 5.1602e-05 -0.22015 0 0 0.017617 0 0.013171 0.17384 0.20003 0 0
0.85547 0.0055881 0.004741 0.044219 0.008153 0 0.0053685 0.0068279 0.010961 0.013566 0.0091681 0.01392 0.86699 0.30072 -0.0015428 -0.020594 -0.093671 -0.001203 0.049868 0.04818 -0.003627 -0.012983 0.033924 -0.032002 0.039898 -0.00033128 0.00012174 -0.00096154 -0.00024461 -0.19835 0 0 0.012731 0 0.011414 0.17431 0.20202 0 0
0.85938 0.0062194 0.0066263 0.04694 0.0135 0 0.010496 0.0045645 0.010262 0.0081775 0.0082146 0.0098501 0.8892 0.29506 -0.0031854 -0.025109 -0.092901 -0.006587 0.056224 0.045847 -0.0066539 -0.011 0.032347 -0.026382 0.043092 -6.8269e-05 -8.2929e-05 -0.00060155 -0.00070512 -0.17422 0 0 0.0080638 0 0.012984 0.17528 0.20081 0 0
0.86328 0.0067605 0.0076212 0.023224 0.014372 0 0.013065 0.0032056 0.0079715 0.0052721 0.0080579 0.008659 0.90503 0.28789 -0.0040697 -0.022668 -0.093537 -0.0077943 0.061192 0.04458 -0.0082344 -0.0047668 0.030432 -0.020382 0.048961 0.00025713 -0.00048349 -0.00023485 -0.00081382 -0.15741 0 0 0.0055238 0 0.017269 0.17579 0.19626 0 0
0.86719 0.0075792 0.0075317 -0.013326 0.0097211 0 0.010399 0.0032363 0.0047223 0.0053113 0.0077273 0.0092275 0.91261 0.28102 -0.0034882 -0.016061 -0.095673 -0.0039799 0.064307 0.044636 -0.0064233 0.0022053 0.028277 -0.014733 0.054867 0.00040654 -0.00089601 0.00011701 -0.00044799 -0.14091 0 0 0.0048651 0 0.021983 0.17557 0.19101 0 0
0.87109 0.0085712 0.006892 -0.039786 0.0026225 0 0.0037286 0.0039155 0.0014283 0.0061328 0.0058824 0.0076289 0.91834 0.27564 -0.0018573 -0.0070383 -0.098753 0.00184 0.065978 0.046103 -0.0018572 0.0084085 0.026368 -0.0085563 0.059751 0.0003014 -0.0010467 0.00051318 1.7732e-06 -0.10832 0 0 0.0039999 0 0.026513 0.17498 0.1865 0 0
0.875 0.0092446 0.0063685 -0.041301 -0.0021365 0 -0.0026126 0.0041403 -0.00099657 0.005365 0.0024123 0.0012311 0.93022 0.27279 -0.0003991 0.0027437 -0.1022 0.0055743 0.066725 0.049002 0.0026843 0.012739 0.025134 -0.0010523 0.062807 0.00011248 -0.00078661 0.00090029 0.00011771 -0.054252 0 0 0.00096773 0 0.030488 0.17444 0.18392 0 0
0.87891 0.0091849 0.006246 -0.020945 -0.0016373 0 -0.004566 0.0034563 -0.0019489 0.0025471 -0.00098101 -0.0080706 0.95025 0.27397 -0.00013406 0.010889 -0.10509 0.0053795 0.067502 0.053362 0.0046927 0.014038 0.025205 0.0067888 0.063063 7.5914e-05 -0.00026102 0.001058 -1.4351e-05 0.0037668 0 0 -0.0040805 0 0.033719 0.17478 0.18495 0 0
0.88281 0.0084238 0.0064208 0.0046667 0.0032515 0 -0.0013678 0.0022685 -0.0014794 -0.00084277 -0.0020436 -0.01493 0.97333 0.27959 -0.0010959 0.014557 -0.10696 0.0025336 0.069368 0.058469 0.0038604 0.012672 0.02628 0.012305 0.060287 0.00024795 0.00015633 0.00078674 0.00012895 0.035997 0 0 -0.0086185 0 0.036452 0.17671 0.19029 0 0
0.88672 0.0073458 0.0067039 0.018812 0.0088514 0 0.004245 0.0012734 -0.00030506 -0.0029399 3.7278e-05 -0.014998 0.99317 0.28769 -0.0024742 0.014076 -0.10881 -0.00042367 0.071795 0.063216 0.0017984 0.010351 0.026974 0.013052 0.055585 0.00047187 0.00016655 0.00015607 0.00086799 0.024381 0 0 -0.0095078 0 0.038831 0.17944 0.19798 0 0
0.89063 0.0062778 0.0069848 0.01605 0.01149 0 0.0085162 0.00090262 0.00076402 -0.0028332 0.0038993 -0.0084688 1.0078 0.29726 -0.0034834 0.0098042 -0.11149 -0.0020492 0.074068 0.066876 0.00021561 0.0077784 0.026359 0.0086765 0.049388 0.0005754 -0.00017038 -0.00046241 0.0018128 -0.023399 0 0 -0.0053948 0 0.040684 0.18227 0.20674 0 0
0.89453 0.0052536 0.0071323 0.0040622 0.0099822 0 0.0095198 0.00131 0.0015855 -0.00067625 0.0072854 0.00042749 1.0191 0.30731 -0.0040345 0.00242 -0.11591 -0.0026507 0.075317 0.068748 -0.00039952 0.0055409 0.02356 0.0011537 0.042143 0.00055456 -0.00046206 -0.00065157 0.0021184 -0.082318 0 0 0.0021666 0 0.041768 0.18437 0.21521 0 0
0.89844 0.0042223 0.0069265 -0.0034945 0.0061751 0 0.0081222 0.0026207 0.0028324 0.0029111 0.009024 0.0070685 1.0284 0.31648 -0.004516 -0.0064994 -0.12365 -0.0031328 0.073477 0.067384 -0.0005143 0.0038696 0.017212 -0.0065439 0.034324 0.00053586 -0.00033406 -0.00028185 0.0013223 -0.13081 0 0 0.0097102 0 0.041225 0.18416 0.22084 0 0
0.90234 0.0034206 0.0062695 0.0029601 0.0034487 0 0.0066988 0.0048604 0.0052371 0.0071663 0.0097258 0.0096179 1.0347 0.32465 -0.004966 -0.014044 -0.13332 -0.0036638 0.068747 0.063598 -0.00049689 0.0019258 0.00901 -0.012085 0.026626 0.00058714 0.00021437 0.00037318 -9.0482e-05 -0.16354 0 0 0.014139 0 0.039278 0.1822 0.22335 0 0
0.90625 0.0033893 0.0054816 0.022425 0.0042992 0 0.0070475 0.0075706 0.0086258 0.011089 0.010651 0.0093191 1.0387 0.33212 -0.0046339 -0.019009 -0.14318 -0.0035456 0.062302 0.058492 -0.00017189 -0.00068354 0.00051469 -0.014641 0.019382 0.00062777 0.00079417 0.00084207 -0.0010331 -0.18713 0 0 0.014575 0 0.036589 0.17986 0.22368 0 0
0.91016 0.0045077 0.0052478 0.043838 0.0085976 0 0.0091874 0.0097576 0.01178 0.013581 0.012139 0.008594 1.0469 0.33909 -0.0025728 -0.020606 -0.15177 -0.0021331 0.055324 0.053057 0.00068858 -0.0040371 -0.0071202 -0.014883 0.012878 0.00055462 0.00096736 0.00081439 -0.00078313 -0.20796 0 0 0.012562 0 0.033852 0.17846 0.22281 0 0
0.91406 0.0065196 0.0061036 0.053237 0.013666 0 0.011653 0.010586 0.013367 0.014129 0.01331 0.0092177 1.0692 0.34567 0.0012156 -0.018026 -0.15706 0.00035668 0.049658 0.048722 0.0018112 -0.0079373 -0.012516 -0.014468 0.0075072 0.00041984 0.00061574 0.00037273 0.00037452 -0.2268 0 0 0.010707 0 0.032183 0.18002 0.2223 0 0
0.91797 0.008613 0.0079015 0.043466 0.016188 0 0.01272 0.010274 0.013076 0.013408 0.013239 0.011772 1.1098 0.35102 0.0052918 -0.011331 -0.1568 0.0029008 0.048482 0.0478 0.0025757 -0.010642 -0.015064 -0.015239 0.0038655 0.00041555 2.4931e-06 -7.36e-05 0.0014563 -0.24296 0 0 0.010896 0 0.033628 0.18741 0.22494 0 0
0.92188 0.010046 0.0098207 0.019967 0.014679 0 0.01161 0.01013 0.011864 0.012894 0.012166 0.015833 1.1607 0.35417 0.0076442 -0.0030534 -0.15321 0.0043307 0.051309 0.049868 0.0026123 -0.010854 -0.016995 -0.018195 0.0015266 0.00064943 -0.00048555 -0.0001019 0.0017044 -0.2591 0 0 0.013259 0 0.037874 0.19889 0.23066 0 0
0.92578 0.010697 0.010973 -0.0024085 0.010668 0 0.0089922 0.011413 0.011124 0.013584 0.011382 0.020087 1.2056 0.35427 0.0072699 0.0055895 -0.14781 0.0039139 0.057396 0.054397 0.0020599 -0.0079883 -0.019763 -0.022766 0.00027606 0.0009681 -0.00063252 0.00039018 0.0011964 -0.27844 0 0 0.016378 0 0.044458 0.21292 0.23898 0 0
0.92969 0.010966 0.011046 -0.010495 0.007538 0 0.0065819 0.013971 0.011569 0.014965 0.011959 0.022596 1.2329 0.35058 0.0050076 0.013418 -0.14233 0.0015813 0.065631 0.060597 0.0012674 -0.0017663 -0.02476 -0.027112 -0.00017293 0.0010653 -0.00047076 0.0010793 0.00059295 -0.29775 0 0 0.018375 0 0.052653 0.22764 0.24908 0 0
0.93359 0.01117 0.010393 -0.0035316 0.0078195 0 0.006013 0.01606 0.012788 0.015354 0.013683 0.021776 1.2453 0.34158 0.0027656 0.018541 -0.14001 -0.0020275 0.073399 0.066691 0.00046946 0.0077297 -0.034235 -0.029507 -0.00037425 0.00079695 -0.00015491 0.0014396 0.00039012 -0.30579 0 0 0.018096 0 0.060695 0.23894 0.25892 0 0
0.9375 0.011122 0.0095518 0.0060731 0.011092 0 0.0076163 0.01572 0.013653 0.013427 0.015224 0.017687 1.2577 0.32888 0.0018308 0.020614 -0.14239 -0.0056245 0.077534 0.070533 -0.00015174 0.017505 -0.04714 -0.029716 -0.0012255 0.00036571 0.00017117 0.0011528 0.00049535 -0.29112 0 0 0.015698 0 0.066274 0.24366 0.2659 0 0
0.94141 0.010361 0.008746 0.0038047 0.014287 0 0.0099771 0.012496 0.013092 0.0095674 0.015228 0.012289 1.2839 0.31457 0.0018886 0.020459 -0.1485 -0.0076738 0.077503 0.071854 -0.00031668 0.025479 -0.061213 -0.029028 -0.0030686 0.00014565 0.00039765 0.00038947 0.00050259 -0.25202 0 0 0.012398 0 0.068976 0.24223 0.26953 0 0
0.94531 0.0087498 0.0078458 -0.013146 0.014171 0 0.010823 0.0079297 0.010699 0.0057565 0.013234 0.0080304 1.3252 0.30014 0.0017135 0.018732 -0.15745 -0.0072119 0.073258 0.070763 0.00010744 0.030359 -0.074779 -0.028791 -0.0060931 0.00030214 0.00042972 -0.00029109 0.00024561 -0.19875 0 0 0.0096341 0 0.068808 0.23537 0.26969 0 0
0.94922 0.0067062 0.0067231 -0.032075 0.0099552 0 0.0088039 0.0043411 0.0069919 0.0040516 0.0097795 0.005904 1.3707 0.28729 0.00078253 0.016308 -0.16789 -0.004564 0.065185 0.067723 0.0006694 0.030937 -0.085889 -0.028878 -0.010423 0.00060535 0.00023261 -0.0003769 -3.7971e-05 -0.14654 0 0 0.0081839 0 0.066145 0.22447 0.26662 0 0
0.95313 0.004795 0.0055066 -0.035335 0.0038794 0 0.0047772 0.0030366 0.0032481 0.0049478 0.0059372 0.0048952 1.4086 0.27912 5.708e-05 0.015041 -0.17715 -0.0012019 0.055214 0.064576 0.00045871 0.026206 -0.091635 -0.027666 -0.01595 0.00065316 -9.06e-05 0.00017476 -7.3865e-05 -0.10625 0 0 0.0077862 0 0.062841 0.21364 0.26158 0 0
0.95703 0.0031557 0.0044394 -0.016205 -0.00056309 0 0.001367 0.0034869 0.00085568 0.0069674 0.0028234 0.0033238 1.4379 0.27498 0.00098855 0.01558 -0.1844 0.0013368 0.046353 0.062982 -0.001005 0.019544 -0.094093 -0.023556 -0.021577 0.00028754 -0.00031965 0.0008973 5.4904e-05 -0.079992 0 0 0.0074687 0 0.061008 0.20619 0.25687 0 0
0.96094 0.0014597 0.003552 0.014464 -0.0011986 0 0.00091644 0.0040251 0.00035551 0.0077663 0.0012083 0.00060616 1.4682 0.27457 0.003707 0.017957 -0.18985 0.0025475 0.039652 0.063315 -0.0030359 0.012607 -0.094631 -0.016521 -0.026723 -0.00023167 -0.00027478 0.0011996 -7.7833e-08 -0.062549 0 0 0.006313 0 0.061125 0.20297 0.25313 0 0
0.96484 -0.00053189 0.0025859 0.037081 0.00145 0 0.0034665 0.0032572 0.00087323 0.0058511 0.0011149 -0.0023811 1.5091 0.27739 0.0063792 0.021977 -0.19398 0.0030064 0.035856 0.065639 -0.004266 0.0069541 -0.094663 -0.0081953 -0.030849 -0.00048856 2.8176e-05 0.00083667 -0.00037623 -0.04523 0 0 0.0041078 0 0.063251 0.20424 0.25078 0 0
0.96875 -0.0024617 0.0012878 0.039483 0.004767 0 0.0065469 0.00097129 0.0006762 0.0016131 0.0015909 -0.0044802 1.5594 0.28288 0.0066709 0.026978 -0.19794 0.0033506 0.035763 0.069505 -0.0040815 0.0049082 -0.096313 -0.00058533 -0.033062 -0.00034053 0.00039284 5.8599e-05 -0.00073389 -0.019874 0 0 0.0014222 0 0.066552 0.2096 0.25003 0 0
0.97266 -0.0035574 -0.00026597 0.025711 0.0058949 0 0.0070771 -0.0019701 -0.0013261 -0.0030244 0.0011337 -0.0054701 1.6064 0.28944 0.0040452 0.030973 -0.20334 0.0033745 0.038241 0.072877 -0.0034059 0.0072372 -0.10043 0.0052201 -0.03332 -5.8832e-05 0.00061832 -0.00065233 -0.00057243 0.016924 0 0 -0.00093982 0 0.067639 0.21549 0.24995 0 0
0.97656 -0.0033589 -0.0016939 0.010176 0.0034915 0 0.0038245 -0.004371 -0.0044516 -0.0060312 -0.0011942 -0.0060552 1.6376 0.29605 0.00055215 0.032808 -0.21023 0.0023556 0.041791 0.074663 -0.0036939 0.012581 -0.1057 0.0092896 -0.032623 -2.2461e-05 0.00065344 -0.00097015 0.0001877 0.060777 0 0 -0.0026801 0 0.064465 0.21956 0.24983 0 0
0.98047 -0.0022142 -0.0026565 0.0038012 -0.0015376 0 -0.0016344 -0.0054178 -0.0067513 -0.0067077 -0.0047971 -0.0069739 1.6532 0.3021 -0.00090374 0.031789 -0.2184 0.00031399 0.045682 0.074423 -0.0050463 0.020082 -0.11112 0.012265 -0.031827 -0.00028737 0.00058436 -0.00088893 0.0010207 0.10122 0 0 -0.0043395 0 0.055839 0.2207 0.2494 0 0
0.98438 -0.0010067 -0.003136 0.005406 -0.0065707 0 -0.0061918 -0.0050293 -0.0068665 -0.0060828 -0.0077732 -0.008445 1.6679 0.30699 0.00071716 0.027396 -0.22737 -0.0013304 0.049239 0.071968 -0.0056484 0.028712 -0.11557 0.014826 -0.031949 -0.00050101 0.0005093 -0.00059325 0.0012585 0.12896 0 0 -0.0068774 0 0.040939 0.21809 0.24853 0 0
0.98828 -0.00041465 -0.0033622 0.0053022 -0.0087881 0 -0.0075767 -0.0038263 -0.0053967 -0.0059681 -0.0083863 -0.010348 1.7 0.309 0.0035762 0.018831 -0.23585 -0.00077609 0.051493 0.067658 -0.0035084 0.036554 -0.11755 0.01751 -0.035887 -0.00027625 0.0004656 -0.00025502 0.00073053 0.14273 0 0 -0.010711 0 0.019061 0.21098 0.24736 0 0
0.99219 -0.00048545 -0.0035281 -0.0038996 -0.0069826 0 -0.0058861 -0.0027788 -0.0042515 -0.007389 -0.0065342 -0.012368 1.755 0.30781 0.0047679 0.0087392 -0.24308 0.0022443 0.052499 0.063498 0.0011573 0.042488 -0.1189 0.020461 -0.044079 0.00035889 0.00047052 3.135e-05 -9.786e-05 0.14808 0 0 -0.014921 0 -0.0043271 0.20208 0.24622 0 0
0.99609 -0.00089814 -0.0036641 -0.020145 -0.002587 0 -0.0032409 -0.0026248 -0.0045758 -0.0096465 -0.0038179 -0.013572 1.8201 0.30312 0.0032272 -0.0013877 -0.24899 0.0056993 0.052235 0.060266 0.005564 0.046123 -0.12132 0.022966 -0.056461 0.00092656 0.00056709 0.0002005 -0.00062227 0.14851 0 0 -0.017366 0 -0.026267 0.19245 0.24507 0 0
1 -0.0014941 -0.0037975 -0.034349 0.0010288 0 -0.0021011 -0.0033753 -0.0055147 -0.010821 -0.0021301 -0.012203 1.8743 0.29479 0.00080504 -0.010176 -0.25365 0.0067823 0.050696 0.05851 0.0067087 0.047178 -0.12631 0.023475 -0.072675 0.00095174 0.00076595 0.00021766 -0.00067723 0.13917 0 0 -0.015901 0 -0.044216 0.18289 0.24374 0 0
1.0039 -0.0024157 -0.0041296 -0.038711 0.00087201 0 -0.0036282 -0.0043488 -0.0052893 -0.0093642 -0.0021263 -0.0068266 1.907 0.28257 0.00037204 -0.015554 -0.2572 0.004502 0.04779 0.058788 0.0041431 0.045179 -0.13613 0.020746 -0.091939 0.00045217 0.00094621 0.00016477 -0.00058232 0.1126 0 0 -0.010029 0 -0.054579 0.17421 0.2418 0 0
1.0078 -0.0037437 -0.0049143 -0.032704 -0.0033127 0 -0.0071222 -0.0048279 -0.0034481 -0.005481 -0.0029823 0.0016312 1.9268 0.268 0.0028389 -0.015708 -0.26006 0.00077628 0.044011 0.060874 0.00028729 0.040418 -0.15086 0.015431 -0.11115 -5.5313e-05 0.00088742 0.00025057 -0.00066269 0.072203 0 0 -0.0017639 0 -0.055787 0.16676 0.23863 0 0
1.0117 -0.0051684 -0.0061023 -0.022124 -0.0086401 0 -0.010621 -0.004788 -0.001674 -0.0011458 -0.0034766 0.0092047 1.9535 0.25354 0.0061315 -0.011823 -0.26237 -0.0012443 0.040394 0.064034 -0.002023 0.03438 -0.16671 0.010344 -0.12786 -7.2299e-05 0.00047238 0.00062476 -0.00083462 0.037551 0 0 0.0051452 0 -0.051716 0.1603 0.23458 0 0
1.0156 -0.0061733 -0.0071674 -0.013394 -0.011246 0 -0.012099 -0.0049338 -0.0020192 0.0012711 -0.0031624 0.011191 1.998 0.24056 0.0071841 -0.0045784 -0.26402 -0.00010804 0.037701 0.068207 -0.0021213 0.028003 -0.18093 0.0085376 -0.1408 0.00035217 -0.00013522 0.0011434 -0.00073763 0.03168 0 0 0.0073873 0 -0.044781 0.1549 0.23002 0 0
1.0195 -0.0065476 -0.0074104 -0.0086965 -0.0093655 0 -0.01059 -0.0059051 -0.0044278 0.00065291 -0.0025246 0.0060431 2.0498 0.23037 0.0049364 0.0051297 -0.26489 0.0026591 0.036717 0.073432 -0.0015708 0.022317 -0.19062 0.010687 -0.14897 0.00063681 -0.00057091 0.0013843 -0.0002363 0.059744 0 0 0.0042381 0 -0.037669 0.15067 0.22548 0 0
1.0234 -0.0065915 -0.0065321 -0.0053961 -0.0046875 0 -0.0067293 -0.0074358 -0.0064527 -0.0021968 -0.0022417 -0.0028047 2.0851 0.22523 0.0013208 0.015746 -0.26464 0.0042444 0.039219 0.080607 -0.0019359 0.019677 -0.18987 0.014432 -0.15073 0.00024551 -0.00058386 0.00099502 0.00032472 0.1009 0 0 -0.0019171 0 -0.035492 0.14825 0.22225 0 0
1.0273 -0.0067239 -0.0049374 0.00083014 -0.00077416 0 -0.0024088 -0.0084154 -0.0057713 -0.0052462 -0.0025379 -0.0093928 2.0901 0.2236 -0.00067325 0.025372 -0.264 0.0034714 0.04465 0.089745 -0.0029715 0.020665 -0.18036 0.016639 -0.1489 -0.00073733 -0.00028128 6.8221e-05 0.00044439 0.12435 0 0 -0.0072047 0 -0.039579 0.14712 0.22065 0 0
1.0313 -0.0069252 -0.0034543 0.012041 1.4496e-05 0 0.000385 -0.007907 -0.0028704 -0.0066244 -0.0032442 -0.010111 2.0775 0.22379 0.0001883 0.03353 -0.26368 0.0019101 0.051957 0.1003 -0.0032156 0.024707 -0.16543 0.016439 -0.14542 -0.0016201 -3.0137e-05 -0.00086304 2.3346e-05 0.11604 0 0 -0.0089284 0 -0.048707 0.14646 0.22016 0 0
1.0352 -0.006681 -0.0027051 0.025847 -0.0016881 0 0.00087977 -0.0061106 -0.00082011 -0.0057103 -0.0042213 -0.0065223 2.0793 0.22432 0.0024784 0.039965 -0.26422 0.0020161 0.060126 0.11155 -0.0020214 0.031043 -0.14811 0.015806 -0.14168 -0.0017142 -8.9158e-05 -0.0012566 -0.00047699 0.090234 0 0 -0.007318 0 -0.061442 0.14542 0.22013 0 0
1.0391 -0.0055275 -0.0026847 0.036223 -0.0032507 0 -1.4589e-05 -0.0042373 -0.0021306 -0.0033517 -0.0054564 -0.0035061 2.1201 0.22316 0.0037819 0.044502 -0.26636 0.0042944 0.067614 0.12217 -0.00042696 0.038293 -0.13288 0.016971 -0.13934 -0.0009519 -0.00034089 -0.0010085 -0.00047836 0.074718 0 0 -0.0050613 0 -0.075344 0.14261 0.21938 0 0
1.043 -0.0035991 -0.0028738 0.037031 -0.0026886 0 -0.00059454 -0.0033838 -0.0059771 -0.0012661 -0.0067374 -0.0046333 2.194 0.2174 0.0030119 0.047115 -0.27043 0.0065455 0.071633 0.12875 0.00018052 0.042881 -0.12685 0.019458 -0.14013 8.2119e-05 -0.00040912 -0.00047149 0.00012552 0.084452 0 0 -0.0050236 0 -0.08522 0.13565 0.21563 0 0
1.0469 -0.0015634 -0.0027134 0.026378 -0.00040509 0 2.9155e-05 -0.0035647 -0.0088532 -0.001018 -0.0074666 -0.0091937 2.2677 0.20779 0.0010672 0.048303 -0.275 0.0060498 0.072165 0.13043 -0.0001337 0.0434 -0.12933 0.020175 -0.14321 0.0007062 -5.6708e-05 -5.0477e-05 0.0008496 0.10944 0 0 -0.0079552 0 -0.08973 0.1252 0.20908 0 0
1.0508 -1.9504e-05 -0.0019965 0.0087291 0.0014461 0 0.0010452 -0.003883 -0.0080673 -0.0030557 -0.0070282 -0.013373 2.3078 0.1951 -0.00045125 0.047948 -0.27903 0.0023994 0.069548 0.1269 8.3036e-05 0.039543 -0.13909 0.016725 -0.14809 0.00071233 0.0005303 0.00017079 0.0010744 0.1266 0 0 -0.011941 0 -0.088923 0.11203 0.20031 0 0
1.0547 0.00098485 -0.00090411 -0.0074669 0.0011176 0 0.00072361 -0.0035652 -0.004399 -0.0063105 -0.0053843 -0.013894 2.3086 0.18045 -0.00074834 0.045929 -0.28143 -0.002004 0.064454 0.11832 0.0017422 0.031494 -0.1542 0.010419 -0.15417 0.00041063 0.00085732 0.00038654 0.00059428 0.12106 0 0 -0.013932 0 -0.083487 0.097287 0.19025 0 0
1.0586 0.0018388 0.00023483 -0.015579 -0.0011713 0 -0.0017291 -0.0026724 -0.0011239 -0.0087174 -0.0032104 -0.010442 2.2957 0.16637 -1.7449e-05 0.041711 -0.28006 -0.0042677 0.058621 0.10547 0.003824 0.020517 -0.17049 0.0055092 -0.16055 0.00018889 0.00053693 0.00071802 -0.00026518 0.095251 0 0 -0.012063 0 -0.07582 0.083763 0.18141 0 0
1.0625 0.0028686 0.0012011 -0.015532 -0.0035339 0 -0.0049843 -0.0017365 -0.00053132 -0.0084931 -0.0013533 -0.0050583 2.3033 0.15597 0.0014162 0.036266 -0.27474 -0.0036419 0.05493 0.092604 0.0044009 0.010849 -0.18269 0.0051044 -0.16632 0.00012067 -0.0003632 0.0010113 -0.00098689 0.059988 0 0 -0.0069569 0 -0.071059 0.074648 0.17665 0 0
1.0664 0.0040335 0.0019907 -0.013145 -0.0040015 0 -0.0063378 -0.00085793 -0.0016835 -0.0053381 -0.00013314 8.2766e-05 2.3462 0.15007 0.0035359 0.031014 -0.26667 -0.0017422 0.054271 0.082179 0.0030208 0.0045059 -0.19007 0.007901 -0.17125 3.7345e-05 -0.0013295 0.0010329 -0.001244 0.020913 0 0 -0.0010622 0 -0.071185 0.070375 0.17629 0 0
1.0703 0.0050654 0.0027612 -0.014209 -0.001876 0 -0.0038736 0.00056715 -0.0016698 -0.00058231 0.00085535 0.004063 2.4105 0.14905 0.006045 0.027217 -0.25679 -0.00036085 0.056978 0.075659 0.0015758 0.0024729 -0.19286 0.0092185 -0.17519 -9.2118e-05 -0.0017477 0.00080586 -0.00099104 -0.024484 0 0 0.0033117 0 -0.077099 0.070838 0.18013 0 0
1.0742 0.0057468 0.0036859 -0.018514 0.0020656 0 0.0018457 0.0030819 0.001211 0.0039235 0.0023317 0.00699 2.4693 0.15297 0.0077765 0.026483 -0.24636 0.0005103 0.063055 0.074351 0.0023702 0.0053424 -0.19208 0.0053959 -0.178 2.5687e-06 -0.0013176 0.00063684 -0.00034205 -0.078844 0 0 0.0056793 0 -0.089189 0.075383 0.18744 0 0
1.0781 0.0059503 0.0047814 -0.019532 0.0062558 0 0.0080627 0.0062344 0.0058104 0.007221 0.0047353 0.0092752 2.506 0.16091 0.0073461 0.032278 -0.23793 0.0022046 0.071162 0.079295 0.0053739 0.011857 -0.19164 -0.0028587 -0.1792 0.00058039 -0.00025771 0.00075603 0.00048685 -0.13769 0 0 0.0074814 0 -0.10568 0.080868 0.19488 0 0
1.082 0.0055075 0.0058081 -0.010462 0.0091612 0 0.011804 0.0086437 0.0095467 0.0096723 0.0078765 0.011445 2.5236 0.16927 0.0046896 0.043162 -0.23213 0.0051264 0.078425 0.086884 0.007783 0.017598 -0.19442 -0.011418 -0.17923 0.0014376 0.00081685 0.00098717 0.001125 -0.19116 0 0 0.010599 0 -0.12125 0.083535 0.19904 0 0
1.0859 0.0042835 0.0063609 0.0087142 0.0098706 0 0.011839 0.0091646 0.01102 0.012057 0.010942 0.014122 2.5357 0.17656 0.0016585 0.05814 -0.22898 0.0075052 0.08366 0.095669 0.0065871 0.020698 -0.20091 -0.016778 -0.17828 0.0018931 0.0012682 0.00087696 0.0011236 -0.23066 0 0 0.015499 0 -0.13358 0.082022 0.19875 0 0
1.0898 0.0025352 0.0061591 0.029695 0.0084906 0 0.0091392 0.007998 0.010962 0.01435 0.012808 0.017389 2.5521 0.18159 0.0005522 0.075884 -0.22831 0.0068448 0.085961 0.10435 0.0015421 0.01975 -0.21103 -0.018984 -0.17662 0.0013532 0.00084122 0.00019337 0.00029599 -0.25175 0 0 0.020496 0 -0.14083 0.075506 0.19339 0 0
1.0938 0.0011004 0.0053322 0.041567 0.0062694 0 0.0058018 0.0065599 0.010853 0.015526 0.012635 0.01998 2.5733 0.18272 0.0018013 0.09389 -0.22971 0.0026533 0.084218 0.1114 -0.0045092 0.013289 -0.22358 -0.020736 -0.17481 -6.1988e-05 -0.0001612 -0.00075445 -0.00095807 -0.25205 0 0 0.022761 0 -0.14056 0.063415 0.18277 0 0
1.0977 0.00095945 0.0044158 0.039056 0.0050785 0 0.0035976 0.0061893 0.011146 0.014604 0.01054 0.019703 2.5965 0.18046 0.0033131 0.1085 -0.23169 -0.0025508 0.079667 0.1166 -0.008173 0.0038763 -0.23472 -0.024036 -0.17378 -0.0014927 -0.0010841 -0.0013633 -0.0017954 -0.23063 0 0 0.020366 0 -0.13458 0.049084 0.17068 0 0
1.1016 0.0023887 0.0039828 0.026408 0.0061734 0 0.003181 0.0069637 0.011088 0.011812 0.0077881 0.015458 2.6226 0.17649 0.0024875 0.11901 -0.23334 -0.0052217 0.074297 0.12076 -0.0081967 -0.0051802 -0.24266 -0.028028 -0.17365 -0.0020107 -0.0013971 -0.0013145 -0.001583 -0.19218 0 0 0.013855 0 -0.12641 0.035707 0.1603 0 0
1.1055 0.0045344 0.004197 0.013763 0.0089941 0 0.0041057 0.0077576 0.0099562 0.0085588 0.0060095 0.0090446 2.6551 0.17181 -0.00098862 0.12529 -0.23423 -0.0038481 0.069296 0.12429 -0.0058046 -0.011979 -0.24661 -0.029984 -0.17416 -0.0013758 -0.001084 -0.00086505 -0.00050226 -0.14971 0 0 0.0061287 0 -0.11811 0.025057 0.1533 0 0
1.1094 0.0059745 0.0046986 0.0090411 0.011199 0 0.0052359 0.0074046 0.007933 0.0062233 0.0058269 0.0044078 2.6936 0.16739 -0.0045565 0.12767 -0.23399 -5.9086e-05 0.065838 0.12758 -0.0029423 -0.014803 -0.24624 -0.028004 -0.17486 -0.00016987 -0.00060989 -0.00053466 0.00054305 -0.11832 0 0 0.00064382 0 -0.11171 0.018667 0.15102 0 0
1.1133 0.0058582 0.0049379 0.011828 0.010343 0 0.0053084 0.0057759 0.005664 0.0050111 0.0061705 0.0043467 2.7302 0.16453 -0.0052401 0.12728 -0.23179 0.0031496 0.065984 0.13063 -0.00072042 -0.011475 -0.24154 -0.022561 -0.17357 0.00077404 -0.00047883 -0.00053732 0.00071724 -0.10284 0 0 -0.00085047 0 -0.11031 0.018728 0.15477 0 0
1.1172 0.004562 0.0046309 0.014067 0.006053 0 0.003661 0.0037931 0.0034034 0.0040228 0.0052387 0.0076168 2.7568 0.16244 -0.0027173 0.12673 -0.22791 0.0040514 0.068693 0.13299 0.00052355 -0.0056075 -0.23562 -0.015726 -0.16893 0.0010501 -0.00078135 -0.00057907 1.3964e-06 -0.092452 0 0 0.00057318 0 -0.11219 0.021984 0.16038 0 0
1.1211 0.0032372 0.0038998 0.0070568 0.00075344 0 0.00086953 0.0024997 0.0010479 0.0023285 0.0024293 0.0094956 2.7752 0.16022 0.00024087 0.12638 -0.2223 0.0030869 0.073161 0.13436 0.00043574 0.00080086 -0.2294 -0.0093431 -0.16048 0.0008355 -0.001158 -0.0002297 -0.00084938 -0.070016 0 0 0.001873 0 -0.11598 0.026797 0.16577 0 0
1.125 0.0027243 0.0030082 -0.010569 -0.0020288 0 -0.001382 0.0021507 -0.0010981 -0.00015425 -0.00074408 0.005691 2.7987 0.15701 0.00055744 0.12617 -0.21493 0.0016149 0.078533 0.13458 -0.0012501 0.0060963 -0.22351 -0.004032 -0.14816 0.0005006 -0.0011962 0.00055856 -0.0010937 -0.028251 0 0 0.00029541 0 -0.12036 0.031749 0.16924 0 0
1.1289 0.0028982 0.0020375 -0.030313 -0.00060812 0 -0.0015328 0.0020949 -0.0021977 -0.0027881 -0.0019957 -0.0038561 2.8421 0.15137 -0.0019469 0.1252 -0.20565 0.00039259 0.083444 0.13357 -0.0037276 0.0082719 -0.21832 0.00053544 -0.13229 0.0002009 -0.00083947 0.0013552 -0.00071372 0.023753 0 0 -0.0045476 0 -0.12339 0.035084 0.16866 0 0
1.1328 0.0029817 0.00088717 -0.039349 0.0032062 0 0.00032906 0.0014076 -0.0019335 -0.0049318 -0.00072451 -0.014697 2.9076 0.14246 -0.0042728 0.12126 -0.19498 -0.0005035 0.085941 0.13207 -0.0049294 0.0073699 -0.21339 0.0049621 -0.11598 -0.00011144 -0.00038662 0.0016653 -0.00031754 0.069669 0 0 -0.010281 0 -0.12329 0.035787 0.16382 0 0
1.1367 0.0023418 -0.00043024 -0.030515 0.0054125 0 0.0021789 -0.00035238 -0.0014238 -0.0062838 0.0010568 -0.021208 2.9811 0.13181 -0.003245 0.11415 -0.18399 -0.00073258 0.085816 0.13079 -0.0031191 0.0060022 -0.20835 0.0097591 -0.10214 -0.00038845 -0.00011493 0.0013918 -0.00038658 0.099542 0 0 -0.013387 0 -0.12081 0.034854 0.15717 0 0
1.1406 0.00090449 -0.0016058 -0.0088815 0.0031965 0 0.0016825 -0.0028228 -0.0024249 -0.0066022 0.00060516 -0.020454 3.0423 0.12062 0.0012234 0.10413 -0.17332 0.0005386 0.083047 0.12982 0.0011155 0.0058274 -0.20319 0.015076 -0.092241 -0.00038207 2.3576e-05 0.00087208 -0.00072837 0.11297 0 0 -0.011721 0 -0.11651 0.032877 0.1501 0 0
1.1445 -0.001093 -0.0022688 0.011165 -0.0024905 0 -0.0015258 -0.00508 -0.0052736 -0.0054936 -0.0026281 -0.013538 3.0804 0.11034 0.0058954 0.091841 -0.16357 0.0035078 0.077828 0.12906 0.0048643 0.0084579 -0.19804 0.02023 -0.087424 6.156e-05 0.00028086 0.00050767 -0.00074589 0.11144 0 0 -0.0061259 0 -0.11115 0.030493 0.14399 0 0
1.1484 -0.0035014 -0.0024503 0.01695 -0.0075428 0 -0.0051862 -0.0062205 -0.007969 -0.00287 -0.006206 -0.004121 3.1013 0.10426 0.007206 0.079534 -0.15593 0.0066789 0.070695 0.12734 0.0053734 0.016332 -0.19353 0.023534 -0.08903 0.00066221 0.00071993 0.00041527 -0.0002005 0.09342 0 0 8.3835e-05 0 -0.10599 0.02847 0.1408 0 0
1.1523 -0.006241 -0.0027564 0.0078638 -0.0081585 0 -0.0063421 -0.0059342 -0.0079373 0.00037777 -0.0071292 0.0039253 3.1206 0.10304 0.0044901 0.069991 -0.15027 0.0076033 0.063573 0.12323 0.0026392 0.027073 -0.18982 0.023224 -0.093122 0.00081455 0.0010379 0.00043002 0.0004261 0.061411 0 0 0.0034096 0 -0.10169 0.026685 0.13954 0 0
1.1563 -0.0089478 -0.0039609 -0.0041923 -0.004192 0 -0.0042275 -0.0047411 -0.0049484 0.0025312 -0.0050169 0.0079971 3.15 0.10588 0.00036541 0.063816 -0.14634 0.005111 0.057294 0.11635 -0.00063569 0.038247 -0.18647 0.019112 -0.097073 0.00015295 0.00085629 0.00036134 0.00042333 0.031559 0 0 0.0025342 0 -0.098025 0.024712 0.13898 0 0
1.1602 -0.010872 -0.0063147 -0.0054079 0.000603 0 -0.0012752 -0.0036998 -0.0018978 0.0022664 -0.0025764 0.0072252 3.1888 0.1118 -0.0018615 0.061076 -0.14399 0.00072396 0.052377 0.10665 -0.0017414 0.047848 -0.18291 0.013381 -0.098962 -0.00099344 0.00017917 0.00016865 -0.00032535 0.028973 0 0 -0.001028 0 -0.094736 0.022212 0.13813 0 0
1.1641 -0.011338 -0.0092022 0.0072068 0.0017473 0 -0.0010596 -0.003734 -0.0021598 -0.00017252 -0.0027483 0.0025924 3.2281 0.11915 -0.0010606 0.061313 -0.14317 -0.0024851 0.049301 0.094452 -0.00046012 0.05319 -0.17811 0.0092906 -0.096526 -0.0017931 -0.00051144 -8.8474e-05 -0.0011201 0.067022 0 0 -0.004448 0 -0.091368 0.018741 0.13573 0 0
1.168 -0.010364 -0.011501 0.022489 -0.0021455 0 -0.0050177 -0.0050662 -0.0060592 -0.0031919 -0.0056238 -0.0033133 3.2609 0.12398 0.0012298 0.061859 -0.144 -0.0026185 0.047822 0.082308 0.0012179 0.051792 -0.17014 0.0087114 -0.088477 -0.0016343 -0.00067707 -0.00036473 -0.0011232 0.13108 0 0 -0.0059708 0 -0.087417 0.014293 0.13105 0 0
1.1719 -0.008774 -0.012381 0.024644 -0.0082931 0 -0.011089 -0.0072333 -0.010329 -0.0053977 -0.0085657 -0.0074943 3.2888 0.12467 0.0027408 0.060591 -0.14605 -0.00049018 0.046649 0.072812 0.001619 0.046544 -0.15942 0.010888 -0.077907 -0.00067607 -0.00024359 -0.00061904 -0.00024395 0.18768 0 0 -0.0061753 0 -0.083247 0.0098572 0.12569 0 0
1.1758 -0.0076465 -0.011894 0.0073125 -0.012318 0 -0.015573 -0.0096414 -0.011413 -0.0068887 -0.0093907 -0.0084657 3.3191 0.12071 0.0026046 0.057061 -0.14921 0.0015585 0.045208 0.067191 0.0011893 0.03935 -0.14658 0.013768 -0.066609 0.00032972 0.00032303 -0.00073352 0.00072372 0.21424 0 0 -0.0071039 0 -0.079249 0.0060874 0.12074 0 0
1.1797 -0.0076235 -0.010921 -0.020481 -0.012071 0 -0.016354 -0.012065 -0.0092511 -0.0088812 -0.0089667 -0.0073824 3.3559 0.11204 0.0016615 0.051264 -0.15324 0.002148 0.043025 0.066311 0.0016312 0.032276 -0.13251 0.016483 -0.056384 0.00075742 0.00046291 -0.00055838 0.00088312 0.2201 0 0 -0.010134 0 -0.075845 0.0036057 0.11731 0 0
1.1836 -0.0086681 -0.010538 -0.041798 -0.0092808 0 -0.014436 -0.01455 -0.007485 -0.012081 -0.010189 -0.0070344 3.3956 0.09905 0.0010721 0.044479 -0.15752 0.0019194 0.039693 0.071147 0.0036026 0.02897 -0.11956 0.020218 -0.050138 0.00063161 2.6852e-05 -0.00010305 0.00013326 0.23569 0 0 -0.014569 0 -0.07386 0.0034994 0.11724 0 0
1.1875 -0.010326 -0.011322 -0.045747 -0.0077093 0 -0.012586 -0.016878 -0.0097668 -0.01566 -0.014444 -0.0093557 3.4299 0.085083 0.0010232 0.039887 -0.16059 0.0022077 0.036183 0.078598 0.0058095 0.030432 -0.11041 0.02643 -0.047909 0.00045338 -0.00065099 0.00036893 -0.00074217 0.28011 0 0 -0.01822 0 -0.07317 0.0052675 0.11987 0 0
1.1914 -0.012076 -0.013055 -0.035471 -0.0097517 0 -0.012758 -0.018332 -0.016026 -0.018032 -0.019642 -0.013803 3.4545 0.071984 0.00087171 0.038592 -0.16165 0.0031404 0.03348 0.086231 0.006542 0.035049 -0.10558 0.034449 -0.048092 0.00057725 -0.0011197 0.00054206 -0.00086576 0.34118 0 0 -0.019412 0 -0.073193 0.0078835 0.12353 0 0
1.1953 -0.013489 -0.014978 -0.023738 -0.01458 0 -0.014802 -0.018238 -0.022542 -0.018573 -0.022187 -0.018247 3.4733 0.06077 0.00030016 0.040908 -0.16018 0.003506 0.032291 0.092623 0.0057392 0.041346 -0.10517 0.041349 -0.049468 0.00083776 -0.0011921 0.00039202 -0.00010704 0.38905 0 0 -0.018519 0 -0.073532 0.010551 0.12695 0 0
1.1992 -0.014311 -0.016358 -0.02102 -0.019213 0 -0.017271 -0.016802 -0.025563 -0.018292 -0.02077 -0.021379 3.494 0.052297 -2.7447e-05 0.046662 -0.15567 0.0024736 0.033376 0.096437 0.0050588 0.047272 -0.1089 0.044538 -0.050515 0.00080649 -0.00098638 0.00026994 0.00085947 0.40784 0 0 -0.017615 0 -0.073729 0.01229 0.12855 0 0
1.2031 -0.014679 -0.016982 -0.02694 -0.021137 0 -0.018918 -0.015297 -0.024578 -0.018651 -0.017736 -0.023966 3.519 0.04715 0.00086075 0.053263 -0.148 0.00094436 0.037407 0.096956 0.0058583 0.048889 -0.11489 0.044365 -0.049049 0.00034942 -0.00069604 0.00055579 0.0012593 0.41036 0 0 -0.018569 0 -0.073544 0.011379 0.12597 0 0
1.207 -0.015246 -0.01722 -0.031824 -0.020051 0 -0.019304 -0.01517 -0.022074 -0.019897 -0.01652 -0.027472 3.5417 0.043587 0.0029673 0.057273 -0.13956 0.00073417 0.042411 0.096581 0.0075245 0.046536 -0.11978 0.043807 -0.04584 -0.00015972 -0.00041412 0.0012062 0.00090913 0.42032 0 0 -0.021321 0 -0.073781 0.0083745 0.12078 0 0
1.2109 -0.016809 -0.017617 -0.025877 -0.017614 0 -0.018463 -0.016839 -0.020585 -0.020843 -0.018079 -0.03155 3.5518 0.041081 0.0048943 0.057411 -0.13153 0.0024417 0.047222 0.096373 0.00819 0.04113 -0.12229 0.045381 -0.041758 -0.00021045 -0.0001644 0.0017113 0.00023163 0.44341 0 0 -0.023867 0 -0.075202 0.0037705 0.11419 0 0
1.2148 -0.019484 -0.018329 -0.0077608 -0.016007 0 -0.016697 -0.019306 -0.02049 -0.020365 -0.02031 -0.033367 3.5463 0.039192 0.0048713 0.052898 -0.125 0.0045513 0.050717 0.097141 0.0070136 0.03394 -0.12146 0.048543 -0.037766 0.00029891 1.0183e-05 0.0015785 -0.00028713 0.46009 0 0 -0.023915 0 -0.078539 -0.0017952 0.10751 0 0
1.2188 -0.022143 -0.018875 0.013922 -0.016613 0 -0.014877 -0.020957 -0.020589 -0.01884 -0.020859 -0.029984 3.534 0.037651 0.0023651 0.043219 -0.12162 0.0049763 0.051068 0.099439 0.005293 0.027622 -0.11627 0.050389 -0.035581 0.00093064 8.513e-05 0.00086889 -0.0005318 0.44806 0 0 -0.020831 0 -0.085176 -0.0070984 0.10308 0 0
1.2227 -0.022926 -0.018488 0.02661 -0.01928 0 -0.014315 -0.020723 -0.020062 -0.01778 -0.019809 -0.021804 3.529 0.036279 -0.0012446 0.03136 -0.12157 0.00339 0.048036 0.10142 0.0050103 0.025234 -0.1086 0.048973 -0.035974 0.0011208 0.0001522 0.00019732 -0.000658 0.40822 0 0 -0.016354 0 -0.094903 -0.010649 0.10218 0 0
1.2266 -0.020666 -0.016832 0.022567 -0.022057 0 -0.015494 -0.018573 -0.019157 -0.018033 -0.01906 -0.013615 3.5389 0.034721 -0.0036247 0.019795 -0.12364 0.0016842 0.043145 0.10114 0.0064422 0.026651 -0.10099 0.045638 -0.037896 0.00069432 0.0003655 0.00014199 -0.00070688 0.36512 0 0 -0.013574 0 -0.10606 -0.012401 0.10356 0 0
1.2305 -0.016051 -0.014447 0.0045351 -0.021714 0 -0.016752 -0.015159 -0.018062 -0.018649 -0.019357 -0.011578 3.5577 0.032507 -0.0033038 0.0095557 -0.12712 0.0019788 0.037485 0.097404 0.0076409 0.031319 -0.095089 0.043768 -0.040466 -2.7374e-05 0.00072023 0.00064472 -0.00048255 0.34172 0 0 -0.01486 0 -0.11741 -0.012585 0.106 0 0
1.2344 -0.011383 -0.012484 -0.015572 -0.015713 0 -0.015027 -0.011335 -0.015976 -0.01781 -0.018881 -0.018133 3.5711 0.029051 -0.00079576 0.0013362 -0.13126 0.0043804 0.0323 0.089212 0.0065033 0.038189 -0.092557 0.045135 -0.042621 -0.00057398 0.0009403 0.001032 0.00014192 0.33666 0 0 -0.019981 0 -0.12755 -0.011681 0.10799 0 0
1.2383 -0.0090014 -0.011891 -0.024771 -0.0050756 0 -0.0090197 -0.0081155 -0.012075 -0.014816 -0.015415 -0.028875 3.5697 0.022387 0.0019106 -0.0053038 -0.13514 0.0069568 0.029887 0.075743 0.0031826 0.044102 -0.096893 0.04763 -0.042177 -0.00071957 0.00070777 0.0006685 0.00089393 0.32787 0 0 -0.025596 0 -0.13343 -0.011527 0.10581 0 0
1.2422 -0.009717 -0.012784 -0.019079 0.0043713 0 -0.00195 -0.0067299 -0.0073539 -0.010897 -0.009627 -0.034448 3.5567 0.012978 0.0030138 -0.012741 -0.13881 0.0078549 0.029587 0.06148 0.00015178 0.046795 -0.10617 0.046819 -0.039513 -0.00054337 6.1254e-05 -0.00038803 0.0012154 0.29667 0 0 -0.026712 0 -0.13566 -0.013728 0.099396 0 0
1.2461 -0.012575 -0.014548 -0.0079254 0.0049249 0 -0.00030306 -0.0081386 -0.0047119 -0.0079464 -0.0053211 -0.02687 3.5453 0.0015982 0.002265 -0.021681 -0.14264 0.0071101 0.030421 0.048987 -0.00019563 0.045941 -0.11905 0.039939 -0.035262 -0.00019838 -0.00049922 -0.0013717 0.00077516 0.2463 0 0 -0.019766 0 -0.13509 -0.01884 0.089595 0 0
1.25 -0.015982 -0.016523 -0.0077299 -0.0067726 0 -0.0083999 -0.012102 -0.0064773 -0.0067088 -0.0058637 -0.006187 3.5468 -0.010674 0.00090894 -0.032324 -0.14693 0.0061969 0.031329 0.040492 0.0021537 0.041698 -0.13399 0.028624 -0.030108 0.00026923 -0.00042073 -0.0014486 -0.00015647 0.19852 0 0 -0.0057093 0 -0.1328 -0.027083 0.077583 0 0
1.2539 -0.019009 -0.018533 -0.027688 -0.025239 0 -0.023377 -0.016841 -0.01175 -0.0065123 -0.010591 0.017642 3.5618 -0.0216 0.00037514 -0.044087 -0.15221 0.0060667 0.030488 0.039207 0.0050037 0.034973 -0.14835 0.017974 -0.025116 0.00084146 0.0003355 -0.00042001 -0.00090068 0.17668 0 0 0.0092569 0 -0.13071 -0.038435 0.06572 0 0
1.2578 -0.021722 -0.020746 -0.059029 -0.038549 0 -0.035987 -0.020066 -0.016689 -0.0067347 -0.015329 0.030064 3.5798 -0.027192 0.00098651 -0.053548 -0.15828 0.0060926 0.026345 0.046019 0.0062456 0.029293 -0.15763 0.013027 -0.021068 0.0013464 0.0011744 0.0011213 -0.00096351 0.19378 0 0 0.016691 0 -0.13181 -0.050527 0.058169 0 0
1.2617 -0.024484 -0.02308 -0.078748 -0.03728 0 -0.037712 -0.020724 -0.017931 -0.0080332 -0.016668 0.021727 3.5883 -0.026873 0.0018564 -0.058591 -0.16419 0.0050935 0.020251 0.057348 0.0057593 0.026912 -0.16058 0.015772 -0.017151 0.0014711 0.0013808 0.0022588 -0.0004411 0.25148 0 0 0.011384 0 -0.13641 -0.060781 0.055723 0 0
1.2656 -0.027168 -0.02491 -0.067515 -0.022908 0 -0.02829 -0.019825 -0.015867 -0.01165 -0.015366 -0.0040779 3.5814 -0.020687 0.0019588 -0.05822 -0.16923 0.003035 0.013572 0.071192 0.0050669 0.028929 -0.15657 0.024799 -0.012462 0.0010289 0.00077936 0.0024001 0.00014555 0.34178 0 0 -0.0045213 0 -0.14433 -0.067677 0.058451 0 0
1.2695 -0.02908 -0.025491 -0.027728 -0.007619 0 -0.016455 -0.019443 -0.014418 -0.017544 -0.015208 -0.03264 3.5621 -0.009259 0.001232 -0.051915 -0.17273 0.0012358 0.0079865 0.085424 0.0054317 0.036075 -0.14547 0.03709 -0.0059597 0.00020772 -0.00012662 0.0016002 0.00037343 0.44558 0 0 -0.022431 0 -0.15502 -0.069894 0.065905 0 0
1.2734 -0.02951 -0.024703 0.015107 -0.0045049 0 -0.012553 -0.020823 -0.017449 -0.023744 -0.018741 -0.047978 3.5384 0.0049345 0.0005979 -0.039765 -0.17345 0.00082194 0.0076965 0.096805 0.0066201 0.049201 -0.12756 0.04998 0.0047743 -0.00049622 -0.00066508 0.0004077 0.00024904 0.53536 0 0 -0.033267 0 -0.16665 -0.06519 0.076437 0 0
1.2773 -0.028256 -0.023284 0.031341 -0.016199 0 -0.019412 -0.023471 -0.025265 -0.028065 -0.024664 -0.044728 3.5166 0.01647 0.00091635 -0.02667 -0.17258 0.0013971 0.01346 0.10516 0.0075446 0.064592 -0.10861 0.06194 0.018916 -0.00064519 -0.00060465 -0.00054851 5.6717e-05 0.59023 0 0 -0.034157 0 -0.17636 -0.056673 0.085941 0 0
1.2813 -0.025692 -0.022239 0.011563 -0.032312 0 -0.029907 -0.025991 -0.034367 -0.030429 -0.029592 -0.032113 3.4972 0.023173 0.0019839 -0.014964 -0.17143 0.001669 0.024105 0.11146 0.0078638 0.079898 -0.092082 0.072365 0.034821 -0.00019883 -0.00024808 -0.00091325 -3.6951e-05 0.61415 0 0 -0.030323 0 -0.18308 -0.046922 0.092852 0 0
1.2852 -0.022512 -0.021964 -0.025013 -0.03846 0 -0.033619 -0.027574 -0.040355 -0.032999 -0.0318 -0.026115 3.4754 0.023827 0.0026188 -0.0060519 -0.17123 0.0013451 0.038167 0.11647 0.0087265 0.093223 -0.080742 0.081158 0.050785 0.00047883 1.1048e-05 -0.00071823 -0.00015936 0.63546 0 0 -0.030329 0 -0.18618 -0.038105 0.096254 0 0
1.2891 -0.019515 -0.021961 -0.0466 -0.029012 0 -0.026497 -0.028444 -0.041068 -0.037586 -0.032554 -0.035901 3.4448 0.017539 0.0017376 -0.0011042 -0.17388 0.0019158 0.053055 0.12118 0.011941 0.10208 -0.078238 0.088413 0.064041 0.00092834 0.00011466 -0.0002595 -0.00051589 0.68001 0 0 -0.038533 0 -0.1851 -0.033174 0.095403 0 0
1.293 -0.01746 -0.021437 -0.036079 -0.01202 0 -0.014591 -0.028986 -0.037479 -0.043022 -0.03374 -0.055942 3.4032 0.0070792 -0.00067154 0.0011222 -0.18231 0.0051321 0.062851 0.12573 0.018445 0.10336 -0.088212 0.093951 0.069516 0.00092692 0.00028264 0.00013989 -0.0010578 0.7403 0 0 -0.051171 0 -0.18041 -0.035576 0.091231 0 0
1.2969 -0.016805 -0.020174 -0.0057151 -0.0019567 0 -0.0085204 -0.028889 -0.032299 -0.045563 -0.035004 -0.070713 3.3548 -0.00196 -0.0035958 0.0037674 -0.19582 0.010742 0.065733 0.12868 0.027387 0.098526 -0.10661 0.096761 0.067189 0.00057762 0.00061037 0.00032227 -0.0014273 0.77448 0 0 -0.059411 0 -0.17442 -0.043123 0.086455 0 0
1.3008 -0.017388 -0.018796 0.013604 -0.0070326 0 -0.013882 -0.027518 -0.028004 -0.042277 -0.033999 -0.067809 3.308 -0.0066775 -0.0058745 0.0080539 -0.21407 0.016128 0.061285 0.12865 0.036331 0.088147 -0.13135 0.095 0.057134 0.00014838 0.00085933 0.0003214 -0.0012585 0.74183 0 0 -0.056608 0 -0.16803 -0.054084 0.08227 0 0
1.3047 -0.018411 -0.018214 -0.00073062 -0.022543 0 -0.026329 -0.025037 -0.025673 -0.034035 -0.029378 -0.047951 3.2685 -0.0045664 -0.0069226 0.014803 -0.23641 0.018498 0.049795 0.12431 0.04226 0.073052 -0.15998 0.087069 0.039946 -0.00014169 0.00071607 0.00022682 -0.00053427 0.64189 0 0 -0.043459 0 -0.16205 -0.066304 0.079729 0 0
1.3086 -0.018967 -0.018812 -0.04313 -0.035671 0 -0.035481 -0.022681 -0.024769 -0.024872 -0.022752 -0.023372 3.2315 0.0082592 -0.0066755 0.023964 -0.26165 0.017413 0.032789 0.11304 0.042912 0.054363 -0.18821 0.073226 0.016824 -0.00021537 0.00020785 3.8709e-05 0.00035888 0.51665 0 0 -0.026847 0 -0.15744 -0.075058 0.080338 0 0
1.3125 -0.018745 -0.020148 -0.083517 -0.03668 0 -0.033818 -0.021517 -0.023587 -0.018286 -0.017111 -0.0068371 3.1841 0.028598 -0.0051384 0.032094 -0.28634 0.014973 0.016267 0.096899 0.038046 0.035295 -0.2113 0.056237 -0.0071851 -0.00010333 -0.00024292 -0.00031642 0.0009261 0.41208 0 0 -0.013971 0 -0.15401 -0.076431 0.083827 0 0
1.3164 -0.018228 -0.021337 -0.091064 -0.026321 0 -0.022669 -0.021049 -0.020308 -0.014258 -0.01362 -0.0016514 3.1149 0.052373 -0.0023391 0.037086 -0.30848 0.013461 0.0032668 0.078998 0.029985 0.017548 -0.2279 0.040078 -0.029386 0.00011779 -0.00022922 -0.00081481 0.00093195 0.33857 0 0 -0.0072025 0 -0.1512 -0.070224 0.089679 0 0
1.3203 -0.01809 -0.021657 -0.058295 -0.013742 0 -0.010558 -0.019475 -0.014422 -0.01005 -0.010715 -0.001217 3.0253 0.076761 0.0011831 0.037817 -0.32655 0.013009 -0.0044966 0.061735 0.022663 0.0022639 -0.23709 0.027423 -0.048133 0.00035459 0.00020232 -0.0012216 0.00052224 0.27119 0 0 -0.0038491 0 -0.14855 -0.05662 0.097783 0 0
1.3242 -0.018398 -0.020815 -0.0066561 -0.0079862 0 -0.0059394 -0.015655 -0.0075104 -0.0038118 -0.0066277 0.0027568 2.9317 0.09853 0.0041309 0.033471 -0.33888 0.01174 -0.0056073 0.048016 0.01924 -0.0093736 -0.23806 0.018047 -0.061878 0.00051851 0.00056522 -0.0012297 3.4935e-05 0.18741 0 0 -0.00016654 0 -0.14547 -0.036387 0.10816 0 0
1.3281 -0.018456 -0.018839 0.029952 -0.011029 0 -0.010708 -0.010689 -0.0023411 0.0029111 -0.0021736 0.011932 2.8533 0.1131 0.0051537 0.025442 -0.34235 0.0081567 0.00023463 0.042423 0.019869 -0.01533 -0.22957 0.0097976 -0.068873 0.000574 0.0003897 -0.00077027 -0.0002903 0.099377 0 0 0.0046483 0 -0.14062 -0.012546 0.12158 0 0
1.332 -0.017513 -0.015917 0.030452 -0.017588 0 -0.019431 -0.0071864 -0.00066757 0.0063791 -0.00021704 0.02041 2.7962 0.12253 0.0040883 0.018528 -0.33968 0.003157 0.0082413 0.042486 0.021698 -0.017085 -0.21572 0.0015041 -0.071955 0.00057929 -0.0003439 -0.00016739 -0.00044514 0.045077 0 0 0.0080268 0 -0.13375 0.010202 0.13709 0 0
1.3359 -0.015578 -0.012439 0.0016712 -0.020461 0 -0.024173 -0.0067781 -0.001757 0.0042276 -0.0022713 0.020946 2.7483 0.12839 0.0024186 0.01478 -0.33202 -0.00044675 0.016434 0.046405 0.021537 -0.014941 -0.19778 -0.0048354 -0.072094 0.00065093 -0.0011988 9.1455e-05 -0.00055239 0.049097 0 0 0.0069294 0 -0.12466 0.030296 0.1541 0 0
1.3398 -0.013459 -0.0090754 -0.02762 -0.016215 0 -0.0206 -0.0084932 -0.003302 -0.0023101 -0.0063401 0.011711 2.6896 0.13248 0.0021562 0.015673 -0.32078 -0.00036655 0.023086 0.052117 0.018953 -0.0092726 -0.17706 -0.0050255 -0.070207 0.00084797 -0.0016512 -0.00020184 -0.0006755 0.097009 0 0 0.00091467 0 -0.11329 0.04665 0.17183 0 0
1.3438 -0.01194 -0.0066083 -0.029179 -0.0070865 0 -0.010764 -0.009786 -0.0039233 -0.009596 -0.0088156 -0.0023947 2.6084 0.13799 0.0039544 0.022444 -0.30824 0.0032077 0.026077 0.056063 0.016705 -0.00016393 -0.15523 0.0035053 -0.067063 0.0010758 -0.0014604 -0.00075887 -0.00073863 0.15038 0 0 -0.0073757 0 -0.099629 0.058352 0.18853 0 0
1.3477 -0.010989 -0.0054955 0.0022704 0.001268 0 -0.0010177 -0.0091246 -0.0045543 -0.014656 -0.0084162 -0.014061 2.5097 0.14782 0.0062847 0.031148 -0.29801 0.0079108 0.025681 0.055459 0.017839 0.011016 -0.13497 0.018274 -0.063041 0.0011259 -0.000766 -0.0010506 -0.00062403 0.18357 0 0 -0.014297 0 -0.08537 0.067614 0.20157 0 0
1.3516 -0.0098364 -0.0055383 0.043767 0.0038069 0 0.0028473 -0.0073424 -0.0070585 -0.016967 -0.0075463 -0.018936 2.4081 0.16159 0.0066911 0.037706 -0.29109 0.011247 0.023593 0.051412 0.022197 0.022842 -0.11753 0.032229 -0.057834 0.00085473 5.8157e-05 -0.00079759 -0.0003272 0.20136 0 0 -0.017674 0 -0.072237 0.076649 0.21033 0 0
1.3555 -0.0078337 -0.0060031 0.06114 -0.00072349 0 -0.00046475 -0.0063903 -0.011579 -0.017644 -0.0093486 -0.017739 2.3145 0.17874 0.0041259 0.039776 -0.2876 0.012417 0.020807 0.045249 0.026093 0.034323 -0.10374 0.03855 -0.050966 0.00035715 0.00061983 -0.00020101 1.0002e-05 0.22157 0 0 -0.017708 0 -0.061461 0.08653 0.21457 0 0
1.3594 -0.005185 -0.0061316 0.036413 -0.0090794 0 -0.0073867 -0.0070422 -0.015753 -0.017595 -0.013787 -0.014503 2.2302 0.19827 0.00016608 0.035366 -0.28718 0.012517 0.018356 0.038829 0.025831 0.044402 -0.094189 0.036052 -0.041892 -4.2256e-05 0.00070165 0.00030211 0.00024096 0.24761 0 0 -0.016126 0 -0.054245 0.098126 0.21441 0 0
1.3633 -0.002773 -0.0056116 -0.015921 -0.015569 0 -0.012556 -0.0081696 -0.016921 -0.016867 -0.017349 -0.013249 2.1513 0.21765 -0.0021862 0.022554 -0.2871 0.013325 0.017727 0.036967 0.021687 0.050137 -0.090009 0.030318 -0.029039 -1.7441e-05 0.00039936 0.00047024 0.00038683 0.26414 0 0 -0.014739 0 -0.053117 0.11178 0.2108 0 0
1.3672 -0.0013124 -0.0046365 -0.058273 -0.015799 0 -0.012769 -0.0082372 -0.014928 -0.01546 -0.016784 -0.01553 2.0757 0.23474 -0.0011548 0.0076588 -0.28318 0.01581 0.018542 0.040438 0.018099 0.051466 -0.087936 0.028978 -0.01374 0.00047558 0.00010514 0.00040931 0.00063404 0.25778 0 0 -0.014475 0 -0.055415 0.12521 0.20746 0 0
1.3711 -0.0007398 -0.0035895 -0.059322 -0.0097827 0 -0.0088282 -0.0070777 -0.012217 -0.013975 -0.012614 -0.019771 2.0039 0.24897 0.0021127 -0.0060086 -0.27344 0.019362 0.020559 0.048675 0.019456 0.048461 -0.086272 0.034833 0.0031998 0.0011088 0.00023021 0.00033009 0.0011144 0.23364 0 0 -0.015119 0 -0.059315 0.13703 0.20568 0 0
1.375 -0.0004462 -0.0027002 -0.019957 -0.001962 0 -0.0041352 -0.00583 -0.01094 -0.012895 -0.0083726 -0.022289 1.9336 0.25999 0.0044264 -0.015677 -0.25644 0.022035 0.023577 0.060649 0.02549 0.041507 -0.083416 0.042872 0.020906 0.001401 0.00079622 0.00025323 0.001675 0.2057 0 0 -0.01551 0 -0.062883 0.146 0.20629 0 0
1.3789 -3.1651e-05 -0.0019635 0.026643 0.0022548 0 -0.0015141 -0.0052769 -0.010386 -0.011399 -0.0065519 -0.019549 1.8572 0.26745 0.0033127 -0.017783 -0.23037 0.02165 0.027507 0.074206 0.030951 0.031404 -0.076959 0.044148 0.03797 0.0010962 0.0012929 3.308e-05 0.0019124 0.17407 0 0 -0.014076 0 -0.062842 0.15018 0.20979 0 0
1.3828 0.00026141 -0.0013084 0.042244 0.00087353 0 -0.0010788 -0.004776 -0.0078215 -0.007557 -0.0059702 -0.010644 1.7684 0.27202 -0.00077872 -0.012659 -0.1977 0.017254 0.032393 0.085035 0.030183 0.021374 -0.065115 0.033327 0.052602 0.00038926 0.00108 -0.0003533 0.0015091 0.12063 0 0 -0.0096737 0 -0.055657 0.14881 0.21382 0 0
1.3867 -0.00012403 -0.00078763 0.01569 -0.0031518 0 -0.00079437 -0.0031479 -0.0019579 -0.00023234 -0.0035382 0.0016436 1.6707 0.27479 -0.0048006 -0.0052168 -0.16389 0.01008 0.038011 0.091773 0.022283 0.013844 -0.049313 0.013281 0.064912 -0.0002126 6.1965e-05 -0.00065772 0.00057438 0.032388 0 0 -0.002419 0 -0.042513 0.14376 0.21548 0 0
1.3906 -0.0013615 -0.00060238 -0.027776 -0.004703 0 0.0011258 -0.00036441 0.0049521 0.009185 0.0017958 0.012429 1.5772 0.27592 -0.0057276 0.0015568 -0.13222 0.0031438 0.044101 0.094071 0.011894 0.010032 -0.030479 -0.0073135 0.075195 -0.0002962 -0.0010576 -0.00059626 -0.00037563 -0.074281 0 0 0.0060859 0 -0.024626 0.136 0.21302 0 0
1.3945 -0.0029266 -0.00096115 -0.048408 -0.0011337 0 0.0043881 0.0021762 0.0089827 0.017255 0.0075715 0.018139 1.4989 0.27547 -0.003207 0.0046725 -0.10592 -0.00057847 0.050287 0.092034 0.004948 0.010828 -0.0097831 -0.021031 0.083983 0.00012862 -0.0013432 -0.00021755 -0.0008412 -0.15962 0 0 0.013486 0 -0.0037928 0.12668 0.20492 0 0
1.3984 -0.003985 -0.0018983 -0.026218 0.0054644 0 0.0069573 0.0032078 0.0084359 0.020974 0.010406 0.019001 1.4326 0.27261 9.6219e-05 -0.0007286 -0.091293 -0.00014983 0.05515 0.086356 0.0035802 0.017222 0.010584 -0.026907 0.092691 0.00066559 -0.00056341 6.5187e-05 -0.00077619 -0.19391 0 0 0.017933 0 0.01516 0.11771 0.18867 0 0
1.4023 -0.004083 -0.0031823 0.022049 0.010297 0 0.0069678 0.0030231 0.0054195 0.019888 0.009466 0.018307 1.3614 0.26746 0.00082972 -0.012118 -0.086376 0.0028158 0.057552 0.07992 0.0050192 0.025578 0.028991 -0.029361 0.10277 0.00089225 0.00047345 -0.00011137 -0.00058972 -0.18222 0 0 0.018946 0 0.027718 0.11059 0.16821 0 0
1.4063 -0.003484 -0.0043836 0.057411 0.010052 0 0.0042486 0.0028734 0.0033319 0.01585 0.0068286 0.019041 1.2692 0.26011 -0.0020164 -0.026502 -0.088434 0.0056348 0.057241 0.073559 0.0051084 0.033576 0.045301 -0.032521 0.11432 0.00070087 0.00065156 -0.00063129 -0.00068715 -0.15306 0 0 0.017277 0 0.032633 0.10562 0.14656 0 0
1.4102 -0.0028809 -0.0050959 0.051281 0.0053073 0 0.0001907 0.0030314 0.0031549 0.010966 0.0046737 0.021028 1.1558 0.25064 -0.0060622 -0.041327 -0.094928 0.006703 0.054239 0.06764 0.0025628 0.039441 0.059561 -0.035784 0.12714 0.00030681 -0.00030233 -0.00096014 -0.0010224 -0.12456 0 0 0.014041 0 0.029333 0.10292 0.12622 0 0
1.4141 -0.0027986 -0.0052008 0.0081134 -0.0006508 0 -0.0035532 0.0020913 0.0027662 0.0060384 0.0029451 0.021246 1.0378 0.23912 -0.0075224 -0.053089 -0.10218 0.0063687 0.048868 0.062179 -0.00026596 0.040971 0.072033 -0.034705 0.14049 -4.8586e-05 -0.0014468 -0.00067787 -0.001154 -0.087544 0 0 0.009903 0 0.017571 0.10249 0.11054 0 0
1.418 -0.0032194 -0.0049813 -0.039994 -0.0048353 0 -0.0061184 -0.0012904 -0.00010621 0.00092566 0.00019924 0.016817 0.93399 0.22599 -0.0046064 -0.057831 -0.10362 0.0059127 0.043308 0.05645 -0.00042512 0.036681 0.083482 -0.025809 0.15202 -0.00036376 -0.0015121 7.5956e-05 -0.00076824 -0.02371 0 0 0.0049121 0 0.00032235 0.10334 0.10323 0 0
1.4219 -0.0036895 -0.0049381 -0.060251 -0.0063776 0 -0.0074812 -0.0061803 -0.0049275 -0.0041469 -0.0038603 0.0076667 0.8498 0.21221 0.00068166 -0.05726 -0.097702 0.0059228 0.039676 0.050275 0.0023699 0.029241 0.094407 -0.010261 0.16062 -0.00082063 -0.00021086 0.00073405 -0.00010262 0.064949 0 0 -0.0011058 0 -0.017265 0.10393 0.10196 0 0
1.4258 -0.0037383 -0.0053832 -0.044236 -0.0060323 0 -0.0079624 -0.0096631 -0.0089329 -0.0082821 -0.0077387 -0.0035305 0.77509 0.19811 0.0041039 -0.05244 -0.084036 0.0058151 0.03888 0.043919 0.005673 0.020193 0.10457 0.0069812 0.16583 -0.0014751 0.001379 0.00087178 0.0002338 0.15249 0 0 -0.0080616 0 -0.033021 0.10347 0.10523 0 0
1.4297 -0.0032385 -0.0061306 -0.01161 -0.004778 0 -0.0079423 -0.0098698 -0.010453 -0.011061 -0.0103 -0.013656 0.69526 0.18394 0.0028824 -0.044626 -0.062889 0.0048245 0.041507 0.037793 0.0071842 0.011167 0.11359 0.021186 0.1675 -0.0020553 0.0018119 0.00059526 -9.7807e-05 0.2162 0 0 -0.015391 0 -0.045126 0.10129 0.11121 0 0
1.4336 -0.0024659 -0.0065977 0.008028 -0.0032919 0 -0.0078742 -0.0084368 -0.010868 -0.013512 -0.012676 -0.021239 0.60414 0.16996 -0.0017652 -0.03528 -0.035259 0.0031545 0.047904 0.033156 0.0071678 0.0049074 0.11996 0.030899 0.16558 -0.0021267 0.00068024 0.00034015 -0.00074278 0.26112 0 0 -0.022151 0 -0.051144 0.096347 0.11653 0 0
1.4375 -0.0018948 -0.0063067 -0.0011244 -0.0023591 0 -0.0081456 -0.0091776 -0.012756 -0.017253 -0.016924 -0.026623 0.50716 0.15621 -0.0056474 -0.025226 -0.0067217 0.0019365 0.055201 0.030584 0.0077541 0.0022336 0.12285 0.037541 0.16213 -0.00149 -0.00098228 0.0003405 -0.0009494 0.31041 0 0 -0.02729 0 -0.052469 0.089595 0.11819 0 0
1.4414 -0.0019438 -0.0053882 -0.030076 -0.0029626 0 -0.0086919 -0.013858 -0.016468 -0.022381 -0.022634 -0.030704 0.41417 0.14266 -0.0053456 -0.013956 0.019515 0.0021241 0.061376 0.02953 0.010068 0.0022997 0.12224 0.042821 0.15802 -0.00040718 -0.0016961 0.00038632 -0.00033326 0.37163 0 0 -0.029993 0 -0.050608 0.082316 0.11599 0 0
1.4453 -0.0028412 -0.0046251 -0.053555 -0.0054908 0 -0.0089224 -0.019618 -0.019387 -0.026495 -0.025914 -0.033782 0.33047 0.12932 -0.0012535 -0.00098701 0.041348 0.0036257 0.065178 0.029352 0.012559 0.0044034 0.118 0.046948 0.15337 0.00058743 -0.00091183 0.00013592 0.00067396 0.41959 0 0 -0.029976 0 -0.046258 0.075521 0.11008 0 0
1.4492 -0.0046053 -0.0049314 -0.050158 -0.0090517 0 -0.0083661 -0.021313 -0.018925 -0.026394 -0.022889 -0.035334 0.25347 0.11621 0.0029263 0.014297 0.056635 0.0055524 0.065402 0.029049 0.012528 0.007568 0.11 0.048994 0.14791 0.0011124 0.00058272 -0.00040125 0.001187 0.41927 0 0 -0.027573 0 -0.039961 0.070464 0.10104 0 0
1.4531 -0.0070133 -0.0066413 -0.018912 -0.012056 0 -0.0074845 -0.016785 -0.015712 -0.0211 -0.014352 -0.034318 0.17541 0.10352 0.003694 0.031522 0.062717 0.0070986 0.061585 0.02631 0.0092594 0.0103 0.0976 0.048203 0.13928 0.0011889 0.0015275 -0.00079247 0.00070408 0.3647 0 0 -0.023484 0 -0.031347 0.06915 0.090664 0 0
1.457 -0.0095147 -0.009159 0.019611 -0.013658 0 -0.007563 -0.0095497 -0.013016 -0.013203 -0.0060961 -0.029547 0.088227 0.091254 0.00085981 0.047683 0.063311 0.0079783 0.056815 0.021082 0.0052882 0.012415 0.082158 0.044528 0.12669 0.0011018 0.0013611 -0.00062416 -0.00041525 0.28901 0 0 -0.018356 0 -0.020907 0.070387 0.080943 0 0
1.4609 -0.011239 -0.011247 0.038487 -0.014352 0 -0.00942 -0.0057077 -0.012856 -0.0069558 -0.0037572 -0.020375 -0.012387 0.079478 -0.0026915 0.060834 0.059948 0.0081216 0.052688 0.013853 0.0042508 0.0143 0.063772 0.038238 0.10984 0.0010651 0.00054917 3.3571e-05 -0.0013006 0.23193 0 0 -0.012576 0 -0.0090283 0.073213 0.07241 0 0
1.4648 -0.011308 -0.011754 0.025185 -0.014879 0 -0.01213 -0.0079459 -0.013388 -0.0047674 -0.0072642 -0.0078329 -0.12417 0.068242 -0.0041233 0.069264 0.054189 0.0073399 0.050635 0.0054168 0.0073883 0.016439 0.042559 0.029736 0.088896 0.0010532 -9.1695e-05 0.00066378 -0.0013741 0.20007 0 0 -0.0065013 0 0.0036265 0.076481 0.065406 0 0
1.4688 -0.0094008 -0.010284 -0.0077733 -0.014704 0 -0.013297 -0.012737 -0.010842 -0.0053533 -0.010913 0.00471 -0.23837 0.057691 -0.0033523 0.070236 0.047987 0.005572 0.052703 -0.0022478 0.012247 0.019893 0.018221 0.020045 0.064707 0.00092796 -0.00022693 0.00080398 -0.00080651 0.16413 0 0 -0.00084434 0 0.015155 0.077921 0.060236 0 0
1.4727 -0.0061401 -0.0073873 -0.031606 -0.012139 0 -0.010983 -0.01368 -0.004017 -0.005205 -0.0092085 0.012747 -0.34466 0.047737 -0.0026281 0.065482 0.04274 0.0033487 0.058371 -0.0063667 0.014897 0.025088 -0.008124 0.011017 0.04129 0.0006546 -0.00014866 0.00046666 -0.00023308 0.095907 0 0 0.003339 0 0.02219 0.075488 0.056663 0 0
1.4766 -0.0028041 -0.0041636 -0.024277 -0.0063889 0 -0.0055821 -0.0076567 0.0037994 -0.0018729 -0.0023527 0.013661 -0.43981 0.038209 -0.0036577 0.058948 0.037839 0.001655 0.065606 -0.0064778 0.013443 0.03126 -0.034963 0.0043033 0.021147 0.00033416 -0.0002525 4.4643e-05 -0.00010472 0.0032596 0 0 0.0052814 0 0.023626 0.069579 0.054789 0 0
1.4805 -0.00040257 -0.0015467 0.01015 0.00066752 0 0.00025139 0.0022916 0.0078335 0.0039517 0.0043573 0.009255 -0.53258 0.029051 -0.0055053 0.053301 0.032388 0.0011326 0.073127 -0.0025099 0.0094129 0.03771 -0.06121 -0.00016434 0.0056181 4.4409e-05 -0.00055201 -0.00015147 -0.00035278 -0.076138 0 0 0.0052654 0 0.018947 0.060743 0.055168 0 0
1.4844 0.0011626 0.00027487 0.042886 0.0053026 0 0.0036722 0.0099437 0.0065346 0.0091833 0.0063014 0.0050652 -0.63816 0.020214 -0.0055646 0.051333 0.025207 0.0015356 0.079597 0.0052194 0.0059165 0.04358 -0.085706 -0.0043151 -0.0043552 -0.0002714 -0.00074329 -0.00019238 -0.00062225 -0.11404 0 0 0.0046914 0 0.0081268 0.049905 0.058518 0 0
1.4883 0.0030008 0.0019059 0.043544 0.0051199 0 0.0038512 0.011467 0.0028695 0.010915 0.0040713 0.0062593 -0.76416 0.011837 -0.0025287 0.058093 0.012797 0.0021596 0.083123 0.015514 0.0047148 0.046735 -0.10563 -0.0099843 -0.008081 -0.00069716 -0.00062151 -0.00035862 -0.0007097 -0.11947 0 0 0.0051491 0 -0.0075836 0.039577 0.067887 0 0
1.4922 0.0061262 0.0042012 0.006875 0.0016008 0 0.0023731 0.0082127 0.0010253 0.0085222 0.0021117 0.0133 -0.90084 0.0039271 0.0018738 0.070398 -0.0042478 0.0027424 0.085155 0.025389 0.0051655 0.047266 -0.12168 -0.016645 -0.010304 -0.0011424 -0.00029718 -0.00073517 -0.00070772 -0.12552 0 0 0.0071438 0 -0.022546 0.031531 0.082394 0 0
1.4961 0.010297 0.0075068 -0.040222 -0.00071218 0 0.001704 0.0047277 0.0024449 0.0038919 0.0035421 0.021233 -1.0267 -0.0033971 0.0042854 0.085847 -0.025146 0.0036631 0.086818 0.033913 0.0057574 0.045395 -0.13429 -0.021388 -0.013038 -0.0013202 -3.8446e-07 -0.001049 -0.00077846 -0.15291 0 0 0.0096011 0 -0.034432 0.025961 0.10165 0 0
1.5 0.01398 0.011281 -0.059223 0.0020382 0 0.0033265 0.004688 0.0054785 5.9497e-05 0.0071952 0.023501 -1.1263 -0.010022 0.0028586 0.1019 -0.048766 0.0051459 0.089167 0.040455 0.0061771 0.041463 -0.14412 -0.021569 -0.017892 -0.00098567 0.00021103 -0.00092273 -0.00090623 -0.19218 0 0 0.010709 0 -0.041523 0.022698 0.12501 0 0
1.5039 0.01562 0.014452 -0.031886 0.0096781 0 0.0070882 0.0086273 0.008361 -0.00055082 0.0098422 0.017219 -1.2039 -0.015684 -0.001038 0.11444 -0.072933 0.0065479 0.093738 0.044496 0.0075148 0.035984 -0.15215 -0.017648 -0.026661 -0.00020224 0.00045864 -0.0002523 -0.00093175 -0.22188 0 0 0.0095004 0 -0.041971 0.020953 0.15141 0 0
1.5078 0.015096 0.016263 0.023685 0.018085 0 0.01185 0.01461 0.01138 0.0026684 0.010421 0.0056327 -1.2787 -0.020228 -0.0041454 0.11937 -0.093691 0.0068288 0.10078 0.046927 0.010489 0.030008 -0.16041 -0.013333 -0.038623 0.00065661 0.00079777 0.00068997 -0.00077593 -0.23764 0 0 0.0068798 0 -0.037933 0.018447 0.17791 0 0
1.5117 0.01395 0.016914 0.067274 0.022571 0 0.016416 0.020088 0.015564 0.0082935 0.011103 -0.0040408 -1.3665 -0.023821 -0.0042081 0.1179 -0.1101 0.0057506 0.10839 0.049069 0.01385 0.024039 -0.16977 -0.01282 -0.051123 0.001185 0.0010731 0.0014956 -0.00053792 -0.25724 0 0 0.0051897 0 -0.033748 0.0144 0.20263 0 0
1.5156 0.014096 0.017435 0.069426 0.021572 0 0.01999 0.023113 0.020002 0.01376 0.014221 -0.0054739 -1.466 -0.026364 -0.0016254 0.11098 -0.12211 0.0041996 0.11505 0.051536 0.014958 0.018186 -0.18042 -0.017797 -0.062677 0.0012238 0.0010712 0.0019203 -0.00035388 -0.2986 0 0 0.0065976 0 -0.031811 0.008949 0.22474 0 0
1.5195 0.01623 0.018883 0.035061 0.017653 0 0.022279 0.022922 0.021885 0.017066 0.019136 0.0028253 -1.5638 -0.027717 0.0014085 0.10001 -0.13019 0.0029647 0.11914 0.054862 0.012136 0.012485 -0.19229 -0.02685 -0.071901 0.00088593 0.00076976 0.0019637 -0.00022971 -0.35996 0 0 0.011533 0 -0.034303 0.0026203 0.24363 0 0
1.5234 0.019433 0.021558 -0.0019107 0.015341 0 0.023641 0.020564 0.019916 0.018292 0.022987 0.016891 -1.6516 -0.026848 0.0030355 0.0874 -0.13634 0.001424 0.1171 0.059771 0.0064552 0.0069702 -0.20468 -0.037246 -0.076986 0.00037366 0.00036826 0.0017384 -7.9584e-05 -0.42624 0 0 0.018367 0 -0.044178 -0.0020113 0.25841 0 0
1.5273 0.022273 0.02489 -0.0075732 0.017794 0 0.025064 0.019072 0.01702 0.019623 0.024341 0.02992 -1.7361 -0.023326 0.0030238 0.075619 -0.14438 -0.001872 0.10974 0.065792 0.0010257 0.0018029 -0.2161 -0.046896 -0.079982 -0.00016049 8.0266e-05 0.0013447 9.7898e-05 -0.49075 0 0 0.024544 0 -0.057654 -0.0025486 0.27079 0 0
1.5313 0.024253 0.027998 0.024398 0.0248 0 0.027559 0.02189 0.018383 0.023487 0.025163 0.036304 -1.8303 -0.016765 0.0023861 0.064854 -0.1554 -0.0069067 0.09848 0.072532 -0.0016658 -0.0028199 -0.22586 -0.054834 -0.082468 -0.00057605 -3.8787e-05 0.00087642 0.00017933 -0.56231 0 0 0.0283 0 -0.071646 0.0015885 0.28139 0 0
1.5352 0.026163 0.030369 0.069063 0.033198 0 0.03116 0.029886 0.026166 0.030199 0.028615 0.03482 -1.9363 -0.0068431 0.0021726 0.054992 -0.16979 -0.010924 0.084617 0.0796 -0.0019914 -0.0067746 -0.23347 -0.060767 -0.085596 -0.00067162 -3.5986e-05 0.0004704 0.00010378 -0.64796 0 0 0.029691 0 -0.083651 0.010492 0.29045 0 0
1.5391 0.029124 0.032072 0.091868 0.039108 0 0.034602 0.039671 0.036602 0.037318 0.03527 0.02925 -2.0388 0.0069644 0.0026506 0.045503 -0.18732 -0.010442 0.070043 0.086386 -0.002972 -0.0099397 -0.23831 -0.065117 -0.090666 -0.00027913 8.7794e-05 0.00026578 3.9467e-05 -0.73463 0 0 0.030277 0 -0.090388 0.023808 0.29786 0 0
1.543 0.033379 0.033466 0.076431 0.040439 0 0.036363 0.045704 0.043163 0.041646 0.042277 0.025912 -2.1189 0.024121 0.0032569 0.035498 -0.20473 -0.0052029 0.057658 0.091285 -0.0077923 -0.012897 -0.24015 -0.069595 -0.097694 0.00051647 0.00036711 0.00029208 0.00024873 -0.797 0 0 0.031799 0 -0.08946 0.038434 0.30265 0 0
1.5469 0.03801 0.034785 0.036108 0.038155 0 0.036336 0.045033 0.042901 0.042183 0.046436 0.029368 -2.1717 0.041999 0.003005 0.025239 -0.21904 0.00020651 0.047744 0.093372 -0.017108 -0.016664 -0.24019 -0.076798 -0.10451 0.0013104 0.00070355 0.00043317 0.00073945 -0.82593 0 0 0.034951 0 -0.084425 0.051142 0.30486 0 0
1.5508 0.041707 0.035991 0.0018391 0.035522 0 0.036325 0.04017 0.03931 0.041179 0.047512 0.039209 -2.2105 0.058985 0.0010991 0.015258 -0.22898 -0.00034137 0.040013 0.091866 -0.028289 -0.02186 -0.23891 -0.088134 -0.1097 0.0016382 0.00081674 0.00053396 0.001122 -0.84343 0 0 0.03913 0 -0.077536 0.060666 0.30445 0 0
1.5547 0.043665 0.036924 -0.0023206 0.03571 0 0.038507 0.036866 0.038595 0.042069 0.047966 0.050501 -2.2515 0.073447 -0.002321 0.0061914 -0.23377 -0.008763 0.03393 0.086143 -0.03715 -0.028986 -0.23675 -0.10177 -0.11193 0.0013652 0.00048362 0.00053849 0.00092855 -0.88239 0 0 0.043233 0 -0.071185 0.066172 0.30161 0 0
1.5586 0.043851 0.037516 0.023366 0.039315 0 0.043044 0.03859 0.043337 0.046165 0.04965 0.057847 -2.2969 0.082096 -0.0057324 -0.00045348 -0.233 -0.020264 0.028311 0.074961 -0.04089 -0.03864 -0.23422 -0.11322 -0.10895 0.00080788 -0.00015814 0.00050613 0.00012216 -0.95045 0 0 0.046686 0 -0.069431 0.067219 0.29694 0 0
1.5625 0.042673 0.037898 0.056036 0.043756 0 0.047265 0.043274 0.050232 0.051321 0.051587 0.059682 -2.335 0.084833 -0.0068437 -0.0044731 -0.2307 -0.027112 0.0221 0.060983 -0.040077 -0.04901 -0.23174 -0.11878 -0.10209 0.00042924 -0.00063602 0.00050338 -0.00076294 -1.0186 0 0 0.049742 0 -0.072655 0.067137 0.29284 0 0
1.5664 0.040682 0.038357 0.0684 0.0453 0 0.047567 0.045735 0.053985 0.053897 0.051439 0.058868 -2.356 0.083264 -0.0043625 -0.0064004 -0.22936 -0.025447 0.015682 0.047084 -0.038206 -0.05827 -0.22927 -0.11867 -0.093292 0.00040467 -0.00056135 0.00051458 -0.0010669 -1.0487 0 0 0.052794 0 -0.078772 0.068059 0.29067 0 0
1.5703 0.038559 0.039162 0.049521 0.042339 0 0.042639 0.043228 0.052766 0.052094 0.048662 0.058899 -2.3661 0.078774 0.00043111 -0.0065508 -0.23029 -0.01857 0.0097272 0.035638 -0.038999 -0.064949 -0.22665 -0.11655 -0.083851 0.00050528 -2.8267e-05 0.0004733 -0.00062042 -1.0299 0 0 0.055359 0 -0.085946 0.071195 0.29129 0 0
1.5742 0.037054 0.040248 0.013447 0.037158 0 0.035189 0.03821 0.049331 0.047415 0.045391 0.059458 -2.3825 0.0733 0.0041176 -0.0052809 -0.23454 -0.013506 0.0053877 0.029661 -0.043361 -0.06724 -0.22357 -0.11555 -0.075246 0.00040759 0.00045638 0.00035038 9.9317e-05 -0.98436 0 0 0.055817 0 -0.09166 0.077586 0.29555 0 0
1.5781 0.036549 0.040917 -0.010414 0.03439 0 0.030428 0.035391 0.04715 0.042995 0.043972 0.056146 -2.4155 0.070973 0.0037733 -0.0025713 -0.24107 -0.014387 0.0055232 0.034453 -0.048472 -0.062426 -0.21903 -0.11498 -0.068924 7.3736e-05 0.00046432 0.00016949 0.00043404 -0.9365 0 0 0.052407 0 -0.091701 0.086869 0.30374 0 0
1.582 0.03655 0.039933 0.00098318 0.037027 0 0.032229 0.0364 0.046391 0.040671 0.044184 0.04533 -2.4565 0.07289 -0.00040087 0.0014353 -0.24608 -0.019235 0.0098021 0.047217 -0.050049 -0.053054 -0.21284 -0.11133 -0.063628 -0.00021922 3.7213e-05 -6.1566e-05 0.00014611 -0.88567 0 0 0.044898 0 -0.087259 0.095822 0.31299 0 0
1.5859 0.035813 0.036258 0.045475 0.043204 0 0.039755 0.037952 0.044239 0.039688 0.043474 0.029676 -2.486 0.078997 -0.0051379 0.0068443 -0.24758 -0.022919 0.017851 0.066053 -0.046236 -0.040495 -0.20488 -0.10271 -0.058451 -0.00021629 -0.00043174 -0.00038238 -0.00044127 -0.81338 0 0 0.035568 0 -0.079679 0.10275 0.32174 0 0
1.5898 0.033281 0.0301 0.094056 0.04668 0 0.04716 0.035488 0.038681 0.037983 0.039767 0.018342 -2.4932 0.088765 -0.0070739 0.013608 -0.24397 -0.022636 0.028988 0.088553 -0.039766 -0.026273 -0.19513 -0.091638 -0.052533 1.1709e-05 -0.00065728 -0.00079735 -0.0008378 -0.71563 0 0 0.028344 0 -0.070634 0.10621 0.32849 0 0
1.5938 0.029116 0.023354 0.10989 0.041221 0 0.046959 0.02822 0.030999 0.034333 0.033403 0.020222 -2.4852 0.10059 -0.005785 0.021301 -0.23308 -0.02011 0.041783 0.11007 -0.03613 -0.012845 -0.18366 -0.082882 -0.044679 0.00014752 -0.0007211 -0.0011763 -0.0008343 -0.61787 0 0 0.026257 0 -0.063388 0.10405 0.33063 0 0
1.5977 0.024822 0.01874 0.076034 0.025891 0 0.035269 0.020087 0.024229 0.02909 0.026168 0.035329 -2.4784 0.11063 -0.0037889 0.027701 -0.21761 -0.018737 0.053224 0.12488 -0.038886 -0.0024092 -0.17172 -0.078098 -0.03553 -1.0161e-05 -0.00085719 -0.0013001 -0.00055458 -0.54994 0 0 0.028777 0 -0.060787 0.09737 0.32748 0 0
1.6016 0.022264 0.018027 0.011191 0.0071619 0 0.015572 0.015742 0.019846 0.023186 0.019182 0.0521 -2.4813 0.11731 -0.0035477 0.031207 -0.20148 -0.019479 0.06197 0.13234 -0.046146 0.0051679 -0.16038 -0.073081 -0.026737 -0.00032601 -0.0010693 -0.0010536 -0.00017807 -0.50835 0 0 0.031212 0 -0.062205 0.088641 0.32061 0 0
1.6055 0.02242 0.020749 -0.040818 -0.0043504 0 -0.0020493 0.016087 0.016818 0.016974 0.012669 0.054281 -2.4879 0.11997 -0.0047601 0.03082 -0.1873 -0.020157 0.067254 0.13262 -0.051658 0.010111 -0.15038 -0.061094 -0.019559 -0.00050057 -0.0010757 -0.00056342 0.00024266 -0.45333 0 0 0.027264 0 -0.066809 0.079404 0.3112 0 0
1.6094 0.024896 0.024603 -0.042752 -0.0009262 0 -0.0067278 0.018067 0.013875 0.010429 0.0076935 0.033116 -2.4877 0.1184 -0.0049364 0.025766 -0.17767 -0.018487 0.068551 0.12675 -0.049842 0.012901 -0.14238 -0.03965 -0.015314 -0.00042417 -0.00065506 -0.00010476 0.00065701 -0.35163 0 0 0.013632 0 -0.073273 0.071266 0.30069 0 0
1.6133 0.028415 0.027275 0.0064806 0.016141 0 0.0055326 0.018508 0.0117 0.0042479 0.0068196 -0.0044213 -2.4794 0.11334 -0.0025645 0.015538 -0.17755 -0.01498 0.064659 0.11843 -0.04043 0.014026 -0.13794 -0.014345 -0.016693 -0.00029153 4.0963e-05 0.00014906 0.00083953 -0.22258 0 0 -0.0064378 0 -0.078327 0.067056 0.2926 0 0
1.6172 0.031605 0.028097 0.068772 0.036174 0 0.027958 0.017425 0.012004 0.00021855 0.01175 -0.03834 -2.4723 0.10837 0.0008286 0.0047235 -0.18376 -0.012362 0.058024 0.11298 -0.028574 0.014177 -0.13602 0.0041395 -0.021557 -0.00034182 0.00061397 0.00026272 0.00051556 -0.13495 0 0 -0.023733 0 -0.080468 0.066036 0.28838 0 0
1.6211 0.03343 0.028078 0.095147 0.045746 0 0.046738 0.017275 0.014697 4.3127e-05 0.020284 -0.048263 -2.4745 0.10472 0.0022415 -0.0042598 -0.19447 -0.012468 0.049554 0.11182 -0.020475 0.012971 -0.13629 0.0074135 -0.02873 -0.00053346 0.00084869 0.00040949 -0.00027112 -0.15159 0 0 -0.028251 0 -0.079637 0.067745 0.28844 0 0
1.625 0.033216 0.028414 0.064454 0.038285 0 0.050603 0.019504 0.01711 0.0037719 0.026866 -0.027279 -2.4818 0.10321 0.00074115 -0.0093077 -0.20768 -0.014413 0.040222 0.11562 -0.01868 0.010002 -0.13839 -0.0050824 -0.037007 -0.00054715 0.00093046 0.00063124 -0.0010108 -0.27361 0 0 -0.015887 0 -0.076035 0.071638 0.29275 0 0
1.6289 0.030715 0.029048 0.0011252 0.019498 0 0.039063 0.022657 0.016868 0.0096341 0.027395 0.013037 -2.4799 0.10436 -0.0011227 -0.0074232 -0.22032 -0.01598 0.031515 0.12417 -0.021161 0.0043132 -0.14202 -0.026569 -0.044669 -0.00013709 0.0011819 0.00077675 -0.0010981 -0.43814 0 0 0.0082256 0 -0.070188 0.077026 0.30102 0 0
1.6328 0.026347 0.028691 -0.043669 0.0036964 0 0.022335 0.024178 0.015216 0.015601 0.023587 0.050334 -2.4568 0.1063 7.0841e-05 0.001446 -0.22825 -0.016245 0.025992 0.13315 -0.024364 -0.0039763 -0.14642 -0.048195 -0.050124 0.00055046 0.001635 0.00069433 -0.00042139 -0.56982 0 0 0.032631 0 -0.063118 0.082589 0.31044 0 0
1.6367 0.021236 0.026173 -0.033162 0.0029217 0 0.012595 0.023519 0.016425 0.021074 0.021675 0.066556 -2.4136 0.10679 0.0046428 0.0135 -0.23069 -0.016204 0.024717 0.13908 -0.026682 -0.012948 -0.15093 -0.064363 -0.053647 0.0010477 0.001961 0.00044155 0.00046018 -0.63488 0 0 0.047003 0 -0.054851 0.087342 0.31837 0 0
1.6406 0.016714 0.021663 0.025043 0.017134 0 0.013949 0.022752 0.023172 0.026896 0.02603 0.059506 -2.3625 0.10454 0.0089311 0.026421 -0.22709 -0.016941 0.028535 0.14044 -0.02906 -0.021072 -0.15511 -0.074491 -0.05541 0.00096626 0.0018491 0.00024214 0.00080114 -0.65023 0 0 0.048711 0 -0.044818 0.090483 0.32331 0 0
1.6445 0.013555 0.016572 0.085015 0.033785 0 0.019956 0.023979 0.032737 0.033682 0.034242 0.042615 -2.3158 0.098426 0.0087591 0.037786 -0.21718 -0.017988 0.038063 0.13623 -0.03285 -0.026658 -0.15854 -0.081166 -0.055666 0.00033182 0.0013791 0.00022484 0.00036225 -0.64948 0 0 0.043538 0 -0.032307 0.091159 0.32392 0 0
1.6484 0.011638 0.012369 0.099621 0.037817 0 0.020781 0.026651 0.038561 0.040278 0.03918 0.033507 -2.2779 0.086729 0.0037576 0.043498 -0.19975 -0.018092 0.054618 0.12622 -0.037809 -0.025655 -0.16001 -0.087007 -0.054191 -0.00045176 0.00093705 0.00025914 -0.00038842 -0.64768 0 0 0.040187 0 -0.015464 0.086595 0.31754 0 0
1.6523 0.010354 0.0095967 0.058095 0.024176 0 0.013102 0.027959 0.036072 0.044046 0.036188 0.040373 -2.2451 0.072121 -0.0020402 0.044569 -0.17815 -0.017279 0.074185 0.11567 -0.042296 -0.01844 -0.15927 -0.092367 -0.050925 -0.00092703 0.0007801 0.00010971 -0.00075389 -0.63717 0 0 0.0431 0 0.0037258 0.076706 0.30629 0 0
1.6563 0.009276 0.0079286 -0.0064572 0.0022824 0 0.0033539 0.025829 0.026946 0.042739 0.027827 0.056533 -2.21 0.056451 -0.0040431 0.042838 -0.15436 -0.017184 0.094066 0.10742 -0.044846 -0.0062258 -0.15631 -0.09467 -0.045532 -0.00087238 0.00078453 -0.00024779 -0.00045051 -0.60678 0 0 0.049289 0 0.022937 0.062009 0.29169 0 0
1.6602 0.0083971 0.0069031 -0.044723 -0.011541 0 0.0013659 0.021073 0.017426 0.036152 0.021019 0.066732 -2.165 0.041261 -0.0014457 0.039997 -0.13013 -0.018782 0.11198 0.10354 -0.044905 0.0097217 -0.15119 -0.089478 -0.037771 -0.00035148 0.00067765 -0.00052667 0.00022591 -0.55418 0 0 0.051307 0 0.039883 0.0433 0.27502 0 0
1.6641 0.0077802 0.0063611 -0.030444 -0.0073994 0 0.010623 0.01635 0.012511 0.026066 0.01965 0.059361 -2.1043 0.028614 0.0023011 0.038529 -0.10798 -0.02021 0.12477 0.10645 -0.042092 0.027429 -0.14398 -0.073122 -0.027308 0.00040509 0.00044932 -0.00040209 0.00079147 -0.47839 0 0 0.043399 0 0.05089 0.022089 0.25795 0 0
1.668 0.0071937 0.0062056 0.020283 0.010325 0 0.024375 0.013248 0.011875 0.014772 0.020555 0.034666 -2.0275 0.020916 0.0031194 0.041433 -0.092034 -0.01785 0.12934 0.11649 -0.0356 0.043026 -0.13538 -0.045784 -0.015074 0.0011121 0.00040419 0.00011516 0.0010233 -0.369 0 0 0.025724 0 0.051342 0.0033183 0.24294 0 0
1.6719 0.0062613 0.0060318 0.063468 0.026915 0 0.031027 0.010795 0.011213 0.0037079 0.017046 0.0031579 -1.9433 0.017348 0.00012891 0.047847 -0.082282 -0.010158 0.12834 0.12952 -0.025168 0.055116 -0.12631 -0.012838 -0.0032449 0.0014919 0.00075993 0.00062224 0.0010035 -0.2128 0 0 0.0036984 0 0.044001 -0.0096722 0.23036 0 0
1.6758 0.004929 0.0052798 0.061973 0.029254 0 0.023638 0.0068376 0.0069118 -0.0066938 0.0060123 -0.023148 -1.8677 0.017549 -0.0040501 0.057001 -0.078456 -0.00011366 0.12355 0.14335 -0.012597 0.063298 -0.11694 0.017356 0.0069276 0.0013667 0.001282 0.00068132 0.00083656 -0.014045 0 0 -0.016202 0 0.031045 -0.015153 0.22018 0 0
1.6797 0.0035871 0.0037762 0.012853 0.015614 0 0.0052089 0.00048886 -0.00094461 -0.016266 -0.0088968 -0.038794 -1.8139 0.020965 -0.0062745 0.06791 -0.079767 0.0068658 0.11706 0.15586 -0.001416 0.067504 -0.10731 0.038366 0.014296 0.0007871 0.0014425 0.00024041 0.00048394 0.19614 0 0 -0.030408 0 0.015261 -0.011969 0.21212 0 0
1.6836 0.002597 0.0019416 -0.052195 -0.0041664 0 -0.013998 -0.0070471 -0.0096383 -0.024526 -0.020864 -0.046251 -1.7797 0.02688 -0.0056884 0.078937 -0.08405 0.0078348 0.11275 0.16357 0.0058955 0.067699 -0.096941 0.049617 0.016867 6.1501e-05 0.0009734 -0.00030968 -7.2795e-05 0.37505 0 0 -0.039185 0 0.0027352 0.001362 0.20548 0 0
1.6875 0.0017748 0.00032603 -0.091207 -0.017134 0 -0.02391 -0.013809 -0.016773 -0.030757 -0.025911 -0.05101 -1.7469 0.03317 -0.0037188 0.088913 -0.086436 0.0050139 0.11278 0.16599 0.010431 0.065706 -0.08564 0.055796 0.015635 -0.00042741 0.00018422 -0.00049705 -0.00061259 0.49403 0 0 -0.044618 0 -0.001708 0.019023 0.19853 0 0
1.6914 0.00054587 -0.00098012 -0.081838 -0.016781 0 -0.020753 -0.018671 -0.021632 -0.034336 -0.025157 -0.055651 -1.6951 0.03868 -0.0019978 0.097879 -0.085133 0.0033375 0.11613 0.16389 0.015936 0.062153 -0.073996 0.061951 0.011873 -0.0005045 -0.00034217 -0.00018535 -0.00077513 0.54834 0 0 -0.047891 0 0.0016626 0.036563 0.19058 0 0
1.6953 -0.0012936 -0.0022851 -0.035726 -0.0065946 0 -0.0082885 -0.021447 -0.024183 -0.03473 -0.022054 -0.057794 -1.6201 0.042574 -0.00091382 0.1058 -0.079445 0.0053745 0.12145 0.15754 0.024667 0.057158 -0.062908 0.068513 0.0062869 -0.00031629 -0.00034836 0.00034525 -0.00043734 0.54447 0 0 -0.048022 0 0.011812 0.050936 0.18126 0 0
1.6992 -0.0030765 -0.0036123 0.011297 0.0038968 0 0.0051848 -0.021918 -0.023898 -0.031311 -0.01868 -0.052792 -1.5375 0.043901 -0.00011352 0.11261 -0.069267 0.0089247 0.12646 0.14713 0.03417 0.050563 -0.053899 0.07079 -0.00045849 -0.00015121 -0.00011927 0.00068604 8.2639e-05 0.48459 0 0 -0.042747 0 0.026495 0.058796 0.1703 0 0
1.7031 -0.0037199 -0.0042895 0.025376 0.0065909 0 0.011593 -0.019463 -0.020196 -0.023618 -0.015044 -0.038326 -1.4674 0.041203 0.00031634 0.11675 -0.057589 0.0096539 0.12563 0.13177 0.038745 0.041798 -0.051585 0.063401 -0.008465 -0.00015157 -8.6018e-05 0.0006485 0.00029674 0.36893 0 0 -0.030719 0 0.038651 0.056584 0.15783 0 0
1.707 -0.0027705 -0.003498 -0.00095174 0.00029736 0 0.0074882 -0.013944 -0.013702 -0.012223 -0.010868 -0.017293 -1.415 0.035877 -0.00016525 0.11704 -0.048729 0.0057583 0.11824 0.11251 0.034662 0.032039 -0.056626 0.045501 -0.018058 -0.00022399 -0.00030064 0.00037007 4.1743e-05 0.21216 0 0 -0.013481 0 0.044023 0.048916 0.14497 0 0
1.7109 -0.00094026 -0.0013154 -0.043082 -0.0090222 0 -0.0036699 -0.0065901 -0.0062896 0.0006329 -0.0065088 0.0029803 -1.3669 0.028816 -0.0014334 0.11233 -0.044265 -0.00026857 0.10463 0.089615 0.023952 0.022232 -0.069193 0.021985 -0.029579 -0.00022482 -0.00040062 0.00014901 -0.00035117 0.049826 0 0 0.0043097 0 0.04166 0.038429 0.13216 0 0
1.7148 0.000497 0.00097298 -0.062341 -0.01295 0 -0.013116 0.0004509 0.00037975 0.011641 -0.0018372 0.014917 -1.3069 0.021116 -0.0021898 0.10179 -0.045057 -0.0042942 0.085852 0.063653 0.012755 0.013422 -0.08875 -0.00025852 -0.043157 -0.00017436 -8.1326e-05 0.00020163 -0.00041719 -0.079302 0 0 0.017041 0 0.031623 0.027887 0.11977 0 0
1.7188 0.0008762 0.0018741 -0.036002 -0.0070419 0 -0.012568 0.0056008 0.0059639 0.018247 0.0045154 0.015927 -1.2336 0.015092 -0.0011098 0.083997 -0.050933 -0.0044752 0.06458 0.0361 0.0057414 0.0077768 -0.11341 -0.017399 -0.058545 -0.00022391 0.00051572 0.00052144 -5.551e-05 -0.16044 0 0 0.021708 0 0.015848 0.021889 0.10823 0 0
1.7227 0.00070884 0.0011318 0.022795 0.0053993 0 -0.0009039 0.0087263 0.010765 0.020345 0.013326 0.011167 -1.1622 0.013466 0.0015282 0.062291 -0.05596 -0.0024243 0.046378 0.011545 0.0022485 0.0063038 -0.13572 -0.030471 -0.073023 -0.00041194 0.00097249 0.00088347 0.00038213 -0.21169 0 0 0.020377 0 0.0021945 0.023092 0.097366 0 0
1.7266 0.0011284 0.00012632 0.072336 0.015337 0 0.013957 0.01057 0.014347 0.020306 0.022143 0.010864 -1.1076 0.016636 0.0037642 0.040739 -0.055613 -0.0010202 0.033211 -0.0069797 -0.0020934 0.0078027 -0.15085 -0.042734 -0.084403 -0.00053012 0.0010985 0.0009636 0.00048373 -0.26453 0 0 0.019113 0 -0.0049372 0.03018 0.086797 0 0
1.7305 0.0028489 0.00072126 0.074062 0.015057 0 0.020907 0.011698 0.015635 0.021091 0.025901 0.022702 -1.0674 0.024687 0.0037812 0.022028 -0.047148 -0.0017377 0.02575 -0.017304 -0.010237 0.011165 -0.15575 -0.055545 -0.091211 -0.00031676 0.0011275 0.00054162 0.00018318 -0.33483 0 0 0.023407 0 -0.0032199 0.04209 0.076311 0 0
1.7344 0.0056682 0.0036434 0.024888 0.0051453 0 0.015241 0.012386 0.014707 0.023908 0.021622 0.044353 -1.0239 0.037294 0.0017285 0.0088109 -0.028328 -0.0041425 0.023981 -0.017557 -0.020574 0.014915 -0.14788 -0.066652 -0.092165 0.00020087 0.00135 -0.0002899 -0.00026067 -0.41118 0 0 0.033331 0 0.0089021 0.057281 0.065705 0 0
1.7383 0.0088571 0.0079646 -0.037435 -0.0048426 0 0.0033673 0.013326 0.013811 0.027284 0.012591 0.062912 -0.96254 0.052911 -0.00046361 0.0056909 0.0032971 -0.0071718 0.026018 -0.0040606 -0.028763 0.015221 -0.12311 -0.072176 -0.085239 0.00062103 0.0016481 -0.0010802 -0.00061913 -0.46749 0 0 0.042667 0 0.032463 0.072663 0.054936 0 0
1.7422 0.011866 0.012106 -0.063216 -0.0037506 0 -0.0025232 0.015681 0.015541 0.028295 0.0066373 0.063533 -0.8863 0.0674 -0.0010576 0.0081008 0.038413 -0.010006 0.02674 0.015554 -0.032098 0.011249 -0.09136 -0.070057 -0.075196 0.00050521 0.0015591 -0.0012747 -0.00090852 -0.4832 0 0 0.043396 0 0.058708 0.085824 0.044535 0 0
1.7461 0.014643 0.015256 -0.031875 0.01123 0 0.0044244 0.019762 0.0196 0.024897 0.0091007 0.041528 -0.81189 0.079065 -9.8952e-05 0.013474 0.072304 -0.011681 0.024337 0.037511 -0.031588 0.003126 -0.05721 -0.061747 -0.064295 -0.00016524 0.00085649 -0.00065874 -0.001216 -0.45308 0 0 0.032262 0 0.083851 0.096144 0.035083 0 0
1.75 0.017437 0.01781 0.029702 0.030904 0 0.019232 0.023732 0.022038 0.017509 0.01741 0.0076963 -0.75115 0.086608 0.00099263 0.019259 0.10063 -0.010856 0.017554 0.05804 -0.029977 -0.0086313 -0.025011 -0.050908 -0.054625 -0.0008946 -4.3381e-05 0.00038035 -0.0014154 -0.3853 0 0 0.013942 0 0.10456 0.10324 0.027217 0 0
1.7539 0.020491 0.020584 0.06883 0.040932 0 0.02976 0.024454 0.018776 0.0087733 0.023374 -0.018777 -0.69838 0.088453 0.0011308 0.021764 0.11694 -0.007015 0.0052361 0.071299 -0.028518 -0.022837 -0.00092155 -0.040662 -0.049053 -0.0010806 -0.00041045 0.0010803 -0.0012074 -0.29859 0 0 -0.0020498 0 0.11634 0.10664 0.022303 0 0
1.7578 0.02388 0.02382 0.051575 0.034045 0 0.028318 0.020436 0.010377 0.0019051 0.021385 -0.024857 -0.63632 0.085968 0.00055768 0.018811 0.11862 -0.0019951 -0.010533 0.072459 -0.026283 -0.036599 0.011632 -0.031952 -0.048658 -0.00055122 2.401e-05 0.00090592 -0.00049026 -0.22235 0 0 -0.0082278 0 0.11793 0.10682 0.021832 0 0
1.7617 0.027417 0.027005 -0.0078731 0.016923 0 0.018995 0.014088 0.0029039 -0.00097295 0.014165 -0.013356 -0.55311 0.082514 0.00021281 0.012616 0.11055 0.00058966 -0.026718 0.063708 -0.022338 -0.048787 0.016378 -0.024232 -0.051275 0.00028648 0.00071802 1.0881e-05 0.00039919 -0.19122 0 0 -0.0040638 0 0.11305 0.10493 0.02551 0 0
1.7656 0.030543 0.029518 -0.058634 0.0051414 0 0.013609 0.010519 0.0032441 0.00055527 0.0099966 0.00077375 -0.45192 0.080206 0.00055608 0.0048476 0.095395 -0.0015981 -0.041833 0.046483 -0.017684 -0.059285 0.015716 -0.017519 -0.055585 0.00082124 0.00085228 -0.00088428 0.00093899 -0.22829 0 0 0.0048554 0 0.10366 0.10151 0.033332 0 0
1.7695 0.032421 0.031217 -0.055591 0.010154 0 0.020327 0.013409 0.013019 0.0056731 0.014307 0.0043166 -0.34465 0.081199 0.001347 -0.002582 0.076157 -0.0070124 -0.054583 0.022847 -0.014516 -0.068339 0.012478 -0.013731 -0.060144 0.00076752 0.00021193 -0.0011046 0.000941 -0.32765 0 0 0.012173 0 0.091933 0.097158 0.045099 0 0
1.7734 0.032487 0.03238 0.0036587 0.029563 0 0.035999 0.021722 0.026986 0.013128 0.024428 -0.0026135 -0.23915 0.090048 0.00239 -0.0065166 0.056821 -0.011308 -0.063272 -0.0033283 -0.013953 -0.077477 0.011201 -0.016024 -0.062851 0.00035957 -0.00055545 -0.00056099 0.00074208 -0.45544 0 0 0.01575 0 0.081109 0.093482 0.060586 0 0
1.7773 0.031118 0.033216 0.078168 0.049078 0 0.049238 0.030539 0.037516 0.021672 0.032782 -0.0074714 -0.13515 0.10609 0.0039157 -0.0079359 0.039051 -0.011637 -0.069369 -0.026991 -0.015342 -0.088345 0.01287 -0.026631 -0.063944 7.3373e-05 -0.00062159 0.00026352 0.00081085 -0.57386 0 0 0.018372 0 0.072927 0.092427 0.076902 0 0
1.7813 0.029668 0.03363 0.11797 0.054305 0 0.050722 0.035319 0.040791 0.030128 0.034753 0.0026111 -0.031428 0.12831 0.0058675 -0.0087606 0.022125 -0.0098393 -0.073575 -0.046567 -0.018091 -0.10104 0.0159 -0.04499 -0.064189 0.00018168 0.00012528 0.00080576 0.0011938 -0.66785 0 0 0.024308 0 0.067552 0.095029 0.092536 0 0
1.7852 0.029494 0.033437 0.10297 0.042153 0 0.040829 0.035559 0.039055 0.037484 0.032857 0.028748 0.067242 0.15576 0.0070959 -0.010754 0.0052536 -0.010824 -0.076246 -0.060988 -0.023475 -0.11527 0.018477 -0.067687 -0.064189 0.00055118 0.000948 0.00087422 0.0014409 -0.74881 0 0 0.035167 0 0.065018 0.10201 0.10629 0 0
1.7891 0.030709 0.032621 0.054817 0.022634 0 0.028244 0.034525 0.037507 0.043236 0.03333 0.058868 0.15447 0.18714 0.0059373 -0.016563 -0.012913 -0.017442 -0.077396 -0.069059 -0.033545 -0.13004 0.017348 -0.090205 -0.064669 0.00081484 0.0010403 0.00065707 0.0011188 -0.8328 0 0 0.048411 0 0.065301 0.11428 0.11659 0 0
1.793 0.031919 0.031269 0.015272 0.010374 0 0.022022 0.035696 0.039545 0.047641 0.039405 0.077573 0.23338 0.21936 0.0020155 -0.028011 -0.033058 -0.027114 -0.076103 -0.070265 -0.047864 -0.14227 0.0082101 -0.1091 -0.065364 0.0007128 0.00036962 0.00039309 0.0003363 -0.91727 0 0 0.059245 0 0.067738 0.13072 0.12237 0 0
1.7969 0.031387 0.029342 0.011966 0.013372 0 0.024792 0.03953 0.044741 0.051401 0.048415 0.07826 0.31994 0.24987 -0.0027254 -0.041869 -0.053344 -0.033958 -0.072269 -0.066584 -0.061984 -0.15056 -0.0070171 -0.12296 -0.064922 0.00029961 -0.00032048 0.00013555 -0.00032127 -0.98116 0 0 0.064074 0 0.070897 0.1477 0.12545 0 0
1.8008 0.028608 0.02672 0.039353 0.027715 0 0.032129 0.04339 0.050305 0.054773 0.054932 0.067398 0.43113 0.27733 -0.005319 -0.05569 -0.072354 -0.034428 -0.065816 -0.058348 -0.070248 -0.15424 -0.026516 -0.13181 -0.062408 -0.00011829 -0.00031857 -0.00015247 -0.00038232 -1.006 0 0 0.062918 0 0.073983 0.16315 0.12698 0 0
1.8047 0.024772 0.023573 0.066938 0.041394 0 0.036943 0.04408 0.053444 0.056831 0.055677 0.058266 0.56892 0.30059 -0.0044474 -0.066846 -0.088688 -0.030692 -0.056857 -0.045923 -0.070681 -0.15292 -0.047916 -0.13579 -0.057027 -0.00022723 0.00033208 -0.00036877 5.5807e-05 -0.99184 0 0 0.059196 0 0.07616 0.17512 0.12825 0 0
1.8086 0.021643 0.020541 0.064935 0.043437 0 0.034429 0.040275 0.052382 0.055682 0.051092 0.059946 0.71729 0.31703 -0.0017416 -0.070245 -0.10003 -0.028224 -0.045915 -0.029128 -0.066894 -0.14594 -0.065863 -0.13434 -0.047788 5.9986e-05 0.00095015 -0.00025982 0.0004969 -0.94982 0 0 0.056929 0 0.075495 0.18024 0.13181 0 0
1.8125 0.019993 0.018339 0.026845 0.031554 0 0.024506 0.032935 0.046344 0.049707 0.043196 0.0702 0.85699 0.32707 -0.00017792 -0.066212 -0.10839 -0.03011 -0.035114 -0.010429 -0.064551 -0.13564 -0.076494 -0.12636 -0.037253 0.00053931 0.00097726 0.00031309 0.0006047 -0.87999 0 0 0.057147 0 0.07111 0.17972 0.13907 0 0
1.8164 0.019107 0.017073 -0.026178 0.013314 0 0.011536 0.02413 0.035929 0.038901 0.033398 0.077021 0.98305 0.33146 -0.0011161 -0.057625 -0.11651 -0.033864 -0.025363 0.0082034 -0.065586 -0.12323 -0.080087 -0.11088 -0.027725 0.00086159 0.00051649 0.0011342 0.00049023 -0.76387 0 0 0.056152 0 0.063162 0.17577 0.14974 0 0
1.8203 0.017688 0.016028 -0.060498 0.0004713 0 0.0020693 0.015801 0.023664 0.025182 0.022777 0.067307 1.1069 0.33049 -0.0030656 -0.046876 -0.12661 -0.033849 -0.017054 0.025255 -0.065917 -0.10918 -0.077424 -0.08756 -0.020837 0.00079229 0.00010178 0.0017247 0.00043352 -0.58324 0 0 0.047648 0 0.051822 0.16992 0.16336 0 0
1.8242 0.015044 0.014258 -0.053752 0.00041561 0 0.0011104 0.0091846 0.013135 0.011348 0.013223 0.03661 1.2415 0.32433 -0.0034484 -0.037183 -0.14145 -0.026673 -0.01034 0.038874 -0.059049 -0.093713 -0.070184 -0.057193 -0.018438 0.00039 3.9121e-05 0.001708 0.00044175 -0.34705 0 0 0.027943 0 0.037428 0.16405 0.17909 0 0
1.8281 0.011388 0.011405 -0.011371 0.010625 0 0.0082523 0.0045631 0.0063226 -0.0004967 0.0066485 -0.0064557 1.3869 0.31292 -0.0014074 -0.0331 -0.16441 -0.014262 -0.0041711 0.046551 -0.042159 -0.076452 -0.063427 -0.022357 -0.021797 -5.6779e-05 9.4448e-05 0.0010936 0.00022658 -0.096843 0 0 0.0003895 0 0.021065 0.15996 0.19424 0 0
1.832 0.0072306 0.0079205 0.035906 0.020345 0 0.016665 0.0010649 0.0015917 -0.0097992 0.0025999 -0.044424 1.5319 0.2984 0.0013576 -0.03273 -0.19187 -0.0020538 0.0029091 0.050547 -0.018983 -0.058154 -0.060765 0.012307 -0.027207 -0.00030024 -0.00015716 0.00022237 -0.00036302 0.11737 0 0 -0.025217 0 0.0043404 0.15628 0.20661 0 0
1.8359 0.0028145 0.0044795 0.053564 0.018807 0 0.017249 -0.0029677 -0.0049294 -0.017177 -0.0022973 -0.061699 1.6697 0.28119 0.0025055 -0.033803 -0.22133 0.0053647 0.011282 0.052368 0.0028407 -0.039587 -0.063213 0.041146 -0.032583 -0.00036351 -0.00077488 -0.00052608 -0.0010131 0.26856 0 0 -0.03895 0 -0.012537 0.15135 0.21508 0 0
1.8398 -0.0017503 0.0012778 0.029851 0.004036 0 0.0060061 -0.0087009 -0.015146 -0.023342 -0.011198 -0.054969 1.8072 0.26164 0.0015014 -0.033712 -0.2501 0.0070186 0.021025 0.053688 0.017152 -0.021719 -0.071177 0.060081 -0.035954 -0.00048381 -0.0013372 -0.00096096 -0.0011877 0.36325 0 0 -0.038203 0 -0.029578 0.14341 0.21881 0 0
1.8438 -0.0060868 -0.0020424 -0.013219 -0.014981 0 -0.011539 -0.015463 -0.026159 -0.02834 -0.02303 -0.0357 1.9575 0.23954 -4.9159e-05 -0.027214 -0.27326 0.0049439 0.031415 0.057492 0.022696 -0.0070037 -0.084481 0.069133 -0.034408 -0.00079819 -0.0013727 -0.0010855 -0.00071521 0.4255 0 0 -0.029846 0 -0.047589 0.12872 0.21614 0 0
1.8477 -0.0096542 -0.0058469 -0.035811 -0.025236 0 -0.023852 -0.020835 -0.032272 -0.031633 -0.032394 -0.022054 2.1223 0.21527 -0.00033972 -0.012206 -0.28816 0.0018999 0.039823 0.065415 0.022506 0.0022559 -0.099456 0.072432 -0.028549 -0.0011018 -0.00083077 -0.00098511 -3.7876e-05 0.4741 0 0 -0.024699 0 -0.067653 0.1065 0.20809 0 0
1.8516 -0.012365 -0.010047 -0.013317 -0.020543 0 -0.022939 -0.022547 -0.030399 -0.0327 -0.034288 -0.025559 2.286 0.18942 0.00074087 0.0081198 -0.29645 -0.00014842 0.044762 0.076006 0.020897 0.0062327 -0.11385 0.074939 -0.021125 -0.00098423 -9.3698e-05 -0.00076784 0.00020662 0.5136 0 0 -0.028692 0 -0.089524 0.079276 0.1964 0 0
1.8555 -0.014887 -0.014233 0.040086 -0.0071128 0 -0.011692 -0.020595 -0.02348 -0.031544 -0.029051 -0.042606 2.4294 0.16239 0.0017994 0.030751 -0.29939 -0.00020853 0.04533 0.087704 0.020852 0.0052548 -0.12664 0.078236 -0.014066 -0.00026382 0.00041649 -0.00056251 -0.00016874 0.54064 0 0 -0.038305 0 -0.1126 0.049108 0.18198 0 0
1.8594 -0.018075 -0.018166 0.079361 0.001273 0 -0.0019619 -0.017452 -0.018137 -0.028754 -0.022217 -0.057632 2.5488 0.13467 0.0017346 0.051791 -0.29875 0.0018041 0.040878 0.098406 0.023085 0.00010464 -0.13711 0.079146 -0.0094661 0.00072504 0.00056865 -0.00046646 -0.00074245 0.5518 0 0 -0.044154 0 -0.13589 0.018587 0.16578 0 0
1.8633 -0.022082 -0.021975 0.064505 -0.0053074 0 -0.0046144 -0.01607 -0.018695 -0.025263 -0.019315 -0.055578 2.6585 0.10777 0.00090875 0.061586 -0.29732 0.0047833 0.030826 0.10247 0.026325 -0.00665 -0.14472 0.072847 -0.010512 0.001344 0.00048517 -0.00043633 -0.00098123 0.54429 0 0 -0.039289 0 -0.15537 -0.006116 0.14937 0 0
1.8672 -0.026212 -0.025873 -0.0046431 -0.024636 0 -0.020401 -0.017556 -0.023522 -0.022019 -0.02109 -0.033636 2.7748 0.082991 0.00042253 0.060372 -0.29638 0.0066464 0.01926 0.099889 0.028254 -0.011219 -0.15076 0.057961 -0.01429 0.0012109 0.00030157 -0.00027722 -0.00081351 0.51541 0 0 -0.02479 0 -0.16908 -0.023807 0.13435 0 0
1.8711 -0.029756 -0.029807 -0.085202 -0.04426 0 -0.039731 -0.020719 -0.027277 -0.019699 -0.023969 -0.0031161 2.8978 0.06125 0.00058172 0.049746 -0.29497 0.0058351 0.0080394 0.091566 0.026978 -0.012229 -0.1549 0.03907 -0.018594 0.00055607 7.3475e-05 0.00016763 -0.00063338 0.46871 0 0 -0.0082908 0 -0.17607 -0.034439 0.12161 0 0
1.875 -0.03281 -0.033528 -0.12416 -0.051708 0 -0.051046 -0.023645 -0.026519 -0.01851 -0.024694 0.019295 3.0138 0.043363 0.00053439 0.03227 -0.29185 0.0031204 -0.0011251 0.079055 0.022592 -0.00874 -0.15651 0.024228 -0.021188 -4.9791e-06 -9.8955e-05 0.00078119 -0.00076815 0.42265 0 0 0.0023102 0 -0.17595 -0.038465 0.11195 0 0
1.8789 -0.036086 -0.036942 -0.10046 -0.044203 0 -0.049925 -0.025509 -0.022913 -0.018302 -0.023694 0.023188 3.1144 0.030993 -0.00050543 0.01319 -0.28393 0.0016185 -0.0057094 0.065696 0.017532 0.00027602 -0.1534 0.019658 -0.018369 -6.4543e-05 5.0598e-06 0.0011806 -0.0010645 0.40802 0 0 0.0039532 0 -0.16828 -0.036761 0.10696 0 0
1.8828 -0.039934 -0.040226 -0.04096 -0.030112 0 -0.041259 -0.026946 -0.021137 -0.019046 -0.023777 0.010015 3.2106 0.024915 -0.0020604 0.0018141 -0.26791 0.004362 -0.0042676 0.057687 0.014891 0.01327 -0.14226 0.026248 -0.0080442 0.00022593 0.00054735 0.0010392 -0.0010832 0.45026 0 0 -0.0013902 0 -0.1563 -0.032508 0.1074 0 0
1.8867 -0.043842 -0.043516 0.0026447 -0.021834 0 -0.033957 -0.029119 -0.024243 -0.021378 -0.026451 -0.010351 3.3227 0.023822 -0.0028202 0.00055144 -0.24492 0.01152 0.0020085 0.056612 0.015922 0.027805 -0.12315 0.040515 0.007321 0.00039423 0.0013624 0.00042163 -0.00064983 0.55126 0 0 -0.010051 0 -0.14353 -0.027563 0.1119 0 0
1.8906 -0.047088 -0.046611 -0.0043753 -0.026578 0 -0.033921 -0.032848 -0.031428 -0.026543 -0.030608 -0.027808 3.4557 0.027271 -0.0022493 0.0099971 -0.2158 0.020197 0.012748 0.062699 0.01939 0.04283 -0.095998 0.058483 0.026131 0.00018819 0.0019616 -0.00024494 -8.4896e-05 0.68996 0 0 -0.01962 0 -0.13139 -0.022164 0.11978 0 0
1.8945 -0.049758 -0.04918 -0.053922 -0.042039 0 -0.041031 -0.038526 -0.039926 -0.035472 -0.034894 -0.038313 3.5866 0.034675 -0.0013355 0.029684 -0.18189 0.02732 0.027457 0.075361 0.023945 0.057432 -0.061219 0.07856 0.046517 -0.00017998 0.0019039 -0.00057491 0.00017132 0.84261 0 0 -0.029464 0 -0.12097 -0.016172 0.13014 0 0
1.8984 -0.052757 -0.051289 -0.10459 -0.059065 0 -0.050979 -0.046214 -0.048153 -0.047651 -0.040241 -0.0447 3.6827 0.045464 -0.0013318 0.057396 -0.14607 0.032831 0.046244 0.091682 0.031245 0.070792 -0.019919 0.10119 0.065738 -0.00032776 0.0011928 -0.00058754 8.4998e-05 1.0016 0 0 -0.039856 0 -0.11237 -0.0076338 0.14135 0 0
1.9023 -0.056675 -0.053548 -0.11608 -0.06826 0 -0.058865 -0.055206 -0.056422 -0.060882 -0.048895 -0.052989 3.7327 0.056965 -0.0017865 0.08557 -0.11227 0.03982 0.067067 0.10552 0.045962 0.083411 0.022 0.12649 0.083736 -0.0001616 0.00028392 -0.00062617 6.1535e-05 1.1729 0 0 -0.051423 0 -0.10279 0.0041967 0.15136 0 0
1.9063 -0.060892 -0.056536 -0.079853 -0.065774 0 -0.061721 -0.06359 -0.064971 -0.072401 -0.060927 -0.067433 3.7606 0.067983 -0.00028821 0.11176 -0.081686 0.051271 0.088878 0.11484 0.0715 0.09545 0.061899 0.15271 0.10184 4.002e-05 -0.00031554 -0.00091452 0.00042836 1.3553 0 0 -0.064881 0 -0.090548 0.019097 0.15961 0 0
1.9102 -0.064126 -0.060071 -0.023468 -0.055275 0 -0.059573 -0.068984 -0.072389 -0.080502 -0.072759 -0.087201 3.805 0.077615 0.0053237 0.13458 -0.05505 0.066616 0.11067 0.1186 0.10503 0.10685 0.097828 0.17685 0.1213 -2.1002e-06 -0.00044424 -0.0012531 0.00098008 1.5271 0 0 -0.080028 0 -0.074431 0.036566 0.16587 0 0
1.9141 -0.065855 -0.063215 0.011467 -0.045581 0 -0.055572 -0.070437 -0.076752 -0.085238 -0.080092 -0.10632 3.8835 0.084781 0.014326 0.15316 -0.033088 0.081561 0.13088 0.11637 0.13711 0.11718 0.1275 0.19638 0.14411 -0.00020954 -0.00029574 -0.001222 0.0011477 1.6561 0 0 -0.094349 0 -0.053022 0.055508 0.17006 0 0
1.918 -0.066727 -0.065057 -0.00050691 -0.045274 0 -0.054728 -0.069676 -0.078159 -0.087674 -0.082189 -0.11715 3.9765 0.089116 0.022915 0.169 -0.015611 0.091454 0.14668 0.11162 0.15753 0.12488 0.14982 0.21025 0.17085 -0.00024846 -9.5949e-05 -0.00068307 0.00063287 1.7261 0 0 -0.1034 0 -0.027113 0.072897 0.17329 0 0
1.9219 -0.067224 -0.065402 -0.0517 -0.056907 0 -0.060635 -0.069902 -0.079271 -0.088671 -0.082415 -0.11575 4.0472 0.092217 0.027075 0.18413 -0.0010696 0.094974 0.15767 0.10857 0.1628 0.12949 0.1672 0.21858 0.19773 2.3899e-05 0.00014439 -7.4888e-06 -0.0002026 1.7495 0 0 -0.10406 0 -0.00041665 0.087227 0.17689 0 0
1.9258 -0.066153 -0.064542 -0.10748 -0.074286 0 -0.071688 -0.07275 -0.082591 -0.088514 -0.084062 -0.10563 4.0745 0.095087 0.026016 0.19876 0.010684 0.094761 0.16351 0.10876 0.15874 0.13061 0.1801 0.22196 0.22145 0.00031974 0.0005281 0.00026666 -0.00064135 1.7535 0 0 -0.098297 0 0.024938 0.097904 0.18138 0 0
1.9297 -0.061228 -0.062466 -0.13029 -0.085443 0 -0.080449 -0.076326 -0.087098 -0.087497 -0.08611 -0.096197 4.0685 0.098769 0.02293 0.21269 0.01968 0.094665 0.16414 0.11315 0.15541 0.12799 0.18876 0.22096 0.23843 0.00021324 0.00098633 5.8205e-06 -0.0002891 1.7506 0 0 -0.092932 0 0.046888 0.10465 0.18717 0 0
1.9336 -0.051815 -0.058692 -0.10554 -0.080531 0 -0.078324 -0.076576 -0.088068 -0.086227 -0.083908 -0.09569 4.0548 0.10517 0.022211 0.22363 0.024711 0.096389 0.1592 0.12139 0.15853 0.12101 0.19113 0.21564 0.2402 -0.00034883 0.001201 -0.00034689 0.00058734 1.7239 0 0 -0.094111 0 0.061703 0.10719 0.19451 0 0
1.9375 -0.041042 -0.053232 -0.052455 -0.059687 0 -0.062892 -0.070972 -0.0809 -0.084696 -0.074298 -0.10347 4.048 0.11414 0.025581 0.22941 0.025863 0.098434 0.15141 0.12839 0.16464 0.11142 0.18582 0.20476 0.22624 -0.00092402 0.00087898 -0.00021889 0.0013733 1.6399 0 0 -0.10062 0 0.070037 0.10772 0.20228 0 0
1.9414 -0.034494 -0.047662 -0.011516 -0.034609 0 -0.041613 -0.060958 -0.065646 -0.080964 -0.059544 -0.10835 4.0429 0.1245 0.030569 0.22968 0.023444 0.097821 0.14221 0.13124 0.16395 0.10032 0.17204 0.18566 0.19974 -0.00102 9.5415e-05 0.00047691 0.0016746 1.4767 0 0 -0.10274 0 0.073579 0.1073 0.20966 0 0
1.9453 -0.036002 -0.044748 -0.015513 -0.021473 0 -0.027697 -0.050763 -0.04797 -0.071557 -0.045684 -0.095833 4.0297 0.13512 0.032627 0.2244 0.017583 0.092618 0.13235 0.12819 0.14834 0.088311 0.14912 0.15573 0.16348 -0.00062416 -0.00068958 0.0012125 0.0015411 1.2433 0 0 -0.089102 0 0.07351 0.10642 0.21609 0 0
1.9492 -0.044381 -0.046446 -0.064038 -0.029501 0 -0.030509 -0.043857 -0.03541 -0.054362 -0.037113 -0.059782 4.0118 0.1444 0.028976 0.21385 0.0083879 0.083169 0.12244 0.11775 0.11819 0.076015 0.11624 0.11552 0.12144 -0.00021003 -0.0010007 0.0013534 0.0012188 0.97848 0 0 -0.056606 0 0.071253 0.10542 0.22092 0 0
1.9531 -0.054367 -0.052035 -0.12142 -0.05362 0 -0.048096 -0.040622 -0.03197 -0.031902 -0.033251 -0.0093124 4.0042 0.1494 0.020904 0.19998 -0.0036629 0.071599 0.11282 0.10149 0.082619 0.06443 0.074728 0.070927 0.082482 -0.00020398 -0.00075215 0.00079101 0.00083709 0.73491 0 0 -0.014888 0 0.06886 0.10422 0.2234 0 0
1.957 -0.060952 -0.058348 -0.14214 -0.077313 0 -0.068197 -0.039311 -0.035465 -0.011513 -0.030559 0.035203 4.0142 0.15082 0.012771 0.18612 -0.016488 0.060617 0.10377 0.086218 0.053689 0.054473 0.032149 0.031879 0.051577 -0.00052355 -0.00029162 5.6362e-05 0.00040997 0.56185 0 0 0.018987 0 0.067301 0.1029 0.2243 0 0
1.9609 -0.062919 -0.062146 -0.10598 -0.084267 0 -0.077271 -0.038722 -0.039658 -0.0011575 -0.027163 0.054883 4.0276 0.1496 0.0087738 0.1734 -0.028906 0.052607 0.095963 0.075691 0.038774 0.04721 -0.0072174 0.0077014 0.030582 -0.00072234 -5.391e-05 -0.00018793 4.9242e-05 0.49071 0 0 0.031658 0 0.066729 0.10182 0.22391 0 0
1.9648 -0.062377 -0.062407 -0.035084 -0.070444 0 -0.070508 -0.039406 -0.039376 -0.0037927 -0.024794 0.044595 4.018 0.14707 0.010145 0.16276 -0.039644 0.049127 0.090265 0.073271 0.036674 0.043795 -0.039224 0.0023805 0.020609 -0.00056401 -0.00017202 0.00024127 -3.118e-06 0.52417 0 0 0.021744 0 0.067192 0.10144 0.22253 0 0
1.9688 -0.061363 -0.060383 0.021788 -0.047323 0 -0.055033 -0.042235 -0.034583 -0.015203 -0.026319 0.015602 3.9699 0.14626 0.014799 0.1554 -0.045873 0.050462 0.089342 0.084531 0.03982 0.047315 -0.056157 0.013424 0.023511 -0.000328 -0.00040785 0.00092176 0.00035688 0.6328 0 0 -0.00071265 0 0.068767 0.10306 0.22052 0 0
1.9727 -0.059481 -0.057582 0.026369 -0.0333 0 -0.043898 -0.046347 -0.030297 -0.027561 -0.032241 -0.013309 3.8927 0.15076 0.019299 0.15159 -0.045387 0.055362 0.09538 0.10785 0.040798 0.058993 -0.056464 0.03491 0.035468 -0.0004542 -0.00042747 0.0012581 0.00086489 0.76719 0 0 -0.022341 0 0.071344 0.10772 0.21865 0 0
1.9766 -0.054983 -0.054019 -0.020288 -0.039202 0 -0.045491 -0.049215 -0.03237 -0.035825 -0.040194 -0.02945 3.8093 0.16101 0.021363 0.15148 -0.038435 0.061495 0.10804 0.13822 0.038379 0.077377 -0.04434 0.061769 0.052849 -0.00093243 -0.00012425 0.0010088 0.0010603 0.88459 0 0 -0.035448 0 0.074883 0.11511 0.21752 0 0
1.9805 -0.047587 -0.048649 -0.080126 -0.058971 0 -0.056501 -0.049007 -0.042374 -0.041302 -0.047484 -0.034464 3.7328 0.177 0.02106 0.15579 -0.025378 0.06676 0.1269 0.1724 0.038587 0.10129 -0.022714 0.091705 0.073819 -0.0011968 0.0003091 0.0004185 0.00074662 0.97312 0 0 -0.041689 0 0.079409 0.12493 0.21769 0 0
1.9844 -0.039491 -0.041375 -0.10871 -0.073448 0 -0.064071 -0.046615 -0.0557 -0.049242 -0.05317 -0.041166 3.6562 0.19822 0.020154 0.16535 -0.0070915 0.070631 0.15106 0.20676 0.049785 0.129 0.0046245 0.12384 0.096574 -0.00073567 0.00058461 -9.0771e-05 0.0002271 1.0525 0 0 -0.048819 0 0.084927 0.13659 0.21976 0 0
1.9883 -0.033326 -0.034151 -0.088655 -0.065425 0 -0.056057 -0.044954 -0.064777 -0.062804 -0.057396 -0.06163 3.5637 0.22268 0.020448 0.18301 0.012513 0.074333 0.17723 0.23486 0.075341 0.1555 0.029423 0.15616 0.11758 0.00023363 0.000572 -0.00030212 1.0506e-05 1.1481 0 0 -0.063615 0 0.091202 0.14855 0.22567 0 0
1.9922 -0.029519 -0.029681 -0.039886 -0.034665 0 -0.031852 -0.046091 -0.065088 -0.079042 -0.059568 -0.095769 3.4512 0.24626 0.022486 0.20515 0.02707 0.079441 0.20029 0.25619 0.10962 0.17623 0.04631 0.18446 0.13373 0.00083888 0.0003708 -0.00029812 0.00028151 1.2594 0 0 -0.085955 0 0.09717 0.15931 0.23476 0 0
1.9961 -0.026234 -0.02891 -0.0010539 -0.00029535 0 -0.0049366 -0.049163 -0.058902 -0.090555 -0.058425 -0.12943 3.331 0.26763 0.025383 0.22926 0.033053 0.085919 0.21801 0.27071 0.14066 0.18912 0.053443 0.2034 0.14263 0.00040717 0.00017498 -0.00025496 0.00071957 1.3524 0 0 -0.10781 0 0.10226 0.16857 0.24678 0 0
2 -0.021956 -0.029954 0.00082631 0.012891 0 0.0061343 -0.051206 -0.0531 -0.091182 -0.054101 -0.14384 3.2182 0.28589 0.027647 0.25244 0.027541 0.091327 0.22872 0.27855 0.1576 0.19262 0.049731 0.20858 0.14203 -0.00077199 9.0326e-05 -0.0002119 0.00086127 1.3805 0 0 -0.11794 0 0.10597 0.1763 0.26131 0 0
2.0039 -0.017652 -0.029716 -0.031101 -0.0056248 0 -0.0076365 -0.049931 -0.052542 -0.080606 -0.049066 -0.12938 3.1133 0.30026 0.028247 0.2691 0.0057788 0.092102 0.23008 0.27917 0.15693 0.18434 0.033663 0.19811 0.12744 -0.001632 7.1913e-05 -5.4754e-05 0.00058358 1.3163 0 0 -0.10941 0 0.10757 0.18288 0.27761 0 0
2.0078 -0.015877 -0.026608 -0.068521 -0.042168 0 -0.03707 -0.045555 -0.054935 -0.0641 -0.045761 -0.092891 3.0028 0.31221 0.027236 0.27269 -0.030821 0.086107 0.22333 0.27242 0.14279 0.16594 0.0081821 0.17319 0.097912 -0.001346 8.0076e-06 0.00030808 0.0001654 1.1645 0 0 -0.084844 0 0.1072 0.18998 0.29361 0 0
2.0117 -0.017763 -0.02173 -0.079901 -0.06823 0 -0.06028 -0.039951 -0.052326 -0.048066 -0.043154 -0.052584 2.8747 0.32358 0.025607 0.26389 -0.074758 0.074381 0.21199 0.25895 0.12196 0.14171 -0.022203 0.13782 0.058779 -0.00015197 -0.00015832 0.00078899 -9.915e-05 0.95036 0 0 -0.055108 0 0.10592 0.19861 0.30806 0 0
2.0156 -0.021347 -0.017525 -0.052679 -0.062588 0 -0.059086 -0.034289 -0.03843 -0.035439 -0.03668 -0.024387 2.7334 0.33519 0.024477 0.24351 -0.12136 0.060452 0.19754 0.23839 0.098436 0.11355 -0.0555 0.097476 0.013499 0.00087763 -0.00038831 0.0011489 -0.0002338 0.69895 0 0 -0.031511 0 0.10445 0.20925 0.32027 0 0
2.0195 -0.023198 -0.015504 -0.00144 -0.02831 0 -0.03339 -0.027728 -0.01519 -0.024472 -0.022688 -0.01069 2.596 0.3477 0.024094 0.21334 -0.16556 0.047531 0.18135 0.2105 0.072298 0.083357 -0.089783 0.056788 -0.033821 0.00089783 -0.00060459 0.0011795 -0.0004528 0.42536 0 0 -0.017391 0 0.10362 0.22223 0.32973 0 0
2.0234 -0.021621 -0.015331 0.041852 0.0096752 0 -0.001281 -0.018465 0.0077889 -0.011242 -0.0031418 -0.0004569 2.4739 0.36171 0.023343 0.17834 -0.19662 0.035874 0.16447 0.17448 0.042711 0.053579 -0.12174 0.017582 -0.073604 9.682e-05 -0.00076366 0.00086965 -0.0007627 0.14114 0 0 -0.0061498 0 0.10555 0.23796 0.33544 0 0
2.0273 -0.018008 -0.015814 0.048923 0.024617 0 0.01558 -0.0059829 0.020793 0.0065582 0.014808 0.019672 2.3605 0.3767 0.020353 0.14762 -0.21269 0.02285 0.14761 0.13635 0.011281 0.02615 -0.14857 -0.020824 -0.10045 -0.00056235 -0.00085993 0.00040776 -0.00084141 -0.13524 0 0 0.011956 0 0.11112 0.25494 0.33887 0 0
2.0313 -0.015079 -0.016321 0.014635 0.0088977 0 0.0090174 0.0076995 0.021704 0.027296 0.024574 0.052711 2.2375 0.39265 0.014032 0.12473 -0.2142 0.0060952 0.1314 0.10018 -0.017788 0.0022828 -0.16789 -0.058557 -0.11263 -0.00035575 -0.00086962 2.2436e-05 -0.00040818 -0.37544 0 0 0.039685 0 0.12091 0.27241 0.34065 0 0
2.0352 -0.01419 -0.01701 -0.037929 -0.021315 0 -0.010555 0.018838 0.016831 0.045715 0.025519 0.087497 2.0929 0.4097 0.0054556 0.11209 -0.20183 -0.012744 0.11671 0.069648 -0.040335 -0.016696 -0.17718 -0.091751 -0.10905 0.00050317 -0.00072544 -0.00019742 0.00033787 -0.54644 0 0 0.06834 0 0.1354 0.28972 0.34124 0 0
2.0391 -0.014614 -0.017961 -0.071831 -0.040684 0 -0.024626 0.024045 0.014332 0.055403 0.022441 0.10653 1.9321 0.42831 -0.0022885 0.11226 -0.17637 -0.027312 0.10547 0.050306 -0.054539 -0.028221 -0.17168 -0.11242 -0.088171 0.0011708 -0.00038654 -0.00034004 0.00078459 -0.61789 0 0 0.083434 0 0.15551 0.30598 0.34104 0 0
2.043 -0.01514 -0.018603 -0.062407 -0.035439 0 -0.022681 0.022045 0.016616 0.05206 0.019865 0.098804 1.772 0.44884 -0.0061385 0.12348 -0.14183 -0.030348 0.10186 0.047692 -0.060683 -0.028465 -0.14566 -0.11289 -0.05223 0.0010945 5.2244e-05 -0.00052554 0.00049481 -0.56966 0 0 0.075985 0 0.18081 0.31954 0.34039 0 0
2.0469 -0.015665 -0.018321 -0.017043 -0.013004 0 -0.0097668 0.014086 0.018668 0.03602 0.017393 0.067578 1.6241 0.46976 -0.0055449 0.13874 -0.10364 -0.019449 0.10615 0.057356 -0.059298 -0.018975 -0.10359 -0.091473 -0.0088023 0.00054235 0.00035129 -0.00071401 -0.00030335 -0.40146 0 0 0.049762 0 0.20788 0.32972 0.33943 0 0
2.0508 -0.016839 -0.017459 0.027886 0.0061042 0 -6.4594e-05 0.0030868 0.013301 0.012553 0.010934 0.027511 1.484 0.48929 -0.0031127 0.15471 -0.063536 0.00013687 0.11837 0.076676 -0.050136 -0.00036775 -0.04769 -0.054332 0.039053 0.00021157 0.00028644 -0.00067472 -0.00089229 -0.14153 0 0 0.018236 0 0.23437 0.33568 0.33803 0 0
2.0547 -0.018522 -0.017301 0.033596 0.0058002 0 -0.0036091 -0.007838 -0.0019904 -0.010677 -0.0019167 -0.0058313 1.337 0.50532 -0.0024216 0.16825 -0.022914 0.018652 0.13784 0.10234 -0.03292 0.026183 0.01897 -0.011402 0.088359 0.00039666 -0.00013456 -0.00019399 -0.00075813 0.15659 0 0 -0.0058991 0 0.25769 0.3366 0.33597 0 0
2.0586 -0.019416 -0.0188 -0.0099237 -0.013399 0 -0.018224 -0.016759 -0.022714 -0.027884 -0.018506 -0.026044 1.1718 0.51152 -0.0046766 0.17463 0.017033 0.028894 0.162 0.1279 -0.0085742 0.058241 0.090128 0.030153 0.13468 0.0006466 -0.00061707 0.00064554 -7.391e-05 0.43583 0 0 -0.019639 0 0.27168 0.33018 0.33217 0 0
2.0625 -0.018677 -0.021397 -0.073506 -0.036223 0 -0.032601 -0.023615 -0.040976 -0.038442 -0.033297 -0.038459 0.98999 0.505 -0.0072938 0.1744 0.055758 0.031414 0.18321 0.14646 0.020676 0.089036 0.15495 0.069133 0.17496 0.00027821 -0.00078608 0.0014036 0.00052971 0.66486 0 0 -0.029886 0 0.27442 0.3182 0.3254 0 0
2.0664 -0.01757 -0.023369 -0.10975 -0.045394 0 -0.036319 -0.029832 -0.051224 -0.046552 -0.042874 -0.053963 0.80365 0.48617 -0.0060427 0.16975 0.092795 0.033299 0.19762 0.15639 0.052176 0.11541 0.20879 0.10762 0.20816 -0.00082124 -0.00049853 0.0015648 0.00062981 0.85053 0 0 -0.045686 0 0.26709 0.30275 0.31474 0 0
2.0703 -0.018806 -0.023484 -0.090231 -0.034654 0 -0.027816 -0.037035 -0.05341 -0.05718 -0.048262 -0.07892 0.62602 0.45567 0.00097256 0.16252 0.12748 0.041466 0.20285 0.15705 0.08331 0.1354 0.24848 0.14553 0.23325 -0.0019738 2.8282e-05 0.00095742 0.00038187 1.0193 0 0 -0.069578 0 0.25103 0.28548 0.29928 0 0
2.0742 -0.023754 -0.022258 -0.028935 -0.012848 0 -0.014786 -0.045605 -0.05189 -0.071305 -0.052545 -0.1087 0.4631 0.41486 0.01119 0.15524 0.1587 0.056268 0.19668 0.1484 0.11106 0.14719 0.27074 0.17804 0.24875 -0.002323 0.00040766 -6.9359e-05 0.00023422 1.182 0 0 -0.094991 0 0.22851 0.26852 0.27783 0 0
2.0781 -0.030472 -0.021451 0.027965 0.0029326 0 -0.0080876 -0.054059 -0.051714 -0.084375 -0.057069 -0.12998 0.31131 0.36945 0.019468 0.15277 0.18345 0.070993 0.18006 0.13347 0.13189 0.1506 0.27292 0.19814 0.25222 -0.0016593 0.00041834 -0.00089405 0.00036984 1.3139 0 0 -0.11105 0 0.2063 0.25522 0.24953 0 0
2.082 -0.034914 -0.022287 0.03855 -0.00019371 0 -0.014219 -0.059645 -0.055039 -0.08944 -0.060458 -0.13057 0.16 0.32684 0.022315 0.15602 0.20179 0.07749 0.1616 0.11852 0.14302 0.15078 0.26336 0.20161 0.24737 -0.00063076 0.0001616 -0.0010836 0.00052693 1.3696 0 0 -0.11044 0 0.18964 0.24502 0.21881 0 0
2.0859 -0.034388 -0.024254 -0.0017349 -0.02134 0 -0.030944 -0.059736 -0.059591 -0.082512 -0.060743 -0.10951 -0.0037756 0.28979 0.020548 0.16504 0.21289 0.072812 0.1455 0.10608 0.14429 0.14964 0.24432 0.18946 0.23503 -0.00013788 -9.8138e-05 -0.00065818 0.00036628 1.3186 0 0 -0.094321 0 0.18004 0.23666 0.18883 0 0
2.0898 -0.029858 -0.025681 -0.057182 -0.045787 0 -0.048191 -0.053183 -0.059926 -0.065709 -0.057279 -0.078815 -0.18946 0.26022 0.018017 0.1793 0.21597 0.061107 0.13548 0.098209 0.13829 0.14872 0.21776 0.16617 0.21599 -0.00051522 -0.00022187 3.7895e-05 -8.5001e-05 1.1679 0 0 -0.071099 0 0.17799 0.22844 0.16298 0 0
2.0938 -0.024845 -0.025403 -0.081145 -0.055026 0 -0.053894 -0.040995 -0.051143 -0.045626 -0.05014 -0.054388 -0.39777 0.23979 0.017843 0.19702 0.2081 0.049612 0.13673 0.097592 0.1279 0.14888 0.18379 0.13592 0.18991 -0.0012781 -0.00030542 0.000663 -0.00043835 0.95146 0 0 -0.05034 0 0.18203 0.21615 0.14876 0 0
2.0977 -0.022192 -0.023781 -0.053473 -0.040496 0 -0.041979 -0.02616 -0.033072 -0.0284 -0.038643 -0.042841 -0.61951 0.22347 0.019886 0.21237 0.18937 0.042762 0.14659 0.1024 0.11344 0.14769 0.14284 0.10064 0.15791 -0.0016332 -0.00051369 0.0010597 -0.00036867 0.70227 0 0 -0.036161 0 0.1837 0.19609 0.1505 0 0
2.1016 -0.021959 -0.022115 0.0038749 -0.010924 0 -0.017543 -0.012592 -0.011745 -0.01564 -0.022043 -0.035778 -0.84092 0.20699 0.02155 0.22168 0.16151 0.039542 0.15939 0.10974 0.092493 0.14262 0.095746 0.060991 0.12105 -0.001227 -0.00084844 0.00118 4.9798e-05 0.43548 0 0 -0.024876 0 0.17767 0.16903 0.16631 0 0
2.1055 -0.022229 -0.021239 0.044674 0.013211 0 0.0053223 -0.0034235 0.0039769 -0.0044734 -0.0023231 -0.017601 -1.0531 0.18826 0.020592 0.22253 0.12528 0.035698 0.17117 0.11785 0.063232 0.13188 0.043246 0.018511 0.079889 -0.00042982 -0.0011161 0.00096269 0.00046137 0.15895 0 0 -0.0088195 0 0.16093 0.1364 0.19454 0 0
2.1094 -0.021441 -0.020819 0.03482 0.014989 0 0.012966 0.0006329 0.0088501 0.0086835 0.014649 0.019011 -1.2578 0.16567 0.016891 0.21275 0.081737 0.028045 0.17763 0.12495 0.028029 0.11381 -0.013427 -0.023352 0.035209 6.4663e-05 -0.0011196 0.00038718 0.00061255 -0.10509 0 0 0.0162 0 0.13118 0.1007 0.23244 0 0
2.1133 -0.019649 -0.020004 -0.021236 -0.0055863 0 0.0023405 0.0016752 0.005498 0.02407 0.022415 0.063636 -1.4644 0.14049 0.011793 0.18937 0.033362 0.01706 0.17179 0.12902 -0.0063311 0.086679 -0.068325 -0.059659 -0.0092996 -9.6252e-05 -0.00084736 -0.00036194 0.0005361 -0.31432 0 0 0.04555 0 0.088229 0.071298 0.27257 0 0
2.1172 -0.01777 -0.018523 -0.083649 -0.03136 0 -0.016593 0.0030172 0.0021529 0.037661 0.019384 0.09397 -1.6797 0.11923 0.0064659 0.16105 -0.013363 0.0062631 0.15871 0.13219 -0.032408 0.057311 -0.1142 -0.084996 -0.047481 -0.00061497 -0.00045871 -0.00090094 0.00037537 -0.42568 0 0 0.067366 0 0.044994 0.054727 0.30657 0 0
2.1211 -0.016248 -0.016975 -0.10668 -0.041734 0 -0.028941 0.0064105 0.0052442 0.043977 0.01081 0.092852 -1.9006 0.1062 0.0014056 0.13255 -0.05503 -0.00018351 0.14229 0.13648 -0.046458 0.02972 -0.14641 -0.094633 -0.074627 -0.00084184 -0.00011801 -0.00093407 0.00015483 -0.42211 0 0 0.070633 0 0.0086535 0.0544 0.33185 0 0
2.125 -0.014856 -0.016029 -0.072148 -0.029144 0 -0.02688 0.010263 0.013404 0.040107 0.0044904 0.061934 -2.1171 0.10522 -0.0026836 0.10862 -0.088506 0.00040933 0.12677 0.14405 -0.049681 0.0078234 -0.16104 -0.086237 -0.086278 -0.00037853 0.0001067 -0.00056001 -0.00016903 -0.3225 0 0 0.053656 0 -0.014198 0.072538 0.34697 0 0
2.1289 -0.013555 -0.015518 -0.0025383 -0.0045017 0 -0.015127 0.010637 0.018622 0.0277 0.0039076 0.020265 -2.3222 0.12273 -0.0043965 0.097177 -0.10834 0.0082066 0.11977 0.15909 -0.045862 -0.001742 -0.15091 -0.061887 -0.073613 0.00055717 0.00018732 -0.00022634 -0.00047236 -0.16756 0 0 0.025802 0 -0.01287 0.11247 0.35121 0 0
2.1328 -0.012935 -0.014517 0.055164 0.012665 0 -0.0052804 0.0045285 0.0136 0.011594 0.0055362 -0.010599 -2.52 0.15859 -0.0027513 0.10297 -0.11244 0.020596 0.12786 0.1841 -0.038215 0.0045016 -0.11662 -0.028544 -0.033707 0.001306 5.8816e-05 -0.00030735 -0.00044589 0.0036993 0 0 0.00075104 0 0.015017 0.1674 0.35086 0 0
2.1367 -0.013423 -0.012394 0.062968 0.010471 0 -0.004816 -0.0072631 -0.0016297 -0.0034734 0.0029689 -0.02191 -2.723 0.20493 0.0011895 0.12118 -0.10504 0.032796 0.14826 0.21587 -0.028119 0.022255 -0.067084 0.0048157 0.02501 0.001308 -0.00031232 -0.00071858 5.9488e-05 0.16832 0 0 -0.013303 0 0.059217 0.22642 0.35152 0 0
2.1406 -0.014238 -0.0096736 0.01872 -0.0065315 0 -0.011146 -0.020233 -0.019881 -0.015344 -0.0064525 -0.021254 -2.9426 0.2569 0.0044724 0.14811 -0.088361 0.039875 0.17839 0.2515 -0.015774 0.048756 -0.0070723 0.032322 0.097084 0.00054508 -0.00077413 -0.00099003 0.00070519 0.3189 0 0 -0.018453 0 0.11304 0.28307 0.35523 0 0
2.1445 -0.013653 -0.0076927 -0.042722 -0.02259 0 -0.015645 -0.029227 -0.03302 -0.024502 -0.019184 -0.02334 -3.1794 0.30907 0.0046897 0.17897 -0.065156 0.039782 0.21452 0.28719 -0.00098484 0.080519 0.058156 0.054535 0.17581 -0.00046292 -0.00099142 -0.00074337 0.00084429 0.45542 0 0 -0.023376 0 0.16875 0.33088 0.3631 0 0
2.1484 -0.010597 -0.0072599 -0.074844 -0.024297 0 -0.012703 -0.031866 -0.03783 -0.03226 -0.029236 -0.037466 -3.424 0.35016 0.0024075 0.20232 -0.040213 0.035218 0.24694 0.31181 0.01679 0.11048 0.11919 0.076443 0.24524 -0.0010728 -0.00070887 -7.528e-05 0.00015673 0.57774 0 0 -0.035 0 0.21003 0.35653 0.37186 0 0
2.1523 -0.005932 -0.0076287 -0.053226 -0.010684 0 -0.0046783 -0.029604 -0.036463 -0.039007 -0.033734 -0.061658 -3.664 0.37657 0.00084006 0.21169 -0.01888 0.031998 0.26768 0.31946 0.038055 0.13339 0.16992 0.10121 0.29384 -0.00098192 -4.4551e-05 0.00055153 -0.00091201 0.6807 0 0 -0.052786 0 0.23145 0.36199 0.37278 0 0
2.1563 -0.0019043 -0.0069343 0.0067097 0.0074993 0 0.0012878 -0.025925 -0.032535 -0.043886 -0.034509 -0.085784 -3.8926 0.38765 0.0027738 0.2061 -0.0028825 0.034247 0.27422 0.3082 0.061621 0.14809 0.20798 0.1251 0.31726 -0.00038204 0.00053622 0.00076804 -0.0014697 0.75139 0 0 -0.069677 0 0.2333 0.34938 0.36081 0 0
2.1602 -0.00017485 -0.0038515 0.061088 0.017056 0 0.00036076 -0.023582 -0.027922 -0.04571 -0.034727 -0.098743 -4.1112 0.38315 0.0077837 0.18573 0.0066123 0.040204 0.26519 0.27725 0.08293 0.15404 0.23134 0.13858 0.31261 0.000268 0.00061667 0.00060044 -0.0010304 0.77046 0 0 -0.077654 0 0.21698 0.32089 0.33227 0 0
2.1641 -0.00039576 0.0010213 0.069966 0.012057 0 -0.0060884 -0.023048 -0.023081 -0.043852 -0.034834 -0.094095 -4.3271 0.36244 0.012649 0.15192 0.0082493 0.042776 0.23927 0.22599 0.094936 0.15096 0.23637 0.13306 0.27602 0.00061179 0.0002218 0.00032358 -4.0427e-05 0.72002 0 0 -0.072799 0 0.18539 0.27916 0.28259 0 0
2.168 -0.00068537 0.0054415 0.026864 -0.0027275 0 -0.012449 -0.022733 -0.018791 -0.038251 -0.032196 -0.072216 -4.5479 0.32813 0.014536 0.11328 0.0025782 0.035154 0.20109 0.16238 0.092126 0.14129 0.22024 0.10744 0.21232 0.00059803 -0.00021167 0.00010752 0.00052071 0.59416 0 0 -0.056575 0 0.149 0.23126 0.2162 0 0
2.1719 0.00061858 0.0073763 -0.036554 -0.015764 0 -0.013464 -0.020134 -0.015805 -0.028847 -0.024326 -0.039737 -4.778 0.28677 0.01359 0.078327 -0.0069075 0.016941 0.15962 0.098918 0.074693 0.12881 0.18838 0.068848 0.13737 0.00040484 -0.00027823 -9.6708e-05 0.00010699 0.40277 0 0 -0.033879 0 0.11648 0.18397 0.14813 0 0
2.1758 0.0037141 0.006835 -0.074084 -0.016536 0 -0.0070737 -0.013013 -0.012603 -0.015417 -0.011741 -0.0066755 -5.0163 0.24095 0.01227 0.050867 -0.018684 -0.0047373 0.11898 0.04211 0.048795 0.11448 0.14259 0.027114 0.05881 0.00022595 4.0232e-06 -0.00033749 -0.00084178 0.1644 0 0 -0.010171 0 0.091106 0.14035 0.087757 0 0
2.1797 0.0076033 0.0059841 -0.059036 -0.0023355 0 0.0054589 -0.00048887 -0.0050313 0.0017895 0.0024856 0.018618 -5.2556 0.19322 0.01233 0.033889 -0.031223 -0.020408 0.08294 -0.0021112 0.022141 0.098954 0.085148 -0.01168 -0.015804 0.00013366 0.00026973 -0.00046617 -0.0013423 -0.10411 0 0 0.010814 0 0.075122 0.10304 0.044465 0 0
2.1836 0.011237 0.0073532 -0.0031847 0.019733 0 0.020298 0.015972 0.0099606 0.021268 0.015477 0.034535 -5.4862 0.14764 0.012794 0.031622 -0.042165 -0.025317 0.057368 -0.023133 -0.0012905 0.081521 0.019511 -0.047277 -0.07334 9.8792e-05 0.00025218 -0.00028858 -0.00085514 -0.38913 0 0 0.028345 0 0.070415 0.077096 0.037285 0 0
2.1875 0.014236 0.011695 0.053175 0.036944 0 0.031771 0.032429 0.029748 0.040279 0.02638 0.047015 -5.7019 0.10782 0.011056 0.038507 -0.050276 -0.022323 0.041172 -0.024547 -0.022632 0.061375 -0.044704 -0.08199 -0.11047 7.7603e-05 8.6919e-05 0.0001015 0.00019371 -0.67085 0 0 0.044455 0 0.070364 0.061828 0.063592 0 0
2.1914 0.016715 0.017416 0.071854 0.039397 0 0.034382 0.044067 0.046264 0.055868 0.03571 0.06389 -5.9047 0.075162 0.005751 0.050306 -0.055679 -0.018501 0.031997 -0.011464 -0.044641 0.038499 -0.10233 -0.11602 -0.12887 4.7638e-05 0.00012997 0.00029182 0.00086659 -0.91606 0 0 0.061634 0 0.07073 0.055892 0.11484 0 0
2.1953 0.018783 0.022044 0.044654 0.027375 0 0.026653 0.048069 0.052277 0.0661 0.043676 0.08658 -6.1043 0.050818 -0.0017234 0.064175 -0.058653 -0.018973 0.028154 0.012541 -0.067176 0.013172 -0.14956 -0.14569 -0.12977 -1.7312e-05 0.00051298 -8.7401e-06 0.0006376 -1.0868 0 0 0.07943 0 0.068705 0.058488 0.18383 0 0
2.1992 0.02044 0.02433 -0.0020906 0.011811 0 0.013965 0.045644 0.048016 0.070557 0.049661 0.10679 -6.3101 0.036194 -0.0085031 0.077004 -0.059777 -0.023472 0.027606 0.043276 -0.086242 -0.013892 -0.18199 -0.16563 -0.11486 -0.00015522 0.00096459 -0.00051789 -0.00016479 -1.1615 0 0 0.092953 0 0.061318 0.068792 0.26058 0 0
2.2031 0.021825 0.025037 -0.028773 0.0064319 0 0.0063535 0.041161 0.041056 0.069937 0.053071 0.11232 -6.5237 0.032246 -0.012778 0.085002 -0.061005 -0.027951 0.02741 0.07451 -0.097298 -0.039456 -0.19497 -0.17218 -0.088391 -0.00036975 0.0011126 -0.00052307 -0.00078591 -1.1496 0 0 0.095665 0 0.046155 0.084575 0.32507 0 0
2.207 0.023303 0.025846 -0.012826 0.017039 0 0.011254 0.038726 0.038956 0.065392 0.054003 0.097548 -6.7373 0.033922 -0.014902 0.088559 -0.063925 -0.02882 0.026349 0.10293 -0.099217 -0.060812 -0.19595 -0.16532 -0.058333 -0.00059439 0.00090808 0.00038425 -0.00081713 -1.0831 0 0 0.084987 0 0.026807 0.10132 0.36947 0 0
2.2109 0.025183 0.027617 0.034804 0.036694 0 0.02696 0.039025 0.041929 0.058175 0.052765 0.06901 -6.9415 0.039317 -0.016318 0.087832 -0.06909 -0.025655 0.024628 0.12767 -0.094932 -0.076413 -0.18789 -0.14805 -0.027018 -0.00074286 0.0006595 0.0017248 -0.00049667 -0.99248 0 0 0.065627 0 0.0052723 0.11717 0.39119 0 0
2.2148 0.027438 0.029751 0.078921 0.051265 0 0.043297 0.039263 0.043157 0.049557 0.049139 0.040748 -7.1352 0.046646 -0.017855 0.083161 -0.076768 -0.020627 0.022744 0.14814 -0.088493 -0.085072 -0.17384 -0.12465 0.0037326 -0.00081184 0.00062707 0.002413 -0.00030834 -0.88821 0 0 0.046713 0 -0.016303 0.13052 0.38943 0 0
2.2188 0.029744 0.03111 0.087547 0.050942 0 0.049735 0.036205 0.03645 0.040609 0.042678 0.023418 -7.3268 0.054107 -0.019211 0.074676 -0.08691 -0.01621 0.022376 0.16313 -0.081759 -0.084656 -0.15733 -0.098992 0.03256 -0.00090823 0.00066889 0.0017443 -0.00040534 -0.76558 0 0 0.034604 0 -0.034048 0.13907 0.36354 0 0
2.2227 0.031741 0.031293 0.056512 0.037894 0 0.04382 0.029452 0.023196 0.03181 0.033799 0.016975 -7.5256 0.061517 -0.019713 0.064246 -0.097397 -0.013656 0.025183 0.17258 -0.073858 -0.077816 -0.14145 -0.073563 0.060027 -0.0011355 0.00039399 0.00012262 -0.00049678 -0.62294 0 0 0.027978 0 -0.044912 0.14331 0.32582 0 0
2.2266 0.03314 0.030857 0.012299 0.023635 0 0.032193 0.021923 0.011358 0.022975 0.024075 0.01287 -7.7309 0.070134 -0.019057 0.053446 -0.10684 -0.013005 0.031032 0.17655 -0.063318 -0.067744 -0.12623 -0.049122 0.086532 -0.0014442 -0.00032011 -0.0012534 -0.00025299 -0.47253 0 0 0.020113 0 -0.048552 0.14495 0.2849 0 0
2.2305 0.033664 0.030371 -0.0092081 0.018848 0 0.023661 0.017268 0.007736 0.013851 0.015072 0.002811 -7.9304 0.081141 -0.017263 0.043395 -0.11454 -0.013676 0.039563 0.17457 -0.050269 -0.056317 -0.11133 -0.025439 0.1117 -0.001628 -0.0010562 -0.0014738 0.00028364 -0.33324 0 0 0.006296 0 -0.044469 0.14509 0.24524 0 0
2.2344 0.033134 0.029563 0.0082346 0.024823 0 0.021418 0.016762 0.011673 0.0049624 0.0071008 -0.014097 -8.1108 0.095937 -0.014417 0.035316 -0.11996 -0.01476 0.050049 0.16614 -0.036635 -0.045468 -0.096156 -0.0029634 0.13477 -0.0015093 -0.0012058 -0.00069561 0.00073701 -0.21661 0 0 -0.010933 0 -0.032346 0.14499 0.2108 0 0
2.2383 0.031753 0.027633 0.04748 0.033559 0 0.021766 0.018489 0.016435 -0.0021766 -0.00034353 -0.031234 -8.2698 0.11709 -0.010942 0.031884 -0.12317 -0.015345 0.060013 0.14964 -0.024694 -0.037807 -0.080069 0.015655 0.15086 -0.0011386 -0.00060444 0.0001363 0.0007938 -0.12429 0 0 -0.023813 0 -0.010738 0.14647 0.18609 0 0
2.2422 0.030172 0.024384 0.071353 0.03549 0 0.019613 0.019308 0.016252 -0.0058368 -0.00673 -0.039988 -8.419 0.14156 -0.0080451 0.032112 -0.12613 -0.015355 0.06739 0.12907 -0.015837 -0.032432 -0.064411 0.025883 0.15813 -0.0007833 0.00024745 0.00027294 0.00049208 -0.059692 0 0 -0.026383 0 0.015691 0.14927 0.16741 0 0
2.2461 0.028968 0.020798 0.053423 0.027511 0 0.014316 0.017607 0.011502 -0.0051679 -0.0096319 -0.035604 -8.5727 0.16733 -0.00722 0.035301 -0.12936 -0.016189 0.071546 0.10596 -0.010558 -0.02855 -0.050486 0.023911 0.15488 -0.00068584 0.00065494 -0.00019743 0.00012251 -0.037753 0 0 -0.019315 0 0.045109 0.15283 0.15341 0 0
2.25 0.027926 0.018315 0.0014597 0.014786 0 0.0099636 0.014476 0.0073131 -0.00059955 -0.0064836 -0.019455 -8.7357 0.19221 -0.0087805 0.04054 -0.13305 -0.019876 0.072231 0.08179 -0.0090527 -0.025308 -0.039537 0.0096787 0.14003 -0.00082614 0.00040499 -0.00064892 -7.5311e-05 -0.077764 0 0 -0.0080983 0 0.075587 0.15652 0.1428 0 0
2.2539 0.026059 0.017554 -0.046588 0.0059002 0 0.010598 0.012591 0.0080823 0.0067103 0.0025085 0.0024378 -8.8998 0.21226 -0.010985 0.046236 -0.13646 -0.026817 0.069537 0.058336 -0.011359 -0.021396 -0.033799 -0.012429 0.11151 -0.0009404 -7.992e-05 -0.00070628 -6.0763e-05 -0.18402 0 0 0.0027951 0 0.1041 0.15915 0.13452 0 0
2.2578 0.022663 0.01788 -0.052265 0.0061423 0 0.015951 0.013988 0.01396 0.015642 0.013588 0.022812 -9.0544 0.2239 -0.01124 0.050312 -0.1365 -0.0343 0.065965 0.036734 -0.016984 -0.016035 -0.03344 -0.036172 0.07329 -0.00079027 -0.00026608 -0.00059624 0.00011169 -0.33462 0 0 0.013322 0 0.12695 0.15992 0.1276 0 0
2.2617 0.01846 0.018241 -0.0082255 0.01412 0 0.021907 0.018513 0.022032 0.02528 0.022154 0.036722 -9.198 0.22805 -0.0086476 0.05292 -0.13127 -0.037993 0.063523 0.016683 -0.024793 -0.0099388 -0.035971 -0.057241 0.031746 -0.00041054 -0.00011247 -0.00072401 0.00042063 -0.49119 0 0 0.025736 0 0.14361 0.15953 0.12179 0 0
2.2656 0.015458 0.018247 0.05477 0.023427 0 0.024488 0.023978 0.029507 0.034549 0.026478 0.04382 -9.3404 0.22526 -0.0052666 0.054769 -0.11957 -0.035714 0.063155 -0.0017535 -0.033535 -0.0037241 -0.039772 -0.074919 -0.0094868 -8.122e-05 -7.3462e-05 -0.00106 0.00082877 -0.62079 0 0 0.040086 0 0.15375 0.15867 0.11723 0 0
2.2695 0.015357 0.018265 0.092082 0.027391 0 0.022924 0.027722 0.035019 0.042109 0.028595 0.047875 -9.4917 0.21653 -0.0043967 0.056955 -0.10058 -0.029905 0.065543 -0.018448 -0.04241 0.0018919 -0.043051 -0.090376 -0.046805 -5.5883e-05 -0.00050716 -0.0011105 0.0011605 -0.70946 0 0 0.052744 0 0.15741 0.1582 0.11412 0 0
2.2734 0.017952 0.018586 0.080793 0.023497 0 0.019266 0.028439 0.037674 0.046898 0.03143 0.053235 -9.6511 0.20331 -0.0073236 0.063032 -0.073691 -0.025836 0.071135 -0.031184 -0.050918 0.0057381 -0.042496 -0.1036 -0.073489 -0.00032577 -0.0011779 -0.00051761 0.001159 -0.75821 0 0 0.059444 0 0.15465 0.16014 0.11371 0 0
2.2773 0.021191 0.018824 0.036862 0.01484 0 0.016013 0.026947 0.036524 0.048743 0.035272 0.060535 -9.8064 0.18919 -0.011881 0.073889 -0.045306 -0.02674 0.077523 -0.038517 -0.058175 0.0088094 -0.038314 -0.11216 -0.09079 -0.00064544 -0.0014423 0.00043345 0.00074645 -0.77111 0 0 0.059133 0 0.15006 0.16438 0.11634 0 0
2.2813 0.022936 0.018411 -0.00019074 0.0078098 0 0.014597 0.025305 0.031884 0.048169 0.037421 0.065608 -9.9454 0.17505 -0.014462 0.088897 -0.019022 -0.030544 0.083554 -0.039277 -0.06276 0.012282 -0.031378 -0.113 -0.099848 -0.00076283 -0.00093685 0.0010263 0.00018879 -0.75044 0 0 0.054351 0 0.14566 0.17011 0.12277 0 0
2.2852 0.022692 0.017544 -0.0011934 0.0074506 0 0.015511 0.024908 0.02641 0.045504 0.035284 0.063221 -10.068 0.16138 -0.013446 0.10692 0.0022247 -0.031712 0.088382 -0.03267 -0.063614 0.017268 -0.02262 -0.10527 -0.10168 -0.00060353 -7.3367e-06 0.00083893 -0.00010153 -0.7011 0 0 0.048145 0 0.14301 0.17626 0.13384 0 0
2.2891 0.021635 0.017257 0.029443 0.013648 0 0.018654 0.025197 0.0234 0.040365 0.029389 0.052421 -10.187 0.14838 -0.010439 0.12552 0.014512 -0.026609 0.091087 -0.017562 -0.061221 0.025546 -0.013508 -0.0913 -0.097224 -0.00025336 0.00060472 0.00018092 1.886e-05 -0.63343 0 0 0.041343 0 0.1439 0.18081 0.15127 0 0
2.293 0.021106 0.018289 0.060048 0.021153 0 0.022879 0.024255 0.023304 0.03233 0.022959 0.038022 -10.315 0.13578 -0.0081566 0.1388 0.016379 -0.017103 0.09159 0.0037077 -0.057642 0.038084 -0.0061867 -0.074875 -0.088141 0.00017179 0.00049328 -0.00023818 0.00024478 -0.55703 0 0 0.033055 0 0.1487 0.18009 0.17625 0 0
2.2969 0.021281 0.01997 0.060268 0.023781 0 0.025704 0.020894 0.022587 0.022162 0.018593 0.026298 -10.453 0.12354 -0.0074929 0.14461 0.012803 -0.0088158 0.090809 0.025757 -0.055007 0.052353 -0.0010097 -0.058555 -0.076352 0.0005835 -4.0172e-05 -3.202e-05 0.0001327 -0.47229 0 0 0.023128 0 0.15482 0.17371 0.20593 0 0
2.3008 0.021323 0.02057 0.026326 0.019504 0 0.024552 0.016176 0.017138 0.012048 0.015803 0.019111 -10.589 0.11197 -0.0071055 0.14201 0.0065864 -0.0058815 0.088811 0.045733 -0.053664 0.066209 0.0018204 -0.042597 -0.062443 0.0008695 -0.00034683 0.00053206 -0.00039151 -0.37215 0 0 0.013121 0 0.16043 0.16166 0.23836 0 0
2.3047 0.020544 0.018965 -0.017655 0.012047 0 0.018945 0.01263 0.0071244 0.0042224 0.012099 0.012704 -10.709 0.10146 -0.0057843 0.13074 0.00064061 -0.0075793 0.085501 0.061026 -0.051765 0.077205 0.0021744 -0.02617 -0.047028 0.00087968 -0.00010609 0.0009033 -0.00089123 -0.25498 0 0 0.0046273 0 0.1635 0.14441 0.27118 0 0
2.3086 0.019107 0.01588 -0.040962 0.007449 0 0.011356 0.011687 -0.0022184 -0.00076583 0.0062918 0.0026048 -10.81 0.093287 -0.0044985 0.11098 -0.00054142 -0.0099888 0.079307 0.067716 -0.046827 0.079382 -0.001037 -0.0093326 -0.031494 0.00055614 0.00040226 0.00084563 -0.00085121 -0.13481 0 0 -0.0026125 0 0.15937 0.12352 0.29863 0 0
2.3125 0.017583 0.013312 -0.030631 0.0087202 0 0.0054406 0.011947 -0.0053678 -0.0042437 0.0002572 -0.010624 -10.902 0.087282 -0.0053955 0.088758 0.0026378 -0.010447 0.069061 0.068802 -0.037985 0.071362 -0.0081594 0.0062028 -0.018474 8.6806e-05 0.00066224 0.00059498 -0.00025569 -0.036251 0 0 -0.010012 0 0.147 0.10397 0.31662 0 0
2.3164 0.016193 0.012691 0.00067551 0.013564 0 0.0032544 0.010375 -0.0020639 -0.0076799 -0.0027573 -0.021094 -10.999 0.082651 -0.0087856 0.067117 0.0074619 -0.0098902 0.054588 0.067627 -0.026978 0.054485 -0.019576 0.017992 -0.0094171 -0.00015447 0.00046191 0.00047066 0.00032121 0.021781 0 0 -0.017457 0 0.12723 0.088317 0.32436 0 0
2.3203 0.014812 0.013734 0.026984 0.017154 0 0.0042525 0.0055343 0.0024931 -0.010794 -0.0013409 -0.023193 -11.112 0.078597 -0.011881 0.047889 0.011303 -0.010915 0.036031 0.066687 -0.017056 0.030149 -0.035652 0.024338 -0.0052975 7.6786e-05 1.986e-05 0.00046142 0.00025759 0.036279 0 0 -0.02207 0 0.10087 0.07841 0.32155 0 0
2.3242 0.013649 0.01515 0.029409 0.017026 0 0.006895 -0.00036011 0.0032877 -0.011572 0.0028436 -0.017097 -11.238 0.073893 -0.011324 0.032747 0.010236 -0.014278 0.013937 0.069014 -0.010776 0.00060403 -0.056887 0.024943 -0.0071335 0.00060751 -0.00036357 0.00028107 -0.0004774 0.014444 0 0 -0.020465 0 0.069215 0.076319 0.30821 0 0
2.3281 0.013472 0.016247 0.0088957 0.015237 0 0.010713 -0.0028985 0.00095961 -0.0082139 0.0069749 -0.0083773 -11.371 0.066232 -0.00707 0.022084 -0.0023282 -0.018008 -0.0083024 0.077207 -0.0085493 -0.028473 -0.082475 0.020447 -0.014113 0.00093252 -0.00065302 -0.00020704 -0.0012541 -0.039309 0 0 -0.01237 0 0.036212 0.083523 0.28744 0 0
2.332 0.014843 0.01754 -0.016151 0.015919 0 0.016319 0.00076222 0.0010993 -0.00093878 0.009901 -0.0023299 -11.499 0.055865 -0.0031435 0.013265 -0.024428 -0.019924 -0.026953 0.087893 -0.0090239 -0.05331 -0.1085 0.011564 -0.021584 0.00067703 -0.0010103 -0.00073072 -0.001369 -0.12713 0 0 -0.0015086 0 0.0058419 0.095677 0.26592 0 0
2.3359 0.017253 0.019747 -0.023775 0.020981 0 0.023495 0.0094757 0.0080806 0.0082783 0.012892 0.00084434 -11.613 0.043439 -0.0038445 0.0054513 -0.054466 -0.020293 -0.04017 0.098599 -0.010734 -0.072784 -0.13278 -0.0013258 -0.027123 1.3465e-05 -0.0014458 -0.00083199 -0.00069877 -0.24833 0 0 0.0075955 0 -0.020165 0.11084 0.24634 0 0
2.3398 0.019431 0.022536 -0.0041138 0.028254 0 0.029986 0.019345 0.020125 0.017573 0.017796 0.0052991 -11.705 0.029949 -0.0090853 -0.0019519 -0.090161 -0.02133 -0.046579 0.10679 -0.013436 -0.086386 -0.15326 -0.017931 -0.028565 -0.00042072 -0.0016753 -0.00031961 0.00022333 -0.38994 0 0 0.013694 0 -0.040486 0.12705 0.2309 0 0
2.3438 0.02074 0.024675 0.032878 0.033597 0 0.032903 0.027197 0.030886 0.026448 0.024825 0.014713 -11.778 0.018063 -0.013931 -0.0086873 -0.12681 -0.024214 -0.044295 0.10802 -0.017962 -0.09408 -0.16639 -0.037523 -0.022699 -9.4773e-05 -0.0014074 0.00054356 0.00073953 -0.53085 0 0 0.01947 0 -0.053141 0.14151 0.22215 0 0
2.3477 0.022046 0.025499 0.062865 0.034539 0 0.031523 0.032718 0.035695 0.035061 0.032255 0.02873 -11.845 0.011239 -0.013272 -0.013172 -0.15756 -0.027355 -0.036991 0.10237 -0.024894 -0.099392 -0.17253 -0.058591 -0.011341 0.00087672 -0.00073568 0.0012824 0.00063582 -0.65596 0 0 0.028105 0 -0.060407 0.15274 0.21764 0 0
2.3516 0.024854 0.025922 0.063636 0.032038 0 0.028424 0.037391 0.035736 0.042687 0.038055 0.043743 -11.925 0.010434 -0.0070646 -0.014615 -0.18029 -0.028161 -0.028331 0.093241 -0.033501 -0.10416 -0.17412 -0.078979 0.0020701 0.001768 -0.00013995 0.0015765 0.00020368 -0.764 0 0 0.039461 0 -0.064902 0.1614 0.21412 0 0
2.3555 0.029489 0.027643 0.032513 0.029232 0 0.027508 0.041968 0.036029 0.047595 0.041529 0.056053 -12.023 0.016213 -0.00071135 -0.012671 -0.1938 -0.02623 -0.020465 0.083349 -0.042057 -0.1089 -0.17278 -0.096492 0.015186 0.0018523 -3.4439e-05 0.001388 -0.00016309 -0.85986 0 0 0.049867 0 -0.068103 0.16811 0.20947 0 0
2.3594 0.034438 0.031336 -0.0089002 0.028927 0 0.030773 0.04554 0.03993 0.048845 0.043466 0.06369 -12.131 0.028805 -1.917e-06 -0.0072653 -0.19744 -0.024053 -0.015475 0.076043 -0.049247 -0.11368 -0.17039 -0.1097 0.025423 0.001028 -0.00033996 0.0008325 -0.00033211 -0.94185 0 0 0.055538 0 -0.071485 0.17376 0.20148 0 0
2.3633 0.037798 0.035851 -0.029247 0.032046 0 0.036945 0.047073 0.046189 0.04794 0.045086 0.065978 -12.225 0.047869 -0.005619 0.00015873 -0.1907 -0.02417 -0.015315 0.077701 -0.055113 -0.11629 -0.16976 -0.11842 0.029171 -0.00011691 -0.00056857 5.6491e-05 -0.00039423 -1.0006 0 0 0.055908 0 -0.076488 0.18019 0.18734 0 0
2.3672 0.039331 0.039378 -0.012381 0.037703 0 0.043059 0.047186 0.051106 0.048009 0.047087 0.062953 -12.291 0.068557 -0.012657 0.0061561 -0.17975 -0.026056 -0.016831 0.086416 -0.060454 -0.11547 -0.17093 -0.12345 0.029392 -0.00082958 -0.00035365 -0.00073346 -0.00038254 -1.031 0 0 0.053601 0 -0.082024 0.18806 0.17031 0 0
2.3711 0.04075 0.041262 0.027683 0.04407 0 0.047096 0.047708 0.052603 0.050855 0.049462 0.056105 -12.332 0.088948 -0.015491 0.0093104 -0.16661 -0.026582 -0.018163 0.10034 -0.065293 -0.11092 -0.17323 -0.12578 0.028186 -0.00078394 0.00014462 -0.001241 -0.00017247 -1.0417 0 0 0.05155 0 -0.087007 0.19727 0.15269 0 0
2.375 0.043761 0.042457 0.057012 0.049156 0 0.049073 0.049401 0.051565 0.0549 0.051698 0.048952 -12.372 0.10736 -0.01301 0.0086555 -0.15311 -0.023804 -0.017597 0.11723 -0.068252 -0.10276 -0.17584 -0.12589 0.027688 -0.00021245 0.0004074 -0.0012343 0.00029518 -1.0471 0 0 0.050558 0 -0.090307 0.20756 0.13684 0 0
2.3789 0.047988 0.044184 0.051067 0.051461 0 0.049998 0.050697 0.049758 0.056453 0.052913 0.045309 -12.428 0.12157 -0.0091611 0.0033597 -0.14124 -0.019812 -0.012653 0.13309 -0.067904 -0.091855 -0.17722 -0.12393 0.031324 0.00044147 0.00012496 -0.00078219 0.00078025 -1.0507 0 0 0.049556 0 -0.089799 0.21828 0.12696 0 0
2.3828 0.051141 0.046449 0.017816 0.050616 0 0.050321 0.04927 0.047688 0.053336 0.052131 0.046063 -12.495 0.13119 -0.0086492 -0.0037965 -0.13191 -0.019135 -0.0032998 0.14373 -0.064878 -0.081613 -0.17611 -0.12033 0.040552 0.00091364 -0.00044997 -0.00026578 0.00086386 -1.0406 0 0 0.047614 0 -0.084363 0.22815 0.12587 0 0
2.3867 0.05129 0.048097 -0.0078317 0.047712 0 0.049643 0.044903 0.045086 0.047213 0.049063 0.047997 -12.555 0.13788 -0.012373 -0.0095468 -0.1243 -0.024182 0.0080128 0.14973 -0.062234 -0.073817 -0.17313 -0.11613 0.053017 0.0011731 -0.00075014 -6.0839e-05 0.00036262 -1.0054 0 0 0.045123 0 -0.07532 0.23682 0.13163 0 0
2.3906 0.04869 0.04816 0.0045078 0.044831 0 0.047722 0.040316 0.042782 0.042172 0.044904 0.046646 -12.588 0.14254 -0.01697 -0.01196 -0.1178 -0.032604 0.019715 0.1521 -0.063107 -0.069024 -0.16878 -0.11233 0.066964 0.0012088 -0.00048401 -0.00019606 -0.0004194 -0.95333 0 0 0.043074 0 -0.063583 0.24413 0.14284 0 0
2.3945 0.045116 0.046726 0.051319 0.043807 0 0.045324 0.038702 0.042681 0.040925 0.04201 0.040743 -12.598 0.14618 -0.018421 -0.0093156 -0.11171 -0.039505 0.030148 0.15244 -0.06761 -0.067333 -0.16371 -0.10894 0.08035 0.00091592 5.4063e-05 -0.00037676 -0.00092624 -0.90938 0 0 0.041755 0 -0.050322 0.25003 0.15755 0 0
2.3984 0.041572 0.044261 0.095905 0.044964 0 0.043772 0.040435 0.045238 0.042491 0.042105 0.033661 -12.601 0.15011 -0.015793 0.0009549 -0.10445 -0.042122 0.03668 0.1545 -0.0723 -0.067255 -0.1589 -0.10513 0.089484 0.00026669 0.00027611 -0.0003672 -0.00086508 -0.89008 0 0 0.040648 0 -0.038068 0.25433 0.17165 0 0
2.4023 0.03715 0.040401 0.099977 0.046578 0 0.043461 0.042491 0.047557 0.043549 0.044381 0.030388 -12.611 0.15471 -0.011668 0.014813 -0.095392 -0.041972 0.040633 0.15988 -0.073235 -0.065384 -0.15439 -0.10047 0.095223 -0.00046769 -0.00011104 -0.00028759 -0.00046293 -0.88184 0 0 0.039542 0 -0.028497 0.25752 0.18202 0 0
2.4063 0.030454 0.034016 0.057653 0.045401 0 0.042741 0.041266 0.045159 0.041808 0.045494 0.033293 -12.624 0.15966 -0.0094077 0.029724 -0.084544 -0.0424 0.04336 0.16807 -0.069857 -0.06055 -0.14964 -0.095958 0.099206 -0.00080143 -0.00081645 -0.00045251 -0.00019364 -0.84929 0 0 0.039192 0 -0.022045 0.25954 0.18815 0 0
2.4102 0.021945 0.024821 0.00059366 0.038237 0 0.038438 0.035849 0.036221 0.037806 0.041951 0.040706 -12.627 0.16463 -0.010287 0.043475 -0.072066 -0.044524 0.046116 0.17824 -0.065615 -0.052185 -0.14413 -0.093235 0.1031 -0.00044296 -0.0012409 -0.00091812 -0.00027659 -0.76731 0 0 0.040394 0 -0.018941 0.26023 0.19002 0 0
2.4141 0.014328 0.014709 -0.030085 0.024236 0 0.028129 0.028444 0.023826 0.033482 0.033032 0.048706 -12.614 0.16893 -0.013006 0.053002 -0.058392 -0.046033 0.050737 0.18865 -0.064366 -0.04018 -0.1369 -0.09202 0.10959 0.00037653 -0.0010137 -0.0012879 -0.00048493 -0.64346 0 0 0.042295 0 -0.019445 0.25918 0.18806 0 0
2.418 0.010298 0.0069982 -0.018751 0.0067698 0 0.012815 0.021841 0.013524 0.029487 0.021599 0.053103 -12.595 0.17186 -0.015348 0.056064 -0.045042 -0.043813 0.058663 0.19666 -0.066028 -0.027348 -0.12715 -0.088461 0.12122 0.0010469 -0.0002704 -0.0010668 -0.00044065 -0.50736 0 0 0.041889 0 -0.022925 0.25617 0.18474 0 0
2.4219 0.01001 0.0039965 0.014417 -0.0070274 0 -0.0022008 0.016956 0.0085615 0.024348 0.011951 0.049874 -12.588 0.17379 -0.015991 0.054921 -0.032992 -0.037079 0.0687 0.20257 -0.066116 -0.016453 -0.11568 -0.076847 0.13618 0.0011086 0.00053776 -0.00021475 -3.8328e-05 -0.38031 0 0 0.035646 0 -0.028032 0.25206 0.18188 0 0
2.4258 0.011035 0.0052353 0.034801 -0.010155 0 -0.0097924 0.012947 0.0076112 0.016384 0.0065982 0.035747 -12.597 0.17508 -0.015037 0.051055 -0.02262 -0.02759 0.080042 0.20719 -0.059945 -0.0086034 -0.10289 -0.054162 0.153 0.00065072 0.0010444 0.00072226 0.00046761 -0.25985 0 0 0.022193 0 -0.034332 0.24742 0.17995 0 0
2.4297 0.010827 0.0080783 0.024357 -0.0012106 0 -0.0059627 0.0091904 0.0069685 0.006123 0.0047387 0.010959 -12.609 0.17616 -0.013445 0.046191 -0.014113 -0.017281 0.091779 0.21169 -0.04735 -0.0044841 -0.089188 -0.023723 0.16987 0.00016992 0.0011841 0.0010932 0.00076074 -0.13521 0 0 0.0039303 0 -0.041429 0.24289 0.17911 0 0
2.4336 0.0089391 0.0098957 -0.0059702 0.01312 0 0.0063248 0.0063058 0.0043337 -0.003524 0.0035502 -0.017784 -12.608 0.17796 -0.012273 0.043497 -0.0073779 -0.0065473 0.10251 0.21879 -0.033083 -0.0040038 -0.074945 0.0058504 0.18324 4.6613e-05 0.0010936 0.00074557 0.00076345 -0.011707 0 0 -0.013806 0 -0.048875 0.23978 0.17873 0 0
2.4375 0.0066328 0.0095036 -0.030433 0.021931 0 0.01823 0.0048425 9.7407e-05 -0.0096108 0.00082391 -0.038965 -12.59 0.18076 -0.012162 0.044311 -0.00087235 0.0048279 0.11203 0.22898 -0.022427 -0.0035011 -0.060304 0.026156 0.1923 0.00019553 0.00089773 0.00012441 0.00060968 0.088398 0 0 -0.025584 0 -0.0558 0.23842 0.17767 0 0
2.4414 0.0045791 0.0067545 -0.032528 0.018253 0 0.021172 0.003413 -0.0045146 -0.011679 -0.0034995 -0.043747 -12.572 0.18418 -0.012943 0.04808 0.0060162 0.015772 0.12072 0.24086 -0.01659 -0.0011212 -0.045256 0.034623 0.19808 0.0002476 0.0006252 -0.00020621 0.00039427 0.15214 0 0 -0.028935 0 -0.061557 0.23842 0.17592 0 0
2.4453 0.0015233 0.0014716 -0.016556 0.0045446 0 0.013233 -0.0010033 -0.0094055 -0.012028 -0.0079869 -0.033395 -12.57 0.18773 -0.013496 0.054112 0.013452 0.023964 0.12875 0.25285 -0.012577 0.004128 -0.029951 0.035493 0.20152 2.8568e-05 0.00028688 -7.4728e-05 6.818e-05 0.19765 0 0 -0.025676 0 -0.065571 0.23935 0.17377 0 0
2.4492 -0.0044219 -0.0064889 0.00024727 -0.010012 0 -8.6893e-05 -0.010295 -0.015117 -0.013641 -0.011527 -0.018705 -12.585 0.19056 -0.012389 0.061199 0.021255 0.028084 0.1362 0.26241 -0.0073853 0.012933 -0.014774 0.035581 0.20399 -0.00022428 -3.9355e-05 0.00027589 -0.00037985 0.26182 0 0 -0.020559 0 -0.067036 0.24051 0.17202 0 0
2.4531 -0.013318 -0.016063 0.0037309 -0.01833 0 -0.01178 -0.022747 -0.02096 -0.01781 -0.014412 -0.01078 -12.602 0.19067 -0.0092434 0.066678 0.027347 0.029418 0.14191 0.26494 -0.0017548 0.02342 -0.0017579 0.038873 0.207 -0.00015858 -0.00023402 0.00057629 -0.00073313 0.36331 0 0 -0.018079 0 -0.065179 0.24047 0.17266 0 0
2.457 -0.022655 -0.024545 -0.0079479 -0.02168 0 -0.020124 -0.033665 -0.024784 -0.023417 -0.017795 -0.011934 -12.607 0.18782 -0.0056587 0.069599 0.030047 0.030491 0.14478 0.26139 0.00068496 0.032008 0.0077 0.044688 0.20989 0.00022848 -0.00022357 0.00079822 -0.00068002 0.4809 0 0 -0.019676 0 -0.06173 0.23895 0.17553 0 0
2.4609 -0.02929 -0.02918 -0.02642 -0.026795 0 -0.029106 -0.038804 -0.025186 -0.028068 -0.022257 -0.016084 -12.599 0.18194 -0.0043524 0.069751 0.028352 0.03212 0.14397 0.25288 -0.0021183 0.036952 0.012664 0.050306 0.21161 0.00051249 -1.5931e-05 0.00099518 -0.00018749 0.57275 0 0 -0.02344 0 -0.057912 0.23604 0.17988 0 0
2.4648 -0.032036 -0.029537 -0.040508 -0.03672 0 -0.041694 -0.037428 -0.023492 -0.029828 -0.026965 -0.017856 -12.59 0.17316 -0.0067265 0.067177 0.021582 0.032526 0.13886 0.24102 -0.0075313 0.036907 0.012501 0.054617 0.21105 0.00028009 0.00033494 0.0010047 0.00034212 0.61662 0 0 -0.026499 0 -0.055077 0.23194 0.18456 0 0
2.4688 -0.032211 -0.028078 -0.042228 -0.045591 0 -0.053392 -0.032342 -0.02279 -0.02829 -0.030227 -0.01959 -12.59 0.16189 -0.011015 0.062142 0.0088483 0.029859 0.1286 0.22925 -0.0099938 0.030288 0.0062921 0.058924 0.20617 -0.0003825 0.00075386 0.00050549 0.00041231 0.62767 0 0 -0.027838 0 -0.056078 0.22724 0.18637 0 0
2.4727 -0.031756 -0.027927 -0.030209 -0.043963 0 -0.054321 -0.027301 -0.024893 -0.024682 -0.030946 -0.027598 -12.596 0.15029 -0.013165 0.056295 -0.0065026 0.025176 0.11626 0.22157 -0.0059298 0.02031 -0.0027579 0.064547 0.19831 -0.00090845 0.0011156 -0.00054034 -3.0184e-05 0.63571 0 0 -0.028823 0 -0.062236 0.22289 0.1822 0 0
2.4766 -0.031178 -0.029912 -0.011603 -0.029869 0 -0.039293 -0.024582 -0.028794 -0.021268 -0.029715 -0.041794 -12.594 0.13969 -0.010194 0.05049 -0.021367 0.022008 0.10474 0.21837 0.0031736 0.010065 -0.011752 0.070448 0.19036 -0.00079912 0.0012381 -0.0015988 -0.00047014 0.65049 0 0 -0.030987 0 -0.072469 0.21917 0.17232 0 0
2.4805 -0.029542 -0.031898 -0.00052662 -0.013452 0 -0.015774 -0.024597 -0.032397 -0.020357 -0.028565 -0.051755 -12.581 0.13093 -0.0030989 0.045142 -0.033663 0.022557 0.095971 0.21945 0.012442 0.0013986 -0.018899 0.073853 0.18461 -0.00014088 0.00098452 -0.0018993 -0.0003239 0.65579 0 0 -0.033697 0 -0.085635 0.21617 0.15762 0 0
2.4844 -0.026275 -0.031119 -0.0099624 -0.0087979 0 -7.9553e-05 -0.02693 -0.035146 -0.023174 -0.029458 -0.046061 -12.569 0.12478 0.0035457 0.040566 -0.041222 0.024928 0.091921 0.22397 0.018045 -0.0039061 -0.022433 0.073328 0.18378 0.00046075 0.00042152 -0.0011647 0.00042844 0.63816 0 0 -0.034636 0 -0.10002 0.21394 0.13982 0 0
2.4883 -0.022519 -0.027072 -0.040032 -0.020136 0 -0.0036766 -0.030903 -0.037973 -0.029093 -0.03267 -0.026241 -12.577 0.12237 0.0052398 0.037121 -0.040842 0.025085 0.094879 0.22923 0.019926 -0.0042684 -0.020623 0.070836 0.19223 0.00047197 -0.00015126 2.9995e-05 0.0011787 0.61369 0 0 -0.032921 0 -0.11082 0.21291 0.12538 0 0
2.4922 -0.020442 -0.022042 -0.073066 -0.036679 0 -0.022459 -0.035101 -0.040628 -0.035784 -0.036395 -0.0093177 -12.611 0.12209 0.0012265 0.034521 -0.03595 0.021791 0.1008 0.23272 0.02067 -0.0027934 -0.016877 0.070231 0.20571 -6.18e-05 -0.00039631 0.00073349 0.0013084 0.61744 0 0 -0.031214 0 -0.11598 0.21344 0.11875 0 0
2.4961 -0.021232 -0.018968 -0.083855 -0.042433 0 -0.040186 -0.037188 -0.040334 -0.040347 -0.038015 -0.013542 -12.66 0.12327 -0.0051095 0.032857 -0.028445 0.018827 0.10741 0.23389 0.022423 -0.0010019 -0.013146 0.073405 0.22108 -0.00060364 -0.00021499 0.00050903 0.00084053 0.66434 0 0 -0.033648 0 -0.11505 0.2163 0.12143 0 0
2.5 -0.023954 -0.019023 -0.060093 -0.031891 0 -0.043441 -0.035235 -0.034572 -0.040733 -0.036114 -0.04006 -12.704 0.12526 -0.0093039 0.032226 -0.020335 0.021339 0.11257 0.23251 0.025218 -0.00021532 -0.011276 0.077867 0.23497 -0.00068857 0.00016869 -0.00016772 0.00040539 0.72547 0 0 -0.040893 0 -0.10818 0.2222 0.13388 0 0
2.5039 -0.026375 -0.021241 -0.015664 -0.015742 0 -0.033512 -0.029756 -0.025342 -0.0366 -0.031594 -0.069218 -12.733 0.1272 -0.0093313 0.032994 -0.014848 0.029804 0.11306 0.22855 0.027842 -0.0019791 -0.014071 0.07832 0.24126 -0.00036169 0.0004261 -0.00043314 0.00054063 0.74887 0 0 -0.04758 0 -0.096413 0.23276 0.15557 0 0
2.5078 -0.026817 -0.023963 0.017478 -0.0104 0 -0.023414 -0.024156 -0.019203 -0.029282 -0.026899 -0.076536 -12.753 0.12831 -0.006459 0.035006 -0.014689 0.038393 0.10829 0.22279 0.029538 -0.0056087 -0.022086 0.071002 0.23574 -5.8024e-05 0.00043818 5.57e-05 0.0010896 0.70461 0 0 -0.045839 0 -0.084669 0.24769 0.1786 0 0
2.5117 -0.025261 -0.026105 0.01458 -0.021546 0 -0.023454 -0.022409 -0.021369 -0.021158 -0.023972 -0.053769 -12.781 0.12867 -0.0032015 0.037505 -0.019173 0.040227 0.10098 0.21531 0.030519 -0.009183 -0.033092 0.057033 0.22122 -9.8365e-05 0.00038209 0.00077715 0.0013705 0.60746 0 0 -0.032534 0 -0.075986 0.26442 0.19674 0 0
2.5156 -0.022934 -0.02702 -0.020688 -0.038221 0 -0.030566 -0.025627 -0.029418 -0.014766 -0.022753 -0.015444 -12.825 0.12853 -0.00091163 0.039896 -0.027676 0.034464 0.093128 0.2056 0.031258 -0.011512 -0.045644 0.04199 0.19994 -0.00035577 0.00049945 0.00091698 0.00094053 0.49648 0 0 -0.013299 0 -0.071596 0.28082 0.2067 0 0
2.5195 -0.021133 -0.025897 -0.058348 -0.043361 0 -0.032448 -0.030663 -0.034098 -0.011763 -0.021547 0.014293 -12.884 0.12826 0.00059427 0.0415 -0.039192 0.027688 0.08693 0.19299 0.031934 -0.011464 -0.058119 0.032202 0.17498 -0.0004201 0.00080189 0.00024156 0.00011218 0.39848 0 0 0.001162 0 -0.072132 0.29444 0.20591 0 0
2.5234 -0.020365 -0.022129 -0.066614 -0.030263 0 -0.02178 -0.03232 -0.027865 -0.012007 -0.018872 0.021034 -12.947 0.12924 0.0015647 0.040705 -0.051447 0.02768 0.086576 0.17533 0.032686 -0.0075276 -0.067667 0.030743 0.15287 -4.293e-05 0.0010438 -0.0006441 -0.00034998 0.31644 0 0 0.0036279 0 -0.076325 0.29879 0.19174 0 0
2.5273 -0.020194 -0.016473 -0.037885 -0.0088389 0 -0.0051412 -0.027475 -0.013023 -0.013467 -0.015011 0.0082763 -13.005 0.13248 0.0012006 0.037884 -0.061759 0.035627 0.090763 0.1547 0.033849 -0.0018722 -0.074234 0.035883 0.13666 0.00061625 0.00099555 -0.00090645 -2.5698e-05 0.24958 0 0 -0.0040712 0 -0.07835 0.29384 0.1734 0 0
2.5313 -0.019532 -0.011268 0.0057534 0.0039039 0 0.0029815 -0.017618 -0.00058834 -0.013551 -0.01178 -0.01006 -13.06 0.13855 -0.0015924 0.033725 -0.069189 0.044571 0.097792 0.13303 0.035355 0.004219 -0.078149 0.042604 0.12595 0.0011592 0.0007068 -0.00031437 0.00073218 0.2119 0 0 -0.013513 0 -0.07524 0.28058 0.15578 0 0
2.5352 -0.017169 -0.0087359 0.031243 -0.00064654 0 -0.0051089 -0.0076697 -0.00012004 -0.011185 -0.01077 -0.022436 -13.117 0.14784 -0.0065051 0.029066 -0.073094 0.045627 0.10591 0.11234 0.035998 0.0097245 -0.079713 0.045788 0.11973 0.0013045 0.00044951 0.00055025 0.0011756 0.21973 0 0 -0.017394 0 -0.064822 0.26047 0.14289 0 0
2.5391 -0.012551 -0.0088585 0.020858 -0.015879 0 -0.022122 -0.0021702 -0.010417 -0.0078402 -0.01174 -0.025686 -13.181 0.16089 -0.011348 0.02548 -0.072709 0.035832 0.11231 0.096035 0.034064 0.013454 -0.079144 0.043024 0.1156 0.0010629 0.00039698 0.00087601 0.000905 0.26085 0 0 -0.014933 0 -0.044477 0.2362 0.13975 0 0
2.543 -0.0064752 -0.0092573 -0.015317 -0.02697 0 -0.032278 -0.0020393 -0.020589 -0.0061882 -0.012671 -0.022165 -13.255 0.17655 -0.013629 0.025491 -0.068721 0.020308 0.11388 0.087876 0.029315 0.015386 -0.076561 0.035547 0.10875 0.00062969 0.0004112 0.00038234 0.00018368 0.2869 0 0 -0.010433 0 -0.016279 0.21417 0.14761 0 0
2.5469 -0.00097909 -0.0075512 -0.049058 -0.023848 0 -0.025645 -0.0044184 -0.020504 -0.0073427 -0.011365 -0.014913 -13.332 0.19203 -0.012656 0.029063 -0.063416 0.0074562 0.11158 0.085905 0.024258 0.016902 -0.072464 0.026962 0.098084 0.00019509 0.00020825 -0.00047359 -0.00044065 0.24806 0 0 -0.0076463 0 0.013083 0.19722 0.16048 0 0
2.5508 0.0019494 -0.0037937 -0.056274 -0.0082731 0 -0.0062211 -0.0053937 -0.010056 -0.0093878 -0.0071393 -0.0064334 -13.405 0.20535 -0.010015 0.0358 -0.058078 0.0023679 0.10636 0.088343 0.022633 0.018685 -0.067236 0.020577 0.083882 -0.00011885 -0.00026332 -0.00097216 -0.00070436 0.13947 0 0 -0.0062849 0 0.039641 0.18597 0.17478 0 0
2.5547 0.0019825 -0.00027795 -0.034222 0.0095024 0 0.012943 -0.0031249 0.001793 -0.0089879 -0.0012477 0.00035338 -13.467 0.2145 -0.007986 0.044915 -0.054013 0.0042133 0.099512 0.092816 0.025906 0.02131 -0.061449 0.017139 0.066975 -0.00021929 -0.00067262 -0.00077298 -0.00075287 0.0099499 0 0 -0.0037322 0 0.05954 0.18021 0.18683 0 0
2.5586 0.00085979 0.001142 -0.0018146 0.01946 0 0.021287 0.0011418 0.0064512 -0.004749 0.0041162 0.0030301 -13.519 0.21473 -0.00765 0.053911 -0.053725 0.0085536 0.093557 0.093619 0.031129 0.025 -0.05726 0.014679 0.049995 -5.8733e-05 -0.00060577 -0.00013616 -0.0007845 -0.079327 0 0 0.00097364 0 0.065908 0.17744 0.19056 0 0
2.5625 0.00097052 0.0012083 0.015776 0.018109 0 0.017628 0.0047076 0.0034982 0.0010929 0.0072334 0.0021843 -13.566 0.20659 -0.0084865 0.05948 -0.057081 0.011129 0.089847 0.086834 0.032814 0.028261 -0.057081 0.010671 0.035474 0.00026751 -2.8707e-05 0.00039239 -0.00074354 -0.10561 0 0 0.0057288 0 0.061839 0.17168 0.18684 0 0
2.5664 0.0033224 0.0024074 0.0065447 0.0089998 0 0.0078546 0.0060045 -0.00056877 0.0046316 0.0076974 0.0012826 -13.619 0.19213 -0.009446 0.060629 -0.06288 0.0098811 0.087921 0.072415 0.027632 0.030155 -0.061531 0.0046861 0.023323 0.00050575 0.00060047 0.00046836 -0.00046165 -0.095048 0 0 0.007721 0 0.051731 0.16081 0.17849 0 0
2.5703 0.0068763 0.0060696 -0.018791 -0.00064022 0 -0.0015125 0.0058231 1.8086e-05 0.0041132 0.0064195 0.0025675 -13.681 0.17339 -0.0099068 0.056997 -0.06986 0.0050623 0.087174 0.050948 0.017705 0.03016 -0.07058 -0.0010472 0.013028 0.00042768 0.00074549 0.00018309 -2.3281e-05 -0.087922 0 0 0.0063345 0 0.039328 0.14399 0.16788 0 0
2.5742 0.0099026 0.010804 -0.034423 -0.003995 0 -0.0067377 0.0062769 0.0050759 0.0017486 0.0051384 0.0037398 -13.75 0.15355 -0.0095042 0.048648 -0.076003 -0.0011201 0.086526 0.023972 0.0091774 0.027886 -0.083528 -0.0040035 0.0033652 7.137e-05 0.00033629 -8.4017e-05 0.00018411 -0.10152 0 0 0.0033468 0 0.029762 0.1212 0.15829 0 0
2.5781 0.011903 0.014165 -0.019684 0.0020627 0 -0.0059717 0.00871 0.010552 0.001641 0.0057406 0.00064229 -13.818 0.13988 -0.0075997 0.038506 -0.077162 -0.0051321 0.084243 -0.0030431 0.0070782 0.024604 -0.095473 -0.0045959 -0.0081938 -0.00024702 -0.00013373 -1.0039e-05 -0.0001237 -0.13047 0 0 0.00091785 0 0.030654 0.097364 0.15404 0 0
2.582 0.014055 0.015665 0.0229 0.015239 0 0.0018905 0.012635 0.014152 0.0060045 0.0094642 -0.0060577 -13.881 0.13495 -0.0037387 0.030583 -0.07304 -0.0040208 0.080607 -0.025766 0.010893 0.022573 -0.1018 -0.0069894 -0.021525 -0.00023507 -9.7223e-05 0.00040736 -0.00073883 -0.1764 0 0 0.00037885 0 0.040596 0.078611 0.15412 0 0
2.5859 0.017797 0.017567 0.066997 0.028878 0 0.015863 0.016654 0.017477 0.013553 0.016156 -0.0084626 -13.941 0.13961 0.0010458 0.026702 -0.064064 0.0017901 0.076163 -0.042614 0.014684 0.022745 -0.10053 -0.016198 -0.035698 3.6414e-05 0.00048936 0.00083899 -0.0011104 -0.26321 0 0 0.0030274 0 0.057868 0.067857 0.15747 0 0
2.5898 0.023208 0.022387 0.082228 0.036301 0 0.031378 0.020245 0.022806 0.021433 0.024101 0.0019267 -14.005 0.15385 0.0039225 0.028223 -0.051233 0.0075847 0.07157 -0.05265 0.011642 0.025718 -0.09053 -0.033755 -0.049493 0.00013223 0.0010589 0.00086738 -0.00092783 -0.41323 0 0 0.010759 0 0.080014 0.067243 0.16277 0 0
2.5938 0.029037 0.029873 0.059798 0.03594 0 0.042336 0.02443 0.029341 0.02821 0.030891 0.024355 -14.074 0.17657 0.002206 0.036678 -0.037456 0.0075287 0.068047 -0.055153 -0.00067808 0.031479 -0.071775 -0.055903 -0.059999 -0.00035307 0.00096902 0.00032589 -0.00047747 -0.60997 0 0 0.024245 0 0.1018 0.079291 0.16788 0 0
2.5977 0.034252 0.037006 0.021903 0.032789 0 0.045918 0.030544 0.033985 0.034536 0.035051 0.04684 -14.142 0.19993 -0.0038179 0.048381 -0.027933 4.1482e-06 0.065615 -0.054497 -0.018511 0.036545 -0.052821 -0.076145 -0.066234 -0.0013688 0.00013449 -0.00051613 -0.00032638 -0.79507 0 0 0.040086 0 0.11718 0.097488 0.17158 0 0
2.6016 0.039215 0.04117 0.0045536 0.034118 0 0.04504 0.038473 0.035603 0.041137 0.03725 0.055851 -14.199 0.21905 -0.01027 0.059831 -0.024443 -0.010162 0.063162 -0.053975 -0.03468 0.038351 -0.039993 -0.09003 -0.070005 -0.0023775 -0.00087091 -0.0011072 -0.00066094 -0.91194 0 0 0.051119 0 0.12533 0.11596 0.1745 0 0
2.6055 0.04498 0.042972 0.026683 0.042863 0 0.045172 0.046357 0.037167 0.047009 0.039932 0.048763 -14.237 0.23095 -0.012648 0.068743 -0.027734 -0.015775 0.059673 -0.055648 -0.043843 0.035244 -0.037303 -0.098107 -0.073129 -0.0027693 -0.0013362 -0.0010397 -0.0010426 -0.95559 0 0 0.051614 0 0.12628 0.1311 0.17719 0 0
2.6094 0.05143 0.045442 0.072448 0.054883 0 0.048659 0.052226 0.042701 0.050371 0.045352 0.036417 -14.255 0.23293 -0.01 0.072761 -0.03797 -0.014523 0.053852 -0.06157 -0.04634 0.025678 -0.048536 -0.10481 -0.078127 -0.0023448 -0.0010366 -0.00040734 -0.00089058 -0.97763 0 0 0.043343 0 0.12088 0.13932 0.1804 0 0
2.6133 0.056463 0.0504 0.10367 0.062771 0 0.052792 0.055815 0.052425 0.051373 0.053484 0.033164 -14.259 0.22247 -0.0060889 0.068932 -0.053094 -0.012259 0.04346 -0.074929 -0.047862 0.0085257 -0.076348 -0.11475 -0.090214 -0.0014374 -0.00036486 0.00025286 -0.00015926 -1.0398 0 0 0.036078 0 0.11234 0.1371 0.18437 0 0
2.6172 0.057507 0.056087 0.092613 0.062453 0 0.053737 0.058527 0.061897 0.053094 0.061674 0.044602 -14.259 0.20692 -0.0059557 0.060979 -0.067546 -0.018386 0.030399 -0.093376 -0.055071 -0.011099 -0.10887 -0.12969 -0.10773 -0.00061145 0.0001026 0.00043249 0.00057325 -1.1619 0 0 0.040632 0 0.10495 0.13044 0.18728 0 0
2.6211 0.054147 0.0589 0.046268 0.056256 0 0.051562 0.061559 0.066371 0.059051 0.066603 0.06485 -14.263 0.18962 -0.010995 0.050795 -0.079391 -0.03719 0.016055 -0.11583 -0.070324 -0.030829 -0.14001 -0.14824 -0.12848 -0.00023987 0.00013414 0.00011786 0.00073125 -1.3123 0 0 0.059881 0 0.099599 0.12234 0.18767 0 0
2.625 0.049338 0.057593 0.00062279 0.050153 0 0.050375 0.064393 0.065504 0.069502 0.067079 0.084184 -14.274 0.17357 -0.017481 0.040217 -0.08731 -0.063346 0.0019229 -0.14098 -0.089574 -0.048554 -0.16422 -0.16725 -0.1497 -0.00030607 -4.056e-05 -0.00020967 0.00038287 -1.4441 0 0 0.085781 0 0.096633 0.11551 0.18429 0 0
2.6289 0.047835 0.055426 -0.009485 0.048884 0 0.0536 0.065536 0.063281 0.080495 0.065265 0.097168 -14.288 0.16274 -0.020204 0.031736 -0.090417 -0.08596 -0.0093873 -0.16659 -0.10531 -0.061491 -0.1735 -0.18311 -0.16572 -0.00051061 -6.5532e-05 -6.357e-05 0.00016259 -1.5346 0 0 0.10508 0 0.095396 0.11316 0.17518 0 0
2.6328 0.053019 0.057794 0.022285 0.053943 0 0.060324 0.064838 0.063665 0.086948 0.06508 0.1029 -14.296 0.15743 -0.017655 0.026144 -0.091898 -0.09724 -0.016269 -0.18872 -0.1123 -0.06974 -0.16826 -0.19233 -0.17125 -0.00052003 0.00015585 0.00054446 0.00055149 -1.5917 0 0 0.10862 0 0.093108 0.114 0.16204 0 0
2.6367 0.06469 0.067537 0.072173 0.065071 0 0.067307 0.064677 0.067215 0.086827 0.069019 0.09989 -14.288 0.15441 -0.013493 0.021877 -0.094823 -0.097688 -0.020035 -0.20571 -0.11128 -0.075664 -0.15657 -0.1925 -0.16815 -0.00017435 0.00040907 0.0010987 0.0013241 -1.6316 0 0 0.096548 0 0.088668 0.11389 0.14848 0 0
2.6406 0.079456 0.082492 0.10885 0.081667 0 0.074034 0.06834 0.072164 0.082485 0.076192 0.084706 -14.263 0.15142 -0.012819 0.017774 -0.10075 -0.093625 -0.021804 -0.21657 -0.10743 -0.080596 -0.14391 -0.1841 -0.15868 0.00041845 0.00044173 0.0010828 0.0017831 -1.6613 0 0 0.0765 0 0.081862 0.11006 0.13683 0 0
2.6445 0.093137 0.097468 0.11784 0.10157 0 0.084002 0.076993 0.077736 0.07835 0.083403 0.057815 -14.23 0.14607 -0.017116 0.012541 -0.11093 -0.090568 -0.023014 -0.22073 -0.10531 -0.085893 -0.13619 -0.17217 -0.14614 0.00091356 0.00023224 0.00048103 0.0015116 -1.687 0 0 0.058029 0 0.072866 0.099799 0.12936 0 0
2.6484 0.10319 0.10842 0.10773 0.1194 0 0.09988 0.088395 0.085025 0.077735 0.088336 0.029527 -14.201 0.13436 -0.023016 0.0040284 -0.12654 -0.089401 -0.02682 -0.21786 -0.10542 -0.093208 -0.14445 -0.16529 -0.13971 0.00090802 -1.3489e-05 -0.00022789 0.0007996 -1.731 0 0 0.048441 0 0.062929 0.079682 0.12928 0 0
2.6523 0.10952 0.11475 0.097241 0.12847 0 0.11814 0.098793 0.094428 0.081739 0.091789 0.016749 -14.176 0.11873 -0.025971 -0.0065826 -0.14454 -0.088351 -0.033982 -0.21381 -0.10597 -0.10204 -0.1655 -0.17164 -0.14363 0.00023052 -8.6435e-05 -0.00055218 0.00029106 -1.8297 0 0 0.051551 0 0.053416 0.056988 0.13211 0 0
2.6563 0.11357 0.11818 0.098777 0.12637 0 0.13043 0.10611 0.10357 0.090242 0.096744 0.030961 -14.137 0.10134 -0.024855 -0.018332 -0.16422 -0.087423 -0.044362 -0.21167 -0.10753 -0.11247 -0.1961 -0.19432 -0.15774 -0.00084333 3.9441e-05 -0.0004293 0.00028702 -2.0062 0 0 0.0675 0 0.043692 0.03709 0.1344 0 0
2.6602 0.11665 0.12001 0.11207 0.11853 0 0.13156 0.11119 0.10929 0.10274 0.10515 0.068404 -14.058 0.084178 -0.022801 -0.030453 -0.1855 -0.089873 -0.057746 -0.21396 -0.11503 -0.12502 -0.23314 -0.22949 -0.18078 -0.0016877 0.00022924 -0.00018812 0.00049555 -2.2448 0 0 0.092279 0 0.032587 0.024832 0.13308 0 0
2.6641 0.11897 0.12006 0.12849 0.11473 0 0.12546 0.11607 0.11174 0.11782 0.11571 0.11244 -13.927 0.070009 -0.023795 -0.042141 -0.20956 -0.099249 -0.073923 -0.22398 -0.1338 -0.14156 -0.27247 -0.26883 -0.20932 -0.001757 0.00034806 -0.00012674 0.00046548 -2.4952 0 0 0.11836 0 0.017077 0.027586 0.12358 0 0
2.668 0.11987 0.11787 0.1377 0.12034 0 0.12168 0.12143 0.11534 0.13259 0.12506 0.14616 -13.754 0.059571 -0.028899 -0.054184 -0.23994 -0.11556 -0.092865 -0.24156 -0.16343 -0.16668 -0.31066 -0.30443 -0.2342 -0.0010312 0.00037251 -0.00019922 0.00014372 -2.7045 0 0 0.13815 0 -0.0079814 0.04833 0.10414 0 0
2.6719 0.11886 0.1144 0.13145 0.13056 0 0.12516 0.12613 0.12428 0.14382 0.13115 0.16345 -13.565 0.049217 -0.035989 -0.068349 -0.27674 -0.13477 -0.11466 -0.26125 -0.19609 -0.2012 -0.34902 -0.33242 -0.25165 -6.0504e-05 0.00035705 -0.00014227 -0.00011094 -2.8484 0 0 0.14874 0 -0.041873 0.077773 0.08049 0 0
2.6758 0.11667 0.11197 0.1067 0.13433 0 0.13025 0.12897 0.13736 0.15024 0.13521 0.1693 -13.379 0.035934 -0.042715 -0.085829 -0.31907 -0.152 -0.13983 -0.27939 -0.22213 -0.24522 -0.38898 -0.35312 -0.26114 0.00047362 0.00032462 0.00014257 -4.5638e-05 -2.9358 0 0 0.15345 0 -0.083164 0.10928 0.056832 0 0
2.6797 0.11516 0.11255 0.07009 0.1251 0 0.12653 0.13044 0.14824 0.15324 0.13997 0.17152 -13.195 0.016567 -0.049007 -0.10758 -0.36511 -0.16491 -0.16878 -0.29224 -0.23773 -0.29784 -0.4319 -0.36854 -0.26341 0.00030195 0.00021227 0.00041656 9.2661e-05 -2.9893 0 0 0.15808 0 -0.12933 0.13549 0.037806 0 0
2.6836 0.11608 0.11618 0.039201 0.10838 0 0.1111 0.13217 0.15159 0.15486 0.14599 0.17332 -12.998 -0.015156 -0.056327 -0.13422 -0.40731 -0.17411 -0.2019 -0.2926 -0.24706 -0.35408 -0.47791 -0.37955 -0.2633 -0.00028183 -7.0656e-05 0.00035209 -0.00020745 -3.0236 0 0 0.16484 0 -0.17166 0.14089 0.033212 0 0
2.6875 0.11976 0.12118 0.033953 0.098135 0 0.094256 0.13486 0.14849 0.155 0.15011 0.17307 -12.776 -0.055232 -0.064884 -0.16035 -0.43596 -0.18092 -0.23478 -0.28281 -0.25644 -0.40148 -0.51896 -0.38501 -0.26917 -0.00077001 -0.00052628 -7.6123e-05 -0.0011062 -3.0402 0 0 0.17004 0 -0.19927 0.12442 0.042938 0 0
2.6914 0.12485 0.12569 0.06068 0.10496 0 0.091561 0.13712 0.14472 0.15146 0.14839 0.16864 -12.532 -0.097598 -0.072309 -0.18147 -0.44706 -0.18544 -0.26352 -0.26716 -0.26684 -0.43304 -0.54751 -0.38288 -0.28331 -0.00090552 -0.0010003 -0.00050577 -0.0021315 -3.035 0 0 0.16808 0 -0.20753 0.091611 0.063292 0 0
2.6953 0.1296 0.12909 0.10299 0.12658 0 0.10922 0.13685 0.14383 0.14314 0.14059 0.16029 -12.273 -0.13642 -0.075519 -0.19379 -0.43829 -0.18683 -0.28464 -0.24955 -0.27269 -0.4437 -0.55708 -0.37216 -0.30622 -0.0008056 -0.0012388 -0.00052671 -0.002583 -3.0056 0 0 0.1575 0 -0.19345 0.048279 0.090695 0 0
2.6992 0.13345 0.13198 0.13188 0.14939 0 0.13732 0.13354 0.14306 0.1328 0.13144 0.14947 -12.001 -0.16283 -0.073769 -0.19214 -0.40772 -0.18507 -0.29318 -0.23558 -0.26836 -0.42752 -0.5386 -0.35422 -0.33682 -0.00069586 -0.0010573 -0.00010181 -0.0022047 -2.9535 0 0 0.14293 0 -0.154 0.0037384 0.11971 0 0
2.7031 0.13737 0.13537 0.1302 0.15953 0 0.1579 0.12907 0.13718 0.12564 0.1267 0.13686 -11.705 -0.16277 -0.06954 -0.17199 -0.36167 -0.18186 -0.28352 -0.23358 -0.25513 -0.38489 -0.48564 -0.33267 -0.36653 -0.00062392 -0.00050741 0.0003716 -0.0014191 -2.8832 0 0 0.13066 0 -0.093728 -0.023465 0.1404 0 0
2.707 0.14262 0.13979 0.10962 0.15358 0 0.16034 0.12617 0.12608 0.12445 0.12778 0.12233 -11.377 -0.14125 -0.066323 -0.14196 -0.31589 -0.17946 -0.26257 -0.24147 -0.24097 -0.33428 -0.41677 -0.31192 -0.38784 -0.00048389 0.00011331 0.00043512 -0.00090191 -2.8037 0 0 0.1228 0 -0.030212 -0.030205 0.15115 0 0
2.7109 0.14912 0.14519 0.10205 0.14017 0 0.14938 0.12632 0.11693 0.12653 0.13058 0.10646 -11.019 -0.10265 -0.065697 -0.10742 -0.27804 -0.17887 -0.23479 -0.25691 -0.2331 -0.28596 -0.34386 -0.29534 -0.398 -0.00026542 0.00046795 1.3631e-05 -0.00097318 -2.7293 0 0 0.11608 0 0.027254 -0.017364 0.15243 0 0
2.7148 0.15525 0.15118 0.1305 0.13223 0 0.1391 0.12919 0.11758 0.12619 0.13019 0.090883 -10.645 -0.053102 -0.066616 -0.074275 -0.25476 -0.17912 -0.20534 -0.27679 -0.2314 -0.25005 -0.27952 -0.28432 -0.39572 -0.0001609 0.00046342 -0.00050344 -0.0014102 -2.6778 0 0 0.10657 0 0.069887 0.011988 0.14567 0 0
2.7188 0.15947 0.15727 0.18622 0.13726 0 0.13982 0.13375 0.12819 0.1208 0.12677 0.077633 -10.263 -0.0065159 -0.067257 -0.053865 -0.25579 -0.17851 -0.18468 -0.29456 -0.22986 -0.24443 -0.24846 -0.27916 -0.38203 -0.00035849 0.00034148 -0.00062476 -0.0017803 -2.667 0 0 0.095239 0 0.082356 0.048739 0.13454 0 0
2.7227 0.16204 0.16312 0.23461 0.15311 0 0.15065 0.1396 0.14062 0.1144 0.12616 0.069441 -9.8678 0.020272 -0.067127 -0.051688 -0.27479 -0.17675 -0.18057 -0.30471 -0.22458 -0.27007 -0.2594 -0.28103 -0.36963 -0.00076772 0.00043752 -0.00022429 -0.0018656 -2.7162 0 0 0.088536 0 0.066081 0.075315 0.12552 0 0
2.7266 0.16518 0.16874 0.24558 0.17128 0 0.16327 0.14708 0.14699 0.11487 0.13439 0.071236 -9.4453 0.024114 -0.06733 -0.064849 -0.30232 -0.17608 -0.19233 -0.30821 -0.21958 -0.31742 -0.30369 -0.29314 -0.36693 -0.0010425 0.0007979 0.00032228 -0.0017699 -2.8499 0 0 0.093604 0 0.030695 0.085858 0.12009 0 0
2.7305 0.17109 0.17449 0.21999 0.18372 0 0.17131 0.1567 0.14833 0.12737 0.15132 0.089443 -8.9831 0.0046881 -0.069214 -0.090522 -0.33228 -0.18041 -0.21865 -0.30688 -0.22417 -0.37917 -0.37367 -0.3195 -0.37919 -0.00091947 0.0010568 0.00046756 -0.0017279 -3.0908 0 0 0.11284 0 -0.01653 0.078254 0.11831 0 0
2.7344 0.17993 0.1808 0.18733 0.18789 0 0.17548 0.16881 0.15362 0.15041 0.17039 0.12686 -8.4813 -0.035868 -0.073278 -0.12431 -0.35795 -0.19289 -0.25673 -0.30394 -0.24466 -0.44584 -0.45824 -0.36162 -0.41135 -0.00049394 0.00077522 6.7954e-06 -0.0019208 -3.4418 0 0 0.14256 0 -0.066376 0.052463 0.11931 0 0
2.7383 0.18953 0.18759 0.17763 0.18719 0 0.18071 0.18354 0.17009 0.17788 0.1848 0.17681 -7.9482 -0.084824 -0.079412 -0.15569 -0.37112 -0.21347 -0.29784 -0.30793 -0.27877 -0.49923 -0.53235 -0.41591 -0.46688 -0.00010282 -3.8824e-05 -0.00068146 -0.002455 -3.8664 0 0 0.17597 0 -0.10043 0.016902 0.11914 0 0
2.7422 0.19716 0.19403 0.19514 0.18763 0 0.19028 0.2001 0.19503 0.20403 0.19392 0.22403 -7.3898 -0.12353 -0.087665 -0.17834 -0.37682 -0.23836 -0.33236 -0.32071 -0.31799 -0.53549 -0.58434 -0.47437 -0.52998 5.7997e-05 -0.0007806 -0.00091064 -0.0033718 -4.2926 0 0 0.20701 0 -0.11509 -0.012545 0.11543 0 0
2.7461 0.20164 0.19899 0.21795 0.19338 0 0.20297 0.21591 0.21791 0.2262 0.20319 0.25441 -6.807 -0.1449 -0.098196 -0.19107 -0.37856 -0.26193 -0.35702 -0.34137 -0.35465 -0.55534 -0.6127 -0.52857 -0.59258 0.00013252 -0.00072008 -0.00028084 -0.004551 -4.6458 0 0 0.23217 0 -0.11069 -0.029989 0.10809 0 0
2.75 0.20392 0.20198 0.22166 0.20386 0 0.21488 0.22696 0.23037 0.24345 0.21755 0.266 -6.2005 -0.14414 -0.11038 -0.19389 -0.37982 -0.28013 -0.36972 -0.36791 -0.38609 -0.56107 -0.61866 -0.57388 -0.64698 0.00038248 0.00029939 0.00091034 -0.0056272 -4.8886 0 0 0.25036 0 -0.089341 -0.031472 0.097611 0 0
2.7539 0.2059 0.20364 0.20254 0.21412 0 0.22235 0.23041 0.23338 0.25441 0.23535 0.27013 -5.575 -0.11675 -0.12239 -0.1885 -0.3854 -0.29262 -0.36851 -0.39504 -0.41297 -0.55786 -0.60767 -0.61041 -0.68108 0.00081495 0.0016389 0.0018374 -0.0061504 -5.0356 0 0 0.2625 0 -0.056245 -0.01388 0.085885 0 0
2.7578 0.20873 0.20532 0.17891 0.21847 0 0.22325 0.22769 0.2345 0.25791 0.24916 0.28006 -4.9349 -0.075611 -0.1321 -0.18243 -0.39541 -0.30212 -0.35935 -0.41357 -0.43526 -0.55634 -0.59719 -0.64026 -0.6909 0.0011229 0.0023997 0.0018107 -0.0059578 -5.1305 0 0 0.271 0 -0.025565 0.011691 0.076701 0 0
2.7617 0.21226 0.2081 0.17249 0.21512 0 0.2172 0.22461 0.23917 0.25556 0.2527 0.29775 -4.2757 -0.034903 -0.13848 -0.17958 -0.40518 -0.31118 -0.34842 -0.42126 -0.45122 -0.55954 -0.59484 -0.66361 -0.68364 0.0010308 0.0022207 0.00087926 -0.0054009 -5.206 0 0 0.2783 0 -0.0041238 0.033904 0.07085 0 0
2.7656 0.21553 0.21197 0.18989 0.2083 0 0.2067 0.22715 0.24579 0.25216 0.24694 0.3117 -3.5822 -0.0021962 -0.14208 -0.18122 -0.41109 -0.31958 -0.33865 -0.41761 -0.45998 -0.56721 -0.6024 -0.67744 -0.66378 0.00063616 0.0015374 -0.00019111 -0.0051191 -5.2629 0 0 0.28436 0 0.0053429 0.046666 0.068205 0 0
2.7695 0.21771 0.21595 0.2205 0.20566 0 0.19797 0.23619 0.24914 0.25193 0.23908 0.30827 -2.8392 0.015922 -0.14407 -0.18772 -0.40926 -0.32476 -0.33249 -0.40329 -0.46332 -0.5777 -0.61939 -0.67779 -0.63672 0.00032024 0.0010435 -0.00059134 -0.005513 -5.2791 0 0 0.28562 0 0.0016051 0.044862 0.068096 0 0
2.7734 0.21843 0.21882 0.24862 0.21225 0 0.19864 0.24617 0.24678 0.25388 0.23578 0.285 -2.0436 0.012231 -0.14507 -0.19654 -0.39259 -0.32469 -0.33166 -0.3814 -0.46354 -0.58264 -0.63689 -0.66316 -0.61128 0.00030958 0.00094207 -0.00019449 -0.0064092 -5.2348 0 0 0.27731 0 -0.013697 0.023405 0.068121 0 0
2.7773 0.21765 0.21997 0.26505 0.22569 0 0.21183 0.24931 0.24076 0.25187 0.2372 0.25286 -1.2062 0.00089822 -0.14504 -0.20212 -0.3676 -0.32042 -0.33166 -0.35991 -0.45988 -0.57657 -0.64299 -0.63602 -0.59133 0.00040679 0.00080472 0.00036584 -0.0072392 -5.1252 0 0 0.25801 0 -0.028723 -0.0036977 0.066498 0 0
2.7813 0.21551 0.2197 0.26857 0.23701 0 0.23159 0.24171 0.23347 0.24018 0.23759 0.22587 -0.34087 -0.0098555 -0.14404 -0.20229 -0.33894 -0.31519 -0.32969 -0.34074 -0.44855 -0.55832 -0.63384 -0.60127 -0.57605 0.00023274 0.00018195 0.00036185 -0.0075289 -4.9562 0 0 0.23217 0 -0.038657 -0.028587 0.063703 0 0
2.7852 0.21252 0.21903 0.26122 0.23719 0 0.24556 0.22568 0.22396 0.21956 0.23115 0.20932 0.54697 -0.013032 -0.1427 -0.19559 -0.31093 -0.31134 -0.32341 -0.32477 -0.42735 -0.52794 -0.60765 -0.56358 -0.56396 -0.00028368 -0.00074121 -0.00027162 -0.0072153 -4.7362 0 0 0.20747 0 -0.040048 -0.044605 0.060708 0 0
2.7891 0.20976 0.21892 0.24619 0.22471 0 0.24412 0.20693 0.21009 0.19751 0.21727 0.19777 1.4604 0.0006845 -0.14169 -0.18062 -0.28978 -0.3081 -0.30945 -0.31163 -0.40024 -0.48686 -0.56396 -0.52598 -0.55173 -0.00074952 -0.0012248 -0.00086933 -0.0065627 -4.4802 0 0 0.18916 0 -0.029377 -0.042788 0.060038 0 0
2.793 0.20877 0.21961 0.22997 0.20766 0 0.2287 0.19048 0.1939 0.18231 0.20085 0.18288 2.4028 0.033536 -0.14107 -0.15971 -0.27923 -0.30293 -0.28699 -0.29765 -0.37595 -0.44374 -0.51328 -0.49068 -0.53471 -0.0006974 -0.00075042 -0.00074708 -0.005889 -4.2211 0 0 0.17673 0 -0.0098418 -0.020823 0.065904 0 0
2.7969 0.21073 0.22041 0.22196 0.19808 0 0.21075 0.17947 0.18269 0.17673 0.18821 0.16214 3.3734 0.074819 -0.14053 -0.13724 -0.27441 -0.29494 -0.26018 -0.28137 -0.36133 -0.40576 -0.46669 -0.46065 -0.51396 -9.0393e-05 0.00035551 4.4912e-05 -0.0054262 -4.0107 0 0 0.16627 0 0.010878 0.0111 0.078016 0 0
2.8008 0.21539 0.22025 0.22732 0.20267 0 0.20191 0.1767 0.1831 0.17733 0.18292 0.14075 4.3719 0.11774 -0.14012 -0.1153 -0.27189 -0.28669 -0.23166 -0.26331 -0.35593 -0.37632 -0.42937 -0.44014 -0.49164 0.00063947 0.001175 0.00074095 -0.005341 -3.9011 0 0 0.15611 0 0.028798 0.046892 0.095609 0 0
2.8047 0.22057 0.21858 0.23938 0.21729 0 0.20438 0.18472 0.194 0.17932 0.18463 0.12742 5.4048 0.15516 -0.14052 -0.095789 -0.26785 -0.2822 -0.20431 -0.24477 -0.3536 -0.35804 -0.40544 -0.4334 -0.47077 0.0010625 0.0010994 0.00065817 -0.0057011 -3.9176 0 0 0.14993 0 0.040333 0.080156 0.11729 0 0
2.8086 0.22288 0.21586 0.24202 0.23 0 0.21056 0.20273 0.20643 0.18139 0.19048 0.12957 6.4819 0.17432 -0.14186 -0.081699 -0.25604 -0.2833 -0.18407 -0.23163 -0.34961 -0.35477 -0.40051 -0.44254 -0.4603 0.0011748 0.00041802 -7.271e-05 -0.0063233 -4.0449 0 0 0.15391 0 0.040763 0.10022 0.13924 0 0
2.8125 0.21976 0.21294 0.22324 0.2305 0 0.21187 0.22368 0.2115 0.18576 0.19724 0.15067 7.6038 0.17699 -0.14278 -0.072522 -0.23838 -0.2879 -0.17245 -0.22839 -0.34551 -0.36007 -0.40686 -0.46599 -0.46406 0.0012767 -4.0213e-05 -0.00064863 -0.0067533 -4.2362 0 0 0.17061 0 0.035125 0.10804 0.15727 0 0
2.8164 0.21149 0.21 0.18783 0.21808 0 0.20725 0.23697 0.20823 0.19436 0.20271 0.18814 8.7559 0.16842 -0.14115 -0.067661 -0.21898 -0.2921 -0.16861 -0.23538 -0.34698 -0.36979 -0.4199 -0.49858 -0.48124 0.0014786 0.00019171 -0.00047367 -0.0065973 -4.4345 0 0 0.19558 0 0.027767 0.10815 0.17086 0 0
2.8203 0.20151 0.20603 0.15543 0.20157 0 0.20293 0.23627 0.20335 0.20595 0.20647 0.23161 9.9191 0.15315 -0.13648 -0.066737 -0.20147 -0.29368 -0.17159 -0.25192 -0.357 -0.38084 -0.43667 -0.53329 -0.51016 0.0014807 0.00076663 0.00018374 -0.005976 -4.5925 0 0 0.21979 0 0.021958 0.10461 0.18022 0 0
2.8242 0.19408 0.19982 0.14429 0.19136 0 0.2041 0.22517 0.20364 0.21704 0.20974 0.26501 11.09 0.13748 -0.13136 -0.069443 -0.191 -0.29356 -0.17967 -0.27587 -0.37207 -0.38954 -0.45435 -0.56366 -0.54737 0.00095891 0.0009966 0.00049863 -0.0055618 -4.6819 0 0 0.23572 0 0.021652 0.10334 0.18654 0 0
2.8281 0.19081 0.19152 0.15603 0.19071 0 0.20797 0.21395 0.20935 0.22476 0.21401 0.27528 12.287 0.12962 -0.12997 -0.074478 -0.1922 -0.29404 -0.18802 -0.29824 -0.38523 -0.3908 -0.47038 -0.58566 -0.58132 0.0001146 0.00068278 4.0992e-05 -0.0059949 -4.6945 0 0 0.24169 0 0.029532 0.11232 0.19393 0 0
2.832 0.18898 0.18319 0.17621 0.19381 0 0.2058 0.20944 0.21521 0.22802 0.21881 0.26241 13.535 0.12838 -0.1343 -0.079167 -0.19892 -0.29611 -0.19278 -0.31202 -0.39242 -0.38459 -0.48385 -0.59791 -0.60358 -0.00033666 0.00034244 -0.00069162 -0.0071885 -4.6392 0 0 0.24137 0 0.041224 0.12952 0.20441 0 0
2.8359 0.18378 0.17716 0.18924 0.19208 0 0.19182 0.20798 0.21656 0.22636 0.22082 0.24083 14.836 0.13173 -0.14181 -0.081855 -0.20642 -0.29839 -0.19238 -0.31427 -0.39513 -0.37062 -0.49333 -0.6003 -0.61021 0.00013511 0.00057531 -0.0007891 -0.0082972 -4.5321 0 0 0.23962 0 0.054156 0.15256 0.21788 0 0
2.8398 0.17272 0.17382 0.1917 0.18244 0 0.16985 0.19962 0.21318 0.21887 0.21587 0.22781 16.167 0.13712 -0.14703 -0.080955 -0.20961 -0.2984 -0.18578 -0.30312 -0.39698 -0.34896 -0.49719 -0.59226 -0.59851 0.0012108 0.0013031 4.4931e-05 -0.0084947 -4.3863 0 0 0.23857 0 0.065812 0.17835 0.23355 0 0
2.8438 0.15838 0.17093 0.19104 0.16976 0 0.15071 0.17967 0.20698 0.20549 0.20298 0.22808 17.498 0.14002 -0.14621 -0.073377 -0.19855 -0.29418 -0.17184 -0.27672 -0.39824 -0.31922 -0.49011 -0.57235 -0.56452 0.0019008 0.0017697 0.0010951 -0.0078034 -4.2045 0 0 0.23638 0 0.072766 0.20066 0.24805 0 0
2.8477 0.14635 0.16556 0.19307 0.16155 0 0.14315 0.15553 0.19772 0.18881 0.18625 0.22965 18.821 0.13957 -0.14044 -0.060059 -0.17177 -0.28493 -0.15434 -0.2431 -0.39458 -0.28559 -0.47012 -0.53971 -0.5179 0.0014996 0.0013317 0.0013418 -0.0070669 -3.984 0 0 0.22892 0 0.076535 0.2154 0.25669 0 0
2.8516 0.14005 0.15685 0.19337 0.16027 0 0.14709 0.14058 0.18292 0.17333 0.17211 0.21599 20.159 0.1389 -0.13444 -0.043763 -0.13424 -0.27084 -0.13626 -0.2078 -0.38101 -0.2512 -0.43903 -0.49584 -0.46659 0.00034812 0.00017316 0.00052791 -0.0070439 -3.7275 0 0 0.21259 0 0.080405 0.22391 0.25865 0 0
2.8555 0.13737 0.14678 0.18236 0.16088 0 0.15487 0.1407 0.16212 0.16159 0.16367 0.18276 21.541 0.14105 -0.13213 -0.026739 -0.090017 -0.25315 -0.11933 -0.1737 -0.35653 -0.21803 -0.39849 -0.4448 -0.41524 -0.00045051 -0.00084562 -0.00057956 -0.0075866 -3.4456 0 0 0.18677 0 0.086776 0.22784 0.25409 0 0
2.8594 0.13242 0.13762 0.15743 0.15575 0 0.1582 0.14721 0.13953 0.1513 0.15765 0.14227 22.978 0.15008 -0.13318 -0.011853 -0.044473 -0.2343 -0.10519 -0.14322 -0.32463 -0.18807 -0.35113 -0.39113 -0.36841 -0.00013697 -0.0010431 -0.0010254 -0.0078258 -3.1449 0 0 0.15466 0 0.098381 0.2299 0.24405 0 0
2.8633 0.12042 0.12841 0.12761 0.14164 0 0.15335 0.14397 0.1207 0.13719 0.14716 0.11101 24.452 0.1728 -0.1336 -0.0041782 -0.0065611 -0.21712 -0.094556 -0.1165 -0.28977 -0.16299 -0.3038 -0.3375 -0.3298 0.0009082 -0.00055575 -0.00067891 -0.0071891 -2.8115 0 0 0.12205 0 0.11747 0.23611 0.23376 0 0
2.8672 0.10059 0.11382 0.10456 0.12168 0 0.1405 0.12186 0.10635 0.11641 0.12776 0.094033 25.933 0.20378 -0.12945 -0.0017443 0.024619 -0.20286 -0.083931 -0.08892 -0.2542 -0.13899 -0.26136 -0.28448 -0.2938 0.0015304 -0.00010577 -0.00030625 -0.006117 -2.4111 0 0 0.094438 0 0.13815 0.24772 0.22858 0 0
2.8711 0.074055 0.086941 0.088995 0.10012 0 0.11936 0.085917 0.090627 0.091909 0.10058 0.08285 27.412 0.23909 -0.11997 -0.0021774 0.051944 -0.18987 -0.070861 -0.057894 -0.21822 -0.11313 -0.22412 -0.23249 -0.25644 0.00097491 -0.0002012 -0.0006327 -0.0056394 -1.9102 0 0 0.074293 0 0.15644 0.26409 0.23032 0 0
2.875 0.040053 0.044256 0.066667 0.075102 0 0.086313 0.04824 0.066215 0.069433 0.069462 0.068316 28.898 0.27452 -0.10754 -0.0025306 0.07899 -0.17471 -0.052918 -0.021073 -0.18239 -0.082339 -0.19113 -0.18324 -0.21367 -0.00033933 -0.00064571 -0.0014553 -0.0062325 -1.2993 0 0 0.060634 0 0.16864 0.28404 0.23997 0 0
2.8789 -0.004241 -0.01114 0.018642 0.037101 0 0.036024 0.014727 0.030932 0.050739 0.035359 0.053029 30.402 0.30298 -0.095039 0.0035322 0.11319 -0.15468 -0.025483 0.025485 -0.14776 -0.040528 -0.15788 -0.13777 -0.1581 -0.0012392 -0.00083613 -0.0018089 -0.007209 -0.59512 0 0 0.050749 0 0.16882 0.30484 0.25791 0 0
2.8828 -0.058643 -0.070229 -0.062808 -0.023917 0 -0.033973 -0.020156 -0.01149 0.029945 -0.0052259 0.047735 31.916 0.32142 -0.083012 0.022234 0.16019 -0.12862 0.013364 0.08272 -0.11271 0.015503 -0.11401 -0.091717 -0.085955 -0.00096377 -0.00045358 -0.0010137 -0.0073369 0.1807 0 0 0.041622 0 0.15842 0.32276 0.2789 0 0
2.8867 -0.11515 -0.12219 -0.16503 -0.10719 0 -0.11851 -0.06528 -0.056518 -0.00284 -0.055595 0.053978 33.415 0.33479 -0.068615 0.052647 0.21712 -0.09448 0.06147 0.14907 -0.069527 0.082986 -0.055057 -0.032297 -0.00010813 0.00011887 0.00021156 0.00054851 -0.0060285 1.0242 0 0 0.028581 0 0.14507 0.33785 0.29892 0 0
2.8906 -0.16019 -0.15941 -0.25799 -0.19465 0 -0.20248 -0.12056 -0.1029 -0.053634 -0.11275 0.051621 34.874 0.34759 -0.046607 0.093601 0.28128 -0.046077 0.11796 0.22469 -0.0055594 0.16029 0.021757 0.058126 0.098146 0.00093559 0.00058646 0.001775 -0.0038174 1.9462 0 0 0.0025278 0 0.13455 0.35089 0.31637 0 0
2.8945 -0.18426 -0.18083 -0.30712 -0.25641 0 -0.26323 -0.17404 -0.15058 -0.11961 -0.1669 0.0073172 36.292 0.36533 -0.011673 0.14289 0.34891 0.025645 0.18165 0.30974 0.090186 0.24518 0.11813 0.19208 0.20696 0.00077539 0.00037276 0.0019149 -0.0016453 2.9456 0 0 -0.049193 0 0.13324 0.36331 0.33022 0 0
2.8984 -0.19081 -0.19224 -0.29102 -0.26777 0 -0.27989 -0.21183 -0.19587 -0.19099 -0.2082 -0.099573 37.686 0.40079 0.038489 0.19493 0.41193 0.12539 0.25237 0.40791 0.21867 0.33435 0.23728 0.36664 0.32512 -0.00010209 -0.0002452 0.0012123 0.00017896 3.9854 0 0 -0.13477 0 0.15472 0.37917 0.34178 0 0
2.9023 -0.19525 -0.20338 -0.21813 -0.22884 0 -0.24792 -0.23109 -0.23207 -0.25705 -0.23496 -0.25448 39.072 0.45094 0.10027 0.24305 0.46819 0.24526 0.32655 0.51389 0.3666 0.42334 0.36574 0.56056 0.44656 -0.00086279 -0.00085193 0.00048303 0.0021438 4.9963 0 0 -0.24667 0 0.19262 0.39923 0.35589 0 0
2.9063 -0.2136 -0.22271 -0.13293 -0.17229 0 -0.19024 -0.24319 -0.25708 -0.31089 -0.25553 -0.40855 40.446 0.51118 0.16338 0.28568 0.51896 0.3638 0.40301 0.6239 0.50971 0.51119 0.49773 0.74248 0.56887 -0.00098812 -0.0011475 0.00018619 0.0046568 5.9078 0 0 -0.35766 0 0.24092 0.42251 0.37463 0 0
2.9102 -0.25003 -0.25245 -0.099845 -0.14942 0 -0.15236 -0.26426 -0.27966 -0.35045 -0.28183 -0.50519 41.787 0.57588 0.2141 0.32208 0.56593 0.45583 0.48029 0.73337 0.62277 0.59711 0.62792 0.88598 0.68942 -0.00071429 -0.0010541 5.2819e-05 0.0071981 6.6814 0 0 -0.43247 0 0.29287 0.44748 0.39922 0 0
2.9141 -0.29413 -0.28702 -0.16433 -0.19776 0 -0.17697 -0.3022 -0.31432 -0.37775 -0.32012 -0.51544 43.072 0.63473 0.24225 0.35209 0.61227 0.50762 0.55569 0.83343 0.69166 0.67989 0.74872 0.98246 0.80339 -0.00064494 -0.00062625 -0.00037642 0.0085889 7.3231 0 0 -0.4509 0 0.33691 0.47085 0.43038 0 0
2.918 -0.32979 -0.31643 -0.31241 -0.31019 0 -0.27133 -0.35128 -0.36656 -0.39838 -0.36618 -0.45882 44.296 0.67273 0.24787 0.37787 0.66027 0.52614 0.62225 0.90878 0.72128 0.75583 0.8506 1.0437 0.90115 -0.0010426 3.4e-07 -0.0010262 0.008203 7.871 0 0 -0.42579 0 0.35828 0.48692 0.46322 0 0
2.9219 -0.34736 -0.33303 -0.46444 -0.43065 0 -0.39345 -0.39726 -0.4225 -0.41993 -0.40808 -0.39476 45.467 0.68947 0.24236 0.40052 0.70625 0.53456 0.67564 0.95656 0.73387 0.82128 0.9317 1.0921 0.97859 -0.0015646 0.00057044 -0.0012794 0.0068242 8.3661 0 0 -0.39876 0 0.35864 0.49488 0.49169 0 0
2.9258 -0.34873 -0.33652 -0.52157 -0.48706 0 -0.47457 -0.42665 -0.45592 -0.44702 -0.43333 -0.38712 46.602 0.68567 0.24194 0.41879 0.74543 0.55647 0.71195 0.97452 0.75636 0.87176 0.98831 1.145 1.0313 -0.0016621 0.00076496 -0.00070956 0.0061372 8.8171 0 0 -0.41219 0 0.34047 0.49458 0.51219 0 0
2.9297 -0.3429 -0.33363 -0.44034 -0.44316 0 -0.46731 -0.43296 -0.44922 -0.47484 -0.43537 -0.46108 47.709 0.66368 0.25693 0.43083 0.77227 0.59921 0.72765 0.9621 0.80222 0.90261 1.017 1.2012 1.0557 -0.0011692 0.00043388 0.00032752 0.0072601 9.1741 0 0 -0.47595 0 0.30811 0.48649 0.52152 0 0
2.9336 -0.33801 -0.33261 -0.277 -0.33067 0 -0.38337 -0.41783 -0.40981 -0.48797 -0.41655 -0.57985 48.784 0.62836 0.28445 0.42919 0.77144 0.64794 0.71368 0.91787 0.85939 0.89984 1.0044 1.2397 1.0407 -0.00048379 -0.00021239 0.00097922 0.009742 9.3298 0 0 -0.55505 0 0.27189 0.47173 0.5142 0 0
2.9375 -0.33737 -0.33755 -0.15676 -0.2323 0 -0.28802 -0.38967 -0.36602 -0.4694 -0.38706 -0.66115 49.814 0.59151 0.30999 0.41383 0.74459 0.67465 0.68013 0.86184 0.89486 0.86887 0.95974 1.2321 0.99974 -0.00022079 -0.00073085 0.00078152 0.011999 9.1689 0 0 -0.59055 0 0.24436 0.45545 0.49711 0 0
2.9414 -0.34095 -0.34701 -0.18183 -0.22291 0 -0.25178 -0.36142 -0.34502 -0.41528 -0.36039 -0.62923 50.787 0.55625 0.31726 0.38757 0.69765 0.65642 0.63508 0.8045 0.87612 0.81616 0.89136 1.1611 0.94249 -0.00072159 -0.00083133 0.00015087 0.012722 8.6533 0 0 -0.54104 0 0.22787 0.43954 0.47562 0 0
2.9453 -0.34812 -0.35724 -0.3484 -0.31219 0 -0.2967 -0.34617 -0.35237 -0.34295 -0.34651 -0.47068 51.697 0.52388 0.29958 0.35377 0.63665 0.59166 0.58526 0.75324 0.79604 0.74768 0.80675 1.0359 0.87667 -0.0018473 -0.00061808 -8.8524e-05 0.0119 7.8913 0 0 -0.41473 0 0.22279 0.42516 0.45399 0 0
2.9492 -0.35797 -0.36617 -0.543 -0.43563 0 -0.38151 -0.35056 -0.37068 -0.28278 -0.34579 -0.25286 52.541 0.4945 0.26474 0.3182 0.57111 0.50349 0.53966 0.7163 0.68233 0.67202 0.71681 0.89155 0.8121 -0.0031358 -0.00040841 0.00036941 0.010591 7.124 0 0 -0.26767 0 0.22748 0.41326 0.43765 0 0
2.9531 -0.36817 -0.37412 -0.6263 -0.50338 0 -0.43787 -0.36953 -0.37679 -0.25802 -0.34835 -0.085844 53.325 0.46655 0.23001 0.29407 0.52055 0.42744 0.51127 0.69932 0.58222 0.60715 0.64513 0.77325 0.76316 -0.0040996 -0.0003387 0.00096201 0.0098561 6.6119 0 0 -0.1686 0 0.23377 0.40427 0.43229 0 0
2.957 -0.37555 -0.38152 -0.53967 -0.46937 0 -0.42704 -0.38821 -0.36075 -0.26845 -0.34145 -0.050845 54.055 0.44084 0.21071 0.28516 0.491 0.39026 0.49893 0.69389 0.53227 0.56082 0.60155 0.71297 0.73058 -0.0044411 -0.00023565 0.00087888 0.0099512 6.488 0 0 -0.15526 0 0.23595 0.39741 0.43424 0 0
2.9609 -0.37894 -0.38705 -0.34948 -0.36556 0 -0.36911 -0.3918 -0.33091 -0.29219 -0.32081 -0.14636 54.734 0.42034 0.21045 0.29185 0.48398 0.39404 0.50082 0.69594 0.53565 0.5362 0.59063 0.71421 0.71393 -0.0041381 8.5348e-05 -2.1523e-05 0.010424 6.6856 0 0 -0.21295 0 0.23339 0.39274 0.4406 0 0
2.9648 -0.38067 -0.38865 -0.19506 -0.27473 0 -0.32225 -0.37686 -0.30455 -0.30444 -0.29665 -0.29252 55.361 0.40867 0.22008 0.3128 0.49903 0.4169 0.5139 0.70139 0.56458 0.53483 0.61457 0.75445 0.71171 -0.0034391 0.00047673 -0.00099886 0.010776 7.0015 0 0 -0.28922 0 0.22676 0.39033 0.44793 0 0
2.9688 -0.38422 -0.38617 -0.18371 -0.26531 0 -0.33184 -0.35465 -0.2953 -0.29765 -0.2878 -0.38997 55.931 0.41608 0.2258 0.34254 0.53368 0.43104 0.53201 0.70538 0.58534 0.55909 0.67619 0.80306 0.7217 -0.0027675 0.00054466 -0.001153 0.010919 7.2467 0 0 -0.33223 0 0.22104 0.39073 0.44921 0 0
2.9727 -0.38976 -0.38201 -0.31492 -0.34083 0 -0.39333 -0.34314 -0.30759 -0.28628 -0.30698 -0.38845 56.443 0.44418 0.22062 0.36687 0.57331 0.42498 0.54612 0.70755 0.58537 0.59731 0.75441 0.84196 0.73663 -0.0025148 0.00012033 -0.00031447 0.011057 7.3694 0 0 -0.32493 0 0.22361 0.39243 0.44038 0 0
2.9766 -0.39287 -0.37873 -0.48752 -0.4414 0 -0.45762 -0.35355 -0.33805 -0.29317 -0.34907 -0.3156 56.902 0.48707 0.21022 0.37996 0.6107 0.41286 0.55456 0.71096 0.58106 0.64188 0.83394 0.87466 0.75394 -0.0028051 -0.00044669 0.00081549 0.011315 7.4606 0 0 -0.2924 0 0.23527 0.39365 0.42286 0 0
2.9805 -0.38828 -0.37591 -0.57727 -0.49172 0 -0.47095 -0.3819 -0.37805 -0.32977 -0.39313 -0.24942 57.315 0.53896 0.20846 0.37918 0.64209 0.42283 0.55753 0.71835 0.60156 0.6886 0.90483 0.91866 0.7728 -0.0034121 -0.00059051 0.0013806 0.011563 7.6507 0 0 -0.27993 0 0.25503 0.39294 0.39852 0 0
2.9844 -0.37519 -0.37012 -0.52383 -0.4558 0 -0.41567 -0.4116 -0.41466 -0.38642 -0.41713 -0.26011 57.688 0.59149 0.226 0.36327 0.66455 0.47322 0.55661 0.73334 0.66323 0.73366 0.95662 0.98815 0.79298 -0.003932 -0.00014691 0.0011748 0.011587 7.9921 0 0 -0.31919 0 0.28012 0.38854 0.37049 0 0
2.9883 -0.35831 -0.35832 -0.36721 -0.35885 0 -0.32162 -0.42436 -0.43379 -0.43913 -0.41369 -0.36362 58.016 0.62429 0.26094 0.33697 0.67625 0.55566 0.55802 0.76108 0.75556 0.77247 0.9741 1.08 0.814 -0.0040964 0.00042247 0.00074751 0.011332 8.4143 0 0 -0.40607 0 0.29951 0.37813 0.34755 0 0
2.9922 -0.34344 -0.34136 -0.21516 -0.26524 0 -0.24406 -0.41151 -0.4277 -0.4658 -0.39395 -0.51491 58.288 0.63317 0.29911 0.31255 0.68187 0.63862 0.56474 0.79511 0.84782 0.80473 0.96704 1.1724 0.83227 -0.0039634 0.00051162 0.0007849 0.010965 8.7714 0 0 -0.50356 0 0.30672 0.36508 0.33414 0 0
2.9961 -0.33243 -0.32389 -0.16864 -0.2326 0 -0.22683 -0.3786 -0.4022 -0.45949 -0.377 -0.63874 58.491 0.61855 0.32396 0.29435 0.6819 0.68859 0.57609 0.83038 0.90882 0.82868 0.93918 1.2367 0.84377 -0.0038336 5.5742e-05 0.001448 0.010743 8.9299 0 0 -0.56578 0 0.3005 0.35197 0.33146 0 0
3 -0.32284 -0.31097 -0.25492 -0.27455 0 -0.27559 -0.34161 -0.37475 -0.4305 -0.37455 -0.67474 58.628 0.58326 0.32824 0.28527 0.67648 0.69175 0.59022 0.86115 0.92385 0.84233 0.89485 1.252 0.84421 -0.0039812 -0.00036069 0.0022891 0.010852 8.8343 0 0 -0.56627 0 0.28139 0.34153 0.3396 0 0
3.0039 -0.31244 -0.30483 -0.41002 -0.35443 0 -0.35564 -0.3175 -0.362 -0.39802 -0.3832 -0.60991 58.714 0.53509 0.31802 0.28689 0.66349 0.66 0.60103 0.87543 0.89816 0.83947 0.83893 1.2148 0.82383 -0.0044455 -0.00013104 0.0027247 0.011304 8.5179 0 0 -0.5121 0 0.25353 0.33894 0.35722 0 0
3.0078 -0.30294 -0.30462 -0.52166 -0.41172 0 -0.41354 -0.31453 -0.36593 -0.3776 -0.389 -0.48173 58.77 0.49364 0.30649 0.29091 0.64213 0.61852 0.59845 0.86275 0.84814 0.81641 0.78072 1.1374 0.77868 -0.0050378 0.00069231 0.0025389 0.011913 8.0677 0 0 -0.43584 0 0.23101 0.34627 0.37545 0 0
3.0117 -0.2985 -0.30845 -0.50717 -0.40355 0 -0.41003 -0.32714 -0.37161 -0.3716 -0.37879 -0.35186 58.81 0.46692 0.30277 0.29045 0.61486 0.58612 0.58033 0.82455 0.78921 0.77608 0.7251 1.0383 0.71518 -0.0055226 0.0014258 0.0019759 0.012345 7.567 0 0 -0.37173 0 0.22065 0.35989 0.38831 0 0
3.0156 -0.30072 -0.31456 -0.37467 -0.33456 0 -0.34539 -0.33872 -0.35948 -0.36779 -0.34892 -0.26682 58.829 0.4575 0.30476 0.2823 0.5837 0.56331 0.54621 0.76193 0.72845 0.72037 0.67477 0.93249 0.6383 -0.0057995 0.0014635 0.0014515 0.012307 7.048 0 0 -0.33298 0 0.225 0.37658 0.39264 0 0
3.0195 -0.30561 -0.32018 -0.22132 -0.25405 0 -0.26073 -0.33153 -0.32167 -0.34745 -0.30609 -0.23149 58.807 0.46548 0.30112 0.26428 0.55128 0.53545 0.4972 0.67774 0.66442 0.65228 0.63198 0.82737 0.55459 -0.0059553 0.000879 0.0012213 0.011782 6.4833 0 0 -0.30612 0 0.2448 0.39229 0.38612 0 0
3.0234 -0.30622 -0.32046 -0.16275 -0.22003 0 -0.21099 -0.29844 -0.26827 -0.29937 -0.262 -0.21439 58.727 0.48341 0.28035 0.23788 0.52394 0.48649 0.43952 0.57962 0.5925 0.57932 0.60193 0.72573 0.48075 -0.0061712 0.00027409 0.001269 0.011119 5.831 0 0 -0.26651 0 0.27462 0.39672 0.36688 0 0
3.0273 -0.29811 -0.31013 -0.24144 -0.25398 0 -0.22541 -0.24854 -0.21876 -0.23109 -0.22693 -0.18073 58.58 0.49414 0.23995 0.21483 0.50295 0.41321 0.38772 0.48691 0.51218 0.51295 0.58065 0.63196 0.42615 -0.0065651 9.9896e-05 0.0014097 0.010809 5.1088 0 0 -0.20303 0 0.29814 0.389 0.34486 0 0
3.0313 -0.28238 -0.28795 -0.38577 -0.32115 0 -0.28399 -0.20203 -0.18753 -0.16791 -0.20567 -0.12587 58.375 0.4918 0.18975 0.20075 0.48724 0.33054 0.34791 0.4086 0.43232 0.4577 0.5662 0.55482 0.39358 -0.0070797 0.00024566 0.0014636 0.011086 4.4336 0 0 -0.13193 0 0.30856 0.37072 0.32514 0 0
3.0352 -0.26392 -0.25955 -0.45943 -0.35515 0 -0.33083 -0.17722 -0.17596 -0.13764 -0.19673 -0.079527 58.125 0.47305 0.14714 0.19981 0.47513 0.26466 0.32468 0.35233 0.37022 0.41694 0.55649 0.5041 0.3841 -0.0075058 0.0003165 0.0013793 0.011722 3.9751 0 0 -0.087358 0 0.30124 0.34455 0.31213 0 0
3.0391 -0.24775 -0.23533 -0.36941 -0.31099 0 -0.31739 -0.17902 -0.17598 -0.15044 -0.19426 -0.076277 57.839 0.43627 0.12746 0.21672 0.46309 0.23765 0.32371 0.32961 0.34259 0.39512 0.54848 0.48348 0.39845 -0.0076506 0.00017801 0.0012575 0.012239 3.8386 0 0 -0.094198 0 0.27166 0.3162 0.31196 0 0
3.043 -0.23721 -0.22405 -0.14837 -0.205 0 -0.24269 -0.19716 -0.17914 -0.18961 -0.19191 -0.1192 57.516 0.39385 0.13476 0.24629 0.44627 0.25269 0.34194 0.34397 0.35284 0.39105 0.53834 0.48634 0.42825 -0.0075385 6.4416e-05 0.0012571 0.012337 3.9726 0 0 -0.14503 0 0.22882 0.2973 0.32621 0 0
3.0469 -0.23427 -0.22733 0.059188 -0.10736 0 -0.15668 -0.2154 -0.1826 -0.22246 -0.18702 -0.17187 57.153 0.35916 0.15877 0.27726 0.42596 0.29018 0.3688 0.38241 0.38474 0.39791 0.52681 0.49905 0.4641 -0.0074521 0.00014982 0.0014251 0.012109 4.1925 0 0 -0.20156 0 0.18757 0.29141 0.34817 0 0
3.0508 -0.23947 -0.23932 0.10222 -0.09034 0 -0.12234 -0.22379 -0.18864 -0.22451 -0.18277 -0.1883 56.749 0.33901 0.1807 0.30363 0.40492 0.31955 0.39934 0.43832 0.41063 0.41357 0.51619 0.5107 0.5034 -0.0077148 0.00019955 0.0015903 0.011841 4.3226 0 0 -0.22228 0 0.15606 0.29944 0.37372 0 0
3.0547 -0.25032 -0.25143 -0.060023 -0.17237 0 -0.16655 -0.22468 -0.20068 -0.19855 -0.18592 -0.15488 56.31 0.33881 0.18524 0.31996 0.3869 0.32074 0.4289 0.50422 0.41174 0.43614 0.5097 0.52204 0.54466 -0.0083563 -0.00016661 0.0014756 0.011651 4.3423 0 0 -0.19556 0 0.14164 0.32086 0.39841 0 0
3.0586 -0.26054 -0.25766 -0.32175 -0.30208 0 -0.25949 -0.2284 -0.22016 -0.17294 -0.20155 -0.10639 55.84 0.36527 0.17152 0.31904 0.38316 0.30014 0.45192 0.56771 0.39546 0.46633 0.51808 0.54622 0.59119 -0.0089807 -0.00087538 0.00099225 0.011393 4.4087 0 0 -0.15133 0 0.15551 0.35192 0.41416 0 0
3.0625 -0.26299 -0.25652 -0.50472 -0.39438 0 -0.33811 -0.2432 -0.24528 -0.17988 -0.22836 -0.10089 55.333 0.4038 0.15454 0.30902 0.39687 0.2874 0.47018 0.61983 0.39346 0.5026 0.54475 0.59937 0.64632 -0.0090385 -0.001262 0.0004394 0.010912 4.722 0 0 -0.1401 0 0.18609 0.38076 0.42027 0 0
3.0664 -0.25495 -0.24968 -0.48652 -0.39 0 -0.35288 -0.2679 -0.27094 -0.23064 -0.25863 -0.17445 54.782 0.44524 0.15484 0.29639 0.42586 0.3133 0.4861 0.6594 0.43835 0.54378 0.58821 0.68691 0.71024 -0.0083289 -0.00071174 0.00034136 0.010328 5.3424 0 0 -0.19435 0 0.22393 0.40262 0.41892 0 0
3.0703 -0.24073 -0.23982 -0.28685 -0.29446 0 -0.30058 -0.29245 -0.29006 -0.30627 -0.28285 -0.31206 54.19 0.48292 0.18296 0.28602 0.46699 0.38453 0.50137 0.68626 0.53516 0.58833 0.6457 0.7952 0.7817 -0.0072788 0.0005698 0.00099141 0.0099838 6.1078 0 0 -0.30184 0 0.26147 0.41468 0.41232 0 0
3.0742 -0.22853 -0.22986 -0.050359 -0.1711 0 -0.22089 -0.3052 -0.29699 -0.36993 -0.29527 -0.4553 53.566 0.5092 0.23027 0.28363 0.51429 0.47522 0.51782 0.70113 0.65118 0.63343 0.71164 0.89482 0.85722 -0.0066811 0.0015919 0.0021276 0.010109 6.7202 0 0 -0.41116 0 0.28896 0.41466 0.40387 0 0
3.0781 -0.22398 -0.22296 0.057875 -0.097314 0 -0.16466 -0.30063 -0.29198 -0.39065 -0.29613 -0.53793 52.922 0.51928 0.27372 0.29163 0.55244 0.54284 0.5347 0.70816 0.73434 0.67062 0.76821 0.95446 0.9228 -0.0070582 0.0015151 0.0031063 0.010585 6.9312 0 0 -0.46538 0 0.29661 0.40583 0.39913 0 0
3.082 -0.22679 -0.22169 -0.033169 -0.11565 0 -0.16041 -0.28237 -0.28229 -0.36169 -0.28955 -0.52346 52.257 0.52048 0.29124 0.30265 0.5746 0.55652 0.54842 0.7123 0.74779 0.69551 0.8043 0.95716 0.96899 -0.0081957 0.00053015 0.0034588 0.011056 6.6878 0 0 -0.43892 0 0.29066 0.39642 0.39876 0 0
3.0859 -0.23315 -0.22629 -0.25503 -0.2098 0 -0.20081 -0.26035 -0.27725 -0.30274 -0.27978 -0.42335 51.554 0.51649 0.27637 0.31203 0.57868 0.51685 0.55622 0.71404 0.69436 0.70547 0.81466 0.90893 0.99011 -0.0092734 -0.00030907 0.0032921 0.011253 6.1467 0 0 -0.35227 0 0.27538 0.38994 0.40206 0 0
3.0898 -0.24043 -0.234 -0.45102 -0.31704 0 -0.25279 -0.24478 -0.28019 -0.24668 -0.2689 -0.28929 50.798 0.511 0.24149 0.3153 0.56438 0.45311 0.55549 0.71324 0.61274 0.69886 0.79611 0.83447 0.98196 -0.0094985 -0.0001742 0.0031232 0.011152 5.5693 0 0 -0.25655 0 0.25572 0.38922 0.40781 0 0
3.0938 -0.24833 -0.24077 -0.48565 -0.368 0 -0.28054 -0.24085 -0.28454 -0.22021 -0.25708 -0.18574 49.989 0.50841 0.20816 0.30552 0.5336 0.40199 0.54119 0.70647 0.54906 0.67296 0.74516 0.76245 0.9368 -0.0087023 0.0006857 0.0033127 0.010875 5.1764 0 0 -0.20049 0 0.24035 0.39698 0.41279 0 0
3.0977 -0.25584 -0.24421 -0.3373 -0.33059 0 -0.26744 -0.24637 -0.27891 -0.22897 -0.24407 -0.15521 49.141 0.50873 0.19253 0.28621 0.49998 0.38397 0.5167 0.69153 0.52612 0.63744 0.68089 0.70949 0.86914 -0.00742 0.0012593 0.0036923 0.010536 5.0446 0 0 -0.2018 0 0.23432 0.40826 0.4139 0 0
3.1016 -0.25899 -0.24498 -0.11209 -0.23181 0 -0.22622 -0.2529 -0.2573 -0.25498 -0.23024 -0.19355 48.273 0.50975 0.19605 0.26377 0.47023 0.39304 0.48694 0.66934 0.53187 0.59995 0.61741 0.67281 0.79197 -0.0064461 0.00090686 0.0037776 0.010249 5.0837 0 0 -0.2396 0 0.23604 0.41861 0.411 0 0
3.1055 -0.25372 -0.24537 0.029797 -0.14173 0 -0.19159 -0.24995 -0.22528 -0.26782 -0.21669 -0.25157 47.385 0.5099 0.20655 0.24299 0.44768 0.404 0.45554 0.64124 0.53309 0.56559 0.56386 0.63628 0.71394 -0.006273 5.9193e-05 0.0033269 0.010224 5.0979 0 0 -0.27034 0 0.24346 0.42513 0.40439 0 0
3.1094 -0.24163 -0.24657 -0.014385 -0.1261 0 -0.19688 -0.2311 -0.19619 -0.24459 -0.20495 -0.267 46.46 0.50732 0.20746 0.22957 0.43461 0.39088 0.42689 0.60964 0.5017 0.5399 0.52981 0.58544 0.6447 -0.0068406 -0.00028562 0.0026373 0.010654 4.9051 0 0 -0.25675 0 0.25326 0.42485 0.39481 0 0
3.1133 -0.2312 -0.24758 -0.21738 -0.198 0 -0.2471 -0.1995 -0.18098 -0.1869 -0.19642 -0.20887 45.487 0.50044 0.18896 0.23091 0.42945 0.34466 0.4083 0.58212 0.435 0.53054 0.52605 0.52074 0.59876 -0.0076952 0.00030324 0.0022596 0.011425 4.4596 0 0 -0.19247 0 0.25774 0.41552 0.38418 0 0
3.1172 -0.23127 -0.24664 -0.44009 -0.30493 0 -0.30887 -0.16873 -0.18122 -0.12281 -0.19153 -0.10231 44.469 0.49175 0.15484 0.24074 0.42503 0.28056 0.39867 0.56336 0.35772 0.53278 0.53963 0.45969 0.57228 -0.0083452 0.001188 0.0024488 0.011995 3.9045 0 0 -0.1075 0 0.25458 0.40282 0.37396 0 0
3.1211 -0.24229 -0.24356 -0.52937 -0.36534 0 -0.33044 -0.15641 -0.19073 -0.089898 -0.18931 -0.012272 43.423 0.4823 0.12121 0.25492 0.41955 0.2302 0.39721 0.55523 0.30638 0.54464 0.56457 0.42628 0.56365 -0.0085416 0.0013449 0.0029416 0.011766 3.5036 0 0 -0.050006 0 0.24371 0.38976 0.36423 0 0
3.125 -0.25475 -0.24025 -0.42671 -0.33052 0 -0.28222 -0.17251 -0.20265 -0.10956 -0.18832 0.0033113 42.359 0.47297 0.10728 0.26914 0.41227 0.22228 0.40274 0.55875 0.30672 0.56393 0.5949 0.43579 0.57064 -0.0083526 0.00047331 0.0032792 0.01071 3.4809 0 0 -0.055021 0 0.22585 0.37919 0.35491 0 0
3.1289 -0.25768 -0.23911 -0.20944 -0.22404 0 -0.18701 -0.21044 -0.21431 -0.17121 -0.18906 -0.065378 41.269 0.46428 0.12272 0.27659 0.40538 0.26283 0.4138 0.57527 0.35773 0.58836 0.62314 0.48599 0.59152 -0.0080492 -0.00067105 0.0032977 0.0095823 3.8746 0 0 -0.12077 0 0.20321 0.37531 0.34565 0 0
3.1328 -0.2492 -0.24107 -0.03429 -0.12598 0 -0.11093 -0.24932 -0.226 -0.23941 -0.1955 -0.17683 40.132 0.4552 0.15982 0.27503 0.40663 0.32921 0.42746 0.60007 0.43221 0.61499 0.64612 0.56029 0.6208 -0.0078878 -0.001051 0.0032482 0.0093566 4.5172 0 0 -0.20998 0 0.1821 0.37848 0.33682 0 0
3.1367 -0.23842 -0.24523 -0.024785 -0.11221 0 -0.11613 -0.26845 -0.23732 -0.27952 -0.21328 -0.27271 38.945 0.44529 0.19727 0.26877 0.41969 0.38438 0.44266 0.62908 0.49412 0.64309 0.66706 0.63922 0.65516 -0.0079147 -0.00037539 0.0034419 0.010325 5.1594 0 0 -0.27655 0 0.16581 0.38558 0.32959 0 0
3.1406 -0.23649 -0.25015 -0.18452 -0.19633 0 -0.21049 -0.26378 -0.24675 -0.28221 -0.24444 -0.31957 37.721 0.43493 0.2147 0.26132 0.44635 0.40336 0.45929 0.66088 0.52251 0.67265 0.6886 0.71095 0.69335 -0.0079346 0.00068473 0.0038404 0.01175 5.6408 0 0 -0.2982 0 0.15611 0.39447 0.32506 0 0
3.1445 -0.24591 -0.25511 -0.39799 -0.31977 0 -0.33657 -0.25214 -0.25479 -0.26763 -0.28305 -0.32513 36.481 0.42496 0.20795 0.25679 0.48727 0.39175 0.47748 0.69443 0.52538 0.70383 0.71384 0.77386 0.73431 -0.0077041 0.0012311 0.0040577 0.012488 5.9699 0 0 -0.29001 0 0.15421 0.40275 0.32439 0 0
3.1484 -0.25898 -0.25993 -0.51559 -0.39696 0 -0.41171 -0.25715 -0.26578 -0.26685 -0.31665 -0.32174 35.226 0.42018 0.19252 0.26313 0.53996 0.38061 0.49769 0.73033 0.53233 0.73637 0.74704 0.83124 0.7757 -0.0072177 0.00098568 0.0037768 0.012019 6.2581 0 0 -0.28833 0 0.16176 0.40583 0.32981 0 0
3.1523 -0.26631 -0.26403 -0.45968 -0.3788 0 -0.38896 -0.2875 -0.28421 -0.29599 -0.33385 -0.33615 33.936 0.42258 0.19112 0.27696 0.59029 0.40024 0.51788 0.76743 0.56982 0.76736 0.78227 0.88405 0.81337 -0.006803 0.00041134 0.003131 0.01088 6.5788 0 0 -0.31852 0 0.17259 0.40406 0.33762 0 0
3.1563 -0.26581 -0.26607 -0.2764 -0.28587 0 -0.2905 -0.32639 -0.30832 -0.34382 -0.3324 -0.37069 32.585 0.43224 0.21487 0.29464 0.63133 0.45409 0.5362 0.80369 0.63768 0.79416 0.81423 0.92744 0.84426 -0.0068643 0.00012434 0.0026413 0.010093 6.8776 0 0 -0.37321 0 0.18366 0.39808 0.34519 0 0
3.1602 -0.2628 -0.26488 -0.099397 -0.18893 0 -0.18815 -0.34357 -0.3282 -0.38103 -0.32024 -0.40589 31.169 0.44814 0.25357 0.31216 0.65715 0.51473 0.55075 0.83638 0.70632 0.81404 0.83752 0.95277 0.86539 -0.0074622 0.0003131 0.0027583 0.010194 7.0102 0 0 -0.41845 0 0.19205 0.38869 0.34995 0 0
3.1641 -0.26205 -0.2606 -0.053485 -0.1549 0 -0.14857 -0.32091 -0.3319 -0.38248 -0.30816 -0.41749 29.703 0.46702 0.28349 0.32261 0.65905 0.54534 0.5579 0.85908 0.73817 0.8216 0.84253 0.95275 0.87116 -0.0081523 0.00071135 0.0034463 0.010834 6.866 0 0 -0.42176 0 0.19329 0.37695 0.34769 0 0
3.168 -0.26159 -0.25488 -0.16649 -0.19993 0 -0.18721 -0.26934 -0.31512 -0.345 -0.30065 -0.39404 28.206 0.47872 0.28601 0.31938 0.63486 0.52848 0.55434 0.86174 0.71636 0.81174 0.82194 0.92586 0.85756 -0.0083221 0.00098428 0.0041898 0.011266 6.4704 0 0 -0.37815 0 0.18385 0.36433 0.33608 0 0
3.1719 -0.25558 -0.24979 -0.35041 -0.28191 0 -0.26405 -0.2216 -0.28536 -0.28881 -0.29344 -0.34468 26.681 0.47799 0.26152 0.30553 0.59366 0.47837 0.54183 0.84397 0.65725 0.78695 0.78207 0.87774 0.82842 -0.0077634 0.0010173 0.0044038 0.011131 5.9815 0 0 -0.31355 0 0.16616 0.35105 0.31894 0 0
3.1758 -0.24258 -0.24653 -0.46517 -0.33475 0 -0.31926 -0.20652 -0.25648 -0.24337 -0.28014 -0.29319 25.118 0.46245 0.22774 0.28363 0.53967 0.42791 0.52113 0.80553 0.5965 0.74817 0.72678 0.81862 0.78504 -0.0069208 0.00087471 0.0038936 0.010704 5.5876 0 0 -0.26404 0 0.14181 0.33672 0.29907 0 0
3.1797 -0.22922 -0.24498 -0.42097 -0.3177 0 -0.31746 -0.22717 -0.23836 -0.22826 -0.2606 -0.26088 23.513 0.43103 0.20521 0.25711 0.47754 0.40282 0.49339 0.74756 0.56079 0.69705 0.66108 0.75808 0.72925 -0.0065191 0.00064491 0.0030016 0.010464 5.3816 0 0 -0.24866 0 0.11299 0.32079 0.27975 0 0
3.1836 -0.22412 -0.24396 -0.2459 -0.24433 0 -0.26819 -0.26112 -0.23088 -0.24114 -0.24202 -0.24893 21.876 0.38499 0.20237 0.23311 0.41365 0.40427 0.45997 0.6736 0.54888 0.63619 0.59458 0.70003 0.66272 -0.0068919 0.00043027 0.0023531 0.010553 5.3018 0 0 -0.25683 0 0.084361 0.30159 0.26774 0 0
3.1875 -0.22851 -0.24175 -0.067436 -0.17102 0 -0.21202 -0.28031 -0.22644 -0.25994 -0.23109 -0.23518 20.22 0.33883 0.2113 0.21592 0.354 0.41158 0.42538 0.59962 0.53657 0.57506 0.53682 0.64169 0.59375 -0.0076677 0.00041337 0.0023982 0.010715 5.1775 0 0 -0.25853 0 0.060586 0.27982 0.26381 0 0
3.1914 -0.23391 -0.23649 -0.017395 -0.15333 0 -0.1873 -0.27155 -0.21731 -0.25761 -0.22542 -0.1928 18.541 0.30026 0.21543 0.20533 0.30068 0.40001 0.39159 0.53324 0.49936 0.5185 0.49025 0.57838 0.52688 -0.0081417 0.0007639 0.0030737 0.010676 4.8493 0 0 -0.22844 0 0.042934 0.25671 0.26596 0 0
3.1953 -0.23005 -0.22689 -0.12941 -0.20239 0 -0.20288 -0.24126 -0.20073 -0.22085 -0.21412 -0.1189 16.819 0.27476 0.2018 0.20062 0.25542 0.3589 0.36028 0.47998 0.43349 0.47037 0.45626 0.5113 0.46621 -0.007973 0.0013999 0.0038289 0.010461 4.2877 0 0 -0.1659 0 0.032088 0.23358 0.2721 0 0
3.1992 -0.215 -0.21319 -0.30902 -0.27475 0 -0.23462 -0.20484 -0.1787 -0.16054 -0.18842 -0.046276 15.037 0.26865 0.16976 0.20019 0.22082 0.29853 0.33378 0.44619 0.3591 0.4358 0.43604 0.45143 0.41775 -0.0075123 0.0019233 0.0040246 0.010286 3.6304 0 0 -0.096958 0 0.028584 0.21269 0.27879 0 0
3.2031 -0.19678 -0.19765 -0.40412 -0.30521 0 -0.24582 -0.17459 -0.15535 -0.10602 -0.15235 -0.021809 13.205 0.28274 0.13143 0.20089 0.20011 0.24336 0.31616 0.43463 0.3056 0.41972 0.42785 0.41462 0.39099 -0.007436 0.0019324 0.0034426 0.010242 3.1089 0 0 -0.057282 0 0.031386 0.19856 0.28101 0 0
3.207 -0.18482 -0.1836 -0.32434 -0.25852 0 -0.21618 -0.15658 -0.13591 -0.085701 -0.12234 -0.065308 11.356 0.30518 0.10472 0.20178 0.18977 0.21728 0.30744 0.43554 0.29171 0.41655 0.42565 0.41008 0.38369 -0.0080657 0.0014437 0.0025064 0.010205 2.9055 0 0 -0.067596 0 0.037687 0.19176 0.27955 0 0
3.2109 -0.18025 -0.17315 -0.11528 -0.15894 0 -0.15839 -0.15395 -0.12691 -0.10744 -0.1148 -0.14638 9.511 0.33011 0.10257 0.20358 0.18828 0.2291 0.30824 0.4448 0.31458 0.42362 0.42744 0.43179 0.39513 -0.0090501 0.00093038 0.0019879 0.010058 3.0385 0 0 -0.1187 0 0.047129 0.19269 0.27637 0 0
3.2148 -0.17501 -0.1654 0.074182 -0.072853 0 -0.10975 -0.16737 -0.13386 -0.15351 -0.13244 -0.20512 7.6618 0.35185 0.12407 0.20724 0.19358 0.26626 0.31873 0.45828 0.35344 0.43773 0.43138 0.46113 0.42344 -0.0096961 0.00085782 0.0023836 0.0099089 3.3531 0 0 -0.17716 0 0.059569 0.20119 0.27396 0 0
3.2188 -0.16031 -0.15681 0.10774 -0.056978 0 -0.10359 -0.18988 -0.15567 -0.19387 -0.16157 -0.20229 5.7755 0.3621 0.15385 0.21528 0.20156 0.30157 0.33933 0.47087 0.38355 0.45334 0.43523 0.48005 0.46461 -0.0095885 0.0011855 0.0034753 0.0099815 3.6244 0 0 -0.20854 0 0.076262 0.21672 0.27834 0 0
3.2227 -0.13528 -0.14373 -0.030912 -0.11401 0 -0.14146 -0.20464 -0.18047 -0.20702 -0.1823 -0.15388 3.8318 0.36095 0.17171 0.22637 0.20484 0.31081 0.36274 0.47907 0.3912 0.46311 0.43612 0.48395 0.50386 -0.0088984 0.0014033 0.0044829 0.010309 3.6919 0 0 -0.20161 0 0.096147 0.23331 0.29126 0 0
3.2266 -0.10709 -0.12483 -0.22504 -0.19111 0 -0.18859 -0.19331 -0.18978 -0.19192 -0.18208 -0.11686 1.8457 0.3516 0.16733 0.23717 0.20007 0.29011 0.3828 0.4818 0.38065 0.46417 0.43198 0.4825 0.53223 -0.0081514 0.0010963 0.0047032 0.010633 3.5296 0 0 -0.1747 0 0.11675 0.247 0.3095 0 0
3.2305 -0.08281 -0.10116 -0.31568 -0.22117 0 -0.19833 -0.15117 -0.17087 -0.1635 -0.16128 -0.13759 -0.14528 0.33582 0.14848 0.24447 0.18498 0.2591 0.39446 0.47742 0.36884 0.45428 0.42061 0.48721 0.54314 -0.0077664 0.00042274 0.0040711 0.010656 3.2109 0 0 -0.15875 0 0.13546 0.25496 0.32947 0 0
3.2344 -0.061875 -0.073866 -0.22323 -0.17232 0 -0.14762 -0.094072 -0.12793 -0.1384 -0.12862 -0.20984 -2.1174 0.31542 0.13438 0.24385 0.15727 0.24457 0.3915 0.46343 0.37051 0.43093 0.39897 0.49648 0.52923 -0.0078151 -3.609e-05 0.0031444 0.010362 2.8162 0 0 -0.17047 0 0.14842 0.25409 0.34568 0 0
3.2383 -0.036324 -0.041864 -0.0046835 -0.066748 0 -0.05479 -0.047483 -0.080616 -0.124 -0.093212 -0.27923 -4.0818 0.28966 0.13798 0.22671 0.11394 0.25594 0.36217 0.43061 0.3835 0.38837 0.35915 0.49209 0.47908 -0.008132 0.00010273 0.0025653 0.0099934 2.3625 0 0 -0.19782 0 0.14645 0.24067 0.34533 0 0
3.2422 0.0017903 -0.0022182 0.19453 0.041661 0 0.03537 -0.025113 -0.048484 -0.11696 -0.060245 -0.2878 -6.0681 0.25762 0.15239 0.19648 0.060707 0.27313 0.31211 0.37842 0.38571 0.33018 0.30288 0.45057 0.40401 -0.008539 0.00062104 0.0025385 0.009711 1.7975 0 0 -0.20989 0 0.13079 0.22049 0.32826 0 0
3.2461 0.053294 0.046766 0.25292 0.10884 0 0.087094 -0.016196 -0.033385 -0.10732 -0.030664 -0.21794 -8.0868 0.21771 0.15454 0.15511 -0.0014326 0.25952 0.24331 0.30458 0.34792 0.2554 0.22889 0.35961 0.30705 -0.0089248 0.00095637 0.0027948 0.009322 1.0425 0 0 -0.18193 0 0.10286 0.19664 0.2957 0 0
3.25 0.11108 0.10233 0.16238 0.12786 0 0.099958 0.0062767 -0.015851 -0.081763 -0.00071192 -0.10051 -10.111 0.16884 0.12458 0.10511 -0.07168 0.19079 0.15849 0.20773 0.25421 0.16314 0.13612 0.22516 0.19131 -0.0091871 0.00081059 0.0029745 0.0084058 0.039257 0 0 -0.11339 0 0.065241 0.17234 0.25024 0 0
3.2539 0.16503 0.15704 0.02991 0.12566 0 0.10489 0.063246 0.029494 -0.026291 0.039211 0.013419 -12.098 0.10941 0.063826 0.05021 -0.1513 0.074914 0.060665 0.083867 0.11357 0.048509 0.019448 0.063332 0.057431 -0.0092212 0.00041989 0.0029636 0.0066787 -1.2208 0 0 -0.024236 0 0.023793 0.15276 0.19779 0 0
3.2578 0.20764 0.20229 -0.0060914 0.13782 0 0.13535 0.1525 0.11171 0.066919 0.10145 0.089966 -14.022 0.045199 -0.0057517 -0.0045407 -0.23978 -0.054763 -0.042085 -0.05876 -0.047578 -0.086245 -0.12005 -0.11468 -0.091389 -0.0090204 0.0002083 0.0028598 0.0041751 -2.6838 0 0 0.064837 0 -0.010055 0.14053 0.15061 0 0
3.2617 0.23633 0.23301 0.11872 0.18285 0 0.19976 0.25019 0.2139 0.1893 0.1907 0.13235 -15.897 -0.017542 -0.060866 -0.058624 -0.33458 -0.16793 -0.1456 -0.20987 -0.20631 -0.23419 -0.27732 -0.31078 -0.25246 -0.0087409 0.00026236 0.0027219 0.0010732 -4.2335 0 0 0.14859 0 -0.032287 0.13316 0.11313 0 0
3.2656 0.25257 0.25018 0.34403 0.252 0 0.27726 0.32726 0.3049 0.31252 0.29321 0.17552 -17.755 -0.074964 -0.097479 -0.11267 -0.43355 -0.26156 -0.24806 -0.36337 -0.35929 -0.3905 -0.44959 -0.53382 -0.4246 -0.0085841 0.00025096 0.0024851 -0.0025384 -5.7162 0 0 0.23593 0 -0.041451 0.12825 0.086903 0 0
3.2695 0.26008 0.25931 0.52609 0.31715 0 0.33695 0.36625 0.36215 0.40147 0.37839 0.26291 -19.61 -0.1235 -0.13318 -0.16788 -0.53389 -0.35812 -0.34811 -0.51304 -0.51948 -0.54941 -0.63332 -0.78478 -0.60615 -0.0085831 -0.00012813 0.0021499 -0.0065897 -6.9947 0 0 0.33515 0 -0.037531 0.12267 0.072075 0 0
3.2734 0.26316 0.26632 0.54279 0.34944 0 0.36084 0.36767 0.3859 0.43845 0.41809 0.4165 -21.448 -0.1575 -0.18885 -0.2268 -0.62585 -0.47942 -0.44237 -0.64596 -0.69637 -0.69492 -0.81836 -1.0462 -0.78914 -0.0085455 -0.00071639 0.0019461 -0.010711 -8.0001 0 0 0.44185 0 -0.024182 0.10885 0.06617 0 0
3.2773 0.26516 0.27381 0.38729 0.33765 0 0.35216 0.34632 0.39351 0.43814 0.41043 0.61322 -23.237 -0.18383 -0.26656 -0.28618 -0.70346 -0.62054 -0.52887 -0.76087 -0.87805 -0.81837 -0.98929 -1.2847 -0.95794 -0.0082578 -0.00099796 0.002169 -0.014125 -8.7398 0 0 0.54022 0 -0.012935 0.08701 0.060603 0 0
3.2813 0.26712 0.28034 0.17879 0.29623 0 0.32668 0.32352 0.40161 0.43667 0.38608 0.78471 -24.959 -0.20521 -0.34452 -0.34185 -0.76295 -0.74785 -0.60371 -0.85512 -1.0321 -0.9142 -1.1358 -1.465 -1.101 -0.007745 -0.00063637 0.0028126 -0.016055 -9.2481 0 0 0.61361 0 -0.0076349 0.059122 0.053589 0 0
3.2852 0.26791 0.28285 0.076391 0.25723 0 0.29947 0.31881 0.41365 0.46073 0.38638 0.8513 -26.62 -0.22373 -0.3938 -0.38914 -0.80149 -0.8232 -0.66268 -0.92602 -1.1254 -0.97789 -1.248 -1.5646 -1.2074 -0.0072788 0.00015377 0.0034515 -0.016342 -9.5284 0 0 0.65234 0 -0.010715 0.028026 0.044487 0 0
3.2891 0.26662 0.27991 0.1563 0.24925 0 0.2786 0.34103 0.4229 0.50369 0.42868 0.7771 -28.24 -0.2406 -0.40187 -0.41866 -0.81379 -0.8328 -0.69607 -0.96585 -1.1455 -1.0004 -1.3073 -1.5807 -1.2566 -0.0070864 0.0008081 0.0035981 -0.015648 -9.5461 0 0 0.65316 0 -0.023626 -0.00027302 0.034843 0 0
3.293 0.26509 0.27366 0.34838 0.27698 0 0.2666 0.38119 0.42392 0.5312 0.48863 0.60571 -29.834 -0.25214 -0.38181 -0.42158 -0.80108 -0.79567 -0.695 -0.96773 -1.1066 -0.98057 -1.3019 -1.526 -1.2373 -0.0070634 0.00096041 0.0032027 -0.014963 -9.2805 0 0 0.61552 0 -0.039799 -0.016151 0.031167 0 0
3.2969 0.26771 0.26887 0.48861 0.3175 0 0.26306 0.41377 0.41823 0.51174 0.51716 0.43893 -31.401 -0.25401 -0.35953 -0.40288 -0.77176 -0.74529 -0.66504 -0.93677 -1.0352 -0.93031 -1.2462 -1.4196 -1.1673 -0.0068246 0.00075543 0.0027336 -0.014829 -8.7721 0 0 0.54244 0 -0.052135 -0.018565 0.036215 0 0
3.3008 0.27775 0.27018 0.4525 0.33812 0 0.26487 0.41068 0.40824 0.44335 0.47927 0.36396 -32.931 -0.24271 -0.35084 -0.36587 -0.72864 -0.70125 -0.60874 -0.87388 -0.95016 -0.85371 -1.1464 -1.2787 -1.0552 -0.0060769 0.00063536 0.0026972 -0.015014 -8.1058 0 0 0.44501 0 -0.057253 -0.0078122 0.050922 0 0
3.3047 0.29371 0.27926 0.26202 0.32288 0 0.26705 0.3612 0.38889 0.35224 0.38205 0.38477 -34.422 -0.21522 -0.34843 -0.31532 -0.67448 -0.65567 -0.53013 -0.78117 -0.8525 -0.7554 -1.0109 -1.1155 -0.91194 -0.0049366 0.0008736 0.0030936 -0.014907 -7.3422 0 0 0.3422 0 -0.052618 0.01451 0.075248 0 0
3.3086 0.3096 0.29403 0.072571 0.28579 0 0.26739 0.28257 0.34996 0.26745 0.26909 0.41859 -35.875 -0.16625 -0.32966 -0.26129 -0.61005 -0.58514 -0.43668 -0.66122 -0.73314 -0.63978 -0.85329 -0.93821 -0.75532 -0.0038466 0.0013416 0.0034127 -0.014198 -6.4815 0 0 0.2516 0 -0.036629 0.043141 0.10666 0 0
3.3125 0.31976 0.31014 0.044319 0.2592 0 0.27128 0.21075 0.28934 0.19893 0.18806 0.36595 -37.291 -0.10808 -0.27789 -0.21583 -0.54088 -0.47706 -0.34638 -0.53696 -0.5893 -0.52214 -0.70155 -0.75539 -0.60975 -0.0031532 0.001685 0.0031946 -0.013152 -5.5183 0 0 0.17848 0 -0.018483 0.067703 0.13604 0 0
3.3164 0.32368 0.3236 0.20419 0.26693 0 0.28898 0.17699 0.22287 0.13997 0.15998 0.19614 -38.665 -0.049577 -0.19931 -0.18217 -0.47043 -0.34751 -0.26716 -0.42148 -0.43602 -0.41114 -0.56831 -0.57984 -0.48389 -0.0027626 0.0016615 0.0025467 -0.012275 -4.5398 0 0 0.11528 0 -0.0034872 0.084702 0.15935 0 0
3.3203 0.32585 0.33255 0.41895 0.30529 0 0.32434 0.1881 0.17704 0.087233 0.17323 -0.025253 -39.984 0.0017398 -0.12138 -0.16193 -0.40251 -0.23554 -0.2051 -0.32574 -0.30378 -0.31476 -0.46364 -0.43076 -0.38423 -0.0022233 0.0013063 0.002045 -0.011786 -3.753 0 0 0.054475 0 0.0044977 0.092242 0.17389 0 0
3.3242 0.3306 0.3371 0.50686 0.34716 0 0.36489 0.22554 0.1682 0.053174 0.20091 -0.18771 -41.245 0.035413 -0.074372 -0.15609 -0.34362 -0.17837 -0.16791 -0.26502 -0.22419 -0.24513 -0.40111 -0.33193 -0.31906 -0.0011561 0.00084533 0.0021265 -0.011461 -3.3798 0 0 0.0027707 0 0.0010178 0.089132 0.17676 0 0
3.3281 0.33698 0.33797 0.39337 0.36419 0 0.38585 0.26199 0.18826 0.055993 0.22198 -0.21756 -42.448 0.040635 -0.070554 -0.16135 -0.30796 -0.18699 -0.16197 -0.25608 -0.21394 -0.22009 -0.3947 -0.30507 -0.2972 0.00038225 0.00050798 0.0026383 -0.010972 -3.5026 0 0 -0.018804 0 -0.014921 0.079003 0.16822 0 0
3.332 0.33914 0.33537 0.17505 0.34733 0 0.36825 0.28093 0.21264 0.099303 0.23011 -0.12039 -43.604 0.025322 -0.097328 -0.17177 -0.29839 -0.24121 -0.17876 -0.28673 -0.26743 -0.23391 -0.4313 -0.36053 -0.31076 0.0019338 0.00039354 0.0030141 -0.010322 -4.0068 0 0 0.0089531 0 -0.036516 0.067765 0.15395 0 0
3.3359 0.33195 0.32932 0.035238 0.31027 0 0.31672 0.28483 0.22449 0.16573 0.23038 0.041744 -44.716 -0.0061112 -0.12922 -0.18643 -0.31762 -0.30719 -0.21611 -0.3521 -0.36236 -0.28492 -0.50754 -0.49042 -0.36053 0.0030065 0.00041796 0.0028498 -0.0099299 -4.6878 0 0 0.085669 0 -0.060654 0.057029 0.13584 0 0
3.3398 0.31643 0.32077 0.085783 0.27645 0 0.25956 0.28889 0.23121 0.23258 0.23357 0.20443 -45.784 -0.048331 -0.14887 -0.20502 -0.36679 -0.36318 -0.27149 -0.44583 -0.47416 -0.36951 -0.61885 -0.66947 -0.44684 0.0034159 0.00034047 0.0022394 -0.010292 -5.4205 0 0 0.1892 0 -0.084405 0.047669 0.11554 0 0
3.3438 0.29963 0.31196 0.27332 0.26285 0 0.22928 0.30781 0.25578 0.29205 0.25284 0.33498 -46.807 -0.092658 -0.16009 -0.23032 -0.44836 -0.41296 -0.34414 -0.55946 -0.58888 -0.48224 -0.76209 -0.86463 -0.57687 0.0033234 -9.0028e-05 0.0015657 -0.011549 -6.2224 0 0 0.29118 0 -0.10427 0.038119 0.093816 0 0
3.3477 0.28893 0.30493 0.42974 0.27233 0 0.2396 0.34497 0.31072 0.3528 0.29846 0.42884 -47.782 -0.13031 -0.18237 -0.26244 -0.54316 -0.47692 -0.4243 -0.67383 -0.70577 -0.59914 -0.9159 -1.0483 -0.7328 0.0030215 -0.00089256 0.0010823 -0.013348 -7.146 0 0 0.37547 0 -0.12033 0.024573 0.071063 0 0
3.3516 0.2862 0.2995 0.41849 0.29622 0 0.27836 0.38919 0.38085 0.42119 0.36816 0.49107 -48.716 -0.15988 -0.23159 -0.29843 -0.63673 -0.569 -0.50455 -0.77991 -0.82823 -0.70667 -1.0658 -1.2069 -0.89653 0.0027295 -0.0017112 0.00079676 -0.015075 -8.1201 0 0 0.44312 0 -0.13312 0.0064848 0.048114 0 0
3.3555 0.28711 0.29279 0.2477 0.32087 0 0.32017 0.4198 0.43301 0.48452 0.44051 0.52983 -49.614 -0.18084 -0.30309 -0.33486 -0.7185 -0.67886 -0.57857 -0.8714 -0.95124 -0.79553 -1.2004 -1.3384 -1.0527 0.0025702 -0.001997 0.000712 -0.016254 -8.9171 0 0 0.50186 0 -0.14222 -0.015338 0.026243 0 0
3.3594 0.28573 0.28169 0.055994 0.33325 0 0.34497 0.41828 0.44395 0.51721 0.48275 0.56089 -50.477 -0.1933 -0.37183 -0.36633 -0.7761 -0.77432 -0.63815 -0.94143 -1.0566 -0.85574 -1.3054 -1.4429 -1.1811 0.0026491 -0.0014616 0.00098998 -0.016809 -9.3013 0 0 0.55311 0 -0.14633 -0.038645 0.0076029 0 0
3.3633 0.27977 0.26644 -0.0089538 0.32499 0 0.34616 0.381 0.41929 0.50519 0.47281 0.60297 -51.302 -0.19742 -0.40987 -0.37886 -0.7901 -0.82223 -0.66527 -0.97737 -1.1207 -0.87339 -1.3525 -1.513 -1.2396 0.0030567 -0.00040267 0.0017233 -0.017015 -9.2155 0 0 0.58903 0 -0.13921 -0.053766 -0.0012275 0 0
3.3672 0.27196 0.25211 0.089716 0.29616 0 0.32587 0.32482 0.38565 0.46217 0.41827 0.65719 -52.08 -0.19572 -0.40706 -0.37149 -0.77138 -0.81084 -0.66231 -0.98535 -1.1288 -0.86162 -1.3486 -1.5327 -1.2332 0.0037615 0.00047785 0.0025795 -0.017216 -8.8199 0 0 0.59965 0 -0.12048 -0.055803 0.00044555 0 0
3.3711 0.26692 0.24574 0.25813 0.25747 0 0.28826 0.2786 0.36524 0.41872 0.35309 0.69187 -52.809 -0.18762 -0.37748 -0.34474 -0.72471 -0.75599 -0.62992 -0.96513 -1.0832 -0.82433 -1.2951 -1.486 -1.1648 0.0045648 0.00066909 0.0028697 -0.01752 -8.3358 0 0 0.57985 0 -0.090342 -0.043274 0.012839 0 0
3.375 0.2669 0.25084 0.35844 0.22701 0 0.24072 0.26383 0.35817 0.3939 0.31157 0.65717 -53.492 -0.17246 -0.34659 -0.30088 -0.65616 -0.68682 -0.57057 -0.91704 -0.99857 -0.76574 -1.1953 -1.3682 -1.0411 0.0052745 0.00029961 0.0021496 -0.017714 -7.8468 0 0 0.5291 0 -0.050267 -0.01635 0.035327 0 0
3.3789 0.27003 0.26368 0.32163 0.22082 0 0.19878 0.27826 0.34787 0.37815 0.30161 0.52512 -54.137 -0.14768 -0.33011 -0.24582 -0.57443 -0.62337 -0.48843 -0.83745 -0.88974 -0.68851 -1.0528 -1.191 -0.87449 0.0060008 -2.4807e-05 0.00076747 -0.017475 -7.2491 0 0 0.4478 0 -0.0051267 0.02189 0.066178 0 0
3.3828 0.2719 0.27483 0.19433 0.24209 0 0.18299 0.29686 0.32028 0.34437 0.30126 0.3206 -54.749 -0.11512 -0.32219 -0.19564 -0.49537 -0.56411 -0.40187 -0.73452 -0.76298 -0.60019 -0.89331 -0.97937 -0.70491 0.0072519 0.00015687 -0.00031162 -0.016689 -6.3919 0 0 0.33854 0 0.031472 0.056701 0.097621 0 0
3.3867 0.26869 0.27539 0.090506 0.27668 0 0.20408 0.29087 0.27579 0.27549 0.28102 0.11249 -55.326 -0.079205 -0.30224 -0.1579 -0.42556 -0.49278 -0.32235 -0.61862 -0.6193 -0.5059 -0.73642 -0.76263 -0.55434 0.0096041 0.00071828 -0.00034659 -0.015589 -5.2651 0 0 0.21276 0 0.052544 0.079207 0.12499 0 0
3.3906 0.2597 0.26319 0.096389 0.29978 0 0.24918 0.24972 0.22392 0.18097 0.23039 -0.029496 -55.859 -0.043194 -0.25396 -0.13598 -0.36831 -0.39771 -0.25597 -0.49622 -0.46516 -0.40863 -0.59366 -0.56655 -0.43396 0.013118 0.0011288 0.00049637 -0.014559 -4.0536 0 0 0.093804 0 0.054394 0.084798 0.14579 0 0
3.3945 0.2479 0.24437 0.20573 0.29064 0 0.28591 0.18796 0.17162 0.088813 0.16464 -0.076999 -56.346 -0.010753 -0.18087 -0.13145 -0.32568 -0.28751 -0.20748 -0.37432 -0.31891 -0.31152 -0.47564 -0.40923 -0.35166 0.017014 0.00103 0.0013396 -0.013799 -3.0201 0 0 0.0081252 0 0.034885 0.070425 0.15817 0 0
3.3984 0.23862 0.22921 0.33053 0.24667 0 0.28575 0.13298 0.12103 0.024318 0.10915 -0.052855 -56.791 0.0094244 -0.10592 -0.1423 -0.30154 -0.18997 -0.18329 -0.27 -0.20529 -0.22471 -0.40456 -0.29972 -0.31702 0.02 0.00056445 0.0014761 -0.013214 -2.3414 0 0 -0.030935 0 -0.0052543 0.03594 0.15945 0 0
3.4023 0.23648 0.22557 0.37261 0.18743 0 0.24785 0.10621 0.07841 -0.0027727 0.079553 -0.0079814 -57.206 0.01841 -0.056263 -0.15308 -0.28717 -0.13473 -0.17061 -0.18929 -0.14163 -0.15463 -0.36778 -0.23787 -0.30299 0.021122 0.00012877 0.0010089 -0.012656 -2.0426 0 0 -0.032406 0 -0.046385 0.00047502 0.15523 0 0
3.4063 0.24219 0.2344 0.29976 0.14492 0 0.20072 0.11316 0.059669 0.0047234 0.076192 0.011784 -57.599 0.016835 -0.044759 -0.15818 -0.28071 -0.13276 -0.16561 -0.13707 -0.12759 -0.10687 -0.36203 -0.21645 -0.30181 0.020474 -0.00010505 0.00059832 -0.012212 -2.0558 0 0 -0.019776 0 -0.079907 -0.027239 0.14707 0 0
3.4102 0.25135 0.24999 0.17117 0.14487 0 0.17902 0.14643 0.080534 0.039892 0.092824 -0.011659 -57.965 0.0057917 -0.062131 -0.15362 -0.28077 -0.16868 -0.16549 -0.11732 -0.14776 -0.08635 -0.38362 -0.22732 -0.30778 0.019155 -0.00031857 0.00065815 -0.01218 -2.3104 0 0 -0.01138 0 -0.098869 -0.040055 0.13622 0 0
3.4141 0.25699 0.26376 0.093577 0.19028 0 0.19565 0.19308 0.13849 0.093634 0.12496 -0.061458 -58.295 -0.013473 -0.085181 -0.13616 -0.28773 -0.21258 -0.16959 -0.13905 -0.1853 -0.10307 -0.43057 -0.26925 -0.31911 0.018456 -0.00069505 0.00092963 -0.012672 -2.7638 0 0 -0.0057427 0 -0.094818 -0.029003 0.12342 0 0
3.418 0.25496 0.2691 0.1384 0.25799 0 0.23369 0.2386 0.20679 0.15197 0.16805 -0.091734 -58.576 -0.037561 -0.095187 -0.1134 -0.30413 -0.24339 -0.18347 -0.20325 -0.23595 -0.1593 -0.49685 -0.35112 -0.34481 0.018933 -0.0010544 0.00088419 -0.013338 -3.3763 0 0 0.015995 0 -0.07214 0.0020031 0.10891 0 0
3.4219 0.24792 0.26458 0.28058 0.31156 0 0.2635 0.2689 0.2516 0.19961 0.21183 -0.047881 -58.808 -0.064285 -0.093059 -0.095619 -0.331 -0.26581 -0.21144 -0.29766 -0.31074 -0.24313 -0.57593 -0.48486 -0.39143 0.020134 -0.00096526 0.00042852 -0.013604 -4.0994 0 0 0.073757 0 -0.044905 0.038451 0.093379 0 0
3.4258 0.24396 0.25456 0.40976 0.3231 0 0.26771 0.27617 0.25942 0.23204 0.24358 0.09984 -58.998 -0.093367 -0.099396 -0.088705 -0.37 -0.30633 -0.25665 -0.41697 -0.42481 -0.34904 -0.66603 -0.67122 -0.46298 0.021151 -0.00024459 4.1033e-05 -0.013303 -4.9051 0 0 0.17239 0 -0.021366 0.071605 0.077512 0 0
3.4297 0.24982 0.24677 0.41373 0.29036 0 0.25216 0.26723 0.24912 0.26295 0.26076 0.3259 -59.154 -0.12481 -0.13796 -0.097782 -0.42246 -0.38955 -0.32135 -0.55497 -0.58008 -0.47056 -0.76547 -0.88928 -0.5618 0.021448 0.00073842 0.00016193 -0.012992 -5.8059 0 0 0.29698 0 -0.0095536 0.092794 0.062193 0 0
3.4336 0.26416 0.24775 0.27451 0.23821 0 0.23711 0.26345 0.25598 0.31382 0.27832 0.54995 -59.28 -0.1598 -0.21404 -0.13007 -0.49192 -0.51268 -0.40761 -0.70109 -0.75496 -0.59694 -0.87234 -1.1002 -0.68712 0.0212 0.0013409 0.00057445 -0.013499 -6.8077 0 0 0.42007 0 -0.022106 0.087446 0.049926 0 0
3.4375 0.27726 0.25834 0.096245 0.20363 0 0.24044 0.28572 0.3012 0.39076 0.31745 0.68013 -59.377 -0.1967 -0.30504 -0.17302 -0.56883 -0.64018 -0.49787 -0.83747 -0.91049 -0.71368 -0.97761 -1.2651 -0.81254 0.020937 0.0012346 0.00056579 -0.015039 -7.8215 0 0 0.51347 0 -0.050309 0.063446 0.040903 0 0
3.4414 0.27813 0.27212 0.03022 0.21324 0 0.26731 0.33385 0.37386 0.4713 0.38233 0.67458 -59.446 -0.23356 -0.37318 -0.21785 -0.64591 -0.7256 -0.58048 -0.95456 -1.0106 -0.81357 -1.0746 -1.3637 -0.92231 0.020956 0.0006743 -0.00024517 -0.016834 -8.6348 0 0 0.55894 0 -0.086045 0.028923 0.034053 0 0
3.4453 0.26332 0.27889 0.14824 0.26646 0 0.30933 0.38074 0.43963 0.51763 0.44795 0.57273 -59.489 -0.26825 -0.39253 -0.25732 -0.71615 -0.74518 -0.64552 -1.0438 -1.0435 -0.89009 -1.1567 -1.401 -1.0038 0.021121 0.00017653 -0.0013468 -0.017741 -9.0097 0 0 0.55526 0 -0.1224 -0.0089957 0.028132 0 0
3.4492 0.23953 0.2713 0.3699 0.33358 0 0.34789 0.39124 0.46611 0.50666 0.4746 0.46693 -59.503 -0.29694 -0.36912 -0.28178 -0.76852 -0.71532 -0.67882 -1.0919 -1.0273 -0.93279 -1.2129 -1.3965 -1.04 0.021183 -5.4321e-06 -0.0017407 -0.017354 -8.8434 0 0 0.51972 0 -0.14999 -0.040421 0.020929 0 0
3.4531 0.21757 0.25006 0.51579 0.37065 0 0.35883 0.35194 0.44247 0.44921 0.43927 0.43406 -59.475 -0.31245 -0.33591 -0.28294 -0.78613 -0.67772 -0.66698 -1.0831 -0.99403 -0.92794 -1.2268 -1.3654 -1.0194 0.021146 -3.5969e-05 -0.0009515 -0.016445 -8.2482 0 0 0.48021 0 -0.16001 -0.054655 0.0097492 0 0
3.457 0.20362 0.22332 0.45346 0.34478 0 0.32233 0.28429 0.38052 0.37966 0.35585 0.48083 -59.394 -0.31387 -0.32494 -0.26861 -0.77162 -0.66301 -0.62296 -1.0289 -0.96289 -0.88347 -1.2022 -1.3074 -0.9625 0.021231 -0.00017349 0.00043231 -0.016226 -7.4634 0 0 0.4578 0 -0.15809 -0.056086 -0.0030961 0 0
3.4609 0.19559 0.20076 0.21526 0.25658 0 0.23851 0.22768 0.30241 0.32655 0.26541 0.5439 -59.261 -0.29957 -0.33924 -0.24329 -0.72574 -0.66333 -0.55291 -0.93239 -0.923 -0.80077 -1.1384 -1.2099 -0.87759 0.02148 -0.00041087 0.0012905 -0.017079 -6.669 0 0 0.44912 0 -0.1479 -0.048271 -0.014441 0 0
3.4648 0.18767 0.18712 -0.019193 0.1452 0 0.13768 0.20686 0.22834 0.29209 0.20496 0.53918 -59.09 -0.26845 -0.3495 -0.21201 -0.65097 -0.63854 -0.46409 -0.79851 -0.84197 -0.68269 -1.0363 -1.0597 -0.77356 0.021561 -0.00051036 0.0010417 -0.018041 -5.8657 0 0 0.42402 0 -0.13351 -0.035519 -0.020422 0 0
3.4688 0.17765 0.18079 -0.069157 0.06829 0 0.069858 0.21337 0.17114 0.25725 0.18267 0.41911 -58.897 -0.21634 -0.31931 -0.18259 -0.55123 -0.55173 -0.36697 -0.63234 -0.69496 -0.53137 -0.89208 -0.85562 -0.65916 0.021093 -0.00034407 0.00014652 -0.017571 -4.9249 0 0 0.34563 0 -0.12035 -0.024901 -0.010549 0 0
3.4727 0.16942 0.17763 0.095105 0.065714 0 0.072774 0.21659 0.13479 0.20319 0.17861 0.19912 -58.691 -0.15064 -0.238 -0.15927 -0.44656 -0.40422 -0.27467 -0.45904 -0.49121 -0.36992 -0.72495 -0.61308 -0.54175 0.020197 -7.7184e-05 -0.00043937 -0.014915 -3.7555 0 0 0.20131 0 -0.10862 -0.018897 0.018495 0 0
3.4766 0.16849 0.17584 0.32782 0.13086 0 0.14077 0.19192 0.11365 0.12643 0.16607 -0.054667 -58.459 -0.07842 -0.13226 -0.14054 -0.34811 -0.2396 -0.19079 -0.29406 -0.27535 -0.21369 -0.54921 -0.36186 -0.42199 0.019605 4.8655e-05 -0.00023822 -0.010789 -2.435 0 0 0.020189 0 -0.094716 -0.014339 0.063046 0 0
3.4805 0.17566 0.17686 0.43382 0.21287 0 0.22357 0.13974 0.094518 0.037563 0.13183 -0.2596 -58.185 -0.0055507 -0.046446 -0.12473 -0.26344 -0.11335 -0.11756 -0.14913 -0.10109 -0.074283 -0.376 -0.13857 -0.30076 0.020057 5.2409e-05 0.00037207 -0.0068261 -1.197 0 0 -0.13935 0 -0.075522 -0.007994 0.11883 0 0
3.4844 0.1858 0.18206 0.33459 0.25228 0 0.26138 0.081204 0.065126 -0.047581 0.080606 -0.35319 -57.865 0.06022 -0.0089037 -0.10914 -0.20068 -0.053723 -0.056976 -0.038257 0.0019033 0.0344 -0.2193 0.023349 -0.17958 0.021526 0.00022505 0.00068848 -0.0043877 -0.30318 0 0 -0.22502 0 -0.046949 0.0049133 0.17881 0 0
3.4883 0.19283 0.18952 0.12865 0.22482 0 0.23009 0.040052 0.02571 -0.11144 0.026873 -0.32035 -57.514 0.10184 -0.013208 -0.090281 -0.17078 -0.046393 -0.014198 0.014185 0.04145 0.088649 -0.10898 0.10444 -0.071692 0.023076 0.00076744 0.00046157 -0.0037797 0.087614 0 0 -0.22224 0 -0.0063087 0.03087 0.2237 0 0
3.4922 0.19527 0.19485 -0.0022741 0.15869 0 0.15846 0.029082 -0.0069703 -0.13403 -0.013445 -0.20213 -57.149 0.11766 -0.028904 -0.070664 -0.16431 -0.05377 0.012048 0.020004 0.047043 0.099248 -0.047888 0.10582 0.0092484 0.02358 0.0014803 8.0228e-05 -0.0043607 -0.033628 0 0 -0.15865 0 0.03647 0.063375 0.24526 0 0
3.4961 0.19638 0.19534 0.047724 0.11035 0 0.1029 0.049217 -0.0097804 -0.099322 -0.025632 -0.07605 -56.779 0.10658 -0.030166 -0.053878 -0.17902 -0.050187 0.018892 -0.017569 0.040084 0.069227 -0.040925 0.046142 0.051386 0.022666 0.0018958 5.4521e-05 -0.0051742 -0.56195 0 0 -0.080498 0 0.074267 0.096718 0.24075 0 0
3.5 0.19922 0.19265 0.22615 0.11857 0 0.10252 0.094014 0.028818 -0.011108 0.0016085 -0.0098055 -56.393 0.069248 -0.01671 -0.043987 -0.21253 -0.042565 0.003624 -0.093685 0.015827 0.0030813 -0.090747 -0.051659 0.044185 0.020984 0.0017292 0.00045514 -0.0054967 -1.3419 0 0 -0.020955 0 0.099996 0.12459 0.20985 0 0
3.5039 0.20255 0.191 0.38088 0.17496 0 0.15249 0.1511 0.098247 0.097636 0.069104 -0.013967 -55.976 0.0071451 -0.010682 -0.050376 -0.26518 -0.061023 -0.042166 -0.20388 -0.049179 -0.095393 -0.2065 -0.17539 -0.034725 0.019572 0.0011524 0.00092442 -0.0050794 -2.2214 0 0 0.016736 0 0.10046 0.13414 0.15455 0 0
3.5078 0.20235 0.1926 0.39653 0.23423 0 0.21448 0.2024 0.17234 0.1798 0.16007 -0.031336 -55.52 -0.062697 -0.035184 -0.077355 -0.33282 -0.13021 -0.11483 -0.32833 -0.17269 -0.20873 -0.36772 -0.32825 -0.17521 0.018971 0.00059647 0.0011545 -0.004222 -3.0942 0 0 0.053513 0 0.074704 0.11933 0.0942 0 0
3.5117 0.19725 0.1955 0.28405 0.25272 0 0.24939 0.23098 0.22733 0.20884 0.24372 0.02066 -55.031 -0.12778 -0.09433 -0.12044 -0.41117 -0.24659 -0.20398 -0.45401 -0.34696 -0.32539 -0.55044 -0.51825 -0.35108 0.018938 0.00032572 0.0012103 -0.0037271 -3.9318 0 0 0.11536 0 0.032812 0.086208 0.041745 0 0
3.5156 0.19122 0.19605 0.15432 0.22165 0 0.24259 0.23375 0.25611 0.20316 0.29255 0.18231 -54.515 -0.18093 -0.17022 -0.17581 -0.49768 -0.37918 -0.30238 -0.57368 -0.53888 -0.43902 -0.7398 -0.74061 -0.54472 0.018923 0.00025676 0.0013302 -0.0045469 -4.7785 0 0 0.21514 0 -0.017724 0.03999 0.0041589 0 0
3.5195 0.19006 0.19334 0.11482 0.16966 0 0.20611 0.2276 0.26853 0.21298 0.30131 0.41305 -53.971 -0.21588 -0.23638 -0.23813 -0.58926 -0.49047 -0.40158 -0.68084 -0.70816 -0.54387 -0.92025 -0.96875 -0.73618 0.018691 0.00017634 0.0015079 -0.0070999 -5.6885 0 0 0.34387 0 -0.067913 -0.01221 -0.013048 0 0
3.5234 0.19523 0.19054 0.18665 0.13823 0 0.16507 0.23783 0.28047 0.27607 0.29065 0.61576 -53.393 -0.22348 -0.27496 -0.29305 -0.6759 -0.55944 -0.4816 -0.76196 -0.82847 -0.62753 -1.0587 -1.1626 -0.88244 0.018444 4.3546e-05 0.0014195 -0.01073 -6.634 0 0 0.47287 0 -0.099001 -0.053174 -0.0039739 0 0
3.5273 0.20186 0.19144 0.30432 0.15287 0 0.14401 0.27547 0.30205 0.38105 0.2903 0.70531 -52.776 -0.21738 -0.28531 -0.33163 -0.74759 -0.58987 -0.53695 -0.82061 -0.89659 -0.691 -1.1535 -1.2885 -0.9777 0.01841 8.1952e-06 0.00081997 -0.013938 -7.4627 0 0 0.56502 0 -0.1107 -0.076471 0.015117 0 0
3.5313 0.20359 0.19615 0.37995 0.21 0 0.1587 0.32414 0.33218 0.47307 0.31481 0.66565 -52.127 -0.20319 -0.28046 -0.3504 -0.79752 -0.60055 -0.56505 -0.85516 -0.92581 -0.7318 -1.2027 -1.3341 -1.0202 0.018496 0.00016264 -6.0391e-05 -0.01541 -7.958 0 0 0.59214 0 -0.1055 -0.08146 0.037791 0 0
3.5352 0.19914 0.20061 0.36795 0.28171 0 0.20903 0.35139 0.35957 0.49812 0.35198 0.55222 -51.455 -0.18594 -0.27622 -0.34742 -0.8198 -0.60751 -0.56478 -0.86407 -0.93063 -0.74768 -1.2057 -1.3095 -1.0111 0.018403 0.0003712 -0.00063009 -0.015021 -7.9684 0 0 0.55113 0 -0.087306 -0.06922 0.058571 0 0
3.5391 0.19341 0.20072 0.28465 0.32991 0 0.27303 0.33582 0.36753 0.44584 0.37278 0.44378 -50.766 -0.17102 -0.28058 -0.32011 -0.80334 -0.6117 -0.53346 -0.84095 -0.91415 -0.73161 -1.1584 -1.2341 -0.95009 0.018036 0.00039768 -0.00049517 -0.013866 -7.5035 0 0 0.46755 0 -0.063345 -0.04299 0.071527 0 0
3.543 0.19189 0.19653 0.18541 0.32364 0 0.31196 0.28526 0.34186 0.35297 0.35371 0.38635 -50.054 -0.15855 -0.289 -0.27584 -0.74692 -0.59984 -0.4779 -0.7838 -0.86654 -0.68137 -1.0694 -1.1231 -0.8528 0.017648 0.00016295 0.00012138 -0.013228 -6.7155 0 0 0.38054 0 -0.045324 -0.013866 0.077232 0 0
3.5469 0.19445 0.19194 0.12774 0.25642 0 0.29298 0.22914 0.28077 0.26781 0.29373 0.3697 -49.313 -0.14344 -0.28776 -0.22512 -0.66408 -0.55618 -0.40891 -0.70125 -0.7747 -0.6054 -0.9542 -0.98318 -0.73624 0.017531 -0.00018597 0.00055938 -0.01343 -5.7867 0 0 0.31639 0 -0.035263 0.0121 0.081512 0 0
3.5508 0.19534 0.19015 0.1413 0.15683 0 0.21752 0.19317 0.20072 0.21157 0.21425 0.3453 -48.538 -0.12184 -0.26373 -0.17294 -0.56184 -0.47621 -0.33093 -0.59741 -0.63643 -0.50738 -0.81873 -0.81642 -0.60647 0.017641 -0.0004547 0.00033279 -0.013649 -4.8231 0 0 0.27064 0 -0.032242 0.033388 0.087745 0 0
3.5547 0.18945 0.18977 0.21131 0.079522 0 0.12868 0.18009 0.13044 0.17082 0.14424 0.26526 -47.732 -0.089951 -0.21485 -0.12386 -0.44815 -0.37285 -0.24829 -0.4775 -0.46853 -0.39194 -0.66886 -0.62772 -0.46878 0.017634 -0.00057562 -0.0004337 -0.012766 -3.8384 0 0 0.21468 0 -0.033908 0.049707 0.099124 0 0
3.5586 0.17776 0.18584 0.28153 0.072329 0 0.083279 0.1724 0.092707 0.12198 0.10234 0.1157 -46.901 -0.041885 -0.15377 -0.084666 -0.33722 -0.27083 -0.16721 -0.35235 -0.30225 -0.26741 -0.51232 -0.42885 -0.32931 0.017312 -0.00056846 -0.0011462 -0.010377 -2.822 0 0 0.12351 0 -0.032561 0.06405 0.11947 0 0
3.5625 0.16598 0.17478 0.28496 0.13784 0 0.10669 0.15102 0.086491 0.058985 0.087322 -0.071091 -46.046 0.012821 -0.10091 -0.054446 -0.24091 -0.19298 -0.093436 -0.23843 -0.16804 -0.14962 -0.36232 -0.23871 -0.19731 0.016927 -0.00040166 -0.0012776 -0.0070276 -1.8151 0 0 0.0021451 0 -0.023083 0.081008 0.14349 0 0
3.5664 0.15791 0.15823 0.19372 0.22248 0 0.16955 0.11092 0.086539 -0.0022933 0.081847 -0.22957 -45.164 0.066143 -0.07102 -0.032286 -0.16341 -0.14763 -0.030397 -0.14344 -0.080247 -0.046487 -0.22675 -0.08087 -0.079836 0.016944 -1.6818e-05 -0.0007716 -0.0036618 -0.92445 0 0 -0.11221 0 -0.0060407 0.1006 0.16727 0 0
3.5703 0.15125 0.14181 0.051765 0.25111 0 0.21043 0.061968 0.06429 -0.04196 0.066259 -0.29494 -44.256 0.11088 -0.063398 -0.017678 -0.10795 -0.12597 0.018651 -0.07342 -0.032852 0.035335 -0.11302 0.022102 0.01619 0.017488 0.00047128 3.1459e-06 -0.00097641 -0.27422 0 0 -0.17503 0 0.016845 0.12167 0.18767 0 0
3.5742 0.14052 0.13011 -0.047204 0.18608 0 0.18747 0.019472 0.014057 -0.053874 0.033709 -0.24348 -43.325 0.13628 -0.064155 -0.010727 -0.079314 -0.11134 0.048121 -0.036814 -0.0094218 0.086124 -0.033154 0.057368 0.078929 0.018136 0.00070427 0.00060838 0.00073657 0.054488 0 0 -0.16649 0 0.04139 0.14069 0.20062 0 0
3.5781 0.12387 0.12281 -0.03227 0.062167 0 0.1139 -0.0043184 -0.039105 -0.045968 -0.0035604 -0.11401 -42.377 0.13197 -0.058869 -0.012146 -0.079811 -0.09322 0.052262 -0.037802 0.0014247 0.097403 -0.0014156 0.029714 0.095069 0.018324 0.00036172 0.00083753 0.0014109 0.05374 0 0 -0.10486 0 0.057727 0.14902 0.20379 0 0
3.582 0.10586 0.11533 0.079971 -0.036564 0 0.0456 -0.0029919 -0.058521 -0.027446 -0.022144 0.010998 -41.414 0.107 -0.044953 -0.020288 -0.099859 -0.075355 0.037762 -0.062641 -0.0023125 0.080193 -0.0077342 -0.038706 0.07616 0.01798 -0.00043513 0.00075952 0.0011567 -0.21622 0 0 -0.031655 0 0.063209 0.14532 0.20121 0 0
3.5859 0.09261 0.10297 0.19198 -0.043068 0 0.03212 0.023177 -0.026335 9.2207e-05 -0.0052829 0.060378 -40.434 0.066982 -0.033105 -0.034964 -0.13612 -0.071668 0.0074426 -0.10566 -0.031125 0.038869 -0.048118 -0.12023 0.027746 0.017641 -0.0010891 0.00057781 0.00040999 -0.65035 0 0 0.018315 0 0.05771 0.12997 0.19475 0 0
3.5898 0.084567 0.084751 0.20633 0.037886 0 0.074503 0.06503 0.041069 0.038613 0.04245 0.027454 -39.433 0.018645 -0.036939 -0.055757 -0.18484 -0.093574 -0.035147 -0.16073 -0.091406 -0.021261 -0.11689 -0.19838 -0.04303 0.017901 -0.0010231 0.00047237 -0.00012874 -1.1316 0 0 0.03897 0 0.042352 0.10462 0.18622 0 0
3.5938 0.075249 0.06385 0.111 0.13344 0 0.12595 0.10461 0.10552 0.08436 0.096003 -0.022924 -38.414 -0.025509 -0.060322 -0.082153 -0.24087 -0.13916 -0.084408 -0.2191 -0.17661 -0.092619 -0.20508 -0.27589 -0.12407 0.018738 -0.00025183 0.00050533 -1.1373e-06 -1.5708 0 0 0.052101 0 0.02151 0.074891 0.17732 0 0
3.5977 0.057911 0.045113 -0.011649 0.16215 0 0.13247 0.12278 0.13564 0.12609 0.12707 -0.0053071 -37.383 -0.055679 -0.093611 -0.10927 -0.29366 -0.19294 -0.13034 -0.27008 -0.26916 -0.16074 -0.29056 -0.36555 -0.19673 0.01947 0.00059353 0.00059554 0.00050169 -1.9364 0 0 0.086703 0 0.0048271 0.051693 0.16822 0 0
3.6016 0.033378 0.031937 -0.062633 0.09909 0 0.077503 0.11168 0.12731 0.15317 0.12454 0.11503 -36.354 -0.07126 -0.12151 -0.13365 -0.33758 -0.23609 -0.16853 -0.30922 -0.35004 -0.21892 -0.36233 -0.4707 -0.25419 0.019406 0.00086805 0.00058032 0.00051964 -2.2463 0 0 0.15434 0 -0.0040102 0.038979 0.15862 0 0
3.6055 0.010405 0.024536 -0.017049 -0.0066959 0 -0.0053105 0.081204 0.10133 0.16372 0.10151 0.28874 -35.333 -0.072532 -0.13492 -0.15255 -0.36831 -0.25851 -0.19572 -0.33283 -0.40753 -0.26222 -0.41251 -0.57267 -0.29192 0.018537 0.00053016 0.00037189 -0.00048639 -2.5149 0 0 0.23738 0 -0.0030561 0.038678 0.14865 0 0
3.6094 -0.0023724 0.020039 0.058932 -0.074337 0 -0.059001 0.051759 0.083654 0.16368 0.083051 0.41615 -34.319 -0.060899 -0.13639 -0.1625 -0.38072 -0.26298 -0.20824 -0.33632 -0.43866 -0.28497 -0.43224 -0.63762 -0.3054 0.017556 0.00012182 0.00010327 -0.0020148 -2.6965 0 0 0.2978 0 0.0090139 0.051815 0.13887 0 0
3.6133 -0.0049016 0.014044 0.077985 -0.056145 0 -0.046728 0.038378 0.086013 0.15866 0.085265 0.42133 -33.302 -0.040495 -0.1352 -0.15775 -0.36753 -0.25885 -0.19973 -0.31122 -0.44465 -0.27793 -0.40882 -0.63845 -0.28809 0.0172 0.00015194 7.9939e-05 -0.0028557 -2.6863 0 0 0.30144 0 0.030536 0.074811 0.13291 0 0
3.6172 -0.0058704 0.0030385 0.016106 0.026186 0 0.020328 0.0399 0.099878 0.14836 0.10278 0.30689 -32.269 -0.017337 -0.1375 -0.14171 -0.33724 -0.2515 -0.17499 -0.26484 -0.42586 -0.24832 -0.35488 -0.57291 -0.2485 0.017602 0.00057707 0.00049407 -0.0022775 -2.3889 0 0 0.24207 0 0.054286 0.098544 0.13299 0 0
3.6211 -0.014257 -0.013279 -0.07149 0.099851 0 0.089327 0.042111 0.1046 0.12867 0.11385 0.14728 -31.215 0.0076795 -0.1404 -0.11557 -0.29309 -0.23673 -0.13459 -0.19924 -0.38034 -0.19738 -0.27409 -0.46279 -0.18742 0.018256 0.00093853 0.0011443 -0.00084231 -1.7962 0 0 0.14777 0 0.077533 0.11997 0.14019 0 0
3.625 -0.030714 -0.031285 -0.11316 0.097058 0 0.10162 0.030269 0.081741 0.096818 0.097058 0.02931 -30.148 0.034123 -0.13452 -0.080931 -0.23868 -0.20462 -0.079498 -0.11717 -0.30622 -0.12688 -0.17085 -0.33545 -0.10587 0.018571 0.00094829 0.0015038 0.00011236 -0.99698 0 0 0.062112 0 0.097978 0.13695 0.15495 0 0
3.6289 -0.047233 -0.045359 -0.093088 0.0065428 0 0.034602 -0.00083316 0.026925 0.052397 0.045875 -0.010965 -29.088 0.062944 -0.11192 -0.039864 -0.17856 -0.14892 -0.0095241 -0.021936 -0.20498 -0.037012 -0.049499 -0.20457 -0.0020344 0.0184 0.0008098 0.0011818 -0.00011141 -0.10429 0 0 0.011549 0 0.1129 0.14849 0.17713 0 0
3.6328 -0.055091 -0.051568 -0.059322 -0.11633 0 -0.078772 -0.045812 -0.046136 -0.005585 -0.028515 -0.0076809 -28.054 0.093861 -0.07228 0.0019529 -0.11942 -0.073651 0.068005 0.075773 -0.083193 0.063212 0.076764 -0.066437 0.11524 0.018073 0.00090396 0.00037189 -0.00073737 0.82212 0 0 -0.015686 0 0.12292 0.15938 0.2008 0 0
3.6367 -0.05299 -0.050416 -0.065202 -0.18811 0 -0.16913 -0.093298 -0.11205 -0.078549 -0.10494 -0.03042 -27.053 0.12467 -0.022929 0.041087 -0.063604 0.0084025 0.14607 0.16931 0.047836 0.16544 0.19905 0.087089 0.23554 0.018002 0.0012474 -0.0002148 -0.00021388 1.7728 0 0 -0.059026 0 0.12974 0.17302 0.22172 0 0
3.6406 -0.047669 -0.046333 -0.11036 -0.15818 0 -0.17901 -0.13012 -0.14862 -0.16147 -0.16314 -0.12538 -26.072 0.15315 0.026113 0.075272 -0.012374 0.083324 0.21969 0.2545 0.17407 0.26367 0.31123 0.25209 0.35106 0.018324 0.0014101 2.578e-05 0.0022036 2.7065 0 0 -0.1483 0 0.13414 0.19089 0.23766 0 0
3.6445 -0.047048 -0.044264 -0.14329 -0.048983 0 -0.10699 -0.14445 -0.15186 -0.23625 -0.19154 -0.27697 -25.089 0.1766 0.06743 0.10238 0.033357 0.14288 0.28356 0.32749 0.28164 0.35143 0.40724 0.40737 0.45318 0.018882 0.0010226 0.00096945 0.0056028 3.4844 0 0 -0.27014 0 0.13688 0.21385 0.24685 0 0
3.6484 -0.05298 -0.046165 -0.11914 0.056218 0 -0.011717 -0.13099 -0.13944 -0.27655 -0.19008 -0.41668 -24.093 0.18786 0.098095 0.11717 0.070202 0.1854 0.3248 0.37917 0.35969 0.41142 0.47117 0.52412 0.52031 0.019444 0.00027515 0.0017979 0.0081785 3.9158 0 0 -0.36972 0 0.13826 0.23972 0.24828 0 0
3.6523 -0.060227 -0.050116 -0.049103 0.07369 0 0.032244 -0.097159 -0.13697 -0.26535 -0.16883 -0.47131 -23.089 0.18936 0.11825 0.12273 0.098778 0.2117 0.34653 0.41395 0.40238 0.44461 0.50812 0.58151 0.556 0.019864 -0.00021086 0.0017392 0.008833 3.8926 0 0 -0.39105 0 0.13876 0.26217 0.24778 0 0
3.6563 -0.06173 -0.052239 0.0096283 -0.014813 0 -0.0057144 -0.062568 -0.15603 -0.21161 -0.14274 -0.41536 -22.089 0.18264 0.129 0.11977 0.11732 0.22155 0.3493 0.43117 0.4094 0.44986 0.51796 0.57625 0.56101 0.020077 -2.9998e-05 0.00083835 0.0080238 3.492 0 0 -0.32373 0 0.13833 0.27825 0.24749 0 0
3.6602 -0.05463 -0.04941 0.010981 -0.14285 0 -0.086351 -0.047019 -0.1824 -0.14878 -0.12404 -0.28933 -21.103 0.16969 0.13174 0.10923 0.12408 0.21443 0.3343 0.43007 0.38531 0.42719 0.50112 0.52076 0.53725 0.020038 0.00057177 -1.6484e-05 0.0071229 2.935 0 0 -0.21467 0 0.13686 0.28572 0.24895 0 0
3.6641 -0.0418 -0.040789 -0.03516 -0.20706 0 -0.13325 -0.05438 -0.18647 -0.11208 -0.11564 -0.16987 -20.128 0.15358 0.12823 0.091808 0.11434 0.19276 0.30195 0.40606 0.33763 0.37495 0.45524 0.43339 0.48576 0.019759 0.00097168 0.00010865 0.0070768 2.4238 0 0 -0.13236 0 0.13392 0.28173 0.25304 0 0
3.668 -0.02854 -0.027835 -0.07336 -0.14813 0 -0.098151 -0.067564 -0.14828 -0.11128 -0.11007 -0.11334 -19.156 0.13867 0.11999 0.070281 0.086172 0.16238 0.25719 0.35679 0.27384 0.3012 0.38391 0.32808 0.41478 0.01935 0.00083616 0.0013027 0.0077215 1.9963 0 0 -0.11238 0 0.1288 0.26875 0.2566 0 0
3.6719 -0.018168 -0.013541 -0.055156 -0.00052779 0 -0.0027807 -0.061911 -0.075305 -0.12203 -0.095122 -0.11545 -18.19 0.12537 0.10628 0.047009 0.044221 0.128 0.20503 0.28725 0.1978 0.21688 0.2949 0.20934 0.33171 0.018978 0.00041697 0.0026757 0.0082311 1.5219 0 0 -0.13067 0 0.12122 0.25169 0.25629 0 0
3.6758 -0.010202 -0.0012537 0.01707 0.13197 0 0.079688 -0.026122 0.0029344 -0.10424 -0.062229 -0.11872 -17.236 0.11281 0.083054 0.022772 -0.0092973 0.087647 0.14694 0.19952 0.10776 0.12672 0.19077 0.07419 0.23811 0.018718 0.00016963 0.0031165 0.0079773 0.83402 0 0 -0.12661 0 0.11071 0.23244 0.25024 0 0
3.6797 -0.0017988 0.0070154 0.092061 0.15698 0 0.087148 0.028976 0.058238 -0.033619 -0.011604 -0.061762 -16.299 0.09959 0.045062 -0.0018658 -0.071622 0.032905 0.084128 0.096547 -0.0010232 0.035125 0.074195 -0.080328 0.13501 0.018499 0.0001907 0.0022394 0.0068636 -0.12102 0 0 -0.054985 0 0.096845 0.21255 0.23697 0 0
3.6836 0.0094673 0.012204 0.11133 0.065263 0 0.020425 0.081825 0.083822 0.078345 0.048567 0.069358 -15.368 0.081256 -0.0090185 -0.026927 -0.13832 -0.042835 0.017084 -0.015501 -0.12882 -0.052155 -0.051788 -0.24843 0.02091 0.018229 0.000164 0.00066694 0.0050374 -1.2372 0 0 0.077344 0 0.078282 0.19144 0.21497 0 0
3.6875 0.023716 0.018098 0.054452 -0.063998 0 -0.058994 0.11898 0.094258 0.19069 0.10671 0.229 -14.422 0.057196 -0.072229 -0.052451 -0.20266 -0.13415 -0.050195 -0.12226 -0.2638 -0.1329 -0.17641 -0.41151 -0.096413 0.017977 -0.00013745 -0.00054762 0.0026221 -2.3149 0 0 0.2181 0 0.056934 0.16673 0.19016 0 0
3.6914 0.0388 0.028576 -0.044094 -0.12649 0 -0.080236 0.14167 0.10821 0.25962 0.15229 0.34723 -13.449 0.028719 -0.13016 -0.078009 -0.262 -0.22118 -0.11437 -0.21624 -0.38178 -0.20548 -0.29253 -0.54301 -0.20975 0.017963 -0.00044873 -0.00077013 -0.0001067 -3.1631 0 0 0.30949 0 0.034038 0.13724 0.16574 0 0
3.6953 0.051969 0.043891 -0.11492 -0.071322 0 -0.017973 0.15514 0.1317 0.26525 0.17832 0.3815 -12.458 -0.0023785 -0.1678 -0.10285 -0.3142 -0.27925 -0.17195 -0.29114 -0.4566 -0.26774 -0.39323 -0.62073 -0.31157 0.018316 -0.00026276 -0.00015551 -0.0024645 -3.6616 0 0 0.32648 0 0.010716 0.10258 0.14413 0 0
3.6992 0.061992 0.05954 -0.097569 0.065752 0 0.09208 0.15625 0.15597 0.2209 0.18298 0.34276 -11.466 -0.032597 -0.17821 -0.12521 -0.35611 -0.29466 -0.2168 -0.33766 -0.4756 -0.31494 -0.46697 -0.63877 -0.3887 0.018864 0.00051576 0.00067492 -0.0036251 -3.7767 0 0 0.28613 0 -0.011428 0.063137 0.12821 0 0
3.7031 0.070207 0.069604 0.016033 0.19424 0 0.18318 0.13628 0.16807 0.16126 0.17045 0.27858 -10.48 -0.054378 -0.16683 -0.1406 -0.38368 -0.27431 -0.23973 -0.3479 -0.44824 -0.3382 -0.4985 -0.6098 -0.42211 0.019206 0.0013052 0.001221 -0.003345 -3.5598 0 0 0.22766 0 -0.030005 0.025068 0.11948 0 0
3.707 0.079434 0.072057 0.16613 0.23497 0 0.20432 0.096978 0.16167 0.11982 0.14968 0.23214 -9.4889 -0.065245 -0.14794 -0.14744 -0.39814 -0.24135 -0.24273 -0.33131 -0.4 -0.33852 -0.49377 -0.55511 -0.41683 0.019065 0.0013676 0.0013993 -0.0023459 -3.1374 0 0 0.18403 0 -0.044631 -0.0053023 0.11559 0 0
3.7109 0.091224 0.070961 0.25591 0.1706 0 0.14977 0.059354 0.13931 0.11017 0.12979 0.2119 -8.4746 -0.063503 -0.13566 -0.1443 -0.39846 -0.21945 -0.22608 -0.29108 -0.35506 -0.31491 -0.45451 -0.48994 -0.37508 0.018562 0.0006009 0.0013996 -0.0017637 -2.6677 0 0 0.1649 0 -0.05466 -0.024151 0.11612 0 0
3.7148 0.10368 0.07292 0.21881 0.050761 0 0.057356 0.050041 0.10825 0.12107 0.11456 0.19289 -7.4326 -0.048082 -0.13516 -0.13021 -0.38385 -0.21727 -0.19096 -0.23113 -0.32053 -0.2674 -0.38406 -0.41589 -0.30124 0.018141 -0.00028264 0.0013925 -0.0020961 -2.2592 0 0 0.15702 0 -0.059503 -0.028344 0.12075 0 0
3.7188 0.11209 0.080807 0.077429 -0.044019 0 -0.016414 0.075323 0.076592 0.12637 0.10064 0.14293 -6.3799 -0.01598 -0.13979 -0.10285 -0.35033 -0.22392 -0.13831 -0.1554 -0.28439 -0.19476 -0.28649 -0.32638 -0.20274 0.018181 -0.00044332 0.0014163 -0.0027427 -1.9053 0 0 0.13662 0 -0.056688 -0.012514 0.13119 0 0
3.7227 0.11232 0.090816 -0.059552 -0.052912 0 -0.028191 0.10992 0.051994 0.10313 0.081462 0.051258 -5.3374 0.026379 -0.13554 -0.068401 -0.30468 -0.21805 -0.0795 -0.076393 -0.22812 -0.11217 -0.18243 -0.21975 -0.10255 0.018666 0.00023202 0.0014608 -0.002673 -1.5083 0 0 0.08583 0 -0.046939 0.014955 0.14724 0 0
3.7266 0.10416 0.09589 -0.075035 0.028796 0 0.028211 0.11589 0.039587 0.047377 0.053898 -0.0602 -4.3071 0.073893 -0.11052 -0.031795 -0.25334 -0.1839 -0.021228 -0.0010486 -0.14425 -0.030012 -0.083146 -0.10806 -0.011263 0.0192 0.0010104 0.0015372 -0.0015426 -0.99337 0 0 0.0063905 0 -0.031574 0.046716 0.16745 0 0
3.7305 0.091631 0.092261 0.057952 0.14653 0 0.11687 0.076631 0.037889 -0.021847 0.021687 -0.14804 -3.2675 0.12251 -0.064018 0.0032248 -0.20163 -0.12357 0.031589 0.065165 -0.045841 0.043952 0.0032945 -0.013805 0.064221 0.019329 0.0010536 0.001617 -6.4232e-05 -0.41846 0 0 -0.076739 0 -0.011851 0.077397 0.18999 0 0
3.7344 0.079839 0.082776 0.24208 0.21965 0 0.17971 0.013523 0.037481 -0.073335 -0.0067123 -0.17337 -2.1949 0.16703 -0.0096054 0.032045 -0.15667 -0.057722 0.073132 0.11542 0.038307 0.10043 0.067686 0.042769 0.11691 0.018876 0.00024519 0.0015683 0.00075203 0.032139 0 0 -0.1273 0 0.010318 0.1006 0.21179 0 0
3.7383 0.071538 0.073975 0.32628 0.19454 0 0.17399 -0.031491 0.027553 -0.083241 -0.023047 -0.12758 -1.0872 0.19668 0.030688 0.047414 -0.13213 -0.014214 0.093631 0.13736 0.079641 0.12569 0.096391 0.055271 0.13895 0.018032 -0.00072557 0.0012569 0.00063606 0.1814 0 0 -0.12157 0 0.028955 0.10799 0.22402 0 0
3.7422 0.066378 0.070098 0.23051 0.084465 0 0.10375 -0.031342 0.0070116 -0.0505 -0.022529 -0.041967 0.033695 0.2101 0.039258 0.051503 -0.12765 -0.01109 0.095908 0.13553 0.066948 0.12673 0.097242 0.033114 0.13962 0.017202 -0.0010496 0.00075452 0.00024588 0.0057468 0 0 -0.068056 0 0.039951 0.10379 0.22417 0 0
3.7461 0.062888 0.069883 0.018887 -0.035184 0 0.019379 0.0057925 -0.010893 0.0028611 -0.0044354 0.028598 1.1447 0.20645 0.015157 0.045328 -0.14276 -0.044555 0.080308 0.11129 0.013989 0.10627 0.072229 -0.0067377 0.12074 0.016763 -0.00051926 0.00038407 0.00035575 -0.34266 0 0 -0.0048546 0 0.041198 0.090567 0.21173 0 0
3.75 0.060338 0.068679 -0.14665 -0.079269 0 -0.01928 0.048176 -0.0077412 0.047219 0.027538 0.041922 2.2459 0.18612 -0.023677 0.030439 -0.17566 -0.090457 0.047976 0.067174 -0.048193 0.067934 0.024248 -0.051341 0.084217 0.016878 0.00038684 0.00045524 0.0010017 -0.66183 0 0 0.027748 0 0.031373 0.071377 0.18753 0 0
3.7539 0.058257 0.063007 -0.13755 -0.017377 0 0.010392 0.069923 0.023331 0.065538 0.064112 0.0014795 3.3608 0.1504 -0.051912 0.0090701 -0.22273 -0.11989 -0.00017685 0.006953 -0.091234 0.016225 -0.044161 -0.098617 0.029549 0.017426 0.0010117 0.00090515 0.0015275 -0.86011 0 0 0.019456 0 0.0088638 0.051196 0.15508 0 0
3.7578 0.054725 0.052938 0.035508 0.10059 0 0.076108 0.069203 0.068892 0.063318 0.091439 -0.041007 4.5135 0.11163 -0.055196 -0.013065 -0.27058 -0.11937 -0.054002 -0.055291 -0.10928 -0.037802 -0.11959 -0.15568 -0.036179 0.018043 0.001038 0.0012484 0.0014003 -1.0075 0 0 -0.0006926 0 -0.019293 0.035707 0.12628 0 0
3.7617 0.046508 0.040817 0.231 0.18144 0 0.11793 0.061348 0.10397 0.061271 0.097605 -0.021247 5.7036 0.078746 -0.041361 -0.032966 -0.31122 -0.10083 -0.10539 -0.11079 -0.12337 -0.088127 -0.19191 -0.23031 -0.1051 0.0183 0.00058255 0.00098139 0.00080003 -1.2407 0 0 0.011966 0 -0.046331 0.026096 0.10732 0 0
3.7656 0.032102 0.028863 0.29055 0.16084 0 0.097718 0.059148 0.11129 0.077153 0.08201 0.086697 6.9052 0.057162 -0.034261 -0.048822 -0.33974 -0.092468 -0.14881 -0.15408 -0.16387 -0.13093 -0.25409 -0.32089 -0.17101 0.017942 -3.7756e-05 9.8887e-05 0.00031746 -1.617 0 0 0.079331 0 -0.067798 0.02303 0.10134 0 0
3.7695 0.014768 0.018435 0.16299 0.052595 0 0.028876 0.062222 0.09394 0.11132 0.059002 0.24355 8.0874 0.051772 -0.053707 -0.059032 -0.35182 -0.11567 -0.1787 -0.18021 -0.24182 -0.16266 -0.29888 -0.41101 -0.22676 0.017082 -0.00051731 -0.00080982 0.0001854 -2.0469 0 0 0.1794 0 -0.079248 0.02678 0.11032 0 0
3.7734 0.0015861 0.010803 -0.059377 -0.064404 0 -0.037227 0.063217 0.070577 0.14676 0.049359 0.36568 9.2385 0.069024 -0.097408 -0.059786 -0.33932 -0.16536 -0.18325 -0.17964 -0.33239 -0.17422 -0.30928 -0.47324 -0.2532 0.016156 -0.0006145 -0.0010475 1.2789e-05 -2.3496 0 0 0.25991 0 -0.07289 0.039036 0.1339 0 0
3.7773 -0.0018842 0.007097 -0.21454 -0.10875 0 -0.053636 0.05924 0.058957 0.1622 0.06389 0.38051 10.371 0.096216 -0.1405 -0.053117 -0.31138 -0.21044 -0.16959 -0.16169 -0.38721 -0.16906 -0.29263 -0.48193 -0.25148 0.015672 -0.00019557 -0.00044578 -0.00064678 -2.3699 0 0 0.27511 0 -0.055371 0.056924 0.15993 0 0
3.7813 0.0030952 0.0065863 -0.19201 -0.056875 0 -0.012691 0.053775 0.062686 0.14707 0.092574 0.27592 11.507 0.12741 -0.15402 -0.039006 -0.27062 -0.21575 -0.14064 -0.12893 -0.36917 -0.14703 -0.25142 -0.42834 -0.22184 0.015894 0.0006286 0.0004792 -0.0016005 -2.0601 0 0 0.21654 0 -0.029803 0.080024 0.18414 0 0
3.7852 0.0084001 0.0054286 -0.011097 0.044306 0 0.051767 0.048318 0.071038 0.10702 0.10986 0.1082 12.661 0.15715 -0.12758 -0.017598 -0.21965 -0.16915 -0.099797 -0.083893 -0.28211 -0.10848 -0.18913 -0.32786 -0.16618 0.016715 0.0014383 0.0010316 -0.0020899 -1.4835 0 0 0.11596 0 0.00055605 0.10773 0.20338 0 0
3.7891 0.0049091 -0.0015629 0.19468 0.11626 0 0.090819 0.035967 0.068741 0.057335 0.093104 -0.03552 13.833 0.17828 -0.077604 0.011745 -0.16052 -0.092213 -0.051451 -0.0281 -0.16932 -0.052395 -0.11003 -0.21217 -0.087223 0.017753 0.0017259 0.0010103 -0.0016144 -0.76336 0 0 0.022042 0 0.031273 0.13941 0.21533 0 0
3.793 -0.010634 -0.016828 0.27127 0.10476 0 0.07241 0.0063623 0.045907 0.011414 0.039328 -0.092558 15.014 0.18945 -0.034359 0.046997 -0.096609 -0.024954 -0.002542 0.035579 -0.080483 0.016239 -0.025227 -0.1098 0.0013978 0.018563 0.0012993 0.00086704 -0.00055338 -0.020658 0 0 -0.030359 0 0.057782 0.17165 0.22464 0 0
3.7969 -0.033657 -0.037525 0.15141 0.012855 0 -0.0011565 -0.042668 0.0021105 -0.02678 -0.033285 -0.061492 16.193 0.1968 -0.018588 0.084637 -0.030518 0.0039897 0.044662 0.10434 -0.03422 0.090293 0.058553 -0.028333 0.089388 0.018818 0.00047475 0.0011808 0.00020201 0.67397 0 0 -0.038638 0 0.079793 0.20141 0.23645 0 0
3.8008 -0.056059 -0.057546 -0.094962 -0.10595 0 -0.095768 -0.099541 -0.054418 -0.061802 -0.099065 0.00046393 17.358 0.20457 -0.026263 0.12249 0.036385 -0.0012744 0.08992 0.17684 -0.0073492 0.16605 0.13885 0.048057 0.17245 0.018418 -0.00018924 0.0019928 0.00026767 1.3219 0 0 -0.030485 0 0.097193 0.22683 0.25273 0 0
3.8047 -0.072608 -0.072594 -0.30337 -0.1839 0 -0.16373 -0.14568 -0.10973 -0.10011 -0.14144 0.015626 18.505 0.21725 -0.032733 0.15828 0.10267 -0.0076543 0.13361 0.25151 0.041534 0.23985 0.2141 0.14299 0.24739 0.017538 -0.00037959 0.0027124 0.00029749 1.9782 0 0 -0.045063 0 0.11014 0.24633 0.2746 0 0
3.8086 -0.083981 -0.083526 -0.32849 -0.18076 0 -0.17013 -0.16806 -0.14932 -0.14355 -0.15981 -0.063455 19.635 0.24192 -0.012076 0.18678 0.16415 0.020919 0.17729 0.3237 0.13574 0.30501 0.28296 0.26581 0.31091 0.016603 -0.0002427 0.0027139 0.0013623 2.6896 0 0 -0.10753 0 0.11743 0.25732 0.2991 0 0
3.8125 -0.094659 -0.094787 -0.15444 -0.10877 0 -0.11629 -0.16643 -0.16592 -0.1872 -0.16445 -0.22034 20.757 0.27329 0.043248 0.20745 0.21821 0.09505 0.22102 0.38805 0.26158 0.36091 0.34745 0.40026 0.36776 0.016096 -0.0001202 0.0020131 0.0037719 3.422 0 0 -0.21006 0 0.12013 0.26416 0.31756 0 0
3.8164 -0.10842 -0.10971 0.082081 -0.026908 0 -0.044831 -0.15096 -0.16576 -0.22212 -0.16701 -0.38014 21.879 0.306 0.11618 0.2205 0.26323 0.19038 0.2629 0.44137 0.37923 0.40749 0.40646 0.51285 0.41872 0.016259 -0.0001325 0.0013014 0.0065877 4.0446 0 0 -0.31187 0 0.1186 0.26952 0.32612 0 0
3.8203 -0.12556 -0.12745 0.18535 -0.0045149 0 -0.016074 -0.13526 -0.16605 -0.24087 -0.17455 -0.45499 23.002 0.33523 0.17572 0.22636 0.29795 0.26411 0.30058 0.48102 0.45066 0.44451 0.45794 0.5745 0.46343 0.016896 -9.0019e-05 0.0012731 0.0083798 4.4057 0 0 -0.36242 0 0.11351 0.2756 0.32269 0 0
3.8242 -0.14341 -0.14435 0.051114 -0.073143 0 -0.065391 -0.13047 -0.1822 -0.24238 -0.18885 -0.40362 24.112 0.35389 0.19685 0.22554 0.32031 0.28524 0.32936 0.5029 0.4619 0.47087 0.49677 0.57912 0.49917 0.017504 0.00019021 0.0019297 0.0084855 4.4541 0 0 -0.33601 0 0.10621 0.28514 0.30605 0 0
3.8281 -0.15899 -0.15794 -0.24226 -0.19928 0 -0.17241 -0.14168 -0.21375 -0.23302 -0.2073 -0.26381 25.189 0.35727 0.17653 0.22075 0.33095 0.25669 0.34264 0.50611 0.42684 0.48534 0.51389 0.54607 0.51946 0.017681 0.00056939 0.0025853 0.0075213 4.2993 0 0 -0.25345 0 0.10188 0.29956 0.28453 0 0
3.832 -0.17113 -0.1692 -0.48371 -0.30304 0 -0.27109 -0.16501 -0.24265 -0.22252 -0.22352 -0.12988 26.221 0.35268 0.13561 0.21535 0.3358 0.21291 0.34296 0.49876 0.37575 0.49051 0.51134 0.50599 0.52524 0.01746 0.00067309 0.0025766 0.0067017 4.1424 0 0 -0.17069 0 0.10401 0.31618 0.26885 0 0
3.8359 -0.18109 -0.18119 -0.49135 -0.31575 0 -0.29871 -0.18755 -0.24764 -0.21698 -0.22924 -0.08675 27.21 0.34518 0.10497 0.21075 0.33775 0.19484 0.33222 0.48486 0.33863 0.48695 0.49041 0.48122 0.51728 0.017232 0.00029404 0.0019458 0.0067228 4.1244 0 0 -0.13926 0 0.11417 0.33328 0.26398 0 0
3.8398 -0.19149 -0.19579 -0.25962 -0.23443 0 -0.24585 -0.19439 -0.22334 -0.21425 -0.21915 -0.14816 28.172 0.34026 0.10449 0.20824 0.33976 0.22043 0.31328 0.4687 0.33092 0.47557 0.45381 0.47422 0.49748 0.017319 -0.0003578 0.0013871 0.0073123 4.225 0 0 -0.16795 0 0.13311 0.34904 0.27355 0 0
3.8438 -0.20455 -0.21191 0.030815 -0.12779 0 -0.16463 -0.18123 -0.1865 -0.20641 -0.19644 -0.2479 29.118 0.34764 0.12933 0.20993 0.34686 0.27247 0.29271 0.45788 0.346 0.45788 0.40862 0.47057 0.47138 0.017624 -0.00085565 0.0015145 0.0077472 4.3042 0 0 -0.21758 0 0.15994 0.36064 0.30012 0 0
3.8477 -0.22039 -0.22675 0.15291 -0.084534 0 -0.12655 -0.16187 -0.16321 -0.18835 -0.17342 -0.29243 30.045 0.36652 0.15408 0.21573 0.36098 0.31294 0.27969 0.45741 0.35907 0.44088 0.37098 0.45298 0.45135 0.017704 -0.00098351 0.0022085 0.0076447 4.2478 0 0 -0.23433 0 0.18554 0.36896 0.33055 0 0
3.8516 -0.23662 -0.23832 0.010599 -0.14411 0 -0.1653 -0.16027 -0.16832 -0.16518 -0.16484 -0.23406 30.942 0.39147 0.15296 0.22523 0.38173 0.31324 0.27728 0.46824 0.34435 0.42915 0.34874 0.41654 0.44294 0.017202 -0.00091126 0.0027117 0.0072014 4.0858 0 0 -0.19444 0 0.20462 0.3759 0.35619 0 0
3.8555 -0.24991 -0.2469 -0.28924 -0.26636 0 -0.25296 -0.19007 -0.19529 -0.15097 -0.17812 -0.10731 31.794 0.41779 0.12117 0.23827 0.40875 0.27699 0.28726 0.49105 0.29784 0.42632 0.34728 0.3753 0.44968 0.016177 -0.00093823 0.0023699 0.0067928 3.9765 0 0 -0.12324 0 0.21397 0.38283 0.37163 0 0
3.8594 -0.25869 -0.25465 -0.52481 -0.36482 0 -0.32682 -0.23965 -0.22434 -0.15845 -0.20829 -0.0016516 32.6 0.43903 0.080301 0.25476 0.44148 0.23777 0.31108 0.52656 0.24757 0.43695 0.37239 0.35596 0.47496 0.015028 -0.0011197 0.0012732 0.0065441 4.0828 0 0 -0.074204 0 0.21067 0.39144 0.37171 0 0
3.8633 -0.26489 -0.26406 -0.53191 -0.37488 0 -0.34096 -0.27933 -0.24019 -0.18828 -0.24194 0.0050033 33.365 0.44753 0.062504 0.27438 0.47841 0.23356 0.34787 0.57428 0.23796 0.46695 0.42749 0.38222 0.51944 0.014149 -0.0012047 0.00018399 0.0063773 4.4571 0 0 -0.087354 0 0.19764 0.40263 0.35798 0 0
3.8672 -0.27265 -0.27656 -0.32387 -0.30115 0 -0.29861 -0.2869 -0.24337 -0.22809 -0.26701 -0.099783 34.097 0.44936 0.08558 0.29528 0.51669 0.27783 0.39028 0.62744 0.2954 0.50985 0.49756 0.45951 0.57291 0.013684 -0.00093437 -0.00012937 0.0063612 5.027 0 0 -0.1614 0 0.18673 0.41374 0.34452 0 0
3.8711 -0.28465 -0.2915 -0.071997 -0.20914 0 -0.2432 -0.26871 -0.24714 -0.26252 -0.28064 -0.25917 34.799 0.45008 0.13909 0.31672 0.55548 0.34989 0.43599 0.6833 0.40322 0.56274 0.5761 0.57042 0.63206 0.013597 -0.00034488 0.00050662 0.0068057 5.6702 0 0 -0.25902 0 0.1842 0.42284 0.33851 0 0
3.875 -0.29924 -0.30604 0.028429 -0.17289 0 -0.22203 -0.25475 -0.2651 -0.2854 -0.28962 -0.39006 35.471 0.45572 0.19266 0.338 0.59411 0.41125 0.48303 0.73923 0.51037 0.62235 0.65672 0.68479 0.69413 0.013821 0.00026001 0.0016412 0.0078961 6.2919 0 0 -0.3362 0 0.19527 0.42813 0.34593 0 0
3.8789 -0.31149 -0.31634 -0.099276 -0.22213 0 -0.25373 -0.2713 -0.30085 -0.30286 -0.30375 -0.43821 36.103 0.47782 0.21943 0.35808 0.63193 0.4345 0.52979 0.79146 0.57057 0.68382 0.73006 0.77799 0.75761 0.014238 0.00060436 0.0026381 0.0092954 6.8434 0 0 -0.3706 0 0.22686 0.42681 0.37411 0 0
3.8828 -0.31742 -0.31987 -0.36364 -0.32584 0 -0.32035 -0.31654 -0.34599 -0.32526 -0.32759 -0.40821 36.684 0.51813 0.2154 0.37654 0.66858 0.42234 0.57542 0.8384 0.57922 0.74118 0.79035 0.84475 0.82315 0.014525 0.00066235 0.0030968 0.010264 7.2983 0 0 -0.37032 0 0.27001 0.42137 0.41348 0 0
3.8867 -0.31758 -0.3176 -0.57639 -0.41808 0 -0.38296 -0.36285 -0.38565 -0.35619 -0.35657 -0.35311 37.202 0.56825 0.20012 0.39349 0.70356 0.4033 0.61903 0.88112 0.57526 0.7927 0.83807 0.89835 0.89081 0.014205 0.0005981 0.0029437 0.010281 7.6395 0 0 -0.36236 0 0.31269 0.41629 0.45182 0 0
3.8906 -0.31643 -0.31377 -0.58896 -0.44333 0 -0.40643 -0.38305 -0.40661 -0.38921 -0.37997 -0.33482 37.648 0.62085 0.1997 0.40883 0.73594 0.409 0.65913 0.92027 0.60555 0.83718 0.8731 0.95612 0.95955 0.013056 0.00055369 0.0023066 0.0095674 7.8742 0 0 -0.37251 0 0.34647 0.41503 0.48105 0 0
3.8945 -0.31803 -0.31276 -0.39821 -0.39114 0 -0.37963 -0.37447 -0.40418 -0.41384 -0.38846 -0.38201 38.03 0.66665 0.22669 0.42238 0.76446 0.45071 0.69369 0.95669 0.68316 0.87372 0.8957 1.0229 1.0274 0.011502 0.00054483 0.0014334 0.0089287 8.0403 0 0 -0.40918 0 0.3625 0.42151 0.49294 0 0
3.8984 -0.32232 -0.31562 -0.14843 -0.30084 0 -0.32214 -0.35791 -0.3851 -0.4238 -0.38107 -0.47169 38.372 0.68546 0.27158 0.43228 0.78364 0.51173 0.71466 0.98976 0.77588 0.89855 0.9034 1.0852 1.0839 0.010441 0.0005303 0.0006941 0.0090597 8.1729 0 0 -0.45827 0 0.34691 0.443 0.47644 0 0
3.9023 -0.32571 -0.3194 -0.026572 -0.23516 0 -0.27332 -0.35453 -0.36407 -0.41938 -0.36598 -0.54599 38.697 0.68115 0.31054 0.43804 0.79273 0.55942 0.72192 1.0178 0.83333 0.91386 0.90143 1.1204 1.123 0.010476 0.00049846 0.00048314 0.0099648 8.255 0 0 -0.49135 0 0.31418 0.47369 0.44631 0 0
3.9063 -0.32537 -0.32044 -0.12288 -0.23839 0 -0.26674 -0.36542 -0.35454 -0.40418 -0.35426 -0.55318 39.009 0.65843 0.32229 0.4387 0.79033 0.56787 0.71482 1.0377 0.82731 0.91896 0.89048 1.113 1.1409 0.011193 0.00044596 0.00095067 0.011032 8.2148 0 0 -0.48387 0 0.27281 0.50972 0.41037 0 0
3.9102 -0.32275 -0.31849 -0.35979 -0.30551 0 -0.30507 -0.3741 -0.3589 -0.3818 -0.35099 -0.48437 39.286 0.6235 0.30221 0.43356 0.77558 0.5356 0.69361 1.0462 0.771 0.91333 0.87135 1.0642 1.1352 0.011298 0.00032505 0.0017989 0.011618 7.9902 0 0 -0.43349 0 0.2314 0.54682 0.37596 0 0
3.9141 -0.32274 -0.31741 -0.54873 -0.3848 0 -0.35568 -0.36692 -0.36654 -0.35637 -0.35121 -0.37857 39.495 0.58774 0.26487 0.42109 0.74653 0.48668 0.65871 1.0363 0.70413 0.89482 0.84409 0.99085 1.1022 0.0096502 9.586e-05 0.0024362 0.011534 7.606 0 0 -0.36445 0 0.20314 0.57762 0.35309 0 0
3.918 -0.32911 -0.32162 -0.53815 -0.41577 0 -0.3755 -0.34802 -0.36282 -0.33379 -0.34478 -0.29158 39.617 0.56559 0.23386 0.40288 0.70744 0.45401 0.61802 1.0058 0.66061 0.8656 0.81129 0.91299 1.0522 0.0063085 -0.00015529 0.0024426 0.011031 7.1798 0 0 -0.31145 0 0.19536 0.59522 0.34418 0 0
3.9219 -0.34037 -0.3313 -0.33788 -0.3763 0 -0.34791 -0.33324 -0.34217 -0.31884 -0.32627 -0.25388 39.669 0.5569 0.22523 0.38258 0.66544 0.45563 0.57912 0.96273 0.64585 0.83113 0.77602 0.84354 0.99909 0.0025913 -0.00022492 0.0019257 0.010432 6.8346 0 0 -0.29294 0 0.20069 0.60125 0.34181 0 0
3.9258 -0.3497 -0.34115 -0.11478 -0.30121 0 -0.29953 -0.33083 -0.31324 -0.30978 -0.30097 -0.25212 39.69 0.55923 0.23571 0.36248 0.625 0.481 0.54625 0.91267 0.63889 0.7947 0.73978 0.78501 0.95034 3.8122e-05 2.7157e-06 0.0014055 0.0098809 6.5994 0 0 -0.29644 0 0.21355 0.59711 0.3415 0 0
3.9297 -0.34902 -0.34378 -0.056634 -0.25398 0 -0.27822 -0.33143 -0.29081 -0.2975 -0.28096 -0.24883 39.708 0.56827 0.24498 0.34498 0.59063 0.49878 0.52318 0.86255 0.61324 0.75984 0.70403 0.73478 0.91307 -0.00079856 0.00036761 0.0013338 0.0094152 6.3951 0 0 -0.29072 0 0.2273 0.5851 0.33866 0 0
3.9336 -0.33374 -0.33461 -0.21456 -0.27272 0 -0.30906 -0.31874 -0.28215 -0.27371 -0.27445 -0.22103 39.722 0.57335 0.23218 0.33482 0.57184 0.48258 0.51671 0.82826 0.55925 0.73364 0.67175 0.69252 0.89792 -0.00064724 0.0005318 0.0017283 0.0091519 6.1269 0 0 -0.25648 0 0.23096 0.56908 0.32958 0 0
3.9375 -0.30499 -0.31413 -0.45787 -0.33606 0 -0.36747 -0.28894 -0.28128 -0.24165 -0.27835 -0.18232 39.701 0.57038 0.19504 0.33088 0.56653 0.43492 0.52102 0.81302 0.49301 0.7164 0.64438 0.66366 0.89589 -0.00070984 0.00032301 0.0022543 0.0092626 5.7935 0 0 -0.20757 0 0.22716 0.55333 0.32234 0 0
3.9414 -0.26857 -0.28618 -0.58183 -0.37942 0 -0.39609 -0.25711 -0.27643 -0.21751 -0.28092 -0.16951 39.614 0.56259 0.15524 0.33161 0.57201 0.38839 0.53225 0.81379 0.44714 0.70688 0.62328 0.65595 0.90001 -0.0015916 -4.8458e-05 0.0025932 0.0097436 5.4994 0 0 -0.18155 0 0.22228 0.53776 0.3239 0 0
3.9453 -0.23203 -0.25499 -0.47713 -0.3488 0 -0.35208 -0.24259 -0.26225 -0.21785 -0.27203 -0.20753 39.453 0.55428 0.14283 0.33536 0.58531 0.37981 0.5468 0.82588 0.44892 0.70348 0.60982 0.67195 0.90397 -0.0029533 -0.00018893 0.0026669 0.010295 5.3526 0 0 -0.20605 0 0.22264 0.52176 0.33984 0 0
3.9492 -0.20153 -0.22362 -0.21725 -0.24612 0 -0.24398 -0.24831 -0.24389 -0.24324 -0.25119 -0.28463 39.233 0.55416 0.17048 0.3396 0.60176 0.41688 0.55953 0.83978 0.49884 0.70338 0.60664 0.70287 0.89878 -0.004064 4.1699e-05 0.0025377 0.010529 5.3406 0 0 -0.27106 0 0.23861 0.50348 0.37765 0 0
3.9531 -0.17976 -0.19462 0.0068532 -0.12836 0 -0.12649 -0.25615 -0.22942 -0.2741 -0.22651 -0.35807 38.978 0.57277 0.21957 0.34042 0.6124 0.46668 0.56285 0.83561 0.5646 0.70025 0.61491 0.729 0.87573 -0.0045659 0.00035237 0.0022256 0.010333 5.3108 0 0 -0.33278 0 0.27743 0.48122 0.43421 0 0
3.957 -0.16539 -0.17069 0.043506 -0.063106 0 -0.059463 -0.2438 -0.2201 -0.28441 -0.20658 -0.38316 38.695 0.60338 0.25219 0.33728 0.614 0.47863 0.55569 0.80877 0.59855 0.69091 0.629 0.72798 0.83922 -0.0046933 0.00034758 0.0017473 0.0099845 5.0809 0 0 -0.34645 0 0.32694 0.45783 0.49189 0 0
3.9609 -0.15449 -0.15388 -0.1044 -0.078983 0 -0.066529 -0.20627 -0.20951 -0.26179 -0.19363 -0.34157 38.386 0.63827 0.24091 0.33024 0.60528 0.42492 0.53734 0.75956 0.56967 0.67375 0.64452 0.68674 0.79215 -0.0048696 1.6758e-05 0.0013114 0.0098776 4.5853 0 0 -0.29958 0 0.37706 0.43622 0.53931 0 0
3.9648 -0.1433 -0.1439 -0.29402 -0.14911 0 -0.12445 -0.16053 -0.19148 -0.21597 -0.18343 -0.25039 38.05 0.66784 0.19124 0.31965 0.58576 0.32418 0.50772 0.69106 0.48687 0.6476 0.65633 0.60938 0.73817 -0.0052341 -0.0001955 0.0013 0.010119 3.9284 0 0 -0.21813 0 0.41639 0.4197 0.56537 0 0
3.9688 -0.13076 -0.13766 -0.36251 -0.21514 0 -0.18517 -0.12895 -0.16673 -0.16892 -0.17023 -0.1499 37.695 0.66807 0.13677 0.306 0.55464 0.22717 0.46598 0.61539 0.39312 0.60977 0.65096 0.5148 0.68273 -0.0055929 0.00011956 0.0018915 0.010439 3.2972 0 0 -0.14363 0 0.41988 0.41612 0.55006 0 0
3.9727 -0.11871 -0.13093 -0.24924 -0.22853 0 -0.20838 -0.11867 -0.14019 -0.13693 -0.15091 -0.080415 37.329 0.63208 0.11088 0.29053 0.51776 0.17597 0.41821 0.5542 0.33176 0.56378 0.62143 0.4247 0.62907 -0.0057295 0.00080367 0.002703 0.010496 2.8137 0 0 -0.10269 0 0.38571 0.42478 0.50417 0 0
3.9766 -0.10946 -0.12078 -0.030327 -0.17893 0 -0.18162 -0.11693 -0.11319 -0.12069 -0.12563 -0.059968 36.95 0.56767 0.11965 0.27301 0.47802 0.17156 0.368 0.51405 0.31183 0.512 0.56787 0.34999 0.57567 -0.0056453 0.0011968 0.0029786 0.010229 2.4498 0 0 -0.092911 0 0.32455 0.44108 0.44308 0 0
3.9805 -0.10295 -0.10686 0.14668 -0.095632 0 -0.12106 -0.10546 -0.081651 -0.10933 -0.096483 -0.073287 36.543 0.48395 0.13893 0.25295 0.43722 0.17677 0.31784 0.49691 0.30232 0.45609 0.49137 0.28564 0.52063 -0.0054898 0.00081077 0.0023138 0.0098682 2.0707 0 0 -0.091232 0 0.24702 0.46045 0.37932 0 0
3.9844 -0.096177 -0.09091 0.16924 -0.026798 0 -0.058972 -0.077986 -0.043683 -0.091266 -0.067061 -0.079908 36.099 0.39622 0.13691 0.22935 0.39712 0.15055 0.2706 0.50146 0.261 0.39796 0.39471 0.21785 0.46077 -0.0053626 -8.2007e-05 0.0012147 0.009593 1.5591 0 0 -0.073294 0 0.16944 0.47599 0.32939 0 0
3.9883 -0.085617 -0.075322 0.033274 -0.010199 0 -0.025783 -0.043751 -0.007468 -0.061157 -0.042143 -0.041602 35.624 0.33889 0.10085 0.20148 0.36059 0.082866 0.23045 0.5091 0.17286 0.34207 0.29144 0.13784 0.39277 -0.0052832 -0.00061415 0.00079053 0.0092499 0.91553 0 0 -0.028766 0 0.12394 0.47468 0.31506 0 0
3.9922 -0.070463 -0.061986 -0.1582 -0.049942 0 -0.032865 -0.01577 0.01242 -0.020522 -0.025498 0.045763 35.14 0.31895 0.04555 0.17268 0.32914 0.0013727 0.19699 0.49961 0.064122 0.29205 0.19843 0.051362 0.32253 -0.0053256 -0.0001404 0.0017172 0.008474 0.26129 0 0 0.03379 0 0.11365 0.4575 0.32591 0 0
3.9961 -0.053589 -0.05182 -0.26487 -0.11163 0 -0.06403 0.0018149 0.0092119 0.02358 -0.016515 0.14146 34.67 0.33437 -0.0011228 0.14568 0.30462 -0.052602 0.17061 0.46572 -0.019436 0.2507 0.12391 -0.023444 0.25577 -0.0056505 0.0011064 0.0034565 0.0071094 -0.24202 0 0 0.091453 0 0.13529 0.42702 0.35291 0 0
4 -0.039424 -0.044669 -0.20402 -0.14244 0 -0.084498 0.014153 -0.006258 0.059132 -0.0098175 0.18552 34.215 0.3788 -0.020485 0.12344 0.28883 -0.056045 0.15154 0.40377 -0.049246 0.22065 0.074575 -0.067753 0.1989 -0.0062945 0.0021962 0.0045949 0.0054774 -0.48871 0 0 0.11823 0 0.18195 0.38735 0.38536 0 0
4.0039 -0.030806 -0.039512 -0.011015 -0.10814 0 -0.066574 0.025465 -0.013114 0.072296 -0.00026489 0.14605 33.762 0.43324 -0.014049 0.11247 0.28638 -0.018189 0.14168 0.31592 -0.033266 0.20828 0.061449 -0.074058 0.16668 -0.0069579 0.0023452 0.0040879 0.0041871 -0.47521 0 0 0.10003 0 0.2356 0.3485 0.40283 0 0
4.0078 -0.027617 -0.035211 0.17916 -0.022244 0 -0.014683 0.031426 -0.00041553 0.05593 0.010623 0.049313 33.297 0.46362 0.0027093 0.11482 0.29572 0.030949 0.14031 0.2331 -0.0038155 0.21318 0.076408 -0.049842 0.16539 -0.0071373 0.0015837 0.0022398 0.0036648 -0.28059 0 0 0.046221 0 0.26722 0.32381 0.39286 0 0
4.0117 -0.027926 -0.031525 0.22635 0.05851 0 0.03359 0.02337 0.020349 0.018057 0.014235 -0.037455 32.817 0.46085 0.014721 0.1273 0.31188 0.063983 0.14611 0.17681 0.011522 0.23132 0.10781 -0.011336 0.18951 -0.0065925 0.00062522 0.00044747 0.0038656 -0.0096849 0 0 -0.012693 0 0.26976 0.31557 0.36181 0 0
4.0156 -0.029916 -0.029502 0.093515 0.075447 0 0.036794 -0.00064342 0.024664 -0.020064 0.0027717 -0.060034 32.33 0.42362 0.016821 0.14722 0.33095 0.072412 0.15856 0.16029 0.0093769 0.2602 0.14899 0.027069 0.23441 -0.0056917 0.00014074 -5.6322e-05 0.0044118 0.2611 0 0 -0.044387 0 0.24213 0.32362 0.31665 0 0
4.0195 -0.032619 -0.030549 -0.11697 0.015956 0 -0.013048 -0.030968 -0.0012125 -0.038934 -0.021582 -0.022056 31.839 0.35573 0.013253 0.17083 0.34805 0.066749 0.17706 0.19513 0.0068936 0.29672 0.19296 0.06018 0.29328 -0.0052048 0.00019286 0.00075962 0.0049497 0.50913 0 0 -0.039318 0 0.18733 0.34577 0.26772 0 0
4.0234 -0.035373 -0.034891 -0.23827 -0.072884 0 -0.079196 -0.053887 -0.045274 -0.037076 -0.046327 0.020093 31.337 0.28253 0.011396 0.18921 0.35229 0.064961 0.20034 0.29 0.023144 0.33486 0.23113 0.091945 0.34953 -0.0056533 0.00033052 0.0018697 0.005329 0.75597 0 0 -0.019528 0 0.12387 0.37174 0.23923 0 0
4.0273 -0.037459 -0.040995 -0.17319 -0.12037 0 -0.10871 -0.0638 -0.079164 -0.032153 -0.059169 0.0085952 30.818 0.23452 0.016295 0.19879 0.34407 0.079308 0.22371 0.40142 0.063666 0.36894 0.26365 0.12925 0.3915 -0.0068191 0.00012945 0.0022728 0.0054843 1.0325 0 0 -0.020839 0 0.076582 0.38891 0.23468 0 0
4.0313 -0.038868 -0.046787 0.023217 -0.089837 0 -0.077821 -0.067072 -0.083466 -0.043802 -0.059684 -0.064373 30.286 0.22128 0.02871 0.19934 0.32541 0.10902 0.24506 0.50776 0.1184 0.39713 0.29178 0.17442 0.41673 -0.007904 -0.00041924 0.0018723 0.0052773 1.3399 0 0 -0.061263 0 0.053401 0.39338 0.25098 0 0
4.0352 -0.041279 -0.051571 0.18759 -0.0089636 0 -0.0137 -0.073606 -0.064612 -0.074027 -0.060018 -0.1508 29.753 0.24729 0.045529 0.1917 0.29963 0.1412 0.26253 0.58935 0.17002 0.41824 0.31683 0.22167 0.42488 -0.0082017 -0.00098984 0.0013387 0.0045852 1.6337 0 0 -0.12336 0 0.058731 0.38316 0.28259 0 0
4.0391 -0.047597 -0.056708 0.1849 0.053623 0 0.027538 -0.085533 -0.047644 -0.10487 -0.073029 -0.18972 29.229 0.31176 0.061275 0.17869 0.27408 0.15896 0.27342 0.61757 0.20406 0.43091 0.34025 0.25986 0.41857 -0.007645 -0.0012584 0.0012568 0.0035655 1.8479 0 0 -0.16768 0 0.094202 0.35791 0.31694 0 0
4.043 -0.059817 -0.064357 0.01973 0.04471 0 0.0075377 -0.095352 -0.052858 -0.11618 -0.099251 -0.15867 28.708 0.38233 0.070747 0.1681 0.26113 0.15262 0.27801 0.58926 0.21533 0.43754 0.36147 0.28004 0.4117 -0.0067456 -0.0011054 0.0015466 0.0027273 1.9467 0 0 -0.16637 0 0.13965 0.32842 0.33414 0 0
4.0469 -0.076995 -0.075608 -0.17468 -0.032506 0 -0.06379 -0.095318 -0.079103 -0.10554 -0.12568 -0.089247 28.176 0.43404 0.072307 0.16332 0.26342 0.1273 0.2794 0.53091 0.20958 0.44141 0.37851 0.28235 0.41262 -0.0060679 -0.00057618 0.0017199 0.002602 1.9661 0 0 -0.12693 0 0.17749 0.3035 0.33156 0 0
4.0508 -0.095406 -0.08987 -0.25616 -0.12545 0 -0.13888 -0.087565 -0.10819 -0.089974 -0.1376 -0.037939 27.621 0.45539 0.069427 0.16537 0.28118 0.10044 0.27955 0.45997 0.20011 0.44403 0.38972 0.27683 0.42438 -0.0058053 0.00019883 0.0015596 0.0032711 2.0035 0 0 -0.085158 0 0.19933 0.28719 0.31071 0 0
4.0547 -0.11097 -0.10578 -0.19179 -0.17705 0 -0.17226 -0.083685 -0.12351 -0.088405 -0.13167 -0.041543 27.044 0.43856 0.068336 0.17427 0.31295 0.089462 0.28053 0.39568 0.19977 0.44678 0.39357 0.27669 0.44838 -0.0058297 0.00097732 0.0013815 0.0042433 2.1535 0 0 -0.074564 0 0.19889 0.28238 0.2759 0 0
4.0586 -0.12195 -0.12217 -0.071954 -0.1684 0 -0.15439 -0.09395 -0.12373 -0.10349 -0.11796 -0.09403 26.45 0.38212 0.072923 0.18744 0.35182 0.098506 0.28596 0.37374 0.21193 0.45131 0.38842 0.28877 0.48142 -0.0060323 0.001393 0.0015972 0.0048654 2.4341 0 0 -0.10011 0 0.17171 0.29053 0.24202 0 0
4.0625 -0.1296 -0.13792 -0.018204 -0.12651 0 -0.1138 -0.11741 -0.12004 -0.12136 -0.11025 -0.15747 25.836 0.32269 0.081351 0.19854 0.38453 0.11598 0.29515 0.39074 0.22788 0.45753 0.3819 0.30895 0.51094 -0.0064887 0.0011507 0.0021362 0.004894 2.7654 0 0 -0.13803 0 0.13788 0.30143 0.22331 0 0
4.0664 -0.13663 -0.15109 -0.077063 -0.096955 0 -0.090829 -0.14291 -0.12308 -0.12798 -0.11516 -0.19169 25.194 0.27772 0.087831 0.20574 0.40657 0.12621 0.30686 0.4365 0.2348 0.46534 0.37925 0.32694 0.53212 -0.0072565 0.00034178 0.002445 0.0046652 3.0247 0 0 -0.15859 0 0.10738 0.31063 0.22218 0 0
4.0703 -0.14491 -0.15928 -0.19336 -0.10821 0 -0.10721 -0.1595 -0.13388 -0.12372 -0.12989 -0.17924 24.52 0.2597 0.088224 0.2083 0.41546 0.12533 0.31985 0.49994 0.22894 0.47473 0.38502 0.33666 0.5422 -0.0080914 -0.00047914 0.0020973 0.0047034 3.1383 0 0 -0.14997 0 0.087689 0.31509 0.23852 0 0
4.0742 -0.15443 -0.16131 -0.27315 -0.15437 0 -0.15361 -0.16528 -0.14636 -0.12151 -0.14814 -0.13323 23.829 0.28179 0.084292 0.20662 0.40979 0.12659 0.33223 0.56311 0.22184 0.48594 0.40595 0.34324 0.53959 -0.008494 -0.00067251 0.0013312 0.0051812 3.1394 0 0 -0.12444 0 0.087142 0.31213 0.26898 0 0
4.0781 -0.1636 -0.1589 -0.2663 -0.20401 0 -0.19961 -0.16633 -0.15584 -0.13251 -0.16566 -0.088576 23.139 0.3354 0.082542 0.2058 0.39718 0.14921 0.3422 0.60102 0.23213 0.49938 0.44528 0.36 0.53237 -0.0081237 -8.2221e-05 0.00088564 0.005777 3.1456 0 0 -0.10613 0 0.10459 0.30454 0.29896 0 0
4.082 -0.17042 -0.15588 -0.19537 -0.22391 0 -0.21555 -0.16861 -0.16334 -0.15576 -0.18025 -0.082703 22.452 0.39282 0.088738 0.20957 0.38713 0.2003 0.35072 0.61427 0.26919 0.51462 0.49447 0.39744 0.5304 -0.0071723 0.00076079 0.0012701 0.006033 3.2726 0 0 -0.11369 0 0.12732 0.29792 0.31952 0 0
4.0859 -0.17325 -0.15538 -0.12029 -0.20117 0 -0.19162 -0.17231 -0.17247 -0.18139 -0.18895 -0.1331 21.747 0.43967 0.103 0.21909 0.38348 0.26637 0.35875 0.60691 0.32362 0.53133 0.54794 0.45355 0.538 -0.0062837 0.0010699 0.0022214 0.0058057 3.5517 0 0 -0.15022 0 0.14858 0.29475 0.32829 0 0
4.0898 -0.17143 -0.15732 -0.086297 -0.15149 0 -0.14433 -0.17417 -0.18401 -0.20112 -0.1888 -0.22277 20.992 0.46309 0.11963 0.23471 0.38894 0.32231 0.36734 0.58562 0.37376 0.54903 0.59946 0.5136 0.55813 -0.0060479 0.00051505 0.0029148 0.0053556 3.9079 0 0 -0.20319 0 0.16197 0.29686 0.32479 0 0
4.0938 -0.16557 -0.15867 -0.10177 -0.10968 0 -0.10674 -0.17356 -0.19475 -0.21305 -0.18125 -0.30583 20.182 0.44654 0.13144 0.25422 0.40423 0.34997 0.37819 0.56609 0.40233 0.56595 0.63617 0.55924 0.59153 -0.0065325 -0.00045611 0.0027176 0.0050587 4.2077 0 0 -0.25085 0 0.1586 0.3049 0.31297 0 0
4.0977 -0.15749 -0.15623 -0.14981 -0.10649 0 -0.10673 -0.17407 -0.20063 -0.21753 -0.17389 -0.3355 19.339 0.40832 0.13477 0.27002 0.41929 0.35005 0.38979 0.56108 0.40806 0.57921 0.65387 0.5794 0.62457 -0.0072755 -0.0010147 0.0017489 0.0051022 4.3362 0 0 -0.27222 0 0.14408 0.3129 0.3045 0 0
4.1016 -0.14931 -0.14925 -0.20619 -0.14506 0 -0.14583 -0.17846 -0.19967 -0.21262 -0.17478 -0.29777 18.495 0.36517 0.13155 0.27833 0.42786 0.33818 0.3995 0.56929 0.4028 0.58678 0.65419 0.57476 0.64838 -0.0077147 -0.0007019 0.00073491 0.0054518 4.2525 0 0 -0.25822 0 0.12502 0.31741 0.30298 0 0
4.1055 -0.14213 -0.13954 -0.24597 -0.1942 0 -0.19426 -0.18335 -0.19168 -0.19683 -0.18342 -0.22366 17.657 0.32899 0.12734 0.27683 0.42563 0.33003 0.40469 0.58712 0.39865 0.58671 0.63872 0.55371 0.65667 -0.0076282 0.00016924 0.00035669 0.0060021 3.997 0 0 -0.21886 0 0.10646 0.31643 0.3094 0 0
4.1094 -0.13537 -0.12964 -0.24693 -0.2084 0 -0.21023 -0.18072 -0.1766 -0.17509 -0.18858 -0.16649 16.8 0.31353 0.12705 0.26334 0.40797 0.32882 0.40138 0.6068 0.39774 0.57612 0.60993 0.52452 0.64236 -0.0072068 0.00083 0.00072021 0.0066382 3.6561 0 0 -0.17878 0 0.094609 0.3083 0.32279 0 0
4.1133 -0.12764 -0.12112 -0.20273 -0.16354 0 -0.17207 -0.16544 -0.15494 -0.15772 -0.1772 -0.15967 15.898 0.32726 0.13145 0.2394 0.37324 0.32475 0.38323 0.6091 0.3926 0.55042 0.57331 0.48993 0.60221 -0.0067689 0.00077551 0.0013839 0.0071524 3.3089 0 0 -0.1601 0 0.095685 0.29517 0.33391 0 0
4.1172 -0.11841 -0.11431 -0.1369 -0.080796 0 -0.098385 -0.14094 -0.12993 -0.15007 -0.14705 -0.18976 14.955 0.35191 0.13638 0.21328 0.331 0.30438 0.35392 0.58968 0.37394 0.51344 0.53468 0.44694 0.55063 -0.0064578 0.00020947 0.0018205 0.0072431 2.9868 0 0 -0.16391 0 0.10442 0.28295 0.33551 0 0
4.1211 -0.10889 -0.10888 -0.094777 -0.015281 0 -0.037059 -0.11648 -0.10764 -0.14429 -0.11065 -0.20841 14.005 0.37653 0.1354 0.18864 0.28513 0.26121 0.31567 0.54876 0.33748 0.46657 0.49484 0.39066 0.4942 -0.0062068 -0.00018387 0.0018494 0.0067563 2.6643 0 0 -0.16739 0 0.11725 0.27387 0.32532 0 0
4.125 -0.10082 -0.10403 -0.10863 -0.01406 0 -0.028853 -0.098792 -0.093084 -0.12509 -0.085404 -0.17361 13.077 0.39062 0.12428 0.16861 0.23904 0.19988 0.27131 0.48872 0.28548 0.4117 0.45399 0.31923 0.43906 -0.0059425 9.3244e-05 0.0017012 0.0059574 2.2906 0 0 -0.14248 0 0.13033 0.26938 0.30258 0 0
4.1289 -0.094444 -0.098072 -0.16451 -0.076342 0 -0.074538 -0.086783 -0.085253 -0.086305 -0.078836 -0.085367 12.162 0.37823 0.1043 0.15705 0.19592 0.13312 0.22609 0.41653 0.22502 0.35167 0.4104 0.23749 0.3928 -0.0057582 0.00086896 0.0017448 0.0054466 1.8418 0 0 -0.082101 0 0.137 0.26928 0.26904 0 0
4.1328 -0.087802 -0.088964 -0.20724 -0.15072 0 -0.13344 -0.074595 -0.076727 -0.040785 -0.082484 0.01385 11.226 0.34331 0.081939 0.15139 0.15428 0.075191 0.18655 0.34861 0.16604 0.29303 0.36318 0.15719 0.35431 -0.0058632 0.0014423 0.0021532 0.0056626 1.3561 0 0 -0.0099347 0 0.13439 0.26694 0.23623 0 0
4.1367 -0.078445 -0.076004 -0.1861 -0.17455 0 -0.15542 -0.058993 -0.059661 -0.010975 -0.079999 0.072629 10.242 0.29893 0.064763 0.14786 0.11197 0.036116 0.15403 0.29119 0.11939 0.23921 0.31394 0.092872 0.31881 -0.0063688 0.0012208 0.0027622 0.0064284 0.91923 0 0 0.036979 0 0.12459 0.25803 0.21048 0 0
4.1406 -0.066102 -0.061131 -0.10128 -0.12389 0 -0.11987 -0.042763 -0.033354 -0.0077835 -0.061475 0.069397 9.2273 0.25434 0.056661 0.14421 0.068245 0.01845 0.12901 0.24694 0.092556 0.19249 0.26457 0.054523 0.28348 -0.0071354 0.0002896 0.0031916 0.0070596 0.60476 0 0 0.038954 0 0.10939 0.24025 0.19492 0 0
4.1445 -0.053385 -0.047839 -0.0060224 -0.032457 0 -0.04969 -0.030784 -0.0063956 -0.019463 -0.031036 0.0257 8.2183 0.22004 0.055933 0.13815 0.022886 0.017313 0.11131 0.217 0.084794 0.15501 0.21782 0.041297 0.24552 -0.0078294 -0.00060058 0.0031264 0.0069963 0.41709 0 0 0.01017 0 0.091302 0.21201 0.19174 0 0
4.1484 -0.043383 -0.038055 0.039416 0.036159 0 0.0094362 -0.023899 0.0092043 -0.022965 -0.0019965 -0.013789 7.234 0.21055 0.057542 0.12778 -0.019165 0.023462 0.10008 0.19984 0.086329 0.13085 0.18118 0.041819 0.2056 -0.0081304 -0.0006436 0.0025575 0.0063285 0.28968 0 0 -0.014198 0 0.075299 0.17564 0.19993 0 0
4.1523 -0.03617 -0.029949 0.01952 0.039308 0 0.025448 -0.017866 0.0073934 -0.0067933 0.014553 -0.016307 6.2514 0.21493 0.057247 0.11612 -0.052249 0.028367 0.091612 0.18638 0.084558 0.11519 0.15471 0.042221 0.1708 -0.0079198 0.00031724 0.0018069 0.005652 0.14546 0 0 -0.0086973 0 0.063354 0.14201 0.20922 0 0
4.1563 -0.027776 -0.019303 -0.026529 -0.012726 0 0.0020133 -0.0084064 -0.0066237 0.018036 0.017321 0.016081 5.2305 0.22559 0.054183 0.10486 -0.073235 0.028705 0.085578 0.17463 0.073363 0.10651 0.13782 0.036391 0.14574 -0.0073269 0.0015991 0.0012959 0.0054127 -0.03329 0 0 0.021388 0 0.055643 0.11643 0.21575 0 0
4.1602 -0.013138 -0.003492 -0.043024 -0.067705 0 -0.028818 0.0038857 -0.01941 0.029889 0.013446 0.05094 4.1595 0.23494 0.050399 0.095487 -0.080172 0.0274 0.081912 0.16329 0.057432 0.10314 0.12912 0.029746 0.13397 -0.0066456 0.0021989 0.0012244 0.0054693 -0.192 0 0 0.04665 0 0.051946 0.10311 0.21656 0 0
4.1641 0.0092929 0.015843 -0.0057869 -0.073684 0 -0.03383 0.014658 -0.018362 0.018463 0.01146 0.051852 3.0718 0.23153 0.04862 0.08977 -0.071049 0.030363 0.081654 0.15255 0.047328 0.10322 0.12565 0.032548 0.14001 -0.0062007 0.0016078 0.0014348 0.0053605 -0.26353 0 0 0.040475 0 0.051593 0.10744 0.20903 0 0
4.168 0.035512 0.034322 0.062944 -0.017569 0 -0.0027013 0.021557 -0.00018987 -0.0055835 0.015352 0.0068919 2.0161 0.21225 0.050277 0.086538 -0.054647 0.041152 0.084665 0.14351 0.049482 0.10301 0.11985 0.04812 0.15549 -0.0062231 0.00022718 0.0015937 0.0049371 -0.24629 0 0 0.0019645 0 0.052354 0.12424 0.19723 0 0
4.1719 0.058638 0.049106 0.12042 0.068334 0 0.04777 0.027657 0.027147 -0.021546 0.023544 -0.06077 1.0109 0.18589 0.054616 0.083157 -0.040857 0.057213 0.088395 0.13488 0.059868 0.099927 0.10786 0.066458 0.16757 -0.0067549 -0.00098055 0.0015234 0.0045763 -0.22694 0 0 -0.043683 0 0.053121 0.14367 0.18653 0 0
4.1758 0.074165 0.061457 0.14061 0.13299 0 0.088934 0.038366 0.050378 -0.017015 0.031889 -0.10746 0.031692 0.15874 0.058522 0.078006 -0.035308 0.070146 0.090339 0.12463 0.066303 0.091913 0.08763 0.069374 0.16781 -0.0076105 -0.0013012 0.0013498 0.0046739 -0.32472 0 0 -0.065101 0 0.053646 0.16001 0.17987 0 0
4.1797 0.083196 0.07483 0.12948 0.14383 0 0.10164 0.055406 0.060656 0.0049507 0.037667 -0.098855 -0.9574 0.13772 0.057131 0.069541 -0.042994 0.069737 0.087528 0.1101 0.056556 0.076899 0.057723 0.042969 0.14803 -0.0084369 -0.00081762 0.0013128 0.0050032 -0.60714 0 0 -0.046927 0 0.053904 0.16776 0.17976 0 0
4.1836 0.090814 0.0905 0.1118 0.10761 0 0.088911 0.075102 0.060214 0.033997 0.042211 -0.034214 -1.9646 0.13352 0.045945 0.055528 -0.071018 0.049329 0.071393 0.082813 0.025381 0.048283 0.015019 -0.013254 0.093447 -0.0088839 -0.00022356 0.0014562 0.0047708 -1.0498 0 0 0.0023374 0 0.054575 0.159 0.18899 0 0
4.1875 0.10115 0.10547 0.10869 0.062716 0 0.072777 0.093097 0.060825 0.063744 0.05088 0.053019 -2.9654 0.13812 0.02412 0.03868 -0.10884 0.0094697 0.042469 0.043121 -0.023973 0.0076607 -0.03553 -0.087991 0.018317 -0.0088046 -0.00012016 0.0015631 0.0034346 -1.5676 0 0 0.059485 0 0.056002 0.14164 0.20151 0 0
4.1914 0.11365 0.11507 0.12586 0.05072 0 0.07822 0.10978 0.074649 0.093713 0.069967 0.11942 -3.9334 0.14378 -0.0035795 0.020562 -0.15042 -0.042416 0.0024078 -0.007084 -0.083145 -0.043899 -0.092418 -0.16796 -0.067859 -0.0083522 -0.00049215 0.0014345 0.0014129 -2.0796 0 0 0.10315 0 0.057904 0.12141 0.21375 0 0
4.1953 0.12385 0.11765 0.15602 0.087118 0 0.11447 0.12938 0.1042 0.12313 0.1017 0.14309 -4.8692 0.14353 -0.029015 0.0024406 -0.19071 -0.09653 -0.046466 -0.065218 -0.14368 -0.10483 -0.15446 -0.24669 -0.15646 -0.0078887 -0.00084735 0.0011878 -0.00018907 -2.5487 0 0 0.12607 0 0.059801 0.10335 0.2227 0 0
4.1992 0.12785 0.1167 0.1857 0.15059 0 0.16611 0.15313 0.13961 0.14763 0.14073 0.13838 -5.7948 0.12716 -0.046556 -0.01421 -0.22339 -0.14674 -0.099929 -0.12654 -0.20091 -0.1725 -0.22078 -0.32519 -0.23558 -0.0077601 -0.0008167 0.0011854 -0.00066609 -2.9737 0 0 0.13708 0 0.06056 0.094477 0.2243 0 0
4.2031 0.12622 0.11804 0.20076 0.19801 0 0.20141 0.17432 0.16599 0.16412 0.17562 0.14231 -6.7222 0.090934 -0.057837 -0.028759 -0.24513 -0.19369 -0.14819 -0.18134 -0.25512 -0.23836 -0.28865 -0.40559 -0.29488 -0.0080908 -0.00055322 0.0016083 -0.00048324 -3.3592 0 0 0.15347 0 0.058103 0.098777 0.21664 0 0
4.207 0.124 0.12503 0.19243 0.19574 0 0.19461 0.18245 0.1753 0.17676 0.19581 0.18319 -7.6358 0.047717 -0.070384 -0.041952 -0.26038 -0.24181 -0.18668 -0.22634 -0.30911 -0.29599 -0.35407 -0.48461 -0.33976 -0.0087247 -0.00051019 0.0021455 -0.00083271 -3.6986 0 0 0.18817 0 0.052549 0.1101 0.20387 0 0
4.2109 0.12666 0.13619 0.16549 0.146 0 0.14709 0.17341 0.17276 0.19406 0.19901 0.25612 -8.51 0.006796 -0.090374 -0.053755 -0.27114 -0.29219 -0.2134 -0.26042 -0.36308 -0.34169 -0.41359 -0.55269 -0.37363 -0.0093222 -0.00085941 0.0022195 -0.0023524 -3.9781 0 0 0.23868 0 0.044462 0.1243 0.18863 0 0
4.2148 0.13581 0.14712 0.14117 0.088207 0 0.09073 0.15565 0.17203 0.21834 0.19292 0.32465 -9.3402 -0.022017 -0.11589 -0.06394 -0.27929 -0.33748 -0.22725 -0.28339 -0.41054 -0.37245 -0.46344 -0.59876 -0.40043 -0.0095268 -0.0012038 0.0015956 -0.0043354 -4.1839 0 0 0.28531 0 0.034851 0.13687 0.17389 0 0
4.2188 0.14828 0.1545 0.14595 0.071664 0 0.067807 0.1447 0.18332 0.23988 0.18907 0.34753 -10.149 -0.020155 -0.13742 -0.070162 -0.28461 -0.36487 -0.22659 -0.29486 -0.44006 -0.38239 -0.49302 -0.61615 -0.42352 -0.0091116 -0.00092602 0.00074024 -0.005319 -4.3015 0 0 0.3023 0 0.027291 0.14016 0.16553 0 0
4.2227 0.15893 0.15824 0.18948 0.11795 0 0.1003 0.15016 0.20449 0.24432 0.19375 0.31004 -10.961 0.006729 -0.14578 -0.070602 -0.28395 -0.3659 -0.21839 -0.29978 -0.44354 -0.37869 -0.5014 -0.60595 -0.44085 -0.0080753 0.00016512 0.00046861 -0.0045197 -4.3181 0 0 0.27672 0 0.025723 0.13523 0.16531 0 0
4.2266 0.16465 0.16041 0.25029 0.20156 0 0.17193 0.16725 0.22262 0.22712 0.20347 0.23642 -11.77 0.046843 -0.14037 -0.064832 -0.27478 -0.34486 -0.20577 -0.29894 -0.42455 -0.36648 -0.49069 -0.57644 -0.44706 -0.0066783 0.0015547 0.0011504 -0.0026744 -4.2366 0 0 0.22133 0 0.031119 0.12639 0.17209 0 0
4.2305 0.16597 0.16275 0.28616 0.26596 0 0.23819 0.18111 0.22428 0.19928 0.20857 0.1735 -12.545 0.089749 -0.12998 -0.052899 -0.25561 -0.31719 -0.19033 -0.29184 -0.39812 -0.34912 -0.46283 -0.53963 -0.43731 -0.0053844 0.0024007 0.0022615 -0.0014269 -4.0891 0 0 0.169 0 0.043513 0.1176 0.18446 0 0
4.2344 0.16541 0.16517 0.26592 0.26506 0 0.25823 0.18024 0.20566 0.1775 0.20152 0.157 -13.263 0.12064 -0.12533 -0.035353 -0.22517 -0.29799 -0.17297 -0.27642 -0.37983 -0.33008 -0.42073 -0.50615 -0.40461 -0.0046721 0.0022115 0.0027856 -0.0018622 -3.9245 0 0 0.14987 0 0.062012 0.11465 0.19997 0 0
4.2383 0.16448 0.1663 0.19706 0.19869 0 0.22403 0.16634 0.17493 0.16873 0.18268 0.18474 -13.94 0.11918 -0.13027 -0.016419 -0.18862 -0.2901 -0.15279 -0.24824 -0.37302 -0.31174 -0.37284 -0.48003 -0.34548 -0.0047662 0.001196 0.0021298 -0.0036127 -3.7695 0 0 0.16774 0 0.079794 0.12541 0.21234 0 0
4.2422 0.16222 0.1648 0.12384 0.11367 0 0.16431 0.15205 0.14627 0.16512 0.1594 0.21721 -14.611 0.094347 -0.13945 -0.00084166 -0.15668 -0.28271 -0.12987 -0.2112 -0.36609 -0.29273 -0.32777 -0.45645 -0.27718 -0.0054644 2.7054e-05 0.00067979 -0.005322 -3.5975 0 0 0.1959 0 0.089859 0.14595 0.21856 0 0
4.2461 0.15656 0.16015 0.094567 0.06858 0 0.12053 0.14895 0.1307 0.15421 0.13994 0.20735 -15.298 0.055107 -0.14383 0.0096135 -0.13473 -0.26199 -0.10462 -0.16826 -0.34342 -0.27146 -0.28822 -0.42521 -0.21037 -0.0062321 -0.000683 -0.00053994 -0.0058994 -3.3487 0 0 0.19764 0 0.088947 0.17272 0.21808 0 0
4.25 0.14694 0.15277 0.12349 0.089513 0 0.11479 0.15721 0.13015 0.13265 0.12776 0.13885 -15.982 0.012508 -0.13835 0.013931 -0.12704 -0.22423 -0.077811 -0.12312 -0.30033 -0.24641 -0.25581 -0.37914 -0.15567 -0.0065536 -0.00071766 -0.00075647 -0.0053278 -2.9956 0 0 0.1562 0 0.074992 0.20142 0.2113 0 0
4.2539 0.13562 0.14374 0.17892 0.15145 0 0.13546 0.16577 0.13707 0.10871 0.12023 0.043475 -16.621 -0.0098279 -0.12507 0.012174 -0.13836 -0.17977 -0.051969 -0.084126 -0.24828 -0.21517 -0.23098 -0.32188 -0.13149 -0.0062886 -0.00022383 -3.2741e-05 -0.0043999 -2.5932 0 0 0.089343 0 0.046806 0.22302 0.2011 0 0
4.2578 0.12643 0.13464 0.20766 0.19946 0 0.15088 0.16213 0.13929 0.092571 0.11204 -0.019407 -17.196 0.0038146 -0.11027 0.010286 -0.15747 -0.14479 -0.030787 -0.058846 -0.20582 -0.18073 -0.20824 -0.26804 -0.13667 -0.0057364 0.00049399 0.00095677 -0.0038642 -2.2581 0 0 0.036249 0 0.016441 0.23089 0.19572 0 0
4.2617 0.12184 0.12688 0.17676 0.1921 0 0.13826 0.14287 0.12743 0.086236 0.10031 -0.0082223 -17.73 0.047917 -0.099355 0.011782 -0.17321 -0.12896 -0.015196 -0.047356 -0.1842 -0.14757 -0.18483 -0.23413 -0.15783 -0.0053435 0.0011147 0.0016376 -0.0038906 -2.0843 0 0 0.027186 0 -0.0060789 0.22623 0.19895 0 0
4.2656 0.12102 0.12086 0.1 0.13279 0 0.10324 0.11646 0.10171 0.084259 0.087526 0.065604 -18.264 0.1153 -0.094152 0.018116 -0.1784 -0.12983 -0.0054997 -0.048911 -0.18091 -0.11925 -0.16028 -0.22671 -0.1845 -0.0053146 0.0013631 0.0019843 -0.0042155 -2.0714 0 0 0.060748 0 -0.014104 0.21077 0.21234 0 0
4.2695 0.12035 0.1156 0.028821 0.065231 0 0.074234 0.096888 0.07355 0.082547 0.080165 0.1435 -18.82 0.19422 -0.093557 0.029942 -0.16583 -0.13742 -0.001511 -0.06146 -0.18522 -0.099964 -0.13516 -0.23759 -0.20372 -0.0054832 0.0011151 0.0023244 -0.0045583 -2.1308 0 0 0.10666 0 -0.0010266 0.18765 0.2364 0 0
4.2734 0.11617 0.10951 0.014378 0.038083 0 0.077154 0.093492 0.059147 0.083492 0.083615 0.16514 -19.381 0.25158 -0.095406 0.042638 -0.12988 -0.14313 -0.0014602 -0.078185 -0.1884 -0.097342 -0.11698 -0.25048 -0.1935 -0.0055453 0.00053104 0.0028208 -0.0047778 -2.1643 0 0 0.13059 0 0.038977 0.16586 0.26482 0 0
4.2773 0.10759 0.10197 0.068819 0.067452 0 0.11192 0.10444 0.067722 0.091175 0.096824 0.1172 -19.915 0.27213 -0.097626 0.048208 -0.088517 -0.1447 -0.0014616 -0.090712 -0.18861 -0.10562 -0.11096 -0.25375 -0.16232 -0.0053968 3.241e-05 0.0032443 -0.0047401 -2.1377 0 0 0.11988 0 0.086714 0.15242 0.28448 0 0
4.2813 0.097343 0.094159 0.15427 0.12586 0 0.15047 0.11795 0.092897 0.10326 0.11118 0.044173 -20.408 0.25232 -0.098696 0.042825 -0.052639 -0.14468 -0.00071602 -0.096614 -0.18804 -0.12132 -0.11955 -0.24847 -0.11948 -0.0052199 2.0867e-05 0.0032519 -0.0042712 -2.0844 0 0 0.090139 0 0.13083 0.14956 0.28856 0 0
4.2852 0.089968 0.088295 0.20847 0.16493 0 0.15811 0.12032 0.11568 0.11056 0.11575 0.010614 -20.877 0.19278 -0.098209 0.024035 -0.032449 -0.14613 0.0010572 -0.094492 -0.18833 -0.1405 -0.1436 -0.2452 -0.075778 -0.0052359 0.00053724 0.0028096 -0.00338 -2.0471 0 0 0.06939 0 0.16043 0.15841 0.2719 0 0
4.2891 0.088663 0.085817 0.18948 0.15317 0 0.12149 0.10578 0.11864 0.10596 0.10578 0.046688 -21.346 0.099475 -0.097224 -0.010148 -0.044205 -0.15029 0.0028967 -0.083717 -0.18955 -0.1565 -0.18256 -0.25297 -0.051781 -0.0054151 0.0012012 0.0022625 -0.0024681 -2.0284 0 0 0.074471 0 0.15778 0.1795 0.2279 0 0
4.293 0.092973 0.086266 0.10716 0.099464 0 0.060835 0.08136 0.10038 0.092661 0.087656 0.12374 -21.82 0.0048007 -0.097449 -0.048912 -0.088399 -0.15679 0.0017209 -0.069206 -0.19225 -0.16247 -0.22255 -0.27066 -0.063013 -0.0054882 0.0015277 0.0019827 -0.0021456 -2.0005 0 0 0.099031 0 0.1198 0.20558 0.16827 0 0
4.2969 0.098944 0.08777 0.017201 0.045075 0 0.016532 0.063004 0.077238 0.081928 0.074997 0.18028 -22.288 -0.068673 -0.099399 -0.080459 -0.14837 -0.16425 -0.0034449 -0.055016 -0.19766 -0.15893 -0.25129 -0.28807 -0.10001 -0.005275 0.0013247 0.0019928 -0.0027201 -1.9554 0 0 0.12119 0 0.062783 0.2295 0.11105 0 0
4.3008 0.1017 0.08858 -0.019705 0.030859 0 0.019701 0.064405 0.069651 0.082267 0.078007 0.17455 -22.731 -0.10854 -0.10143 -0.097438 -0.21223 -0.17017 -0.012669 -0.042958 -0.20512 -0.14681 -0.2611 -0.29518 -0.15313 -0.0049653 0.00078366 0.0019748 -0.0038664 -1.9296 0 0 0.12286 0 -0.0011081 0.24692 0.068268 0 0
4.3047 0.098724 0.08823 0.016614 0.065478 0 0.068806 0.086333 0.084451 0.0915 0.094577 0.11776 -23.147 -0.105 -0.10113 -0.093237 -0.26664 -0.17142 -0.025458 -0.034405 -0.21078 -0.12797 -0.24527 -0.29067 -0.20943 -0.0049973 0.00020995 0.0016401 -0.0048584 -1.9708 0 0 0.10445 0 -0.057792 0.25372 0.051783 0 0
4.3086 0.091719 0.087564 0.090849 0.11915 0 0.13004 0.11495 0.10877 0.09993 0.11128 0.060978 -23.542 -0.043 -0.098004 -0.057828 -0.28397 -0.16679 -0.03871 -0.030902 -0.21088 -0.10681 -0.19284 -0.2823 -0.23607 -0.0055952 -0.00027267 0.0010588 -0.0051652 -2.0795 0 0 0.083432 0 -0.076665 0.24143 0.083626 0 0
4.3125 0.085601 0.087984 0.1407 0.1478 0 0.16151 0.13154 0.12109 0.10037 0.11402 0.050012 -23.924 0.04597 -0.09455 -0.0092925 -0.26842 -0.15918 -0.048021 -0.030716 -0.20663 -0.08864 -0.12413 -0.27902 -0.22509 -0.0064349 -0.00071757 0.00061279 -0.0048265 -2.1915 0 0 0.078986 0 -0.059619 0.21589 0.14375 0 0
4.3164 0.085367 0.090695 0.12693 0.12868 0 0.14353 0.12654 0.10966 0.094049 0.099526 0.088121 -24.295 0.14518 -0.094098 0.040666 -0.2276 -0.15434 -0.051898 -0.034035 -0.20417 -0.074898 -0.051901 -0.28239 -0.18073 -0.0068352 -0.0011106 0.00063798 -0.0042725 -2.2233 0 0 0.095216 0 -0.014528 0.18095 0.21676 0 0
4.3203 0.092856 0.096235 0.064692 0.079116 0 0.092512 0.10654 0.082316 0.087135 0.077922 0.13642 -24.654 0.2395 -0.097378 0.081338 -0.17034 -0.1557 -0.049668 -0.041406 -0.20791 -0.066524 0.011859 -0.28464 -0.1106 -0.0063631 -0.0012452 0.0011202 -0.0038454 -2.1393 0 0 0.11664 0 0.048801 0.14068 0.28739 0 0
4.3242 0.10561 0.10417 0.010515 0.042932 0 0.048373 0.088118 0.059848 0.083402 0.064574 0.14791 -25.002 0.3075 -0.10137 0.096783 -0.1115 -0.16014 -0.04128 -0.054767 -0.21404 -0.064534 0.048858 -0.27542 -0.03101 -0.0052837 -0.00092043 0.0017162 -0.0035451 -1.9803 0 0 0.11989 0 0.11271 0.10149 0.3315 0 0
4.3281 0.11861 0.11304 0.015655 0.054857 0 0.044883 0.083949 0.05952 0.08184 0.068576 0.10517 -25.344 0.32827 -0.10191 0.075321 -0.074189 -0.15989 -0.03145 -0.076451 -0.21273 -0.069073 0.041738 -0.25156 0.022932 -0.0043869 -0.00023936 0.0020397 -0.0032091 -1.8341 0 0 0.093056 0 0.14817 0.073876 0.3239 0 0
4.332 0.12753 0.12097 0.084212 0.11152 0 0.085312 0.093264 0.082635 0.080768 0.08733 0.032978 -25.678 0.30982 -0.097718 0.029335 -0.061337 -0.15004 -0.025166 -0.1043 -0.1985 -0.079083 -0.00015514 -0.22208 0.039849 -0.0043062 0.00038482 0.001933 -0.0028379 -1.7824 0 0 0.047744 0 0.1519 0.059963 0.27573 0 0
4.3359 0.1313 0.12677 0.17004 0.17299 0 0.14147 0.10487 0.11495 0.082021 0.11042 -0.020323 -25.991 0.25688 -0.091789 -0.032736 -0.07211 -0.13494 -0.02505 -0.13661 -0.17866 -0.095026 -0.071033 -0.20434 0.016963 -0.0049522 0.00058893 0.0015192 -0.0026645 -1.8672 0 0 0.013671 0 0.12601 0.060367 0.19664 0 0
4.3398 0.13212 0.13087 0.21379 0.19439 0 0.17628 0.10917 0.13782 0.089508 0.12796 -0.016423 -26.273 0.17649 -0.088943 -0.10084 -0.10323 -0.12654 -0.033225 -0.17113 -0.16987 -0.11739 -0.16306 -0.21367 -0.044393 -0.0055942 0.00041167 0.001058 -0.0029079 -2.0894 0 0 0.018405 0 0.076164 0.07451 0.099713 0 0
4.3438 0.1334 0.13473 0.18909 0.16214 0 0.17188 0.10753 0.14087 0.10421 0.13638 0.048079 -26.524 0.081536 -0.091773 -0.15494 -0.14611 -0.13532 -0.052774 -0.20216 -0.18464 -0.14832 -0.26184 -0.2537 -0.13513 -0.0055156 0.00023142 0.00076616 -0.0035168 -2.4165 0 0 0.066745 0 0.019492 0.099823 0.014578 0 0
4.3477 0.13721 0.13935 0.12099 0.1053 0 0.14161 0.11036 0.12809 0.12231 0.13838 0.14021 -26.756 -0.0058364 -0.098716 -0.18542 -0.18529 -0.16143 -0.078251 -0.22522 -0.22018 -0.1839 -0.35 -0.31394 -0.2239 -0.0046394 0.00033846 0.00072398 -0.0041876 -2.7893 0 0 0.13552 0 -0.020462 0.12509 -0.035721 0 0
4.3516 0.14327 0.14402 0.064324 0.072519 0 0.11704 0.12636 0.11464 0.13912 0.13945 0.212 -26.978 -0.077541 -0.1056 -0.19433 -0.21679 -0.19416 -0.10564 -0.23961 -0.26042 -0.22036 -0.4233 -0.3761 -0.29823 -0.003566 0.0006179 0.00087878 -0.0046166 -3.1332 0 0 0.18871 0 -0.038575 0.14515 -0.049505 0 0
4.3555 0.15003 0.14705 0.061151 0.093418 0 0.12144 0.15354 0.11704 0.15375 0.14427 0.23095 -27.185 -0.1286 -0.1089 -0.18492 -0.23906 -0.2203 -0.13191 -0.24525 -0.28929 -0.25433 -0.47976 -0.42498 -0.35109 -0.0030365 0.00070878 0.0011049 -0.0047203 -3.388 0 0 0.20239 0 -0.033966 0.15685 -0.028579 0 0
4.3594 0.15647 0.14781 0.11071 0.15541 0 0.15147 0.18043 0.14197 0.16881 0.15467 0.20069 -27.369 -0.15443 -0.10798 -0.16342 -0.25218 -0.23398 -0.15336 -0.24263 -0.30261 -0.28101 -0.51858 -0.45648 -0.37706 -0.0033444 0.00045967 0.0012834 -0.0046497 -3.544 0 0 0.18089 0 -0.0095912 0.15732 0.020749 0 0
4.3633 0.16302 0.14818 0.17284 0.21422 0 0.18147 0.19584 0.18052 0.18539 0.16893 0.15768 -27.529 -0.15618 -0.10506 -0.14483 -0.26074 -0.24 -0.16597 -0.23523 -0.30862 -0.29357 -0.54345 -0.47768 -0.38083 -0.0042003 0.00014544 0.00137 -0.0046497 -3.6489 0 0 0.1521 0 0.016784 0.14812 0.075359 0 0
4.3672 0.17089 0.15155 0.19975 0.22881 0 0.18614 0.19759 0.21271 0.19999 0.18246 0.14493 -27.673 -0.14802 -0.10361 -0.13654 -0.26909 -0.24846 -0.17236 -0.22767 -0.31854 -0.29554 -0.56224 -0.4995 -0.3787 -0.005077 0.00017046 0.0014071 -0.0049088 -3.7711 0 0 0.14563 0 0.03064 0.13746 0.11702 0 0
4.3711 0.18055 0.16024 0.17169 0.19278 0 0.16233 0.19272 0.22129 0.20756 0.19058 0.18011 -27.805 -0.13565 -0.10639 -0.13952 -0.27741 -0.26585 -0.17407 -0.22136 -0.33715 -0.28958 -0.57627 -0.52744 -0.37619 -0.0056313 0.00057963 0.0014594 -0.005454 -3.9451 0 0 0.17102 0 0.02827 0.12905 0.14117 0 0
4.375 0.19089 0.17337 0.11146 0.1382 0 0.13235 0.1901 0.20561 0.20732 0.19234 0.24199 -27.916 -0.12422 -0.11385 -0.15305 -0.2852 -0.28973 -0.17291 -0.21727 -0.36099 -0.27908 -0.58617 -0.55723 -0.37752 -0.0058239 0.00094532 0.0015261 -0.0060955 -4.148 0 0 0.21231 0 0.0086284 0.12605 0.14623 0 0
4.3789 0.19986 0.18728 0.06855 0.11061 0 0.12639 0.19317 0.18367 0.20418 0.19235 0.28667 -27.987 -0.11991 -0.12362 -0.17262 -0.28925 -0.31046 -0.17201 -0.216 -0.38309 -0.27096 -0.58947 -0.57837 -0.385 -0.0057354 0.00079455 0.0015275 -0.0064804 -4.3255 0 0 0.24225 0 -0.023756 0.13186 0.13599 0 0
4.3828 0.20582 0.19779 0.083688 0.13509 0 0.15868 0.19896 0.17845 0.20374 0.19753 0.28213 -28.009 -0.12279 -0.13147 -0.18833 -0.28798 -0.31815 -0.1744 -0.21647 -0.3979 -0.27165 -0.58553 -0.58266 -0.39394 -0.0053823 0.00012872 0.0014047 -0.0063253 -4.4401 0 0 0.24387 0 -0.051528 0.14193 0.12721 0 0
4.3867 0.20839 0.20246 0.15773 0.19855 0 0.21591 0.20278 0.19835 0.20649 0.21061 0.23387 -27.998 -0.13024 -0.13386 -0.19753 -0.28355 -0.30985 -0.18035 -0.21844 -0.40314 -0.28098 -0.57671 -0.57104 -0.40178 -0.0047602 -0.00053738 0.0012399 -0.0057213 -4.4935 0 0 0.22211 0 -0.067872 0.15117 0.1257 0 0
4.3906 0.208 0.20111 0.24724 0.25966 0 0.26607 0.20278 0.22885 0.20798 0.22605 0.18083 -27.979 -0.14071 -0.13053 -0.19988 -0.2783 -0.29226 -0.18964 -0.22229 -0.39988 -0.29771 -0.56545 -0.55343 -0.4079 -0.0040194 -0.00067527 0.0012461 -0.005206 -4.5073 0 0 0.19776 0 -0.070681 0.15626 0.13224 0 0
4.3945 0.20489 0.19501 0.29246 0.27771 0 0.27997 0.20017 0.24402 0.20444 0.23308 0.1649 -27.965 -0.15253 -0.12493 -0.19655 -0.27557 -0.27787 -0.20157 -0.2288 -0.39254 -0.31926 -0.55525 -0.54149 -0.41261 -0.0034942 -0.00025338 0.0015873 -0.0053968 -4.4887 0 0 0.18999 0 -0.060277 0.15378 0.14473 0 0
4.3984 0.19868 0.18587 0.26088 0.23986 0 0.24958 0.19625 0.22893 0.19712 0.22425 0.19842 -27.939 -0.16413 -0.12158 -0.19398 -0.28183 -0.27653 -0.21306 -0.24035 -0.3876 -0.33728 -0.55407 -0.53988 -0.41945 -0.0034712 0.00027508 0.0021707 -0.0064064 -4.4188 0 0 0.20201 0 -0.046937 0.14067 0.14814 0 0
4.4023 0.18916 0.17549 0.17491 0.16883 0 0.19146 0.19053 0.19286 0.19016 0.20207 0.25513 -27.869 -0.17447 -0.12242 -0.19683 -0.29389 -0.28781 -0.22075 -0.25526 -0.38905 -0.34654 -0.56059 -0.54261 -0.42861 -0.0039001 0.00046718 0.0026288 -0.0075994 -4.2731 0 0 0.2202 0 -0.042513 0.12365 0.13368 0 0
4.4063 0.17732 0.16549 0.099743 0.1071 0 0.13504 0.18202 0.16139 0.18485 0.17741 0.2903 -27.739 -0.18169 -0.12541 -0.2051 -0.30771 -0.30041 -0.22279 -0.27193 -0.39338 -0.34557 -0.57118 -0.5375 -0.43724 -0.0043644 0.00032029 0.0025632 -0.0080342 -4.0477 0 0 0.22564 0 -0.048992 0.10618 0.10071 0 0
4.4102 0.16551 0.1569 0.09558 0.088884 0 0.10489 0.17175 0.15428 0.17759 0.16092 0.27329 -27.562 -0.18319 -0.12667 -0.21748 -0.31857 -0.30003 -0.21773 -0.28838 -0.39 -0.33392 -0.58082 -0.51542 -0.44144 -0.0043954 0.000199 0.0018811 -0.0072824 -3.7668 0 0 0.20807 0 -0.065798 0.091326 0.051714 0 0
4.4141 0.15608 0.1499 0.16838 0.1183 0 0.10806 0.16278 0.16949 0.16441 0.15516 0.20855 -27.365 -0.17142 -0.12426 -0.22869 -0.31657 -0.28073 -0.20311 -0.3004 -0.36967 -0.312 -0.57732 -0.4772 -0.4311 -0.0038662 0.00039515 0.00093887 -0.0058669 -3.4718 0 0 0.1724 0 -0.085963 0.082937 -0.0028891 0 0
4.418 0.14971 0.14421 0.25979 0.16793 0 0.13266 0.15746 0.18677 0.14659 0.15412 0.13132 -27.163 -0.13679 -0.11993 -0.22836 -0.29481 -0.25037 -0.18102 -0.30351 -0.33436 -0.2863 -0.54609 -0.43305 -0.39691 -0.0031009 0.00083487 0.00034021 -0.0048564 -3.2059 0 0 0.1346 0 -0.090784 0.07961 -0.036801 0 0
4.4219 0.14502 0.14008 0.28955 0.19854 0 0.15711 0.15466 0.18607 0.13052 0.14976 0.083332 -26.948 -0.079259 -0.11731 -0.21378 -0.25858 -0.22494 -0.15596 -0.29811 -0.29834 -0.26128 -0.48767 -0.39496 -0.34324 -0.00259 0.001224 0.00051074 -0.0049546 -3.0046 0 0 0.11116 0 -0.074024 0.077 -0.039468 0 0
4.4258 0.13985 0.13836 0.22068 0.18644 0 0.1642 0.15036 0.16319 0.12138 0.13902 0.085436 -26.698 9.1513e-05 -0.11839 -0.18444 -0.21317 -0.21576 -0.13092 -0.28462 -0.27726 -0.2387 -0.40415 -0.36825 -0.27524 -0.0025741 0.0013974 0.0013618 -0.0059323 -2.8837 0 0 0.10912 0 -0.034876 0.072668 -0.0069695 0 0
4.4297 0.13324 0.13927 0.094563 0.13965 0 0.15147 0.14137 0.13006 0.11749 0.12519 0.12457 -26.406 0.098044 -0.12164 -0.14142 -0.16576 -0.22056 -0.10908 -0.26413 -0.27423 -0.21967 -0.30037 -0.34875 -0.20045 -0.0028744 0.0014337 0.0023084 -0.0069141 -2.8207 0 0 0.12212 0 0.024312 0.064402 0.060959 0 0
4.4336 0.12626 0.14088 0.0033588 0.091278 0 0.13157 0.12842 0.10245 0.112 0.11378 0.1627 -26.084 0.19924 -0.12336 -0.091682 -0.13607 -0.22611 -0.097167 -0.23862 -0.27652 -0.20404 -0.19401 -0.32748 -0.14179 -0.0031059 0.0014341 0.0026562 -0.0072003 -2.7497 0 0 0.13416 0 0.086784 0.051722 0.15345 0 0
4.4375 0.12087 0.1394 0.017738 0.074781 0 0.12158 0.11557 0.088295 0.10014 0.10769 0.16224 -25.755 0.27832 -0.12053 -0.049581 -0.13081 -0.21986 -0.093904 -0.21237 -0.26673 -0.18891 -0.10905 -0.29871 -0.11141 -0.0030484 0.0013025 0.0021046 -0.0068169 -2.593 0 0 0.12927 0 0.12805 0.041871 0.2351 0 0
4.4414 0.11791 0.13188 0.12772 0.099084 0 0.12845 0.1066 0.085854 0.084512 0.1058 0.1124 -25.431 0.32228 -0.11261 -0.021187 -0.14972 -0.2 -0.097642 -0.18611 -0.23852 -0.17402 -0.055671 -0.26489 -0.11083 -0.0028195 0.00086587 0.0010073 -0.0063288 -2.3205 0 0 0.10215 0 0.13963 0.039801 0.29067 0 0
4.4453 0.11613 0.11905 0.24717 0.1419 0 0.14171 0.10186 0.089392 0.072927 0.10494 0.038633 -25.104 0.32155 -0.10141 -0.010736 -0.19025 -0.17549 -0.1064 -0.16021 -0.20229 -0.15974 -0.040774 -0.23509 -0.1384 -0.0027065 0.00021864 0.00017667 -0.0062069 -1.9917 0 0 0.063295 0 0.11752 0.049448 0.30937 0 0
4.4492 0.11308 0.10549 0.28107 0.16642 0 0.14061 0.098593 0.094331 0.071422 0.10223 -0.013028 -24.756 0.26345 -0.089816 -0.023038 -0.24596 -0.15742 -0.11687 -0.13453 -0.17591 -0.14814 -0.072493 -0.21864 -0.18785 -0.0028569 -0.00016884 0.000322 -0.0064181 -1.7321 0 0 0.034071 0 0.060972 0.076171 0.27946 0 0
4.4531 0.10712 0.096305 0.20157 0.14912 0 0.11192 0.093979 0.097778 0.079384 0.096159 -0.0078624 -24.38 0.15953 -0.080777 -0.052716 -0.29646 -0.15049 -0.1235 -0.10944 -0.16992 -0.14399 -0.13913 -0.21926 -0.23472 -0.0031431 0.00017282 0.0015 -0.0065726 -1.6484 0 0 0.033104 0 -0.0048516 0.11678 0.2136 0 0
4.457 0.098765 0.093176 0.069838 0.098046 0 0.064332 0.087716 0.097371 0.090715 0.087053 0.05157 -23.979 0.044396 -0.076577 -0.08674 -0.32951 -0.1518 -0.12513 -0.086886 -0.1806 -0.14786 -0.21466 -0.23328 -0.26358 -0.0033205 0.0011748 0.0029959 -0.0063651 -1.7479 0 0 0.062613 0 -0.054118 0.15893 0.14166 0 0
4.4609 0.090212 0.093307 -0.014233 0.04772 0 0.026223 0.081831 0.09234 0.098718 0.077711 0.12566 -23.568 -0.061659 -0.077793 -0.1182 -0.33981 -0.15574 -0.12195 -0.069238 -0.19553 -0.1595 -0.28541 -0.25226 -0.26895 -0.003292 0.0021307 0.0037816 -0.0058306 -1.93 0 0 0.1051 0 -0.074635 0.19474 0.079418 0 0
4.4648 0.083686 0.092273 0.0076418 0.033968 0 0.025836 0.078532 0.085598 0.099962 0.073136 0.1657 -23.153 -0.13863 -0.082388 -0.14057 -0.32423 -0.15872 -0.11479 -0.059091 -0.20446 -0.17784 -0.33845 -0.26759 -0.24845 -0.0031911 0.0022429 0.0032577 -0.0052451 -2.0612 0 0 0.13446 0 -0.057386 0.21645 0.041406 0 0
4.4688 0.080015 0.08797 0.10822 0.066787 0 0.06817 0.078582 0.082547 0.095163 0.077697 0.14931 -22.733 -0.15 -0.086277 -0.1432 -0.28049 -0.15949 -0.10652 -0.063307 -0.20537 -0.19875 -0.35269 -0.27435 -0.20563 -0.0032055 0.0013415 0.0017207 -0.0048877 -2.0711 0 0 0.13427 0 0.0048139 0.21004 0.048996 0 0
4.4727 0.078536 0.08199 0.2011 0.12146 0 0.12752 0.081525 0.085929 0.088313 0.090768 0.095969 -22.3 -0.10744 -0.085906 -0.13044 -0.22774 -0.15737 -0.10104 -0.079077 -0.20252 -0.21465 -0.33634 -0.27299 -0.16458 -0.0033457 6.8711e-05 0.00016167 -0.0049192 -1.9906 0 0 0.10943 0 0.078831 0.18353 0.086073 0 0
4.4766 0.078132 0.077492 0.21182 0.15544 0 0.16348 0.086665 0.092021 0.08506 0.10499 0.050642 -21.849 -0.029835 -0.081152 -0.10793 -0.17681 -0.152 -0.099111 -0.1016 -0.20095 -0.22275 -0.30018 -0.26836 -0.13616 -0.00342 -0.00067861 -0.00047773 -0.0053761 -1.907 0 0 0.081621 0 0.1436 0.14703 0.13675 0 0
4.4805 0.078238 0.076065 0.13366 0.13967 0 0.14966 0.093128 0.093515 0.089693 0.11037 0.048363 -21.376 0.066158 -0.075735 -0.080383 -0.13538 -0.14519 -0.10075 -0.12618 -0.20298 -0.22165 -0.25311 -0.26618 -0.1266 -0.0032493 -0.00051969 -7.713e-07 -0.0061361 -1.8828 0 0 0.071758 0 0.18423 0.10929 0.18854 0 0
4.4844 0.078908 0.076747 0.025833 0.081568 0 0.093419 0.099011 0.087217 0.10103 0.10197 0.087741 -20.887 0.15704 -0.074176 -0.05414 -0.11218 -0.14089 -0.10525 -0.14556 -0.20767 -0.21061 -0.20691 -0.2683 -0.14069 -0.0028839 0.00016214 0.00097376 -0.0068572 -1.9076 0 0 0.083524 0 0.184 0.08248 0.2256 0 0
4.4883 0.080094 0.077708 -0.037698 0.021433 0 0.031274 0.10137 0.07834 0.11068 0.08467 0.13358 -20.385 0.20626 -0.077718 -0.038449 -0.1135 -0.14143 -0.10932 -0.14727 -0.21122 -0.19392 -0.17816 -0.27016 -0.17039 -0.0025773 0.00069439 0.0016165 -0.0070742 -1.9172 0 0 0.10131 0 0.13764 0.082433 0.23163 0 0
4.4922 0.081083 0.078365 -0.022731 0.0032341 0 0.0031349 0.098089 0.0758 0.10761 0.069734 0.14544 -19.873 0.21485 -0.083041 -0.032962 -0.12888 -0.14374 -0.11091 -0.13289 -0.20806 -0.17903 -0.1663 -0.26326 -0.19715 -0.0025367 0.00079079 0.0016236 -0.0065252 -1.854 0 0 0.10399 0 0.074533 0.10236 0.21726 0 0
4.4961 0.080929 0.079619 0.048195 0.040891 0 0.024657 0.090276 0.082626 0.087351 0.06568 0.10921 -19.352 0.18775 -0.085268 -0.036496 -0.15293 -0.14093 -0.1097 -0.10528 -0.19399 -0.16917 -0.16923 -0.24231 -0.21294 -0.0027237 0.00074239 0.0014203 -0.0054616 -1.7151 0 0 0.082943 0 0.010497 0.13624 0.18999 0 0
4.5 0.079654 0.082346 0.12112 0.10642 0 0.077957 0.082316 0.091666 0.058165 0.071562 0.04746 -18.817 0.13337 -0.08259 -0.047016 -0.17993 -0.12949 -0.1059 -0.068914 -0.1708 -0.16684 -0.1836 -0.21161 -0.21158 -0.0029278 0.00098122 0.0016616 -0.0045753 -1.556 0 0 0.049459 0 -0.039322 0.17648 0.15823 0 0
4.5039 0.079036 0.086221 0.15107 0.1507 0 0.12651 0.078842 0.091982 0.036904 0.079009 0.0017657 -18.269 0.070254 -0.078079 -0.060063 -0.20064 -0.11485 -0.10123 -0.035092 -0.14782 -0.17479 -0.20299 -0.18447 -0.18761 -0.0030287 0.0015294 0.002517 -0.0044916 -1.4547 0 0 0.025769 0 -0.052183 0.20761 0.13642 0 0
4.5078 0.081882 0.090296 0.12733 0.14177 0 0.14194 0.081074 0.080109 0.036398 0.081026 0.0015555 -17.71 0.024157 -0.076749 -0.068874 -0.20977 -0.10829 -0.09927 -0.017902 -0.13645 -0.18803 -0.21928 -0.17452 -0.15579 -0.0031363 0.0019343 0.0034361 -0.005238 -1.4658 0 0 0.027456 0 -0.032867 0.21807 0.13103 0 0
4.5117 0.089926 0.094462 0.073123 0.090309 0 0.12269 0.08621 0.064826 0.055094 0.078919 0.043155 -17.146 0.00016935 -0.080538 -0.071643 -0.20889 -0.11652 -0.10116 -0.020029 -0.14061 -0.2022 -0.23178 -0.18537 -0.12889 -0.0034271 0.0017478 0.0036359 -0.0061945 -1.5933 0 0 0.051581 0 0.0025265 0.20968 0.13768 0 0
4.5156 0.10197 0.099798 0.028088 0.041219 0 0.091682 0.09065 0.060239 0.078695 0.080554 0.094189 -16.576 -0.0012423 -0.086008 -0.067843 -0.19994 -0.13416 -0.1073 -0.041774 -0.15228 -0.21483 -0.24145 -0.20797 -0.11512 -0.0038523 0.0010238 0.0028517 -0.0066035 -1.7928 0 0 0.079707 0 0.042282 0.18544 0.15221 0 0
4.5195 0.11411 0.10718 0.025964 0.037553 0 0.076722 0.093862 0.073599 0.092572 0.091831 0.11903 -15.993 0.016946 -0.087205 -0.057757 -0.18622 -0.14771 -0.11764 -0.081368 -0.15818 -0.22364 -0.25067 -0.22873 -0.1227 -0.00408 0.0003018 0.001633 -0.0061907 -2.0001 0 0 0.092903 0 0.072454 0.15082 0.16858 0 0
4.5234 0.12225 0.11574 0.075583 0.086176 0 0.089377 0.098778 0.099281 0.093563 0.11006 0.10557 -15.386 0.040709 -0.081281 -0.044865 -0.17716 -0.14828 -0.13044 -0.12852 -0.153 -0.22808 -0.26679 -0.24193 -0.15933 -0.0038044 9.0861e-05 0.00088598 -0.005352 -2.1699 0 0 0.086606 0 0.073486 0.11985 0.17584 0 0
4.5273 0.12513 0.12301 0.15223 0.15309 0 0.11822 0.10819 0.12398 0.090781 0.12594 0.073286 -14.754 0.05545 -0.071778 -0.034735 -0.17855 -0.14078 -0.14268 -0.16862 -0.1464 -0.23279 -0.29111 -0.25491 -0.20855 -0.0031311 0.00038729 0.001083 -0.0047819 -2.3016 0 0 0.073909 0 0.055621 0.10001 0.17413 0 0
4.5313 0.12498 0.12698 0.20807 0.19138 0 0.14035 0.12097 0.13753 0.095939 0.13232 0.057098 -14.106 0.057962 -0.066399 -0.029525 -0.19239 -0.14005 -0.15359 -0.19686 -0.15583 -0.24028 -0.32288 -0.28118 -0.26241 -0.0025983 0.0007101 0.0018719 -0.0049089 -2.4369 0 0 0.075154 0 0.027183 0.091813 0.1659 0 0
4.5352 0.12518 0.12784 0.20291 0.17801 0 0.14102 0.13225 0.13946 0.11319 0.13105 0.080201 -13.455 0.047241 -0.070969 -0.030702 -0.21935 -0.15705 -0.16278 -0.21034 -0.1907 -0.25258 -0.36037 -0.32731 -0.31347 -0.0027367 0.00059751 0.0024308 -0.0056154 -2.6262 0 0 0.10208 0 -0.0028408 0.094146 0.15444 0 0
4.5391 0.12681 0.12763 0.13825 0.12959 0 0.12549 0.13769 0.13696 0.13731 0.13135 0.13688 -12.798 0.025903 -0.084689 -0.039596 -0.25892 -0.18841 -0.17046 -0.20762 -0.2427 -0.27219 -0.39903 -0.38567 -0.35142 -0.0035644 4.6135e-05 0.0022139 -0.006404 -2.8863 0 0 0.14854 0 -0.019458 0.10243 0.14638 0 0
4.543 0.12758 0.12819 0.06469 0.086464 0 0.11372 0.13738 0.13779 0.15976 0.14124 0.19798 -12.118 0.0064098 -0.10066 -0.051918 -0.3003 -0.21925 -0.17817 -0.1994 -0.29149 -0.29603 -0.43016 -0.43957 -0.37362 -0.0045344 -0.00053784 0.0013894 -0.0067998 -3.18 0 0 0.19448 0 -0.014817 0.10655 0.14776 0 0
4.5469 0.12438 0.12947 0.047314 0.08044 0 0.12252 0.13539 0.14495 0.17518 0.16011 0.2335 -11.4 -0.005175 -0.11114 -0.062883 -0.33443 -0.23612 -0.18616 -0.19435 -0.32059 -0.31898 -0.4506 -0.47574 -0.38562 -0.0050203 -0.00078759 0.0006089 -0.006664 -3.4337 0 0 0.21997 0 0.0034373 0.10394 0.1569 0 0
4.5508 0.11701 0.12986 0.11031 0.11253 0 0.14992 0.13552 0.1562 0.18273 0.1789 0.23376 -10.644 -0.0068064 -0.11304 -0.069581 -0.35579 -0.23756 -0.19381 -0.19619 -0.3288 -0.33751 -0.45864 -0.49272 -0.39047 -0.0048707 -0.00073755 0.00039137 -0.0062358 -3.58 0 0 0.21852 0 0.028905 0.094957 0.17171 0 0
4.5547 0.10932 0.12812 0.20862 0.15585 0 0.17491 0.13786 0.16647 0.18333 0.18716 0.21316 -9.8661 0.0020262 -0.10925 -0.069337 -0.35956 -0.23282 -0.20009 -0.20736 -0.32761 -0.34809 -0.45349 -0.49807 -0.39151 -0.0044774 -0.00073153 0.00072809 -0.0059225 -3.593 0 0 0.20012 0 0.053668 0.081419 0.18911 0 0
4.5586 0.10604 0.12452 0.25853 0.17783 0 0.17357 0.13968 0.17062 0.17779 0.18037 0.19516 -9.0836 0.018074 -0.10526 -0.057854 -0.3381 -0.2317 -0.20035 -0.22563 -0.32866 -0.34342 -0.43361 -0.49833 -0.39088 -0.0042995 -0.0010023 0.0012215 -0.0059897 -3.4936 0 0 0.18217 0 0.061995 0.071445 0.20183 0 0
4.5625 0.10838 0.12028 0.20785 0.16307 0 0.13898 0.13899 0.16538 0.16741 0.16203 0.19227 -8.2965 0.032384 -0.10445 -0.04067 -0.30517 -0.23584 -0.19346 -0.23881 -0.33365 -0.32818 -0.40741 -0.49181 -0.3872 -0.0043565 -0.001386 0.0015185 -0.0063572 -3.3226 0 0 0.17569 0 0.055346 0.070376 0.20768 0 0
4.5664 0.11269 0.11599 0.085161 0.12159 0 0.08878 0.13643 0.15094 0.15465 0.14004 0.19712 -7.4894 0.042664 -0.10614 -0.021048 -0.26831 -0.23902 -0.17936 -0.24078 -0.33474 -0.30501 -0.37752 -0.47063 -0.37798 -0.0042384 -0.0014772 0.0015618 -0.0066651 -3.1087 0 0 0.17747 0 0.038251 0.078306 0.20745 0 0
4.5703 0.11398 0.11114 -0.019296 0.079724 0 0.05375 0.13321 0.13133 0.14168 0.12155 0.19043 -6.6497 0.047884 -0.10732 -0.0019998 -0.23423 -0.23403 -0.15854 -0.22707 -0.32276 -0.27647 -0.34589 -0.42914 -0.36108 -0.0036244 -0.0010592 0.0014686 -0.0066001 -2.8556 0 0 0.17378 0 0.015827 0.093952 0.20247 0 0
4.5742 0.11057 0.10524 -0.028476 0.061998 0 0.055556 0.12803 0.11248 0.12809 0.10974 0.1582 -5.7832 0.048561 -0.1058 0.012227 -0.21211 -0.21851 -0.13228 -0.1924 -0.29442 -0.24589 -0.31389 -0.37031 -0.33303 -0.0027418 -0.00035642 0.0012859 -0.0062218 -2.5564 0 0 0.15216 0 -0.0032478 0.11324 0.1956 0 0
4.5781 0.10527 0.099206 0.056343 0.0757 0 0.090809 0.11756 0.098325 0.11129 0.10331 0.10416 -4.9093 0.050115 -0.10157 0.018867 -0.20654 -0.19528 -0.10551 -0.14183 -0.25349 -0.21718 -0.28101 -0.30468 -0.29456 -0.0022387 0.00015313 0.00096783 -0.0059491 -2.2192 0 0 0.1119 0 -0.0096817 0.12586 0.19156 0 0
4.582 0.10153 0.095064 0.15884 0.10666 0 0.13338 0.10069 0.088159 0.089992 0.097494 0.048345 -4.0388 0.055807 -0.095823 0.020874 -0.20961 -0.16927 -0.081498 -0.088112 -0.20764 -0.19075 -0.24627 -0.24387 -0.25182 -0.0025614 0.00017297 0.00058555 -0.0061488 -1.8787 0 0 0.065419 0 -0.0063994 0.12842 0.19091 0 0
4.5859 0.098886 0.093655 0.19582 0.12863 0 0.15291 0.08168 0.077934 0.067035 0.086363 0.013496 -3.1609 0.066574 -0.089537 0.020411 -0.21572 -0.14535 -0.061414 -0.038074 -0.16528 -0.16635 -0.20916 -0.1948 -0.20825 -0.0034676 -0.00016663 0.00043939 -0.0066995 -1.58 0 0 0.029901 0 0.0033544 0.12065 0.19302 0 0
4.5898 0.092792 0.092676 0.1475 0.12118 0 0.13527 0.06772 0.064608 0.047996 0.06645 0.0090941 -2.2533 0.082629 -0.083321 0.01997 -0.21867 -0.12792 -0.045864 0.0018916 -0.13367 -0.14348 -0.16944 -0.15853 -0.16731 -0.004198 -0.00047849 0.00082665 -0.0070261 -1.3462 0 0 0.015853 0 0.015363 0.10371 0.19671 0 0
4.5938 0.079491 0.087379 0.067291 0.084584 0 0.090351 0.062203 0.049419 0.036629 0.04036 0.02463 -1.3059 0.10267 -0.078272 0.024216 -0.20696 -0.11986 -0.034651 0.02217 -0.11668 -0.12133 -0.1278 -0.13275 -0.13479 -0.0041631 -0.00050028 0.0016537 -0.0066631 -1.1578 0 0 0.020699 0 0.021455 0.083463 0.19871 0 0
4.5977 0.06074 0.074037 0.026933 0.040463 0 0.042958 0.060844 0.036862 0.031922 0.016961 0.037166 -0.3347 0.1225 -0.075875 0.033479 -0.18196 -0.12004 -0.024306 0.029213 -0.11213 -0.099682 -0.087765 -0.11445 -0.11013 -0.0034744 -0.00029084 0.0023583 -0.0057994 -0.96745 0 0 0.031463 0 0.020563 0.069861 0.19729 0 0
4.6016 0.04298 0.053421 0.051599 0.015724 0 0.015036 0.055467 0.030475 0.029681 0.0061183 0.028574 0.63113 0.14105 -0.076361 0.045972 -0.14926 -0.12219 -0.013713 0.029225 -0.11194 -0.079132 -0.051554 -0.10122 -0.09181 -0.0028028 -7.3334e-05 0.0023491 -0.0051722 -0.74319 0 0 0.034178 0 0.016251 0.065838 0.19313 0 0
4.6055 0.031292 0.030975 0.1038 0.020902 0 0.012352 0.042257 0.029581 0.026526 0.010828 0.0002626 1.5744 0.1579 -0.077414 0.059912 -0.11418 -0.11859 -0.0025254 0.026954 -0.10735 -0.060273 -0.020857 -0.091738 -0.078662 -0.002718 5.5672e-05 0.0015977 -0.005321 -0.50411 0 0 0.023467 0 0.012093 0.072546 0.18727 0 0
4.6094 0.024326 0.013071 0.12433 0.040617 0 0.023604 0.025808 0.029785 0.021905 0.023452 -0.026392 2.5028 0.1732 -0.075524 0.072509 -0.084716 -0.10655 0.0089317 0.028179 -0.096031 -0.044052 0.0021947 -0.086142 -0.069386 -0.0031659 0.0002107 0.00076678 -0.0059534 -0.31122 0 0 0.0060119 0 0.013734 0.089907 0.18172 0 0
4.6133 0.01584 0.0022368 0.085885 0.045482 0 0.030337 0.014198 0.026284 0.016735 0.030565 -0.025995 3.4377 0.18772 -0.069463 0.079967 -0.07138 -0.09151 0.018324 0.037834 -0.084353 -0.030883 0.016953 -0.085452 -0.061935 -0.0035789 0.00051843 0.00066035 -0.0061611 -0.21412 0 0 -0.0044665 0 0.02735 0.11175 0.18052 0 0
4.6172 0.0015457 -0.004555 0.010467 0.016871 0 0.019603 0.010022 0.016934 0.011408 0.023333 0.0094977 4.3928 0.20108 -0.062291 0.08372 -0.069613 -0.082295 0.025049 0.052211 -0.081197 -0.018669 0.028361 -0.089059 -0.054077 -0.003474 0.0008978 0.0014759 -0.0053547 -0.19733 0 0 0.0022919 0 0.047458 0.13108 0.18404 0 0
4.6211 -0.015942 -0.012961 -0.057705 -0.03616 0 -0.0086611 0.007249 0.0032053 0.0058637 0.0044557 0.060958 5.3643 0.21213 -0.058932 0.08548 -0.074671 -0.081901 0.029642 0.068839 -0.08815 -0.0059762 0.039365 -0.091842 -0.044328 -0.0029362 0.001108 0.002594 -0.0039544 -0.17753 0 0 0.024044 0 0.069325 0.14587 0.19206 0 0
4.625 -0.02963 -0.026219 -0.090317 -0.082767 0 -0.04287 -0.0021948 -0.010798 0.00075117 -0.01498 0.093188 6.338 0.21965 -0.060815 0.087353 -0.080737 -0.082703 0.033202 0.085255 -0.095311 0.0086936 0.05305 -0.084301 -0.031088 -0.0025335 0.0010328 0.0031452 -0.0030402 -0.060066 0 0 0.0453 0 0.08771 0.15512 0.20395 0 0
4.6289 -0.035828 -0.042467 -0.089004 -0.094716 0 -0.067861 -0.019169 -0.020574 -0.0033211 -0.026148 0.079821 7.3034 0.22106 -0.062925 0.093909 -0.075427 -0.071516 0.039684 0.09866 -0.087436 0.028382 0.075496 -0.057348 -0.01011 -0.0027753 0.00086676 0.0028152 -0.0032466 0.1935 0 0 0.046674 0 0.092429 0.16015 0.21841 0 0
4.6328 -0.038848 -0.056809 -0.071597 -0.069131 0 -0.074815 -0.036112 -0.024399 -0.0085653 -0.030665 0.022911 8.2562 0.21897 -0.057068 0.10707 -0.0525 -0.040619 0.053843 0.11192 -0.05552 0.053836 0.10887 -0.0088422 0.020469 -0.0036411 0.00094728 0.0020958 -0.0040435 0.54762 0 0 0.018624 0 0.082644 0.16742 0.23295 0 0
4.6367 -0.047362 -0.066161 -0.053748 -0.031148 0 -0.067295 -0.04612 -0.026191 -0.020901 -0.038489 -0.048406 9.1921 0.21788 -0.039125 0.12508 -0.015664 0.0052411 0.076573 0.12963 -0.0037095 0.084314 0.15165 0.053797 0.059702 -0.0045929 0.0013694 0.0017427 -0.0042023 0.93852 0 0 -0.030573 0 0.064679 0.17964 0.24709 0 0
4.6406 -0.065704 -0.072272 -0.044704 -0.015076 0 -0.059376 -0.052549 -0.035087 -0.045816 -0.057678 -0.099182 10.104 0.22152 -0.013454 0.14618 0.031121 0.052272 0.10795 0.15555 0.054187 0.11949 0.20262 0.11801 0.10667 -0.0050225 0.0018017 0.0020035 -0.0030042 1.3348 0 0 -0.079685 0 0.044126 0.19779 0.26081 0 0
4.6445 -0.088957 -0.080017 -0.052437 -0.039576 0 -0.066149 -0.067444 -0.059631 -0.082014 -0.086121 -0.11322 10.989 0.23451 0.010277 0.16773 0.081741 0.088234 0.14726 0.19417 0.10502 0.15899 0.25986 0.1746 0.1598 -0.0047215 0.0017522 0.0024063 -0.00094015 1.7509 0 0 -0.10964 0 0.028512 0.22195 0.2745 0 0
4.6484 -0.10699 -0.092516 -0.081961 -0.095349 0 -0.092266 -0.098615 -0.099414 -0.1198 -0.1133 -0.10264 11.857 0.26322 0.025311 0.18434 0.12335 0.11078 0.18994 0.25109 0.14452 0.20285 0.3186 0.2234 0.21457 -0.0039976 0.0010582 0.0023104 0.00082148 2.204 0 0 -0.11758 0 0.031535 0.24809 0.28924 0 0
4.6523 -0.11358 -0.10776 -0.12426 -0.15258 0 -0.127 -0.13842 -0.14167 -0.14755 -0.13004 -0.096806 12.728 0.29913 0.033336 0.196 0.15414 0.12699 0.22926 0.31611 0.17757 0.24903 0.37375 0.27151 0.26637 -0.0033947 0.00010454 0.0016298 0.0016098 2.6656 0 0 -0.11831 0 0.049431 0.27057 0.30473 0 0
4.6563 -0.11154 -0.12003 -0.15218 -0.18093 0 -0.15082 -0.16735 -0.16827 -0.16098 -0.13646 -0.12048 13.611 0.33585 0.042039 0.20392 0.17636 0.14582 0.26267 0.38265 0.21184 0.29651 0.42299 0.32563 0.31382 -0.0032804 -0.00048702 0.00096938 0.0018116 3.0659 0 0 -0.13162 0 0.077886 0.28762 0.32028 0 0
4.6602 -0.10929 -0.12486 -0.13738 -0.16815 0 -0.14993 -0.17087 -0.16948 -0.16599 -0.14043 -0.17683 14.498 0.36666 0.057146 0.2098 0.19346 0.17073 0.28833 0.44382 0.25092 0.34396 0.46429 0.38483 0.35598 -0.0036186 -0.00041959 0.0010296 0.0022665 3.3469 0 0 -0.1655 0 0.11153 0.29829 0.335 0 0
4.6641 -0.11271 -0.12291 -0.078394 -0.12654 0 -0.12761 -0.15343 -0.15268 -0.17186 -0.14879 -0.24524 15.364 0.37917 0.076789 0.21724 0.2133 0.19798 0.30423 0.48698 0.29163 0.38814 0.49372 0.43925 0.39178 -0.0040663 1.6883e-05 0.0018916 0.0032351 3.5065 0 0 -0.20897 0 0.14002 0.30264 0.34691 0 0
4.668 -0.12064 -0.11917 -0.011736 -0.084631 0 -0.10272 -0.13498 -0.13714 -0.18167 -0.16045 -0.29358 16.19 0.36874 0.093487 0.22922 0.24332 0.22017 0.3134 0.50468 0.32615 0.42338 0.50984 0.4753 0.42144 -0.0042856 0.00024893 0.0029104 0.0041117 3.5827 0 0 -0.24007 0 0.15385 0.30552 0.35441 0 0
4.6719 -0.12765 -0.11854 0.011114 -0.069493 0 -0.095227 -0.13242 -0.13803 -0.18972 -0.16811 -0.29661 16.981 0.34406 0.10135 0.24379 0.28019 0.2312 0.31893 0.50189 0.34647 0.44703 0.51375 0.48333 0.44411 -0.0042159 -9.8385e-06 0.003316 0.0041751 3.5961 0 0 -0.24227 0 0.15529 0.30969 0.35801 0 0
4.6758 -0.13032 -0.122 -0.034826 -0.089932 0 -0.1104 -0.14409 -0.15391 -0.18853 -0.16599 -0.25088 17.755 0.31232 0.10119 0.2584 0.31901 0.22918 0.32154 0.48223 0.34869 0.45685 0.50484 0.46259 0.45728 -0.0040953 -0.00048784 0.0029144 0.0034847 3.5217 0 0 -0.21579 0 0.14737 0.3157 0.35804 0 0
4.6797 -0.12999 -0.12696 -0.1246 -0.13108 0 -0.13486 -0.15274 -0.16901 -0.17703 -0.15549 -0.17768 18.526 0.28238 0.098753 0.26965 0.35308 0.2169 0.32149 0.45084 0.33495 0.45109 0.48256 0.42121 0.45792 -0.0042128 -0.00064857 0.0022037 0.0028797 3.3263 0 0 -0.1759 0 0.13467 0.32336 0.35507 0 0
4.6836 -0.13019 -0.13088 -0.20085 -0.16489 0 -0.14842 -0.14389 -0.16807 -0.16122 -0.1433 -0.11148 19.289 0.27364 0.098719 0.26764 0.36285 0.20041 0.31501 0.4182 0.31224 0.42573 0.44238 0.37174 0.43463 -0.0046065 -0.0002492 0.0018335 0.0030744 3.0347 0 0 -0.14092 0 0.12803 0.32833 0.34977 0 0
4.6875 -0.13258 -0.13407 -0.21889 -0.17041 0 -0.14173 -0.12084 -0.14937 -0.14681 -0.13488 -0.078957 20.032 0.28457 0.10065 0.25307 0.34855 0.18616 0.30134 0.39323 0.28817 0.39224 0.39218 0.32514 0.39367 -0.0049876 0.00039065 0.0019753 0.0038691 2.7431 0 0 -0.12017 0 0.13043 0.32727 0.34362 0 0
4.6914 -0.13634 -0.139 -0.1811 -0.14938 0 -0.1247 -0.10123 -0.12452 -0.13299 -0.13036 -0.081865 20.744 0.30922 0.10079 0.22841 0.31465 0.17755 0.28077 0.37752 0.26648 0.3566 0.33631 0.28649 0.34039 -0.0049901 0.00067045 0.0022183 0.0043645 2.553 0 0 -0.11039 0 0.1397 0.31979 0.33671 0 0
4.6953 -0.14095 -0.14702 -0.13253 -0.12441 0 -0.11826 -0.099402 -0.10689 -0.11487 -0.12667 -0.096855 21.431 0.34014 0.097004 0.19726 0.26782 0.17284 0.25456 0.37144 0.2457 0.32452 0.2796 0.2549 0.28151 -0.0045348 0.00026535 0.0020483 0.0039444 2.4867 0 0 -0.10152 0 0.15265 0.30667 0.32903 0 0
4.6992 -0.14802 -0.15646 -0.12306 -0.12049 0 -0.13633 -0.11309 -0.1014 -0.092163 -0.12242 -0.094597 22.101 0.36327 0.091364 0.16688 0.22165 0.16694 0.22611 0.374 0.22268 0.30466 0.23057 0.22762 0.22987 -0.0039518 -0.00056596 0.0013954 0.0029473 2.4784 0 0 -0.086117 0 0.16247 0.29087 0.32023 0 0
4.7031 -0.15938 -0.16426 -0.16841 -0.1445 0 -0.17311 -0.1279 -0.10468 -0.073692 -0.11997 -0.064674 22.755 0.3614 0.08792 0.15046 0.20067 0.15654 0.20554 0.37954 0.19809 0.30462 0.20244 0.20563 0.20678 -0.0037056 -0.0011922 0.00071237 0.0023158 2.4579 0 0 -0.065556 0 0.16047 0.2815 0.3104 0 0
4.707 -0.17362 -0.16947 -0.23992 -0.17994 0 -0.20636 -0.13382 -0.11272 -0.071718 -0.12254 -0.025943 23.385 0.33951 0.088362 0.15064 0.20949 0.14485 0.19808 0.38469 0.17895 0.32047 0.19732 0.19617 0.21523 -0.0039649 -0.0011313 0.00053144 0.0026349 2.4456 0 0 -0.049686 0 0.1493 0.2827 0.3006 0 0
4.7109 -0.18596 -0.17473 -0.28825 -0.20159 0 -0.21428 -0.13572 -0.12589 -0.090992 -0.1304 -0.012517 23.982 0.30502 0.09042 0.16756 0.24805 0.14107 0.20647 0.38944 0.17527 0.34985 0.2168 0.20944 0.25552 -0.0044442 -0.00042782 0.00095096 0.003588 2.5541 0 0 -0.050763 0 0.13302 0.29581 0.29178 0 0
4.7148 -0.1924 -0.18383 -0.28098 -0.19739 0 -0.19279 -0.14673 -0.14607 -0.12374 -0.14082 -0.045981 24.547 0.26829 0.090581 0.19964 0.31307 0.15424 0.23221 0.39474 0.1935 0.38951 0.26105 0.25145 0.32519 -0.0047001 0.00040613 0.0015366 0.0043485 2.8856 0 0 -0.075422 0 0.11719 0.32086 0.28503 0 0
4.7188 -0.19404 -0.19764 -0.22667 -0.17873 0 -0.16005 -0.17245 -0.17123 -0.15602 -0.15197 -0.11711 25.086 0.25767 0.088196 0.24036 0.39217 0.18604 0.27627 0.40713 0.23217 0.43387 0.33062 0.31884 0.41548 -0.0045967 0.00079502 0.0017108 0.0044097 3.4234 0 0 -0.11959 0 0.11682 0.35436 0.28322 0 0
4.7227 -0.19632 -0.21231 -0.16956 -0.17044 0 -0.14461 -0.20341 -0.19533 -0.17938 -0.16612 -0.19282 25.602 0.28579 0.086791 0.27513 0.46036 0.22873 0.32514 0.43211 0.28321 0.47577 0.40862 0.40019 0.50116 -0.0044512 0.00051577 0.0012606 0.0039841 4.0288 0 0 -0.17016 0 0.13694 0.38417 0.28658 0 0
4.7266 -0.20356 -0.22192 -0.15878 -0.18941 0 -0.16539 -0.22429 -0.21411 -0.19684 -0.1881 -0.24261 26.088 0.34861 0.091333 0.29829 0.50884 0.27029 0.37131 0.47145 0.33731 0.51371 0.486 0.48335 0.57212 -0.0046878 -0.00016966 0.00051216 0.0036686 4.5525 0 0 -0.21337 0 0.17439 0.40477 0.29473 0 0
4.7305 -0.21422 -0.22321 -0.21254 -0.22972 0 -0.21731 -0.2297 -0.22953 -0.21815 -0.21985 -0.26181 26.54 0.4389 0.10414 0.30653 0.53284 0.3024 0.40935 0.52593 0.3886 0.54719 0.55597 0.56242 0.62231 -0.0053512 -0.00072575 4.1576e-05 0.0038638 4.9528 0 0 -0.24443 0 0.22462 0.41275 0.30738 0 0
4.7344 -0.22218 -0.21813 -0.30173 -0.26622 0 -0.27285 -0.22958 -0.24653 -0.24973 -0.25633 -0.27251 26.96 0.54194 0.12315 0.29716 0.52918 0.32513 0.43307 0.59581 0.43579 0.57645 0.61035 0.6384 0.64658 -0.0060113 -0.00073229 0.00019038 0.0045511 5.3041 0 0 -0.27047 0 0.27899 0.40498 0.32415 0 0
4.7383 -0.22277 -0.21222 -0.36714 -0.27359 0 -0.29928 -0.23826 -0.2656 -0.28843 -0.28696 -0.30198 27.355 0.61928 0.14385 0.2748 0.50669 0.34472 0.43931 0.6744 0.48017 0.6036 0.6416 0.71296 0.65018 -0.0061918 -0.00018446 0.00080101 0.0054998 5.6895 0 0 -0.30284 0 0.31732 0.38503 0.3438 0 0
4.7422 -0.2172 -0.21024 -0.3615 -0.24591 0 -0.28081 -0.25883 -0.28038 -0.32352 -0.30184 -0.35718 27.725 0.65552 0.16262 0.25107 0.48259 0.36694 0.43646 0.75 0.52257 0.62998 0.65669 0.78114 0.64903 -0.0058898 0.00050311 0.0013803 0.0065056 6.0855 0 0 -0.34424 0 0.33335 0.36401 0.36424 0 0
4.7461 -0.21106 -0.21299 -0.28744 -0.20213 0 -0.23025 -0.27929 -0.28378 -0.34349 -0.2979 -0.41635 28.061 0.64707 0.17851 0.23112 0.46341 0.39122 0.42847 0.81608 0.56072 0.65489 0.65852 0.82999 0.64888 -0.0056233 0.00080693 0.0015319 0.0073932 6.3546 0 0 -0.38177 0 0.32609 0.34724 0.38458 0 0
4.75 -0.20885 -0.21764 -0.20043 -0.17345 0 -0.18115 -0.28431 -0.27597 -0.34207 -0.28052 -0.44384 28.348 0.59516 0.19185 0.21932 0.45414 0.40978 0.41915 0.86656 0.58779 0.6771 0.65035 0.84498 0.65405 -0.0059262 0.00050849 0.0012825 0.0079456 6.354 0 0 -0.39406 0 0.29692 0.33941 0.40393 0 0
4.7539 -0.21059 -0.22086 -0.16982 -0.1811 0 -0.16474 -0.27022 -0.26467 -0.32042 -0.25988 -0.41637 28.588 0.51021 0.20179 0.22128 0.45884 0.41236 0.41308 0.8895 0.59377 0.69195 0.63546 0.81925 0.66584 -0.0067986 -0.00011419 0.0010287 0.0080237 6.0592 0 0 -0.36793 0 0.25193 0.347 0.42055 0 0
4.7578 -0.21383 -0.2219 -0.22498 -0.22035 0 -0.18801 -0.24799 -0.25657 -0.28624 -0.24481 -0.34074 28.801 0.43008 0.20543 0.23274 0.4698 0.39347 0.41009 0.88674 0.5707 0.69651 0.61799 0.75865 0.67484 -0.0076839 -0.00050549 0.0011672 0.0077879 5.5917 0 0 -0.31086 0 0.20963 0.36569 0.43344 0 0
4.7617 -0.2181 -0.22322 -0.32939 -0.26304 0 -0.22999 -0.23211 -0.24981 -0.2506 -0.23833 -0.25018 29.004 0.37147 0.20016 0.2488 0.48158 0.35733 0.40769 0.86469 0.52001 0.69134 0.59847 0.67898 0.67501 -0.0080019 -0.00031211 0.0017406 0.0076554 5.132 0 0 -0.24745 0 0.17759 0.3898 0.44255 0 0
4.7656 -0.22611 -0.22863 -0.40645 -0.27825 0 -0.25954 -0.22765 -0.23659 -0.22312 -0.23693 -0.18218 29.196 0.34206 0.18724 0.26642 0.49153 0.31686 0.40405 0.82784 0.4558 0.67719 0.57677 0.59792 0.66327 -0.0076845 0.00028712 0.002409 0.0078921 4.8025 0 0 -0.20189 0 0.15922 0.4156 0.44776 0 0
4.7695 -0.2403 -0.24047 -0.39898 -0.25702 0 -0.26081 -0.22835 -0.21372 -0.20698 -0.2339 -0.15389 29.356 0.34599 0.17275 0.28243 0.4977 0.28646 0.39703 0.78194 0.39888 0.65564 0.55233 0.5276 0.63754 -0.0071749 0.00072071 0.0027532 0.0082532 4.6147 0 0 -0.18104 0 0.15617 0.43899 0.44906 0 0
4.7734 -0.25864 -0.25772 -0.31559 -0.2213 0 -0.24533 -0.22618 -0.18932 -0.19773 -0.22467 -0.1526 29.46 0.37214 0.16391 0.29351 0.50143 0.27282 0.38529 0.73924 0.36373 0.63233 0.52527 0.47235 0.60325 -0.0069258 0.0005367 0.0026139 0.0081686 4.5082 0 0 -0.17243 0 0.16377 0.45467 0.44707 0 0
4.7773 -0.27503 -0.27621 -0.22577 -0.20823 0 -0.24043 -0.22104 -0.17731 -0.18812 -0.21086 -0.1487 29.51 0.39313 0.16325 0.30114 0.50616 0.27105 0.37305 0.70828 0.34891 0.61382 0.49961 0.43211 0.57478 -0.0069576 -0.00017392 0.0021671 0.0073908 4.4298 0 0 -0.15837 0 0.17055 0.46426 0.4445 0 0
4.7813 -0.28404 -0.29056 -0.20615 -0.2399 0 -0.26378 -0.22026 -0.18492 -0.17628 -0.2 -0.12169 29.527 0.40013 0.16593 0.3058 0.51208 0.27018 0.36321 0.69288 0.3408 0.60301 0.4789 0.40812 0.55897 -0.0069359 -0.0008434 0.0017101 0.0064147 4.3822 0 0 -0.13356 0 0.17341 0.4684 0.44241 0 0
4.7852 -0.2851 -0.29679 -0.2797 -0.30279 0 -0.30604 -0.22968 -0.2062 -0.16979 -0.20054 -0.079632 29.535 0.38806 0.1639 0.30785 0.51852 0.26478 0.35856 0.69575 0.32929 0.60211 0.46684 0.40643 0.56113 -0.0066407 -0.00092571 0.001416 0.0061189 4.4163 0 0 -0.11095 0 0.1708 0.46776 0.44169 0 0
4.7891 -0.28173 -0.29413 -0.39512 -0.3553 0 -0.33688 -0.24648 -0.22841 -0.18058 -0.21541 -0.056327 29.531 0.35795 0.15421 0.30676 0.52174 0.26273 0.36401 0.7214 0.32145 0.61456 0.47156 0.43632 0.58795 -0.0062763 -0.00035684 0.0012934 0.0069055 4.5894 0 0 -0.11198 0 0.16445 0.4623 0.44321 0 0
4.793 -0.2768 -0.28487 -0.46268 -0.35884 0 -0.32937 -0.2614 -0.244 -0.21425 -0.23928 -0.087026 29.49 0.33517 0.14385 0.30179 0.51645 0.28089 0.38008 0.76328 0.3389 0.63777 0.49695 0.50406 0.63109 -0.0062706 0.00044156 0.001322 0.0082283 4.9249 0 0 -0.15014 0 0.16421 0.45265 0.44577 0 0
4.7969 -0.26946 -0.27261 -0.42036 -0.30799 0 -0.28229 -0.26727 -0.25557 -0.26333 -0.26231 -0.18048 29.384 0.33686 0.14542 0.29362 0.50391 0.33041 0.40326 0.81155 0.3987 0.66708 0.53902 0.60576 0.67924 -0.0067988 0.0009726 0.0015296 0.0090571 5.392 0 0 -0.22099 0 0.17518 0.44024 0.44757 0 0
4.8008 -0.25703 -0.25998 -0.28168 -0.23483 0 -0.22228 -0.26475 -0.26943 -0.31115 -0.27755 -0.30878 29.209 0.37151 0.16625 0.28325 0.48698 0.40378 0.43144 0.85964 0.49432 0.69987 0.59493 0.72457 0.72635 -0.0075656 0.0010573 0.0018872 0.0088439 5.9082 0 0 -0.30466 0 0.19935 0.42644 0.44728 0 0
4.8047 -0.2396 -0.2476 -0.12966 -0.18463 0 -0.18457 -0.26028 -0.28634 -0.34346 -0.28565 -0.42308 28.979 0.44442 0.20052 0.27218 0.47017 0.47603 0.4622 0.90059 0.59501 0.73341 0.66067 0.83547 0.76685 -0.0080847 0.00085827 0.0021819 0.0080102 6.3626 0 0 -0.37681 0 0.23729 0.41301 0.44358 0 0
4.8086 -0.22191 -0.23476 -0.059566 -0.18299 0 -0.18808 -0.25957 -0.30013 -0.35727 -0.29249 -0.48342 28.712 0.5519 0.23248 0.26628 0.46974 0.52088 0.49142 0.91761 0.66604 0.76197 0.72529 0.9158 0.79423 -0.0081386 0.00060769 0.0021139 0.0074779 6.6557 0 0 -0.41986 0 0.28402 0.40611 0.4336 0 0
4.8125 -0.21004 -0.22116 -0.10982 -0.22041 0 -0.22332 -0.26346 -0.30502 -0.35963 -0.30176 -0.48111 28.416 0.654 0.24886 0.26829 0.49033 0.52893 0.51666 0.91088 0.69273 0.78263 0.77675 0.95477 0.81416 -0.0079228 0.00040199 0.0016048 0.007774 6.7397 0 0 -0.42906 0 0.32451 0.40755 0.41938 0 0
4.8164 -0.20626 -0.20795 -0.23144 -0.26334 0 -0.26044 -0.26895 -0.30199 -0.35853 -0.30954 -0.4389 28.085 0.73118 0.24927 0.27842 0.53068 0.51221 0.53636 0.88042 0.68716 0.7928 0.80856 0.95532 0.82784 -0.0077552 0.00026413 0.0009792 0.0086363 6.6328 0 0 -0.41211 0 0.35194 0.41695 0.40192 0 0
4.8203 -0.20741 -0.19746 -0.32168 -0.27967 0 -0.26995 -0.27209 -0.2961 -0.35481 -0.30639 -0.39122 27.716 0.76775 0.24484 0.29572 0.5867 0.49116 0.54876 0.82741 0.67214 0.78998 0.81525 0.92695 0.83515 -0.0077168 0.00029759 0.00073348 0.0094388 6.3912 0 0 -0.38345 0 0.3612 0.43272 0.38225 0 0
4.8242 -0.20818 -0.19163 -0.30098 -0.25865 0 -0.24182 -0.26917 -0.28825 -0.34193 -0.28552 -0.35984 27.314 0.74313 0.24598 0.31692 0.6476 0.47549 0.54971 0.7532 0.65781 0.76865 0.7873 0.87566 0.83196 -0.0076371 0.00063704 0.001047 0.009863 6.0558 0 0 -0.35518 0 0.34598 0.45052 0.3617 0 0
4.8281 -0.20582 -0.19071 -0.17675 -0.21383 0 -0.19138 -0.25661 -0.272 -0.31253 -0.24968 -0.34112 26.89 0.66339 0.25095 0.33133 0.68601 0.45599 0.53365 0.66809 0.63229 0.72503 0.72263 0.79938 0.80636 -0.0074038 0.0011979 0.0015527 0.010064 5.6182 0 0 -0.32848 0 0.31111 0.45878 0.34202 0 0
4.832 -0.20132 -0.1928 -0.041634 -0.1716 0 -0.14926 -0.2322 -0.24049 -0.26499 -0.21013 -0.31171 26.447 0.56171 0.24634 0.33314 0.69046 0.41403 0.5016 0.58273 0.57432 0.66439 0.63397 0.69311 0.75482 -0.007189 0.0015685 0.0016873 0.010257 5.0377 0 0 -0.29217 0 0.26968 0.45258 0.32373 0 0
4.8359 -0.19666 -0.19466 -0.002154 -0.15475 0 -0.14141 -0.19804 -0.19627 -0.20514 -0.17834 -0.24801 25.978 0.4566 0.21925 0.31977 0.65631 0.34004 0.45393 0.50236 0.47544 0.58962 0.52812 0.55909 0.67539 -0.00729 0.0013096 0.0013155 0.010326 4.2998 0 0 -0.23181 0 0.22854 0.43024 0.30727 0 0
4.8398 -0.19172 -0.19305 -0.091204 -0.16918 0 -0.17098 -0.16175 -0.1524 -0.14337 -0.15753 -0.14678 25.479 0.36657 0.17007 0.29001 0.58242 0.24469 0.39204 0.4316 0.35182 0.50457 0.41302 0.41278 0.5682 -0.0077558 0.00044605 0.00094508 0.0099671 3.4652 0 0 -0.14515 0 0.1943 0.39172 0.293 0 0
4.8438 -0.18437 -0.18614 -0.23659 -0.19916 0 -0.21395 -0.13264 -0.12213 -0.09045 -0.14142 -0.033165 24.949 0.32162 0.11413 0.24536 0.47434 0.15385 0.32076 0.37853 0.23595 0.41818 0.3052 0.27875 0.43892 -0.0082525 -0.00039164 0.0012146 0.0091424 2.666 0 0 -0.051104 0 0.17705 0.34198 0.28279 0 0
4.8477 -0.17346 -0.17434 -0.31607 -0.21507 0 -0.23361 -0.11543 -0.10749 -0.054277 -0.12115 0.051377 24.396 0.31396 0.07107 0.20156 0.36806 0.09222 0.25506 0.33989 0.15613 0.34291 0.21908 0.1789 0.31584 -0.0083672 -0.00045377 0.0021345 0.0082517 2.0433 0 0 0.017989 0 0.17289 0.29858 0.27719 0 0
4.8516 -0.16084 -0.1601 -0.2572 -0.19277 0 -0.20635 -0.10718 -0.098792 -0.037642 -0.094078 0.075699 23.82 0.33144 0.051557 0.16729 0.28163 0.068821 0.20319 0.31353 0.12039 0.28441 0.16016 0.12178 0.2146 -0.0080442 0.00040413 0.0029266 0.0077552 1.6707 0 0 0.038222 0 0.17741 0.27021 0.27669 0 0
4.8555 -0.14991 -0.1467 -0.099254 -0.13417 0 -0.14088 -0.10113 -0.0858 -0.037197 -0.066853 0.04235 23.215 0.36373 0.051953 0.14886 0.22764 0.07427 0.17151 0.29833 0.11581 0.24693 0.13234 0.10085 0.14689 -0.0076655 0.0014948 0.0027477 0.0077018 1.5219 0 0 0.013336 0 0.187 0.26267 0.2817 0 0
4.8594 -0.14242 -0.13642 0.03642 -0.071891 0 -0.074904 -0.0935 -0.068992 -0.04492 -0.050376 -0.011968 22.577 0.39704 0.059731 0.15364 0.22 0.089745 0.16812 0.29404 0.12103 0.23592 0.14062 0.10242 0.12706 -0.0076606 0.0018846 0.0016204 0.0077365 1.5034 0 0 -0.026313 0 0.19714 0.28206 0.29286 0 0
4.8633 -0.13685 -0.12941 0.044621 -0.048459 0 -0.048983 -0.086538 -0.059159 -0.052756 -0.051419 -0.043203 21.91 0.4152 0.0635 0.18257 0.25858 0.099943 0.19617 0.30184 0.12152 0.25261 0.18313 0.11645 0.15931 -0.0080533 0.0012805 0.00056564 0.0075837 1.5305 0 0 -0.04689 0 0.20277 0.3239 0.30926 0 0
4.8672 -0.13033 -0.12406 -0.078759 -0.08186 0 -0.076065 -0.085012 -0.06608 -0.058064 -0.067946 -0.035266 21.227 0.42074 0.059808 0.22075 0.31427 0.10172 0.23988 0.31949 0.11769 0.28391 0.24144 0.14236 0.21626 -0.0084385 0.000343 0.00067778 0.0074021 1.5876 0 0 -0.038481 0 0.2044 0.36902 0.32723 0 0
4.8711 -0.12175 -0.11847 -0.23495 -0.14585 0 -0.1309 -0.090519 -0.088097 -0.065487 -0.091503 -0.0142 20.539 0.41749 0.053427 0.26021 0.37251 0.1043 0.29112 0.34688 0.12241 0.32394 0.30725 0.18621 0.28439 -0.0084281 6.6968e-05 0.0020014 0.0075561 1.73 0 0 -0.023384 0 0.20287 0.40731 0.34492 0 0
4.875 -0.11279 -0.11191 -0.30277 -0.18613 0 -0.16891 -0.10004 -0.11303 -0.082898 -0.11376 -0.026417 19.843 0.41026 0.052989 0.29317 0.41943 0.12183 0.34156 0.38347 0.15071 0.36677 0.37247 0.25223 0.35028 -0.0080894 0.00080723 0.0033665 0.0080735 2.0242 0 0 -0.037023 0 0.19929 0.42955 0.36056 0 0
4.8789 -0.10592 -0.10487 -0.23302 -0.16361 0 -0.1602 -0.10975 -0.12898 -0.11403 -0.13129 -0.097083 19.125 0.40763 0.065245 0.30717 0.43447 0.16248 0.37746 0.42828 0.20792 0.40345 0.42461 0.33531 0.39393 -0.0079008 0.0019028 0.0034346 0.008483 2.471 0 0 -0.096631 0 0.19523 0.42153 0.37123 0 0
4.8828 -0.1015 -0.097791 -0.081556 -0.089092 0 -0.11163 -0.11878 -0.13398 -0.15352 -0.14508 -0.20436 18.375 0.41215 0.090405 0.30314 0.42064 0.22029 0.39465 0.47297 0.28311 0.42913 0.45927 0.41988 0.41245 -0.0082562 0.0022808 0.0019806 0.0082992 2.9701 0 0 -0.18393 0 0.19147 0.39083 0.37698 0 0
4.8867 -0.09701 -0.090044 0.039363 -0.017356 0 -0.059461 -0.12805 -0.13555 -0.18843 -0.15637 -0.29334 17.596 0.41998 0.12061 0.28785 0.38932 0.27571 0.39674 0.51123 0.3527 0.44412 0.47855 0.48595 0.41295 -0.0090345 0.0014554 0.00015439 0.0076257 3.3562 0 0 -0.25661 0 0.1875 0.34958 0.37895 0 0
4.8906 -0.089054 -0.080117 0.047267 -0.0027321 0 -0.039255 -0.13565 -0.14149 -0.20506 -0.16336 -0.31883 16.804 0.42749 0.14339 0.26649 0.34865 0.306 0.38663 0.53804 0.39314 0.44847 0.48366 0.5184 0.40041 -0.0096846 -4.0595e-05 -0.00054969 0.0071391 3.4873 0 0 -0.27924 0 0.18283 0.30668 0.37778 0 0
4.8945 -0.076043 -0.067101 -0.053817 -0.052933 0 -0.057867 -0.13535 -0.15117 -0.19649 -0.16198 -0.28006 16.013 0.42968 0.14953 0.24559 0.30842 0.29981 0.36832 0.54742 0.39487 0.44239 0.47624 0.51342 0.38095 -0.0097438 -0.0011732 0.00037601 0.0073992 3.3214 0 0 -0.24839 0 0.17679 0.27276 0.37414 0 0
4.8984 -0.059408 -0.051982 -0.18233 -0.12119 0 -0.089526 -0.12152 -0.15496 -0.16603 -0.14932 -0.21759 15.226 0.41933 0.14021 0.23476 0.28088 0.26493 0.34764 0.52953 0.36693 0.4245 0.45684 0.47794 0.35988 -0.0092615 -0.0013292 0.002077 0.0082332 2.9283 0 0 -0.19222 0 0.16871 0.2624 0.36813 0 0
4.9023 -0.042678 -0.03749 -0.23963 -0.14407 0 -0.097829 -0.095893 -0.14169 -0.12487 -0.12637 -0.17626 14.439 0.40135 0.12674 0.23183 0.26186 0.2221 0.32679 0.49308 0.32789 0.3976 0.42876 0.42267 0.33525 -0.0087153 -0.0007557 0.0032009 0.0089077 2.4296 0 0 -0.14617 0 0.15977 0.26783 0.36002 0 0
4.9063 -0.029499 -0.026532 -0.17677 -0.093256 0 -0.065262 -0.068236 -0.10753 -0.085534 -0.097464 -0.16774 13.647 0.37939 0.12102 0.23355 0.24651 0.18839 0.30422 0.44187 0.28959 0.361 0.39082 0.35379 0.30284 -0.0085292 -0.00017404 0.003092 0.0089231 1.9138 0 0 -0.12546 0 0.1505 0.28291 0.34943 0 0
4.9102 -0.021854 -0.020415 -0.025713 0.0016332 0 -0.0072166 -0.048623 -0.059856 -0.054632 -0.067263 -0.16399 12.848 0.35728 0.12386 0.23599 0.22942 0.1634 0.27789 0.3802 0.24713 0.3141 0.34167 0.26982 0.2585 -0.0086986 -4.5261e-05 0.0021894 0.0085219 1.3919 0 0 -0.11598 0 0.14139 0.3007 0.33609 0 0
4.9141 -0.01915 -0.018148 0.12117 0.076674 0 0.039549 -0.038277 -0.013532 -0.029317 -0.038167 -0.12468 12.043 0.34111 0.12203 0.23129 0.20062 0.13023 0.24244 0.31402 0.18435 0.25414 0.2767 0.16603 0.19427 -0.0088823 -0.00022712 0.001392 0.0082968 0.82132 0 0 -0.089109 0 0.13288 0.30891 0.31936 0 0
4.918 -0.018481 -0.017144 0.17021 0.083105 0 0.044694 -0.028373 0.017992 -0.00020745 -0.010077 -0.033157 11.233 0.33239 0.098458 0.2138 0.15568 0.071268 0.19599 0.2508 0.09039 0.18418 0.19769 0.043166 0.1134 -0.0088256 -0.0002711 0.0011644 0.008316 0.17099 0 0 -0.027118 0 0.12465 0.29933 0.3007 0 0
4.9219 -0.016277 -0.014723 0.08926 0.023163 0 0.0075307 -0.0086546 0.031299 0.040143 0.018008 0.08839 10.417 0.32701 0.047736 0.18619 0.099775 -0.014047 0.14267 0.19199 -0.026364 0.11023 0.11137 -0.08691 0.026367 -0.0086445 5.431e-05 0.0012771 0.0078073 -0.52751 0 0 0.061113 0 0.1164 0.276 0.28192 0 0
4.9258 -0.010759 -0.0095151 -0.065963 -0.053642 0 -0.04143 0.022221 0.035456 0.089011 0.046304 0.19389 9.5957 0.3218 -0.016556 0.15124 0.037217 -0.10473 0.086159 0.13789 -0.13944 0.03689 0.022994 -0.2037 -0.059294 -0.0086722 0.00057519 0.0012877 0.0058929 -1.1816 0 0 0.14535 0 0.10813 0.24284 0.26419 0 0
4.9297 -0.0034848 -0.0020858 -0.18509 -0.088267 0 -0.06218 0.054453 0.045338 0.1326 0.073425 0.24432 8.7737 0.31315 -0.070044 0.11288 -0.026531 -0.17109 0.031127 0.088149 -0.21994 -0.030649 -0.061263 -0.28766 -0.13533 -0.0090412 0.00097719 0.0011079 0.0026936 -1.6849 0 0 0.19489 0 0.099988 0.20532 0.2486 0 0
4.9336 0.0018391 0.0055465 -0.17999 -0.054488 0 -0.034862 0.074807 0.069314 0.15465 0.096209 0.23184 7.9551 0.29521 -0.094781 0.081333 -0.078839 -0.19487 -0.010012 0.043623 -0.2543 -0.078189 -0.12474 -0.33 -0.18386 -0.0094607 0.0011519 0.0010297 -0.00039718 -1.9707 0 0 0.19893 0 0.093256 0.17582 0.23702 0 0
4.9375 0.0030078 0.011377 -0.052689 0.02415 0 0.024578 0.076663 0.10052 0.14846 0.11001 0.18226 7.1403 0.2727 -0.09121 0.060814 -0.11674 -0.18077 -0.035385 0.0053121 -0.2507 -0.10525 -0.16525 -0.3356 -0.20936 -0.0094533 0.001235 0.0012778 -0.0017086 -2.037 0 0 0.17174 0 0.088438 0.1577 0.22793 0 0
4.9414 0.0024088 0.015083 0.10124 0.093096 0 0.075451 0.063608 0.12021 0.12224 0.11018 0.13639 6.3267 0.24965 -0.075555 0.052074 -0.13935 -0.15109 -0.044733 -0.022961 -0.23004 -0.11125 -0.18159 -0.31715 -0.21405 -0.0088443 0.001352 0.0016763 -0.00070318 -1.9331 0 0 0.14016 0 0.085496 0.15007 0.2208 0 0
4.9453 0.0061747 0.018669 0.16412 0.10683 0 0.083108 0.045047 0.11239 0.092475 0.095046 0.12221 5.5128 0.23013 -0.065983 0.054929 -0.14644 -0.12849 -0.038722 -0.037066 -0.20964 -0.096638 -0.17382 -0.28537 -0.20052 -0.0080133 0.0014181 0.0018256 0.0015294 -1.7254 0 0 0.12328 0 0.084133 0.15106 0.21528 0 0
4.9492 0.019256 0.025292 0.090613 0.061712 0 0.046317 0.029572 0.078396 0.070922 0.06882 0.13517 4.7 0.22086 -0.069353 0.068545 -0.13687 -0.1202 -0.018337 -0.027864 -0.19175 -0.061599 -0.14144 -0.24254 -0.17088 -0.0076176 0.0012385 0.0015664 0.0031829 -1.4657 0 0 0.11937 0 0.083479 0.15676 0.21147 0 0
4.9531 0.040471 0.036901 -0.052661 -0.0016595 0 -0.00083916 0.021823 0.037962 0.056536 0.041225 0.14041 3.8895 0.22595 -0.078166 0.08758 -0.11289 -0.11485 0.010327 0.011002 -0.1647 -0.014117 -0.092326 -0.18407 -0.12908 -0.0079976 0.00077894 0.0011847 0.0032104 -1.1782 0 0 0.1091 0 0.081574 0.16052 0.21071 0 0
4.957 0.062394 0.052546 -0.13959 -0.028825 0 -0.015225 0.022972 0.014562 0.039426 0.022516 0.098485 3.0803 0.24045 -0.078083 0.10771 -0.079598 -0.093297 0.041795 0.070833 -0.11459 0.036367 -0.036592 -0.10659 -0.07888 -0.0088065 0.00027487 0.0011222 0.0020308 -0.86739 0 0 0.072311 0 0.078201 0.16149 0.21363 0 0
[truncated: 2,067,260 more chars]
