# Supplementary material for: Dataset from dynamic shake-table testing of five full-scale single leaf and cavity URM walls subjected to out-of-plane two-way bending
Source: Data Brief. 2019 Mar 20;24:103854. doi: 10.1016/j.dib.2019.103854 (PMC6480314; doi:10.1016/j.dib.2019.103854)
Supplement: Multimedia component 2 [file mmc2.zip › DATA/CL-000-RF/Test13.txt]

0 0.0011132 0.0004185 -0.024434 -0.0019699 0 -0.0065326 -0.0011046 0.0034941 -0.001698 -0.0025402 0.0092612 -0.49352 0.037431 0.0044391 -0.019051 -0.0047642 0.003253 -0.036252 -0.011807 0.0014842 0.0028755 0.032589 0.0014198 -0.012098 0.00045602 -0.00035171 -0.00066963 0.00067589 -0.020037 0 0 0.0021939 0 0.061978 0.0055851 -0.008883 0 0
0.003906 -0.0016941 0.001168 -0.019795 -0.0035802 0 -0.0057554 -0.0014832 0.00062793 -0.001298 -0.0025624 0.010259 -0.5192 0.043953 0.0018323 -0.017513 0.0071994 0.0044629 -0.033075 -0.0028463 0.0018264 -0.0031055 0.041129 0.0012067 0.0044471 0.00093376 5.3976e-05 -0.00055864 0.00091615 -0.030542 0 0 0.0072197 0 0.055561 0.011446 -0.0025589 0 0
0.007813 -0.0038412 0.00043544 -0.013399 -0.0044854 0 -0.0028186 -0.00067587 -0.0016638 0.00056458 -0.00055408 0.0059852 -0.5583 0.049227 0.00054053 -0.013259 0.026752 0.0058589 -0.024785 0.014096 0.0037423 -0.0067814 0.054436 0.0013754 0.020336 0.0011231 0.00067619 -0.00017137 0.00030102 -0.029571 0 0 0.0099627 0 0.048088 0.020889 0.0040969 0 0
0.011719 -0.0049895 -0.0015383 -0.0058404 -0.0049733 0 -0.00010197 0.00038324 -0.0029937 0.0026272 0.00090659 -0.00025884 -0.59109 0.052972 0.0010268 -0.0085435 0.050843 0.0050591 -0.011757 0.0356 0.0047546 -0.0041061 0.072113 0.00093696 0.03523 0.00076754 0.00091212 6.813e-05 -0.00046977 -0.0094644 0 0 0.0085183 0 0.04203 0.028409 0.0075714 0 0
0.015625 -0.0053968 -0.00358 0.0033768 -0.0052103 0 0.0002458 0.00044589 -0.0041385 0.0033153 -0.0005417 -0.0048671 -0.60422 0.055282 0.001579 -0.005325 0.07313 0.00078141 0.0020681 0.054964 0.0034717 0.0028857 0.089389 -0.00027885 0.047526 -3.7328e-05 0.00049348 -0.00019289 -0.0005641 0.028802 0 0 0.003802 0 0.03819 0.031066 0.008065 0 0
0.019531 -0.0053974 -0.0043599 0.012491 -0.0051562 0 -0.0016651 -0.00076131 -0.0050711 0.0019839 -0.0042511 -0.0066814 -0.59638 0.05595 0.00069432 -0.0042059 0.090004 -0.0048786 0.014476 0.068554 0.00099792 0.012262 0.10306 -0.0010897 0.055572 -0.00085709 -0.00020707 -0.00085617 0.00011395 0.068673 0 0 -0.0011124 0 0.036575 0.028126 0.0063063 0 0
0.023438 -0.0050895 -0.0034201 0.017204 -0.0047964 0 -0.0036295 -0.0022655 -0.0047356 -0.0006123 -0.0070518 -0.0069142 -0.57675 0.054789 -0.0010609 -0.0054557 0.098208 -0.007974 0.023389 0.073201 -0.00019496 0.021714 0.11003 -0.00023411 0.057777 -0.0012439 -0.00052553 -0.0014089 0.00082714 0.088331 0 0 -0.0036441 0 0.036851 0.019565 0.0033426 0 0
0.027344 -0.004465 -0.001564 0.014934 -0.0042007 0 -0.0035551 -0.0029194 -0.0030026 -0.0029561 -0.0065982 -0.0072258 -0.55951 0.051157 -0.0018443 -0.008704 0.092061 -0.0065245 0.025439 0.063841 0.0012923 0.026505 0.10438 0.0021687 0.05075 -0.0010894 -0.00017282 -0.0013715 0.0007949 0.081997 0 0 -0.0039113 0 0.037434 0.006796 0.0015285 0 0
0.03125 -0.0036122 -0.00018421 0.0086613 -0.0033274 0 -0.0014304 -0.0026415 -0.0018658 -0.0039194 -0.0038371 -0.0082311 -0.55661 0.045775 -0.00080716 -0.011675 0.074991 -0.0023423 0.021909 0.044771 0.0044955 0.024696 0.087962 0.0048192 0.036883 -0.00065743 0.00048533 -0.00073533 3.6184e-05 0.068077 0 0 -0.0042655 0 0.035218 -0.0048784 0.0026366 0 0
0.035156 -0.0026079 -7.8098e-05 0.0048887 -0.0019869 0 0.00089864 -0.0024177 -0.003555 -0.0034948 -0.0018337 -0.0094262 -0.57076 0.039579 0.0010029 -0.013325 0.052135 0.0011442 0.015225 0.021266 0.0070816 0.017729 0.065012 0.0068578 0.019677 -0.00027151 0.00083633 3.5619e-05 -0.00063638 0.070633 0 0 -0.0065473 0 0.02905 -0.012968 0.0064926 0 0
0.039063 -0.0012657 -0.00082943 0.0069356 -0.0001821 0 0.0017023 -0.0030395 -0.0073771 -0.002614 -0.0023626 -0.0098509 -0.59291 0.033387 0.0020723 -0.013154 0.027291 0.0024702 0.0071136 -0.0029309 0.0074532 0.0070527 0.038717 0.0088458 0.0017167 -8.3928e-06 0.00066755 0.00043606 -0.00046718 0.091456 0 0 -0.0098838 0 0.018578 -0.01611 0.012782 0 0
0.042969 0.00076663 -0.0013107 0.010913 0.0015958 0 0.00087705 -0.0040261 -0.0094417 -0.0022984 -0.0041598 -0.0086464 -0.60808 0.028289 0.0022058 -0.01087 0.0050893 0.0030368 -0.00037246 -0.023443 0.0059022 -0.0051243 0.013067 0.011761 -0.013867 0.00025867 0.00033799 0.00035517 0.00045626 0.10472 0 0 -0.01141 0 0.0039642 -0.013254 0.020884 0 0
0.046875 0.003473 -0.00077299 0.009491 0.0026597 0 -0.00044936 -0.0040187 -0.006481 -0.0028305 -0.0046777 -0.0054978 -0.60685 0.026927 0.0023813 -0.0068072 -0.0069058 0.0045777 -0.0042965 -0.033832 0.003968 -0.014198 -0.0054351 0.01513 -0.022548 0.00054139 0.00029327 0.00010298 0.00131 0.083557 0 0 -0.0092542 0 -0.010874 -0.004506 0.029517 0 0
0.050781 0.0060777 0.00055213 -9.9946e-05 0.0028257 0 -0.0014062 -0.0022709 0.00015455 -0.0035333 -0.0030776 -0.0011212 -0.59314 0.029574 0.0030256 -0.0020757 -0.010068 0.0065288 -0.0052141 -0.036363 0.002944 -0.019077 -0.017389 0.016668 -0.026346 0.00057446 0.00049124 4.3691e-05 0.0013905 0.030987 0 0 -0.0046163 0 -0.020327 0.0062136 0.03791 0 0
0.054688 0.0074025 0.0018499 -0.012533 0.0026647 0 -0.0020783 0.00042869 0.0051963 -0.0032923 -0.000906 0.002766 -0.58057 0.036376 0.003179 0.003402 -0.0057538 0.0066113 -0.0036157 -0.032575 0.0029999 -0.019975 -0.02397 0.014198 -0.02692 8.4964e-05 0.00042165 0.00023717 0.00078781 -0.020635 0 0 -0.00062097 0 -0.021312 0.017557 0.046125 0 0
0.058594 0.0067961 0.0025781 -0.019389 0.0028389 0 -0.0027766 0.0024628 0.004719 -0.0014435 0.00014062 0.0046312 -0.58031 0.047146 0.0018355 0.0098972 0.0041693 0.0038964 -9.8733e-05 -0.024352 0.0034348 -0.017523 -0.026788 0.0079493 -0.026134 -0.0007703 -0.00026724 0.0004357 0.00018595 -0.043372 0 0 0.0009641 0 -0.011506 0.0284 0.054309 0 0
0.0625 0.0047328 0.0028435 -0.017334 0.003203 0 -0.0031232 0.0029494 0.00038142 0.0016207 0.0004065 0.0047779 -0.59222 0.061279 -0.00027454 0.0187 0.016471 0.00048475 0.0045774 -0.014647 0.0034545 -0.013274 -0.028783 0.0006676 -0.0271 -0.0013545 -0.0012408 0.00038163 8.0154e-05 -0.043838 0 0 0.0016316 0 0.012284 0.037637 0.062856 0 0
0.066406 0.0024217 0.0029999 -0.010637 0.0028385 0 -0.002337 0.002441 -0.002251 0.0046347 0.0016407 0.0055385 -0.60734 0.075192 -0.0010789 0.030751 0.026651 -0.00047692 0.0096125 -0.0070601 0.0026953 -0.010044 -0.033061 -0.0047535 -0.031457 -0.0010805 -0.0016965 5.7283e-05 0.00030541 -0.05456 0 0 0.0044735 0 0.043845 0.045154 0.07147 0 0
0.070313 0.00078698 0.0030718 -0.0056552 0.0012078 0 -0.00040487 0.0020661 0.000299 0.0063781 0.0043764 0.0090698 -0.61802 0.086062 0.00031247 0.045051 0.033902 0.0017077 0.014905 -0.002178 0.0013205 -0.0085677 -0.039172 -0.0077064 -0.03752 -3.6597e-05 -0.0011675 -0.00035022 0.00035662 -0.094656 0 0 0.010538 0 0.074794 0.051011 0.079139 0 0
0.074219 -0.00015238 0.0027367 -0.0038396 -0.00083441 0 0.0015066 0.0022121 0.0056869 0.0066395 0.0067484 0.014562 -0.62424 0.091936 0.0020123 0.060395 0.038258 0.0043754 0.020441 -4.1792e-05 -6.3424e-05 -0.0089576 -0.046046 -0.0098832 -0.043603 0.00098848 -6.85e-05 -0.00066317 5.8102e-05 -0.14399 0 0 0.017033 0 0.099407 0.054793 0.084865 0 0
0.078125 -0.00093376 0.0018496 -0.0010822 -0.0015528 0 0.0021899 0.0022885 0.008431 0.0063765 0.0064612 0.018063 -0.63035 0.091021 0.001113 0.075136 0.040256 0.004357 0.026219 -0.00032644 -0.0005763 -0.011005 -0.052072 -0.013018 -0.04761 0.0012093 0.00064253 -0.00083506 -0.00022472 -0.16154 0 0 0.019456 0 0.11193 0.05594 0.087531 0 0
0.082031 -0.0018297 0.00079959 0.0063847 -0.00012729 0 0.001834 0.0017219 0.0059475 0.006817 0.0036517 0.015885 -0.63796 0.079525 -0.0027585 0.083947 0.041401 0.0013897 0.031689 -0.0021301 0.00052787 -0.013853 -0.052539 -0.016894 -0.044649 0.00060572 0.0003881 -0.00088259 -5.8718e-05 -0.12908 0 0 0.015723 0 0.10117 0.051861 0.084192 0 0
0.085938 -0.0025085 0.00019196 0.016703 0.0021501 0 0.0018822 0.0008242 0.001132 0.008209 0.0010518 0.0085923 -0.64406 0.062311 -0.0062683 0.08579 0.042933 -0.0017721 0.036004 -0.0036641 0.003269 -0.016375 -0.047462 -0.019666 -0.036244 -5.6865e-05 -0.00045693 -0.0007881 0.00048975 -0.071834 0 0 0.008267 0 0.076314 0.043812 0.076736 0 0
0.089844 -0.0024841 0.00020052 0.023746 0.0028253 0 0.0032274 0.00039839 -0.0012387 0.0093619 0.00096688 0.0012297 -0.64599 0.042117 -0.0055213 0.080894 0.044615 -0.002563 0.03869 -0.0042364 0.006636 -0.018372 -0.037699 -0.019842 -0.024091 -6.989e-06 -0.00094222 -0.0005419 0.00088202 -0.032527 0 0 0.0019914 0 0.043393 0.03294 0.066406 0 0
0.09375 -0.0017206 0.00038572 0.023254 0.00070416 0 0.0048229 0.00060588 0.0001004 0.0085113 0.0025165 -0.0010747 -0.64565 0.021823 -0.00048988 0.070193 0.04607 -0.0013452 0.039468 -0.0032033 0.0090087 -0.01971 -0.02456 -0.017549 -0.010188 0.00075015 -0.00048759 -0.00025953 0.00069937 -0.027402 0 0 2.1295e-05 0 0.0087979 0.020777 0.054615 0 0
0.097656 -0.0006382 0.00024365 0.016687 -0.0026888 0 0.0045819 0.00063287 0.0019519 0.0048436 0.002522 0.0018956 -0.64705 0.0061293 0.0042496 0.055962 0.046341 -0.00057894 0.038111 0.00053438 0.0091207 -0.020231 -0.010651 -0.013789 0.0019503 0.0014678 0.0005639 -0.00016093 0.00010003 -0.032284 0 0 0.0011863 0 -0.017057 0.01039 0.04372 0 0
0.10156 0.00043346 -0.00015015 0.0089253 -0.0042995 0 0.0018262 -0.00027521 0.00094617 -0.00065193 -0.00076713 0.0049717 -0.65056 0.00028516 0.0037493 0.044357 0.045052 -0.0016171 0.035959 0.0079792 0.0068204 -0.019433 -0.00053381 -0.0089164 0.008239 0.0014682 0.001326 -0.0003566 -0.00039271 -0.01255 0 0 0.0014003 0 -0.023437 0.006656 0.036758 0 0
0.10547 0.0016051 -0.00020451 0.003195 -0.0024018 0 -0.0014945 -0.001645 -0.002304 -0.0057813 -0.0053739 0.0024362 -0.65229 0.0034679 -0.0023192 0.038213 0.043638 -0.0030652 0.034603 0.01848 0.0030636 -0.01685 0.0047664 -0.0023791 0.0094565 0.00085569 0.0012587 -0.00066878 -0.0005044 0.037961 0 0 -0.0025494 0 -0.013395 0.0099538 0.033712 0 0
0.10938 0.0031045 0.00043534 -0.00089371 0.0016604 0 -0.0024878 -0.0020585 -0.0041531 -0.0086784 -0.00752 -0.0064253 -0.65009 0.014905 -0.0091854 0.038379 0.043404 -0.002638 0.034855 0.031544 -0.00070993 -0.012002 0.0050887 0.0059285 0.0067052 0.00037056 0.00065431 -0.00074466 -0.00048171 0.091706 0 0 -0.010219 0 0.0099646 0.019915 0.034278 0 0
0.11328 0.0046959 0.0013316 -0.0048033 0.0046087 0 -0.00033789 -0.00078131 -0.0026185 -0.0089528 -0.0057242 -0.016441 -0.64802 0.033139 -0.011552 0.044917 0.045779 -0.00015309 0.03736 0.046417 -0.003225 -0.0044851 0.0007681 0.014496 0.0016371 0.00056116 0.00027301 -0.00040549 -0.00069726 0.1182 0 0 -0.017871 0 0.042039 0.03543 0.037784 0 0
0.11719 0.0056399 0.0016228 -0.0081714 0.0041708 0 0.0026364 0.0011431 6.8137e-05 -0.0075689 -0.0024245 -0.021061 -0.65201 0.054683 -0.0084106 0.055806 0.053715 0.0020649 0.042636 0.060786 -0.0037044 0.0062627 -0.0071332 0.020859 -0.0017581 0.0011858 0.00056518 0.00013272 -0.0010811 0.11308 0 0 -0.021264 0 0.071824 0.052573 0.042539 0 0
0.12109 0.0053546 0.00098526 -0.0093844 0.0010212 0 0.0032361 0.0018043 0.0002272 -0.0057639 -0.0012361 -0.017762 -0.66087 0.073363 -0.003245 0.064738 0.065199 0.001915 0.048483 0.071808 -0.0020358 0.017712 -0.01555 0.02348 -0.00099052 0.0014863 0.0012856 0.00044261 -0.0011123 0.093985 0 0 -0.018485 0 0.089771 0.06509 0.046024 0 0
0.125 0.0040439 0.00010197 -0.008304 -0.002001 0 0.00069694 0.00051562 -0.0025824 -0.0040847 -0.0029451 -0.0094421 -0.66464 0.086682 4.2569e-05 0.069164 0.077532 5.1969e-05 0.053519 0.078442 0.001059 0.027978 -0.023684 0.022691 0.0037254 0.0010101 0.0018215 0.00031463 -0.00045035 0.073276 0 0 -0.010915 0 0.094244 0.070703 0.047455 0 0
0.12891 0.0025283 3.4722e-05 -0.0068363 -0.0024471 0 -0.0024496 -0.0012759 -0.0047492 -0.002308 -0.004773 -0.001201 -0.65515 0.092866 0.00071551 0.067599 0.088077 -0.00095098 0.056728 0.080178 0.0040914 0.03552 -0.031148 0.019598 0.011728 7.4578e-05 0.0018051 -2.4839e-05 0.00051455 0.044184 0 0 -0.0021025 0 0.085069 0.068129 0.046344 0 0
0.13281 0.0014286 0.0011149 -0.0061337 -0.00013154 0 -0.002903 -0.0014356 -0.0027557 -5.4436e-05 -0.0036543 0.0037641 -0.63769 0.089819 0.00065589 0.058897 0.092663 9.7824e-05 0.056926 0.076751 0.0054673 0.038256 -0.037837 0.01441 0.021473 -0.00060862 0.0013617 -0.00016182 0.0009003 -0.0035678 0 0 0.0044343 0 0.063486 0.056384 0.042234 0 0
0.13672 0.00062861 0.0025492 -0.0042353 0.0031582 0 0.00016164 0.00056615 0.0026764 0.0026669 0.00031693 0.0055123 -0.62879 0.076837 0.0011153 0.045441 0.085839 0.0012601 0.053972 0.070725 0.0045257 0.035171 -0.043715 0.0064642 0.029169 -0.00069437 0.00082588 4.2771e-05 0.00020563 -0.061504 0 0 0.0071579 0 0.037147 0.038379 0.035155 0 0
0.14063 -0.00036899 0.0031804 0.0019679 0.0054098 0 0.0044726 0.0030972 0.007413 0.0054703 0.0041839 0.0058089 -0.63944 0.057946 0.0010826 0.031956 0.070328 -0.0004041 0.04991 0.065944 0.0020853 0.029692 -0.048136 -0.0038717 0.033423 -0.00050418 0.00034043 0.00028157 -0.0010951 -0.10517 0 0 0.0071651 0 0.01351 0.019948 0.026214 0 0
0.14453 -0.0016379 0.0025868 0.012032 0.0057932 0 0.0070822 0.0042164 0.0086368 0.007968 0.0056207 0.0062089 -0.66119 0.034665 -0.00087531 0.020326 0.048265 -0.0051141 0.045754 0.064076 -0.0001671 0.024071 -0.049959 -0.013794 0.034024 -0.0005784 -0.00019694 0.00012363 -0.0019183 -0.12091 0 0 0.0071364 0 -0.0049469 0.0036368 0.015703 0 0
0.14844 -0.0025577 0.001363 0.020356 0.0047224 0 0.0070582 0.003826 0.0077074 0.01 0.0053889 0.0075723 -0.67233 0.0085664 -0.0039804 0.011985 0.022409 -0.0094221 0.042416 0.066321 -0.0010263 0.020652 -0.047918 -0.0194 0.031183 -0.0010382 -0.00084114 -0.00050038 -0.0015756 -0.12284 0 0 0.0091532 0 -0.016671 -0.0084298 0.0039397 0 0
0.15234 -0.002427 0.00037153 0.020692 0.0030509 0 0.0057017 0.0036156 0.0077829 0.011504 0.0059083 0.010383 -0.65981 -0.01828 -0.0054838 0.0079401 -0.0015406 -0.0094019 0.040901 0.0733 -0.00060367 0.023763 -0.038618 -0.018968 0.025901 -0.001485 -0.0013731 -0.0011663 -0.00040037 -0.13598 0 0 0.012918 0 -0.021115 -0.013663 -0.0085981 0 0
0.15625 -0.0012497 -0.00011052 0.012611 0.0014353 0 0.0045157 0.0048373 0.0093637 0.012258 0.0078179 0.014474 -0.6341 -0.04319 -0.0037437 0.0052721 -0.018826 -0.0046191 0.040141 0.080231 0.00014858 0.033136 -0.022699 -0.014795 0.020875 -0.001505 -0.0014438 -0.0013235 0.00063101 -0.16321 0 0 0.015896 0 -0.023421 -0.014579 -0.020312 0 0
0.16016 0.00023346 -0.00040684 0.0027081 0.00025413 0 0.0035329 0.0065308 0.0094978 0.011852 0.0088134 0.018287 -0.61961 -0.064805 -0.00037355 0.0021728 -0.029665 0.0014212 0.0389 0.083148 0.00064471 0.045905 -0.0028785 -0.01127 0.017046 -0.0011463 -0.00093923 -0.0007901 0.00085754 -0.1764 0 0 0.015446 0 -0.026327 -0.013651 -0.029918 0 0
0.16406 0.0013062 -0.00073966 -0.0014439 -0.00029507 0 0.0018113 0.0063838 0.0057632 0.0099273 0.006285 0.019176 -0.62968 -0.081941 0.0013836 -0.0021319 -0.034929 0.0047286 0.036327 0.079077 0.0012483 0.059427 0.018249 -0.010756 0.014793 -0.00080891 -0.00016063 0.00010217 0.00047047 -0.14551 0 0 0.011111 0 -0.031143 -0.012409 -0.036328 0 0
0.16797 0.0019379 -0.00079017 0.0013876 -0.00028966 0 -0.0008559 0.0033684 -1.5178e-05 0.0064671 0.00066583 0.015269 -0.65279 -0.093135 0.0003362 -0.0080051 -0.036499 0.0043047 0.031501 0.064595 0.0026182 0.070001 0.036965 -0.011382 0.014231 -0.00070995 0.00037793 0.00081105 0.00012933 -0.073653 0 0 0.0049458 0 -0.038713 -0.012422 -0.038189 0 0
0.17188 0.0025876 -0.00012648 0.0051917 -0.0001922 0 -0.0033159 -0.00085189 -0.003305 0.0019116 -0.0045571 0.007259 -0.66514 -0.095649 -0.0012877 -0.013328 -0.039272 0.0020488 0.024024 0.035963 0.0046636 0.070192 0.044765 -0.0090735 0.014593 -0.00060093 0.00032669 0.00099821 0.0001623 0.0031986 0 0 -0.00048396 0 -0.047843 -0.014927 -0.033653 0 0
0.17578 0.0034359 0.0010346 0.0031678 -0.00060545 0 -0.0042763 -0.0034518 -0.0022044 -0.0029358 -0.0063467 -0.0019187 -0.65601 -0.092257 -0.00054854 -0.015615 -0.045298 -0.00017273 0.016086 0.00044247 0.0064306 0.060816 0.041069 -0.0017935 0.014466 -0.00010323 -0.00029047 0.00068692 0.00025854 0.053132 0 0 -0.0043729 0 -0.055807 -0.01857 -0.025661 0 0
0.17969 0.0040087 0.0017658 -0.0052523 -0.0017393 0 -0.0037677 -0.0032975 -0.00010804 -0.0071357 -0.0051888 -0.0094054 -0.63811 -0.084192 0.0025214 -0.013991 -0.054017 -0.0023998 0.0089434 -0.037736 0.0071294 0.043087 0.026114 0.0083348 0.013124 0.000733 -0.0011467 0.00012401 -4.4544e-05 0.079397 0 0 -0.0078799 0 -0.061529 -0.022622 -0.015913 0 0
0.18359 0.0036717 0.0013093 -0.013926 -0.0031223 0 -0.0029958 -0.0019734 -0.0020365 -0.0099122 -0.0042603 -0.014319 -0.63187 -0.072913 0.0046667 -0.0081504 -0.064187 -0.0052131 0.003734 -0.074106 0.007087 0.018995 0.0010524 0.017112 0.0098606 0.001346 -0.0018041 -0.00041755 -0.00068402 0.10937 0 0 -0.012096 0 -0.064236 -0.026407 -0.0062119 0 0
0.1875 0.0024001 -3.1563e-05 -0.01604 -0.0039259 0 -0.0028033 -0.0018772 -0.0085553 -0.010955 -0.0057178 -0.017332 -0.64182 -0.060743 0.0030532 0.0012147 -0.071965 -0.0073242 0.0021337 -0.10058 0.0073962 -0.0071485 -0.031431 0.022215 0.0031638 0.0012242 -0.0018655 -0.00071733 -0.001011 0.15473 0 0 -0.016104 0 -0.063121 -0.029077 0.00033836 0 0
0.19141 0.00087717 -0.001061 -0.010164 -0.0036315 0 -0.0027106 -0.0035595 -0.014471 -0.010557 -0.00838 -0.01878 -0.65179 -0.050703 -0.0013352 0.0094373 -0.072765 -0.0058784 0.0034082 -0.11194 0.0085454 -0.027873 -0.063182 0.024846 -0.0078776 0.00051057 -0.0011124 -0.00062251 -0.00045042 0.19108 0 0 -0.017437 0 -0.059348 -0.030522 0.0020939 0 0
0.19531 -0.00022815 -0.0008535 -0.00066559 -0.0024129 0 -0.001742 -0.0052617 -0.014203 -0.0094145 -0.0093212 -0.017865 -0.64404 -0.043206 -0.0045262 0.013817 -0.066923 0.00013356 0.0055739 -0.11021 0.0096306 -0.040708 -0.089985 0.027543 -0.022843 -6.1792e-05 0.00030615 -0.00012062 0.00082926 0.18315 0 0 -0.014612 0 -0.053827 -0.030932 0.00050766 0 0
0.19922 -0.00096079 0.00029156 0.0067285 -0.00092972 0 4.7951e-05 -0.0050257 -0.0079003 -0.0081405 -0.0073165 -0.014007 -0.62058 -0.03803 -0.0037622 0.01323 -0.055514 0.0072912 0.0072836 -0.096966 0.0092383 -0.044582 -0.10976 0.030753 -0.041338 9.7156e-05 0.0017626 0.00057626 0.0019761 0.12718 0 0 -0.0089916 0 -0.046614 -0.030141 -0.0030266 0 0
0.20313 -0.0019148 0.0011308 0.0091041 0.0001756 0 0.0013594 -0.0028583 -0.0012814 -0.0068508 -0.0040654 -0.0085033 -0.60212 -0.034509 -0.00034529 0.0071888 -0.040519 0.0097809 0.0071245 -0.074753 0.0071894 -0.039256 -0.12118 0.031962 -0.062651 0.00079259 0.002385 0.0011081 0.0022143 0.06024 0 0 -0.0038244 0 -0.037563 -0.027887 -0.006665 0 0
0.20703 -0.0033766 0.00069785 0.0068907 0.00059519 0 0.0011304 -0.00053408 0.00065464 -0.0052049 -0.0019378 -0.0040255 -0.60582 -0.03 0.0020291 -0.0021977 -0.02801 0.0048433 0.0027452 -0.049021 0.0051668 -0.025468 -0.12287 0.028259 -0.083613 0.0012028 0.0016634 0.0012317 0.0015401 0.023367 0 0 -0.0013097 0 -0.024879 -0.022386 -0.0058072 0 0
0.21094 -0.0047781 -0.00081776 0.0020409 0.0003459 0 -7.8505e-05 0.00052818 -0.0011534 -0.0028938 -0.0011312 -0.0020495 -0.62662 -0.022614 0.0014354 -0.0086294 -0.021184 -0.003906 -0.0039148 -0.026617 0.0052779 -0.010386 -0.12073 0.019521 -0.099889 0.00071185 -1.3629e-05 0.0010367 0.00066806 0.019635 0 0 -0.00074586 0 -0.0093921 -0.013913 -2.4327e-05 0 0
0.21484 -0.005131 -0.0023841 -0.0032051 -0.00034327 0 -0.00058587 0.00070175 -0.00157 -0.00011838 0.00030827 -0.0010959 -0.64272 -0.01203 -0.00038502 -0.009404 -0.019695 -0.0092562 -0.011388 -0.0093433 0.0078395 0.0033781 -0.11637 0.0088719 -0.10907 -0.00043305 -0.0014779 0.00085237 0.00031912 0.014616 0 0 0.00032445 0 0.0080522 -0.0028081 0.010007 0 0
0.21875 -0.0040008 -0.0031634 -0.0064445 -0.0010634 0 0.00049666 0.0012925 0.0023155 0.0024195 0.0037283 0.001904 -0.63918 0.0016018 -0.00039553 -0.0026852 -0.022198 -0.0070146 -0.018124 0.0018264 0.010707 0.013689 -0.11097 9.196e-05 -0.10937 -0.0013245 -0.0016455 0.00089889 0.00058131 -0.021711 0 0 0.0032865 0 0.026297 0.010261 0.023123 0 0
0.22266 -0.001969 -0.0031149 -0.0058525 -0.001289 0 0.0021863 0.0026329 0.0077314 0.004021 0.0078222 0.0082595 -0.62372 0.017343 0.0020318 0.013273 -0.02478 7.9899e-05 -0.021476 0.0065807 0.011056 0.018017 -0.10487 -0.0052669 -0.098287 -0.0012595 -0.00045955 0.0010511 0.0009479 -0.080053 0 0 0.0070182 0 0.042944 0.023771 0.036837 0 0
0.22656 -0.00010074 -0.0026518 -0.0019981 -0.00064696 0 0.0027108 0.0035911 0.0096636 0.0045012 0.0098383 0.015737 -0.61814 0.031629 0.0043929 0.034091 -0.019519 0.0051631 -0.019067 0.009033 0.0080211 0.016345 -0.096428 -0.0082771 -0.07897 -0.00039407 0.00098233 0.00099223 0.00091883 -0.123 0 0 0.0092692 0 0.054323 0.034263 0.046715 0 0
0.23047 0.00099499 -0.0019696 0.0015671 0.00073107 0 0.0015115 0.0031009 0.006884 0.0042143 0.0086372 0.020319 -0.63524 0.042337 0.0039988 0.053591 -0.0049361 0.0039555 -0.011934 0.013302 0.0036302 0.011348 -0.084678 -0.010611 -0.058385 0.00045206 0.0013444 0.00060314 0.00051145 -0.12711 0 0 0.0091166 0 0.060204 0.040431 0.051878 0 0
0.23438 0.0015512 -0.00092485 0.00096902 0.002154 0 -0.000174 0.0017283 0.00331 0.0035967 0.0059621 0.019662 -0.66582 0.048427 0.0010416 0.068462 0.018484 -0.0013824 -0.00079219 0.021452 0.0010653 0.0044486 -0.06922 -0.012539 -0.040821 0.00061213 0.00024383 0.00014118 0.00018339 -0.10575 0 0 0.0076653 0 0.060778 0.041749 0.052399 0 0
0.23828 0.0021862 0.00048956 -0.0039122 0.0028096 0 -0.00078579 0.0011757 0.0031974 0.0027022 0.0044325 0.014659 -0.68823 0.049248 -0.0017225 0.075835 0.048994 -0.0049265 0.013323 0.035142 0.0018763 -0.0028432 -0.049997 -0.012928 -0.030509 0.00017852 -0.0013849 -2.5499e-05 0.00030242 -0.087491 0 0 0.0063285 0 0.056738 0.038121 0.048918 0 0
0.24219 0.0031954 0.0018353 -0.0085016 0.0023947 0 -0.00014422 0.0021818 0.0060792 0.0011958 0.0046523 0.0078429 -0.68874 0.04418 -0.0021228 0.072034 0.079403 -0.0031443 0.028373 0.05628 0.0047564 -0.0077278 -0.027927 -0.010821 -0.035192 -0.00017653 -0.002126 0.00014811 0.00073662 -0.07887 0 0 0.0048937 0 0.050093 0.030103 0.043755 0 0
0.24609 0.0043115 0.0026069 -0.0076793 0.0013784 0 0.00065949 0.0033781 0.007528 -0.0011894 0.0047974 0.00089038 -0.67211 0.037066 -0.0008167 0.063093 0.10047 0.0018238 0.041823 0.080115 0.0069468 -0.0086752 -0.0065491 -0.0066297 -0.050598 6.5124e-05 -0.0013599 0.00028045 0.00097368 -0.058298 0 0 0.0018279 0 0.044599 0.02161 0.040385 0 0
0.25 0.0050234 0.002847 -0.0012445 0.00064014 0 0.00093675 0.0026791 0.0046709 -0.0041518 0.0030309 -0.0058785 -0.65388 0.029821 -0.00017338 0.052998 0.10939 0.0047595 0.052815 0.10325 0.0068373 -0.0049012 0.012834 -0.0017948 -0.072117 0.00073717 0.00020316 -5.354e-05 0.00062882 -0.0085392 0 0 -0.0034111 0 0.041251 0.014217 0.039423 0 0
0.25391 0.0049788 0.003125 0.0053058 0.00078255 0 0.0014192 -0.00023165 -0.00032912 -0.0067282 -0.00022439 -0.011919 -0.6453 0.023796 -0.0013455 0.044732 0.10502 0.0027266 0.060727 0.12278 0.0053024 0.0043217 0.029608 0.0023788 -0.095514 0.0011714 0.0012046 -0.00084326 -0.00016824 0.053077 0 0 -0.0087883 0 0.04042 0.0088771 0.040806 0 0
0.25781 0.0040952 0.003751 0.0061519 0.0016814 0 0.0032137 -0.0032149 -0.0029956 -0.0077237 -0.002804 -0.015418 -0.6463 0.020428 -0.0030095 0.04176 0.087306 -0.0023524 0.064778 0.13461 0.0046313 0.020266 0.04363 0.0053199 -0.1146 0.00087826 0.00085619 -0.0015903 -0.00087295 0.086151 0 0 -0.010941 0 0.041941 0.0063369 0.04359 0 0
0.26172 0.0024792 0.0041356 0.0013761 0.0025793 0 0.0059308 -0.0037495 -0.0019869 -0.0064087 -0.0033226 -0.014598 -0.65043 0.020029 -0.0030555 0.045092 0.063664 -0.0060658 0.064464 0.13457 0.0061927 0.043422 0.057358 0.0068525 -0.12122 4.1587e-05 -0.00044682 -0.0017608 -0.0010034 0.069808 0 0 -0.0082421 0 0.043615 0.0057338 0.044152 0 0
0.26563 0.00042816 0.0032125 -0.0026877 0.0025721 0 0.0074333 -0.001568 -0.00049856 -0.0030539 -0.0025753 -0.0099647 -0.65324 0.020666 -0.0010473 0.050224 0.042917 -0.0058614 0.061089 0.12617 0.0090627 0.070197 0.073123 0.0067679 -0.11711 -0.00064121 -0.0016113 -0.0012811 -0.00055014 0.027006 0 0 -0.0025242 0 0.04368 0.0052807 0.04087 0 0
0.26953 -0.0015043 0.00065465 0.00022117 0.0011232 0 0.00583 0.0010615 -0.0019205 0.0010532 -0.0022257 -0.0044875 -0.65529 0.021207 0.0013722 0.054449 0.028247 -0.0029186 0.055018 0.11149 0.010853 0.098225 0.091482 0.0050601 -0.10396 -0.00060521 -0.0018646 -0.00057637 3.849e-05 0.00086891 0 0 0.002417 0 0.041585 0.0044328 0.033506 0 0
0.27344 -0.0026548 -0.002421 0.0095854 -0.0016381 0 0.0016042 0.0017257 -0.0052307 0.0042091 -0.0025775 -0.0010127 -0.65909 0.020513 0.0023165 0.055158 0.021667 -0.00024248 0.046677 0.093073 0.0099273 0.12481 0.1124 0.002472 -0.084186 6.3327e-05 -0.0013171 -0.00014218 0.00025681 0.0089651 0 0 0.0040635 0 0.037078 0.0028761 0.022387 0 0
0.27734 -0.0026665 -0.0041773 0.017939 -0.0048736 0 -0.0025672 0.00029608 -0.0060147 0.0052467 -0.0022814 0.00036562 -0.66565 0.016505 0.0014088 0.048411 0.023115 0.00041434 0.03647 0.07571 0.0069484 0.1436 0.13347 0.00041249 -0.062299 0.00070613 -0.0006462 -0.00011129 -4.007e-05 0.027272 0 0 0.002947 0 0.030351 0.0010359 0.0095735 0 0
0.28125 -0.0018036 -0.0036282 0.017575 -0.0072463 0 -0.0041956 -0.0011842 -0.0020506 0.0042582 -0.00030779 0.0018716 -0.67394 0.0089643 -0.0003635 0.03637 0.023873 -0.00037478 0.025881 0.063677 0.0043484 0.1507 0.1488 2.3496e-05 -0.04326 0.00068436 -0.00037059 -0.00022857 -0.00055356 0.021086 0 0 0.0014102 0 0.023126 0.00022251 -0.00035303 0 0
0.28516 -0.00075798 -0.0015084 0.0076294 -0.0074223 0 -0.0029995 -0.00083814 0.003412 0.0025321 0.0023775 0.0049197 -0.68163 -0.0014637 -0.0019856 0.022342 0.018973 -0.0010957 0.015717 0.057222 0.0041581 0.14614 0.1552 0.0012672 -0.027414 -5.3251e-05 -0.00047658 -0.00017707 -0.00083342 -0.014048 0 0 0.00098837 0 0.015918 0.00061403 -0.0056647 0 0
0.28906 -5.121e-05 0.00043082 -0.0051328 -0.0048098 0 -0.00055003 0.0011709 0.0049776 0.0016384 0.0036543 0.0079804 -0.68544 -0.01426 -0.003025 0.0087198 0.0057541 -0.0010433 0.0065117 0.055945 0.0061489 0.13027 0.15056 0.0029938 -0.014366 -0.00092071 -0.00065651 0.00014012 -0.00066274 -0.048524 0 0 0.0012479 0 0.0087406 0.0018994 -0.005595 0 0
0.29297 0.00038484 0.00096577 -0.012269 -0.00019681 0 0.0016366 0.0031333 0.0013225 0.002273 0.0026538 0.0081985 -0.68204 -0.028699 -0.0030366 -0.0016801 -0.017776 -0.00058729 -0.0011839 0.058644 0.0080125 0.10414 0.13286 0.0039129 -0.0029226 -0.0011932 -0.00074154 0.00061637 -0.00020147 -0.054309 0 0 0.0010147 0 0.00124 0.0032398 0.0001368 0 0
0.29688 0.001016 0.00025834 -0.010636 0.0042581 0 0.0031085 0.0037429 -0.0031424 0.0037387 0.00075086 0.0051315 -0.67077 -0.042819 -0.0011919 -0.0060483 -0.048213 -0.00024341 -0.00672 0.060973 0.0075084 0.072864 0.10259 0.0034801 0.009577 -0.00061396 -0.00080234 0.0011217 0.00020457 -0.036298 0 0 0.00021021 0 -0.0080956 0.0013517 0.009219 0 0
0.30078 0.0021119 -0.00066412 -0.0043953 0.006017 0 0.0036424 0.0031207 -0.003361 0.0044802 -0.00015128 0.0021472 -0.6559 -0.054708 0.0027501 -0.007544 -0.075357 -6.4148e-05 -0.010788 0.05946 0.0046561 0.044417 0.0696 0.0019597 0.023211 0.00040183 -0.00088265 0.0015639 0.00033921 -0.022587 0 0 2.2717e-05 0 -0.019187 -0.0048538 0.017102 0 0
0.30469 0.0033674 -0.0010413 -0.00094738 0.0037869 0 0.0022588 0.0019782 0.0004231 0.0032398 4.1237e-05 0.0032898 -0.64455 -0.063135 0.0071665 -0.0081725 -0.094133 2.6323e-05 -0.013482 0.053002 0.0018656 0.022162 0.038858 -8.0494e-05 0.036814 0.0011138 -0.0007949 0.0017872 0.00025684 -0.02709 0 0 0.0012566 0 -0.031385 -0.015324 0.022062 0 0
0.30859 0.0040866 -0.00089123 -0.0047047 -0.0012867 0 -0.0019441 0.0003709 0.0029409 -6.9176e-05 -0.00040209 0.0085574 -0.64073 -0.067004 0.0090266 -0.0098696 -0.10044 -0.00020935 -0.014847 0.041092 0.0017191 0.0086771 0.014955 -0.0021066 0.048935 0.0010331 -0.00030273 0.0015449 0.00014482 -0.030907 0 0 0.0029016 0 -0.043703 -0.029391 0.022891 0 0
0.3125 0.0036871 -0.00057499 -0.013648 -0.0059774 0 -0.0077841 -0.002162 0.00016952 -0.004357 -0.0026135 0.01281 -0.64162 -0.06404 0.0063339 -0.015366 -0.088804 -0.00098984 -0.014457 0.023768 0.0043878 0.0071494 0.0051319 -0.0035611 0.056145 0.00024909 0.000505 0.00070718 8.3621e-05 -0.0054993 0 0 0.0027566 0 -0.053417 -0.044561 0.018641 0 0
0.31641 0.0020552 -0.00019348 -0.02091 -0.0070555 0 -0.011649 -0.0052866 -0.0057741 -0.0080594 -0.0052698 0.010114 -0.64091 -0.054908 0.00022439 -0.023924 -0.065508 -0.0018214 -0.01205 0.0050094 0.0072144 0.012943 0.0091887 -0.0038564 0.057045 -0.00071565 0.0011372 -0.00047861 -3.0506e-05 0.049989 0 0 -0.00036859 0 -0.05728 -0.055131 0.012316 0 0
0.32031 -0.00042143 0.00039247 -0.01998 -0.0037786 0 -0.010254 -0.0073338 -0.0089316 -0.0099331 -0.0058 -0.00037163 -0.63605 -0.042153 -0.0056847 -0.032646 -0.0395 -0.0015978 -0.0079094 -0.012384 0.0070727 0.02 0.021488 -0.0027383 0.053824 -0.0013237 0.0011058 -0.0014258 -0.00032172 0.10216 0 0 -0.0051558 0 -0.055013 -0.058814 0.0065071 0 0
0.32422 -0.002981 0.0010742 -0.0098908 0.0012594 0 -0.0041461 -0.0066407 -0.0063243 -0.0094976 -0.0034569 -0.012802 -0.63103 -0.027643 -0.0082529 -0.039402 -0.016396 0.00027052 -0.0023317 -0.026932 0.003411 0.024449 0.038127 -0.00062148 0.048365 -0.0013363 0.00043064 -0.0016213 -0.00071574 0.11614 0 0 -0.0086146 0 -0.046703 -0.054655 0.0024622 0 0
0.32813 -0.0046637 0.0013425 0.0033993 0.0040084 0 0.0020661 -0.0034519 -0.001287 -0.0070951 -0.00057389 -0.019155 -0.6312 -0.013575 -0.0071003 -0.041932 -0.0017783 0.0029131 0.004211 -0.037472 -0.00095342 0.022439 0.054602 0.0017118 0.043064 -0.00082627 -0.00031399 -0.0010525 -0.00091945 0.090089 0 0 -0.0085244 0 -0.03298 -0.042469 0.001112 0 0
0.33203 -0.0046571 0.00081026 0.010969 0.0023742 0 0.0037716 -6.7698e-05 0.0005477 -0.003705 -0.00021762 -0.015777 -0.63646 -0.005285 -0.0040418 -0.036539 -0.0045757 0.0045049 0.0098547 -0.042619 -0.0021994 0.0074927 0.06204 0.003895 0.042778 -1.2671e-05 -0.00051769 -0.00020675 -0.00065016 0.052905 0 0 -0.0052057 0 -0.016241 -0.024514 0.0022873 0 0
0.33594 -0.0028373 -0.00019691 0.0079629 -0.001743 0 0.00092179 0.0012433 -0.0021949 -0.00054595 -0.0026755 -0.0060435 -0.64157 -0.0034139 -0.00074939 -0.027373 -0.017436 0.0038871 0.012978 -0.045261 0.0010952 -0.014776 0.060429 0.0062943 0.04646 0.00085332 -0.00011779 0.00038264 9.5876e-05 0.029868 0 0 -0.0010817 0 -0.0012679 -0.0085281 0.0028569 0 0
0.33984 -0.00010107 -0.00077641 -0.0017674 -0.0039192 0 -0.0018106 0.00043964 -0.0052391 0.001499 -0.0048169 0.0029576 -0.6433 -0.007766 0.002438 -0.017071 -0.036091 0.001601 0.012861 -0.046209 0.0066867 -0.040732 0.050949 0.0092712 0.052032 0.001492 0.00034977 0.00059183 0.00099495 0.0175 0 0 0.0013946 0 0.010165 0.0023716 0.001584 0 0
0.34375 0.0020512 -0.00025907 -0.0080632 -0.0012674 0 0.00014035 -0.00038555 -0.0038925 0.0023361 -0.0032846 0.006302 -0.64492 -0.017585 0.0053888 -0.0081996 -0.056208 -0.00080477 0.0091083 -0.04605 0.010667 -0.066512 0.035427 0.012118 0.057025 0.0016319 0.00029473 0.00070763 0.0016156 -0.0049841 0 0 0.0015389 0 0.016759 0.0059367 -0.002292 0 0
0.34766 0.0026254 0.001198 -0.003062 0.0045464 0 0.0062477 0.00070154 0.0014543 0.0025613 0.0018705 0.0044135 -0.65099 -0.031187 0.0066973 -0.0046259 -0.071402 -0.0023974 0.0013732 -0.04487 0.010754 -0.085731 0.017271 0.013075 0.056636 0.0011802 -0.00033747 0.0010064 0.0017057 -0.04488 0 0 0.00057062 0 0.017022 -0.00012887 -0.009082 0 0
0.35156 0.0020413 0.0028989 0.010997 0.0084698 0 0.011094 0.0035013 0.0060384 0.0027821 0.0071119 0.0013719 -0.65872 -0.043746 0.0043706 -0.0078033 -0.076868 -0.0035823 -0.0083335 -0.041784 0.0078182 -0.092646 0.002466 0.010796 0.046491 0.00039322 -0.0010237 0.0013915 0.0013083 -0.084768 0 0 0.00028332 0 0.012409 -0.011988 -0.015753 0 0
0.35547 0.0018753 0.0043891 0.022348 0.0067804 0 0.0098367 0.0061283 0.0065465 0.0029959 0.0090074 0.00066795 -0.6585 -0.052595 -0.0016218 -0.014267 -0.075135 -0.0051851 -0.01763 -0.036505 0.0045299 -0.089638 -0.0072998 0.005856 0.029184 -0.00020523 -0.0011971 0.0014889 0.00065554 -0.10363 0 0 0.0015351 0 0.0059747 -0.023513 -0.019383 0 0
0.35938 0.0034985 0.0057667 0.019371 0.0010414 0 0.0034216 0.0072251 0.0049007 0.0027607 0.007588 0.0024504 -0.646 -0.056573 -0.0080217 -0.021452 -0.06813 -0.007099 -0.025284 -0.029004 0.0028274 -0.078777 -0.011702 0.00048987 0.0072323 -0.00019522 -0.00080392 0.0010868 -1.0815e-05 -0.10301 0 0 0.0037059 0 -0.00067941 -0.031368 -0.018422 0 0
0.36328 0.0068036 0.0071813 0.0013795 -0.0027728 0 -0.0018934 0.0073676 0.0055269 0.0020852 0.0059449 0.0042798 -0.63253 -0.055007 -0.010386 -0.026494 -0.058303 -0.0081884 -0.030241 -0.019483 0.0027022 -0.062982 -0.011054 -0.0034649 -0.016043 0.00037484 -0.00032818 0.00042359 -0.00053352 -0.10569 0 0 0.0053662 0 -0.0059962 -0.032572 -0.01172 0 0
0.36719 0.010223 0.0082493 -0.019461 0.00036236 0 -0.00036827 0.0081489 0.0096264 0.0020138 0.0067397 0.0041102 -0.63807 -0.047442 -0.0069904 -0.023839 -0.049798 -0.0075898 -0.031107 -0.0091889 0.0030483 -0.048803 -0.0068743 -0.0063638 -0.032616 0.0010012 -0.00028553 1.1592e-06 -0.00083069 -0.12922 0 0 0.0055688 0 -0.0072886 -0.023253 0.0014602 0 0
0.37109 0.011992 0.0082611 -0.027587 0.0095317 0 0.0077639 0.010128 0.013555 0.0039736 0.0095444 0.0026203 -0.67015 -0.037918 -0.00052946 -0.014728 -0.044073 -0.0058192 -0.029836 -0.00050705 0.0031432 -0.041011 -0.0029932 -0.010229 -0.03962 0.0011487 -0.00071307 0.00011213 -0.00087514 -0.16707 0 0 0.0048327 0 -0.0047692 -0.0091718 0.01563 0 0
0.375 0.011411 0.0070506 -0.016975 0.018135 0 0.016445 0.012039 0.013306 0.0082431 0.011687 0.0029473 -0.7108 -0.028298 0.0043571 -0.001759 -0.040273 -0.0042925 -0.02754 0.0056866 0.0030875 -0.039779 -0.00051317 -0.016275 -0.038146 0.00070359 -0.0011531 0.00057367 -0.00071435 -0.19939 0 0 0.0050543 0 0.0010609 0.0054416 0.027504 0 0
0.37891 0.0089948 0.0054447 0.0037555 0.019424 0 0.019117 0.012098 0.009573 0.01309 0.011266 0.0080668 -0.72904 -0.019916 0.0052822 0.012459 -0.037414 -0.0037711 -0.024959 0.0089355 0.0031368 -0.044384 3.5076e-05 -0.023109 -0.029932 3.0794e-05 -0.0011125 0.00093024 -0.00048057 -0.2175 0 0 0.008194 0 0.0096591 0.017111 0.034574 0 0
0.38281 0.005656 0.0045641 0.018526 0.012286 0 0.013997 0.0098541 0.0071113 0.015751 0.008871 0.017809 -0.71024 -0.014203 0.0037549 0.023772 -0.033763 -0.0035921 -0.022739 0.0089874 0.0031604 -0.052621 -0.0014614 -0.027684 -0.018407 -0.00039377 -0.00052628 0.00090003 -0.0003287 -0.22978 0 0 0.014482 0 0.020208 0.02122 0.033721 0 0
0.38672 0.0020127 0.0046042 0.016905 0.0019726 0 0.0047416 0.0065736 0.0090144 0.014615 0.0064422 0.027843 -0.67267 -0.011945 0.0027848 0.02649 -0.027429 -0.0026514 -0.020452 0.0072629 0.0029673 -0.05785 -0.0035474 -0.028118 -0.010743 -0.00039064 0.00020647 0.00061102 -0.00033556 -0.24147 0 0 0.021519 0 0.030214 0.014572 0.024224 0 0
0.39063 -0.0014899 0.0044914 0.0020288 -0.0046777 0 -0.003223 0.003923 0.012757 0.01058 0.0050456 0.031799 -0.65188 -0.012044 0.0033035 0.021845 -0.019469 -0.00098444 -0.017148 0.0056212 0.0028251 -0.056879 -0.0048374 -0.025334 -0.0086705 -0.00014082 0.00060153 0.00041966 -0.00046426 -0.23634 0 0 0.025301 0 0.037521 0.0018608 0.01112 0 0
0.39453 -0.0041244 0.0029677 -0.012726 -0.004838 0 -0.0067286 0.0025373 0.012843 0.0062074 0.0041917 0.025519 -0.66648 -0.014222 0.0033471 0.011242 -0.010871 3.3079e-05 -0.012412 0.0045308 0.003164 -0.048963 -0.0049192 -0.021679 -0.011538 8.0404e-05 0.00049657 0.00053376 -0.00063315 -0.18826 0 0 0.022793 0 0.040749 -0.013925 -0.0027827 0 0
0.39844 -0.005012 5.4395e-05 -0.014793 -0.0010942 0 -0.0060046 0.0018834 0.0070896 0.0034448 0.0030365 0.010553 -0.69987 -0.018198 0.00070265 -0.0032912 -0.0027348 -0.00071605 -0.0060585 0.0041681 0.003697 -0.034241 -0.0036092 -0.018038 -0.017769 0.00015894 0.00013394 0.00082614 -0.0008034 -0.093809 0 0 0.014231 0 0.03872 -0.029507 -0.014678 0 0
0.40234 -0.0039353 -0.0026975 -0.0019803 0.0019376 0 -0.0031295 0.0011726 -0.00075757 0.0021669 0.0015274 -0.0060234 -0.71706 -0.023997 -0.0041052 -0.017275 0.0031109 -0.0024794 0.0012532 0.0036143 0.0032928 -0.014999 -0.0012515 -0.012767 -0.022154 0.00013625 -9.3039e-05 0.00099347 -0.00097582 0.012371 0 0 0.0032599 0 0.029107 -0.038869 -0.020035 0 0
0.40625 -0.0018691 -0.0035396 0.01648 0.0018819 0 -0.00014 5.5324e-05 -0.0050549 0.00087658 2.893e-05 -0.01597 -0.69964 -0.030422 -0.007846 -0.02623 0.0073806 -0.0030306 0.0066078 0.0010925 0.0012254 0.0017251 0.0006155 -0.0038453 -0.019442 4.6651e-05 3.8255e-05 0.00086465 -0.0011092 0.08199 0 0 -0.0054244 0 0.014602 -0.04006 -0.019244 0 0
0.41016 -0.00037268 -0.0021285 0.027393 -0.00023097 0 0.0016997 -0.0014943 -0.0042414 -0.0013768 -0.0017288 -0.015534 -0.66319 -0.036127 -0.007598 -0.02961 0.011857 -0.00092726 0.0082079 -0.0036483 -0.001464 0.012795 0.0012845 0.0080558 -0.0095836 -0.00013175 0.00044612 0.00054875 -0.0010885 0.095365 0 0 -0.0091841 0 -0.0017685 -0.034509 -0.014566 0 0
0.41406 -0.00025102 0.00021462 0.023562 -0.0021218 0 0.0018688 -0.0034899 -0.0020189 -0.0040192 -0.0045664 -0.0080847 -0.6401 -0.039783 -0.0035775 -0.0275 0.018072 0.0027056 0.0048954 -0.010256 -0.0023986 0.016527 0.00036712 0.019157 0.0064159 -0.00035248 0.00084132 0.00030591 -0.00082348 0.077852 0 0 -0.0089381 0 -0.017592 -0.023549 -0.0077553 0 0
0.41797 -0.00084183 0.0017797 0.0090498 -0.0027203 0 0.00065259 -0.0057442 -0.0027809 -0.005883 -0.0084786 -0.001509 -0.6472 -0.039485 0.0010043 -0.020633 0.028064 0.0049041 -0.0044445 -0.017704 -0.00020019 0.011707 -0.0024313 0.025627 0.026126 -0.00042863 0.00092514 0.00029472 -0.000383 0.073608 0 0 -0.0080079 0 -0.029783 -0.0091913 -0.0010645 0 0
0.42188 -0.00073215 0.0019177 -0.0039645 -0.0024351 0 -0.00086405 -0.007495 -0.0068535 -0.0067917 -0.011832 -0.0023364 -0.67171 -0.031628 0.0027133 -0.01199 0.044184 0.0035502 -0.019043 -0.021604 0.0035907 0.000153 -0.0069303 0.027044 0.041589 -0.00019958 0.00055318 0.00043699 1.2952e-05 0.10474 0 0 -0.0093992 0 -0.033477 0.0044703 0.0024378 0 0
0.42578 0.00080686 0.0012743 -0.0046248 -0.0017866 0 -0.0015302 -0.0077063 -0.01078 -0.0078174 -0.01258 -0.011152 -0.68785 -0.01833 0.00058192 -0.0048234 0.063076 -0.00062934 -0.033603 -0.019714 0.0054121 -0.01154 -0.011963 0.026497 0.04868 0.00021804 -0.00019008 0.00050355 0.00018361 0.15639 0 0 -0.013667 0 -0.030767 0.015191 0.003381 0 0
0.42969 0.0031402 0.00082809 0.0076507 -0.00064862 0 -0.0012667 -0.0060661 -0.011583 -0.0098256 -0.010394 -0.022646 -0.68366 -0.0014985 -0.0034551 -0.00019915 0.082051 -0.0047058 -0.045218 -0.011494 0.0029922 -0.020543 -0.01719 0.027032 0.046425 0.00044287 -0.0010114 0.00032444 0.00017771 0.19678 0 0 -0.018754 0 -0.023399 0.022318 0.0025498 0 0
0.43359 0.0049573 0.00094324 0.021863 0.00103 0 -0.0012546 -0.0035519 -0.0095658 -0.01199 -0.0071596 -0.029746 -0.66954 0.016386 -0.0062529 0.0011488 0.098126 -0.0060977 -0.051276 0.002765 -0.0021519 -0.024558 -0.02237 0.028137 0.034892 0.00019083 -0.0015259 -5.9978e-05 0.00023767 0.20469 0 0 -0.021519 0 -0.013589 0.025487 0.00083614 0 0
0.4375 0.005458 0.0013573 0.023754 0.002429 0 -0.0025261 -0.0016399 -0.0067209 -0.012099 -0.0049718 -0.02825 -0.66258 0.029574 -0.005641 -0.0015941 0.10499 -0.0044993 -0.04765 0.020817 -0.005804 -0.020868 -0.027498 0.026073 0.01574 -0.00037761 -0.0014471 -0.00042253 0.00053487 0.1761 0 0 -0.019624 0 -0.005786 0.024083 -0.00041234 0 0
0.44141 0.0047588 0.0017857 0.0078999 0.0025024 0 -0.0042789 -0.00079749 -0.0036221 -0.0085052 -0.0037679 -0.018657 -0.66708 0.03178 -0.0017123 -0.0072467 0.098716 -0.001577 -0.036017 0.034667 -0.0049213 -0.012198 -0.033018 0.017827 -0.0034795 -0.00076133 -0.00075811 -0.00052015 0.00093787 0.11253 0 0 -0.0126 0 -0.0045733 0.019143 -0.0010579 0 0
0.44531 0.0033 0.002194 -0.016442 0.0014366 0 -0.0040274 4.4935e-05 0.00078912 -0.001719 -0.0014048 -0.0047206 -0.67312 0.022717 0.0032225 -0.014662 0.080855 0.00077743 -0.020981 0.039684 -0.00048268 -0.0023444 -0.039134 0.0045861 -0.018779 -0.00063564 0.00025342 -0.00027876 0.0010796 0.015226 0 0 -0.0018307 0 -0.0098873 0.011688 -0.0023336 0 0
0.44922 0.0012232 0.0024441 -0.03162 0.00083584 0 2.5565e-05 0.0022791 0.006434 0.0059627 0.0037158 0.009319 -0.67163 0.0029309 0.0059222 -0.023314 0.052611 0.0016782 -0.0058242 0.033166 0.0035944 0.0063746 -0.04588 -0.0089101 -0.028306 -0.00023086 0.0011442 0.00014826 0.00069907 -0.10459 0 0 0.01015 0 -0.021079 0.0022082 -0.0053657 0 0
0.45313 -0.0014319 0.0019954 -0.025711 0.0019215 0 0.0065998 0.0058907 0.010611 0.012271 0.010368 0.020588 -0.66615 -0.025898 0.0043126 -0.032712 0.016005 0.0011166 0.0058021 0.013156 0.0043804 0.01168 -0.053195 -0.01844 -0.030927 -0.00010308 0.0015578 0.00049421 -5.9989e-05 -0.21624 0 0 0.02057 0 -0.036727 -0.00877 -0.011441 0 0
0.45703 -0.0040726 0.00033118 -0.0027129 0.0037044 0 0.011581 0.0091591 0.01055 0.016264 0.015206 0.02785 -0.66692 -0.05711 -0.00073304 -0.041999 -0.024087 -0.00061702 0.0066844 -0.021365 0.0027208 0.010323 -0.060401 -0.023536 -0.026294 -0.00049232 0.0014028 0.0005814 -0.00069605 -0.28159 0 0 0.027224 0 -0.052367 -0.019845 -0.02306 0 0
0.46094 -0.0055328 -0.0022404 0.020276 0.0035959 0 0.011085 0.010196 0.0072022 0.017997 0.015793 0.030884 -0.67559 -0.081578 -0.0055276 -0.050104 -0.060584 -0.0028594 -0.00070215 -0.058329 0.0021388 0.005311 -0.066584 -0.02665 -0.019422 -0.00097961 0.00086508 0.00045313 -0.00072487 -0.2824 0 0 0.029007 0 -0.06391 -0.029034 -0.037552 0 0
0.46484 -0.005038 -0.0044559 0.026838 0.00025843 0 0.0046726 0.0086745 0.0051128 0.017427 0.012701 0.029897 -0.67969 -0.095801 -0.0061835 -0.056231 -0.09064 -0.0041783 -0.0143 -0.091793 0.0051097 -0.0017256 -0.071197 -0.029451 -0.011614 -0.00088745 0.00027249 0.00032613 -6.2718e-05 -0.2342 0 0 0.026049 0 -0.070234 -0.035174 -0.053095 0 0
0.46875 -0.0031723 -0.0050634 0.014233 -0.0043943 0 -0.0041914 0.0059184 0.0076242 0.014174 0.0085717 0.025303 -0.66465 -0.097484 -0.001951 -0.059657 -0.11197 -0.0029214 -0.031585 -0.11642 0.010502 -0.0091734 -0.073763 -0.030442 -0.0037597 -4.6091e-05 -8.8928e-05 0.00039816 0.00089926 -0.16986 0 0 0.019498 0 -0.070832 -0.037316 -0.067773 0 0
0.47266 -0.0016068 -0.0040125 -0.0053463 -0.0066278 0 -0.010708 0.0033917 0.012633 0.0084451 0.0054155 0.017797 -0.63017 -0.08428 0.0038027 -0.059023 -0.1211 0.0010955 -0.048164 -0.12433 0.014575 -0.01474 -0.073394 -0.026456 0.0039408 0.00091787 -0.00011291 0.00066774 0.0015662 -0.10962 0 0 0.011083 0 -0.065599 -0.033935 -0.078315 0 0
0.47656 -0.0016328 -0.0025683 -0.015723 -0.0046211 0 -0.011983 0.0013852 0.014176 0.0017199 0.0031383 0.0085288 -0.59295 -0.061886 0.006359 -0.054162 -0.11812 0.0054875 -0.058224 -0.1138 0.014312 -0.016719 -0.069693 -0.016281 0.012556 0.001148 9.1002e-05 0.00091608 0.0015222 -0.049872 0 0 0.0026187 0 -0.05749 -0.025738 -0.082085 0 0
0.48047 -0.0029409 -0.0021207 -0.010032 -0.0005638 0 -0.008403 -0.00075205 0.0086051 -0.0040431 0.00054303 -0.00085548 -0.57248 -0.038086 0.0039145 -0.046783 -0.10702 0.006655 -0.061336 -0.092316 0.0098526 -0.015697 -0.063206 -0.0023679 0.022211 0.00042226 0.00028193 0.00086904 0.0007586 0.0202 0 0 -0.0045094 0 -0.049022 -0.015446 -0.08049 0 0
0.48438 -0.0039384 -0.0028747 0.0046555 0.0013574 0 -0.0027107 -0.0034169 -0.0014185 -0.0080886 -0.0028855 -0.0086524 -0.57446 -0.016698 -0.00074269 -0.037935 -0.089592 0.0030401 -0.057772 -0.064399 0.0040765 -0.011926 -0.053933 0.011198 0.032442 -0.00061049 0.00026212 0.00041265 -0.00035237 0.097794 0 0 -0.0098489 0 -0.041075 -0.0046991 -0.074527 0 0
0.48828 -0.0033013 -0.0037617 0.014221 -0.00083057 0 0.0018846 -0.0061982 -0.0096123 -0.011516 -0.0066204 -0.014049 -0.58775 -0.0010418 -0.002949 -0.028804 -0.067778 -0.0028168 -0.048484 -0.035077 0.00020846 -0.0057742 -0.041897 0.022188 0.042471 -0.0010962 3.7283e-05 -0.00030245 -0.0012708 0.16775 0 0 -0.014106 0 -0.034229 0.0047849 -0.065561 0 0
0.49219 -0.0011669 -0.0035969 0.0092887 -0.0048764 0 0.0031882 -0.0085034 -0.012389 -0.015926 -0.010161 -0.017922 -0.5961 0.0050789 -0.00067353 -0.021747 -0.04432 -0.0060109 -0.035944 -0.013377 -0.00031728 0.0027148 -0.026448 0.031386 0.049405 -0.0008386 -0.00017662 -0.00094487 -0.0015711 0.22209 0 0 -0.018697 0 -0.028613 0.0096999 -0.05615 0 0
0.49609 0.0011688 -0.0022049 -0.0075808 -0.0066459 0 0.00078846 -0.010259 -0.011696 -0.021338 -0.013632 -0.022457 -0.59196 0.0066178 0.0036861 -0.017558 -0.022654 -0.0037306 -0.024569 -0.0013302 0.001639 0.012207 -0.0091621 0.040361 0.052262 -0.00042635 -0.00014851 -0.0012151 -0.0011779 0.26935 0 0 -0.024594 0 -0.023677 0.010191 -0.048549 0 0
0.5 0.0025557 -0.00038165 -0.024161 -0.0043608 0 -0.0037737 -0.011565 -0.011549 -0.025638 -0.016888 -0.029303 -0.58019 0.0066105 0.0059456 -0.016255 -0.0041709 0.0017993 -0.015648 0.0021654 0.003846 0.021713 0.0087569 0.048549 0.051522 -0.00049829 0.00011406 -0.0010386 -0.00043612 0.31827 0 0 -0.03114 0 -0.019908 0.0069313 -0.04313 0 0
0.50391 0.0028482 0.0010787 -0.02788 -0.00032835 0 -0.0076613 -0.011809 -0.012868 -0.026249 -0.018497 -0.037464 -0.57094 0.0072048 0.0043346 -0.017786 0.0099992 0.0051402 -0.0099235 -0.0015314 0.0041842 0.030098 0.026029 0.053037 0.047978 -0.00097527 0.00030699 -0.00060062 7.8049e-05 0.35507 0 0 -0.035835 0 -0.018074 0.00061432 -0.04005 0 0
0.50781 0.0025862 0.0020886 -0.015251 0.0015123 0 -0.008383 -0.0097685 -0.01288 -0.022353 -0.016501 -0.042917 -0.57004 0.010548 0.00090327 -0.022105 0.018234 0.0028408 -0.0079171 -0.010198 0.0020005 0.035265 0.040462 0.051295 0.043241 -0.0011302 8.5481e-05 -0.00018923 -4.862e-05 0.34617 0 0 -0.035565 0 -0.019927 -0.0077597 -0.039337 0 0
0.51172 0.0021671 0.0029815 0.0052206 -0.00045081 0 -0.0055381 -0.0050797 -0.0094202 -0.015408 -0.010622 -0.040811 -0.57449 0.015769 -0.0010413 -0.028649 0.019236 -0.0030181 -0.0089378 -0.019661 -0.0012774 0.033224 0.048047 0.043746 0.040509 -0.00043461 -0.0005604 4.0791e-05 -0.00072321 0.26903 0 0 -0.028564 0 -0.02808 -0.016132 -0.040701 0 0
0.51563 0.0016 0.0037761 0.019005 -0.0040329 0 -0.0010512 0.00060767 -0.004309 -0.0076124 -0.0032606 -0.028934 -0.575 0.019254 -0.00040138 -0.036259 0.015026 -0.0066302 -0.01152 -0.028082 -0.002955 0.023983 0.048495 0.033229 0.040087 0.00075571 -0.0011879 0.00018598 -0.00136 0.13831 0 0 -0.015713 0 -0.040965 -0.023238 -0.043616 0 0
0.51953 0.00099134 0.0040296 0.016681 -0.0054433 0 0.0026637 0.0046118 -0.0012331 -9.8865e-05 0.0023845 -0.0097666 -0.56282 0.018842 0.0010716 -0.044401 0.0063297 -0.0040486 -0.015416 -0.035354 -0.0013043 0.007777 0.041611 0.021868 0.041177 0.0014586 -0.001233 0.00046482 -0.0013118 -0.0038264 0 0 -0.00023753 0 -0.057047 -0.028505 -0.048125 0 0
0.52344 0.00090099 0.003494 0.0020371 -0.0026732 0 0.004977 0.0058004 -0.00068956 0.0072955 0.0053834 0.01064 -0.53696 0.012693 0.0012659 -0.052498 -0.0059773 0.0029137 -0.020501 -0.041716 0.0023406 -0.014531 0.027713 0.008841 0.042514 0.0010265 -0.00054405 0.00093028 -0.00040818 -0.12444 0 0 0.013967 0 -0.074264 -0.031493 -0.054249 0 0
0.52734 0.0019097 0.0027085 -0.010108 0.0030774 0 0.0073008 0.0059986 0.0013596 0.014788 0.0078326 0.026228 -0.50726 -0.0014637 0.00018079 -0.059201 -0.020763 0.0083364 -0.027333 -0.048241 0.0039031 -0.040106 0.007934 -0.0083511 0.040374 -0.00019624 0.00039003 0.0013051 0.00085949 -0.22295 0 0 0.024179 0 -0.08719 -0.031307 -0.062045 0 0
0.53125 0.0038637 0.0026791 -0.0061278 0.0086796 0 0.01085 0.0082815 0.0087527 0.021645 0.012173 0.034353 -0.48928 -0.018788 -0.00038674 -0.063336 -0.035386 0.0077295 -0.035585 -0.055519 -0.00012973 -0.062171 -0.011564 -0.030238 0.032843 -0.0012056 0.00080275 0.0011657 0.0016931 -0.31601 0 0 0.029772 0 -0.09141 -0.02882 -0.069816 0 0
0.53516 0.0058221 0.0039029 0.013638 0.011351 0 0.014354 0.013603 0.019617 0.026582 0.017982 0.036686 -0.49225 -0.03497 0.00076431 -0.064593 -0.048501 0.0019831 -0.044466 -0.063008 -0.0089895 -0.07761 -0.027048 -0.053134 0.021175 -0.0012961 0.00033232 0.00037298 0.0016009 -0.40445 0 0 0.031917 0 -0.086558 -0.024937 -0.076106 0 0
0.53906 0.0069484 0.0058369 0.033373 0.010097 0 0.01464 0.019371 0.026992 0.028891 0.022036 0.037207 -0.50902 -0.046834 0.002812 -0.062851 -0.059095 -0.003941 -0.053159 -0.070097 -0.017311 -0.084587 -0.03586 -0.070768 0.0070907 -0.00065367 -0.00060016 -0.00065855 0.00075355 -0.46386 0 0 0.032491 0 -0.072927 -0.020389 -0.079769 0 0
0.54297 0.0073939 0.0074441 0.034651 0.0059682 0 0.010005 0.021762 0.025641 0.028822 0.021822 0.03893 -0.51877 -0.050641 0.0040586 -0.058144 -0.065978 -0.0058582 -0.060422 -0.075824 -0.019314 -0.08154 -0.035029 -0.078417 -0.0064281 -2.8138e-05 -0.0011103 -0.0012006 -0.00020183 -0.471 0 0 0.032851 0 -0.051643 -0.016135 -0.079386 0 0
0.54688 0.008108 0.0082133 0.013328 0.0016321 0 0.0029279 0.019518 0.017689 0.026853 0.018512 0.041682 -0.50364 -0.042573 0.0040069 -0.051758 -0.067248 -0.0037258 -0.063578 -0.078818 -0.014028 -0.069733 -0.022101 -0.075802 -0.012115 8.4997e-05 -0.00062356 -0.00083238 -0.00067347 -0.4333 0 0 0.033017 0 -0.027841 -0.01397 -0.073625 0 0
0.55078 0.0097156 0.0085105 -0.015221 0.00030102 0 -0.0012083 0.015176 0.010592 0.022997 0.015806 0.042364 -0.46557 -0.027873 0.0036838 -0.045999 -0.064214 -0.00054624 -0.062813 -0.080118 -0.0064804 -0.056357 -0.0034838 -0.066363 -0.0089672 -0.00013301 0.00058771 0.00012319 -0.00053788 -0.38384 0 0 0.031661 0 -0.0073161 -0.01381 -0.065352 0 0
0.55469 0.011709 0.0089318 -0.028595 0.0038187 0 0.0012504 0.012388 0.0094939 0.017221 0.015748 0.03744 -0.42644 -0.0092249 0.0038867 -0.041722 -0.057107 0.0012888 -0.058353 -0.080381 -0.0032818 -0.044388 0.017297 -0.05405 0.0025488 -0.00017454 0.0016055 0.0008289 -0.00012358 -0.34522 0 0 0.027064 0 0.0078803 -0.015186 -0.056237 0 0
0.55859 0.012883 0.0095034 -0.017084 0.010785 0 0.0086317 0.012215 0.012321 0.010425 0.016273 0.025902 -0.40899 0.010643 0.0037701 -0.039479 -0.046229 0.0019647 -0.050689 -0.080237 -0.0066125 -0.036228 0.036611 -0.040802 0.021085 0.00014874 0.0016402 0.0006828 0.00014458 -0.30504 0 0 0.018607 0 0.016415 -0.017357 -0.04797 0 0
0.5625 0.012526 0.0097111 0.0075464 0.016683 0 0.015103 0.012371 0.012805 0.004449 0.013513 0.010542 -0.41559 0.027834 0.0018181 -0.039408 -0.031402 0.0027649 -0.040797 -0.080308 -0.012398 -0.03421 0.048176 -0.026645 0.04304 0.00050193 0.00069449 -0.00011818 9.4682e-05 -0.23358 0 0 0.0077313 0 0.017223 -0.018361 -0.043366 0 0
0.56641 0.011038 0.0092836 0.022709 0.016926 0 0.015714 0.010043 0.00767 0.00062395 0.006407 -0.0035916 -0.42587 0.040639 -0.0018207 -0.039244 -0.013758 0.0035717 -0.031111 -0.079697 -0.01444 -0.034859 0.049228 -0.011485 0.061328 0.00044614 -0.00046054 -0.00078277 -0.00011657 -0.12439 0 0 -0.0025727 0 0.014235 -0.015869 -0.043104 0 0
0.57031 0.0093436 0.0086963 0.015381 0.010832 0 0.010572 0.0050208 -0.0001286 -0.0016454 -0.0015967 -0.012587 -0.41619 0.050134 -0.0046469 -0.037422 0.0055617 0.0027694 -0.022739 -0.076942 -0.010366 -0.034202 0.04228 0.0036507 0.073763 -3.3965e-05 -0.00095356 -0.0007242 -0.0001968 -0.010031 0 0 -0.0096379 0 0.010353 -0.0099561 -0.04561 0 0
0.57422 0.0078706 0.0086781 -0.0065617 0.0027661 0 0.004306 -0.00026166 -0.0052514 -0.0043806 -0.005826 -0.016274 -0.38192 0.0569 -0.0040584 -0.03328 0.025734 -0.00023441 -0.016246 -0.070899 -0.0035685 -0.029928 0.029508 0.016987 0.079757 -0.00048709 -0.00052544 -0.00014698 2.2297e-05 0.067051 0 0 -0.012878 0 0.0067095 -0.0012726 -0.049701 0 0
0.57813 0.0063051 0.0092497 -0.022054 -0.0012502 0 0.0016402 -0.0034559 -0.0058494 -0.0087228 -0.0050771 -0.017753 -0.34067 0.061631 -0.00025792 -0.026491 0.045786 -0.0031732 -0.012023 -0.060415 0.00046027 -0.019984 0.013909 0.027081 0.079613 -0.00046473 0.00031508 0.00019709 0.0004564 0.095344 0 0 -0.013843 0 0.0039899 0.0089343 -0.053926 0 0
0.58203 0.0043432 0.0094775 -0.015783 0.0012359 0 0.0034787 -0.0044343 -0.0046531 -0.013152 -0.0025143 -0.020092 -0.31419 0.063468 0.0035837 -0.018955 0.062348 -0.0025911 -0.010801 -0.044339 -0.00061708 -0.003676 0.0025023 0.033168 0.07597 1.5426e-05 0.00077943 -0.00015896 0.0008374 0.099595 0 0 -0.014421 0 0.00057841 0.01551 -0.055991 0 0
0.58594 0.0024278 0.0083768 0.0089524 0.0069368 0 0.0069286 -0.0044919 -0.0046919 -0.014365 -0.0018674 -0.023082 -0.30781 0.06161 0.0044389 -0.014782 0.073341 0.0022819 -0.011559 -0.027523 -0.0043803 0.012066 -0.0020465 0.034644 0.073262 0.00048596 0.00047325 -0.00085849 0.00091547 0.10499 0 0 -0.014852 0 -0.0057912 0.015226 -0.056646 0 0
0.58984 0.0015011 0.0060514 0.03389 0.0099638 0 0.0086032 -0.0040077 -0.0054204 -0.010255 -0.0033005 -0.023184 -0.30724 0.055047 0.002575 -0.016154 0.07705 0.0077847 -0.014329 -0.013205 -0.0067805 0.023238 0.00031094 0.030835 0.07201 0.00047762 -0.00031169 -0.0010671 0.00065784 0.10355 0 0 -0.013509 0 -0.015894 0.006955 -0.057029 0 0
0.59375 0.0020195 0.0037926 0.041154 0.0073601 0 0.0076721 -0.0017713 -0.0039531 -0.0020897 -0.0035515 -0.016944 -0.2936 0.043211 0.0012249 -0.024634 0.072113 0.0087337 -0.019183 -0.0045111 -0.0062696 0.02641 0.0088207 0.021763 0.072051 -5.9789e-05 -0.00088924 -0.00035649 0.00029847 0.063707 0 0 -0.0087353 0 -0.029912 -0.0095358 -0.058352 0 0
0.59766 0.0033899 0.0029394 0.026626 0.001721 0 0.0060291 0.0030739 0.00060206 0.0063319 5.4182e-05 -0.0047779 -0.25976 0.025585 0.00295 -0.042095 0.055933 0.0035044 -0.026717 -0.00681 -0.0047195 0.01664 0.02124 0.0091183 0.071465 -0.00073546 -0.00076636 0.00080788 0.00016956 -0.027536 0 0 -0.00091774 0 -0.047142 -0.033553 -0.062796 0 0
0.60156 0.0045066 0.0036438 0.0016094 -0.0015118 0 0.0060523 0.0090022 0.0055326 0.011752 0.0064536 0.008603 -0.21333 0.0063292 0.0065514 -0.064689 0.030271 -0.003931 -0.037006 -0.021998 -0.0047703 -0.0043065 0.031603 -0.004035 0.066203 -0.0010558 -3.26e-05 0.0014978 0.00040866 -0.14008 0 0 0.0073408 0 -0.062995 -0.058082 -0.071195 0 0
0.60547 0.0047896 0.0047919 -0.016393 0.00071626 0 0.0083697 0.012858 0.0077433 0.013777 0.012035 0.01778 -0.16712 -0.0097743 0.0079435 -0.086423 0.00067282 -0.0074313 -0.049019 -0.045129 -0.006908 -0.028865 0.037355 -0.015092 0.056063 -0.00079591 0.00073971 0.0012227 0.00078333 -0.22436 0 0 0.013241 0 -0.074376 -0.077315 -0.081334 0 0
0.60938 0.004581 0.0051107 -0.015871 0.0063483 0 0.011369 0.012907 0.0075925 0.014388 0.014466 0.020982 -0.12954 -0.019861 0.0042449 -0.10365 -0.029249 -0.0043963 -0.062038 -0.072782 -0.0092639 -0.052253 0.037818 -0.023655 0.04195 -0.00013238 0.00096818 0.00036183 0.00083603 -0.25749 0 0 0.016052 0 -0.079847 -0.088112 -0.091323 0 0
0.61328 0.0045488 0.0042933 0.001319 0.010293 0 0.012377 0.010698 0.0082665 0.015521 0.014586 0.021108 -0.10274 -0.02144 -0.0030738 -0.11295 -0.055623 0.0019062 -0.075203 -0.10095 -0.0097971 -0.069579 0.033074 -0.031283 0.025581 0.00049743 0.00051093 -0.00029079 0.0002863 -0.25977 0 0 0.017381 0 -0.07856 -0.088011 -0.098972 0 0
0.61719 0.0048858 0.003072 0.021078 0.0089709 0 0.0094404 0.0093834 0.01134 0.017295 0.014422 0.022466 -0.085147 -0.011099 -0.0092081 -0.10865 -0.070052 0.0056784 -0.086407 -0.12131 -0.0081812 -0.072377 0.025483 -0.039194 0.013181 0.00067244 -0.00025315 -0.00033758 -0.000653 -0.26416 0 0 0.019209 0 -0.070838 -0.074013 -0.099196 0 0
0.62109 0.005221 0.0023442 0.026116 0.0031382 0 0.0027767 0.010232 0.014217 0.018379 0.014216 0.026354 -0.072166 0.0039353 -0.010216 -0.096622 -0.072834 0.0041345 -0.094684 -0.13212 -0.0056567 -0.065165 0.020404 -0.046101 0.0091147 0.00023968 -0.00075107 -8.061e-05 -0.001377 -0.27563 0 0 0.021657 0 -0.063212 -0.054844 -0.092657 0 0
0.625 0.0052031 0.0023635 0.0083791 -0.0030574 0 -0.0047761 0.011289 0.013 0.017587 0.012315 0.029685 -0.055451 0.018951 -0.0063406 -0.081281 -0.065885 -0.00030154 -0.099799 -0.13474 -0.0036374 -0.052706 0.019716 -0.048507 0.013869 -0.00058594 -0.00066389 -5.6507e-05 -0.0013759 -0.26771 0 0 0.022722 0 -0.058944 -0.035505 -0.081084 0 0
0.62891 0.0049216 0.0027447 -0.023119 -0.0053639 0 -0.0089315 0.0097669 0.007478 0.014833 0.0079762 0.027881 -0.026111 0.030137 -0.0014734 -0.066415 -0.051455 -0.0030252 -0.10163 -0.13099 -0.0028357 -0.039427 0.024381 -0.043524 0.026936 -0.0013427 -0.00013225 -0.00038874 -0.00068334 -0.21831 0 0 0.020205 0 -0.060327 -0.019906 -0.066383 0 0
0.63281 0.0046406 0.0030503 -0.046516 -0.002252 0 -0.0066752 0.0054228 0.0019431 0.010751 0.0032235 0.019228 0.017765 0.032572 0.00041623 -0.057179 -0.033277 -0.0019855 -0.1 -0.1242 -0.0033908 -0.031855 0.034811 -0.031683 0.046396 -0.0016156 0.00042314 -0.00068716 0.00014685 -0.14032 0 0 0.013905 0 -0.069834 -0.012824 -0.05171 0 0
0.63672 0.004287 0.0031994 -0.043083 0.0043744 0 0.0010586 0.00098044 0.00044853 0.0059344 0.00099956 0.006689 0.067308 0.024461 -0.0015479 -0.057581 -0.018955 0.0008236 -0.095423 -0.12073 -0.0050644 -0.036542 0.047398 -0.01704 0.064939 -0.0013075 0.00067594 -0.00055532 0.00052989 -0.070255 0 0 0.0060063 0 -0.085838 -0.015766 -0.042171 0 0
0.64063 0.0034639 0.0033344 -0.01361 0.010473 0 0.0092327 -0.00089324 0.0020365 0.00082653 0.0015751 -0.0043366 0.10941 0.012244 -0.0049684 -0.063562 -0.011198 0.0022405 -0.089265 -0.12202 -0.006939 -0.04954 0.057807 -0.0043121 0.078016 -0.0006662 0.00062154 -7.9551e-05 0.00034152 -0.028905 0 0 -0.00062319 0 -0.10226 -0.022607 -0.038031 0 0
0.64453 0.0020404 0.0034696 0.019771 0.012235 0 0.012059 -0.00053303 0.0018627 -0.0039145 0.0017583 -0.010146 0.13863 0.00010313 -0.006595 -0.072119 -0.010421 0.0016025 -0.082022 -0.12751 -0.0073904 -0.067412 0.064181 0.0044253 0.084353 -4.0007e-05 0.00047855 0.00026039 -5.7867e-05 -0.0012306 0 0 -0.0045405 0 -0.1156 -0.029513 -0.038642 0 0
0.64844 0.00053447 0.0033982 0.030741 0.0084407 0 0.0075892 -0.00069483 -0.0028676 -0.0074773 -0.001627 -0.011209 0.16168 -0.0076573 -0.0049047 -0.07989 -0.016164 0.0011104 -0.07419 -0.13584 -0.0052049 -0.086001 0.065214 0.010582 0.083635 0.00040457 0.0004067 0.00012564 -0.00025731 0.041361 0 0 -0.006411 0 -0.1226 -0.032567 -0.042743 0 0
0.65234 -0.00031825 0.0028882 0.011709 0.0015017 0 -0.0005183 -0.0031469 -0.0092331 -0.0095533 -0.0077552 -0.011167 0.18892 -0.003451 -0.00084068 -0.080614 -0.025837 0.0027718 -0.066605 -0.14248 -0.0011022 -0.096738 0.06021 0.016883 0.077626 0.00072946 0.00034914 -0.00032972 -0.00021154 0.10407 0 0 -0.0079455 0 -0.11784 -0.024987 -0.046861 0 0
0.65625 -0.00039141 0.0018457 -0.018381 -0.0039439 0 -0.0060569 -0.0064596 -0.011816 -0.010673 -0.012119 -0.013493 0.22246 0.011139 0.0033646 -0.073667 -0.03323 0.0056586 -0.060411 -0.14296 0.00224 -0.096729 0.054206 0.02438 0.072802 0.0010191 0.00015358 -0.00066312 -0.00020494 0.16139 0 0 -0.010296 0 -0.10451 -0.0080796 -0.046879 0 0
0.66016 -0.00038488 0.00028772 -0.030161 -0.0045121 0 -0.0056373 -0.0076179 -0.0091592 -0.011519 -0.011221 -0.018564 0.25502 0.031564 0.0059152 -0.06186 -0.036089 0.0067001 -0.056288 -0.13705 0.0023442 -0.088716 0.050541 0.031377 0.071402 0.0011925 -0.00018493 -0.00062306 -0.00043596 0.18665 0 0 -0.013261 0 -0.086936 0.01423 -0.041978 0 0
0.66406 -0.0010834 -0.0016792 -0.010418 -0.0010731 0 -0.0014172 -0.0055885 -0.0056861 -0.011892 -0.006537 -0.023241 0.28086 0.054073 0.0063737 -0.047807 -0.033373 0.0041033 -0.054783 -0.12534 -0.00062426 -0.075744 0.05141 0.035003 0.074122 0.0010761 -0.00045366 -0.00034557 -0.00071663 0.18112 0 0 -0.015624 0 -0.068519 0.038673 -0.031984 0 0
0.66797 -0.0024709 -0.0037159 0.025209 0.0017047 0 0.0013594 -0.002661 -0.0065139 -0.010739 -0.0031516 -0.023123 0.30494 0.073665 0.0053891 -0.035308 -0.024622 -0.00051329 -0.056563 -0.10951 -0.0038257 -0.062725 0.059082 0.033702 0.08064 0.00065174 -0.00042751 -9.9252e-05 -0.00065034 0.16753 0 0 -0.016002 0 -0.0536 0.060858 -0.017245 0 0
0.67188 -0.0037544 -0.0051721 0.045693 -0.00047995 0 -0.00048609 -0.001959 -0.011158 -0.0075266 -0.0043842 -0.015876 0.33793 0.083669 0.0037764 -0.030398 -0.012176 -0.003715 -0.061837 -0.095215 -0.0044745 -0.059645 0.074209 0.028385 0.086366 0.000152 -0.0001348 4.8118e-05 -0.00010496 0.15793 0 0 -0.013556 0 -0.048255 0.074396 -4.7374e-05 0 0
0.67578 -0.0043057 -0.0054355 0.032198 -0.0072267 0 -0.0052996 -0.0039604 -0.013734 -0.0034362 -0.0082732 -0.0034122 0.38222 0.087211 0.001843 -0.031603 -0.00038088 -0.0038074 -0.068105 -0.085777 -0.0025758 -0.067156 0.091616 0.02157 0.087627 -0.00015666 0.00012469 0.00022947 0.00055743 0.13812 0 0 -0.0084306 0 -0.050126 0.081229 0.016739 0 0
0.67969 -0.0044205 -0.0045868 -0.0053746 -0.013298 0 -0.0087192 -0.005997 -0.0097541 -0.0007278 -0.0097941 0.0087032 0.42636 0.087368 -0.000478 -0.036979 0.0092936 -0.0024007 -0.073826 -0.081643 -0.00070252 -0.083822 0.10871 0.015713 0.083776 -0.00026765 6.6108e-05 0.00050128 0.00079117 0.0902 0 0 -0.0019356 0 -0.057119 0.083441 0.032366 0 0
0.68359 -0.0049696 -0.0036683 -0.037434 -0.013335 0 -0.0082277 -0.0052735 -0.0016967 -0.00059359 -0.0063299 0.014534 0.4567 0.087678 -0.0028938 -0.044079 0.015861 -0.0022887 -0.07745 -0.082425 -0.0010294 -0.10706 0.12314 0.01223 0.075112 -0.00042737 -0.00027152 0.00070416 0.00042237 0.025483 0 0 0.0037111 0 -0.066621 0.083611 0.046389 0 0
0.6875 -0.0063282 -0.0040302 -0.040324 -0.0071581 0 -0.0054623 -0.001971 0.0032911 -0.0018144 -0.00041278 0.011757 0.47358 0.094963 -0.0042995 -0.047952 0.018867 -0.004085 -0.076083 -0.0856 -0.0029343 -0.13029 0.13159 0.011473 0.064625 -0.00078952 -0.00053004 0.00067353 -0.0001425 -0.015364 0 0 0.0063644 0 -0.073437 0.086763 0.058724 0 0
0.69141 -0.0078563 -0.0061441 -0.015435 -0.00038948 0 -0.0042476 0.00095838 0.0011288 -0.0019741 0.0030363 0.0034462 0.49242 0.11218 -0.0033764 -0.045224 0.020844 -0.0054336 -0.06924 -0.085248 -0.003873 -0.14423 0.13504 0.012923 0.059793 -0.0011351 -0.0003787 0.00052206 -0.00030465 -0.00069249 0 0 0.0053069 0 -0.072808 0.096472 0.070113 0 0
0.69531 -0.0085857 -0.0090063 0.013744 0.00049521 0 -0.0067205 0.00087393 -0.0048316 -0.00021541 0.0016566 -0.004003 0.5266 0.13594 4.1294e-05 -0.037532 0.0233 -0.0037083 -0.058775 -0.079557 -0.0024965 -0.14707 0.1363 0.015152 0.06345 -0.0010511 0.0001292 0.00058145 0.00012168 0.057329 0 0 0.0019321 0 -0.065078 0.11131 0.080401 0 0
0.69922 -0.0083403 -0.01085 0.022115 -0.0059045 0 -0.011458 -0.0021185 -0.0077888 0.001443 -0.002575 -0.0055931 0.57131 0.16298 0.0042052 -0.026775 0.026666 0.00080849 -0.04621 -0.068356 -0.00035595 -0.13869 0.13717 0.016118 0.076572 -0.00043612 0.00055325 0.0010096 0.00071218 0.11279 0 0 -0.0011215 0 -0.051173 0.1295 0.088923 0 0
0.70313 -0.0079669 -0.010622 0.0028299 -0.014608 0 -0.015017 -0.0058186 -0.0051891 -6.7566e-05 -0.0061225 -0.0015425 0.60791 0.18894 0.0064606 -0.015727 0.030966 0.0048638 -0.033502 -0.05247 -0.00012645 -0.12028 0.13958 0.014443 0.099071 0.0002497 0.00044184 0.0015257 0.00085889 0.13215 0 0 -0.0020054 0 -0.032914 0.14839 0.094674 0 0
0.70703 -0.0083705 -0.008852 -0.028593 -0.018675 0 -0.014863 -0.0084415 -0.0013241 -0.0055578 -0.0075461 0.0029338 0.62485 0.2038 0.0055013 -0.011083 0.03397 0.0054831 -0.025177 -0.037814 -0.0023352 -0.09767 0.14569 0.011004 0.12642 0.00036825 -0.00025558 0.0016365 0.00039275 0.1261 0 0 -0.0012425 0 -0.016131 0.16107 0.094226 0 0
0.71094 -0.0094407 -0.0070962 -0.046986 -0.015059 0 -0.010931 -0.0099236 -0.0020631 -0.01226 -0.0080069 0.0018413 0.63102 0.20782 0.0027568 -0.013276 0.03375 0.0030748 -0.021889 -0.03055 -0.0044399 -0.079556 0.15297 0.0090664 0.14932 -0.00021187 -0.0011158 0.0011441 -0.00022872 0.13289 0 0 -0.0013617 0 -0.0054635 0.16614 0.088766 0 0
0.71484 -0.010106 -0.0065288 -0.036248 -0.0066733 0 -0.0051061 -0.0109 -0.0080272 -0.016079 -0.0088374 -0.0067469 0.64517 0.20269 0.0012416 -0.021214 0.029738 0.0010399 -0.023371 -0.032961 -0.0035356 -0.068818 0.15945 0.011997 0.16411 -0.00088461 -0.0015636 0.00036237 -0.00035667 0.17352 0 0 -0.0047191 0 -0.0024181 0.16391 0.079294 0 0
0.71875 -0.009462 -0.0070545 -0.00095718 0.000581 0 7.9138e-05 -0.011229 -0.014037 -0.015298 -0.0097727 -0.019115 0.67341 0.191 0.0026446 -0.033192 0.021857 0.0022595 -0.028905 -0.046139 0.0001896 -0.067271 0.16316 0.020048 0.16818 -0.00087058 -0.0012967 -0.00021714 0.000228 0.2299 0 0 -0.011328 0 -0.0076626 0.1554 0.067208 0 0
0.72266 -0.0077071 -0.0076871 0.036292 0.0025309 0 0.0023465 -0.010237 -0.015123 -0.012056 -0.0099878 -0.02874 0.7015 0.1778 0.0054845 -0.045664 0.010694 0.006142 -0.036885 -0.070295 0.003159 -0.076338 0.16084 0.029338 0.15883 -4.6454e-05 -0.00046936 -0.00043036 0.0011136 0.26774 0 0 -0.018613 0 -0.021336 0.14298 0.05526 0 0
0.72656 -0.0058699 -0.0076271 0.050116 -0.00084734 0 0.0003667 -0.0082577 -0.011841 -0.010158 -0.010052 -0.031061 0.71224 0.17049 0.0064054 -0.053717 -0.00048411 0.0092763 -0.04363 -0.09728 0.0018425 -0.091133 0.15134 0.034637 0.14086 0.00085442 0.00046462 -0.00053281 0.0016458 0.27437 0 0 -0.023318 0 -0.037977 0.13219 0.047685 0 0
0.73047 -0.004712 -0.0068804 0.030627 -0.0064155 0 -0.0052872 -0.0070762 -0.008879 -0.011475 -0.011636 -0.026396 0.70784 0.16967 0.003557 -0.057444 -0.0099903 0.0089069 -0.04771 -0.11955 -0.0035583 -0.10623 0.13739 0.033891 0.12083 0.00094954 0.0010693 -0.00078736 0.0014986 0.26678 0 0 -0.023913 0 -0.052349 0.1252 0.045058 0 0
0.73438 -0.004073 -0.0059348 -0.0079563 -0.010452 0 -0.011624 -0.0081706 -0.0091155 -0.014425 -0.014971 -0.019046 0.71009 0.17434 -0.0013245 -0.057958 -0.017633 0.0055635 -0.048774 -0.13307 -0.0089807 -0.11904 0.1208 0.030194 0.10179 0.00012177 0.0011584 -0.0010675 0.00088978 0.26386 0 0 -0.021428 0 -0.061554 0.12264 0.047172 0 0
0.73828 -0.0033165 -0.005081 -0.03642 -0.01069 0 -0.014496 -0.010668 -0.010459 -0.01575 -0.017443 -0.01377 0.73612 0.18251 -0.0043991 -0.057117 -0.023775 0.0022407 -0.04692 -0.13457 -0.010057 -0.12738 0.10366 0.028857 0.086259 -0.00083073 0.0008284 -0.00098271 0.00029639 0.25968 0 0 -0.018183 0 -0.0631 0.12451 0.053225 0 0
0.74219 -0.0022236 -0.0042259 -0.032888 -0.0071849 0 -0.011552 -0.011735 -0.0090633 -0.013521 -0.015808 -0.01249 0.77753 0.18797 -0.003407 -0.060342 -0.031731 0.0012331 -0.043503 -0.12018 -0.0058255 -0.12884 0.089926 0.031962 0.076173 -0.00099749 0.00034113 -0.00039589 1.5966e-05 0.23156 0 0 -0.015675 0 -0.053059 0.12959 0.060394 0 0
0.74609 -0.001237 -0.0033039 -0.0016527 -0.0022622 0 -0.0045393 -0.0094233 -0.0046144 -0.0084806 -0.0099588 -0.013432 0.80822 0.18687 0.00017164 -0.069675 -0.044762 0.002072 -0.041356 -0.10007 0.00081084 -0.12696 0.080373 0.035677 0.067682 -0.0002782 -3.629e-05 0.00030353 1.9346e-06 0.17178 0 0 -0.013514 0 -0.036856 0.13437 0.06495 0 0
0.75 -0.00085287 -0.0026318 0.02845 0.00052423 0 0.001547 -0.0049336 -0.0010204 -0.002882 -0.0037439 -0.012843 0.81377 0.17954 0.0027115 -0.08418 -0.063505 0.0025815 -0.041379 -0.080365 0.0058378 -0.12372 0.074497 0.033385 0.058976 0.00055272 -0.00015569 0.000549 5.9881e-05 0.10237 0 0 -0.010146 0 -0.017948 0.13791 0.066039 0 0
0.75391 -0.0010199 -0.0026677 0.027405 -0.001414 0 0.0022905 -0.0015635 -0.0016477 0.0015065 -0.0013323 -0.0078073 0.80924 0.16718 0.0021341 -0.10226 -0.087685 0.0016088 -0.044007 -0.066133 0.0071583 -0.12065 0.071678 0.02203 0.049059 0.00070058 -3.3968e-05 0.00020882 0.00011657 0.053166 0 0 -0.0045029 0 0.00065202 0.13978 0.063458 0 0
0.75781 -0.0013335 -0.0034382 -0.0093781 -0.0074192 0 -0.0025678 -0.0013113 -0.0049906 0.0042785 -0.0028424 0.0016227 0.82392 0.15294 -0.00012456 -0.12049 -0.1157 0.00028632 -0.049335 -0.06409 0.0053394 -0.11952 0.070928 0.0056177 0.037601 0.00019482 0.0001911 -0.00024988 0.00025609 0.029002 0 0 0.0028875 0 0.014816 0.14006 0.057709 0 0
0.76172 -0.0017349 -0.004363 -0.054969 -0.013368 0 -0.0090325 -0.002841 -0.0061599 0.0058361 -0.0042193 0.012203 0.86873 0.14437 -0.00084818 -0.13191 -0.14024 0.00048653 -0.055425 -0.077903 0.002201 -0.12133 0.070635 -0.0078005 0.027929 -0.00018918 0.00036505 -0.00027172 0.00052559 0.0065553 0 0 0.010127 0 0.020581 0.14047 0.052085 0 0
0.76563 -0.0027226 -0.0047644 -0.07238 -0.01454 0 -0.012268 -0.003097 -0.00252 0.0065721 -0.0017402 0.019304 0.92263 0.14387 0.0014288 -0.13522 -0.15633 0.0023259 -0.060151 -0.10037 -0.00081805 -0.12487 0.070335 -0.013041 0.023039 0.00016627 0.000407 0.00015413 0.00078065 -0.034302 0 0 0.0151 0 0.020097 0.14218 0.048973 0 0
0.76953 -0.004672 -0.0045328 -0.045903 -0.0096301 0 -0.010356 -0.00075924 0.0031802 0.0067048 0.0037653 0.019786 0.95326 0.15188 0.0047983 -0.13054 -0.16152 0.0036294 -0.062469 -0.12688 -0.0031543 -0.12938 0.070249 -0.012014 0.024398 0.00099159 0.00032526 0.00046231 0.00078132 -0.081729 0 0 0.016609 0 0.014915 0.14549 0.049204 0 0
0.77344 -0.0070346 -0.0042053 0.0051127 -0.0022453 0 -0.0052295 0.0023265 0.0058238 0.0064938 0.0076959 0.014149 0.94935 0.16794 0.0058764 -0.11884 -0.15428 0.002091 -0.061547 -0.15238 -0.004741 -0.13401 0.070749 -0.011139 0.0329 0.0013833 0.00017326 0.00014293 0.00045033 -0.10099 0 0 0.014807 0 0.0070086 0.15051 0.053183 0 0
0.77734 -0.008474 -0.0043618 0.042246 0.0018904 0 -0.00055292 0.0032667 0.0034543 0.0061211 0.0065799 0.0063515 0.9295 0.18986 0.0031692 -0.10309 -0.13327 -0.0021261 -0.056115 -0.16713 -0.0056505 -0.13702 0.072986 -0.014491 0.048808 0.00077673 1.6723e-05 -0.00065386 6.0216e-06 -0.072075 0 0 0.01089 0 0.00026447 0.15687 0.060715 0 0
0.78125 -0.0079845 -0.0049941 0.039612 -0.00025024 0 0.0010894 0.0012862 -0.0010747 0.0052615 0.0016169 0.0010847 0.91929 0.21137 -0.0015222 -0.089004 -0.10769 -0.0061557 -0.047784 -0.16828 -0.0060016 -0.13705 0.077082 -0.019403 0.066097 -0.00041049 -5.8818e-05 -0.0012183 -0.0002012 -0.012544 0 0 0.0063568 0 -0.0021926 0.16336 0.068935 0 0
0.78516 -0.0058597 -0.0055063 0.0038348 -0.0065145 0 -0.00055905 -0.0016187 -0.0038705 0.0030788 -0.0029394 0.00030953 0.92407 0.23051 -0.0049179 -0.077963 -0.083249 -0.0069233 -0.037685 -0.15793 -0.0058118 -0.13349 0.082645 -0.018827 0.081353 -0.001163 4.0834e-05 -0.00099752 -1.3857e-05 0.040999 0 0 0.0021842 0 -8.7532e-05 0.16984 0.07675 0 0
0.78906 -0.0034578 -0.0052965 -0.033425 -0.011583 0 -0.0039584 -0.0030902 -0.0043349 -0.0010267 -0.004433 0.0017216 0.92762 0.24655 -0.005301 -0.070171 -0.063677 -0.0039156 -0.026512 -0.13816 -0.0048112 -0.12583 0.089374 -0.0081128 0.092528 -0.00088586 0.00033022 -0.00017287 0.00035739 0.071222 0 0 -0.0016958 0 0.0065014 0.1765 0.083798 0 0
0.79297 -0.0019759 -0.0042757 -0.042122 -0.01142 0 -0.006919 -0.0029479 -0.0049533 -0.0066196 -0.004115 0.00057675 0.91589 0.25956 -0.003786 -0.064884 -0.052782 0.00047779 -0.014941 -0.11225 -0.0026953 -0.11337 0.096881 0.010387 0.097772 3.0377e-06 0.000645 0.00049678 0.00048841 0.094292 0 0 -0.0062344 0 0.017094 0.18392 0.090185 0 0
0.79688 -0.0014933 -0.0028416 -0.016705 -0.0061229 0 -0.0075886 -0.0029818 -0.0073071 -0.012319 -0.0047976 -0.0063682 0.89644 0.27211 -0.0028212 -0.058326 -0.052062 0.0032673 -0.0037192 -0.087424 0.00017135 -0.096095 0.10475 0.029093 0.097562 0.00050886 0.00069189 0.00038136 9.9955e-05 0.13499 0 0 -0.012323 0 0.029833 0.19363 0.097815 0 0
0.80078 -0.0011888 -0.001464 0.021857 0.00085785 0 -0.0053528 -0.0044804 -0.0096604 -0.016739 -0.0070739 -0.017904 0.89123 0.28617 -0.0036549 -0.048559 -0.054723 0.003466 0.0067566 -0.067759 0.0025031 -0.077483 0.11275 0.041281 0.096384 6.1701e-05 0.00029758 -0.00048128 -0.00069167 0.19301 0 0 -0.019597 0 0.042409 0.20528 0.10773 0 0
0.80469 -0.00035146 -0.00038804 0.043725 0.0056607 0 -0.0015144 -0.0065633 -0.0091953 -0.019255 -0.0087285 -0.028844 0.91233 0.30159 -0.0052371 -0.03574 -0.057259 0.0025819 0.016048 -0.054247 0.003076 -0.059725 0.12075 0.045551 0.095942 -0.00092793 -0.0003459 -0.0014847 -0.0014431 0.23947 0 0 -0.02599 0 0.054054 0.21819 0.11993 0 0
0.80859 0.00094595 0.00031957 0.032318 0.0063325 0 0.001141 -0.0072379 -0.0058929 -0.019826 -0.0077766 -0.033621 0.94961 0.31764 -0.0053945 -0.020696 -0.056439 0.0028589 0.023671 -0.047176 0.0022431 -0.045064 0.12851 0.044954 0.097473 -0.0014787 -0.00074078 -0.0019906 -0.0017055 0.24601 0 0 -0.028686 0 0.064147 0.2314 0.13399 0 0
0.8125 0.0020933 0.00062348 -0.0047583 0.0032706 0 0.0003677 -0.0057606 -0.0028912 -0.018341 -0.0050746 -0.030127 0.98331 0.33113 -0.0029806 -0.0067167 -0.0478 0.0052274 0.028213 -0.046129 0.0021438 -0.037945 0.13509 0.042623 0.10137 -0.00096407 -0.0004977 -0.0017546 -0.0013333 0.21156 0 0 -0.026005 0 0.071721 0.24242 0.14793 0 0
0.81641 0.0026102 0.00056623 -0.041859 -0.0014729 0 -0.003265 -0.0034189 -0.0026243 -0.01456 -0.0031453 -0.020838 1.0046 0.33781 0.00097537 0.0012418 -0.032922 0.0088154 0.029113 -0.046979 0.0047735 -0.039536 0.13878 0.038742 0.10436 0.00034403 0.00025049 -0.00095358 -0.00055112 0.15739 0 0 -0.018738 0 0.076372 0.24872 0.15786 0 0
0.82031 0.0024137 0.00042248 -0.053247 -0.0050885 0 -0.006266 -0.0018887 -0.0035415 -0.0088616 -0.0027795 -0.010498 1.0197 0.33714 0.0040212 0.0022741 -0.01601 0.012016 0.027015 -0.047487 0.0095495 -0.047509 0.13879 0.031531 0.10412 0.0015624 0.00089151 2.3881e-05 0.00023751 0.10012 0 0 -0.009722 0 0.077921 0.25028 0.16239 0 0
0.82422 0.0015646 0.00062881 -0.031003 -0.0051625 0 -0.005105 -0.0012714 -0.0017523 -0.0027233 -0.0018976 -0.0024839 1.0347 0.32927 0.0042176 -0.0035653 -9.7054e-05 0.013674 0.022503 -0.046684 0.013115 -0.059928 0.13462 0.020335 0.099507 0.0019582 0.00088309 0.00075433 0.00072436 0.037062 0 0 -0.0018637 0 0.075977 0.24736 0.16086 0 0
0.82813 8.9027e-05 0.0014106 0.0088977 -0.0012402 0 0.00027034 -0.00017944 0.0040894 0.0020748 0.0016434 0.0031818 1.0438 0.31508 0.001683 -0.015388 0.011408 0.013347 0.016451 -0.043956 0.012131 -0.074178 0.12594 0.0070416 0.089764 0.0014763 0.00030667 0.00088771 0.00084873 -0.040128 0 0 0.0037873 0 0.070105 0.24075 0.15311 0 0
0.83203 -0.0017298 0.0024786 0.037472 0.0042542 0 0.0058974 0.0023706 0.010567 0.005022 0.0067415 0.0087534 1.0369 0.29856 -0.0014656 -0.02893 0.012728 0.010978 0.011375 -0.039642 0.0065436 -0.084215 0.11329 -0.0055191 0.076127 0.00065775 -0.00016812 0.00030502 0.00075106 -0.12388 0 0 0.0082862 0 0.059508 0.23317 0.14058 0 0
0.83594 -0.0030065 0.0032084 0.034345 0.0072944 0 0.0072673 0.0056956 0.012932 0.0074828 0.0096688 0.01585 1.0174 0.28537 -0.0027829 -0.038834 0.0071899 0.0068835 0.0089915 -0.035642 -0.00010229 -0.088155 0.10089 -0.015996 0.063786 0.00014819 5.4044e-05 -0.0007167 0.00060665 -0.19117 0 0 0.013231 0 0.047383 0.22788 0.12855 0 0
0.83984 -0.0025692 0.0032195 0.004416 0.005517 0 0.0036948 0.0083554 0.010426 0.011331 0.0083765 0.023385 1.0051 0.27747 -0.0015188 -0.043536 -0.0030686 0.0021571 0.0097941 -0.03273 -0.003858 -0.086096 0.090771 -0.024905 0.054895 0.00025132 0.00084367 -0.0015716 0.00048628 -0.22677 0 0 0.018864 0 0.035621 0.22586 0.11915 0 0
0.84375 7.2138e-05 0.002791 -0.024828 0.00072772 0 -0.00077159 0.0099772 0.0072718 0.016742 0.0054412 0.028156 1.0174 0.27617 0.00069392 -0.042272 -0.015688 -0.00139 0.01391 -0.031511 -0.003939 -0.078814 0.084683 -0.032849 0.050975 0.00080337 0.0014081 -0.0017232 0.00034099 -0.24031 0 0 0.023568 0 0.026094 0.22763 0.11403 0 0
0.84766 0.0040301 0.0026677 -0.025398 -0.002199 0 -0.0010044 0.011568 0.0080379 0.021449 0.0057123 0.027577 1.0489 0.28262 0.0012491 -0.035103 -0.026942 -0.002294 0.021088 -0.032729 -0.0030224 -0.068439 0.08502 -0.038995 0.053393 0.0013461 0.0010711 -0.0011378 9.9276e-05 -0.25439 0 0 0.025154 0 0.021975 0.23331 0.11517 0 0
0.85156 0.0074872 0.0034281 0.0068918 0.00037699 0 0.004429 0.013829 0.012585 0.022476 0.010824 0.02215 1.0753 0.29367 -0.00097272 -0.0266 -0.033212 -0.00071888 0.02881 -0.03602 -0.0040779 -0.060051 0.090736 -0.041725 0.05887 0.0014303 7.8167e-06 -0.00030602 -0.00022078 -0.27667 0 0 0.022737 0 0.024557 0.24015 0.12121 0 0
0.85547 0.0090414 0.0050242 0.047186 0.0072631 0 0.011923 0.015634 0.016293 0.018818 0.016747 0.015478 1.0793 0.30558 -0.0043128 -0.020177 -0.034939 0.0015086 0.03519 -0.040435 -0.0072203 -0.055504 0.098337 -0.040545 0.063592 0.00089266 -0.00084058 0.00022059 -0.00048846 -0.28932 0 0 0.017568 0 0.031215 0.2458 0.12921 0 0
0.85938 0.0087349 0.006886 0.061493 0.013212 0 0.016022 0.01482 0.015142 0.012458 0.017514 0.011624 1.0697 0.31648 -0.0056232 -0.017253 -0.032703 0.0024705 0.03933 -0.045512 -0.0099316 -0.055144 0.10572 -0.03673 0.065779 -2.4645e-05 -0.00064404 0.00032208 -0.00055603 -0.26924 0 0 0.012157 0 0.0399 0.24911 0.13772 0 0
0.86328 0.0078208 0.0083885 0.035478 0.013584 0 0.013907 0.010696 0.0097916 0.0067163 0.011335 0.011877 1.0709 0.32469 -0.0031625 -0.018715 -0.0275 0.0018929 0.040589 -0.050793 -0.010193 -0.058655 0.11077 -0.03183 0.064079 -0.00080849 0.00049733 0.00031684 -0.0003994 -0.21527 0 0 0.0084826 0 0.048147 0.24921 0.14536 0 0
0.86719 0.0075673 0.0091844 -0.01288 0.0084919 0 0.0071672 0.0053722 0.0042946 0.0035513 0.0025071 0.013543 1.0941 0.32756 0.0016129 -0.024408 -0.021356 0.0011937 0.038447 -0.055554 -0.0088571 -0.063553 0.11024 -0.025883 0.058331 -0.0010264 0.0016122 0.00049813 -0.00017697 -0.15032 0 0 0.0066872 0 0.050374 0.24521 0.15061 0 0
0.87109 0.0082795 0.0091942 -0.047939 0.0025239 0 -8.7787e-05 0.0021519 0.0014577 0.0023511 -0.0029288 0.011881 1.1238 0.32616 0.0052194 -0.030299 -0.01646 0.0016972 0.035212 -0.059452 -0.0085463 -0.065959 0.10634 -0.017742 0.05317 -0.00065405 0.0017481 0.00075223 -0.00013085 -0.096141 0 0 0.0051519 0 0.046011 0.23961 0.15443 0 0
0.875 0.0093448 0.0084888 -0.045455 0.00052268 0 -0.0043362 0.0024574 0.00043063 0.0011288 -0.0029838 0.0038431 1.1361 0.32081 0.0052617 -0.034846 -0.013343 0.0029433 0.031901 -0.062328 -0.010381 -0.064961 0.10101 -0.0073648 0.050842 -8.4166e-05 0.00082505 0.00071542 -0.00038749 -0.051991 0 0 0.0018427 0 0.036311 0.23352 0.15745 0 0
0.87891 0.0099965 0.0073383 -0.011067 0.003584 0 -0.0042758 0.0045457 -0.0010924 -0.0013205 -0.00079387 -0.0090969 1.1281 0.31172 0.0024589 -0.037125 -0.012321 0.0030748 0.02922 -0.064076 -0.012336 -0.060385 0.095913 0.0027004 0.052747 0.00023023 -0.00035204 0.00028689 -0.00082276 -0.0034421 0 0 -0.0039677 0 0.022956 0.22769 0.16003 0 0
0.88281 0.0098963 0.0063237 0.026349 0.0087683 0 -0.00058056 0.0053737 -0.0033717 -0.0043893 -0.00032782 -0.021172 1.1241 0.29877 -0.00039195 -0.036572 -0.013671 0.0010407 0.027806 -0.064525 -0.011237 -0.052982 0.093315 0.008758 0.059975 0.00018171 -0.00087638 -0.00013104 -0.0011308 0.049213 0 0 -0.010696 0 0.0091181 0.22273 0.16235 0 0
0.88672 0.0090933 0.0061611 0.038945 0.012133 0 0.0048828 0.0036315 -0.0043339 -0.0064078 -0.0019816 -0.025637 1.1488 0.28294 -0.0013317 -0.034882 -0.016982 -0.001814 0.027277 -0.06399 -0.0063271 -0.046947 0.094005 0.0091712 0.069063 6.1382e-05 -0.00052066 -4.868e-06 -0.0010699 0.07886 0 0 -0.014938 0 0.00065268 0.21801 0.16351 0 0
0.89063 0.0077234 0.0071711 0.020754 0.011848 0 0.0095971 0.00084525 -0.0025667 -0.0060751 -0.0029065 -0.019098 1.1981 0.26683 -0.00093378 -0.03401 -0.021094 -0.0027682 0.026629 -0.063315 -0.00054278 -0.045009 0.095173 0.0058572 0.074882 0.00019873 0.00019232 0.00071952 -0.00068615 0.053935 0 0 -0.013443 0 -0.0014985 0.21237 0.16281 0 0
0.89453 0.0059851 0.008845 -0.010412 0.0089201 0 0.011254 -0.0003237 0.00058628 -0.0032008 -0.0010505 -0.0040578 1.2414 0.25237 -0.0011054 -0.034535 -0.025349 -0.0005677 0.025439 -0.063001 0.0019523 -0.048172 0.094577 0.0022243 0.07457 0.00057132 0.00058152 0.001456 -0.00030291 -0.027029 0 0 -0.0055369 0 0.0023313 0.20522 0.15983 0 0
0.89844 0.0043718 0.010059 -0.028711 0.0058118 0 0.0092738 0.0014532 0.0027012 0.0015148 0.0023195 0.012117 1.2529 0.24163 -0.0025341 -0.036691 -0.029058 0.0028869 0.02341 -0.063535 -0.00047325 -0.056857 0.08986 -0.00037754 0.065743 0.00081896 0.00040854 0.0014913 -0.00025455 -0.12716 0 0 0.0057431 0 0.011069 0.19609 0.15434 0 0
0.90234 0.003671 0.0099276 -0.019688 0.0047516 0 0.005782 0.0053925 0.0035335 0.0069766 0.0045628 0.021456 1.2405 0.23941 -0.0037512 -0.039499 -0.030728 0.0040392 0.020578 -0.065779 -0.0055525 -0.070463 0.076223 -0.0038009 0.045082 0.00066024 -4.688e-05 0.00066261 -0.00058217 -0.20031 0 0 0.015046 0 0.021268 0.18469 0.14642 0 0
0.90625 0.004495 0.0085979 0.010566 0.0067765 0 0.004369 0.0097888 0.005437 0.011957 0.0053226 0.020396 1.2377 0.24556 -0.0028608 -0.040454 -0.030142 0.0011096 0.018059 -0.06929 -0.0092615 -0.084087 0.055185 -0.010486 0.018607 0.00024571 -0.00036717 -0.0004902 -0.00096842 -0.22864 0 0 0.018124 0 0.027891 0.17302 0.13841 0 0
0.91016 0.0067487 0.0072408 0.041137 0.011306 0 0.0070159 0.013452 0.010103 0.015339 0.0070733 0.012237 1.2694 0.25793 8.796e-05 -0.038728 -0.028093 -0.003976 0.016381 -0.073384 -0.0091732 -0.095397 0.02984 -0.019957 -0.0087941 2.3206e-05 -0.00036318 -0.001232 -0.00099359 -0.23199 0 0 0.014914 0 0.029876 0.16254 0.13175 0 0
0.91406 0.0096285 0.0071707 0.05153 0.016119 0 0.011994 0.015982 0.015703 0.016648 0.011746 0.0050846 1.3274 0.27443 0.0028231 -0.034113 -0.025603 -0.0072359 0.015759 -0.077469 -0.0059544 -0.10311 0.0028911 -0.028501 -0.033513 0.00022912 -0.00011358 -0.0012621 -0.00050456 -0.24355 0 0 0.009739 0 0.02716 0.15434 0.12745 0 0
0.91797 0.012198 0.0088269 0.036039 0.018314 0 0.015234 0.017268 0.018406 0.016551 0.017683 0.0062416 1.3813 0.29186 0.0030158 -0.026882 -0.02445 -0.0063189 0.016213 -0.080723 -0.002162 -0.10624 -0.021873 -0.03268 -0.051238 0.00056943 0.00021816 -0.00086708 0.00022773 -0.28001 0 0 0.0081375 0 0.020613 0.1498 0.12661 0 0
0.92188 0.013958 0.011454 0.0078091 0.016373 0 0.014237 0.017373 0.016884 0.016564 0.020963 0.016855 1.411 0.30369 0.00052152 -0.019807 -0.029168 -0.0025718 0.016578 -0.081875 -2.5344e-05 -0.10616 -0.038355 -0.033008 -0.057529 0.00048872 0.00051254 -0.00054387 0.00071003 -0.33385 0 0 0.012653 0 0.014802 0.15028 0.13001 0 0
0.92578 0.014882 0.013679 -0.010714 0.011824 0 0.010675 0.016961 0.014367 0.017878 0.019808 0.030863 1.4249 0.30858 -0.0026354 -0.015487 -0.040503 0.00051191 0.015619 -0.08127 -0.00023929 -0.10651 -0.04743 -0.033612 -0.05662 -0.00021497 0.00068233 -0.00054871 0.00061901 -0.38719 0 0 0.020935 0 0.013097 0.15389 0.13572 0 0
0.92969 0.015035 0.014449 -0.0050671 0.0084708 0 0.0088129 0.01721 0.015288 0.020213 0.016811 0.039315 1.4472 0.30682 -0.004266 -0.014825 -0.058481 0.0007713 0.012924 -0.079144 -0.0022181 -0.10874 -0.050147 -0.037878 -0.050739 -0.0010894 0.00065623 -0.00078211 4.8977e-05 -0.42548 0 0 0.027673 0 0.016311 0.15979 0.14301 0 0
0.93359 0.014351 0.013588 0.019046 0.0091562 0 0.011162 0.018685 0.020011 0.021875 0.016068 0.03693 1.4911 0.29939 -0.0036973 -0.018243 -0.082469 -0.00077731 0.0083572 -0.075812 -0.0048788 -0.11389 -0.048049 -0.044515 -0.042274 -0.0014075 0.00045099 -0.00098682 -0.00058678 -0.43771 0 0 0.028672 0 0.0245 0.16713 0.1512 0 0
0.9375 0.01285 0.011699 0.039498 0.012867 0 0.015771 0.020251 0.023815 0.0211 0.018329 0.025757 1.5475 0.28919 -0.0015913 -0.025461 -0.11027 -0.001454 0.0024232 -0.071711 -0.0071448 -0.12252 -0.043971 -0.048273 -0.03465 -0.00086923 0.00022454 -0.00096499 -0.00089986 -0.41254 0 0 0.023715 0 0.035964 0.17481 0.15962 0 0
0.94141 0.010935 0.0096425 0.036043 0.015293 0 0.017931 0.019633 0.021694 0.017533 0.019839 0.013111 1.5988 0.28169 0.0012493 -0.032775 -0.13546 6.4796e-06 -0.0023857 -0.067397 -0.0082266 -0.13157 -0.041503 -0.044854 -0.030013 9.894e-05 0.00016871 -0.00065341 -0.00081652 -0.34444 0 0 0.016106 0 0.044745 0.18179 0.16785 0 0
0.94531 0.0092423 0.0080497 0.0084582 0.012727 0 0.014585 0.015541 0.013821 0.012527 0.016449 0.0056671 1.6379 0.27828 0.0042736 -0.03799 -0.15492 0.0020843 -0.0046963 -0.062896 -0.0079834 -0.13864 -0.04094 -0.035188 -0.02785 0.00076802 0.00031045 -0.00013594 -0.00058488 -0.24637 0 0 0.0097583 0 0.047902 0.1878 0.17571 0 0
0.94922 0.0080817 0.0070953 -0.021914 0.0056852 0 0.0070716 0.0092776 0.0055755 0.0080877 0.0084594 0.0047215 1.6708 0.27905 0.006491 -0.040014 -0.16708 0.0021111 -0.0038547 -0.05814 -0.0071505 -0.14231 -0.041907 -0.024788 -0.027646 0.00080515 0.00046008 0.00033417 -0.00052425 -0.15024 0 0 0.0064921 0 0.043946 0.19261 0.18288 0 0
0.95313 0.00709 0.0065317 -0.029879 -0.0013513 0 -0.00020776 0.0039234 0.0020688 0.005455 0.00074077 0.0063326 1.7037 0.28326 0.0062479 -0.038092 -0.17097 -0.00095294 0.00050011 -0.053008 -0.0069525 -0.14135 -0.043494 -0.018854 -0.028614 0.00050913 0.00040771 0.00040916 -0.00074428 -0.0868 0 0 0.0055203 0 0.031961 0.19595 0.18891 0 0
0.95703 0.0055797 0.0058775 -0.0082902 -0.0038312 0 -0.0035024 0.0016486 0.0032081 0.0044772 -0.0020715 0.005599 1.7333 0.28686 0.0025758 -0.032667 -0.16807 -0.0054722 0.0070553 -0.047577 -0.0081916 -0.13512 -0.043359 -0.017889 -0.029609 0.00035605 0.00016008 -8.3949e-05 -0.0010579 -0.061439 0 0 0.0048947 0 0.01294 0.19664 0.19207 0 0
0.96094 0.0032995 0.0046827 0.025555 -0.00088044 0 -0.0021978 0.0018259 0.004553 0.0040386 -4.5353e-05 0.00094919 1.7535 0.28648 -0.0031069 -0.027271 -0.1661 -0.0086959 0.011864 -0.042719 -0.0106 -0.12759 -0.041604 -0.017864 -0.030288 0.00039259 -7.388e-05 -0.00086747 -0.0011387 -0.051369 0 0 0.0032426 0 -0.006248 0.19494 0.19248 0 0
0.96484 0.00081473 0.002782 0.04484 0.0044463 0 0.001596 0.0018745 0.0025418 0.0029764 0.0025947 -0.0051244 1.7685 0.28154 -0.0072882 -0.023278 -0.16859 -0.009142 0.012961 -0.039209 -0.013082 -0.12052 -0.039327 -0.014312 -0.030784 0.00018467 -0.00015216 -0.0012961 -0.00078732 -0.028592 0 0 0.00046578 0 -0.022666 0.19087 0.19039 0 0
0.96875 -0.00092585 0.0004145 0.035881 0.0080703 0 0.0050117 -8.2557e-05 -0.0019964 0.00079125 0.0020066 -0.0088703 1.7937 0.2722 -0.0070981 -0.021706 -0.17839 -0.0074883 0.0088311 -0.037789 -0.014546 -0.11535 -0.037933 -0.0061356 -0.031259 -0.00060026 -0.00019582 -0.00087958 -0.00010677 0.01461 0 0 -0.0026431 0 -0.033898 0.18464 0.18636 0 0
0.97266 -0.0014124 -0.0018736 0.008371 0.0078192 0 0.0058652 -0.0035062 -0.005626 -0.0021493 -0.0018976 -0.0086379 1.842 0.26005 -0.0029655 -0.023481 -0.19916 -0.0054901 -0.0024517 -0.039861 -0.014494 -0.11371 -0.040614 0.0042105 -0.032011 -0.0016434 -0.00044149 0.0002018 0.00054012 0.063295 0 0 -0.0051629 0 -0.036857 0.17671 0.18182 0 0
0.97656 -0.00096442 -0.0034918 -0.014672 0.004082 0 0.0031412 -0.0062805 -0.0066177 -0.0048978 -0.0064759 -0.0059751 1.9086 0.25015 0.0017125 -0.027072 -0.22814 -0.004399 -0.018309 -0.045451 -0.013015 -0.1145 -0.050361 0.013533 -0.033302 -0.0021414 -0.00089906 0.001163 0.00076722 0.10017 0 0 -0.006664 0 -0.032733 0.16917 0.17989 0 0
0.98047 -0.00035484 -0.004072 -0.016747 -0.0012928 0 -0.0025993 -0.0069527 -0.0064555 -0.0065658 -0.0097372 -0.0041169 1.9746 0.2445 0.0037599 -0.030615 -0.2592 -0.0044039 -0.034278 -0.052809 -0.010571 -0.11541 -0.066047 0.020418 -0.035379 -0.0016009 -0.0012463 0.001297 0.00043677 0.1238 0 0 -0.0075353 0 -0.025305 0.16339 0.1817 0 0
0.98438 -0.00013774 -0.0036147 0.00013362 -0.0060611 0 -0.0087991 -0.0059469 -0.0071524 -0.0070057 -0.011805 -0.0055611 2.0243 0.24339 0.0029667 -0.03328 -0.28855 -0.0051078 -0.047512 -0.060637 -0.0080333 -0.11507 -0.086583 0.025206 -0.038723 -0.00043489 -0.0011519 0.00062422 -0.00022881 0.14485 0 0 -0.0088378 0 -0.016633 0.16004 0.18757 0 0
0.98828 -0.00037666 -0.0025021 0.019742 -0.0081084 0 -0.011721 -0.0047503 -0.0082635 -0.0069957 -0.013255 -0.010458 2.0583 0.24634 0.0015433 -0.034441 -0.31243 -0.0059972 -0.055219 -0.067453 -0.0066549 -0.11223 -0.11032 0.028281 -0.043927 0.00033858 -0.00069156 -0.00017133 -0.0007906 0.16778 0 0 -0.011454 0 -0.0087757 0.15957 0.19736 0 0
0.99219 -0.00093244 -0.0014123 0.025872 -0.0063296 0 -0.0090879 -0.0043356 -0.0075911 -0.0075634 -0.013258 -0.016412 2.0893 0.24946 0.0011673 -0.034113 -0.32415 -0.0063713 -0.052393 -0.069879 -0.0074202 -0.10538 -0.1332 0.029086 -0.053285 7.3226e-05 -0.00033957 -0.00046165 -0.00089977 0.18165 0 0 -0.014865 0 -0.0048508 0.1619 0.20913 0 0
0.99609 -0.0018354 -0.0011217 0.013755 -0.0019757 0 -0.0026573 -0.0045969 -0.0046042 -0.0088601 -0.010444 -0.019536 2.1277 0.24751 0.0012173 -0.034157 -0.32716 -0.0053092 -0.043033 -0.068022 -0.0099828 -0.09704 -0.152 0.02686 -0.066381 -0.00082723 -0.00046272 -0.00027822 -0.00053544 0.17165 0 0 -0.016697 0 -0.0044502 0.16398 0.21828 0 0
1 -0.003256 -0.0021717 -0.0087775 0.0012233 0 0.0022698 -0.0050571 -0.001947 -0.0096933 -0.0054336 -0.016515 2.1726 0.23891 0.00024117 -0.035361 -0.32413 -0.0023248 -0.030266 -0.0627 -0.012343 -0.088835 -0.16611 0.021851 -0.082317 -0.0012619 -0.00084815 -0.00015511 1.3723e-05 0.13737 0 0 -0.014079 0 -0.0071789 0.16406 0.22261 0 0
1.0039 -0.0051436 -0.0045087 -0.028508 -0.00042983 0 0.00096112 -0.0056107 -0.0027146 -0.0084769 -0.0013977 -0.0070004 2.2176 0.22313 -0.001347 -0.038166 -0.3175 0.0017586 -0.017075 -0.054952 -0.01208 -0.082108 -0.17535 0.015372 -0.099845 -0.00051293 -0.00084467 -0.00042796 0.00039747 0.096316 0 0 -0.0062343 0 -0.01274 0.16077 0.22053 0 0
1.0078 -0.0070285 -0.0073607 -0.035789 -0.0069951 0 -0.0064047 -0.006355 -0.0065957 -0.0049607 -0.0012304 0.0051986 2.2611 0.20061 -0.0010153 -0.042783 -0.31051 0.0049342 -0.0079394 -0.046645 -0.0083596 -0.078607 -0.17992 0.0087552 -0.11646 0.001019 -5.6159e-05 -0.00081958 0.00045464 0.069037 0 0 0.0038815 0 -0.021059 0.15229 0.21015 0 0
1.0117 -0.0082843 -0.0095509 -0.029848 -0.013976 0 -0.014514 -0.0069893 -0.0097194 -0.0010251 -0.0043431 0.013717 2.3071 0.17748 0.0029113 -0.047758 -0.30646 0.0055113 -0.0075441 -0.041194 -0.0028247 -0.078815 -0.18186 0.0027317 -0.12706 0.0021761 0.0011254 -0.00079469 0.00025367 0.062967 0 0 0.010935 0 -0.031983 0.1386 0.19286 0 0
1.0156 -0.008602 -0.010143 -0.018284 -0.015927 0 -0.017447 -0.0068521 -0.0087606 0.00056278 -0.0070392 0.013729 2.3584 0.15926 0.0084309 -0.051582 -0.30471 0.0036906 -0.013901 -0.039265 0.0016204 -0.08069 -0.18303 -0.0019117 -0.13068 0.0021483 0.0017662 -0.00025103 -6.6699e-05 0.071375 0 0 0.01103 0 -0.044481 0.12281 0.17351 0 0
1.0195 -0.0081805 -0.0089989 -0.011259 -0.011635 0 -0.013773 -0.005693 -0.0046765 -0.0014469 -0.0064139 0.0056436 2.4098 0.14848 0.010917 -0.053666 -0.30436 0.0014614 -0.025247 -0.040714 0.0030271 -0.083101 -0.18384 -0.0034858 -0.12735 0.0012122 0.0012379 0.00029352 -0.00044298 0.084665 0 0 0.0048921 0 -0.057826 0.10667 0.1547 0 0
1.0234 -0.007461 -0.0068335 -0.013594 -0.0055412 0 -0.0073104 -0.0041352 -0.0016856 -0.0054864 -0.0034498 -0.0049814 2.4523 0.14687 0.0075169 -0.053665 -0.30427 0.00065872 -0.039249 -0.044957 0.0014938 -0.084934 -0.18444 -5.9628e-05 -0.11787 0.00037915 -0.00017075 0.00026588 -0.00084702 0.098473 0 0 -0.0026077 0 -0.071117 0.091935 0.13886 0 0
1.0273 -0.0067117 -0.0047421 -0.020395 -0.0034946 0 -0.0030302 -0.0030818 -0.0026068 -0.0083909 -0.0017236 -0.01171 2.4825 0.15577 0.00028495 -0.051794 -0.3023 0.0010866 -0.050799 -0.049889 -0.0016869 -0.084776 -0.1843 0.0084235 -0.1055 0.00035156 -0.0014972 -0.0002977 -0.0011334 0.11091 0 0 -0.0064492 0 -0.081846 0.081409 0.12996 0 0
1.0313 -0.0058741 -0.0035411 -0.02082 -0.006881 0 -0.0024403 -0.0027157 -0.0059041 -0.0081409 -0.003216 -0.012171 2.5057 0.16779 -0.005552 -0.050209 -0.29839 0.00078738 -0.056349 -0.052313 -0.0055104 -0.083536 -0.18337 0.018817 -0.09704 0.00088159 -0.001953 -0.00077654 -0.0010138 0.11739 0 0 -0.0055493 0 -0.088425 0.07421 0.12666 0 0
1.0352 -0.004747 -0.0033772 -0.0082267 -0.011242 0 -0.0030141 -0.0023803 -0.0077079 -0.0055635 -0.0061382 -0.0092562 2.5304 0.1783 -0.0065815 -0.049912 -0.2936 -0.0016337 -0.056015 -0.05135 -0.0095816 -0.082435 -0.18226 0.026314 -0.095038 0.0011699 -0.001523 -0.00066264 -0.00027288 0.1137 0 0 -0.0032718 0 -0.090999 0.068532 0.12684 0 0
1.0391 -0.0032477 -0.0037866 0.012033 -0.010923 0 -0.001708 -0.0015702 -0.0062307 -0.0033963 -0.0072833 -0.0076435 2.5614 0.18417 -0.0041645 -0.051409 -0.28891 -0.0050317 -0.05045 -0.046761 -0.013207 -0.082419 -0.1817 0.028128 -0.10072 0.00082721 -0.0007739 -0.00011316 0.00095326 0.10401 0 0 -0.0039929 0 -0.090113 0.062824 0.12878 0 0
1.043 -0.0014995 -0.0040624 0.025614 -0.0049023 0 0.001577 -0.00077935 -0.0033709 -0.0036837 -0.0059935 -0.0092054 2.5983 0.18201 -0.0022959 -0.054991 -0.28574 -0.006372 -0.041196 -0.038805 -0.014919 -0.08468 -0.18291 0.025957 -0.11468 0.00033244 -0.00018503 0.00028962 0.0021483 0.10052 0 0 -0.008989 0 -0.087006 0.054934 0.13022 0 0
1.0469 0.00024504 -0.0036599 0.021724 0.0022924 0 0.0041762 -0.0010059 -0.0019035 -0.0060218 -0.0048762 -0.011795 2.64 0.17021 -0.0029571 -0.059529 -0.2857 -0.0036475 -0.032874 -0.03041 -0.013599 -0.089973 -0.18806 0.024506 -0.13301 0.00048399 0.0002374 0.00026872 0.0027285 0.11039 0 0 -0.015392 0 -0.085976 0.042169 0.12798 0 0
1.0508 0.0016978 -0.0024442 0.0037275 0.0053176 0 0.0037878 -0.0023719 -0.0019847 -0.0081777 -0.0063362 -0.012188 2.6854 0.15431 -0.0042493 -0.063225 -0.28752 0.001792 -0.028335 -0.024857 -0.01011 -0.096431 -0.19639 0.026999 -0.14914 0.001444 0.00070852 0.00017428 0.0024436 0.12389 0 0 -0.018901 0 -0.089576 0.026274 0.12238 0 0
1.0547 0.0025986 -0.00071347 -0.013166 0.0031849 0 0.00083199 -0.0035673 -0.0012896 -0.0082231 -0.0091238 -0.0096711 2.7303 0.13709 -0.0032529 -0.065396 -0.29023 0.0060105 -0.028347 -0.023694 -0.0072163 -0.10298 -0.20725 0.031792 -0.16036 0.0024364 0.0011838 0.00048919 0.0015114 0.11985 0 0 -0.017464 0 -0.098532 0.0087983 0.11395 0 0
1.0586 0.0028303 0.00099602 -0.015808 -0.00044228 0 -0.002287 -0.003002 0.0015941 -0.006033 -0.0092428 -0.0064042 2.7659 0.1212 -3.2854e-05 -0.065596 -0.29281 0.0058813 -0.033127 -0.028061 -0.0072415 -0.10863 -0.21983 0.033436 -0.16478 0.0024695 0.0012883 0.0011216 0.00040334 0.085948 0 0 -0.012552 0 -0.11289 -0.0084334 0.10347 0 0
1.0625 0.0025805 0.0022412 -0.0052822 -0.001522 0 -0.0036302 -0.00050042 0.0049804 -0.0029491 -0.0044168 -0.004533 2.7851 0.11045 0.0020821 -0.063626 -0.29357 0.0019399 -0.042152 -0.039451 -0.0096883 -0.11203 -0.23258 0.027454 -0.16099 0.0013497 0.00076279 0.0013924 -0.0004673 0.031987 0 0 -0.0072826 0 -0.13131 -0.02159 0.092476 0 0
1.0664 0.0023647 0.002953 0.0047961 0.00059386 0 -0.002929 0.0024273 0.0060058 -0.00032899 0.0030417 -0.003622 2.7919 0.10495 0.00037612 -0.060964 -0.29243 -0.0020917 -0.051831 -0.054679 -0.011565 -0.1142 -0.24405 0.014464 -0.15478 -8.6879e-05 -0.0001172 0.00081481 -0.00087037 -0.01982 0 0 -0.0035477 0 -0.14792 -0.028445 0.083013 0 0
1.0703 0.0027508 0.0034495 0.0021126 0.0036856 0 -0.0006638 0.0041657 0.0043231 0.0014721 0.0084344 -0.0013547 2.8024 0.10273 -0.0037787 -0.058336 -0.29063 -0.002749 -0.060381 -0.070549 -0.010433 -0.11693 -0.25434 -0.00016276 -0.15073 -0.00078843 -0.00069404 -0.00022755 -0.00070011 -0.058092 0 0 -0.00085626 0 -0.1595 -0.029981 0.075615 0 0
1.0742 0.0039237 0.0041394 -0.012265 0.0059662 0 0.0030941 0.0047008 0.0028766 0.0029971 0.0095903 0.0035076 2.8316 0.1025 -0.0060742 -0.05583 -0.28922 -4.1821e-06 -0.067062 -0.084914 -0.0070675 -0.12161 -0.26367 -0.01077 -0.1514 -0.00050979 -0.00054547 -0.00076617 3.6414e-05 -0.093126 0 0 0.0024992 0 -0.16428 -0.027237 0.070542 0 0
1.0781 0.0054789 0.0051506 -0.025297 0.0077476 0 0.0082284 0.0055139 0.0045757 0.0050149 0.0089462 0.0095255 2.8794 0.10281 -0.0039303 -0.053219 -0.28952 0.0028292 -0.071505 -0.09548 -0.0047642 -0.12982 -0.27243 -0.015862 -0.15895 1.9579e-05 8.8199e-05 -0.0002683 0.0010823 -0.14281 0 0 0.0075191 0 -0.16098 -0.021858 0.067892 0 0
1.082 0.0066938 0.0062316 -0.024673 0.0097642 0 0.013247 0.0077754 0.0087927 0.0080534 0.010479 0.014222 2.9301 0.10201 0.00060508 -0.048478 -0.29398 0.0023676 -0.074633 -0.098283 -0.0058236 -0.14375 -0.28063 -0.018548 -0.17329 -5.8074e-05 0.00053966 0.00073718 0.0018649 -0.20947 0 0 0.013658 0 -0.14996 -0.017982 0.067604 0 0
1.0859 0.0070771 0.0070222 -0.0097763 0.01099 0 0.015416 0.010896 0.011989 0.012207 0.015031 0.016901 2.9683 0.10061 0.0030838 -0.040797 -0.30135 -0.0015171 -0.078483 -0.095316 -0.0089376 -0.16011 -0.28714 -0.022915 -0.18691 -0.00078057 0.00037235 0.0011844 0.0017762 -0.2738 0 0 0.019425 0 -0.13816 -0.017906 0.068035 0 0
1.0898 0.0067101 0.0074119 0.0091136 0.0093799 0 0.013033 0.013063 0.011832 0.016868 0.019297 0.019136 2.9943 0.099241 0.0015258 -0.030188 -0.31064 -0.0054874 -0.083538 -0.087439 -0.010363 -0.17653 -0.2904 -0.029965 -0.1958 -0.0013308 -0.00022464 0.00061609 0.00069951 -0.31214 0 0 0.023417 0 -0.12863 -0.022039 0.068444 0 0
1.0938 0.0060902 0.0075889 0.020944 0.0049094 0 0.0075961 0.013097 0.0098677 0.020517 0.019435 0.022252 3.0219 0.098527 -0.0015849 -0.017119 -0.3207 -0.005878 -0.089911 -0.07569 -0.0077483 -0.1905 -0.28891 -0.036869 -0.1965 -0.00095107 -0.00068622 -0.00031575 -0.00072863 -0.31675 0 0 0.024817 0 -0.12389 -0.030291 0.068096 0 0
1.0977 0.0056794 0.007718 0.022657 0.00085751 0 0.0031013 0.011532 0.0094622 0.021218 0.015088 0.024871 3.0633 0.099391 -0.0023838 -0.0032484 -0.32945 -0.0022549 -0.096865 -0.061416 -0.0025917 -0.19731 -0.27955 -0.039876 -0.18405 0.00017578 -0.00065634 -0.00057596 -0.001523 -0.29698 0 0 0.023361 0 -0.12707 -0.041852 0.065733 0 0
1.1016 0.0056086 0.007623 0.019311 0.00098099 0 0.0026753 0.0098186 0.011448 0.018008 0.0094433 0.023757 3.1152 0.10162 -0.00015064 0.0071738 -0.33458 0.0019585 -0.10155 -0.04715 0.0012477 -0.19383 -0.26229 -0.0378 -0.16052 0.0010351 -0.00028427 9.1134e-05 -0.0011792 -0.2634 0 0 0.01933 0 -0.13639 -0.053314 0.060527 0 0
1.1055 0.0057608 0.0068947 0.017731 0.0053205 0 0.0057977 0.0087656 0.012795 0.012113 0.0057031 0.017441 3.1643 0.10414 0.0019806 0.012289 -0.33599 0.0024466 -0.10248 -0.034246 0.0013511 -0.18225 -0.24099 -0.032762 -0.13266 0.0007911 2.2215e-05 0.0008603 -0.00015875 -0.21718 0 0 0.013707 0 -0.14751 -0.062624 0.053129 0 0
1.1094 0.0060183 0.0053913 0.020752 0.0095648 0 0.0089743 0.008037 0.010102 0.0065474 0.0042278 0.0086189 3.203 0.10623 0.00090213 0.011247 -0.33362 -0.0021125 -0.098936 -0.023542 -0.0011495 -0.16434 -0.2185 -0.027803 -0.10469 -0.00034744 4.3638e-05 0.00073426 0.00050503 -0.15789 0 0 0.0080641 0 -0.15786 -0.068761 0.04417 0 0
1.1133 0.00633 0.0036096 0.026065 0.0092197 0 0.00914 0.0070411 0.0038968 0.0039166 0.0032822 0.0023204 3.2375 0.10718 -0.0025977 0.0037379 -0.32763 -0.0087849 -0.090603 -0.015779 -0.0031797 -0.14255 -0.19808 -0.023996 -0.080979 -0.0013092 -0.00010548 -0.00033988 0.00016223 -0.097132 0 0 0.0038386 0 -0.16493 -0.070992 0.034531 0 0
1.1172 0.0065408 0.002452 0.02845 0.0043024 0 0.0062873 0.0058304 -0.0014208 0.0041897 0.0017904 0.001342 3.2784 0.10581 -0.0045925 -0.0096145 -0.31793 -0.012898 -0.078139 -0.013134 -0.0030488 -0.12278 -0.18705 -0.019908 -0.069283 -0.0012076 -0.00022638 -0.0013846 -0.00086238 -0.055614 0 0 0.0014189 0 -0.16483 -0.068141 0.026971 0 0
1.1211 0.0062758 0.0024949 0.022857 -0.00059926 0 0.0028566 0.0048042 -0.0021595 0.0046161 0.00044093 0.0035553 3.3257 0.10299 -0.0026281 -0.023358 -0.30668 -0.012029 -0.066315 -0.014704 -0.001855 -0.10935 -0.18493 -0.013678 -0.066816 -0.00018393 -0.00031711 -0.0014317 -0.0016354 -0.0419 0 0 -0.00010665 0 -0.16019 -0.062524 0.023264 0 0
1.125 0.0051416 0.0034177 0.0076112 -0.0010787 0 0.00096519 0.0037586 0.00069199 0.0021351 8.5945e-05 0.0039126 3.3674 0.09924 0.0011539 -0.035338 -0.29474 -0.0078449 -0.057543 -0.020067 -0.0017025 -0.10314 -0.18986 -0.0054191 -0.070877 0.00079194 -0.00053257 -0.00054434 -0.0015579 -0.037562 0 0 -0.0021669 0 -0.15276 -0.054999 0.023946 0 0
1.1289 0.0031229 0.0041588 -0.012951 0.0026264 0 0.00057808 0.0018138 0.0025819 -0.0038014 3.6513e-05 -0.00080267 3.3945 0.095031 0.0021377 -0.044107 -0.2829 -0.0042132 -0.053692 -0.028657 -0.0030279 -0.10422 -0.19952 0.0025469 -0.078746 0.00091759 -0.00089858 0.00028631 -0.00090939 -0.010841 0 0 -0.0054632 0 -0.14398 -0.04628 0.029127 0 0
1.1328 0.00075875 0.0037038 -0.02908 0.0061459 0 0.000228 -0.0013944 0.00028684 -0.010584 -0.0011715 -0.0091148 3.4152 0.090897 -0.0016338 -0.048409 -0.27231 -0.0035417 -0.057142 -0.039585 -0.004118 -0.1118 -0.20985 0.0077438 -0.086382 0.00031192 -0.0011682 0.00022335 -0.00045334 0.050697 0 0 -0.0092954 0 -0.1355 -0.037138 0.038581 0 0
1.1367 -0.001165 0.0018275 -0.031676 0.0056329 0 -0.0010425 -0.004707 -0.004904 -0.014562 -0.003495 -0.016401 3.4508 0.087217 -0.0070836 -0.050009 -0.26451 -0.0048866 -0.06736 -0.04999 -0.0032405 -0.12047 -0.21406 0.0097706 -0.088638 -0.00021086 -0.0010401 -0.0005497 -0.00057458 0.12295 0 0 -0.012003 0 -0.12773 -0.028934 0.049195 0 0
1.1406 -0.0021952 -0.00082333 -0.020523 0.0014128 0 -0.0028149 -0.0061661 -0.0089923 -0.013948 -0.0048483 -0.018924 3.5142 0.083891 -0.0092543 -0.052049 -0.25937 -0.0055212 -0.079836 -0.057742 -0.00084108 -0.12551 -0.2113 0.010511 -0.085428 -4.8349e-05 -0.0005152 -0.0010896 -0.00090359 0.16463 0 0 -0.012151 0 -0.11934 -0.022682 0.057781 0 0
1.1445 -0.002559 -0.0032888 -0.0065314 -0.0029755 0 -0.0040807 -0.0050084 -0.0095802 -0.0099527 -0.0034872 -0.01637 3.5947 0.080905 -0.0065789 -0.055928 -0.25667 -0.0041639 -0.091849 -0.061728 0.00072035 -0.12472 -0.20208 0.012231 -0.077129 0.0005715 2.338e-05 -0.00073585 -0.00080971 0.15528 0 0 -0.0095293 0 -0.10942 -0.019303 0.062744 0 0
1.1484 -0.0029672 -0.0049519 -0.0032442 -0.0046965 0 -0.0043117 -0.0027333 -0.0077076 -0.0054324 -0.00053234 -0.011037 3.6649 0.078249 -0.0024689 -0.06271 -0.25595 -0.0024193 -0.10064 -0.061138 -0.0003823 -0.11656 -0.18769 0.015507 -0.064571 0.00087039 0.0001396 0.00022128 -0.00016585 0.11271 0 0 -0.0052966 0 -0.09721 -0.019701 0.062833 0 0
1.1523 -0.0040499 -0.0057846 -0.013734 -0.0040272 0 -0.0035955 -0.0018314 -0.005659 -0.0026035 0.00078429 -0.0053015 3.7052 0.076115 -0.0015118 -0.072819 -0.25566 -0.0028905 -0.10103 -0.054982 -0.0034678 -0.099544 -0.17191 0.018909 -0.049359 0.00035051 -0.00023532 0.00091795 0.00050025 0.072949 0 0 -0.0012248 0 -0.082267 -0.026289 0.056522 0 0
1.1563 -0.0059038 -0.0061552 -0.025994 -0.0031896 0 -0.0022236 -0.0033632 -0.0040653 -0.0018807 -0.0012883 -0.00022219 3.7218 0.074386 -0.0045195 -0.082793 -0.2532 -0.0059689 -0.09378 -0.046803 -0.0059217 -0.079723 -0.15955 0.020532 -0.034467 -0.00070473 -0.00072641 0.0008448 0.00062696 0.056266 0 0 0.0013498 0 -0.067766 -0.037708 0.047498 0 0
1.1602 -0.0080761 -0.0065213 -0.023445 -0.0037511 0 -0.0007725 -0.0059877 -0.0020204 -0.0024285 -0.0047871 0.0038582 3.7393 0.072729 -0.0078312 -0.09041 -0.24756 -0.0088241 -0.081163 -0.039175 -0.0056712 -0.06131 -0.15139 0.019712 -0.020994 -0.0015351 -0.00087347 0.00029481 0.00027093 0.056176 0 0 0.002137 0 -0.056196 -0.052217 0.038472 0 0
1.1641 -0.0099086 -0.0072597 -0.001821 -0.0057145 0 -0.00055428 -0.0075136 0.00034118 -0.0033701 -0.0061484 0.0061965 3.7779 0.070746 -0.0074696 -0.094178 -0.23822 -0.0079313 -0.06524 -0.034062 -0.0030649 -0.047474 -0.14739 0.017376 -0.0097285 -0.0016353 -0.00057588 -7.9556e-05 1.5406e-05 0.059951 0 0 0.0016688 0 -0.049442 -0.068235 0.031445 0 0
1.168 -0.010922 -0.0085915 0.02445 -0.0085873 0 -0.0032005 -0.007249 0.00072957 -0.0043908 -0.0045219 0.0056921 3.8362 0.067758 -0.0034388 -0.092517 -0.22488 -0.0027367 -0.048966 -0.033892 -0.00046446 -0.042075 -0.14669 0.015035 -0.0015907 -0.0011475 -0.00018791 -1.1272e-05 0.00023818 0.072168 0 0 0.00048161 0 -0.049827 -0.083475 0.028812 0 0
1.1719 -0.011015 -0.010474 0.034098 -0.012184 0 -0.0090048 -0.0065811 -0.0029075 -0.0055372 -0.0031788 0.0019848 3.8972 0.062514 0.00049492 -0.085608 -0.20925 0.0033314 -0.037492 -0.040724 -0.0001859 -0.048338 -0.14618 0.013739 0.0021327 -0.00057922 -0.00017238 0.0001798 0.00061608 0.11107 0 0 -0.00154 0 -0.058249 -0.093689 0.03244 0 0
1.1758 -0.010486 -0.012518 0.018505 -0.015907 0 -0.015673 -0.0072899 -0.0092321 -0.006896 -0.0059795 -0.0038284 3.9459 0.055523 0.0010448 -0.077385 -0.19462 0.00577 -0.031368 -0.051166 -0.0027765 -0.060887 -0.14437 0.014029 0.0025788 -0.00023643 -0.00064314 8.0115e-05 0.0004939 0.18202 0 0 -0.0049828 0 -0.069639 -0.098518 0.039226 0 0
1.1797 -0.0099612 -0.014139 -0.010091 -0.018051 0 -0.0195 -0.0096552 -0.013914 -0.0086239 -0.012697 -0.0097332 3.9829 0.047396 -0.0011907 -0.069696 -0.18257 0.0031238 -0.030199 -0.063007 -0.0068982 -0.076526 -0.14175 0.016507 0.00035807 3.8095e-06 -0.001225 -0.00026813 -0.00026891 0.26178 0 0 -0.0099662 0 -0.081207 -0.098086 0.047259 0 0
1.1836 -0.010215 -0.014958 -0.02982 -0.017094 0 -0.018585 -0.012484 -0.013919 -0.011055 -0.018694 -0.014004 4.0196 0.038941 -0.0028083 -0.064151 -0.17436 -0.0017047 -0.033064 -0.073845 -0.010446 -0.091836 -0.13922 0.02191 -0.0036778 0.00040101 -0.0013619 -0.00040405 -0.00097103 0.31617 0 0 -0.015375 0 -0.090258 -0.092948 0.054525 0 0
1.1875 -0.011808 -0.015149 -0.028751 -0.014078 0 -0.015012 -0.014778 -0.011108 -0.014442 -0.019718 -0.01598 4.0643 0.032129 -0.0016487 -0.062638 -0.17165 -0.0042475 -0.037625 -0.079051 -0.011736 -0.10071 -0.13988 0.03025 -0.0075342 0.00094276 -0.00080112 -2.322e-07 -0.00072466 0.33414 0 0 -0.019252 0 -0.092622 -0.084393 0.057447 0 0
1.1914 -0.014657 -0.015345 -0.014101 -0.012817 0 -0.013349 -0.016849 -0.010768 -0.018487 -0.016617 -0.016114 4.1136 0.028478 0.00091194 -0.063519 -0.17218 -0.0026192 -0.039964 -0.076608 -0.01009 -0.10058 -0.14538 0.039976 -0.0081431 0.0013052 0.00016975 0.00071936 0.00055991 0.34035 0 0 -0.020335 0 -0.089081 -0.075911 0.054875 0 0
1.1953 -0.01789 -0.01611 -0.0034783 -0.016521 0 -0.016465 -0.0195 -0.016179 -0.022293 -0.014636 -0.015788 4.1558 0.027483 0.0019176 -0.064693 -0.1735 0.00099132 -0.039106 -0.067936 -0.0059289 -0.093537 -0.15376 0.048424 -0.0045432 0.0012078 0.00093665 0.0011631 0.001948 0.37072 0 0 -0.019427 0 -0.082946 -0.068914 0.048161 0 0
1.1992 -0.020295 -0.017472 -0.0081321 -0.023879 0 -0.022729 -0.022456 -0.024969 -0.024996 -0.017852 -0.017079 4.1817 0.028354 0.00058114 -0.064886 -0.17408 0.0027563 -0.034936 -0.054339 -0.00066986 -0.08161 -0.16256 0.05357 0.0035979 0.00073852 0.0010453 0.00094637 0.0023221 0.43632 0 0 -0.019155 0 -0.076787 -0.063997 0.03845 0 0
1.2031 -0.021195 -0.018962 -0.024281 -0.02928 0 -0.027523 -0.024203 -0.031259 -0.026476 -0.024826 -0.021947 4.1904 0.02976 -0.00061723 -0.06285 -0.17237 0.0009985 -0.027912 -0.037761 0.0036814 -0.067748 -0.16813 0.055572 0.016191 0.00027801 0.00055048 0.00025184 0.0014443 0.51356 0 0 -0.021927 0 -0.07372 -0.061434 0.027329 0 0
1.207 -0.021047 -0.020123 -0.038641 -0.027931 0 -0.027651 -0.023679 -0.031413 -0.027335 -0.030178 -0.030609 4.188 0.027805 0.0012003 -0.058057 -0.16683 -0.0023388 -0.020878 -0.022728 0.0054244 -0.058772 -0.16076 0.056539 0.030952 0.00012096 -5.9986e-05 -0.00035921 0.00014031 0.56886 0 0 -0.027684 0 -0.078934 -0.060697 0.018062 0 0
1.2109 -0.021116 -0.020916 -0.040533 -0.021011 0 -0.024191 -0.02179 -0.027378 -0.028107 -0.030262 -0.040195 4.1822 0.021453 0.0057413 -0.053229 -0.15976 -0.0036839 -0.016769 -0.011665 0.0042552 -0.056595 -0.1411 0.058598 0.043486 0.00022198 -0.00029318 -0.00044159 -0.00055628 0.58874 0 0 -0.03348 0 -0.089852 -0.060128 0.01171 0 0
1.2148 -0.022303 -0.021557 -0.02916 -0.015184 0 -0.021034 -0.020732 -0.024321 -0.028595 -0.026685 -0.045519 4.179 0.011011 0.0094158 -0.049901 -0.15249 -0.0010771 -0.016563 -0.0050156 0.0017479 -0.060961 -0.11123 0.062078 0.05182 0.00033375 -4.9657e-05 2.0889e-05 -0.00036383 0.5838 0 0 -0.035498 0 -0.10431 -0.059353 0.008258 0 0
1.2188 -0.024073 -0.02199 -0.012017 -0.0163 0 -0.020802 -0.021605 -0.025409 -0.028118 -0.024062 -0.042426 4.1823 -0.0026159 0.0089803 -0.049371 -0.14631 0.0043899 -0.020753 -0.0027455 0.00059212 -0.070833 -0.074576 0.065532 0.054456 0.00034965 0.00035583 0.00070446 0.00016696 0.56759 0 0 -0.032048 0 -0.1198 -0.05818 0.0073842 0 0
1.2227 -0.024563 -0.021662 0.0013432 -0.023337 0 -0.022351 -0.022988 -0.029159 -0.026431 -0.024847 -0.031547 4.1942 -0.016812 0.0050627 -0.053372 -0.14312 0.0098451 -0.029444 -0.00425 0.0028393 -0.083342 -0.039306 0.067442 0.049458 0.00043672 0.00054804 0.001245 0.00042293 0.53962 0 0 -0.025129 0 -0.13179 -0.056791 0.0081973 0 0
1.2266 -0.022025 -0.020012 0.0047306 -0.028799 0 -0.022147 -0.022244 -0.031524 -0.024196 -0.027015 -0.019049 4.2131 -0.026371 0.0016945 -0.060696 -0.1433 0.012951 -0.039581 -0.0067801 0.0083034 -0.092335 -0.019091 0.067712 0.038938 0.00079583 0.00045977 0.0014407 0.00040209 0.4928 0 0 -0.019232 0 -0.1362 -0.055902 0.0085339 0 0
1.2305 -0.016513 -0.017286 -0.0019111 -0.02554 0 -0.017862 -0.018314 -0.029822 -0.022367 -0.026753 -0.012823 4.2331 -0.029828 0.0022133 -0.068734 -0.14556 0.01315 -0.048763 -0.009013 0.014376 -0.095797 -0.01724 0.067306 0.026212 0.0013244 0.00034645 0.0012573 0.00054339 0.43276 0 0 -0.018164 0 -0.13404 -0.055572 0.0075286 0 0
1.2344 -0.010341 -0.014797 -0.012418 -0.013647 0 -0.010706 -0.013025 -0.024442 -0.021065 -0.022726 -0.016403 4.2461 -0.026966 0.0057723 -0.075934 -0.14925 0.011324 -0.055943 -0.010759 0.017642 -0.093345 -0.034559 0.06646 0.012887 0.001591 0.00044572 0.00075786 0.0010027 0.38063 0 0 -0.022127 0 -0.12634 -0.055594 0.0049455 0 0
1.2383 -0.0067607 -0.014177 -0.017991 -0.0010785 0 -0.0047551 -0.0095474 -0.017536 -0.019282 -0.017182 -0.025385 4.246 -0.018347 0.008103 -0.080802 -0.1537 0.008879 -0.060419 -0.012191 0.016324 -0.085437 -0.069954 0.063562 0.00041372 0.0012062 0.00066275 7.5707e-05 0.0013179 0.35259 0 0 -0.027143 0 -0.11473 -0.055602 0.00080546 0 0
1.2422 -0.0078363 -0.016187 -0.014344 0.0023663 0 -0.0043265 -0.0096827 -0.011187 -0.015925 -0.013279 -0.029784 4.2328 -0.007451 0.0057915 -0.081274 -0.1587 0.0071641 -0.062399 -0.015114 0.011773 -0.075544 -0.11682 0.05622 -0.0099774 0.00023909 0.00064776 -0.00058876 0.00092142 0.3406 0 0 -0.027422 0 -0.10269 -0.054285 -0.0040304 0 0
1.2461 -0.013168 -0.020135 -0.0074227 -0.0075451 0 -0.011409 -0.012754 -0.0070519 -0.011278 -0.012175 -0.021333 4.2121 -0.00021012 -0.00023912 -0.079497 -0.16482 0.0071478 -0.064843 -0.02041 0.0076466 -0.069478 -0.15832 0.043807 -0.019577 -0.00075352 0.00020677 -0.0010254 -8.7163e-05 0.32117 0 0 -0.019378 0 -0.092982 -0.051372 -0.0077279 0 0
1.25 -0.0204 -0.024469 -0.010342 -0.026434 0 -0.024315 -0.0169 -0.0066887 -0.0073116 -0.013003 -0.00052638 4.1918 0.0015371 -0.0054957 -0.076721 -0.17258 0.0088998 -0.068985 -0.027795 0.0071408 -0.069178 -0.18782 0.029096 -0.02887 -0.0011502 -0.00040684 -0.0011218 -0.00086175 0.28626 0 0 -0.0048187 0 -0.085728 -0.04712 -0.0093604 0 0
1.2539 -0.026902 -0.027971 -0.030799 -0.044258 0 -0.037902 -0.020942 -0.010778 -0.0063276 -0.014896 0.022182 4.1774 -0.0029909 -0.0061162 -0.073913 -0.18226 0.0112 -0.075555 -0.036577 0.010406 -0.075613 -0.20084 0.017285 -0.037958 -0.00076554 -0.00068519 -0.00092663 -0.00061897 0.26145 0 0 0.0091258 0 -0.080674 -0.041921 -0.008174 0 0
1.2578 -0.031192 -0.03042 -0.059618 -0.051631 0 -0.045709 -0.024759 -0.017626 -0.0090836 -0.017966 0.032699 4.1698 -0.013552 -0.0023708 -0.072044 -0.19401 0.012121 -0.084951 -0.044997 0.014431 -0.089058 -0.19279 0.013099 -0.046226 2.3199e-05 -0.0003906 -0.00060371 0.00050755 0.28692 0 0 0.013942 0 -0.076834 -0.036573 -0.0030424 0 0
1.2617 -0.033138 -0.032186 -0.074031 -0.04548 0 -0.043809 -0.028234 -0.023388 -0.01415 -0.02215 0.023049 4.1651 -0.024138 0.0018273 -0.070501 -0.20563 0.010627 -0.094595 -0.049132 0.01576 -0.10447 -0.16942 0.01829 -0.050834 0.00062186 0.00014152 -0.00031599 0.0015275 0.37766 0 0 0.0054229 0 -0.072149 -0.032288 0.0062286 0 0
1.2656 -0.033266 -0.033315 -0.056834 -0.031015 0 -0.034248 -0.030609 -0.02507 -0.019171 -0.026041 -0.0026201 4.1588 -0.029389 0.0027306 -0.067736 -0.21444 0.0078206 -0.10144 -0.048014 0.013774 -0.11636 -0.14297 0.031286 -0.050492 0.00070713 0.0002898 -0.00013435 0.0015593 0.50432 0 0 -0.012943 0 -0.066422 -0.02888 0.017858 0 0
1.2695 -0.032132 -0.03321 -0.01504 -0.018735 0 -0.024646 -0.031297 -0.023706 -0.022919 -0.027942 -0.030683 4.1481 -0.026779 0.00012669 -0.062905 -0.21875 0.0063024 -0.10375 -0.041502 0.011504 -0.12189 -0.11934 0.048733 -0.044659 0.00043041 -0.00022419 -2.6402e-05 0.0007006 0.6167 0 0 -0.031933 0 -0.060232 -0.025872 0.030793 0 0
1.2734 -0.030298 -0.031324 0.021674 -0.017585 0 -0.022695 -0.03104 -0.023903 -0.02629 -0.028127 -0.047776 4.1329 -0.014582 -0.0028266 -0.055394 -0.21705 0.0078336 -0.10009 -0.030012 0.01308 -0.11876 -0.10375 0.067266 -0.033305 0.00020377 -0.0010106 8.5669e-05 -0.00010982 0.68685 0 0 -0.043081 0 -0.054489 -0.022613 0.043847 0 0
1.2773 -0.028514 -0.02814 0.024832 -0.028192 0 -0.029345 -0.031572 -0.02941 -0.031334 -0.029179 -0.050254 4.1128 0.0082214 -0.0028765 -0.045281 -0.20694 0.01147 -0.088535 -0.015489 0.020139 -0.10383 -0.10258 0.084345 -0.017864 0.00030866 -0.0013542 0.00024126 -7.959e-05 0.72843 0 0 -0.04483 0 -0.052136 -0.017525 0.054383 0 0
1.2813 -0.027482 -0.025282 -0.0072169 -0.041533 0 -0.037172 -0.033758 -0.038968 -0.039144 -0.0333 -0.045847 4.0857 0.033151 0.00023562 -0.036253 -0.19281 0.014245 -0.073644 -0.0027436 0.030621 -0.083037 -0.10957 0.098309 -0.0043336 0.00068099 -0.00090074 0.00038197 0.00064863 0.7746 0 0 -0.043172 0 -0.05447 -0.01078 0.060843 0 0
1.2852 -0.027216 -0.024414 -0.046572 -0.04547 0 -0.036749 -0.036262 -0.046992 -0.048425 -0.039442 -0.046142 4.0479 0.055003 0.0037547 -0.030775 -0.17842 0.014057 -0.058829 0.0063788 0.041008 -0.060738 -0.11949 0.10838 0.0041396 0.0010163 6.0115e-06 0.00037143 0.0012075 0.83971 0 0 -0.045931 0 -0.061194 -0.0036952 0.062941 0 0
1.2891 -0.026765 -0.025821 -0.059998 -0.034993 0 -0.025977 -0.036544 -0.048728 -0.055937 -0.04381 -0.056263 3.9989 0.070156 0.0047634 -0.030581 -0.1669 0.011989 -0.046691 0.010911 0.049546 -0.04028 -0.12881 0.11475 0.0054407 0.0010455 0.00067016 0.00011504 0.00093745 0.90394 0 0 -0.05547 0 -0.071819 0.0022653 0.060587 0 0
1.293 -0.024901 -0.028025 -0.038297 -0.017441 0 -0.01322 -0.033413 -0.044578 -0.058507 -0.043579 -0.070503 3.9429 0.074601 0.003016 -0.037635 -0.1625 0.011582 -0.040452 0.010249 0.057028 -0.025826 -0.13374 0.11812 -0.0026746 0.00072619 0.00069707 -0.00029635 3.4479e-05 0.9327 0 0 -0.066277 0 -0.08541 0.0046506 0.053821 0 0
1.2969 -0.021348 -0.02887 -0.0037556 -0.0070242 0 -0.010163 -0.028441 -0.039104 -0.055087 -0.039689 -0.077468 3.8863 0.067322 0.0010545 -0.051384 -0.17047 0.015442 -0.04281 0.0062841 0.064486 -0.022306 -0.13389 0.11861 -0.020028 0.00022332 0.00028422 -0.00057406 -0.00072231 0.90631 0 0 -0.06961 0 -0.099377 -0.00072975 0.04421 0 0
1.3008 -0.017423 -0.027206 0.010674 -0.012503 0 -0.020483 -0.024621 -0.035934 -0.047375 -0.035431 -0.069845 3.8314 0.056012 0.0016178 -0.066006 -0.18736 0.022315 -0.049905 0.0025289 0.070649 -0.027341 -0.1352 0.11496 -0.040943 -0.00024447 -0.00010004 -0.00043423 -0.00080136 0.82992 0 0 -0.060997 0 -0.11192 -0.012387 0.034677 0 0
1.3047 -0.015313 -0.023743 -0.0093408 -0.029055 0 -0.035437 -0.023585 -0.03421 -0.03862 -0.032452 -0.050074 3.7732 0.044745 0.0049313 -0.078208 -0.21103 0.027568 -0.059438 0.00010389 0.072338 -0.040064 -0.14156 0.10514 -0.063246 -0.00054047 -0.00024011 0.00011856 -0.00040545 0.72019 0 0 -0.043809 0 -0.12256 -0.028842 0.026573 0 0
1.3086 -0.016454 -0.020422 -0.048095 -0.042286 0 -0.041377 -0.024255 -0.030322 -0.031502 -0.028969 -0.027378 3.7038 0.037381 0.0084715 -0.084942 -0.23888 0.026894 -0.068972 -0.00033798 0.067652 -0.059359 -0.15655 0.088407 -0.085154 -0.00064323 -0.00031759 0.0007104 -0.0001601 0.59005 0 0 -0.025945 0 -0.13106 -0.048029 0.021069 0 0
1.3125 -0.020356 -0.018924 -0.074737 -0.041051 0 -0.032414 -0.024189 -0.022676 -0.02656 -0.022466 -0.0097592 3.621 0.039659 0.0093546 -0.081404 -0.26617 0.02006 -0.074434 0.0006667 0.058427 -0.084389 -0.18584 0.066847 -0.10569 -0.00060314 -0.0005695 0.00086802 -0.00041566 0.44914 0 0 -0.013146 0 -0.1373 -0.065046 0.019988 0 0
1.3164 -0.024844 -0.019548 -0.069369 -0.027105 0 -0.015985 -0.022009 -0.013958 -0.022214 -0.013684 0.0013051 3.5321 0.050161 0.0070044 -0.070129 -0.28812 0.011374 -0.074635 -0.00035307 0.049013 -0.11197 -0.22469 0.044707 -0.12732 -0.00048688 -0.00091138 0.00044258 -0.00091795 0.31334 0 0 -0.0052813 0 -0.14203 -0.074483 0.022645 0 0
1.3203 -0.027482 -0.021215 -0.037726 -0.012621 0 -0.005867 -0.018355 -0.0083652 -0.016293 -0.0069052 0.0092079 3.4479 0.064581 0.0035845 -0.056052 -0.30427 0.0064311 -0.071312 -0.0052775 0.042445 -0.13993 -0.26589 0.025853 -0.15201 -0.00034343 -0.00098437 -0.00021486 -0.0011303 0.20469 0 0 0.0014375 0 -0.14521 -0.07552 0.027858 0 0
1.3242 -0.02704 -0.022344 -0.0043617 -0.0084164 0 -0.0094674 -0.014693 -0.0070953 -0.0079846 -0.0057345 0.016536 3.3725 0.079808 0.0019091 -0.042935 -0.31479 0.0078842 -0.066025 -0.015049 0.038052 -0.16655 -0.30397 0.011634 -0.18063 -0.0001906 -0.00056325 -0.00053069 -0.00079606 0.13726 0 0 0.0092421 0 -0.14636 -0.068064 0.035045 0 0
1.3281 -0.023995 -0.021785 0.0074306 -0.014527 0 -0.021625 -0.011683 -0.0072559 0.0011968 -0.0090571 0.021743 3.2997 0.092171 0.0029351 -0.035276 -0.32051 0.013683 -0.060917 -0.030237 0.033095 -0.18971 -0.33247 0.0012231 -0.21358 -2.1148e-05 0.00016552 -0.00020303 -0.00015701 0.10538 0 0 0.016054 0 -0.14471 -0.052759 0.043662 0 0
1.332 -0.019933 -0.019254 -0.0075431 -0.02169 0 -0.03029 -0.0090073 -0.0053464 0.0080942 -0.011958 0.021226 3.2198 0.096525 0.005186 -0.040579 -0.3243 0.019002 -0.060195 -0.049277 0.026519 -0.20371 -0.34018 -0.006058 -0.24717 0.00016733 0.00078543 0.00055024 0.00032037 0.090615 0 0 0.017612 0 -0.13791 -0.032619 0.05394 0 0
1.3359 -0.016464 -0.015257 -0.033966 -0.021127 0 -0.027709 -0.0065137 -0.0012904 0.0098192 -0.010848 0.013874 3.1289 0.095908 0.0064389 -0.054948 -0.32947 0.020054 -0.063773 -0.067211 0.020521 -0.20853 -0.33265 -0.0090768 -0.27461 0.00033583 0.0010736 0.0012117 0.00036089 0.08182 0 0 0.011857 0 -0.12731 -0.012861 0.066062 0 0
1.3398 -0.014365 -0.010788 -0.048025 -0.012403 0 -0.016222 -0.0049522 0.0014784 0.0055909 -0.0071332 0.0029091 3.032 0.092776 0.0058216 -0.075413 -0.33666 0.016677 -0.070953 -0.082028 0.018132 -0.20418 -0.31323 -0.0058827 -0.29187 0.00040359 0.0011683 0.0014122 4.0662e-05 0.085643 0 0 0.0011208 0 -0.11384 0.0053323 0.080496 0 0
1.3438 -0.013304 -0.0069768 -0.035155 -0.0023624 0 -0.0042584 -0.0052041 -0.00020155 -0.0027094 -0.0053334 -0.0067308 2.9357 0.08978 0.0042778 -0.098499 -0.34594 0.011892 -0.080697 -0.092306 0.019576 -0.19144 -0.28591 0.0035946 -0.29575 0.00030514 0.0012941 0.0011718 -0.0003659 0.11469 0 0 -0.0096793 0 -0.098648 0.02142 0.097562 0 0
1.3477 -0.01217 -0.004701 -0.0018461 0.0022354 0 0.001926 -0.0069413 -0.00588 -0.011578 -0.0078363 -0.012426 2.8414 0.091488 0.0032017 -0.1179 -0.35615 0.0091728 -0.090929 -0.096881 0.0217 -0.17231 -0.25707 0.016158 -0.28126 5.8172e-05 0.0013953 0.00076267 -0.00062077 0.16692 0 0 -0.016645 0 -0.083909 0.03613 0.11776 0 0
1.3516 -0.0098251 -0.0042134 0.027275 0.00030131 0 0.0022703 -0.008479 -0.012095 -0.01778 -0.012263 -0.01527 2.7463 0.10055 0.0028956 -0.12747 -0.3633 0.0098434 -0.098816 -0.099308 0.02125 -0.15465 -0.23439 0.027113 -0.25303 -0.00023981 0.0011446 0.00041859 -0.00063745 0.22103 0 0 -0.018993 0 -0.072219 0.05279 0.13934 0 0
1.3555 -0.0059015 -0.0049998 0.027103 -0.004409 0 0.00017894 -0.0082171 -0.015819 -0.019888 -0.014292 -0.018039 2.6491 0.11488 0.0024862 -0.12796 -0.36517 0.012559 -0.104 -0.10319 0.018381 -0.14354 -0.21849 0.033702 -0.21978 -0.00050667 0.00035614 0.00020919 -0.00047267 0.2545 0 0 -0.018473 0 -0.063417 0.072629 0.16003 0 0
1.3594 -0.0011772 -0.0060269 -0.0069485 -0.0078757 0 -0.0021645 -0.006172 -0.016731 -0.018628 -0.012497 -0.022358 2.5528 0.13283 0.0012136 -0.12051 -0.36033 0.014919 -0.10654 -0.11027 0.016374 -0.14168 -0.20872 0.036806 -0.18664 -0.00076895 -0.00066558 0.00012727 -0.00027586 0.2641 0 0 -0.017526 0 -0.056824 0.095731 0.17818 0 0
1.3633 0.0028188 -0.0062694 -0.051781 -0.0086857 0 -0.0049082 -0.0039306 -0.01618 -0.016029 -0.0095709 -0.027687 2.4588 0.15231 -0.00046354 -0.10717 -0.34775 0.015534 -0.10681 -0.12181 0.017821 -0.15103 -0.20349 0.039136 -0.15874 -0.0011267 -0.0012772 0.00018109 -0.00021254 0.26493 0 0 -0.017882 0 -0.051283 0.12159 0.19217 0 0
1.3672 0.0047567 -0.0051867 -0.072261 -0.0073175 0 -0.0080094 -0.0030982 -0.014762 -0.014045 -0.0087544 -0.032131 2.3605 0.16965 -0.001189 -0.092741 -0.32553 0.014775 -0.10546 -0.13721 0.021556 -0.17303 -0.19783 0.041792 -0.14394 -0.0015854 -0.0010477 0.00034618 -0.00034633 0.26833 0 0 -0.019956 0 -0.04283 0.14681 0.19839 0 0
1.3711 0.0043153 -0.0029009 -0.049746 -0.0044639 0 -0.0094716 -0.0038866 -0.01176 -0.013451 -0.0098667 -0.033464 2.2479 0.1846 -7.8687e-05 -0.081581 -0.29908 0.013843 -0.10329 -0.15033 0.023794 -0.19748 -0.18729 0.042788 -0.13726 -0.0019255 -0.00016358 0.00049068 -0.00055249 0.26406 0 0 -0.022533 0 -0.029286 0.16771 0.19933 0 0
1.375 0.0022323 -8.4648e-05 0.00038214 -0.00099039 0 -0.0070889 -0.0051581 -0.0069376 -0.013526 -0.009645 -0.029701 2.1204 0.19843 0.0023385 -0.074076 -0.27081 0.013353 -0.099805 -0.15776 0.022156 -0.21889 -0.17077 0.039073 -0.13469 -0.0018017 0.00072143 0.00046258 -0.00059064 0.22821 0 0 -0.022906 0 -0.010252 0.18332 0.19655 0 0
1.3789 -0.00035289 0.0022944 0.0395 0.0013296 0 -0.00143 -0.005563 -0.0019765 -0.012572 -0.0058008 -0.019997 1.9932 0.21257 0.0045377 -0.069875 -0.24273 0.012871 -0.09432 -0.15695 0.018048 -0.23262 -0.14783 0.029876 -0.13237 -0.0010617 0.0010373 0.00029424 -0.00032959 0.14929 0 0 -0.018207 0 0.014098 0.19343 0.19167 0 0
1.3828 -0.0026021 0.0033168 0.037851 0.00072204 0 0.0040308 -0.0044134 0.00075736 -0.0089517 0.00017902 -0.0060659 1.8875 0.22964 0.0052516 -0.067272 -0.21723 0.01171 -0.085247 -0.14476 0.01478 -0.23218 -0.11842 0.017813 -0.12464 -6.8057e-06 0.00071525 0.0002533 9.1381e-05 0.044048 0 0 -0.0077538 0 0.042868 0.19876 0.18703 0 0
1.3867 -0.0041509 0.0025466 0.00041738 -0.0022289 0 0.0061765 -0.0016477 0.00095332 -0.0021284 0.0047971 0.0075031 1.8101 0.25168 0.004311 -0.061761 -0.19522 0.0099355 -0.071196 -0.12412 0.013732 -0.21555 -0.085653 0.0065761 -0.10726 0.00071218 0.00012172 0.00059579 0.000377 -0.054874 0 0 0.0055237 0 0.071582 0.20405 0.18545 0 0
1.3906 -0.004845 0.00040756 -0.03714 -0.0039679 0 0.0051426 0.0024932 0.0012237 0.0067858 0.00661 0.015695 1.7449 0.27623 0.0024624 -0.05193 -0.17466 0.0084266 -0.053808 -0.10285 0.013022 -0.19008 -0.052877 -0.0023514 -0.083816 0.0005725 -0.00033867 0.0012516 0.00039018 -0.12644 0 0 0.016506 0 0.09672 0.21255 0.18665 0 0
1.3945 -0.0045908 -0.0018576 -0.039656 -0.0010459 0 0.0034717 0.0073073 0.0046234 0.015313 0.0076089 0.017091 1.6662 0.30083 0.00064944 -0.037777 -0.15415 0.007963 -0.03438 -0.085507 0.010134 -0.16013 -0.021585 -0.010507 -0.057103 -0.00034301 -0.00052275 0.0018238 0.00032242 -0.17477 0 0 0.02157 0 0.11642 0.22514 0.18992 0 0
1.3984 -0.0035852 -0.0028621 -0.0031349 0.0057702 0 0.0027574 0.011276 0.011248 0.020665 0.0103 0.01556 1.5628 0.32252 -0.00046368 -0.019959 -0.13224 0.0083984 -0.014516 -0.076381 0.0053165 -0.13041 0.0069735 -0.020002 -0.030386 -0.0013236 -0.00051845 0.0019624 0.00048412 -0.21574 0 0 0.02135 0 0.12923 0.24191 0.19415 0 0
1.4023 -0.0025404 -0.0020607 0.042205 0.011201 0 0.0020442 0.012494 0.017637 0.021094 0.014157 0.017049 1.4472 0.33358 -0.00055995 -0.0016121 -0.10657 0.0088288 0.0019377 -0.082184 0.0016564 -0.10921 0.030876 -0.030453 -0.0098956 -0.0015585 -0.00043095 0.0017178 0.0009025 -0.25323 0 0 0.019783 0 0.13244 0.26006 0.19624 0 0
1.4063 -0.0023599 -0.00026836 0.058447 0.010162 0 -9.61e-05 0.010077 0.019769 0.016829 0.015877 0.023782 1.3396 0.33205 0.00029281 0.012414 -0.078621 0.008505 0.012938 -0.09697 0.0016605 -0.097735 0.051101 -0.038479 0.003684 -0.00080306 -0.00026821 0.0014576 0.0011857 -0.27157 0 0 0.020161 0 0.12937 0.27308 0.19379 0 0
1.4102 -0.0033457 0.00084413 0.031945 0.0028844 0 -0.0027108 0.0053054 0.016574 0.01002 0.01322 0.031516 1.2447 0.31894 0.0014946 0.020396 -0.050625 0.007438 0.018438 -0.11468 0.0042766 -0.093855 0.068255 -0.040229 0.0125 0.00039581 -1.2636e-05 0.0014208 0.00087177 -0.25163 0 0 0.022021 0 0.12195 0.27794 0.18627 0 0
1.4141 -0.0047166 -6.1969e-06 -0.0166 -0.0051445 0 -0.0029344 0.0010358 0.010415 0.0036217 0.0077796 0.033037 1.1463 0.29549 0.0020565 0.021407 -0.024649 0.006118 0.018623 -0.13029 0.0058875 -0.095453 0.082637 -0.034343 0.018663 0.0011365 0.00027365 0.0014336 -5.4159e-05 -0.19122 0 0 0.02189 0 0.11138 0.27273 0.17342 0 0
1.418 -0.0050955 -0.0027171 -0.050607 -0.0086205 0 0.00027802 -0.00048566 0.004409 -0.00022391 0.0032328 0.024821 1.0269 0.26384 0.0013255 0.014805 -0.0037841 0.004879 0.01398 -0.13706 0.0042932 -0.099299 0.094341 -0.022572 0.025414 0.0008932 0.00046731 0.0011494 -0.0010329 -0.10738 0 0 0.016952 0 0.098743 0.25562 0.15512 0 0
1.4219 -0.0036774 -0.0058738 -0.047121 -0.0074456 0 0.0037172 0.00045097 -0.00029345 -0.0014107 0.001089 0.010307 0.89017 0.23016 -0.00023111 0.0028872 0.0081345 0.0037912 0.0064995 -0.12788 0.0012718 -0.10006 0.10313 -0.0078704 0.037167 -8.98e-05 0.00049763 0.00054815 -0.001382 -0.019532 0 0 0.0077505 0 0.084978 0.22878 0.13264 0 0
1.4258 -0.0010247 -0.0077957 -0.012998 -0.0059663 0 0.0024472 0.0012123 -0.0045396 -0.0019015 -0.00098637 -0.0034834 0.76044 0.19974 -0.0011583 -0.0093105 0.014048 0.0031269 -0.0014022 -0.10859 0.00084514 -0.096885 0.10957 0.0077601 0.052538 -0.0010624 0.00040868 6.727e-05 -0.00090447 0.06685 0 0 -0.0027122 0 0.070979 0.19995 0.10894 0 0
1.4297 0.0012743 -0.0076606 0.023054 -0.0075366 0 -0.0047769 -0.00095975 -0.0091348 -0.0044366 -0.0061546 -0.012426 0.65939 0.17452 -0.00028956 -0.019529 0.016171 0.0035498 -0.0090402 -0.083367 0.0050958 -0.090296 0.11343 0.023622 0.069545 -0.0014184 0.00030245 0.00013672 -5.0347e-05 0.15835 0 0 -0.01207 0 0.057383 0.17259 0.085199 0 0
1.4336 0.001753 -0.005877 0.033789 -0.010715 0 -0.013203 -0.0066704 -0.013537 -0.010598 -0.014175 -0.018249 0.58391 0.15576 0.0019432 -0.025821 0.017141 0.0054641 -0.015924 -0.056961 0.011987 -0.081258 0.11441 0.039092 0.085723 -0.0011367 0.00024216 0.00061807 0.00052183 0.25762 0 0 -0.020254 0 0.044956 0.14967 0.062492 0 0
1.4375 -4.0194e-05 -0.0036381 0.013449 -0.011354 0 -0.016064 -0.013956 -0.016745 -0.019439 -0.020968 -0.025299 0.50971 0.14483 0.0036267 -0.025375 0.022295 0.0081905 -0.021669 -0.038269 0.017345 -0.07207 0.111 0.052678 0.095416 -0.00065988 0.00022034 0.00084921 0.00052387 0.35252 0 0 -0.028007 0 0.035978 0.13494 0.042511 0 0
1.4414 -0.0035793 -0.002223 -0.019325 -0.0079575 0 -0.011193 -0.019858 -0.018864 -0.02769 -0.022637 -0.034999 0.4158 0.13817 0.0030697 -0.019518 0.034766 0.010173 -0.02625 -0.031432 0.018724 -0.064862 0.10279 0.062547 0.095811 -0.00039978 0.00019604 0.00034926 0.00019164 0.42241 0 0 -0.034369 0 0.032267 0.12606 0.025934 0 0
1.4453 -0.007997 -0.0025401 -0.036458 -0.0039365 0 -0.0034233 -0.022453 -0.021019 -0.031597 -0.01946 -0.043944 0.30307 0.13311 0.00051905 -0.010268 0.052991 0.010361 -0.029271 -0.03373 0.017191 -0.059312 0.09 0.067763 0.088369 -0.00037975 0.0001322 -0.00055971 -6.4168e-05 0.45409 0 0 -0.036494 0 0.033876 0.11991 0.012896 0 0
1.4492 -0.012498 -0.0049103 -0.022101 -0.0040685 0 -0.00012983 -0.02178 -0.023558 -0.029302 -0.01548 -0.047254 0.1877 0.12816 -0.0019082 0.0011762 0.074937 0.0093269 -0.030106 -0.042371 0.015651 -0.054798 0.072618 0.06869 0.074512 -0.00033283 3.0772e-06 -0.00096329 -6.8805e-05 0.45049 0 0 -0.032392 0 0.040617 0.11471 0.0038064 0 0
1.4531 -0.016244 -0.0088763 0.014478 -0.0091673 0 -0.0043945 -0.019321 -0.024915 -0.022134 -0.014333 -0.043169 0.079177 0.12187 -0.0021665 0.013538 0.097331 0.0086811 -0.02783 -0.053154 0.015966 -0.050232 0.050671 0.066102 0.056458 -9.3872e-05 -0.00019343 -0.00027361 6.9182e-05 0.42471 0 0 -0.02366 0 0.051885 0.10871 -0.00074368 0 0
1.457 -0.018198 -0.013108 0.04474 -0.01498 0 -0.01261 -0.016814 -0.02293 -0.013819 -0.016031 -0.034115 -0.030788 0.1128 -0.00023858 0.025396 0.11134 0.0091569 -0.020123 -0.057036 0.017819 -0.04345 0.024466 0.060186 0.038965 0.0001567 -0.00040574 0.0010845 0.00021854 0.38785 0 0 -0.014924 0 0.064567 0.10124 0.0011114 0 0
1.4609 -0.017504 -0.01577 0.042487 -0.01645 0 -0.01843 -0.015251 -0.017382 -0.0080497 -0.017868 -0.023841 -0.15644 0.10202 0.0018481 0.036548 0.11474 0.0095392 -0.0084606 -0.052387 0.019818 -0.035006 -0.0030145 0.050711 0.024516 6.0445e-05 -0.00053656 0.0019821 0.00039177 0.34298 0 0 -0.010202 0 0.074281 0.094381 0.0074826 0 0
1.4648 -0.01423 -0.01545 0.0055582 -0.012526 0 -0.01847 -0.014468 -0.010695 -0.006133 -0.017731 -0.014412 -0.29852 0.090125 0.0019751 0.047025 0.10738 0.0079297 0.0063164 -0.040068 0.020967 -0.025915 -0.030503 0.038191 0.013148 -0.00051404 -0.00052752 0.0016245 0.00060444 0.28789 0 0 -0.0096533 0 0.079161 0.089374 0.017816 0 0
1.4688 -0.0096287 -0.012105 -0.040258 -0.0064588 0 -0.01408 -0.013347 -0.0056887 -0.0064098 -0.015684 -0.0060985 -0.44103 0.077818 -7.2686e-05 0.056835 0.090197 0.0042117 0.023168 -0.021809 0.020951 -0.017376 -0.056813 0.024595 0.0044141 -0.0012517 -0.00044317 0.00028167 0.00067187 0.21987 0 0 -0.0098603 0 0.07794 0.087142 0.031462 0 0
1.4727 -0.0054156 -0.0072017 -0.060372 -0.0018862 0 -0.0084145 -0.01058 -0.0027323 -0.0058138 -0.012499 0.0007936 -0.56816 0.066388 -0.0024767 0.065687 0.065895 0.00087875 0.040294 -0.0016812 0.019671 -0.011856 -0.080118 0.012595 -0.0032571 -0.0016018 -0.00042327 -0.0010018 0.00031395 0.1374 0 0 -0.0071637 0 0.069383 0.088581 0.047787 0 0
1.4766 -0.0025327 -0.0027832 -0.039493 0.00048373 0 -0.0030249 -0.0056965 0.00034101 -0.002309 -0.0078171 0.0053295 -0.68138 0.057845 -0.0031132 0.072695 0.042707 0.00088156 0.055403 0.014076 0.017263 -0.010802 -0.099452 0.00389 -0.01237 -0.0012424 -0.00050563 -0.0013718 -0.00045719 0.041363 0 0 -0.00073693 0 0.057704 0.091323 0.065503 0 0
1.4805 -0.00049183 -0.00014022 0.0048211 0.0021768 0 0.0022498 0.00032911 0.0052431 0.0036578 -0.00088383 0.00751 -0.79653 0.053314 -0.0013793 0.077189 0.024467 0.0044929 0.068224 0.024728 0.014619 -0.012863 -0.11516 -0.0018275 -0.022861 -0.00037228 -0.00051527 -0.0008223 -0.0011332 -0.060852 0 0 0.0072155 0 0.047719 0.092832 0.084261 0 0
1.4844 0.0020747 0.00088323 0.035909 0.003965 0 0.0069896 0.0055172 0.010529 0.0096642 0.0070534 0.0094907 -0.92455 0.053954 0.0015183 0.078498 0.012435 0.008649 0.078782 0.030912 0.013142 -0.016891 -0.12706 -0.0063431 -0.033918 0.00044436 -0.00020464 1.7533e-05 -0.0010563 -0.15185 0 0 0.013639 0 0.042486 0.091819 0.10435 0 0
1.4883 0.0061269 0.0014957 0.028512 0.0047862 0 0.009291 0.0082338 0.012581 0.013178 0.012323 0.013943 -1.059 0.060882 0.0037869 0.075996 0.0068794 0.0098302 0.087343 0.034174 0.013312 -0.02141 -0.13496 -0.011366 -0.044234 0.00074248 0.00044392 0.0005783 -7.6181e-05 -0.20991 0 0 0.01672 0 0.044872 0.087299 0.12625 0 0
1.4922 0.011297 0.0029621 -0.0097583 0.0038348 0 0.0078623 0.0084064 0.0096299 0.013255 0.011949 0.02073 -1.1851 0.077689 0.0044172 0.067973 0.0049726 0.0076675 0.094023 0.039634 0.013597 -0.023511 -0.13665 -0.017267 -0.049197 0.00051899 0.0010871 0.00074461 0.0011635 -0.22454 0 0 0.01633 0 0.059659 0.079577 0.15217 0 0
1.4961 0.016059 0.0058537 -0.044547 0.0027174 0 0.0044589 0.0075537 0.0044822 0.010945 0.0072531 0.025845 -1.2983 0.10089 0.0035562 0.05686 0.00011043 0.0054101 0.098979 0.049932 0.011558 -0.023413 -0.13322 -0.022947 -0.047856 0.00018124 0.0012774 0.00066364 0.0017035 -0.20932 0 0 0.0134 0 0.080477 0.073418 0.18148 0 0
1.5 0.018769 0.0099475 -0.043303 0.004357 0 0.0031508 0.0076051 0.0025747 0.0084047 0.0035613 0.024653 -1.4105 0.12846 0.0019632 0.043945 -0.009912 0.0065766 0.10115 0.064462 0.0066273 -0.022425 -0.1249 -0.026703 -0.040354 0.00014678 0.00090431 0.00039835 0.0011283 -0.19688 0 0 0.0094893 0 0.10313 0.07163 0.21336 0 0
1.5039 0.018764 0.014539 -0.0019996 0.0095436 0 0.0066237 0.0095597 0.0068759 0.0075975 0.0055912 0.016624 -1.535 0.15816 0.00038281 0.030521 -0.026282 0.011217 0.09935 0.081773 0.0015657 -0.022114 -0.11218 -0.027458 -0.027323 0.00046487 0.00034899 -7.3616e-05 -2.9789e-05 -0.21627 0 0 0.0066594 0 0.1235 0.076512 0.24667 0 0
1.5078 0.016807 0.018776 0.051878 0.015358 0 0.01348 0.013047 0.014789 0.009397 0.013082 0.006659 -1.6681 0.18627 -0.00066596 0.01855 -0.049396 0.015704 0.090925 0.098089 0.00037077 -0.025562 -0.095976 -0.02571 -0.010159 0.00079414 0.00012953 -0.00058769 -0.00076885 -0.27122 0 0 0.0068053 0 0.13504 0.09132 0.27903 0 0
1.5117 0.014697 0.021918 0.081447 0.017835 0 0.019656 0.016895 0.020452 0.013374 0.02125 0.0013149 -1.7904 0.20707 -0.00087761 0.010375 -0.074373 0.016223 0.073885 0.10583 0.0041548 -0.036381 -0.080264 -0.023705 0.0068001 0.00073806 0.00036258 -0.00074444 -0.00053463 -0.33971 0 0 0.010328 0 0.13203 0.11558 0.30566 0 0
1.5156 0.014323 0.023646 0.068809 0.016247 0 0.022485 0.019986 0.020346 0.018155 0.025548 0.0035026 -1.8882 0.21986 -0.00024256 0.0057963 -0.096484 0.012231 0.051073 0.1034 0.0092645 -0.053371 -0.068567 -0.024496 0.020903 0.0002181 0.00061946 -0.00029433 0.00030893 -0.39553 0 0 0.015485 0 0.11815 0.14395 0.32495 0 0
1.5195 0.016678 0.024319 0.027491 0.0142 0 0.022999 0.021762 0.016659 0.022164 0.02566 0.010742 -1.9697 0.22466 0.00088644 0.0045753 -0.11375 0.0063773 0.024625 0.090463 0.010139 -0.075447 -0.063128 -0.030123 0.031066 -0.00045662 0.00037467 0.00046933 0.00088402 -0.4315 0 0 0.019619 0 0.09632 0.17342 0.3359 0 0
1.5234 0.021376 0.024878 -0.0092257 0.016156 0 0.024146 0.022406 0.015083 0.02453 0.024806 0.01823 -2.0587 0.22227 0.0020296 0.0061992 -0.12486 0.0013813 -0.0028126 0.067659 0.0045116 -0.10101 -0.065903 -0.040056 0.036625 -0.00087472 -0.00039729 0.00086879 0.00063804 -0.46319 0 0 0.021499 0 0.070368 0.20088 0.33799 0 0
1.5273 0.026985 0.026277 -0.013747 0.023027 0 0.027278 0.022882 0.01936 0.025653 0.025787 0.023197 -2.1694 0.21552 0.0029801 0.0094952 -0.12968 -0.0024417 -0.024891 0.037392 -0.0042646 -0.12651 -0.080841 -0.051352 0.03695 -0.0008868 -0.0011213 0.0005015 -0.00020873 -0.51184 0 0 0.022393 0 0.049178 0.2209 0.33011 0 0
1.5313 0.032023 0.028865 0.015885 0.031462 0 0.030984 0.024726 0.028007 0.026912 0.028472 0.02634 -2.2912 0.21147 0.0038355 0.012089 -0.13414 -0.0064291 -0.038231 0.0073059 -0.010426 -0.1487 -0.10349 -0.060807 0.034963 -0.00070933 -0.0011614 -0.00029893 -0.00097338 -0.58503 0 0 0.024589 0 0.039153 0.23359 0.31758 0 0
1.5352 0.035905 0.032287 0.055498 0.037292 0 0.033301 0.029253 0.036176 0.029502 0.031163 0.029797 -2.3989 0.2132 0.0044746 0.013069 -0.14119 -0.010964 -0.042992 -0.019891 -0.011559 -0.16729 -0.13032 -0.067489 0.031967 -0.00068463 -0.00046077 -0.00076731 -0.0011723 -0.67327 0 0 0.028835 0 0.041051 0.24029 0.30309 0 0
1.5391 0.039086 0.035964 0.073499 0.039213 0 0.034338 0.036456 0.040349 0.033325 0.033448 0.034673 -2.4778 0.22262 0.0041126 0.011845 -0.15255 -0.014459 -0.039946 -0.042789 -0.011154 -0.18253 -0.15844 -0.073336 0.028707 -0.00094006 0.00038082 -0.00050515 -0.00085496 -0.7624 0 0 0.033558 0 0.054593 0.24208 0.28838 0 0
1.543 0.042314 0.039569 0.055107 0.039079 0 0.036105 0.044594 0.041064 0.037057 0.036716 0.040701 -2.5367 0.24151 0.0017548 0.0078298 -0.16963 -0.015236 -0.030908 -0.060607 -0.015268 -0.19536 -0.18401 -0.081129 0.025701 -0.0012764 0.00067325 9.4909e-05 -0.00037547 -0.84626 0 0 0.036814 0 0.078306 0.24029 0.27511 0 0
1.5469 0.045698 0.042906 0.014257 0.039312 0 0.039933 0.051152 0.041421 0.039544 0.041839 0.047495 -2.5968 0.26753 -0.0025753 0.0010248 -0.19003 -0.013906 -0.021995 -0.075592 -0.026534 -0.20873 -0.20188 -0.091738 0.022441 -0.0013843 0.00026209 0.00029452 2.4054e-05 -0.92682 0 0 0.038776 0 0.10476 0.23683 0.2637 0 0
1.5508 0.048508 0.045437 -0.016454 0.040809 0 0.044791 0.054564 0.043586 0.04124 0.047286 0.055122 -2.6692 0.2933 -0.0070988 -0.0071757 -0.20875 -0.013166 -0.017595 -0.091133 -0.041385 -0.22405 -0.21293 -0.1034 0.018034 -0.0011659 -0.00040283 -0.00014531 0.00033361 -1.0051 0 0 0.041787 0 0.1266 0.23312 0.25253 0 0
1.5547 0.049869 0.046268 -0.011183 0.043252 0 0.048484 0.055134 0.047105 0.044044 0.050375 0.063234 -2.7462 0.31462 -0.0091901 -0.016245 -0.22339 -0.015017 -0.019058 -0.10818 -0.053158 -0.24129 -0.21793 -0.11371 0.011892 -0.0008464 -0.00076774 -0.00066273 0.00055655 -1.0751 0 0 0.047756 0 0.14094 0.22961 0.24078 0 0
1.5586 0.049614 0.044997 0.027844 0.046364 0 0.050015 0.054286 0.050249 0.049383 0.050251 0.070377 -2.812 0.32762 -0.0075214 -0.025678 -0.23205 -0.018645 -0.026937 -0.12718 -0.057979 -0.25994 -0.21807 -0.12207 0.0035265 -0.00076783 -0.00068622 -0.00050015 0.00053186 -1.1283 0 0 0.055791 0 0.14579 0.22678 0.22786 0 0
1.5625 0.04843 0.042652 0.071082 0.049812 0 0.050068 0.053017 0.052228 0.056291 0.048872 0.074905 -2.8593 0.32547 -0.0035301 -0.034805 -0.23256 -0.021533 -0.040478 -0.14706 -0.057812 -0.27777 -0.21536 -0.12981 -0.0079369 -0.00107 -0.00044655 0.00042816 8.8793e-05 -1.1615 0 0 0.062823 0 0.13944 0.22589 0.21369 0 0
1.5664 0.047188 0.041469 0.08535 0.052129 0 0.049235 0.051294 0.053627 0.061596 0.048671 0.076501 -2.8933 0.3107 -0.00060021 -0.042938 -0.22893 -0.022533 -0.053765 -0.16407 -0.058069 -0.29144 -0.21297 -0.13771 -0.02144 -0.0015552 -0.00038321 0.0013625 -0.0006386 -1.1784 0 0 0.066566 0 0.12867 0.22826 0.201 0 0
1.5703 0.046212 0.04322 0.061639 0.051125 0 0.046831 0.048965 0.055024 0.062371 0.049789 0.076013 -2.9213 0.28883 -0.001392 -0.049556 -0.22446 -0.023207 -0.063524 -0.1763 -0.06236 -0.29984 -0.21154 -0.14375 -0.035727 -0.0018457 -0.00054548 0.0014383 -0.0011676 -1.1831 0 0 0.067365 0 0.11861 0.23428 0.19221 0 0
1.5742 0.045152 0.047408 0.023307 0.046561 0 0.042431 0.046813 0.055919 0.058453 0.050342 0.073382 -2.944 0.26413 -0.0055992 -0.054038 -0.22097 -0.025712 -0.067917 -0.18257 -0.069371 -0.30226 -0.21103 -0.14392 -0.049793 -0.0016743 -0.00073609 0.00057618 -0.0010483 -1.1731 0 0 0.066823 0 0.11246 0.24404 0.18919 0 0
1.5781 0.043413 0.05113 0.0066931 0.042058 0 0.038328 0.046113 0.05538 0.052565 0.049349 0.066445 -2.9569 0.24197 -0.010153 -0.055523 -0.22007 -0.029699 -0.065431 -0.18185 -0.074447 -0.2982 -0.21092 -0.13581 -0.062382 -0.001055 -0.00077497 -0.00040609 -0.00031939 -1.1403 0 0 0.065003 0 0.1134 0.2574 0.19409 0 0
1.582 0.040598 0.051057 0.029974 0.042733 0 0.038887 0.046887 0.053314 0.047864 0.048383 0.053238 -2.9592 0.23229 -0.01172 -0.051722 -0.22161 -0.032088 -0.056086 -0.17375 -0.074086 -0.28749 -0.20916 -0.12146 -0.070596 -0.00023609 -0.00064786 -0.00057541 0.00045739 -1.079 0 0 0.05999 0 0.12396 0.27218 0.20942 0 0
1.5859 0.03662 0.045982 0.076681 0.049468 0 0.045903 0.046986 0.050401 0.045305 0.049401 0.036256 -2.9571 0.23414 -0.0093181 -0.043738 -0.22239 -0.03037 -0.045241 -0.16265 -0.069186 -0.27389 -0.20512 -0.10645 -0.074239 0.00046512 -0.00043699 0.00023288 0.0006725 -0.9925 0 0 0.050889 0 0.13815 0.28456 0.22939 0 0
1.5898 0.031748 0.037765 0.10808 0.055714 0 0.054493 0.043602 0.046637 0.043351 0.051209 0.023638 -2.9572 0.24579 -0.0048968 -0.032205 -0.22098 -0.025834 -0.035214 -0.15008 -0.064365 -0.25865 -0.19887 -0.095866 -0.072956 0.00079544 -0.00022513 0.0012839 0.00020902 -0.89308 0 0 0.040785 0 0.15262 0.29261 0.25064 0 0
1.5938 0.026831 0.029955 0.094198 0.051745 0 0.055143 0.036166 0.04065 0.040033 0.049302 0.023948 -2.96 0.26452 -0.0016055 -0.018089 -0.21646 -0.022886 -0.027991 -0.13741 -0.064106 -0.24296 -0.1908 -0.090684 -0.066628 0.00062032 -0.00012497 0.0016383 -0.0004774 -0.795 0 0 0.03537 0 0.1641 0.29479 0.26969 0 0
1.5977 0.02339 0.025401 0.038259 0.034054 0 0.041876 0.027632 0.031385 0.034975 0.040285 0.037718 -2.9617 0.28452 -0.0013805 -0.0034674 -0.2085 -0.024782 -0.026075 -0.1261 -0.068908 -0.22836 -0.18208 -0.087451 -0.054783 -4.7244e-05 -0.00031203 0.00096878 -0.00080266 -0.70697 0 0 0.037328 0 0.1673 0.28886 0.28034 0 0
1.6016 0.023024 0.024833 -0.024693 0.011153 0 0.019403 0.022442 0.02065 0.029271 0.026388 0.053651 -2.962 0.29629 -0.0037704 0.0076016 -0.20097 -0.030185 -0.028728 -0.11678 -0.074416 -0.21635 -0.1752 -0.081144 -0.039559 -0.001017 -0.00086718 -0.0002316 -0.00057125 -0.62817 0 0 0.041947 0 0.16059 0.27697 0.27887 0 0
1.6055 0.026228 0.027197 -0.053053 -0.0011187 0 0.0015764 0.022833 0.013178 0.023743 0.014711 0.05481 -2.9672 0.29722 -0.0066488 0.013349 -0.19716 -0.034213 -0.033651 -0.10948 -0.074224 -0.20743 -0.17118 -0.068469 -0.023418 -0.0019482 -0.001523 -0.001136 -7.981e-05 -0.54999 0 0 0.039457 0 0.14704 0.26258 0.26761 0 0
1.6094 0.031654 0.030871 -0.028411 0.0077776 0 0.0011058 0.027017 0.012997 0.017987 0.011229 0.031531 -2.9828 0.28644 -0.0079726 0.01271 -0.19897 -0.032944 -0.039646 -0.10463 -0.064433 -0.20223 -0.17057 -0.049578 -0.0079537 -0.0024876 -0.0016799 -0.0012481 0.00023069 -0.46407 0 0 0.023395 0 0.12873 0.24755 0.24835 0 0
1.6133 0.036796 0.034487 0.031469 0.0333 0 0.019108 0.030969 0.019181 0.011562 0.015513 -0.0090673 -3.005 0.26426 -0.007196 0.005023 -0.20788 -0.026816 -0.045554 -0.1028 -0.046812 -0.20131 -0.17371 -0.028136 0.005201 -0.0024577 -0.00086936 -0.00068981 0.00017509 -0.37419 0 0 -0.0022193 0 0.10818 0.23362 0.22367 0 0
1.6172 0.039745 0.037005 0.084766 0.05813 0 0.043892 0.031945 0.025657 0.0058823 0.021648 -0.045591 -3.0218 0.23362 -0.0054569 -0.010658 -0.2254 -0.019722 -0.050569 -0.10683 -0.028242 -0.20671 -0.18125 -0.010476 0.012042 -0.0019453 0.00069977 2.0479e-05 -0.00010563 -0.30393 0 0 -0.024037 0 0.090018 0.22245 0.19934 0 0
1.6211 0.040405 0.037665 0.094078 0.065355 0 0.060121 0.030277 0.026214 0.0041832 0.024272 -0.056175 -3.0224 0.20432 -0.0045645 -0.028995 -0.24547 -0.015193 -0.055877 -0.11584 -0.016609 -0.21607 -0.19086 -0.0036885 0.012762 -0.0012065 0.0021228 0.00041994 -0.00038794 -0.28947 0 0 -0.028798 0 0.075495 0.21194 0.18001 0 0
1.625 0.039931 0.036273 0.052202 0.051561 0 0.060155 0.028067 0.020395 0.00892 0.023296 -0.033621 -3.0058 0.18007 -0.0055511 -0.04761 -0.26546 -0.013705 -0.062433 -0.12921 -0.015899 -0.22831 -0.20174 -0.012216 0.007188 -0.00048057 0.0024816 0.00041726 -0.0005925 -0.35599 0 0 -0.013286 0 0.064032 0.2006 0.16675 0 0
1.6289 0.038974 0.033485 -0.012258 0.028828 0 0.048011 0.026709 0.014472 0.019072 0.022647 0.0095116 -2.9767 0.16353 -0.0078039 -0.064417 -0.28327 -0.013369 -0.071026 -0.14589 -0.02394 -0.24235 -0.2132 -0.034277 -0.0046618 0.00011444 0.0016475 0.00028466 -0.00075558 -0.49269 0 0 0.013602 0 0.054669 0.18718 0.15993 0 0
1.6328 0.036687 0.030458 -0.054287 0.014326 0 0.033717 0.026026 0.016052 0.030351 0.025102 0.049673 -2.9359 0.1575 -0.0094631 -0.076621 -0.29669 -0.012483 -0.082761 -0.16385 -0.034365 -0.25669 -0.22439 -0.061356 -0.023125 0.00053343 0.00040771 0.00037635 -0.0008481 -0.64955 0 0 0.038071 0 0.045331 0.17008 0.1594 0 0
1.6367 0.031717 0.027921 -0.04465 0.016598 0 0.024412 0.025486 0.027144 0.038468 0.029306 0.068352 -2.8789 0.15925 -0.0088984 -0.082755 -0.30636 -0.010967 -0.097158 -0.17821 -0.041238 -0.2694 -0.23408 -0.082811 -0.046468 0.00071335 -0.00025344 0.00079302 -0.00072001 -0.76521 0 0 0.051399 0 0.032666 0.14997 0.16188 0 0
1.6406 0.024178 0.025593 0.008061 0.029726 0 0.020198 0.025454 0.042091 0.042342 0.031988 0.063609 -2.8044 0.16264 -0.0061502 -0.084764 -0.31494 -0.0097153 -0.11206 -0.18656 -0.04287 -0.28014 -0.24164 -0.093085 -0.071552 0.00058791 -1.7745e-05 0.0012575 -0.00026644 -0.80725 0 0 0.054457 0 0.016437 0.1298 0.16464 0 0
1.6445 0.016379 0.022598 0.06326 0.039318 0 0.016974 0.026677 0.052174 0.044094 0.032127 0.04916 -2.7238 0.16447 -0.003067 -0.083687 -0.32334 -0.0093557 -0.12599 -0.18751 -0.042164 -0.28866 -0.24637 -0.095439 -0.09656 0.00020602 0.00060824 0.0013354 0.00038612 -0.79091 0 0 0.054155 0 -0.002893 0.1115 0.16698 0 0
1.6484 0.011256 0.018513 0.079459 0.034546 0 0.011957 0.028712 0.052418 0.046028 0.031848 0.042469 -2.6553 0.16176 -0.0018771 -0.080713 -0.33213 -0.01004 -0.13737 -0.18009 -0.04364 -0.29473 -0.24759 -0.098154 -0.11961 -0.00020873 0.0009413 0.00084798 0.00092439 -0.75885 0 0 0.056192 0 -0.024369 0.097034 0.16869 0 0
1.6523 0.0099221 0.013912 0.046966 0.016428 0 0.0063451 0.029613 0.044532 0.047879 0.033121 0.051247 -2.6074 0.15019 -0.0033649 -0.077486 -0.33939 -0.0119 -0.14246 -0.16227 -0.049644 -0.29676 -0.24322 -0.10594 -0.13645 -0.00038526 0.00083288 0.00010334 0.0011123 -0.73969 0 0 0.060623 0 -0.044779 0.09 0.17144 0 0
1.6563 0.010812 0.0098587 -0.0046799 -0.0034904 0 0.0036258 0.02771 0.034102 0.047141 0.034606 0.068382 -2.5675 0.13296 -0.0062932 -0.075004 -0.34103 -0.014849 -0.14087 -0.1386 -0.058428 -0.29381 -0.2346 -0.11434 -0.14616 -0.00023536 0.00068667 -0.00032479 0.00099811 -0.7234 0 0 0.062991 0 -0.060673 0.088333 0.17756 0 0
1.6602 0.011269 0.0069882 -0.031459 -0.012157 0 0.0061507 0.023568 0.025542 0.041804 0.032704 0.078431 -2.5117 0.11304 -0.0085873 -0.073095 -0.3346 -0.017667 -0.13265 -0.11144 -0.065113 -0.28465 -0.22297 -0.1128 -0.14892 4.5328e-05 0.00084151 -0.00011329 0.00083502 -0.67453 0 0 0.058663 0 -0.070933 0.08981 0.18774 0 0
1.6641 0.0099486 0.0051913 -0.011383 -0.0045917 0 0.013101 0.019606 0.019544 0.032345 0.025641 0.069871 -2.4274 0.09289 -0.0091004 -0.071451 -0.31843 -0.017966 -0.11774 -0.082473 -0.064613 -0.26811 -0.20951 -0.093802 -0.14497 0.00013804 0.0010921 0.00049529 0.00079878 -0.56705 0 0 0.046176 0 -0.074966 0.092505 0.2021 0 0
1.668 0.007636 0.0041404 0.038078 0.012726 0 0.020697 0.017451 0.014327 0.02096 0.015595 0.043288 -2.3259 0.07573 -0.0082442 -0.069422 -0.29065 -0.013961 -0.095787 -0.053463 -0.054642 -0.24222 -0.19587 -0.059651 -0.13468 -0.00010574 0.00092586 0.0009232 0.00081102 -0.40526 0 0 0.027565 0 -0.072339 0.093754 0.22022 0 0
1.6719 0.0058965 0.003814 0.075864 0.026553 0 0.023845 0.015871 0.0081999 0.0092812 0.006214 0.0095853 -2.2322 0.065176 -0.0070201 -0.065647 -0.25335 -0.0065656 -0.067372 -0.026474 -0.037093 -0.20638 -0.18483 -0.020611 -0.12022 -0.00051369 0.00019259 0.00082252 0.00066014 -0.21316 0 0 0.0065911 0 -0.065011 0.0899 0.23827 0 0
1.6758 0.0052213 0.0042519 0.071871 0.026084 0 0.018533 0.011794 0.00067689 -0.0026414 -0.001455 -0.0192 -2.161 0.059748 -0.0056955 -0.059776 -0.21424 0.00079118 -0.03615 -0.0019371 -0.016918 -0.16629 -0.17656 0.013512 -0.1049 -0.00072923 -0.00060154 0.00039017 0.00028163 -0.0095023 0 0 -0.013205 0 -0.057055 0.081404 0.25233 0 0
1.6797 0.0046451 0.0048614 0.030411 0.010321 0 0.004577 0.0035631 -0.0080202 -0.015096 -0.0095827 -0.038195 -2.1046 0.058603 -0.0036603 -0.051424 -0.17703 0.005069 -0.0041227 0.01962 0.00098745 -0.12543 -0.17059 0.04009 -0.089927 -0.00050607 -0.00076227 0.00010402 -0.00011436 0.20074 0 0 -0.029633 0 -0.050187 0.068751 0.2603 0 0
1.6836 0.0029936 0.0043525 -0.015776 -0.011314 0 -0.012745 -0.007039 -0.01735 -0.027058 -0.019854 -0.050462 -2.0437 0.060713 -0.00055711 -0.040263 -0.14505 0.0064472 0.026556 0.037686 0.014928 -0.087497 -0.16608 0.062714 -0.076242 0.00010353 -0.00014202 0.00018874 -0.00021181 0.41015 0 0 -0.042141 0 -0.045816 0.052756 0.26052 0 0
1.6875 0.00016766 0.0017538 -0.033439 -0.025541 0 -0.024427 -0.016224 -0.025965 -0.036341 -0.029976 -0.06088 -1.9682 0.064933 0.0027538 -0.025155 -0.12296 0.0078956 0.051233 0.050386 0.027067 -0.059902 -0.16059 0.084538 -0.064747 0.00080643 0.00067842 0.00042013 0.00012027 0.59017 0 0 -0.051301 0 -0.045413 0.035015 0.25036 0 0
1.6914 -0.0028971 -0.0024087 -0.014324 -0.024477 0 -0.02331 -0.021551 -0.03153 -0.041379 -0.03497 -0.06974 -1.8863 0.070086 0.0046656 -0.0066947 -0.10833 0.011662 0.067092 0.05777 0.04062 -0.044893 -0.1514 0.10324 -0.054669 0.0012802 0.00097312 0.00047248 0.00070619 0.69671 0 0 -0.057488 0 -0.046665 0.01856 0.23392 0 0
1.6953 -0.0052603 -0.0061472 0.021 -0.01106 0 -0.010026 -0.023577 -0.032033 -0.042305 -0.032195 -0.072104 -1.8131 0.076228 0.0043184 0.014035 -0.097757 0.016396 0.074181 0.06064 0.055602 -0.040216 -0.13837 0.11249 -0.045462 0.0013466 0.0005848 0.00036157 0.0012101 0.69902 0 0 -0.059499 0 -0.047033 0.0048857 0.21511 0 0
1.6992 -0.006623 -0.0074961 0.041102 0.0034139 0 0.0061492 -0.024167 -0.027646 -0.03994 -0.024418 -0.062988 -1.7529 0.083526 0.0024544 0.036031 -0.089264 0.018197 0.072615 0.059531 0.067052 -0.043885 -0.12194 0.10787 -0.037049 0.0010112 1.0769e-05 0.00041839 0.0013804 0.60383 0 0 -0.05464 0 -0.044583 -0.0048602 0.19656 0 0
1.7031 -0.0069741 -0.0061147 0.027793 0.0079796 0 0.013668 -0.023657 -0.020869 -0.034069 -0.017167 -0.043016 -1.6948 0.092252 0.00065655 0.05787 -0.080894 0.014669 0.062889 0.05516 0.068136 -0.052966 -0.1033 0.09087 -0.029595 0.0004167 -0.00017912 0.00081253 0.0011687 0.4501 0 0 -0.04102 0 -0.03704 -0.0093902 0.1812 0 0
1.707 -0.0060403 -0.003449 -0.011012 0.00044907 0 0.0078497 -0.020296 -0.014268 -0.023575 -0.01309 -0.019195 -1.6245 0.1018 -0.00016559 0.075376 -0.0723 0.0077204 0.047289 0.04909 0.056091 -0.06117 -0.087475 0.067516 -0.024769 -0.00021193 9.2962e-05 0.0012361 0.00068348 0.28067 0 0 -0.020554 0 -0.021429 -0.0064105 0.17281 0 0
1.7109 -0.0035478 -0.0013263 -0.047287 -0.011041 0 -0.0051154 -0.01268 -0.0080535 -0.008762 -0.0095902 -0.00028003 -1.539 0.10979 -0.00034011 0.086721 -0.065674 0.0020889 0.031252 0.043194 0.035716 -0.06512 -0.078082 0.043609 -0.023057 -0.00062229 0.00046993 0.0012069 0.00010677 0.11918 0 0 0.00043997 0 -0.0016677 0.001355 0.16891 0 0
1.7148 -5.8661e-05 -0.00041556 -0.052929 -0.01483 0 -0.013374 -0.0023236 -0.00037272 0.0068667 -0.0023494 0.0092186 -1.4472 0.11435 -0.00051984 0.090766 -0.062517 0.0011259 0.01674 0.037793 0.016661 -0.064631 -0.076695 0.02146 -0.024708 -0.00062498 0.0006885 0.00068502 -0.00033467 -0.029205 0 0 0.014682 0 0.019476 0.012416 0.16768 0 0
1.7188 0.0028775 -1.0279e-06 -0.020563 -0.0055933 0 -0.0095763 0.0068102 0.0097115 0.018164 0.0092544 0.011739 -1.3602 0.11372 -0.00055891 0.086835 -0.06391 0.0041249 0.0052905 0.032962 0.006202 -0.060246 -0.084112 0.0003731 -0.02965 -0.00020151 0.00089933 0.00023476 -0.00040871 -0.16291 0 0 0.019295 0 0.038931 0.024978 0.1671 0 0
1.7227 0.0038738 0.00095153 0.029261 0.010844 0 0.0030524 0.011612 0.019877 0.022451 0.02092 0.014497 -1.2806 0.10444 0.00031469 0.073757 -0.070867 0.0075781 -0.0014404 0.028164 0.0037083 -0.054277 -0.10074 -0.020886 -0.037352 0.00045559 0.0013944 0.00043738 -1.5844e-05 -0.27739 0 0 0.018419 0 0.050603 0.035507 0.16339 0 0
1.7266 0.0031335 0.0027364 0.061356 0.022086 0 0.014198 0.012565 0.025892 0.022147 0.027621 0.024248 -1.204 0.086746 0.0021866 0.055203 -0.079206 0.0085369 -0.0049214 0.022207 0.0017892 -0.051224 -0.11993 -0.042439 -0.044674 0.0010301 0.0020992 0.0011688 0.00065422 -0.37277 0 0 0.020085 0 0.04999 0.039653 0.15324 0 0
1.7305 0.0025244 0.0049083 0.052274 0.019695 0 0.016076 0.013041 0.025728 0.022819 0.028403 0.042281 -1.1268 0.064085 0.0037287 0.035234 -0.08454 0.006514 -0.0073344 0.015024 -0.0068429 -0.05192 -0.13549 -0.063135 -0.04942 0.0012516 0.0024863 0.0016198 0.0011632 -0.45944 0 0 0.029352 0 0.03885 0.036923 0.13702 0 0
1.7344 0.0039962 0.0070707 0.010169 0.0068617 0 0.010182 0.015926 0.022135 0.028081 0.026546 0.062552 -1.0493 0.038941 0.0032563 0.016197 -0.084096 0.0026752 -0.0098424 0.0069596 -0.022941 -0.055952 -0.14331 -0.080671 -0.050275 0.0010341 0.0020739 0.0011438 0.0011411 -0.54644 0 0 0.043482 0 0.018958 0.027469 0.11519 0 0
1.7383 0.0078745 0.0093819 -0.029691 -0.0036572 0 0.0051491 0.021046 0.020531 0.036143 0.025392 0.074435 -0.97221 0.014217 0.0006122 0.00032582 -0.075388 -0.0017737 -0.013514 -0.0013465 -0.040254 -0.062134 -0.13952 -0.091543 -0.046172 0.000508 0.00097133 2.533e-05 0.00063545 -0.62209 0 0 0.053568 0 -0.0069031 0.012148 0.08873 0 0
1.7422 0.012765 0.012251 -0.033076 -0.00017053 0 0.0082117 0.025767 0.023881 0.041325 0.024917 0.06926 -0.89258 -0.0033528 -0.0023293 -0.0086828 -0.054853 -0.0058777 -0.019399 -0.0071665 -0.05093 -0.065223 -0.11628 -0.092 -0.035432 -4.8457e-05 -0.00015089 -0.00073788 0.00011816 -0.65269 0 0 0.051588 0 -0.03061 -0.0053413 0.060097 0 0
1.7461 0.017073 0.015762 0.0037257 0.017561 0 0.018517 0.027695 0.029606 0.038989 0.022849 0.046952 -0.8064 -0.012786 -0.0034207 -0.013124 -0.029558 -0.0083013 -0.026062 -0.0092441 -0.051615 -0.061867 -0.08137 -0.080736 -0.021763 -0.00034005 -0.00066203 -0.00047692 5.7426e-05 -0.60928 0 0 0.036962 0 -0.045272 -0.019025 0.033258 0 0
1.75 0.020436 0.019605 0.049484 0.037315 0 0.028292 0.02651 0.031763 0.029233 0.018485 0.017612 -0.71544 -0.014131 -0.0025501 -0.014195 -0.0031066 -0.0077506 -0.032727 -0.0073477 -0.04519 -0.051475 -0.038978 -0.061393 -0.0067952 -0.00021438 -0.00051562 0.00041528 0.00043479 -0.49969 0 0 0.017124 0 -0.048617 -0.026688 0.0097795 0 0
1.7539 0.023601 0.023499 0.064403 0.0442 0 0.030267 0.02347 0.026573 0.016355 0.014265 -0.0044941 -0.6283 -0.0079274 -0.0019002 -0.013054 0.021285 -0.0047663 -0.038759 -0.0017194 -0.037601 -0.034398 0.0065451 -0.041708 0.0080009 0.00020802 -0.00018774 0.00090403 0.00072055 -0.37177 0 0 0.0018046 0 -0.03961 -0.026952 -0.0090768 0 0
1.7578 0.027141 0.02741 0.034931 0.033256 0 0.024248 0.019894 0.016101 0.0054043 0.013176 -0.011022 -0.55179 0.0048927 -0.0036082 -0.01106 0.039317 -0.0025263 -0.043448 0.0066682 -0.033335 -0.012479 0.048534 -0.028765 0.020736 0.00055032 -0.00012548 0.00044966 0.00040372 -0.28072 0 0 -0.0039471 0 -0.017867 -0.018666 -0.02145 0 0
1.7617 0.030642 0.03118 -0.01417 0.014098 0 0.017118 0.01668 0.0067946 -0.00060507 0.015251 -0.0056391 -0.48094 0.020746 -0.0071721 -0.0091943 0.049387 -0.0045666 -0.047086 0.013734 -0.033222 0.0068545 0.078975 -0.024098 0.030197 0.00042342 -0.00031539 -0.00040581 -0.00041936 -0.25106 0 0 -0.0022583 0 0.0092271 -0.0057231 -0.026852 0 0
1.7656 0.033289 0.034121 -0.041385 0.0033751 0 0.016808 0.015011 0.0044252 -0.00095795 0.017604 -0.00019657 -0.39955 0.037108 -0.0094746 -0.00712 0.054784 -0.010958 -0.050642 0.01662 -0.035232 0.018813 0.097903 -0.023473 0.037131 -0.00021833 -0.00038752 -0.00066783 -0.0010255 -0.26983 0 0 0.0010422 0 0.033674 0.0068975 -0.027098 0 0
1.7695 0.034974 0.035353 -0.023893 0.01124 0 0.025784 0.016569 0.0099938 0.0038512 0.018063 -0.0035332 -0.29299 0.053411 -0.00768 -0.0044223 0.05719 -0.01723 -0.054585 0.013719 -0.036601 0.020966 0.10567 -0.022005 0.041804 -0.00092494 -6.5827e-05 -2.0276e-05 -0.00071049 -0.3142 0 0 0.0022418 0 0.051445 0.017016 -0.022663 0 0
1.7734 0.036478 0.034776 0.024626 0.033125 0 0.039332 0.022195 0.019702 0.012588 0.018035 -0.012733 -0.16159 0.06949 -0.0022097 -0.00066265 0.058312 -0.018241 -0.059298 0.0038121 -0.035695 0.011666 0.10347 -0.019837 0.044535 -0.0010439 0.00054507 0.00083533 0.00049311 -0.38044 0 0 0.0027534 0 0.059215 0.022975 -0.014055 0 0
1.7773 0.038412 0.033593 0.067835 0.053542 0 0.049376 0.030272 0.028309 0.023017 0.021011 -0.015228 -0.021482 0.086767 0.0032337 0.004649 0.059317 -0.013759 -0.064882 -0.01511 -0.033188 -0.011052 0.093663 -0.022708 0.045111 -0.00030499 0.001085 0.0010166 0.0017506 -0.48239 0 0 0.0071638 0 0.052779 0.024307 -0.00094144 0 0
1.7813 0.04025 0.033533 0.077527 0.058452 0 0.050355 0.037141 0.032796 0.032359 0.02834 -0.00034369 0.10813 0.10669 0.0047338 0.010049 0.058865 -0.0097831 -0.070177 -0.038506 -0.032308 -0.038987 0.083175 -0.036708 0.0441 0.00082491 0.0012581 0.00049132 0.0021234 -0.62427 0 0 0.018588 0 0.039909 0.026344 0.014856 0 0
1.7852 0.040667 0.03529 0.054071 0.045902 0 0.042785 0.039876 0.033845 0.038973 0.037235 0.030164 0.21937 0.12946 0.0014379 0.014287 0.055348 -0.013395 -0.074469 -0.063576 -0.037376 -0.067515 0.074456 -0.062251 0.041857 0.0014388 0.0010014 8.9349e-05 0.0013888 -0.78194 0 0 0.035535 0 0.025985 0.03238 0.032496 0 0
1.7891 0.038904 0.037686 0.021916 0.026692 0 0.032453 0.03896 0.034753 0.043647 0.043437 0.062426 0.31941 0.15489 -0.0039236 0.01633 0.047547 -0.02574 -0.077264 -0.08811 -0.050481 -0.093165 0.06896 -0.092994 0.03881 0.00097197 0.00042645 0.00047186 0.00020844 -0.91644 0 0 0.052727 0 0.015211 0.044734 0.051323 0 0
1.793 0.035597 0.038505 0.0080891 0.015337 0 0.026255 0.037959 0.038869 0.048627 0.045541 0.081444 0.42261 0.18226 -0.0075004 0.014756 0.033907 -0.040312 -0.078015 -0.10934 -0.068435 -0.11181 0.067809 -0.12041 0.035719 -0.0002314 -0.00027936 0.0012749 -0.0004927 -1.0051 0 0 0.064824 0 0.012865 0.066021 0.070568 0 0
1.7969 0.032147 0.036308 0.022695 0.019086 0 0.027555 0.040176 0.047037 0.054949 0.046011 0.082766 0.54033 0.20836 -0.007318 0.0087496 0.014972 -0.048744 -0.07688 -0.12424 -0.083392 -0.12024 0.069829 -0.13939 0.034586 -0.0011532 -0.00087181 0.0014703 -0.00032084 -1.0557 0 0 0.069913 0 0.022735 0.095252 0.089042 0 0
1.8008 0.02937 0.031562 0.05403 0.033293 0 0.033967 0.045377 0.056433 0.060842 0.047757 0.074713 0.67684 0.23087 -0.0043022 0.00044564 -0.0054213 -0.048583 -0.075016 -0.13408 -0.088107 -0.122 0.071752 -0.14999 0.036045 -0.000987 -0.0010888 0.00057121 0.00035522 -1.0879 0 0 0.070195 0 0.039273 0.12575 0.10649 0 0
1.8047 0.026936 0.026159 0.078009 0.045779 0 0.039012 0.049804 0.061794 0.06311 0.050306 0.070005 0.83124 0.24864 -0.0010008 -0.0090389 -0.025761 -0.045236 -0.072746 -0.13935 -0.082088 -0.11872 0.071801 -0.15456 0.040114 0.00013849 -0.00082002 -0.00071118 0.00087025 -1.1049 0 0 0.069676 0 0.058971 0.15379 0.12295 0 0
1.8086 0.02412 0.021936 0.074068 0.046073 0 0.036752 0.049439 0.0588 0.060132 0.050036 0.074854 0.99965 0.26089 0.00039419 -0.018581 -0.04493 -0.046058 -0.070247 -0.1407 -0.072646 -0.11216 0.068316 -0.15409 0.046459 0.0012889 -0.00027426 -0.001171 0.00088521 -1.0865 0 0 0.070717 0 0.078032 0.1759 0.13857 0 0
1.8125 0.020824 0.019577 0.038984 0.032682 0 0.026363 0.04336 0.047455 0.053193 0.044222 0.084553 1.175 0.2665 -0.00086332 -0.026621 -0.063119 -0.052519 -0.066965 -0.13844 -0.068676 -0.10435 0.058274 -0.14697 0.053479 0.0015759 0.00012325 -0.00042275 0.00055844 -1.0095 0 0 0.071915 0 0.089547 0.18634 0.15375 0 0
1.8164 0.017629 0.018608 -0.0087867 0.013676 0 0.013186 0.034155 0.032624 0.044708 0.034253 0.087833 1.3472 0.26856 -0.0041268 -0.033157 -0.084166 -0.058303 -0.061745 -0.1336 -0.072065 -0.096662 0.042341 -0.13066 0.05781 0.00089901 0.00011847 0.00065602 0.00020383 -0.87016 0 0 0.068718 0 0.091193 0.18706 0.16887 0 0
1.8203 0.014913 0.018039 -0.039109 0.00069441 0 0.0050228 0.025359 0.020696 0.035461 0.024368 0.075177 1.5081 0.26921 -0.0079114 -0.038897 -0.11042 -0.05515 -0.054158 -0.12615 -0.074886 -0.088807 0.022332 -0.10399 0.058131 -0.00010608 -7.1328e-05 0.00088066 -9.4755e-05 -0.68408 0 0 0.05649 0 0.08464 0.18163 0.18343 0 0
1.8242 0.012225 0.016891 -0.031558 0.00059025 0 0.0060941 0.018622 0.014778 0.024132 0.017342 0.044849 1.6574 0.26958 -0.010528 -0.04425 -0.14298 -0.040592 -0.044119 -0.11561 -0.065929 -0.080347 -0.00029967 -0.068259 0.053888 -0.00076736 6.6465e-05 6.0771e-05 -0.0004818 -0.46794 0 0 0.034151 0 0.071205 0.17231 0.1966 0 0
1.8281 0.0087915 0.014386 0.0061068 0.01043 0 0.013369 0.013067 0.012474 0.0096623 0.011901 0.0038798 1.8048 0.27059 -0.010838 -0.049619 -0.18243 -0.020225 -0.031812 -0.1011 -0.041224 -0.070567 -0.02363 -0.027399 0.044946 -0.00095311 0.00078223 -0.00081262 -0.0010112 -0.22904 0 0 0.005932 0 0.052748 0.16154 0.20699 0 0
1.832 0.0045675 0.010156 0.039915 0.019504 0 0.018496 0.0068473 0.0082475 -0.0063713 0.0045491 -0.035253 1.9625 0.27154 -0.0089745 -0.054313 -0.22413 -0.0028712 -0.019508 -0.080511 -0.0088059 -0.05845 -0.043307 0.012597 0.033862 -0.000977 0.0016964 -0.00070545 -0.0014468 0.024119 0 0 -0.020266 0 0.031929 0.15089 0.21031 0 0
1.8359 0.00052832 0.0045619 0.035718 0.017346 0 0.014184 -0.0010181 -0.0017007 -0.020309 -0.0064038 -0.060425 2.1357 0.2701 -0.0063801 -0.056943 -0.25934 0.0062708 -0.01024 -0.055736 0.017173 -0.04523 -0.057685 0.0453 0.025269 -0.0010663 0.0020725 0.00027503 -0.0014507 0.26665 0 0 -0.037294 0 0.01041 0.13881 0.20626 0 0
1.8398 -0.0022677 -0.0012952 -0.0099943 0.0020853 0 8.949e-05 -0.010067 -0.016298 -0.029427 -0.018952 -0.066129 2.3174 0.26441 -0.0047847 -0.056514 -0.28331 0.0083025 -0.0057035 -0.027971 0.027957 -0.031959 -0.066084 0.06678 0.021259 -0.0010779 0.0015143 0.00097966 -0.00094878 0.46222 0 0 -0.04314 0 -0.012136 0.12353 0.19443 0 0
1.8438 -0.0038756 -0.0062202 -0.062989 -0.01749 0 -0.016561 -0.018944 -0.030567 -0.034064 -0.029273 -0.057088 2.4939 0.25276 -0.0048018 -0.052307 -0.2923 0.0077755 -0.007232 0.0012387 0.026891 -0.019837 -0.068305 0.078207 0.023341 -0.0007778 0.00037845 0.00049012 -0.00024347 0.58806 0 0 -0.042044 0 -0.036154 0.10343 0.17497 0 0
1.8477 -0.0056082 -0.0098326 -0.07827 -0.028489 0 -0.026253 -0.026073 -0.039333 -0.036499 -0.034934 -0.045802 2.6557 0.23179 -0.0054838 -0.043476 -0.2811 0.0081453 -0.016926 0.028527 0.025376 -0.011478 -0.064325 0.085259 0.033074 -0.00028081 -0.00054969 -0.00084579 0.00027182 0.65276 0 0 -0.041188 0 -0.062819 0.075806 0.14813 0 0
1.8516 -0.0089378 -0.012853 -0.039771 -0.024385 0 -0.024306 -0.030065 -0.040365 -0.037969 -0.036143 -0.043872 2.8044 0.20212 -0.0053691 -0.032996 -0.25739 0.0098349 -0.032339 0.048973 0.032131 -0.0090522 -0.05819 0.09352 0.046163 -3.8063e-05 -0.00078802 -0.0017469 0.00048612 0.68446 0 0 -0.045135 0 -0.091006 0.042912 0.1188 0 0
1.8555 -0.01425 -0.016416 0.023174 -0.010832 0 -0.014393 -0.030255 -0.035062 -0.037318 -0.034542 -0.052745 2.9507 0.1672 -0.0039882 -0.024234 -0.23162 0.011547 -0.049712 0.060895 0.045768 -0.012312 -0.053257 0.1032 0.057829 -0.00031821 -0.00053515 -0.0013179 0.00061764 0.70097 0 0 -0.05224 0 -0.11799 0.0092633 0.090841 0 0
1.8594 -0.020609 -0.021084 0.059104 -0.0015716 0 -0.0059169 -0.027494 -0.027185 -0.032828 -0.031693 -0.061935 3.1052 0.12936 -0.002245 -0.019393 -0.21016 0.012261 -0.066633 0.063102 0.057064 -0.021081 -0.051438 0.10831 0.065057 -0.00079286 -0.00032451 6.7068e-05 0.00088812 0.69579 0 0 -0.055959 0 -0.14136 -0.021909 0.066485 0 0
1.8633 -0.026593 -0.026554 0.037556 -0.007408 0 -0.0073695 -0.02437 -0.021075 -0.025048 -0.028921 -0.057646 3.2701 0.09132 -0.0013052 -0.020525 -0.19912 0.011751 -0.080629 0.054915 0.058019 -0.034811 -0.054377 0.10183 0.065031 -0.00079115 -0.00038389 0.0012029 0.0012022 0.65675 0 0 -0.050238 0 -0.15849 -0.047212 0.047684 0 0
1.8672 -0.031317 -0.032228 -0.026244 -0.027368 0 -0.020571 -0.024001 -0.019883 -0.017307 -0.027761 -0.035255 3.4386 0.059421 -0.0012982 -0.030413 -0.20682 0.010022 -0.086847 0.035043 0.048936 -0.05188 -0.063889 0.082782 0.053434 -3.3851e-05 -0.00042986 0.0012554 0.001211 0.59515 0 0 -0.034798 0 -0.16266 -0.059609 0.037632 0 0
1.8711 -0.034826 -0.03784 -0.085949 -0.049462 0 -0.039711 -0.02785 -0.023955 -0.013223 -0.029378 -0.0046067 3.6001 0.035346 -0.0013079 -0.042937 -0.22203 0.0072717 -0.086949 0.011453 0.037426 -0.067706 -0.07497 0.058441 0.036814 0.00095525 -9.8362e-05 0.00044293 0.00071391 0.54906 0 0 -0.016062 0 -0.15738 -0.062902 0.032333 0 0
1.875 -0.037814 -0.043368 -0.10304 -0.060322 0 -0.055538 -0.034458 -0.03023 -0.013856 -0.033176 0.017158 3.7476 0.019836 -0.0005819 -0.054138 -0.23735 0.0046425 -0.08183 -0.012152 0.031217 -0.080049 -0.084351 0.03959 0.019133 0.0012911 0.00052862 -0.00039191 -3.481e-05 0.55334 0 0 -0.00295 0 -0.1446 -0.059128 0.030203 0 0
1.8789 -0.041112 -0.048469 -0.075566 -0.055587 0 -0.061546 -0.040513 -0.034037 -0.017414 -0.036633 0.019136 3.8816 0.013189 0.00054461 -0.060182 -0.24567 0.004297 -0.072516 -0.032295 0.031933 -0.086967 -0.088786 0.033024 0.0043457 0.00063574 0.00094071 -0.00068912 -0.00047268 0.60839 0 0 -0.00082429 0 -0.12653 -0.050426 0.029877 0 0
1.8828 -0.04523 -0.052374 -0.034777 -0.042724 0 -0.057943 -0.043626 -0.032911 -0.021526 -0.037468 0.0044991 4.0069 0.0161 0.0011093 -0.054799 -0.23583 0.007914 -0.060243 -0.043764 0.03519 -0.085428 -0.082678 0.038172 -0.0011545 -0.00037396 0.00075129 -0.0005543 -0.00022437 0.68385 0 0 -0.0083051 0 -0.10634 -0.039516 0.030127 0 0
1.8867 -0.050066 -0.054614 -0.017171 -0.03467 0 -0.0509 -0.044379 -0.029422 -0.025525 -0.036282 -0.013951 4.128 0.02632 0.00073453 -0.034578 -0.20213 0.014902 -0.046786 -0.043099 0.036006 -0.074792 -0.061744 0.050249 0.0077888 -0.00068286 0.00013856 -0.00037124 0.00052882 0.75487 0 0 -0.01924 0 -0.087819 -0.028932 0.031416 0 0
1.8906 -0.054892 -0.055775 -0.03735 -0.039985 0 -0.04787 -0.045767 -0.029794 -0.030645 -0.036637 -0.025617 4.2448 0.040197 5.3341e-05 -0.0047577 -0.15358 0.022651 -0.032692 -0.033377 0.034073 -0.058565 -0.029167 0.065944 0.028192 0.00015761 -0.0003458 -0.00028053 0.001174 0.83182 0 0 -0.027979 0 -0.070897 -0.018277 0.035365 0 0
1.8945 -0.058821 -0.05726 -0.080845 -0.057126 0 -0.052388 -0.050555 -0.038692 -0.0385 -0.041959 -0.030242 4.3535 0.056144 -0.00010699 0.030996 -0.096232 0.029226 -0.01779 -0.016456 0.034425 -0.03874 0.013234 0.085811 0.058203 0.0015176 -0.00038243 -0.00015749 0.0011861 0.95062 0 0 -0.033652 0 -0.054573 -0.0066738 0.043409 0 0
1.8984 -0.061568 -0.060094 -0.11735 -0.076324 0 -0.062015 -0.058998 -0.054756 -0.049727 -0.052265 -0.035889 4.4508 0.072647 0.00044282 0.068305 -0.037122 0.035972 -0.0017526 0.0052921 0.043608 -0.017538 0.062997 0.11166 0.095287 0.0022471 -0.00019982 2.172e-05 0.000572 1.1341 0 0 -0.040238 0 -0.037407 0.0069366 0.056925 0 0
1.9023 -0.063824 -0.064023 -0.1218 -0.086762 0 -0.070769 -0.068861 -0.071369 -0.063747 -0.064167 -0.050225 4.5364 0.087475 0.0016803 0.097857 0.010554 0.046921 0.016542 0.027446 0.06492 0.0010617 0.11558 0.14268 0.13479 0.0017137 -0.00023546 2.3712e-05 -0.00014739 1.3655 0 0 -0.052693 0 -0.015695 0.024529 0.078608 0 0
1.9063 -0.066692 -0.0679 -0.09019 -0.083762 0 -0.074069 -0.077415 -0.082205 -0.079027 -0.07419 -0.073758 4.6125 0.099681 0.0045078 0.11607 0.044188 0.064869 0.036448 0.04583 0.09612 0.015532 0.16493 0.17467 0.17103 0.0003221 -0.00055168 -0.00033852 -0.0003818 1.6004 0 0 -0.072368 0 0.010298 0.043999 0.10453 0 0
1.9102 -0.070569 -0.07093 -0.042449 -0.071641 0 -0.072339 -0.083348 -0.086239 -0.093203 -0.081826 -0.10006 4.681 0.10906 0.010674 0.12358 0.066619 0.087589 0.057037 0.059492 0.13046 0.026257 0.20898 0.20292 0.20221 -0.00092268 -0.00071154 -0.00086113 6.2111e-05 1.8007 0 0 -0.095245 0 0.038589 0.063124 0.13151 0 0
1.9141 -0.074583 -0.073284 -0.010773 -0.060898 0 -0.070473 -0.086971 -0.087483 -0.10352 -0.089087 -0.12084 4.741 0.11549 0.020716 0.12161 0.080943 0.1081 0.077325 0.067978 0.15979 0.033808 0.24628 0.22528 0.2271 -0.0013142 -0.00028271 -0.0010795 0.00087964 1.9526 0 0 -0.11419 0 0.06697 0.079959 0.15671 0 0
1.918 -0.077239 -0.075389 -0.018322 -0.061401 0 -0.073607 -0.089009 -0.090235 -0.10823 -0.097248 -0.13075 4.7911 0.11875 0.031871 0.1125 0.092193 0.11933 0.095666 0.071056 0.17811 0.039246 0.27508 0.24234 0.24426 -0.00094559 0.00061432 -0.00078024 0.0015776 2.0571 0 0 -0.12349 0 0.091625 0.091696 0.17615 0 0
1.9219 -0.077664 -0.076823 -0.061135 -0.075394 0 -0.082515 -0.089528 -0.095093 -0.10823 -0.10455 -0.12915 4.8316 0.11933 0.038898 0.10246 0.1074 0.11943 0.10909 0.069944 0.18415 0.044545 0.29399 0.25528 0.2528 -0.00044616 0.0013764 -0.00027252 0.0018944 2.1111 0 0 -0.12255 0 0.10647 0.096152 0.18535 0 0
1.9258 -0.076107 -0.07634 -0.10812 -0.094781 0 -0.092241 -0.088039 -0.099477 -0.10676 -0.10744 -0.11998 4.8645 0.11883 0.038139 0.095346 0.12568 0.11298 0.11735 0.066949 0.18202 0.050092 0.30515 0.26426 0.25506 -0.00033681 0.001564 -4.5441e-05 0.0019723 2.1081 0 0 -0.11617 0 0.1125 0.09653 0.18699 0 0
1.9297 -0.073264 -0.073233 -0.12297 -0.10537 0 -0.095136 -0.084351 -0.10102 -0.1067 -0.10387 -0.11047 4.8913 0.11794 0.031375 0.09205 0.14407 0.10723 0.12004 0.062632 0.17893 0.055222 0.30828 0.26856 0.25135 -0.00063853 0.0013949 -0.00018972 0.0021631 2.0534 0 0 -0.11125 0 0.11087 0.094791 0.18281 0 0
1.9336 -0.069408 -0.06853 -0.092991 -0.096413 0 -0.086274 -0.079031 -0.099292 -0.10741 -0.095158 -0.10791 4.9106 0.11733 0.025245 0.092827 0.15877 0.10641 0.11695 0.05739 0.18063 0.058966 0.30303 0.26718 0.24201 -0.00099327 0.0014992 -0.00028842 0.0026676 1.9684 0 0 -0.11189 0 0.10339 0.093002 0.17494 0 0
1.9375 -0.064566 -0.064493 -0.04046 -0.069365 0 -0.067568 -0.072971 -0.094339 -0.10466 -0.084588 -0.11409 4.9207 0.1179 0.02591 0.096876 0.16009 0.10906 0.10708 0.051032 0.18687 0.058302 0.28632 0.25832 0.22639 -0.0010513 0.002176 5.323e-05 0.0033274 1.8693 0 0 -0.11592 0 0.094024 0.09435 0.16716 0 0
1.9414 -0.059592 -0.062744 -0.0051245 -0.038849 0 -0.047696 -0.066705 -0.085003 -0.094128 -0.074626 -0.12114 4.9231 0.11965 0.033499 0.10125 0.14544 0.11 0.092835 0.043628 0.19061 0.052065 0.25993 0.2386 0.20701 -0.00074241 0.0029827 0.00065061 0.0037438 1.7433 0 0 -0.11543 0 0.087998 0.098653 0.16262 0 0
1.9453 -0.056594 -0.062966 -0.012111 -0.023802 0 -0.037468 -0.060345 -0.070451 -0.075578 -0.065707 -0.11423 4.9222 0.1222 0.041728 0.1052 0.11862 0.10484 0.076121 0.035567 0.1823 0.041275 0.22643 0.20461 0.18593 -0.00027621 0.0031499 0.00084961 0.0036114 1.5561 0 0 -0.10165 0 0.086187 0.10379 0.16117 0 0
1.9492 -0.057674 -0.063583 -0.053114 -0.034188 0 -0.043117 -0.054205 -0.053468 -0.053691 -0.057311 -0.082418 4.9205 0.12532 0.043383 0.1087 0.083374 0.093174 0.058318 0.027286 0.15708 0.027103 0.18779 0.15707 0.16469 3.6209e-05 0.0024119 0.00024391 0.0029795 1.2939 0 0 -0.071498 0 0.088501 0.10793 0.16226 0 0
1.9531 -0.062926 -0.063648 -0.096217 -0.063036 0 -0.061584 -0.049288 -0.040591 -0.034926 -0.049441 -0.030129 4.9135 0.12874 0.036743 0.11222 0.04534 0.078344 0.041071 0.019459 0.11947 0.011459 0.14665 0.10411 0.14515 -3.5885e-06 0.0013669 -0.00078944 0.0022242 1.0008 0 0 -0.031497 0 0.094009 0.10864 0.16468 0 0
1.957 -0.069851 -0.06381 -0.11313 -0.090473 0 -0.081395 -0.046881 -0.037076 -0.023519 -0.042736 0.021493 4.891 0.13258 0.026963 0.11728 0.016503 0.064855 0.027762 0.013817 0.081794 -0.00058892 0.10907 0.059359 0.13068 -0.0003267 0.00096205 -0.0013723 0.0017695 0.76596 0 0 0.0042736 0 0.098916 0.10278 0.16567 0 0
1.9609 -0.075071 -0.065313 -0.098715 -0.097633 0 -0.089611 -0.047503 -0.04134 -0.020055 -0.037629 0.047413 4.8461 0.13723 0.021258 0.12337 -0.00062638 0.056001 0.019185 0.010723 0.056621 -0.0068943 0.07821 0.03473 0.12111 -0.00059376 0.001612 -0.00097381 0.0017997 0.66605 0 0 0.021914 0 0.1006 0.093345 0.16462 0 0
1.9648 -0.076749 -0.068189 -0.068721 -0.080482 0 -0.080914 -0.050187 -0.045667 -0.022823 -0.034201 0.036952 4.782 0.14309 0.022596 0.12926 -0.0067723 0.053042 0.015893 0.010541 0.048961 -0.0068111 0.055435 0.033231 0.11653 -0.00041646 0.0028296 5.5321e-05 0.0021926 0.70979 0 0 0.016341 0 0.09847 0.082569 0.16194 0 0
1.9688 -0.075265 -0.070733 -0.043567 -0.052975 0 -0.062199 -0.052887 -0.043823 -0.029503 -0.033059 0.0022512 4.7091 0.15049 0.027763 0.13339 -0.0038924 0.0555 0.018161 0.013588 0.053959 -0.00025323 0.04154 0.04794 0.11687 0.00028871 0.0037025 0.00081668 0.0026892 0.83641 0 0 -0.0053702 0 0.092403 0.072786 0.15832 0 0
1.9727 -0.071681 -0.070789 -0.035198 -0.036548 0 -0.048093 -0.053807 -0.037971 -0.037574 -0.035652 -0.031215 4.6341 0.1599 0.031172 0.13201 0.0029594 0.061573 0.026696 0.020993 0.06193 0.012461 0.037779 0.06825 0.12255 0.0011201 0.003703 0.0007084 0.0031129 0.96631 0 0 -0.028991 0 0.082834 0.068029 0.1554 0 0
1.9766 -0.066031 -0.067416 -0.044655 -0.043349 0 -0.049493 -0.052606 -0.036844 -0.044502 -0.042817 -0.044953 4.5534 0.17015 0.0303 0.12286 0.0049577 0.068587 0.039302 0.033243 0.066569 0.027399 0.040317 0.087979 0.13218 0.0014457 0.0030525 -7.3467e-05 0.0034416 1.0571 0 0 -0.043314 0 0.072002 0.069244 0.15441 0 0
1.9805 -0.057648 -0.061196 -0.064918 -0.066011 0 -0.063776 -0.050579 -0.046174 -0.049243 -0.052808 -0.041603 4.4574 0.17961 0.027522 0.10777 0.00012722 0.074113 0.053707 0.050165 0.0697 0.042011 0.045255 0.10844 0.1442 0.00095827 0.0023829 -0.00081797 0.0037141 1.1189 0 0 -0.047926 0 0.060528 0.073482 0.15442 0 0
1.9844 -0.047129 -0.053243 -0.082947 -0.082578 0 -0.07556 -0.049683 -0.061428 -0.053964 -0.061472 -0.040908 4.3423 0.187 0.027043 0.088585 -0.011513 0.077604 0.06863 0.071902 0.078779 0.055061 0.050329 0.13441 0.15755 1.3375e-05 0.0021259 -0.00099621 0.0039086 1.1852 0 0 -0.052301 0 0.048084 0.07823 0.1543 0 0
1.9883 -0.037283 -0.044407 -0.083446 -0.073815 0 -0.068969 -0.051148 -0.071336 -0.062925 -0.065269 -0.061053 4.2151 0.19098 0.030409 0.067839 -0.028735 0.08103 0.082822 0.098449 0.099378 0.06561 0.05333 0.16715 0.17104 -0.0006551 0.0022206 -0.0006644 0.0039289 1.2752 0 0 -0.066653 0 0.033959 0.080478 0.1525 0 0
1.9922 -0.031335 -0.035636 -0.059 -0.039811 0 -0.042074 -0.054593 -0.069207 -0.077828 -0.064416 -0.10149 4.0855 0.18836 0.03501 0.052316 -0.046456 0.087108 0.093819 0.12915 0.129 0.072184 0.049705 0.20088 0.18053 -0.00063079 0.0023018 -0.00027124 0.003691 1.3784 0 0 -0.091896 0 0.015012 0.07354 0.14492 0 0
1.9961 -0.029903 -0.028622 -0.021088 -0.0020407 0 -0.010783 -0.05816 -0.060015 -0.093686 -0.06264 -0.14183 3.9537 0.18135 0.036692 0.043825 -0.060328 0.095962 0.10133 0.15855 0.15736 0.07562 0.039636 0.2253 0.18324 -0.00022351 0.002068 -0.00018218 0.0031988 1.4636 0 0 -0.11721 0 -0.0079145 0.059419 0.13269 0 0
2 -0.030143 -0.025238 0.0021946 0.012254 0 0.0026265 -0.059507 -0.055134 -0.10056 -0.063286 -0.15747 3.81 0.17123 0.033688 0.041718 -0.070398 0.1033 0.10467 0.18287 0.1729 0.075184 0.022663 0.23164 0.17683 -0.0001238 0.0014833 -0.00040783 0.002539 1.4956 0 0 -0.12765 0 -0.033573 0.040359 0.11728 0 0
2.0039 -0.028391 -0.025806 -0.012804 -0.0080305 0 -0.012144 -0.05702 -0.059822 -0.091287 -0.065511 -0.13868 3.648 0.15949 0.028182 0.044428 -0.077687 0.10261 0.10316 0.19834 0.17027 0.069942 -0.0014525 0.21741 0.15938 -0.00063003 0.00075009 -0.000697 0.0018351 1.4453 0 0 -0.11577 0 -0.060242 0.019149 0.10061 0 0
2.0078 -0.02381 -0.028107 -0.061024 -0.047505 0 -0.04368 -0.050569 -0.066832 -0.068432 -0.064539 -0.097463 3.477 0.14857 0.024351 0.048031 -0.085817 0.090394 0.094967 0.1979 0.15281 0.057173 -0.033682 0.18677 0.12718 -0.0012816 0.00019185 -0.00079231 0.001227 1.2987 0 0 -0.087454 0 -0.084289 0.0010153 0.086483 0 0
2.0117 -0.019202 -0.028737 -0.1063 -0.075057 0 -0.066797 -0.041417 -0.063304 -0.043103 -0.0559 -0.057191 3.3176 0.14173 0.024868 0.044609 -0.10192 0.069788 0.079023 0.17675 0.12871 0.034461 -0.072378 0.14716 0.081101 -0.0013364 0.00012585 -0.00060755 0.00087569 1.065 0 0 -0.057082 0 -0.10027 -0.0072618 0.080064 0 0
2.0156 -0.018021 -0.025943 -0.10867 -0.068074 0 -0.062268 -0.03141 -0.04398 -0.025683 -0.039529 -0.034175 3.1821 0.13937 0.028835 0.032176 -0.1269 0.048878 0.057394 0.13997 0.10439 0.0040401 -0.11346 0.10506 0.027975 -0.00060508 0.00069793 -0.00026792 0.00092307 0.77717 0 0 -0.035903 0 -0.10775 -0.0057474 0.08128 0 0
2.0195 -0.0207 -0.021181 -0.059509 -0.030538 0 -0.032045 -0.021978 -0.016913 -0.017025 -0.019889 -0.026294 3.0593 0.14163 0.032574 0.010681 -0.15994 0.034459 0.031528 0.090871 0.080599 -0.032335 -0.15401 0.063364 -0.02769 0.00028441 0.0017201 -5.2223e-05 0.0013916 0.47682 0 0 -0.023622 0 -0.10677 0.0050347 0.089613 0 0
2.0234 -0.02414 -0.017677 0.0083501 0.010164 0 0.0026827 -0.013562 0.004128 -0.0088165 -0.0024137 -0.017217 2.9226 0.14841 0.032353 -0.018772 -0.19898 0.026668 0.0033463 0.03383 0.053955 -0.072227 -0.19074 0.021684 -0.080836 0.00052766 0.0026942 -0.00023593 0.002112 0.19108 0 0 -0.010244 0 -0.098003 0.023748 0.10387 0 0
2.0273 -0.024793 -0.017379 0.046617 0.02526 0 0.018652 -0.0057962 0.012329 0.0071817 0.0099954 0.0081263 2.7541 0.15998 0.02689 -0.050792 -0.23589 0.019552 -0.021674 -0.020912 0.021866 -0.10885 -0.21449 -0.020984 -0.11927 1.7592e-05 0.0031278 -0.00085329 0.0027841 -0.074483 0 0 0.013572 0 -0.083049 0.047391 0.12101 0 0
2.0313 -0.02199 -0.019382 0.030822 0.0070827 0 0.0083219 0.00172 0.012519 0.030176 0.017432 0.049846 2.5619 0.17426 0.017942 -0.076155 -0.26104 0.0072952 -0.038446 -0.06325 -0.013689 -0.13604 -0.22213 -0.063027 -0.13875 -0.00051866 0.002934 -0.0015502 0.003151 -0.31671 0 0 0.046692 0 -0.067094 0.070249 0.13639 0 0
2.0352 -0.018108 -0.021308 -0.021823 -0.026338 0 -0.016061 0.0086043 0.013957 0.050402 0.02101 0.09196 2.3717 0.19071 0.0088227 -0.091354 -0.27073 -0.0095642 -0.044972 -0.089648 -0.046433 -0.15166 -0.21239 -0.098739 -0.13849 -0.00030238 0.0025105 -0.0017568 0.0031418 -0.50857 0 0 0.076679 0 -0.051623 0.090741 0.14893 0 0
2.0391 -0.015778 -0.021895 -0.069569 -0.047402 0 -0.034201 0.01343 0.019931 0.057627 0.021236 0.11409 2.2013 0.20891 0.0021005 -0.094347 -0.26266 -0.023729 -0.04009 -0.097896 -0.069387 -0.15449 -0.18442 -0.12002 -0.1183 0.00063603 0.0023509 -0.0011558 0.0028671 -0.5986 0 0 0.088613 0 -0.037399 0.10801 0.15819 0 0
2.043 -0.015412 -0.021881 -0.080102 -0.041339 0 -0.034361 0.01431 0.02524 0.049331 0.018199 0.10621 2.0446 0.22849 -0.0018019 -0.083449 -0.23446 -0.026962 -0.022681 -0.085618 -0.078584 -0.14334 -0.13665 -0.12049 -0.07791 0.0014673 0.0025435 -5.1214e-05 0.0025046 -0.54549 0 0 0.076216 0 -0.024678 0.12157 0.16423 0 0
2.0469 -0.015595 -0.022397 -0.051896 -0.0164 0 -0.021127 0.010085 0.023042 0.031119 0.012446 0.075017 1.8808 0.24762 -0.0042121 -0.062992 -0.19006 -0.016846 0.0032434 -0.056423 -0.074247 -0.12139 -0.072116 -0.099218 -0.022837 0.0014382 0.002701 0.00079058 0.0022123 -0.35775 0 0 0.046314 0 -0.012701 0.13204 0.16826 0 0
2.0508 -0.015385 -0.02307 -0.0095884 0.0049676 0 -0.0093257 0.0013931 0.012408 0.010502 0.0048748 0.037717 1.6962 0.26364 -0.0065743 -0.041576 -0.14032 0.0014351 0.029339 -0.021296 -0.059267 -0.095843 -0.0012068 -0.061299 0.036253 0.00064461 0.0024392 0.00077813 0.0021232 -0.097338 0 0 0.013526 0 -0.0012926 0.14036 0.17063 0 0
2.0547 -0.015565 -0.0223 0.016827 0.0049243 0 -0.010695 -0.0092324 -0.0016304 -0.0086305 -0.0041661 0.0089729 1.4967 0.27413 -0.0090929 -0.022867 -0.089834 0.019457 0.051331 0.014913 -0.036837 -0.069345 0.070858 -0.014808 0.094653 -0.00014166 0.0018973 3.5233e-05 0.0023367 0.16142 0 0 -0.010094 0 0.0087915 0.14603 0.17009 0 0
2.0586 -0.017468 -0.019527 0.01117 -0.016634 0 -0.024645 -0.018602 -0.014366 -0.026003 -0.014938 -0.0087358 1.2975 0.2766 -0.010731 -0.0098582 -0.042672 0.031843 0.065386 0.047764 -0.0090704 -0.044019 0.13885 0.033381 0.14807 -0.00036375 0.0016799 -0.00070835 0.0028231 0.38229 0 0 -0.022411 0 0.016543 0.14829 0.16497 0 0
2.0625 -0.021029 -0.016692 -0.021099 -0.043658 0 -0.039707 -0.024853 -0.025916 -0.041613 -0.027038 -0.02453 1.1055 0.2646 -0.010234 -0.0055748 -0.0039911 0.039239 0.06551 0.071138 0.022896 -0.02123 0.19283 0.079829 0.18983 -0.00025672 0.0022056 -0.00079778 0.003328 0.58166 0 0 -0.030618 0 0.018749 0.14399 0.1497 0 0
2.0664 -0.024581 -0.016864 -0.056526 -0.05702 0 -0.043337 -0.02877 -0.039011 -0.054358 -0.038462 -0.049671 0.91431 0.23868 -0.0069185 -0.0054164 0.027496 0.046289 0.055655 0.086282 0.057971 0.0013126 0.2293 0.12361 0.22017 -0.00045785 0.0031439 -0.00023841 0.0034629 0.79693 0 0 -0.04417 0 0.014974 0.13252 0.12327 0 0
2.0703 -0.026634 -0.021174 -0.06659 -0.048359 0 -0.031952 -0.033183 -0.053678 -0.063956 -0.046769 -0.086892 0.71528 0.20192 -0.00054705 -0.005589 0.053916 0.057099 0.041105 0.096546 0.094216 0.025174 0.24912 0.1637 0.24108 -0.0011296 0.0036086 0.0003819 0.0030126 1.0406 0 0 -0.067021 0 0.0069153 0.11493 0.088351 0 0
2.0742 -0.02745 -0.027328 -0.036558 -0.025297 0 -0.01388 -0.040551 -0.065844 -0.072398 -0.051499 -0.12648 0.51009 0.15688 0.0090169 -0.0038495 0.076194 0.071923 0.025819 0.10444 0.12841 0.050923 0.25266 0.19729 0.25345 -0.001651 0.0030034 0.0005055 0.002199 1.2813 0 0 -0.094511 0 -0.0037342 0.092092 0.047979 0 0
2.0781 -0.028499 -0.031452 0.019652 -0.0055666 0 -0.0034938 -0.050446 -0.071467 -0.081636 -0.054881 -0.15189 0.30761 0.10709 0.021306 0.0018908 0.094874 0.086858 0.014647 0.11308 0.15627 0.078599 0.24054 0.22012 0.258 -0.0012801 0.0016736 9.3686e-05 0.001577 1.4617 0 0 -0.1164 0 -0.014425 0.065362 0.0069821 0 0
2.082 -0.030528 -0.03151 0.063336 -0.0045424 0 -0.010755 -0.059128 -0.070773 -0.089726 -0.059286 -0.1509 0.1101 0.060591 0.034106 0.010945 0.10701 0.096063 0.014083 0.12632 0.17348 0.10384 0.21436 0.2283 0.2534 -5.1849e-05 0.00065555 -0.00046712 0.0015695 1.5336 0 0 -0.12347 0 -0.020082 0.037899 -0.021549 0 0
2.0859 -0.032596 -0.028894 0.058187 -0.024232 0 -0.033398 -0.061912 -0.067219 -0.090799 -0.063759 -0.12451 -0.093291 0.021812 0.043381 0.017973 0.11049 0.094976 0.020594 0.14203 0.17728 0.12132 0.18179 0.22006 0.24087 0.0011317 0.00072779 -0.00083464 0.0020632 1.4801 0 0 -0.11315 0 -0.020952 0.012212 -0.032961 0 0
2.0898 -0.033177 -0.026748 0.0026053 -0.051084 0 -0.057397 -0.056655 -0.06264 -0.080332 -0.063711 -0.087023 -0.31641 -0.0077017 0.045475 0.019695 0.10259 0.083141 0.031058 0.15737 0.16783 0.12722 0.14472 0.19639 0.21937 0.0013675 0.001701 -0.00098803 0.0025068 1.3182 0 0 -0.090809 0 -0.018603 -0.010997 -0.025477 0 0
2.0938 -0.031875 -0.026954 -0.063194 -0.064928 0 -0.066083 -0.045485 -0.054928 -0.060524 -0.054935 -0.056399 -0.5605 -0.02718 0.040302 0.013256 0.080913 0.06514 0.041812 0.16894 0.14826 0.11823 0.10461 0.16052 0.18812 0.00064139 0.0026511 -0.0010642 0.0024731 1.0865 0 0 -0.065877 0 -0.01526 -0.031292 0.0011285 0 0
2.0977 -0.02963 -0.028804 -0.087968 -0.053795 0 -0.052057 -0.033231 -0.041416 -0.03939 -0.038271 -0.041485 -0.81211 -0.035734 0.032289 -0.0058611 0.039923 0.048498 0.045506 0.16862 0.12297 0.087787 0.061638 0.11684 0.14467 -0.0002283 0.0028281 -0.0010665 0.0021274 0.82864 0 0 -0.045478 0 -0.016368 -0.04811 0.045981 0 0
2.1016 -0.027264 -0.030276 -0.054497 -0.023882 0 -0.023248 -0.023827 -0.023783 -0.023732 -0.019935 -0.035543 -1.0576 -0.037709 0.027273 -0.034458 -0.017326 0.039047 0.03664 0.15015 0.09528 0.039167 0.015335 0.069618 0.093325 -0.000501 0.0023048 -0.00087101 0.0020829 0.5756 0 0 -0.029927 0 -0.026873 -0.061606 0.096079 0 0
2.1055 -0.024364 -0.030095 0.0031613 0.0040168 0 0.0020771 -0.017793 -0.0080504 -0.013231 -0.0067203 -0.022022 -1.2973 -0.036105 0.027489 -0.066312 -0.083703 0.036744 0.016885 0.11496 0.066202 -0.019958 -0.033812 0.022417 0.040559 -0.00024838 0.0017493 -0.00051206 0.002741 0.33413 0 0 -0.013589 0 -0.045266 -0.071289 0.14216 0 0
2.1094 -0.020082 -0.028375 0.029507 0.010195 0 0.0083506 -0.012867 0.00097828 -0.0021565 -0.00057894 0.010846 -1.5419 -0.031649 0.029315 -0.09706 -0.15418 0.035667 -0.011823 0.064557 0.035485 -0.084525 -0.084749 -0.021593 -0.0085633 -0.00012338 0.0016512 -0.00031839 0.0037838 0.093899 0 0 0.0092151 0 -0.069147 -0.075904 0.17902 0 0
2.1133 -0.014926 -0.025699 -0.0013167 -0.0082243 0 -0.0059528 -0.0069405 0.0045239 0.013059 0.0020757 0.057942 -1.7964 -0.024521 0.026474 -0.12198 -0.22298 0.02903 -0.046376 0.0018465 0.0039878 -0.14883 -0.1358 -0.058688 -0.048411 -0.00050011 0.0018596 -0.00063031 0.0043781 -0.1458 0 0 0.037701 0 -0.094772 -0.07386 0.2023 0 0
2.1172 -0.011164 -0.022256 -0.061365 -0.034864 0 -0.02769 -0.00038237 0.0080361 0.0287 0.0058737 0.098276 -2.0507 -0.01081 0.016138 -0.13123 -0.2758 0.015455 -0.077848 -0.063593 -0.024781 -0.20026 -0.17819 -0.084217 -0.064371 -0.0010212 0.0018829 -0.0013764 0.003933 -0.3509 0 0 0.06306 0 -0.10967 -0.05897 0.2058 0 0
2.1211 -0.010951 -0.018184 -0.094902 -0.047586 0 -0.039723 0.0043376 0.014531 0.036805 0.011544 0.10963 -2.2906 0.01037 0.0022218 -0.12791 -0.30965 0.00092633 -0.099673 -0.11866 -0.045595 -0.23598 -0.20549 -0.093869 -0.059489 -0.0010686 0.0015396 -0.0020321 0.0026691 -0.45889 0 0 0.073835 0 -0.10893 -0.033888 0.1993 0 0
2.125 -0.014017 -0.014374 -0.069618 -0.036617 0 -0.034173 0.0050516 0.020618 0.033047 0.015421 0.085683 -2.5169 0.039529 -0.0075644 -0.11381 -0.32268 -0.0057075 -0.1095 -0.15736 -0.054465 -0.25432 -0.21286 -0.086144 -0.035346 -0.00056351 0.001204 -0.0020837 0.0014347 -0.4218 0 0 0.064421 0 -0.09148 4.7297e-05 0.18633 0 0
2.1289 -0.017513 -0.012258 -0.0048619 -0.011773 0 -0.017459 0.0017275 0.019848 0.020909 0.013424 0.041393 -2.7486 0.076365 -0.0083509 -0.091231 -0.3142 2.5236e-05 -0.10603 -0.1752 -0.051299 -0.25443 -0.19654 -0.06406 0.0052317 -0.00011332 0.0013908 -0.0015314 0.00096056 -0.25148 0 0 0.039785 0 -0.05798 0.040788 0.16998 0 0
2.1328 -0.018402 -0.012456 0.047422 0.0069489 0 -0.0035721 -0.0039657 0.0097165 0.0079041 0.0050634 0.0019027 -3.0034 0.11957 -0.0022778 -0.063539 -0.28259 0.014583 -0.08788 -0.16577 -0.040056 -0.23406 -0.14984 -0.034215 0.057521 -0.00030952 0.0021672 -0.00088369 0.0012902 -0.021494 0 0 0.01222 0 -0.011235 0.084538 0.15312 0 0
2.1367 -0.016011 -0.013797 0.048282 0.0064693 0 -0.002009 -0.010477 -0.0054358 -0.0016663 -0.0063976 -0.01618 -3.2779 0.16157 0.0036408 -0.036673 -0.23502 0.029404 -0.060387 -0.13417 -0.026073 -0.19708 -0.07788 -0.0034244 0.10869 -0.0010073 0.0030378 -0.00064925 0.0018906 0.1831 0 0 -0.007457 0 0.035554 0.1227 0.13603 0 0
2.1406 -0.012234 -0.014098 0.0018102 -0.009602 0 -0.01077 -0.017292 -0.01854 -0.0095613 -0.017055 -0.01581 -3.5482 0.19604 0.0037668 -0.0131 -0.18185 0.037547 -0.03053 -0.093549 -0.012529 -0.15125 0.004062 0.024628 0.15081 -0.0014609 0.0033982 -0.00087773 0.0022334 0.32515 0 0 -0.017101 0 0.073148 0.15085 0.11717 0 0
2.1445 -0.0094195 -0.012085 -0.052985 -0.025818 0 -0.019595 -0.023967 -0.026039 -0.01968 -0.025065 -0.014484 -3.7955 0.21887 -0.0016591 0.0061634 -0.12856 0.038114 -0.001879 -0.051197 0.0013352 -0.10061 0.086284 0.05019 0.17971 -0.001185 0.0030518 -0.0012187 0.0022139 0.42933 0 0 -0.023085 0 0.097002 0.16625 0.095793 0 0
2.1484 -0.0082472 -0.008463 -0.075334 -0.028502 0 -0.019487 -0.02875 -0.029529 -0.032553 -0.030535 -0.028414 -4.027 0.22641 -0.0075092 0.020516 -0.080497 0.035297 0.022241 -0.014404 0.018851 -0.049387 0.1585 0.075236 0.19216 -0.00053658 0.0022854 -0.0013661 0.0020542 0.53957 0 0 -0.033417 0 0.10382 0.16686 0.071416 0 0
2.1523 -0.0075854 -0.0050155 -0.051035 -0.015896 0 -0.009868 -0.029 -0.031954 -0.044497 -0.033782 -0.059376 -4.2707 0.21075 -0.0086115 0.028354 -0.047776 0.033925 0.035964 0.0045566 0.042329 -0.006437 0.19835 0.10023 0.18184 -0.0003142 0.0015287 -0.0013524 0.0019404 0.66474 0 0 -0.050305 0 0.089334 0.14811 0.045833 0 0
2.1563 -0.005973 -0.0027632 0.0020565 0.0023613 0 0.0020549 -0.023554 -0.033705 -0.051613 -0.034527 -0.094016 -4.5479 0.17987 -0.0036493 0.031117 -0.030056 0.035726 0.04051 0.0085952 0.069795 0.023566 0.20524 0.12234 0.15734 -0.00081583 0.0010287 -0.0013988 0.001865 0.76596 0 0 -0.068264 0 0.065037 0.11857 0.025072 0 0
2.1602 -0.0028753 -0.0011969 0.048422 0.013833 0 0.0079381 -0.014635 -0.033158 -0.053298 -0.032683 -0.11429 -4.8529 0.13891 0.0048671 0.028766 -0.025926 0.038762 0.03687 0.0022674 0.094497 0.0387 0.18268 0.13616 0.12304 -0.0014559 0.00083239 -0.0015805 0.0017965 0.79269 0 0 -0.078625 0 0.036516 0.08309 0.01305 0 0
2.1641 0.0013654 0.00075245 0.056662 0.012094 0 0.0048013 -0.0067839 -0.030007 -0.051217 -0.028962 -0.10963 -5.1593 0.092298 0.013358 0.021052 -0.033958 0.039305 0.025839 -0.010108 0.10786 0.037547 0.13468 0.13622 0.082353 -0.0014151 0.00093852 -0.0017529 0.0018524 0.72513 0 0 -0.075942 0 0.0077988 0.045783 0.01283 0 0
2.168 0.0062317 0.0033309 0.018447 6.4817e-05 0 -0.0033864 -0.0031928 -0.026183 -0.04574 -0.023994 -0.082167 -5.4453 0.045909 0.01944 0.0070324 -0.052367 0.03424 0.008069 -0.022219 0.10422 0.017849 0.067311 0.1197 0.039194 -0.00059333 0.001325 -0.001798 0.0021742 0.57963 0 0 -0.06104 0 -0.016942 0.012065 0.028602 0 0
2.1719 0.011258 0.0058257 -0.043213 -0.012614 0 -0.0091131 -0.0027162 -0.022731 -0.03487 -0.017038 -0.043348 -5.7087 0.0084274 0.022137 -0.013425 -0.07609 0.022876 -0.014361 -0.025968 0.084224 -0.018823 -0.0043286 0.088038 -0.00054486 0.00024538 0.0018304 -0.0018233 0.0026398 0.37998 0 0 -0.03917 0 -0.035517 -0.010783 0.060145 0 0
2.1758 0.015743 0.0077056 -0.084114 -0.015546 0 -0.0064647 -0.00062027 -0.016905 -0.017194 -0.0064467 -0.006223 -5.9603 -0.018604 0.021162 -0.037102 -0.1001 0.0077969 -0.038175 -0.022682 0.054491 -0.063503 -0.06969 0.046584 -0.034144 0.00033361 0.0021513 -0.002015 0.0028325 0.13392 0 0 -0.015882 0 -0.050193 -0.022956 0.097772 0 0
2.1797 0.018831 0.0095074 -0.067809 -0.0038692 0 0.0053193 0.0073386 -0.0042168 0.0049903 0.0080194 0.021232 -6.207 -0.034395 0.01692 -0.062171 -0.1227 -0.0059432 -0.061829 -0.014943 0.023604 -0.11201 -0.12537 0.002239 -0.059741 -0.00020793 0.0020954 -0.0023264 0.0024267 -0.15743 0 0 0.0057884 0 -0.061499 -0.024639 0.13588 0 0
2.1836 0.020288 0.012307 0.0034607 0.018065 0 0.021388 0.021145 0.015905 0.026608 0.023621 0.038821 -6.4475 -0.038793 0.011065 -0.086679 -0.14274 -0.013755 -0.08384 -0.0062957 -0.0028571 -0.16015 -0.16938 -0.039898 -0.075773 -0.00049275 0.0018368 -0.0024343 0.0016206 -0.47362 0 0 0.025472 0 -0.069741 -0.016696 0.16874 0 0
2.1875 0.021035 0.016393 0.083298 0.0384 0 0.033849 0.036415 0.037388 0.043993 0.036101 0.052412 -6.6833 -0.030631 0.0061206 -0.10685 -0.15959 -0.015154 -0.10144 -0.0056207 -0.024655 -0.20095 -0.20055 -0.07852 -0.078101 0.00010064 0.001805 -0.0020756 0.0010983 -0.76907 0 0 0.044041 0 -0.072899 -0.00065771 0.18543 0 0
2.1914 0.022493 0.020777 0.11356 0.045292 0 0.036298 0.047806 0.051808 0.057346 0.043134 0.068857 -6.9261 -0.015074 0.0036714 -0.12131 -0.17576 -0.014796 -0.11418 -0.018243 -0.045061 -0.23152 -0.22552 -0.11488 -0.070026 0.0011589 0.0022286 -0.0013764 0.0014592 -0.99904 0 0 0.062129 0 -0.069351 0.016751 0.18418 0 0
2.1953 0.025151 0.024159 0.072685 0.035914 0 0.028169 0.052641 0.055859 0.068541 0.046179 0.090109 -7.1885 0.0048057 0.0027391 -0.13066 -0.19277 -0.018883 -0.1227 -0.043122 -0.066573 -0.25226 -0.24657 -0.14899 -0.055468 0.0016372 0.0028221 -0.00075101 0.0026343 -1.1487 0 0 0.079133 0 -0.059035 0.032131 0.16791 0 0
2.1992 0.027966 0.026265 -0.0028362 0.019647 0 0.016024 0.05179 0.054098 0.077146 0.048656 0.11044 -7.4668 0.027088 0.00036657 -0.13541 -0.2113 -0.029284 -0.12742 -0.078534 -0.087871 -0.26332 -0.26378 -0.1767 -0.03758 0.0010239 0.0030333 -0.00046399 0.0038763 -1.2326 0 0 0.092697 0 -0.042338 0.043373 0.13893 0 0
2.2031 0.02943 0.028018 -0.04723 0.011489 0 0.010001 0.047861 0.053828 0.079828 0.052346 0.11961 -7.7386 0.049786 -0.0057023 -0.13634 -0.23173 -0.040982 -0.12891 -0.12117 -0.10454 -0.26489 -0.27553 -0.19115 -0.020499 -3.79e-05 0.0026497 -0.00038316 0.0043529 -1.2675 0 0 0.099153 0 -0.020319 0.048442 0.10044 0 0
2.207 0.029239 0.030397 -0.021901 0.020099 0 0.01695 0.043142 0.057522 0.074197 0.055891 0.11059 -7.9825 0.069692 -0.014703 -0.13463 -0.25132 -0.046112 -0.12785 -0.16139 -0.11267 -0.25703 -0.27363 -0.18795 -0.012077 -0.00040666 0.0020867 -0.0002365 0.0037915 -1.2525 0 0 0.095488 0 0.0019453 0.04623 0.059077 0 0
2.2109 0.028702 0.033318 0.051182 0.040533 0 0.035072 0.039126 0.060831 0.062502 0.056767 0.086022 -8.2004 0.08559 -0.023208 -0.13147 -0.26574 -0.041381 -0.12522 -0.19272 -0.11202 -0.2435 -0.25717 -0.1696 -0.012819 0.00031389 0.001968 -5.4604e-05 0.0026096 -1.1807 0 0 0.082034 0 0.019569 0.040914 0.020842 0 0
2.2148 0.029417 0.035771 0.10991 0.058326 0 0.054571 0.03701 0.057892 0.05046 0.054171 0.057337 -8.4159 0.096488 -0.027879 -0.12651 -0.27181 -0.031612 -0.12079 -0.21291 -0.10585 -0.22502 -0.22588 -0.14446 -0.022008 0.0013182 0.0024074 -0.00021089 0.001497 -1.0637 0 0 0.06351 0 0.030889 0.034385 -0.012031 0 0
2.2188 0.031699 0.03691 0.10686 0.06148 0 0.064414 0.037509 0.047774 0.042155 0.049393 0.036691 -8.6484 0.10151 -0.028013 -0.11926 -0.26674 -0.025453 -0.11428 -0.22074 -0.09791 -0.2023 -0.18078 -0.12065 -0.038076 0.0014586 0.0028153 -0.00094624 0.00090377 -0.93417 0 0 0.046584 0 0.035055 0.028363 -0.037766 0 0
2.2227 0.034481 0.036805 0.0481 0.049737 0 0.060119 0.03974 0.035178 0.036691 0.043562 0.028063 -8.8913 0.098211 -0.02565 -0.10808 -0.24521 -0.027222 -0.1047 -0.21512 -0.089432 -0.17576 -0.12526 -0.10033 -0.057176 0.0004989 0.0025247 -0.0019404 0.00086196 -0.8179 0 0 0.035171 0 0.032082 0.024876 -0.053272 0 0
2.2266 0.036597 0.036135 -0.016796 0.033401 0 0.046401 0.040858 0.025404 0.030285 0.035955 0.025258 -9.1197 0.086578 -0.023505 -0.093276 -0.2111 -0.033081 -0.093122 -0.20256 -0.078961 -0.1484 -0.072396 -0.079916 -0.072294 -0.00060762 0.0015924 -0.002519 0.0011526 -0.70744 0 0 0.027529 0 0.027127 0.023007 -0.059056 0 0
2.2305 0.037799 0.035393 -0.039639 0.023823 0 0.032783 0.03782 0.019764 0.021179 0.025361 0.018397 -9.3193 0.067919 -0.022875 -0.0772 -0.17252 -0.03542 -0.082085 -0.18816 -0.064817 -0.12337 -0.030186 -0.05561 -0.081637 -0.00073039 0.00084561 -0.0023578 0.0015327 -0.57363 0 0 0.018302 0 0.02275 0.020257 -0.057086 0 0
2.2344 0.038345 0.034625 -0.010975 0.024717 0 0.026155 0.030139 0.016189 0.011629 0.012975 0.00298 -9.5049 0.042603 -0.023235 -0.06219 -0.13582 -0.030845 -0.074083 -0.17461 -0.047678 -0.10342 -0.0035809 -0.028787 -0.085194 0.00022848 0.0010298 -0.0018949 0.0018213 -0.40739 0 0 0.0042095 0 0.019133 0.014565 -0.048237 0 0
2.2383 0.037968 0.033781 0.039286 0.031295 0 0.0265 0.020786 0.013161 0.0050076 0.0030137 -0.016319 -9.7051 0.01109 -0.023369 -0.051182 -0.10835 -0.023479 -0.072122 -0.16429 -0.030848 -0.091686 0.003249 -0.0057099 -0.084044 0.0012302 0.0019458 -0.0019079 0.0019033 -0.24541 0 0 -0.011799 0 0.015461 0.0036366 -0.033578 0 0
2.2422 0.035835 0.032943 0.070883 0.036113 0 0.028744 0.013881 0.011526 0.0020317 -0.00042948 -0.029785 -9.9311 -0.027031 -0.022595 -0.053166 -0.10802 -0.020436 -0.085105 -0.16072 -0.018194 -0.097445 -0.01694 0.007611 -0.084365 0.001206 0.0025721 -0.002647 0.0017772 -0.1468 0 0 -0.022151 0 0.0036163 -0.017318 -0.015132 0 0
2.2461 0.03177 0.031985 0.063064 0.035183 0 0.028192 0.011195 0.012269 0.0009024 0.002801 -0.030427 -10.162 -0.068127 -0.021107 -0.068334 -0.13171 -0.024622 -0.11132 -0.16243 -0.011757 -0.11823 -0.05137 0.0098428 -0.091942 0.00018299 0.00213 -0.0034802 0.0016104 -0.14143 0 0 -0.020903 0 -0.021178 -0.044377 0.0020936 0 0
2.25 0.02717 0.030272 0.024345 0.02956 0 0.024425 0.011044 0.013914 0.00094537 0.0087326 -0.018675 -10.367 -0.1108 -0.019545 -0.096754 -0.17675 -0.032455 -0.14967 -0.16943 -0.010971 -0.15335 -0.095607 0.0037819 -0.10851 -0.00075791 0.00097553 -0.0034918 0.0016585 -0.20458 0 0 -0.0088863 0 -0.060923 -0.074763 0.015665 0 0
2.2539 0.024152 0.0272 -0.017661 0.023001 0 0.020684 0.010772 0.013749 0.0046224 0.013205 -0.00098028 -10.533 -0.15356 -0.018418 -0.13752 -0.23879 -0.038315 -0.1981 -0.18167 -0.013656 -0.20131 -0.14553 -0.0076209 -0.1346 -0.00061682 0.0003043 -0.0024309 0.0020478 -0.28554 0 0 0.0070887 0 -0.11598 -0.10525 0.023449 0 0
2.2578 0.02355 0.02327 -0.03462 0.019061 0 0.020147 0.010136 0.011768 0.014685 0.015796 0.015403 -10.68 -0.19384 -0.017737 -0.18874 -0.30964 -0.04026 -0.25263 -0.1999 -0.017568 -0.25978 -0.19681 -0.023588 -0.16935 0.00051 0.00091109 -0.00098603 0.0026283 -0.35899 0 0 0.020108 0 -0.18507 -0.12979 0.02205 0 0
2.2617 0.023982 0.020344 -0.014171 0.019539 0 0.02294 0.011775 0.012057 0.029557 0.019489 0.026883 -10.832 -0.22771 -0.016932 -0.24144 -0.37167 -0.040824 -0.30308 -0.22297 -0.021417 -0.31991 -0.24625 -0.043742 -0.20429 0.0015675 0.0023147 -9.446e-05 0.0030888 -0.44287 0 0 0.028403 0 -0.25481 -0.14084 0.011059 0 0
2.2656 0.023215 0.020309 0.031182 0.023872 0 0.026328 0.018059 0.018925 0.042924 0.026555 0.034461 -11 -0.25346 -0.015181 -0.28842 -0.4174 -0.04279 -0.34384 -0.24782 -0.025191 -0.37478 -0.29366 -0.065192 -0.23285 0.0016215 0.0032223 -4.6594e-05 0.0032392 -0.56487 0 0 0.035186 0 -0.31372 -0.13814 -0.0058643 0 0
2.2695 0.020487 0.023183 0.069161 0.029083 0 0.027375 0.027703 0.031571 0.049 0.035331 0.041466 -11.172 -0.26913 -0.012186 -0.32546 -0.44376 -0.045497 -0.37189 -0.27225 -0.030013 -0.4204 -0.33859 -0.082964 -0.25163 0.00072625 0.0028765 -0.00034822 0.0031586 -0.71684 0 0 0.043871 0 -0.3552 -0.12147 -0.026661 0 0
2.2734 0.017312 0.026687 0.068818 0.031137 0 0.025363 0.036034 0.043532 0.048067 0.041526 0.050242 -11.337 -0.27284 -0.0089131 -0.34888 -0.44956 -0.045939 -0.3851 -0.29383 -0.037441 -0.45326 -0.38048 -0.094022 -0.25805 -0.00026227 0.0018405 -0.00042175 0.003049 -0.84934 0 0 0.053898 0 -0.37375 -0.091485 -0.049043 0 0
2.2773 0.015959 0.028018 0.026242 0.027946 0 0.022076 0.038966 0.048183 0.045965 0.042502 0.059934 -11.502 -0.25773 -0.0073574 -0.35109 -0.43553 -0.042847 -0.37968 -0.30677 -0.048101 -0.46616 -0.41489 -0.10016 -0.24891 -0.00062531 0.0013564 -0.00029008 0.0029747 -0.91268 0 0 0.061242 0 -0.36042 -0.049356 -0.069132 0 0
2.2813 0.01732 0.026279 -0.027502 0.021796 0 0.020125 0.036658 0.04467 0.047727 0.039716 0.066698 -11.68 -0.22775 -0.009086 -0.33884 -0.41713 -0.038407 -0.3646 -0.31131 -0.060383 -0.46546 -0.43909 -0.10572 -0.23307 -0.00044292 0.0019576 -0.00045842 0.0028071 -0.89945 0 0 0.062492 0 -0.33059 -0.0046095 -0.08555 0 0
2.2852 0.020421 0.023142 -0.049041 0.018136 0 0.02097 0.033036 0.038012 0.052215 0.036713 0.066341 -11.868 -0.18521 -0.013614 -0.316 -0.40025 -0.035484 -0.34384 -0.3089 -0.070593 -0.45479 -0.45124 -0.11195 -0.21486 -0.00034785 0.0028618 -0.0011839 0.0024404 -0.84371 0 0 0.057874 0 -0.29308 0.038343 -0.098549 0 0
2.2891 0.023753 0.021115 -0.020703 0.02079 0 0.024069 0.031661 0.033516 0.053568 0.035157 0.057751 -12.047 -0.13242 -0.018298 -0.28577 -0.38837 -0.033904 -0.32019 -0.30118 -0.075172 -0.43709 -0.45009 -0.11439 -0.1974 -0.00074025 0.0028394 -0.0020466 0.0020061 -0.78165 0 0 0.050301 0 -0.25482 0.075971 -0.10852 0 0
2.293 0.026607 0.021201 0.030983 0.027883 0 0.027405 0.032281 0.031823 0.047702 0.033435 0.044386 -12.195 -0.072577 -0.020222 -0.252 -0.38365 -0.030653 -0.29613 -0.29084 -0.073473 -0.41565 -0.43383 -0.10678 -0.18386 -0.0013413 0.001632 -0.0023663 0.0017957 -0.71879 0 0 0.042076 0 -0.22412 0.10368 -0.11613 0 0
2.2969 0.028893 0.022286 0.057165 0.032939 0 0.028725 0.031565 0.029696 0.036547 0.029174 0.032074 -12.319 -0.014281 -0.018549 -0.22022 -0.37991 -0.02399 -0.27195 -0.28263 -0.068445 -0.39408 -0.40567 -0.087938 -0.17459 -0.0015175 0.00034948 -0.0019879 0.0019519 -0.63693 0 0 0.033199 0 -0.20647 0.11752 -0.12244 0 0
2.3008 0.030105 0.022612 0.031358 0.03066 0 0.026672 0.02699 0.024855 0.025575 0.022461 0.02449 -12.446 0.035985 -0.015155 -0.19245 -0.36888 -0.016582 -0.24598 -0.27735 -0.064085 -0.37264 -0.37418 -0.064236 -0.16633 -0.00097021 0.00035217 -0.0014997 0.0022861 -0.52593 0 0 0.022861 0 -0.19602 0.12101 -0.12762 0 0
2.3047 0.029176 0.02154 -0.025258 0.021834 0 0.021365 0.019559 0.01877 0.017898 0.015952 0.020179 -12.595 0.074572 -0.012916 -0.16948 -0.34627 -0.013577 -0.21713 -0.2741 -0.061696 -0.35029 -0.3433 -0.044479 -0.15757 -5.6312e-05 0.0017798 -0.0015914 0.0024559 -0.40008 0 0 0.011805 0 -0.18885 0.11567 -0.1309 0 0
2.3086 0.025731 0.019761 -0.06311 0.012434 0 0.014312 0.012561 0.014396 0.011825 0.011879 0.014118 -12.758 0.098535 -0.013315 -0.1517 -0.30887 -0.017393 -0.18459 -0.27132 -0.058607 -0.32563 -0.31654 -0.03224 -0.14707 0.00055076 0.0033208 -0.0022669 0.0023256 -0.28179 0 0 0.0023505 0 -0.18077 0.10341 -0.13134 0 0
2.3125 0.021168 0.01811 -0.049862 0.0079413 0 0.0077608 0.0080107 0.012143 0.004301 0.0096289 0.0026737 -12.904 0.10228 -0.015549 -0.14016 -0.25344 -0.024902 -0.14806 -0.26407 -0.050887 -0.29473 -0.29801 -0.023437 -0.13447 0.00047413 0.0035191 -0.0028125 0.0021138 -0.17709 0 0 -0.0039913 0 -0.16482 0.087131 -0.12571 0 0
2.3164 0.017923 0.016678 0.0014189 0.0087678 0 0.0037773 0.0048735 0.0093848 -0.0043484 0.0067506 -0.012597 -13.018 0.093097 -0.017669 -0.13269 -0.1923 -0.030117 -0.11223 -0.24928 -0.03764 -0.25727 -0.28378 -0.011581 -0.12313 -7.6093e-05 0.0022704 -0.0025732 0.0021641 -0.075999 0 0 -0.0082781 0 -0.1408 0.072249 -0.11324 0 0
2.3203 0.0174 0.015283 0.047108 0.011141 0 0.0034166 0.00094806 0.0041442 -0.010176 0.0021449 -0.025868 -13.116 0.077759 -0.018304 -0.12771 -0.13486 -0.029534 -0.080835 -0.22801 -0.022614 -0.21527 -0.26934 0.0048313 -0.11542 -0.000551 0.000934 -0.0016721 0.0025958 0.021995 0 0 -0.012788 0 -0.11162 0.061112 -0.09449 0 0
2.3242 0.01878 0.014469 0.053965 0.011806 0 0.0063923 -0.0038882 -0.0016879 -0.010039 -0.0023245 -0.031686 -13.226 0.061401 -0.017308 -0.124 -0.087956 -0.024648 -0.056819 -0.20213 -0.011343 -0.1709 -0.2513 0.020316 -0.11285 -0.00055236 0.00093496 -0.00087497 0.0032026 0.08997 0 0 -0.017857 0 -0.079657 0.055274 -0.069941 0 0
2.3281 0.02007 0.01547 0.026315 0.011182 0 0.011392 -0.0068521 -0.0036863 -0.0052166 -0.0035591 -0.028845 -13.36 0.050383 -0.015264 -0.12001 -0.059471 -0.019623 -0.043781 -0.17513 -0.0065501 -0.12761 -0.22558 0.027381 -0.1169 -0.00011357 0.0023089 -0.00076618 0.0036707 0.088584 0 0 -0.020613 0 -0.048006 0.056328 -0.040333 0 0
2.332 0.020214 0.018909 -0.0029279 0.011985 0 0.016839 -0.0048148 0.00068043 0.00012122 -0.00016802 -0.020166 -13.497 0.054497 -0.012919 -0.11225 -0.05709 -0.017306 -0.045529 -0.15704 -0.00635 -0.093933 -0.18881 0.022936 -0.12707 0.00041226 0.0036845 -0.0011579 0.00384 0.00070541 0 0 -0.0174 0 -0.020363 0.065347 -0.0080428 0 0
2.3359 0.019937 0.023721 -0.0038461 0.015651 0 0.021642 0.0025687 0.009662 0.0036938 0.0066771 -0.0091857 -13.611 0.071455 -0.011219 -0.099551 -0.06911 -0.017773 -0.055552 -0.15157 -0.0069657 -0.072284 -0.1478 0.0097799 -0.13844 0.00068434 0.0036783 -0.0013655 0.0037402 -0.15152 0 0 -0.0075125 0 0.0046636 0.078236 0.023435 0 0
2.3398 0.020559 0.027736 0.027198 0.020844 0 0.025485 0.012506 0.019381 0.0074213 0.01503 0.002517 -13.701 0.099302 -0.011314 -0.081381 -0.089496 -0.019908 -0.070593 -0.15982 -0.0070788 -0.064044 -0.10737 -0.0073833 -0.14905 0.00062261 0.0022351 -0.0010047 0.0034507 -0.32512 0 0 0.0058093 0 0.028411 0.093027 0.052483 0 0
2.3438 0.022454 0.029507 0.069336 0.025299 0 0.028549 0.021678 0.027569 0.01467 0.024039 0.015121 -13.794 0.13522 -0.013802 -0.057658 -0.11204 -0.023107 -0.087278 -0.18162 -0.0093143 -0.069788 -0.072576 -0.026379 -0.1574 0.00040206 0.00057715 -0.00041677 0.0030307 -0.48927 0 0 0.018261 0 0.052247 0.10771 0.077652 0 0
2.3477 0.02507 0.029517 0.095901 0.028241 0 0.030981 0.028862 0.034439 0.025887 0.033614 0.028763 -13.911 0.17372 -0.017726 -0.028794 -0.12731 -0.026943 -0.10048 -0.21511 -0.017422 -0.09078 -0.053361 -0.047874 -0.16264 0.00024853 -7.6099e-05 -0.00028303 0.0026099 -0.63875 0 0 0.028146 0 0.078017 0.1189 0.096278 0 0
2.3516 0.028251 0.029567 0.092061 0.030555 0 0.032634 0.034966 0.040368 0.037795 0.042764 0.042715 -14.047 0.20638 -0.020776 0.00028919 -0.13077 -0.030024 -0.10756 -0.24954 -0.032145 -0.12037 -0.053457 -0.07224 -0.16822 0.00023157 0.00037662 -0.00089051 0.002449 -0.77971 0 0 0.036981 0 0.10462 0.12441 0.10807 0 0
2.3555 0.032844 0.031144 0.061741 0.033093 0 0.033391 0.041017 0.044272 0.046878 0.04931 0.056113 -14.166 0.23072 -0.021075 0.025687 -0.12532 -0.030449 -0.11024 -0.27844 -0.049946 -0.15282 -0.068639 -0.09729 -0.17703 0.00023108 0.0010672 -0.0018424 0.0027717 -0.91125 0 0 0.046677 0 0.12944 0.12459 0.11424 0 0
2.3594 0.03947 0.034512 0.02469 0.035772 0 0.033795 0.046816 0.045349 0.052816 0.051917 0.068519 -14.245 0.24563 -0.018989 0.044664 -0.11332 -0.027822 -0.11016 -0.29832 -0.065668 -0.18477 -0.095596 -0.11945 -0.19065 0.0001025 0.0012617 -0.0024653 0.0034827 -1.0263 0 0 0.056737 0 0.15034 0.11964 0.11533 0 0
2.3633 0.046894 0.039166 0.0063533 0.038534 0 0.035279 0.051693 0.045773 0.057902 0.052107 0.079092 -14.295 0.25081 -0.016885 0.054545 -0.09802 -0.024155 -0.10957 -0.30648 -0.076255 -0.21299 -0.12976 -0.13657 -0.2102 -0.00011928 0.0011479 -0.0024247 0.0041161 -1.126 0 0 0.064637 0 0.16498 0.11006 0.11201 0 0
2.3672 0.052323 0.04463 0.0224 0.042365 0 0.039494 0.055915 0.049841 0.063529 0.053411 0.08564 -14.346 0.24662 -0.016825 0.050243 -0.085059 -0.022056 -0.11327 -0.30072 -0.081998 -0.23195 -0.16071 -0.14895 -0.23456 -0.00019943 0.0014924 -0.0019315 0.0041688 -1.2226 0 0 0.068716 0 0.16885 0.096466 0.10503 0 0
2.3711 0.053828 0.050417 0.065033 0.048405 0 0.046967 0.060458 0.059253 0.068213 0.05801 0.085686 -14.421 0.23919 -0.018541 0.037688 -0.075765 -0.022182 -0.12157 -0.29014 -0.084776 -0.24355 -0.18193 -0.15779 -0.25657 6.6161e-05 0.0026433 -0.0014427 0.0035369 -1.321 0 0 0.070008 0 0.16611 0.081661 0.097123 0 0
2.375 0.052387 0.05544 0.1041 0.055903 0 0.056122 0.06512 0.069739 0.069456 0.064317 0.079314 -14.508 0.23001 -0.019962 0.019563 -0.069501 -0.02319 -0.13366 -0.27829 -0.085754 -0.24849 -0.19167 -0.16331 -0.27233 0.0005742 0.0040211 -0.0012665 0.0026093 -1.4013 0 0 0.070842 0 0.15854 0.066446 0.089156 0 0
2.3789 0.051085 0.058164 0.10865 0.06185 0 0.063647 0.067516 0.073916 0.066914 0.068294 0.070616 -14.582 0.22008 -0.019757 -0.0013842 -0.065349 -0.02439 -0.14835 -0.2682 -0.085026 -0.24773 -0.18923 -0.16491 -0.27857 0.00091032 0.0046435 -0.0014368 0.00191 -1.4284 0 0 0.071963 0 0.14783 0.051483 0.081834 0 0
2.3828 0.052082 0.057892 0.074394 0.063377 0 0.066313 0.064937 0.068429 0.062952 0.067301 0.065175 -14.63 0.20962 -0.019026 -0.021354 -0.061562 -0.027522 -0.16316 -0.26316 -0.082933 -0.24232 -0.17444 -0.16254 -0.27054 0.0007088 0.0040851 -0.0018252 0.0016601 -1.3855 0 0 0.071679 0 0.13569 0.037453 0.075919 0 0
2.3867 0.05452 0.0558 0.030951 0.06063 0 0.063156 0.057618 0.05792 0.060106 0.062518 0.06513 -14.665 0.19757 -0.0201 -0.037094 -0.056693 -0.034783 -0.17451 -0.26271 -0.080887 -0.23519 -0.15331 -0.15716 -0.25015 6.4062e-05 0.0028568 -0.0022422 0.0016977 -1.2969 0 0 0.068062 0 0.12255 0.024562 0.071357 0 0
2.3906 0.055545 0.054094 0.017305 0.056858 0 0.056435 0.049714 0.051023 0.058762 0.057565 0.066721 -14.703 0.18381 -0.023728 -0.049448 -0.051544 -0.045033 -0.18208 -0.26373 -0.080446 -0.22844 -0.13144 -0.14959 -0.22456 -0.00046308 0.0018761 -0.0024591 0.0017772 -1.2113 0 0 0.061573 0 0.1075 0.012499 0.067458 0 0
2.3945 0.053234 0.053695 0.045711 0.055401 0 0.050413 0.046134 0.052103 0.057679 0.055011 0.063488 -14.747 0.16864 -0.02785 -0.059327 -0.04703 -0.05319 -0.18611 -0.26453 -0.081799 -0.22308 -0.11128 -0.1397 -0.19794 -0.0003505 0.0016516 -0.0022933 0.0018501 -1.1595 0 0 0.054984 0 0.08987 0.0011676 0.063892 0 0
2.3984 0.048185 0.052857 0.088887 0.056549 0 0.048465 0.047818 0.057281 0.05611 0.054395 0.052781 -14.778 0.1527 -0.029484 -0.067986 -0.044227 -0.054698 -0.18727 -0.26357 -0.083668 -0.21996 -0.094835 -0.12755 -0.17456 0.00031802 0.0020023 -0.0017952 0.0020092 -1.1277 0 0 0.050721 0 0.069158 -0.0095211 0.060348 0 0
2.4023 0.042296 0.048559 0.10455 0.057221 0 0.050316 0.050286 0.058758 0.054337 0.053346 0.039451 -14.785 0.1386 -0.027732 -0.07752 -0.045201 -0.050711 -0.18719 -0.25946 -0.084843 -0.22024 -0.084187 -0.11512 -0.16141 0.00083485 0.0024553 -0.0013139 0.0022287 -1.0752 0 0 0.048769 0 0.046061 -0.01925 0.056747 0 0
2.4063 0.036552 0.039599 0.073979 0.053355 0 0.051568 0.047404 0.052525 0.051976 0.049936 0.032665 -14.775 0.1282 -0.024625 -0.087704 -0.048455 -0.04771 -0.18753 -0.25459 -0.085451 -0.22214 -0.076455 -0.10583 -0.15621 0.00051788 0.0027557 -0.0012354 0.002295 -0.97509 0 0 0.047401 0 0.025393 -0.027715 0.053693 0 0
2.4102 0.030536 0.02825 0.017011 0.042666 0 0.046395 0.037088 0.04132 0.046903 0.043671 0.038025 -14.769 0.12186 -0.022905 -0.096903 -0.052613 -0.050898 -0.18793 -0.25046 -0.086194 -0.22424 -0.070118 -0.1011 -0.15618 -0.00056251 0.002942 -0.0015727 0.0020662 -0.83621 0 0 0.04538 0 0.010292 -0.034341 0.051814 0 0
2.4141 0.024022 0.018594 -0.029235 0.026098 0 0.03209 0.02345 0.030509 0.03713 0.034808 0.051635 -14.773 0.11955 -0.023226 -0.10331 -0.056512 -0.057968 -0.18761 -0.24807 -0.086307 -0.22521 -0.06403 -0.097386 -0.1587 -0.0015365 0.0030583 -0.0018753 0.0017392 -0.68596 0 0 0.042515 0 0.003219 -0.038488 0.051715 0 0
2.418 0.018295 0.013118 -0.043977 0.0079953 0 0.012228 0.013229 0.022446 0.023846 0.023802 0.061389 -14.778 0.12082 -0.023765 -0.10359 -0.058605 -0.060256 -0.18467 -0.24836 -0.082808 -0.22295 -0.05697 -0.087532 -0.15997 -0.0014988 0.0029852 -0.0016606 0.0017385 -0.53738 0 0 0.037907 0 0.0075163 -0.038876 0.054423 0 0
2.4219 0.015251 0.011033 -0.035085 -0.0049448 0 -0.0045315 0.0099223 0.015693 0.011501 0.011952 0.054963 -14.767 0.12341 -0.022414 -0.093958 -0.058195 -0.050767 -0.17568 -0.24965 -0.072552 -0.21493 -0.04835 -0.06635 -0.15561 -0.00038325 0.0026325 -0.00096718 0.00228 -0.38017 0 0 0.028748 0 0.022846 -0.033946 0.060896 0 0
2.4258 0.015173 0.0098672 -0.022663 -0.0067194 0 -0.010044 0.011229 0.008872 0.003884 0.0019568 0.02879 -14.741 0.12579 -0.018946 -0.077042 -0.056797 -0.03103 -0.16111 -0.24883 -0.055546 -0.20221 -0.038889 -0.035451 -0.14642 0.0009211 0.0021944 -0.00039613 0.0030885 -0.20473 0 0 0.012544 0 0.042449 -0.024833 0.070107 0 0
2.4297 0.01593 0.0083261 -0.016775 0.0032703 0 -0.0028966 0.011913 0.0032798 0.00025652 -0.0033858 -0.0084581 -14.722 0.128 -0.014904 -0.054817 -0.055234 -0.0097693 -0.1416 -0.244 -0.03621 -0.18548 -0.028931 -0.0026697 -0.1333 0.0013615 0.0020526 -0.00051109 0.0036192 -0.028792 0 0 -0.0086917 0 0.062788 -0.012148 0.081526 0 0
2.4336 0.014707 0.007126 -0.013441 0.017438 0 0.0099107 0.0088574 0.00064811 -0.003709 -0.0037517 -0.040549 -14.729 0.1305 -0.011795 -0.029806 -0.054249 0.0050231 -0.11834 -0.23355 -0.020929 -0.16576 -0.018811 0.023509 -0.11752 0.00067057 0.002359 -0.0012059 0.0035736 0.10769 0 0 -0.02726 0 0.080464 0.0032476 0.094477 0 0
2.4375 0.010388 0.007003 -0.0076585 0.023578 0 0.017901 0.0031979 -0.00066631 -0.010774 -0.0023187 -0.053703 -14.758 0.13599 -0.0099384 -0.007498 -0.054241 0.012305 -0.094541 -0.21502 -0.013676 -0.14514 -0.0088068 0.039351 -0.10141 -0.00043267 0.0027871 -0.0017593 0.0031534 0.17799 0 0 -0.034548 0 0.090726 0.019516 0.1076 0 0
2.4414 0.0039316 0.006498 -0.0029058 0.014193 0 0.015065 -0.0021266 -0.0051758 -0.0186 -0.0034667 -0.045398 -14.786 0.14656 -0.0090716 0.0078863 -0.053465 0.016623 -0.074837 -0.19226 -0.013383 -0.12647 0.0011088 0.046601 -0.087069 -0.00094698 0.0028126 -0.0015759 0.0027914 0.19805 0 0 -0.028383 0 0.095691 0.033827 0.11898 0 0
2.4453 -0.0033982 0.0024867 -0.0052983 -0.0061527 0 0.0040071 -0.0062515 -0.014966 -0.022265 -0.0090059 -0.025759 -14.793 0.16199 -0.0094012 0.01624 -0.05058 0.021798 -0.060797 -0.16878 -0.015251 -0.11058 0.01087 0.049047 -0.074811 -0.00048124 0.0022716 -0.00083077 0.0026933 0.21789 0 0 -0.01582 0 0.098663 0.045163 0.12771 0 0
2.4492 -0.011495 -0.0067233 -0.013087 -0.02379 0 -0.0076151 -0.01131 -0.025899 -0.02023 -0.016778 -0.010118 -14.78 0.18152 -0.011373 0.018026 -0.044791 0.027124 -0.053274 -0.14728 -0.014737 -0.097937 0.020263 0.049209 -0.064844 0.00050368 0.0015786 -0.00029848 0.0027137 0.28191 0 0 -0.0078441 0 0.10203 0.052953 0.13307 0 0
2.4531 -0.020643 -0.019021 -0.018135 -0.028386 0 -0.015098 -0.019506 -0.030861 -0.016789 -0.02316 -0.007901 -14.761 0.20341 -0.014446 0.01452 -0.035418 0.029705 -0.052855 -0.13103 -0.010837 -0.088858 0.028842 0.0481 -0.057372 0.0012346 0.0013169 -0.00053055 0.0026605 0.39506 0 0 -0.010357 0 0.10858 0.056759 0.1342 0 0
2.457 -0.029628 -0.02964 -0.018226 -0.023277 0 -0.021215 -0.0297 -0.027412 -0.017715 -0.026761 -0.016492 -14.753 0.2216 -0.016848 0.0098269 -0.024073 0.029056 -0.058325 -0.12403 -0.0061304 -0.08317 0.035117 0.046901 -0.053231 0.0013247 0.0016173 -0.0012799 0.0025995 0.5243 0 0 -0.019871 0 0.11953 0.057055 0.13033 0 0
2.4609 -0.035565 -0.034963 -0.022222 -0.022262 0 -0.032268 -0.037436 -0.021218 -0.023812 -0.029261 -0.02527 -14.755 0.23247 -0.017167 0.007145 -0.014673 0.027974 -0.065318 -0.12314 -0.003871 -0.079308 0.038837 0.047495 -0.052049 0.00096866 0.0020075 -0.0018018 0.002751 0.62883 0 0 -0.027867 0 0.13026 0.056119 0.1239 0 0
2.4648 -0.036306 -0.035288 -0.038128 -0.034623 0 -0.049239 -0.038667 -0.020628 -0.029842 -0.032651 -0.026342 -14.76 0.23456 -0.016072 0.0069424 -0.0092577 0.028864 -0.07223 -0.12652 -0.0047129 -0.077059 0.039913 0.051054 -0.053899 0.00058478 0.001925 -0.0016797 0.0031176 0.68868 0 0 -0.029258 0 0.13735 0.0546 0.11626 0 0
2.4688 -0.03294 -0.033947 -0.058039 -0.053545 0 -0.063432 -0.03356 -0.027824 -0.03037 -0.036292 -0.022019 -14.763 0.22723 -0.015756 0.0091017 -0.0094257 0.030536 -0.077754 -0.13211 -0.005723 -0.076321 0.038484 0.056857 -0.058651 0.00039631 0.0013508 -0.0012358 0.0033516 0.70948 0 0 -0.026539 0 0.13759 0.052945 0.10884 0 0
2.4727 -0.029283 -0.033919 -0.061933 -0.06129 0 -0.062521 -0.026635 -0.036464 -0.026029 -0.03744 -0.021666 -14.768 0.21035 -0.017265 0.01191 -0.01707 0.029693 -0.080607 -0.13653 -0.002451 -0.077647 0.035112 0.063283 -0.065845 0.00036159 0.00086741 -0.0010756 0.0031019 0.70825 0 0 -0.026031 0 0.12539 0.051029 0.10438 0 0
2.4766 -0.028462 -0.03541 -0.040634 -0.047416 0 -0.042557 -0.02313 -0.038851 -0.02308 -0.03478 -0.030867 -14.775 0.19032 -0.018738 0.011843 -0.028286 0.025245 -0.081808 -0.13724 0.007508 -0.081021 0.03211 0.069884 -0.072617 0.00037142 0.0010547 -0.0013229 0.0024606 0.69992 0 0 -0.030807 0 0.1031 0.047865 0.10477 0 0
2.4805 -0.030076 -0.036483 -0.011838 -0.021455 0 -0.014402 -0.02504 -0.034766 -0.026729 -0.030814 -0.044127 -14.78 0.17151 -0.016995 0.0080186 -0.03899 0.01994 -0.082691 -0.13481 0.0222 -0.085809 0.030716 0.077729 -0.077021 0.0003659 0.0018569 -0.0014688 0.0019473 0.69545 0 0 -0.037892 0 0.076816 0.043062 0.1095 0 0
2.4844 -0.031029 -0.035534 -0.0064137 -0.0056347 0 0.0029573 -0.030305 -0.03183 -0.035793 -0.030063 -0.049499 -14.777 0.15604 -0.011195 0.00037475 -0.046743 0.017218 -0.084033 -0.13005 0.036196 -0.091501 0.031473 0.087378 -0.077899 0.0002552 0.0026007 -0.0010386 0.0019827 0.70567 0 0 -0.042259 0 0.051017 0.036551 0.118 0 0
2.4883 -0.029123 -0.032811 -0.035571 -0.013657 0 -0.0024684 -0.035316 -0.036645 -0.044527 -0.034688 -0.041359 -14.769 0.14552 -0.0045038 -0.01058 -0.049258 0.017342 -0.086572 -0.12427 0.044286 -0.097435 0.034661 0.097091 -0.074278 -0.00012022 0.0026597 -0.00029736 0.0024275 0.7397 0 0 -0.042755 0 0.03083 0.028486 0.12925 0 0
2.4922 -0.025522 -0.029751 -0.074931 -0.036913 0 -0.025542 -0.037942 -0.046597 -0.049011 -0.042141 -0.028157 -14.767 0.13949 -0.0015343 -0.022131 -0.04489 0.017848 -0.091007 -0.12101 0.045302 -0.10232 0.039156 0.10395 -0.065596 -0.00079154 0.002079 -0.00011287 0.0027331 0.79715 0 0 -0.043336 0 0.025511 0.020238 0.14018 0 0
2.4961 -0.023523 -0.027434 -0.086374 -0.05277 0 -0.04841 -0.038348 -0.051869 -0.050381 -0.047347 -0.025877 -14.781 0.13229 -0.0039264 -0.031393 -0.039265 0.017788 -0.096216 -0.12166 0.042957 -0.10635 0.041912 0.10691 -0.055812 -0.0014212 0.0015174 -0.0010313 0.0025582 0.86263 0 0 -0.048328 0 0.030694 0.013492 0.14808 0 0
2.5 -0.025148 -0.026046 -0.056953 -0.046959 0 -0.055672 -0.0376 -0.045903 -0.051447 -0.047147 -0.042196 -14.809 0.12118 -0.0087074 -0.037863 -0.03542 0.020005 -0.1017 -0.12653 0.042817 -0.11019 0.041323 0.10777 -0.046776 -0.0014206 0.0015774 -0.0025562 0.0021494 0.90997 0 0 -0.056845 0 0.043054 0.0086706 0.15211 0 0
2.5039 -0.029287 -0.025555 -0.013126 -0.027279 0 -0.046474 -0.03616 -0.03292 -0.051533 -0.042554 -0.066763 -14.842 0.10402 -0.011232 -0.041593 -0.035956 0.027752 -0.10705 -0.13554 0.047726 -0.11468 0.036135 0.10837 -0.040074 -0.00048284 0.0022119 -0.0034796 0.0020386 0.91363 0 0 -0.062317 0 0.058807 0.0058236 0.15187 0 0
2.5078 -0.03309 -0.026248 0.0059709 -0.014849 0 -0.032849 -0.033924 -0.024032 -0.046561 -0.037029 -0.078193 -14.874 0.078268 -0.0095952 -0.043757 -0.044297 0.039204 -0.11187 -0.14828 0.055526 -0.12168 0.02463 0.1068 -0.037742 0.00096461 0.0027968 -0.0030096 0.0024075 0.85983 0 0 -0.057771 0 0.071608 0.0043058 0.14735 0 0
2.5117 -0.034668 -0.028184 -0.012116 -0.022317 0 -0.026882 -0.031234 -0.02591 -0.034687 -0.03307 -0.062429 -14.915 0.047008 -0.0059364 -0.048027 -0.058865 0.047 -0.11639 -0.16201 0.061053 -0.13281 0.0085926 0.09801 -0.039207 0.0019546 0.0027703 -0.0015595 0.0028639 0.75213 0 0 -0.041938 0 0.075439 0.0013165 0.14163 0 0
2.5156 -0.034107 -0.03032 -0.042943 -0.041479 0 -0.029577 -0.029122 -0.034039 -0.020446 -0.030627 -0.025742 -14.971 0.015828 -0.0035945 -0.055765 -0.074702 0.04478 -0.12108 -0.17458 0.060644 -0.14709 -0.0083445 0.079277 -0.041939 0.0017758 0.0021868 -0.00038229 0.0029008 0.61124 0 0 -0.020807 0 0.071825 -0.0045652 0.13742 0 0
2.5195 -0.032225 -0.030756 -0.053173 -0.052208 0 -0.031762 -0.028176 -0.037565 -0.011545 -0.028178 0.0096209 -15.039 -0.011763 -0.0035896 -0.067108 -0.088812 0.03425 -0.1261 -0.18479 0.055177 -0.16354 -0.02397 0.055338 -0.044398 0.00063367 0.0016593 -0.0004081 0.0024961 0.46923 0 0 -0.0036688 0 0.062602 -0.013722 0.13608 0 0
2.5234 -0.029131 -0.028205 -0.034499 -0.042534 0 -0.024996 -0.027374 -0.030323 -0.011195 -0.024522 0.023074 -15.103 -0.032363 -0.004249 -0.081604 -0.098287 0.02464 -0.13156 -0.19159 0.049068 -0.1808 -0.036116 0.036759 -0.045036 -0.0005206 0.0017771 -0.0014371 0.0021378 0.35805 0 0 0.0027868 0 0.050435 -0.026057 0.13874 0 0
2.5273 -0.024452 -0.023195 -0.0076391 -0.019413 0 -0.010921 -0.024599 -0.016485 -0.014695 -0.019374 0.01085 -15.15 -0.039873 -0.0038892 -0.096164 -0.09913 0.024174 -0.13701 -0.19296 0.046378 -0.19527 -0.041258 0.031689 -0.04131 -0.00088114 0.0025629 -0.002434 0.0022356 0.29532 0 0 -0.0019537 0 0.041375 -0.039142 0.14661 0 0
2.5313 -0.018567 -0.01761 0.0034292 -0.00077989 0 0.00012977 -0.018728 -0.0056266 -0.014594 -0.01302 -0.013555 -15.189 -0.038956 -0.0030111 -0.10661 -0.095929 0.032043 -0.14137 -0.19064 0.047636 -0.20542 -0.042346 0.038415 -0.034432 -0.00052323 0.0034433 -0.002551 0.0026176 0.2754 0 0 -0.01271 0 0.037932 -0.048155 0.15634 0 0
2.5352 -0.01288 -0.013022 -0.0051371 0.001385 0 -0.00067401 -0.011181 -0.0032339 -0.0088562 -0.006315 -0.03188 -15.243 -0.033186 -0.0034337 -0.11162 -0.092066 0.039297 -0.14396 -0.18561 0.049977 -0.21149 -0.04199 0.046262 -0.025326 -0.00023522 0.0037144 -0.0018438 0.0027238 0.27341 0 0 -0.022032 0 0.039332 -0.050703 0.16602 0 0
2.5391 -0.0085629 -0.0096165 -0.020341 -0.0098668 0 -0.011988 -0.0050716 -0.0065603 -0.0027746 -0.0010353 -0.034358 -15.332 -0.025866 -0.0057161 -0.11069 -0.090329 0.037749 -0.14427 -0.17878 0.050014 -0.21416 -0.042639 0.044552 -0.01476 -0.00062488 0.0030842 -0.0010624 0.0022845 0.26082 0 0 -0.024329 0 0.044252 -0.045137 0.17407 0 0
2.543 -0.0054017 -0.0067733 -0.032098 -0.021796 0 -0.023234 -0.0025301 -0.0089875 -0.0024136 0.00077312 -0.023535 -15.448 -0.021744 -0.0082282 -0.10394 -0.094325 0.027661 -0.14158 -0.17137 0.046637 -0.21503 -0.04802 0.031393 -0.0035913 -0.0014385 0.0018803 -0.00086039 0.0016853 0.2213 0 0 -0.018649 0 0.049875 -0.029527 0.17839 0 0
2.5469 -0.0023597 -0.0043706 -0.04174 -0.023829 0 -0.023654 -0.0028056 -0.007009 -0.0071996 -0.0012267 -0.0085385 -15.561 -0.026207 -0.0089971 -0.095741 -0.10506 0.016649 -0.13621 -0.16543 0.041552 -0.21819 -0.061687 0.014294 0.0074661 -0.0018071 0.00082306 -0.0012497 0.0015717 0.15583 0 0 -0.0087346 0 0.050855 -0.006142 0.17755 0 0
2.5508 0.0008208 -0.0030785 -0.050846 -0.014365 0 -0.01091 -0.0031354 -0.0024453 -0.010294 -0.0043661 0.0028821 -15.645 -0.037906 -0.0079322 -0.090516 -0.11822 0.011744 -0.13001 -0.16173 0.037619 -0.22523 -0.081112 0.0026682 0.018262 -0.0011595 0.00056141 -0.0017372 0.0021422 0.076349 0 0 -0.00018666 0 0.046165 0.018791 0.17314 0 0
2.5547 0.0031225 -0.0032175 -0.050535 0.00093568 0 0.0077535 -0.0015335 0.0011054 -0.0063469 -0.0046214 0.0082022 -15.696 -0.055594 -0.0066524 -0.090252 -0.13133 0.013277 -0.1241 -0.16066 0.036651 -0.23641 -0.10433 -0.0001466 0.02853 0.00015582 0.0012725 -0.001858 0.0029488 -0.002898 0 0 0.003569 0 0.035749 0.042047 0.16582 0 0
2.5586 0.0036565 -0.0036359 -0.030683 0.014389 0 0.021482 0.0013729 0.0024365 0.0023499 -0.00042558 0.0091606 -15.738 -0.077475 -0.006269 -0.096391 -0.14208 0.016266 -0.11967 -0.16238 0.038199 -0.25143 -0.12894 0.0018912 0.037902 0.0011781 0.0025523 -0.0015296 0.0034313 -0.069438 0 0 0.0034573 0 0.020064 0.06065 0.1563 0 0
2.5625 0.0031995 -0.0021998 0.00085478 0.019956 0 0.023223 0.0033385 0.0030436 0.0083946 0.0052462 0.0088718 -15.793 -0.099889 -0.0060749 -0.11032 -0.14794 0.016454 -0.11911 -0.16709 0.039835 -0.26842 -0.14994 0.0029468 0.044675 0.0012401 0.0036599 -0.00098444 0.0035443 -0.11331 0 0 0.0031434 0 0.00012285 0.070131 0.14496 0 0
2.5664 0.0037174 0.0023334 0.017759 0.015216 0 0.013416 0.0031912 0.0044509 0.007459 0.0073983 0.0093603 -15.873 -0.11892 -0.0048127 -0.12732 -0.1526 0.013956 -0.12265 -0.17278 0.038688 -0.28322 -0.16485 0.0010345 0.047616 0.00054359 0.003985 -0.00049741 0.0037285 -0.13016 0 0 0.005028 0 -0.021089 0.07312 0.1323 0 0
2.5703 0.0062282 0.0089818 0.0021663 0.0032234 0 -0.0011287 0.0022753 0.0065043 0.0026883 0.0042088 0.010224 -15.97 -0.13381 -0.0027046 -0.14444 -0.1598 0.011451 -0.12957 -0.17806 0.033537 -0.29423 -0.17453 -0.0014261 0.046553 -0.0001318 0.003446 -0.00022571 0.0042726 -0.12659 0 0 0.007759 0 -0.042745 0.072834 0.1183 0 0
2.5742 0.0096542 0.015243 -0.029366 -0.0073275 0 -0.011254 0.0030881 0.0083265 0.00057077 -0.00047422 0.0089336 -16.07 -0.14431 -0.001337 -0.15977 -0.17226 0.010432 -0.13922 -0.18188 0.026158 -0.30065 -0.18018 -0.0016443 0.04158 -0.00021922 0.0025263 -0.0002243 0.0048511 -0.12097 0 0 0.007918 0 -0.064453 0.07169 0.1029 0 0
2.5781 0.01232 0.019238 -0.035711 -0.0067195 0 -0.010133 0.0066474 0.0099002 0.0035817 -0.00040529 0.0032993 -16.162 -0.15059 -0.0013697 -0.17147 -0.19311 0.010239 -0.15063 -0.18294 0.020449 -0.30203 -0.18401 -0.00014389 0.033118 0.00017184 0.00189 -0.0004919 0.004832 -0.13562 0 0 0.0042837 0 -0.086008 0.07266 0.086086 0 0
2.582 0.014436 0.021229 0.0064709 0.0079349 0 0.0031691 0.011544 0.011977 0.0083574 0.0070188 -0.0051138 -16.242 -0.15425 -0.0012466 -0.17885 -0.22275 0.010064 -0.16128 -0.17994 0.019168 -0.30003 -0.19112 -0.00054346 0.023574 0.00051783 0.001863 -0.00095859 0.0040233 -0.18615 0 0 0.00017211 0 -0.10643 0.079075 0.068659 0 0
2.5859 0.018389 0.023186 0.072235 0.028863 0 0.023008 0.015776 0.014923 0.011111 0.018212 -0.010039 -16.314 -0.15784 0.00081811 -0.18459 -0.25333 0.010258 -0.16958 -0.1748 0.020592 -0.29835 -0.20319 -0.0064646 0.015481 0.00048548 0.0022119 -0.0014841 0.0029719 -0.27791 0 0 0.0011156 0 -0.12425 0.089069 0.052143 0 0
2.5898 0.026097 0.027015 0.10743 0.043295 0 0.040476 0.019326 0.018663 0.013154 0.027121 -0.0044157 -16.379 -0.16222 0.0036505 -0.18982 -0.28018 0.010977 -0.17492 -0.16897 0.018586 -0.29855 -0.2203 -0.019067 0.0094131 0.00020745 0.0024124 -0.0019358 0.0024254 -0.41089 0 0 0.0099592 0 -0.13799 0.10124 0.03739 0 0
2.5938 0.03638 0.033217 0.082492 0.044654 0 0.049285 0.024547 0.02389 0.019423 0.031313 0.013179 -16.442 -0.1681 0.0031363 -0.19544 -0.29901 0.0106 -0.17704 -0.16406 0.0072122 -0.30191 -0.24196 -0.037085 0.0054417 1.083e-05 0.0021596 -0.0022721 0.0025461 -0.58312 0 0 0.024197 0 -0.14628 0.11402 0.025106 0 0
2.5977 0.045656 0.040918 0.025231 0.038396 0 0.049984 0.033716 0.03222 0.031754 0.034013 0.035666 -16.506 -0.17631 -0.0034007 -0.20213 -0.30321 0.0070637 -0.17596 -0.16367 -0.013535 -0.31015 -0.26656 -0.058306 0.0021455 -3.1398e-07 0.0016412 -0.0025065 0.0027823 -0.78468 0 0 0.038085 0 -0.14628 0.1247 0.016363 0 0
2.6016 0.0515 0.048772 -0.0043724 0.036242 0 0.048769 0.046285 0.044048 0.045354 0.040101 0.051979 -16.568 -0.18633 -0.012931 -0.2089 -0.29658 0.00096873 -0.17452 -0.17017 -0.036462 -0.32219 -0.29026 -0.080681 -0.004467 -1.0463e-05 0.0013279 -0.0025857 0.0025584 -0.98925 0 0 0.047246 0 -0.13992 0.1318 0.009911 0 0
2.6055 0.055057 0.055676 0.026893 0.044573 0 0.051636 0.058762 0.056494 0.053378 0.050666 0.05582 -16.623 -0.19736 -0.018134 -0.21506 -0.28674 -0.0041242 -0.17497 -0.18288 -0.052658 -0.33658 -0.31171 -0.10273 -0.016064 -0.00018147 0.0015081 -0.0023677 0.0019876 -1.1598 0 0 0.051398 0 -0.13084 0.13582 0.0041292 0 0
2.6094 0.05936 0.060939 0.093426 0.058927 0 0.059204 0.067479 0.06491 0.054663 0.062022 0.050905 -16.664 -0.20885 -0.01435 -0.22049 -0.27906 -0.0060999 -0.17886 -0.20094 -0.059405 -0.35249 -0.3304 -0.12397 -0.033267 -0.0003905 0.0020309 -0.0017947 0.0017706 -1.2735 0 0 0.053368 0 -0.12165 0.137 -0.0020426 0 0
2.6133 0.065369 0.064293 0.13788 0.069682 0 0.066999 0.071528 0.067484 0.055527 0.06991 0.047936 -16.689 -0.22014 -0.0052559 -0.22536 -0.27954 -0.0089218 -0.1877 -0.22284 -0.06304 -0.36913 -0.34617 -0.14537 -0.056103 -0.00035588 0.0024839 -0.0010873 0.0023722 -1.3463 0 0 0.056509 0 -0.11531 0.13571 -0.009723 0 0
2.6172 0.07043 0.066096 0.1274 0.071868 0 0.070533 0.073074 0.067945 0.063143 0.07391 0.056251 -16.701 -0.22941 -0.00066542 -0.23183 -0.29705 -0.021107 -0.20354 -0.24349 -0.073421 -0.38511 -0.35906 -0.16868 -0.081506 -2.0146e-06 0.0025877 -0.00067906 0.0034096 -1.4293 0 0 0.063379 0 -0.1168 0.13149 -0.020462 0 0
2.6211 0.071285 0.067442 0.08099 0.068492 0 0.069682 0.075048 0.07234 0.077754 0.077236 0.077482 -16.708 -0.2359 -0.0076531 -0.24141 -0.32371 -0.047732 -0.22234 -0.25821 -0.09475 -0.39922 -0.3699 -0.19436 -0.10333 0.00038347 0.0023969 -0.00086019 0.0039652 -1.5709 0 0 0.07578 0 -0.12353 0.12483 -0.032816 0 0
2.625 0.068467 0.069806 0.04466 0.065332 0 0.068082 0.078736 0.08247 0.09238 0.0826 0.10549 -16.709 -0.23899 -0.023577 -0.25434 -0.35388 -0.083555 -0.24168 -0.26495 -0.12141 -0.4104 -0.37793 -0.21959 -0.11878 0.0004111 0.0021495 -0.0014597 0.0034988 -1.7737 0 0 0.094024 0 -0.1334 0.11559 -0.045725 0 0
2.6289 0.066956 0.074377 0.045924 0.065073 0 0.069034 0.083491 0.093229 0.10006 0.08923 0.13053 -16.707 -0.23823 -0.038204 -0.2703 -0.38169 -0.1151 -0.25914 -0.26237 -0.14283 -0.41767 -0.38221 -0.23883 -0.12578 -4.9331e-06 0.0019918 -0.0019342 0.0023719 -1.9859 0 0 0.11479 0 -0.14405 0.10389 -0.058018 0 0
2.6328 0.071995 0.081638 0.07553 0.067926 0 0.073113 0.088243 0.097679 0.10035 0.094315 0.14327 -16.706 -0.23282 -0.04306 -0.28755 -0.39732 -0.1309 -0.27056 -0.24886 -0.15257 -0.41903 -0.38022 -0.24708 -0.12179 -0.00054402 0.0018953 -0.0018441 0.0014436 -2.1373 0 0 0.13026 0 -0.15145 0.090114 -0.067467 0 0
2.6367 0.084308 0.091412 0.10782 0.076147 0 0.079953 0.092792 0.094956 0.098124 0.09676 0.13725 -16.71 -0.22405 -0.038756 -0.3007 -0.39523 -0.13028 -0.27368 -0.22904 -0.15291 -0.41488 -0.37134 -0.24347 -0.11049 -0.00079461 0.0018078 -0.0012718 0.0012273 -2.1922 0 0 0.13157 0 -0.15245 0.076856 -0.071679 0 0
2.6406 0.099699 0.10299 0.12922 0.094078 0 0.090926 0.09762 0.092132 0.097338 0.098593 0.11177 -16.717 -0.21427 -0.033277 -0.30694 -0.38118 -0.12253 -0.27132 -0.20925 -0.15109 -0.40868 -0.35898 -0.23226 -0.097786 -0.00065069 0.0017913 -0.00075516 0.0015249 -2.1737 0 0 0.11569 0 -0.14854 0.065888 -0.070504 0 0
2.6445 0.1132 0.11507 0.1431 0.12144 0 0.10805 0.103 0.097179 0.097595 0.1025 0.075023 -16.714 -0.2049 -0.033584 -0.30484 -0.35959 -0.11766 -0.2659 -0.19356 -0.15186 -0.40335 -0.34612 -0.22067 -0.08722 -0.00038029 0.0019411 -0.00078239 0.0018456 -2.1445 0 0 0.089926 0 -0.14093 0.057855 -0.063549 0 0
2.6484 0.12313 0.12572 0.15369 0.14816 0 0.12949 0.10877 0.11025 0.097417 0.1088 0.043778 -16.679 -0.19736 -0.039377 -0.29367 -0.33594 -0.11869 -0.26054 -0.1861 -0.15452 -0.40223 -0.33638 -0.21581 -0.082262 -0.00032647 0.002189 -0.0013395 0.0020155 -2.166 0 0 0.069109 0 -0.13126 0.052968 -0.050625 0 0
2.6523 0.13087 0.13317 0.15612 0.15977 0 0.14766 0.11501 0.12301 0.098994 0.11563 0.035763 -16.598 -0.19404 -0.044859 -0.27366 -0.3211 -0.12232 -0.26341 -0.19625 -0.15662 -0.41409 -0.33939 -0.22266 -0.08988 -0.00058424 0.0022765 -0.0019429 0.0022509 -2.2693 0 0 0.066363 0 -0.12195 0.049034 -0.030495 0 0
2.6563 0.1375 0.13687 0.14587 0.15073 0 0.15426 0.1221 0.1274 0.10731 0.12189 0.05798 -16.474 -0.1932 -0.045607 -0.25262 -0.31673 -0.12563 -0.27711 -0.22168 -0.15949 -0.4383 -0.35565 -0.24332 -0.10852 -0.00097978 0.0020006 -0.0020982 0.002691 -2.4524 0 0 0.084533 0 -0.11298 0.040728 -0.0068613 0 0
2.6602 0.14164 0.13807 0.1316 0.13194 0 0.1485 0.12993 0.12443 0.12386 0.12884 0.10043 -16.324 -0.19286 -0.04289 -0.23406 -0.32055 -0.13018 -0.30132 -0.26093 -0.16852 -0.47243 -0.38323 -0.27639 -0.13768 -0.0013175 0.0014842 -0.0017232 0.0030648 -2.6895 0 0 0.11503 0 -0.10284 0.025162 0.018049 0 0
2.6641 0.14129 0.13863 0.12956 0.12246 0 0.13951 0.137 0.12344 0.14279 0.13811 0.14234 -16.161 -0.19094 -0.04145 -0.22053 -0.32977 -0.13932 -0.33478 -0.31244 -0.18769 -0.51318 -0.4193 -0.31673 -0.17701 -0.0015806 0.0011398 -0.0011579 0.0029674 -2.9382 0 0 0.14457 0 -0.090064 0.00038154 0.041987 0 0
2.668 0.13702 0.13931 0.14363 0.13185 0 0.13841 0.14134 0.13207 0.15528 0.14855 0.16709 -15.988 -0.18378 -0.044216 -0.21463 -0.33944 -0.15296 -0.37458 -0.3744 -0.21447 -0.55431 -0.45836 -0.3567 -0.22699 -0.0018721 0.0013067 -0.00082663 0.0024215 -3.1481 0 0 0.16397 0 -0.072138 -0.035788 0.061242 0 0
2.6719 0.13261 0.13914 0.15697 0.15073 0 0.14685 0.14279 0.14788 0.15822 0.15629 0.17347 -15.795 -0.16667 -0.050059 -0.21485 -0.34302 -0.16676 -0.41115 -0.4406 -0.24092 -0.58274 -0.48839 -0.38947 -0.28604 -0.0022113 0.0019148 -0.00092452 0.0019871 -3.2803 0 0 0.17231 0 -0.04879 -0.078996 0.070184 0 0
2.6758 0.13173 0.13694 0.14972 0.1597 0 0.1542 0.14397 0.1607 0.15754 0.15869 0.1735 -15.576 -0.14126 -0.056383 -0.21605 -0.34165 -0.1769 -0.43828 -0.50411 -0.26018 -0.59455 -0.50537 -0.41235 -0.34834 -0.0024632 0.0025326 -0.0013837 0.0021961 -3.3327 0 0 0.17475 0 -0.025061 -0.11995 0.068948 0 0
2.6797 0.13464 0.13346 0.12418 0.14831 0 0.14794 0.14835 0.16313 0.16169 0.15763 0.17953 -15.335 -0.10917 -0.062622 -0.21573 -0.33763 -0.18428 -0.45292 -0.56045 -0.27152 -0.58843 -0.50839 -0.4269 -0.40958 -0.0024942 0.0027607 -0.0020291 0.0029237 -3.3455 0 0 0.177 0 -0.0051468 -0.15272 0.0577 0 0
2.6836 0.13834 0.13163 0.10655 0.12537 0 0.12778 0.15638 0.15788 0.17214 0.15773 0.19293 -15.078 -0.072827 -0.070286 -0.21178 -0.33404 -0.1927 -0.453 -0.60511 -0.279 -0.56468 -0.49808 -0.43556 -0.46485 -0.0023621 0.0025664 -0.0026796 0.0034558 -3.3709 0 0 0.18117 0 0.0064405 -0.17159 0.037356 0 0
2.6875 0.14017 0.13413 0.1201 0.11086 0 0.10885 0.16404 0.1542 0.18126 0.16109 0.20411 -14.807 -0.039044 -0.079909 -0.20239 -0.33822 -0.20304 -0.43581 -0.62661 -0.28577 -0.52623 -0.47854 -0.43811 -0.50088 -0.0022973 0.0022278 -0.0031184 0.0032426 -3.4265 0 0 0.18507 0 -0.00065448 -0.1653 0.010574 0 0
2.6914 0.14066 0.14074 0.15871 0.11808 0 0.10926 0.16579 0.15766 0.1802 0.16436 0.20251 -14.515 -0.015766 -0.089084 -0.19192 -0.35177 -0.21072 -0.4109 -0.62441 -0.29059 -0.48776 -0.46203 -0.43191 -0.51226 -0.0024777 0.0019847 -0.0030949 0.0025183 -3.4772 0 0 0.18456 0 -0.025006 -0.13932 -0.014232 0 0
2.6953 0.14262 0.14826 0.19109 0.14313 0 0.13326 0.15978 0.16445 0.16806 0.16212 0.18607 -14.198 -0.0058069 -0.094275 -0.1838 -0.37182 -0.21022 -0.38449 -0.60121 -0.29019 -0.45637 -0.45343 -0.41597 -0.49997 -0.0028469 0.0017991 -0.0024991 0.0020654 -3.4677 0 0 0.17691 0 -0.061341 -0.101 -0.032801 0 0
2.6992 0.1479 0.15356 0.19181 0.16986 0 0.16633 0.15025 0.16597 0.15267 0.15323 0.1621 -13.861 -0.010775 -0.094386 -0.18046 -0.39535 -0.20197 -0.36093 -0.55962 -0.28423 -0.43644 -0.45522 -0.39431 -0.46591 -0.0031804 0.0014756 -0.0015859 0.0023462 -3.3789 0 0 0.16324 0 -0.10466 -0.05643 -0.042268 0 0
2.7031 0.15551 0.15655 0.1654 0.18348 0 0.18738 0.14442 0.15827 0.14261 0.14302 0.14033 -13.511 -0.031925 -0.091927 -0.18457 -0.41751 -0.19332 -0.34509 -0.50369 -0.27684 -0.43207 -0.46883 -0.37435 -0.41398 -0.0033225 0.00097146 -0.00096054 0.0029529 -3.2521 0 0 0.14826 0 -0.14752 -0.013781 -0.039604 0 0
2.707 0.1631 0.16008 0.13897 0.18013 0 0.18644 0.14653 0.14611 0.13962 0.13855 0.12572 -13.147 -0.065264 -0.090469 -0.1965 -0.42986 -0.19182 -0.34134 -0.44681 -0.27274 -0.44273 -0.48928 -0.3615 -0.35993 -0.0033227 0.00051586 -0.0011985 0.0030091 -3.1563 0 0 0.13713 0 -0.17527 0.013549 -0.024325 0 0
2.7109 0.16966 0.16666 0.13442 0.16669 0 0.17143 0.1548 0.1382 0.13926 0.1418 0.11685 -12.761 -0.099206 -0.091286 -0.21026 -0.43339 -0.19755 -0.34482 -0.40198 -0.27232 -0.45794 -0.50727 -0.3552 -0.31949 -0.0033217 0.00039712 -0.0023571 0.0021204 -3.1299 0 0 0.13133 0 -0.18579 0.025342 -0.0045841 0 0
2.7148 0.17633 0.17572 0.15178 0.15467 0 0.15894 0.16394 0.13929 0.13786 0.14841 0.10962 -12.338 -0.1281 -0.092749 -0.22271 -0.43035 -0.20303 -0.35304 -0.37555 -0.2715 -0.47332 -0.51936 -0.35109 -0.29974 -0.0033355 0.00066732 -0.0038163 0.00085589 -3.1585 0 0 0.12766 0 -0.1794 0.022615 0.015476 0 0
2.7188 0.18457 0.18426 0.17753 0.15395 0 0.1595 0.17039 0.14753 0.13709 0.15331 0.10226 -11.878 -0.14696 -0.092695 -0.23109 -0.42384 -0.2013 -0.36347 -0.37242 -0.26673 -0.48522 -0.52329 -0.34724 -0.30582 -0.0032081 0.0011037 -0.0046574 0.00022683 -3.2105 0 0 0.12188 0 -0.15798 0.0075594 0.031889 0 0
2.7227 0.19417 0.19012 0.20162 0.16842 0 0.17125 0.17512 0.15841 0.14132 0.15677 0.097789 -11.388 -0.14816 -0.090848 -0.23188 -0.42089 -0.19396 -0.37283 -0.40016 -0.26014 -0.49026 -0.51871 -0.34829 -0.34446 -0.0028165 0.0014578 -0.0043247 0.0006885 -3.289 0 0 0.11457 0 -0.1265 -0.015357 0.038424 0 0
2.7266 0.20329 0.19433 0.2213 0.1935 0 0.18585 0.18159 0.16967 0.15199 0.16405 0.10305 -10.878 -0.13533 -0.088918 -0.2282 -0.42759 -0.19108 -0.38031 -0.4478 -0.25931 -0.49297 -0.51537 -0.3629 -0.40184 -0.0023003 0.0016879 -0.0030499 0.0016852 -3.4429 0 0 0.11307 0 -0.097644 -0.03673 0.035015 0 0
2.7305 0.21035 0.19971 0.23257 0.21734 0 0.19791 0.19186 0.18196 0.16642 0.17891 0.12485 -10.345 -0.11593 -0.088983 -0.22463 -0.44296 -0.20268 -0.38767 -0.50301 -0.27196 -0.49863 -0.52048 -0.39675 -0.46489 -0.002033 0.0019073 -0.0016901 0.0021836 -3.7207 0 0 0.12665 0 -0.076782 -0.05301 0.025529 0 0
2.7344 0.21533 0.20762 0.22829 0.22795 0 0.20795 0.20493 0.19601 0.18207 0.19863 0.16466 -9.7765 -0.095291 -0.092341 -0.22426 -0.46525 -0.23025 -0.39648 -0.55794 -0.30033 -0.51077 -0.53852 -0.44764 -0.526 -0.0023103 0.002132 -0.0011057 0.0016343 -4.1154 0 0 0.15819 0 -0.066396 -0.062603 0.012882 0 0
2.7383 0.21938 0.21635 0.21023 0.22277 0 0.21822 0.21859 0.21089 0.20024 0.21649 0.21511 -9.1622 -0.079556 -0.099595 -0.23031 -0.49132 -0.26574 -0.4087 -0.60431 -0.34027 -0.53292 -0.5735 -0.50696 -0.57775 -0.0030512 0.0021652 -0.001564 0.00041368 -4.5574 0 0 0.20038 0 -0.067852 -0.064683 0.00067528 0 0
2.7422 0.22355 0.22307 0.19754 0.21221 0 0.22849 0.23175 0.22538 0.22363 0.22899 0.2619 -8.5063 -0.079173 -0.11077 -0.24585 -0.51279 -0.29814 -0.42733 -0.6301 -0.38458 -0.56847 -0.62794 -0.56569 -0.61241 -0.0038293 0.0017931 -0.0026157 -0.00062196 -4.9627 0 0 0.24017 0 -0.079785 -0.059545 -0.0044177 0 0
2.7461 0.22808 0.22694 0.21269 0.21146 0 0.23701 0.24442 0.23963 0.25064 0.23932 0.29189 -7.8225 -0.090134 -0.12459 -0.26399 -0.52629 -0.32097 -0.44896 -0.64231 -0.42697 -0.60834 -0.68721 -0.6191 -0.63872 -0.0042318 0.0010832 -0.0035101 -0.00095727 -5.2863 0 0 0.26807 0 -0.093117 -0.052181 -0.0027373 0 0
2.75 0.23268 0.22988 0.25434 0.22648 0 0.24383 0.25581 0.25425 0.27381 0.25279 0.302 -7.12 -0.10875 -0.13809 -0.28032 -0.53189 -0.33469 -0.47088 -0.64529 -0.46354 -0.6474 -0.74374 -0.66671 -0.66101 -0.0042153 0.00042876 -0.0037907 -0.00081063 -5.5316 0 0 0.28358 0 -0.10459 -0.0442 0.0045629 0 0
2.7539 0.23687 0.23418 0.29023 0.2479 0 0.25066 0.26364 0.26779 0.28555 0.26929 0.30149 -6.3946 -0.13057 -0.148 -0.29072 -0.53057 -0.34354 -0.49025 -0.64368 -0.49219 -0.68075 -0.79048 -0.70884 -0.68304 -0.0041136 0.00024446 -0.0035969 -0.00080172 -5.7177 0 0 0.29268 0 -0.11167 -0.036985 0.015811 0 0
2.7578 0.24009 0.23995 0.28621 0.25979 0 0.25682 0.2663 0.27678 0.28551 0.28167 0.30406 -5.6335 -0.1473 -0.15353 -0.28866 -0.52536 -0.35114 -0.50171 -0.64414 -0.51232 -0.70058 -0.8166 -0.74388 -0.7086 -0.0042897 0.00060908 -0.0034491 -0.0013069 -5.8486 0 0 0.30086 0 -0.11177 -0.032151 0.027741 0 0
2.7617 0.24205 0.24519 0.2444 0.25519 0 0.25767 0.26541 0.2792 0.28111 0.28281 0.31605 -4.8284 -0.15018 -0.15725 -0.27384 -0.52276 -0.35853 -0.50173 -0.65058 -0.52515 -0.70409 -0.81931 -0.76871 -0.73493 -0.0047686 0.0012143 -0.0037235 -0.0021286 -5.9189 0 0 0.30879 0 -0.10683 -0.030607 0.035577 0 0
2.7656 0.24335 0.24825 0.20653 0.24264 0 0.24957 0.26537 0.27749 0.2803 0.27387 0.33096 -3.9821 -0.14035 -0.16263 -0.25307 -0.52456 -0.36482 -0.49285 -0.65947 -0.53357 -0.69619 -0.80641 -0.78077 -0.75611 -0.0052009 0.0016535 -0.0042787 -0.0027162 -5.9378 0 0 0.31375 0 -0.10028 -0.032087 0.0385 0 0
2.7695 0.24552 0.24958 0.21268 0.23698 0 0.23683 0.2695 0.27667 0.28412 0.26446 0.33558 -3.1032 -0.11962 -0.1702 -0.23108 -0.53063 -0.36871 -0.47695 -0.66726 -0.54009 -0.67966 -0.78238 -0.77948 -0.76789 -0.005188 0.0017425 -0.0045609 -0.0026564 -5.9315 0 0 0.31341 0 -0.093872 -0.036566 0.036498 0 0
2.7734 0.24957 0.25077 0.25755 0.24452 0 0.23124 0.27627 0.27873 0.2867 0.2636 0.32195 -2.1956 -0.091169 -0.17652 -0.21311 -0.53991 -0.36948 -0.4566 -0.6697 -0.54445 -0.65774 -0.75233 -0.76607 -0.76621 -0.0046604 0.0015756 -0.0041029 -0.0019857 -5.9135 0 0 0.30715 0 -0.089179 -0.043879 0.030124 0 0
2.7773 0.25419 0.25238 0.29391 0.25801 0 0.24187 0.27986 0.27978 0.28202 0.27074 0.29423 -1.2542 -0.063329 -0.17776 -0.20908 -0.54741 -0.36751 -0.43708 -0.6572 -0.54344 -0.6345 -0.72355 -0.74269 -0.74391 -0.0039643 0.0013394 -0.0029768 -0.0011125 -5.86 0 0 0.29475 0 -0.087968 -0.053288 0.021223 0 0
2.7813 0.25613 0.25331 0.28264 0.26555 0 0.26454 0.27496 0.27378 0.26964 0.27623 0.2646 -0.26935 -0.043168 -0.17407 -0.21588 -0.54858 -0.3643 -0.42191 -0.63302 -0.53378 -0.61183 -0.6986 -0.71203 -0.71104 -0.0035895 0.0011437 -0.0017932 -0.00048305 -5.7279 0 0 0.27589 0 -0.088598 -0.061492 0.013314 0 0
2.7852 0.25345 0.25272 0.23593 0.26252 0 0.2831 0.2615 0.25943 0.25377 0.27108 0.24283 0.76461 -0.031577 -0.17 -0.22924 -0.54212 -0.36168 -0.41117 -0.60118 -0.51553 -0.589 -0.67639 -0.6771 -0.67343 -0.0037889 0.0010264 -0.0012341 -0.00027489 -5.5056 0 0 0.25219 0 -0.090101 -0.066322 0.0075604 0 0
2.7891 0.24841 0.25158 0.20507 0.25409 0 0.28328 0.24511 0.24243 0.23835 0.25578 0.22929 1.8455 -0.02815 -0.16991 -0.24464 -0.52747 -0.36037 -0.40434 -0.5659 -0.49277 -0.5652 -0.65555 -0.64079 -0.63603 -0.004407 0.0010327 -0.0015233 -0.00033042 -5.2408 0 0 0.2288 0 -0.091667 -0.06589 0.0047833 0 0
2.793 0.24638 0.2518 0.22539 0.24764 0 0.26603 0.23303 0.23045 0.22454 0.23937 0.217 2.9653 -0.030513 -0.17323 -0.25461 -0.50446 -0.35915 -0.3998 -0.53393 -0.47074 -0.53896 -0.63361 -0.60548 -0.60514 -0.0050286 0.0011903 -0.0022872 -0.00035064 -5.0105 0 0 0.21171 0 -0.09231 -0.05726 0.0059049 0 0
2.7969 0.25072 0.25356 0.27843 0.2457 0 0.24635 0.2292 0.22627 0.21292 0.2303 0.19978 4.1153 -0.030517 -0.17479 -0.25034 -0.47668 -0.35584 -0.39363 -0.51333 -0.45232 -0.51064 -0.6087 -0.57367 -0.58437 -0.0052906 0.0014042 -0.0029 -0.00019149 -4.861 0 0 0.20263 0 -0.09117 -0.039498 0.011058 0 0
2.8008 0.25862 0.25445 0.31229 0.24682 0 0.2385 0.23246 0.22656 0.20596 0.22883 0.17901 5.2898 -0.024211 -0.17036 -0.23451 -0.44868 -0.34968 -0.38488 -0.50217 -0.43723 -0.48352 -0.58315 -0.54926 -0.56956 -0.005104 0.001465 -0.0029858 -2.4709e-05 -4.7824 0 0 0.19753 0 -0.088372 -0.017082 0.019056 0 0
2.8047 0.26312 0.252 0.29596 0.25033 0 0.24271 0.23839 0.22724 0.20634 0.2287 0.16377 6.4887 -0.011023 -0.16155 -0.21017 -0.42265 -0.34277 -0.3741 -0.49822 -0.42448 -0.46035 -0.55944 -0.53757 -0.55854 -0.0046525 0.0012501 -0.0026486 -0.00020672 -4.7441 0 0 0.19204 0 -0.08381 0.0070968 0.029587 0 0
2.8086 0.25987 0.24693 0.24751 0.25649 0 0.24736 0.24288 0.2284 0.2129 0.22522 0.16484 7.7178 0.0084013 -0.15484 -0.18155 -0.40062 -0.33892 -0.36247 -0.4984 -0.41514 -0.44396 -0.54043 -0.54296 -0.54919 -0.0042179 0.00090811 -0.0022949 -0.00093197 -4.7473 0 0 0.18846 0 -0.077417 0.029858 0.042287 0 0
2.8125 0.25166 0.24301 0.20873 0.26181 0 0.24336 0.24483 0.23279 0.2202 0.22048 0.18675 8.9853 0.028906 -0.1555 -0.15885 -0.38657 -0.34067 -0.35455 -0.49662 -0.41227 -0.44072 -0.5331 -0.56514 -0.54058 -0.0039923 0.00075252 -0.0022752 -0.0019685 -4.8281 0 0 0.19543 0 -0.068803 0.044686 0.056631 0 0
2.8164 0.24564 0.24295 0.20017 0.25823 0 0.23451 0.24653 0.24034 0.2236 0.22031 0.22322 10.297 0.041455 -0.16257 -0.14925 -0.38056 -0.34718 -0.3541 -0.49022 -0.41799 -0.44849 -0.53768 -0.59789 -0.53553 -0.003997 0.00090201 -0.0026677 -0.0027571 -5.0032 0 0 0.2185 0 -0.059259 0.050135 0.070331 0 0
2.8203 0.24562 0.24476 0.20818 0.24133 0 0.23203 0.25168 0.24646 0.22442 0.22701 0.25952 11.65 0.042884 -0.16989 -0.15283 -0.38194 -0.35491 -0.3615 -0.48137 -0.4304 -0.4637 -0.55196 -0.63186 -0.53667 -0.0041323 0.0010587 -0.0033128 -0.0028493 -5.2214 0 0 0.25093 0 -0.050057 0.047719 0.081659 0 0
2.8242 0.24795 0.24309 0.2123 0.21932 0 0.23972 0.26168 0.24745 0.22848 0.23631 0.2815 13.038 0.031823 -0.17197 -0.16861 -0.39004 -0.36034 -0.37639 -0.47272 -0.44403 -0.48327 -0.57387 -0.65964 -0.54559 -0.0042917 0.00075031 -0.0039677 -0.0023141 -5.386 0 0 0.27598 0 -0.042359 0.039061 0.089136 0 0
2.8281 0.24566 0.23485 0.21234 0.20989 0 0.24719 0.27262 0.24638 0.23886 0.24179 0.28559 14.457 0.0079441 -0.16863 -0.19393 -0.40381 -0.36212 -0.39744 -0.46872 -0.45344 -0.50285 -0.60034 -0.67899 -0.5638 -0.0044463 -0.00013582 -0.00442 -0.0017196 -5.4339 0 0 0.28069 0 -0.037861 0.026783 0.090723 0 0
2.832 0.23622 0.22291 0.21955 0.22387 0 0.23998 0.27612 0.2511 0.2511 0.24134 0.28142 15.907 -0.021633 -0.16429 -0.21976 -0.41797 -0.36131 -0.41854 -0.47591 -0.45726 -0.51462 -0.62431 -0.69145 -0.58685 -0.0046361 -0.0010902 -0.0045401 -0.0016616 -5.3881 0 0 0.26818 0 -0.038969 0.016884 0.084362 0 0
2.8359 0.22392 0.2134 0.22721 0.25201 0 0.21632 0.26497 0.26441 0.25697 0.23836 0.28269 17.395 -0.046 -0.16311 -0.23897 -0.42602 -0.35977 -0.43405 -0.49004 -0.45871 -0.51706 -0.64143 -0.69834 -0.60478 -0.0048801 -0.0013507 -0.0043376 -0.002249 -5.3218 0 0 0.2552 0 -0.043958 0.012337 0.07368 0 0
2.8398 0.21409 0.20886 0.20619 0.27091 0 0.1917 0.24014 0.27733 0.25278 0.23667 0.29298 18.921 -0.059981 -0.16526 -0.24904 -0.42388 -0.35856 -0.44152 -0.5065 -0.46223 -0.50949 -0.64939 -0.69825 -0.61183 -0.0050928 -0.00060529 -0.0040049 -0.0030103 -5.2695 0 0 0.25655 0 -0.051516 0.014095 0.06107 0 0
2.8438 0.20608 0.20467 0.13982 0.26458 0 0.18487 0.21232 0.27488 0.2427 0.23533 0.30009 20.477 -0.059465 -0.16763 -0.24846 -0.408 -0.35701 -0.43919 -0.51977 -0.46876 -0.49175 -0.64631 -0.68808 -0.60305 -0.0051049 0.00067398 -0.0038405 -0.0032983 -5.1815 0 0 0.27161 0 -0.06003 0.022532 0.049222 0 0
2.8477 0.19392 0.19341 0.057799 0.23926 0 0.19882 0.19468 0.25045 0.23287 0.22931 0.28656 22.057 -0.038812 -0.1675 -0.23588 -0.37176 -0.35312 -0.42474 -0.517 -0.47395 -0.46273 -0.62781 -0.66594 -0.57062 -0.0047991 0.0016402 -0.0040237 -0.0028122 -4.9753 0 0 0.28633 0 -0.066093 0.03787 0.043693 0 0
2.8516 0.17446 0.17309 0.020959 0.21512 0 0.21632 0.19179 0.21383 0.22358 0.21525 0.24798 23.665 -0.0055483 -0.16512 -0.21712 -0.32021 -0.34473 -0.40286 -0.49085 -0.4706 -0.42572 -0.59569 -0.63232 -0.5218 -0.0042477 0.0018368 -0.0044165 -0.0017803 -4.6297 0 0 0.28739 0 -0.066913 0.056449 0.047949 0 0
2.8555 0.15329 0.15048 0.063888 0.20359 0 0.21522 0.19495 0.18315 0.20899 0.19545 0.20009 25.311 0.03216 -0.16289 -0.19612 -0.26118 -0.33092 -0.37722 -0.44434 -0.45333 -0.38293 -0.55305 -0.58852 -0.46578 -0.0037058 0.0015554 -0.0046311 -0.00070359 -4.2134 0 0 0.27308 0 -0.062746 0.075991 0.061124 0 0
2.8594 0.13983 0.13504 0.15631 0.19582 0 0.18856 0.18936 0.16757 0.18544 0.17574 0.16504 27.001 0.069296 -0.16231 -0.17473 -0.19999 -0.31264 -0.34933 -0.38046 -0.42162 -0.3352 -0.5015 -0.53466 -0.40794 -0.0034276 0.0014472 -0.0043749 3.643e-05 -3.8121 0 0 0.25002 0 -0.054103 0.09537 0.082279 0 0
2.8633 0.13557 0.12866 0.22928 0.17531 0 0.14998 0.16735 0.15856 0.15794 0.15943 0.14889 28.723 0.10073 -0.16179 -0.15439 -0.1427 -0.29163 -0.32013 -0.30405 -0.37906 -0.28316 -0.44284 -0.47009 -0.35364 -0.0034558 0.0018276 -0.0037692 0.00035164 -3.4291 0 0 0.22177 0 -0.042021 0.11367 0.10974 0 0
2.8672 0.12848 0.12128 0.23998 0.13915 0 0.11978 0.13451 0.13907 0.13611 0.14387 0.13475 30.453 0.12102 -0.15726 -0.13505 -0.098244 -0.26831 -0.28681 -0.22612 -0.33007 -0.22671 -0.37924 -0.39606 -0.30548 -0.0035865 0.0024026 -0.0033 0.00033929 -2.9692 0 0 0.18425 0 -0.029207 0.13053 0.13898 0 0
2.8711 0.10156 0.097472 0.20334 0.10132 0 0.10527 0.1021 0.10113 0.12298 0.12269 0.10172 32.173 0.13649 -0.14501 -0.11462 -0.06199 -0.2408 -0.24649 -0.15421 -0.27749 -0.16767 -0.31381 -0.31743 -0.25474 -0.0035635 0.0026502 -0.0033967 0.00011139 -2.3268 0 0 0.13385 0 -0.01772 0.14731 0.16524 0 0
2.875 0.048379 0.048614 0.1567 0.072525 0 0.09307 0.073248 0.053147 0.10943 0.090652 0.051983 33.886 0.15156 -0.1247 -0.091821 -0.02939 -0.20664 -0.19682 -0.088148 -0.2226 -0.10603 -0.24588 -0.24042 -0.1947 -0.003327 0.0023768 -0.0040276 -0.00023559 -1.488 0 0 0.078107 0 -0.0074282 0.165 0.18727 0 0
2.8789 -0.019832 -0.019635 0.10358 0.040536 0 0.059041 0.037935 0.0094531 0.081301 0.045902 0.015396 35.606 0.17067 -0.099878 -0.065492 0.0047356 -0.16563 -0.13602 -0.026123 -0.16597 -0.041464 -0.17404 -0.16706 -0.11916 -0.003071 0.0018437 -0.0047165 -0.0005393 -0.53895 0 0 0.034114 0 0.0022832 0.18459 0.20448 0 0
2.8828 -0.083331 -0.090599 0.009804 -0.021719 0 -0.013437 -0.016569 -0.026006 0.031829 -0.010994 0.021202 37.345 0.20149 -0.075283 -0.033489 0.050394 -0.1198 -0.060969 0.038724 -0.10648 0.028054 -0.09295 -0.090555 -0.017455 -0.0030432 0.0014117 -0.0049762 -0.00054896 0.42546 0 0 0.012863 0 0.013695 0.20811 0.21709 0 0
2.8867 -0.13003 -0.14728 -0.13781 -0.12356 0 -0.11994 -0.089852 -0.063418 -0.034001 -0.077901 0.061002 39.089 0.24768 -0.052213 0.005054 0.11568 -0.069169 0.024842 0.11811 -0.038339 0.10587 0.0051307 0.0041897 0.10959 -0.0032784 0.0012184 -0.0047326 -3.2562e-05 1.3934 0 0 0.0045885 0 0.030538 0.23701 0.22923 0 0
2.8906 -0.1626 -0.18196 -0.28161 -0.23383 0 -0.23365 -0.16423 -0.11406 -0.10717 -0.14936 0.081294 40.815 0.30482 -0.025532 0.049117 0.19727 -0.0070153 0.1152 0.21381 0.049853 0.19291 0.12121 0.1337 0.25059 -0.0035271 0.0012996 -0.0043269 0.0010973 2.4327 0 0 -0.018939 0 0.053355 0.27042 0.24395 0 0
2.8945 -0.19076 -0.19859 -0.32468 -0.29746 0 -0.31611 -0.21825 -0.17525 -0.1837 -0.21503 0.019377 42.502 0.36963 0.014118 0.098352 0.29215 0.078431 0.20668 0.32541 0.16995 0.28997 0.25575 0.30603 0.39865 -0.0034449 0.0019414 -0.004125 0.0027696 3.6001 0 0 -0.084766 0 0.082133 0.30755 0.26276 0 0
2.8984 -0.21899 -0.20859 -0.22699 -0.28204 0 -0.33649 -0.24528 -0.23086 -0.26327 -0.26316 -0.14445 44.152 0.43794 0.072891 0.1522 0.39591 0.19385 0.29588 0.45065 0.32385 0.39732 0.40793 0.51319 0.54631 -0.0028562 0.0036761 -0.004155 0.0048277 4.8576 0 0 -0.19757 0 0.11628 0.34718 0.28675 0 0
2.9023 -0.24403 -0.22391 -0.066746 -0.21175 0 -0.29215 -0.2585 -0.26788 -0.33941 -0.28901 -0.36307 45.774 0.5002 0.14616 0.20933 0.49791 0.32958 0.3775 0.58015 0.49543 0.51417 0.57272 0.73067 0.68142 -0.0018523 0.0067256 -0.0041368 0.0070498 6.077 0 0 -0.33353 0 0.1534 0.38503 0.31661 0 0
2.9063 -0.26362 -0.2514 0.0094163 -0.15478 0 -0.21839 -0.27735 -0.2915 -0.39614 -0.30096 -0.54859 47.369 0.55124 0.21776 0.2649 0.58937 0.45882 0.45296 0.69953 0.65338 0.63042 0.73231 0.92581 0.80464 -0.0006781 0.010431 -0.0038327 0.0090828 7.1168 0 0 -0.4524 0 0.18849 0.41636 0.34739 0 0
2.9102 -0.28394 -0.29 -0.088542 -0.17281 0 -0.17524 -0.30974 -0.3217 -0.41995 -0.31677 -0.62834 48.928 0.58946 0.26861 0.31579 0.66769 0.55192 0.52311 0.80312 0.76655 0.73993 0.87728 1.0722 0.91766 0.0004344 0.013408 -0.0033195 0.010443 7.8993 0 0 -0.51859 0 0.21957 0.43864 0.37621 0 0
2.9141 -0.31449 -0.33135 -0.31179 -0.27509 0 -0.21121 -0.34792 -0.37351 -0.41685 -0.35064 -0.58918 50.432 0.6139 0.2894 0.35912 0.73117 0.59661 0.58841 0.88695 0.82276 0.83713 0.99977 1.163 1.0216 0.001327 0.0145 -0.0029011 0.010752 8.436 0 0 -0.51947 0 0.2452 0.44992 0.40049 0 0
2.918 -0.35463 -0.36423 -0.51333 -0.41313 0 -0.32563 -0.38056 -0.4403 -0.41418 -0.40145 -0.48231 51.876 0.62314 0.28738 0.39006 0.77756 0.60775 0.6483 0.9461 0.83763 0.91315 1.0882 1.2144 1.1162 0.0018923 0.013725 -0.0027823 0.010103 8.8099 0 0 -0.47406 0 0.26361 0.44736 0.41631 0 0
2.9219 -0.38829 -0.38123 -0.57141 -0.51548 0 -0.46046 -0.40538 -0.49649 -0.43971 -0.45273 -0.39145 53.264 0.61956 0.28145 0.40501 0.80742 0.61729 0.69916 0.98243 0.84555 0.96105 1.1381 1.2558 1.1951 0.0020948 0.012303 -0.002868 0.0092165 9.1407 0 0 -0.4276 0 0.27496 0.43259 0.4206 0 0
2.9258 -0.39647 -0.38354 -0.47942 -0.53276 0 -0.53603 -0.42747 -0.5172 -0.49548 -0.48496 -0.38668 54.603 0.6091 0.28881 0.40835 0.82498 0.65101 0.73857 1.005 0.8775 0.98762 1.1631 1.3103 1.2531 0.0020617 0.011681 -0.0028821 0.0090864 9.5314 0 0 -0.42949 0 0.28177 0.41273 0.41618 0 0
2.9297 -0.37731 -0.38002 -0.32905 -0.4637 0 -0.50896 -0.44649 -0.49687 -0.55249 -0.48954 -0.48646 55.894 0.59403 0.3137 0.40223 0.83035 0.7097 0.76355 1.016 0.94017 0.99549 1.1689 1.3772 1.2846 0.0020995 0.01243 -0.0026563 0.010277 9.9915 0 0 -0.50013 0 0.2846 0.39151 0.40438 0 0
2.9336 -0.35274 -0.38057 -0.22264 -0.35346 0 -0.4073 -0.45077 -0.45186 -0.57356 -0.47317 -0.64282 57.129 0.57653 0.34597 0.38924 0.82349 0.76865 0.77139 1.0175 1.0104 0.98792 1.1614 1.43 1.2845 0.0025078 0.013985 -0.0022861 0.012418 10.38 0 0 -0.60712 0 0.28387 0.37261 0.38692 0 0
2.9375 -0.35184 -0.38948 -0.20654 -0.27067 0 -0.31147 -0.42916 -0.40823 -0.544 -0.45039 -0.7596 58.306 0.55925 0.36933 0.37313 0.8011 0.7947 0.75486 1.007 1.0491 0.96748 1.1459 1.4331 1.2416 0.0033001 0.015347 -0.0020358 0.01439 10.452 0 0 -0.6754 0 0.27847 0.36205 0.36658 0 0
2.9414 -0.38472 -0.40407 -0.27228 -0.2725 0 -0.29367 -0.38931 -0.38666 -0.48173 -0.43256 -0.74383 59.426 0.54414 0.37193 0.3582 0.76927 0.76799 0.72231 0.98623 1.026 0.94121 1.1262 1.3659 1.1747 0.004125 0.015988 -0.0021293 0.015134 10.03 0 0 -0.63612 0 0.2691 0.35916 0.34785 0 0
2.9453 -0.43175 -0.4193 -0.39091 -0.36937 0 -0.36384 -0.35937 -0.39422 -0.41984 -0.42262 -0.56917 60.489 0.53163 0.35242 0.34516 0.73333 0.69437 0.68092 0.95714 0.94042 0.91103 1.1012 1.2407 1.0992 0.0045399 0.016113 -0.0026206 0.014459 9.1947 0 0 -0.48344 0 0.2567 0.36157 0.33242 0 0
2.9492 -0.45957 -0.43298 -0.52625 -0.50929 0 -0.46591 -0.36532 -0.42313 -0.38064 -0.41749 -0.30852 61.488 0.52196 0.31943 0.33424 0.69783 0.60247 0.63658 0.92201 0.82494 0.87806 1.0702 1.0993 1.0268 0.0044233 0.016211 -0.003384 0.013159 8.3067 0 0 -0.29133 0 0.24236 0.36732 0.32137 0 0
2.9531 -0.44981 -0.44627 -0.62486 -0.60181 0 -0.52537 -0.40378 -0.4534 -0.36556 -0.41303 -0.10068 62.415 0.51525 0.2869 0.32528 0.66909 0.5286 0.59703 0.88463 0.72805 0.84317 1.0316 0.99108 0.9725 0.0041073 0.016507 -0.0041501 0.012336 7.7904 0 0 -0.1678 0 0.22787 0.37371 0.31573 0 0
2.957 -0.41428 -0.45986 -0.62757 -0.57831 0 -0.50764 -0.44014 -0.46 -0.36494 -0.40674 -0.060801 63.272 0.51076 0.26766 0.31835 0.65643 0.49795 0.5741 0.85536 0.68632 0.80983 0.98971 0.94659 0.95295 0.0040571 0.016867 -0.0045676 0.012514 7.8307 0 0 -0.17658 0 0.21799 0.37729 0.31524 0 0
2.9609 -0.38345 -0.47107 -0.52045 -0.44895 0 -0.44063 -0.43871 -0.42674 -0.37123 -0.39824 -0.19656 64.071 0.5065 0.26737 0.31405 0.65694 0.51141 0.56674 0.83893 0.70293 0.78268 0.95536 0.96323 0.95716 0.0043947 0.017113 -0.0043557 0.013303 8.2424 0 0 -0.28948 0 0.21456 0.37846 0.31648 0 0
2.9648 -0.38019 -0.4758 -0.37559 -0.30543 0 -0.38747 -0.39848 -0.36164 -0.38097 -0.39004 -0.39907 64.822 0.5016 0.28086 0.31366 0.66825 0.54578 0.57378 0.83736 0.74774 0.76562 0.93638 1.0119 0.9783 0.0047602 0.017264 -0.0035399 0.01387 8.6426 0 0 -0.41078 0 0.21832 0.37813 0.3178 0 0
2.9688 -0.4028 -0.47322 -0.31487 -0.25593 0 -0.39547 -0.35838 -0.29995 -0.38928 -0.38831 -0.5229 65.518 0.4953 0.29457 0.31837 0.68711 0.56941 0.59304 0.85145 0.78014 0.76231 0.94007 1.0586 1.0087 0.0046744 0.01743 -0.0025716 0.013739 8.7804 0 0 -0.45405 0 0.22939 0.37739 0.31764 0 0
2.9727 -0.43081 -0.46731 -0.40345 -0.33851 0 -0.46151 -0.3638 -0.28521 -0.39077 -0.4002 -0.49474 66.137 0.48672 0.29594 0.3308 0.70733 0.56524 0.62064 0.88157 0.77952 0.7808 0.98063 1.0868 1.037 0.0040394 0.017576 -0.0021046 0.013174 8.7272 0 0 -0.40686 0 0.24713 0.3782 0.3137 0 0
2.9766 -0.44497 -0.46269 -0.56918 -0.48667 0 -0.5364 -0.42428 -0.33748 -0.38962 -0.4269 -0.3639 66.665 0.47728 0.28428 0.3479 0.72192 0.54537 0.64799 0.91764 0.76094 0.81737 1.0499 1.1051 1.0582 0.003252 0.017523 -0.0024932 0.012804 8.763 0 0 -0.33162 0 0.26537 0.38073 0.30663 0 0
2.9805 -0.44184 -0.45907 -0.64234 -0.58094 0 -0.56066 -0.50245 -0.43382 -0.4037 -0.45849 -0.25602 67.115 0.46888 0.27375 0.36489 0.73025 0.54366 0.67177 0.95292 0.76315 0.86387 1.132 1.1374 1.077 0.002806 0.017205 -0.003425 0.012941 9.0841 0 0 -0.30799 0 0.27991 0.38344 0.29861 0 0
2.9844 -0.43137 -0.45072 -0.50051 -0.54546 0 -0.50542 -0.54498 -0.52049 -0.44969 -0.47777 -0.27239 67.515 0.46322 0.28348 0.37772 0.73275 0.58883 0.69033 0.98337 0.81717 0.91394 1.2145 1.2024 1.0978 0.0028003 0.016824 -0.004098 0.013272 9.6173 0 0 -0.37011 0 0.28797 0.38497 0.29155 0 0
2.9883 -0.42343 -0.43233 -0.19166 -0.40794 0 -0.39301 -0.52638 -0.55066 -0.51897 -0.47315 -0.41805 67.888 0.46234 0.32096 0.38146 0.73082 0.678 0.70258 1.0052 0.91943 0.9596 1.2819 1.2974 1.1267 0.002869 0.016642 -0.0038802 0.013247 10.098 0 0 -0.48808 0 0.28676 0.38358 0.28787 0 0
2.9922 -0.41821 -0.40558 0.085707 -0.27325 0 -0.28557 -0.46594 -0.51762 -0.5723 -0.4497 -0.60926 68.224 0.47057 0.37277 0.3668 0.72792 0.77353 0.70742 1.013 1.0307 0.98411 1.3035 1.3964 1.1701 0.0025981 0.01665 -0.0028824 0.012724 10.306 0 0 -0.5987 0 0.27272 0.37663 0.29263 0 0
2.9961 -0.4088 -0.37935 0.13841 -0.237 0 -0.24742 -0.40585 -0.45633 -0.56783 -0.42689 -0.74136 68.491 0.48531 0.41211 0.33963 0.72555 0.82824 0.70751 1.011 1.1018 0.98753 1.2858 1.4638 1.2156 0.0019812 0.016528 -0.0018806 0.01217 10.218 0 0 -0.65097 0 0.25223 0.36678 0.30402 0 0
3 -0.39125 -0.36304 -0.063794 -0.31389 0 -0.30227 -0.37518 -0.4131 -0.50142 -0.42255 -0.75623 68.668 0.5047 0.41833 0.30433 0.72238 0.81977 0.70263 0.99938 1.1059 0.9708 1.2342 1.4738 1.2523 0.0014436 0.016035 -0.0016144 0.012189 9.9537 0 0 -0.63097 0 0.2285 0.35599 0.32041 0 0
3.0039 -0.37093 -0.35953 -0.3663 -0.43607 0 -0.41318 -0.37344 -0.41052 -0.41826 -0.43693 -0.66415 68.765 0.52629 0.39258 0.26603 0.71654 0.76575 0.69236 0.9785 1.0531 0.93626 1.157 1.4238 1.2687 0.001434 0.015403 -0.0021087 0.012861 9.6237 0 0 -0.55831 0 0.20485 0.34623 0.33956 0 0
3.0078 -0.35874 -0.36417 -0.55746 -0.51324 0 -0.503 -0.38302 -0.43571 -0.37789 -0.45164 -0.52065 68.816 0.54492 0.3561 0.23442 0.70321 0.70743 0.67425 0.94624 0.9784 0.88793 1.0689 1.3324 1.2427 0.002019 0.015223 -0.0026715 0.013622 9.2489 0 0 -0.46859 0 0.18662 0.3408 0.35678 0 0
3.0117 -0.36133 -0.37003 -0.53133 -0.49909 0 -0.50695 -0.39034 -0.4572 -0.40063 -0.44504 -0.38844 68.848 0.55272 0.33273 0.21907 0.67887 0.676 0.64712 0.90212 0.91396 0.83656 0.994 1.2263 1.1667 0.0028651 0.015859 -0.002575 0.013832 8.8099 0 0 -0.39604 0 0.17776 0.34055 0.36537 0 0
3.0156 -0.37454 -0.37317 -0.35185 -0.41493 0 -0.42096 -0.39239 -0.45111 -0.44659 -0.41016 -0.30928 68.861 0.54735 0.33038 0.21822 0.64619 0.66983 0.61293 0.8488 0.86909 0.7869 0.93777 1.1258 1.0574 0.0035548 0.016984 -0.0017592 0.013444 8.3194 0 0 -0.35923 0 0.17679 0.34265 0.36407 0 0
3.0195 -0.38559 -0.37282 -0.18175 -0.32348 0 -0.30693 -0.38696 -0.41434 -0.44991 -0.35919 -0.29127 68.833 0.52727 0.33656 0.22919 0.6075 0.66001 0.57288 0.78791 0.82963 0.73987 0.89994 1.0366 0.92714 0.0038759 0.017782 -0.00087835 0.013047 7.8111 0 0 -0.35112 0 0.18241 0.34477 0.35254 0 0
3.0234 -0.38205 -0.36775 -0.15096 -0.28135 0 -0.246 -0.36512 -0.35927 -0.37822 -0.31206 -0.30955 68.74 0.49185 0.33026 0.24763 0.56594 0.61726 0.52863 0.72168 0.77467 0.6952 0.87712 0.95469 0.79098 0.003843 0.01768 -0.00066775 0.013204 7.2739 0 0 -0.34205 0 0.19261 0.34422 0.33136 0 0
3.0273 -0.36025 -0.35446 -0.271 -0.30362 0 -0.27463 -0.31948 -0.30157 -0.26211 -0.28134 -0.32158 68.572 0.44049 0.29959 0.26119 0.52855 0.53691 0.48359 0.65569 0.69579 0.64812 0.85416 0.87525 0.68221 0.0035565 0.016891 -0.0012631 0.013803 6.6495 0 0 -0.30207 0 0.20239 0.33526 0.30326 0 0
3.0313 -0.32716 -0.33042 -0.44477 -0.35751 0 -0.35531 -0.25941 -0.25355 -0.16836 -0.26667 -0.29527 68.328 0.38544 0.2511 0.26163 0.49763 0.44324 0.44123 0.59574 0.60546 0.59543 0.81532 0.80041 0.60961 0.0031338 0.016196 -0.0021206 0.014135 5.9339 0 0 -0.23026 0 0.20711 0.31987 0.2767 0 0
3.0352 -0.29538 -0.29905 -0.54481 -0.38455 0 -0.40748 -0.21236 -0.22377 -0.14387 -0.26058 -0.2339 68.013 0.33301 0.20498 0.24807 0.47229 0.37229 0.40256 0.54406 0.52995 0.53784 0.75755 0.7385 0.57121 0.0027505 0.016174 -0.0025658 0.01365 5.2663 0 0 -0.1633 0 0.20541 0.30065 0.25514 0 0
3.0391 -0.27539 -0.27051 -0.49781 -0.34007 0 -0.37365 -0.2041 -0.21621 -0.18189 -0.25665 -0.17483 67.635 0.28885 0.18091 0.22148 0.45108 0.34777 0.36825 0.50219 0.49257 0.47738 0.68106 0.69713 0.56254 0.0026189 0.016665 -0.0023979 0.012596 4.8666 0 0 -0.14728 0 0.19674 0.28047 0.24114 0 0
3.043 -0.27056 -0.25617 -0.32753 -0.22922 0 -0.26596 -0.2349 -0.2266 -0.23652 -0.25193 -0.15697 67.212 0.26134 0.18527 0.18587 0.43112 0.36662 0.33925 0.47229 0.49772 0.41962 0.59092 0.67636 0.57457 0.0028147 0.016988 -0.0019804 0.011814 4.8426 0 0 -0.19297 0 0.18109 0.26439 0.23772 0 0
3.0469 -0.27724 -0.2609 -0.13978 -0.11419 0 -0.15626 -0.27648 -0.24202 -0.26456 -0.24472 -0.1832 66.768 0.2567 0.20746 0.15517 0.40896 0.40212 0.31634 0.45409 0.52645 0.37764 0.51007 0.66812 0.58682 0.0031355 0.016669 -0.0018014 0.011888 5.0598 0 0 -0.25757 0 0.16313 0.25881 0.24367 0 0
3.0508 -0.28851 -0.27949 -0.05937 -0.078469 0 -0.12041 -0.29498 -0.24923 -0.25448 -0.23452 -0.21515 66.314 0.26898 0.22727 0.1373 0.38647 0.42146 0.29957 0.44442 0.54788 0.3558 0.45379 0.66301 0.59137 0.0032386 0.015909 -0.0019965 0.01255 5.2375 0 0 -0.27733 0 0.14816 0.26255 0.25357 0 0
3.0547 -0.29797 -0.29993 -0.15047 -0.16501 0 -0.18317 -0.27926 -0.24656 -0.22337 -0.22546 -0.2098 65.837 0.29502 0.2284 0.13536 0.36688 0.40729 0.29044 0.4432 0.54097 0.35648 0.42981 0.65966 0.58859 0.0030026 0.01534 -0.0022939 0.012979 5.2101 0 0 -0.22621 0 0.13916 0.27417 0.26483 0 0
3.0586 -0.30164 -0.31056 -0.36736 -0.33371 0 -0.30412 -0.24838 -0.24659 -0.19654 -0.22721 -0.16562 65.307 0.3309 0.21003 0.15081 0.35415 0.37039 0.29059 0.4506 0.51223 0.38053 0.44337 0.66896 0.58142 0.0027323 0.015351 -0.0023631 0.012685 5.0984 0 0 -0.14591 0 0.13872 0.29143 0.27503 0 0
3.0625 -0.29802 -0.30591 -0.57556 -0.4783 0 -0.40895 -0.23263 -0.26395 -0.19326 -0.24803 -0.13217 64.699 0.36997 0.18848 0.18299 0.3594 0.34467 0.3061 0.47027 0.49461 0.4284 0.50096 0.70829 0.58318 0.0029069 0.015725 -0.0021533 0.012022 5.2063 0 0 -0.11514 0 0.15135 0.30899 0.28119 0 0
3.0664 -0.28803 -0.28848 -0.64009 -0.49893 0 -0.43786 -0.24717 -0.29846 -0.22437 -0.28456 -0.16932 64.022 0.40437 0.18663 0.21777 0.38271 0.36496 0.33443 0.49948 0.52478 0.48351 0.57672 0.78806 0.60363 0.0036609 0.015913 -0.0018835 0.011773 5.7232 0 0 -0.18246 0 0.17201 0.32121 0.28468 0 0
3.0703 -0.27522 -0.2667 -0.52287 -0.37734 0 -0.37825 -0.28184 -0.33123 -0.28974 -0.3199 -0.29113 63.31 0.43187 0.21692 0.2482 0.41967 0.44079 0.37208 0.53517 0.61347 0.53696 0.65507 0.8991 0.6419 0.0045394 0.015647 -0.0017528 0.01227 6.512 0 0 -0.32263 0 0.19629 0.32712 0.28735 0 0
3.0742 -0.26508 -0.25073 -0.31274 -0.19429 0 -0.26703 -0.31288 -0.34008 -0.37017 -0.33524 -0.44518 62.59 0.45117 0.27001 0.2698 0.46549 0.54477 0.41563 0.57437 0.73166 0.58254 0.72483 1.0112 0.69495 0.0048425 0.015208 -0.001718 0.01301 7.1871 0 0 -0.45475 0 0.22048 0.32665 0.29063 0 0
3.0781 -0.26221 -0.24776 -0.15896 -0.072711 0 -0.16738 -0.32247 -0.32099 -0.42674 -0.32577 -0.54729 61.86 0.46111 0.31859 0.27825 0.51241 0.62679 0.45983 0.6125 0.82585 0.61338 0.77319 1.0859 0.75587 0.0042607 0.015115 -0.0015753 0.013182 7.4103 0 0 -0.50437 0 0.2396 0.32061 0.29638 0 0
3.082 -0.26704 -0.25822 -0.1575 -0.090047 0 -0.13389 -0.30911 -0.29408 -0.42205 -0.30542 -0.5424 61.093 0.46164 0.33534 0.27359 0.54428 0.64636 0.49325 0.64024 0.85277 0.62489 0.78945 1.0981 0.80515 0.00317 0.015572 -0.0012307 0.012539 7.1399 0 0 -0.45532 0 0.24658 0.31321 0.30589 0 0
3.0859 -0.27489 -0.27528 -0.28137 -0.2265 0 -0.18174 -0.28464 -0.28673 -0.35353 -0.29434 -0.44236 60.264 0.45645 0.3124 0.26411 0.55766 0.6003 0.51205 0.65585 0.80831 0.62529 0.78549 1.0511 0.83433 0.0022865 0.016275 -0.00085197 0.011675 6.6319 0 0 -0.35228 0 0.24323 0.30818 0.31695 0 0
3.0898 -0.27921 -0.28875 -0.40988 -0.38467 0 -0.2759 -0.26535 -0.30859 -0.26668 -0.30071 -0.31419 59.371 0.44635 0.26738 0.2531 0.55248 0.52476 0.51444 0.65885 0.72879 0.61815 0.76684 0.97587 0.84126 0.0020457 0.016735 -0.00073727 0.011434 6.2279 0 0 -0.26163 0 0.23087 0.30665 0.32801 0 0
3.0938 -0.27686 -0.29158 -0.42873 -0.46065 0 -0.35099 -0.26415 -0.3418 -0.22583 -0.31441 -0.23287 58.43 0.43212 0.23089 0.24326 0.53042 0.46954 0.49978 0.64971 0.66422 0.60697 0.73925 0.91133 0.82604 0.0023243 0.016757 -0.001034 0.012082 6.1259 0 0 -0.2283 0 0.2115 0.3092 0.3374 0 0
3.0977 -0.27079 -0.28432 -0.31703 -0.41262 0 -0.35541 -0.28469 -0.35578 -0.26078 -0.31811 -0.23499 57.457 0.41421 0.22472 0.23646 0.49666 0.4636 0.46713 0.62953 0.64419 0.59537 0.70938 0.88035 0.79166 0.002721 0.016561 -0.0015838 0.013098 6.2936 0 0 -0.25726 0 0.18893 0.3156 0.34193 0 0
3.1016 -0.2675 -0.27402 -0.15473 -0.2825 0 -0.29126 -0.31686 -0.33306 -0.33681 -0.30397 -0.30089 56.452 0.39577 0.24694 0.2295 0.46479 0.49668 0.42622 0.60528 0.66054 0.58404 0.68077 0.87613 0.75336 0.0030029 0.016456 -0.002034 0.013711 6.5304 0 0 -0.32008 0 0.16938 0.32231 0.34086 0 0
3.1055 -0.27149 -0.26856 -0.054142 -0.16256 0 -0.21644 -0.33829 -0.28318 -0.38001 -0.27945 -0.37062 55.409 0.37975 0.27441 0.21966 0.43992 0.52901 0.38379 0.58007 0.6772 0.57134 0.65204 0.86942 0.71767 0.0032131 0.016425 -0.0021067 0.013581 6.5909 0 0 -0.37168 0 0.15494 0.32734 0.33528 0 0
3.1094 -0.28159 -0.27121 -0.07659 -0.13344 0 -0.20019 -0.32707 -0.23365 -0.33952 -0.25792 -0.38092 54.326 0.36868 0.27997 0.20556 0.42405 0.52071 0.34403 0.55512 0.65772 0.55596 0.62188 0.83136 0.68709 0.0033986 0.01607 -0.0017952 0.012949 6.3048 0 0 -0.36962 0 0.14663 0.32957 0.32597 0 0
3.1133 -0.29217 -0.27972 -0.19634 -0.21234 0 -0.26403 -0.28048 -0.2083 -0.23185 -0.24562 -0.30386 53.205 0.36568 0.25153 0.18622 0.41777 0.45977 0.31109 0.531 0.59091 0.53639 0.58861 0.75577 0.66257 0.0033822 0.014965 -0.0013477 0.012244 5.6709 0 0 -0.29591 0 0.14502 0.32808 0.31396 0 0
3.1172 -0.29782 -0.28952 -0.32831 -0.34209 0 -0.35831 -0.22356 -0.21205 -0.12772 -0.23836 -0.16709 52.046 0.37693 0.20027 0.16427 0.4174 0.37071 0.29127 0.50746 0.49898 0.51239 0.5525 0.66535 0.64107 0.0029179 0.013074 -0.0010799 0.011681 4.8977 0 0 -0.17495 0 0.14984 0.32264 0.30118 0 0
3.1211 -0.29706 -0.29732 -0.3892 -0.42866 0 -0.39941 -0.19465 -0.23283 -0.094279 -0.22953 -0.041661 50.835 0.39802 0.15322 0.14647 0.41631 0.29931 0.28177 0.48556 0.42443 0.4895 0.51988 0.59786 0.61931 0.0020521 0.010839 -0.0011662 0.011248 4.3308 0 0 -0.069329 0 0.15702 0.31631 0.2896 0 0
3.125 -0.29247 -0.30202 -0.34796 -0.40632 0 -0.34039 -0.21529 -0.25448 -0.14441 -0.21896 0.00045319 49.561 0.42628 0.13607 0.1365 0.41374 0.28377 0.2823 0.46799 0.40433 0.47184 0.49592 0.58252 0.59892 0.0012197 0.0088946 -0.0015445 0.010936 4.2612 0 0 -0.043771 0 0.1653 0.31078 0.28019 0 0
3.1289 -0.2881 -0.30337 -0.23895 -0.2877 0 -0.21574 -0.27025 -0.2675 -0.23421 -0.21336 -0.065754 48.227 0.45856 0.15709 0.13734 0.4101 0.33029 0.29249 0.45799 0.44718 0.46342 0.48563 0.62318 0.58276 0.00089978 0.0076904 -0.001978 0.01081 4.7234 0 0 -0.11672 0 0.1737 0.30771 0.27394 0 0
3.1328 -0.28691 -0.30117 -0.13694 -0.16007 0 -0.11982 -0.31825 -0.27089 -0.30397 -0.21968 -0.19981 46.855 0.48914 0.20212 0.15338 0.40974 0.40871 0.31358 0.46383 0.52697 0.47203 0.4988 0.69912 0.57986 0.001186 0.0073185 -0.0022258 0.010847 5.457 0 0 -0.24048 0 0.18139 0.31025 0.27297 0 0
3.1367 -0.28973 -0.29598 -0.11062 -0.12358 0 -0.13428 -0.32685 -0.26844 -0.32265 -0.23983 -0.32395 45.467 0.5114 0.24396 0.18072 0.42141 0.47235 0.34417 0.4915 0.59971 0.49989 0.53682 0.78095 0.60005 0.0017478 0.0076042 -0.0022111 0.01083 6.094 0 0 -0.3341 0 0.1883 0.3204 0.27865 0 0
3.1406 -0.2953 -0.29 -0.17859 -0.21368 0 -0.26269 -0.30063 -0.26608 -0.30157 -0.27111 -0.37892 44.059 0.52503 0.26036 0.21205 0.44723 0.48998 0.38107 0.53711 0.63321 0.54153 0.5913 0.84922 0.64128 0.0022072 0.0082744 -0.0020695 0.010548 6.4347 0 0 -0.34709 0 0.19451 0.33702 0.29008 0 0
3.1445 -0.30081 -0.28609 -0.29255 -0.369 0 -0.42475 -0.27625 -0.27148 -0.27572 -0.30879 -0.36411 42.611 0.5305 0.24911 0.24291 0.48759 0.46807 0.42223 0.5972 0.62973 0.5933 0.65658 0.9026 0.70081 0.0024791 0.0090447 -0.002025 0.010107 6.573 0 0 -0.29956 0 0.19973 0.35922 0.30648 0 0
3.1484 -0.30287 -0.28568 -0.36317 -0.47471 0 -0.51342 -0.28826 -0.29166 -0.27598 -0.34575 -0.33046 41.098 0.52915 0.22922 0.26876 0.54143 0.44563 0.46519 0.66664 0.62358 0.65062 0.72588 0.95157 0.77375 0.0026956 0.0096438 -0.0021734 0.0099227 6.7615 0 0 -0.26197 0 0.20352 0.38556 0.32668 0 0
3.1523 -0.29961 -0.28781 -0.32051 -0.45079 0 -0.47007 -0.3369 -0.32722 -0.31253 -0.37117 -0.33416 39.522 0.52426 0.2267 0.28118 0.60202 0.46358 0.50314 0.73069 0.65315 0.7033 0.78411 1.0045 0.8448 0.0028652 0.0098889 -0.002357 0.010308 7.1446 0 0 -0.29163 0 0.20354 0.41122 0.34639 0 0
3.1563 -0.29244 -0.2905 -0.17263 -0.31505 0 -0.32304 -0.38717 -0.36766 -0.37271 -0.37415 -0.39069 37.906 0.52001 0.25434 0.28282 0.655 0.53111 0.53159 0.77722 0.72798 0.7445 0.82472 1.0579 0.89869 0.0027538 0.0098165 -0.0022704 0.011085 7.6082 0 0 -0.3825 0 0.19937 0.43017 0.3601 0 0
3.1602 -0.28563 -0.29272 -0.016236 -0.16949 0 -0.16568 -0.399 -0.39484 -0.4275 -0.35266 -0.46551 36.27 0.51617 0.30089 0.27537 0.69372 0.61564 0.54831 0.80183 0.81752 0.77152 0.84575 1.0972 0.93014 0.0021823 0.009719 -0.001746 0.01169 7.8769 0 0 -0.472 0 0.19074 0.43917 0.36496 0 0
3.1641 -0.28315 -0.29464 0.021535 -0.12118 0 -0.093717 -0.36067 -0.39462 -0.4442 -0.31918 -0.50462 34.609 0.51167 0.33823 0.26058 0.71296 0.66565 0.55173 0.80201 0.87211 0.78241 0.84635 1.1077 0.93606 0.0013764 0.0099565 -0.00096799 0.011709 7.7558 0 0 -0.49567 0 0.17764 0.43571 0.35886 0 0
3.168 -0.28522 -0.29607 -0.12098 -0.20148 0 -0.14534 -0.29697 -0.36776 -0.40546 -0.29404 -0.47719 32.9 0.50297 0.34191 0.24044 0.70548 0.64918 0.53932 0.77501 0.86025 0.77393 0.82525 1.0851 0.91328 0.00087796 0.010642 -0.00038555 0.011269 7.2941 0 0 -0.43956 0 0.16007 0.41607 0.33881 0 0
3.1719 -0.28802 -0.29556 -0.37648 -0.34619 0 -0.28061 -0.24811 -0.33017 -0.32629 -0.28968 -0.39721 31.124 0.48383 0.30941 0.21802 0.67172 0.57759 0.51326 0.72832 0.79235 0.74711 0.78794 1.0388 0.86954 0.0010347 0.011484 -0.00034856 0.010866 6.7425 0 0 -0.34702 0 0.14022 0.38217 0.30713 0 0
3.1758 -0.287 -0.29182 -0.57696 -0.44778 0 -0.41022 -0.23988 -0.30104 -0.25211 -0.30025 -0.31167 29.286 0.45459 0.2623 0.19509 0.62268 0.49639 0.48023 0.67398 0.71202 0.70868 0.74342 0.98485 0.81714 0.0016262 0.011981 -0.00077874 0.010835 6.3649 0 0 -0.27978 0 0.12076 0.34244 0.27137 0 0
3.1797 -0.28075 -0.28585 -0.56882 -0.43533 0 -0.4538 -0.26852 -0.28885 -0.23015 -0.30763 -0.26662 27.409 0.41642 0.23055 0.17233 0.56324 0.45123 0.44327 0.61667 0.66226 0.66126 0.69549 0.93515 0.76051 0.0020821 0.011832 -0.0012048 0.011084 6.263 0 0 -0.27047 0 0.10311 0.30164 0.23569 0 0
3.1836 -0.27165 -0.28045 -0.33593 -0.3219 0 -0.39092 -0.30758 -0.28684 -0.27132 -0.29835 -0.27495 25.507 0.3716 0.23079 0.15033 0.49839 0.45567 0.40533 0.56033 0.65409 0.60759 0.64769 0.88977 0.70329 0.0020755 0.011203 -0.0011783 0.011331 6.3263 0 0 -0.30347 0 0.088553 0.26456 0.20421 0 0
3.1875 -0.26304 -0.27689 -0.030576 -0.18929 0 -0.27163 -0.32651 -0.28126 -0.33573 -0.27443 -0.30649 23.574 0.32743 0.25432 0.13098 0.43464 0.48433 0.37078 0.50821 0.6612 0.55137 0.60523 0.83883 0.64776 0.0018207 0.010569 -0.00071232 0.011498 6.3065 0 0 -0.33249 0 0.079433 0.23973 0.18414 0 0
3.1914 -0.25612 -0.27227 0.12761 -0.12696 0 -0.17839 -0.30719 -0.26378 -0.36017 -0.24745 -0.30834 21.591 0.29313 0.27352 0.11596 0.37604 0.49411 0.34134 0.45899 0.64314 0.49796 0.56979 0.77209 0.5937 0.0017344 0.010292 -0.00031789 0.01171 5.9606 0 0 -0.31543 0 0.074411 0.22626 0.1741 0 0
3.1953 -0.24989 -0.26155 0.020059 -0.17007 0 -0.16538 -0.25167 -0.23715 -0.30849 -0.22409 -0.24497 19.55 0.27165 0.26196 0.10637 0.32338 0.45634 0.31736 0.41246 0.57773 0.44996 0.54161 0.68956 0.54216 0.0018755 0.010337 -0.00056476 0.011937 5.2014 0 0 -0.24167 0 0.072237 0.22098 0.17141 0 0
3.1992 -0.24352 -0.24324 -0.26634 -0.27732 0 -0.2201 -0.18102 -0.21048 -0.20267 -0.20039 -0.13131 17.461 0.26442 0.21432 0.10312 0.27731 0.37707 0.29931 0.36937 0.47882 0.40951 0.52097 0.60536 0.49505 0.0018575 0.010404 -0.0015461 0.011812 4.1916 0 0 -0.1382 0 0.071924 0.22108 0.17382 0 0
3.2031 -0.23785 -0.22291 -0.4932 -0.36137 0 -0.2777 -0.12636 -0.19057 -0.10651 -0.17155 -0.030245 15.349 0.27211 0.15223 0.10751 0.2388 0.29328 0.28808 0.33211 0.38772 0.37958 0.50842 0.54137 0.45636 0.0013619 0.010318 -0.0027486 0.010997 3.3068 0 0 -0.054383 0 0.072233 0.22248 0.17844 0 0
3.207 -0.23375 -0.20968 -0.45466 -0.35092 0 -0.27739 -0.11341 -0.17827 -0.075864 -0.14471 -0.0086502 13.227 0.28893 0.11109 0.11957 0.20911 0.24845 0.28493 0.30784 0.34578 0.3632 0.50342 0.51411 0.43469 0.0006263 0.010233 -0.0034702 0.0097513 2.9385 0 0 -0.033432 0 0.071502 0.21925 0.18162 0 0
3.2109 -0.22942 -0.20793 -0.14941 -0.24287 0 -0.21408 -0.14659 -0.17197 -0.11806 -0.13743 -0.08196 11.091 0.30479 0.11564 0.13501 0.18584 0.26366 0.28726 0.29685 0.3669 0.35583 0.50162 0.52392 0.42812 0.00025667 0.010427 -0.0034122 0.0089245 3.2291 0 0 -0.085101 0 0.069707 0.21138 0.18337 0 0
3.2148 -0.22001 -0.21173 0.20456 -0.10696 0 -0.14101 -0.20357 -0.17211 -0.19267 -0.16003 -0.19531 8.924 0.31533 0.16102 0.15171 0.16843 0.32273 0.29383 0.29902 0.42838 0.35531 0.50074 0.55443 0.43477 0.00050681 0.010893 -0.0029007 0.0092057 3.933 0 0 -0.17672 0 0.067289 0.20004 0.18457 0 0
3.2188 -0.20099 -0.20811 0.33599 -0.035937 0 -0.12072 -0.24702 -0.18017 -0.24751 -0.19988 -0.2644 6.7161 0.317 0.21397 0.16753 0.15625 0.38206 0.30306 0.3131 0.48605 0.35909 0.4984 0.58336 0.45147 0.00086749 0.011217 -0.0025381 0.010332 4.5486 0 0 -0.25254 0 0.064882 0.18695 0.18633 0 0
3.2227 -0.17201 -0.18693 0.1391 -0.074579 0 -0.1675 -0.24789 -0.19269 -0.25565 -0.22614 -0.24633 4.4685 0.3053 0.23562 0.17875 0.14906 0.40006 0.3115 0.33503 0.50389 0.36259 0.48979 0.59692 0.47028 0.00053654 0.010924 -0.0026288 0.011201 4.6527 0 0 -0.27164 0 0.064199 0.17606 0.19083 0 0
3.2266 -0.1374 -0.14853 -0.23444 -0.18177 0 -0.23218 -0.2036 -0.19825 -0.22502 -0.21359 -0.17765 2.1905 0.2848 0.21046 0.18353 0.14436 0.36665 0.31416 0.35259 0.478 0.3599 0.47191 0.59654 0.47852 -0.00065914 0.0099883 -0.0029315 0.010927 4.1784 0 0 -0.23647 0 0.066363 0.16997 0.19759 0 0
3.2305 -0.10252 -0.10264 -0.49019 -0.25873 0 -0.24267 -0.1373 -0.18336 -0.18127 -0.16381 -0.14079 -0.10875 0.2601 0.15902 0.18178 0.14025 0.31027 0.30869 0.35911 0.43686 0.34853 0.44422 0.59245 0.47158 -0.0019174 0.0089694 -0.0029589 0.0098005 3.4083 0 0 -0.18758 0 0.07086 0.16766 0.20429 0 0
3.2344 -0.069128 -0.059595 -0.4216 -0.22489 0 -0.16405 -0.079477 -0.14415 -0.14563 -0.10378 -0.18565 -2.4239 0.23377 0.12207 0.17305 0.13509 0.27468 0.29311 0.34991 0.4163 0.32619 0.40569 0.5894 0.44658 -0.0021701 0.0085695 -0.0025103 0.0090782 2.6978 0 0 -0.16726 0 0.076878 0.16782 0.2088 0 0
3.2383 -0.034 -0.022208 -0.069298 -0.081227 0 -0.026667 -0.046921 -0.092519 -0.12537 -0.063216 -0.27832 -4.751 0.20825 0.12715 0.15668 0.12666 0.28186 0.26523 0.32022 0.42753 0.29024 0.35494 0.57683 0.40112 -0.0011785 0.0090126 -0.0019009 0.0097003 2.1801 0 0 -0.18295 0 0.083036 0.16835 0.20828 0 0
3.2422 0.008283 0.015201 0.31767 0.091218 0 0.099624 -0.034145 -0.048565 -0.11643 -0.051255 -0.32734 -7.0839 0.18443 0.16406 0.12995 0.10748 0.31071 0.21994 0.26179 0.44372 0.2333 0.2862 0.53264 0.33078 0.00013524 0.0098322 -0.0016683 0.011202 1.6995 0 0 -0.20265 0 0.084797 0.16447 0.19726 0 0
3.2461 0.06078 0.060545 0.48137 0.19666 0 0.15998 -0.020444 -0.023359 -0.10748 -0.051453 -0.26564 -9.414 0.15947 0.19103 0.095513 0.074254 0.31086 0.16154 0.18305 0.41761 0.15861 0.20141 0.43787 0.24277 0.00050393 0.010277 -0.0020593 0.01197 0.99196 0 0 -0.18492 0 0.080307 0.15575 0.17843 0 0
3.25 0.12118 0.11653 0.35019 0.19851 0 0.15179 0.015695 -0.0067064 -0.081193 -0.035919 -0.11248 -11.732 0.13124 0.1678 0.053708 0.023223 0.24183 0.089951 0.084815 0.31698 0.064986 0.098126 0.28982 0.13571 -0.00053183 0.0099373 -0.002807 0.010666 -0.085034 0 0 -0.11446 0 0.068841 0.14265 0.15341 0 0
3.2539 0.18196 0.17784 0.078462 0.1411 0 0.11839 0.084631 0.027535 -0.018824 0.015624 0.042758 -14.028 0.09782 0.088664 0.0050365 -0.048762 0.10512 0.0051098 -0.032175 0.14874 -0.048498 -0.026118 0.1022 0.0077004 -0.0022829 0.0089991 -0.0034048 0.0074327 -1.4769 0 0 -0.010975 0 0.050311 0.12603 0.12417 0 0
3.2578 0.23349 0.2342 -0.088257 0.10536 0 0.11149 0.18022 0.10059 0.087628 0.10514 0.12018 -16.291 0.055875 -0.013026 -0.050576 -0.14892 -0.057954 -0.095835 -0.17106 -0.048293 -0.18654 -0.17961 -0.10779 -0.15028 -0.0036545 0.0079218 -0.0035837 0.0037467 -3.0248 0 0 0.093383 0 0.025247 0.10739 0.093763 0 0
3.2617 0.26842 0.27623 -0.0048358 0.14146 0 0.15575 0.28102 0.20885 0.22317 0.2165 0.1193 -18.514 0.0058891 -0.092984 -0.11077 -0.27287 -0.20083 -0.21136 -0.32938 -0.23544 -0.34572 -0.36312 -0.33343 -0.33997 -0.004139 0.0069242 -0.0035177 0.001091 -4.5861 0 0 0.18289 0 -0.00085262 0.088391 0.065575 0 0
3.2656 0.28557 0.30019 0.27282 0.23596 0 0.23959 0.35805 0.32224 0.35158 0.32256 0.11737 -20.693 -0.048878 -0.13258 -0.17338 -0.40911 -0.30838 -0.33632 -0.50006 -0.40261 -0.51735 -0.56852 -0.5805 -0.55161 -0.0040699 0.0058082 -0.0035735 -0.00022929 -6.0657 0 0 0.26592 0 -0.023915 0.068381 0.039644 0 0
3.2695 0.29087 0.30925 0.54257 0.3345 0 0.33082 0.38911 0.40385 0.43568 0.39621 0.20089 -22.832 -0.10636 -0.15226 -0.2373 -0.5498 -0.40406 -0.46695 -0.67792 -0.56894 -0.69538 -0.79008 -0.8551 -0.77722 -0.0040388 0.0042692 -0.0038871 -0.0010759 -7.3814 0 0 0.35828 0 -0.041815 0.046209 0.015599 0 0
3.2734 0.29388 0.31101 0.61124 0.39132 0 0.39901 0.37381 0.43583 0.4629 0.42415 0.39244 -24.938 -0.16422 -0.19075 -0.30151 -0.68619 -0.5228 -0.59865 -0.85667 -0.75659 -0.87274 -1.0205 -1.1478 -1.0065 -0.0042512 0.0023279 -0.0042098 -0.0024437 -8.4595 0 0 0.46278 0 -0.052945 0.020423 -0.0072703 0 0
3.2773 0.3015 0.31262 0.43181 0.39951 0 0.4292 0.33829 0.43109 0.45503 0.41711 0.63284 -27.016 -0.21708 -0.26899 -0.36339 -0.79755 -0.67465 -0.71739 -1.0177 -0.96245 -1.0295 -1.2379 -1.4283 -1.209 -0.0045137 0.00042259 -0.0041781 -0.0045012 -9.2826 0 0 0.56524 0 -0.056341 -0.012308 -0.02963 0 0
3.2813 0.31331 0.31643 0.13052 0.38236 0 0.42357 0.32158 0.42183 0.45245 0.40634 0.82572 -29.061 -0.26233 -0.37058 -0.42044 -0.88114 -0.83138 -0.81507 -1.1518 -1.1531 -1.1565 -1.4238 -1.6567 -1.369 -0.0047042 -0.00092366 -0.0037289 -0.0065537 -9.9138 0 0 0.64667 0 -0.058672 -0.048245 -0.050339 0 0
3.2852 0.32268 0.31937 -0.08639 0.3641 0 0.39579 0.34971 0.43462 0.4841 0.42286 0.90209 -31.06 -0.29778 -0.455 -0.4699 -0.93597 -0.94673 -0.8866 -1.2533 -1.2864 -1.2476 -1.5668 -1.8017 -1.4788 -0.0050246 -0.0015188 -0.0032403 -0.0077812 -10.427 0 0 0.6957 0 -0.0633 -0.083817 -0.067347 0 0
3.2891 0.32347 0.31711 -0.077691 0.35166 0 0.36284 0.41588 0.47159 0.54601 0.47237 0.85613 -33.005 -0.32136 -0.4909 -0.50885 -0.96201 -0.99162 -0.92801 -1.3181 -1.3403 -1.2978 -1.6573 -1.8544 -1.5335 -0.0056947 -0.0016073 -0.0032459 -0.0079346 -10.795 0 0 0.7097 0 -0.072883 -0.11521 -0.078595 0 0
3.293 0.31657 0.30979 0.13503 0.33987 0 0.33701 0.48363 0.51102 0.60378 0.52734 0.73608 -34.896 -0.32857 -0.48001 -0.53114 -0.95783 -0.97387 -0.93199 -1.338 -1.3246 -1.2977 -1.6777 -1.8268 -1.5249 -0.0065129 -0.0016106 -0.0039757 -0.0074041 -10.872 0 0 0.68894 0 -0.090599 -0.13547 -0.080158 0 0
3.2969 0.31042 0.30395 0.38452 0.32661 0 0.32104 0.51167 0.52449 0.61624 0.54635 0.60759 -36.736 -0.31655 -0.45195 -0.53093 -0.92787 -0.92727 -0.90009 -1.3135 -1.2682 -1.248 -1.6247 -1.7403 -1.4624 -0.0069144 -0.0017831 -0.0051329 -0.0067698 -10.507 0 0 0.63481 0 -0.11443 -0.13777 -0.070174 0 0
3.3008 0.31453 0.30813 0.48183 0.31849 0 0.30991 0.48197 0.49649 0.56263 0.50628 0.51691 -38.53 -0.29022 -0.436 -0.51249 -0.88046 -0.88115 -0.84621 -1.258 -1.1944 -1.1665 -1.5233 -1.6127 -1.3698 -0.006549 -0.0020802 -0.0060952 -0.0063455 -9.7027 0 0 0.55438 0 -0.13779 -0.12588 -0.053287 0 0
3.3047 0.33171 0.32534 0.36121 0.32309 0 0.29902 0.41008 0.43312 0.45562 0.42012 0.47089 -40.276 -0.25209 -0.43536 -0.47798 -0.81728 -0.83702 -0.77637 -1.1754 -1.1061 -1.0608 -1.3852 -1.4542 -1.2561 -0.0057252 -0.0022817 -0.0063675 -0.0060549 -8.6465 0 0 0.4622 0 -0.1563 -0.10263 -0.032524 0 0
3.3086 0.35575 0.34977 0.1355 0.33979 0 0.2922 0.33244 0.35665 0.33328 0.32574 0.43853 -41.969 -0.2054 -0.42582 -0.43061 -0.73984 -0.77163 -0.69691 -1.0698 -0.99043 -0.93912 -1.2237 -1.2699 -1.1297 -0.0051637 -0.0021944 -0.0059192 -0.0055985 -7.5891 0 0 0.37282 0 -0.16563 -0.071844 -0.011319 0 0
3.3125 0.37636 0.37116 0.01006 0.36067 0 0.30142 0.28277 0.29243 0.23682 0.25771 0.37264 -43.607 -0.15673 -0.37938 -0.37678 -0.64764 -0.66304 -0.61675 -0.94357 -0.83847 -0.81352 -1.0602 -1.0683 -0.9988 -0.0052866 -0.0017712 -0.0051602 -0.004705 -6.6872 0 0 0.29022 0 -0.15774 -0.041862 0.0038723 0 0
3.3164 0.38645 0.38308 0.11471 0.37885 0 0.33647 0.27475 0.25667 0.1885 0.22743 0.24367 -45.194 -0.11495 -0.29203 -0.32773 -0.55189 -0.51746 -0.54435 -0.81271 -0.66183 -0.69827 -0.91683 -0.86572 -0.87244 -0.005812 -0.0011215 -0.004606 -0.0033279 -5.9628 0 0 0.20755 0 -0.1381 -0.020183 0.01206 0 0
3.3203 0.38596 0.38721 0.38933 0.3934 0 0.39257 0.29932 0.25037 0.1828 0.22532 0.067617 -46.737 -0.083508 -0.1921 -0.28765 -0.46194 -0.37394 -0.48333 -0.68872 -0.49486 -0.59999 -0.80136 -0.68679 -0.75688 -0.0060957 -0.00046596 -0.0045026 -0.0017243 -5.3933 0 0 0.12075 0 -0.11277 -0.0079519 0.015235 0 0
3.3242 0.37995 0.3896 0.62616 0.40503 0 0.44775 0.33358 0.26068 0.19501 0.23589 -0.093374 -48.237 -0.064791 -0.12204 -0.25926 -0.38674 -0.28193 -0.43717 -0.58268 -0.37931 -0.52462 -0.72 -0.55961 -0.65909 -0.0058281 -5.1803e-05 -0.0046914 -0.00034419 -5.0072 0 0 0.042851 0 -0.087087 -0.005263 0.015444 0 0
3.3281 0.37409 0.39324 0.64233 0.40953 0 0.47404 0.35383 0.26906 0.20079 0.24835 -0.16472 -49.685 -0.061583 -0.10796 -0.24525 -0.34015 -0.26836 -0.41142 -0.51198 -0.34225 -0.48121 -0.68115 -0.50768 -0.59129 -0.005321 -1.8706e-05 -0.0047965 0.00046207 -4.8767 0 0 0.002027 0 -0.06872 -0.011183 0.015944 0 0
3.332 0.3715 0.39478 0.43745 0.39865 0 0.45518 0.34772 0.26331 0.19333 0.25661 -0.10804 -51.067 -0.074634 -0.14141 -0.2453 -0.3423 -0.31995 -0.41539 -0.50505 -0.38181 -0.48325 -0.69341 -0.54117 -0.57698 -0.0051137 -0.0002759 -0.004574 0.00071627 -5.0334 0 0 0.021697 0 -0.06765 -0.021293 0.0208 0 0
3.3359 0.37231 0.38885 0.19499 0.36934 0 0.39791 0.32159 0.24736 0.18695 0.2574 0.050596 -52.378 -0.097468 -0.18767 -0.25298 -0.38332 -0.39526 -0.4446 -0.5535 -0.47091 -0.52252 -0.74312 -0.65161 -0.61152 -0.0053915 -0.0005185 -0.0041349 0.0007744 -5.4269 0 0 0.1001 0 -0.080064 -0.03183 0.028004 0 0
3.3398 0.37456 0.37509 0.12135 0.33137 0 0.32864 0.29864 0.24134 0.20538 0.25439 0.23583 -53.623 -0.12832 -0.21389 -0.26676 -0.45747 -0.45711 -0.49833 -0.65313 -0.57643 -0.59727 -0.82738 -0.81388 -0.69342 -0.0058689 -0.000437 -0.0038485 0.00093427 -5.9824 0 0 0.20884 0 -0.10259 -0.042666 0.034799 0 0
3.3438 0.3753 0.35996 0.26469 0.30356 0 0.27841 0.30522 0.26846 0.2637 0.26267 0.37164 -54.816 -0.16559 -0.2146 -0.28553 -0.55668 -0.49953 -0.5747 -0.79628 -0.6801 -0.70419 -0.94253 -0.99608 -0.81815 -0.006199 2.0344e-05 -0.0039903 0.0010498 -6.6788 0 0 0.31249 0 -0.13082 -0.054333 0.037964 0 0
3.3477 0.37163 0.35122 0.47746 0.30071 0 0.26651 0.35123 0.33594 0.35621 0.30145 0.42803 -55.971 -0.20889 -0.21406 -0.31074 -0.66527 -0.54723 -0.67106 -0.96725 -0.7852 -0.83908 -1.0868 -1.1726 -0.97596 -0.0063664 0.00057483 -0.0044417 0.00059918 -7.5371 0 0 0.39156 0 -0.15559 -0.070348 0.03019 0 0
3.3516 0.36208 0.3505 0.55653 0.32255 0 0.29252 0.41874 0.42449 0.45777 0.37526 0.43337 -57.088 -0.25546 -0.24392 -0.34279 -0.75923 -0.6286 -0.77024 -1.1276 -0.90447 -0.97813 -1.2407 -1.332 -1.1312 -0.0066028 0.00083496 -0.0047359 -0.0007801 -8.5174 0 0 0.44982 0 -0.16894 -0.092993 0.010845 0 0
3.3555 0.34752 0.35164 0.43043 0.35455 0 0.33962 0.47089 0.49707 0.53676 0.46109 0.44698 -58.158 -0.3023 -0.31429 -0.38016 -0.83099 -0.74544 -0.8606 -1.259 -1.0396 -1.1051 -1.3892 -1.4751 -1.2638 -0.0069832 0.00062698 -0.0044606 -0.0028136 -9.4518 0 0 0.5026 0 -0.17104 -0.12078 -0.015273 0 0
3.3594 0.33076 0.34649 0.22089 0.37866 0 0.38485 0.47741 0.52319 0.57144 0.51899 0.51456 -59.17 -0.34637 -0.40236 -0.42077 -0.87689 -0.86546 -0.9336 -1.3502 -1.1707 -1.2077 -1.5199 -1.6034 -1.3606 -0.0072499 0.00013293 -0.0036801 -0.0047086 -10.114 0 0 0.55954 0 -0.16313 -0.15162 -0.043584 0 0
3.3633 0.31511 0.33246 0.12516 0.38394 0 0.4096 0.43748 0.5005 0.56036 0.52144 0.63664 -60.116 -0.38337 -0.46802 -0.46123 -0.89512 -0.94398 -0.97967 -1.3908 -1.2649 -1.2721 -1.6174 -1.7084 -1.4085 -0.007105 -0.00029695 -0.0029723 -0.0058055 -10.376 0 0 0.61644 0 -0.14796 -0.18205 -0.067624 0 0
3.3672 0.30339 0.31493 0.23345 0.36976 0 0.40557 0.38081 0.45579 0.52166 0.47563 0.76728 -61.004 -0.40144 -0.48384 -0.48995 -0.88827 -0.95608 -0.98318 -1.3718 -1.298 -1.2745 -1.6496 -1.7692 -1.3919 -0.0066145 -0.00047764 -0.002992 -0.0061051 -10.292 0 0 0.65891 0 -0.13345 -0.20236 -0.074086 0 0
3.3711 0.298 0.30277 0.45134 0.34259 0 0.37555 0.34498 0.42348 0.48129 0.41683 0.83988 -61.846 -0.40029 -0.45482 -0.50203 -0.87192 -0.91243 -0.95762 -1.323 -1.2682 -1.2332 -1.6267 -1.7616 -1.339 -0.0062075 -0.00054708 -0.0039186 -0.0061176 -10.012 0 0 0.67034 0 -0.12463 -0.21036 -0.06495 0 0
3.375 0.30056 0.30139 0.59305 0.31253 0 0.33088 0.34765 0.41852 0.45655 0.37844 0.80358 -62.653 -0.37958 -0.41198 -0.49523 -0.84924 -0.84658 -0.90846 -1.2545 -1.1935 -1.1564 -1.5524 -1.6717 -1.2603 -0.0062355 -0.00079796 -0.0052803 -0.0061984 -9.6063 0 0 0.63743 0 -0.12189 -0.20597 -0.043533 0 0
3.3789 0.30995 0.3091 0.5507 0.29154 0 0.28752 0.37546 0.42594 0.44465 0.36669 0.65108 -63.425 -0.34037 -0.38559 -0.46891 -0.822 -0.78623 -0.84192 -1.1754 -1.0938 -1.0536 -1.4327 -1.5056 -1.1659 -0.0065872 -0.0013444 -0.0063235 -0.0060944 -8.9931 0 0 0.55408 0 -0.12451 -0.19033 -0.014557 0 0
3.3828 0.32029 0.31856 0.38165 0.29002 0 0.26086 0.3963 0.41484 0.42476 0.36203 0.42468 -64.155 -0.2852 -0.38082 -0.42336 -0.78735 -0.73328 -0.76621 -1.0935 -0.97725 -0.93907 -1.2769 -1.2896 -1.0668 -0.0068015 -0.0019383 -0.0065944 -0.0051988 -8.0462 0 0 0.42673 0 -0.12893 -0.16673 0.01182 0 0
3.3867 0.32247 0.32154 0.24293 0.30956 0 0.25926 0.38281 0.36455 0.37358 0.34147 0.19766 -64.832 -0.22789 -0.37554 -0.37208 -0.73964 -0.66799 -0.69306 -1.011 -0.84157 -0.83446 -1.1147 -1.0605 -0.97048 -0.0065546 -0.0021139 -0.0062154 -0.003242 -6.7738 0 0 0.27863 0 -0.12789 -0.14503 0.023237 0 0
3.3906 0.31045 0.3137 0.24574 0.33669 0 0.27855 0.32871 0.28097 0.2844 0.29787 0.039948 -65.449 -0.17826 -0.34155 -0.32598 -0.67948 -0.57174 -0.62608 -0.92579 -0.68807 -0.74648 -0.96438 -0.85219 -0.87607 -0.0059832 -0.0015559 -0.0056537 -0.00069518 -5.3888 0 0 0.14541 0 -0.11973 -0.12994 0.019878 0 0
3.3945 0.28782 0.2973 0.36668 0.34694 0 0.3022 0.24986 0.1914 0.17541 0.23997 -0.014808 -66.009 -0.14205 -0.2705 -0.2912 -0.60889 -0.44813 -0.56669 -0.83748 -0.53226 -0.67773 -0.83592 -0.68591 -0.78272 -0.0055155 -0.00039507 -0.0052687 0.0015119 -4.1992 0 0 0.059372 0 -0.10471 -0.12339 0.0041646 0 0
3.3984 0.26752 0.28051 0.48582 0.32115 0 0.31012 0.17424 0.12495 0.080789 0.18052 0.016045 -66.521 -0.12412 -0.1831 -0.27293 -0.53165 -0.32562 -0.51542 -0.74609 -0.40013 -0.62878 -0.7373 -0.56623 -0.68936 -0.0054435 0.00081024 -0.0050946 0.002647 -3.4233 0 0 0.031088 0 -0.084333 -0.12623 -0.019285 0 0
3.4023 0.26287 0.27307 0.50138 0.26326 0 0.29263 0.12947 0.095804 0.030991 0.12962 0.075581 -66.998 -0.13327 -0.11457 -0.27878 -0.4633 -0.24018 -0.47473 -0.66015 -0.31298 -0.5998 -0.68376 -0.48463 -0.59972 -0.0057164 0.0014212 -0.0050096 0.0025925 -3.091 0 0 0.042884 0 -0.066158 -0.13724 -0.035115 0 0
3.4063 0.27664 0.2798 0.41254 0.20306 0 0.25976 0.13197 0.10091 0.036471 0.098361 0.099518 -67.449 -0.15732 -0.088698 -0.29625 -0.41639 -0.21177 -0.44317 -0.59167 -0.27441 -0.57949 -0.65889 -0.42871 -0.52281 -0.0061191 0.001161 -0.0050125 0.0017642 -3.0909 0 0 0.061465 0 -0.057561 -0.14841 -0.034245 0 0
3.4102 0.2983 0.29622 0.30696 0.17793 0 0.23637 0.17877 0.12874 0.084715 0.10081 0.053548 -67.873 -0.19118 -0.10167 -0.31994 -0.39644 -0.23201 -0.4234 -0.54913 -0.27118 -0.56693 -0.65889 -0.39303 -0.46768 -0.006541 0.00033023 -0.0052456 0.00077907 -3.285 0 0 0.061493 0 -0.061226 -0.15691 -0.016036 0 0
3.4141 0.31255 0.31079 0.27968 0.20594 0 0.24413 0.24527 0.16788 0.1494 0.14383 -0.043448 -68.262 -0.23018 -0.12771 -0.34528 -0.40685 -0.27195 -0.41852 -0.53958 -0.28703 -0.56273 -0.68105 -0.38613 -0.44312 -0.0069903 -0.00039249 -0.0057388 0.00018895 -3.5838 0 0 0.042923 0 -0.078575 -0.16076 0.017645 0 0
3.418 0.31192 0.31327 0.35854 0.27164 0 0.28338 0.29493 0.20886 0.20375 0.21316 -0.12481 -68.603 -0.26869 -0.14119 -0.36732 -0.45199 -0.30441 -0.4363 -0.5751 -0.31744 -0.57236 -0.72663 -0.42804 -0.46621 -0.0073931 -0.00045183 -0.0062131 0.00029969 -3.9569 0 0 0.030021 0 -0.11069 -0.15822 0.060185 0 0
3.4219 0.30179 0.30319 0.48951 0.33659 0 0.32999 0.3004 0.2428 0.23175 0.27503 -0.11192 -68.889 -0.30184 -0.13702 -0.3854 -0.52291 -0.32494 -0.48327 -0.65569 -0.37341 -0.60602 -0.79879 -0.53784 -0.54777 -0.0075123 0.00014936 -0.0062415 0.00094977 -4.4198 0 0 0.054153 0 -0.1512 -0.15126 0.092135 0 0
3.4258 0.2939 0.2906 0.58031 0.36587 0 0.35169 0.26415 0.26389 0.23563 0.30009 0.035707 -69.118 -0.3303 -0.13374 -0.40352 -0.60451 -0.3551 -0.55277 -0.76326 -0.4713 -0.6631 -0.89393 -0.71769 -0.67252 -0.0071675 0.00084254 -0.0056628 0.0013771 -5.0314 0 0 0.13309 0 -0.19237 -0.14314 0.10469 0 0
3.4297 0.29541 0.28787 0.56504 0.34984 0 0.3321 0.22102 0.2758 0.23713 0.29018 0.2862 -69.295 -0.35473 -0.15735 -0.42414 -0.69047 -0.42386 -0.64069 -0.8888 -0.61628 -0.74284 -1.0109 -0.94438 -0.8321 -0.0065216 0.00094805 -0.0048213 0.00053354 -5.8711 0 0 0.25963 0 -0.23065 -0.13512 0.095155 0 0
3.4336 0.30386 0.29932 0.45022 0.30664 0 0.28399 0.2163 0.2936 0.26814 0.28038 0.54396 -69.425 -0.37611 -0.21893 -0.44948 -0.77524 -0.54018 -0.74144 -1.0226 -0.79151 -0.84261 -1.1471 -1.1759 -1.0158 -0.0060589 0.00022847 -0.0043445 -0.0021005 -6.9652 0 0 0.40425 0 -0.26305 -0.12817 0.063475 0 0
3.4375 0.3116 0.31781 0.31619 0.26768 0 0.2418 0.27257 0.33439 0.34956 0.31001 0.70294 -69.516 -0.39552 -0.30352 -0.48132 -0.85254 -0.67864 -0.84159 -1.1481 -0.96144 -0.95355 -1.2944 -1.3701 -1.2011 -0.0061984 -0.00092925 -0.0046315 -0.0058138 -8.2 0 0 0.52847 0 -0.28552 -0.12281 0.016492 0 0
3.4414 0.31341 0.33092 0.26756 0.25929 0 0.23914 0.3703 0.401 0.46943 0.38695 0.713 -69.577 -0.41391 -0.3791 -0.51318 -0.9217 -0.79241 -0.92456 -1.2539 -1.0885 -1.0544 -1.4305 -1.504 -1.3593 -0.0069035 -0.0018529 -0.0055296 -0.0088865 -9.3117 0 0 0.60188 0 -0.30073 -0.11843 -0.023753 0 0
3.4453 0.3091 0.33046 0.35475 0.29097 0 0.287 0.45817 0.47313 0.58007 0.47768 0.61253 -69.611 -0.43092 -0.41896 -0.54003 -0.98067 -0.84574 -0.98308 -1.3349 -1.1533 -1.1345 -1.5416 -1.5791 -1.4773 -0.0076823 -0.0021274 -0.0064892 -0.0098218 -10 0 0 0.61547 0 -0.30949 -0.11565 -0.048117 0 0
3.4492 0.30017 0.31677 0.51947 0.3513 0 0.36554 0.48647 0.51652 0.62439 0.53189 0.5013 -69.615 -0.44592 -0.42024 -0.55783 -1.0259 -0.84007 -1.0117 -1.3862 -1.1646 -1.1856 -1.6161 -1.6123 -1.5441 -0.007982 -0.0018555 -0.0070259 -0.0086033 -10.097 0 0 0.58533 0 -0.31163 -0.11552 -0.051371 0 0
3.4531 0.28618 0.29536 0.61936 0.40983 0 0.43295 0.43918 0.50579 0.57679 0.51913 0.47089 -69.576 -0.45761 -0.40395 -0.56116 -1.0498 -0.81058 -1.0032 -1.3994 -1.1506 -1.1971 -1.6375 -1.6169 -1.5446 -0.0076146 -0.0014522 -0.0070493 -0.0067636 -9.6604 0 0 0.54338 0 -0.30544 -0.12035 -0.029591 0 0
3.457 0.26591 0.27115 0.5342 0.42699 0 0.44583 0.34264 0.44315 0.4657 0.44706 0.54215 -69.481 -0.46301 -0.39611 -0.5468 -1.0353 -0.7944 -0.955 -1.3627 -1.1347 -1.1628 -1.5897 -1.5914 -1.468 -0.0068637 -0.0012379 -0.0068082 -0.0060685 -8.9086 0 0 0.51828 0 -0.28612 -0.13416 0.0073511 0 0
3.4609 0.24155 0.24658 0.27806 0.37462 0 0.38248 0.24697 0.35731 0.35547 0.3509 0.65325 -69.324 -0.46125 -0.4049 -0.52256 -0.98509 -0.79694 -0.88404 -1.2876 -1.1148 -1.0998 -1.4934 -1.5201 -1.3422 -0.006245 -0.0012296 -0.0065968 -0.0069664 -8.062 0 0 0.51604 0 -0.25519 -0.15462 0.040518 0 0
3.4648 0.21986 0.22395 0.013292 0.25941 0 0.25872 0.19467 0.28326 0.29866 0.26823 0.7027 -69.118 -0.45047 -0.41275 -0.49195 -0.90013 -0.78617 -0.79706 -1.1783 -1.0612 -1.0145 -1.357 -1.3855 -1.1793 -0.0061542 -0.0012405 -0.0065467 -0.0082262 -7.2089 0 0 0.51341 0 -0.21364 -0.17917 0.061309 0 0
3.4688 0.20767 0.20725 -0.068325 0.13024 0 0.12603 0.19703 0.23931 0.29732 0.21993 0.61433 -68.881 -0.42877 -0.39073 -0.45837 -0.78385 -0.72061 -0.70099 -1.0403 -0.93943 -0.91328 -1.1901 -1.1814 -0.99209 -0.0066312 -0.0010579 -0.0066478 -0.0080686 -6.2919 0 0 0.47062 0 -0.16341 -0.20435 0.06294 0 0
3.4727 0.20613 0.20006 0.090787 0.054583 0 0.047424 0.23079 0.21866 0.3054 0.20512 0.38196 -68.627 -0.38999 -0.32412 -0.42507 -0.64483 -0.58715 -0.60515 -0.88294 -0.74175 -0.80217 -1.0051 -0.92053 -0.80046 -0.0073267 -0.0004752 -0.0068556 -0.0056901 -5.2017 0 0 0.35799 0 -0.10991 -0.2208 0.038535 0 0
3.4766 0.20995 0.20169 0.352 0.073376 0 0.06037 0.25441 0.19978 0.26855 0.20549 0.072374 -68.35 -0.33542 -0.22776 -0.39121 -0.51108 -0.41587 -0.51763 -0.72981 -0.50168 -0.68897 -0.82342 -0.63382 -0.62673 -0.0076717 0.00074307 -0.0070997 -0.0018107 -3.898 0 0 0.18022 0 -0.063963 -0.2205 0.003668 0 0
3.4805 0.21262 0.20693 0.48935 0.16773 0 0.15002 0.23373 0.16468 0.16699 0.19438 -0.20833 -68.036 -0.26937 -0.13759 -0.35439 -0.39735 -0.25966 -0.44026 -0.59275 -0.27851 -0.57701 -0.65464 -0.36264 -0.47716 -0.0072129 0.0027221 -0.0072112 0.0020694 -2.4819 0 0 -0.018709 0 -0.03029 -0.20314 -0.0282 0 0
3.4844 0.21212 0.21045 0.38289 0.26835 0 0.25518 0.16321 0.11078 0.027891 0.15057 -0.36493 -67.678 -0.19574 -0.084363 -0.3131 -0.313 -0.15693 -0.37455 -0.47946 -0.12182 -0.46948 -0.50587 -0.14757 -0.35564 -0.0059626 0.0051702 -0.0069505 0.0048131 -1.1906 0 0 -0.17547 0 -0.011634 -0.16969 -0.048209 0 0
3.4883 0.21139 0.21152 0.12334 0.30542 0 0.30814 0.071075 0.05058 -0.096087 0.074337 -0.35845 -67.286 -0.12013 -0.071342 -0.2659 -0.26693 -0.10917 -0.32209 -0.39755 -0.043325 -0.37067 -0.38513 -0.015436 -0.26521 -0.0044914 0.0072802 -0.0062113 0.0061536 -0.31631 0 0 -0.24151 0 -0.010134 -0.12295 -0.047082 0 0
3.4922 0.21396 0.21352 -0.070378 0.26058 0 0.28145 0.0045406 0.0036742 -0.15929 -0.005331 -0.22679 -66.875 -0.058039 -0.074847 -0.21599 -0.26631 -0.090069 -0.28801 -0.35632 -0.018011 -0.29572 -0.31101 0.029979 -0.21092 -0.0035812 0.0081658 -0.0052192 0.0064037 -0.078261 0 0 -0.21012 0 -0.024563 -0.075203 -0.01798 0 0
3.4961 0.21984 0.21897 -0.046579 0.17799 0 0.20568 0.0017962 -0.011929 -0.14295 -0.044402 -0.066358 -66.449 -0.016948 -0.067185 -0.17294 -0.28814 -0.074694 -0.26951 -0.34075 -0.012272 -0.2497 -0.27781 0.0070535 -0.18133 -0.0036372 0.007604 -0.0044663 0.0059977 -0.50227 0 0 -0.11879 0 -0.042943 -0.039641 0.021061 0 0
3.5 0.22576 0.22572 0.15056 0.12604 0 0.14351 0.067381 0.013467 -0.057649 -0.01395 0.02361 -65.996 -0.0011058 -0.041944 -0.14354 -0.32449 -0.062004 -0.26833 -0.34807 -0.014597 -0.23856 -0.28781 -0.057044 -0.17735 -0.0043601 0.0063714 -0.0043576 0.0053709 -1.3844 0 0 -0.024579 0 -0.060688 -0.021933 0.059876 0 0
3.5039 0.22873 0.22892 0.33364 0.14287 0 0.14089 0.16752 0.076066 0.063366 0.075925 0.0052056 -65.496 -0.013199 -0.019596 -0.13394 -0.36854 -0.072804 -0.28615 -0.37631 -0.043458 -0.26685 -0.34222 -0.14531 -0.2008 -0.0050269 0.0056907 -0.0048679 0.0050063 -2.3879 0 0 0.031766 0 -0.074118 -0.025984 0.088711 0 0
3.5078 0.22849 0.22658 0.34788 0.21088 0 0.19462 0.25035 0.15665 0.17505 0.18074 -0.069802 -64.945 -0.05816 -0.028766 -0.15561 -0.41548 -0.12818 -0.32959 -0.42999 -0.12744 -0.3453 -0.44881 -0.26153 -0.26342 -0.0051451 0.0061564 -0.0055471 0.0052141 -3.2331 0 0 0.04944 0 -0.079846 -0.056528 0.092196 0 0
3.5117 0.227 0.2222 0.20197 0.27693 0 0.26022 0.27864 0.22662 0.23886 0.25341 -0.094556 -64.359 -0.12491 -0.080073 -0.20562 -0.46787 -0.22879 -0.3977 -0.51232 -0.27619 -0.46277 -0.5952 -0.42283 -0.36954 -0.0048451 0.0071243 -0.005904 0.0057027 -3.8572 0 0 0.063959 0 -0.082228 -0.10252 0.06849 0 0
3.5156 0.22647 0.22121 0.040395 0.29557 0 0.28968 0.253 0.26332 0.24618 0.27687 0.014492 -63.759 -0.20039 -0.15578 -0.27156 -0.52998 -0.35201 -0.48345 -0.62026 -0.46722 -0.6003 -0.76316 -0.63831 -0.51059 -0.0046245 0.0072133 -0.00583 0.0055333 -4.4227 0 0 0.11964 0 -0.086876 -0.15167 0.028557 0 0
3.5195 0.22817 0.22512 0.00055138 0.2587 0 0.26618 0.20956 0.26624 0.22985 0.27053 0.25271 -63.147 -0.27705 -0.22393 -0.3452 -0.6043 -0.46716 -0.58223 -0.75131 -0.65834 -0.74606 -0.94144 -0.89082 -0.68014 -0.0047581 0.0055152 -0.0056765 0.003804 -5.1641 0 0 0.23735 0 -0.09706 -0.1969 -0.019969 0 0
3.5234 0.23237 0.22985 0.098044 0.19406 0 0.21108 0.19402 0.26023 0.24553 0.26841 0.52662 -62.502 -0.34741 -0.26383 -0.41735 -0.69245 -0.55511 -0.68834 -0.90109 -0.81374 -0.88741 -1.1179 -1.1379 -0.86909 -0.0050489 0.0024054 -0.0059179 0.00055665 -6.1867 0 0 0.39848 0 -0.11563 -0.23158 -0.068259 0 0
3.5273 0.23799 0.23015 0.2375 0.14296 0 0.16437 0.23057 0.27869 0.32797 0.29135 0.7179 -61.8 -0.39732 -0.28017 -0.46936 -0.79024 -0.61683 -0.78672 -1.0517 -0.92173 -0.99731 -1.2647 -1.3323 -1.0495 -0.0051888 -0.00076932 -0.0067149 -0.0030421 -7.365 0 0 0.55406 0 -0.1444 -0.24514 -0.099485 0 0
3.5313 0.24217 0.2252 0.31574 0.13771 0 0.15841 0.30657 0.33666 0.45621 0.33621 0.76153 -61.038 -0.42862 -0.29437 -0.50046 -0.87856 -0.66585 -0.86554 -1.1774 -0.99187 -1.0727 -1.374 -1.4464 -1.1943 -0.0052574 -0.0027716 -0.0077654 -0.0055675 -8.4019 0 0 0.65152 0 -0.17345 -0.24535 -0.11391 0 0
3.5352 0.24158 0.21917 0.30687 0.18826 0 0.20188 0.38189 0.41482 0.56218 0.38453 0.68003 -60.234 -0.44149 -0.32246 -0.51172 -0.94556 -0.71198 -0.91817 -1.2643 -1.0373 -1.1117 -1.4404 -1.4819 -1.2895 -0.0056991 -0.0032982 -0.0085572 -0.0064743 -8.9929 0 0 0.66205 0 -0.19676 -0.23572 -0.11388 0 0
3.5391 0.23548 0.21675 0.25966 0.27652 0 0.27714 0.41502 0.46953 0.58144 0.41594 0.55511 -59.41 -0.43644 -0.35977 -0.50509 -0.98086 -0.74962 -0.93932 -1.3011 -1.0591 -1.1133 -1.4597 -1.4584 -1.3248 -0.0067402 -0.0029079 -0.0087792 -0.0063855 -8.9758 0 0 0.59376 0 -0.20904 -0.21957 -0.10253 0 0
3.543 0.2275 0.2186 0.23449 0.35869 0 0.34703 0.38799 0.46308 0.50399 0.41481 0.46642 -58.569 -0.41253 -0.38526 -0.48316 -0.96765 -0.75969 -0.91956 -1.27 -1.0452 -1.0739 -1.4224 -1.3946 -1.2834 -0.007937 -0.0023485 -0.0085318 -0.0062666 -8.3863 0 0 0.48481 0 -0.20229 -0.20038 -0.084782 0 0
3.5469 0.22283 0.22153 0.25345 0.38259 0 0.36969 0.31514 0.39124 0.38004 0.37265 0.44368 -57.697 -0.37258 -0.37977 -0.45242 -0.90304 -0.72392 -0.86014 -1.1744 -0.98186 -0.99813 -1.3307 -1.2952 -1.173 -0.0084751 -0.0020355 -0.0081796 -0.0063786 -7.4114 0 0 0.38113 0 -0.17556 -0.18021 -0.06766 0 0
3.5508 0.22245 0.22215 0.29913 0.32021 0 0.32101 0.2321 0.28639 0.2762 0.29393 0.45772 -56.782 -0.32317 -0.34126 -0.41702 -0.80747 -0.64044 -0.77654 -1.043 -0.86705 -0.89884 -1.2034 -1.1556 -1.0256 -0.0079857 -0.0020284 -0.0080026 -0.0060934 -6.284 0 0 0.31059 0 -0.13896 -0.1584 -0.052312 0 0
3.5547 0.22054 0.21927 0.33867 0.19574 0 0.21544 0.17362 0.1946 0.22331 0.20184 0.44558 -55.827 -0.26764 -0.28486 -0.37763 -0.69216 -0.52836 -0.67647 -0.89015 -0.71459 -0.78102 -1.0487 -0.97325 -0.8566 -0.0069776 -0.0022071 -0.0079535 -0.0046877 -5.1772 0 0 0.26797 0 -0.098997 -0.13421 -0.038055 0 0
3.5586 0.20923 0.21258 0.3391 0.080618 0 0.1066 0.15415 0.14483 0.20197 0.13161 0.35035 -54.845 -0.20968 -0.23017 -0.33456 -0.56943 -0.41724 -0.56823 -0.73091 -0.54787 -0.65003 -0.87603 -0.75764 -0.68201 -0.006336 -0.0022709 -0.0077212 -0.0021941 -4.1465 0 0 0.22131 0 -0.062724 -0.10707 -0.023625 0 0
3.5625 0.18733 0.20081 0.27472 0.047344 0 0.057248 0.16221 0.13357 0.17297 0.10762 0.15774 -53.845 -0.15759 -0.18808 -0.28761 -0.46065 -0.32906 -0.46614 -0.58887 -0.38958 -0.51498 -0.70165 -0.53021 -0.52657 -0.0063851 -0.0016714 -0.0070347 0.00059385 -3.1527 0 0 0.13805 0 -0.044078 -0.077698 -0.006348 0 0
3.5664 0.16375 0.18284 0.14616 0.11264 0 0.093653 0.17057 0.13343 0.11733 0.12092 -0.085659 -52.819 -0.11744 -0.15723 -0.24179 -0.37507 -0.26648 -0.3797 -0.47208 -0.25466 -0.39026 -0.5448 -0.31813 -0.39818 -0.0065564 0.00011783 -0.0059427 0.002875 -2.1538 0 0 0.014781 0 -0.04373 -0.051412 0.012072 0 0
3.5703 0.15089 0.16119 0.0035622 0.21869 0 0.18081 0.15501 0.11615 0.047922 0.13171 -0.28635 -51.756 -0.091101 -0.12976 -0.20182 -0.31293 -0.21617 -0.31137 -0.38042 -0.14894 -0.28385 -0.41396 -0.14708 -0.29631 -0.0060702 0.0029987 -0.0048306 0.0044633 -1.1995 0 0 -0.11239 0 -0.05829 -0.031901 0.02851 0 0
3.5742 0.15319 0.1428 -0.065648 0.27484 0 0.24467 0.10998 0.072009 -0.010974 0.10107 -0.35366 -50.657 -0.079532 -0.099229 -0.17206 -0.27394 -0.16352 -0.2628 -0.31397 -0.072043 -0.2025 -0.31577 -0.035559 -0.22044 -0.0048905 0.0059439 -0.0041491 0.0056499 -0.44628 0 0 -0.18875 0 -0.084165 -0.022006 0.039994 0 0
3.5781 0.16204 0.13411 -0.0013576 0.22949 0 0.22912 0.051919 0.01418 -0.047333 0.026765 -0.26155 -49.536 -0.083433 -0.064886 -0.15929 -0.25765 -0.10654 -0.23619 -0.27381 -0.02152 -0.15613 -0.25935 0.010183 -0.17053 -0.0038621 0.007567 -0.0040748 0.0066124 -0.062996 0 0 -0.18094 0 -0.11569 -0.025431 0.041833 0 0
3.582 0.16227 0.13425 0.1605 0.11201 0 0.14168 0.0084019 -0.031187 -0.063072 -0.050687 -0.077182 -48.407 -0.097786 -0.031789 -0.16957 -0.26115 -0.058152 -0.2311 -0.26223 0.0036402 -0.15285 -0.24933 -0.00078204 -0.1461 -0.0038308 0.0072582 -0.0043811 0.0071562 -0.098479 0 0 -0.10487 0 -0.1418 -0.042054 0.030093 0 0
3.5859 0.14456 0.13378 0.29332 0.0077056 0 0.04718 0.0003842 -0.040856 -0.059055 -0.079671 0.076399 -47.27 -0.11322 -0.0088327 -0.19381 -0.27692 -0.036406 -0.2391 -0.27311 0.0015663 -0.17788 -0.26775 -0.046949 -0.1406 -0.0047005 0.0057957 -0.0046258 0.0070799 -0.42699 0 0 -0.016647 0 -0.15838 -0.062947 0.011115 0 0
3.5898 0.11212 0.12157 0.27839 -0.013279 0 0.012701 0.028594 -0.0076766 -0.028123 -0.039948 0.10635 -46.113 -0.12567 -0.0051958 -0.22634 -0.30338 -0.051052 -0.25774 -0.30585 -0.030516 -0.22473 -0.30757 -0.10538 -0.15408 -0.0054855 0.004693 -0.0044916 0.0066365 -0.82929 0 0 0.029564 0 -0.16432 -0.082952 -0.010553 0 0
3.5938 0.076759 0.094452 0.11557 0.047858 0 0.050894 0.072855 0.054395 0.032387 0.041541 0.020818 -44.93 -0.13174 -0.024861 -0.26072 -0.33897 -0.096244 -0.28462 -0.3591 -0.09132 -0.28609 -0.36146 -0.16525 -0.18655 -0.0053311 0.00481 -0.003997 0.0064301 -1.1443 0 0 0.023148 0 -0.15949 -0.096949 -0.02985 0 0
3.5977 0.049341 0.060526 -0.065125 0.12383 0 0.11121 0.10481 0.11592 0.10489 0.1138 -0.076478 -43.728 -0.12729 -0.061552 -0.28471 -0.3821 -0.15333 -0.31777 -0.43109 -0.17122 -0.35124 -0.42044 -0.2329 -0.24143 -0.0044016 0.0056054 -0.0034245 0.0067941 -1.3604 0 0 0.0030362 0 -0.14437 -0.095856 -0.036497 0 0
3.6016 0.033651 0.032779 -0.11565 0.14065 0 0.12613 0.10583 0.1472 0.15621 0.14109 -0.068716 -42.522 -0.11637 -0.099367 -0.29223 -0.42444 -0.20087 -0.35175 -0.5048 -0.25355 -0.40832 -0.47505 -0.32226 -0.30879 -0.0036862 0.0058163 -0.0030746 0.0073707 -1.5733 0 0 0.022177 0 -0.12521 -0.080219 -0.02749 0 0
3.6055 0.026997 0.018846 -0.0054567 0.07869 0 0.070857 0.078216 0.13633 0.16349 0.1245 0.07968 -41.322 -0.10312 -0.12177 -0.2858 -0.45962 -0.22575 -0.38274 -0.56822 -0.32249 -0.45415 -0.52246 -0.43649 -0.37888 -0.0039621 0.0048526 -0.0030775 0.007424 -1.8609 0 0 0.1006 0 -0.10501 -0.05475 -0.0063864 0 0
3.6094 0.023768 0.015848 0.15102 -0.014621 0 -0.016089 0.042284 0.09824 0.13582 0.092021 0.29416 -40.126 -0.090212 -0.12362 -0.26825 -0.48263 -0.22942 -0.40741 -0.61252 -0.37187 -0.48661 -0.56028 -0.55624 -0.44371 -0.005041 0.0034143 -0.0033889 0.0065846 -2.1961 0 0 0.20714 0 -0.085394 -0.0232 0.023329 0 0
3.6133 0.017675 0.013992 0.20365 -0.067566 0 -0.067841 0.021661 0.065593 0.10746 0.071972 0.4486 -38.927 -0.080455 -0.1156 -0.24419 -0.48745 -0.22562 -0.4214 -0.62764 -0.40624 -0.50377 -0.58568 -0.64544 -0.49298 -0.0060501 0.0026798 -0.0038866 0.0052198 -2.4642 0 0 0.28443 0 -0.067712 0.009487 0.056397 0 0
3.6172 0.0031749 0.0046845 0.10573 -0.044112 0 -0.047683 0.027402 0.064798 0.10732 0.073934 0.46017 -37.725 -0.07602 -0.11514 -0.2236 -0.46564 -0.2295 -0.41535 -0.60048 -0.43168 -0.50079 -0.58954 -0.67137 -0.50571 -0.0063431 0.0029886 -0.0044194 0.0040466 -2.5467 0 0 0.29405 0 -0.053521 0.034606 0.081168 0 0
3.6211 -0.021261 -0.013898 -0.051811 0.027468 0 0.019814 0.051851 0.093846 0.13365 0.087917 0.34287 -36.526 -0.073578 -0.13001 -0.20996 -0.42765 -0.24414 -0.39222 -0.54765 -0.44377 -0.48165 -0.57188 -0.62312 -0.48464 -0.0060203 0.0035062 -0.0047954 0.0034535 -2.3797 0 0 0.2425 0 -0.042548 0.051271 0.094184 0 0
3.625 -0.049429 -0.036965 -0.13805 0.078082 0 0.070068 0.075205 0.1208 0.15699 0.095009 0.18278 -35.331 -0.071099 -0.1493 -0.20226 -0.37846 -0.25433 -0.35287 -0.47634 -0.42486 -0.44536 -0.52976 -0.51462 -0.42996 -0.0055967 0.0032571 -0.0048247 0.0032918 -1.9457 0 0 0.16795 0 -0.035277 0.060205 0.09532 0 0
3.6289 -0.068836 -0.057012 -0.10739 0.053203 0 0.052204 0.078266 0.10696 0.1454 0.078283 0.064543 -34.131 -0.066631 -0.15071 -0.19832 -0.32333 -0.23471 -0.29898 -0.39387 -0.35571 -0.39125 -0.46103 -0.37142 -0.34348 -0.0053419 0.0023626 -0.0044737 0.0033064 -1.2379 0 0 0.10334 0 -0.032113 0.062861 0.085706 0 0
3.6328 -0.069635 -0.06793 -0.028782 -0.043019 0 -0.030091 0.051839 0.037946 0.086715 0.029897 0.012523 -32.918 -0.057119 -0.11881 -0.19165 -0.26978 -0.16872 -0.23287 -0.3093 -0.23283 -0.31549 -0.35953 -0.21372 -0.22657 -0.0050857 0.0020628 -0.0039884 0.0036218 -0.26064 0 0 0.050241 0 -0.034255 0.062422 0.068879 0 0
3.6367 -0.054428 -0.067705 -0.0011068 -0.14859 0 -0.12265 -0.0015175 -0.062638 -0.0088008 -0.044427 -0.011493 -31.694 -0.042153 -0.058197 -0.17391 -0.223 -0.06416 -0.16387 -0.2286 -0.076191 -0.2239 -0.23451 -0.049445 -0.095624 -0.0046014 0.0034481 -0.0037782 0.0046554 0.92462 0 0 -0.014701 0 -0.040032 0.064576 0.054436 0 0
3.6406 -0.038297 -0.059501 -0.051128 -0.18968 0 -0.1643 -0.070337 -0.14916 -0.11955 -0.1249 -0.063177 -30.477 -0.023447 0.0095943 -0.14494 -0.18116 0.048684 -0.097997 -0.14994 0.080391 -0.12567 -0.099593 0.11948 0.036135 -0.0039749 0.0062651 -0.0040724 0.006534 2.1622 0 0 -0.10981 0 -0.046523 0.071152 0.046765 0 0
3.6445 -0.036496 -0.050448 -0.11689 -0.13786 0 -0.13383 -0.137 -0.18718 -0.22141 -0.1853 -0.16587 -29.283 -0.0019478 0.062171 -0.10604 -0.14234 0.13639 -0.038788 -0.071443 0.20879 -0.02723 0.036093 0.28617 0.16055 -0.0034776 0.0090921 -0.004655 0.0087062 3.2277 0 0 -0.22404 0 -0.051541 0.08282 0.047828 0 0
3.6484 -0.050352 -0.047458 -0.12145 -0.034615 0 -0.064065 -0.18058 -0.17697 -0.28984 -0.20773 -0.29366 -28.114 0.021274 0.09065 -0.060075 -0.1039 0.18411 0.010752 0.0092393 0.29985 0.064422 0.16283 0.43427 0.2698 -0.0031797 0.010677 -0.0049947 0.010253 3.9137 0 0 -0.32004 0 -0.052721 0.099654 0.058601 0 0
3.6523 -0.065559 -0.051904 -0.051422 0.03848 0 -0.013701 -0.18374 -0.14875 -0.30464 -0.19419 -0.39357 -26.955 0.044796 0.10121 -0.017401 -0.061748 0.20167 0.044137 0.092737 0.36075 0.13222 0.25815 0.5438 0.34514 -0.0028848 0.010996 -0.0047166 0.01063 4.1215 0 0 -0.3612 0 -0.044857 0.12089 0.078727 0 0
3.6563 -0.065521 -0.057661 0.037125 0.023453 0 -0.020193 -0.14419 -0.13529 -0.26308 -0.16407 -0.42476 -25.793 0.067053 0.1054 0.01348 -0.018904 0.21016 0.066095 0.17046 0.40155 0.17662 0.32287 0.60147 0.39102 -0.0024987 0.010981 -0.0039781 0.010103 3.902 0 0 -0.33922 0 -0.030737 0.14231 0.099995 0 0
3.6602 -0.046918 -0.055588 0.078568 -0.066277 0 -0.070663 -0.082201 -0.14599 -0.19038 -0.13836 -0.38498 -24.632 0.086631 0.11006 0.029636 0.020002 0.22225 0.077179 0.2339 0.42441 0.19695 0.35604 0.60648 0.40693 -0.0022977 0.011352 -0.0033473 0.009462 3.4252 0 0 -0.27983 0 -0.01255 0.16199 0.11904 0 0
3.6641 -0.021991 -0.041601 0.05406 -0.15435 0 -0.11323 -0.033375 -0.16319 -0.13034 -0.12447 -0.30782 -23.485 0.10185 0.11503 0.029536 0.049811 0.23382 0.077773 0.27456 0.42376 0.19329 0.35753 0.56747 0.393 -0.0026335 0.011932 -0.0032703 0.0093472 2.8955 0 0 -0.22322 0 0.0071233 0.17806 0.13298 0 0
3.668 -0.0056851 -0.020953 -0.0055674 -0.1622 0 -0.09973 -0.025931 -0.16085 -0.11541 -0.11473 -0.23543 -22.358 0.10879 0.11719 0.011846 0.059961 0.23173 0.066324 0.27599 0.39363 0.16366 0.32414 0.49419 0.34632 -0.0033722 0.012094 -0.0036539 0.0098274 2.4491 0 0 -0.19514 0 0.023671 0.18732 0.13799 0 0
3.6719 -0.0014206 -0.0039478 -0.056277 -0.073498 0 -0.026159 -0.057786 -0.12719 -0.1394 -0.097638 -0.18764 -21.24 0.10244 0.11397 -0.016886 0.040443 0.20727 0.041335 0.22769 0.33288 0.11034 0.25793 0.39104 0.27039 -0.0038335 0.011668 -0.0039957 0.010524 2.0779 0 0 -0.18981 0 0.031327 0.18644 0.13322 0 0
3.6758 -3.903e-05 0.0033968 -0.071192 0.051176 0 0.061609 -0.09393 -0.071823 -0.15931 -0.068756 -0.1504 -20.115 0.083709 0.10266 -0.048943 -0.0039371 0.16125 0.0046419 0.14214 0.24401 0.039398 0.16701 0.25774 0.17492 -0.0034817 0.011121 -0.00393 0.010987 1.6311 0 0 -0.17602 0 0.030393 0.17606 0.12225 0 0
3.6797 0.0081802 0.0046568 -0.045303 0.12268 0 0.1023 -0.090529 -0.014231 -0.12802 -0.030706 -0.092175 -18.976 0.053257 0.078852 -0.081277 -0.070248 0.098516 -0.043547 0.026373 0.13011 -0.047801 0.053375 0.095637 0.063476 -0.0026486 0.010846 -0.0036135 0.010896 0.91453 0 0 -0.12079 0 0.021522 0.15611 0.10694 0 0
3.6836 0.022378 0.0088592 0.0087433 0.094669 0 0.067528 -0.02898 0.033199 -0.031416 0.014007 0.0053082 -17.834 0.012649 0.038537 -0.11145 -0.15402 0.021301 -0.10262 -0.11062 -0.0040243 -0.14971 -0.080631 -0.085783 -0.060161 -0.0023655 0.010519 -0.0035431 0.010039 -0.15602 0 0 -0.014063 0 0.0061129 0.12701 0.089398 0 0
3.6875 0.032843 0.021075 0.059331 -0.00041123 0 -0.01399 0.067754 0.071976 0.10102 0.066026 0.12776 -16.703 -0.033322 -0.016732 -0.13772 -0.24608 -0.069209 -0.17181 -0.25156 -0.14746 -0.26479 -0.2324 -0.26803 -0.1908 -0.0033198 0.0094249 -0.0040046 0.0083107 -1.4535 0 0 0.12189 0 -0.012353 0.089466 0.073189 0 0
3.6914 0.032761 0.037452 0.063165 -0.078466 0 -0.075803 0.1509 0.11015 0.21847 0.12345 0.23747 -15.582 -0.074257 -0.077177 -0.16201 -0.33145 -0.1653 -0.24233 -0.37653 -0.28204 -0.37968 -0.38409 -0.42951 -0.31723 -0.0050267 0.0074401 -0.004747 0.0058918 -2.681 0 0 0.24422 0 -0.028279 0.05096 0.060693 0 0
3.6953 0.026353 0.049694 -0.0017561 -0.069479 0 -0.062143 0.18131 0.15018 0.28261 0.17564 0.30308 -14.457 -0.1054 -0.12868 -0.18464 -0.40421 -0.24976 -0.30872 -0.47822 -0.38873 -0.48489 -0.52373 -0.55407 -0.43233 -0.0062034 0.0054527 -0.0052226 0.0033931 -3.5435 0 0 0.3148 0 -0.039808 0.015785 0.052478 0 0
3.6992 0.024582 0.053993 -0.098426 0.031008 0 0.031115 0.15603 0.18409 0.28653 0.20683 0.32342 -13.315 -0.12336 -0.16075 -0.2051 -0.46 -0.3039 -0.36614 -0.55117 -0.45696 -0.57174 -0.64049 -0.63613 -0.52936 -0.006049 0.0045877 -0.005127 0.00165 -3.9252 0 0 0.3227 0 -0.045751 -0.012531 0.048872 0 0
3.7031 0.033819 0.054837 -0.13883 0.16151 0 0.15288 0.10613 0.19951 0.25018 0.20861 0.32399 -12.154 -0.12412 -0.17205 -0.22136 -0.49327 -0.32075 -0.40732 -0.58815 -0.48856 -0.62673 -0.71781 -0.67882 -0.59734 -0.0050735 0.0050031 -0.0046639 0.0012015 -3.934 0 0 0.28907 0 -0.044933 -0.029159 0.050236 0 0
3.707 0.050109 0.059888 -0.055614 0.24027 0 0.23188 0.070769 0.19021 0.2031 0.18821 0.32987 -10.983 -0.10763 -0.16943 -0.22732 -0.50015 -0.3109 -0.42283 -0.58499 -0.49271 -0.6342 -0.73629 -0.68731 -0.62124 -0.0045498 0.0056249 -0.0042846 0.0018803 -3.7808 0 0 0.251 0 -0.037463 -0.030069 0.055945 0 0
3.7109 0.064535 0.071756 0.11891 0.22072 0 0.22411 0.070305 0.16164 0.16891 0.16287 0.34025 -9.8057 -0.082267 -0.16247 -0.22155 -0.48805 -0.29464 -0.41664 -0.55464 -0.47739 -0.60561 -0.70937 -0.66307 -0.6085 -0.0051582 0.0052063 -0.0042233 0.0029199 -3.6042 0 0 0.23499 0 -0.025853 -0.020494 0.063965 0 0
3.7148 0.072728 0.085514 0.25442 0.11971 0 0.14007 0.097799 0.12778 0.15698 0.14505 0.32758 -8.6178 -0.05115 -0.15824 -0.20296 -0.45856 -0.2869 -0.3897 -0.50112 -0.44511 -0.54662 -0.64306 -0.60397 -0.56153 -0.0062962 0.0036176 -0.0043275 0.003524 -3.3854 0 0 0.23851 0 -0.010644 -0.002981 0.073797 0 0
3.7188 0.077902 0.094169 0.22759 0.0045833 0 0.035581 0.13028 0.10245 0.15992 0.1334 0.26171 -7.4123 -0.017082 -0.15847 -0.17123 -0.41343 -0.28738 -0.34377 -0.42889 -0.39508 -0.46454 -0.54534 -0.50971 -0.4844 -0.0067925 0.0019806 -0.0043123 0.0034199 -3.0128 0 0 0.23298 0 0.0076794 0.019605 0.085073 0 0
3.7227 0.085185 0.095678 0.044188 -0.049624 0 -0.025016 0.14639 0.091327 0.1573 0.11799 0.13833 -6.1906 0.01808 -0.15887 -0.1261 -0.3522 -0.28259 -0.28011 -0.34237 -0.3271 -0.37144 -0.42825 -0.38781 -0.38286 -0.0062011 0.0015108 -0.0040947 0.0029567 -2.4215 0 0 0.18705 0 0.029193 0.043115 0.09818 0 0
3.7266 0.094737 0.093983 -0.14479 -0.0068753 0 -0.0086649 0.13712 0.089331 0.12773 0.092724 -0.010833 -4.9604 0.054826 -0.15026 -0.076571 -0.2823 -0.25703 -0.20991 -0.25391 -0.24331 -0.28532 -0.31427 -0.255 -0.2779 -0.0052329 0.0023268 -0.0038317 0.0027326 -1.6809 0 0 0.093691 0 0.051917 0.064105 0.11318 0 0
3.7305 0.10142 0.093693 -0.16673 0.10605 0 0.068071 0.1064 0.084373 0.065357 0.061073 -0.13254 -3.7233 0.093978 -0.12292 -0.028612 -0.20939 -0.20451 -0.14007 -0.17028 -0.14869 -0.21158 -0.21198 -0.13264 -0.18055 -0.004888 0.003467 -0.0036838 0.0031126 -0.9658 0 0 -0.019167 0 0.073863 0.082558 0.12966 0 0
3.7344 0.1005 0.094994 0.013181 0.2144 0 0.15205 0.066093 0.065536 -0.011683 0.030542 -0.18092 -2.4688 0.13569 -0.074382 0.013617 -0.13792 -0.13349 -0.075531 -0.096412 -0.053372 -0.1529 -0.12655 -0.03918 -0.098128 -0.005328 0.0039852 -0.0036409 0.0040041 -0.45013 0 0 -0.10392 0 0.093235 0.098791 0.14699 0 0
3.7383 0.092418 0.094438 0.24822 0.24344 0 0.18902 0.030377 0.031412 -0.07104 0.0048656 -0.14373 -1.1847 0.17961 -0.015704 0.04551 -0.073513 -0.064439 -0.022036 -0.037924 0.025311 -0.11085 -0.062644 0.016072 -0.038262 -0.0057685 0.0038553 -0.0036198 0.0049819 -0.21189 0 0 -0.12505 0 0.10761 0.11357 0.16406 0 0
3.7422 0.082037 0.089986 0.33251 0.17059 0 0.15869 0.010715 -0.006719 -0.08886 -0.015544 -0.052337 0.12723 0.22089 0.031 0.060922 -0.02744 -0.020446 0.01049 -0.0037673 0.067463 -0.08518 -0.026251 0.035124 -0.010502 -0.005458 0.0037507 -0.0036547 0.0056037 -0.20932 0 0 -0.084525 0 0.11238 0.12786 0.1769 0 0
3.7461 0.074388 0.083799 0.18381 0.044352 0 0.086577 0.011894 -0.030314 -0.066478 -0.026468 0.031628 1.4497 0.2543 0.045744 0.065013 0.0010598 -0.01463 0.025481 0.012191 0.063353 -0.068831 -0.009372 0.028781 -0.0041806 -0.0045562 0.0041126 -0.0038775 0.0056914 -0.32673 0 0 -0.021285 0 0.10964 0.14107 0.18358 0 0
3.75 0.071799 0.079339 -0.079918 -0.048245 0 0.024011 0.03068 -0.02545 -0.026353 -0.017945 0.050288 2.7663 0.27659 0.025884 0.059878 0.012034 -0.040877 0.023843 0.011574 0.024577 -0.061644 -0.011485 0.010249 -0.016091 -0.0039006 0.0046695 -0.0042817 0.0054257 -0.45035 0 0 0.016501 0 0.10051 0.15178 0.18297 0 0
3.7539 0.07376 0.076444 -0.24102 -0.045246 0 0.010223 0.058225 0.0068059 0.0080634 0.015828 -0.011251 4.0787 0.28529 -0.010056 0.047887 0.0065128 -0.075711 0.0072313 -0.0036053 -0.020244 -0.064056 -0.032016 -0.012926 -0.04288 -0.0039889 0.0049154 -0.0045983 0.0052034 -0.5319 0 0 0.0066247 0 0.086494 0.15845 0.1745 0 0
3.7578 0.077279 0.070691 -0.16922 0.04329 0 0.043927 0.084289 0.049946 0.029045 0.063886 -0.10665 5.4036 0.27626 -0.035602 0.032048 -0.014206 -0.093577 -0.022523 -0.032217 -0.047107 -0.080831 -0.073799 -0.04437 -0.082309 -0.0044202 0.0048422 -0.0045282 0.0053293 -0.60966 0 0 -0.030742 0 0.069993 0.15733 0.15754 0 0
3.7617 0.076787 0.058333 0.070342 0.14296 0 0.086022 0.099933 0.082813 0.043858 0.099667 -0.15123 6.7509 0.25515 -0.037186 0.01685 -0.040534 -0.0865 -0.056537 -0.06809 -0.058556 -0.11287 -0.13081 -0.096908 -0.12869 -0.0044528 0.0049434 -0.0041211 0.0057455 -0.7741 0 0 -0.04831 0 0.05451 0.14761 0.13716 0 0
3.7656 0.065928 0.041345 0.27756 0.17232 0 0.091596 0.098341 0.093623 0.06148 0.10043 -0.07931 8.1088 0.22949 -0.024954 0.003877 -0.065495 -0.071835 -0.088453 -0.10612 -0.083434 -0.15515 -0.19389 -0.18159 -0.1779 -0.0039801 0.0054693 -0.0038351 0.0060393 -1.0927 0 0 -0.0076494 0 0.040716 0.13197 0.1181 0 0
3.7695 0.042653 0.026504 0.28627 0.1047 0 0.046371 0.076961 0.086261 0.082924 0.069004 0.10207 9.4537 0.20386 -0.023399 -0.0061294 -0.08481 -0.078658 -0.1142 -0.1427 -0.14987 -0.20301 -0.25613 -0.29355 -0.22703 -0.0037176 0.0059099 -0.0041114 0.0057799 -1.5405 0 0 0.090736 0 0.028587 0.11248 0.10333 0 0
3.7734 0.013629 0.01891 0.095218 -0.013604 0 -0.021015 0.042209 0.074554 0.10368 0.035677 0.30648 10.776 0.18282 -0.049272 -0.012751 -0.094504 -0.12145 -0.12992 -0.1739 -0.25351 -0.25035 -0.30975 -0.4059 -0.27283 -0.0043427 0.0054655 -0.0048726 0.0049234 -1.9894 0 0 0.20511 0 0.017715 0.091787 0.095668 0 0
3.7773 -0.0083648 0.016663 -0.14078 -0.10056 0 -0.060551 0.011435 0.07043 0.12119 0.034582 0.42061 12.093 0.17405 -0.095678 -0.014992 -0.085359 -0.18331 -0.12625 -0.18757 -0.35136 -0.2785 -0.33451 -0.47961 -0.30419 -0.0055917 0.0040562 -0.0055126 0.0038995 -2.2715 0 0 0.27891 0 0.0073199 0.076269 0.10001 0 0
3.7813 -0.014412 0.012447 -0.23975 -0.099585 0 -0.039582 0.0049099 0.076034 0.13569 0.073735 0.38094 13.433 0.17412 -0.13615 -0.014394 -0.061096 -0.2253 -0.10717 -0.18185 -0.39049 -0.28144 -0.33148 -0.48559 -0.31728 -0.0064047 0.0026674 -0.0054565 0.0032517 -2.2702 0 0 0.27653 0 -0.0021758 0.067937 0.11101 0 0
3.7852 -0.0081126 0.00052371 -0.13166 -0.018509 0 0.030514 0.029274 0.084523 0.14371 0.12544 0.21767 14.808 0.18115 -0.14526 -0.010884 -0.022082 -0.21627 -0.073296 -0.15452 -0.34873 -0.25637 -0.30114 -0.42367 -0.30834 -0.0060046 0.0024923 -0.0047291 0.0031521 -1.9728 0 0 0.20406 0 -0.0092457 0.067306 0.126 0 0
3.7891 -0.0032814 -0.01799 0.095958 0.078791 0 0.099203 0.066254 0.086016 0.13477 0.1464 0.0327 16.2 0.19309 -0.11844 -0.0042841 0.030873 -0.15841 -0.025715 -0.10451 -0.25182 -0.20235 -0.24544 -0.3228 -0.27462 -0.0047096 0.0037072 -0.0039222 0.0032796 -1.4509 0 0 0.10302 0 -0.012235 0.074375 0.1423 0 0
3.793 -0.011543 -0.036743 0.26921 0.11759 0 0.10976 0.081208 0.072407 0.098602 0.11045 -0.070747 17.581 0.20728 -0.074942 0.0064701 0.097764 -0.086159 0.03504 -0.029391 -0.15181 -0.11803 -0.16688 -0.22048 -0.2103 -0.0035855 0.0052204 -0.0035801 0.0032107 -0.79866 0 0 0.023126 0 -0.0076414 0.089076 0.15602 0 0
3.7969 -0.031957 -0.050635 0.25565 0.061966 0 0.038033 0.04949 0.039238 0.036535 0.026747 -0.055221 18.94 0.22051 -0.042016 0.022134 0.17355 -0.038447 0.10358 0.063521 -0.085715 -0.014511 -0.076435 -0.1361 -0.11874 -0.0033526 0.0057374 -0.0036601 0.0029372 -0.084666 0 0 -0.008142 0 0.0062384 0.10858 0.16401 0 0
3.8008 -0.05365 -0.060481 0.057363 -0.062026 0 -0.088337 -0.021024 -0.012684 -0.036486 -0.069492 0.03226 20.286 0.23198 -0.033339 0.041337 0.25136 -0.027376 0.17343 0.1629 -0.049359 0.09493 0.017392 -0.058923 -0.011788 -0.003768 0.0050619 -0.0036443 0.0029596 0.65993 0 0 -0.0013926 0 0.025516 0.12998 0.16747 0 0
3.8047 -0.068668 -0.07152 -0.19186 -0.18247 0 -0.20357 -0.093944 -0.074718 -0.10287 -0.14285 0.096834 21.633 0.24138 -0.038358 0.062914 0.32696 -0.029153 0.24068 0.26309 -0.0063911 0.20409 0.11172 0.039774 0.1045 -0.0040884 0.0042844 -0.003164 0.0038263 1.4312 0 0 0.0024731 0 0.047031 0.15202 0.16735 0 0
3.8086 -0.080765 -0.087945 -0.32134 -0.22787 0 -0.24364 -0.13453 -0.13088 -0.15494 -0.17799 0.058842 22.977 0.24854 -0.030486 0.085302 0.39605 -0.0042295 0.30141 0.35869 0.078601 0.30736 0.20447 0.1802 0.22378 -0.0039694 0.0046874 -0.0024393 0.005563 2.2395 0 0 -0.040026 0 0.067002 0.17349 0.16494 0 0
3.8125 -0.10007 -0.1091 -0.24637 -0.17647 0 -0.18909 -0.13943 -0.16578 -0.19574 -0.18178 -0.09648 24.295 0.25252 0.012019 0.10353 0.44874 0.070075 0.34638 0.44107 0.21113 0.39566 0.29367 0.354 0.33462 -0.0037331 0.0065242 -0.0020511 0.0075706 3.0892 0 0 -0.14283 0 0.076298 0.19183 0.16231 0 0
3.8164 -0.12962 -0.13065 -0.033479 -0.075796 0 -0.08246 -0.13736 -0.17666 -0.22877 -0.17196 -0.30916 25.575 0.25397 0.087732 0.11367 0.48532 0.18015 0.37572 0.5112 0.36241 0.46934 0.37777 0.52593 0.43114 -0.0037789 0.0088821 -0.0023095 0.0091008 3.9429 0 0 -0.27493 0 0.073385 0.20533 0.16062 0 0
3.8203 -0.15952 -0.14869 0.14291 -0.013677 0 -0.0045901 -0.15952 -0.17846 -0.25066 -0.16569 -0.47822 26.827 0.25353 0.16999 0.11427 0.50737 0.28417 0.39051 0.56979 0.4883 0.52801 0.45329 0.65526 0.51111 -0.003955 0.010643 -0.0029145 0.0098489 4.6956 0 0 -0.37575 0 0.060175 0.21273 0.15951 0 0
3.8242 -0.17641 -0.16272 0.12822 -0.054925 0 -0.021081 -0.20832 -0.19344 -0.25683 -0.17475 -0.5213 28.078 0.25206 0.22364 0.10461 0.51667 0.341 0.39194 0.61677 0.5553 0.5707 0.51616 0.72038 0.57255 -0.0037037 0.011458 -0.0032612 0.010108 5.2082 0 0 -0.39547 0 0.039227 0.21306 0.15854 0 0
3.8281 -0.17842 -0.17519 -0.091125 -0.18808 0 -0.13428 -0.25549 -0.23125 -0.25265 -0.20446 -0.42751 29.34 0.25115 0.2295 0.084238 0.51582 0.33875 0.38163 0.65045 0.55795 0.59441 0.55845 0.72943 0.61182 -0.0027953 0.011792 -0.0030311 0.010389 5.4054 0 0 -0.3333 0 0.015259 0.20486 0.1569 0 0
3.832 -0.17882 -0.1891 -0.36851 -0.32731 0 -0.27799 -0.27106 -0.27723 -0.25385 -0.25083 -0.26897 30.596 0.25457 0.19869 0.058185 0.51205 0.30294 0.36538 0.66645 0.52015 0.59628 0.56971 0.71118 0.6263 -0.0017231 0.012195 -0.0024369 0.010923 5.3637 0 0 -0.24243 0 -0.0016376 0.18968 0.154 0 0
3.8359 -0.19326 -0.20609 -0.50326 -0.37513 0 -0.36333 -0.25359 -0.30222 -0.27148 -0.29795 -0.15677 31.815 0.26325 0.16507 0.034545 0.5111 0.27839 0.34943 0.6669 0.48122 0.58365 0.55742 0.69443 0.62383 -0.0012389 0.0127 -0.0019218 0.011515 5.2878 0 0 -0.19308 0 -0.008455 0.17384 0.15099 0 0
3.8398 -0.22382 -0.22604 -0.39661 -0.30038 0 -0.34419 -0.23095 -0.2879 -0.29676 -0.32276 -0.1646 32.973 0.2773 0.15989 0.017708 0.51476 0.29718 0.33605 0.65219 0.47273 0.56025 0.52647 0.6906 0.60749 -0.0015608 0.012935 -0.0017196 0.01181 5.3606 0 0 -0.21914 0 -0.0048927 0.16137 0.14896 0 0
3.8438 -0.25678 -0.24742 -0.13567 -0.16728 0 -0.25175 -0.23191 -0.24518 -0.30487 -0.30959 -0.27377 34.073 0.29627 0.18769 0.011537 0.52399 0.355 0.32695 0.62361 0.49777 0.53046 0.48329 0.69007 0.58096 -0.0021822 0.012665 -0.0017615 0.01165 5.5863 0 0 -0.29122 0 0.0081898 0.15626 0.14908 0 0
3.8477 -0.27641 -0.2677 0.066207 -0.088116 0 -0.1695 -0.25838 -0.20771 -0.27826 -0.265 -0.38506 35.132 0.31826 0.22271 0.022356 0.53821 0.41373 0.32364 0.58447 0.52744 0.5027 0.44176 0.67326 0.55056 -0.0024922 0.012073 -0.0019378 0.011187 5.7807 0 0 -0.34024 0 0.027409 0.16623 0.15393 0 0
3.8516 -0.28018 -0.28422 0.032606 -0.13535 0 -0.16789 -0.28663 -0.20482 -0.22705 -0.21835 -0.39432 36.158 0.3385 0.22996 0.044593 0.55134 0.43009 0.32336 0.54772 0.52172 0.48483 0.41694 0.62835 0.5266 -0.0024511 0.011539 -0.0022945 0.010724 5.7434 0 0 -0.31395 0 0.045169 0.18896 0.16318 0 0
3.8555 -0.27994 -0.29579 -0.23491 -0.28451 0 -0.25101 -0.29479 -0.23792 -0.18475 -0.20321 -0.27525 37.15 0.3554 0.19459 0.07185 0.55978 0.39025 0.32452 0.52055 0.46348 0.47771 0.41151 0.5639 0.51361 -0.0025274 0.011276 -0.0028837 0.010489 5.4663 0 0 -0.22021 0 0.059674 0.21885 0.17528 0 0
3.8594 -0.28907 -0.30408 -0.55079 -0.43402 0 -0.35738 -0.2866 -0.28125 -0.18099 -0.23223 -0.10268 38.101 0.3685 0.13591 0.099382 0.56117 0.32375 0.32659 0.5077 0.37948 0.48109 0.4258 0.50809 0.51462 -0.003017 0.011261 -0.0034908 0.010541 5.1823 0 0 -0.12149 0 0.070913 0.25115 0.18887 0 0
3.8633 -0.31001 -0.31316 -0.68433 -0.48436 0 -0.41188 -0.28651 -0.30547 -0.21684 -0.28672 0.0035207 39.012 0.37811 0.094213 0.12144 0.55314 0.28395 0.32959 0.51395 0.32693 0.49347 0.45802 0.49408 0.53272 -0.0036081 0.011416 -0.0036686 0.010797 5.1959 0 0 -0.086311 0 0.080323 0.27937 0.20207 0 0
3.8672 -0.33436 -0.3266 -0.53882 -0.41198 0 -0.38464 -0.31215 -0.30193 -0.26602 -0.33153 -0.031169 39.887 0.38787 0.10061 0.13072 0.53518 0.30856 0.33654 0.54154 0.35181 0.5094 0.49823 0.54036 0.5699 -0.0037296 0.011711 -0.0031494 0.011112 5.6416 0 0 -0.13895 0 0.094195 0.29256 0.21112 0 0
3.8711 -0.35284 -0.34438 -0.23165 -0.28183 0 -0.31026 -0.35403 -0.28711 -0.29963 -0.34375 -0.1839 40.726 0.40103 0.15393 0.13179 0.51479 0.39055 0.34926 0.57795 0.45146 0.52416 0.53479 0.6389 0.61645 -0.003244 0.012058 -0.0021963 0.011343 6.3835 0 0 -0.24672 0 0.11452 0.29343 0.21562 0 0
3.875 -0.36306 -0.36227 -0.0094107 -0.1946 0 -0.25616 -0.38415 -0.28596 -0.31014 -0.33046 -0.35872 41.515 0.41818 0.22224 0.12838 0.49642 0.48307 0.36883 0.61797 0.57416 0.53804 0.56533 0.75977 0.66872 -0.0026174 0.012263 -0.0014481 0.01142 7.1383 0 0 -0.35012 0 0.14031 0.28554 0.21558 0 0
3.8789 -0.36786 -0.37464 -0.059275 -0.21373 0 -0.26951 -0.38439 -0.31157 -0.31326 -0.32019 -0.46177 42.239 0.43912 0.26709 0.1247 0.48458 0.53492 0.3958 0.65704 0.6585 0.55238 0.58936 0.8697 0.72328 -0.0023533 0.012219 -0.0013558 0.011378 7.6987 0 0 -0.40659 0 0.16936 0.27364 0.21144 0 0
3.8828 -0.3692 -0.37883 -0.36099 -0.32589 0 -0.34471 -0.36534 -0.35802 -0.3298 -0.33642 -0.46516 42.895 0.46151 0.27116 0.12887 0.48795 0.52891 0.43053 0.69035 0.68079 0.57323 0.61137 0.95183 0.77642 -0.0023908 0.012132 -0.0017899 0.01131 8.0597 0 0 -0.41372 0 0.19462 0.26819 0.2042 0 0
3.8867 -0.36663 -0.37719 -0.69689 -0.45706 0 -0.43222 -0.35628 -0.40836 -0.3672 -0.37774 -0.41391 43.492 0.47954 0.24893 0.14604 0.51034 0.49313 0.46792 0.72009 0.67108 0.60779 0.64365 1.0129 0.82701 -0.0022216 0.012402 -0.0022366 0.011261 8.3604 0 0 -0.40039 0 0.20633 0.27945 0.19754 0 0
3.8906 -0.36137 -0.3752 -0.81669 -0.52607 0 -0.47697 -0.37666 -0.44664 -0.41634 -0.42185 -0.38082 44.039 0.49159 0.23413 0.17381 0.54882 0.47748 0.50384 0.75058 0.68517 0.65566 0.69072 1.0729 0.87615 -0.0015915 0.013157 -0.0023611 0.011188 8.7236 0 0 -0.40043 0 0.20362 0.30615 0.19416 0 0
3.8945 -0.35878 -0.37686 -0.63178 -0.49675 0 -0.45601 -0.41736 -0.46411 -0.46154 -0.44759 -0.41081 44.534 0.49776 0.25406 0.20979 0.60147 0.51481 0.53594 0.78415 0.7572 0.71509 0.75385 1.1466 0.92427 -0.00090771 0.013972 -0.0023171 0.011078 9.1447 0 0 -0.43039 0 0.18766 0.34549 0.1962 0 0
3.8984 -0.36388 -0.38133 -0.28592 -0.39711 0 -0.39088 -0.44938 -0.45928 -0.49079 -0.45234 -0.49494 44.971 0.49932 0.30941 0.25048 0.66543 0.59642 0.56221 0.82275 0.87195 0.78258 0.83238 1.2303 0.97168 -0.0008078 0.014217 -0.0024813 0.011099 9.5076 0 0 -0.48289 0 0.16162 0.39246 0.20585 0 0
3.9023 -0.37483 -0.38357 -0.043747 -0.29722 0 -0.3297 -0.45047 -0.43743 -0.49872 -0.44907 -0.58466 45.35 0.50367 0.3732 0.28754 0.734 0.67906 0.58029 0.86431 0.97737 0.8445 0.91669 1.3034 1.0151 -0.0013741 0.013768 -0.0029481 0.01154 9.6822 0 0 -0.53344 0 0.13887 0.43059 0.22937 0 0
3.9063 -0.38348 -0.37908 -0.083088 -0.26204 0 -0.31339 -0.42431 -0.41075 -0.48567 -0.44885 -0.62842 45.678 0.51709 0.40923 0.31696 0.79697 0.71651 0.59466 0.89931 1.0241 0.8897 0.98926 1.3428 1.0506 -0.0019511 0.013272 -0.0033775 0.012498 9.6157 0 0 -0.55477 0 0.13143 0.45004 0.2632 0 0
3.9102 -0.38442 -0.36888 -0.3563 -0.30935 0 -0.34838 -0.39562 -0.39493 -0.45853 -0.44915 -0.60388 45.962 0.54087 0.39753 0.33822 0.84953 0.69212 0.60661 0.92172 0.99949 0.9138 1.0421 1.3372 1.0742 -0.0018362 0.013556 -0.0033659 0.013581 9.3608 0 0 -0.53279 0 0.14277 0.44855 0.30545 0 0
3.9141 -0.38242 -0.36047 -0.63269 -0.40054 0 -0.40392 -0.38765 -0.40009 -0.43119 -0.43977 -0.5281 46.194 0.57459 0.34919 0.35157 0.88753 0.6295 0.61683 0.92658 0.93244 0.91445 1.069 1.2925 1.0824 -0.0010663 0.014712 -0.0029049 0.01404 9.0453 0 0 -0.47702 0 0.17379 0.42633 0.35346 0 0
3.918 -0.38861 -0.36296 -0.68809 -0.47077 0 -0.43604 -0.40308 -0.42192 -0.41845 -0.41811 -0.44314 46.359 0.61451 0.29912 0.35801 0.90402 0.57487 0.62453 0.90639 0.86857 0.88954 1.0616 1.2257 1.0687 -0.00037217 0.015884 -0.0023998 0.013362 8.8028 0 0 -0.4169 0 0.22225 0.38685 0.40204 0 0
3.9219 -0.40758 -0.37945 -0.48779 -0.47728 0 -0.42172 -0.42358 -0.44258 -0.42395 -0.395 -0.38748 46.454 0.64635 0.28062 0.36121 0.89738 0.56371 0.62493 0.86516 0.83746 0.85008 1.0254 1.1541 1.0325 -0.00033318 0.016076 -0.002231 0.011829 8.6918 0 0 -0.38214 0 0.26986 0.34817 0.44023 0 0
3.9258 -0.42918 -0.40257 -0.21398 -0.42932 0 -0.37726 -0.42594 -0.44332 -0.43323 -0.38358 -0.37163 46.495 0.66205 0.30008 0.36277 0.87449 0.59542 0.61513 0.81585 0.83502 0.80837 0.97427 1.0884 0.98247 -0.00071472 0.015181 -0.0023643 0.010459 8.6428 0 0 -0.37969 0 0.303 0.32262 0.46298 0 0
3.9297 -0.43489 -0.41755 -0.11552 -0.3761 0 -0.34469 -0.39958 -0.41879 -0.42226 -0.3838 -0.3746 46.51 0.65799 0.33185 0.36233 0.83865 0.63467 0.59317 0.76576 0.83156 0.76967 0.91457 1.0324 0.92348 -0.00077243 0.014129 -0.0024432 0.01025 8.4863 0 0 -0.38752 0 0.3152 0.3159 0.46705 0 0
3.9336 -0.41345 -0.41133 -0.30196 -0.36262 0 -0.35517 -0.35219 -0.38026 -0.37782 -0.38071 -0.36483 46.514 0.63245 0.33903 0.35908 0.79367 0.63957 0.55777 0.7221 0.79813 0.73814 0.85206 0.98655 0.86098 -0.00017461 0.013951 -0.0022411 0.011352 8.072 0 0 -0.37442 0 0.30212 0.33174 0.4503 0 0
3.9375 -0.37006 -0.38117 -0.6477 -0.39063 0 -0.39921 -0.30177 -0.34506 -0.31204 -0.35963 -0.32983 46.487 0.58778 0.30465 0.3494 0.74522 0.59631 0.50846 0.69528 0.7318 0.71588 0.79182 0.95193 0.80496 0.00054672 0.014752 -0.0019473 0.012934 7.4026 0 0 -0.3302 0 0.26219 0.37201 0.4091 0 0
3.9414 -0.32062 -0.33597 -0.8832 -0.41752 0 -0.43033 -0.26353 -0.32251 -0.25622 -0.32214 -0.28926 46.392 0.54479 0.24733 0.3345 0.69958 0.53219 0.45768 0.67895 0.66068 0.69424 0.73296 0.92962 0.75951 0.00057004 0.015684 -0.0019663 0.013892 6.6638 0 0 -0.27808 0 0.21888 0.41741 0.35858 0 0
3.9453 -0.27775 -0.28943 -0.8016 -0.39337 0 -0.40116 -0.2419 -0.30909 -0.23735 -0.28523 -0.27811 46.201 0.51384 0.20714 0.31664 0.65794 0.49435 0.41281 0.6666 0.62345 0.66834 0.67421 0.91788 0.72419 -0.00025975 0.015896 -0.0024596 0.013761 6.0955 0 0 -0.25497 0 0.18481 0.45798 0.30755 0 0
3.9492 -0.24331 -0.25098 -0.4201 -0.30395 0 -0.30291 -0.23192 -0.29531 -0.25681 -0.26419 -0.31281 45.92 0.50219 0.21221 0.29823 0.62062 0.5091 0.37962 0.65261 0.63723 0.63478 0.61507 0.90903 0.69775 -0.0011994 0.015392 -0.0031362 0.012986 5.7997 0 0 -0.27629 0 0.16929 0.48629 0.26327 0 0
3.9531 -0.21322 -0.22174 0.027657 -0.18413 0 -0.17539 -0.22611 -0.27533 -0.28935 -0.25767 -0.37017 45.583 0.51778 0.25404 0.28338 0.58695 0.55542 0.36553 0.6291 0.67897 0.58999 0.55595 0.88956 0.67748 -0.0013864 0.014869 -0.003508 0.012358 5.6525 0 0 -0.31861 0 0.18322 0.49375 0.23549 0 0
3.957 -0.18645 -0.19794 0.26145 -0.092806 0 -0.080068 -0.22 -0.24993 -0.30229 -0.25057 -0.39985 45.225 0.55626 0.29301 0.27748 0.5529 0.57736 0.37173 0.59011 0.69792 0.53579 0.50188 0.84493 0.65545 -0.00076082 0.014804 -0.0033322 0.012209 5.4079 0 0 -0.33749 0 0.22578 0.47874 0.23216 0 0
3.9609 -0.16686 -0.17718 0.15789 -0.071567 0 -0.058354 -0.21196 -0.22206 -0.27841 -0.23076 -0.36205 44.857 0.59838 0.28975 0.27817 0.51556 0.52768 0.38497 0.54209 0.65264 0.47968 0.45576 0.76719 0.62653 -0.00010518 0.014911 -0.0028024 0.012169 4.9041 0 0 -0.30452 0 0.27684 0.45364 0.2448 0 0
3.9648 -0.15666 -0.16089 -0.16408 -0.11845 0 -0.1071 -0.19956 -0.19241 -0.22512 -0.20066 -0.25933 44.471 0.63354 0.23623 0.28262 0.47396 0.40736 0.39676 0.489 0.54396 0.42496 0.41849 0.66108 0.58833 -0.00018018 0.014592 -0.0023516 0.011665 4.1861 0 0 -0.22936 0 0.32491 0.42466 0.26807 0 0
3.9688 -0.15105 -0.15126 -0.43709 -0.19207 0 -0.18529 -0.1783 -0.16019 -0.16568 -0.17164 -0.13618 44.052 0.65182 0.16093 0.28716 0.42776 0.26702 0.39831 0.43502 0.41602 0.37434 0.38982 0.54359 0.53922 -0.00093907 0.013807 -0.0023083 0.010602 3.4431 0 0 -0.14845 0 0.3588 0.39779 0.29573 0 0
3.9727 -0.1419 -0.14668 -0.44587 -0.2388 0 -0.24167 -0.14564 -0.12689 -0.122 -0.1491 -0.046943 43.595 0.63745 0.10501 0.28246 0.37803 0.16839 0.37281 0.38553 0.32293 0.32973 0.36559 0.43555 0.47674 -0.0016664 0.013262 -0.0027138 0.0095058 2.8357 0 0 -0.09379 0 0.35995 0.38103 0.31582 0 0
3.9766 -0.1265 -0.14142 -0.1835 -0.22392 0 -0.24241 -0.10668 -0.097072 -0.10191 -0.12634 -0.017866 43.11 0.59873 0.090577 0.26343 0.33031 0.13769 0.32129 0.33851 0.28763 0.28587 0.33392 0.34983 0.40723 -0.0018162 0.013603 -0.0033698 0.0089984 2.379 0 0 -0.071345 0 0.33357 0.37255 0.32104 0 0
3.9805 -0.11055 -0.13006 0.15247 -0.15059 0 -0.18519 -0.073662 -0.074636 -0.09737 -0.094016 -0.031845 42.611 0.5475 0.10658 0.23172 0.28795 0.14948 0.25259 0.28943 0.28684 0.23917 0.28921 0.28441 0.33574 -0.0015714 0.014545 -0.0039857 0.0091522 1.9726 0 0 -0.064645 0 0.29088 0.36787 0.31228 0 0
3.9844 -0.10116 -0.11212 0.31707 -0.058293 0 -0.097648 -0.0569 -0.059153 -0.092042 -0.053416 -0.044665 42.107 0.49275 0.12145 0.18988 0.25346 0.1522 0.17476 0.23496 0.27359 0.18781 0.22862 0.22622 0.26619 -0.001542 0.014998 -0.0043108 0.0093779 1.5175 0 0 -0.053525 0 0.24071 0.36374 0.29125 0 0
3.9883 -0.097588 -0.09197 0.20524 -0.00057424 0 -0.022861 -0.054223 -0.046819 -0.072394 -0.017196 -0.018743 41.597 0.44566 0.10944 0.14266 0.2297 0.11181 0.099374 0.17121 0.21712 0.13061 0.15041 0.1636 0.20347 -0.0020335 0.014157 -0.0042458 0.0089589 0.995 0 0 -0.027765 0 0.19441 0.35633 0.26135 0 0
3.9922 -0.091107 -0.074375 -0.074586 -0.011187 0 0.0038312 -0.050689 -0.034635 -0.03616 0.0035597 0.049655 41.076 0.42144 0.069008 0.10365 0.21983 0.037233 0.049499 0.09916 0.12677 0.07279 0.062975 0.0978 0.15646 -0.0027558 0.012386 -0.0039242 0.0077138 0.45833 0 0 0.012134 0 0.16859 0.34296 0.23225 0 0
3.9961 -0.074758 -0.060583 -0.2933 -0.07802 0 -0.022482 -0.031852 -0.022595 0.0060432 0.010593 0.12689 40.541 0.41495 0.020854 0.079723 0.21859 -0.030226 0.027573 0.031727 0.042439 0.023477 -0.01572 0.044052 0.12424 -0.0032421 0.010897 -0.0036642 0.0061691 -0.013429 0 0 0.058801 0 0.16013 0.32838 0.21073 0 0
4 -0.052292 -0.048955 -0.28225 -0.146 0 -0.070007 0.00028092 -0.011826 0.036914 0.014482 0.16371 39.993 0.42237 -0.0094559 0.073059 0.22432 -0.050588 0.032981 -0.021508 0.0030303 -0.011673 -0.075785 0.020927 0.10705 -0.0033975 0.010541 -0.0037325 0.0051046 -0.33245 0 0 0.098102 0 0.16544 0.31605 0.19885 0 0
4.0039 -0.035776 -0.038809 -0.058536 -0.15392 0 -0.091209 0.025073 -0.002356 0.042872 0.020032 0.12873 39.436 0.43912 -0.0093228 0.08418 0.23545 -0.01355 0.062856 -0.051374 0.019682 -0.027927 -0.10879 0.036183 0.10449 -0.0035053 0.011 -0.0040769 0.0049046 -0.40121 0 0 0.10971 0 0.17979 0.30927 0.19757 0 0
4.0078 -0.033828 -0.032516 0.19972 -0.082346 0 -0.060891 0.019903 0.0054045 0.021974 0.018828 0.03269 38.873 0.45817 0.014792 0.11197 0.25123 0.057918 0.1106 -0.040306 0.072466 -0.017263 -0.10111 0.080355 0.11699 -0.0037478 0.011247 -0.0043161 0.0052857 -0.15064 0 0 0.077489 0 0.19474 0.31353 0.20704 0 0
4.0117 -0.042902 -0.033046 0.30012 0.025521 0 -0.00089419 -0.018114 0.0072996 -0.015784 -0.0011163 -0.07427 38.308 0.47329 0.044645 0.1436 0.27095 0.12648 0.15766 0.0083089 0.128 0.013293 -0.06209 0.1328 0.13781 -0.0039028 0.01072 -0.0040774 0.0056007 0.37787 0 0 0.0066868 0 0.20201 0.32715 0.22055 0 0
4.0156 -0.050863 -0.039609 0.18332 0.092416 0 0.034597 -0.066269 -0.0036731 -0.055111 -0.03873 -0.13377 37.737 0.48489 0.063448 0.17075 0.29437 0.16481 0.19556 0.078018 0.16141 0.052806 -0.0083716 0.17497 0.16139 -0.0036306 0.0099037 -0.0033883 0.0054118 0.99134 0 0 -0.070067 0 0.20188 0.34461 0.23362 0 0
4.0195 -0.048912 -0.046681 -0.042552 0.066903 0 0.0062426 -0.093561 -0.030137 -0.083437 -0.075554 -0.11974 37.154 0.49391 0.065641 0.18905 0.32147 0.16924 0.22053 0.15679 0.16792 0.094403 0.049307 0.20056 0.18447 -0.0029896 0.0097107 -0.0026975 0.0048403 1.4291 0 0 -0.1117 0 0.19557 0.36186 0.24406 0 0
4.0234 -0.039493 -0.048295 -0.1981 -0.033218 0 -0.070973 -0.086219 -0.063502 -0.095156 -0.090111 -0.058513 36.555 0.50189 0.057883 0.195 0.35203 0.15678 0.23053 0.23047 0.16041 0.13084 0.099395 0.21593 0.20391 -0.0024976 0.010421 -0.0024491 0.0044322 1.538 0 0 -0.10151 0 0.18541 0.37436 0.2502 0 0
4.0273 -0.032792 -0.043756 -0.17575 -0.13227 0 -0.1349 -0.057933 -0.08674 -0.091581 -0.076919 -0.010303 35.945 0.5101 0.052261 0.18562 0.38409 0.15053 0.22654 0.27008 0.15816 0.15067 0.12253 0.2321 0.21421 -0.0025995 0.011377 -0.0026255 0.0046923 1.3893 0 0 -0.063502 0 0.17625 0.37367 0.251 0 0
4.0313 -0.03655 -0.039037 -0.017513 -0.1563 0 -0.12861 -0.035776 -0.087263 -0.079202 -0.050888 -0.023028 35.331 0.51623 0.057126 0.17082 0.41324 0.1632 0.22056 0.27793 0.17415 0.15871 0.12528 0.25534 0.21739 -0.0031447 0.011749 -0.002759 0.005673 1.2194 0 0 -0.042726 0 0.16952 0.36334 0.25004 0 0
4.0352 -0.049807 -0.042175 0.12647 -0.092623 0 -0.053035 -0.036141 -0.068806 -0.067588 -0.033555 -0.093603 34.722 0.51767 0.071725 0.15463 0.43703 0.1887 0.21674 0.25889 0.20673 0.15858 0.11307 0.28287 0.21452 -0.0035139 0.011438 -0.0024287 0.0069217 1.2337 0 0 -0.064418 0 0.16426 0.34597 0.24856 0 0
4.0391 -0.065588 -0.056821 0.11969 0.00012449 0 0.028985 -0.053665 -0.050023 -0.065785 -0.036043 -0.16866 34.113 0.51219 0.087723 0.14052 0.45353 0.20711 0.2183 0.22014 0.2402 0.15432 0.092214 0.30538 0.20704 -0.0032882 0.011087 -0.0017241 0.007793 1.4504 0 0 -0.11013 0 0.15929 0.32458 0.24749 0 0
4.043 -0.078016 -0.079683 -0.054049 0.039626 0 0.043446 -0.071676 -0.049576 -0.07701 -0.054774 -0.18603 33.495 0.49627 0.095947 0.13263 0.46001 0.20029 0.22834 0.1753 0.2551 0.15232 0.073173 0.31372 0.19723 -0.0027105 0.011225 -0.0011713 0.0078733 1.7236 0 0 -0.1351 0 0.1523 0.30412 0.24745 0 0
4.0469 -0.086365 -0.10368 -0.27823 -0.014453 0 -0.032932 -0.080901 -0.070957 -0.095437 -0.080211 -0.12483 32.858 0.47278 0.093144 0.13145 0.45901 0.16702 0.24488 0.14681 0.24283 0.15884 0.067919 0.30582 0.18978 -0.0024103 0.011589 -0.0011959 0.0072199 1.9079 0 0 -0.11157 0 0.1428 0.29026 0.24744 0 0
4.0508 -0.093746 -0.12333 -0.39306 -0.13002 0 -0.15352 -0.086609 -0.10091 -0.10972 -0.10571 -0.024085 32.202 0.44924 0.08392 0.13396 0.45648 0.12564 0.26413 0.14002 0.21401 0.17301 0.076469 0.28989 0.18735 -0.0027026 0.011442 -0.0017076 0.0062755 1.9981 0 0 -0.056695 0 0.13371 0.28303 0.24638 0 0
4.0547 -0.10385 -0.13758 -0.31901 -0.22984 0 -0.24044 -0.098775 -0.12211 -0.11244 -0.12744 0.045061 31.53 0.43072 0.076799 0.13872 0.45623 0.10071 0.28473 0.15591 0.19244 0.19384 0.097954 0.28146 0.1918 -0.0032507 0.010531 -0.002246 0.0055529 2.1129 0 0 -0.018411 0 0.12748 0.282 0.24378 0 0
4.0586 -0.11918 -0.14842 -0.12009 -0.25206 0 -0.24575 -0.1185 -0.12761 -0.10735 -0.14016 0.03193 30.844 0.42229 0.077732 0.14432 0.46211 0.10429 0.30573 0.19296 0.19764 0.21977 0.13031 0.29498 0.2048 -0.0034578 0.0095373 -0.0024971 0.0053232 2.3587 0 0 -0.032939 0 0.12673 0.28612 0.23933 0 0
4.0625 -0.14048 -0.1579 0.044011 -0.19529 0 -0.18406 -0.13656 -0.12428 -0.10673 -0.13937 -0.056707 30.138 0.43314 0.086025 0.14993 0.48143 0.12777 0.32834 0.24533 0.22999 0.24867 0.17027 0.33418 0.23102 -0.0031256 0.0094309 -0.0025834 0.0055088 2.721 0 0 -0.093815 0 0.13629 0.29324 0.23313 0 0
4.0664 -0.16546 -0.16644 0.043139 -0.11529 0 -0.11416 -0.14491 -0.12459 -0.1201 -0.12958 -0.16254 29.403 0.45588 0.095529 0.15628 0.51068 0.15169 0.35458 0.29766 0.27153 0.27855 0.21228 0.38874 0.2669 -0.0026446 0.010403 -0.0028177 0.0058233 3.0874 0 0 -0.15962 0 0.15121 0.29973 0.22692 0 0
4.0703 -0.18797 -0.17362 -0.11868 -0.079602 0 -0.091155 -0.14707 -0.13635 -0.14518 -0.12722 -0.21916 28.635 0.48395 0.10003 0.16392 0.54625 0.16444 0.38513 0.34573 0.30235 0.30989 0.2559 0.44124 0.31026 -0.0025367 0.011562 -0.0032501 0.00603 3.3651 0 0 -0.19065 0 0.16686 0.30446 0.22133 0 0
4.0742 -0.20049 -0.17944 -0.30587 -0.11702 0 -0.12912 -0.15499 -0.15938 -0.17052 -0.14915 -0.2008 27.84 0.5113 0.098777 0.17312 0.58467 0.17296 0.42005 0.38732 0.31828 0.34324 0.30119 0.48108 0.35891 -0.002897 0.011793 -0.0035724 0.0061207 3.5683 0 0 -0.18042 0 0.17903 0.30659 0.21667 0 0
4.0781 -0.19986 -0.18449 -0.36265 -0.19909 0 -0.19843 -0.17581 -0.18859 -0.18759 -0.19522 -0.14117 27.025 0.52891 0.098044 0.18381 0.62069 0.1958 0.45865 0.42181 0.33409 0.37975 0.34906 0.51395 0.4097 -0.003342 0.010897 -0.0035062 0.0062904 3.7977 0 0 -0.15688 0 0.18137 0.30511 0.21299 0 0
4.082 -0.19122 -0.18905 -0.24207 -0.26459 0 -0.25182 -0.20341 -0.21757 -0.19962 -0.24335 -0.10881 26.19 0.52706 0.1071 0.19387 0.64705 0.24543 0.49624 0.45332 0.36963 0.41888 0.39883 0.55769 0.45573 -0.003464 0.0098017 -0.0031963 0.0067408 4.1434 0 0 -0.15711 0 0.16887 0.29929 0.20913 0 0
4.0859 -0.18476 -0.19247 -0.043876 -0.2665 0 -0.25652 -0.22409 -0.23962 -0.21743 -0.2659 -0.1559 25.323 0.51027 0.131 0.20132 0.66407 0.31615 0.52879 0.48517 0.43126 0.45696 0.44632 0.6257 0.49338 -0.0032408 0.0096319 -0.0031019 0.007477 4.6036 0 0 -0.19916 0 0.14778 0.29036 0.20422 0 0
4.0898 -0.18691 -0.19337 0.070391 -0.20635 0 -0.21287 -0.22982 -0.24886 -0.24624 -0.2536 -0.27669 24.414 0.48188 0.16533 0.20522 0.67228 0.38733 0.55417 0.51727 0.50481 0.49096 0.48773 0.71125 0.52026 -0.0029792 0.010592 -0.003469 0.0082691 5.0763 0 0 -0.27111 0 0.12262 0.27895 0.19817 0 0
4.0938 -0.19406 -0.19046 0.010043 -0.1319 0 -0.15225 -0.22451 -0.24396 -0.27721 -0.22392 -0.40674 23.467 0.44621 0.1975 0.2049 0.67277 0.43791 0.57067 0.5487 0.56507 0.51769 0.51902 0.78714 0.53444 -0.0029394 0.011811 -0.0039926 0.0088189 5.4126 0 0 -0.34019 0 0.098562 0.26592 0.19115 0 0
4.0977 -0.19554 -0.1831 -0.17826 -0.10043 0 -0.11679 -0.21727 -0.23111 -0.29326 -0.20477 -0.46631 22.494 0.41141 0.21471 0.19973 0.66689 0.45896 0.5752 0.57389 0.59289 0.52959 0.53045 0.82275 0.53105 -0.0031133 0.012261 -0.0040979 0.0089946 5.4861 0 0 -0.37232 0 0.085799 0.2533 0.18467 0 0
4.1016 -0.18357 -0.17172 -0.36014 -0.13487 0 -0.13122 -0.21113 -0.22071 -0.28373 -0.20906 -0.41783 21.508 0.3842 0.21322 0.19251 0.65755 0.45562 0.57138 0.58798 0.58603 0.52684 0.52321 0.8052 0.51416 -0.003355 0.011755 -0.0035646 0.0089291 5.2487 0 0 -0.35087 0 0.086406 0.24355 0.18113 0 0
4.1055 -0.1606 -0.15808 -0.42472 -0.20534 0 -0.18298 -0.20043 -0.2181 -0.25354 -0.22438 -0.2944 20.514 0.36469 0.20121 0.18456 0.64427 0.43964 0.56124 0.59003 0.55672 0.51188 0.5015 0.74704 0.48688 -0.0036027 0.011044 -0.0027961 0.0088898 4.7567 0 0 -0.28661 0 0.096471 0.23713 0.18127 0 0
4.1094 -0.13711 -0.14516 -0.35749 -0.25062 0 -0.22709 -0.17923 -0.21694 -0.21811 -0.22637 -0.17532 19.5 0.35213 0.19216 0.17627 0.62556 0.42033 0.5454 0.57956 0.52023 0.4864 0.46849 0.67424 0.45081 -0.0038665 0.010989 -0.0024134 0.0090399 4.1516 0 0 -0.21298 0 0.11198 0.23385 0.1852 0 0
4.1133 -0.12237 -0.13588 -0.22469 -0.22503 0 -0.21801 -0.15047 -0.20356 -0.18948 -0.20126 -0.12598 18.46 0.34446 0.19342 0.16745 0.59841 0.39967 0.52366 0.55641 0.48413 0.45247 0.4282 0.60536 0.40732 -0.0040313 0.011704 -0.0026094 0.0093152 3.5876 0 0 -0.16591 0 0.12671 0.23283 0.19251 0 0
4.1172 -0.11755 -0.13097 -0.10557 -0.13568 0 -0.14793 -0.12487 -0.17004 -0.16735 -0.15632 -0.14881 17.393 0.33571 0.19957 0.1547 0.55569 0.37247 0.49257 0.52194 0.44514 0.41323 0.38654 0.53978 0.35709 -0.0038211 0.012502 -0.0029804 0.0095315 3.1379 0 0 -0.15826 0 0.12819 0.22941 0.19917 0 0
4.1211 -0.11697 -0.12776 -0.043661 -0.040521 0 -0.059019 -0.1104 -0.12359 -0.14246 -0.11094 -0.18514 16.306 0.32185 0.19661 0.1358 0.49976 0.32991 0.4526 0.48186 0.3942 0.37214 0.34558 0.46382 0.30276 -0.0030807 0.012578 -0.0030171 0.0095946 2.7498 0 0 -0.16814 0 0.11531 0.21989 0.20062 0 0
4.125 -0.11465 -0.1216 -0.046491 -0.0061219 0 -0.014092 -0.10407 -0.082176 -0.10744 -0.080052 -0.16627 15.206 0.30135 0.17366 0.10933 0.43179 0.26563 0.40353 0.43727 0.32511 0.32974 0.30435 0.36766 0.24504 -0.0020825 0.011706 -0.0026886 0.0095737 2.3011 0 0 -0.1547 0 0.08888 0.20247 0.1943 0 0
4.1289 -0.10898 -0.10963 -0.10447 -0.055876 0 -0.045493 -0.094976 -0.059577 -0.064324 -0.065393 -0.071453 14.092 0.27325 0.13241 0.074478 0.35375 0.18242 0.3458 0.38903 0.2413 0.28641 0.26146 0.2574 0.18484 -0.0014391 0.010297 -0.0024553 0.0095481 1.7235 0 0 -0.092908 0 0.050931 0.1761 0.17829 0 0
4.1328 -0.10155 -0.093582 -0.19256 -0.14907 0 -0.12537 -0.075589 -0.054136 -0.022745 -0.059048 0.054935 12.959 0.23609 0.086315 0.030262 0.26937 0.095349 0.28067 0.33704 0.15665 0.24231 0.21338 0.1528 0.1241 -0.0016017 0.0089347 -0.0027049 0.0094093 1.0861 0 0 0.001333 0 0.0061612 0.13985 0.14967 0 0
4.1367 -0.093414 -0.078807 -0.26141 -0.20926 0 -0.18548 -0.049312 -0.051819 0.0074227 -0.051976 0.13972 11.806 0.19324 0.051054 -0.01757 0.18747 0.026633 0.21565 0.2836 0.089404 0.19937 0.16063 0.074371 0.067639 -0.0024179 0.00791 -0.0032761 0.008888 0.55782 0 0 0.079896 0 -0.035706 0.09999 0.11378 0 0
4.1406 -0.083692 -0.069692 -0.25393 -0.18218 0 -0.1721 -0.027097 -0.04013 0.021767 -0.039357 0.1389 10.645 0.14857 0.034468 -0.063624 0.1125 -0.0069881 0.15602 0.23217 0.052186 0.16011 0.10799 0.031547 0.018957 -0.0032246 0.0071767 -0.0036371 0.0078448 0.27376 0 0 0.10048 0 -0.07107 0.061873 0.077017 0 0
4.1445 -0.071362 -0.065341 -0.15436 -0.078524 0 -0.089504 -0.017258 -0.01923 0.021934 -0.02158 0.069484 9.486 0.10503 0.033678 -0.10414 0.047289 -0.0058295 0.10532 0.18604 0.044377 0.12697 0.060235 0.020261 -0.018863 -0.0034231 0.0066056 -0.0035211 0.0065351 0.22705 0 0 0.061439 0 -0.098319 0.028827 0.043784 0 0
4.1484 -0.056996 -0.059711 -0.02275 0.032756 0 0.0052453 -0.018819 -0.00045577 0.01309 -0.0035846 -0.0081708 8.3309 0.065984 0.039744 -0.13525 -0.0057203 0.012418 0.066903 0.14914 0.052773 0.10279 0.023336 0.029262 -0.042561 -0.0029926 0.0061809 -0.0032764 0.0055204 0.28364 0 0 0.0021667 0 -0.1167 0.0040223 0.018774 0 0
4.1523 -0.041797 -0.046466 0.038333 0.077032 0 0.050416 -0.023787 0.0047786 0.001344 0.0070775 -0.039558 7.1683 0.040335 0.044423 -0.14921 -0.041368 0.025693 0.046783 0.13177 0.061086 0.094749 0.012838 0.048317 -0.043813 -0.0024566 0.0059575 -0.0034898 0.0052344 0.3014 0 0 -0.031323 0 -0.1258 -0.0077423 0.010558 0 0
4.1563 -0.025513 -0.024412 -0.02703 0.031661 0 0.028405 -0.024336 -0.0053712 -0.0082056 0.005203 -0.015935 5.984 0.027604 0.043982 -0.15123 -0.06613 0.0242 0.037121 0.12941 0.061804 0.097865 0.024 0.072495 -0.030284 -0.0023644 0.0059119 -0.0042757 0.0056043 0.23929 0 0 -0.024204 0 -0.13069 -0.011976 0.013551 0 0
4.1602 -0.0064871 0.0013767 -0.16441 -0.056641 0 -0.024923 -0.017513 -0.022515 -0.013405 -0.0060759 0.024152 4.7754 0.027112 0.039331 -0.14363 -0.082009 0.016892 0.034478 0.13901 0.061072 0.1092 0.053134 0.10134 -0.0054909 -0.0028001 0.0059018 -0.0050365 0.006124 0.16081 0 0 -0.00087063 0 -0.13225 -0.010737 0.024405 0 0
4.1641 0.01578 0.023779 -0.24321 -0.10844 0 -0.053891 -0.0047212 -0.034513 -0.016105 -0.014951 0.028934 3.5563 0.037025 0.034501 -0.12915 -0.091235 0.022165 0.035226 0.15645 0.072054 0.12511 0.094946 0.13495 0.026342 -0.0033569 0.0057732 -0.0050146 0.0063324 0.14335 0 0 0.0013899 0 -0.13113 -0.0059479 0.039351 0 0
4.168 0.038812 0.039399 -0.16956 -0.072952 0 -0.027641 0.010928 -0.032442 -0.02029 -0.0098417 -0.025019 2.3467 0.053153 0.034457 -0.11181 -0.096635 0.050571 0.033968 0.17387 0.10145 0.13882 0.1392 0.16958 0.058078 -0.0035487 0.005478 -0.004087 0.0062165 0.18807 0 0 -0.032968 0 -0.12711 0.0005474 0.052282 0 0
4.1719 0.05879 0.050803 0.024731 0.034068 0 0.040374 0.026042 -0.014058 -0.027402 0.0092046 -0.11365 1.1569 0.063772 0.041777 -0.09839 -0.10412 0.093876 0.024235 0.17782 0.1399 0.13977 0.16742 0.19502 0.077876 -0.0032552 0.0050911 -0.002959 0.0061186 0.20786 0 0 -0.085038 0 -0.12065 0.0074345 0.056634 0 0
4.1758 0.074165 0.063493 0.20443 0.14444 0 0.10841 0.03767 0.015888 -0.032608 0.02906 -0.18032 -0.01975 0.06267 0.053123 -0.091718 -0.11743 0.12901 0.0048007 0.16379 0.16463 0.12484 0.1732 0.19625 0.081237 -0.0028269 0.0047464 -0.0025287 0.0062573 0.087538 0 0 -0.11801 0 -0.11348 0.014189 0.052977 0 0
4.1797 0.087123 0.080648 0.24706 0.19034 0 0.13959 0.045444 0.047553 -0.026246 0.036216 -0.17357 -1.1964 0.046955 0.058997 -0.093501 -0.13916 0.13314 -0.025374 0.12893 0.15315 0.091903 0.15308 0.15997 0.064958 -0.0028 0.0045716 -0.0030573 0.0064004 -0.24747 0 0 -0.10507 0 -0.107 0.020016 0.042447 0 0
4.1836 0.10112 0.10039 0.14613 0.15364 0 0.12591 0.054015 0.070816 -0.00036943 0.032305 -0.082388 -2.3758 0.015081 0.049355 -0.10497 -0.17155 0.098112 -0.066841 0.071593 0.098195 0.039753 0.10538 0.083039 0.026752 -0.0034714 0.0046441 -0.0039706 0.0060777 -0.80164 0 0 -0.045642 0 -0.10276 0.023868 0.027014 0 0
4.1875 0.11717 0.11766 0.0091933 0.075637 0 0.089543 0.071608 0.082254 0.044647 0.035634 0.054155 -3.5428 -0.032585 0.022019 -0.12924 -0.21991 0.034212 -0.1222 -0.012837 0.012752 -0.035268 0.026365 -0.023899 -0.039921 -0.0046498 0.0049483 -0.0044541 0.0051209 -1.5158 0 0 0.038164 0 -0.10426 0.020965 0.011331 0 0
4.1914 0.1329 0.12867 -0.040075 0.023436 0 0.06586 0.10323 0.089317 0.099022 0.064771 0.17082 -4.6757 -0.082051 -0.013789 -0.16085 -0.27806 -0.037983 -0.18519 -0.11139 -0.078794 -0.1218 -0.067391 -0.14175 -0.12286 -0.0057619 0.005347 -0.0042094 0.0039259 -2.2862 0 0 0.11695 0 -0.11024 0.0096364 -0.00088931 0 0
4.1953 0.14513 0.13382 0.038457 0.041199 0 0.080819 0.14381 0.10588 0.14898 0.11927 0.21917 -5.7661 -0.12693 -0.043739 -0.19685 -0.34196 -0.10115 -0.25257 -0.21804 -0.15702 -0.21454 -0.16933 -0.25463 -0.2159 -0.0062522 0.0056327 -0.0036345 0.0031071 -2.9917 0 0 0.16932 0 -0.11913 -0.0099302 -0.0096841 0 0
4.1992 0.1527 0.13684 0.18338 0.12159 0 0.13472 0.17916 0.14032 0.18453 0.17718 0.20061 -6.829 -0.16275 -0.060315 -0.23453 -0.40786 -0.151 -0.32128 -0.32753 -0.21936 -0.30899 -0.27445 -0.35849 -0.31359 -0.006005 0.0056626 -0.003336 0.0028758 -3.5404 0 0 0.19096 0 -0.12937 -0.036617 -0.01573 0 0
4.2031 0.15692 0.14154 0.29543 0.21423 0 0.20044 0.19627 0.18593 0.20438 0.21286 0.16466 -7.8897 -0.18497 -0.069492 -0.27007 -0.47026 -0.19632 -0.38686 -0.43292 -0.27868 -0.39943 -0.37749 -0.45927 -0.40861 -0.0054491 0.0054673 -0.0035454 0.0028103 -3.9207 0 0 0.19587 0 -0.13861 -0.067545 -0.020996 0 0
4.207 0.15974 0.14914 0.3153 0.26164 0 0.23884 0.19454 0.2241 0.21527 0.21845 0.17159 -8.9601 -0.19614 -0.0851 -0.29796 -0.52182 -0.24963 -0.44221 -0.52357 -0.34985 -0.47843 -0.47249 -0.56203 -0.49015 -0.0052124 0.005207 -0.0040156 0.0022902 -4.2122 0 0 0.20836 0 -0.14456 -0.092898 -0.029483 0 0
4.2109 0.16257 0.15826 0.25425 0.23745 0 0.22498 0.18715 0.23929 0.2269 0.2086 0.24604 -10.025 -0.20495 -0.11538 -0.31789 -0.56289 -0.31497 -0.48633 -0.5971 -0.43458 -0.54547 -0.55755 -0.66129 -0.55611 -0.005571 0.0049974 -0.0043991 0.0011589 -4.5254 0 0 0.24661 0 -0.14865 -0.1072 -0.041325 0 0
4.2148 0.16661 0.16691 0.17129 0.16344 0 0.16877 0.19017 0.23287 0.24538 0.20544 0.357 -11.053 -0.21493 -0.15434 -0.32987 -0.59375 -0.38172 -0.51843 -0.65125 -0.51681 -0.59949 -0.62967 -0.74164 -0.60471 -0.0061823 0.0047845 -0.0046146 -7.9962e-05 -4.9041 0 0 0.30641 0 -0.15228 -0.10848 -0.055411 0 0
4.2188 0.17306 0.17418 0.13022 0.095585 0 0.11265 0.20914 0.22223 0.26856 0.21931 0.44007 -12.023 -0.2287 -0.18635 -0.33446 -0.61524 -0.43028 -0.53834 -0.68456 -0.57275 -0.63984 -0.68567 -0.788 -0.63491 -0.0063961 0.0044155 -0.004811 -0.00074507 -5.2761 0 0 0.35902 0 -0.15708 -0.096235 -0.069996 0 0
4.2227 0.18185 0.18041 0.16586 0.087355 0 0.10305 0.23526 0.22535 0.28663 0.24287 0.4452 -12.941 -0.24585 -0.19971 -0.33293 -0.62778 -0.44617 -0.54508 -0.69243 -0.58801 -0.6627 -0.71435 -0.79611 -0.64241 -0.0058945 0.0038432 -0.005049 -0.00064205 -5.503 0 0 0.37014 0 -0.16611 -0.07328 -0.079835 0 0
4.2266 0.19025 0.18603 0.26737 0.1522 0 0.15461 0.25419 0.24462 0.28838 0.26082 0.37313 -13.834 -0.25758 -0.19627 -0.33046 -0.63466 -0.43179 -0.54499 -0.68493 -0.56806 -0.672 -0.71656 -0.77429 -0.63424 -0.0050429 0.003237 -0.005132 -0.00023111 -5.4939 0 0 0.328 0 -0.17831 -0.053433 -0.081769 0 0
4.2305 0.19426 0.19069 0.3803 0.25073 0 0.23574 0.25807 0.26483 0.26995 0.26286 0.27324 -14.721 -0.25848 -0.18842 -0.32912 -0.6359 -0.40521 -0.54132 -0.6689 -0.53354 -0.67008 -0.69625 -0.73604 -0.61464 -0.0045665 0.0028684 -0.00481 -0.00015211 -5.2791 0 0 0.2567 0 -0.19087 -0.043367 -0.076589 0 0
4.2344 0.19241 0.19346 0.43433 0.31491 0 0.2902 0.24958 0.26637 0.23896 0.24827 0.2062 -15.6 -0.24544 -0.187 -0.3299 -0.63058 -0.38593 -0.5358 -0.64873 -0.50402 -0.65807 -0.65687 -0.69107 -0.58606 -0.0048439 0.0028837 -0.004121 -0.00061701 -4.9756 0 0 0.19991 0 -0.20117 -0.046563 -0.065662 0 0
4.2383 0.18797 0.19379 0.39135 0.29644 0 0.27951 0.23575 0.24136 0.20968 0.22216 0.2006 -16.448 -0.21585 -0.19202 -0.33329 -0.61652 -0.37909 -0.52974 -0.62897 -0.48379 -0.63679 -0.6034 -0.64197 -0.55067 -0.0055309 0.0032044 -0.0034581 -0.0012709 -4.681 0 0 0.18613 0 -0.20532 -0.065334 -0.05164 0 0
4.2422 0.18611 0.19198 0.28156 0.20483 0 0.21266 0.21981 0.19914 0.19176 0.19136 0.23508 -17.25 -0.17571 -0.19422 -0.3371 -0.58973 -0.37207 -0.52267 -0.61285 -0.46099 -0.60756 -0.54893 -0.58708 -0.51067 -0.0059177 0.003647 -0.0032456 -0.0015959 -4.3959 0 0 0.20515 0 -0.19751 -0.091913 -0.041336 0 0
4.2461 0.18807 0.18863 0.18789 0.10357 0 0.13859 0.19997 0.15829 0.18241 0.16373 0.25671 -18.012 -0.14011 -0.18477 -0.33811 -0.555 -0.34694 -0.51344 -0.59721 -0.42042 -0.57533 -0.50378 -0.52486 -0.46877 -0.0056561 0.0041023 -0.0035417 -0.0013878 -4.0465 0 0 0.21735 0 -0.18115 -0.11075 -0.037038 0 0
4.25 0.18864 0.18384 0.17895 0.063161 0 0.10754 0.17511 0.13367 0.16947 0.14709 0.22085 -18.756 -0.11622 -0.16318 -0.33464 -0.51573 -0.29763 -0.50132 -0.57937 -0.35847 -0.54237 -0.47114 -0.45612 -0.42579 -0.0050951 0.0045609 -0.0039782 -0.00083998 -3.5794 0 0 0.18846 0 -0.1587 -0.11431 -0.038268 0 0
4.2539 0.18075 0.17697 0.24597 0.106 0 0.13263 0.1493 0.12835 0.14355 0.14421 0.12441 -19.498 -0.10952 -0.13698 -0.32545 -0.47594 -0.23659 -0.48588 -0.55684 -0.28779 -0.511 -0.45258 -0.38464 -0.38259 -0.0048772 0.0049749 -0.004116 -0.00024645 -3.0343 0 0 0.1198 0 -0.13315 -0.096878 -0.043592 0 0
4.2578 0.16308 0.16744 0.30768 0.18857 0 0.18222 0.1292 0.13403 0.10813 0.14785 0.010611 -20.232 -0.12548 -0.11525 -0.30898 -0.44422 -0.18528 -0.46695 -0.52599 -0.22861 -0.4857 -0.44788 -0.31789 -0.34103 -0.0052466 0.0051662 -0.0038711 0.00028268 -2.5316 0 0 0.047801 0 -0.11014 -0.052398 -0.048258 0 0
4.2617 0.1427 0.15572 0.28635 0.23728 0 0.20741 0.11738 0.13748 0.077962 0.14401 -0.058347 -20.94 -0.15008 -0.10265 -0.28904 -0.42753 -0.15781 -0.44769 -0.49137 -0.19478 -0.46966 -0.44664 -0.26683 -0.30484 -0.0058162 0.0049515 -0.0035959 0.00080295 -2.1918 0 0 0.0143 0 -0.094491 0.0029065 -0.045749 0 0
4.2656 0.12926 0.1435 0.1843 0.20903 0 0.18136 0.10974 0.12892 0.067161 0.12402 -0.043403 -21.608 -0.16965 -0.098405 -0.26976 -0.42491 -0.15228 -0.43072 -0.46032 -0.18596 -0.46295 -0.44327 -0.24195 -0.27715 -0.0060221 0.0043838 -0.0037279 0.001325 -2.0613 0 0 0.03365 0 -0.085831 0.052577 -0.035873 0 0
4.2695 0.12618 0.13286 0.083815 0.12561 0 0.1193 0.10062 0.10881 0.077947 0.094606 0.04247 -22.238 -0.17605 -0.09904 -0.25409 -0.43479 -0.15616 -0.41783 -0.43878 -0.19076 -0.46584 -0.43615 -0.24585 -0.26129 -0.0057324 0.0038272 -0.0043363 0.0017223 -2.0991 0 0 0.083584 0 -0.083519 0.085839 -0.020077 0 0
4.2734 0.12792 0.12505 0.067548 0.053216 0 0.065047 0.090191 0.089011 0.099942 0.074414 0.14032 -22.846 -0.16178 -0.10096 -0.24522 -0.45416 -0.15862 -0.41077 -0.43348 -0.19651 -0.47827 -0.42523 -0.26858 -0.26113 -0.0053357 0.0037173 -0.0049943 0.0018703 -2.2188 0 0 0.12491 0 -0.086245 0.09198 -0.0013746 0 0
4.2773 0.12611 0.11996 0.13785 0.045975 0 0.056285 0.085147 0.085447 0.11933 0.077975 0.18514 -23.442 -0.12325 -0.1015 -0.24919 -0.47388 -0.15785 -0.41247 -0.45698 -0.1973 -0.50021 -0.41996 -0.29211 -0.28772 -0.0052498 0.004193 -0.0051198 0.0018209 -2.3395 0 0 0.1317 0 -0.091906 0.057764 0.0088695 0 0
4.2813 0.11808 0.11665 0.21573 0.1023 0 0.095808 0.091391 0.105 0.12855 0.10199 0.15271 -24.022 -0.083163 -0.099315 -0.26182 -0.48565 -0.15827 -0.41919 -0.49709 -0.19543 -0.52529 -0.42978 -0.3027 -0.33355 -0.0054448 0.0049477 -0.0045031 0.0017759 -2.4149 0 0 0.10803 0 -0.098678 0.0067496 0.0054973 0 0
4.2852 0.10886 0.11434 0.21901 0.16973 0 0.15006 0.1064 0.13672 0.12846 0.12759 0.077573 -24.581 -0.054257 -0.095124 -0.28078 -0.48735 -0.16329 -0.42933 -0.54584 -0.1972 -0.55087 -0.45888 -0.30144 -0.39476 -0.0055217 0.0054537 -0.003561 0.0018788 -2.4374 0 0 0.08062 0 -0.10717 -0.047945 -0.011926 0 0
4.2891 0.10501 0.11285 0.13999 0.19086 0 0.17521 0.12015 0.15743 0.12387 0.1367 0.026009 -25.121 -0.047537 -0.091736 -0.3033 -0.47832 -0.17184 -0.4413 -0.59449 -0.20748 -0.57444 -0.50919 -0.30277 -0.46613 -0.0052202 0.0053602 -0.0030683 0.0020639 -2.4309 0 0 0.076292 0 -0.11809 -0.093726 -0.041884 0 0
4.293 0.10732 0.11215 0.047084 0.1497 0 0.15065 0.12442 0.15027 0.11894 0.12686 0.04338 -25.652 -0.078528 -0.092151 -0.32474 -0.45983 -0.18105 -0.45295 -0.62769 -0.2265 -0.59205 -0.58072 -0.32106 -0.53776 -0.004739 0.0047156 -0.0035511 0.0021272 -2.4366 0 0 0.10217 0 -0.13307 -0.1116 -0.078708 0 0
4.2969 0.11023 0.11164 0.014773 0.080894 0 0.094587 0.12084 0.121 0.11659 0.11095 0.11839 -26.18 -0.14075 -0.096771 -0.33895 -0.44147 -0.19004 -0.46211 -0.6322 -0.2497 -0.60083 -0.65486 -0.35691 -0.59143 -0.0045002 0.0038616 -0.0048231 0.0019339 -2.4901 0 0 0.1422 0 -0.15072 -0.095704 -0.10606 0 0
4.3008 0.10818 0.11009 0.055692 0.038501 0 0.049771 0.11909 0.095302 0.11964 0.10384 0.19425 -26.7 -0.21105 -0.1025 -0.34513 -0.42991 -0.19966 -0.46839 -0.6133 -0.27018 -0.60183 -0.71404 -0.39566 -0.62011 -0.0046589 0.0031548 -0.00606 0.0015456 -2.5963 0 0 0.17055 0 -0.16659 -0.061115 -0.11648 0 0
4.3047 0.10164 0.10659 0.11808 0.052743 0 0.050128 0.1266 0.097043 0.12978 0.10977 0.21726 -27.197 -0.27423 -0.10514 -0.34329 -0.42834 -0.20925 -0.47135 -0.57612 -0.28239 -0.59555 -0.74752 -0.41935 -0.61979 -0.0049449 0.0027807 -0.0063907 0.0011694 -2.7209 0 0 0.171 0 -0.17694 -0.018635 -0.10731 0 0
4.3086 0.096585 0.10192 0.1409 0.1091 0 0.094064 0.14055 0.12608 0.14444 0.12144 0.18066 -27.665 -0.31476 -0.10315 -0.33424 -0.43888 -0.21555 -0.47064 -0.52813 -0.28543 -0.58286 -0.74604 -0.42083 -0.58841 -0.005005 0.0027555 -0.0055595 0.0010094 -2.8123 0 0 0.14814 0 -0.17774 0.019395 -0.078164 0 0
4.3125 0.098423 0.098948 0.10646 0.16269 0 0.1458 0.15028 0.15716 0.15606 0.12875 0.12589 -28.111 -0.30506 -0.098975 -0.321 -0.46277 -0.21599 -0.46429 -0.48805 -0.28337 -0.56519 -0.69462 -0.40706 -0.52452 -0.0048141 0.00301 -0.0041397 0.0011463 -2.8346 0 0 0.1224 0 -0.1598 0.029057 -0.035786 0 0
4.3164 0.10722 0.10127 0.045021 0.17374 0 0.16427 0.14764 0.16214 0.15642 0.12695 0.1019 -28.548 -0.26236 -0.096731 -0.31032 -0.48971 -0.21223 -0.45352 -0.46839 -0.28177 -0.54744 -0.61993 -0.38983 -0.45339 -0.0046655 0.0034264 -0.0031202 0.0014812 -2.7851 0 0 0.11295 0 -0.12931 0.012721 -0.001567 0 0
4.3203 0.11858 0.11066 0.00099513 0.13698 0 0.13657 0.13448 0.13552 0.14269 0.11787 0.1203 -28.982 -0.20241 -0.098411 -0.30496 -0.51478 -0.20899 -0.43918 -0.47093 -0.28232 -0.53183 -0.53884 -0.3738 -0.38865 -0.0047805 0.003837 -0.0031842 0.0017455 -2.6823 0 0 0.12187 0 -0.092436 -0.022044 0.015004 0 0
4.3242 0.1282 0.12528 0.0006641 0.084695 0 0.088721 0.12022 0.09925 0.11952 0.10614 0.14698 -29.401 -0.14005 -0.10229 -0.30678 -0.53428 -0.20832 -0.42242 -0.49518 -0.28043 -0.52015 -0.46632 -0.354 -0.34175 -0.0050353 0.0040757 -0.0042394 0.0016162 -2.5435 0 0 0.13267 0 -0.055553 -0.067059 0.0076577 0 0
4.3281 0.13486 0.14028 0.04435 0.06232 0 0.064345 0.1127 0.082817 0.095442 0.096492 0.13626 -29.787 -0.097424 -0.10478 -0.31771 -0.54408 -0.20602 -0.4054 -0.53798 -0.26885 -0.51484 -0.42364 -0.32443 -0.32853 -0.0051367 0.0040896 -0.0055402 0.00095333 -2.3836 0 0 0.12506 0 -0.029314 -0.10888 -0.029784 0 0
4.332 0.13962 0.15074 0.11346 0.094059 0 0.088898 0.11229 0.097608 0.077881 0.093379 0.075394 -30.135 -0.096176 -0.10369 -0.33535 -0.54444 -0.19558 -0.39376 -0.58458 -0.24532 -0.51719 -0.42948 -0.28851 -0.35869 -0.0050063 0.0039897 -0.006267 1.3062e-05 -2.2367 0 0 0.093963 0 -0.028087 -0.12968 -0.08703 0 0
4.3359 0.14365 0.15504 0.17704 0.16321 0 0.14887 0.1146 0.12901 0.071366 0.10012 -0.00072256 -30.457 -0.12442 -0.099864 -0.3536 -0.5415 -0.17686 -0.39045 -0.62375 -0.21764 -0.52454 -0.47037 -0.26069 -0.41606 -0.0048812 0.003947 -0.0060915 -0.00062459 -2.1714 0 0 0.056436 0 -0.04919 -0.13167 -0.14258 0 0
4.3398 0.14767 0.15584 0.2004 0.22273 0 0.20309 0.11745 0.15169 0.078653 0.11629 -0.036728 -30.771 -0.17232 -0.096293 -0.36911 -0.53839 -0.1601 -0.39736 -0.6516 -0.20095 -0.53572 -0.53782 -0.25734 -0.49117 -0.0050074 0.0040129 -0.0053191 -0.0004904 -2.2662 0 0 0.039763 0 -0.089814 -0.11887 -0.18486 0 0
4.3438 0.15297 0.15767 0.16553 0.23024 0 0.21622 0.12364 0.15204 0.10058 0.13636 -0.0012894 -31.083 -0.22774 -0.0957 -0.37871 -0.5381 -0.15945 -0.41581 -0.66596 -0.20783 -0.54947 -0.6214 -0.28526 -0.5733 -0.0053254 0.0040577 -0.0045703 0.00030483 -2.5521 0 0 0.06024 0 -0.14533 -0.097231 -0.20351 0 0
4.3477 0.16102 0.16318 0.0931 0.18174 0 0.18631 0.13671 0.13752 0.13318 0.1531 0.088581 -31.381 -0.26678 -0.098745 -0.37728 -0.54443 -0.1808 -0.44817 -0.66705 -0.23894 -0.5647 -0.7028 -0.33735 -0.64289 -0.0055555 0.0039143 -0.0043021 0.0010688 -2.9721 0 0 0.11018 0 -0.20485 -0.079923 -0.18315 0 0
4.3516 0.17135 0.17098 0.037971 0.1167 0 0.14439 0.15541 0.12735 0.16628 0.16346 0.18142 -31.648 -0.27977 -0.10377 -0.36814 -0.55474 -0.21529 -0.48709 -0.66628 -0.2819 -0.58129 -0.76839 -0.3983 -0.68984 -0.0055754 0.003586 -0.0045284 0.001122 -3.4031 0 0 0.16371 0 -0.25345 -0.075651 -0.13922 0 0
4.3555 0.18044 0.1772 0.048009 0.088276 0 0.12783 0.17396 0.13588 0.18824 0.17103 0.22963 -31.871 -0.27234 -0.10806 -0.3555 -0.5659 -0.24601 -0.52726 -0.66931 -0.32005 -0.60049 -0.81842 -0.45466 -0.71609 -0.00559 0.0032885 -0.004892 0.00047462 -3.7331 0 0 0.19619 0 -0.28701 -0.08256 -0.086977 0 0
4.3594 0.18434 0.1794 0.11796 0.12141 0 0.15057 0.18782 0.16338 0.19483 0.18165 0.22151 -32.056 -0.25095 -0.10994 -0.34283 -0.57549 -0.26228 -0.56474 -0.67941 -0.34441 -0.62372 -0.85468 -0.50163 -0.72464 -0.0058506 0.0032603 -0.0049768 -0.00013057 -3.9367 0 0 0.20115 0 -0.30374 -0.097592 -0.038017 0 0
4.3633 0.18348 0.17922 0.18752 0.1932 0 0.19427 0.19825 0.19899 0.19387 0.19668 0.18498 -32.217 -0.22634 -0.11052 -0.33473 -0.58058 -0.26862 -0.59476 -0.69933 -0.3594 -0.65324 -0.88144 -0.54279 -0.7211 -0.0062745 0.0035283 -0.0046196 4.6327e-05 -4.085 0 0 0.19245 0 -0.30326 -0.11489 -0.0066306 0 0
4.3672 0.18417 0.18144 0.19468 0.25218 0 0.22567 0.20997 0.22954 0.19944 0.21136 0.16398 -32.362 -0.21752 -0.11364 -0.33743 -0.57874 -0.27971 -0.61187 -0.72771 -0.3778 -0.69206 -0.90824 -0.58488 -0.71907 -0.0064843 0.0038665 -0.0040216 0.00092315 -4.2828 0 0 0.19154 0 -0.29192 -0.12278 -0.0077793 0 0
4.3711 0.19413 0.19008 0.13675 0.26019 0 0.22425 0.22485 0.24664 0.21975 0.22026 0.18705 -32.489 -0.22452 -0.12329 -0.34799 -0.57369 -0.30607 -0.62032 -0.75701 -0.40913 -0.73609 -0.93852 -0.63177 -0.72572 -0.006275 0.0039892 -0.0035971 0.0015744 -4.5841 0 0 0.21102 0 -0.28086 -0.12073 -0.028142 0 0
4.375 0.21521 0.20495 0.076626 0.22152 0 0.19766 0.23927 0.24932 0.24991 0.22374 0.24929 -32.589 -0.24325 -0.1399 -0.36384 -0.56778 -0.34358 -0.62253 -0.78369 -0.45084 -0.78209 -0.97074 -0.68113 -0.74178 -0.0059341 0.0037779 -0.0036612 0.0011177 -4.955 0 0 0.24656 0 -0.274 -0.11112 -0.058592 0 0
4.3789 0.24045 0.22152 0.083587 0.17625 0 0.17412 0.24874 0.24371 0.27644 0.2282 0.31778 -32.655 -0.26794 -0.1587 -0.38185 -0.56337 -0.37659 -0.62124 -0.8046 -0.48967 -0.8262 -1.0023 -0.72493 -0.76638 -0.0059505 0.0033318 -0.0041741 -0.00036047 -5.3057 0 0 0.28121 0 -0.2742 -0.097431 -0.089201 0 0
4.3828 0.2586 0.23403 0.16562 0.16603 0 0.17993 0.25393 0.24003 0.28881 0.23966 0.35473 -32.69 -0.2859 -0.17232 -0.39559 -0.56431 -0.39117 -0.62075 -0.81493 -0.51192 -0.85947 -1.0256 -0.75357 -0.79467 -0.0063903 0.0028329 -0.0047501 -0.0018258 -5.5563 0 0 0.2977 0 -0.28361 -0.087598 -0.10262 0 0
4.3867 0.26223 0.23889 0.26063 0.20205 0 0.22004 0.2603 0.24656 0.28645 0.25737 0.34275 -32.704 -0.2887 -0.17608 -0.39992 -0.57046 -0.38648 -0.6238 -0.8152 -0.51422 -0.87462 -1.0358 -0.76152 -0.81713 -0.0067069 0.0024052 -0.0049619 -0.0022971 -5.6782 0 0 0.28993 0 -0.29663 -0.086891 -0.092589 0 0
4.3906 0.25226 0.2359 0.29506 0.25971 0 0.27507 0.27044 0.26291 0.27553 0.2739 0.29597 -32.708 -0.28067 -0.17158 -0.39566 -0.57883 -0.37426 -0.62891 -0.80778 -0.50601 -0.87158 -1.0355 -0.75136 -0.83126 -0.0063204 0.0021085 -0.0047176 -0.0018118 -5.6862 0 0 0.26676 0 -0.30833 -0.092015 -0.067074 0 0
4.3945 0.23551 0.2271 0.25099 0.2994 0 0.31445 0.27787 0.27843 0.26108 0.2808 0.25007 -32.702 -0.26661 -0.16519 -0.38414 -0.58689 -0.36805 -0.63401 -0.79374 -0.50147 -0.8505 -1.0273 -0.73267 -0.83658 -0.0053721 0.0020191 -0.0043716 -0.0013363 -5.6025 0 0 0.24602 0 -0.31546 -0.099078 -0.033446 0 0
4.3984 0.21867 0.21494 0.17695 0.29395 0 0.3149 0.27117 0.27928 0.24385 0.27391 0.23752 -32.671 -0.25345 -0.16268 -0.36776 -0.59147 -0.37218 -0.63608 -0.77417 -0.5077 -0.8126 -1.015 -0.71558 -0.83388 -0.0047433 0.0022438 -0.0044204 -0.0017031 -5.4353 0 0 0.24256 0 -0.31482 -0.10247 -0.0016833 0 0
4.4023 0.20446 0.20154 0.13715 0.24362 0 0.27253 0.24581 0.25976 0.2245 0.25447 0.26471 -32.592 -0.25366 -0.16491 -0.35312 -0.58599 -0.37989 -0.62645 -0.74967 -0.51866 -0.76209 -1.0048 -0.70302 -0.82704 -0.0051803 0.0028126 -0.0050163 -0.0026985 -5.1874 0 0 0.25762 0 -0.30058 -0.090138 0.0068682 0 0
4.4063 0.19253 0.18886 0.15381 0.17321 0 0.2036 0.2118 0.228 0.2077 0.22711 0.30685 -32.446 -0.26188 -0.16829 -0.34424 -0.57227 -0.38071 -0.60472 -0.72334 -0.51996 -0.71104 -0.99534 -0.68779 -0.82009 -0.0064198 0.0035683 -0.0057516 -0.0032841 -4.875 0 0 0.27681 0 -0.27636 -0.065899 -0.0070383 0 0
4.4102 0.18233 0.17874 0.19693 0.11771 0 0.13609 0.18716 0.20011 0.1993 0.19808 0.32468 -32.231 -0.27032 -0.16896 -0.34154 -0.55191 -0.36933 -0.57109 -0.69624 -0.50009 -0.66372 -0.98182 -0.65758 -0.81144 -0.0073209 0.0042071 -0.0059693 -0.0027236 -4.5293 0 0 0.27886 0 -0.24302 -0.03483 -0.039228 0 0
4.4141 0.17437 0.17218 0.22251 0.10455 0 0.096889 0.18197 0.18732 0.19857 0.17426 0.29171 -31.965 -0.27039 -0.16626 -0.34455 -0.52702 -0.34859 -0.5267 -0.66931 -0.45902 -0.62343 -0.95863 -0.60484 -0.79831 -0.0069674 0.0044695 -0.0053628 -0.0014152 -4.1761 0 0 0.24979 0 -0.20171 -0.00299 -0.083469 0 0
4.418 0.16907 0.16874 0.21396 0.13856 0 0.099425 0.18833 0.18743 0.19545 0.16066 0.21326 -31.675 -0.24546 -0.16224 -0.35087 -0.50142 -0.32521 -0.47401 -0.64353 -0.40744 -0.59381 -0.91358 -0.53387 -0.77203 -0.0056131 0.0043186 -0.0043097 -0.00053759 -3.8204 0 0 0.19295 0 -0.15346 0.017807 -0.12664 0 0
4.4219 0.1656 0.16699 0.18796 0.19645 0 0.13643 0.1871 0.18756 0.17833 0.15657 0.12382 -31.385 -0.18829 -0.1585 -0.35387 -0.48038 -0.30357 -0.42169 -0.61815 -0.35845 -0.57233 -0.84045 -0.45937 -0.72231 -0.0044479 0.0039518 -0.0035891 -0.00087732 -3.4574 0 0 0.12802 0 -0.1031 0.018226 -0.14938 0 0
4.4258 0.16235 0.16558 0.16935 0.23738 0 0.18242 0.16598 0.17519 0.14594 0.15441 0.064749 -31.102 -0.11343 -0.15422 -0.35074 -0.46432 -0.2831 -0.37543 -0.59115 -0.31931 -0.55389 -0.74979 -0.39735 -0.65152 -0.0044073 0.0036494 -0.0037086 -0.0020621 -3.0995 0 0 0.07944 0 -0.055344 0.0043478 -0.14888 0 0
4.4297 0.15844 0.16378 0.16812 0.22844 0 0.2076 0.13155 0.14748 0.11062 0.14488 0.057067 -30.811 -0.033387 -0.14738 -0.34051 -0.45252 -0.26085 -0.33838 -0.56093 -0.28956 -0.53599 -0.65108 -0.35534 -0.56312 -0.0052765 0.0036011 -0.0044624 -0.0029718 -2.7861 0 0 0.061899 0 -0.013565 -0.017536 -0.12549 0 0
4.4336 0.15412 0.16094 0.17937 0.16995 0 0.19678 0.10341 0.11248 0.088493 0.12533 0.087829 -30.494 0.036835 -0.13749 -0.32305 -0.44348 -0.23577 -0.31308 -0.52595 -0.26539 -0.51632 -0.55621 -0.3292 -0.46294 -0.0060148 0.0038279 -0.005141 -0.0028539 -2.5564 0 0 0.072108 0 0.018908 -0.039141 -0.082132 0 0
4.4375 0.14969 0.15572 0.19606 0.099318 0 0.16044 0.096156 0.083321 0.085283 0.10364 0.11953 -30.138 0.062341 -0.12664 -0.30032 -0.43177 -0.21077 -0.30422 -0.48408 -0.24474 -0.49318 -0.49696 -0.30869 -0.37099 -0.0058965 0.0042106 -0.005194 -0.0019748 -2.4096 0 0 0.091636 0 0.034122 -0.039982 -0.028988 0 0
4.4414 0.1446 0.14666 0.21421 0.06518 0 0.1269 0.10659 0.070705 0.09213 0.092229 0.11695 -29.745 0.04593 -0.11779 -0.27887 -0.41341 -0.19096 -0.30469 -0.44114 -0.22842 -0.47011 -0.4804 -0.28675 -0.30633 -0.0052109 0.004567 -0.0047072 -0.0011998 -2.2976 0 0 0.099052 0 0.036852 -0.017467 0.016406 0 0
4.4453 0.13782 0.13378 0.22702 0.089016 0 0.11899 0.11811 0.07786 0.095433 0.096813 0.073639 -29.322 -0.0013771 -0.11255 -0.26113 -0.38791 -0.18012 -0.31112 -0.40228 -0.21774 -0.45002 -0.50422 -0.2653 -0.27638 -0.0048089 0.0047429 -0.0042452 -0.0010445 -2.1699 0 0 0.084287 0 0.030784 0.023582 0.048522 0 0
4.4492 0.12913 0.11965 0.22272 0.14588 0 0.13337 0.1169 0.098924 0.090555 0.11044 0.018984 -28.879 -0.066361 -0.11044 -0.24864 -0.35583 -0.17817 -0.32068 -0.37246 -0.21251 -0.43548 -0.56313 -0.25332 -0.28537 -0.0050873 0.004699 -0.0042455 -0.0012359 -2.0306 0 0 0.056331 0 0.019679 0.076551 0.064193 0 0
4.4531 0.11959 0.10816 0.19494 0.18302 0 0.14212 0.10357 0.12124 0.085344 0.11895 -0.0014429 -28.417 -0.12532 -0.11011 -0.24261 -0.31948 -0.18143 -0.33006 -0.36001 -0.21183 -0.43047 -0.64611 -0.25913 -0.3374 -0.0055846 0.004547 -0.0045875 -0.0011798 -1.9483 0 0 0.038142 0 0.0093035 0.12858 0.061327 0 0
4.457 0.11067 0.10179 0.15435 0.16324 0 0.11851 0.089922 0.13185 0.090276 0.11324 0.039682 -27.937 -0.14152 -0.11062 -0.24036 -0.28777 -0.18524 -0.33597 -0.37148 -0.21606 -0.43717 -0.72208 -0.28312 -0.41738 -0.005603 0.0044687 -0.0047676 -0.00072561 -1.997 0 0 0.050192 0 0.0077021 0.15754 0.047507 0 0
4.4609 0.10337 0.099794 0.12398 0.096861 0 0.065618 0.08589 0.1259 0.10596 0.09735 0.12716 -27.443 -0.11531 -0.11155 -0.23764 -0.26636 -0.18677 -0.33869 -0.39836 -0.22657 -0.45101 -0.77363 -0.31648 -0.49976 -0.0050777 0.0045413 -0.0044809 -0.00035368 -2.1771 0 0 0.093166 0 0.014708 0.16192 0.033452 0 0
4.4648 0.098106 0.099162 0.1186 0.034532 0 0.020258 0.090815 0.11079 0.1212 0.08513 0.20966 -26.942 -0.052911 -0.11264 -0.23249 -0.25802 -0.18626 -0.33855 -0.43452 -0.24287 -0.46928 -0.79471 -0.34654 -0.5717 -0.0046624 0.0046237 -0.0039949 -0.00060564 -2.3954 0 0 0.14386 0 0.02896 0.14457 0.023741 0 0
4.4688 0.095148 0.097353 0.12938 0.025853 0 0.024304 0.097015 0.10097 0.1237 0.088912 0.23539 -26.437 0.034614 -0.11357 -0.22326 -0.26437 -0.18595 -0.3361 -0.47263 -0.2605 -0.4889 -0.78275 -0.3645 -0.62168 -0.0049429 0.0044589 -0.0039156 -0.0014244 -2.5309 0 0 0.17051 0 0.048131 0.11125 0.022052 0 0
4.4727 0.094371 0.094176 0.13215 0.078276 0 0.085914 0.099889 0.10583 0.11229 0.10957 0.19136 -25.927 0.11673 -0.11429 -0.20805 -0.28613 -0.1877 -0.33182 -0.49655 -0.27298 -0.5038 -0.73984 -0.36986 -0.63154 -0.0057169 0.0039455 -0.0045699 -0.0021402 -2.5323 0 0 0.15773 0 0.066194 0.079058 0.032193 0 0
4.4766 0.094601 0.091143 0.11217 0.1503 0 0.16581 0.10261 0.12081 0.098512 0.13533 0.11487 -25.403 0.1627 -0.1148 -0.18973 -0.31058 -0.19125 -0.32633 -0.49844 -0.27674 -0.51061 -0.69209 -0.36846 -0.6119 -0.0061926 0.0033123 -0.0056269 -0.0021142 -2.4538 0 0 0.12055 0 0.077712 0.066811 0.048227 0 0
4.4805 0.093927 0.089381 0.079546 0.18436 0 0.20432 0.11058 0.13091 0.095846 0.14942 0.065777 -24.859 0.16917 -0.11453 -0.17035 -0.32938 -0.19446 -0.31933 -0.48018 -0.27412 -0.50919 -0.65143 -0.36631 -0.57411 -0.0058808 0.0029716 -0.0063467 -0.0013589 -2.3944 0 0 0.093094 0 0.082604 0.077019 0.065959 0 0
4.4844 0.091599 0.088572 0.058855 0.15237 0 0.16896 0.12272 0.12424 0.10709 0.14091 0.079726 -24.295 0.1384 -0.11233 -0.15128 -0.3365 -0.19525 -0.31039 -0.44484 -0.27066 -0.49971 -0.6244 -0.36409 -0.52671 -0.0051516 0.0031456 -0.0062284 -0.00050823 -2.3957 0 0 0.099285 0 0.081739 0.10862 0.082567 0 0
4.4883 0.089645 0.087939 0.064492 0.077579 0 0.082324 0.13022 0.10316 0.12154 0.11223 0.13965 -23.715 0.079417 -0.10779 -0.13395 -0.32481 -0.19314 -0.29878 -0.39828 -0.26888 -0.48274 -0.61574 -0.3565 -0.48008 -0.0048094 0.0036421 -0.0054442 -0.00020337 -2.3987 0 0 0.13044 0 0.077405 0.15647 0.095043 0 0
4.4922 0.091686 0.087796 0.087889 0.01609 0 0.0057938 0.12489 0.082203 0.1241 0.078704 0.18912 -23.122 0.026333 -0.10256 -0.11949 -0.2901 -0.1891 -0.28381 -0.35618 -0.26459 -0.46139 -0.61903 -0.33685 -0.44764 -0.0051766 0.0040412 -0.0046628 -0.00052232 -2.3014 0 0 0.15129 0 0.075862 0.19996 0.10124 0 0
4.4961 0.099169 0.089624 0.10906 0.013407 0 -0.0079026 0.10833 0.074597 0.10776 0.059493 0.17743 -22.516 0.0014804 -0.099725 -0.10699 -0.24568 -0.18389 -0.2674 -0.32699 -0.25019 -0.44062 -0.61879 -0.30316 -0.4283 -0.0057341 0.004126 -0.0044585 -0.000973 -2.0644 0 0 0.13088 0 0.079143 0.22536 0.10384 0 0
4.5 0.10872 0.094471 0.11833 0.069952 0 0.046202 0.091781 0.080711 0.078796 0.064646 0.10028 -21.89 0.0097114 -0.10111 -0.096437 -0.19958 -0.17712 -0.251 -0.31246 -0.22238 -0.42284 -0.60877 -0.26134 -0.4204 -0.0057315 0.0040879 -0.0048671 -0.00098155 -1.7628 0 0 0.071572 0 0.086446 0.22915 0.10396 0 0
4.5039 0.11421 0.10161 0.12415 0.14177 0 0.12541 0.086192 0.089343 0.051455 0.087075 0.003707 -21.242 0.050918 -0.1051 -0.087957 -0.16007 -0.16821 -0.23621 -0.31247 -0.18704 -0.41025 -0.58454 -0.22295 -0.42147 -0.0050678 0.0042553 -0.0054628 -0.00037374 -1.5368 0 0 0.009517 0 0.096002 0.21065 0.10263 0 0
4.5078 0.11242 0.10911 0.13967 0.17528 0 0.17555 0.092231 0.089769 0.03769 0.10703 -0.050904 -20.577 0.11378 -0.10779 -0.083044 -0.14221 -0.15839 -0.22668 -0.3235 -0.15641 -0.40709 -0.54368 -0.19926 -0.4279 -0.0044408 0.0046306 -0.0058011 0.00055526 -1.4888 0 0 -0.014406 0 0.10193 0.17445 0.10047 0 0
4.5117 0.10691 0.11573 0.16418 0.14894 0 0.17143 0.10054 0.082126 0.040455 0.10762 -0.032285 -19.904 0.16242 -0.10668 -0.083143 -0.14989 -0.15101 -0.22474 -0.33361 -0.14056 -0.41386 -0.50053 -0.19539 -0.43524 -0.004587 0.0047888 -0.0057632 0.0013514 -1.6189 0 0 0.012347 0 0.097427 0.14061 0.097104 0 0
4.5156 0.10558 0.12186 0.18092 0.089579 0 0.1302 0.102 0.076481 0.054557 0.089411 0.039956 -19.227 0.18139 -0.10312 -0.088471 -0.17638 -0.14927 -0.23013 -0.33862 -0.14073 -0.42904 -0.46643 -0.20849 -0.44329 -0.0054539 0.004328 -0.0055089 0.00175 -1.8475 0 0 0.06566 0 0.082095 0.11817 0.091913 0 0
4.5195 0.11373 0.12855 0.17445 0.050788 0 0.091621 0.097613 0.082837 0.072555 0.070751 0.11315 -18.54 0.16423 -0.10069 -0.099169 -0.21613 -0.15331 -0.24273 -0.33787 -0.1503 -0.45184 -0.44848 -0.23107 -0.45275 -0.006221 0.003416 -0.0051916 0.0017753 -2.0909 0 0 0.10682 0 0.056746 0.11058 0.084464 0 0
4.5234 0.12909 0.13568 0.14923 0.070222 0 0.085646 0.097924 0.10248 0.090104 0.072285 0.14194 -17.83 0.10857 -0.1012 -0.11514 -0.26164 -0.15997 -0.26206 -0.3326 -0.16213 -0.48128 -0.45336 -0.25694 -0.46503 -0.0061492 0.002781 -0.0048079 0.0015854 -2.3161 0 0 0.11404 0 0.023578 0.11893 0.074371 0 0
4.5273 0.14394 0.14171 0.12879 0.13958 0 0.11308 0.11226 0.12802 0.10717 0.099033 0.12001 -17.088 0.028087 -0.10286 -0.13517 -0.29728 -0.16631 -0.28678 -0.33259 -0.17555 -0.51559 -0.4876 -0.28589 -0.48372 -0.0053473 0.0030404 -0.0043408 0.0012703 -2.5379 0 0 0.096624 0 -0.0089225 0.13483 0.061823 0 0
4.5313 0.15205 0.14534 0.13377 0.21094 0 0.15053 0.13854 0.15002 0.12563 0.13671 0.081208 -16.318 -0.042904 -0.103 -0.15501 -0.31871 -0.17354 -0.31209 -0.34445 -0.19674 -0.5501 -0.53405 -0.32347 -0.50719 -0.0046534 0.0040199 -0.0039736 0.00079968 -2.782 0 0 0.083081 0 -0.032996 0.14318 0.049395 0 0
4.5352 0.15353 0.14711 0.15936 0.23433 0 0.17135 0.16398 0.16335 0.14645 0.16549 0.071874 -15.533 -0.091576 -0.10215 -0.17277 -0.32671 -0.18709 -0.33591 -0.36939 -0.23238 -0.58263 -0.58517 -0.37585 -0.5342 -0.0047847 0.0048287 -0.0040428 0.0001493 -3.0608 0 0 0.096984 0 -0.046108 0.13931 0.038567 0 0
4.5391 0.15306 0.14896 0.1755 0.19635 0 0.16538 0.17613 0.16863 0.16856 0.17743 0.11625 -14.741 -0.10902 -0.10453 -0.18676 -0.32365 -0.21181 -0.35632 -0.40662 -0.2825 -0.61106 -0.63399 -0.44346 -0.56323 -0.0056484 0.0047146 -0.0047031 -0.00053993 -3.3746 0 0 0.14123 0 -0.046974 0.12088 0.030733 0 0
4.543 0.15398 0.15189 0.15333 0.12943 0 0.14453 0.17375 0.17028 0.18976 0.18057 0.19953 -13.939 -0.087586 -0.11374 -0.19436 -0.31564 -0.24634 -0.37018 -0.45132 -0.33849 -0.63148 -0.67143 -0.51808 -0.59138 -0.0064854 0.0038605 -0.0056513 -0.00096062 -3.7148 0 0 0.19975 0 -0.035015 0.088639 0.02834 0 0
4.5469 0.15508 0.15441 0.095988 0.085482 0 0.13214 0.1669 0.17373 0.20787 0.18712 0.27939 -13.109 -0.046776 -0.12822 -0.19493 -0.31422 -0.28228 -0.37585 -0.48762 -0.38794 -0.64103 -0.69444 -0.58575 -0.61433 -0.0066298 0.0032588 -0.0062684 -0.00085686 -4.0501 0 0 0.25046 0 -0.017347 0.057239 0.032216 0 0
4.5508 0.15315 0.15369 0.04391 0.09601 0 0.14425 0.1664 0.1826 0.22118 0.1994 0.31623 -12.24 -0.0079257 -0.1417 -0.19009 -0.32209 -0.30938 -0.37466 -0.50735 -0.42197 -0.64055 -0.70702 -0.63363 -0.6303 -0.0060946 0.0037187 -0.0061238 -0.00029852 -4.3137 0 0 0.2777 0 3.4093e-05 0.036608 0.04066 0 0
4.5547 0.14788 0.14844 0.04447 0.14984 0 0.17561 0.17345 0.19573 0.2284 0.20854 0.30019 -11.332 0.018559 -0.14877 -0.18042 -0.33884 -0.32259 -0.36703 -0.5067 -0.43925 -0.63002 -0.71054 -0.65564 -0.63749 -0.0054547 0.004997 -0.0053743 0.00027352 -4.4243 0 0 0.27805 0 0.014496 0.030989 0.052613 0 0
4.5586 0.14281 0.14061 0.10862 0.20404 0 0.2013 0.1795 0.20597 0.22876 0.20554 0.25528 -10.402 0.024286 -0.1497 -0.16663 -0.36237 -0.32441 -0.35362 -0.48368 -0.44409 -0.60976 -0.70638 -0.65321 -0.63421 -0.0052431 0.0059766 -0.0046381 0.00036557 -4.3389 0 0 0.25932 0 0.024071 0.042746 0.066741 0 0
4.5625 0.1411 0.13396 0.19365 0.21707 0 0.19486 0.17601 0.2038 0.22223 0.1912 0.21836 -9.4656 0.003772 -0.14937 -0.14914 -0.38329 -0.32103 -0.33464 -0.43853 -0.44091 -0.57894 -0.69113 -0.6311 -0.6139 -0.0054919 0.0057552 -0.0044333 -0.00010974 -4.0913 0 0 0.23494 0 0.027365 0.069358 0.080106 0 0
4.5664 0.14085 0.13086 0.23281 0.17824 0 0.15057 0.16336 0.1848 0.20912 0.17375 0.20941 -8.5242 -0.021526 -0.15148 -0.13074 -0.39277 -0.31593 -0.31326 -0.38908 -0.42996 -0.54334 -0.6645 -0.59246 -0.58012 -0.0058046 0.004543 -0.0047221 -0.00068196 -3.7673 0 0 0.21545 0 0.028176 0.093517 0.090267 0 0
4.5703 0.13611 0.13033 0.19101 0.11294 0 0.091837 0.14941 0.15473 0.18907 0.15835 0.21636 -7.5679 -0.040712 -0.15433 -0.11283 -0.38861 -0.30704 -0.2904 -0.34212 -0.4075 -0.50511 -0.62556 -0.53728 -0.53448 -0.0057918 0.0034378 -0.0050141 -0.0007162 -3.4308 0 0 0.20103 0 0.027546 0.10804 0.096432 0 0
4.5742 0.1233 0.12907 0.098017 0.062726 0 0.056028 0.13965 0.12613 0.16102 0.14194 0.20682 -6.5866 -0.045698 -0.15256 -0.096717 -0.37025 -0.28941 -0.26663 -0.30217 -0.36979 -0.4659 -0.5742 -0.46507 -0.47892 -0.0054192 0.0033056 -0.0049133 -5.0863e-05 -3.072 0 0 0.18112 0 0.025927 0.10827 0.098203 0 0
4.5781 0.10639 0.12437 0.026201 0.05627 0 0.065834 0.1303 0.10825 0.12527 0.1195 0.15707 -5.5799 -0.027677 -0.14265 -0.084423 -0.33868 -0.26033 -0.24224 -0.27272 -0.31723 -0.42735 -0.51078 -0.37924 -0.41627 -0.0049888 0.0039311 -0.00453 0.00075708 -2.6363 0 0 0.14396 0 0.022822 0.090264 0.095299 0 0
4.582 0.094701 0.11611 0.029002 0.091042 0 0.1103 0.11288 0.099583 0.086468 0.093289 0.074311 -4.5555 0.0090274 -0.12613 -0.077583 -0.30319 -0.22218 -0.21692 -0.24823 -0.25558 -0.38992 -0.4434 -0.28907 -0.35456 -0.0048427 0.0043194 -0.0043224 0.00091631 -2.112 0 0 0.089535 0 0.016321 0.062284 0.089826 0 0
4.5859 0.094354 0.10627 0.094565 0.13683 0 0.15259 0.085802 0.090614 0.053879 0.072616 -0.0065253 -3.5181 0.048858 -0.1076 -0.074363 -0.27151 -0.18131 -0.19058 -0.22032 -0.19402 -0.35244 -0.38063 -0.20755 -0.29932 -0.0050716 0.0038045 -0.0045467 0.00021553 -1.5853 0 0 0.033899 0 0.0069945 0.037448 0.084706 0 0
4.5898 0.10156 0.096924 0.15741 0.15728 0 0.15876 0.059505 0.074097 0.036637 0.063345 -0.048834 -2.464 0.084005 -0.090483 -0.073359 -0.24615 -0.14492 -0.16331 -0.1855 -0.14177 -0.31416 -0.32649 -0.14627 -0.25328 -0.0054521 0.002774 -0.0049327 -0.00065866 -1.1929 0 0 -0.001237 0 -0.0038908 0.022132 0.081371 0 0
4.5938 0.10464 0.088432 0.15758 0.1346 0 0.12323 0.047664 0.052317 0.036518 0.059927 -0.04171 -1.3863 0.10759 -0.075741 -0.072864 -0.22839 -0.11852 -0.13539 -0.14142 -0.10535 -0.27439 -0.284 -0.11042 -0.21839 -0.0056429 0.0022355 -0.0049696 -0.00071415 -1.0055 0 0 -0.0059292 0 -0.014501 0.021524 0.081023 0 0
4.5977 0.093627 0.079283 0.092255 0.080775 0 0.069868 0.052234 0.03403 0.044724 0.050699 -0.0063967 -0.2856 0.11217 -0.064041 -0.069049 -0.21657 -0.10466 -0.10834 -0.089079 -0.087075 -0.23282 -0.25605 -0.096804 -0.19753 -0.0054882 0.0027032 -0.0045114 0.00035535 -0.95271 0 0 0.0094122 0 -0.019001 0.041007 0.085135 0 0
4.6016 0.068815 0.067244 0.013479 0.027649 0 0.029578 0.058819 0.025063 0.047064 0.031533 0.022252 0.82724 0.10861 -0.057557 -0.060365 -0.20253 -0.10204 -0.084598 -0.040819 -0.084332 -0.19226 -0.23358 -0.09606 -0.18403 -0.005191 0.0036161 -0.0040258 0.0017814 -0.87331 0 0 0.022874 0 -0.014264 0.068332 0.091283 0 0
4.6055 0.04043 0.050929 -0.021854 0.00311 0 0.015933 0.049511 0.023022 0.034582 0.011901 0.022803 1.9399 0.10534 -0.058055 -0.047795 -0.18317 -0.1054 -0.065603 -0.0038375 -0.090146 -0.15533 -0.21134 -0.098072 -0.17388 -0.0051773 0.0039283 -0.0041565 0.0023992 -0.65298 0 0 0.019602 0 -0.0012078 0.094983 0.097489 0 0
4.6094 0.019765 0.030871 0.00020724 0.010786 0 0.019105 0.021675 0.02121 0.010857 0.0050633 0.00091488 3.0494 0.10796 -0.063393 -0.032718 -0.15724 -0.10759 -0.052455 0.017191 -0.095924 -0.12427 -0.18628 -0.097419 -0.16443 -0.0057042 0.0032472 -0.0050168 0.0017721 -0.32584 0 0 0.0032083 0 0.018388 0.11511 0.1023 0 0
4.6133 0.0099924 0.0095353 0.047048 0.028686 0 0.019645 -0.0071245 0.016147 -0.010678 0.012531 -0.019229 4.163 0.1223 -0.067583 -0.017666 -0.12475 -0.10397 -0.046529 0.017552 -0.096076 -0.10215 -0.15592 -0.095314 -0.15308 -0.0065343 0.0022996 -0.0059706 0.00062779 -0.042043 0 0 -0.0095651 0 0.040896 0.12236 0.10398 0 0
4.6172 0.0047136 -0.0098736 0.075051 0.027648 0 0.0061343 -0.015169 0.0096717 -0.017412 0.020694 -0.01612 5.2883 0.14791 -0.065878 -0.0084345 -0.092 -0.095928 -0.047748 0.00018882 -0.091571 -0.091404 -0.12284 -0.096303 -0.13801 -0.0070256 0.0022084 -0.0061918 0.00013316 0.069942 0 0 -0.0046741 0 0.055969 0.11443 0.10162 0 0
4.6211 -0.0051467 -0.025318 0.064503 -0.0050971 0 -0.018839 0.0011731 0.0040812 -0.0071517 0.01457 0.012879 6.4227 0.17349 -0.059853 -0.0058932 -0.06529 -0.089526 -0.051141 -0.019028 -0.08862 -0.085939 -0.092986 -0.10185 -0.12042 -0.0066556 0.003326 -0.0054745 0.00072396 0.020064 0 0 0.017641 0 0.059393 0.10132 0.098005 0 0
4.625 -0.023096 -0.037251 0.024558 -0.055873 0 -0.04539 0.021764 -0.002435 0.010894 -0.006066 0.051002 7.5538 0.19305 -0.056114 -0.0094385 -0.046557 -0.088793 -0.053767 -0.032021 -0.09192 -0.0817 -0.068626 -0.10592 -0.1002 -0.0055395 0.0048372 -0.0044661 0.0016948 -0.050474 0 0 0.044066 0 0.050425 0.088327 0.095033 0 0
4.6289 -0.045005 -0.04817 -0.024262 -0.095442 0 -0.065231 0.020568 -0.013652 0.023156 -0.02656 0.074466 8.6686 0.20154 -0.058691 -0.017621 -0.036435 -0.089198 -0.052616 -0.031575 -0.097311 -0.074281 -0.050915 -0.096681 -0.076842 -0.0044118 0.0055451 -0.0040554 0.0019842 0.016375 0 0 0.058257 0 0.029824 0.080439 0.094621 0 0
4.6328 -0.064282 -0.060563 -0.064057 -0.10163 0 -0.074648 -0.010194 -0.02939 0.019779 -0.034254 0.067136 9.762 0.19293 -0.06274 -0.025931 -0.032426 -0.078285 -0.041758 -0.0070803 -0.091031 -0.0547 -0.038018 -0.06382 -0.046925 -0.0040047 0.005028 -0.0045135 0.001344 0.2859 0 0 0.049991 0 0.0019868 0.084785 0.10034 0 0
4.6367 -0.078427 -0.074997 -0.080578 -0.076162 0 -0.073486 -0.053945 -0.044566 -0.0020189 -0.033925 0.028446 10.836 0.17593 -0.057049 -0.027158 -0.023382 -0.044768 -0.019363 0.036005 -0.058261 -0.019056 -0.018727 -0.0056817 -0.0065652 -0.0043801 0.0039986 -0.0052494 0.00066477 0.7185 0 0 0.018255 0 -0.020263 0.099594 0.11229 0 0
4.6406 -0.09043 -0.090078 -0.065036 -0.043866 0 -0.065955 -0.087674 -0.056083 -0.039064 -0.044069 -0.028024 11.896 0.16016 -0.034183 -0.019303 -0.0033811 0.010923 0.012649 0.088347 0.0047341 0.029968 0.01399 0.069632 0.045129 -0.0048847 0.0035511 -0.0054139 0.0010992 1.2423 0 0 -0.030024 0 -0.030997 0.11993 0.12828 0 0
4.6445 -0.10418 -0.10414 -0.026581 -0.035791 0 -0.062802 -0.10474 -0.069528 -0.084215 -0.077106 -0.082916 12.942 0.15181 0.0013319 -0.0018152 0.030617 0.074318 0.052833 0.14403 0.085262 0.089904 0.064345 0.15017 0.10849 -0.0048103 0.0041129 -0.0047311 0.0028738 1.8192 0 0 -0.082735 0 -0.027275 0.1426 0.14657 0 0
4.6484 -0.11928 -0.11658 -0.00018167 -0.06818 0 -0.077985 -0.11851 -0.095594 -0.12785 -0.12456 -0.12209 13.981 0.15718 0.035329 0.024838 0.080587 0.12607 0.099101 0.19665 0.16157 0.157 0.1358 0.2279 0.18313 -0.0041062 0.0051604 -0.003723 0.0050073 2.4374 0 0 -0.12714 0 -0.007341 0.16409 0.16491 0 0
4.6523 -0.13093 -0.12736 -0.026744 -0.13065 0 -0.11724 -0.14367 -0.13732 -0.16074 -0.16344 -0.14496 15.017 0.18169 0.055462 0.05559 0.14284 0.15569 0.1465 0.23898 0.21804 0.22181 0.22705 0.30185 0.2642 -0.0034034 0.0059031 -0.0031448 0.0062216 3.0568 0 0 -0.15675 0 0.025629 0.18043 0.17867 0 0
4.6563 -0.13519 -0.13542 -0.11162 -0.19085 0 -0.16745 -0.17656 -0.18156 -0.179 -0.1775 -0.16482 16.055 0.21238 0.061396 0.081951 0.20207 0.16855 0.18984 0.2754 0.25579 0.27771 0.31868 0.37457 0.34073 -0.0033126 0.0061413 -0.0032522 0.0061217 3.5859 0 0 -0.17633 0 0.057559 0.19358 0.18719 0 0
4.6602 -0.13378 -0.13859 -0.20312 -0.21368 0 -0.20034 -0.19703 -0.20636 -0.18727 -0.17135 -0.19878 17.086 0.24206 0.064422 0.10052 0.25096 0.18039 0.22676 0.30846 0.2895 0.32229 0.40051 0.44603 0.40719 -0.0037361 0.0063922 -0.0036472 0.005481 3.9322 0 0 -0.19865 0 0.082339 0.20466 0.19037 0 0
4.6641 -0.13321 -0.13596 -0.22563 -0.18455 0 -0.19262 -0.1906 -0.2 -0.19531 -0.16373 -0.2522 18.093 0.26412 0.077092 0.10888 0.28345 0.20396 0.2552 0.34023 0.33283 0.35399 0.46337 0.51044 0.45891 -0.003947 0.0072196 -0.0037971 0.0054066 4.0759 0 0 -0.23222 0 0.095064 0.21458 0.1884 0 0
4.668 -0.13852 -0.13046 -0.14813 -0.12197 0 -0.14728 -0.16671 -0.17347 -0.20914 -0.168 -0.30925 19.059 0.26902 0.10243 0.10441 0.29119 0.23896 0.27135 0.37175 0.38487 0.37042 0.49279 0.55833 0.48845 -0.0033786 0.0085426 -0.0036192 0.0062737 4.0886 0 0 -0.27009 0 0.089667 0.22365 0.1814 0 0
4.6719 -0.14803 -0.1282 -0.023253 -0.068428 0 -0.095747 -0.15195 -0.15293 -0.22464 -0.18078 -0.33938 19.985 0.2573 0.13186 0.091939 0.27896 0.27242 0.27443 0.39731 0.42921 0.37433 0.48812 0.58136 0.49741 -0.0022948 0.0096743 -0.0035119 0.0074703 4.0684 0 0 -0.29176 0 0.070997 0.22975 0.17108 0 0
4.6758 -0.15473 -0.1341 0.049399 -0.062686 0 -0.075684 -0.16375 -0.15744 -0.2309 -0.18897 -0.31846 20.887 0.23835 0.15268 0.077383 0.25811 0.28862 0.26696 0.41071 0.44627 0.3693 0.46153 0.57609 0.49343 -0.0016055 0.010018 -0.0038486 0.0081102 4.0557 0 0 -0.27958 0 0.048517 0.23119 0.15886 0 0
4.6797 -0.1534 -0.14758 0.0089405 -0.11145 0 -0.10178 -0.19183 -0.18252 -0.2209 -0.18531 -0.24949 21.779 0.21836 0.15775 0.063505 0.23485 0.2801 0.24978 0.40733 0.42858 0.35601 0.41955 0.5451 0.48016 -0.0019838 0.0096539 -0.004531 0.0079094 4.0121 0 0 -0.23564 0 0.027877 0.227 0.14537 0 0
4.6836 -0.14667 -0.16269 -0.11187 -0.18288 0 -0.15462 -0.20728 -0.20463 -0.19881 -0.17507 -0.1653 22.665 0.20394 0.14963 0.052608 0.2153 0.25235 0.22395 0.38311 0.38653 0.33483 0.36933 0.49625 0.46132 -0.0031819 0.0092078 -0.0050897 0.0073588 3.8802 0 0 -0.18289 0 0.014649 0.21662 0.1312 0 0
4.6875 -0.14364 -0.17307 -0.21639 -0.22949 0 -0.19736 -0.19072 -0.20197 -0.17604 -0.16796 -0.10791 23.532 0.20619 0.13723 0.045748 0.20695 0.21982 0.19034 0.33225 0.3408 0.3033 0.31992 0.44071 0.44019 -0.0042498 0.0091631 -0.0051949 0.0071222 3.6568 0 0 -0.14766 0 0.018015 0.20091 0.11788 0 0
4.6914 -0.152 -0.1773 -0.2306 -0.22416 0 -0.2057 -0.15119 -0.17255 -0.16004 -0.16626 -0.098526 24.366 0.21978 0.12881 0.038625 0.20435 0.19698 0.15521 0.27327 0.30822 0.26608 0.2746 0.38944 0.41869 -0.0044301 0.0093743 -0.0050008 0.0073611 3.4049 0 0 -0.13886 0 0.032401 0.18643 0.10713 0 0
4.6953 -0.17099 -0.17938 -0.16439 -0.18045 0 -0.18556 -0.11736 -0.13441 -0.14806 -0.16337 -0.12165 25.166 0.2395 0.12701 0.029125 0.20324 0.19018 0.12164 0.21738 0.29207 0.22665 0.23301 0.34887 0.39727 -0.0038249 0.0092792 -0.0049544 0.0076649 3.1959 0 0 -0.14233 0 0.053676 0.17647 0.099999 0 0
4.6992 -0.19193 -0.18417 -0.093581 -0.14035 0 -0.16481 -0.11088 -0.11037 -0.13288 -0.15342 -0.13724 25.943 0.26032 0.12848 0.015984 0.20017 0.19496 0.09248 0.17453 0.28327 0.18888 0.19505 0.31855 0.3769 -0.003194 0.0085632 -0.0052946 0.0075693 3.0507 0 0 -0.13508 0 0.077813 0.1735 0.097302 0 0
4.7031 -0.20582 -0.19272 -0.087331 -0.13962 0 -0.16776 -0.12896 -0.11189 -0.11381 -0.14012 -0.11304 26.704 0.27453 0.1274 -0.0014662 0.19104 0.20031 0.072149 0.1592 0.27018 0.15984 0.16137 0.29428 0.36022 -0.0031509 0.0075671 -0.0057868 0.0070586 2.9458 0 0 -0.10611 0 0.098903 0.18056 0.10018 0 0
4.707 -0.21083 -0.2022 -0.15279 -0.18005 0 -0.19505 -0.15158 -0.13445 -0.10044 -0.13404 -0.052037 27.444 0.27583 0.12023 -0.018268 0.17806 0.19751 0.064965 0.17887 0.24913 0.14997 0.13731 0.27539 0.35509 -0.0035983 0.0070147 -0.0059586 0.0065487 2.8745 0 0 -0.066037 0 0.11038 0.19636 0.10741 0 0
4.7109 -0.21291 -0.20999 -0.24135 -0.23091 0 -0.22495 -0.16349 -0.16447 -0.10427 -0.14153 0.0068778 28.152 0.26914 0.10883 -0.028571 0.16961 0.18789 0.068944 0.21927 0.2286 0.15903 0.12716 0.27004 0.36539 -0.0039385 0.0073462 -0.0055681 0.0064349 2.8944 0 0 -0.039088 0 0.11333 0.21524 0.11569 0 0
4.7148 -0.21953 -0.21701 -0.29742 -0.25649 0 -0.23343 -0.16744 -0.18963 -0.12723 -0.158 0.016649 28.824 0.25887 0.099953 -0.028666 0.17202 0.18361 0.08363 0.27166 0.22465 0.18686 0.13483 0.29214 0.3941 -0.0037614 0.0083216 -0.0048257 0.0067156 3.1021 0 0 -0.046128 0 0.10898 0.23437 0.12336 0 0
4.7188 -0.23257 -0.22632 -0.29889 -0.24519 0 -0.21582 -0.17761 -0.20521 -0.15987 -0.17355 -0.042996 29.465 0.25036 0.10115 -0.015398 0.19153 0.19967 0.10822 0.32635 0.25089 0.23214 0.16363 0.35088 0.44322 -0.0032654 0.0092618 -0.0041838 0.0070572 3.5558 0 0 -0.091926 0 0.099345 0.25111 0.129 0 0
4.7227 -0.24699 -0.23867 -0.262 -0.21671 0 -0.19229 -0.20323 -0.21481 -0.19122 -0.18487 -0.15045 30.083 0.25586 0.11527 0.016461 0.2407 0.24191 0.14308 0.36705 0.30911 0.29239 0.22048 0.44149 0.51599 -0.0030023 0.0096609 -0.0039499 0.0071807 4.2194 0 0 -0.16382 0 0.08919 0.26202 0.13154 0 0
4.7266 -0.25561 -0.2503 -0.22252 -0.20379 0 -0.19267 -0.24028 -0.22697 -0.21925 -0.20008 -0.25857 30.673 0.27897 0.13782 0.057913 0.31045 0.30066 0.18383 0.39214 0.38681 0.35594 0.29231 0.54662 0.59776 -0.0032636 0.009577 -0.004094 0.0071493 4.9793 0 0 -0.23989 0 0.084699 0.26897 0.13468 0 0
4.7305 -0.25525 -0.25589 -0.21556 -0.2252 0 -0.23178 -0.27724 -0.24924 -0.25061 -0.23067 -0.32911 31.221 0.31761 0.15957 0.10182 0.39064 0.35611 0.22847 0.40841 0.46377 0.41802 0.36941 0.64815 0.67876 -0.003759 0.0094755 -0.0043615 0.0072881 5.7126 0 0 -0.30067 0 0.088301 0.27384 0.14187 0 0
4.7344 -0.2489 -0.25381 -0.25894 -0.271 0 -0.29444 -0.30551 -0.28196 -0.29033 -0.27791 -0.35793 31.714 0.36919 0.17316 0.14255 0.47248 0.39244 0.27557 0.42279 0.52414 0.47574 0.44437 0.73874 0.75164 -0.0038961 0.00974 -0.0044996 0.007851 6.3403 0 0 -0.33851 0 0.10163 0.27792 0.15593 0 0
4.7383 -0.24281 -0.24809 -0.33773 -0.30998 0 -0.34289 -0.32275 -0.31587 -0.33349 -0.32751 -0.3715 32.153 0.4292 0.17871 0.17286 0.54377 0.40941 0.32344 0.44621 0.5659 0.5265 0.50799 0.8224 0.80736 -0.0033549 0.010339 -0.0043869 0.00877 6.8259 0 0 -0.35994 0 0.12643 0.28251 0.18066 0 0
4.7422 -0.24175 -0.24497 -0.40165 -0.31297 0 -0.34334 -0.32878 -0.3372 -0.36772 -0.35826 -0.39916 32.55 0.48553 0.18355 0.18475 0.58634 0.4212 0.36786 0.49451 0.59989 0.56902 0.5503 0.90318 0.83754 -0.0023968 0.010922 -0.0040356 0.0097013 7.1412 0 0 -0.37856 0 0.16139 0.28782 0.21816 0 0
4.7461 -0.24625 -0.24746 -0.39477 -0.27542 0 -0.29257 -0.32244 -0.33795 -0.38293 -0.35772 -0.44513 32.917 0.53004 0.19605 0.18396 0.60377 0.44257 0.40571 0.56102 0.63825 0.6054 0.57709 0.97377 0.85157 -0.0016421 0.011193 -0.0035681 0.010293 7.2523 0 0 -0.40181 0 0.19827 0.29256 0.26032 0 0
4.75 -0.25327 -0.25344 -0.30853 -0.22324 0 -0.22337 -0.30486 -0.32298 -0.37772 -0.33148 -0.48386 33.253 0.55855 0.21812 0.174 0.59886 0.47401 0.43434 0.63827 0.6809 0.63462 0.59088 1.0157 0.85389 -0.0015518 0.011176 -0.0031934 0.010429 7.1466 0 0 -0.42172 0 0.23192 0.29608 0.30156 0 0
4.7539 -0.25916 -0.25868 -0.20934 -0.19611 0 -0.1823 -0.28365 -0.30641 -0.35707 -0.29884 -0.48193 33.554 0.56785 0.2425 0.15891 0.57591 0.49917 0.45132 0.71676 0.71178 0.65516 0.5943 1.0126 0.84909 -0.0020721 0.011156 -0.0031184 0.010271 6.8678 0 0 -0.41948 0 0.2571 0.29791 0.33597 0 0
4.7578 -0.26258 -0.26151 -0.19623 -0.21809 0 -0.19559 -0.27033 -0.29935 -0.32704 -0.27887 -0.42727 33.822 0.55136 0.25723 0.14545 0.54207 0.49779 0.45077 0.77437 0.70996 0.66005 0.5882 0.96383 0.8421 -0.0027112 0.011391 -0.0033851 0.0101 6.5144 0 0 -0.38257 0 0.2629 0.29784 0.35138 0 0
4.7617 -0.26569 -0.26423 -0.3097 -0.27705 0 -0.25027 -0.27128 -0.30024 -0.29362 -0.27819 -0.34086 34.063 0.51527 0.25414 0.13854 0.50903 0.46363 0.43514 0.79489 0.6675 0.64612 0.57216 0.88708 0.83376 -0.0029429 0.011877 -0.0037831 0.010114 6.1933 0 0 -0.31992 0 0.24709 0.29748 0.34467 0 0
4.7656 -0.2728 -0.27082 -0.47679 -0.33142 0 -0.30621 -0.28174 -0.29736 -0.26492 -0.28889 -0.2615 34.276 0.46701 0.23515 0.13711 0.47939 0.41186 0.40945 0.78062 0.59935 0.61535 0.54431 0.80617 0.82067 -0.002605 0.012362 -0.0039896 0.010322 5.9659 0 0 -0.25907 0 0.2145 0.29742 0.32104 0 0
4.7695 -0.28697 -0.28359 -0.56103 -0.34278 0 -0.32945 -0.29036 -0.28163 -0.24961 -0.29672 -0.21724 34.446 0.41161 0.21152 0.13956 0.45341 0.36892 0.37734 0.73525 0.53519 0.56978 0.50299 0.73637 0.79957 -0.001998 0.012559 -0.0038634 0.010597 5.8314 0 0 -0.22523 0 0.16934 0.2975 0.28512 0 0
4.7734 -0.30691 -0.30191 -0.48634 -0.30927 0 -0.31852 -0.29019 -0.257 -0.2492 -0.29217 -0.20696 34.555 0.35498 0.19622 0.14316 0.42993 0.3528 0.34327 0.66602 0.49864 0.51287 0.44652 0.67926 0.76639 -0.0016267 0.012379 -0.0036022 0.010796 5.7533 0 0 -0.2204 0 0.11762 0.29702 0.2435 0 0
4.7773 -0.32667 -0.32299 -0.31881 -0.26949 0 -0.30186 -0.28483 -0.23828 -0.25315 -0.27662 -0.20593 34.602 0.30976 0.19483 0.1414 0.40502 0.36018 0.31647 0.59467 0.49086 0.45651 0.37791 0.63014 0.71641 -0.0017797 0.011995 -0.0035571 0.010857 5.6984 0 0 -0.22305 0 0.074457 0.29202 0.21195 0 0
4.7813 -0.3393 -0.34268 -0.21709 -0.27005 0 -0.30964 -0.28366 -0.23834 -0.24651 -0.26012 -0.1891 34.611 0.28037 0.20193 0.13326 0.37893 0.37145 0.29983 0.54092 0.49279 0.41289 0.31382 0.58959 0.66109 -0.0022732 0.011712 -0.0038601 0.010794 5.6592 0 0 -0.20995 0 0.047592 0.28116 0.19684 0 0
4.7852 -0.34162 -0.35582 -0.28729 -0.32288 0 -0.34553 -0.29185 -0.25711 -0.22644 -0.25379 -0.15284 34.613 0.26904 0.20614 0.11966 0.35481 0.36949 0.2943 0.51069 0.48503 0.38759 0.26477 0.5682 0.60848 -0.0025826 0.011735 -0.0042575 0.010631 5.6542 0 0 -0.18002 0 0.039306 0.26436 0.19934 0 0
4.7891 -0.33593 -0.35739 -0.47846 -0.39133 0 -0.38298 -0.3059 -0.28242 -0.21052 -0.26275 -0.11952 34.61 0.2768 0.20045 0.10233 0.33664 0.35632 0.29998 0.50696 0.46825 0.38466 0.24047 0.58113 0.56687 -0.0022961 0.012017 -0.0043553 0.010365 5.7215 0 0 -0.15768 0 0.050056 0.24242 0.21874 0 0
4.793 -0.32669 -0.34538 -0.62239 -0.41955 0 -0.3881 -0.31816 -0.30109 -0.22416 -0.28389 -0.12328 34.571 0.30524 0.18957 0.085668 0.33437 0.35334 0.31697 0.53055 0.4658 0.40998 0.25792 0.63786 0.55175 -0.0015256 0.012306 -0.0040336 0.010015 5.909 0 0 -0.17277 0 0.078691 0.21821 0.25159 0 0
4.7969 -0.31554 -0.32338 -0.58392 -0.38027 0 -0.34837 -0.324 -0.30918 -0.27581 -0.30867 -0.18731 34.449 0.3448 0.1874 0.076768 0.35579 0.38432 0.33992 0.5644 0.5051 0.45534 0.31622 0.7352 0.57025 -0.00088737 0.012372 -0.0035767 0.009704 6.2517 0 0 -0.23566 0 0.11196 0.19974 0.28355 0 0
4.8008 -0.29991 -0.29954 -0.38115 -0.29797 0 -0.28346 -0.32391 -0.31254 -0.34433 -0.32836 -0.30651 34.225 0.38489 0.20578 0.077086 0.39633 0.45454 0.36399 0.59478 0.59266 0.50823 0.39722 0.85708 0.61293 -0.0010023 0.012238 -0.0033572 0.0096402 6.7324 0 0 -0.32906 0 0.13999 0.19084 0.30579 0 0
4.8047 -0.27736 -0.28139 -0.16697 -0.22736 0 -0.23087 -0.32025 -0.3189 -0.39387 -0.33842 -0.4449 33.919 0.41889 0.24334 0.08674 0.45128 0.54282 0.38637 0.61499 0.70405 0.56122 0.48818 0.9794 0.67243 -0.0019188 0.012186 -0.0034188 0.0099756 7.2521 0 0 -0.42047 0 0.15765 0.19333 0.31381 0 0
4.8086 -0.25103 -0.27069 -0.09613 -0.20824 0 -0.21947 -0.31451 -0.3299 -0.40407 -0.34016 -0.55027 33.578 0.44033 0.28445 0.1048 0.5138 0.6134 0.40436 0.61973 0.79779 0.60673 0.57452 1.0768 0.7392 -0.0029929 0.012505 -0.0034395 0.010642 7.6502 0 0 -0.48146 0 0.16094 0.20797 0.30435 0 0
4.8125 -0.22995 -0.26321 -0.20282 -0.2372 0 -0.25082 -0.30846 -0.33993 -0.38633 -0.33901 -0.58087 33.228 0.43555 0.31002 0.12634 0.5629 0.63878 0.41117 0.60288 0.84224 0.62922 0.62327 1.1295 0.7894 -0.0033909 0.013161 -0.0031416 0.011353 7.7817 0 0 -0.49878 0 0.14478 0.23302 0.27367 0 0
4.8164 -0.22239 -0.25407 -0.38873 -0.27785 0 -0.29943 -0.30558 -0.34138 -0.36982 -0.33995 -0.53052 32.865 0.41075 0.31166 0.14211 0.58458 0.61662 0.40621 0.57533 0.83423 0.62951 0.63036 1.129 0.81066 -0.0027999 0.013742 -0.002684 0.011822 7.603 0 0 -0.47461 0 0.11998 0.25661 0.23502 0 0
4.8203 -0.22844 -0.24322 -0.51191 -0.29415 0 -0.32938 -0.30803 -0.33041 -0.37127 -0.34223 -0.43488 32.459 0.36985 0.29719 0.14787 0.57387 0.56841 0.38812 0.54056 0.79533 0.60759 0.59699 1.0803 0.79907 -0.0017048 0.013773 -0.0025499 0.012022 7.1961 0 0 -0.42243 0 0.091328 0.2731 0.19432 0 0
4.8242 -0.2392 -0.23546 -0.4878 -0.27531 0 -0.31603 -0.31126 -0.3086 -0.37895 -0.33747 -0.34973 31.996 0.31719 0.28273 0.14051 0.52849 0.52171 0.3558 0.50072 0.75064 0.5638 0.52641 0.99768 0.75284 -0.00096599 0.013181 -0.0029965 0.01222 6.6997 0 0 -0.36222 0 0.062733 0.27805 0.15648 0 0
4.8281 -0.24407 -0.2347 -0.32935 -0.23529 0 -0.26116 -0.30392 -0.28027 -0.36618 -0.31455 -0.31182 31.488 0.25925 0.27802 0.11595 0.44675 0.48952 0.30668 0.45591 0.70836 0.49715 0.42398 0.89632 0.66986 -0.0010773 0.012454 -0.0036706 0.012705 6.1984 0 0 -0.31235 0 0.038593 0.26585 0.12747 0 0
4.832 -0.23903 -0.2386 -0.12224 -0.19667 0 -0.19324 -0.27628 -0.24894 -0.31897 -0.26934 -0.31078 30.96 0.20777 0.27785 0.076956 0.34455 0.46233 0.2429 0.40189 0.65651 0.41221 0.30884 0.78485 0.56117 -0.0017852 0.012275 -0.0038851 0.013432 5.6641 0 0 -0.27803 0 0.020778 0.2379 0.10986 0 0
4.8359 -0.2282 -0.2393 0.027362 -0.1769 0 -0.1513 -0.23041 -0.21585 -0.24926 -0.21158 -0.2974 30.422 0.16739 0.26648 0.033159 0.24294 0.41801 0.1731 0.33781 0.57749 0.31912 0.19661 0.66462 0.444 -0.0023962 0.012919 -0.0033424 0.013935 5.0032 0 0 -0.24544 0 0.0068776 0.20385 0.099176 0 0
4.8398 -0.21756 -0.23009 0.044538 -0.18322 0 -0.15953 -0.18094 -0.18146 -0.18241 -0.16088 -0.22622 29.855 0.14014 0.23138 -0.0098338 0.15266 0.34202 0.10266 0.26405 0.46744 0.2236 0.093884 0.5364 0.32653 -0.0024464 0.013965 -0.0025474 0.013665 4.1739 0 0 -0.19219 0 -0.0039637 0.16911 0.093164 0 0
4.8438 -0.20822 -0.21154 -0.072501 -0.2102 0 -0.20817 -0.14423 -0.14777 -0.13452 -0.1326 -0.099027 29.234 0.12699 0.17466 -0.04635 0.083285 0.24256 0.037391 0.1822 0.34426 0.13175 0.0059446 0.40807 0.21654 -0.0020911 0.014642 -0.0023974 0.01249 3.2678 0 0 -0.1104 0 -0.012476 0.13909 0.089455 0 0
4.8477 -0.19649 -0.19106 -0.23823 -0.23757 0 -0.25617 -0.12583 -0.11902 -0.10349 -0.12514 0.029812 28.551 0.12925 0.11353 -0.065461 0.050653 0.14894 -0.0096032 0.10041 0.23856 0.057619 -0.058356 0.29563 0.12808 -0.00188 0.014512 -0.0032856 0.010898 2.4785 0 0 -0.0217 0 -0.017511 0.12306 0.085608 0 0
4.8516 -0.18006 -0.17643 -0.32149 -0.23666 0 -0.25844 -0.11864 -0.09957 -0.07992 -0.12142 0.094267 27.828 0.13808 0.069613 -0.068008 0.044991 0.093659 -0.035279 0.03289 0.17503 0.0070515 -0.10302 0.21565 0.063306 -0.0021907 0.01384 -0.0046208 0.0096795 1.9765 0 0 0.034555 0 -0.017856 0.11973 0.08186 0 0
4.8555 -0.16277 -0.1695 -0.23949 -0.19094 0 -0.2002 -0.1127 -0.090482 -0.061709 -0.10539 0.070677 27.096 0.14893 0.055288 -0.057534 0.057739 0.090259 -0.040871 -0.013292 0.15769 -0.019234 -0.12949 0.17553 0.022029 -0.0028881 0.013274 -0.0053058 0.0093094 1.7941 0 0 0.033951 0 -0.013134 0.12581 0.079745 0 0
4.8594 -0.15179 -0.16575 -0.038271 -0.11722 0 -0.11195 -0.10537 -0.088406 -0.055159 -0.078726 -0.0028812 26.37 0.1587 0.066392 -0.037313 0.082543 0.12338 -0.027784 -0.033187 0.16912 -0.021081 -0.13779 0.16994 0.0045395 -0.0035017 0.013164 -0.0047566 0.0095801 1.818 0 0 -0.0092266 0 -0.0035195 0.13858 0.08062 0 0
4.8633 -0.14988 -0.15928 0.12458 -0.062698 0 -0.05008 -0.1015 -0.088623 -0.063708 -0.060821 -0.06029 25.635 0.16419 0.085781 -0.012077 0.11202 0.15938 0.0017828 -0.021085 0.18361 0.0013995 -0.12615 0.18675 0.012092 -0.0036849 0.013218 -0.0034615 0.0098185 1.8966 0 0 -0.052495 0 0.010147 0.15436 0.086457 0 0
4.8672 -0.15128 -0.14809 0.10549 -0.069907 0 -0.055233 -0.10498 -0.089968 -0.080579 -0.070423 -0.064853 24.866 0.16366 0.09536 0.0091515 0.13734 0.17113 0.04029 0.021333 0.18544 0.041618 -0.092281 0.21716 0.043292 -0.0034825 0.01288 -0.0025129 0.0095131 1.9665 0 0 -0.063222 0 0.02276 0.16762 0.098362 0 0
4.8711 -0.14652 -0.13487 -0.091168 -0.13579 0 -0.12024 -0.11287 -0.096326 -0.095609 -0.10611 -0.039186 24.051 0.16051 0.088792 0.023047 0.15733 0.15883 0.078573 0.074896 0.18 0.085849 -0.044928 0.26133 0.085825 -0.0031853 0.012036 -0.002571 0.0087864 2.0894 0 0 -0.048754 0 0.029885 0.17689 0.11271 0 0
4.875 -0.13162 -0.12359 -0.30086 -0.20544 0 -0.19406 -0.11921 -0.11206 -0.1078 -0.14554 -0.041222 23.2 0.15678 0.076217 0.029129 0.1724 0.15005 0.1133 0.1305 0.18978 0.12847 0.011611 0.3246 0.13422 -0.0029886 0.011284 -0.0032853 0.0082777 2.3689 0 0 -0.048713 0 0.029697 0.18193 0.12723 0 0
4.8789 -0.11242 -0.11585 -0.33643 -0.21403 0 -0.21985 -0.12282 -0.13536 -0.12704 -0.16513 -0.10902 22.337 0.1545 0.076757 0.027826 0.18328 0.17706 0.14182 0.17945 0.23654 0.16457 0.072447 0.40767 0.18297 -0.0028377 0.011397 -0.0037284 0.0085381 2.8251 0 0 -0.095751 0 0.021198 0.18285 0.13964 0 0
4.8828 -0.099129 -0.11011 -0.15768 -0.14376 0 -0.17763 -0.12868 -0.15701 -0.16093 -0.16105 -0.22429 21.477 0.15687 0.10298 0.021221 0.19033 0.24808 0.16072 0.2084 0.32138 0.1872 0.12813 0.49923 0.22287 -0.0025911 0.012485 -0.0033649 0.0094962 3.3383 0 0 -0.18203 0 0.0043955 0.17963 0.1459 0 0
4.8867 -0.096402 -0.10355 0.086861 -0.04298 0 -0.097988 -0.14024 -0.1674 -0.20135 -0.15015 -0.32598 20.616 0.1635 0.14867 0.015127 0.19283 0.33555 0.17147 0.21627 0.41758 0.19697 0.16913 0.57741 0.24858 -0.002277 0.013745 -0.0025568 0.01049 3.7115 0 0 -0.26309 0 -0.013227 0.17365 0.14599 0 0
4.8906 -0.098559 -0.094177 0.19057 0.013121 0 -0.036465 -0.15216 -0.16537 -0.22704 -0.15026 -0.35948 19.736 0.17201 0.19059 0.011489 0.18872 0.39295 0.17541 0.20824 0.48411 0.19626 0.19284 0.62003 0.26035 -0.0021284 0.014122 -0.0021236 0.010832 3.7959 0 0 -0.29446 0 -0.026726 0.16565 0.14231 0 0
4.8945 -0.094592 -0.081531 0.0728 -0.013165 0 -0.029682 -0.15306 -0.15862 -0.22147 -0.16038 -0.31776 18.83 0.18042 0.20481 0.010756 0.17578 0.38821 0.1725 0.18744 0.49209 0.18567 0.19718 0.61619 0.25796 -0.002348 0.013303 -0.002463 0.010379 3.5754 0 0 -0.26639 0 -0.033159 0.15604 0.13678 0 0
4.8984 -0.078002 -0.066397 -0.15333 -0.090277 0 -0.068004 -0.13655 -0.15404 -0.18785 -0.16156 -0.24144 17.903 0.1862 0.18532 0.012548 0.15107 0.32759 0.16211 0.15748 0.44485 0.16535 0.1803 0.57116 0.24143 -0.0028598 0.012047 -0.003166 0.0096006 3.1501 0 0 -0.20659 0 -0.029867 0.14529 0.13188 0 0
4.9023 -0.052336 -0.050568 -0.28735 -0.14569 0 -0.10563 -0.10832 -0.14772 -0.14563 -0.13719 -0.18232 16.966 0.18478 0.14909 0.013001 0.10931 0.24999 0.14034 0.12097 0.37454 0.13154 0.13833 0.50078 0.20851 -0.0033323 0.011477 -0.0035015 0.0091073 2.6456 0 0 -0.15305 0 -0.015959 0.13493 0.13184 0 0
4.9063 -0.027975 -0.036618 -0.21757 -0.12735 0 -0.099015 -0.080936 -0.1269 -0.11244 -0.091223 -0.16355 16.025 0.17767 0.12194 0.0089429 0.057506 0.19574 0.10961 0.079442 0.31626 0.08666 0.081512 0.41965 0.16398 -0.0034714 0.011996 -0.0032162 0.0091223 2.132 0 0 -0.12418 0 0.00047728 0.12648 0.13572 0 0
4.9102 -0.013862 -0.026921 -0.0079083 -0.044206 0 -0.04266 -0.061869 -0.084112 -0.089858 -0.045083 -0.16649 15.072 0.16608 0.11661 -0.00055144 -0.0008501 0.17525 0.07071 0.031222 0.27975 0.030902 0.012635 0.33182 0.10767 -0.0032938 0.012878 -0.0027839 0.0093581 1.6072 0 0 -0.11065 0 0.015555 0.12052 0.14211 0 0
4.9141 -0.011575 -0.022058 0.16955 0.045355 0 0.026196 -0.047737 -0.029018 -0.065967 -0.017165 -0.14959 14.1 0.15142 0.12174 -0.015712 -0.06203 0.16309 0.024873 -0.025321 0.2424 -0.034934 -0.065455 0.2312 0.039572 -0.0031052 0.01292 -0.0028502 0.0093434 1.0361 0 0 -0.089493 0 0.025804 0.11728 0.14919 0 0
4.918 -0.015773 -0.020005 0.18078 0.081955 0 0.057411 -0.030526 0.0163 -0.02968 -0.0062503 -0.081152 13.115 0.13598 0.1119 -0.035786 -0.12018 0.12182 -0.025859 -0.093966 0.1706 -0.10957 -0.14995 0.11133 -0.042094 -0.0032021 0.011535 -0.0034854 0.0088152 0.39877 0 0 -0.0434 0 0.026343 0.11654 0.15322 0 0
4.9219 -0.019146 -0.017354 0.026371 0.048306 0 0.028628 -0.007702 0.036524 0.018758 0.0046615 0.037082 12.135 0.12195 0.069909 -0.055728 -0.17017 0.035292 -0.076046 -0.17207 0.051899 -0.18557 -0.2349 -0.023467 -0.13244 -0.0035959 0.0092312 -0.0040539 0.0078123 -0.28774 0 0 0.028986 0 0.017415 0.11537 0.15063 0 0
4.9258 -0.017174 -0.01188 -0.17524 -0.023356 0 -0.035663 0.015564 0.037979 0.06961 0.02957 0.16856 11.179 0.10883 0.0023539 -0.072394 -0.21244 -0.076054 -0.12265 -0.25253 -0.089214 -0.25709 -0.31616 -0.15498 -0.22371 -0.0040269 0.0070971 -0.0038487 0.0064976 -0.9703 0 0 0.1134 0 0.0029459 0.11163 0.14215 0 0
4.9297 -0.0097378 -0.0041973 -0.2816 -0.078106 0 -0.082197 0.033681 0.042793 0.11225 0.065654 0.26219 10.247 0.095889 -0.064537 -0.084292 -0.24723 -0.16934 -0.16386 -0.32973 -0.20598 -0.32035 -0.39058 -0.25923 -0.30985 -0.0042385 0.0058574 -0.0028352 0.0050186 -1.5678 0 0 0.18594 0 -0.014855 0.10423 0.12876 0 0
4.9336 0.00021339 0.0031766 -0.2181 -0.075898 0 -0.070218 0.047408 0.066588 0.14023 0.097115 0.28298 9.3195 0.08214 -0.10415 -0.09045 -0.27529 -0.21028 -0.19823 -0.39743 -0.26256 -0.37185 -0.45503 -0.32003 -0.38428 -0.004218 0.0054086 -0.0017426 0.0035899 -1.9879 0 0 0.2228 0 -0.033635 0.09247 0.11206 0 0
4.9375 0.009206 0.0085618 -0.016543 -0.015786 0 -0.0033095 0.061325 0.10175 0.15026 0.11025 0.23546 8.3754 0.066238 -0.10745 -0.090231 -0.29544 -0.19615 -0.22158 -0.43903 -0.25833 -0.40286 -0.49941 -0.33726 -0.42916 -0.0041612 0.0051639 -0.0014169 0.0026066 -2.1638 0 0 0.21301 0 -0.049936 0.076801 0.096526 0 0
4.9414 0.015539 0.013132 0.20615 0.064941 0 0.073596 0.07555 0.12366 0.14095 0.10355 0.16292 7.4095 0.050858 -0.086424 -0.087761 -0.30857 -0.15424 -0.23585 -0.45576 -0.22432 -0.41791 -0.52512 -0.32374 -0.44683 -0.0042187 0.0047233 -0.0020828 0.0024919 -2.0997 0 0 0.16817 0 -0.062799 0.062333 0.085602 0 0
4.9453 0.02041 0.020276 0.31317 0.11502 0 0.10947 0.08329 0.11423 0.11544 0.085004 0.11823 6.4362 0.039089 -0.062791 -0.084029 -0.31275 -0.11939 -0.24035 -0.44823 -0.19604 -0.4177 -0.53103 -0.29367 -0.43868 -0.0043139 0.0041747 -0.0032091 0.003296 -1.885 0 0 0.11812 0 -0.071388 0.051961 0.080204 0 0
4.9492 0.027182 0.032828 0.23156 0.10387 0 0.086418 0.078945 0.079149 0.083681 0.063427 0.12367 5.4729 0.034043 -0.052559 -0.079449 -0.30604 -0.10894 -0.23437 -0.41797 -0.18629 -0.40289 -0.51635 -0.25261 -0.40714 -0.0042356 0.0038482 -0.0040341 0.0044701 -1.6455 0 0 0.090046 0 -0.07468 0.048098 0.080723 0 0
4.9531 0.038909 0.050543 0.011624 0.045255 0 0.031949 0.067561 0.042309 0.058168 0.044308 0.15091 4.5228 0.04142 -0.057092 -0.073325 -0.28416 -0.11303 -0.21539 -0.36658 -0.17883 -0.3728 -0.47808 -0.19691 -0.35547 -0.0039026 0.0039325 -0.0041884 0.0051825 -1.457 0 0 0.086043 0 -0.070025 0.05423 0.087334 0 0
[truncated: 2,052,779 more chars]
