# Supplementary material for: Dataset from dynamic shake-table testing of five full-scale single leaf and cavity URM walls subjected to out-of-plane two-way bending
Source: Data Brief. 2019 Mar 20;24:103854. doi: 10.1016/j.dib.2019.103854 (PMC6480314; doi:10.1016/j.dib.2019.103854)
Supplement: Multimedia component 2 [file mmc2.zip › DATA/CL-000-RF/Test14.txt]

0 0.00061944 3.7373e-05 -0.010263 0.0039255 0 -0.003216 -0.00096317 0.0034877 -0.00050666 -0.00053524 0.0031593 -0.67928 -0.022236 -0.0081211 -0.024476 0.020859 -0.0063077 -0.032087 -0.039732 0.0096677 -0.017944 -0.024592 0.0036699 -0.012759 -0.00025978 -0.00037502 -0.00083949 -6.0408e-05 -0.0074422 0 0 -0.0021306 0 -0.040144 -0.042226 -0.02611 0 0
0.003907 0.00033623 -0.00021361 -0.017678 0.00266 0 -0.0035674 -0.0018939 0.0014185 -0.00083577 -0.00088568 0.0036147 -0.65625 -0.02848 -0.0073555 -0.02328 0.013318 -0.0057692 -0.028905 -0.048117 0.0099499 -0.014662 -0.025612 0.0032686 -0.014647 -0.00073415 -5.4109e-05 0.00021516 0.00055602 0.0015984 0 0 -0.001454 0 -0.04539 -0.03748 -0.02039 0 0
0.007813 0.00023574 -0.0011502 -0.026273 -0.00050409 0 -0.0032447 -0.002134 -0.0019011 -0.00062576 -0.001299 0.0039189 -0.64066 -0.033027 -0.0023569 -0.020844 0.00020343 -0.0073941 -0.024602 -0.053361 0.0093371 -0.011829 -0.02679 0.0024942 -0.01661 -0.00067503 6.068e-05 0.00057704 0.00095464 0.013636 0 0 -9.4696e-05 0 -0.04519 -0.033491 -0.019503 0 0
0.011719 0.00011541 -0.0020977 -0.032114 -0.0034764 0 -0.0025227 -0.0020595 -0.0042257 -0.00064173 -0.0013177 0.003585 -0.64203 -0.034661 0.0029519 -0.017827 -0.015837 -0.0086812 -0.019979 -0.055488 0.0081991 -0.010307 -0.02761 0.0027105 -0.018414 7.134e-05 -4.1581e-05 0.00044499 0.0010256 0.025773 0 0 0.00016181 0 -0.039185 -0.030788 -0.023326 0 0
0.015625 -0.00019819 -0.0024572 -0.030411 -0.0045678 0 -0.0025235 -0.0025236 -0.0048504 -0.0015744 -0.0015108 0.002123 -0.6507 -0.032342 0.0050386 -0.014959 -0.031874 -0.007239 -0.015873 -0.054778 0.006675 -0.010693 -0.027478 0.0048759 -0.019714 0.0010548 4.8729e-05 0.00043185 0.00095966 0.04153 0 0 -0.001408 0 -0.02767 -0.029644 -0.031246 0 0
0.019532 -0.00068846 -0.0021227 -0.020506 -0.0036996 0 -0.0037919 -0.0038134 -0.0045863 -0.0031056 -0.0025999 -0.00031539 -0.64987 -0.024759 0.0035397 -0.013591 -0.042671 -0.003611 -0.013818 -0.051435 0.0049638 -0.012991 -0.02511 0.0080216 -0.019327 0.0015325 0.000642 0.0008152 0.001004 0.061912 0 0 -0.0037814 0 -0.013097 -0.029684 -0.041077 0 0
0.023438 -0.0013112 -0.0014117 -0.0070744 -0.0020246 0 -0.0052102 -0.0050548 -0.004213 -0.0039807 -0.004078 -0.0028151 -0.63581 -0.015431 0.0008205 -0.013651 -0.047734 -0.0010265 -0.013653 -0.046725 0.0035628 -0.015186 -0.021152 0.0096867 -0.017161 0.0011422 0.001475 0.0012395 0.0011825 0.077168 0 0 -0.0052279 0 -0.0013425 -0.02938 -0.048767 0 0
0.027344 -0.00217 -0.00074488 0.0037964 -0.00071721 0 -0.0048771 -0.0049643 -0.0037181 -0.0032866 -0.0044466 -0.0044084 -0.62338 -0.0066173 -0.00076225 -0.014664 -0.047889 -0.0022852 -0.014925 -0.040827 0.002865 -0.016399 -0.016399 0.0082376 -0.013508 0.00027148 0.0018878 0.0011517 0.0012748 0.07448 0 0 -0.0049496 0 0.0050753 -0.028289 -0.052739 0 0
0.03125 -0.00338 -0.00043657 0.0095337 -0.00028435 0 -0.0022217 -0.0033193 -0.0031212 -0.0016105 -0.003147 -0.0050165 -0.63009 -0.00013793 -0.00088554 -0.016111 -0.043996 -0.0069795 -0.017133 -0.033845 0.002643 -0.016108 -0.011638 0.0047098 -0.00878 -0.00029113 0.0015015 0.0004533 0.0010809 0.055821 0 0 -0.0036784 0 0.0045295 -0.026256 -0.051985 0 0
0.035157 -0.0047244 -0.00065126 0.012097 -0.0007605 0 0.0010566 -0.0014789 -0.0032378 -0.00063046 -0.0017608 -0.0055969 -0.65635 0.0016516 -0.00076812 -0.017116 -0.037273 -0.011816 -0.019444 -0.02577 0.0023451 -0.01395 -0.0081166 0.0020649 -0.0037656 -0.00010382 0.00064573 -0.00034791 0.0006899 0.042693 0 0 -0.0027837 0 -0.0045799 -0.023439 -0.045519 0 0
0.039063 -0.0055443 -0.0013435 0.014659 -0.0020199 0 0.0024809 -0.0011339 -0.0047847 -0.0013641 -0.002536 -0.0071345 -0.68399 -0.0019916 -0.0012365 -0.016432 -0.029631 -0.013595 -0.020359 -0.017336 0.0020115 -0.010989 -0.0073129 0.0024664 -0.0001903 0.00053823 3.6869e-05 -0.00063493 0.00044429 0.05595 0 0 -0.0029596 0 -0.019771 -0.021016 -0.034773 0 0
0.042969 -0.0051166 -0.0021435 0.017994 -0.0036011 0 0.0012289 -0.0024572 -0.0067668 -0.0029311 -0.0055654 -0.0093511 -0.69508 -0.0078055 -0.001765 -0.014273 -0.022033 -0.011869 -0.019585 -0.0097929 0.0024779 -0.0087318 -0.0086085 0.0053552 0.0014353 0.00095214 4.182e-05 -0.00028213 0.00059254 0.089476 0 0 -0.0038122 0 -0.03521 -0.019583 -0.023292 0 0
0.046875 -0.0032449 -0.0024225 0.020185 -0.0044872 0 -0.001126 -0.0037182 -0.0066453 -0.003309 -0.0080432 -0.010514 -0.69025 -0.013788 -0.0014378 -0.010999 -0.014774 -0.0089275 -0.017149 -0.0039979 0.0041916 -0.0078416 -0.01146 0.0082618 0.0010236 0.00075904 0.00032708 0.00026772 0.00097246 0.10936 0 0 -0.0045354 0 -0.047815 -0.019133 -0.01288 0 0
0.050782 -0.00051649 -0.0016967 0.019103 -0.0036298 0 -0.0023281 -0.0029863 -0.0029088 -0.0014146 -0.0070005 -0.008804 -0.68667 -0.017917 -0.00041179 -0.0071462 -0.0081236 -0.0074494 -0.013278 -0.00073692 0.0059458 -0.0087959 -0.015162 0.0093302 -0.0013007 0.00018865 0.00026725 0.00049413 0.0010905 0.085428 0 0 -0.004738 0 -0.054785 -0.019442 -0.0051996 0 0
0.054688 0.0020404 -0.00010125 0.014306 -0.0010282 0 -0.0016602 -0.00021798 0.0026277 0.0016868 -0.0027518 -0.0041192 -0.69856 -0.016926 6.4504e-05 -0.0041318 -0.0030813 -0.008254 -0.0088547 -0.0014431 0.0055235 -0.011878 -0.018298 0.0087634 -0.0049491 -0.00026684 -0.00034525 0.00030804 0.00059043 0.024237 0 0 -0.00453 0 -0.051701 -0.019374 -0.0029342 0 0
0.058594 0.0036138 0.0015723 0.0065949 0.0018655 0 -0.00028228 0.0025766 0.0058909 0.0037755 0.0010294 0.0014592 -0.72206 -0.012023 -0.00079917 -0.0032004 -0.00083377 -0.010046 -0.0057094 -0.0046831 0.0022133 -0.015403 -0.020047 0.0077915 -0.0083038 -0.00039746 -0.0010632 5.3352e-05 -0.00032159 -0.033567 0 0 -0.0039753 0 -0.041429 -0.017588 -0.0050597 0 0
0.0625 0.0040413 0.0024422 -0.0032104 0.003213 0 0.00043063 0.0033972 0.0045026 0.0036384 0.001148 0.0051849 -0.74062 -0.0057576 -0.0020555 -0.0045067 -0.0019783 -0.010978 -0.0046971 -0.0089329 -0.0015251 -0.018295 -0.020762 0.0066467 -0.010834 -0.00040457 -0.0012607 5.3472e-05 -0.00095621 -0.052439 0 0 -0.0027139 0 -0.027467 -0.014022 -0.0099956 0 0
0.066407 0.0037391 0.0022415 -0.014078 0.0024842 0 0.00043345 0.002365 0.00048954 0.002133 -0.0014397 0.005889 -0.74359 -0.00031091 -0.0016607 -0.0080149 -0.0068324 -0.01033 -0.0063576 -0.013073 -0.00178 -0.019877 -0.02093 0.0040872 -0.01238 -0.00053325 -0.00078883 0.00023918 -0.00073054 -0.037495 0 0 -0.00025773 0 -0.012472 -0.0089507 -0.01654 0 0
0.070313 0.0032925 0.0014947 -0.023506 0.0010176 0 0.00069688 0.0015401 -0.0015297 0.0011516 -0.0024127 0.00488 -0.73658 0.0013522 0.001453 -0.013477 -0.015584 -0.0088364 -0.011198 -0.015763 0.0027585 -0.01949 -0.021405 -0.00091818 -0.013032 -0.00070517 -0.00011054 0.00026662 0.00025581 -0.027933 0 0 0.0033726 0 0.00025275 -0.0030985 -0.02318 0 0
0.074219 0.0030759 0.0010059 -0.027654 0.00074701 0 0.001674 0.002588 0.00092032 0.0017644 0.0012125 0.0046295 -0.73289 -0.0048649 0.0060334 -0.019581 -0.026433 -0.0076642 -0.018844 -0.01572 0.0086643 -0.017067 -0.023875 -0.007367 -0.013978 -0.00060881 0.00019862 -3.6919e-05 0.0012359 -0.05464 0 0 0.007374 0 0.0062201 0.0010486 -0.027528 0 0
0.078125 0.0031167 0.0011802 -0.023829 0.0023642 0 0.0026151 0.0048683 0.0055867 0.0035356 0.0075572 0.0064747 -0.73751 -0.016272 0.0093687 -0.024734 -0.035682 -0.0071747 -0.026783 -0.014359 0.010498 -0.014119 -0.028035 -0.012548 -0.016223 -0.0001284 2.0379e-05 -0.00043033 0.0014274 -0.10749 0 0 0.010546 0 0.0069121 0.0024021 -0.029362 0 0
0.082032 0.0031731 0.0018124 -0.013081 0.0047997 0 0.0025872 0.006109 0.0079708 0.0054694 0.011549 0.0094944 -0.74263 -0.030666 0.0095322 -0.028231 -0.041432 -0.0066519 -0.033606 -0.012635 0.0062153 -0.011344 -0.033204 -0.014397 -0.020047 0.00041742 -0.00026222 -0.00050922 0.000738 -0.14718 0 0 0.011992 0 0.0035451 0.00083417 -0.028723 0 0
0.085938 0.0029021 0.0024222 0.00015546 0.0064222 0 0.0018133 0.0049484 0.0061828 0.0071767 0.010086 0.01153 -0.73925 -0.045446 0.0068023 -0.029523 -0.042145 -0.0052072 -0.037967 -0.01149 -0.00034028 -0.0093474 -0.038446 -0.013421 -0.025488 0.00053023 -0.00024558 -0.00016997 -0.00015072 -0.14701 0 0 0.011586 0 -0.0023657 -0.0034008 -0.02582 0 0
0.089844 0.0020519 0.0026671 0.011347 0.0065017 0 0.001504 0.0024775 0.0027686 0.0088324 0.0050588 0.011228 -0.72979 -0.055324 0.0030144 -0.027796 -0.03571 -0.0030036 -0.037458 -0.0123 -0.0029539 -0.0088683 -0.041401 -0.012113 -0.032016 9.6735e-06 4.3495e-05 0.00024724 -0.00041829 -0.11801 0 0 0.0099416 0 -0.0081489 -0.0090922 -0.020968 0 0
0.09375 0.00063778 0.002427 0.018751 0.0053972 0 0.0022841 0.00098215 0.0015263 0.010199 0.0010082 0.0090843 -0.72608 -0.056446 -0.00020588 -0.023903 -0.024895 -0.0015713 -0.03205 -0.014517 0.00068914 -0.0094547 -0.039908 -0.012427 -0.037449 -0.00085951 0.0002069 0.00031791 0.00013725 -0.090904 0 0 0.0079957 0 -0.011265 -0.013196 -0.015409 0 0
0.097657 -0.00098195 0.0016721 0.023105 0.00362 0 0.0031932 0.0012597 0.0030511 0.010228 0.00020298 0.0066068 -0.73502 -0.049822 -0.0023997 -0.018988 -0.01317 -0.0026789 -0.023423 -0.016506 0.0065294 -0.010335 -0.034223 -0.013866 -0.040488 -0.001581 -5.1412e-05 5.7338e-06 0.00094075 -0.078517 0 0 0.0064519 0 -0.01184 -0.014584 -0.0098572 0 0
0.10156 -0.0022222 0.00048 0.025069 0.001244 0 0.0026649 0.0015854 0.0041673 0.0079957 0.00069396 0.004651 -0.7494 -0.036669 -0.003687 -0.013793 -0.0026869 -0.0065553 -0.012826 -0.016983 0.0082963 -0.011017 -0.024888 -0.014015 -0.040333 -0.0018512 -0.00056886 -0.00028614 0.0012136 -0.062993 0 0 0.0053577 0 -0.010332 -0.012927 -0.00474 0 0
0.10547 -0.0025536 -0.0007611 0.023882 -0.0015356 0 0.00046769 -0.00035833 0.0018599 0.0039409 -0.0007159 0.002704 -0.75566 -0.019032 -0.0037881 -0.00912 0.0044049 -0.011109 -0.0018046 -0.01451 0.0040705 -0.010992 -0.01294 -0.010807 -0.036343 -0.0016838 -0.00086465 -0.00016123 0.00070279 -0.021711 0 0 0.0040581 0 -0.0076042 -0.0083197 -0.00046412 0 0
0.10938 -0.0017795 -0.0013614 0.018804 -0.0036347 0 -0.0017239 -0.0046234 -0.0029417 -0.0001644 -0.0043454 -0.00025886 -0.74987 -0.0025442 -0.0021627 -0.0066103 0.005599 -0.013212 0.0062792 -0.0068141 -0.0017254 -0.0095257 -0.0019762 -0.0042431 -0.027946 -0.0012262 -0.00062108 0.00031208 -0.00013787 0.040202 0 0 0.0016423 0 -0.0059646 -0.0026442 0.001897 0 0
0.11328 -0.0001272 -0.00081353 0.011159 -0.0035436 0 -0.0019845 -0.0084169 -0.0061959 -0.0026612 -0.0072497 -0.0043919 -0.7432 0.0085837 0.00078499 -0.0062596 0.0043749 -0.011278 0.010717 0.00324 -0.0030737 -0.0071556 0.004991 0.0038215 -0.018204 -0.00057855 -7.6846e-06 0.00064867 -0.00064317 0.090272 0 0 -0.0023213 0 -0.0063876 0.001131 0.0023311 0 0
0.11719 0.0018815 0.00062245 0.0038769 -0.00092801 0 -0.00025571 -0.0086326 -0.0052694 -0.0033375 -0.0068525 -0.0085576 -0.74957 0.013189 0.0030805 -0.0080679 0.0027329 -0.0069018 0.011532 0.013604 0.0012541 -0.0041357 0.0069244 0.011176 -0.0085487 0.00016319 0.00046794 0.00046871 -0.00057038 0.10222 0 0 -0.0072743 0 -0.0088134 0.0020432 0.00061935 0 0
0.12109 0.0036643 0.001947 -0.0013378 0.0024389 0 0.0014819 -0.0049447 -0.0019116 -0.0032333 -0.0040803 -0.011202 -0.76919 0.010849 0.0023997 -0.01189 0.0024913 -0.003796 0.0090632 0.022158 0.0065231 -0.00072425 0.0033547 0.01641 -0.00030885 0.0007799 0.00041895 -7.2703e-05 -0.00024087 0.083585 0 0 -0.011806 0 -0.012901 -0.00039192 -0.0033471 0 0
0.125 0.0047876 0.0022423 -0.0057612 0.0038398 0 0.0012422 -0.00024829 -0.0002571 -0.0032772 -0.0022025 -0.011511 -0.78699 0.0017355 -0.0017026 -0.017465 0.0060863 -0.0046721 0.0040994 0.025203 0.0072008 0.0027499 -0.0058152 0.018938 0.0045604 0.0009894 -9.6576e-05 -0.00043112 -0.00010956 0.065386 0 0 -0.014368 0 -0.017651 -0.0061471 -0.0098246 0 0
0.12891 0.005093 0.0015532 -0.011792 0.0020233 0 -0.00094468 0.0020096 -0.002197 -0.0034063 -0.0028524 -0.0097285 -0.78857 -0.0095872 -0.0068726 -0.023332 0.013115 -0.0087924 -0.0009728 0.020531 0.0027254 0.0058796 -0.016831 0.018523 0.0052748 0.00070197 -0.00066431 -0.00025039 -0.00027038 0.066111 0 0 -0.014042 0 -0.020881 -0.012207 -0.017715 0 0
0.13281 0.0047253 0.00087429 -0.019293 -0.0015691 0 -0.0031837 0.00088528 -0.0054193 -0.0030696 -0.0041149 -0.006593 -0.77621 -0.019239 -0.0096551 -0.028198 0.0205 -0.012557 -0.0048789 0.010509 -0.0022989 0.0084437 -0.026207 0.015189 0.0031041 0.00016833 -0.00089013 0.00025213 -0.00042207 0.072127 0 0 -0.010898 0 -0.021774 -0.016177 -0.025392 0 0
0.13672 0.004031 0.0011504 -0.024464 -0.0040983 0 -0.0037166 -0.0015699 -0.0061873 -0.002226 -0.0030175 -0.0027756 -0.76701 -0.02527 -0.0084547 -0.031222 0.02608 -0.012725 -0.0071607 -0.003023 -0.003328 0.010185 -0.032142 0.0096361 -0.0012053 -0.00021339 -0.00070396 0.00051408 -0.00028459 0.056319 0 0 -0.0058743 0 -0.019972 -0.01695 -0.031715 0 0
0.14063 0.0033302 0.002286 -0.023001 -0.0038401 0 -0.0024705 -0.0025403 -0.0034367 -0.0013811 0.0006486 0.0010955 -0.77493 -0.026113 -0.0048928 -0.031636 0.02764 -0.0093119 -0.0076057 -0.017756 -0.00047818 0.010825 -0.033182 0.0034238 -0.0067644 -0.00026857 -0.00035023 0.00021998 3.0619e-05 0.011673 0 0 -0.00043106 0 -0.015345 -0.013787 -0.035523 0 0
0.14453 0.002688 0.0032192 -0.014398 -0.0013879 0 -0.00059865 -0.00090629 0.0005102 -0.00059636 0.0039241 0.0042155 -0.79609 -0.01973 -0.0021198 -0.027826 0.021295 -0.0054688 -0.006394 -0.028539 0.0024561 0.0093443 -0.027755 -0.0015905 -0.012048 -0.00019049 -0.00013471 -0.00038941 0.00011659 -0.040252 0 0 0.0039443 0 -0.0078419 -0.0066565 -0.034142 0 0
0.14844 0.0018882 0.0030105 -0.0027317 0.0014189 0 0.001096 0.0023426 0.0030528 0.0010581 0.0042952 0.0059145 -0.81292 -0.010013 -0.0017074 -0.021373 0.010334 -0.0045314 -0.0049873 -0.033509 0.0029329 0.0059848 -0.020186 -0.004266 -0.016038 -0.00028458 -0.00018915 -0.00081357 -0.00027715 -0.074947 0 0 0.0063946 0 0.00056372 0.00056574 -0.028663 0 0
0.15234 0.0006839 0.0017977 0.0069565 0.0033307 0 0.0027971 0.0055518 0.0041733 0.0045243 0.0029397 0.0064276 -0.81203 0.00078731 -0.0022627 -0.013433 -0.0023446 -0.0070967 -0.0038384 -0.032991 0.0025004 0.001049 -0.013099 -0.0048768 -0.018532 -0.00059423 -0.0004396 -0.00083808 -0.00093878 -0.09266 0 0 0.0072897 0 0.0089873 0.0059499 -0.020188 0 0
0.15625 -0.00087022 0.00060848 0.012818 0.0042521 0 0.0047332 0.0077468 0.0056264 0.0091653 0.0034966 0.0071388 -0.79641 0.010783 -0.0011729 -0.0051028 -0.014069 -0.010794 -0.0031735 -0.027705 0.0042646 -0.0050662 -0.0086309 -0.0049759 -0.01942 -0.00083213 -0.00074029 -0.00070706 -0.0013723 -0.11431 0 0 0.008152 0 0.016695 0.0081231 -0.0098874 0 0
0.16016 -0.0023256 0.00027371 0.016643 0.0043571 0 0.0061347 0.0086465 0.0078499 0.012603 0.0075844 0.0095721 -0.77972 0.017495 0.0023753 0.0019761 -0.020862 -0.012672 -0.003013 -0.019158 0.0082542 -0.011641 -0.0095729 -0.0064661 -0.018591 -0.00069626 -0.00099681 -0.00074643 -0.0012712 -0.15091 0 0 0.010531 0 0.022715 0.0055978 0.0003556 0 0
0.16406 -0.0031112 0.00064555 0.020606 0.003385 0 0.00571 0.0080328 0.0088952 0.012643 0.012363 0.013771 -0.77079 0.01892 0.0063168 0.0057365 -0.019087 -0.011695 -0.0027057 -0.011039 0.010546 -0.016905 -0.016952 -0.010327 -0.01627 -0.00021149 -0.0011633 -0.00090846 -0.00078997 -0.18451 0 0 0.014433 0 0.025872 -0.00076781 0.007275 0 0
0.16797 -0.0029368 0.00093224 0.024204 0.0012506 0 0.0032453 0.00579 0.0070156 0.0094567 0.01324 0.017667 -0.76589 0.016725 0.0077402 0.0066509 -0.011533 -0.0091166 -0.0018776 -0.0050709 0.0075782 -0.020031 -0.027096 -0.01565 -0.013093 0.0002852 -0.0011676 -0.0008028 -0.00034225 -0.18515 0 0 0.017728 0 0.026314 -0.0077016 0.010289 0 0
0.17188 -0.0019595 0.00068364 0.024595 -0.0009609 0 0.00031421 0.00263 0.0036266 0.0055727 0.0088586 0.018342 -0.75653 0.011989 0.0058687 0.0052614 -0.00029056 -0.0068532 -0.00055099 -0.0015337 0.00079311 -0.020624 -0.037535 -0.019693 -0.0092744 0.00048676 -0.00090566 -0.0002019 -0.00016551 -0.14476 0 0 0.017431 0 0.023894 -0.013455 0.009389 0 0
0.17578 -0.0005871 0.00026568 0.019502 -0.001388 0 -0.0010426 0.00020404 0.0024601 0.0034426 0.002697 0.01426 -0.74224 0.0059975 0.002779 0.002371 0.012132 -0.0058362 0.0011098 -0.00029504 -0.0040104 -0.018483 -0.045622 -0.019313 -0.0050275 0.00039306 -0.00035773 0.0005759 -0.00012132 -0.087559 0 0 0.012077 0 0.018569 -0.016427 0.0049568 0 0
0.17969 0.00084425 0.00032055 0.0093118 0.00071927 0 -0.00037371 -0.00014096 0.0052771 0.0030635 -0.00055415 0.0065054 -0.73313 0.0011237 0.0010757 -0.00010001 0.020718 -0.0058315 0.0022345 -0.00020541 -0.0023784 -0.013427 -0.046094 -0.013141 -0.00063593 0.00022931 0.00028865 0.00090028 7.2678e-05 -0.04391 0 0 0.0031678 0 0.0099699 -0.014296 -0.0016794 0 0
0.18359 0.0021961 0.00091458 -0.0033876 0.0036979 0 0.00072196 0.0011435 0.0091036 0.0022042 0.00021818 -0.002038 -0.73912 -0.0012426 0.0010682 -0.00032098 0.023142 -0.0063402 0.0018749 0.00087069 0.0041028 -0.0073326 -0.038707 -0.0029069 0.0034703 0.00013825 0.00068204 0.00047435 0.00045794 -0.017981 0 0 -0.0057354 0 -7.837e-05 -0.0088537 -0.0072683 0 0
0.1875 0.0033965 0.0014116 -0.015543 0.0046507 0 0.00035333 0.0019085 0.0087474 -0.0010052 0.0018956 -0.0087211 -0.75808 -0.0014363 0.00059648 0.0018155 0.020232 -0.0071611 -5.8569e-05 0.0033779 0.0093194 -0.0013198 -0.025645 0.0074828 0.0070631 2.7846e-05 0.0005496 -0.00031708 0.00073524 0.012522 0 0 -0.011542 0 -0.010117 -0.0020749 -0.010533 0 0
0.19141 0.0042833 0.0012098 -0.024545 0.0022802 0 -0.0016007 0.0002982 0.002347 -0.0059305 0.0010502 -0.012514 -0.77599 -1.2038e-05 -0.0022235 0.0060491 0.013014 -0.0080139 -0.0034214 0.0073295 0.0088459 0.0038698 -0.009016 0.014729 0.0099491 -0.00025074 -4.5812e-05 -0.00077204 0.00057206 0.064412 0 0 -0.013589 0 -0.018934 0.0045762 -0.010826 0 0
0.19531 0.0046389 0.00044311 -0.028234 -0.0016001 0 -0.0034268 -0.0032877 -0.0061617 -0.010008 -0.0022671 -0.01381 -0.77903 0.0019761 -0.0063586 0.011636 0.0032721 -0.0080488 -0.0077714 0.012346 0.0042588 0.0074526 0.0079985 0.018494 0.011873 -0.00062201 -0.00068546 -0.00057704 -5.9897e-06 0.12326 0 0 -0.013426 0 -0.024926 0.0093322 -0.0077586 0 0
0.19922 0.0043565 -0.00019239 -0.02542 -0.0037188 0 -0.0035468 -0.0063974 -0.010677 -0.011281 -0.0050909 -0.013372 -0.76529 0.0019589 -0.0084138 0.015869 -0.0051019 -0.006269 -0.011325 0.016796 0.0010832 0.0088275 0.018855 0.021066 0.01241 -0.00075476 -0.00087873 -8.9145e-05 -0.00056349 0.15533 0 0 -0.012966 0 -0.025564 0.010364 -0.0025781 0 0
0.20313 0.003507 -0.00025987 -0.017228 -0.0025917 0 -0.0022535 -0.0068149 -0.0089149 -0.010067 -0.005363 -0.011728 -0.74529 -0.00070519 -0.0060837 0.017104 -0.010547 -0.0026745 -0.012937 0.019796 0.0028087 0.0089952 0.022282 0.024519 0.011843 -0.00034845 -0.0004353 0.00010934 -0.00062262 0.14393 0 0 -0.012875 0 -0.022037 0.0091763 0.0020167 0 0
0.20703 0.0022165 -5.1045e-05 -0.0074392 6.6046e-05 0 -0.0012719 -0.0045984 -0.0042921 -0.0081056 -0.0042138 -0.0093963 -0.73245 -0.005833 -0.00091801 0.014787 -0.012965 0.0011603 -0.012276 0.021236 0.0074473 0.0084017 0.018348 0.028116 0.010173 0.00055299 0.00039564 -0.00012384 -9.9962e-05 0.1077 0 0 -0.012488 0 -0.015091 0.0067417 0.0048877 0 0
0.21094 0.00052798 -0.0001551 -0.00032618 0.0012606 0 -0.0017451 -0.0018094 -0.0018242 -0.0064712 -0.0040919 -0.0071183 -0.7334 -0.012876 0.0027315 0.0087405 -0.012643 0.0029597 -0.0092864 0.021216 0.010032 0.0074782 0.0078511 0.028713 0.0074184 0.001544 0.0011431 -0.00035589 0.00061088 0.079174 0 0 -0.01083 0 -0.0057348 0.0040857 0.0051849 0 0
0.21484 -0.0015414 -0.00069627 0.0026244 -0.00015935 0 -0.0030149 -0.00037664 -0.0028017 -0.0047663 -0.0053264 -0.0054058 -0.7455 -0.020056 0.0018179 -0.00073738 -0.010645 0.0014692 -0.0044289 0.020278 0.007971 0.0067138 -0.0068466 0.023975 0.0033951 0.0021562 0.0014891 -0.00011731 0.00098689 0.068914 0 0 -0.0074619 0 0.0040831 0.0028075 0.0021464 0 0
0.21875 -0.0037881 -0.0012173 0.0037714 -0.00256 0 -0.003538 -0.00045388 -0.0041237 -0.0023419 -0.005537 -0.0038351 -0.76047 -0.024384 -0.0023077 -0.01053 -0.0091624 -0.0024955 1.6242e-05 0.019572 0.0034605 0.0061758 -0.019617 0.01521 -0.0015812 0.0021952 0.0014659 0.00051392 0.00081848 0.057345 0 0 -0.0026076 0 0.011637 0.0033276 -0.0020835 0 0
0.22266 -0.0057229 -0.001366 0.0067077 -0.0036021 0 -0.002742 -0.00085199 -0.0026108 0.00026753 -0.0026605 -0.0011811 -0.76936 -0.025102 -0.0050449 -0.018633 -0.0087416 -0.0065775 0.0028398 0.019236 0.00078435 0.0055927 -0.027732 0.0068033 -0.007098 0.0018364 0.0013265 0.00096409 0.00034196 0.023077 0 0 0.0030019 0 0.01628 0.0048002 -0.0054565 0 0
0.22656 -0.0067565 -0.001489 0.01247 -0.0028161 0 -0.00159 -0.00069166 0.0010588 0.0016914 0.0021717 0.0033547 -0.76598 -0.022119 -0.0029321 -0.023912 -0.0094056 -0.0084812 0.0034881 0.019079 0.0019046 0.0047439 -0.029904 0.0025805 -0.01285 0.0014452 0.0012559 0.00080506 -2.578e-05 -0.027005 0 0 0.0081036 0 0.017862 0.0065038 -0.0066881 0 0
0.23047 -0.0065337 -0.0022723 0.018463 -0.0017777 0 -0.0012687 -0.00020799 0.0033727 0.0014985 0.0055216 0.0089721 -0.74997 -0.015827 0.0030192 -0.02543 -0.010878 -0.0073734 0.0016535 0.018678 0.005063 0.0033744 -0.025419 0.0025891 -0.01847 0.0012996 0.0012209 0.00025978 -6.2819e-05 -0.0627 0 0 0.011056 0 0.016572 0.0075288 -0.004552 0 0
0.23438 -0.0051191 -0.0037334 0.021032 -0.0019236 0 -0.0016884 5.5508e-05 0.0024641 0.0010774 0.0053118 0.013531 -0.72868 -0.0088628 0.0082813 -0.022492 -0.011876 -0.0042246 -0.0019602 0.01666 0.007298 0.0011483 -0.015174 0.0034132 -0.022996 0.0014142 0.0010785 -7.8983e-06 0.0001274 -0.065008 0 0 0.010707 0 0.013744 0.0061512 0.0021618 0 0
0.23828 -0.0029118 -0.0047837 0.018674 -0.0027636 0 -0.0016639 0.00033604 0.00046349 0.0022299 0.0029031 0.015183 -0.71487 -0.0046673 0.0090042 -0.018125 -0.011606 -0.0011241 -0.0048885 0.013199 0.0075445 -0.0013649 -0.0048828 0.0016333 -0.026165 0.0015555 0.00078503 0.00040668 0.00030899 -0.048608 0 0 0.0075299 0 0.011753 0.0029175 0.010341 0 0
0.24219 -0.00043945 -0.0040772 0.01255 -0.0025972 0 -0.00052992 0.0014224 0.00084407 0.0048896 0.0011928 0.013762 -0.7187 -0.0044206 0.005281 -0.01362 -0.0099182 -8.5784e-05 -0.0061186 0.0088522 0.0069774 -0.0037229 0.0030775 -0.0030011 -0.027796 0.0014268 0.00046347 0.0012286 0.00038541 -0.044323 0 0 0.0037001 0 0.011312 -0.0016565 0.018265 0 0
0.24609 0.0017822 -0.0014033 0.0044321 -0.00073675 0 0.00086024 0.0033361 0.0040015 0.0066891 0.0011949 0.010529 -0.73951 -0.0087133 0.00048879 -0.010082 -0.0068025 -0.0018823 -0.0049371 0.0043779 0.006878 -0.0054535 0.006806 -0.0075963 -0.027785 0.00091727 0.00026909 0.0018025 0.00045924 -0.061379 0 0 0.0014684 0 0.01281 -0.0069507 0.024328 0 0
0.25 0.0033325 0.001873 -0.0048418 0.0015488 0 0.0010998 0.0047382 0.0064725 0.0051806 0.0013152 0.0066249 -0.76542 -0.017556 -0.0022459 -0.0088083 -0.002365 -0.0054496 -0.00069938 0.0014921 0.0069913 -0.0056388 0.0040374 -0.0089348 -0.025898 0.00024617 0.00022213 0.0017409 0.00064066 -0.074521 0 0 0.0011282 0 0.016248 -0.011869 0.026117 0 0
0.25391 0.0040302 0.0039232 -0.014534 0.0025304 0 9.3089e-05 0.0041414 0.0048516 0.00047678 5.4635e-05 0.0020842 -0.78279 -0.026905 -0.0027136 -0.0094389 0.0027696 -0.0084021 0.0049433 0.0022286 0.0062031 -0.0035538 -0.0035881 -0.0061316 -0.022569 -0.00015612 0.00020256 0.0012006 0.00084029 -0.052988 0 0 0.00074291 0 0.019621 -0.01515 0.023225 0 0
0.25781 0.0040864 0.0040688 -0.022462 0.0021104 0 -0.00046045 0.0017432 -0.0001451 -0.004568 -0.0014865 -0.0034551 -0.78724 -0.033309 -0.0029494 -0.010469 0.00823 -0.0086929 0.0099928 0.0062887 0.0042841 0.00042464 -0.012368 -0.00082154 -0.018495 -4.7e-06 0.00010664 0.00054847 0.00079569 0.00084292 0 0 -0.0017523 0 0.021317 -0.016747 0.017878 0 0
0.26172 0.0040138 0.0032619 -0.025559 0.001931 0 0.0012528 -0.0003276 -0.0042146 -0.00691 -0.000706 -0.0092172 -0.78551 -0.034948 -0.0043694 -0.010964 0.0139 -0.0063973 0.013388 0.013176 0.0023266 0.0060027 -0.020068 0.0046722 -0.014034 0.00052562 -1.9584e-05 -9.2789e-05 0.00032882 0.047999 0 0 -0.0060678 0 0.020519 -0.016669 0.011578 0 0
0.26563 0.00418 0.0029512 -0.022519 0.0033252 0 0.0050538 6.339e-05 -0.0039695 -0.0059284 0.0029935 -0.012925 -0.78634 -0.030425 -0.0059598 -0.010004 0.01969 -0.0039967 0.01424 0.022032 0.0014374 0.012736 -0.024481 0.0089956 -0.0095514 0.00086628 -2.5723e-05 -0.00083589 -0.0004232 0.050322 0 0 -0.0093931 0 0.016646 -0.015045 0.0059918 0 0
0.26953 0.004337 0.0035404 -0.015319 0.0055401 0 0.0085856 0.0028703 -0.00025946 -0.0034422 0.0067493 -0.012373 -0.79073 -0.018521 -0.0053527 -0.0062331 0.025238 -0.0044612 0.011754 0.030325 0.0015176 0.019392 -0.021904 0.011887 -0.0057662 0.00053146 0.0001646 -0.0016072 -0.0010561 0.0082278 0 0 -0.0089373 0 0.0095149 -0.011923 0.0041785 0 0
0.27344 0.0036804 0.0040368 -0.0073577 0.0063522 0 0.0093388 0.0057881 0.0032437 -0.0013997 0.0070298 -0.0074531 -0.79232 -0.0047659 -0.0014794 -0.0010001 0.029849 -0.0084796 0.0084828 0.03578 0.0016827 0.024527 -0.014766 0.013364 -0.0029884 -0.00040178 0.00043529 -0.0019359 -0.0012121 -0.041833 0 0 -0.0046118 0 0.0022541 -0.0080788 0.0055624 0 0
0.27734 0.001577 0.003206 -9.9408e-05 0.0043794 0 0.0067912 0.0064265 0.0041693 1.801e-05 0.0036477 -0.00049437 -0.78728 0.0078071 0.0040221 0.0046592 0.032936 -0.013384 0.0059223 0.037873 0.0016028 0.027526 -0.0051623 0.013308 -0.0013608 -0.0013079 0.00055098 -0.0013589 -0.00088307 -0.065546 0 0 0.00097585 0 -0.0033183 -0.0037309 0.0089737 0 0
0.28125 -0.0016292 0.00097973 0.0076391 0.00047769 0 0.0025388 0.0044644 0.0034052 0.0018655 0.00018207 0.0055363 -0.78171 0.016804 0.0080048 0.0098382 0.034007 -0.015103 0.0052339 0.036478 0.0018525 0.027981 0.0048972 0.011766 -0.00097274 -0.0015749 0.0003598 -5.8291e-05 -0.00042034 -0.061595 0 0 0.0051571 0 -0.0057274 0.0009281 0.013192 0 0
0.28516 -0.0045721 -0.0013365 0.016665 -0.0031829 0 -0.0014161 0.0016245 0.0030792 0.0044129 4.5857e-05 0.0091178 -0.78666 0.019239 0.008335 0.013273 0.032287 -0.011644 0.0078301 0.031834 0.0027967 0.025405 0.012371 0.0092089 -0.0019624 -0.0011871 -5.9737e-05 0.0010608 -0.00023226 -0.053779 0 0 0.0075183 0 -0.0029777 0.0056557 0.016229 0 0
0.28906 -0.0057838 -0.0022204 0.024378 -0.0050417 0 -0.0041366 -0.00023788 0.0036672 0.0062717 0.0026515 0.010491 -0.8052 0.01461 0.0053915 0.014171 0.027871 -0.0049417 0.01352 0.026159 0.0036424 0.020502 0.013723 0.006236 -0.003951 -0.00072395 -0.00043616 0.0011092 -0.00043525 -0.058528 0 0 0.0093801 0 0.0053613 0.0098082 0.015775 0 0
0.29297 -0.00482 -0.0012636 0.026053 -0.0048515 0 -0.0055212 -0.00068929 0.0039948 0.0058281 0.0042066 0.010229 -0.82599 0.0069498 0.0014577 0.013646 0.022459 0.0007208 0.019872 0.021468 0.0032019 0.015088 0.0099162 0.0031984 -0.0060803 -0.00074712 -0.00049492 9.2612e-05 -0.0007667 -0.067715 0 0 0.01126 0 0.016263 0.01296 0.012674 0 0
0.29688 -0.0025564 0.0005667 0.019725 -0.0028321 0 -0.0051802 -0.00038849 0.0037339 0.0033086 0.0023164 0.0080919 -0.83196 -0.0015371 -0.0011048 0.012423 0.017063 0.0022852 0.025426 0.018533 0.0016038 0.010137 0.001829 0.00040707 -0.0078609 -0.0012073 -0.00015689 -0.0010124 -0.00083421 -0.064469 0 0 0.01155 0 0.027893 0.014823 0.0078889 0 0
0.30078 -0.00038175 0.0018313 0.0091587 0.0009694 0 -0.002339 0.00029357 0.0045174 0.00094778 -0.00099158 0.0037346 -0.81666 -0.0086787 -0.0012928 0.01129 0.012703 0.00015641 0.02877 0.017862 0.00065381 0.0065747 -0.0092491 -0.0014148 -0.0088245 -0.0015105 0.00039065 -0.0011509 -0.00047784 -0.048677 0 0 0.0082665 0 0.038324 0.015187 0.0026819 0 0
0.30469 0.00092353 0.0017318 0.00084474 0.0058616 0 0.002749 0.0017363 0.0076115 0.00084747 -0.0014981 -0.0016101 -0.79151 -0.011427 0.00029522 0.011536 0.011154 -0.0028037 0.027633 0.019687 0.0019714 0.005945 -0.020453 -0.0014373 -0.0081498 -0.0011849 0.00079715 -0.0001921 7.4403e-05 -0.038574 0 0 0.0019977 0 0.043972 0.013739 -2.022e-05 0 0
0.30859 0.0015787 0.00050255 -0.0023056 0.0094529 0 0.0076487 0.0040286 0.010977 0.0027625 0.0021472 -0.0049039 -0.77611 -0.011032 0.0021248 0.013089 0.012009 -0.0041998 0.023399 0.02213 0.0048839 0.0076394 -0.028507 0.00010355 -0.006242 -0.00042403 0.0007704 0.00096832 0.00039469 -0.046084 0 0 -0.0035605 0 0.044623 0.011586 0.0010675 0 0
0.3125 0.0022121 -0.0010004 -0.0036341 0.0086101 0 0.0088383 0.0059318 0.010118 0.0042108 0.0063778 -0.0036131 -0.78085 -0.0095302 0.0026854 0.015259 0.014278 -0.0039084 0.017888 0.024123 0.0067404 0.010708 -0.03254 0.0012794 -0.0037086 0.00010419 0.00028467 0.0012976 0.00022441 -0.057162 0 0 -0.0046614 0 0.041584 0.0095429 0.0052587 0 0
0.31641 0.0030272 -0.0019421 -0.0084596 0.0024743 0 0.0046715 0.0055171 0.0028343 0.0028343 0.0062014 0.0013854 -0.799 -0.0084703 0.0013644 0.017426 0.017136 -0.0032328 0.01256 0.024982 0.0056557 0.014382 -0.032139 -0.00021605 -0.0010538 -1.3618e-05 -0.00037233 0.00059101 -0.00029562 -0.043294 0 0 -0.0012762 0 0.036067 0.0081871 0.01164 0 0
0.32031 0.0036072 -0.0018885 -0.017344 -0.0055114 0 -0.0025949 0.0021137 -0.0072495 -0.0013924 0.00049501 0.0055272 -0.81514 -0.0097627 -0.0010634 0.018704 0.019469 -0.0028039 0.0093072 0.024024 0.0026834 0.017651 -0.02712 -0.004538 0.0010453 -0.00047462 -0.00078011 -0.0004389 -0.00073701 0.0069639 0 0 0.0024617 0 0.029865 0.0081799 0.018586 0 0
0.32422 0.003459 -0.00088981 -0.024523 -0.0095371 0 -0.0080987 -0.0025766 -0.013048 -0.0062189 -0.0066728 0.0039424 -0.82002 -0.014612 -0.0027511 0.01795 0.019824 -0.0017837 0.01033 0.020977 0.00077384 0.019108 -0.018735 -0.0086263 0.0017139 -0.00059597 -0.00069156 -0.00095073 -0.00074876 0.072148 0 0 0.0019335 0 0.026178 0.0098536 0.022352 0 0
0.32813 0.0025964 0.00056813 -0.023621 -0.0063856 0 -0.0082406 -0.0056567 -0.010627 -0.0091419 -0.010036 -0.0041829 -0.81647 -0.020297 -0.0020293 0.015886 0.01876 0.00081286 0.014053 0.017012 0.0014849 0.019078 -0.0099799 -0.0084039 0.0014222 -9.2801e-05 -0.00022706 -0.00075951 -0.00036276 0.11619 0 0 -0.0036236 0 0.025361 0.011997 0.022072 0 0
0.33203 0.0015099 0.0017303 -0.014611 0.0012529 0 -0.0036596 -0.0054961 -0.0032618 -0.0092681 -0.0080329 -0.014327 -0.8119 -0.024884 0.0011439 0.013128 0.016831 0.0043905 0.019309 0.012672 0.0031738 0.017914 -0.0021792 -0.002662 0.00058431 0.00056993 0.00022919 -0.00034029 3.3514e-05 0.12091 0 0 -0.010321 0 0.026939 0.013814 0.01787 0 0
0.33594 0.00062505 0.0019393 -0.0042839 0.006844 0 0.0015149 -0.0030285 0.0016418 -0.0074369 -0.0035846 -0.019907 -0.80764 -0.026484 0.0048342 0.010383 0.014684 0.0068108 0.024794 0.0084944 0.0028925 0.016061 0.0034955 0.00525 -0.00032998 0.00066972 0.00036617 -0.0001775 4.7438e-05 0.098052 0 0 -0.013061 0 0.030073 0.014513 0.010342 0 0
0.33984 -8.1304e-05 0.0010743 0.00052029 0.0059564 0 0.0034558 -0.00066072 -0.00021736 -0.0050025 -0.00052384 -0.017396 -0.79795 -0.021874 0.006487 0.0090353 0.0135 0.0063043 0.028159 0.0053284 -4.1322e-05 0.014291 0.0052224 0.010086 -0.00047588 4.4567e-05 0.0002147 -0.00025706 -0.00034973 0.071126 0 0 -0.0098407 0 0.032501 0.012674 0.001361 0 0
0.34375 -0.00087721 -0.00030004 -0.00018824 0.00040045 0 0.0018945 -4.1456e-05 -0.0061063 -0.0027979 -2.9066e-06 -0.0088319 -0.77973 -0.012049 0.0049916 0.0097473 0.013704 0.003199 0.028386 0.0036865 -0.0029393 0.013073 0.0032643 0.0094633 0.00029467 -0.00066624 7.8613e-05 -0.00023315 -0.00077941 0.050532 0 0 -0.0030197 0 0.031445 0.0084032 -0.0053222 0 0
0.34766 -0.0017607 -0.0012825 0.00016226 -0.0036464 0 -0.00015443 -0.00092719 -0.0095195 -0.0011 -0.00047696 0.00028713 -0.76095 -0.00012949 0.0015719 0.011989 0.014672 -0.00041154 0.026423 0.0036036 -0.0025787 0.012072 -0.001166 0.0060016 0.0012869 -0.00065439 0.00017961 2.1246e-05 -0.00080277 0.029377 0 0 0.0031326 0 0.026578 0.0028281 -0.0084198 0 0
0.35156 -0.002249 -0.0012294 0.0075411 -0.0017877 0 0.00026944 -0.0019489 -0.0068283 -7.5465e-05 -0.00037265 0.0055754 -0.75677 0.011489 -0.0014067 0.015234 0.0158 -0.0026563 0.02316 0.0051618 0.0011014 0.010893 -0.0072341 0.0045269 0.001804 0.00020495 0.00037442 0.00018572 -0.00035208 -0.00016815 0 0 0.0059013 0 0.018061 -0.0031324 -0.0074548 0 0
0.35547 -0.0017129 -8.6957e-05 0.02066 0.004246 0 0.0030433 -0.0020687 -0.00027473 0.00015235 0.0001838 0.0066864 -0.77547 0.019971 -0.0025943 0.018727 0.016284 -0.0033521 0.019823 0.008414 0.0047141 0.0089943 -0.01393 0.0070851 0.0009326 0.0011862 0.00026398 -0.00013612 0.00017423 -0.033541 0 0 0.0055603 0 0.0065363 -0.0083303 -0.0023949 0 0
0.35938 0.00010947 0.0017662 0.031385 0.0083515 0 0.0051669 -0.0011594 0.0052332 -0.00015412 0.00031807 0.0063727 -0.80793 0.020178 -0.0026731 0.020684 0.014431 -0.0034689 0.018878 0.013315 0.0050794 0.0052875 -0.019184 0.010835 -0.0033703 0.0014179 -0.00037514 -0.00089506 0.00028234 -0.059534 0 0 0.0041817 0 -0.0052134 -0.010398 0.0052015 0 0
0.36328 0.0029246 0.0038963 0.031522 0.0061206 0 0.0039121 0.00047325 0.0072786 -0.00027587 0.00018194 0.0071462 -0.83204 0.014362 -0.0033001 0.020731 0.010627 -0.0034399 0.020176 0.018374 0.0028137 0.00045779 -0.022274 0.010914 -0.010226 0.00073029 -0.0012656 -0.0015505 -0.00010904 -0.075166 0 0 0.0035637 0 -0.014152 -0.0097584 0.01178 0 0
0.36719 0.0061214 0.0059942 0.019468 -0.00075031 0 -0.00018616 0.0025977 0.0073648 0.00042679 0.00097819 0.0089264 -0.82947 0.0042412 -0.0051847 0.018923 0.0052763 -0.0024407 0.023042 0.022658 0.0017277 -0.0048444 -0.023062 0.0052019 -0.01883 -0.0002149 -0.0017779 -0.0015755 -0.0005323 -0.0891 0 0 0.0041408 0 -0.019153 -0.0070025 0.016026 0 0
0.37109 0.0091034 0.0077819 0.0012826 -0.0058877 0 -0.0033876 0.0049369 0.0079009 0.001915 0.0033526 0.0096904 -0.80046 -0.0081774 -0.0073337 0.015496 -0.0011048 0.00043911 0.026566 0.02524 0.004521 -0.0098856 -0.021639 -0.0039294 -0.028173 -0.00060502 -0.0014639 -0.00096579 -0.00039358 -0.10987 0 0 0.0052797 0 -0.01954 -0.0029537 0.017021 0 0
0.375 0.011411 0.0089341 -0.013705 -0.0039767 0 -0.00187 0.0069302 0.0091013 0.0035595 0.0065291 0.0081155 -0.76394 -0.019483 -0.0081447 0.011008 -0.0076056 0.0044896 0.028827 0.024409 0.009485 -0.013268 -0.018385 -0.012366 -0.036273 -0.00023901 -0.00048334 -0.00021447 0.00041481 -0.1359 0 0 0.0061998 0 -0.014734 0.00070562 0.013934 0 0
0.37891 0.01268 0.0092255 -0.018658 0.0045932 0 0.0048432 0.0081077 0.0094954 0.0048914 0.0094078 0.0054636 -0.74302 -0.026189 -0.0070216 0.0068425 -0.013085 0.0072635 0.027633 0.019448 0.011973 -0.013972 -0.0151 -0.018189 -0.040817 0.0003812 0.00049575 0.00018807 0.0013228 -0.16106 0 0 0.0067477 0 -0.0073266 0.001595 0.0087208 0 0
0.38281 0.012665 0.0087337 -0.012699 0.014143 0 0.013122 0.008773 0.0087446 0.0061822 0.01198 0.004891 -0.74815 -0.028691 -0.0047541 0.0036305 -0.017422 0.0065035 0.023233 0.011713 0.0092032 -0.012703 -0.012976 -0.022553 -0.041952 0.00063746 0.00084882 0.00017636 0.0015567 -0.18712 0 0 0.0076725 0 -9.9653e-05 -0.00052923 0.0037581 0 0
0.38672 0.011376 0.0077712 -0.00096058 0.01835 0 0.017763 0.0099075 0.0086004 0.0081633 0.014868 0.008809 -0.77105 -0.027617 -0.002429 0.0016345 -0.020598 0.0022807 0.016088 0.0022592 0.0032648 -0.010098 -0.012561 -0.027014 -0.040041 0.00038931 0.00049095 4.2961e-05 0.00086564 -0.22303 0 0 0.010195 0 0.0054692 -0.0055051 0.00033768 0 0
0.39063 0.0091497 0.006557 0.0083593 0.01489 0 0.015724 0.011992 0.010544 0.011132 0.017464 0.016585 -0.79307 -0.024023 -0.00031917 0.00098481 -0.022682 -0.0028832 0.0070105 -0.0075986 -0.00090125 -0.0069958 -0.014204 -0.03088 -0.035795 -1.3824e-05 -0.00012588 3.2046e-05 -0.00020856 -0.26773 0 0 0.014851 0 0.0080891 -0.012815 -0.00040307 0 0
0.39453 0.006485 0.0050234 0.0089571 0.0065527 0 0.0081518 0.01397 0.013243 0.014343 0.017482 0.024489 -0.80036 -0.020063 0.0019232 0.0017776 -0.023442 -0.0061501 -0.0017039 -0.014611 -0.00039395 -0.0052847 -0.017753 -0.031809 -0.03106 -0.00021359 -0.00047336 7.6577e-05 -0.00081532 -0.29812 0 0 0.020289 0 0.0059777 -0.020542 0.003013 0 0
0.39844 0.0038048 0.0030591 0.0011167 -0.0013383 0 -0.00065671 0.013808 0.01347 0.016292 0.013295 0.027931 -0.7936 -0.017185 0.0041464 0.0031212 -0.022922 -0.0067017 -0.0079732 -0.017585 0.0030275 -0.0053871 -0.020833 -0.028799 -0.027618 -0.00022892 -0.00040357 -6.3053e-05 -0.00058638 -0.28272 0 0 0.023361 0 0.0014165 -0.026153 0.0083177 0 0
0.40234 0.0013738 0.0009438 -0.0075145 -0.0046958 0 -0.0062883 0.010454 0.00979 0.015647 0.0066132 0.024359 -0.78531 -0.015145 0.0052434 0.0046985 -0.020758 -0.0060186 -0.011233 -0.016551 0.0051656 -0.0068214 -0.021988 -0.023693 -0.02547 -0.00034147 -0.00018847 -0.00046872 4.0647e-05 -0.21227 0 0 0.021129 0 -0.0042593 -0.028801 0.014131 0 0
0.40625 -0.0005897 -0.00060476 -0.007201 -0.0029403 0 -0.006869 0.0051749 0.004593 0.01211 0.0018561 0.014829 -0.78751 -0.013477 0.0041752 0.0062715 -0.016583 -0.005941 -0.011217 -0.011868 0.0038457 -0.0089076 -0.019984 -0.019059 -0.024225 -0.00066946 -0.00016464 -0.00092454 0.00028963 -0.11482 0 0 0.013522 0 -0.0099083 -0.028034 0.019276 0 0
0.41016 -0.0018401 -0.00098035 0.0055166 0.0012757 0 -0.0035974 0.0006793 0.0017198 0.0066718 0.0020173 0.0032858 -0.80022 -0.011073 0.0013891 0.0076026 -0.0096561 -0.0065889 -0.0077782 -0.0044127 0.00087119 -0.01025 -0.012993 -0.014802 -0.022622 -0.00094888 -0.00037745 -0.0010889 -0.00016855 -0.035168 0 0 0.0040608 0 -0.014056 -0.023572 0.022187 0 0
0.41406 -0.0022363 -0.00032846 0.023542 0.0042452 0 0.00076186 -0.0012793 0.0022246 0.001176 0.0052499 -0.0058407 -0.81071 -0.0064626 -0.001172 0.0085033 0.0002068 -0.0063172 -0.0021093 0.0029234 -0.00031064 -0.0085446 -0.00037411 -0.0077466 -0.017714 -0.00077929 -0.00057204 -0.0007645 -0.0009085 0.0032246 0 0 -0.0025826 0 -0.015609 -0.017104 0.021956 0 0
0.41797 -0.0019218 0.0004569 0.034005 0.0037607 0 0.0039163 -0.0013552 0.0032394 -0.0025891 0.0063042 -0.010144 -0.80469 -0.00017536 -0.001817 0.0089932 0.011588 -0.0037694 0.004169 0.0083453 0.0015577 -0.00384 0.015286 0.0047118 -0.0089435 -7.1337e-05 -0.00050214 -1.4597e-05 -0.0012218 0.015465 0 0 -0.0044225 0 -0.015348 -0.010822 0.019916 0 0
0.42188 -0.0012566 0.00050034 0.028971 0.00048637 0 0.0050821 -0.0016335 0.0013925 -0.0038912 0.0017965 -0.010327 -0.7805 0.0071705 -0.00086828 0.009034 0.023607 0.00010303 0.010417 0.01129 0.0042709 0.0034747 0.03237 0.020611 0.0035459 0.00077797 -0.00021902 0.00090301 -0.00086157 0.034665 0 0 -0.0038252 0 -0.013704 -0.0056123 0.016928 0 0
0.42578 -0.00048697 -0.000234 0.012553 -0.002729 0 0.0046344 -0.0033631 -0.0031682 -0.0035936 -0.0061943 -0.0093457 -0.75353 0.014771 -0.00041372 0.0085952 0.035296 0.0022679 0.016087 0.011555 0.0044855 0.012679 0.049076 0.033749 0.019137 0.0011697 -5.0379e-05 0.001651 -0.00027963 0.077147 0 0 -0.005234 0 -0.011169 -0.0021199 0.013947 0 0
0.42969 0.00048057 -0.00089921 -0.0025764 -0.0031688 0 0.0031662 -0.005873 -0.0068866 -0.0036895 -0.01218 -0.010295 -0.74543 0.020844 -0.0020766 0.0075397 0.044645 0.00016332 0.020365 0.0097261 0.0009845 0.021681 0.061615 0.038636 0.035335 0.00078587 -0.00029834 0.0019124 -0.00012066 0.13014 0 0 -0.010969 0 -0.0082939 -0.00056987 0.012662 0 0
0.43359 0.0018783 -0.00056555 -0.0063985 -0.00047499 0 0.00098502 -0.0076602 -0.0069267 -0.0058592 -0.012802 -0.01441 -0.76598 0.024736 -0.0050698 0.0061097 0.05091 -0.0056673 0.023016 0.0084918 -0.0042892 0.027996 0.068406 0.035332 0.047883 -0.00015096 -0.00094658 0.0015295 -0.00052559 0.17092 0 0 -0.019061 0 -0.0053691 0.0010137 0.013276 0 0
0.4375 0.0036182 0.00091618 -0.00011954 0.0030676 0 -0.0016409 -0.0081304 -0.0044414 -0.009983 -0.0098405 -0.020315 -0.80329 0.026779 -0.0067094 0.0044921 0.054157 -0.011387 0.023749 0.0090332 -0.0079468 0.030978 0.06959 0.029185 0.055037 -0.0010363 -0.0016379 0.00067568 -0.00098641 0.19073 0 0 -0.025037 0 -0.0023398 0.0038116 0.015099 0 0
0.44141 0.0051159 0.002795 0.0057571 0.0045257 0 -0.004032 -0.0078837 -0.0031104 -0.013882 -0.0075751 -0.024808 -0.8318 0.027287 -0.0050606 0.0028214 0.054422 -0.012588 0.022179 0.011941 -0.0075949 0.03036 0.065384 0.025596 0.055737 -0.0013033 -0.0019307 -0.00012323 -0.00089774 0.1951 0 0 -0.025669 0 0.00078716 0.0085181 0.0174 0 0
0.44531 0.0056832 0.0040681 0.0016029 0.0028906 0 -0.0051381 -0.0073996 -0.0046771 -0.01471 -0.0077145 -0.024591 -0.83233 0.026728 -0.0010769 0.0012543 0.051741 -0.0077988 0.017623 0.017545 -0.0030366 0.026109 0.056216 0.024968 0.049037 -0.00078789 -0.0016143 -0.00028702 -0.00021187 0.18404 0 0 -0.021004 0 0.0039408 0.015725 0.01901 0 0
0.44922 0.0051285 0.0042011 -0.012629 -9.0919e-05 0 -0.0041763 -0.006013 -0.0067566 -0.010961 -0.0077012 -0.017964 -0.80699 0.025522 0.0020387 -6.1704e-05 0.046358 0.00017132 0.0091866 0.024121 0.0039509 0.019445 0.043821 0.022782 0.036089 0.00018398 -0.00084284 0.00033755 0.00049208 0.1415 0 0 -0.013195 0 0.0062546 0.024349 0.01767 0 0
0.45313 0.0039065 0.0032977 -0.027667 -0.001584 0 -0.0013032 -0.0026847 -0.0055133 -0.0034622 -0.0041003 -0.0057012 -0.77606 0.023608 0.0017311 -0.0012024 0.039569 0.0062454 -0.0014995 0.028743 0.010401 0.012488 0.031005 0.014469 0.021717 0.0010102 -1.1732e-05 0.001247 0.00058303 0.051911 0 0 -0.0040554 0 0.0068956 0.031654 0.013374 0 0
0.45703 0.0026204 0.0017673 -0.032855 -0.00026725 0 0.0023028 0.0022843 -0.00011472 0.005359 0.0030642 0.0092316 -0.75981 0.020688 -0.0015951 -0.0021657 0.031852 0.0068594 -0.01336 0.029776 0.013181 0.0058983 0.018848 9.8367e-05 0.0081063 0.0011875 0.00050741 0.0016191 -1.2226e-05 -0.073682 0 0 0.0058241 0 0.0052628 0.036028 0.0063791 0 0
0.46094 0.0014116 -2.4932e-06 -0.02416 0.0025105 0 0.0050379 0.0068148 0.006131 0.013081 0.010033 0.022899 -0.76205 0.016535 -0.0051204 -0.0029195 0.023712 0.0024484 -0.025145 0.025859 0.010517 0.00015804 0.0082834 -0.015556 -0.0027716 0.00063324 0.00057914 0.001013 -0.00077567 -0.19402 0 0 0.015871 0 0.0008996 0.036077 -0.0027702 0 0
0.46484 -8.2918e-05 -0.001678 -0.0061356 0.003957 0 0.0056859 0.0087234 0.0091392 0.018305 0.013201 0.031967 -0.76958 0.011004 -0.006397 -0.0031903 0.01608 -0.0032699 -0.034132 0.014856 0.0035398 -0.0044216 0.00074588 -0.02711 -0.0079985 -0.00025053 0.00033367 -0.00019016 -0.0011273 -0.26507 0 0 0.024305 0 -0.0068997 0.029552 -0.012602 0 0
0.46875 -0.0021596 -0.0029129 0.012103 0.0021999 0 0.0039284 0.0077789 0.0080057 0.02054 0.012525 0.034856 -0.76649 0.005912 -0.0055447 -0.0025137 0.010132 -0.0064186 -0.038144 -0.00064241 -0.0037176 -0.0082687 -0.0035461 -0.032483 -0.007883 -0.00084456 2.1464e-05 -0.0010615 -0.00094405 -0.27189 0 0 0.028772 0 -0.016297 0.018528 -0.020249 0 0
0.47266 -0.0045308 -0.0034889 0.022697 -0.002282 0 0.00039147 0.0057971 0.005273 0.019695 0.010716 0.031965 -0.74886 0.0030434 -0.0047192 -0.0006399 0.0062716 -0.0057767 -0.037205 -0.017174 -0.0068476 -0.011395 -0.004831 -0.033146 -0.0039662 -0.0007661 -0.00018129 -0.00091381 -0.00057028 -0.2331 0 0 0.028243 0 -0.02526 0.0060274 -0.024422 0 0
0.47656 -0.0064744 -0.0035798 0.022894 -0.0071409 0 -0.0036271 0.0046039 0.0036842 0.016042 0.0096319 0.025011 -0.72641 0.0037295 -0.0055553 0.0026155 0.0047246 -0.0030702 -0.031459 -0.032123 -0.0045638 -0.013464 -0.0029892 -0.031333 0.0029227 -0.00017833 -0.00026857 0.00010165 -0.00039344 -0.17657 0 0 0.023887 0 -0.032235 -0.005787 -0.024309 0 0
0.48047 -0.0074904 -0.0037441 0.015677 -0.0098677 0 -0.0066078 0.0041544 0.003422 0.010549 0.0083766 0.01604 -0.71137 0.0093773 -0.0073106 0.0074044 0.0055944 -0.00087553 -0.021382 -0.042452 7.0815e-05 -0.013879 0.0021869 -0.027645 0.011895 0.0003218 -0.00034026 0.0011396 -0.00047402 -0.11505 0 0 0.017834 0 -0.035456 -0.014456 -0.019256 0 0
0.48438 -0.0077046 -0.0044755 0.0074194 -0.0093411 0 -0.0074064 0.0029049 0.0026921 0.004733 0.0051351 0.0067615 -0.70687 0.021542 -0.007619 0.013635 0.0083819 -0.00028679 -0.008566 -0.042129 0.0023244 -0.010433 0.011872 -0.021255 0.022288 0.00019677 -0.00045184 0.001401 -0.00057995 -0.04572 0 0 0.011238 0 -0.031522 -0.015804 -0.0087878 0 0
0.48828 -0.0075474 -0.0056828 0.0034449 -0.0063336 0 -0.0058524 -9.7489e-05 0.00027694 -0.00027891 1.5851e-05 -0.0016446 -0.70602 0.035896 -0.005028 0.019924 0.010976 -0.00039672 0.0038789 -0.033424 0.00017003 -0.0035141 0.024542 -0.011738 0.03337 -0.00054349 -0.00052667 0.00078161 -0.00050379 0.032791 0 0 0.0038034 0 -0.022532 -0.011951 0.0035392 0 0
0.49219 -0.0070923 -0.0066477 0.0038506 -0.0029087 0 -0.0029573 -0.0039207 -0.003306 -0.004621 -0.0048612 -0.0085723 -0.70102 0.049882 -0.00068329 0.025526 0.012432 0.00028299 0.014912 -0.017835 -0.0039058 0.0064481 0.039596 5.3388e-06 0.045007 -0.0012932 -0.00042231 -0.00013584 -0.00028515 0.11106 0 0 -0.0049011 0 -0.0096743 -0.0043297 0.016101 0 0
0.49609 -0.0058713 -0.006563 0.0031141 -0.0011104 0 -0.00038562 -0.0067407 -0.0070381 -0.0093844 -0.0080385 -0.014181 -0.69182 0.061026 0.0025677 0.029764 0.012006 0.0021287 0.023761 0.0026189 -0.0055649 0.018694 0.056281 0.012643 0.056996 -0.0013303 -9.2782e-05 -0.0006729 -0.00014258 0.17847 0 0 -0.014167 0 0.0056082 0.0054032 0.027364 0 0
0.5 -0.0034541 -0.0051569 -0.004937 -0.0015896 0 0.00061282 -0.0078589 -0.010755 -0.015232 -0.010491 -0.019512 -0.68547 0.065313 0.0027743 0.031558 0.0088061 0.0041007 0.029613 0.024238 -0.003033 0.031483 0.073258 0.025663 0.06881 -0.00044454 0.00031721 -0.00064044 -0.00025435 0.23589 0 0 -0.022518 0 0.020826 0.014491 0.035005 0 0
0.50391 -0.00018127 -0.002839 -0.020318 -0.0030428 0 1.3335e-05 -0.0082951 -0.014515 -0.021326 -0.01397 -0.02596 -0.68768 0.0618 0.0006519 0.030897 0.0038369 0.0049054 0.033174 0.040909 0.0013763 0.041329 0.087968 0.039195 0.079002 0.00083059 0.0005601 -0.00040191 -0.00062659 0.29156 0 0 -0.02911 0 0.032454 0.020088 0.037982 0 0
0.50781 0.0028009 -0.00032506 -0.034998 -0.0031414 0 -0.0011575 -0.0092869 -0.017064 -0.025753 -0.017932 -0.033979 -0.69571 0.053869 -0.0011284 0.02884 -0.0011955 0.0042628 0.035444 0.050766 0.0041955 0.046938 0.099136 0.052509 0.08665 0.0016091 0.00049573 -0.00043307 -0.0011124 0.34316 0 0 -0.034155 0 0.039619 0.022453 0.037481 0 0
0.51172 0.0043475 0.0018124 -0.039146 -0.00058345 0 -0.0018487 -0.010578 -0.016142 -0.027036 -0.019194 -0.041839 -0.69956 0.043956 -0.00036258 0.026028 -0.0052881 0.0030269 0.036651 0.053078 0.0048551 0.0477 0.1058 0.063056 0.090999 0.0013572 0.00022887 -0.00084511 -0.0014842 0.3696 0 0 -0.037629 0 0.041872 0.022118 0.034205 0 0
0.51563 0.0042141 0.0032823 -0.030472 0.0034011 0 -0.0018601 -0.010596 -0.011063 -0.025103 -0.01527 -0.045762 -0.68994 0.034864 0.0028451 0.023162 -0.0075068 0.0022341 0.036888 0.047796 0.006198 0.043404 0.10714 0.067368 0.091384 0.0003179 2.5549e-05 -0.0013066 -0.0015034 0.34603 0 0 -0.037903 0 0.039109 0.019992 0.029036 0 0
0.51953 0.0031953 0.0039783 -0.017214 0.0057916 0 -0.0016565 -0.008288 -0.0044519 -0.020773 -0.0075763 -0.041904 -0.66561 0.032068 0.0063801 0.02127 -0.0067604 0.0021968 0.034931 0.035825 0.010705 0.034114 0.10082 0.063116 0.08596 -0.00070344 6.3401e-05 -0.001386 -0.0010379 0.26715 0 0 -0.032431 0 0.031031 0.018229 0.02332 0 0
0.52344 0.0024155 0.0039673 -0.010651 0.0045809 0 -0.0013241 -0.0043347 -0.00027444 -0.014525 -0.00044286 -0.029102 -0.6342 0.03486 0.0080302 0.02004 -0.0051504 0.0024973 0.030225 0.023108 0.016622 0.02348 0.089588 0.050405 0.076715 -0.00099528 0.0002456 -0.00096062 -0.00022157 0.15198 0 0 -0.02032 0 0.020912 0.018113 0.018165 0 0
0.52734 0.0024799 0.0036214 -0.013719 0.0011651 0 8.4663e-05 -0.00027155 0.00037406 -0.0061294 0.0033353 -0.010251 -0.607 0.04132 0.0071487 0.018882 -0.004175 0.0026604 0.022449 0.01185 0.018619 0.012751 0.074643 0.031324 0.064421 -0.00046591 0.00027355 -0.00032257 0.00052177 0.024605 0 0 -0.0041563 0 0.010108 0.019475 0.013655 0 0
0.53125 0.0032095 0.0035962 -0.017257 -0.00033174 0 0.0038112 0.0033587 0.0009839 0.0043976 0.0053725 0.0090584 -0.59256 0.049268 0.0047535 0.017196 -0.0051484 0.0026566 0.011526 0.0035284 0.012842 0.0027433 0.057127 0.008566 0.049763 0.00039464 -5.9595e-05 8.7493e-05 0.00074921 -0.10602 0 0 0.011203 0 -0.00021103 0.021898 0.0097717 0 0
0.53516 0.0040292 0.0044373 -0.0084854 0.0032478 0 0.0097163 0.007472 0.0062686 0.015757 0.0095334 0.023923 -0.5928 0.054878 0.0023675 0.013946 -0.0099864 0.002788 -0.0024802 -0.00062517 0.0012583 -0.0059936 0.038479 -0.015433 0.033434 0.0010261 -0.00061675 6.4625e-05 0.00041822 -0.24347 0 0 0.02209 0 -0.0084921 0.024337 0.0063315 0 0
0.53906 0.0045087 0.0060861 0.015915 0.010634 0 0.015395 0.012891 0.016853 0.025665 0.017095 0.033034 -0.60251 0.053266 0.00091183 0.0083117 -0.019345 0.0032775 -0.017421 -0.0024718 -0.0094051 -0.014271 0.021074 -0.038399 0.016788 0.0012726 -0.00096284 -0.00019186 2.5448e-05 -0.38308 0 0 0.028503 0 -0.01304 0.024985 0.0030703 0 0
0.54297 0.0046114 0.0078247 0.044827 0.01649 0 0.017409 0.018705 0.027778 0.032349 0.024811 0.03877 -0.61159 0.04548 0.00052118 0.0012585 -0.030737 0.0040861 -0.030759 -0.0052595 -0.013412 -0.022993 0.005967 -0.057968 0.0010663 0.0013884 -0.00070957 -0.00026197 0.00020124 -0.50069 0 0 0.033198 0 -0.014139 0.023876 0.00012197 0 0
0.54688 0.0046357 0.0088365 0.060899 0.015831 0 0.014022 0.022691 0.032765 0.035612 0.028176 0.044337 -0.60907 0.032944 0.0010212 -0.0063755 -0.042416 0.005021 -0.040959 -0.010593 -0.010859 -0.03223 -0.0061873 -0.072061 -0.012747 0.0016296 0.00012714 0.00011943 0.0010592 -0.56728 0 0 0.038377 0 -0.011859 0.021455 -0.0022123 0 0
0.55078 0.0050592 0.0088993 0.054477 0.0087261 0 0.0071373 0.023502 0.02993 0.036322 0.026168 0.050262 -0.58843 0.01773 0.0022669 -0.013576 -0.052467 0.0058192 -0.046636 -0.019748 -0.0069349 -0.041769 -0.014852 -0.079595 -0.023611 0.0019056 0.0010879 0.00081483 0.0019686 -0.57379 0 0 0.043218 0 -0.0064653 0.018427 -0.0035812 0 0
0.55469 0.0063586 0.0085344 0.030865 0.00085074 0 0.0014656 0.022079 0.023059 0.034985 0.02208 0.053291 -0.55175 0.0049424 0.0040217 -0.017831 -0.056831 0.0060949 -0.045054 -0.033609 -0.0065666 -0.049578 -0.018361 -0.08066 -0.028437 0.0018756 0.0016152 0.0013803 0.0020867 -0.53697 0 0 0.044547 0 0.0014638 0.016809 -0.0030428 0 0
0.55859 0.0087291 0.0084767 0.0053471 -0.00095461 0 0.0012075 0.020579 0.017446 0.031181 0.019644 0.048888 -0.50962 -0.0016562 0.0057757 -0.018085 -0.055027 0.005437 -0.038231 -0.047805 -0.0099344 -0.052979 -0.017311 -0.075886 -0.026851 0.0013831 0.0015 0.0014327 0.0011993 -0.47993 0 0 0.039777 0 0.0091901 0.017856 -0.00090168 0 0
0.5625 0.011782 0.0090285 -0.0085915 0.0055866 0 0.0068224 0.019972 0.015024 0.024534 0.019091 0.035497 -0.47567 -0.0020195 0.006946 -0.01446 -0.048043 0.003829 -0.028105 -0.058968 -0.013092 -0.050808 -0.01192 -0.0658 -0.019328 0.00072676 0.0010333 0.00097333 4.5251e-06 -0.41111 0 0 0.029335 0 0.015061 0.021357 0.0022944 0 0
0.56641 0.014539 0.0099356 -0.0078741 0.016121 0 0.01455 0.019069 0.013754 0.016004 0.01761 0.016947 -0.45867 0.0033231 0.007295 -0.0071836 -0.036801 0.0019721 -0.016225 -0.064485 -0.012551 -0.042408 -0.0021469 -0.050974 -0.0063965 0.00041992 0.0007226 0.00037874 -0.00052733 -0.32637 0 0 0.01655 0 0.017798 0.026855 0.0060793 0 0
0.57031 0.015926 0.010801 0.00022872 0.023018 0 0.019155 0.016083 0.010999 0.0077852 0.013308 0.0005848 -0.45759 0.012972 0.0070001 0.0032913 -0.022659 0.00089543 -0.0045942 -0.061055 -0.0088931 -0.027268 0.012349 -0.032788 0.011087 0.0006494 0.00082901 5.8732e-05 -0.00011901 -0.22844 0 0 0.0054397 0 0.015797 0.033396 0.0098141 0 0
0.57422 0.015485 0.011473 0.0048687 0.021294 0 0.017739 0.010882 0.0064395 0.0017006 0.0076725 -0.0078545 -0.46288 0.022674 0.0062103 0.015231 -0.0083275 0.00094953 0.0036763 -0.04655 -0.0059367 -0.0077088 0.031673 -0.013707 0.029892 0.0010193 0.0011499 9.3856e-05 0.0005284 -0.13559 0 0 -0.0017017 0 0.007844 0.038478 0.012732 0 0
0.57813 0.013674 0.011951 -0.0004487 0.012301 0 0.011654 0.0053272 0.0015095 -0.0021965 0.0036423 -0.0085881 -0.46257 0.029796 0.004656 0.026564 0.0046495 0.0012242 0.008406 -0.027042 -0.0067577 0.010935 0.053225 0.0035478 0.046522 0.00091336 0.0012423 0.00019334 0.0004716 -0.06535 0 0 -0.0052718 0 -0.0031085 0.04115 0.015222 0 0
0.58203 0.011457 0.012027 -0.013302 0.0024703 0 0.0051936 0.0013931 -0.0029205 -0.0052326 0.001899 -0.0075309 -0.44857 0.033964 0.0019495 0.036406 0.015923 0.00030805 0.0097187 -0.0061955 -0.010793 0.025829 0.075462 0.017255 0.059413 0.00015118 0.00085899 1.5833e-05 -0.0004569 -0.013457 0 0 -0.0075594 0 -0.015291 0.041331 0.017808 0 0
0.58594 0.0095401 0.011248 -0.023355 -0.0016044 0 0.002273 -0.00065725 -0.0070114 -0.0083592 0.00017458 -0.011211 -0.41945 0.035357 -0.0016076 0.044025 0.025353 -0.0020838 0.0079975 0.012172 -0.014656 0.034435 0.096667 0.027079 0.067368 -0.00075177 0.00017271 -0.00045938 -0.0014291 0.041462 0 0 -0.010844 0 -0.02681 0.039248 0.021098 0 0
0.58984 0.0079881 0.0094019 -0.01903 0.0020995 0 0.0036996 -0.0019824 -0.01013 -0.010978 -0.0034862 -0.020842 -0.37941 0.035607 -0.0046978 0.048201 0.032844 -0.004334 0.0039815 0.021073 -0.015384 0.032458 0.11304 0.033152 0.068729 -0.0010483 -0.00041445 -0.00088083 -0.0014655 0.10741 0 0 -0.015505 0 -0.034107 0.035882 0.026472 0 0
0.59375 0.006516 0.0070357 0.003159 0.009855 0 0.006969 -0.0033113 -0.0099458 -0.011595 -0.0076142 -0.030648 -0.33543 0.038022 -0.0058194 0.049324 0.0388 -0.0041796 -0.00036534 0.01858 -0.01281 0.021664 0.12178 0.0349 0.065984 -0.00051749 -0.00065673 -0.00085363 -0.00047354 0.15762 0 0 -0.019335 0 -0.035717 0.033423 0.034255 0 0
0.59766 0.0050431 0.005321 0.033224 0.015196 0 0.008521 -0.0039025 -0.0047158 -0.0094477 -0.0084414 -0.032183 -0.29464 0.043451 -0.0046681 0.048105 0.042998 -0.0010748 -0.0043109 0.0076018 -0.0092096 0.0055871 0.12283 0.031027 0.061625 0.00026694 -0.00064104 -0.00033072 0.00062293 0.14853 0 0 -0.018823 0 -0.032867 0.032561 0.043662 0 0
0.60156 0.0038538 0.0051986 0.052584 0.013847 0 0.0066612 -0.0025478 0.0036048 -0.0052288 -0.0041717 -0.021306 -0.26186 0.05198 -0.002605 0.044893 0.044906 0.0027723 -0.0076182 -0.0093801 -0.0071963 -0.013414 0.11626 0.020911 0.057171 0.00047176 -0.00059137 0.00031789 0.00081855 0.063359 0 0 -0.011895 0 -0.026739 0.033469 0.053962 0 0
0.60547 0.003233 0.0065258 0.048124 0.0070112 0 0.002977 0.00074348 0.0098647 -0.00020185 0.0026942 -0.0019437 -0.23749 0.063173 -0.0014872 0.040057 0.043716 0.0041137 -0.010264 -0.02893 -0.0079586 -0.032616 0.10253 0.0060606 0.054174 -0.00017491 -0.0005507 0.00062791 5.1193e-05 -0.064988 0 0 -0.00012736 0 -0.019079 0.036024 0.064133 0 0
0.60938 0.0030808 0.0080496 0.024609 0.000492 0 0.0011494 0.0045441 0.010468 0.0050717 0.0078983 0.016612 -0.21674 0.074516 -0.0018853 0.034087 0.037317 0.0017444 -0.012933 -0.043735 -0.010905 -0.047737 0.083912 -0.0099576 0.054414 -0.001113 -0.00032355 0.0004445 -0.0007591 -0.17914 0 0 0.011712 0 -0.014033 0.039025 0.071836 0 0
0.61328 0.0030223 0.0083104 0.0029494 6.142e-05 0 0.0039025 0.007537 0.007447 0.010807 0.0099187 0.026658 -0.19186 0.08359 -0.0025814 0.028008 0.027409 -0.0021382 -0.016259 -0.051647 -0.014287 -0.058868 0.066108 -0.023378 0.056506 -0.0015092 0.00023755 2.6929e-05 -0.00069137 -0.24586 0 0 0.018932 0 -0.013039 0.04114 0.076876 0 0
0.61719 0.0029041 0.0067475 0.0030318 0.0064823 0 0.010311 0.0098128 0.0067347 0.016861 0.011087 0.027462 -0.15704 0.089802 -0.0020412 0.022207 0.015075 -0.0039427 -0.020253 -0.052821 -0.016119 -0.066557 0.051628 -0.032421 0.059644 -0.0010668 0.0009277 -0.00022558 0.00021112 -0.27734 0 0 0.020441 0 -0.016028 0.042171 0.079472 0 0
0.62109 0.003059 0.0041208 0.025119 0.014345 0 0.015762 0.012296 0.011784 0.021936 0.014047 0.024746 -0.11276 0.092986 -0.00037491 0.017007 0.0016279 -0.0022922 -0.024722 -0.048156 -0.01518 -0.071564 0.042599 -0.037974 0.063037 -0.00026277 0.0012528 -0.00014519 0.00099342 -0.30509 0 0 0.019328 0 -0.02242 0.04219 0.080077 0 0
0.625 0.0039503 0.0019609 0.047642 0.016204 0 0.015133 0.01507 0.019403 0.024278 0.017944 0.025072 -0.065606 0.093618 0.00046659 0.012822 -0.010443 0.00040353 -0.028808 -0.040102 -0.011906 -0.075093 0.042157 -0.042168 0.065643 0.00019302 0.00086277 8.8176e-05 0.000778 -0.33896 0 0 0.019768 0 -0.03042 0.041955 0.079693 0 0
0.62891 0.0055334 0.0015135 0.045384 0.0090171 0 0.007127 0.016839 0.022776 0.023216 0.019147 0.030145 -0.022962 0.094382 -0.0012261 0.0094679 -0.018183 0.0002265 -0.030571 -0.034131 -0.0084199 -0.07851 0.049611 -0.046054 0.067286 7.0041e-05 -6.8165e-05 0.00017006 -0.00035358 -0.35779 0 0 0.023014 0 -0.035937 0.043416 0.080212 0 0
0.63281 0.0070573 0.002936 0.012648 -0.0026038 0 -0.0037699 0.016337 0.018678 0.019799 0.015768 0.035674 0.013118 0.096764 -0.004645 0.0064039 -0.021524 -0.0041725 -0.029184 -0.03215 -0.007108 -0.081613 0.061601 -0.048299 0.068795 -0.00024092 -0.00092882 -7.2607e-06 -0.0014706 -0.33849 0 0 0.026212 0 -0.037463 0.047257 0.082141 0 0
0.63672 0.0076061 0.0052344 -0.029975 -0.0096358 0 -0.0098995 0.013971 0.010888 0.015763 0.010462 0.03528 0.047273 0.10132 -0.0066441 0.00332 -0.020745 -0.0097272 -0.02415 -0.034552 -0.0085558 -0.083777 0.076248 -0.046014 0.070832 -0.00023678 -0.0011841 -0.00025047 -0.001717 -0.28536 0 0 0.025113 0 -0.034515 0.053666 0.085516 0 0
0.64063 0.0068943 0.0069247 -0.052089 -0.0060991 0 -0.0061852 0.011531 0.0058931 0.011984 0.0077808 0.025837 0.085578 0.10831 -0.0046302 -8.419e-05 -0.016582 -0.011323 -0.015209 -0.04103 -0.010818 -0.084153 0.091562 -0.037132 0.074121 0.00015248 -0.00082879 -0.00026794 -0.0010654 -0.22397 0 0 0.018059 0 -0.027134 0.062544 0.090135 0 0
0.64453 0.0055343 0.0069912 -0.038732 0.0056061 0 0.005462 0.010131 0.0057004 0.0080814 0.008887 0.0099652 0.12839 0.1173 0.00061119 -0.0040042 -0.011473 -0.0062624 -0.0022533 -0.048908 -0.011157 -0.080211 0.10458 -0.022498 0.080103 0.00057183 -0.00034413 2.5575e-05 -0.00018013 -0.16919 0 0 0.0075242 0 -0.016698 0.072839 0.095091 0 0
0.64844 0.0044992 0.0055423 -0.0020413 0.016356 0 0.017037 0.0088699 0.0059741 0.0034633 0.0098477 -0.0058678 0.16855 0.12632 0.005264 -0.0076638 -0.0088129 0.0033412 0.01145 -0.053831 -0.0088204 -0.072744 0.11523 -0.0059556 0.087876 0.00071886 -0.00021327 0.00040046 0.00035007 -0.10935 0 0 -0.0019867 0 -0.0071164 0.082153 0.099439 0 0
0.65234 0.0042783 0.0036998 0.030043 0.017769 0 0.02038 0.0059476 0.0016047 -0.0015429 0.0058401 -0.015758 0.1978 0.13491 0.0060408 -0.010354 -0.0098115 0.012367 0.024297 -0.054275 -0.0059466 -0.062654 0.12411 0.0078002 0.09672 0.0006835 -0.00048043 0.00051678 0.00054389 -0.027295 0 0 -0.0074801 0 0.00038706 0.089656 0.10324 0 0
0.65625 0.0044743 0.0027162 0.036922 0.0090668 0 0.013454 0.0010744 -0.0067962 -0.0057981 -0.0032469 -0.017986 0.21597 0.1429 0.003523 -0.011411 -0.01521 0.016832 0.034953 -0.049353 -0.0053357 -0.051003 0.13182 0.0161 0.10591 0.00075685 -0.00076676 0.00026713 0.00081311 0.068218 0 0 -0.0092603 0 0.005178 0.094886 0.10679 0 0
0.66016 0.004142 0.0029198 0.020191 -0.002589 0 0.0016964 -0.0037331 -0.013105 -0.0084481 -0.012141 -0.015573 0.23384 0.15057 0.0017461 -0.0097142 -0.025682 0.016533 0.041636 -0.038406 -0.0072592 -0.039649 0.13923 0.019727 0.11431 0.0009815 -0.00068015 -6.4577e-05 0.0013474 0.1424 0 0 -0.0098271 0 0.007168 0.097614 0.11094 0 0
0.66406 0.0025199 0.0033499 -0.00065183 -0.0084077 0 -0.0066889 -0.0060674 -0.012462 -0.0096049 -0.015333 -0.013673 0.26536 0.15929 0.0041663 -0.0047522 -0.039437 0.014146 0.043814 -0.024076 -0.0088916 -0.031596 0.14662 0.021764 0.12058 0.0010299 -0.00018558 -1.7231e-05 0.0018329 0.1695 0 0 -0.011379 0 0.0090713 0.099503 0.11738 0 0
0.66797 -0.00042733 0.0024957 -0.0057072 -0.0052577 0 -0.0073849 -0.0056598 -0.0068318 -0.0098427 -0.012448 -0.015646 0.3154 0.16947 0.009956 0.0020257 -0.053581 0.012226 0.043484 -0.010075 -0.007345 -0.02731 0.15286 0.024795 0.12484 0.00058965 0.00040223 0.00059999 0.0017959 0.1621 0 0 -0.014149 0 0.01325 0.10241 0.12605 0 0
0.67188 -0.0039704 -0.00038829 0.0097334 0.0022599 0 -0.002861 -0.0046267 -0.0029264 -0.0092882 -0.0081425 -0.020403 0.37456 0.18096 0.014475 0.0096172 -0.066728 0.011199 0.041713 0.0017093 -0.0031944 -0.026862 0.15666 0.028813 0.12716 -0.0001985 0.00073047 0.0014206 0.0011427 0.15755 0 0 -0.01651 0 0.020611 0.10717 0.13652 0 0
0.67578 -0.0069999 -0.004517 0.032527 0.0062815 0 0.00062005 -0.0051562 -0.0048904 -0.0075888 -0.0070071 -0.02304 0.4271 0.19332 0.013628 0.016878 -0.077679 0.0099021 0.039608 0.0096094 -0.00041387 -0.03 0.15663 0.031582 0.1277 -0.00080136 0.0006813 0.0017165 0.00028063 0.17513 0 0 -0.016295 0 0.031607 0.11441 0.14803 0 0
0.67969 -0.0085667 -0.0080843 0.042129 0.0024168 0 -0.0012297 -0.0073103 -0.010063 -0.0048604 -0.009261 -0.01868 0.46548 0.20463 0.007827 0.02131 -0.08491 0.007487 0.03864 0.010874 -0.0023025 -0.036067 0.14915 0.030975 0.12647 -0.00082841 0.00038271 0.00099715 -0.00029375 0.19422 0 0 -0.012343 0 0.045364 0.12444 0.15798 0 0
0.68359 -0.00834 -0.0096398 0.02592 -0.0069554 0 -0.007412 -0.0093714 -0.012435 -0.0023412 -0.011566 -0.0069175 0.49752 0.21276 0.0015892 0.022156 -0.090068 0.0044837 0.038542 0.0072493 -0.0075557 -0.042562 0.13541 0.027078 0.12417 -0.00044777 4.2921e-05 -0.00047879 -0.00046301 0.18075 0 0 -0.005561 0 0.057282 0.13469 0.1637 0 0
0.6875 -0.0068022 -0.0091301 -0.010765 -0.015101 0 -0.01329 -0.010069 -0.0095151 -0.0016707 -0.011229 0.0068241 0.53841 0.21714 -0.00079277 0.019794 -0.09452 0.0021665 0.038352 0.00025995 -0.010959 -0.048501 0.11747 0.022103 0.12101 -0.00019822 -0.00017349 -0.0017874 -0.00051132 0.13164 0 0 0.0010792 0 0.064799 0.14344 0.1644 0 0
0.69141 -0.0050583 -0.00774 -0.046749 -0.016524 0 -0.01507 -0.0098658 -0.0046973 -0.0033335 -0.0086755 0.014781 0.5945 0.21759 0.00086513 0.014698 -0.099254 0.0013024 0.037184 -0.008927 -0.0084615 -0.053272 0.097306 0.018343 0.11711 -0.00039343 -0.00015506 -0.0020447 -0.00072159 0.084079 0 0 0.0040576 0 0.066191 0.14937 0.15971 0 0
0.69531 -0.0042853 -0.0068144 -0.059083 -0.011111 0 -0.012856 -0.0098591 -0.0028548 -0.0059547 -0.005935 0.012874 0.65507 0.21422 0.003014 0.0076926 -0.1054 0.0017264 0.033731 -0.018887 -0.0015041 -0.056306 0.077899 0.016258 0.11254 -0.00078445 0.00015217 -0.0011625 -0.0010273 0.076527 0 0 0.0018507 0 0.059614 0.15083 0.1495 0 0
0.69922 -0.0050949 -0.0069247 -0.04056 -0.0039158 0 -0.0099528 -0.0099784 -0.0048276 -0.0073753 -0.0039244 0.0042118 0.70113 0.20917 0.0023645 0.00089062 -0.11336 0.0029149 0.026752 -0.027214 0.0041221 -0.057252 0.064901 0.014544 0.10764 -0.0008585 0.0006653 4.5336e-05 -0.0011015 0.10632 0 0 -0.0033488 0 0.04584 0.1467 0.13596 0 0
0.70313 -0.0072105 -0.0078184 -0.0073183 -0.0011807 0 -0.0096862 -0.0090537 -0.007314 -0.0065731 -0.0022412 -0.0033752 0.72388 0.20523 -0.00078563 -0.0043684 -0.12137 0.0045464 0.01808 -0.032893 0.0039976 -0.0567 0.059015 0.011975 0.10311 -0.00043384 0.0011096 0.00055966 -0.00075719 0.13437 0 0 -0.0067492 0 0.030634 0.13964 0.12303 0 0
0.70703 -0.0096779 -0.0090028 0.01192 -0.0057146 0 -0.012745 -0.00682 -0.007741 -0.0045846 -0.0012463 -0.0041022 0.73443 0.20355 -0.0032451 -0.0076521 -0.12808 0.0063165 0.0091697 -0.035305 -0.00046436 -0.05465 0.06016 0.0090508 0.099395 0.0001194 0.0011436 5.5841e-05 -0.00019183 0.1329 0 0 -0.0047993 0 0.016999 0.13108 0.1126 0 0
0.71094 -0.011454 -0.010168 -0.00085051 -0.014836 0 -0.016933 -0.0051594 -0.0076351 -0.0035981 -0.0028306 0.00059594 0.75441 0.2049 -0.0026381 -0.0087417 -0.13207 0.0074766 0.0016419 -0.03399 -0.0035272 -0.051085 0.067633 0.0078595 0.096945 0.00027337 0.00063235 -0.00082576 0.00019988 0.12031 0 0 0.0012531 0 0.0076996 0.12251 0.10627 0 0
0.71484 -0.011964 -0.011081 -0.035817 -0.022214 0 -0.018928 -0.0065248 -0.010182 -0.005165 -0.008031 0.0033067 0.79584 0.20993 -2.1379e-05 -0.0075077 -0.13054 0.0070793 -0.0010468 -0.027865 -0.0011131 -0.045548 0.079505 0.0104 0.096698 -9.5096e-05 -0.00018259 -0.0010997 0.00023793 0.14095 0 0 0.0056229 0 0.006953 0.11638 0.10652 0 0
0.71875 -0.011316 -0.01135 -0.06106 -0.022352 0 -0.016478 -0.010991 -0.015209 -0.009122 -0.01435 -0.0025901 0.84967 0.21612 0.0013332 -0.0052073 -0.12374 0.0050278 0.0023198 -0.018418 0.0049667 -0.038547 0.090376 0.017033 0.098506 -0.00058964 -0.00082741 -0.00035927 0.00013797 0.21157 0 0 0.0025373 0 0.013033 0.11356 0.11185 0 0
0.72266 -0.010128 -0.010607 -0.048937 -0.014653 0 -0.009825 -0.015474 -0.018316 -0.013893 -0.016936 -0.016667 0.89443 0.2214 -0.00046452 -0.0025914 -0.11371 0.0028066 0.010441 -0.0073876 0.0089305 -0.030919 0.097773 0.026296 0.10175 -0.00072549 -0.00095973 0.0008711 0.00025521 0.29621 0 0 -0.0085963 0 0.022311 0.11318 0.12005 0 0
0.72656 -0.0091575 -0.0090091 -0.0012708 -0.0041004 0 -0.0018508 -0.016487 -0.01584 -0.017562 -0.013444 -0.03136 0.9162 0.22442 -0.0038679 -4.6217e-05 -0.10216 0.0027581 0.022081 0.0039492 0.0070214 -0.023393 0.1004 0.035849 0.10596 -0.00041084 -0.00061695 0.0016559 0.00065585 0.34004 0 0 -0.022104 0 0.032144 0.11441 0.1296 0 0
0.73047 -0.0089049 -0.0074012 0.049747 0.0021808 0 0.0032204 -0.013663 -0.0098497 -0.018816 -0.0073356 -0.038065 0.9201 0.22378 -0.0055045 0.0021055 -0.091337 0.0061761 0.035414 0.014074 0.0013049 -0.016917 0.097319 0.043491 0.11053 2.5981e-05 -0.00011717 0.0014931 0.0009766 0.32498 0 0 -0.030267 0 0.039405 0.11604 0.13882 0 0
0.73438 -0.009341 -0.006724 0.067262 0.00015074 0 0.0022887 -0.01008 -0.0067435 -0.01743 -0.0052263 -0.033914 0.92288 0.21799 -0.0036264 0.0035062 -0.086204 0.011863 0.045974 0.020003 -0.0025491 -0.01366 0.088698 0.047712 0.11406 0.00022868 0.00026617 0.00066456 0.00075297 0.28509 0 0 -0.029262 0 0.039254 0.11544 0.14494 0 0
0.73828 -0.0098775 -0.0071567 0.040164 -0.0080766 0 -0.0042255 -0.0088799 -0.010357 -0.014378 -0.010261 -0.023487 0.93569 0.20985 0.0002362 0.0042125 -0.087099 0.01663 0.051893 0.022018 -0.00096326 -0.013395 0.078739 0.048059 0.11589 0.00014849 0.00051466 -0.00016485 -8.0664e-05 0.26592 0 0 -0.021724 0 0.033777 0.11209 0.14804 0 0
0.74219 -0.0096803 -0.0078929 -0.0084008 -0.01581 0 -0.012014 -0.0099153 -0.017247 -0.011491 -0.01843 -0.01453 0.95557 0.20091 0.002958 0.0040555 -0.093736 0.017523 0.052795 0.020361 0.0043288 -0.015875 0.069043 0.045469 0.11561 -1.6272e-05 0.00076739 -0.00059303 -0.001019 0.27507 0 0 -0.014035 0 0.024648 0.10618 0.14835 0 0
0.74609 -0.0082159 -0.0078698 -0.041347 -0.016873 0 -0.015541 -0.010188 -0.019793 -0.010436 -0.022092 -0.011875 0.97332 0.19271 0.0028403 0.0028574 -0.10534 0.014002 0.048804 0.015487 0.008548 -0.020654 0.060897 0.042041 0.11293 -0.00012223 0.0010648 -0.00070172 -0.0013605 0.27878 0 0 -0.011114 0 0.013786 0.098242 0.14626 0 0
0.75 -0.0056778 -0.0067506 -0.038238 -0.010224 0 -0.012198 -0.0075389 -0.013993 -0.011407 -0.017312 -0.014515 0.9869 0.18778 0.00082959 0.00010697 -0.12018 0.0082679 0.040648 0.0080721 0.0087652 -0.026895 0.055567 0.039666 0.10719 -0.00022567 0.00124 -0.00073532 -0.00083288 0.2442 0 0 -0.013162 0 0.0044729 0.089676 0.1425 0 0
0.75391 -0.0029316 -0.0051659 -0.0098809 -0.00052668 0 -0.0045981 -0.00328 -0.0035086 -0.01263 -0.0074555 -0.017314 1.0041 0.18736 -0.00097897 -0.0041533 -0.13408 0.0035656 0.031818 -0.00016362 0.0061804 -0.032849 0.051829 0.03823 0.098822 -0.00042806 0.0010779 -0.0007221 0.00010167 0.17575 0 0 -0.016455 0 -0.00060061 0.083443 0.1389 0 0
0.75781 -0.00097799 -0.0040137 0.013617 0.0055783 0 0.0013107 -0.00072989 0.0043067 -0.01154 0.00052239 -0.015079 1.0315 0.19019 -0.0015559 -0.009194 -0.14525 0.0019274 0.024381 -0.008452 0.0038764 -0.03794 0.047747 0.035155 0.088857 -0.00067313 0.00056102 -0.00050272 0.00058638 0.10502 0 0 -0.016639 0 -0.0023243 0.080752 0.13657 0 0
0.76172 -0.00035539 -0.0036114 0.0088978 0.0043769 0 0.0010205 -0.0013848 0.0057423 -0.0069334 0.0028621 -0.0057989 1.0632 0.1952 -0.0014606 -0.014415 -0.15309 0.0031421 0.019219 -0.016578 0.0031543 -0.042102 0.042172 0.027344 0.077918 -0.00078021 -5.9826e-05 -6.967e-05 0.00010927 0.051368 0 0 -0.011576 0 -0.0017073 0.082227 0.1362 0 0
0.76563 -0.00095563 -0.0035958 -0.022566 -0.0025586 0 -0.0048873 -0.0032212 0.0034269 -0.00022427 0.0017036 0.0083873 1.0851 0.20105 -0.0015051 -0.019103 -0.1575 0.005533 0.016875 -0.024469 0.0026893 -0.045485 0.034055 0.014219 0.066706 -0.00066167 -0.00043324 0.0002801 -0.0010023 0.0039345 0 0 -0.0021437 0 -0.00018165 0.088167 0.1384 0 0
0.76953 -0.0023163 -0.0035744 -0.056982 -0.0099551 0 -0.011405 -0.0030954 0.0021261 0.0055413 0.0014854 0.022249 1.0903 0.20447 -0.0015012 -0.021372 -0.15965 0.0076108 0.01751 -0.032042 0.0010794 -0.048958 0.022248 -0.00096594 0.056901 -0.00042264 -0.00034232 0.00023502 -0.0018091 -0.053947 0 0 0.0086061 0 -0.00093763 0.098673 0.14457 0 0
0.77344 -0.004014 -0.0036856 -0.066805 -0.012764 0 -0.013393 -0.00040977 0.0031714 0.0081229 0.003712 0.029874 1.0893 0.20424 -0.0006478 -0.021101 -0.16272 0.0091027 0.018953 -0.038795 -0.00066173 -0.053149 0.0095211 -0.013148 0.049408 -0.00020318 0.00018755 -0.00012511 -0.0015602 -0.11127 0 0 0.016943 0 -0.0044933 0.1102 0.15316 0 0
0.77734 -0.0057775 -0.0043911 -0.040604 -0.0095127 0 -0.009659 0.0022189 0.003904 0.0077183 0.0059151 0.027785 1.1008 0.20044 0.0010877 -0.018464 -0.16767 0.010606 0.02059 -0.043869 0.00010434 -0.057832 -0.0022515 -0.019184 0.044745 2.0441e-05 0.0009389 -0.00033257 -0.00036987 -0.1321 0 0 0.020065 0 -0.010072 0.12118 0.16329 0 0
0.78125 -0.007343 -0.0057616 0.0088186 -0.0030344 0 -0.0034507 0.001991 0.0019674 0.0063039 0.0052637 0.017398 1.1314 0.19353 0.0025131 -0.013788 -0.17499 0.012408 0.022089 -0.046354 0.0043439 -0.06254 -0.011335 -0.019849 0.043317 0.00038408 0.0016103 -1.709e-05 0.00085372 -0.094823 0 0 0.017498 0 -0.016624 0.13036 0.17399 0 0
0.78516 -0.0083866 -0.0071364 0.052336 0.0015784 0 0.00058719 -0.00094592 -0.0014245 0.005496 0.0020156 0.0047723 1.1658 0.18474 0.0024271 -0.0076909 -0.18465 0.013739 0.023517 -0.044419 0.0094229 -0.066039 -0.014998 -0.018241 0.045885 0.00086873 0.0019099 0.00064228 0.0011958 -0.021285 0 0 0.011471 0 -0.022033 0.13614 0.18368 0 0
0.78906 -0.0087112 -0.0076125 0.063424 0.00042304 0 3.23e-05 -0.0038553 -0.0032714 0.0051317 -0.0011784 -0.0031682 1.1804 0.17766 0.0011196 -0.0017802 -0.1941 0.01329 0.025976 -0.036674 0.011056 -0.066029 -0.011549 -0.016276 0.052321 0.0011708 0.0016492 0.00103 0.0005307 0.041343 0 0 0.0055426 0 -0.023383 0.13829 0.19006 0 0
0.79297 -0.0084593 -0.0068699 0.036642 -0.0064239 0 -0.0039605 -0.0046582 -0.0029913 0.00382 -0.0027472 -0.003763 1.1678 0.17422 0.0002745 0.00308 -0.20121 0.010628 0.029914 -0.024985 0.0073837 -0.062358 -0.0033633 -0.012822 0.061031 0.00094316 0.00084699 0.00069507 -0.00040888 0.067929 0 0 0.0020203 0 -0.021072 0.1386 0.19299 0 0
0.79688 -0.0080001 -0.0054525 -0.0070483 -0.014585 0 -0.0080017 -0.004143 -0.0033861 0.00058052 -0.003894 -0.00085164 1.1464 0.17523 0.0012027 0.0065759 -0.20503 0.0071715 0.03533 -0.010683 0.0010315 -0.055211 0.00806 -0.0052044 0.071181 0.00019168 -0.00023071 -0.0001866 -0.00074955 0.07876 0 0 0.00019699 0 -0.015803 0.13808 0.19254 0 0
0.80078 -0.0075024 -0.0042247 -0.034135 -0.018085 0 -0.0089171 -0.0046441 -0.0069679 -0.0042584 -0.0065564 -0.0016453 1.1441 0.18109 0.0033365 0.0085481 -0.20499 0.005592 0.041985 0.0045902 -0.0029709 -0.045143 0.020935 0.0076856 0.081846 -0.00062918 -0.0011799 -0.00097699 -0.00029326 0.11269 0 0 -0.002858 0 -0.0086775 0.13778 0.18906 0 0
0.80469 -0.0066431 -0.0036004 -0.023908 -0.013611 0 -0.0056031 -0.006993 -0.012299 -0.0096019 -0.010489 -0.010426 1.1709 0.19157 0.0047312 0.0088878 -0.20116 0.0078098 0.048506 0.017086 -0.0013631 -0.034166 0.031675 0.02387 0.091068 -0.00098195 -0.0016752 -0.0011779 0.000348 0.18126 0 0 -0.009421 0 -0.0024487 0.13929 0.1837 0 0
0.80859 -0.0048495 -0.0033112 0.013746 -0.0033187 0 0.00039964 -0.0094912 -0.015156 -0.01457 -0.013283 -0.024509 1.2088 0.20245 0.0040911 0.0084419 -0.19736 0.013121 0.05283 0.024637 0.0050075 -0.025784 0.038082 0.039605 0.097337 -0.00071986 -0.0016295 -0.00082978 0.00040519 0.25516 0 0 -0.018688 0 0.00081581 0.14242 0.17926 0 0
0.8125 -0.0019307 -0.0028338 0.044396 0.0063224 0 0.0056425 -0.010016 -0.013339 -0.018657 -0.013244 -0.036175 1.2294 0.2114 0.0020895 0.0074325 -0.19576 0.018199 0.054209 0.027203 0.012486 -0.021428 0.03994 0.051777 0.10005 -0.00017838 -0.0011782 -0.00033634 -0.00027313 0.2952 0 0 -0.027031 0 0.001182 0.14644 0.17691 0 0
0.81641 0.0015015 -0.0019233 0.036762 0.0092483 0 0.0066827 -0.008498 -0.0092485 -0.021133 -0.011336 -0.038885 1.2212 0.21685 0.0005213 0.0058909 -0.19783 0.019303 0.052278 0.025038 0.017791 -0.021978 0.037263 0.05888 0.098721 0.00019056 -0.00054885 4.1084e-06 -0.0010889 0.28909 0 0 -0.030667 0 -0.0009254 0.15066 0.17733 0 0
0.82031 0.0042677 -0.00073026 -0.0101 0.0045387 0 0.0025087 -0.0066952 -0.0069344 -0.020854 -0.0096537 -0.032199 1.2 0.21707 0.00026318 0.0036431 -0.20522 0.015143 0.046846 0.018808 0.019999 -0.028255 0.030281 0.060184 0.092732 0.00022391 2.8418e-05 0.00020536 -0.0013038 0.25309 0 0 -0.0283 0 -0.0044616 0.15404 0.18113 0 0
0.82422 0.0053463 0.00044831 -0.064115 -0.0028328 0 -0.0041461 -0.0056731 -0.007108 -0.017132 -0.0084137 -0.021217 1.192 0.212 0.00035978 0.00016136 -0.21779 0.0080466 0.039324 0.010818 0.020066 -0.039259 0.020427 0.054896 0.082206 7.1045e-05 0.00032657 0.00036894 -0.00074919 0.20294 0 0 -0.021527 0 -0.0067472 0.15505 0.18743 0 0
0.82813 0.0044951 0.0013735 -0.085714 -0.006092 0 -0.0082141 -0.0043406 -0.0062596 -0.010776 -0.0055045 -0.011619 1.2078 0.20536 -0.00072178 -0.0042778 -0.23178 0.0023438 0.032061 0.0030828 0.01914 -0.051465 0.0098713 0.042799 0.069739 -0.00011296 0.00016065 0.00040657 6.6427e-05 0.13461 0 0 -0.013104 0 -0.0068882 0.15397 0.1937 0 0
0.83203 0.0023334 0.0018549 -0.060069 -0.0022329 0 -0.006075 -0.0010238 -0.0011282 -0.0039122 0.0005329 -0.0051688 1.2343 0.19913 -0.0030975 -0.0093719 -0.24517 0.0011588 0.025943 -0.00406 0.017538 -0.063358 -0.0006689 0.025573 0.056624 -0.00037559 -0.00045569 0.00012379 0.00050414 0.038852 0 0 -0.004909 0 -0.0050364 0.15104 0.19868 0 0
0.83594 -5.1415e-05 0.0017588 -0.0081999 0.0056935 0 0.0011928 0.0038769 0.006841 0.001588 0.0077757 0.0004987 1.2506 0.19518 -0.0050302 -0.014704 -0.25607 0.0041959 0.021597 -0.010564 0.014942 -0.073624 -0.010611 0.0067688 0.044164 -0.00081326 -0.001172 -0.00042397 0.00039127 -0.072639 0 0 0.0027085 0 -0.0016973 0.14661 0.20126 0 0
0.83984 -0.0016138 0.0012259 0.031906 0.011459 0 0.0082773 0.007676 0.012617 0.005578 0.01221 0.0084105 1.2503 0.19627 -0.004636 -0.019182 -0.26144 0.0082776 0.019338 -0.017218 0.011021 -0.080644 -0.019276 -0.010191 0.034612 -0.0012828 -0.0014317 -0.00079722 7.5705e-05 -0.16768 0 0 0.010156 0 0.0013695 0.14126 0.19978 0 0
0.84375 -0.0017284 0.00085633 0.036633 0.011032 0 0.0099647 0.0082729 0.013203 0.0094415 0.012027 0.018857 1.2472 0.20133 -0.0019281 -0.021773 -0.26191 0.010065 0.017405 -0.024979 0.0057639 -0.085254 -0.026537 -0.024084 0.028635 -0.0014046 -0.00090112 -0.00053619 -3.6967e-05 -0.22455 0 0 0.017507 0 0.0019825 0.13606 0.19544 0 0
0.84766 -0.00039908 0.001439 0.013481 0.0057288 0 0.0057084 0.0068092 0.011139 0.014366 0.009965 0.028967 1.2582 0.20792 0.0010191 -0.02241 -0.25941 0.0085934 0.014632 -0.033461 -0.00039182 -0.088612 -0.032296 -0.035745 0.025508 -0.00093134 0.00015422 0.00031195 8.8045e-05 -0.25574 0 0 0.024016 0 1.185e-05 0.13148 0.18998 0 0
0.85156 0.0017297 0.0032603 -0.008986 0.00068781 0 0.00019418 0.0067522 0.011575 0.019833 0.010595 0.034974 1.285 0.21418 0.0020034 -0.021171 -0.25526 0.0055679 0.010443 -0.041926 -0.0063813 -0.091344 -0.036294 -0.045787 0.024622 -7.5151e-05 0.00097794 0.0011072 0.00016036 -0.29205 0 0 0.028374 0 -0.0042234 0.12781 0.18464 0 0
0.85547 0.0036807 0.0056525 -0.0066559 0.0003894 0 -0.00075886 0.010129 0.016196 0.02382 0.015277 0.034776 1.3112 0.21784 0.00073048 -0.018323 -0.25106 0.0034312 0.0044357 -0.049117 -0.010586 -0.094028 -0.038136 -0.052781 0.025103 0.00062526 0.0009334 0.0011481 -4.3847e-05 -0.34268 0 0 0.029396 0 -0.0099143 0.1254 0.18092 0 0
0.85938 0.0047546 0.007395 0.021355 0.0052345 0 0.0047617 0.015102 0.021079 0.024444 0.020434 0.029007 1.3192 0.21538 -0.0010901 -0.014947 -0.24902 0.0031426 -0.0025195 -0.051442 -0.011663 -0.096526 -0.036856 -0.054119 0.02521 0.00080206 9.2034e-05 0.00032338 -0.0004319 -0.37908 0 0 0.026819 0 -0.01428 0.12504 0.18116 0 0
0.86328 0.0050676 0.0077483 0.053976 0.011724 0 0.013311 0.017716 0.021032 0.021408 0.021205 0.02051 1.3082 0.2088 -0.0015581 -0.01233 -0.2488 0.0036592 -0.0081651 -0.048935 -0.0097777 -0.09801 -0.033689 -0.048803 0.024185 0.00058541 -0.00079529 -0.00077253 -0.00074782 -0.36484 0 0 0.021798 0 -0.015888 0.12631 0.18431 0 0
0.86719 0.0054968 0.0071453 0.065459 0.015482 0 0.019216 0.01594 0.015417 0.016036 0.016502 0.012923 1.296 0.19965 -0.00037637 -0.010886 -0.24993 0.0033998 -0.011324 -0.042124 -0.0069536 -0.097924 -0.029395 -0.039077 0.022136 0.00039284 -0.00097629 -0.0013712 -0.00088848 -0.29875 0 0 0.016534 0 -0.014638 0.12902 0.18957 0 0
0.87109 0.0069434 0.00679 0.044185 0.014344 0 0.019082 0.011573 0.0087983 0.010217 0.0099191 0.0088704 1.3035 0.18974 0.0010866 -0.010854 -0.25188 0.0021181 -0.011079 -0.032013 -0.0057412 -0.09587 -0.024863 -0.028943 0.019381 0.00042129 -0.00039477 -0.0011708 -0.00097048 -0.2203 0 0 0.012852 0 -0.01085 0.13284 0.19599 0 0
0.875 0.0094917 0.0075033 0.00050906 0.0093662 0 0.013746 0.0080801 0.0058543 0.0053952 0.0057114 0.0082486 1.3378 0.18242 0.0012824 -0.012345 -0.25387 0.0013277 -0.0062104 -0.021005 -0.0070944 -0.091402 -0.021827 -0.020934 0.016906 0.00043167 0.0002822 -0.00048455 -0.0010769 -0.16902 0 0 0.010647 0 -0.0058358 0.13696 0.20183 0 0
0.87891 0.01224 0.0089549 -0.040017 0.0036734 0 0.006756 0.007036 0.0065749 0.0022746 0.0045936 0.0078202 1.3878 0.18054 -0.00011299 -0.014389 -0.25568 0.0028561 0.0016202 -0.01343 -0.0095 -0.085883 -0.022092 -0.014456 0.01614 8.3852e-05 0.00034486 0.00015333 -0.0010361 -0.14385 0 0 0.0077528 0 -0.0026588 0.1395 0.2051 0 0
0.88281 0.013991 0.010044 -0.053197 0.00040819 0 0.0015764 0.0071477 0.0070931 0.0009012 0.0039785 0.0032627 1.4341 0.18342 -0.0021153 -0.01621 -0.25796 0.0069003 0.0099294 -0.010436 -0.010408 -0.080848 -0.025596 -0.0073386 0.017131 -0.00056517 -0.00024756 0.00045031 -0.00056439 -0.10988 0 0 0.0018667 0 -0.0022622 0.13947 0.20561 0 0
0.88672 0.014153 0.010004 -0.032595 0.0010539 0 -6.6209e-06 0.0065066 0.0046917 0.00069823 0.0018858 -0.007013 1.4623 0.19025 -0.0034061 -0.017441 -0.2613 0.011442 0.017166 -0.012212 -0.0087164 -0.077211 -0.032173 0.0011286 0.019609 -0.0010019 -0.00083494 0.00045663 0.00034267 -0.045116 0 0 -0.0068516 0 -0.0047245 0.13634 0.2034 0 0
0.89063 0.01305 0.0090834 0.0050316 0.0047582 0 0.0020475 0.004969 0.00080999 0.00060705 -0.0004548 -0.019282 1.4707 0.19973 -0.0032426 -0.01781 -0.26641 0.013659 0.021804 -0.01834 -0.0058611 -0.075795 -0.041377 0.0088562 0.023034 -0.00075567 -0.00072508 0.00034336 0.0012343 0.027134 0 0 -0.01496 0 -0.009651 0.12977 0.19871 0 0
0.89453 0.011451 0.0081712 0.030765 0.0088635 0 0.0063604 0.0038271 -0.0012584 -0.00024561 -0.00039473 -0.026128 1.468 0.20843 -0.0016668 -0.017204 -0.27474 0.012161 0.021117 -0.026522 -0.0043986 -0.077785 -0.052043 0.012579 0.025318 6.775e-05 0.00011776 0.00020906 0.0015193 0.058346 0 0 -0.017836 0 -0.014577 0.1198 0.19222 0 0
0.89844 0.0099283 0.0078612 0.025276 0.010541 0 0.0104 0.0036238 -0.00065293 -0.0016077 0.0023843 -0.021868 1.4672 0.21365 0.0007028 -0.0165 -0.28489 0.0081002 0.016935 -0.032917 -0.0054813 -0.081382 -0.062156 0.010681 0.02491 0.0008178 0.0010428 0.00010706 0.0010119 0.02496 0 0 -0.013149 0 -0.016611 0.10974 0.18572 0 0
0.90234 0.0086822 0.0080045 -0.0048294 0.0087855 0 0.011444 0.0033122 0.00030851 -0.0018892 0.0050086 -0.0075237 1.4781 0.2146 0.0028571 -0.016153 -0.29585 0.0041989 0.010369 -0.036635 -0.0077524 -0.085728 -0.071235 0.004498 0.021298 0.00089921 0.0013404 0.00013996 0.00015873 -0.048101 0 0 -0.002755 0 -0.014966 0.10129 0.17977 0 0
0.90625 0.0078325 0.0081458 -0.030882 0.0053891 0 0.0085239 0.0020227 -0.00028078 0.00069395 0.0047037 0.0092606 1.5035 0.21089 0.0036605 -0.01656 -0.30658 0.0025559 0.0025257 -0.03743 -0.0087182 -0.090117 -0.079076 -0.0028242 0.014278 0.0003297 0.00088641 0.00040145 -0.00031112 -0.11565 0 0 0.0085615 0 -0.0094405 0.095869 0.17482 0 0
0.91016 0.0076214 0.0082349 -0.025469 0.0038178 0 0.0038163 0.0010304 -0.00081323 0.0063815 0.0023251 0.019754 1.5378 0.20221 0.0025033 -0.018314 -0.31542 0.0031616 -0.0050355 -0.035986 -0.0071958 -0.093796 -0.085828 -0.0085705 0.0038067 -0.00031608 0.00019512 0.00081155 -8.6156e-07 -0.15799 0 0 0.016297 0 -0.00053728 0.095412 0.17131 0 0
0.91406 0.0081984 0.0087451 0.013554 0.0064887 0 0.0014877 0.0029225 0.0021886 0.013201 0.0017478 0.020595 1.572 0.19035 3.1836e-05 -0.021819 -0.32068 0.0043483 -0.010619 -0.035998 -0.0044712 -0.096846 -0.092922 -0.011926 -0.0082994 -0.00050031 -0.00010921 0.0010971 0.00083961 -0.19259 0 0 0.018761 0 0.0079012 0.099789 0.16932 0 0
0.91797 0.009292 0.010074 0.059854 0.012553 0 0.0042532 0.0084401 0.0094584 0.01825 0.0056075 0.015724 1.6007 0.17777 -0.0019649 -0.026745 -0.32296 0.0045945 -0.014318 -0.039467 -0.0031672 -0.10006 -0.10135 -0.014052 -0.020103 -0.00022706 0.00014788 0.0010155 0.0015565 -0.24298 0 0 0.017363 0 0.012955 0.10603 0.16846 0 0
0.92188 0.010305 0.011947 0.080205 0.018244 0 0.010701 0.014761 0.017165 0.019942 0.012273 0.012456 1.6267 0.16569 -0.0019152 -0.033001 -0.3227 0.0038768 -0.0163 -0.046869 -0.004965 -0.10388 -0.11152 -0.017262 -0.03075 4.4183e-05 0.00060555 0.00059511 0.0016271 -0.30608 0 0 0.01517 0 0.013268 0.11228 0.16868 0 0
0.92578 0.010868 0.013528 0.062197 0.019791 0 0.016307 0.017784 0.020503 0.019209 0.017572 0.01546 1.6583 0.15526 -6.6474e-05 -0.040451 -0.32053 0.0032979 -0.016881 -0.058076 -0.0091942 -0.10864 -0.12367 -0.023804 -0.039579 -5.7665e-05 0.0007566 0.00010522 0.0010129 -0.35743 0 0 0.01512 0 0.0079545 0.11658 0.16997 0 0
0.92969 0.011248 0.014151 0.023485 0.016559 0 0.017512 0.016325 0.018765 0.01856 0.019257 0.023752 1.6998 0.14852 0.0013742 -0.048922 -0.31766 0.0035185 -0.016596 -0.070646 -0.013344 -0.1144 -0.13767 -0.034412 -0.045987 -0.00040704 0.00039413 -0.00022385 0.00010239 -0.38434 0 0 0.018707 0 -0.0034767 0.11524 0.17262 0 0
0.93359 0.012097 0.01388 -0.0050246 0.011679 0 0.014937 0.013555 0.015976 0.019893 0.019057 0.032497 1.7464 0.1452 0.00012148 -0.057357 -0.31558 0.0037709 -0.016404 -0.079417 -0.014943 -0.11972 -0.15161 -0.047197 -0.05151 -0.00052333 -0.00026535 -0.00040438 -0.00060607 -0.40251 0 0 0.025178 0 -0.016296 0.10883 0.176 0 0
0.9375 0.013718 0.013364 -0.0058519 0.0094946 0 0.01246 0.013766 0.016293 0.022995 0.020062 0.037117 1.7878 0.14467 -0.0038298 -0.064978 -0.31466 0.0026345 -0.016695 -0.082265 -0.013357 -0.1236 -0.16439 -0.058016 -0.057096 -9.0666e-05 -0.00080982 -0.00058589 -0.00079598 -0.43335 0 0 0.031525 0 -0.027884 0.098721 0.17946 0 0
0.94141 0.015643 0.013173 0.012399 0.011944 0 0.013127 0.017771 0.01947 0.025872 0.022691 0.036022 1.8199 0.1463 -0.0077329 -0.071057 -0.31506 -0.00016484 -0.0178 -0.078034 -0.010295 -0.12536 -0.1751 -0.062826 -0.063402 0.00068458 -0.00095569 -0.000794 -0.00045437 -0.46995 0 0 0.033879 0 -0.036445 0.086188 0.18235 0 0
0.94531 0.016958 0.013332 0.025818 0.016899 0 0.016129 0.021931 0.021525 0.026394 0.024053 0.03051 1.8497 0.14909 -0.008265 -0.074483 -0.31681 -0.0029227 -0.020185 -0.065912 -0.0086486 -0.12413 -0.18257 -0.060578 -0.071134 0.0012261 -0.00071508 -0.00086405 0.00015614 -0.47621 0 0 0.030105 0 -0.040067 0.073003 0.18357 0 0
0.94922 0.017026 0.013422 0.017378 0.019819 0 0.017834 0.021859 0.01954 0.023759 0.021402 0.023117 1.889 0.15039 -0.0045064 -0.073734 -0.31929 -0.0032437 -0.02454 -0.049091 -0.010317 -0.11992 -0.18556 -0.054014 -0.08031 0.0010881 -0.00033683 -0.00066907 0.00063073 -0.42416 0 0 0.021779 0 -0.038768 0.061728 0.18122 0 0
0.95313 0.015842 0.01301 -0.009514 0.01734 0 0.015562 0.016798 0.014795 0.018796 0.015543 0.016202 1.9411 0.14863 0.0010682 -0.069796 -0.32156 -0.00039688 -0.030371 -0.0334 -0.014482 -0.1146 -0.18512 -0.047221 -0.089585 0.00033669 -0.00010839 -0.00034809 0.00064574 -0.32751 0 0 0.013435 0 -0.036284 0.052406 0.17572 0 0
0.95703 0.013764 0.011915 -0.035635 0.0099017 0 0.010113 0.010087 0.010771 0.013204 0.010187 0.011223 1.9953 0.14306 0.0045728 -0.063216 -0.32312 0.0036209 -0.037249 -0.021435 -0.017828 -0.10896 -0.18149 -0.042 -0.098013 -0.00050928 -0.00015613 -0.0002116 0.00018993 -0.23146 0 0 0.0091181 0 -0.034663 0.044577 0.16745 0 0
0.96094 0.01107 0.01016 -0.041945 0.001464 0 0.0047552 0.0055779 0.0088481 0.0084998 0.0080394 0.0082313 2.037 0.13329 0.0038525 -0.054722 -0.32351 0.0055838 -0.04456 -0.015222 -0.016984 -0.10369 -0.17494 -0.036578 -0.10462 -0.00089513 -0.0003654 -0.00039801 -0.00038215 -0.16883 0 0 0.0090646 0 -0.035829 0.037561 0.15711 0 0
0.96484 0.0079361 0.0078435 -0.023094 -0.003343 0 0.0021922 0.0041225 0.0071007 0.0053114 0.0081723 0.0056906 2.0643 0.11914 -3.5548e-05 -0.045706 -0.32183 0.0038405 -0.050543 -0.016786 -0.011539 -0.099222 -0.16541 -0.028058 -0.10724 -0.00064768 -0.00048136 -0.00069317 -0.0005952 -0.13162 0 0 0.0097306 0 -0.042774 0.029849 0.1465 0 0
0.96875 0.0047431 0.0051576 0.010093 -0.002449 0 0.0027001 0.003672 0.0034194 0.0032951 0.0075349 0.001408 2.093 0.10416 -0.0040952 -0.038035 -0.31823 -0.00023917 -0.053028 -0.021437 -0.0049188 -0.094468 -0.15422 -0.016039 -0.10542 -7.9492e-05 -0.00033303 -0.00075962 -0.00024598 -0.088231 0 0 0.0073097 0 -0.054329 0.020495 0.13853 0 0
0.97266 0.0021403 0.002464 0.038353 0.002328 0 0.0046856 0.0021737 -0.0012902 0.0016067 0.0045603 -0.0054173 2.1428 0.091012 -0.005917 -0.032118 -0.31324 -0.0035708 -0.051294 -0.025029 -0.0018653 -0.088439 -0.14246 -0.0035044 -0.099738 0.00027068 9.6912e-07 -0.00052468 0.00041396 -0.023908 0 0 0.0013947 0 -0.068099 0.009917 0.13422 0 0
0.97656 0.00057814 0.00019614 0.045935 0.0066528 0 0.0062265 -0.00039166 -0.0040593 -0.00036178 0.00058988 -0.012706 2.2177 0.081514 -0.0051024 -0.027999 -0.30731 -0.0041069 -0.044933 -0.024826 -0.0043452 -0.080553 -0.13099 0.006034 -0.090611 5.2428e-05 0.00025366 -0.00025631 0.00091681 0.043126 0 0 -0.0048117 0 -0.082274 -0.0013766 0.134 0 0
0.98047 -0.00021096 -0.0013908 0.030256 0.0066997 0 0.0058422 -0.002818 -0.003734 -0.0025121 -0.0022588 -0.016539 2.2994 0.07761 -0.0027302 -0.02545 -0.30106 -0.0023375 -0.033727 -0.017967 -0.0096026 -0.070301 -0.12088 0.012027 -0.078654 -0.00062929 0.00022534 -0.00021577 0.001028 0.08601 0 0 -0.0078376 0 -0.094642 -0.012578 0.13801 0 0
0.98438 -0.001065 -0.002349 0.0039789 0.0017615 0 0.0026001 -0.0046332 -0.0026731 -0.0042807 -0.0038207 -0.014522 2.3631 0.081188 -8.9978e-06 -0.023067 -0.29592 -0.00022928 -0.018708 -0.002032 -0.012478 -0.058359 -0.11448 0.017118 -0.065563 -0.0012897 -1.7804e-05 -0.0003054 0.0009437 0.1019 0 0 -0.0073386 0 -0.10169 -0.022091 0.14451 0 0
0.98828 -0.0025559 -0.0028821 -0.01302 -0.0052927 0 -0.0033027 -0.0064481 -0.0038454 -0.0054348 -0.0057522 -0.0085625 2.4 0.087939 0.0023509 -0.019353 -0.29237 0.0010388 -0.0037464 0.017444 -0.010083 -0.047487 -0.11159 0.023808 -0.053665 -0.0014351 -0.0002272 -0.00017189 0.0010108 0.11338 0 0 -0.0061651 0 -0.10464 -0.030081 0.14958 0 0
0.99219 -0.0043105 -0.0031083 -0.0082561 -0.010017 0 -0.0096532 -0.0084743 -0.0068706 -0.0065872 -0.0088562 -0.0040325 2.425 0.095427 0.0038307 -0.013794 -0.29047 0.0020663 0.0093283 0.037376 -0.0044198 -0.039267 -0.11209 0.031262 -0.044053 -0.0009536 -0.00026465 0.00031581 0.0012674 0.13916 0 0 -0.0073049 0 -0.1045 -0.036926 0.15128 0 0
0.99609 -0.0053009 -0.0030761 0.012533 -0.0095158 0 -0.012797 -0.0095793 -0.0082039 -0.0086804 -0.011452 -0.0054524 2.4623 0.10122 0.0038645 -0.0061267 -0.29011 0.0040439 0.01892 0.054773 -0.00030288 -0.035031 -0.11566 0.035816 -0.037623 -0.00020941 -0.00027075 0.00078842 0.0013333 0.17153 0 0 -0.011028 0 -0.10256 -0.043091 0.14804 0 0
1 -0.0049074 -0.0030307 0.028636 -0.0045552 0 -0.010461 -0.0084869 -0.0056427 -0.011739 -0.011081 -0.012358 2.5219 0.10127 0.0023474 0.0036398 -0.29075 0.0069515 0.022621 0.064906 -0.00061244 -0.03679 -0.12166 0.034639 -0.0358 0.00025113 -0.000481 0.00069565 0.00082693 0.1877 0 0 -0.014958 0 -0.10121 -0.04937 0.13761 0 0
1.0039 -0.0036704 -0.0035245 0.021333 0.00087663 0 -0.004589 -0.0057012 -0.0016985 -0.014212 -0.0076214 -0.019235 2.592 0.094114 0.00025623 0.013578 -0.29072 0.0093238 0.020884 0.066608 -0.0036148 -0.043018 -0.12802 0.028516 -0.037712 0.00014442 -0.00086976 -7.2544e-05 -0.00011772 0.17896 0 0 -0.016484 0 -0.10318 -0.056043 0.12188 0 0
1.0078 -0.002918 -0.0050507 -0.0091528 0.0023396 0 -0.00072217 -0.0035025 -0.0013029 -0.013929 -0.0039418 -0.019849 2.6518 0.082043 -0.00075139 0.022044 -0.28919 0.0098759 0.015909 0.062744 -0.0050385 -0.050685 -0.1336 0.020799 -0.041344 -0.00034068 -0.0010574 -0.00096489 -0.00083445 0.16025 0 0 -0.014725 0 -0.10868 -0.062334 0.10445 0 0
1.0117 -0.0036151 -0.0074505 -0.042668 -0.0018781 0 -0.0034023 -0.003679 -0.0060854 -0.010136 -0.0030691 -0.012275 2.6928 0.066807 0.0001921 0.027934 -0.28572 0.0090723 0.0089342 0.055211 -0.0026935 -0.057858 -0.13792 0.013996 -0.045371 -0.00074996 -0.00067367 -0.0012545 -0.00071823 0.14928 0 0 -0.010417 0 -0.11758 -0.067409 0.087665 0 0
1.0156 -0.0055809 -0.0097503 -0.056281 -0.0094856 0 -0.011612 -0.0056316 -0.011962 -0.0046911 -0.0050384 -0.00038141 2.7256 0.050586 0.0020419 0.030238 -0.28008 0.0087409 0.0012849 0.046255 0.0011887 -0.062566 -0.14069 0.008007 -0.048368 -0.00078222 0.00016143 -0.00074907 0.00013699 0.14372 0 0 -0.0046916 0 -0.12933 -0.070288 0.073955 0 0
1.0195 -0.0077807 -0.010768 -0.044184 -0.015802 0 -0.0191 -0.0072247 -0.013276 -0.0010141 -0.0070776 0.0092264 2.7675 0.038087 0.0024825 0.026722 -0.27224 0.01008 -0.0052072 0.039661 0.0022933 -0.061457 -0.14177 0.0019168 -0.047446 -0.00051591 0.0007975 3.9157e-05 0.00094004 0.1273 0 0 0.0013567 0 -0.14207 -0.06846 0.06802 0 0
1.0234 -0.0092737 -0.010046 -0.021511 -0.017094 0 -0.01988 -0.0074036 -0.0090625 -0.0014362 -0.0069003 0.0119 2.8237 0.030441 3.4311e-05 0.019521 -0.26396 0.012325 -0.01039 0.036049 -0.0012598 -0.056631 -0.14226 -0.0030997 -0.04315 -0.00024366 0.00060549 0.00045129 0.00091239 0.097748 0 0 0.0061385 0 -0.15286 -0.063305 0.067795 0 0
1.0273 -0.0098167 -0.0082378 -0.0087038 -0.013163 0 -0.013723 -0.00732 -0.0042333 -0.0052436 -0.005249 0.0074582 2.8829 0.027507 -0.0043346 0.0095918 -0.25582 0.013639 -0.014413 0.035002 -0.0069191 -0.049495 -0.14229 -0.003603 -0.036101 -0.0001174 -0.00038345 0.00035433 3.6101e-05 0.078941 0 0 0.0075806 0 -0.16036 -0.055853 0.07177 0 0
1.0313 -0.0096685 -0.0065659 -0.012064 -0.0072566 0 -0.0060987 -0.0085034 -0.0041946 -0.0092225 -0.0047725 -0.0008543 2.9301 0.028813 -0.0077928 -0.002072 -0.2482 0.013241 -0.017389 0.035982 -0.010189 -0.041415 -0.14185 0.0029021 -0.027069 6.2178e-06 -0.0014301 0.00019622 -0.00091169 0.09748 0 0 0.0045658 0 -0.16346 -0.047241 0.078281 0 0
1.0352 -0.0090565 -0.0058241 -0.01946 -0.0034487 0 -0.0026534 -0.0104 -0.0089535 -0.010257 -0.0066851 -0.00922 2.9627 0.033448 -0.0080484 -0.014093 -0.2413 0.012273 -0.019266 0.038155 -0.0089178 -0.034272 -0.14046 0.0148 -0.017312 0.00035773 -0.0017462 0.0004133 -0.0010973 0.14878 0 0 -0.0015368 0 -0.16051 -0.039324 0.084755 0 0
1.0391 -0.0080052 -0.0058443 -0.014347 -0.0035764 0 -0.0039093 -0.010604 -0.013367 -0.007715 -0.0092323 -0.01531 2.9937 0.039118 -0.0053696 -0.024434 -0.23427 0.012303 -0.019397 0.040817 -0.0050475 -0.029154 -0.13709 0.02689 -0.0086557 0.00092219 -0.0012264 0.00088484 -0.0004266 0.19467 0 0 -0.0073568 0 -0.15162 -0.034283 0.088034 0 0
1.043 -0.0066124 -0.0058357 0.0068856 -0.0061177 0 -0.0055274 -0.0078366 -0.01303 -0.0036725 -0.0097469 -0.01847 3.0372 0.044613 -0.0023111 -0.032469 -0.22633 0.013158 -0.017403 0.044278 -0.0023349 -0.024833 -0.13175 0.034307 -0.0012733 0.0013638 -0.00050147 0.0010583 0.00038091 0.19958 0 0 -0.01013 0 -0.13941 -0.03188 0.088201 0 0
1.0469 -0.0052487 -0.0051689 0.031364 -0.00778 0 -0.0034563 -0.004089 -0.0088785 -0.00105 -0.0077745 -0.018895 3.0936 0.049645 -0.0013923 -0.037828 -0.21716 0.012773 -0.012974 0.049022 -0.0026845 -0.020307 -0.1246 0.035922 0.0050567 0.0013195 -0.0002445 0.00059496 0.00050533 0.16624 0 0 -0.009965 0 -0.12538 -0.031769 0.085747 0 0
1.0508 -0.0043036 -0.0038506 0.042117 -0.0063713 0 0.0017324 -0.0029348 -0.0053851 -0.0014063 -0.0055253 -0.017073 3.1492 0.054096 -0.0028679 -0.040292 -0.20662 0.0095374 -0.0059456 0.055546 -0.0047812 -0.014491 -0.11604 0.034057 0.01075 0.0007725 -0.0004543 -0.00020156 -0.00018389 0.13027 0 0 -0.0093396 0 -0.11119 -0.033392 0.081516 0 0
1.0547 -0.0037483 -0.002366 0.033031 -0.0025423 0 0.0057384 -0.0055358 -0.0049592 -0.0040906 -0.0051664 -0.013817 3.1897 0.057825 -0.0045879 -0.039198 -0.19516 0.004677 0.0035061 0.064528 -0.0059766 -0.0056828 -0.10742 0.03138 0.016777 0.00011568 -0.00048024 -0.0006573 -0.0010259 0.1198 0 0 -0.010306 0 -0.10018 -0.035846 0.07753 0 0
1.0586 -0.0030831 -0.0012003 0.012372 0.00097216 0 0.0052015 -0.0089042 -0.0054531 -0.0070407 -0.0062324 -0.010289 3.2146 0.060347 -0.0039937 -0.036016 -0.18467 0.0017759 0.012651 0.073847 -0.0050786 0.0044535 -0.10062 0.028603 0.023221 -0.00018082 0.00022314 -0.0004007 -0.0012237 0.12626 0 0 -0.012363 0 -0.09368 -0.038488 0.075281 0 0
1.0625 -0.0017884 -0.00051831 -0.0062704 0.0018381 0 0.00089735 -0.008735 -0.0035626 -0.0082839 -0.0062118 -0.0075404 3.2369 0.060752 -0.00042935 -0.03155 -0.17619 0.003488 0.01978 0.081585 -0.0032305 0.013875 -0.096251 0.025013 0.029185 1.6115e-05 0.0014097 0.00028507 -0.00059299 0.11848 0 0 -0.013204 0 -0.091604 -0.04171 0.074616 0 0
1.0664 0.00020097 -0.00015071 -0.015181 0.00014438 0 -0.0035808 -0.0038998 0.00047562 -0.007042 -0.0035178 -0.0058749 3.2697 0.058111 0.004206 -0.026427 -0.17044 0.008675 0.023581 0.08605 -0.0024289 0.020686 -0.094596 0.020362 0.033586 0.00040651 0.002174 0.00077036 0.00031094 0.080746 0 0 -0.011304 0 -0.093644 -0.045982 0.075112 0 0
1.0703 0.0024884 0.00028598 -0.015992 -0.0017125 0 -0.0054916 0.002384 0.0030082 -0.0039537 0.00075493 -0.0046635 3.3134 0.050854 0.006919 -0.02141 -0.16822 0.0131 0.022389 0.084755 -0.0035564 0.021996 -0.095782 0.015365 0.034434 0.00056689 0.0018088 0.00067762 0.00075952 0.028457 0 0 -0.0073903 0 -0.099137 -0.052183 0.075796 0 0
1.0742 0.0045963 0.0012615 -0.014981 -0.0010472 0 -0.0046888 0.0060523 0.0018828 -0.00050446 0.0043227 -0.0028479 3.3578 0.037617 0.0059128 -0.017637 -0.16925 0.013258 0.015621 0.075389 -0.0057953 0.014595 -0.098603 0.010338 0.028556 0.00036052 0.0005311 0.00015516 0.00051653 -0.015982 0 0 -0.0032913 0 -0.10561 -0.06088 0.074607 0 0
1.0781 0.006245 0.0031224 -0.016662 0.0029969 0 -0.0021441 0.006434 -8.1463e-05 0.0019885 0.0065345 0.00030928 3.3946 0.02111 0.0018829 -0.015301 -0.17129 0.0096123 0.006302 0.060971 -0.0075393 0.0012527 -0.10129 0.0041969 0.017256 5.5213e-05 -0.00066282 -0.0003648 -3.0853e-05 -0.054905 0 0 0.00025637 0 -0.11081 -0.070332 0.071385 0 0
1.082 0.0072901 0.0057758 -0.020876 0.0089262 0 0.0020186 0.006535 0.0021967 0.003314 0.009049 0.0048236 3.4274 0.0031871 -0.0025891 -0.014509 -0.17331 0.0059872 -0.004002 0.0433 -0.0076193 -0.01623 -0.1032 -0.0043944 0.0016628 4.5624e-05 -0.00088357 -0.00057426 -0.00033447 -0.11367 0 0 0.0042168 0 -0.11396 -0.07914 0.066504 0 0
1.0859 0.0075957 0.0085245 -0.023613 0.014143 0 0.0081024 0.0092716 0.010008 0.004593 0.013547 0.010136 3.468 -0.014064 -0.0049557 -0.015276 -0.17435 0.0057461 -0.01375 0.024415 -0.0059126 -0.035701 -0.10392 -0.014925 -0.016625 0.00045402 -0.00012007 -0.00045201 -0.00022391 -0.2062 0 0 0.0097263 0 -0.11453 -0.085807 0.060623 0 0
1.0898 0.0071784 0.010378 -0.019643 0.016698 0 0.014762 0.014141 0.018699 0.0074472 0.019254 0.015527 3.5224 -0.026249 -0.0044233 -0.017679 -0.17318 0.0086105 -0.020702 0.0080766 -0.0032887 -0.052987 -0.10328 -0.024775 -0.033779 0.00099064 0.00082223 -0.00014639 1.0834e-05 -0.31016 0 0 0.016415 0 -0.11224 -0.08718 0.055616 0 0
1.0938 0.0064692 0.010752 -0.0060497 0.016189 0 0.018583 0.01806 0.022338 0.012571 0.023275 0.020404 3.5817 -0.031324 -0.0022109 -0.020777 -0.17034 0.011212 -0.02505 -0.0033072 -0.0011565 -0.06484 -0.10232 -0.031542 -0.045382 0.0012021 0.001106 0.00016748 1.4137e-05 -0.38364 0 0 0.022559 0 -0.10896 -0.083235 0.053359 0 0
1.0977 0.0062018 0.0099587 0.014298 0.013504 0 0.016771 0.019069 0.020034 0.018845 0.023394 0.024273 3.6298 -0.030195 -0.00028457 -0.023792 -0.16662 0.010576 -0.028045 -0.0099578 -0.00067838 -0.071152 -0.10144 -0.035408 -0.050454 0.00087085 0.00059054 0.00031674 -0.00022478 -0.40543 0 0 0.026678 0 -0.10575 -0.075779 0.053941 0 0
1.1016 0.0068086 0.008952 0.032359 0.01006 0 0.010348 0.018309 0.016589 0.023858 0.020156 0.026557 3.6587 -0.023832 0.00029487 -0.026061 -0.1624 0.0068598 -0.030571 -0.01219 -0.0018812 -0.072046 -0.10063 -0.038561 -0.048663 0.00019479 -0.00014924 0.00016653 -0.00037918 -0.39205 0 0 0.028499 0 -0.10306 -0.066357 0.057145 0 0
1.1055 0.0079034 0.0084715 0.038355 0.0072235 0 0.0040345 0.018039 0.016696 0.025515 0.016025 0.026567 3.6778 -0.01383 7.6404e-06 -0.026724 -0.15803 0.0027613 -0.033666 -0.010656 -0.0034393 -0.068029 -0.099527 -0.042114 -0.040177 -0.00041135 -0.00044277 -0.000231 -0.00017221 -0.37221 0 0 0.028263 0 -0.10109 -0.057073 0.06237 0 0
1.1094 0.0085231 0.0084083 0.030329 0.0059407 0 0.0023593 0.018386 0.019474 0.023413 0.012848 0.023845 3.7062 -0.0042223 3.8161e-05 -0.023694 -0.15292 0.00062516 -0.037907 -0.0067823 -0.0037607 -0.060482 -0.096056 -0.044146 -0.027212 -0.00068885 -0.0001342 -0.00053628 0.00029549 -0.35118 0 0 0.025665 0 -0.098637 -0.051731 0.067551 0 0
1.1133 0.0080277 0.0080327 0.017641 0.0063385 0 0.0057527 0.017037 0.019712 0.018891 0.010591 0.018776 3.7552 0.0022519 0.00087016 -0.017019 -0.14608 0.00048936 -0.041629 -0.002476 -0.0026974 -0.051968 -0.089224 -0.041531 -0.014308 -0.0007184 0.00036752 -0.00032185 0.00063797 -0.30884 0 0 0.020204 0 -0.094208 -0.050027 0.071149 0 0
1.1172 0.006751 0.0068578 0.013661 0.0074568 0 0.010503 0.01236 0.014274 0.013892 0.0084044 0.012911 3.8179 0.0049383 0.0017421 -0.0065438 -0.13676 0.00088012 -0.043401 0.0018919 -0.0020428 -0.043082 -0.078534 -0.033796 -0.00289 -0.0007453 0.00055842 0.00049754 0.00059679 -0.23337 0 0 0.012718 0 -0.087034 -0.050994 0.072919 0 0
1.1211 0.0056719 0.0052266 0.022588 0.0076681 0 0.012402 0.0060589 0.0060507 0.0097461 0.0061685 0.0083847 3.8772 0.0036666 0.0015005 0.0076585 -0.1244 0.00096818 -0.04186 0.0060767 -0.0037756 -0.03428 -0.063812 -0.024528 0.0060741 -0.00084793 0.00031901 0.0014493 0.00032868 -0.14698 0 0 0.0058819 0 -0.076625 -0.053303 0.072942 0 0
1.125 0.0054217 0.0040018 0.033348 0.0058997 0 0.01022 0.0018885 0.00082667 0.0067331 0.0043964 0.006456 3.9232 -0.0011049 -8.6509e-05 0.025476 -0.10806 0.0013961 -0.034532 0.0099898 -0.0074936 -0.025918 -0.045033 -0.018244 0.012101 -0.0008221 -3.8387e-05 0.0018388 0.00025185 -0.08826 0 0 0.0023124 0 -0.062504 -0.054057 0.072059 0 0
1.1289 0.0056932 0.0036925 0.028626 0.0027671 0 0.0058316 0.0016735 0.00081169 0.0043836 0.0028862 0.0061668 3.9636 -0.0062912 -0.0020105 0.044375 -0.089271 0.0029728 -0.022097 0.013419 -0.0099479 -0.018459 -0.024815 -0.015751 0.017393 -0.00043152 -0.00013425 0.0013905 0.00060165 -0.068715 0 0 0.0018802 0 -0.046847 -0.050354 0.072582 0 0
1.1328 0.0056582 0.0039442 0.0020166 0.00036008 0 0.0016601 0.0032549 0.0024403 0.0019141 0.00037429 0.0045437 4.016 -0.010037 -0.0030837 0.062081 -0.070104 0.0051092 -0.0074898 0.015928 -0.0078667 -0.012399 -0.0051505 -0.013079 0.0236 0.00023628 9.6301e-05 0.00053376 0.0011578 -0.055476 0 0 0.0013048 0 -0.031754 -0.04263 0.075448 0 0
1.1367 0.004854 0.0039013 -0.033406 0.00047329 0 -0.0013877 0.0028564 0.00083914 -0.0014439 -0.0038948 -0.0012197 4.0902 -0.011463 -0.0031959 0.077038 -0.051866 0.0061424 0.0071384 0.017044 -0.0016291 -0.0082541 0.012957 -0.005421 0.031399 0.00073199 0.00036173 -1.6873e-05 0.0014356 -0.0045061 0 0 -0.0029305 0 -0.018425 -0.031649 0.081001 0 0
1.1406 0.0035023 0.0030103 -0.054774 0.0027199 0 -0.0036875 -0.00079636 -0.0045102 -0.0060063 -0.0085833 -0.011003 4.177 -0.0099882 -0.0032943 0.087751 -0.035851 0.0053002 0.019397 0.016258 0.0042077 -0.0065518 0.028724 0.0078545 0.041162 0.00064397 0.00031707 2.4142e-05 0.0011546 0.089939 0 0 -0.010927 0 -0.0079102 -0.018694 0.089274 0 0
1.1445 0.0019724 0.0014131 -0.049157 0.0044554 0 -0.005534 -0.0052948 -0.009551 -0.011086 -0.011055 -0.02086 4.2548 -0.0053323 -0.0040527 0.090837 -0.024313 0.0038926 0.024284 0.012271 0.004749 -0.0085405 0.041446 0.022268 0.051943 6.1643e-05 -9.4892e-05 0.00027311 0.00051237 0.18471 0 0 -0.018688 0 -0.0015064 -0.007204 0.099376 0 0
1.1484 0.00016624 -0.00039561 -0.02466 0.0029459 0 -0.0067015 -0.0075089 -0.010779 -0.014932 -0.010121 -0.025307 4.3076 -7.5137e-06 -0.004811 0.088799 -0.015537 0.0040602 0.02347 0.0064113 -0.00045355 -0.012344 0.052995 0.032201 0.06113 -0.00041797 -0.0005749 0.00017799 -9.6667e-06 0.22869 0 0 -0.021295 0 0.0032745 0.0012131 0.10868 0 0
1.1523 -0.0023253 -0.0021552 -0.0023874 -0.0020103 0 -0.0071339 -0.0070688 -0.0092631 -0.015684 -0.0075794 -0.021428 4.3375 0.0049125 -0.0042056 0.082798 -0.008587 0.0062895 0.018537 -0.00059696 -0.0065968 -0.01694 0.063897 0.035507 0.067571 -0.00023717 -0.00071693 -0.00030654 -0.00010302 0.21079 0 0 -0.017008 0 0.0075812 0.0067696 0.11613 0 0
1.1563 -0.005471 -0.0039983 0.0026607 -0.0075169 0 -0.0072811 -0.0063257 -0.0087555 -0.012883 -0.0064082 -0.011503 4.3612 0.0085237 -0.0019622 0.074077 -0.0025572 0.0085622 0.011369 -0.0080385 -0.008015 -0.021366 0.074439 0.034231 0.070497 0.00052805 -0.0003462 -0.0006442 0.00010999 0.16465 0 0 -0.0085346 0 0.012359 0.010114 0.12096 0 0
1.1602 -0.0084682 -0.0060953 -0.0063931 -0.0098659 0 -0.007367 -0.0071173 -0.010537 -0.0081279 -0.0074197 -0.0016931 4.3954 0.0096755 0.00026713 0.0643 0.0037222 0.0083606 0.0052311 -0.014914 -0.0036363 -0.024269 0.084422 0.031424 0.06916 0.00116 0.00034026 -0.00033447 0.00025243 0.12999 0 0 -0.00063606 0 0.018615 0.01297 0.1223 0 0
1.1641 -0.010398 -0.0083027 -0.013593 -0.0077937 0 -0.0068165 -0.0084797 -0.011653 -0.0040089 -0.008332 0.0024159 4.4441 0.0082767 0.00033584 0.055508 0.010932 0.005501 0.0043419 -0.020572 0.0019386 -0.025116 0.092548 0.028149 0.065378 0.00095642 0.00092818 0.00048952 8.5462e-05 0.11723 0 0 0.0033738 0 0.025775 0.01856 0.12103 0 0
1.168 -0.01119 -0.010242 -0.0060937 -0.0037756 0 -0.0051703 -0.0081315 -0.0088855 -0.0021332 -0.0066456 -0.00013875 4.4984 0.0056916 -0.0019611 0.047835 0.018422 0.0026232 0.0086157 -0.02554 0.0028628 -0.025048 0.098398 0.023862 0.061761 -7.2947e-05 0.001085 0.0011804 -0.00029773 0.11243 0 0 0.0031877 0 0.032187 0.0273 0.11902 0 0
1.1719 -0.011711 -0.011655 0.014531 -0.0020789 0 -0.0036234 -0.0058051 -0.0034884 -0.0021186 -0.0031279 -0.0054464 4.5468 0.0028667 -0.0041967 0.040963 0.02561 0.0025818 0.017516 -0.030193 -0.002427 -0.024824 0.10198 0.019012 0.059634 -0.0011888 0.00075814 0.0012809 -0.00064001 0.10832 0 0 0.00050424 0 0.036756 0.038807 0.11732 0 0
1.1758 -0.012778 -0.012568 0.034443 -0.0051931 0 -0.0047977 -0.0041592 -0.00054895 -0.0025567 -0.0016064 -0.0084135 4.5854 0.00086109 -0.0035456 0.034362 0.031859 0.0054273 0.029993 -0.034925 -0.0099562 -0.025229 0.10361 0.016113 0.060135 -0.0016276 0.00014897 0.00099654 -0.00081193 0.11855 0 0 -0.002823 0 0.038462 0.052219 0.11689 0 0
1.1797 -0.014204 -0.013142 0.039023 -0.011711 0 -0.010073 -0.0059387 -0.0033301 -0.0028763 -0.0048504 -0.0071608 4.6205 0.0022269 0.00011171 0.026645 0.036039 0.0082792 0.043414 -0.039961 -0.014121 -0.02712 0.10507 0.017686 0.06467 -0.0013168 -0.00045815 0.00088807 -0.00088606 0.15783 0 0 -0.0057706 0 0.035736 0.064656 0.11946 0 0
1.1836 -0.01506 -0.013531 0.023152 -0.017468 0 -0.017137 -0.010697 -0.0093018 -0.0040509 -0.01108 -0.0043559 4.6618 0.0076313 0.0035984 0.017559 0.039016 0.0083607 0.054722 -0.044256 -0.012561 -0.029012 0.10921 0.023505 0.071207 -0.00086298 -0.00084536 0.0011529 -0.00094509 0.21702 0 0 -0.008133 0 0.030911 0.073689 0.1246 0 0
1.1875 -0.01492 -0.014035 -0.0064035 -0.018958 0 -0.021118 -0.015079 -0.01286 -0.0073735 -0.01537 -0.0044817 4.7157 0.016936 0.0033761 0.007757 0.041783 0.0060021 0.063334 -0.046703 -0.007369 -0.029334 0.11701 0.030595 0.078444 -0.00085233 -0.00090821 0.0013558 -0.0009031 0.26885 0 0 -0.010296 0 0.025834 0.079184 0.1318 0 0
1.1914 -0.014605 -0.015253 -0.035944 -0.016186 0 -0.019114 -0.01651 -0.011817 -0.01271 -0.014826 -0.0096179 4.7798 0.029809 -0.00078536 -0.0019567 0.045231 0.0043564 0.069113 -0.046338 -0.0022429 -0.026741 0.12883 0.036192 0.08545 -0.0012343 -0.00065267 0.00094538 -0.00059496 0.30033 0 0 -0.013047 0 0.02202 0.0815 0.14057 0 0
1.1953 -0.015422 -0.017745 -0.052888 -0.012715 0 -0.013722 -0.016063 -0.010059 -0.018272 -0.011912 -0.017529 4.845 0.045575 -0.0052824 -0.01009 0.050662 0.006066 0.072335 -0.04173 0.00083591 -0.019297 0.1446 0.04034 0.091233 -0.001452 -0.00021155 -3.9929e-05 -4.1914e-05 0.33113 0 0 -0.017042 0 0.021486 0.081762 0.15029 0 0
1.1992 -0.017673 -0.0213 -0.0529 -0.012904 0 -0.011408 -0.017204 -0.013093 -0.02226 -0.012015 -0.023723 4.8998 0.061377 -0.0060775 -0.01405 0.059294 0.010416 0.074537 -0.032296 0.0021933 -0.0061893 0.16114 0.04523 0.095587 -0.0011339 0.00015554 -0.00091362 0.0004461 0.39206 0 0 -0.022005 0 0.025711 0.083411 0.15945 0 0
1.2031 -0.020176 -0.024611 -0.042635 -0.018507 0 -0.016614 -0.021852 -0.021509 -0.024611 -0.017682 -0.025599 4.9364 0.074522 -0.0026462 -0.014164 0.069829 0.014019 0.076816 -0.020876 0.0027732 0.0090248 0.17494 0.052203 0.099664 -0.00053212 0.00017607 -0.0010288 0.00050809 0.48673 0 0 -0.026615 0 0.032477 0.08797 0.16695 0 0
1.207 -0.021509 -0.026087 -0.035324 -0.027164 0 -0.027263 -0.028246 -0.029937 -0.02688 -0.025764 -0.024944 4.9548 0.083557 0.0016228 -0.010882 0.081289 0.014312 0.079145 -0.0093004 0.0029602 0.023952 0.18451 0.060023 0.10406 -0.00019485 -0.00021718 -0.00044262 8.5749e-05 0.58245 0 0 -0.02966 0 0.040311 0.095541 0.17202 0 0
1.2109 -0.021669 -0.02531 -0.04025 -0.033948 0 -0.036281 -0.032866 -0.032738 -0.030376 -0.030656 -0.02642 4.9624 0.087315 0.002986 -0.0049825 0.092549 0.012139 0.081254 0.00050914 0.0032517 0.036099 0.1888 0.066338 0.10927 -0.00027018 -0.00075141 0.0001861 -0.00049603 0.64308 0 0 -0.031439 0 0.047622 0.10573 0.17397 0 0
1.2148 -0.022203 -0.023708 -0.053511 -0.034955 0 -0.037904 -0.034012 -0.029955 -0.034542 -0.030125 -0.033158 4.9692 0.083821 0.0010652 0.0016579 0.10126 0.010725 0.081719 0.0048267 0.0051688 0.040664 0.18724 0.070414 0.11568 -0.00029321 -0.00096024 0.00032833 -0.00082716 0.66607 0 0 -0.033602 0 0.051486 0.11653 0.17121 0 0
1.2188 -0.024471 -0.023454 -0.059478 -0.030372 0 -0.032694 -0.033 -0.026908 -0.037348 -0.027415 -0.043243 4.9808 0.075776 -0.0011994 0.0062814 0.10638 0.012235 0.079499 0.0031961 0.010315 0.037688 0.18439 0.073746 0.12205 0.00023785 -0.0005639 9.7091e-05 -0.00077369 0.67966 0 0 -0.037125 0 0.051303 0.12445 0.16474 0 0
1.2227 -0.027834 -0.025376 -0.044448 -0.024597 0 -0.02658 -0.032002 -0.02819 -0.037249 -0.02746 -0.050423 4.9956 0.065793 -0.0011495 0.0081716 0.10838 0.015582 0.074823 -0.0028507 0.018142 0.029764 0.18325 0.077851 0.12721 0.001141 0.00024132 -1.6248e-05 -0.00051938 0.70393 0 0 -0.040537 0 0.048207 0.12851 0.1561 0 0
1.2266 -0.029823 -0.027895 -0.011415 -0.022881 0 -0.025105 -0.031489 -0.032997 -0.034657 -0.031509 -0.049004 5.008 0.055686 0.00054817 0.0071103 0.10773 0.017725 0.068082 -0.012044 0.025286 0.019088 0.18552 0.082078 0.13029 0.0015716 0.00089285 0.00018788 -0.00027727 0.72323 0 0 -0.040847 0 0.043199 0.12842 0.14656 0 0
1.2305 -0.028308 -0.028253 0.019181 -0.026741 0 -0.028428 -0.030244 -0.036665 -0.031485 -0.035949 -0.039158 5.0147 0.047528 0.00084711 0.0032153 0.10521 0.016859 0.060024 -0.022635 0.028086 0.0086431 0.19269 0.084228 0.13025 0.00087013 0.00092048 0.00037158 -4.2474e-05 0.7046 0 0 -0.036828 0 0.037703 0.12441 0.1378 0 0
1.2344 -0.023577 -0.025074 0.026137 -0.031909 0 -0.031428 -0.027468 -0.035893 -0.029357 -0.036275 -0.027885 5.0176 0.044074 -0.0018459 -0.0020583 0.10255 0.014046 0.052802 -0.031588 0.0262 0.0035797 0.20365 0.083261 0.12586 -0.00064893 0.00034378 0.00012664 0.00030969 0.64039 0 0 -0.031228 0 0.034288 0.11883 0.1333 0 0
1.2383 -0.01828 -0.019856 0.0072474 -0.031248 0 -0.028375 -0.023999 -0.031417 -0.028276 -0.031578 -0.023963 5.021 0.043977 -0.005375 -0.0066093 0.10075 0.011718 0.047614 -0.038378 0.023425 0.0033965 0.21305 0.080582 0.11896 -0.0018716 -0.0003682 -0.00043874 0.00071985 0.56235 0 0 -0.028862 0 0.033163 0.11476 0.13327 0 0
1.2422 -0.015333 -0.015918 -0.0176 -0.021135 0 -0.018004 -0.021132 -0.025799 -0.026817 -0.024866 -0.030269 5.0265 0.046357 -0.0058404 -0.0097784 0.099785 0.011003 0.044746 -0.043401 0.0244 0.0067609 0.21796 0.077966 0.11041 -0.0019131 -0.00072724 -0.00074155 0.00085976 0.50748 0 0 -0.031668 0 0.033982 0.11311 0.13749 0 0
1.2461 -0.015861 -0.015745 -0.024902 -0.0062036 0 -0.0051894 -0.018911 -0.020195 -0.023371 -0.019537 -0.039863 5.032 0.050212 -0.0018127 -0.011162 0.099363 0.010902 0.044236 -0.047271 0.030196 0.011866 0.21594 0.074401 0.10109 -0.00094549 -0.00061579 -0.00038072 0.00044885 0.4751 0 0 -0.035539 0 0.036196 0.11434 0.14537 0 0
1.25 -0.018947 -0.019217 -0.010845 0.0024004 0 0.0016974 -0.016459 -0.014542 -0.0173 -0.01647 -0.040065 5.0358 0.053998 0.003939 -0.010615 0.098327 0.010043 0.045875 -0.051298 0.037147 0.014813 0.20364 0.065997 0.092303 4.0793e-05 -0.00027156 0.00036652 -0.00035521 0.42879 0 0 -0.032822 0 0.038631 0.11824 0.15545 0 0
1.2539 -0.022999 -0.024217 0.0036843 -0.0047893 0 -0.0039392 -0.014105 -0.010307 -0.0094536 -0.014711 -0.022487 5.0403 0.056447 0.0072416 -0.0094565 0.094849 0.0087152 0.048272 -0.056278 0.040079 0.011934 0.18469 0.050029 0.085204 0.00027102 5.4292e-05 0.00082128 -0.00098109 0.34541 0 0 -0.019077 0 0.03991 0.12192 0.16409 0 0
1.2578 -0.027078 -0.028715 -0.0073283 -0.026941 0 -0.022004 -0.014286 -0.010937 -0.0021051 -0.014071 0.0086064 5.0504 0.057755 0.0068294 -0.0085065 0.088576 0.0086473 0.050796 -0.061176 0.036749 0.0040066 0.16495 0.029358 0.079992 -9.7068e-05 0.00035387 0.00065418 -0.00094641 0.25617 0 0 0.0017812 0 0.040055 0.12365 0.16963 0 0
1.2617 -0.031024 -0.032172 -0.048629 -0.051557 0 -0.04434 -0.019364 -0.018099 0.0016537 -0.015819 0.037009 5.0659 0.058178 0.0053979 -0.0079763 0.079526 0.010765 0.053353 -0.064712 0.029391 -0.0076954 0.14842 0.012336 0.076949 -0.00030043 0.00076207 0.00023613 -0.0003421 0.22893 0 0 0.018963 0 0.039311 0.12263 0.17124 0 0
1.2656 -0.034733 -0.035075 -0.095776 -0.062838 0 -0.058849 -0.028411 -0.02804 -0.00071163 -0.02055 0.045068 5.0779 0.058118 0.0061962 -0.007872 0.068036 0.013682 0.056029 -0.065278 0.022481 -0.021151 0.13918 0.0074628 0.07632 9.0332e-05 0.0012628 0.0001709 0.00023344 0.30546 0 0 0.022174 0 0.038122 0.11839 0.16852 0 0
1.2695 -0.037749 -0.037568 -0.11412 -0.053947 0 -0.057597 -0.036861 -0.033637 -0.0093932 -0.026332 0.026481 5.074 0.058153 0.0089705 -0.0068425 0.056093 0.014956 0.059788 -0.058192 0.019442 -0.030231 0.14503 0.017363 0.079652 0.00069155 0.0015909 0.00055654 0.00024969 0.45912 0 0 0.0089681 0 0.037646 0.11127 0.16161 0 0
1.2734 -0.03961 -0.03894 -0.088151 -0.03301 0 -0.043319 -0.040129 -0.031407 -0.021423 -0.030124 -0.0087167 5.0479 0.058264 0.0099177 -0.0034816 0.046833 0.01394 0.064848 -0.044901 0.021309 -0.032328 0.16036 0.037479 0.086227 0.00078777 0.0014759 0.00085521 -0.00026882 0.61804 0 0 -0.013777 0 0.038125 0.10425 0.1543 0 0
1.2773 -0.040302 -0.038488 -0.035288 -0.017139 0 -0.028191 -0.037774 -0.02603 -0.032144 -0.031234 -0.041379 5.0045 0.058244 0.0059276 0.0030269 0.041879 0.013018 0.071118 -0.026604 0.027639 -0.026971 0.18172 0.060402 0.096027 0.00017781 0.00095576 0.00054344 -0.00084415 0.7292 0 0 -0.035125 0 0.039343 0.09843 0.14818 0 0
1.2813 -0.040153 -0.036602 0.0075603 -0.0187 0 -0.024296 -0.033883 -0.026505 -0.038449 -0.03255 -0.057262 4.955 0.057942 -0.0014481 0.013262 0.04249 0.015582 0.078354 -0.0049074 0.037705 -0.014409 0.2054 0.081558 0.10887 -0.00058592 0.00038921 -0.0002117 -0.0010809 0.79725 0 0 -0.047636 0 0.040986 0.094547 0.14455 0 0
1.2852 -0.039335 -0.034625 0.012786 -0.035183 0 -0.033168 -0.033207 -0.037024 -0.04119 -0.037507 -0.056721 4.907 0.057232 -0.0067907 0.028085 0.050504 0.022664 0.085963 0.017301 0.050588 0.0043264 0.22549 0.10119 0.12452 -0.00080467 0.00013243 -0.00065963 -0.0010147 0.86299 0 0 -0.051542 0 0.042398 0.093162 0.14501 0 0
1.2891 -0.037734 -0.033574 -0.017573 -0.051462 0 -0.044241 -0.037028 -0.052085 -0.0443 -0.04587 -0.052504 4.8596 0.056756 -0.0058436 0.046437 0.0645 0.031755 0.092654 0.035473 0.06479 0.0244 0.23571 0.12158 0.14108 -0.00036633 0.00022641 -0.00027015 -0.00090883 0.95202 0 0 -0.053009 0 0.042791 0.092672 0.14905 0 0
1.293 -0.035389 -0.033153 -0.055231 -0.052757 0 -0.04471 -0.042702 -0.06139 -0.051004 -0.053282 -0.05791 4.8071 0.057182 0.00033462 0.065938 0.080243 0.039122 0.097914 0.048843 0.078627 0.04238 0.23679 0.1429 0.15645 0.00021004 0.00041922 0.00066489 -0.00081552 1.0498 0 0 -0.05846 0 0.04227 0.091018 0.15424 0 0
1.2969 -0.032865 -0.032213 -0.068633 -0.037218 0 -0.032181 -0.046704 -0.059613 -0.060413 -0.055464 -0.075415 4.7468 0.058757 0.0063893 0.085092 0.094891 0.043188 0.10142 0.057451 0.091198 0.056712 0.22936 0.16165 0.16919 0.00040085 0.00046391 0.0013151 -0.00049988 1.122 0 0 -0.069338 0 0.040924 0.086951 0.159 0 0
1.3008 -0.030903 -0.030152 -0.047185 -0.017288 0 -0.017696 -0.047515 -0.05081 -0.067759 -0.052542 -0.094963 4.6799 0.061546 0.0078119 0.10232 0.10543 0.045451 0.10292 0.061853 0.10245 0.066236 0.21466 0.17263 0.17785 0.00020729 0.00034092 0.0011666 0.00013823 1.1477 0 0 -0.080877 0 0.038887 0.079334 0.16171 0 0
1.3047 -0.029656 -0.027693 -0.0089985 -0.0088298 0 -0.015412 -0.045655 -0.043196 -0.06819 -0.048547 -0.10263 4.6078 0.064429 0.0049816 0.11375 0.1049 0.048081 0.10135 0.063599 0.11177 0.069036 0.19403 0.17223 0.1786 7.4611e-06 0.00018797 0.00050231 0.00068599 1.126 0 0 -0.085483 0 0.03591 0.065979 0.15899 0 0
1.3086 -0.028481 -0.026215 0.013001 -0.017667 0 -0.028521 -0.041878 -0.040499 -0.06066 -0.046531 -0.09173 4.5286 0.064643 0.0022096 0.11838 0.09322 0.050982 0.096741 0.065351 0.11673 0.06718 0.17063 0.16011 0.17189 -1.0134e-06 8.9394e-05 1.0885e-05 0.00046537 1.0581 0 0 -0.07822 0 0.031403 0.048658 0.15117 0 0
1.3125 -0.026709 -0.02642 -0.0035165 -0.035194 0 -0.045362 -0.036328 -0.039344 -0.048434 -0.044873 -0.067181 4.4408 0.060503 0.0031116 0.11573 0.071467 0.051661 0.088676 0.067187 0.114 0.061275 0.14446 0.13871 0.1581 -3.3159e-05 1.8779e-05 1.4098e-05 -0.00072374 0.93695 0 0 -0.060463 0 0.024545 0.028576 0.1391 0 0
1.3164 -0.024581 -0.02777 -0.051762 -0.046363 0 -0.049988 -0.029533 -0.034747 -0.036056 -0.039173 -0.040409 4.3485 0.050809 0.0071684 0.10541 0.040842 0.048119 0.07673 0.068644 0.1023 0.051587 0.11515 0.11172 0.13761 -0.0003459 -1.8142e-05 0.00019728 -0.0021696 0.76377 0 0 -0.039 0 0.014566 0.0067528 0.12358 0 0
1.3203 -0.023172 -0.029127 -0.098636 -0.042495 0 -0.037077 -0.023238 -0.026542 -0.025858 -0.027781 -0.020182 4.2595 0.03412 0.010686 0.086625 0.0030983 0.041552 0.060052 0.068218 0.084351 0.037936 0.081366 0.082658 0.1107 -0.00077588 0.00010767 9.5694e-05 -0.002727 0.56699 0 0 -0.021196 0 0.00018684 -0.015492 0.10585 0 0
1.3242 -0.023223 -0.02969 -0.10855 -0.02771 0 -0.016755 -0.019289 -0.019144 -0.017164 -0.014647 -0.0073599 4.1766 0.011974 0.010662 0.060507 -0.036768 0.035776 0.038882 0.062794 0.06556 0.020677 0.042176 0.054168 0.079857 -0.00083268 0.00049132 -0.00029403 -0.0018618 0.39235 0 0 -0.0099842 0 -0.019186 -0.035851 0.088632 0 0
1.3281 -0.02415 -0.029166 -0.071455 -0.014163 0 -0.0049898 -0.017586 -0.015492 -0.0083289 -0.0060385 0.0028796 4.0897 -0.010208 0.0073987 0.031916 -0.074454 0.033754 0.016432 0.052995 0.050223 0.0023139 0.00078507 0.027852 0.049319 -0.00029676 0.00095044 -0.00051731 -0.00022937 0.26686 0 0 -0.0027333 0 -0.040921 -0.053304 0.073646 0 0
1.332 -0.024435 -0.027292 -0.012674 -0.011249 0 -0.0092961 -0.015843 -0.013075 0.00084147 -0.0044456 0.014535 3.9827 -0.029125 0.003594 0.0036897 -0.10818 0.034781 -0.0050866 0.039971 0.038784 -0.015386 -0.040218 0.0046058 0.021589 0.00040576 0.0010513 -0.00025577 0.00085631 0.17697 0 0 0.0051559 0 -0.063338 -0.067094 0.061729 0 0
1.3359 -0.023131 -0.023703 0.025382 -0.018448 0 -0.023263 -0.011976 -0.0071922 0.0086178 -0.0062898 0.026269 3.8493 -0.041607 0.0014933 -0.021234 -0.13659 0.035254 -0.02332 0.02546 0.028832 -0.030522 -0.077908 -0.014527 -0.00088999 0.00057919 0.00049087 0.00022577 0.00059833 0.090579 0 0 0.015187 0 -0.084621 -0.076596 0.05352 0 0
1.3398 -0.020852 -0.018598 0.016886 -0.027157 0 -0.033785 -0.0066031 0.0023944 0.012808 -0.0059144 0.03249 3.7042 -0.04177 0.0013004 -0.036697 -0.15768 0.032242 -0.033058 0.01446 0.018602 -0.038824 -0.10536 -0.027615 -0.012941 2.8138e-05 -0.00053356 0.00033996 -0.00060004 0.0018255 0 0 0.023848 0 -0.10112 -0.080145 0.050326 0 0
1.3438 -0.0191 -0.01336 -0.025709 -0.028633 0 -0.032648 -0.0026832 0.0097234 0.012372 -0.0015354 0.028418 3.5737 -0.031552 0.0020181 -0.041106 -0.1737 0.026234 -0.033392 0.0118 0.0093094 -0.039617 -0.12023 -0.032123 -0.014853 -0.00066058 -0.0014094 -0.00014064 -0.00159 -0.05284 0 0 0.025553 0 -0.11184 -0.079247 0.050863 0 0
1.3477 -0.018562 -0.0099692 -0.061214 -0.02067 0 -0.02159 -0.0025105 0.008482 0.0078311 0.0031473 0.014498 3.4729 -0.014846 0.0030327 -0.036073 -0.18652 0.020446 -0.026151 0.018157 0.0040369 -0.034632 -0.12396 -0.026471 -0.0090827 -0.00070772 -0.0016326 -0.00077831 -0.0015729 -0.030025 0 0 0.017715 0 -0.11782 -0.075538 0.054073 0 0
1.3516 -0.018209 -0.0093622 -0.053902 -0.0081302 0 -0.0081787 -0.0054237 -0.00093798 0.00070582 0.0030848 -0.0032857 3.3908 0.0054034 0.0043678 -0.023143 -0.19724 0.017676 -0.013034 0.0334 0.0046152 -0.02552 -0.11796 -0.011771 0.0022736 4.1352e-06 -0.0012492 -0.00091875 -0.00074608 0.069534 0 0 0.0033492 0 -0.11997 -0.070191 0.059383 0 0
1.3555 -0.016218 -0.010337 -0.0040253 0.0016844 0 0.001204 -0.0087662 -0.011296 -0.0070855 -0.0029481 -0.01712 3.2988 0.02549 0.0056787 -0.0047247 -0.20698 0.018057 0.0034194 0.056528 0.0097892 -0.014747 -0.10442 0.0078633 0.01627 0.0007632 -0.00074654 -0.00040477 5.6067e-05 0.19089 0 0 -0.010985 0 -0.11967 -0.064619 0.066258 0 0
1.3594 -0.011815 -0.010401 0.05149 0.0042372 0 0.0044183 -0.010798 -0.015652 -0.013586 -0.011487 -0.02223 3.1772 0.039917 0.005835 0.0127 -0.21729 0.019744 0.01718 0.08193 0.016281 -0.0078369 -0.089214 0.027033 0.026182 0.00076755 -0.0005164 0.00024329 0.00023562 0.26987 0 0 -0.019897 0 -0.11952 -0.060902 0.074325 0 0
1.3633 -0.0061844 -0.0079944 0.069137 -5.3948e-05 0 0.0021736 -0.012032 -0.013935 -0.017376 -0.018067 -0.019664 3.0334 0.04948 0.0041025 0.024265 -0.22893 0.021276 0.025195 0.1026 0.021276 -0.0065532 -0.077719 0.041688 0.029041 -1.6754e-05 -0.00048532 0.00038225 -0.00010305 0.28765 0 0 -0.022515 0 -0.12058 -0.058739 0.083136 0 0
1.3672 -0.0015339 -0.0039536 0.034519 -0.0069995 0 -0.0036996 -0.013571 -0.011822 -0.018428 -0.020971 -0.015375 2.8943 0.055624 0.0015996 0.028181 -0.24228 0.022813 0.026672 0.11543 0.023844 -0.01106 -0.071764 0.050785 0.024013 -0.00081164 -0.00031219 -7.7994e-05 -0.00046332 0.27908 0 0 -0.022101 0 -0.12251 -0.057299 0.092729 0 0
1.3711 0.0006996 -0.00065714 -0.025967 -0.011495 0 -0.010114 -0.014861 -0.01366 -0.018368 -0.021306 -0.016152 2.7805 0.060199 0.00090119 0.023441 -0.25761 0.02507 0.021509 0.11806 0.02451 -0.02094 -0.072506 0.055886 0.011038 -0.0008447 0.00010933 -0.00061032 -0.00056183 0.2893 0 0 -0.022824 0 -0.12464 -0.05549 0.10315 0 0
1.375 0.00080374 0.00030225 -0.066414 -0.01037 0 -0.012885 -0.013994 -0.017698 -0.019318 -0.020368 -0.024792 2.6875 0.066899 0.0036143 0.0092474 -0.27534 0.027606 0.01039 0.10715 0.024208 -0.03481 -0.08102 0.059203 -0.0090736 -0.0001422 0.00046535 -0.00066462 -0.00053868 0.32643 0 0 -0.026488 0 -0.12486 -0.050644 0.11461 0 0
1.3789 0.00018903 -0.00045127 -0.057492 -0.0041701 0 -0.009445 -0.010373 -0.018794 -0.021911 -0.018095 -0.037588 2.5903 0.078595 0.0083125 -0.009012 -0.29411 0.028755 -0.0018272 0.08666 0.023811 -0.048651 -0.093588 0.061559 -0.030224 0.00053946 0.00040041 -0.00025749 -0.00064161 0.35785 0 0 -0.031372 0 -0.12081 -0.040376 0.12667 0 0
1.3828 5.9385e-05 -0.00096474 -0.008236 0.0030632 0 -0.0019861 -0.006228 -0.014885 -0.024289 -0.014216 -0.046188 2.4667 0.094296 0.011292 -0.026698 -0.31196 0.027354 -0.0122 0.061728 0.023992 -0.060862 -0.10669 0.06158 -0.048354 0.00052787 1.8121e-05 6.721e-05 -0.00085925 0.34662 0 0 -0.033508 0 -0.11247 -0.025 0.13866 0 0
1.3867 0.00064444 -0.00010076 0.042637 0.0064317 0 0.0034849 -0.0045955 -0.009342 -0.023294 -0.0098355 -0.04311 2.3164 0.11283 0.0098113 -0.041126 -0.32714 0.024144 -0.019293 0.035221 0.024593 -0.070983 -0.11819 0.056509 -0.061163 -0.00010696 -0.00012849 -0.00016723 -0.00094882 0.28411 0 0 -0.02934 0 -0.1 -0.0049552 0.15003 0 0
1.3906 0.0014289 0.001408 0.057604 0.0040012 0 0.0027798 -0.0056705 -0.0065684 -0.016984 -0.0066298 -0.027248 2.1587 0.13246 0.004732 -0.049882 -0.33771 0.021018 -0.022096 0.0099615 0.023917 -0.079018 -0.12602 0.044102 -0.066773 -0.00072214 0.0003765 -0.00086494 -0.00076236 0.18682 0 0 -0.01818 0 -0.083948 0.018867 0.16014 0 0
1.3945 0.0017896 0.0020402 0.028797 -0.0012002 0 -0.0016995 -0.0059015 -0.0063318 -0.0062307 -0.0043556 -0.0050499 2.0157 0.14916 -0.0001496 -0.049422 -0.33806 0.018888 -0.019996 -0.0098947 0.019396 -0.086128 -0.12597 0.024477 -0.062438 -0.00083566 0.0012765 -0.0014434 -0.0004246 0.070236 0 0 -0.0029544 0 -0.065763 0.043898 0.16721 0 0
1.3984 0.0013425 0.0013475 -0.017293 -0.0033402 0 -0.0029695 -0.0013843 -0.0037971 0.0060047 -0.00019111 0.013938 1.8962 0.16229 -0.0015305 -0.044217 -0.32995 0.016721 -0.016494 -0.025355 0.010032 -0.093706 -0.11964 0.00067764 -0.053327 -0.00058144 0.0017957 -0.0013793 -0.00015377 -0.063585 0 0 0.011473 0 -0.048007 0.066835 0.17155 0 0
1.4023 -4.8654e-05 0.00043379 -0.041484 0.0010876 0 0.0029409 0.0078303 0.0046214 0.016813 0.008328 0.023903 1.7939 0.17248 0.0005454 -0.036376 -0.31422 0.013076 -0.012811 -0.036882 -0.0014829 -0.10147 -0.10738 -0.022614 -0.041361 -0.0004274 0.0013872 -0.00065873 6.1936e-06 -0.21122 0 0 0.021502 0 -0.031299 0.086559 0.17313 0 0
1.4063 -0.0022192 0.00053981 -0.022831 0.0096515 0 0.01186 0.017237 0.016386 0.024799 0.019598 0.026402 1.6954 0.18066 0.0031297 -0.027933 -0.2921 0.0084718 -0.0098819 -0.04497 -0.0097009 -0.10879 -0.089736 -0.041491 -0.02825 -0.00055502 0.00030515 0.00025251 0.00017606 -0.34899 0 0 0.027093 0 -0.016022 0.10231 0.172 0 0
1.4102 -0.0045122 0.0014214 0.024945 0.015636 0 0.01502 0.021864 0.024675 0.029755 0.028008 0.027765 1.5889 0.18865 0.0034809 -0.02161 -0.26553 0.005648 -0.0084637 -0.049842 -0.010548 -0.11367 -0.067014 -0.054588 -0.015787 -0.00064596 -0.00061888 0.00080888 0.00037842 -0.43864 0 0 0.030966 0 -0.0023683 0.11321 0.16804 0 0
1.4141 -0.0058448 0.00145 0.06423 0.013894 0 0.0081346 0.020541 0.024967 0.031501 0.028574 0.032668 1.4677 0.19822 0.0016262 -0.019003 -0.23873 0.0069938 -0.0076751 -0.051875 -0.0051343 -0.11324 -0.041067 -0.062734 -0.0044322 -0.00030704 -0.0007801 0.00076356 0.000404 -0.45478 0 0 0.035162 0 0.01009 0.12018 0.16175 0 0
1.418 -0.0053284 -0.0006085 0.063275 0.0054982 0 -0.0036815 0.016092 0.01912 0.029542 0.021682 0.03966 1.3316 0.20818 -7.1894e-05 -0.018662 -0.21358 0.011724 -0.0062225 -0.051689 0.00073106 -0.10784 -0.013792 -0.066789 0.0069202 0.00038462 -0.00035148 0.00026429 4.0101e-05 -0.40418 0 0 0.038229 0 0.021453 0.12481 0.15399 0 0
1.4219 -0.0030748 -0.0041069 0.021504 -0.0033532 0 -0.010769 0.011746 0.012732 0.023943 0.012829 0.042585 1.1868 0.21677 0.00038211 -0.019408 -0.1904 0.016115 -0.00344 -0.049468 0.0014891 -0.098101 0.014039 -0.065721 0.019078 0.00086828 -2.0991e-05 -0.00030563 -0.00058825 -0.31562 0 0 0.03615 0 0.031248 0.12746 0.14505 0 0
1.4258 -0.00038999 -0.0069924 -0.030209 -0.0071206 0 -0.0086038 0.0080476 0.009155 0.01611 0.0073819 0.036334 1.045 0.22182 0.0025746 -0.019834 -0.16899 0.017037 0.0012015 -0.045462 -0.0031062 -0.085128 0.041766 -0.056892 0.032863 0.00066507 -0.0002212 -0.00057333 -0.0010162 -0.21311 0 0 0.026498 0 0.038828 0.12837 0.13526 0 0
1.4297 0.0010233 -0.0077498 -0.054903 -0.0056798 0 -0.0019838 0.0034562 0.0068632 0.0081522 0.0057066 0.021468 0.91625 0.21708 0.0042921 -0.016983 -0.14756 0.015304 0.0081142 -0.040117 -0.0076299 -0.07199 0.068718 -0.038509 0.049591 -7.985e-05 -0.00067731 -0.00038244 -0.00086135 -0.10193 0 0 0.011648 0 0.041687 0.12665 0.12506 0 0
1.4336 0.00031444 -0.006739 -0.039674 -0.0034842 0 0.00060935 -0.0027743 0.0024652 0.0011416 0.0036288 0.003594 0.80115 0.20281 0.003892 -0.010589 -0.12408 0.015116 0.015607 -0.03467 -0.0058043 -0.061677 0.094994 -0.012033 0.067922 -0.00066715 -0.00073321 0.00011296 -0.00023642 0.021378 0 0 -0.0026351 0 0.040135 0.12248 0.11524 0 0
1.4375 -0.0018502 -0.0055937 -0.005201 -0.0044155 0 -0.003928 -0.0092855 -0.0048307 -0.0058802 -0.0025532 -0.011529 0.6889 0.18079 0.001832 -0.0013984 -0.098541 0.019754 0.022761 -0.029329 0.0039546 -0.05433 0.12051 0.017697 0.086685 -0.00047827 -8.2162e-05 0.00053309 0.00031855 0.15295 0 0 -0.012238 0 0.034976 0.11613 0.10619 0 0
1.4414 -0.0037985 -0.0054993 0.013402 -0.0079435 0 -0.010682 -0.014313 -0.012565 -0.014836 -0.012022 -0.022351 0.56618 0.15306 -0.00012111 0.0096922 -0.071478 0.027717 0.028915 -0.024024 0.017298 -0.049439 0.14495 0.044798 0.10479 0.00044115 0.0008739 0.00054095 0.00034199 0.28089 0 0 -0.01834 0 0.027163 0.10796 0.09815 0 0
1.4453 -0.004169 -0.0062798 -0.0023606 -0.010462 0 -0.012898 -0.017859 -0.018332 -0.026228 -0.020476 -0.031492 0.42924 0.12308 -0.0009179 0.021112 -0.044477 0.033457 0.033346 -0.018245 0.027837 -0.045347 0.16745 0.065167 0.12059 0.0014006 0.0013928 0.00013302 -0.00013459 0.39782 0 0 -0.025713 0 0.018325 0.098624 0.091389 0 0
1.4492 -0.0030195 -0.0071249 -0.038515 -0.0099032 0 -0.0096198 -0.021317 -0.02244 -0.037689 -0.024645 -0.041868 0.28717 0.097664 -0.0012031 0.029776 -0.021981 0.032343 0.03599 -0.010496 0.032294 -0.037466 0.18525 0.077697 0.13163 0.0016503 0.0010895 -0.00031322 -0.00068057 0.50558 0 0 -0.037208 0 0.01187 0.089732 0.08546 0 0
1.4531 -0.0018829 -0.0078621 -0.061495 -0.0083041 0 -0.0063265 -0.025019 -0.026605 -0.045066 -0.025154 -0.052979 0.15264 0.078655 -0.002274 0.034882 -0.0054524 0.025158 0.037823 -0.00072081 0.032339 -0.02449 0.19705 0.083525 0.13785 0.00099249 0.00026623 -0.00034471 -0.00091817 0.6024 0 0 -0.050062 0 0.0087608 0.081997 0.079212 0 0
1.457 -0.0026853 -0.0091558 -0.047917 -0.0095311 0 -0.0084036 -0.027089 -0.030658 -0.045335 -0.024941 -0.060695 0.029109 0.066034 -0.0043244 0.036237 0.0046227 0.017641 0.039179 0.010659 0.032072 -0.0066094 0.20139 0.084539 0.13872 -9.9185e-05 -0.0004043 0.00013761 -0.00081952 0.66874 0 0 -0.057866 0 0.0089484 0.075408 0.071918 0 0
1.4609 -0.0062393 -0.011425 -0.0050842 -0.014835 0 -0.015223 -0.025462 -0.031862 -0.038932 -0.025573 -0.060374 -0.09216 0.058971 -0.006009 0.033979 0.008304 0.015386 0.04031 0.022884 0.034032 0.015226 0.19698 0.08236 0.13374 -0.00090132 -0.0004856 0.00073081 -0.0005818 0.67451 0 0 -0.056189 0 0.01192 0.069696 0.062905 0 0
1.4648 -0.01137 -0.013869 0.035088 -0.021182 0 -0.021256 -0.020734 -0.028076 -0.029524 -0.02577 -0.050376 -0.22272 0.05435 -0.005842 0.028735 0.0062952 0.018928 0.041018 0.033317 0.037366 0.037039 0.18018 0.077914 0.12077 -0.0010102 -9.6114e-05 0.00084433 -0.0003328 0.60561 0 0 -0.046184 0 0.015577 0.06351 0.051037 0 0
1.4688 -0.015404 -0.014888 0.042723 -0.024041 0 -0.022234 -0.01607 -0.020933 -0.021384 -0.023403 -0.033289 -0.36558 0.046458 -0.0038964 0.023255 0.0028218 0.023649 0.040583 0.039085 0.039183 0.052281 0.15371 0.071186 0.10115 -0.00059401 0.00029082 0.00021448 -7.0887e-05 0.4819 0 0 -0.03293 0 0.01623 0.054882 0.037481 0 0
1.4727 -0.015854 -0.01354 0.014371 -0.02147 0 -0.018947 -0.013758 -0.014794 -0.016481 -0.018129 -0.014457 -0.5138 0.033579 -0.0019202 0.018766 -0.00076074 0.024379 0.038563 0.039662 0.037305 0.058439 0.12031 0.061222 0.076481 -0.00016697 0.00030415 -0.00085397 0.00013177 0.34401 0 0 -0.020789 0 0.012544 0.043118 0.023867 0 0
1.4766 -0.012191 -0.010428 -0.024629 -0.015253 0 -0.014805 -0.012338 -0.012212 -0.013514 -0.01153 0.00074653 -0.65941 0.015137 -0.0016811 0.015863 -0.0043398 0.020139 0.034662 0.035107 0.031923 0.054096 0.081767 0.046917 0.047954 -0.00011633 -4.0011e-05 -0.0017404 2.5586e-05 0.22047 0 0 -0.010737 0 0.003845 0.027848 0.011709 0 0
1.4805 -0.0063147 -0.0070611 -0.040831 -0.0085117 0 -0.011029 -0.0080188 -0.011059 -0.0094904 -0.0050517 0.0093299 -0.80194 -0.0087154 -0.003248 0.014901 -0.0087251 0.014603 0.028604 0.026074 0.025152 0.038225 0.040124 0.028463 0.017148 -0.00039693 -0.00042518 -0.0020112 -0.00057773 0.10944 0 0 -0.0017122 0 -0.010247 0.0088412 0.0031306 0 0
1.4844 -0.0012016 -0.0044071 -0.019435 -0.0029668 0 -0.0057482 0.00077193 -0.0068973 -0.0024525 0.0013 0.011892 -0.94726 -0.034436 -0.0049979 0.014742 -0.018629 0.012249 0.020612 0.016497 0.019257 0.012763 -0.0013374 0.0081872 -0.012172 -0.00064735 -0.00055329 -0.0017196 -0.0014761 -0.0062752 0 0 0.0066046 0 -0.02834 -0.01301 0.0025367 0 0
1.4883 0.0013082 -0.0022356 0.023665 0.0012739 0 0.0021025 0.01082 0.0017687 0.0067901 0.0078618 0.012207 -1.0993 -0.05725 -0.0053349 0.013102 -0.035811 0.014206 0.012197 0.01063 0.015041 -0.01439 -0.040511 -0.010426 -0.037612 -0.00060645 -0.00040569 -0.0012763 -0.0021264 -0.12951 0 0 0.013191 0 -0.046561 -0.034863 0.0093653 0 0
1.4922 0.0017958 0.00018453 0.053601 0.0040837 0 0.0095199 0.016779 0.011235 0.015178 0.013566 0.015049 -1.2548 -0.075092 -0.00433 0.0087132 -0.060804 0.017674 0.0039867 0.01012 0.011505 -0.039956 -0.076356 -0.024987 -0.058142 -0.00041987 -0.00024893 -0.0010677 -0.0021369 -0.2388 0 0 0.017526 0 -0.06333 -0.055217 0.023632 0 0
1.4961 0.0025295 0.0030142 0.043436 0.0047442 0 0.011621 0.016468 0.016039 0.019629 0.016278 0.022961 -1.407 -0.086392 -0.0035878 0.00054048 -0.093345 0.019035 -0.0034975 0.015936 0.006981 -0.061158 -0.10791 -0.035576 -0.073118 -0.00050341 -0.00039457 -0.0011731 -0.0016884 -0.30901 0 0 0.020853 0 -0.077361 -0.072632 0.045009 0 0
1.5 0.0053913 0.005712 -0.0036899 0.0034867 0 0.0072531 0.013078 0.014533 0.019206 0.015227 0.033947 -1.5524 -0.088955 -0.0044854 -0.012974 -0.13174 0.01732 -0.0096884 0.028474 0.00098088 -0.074502 -0.13277 -0.043653 -0.081599 -0.0010565 -0.00089978 -0.0013728 -0.001353 -0.33776 0 0 0.024704 0 -0.087096 -0.084331 0.073412 0 0
1.5039 0.010337 0.0079129 -0.05448 0.0028634 0 0.0013622 0.011818 0.010624 0.015631 0.012535 0.042161 -1.6927 -0.08511 -0.006601 -0.029954 -0.16875 0.014806 -0.015089 0.042403 -0.004731 -0.081659 -0.14986 -0.049528 -0.085926 -0.0017184 -0.0014515 -0.0013691 -0.0014411 -0.34687 0 0 0.02837 0 -0.093718 -0.08922 0.10538 0 0
1.5078 0.015699 0.010133 -0.069279 0.0063029 0 0.00078252 0.014655 0.0098875 0.011931 0.011597 0.041775 -1.8303 -0.077635 -0.0079519 -0.047606 -0.20028 0.014608 -0.020405 0.0534 -0.0070691 -0.086027 -0.15974 -0.051277 -0.088123 -0.0017933 -0.0015644 -0.0010217 -0.0016046 -0.35808 0 0 0.028785 0 -0.098918 -0.08803 0.13815 0 0
1.5117 0.019852 0.013349 -0.03305 0.014605 0 0.0076579 0.018756 0.01422 0.010383 0.013797 0.031426 -1.9643 -0.067827 -0.006843 -0.063943 -0.22428 0.017802 -0.02604 0.058852 -0.0042836 -0.089697 -0.16255 -0.046752 -0.088967 -0.00092218 -0.00097529 -0.00045191 -0.0012114 -0.37204 0 0 0.023665 0 -0.10355 -0.080981 0.16994 0 0
1.5156 0.022516 0.017896 0.030797 0.024221 0 0.017589 0.02007 0.020525 0.011307 0.017309 0.015745 -2.0926 -0.056866 -0.0035403 -0.076838 -0.23941 0.022574 -0.032366 0.056448 0.0017781 -0.094846 -0.15868 -0.036955 -0.089013 0.00044593 8.5058e-05 2.7366e-05 -0.00014248 -0.37512 0 0 0.014672 0 -0.10839 -0.068484 0.19899 0 0
1.5195 0.024542 0.023002 0.076741 0.029869 0 0.024419 0.01782 0.024346 0.01341 0.019489 0.0025286 -2.2168 -0.045304 -0.000177 -0.081957 -0.24587 0.025689 -0.039587 0.043241 0.0061948 -0.10479 -0.14927 -0.027133 -0.087318 0.0013326 0.0010153 0.00012419 0.00089402 -0.36487 0 0 0.006866 0 -0.11351 -0.050795 0.22098 0 0
1.5234 0.026665 0.027513 0.072757 0.029381 0 0.026297 0.015082 0.024285 0.015141 0.020136 -0.0023122 -2.3428 -0.033058 0.0010122 -0.081457 -0.2515 0.024734 -0.046741 0.025577 0.0045125 -0.11816 -0.13979 -0.02376 -0.083143 0.0010933 0.0012977 -0.00018948 0.00097751 -0.36277 0 0 0.0046558 0 -0.11751 -0.031545 0.23623 0 0
1.5273 0.028713 0.03097 0.026859 0.025901 0 0.02659 0.0153 0.022757 0.015963 0.021762 0.0018181 -2.4733 -0.019843 -0.00047314 -0.076642 -0.25939 0.019524 -0.053186 0.0063382 -0.0034077 -0.13406 -0.13261 -0.029664 -0.076008 5.6491e-05 0.00089721 -0.00059404 -6.0064e-05 -0.39753 0 0 0.0083035 0 -0.11912 -0.012051 0.24442 0 0
1.5313 0.030078 0.033796 -0.018372 0.025041 0 0.029274 0.018983 0.022998 0.016703 0.026448 0.010723 -2.6029 -0.0054537 -0.0030439 -0.069034 -0.27186 0.012108 -0.058321 -0.011878 -0.012767 -0.15144 -0.12968 -0.041684 -0.065747 -0.00073288 0.00023992 -0.00063496 -0.0013555 -0.47662 0 0 0.014464 0 -0.11713 0.0065465 0.24558 0 0
1.5352 0.030782 0.036471 -0.020149 0.029767 0 0.034481 0.024112 0.026008 0.018938 0.033001 0.018967 -2.7216 0.010391 -0.0043308 -0.061024 -0.29109 0.0056454 -0.06112 -0.025786 -0.017426 -0.16874 -0.13356 -0.053205 -0.052409 -0.00047367 -0.00019421 -0.00012464 -0.0017835 -0.57788 0 0 0.01984 0 -0.1092 0.022849 0.23939 0 0
1.5391 0.031835 0.038833 0.029367 0.038054 0 0.039051 0.029111 0.030455 0.023902 0.037902 0.023515 -2.8252 0.027183 -0.0030111 -0.055529 -0.31368 0.002592 -0.061202 -0.034921 -0.014962 -0.18389 -0.14324 -0.059505 -0.038476 0.00064374 -0.00025762 0.00062104 -0.0010203 -0.6711 0 0 0.023918 0 -0.094168 0.036684 0.22865 0 0
1.543 0.034462 0.040463 0.09656 0.045275 0 0.040784 0.034541 0.034875 0.031567 0.039169 0.025096 -2.9204 0.04412 0.00022127 -0.052535 -0.33439 0.002906 -0.059441 -0.042247 -0.0089547 -0.19639 -0.1549 -0.061396 -0.02624 0.0016365 -0.00013761 0.0010036 0.00018896 -0.74684 0 0 0.028294 0 -0.073822 0.049282 0.21694 0 0
1.5469 0.03901 0.041679 0.13362 0.048465 0 0.041069 0.041658 0.039204 0.04046 0.038774 0.026993 -3.0177 0.060705 0.0031116 -0.051516 -0.35011 0.0034364 -0.056379 -0.049727 -0.0066284 -0.20584 -0.16624 -0.06427 -0.016962 0.0016667 -4.1956e-05 0.00069136 0.00081458 -0.82275 0 0 0.034104 0 -0.049189 0.061291 0.20613 0 0
1.5508 0.044632 0.043723 0.11622 0.048242 0 0.043022 0.050052 0.044145 0.048471 0.040758 0.032556 -3.1185 0.076431 0.0033163 -0.051568 -0.35803 -0.00048253 -0.052661 -0.059412 -0.013833 -0.212 -0.17496 -0.07372 -0.011674 0.00078044 3.3237e-05 -2.0895e-05 0.00053076 -0.92257 0 0 0.040857 0 -0.021591 0.073343 0.19797 0 0
1.5547 0.049942 0.047559 0.060765 0.047273 0 0.047853 0.057488 0.049686 0.054256 0.047055 0.042998 -3.2127 0.08995 -4.7969e-05 -0.050179 -0.35379 -0.011681 -0.049673 -0.074608 -0.031255 -0.21395 -0.17745 -0.091503 -0.011883 -0.00024187 0.00019636 -0.00045364 -0.00011107 -1.051 0 0 0.047681 0 0.006045 0.085657 0.19499 0 0
1.5586 0.053856 0.052433 0.0089935 0.047742 0 0.053893 0.062108 0.054852 0.058259 0.055595 0.056588 -3.2897 0.10083 -0.0057042 -0.046066 -0.3431 -0.028398 -0.048378 -0.093251 -0.054264 -0.21362 -0.17604 -0.11476 -0.014824 -0.00068303 0.00039814 -0.00020885 -0.00041928 -1.1889 0 0 0.05485 0 0.030251 0.096795 0.19495 0 0
1.5625 0.055933 0.05599 -0.005073 0.05038 0 0.05896 0.064144 0.058866 0.062316 0.062552 0.069703 -3.3523 0.10864 -0.010895 -0.039486 -0.32963 -0.044727 -0.049058 -0.11313 -0.075832 -0.21226 -0.17302 -0.13844 -0.01903 -0.00047513 0.00040263 0.00040109 -0.00032537 -1.31 0 0 0.063374 0 0.049502 0.10532 0.19586 0 0
1.5664 0.056262 0.056238 0.020992 0.054888 0 0.062506 0.065091 0.061991 0.067883 0.065999 0.079252 -3.4153 0.11297 -0.013207 -0.030995 -0.31636 -0.05452 -0.051838 -0.13221 -0.09021 -0.21103 -0.1704 -0.15853 -0.023416 -4.5004e-05 8.1693e-05 0.00064382 -0.00033116 -1.3991 0 0 0.0732 0 0.062701 0.11 0.196 0 0
1.5703 0.055392 0.053626 0.059775 0.060114 0 0.064754 0.065605 0.064854 0.074358 0.066936 0.084803 -3.4893 0.11306 -0.012414 -0.021845 -0.30692 -0.055859 -0.056781 -0.14744 -0.095406 -0.21167 -0.171 -0.17366 -0.026832 0.00026491 -0.00032333 0.00012798 -0.00077025 -1.4562 0 0 0.082457 0 0.068434 0.1089 0.19288 0 0
1.5742 0.054359 0.05103 0.077042 0.063745 0 0.064515 0.064971 0.067151 0.079173 0.067086 0.088407 -3.5661 0.10907 -0.010813 -0.014763 -0.30355 -0.052289 -0.062791 -0.15571 -0.093658 -0.21618 -0.1766 -0.18428 -0.028818 0.00048716 -0.00035829 -0.00074281 -0.0012954 -1.4866 0 0 0.088776 0 0.067546 0.10159 0.1846 0 0
1.5781 0.054359 0.051393 0.05771 0.063222 0 0.05963 0.062758 0.067602 0.079898 0.06666 0.091749 -3.6221 0.10345 -0.011463 -0.010356 -0.30331 -0.049646 -0.068087 -0.1588 -0.0899 -0.22343 -0.18409 -0.1906 -0.030084 0.00076793 0.00016014 -0.0011269 -0.0012173 -1.4916 0 0 0.090944 0 0.064434 0.091841 0.17363 0 0
1.582 0.055854 0.055067 0.016918 0.058407 0 0.05062 0.060222 0.065477 0.076462 0.064851 0.093073 -3.6411 0.097718 -0.015487 -0.008482 -0.30429 -0.051209 -0.07149 -0.15775 -0.088789 -0.23212 -0.19088 -0.19125 -0.030757 0.00099335 0.00086364 -0.00058331 -0.00032114 -1.4683 0 0 0.088887 0 0.061516 0.082118 0.16198 0 0
1.5859 0.05776 0.059314 -0.010676 0.053355 0 0.043043 0.059179 0.061901 0.071234 0.062005 0.087537 -3.6314 0.093484 -0.020802 -0.0086483 -0.3045 -0.055377 -0.071849 -0.15385 -0.091758 -0.24057 -0.1941 -0.18401 -0.030814 0.00084797 0.0011291 0.00045911 0.0007785 -1.4144 0 0 0.082486 0 0.061173 0.075026 0.15196 0 0
1.5898 0.057757 0.060428 0.0033431 0.053754 0 0.044101 0.059413 0.05909 0.066688 0.060025 0.071996 -3.6214 0.094085 -0.023743 -0.0092246 -0.30072 -0.057736 -0.066591 -0.14867 -0.096219 -0.24423 -0.18748 -0.16821 -0.02894 0.00025586 0.00069778 0.0010915 0.001179 -1.3317 0 0 0.071622 0 0.067494 0.075738 0.14858 0 0
1.5938 0.05389 0.056584 0.057185 0.060781 0 0.055177 0.057994 0.057946 0.062943 0.059885 0.050435 -3.6346 0.10013 -0.022393 -0.0080295 -0.29313 -0.055345 -0.056238 -0.14305 -0.097993 -0.24004 -0.17068 -0.14691 -0.02324 -0.00038306 -3.7269e-05 0.00078546 0.00056959 -1.226 0 0 0.058123 0 0.079577 0.084473 0.15292 0 0
1.5977 0.046306 0.049021 0.11499 0.067372 0 0.067749 0.051929 0.05653 0.057776 0.059201 0.033997 -3.6701 0.11058 -0.018545 -0.0047677 -0.28323 -0.04931 -0.042142 -0.13615 -0.095279 -0.228 -0.14636 -0.12621 -0.012762 -0.0005438 -0.00040487 -0.00013355 -0.00047782 -1.1062 0 0 0.046898 0 0.094656 0.099028 0.16324 0 0
1.6016 0.037577 0.04088 0.13018 0.062494 0 0.068428 0.041592 0.051419 0.049205 0.053541 0.033361 -3.7056 0.12445 -0.016182 0.00041111 -0.27211 -0.043546 -0.025465 -0.12697 -0.090493 -0.20858 -0.11697 -0.11141 0.0030874 -0.00017114 -0.00010776 -0.00083901 -0.0010892 -0.98242 0 0 0.043195 0 0.11019 0.11743 0.17773 0 0
1.6055 0.031219 0.035041 0.082518 0.04162 0 0.050288 0.03105 0.041085 0.037946 0.041013 0.048555 -3.7197 0.14025 -0.017655 0.0068841 -0.26117 -0.041166 -0.0078297 -0.11392 -0.087705 -0.18298 -0.086157 -0.1025 0.024804 0.00018858 0.00053458 -0.00078013 -0.0009069 -0.86143 0 0 0.047158 0 0.12257 0.13684 0.19364 0 0
1.6094 0.029532 0.032782 1.5117e-05 0.013963 0 0.020626 0.024737 0.028243 0.027057 0.025448 0.065429 -3.7102 0.1546 -0.021238 0.012365 -0.25196 -0.041771 0.0071807 -0.094745 -0.087682 -0.15617 -0.06145 -0.09336 0.050725 -5.4736e-05 0.00097823 -0.00011059 -0.00031704 -0.74239 0 0 0.05121 0 0.12517 0.15191 0.20492 0 0
1.6133 0.032434 0.033851 -0.056732 -0.0019708 0 -0.0026298 0.023944 0.018672 0.019116 0.014271 0.063958 -3.6926 0.1658 -0.022673 0.015673 -0.24406 -0.0418 0.018145 -0.072115 -0.085623 -0.13345 -0.044964 -0.076264 0.075697 -0.00086612 0.001007 0.00056957 5.6697e-05 -0.61952 0 0 0.044578 0 0.11913 0.16168 0.20998 0 0
1.6172 0.037937 0.037228 -0.040856 0.0072568 0 -0.0038094 0.026682 0.017073 0.014039 0.0126 0.033622 -3.6823 0.17329 -0.019419 0.016652 -0.23741 -0.037433 0.024507 -0.048019 -0.074789 -0.11705 -0.037279 -0.04903 0.096747 -0.0015669 0.0008311 0.00079032 -2.4296e-05 -0.49471 0 0 0.022527 0 0.10582 0.1663 0.20891 0 0
1.6211 0.043571 0.041628 0.040021 0.037673 0 0.018696 0.030475 0.023227 0.010001 0.019231 -0.016017 -3.681 0.17675 -0.013422 0.015453 -0.23206 -0.027745 0.026052 -0.024746 -0.053512 -0.1086 -0.038358 -0.018767 0.1111 -0.001531 0.0006909 0.00051629 -0.00031414 -0.39038 0 0 -0.0077417 0 0.087318 0.16631 0.20247 0 0
1.625 0.047568 0.045624 0.1254 0.069166 0 0.051267 0.034461 0.031724 0.0064272 0.028325 -0.058976 -3.6782 0.17563 -0.009508 0.012857 -0.22929 -0.015936 0.022505 -0.0071158 -0.029028 -0.11033 -0.0482 0.0014934 0.11361 -0.0008514 0.00051388 1.6899e-07 -0.00049533 -0.3461 0 0 -0.030615 0 0.068111 0.16278 0.19299 0 0
1.6289 0.0492 0.04785 0.14871 0.080392 0 0.075055 0.038534 0.035812 0.005556 0.034756 -0.069333 -3.6636 0.17107 -0.010798 0.010635 -0.23141 -0.0078298 0.016231 0.0012379 -0.01368 -0.11892 -0.063134 0.0012305 0.1043 -0.00023749 7.4634e-05 -0.00050425 -0.00055407 -0.39451 0 0 -0.032832 0 0.05433 0.15788 0.18576 0 0
1.6328 0.048506 0.04749 0.091618 0.065116 0 0.078768 0.0414 0.032626 0.010521 0.037674 -0.038805 -3.6347 0.1638 -0.01567 0.0090077 -0.23945 -0.0083913 0.00891 0.00079691 -0.015877 -0.13099 -0.081082 -0.020591 0.086475 -0.00024568 -0.00055862 -0.00083577 -0.00071114 -0.53355 0 0 -0.012674 0 0.046794 0.15181 0.18271 0 0
1.6367 0.045881 0.044677 -0.00090968 0.036321 0 0.064624 0.040893 0.025736 0.021819 0.03935 0.01751 -3.5943 0.15391 -0.019324 0.0075854 -0.25401 -0.018272 0.0012701 -0.0079767 -0.033428 -0.14492 -0.10137 -0.055373 0.062112 -0.00068422 -0.00091489 -0.00085809 -0.0010713 -0.71995 0 0 0.019666 0 0.04501 0.14406 0.18456 0 0
1.6406 0.041764 0.040284 -0.058283 0.015115 0 0.044199 0.036791 0.02275 0.036015 0.041602 0.071232 -3.5437 0.14133 -0.018439 0.0055817 -0.27533 -0.032765 -0.0061487 -0.024022 -0.055137 -0.15932 -0.12361 -0.091122 0.033593 -0.00084338 -0.00059063 -0.00048514 -0.0014531 -0.89259 0 0 0.049873 0 0.047431 0.13376 0.19141 0 0
1.6445 0.036516 0.035239 -0.041854 0.014184 0 0.028823 0.032489 0.029401 0.048271 0.044125 0.099038 -3.4818 0.12535 -0.014297 -5.252e-05 -0.30171 -0.044493 -0.013475 -0.044553 -0.069427 -0.17353 -0.14774 -0.1196 0.0049336 -0.00029222 0.00020403 0.00014755 -0.001586 -1.007 0 0 0.068423 0 0.04752 0.11847 0.20174 0 0
1.6484 0.030504 0.030014 0.026811 0.029205 0 0.022288 0.032485 0.044516 0.056127 0.045927 0.096222 -3.4101 0.108 -0.011372 -0.0095469 -0.32616 -0.048507 -0.021329 -0.063765 -0.072683 -0.18786 -0.17142 -0.13901 -0.020926 0.00063132 0.00072117 0.00062845 -0.0014071 -1.0535 0 0 0.074198 0 0.040188 0.1004 0.21147 0 0
1.6523 0.024369 0.024724 0.088603 0.043943 0 0.020553 0.037525 0.059999 0.06061 0.04717 0.076831 -3.3352 0.090669 -0.012951 -0.022353 -0.34498 -0.04599 -0.029796 -0.079181 -0.070544 -0.20202 -0.1924 -0.1514 -0.042987 0.0011587 0.00040968 0.0005466 -0.0011069 -1.0479 0 0 0.072113 0 0.024021 0.081422 0.21939 0 0
1.6563 0.019117 0.01961 0.097268 0.043605 0 0.01735 0.042765 0.066277 0.063675 0.048635 0.061629 -3.2636 0.074823 -0.01818 -0.037433 -0.355 -0.043064 -0.038706 -0.088621 -0.0717 -0.21526 -0.20829 -0.15839 -0.060453 0.00087529 -0.00045136 -9.8617e-05 -0.00091595 -1.0102 0 0 0.068432 0 -0.0012678 0.06356 0.22475 0 0
1.6602 0.015681 0.015231 0.05361 0.025698 0 0.010517 0.041724 0.059231 0.065036 0.049669 0.063133 -3.1943 0.063192 -0.023207 -0.052248 -0.35136 -0.045009 -0.047162 -0.088527 -0.079903 -0.22512 -0.21402 -0.15903 -0.071828 0.00011451 -0.0009629 -0.00081268 -0.0009198 -0.95087 0 0 0.067183 0 -0.034575 0.050539 0.22724 0 0
1.6641 0.014126 0.012105 -0.001585 0.0011113 0 0.0040349 0.03253 0.043093 0.061987 0.047777 0.077895 -3.1178 0.05786 -0.024896 -0.062082 -0.33454 -0.050682 -0.052478 -0.077404 -0.090655 -0.22648 -0.20567 -0.15081 -0.076474 -0.00041292 -0.00051514 -0.0010229 -0.0010886 -0.87203 0 0 0.068467 0 -0.067812 0.044793 0.22889 0 0
1.668 0.013308 0.010199 -0.024079 -0.014136 0 0.0043453 0.019974 0.026936 0.052365 0.041013 0.090362 -3.0261 0.057305 -0.023246 -0.065769 -0.31033 -0.052566 -0.053097 -0.057583 -0.094636 -0.21759 -0.18595 -0.13183 -0.075365 -0.00031246 0.00054626 -0.00061377 -0.0013889 -0.77205 0 0 0.068304 0 -0.095035 0.043662 0.23131 0 0
1.6719 0.011656 0.0088953 0.00042757 -0.010185 0 0.014013 0.011024 0.017633 0.037257 0.030449 0.08465 -2.9214 0.060226 -0.020519 -0.063028 -0.28186 -0.043183 -0.047841 -0.029973 -0.084516 -0.19722 -0.15674 -0.10219 -0.068594 0.00020051 0.0012304 -1.2361e-05 -0.0017563 -0.64394 0 0 0.060477 0 -0.11326 0.044746 0.23497 0 0
1.6758 0.0086031 0.0075329 0.049646 0.0097367 0 0.027932 0.0083375 0.015099 0.020402 0.019393 0.055658 -2.8163 0.064868 -0.018603 -0.054203 -0.25235 -0.022457 -0.035776 0.0042214 -0.059937 -0.16477 -0.12067 -0.064171 -0.056392 0.00062568 0.00089182 0.00028188 -0.0019675 -0.47317 0 0 0.040603 0 -0.12032 0.04506 0.23998 0 0
1.6797 0.0052731 0.005957 0.084163 0.031066 0 0.035601 0.0084199 0.013504 0.0049812 0.0098127 0.01203 -2.722 0.066767 -0.017595 -0.041007 -0.22616 0.00094045 -0.014891 0.043373 -0.02749 -0.11982 -0.083756 -0.021805 -0.038641 0.00068303 -0.00012824 0.00021287 -0.0016853 -0.24619 0 0 0.010323 0 -0.11407 0.037516 0.24488 0 0
1.6836 0.0034715 0.0044809 0.07547 0.037449 0 0.028364 0.0059508 0.006876 -0.00866 0.00013546 -0.03044 -2.638 0.063225 -0.016668 -0.028225 -0.20299 0.015998 0.010238 0.082447 0.0036383 -0.072037 -0.052456 0.020024 -0.019247 0.00046668 -0.00086961 0.00015679 -0.00078245 0.031533 0 0 -0.02226 0 -0.10329 0.021504 0.24705 0 0
1.6875 0.0037557 0.0032881 0.024383 0.022164 0 0.0063968 -0.0007535 -0.0060094 -0.022047 -0.012527 -0.059502 -2.5526 0.05387 -0.015541 -0.017144 -0.18138 0.018032 0.036843 0.11895 0.02709 -0.026647 -0.02854 0.056944 -0.00032635 0.00019861 -0.00071929 0.00040956 0.00036095 0.32532 0 0 -0.047495 0 -0.09235 -0.00092879 0.24523 0 0
1.6914 0.004542 0.0019481 -0.039378 -0.0065564 0 -0.020101 -0.008957 -0.021329 -0.035747 -0.027865 -0.073143 -2.4543 0.038849 -0.01455 -0.0082431 -0.16003 0.011857 0.062459 0.15075 0.042337 0.012088 -0.012858 0.086525 0.016327 -2.9842e-05 3.9647e-05 0.000784 0.0010132 0.58333 0 0 -0.060918 0 -0.084516 -0.027158 0.23857 0 0
1.6953 0.0033828 -0.00034097 -0.075728 -0.030887 0 -0.037009 -0.015538 -0.033847 -0.047943 -0.040849 -0.077689 -2.3419 0.018899 -0.01347 -0.001114 -0.13714 0.006851 0.08356 0.17469 0.053545 0.038445 -0.0057799 0.1085 0.028216 -0.00023125 0.00061965 0.00081467 0.00069865 0.76348 0 0 -0.065615 0 -0.083364 -0.052262 0.226 0 0
1.6992 -0.0006575 -0.0038891 -0.061261 -0.036354 0 -0.03563 -0.020545 -0.040639 -0.05576 -0.045574 -0.079807 -2.2241 -0.0022894 -0.011015 0.0075742 -0.11238 0.0088367 0.096035 0.18759 0.065295 0.048686 -0.0039699 0.12322 0.033193 -0.00033534 0.00057131 0.00035705 -0.0002972 0.85085 0 0 -0.067682 0 -0.089095 -0.067387 0.20828 0 0
1.7031 -0.0058904 -0.007835 -0.0080518 -0.022672 0 -0.01862 -0.025972 -0.041846 -0.057512 -0.040828 -0.079791 -2.1116 -0.021559 -0.0061366 0.019603 -0.088501 0.016182 0.1011 0.19156 0.078261 0.048447 -0.0030858 0.12964 0.033114 -0.00016392 0.00016662 -0.00013162 -0.0010956 0.85096 0 0 -0.069153 0 -0.096849 -0.071748 0.18822 0 0
1.707 -0.0093677 -0.010411 0.041576 -0.0035072 0 0.0018695 -0.031513 -0.038865 -0.053306 -0.031389 -0.072108 -2.0086 -0.037657 0.00018366 0.035094 -0.067806 0.022866 0.099345 0.18708 0.088102 0.040556 -0.0018535 0.12513 0.028819 0.00036093 -1.2708e-05 -2.5203e-05 -0.00099618 0.77075 0 0 -0.065656 0 -0.10393 -0.066066 0.16689 0 0
1.7109 -0.0094402 -0.010126 0.045459 0.0050304 0 0.012601 -0.032911 -0.032559 -0.043878 -0.023408 -0.052445 -1.9137 -0.049721 0.0049869 0.053485 -0.052689 0.024532 0.091741 0.17484 0.088539 0.02815 0.00047068 0.10783 0.021295 0.001045 0.00025579 0.00074431 -0.00012596 0.61286 0 0 -0.051473 0 -0.10778 -0.052185 0.14526 0 0
1.7148 -0.0070078 -0.0069784 -0.0034612 -0.0022956 0 0.008302 -0.025659 -0.023222 -0.029758 -0.018596 -0.024435 -1.8243 -0.056926 0.0057152 0.07113 -0.04828 0.021534 0.079592 0.15464 0.076356 0.015771 0.0028271 0.079499 0.011562 0.0015386 0.00065284 0.0014824 0.00069665 0.39099 0 0 -0.026976 0 -0.10471 -0.035483 0.12409 0 0
1.7188 -0.0043474 -0.0026577 -0.067411 -0.016098 0 -0.0050676 -0.010389 -0.011601 -0.012179 -0.013311 0.00078772 -1.7403 -0.06178 0.0026848 0.081944 -0.052849 0.017061 0.066393 0.12995 0.054369 0.0064559 0.0019283 0.045936 0.00094139 0.0016403 0.00074895 0.0013572 0.00076547 0.14586 0 0 -0.0006038 0 -0.096858 -0.024219 0.10331 0 0
1.7227 -0.0028895 0.00054902 -0.091841 -0.021296 0 -0.015197 0.0061356 0.00065138 0.0056503 -0.0033453 0.012763 -1.6613 -0.065613 -0.0010067 0.083513 -0.063178 0.013539 0.053366 0.10274 0.029917 -6.4491e-05 -0.0037886 0.013933 -0.010483 0.0014485 0.00049489 0.00026048 0.00015188 -0.065293 0 0 0.017179 0 -0.086934 -0.020446 0.082808 0 0
1.7266 -0.0022312 0.0013758 -0.050968 -0.010709 0 -0.012939 0.0161 0.011618 0.019351 0.010831 0.010904 -1.5838 -0.069042 -0.0022697 0.074573 -0.076611 0.011252 0.041099 0.074429 0.010029 -0.0043263 -0.015145 -0.012667 -0.022773 0.0011968 0.00022142 -0.00099708 -0.00043292 -0.20514 0 0 0.022512 0 -0.076846 -0.024635 0.062703 0 0
1.7305 -0.0011337 0.00045033 0.02812 0.0086887 0 0.00063601 0.017 0.019906 0.02642 0.023913 0.0064001 -1.5015 -0.072382 -0.00081199 0.054337 -0.089582 0.0095802 0.029922 0.046717 -0.0029211 -0.007402 -0.032671 -0.034472 -0.036136 0.00098426 0.00020983 -0.0014091 -0.00040531 -0.28588 0 0 0.02127 0 -0.068808 -0.036032 0.043353 0 0
1.7344 0.00092081 -0.00028514 0.08579 0.022068 0 0.015232 0.01311 0.024804 0.02859 0.03062 0.014114 -1.4104 -0.07443 0.00081384 0.026521 -0.09601 0.0082498 0.019547 0.023085 -0.011864 -0.01112 -0.05379 -0.054449 -0.050068 0.00072209 0.00036576 -0.00071879 0.00011252 -0.35903 0 0 0.023757 0 -0.064396 -0.048722 0.026269 0 0
1.7383 0.0034092 0.0008758 0.078757 0.01974 0 0.019902 0.010968 0.026235 0.030531 0.030331 0.040198 -1.313 -0.073978 -0.00014976 -2.8198e-05 -0.095534 0.006884 0.0094034 0.0045948 -0.021817 -0.015501 -0.072683 -0.074301 -0.062671 0.00033604 0.00035198 0.00035283 0.00049267 -0.46881 0 0 0.035734 0 -0.061174 -0.056793 0.011852 0 0
1.7422 0.0058144 0.0041785 0.015607 0.0054854 0 0.012464 0.013694 0.025199 0.035533 0.026946 0.075307 -1.2156 -0.07019 -0.004057 -0.021211 -0.088375 0.0042649 -0.00041818 -0.0079866 -0.035537 -0.019853 -0.085997 -0.092385 -0.072276 -5.6418e-05 -1.6844e-05 0.00081652 0.00032395 -0.60964 0 0 0.053492 0 -0.057565 -0.058304 0.00038345 0 0
1.7461 0.0085411 0.0085024 -0.051523 -0.0066075 0 0.0017084 0.019469 0.024214 0.042196 0.024774 0.099535 -1.1223 -0.062417 -0.0087742 -0.033629 -0.075214 -0.00060485 -0.0096727 -0.014225 -0.051228 -0.02331 -0.090689 -0.1045 -0.077184 -0.00023518 -0.00057909 0.00034538 -0.00014526 -0.72724 0 0 0.066663 0 -0.052096 -0.052213 -0.0080185 0 0
1.75 0.012501 0.012587 -0.070844 -0.0037331 0 -2.7953e-05 0.024645 0.026276 0.045475 0.025046 0.096197 -1.0301 -0.049462 -0.011906 -0.032664 -0.0572 -0.0063309 -0.017235 -0.01321 -0.063638 -0.023811 -0.08114 -0.10644 -0.073556 -0.00013271 -0.0010116 -0.0004848 -0.0003166 -0.76264 0 0 0.065972 0 -0.042699 -0.03843 -0.013055 0 0
1.7539 0.017911 0.016189 -0.031999 0.015288 0 0.012083 0.02737 0.032141 0.041148 0.026153 0.064371 -0.93146 -0.032846 -0.012894 -0.022396 -0.037894 -0.0090442 -0.021889 -0.008113 -0.067583 -0.020657 -0.058545 -0.096504 -0.06096 6.2233e-05 -0.0011391 -0.00083714 5.0843e-05 -0.69928 0 0 0.049767 0 -0.030685 -0.0226 -0.015799 0 0
1.7578 0.023842 0.020109 0.029278 0.038965 0 0.030491 0.028096 0.038276 0.029485 0.026287 0.020478 -0.82188 -0.014365 -0.013 -0.0086214 -0.019168 -0.0058769 -0.023542 -0.001964 -0.061577 -0.015109 -0.02745 -0.07673 -0.041788 9.0672e-05 -0.0010297 -0.00045541 0.00051573 -0.57301 0 0 0.024982 0 -0.018558 -0.0080758 -0.016761 0 0
1.7617 0.029084 0.025124 0.063553 0.051845 0 0.041467 0.027552 0.038453 0.014919 0.025134 -0.012795 -0.70506 0.0049457 -0.013575 0.005038 -0.0021511 0.0011289 -0.022222 0.0033632 -0.049309 -0.0083856 0.0090343 -0.052562 -0.017823 -0.00011529 -0.00084654 0.00012665 0.00037464 -0.44159 0 0 0.0025321 0 -0.0080483 0.0037436 -0.01579 0 0
1.7656 0.033242 0.030951 0.047703 0.046158 0 0.037301 0.025496 0.028984 0.0026554 0.023336 -0.022153 -0.59076 0.024033 -0.014619 0.014832 0.012112 0.0056005 -0.018179 0.0059825 -0.037804 -0.0021331 0.047193 -0.030911 0.0086143 -0.00040051 -0.00068964 0.00016887 -0.00060451 -0.34618 0 0 -0.0093888 0 -0.0009899 0.012071 -0.012482 0 0
1.7695 0.036697 0.036279 0.00053992 0.027766 0 0.023543 0.021874 0.013336 -0.004243 0.021412 -0.012041 -0.48639 0.041472 -0.01503 0.01561 0.020855 0.0026399 -0.012553 0.0029931 -0.033047 -0.0006868 0.079161 -0.017115 0.032144 -0.00060484 -0.00059454 -0.00051712 -0.0018892 -0.29785 0 0 -0.00976 0 0.00030624 0.018371 -0.0045533 0 0
1.7734 0.039554 0.039817 -0.035042 0.012061 0 0.014462 0.018528 0.0012015 -0.0050965 0.019924 0.0007476 -0.38921 0.057611 -0.01399 0.011012 0.024414 -0.0056387 -0.0076915 -0.0036173 -0.035849 -0.0047733 0.1023 -0.012458 0.050031 -0.00074606 -0.00059533 -0.0013758 -0.0026172 -0.2926 0 0 -0.0041814 0 -0.00071379 0.026239 0.0072978 0 0
1.7773 0.041071 0.041322 -0.026241 0.012699 0 0.02058 0.018638 0.0015588 -0.00024769 0.02024 0.0017767 -0.28616 0.072764 -0.011899 0.0032489 0.022351 -0.011306 -0.0045154 -0.012806 -0.041242 -0.014554 0.11566 -0.014362 0.061392 -0.00093658 -0.000696 -0.0016306 -0.0023177 -0.33075 0 0 0.0002827 0 -0.0019549 0.036688 0.022578 0 0
1.7813 0.040536 0.041663 0.02569 0.031269 0 0.039488 0.023896 0.015224 0.0095499 0.023993 -0.0089627 -0.16244 0.087285 -0.010015 -0.0054775 0.014437 -0.0085399 -0.003717 -0.023505 -0.042579 -0.029788 0.11893 -0.019691 0.065847 -0.0011509 -0.00078409 -0.00099426 -0.0012375 -0.41884 0 0 0.0011866 0 -0.0014424 0.050122 0.040463 0 0
1.7852 0.038636 0.041951 0.087693 0.055707 0 0.058047 0.032429 0.033714 0.022466 0.031143 -0.017473 -0.012712 0.10168 -0.0093842 -0.012098 -0.00013492 -0.00064708 -0.0061268 -0.034335 -0.037592 -0.049977 0.11156 -0.028543 0.062966 -0.0011692 -0.00066768 8.3602e-05 -4.1801e-05 -0.55585 0 0 0.0028871 0 0.0037429 0.065947 0.059228 0 0
1.7891 0.037444 0.04264 0.11983 0.069077 0 0.063622 0.040075 0.045953 0.035369 0.039013 -0.0081371 0.15395 0.1163 -0.010195 -0.015253 -0.019855 0.0015916 -0.010987 -0.04447 -0.031271 -0.072102 0.097136 -0.044706 0.055203 -0.00081836 -0.00027617 0.00080922 0.00073413 -0.72331 0 0 0.01263 0 0.013868 0.080323 0.075452 0 0
1.793 0.038571 0.043355 0.10438 0.062421 0 0.054133 0.04405 0.047173 0.045398 0.044221 0.02248 0.32009 0.13079 -0.012005 -0.016769 -0.04245 -0.010334 -0.016898 -0.054527 -0.032412 -0.093797 0.07944 -0.071657 0.04493 -0.00024871 0.00019575 0.00068695 0.00095849 -0.89216 0 0 0.033443 0 0.025872 0.091097 0.088095 0 0
1.7969 0.041261 0.04337 0.058485 0.041714 0 0.038586 0.045366 0.042182 0.052186 0.046018 0.062035 0.47296 0.14458 -0.014343 -0.018026 -0.067188 -0.034047 -0.023219 -0.0651 -0.046102 -0.11389 0.05979 -0.10756 0.032735 0.00010728 0.00042728 -0.00013321 0.00076766 -1.0395 0 0 0.060054 0 0.037514 0.097448 0.096988 0 0
1.8008 0.042656 0.042135 0.020742 0.023166 0 0.02878 0.047522 0.040318 0.058134 0.047304 0.09185 0.61431 0.15699 -0.016978 -0.020564 -0.093525 -0.057525 -0.029375 -0.076849 -0.068564 -0.13138 0.039158 -0.14438 0.018913 -8.8155e-05 0.00029825 -0.0010284 0.00031879 -1.158 0 0 0.081928 0 0.046343 0.099068 0.10244 0 0
1.8047 0.04034 0.039443 0.021032 0.020407 0 0.030148 0.052759 0.046929 0.065862 0.051646 0.10119 0.75858 0.16552 -0.019707 -0.026788 -0.12251 -0.069398 -0.034868 -0.090612 -0.089292 -0.14438 0.016879 -0.17255 0.0019432 -0.00073717 3.5212e-05 -0.0013843 -0.00026416 -1.25 0 0 0.091239 0 0.047326 0.096662 0.10643 0 0
1.8086 0.034732 0.035433 0.056219 0.033843 0 0.038945 0.059539 0.059015 0.075091 0.059085 0.094489 0.92038 0.16963 -0.022044 -0.034992 -0.15468 -0.06844 -0.039983 -0.10441 -0.099105 -0.15363 -0.0081667 -0.18727 -0.018359 -0.0013642 -3.72e-05 -0.00099263 -0.00078557 -1.3146 0 0 0.088798 0 0.041752 0.093823 0.11247 0 0
1.8125 0.028871 0.030679 0.091879 0.05081 0 0.04651 0.063557 0.068325 0.082085 0.065238 0.086042 1.1019 0.16909 -0.023224 -0.043363 -0.19001 -0.063286 -0.044702 -0.11614 -0.09721 -0.15901 -0.036468 -0.19047 -0.041511 -0.0015233 0.00010412 -0.00011737 -0.00098202 -1.3419 0 0 0.082599 0 0.031184 0.09118 0.12158 0 0
1.8164 0.025707 0.026229 0.09025 0.056125 0 0.045859 0.061192 0.06833 0.082385 0.064952 0.087405 1.2913 0.16385 -0.022626 -0.050227 -0.22786 -0.063169 -0.048797 -0.12367 -0.091005 -0.16019 -0.067984 -0.18679 -0.066538 -0.0011484 0.00010203 0.00073612 -0.00073994 -1.3179 0 0 0.080318 0 0.017132 0.088599 0.13406 0 0
1.8203 0.025532 0.023177 0.042313 0.044125 0 0.035775 0.052272 0.058684 0.074253 0.056882 0.097925 1.4736 0.15383 -0.020326 -0.053039 -0.2664 -0.069032 -0.051507 -0.12321 -0.088821 -0.15599 -0.10197 -0.17782 -0.091165 -0.00052176 -0.00038619 0.001145 -0.0002943 -1.2322 0 0 0.082528 0 0.0017026 0.084581 0.14941 0 0
1.8242 0.025993 0.021821 -0.023243 0.022515 0 0.020846 0.039989 0.044094 0.059702 0.044374 0.10543 1.6446 0.14087 -0.017323 -0.049903 -0.2985 -0.073294 -0.050655 -0.1102 -0.092089 -0.14457 -0.13315 -0.16047 -0.10888 4.5096e-05 -0.0012156 0.00098577 -0.00010588 -1.0805 0 0 0.08243 0 -0.012538 0.074617 0.16334 0 0
1.8281 0.024441 0.021165 -0.062634 0.0055872 0 0.0085215 0.028463 0.029865 0.042523 0.032009 0.095577 1.8146 0.1278 -0.015104 -0.043037 -0.31938 -0.067466 -0.04551 -0.086827 -0.093787 -0.12694 -0.15654 -0.13073 -0.11634 0.00045629 -0.0017446 0.00045729 -0.00044486 -0.86373 0 0 0.071798 0 -0.025568 0.057858 0.17223 0 0
1.832 0.02017 0.019464 -0.052394 0.0029375 0 0.0047334 0.020078 0.018544 0.02554 0.021652 0.062342 1.9989 0.11605 -0.014635 -0.033788 -0.32564 -0.04965 -0.035526 -0.05411 -0.08428 -0.10327 -0.16847 -0.088755 -0.11121 0.00078019 -0.0013733 -6.7205e-05 -0.0010807 -0.58916 0 0 0.04768 0 -0.037816 0.034546 0.1741 0 0
1.8359 0.01451 0.015592 -0.0075919 0.012599 0 0.0098112 0.014359 0.0097551 0.0095916 0.011922 0.01267 2.204 0.10686 -0.015495 -0.023637 -0.31462 -0.025357 -0.02045 -0.013649 -0.059351 -0.073996 -0.16566 -0.040163 -0.091798 0.0010376 -0.00012428 -0.00026598 -0.0014424 -0.27693 0 0 0.014683 0 -0.049856 0.0057452 0.16748 0 0
1.8398 0.0091393 0.010013 0.031983 0.0232 0 0.017211 0.0087595 0.001876 -0.0054978 0.00093594 -0.037044 2.4211 0.10215 -0.016076 -0.014744 -0.28101 -0.0024463 -5.8419e-05 0.031673 -0.023796 -0.039741 -0.14082 0.0072124 -0.05468 0.0011125 0.0013106 -5.5215e-05 -0.0011528 0.03756 0 0 -0.017989 0 -0.062443 -0.024197 0.1503 0 0
1.8438 0.0046107 0.0043602 0.034761 0.022736 0 0.017232 0.00056794 -0.0066143 -0.019568 -0.011227 -0.069914 2.634 0.10041 -0.015002 -0.0072247 -0.23455 0.013972 0.02179 0.075412 0.011819 -0.004772 -0.10039 0.047481 -0.0082219 0.00087485 0.0021017 0.0003677 -0.00042503 0.31303 0 0 -0.041737 0 -0.07448 -0.047653 0.12837 0 0
1.8477 0.00040073 -5.9289e-05 0.0014315 0.0073297 0 0.004502 -0.011176 -0.016596 -0.03183 -0.022851 -0.077831 2.832 0.099928 -0.012654 8.4669e-05 -0.18286 0.022695 0.042604 0.11442 0.038081 0.028219 -0.050917 0.078154 0.041226 0.00034065 0.0018818 0.00065747 9.4977e-05 0.52071 0 0 -0.052634 0 -0.084186 -0.061627 0.10598 0 0
1.8516 -0.0040759 -0.0033986 -0.038344 -0.015885 0 -0.016375 -0.024755 -0.027735 -0.041438 -0.032524 -0.06599 3.0168 0.099351 -0.01114 0.0082283 -0.13148 0.024788 0.060602 0.14627 0.05193 0.057084 0.0024418 0.09899 0.08886 -0.00032398 0.00089827 0.00055508 -8.3031e-05 0.65769 0 0 -0.052786 0 -0.089876 -0.064438 0.086319 0 0
1.8555 -0.0088954 -0.0069688 -0.051321 -0.033555 0 -0.032849 -0.036431 -0.037826 -0.047888 -0.039845 -0.049646 3.1987 0.096921 -0.012275 0.018686 -0.08693 0.022389 0.073734 0.16801 0.056911 0.079072 0.053007 0.11084 0.12877 -0.00093191 -0.00030127 6.487e-05 -0.00083845 0.7428 0 0 -0.048837 0 -0.089101 -0.054805 0.073227 0 0
1.8594 -0.013963 -0.011896 -0.026551 -0.035554 0 -0.034093 -0.042518 -0.043375 -0.050835 -0.044261 -0.044185 3.3862 0.09032 -0.015307 0.032765 -0.056378 0.01871 0.0802 0.17529 0.059237 0.090137 0.090043 0.11575 0.15289 -0.001363 -0.0012527 -0.00055822 -0.001557 0.79826 0 0 -0.048043 0 -0.078658 -0.035165 0.071192 0 0
1.8633 -0.019445 -0.018156 0.017233 -0.022869 0 -0.020696 -0.041703 -0.042131 -0.049954 -0.044295 -0.054345 3.5798 0.080761 -0.016909 0.048083 -0.034917 0.017299 0.082899 0.17166 0.063027 0.092915 0.11408 0.11683 0.16472 -0.0015311 -0.0017067 -0.0010037 -0.0016896 0.83285 0 0 -0.053392 0 -0.062051 -0.013445 0.07674 0 0
1.8672 -0.025491 -0.024872 0.045936 -0.007992 0 -0.005454 -0.036031 -0.035792 -0.045363 -0.039083 -0.070443 3.7738 0.06927 -0.014071 0.062733 -0.019244 0.019621 0.083201 0.15804 0.067967 0.088473 0.12634 0.11621 0.16624 -0.0013419 -0.0015699 -0.0011236 -0.0011957 0.84107 0 0 -0.0609 0 -0.041215 0.0074797 0.088071 0 0
1.8711 -0.03161 -0.031343 0.034458 -0.0063821 0 -0.0035757 -0.029757 -0.029758 -0.038226 -0.030778 -0.075499 3.9625 0.057124 -0.0074095 0.074692 -0.0057061 0.023343 0.082482 0.13574 0.070593 0.078232 0.12906 0.1127 0.16003 -0.00077013 -0.00089729 -0.00099136 -0.00046483 0.81662 0 0 -0.062018 0 -0.018294 0.025385 0.10312 0 0
1.875 -0.036729 -0.037537 -0.015507 -0.024411 0 -0.020333 -0.026795 -0.029113 -0.030659 -0.02442 -0.058746 4.1449 0.047085 -0.0013905 0.07984 0.011722 0.024222 0.082517 0.10613 0.067845 0.064385 0.12696 0.10245 0.15022 1.0184e-05 2.6137e-05 -0.00076885 0.00013088 0.76588 0 0 -0.05054 0 0.0032197 0.038652 0.11872 0 0
1.8789 -0.040208 -0.04362 -0.075627 -0.053212 0 -0.046846 -0.028549 -0.034083 -0.024789 -0.024272 -0.024974 4.3238 0.041932 -0.00059073 0.07718 0.035703 0.020721 0.083867 0.074998 0.060078 0.051652 0.12874 0.083416 0.14275 0.00064422 0.00072789 -0.00053356 0.00054356 0.70881 0 0 -0.028827 0 0.02092 0.050487 0.13158 0 0
1.8828 -0.042765 -0.04929 -0.10956 -0.074497 0 -0.067508 -0.033565 -0.039595 -0.021774 -0.029954 0.0083233 4.5023 0.042224 -0.0052452 0.068805 0.063556 0.016586 0.085832 0.04641 0.051101 0.04242 0.13744 0.059941 0.13909 0.00083813 0.00084103 -0.00025475 0.00091617 0.66835 0 0 -0.0074998 0 0.035413 0.063518 0.1413 0 0
1.8867 -0.046105 -0.053923 -0.098742 -0.074853 0 -0.072273 -0.038998 -0.040039 -0.021647 -0.036646 0.023947 4.6802 0.04844 -0.010573 0.056381 0.09255 0.01793 0.087889 0.023248 0.045186 0.038242 0.15436 0.042024 0.13965 0.00061915 0.00042601 6.5789e-05 0.0012382 0.65999 0 0 0.0020756 0 0.047359 0.078936 0.14785 0 0
1.8906 -0.051415 -0.057412 -0.057352 -0.057056 0 -0.063405 -0.042669 -0.035028 -0.023921 -0.039677 0.017271 4.8542 0.060886 -0.011022 0.042122 0.11896 0.02721 0.089422 0.0085143 0.043639 0.040525 0.17994 0.038835 0.14423 0.00032706 -4.6218e-05 0.00027619 0.0012577 0.69065 0 0 -0.0035848 0 0.057791 0.097503 0.15157 0 0
1.8945 -0.05821 -0.060576 -0.023358 -0.03839 0 -0.052002 -0.04436 -0.03048 -0.028226 -0.039023 -0.0023722 5.019 0.080581 -0.0055977 0.030765 0.13427 0.040445 0.090121 0.0086452 0.044237 0.051922 0.21255 0.052017 0.15147 0.00030037 -0.00011041 0.00016666 0.00079318 0.76423 0 0 -0.018018 0 0.068184 0.11731 0.15347 0 0
1.8984 -0.064755 -0.06444 -0.029495 -0.036783 0 -0.048668 -0.045758 -0.033684 -0.034495 -0.03915 -0.02144 5.1692 0.10411 0.0010164 0.023939 0.13939 0.051133 0.091364 0.019597 0.044417 0.068812 0.24538 0.075289 0.15891 0.00055191 0.00026546 -0.00028162 7.2483e-05 0.88531 0 0 -0.031188 0 0.07839 0.13401 0.15539 0 0
1.9023 -0.069657 -0.069077 -0.075738 -0.056314 0 -0.056479 -0.049335 -0.046905 -0.042933 -0.044491 -0.033635 5.3009 0.13034 0.0029795 0.02176 0.1357 0.057138 0.094255 0.03983 0.045445 0.089897 0.27577 0.10082 0.16629 0.00076345 0.00068455 -0.00077028 -0.00036444 1.0564 0 0 -0.038403 0 0.087384 0.14571 0.15781 0 0
1.9063 -0.073025 -0.07342 -0.12695 -0.084365 0 -0.070738 -0.056893 -0.065553 -0.053996 -0.055408 -0.043139 5.4131 0.15807 -0.00073476 0.023901 0.12524 0.063272 0.099791 0.06743 0.053296 0.11381 0.30155 0.12612 0.1737 0.00060896 0.00075513 -0.00088767 -0.00018612 1.2726 0 0 -0.043687 0 0.094092 0.15123 0.16105 0 0
1.9102 -0.076119 -0.076455 -0.1403 -0.1024 0 -0.083783 -0.068485 -0.082316 -0.068151 -0.068609 -0.058196 5.5089 0.18557 -0.0047553 0.029415 0.11176 0.076527 0.10964 0.09979 0.074608 0.13882 0.31984 0.15463 0.18217 7.9466e-05 0.00048831 -0.00050185 0.00033316 1.5209 0 0 -0.054994 0 0.096356 0.1498 0.16527 0 0
1.9141 -0.080026 -0.078536 -0.10098 -0.10069 0 -0.090229 -0.08224 -0.092921 -0.085048 -0.08097 -0.0823 5.5942 0.21027 -0.001841 0.035256 0.10135 0.098615 0.12335 0.1317 0.11068 0.16259 0.33087 0.19004 0.19348 -0.00050724 0.00024 5.9329e-05 0.00053451 1.7822 0 0 -0.0762 0 0.094053 0.14625 0.16981 0 0
1.918 -0.084769 -0.081218 -0.035821 -0.084784 0 -0.089625 -0.095206 -0.09815 -0.10259 -0.092194 -0.11098 5.6745 0.23115 0.010647 0.039756 0.095371 0.12342 0.13858 0.16053 0.15468 0.18431 0.33719 0.23044 0.20758 -0.00079407 0.00028713 0.00028468 6.2903e-05 2.0343 0 0 -0.10318 0 0.089939 0.14535 0.17396 0 0
1.9219 -0.089512 -0.085556 0.0073915 -0.069749 0 -0.086126 -0.10479 -0.10122 -0.1171 -0.10362 -0.13569 5.7521 0.24744 0.028322 0.04223 0.09378 0.14186 0.15374 0.18492 0.19483 0.2035 0.33988 0.26844 0.22407 -0.00066175 0.00052459 -1.7186e-05 -0.00069001 2.2515 0 0 -0.12683 0 0.086128 0.14957 0.1772 0 0
1.9258 -0.093259 -0.090597 -0.0023303 -0.068384 0 -0.085875 -0.10989 -0.10428 -0.12527 -0.11512 -0.14993 5.8245 0.25857 0.043446 0.042258 0.095827 0.14927 0.16712 0.20383 0.22137 0.21982 0.34003 0.29681 0.24216 -0.00024412 0.00060863 -0.00050791 -0.00091956 2.4087 0 0 -0.13978 0 0.084972 0.16085 0.17906 0 0
1.9297 -0.095133 -0.09381 -0.056198 -0.082843 0 -0.092862 -0.11111 -0.10771 -0.12665 -0.12412 -0.15267 5.8849 0.26294 0.051077 0.039417 0.098653 0.14822 0.17522 0.2148 0.23201 0.23175 0.33821 0.31375 0.25888 0.00026627 0.00035626 -0.00066365 -0.00024631 2.492 0 0 -0.14112 0 0.091276 0.18045 0.1784 0 0
1.9336 -0.094227 -0.093217 -0.11499 -0.10431 0 -0.10507 -0.10985 -0.11163 -0.12442 -0.12773 -0.14794 5.9257 0.26351 0.052158 0.035215 0.099012 0.14505 0.17858 0.21996 0.23225 0.2398 0.33519 0.32274 0.27127 0.00077205 -6.3164e-05 -0.00034427 0.00080038 2.5098 0 0 -0.13632 0 0.10304 0.20117 0.17586 0 0
1.9375 -0.08982 -0.089164 -0.14038 -0.11894 0 -0.11407 -0.1073 -0.11641 -0.12311 -0.12538 -0.14254 5.9425 0.26157 0.051398 0.030136 0.096257 0.14433 0.17779 0.21972 0.23069 0.24353 0.33085 0.32775 0.27786 0.0012391 -0.00034133 3.021e-05 0.001212 2.4897 0 0 -0.13319 0 0.1176 0.2188 0.17191 0 0
1.9414 -0.082292 -0.084005 -0.12152 -0.11567 0 -0.11006 -0.10382 -0.12083 -0.12483 -0.1188 -0.14271 5.9382 0.25811 0.052636 0.024516 0.09021 0.14656 0.17334 0.21422 0.23305 0.24238 0.32499 0.32903 0.27752 0.0015795 -0.00037408 -6.9929e-05 0.00046951 2.4554 0 0 -0.13658 0 0.13219 0.22994 0.16705 0 0
1.9453 -0.073873 -0.080111 -0.078355 -0.092875 0 -0.090134 -0.099128 -0.12066 -0.12697 -0.10978 -0.1497 5.9241 0.25406 0.056069 0.018598 0.081162 0.14967 0.16561 0.2029 0.23848 0.2349 0.31708 0.32281 0.26844 0.0016367 -0.00033566 -0.00066521 -0.00091845 2.4002 0 0 -0.1446 0 0.14205 0.23008 0.16208 0 0
1.9492 -0.068017 -0.07826 -0.043759 -0.061127 0 -0.063118 -0.092909 -0.11116 -0.12359 -0.098878 -0.15615 5.915 0.24969 0.059162 0.012626 0.071085 0.15118 0.15482 0.18548 0.24 0.21996 0.30659 0.3044 0.25041 0.0013096 -0.00042849 -0.0011794 -0.0018776 2.2836 0 0 -0.14829 0 0.14147 0.21817 0.15839 0 0
1.9531 -0.067373 -0.077835 -0.04118 -0.039326 0 -0.045654 -0.085251 -0.092311 -0.10961 -0.08649 -0.14768 5.9204 0.24428 0.059464 0.0068737 0.06155 0.14856 0.14143 0.16389 0.22875 0.19979 0.29414 0.2713 0.22689 0.00066997 -0.00063216 -0.0010451 -0.0017842 2.0641 0 0 -0.13621 0 0.13245 0.20039 0.15632 0 0
1.957 -0.071941 -0.07821 -0.072171 -0.043577 0 -0.050608 -0.0769 -0.071331 -0.084896 -0.074545 -0.11242 5.936 0.23708 0.056444 0.0015989 0.053187 0.13917 0.12541 0.139 0.19997 0.17562 0.28008 0.22482 0.1995 -6.4993e-05 -0.00074547 -0.00038117 -0.0010187 1.7455 0 0 -0.1025 0 0.11702 0.18019 0.15594 0 0
1.9609 -0.079112 -0.079515 -0.11793 -0.07435 0 -0.076378 -0.069271 -0.058172 -0.055403 -0.065835 -0.053298 5.9446 0.22729 0.051265 -0.0029156 0.046512 0.12202 0.10693 0.11185 0.15741 0.14896 0.2649 0.17052 0.17005 -0.00066995 -0.00064245 3.5891e-05 -0.00051341 1.3963 0 0 -0.053588 0 0.098006 0.16114 0.15718 0 0
1.9648 -0.085625 -0.081977 -0.15092 -0.11247 0 -0.10628 -0.064144 -0.057159 -0.030584 -0.061218 0.0081106 5.9262 0.21313 0.045587 -0.0058457 0.042811 0.1007 0.087012 0.084478 0.11292 0.12315 0.25005 0.11795 0.14217 -0.0010138 -0.00041637 -0.00043401 -0.00078569 1.1189 0 0 -0.0073367 0 0.08201 0.14914 0.1597 0 0
1.9688 -0.089658 -0.08485 -0.15047 -0.13064 0 -0.11981 -0.062866 -0.062813 -0.018523 -0.058214 0.043105 5.8713 0.19575 0.040808 -0.0069787 0.042863 0.083344 0.069621 0.059775 0.080266 0.10191 0.23801 0.07864 0.11992 -0.0010547 -0.00025235 -0.0015358 -0.0014462 0.98751 0 0 0.017002 0 0.074083 0.14443 0.16227 0 0
1.9727 -0.091194 -0.086457 -0.11545 -0.11432 0 -0.10785 -0.065323 -0.064855 -0.021502 -0.05347 0.036487 5.7862 0.17656 0.037967 -0.0061666 0.04759 0.077846 0.057576 0.039254 0.066679 0.086626 0.23044 0.061356 0.10543 -0.00079876 -0.00021516 -0.002247 -0.0016441 1.0027 0 0 0.011763 0 0.074215 0.14497 0.16444 0 0
1.9766 -0.090646 -0.085462 -0.066532 -0.075171 0 -0.079827 -0.069448 -0.058227 -0.034636 -0.046984 -0.00073761 5.6869 0.15671 0.0376 -0.0031053 0.057959 0.085398 0.053151 0.024259 0.068543 0.078241 0.22876 0.067153 0.10053 -0.00031643 -0.00022456 -0.0017507 -0.00093408 1.0994 0 0 -0.013506 0 0.081564 0.14898 0.16598 0 0
1.9805 -0.087493 -0.081937 -0.033844 -0.043432 0 -0.056664 -0.072057 -0.048243 -0.048805 -0.043174 -0.039263 5.586 0.13779 0.039331 0.0028133 0.075466 0.098732 0.059273 0.016676 0.075285 0.077774 0.23496 0.088535 0.10773 0.00021547 -0.0002216 -0.00029224 0.00033102 1.1985 0 0 -0.039312 0 0.094005 0.15394 0.16675 0 0
1.9844 -0.080568 -0.076959 -0.036068 -0.043158 0 -0.054446 -0.070775 -0.045353 -0.056618 -0.046815 -0.055118 5.4852 0.12238 0.041799 0.013208 0.10107 0.10764 0.077969 0.019582 0.078826 0.085225 0.25092 0.11473 0.12944 0.00055871 -0.00026978 0.00098359 0.0014115 1.2596 0 0 -0.051251 0 0.10486 0.15575 0.16701 0 0
1.9883 -0.06972 -0.071216 -0.065943 -0.070864 0 -0.07134 -0.065764 -0.054452 -0.057552 -0.057651 -0.049022 5.3777 0.11039 0.04345 0.0276 0.12986 0.10729 0.10253 0.030619 0.080548 0.096439 0.27204 0.13929 0.15929 0.00057411 -0.00043025 0.0010904 0.00188 1.2961 0 0 -0.050581 0 0.11003 0.15376 0.16719 0 0
1.9922 -0.056974 -0.064329 -0.095171 -0.09725 0 -0.088528 -0.059748 -0.069497 -0.058113 -0.069522 -0.044059 5.2552 0.10171 0.043722 0.045915 0.15856 0.1018 0.12919 0.049195 0.089341 0.10982 0.29544 0.16324 0.19396 0.00035858 -0.00058125 9.6651e-05 0.0018767 1.3463 0 0 -0.051475 0 0.10841 0.14795 0.16723 0 0
1.9961 -0.045707 -0.05577 -0.096635 -0.092084 0 -0.08518 -0.056112 -0.078982 -0.066072 -0.075444 -0.063338 5.1135 0.096035 0.043471 0.067786 0.18357 0.099753 0.15403 0.074408 0.11224 0.12383 0.31789 0.19071 0.2298 0.00019208 -0.00047369 -0.0010286 0.0017681 1.4327 0 0 -0.067429 0 0.099655 0.13853 0.16695 0 0
2 -0.038368 -0.046313 -0.0664 -0.051213 0 -0.056126 -0.056441 -0.076767 -0.082902 -0.073696 -0.10759 4.9507 0.092866 0.044103 0.092148 0.19715 0.10619 0.17007 0.1051 0.14622 0.13645 0.33241 0.22131 0.25981 0.00030514 -3.1502e-05 -0.001419 0.0017048 1.5398 0 0 -0.098474 0 0.084275 0.1256 0.16546 0 0
2.0039 -0.034836 -0.038171 -0.027183 -0.0017651 0 -0.017793 -0.059399 -0.067362 -0.10092 -0.068726 -0.15269 4.7665 0.090242 0.046169 0.1147 0.19478 0.1181 0.1745 0.13617 0.17867 0.14617 0.33311 0.24691 0.27782 0.00067581 0.00045124 -0.0010961 0.0015799 1.6227 0 0 -0.12986 0 0.066733 0.1101 0.16166 0 0
2.0078 -0.032953 -0.033358 -0.010374 0.019628 0 0.0034444 -0.061785 -0.06059 -0.10837 -0.066071 -0.16907 4.5638 0.08688 0.048735 0.13221 0.17727 0.12701 0.16933 0.16384 0.19618 0.15238 0.31911 0.2564 0.28276 0.0010542 0.00052016 -0.00075692 0.0013248 1.6333 0 0 -0.14292 0 0.04874 0.092204 0.15516 0 0
2.0117 -0.030705 -0.031883 -0.031406 -0.002825 0 -0.0077928 -0.060811 -0.061376 -0.098636 -0.066683 -0.14552 4.3522 0.081857 0.050118 0.14209 0.14495 0.12538 0.15598 0.18516 0.19349 0.1541 0.28943 0.24386 0.27362 0.0011885 2.4527e-05 -0.00087906 0.0010763 1.545 0 0 -0.12892 0 0.030427 0.071714 0.14573 0 0
2.0156 -0.027977 -0.031707 -0.077664 -0.050851 0 -0.042456 -0.055738 -0.065026 -0.07582 -0.066322 -0.097098 4.1462 0.074191 0.049345 0.1415 0.098715 0.11121 0.13639 0.19686 0.1751 0.15008 0.24348 0.21269 0.24975 0.0010295 -0.00066531 -0.001168 0.00098035 1.3637 0 0 -0.095038 0 0.01117 0.048265 0.13319 0 0
2.0195 -0.026272 -0.030613 -0.11698 -0.086626 0 -0.072877 -0.047744 -0.062239 -0.051299 -0.060078 -0.051815 3.9556 0.061848 0.047048 0.12467 0.039978 0.088252 0.11319 0.19145 0.14952 0.13558 0.17973 0.17199 0.209 0.00072993 -0.00097714 -0.00093846 0.0009266 1.1215 0 0 -0.0584 0 -0.012992 0.021129 0.11769 0 0
2.0234 -0.026809 -0.028082 -0.11937 -0.082323 0 -0.074029 -0.038456 -0.048216 -0.034288 -0.046888 -0.028723 3.7771 0.046493 0.044988 0.097629 -0.022737 0.063182 0.088954 0.17317 0.12245 0.11197 0.1079 0.1293 0.1593 0.00047255 -0.00069717 4.0053e-05 0.00063792 0.85726 0 0 -0.033544 0 -0.042217 -0.0071679 0.10168 0 0
2.0273 -0.028896 -0.025313 -0.076973 -0.040596 0 -0.043221 -0.028646 -0.026765 -0.024701 -0.029693 -0.025613 3.5968 0.029517 0.044431 0.063293 -0.086304 0.042318 0.063606 0.14376 0.094813 0.079589 0.031915 0.086493 0.10338 0.0003188 -0.00017384 0.0012027 7.6255e-05 0.59393 0 0 -0.022769 0 -0.07517 -0.034756 0.086493 0 0
2.0313 -0.030188 -0.023571 -0.010266 0.0091342 0 -0.0019277 -0.018186 -0.0062367 -0.014585 -0.012149 -0.02426 3.4032 0.012744 0.044493 0.025009 -0.14772 0.029079 0.037039 0.10558 0.065541 0.039421 -0.044164 0.041707 0.044145 0.00020864 7.0611e-05 0.0017349 -0.00034785 0.32914 0 0 -0.016089 0 -0.10959 -0.059542 0.073528 0 0
2.0352 -0.028584 -0.022778 0.043087 0.033781 0 0.021681 -0.0070487 0.0075872 0.0034902 0.0037989 -0.0065988 3.198 0.00033977 0.041829 -0.011666 -0.20223 0.022373 0.0088334 0.062439 0.034653 -0.0064916 -0.11365 -0.0056139 -0.013897 6.4613e-05 -9.5685e-05 0.0013893 -0.00012347 0.048913 0 0 -0.00024848 0 -0.13943 -0.077078 0.065445 0 0
2.0391 -0.024037 -0.021881 0.051266 0.02034 0 0.014751 0.0037824 0.014619 0.02886 0.017162 0.031451 2.9944 -0.0015261 0.032472 -0.039555 -0.24508 0.016983 -0.01868 0.022591 0.0034986 -0.050542 -0.16835 -0.05187 -0.06328 -0.00013038 -0.00029885 0.00067916 0.00075602 -0.2418 0 0 0.029992 0 -0.15483 -0.082691 0.064615 0 0
2.043 -0.018694 -0.020417 0.01023 -0.016816 0 -0.011878 0.012448 0.017854 0.052523 0.026087 0.0774 2.8021 0.0085331 0.015113 -0.057365 -0.27555 0.0072129 -0.04178 -0.0095724 -0.026381 -0.087285 -0.20599 -0.090479 -0.10019 -0.00033547 -0.00012416 0.0002734 0.0016263 -0.49762 0 0 0.066483 0 -0.15372 -0.076427 0.070691 0 0
2.0469 -0.015283 -0.019373 -0.050806 -0.048505 0 -0.03479 0.017218 0.01925 0.063848 0.028211 0.11056 2.6158 0.031401 -0.006444 -0.064484 -0.29222 -0.007583 -0.057135 -0.031395 -0.052899 -0.11319 -0.22391 -0.11494 -0.12121 -0.00048215 0.00036405 0.00029943 0.0017108 -0.64475 0 0 0.092283 0 -0.13538 -0.057949 0.083669 0 0
2.0508 -0.015121 -0.020262 -0.087894 -0.052478 0 -0.037846 0.017398 0.018563 0.058048 0.023151 0.11482 2.4192 0.067147 -0.024197 -0.061063 -0.29397 -0.020288 -0.061279 -0.040817 -0.071706 -0.12522 -0.21997 -0.12091 -0.1233 -0.00048438 0.00064826 0.00032 0.00088208 -0.62454 0 0 0.093193 0 -0.10051 -0.02752 0.10319 0 0
2.0547 -0.017312 -0.023379 -0.075034 -0.028604 0 -0.023767 0.013372 0.015081 0.038626 0.013725 0.088105 2.2014 0.11476 -0.030655 -0.047376 -0.2758 -0.020144 -0.045637 -0.03322 -0.076428 -0.11696 -0.18584 -0.10677 -0.097375 -0.00026138 0.00032272 -4.9267e-05 -0.00018329 -0.43617 0 0 0.06792 0 -0.053396 0.014635 0.12831 0 0
2.0586 -0.019603 -0.027146 -0.026336 0.0023992 0 -0.009121 0.0059835 0.008979 0.013987 0.0036809 0.043484 1.9684 0.16317 -0.024395 -0.030513 -0.2454 -0.0018408 -0.016837 -0.015779 -0.062721 -0.096796 -0.13264 -0.073923 -0.053488 0.00018151 -0.00042537 -0.00063346 -0.00065759 -0.14207 0 0 0.029194 0 -0.0088765 0.059391 0.15313 0 0
2.0625 -0.020116 -0.029307 0.013161 0.01495 0 -0.0089995 -0.0038903 0.00054454 -0.0080825 -0.0058504 0.0010567 1.7369 0.20678 -0.011819 -0.013098 -0.20598 0.028203 0.020161 0.0082662 -0.033029 -0.068896 -0.065531 -0.027218 0.0029454 0.00066947 -0.00096789 -0.00088671 -0.00035229 0.1706 0 0 -0.0052387 0 0.026739 0.10206 0.17423 0 0
2.0664 -0.018668 -0.028816 0.004321 -0.0023171 0 -0.024986 -0.015172 -0.010868 -0.024058 -0.0169 -0.024985 1.5176 0.24086 -0.0027584 0.0029173 -0.1603 0.055191 0.06037 0.036116 0.0034466 -0.036864 0.010602 0.025772 0.066698 0.00090326 -0.00087681 -0.0005319 0.00017623 0.44208 0 0 -0.024983 0 0.048912 0.13854 0.18852 0 0
2.0703 -0.016854 -0.026637 -0.051255 -0.038011 0 -0.045198 -0.026306 -0.025811 -0.035082 -0.031154 -0.035621 1.3039 0.25884 -0.0027547 0.015549 -0.11141 0.067394 0.096063 0.064444 0.037035 -0.0050303 0.08923 0.077511 0.1304 0.00067126 -0.00036276 0.00010837 0.00028334 0.66513 0 0 -0.033222 0 0.052564 0.16278 0.19116 0 0
2.0742 -0.016949 -0.024832 -0.1098 -0.066349 0 -0.054447 -0.035689 -0.042483 -0.045066 -0.046372 -0.045125 1.0784 0.25738 -0.0083496 0.024544 -0.062984 0.065889 0.11771 0.089603 0.064829 0.022743 0.15974 0.12367 0.18328 6.7691e-05 -3.2831e-05 0.00046979 -8.8023e-05 0.86815 0 0 -0.042176 0 0.040649 0.17 0.17869 0 0
2.0781 -0.020355 -0.024943 -0.12109 -0.066633 0 -0.045662 -0.042768 -0.056539 -0.057844 -0.057342 -0.068215 0.83031 0.24317 -0.0098239 0.031919 -0.016115 0.063361 0.12702 0.11147 0.091636 0.047391 0.21836 0.16382 0.22349 -0.00051472 -0.00023046 0.00036179 -0.00043464 1.077 0 0 -0.061808 0 0.023833 0.1647 0.15594 0 0
2.082 -0.026532 -0.027095 -0.07137 -0.039372 0 -0.024754 -0.048644 -0.064306 -0.074424 -0.060945 -0.10593 0.56488 0.21922 0.00046321 0.038632 0.02869 0.072451 0.12618 0.13021 0.12317 0.069759 0.26282 0.19866 0.25028 -0.00066633 -0.00067259 0.00012022 -0.00032818 1.2881 0 0 -0.09102 0 0.0073514 0.14917 0.12587 0 0
2.0859 -0.033124 -0.030269 0.0040099 -0.0064265 0 -0.0067023 -0.055102 -0.066319 -0.091573 -0.059789 -0.14255 0.29708 0.18882 0.021163 0.045565 0.070923 0.093936 0.11845 0.14624 0.15799 0.090827 0.29152 0.2265 0.26377 -0.0002872 -0.0007705 0.00013586 0.00010579 1.4704 0 0 -0.11815 0 -0.0040083 0.12624 0.092125 0 0
2.0898 -0.037298 -0.033146 0.049544 0.0055735 0 -0.0058541 -0.062496 -0.066793 -0.10305 -0.059852 -0.15742 0.037356 0.15564 0.042547 0.053347 0.10757 0.11545 0.11108 0.15977 0.18634 0.11103 0.29929 0.24256 0.26289 0.00034249 -0.00027835 0.00033949 0.00039654 1.5847 0 0 -0.12986 0 -0.0044475 0.10013 0.062494 0 0
2.0938 -0.037534 -0.03476 0.034654 -0.013962 0 -0.026034 -0.068464 -0.068811 -0.10339 -0.064046 -0.14226 -0.21569 0.12246 0.054193 0.060552 0.13494 0.12184 0.10992 0.17114 0.19748 0.12804 0.29087 0.2422 0.25276 0.00081342 0.00043165 0.00027579 0.00032376 1.6033 0 0 -0.12108 0 0.00087709 0.075516 0.043297 0 0
2.0977 -0.034616 -0.034773 -0.023333 -0.05091 0 -0.05644 -0.069131 -0.070152 -0.091766 -0.068476 -0.10858 -0.47027 0.089276 0.053049 0.065569 0.14953 0.10778 0.11417 0.17947 0.18862 0.13865 0.26849 0.22485 0.23452 0.00091489 0.00075289 -0.00030469 0.00015568 1.5188 0 0 -0.098234 0 0.0065096 0.052911 0.035957 0 0
2.1016 -0.030988 -0.033512 -0.075782 -0.077027 0 -0.077076 -0.062167 -0.064748 -0.072784 -0.065714 -0.077916 -0.73233 0.056126 0.044998 0.066952 0.14793 0.081768 0.12176 0.1836 0.16685 0.13973 0.23306 0.19479 0.20816 0.00073714 0.00046462 -0.0010395 0.00024552 1.342 0 0 -0.073907 0 0.0082688 0.032246 0.041175 0 0
2.1055 -0.028855 -0.031795 -0.082455 -0.071723 0 -0.071906 -0.049057 -0.048984 -0.053107 -0.052064 -0.06307 -1.003 0.023103 0.038992 0.062624 0.1249 0.058726 0.12828 0.18145 0.14243 0.12653 0.18469 0.1579 0.17247 0.0004965 -6.7727e-05 -0.0012528 0.0005011 1.0951 0 0 -0.057172 0 0.00095656 0.012807 0.059317 0 0
2.1094 -0.028537 -0.030419 -0.041289 -0.037967 0 -0.041361 -0.034293 -0.026535 -0.036764 -0.031462 -0.057216 -1.2827 -0.0065532 0.039291 0.050274 0.075019 0.048325 0.12313 0.1694 0.12008 0.093384 0.12434 0.11763 0.12615 0.00030924 -0.00030121 -0.00067102 0.00041336 0.80322 0 0 -0.047157 0 -0.018853 -0.0062944 0.087599 0 0
2.1133 -0.028496 -0.02951 0.013038 7.5336e-05 0 -0.003985 -0.022031 -0.0064643 -0.023091 -0.012137 -0.04104 -1.5736 -0.028897 0.042473 0.033157 0.0097499 0.048812 0.10518 0.14979 0.096281 0.04789 0.059412 0.073948 0.075586 0.0001497 -7.9164e-05 0.00023685 -0.00034236 0.48751 0 0 -0.034602 0 -0.043258 -0.02359 0.11868 0 0
2.1172 -0.027012 -0.028379 0.037086 0.015646 0 0.016034 -0.013235 0.0039682 -0.0089191 0.00033455 -0.0018222 -1.8755 -0.040495 0.041214 0.013369 -0.064412 0.050348 0.075582 0.12386 0.064786 -0.0053875 -0.0057171 0.026233 0.025622 -1.6399e-05 0.00023931 0.00069855 -0.0014369 0.16828 0 0 -0.010361 0 -0.066818 -0.036512 0.14957 0 0
2.1211 -0.02394 -0.026224 0.010678 -0.00037474 0 0.006971 -0.0059094 0.0049255 0.0073618 0.0065657 0.052537 -2.1806 -0.038291 0.030912 -0.0066757 -0.1402 0.043872 0.036995 0.093232 0.024611 -0.061192 -0.066294 -0.022663 -0.01833 -0.00013184 0.00018961 0.00040374 -0.0021442 -0.12454 0 0 0.025469 0 -0.083912 -0.042155 0.17755 0 0
2.125 -0.020863 -0.023109 -0.048959 -0.033138 0 -0.021339 0.0019712 0.0028266 0.023631 0.010568 0.097154 -2.4765 -0.015983 0.013458 -0.021986 -0.2034 0.028083 -0.0028929 0.060933 -0.016881 -0.10919 -0.11178 -0.065096 -0.043891 -0.00011837 -0.00030421 -0.00022356 -0.0020801 -0.34496 0 0 0.061068 0 -0.083952 -0.033007 0.19836 0 0
2.1289 -0.019507 -0.020141 -0.099083 -0.055831 0 -0.045595 0.00986 0.0039398 0.035376 0.01446 0.10861 -2.7573 0.020988 -0.0044175 -0.028727 -0.24304 0.0099648 -0.031572 0.031665 -0.048233 -0.14075 -0.13514 -0.091455 -0.044993 -1.7816e-05 -0.00086165 -0.00052537 -0.0015902 -0.4444 0 0 0.079857 0 -0.065799 -0.0079663 0.21051 0 0
2.1328 -0.020041 -0.018461 -0.10124 -0.050336 0 -0.047852 0.014866 0.0090447 0.038849 0.016525 0.082786 -3.0307 0.064236 -0.016089 -0.027034 -0.25901 -0.00043012 -0.045278 0.007082 -0.061491 -0.15536 -0.13655 -0.095335 -0.025127 -1.0481e-06 -0.0010433 -0.00032177 -0.0013253 -0.40293 0 0 0.072353 0 -0.035569 0.028138 0.21423 0 0
2.1367 -0.020997 -0.017998 -0.049789 -0.020589 0 -0.029126 0.014388 0.013657 0.033239 0.014047 0.037795 -3.3126 0.10755 -0.019107 -0.01727 -0.2517 0.0032304 -0.042513 -0.011808 -0.056968 -0.15288 -0.11592 -0.077474 0.012252 -0.00020062 -0.00077856 -6.0452e-05 -0.0014735 -0.25282 0 0 0.043848 0 0.0016953 0.07084 0.20912 0 0
2.1406 -0.020815 -0.017402 0.021058 0.011253 0 -0.0065358 0.0084215 0.012543 0.020675 0.0069529 0.00023425 -3.6128 0.14363 -0.015767 -0.00041651 -0.22289 0.019536 -0.023193 -0.02423 -0.042052 -0.13412 -0.074014 -0.045733 0.061657 -0.00054881 -0.00038987 -0.00026698 -0.0015333 -0.06635 0 0 0.01127 0 0.039358 0.11393 0.19466 0 0
2.1445 -0.019303 -0.01539 0.059721 0.022368 0 0.0024587 -0.00055692 0.00382 0.0048774 -0.0020081 -0.013675 -3.9271 0.15877 -0.010594 0.020291 -0.17818 0.040264 0.0081448 -0.028373 -0.025678 -0.10126 -0.013872 -0.010876 0.1079 -0.00081377 -0.00022164 -0.00092468 -0.00090483 0.090733 0 0 -0.0089997 0 0.063502 0.14166 0.16925 0 0
2.1484 -0.017435 -0.01215 0.036285 0.0067094 0 -0.0057523 -0.0095636 -0.010328 -0.010311 -0.010312 -0.0079047 -4.2446 0.15677 -0.0070737 0.039514 -0.13186 0.055555 0.039074 -0.026508 -0.012688 -0.063964 0.049772 0.01936 0.13967 -0.00080386 -0.00027798 -0.0014669 0.00035972 0.20302 0 0 -0.012837 0 0.072613 0.15037 0.13914 0 0
2.1523 -0.015806 -0.0092068 -0.031195 -0.021015 0 -0.020024 -0.016754 -0.025427 -0.022161 -0.017917 -0.0012491 -4.5604 0.14059 -0.0057806 0.055326 -0.088831 0.060097 0.065354 -0.018208 -0.0016252 -0.025188 0.11062 0.044023 0.15357 -0.00051978 -0.00024141 -0.0013751 0.0015057 0.30599 0 0 -0.010145 0 0.067706 0.13996 0.10797 0 0
2.1563 -0.013663 -0.0077562 -0.086997 -0.037455 0 -0.025797 -0.021465 -0.036647 -0.03003 -0.026081 -0.012141 -4.8792 0.11415 -0.0047312 0.06626 -0.053126 0.056124 0.08386 -0.0029759 0.013053 0.012426 0.16283 0.067684 0.14828 -0.00010583 0.00015777 -0.00072596 0.001805 0.44093 0 0 -0.015384 0 0.051068 0.11219 0.079741 0 0
2.1602 -0.0097963 -0.0072222 -0.080692 -0.028937 0 -0.017414 -0.023449 -0.040211 -0.035501 -0.034484 -0.045073 -5.2048 0.084121 -0.0013821 0.070477 -0.029796 0.050874 0.091673 0.021505 0.035932 0.045482 0.19699 0.094739 0.12418 0.00030573 0.00080286 -0.00011634 0.0012675 0.60593 0 0 -0.034994 0 0.027643 0.072067 0.06215 0 0
2.1641 -0.0043898 -0.0057158 -0.0094694 -0.0016039 0 -0.0012409 -0.02275 -0.035032 -0.040961 -0.040449 -0.087496 -5.5294 0.059932 0.0051498 0.068953 -0.019147 0.050235 0.092309 0.054567 0.066014 0.070622 0.20803 0.12356 0.094423 0.00065267 0.0012311 -7.9982e-05 0.00056644 0.74902 0 0 -0.062103 0 0.00759 0.035091 0.062021 0 0
2.168 0.00041717 -0.0020504 0.076562 0.024143 0 0.011104 -0.02029 -0.024257 -0.047139 -0.041301 -0.11822 -5.8387 0.043033 0.013144 0.063586 -0.018218 0.053693 0.089889 0.091741 0.095654 0.086427 0.1993 0.14551 0.06911 0.00085801 0.0010342 -0.00061881 0.00029304 0.80843 0 0 -0.082164 0 -0.0056604 0.009298 0.077398 0 0
2.1719 0.0022797 0.0028086 0.11308 0.029917 0 0.012147 -0.017835 -0.01453 -0.051692 -0.037009 -0.12102 -6.1289 0.03302 0.019306 0.05483 -0.026375 0.054933 0.085611 0.12916 0.1142 0.090808 0.1719 0.1503 0.052931 0.00077748 0.00025544 -0.0012824 0.0003859 0.7594 0 0 -0.083966 0 -0.011375 -0.001939 0.10638 0 0
2.1758 0.0011488 0.0065266 0.073335 0.013312 0 0.0032295 -0.016568 -0.011729 -0.050469 -0.029891 -0.094545 -6.4172 0.028367 0.021074 0.042986 -0.043019 0.047708 0.080088 0.16221 0.11424 0.081706 0.12768 0.13351 0.049275 0.00033236 -0.00058948 -0.0016217 0.00033567 0.62384 0 0 -0.066911 0 -0.010012 0.0030571 0.14573 0 0
2.1797 -0.00015565 0.0077484 -0.010016 -0.010922 0 -0.0074079 -0.015412 -0.015714 -0.040685 -0.021779 -0.052422 -6.7299 0.024526 0.018434 0.026629 -0.070277 0.031749 0.070025 0.17707 0.096217 0.05208 0.068083 0.10002 0.059604 -0.00028686 -0.00090848 -0.0015119 -0.00013679 0.43944 0 0 -0.039839 0 -0.0051113 0.02309 0.18601 0 0
2.1836 0.0017876 0.007622 -0.070808 -0.022547 0 -0.010292 -0.01117 -0.019112 -0.023146 -0.012147 -0.013962 -7.076 0.018065 0.013771 0.0069846 -0.10381 0.013333 0.05341 0.17108 0.067834 0.0096021 0.00493 0.059993 0.071697 -0.00063841 -0.00051324 -0.001095 -0.00074105 0.22443 0 0 -0.013916 0 -0.0024171 0.044261 0.21582 0 0
2.1875 0.0079171 0.0088823 -0.061071 -0.010774 0 -0.00040949 -0.00096382 -0.012521 -0.0015034 0.00053627 0.0083584 -7.4346 0.0098713 0.0098627 -0.014701 -0.14102 -1.788e-05 0.030127 0.14411 0.038716 -0.040754 -0.056081 0.021085 0.079435 -0.0003736 0.00023798 -0.00055128 -0.00098279 -0.027309 0 0 0.0043794 0 -0.0026662 0.061254 0.23085 0 0
2.1914 0.015786 0.013363 0.013178 0.01856 0 0.019564 0.015001 0.0075005 0.0205 0.015933 0.016198 -7.7708 0.0016811 0.0076783 -0.036757 -0.179 -0.005761 0.0010641 0.097389 0.0142 -0.093774 -0.10975 -0.016358 0.078006 0.00038473 0.00076786 -2.0512e-05 -0.00075772 -0.32187 0 0 0.015943 0 -0.0054921 0.070509 0.22845 0 0
2.1953 0.021746 0.020373 0.098414 0.047924 0 0.040072 0.032921 0.034692 0.040904 0.031081 0.02254 -8.0675 -0.0020949 0.0057887 -0.055726 -0.21266 -0.0078808 -0.030959 0.033759 -0.0071009 -0.14096 -0.14808 -0.056921 0.061454 0.0010608 0.0007902 0.00031763 -0.00045262 -0.64239 0 0 0.027019 0 -0.0083979 0.069098 0.20588 0 0
2.1992 0.024081 0.027417 0.13449 0.060562 0 0.049997 0.047674 0.057357 0.058958 0.04284 0.040807 -8.3407 0.005529 0.0017479 -0.064938 -0.23355 -0.01267 -0.05677 -0.033126 -0.030445 -0.17018 -0.16351 -0.10317 0.029811 0.0011187 0.00053781 0.00026132 -0.00044975 -0.95058 0 0 0.044393 0 -0.00433 0.061559 0.16959 0 0
2.2031 0.024158 0.032346 0.097941 0.051507 0 0.044234 0.055908 0.067198 0.073517 0.050723 0.073776 -8.6222 0.023205 -0.0057997 -0.063242 -0.24073 -0.022968 -0.071785 -0.091523 -0.059371 -0.18149 -0.16064 -0.15077 -0.0085789 0.00058382 0.00049077 -0.00018585 -0.00065108 -1.2063 0 0 0.070212 0 0.0086361 0.05513 0.13119 0 0
2.207 0.024769 0.034785 0.017348 0.030141 0 0.0283 0.057514 0.065084 0.082856 0.056758 0.11042 -8.9266 0.048549 -0.015942 -0.05039 -0.23395 -0.036031 -0.074292 -0.13571 -0.09176 -0.17573 -0.14215 -0.19004 -0.049262 4.0986e-05 0.00085804 -0.00063846 -0.0006041 -1.3829 0 0 0.099093 0 0.030401 0.052781 0.096612 0 0
2.2109 0.027601 0.035748 -0.047862 0.013368 0 0.015372 0.054898 0.059073 0.086303 0.062554 0.13316 -9.238 0.077873 -0.025971 -0.027121 -0.21403 -0.046364 -0.063867 -0.16127 -0.12037 -0.15525 -0.11183 -0.21227 -0.087771 5.1914e-05 0.0013201 -0.0005411 -7.8877e-05 -1.4688 0 0 0.11995 0 0.05967 0.056598 0.071252 0 0
2.2148 0.032244 0.036319 -0.049708 0.014199 0 0.016754 0.051302 0.057043 0.08546 0.067067 0.13029 -9.528 0.099995 -0.033006 0.0030046 -0.18382 -0.050319 -0.042895 -0.16189 -0.13732 -0.12622 -0.07769 -0.21506 -0.11697 0.00055611 0.0013114 0.00029957 0.00059942 -1.4658 0 0 0.12272 0 0.090265 0.066221 0.063717 0 0
2.2188 0.037228 0.036986 0.013586 0.033093 0 0.033005 0.049453 0.060626 0.082982 0.067775 0.1045 -9.7882 0.10505 -0.035669 0.029123 -0.1545 -0.048348 -0.023805 -0.14903 -0.13926 -0.10139 -0.051387 -0.20264 -0.13667 0.0008891 0.0005941 0.0013815 0.00086579 -1.3919 0 0 0.10601 0 0.11157 0.073284 0.069611 0 0
2.2227 0.041472 0.038015 0.094717 0.057706 0 0.053396 0.050647 0.065131 0.079869 0.063828 0.071163 -10.04 0.090992 -0.034897 0.045741 -0.13154 -0.043733 -0.012657 -0.13003 -0.1297 -0.085408 -0.036992 -0.18204 -0.1481 0.00044589 -0.00043935 0.0018123 0.00051003 -1.2834 0 0 0.079257 0 0.11928 0.073243 0.084182 0 0
2.2266 0.044638 0.039887 0.13075 0.071459 0 0.064525 0.054014 0.064428 0.074342 0.057389 0.047719 -10.314 0.057524 -0.033414 0.049138 -0.11865 -0.039853 -0.013157 -0.10965 -0.11673 -0.080782 -0.036785 -0.15886 -0.15183 -0.00066198 -0.001065 0.0010732 -0.00014298 -1.1793 0 0 0.056494 0 0.11087 0.063515 0.10376 0 0
2.2305 0.046517 0.042857 0.091175 0.065351 0 0.060755 0.056486 0.056007 0.063925 0.05147 0.041795 -10.617 0.0059491 -0.033989 0.035314 -0.1198 -0.038522 -0.028656 -0.092721 -0.10746 -0.08927 -0.05251 -0.13562 -0.14792 -0.001638 -0.00087031 -0.00046692 -0.00065524 -1.0945 0 0 0.045935 0 0.084265 0.042092 0.12376 0 0
2.2344 0.04675 0.046095 0.0041309 0.044547 0 0.047628 0.054437 0.04241 0.048701 0.046771 0.046815 -10.924 -0.052026 -0.037401 0.0048698 -0.13589 -0.039956 -0.055914 -0.080614 -0.10299 -0.10726 -0.080168 -0.11262 -0.13453 -0.0017217 -0.0001275 -0.001821 -0.00096584 -1.0065 0 0 0.044255 0 0.043859 0.014654 0.138 0 0
2.2383 0.045407 0.047721 -0.063032 0.024477 0 0.035922 0.046595 0.028952 0.03215 0.041232 0.048035 -11.201 -0.1016 -0.041622 -0.030535 -0.15819 -0.043276 -0.083107 -0.067989 -0.097841 -0.12594 -0.1089 -0.089252 -0.11281 -0.00089756 0.00046977 -0.0022198 -0.00135 -0.87639 0 0 0.040754 0 0.0019746 -0.0071839 0.14613 0 0
2.2422 0.043504 0.046179 -0.057357 0.018991 0 0.032351 0.035802 0.020239 0.018512 0.032813 0.0343 -11.437 -0.13562 -0.043209 -0.06488 -0.18241 -0.046733 -0.10427 -0.051455 -0.084782 -0.14166 -0.13363 -0.065021 -0.082593 0.000102 0.00044863 -0.0017283 -0.0019183 -0.69079 0 0 0.027633 0 -0.035892 -0.01708 0.14831 0 0
2.2461 0.042396 0.041767 0.015032 0.029759 0 0.035115 0.027366 0.017824 0.0094699 0.02226 0.006688 -11.649 -0.14835 -0.040197 -0.09245 -0.20439 -0.048149 -0.11417 -0.02804 -0.061612 -0.15144 -0.14991 -0.040382 -0.044224 0.00048925 -4.9716e-05 -0.0010723 -0.002317 -0.48391 0 0 0.0069088 0 -0.065056 -0.0097132 0.14506 0 0
2.25 0.042387 0.036658 0.092659 0.045491 0 0.037233 0.024733 0.019839 0.0037172 0.012687 -0.022234 -11.866 -0.13103 -0.034072 -0.1041 -0.2177 -0.046216 -0.1053 0.0060528 -0.034334 -0.15185 -0.15125 -0.017634 0.0013195 0.00011723 -0.00048733 -0.00088923 -0.00207 -0.31627 0 0 -0.011948 0 -0.079452 0.022842 0.13674 0 0
2.2539 0.042171 0.033188 0.11003 0.051594 0 0.033553 0.026316 0.022355 -0.00030923 0.0066434 -0.037569 -12.1 -0.093392 -0.028769 -0.10066 -0.22143 -0.041905 -0.083077 0.044648 -0.013481 -0.14622 -0.1409 -0.0009048 0.046506 -0.00047607 -0.00049461 -0.0011617 -0.0012025 -0.22899 0 0 -0.020522 0 -0.083463 0.071096 0.12556 0 0
2.2578 0.040004 0.032022 0.052766 0.042075 0 0.025012 0.026882 0.021815 -0.0018745 0.0042277 -0.032452 -12.34 -0.046703 -0.02722 -0.087779 -0.21841 -0.038354 -0.055383 0.080154 -0.0061963 -0.13806 -0.12448 0.0055999 0.085776 -0.00065361 -0.00018959 -0.0013556 -0.00037823 -0.21858 0 0 -0.017568 0 -0.08274 0.12355 0.1127 0 0
2.2617 0.035549 0.031976 -0.031886 0.023805 0 0.01723 0.022615 0.017458 0.0013516 0.0043334 -0.011918 -12.568 0.0016232 -0.028568 -0.069487 -0.21072 -0.038598 -0.027547 0.10669 -0.010747 -0.12933 -0.10581 0.00028255 0.11499 -0.00027151 4.2254e-05 -0.0010472 -0.00028649 -0.25492 0 0 -0.0077678 0 -0.080517 0.17208 0.098899 0 0
2.2656 0.030448 0.03155 -0.07748 0.010075 0 0.01564 0.015101 0.012182 0.010106 0.0070785 0.011913 -12.779 0.043443 -0.028945 -0.050707 -0.20101 -0.04288 -0.0055076 0.11745 -0.018446 -0.12184 -0.089253 -0.014518 0.12967 0.00028078 1.4412e-05 -0.00036779 -0.00089565 -0.31844 0 0 0.0039522 0 -0.079955 0.20756 0.08494 0 0
2.2695 0.026913 0.030462 -0.054328 0.0096243 0 0.021407 0.010183 0.010802 0.02164 0.013962 0.0288 -12.982 0.066639 -0.025347 -0.039257 -0.19353 -0.048177 0.0024361 0.10113 -0.021447 -0.1166 -0.081221 -0.033998 0.12173 0.00054792 -7.693e-05 0.00015121 -0.0014194 -0.41412 0 0 0.015931 0 -0.082064 0.21542 0.073085 0 0
2.2734 0.025825 0.029621 0.010332 0.020484 0 0.030804 0.012579 0.016506 0.031562 0.025207 0.036363 -13.186 0.076059 -0.01889 -0.034522 -0.18877 -0.050782 0.0010441 0.067691 -0.01945 -0.11168 -0.079562 -0.054024 0.098711 0.00045737 7.3622e-05 0.0001083 -0.0011014 -0.54914 0 0 0.028404 0 -0.082137 0.20388 0.064573 0 0
2.2773 0.026295 0.029742 0.061642 0.032933 0 0.037846 0.021453 0.028117 0.037649 0.037613 0.039284 -13.389 0.075373 -0.014054 -0.034782 -0.1858 -0.049649 -0.0065565 0.022621 -0.019298 -0.10623 -0.082203 -0.073098 0.06345 0.00032152 0.0004991 -0.00042218 -1.6125e-05 -0.70416 0 0 0.040548 0 -0.07688 0.1777 0.060109 0 0
2.2813 0.026965 0.030295 0.06473 0.037829 0 0.038156 0.031183 0.040522 0.04154 0.046158 0.043708 -13.581 0.068954 -0.014437 -0.037829 -0.18323 -0.047212 -0.016986 -0.028015 -0.028005 -0.099636 -0.086672 -0.091501 0.019161 0.00046612 0.00091907 -0.0010218 0.00097269 -0.83572 0 0 0.050288 0 -0.063512 0.14233 0.060083 0 0
2.2852 0.027424 0.029985 0.028082 0.032982 0 0.031737 0.036434 0.048169 0.046424 0.048293 0.052078 -13.756 0.064373 -0.019196 -0.039476 -0.17789 -0.046651 -0.025026 -0.07439 -0.045804 -0.091631 -0.088409 -0.10882 -0.029952 0.00090385 0.0010668 -0.0013218 0.0010681 -0.91003 0 0 0.056718 0 -0.037986 0.10621 0.06498 0 0
2.2891 0.028125 0.028198 -0.011728 0.023305 0 0.02298 0.036514 0.048902 0.053141 0.046338 0.062101 -13.921 0.069754 -0.02381 -0.035688 -0.16629 -0.048221 -0.026914 -0.10699 -0.065545 -0.08402 -0.08288 -0.12261 -0.07678 0.0013513 0.00097583 -0.0012434 0.00031721 -0.93101 0 0 0.061222 0 -0.0041085 0.078572 0.072519 0 0
2.293 0.029179 0.02578 -0.023014 0.016153 0 0.017748 0.035011 0.045058 0.058778 0.045029 0.069462 -14.09 0.084703 -0.02445 -0.027272 -0.14879 -0.048427 -0.024159 -0.12634 -0.078653 -0.078197 -0.070506 -0.1296 -0.11768 0.0015081 0.00088011 -0.00092283 -0.00048668 -0.93061 0 0 0.065139 0 0.030683 0.059785 0.08051 0 0
2.2969 0.029732 0.024297 0.00015672 0.016226 0 0.019349 0.035551 0.041074 0.059197 0.046544 0.071207 -14.27 0.10771 -0.021529 -0.01536 -0.12599 -0.043223 -0.018214 -0.13335 -0.081932 -0.074777 -0.051963 -0.12819 -0.15004 0.0013003 0.00086716 -0.00050943 -0.00063547 -0.93167 0 0 0.066859 0 0.061518 0.04909 0.088069 0 0
2.3008 0.028869 0.02459 0.04011 0.02318 0 0.026273 0.038144 0.039746 0.052892 0.048309 0.067233 -14.458 0.136 -0.01891 -0.0016786 -0.099097 -0.032341 -0.011046 -0.13003 -0.079187 -0.074093 -0.028568 -0.11972 -0.17146 0.00090083 0.00074253 -7.9902e-05 -0.00017924 -0.92425 0 0 0.062668 0 0.083516 0.044657 0.094587 0 0
2.3047 0.026926 0.026099 0.07068 0.032364 0 0.033468 0.039503 0.04022 0.042448 0.045992 0.059596 -14.644 0.16077 -0.019762 0.0098021 -0.071695 -0.020494 -0.0065862 -0.11977 -0.076822 -0.07549 -0.0035917 -0.10737 -0.17442 0.00057531 0.00031473 0.00030719 0.00022652 -0.88002 0 0 0.051286 0 0.088237 0.041972 0.10093 0 0
2.3086 0.02543 0.02747 0.071932 0.037619 0 0.036089 0.036528 0.039149 0.032422 0.038373 0.05084 -14.817 0.17503 -0.023463 0.017803 -0.047925 -0.013966 -0.0055483 -0.10847 -0.077916 -0.07616 0.018878 -0.093927 -0.16304 0.00050766 -0.0002341 0.00057033 6.3318e-05 -0.78643 0 0 0.036888 0 0.082934 0.036488 0.1096 0 0
2.3125 0.025455 0.027641 0.039951 0.034872 0 0.032607 0.02928 0.033842 0.025846 0.028736 0.042447 -14.971 0.17646 -0.026645 0.022795 -0.029191 -0.015487 -0.0073463 -0.09687 -0.079955 -0.0752 0.037564 -0.080293 -0.13903 0.00069985 -0.00040205 0.00065542 -0.00053389 -0.66093 0 0 0.026243 0 0.072796 0.027579 0.1219 0 0
2.3164 0.026239 0.026328 -0.0088519 0.024948 0 0.025004 0.020781 0.024727 0.022406 0.021332 0.033971 -15.109 0.16396 -0.026921 0.025486 -0.016332 -0.022075 -0.011224 -0.085195 -0.077575 -0.072267 0.051614 -0.065797 -0.10449 0.00096739 0.00010423 0.00058353 -0.00097918 -0.53103 0 0 0.022132 0 0.062756 0.015281 0.1386 0 0
2.3203 0.025831 0.023793 -0.043493 0.013613 0 0.016649 0.014283 0.015152 0.019359 0.016994 0.023302 -15.243 0.13663 -0.025139 0.027238 -0.010139 -0.027739 -0.01586 -0.072703 -0.06731 -0.067747 0.060076 -0.049503 -0.062291 0.001041 0.00092408 0.00039696 -0.00085606 -0.40572 0 0 0.020093 0 0.060071 0.00066014 0.16032 0 0
2.3242 0.023302 0.02058 -0.037649 0.0079577 0 0.01024 0.010782 0.0087543 0.013946 0.012849 0.0084236 -15.387 0.10022 -0.023882 0.029454 -0.0086641 -0.028478 -0.019561 -0.058599 -0.050363 -0.065246 0.063492 -0.031342 -0.020002 0.00075873 0.0012604 7.6251e-05 -0.00027608 -0.27348 0 0 0.012669 0 0.069972 -0.012339 0.18372 0 0
2.3281 0.020102 0.01762 0.00762 0.011116 0 0.0073299 0.0088568 0.0066068 0.0053671 0.0063694 -0.010039 -15.552 0.062353 -0.024228 0.031192 -0.0089126 -0.024979 -0.022351 -0.044311 -0.031688 -0.06748 0.063601 -0.012526 0.017463 0.00023253 0.00066137 -0.00041177 0.00032665 -0.12949 0 0 -0.0026479 0 0.087243 -0.021238 0.20415 0 0
2.332 0.018913 0.016262 0.059209 0.019611 0 0.0086833 0.0065723 0.0065983 -0.0046346 -0.00090633 -0.027563 -15.735 0.026331 -0.024614 0.030981 -0.009976 -0.020906 -0.024531 -0.031394 -0.016691 -0.075935 0.060626 0.0045695 0.047989 -0.00018352 -0.00041485 -0.00094008 0.00064225 8.7589e-06 0 0 -0.019892 0 0.10749 -0.024563 0.21866 0 0
2.3359 0.021037 0.01762 0.076704 0.02613 0 0.014121 0.0035913 0.005689 -0.012548 -0.0042811 -0.03764 -15.916 -0.0051267 -0.023049 0.027083 -0.011289 -0.018973 -0.026535 -0.021615 -0.0081098 -0.091635 0.054634 0.016878 0.070175 -0.00016869 -0.00091971 -0.0011571 0.00068006 0.066558 0 0 -0.029362 0 0.12554 -0.021127 0.2245 0 0
2.3398 0.025067 0.021547 0.049039 0.025828 0 0.021927 0.0017893 0.003132 -0.014763 -0.00051038 -0.036175 -16.071 -0.029232 -0.019957 0.014955 -0.014089 -0.018847 -0.029152 -0.019096 -0.0049888 -0.11564 0.043963 0.021518 0.08249 0.00025987 -0.00020905 -0.00072706 0.00060203 0.035464 0 0 -0.02597 0 0.12997 -0.008156 0.21628 0 0
2.3438 0.028279 0.026361 0.0078073 0.020614 0 0.029216 0.0039477 0.0016515 -0.0094565 0.0088525 -0.024822 -16.191 -0.049798 -0.018138 -0.0044569 -0.020981 -0.018605 -0.03233 -0.022571 -0.0041241 -0.14243 0.028511 0.01698 0.090138 0.00072465 0.0012534 0.00027651 0.00049506 -0.08651 0 0 -0.013058 0 0.11874 0.011369 0.19816 0 0
2.3477 0.029309 0.029961 -0.00028325 0.017347 0 0.033754 0.011467 0.0051851 0.0022614 0.018858 -0.0098804 -16.286 -0.069474 -0.019696 -0.028842 -0.03366 -0.017631 -0.035738 -0.0295 -0.0029396 -0.1687 0.0082637 0.0039358 0.095423 0.00081776 0.0022391 0.0012515 0.00035397 -0.25787 0 0 0.0015442 0 0.094714 0.035143 0.17379 0 0
2.3516 0.029365 0.031514 0.041245 0.021491 0 0.035593 0.022787 0.015009 0.016866 0.025619 0.0028613 -16.381 -0.089981 -0.023372 -0.056002 -0.053412 -0.017521 -0.039185 -0.037525 -0.001869 -0.19214 -0.01682 -0.01512 0.099407 0.0004793 0.0018726 0.001465 0.00020394 -0.43434 0 0 0.012608 0 0.06098 0.06122 0.14596 0 0
2.3555 0.030842 0.0321 0.10002 0.032118 0 0.03655 0.033925 0.02791 0.030454 0.029149 0.012851 -16.496 -0.11301 -0.025516 -0.08264 -0.081878 -0.020069 -0.042522 -0.043155 -0.0044268 -0.21022 -0.046883 -0.037391 0.10237 3.1036e-05 0.00044463 0.00068481 0.00011778 -0.59488 0 0 0.020788 0 0.022499 0.086958 0.11817 0 0
2.3594 0.034946 0.033606 0.12382 0.042804 0 0.037888 0.041146 0.038473 0.040912 0.032129 0.024542 -16.629 -0.13803 -0.023902 -0.10336 -0.11882 -0.024791 -0.046463 -0.041574 -0.014578 -0.22188 -0.081029 -0.061373 0.10141 -0.00017958 -0.000884 -0.00055771 8.5087e-05 -0.74246 0 0 0.029892 0 -0.010996 0.10754 0.094718 0 0
2.3633 0.040767 0.036983 0.090442 0.047322 0 0.038907 0.043897 0.043688 0.048613 0.036688 0.042232 -16.764 -0.16172 -0.020316 -0.11837 -0.15873 -0.028981 -0.051871 -0.034629 -0.033164 -0.23084 -0.11634 -0.087165 0.09479 -0.00013799 -0.0011905 -0.0013801 -4.5456e-05 -0.88828 0 0 0.042139 0 -0.036682 0.12215 0.075147 0 0
2.3672 0.04648 0.041616 0.029526 0.044803 0 0.038341 0.045435 0.0456 0.055317 0.042898 0.064829 -16.888 -0.18198 -0.01894 -0.12861 -0.19867 -0.030349 -0.05922 -0.024368 -0.05627 -0.23887 -0.15131 -0.11514 0.081659 -0.00011888 -0.00060396 -0.0012845 -0.00039303 -1.0396 0 0 0.056306 0 -0.054718 0.13073 0.058716 0 0
2.3711 0.051085 0.046326 -0.0054963 0.040024 0 0.037103 0.050157 0.049368 0.062484 0.049969 0.085661 -16.996 -0.19687 -0.022034 -0.13559 -0.23569 -0.029338 -0.06878 -0.013368 -0.077153 -0.24763 -0.18439 -0.14407 0.061751 -0.00028985 -3.9702e-05 -0.00052447 -0.00081529 -1.1981 0 0 0.069586 0 -0.066237 0.13383 0.044419 0 0
2.375 0.054852 0.050727 0.012694 0.039293 0 0.038811 0.059608 0.058399 0.07034 0.057825 0.097645 -17.092 -0.2031 -0.027437 -0.14263 -0.26455 -0.028538 -0.080478 -0.0073111 -0.090443 -0.25886 -0.21239 -0.17041 0.035712 -0.00043788 -0.00018326 0.00022434 -0.00095109 -1.3613 0 0 0.080054 0 -0.074699 0.13307 0.030574 0 0
2.3789 0.058361 0.05534 0.062079 0.045855 0 0.046729 0.070719 0.071054 0.077982 0.066711 0.099055 -17.176 -0.20267 -0.030614 -0.1529 -0.28406 -0.029947 -0.091784 -0.0096254 -0.095337 -0.27094 -0.23358 -0.18975 0.0096982 -0.00017836 -0.00079636 0.00051457 -0.00058251 -1.5176 0 0 0.087184 0 -0.085384 0.13322 0.016103 0 0
2.3828 0.061581 0.060433 0.095058 0.058126 0 0.059905 0.078102 0.081918 0.083867 0.075509 0.094704 -17.245 -0.1985 -0.029235 -0.16588 -0.29586 -0.033279 -0.10084 -0.018874 -0.095366 -0.28146 -0.24784 -0.19956 -0.012532 0.00055582 -0.0010392 0.00043137 5.2511e-05 -1.644 0 0 0.090965 0 -0.098636 0.13616 0.0016768 0 0
2.3867 0.064073 0.065106 0.083171 0.071057 0 0.072756 0.078509 0.086274 0.086322 0.081467 0.091724 -17.3 -0.19237 -0.025588 -0.18034 -0.30102 -0.037248 -0.10639 -0.03325 -0.095281 -0.28846 -0.25483 -0.20124 -0.028752 0.0013178 -0.00042158 0.00030196 0.00039208 -1.7148 0 0 0.091599 0 -0.1135 0.14254 -0.011817 0 0
2.3906 0.065775 0.067905 0.03976 0.078991 0 0.079083 0.073448 0.083638 0.084357 0.082369 0.093863 -17.35 -0.18616 -0.024323 -0.19413 -0.30091 -0.04207 -0.1072 -0.049801 -0.097828 -0.28965 -0.25421 -0.19952 -0.036991 0.0015276 0.00064155 0.00022155 6.1975e-05 -1.7209 0 0 0.090062 0 -0.1278 0.15241 -0.023047 0 0
2.3945 0.067095 0.068325 0.0034157 0.078591 0 0.076956 0.067689 0.077521 0.078781 0.078999 0.098929 -17.407 -0.18154 -0.027796 -0.2012 -0.29753 -0.049768 -0.1022 -0.060717 -0.10275 -0.28151 -0.24521 -0.19913 -0.036213 0.001058 0.0012436 -2.8713e-05 -0.00074719 -1.6788 0 0 0.087978 0 -0.1346 0.16295 -0.028952 0 0
2.3984 0.068004 0.067361 0.0031516 0.070986 0 0.069974 0.065252 0.072283 0.072556 0.074917 0.10085 -17.468 -0.17736 -0.033697 -0.20081 -0.29333 -0.061384 -0.094854 -0.063014 -0.10802 -0.26776 -0.23216 -0.2009 -0.031951 0.00037435 0.00090877 -0.00059432 -0.001451 -1.6193 0 0 0.086098 0 -0.13291 0.17041 -0.030372 0 0
2.4023 0.067294 0.066204 0.038019 0.061837 0 0.063958 0.066549 0.070128 0.069212 0.073342 0.094279 -17.516 -0.17265 -0.037278 -0.19341 -0.28857 -0.074164 -0.086654 -0.056044 -0.11164 -0.25028 -0.21668 -0.20074 -0.025993 4.4108e-05 5.1871e-05 -0.001191 -0.0016264 -1.5618 0 0 0.083089 0 -0.12337 0.17357 -0.027758 0 0
2.4063 0.063198 0.064423 0.083511 0.058024 0 0.062288 0.068803 0.070273 0.069921 0.074155 0.078538 -17.535 -0.16661 -0.035868 -0.18019 -0.28327 -0.082598 -0.07889 -0.039997 -0.11263 -0.23108 -0.20038 -0.19268 -0.019622 0.00014225 -0.0004758 -0.0012643 -0.0013668 -1.4989 0 0 0.076748 0 -0.10749 0.17187 -0.021761 0 0
2.4102 0.055034 0.059865 0.11162 0.06191 0 0.063615 0.068546 0.069945 0.071837 0.07397 0.058916 -17.529 -0.15825 -0.031253 -0.16399 -0.27677 -0.083194 -0.072941 -0.015924 -0.11113 -0.2131 -0.18544 -0.1741 -0.012984 0.00022201 -0.00024356 -0.00055238 -0.0010782 -1.4065 0 0 0.06698 0 -0.089108 0.16574 -0.013271 0 0
2.4141 0.044257 0.050781 0.1062 0.067607 0 0.063065 0.063665 0.065887 0.069838 0.069058 0.044424 -17.517 -0.14894 -0.027739 -0.15075 -0.26841 -0.078307 -0.068007 0.010289 -0.1081 -0.19843 -0.1733 -0.14859 -0.0030746 -0.00010456 0.00039406 0.00056215 -0.00098012 -1.2672 0 0 0.057164 0 -0.075422 0.16021 -0.0041502 0 0
2.418 0.033728 0.038161 0.067832 0.06398 0 0.055456 0.053875 0.055833 0.060673 0.058206 0.042462 -17.522 -0.14078 -0.028019 -0.14243 -0.25848 -0.074432 -0.062305 0.034891 -0.1046 -0.18631 -0.1633 -0.12349 0.012128 -0.00063833 0.00075325 0.0013351 -0.0008984 -1.0847 0 0 0.051568 0 -0.068339 0.15861 0.0047489 0 0
2.4219 0.025785 0.025711 0.012513 0.044 0 0.038723 0.040482 0.040053 0.045752 0.043189 0.052664 -17.541 -0.1351 -0.030835 -0.1395 -0.24728 -0.075702 -0.054643 0.056099 -0.1005 -0.17595 -0.15477 -0.10372 0.033645 -0.0007474 0.00055568 0.0013235 -0.00057401 -0.87713 0 0 0.050693 0 -0.06803 0.1624 0.013059 0 0
2.4258 0.02089 0.017185 -0.0339 0.013143 0 0.016278 0.026331 0.022261 0.029766 0.027226 0.064334 -17.555 -0.13311 -0.032488 -0.14163 -0.23525 -0.078722 -0.043886 0.072593 -0.093431 -0.16628 -0.14681 -0.087242 0.061968 -6.8296e-05 0.00015617 0.0007515 -9.2933e-05 -0.66067 0 0 0.049278 0 -0.073673 0.17242 0.020522 0 0
2.4297 0.017949 0.013589 -0.048086 -0.011884 0 -0.0032331 0.015304 0.0083542 0.016454 0.013365 0.061402 -17.546 -0.13624 -0.030467 -0.14615 -0.22345 -0.074329 -0.028508 0.082512 -0.079509 -0.1552 -0.13706 -0.066764 0.095681 0.0010239 7.4333e-05 0.00021766 0.00011817 -0.44223 0 0 0.039668 0 -0.081058 0.18734 0.026443 0 0
2.4336 0.015722 0.012946 -0.025435 -0.015283 0 -0.010192 0.010437 0.0027212 0.0058593 0.003757 0.033762 -17.521 -0.14082 -0.025707 -0.14825 -0.21268 -0.05549 -0.011495 0.08867 -0.056396 -0.14257 -0.12473 -0.036768 0.12759 0.0017267 0.00039431 8.2397e-05 -0.00022463 -0.22773 0 0 0.01821 0 -0.08459 0.20043 0.030866 0 0
2.4375 0.013784 0.01265 0.013147 0.0040793 0 -0.0010687 0.011419 0.0045909 -0.0042125 -0.00079086 -0.012813 -17.502 -0.14477 -0.021594 -0.14638 -0.20313 -0.02435 0.0053498 0.091914 -0.026724 -0.12908 -0.10986 0.00032089 0.15439 0.0015868 0.00069515 0.00018708 -0.00085307 -0.033078 0 0 -0.010752 0 -0.082984 0.20875 0.033678 0 0
2.4414 0.012215 0.011729 0.034727 0.029868 0 0.016957 0.014003 0.0079958 -0.014432 -0.0014567 -0.05742 -17.507 -0.14634 -0.020869 -0.13969 -0.19488 0.0081848 0.020434 0.092981 0.0016097 -0.1156 -0.092782 0.034608 0.17367 0.00090045 0.00055424 0.00015592 -0.0011376 0.11766 0 0 -0.036786 0 -0.075913 0.21029 0.034886 0 0
2.4453 0.010602 0.010599 0.020746 0.040372 0 0.029385 0.01275 0.0062071 -0.022348 -0.00138 -0.077338 -17.533 -0.1433 -0.023332 -0.12773 -0.18801 0.030239 0.031515 0.092535 0.019787 -0.10385 -0.074297 0.055816 0.18275 0.00031793 3.7815e-05 -0.00011598 -0.0007402 0.20834 0 0 -0.049807 0 -0.064292 0.20321 0.034573 0 0
2.4492 0.0075754 0.0088852 -0.01704 0.025935 0 0.025143 0.0051766 -0.0028832 -0.024928 -0.0039431 -0.064625 -17.56 -0.1358 -0.026188 -0.11329 -0.18215 0.037384 0.037777 0.092118 0.024284 -0.096004 -0.056733 0.060877 0.1844 0.00012619 -0.00036472 -0.00035187 -2.3562e-05 0.2471 0 0 -0.046318 0 -0.05354 0.19137 0.034103 0 0
2.4531 0.0014926 0.0042405 -0.047621 -0.0035077 0 0.0059548 -0.0065459 -0.015348 -0.022394 -0.010226 -0.032224 -17.573 -0.12697 -0.026483 -0.099411 -0.17674 0.034641 0.041363 0.093247 0.019703 -0.091701 -0.041421 0.055529 0.1848 3.5434e-05 -0.00027282 -0.00025418 0.00028354 0.26733 0 0 -0.031298 0 -0.047115 0.18087 0.034906 0 0
2.457 -0.0082988 -0.0058784 -0.049374 -0.027725 0 -0.015216 -0.018013 -0.0251 -0.01885 -0.018161 -0.0037078 -17.575 -0.11864 -0.023472 -0.087426 -0.17156 0.031039 0.043465 0.097012 0.01522 -0.090586 -0.029077 0.049058 0.18698 -0.0003125 0.00018422 0.00011308 -0.00013728 0.31023 0 0 -0.014865 0 -0.046254 0.17478 0.037775 0 0
2.4609 -0.020654 -0.020956 -0.028677 -0.034026 0 -0.026514 -0.026603 -0.029248 -0.018699 -0.024674 0.0049563 -17.575 -0.11258 -0.019104 -0.078349 -0.16641 0.032128 0.045321 0.10442 0.01723 -0.092046 -0.020226 0.04744 0.19355 -0.00075381 0.00052967 0.00036979 -0.00080663 0.4002 0 0 -0.0060633 0 -0.051498 0.17565 0.043341 0 0
2.4648 -0.03294 -0.036271 -0.01087 -0.027474 0 -0.028732 -0.032927 -0.029774 -0.022567 -0.028836 -0.0040807 -17.574 -0.11132 -0.016426 -0.073249 -0.16102 0.036814 0.048471 0.11743 0.024488 -0.094829 -0.016003 0.050843 0.20696 -0.00068286 0.00046688 0.00022814 -0.00091489 0.52931 0 0 -0.0076727 0 -0.062055 0.18598 0.052229 0 0
2.4688 -0.042286 -0.04572 -0.014112 -0.024383 0 -0.033733 -0.038539 -0.03042 -0.027115 -0.032499 -0.016372 -17.565 -0.11279 -0.017271 -0.070339 -0.15543 0.040256 0.052417 0.13338 0.030129 -0.096984 -0.014809 0.056534 0.22237 0.0002294 0.00018368 -0.00021485 -0.00019804 0.66179 0 0 -0.015334 0 -0.072579 0.19924 0.061869 0 0
2.4727 -0.047015 -0.046501 -0.03307 -0.035605 0 -0.050288 -0.042986 -0.032573 -0.028848 -0.037492 -0.020759 -17.543 -0.11505 -0.020928 -0.068861 -0.14985 0.039203 0.056223 0.1497 0.028828 -0.097965 -0.015744 0.063057 0.23629 0.0014945 0.0001102 -0.00062212 0.00070872 0.75678 0 0 -0.021742 0 -0.080852 0.21093 0.070364 0 0
2.4766 -0.047384 -0.041367 -0.047248 -0.055547 0 -0.07178 -0.043948 -0.034609 -0.02776 -0.042589 -0.019451 -17.521 -0.11668 -0.024661 -0.068478 -0.1446 0.034806 0.059168 0.16413 0.022606 -0.097471 -0.018123 0.071274 0.24634 0.0021222 0.0004151 -0.00080071 0.00086553 0.79567 0 0 -0.022984 0 -0.085625 0.21785 0.076209 0 0
2.4805 -0.045194 -0.03624 -0.04281 -0.067234 0 -0.079846 -0.040437 -0.034918 -0.027052 -0.044189 -0.023481 -17.516 -0.11601 -0.025614 -0.069163 -0.14027 0.031085 0.060362 0.17345 0.019903 -0.09529 -0.021138 0.082053 0.24994 0.0015379 0.00080315 -0.00086704 -3.1182e-07 0.79491 0 0 -0.021874 0 -0.086006 0.21638 0.077444 0 0
2.4844 -0.042498 -0.035321 -0.025076 -0.058551 0 -0.062167 -0.035187 -0.034716 -0.029654 -0.040628 -0.039195 -17.536 -0.1127 -0.02271 -0.071413 -0.1381 0.031196 0.059945 0.17411 0.028534 -0.091487 -0.023044 0.094116 0.24792 0.00015384 0.00083309 -0.0010244 -0.0011541 0.79387 0 0 -0.025008 0 -0.083335 0.20611 0.072765 0 0
2.4883 -0.040307 -0.0381 -0.011567 -0.034338 0 -0.02701 -0.033062 -0.037202 -0.035578 -0.035427 -0.060035 -17.563 -0.10912 -0.017167 -0.074629 -0.13805 0.035017 0.05988 0.1693 0.048666 -0.086572 -0.022649 0.10484 0.24607 -0.001012 0.00040252 -0.0012567 -0.0015376 0.8257 0 0 -0.035811 0 -0.080308 0.19384 0.065139 0 0
2.4922 -0.038275 -0.040734 -0.015806 -0.012996 0 0.0011352 -0.036749 -0.04399 -0.04272 -0.035212 -0.072134 -17.57 -0.1065 -0.011369 -0.078064 -0.13997 0.039762 0.061366 0.16145 0.072001 -0.080495 -0.019117 0.11302 0.24743 -0.0012775 -0.00012939 -0.0013293 -0.00081521 0.89451 0 0 -0.050281 0 -0.077591 0.18341 0.056345 0 0
2.4961 -0.035589 -0.040099 -0.037894 -0.01073 0 0.0020869 -0.044198 -0.052851 -0.049502 -0.043553 -0.068142 -17.55 -0.10577 -0.0070318 -0.080774 -0.14351 0.042597 0.065446 0.15333 0.087933 -0.073173 -0.011776 0.12014 0.25457 -0.00083461 -0.0003117 -0.0010933 0.00027994 0.97813 0 0 -0.060269 0 -0.075479 0.17845 0.048246 0 0
2.5 -0.032245 -0.036555 -0.066962 -0.027808 0 -0.022593 -0.050484 -0.059277 -0.055872 -0.056798 -0.055468 -17.523 -0.10731 -0.0041969 -0.08023 -0.14758 0.042882 0.073447 0.15053 0.091512 -0.064123 0.0006296 0.12862 0.27014 -0.00039345 -6.5197e-05 -0.00070639 0.00066805 1.0523 0 0 -0.06167 0 -0.072957 0.18441 0.044098 0 0
2.5039 -0.029442 -0.033129 -0.088856 -0.049039 0 -0.051879 -0.052103 -0.060197 -0.061667 -0.066505 -0.05049 -17.52 -0.10764 -0.0017827 -0.075162 -0.15013 0.042364 0.082968 0.15552 0.086607 -0.053939 0.015679 0.13869 0.28819 -0.00039586 0.00025067 -0.00047806 -3.2408e-06 1.1106 0 0 -0.059115 0 -0.068001 0.19839 0.044466 0 0
2.5078 -0.028661 -0.032408 -0.092485 -0.057554 0 -0.064614 -0.04941 -0.05612 -0.0649 -0.066493 -0.063625 -17.555 -0.104 0.00097223 -0.066532 -0.15049 0.043422 0.091261 0.16621 0.081922 -0.043631 0.030427 0.14732 0.30249 -0.00064973 0.00022958 -0.00050802 -0.0010109 1.1598 0 0 -0.061375 0 -0.060443 0.21535 0.047728 0 0
2.5117 -0.030267 -0.034315 -0.074734 -0.04914 0 -0.057016 -0.045303 -0.049993 -0.062709 -0.057791 -0.088619 -17.613 -0.094672 0.0036305 -0.055564 -0.1485 0.046939 0.09622 0.18027 0.083494 -0.034156 0.042372 0.14991 0.30842 -0.00068919 -0.00014919 -0.0005589 -0.0012782 1.1939 0 0 -0.071227 0 -0.050802 0.23155 0.052381 0 0
2.5156 -0.03301 -0.036599 -0.044603 -0.034542 0 -0.042528 -0.042238 -0.04453 -0.054305 -0.046923 -0.10561 -17.668 -0.078112 0.005079 -0.044233 -0.14436 0.051539 0.095382 0.19408 0.090005 -0.026813 0.048348 0.14318 0.30068 -0.00035917 -0.00049586 -0.00033902 -0.00043508 1.1805 0 0 -0.080252 0 -0.040323 0.24257 0.056319 0 0
2.5195 -0.034958 -0.037071 -0.021615 -0.028471 0 -0.036334 -0.040734 -0.040655 -0.042474 -0.039679 -0.095721 -17.71 -0.055343 0.0048312 -0.038069 -0.14034 0.054752 0.085382 0.1988 0.094464 -0.024583 0.042176 0.12681 0.27241 4.0823e-05 -0.0004111 0.00011982 0.0008372 1.0775 0 0 -0.075105 0 -0.03413 0.24213 0.055068 0 0
2.5234 -0.034978 -0.035229 -0.023446 -0.035888 0 -0.041001 -0.040017 -0.037805 -0.03158 -0.036619 -0.055703 -17.754 -0.033858 0.0036752 -0.038594 -0.13927 0.055062 0.07039 0.19296 0.09041 -0.026797 0.026909 0.10325 0.23309 0.00013682 9.9386e-05 0.00044078 0.0014853 0.87317 0 0 -0.05031 0 -0.034768 0.23407 0.048517 0 0
2.5273 -0.033358 -0.032071 -0.048987 -0.047877 0 -0.046381 -0.038991 -0.034786 -0.023992 -0.034098 -0.001756 -17.819 -0.017707 0.0029349 -0.045782 -0.14253 0.053028 0.052914 0.17686 0.077221 -0.032875 0.0048177 0.077042 0.1878 -0.00012264 0.00060797 0.00028961 0.0010723 0.60967 0 0 -0.015278 0 -0.043032 0.22092 0.03715 0 0
2.5313 -0.031084 -0.0288 -0.07374 -0.050222 0 -0.041518 -0.03627 -0.030248 -0.018735 -0.028691 0.040079 -17.908 -0.01028 0.0031358 -0.058816 -0.15108 0.050554 0.035614 0.15179 0.060411 -0.041874 -0.021125 0.053942 0.14179 -0.00049243 0.00065382 -0.00025244 9.788e-05 0.36663 0 0 0.011845 0 -0.058909 0.20537 0.021929 0 0
2.5352 -0.028615 -0.025906 -0.067652 -0.036485 0 -0.025511 -0.03022 -0.023221 -0.013645 -0.020189 0.05015 -18.007 -0.016252 0.0035579 -0.075043 -0.16605 0.049101 0.023045 0.12104 0.047254 -0.05173 -0.044827 0.039258 0.10325 -0.0007566 0.00016217 -0.00075212 -0.0005977 0.21379 0 0 0.018267 0 -0.081269 0.19165 0.0050923 0 0
2.5391 -0.025424 -0.02321 -0.023151 -0.013928 0 -0.0076936 -0.020359 -0.014215 -0.0083664 -0.010926 0.027341 -18.095 -0.031258 0.0032101 -0.087509 -0.18435 0.048568 0.018118 0.09287 0.0417 -0.058508 -0.058054 0.03509 0.076812 -0.00090019 -0.00048463 -0.00085935 -0.00066224 0.17107 0 0 0.0058031 0 -0.1034 0.18264 -0.0087457 0 0
2.543 -0.020692 -0.020313 0.033583 0.0025109 0 0.0009668 -0.0091123 -0.0058566 -0.0047205 -0.0033825 -0.010579 -18.169 -0.047305 0.0021359 -0.093008 -0.20238 0.047749 0.019245 0.070831 0.042489 -0.060748 -0.059371 0.038189 0.059445 -0.00094977 -0.00076501 -0.00063426 -0.00044492 0.20432 0 0 -0.012412 0 -0.12089 0.17716 -0.017548 0 0
2.5469 -0.014393 -0.016821 0.062598 0.0025808 0 -0.003656 -0.0012459 -0.001464 -0.0042331 0.0010471 -0.038568 -18.24 -0.05912 0.0014854 -0.090071 -0.21796 0.045557 0.02507 0.056335 0.045178 -0.057829 -0.048523 0.041073 0.048738 -0.00078494 -0.00043246 -0.00041891 -0.00045921 0.25317 0 0 -0.023373 0 -0.13139 0.17413 -0.020131 0 0
2.5508 -0.007702 -0.012417 0.045382 -0.011107 0 -0.016687 -0.00020614 -0.0020368 -0.0059297 0.0018403 -0.040315 -18.321 -0.061406 0.0021211 -0.078039 -0.22903 0.041629 0.03369 0.049872 0.045718 -0.049612 -0.026401 0.036748 0.041504 -0.00026313 0.0003091 -0.00042697 -0.00075749 0.26483 0 0 -0.022819 0 -0.13319 0.1721 -0.015723 0 0
2.5547 -0.002369 -0.0071563 0.0020646 -0.025461 0 -0.027936 -0.0045175 -0.0046663 -0.0070616 -0.00063005 -0.017934 -18.412 -0.045178 0.0032964 -0.057748 -0.23225 0.035986 0.040902 0.05018 0.042785 -0.037168 0.002972 0.023727 0.031823 0.00045811 0.0009732 -0.00052991 -0.00091075 0.2136 0 0 -0.014688 0 -0.12445 0.16856 -0.0029054 0 0
2.5586 0.00039648 -0.0018795 -0.026685 -0.027328 0 -0.027793 -0.0083854 -0.0047896 -0.0058584 -0.0043 0.011311 -18.51 -0.0187 0.0031143 -0.037265 -0.23117 0.02877 0.044366 0.050332 0.03781 -0.025598 0.029614 0.0069829 0.017827 0.00086972 0.0011405 -0.00046576 -0.00056686 0.10494 0 0 -0.0047882 0 -0.11206 0.16339 0.013389 0 0
2.5625 0.00070071 0.0019473 -0.016192 -0.013411 0 -0.012695 -0.0067 -0.00070328 -0.0030568 -0.0055939 0.028566 -18.608 0.012553 0.00061533 -0.020003 -0.22779 0.020842 0.043814 0.04767 0.033518 -0.017292 0.04977 -0.0061619 0.00013155 0.00054384 0.00073111 -0.0001929 8.8708e-05 -0.028702 0 0 0.0037117 0 -0.098941 0.15705 0.030935 0 0
2.5664 -5.7115e-05 0.0032704 0.021715 0.0077435 0 0.011679 0.00029805 0.0043713 -0.00056487 -0.0019071 0.026634 -18.704 0.043324 -0.0026531 -0.0086091 -0.22393 0.014381 0.039368 0.040177 0.03218 -0.014172 0.060792 -0.011588 -0.020304 -0.00034472 3.1302e-05 4.8535e-05 0.00051218 -0.13959 0 0 0.0098192 0 -0.087469 0.15001 0.047651 0 0
2.5703 5.9914e-05 0.002622 0.052129 0.022547 0 0.032063 0.0075488 0.0054485 0.00089045 0.0054655 0.012741 -18.795 0.065904 -0.0035674 -0.0061979 -0.2221 0.011953 0.031597 0.025564 0.034291 -0.018804 0.059929 -0.010553 -0.041569 -0.0010241 -0.00051666 4.3114e-05 0.00041723 -0.18718 0 0 0.012487 0 -0.080344 0.14277 0.060539 0 0
2.5742 0.0024539 0.0021783 0.04964 0.022425 0 0.035487 0.010403 0.0013464 0.0021984 0.011581 -0.00029887 -18.875 0.075607 -0.00035609 -0.011662 -0.22383 0.014127 0.022587 0.0043934 0.038113 -0.030724 0.050505 -0.0071604 -0.061257 -0.00077207 -0.00061278 -0.00010061 0.00011487 -0.16381 0 0 0.010686 0 -0.077753 0.1348 0.066941 0 0
2.5781 0.0071834 0.0043314 0.019393 0.0097695 0 0.019454 0.0090179 -0.0033162 0.0040165 0.012163 -0.005672 -18.944 0.078045 0.0052979 -0.020138 -0.22768 0.018068 0.013499 -0.020257 0.040612 -0.04595 0.039187 -0.0043379 -0.079571 0.00039251 -0.00028461 -3.748e-05 0.00016825 -0.10364 0 0 0.0053616 0 -0.077004 0.12515 0.068106 0 0
2.582 0.012957 0.009886 -0.0098699 -0.0040979 0 -0.0041307 0.0074286 -0.0023107 0.0052728 0.0081033 -0.0063389 -19.008 0.077483 0.0093476 -0.02913 -0.23256 0.019392 0.004388 -0.047099 0.039616 -0.062327 0.029308 -0.002428 -0.097025 0.0016782 0.00016833 0.00041123 0.00073108 -0.062303 0 0 -0.00022915 0 -0.076602 0.11322 0.065009 0 0
2.5859 0.018061 0.01751 -0.010781 -0.0070879 0 -0.016667 0.0088151 0.0059016 0.0043284 0.0051725 -0.0086864 -19.087 0.078774 0.0089253 -0.03627 -0.23723 0.01621 -0.0049592 -0.074912 0.035667 -0.0777 0.02388 -0.0011346 -0.1143 0.0022061 0.0004295 0.00099226 0.0013164 -0.080762 0 0 -0.0030291 0 -0.075071 0.098632 0.059052 0 0
2.5898 0.021659 0.024946 0.022295 0.005362 0 -0.0072803 0.012585 0.016502 0.0017538 0.0086548 -0.013693 -19.192 0.090897 0.0049278 -0.038471 -0.23952 0.011241 -0.0161 -0.10239 0.031417 -0.088911 0.02683 -0.001925 -0.13225 0.0017439 0.00041514 0.0012126 0.0012846 -0.16439 0 0 -0.0024838 0 -0.070295 0.081742 0.053834 0 0
2.5938 0.02446 0.030852 0.071309 0.027636 0 0.018586 0.016375 0.023302 0.0013241 0.018206 -0.015028 -19.313 0.11253 0.00093855 -0.037554 -0.23945 0.0090556 -0.029943 -0.12876 0.028407 -0.097069 0.03464 -0.0079259 -0.14975 0.00079821 0.00030312 0.00080905 0.00054242 -0.29467 0 0 0.00049766 0 -0.063043 0.065972 0.053408 0 0
2.5977 0.028203 0.035604 0.1083 0.048508 0 0.044544 0.020062 0.02519 0.0074591 0.028396 -0.0056542 -19.424 0.13898 -0.00057336 -0.035514 -0.23773 0.010686 -0.046523 -0.15356 0.024088 -0.1041 0.044257 -0.021524 -0.1654 5.9422e-05 0.00031328 7.5539e-06 -0.00030651 -0.45707 0 0 0.0065541 0 -0.054194 0.053235 0.059249 0 0
2.6016 0.034385 0.040545 0.11361 0.059274 0 0.057607 0.026537 0.027138 0.021259 0.034464 0.014443 -19.504 0.16571 -0.00090599 -0.033992 -0.23497 0.011415 -0.065695 -0.17626 0.012845 -0.11179 0.053212 -0.04242 -0.1781 -0.00018668 0.00045301 -0.00068902 -0.0005406 -0.65263 0 0 0.018322 0 -0.04443 0.044703 0.072208 0 0
2.6055 0.043309 0.04664 0.088362 0.05936 0 0.057912 0.038121 0.0347 0.039091 0.037188 0.037471 -19.554 0.18563 -0.0037373 -0.035163 -0.23202 0.0049872 -0.087061 -0.1959 -0.0087456 -0.12277 0.058289 -0.06809 -0.18641 -0.00013055 0.00049596 -0.00095288 -2.365e-05 -0.88155 0 0 0.03667 0 -0.03456 0.041421 0.093011 0 0
2.6094 0.054072 0.053853 0.054661 0.055532 0 0.055437 0.053003 0.048048 0.055271 0.041787 0.054424 -19.595 0.1895 -0.010947 -0.041162 -0.22974 -0.0094452 -0.10896 -0.21121 -0.037097 -0.14022 0.055902 -0.095778 -0.19098 -5.9637e-05 0.00023919 -0.00086574 0.00069964 -1.1218 0 0 0.056934 0 -0.025634 0.041057 0.11916 0 0
2.6133 0.06511 0.061559 0.041737 0.055968 0 0.05875 0.066261 0.061979 0.066323 0.052248 0.06208 -19.647 0.18128 -0.02 -0.050543 -0.2281 -0.025231 -0.12983 -0.22368 -0.06285 -0.16234 0.047453 -0.12382 -0.19607 -3.2663e-05 -0.00021776 -0.00074358 0.00098782 -1.3339 0 0 0.070775 0 -0.018116 0.038746 0.14493 0 0
2.6172 0.074561 0.069176 0.0641 0.064176 0 0.06792 0.07458 0.071712 0.072966 0.067233 0.064107 -19.708 0.1644 -0.025927 -0.062564 -0.22725 -0.03431 -0.14899 -0.23436 -0.078447 -0.18774 0.033322 -0.15144 -0.20441 6.2505e-05 -0.00049102 -0.00078894 0.00071833 -1.4941 0 0 0.073497 0 -0.012625 0.032007 0.16717 0 0
2.6211 0.080459 0.07625 0.1073 0.077214 0 0.077464 0.079273 0.077851 0.078446 0.081599 0.066836 -19.755 0.14311 -0.026245 -0.076389 -0.22744 -0.036114 -0.16591 -0.24451 -0.085464 -0.21475 0.01403 -0.17816 -0.21847 0.00023866 -0.00026417 -0.00093574 0.0002949 -1.6199 0 0 0.069845 0 -0.0098323 0.018879 0.18296 0 0
2.625 0.081445 0.082188 0.13614 0.088649 0 0.083655 0.084176 0.085008 0.085416 0.091343 0.075092 -19.77 0.12563 -0.023917 -0.091005 -0.23024 -0.039881 -0.17966 -0.2568 -0.094079 -0.24 -0.010683 -0.20395 -0.24225 0.00031555 0.0003542 -0.00098915 0.00010791 -1.7593 0 0 0.071574 0 -0.011849 -0.0026457 0.18703 0 0
2.6289 0.078174 0.086417 0.12325 0.093212 0 0.087126 0.091034 0.095747 0.094339 0.09654 0.091212 -19.76 0.11696 -0.025039 -0.10535 -0.23756 -0.056812 -0.19091 -0.27282 -0.11408 -0.26096 -0.038872 -0.22943 -0.2721 0.00011997 0.00085498 -0.00084696 0.00010256 -1.9468 0 0 0.087858 0 -0.018751 -0.026788 0.18093 0 0
2.6328 0.074259 0.089208 0.074983 0.089913 0 0.089295 0.097921 0.10685 0.10421 0.099859 0.11512 -19.749 0.11519 -0.033146 -0.11892 -0.25011 -0.088838 -0.2002 -0.29181 -0.14541 -0.27763 -0.068624 -0.25485 -0.30291 -0.00028208 0.00077174 -0.00056219 -6.0893e-05 -2.1705 0 0 0.11693 0 -0.029201 -0.048303 0.16815 0 0
2.6367 0.075085 0.092318 0.029613 0.082644 0 0.089433 0.10239 0.11239 0.11396 0.10339 0.14253 -19.762 0.11797 -0.045551 -0.13107 -0.26815 -0.12497 -0.20772 -0.31275 -0.17741 -0.29014 -0.098128 -0.27807 -0.33075 -0.00061035 0.00014432 -0.00024034 -0.00048738 -2.3795 0 0 0.14643 0 -0.041884 -0.063487 0.1512 0 0
2.6406 0.084524 0.098413 0.02659 0.07893 0 0.087493 0.10521 0.11049 0.12274 0.10756 0.16305 -19.795 0.12155 -0.055407 -0.14086 -0.29166 -0.1494 -0.21352 -0.33387 -0.19777 -0.29889 -0.12487 -0.29419 -0.35086 -0.00062497 -0.00046377 5.3027e-05 -0.00082641 -2.5257 0 0 0.16187 0 -0.054855 -0.068258 0.13317 0 0
2.6445 0.10193 0.10929 0.073653 0.087044 0 0.088752 0.10993 0.10642 0.12938 0.11255 0.16346 -19.824 0.11862 -0.057699 -0.14512 -0.31777 -0.15425 -0.21705 -0.35041 -0.20268 -0.30436 -0.14212 -0.2985 -0.35675 -0.00033126 -0.0004564 0.00026582 -0.00065333 -2.598 0 0 0.15605 0 -0.063319 -0.058325 0.11885 0 0
2.6484 0.12225 0.12429 0.14165 0.11136 0 0.10205 0.11862 0.10829 0.13236 0.11918 0.13736 -19.817 0.10948 -0.053598 -0.14377 -0.34101 -0.14537 -0.21876 -0.361 -0.19872 -0.30777 -0.14957 -0.29132 -0.35456 5.3598e-05 0.00023249 0.00029555 -2.9361e-05 -2.6243 0 0 0.13274 0 -0.066434 -0.041188 0.10819 0 0
2.6523 0.13951 0.14031 0.19023 0.14755 0 0.13065 0.12916 0.11938 0.13115 0.12771 0.093978 -19.766 0.095883 -0.049186 -0.13694 -0.35889 -0.13646 -0.21867 -0.36533 -0.19571 -0.30899 -0.14793 -0.28009 -0.34857 0.00028514 0.0010373 2.5932e-05 0.00043411 -2.6464 0 0 0.10386 0 -0.064849 -0.020583 0.099951 0 0
2.6563 0.15078 0.15361 0.19875 0.18194 0 0.16518 0.13757 0.13482 0.12775 0.13651 0.056346 -19.681 0.079957 -0.049933 -0.12536 -0.36964 -0.13769 -0.21691 -0.36359 -0.19836 -0.30793 -0.1391 -0.27609 -0.34341 0.00022847 0.0012337 -0.00053742 0.00014939 -2.6992 0 0 0.083618 0 -0.059986 -9.0886e-05 0.092361 0 0
2.6602 0.15716 0.1619 0.17549 0.19826 0 0.18841 0.1427 0.14596 0.12651 0.1432 0.047146 -19.58 0.065511 -0.056215 -0.11133 -0.3717 -0.14921 -0.21373 -0.35643 -0.20515 -0.30427 -0.1287 -0.28762 -0.34725 -0.00011695 0.00056123 -0.0011819 -0.00082034 -2.8052 0 0 0.08263 0 -0.055975 0.015504 0.081283 0 0
2.6641 0.16126 0.16521 0.14333 0.18931 0 0.1896 0.14745 0.14844 0.13171 0.14762 0.072666 -19.469 0.053239 -0.063834 -0.10185 -0.37111 -0.16405 -0.21074 -0.34752 -0.21384 -0.30046 -0.12966 -0.3152 -0.36416 -0.00062504 -0.00056325 -0.001575 -0.0017644 -2.9752 0 0 0.10348 0 -0.059922 0.025645 0.062438 0 0
2.668 0.16405 0.16507 0.12173 0.16423 0 0.17449 0.15481 0.1462 0.14455 0.1528 0.11877 -19.335 0.038752 -0.068562 -0.10103 -0.37433 -0.17577 -0.20944 -0.33895 -0.22599 -0.29975 -0.14806 -0.35247 -0.38966 -0.0010491 -0.0014143 -0.0014755 -0.0019855 -3.2022 0 0 0.13893 0 -0.073533 0.033517 0.03635 0 0
2.6719 0.16442 0.16313 0.12043 0.14341 0 0.16018 0.16348 0.14781 0.16194 0.16179 0.16263 -19.162 0.017648 -0.07012 -0.11142 -0.38537 -0.18324 -0.21104 -0.33152 -0.24499 -0.30492 -0.1873 -0.3914 -0.41952 -0.0011118 -0.0015525 -0.00090736 -0.0014481 -3.4521 0 0 0.175 0 -0.096925 0.041129 0.0041385 0 0
2.6758 0.16143 0.16038 0.1408 0.14285 0 0.15913 0.16871 0.15845 0.17832 0.17363 0.18976 -18.944 -0.015127 -0.071987 -0.13485 -0.40784 -0.18942 -0.21673 -0.32571 -0.27037 -0.31887 -0.24923 -0.42693 -0.44829 -0.00071508 -0.0011188 -0.00017075 -0.00076169 -3.6718 0 0 0.19879 0 -0.12902 0.050553 -0.032182 0 0
2.6797 0.15647 0.15734 0.17387 0.16063 0 0.16805 0.16778 0.17499 0.18923 0.18338 0.20172 -18.689 -0.071076 -0.077702 -0.17301 -0.44555 -0.19742 -0.22959 -0.32156 -0.29605 -0.34857 -0.33306 -0.45746 -0.46186 -0.00010206 -0.00062198 0.00030644 -0.00055571 -3.8177 0 0 0.20649 0 -0.16294 0.062812 -0.065243 0 0
2.6836 0.15266 0.15471 0.19749 0.17833 0 0.17262 0.16401 0.18853 0.19396 0.18687 0.20933 -18.414 -0.14002 -0.087511 -0.21386 -0.48603 -0.20812 -0.24692 -0.31819 -0.31538 -0.38768 -0.41711 -0.48235 -0.45868 0.00026676 -0.00047332 0.00019646 -0.00091119 -3.8831 0 0 0.20469 0 -0.18788 0.072904 -0.088573 0 0
2.6875 0.15234 0.15351 0.18674 0.17753 0 0.16268 0.16394 0.19206 0.19509 0.18517 0.21978 -18.126 -0.21325 -0.098346 -0.25073 -0.52109 -0.22034 -0.26685 -0.31587 -0.32728 -0.43166 -0.49008 -0.49976 -0.44002 0.00010319 -0.00069759 -0.00052022 -0.0013994 -3.8985 0 0 0.20345 0 -0.19888 0.076911 -0.099145 0 0
2.6914 0.15533 0.15464 0.1386 0.15718 0 0.14267 0.17066 0.18647 0.19542 0.18322 0.23018 -17.823 -0.2812 -0.10668 -0.27744 -0.54299 -0.23171 -0.28717 -0.31503 -0.33609 -0.47541 -0.54201 -0.50728 -0.4085 -0.00040911 -0.0010148 -0.0014767 -0.0016015 -3.9024 0 0 0.20694 0 -0.19248 0.071491 -0.094955 0 0
2.6953 0.15987 0.15839 0.086903 0.13556 0 0.12777 0.18036 0.17947 0.1951 0.18414 0.2319 -17.494 -0.32643 -0.11121 -0.28433 -0.53918 -0.23897 -0.30381 -0.31694 -0.34487 -0.50979 -0.55794 -0.50396 -0.36961 -0.00075335 -0.0011331 -0.0020729 -0.0015146 -3.9096 0 0 0.21057 0 -0.16444 0.051571 -0.073279 0 0
2.6992 0.16483 0.16424 0.081877 0.1344 0 0.13078 0.18617 0.17841 0.19168 0.1856 0.2195 -17.137 -0.33055 -0.11312 -0.26661 -0.50383 -0.23913 -0.31094 -0.3226 -0.35033 -0.52349 -0.53386 -0.49134 -0.336 -0.00057185 -0.00095975 -0.0018497 -0.001457 -3.906 0 0 0.20672 0 -0.12123 0.018952 -0.038831 0 0
2.7031 0.17051 0.17122 0.14323 0.15946 0 0.15244 0.18502 0.18342 0.18326 0.18296 0.19547 -16.757 -0.30026 -0.11423 -0.2329 -0.44936 -0.23195 -0.30837 -0.33044 -0.346 -0.51782 -0.48623 -0.47261 -0.31306 -1.8893e-05 -0.00059367 -0.00086181 -0.0016664 -3.8717 0 0 0.19299 0 -0.075508 -0.016826 -0.00082252 0 0
2.707 0.17741 0.17841 0.23216 0.19531 0 0.18242 0.18029 0.1874 0.17148 0.17547 0.16802 -16.36 -0.24142 -0.11532 -0.18884 -0.3844 -0.22168 -0.29641 -0.33901 -0.33098 -0.49437 -0.42502 -0.45119 -0.30252 0.00041205 -0.00019649 0.00027725 -0.0020714 -3.8062 0 0 0.17452 0 -0.034526 -0.04946 0.035603 0 0
2.7109 0.18479 0.18542 0.27909 0.21869 0 0.20752 0.17772 0.18321 0.16121 0.16812 0.14559 -15.947 -0.16277 -0.116 -0.14113 -0.31906 -0.21503 -0.27622 -0.34653 -0.31388 -0.4563 -0.36137 -0.43027 -0.30472 0.00041791 0.00010018 0.00081098 -0.0024324 -3.7331 0 0 0.15894 0 -0.0052431 -0.072484 0.065414 0 0
2.7148 0.19122 0.19246 0.24857 0.21766 0 0.21921 0.17969 0.17141 0.15673 0.16653 0.13296 -15.513 -0.085437 -0.11576 -0.10392 -0.27537 -0.2158 -0.25189 -0.34874 -0.30616 -0.41206 -0.31681 -0.4131 -0.31788 0.00020453 0.00020735 0.00043689 -0.0026037 -3.6845 0 0 0.15015 0 1.0346e-05 -0.073621 0.07934 0 0
2.7188 0.19642 0.20004 0.17775 0.19957 0 0.2164 0.18414 0.16085 0.15815 0.17084 0.13009 -15.053 -0.030978 -0.11467 -0.08446 -0.26063 -0.22118 -0.23227 -0.34555 -0.31092 -0.37594 -0.29862 -0.40273 -0.3323 0.00024724 8.1156e-05 -0.00043224 -0.0025883 -3.6814 0 0 0.14708 0 -0.012929 -0.058098 0.07958 0 0
2.7227 0.20201 0.20832 0.14422 0.18276 0 0.20465 0.18839 0.16113 0.16194 0.17612 0.13275 -14.563 -0.0045803 -0.1131 -0.083027 -0.27276 -0.2243 -0.22155 -0.33916 -0.31935 -0.35351 -0.30543 -0.40113 -0.34477 0.00075865 -0.00023825 -0.0010184 -0.0023902 -3.7282 0 0 0.14724 0 -0.037831 -0.032928 0.069452 0 0
2.7266 0.20991 0.21664 0.19051 0.1814 0 0.19369 0.1927 0.17384 0.16521 0.17912 0.13504 -14.042 -0.0081558 -0.11118 -0.098853 -0.30844 -0.22161 -0.22265 -0.3322 -0.31971 -0.34844 -0.33504 -0.4087 -0.35394 0.0014465 -0.00060684 -0.00085638 -0.0019455 -3.8205 0 0 0.14975 0 -0.069232 -0.0046181 0.052003 0 0
2.7305 0.21995 0.2239 0.28115 0.19702 0 0.1929 0.19944 0.19143 0.16922 0.18316 0.13427 -13.488 -0.04135 -0.10916 -0.12982 -0.36142 -0.21789 -0.23902 -0.32949 -0.31061 -0.36455 -0.3836 -0.42546 -0.36 0.0018102 -0.00085613 -0.00018016 -0.0012854 -3.9583 0 0 0.15507 0 -0.09958 0.0172 0.031534 0 0
2.7344 0.22986 0.22957 0.33803 0.22137 0 0.2056 0.20962 0.2051 0.17826 0.19463 0.13553 -12.891 -0.090284 -0.10824 -0.16677 -0.41511 -0.22344 -0.27002 -0.34046 -0.30468 -0.40023 -0.44045 -0.45255 -0.36957 0.0016271 -0.0009452 0.0003402 -0.0007189 -4.1544 0 0 0.16366 0 -0.11801 0.019403 0.015391 0 0
2.7383 0.23752 0.23456 0.31841 0.24421 0 0.22627 0.22165 0.2137 0.1951 0.21483 0.15048 -12.248 -0.13706 -0.11084 -0.20049 -0.45916 -0.24533 -0.30661 -0.36532 -0.31854 -0.44433 -0.49636 -0.49221 -0.38808 0.0010971 -0.0010425 0.00024569 -0.00072121 -4.432 0 0 0.17681 0 -0.12438 0.0051814 0.0055845 0 0
2.7422 0.24323 0.24064 0.25464 0.25877 0 0.24467 0.23388 0.22417 0.21807 0.23696 0.18837 -11.565 -0.17495 -0.11925 -0.22748 -0.49099 -0.28095 -0.34421 -0.40336 -0.35839 -0.49215 -0.54872 -0.54534 -0.41825 0.00053923 -0.0014208 -0.0003114 -0.0015378 -4.8078 0 0 0.19809 0 -0.11958 -0.021936 0.0022791 0 0
2.7461 0.24904 0.24874 0.21596 0.26285 0 0.2546 0.24719 0.243 0.24314 0.25285 0.24534 -10.855 -0.19895 -0.13356 -0.24519 -0.5099 -0.31988 -0.37837 -0.45263 -0.41501 -0.53931 -0.59585 -0.60884 -0.46177 3.7369e-05 -0.0022193 -0.00077373 -0.0028977 -5.2671 0 0 0.23109 0 -0.10552 -0.057034 0.0049319 0 0
2.75 0.25605 0.25755 0.23603 0.25892 0 0.2593 0.26361 0.26786 0.26804 0.26215 0.30284 -10.127 -0.20449 -0.15071 -0.25093 -0.51865 -0.35205 -0.4019 -0.50753 -0.47204 -0.57991 -0.6367 -0.67568 -0.51994 -0.00055418 -0.0032748 -0.00073552 -0.004184 -5.749 0 0 0.27354 0 -0.086269 -0.089403 0.011675 0 0
2.7539 0.2629 0.26436 0.28419 0.254 0 0.2673 0.28238 0.289 0.29302 0.27297 0.33937 -9.3704 -0.20065 -0.16611 -0.25024 -0.52839 -0.37432 -0.41467 -0.55624 -0.51854 -0.61263 -0.67347 -0.73822 -0.58231 -0.0013067 -0.0041886 -0.00027645 -0.0049428 -6.1643 0 0 0.31439 0 -0.069455 -0.10906 0.01783 0 0
2.7578 0.26749 0.26765 0.30713 0.25685 0 0.28263 0.29837 0.29905 0.31692 0.29206 0.34707 -8.5641 -0.19377 -0.17672 -0.24725 -0.54324 -0.3901 -0.41987 -0.59393 -0.55385 -0.63848 -0.7065 -0.79202 -0.64109 -0.0020305 -0.0045977 0.00021341 -0.005235 -6.4439 0 0 0.33986 0 -0.057873 -0.11568 0.021748 0 0
2.7617 0.27003 0.26906 0.28913 0.27135 0 0.29955 0.30599 0.30063 0.33395 0.31527 0.33794 -7.6949 -0.18731 -0.18315 -0.2444 -0.56445 -0.40399 -0.41995 -0.61799 -0.58257 -0.65782 -0.73522 -0.83672 -0.69088 -0.0024465 -0.0044357 0.00045732 -0.0054816 -6.5825 0 0 0.34489 0 -0.053095 -0.11044 0.022741 0 0
2.7656 0.27351 0.27231 0.26288 0.29132 0 0.30768 0.30454 0.30297 0.33708 0.32971 0.33324 -6.7708 -0.18423 -0.18876 -0.24405 -0.59168 -0.41746 -0.41811 -0.62655 -0.60703 -0.67091 -0.75823 -0.87358 -0.72575 -0.0024926 -0.0039733 0.00049324 -0.0059792 -6.6372 0 0 0.33829 0 -0.05635 -0.096442 0.020563 0 0
2.7695 0.28057 0.27954 0.26375 0.3039 0 0.30208 0.29922 0.3112 0.32617 0.32635 0.3451 -5.8142 -0.18529 -0.19647 -0.24794 -0.61744 -0.42903 -0.41954 -0.62158 -0.62554 -0.67701 -0.77179 -0.90234 -0.7387 -0.0023756 -0.0036142 0.00049246 -0.0065942 -6.676 0 0 0.33465 0 -0.06823 -0.083703 0.016241 0 0
2.7734 0.29002 0.28868 0.28661 0.30092 0 0.28782 0.29619 0.32067 0.31175 0.3099 0.36713 -4.8395 -0.18725 -0.20606 -0.25367 -0.63456 -0.43712 -0.4249 -0.61398 -0.63649 -0.67861 -0.77861 -0.92055 -0.739 -0.0023097 -0.0036131 0.00047475 -0.0069299 -6.7217 0 0 0.34002 0 -0.084119 -0.079266 0.011643 0 0
2.7773 0.29698 0.29495 0.29744 0.28794 0 0.2749 0.29703 0.32294 0.30778 0.29507 0.38169 -3.8382 -0.18909 -0.21429 -0.25993 -0.64044 -0.44152 -0.43344 -0.60788 -0.64153 -0.67647 -0.78018 -0.92561 -0.73105 -0.0022794 -0.003929 0.00027278 -0.0067551 -6.7447 0 0 0.34653 0 -0.10219 -0.08469 0.0068931 0 0
2.7813 0.29714 0.29555 0.28352 0.28033 0 0.27019 0.29849 0.31637 0.3186 0.29288 0.37578 -2.7876 -0.19019 -0.21791 -0.26547 -0.63384 -0.44255 -0.44395 -0.60648 -0.64372 -0.67148 -0.77824 -0.91714 -0.71924 -0.0021236 -0.0042997 -0.00023381 -0.0062334 -6.7093 0 0 0.34213 0 -0.1206 -0.10014 0.0018127 0 0
2.7852 0.29102 0.29292 0.27661 0.28837 0 0.27479 0.29723 0.30849 0.33314 0.30141 0.35042 -1.6741 -0.19078 -0.21661 -0.26845 -0.61468 -0.44031 -0.4535 -0.6126 -0.64338 -0.66482 -0.77541 -0.89733 -0.7095 -0.0018133 -0.004449 -0.00091392 -0.0057452 -6.6197 0 0 0.32487 0 -0.1364 -0.12341 -0.0049768 0 0
2.7891 0.28392 0.29254 0.31593 0.30616 0 0.28706 0.2938 0.30657 0.33425 0.30979 0.31683 -0.50511 -0.1923 -0.21336 -0.26838 -0.59206 -0.43553 -0.45843 -0.62157 -0.63758 -0.65823 -0.77345 -0.86955 -0.7046 -0.001538 -0.0042639 -0.0014542 -0.0055305 -6.5136 0 0 0.3054 0 -0.14667 -0.14471 -0.01508 0 0
2.793 0.28183 0.29685 0.3919 0.31657 0 0.30468 0.29134 0.30764 0.31518 0.30965 0.28638 0.70166 -0.1944 -0.21175 -0.26601 -0.57222 -0.43058 -0.45825 -0.6278 -0.62423 -0.65164 -0.77078 -0.83708 -0.70177 -0.0014679 -0.0038305 -0.0016165 -0.0055249 -6.4115 0 0 0.29459 0 -0.15085 -0.15841 -0.027885 0 0
2.7969 0.28708 0.30124 0.44041 0.30857 0 0.32204 0.29096 0.30111 0.2868 0.30144 0.26503 1.9399 -0.1959 -0.21299 -0.2617 -0.5579 -0.42832 -0.45287 -0.62776 -0.60591 -0.6443 -0.76533 -0.80318 -0.69835 -0.0015047 -0.0033385 -0.0014013 -0.0055107 -6.2861 0 0 0.29074 0 -0.14849 -0.16149 -0.042304 0 0
2.8008 0.29742 0.29722 0.40215 0.28911 0 0.32827 0.29004 0.28267 0.26747 0.29012 0.2548 3.2207 -0.19509 -0.21523 -0.25582 -0.55086 -0.42921 -0.44271 -0.61825 -0.58842 -0.63511 -0.75449 -0.77156 -0.69109 -0.0013823 -0.0029505 -0.00098001 -0.0053738 -6.0976 0 0 0.28209 0 -0.13944 -0.15183 -0.05669 0 0
2.8047 0.30833 0.28073 0.28563 0.2765 0 0.31319 0.28573 0.26355 0.2656 0.27818 0.2563 4.5555 -0.18575 -0.21568 -0.24852 -0.54993 -0.43027 -0.42906 -0.59493 -0.57551 -0.62014 -0.73115 -0.7458 -0.67313 -0.001041 -0.0027311 -0.00053445 -0.0052048 -5.861 0 0 0.26251 0 -0.12347 -0.12686 -0.064888 0 0
2.8086 0.31575 0.2578 0.16395 0.28201 0 0.27859 0.27971 0.26226 0.27268 0.26515 0.26698 5.9379 -0.16859 -0.21336 -0.24074 -0.54743 -0.4278 -0.41579 -0.56672 -0.56595 -0.60033 -0.69922 -0.72795 -0.64851 -0.00079601 -0.0026665 -0.00020212 -0.0051919 -5.6666 0 0 0.24154 0 -0.10592 -0.096516 -0.064674 0 0
2.8125 0.31721 0.24151 0.10825 0.29911 0 0.24259 0.278 0.28512 0.2738 0.25333 0.27856 7.3461 -0.14555 -0.20976 -0.23314 -0.54062 -0.42163 -0.40453 -0.53875 -0.55617 -0.57742 -0.66234 -0.71794 -0.62136 -0.0010192 -0.0027297 -0.0001283 -0.0054508 -5.6153 0 0 0.23551 0 -0.089262 -0.065093 -0.055569 0 0
2.8164 0.31215 0.24193 0.12981 0.31215 0 0.22865 0.28537 0.31679 0.26381 0.25003 0.28059 8.768 -0.11952 -0.20702 -0.22654 -0.52794 -0.41599 -0.39673 -0.516 -0.54543 -0.55382 -0.62494 -0.71498 -0.59638 -0.0016506 -0.0029205 -0.00045763 -0.005936 -5.727 0 0 0.24831 0 -0.075742 -0.036577 -0.038051 0 0
2.8203 0.30223 0.25793 0.19036 0.31443 0 0.24675 0.29983 0.3329 0.25189 0.26083 0.27048 10.219 -0.09678 -0.20574 -0.22271 -0.50905 -0.41539 -0.39469 -0.50626 -0.53738 -0.53476 -0.59562 -0.71988 -0.58242 -0.0021396 -0.0032438 -0.0011914 -0.0064531 -5.92 0 0 0.26478 0 -0.068677 -0.016602 -0.013928 0 0
2.8242 0.2913 0.27811 0.25891 0.31498 0 0.28427 0.31307 0.32357 0.25049 0.28086 0.25989 11.732 -0.087567 -0.20469 -0.22441 -0.49072 -0.41997 -0.39984 -0.51431 -0.53659 -0.52836 -0.58578 -0.73555 -0.58871 -0.0019758 -0.0036554 -0.0020688 -0.0067425 -6.0876 0 0 0.26654 0 -0.069508 -0.0090149 0.008793 0 0
2.8281 0.28345 0.29004 0.34126 0.32548 0 0.316 0.31672 0.30283 0.26201 0.2957 0.26836 13.322 -0.092776 -0.20259 -0.23173 -0.47886 -0.42537 -0.4106 -0.5348 -0.54422 -0.53488 -0.59499 -0.76445 -0.61166 -0.0012713 -0.0040435 -0.0026791 -0.0066224 -6.195 0 0 0.25444 0 -0.075443 -0.011039 0.024519 0 0
2.832 0.27972 0.2891 0.44654 0.34186 0 0.32395 0.30864 0.29322 0.27813 0.29365 0.30676 14.974 -0.11165 -0.19994 -0.24465 -0.47617 -0.42783 -0.4261 -0.56405 -0.55801 -0.55346 -0.6221 -0.80485 -0.6477 -0.000724 -0.0042888 -0.0027699 -0.0061602 -6.2911 0 0 0.25146 0 -0.084753 -0.021023 0.03049 0 0
2.8359 0.27678 0.27945 0.53846 0.34282 0 0.30794 0.29376 0.30152 0.2911 0.27725 0.36501 16.653 -0.14188 -0.19896 -0.26265 -0.48435 -0.42861 -0.44514 -0.5975 -0.57564 -0.58191 -0.66434 -0.84897 -0.69159 -0.00094498 -0.0043651 -0.0024625 -0.0057326 -6.4231 0 0 0.27963 0 -0.095424 -0.036742 0.024816 0 0
2.8398 0.26965 0.26771 0.54539 0.31027 0 0.27979 0.27974 0.31203 0.30205 0.26118 0.41625 18.346 -0.17534 -0.20161 -0.2836 -0.50259 -0.43261 -0.46474 -0.62503 -0.59647 -0.61226 -0.71363 -0.8851 -0.72919 -0.0018517 -0.0043854 -0.0021388 -0.0058267 -6.5489 0 0 0.33383 0 -0.10361 -0.053575 0.0059924 0 0
2.8438 0.25655 0.25643 0.43492 0.25193 0 0.25065 0.27159 0.30507 0.31582 0.25803 0.43444 20.07 -0.19957 -0.20771 -0.30178 -0.51877 -0.44199 -0.48025 -0.63969 -0.61893 -0.63219 -0.75486 -0.90222 -0.74833 -0.0027805 -0.0045256 -0.0020951 -0.0066413 -6.551 0 0 0.38096 0 -0.10759 -0.065623 -0.016154 0 0
2.8477 0.24085 0.24382 0.27234 0.20099 0 0.22607 0.26923 0.28029 0.32932 0.26667 0.41075 21.854 -0.21021 -0.21477 -0.31402 -0.52586 -0.45174 -0.48923 -0.63949 -0.63669 -0.63662 -0.78151 -0.89434 -0.74578 -0.0031846 -0.0048663 -0.0023061 -0.00782 -6.3445 0 0 0.3876 0 -0.10747 -0.070547 -0.035784 0 0
2.8516 0.22757 0.22855 0.1838 0.18968 0 0.20995 0.26846 0.25838 0.32955 0.2748 0.35652 23.7 -0.20479 -0.21972 -0.31784 -0.51861 -0.45226 -0.48967 -0.62322 -0.63967 -0.6223 -0.7889 -0.86218 -0.72015 -0.0031439 -0.0052863 -0.0025196 -0.0086402 -5.9672 0 0 0.34952 0 -0.10362 -0.066726 -0.048353 0 0
2.8555 0.21781 0.21327 0.24365 0.22018 0 0.2065 0.26357 0.258 0.30659 0.27158 0.29396 25.579 -0.18141 -0.22083 -0.30985 -0.49064 -0.4371 -0.47872 -0.58937 -0.62073 -0.58592 -0.7714 -0.81179 -0.67097 -0.003151 -0.0055205 -0.0025504 -0.0085933 -5.5512 0 0 0.29398 0 -0.096773 -0.052255 -0.048102 0 0
2.8594 0.20741 0.20248 0.39553 0.26089 0 0.21402 0.25014 0.27286 0.26734 0.25586 0.24417 27.461 -0.14509 -0.21843 -0.28837 -0.44147 -0.40829 -0.45477 -0.54013 -0.58196 -0.53156 -0.72805 -0.75143 -0.60667 -0.003471 -0.0053617 -0.0024516 -0.0078549 -5.203 0 0 0.2538 0 -0.089022 -0.027816 -0.031504 0 0
2.8633 0.19167 0.19719 0.49416 0.27257 0 0.21926 0.22719 0.27487 0.23229 0.23263 0.21961 29.347 -0.10592 -0.21397 -0.25921 -0.38393 -0.3743 -0.42275 -0.48363 -0.53369 -0.47195 -0.67052 -0.68783 -0.54003 -0.0038354 -0.0048445 -0.0024113 -0.0071599 -4.9109 0 0 0.23964 0 -0.081845 0.0010152 -0.005579 0 0
2.8672 0.17099 0.19237 0.43482 0.24073 0 0.20534 0.19793 0.24161 0.21569 0.20494 0.22001 31.271 -0.067617 -0.20838 -0.22516 -0.32466 -0.34274 -0.38461 -0.423 -0.48616 -0.41255 -0.6035 -0.62336 -0.47523 -0.003798 -0.0042482 -0.0025316 -0.0071318 -4.5691 0 0 0.23612 0 -0.07552 0.031813 0.025949 0 0
2.8711 0.15043 0.17992 0.24581 0.18534 0 0.17 0.16827 0.17988 0.20993 0.17282 0.23017 33.262 -0.033056 -0.2008 -0.18918 -0.27008 -0.31492 -0.3423 -0.36108 -0.4414 -0.35804 -0.53156 -0.55564 -0.41513 -0.0032937 -0.0038966 -0.0027433 -0.0076738 -4.0838 0 0 0.22084 0 -0.07006 0.06231 0.059148 0 0
2.875 0.13259 0.15405 0.054793 0.14046 0 0.13344 0.14338 0.12037 0.19245 0.13934 0.22376 35.305 -0.0040974 -0.18874 -0.15582 -0.22964 -0.28663 -0.29763 -0.30109 -0.39298 -0.31327 -0.45987 -0.48012 -0.35937 -0.0027201 -0.0039132 -0.0029136 -0.0080196 -3.4467 0 0 0.18429 0 -0.064624 0.089677 0.087913 0 0
2.8789 0.11132 0.11359 -0.032765 0.12298 0 0.12016 0.12416 0.088703 0.14954 0.1126 0.17843 37.36 0.023392 -0.16974 -0.1273 -0.20078 -0.25351 -0.25164 -0.24329 -0.33366 -0.27294 -0.39051 -0.39463 -0.29929 -0.0024671 -0.0041361 -0.0029803 -0.0074253 -2.7097 0 0 0.13313 0 -0.057375 0.11415 0.11019 0 0
2.8828 0.074501 0.060427 -0.021173 0.11762 0 0.12788 0.10583 0.081716 0.09123 0.09671 0.09643 39.39 0.05213 -0.1438 -0.10271 -0.17664 -0.21527 -0.20343 -0.18592 -0.26345 -0.23092 -0.32173 -0.30226 -0.22936 -0.0024844 -0.0042586 -0.0029583 -0.0058556 -1.9062 0 0 0.080392 0 -0.047263 0.13697 0.12776 0 0
2.8867 0.015012 -0.002532 0.00082869 0.089397 0 0.11715 0.079281 0.07191 0.040127 0.080721 0.01231 41.402 0.083469 -0.11464 -0.080915 -0.15148 -0.17497 -0.15182 -0.12708 -0.19021 -0.18247 -0.25133 -0.20923 -0.14597 -0.0024085 -0.0040649 -0.0028513 -0.0040131 -1.0135 0 0 0.03689 0 -0.033409 0.15889 0.14231 0 0
2.8906 -0.059987 -0.070475 -0.041642 0.012253 0 0.040632 0.034795 0.033465 0.0055617 0.041745 -0.027563 43.425 0.11832 -0.087739 -0.060035 -0.11776 -0.1344 -0.09487 -0.063954 -0.12173 -0.12182 -0.17577 -0.11806 -0.045511 -0.0020609 -0.0035489 -0.0026195 -0.0026904 0.0088421 0 0 0.0091824 0 -0.014746 0.18065 0.15635 0 0
2.8945 -0.13142 -0.13468 -0.14382 -0.10807 0 -0.10905 -0.032819 -0.036352 -0.028319 -0.035277 -0.0049382 45.472 0.15497 -0.065335 -0.035284 -0.062726 -0.089681 -0.028435 0.010253 -0.056235 -0.040699 -0.08592 -0.021166 0.073414 -0.0016637 -0.0028163 -0.002247 -0.002058 1.1597 0 0 -0.002886 0 0.010519 0.20175 0.17435 0 0
2.8984 -0.18171 -0.1843 -0.24427 -0.23253 0 -0.27874 -0.11894 -0.11857 -0.086111 -0.13906 0.043458 47.517 0.18996 -0.042204 -0.0047273 0.0097041 -0.030782 0.045705 0.095635 0.020386 0.054673 0.019081 0.09864 0.19981 -0.0014842 -0.0018831 -0.0018035 -0.0015402 2.3881 0 0 -0.013157 0 0.040184 0.22073 0.19636 0 0
2.9023 -0.20811 -0.21342 -0.29446 -0.31006 0 -0.3866 -0.20723 -0.1906 -0.17322 -0.23564 0.04191 49.52 0.22222 -0.0068858 0.03253 0.097016 0.053835 0.12702 0.1927 0.1271 0.16168 0.14046 0.2584 0.32957 -0.0013713 -0.0005904 -0.0014012 -0.00035781 3.636 0 0 -0.050542 0 0.073344 0.2366 0.22155 0 0
2.9063 -0.22423 -0.22766 -0.29571 -0.30979 0 -0.38314 -0.27557 -0.24163 -0.26669 -0.29411 -0.069295 51.465 0.25124 0.050191 0.076935 0.19585 0.16914 0.2147 0.30134 0.27393 0.27742 0.27857 0.46136 0.45921 -0.00083867 0.0012392 -0.0011035 0.0017685 4.8699 0 0 -0.14219 0 0.10891 0.24875 0.24867 0 0
2.9102 -0.2487 -0.24276 -0.27857 -0.24583 0 -0.29003 -0.30953 -0.27458 -0.33532 -0.31085 -0.28067 53.368 0.27772 0.12681 0.12927 0.30096 0.30655 0.30797 0.42186 0.45082 0.39845 0.43464 0.68944 0.58582 0.00030579 0.0035142 -0.00091742 0.0043507 6.0615 0 0 -0.28497 0 0.145 0.25677 0.27489 0 0
2.9141 -0.29063 -0.27383 -0.26893 -0.17686 0 -0.18497 -0.31541 -0.29997 -0.36816 -0.30955 -0.50785 55.255 0.30572 0.20596 0.18612 0.40422 0.44355 0.40345 0.54825 0.62786 0.51973 0.59995 0.90893 0.7114 0.0015234 0.0057281 -0.00087728 0.0064723 7.1515 0 0 -0.43301 0 0.17845 0.26433 0.29668 0 0
2.918 -0.34356 -0.32331 -0.28528 -0.17449 0 -0.1484 -0.31991 -0.33092 -0.38224 -0.31888 -0.64383 57.124 0.33718 0.26461 0.24388 0.50309 0.55329 0.49853 0.67503 0.76941 0.63891 0.76558 1.0877 0.83838 0.00193 0.00716 -0.0010746 0.0074181 8.0652 0 0 -0.52276 0 0.20777 0.27465 0.31336 0 0
2.9219 -0.3915 -0.37832 -0.35257 -0.27511 0 -0.21554 -0.35261 -0.37973 -0.40345 -0.35161 -0.63283 58.94 0.37258 0.28946 0.30005 0.59633 0.62059 0.5912 0.79851 0.85561 0.75403 0.92528 1.2137 0.96722 0.0012178 0.0073566 -0.0015326 0.0071297 8.7839 0 0 -0.52268 0 0.23187 0.28953 0.32452 0 0
2.9258 -0.42084 -0.42025 -0.48654 -0.44724 0 -0.3637 -0.42229 -0.45053 -0.44297 -0.4036 -0.51116 60.671 0.41176 0.28804 0.352 0.68323 0.65392 0.67932 0.91494 0.89718 0.86306 1.0726 1.3017 1.0976 0.00013624 0.0065586 -0.0020509 0.0062278 9.3974 0 0 -0.46467 0 0.24987 0.31037 0.33011 0 0
2.9297 -0.4289 -0.43869 -0.64695 -0.60306 0 -0.5312 -0.5076 -0.53 -0.4932 -0.46631 -0.38543 62.318 0.45084 0.28539 0.3926 0.75977 0.68261 0.7554 1.0144 0.93116 0.95692 1.1911 1.3831 1.2209 -6.9614e-05 0.005707 -0.002254 0.0056516 10.06 0 0 -0.42486 0 0.2593 0.33694 0.32937 0 0
2.9336 -0.42416 -0.43801 -0.7243 -0.65387 0 -0.6475 -0.57161 -0.58825 -0.54245 -0.53311 -0.36418 63.908 0.48437 0.30739 0.4223 0.82573 0.73783 0.81853 1.0976 0.9968 1.0339 1.2844 1.4847 1.3276 0.0012289 0.0059351 -0.0018806 0.0061524 10.859 0 0 -0.46569 0 0.26372 0.36182 0.32549 0 0
2.9375 -0.4199 -0.43228 -0.61454 -0.57332 0 -0.66219 -0.58915 -0.59731 -0.58647 -0.59198 -0.48927 65.462 0.50979 0.36244 0.44068 0.87814 0.82887 0.86676 1.1632 1.1064 1.091 1.3523 1.6083 1.4107 0.0034879 0.0078443 -0.0010451 0.0079093 11.711 0 0 -0.58726 0 0.26424 0.38084 0.31945 0 0
2.9414 -0.4262 -0.43437 -0.33796 -0.42047 0 -0.57055 -0.56319 -0.55601 -0.62239 -0.62022 -0.70867 66.969 0.52526 0.43461 0.44789 0.91421 0.93251 0.89874 1.21 1.2322 1.1262 1.3956 1.726 1.4649 0.0055365 0.011068 -0.00016821 0.010453 12.377 0 0 -0.72771 0 0.262 0.39057 0.31233 0 0
2.9453 -0.44491 -0.44862 -0.077162 -0.30209 0 -0.42668 -0.51799 -0.49719 -0.63669 -0.59782 -0.9041 68.401 0.52839 0.49307 0.44373 0.92749 1.0049 0.91124 1.2339 1.3212 1.1346 1.4128 1.7938 1.4807 0.0066327 0.014462 0.00038985 0.012929 12.6 0 0 -0.80813 0 0.25821 0.38625 0.30573 0 0
2.9492 -0.46978 -0.47145 -0.056493 -0.29981 0 -0.32424 -0.47878 -0.46574 -0.60959 -0.53198 -0.95619 69.741 0.52196 0.51105 0.43264 0.91709 1.0095 0.907 1.2351 1.3288 1.1202 1.4082 1.7775 1.462 0.0069579 0.016799 0.00061822 0.014552 12.27 0 0 -0.78258 0 0.25445 0.3707 0.30249 0 0
2.9531 -0.49118 -0.49625 -0.34073 -0.41576 0 -0.33917 -0.45863 -0.4837 -0.53891 -0.46375 -0.81334 71.003 0.51149 0.48198 0.42007 0.89208 0.94186 0.89383 1.2202 1.2493 1.0935 1.3897 1.6752 1.4248 0.0071406 0.01749 0.00076023 0.014966 11.502 0 0 -0.65896 0 0.25133 0.35299 0.30372 0 0
2.957 -0.50282 -0.51694 -0.73949 -0.57525 0 -0.46745 -0.46068 -0.53342 -0.45757 -0.44016 -0.52877 72.209 0.49967 0.42319 0.40866 0.85778 0.83486 0.87559 1.1921 1.1205 1.06 1.3599 1.523 1.3775 0.0074455 0.016825 0.00095982 0.014326 10.6 0 0 -0.48794 0 0.24922 0.33881 0.31007 0 0
2.9609 -0.50603 -0.52879 -0.93422 -0.68102 0 -0.61417 -0.4844 -0.57394 -0.41791 -0.47231 -0.24184 73.364 0.48903 0.3658 0.40081 0.82023 0.73971 0.85619 1.154 1.0013 1.025 1.3217 1.3789 1.328 0.0075375 0.015623 0.0010781 0.013108 9.9208 0 0 -0.33871 0 0.24842 0.33381 0.32184 0 0
2.9648 -0.50866 -0.52896 -0.74055 -0.67761 0 -0.65994 -0.52244 -0.57454 -0.44844 -0.52176 -0.10497 74.447 0.48343 0.33707 0.39975 0.7907 0.69602 0.84139 1.1113 0.93783 0.9961 1.2789 1.2931 1.2874 0.007009 0.014628 0.0009043 0.011859 9.7124 0 0 -0.27411 0 0.25013 0.34753 0.3387 0 0
2.9688 -0.51885 -0.51864 -0.27593 -0.58244 0 -0.56087 -0.55243 -0.53498 -0.52234 -0.53444 -0.19099 75.441 0.48309 0.34509 0.40251 0.77313 0.70917 0.83191 1.0722 0.93957 0.97462 1.2393 1.2822 1.2559 0.0059958 0.014129 0.00049755 0.011014 9.9856 0 0 -0.32391 0 0.25463 0.37269 0.35531 0 0
2.9727 -0.53848 -0.50436 0.12815 -0.46871 0 -0.39567 -0.54292 -0.47853 -0.57252 -0.49284 -0.43818 76.35 0.48796 0.37463 0.40657 0.76623 0.74926 0.82658 1.0404 0.9792 0.95981 1.2076 1.3225 1.231 0.0051598 0.014007 0.00020962 0.010806 10.487 0 0 -0.46052 0 0.26214 0.40195 0.36838 0 0
2.9766 -0.56128 -0.49503 0.19955 -0.41681 0 -0.30887 -0.48044 -0.43136 -0.54588 -0.43519 -0.6786 77.193 0.49811 0.39748 0.40977 0.76811 0.77257 0.82427 1.0185 1.0137 0.95113 1.1879 1.3671 1.2109 0.0050669 0.01404 0.00031118 0.011191 10.828 0 0 -0.59893 0 0.2728 0.42861 0.37527 0 0
2.9805 -0.57692 -0.49569 -0.056447 -0.46516 0 -0.38988 -0.39538 -0.41022 -0.45025 -0.42035 -0.74382 77.974 0.51399 0.39215 0.40919 0.7752 0.75257 0.82331 1.0102 1.0128 0.94833 1.1867 1.378 1.1939 0.0056525 0.014099 0.00065189 0.011813 10.74 0 0 -0.64139 0 0.28672 0.44284 0.37246 0 0
2.9844 -0.57765 -0.50318 -0.38339 -0.58653 0 -0.59131 -0.35294 -0.42355 -0.35142 -0.47185 -0.58282 78.675 0.53479 0.3602 0.40266 0.78072 0.70041 0.8222 1.0174 0.97849 0.95287 1.2102 1.3513 1.1833 0.0063295 0.014121 0.00080215 0.012162 10.284 0 0 -0.55001 0 0.30234 0.43465 0.3587 0 0
2.9883 -0.56253 -0.5089 -0.5064 -0.70161 0 -0.76064 -0.40347 -0.47279 -0.32223 -0.55565 -0.30649 79.269 0.55681 0.327 0.39313 0.78329 0.65958 0.82186 1.0342 0.94408 0.96519 1.2508 1.3204 1.1844 0.0065808 0.01401 0.000577 0.011929 9.8596 0 0 -0.39034 0 0.31669 0.41167 0.34001 0 0
2.9922 -0.53702 -0.5064 -0.35382 -0.72516 0 -0.76142 -0.53146 -0.54477 -0.38732 -0.61229 -0.11817 79.756 0.5775 0.32407 0.3829 0.78425 0.67573 0.82371 1.0584 0.95301 0.98663 1.3046 1.3326 1.202 0.0064064 0.013695 0.0003479 0.011322 9.9291 0 0 -0.29576 0 0.32778 0.37995 0.32012 0 0
2.9961 -0.50937 -0.49681 -0.080975 -0.62216 0 -0.58186 -0.65533 -0.60562 -0.50783 -0.61008 -0.1725 80.17 0.59421 0.36498 0.37452 0.78586 0.7614 0.82928 1.0874 1.028 1.0181 1.3669 1.415 1.2404 0.0062283 0.013321 0.00072302 0.010996 10.653 0 0 -0.36613 0 0.33363 0.34675 0.30291 0 0
3 -0.48668 -0.48672 0.093792 -0.43918 0 -0.34204 -0.68835 -0.61478 -0.61331 -0.56738 -0.46252 80.547 0.60112 0.43318 0.37324 0.79493 0.88228 0.84192 1.1174 1.151 1.0615 1.4289 1.5524 1.3075 0.0064414 0.013304 0.0018792 0.011551 11.717 0 0 -0.5806 0 0.3299 0.3272 0.29573 0 0
3.0039 -0.47238 -0.48094 0.06931 -0.28312 0 -0.19991 -0.61143 -0.55748 -0.6506 -0.52751 -0.8194 80.891 0.59816 0.49247 0.37973 0.81435 0.97785 0.85977 1.1436 1.2701 1.1089 1.4803 1.6924 1.3889 0.0070836 0.014053 0.0032748 0.012987 12.528 0 0 -0.80402 0 0.31756 0.32838 0.29947 0 0
3.0078 -0.46569 -0.478 -0.094664 -0.25204 0 -0.23726 -0.49087 -0.46691 -0.61332 -0.51718 -1.0266 81.169 0.58846 0.51281 0.39142 0.84117 1.0032 0.87918 1.164 1.3308 1.153 1.5179 1.7752 1.4696 0.0078591 0.015525 0.0041109 0.014627 12.633 0 0 -0.8892 0 0.29926 0.3467 0.31102 0 0
3.0117 -0.46308 -0.473 -0.26925 -0.36299 0 -0.41255 -0.42196 -0.40712 -0.53784 -0.53068 -0.96613 81.349 0.57495 0.4913 0.40577 0.87161 0.95983 0.89675 1.1766 1.3122 1.1881 1.5389 1.7689 1.5369 0.0083758 0.017066 0.0041002 0.015628 12.041 0 0 -0.79092 0 0.27729 0.3778 0.32749 0 0
3.0156 -0.46131 -0.46454 -0.36503 -0.53351 0 -0.6035 -0.44846 -0.4228 -0.4759 -0.54803 -0.69139 81.432 0.56187 0.45171 0.41888 0.89933 0.89168 0.90769 1.1789 1.239 1.2066 1.5408 1.6852 1.5748 0.0083561 0.017797 0.0037376 0.01563 11.181 0 0 -0.59491 0 0.25487 0.41435 0.34468 0 0
3.0195 -0.45999 -0.45752 -0.36243 -0.63869 0 -0.6941 -0.5303 -0.49871 -0.46302 -0.55876 -0.37982 81.457 0.5573 0.42408 0.42213 0.90805 0.84818 0.90258 1.1651 1.161 1.1957 1.5189 1.5678 1.5564 0.0077493 0.017293 0.0037779 0.014974 10.539 0 0 -0.44037 0 0.23917 0.43853 0.35391 0 0
3.0234 -0.46094 -0.45802 -0.27848 -0.60477 0 -0.64157 -0.58488 -0.56876 -0.49736 -0.56318 -0.2064 81.457 0.56053 0.4214 0.4144 0.89481 0.84582 0.88314 1.138 1.1145 1.1623 1.4802 1.4627 1.4954 0.0067825 0.015966 0.0044676 0.014323 10.291 0 0 -0.40797 0 0.23221 0.44423 0.35365 0 0
3.0273 -0.46379 -0.46505 -0.14255 -0.46542 0 -0.48909 -0.559 -0.57049 -0.53903 -0.55594 -0.23286 81.431 0.56888 0.43201 0.39575 0.85921 0.85839 0.85038 1.0977 1.0962 1.109 1.4256 1.3912 1.3993 0.005915 0.014765 0.005327 0.014083 10.218 0 0 -0.46897 0 0.23452 0.43075 0.34414 0 0
3.0313 -0.46194 -0.46801 -0.0079069 -0.33298 0 -0.33011 -0.46538 -0.4963 -0.5338 -0.51995 -0.38616 81.34 0.5785 0.43186 0.36717 0.80273 0.84239 0.80615 1.0445 1.0724 1.0395 1.3558 1.3443 1.2778 0.0056018 0.014411 0.0056714 0.014166 9.9392 0 0 -0.52919 0 0.24576 0.39946 0.32653 0 0
3.0352 -0.44452 -0.45373 0.048092 -0.30606 0 -0.2514 -0.35914 -0.39545 -0.45247 -0.44479 -0.52844 81.148 0.57976 0.4049 0.33112 0.72972 0.77482 0.75343 0.97822 1.0117 0.95806 1.2696 1.2969 1.1471 0.0059382 0.014839 0.0052786 0.014209 9.2397 0 0 -0.51643 0 0.2644 0.35552 0.30374 0 0
3.0391 -0.40518 -0.41744 -0.02288 -0.38905 0 -0.28331 -0.28758 -0.32729 -0.32008 -0.34969 -0.55676 80.852 0.5628 0.35533 0.29549 0.65664 0.67203 0.69986 0.90498 0.91448 0.8744 1.1725 1.2293 1.0301 0.0064875 0.015325 0.0045138 0.01394 8.2294 0 0 -0.43188 0 0.28275 0.31458 0.2828 0 0
3.043 -0.35096 -0.36842 -0.17315 -0.48979 0 -0.38167 -0.26275 -0.31173 -0.20685 -0.27971 -0.46073 80.484 0.52845 0.30377 0.26445 0.59253 0.57651 0.6491 0.83079 0.8132 0.79315 1.0715 1.1395 0.93266 0.0065466 0.015156 0.0038648 0.013335 7.2292 0 0 -0.33147 0 0.29581 0.28405 0.26659 0 0
3.0469 -0.30182 -0.32516 -0.26777 -0.49662 0 -0.45544 -0.27152 -0.32162 -0.17843 -0.27058 -0.30773 80.075 0.47897 0.27229 0.24024 0.54199 0.52471 0.60301 0.7598 0.74569 0.71701 0.97169 1.0399 0.85675 0.005707 0.014211 0.0034737 0.01253 6.5216 0 0 -0.26889 0 0.30066 0.26731 0.25635 0 0
3.0508 -0.27855 -0.3039 -0.19618 -0.37144 0 -0.43042 -0.29773 -0.31802 -0.24082 -0.3145 -0.18099 79.635 0.41875 0.26951 0.22449 0.50826 0.52177 0.56291 0.69638 0.72402 0.64826 0.87893 0.94505 0.80209 0.0042234 0.012974 0.0031657 0.011698 6.169 0 0 -0.25579 0 0.29491 0.26622 0.25262 0 0
3.0547 -0.28797 -0.30918 0.0062615 -0.18443 0 -0.3088 -0.32848 -0.28867 -0.32867 -0.36273 -0.12239 79.152 0.36336 0.28509 0.21965 0.49461 0.54035 0.53182 0.65165 0.72517 0.59384 0.80874 0.86241 0.76726 0.0028236 0.012046 0.0028402 0.011033 6.0189 0 0 -0.26513 0 0.27574 0.28052 0.25503 0 0
3.0586 -0.31791 -0.33241 0.15953 -0.064444 0 -0.17603 -0.3471 -0.25336 -0.35443 -0.36617 -0.11751 78.614 0.32577 0.2962 0.22048 0.48946 0.54141 0.50786 0.62402 0.71009 0.55307 0.76125 0.79281 0.74089 0.0021156 0.011661 0.0026788 0.01071 5.8568 0 0 -0.26107 0 0.25211 0.29793 0.25894 0 0
3.0625 -0.34666 -0.35791 0.088908 -0.10471 0 -0.13981 -0.3355 -0.2374 -0.28158 -0.31682 -0.12361 78.021 0.31038 0.28224 0.22565 0.48976 0.50155 0.49212 0.61387 0.65536 0.52796 0.73743 0.73789 0.72275 0.0021396 0.01162 0.0029024 0.010744 5.5832 0 0 -0.22564 0 0.22848 0.31422 0.26324 0 0
3.0664 -0.35849 -0.37152 -0.20493 -0.29328 0 -0.24272 -0.29306 -0.24604 -0.15922 -0.25214 -0.11215 77.379 0.31923 0.23966 0.23407 0.49339 0.42977 0.48577 0.62088 0.57367 0.52007 0.73716 0.70673 0.71376 0.0024533 0.011577 0.0034066 0.010855 5.2966 0 0 -0.16807 0 0.20903 0.32613 0.26726 0 0
3.0703 -0.35208 -0.36691 -0.52298 -0.51648 0 -0.42021 -0.24967 -0.26528 -0.085398 -0.22067 -0.093295 76.691 0.35295 0.18765 0.24533 0.50029 0.3646 0.49253 0.64582 0.50861 0.53369 0.76136 0.71466 0.72005 0.0026037 0.011347 0.0037729 0.010621 5.235 0 0 -0.12043 0 0.19988 0.33047 0.2711 0 0
3.0742 -0.33652 -0.34734 -0.62733 -0.63149 0 -0.54412 -0.24813 -0.28222 -0.12819 -0.2426 -0.1068 75.947 0.39684 0.15881 0.25919 0.51408 0.35254 0.51405 0.68379 0.50748 0.56689 0.80293 0.77395 0.74879 0.0025003 0.010957 0.0036957 0.0098916 5.6094 0 0 -0.12376 0 0.20323 0.32899 0.27661 0 0
3.0781 -0.32122 -0.32317 -0.44235 -0.55965 0 -0.52119 -0.30428 -0.29821 -0.2707 -0.29937 -0.18761 75.138 0.43658 0.17818 0.2747 0.53578 0.41854 0.54587 0.72794 0.58977 0.61112 0.85274 0.88245 0.79617 0.0023789 0.010529 0.0033343 0.0090651 6.427 0 0 -0.20448 0 0.21396 0.32568 0.28446 0 0
3.082 -0.3103 -0.30626 -0.11472 -0.34067 0 -0.3669 -0.3845 -0.32075 -0.4246 -0.35539 -0.33101 74.269 0.46531 0.24388 0.291 0.5652 0.54558 0.58512 0.77504 0.73107 0.66164 0.90681 1.0181 0.85885 0.0024924 0.010172 0.003155 0.008822 7.4237 0 0 -0.34815 0 0.22855 0.32239 0.29464 0 0
3.0859 -0.30454 -0.30375 0.11577 -0.11182 0 -0.1936 -0.42926 -0.34742 -0.49774 -0.3864 -0.48345 73.352 0.47754 0.32454 0.30698 0.60115 0.67885 0.62822 0.82194 0.87361 0.71339 0.9614 1.1447 0.93183 0.0028823 0.0099817 0.0034114 0.0094565 8.1793 0 0 -0.4925 0 0.24303 0.3207 0.30673 0 0
3.0898 -0.30524 -0.31418 0.10797 -0.021692 0 -0.12302 -0.40552 -0.3643 -0.45909 -0.39039 -0.57025 72.402 0.46758 0.37817 0.31913 0.63706 0.75644 0.66684 0.86325 0.95841 0.75716 1.0107 1.2279 1.0013 0.0034006 0.01002 0.0038474 0.010463 8.3708 0 0 -0.55835 0 0.24972 0.32192 0.31834 0 0
3.0938 -0.31358 -0.32867 -0.095178 -0.13106 0 -0.195 -0.33806 -0.36233 -0.35313 -0.37898 -0.5459 71.42 0.44896 0.38038 0.32596 0.66308 0.74897 0.6952 0.89705 0.96035 0.79026 1.0518 1.253 1.054 0.0038606 0.010238 0.0039699 0.010899 8.0019 0 0 -0.50692 0 0.24818 0.32423 0.32636 0 0
3.0977 -0.32651 -0.33686 -0.33757 -0.36745 0 -0.34355 -0.2883 -0.35166 -0.2612 -0.36472 -0.43262 70.396 0.42927 0.34117 0.32753 0.67526 0.68033 0.7119 0.92232 0.90329 0.81296 1.0828 1.2339 1.0856 0.0041289 0.010446 0.0036049 0.010284 7.4324 0 0 -0.37885 0 0.24073 0.32661 0.32966 0 0
3.1016 -0.33613 -0.33389 -0.48281 -0.57026 0 -0.45398 -0.30029 -0.35438 -0.24563 -0.35605 -0.31423 69.318 0.41408 0.29686 0.32432 0.67142 0.61174 0.7164 0.93792 0.84356 0.82566 1.1017 1.2041 1.0938 0.0041407 0.010471 0.0031279 0.0091494 7.1534 0 0 -0.27413 0 0.22995 0.32837 0.32766 0 0
3.1055 -0.33568 -0.32317 -0.48727 -0.60161 0 -0.45134 -0.36499 -0.38052 -0.3154 -0.35803 -0.28166 68.184 0.40956 0.28331 0.31749 0.64991 0.59829 0.70844 0.9414 0.83131 0.82871 1.1044 1.1947 1.0767 0.003928 0.010395 0.0031209 0.0086472 7.448 0 0 -0.27881 0 0.22027 0.32882 0.32002 0 0
3.1094 -0.32661 -0.31329 -0.38433 -0.44598 0 -0.35188 -0.4332 -0.41306 -0.42738 -0.37123 -0.36509 67 0.41622 0.31035 0.31076 0.61782 0.649 0.69157 0.92952 0.87534 0.82284 1.0869 1.212 1.0405 0.0036613 0.010563 0.0038182 0.0095045 8.1756 0 0 -0.39484 0 0.21817 0.32766 0.30919 0 0
3.1133 -0.3182 -0.31126 -0.24041 -0.22278 0 -0.24379 -0.45933 -0.42027 -0.51387 -0.38815 -0.50494 65.777 0.42535 0.35606 0.3061 0.58652 0.72035 0.67118 0.90516 0.93655 0.80968 1.0542 1.2315 0.99771 0.0035876 0.011199 0.0048979 0.011324 8.8442 0 0 -0.53348 0 0.22248 0.32503 0.29872 0 0
3.1172 -0.31881 -0.31772 -0.1347 -0.097916 0 -0.2175 -0.43295 -0.38564 -0.51896 -0.39413 -0.58986 64.518 0.43185 0.38342 0.30348 0.56075 0.74828 0.64853 0.86888 0.95544 0.78841 1.0085 1.2148 0.95244 0.0038255 0.011925 0.00578 0.012892 8.9289 0 0 -0.58163 0 0.23091 0.32051 0.29009 0 0
3.1211 -0.32734 -0.32722 -0.14465 -0.1592 0 -0.29853 -0.37514 -0.32576 -0.4289 -0.37641 -0.5379 63.22 0.4308 0.36623 0.30219 0.54408 0.69471 0.62433 0.82167 0.89469 0.75818 0.95238 1.1389 0.90818 0.0041936 0.011774 0.0060797 0.013197 8.2204 0 0 -0.48831 0 0.24026 0.31358 0.28442 0 0
3.125 -0.33454 -0.33309 -0.29905 -0.35151 0 -0.42883 -0.31433 -0.27773 -0.28324 -0.3348 -0.35997 61.871 0.41456 0.30637 0.29855 0.53876 0.57497 0.5971 0.76469 0.7668 0.7159 0.88996 1.0163 0.86741 0.0043029 0.00989 0.0057944 0.012183 6.9673 0 0 -0.30202 0 0.24207 0.30248 0.28263 0 0
3.1289 -0.33324 -0.33255 -0.52291 -0.52223 0 -0.50745 -0.26984 -0.26748 -0.15695 -0.2839 -0.15469 60.457 0.38758 0.23262 0.28823 0.53546 0.44776 0.56562 0.70637 0.62766 0.66688 0.82945 0.88994 0.82889 0.0038938 0.0064259 0.005159 0.010624 5.7257 0 0 -0.13212 0 0.23116 0.28814 0.28221 0 0
3.1328 -0.3268 -0.3283 -0.65511 -0.54019 0 -0.46249 -0.25199 -0.28898 -0.11691 -0.24411 -0.037379 58.978 0.35645 0.18316 0.2707 0.5281 0.37642 0.53079 0.65268 0.54082 0.61721 0.77483 0.80603 0.79277 0.003113 0.0027591 0.0044277 0.0093753 5.0247 0 0 -0.069214 0 0.20895 0.27272 0.28157 0 0
3.1367 -0.32625 -0.32588 -0.57116 -0.39464 0 -0.30626 -0.26517 -0.31289 -0.17723 -0.2293 -0.058591 57.442 0.32653 0.18243 0.2466 0.51333 0.38856 0.49427 0.60858 0.53716 0.57234 0.72921 0.78486 0.76052 0.0024341 0.00063337 0.0037941 0.0087713 5.0669 0 0 -0.12698 0 0.17788 0.25847 0.27989 0 0
3.1406 -0.33866 -0.32912 -0.31827 -0.19919 0 -0.13491 -0.30238 -0.31449 -0.28682 -0.24075 -0.17449 55.867 0.30481 0.22561 0.21794 0.4886 0.46035 0.45919 0.58051 0.59707 0.53976 0.69643 0.81107 0.73535 0.0022766 0.00083412 0.0033987 0.0086404 5.6472 0 0 -0.24365 0 0.14253 0.24878 0.27663 0 0
3.1445 -0.35869 -0.33736 -0.11464 -0.10274 0 -0.068516 -0.34005 -0.294 -0.3644 -0.2697 -0.28841 54.26 0.30252 0.28038 0.19415 0.45948 0.53429 0.43567 0.57999 0.66659 0.53352 0.68425 0.85022 0.72847 0.0026819 0.002544 0.0032834 0.0086924 6.3252 0 0 -0.33274 0 0.1164 0.25118 0.27346 0 0
3.1484 -0.37241 -0.34636 -0.1726 -0.17877 0 -0.16824 -0.34926 -0.27258 -0.35864 -0.30398 -0.32617 52.611 0.31644 0.30707 0.18256 0.4391 0.55886 0.42757 0.6017 0.69626 0.54994 0.69021 0.87711 0.74158 0.0033314 0.0040109 0.003315 0.008772 6.7278 0 0 -0.34181 0 0.10573 0.26501 0.27325 0 0
3.1523 -0.36966 -0.35179 -0.49004 -0.3746 0 -0.38706 -0.32112 -0.27137 -0.28727 -0.33344 -0.2858 50.901 0.34468 0.28643 0.18669 0.43521 0.52408 0.43701 0.64387 0.67616 0.5871 0.71516 0.89363 0.77608 0.0038375 0.0039991 0.0032418 0.0088083 6.7809 0 0 -0.28159 0 0.11228 0.28958 0.2777 0 0
3.1563 -0.35294 -0.35248 -0.81872 -0.55223 0 -0.59262 -0.28075 -0.29493 -0.22251 -0.35297 -0.22822 49.114 0.38447 0.23616 0.20865 0.45429 0.46937 0.46489 0.70374 0.64273 0.64184 0.75938 0.92301 0.83192 0.0040003 0.0027654 0.0029177 0.0087234 6.7192 0 0 -0.213 0 0.13603 0.32327 0.28809 0 0
3.1602 -0.3346 -0.35065 -0.86837 -0.58608 0 -0.65226 -0.26971 -0.33188 -0.23308 -0.36367 -0.22405 47.257 0.43122 0.20125 0.25047 0.50638 0.45628 0.51202 0.77747 0.65152 0.70897 0.82533 0.98724 0.90847 0.0038414 0.0017211 0.0024778 0.0085381 6.8733 0 0 -0.20448 0 0.1743 0.36249 0.30616 0 0
3.1641 -0.32605 -0.34912 -0.57324 -0.44865 0 -0.52382 -0.30784 -0.3674 -0.32918 -0.37107 -0.3007 45.355 0.47538 0.22148 0.29988 0.58072 0.5229 0.56672 0.85245 0.73434 0.77584 0.90383 1.0866 0.99126 0.0034945 0.0021266 0.002235 0.0085203 7.3907 0 0 -0.28554 0 0.21215 0.39842 0.32797 0 0
3.168 -0.32944 -0.34829 -0.16913 -0.229 0 -0.28783 -0.37141 -0.39298 -0.45422 -0.37994 -0.4265 43.432 0.51206 0.29881 0.34562 0.66095 0.65189 0.61908 0.92058 0.87157 0.83635 0.98415 1.1968 1.0691 0.0031223 0.0040025 0.0023624 0.0090455 8.1009 0 0 -0.42366 0 0.24039 0.42668 0.34872 0 0
3.1719 -0.33854 -0.34578 0.0029637 -0.074171 0 -0.095272 -0.41164 -0.4066 -0.52845 -0.38914 -0.53657 41.488 0.53786 0.39149 0.38042 0.73574 0.77772 0.66277 0.97627 1.0017 0.88708 1.0582 1.2846 1.1347 0.0028851 0.0061782 0.0027012 0.010169 8.6356 0 0 -0.54181 0 0.25382 0.44464 0.36491 0 0
3.1758 -0.3456 -0.3394 -0.20725 -0.09122 0 -0.06559 -0.3982 -0.40829 -0.50895 -0.39246 -0.57775 39.503 0.54968 0.44273 0.39722 0.79291 0.8311 0.69168 1.0141 1.0627 0.92536 1.117 1.3289 1.181 0.0028679 0.0073366 0.0029227 0.011359 8.7164 0 0 -0.57008 0 0.24838 0.45026 0.3728 0 0
3.1797 -0.34686 -0.3304 -0.63185 -0.27258 0 -0.20637 -0.34646 -0.39928 -0.41942 -0.38596 -0.54192 37.448 0.53959 0.4233 0.38433 0.80865 0.78904 0.69444 1.0209 1.0356 0.94508 1.1385 1.3308 1.1936 0.0029767 0.0070668 0.0028808 0.011807 8.3836 0 0 -0.49842 0 0.21995 0.43977 0.36459 0 0
3.1836 -0.34281 -0.32341 -0.93307 -0.49603 0 -0.41172 -0.30265 -0.38477 -0.32985 -0.37456 -0.46813 35.316 0.51475 0.35428 0.35497 0.7935 0.69196 0.67997 1.0044 0.95657 0.95102 1.1279 1.3088 1.182 0.0029685 0.0060545 0.0027631 0.011143 7.9708 0 0 -0.38867 0 0.18336 0.42061 0.34541 0 0
3.1875 -0.33542 -0.32238 -0.88314 -0.60555 0 -0.5399 -0.30259 -0.37349 -0.30389 -0.36891 -0.41351 33.118 0.47793 0.29076 0.31587 0.75326 0.61333 0.65188 0.96697 0.8883 0.94257 1.0877 1.2821 1.1486 0.0026925 0.0053832 0.0028697 0.0098718 7.832 0 0 -0.32979 0 0.14493 0.39505 0.31819 0 0
3.1914 -0.3263 -0.32614 -0.53006 -0.52233 0 -0.51345 -0.34278 -0.37067 -0.35391 -0.37355 -0.41108 30.876 0.43252 0.27903 0.2739 0.69472 0.60407 0.61404 0.91139 0.87191 0.91906 1.0221 1.2563 1.0962 0.0023293 0.005657 0.0032672 0.0090375 8.034 0 0 -0.36613 0 0.11033 0.36528 0.28636 0 0
3.1953 -0.31642 -0.32813 -0.13159 -0.30629 0 -0.36926 -0.38762 -0.37065 -0.43424 -0.37861 -0.44301 28.605 0.38385 0.32112 0.23921 0.62752 0.6544 0.57121 0.84094 0.8967 0.87662 0.9379 1.2199 1.0265 0.0022958 0.006662 0.003699 0.0093485 8.2715 0 0 -0.45719 0 0.086895 0.33353 0.25569 0 0
3.1992 -0.30567 -0.3214 0.051244 -0.11611 0 -0.22331 -0.40068 -0.35911 -0.47483 -0.36577 -0.45125 26.306 0.34179 0.37422 0.22 0.56443 0.70245 0.52965 0.76568 0.91001 0.81535 0.85276 1.1538 0.94601 0.0028024 0.0076922 0.0038312 0.010561 8.0881 0 0 -0.50676 0 0.076706 0.30259 0.23393 0 0
3.2031 -0.29226 -0.3047 -0.07891 -0.090769 0 -0.17898 -0.36979 -0.32582 -0.43023 -0.32469 -0.38322 23.971 0.31033 0.38438 0.21305 0.50761 0.68225 0.49117 0.69321 0.85893 0.74231 0.77684 1.0468 0.86133 0.0034989 0.0081293 0.0035435 0.011682 7.2384 0 0 -0.44181 0 0.074579 0.27376 0.22212 0 0
3.207 -0.27383 -0.28397 -0.42718 -0.241 0 -0.24954 -0.30857 -0.27632 -0.31039 -0.26403 -0.24017 21.593 0.29137 0.32749 0.21564 0.45642 0.57427 0.45634 0.62746 0.73181 0.66214 0.71449 0.90811 0.77633 0.0036737 0.0077968 0.0029728 0.011781 5.9045 0 0 -0.27576 0 0.07762 0.24798 0.22027 0 0
3.2109 -0.25095 -0.26766 -0.78578 -0.4389 0 -0.35403 -0.24202 -0.22971 -0.17377 -0.20535 -0.087093 19.165 0.2858 0.22711 0.22398 0.40902 0.42121 0.42532 0.57175 0.5695 0.58035 0.66848 0.76633 0.69499 0.0029195 0.0069396 0.0023332 0.010681 4.5929 0 0 -0.10131 0 0.082682 0.22607 0.22749 0 0
3.2148 -0.2295 -0.25965 -0.94371 -0.51783 0 -0.38754 -0.1929 -0.20275 -0.088568 -0.16616 -0.0087993 16.685 0.29388 0.1377 0.23068 0.36071 0.29877 0.39904 0.53191 0.43906 0.51023 0.64133 0.65539 0.62727 0.0016117 0.0059816 0.0017742 0.008982 3.79 0 0 -0.017654 0 0.085602 0.21036 0.24084 0 0
3.2188 -0.21759 -0.25614 -0.7858 -0.40429 0 -0.30844 -0.17553 -0.19521 -0.089131 -0.14926 -0.04273 14.157 0.3052 0.10678 0.2316 0.31005 0.26356 0.37665 0.50237 0.38964 0.45805 0.62163 0.59507 0.57572 0.00064738 0.0052751 0.0014095 0.0075226 3.6453 0 0 -0.05376 0 0.085934 0.19911 0.25271 0 0
3.2227 -0.21771 -0.24878 -0.3663 -0.17463 0 -0.17194 -0.19182 -0.19148 -0.15648 -0.14746 -0.1447 11.588 0.31468 0.14286 0.22723 0.25931 0.31507 0.35846 0.47987 0.42074 0.42463 0.60461 0.5795 0.54077 0.00063985 0.0049452 0.0013663 0.0068209 3.9111 0 0 -0.15154 0 0.084545 0.19103 0.26013 0 0
3.2266 -0.22133 -0.23112 0.084429 0.0085568 0 -0.083385 -0.22714 -0.17737 -0.23446 -0.15502 -0.22161 8.9915 0.31845 0.21036 0.2186 0.21125 0.39748 0.34478 0.46174 0.48421 0.40947 0.58699 0.58278 0.52209 0.0013748 0.0048646 0.0016823 0.0068851 4.1619 0 0 -0.21931 0 0.082145 0.18494 0.2611 0 0
3.2305 -0.21298 -0.20283 0.27307 0.026018 0 -0.11032 -0.2526 -0.15456 -0.26807 -0.17006 -0.20826 6.3772 0.31184 0.2544 0.20809 0.17117 0.43958 0.33635 0.44485 0.51836 0.41072 0.56591 0.57875 0.51892 0.0020887 0.0047772 0.0021453 0.007384 4.0979 0 0 -0.20624 0 0.079568 0.17916 0.25356 0 0
3.2344 -0.18203 -0.1686 0.050736 -0.10898 0 -0.22549 -0.24034 -0.13744 -0.23698 -0.18595 -0.12353 3.7431 0.29287 0.23903 0.19949 0.14558 0.40506 0.33196 0.42572 0.49108 0.4174 0.54149 0.56017 0.5233 0.0022603 0.0045324 0.0023539 0.0079184 3.7035 0 0 -0.13551 0 0.076324 0.17143 0.2385 0 0
3.2383 -0.13185 -0.13361 -0.43326 -0.26958 0 -0.32641 -0.18421 -0.13518 -0.16313 -0.18568 -0.055003 1.078 0.26679 0.17301 0.19231 0.13058 0.31804 0.32754 0.404 0.42184 0.41836 0.51615 0.54158 0.52515 0.0020585 0.0042667 0.0020628 0.008207 3.1735 0 0 -0.074722 0 0.070954 0.16188 0.22052 0 0
3.2422 -0.077136 -0.099427 -0.79543 -0.31872 0 -0.31444 -0.10751 -0.13884 -0.091561 -0.1524 -0.08221 -1.6268 0.23595 0.10398 0.18459 0.1228 0.24427 0.32004 0.37952 0.36529 0.40813 0.49013 0.5427 0.51923 0.001996 0.0043342 0.0014797 0.0081619 2.7083 0 0 -0.075973 0 0.062353 0.15104 0.20158 0 0
3.2461 -0.030941 -0.063172 -0.70228 -0.20929 0 -0.16917 -0.04715 -0.12847 -0.06036 -0.089073 -0.20375 -4.3648 0.20269 0.082989 0.17369 0.1179 0.23983 0.30626 0.35202 0.36648 0.3821 0.46304 0.56561 0.50078 0.0022358 0.0049637 0.0011269 0.0078647 2.3564 0 0 -0.13723 0 0.049582 0.13965 0.1834 0 0
3.25 0.0067133 -0.019844 -0.15894 -0.0061894 0 0.038931 -0.025041 -0.093838 -0.078764 -0.024259 -0.33211 -7.114 0.16932 0.124 0.1519 0.1057 0.30449 0.27809 0.31885 0.42062 0.3319 0.42964 0.58541 0.46036 0.0023704 0.0059098 0.0013264 0.0074322 2.0026 0 0 -0.21064 0 0.031258 0.12924 0.16753 0 0
3.2539 0.047768 0.034158 0.463 0.17437 0 0.20303 -0.030435 -0.045944 -0.12332 0.0087467 -0.3621 -9.849 0.13565 0.18983 0.11611 0.07834 0.37674 0.2333 0.276 0.47033 0.26208 0.38168 0.56324 0.3991 0.0019132 0.0064589 0.0018332 0.0068287 1.4672 0 0 -0.2418 0 0.010397 0.11986 0.15217 0 0
3.2578 0.10357 0.098117 0.71626 0.25094 0 0.2557 -0.028006 -0.0051804 -0.15075 0.0042093 -0.25534 -12.555 0.10006 0.21839 0.067386 0.034297 0.37738 0.17221 0.21929 0.44558 0.17602 0.31339 0.47157 0.31819 0.00089524 0.0058876 0.0020436 0.0058093 0.61459 0 0 -0.20477 0 -0.010619 0.11003 0.13524 0 0
3.2617 0.17274 0.16605 0.45243 0.22328 0 0.20884 0.016053 0.023199 -0.12007 -0.0042198 -0.069948 -15.233 0.061051 0.17071 0.0069009 -0.027579 0.2692 0.094573 0.14419 0.31607 0.074744 0.21932 0.31077 0.2167 -0.0001542 0.0040463 0.001591 0.0041284 -0.59611 0 0 -0.11039 0 -0.030227 0.09809 0.1151 0 0
3.2656 0.24077 0.22856 -0.050547 0.15591 0 0.13443 0.11101 0.059507 -0.014642 0.031851 0.088028 -17.89 0.016448 0.062077 -0.063315 -0.10846 0.084783 -0.00025848 0.043894 0.11295 -0.042006 0.091882 0.10374 0.091728 -0.0008166 0.0015636 0.00069151 0.0018736 -2.1115 0 0 0.0090679 0 -0.046777 0.081403 0.08966 0 0
3.2695 0.29139 0.27709 -0.32786 0.12385 0 0.10806 0.2367 0.13164 0.14578 0.13342 0.14973 -20.527 -0.03669 -0.050809 -0.13772 -0.20995 -0.10147 -0.11306 -0.093799 -0.099278 -0.17877 -0.080507 -0.12575 -0.066509 -0.0012363 -0.0005558 -0.00012791 -0.00043932 -3.8 0 0 0.12184 0 -0.059813 0.054917 0.056847 0 0
3.2734 0.31894 0.30845 -0.12372 0.16394 0 0.16005 0.3558 0.24393 0.31159 0.27244 0.13557 -23.137 -0.09547 -0.11741 -0.21064 -0.32486 -0.23436 -0.23608 -0.25883 -0.27669 -0.33132 -0.28336 -0.37108 -0.25166 -0.0018542 -0.0016484 -0.00058735 -0.0022163 -5.476 0 0 0.21185 0 -0.072456 0.020508 0.020267 0 0
3.2773 0.33087 0.32607 0.40556 0.26047 0 0.26529 0.43271 0.36445 0.42875 0.39128 0.13494 -25.706 -0.15847 -0.13518 -0.28049 -0.45177 -0.32031 -0.36655 -0.44677 -0.42876 -0.49841 -0.51084 -0.64182 -0.46192 -0.0027469 -0.0018514 -0.00084837 -0.003322 -6.9533 0 0 0.28285 0 -0.086549 -0.020407 -0.017867 0 0
3.2813 0.33926 0.33664 0.84919 0.36505 0 0.37073 0.44977 0.44677 0.47051 0.44675 0.23327 -28.222 -0.22407 -0.14925 -0.34625 -0.58891 -0.41495 -0.50151 -0.65184 -0.60137 -0.67778 -0.75592 -0.94579 -0.69387 -0.0034138 -0.001939 -0.0011528 -0.0042592 -8.1234 0 0 0.35279 0 -0.10376 -0.065849 -0.055175 0 0
3.2852 0.35015 0.34436 0.90159 0.4315 0 0.43453 0.41632 0.46837 0.45461 0.44097 0.44507 -30.68 -0.28963 -0.21011 -0.40703 -0.73419 -0.56788 -0.63603 -0.86365 -0.82644 -0.86427 -1.0069 -1.2711 -0.94013 -0.0033531 -0.0026891 -0.0014065 -0.0057253 -9.0113 0 0 0.44051 0 -0.1266 -0.11176 -0.087183 0 0
3.2891 0.36019 0.34804 0.60064 0.44247 0 0.44856 0.36668 0.45024 0.43172 0.41513 0.70206 -33.08 -0.35168 -0.32695 -0.46356 -0.87727 -0.7739 -0.76211 -1.0626 -1.0847 -1.0423 -1.2429 -1.5838 -1.1769 -0.0027903 -0.0043052 -0.0012824 -0.0079074 -9.7481 0 0 0.55048 0 -0.15354 -0.1524 -0.11116 0 0
3.293 0.36254 0.34416 0.25536 0.41384 0 0.4331 0.3442 0.4387 0.45117 0.41542 0.90054 -35.427 -0.40846 -0.45787 -0.51511 -1.0086 -0.97337 -0.8749 -1.2383 -1.3153 -1.2011 -1.4525 -1.8428 -1.3876 -0.0026401 -0.0063283 -0.00074884 -0.010205 -10.464 0 0 0.66525 0 -0.18148 -0.18618 -0.12785 0 0
3.2969 0.35569 0.33317 0.16052 0.37781 0 0.41399 0.37586 0.46591 0.5274 0.46073 0.96944 -37.725 -0.45811 -0.54497 -0.55962 -1.1199 -1.0999 -0.96968 -1.3822 -1.4615 -1.3316 -1.6263 -2.0189 -1.5594 -0.0035982 -0.0080439 -0.000325 -0.011704 -11.174 0 0 0.75345 0 -0.20803 -0.2122 -0.13769 0 0
3.3008 0.34665 0.32272 0.36409 0.35909 0 0.40256 0.45253 0.52464 0.6309 0.53451 0.91057 -39.978 -0.49851 -0.56206 -0.59422 -1.2017 -1.1317 -1.0414 -1.4861 -1.5113 -1.4244 -1.7544 -2.104 -1.6793 -0.0052875 -0.0090048 -0.00061547 -0.011991 -11.756 0 0 0.78961 0 -0.2305 -0.23005 -0.14149 0 0
3.3047 0.34627 0.32375 0.67031 0.36175 0 0.39304 0.53178 0.57786 0.70868 0.59998 0.78742 -42.186 -0.52164 -0.53293 -0.60781 -1.2294 -1.1026 -1.074 -1.5262 -1.4978 -1.4545 -1.8088 -2.1073 -1.7153 -0.0064465 -0.0092574 -0.0015629 -0.011526 -12.026 0 0 0.77072 0 -0.24293 -0.23826 -0.13992 0 0
3.3086 0.36074 0.34204 0.83658 0.37454 0 0.37607 0.56488 0.59108 0.71812 0.62321 0.67675 -44.347 -0.52946 -0.50579 -0.60255 -1.2162 -1.0658 -1.0763 -1.5195 -1.463 -1.4389 -1.8086 -2.0451 -1.6933 -0.0060839 -0.0091655 -0.0023231 -0.011219 -11.86 0 0 0.71548 0 -0.24684 -0.24046 -0.13582 0 0
3.3125 0.38683 0.37279 0.77113 0.38651 0 0.35344 0.53001 0.55699 0.65079 0.58969 0.61914 -46.456 -0.52158 -0.50896 -0.57896 -1.167 -1.0462 -1.0497 -1.4698 -1.4214 -1.3822 -1.7583 -1.9329 -1.6216 -0.0044747 -0.0090587 -0.0020625 -0.011585 -11.265 0 0 0.64719 0 -0.24269 -0.23675 -0.12928 0 0
3.3164 0.41442 0.40353 0.57543 0.3972 0 0.33987 0.44653 0.49449 0.53334 0.5098 0.60022 -48.509 -0.49836 -0.52749 -0.53872 -1.0887 -1.0225 -0.99704 -1.3823 -1.3543 -1.2905 -1.664 -1.7829 -1.5101 -0.0029733 -0.0090234 -0.00089766 -0.012269 -10.362 0 0 0.57597 0 -0.23128 -0.22719 -0.12025 0 0
3.3203 0.4341 0.42332 0.43034 0.41287 0 0.35042 0.36011 0.42995 0.40966 0.41363 0.56965 -50.501 -0.45979 -0.51969 -0.48466 -0.99073 -0.95349 -0.9206 -1.2622 -1.2367 -1.1707 -1.5314 -1.6059 -1.3699 -0.0027985 -0.0089671 9.5381e-05 -0.012347 -9.3255 0 0 0.49623 0 -0.21329 -0.21067 -0.10777 0 0
3.3242 0.44356 0.43048 0.44507 0.43574 0 0.38634 0.31136 0.38125 0.31777 0.33692 0.48098 -52.43 -0.41347 -0.4568 -0.42833 -0.89396 -0.82106 -0.83329 -1.1306 -1.0681 -1.043 -1.3827 -1.4124 -1.2241 -0.0039647 -0.0088171 -5.7882e-05 -0.011115 -8.321 0 0 0.40001 0 -0.19187 -0.18862 -0.091709 0 0
3.3281 0.44775 0.43223 0.58769 0.45924 0 0.43308 0.3119 0.355 0.27385 0.30263 0.32571 -54.29 -0.36782 -0.35058 -0.37828 -0.80922 -0.65325 -0.74725 -1.0055 -0.8809 -0.92279 -1.2371 -1.216 -1.0865 -0.0053553 -0.0086275 -0.0011669 -0.0086685 -7.4802 0 0 0.29188 0 -0.16989 -0.16512 -0.073899 0 0
3.332 0.45321 0.43723 0.72926 0.47412 0 0.47167 0.34278 0.35024 0.26873 0.30839 0.14251 -56.081 -0.32787 -0.24651 -0.33931 -0.74179 -0.50844 -0.66968 -0.89816 -0.72252 -0.81908 -1.1056 -1.0365 -0.96488 -0.0057913 -0.0084999 -0.0019804 -0.0058515 -6.8845 0 0 0.1912 0 -0.14897 -0.14329 -0.055929 0 0
3.3359 0.46171 0.44777 0.74942 0.47689 0 0.4917 0.37205 0.35908 0.27683 0.32987 -0.0013706 -57.809 -0.29837 -0.19012 -0.31547 -0.69544 -0.43567 -0.6074 -0.81869 -0.62798 -0.74025 -0.99878 -0.9005 -0.86596 -0.0050415 -0.008438 -0.0014318 -0.0036825 -6.5542 0 0 0.12106 0 -0.13071 -0.12654 -0.039696 0 0
3.3398 0.46891 0.45839 0.62355 0.47021 0 0.49357 0.37679 0.36586 0.27311 0.33971 -0.045596 -59.48 -0.28904 -0.19499 -0.31486 -0.67807 -0.44314 -0.57608 -0.79008 -0.60457 -0.70648 -0.94163 -0.83516 -0.80818 -0.0038927 -0.0083225 0.00024497 -0.0027463 -6.4555 0 0 0.095476 0 -0.11887 -0.12321 -0.030394 0 0
3.3438 0.46879 0.46141 0.43761 0.45612 0 0.48054 0.35632 0.35416 0.24999 0.32807 0.029447 -61.095 -0.29516 -0.23669 -0.32987 -0.68035 -0.49778 -0.57176 -0.80134 -0.63526 -0.7101 -0.92947 -0.855 -0.78845 -0.0033581 -0.0080492 0.0017049 -0.0029516 -6.5394 0 0 0.11515 0 -0.11321 -0.13184 -0.028803 0 0
3.3477 0.45956 0.45392 0.32523 0.43266 0 0.45254 0.33094 0.32263 0.22379 0.30817 0.18867 -62.642 -0.31336 -0.27509 -0.35676 -0.69977 -0.55369 -0.59192 -0.84554 -0.69441 -0.74714 -0.96029 -0.95158 -0.80743 -0.0038298 -0.0076786 0.0018032 -0.0037231 -6.7919 0 0 0.17162 0 -0.11331 -0.14975 -0.034407 0 0
3.3516 0.4453 0.44014 0.36848 0.40022 0 0.41029 0.32823 0.29474 0.22456 0.30328 0.35841 -64.109 -0.34042 -0.28583 -0.39244 -0.73481 -0.5866 -0.634 -0.91629 -0.76398 -0.8138 -1.032 -1.0955 -0.86562 -0.0048682 -0.0074116 0.00066857 -0.0044215 -7.245 0 0 0.25245 0 -0.11864 -0.17396 -0.046286 0 0
3.3555 0.43206 0.42744 0.5307 0.37009 0 0.36462 0.36414 0.30656 0.27459 0.32776 0.46743 -65.49 -0.3721 -0.277 -0.43351 -0.78565 -0.60894 -0.69525 -1.0058 -0.8417 -0.90615 -1.1435 -1.252 -0.96603 -0.0056591 -0.0073908 -0.00053915 -0.0047144 -7.9272 0 0 0.34335 0 -0.12846 -0.19947 -0.062691 0 0
3.3594 0.42238 0.41982 0.67569 0.36145 0 0.33711 0.42986 0.37631 0.37013 0.37814 0.49029 -66.799 -0.40132 -0.27978 -0.47455 -0.85014 -0.65555 -0.76628 -1.0995 -0.93754 -1.0113 -1.282 -1.4001 -1.1002 -0.0056551 -0.0075401 -0.00085801 -0.0047098 -8.7927 0 0 0.42981 0 -0.14041 -0.21756 -0.078498 0 0
3.3633 0.41379 0.41484 0.66913 0.38526 0 0.34621 0.49475 0.48173 0.48059 0.43885 0.46381 -68.061 -0.42535 -0.32144 -0.51223 -0.91998 -0.75139 -0.83669 -1.1881 -1.0607 -1.1148 -1.4258 -1.5393 -1.2444 -0.0049246 -0.0076461 -0.00041572 -0.0048122 -9.7014 0 0 0.50209 0 -0.15265 -0.22688 -0.090446 0 0
3.3672 0.40248 0.40635 0.48957 0.42988 0 0.38985 0.52598 0.56968 0.56633 0.49315 0.46126 -69.289 -0.44329 -0.4016 -0.54463 -0.98967 -0.88604 -0.90134 -1.2681 -1.2052 -1.2092 -1.5633 -1.6796 -1.3849 -0.0040485 -0.0076326 -0.00011363 -0.0054174 -10.481 0 0 0.56056 0 -0.16487 -0.22797 -0.097254 0 0
3.3711 0.38806 0.3911 0.2559 0.46568 0 0.44227 0.51199 0.59491 0.60201 0.52906 0.53832 -70.478 -0.45476 -0.48974 -0.57 -1.0532 -1.015 -0.95554 -1.3368 -1.3444 -1.2877 -1.6827 -1.8223 -1.5077 -0.0036943 -0.007732 -0.00056598 -0.0066517 -11.019 0 0 0.61406 0 -0.17705 -0.22238 -0.098173 0 0
3.375 0.37465 0.37317 0.13779 0.46747 0 0.47079 0.47093 0.5557 0.58924 0.53933 0.68843 -71.607 -0.45912 -0.54603 -0.5838 -1.0961 -1.0882 -0.98981 -1.3876 -1.4421 -1.3355 -1.7599 -1.9489 -1.5833 -0.004143 -0.008312 -0.0014849 -0.0083118 -11.311 0 0 0.66914 0 -0.19007 -0.2148 -0.092605 0 0
3.3789 0.36739 0.36221 0.21536 0.43472 0 0.45909 0.43632 0.49439 0.55119 0.52217 0.84162 -72.662 -0.45915 -0.54975 -0.58684 -1.1133 -1.0844 -1.0043 -1.4197 -1.4738 -1.3523 -1.7919 -2.0262 -1.607 -0.0050682 -0.0094651 -0.0020936 -0.0099943 -11.407 0 0 0.71825 0 -0.20404 -0.21148 -0.084278 0 0
3.3828 0.36814 0.36583 0.40675 0.39054 0 0.4173 0.43143 0.46104 0.51536 0.48504 0.90876 -73.644 -0.45577 -0.51346 -0.58053 -1.1061 -1.0248 -1.0005 -1.4302 -1.4412 -1.3404 -1.7828 -2.0239 -1.585 -0.0057593 -0.010766 -0.0019887 -0.011264 -11.327 0 0 0.7388 0 -0.21754 -0.21308 -0.075011 0 0
3.3867 0.37427 0.38204 0.53285 0.36147 0 0.37174 0.45369 0.47226 0.49684 0.44536 0.83913 -74.564 -0.44907 -0.47147 -0.56577 -1.0762 -0.95378 -0.97863 -1.4154 -1.3674 -1.3006 -1.7351 -1.9313 -1.5222 -0.0056808 -0.011503 -0.0014676 -0.011748 -11.014 0 0 0.70654 0 -0.22867 -0.21889 -0.065691 0 0
3.3906 0.38079 0.39841 0.47049 0.35803 0 0.34513 0.4803 0.50026 0.4911 0.42119 0.65049 -75.433 -0.43852 -0.45177 -0.54356 -1.0261 -0.90292 -0.93839 -1.3685 -1.2769 -1.2331 -1.6521 -1.7631 -1.4255 -0.0049326 -0.01123 -0.0010601 -0.011192 -10.376 0 0 0.61351 0 -0.2342 -0.22655 -0.05684 0 0
3.3945 0.38322 0.40011 0.26271 0.37249 0 0.34396 0.48669 0.49961 0.47826 0.41607 0.41491 -76.253 -0.42202 -0.45386 -0.51598 -0.96428 -0.86727 -0.87903 -1.2785 -1.1772 -1.1404 -1.5411 -1.552 -1.3108 -0.0041771 -0.010149 -0.00091816 -0.0095947 -9.3805 0 0 0.47689 0 -0.22682 -0.22791 -0.047523 0 0
3.3984 0.37899 0.38136 0.085703 0.39034 0 0.35933 0.46057 0.44577 0.4355 0.41232 0.21666 -77.018 -0.40065 -0.4509 -0.48657 -0.90227 -0.81456 -0.80891 -1.1612 -1.0605 -1.037 -1.4195 -1.336 -1.1964 -0.004051 -0.0089246 -0.00078785 -0.0073615 -8.1242 0 0 0.33205 0 -0.20799 -0.21977 -0.036891 0 0
3.4023 0.36801 0.35118 0.095484 0.39985 0 0.37526 0.40378 0.35262 0.35246 0.38292 0.11212 -77.733 -0.37504 -0.41405 -0.45623 -0.84342 -0.71876 -0.73137 -1.0254 -0.92155 -0.92947 -1.2926 -1.1465 -1.0872 -0.0045991 -0.0081117 -0.0005058 -0.0052773 -6.8235 0 0 0.21579 0 -0.1795 -0.20167 -0.025028 0 0
3.4063 0.35334 0.32792 0.28701 0.39233 0 0.3766 0.32812 0.25819 0.242 0.31532 0.11038 -78.407 -0.34621 -0.3387 -0.42567 -0.7901 -0.58843 -0.65013 -0.88143 -0.77387 -0.8246 -1.1651 -0.99895 -0.98681 -0.0052849 -0.0077359 -0.00033017 -0.0041265 -5.7338 0 0 0.15014 0 -0.14431 -0.17435 -0.012423 0 0
3.4102 0.34133 0.32589 0.49254 0.36087 0 0.35511 0.25378 0.1959 0.13884 0.22724 0.17446 -79.046 -0.31666 -0.25055 -0.39547 -0.74388 -0.46479 -0.57203 -0.75061 -0.64633 -0.73451 -1.0429 -0.89126 -0.89791 -0.0055528 -0.0074249 -0.00066488 -0.0041611 -5.0406 0 0 0.1343 0 -0.11004 -0.14134 -0.0013652 0 0
3.4141 0.33882 0.34465 0.52593 0.30732 0 0.31542 0.20767 0.17656 0.082921 0.15895 0.23729 -79.643 -0.2914 -0.1869 -0.36681 -0.70217 -0.39089 -0.50615 -0.65594 -0.56304 -0.66824 -0.93247 -0.8088 -0.8182 -0.0053363 -0.0069122 -0.001515 -0.0048756 -4.7815 0 0 0.14663 0 -0.088694 -0.1126 0.0042041 0 0
3.418 0.34802 0.36961 0.34818 0.2519 0 0.27764 0.21292 0.191 0.095161 0.14608 0.23129 -80.179 -0.27309 -0.16879 -0.34158 -0.66448 -0.37888 -0.4566 -0.60217 -0.5256 -0.62658 -0.83907 -0.73727 -0.7486 -0.0049848 -0.0063556 -0.0023556 -0.0053722 -4.8403 0 0 0.15604 0 -0.084021 -0.092772 0.0029454 0 0
3.4219 0.36316 0.38354 0.10597 0.2289 0 0.26919 0.27023 0.22354 0.16178 0.19372 0.12801 -80.643 -0.26374 -0.18713 -0.32211 -0.63244 -0.40348 -0.42713 -0.59229 -0.51532 -0.61107 -0.76932 -0.67694 -0.69324 -0.0047546 -0.0061271 -0.002605 -0.0050733 -5.0237 0 0 0.13985 0 -0.097687 -0.084329 -0.0057633 0 0
3.4258 0.37354 0.37947 0.0049433 0.26247 0 0.30525 0.34772 0.2611 0.24061 0.27197 -0.031556 -81.04 -0.26523 -0.21292 -0.31142 -0.60899 -0.42666 -0.42144 -0.62716 -0.51377 -0.62274 -0.73142 -0.64827 -0.65839 -0.0045068 -0.0063298 -0.0021794 -0.0041647 -5.1886 0 0 0.10045 0 -0.12994 -0.08888 -0.022015 0 0
3.4297 0.37186 0.3647 0.12805 0.34111 0 0.37166 0.39631 0.29366 0.28795 0.33604 -0.14529 -81.385 -0.28172 -0.22212 -0.31921 -0.60746 -0.43134 -0.44994 -0.70766 -0.52253 -0.66737 -0.75269 -0.68231 -0.6691 -0.0039781 -0.0066137 -0.0015206 -0.0033826 -5.3432 0 0 0.068731 0 -0.17678 -0.10704 -0.043817 0 0
3.4336 0.36099 0.35349 0.36191 0.41832 0 0.42835 0.38549 0.31323 0.28797 0.35632 -0.10845 -81.687 -0.3072 -0.21428 -0.34317 -0.62851 -0.43523 -0.50103 -0.8065 -0.56366 -0.73165 -0.82307 -0.79982 -0.72281 -0.0032617 -0.006542 -0.0011116 -0.0033779 -5.6451 0 0 0.087048 0 -0.22341 -0.12985 -0.064614 0 0
3.4375 0.35222 0.35548 0.49911 0.44558 0 0.43663 0.33079 0.31814 0.26343 0.33735 0.10883 -81.942 -0.33961 -0.21094 -0.38238 -0.67292 -0.47371 -0.57112 -0.91566 -0.66 -0.8125 -0.9397 -0.99335 -0.81936 -0.0028405 -0.0061318 -0.0010616 -0.004273 -6.2828 0 0 0.17947 0 -0.26457 -0.15451 -0.081825 0 0
3.4414 0.35568 0.36929 0.42479 0.41127 0 0.39032 0.2857 0.31912 0.25959 0.31362 0.42464 -82.138 -0.37687 -0.2364 -0.43487 -0.73974 -0.56725 -0.65605 -1.0284 -0.81192 -0.90674 -1.097 -1.2259 -0.9556 -0.0030572 -0.0059542 -0.0011942 -0.0057678 -7.3169 0 0 0.33047 0 -0.29641 -0.1788 -0.09357 0 0
3.4453 0.3712 0.38533 0.21783 0.3503 0 0.32363 0.30082 0.33727 0.31256 0.32545 0.68825 -82.274 -0.41648 -0.29704 -0.497 -0.82656 -0.70087 -0.75059 -1.1384 -0.98985 -1.0117 -1.2859 -1.448 -1.1254 -0.0036483 -0.0066116 -0.0014358 -0.0075509 -8.5995 0 0 0.49036 0 -0.31555 -0.2009 -0.098036 0 0
3.4492 0.38785 0.39374 0.075055 0.31523 0 0.28698 0.38316 0.38962 0.42373 0.3907 0.78 -82.363 -0.45491 -0.37514 -0.55736 -0.91731 -0.8322 -0.84319 -1.2428 -1.1487 -1.1191 -1.4748 -1.6225 -1.2987 -0.0039739 -0.0080893 -0.0019602 -0.009497 -9.8351 0 0 0.60563 0 -0.32757 -0.22113 -0.098702 0 0
3.4531 0.39221 0.39005 0.13013 0.33506 0 0.30988 0.48956 0.4716 0.55619 0.49035 0.69413 -82.42 -0.49038 -0.44106 -0.60856 -0.99867 -0.92064 -0.92613 -1.3403 -1.2535 -1.2209 -1.6408 -1.7386 -1.4521 -0.0037584 -0.0096579 -0.0028983 -0.011478 -10.732 0 0 0.65137 0 -0.33916 -0.23983 -0.10015 0 0
3.457 0.37793 0.37539 0.3347 0.39687 0 0.38071 0.55795 0.55235 0.65445 0.57791 0.53934 -82.44 -0.52136 -0.47394 -0.64622 -1.0626 -0.95398 -0.99375 -1.4274 -1.2985 -1.31 -1.7693 -1.8093 -1.571 -0.0034717 -0.010475 -0.0040044 -0.013136 -11.135 0 0 0.64169 0 -0.35266 -0.25605 -0.10472 0 0
3.4609 0.34877 0.35303 0.50796 0.46068 0 0.45703 0.54934 0.59071 0.67502 0.60757 0.45664 -82.401 -0.54627 -0.47491 -0.66676 -1.1021 -0.95204 -1.0406 -1.4993 -1.3061 -1.379 -1.8474 -1.8536 -1.6427 -0.0038186 -0.010323 -0.0047553 -0.01403 -11.052 0 0 0.61293 0 -0.36937 -0.26838 -0.1143 0 0
3.4648 0.31418 0.32599 0.50217 0.48788 0 0.49389 0.46891 0.5625 0.61091 0.56286 0.51899 -82.283 -0.55871 -0.46338 -0.66236 -1.1021 -0.94592 -1.0502 -1.5342 -1.307 -1.4043 -1.8442 -1.8794 -1.6383 -0.0048546 -0.0097678 -0.0048373 -0.014067 -10.598 0 0 0.59605 0 -0.38388 -0.26972 -0.12955 0 0
3.4688 0.28293 0.29729 0.32822 0.45873 0 0.46733 0.3568 0.47871 0.49647 0.46654 0.68651 -82.089 -0.55766 -0.45958 -0.64168 -1.0745 -0.95033 -1.0275 -1.5258 -1.3141 -1.3863 -1.7816 -1.8749 -1.58 -0.0057826 -0.0095871 -0.0044873 -0.013705 -9.9128 0 0 0.59909 0 -0.38584 -0.25853 -0.14352 0 0
3.4727 0.25984 0.27122 0.13235 0.37425 0 0.38085 0.26246 0.37954 0.38873 0.36495 0.84141 -81.847 -0.54167 -0.46701 -0.60826 -1.0245 -0.95085 -0.97441 -1.4702 -1.3093 -1.3252 -1.6699 -1.8148 -1.4779 -0.0057796 -0.010015 -0.0042841 -0.013547 -9.1135 0 0 0.60715 0 -0.36957 -0.23496 -0.15143 0 0
3.4766 0.2462 0.25282 0.059586 0.25434 0 0.26018 0.22076 0.30771 0.33373 0.298 0.86646 -81.587 -0.50961 -0.46889 -0.56478 -0.95651 -0.91542 -0.89284 -1.3651 -1.2532 -1.2223 -1.5175 -1.6743 -1.3405 -0.0049822 -0.010509 -0.0045905 -0.013651 -8.2583 0 0 0.59277 0 -0.33148 -0.20013 -0.14928 0 0
3.4805 0.24091 0.24523 0.13737 0.13775 0 0.14495 0.23802 0.28053 0.33681 0.27621 0.70987 -81.317 -0.45914 -0.44182 -0.5134 -0.87456 -0.82042 -0.7844 -1.2069 -1.1139 -1.0782 -1.3333 -1.4447 -1.1761 -0.0044542 -0.010215 -0.0052217 -0.01328 -7.3239 0 0 0.52801 0 -0.26777 -0.15656 -0.13125 0 0
3.4844 0.24111 0.24728 0.27674 0.073709 0 0.07789 0.28868 0.28092 0.35715 0.279 0.40458 -81.015 -0.39305 -0.37596 -0.45677 -0.78435 -0.67086 -0.65984 -1.0107 -0.89426 -0.90843 -1.1346 -1.1432 -0.99874 -0.0050386 -0.0086506 -0.0056478 -0.01145 -6.213 0 0 0.3964 0 -0.18859 -0.11408 -0.09572 0 0
3.4883 0.24322 0.25375 0.36752 0.095894 0 0.087296 0.32502 0.27299 0.33397 0.27245 0.046699 -80.655 -0.32128 -0.28534 -0.39778 -0.69103 -0.49967 -0.53409 -0.80637 -0.63729 -0.7355 -0.93718 -0.81198 -0.82015 -0.0063029 -0.0060342 -0.0054672 -0.0078583 -4.8366 0 0 0.20588 0 -0.11276 -0.079726 -0.051696 0 0
3.4922 0.24527 0.25872 0.36585 0.19243 0 0.16733 0.30221 0.22907 0.23002 0.23226 -0.24661 -80.23 -0.24946 -0.19913 -0.33808 -0.597 -0.34738 -0.41505 -0.60993 -0.40349 -0.57098 -0.74862 -0.50634 -0.64625 -0.0068117 -0.0030635 -0.0046716 -0.0033221 -3.2491 0 0 -0.0036862 0 -0.050804 -0.056573 -0.004665 0 0
3.4961 0.24849 0.25944 0.30344 0.30244 0 0.27287 0.20963 0.14884 0.062994 0.15748 -0.38416 -79.757 -0.18335 -0.14064 -0.27959 -0.50486 -0.23838 -0.31026 -0.43671 -0.23607 -0.42573 -0.57633 -0.27446 -0.48291 -0.0055637 -0.00045215 -0.003533 0.00068588 -1.7308 0 0 -0.17048 0 -0.012228 -0.04656 0.0395 0 0
3.5 0.25545 0.25774 0.23738 0.35397 0 0.34188 0.086213 0.058924 -0.099338 0.070149 -0.34142 -79.264 -0.13453 -0.11152 -0.22814 -0.42207 -0.17158 -0.23525 -0.31571 -0.1406 -0.32072 -0.43805 -0.13954 -0.34612 -0.0031115 0.0013784 -0.0023643 0.0030194 -0.70583 0 0 -0.24086 0 -0.012331 -0.051244 0.069509 0 0
3.5039 0.26587 0.25782 0.20556 0.3182 0 0.33589 0.0010051 -0.0035767 -0.17938 0.0040567 -0.17696 -78.757 -0.10493 -0.094609 -0.18895 -0.35605 -0.13074 -0.19035 -0.24609 -0.093789 -0.25549 -0.33904 -0.094055 -0.2453 -0.0011394 0.0023303 -0.0014231 0.0035278 -0.5066 0 0 -0.20284 0 -0.037599 -0.061323 0.083198 0 0
3.5078 0.2747 0.26218 0.21971 0.23264 0 0.26835 0.0068599 -0.011478 -0.13871 -0.01137 -0.0056274 -78.221 -0.092641 -0.072927 -0.16464 -0.31164 -0.10412 -0.17318 -0.22101 -0.072008 -0.22642 -0.28156 -0.11059 -0.18569 -0.00088393 0.0025237 -0.00093129 0.0029478 -1.1438 0 0 -0.096117 0 -0.074419 -0.071782 0.083189 0 0
3.5117 0.27575 0.26907 0.27452 0.16947 0 0.19541 0.10113 0.039272 -0.0021936 0.033927 0.068288 -77.628 -0.096269 -0.047554 -0.15749 -0.29353 -0.096554 -0.18282 -0.23652 -0.07401 -0.23229 -0.26926 -0.16268 -0.1728 -0.0020147 0.0022002 -0.0010063 0.002243 -2.2706 0 0 0.013378 0 -0.11263 -0.079848 0.071815 0 0
3.5156 0.26788 0.27366 0.34557 0.17532 0 0.17321 0.22618 0.12793 0.15841 0.12322 0.019746 -76.967 -0.11411 -0.038056 -0.17057 -0.3086 -0.12426 -0.21915 -0.2889 -0.11914 -0.27316 -0.30865 -0.24198 -0.21502 -0.0030896 0.0016318 -0.0014948 0.0019673 -3.3904 0 0 0.077575 0 -0.13987 -0.083378 0.05245 0 0
3.5195 0.25712 0.27236 0.38746 0.23617 0 0.21535 0.3108 0.21829 0.26904 0.21923 -0.077882 -76.246 -0.14294 -0.064518 -0.20609 -0.36568 -0.19787 -0.28219 -0.37394 -0.22498 -0.35092 -0.40904 -0.35968 -0.32114 -0.0030403 0.00098815 -0.0019619 0.002039 -4.1638 0 0 0.095404 0 -0.14364 -0.084838 0.031148 0 0
3.5234 0.25162 0.26639 0.36088 0.29625 0 0.28488 0.31949 0.27598 0.2963 0.28382 -0.10393 -75.491 -0.17707 -0.12725 -0.25392 -0.4498 -0.30875 -0.36098 -0.47781 -0.38605 -0.45238 -0.54858 -0.53191 -0.46483 -0.0021193 0.00022571 -0.0019974 0.0019137 -4.5924 0 0 0.10597 0 -0.13421 -0.090072 0.011178 0 0
3.5273 0.25432 0.26116 0.27935 0.30916 0 0.32592 0.2717 0.2876 0.26296 0.30073 0.021899 -74.72 -0.21548 -0.20295 -0.30993 -0.55446 -0.43066 -0.45199 -0.59741 -0.57262 -0.57356 -0.71912 -0.75993 -0.63496 -0.0014246 -0.0008662 -0.0016067 0.00095966 -4.9598 0 0 0.15454 0 -0.11935 -0.10208 -0.0075034 0 0
3.5313 0.26098 0.26159 0.2201 0.27278 0 0.30775 0.22077 0.2707 0.22926 0.28562 0.28045 -73.934 -0.2574 -0.26178 -0.36985 -0.67222 -0.536 -0.55133 -0.72955 -0.74908 -0.70978 -0.91133 -1.0203 -0.81957 -0.0016683 -0.0024485 -0.0012513 -0.0011338 -5.5961 0 0 0.25973 0 -0.1074 -0.12309 -0.02545 0 0
3.5352 0.26568 0.26728 0.26295 0.22159 0 0.24634 0.21427 0.26475 0.25332 0.27488 0.56605 -73.122 -0.30281 -0.29089 -0.42736 -0.79051 -0.61369 -0.65282 -0.87036 -0.89467 -0.85348 -1.1104 -1.2721 -0.99943 -0.0025516 -0.0044227 -0.0014235 -0.0040707 -6.6431 0 0 0.40394 0 -0.11303 -0.15541 -0.044777 0 0
3.5391 0.26726 0.27246 0.40131 0.193 0 0.18962 0.26608 0.3039 0.35414 0.30015 0.75865 -72.269 -0.34863 -0.30379 -0.47631 -0.89215 -0.67391 -0.74501 -1.0064 -1.0095 -0.98725 -1.2913 -1.4753 -1.1531 -0.0032833 -0.0064287 -0.0021576 -0.0069935 -7.9626 0 0 0.5472 0 -0.13877 -0.19184 -0.066254 0 0
3.543 0.26926 0.2712 0.52206 0.20304 0 0.18192 0.35409 0.38892 0.49805 0.36661 0.79941 -71.366 -0.39087 -0.32689 -0.51467 -0.9701 -0.73543 -0.82088 -1.1264 -1.1033 -1.0998 -1.4407 -1.6081 -1.2732 -0.0034856 -0.008055 -0.0029962 -0.0089619 -9.2128 0 0 0.64904 0 -0.17524 -0.22536 -0.087711 0 0
3.5469 0.27349 0.26315 0.498 0.24683 0 0.23495 0.43636 0.48132 0.61673 0.44907 0.71767 -70.415 -0.42571 -0.37432 -0.54033 -1.0189 -0.80531 -0.87446 -1.2205 -1.179 -1.182 -1.5472 -1.6705 -1.3535 -0.003438 -0.0090644 -0.0034536 -0.0096106 -10.02 0 0 0.68508 0 -0.21411 -0.25108 -0.10664 0 0
3.5508 0.27562 0.25416 0.31768 0.30981 0 0.32271 0.4724 0.52819 0.64746 0.5069 0.5988 -69.419 -0.44846 -0.43282 -0.55099 -1.0333 -0.8675 -0.89935 -1.2773 -1.2258 -1.2238 -1.5994 -1.675 -1.3876 -0.00352 -0.0094617 -0.0034783 -0.0094272 -10.145 0 0 0.6543 0 -0.24461 -0.26391 -0.11964 0 0
3.5547 0.26915 0.25074 0.11952 0.37135 0 0.39843 0.44178 0.50041 0.57204 0.50677 0.52286 -68.385 -0.44721 -0.46987 -0.53897 -1.0008 -0.89065 -0.88016 -1.2687 -1.2248 -1.202 -1.5673 -1.6323 -1.3565 -0.0036656 -0.0094185 -0.0034232 -0.0092969 -9.5782 0 0 0.57787 0 -0.24408 -0.2555 -0.118 0 0
3.5586 0.25409 0.25362 0.078291 0.40275 0 0.42011 0.35575 0.41358 0.42891 0.44077 0.51632 -67.319 -0.42713 -0.4587 -0.5104 -0.93925 -0.85061 -0.83128 -1.2107 -1.1624 -1.136 -1.4764 -1.5436 -1.2806 -0.0035151 -0.0091797 -0.0035957 -0.0096294 -8.5258 0 0 0.48888 0 -0.21733 -0.23417 -0.10429 0 0
3.5625 0.23986 0.25687 0.24059 0.37629 0 0.37157 0.25517 0.31401 0.2887 0.33182 0.54211 -66.226 -0.39092 -0.39979 -0.46715 -0.85468 -0.75048 -0.7581 -1.1096 -1.0408 -1.0327 -1.3349 -1.4035 -1.1648 -0.0030085 -0.0089909 -0.0039185 -0.0098873 -7.2925 0 0 0.41382 0 -0.1701 -0.20385 -0.080679 0 0
3.5664 0.23709 0.2535 0.46916 0.28848 0 0.27076 0.18995 0.24254 0.20851 0.22401 0.52797 -65.103 -0.34237 -0.32149 -0.41187 -0.75384 -0.62206 -0.66686 -0.97326 -0.87885 -0.90043 -1.1536 -1.2106 -1.0156 -0.0026032 -0.0089805 -0.0040667 -0.0090434 -6.1251 0 0 0.35563 0 -0.1101 -0.16866 -0.050194 0 0
3.5703 0.24575 0.24195 0.55805 0.17581 0 0.16231 0.18721 0.20755 0.19649 0.15996 0.41479 -63.944 -0.28804 -0.25935 -0.34866 -0.64572 -0.5061 -0.56619 -0.81359 -0.70433 -0.75006 -0.94684 -0.97565 -0.84011 -0.0027868 -0.0089957 -0.0038688 -0.0066024 -5.1034 0 0 0.29277 0 -0.052335 -0.13457 -0.018691 0 0
3.5742 0.25259 0.22695 0.41514 0.098335 0 0.095544 0.23033 0.18833 0.21201 0.15477 0.19849 -62.739 -0.24018 -0.23092 -0.28813 -0.5449 -0.42579 -0.47058 -0.65708 -0.54219 -0.60308 -0.74588 -0.72368 -0.66051 -0.0034602 -0.008584 -0.0034656 -0.0031975 -4.1518 0 0 0.19955 0 -0.017202 -0.1076 0.0045755 0 0
3.5781 0.24216 0.21397 0.14233 0.096139 0 0.096919 0.26842 0.16044 0.19983 0.1833 -0.058547 -61.486 -0.2034 -0.22533 -0.23643 -0.45738 -0.3735 -0.38577 -0.5181 -0.40493 -0.47039 -0.56767 -0.48648 -0.49298 -0.0039533 -0.0072989 -0.003056 -0.00013808 -3.1598 0 0 0.073434 0 -0.0067285 -0.087986 0.017565 0 0
3.582 0.21142 0.20346 -0.057264 0.1555 0 0.15294 0.25301 0.11705 0.13167 0.19465 -0.25738 -60.194 -0.17956 -0.21447 -0.19693 -0.38645 -0.32113 -0.3145 -0.40426 -0.29079 -0.35797 -0.42167 -0.29259 -0.34749 -0.0036959 -0.0051872 -0.002593 0.0016801 -2.1165 0 0 -0.054846 0 -0.019942 -0.07566 0.019939 0 0
3.5859 0.17304 0.19076 -0.052854 0.2183 0 0.21705 0.17427 0.068461 0.024382 0.14931 -0.31998 -58.878 -0.16927 -0.17602 -0.17208 -0.33425 -0.24565 -0.2584 -0.32124 -0.19125 -0.27039 -0.31514 -0.15872 -0.23295 -0.0027942 -0.0029892 -0.0018589 0.002442 -1.1521 0 0 -0.13984 0 -0.053188 -0.070027 0.012497 0 0
3.5898 0.14357 0.17153 0.11719 0.22932 0 0.23957 0.067711 0.027092 -0.0752 0.052664 -0.23903 -57.548 -0.17193 -0.11047 -0.16551 -0.30564 -0.14994 -0.22118 -0.2802 -0.10294 -0.21832 -0.26334 -0.0865 -0.16931 -0.0018864 -0.0017109 -0.000855 0.0030272 -0.45999 0 0 -0.15437 0 -0.095038 -0.070636 -0.0013172 0 0
3.5938 0.12821 0.14658 0.29696 0.17923 0 0.20114 -0.013073 -0.0022796 -0.12346 -0.044693 -0.084427 -56.204 -0.17745 -0.040472 -0.16683 -0.28987 -0.062776 -0.19543 -0.26378 -0.035073 -0.1897 -0.24445 -0.064864 -0.14145 -0.0014863 -0.0018162 5.5133e-06 0.004015 -0.16641 0 0 -0.10899 0 -0.12834 -0.073618 -0.013472 0 0
3.5977 0.1176 0.121 0.34683 0.10573 0 0.1247 -0.033949 -0.018245 -0.10551 -0.084496 0.041386 -54.837 -0.18193 0.0050661 -0.17123 -0.28286 -0.018551 -0.17961 -0.26492 -0.0051983 -0.18011 -0.24945 -0.076609 -0.14183 -0.0015608 -0.0027723 0.00022724 0.0051171 -0.24911 0 0 -0.042136 0 -0.14832 -0.07756 -0.021404 0 0
3.6016 0.099354 0.099096 0.23814 0.055494 0 0.055914 0.0010608 -0.015063 -0.038653 -0.046987 0.069785 -53.441 -0.18255 0.0096869 -0.17499 -0.28149 -0.032488 -0.17298 -0.27802 -0.025069 -0.18595 -0.27105 -0.10642 -0.16372 -0.0017315 -0.0034566 -0.00021922 0.0055785 -0.55597 0 0 0.0084887 0 -0.15254 -0.081221 -0.023559 0 0
3.6055 0.072089 0.080997 0.048581 0.045209 0 0.027314 0.059757 0.013854 0.042319 0.033844 0.0073992 -52.019 -0.17642 -0.021668 -0.17405 -0.28299 -0.089588 -0.17661 -0.29756 -0.087584 -0.20419 -0.30201 -0.14684 -0.19946 -0.0017362 -0.0031237 -0.00076723 0.0050598 -0.89647 0 0 0.028703 0 -0.14009 -0.082891 -0.01883 0 0
3.6094 0.047174 0.064546 -0.10831 0.056099 0 0.035516 0.10652 0.062763 0.10407 0.099299 -0.075292 -50.587 -0.16366 -0.067613 -0.1679 -0.28589 -0.15442 -0.19191 -0.31811 -0.16662 -0.22965 -0.33476 -0.19925 -0.2378 -0.0015742 -0.002031 -0.00076912 0.0040483 -1.1396 0 0 0.029272 0 -0.11923 -0.080187 -0.0095054 0 0
3.6133 0.036675 0.049307 -0.15263 0.060231 0 0.049968 0.12146 0.1081 0.12792 0.11291 -0.0969 -49.153 -0.14793 -0.10412 -0.16099 -0.29057 -0.19394 -0.21535 -0.3379 -0.2321 -0.25742 -0.36653 -0.26902 -0.27357 -0.0012815 -0.0011145 -0.00015882 0.0033937 -1.2651 0 0 0.03129 0 -0.099143 -0.073211 0.0010398 0 0
3.6172 0.040068 0.037199 -0.072807 0.047913 0 0.043881 0.10485 0.12278 0.11505 0.083816 -0.019936 -47.722 -0.13096 -0.11803 -0.15616 -0.29769 -0.19739 -0.24456 -0.35625 -0.26975 -0.28544 -0.39631 -0.35749 -0.30534 -0.00079208 -0.0010531 0.000449 0.0034926 -1.3491 0 0 0.051203 0 -0.083193 -0.062162 0.011812 0 0
3.6211 0.04338 0.028609 0.071756 0.030427 0 0.018207 0.071274 0.09988 0.084565 0.049459 0.12889 -46.289 -0.11442 -0.11292 -0.15614 -0.30782 -0.18065 -0.27652 -0.37248 -0.28959 -0.31176 -0.42312 -0.45584 -0.33225 -0.00016103 -0.0016774 0.00036092 0.0039576 -1.4966 0 0 0.094525 0 -0.073701 -0.047599 0.02219 0 0
3.625 0.031534 0.019074 0.17607 0.021166 0 -0.0034496 0.040783 0.061348 0.064148 0.038661 0.28096 -44.853 -0.10074 -0.10491 -0.16494 -0.32143 -0.17292 -0.30311 -0.38326 -0.31506 -0.33219 -0.44257 -0.54473 -0.35185 0.0001895 -0.0022937 -0.00050259 0.0040426 -1.7525 0 0 0.15557 0 -0.071635 -0.031318 0.032777 0 0
3.6289 0.0018629 0.0018807 0.14686 0.018736 0 -0.0028942 0.029726 0.03963 0.074183 0.050875 0.36962 -43.421 -0.090315 -0.11095 -0.17844 -0.33478 -0.19437 -0.31625 -0.3847 -0.35996 -0.34394 -0.44983 -0.60007 -0.362 -0.00028977 -0.0025024 -0.0015336 0.0033329 -2.0403 0 0 0.21807 0 -0.071492 -0.017089 0.044782 0 0
3.6328 -0.033679 -0.02475 -0.026605 0.0091058 0 0.010623 0.041958 0.047843 0.1127 0.065758 0.36512 -42 -0.082951 -0.13593 -0.19201 -0.34442 -0.23922 -0.31282 -0.3737 -0.41107 -0.34499 -0.44111 -0.6016 -0.35922 -0.0016354 -0.0025643 -0.002036 0.0020414 -2.1752 0 0 0.25773 0 -0.070807 -0.00637 0.058015 0 0
3.6367 -0.058689 -0.053436 -0.2434 -0.01805 0 0.0079546 0.064473 0.06734 0.15243 0.065918 0.28167 -40.591 -0.078487 -0.16666 -0.20176 -0.34719 -0.2758 -0.29059 -0.34739 -0.4312 -0.33305 -0.41279 -0.53983 -0.33958 -0.0030622 -0.0029127 -0.0018583 0.00076139 -1.9544 0 0 0.25093 0 -0.068457 0.00015289 0.071799 0 0
3.6406 -0.065013 -0.072065 -0.34982 -0.05686 0 -0.029024 0.072969 0.065069 0.15551 0.047435 0.15865 -39.183 -0.076722 -0.17795 -0.2024 -0.33852 -0.26545 -0.24699 -0.30149 -0.38287 -0.30437 -0.35952 -0.41879 -0.29663 -0.003512 -0.0034027 -0.0014303 5.5839e-05 -1.2736 0 0 0.1877 0 -0.064023 0.0021878 0.084614 0 0
3.6445 -0.057467 -0.073845 -0.25994 -0.088373 0 -0.08454 0.046542 0.023642 0.098212 0.012661 0.033419 -37.765 -0.076092 -0.14893 -0.18721 -0.31124 -0.18922 -0.18254 -0.23184 -0.25623 -0.25281 -0.27566 -0.25454 -0.22093 -0.0026339 -0.0032314 -0.0012316 0.00026259 -0.18927 0 0 0.07924 0 -0.059858 0.0024357 0.092353 0 0
3.6484 -0.048462 -0.063475 -0.038492 -0.09564 0 -0.11978 -0.018158 -0.044768 -0.011866 -0.038583 -0.075162 -36.336 -0.073524 -0.079438 -0.16081 -0.26938 -0.064196 -0.10894 -0.14846 -0.080529 -0.18478 -0.17329 -0.07063 -0.12299 -0.0011637 -0.0017184 -0.0012956 0.001499 1.1079 0 0 -0.047207 0 -0.057865 0.0052261 0.09469 0 0
3.6523 -0.048569 -0.053124 0.1391 -0.077896 0 -0.10988 -0.10396 -0.11181 -0.1387 -0.10506 -0.16442 -34.911 -0.066625 0.0063014 -0.12583 -0.21468 0.063962 -0.031243 -0.056291 0.090753 -0.10312 -0.058016 0.10821 -0.0084371 -0.00021934 0.00086603 -0.0012472 0.0036241 2.3766 0 0 -0.16235 0 -0.058047 0.012776 0.092253 0 0
3.6563 -0.06022 -0.051796 0.12861 -0.053161 0 -0.071152 -0.18303 -0.15735 -0.23846 -0.17344 -0.23453 -33.51 -0.053015 0.073709 -0.085408 -0.14964 0.14954 0.045595 0.039222 0.21196 -0.011545 0.063943 0.26285 0.1159 -0.00021098 0.00337 -0.00076884 0.0061219 3.4006 0 0 -0.24637 0 -0.059792 0.026866 0.086339 0 0
3.6602 -0.077403 -0.058134 -0.060199 -0.046782 0 -0.048777 -0.23111 -0.18034 -0.28279 -0.21865 -0.28018 -32.143 -0.027376 0.10102 -0.044731 -0.078603 0.17654 0.11378 0.1284 0.27191 0.08263 0.18186 0.38441 0.23668 -0.0005337 0.0047392 2.9759e-05 0.0081662 4.0271 0 0 -0.29136 0 -0.059968 0.050029 0.080809 0 0
3.6641 -0.089871 -0.063041 -0.27107 -0.072038 0 -0.073407 -0.23696 -0.18925 -0.27007 -0.22101 -0.29664 -30.799 0.0097314 0.094166 -0.0092209 -0.011368 0.16732 0.16877 0.2024 0.29581 0.16628 0.28389 0.4741 0.33741 -0.00036639 0.0049274 0.00069767 0.0090448 4.1892 0 0 -0.2989 0 -0.053841 0.078618 0.081397 0 0
3.668 -0.088994 -0.058775 -0.33357 -0.11539 0 -0.12738 -0.20456 -0.18738 -0.22114 -0.18417 -0.2924 -29.454 0.053771 0.080864 0.019986 0.046375 0.16269 0.21018 0.2592 0.32137 0.23253 0.36564 0.53745 0.41247 0.00034271 0.0048095 0.00084505 0.0086877 3.9346 0 0 -0.27935 0 -0.04058 0.10828 0.089235 0 0
3.6719 -0.072621 -0.045404 -0.20243 -0.13991 0 -0.15556 -0.15114 -0.17076 -0.16607 -0.13393 -0.29024 -28.093 0.10064 0.087666 0.041989 0.090122 0.18863 0.23672 0.29658 0.36718 0.27589 0.42281 0.57612 0.45743 0.00083929 0.0052153 0.00044974 0.0077803 3.4354 0 0 -0.25167 0 -0.020456 0.13585 0.10415 0 0
3.6758 -0.046472 -0.029213 0.014588 -0.11059 0 -0.11422 -0.10217 -0.13899 -0.13047 -0.097553 -0.30814 -26.716 0.14487 0.11823 0.056024 0.11502 0.23611 0.24679 0.31238 0.41751 0.29067 0.45077 0.58308 0.46824 0.0005172 0.0061183 -0.00017151 0.0072491 2.9239 0 0 -0.23587 0 0.0052645 0.15771 0.12488 0 0
3.6797 -0.02056 -0.016091 0.1544 -0.026635 0 -0.01417 -0.08094 -0.10303 -0.12546 -0.083942 -0.33479 -25.342 0.17172 0.15072 0.058054 0.10907 0.26941 0.23272 0.29797 0.4343 0.26366 0.43458 0.54513 0.43431 -0.00025909 0.0067948 -0.0006215 0.0075137 2.558 0 0 -0.2375 0 0.029723 0.16653 0.14442 0 0
3.6836 -0.0022396 -0.0070205 0.12921 0.067105 0 0.082683 -0.094074 -0.078091 -0.14256 -0.082747 -0.32723 -23.991 0.17801 0.15634 0.049206 0.079393 0.25522 0.19963 0.26041 0.38627 0.20803 0.38427 0.45208 0.371 -0.0004664 0.0066973 -0.00066168 0.0081715 2.3041 0 0 -0.23726 0 0.045588 0.16407 0.15539 0 0
3.6875 0.0090343 0.00083689 -0.016638 0.10679 0 0.11182 -0.12249 -0.068117 -0.15584 -0.078973 -0.24284 -22.663 0.1621 0.12316 0.028126 0.027424 0.18802 0.14769 0.1994 0.27208 0.12733 0.3007 0.30619 0.2814 0.00042638 0.0060379 -0.00030164 0.0083934 1.9507 0 0 -0.20131 0 0.049308 0.1506 0.1545 0 0
3.6914 0.020397 0.010317 -0.15556 0.060103 0 0.057831 -0.12925 -0.059016 -0.13407 -0.064165 -0.082932 -21.343 0.12381 0.065023 -0.0061082 -0.044644 0.091896 0.077709 0.11515 0.12089 0.02564 0.18579 0.12513 0.16884 0.0017603 0.0054614 0.00023586 0.0076412 1.2669 0 0 -0.10998 0 0.038355 0.12677 0.13955 0 0
3.6953 0.038199 0.022369 -0.17871 -0.040292 0 -0.034192 -0.084133 -0.029311 -0.059531 -0.034084 0.093712 -20.012 0.062998 0.0087276 -0.056042 -0.135 -0.0002627 -0.010486 0.0050638 -0.028234 -0.093203 0.039541 -0.06423 0.034937 0.0022678 0.0052313 0.0006226 0.0060498 0.18785 0 0 0.019312 0 0.0091365 0.092668 0.10799 0 0
3.6992 0.061065 0.037058 -0.071431 -0.11391 0 -0.094435 0.011834 0.03114 0.057278 0.017236 0.20823 -18.661 -0.0087519 -0.028389 -0.1165 -0.23324 -0.070932 -0.10823 -0.12288 -0.15055 -0.21816 -0.12385 -0.23767 -0.11028 0.0013408 0.0048714 0.00058776 0.0041969 -1.1236 0 0 0.13936 0 -0.032642 0.052247 0.066784 0 0
3.7031 0.080179 0.054484 0.084103 -0.092441 0 -0.078754 0.12244 0.11141 0.17945 0.092429 0.22456 -17.302 -0.080298 -0.050686 -0.17879 -0.32996 -0.12573 -0.2058 -0.25598 -0.2458 -0.34043 -0.28854 -0.38364 -0.25585 -0.0003762 0.0036648 8.3603e-05 0.0025806 -2.3852 0 0 0.20883 0 -0.078049 0.0098291 0.0247 0 0
3.707 0.087026 0.073471 0.17272 0.024836 0 0.0056419 0.19849 0.18619 0.26398 0.17753 0.18315 -15.953 -0.14528 -0.076456 -0.23684 -0.41918 -0.18107 -0.29674 -0.38531 -0.32938 -0.45404 -0.44408 -0.50496 -0.39391 -0.0016835 0.0014527 -0.00066661 0.0013294 -3.371 0 0 0.22565 0 -0.12157 -0.031888 -0.013076 0 0
3.7109 0.081439 0.089942 0.13206 0.1674 0 0.11259 0.21008 0.23156 0.2878 0.2402 0.17122 -14.619 -0.19782 -0.11847 -0.28432 -0.49507 -0.24508 -0.37451 -0.50123 -0.41417 -0.553 -0.57988 -0.61109 -0.51618 -0.0020172 -0.0011244 -0.001313 0.00033364 -4.009 0 0 0.22663 0 -0.15763 -0.07012 -0.041598 0 0
3.7148 0.07218 0.098442 0.0028028 0.24612 0 0.19029 0.16473 0.23715 0.261 0.25097 0.25012 -13.282 -0.22603 -0.17088 -0.30661 -0.54309 -0.30887 -0.4229 -0.57887 -0.49775 -0.61987 -0.66953 -0.70594 -0.59957 -0.0018512 -0.0031618 -0.0016175 -0.00046708 -4.3471 0 0 0.25258 0 -0.17444 -0.097846 -0.051635 0 0
3.7188 0.069416 0.096853 -0.096751 0.21912 0 0.20961 0.099505 0.2093 0.21742 0.2114 0.4002 -11.916 -0.23517 -0.21378 -0.30754 -0.56657 -0.35413 -0.44488 -0.6179 -0.56303 -0.65559 -0.71636 -0.77977 -0.64467 -0.0019704 -0.0042033 -0.0015796 -0.0010007 -4.4568 0 0 0.31041 0 -0.17425 -0.11459 -0.048202 0 0
3.7227 0.0762 0.089743 -0.062903 0.11862 0 0.17389 0.055641 0.16711 0.19028 0.15886 0.53014 -10.504 -0.22772 -0.23031 -0.2905 -0.56679 -0.3685 -0.44186 -0.61896 -0.58961 -0.6596 -0.72193 -0.81139 -0.65172 -0.0025306 -0.0044379 -0.0013518 -0.0012339 -4.3759 0 0 0.36616 0 -0.15904 -0.12031 -0.03433 0 0
3.7266 0.086864 0.085934 0.10144 0.021567 0 0.11227 0.0547 0.13448 0.19103 0.137 0.5437 -9.0551 -0.2061 -0.22047 -0.25931 -0.5454 -0.35499 -0.41568 -0.58393 -0.56686 -0.6321 -0.68862 -0.78053 -0.62208 -0.0029735 -0.0043192 -0.0010706 -0.0013296 -4.1177 0 0 0.37366 0 -0.13125 -0.1154 -0.012931 0 0
3.7305 0.09328 0.091456 0.27746 -0.0077298 0 0.063175 0.089899 0.12879 0.20568 0.15731 0.40989 -7.5955 -0.17274 -0.19968 -0.21958 -0.50371 -0.32823 -0.36802 -0.51484 -0.5002 -0.5721 -0.61821 -0.68282 -0.55667 -0.0028049 -0.00413 -0.00079619 -0.001549 -3.7003 0 0 0.31181 0 -0.094509 -0.1004 0.012263 0 0
3.7344 0.092536 0.10422 0.32606 0.042067 0 0.053878 0.13379 0.14901 0.20842 0.18936 0.18396 -6.1493 -0.13352 -0.18441 -0.18188 -0.44936 -0.30215 -0.30731 -0.42588 -0.40785 -0.48885 -0.5238 -0.53716 -0.46848 -0.0022499 -0.003921 -0.00058299 -0.0019653 -3.1519 0 0 0.19948 0 -0.058152 -0.079861 0.035638 0 0
3.7383 0.088799 0.11571 0.213 0.13024 0 0.084218 0.15514 0.17222 0.18073 0.1904 -0.031043 -4.717 -0.093711 -0.17817 -0.15051 -0.39195 -0.27993 -0.24364 -0.33363 -0.31138 -0.3984 -0.42244 -0.3793 -0.37468 -0.0019999 -0.003715 -0.00051741 -0.002296 -2.5041 0 0 0.080294 0 -0.028532 -0.058995 0.055112 0 0
3.7422 0.088335 0.11841 0.04671 0.19711 0 0.12601 0.13636 0.16626 0.12258 0.14485 -0.1483 -3.2757 -0.055531 -0.17007 -0.12643 -0.33585 -0.25397 -0.1816 -0.24542 -0.22603 -0.3086 -0.32168 -0.2451 -0.28289 -0.0023788 -0.0035968 -0.00061332 -0.0020716 -1.8064 0 0 -0.0055217 0 -0.008794 -0.040029 0.06986 0 0
3.7461 0.093164 0.11199 -0.016553 0.20245 0 0.14358 0.08379 0.11415 0.050708 0.075464 -0.14265 -1.7974 -0.020832 -0.14631 -0.10957 -0.28499 -0.21501 -0.12536 -0.1677 -0.15667 -0.22689 -0.22839 -0.1538 -0.19987 -0.0029336 -0.0035795 -0.0006938 -0.0010349 -1.1538 0 0 -0.040495 0 -0.0012935 -0.024794 0.079435 0 0
3.75 0.099489 0.10272 0.081931 0.1469 0 0.12306 0.025122 0.031574 -0.011953 0.018439 -0.055192 -0.27124 0.0075549 -0.10396 -0.098202 -0.24594 -0.16236 -0.082249 -0.11084 -0.10069 -0.16603 -0.1539 -0.10202 -0.136 -0.0029396 -0.0035221 -0.00048059 0.00056728 -0.67378 0 0 -0.032755 0 -0.0097706 -0.01552 0.082772 0 0
3.7539 0.10175 0.097145 0.24702 0.068384 0 0.085685 -0.0066335 -0.039812 -0.047864 -0.0082197 0.036647 1.2903 0.030882 -0.055083 -0.08726 -0.21781 -0.10712 -0.052196 -0.072673 -0.054768 -0.12523 -0.098285 -0.071588 -0.089337 -0.0022276 -0.0033068 0.00011429 0.0020709 -0.45279 0 0 -0.0075853 0 -0.026716 -0.0099152 0.082252 0 0
3.7578 0.097734 0.096086 0.32072 0.017584 0 0.06952 0.0060414 -0.061605 -0.051623 -0.011287 0.063058 2.8632 0.050206 -0.018253 -0.075692 -0.19898 -0.065742 -0.034249 -0.050884 -0.01975 -0.10138 -0.060052 -0.045019 -0.057571 -0.0013806 -0.0030696 0.00080107 0.002826 -0.45884 0 0 0.0056877 0 -0.046708 -0.0063428 0.079288 0 0
3.7617 0.089712 0.094377 0.23362 0.025128 0 0.093055 0.053859 -0.027277 -0.030193 -0.0036533 -0.00024987 4.4302 0.06603 -0.0050178 -0.063573 -0.18839 -0.048991 -0.028056 -0.044395 -0.00018602 -0.092367 -0.038634 -0.018049 -0.039839 -0.0010903 -0.003111 0.0011067 0.0026547 -0.55141 0 0 -0.011197 0 -0.065653 -0.0037624 0.074909 0 0
3.7656 0.081023 0.085874 0.067859 0.07936 0 0.13393 0.10781 0.033809 0.0019801 0.01193 -0.11654 5.9898 0.078552 -0.012418 -0.052175 -0.18508 -0.054598 -0.033716 -0.052837 0.00013113 -0.09602 -0.034168 -0.0017607 -0.036307 -0.0014247 -0.0034946 0.0008256 0.001978 -0.59252 0 0 -0.052571 0 -0.078552 -0.0011695 0.070319 0 0
3.7695 0.072088 0.068828 -0.028232 0.13201 0 0.14522 0.13913 0.080039 0.030125 0.036882 -0.20555 7.5506 0.086338 -0.026859 -0.046306 -0.1878 -0.069399 -0.0511 -0.075793 -0.018313 -0.10975 -0.047179 -0.014137 -0.049808 -0.00182 -0.0038255 0.00026298 0.0014983 -0.56378 0 0 -0.08791 0 -0.079951 0.001888 0.067322 0 0
3.7734 0.060139 0.047249 0.015041 0.13269 0 0.096929 0.13622 0.088037 0.045473 0.060615 -0.19076 9.1208 0.088816 -0.035331 -0.04729 -0.1938 -0.079369 -0.075241 -0.10675 -0.05147 -0.12936 -0.071416 -0.067023 -0.076782 -0.0017527 -0.0035952 -3.6008e-05 0.0016657 -0.57351 0 0 -0.079751 0 -0.073663 0.0049541 0.066014 0 0
3.7773 0.043014 0.027893 0.12938 0.069251 0 0.0055694 0.10692 0.065203 0.048153 0.061463 -0.052027 10.702 0.08488 -0.034694 -0.055409 -0.20228 -0.07987 -0.1043 -0.14293 -0.095098 -0.15412 -0.10502 -0.15628 -0.11642 -0.0012895 -0.0028099 0.00016706 0.0023466 -0.74275 0 0 -0.012329 0 -0.062297 0.0078534 0.066081 0 0
3.7813 0.02303 0.015887 0.18686 -0.018879 0 -0.075387 0.068619 0.037646 0.04567 0.030539 0.15285 12.292 0.073697 -0.032166 -0.070276 -0.21239 -0.078027 -0.13628 -0.18128 -0.14624 -0.18322 -0.14587 -0.26059 -0.16714 -0.00092096 -0.0021564 0.00055085 0.0029711 -1.081 0 0 0.091249 0 -0.048867 0.010514 0.066996 0 0
3.7852 0.006525 0.012012 0.12852 -0.069159 0 -0.095806 0.037893 0.027902 0.048041 -0.0083666 0.31911 13.888 0.053643 -0.037614 -0.09025 -0.22241 -0.085271 -0.16772 -0.21608 -0.20072 -0.21531 -0.1907 -0.34988 -0.22533 -0.00094756 -0.0023748 0.0005619 0.0030393 -1.471 0 0 0.18074 0 -0.038817 0.01333 0.067376 0 0
3.7891 -0.0013808 0.012673 0.01362 -0.045638 0 -0.045343 0.026524 0.041402 0.062091 -0.012261 0.36233 15.493 0.029674 -0.054457 -0.10925 -0.22857 -0.10618 -0.19354 -0.24115 -0.24981 -0.24421 -0.23165 -0.39933 -0.27828 -0.0011729 -0.0034258 -1.0646e-05 0.0025492 -1.7663 0 0 0.21341 0 -0.035372 0.017478 0.065926 0 0
3.793 -0.0023056 0.011806 -0.049605 0.030685 0 0.041707 0.040136 0.067952 0.087395 0.040061 0.27497 17.105 0.0072721 -0.076491 -0.12389 -0.22793 -0.13295 -0.21095 -0.25429 -0.28135 -0.26438 -0.26329 -0.40121 -0.31711 -0.0012323 -0.0044037 -0.00081964 0.0019552 -1.8916 0 0 0.18437 0 -0.036993 0.023653 0.063085 0 0
3.7969 -0.0047468 0.0036436 -0.011701 0.096506 0 0.11151 0.073483 0.090757 0.11535 0.11992 0.12954 18.722 -0.0092279 -0.092805 -0.13195 -0.21766 -0.15042 -0.21742 -0.25341 -0.28621 -0.27092 -0.28091 -0.36694 -0.33476 -0.0011036 -0.0044106 -0.0013212 0.0017009 -1.8462 0 0 0.12744 0 -0.041814 0.032426 0.059718 0 0
3.8008 -0.01751 -0.014604 0.077503 0.093789 0 0.12236 0.10563 0.093944 0.1317 0.16637 0.025319 20.34 -0.014752 -0.096363 -0.13129 -0.19441 -0.14745 -0.21004 -0.23625 -0.26458 -0.25796 -0.279 -0.31675 -0.32344 -0.0011539 -0.0035137 -0.0013077 0.0017829 -1.6279 0 0 0.086491 0 -0.046942 0.044398 0.057276 0 0
3.8047 -0.041557 -0.041208 0.12183 0.011962 0 0.062876 0.10569 0.067224 0.12193 0.13683 0.018539 21.955 0.00033558 -0.08895 -0.11822 -0.1501 -0.12471 -0.18169 -0.19597 -0.22491 -0.21267 -0.24435 -0.2633 -0.26785 -0.0016633 -0.0027032 -0.0010452 0.001798 -1.1803 0 0 0.081176 0 -0.045162 0.061135 0.060585 0 0
3.8086 -0.067977 -0.070532 0.062409 -0.10619 0 -0.046487 0.052583 0.010757 0.077712 0.042862 0.086536 23.564 0.029807 -0.078138 -0.096877 -0.090581 -0.091897 -0.13833 -0.13833 -0.17506 -0.14445 -0.18458 -0.20114 -0.18302 -0.0024097 -0.0028048 -0.00090898 0.0014475 -0.43414 0 0 0.093731 0 -0.035282 0.081696 0.070743 0 0
3.8125 -0.085152 -0.095933 -0.081964 -0.19524 0 -0.16218 -0.044697 -0.061153 0.0019352 -0.063039 0.14883 25.163 0.070064 -0.068674 -0.068307 -0.018121 -0.05663 -0.081756 -0.063788 -0.11297 -0.057439 -0.10191 -0.11084 -0.074959 -0.0028241 -0.0034828 -0.00095976 0.00098777 0.59964 0 0 0.084389 0 -0.017808 0.10627 0.088019 0 0
3.8164 -0.08966 -0.11351 -0.23555 -0.20961 0 -0.23419 -0.14661 -0.12408 -0.090536 -0.13445 0.12588 26.746 0.11687 -0.055861 -0.033645 0.0644 -0.015613 -0.014227 0.02674 -0.026945 0.043352 0.00048795 0.024127 0.049574 -0.0025508 -0.0034614 -0.00092058 0.0011274 1.7874 0 0 0.021417 0 0.0059089 0.13492 0.11204 0 0
3.8203 -0.090897 -0.12438 -0.31575 -0.15067 0 -0.23061 -0.20838 -0.15779 -0.17758 -0.16476 -0.0069817 28.306 0.16317 -0.027664 0.0062219 0.15266 0.042672 0.061505 0.13344 0.09264 0.15016 0.1187 0.20034 0.18123 -0.0017855 -0.0018081 -0.00052485 0.002405 2.9295 0 0 -0.095591 0 0.032464 0.16818 0.14155 0 0
3.8242 -0.10407 -0.13396 -0.27958 -0.065854 0 -0.16122 -0.21251 -0.16206 -0.23873 -0.17862 -0.20462 29.839 0.20086 0.024725 0.04805 0.23812 0.1246 0.13833 0.24827 0.23895 0.25015 0.24032 0.39108 0.30653 -0.0010363 0.0010537 0.00019736 0.0046229 3.8664 0 0 -0.23274 0 0.054627 0.20386 0.17105 0 0
3.8281 -0.13686 -0.14849 -0.15305 -0.022365 0 -0.080087 -0.18102 -0.15938 -0.26456 -0.19792 -0.38159 31.344 0.22987 0.095966 0.088894 0.31656 0.21924 0.21174 0.36178 0.38488 0.33859 0.35672 0.55998 0.42122 -0.0006114 0.0036869 0.0009908 0.0068956 4.5463 0 0 -0.33974 0 0.069746 0.23852 0.19707 0 0
3.832 -0.18172 -0.17107 -0.030755 -0.067398 0 -0.054851 -0.15673 -0.17876 -0.26194 -0.22228 -0.46462 32.825 0.25124 0.1654 0.12671 0.38545 0.30021 0.27907 0.46734 0.49581 0.4131 0.4628 0.68181 0.52335 -0.00040539 0.0049839 0.0016412 0.0082951 5.0188 0 0 -0.37896 0 0.07691 0.26939 0.21792 0 0
3.8359 -0.22165 -0.19956 -0.027279 -0.19447 0 -0.11796 -0.17042 -0.2322 -0.25165 -0.24124 -0.43559 34.283 0.26713 0.20892 0.15946 0.44279 0.3435 0.33804 0.55816 0.5515 0.47242 0.55402 0.75539 0.61203 -0.00015576 0.0050921 0.0020754 0.0085165 5.3861 0 0 -0.34975 0 0.076106 0.29352 0.23248 0 0
3.8398 -0.24474 -0.22805 -0.18916 -0.33886 0 -0.23837 -0.22156 -0.3034 -0.25784 -0.25656 -0.34045 35.718 0.28335 0.21618 0.18222 0.48304 0.34786 0.38329 0.61816 0.56086 0.51374 0.62 0.80005 0.68414 0.00020088 0.0049962 0.0022199 0.0079949 5.7555 0 0 -0.29205 0 0.069683 0.30361 0.24003 0 0
3.8438 -0.25423 -0.25101 -0.43153 -0.41432 0 -0.3421 -0.28552 -0.35928 -0.29354 -0.28342 -0.25925 37.126 0.30414 0.19962 0.19745 0.51104 0.33979 0.41858 0.65415 0.55737 0.54592 0.6675 0.83983 0.74542 0.00049822 0.0053138 0.0019085 0.007449 6.2021 0 0 -0.26243 0 0.06539 0.30345 0.2458 0 0
3.8477 -0.26461 -0.26755 -0.57683 -0.37442 0 -0.36968 -0.33574 -0.37506 -0.35051 -0.32843 -0.25537 38.502 0.32927 0.18654 0.20695 0.52776 0.35568 0.44516 0.67116 0.57642 0.57174 0.69925 0.88734 0.79615 0.00061067 0.0056864 0.0010726 0.0073385 6.7322 0 0 -0.29498 0 0.066716 0.29654 0.2521 0 0
3.8516 -0.2874 -0.28215 -0.49605 -0.25422 0 -0.32343 -0.36013 -0.35257 -0.40141 -0.37317 -0.33543 39.841 0.35763 0.19895 0.21272 0.53401 0.41334 0.46418 0.67464 0.63006 0.59334 0.71794 0.93751 0.8361 0.00063611 0.0054042 2.2847e-05 0.007695 7.261 0 0 -0.37469 0 0.07631 0.28682 0.26068 0 0
3.8555 -0.32025 -0.301 -0.24073 -0.15266 0 -0.26343 -0.36175 -0.31758 -0.41626 -0.38762 -0.44632 41.139 0.38593 0.23635 0.21785 0.5296 0.49578 0.47649 0.67283 0.69787 0.61236 0.7264 0.9734 0.86284 0.00075555 0.0044683 -0.00060199 0.0083321 7.6452 0 0 -0.44671 0 0.097495 0.2811 0.27351 0 0
3.8594 -0.34964 -0.32625 -0.029503 -0.16019 0 -0.25537 -0.35066 -0.29992 -0.38407 -0.36197 -0.51198 42.394 0.40724 0.27578 0.22706 0.51651 0.56206 0.48405 0.67801 0.74155 0.62977 0.73072 0.97872 0.875 0.00097509 0.0038019 -0.00032379 0.0090823 7.7728 0 0 -0.45775 0 0.12904 0.28878 0.29032 0 0
3.8633 -0.3642 -0.3534 -0.071634 -0.28612 0 -0.31584 -0.33789 -0.31284 -0.3242 -0.32137 -0.48537 43.604 0.42019 0.28969 0.24077 0.49957 0.5784 0.48908 0.69137 0.7337 0.64584 0.73534 0.94932 0.87763 0.0011091 0.0043173 0.00069162 0.009807 7.6542 0 0 -0.3978 0 0.16423 0.30868 0.3084 0 0
3.8672 -0.36549 -0.37477 -0.37359 -0.44798 0 -0.40144 -0.33389 -0.34669 -0.27635 -0.30471 -0.37972 44.766 0.42475 0.26818 0.2583 0.48152 0.54505 0.49224 0.71068 0.67988 0.66044 0.74182 0.89786 0.87368 0.0010422 0.0058758 0.001705 0.010291 7.4334 0 0 -0.30786 0 0.19897 0.33826 0.32622 0 0
3.8711 -0.36586 -0.38661 -0.71327 -0.53588 0 -0.44868 -0.34631 -0.37925 -0.27375 -0.32781 -0.25824 45.873 0.42177 0.22775 0.27834 0.46524 0.49715 0.49404 0.73209 0.6168 0.67337 0.75123 0.84922 0.86663 0.00092888 0.0073248 0.0020398 0.010293 7.3027 0 0 -0.24725 0 0.22901 0.37348 0.34223 0 0
3.875 -0.37623 -0.39313 -0.82247 -0.4995 0 -0.42777 -0.37467 -0.39298 -0.31853 -0.36969 -0.19108 46.917 0.41392 0.1995 0.29654 0.45681 0.47848 0.49484 0.74362 0.58754 0.68394 0.76427 0.82893 0.86375 0.0010483 0.0076022 0.0016798 0.0097947 7.3858 0 0 -0.24906 0 0.24561 0.40243 0.35342 0 0
3.8789 -0.39616 -0.40286 -0.62069 -0.38491 0 -0.36538 -0.40757 -0.38625 -0.37954 -0.39604 -0.21088 47.893 0.40676 0.20585 0.30847 0.45766 0.50898 0.49565 0.73899 0.61162 0.69273 0.77879 0.85026 0.86992 0.0014641 0.0067268 0.0012286 0.0091576 7.6811 0 0 -0.30058 0 0.24851 0.41454 0.35934 0 0
3.8828 -0.41573 -0.42002 -0.28769 -0.29218 0 -0.32091 -0.42874 -0.37203 -0.4161 -0.39414 -0.2965 48.807 0.40149 0.24401 0.31307 0.46674 0.5714 0.49743 0.72071 0.67289 0.70028 0.79398 0.90785 0.8855 0.0019071 0.0056547 0.0012858 0.0089351 8.0941 0 0 -0.36135 0 0.24031 0.40825 0.35986 0 0
3.8867 -0.4264 -0.43918 -0.10905 -0.29378 0 -0.33935 -0.42948 -0.36721 -0.4101 -0.38274 -0.39283 49.673 0.39835 0.28882 0.31006 0.48282 0.62657 0.50123 0.69312 0.73397 0.70715 0.8097 0.98258 0.91028 0.002051 0.0052417 0.0018824 0.0094258 8.5147 0 0 -0.3985 0 0.22372 0.38402 0.35461 0 0
3.8906 -0.42946 -0.44944 -0.23614 -0.38319 0 -0.41858 -0.41672 -0.38103 -0.38054 -0.38882 -0.44991 50.498 0.39662 0.31225 0.29976 0.50385 0.64407 0.50881 0.66495 0.766 0.71428 0.82649 1.0548 0.94331 0.0018752 0.0054847 0.0025208 0.010389 8.8771 0 0 -0.40811 0 0.20306 0.34467 0.34278 0 0
3.8945 -0.43367 -0.44498 -0.57125 -0.49095 0 -0.51288 -0.4083 -0.41066 -0.36811 -0.41866 -0.45415 51.273 0.39372 0.30485 0.2866 0.52478 0.62437 0.52406 0.65853 0.77023 0.72447 0.84796 1.1166 0.98087 0.0016781 0.0057925 0.0027012 0.011221 9.1788 0 0 -0.40929 0 0.18846 0.30474 0.32406 0 0
3.8984 -0.4454 -0.43199 -0.86354 -0.54486 0 -0.56599 -0.41916 -0.44542 -0.40177 -0.45424 -0.43246 51.976 0.38956 0.28271 0.27657 0.54272 0.59679 0.54703 0.68007 0.77541 0.73948 0.87608 1.1739 1.0192 0.0017091 0.0058374 0.0023522 0.011454 9.4682 0 0 -0.42306 0 0.18446 0.27737 0.30275 0 0
3.9023 -0.46163 -0.42424 -0.91449 -0.52052 0 -0.54861 -0.4497 -0.47509 -0.47432 -0.47518 -0.42894 52.587 0.38551 0.27532 0.27277 0.55731 0.5965 0.57815 0.73033 0.8137 0.76068 0.91202 1.2371 1.0578 0.0018501 0.0059442 0.0017773 0.011117 9.805 0 0 -0.45627 0 0.19227 0.26785 0.28214 0 0
3.9063 -0.47295 -0.43088 -0.71685 -0.44738 0 -0.47584 -0.48516 -0.49511 -0.5467 -0.47896 -0.47138 53.106 0.38345 0.30306 0.27792 0.56882 0.63848 0.61743 0.80704 0.89452 0.78921 0.95628 1.3096 1.0967 0.0017415 0.0066132 0.0012955 0.010648 10.201 0 0 -0.49994 0 0.21175 0.27955 0.26592 0 0
3.9102 -0.47309 -0.44794 -0.43416 -0.37796 0 -0.3954 -0.5053 -0.50588 -0.57725 -0.47767 -0.55054 53.552 0.38863 0.36086 0.29687 0.57933 0.70679 0.66499 0.90079 0.99603 0.82739 1.0085 1.3826 1.1377 0.001238 0.0078201 0.0010171 0.010478 10.57 0 0 -0.53724 0 0.23998 0.31491 0.26314 0 0
3.9141 -0.46525 -0.46229 -0.26598 -0.35191 0 -0.35551 -0.49696 -0.50891 -0.55279 -0.47888 -0.62669 53.948 0.40317 0.42009 0.32712 0.59245 0.76577 0.71515 0.98473 1.0796 0.87142 1.0603 1.4415 1.1816 0.00067051 0.008955 0.00091861 0.010696 10.756 0 0 -0.55292 0 0.26456 0.35869 0.2787 0 0
3.918 -0.45927 -0.46466 -0.31218 -0.37806 0 -0.374 -0.46264 -0.50505 -0.49747 -0.47654 -0.65842 54.298 0.42428 0.44816 0.36431 0.60847 0.78498 0.76322 1.0465 1.1161 0.91665 1.1046 1.476 1.2262 0.00057982 0.0094568 0.00098538 0.011058 10.654 0 0 -0.54113 0 0.2783 0.39987 0.31063 0 0
3.9219 -0.46268 -0.45893 -0.51941 -0.43666 0 -0.42962 -0.42108 -0.49656 -0.454 -0.46304 -0.63212 54.588 0.44885 0.43217 0.40519 0.62653 0.76071 0.80554 1.0796 1.104 0.95928 1.1361 1.4859 1.2685 0.001176 0.0093783 0.0011794 0.011282 10.342 0 0 -0.51034 0 0.27682 0.43193 0.35647 0 0
3.9258 -0.47427 -0.45841 -0.72546 -0.49331 0 -0.48138 -0.39873 -0.48932 -0.45251 -0.44593 -0.56967 54.797 0.47223 0.38931 0.4457 0.6447 0.71918 0.83785 1.0798 1.0685 0.99462 1.1491 1.4785 1.304 0.0020982 0.009246 0.0013242 0.011293 10.076 0 0 -0.48098 0 0.25632 0.44883 0.41198 0 0
3.9297 -0.48559 -0.47221 -0.76832 -0.51782 0 -0.501 -0.41389 -0.49047 -0.49062 -0.44533 -0.50906 54.926 0.48263 0.35507 0.47617 0.65533 0.69806 0.85126 1.0507 1.0418 1.0122 1.134 1.4622 1.3196 0.0027468 0.0094411 0.0011772 0.011237 10.108 0 0 -0.47283 0 0.21616 0.44602 0.46269 0 0
3.9336 -0.48792 -0.49479 -0.60045 -0.50191 0 -0.49254 -0.46201 -0.5019 -0.53779 -0.47164 -0.47552 54.992 0.47888 0.35681 0.49315 0.65545 0.71859 0.84941 1.0176 1.0407 1.0134 1.1025 1.4419 1.315 0.0028486 0.0098634 0.00071103 0.0113 10.449 0 0 -0.48868 0 0.17276 0.43527 0.49661 0 0
3.9375 -0.47796 -0.50882 -0.33592 -0.46548 0 -0.48325 -0.51419 -0.51601 -0.55892 -0.50844 -0.46789 55.022 0.46223 0.39239 0.49423 0.64429 0.76879 0.83328 0.98961 1.056 0.99865 1.0604 1.42 1.29 0.0026789 0.010216 0.0002704 0.011536 10.813 0 0 -0.50943 0 0.13478 0.42138 0.50846 0 0
3.9414 -0.45768 -0.49858 -0.17948 -0.4418 0 -0.49415 -0.53451 -0.51925 -0.53877 -0.52299 -0.47024 55.023 0.43532 0.43123 0.47785 0.62222 0.81215 0.80437 0.97349 1.0626 0.96872 1.0136 1.3986 1.246 0.0027336 0.010456 0.00032367 0.011842 10.833 0 0 -0.50947 0 0.11015 0.40839 0.49493 0 0
3.9453 -0.43018 -0.46166 -0.26493 -0.44775 0 -0.517 -0.50614 -0.50189 -0.49015 -0.49646 -0.47381 54.98 0.40463 0.43862 0.44072 0.5914 0.81691 0.76392 0.97381 1.0419 0.92422 0.97105 1.3797 1.1857 0.0032192 0.010782 0.00099381 0.012057 10.364 0 0 -0.48119 0 0.11127 0.39991 0.4522 0 0
3.9492 -0.39651 -0.40916 -0.52333 -0.46328 0 -0.5185 -0.44454 -0.4655 -0.4415 -0.44271 -0.48536 54.865 0.3822 0.40426 0.38893 0.56143 0.78279 0.71724 0.97632 0.99882 0.87128 0.93822 1.3624 1.1209 0.0038787 0.011196 0.0018771 0.012085 9.6021 0 0 -0.44454 0 0.1378 0.39254 0.39377 0 0
3.9531 -0.35658 -0.35557 -0.71124 -0.443 0 -0.46815 -0.38443 -0.42108 -0.41451 -0.39469 -0.51296 54.658 0.37098 0.35126 0.33157 0.53769 0.74156 0.66776 0.96591 0.95795 0.81447 0.91065 1.3401 1.0586 0.0042837 0.011281 0.0023936 0.011954 8.8777 0 0 -0.429 0 0.17759 0.38129 0.33477 0 0
3.957 -0.31231 -0.30884 -0.60685 -0.35591 0 -0.36524 -0.35031 -0.3795 -0.40878 -0.37197 -0.54534 54.359 0.3708 0.31677 0.2742 0.52208 0.72806 0.61654 0.93316 0.94029 0.7553 0.88331 1.3005 1.0005 0.0042383 0.010618 0.0023191 0.011766 8.3284 0 0 -0.44261 0 0.22217 0.36334 0.2839 0 0
3.9609 -0.26918 -0.26868 -0.21809 -0.21988 0 -0.24253 -0.33707 -0.34328 -0.40394 -0.36276 -0.54929 53.985 0.37968 0.31961 0.22254 0.51521 0.74503 0.56422 0.86985 0.93871 0.69478 0.84973 1.2295 0.94727 0.0038815 0.0094123 0.0019251 0.011582 7.7734 0 0 -0.4586 0 0.26201 0.33646 0.24925 0 0
3.9648 -0.23387 -0.23241 0.19418 -0.097239 0 -0.14536 -0.31862 -0.30702 -0.37617 -0.33865 -0.49224 53.56 0.38762 0.34236 0.18781 0.51181 0.75351 0.50947 0.76408 0.91522 0.63137 0.79164 1.1163 0.89191 0.0034457 0.0085057 0.0015953 0.011319 6.9156 0 0 -0.43503 0 0.27739 0.30046 0.24368 0 0
3.9688 -0.21003 -0.20074 0.32344 -0.05085 0 -0.10426 -0.27537 -0.26507 -0.3157 -0.28516 -0.37105 53.104 0.38373 0.3444 0.16696 0.49955 0.70064 0.45161 0.64075 0.82711 0.56369 0.70875 0.95922 0.82454 0.0029957 0.0086027 0.0013941 0.010771 5.6692 0 0 -0.35092 0 0.26999 0.26577 0.25457 0 0
3.9727 -0.19598 -0.17761 0.083475 -0.095958 0 -0.12037 -0.21287 -0.218 -0.23225 -0.21592 -0.22012 52.627 0.36495 0.29572 0.15666 0.47213 0.56422 0.39032 0.51305 0.66336 0.49074 0.60344 0.7696 0.74045 0.0024367 0.0094798 0.0011014 0.009798 4.2809 0 0 -0.22549 0 0.24394 0.23787 0.27419 0 0
3.9766 -0.18631 -0.16536 -0.30913 -0.18808 0 -0.16919 -0.15422 -0.17176 -0.14637 -0.15704 -0.089885 52.133 0.33031 0.20334 0.15302 0.42503 0.37647 0.32562 0.3925 0.46102 0.41193 0.47977 0.57057 0.63674 0.0017384 0.0101 0.00064381 0.0085251 3.1251 0 0 -0.10352 0 0.20444 0.22082 0.29524 0 0
3.9805 -0.17593 -0.1612 -0.51746 -0.2558 0 -0.21507 -0.11621 -0.1312 -0.075757 -0.12065 -0.013649 51.621 0.28089 0.10751 0.14941 0.35262 0.20516 0.25782 0.29447 0.28463 0.32663 0.34545 0.39003 0.51053 0.0010767 0.0096031 0.00033747 0.0073602 2.3852 0 0 -0.021693 0 0.16036 0.21934 0.30725 0 0
3.9844 -0.16289 -0.15846 -0.36951 -0.25038 0 -0.22754 -0.095205 -0.095728 -0.027318 -0.096284 0.010667 51.089 0.22949 0.05095 0.13552 0.26163 0.10575 0.19003 0.22649 0.18234 0.23808 0.21928 0.24872 0.37199 0.00070886 0.0081614 0.00057696 0.0067202 1.9326 0 0 0.013692 0 0.12615 0.229 0.30134 0 0
3.9883 -0.148 -0.15113 0.0084366 -0.17426 0 -0.19443 -0.076252 -0.061563 0.0010743 -0.067264 0.012258 50.533 0.18698 0.046594 0.1103 0.16833 0.083001 0.12558 0.17677 0.15327 0.15177 0.11077 0.15063 0.23741 0.0007168 0.0067787 0.0013034 0.0066657 1.5015 0 0 0.022103 0 0.10448 0.23897 0.28229 0 0
3.9922 -0.13236 -0.13719 0.3178 -0.072386 0 -0.12857 -0.052521 -0.028189 0.014666 -0.031735 0.023566 49.952 0.15844 0.070124 0.074725 0.082516 0.092649 0.067102 0.13899 0.15256 0.071907 0.024618 0.083265 0.11707 0.00090396 0.0062637 0.0019285 0.0067849 0.95568 0 0 0.028137 0 0.094897 0.2434 0.25397 0 0
3.9961 -0.1157 -0.11853 0.34381 0.00063605 0 -0.062728 -0.032081 -0.0015596 0.018497 -0.0043315 0.060188 49.348 0.14748 0.081925 0.031195 0.013814 0.080196 0.017287 0.10655 0.12971 0.0029792 -0.036056 0.029589 0.020974 0.00096679 0.0064834 0.0019006 0.0064946 0.38267 0 0 0.045658 0 0.09538 0.2371 0.22131 0 0
4 -0.09731 -0.098542 0.11229 0.012886 0 -0.030436 -0.025298 0.0099324 0.01771 0.002105 0.11488 48.725 0.1578 0.059061 -0.011916 -0.019213 0.024537 -0.016092 0.073344 0.068641 -0.042653 -0.064597 -0.016627 -0.029108 0.00076771 0.0066639 0.0013202 0.0055309 -0.040871 0 0 0.075198 0 0.10003 0.21415 0.19461 0 0
4.0039 -0.078311 -0.080146 -0.16686 -0.02987 0 -0.042086 -0.029495 0.003517 0.017144 -0.0072403 0.16318 48.087 0.17698 0.011537 -0.043364 -0.022211 -0.047699 -0.032796 0.043835 -0.0020189 -0.063594 -0.071866 -0.044144 -0.03885 0.00043657 0.0063252 0.00087799 0.0041892 -0.22776 0 0 0.10731 0 0.10133 0.18543 0.17975 0 0
4.0078 -0.062238 -0.065251 -0.28653 -0.089962 0 -0.075073 -0.030517 -0.013506 0.017549 -0.014069 0.17459 47.441 0.19841 -0.028062 -0.058926 -0.0028048 -0.085603 -0.033127 0.026088 -0.034088 -0.060436 -0.061787 -0.032552 -0.015072 0.00021096 0.0057668 0.0011191 0.003074 -0.21007 0 0 0.12431 0 0.098981 0.16004 0.1767 0 0
4.0117 -0.052778 -0.05487 -0.18826 -0.12003 0 -0.090251 -0.020259 -0.027932 0.012226 -0.0077767 0.12699 46.789 0.21799 -0.030762 -0.056058 0.032792 -0.054143 -0.017124 0.027421 0.002164 -0.033646 -0.035785 0.030398 0.036923 0.0001882 0.0055983 0.0018255 0.0025849 -0.02786 0 0 0.1042 0 0.094136 0.1451 0.18475 0 0
4.0156 -0.050506 -0.049047 0.029504 -0.092492 0 -0.064992 -0.0092693 -0.030958 -0.0097059 0.0011691 0.021974 46.132 0.23209 0.0080274 -0.032427 0.0766 0.040191 0.015646 0.05875 0.096937 0.016489 0.0069311 0.13598 0.11086 0.00023645 0.005931 0.002218 0.0026185 0.35021 0 0 0.03392 0 0.090224 0.14971 0.2022 0 0
4.0195 -0.051987 -0.046776 0.20692 -0.020786 0 -0.015138 -0.017952 -0.026243 -0.053245 -0.0092973 -0.10761 45.463 0.24149 0.067277 0.0077867 0.11661 0.15508 0.062301 0.12811 0.20963 0.083813 0.069026 0.25618 0.1935 0.00014172 0.006208 0.0017814 0.0027505 0.95974 0 0 -0.073493 0 0.095242 0.17926 0.22351 0 0
4.0234 -0.05254 -0.046516 0.22941 0.044795 0 0.015893 -0.054068 -0.02807 -0.10909 -0.049669 -0.2093 44.776 0.25121 0.11663 0.051393 0.14926 0.24188 0.11293 0.2159 0.29665 0.1542 0.14253 0.35848 0.27195 -0.00016327 0.0058597 0.00081464 0.0026859 1.7087 0 0 -0.17637 0 0.10888 0.21969 0.24328 0 0
4.0273 -0.050291 -0.047147 0.086163 0.050842 0 -0.0055693 -0.10076 -0.049424 -0.15634 -0.10562 -0.24162 44.068 0.26292 0.13653 0.092011 0.17422 0.27602 0.16224 0.30941 0.33647 0.22047 0.22167 0.42253 0.34029 -0.00050972 0.0049923 0.00010822 0.0025226 2.3584 0 0 -0.22783 0 0.12868 0.26222 0.25945 0 0
4.0313 -0.047714 -0.048511 -0.12847 -0.016304 0 -0.071318 -0.12912 -0.088794 -0.17608 -0.14792 -0.20429 43.346 0.27746 0.12844 0.12374 0.19187 0.26802 0.2049 0.39493 0.33671 0.27574 0.29937 0.44769 0.39334 -0.00062103 0.0042915 0.00012659 0.0025904 2.6746 0 0 -0.211 0 0.15091 0.29777 0.27034 0 0
4.0352 -0.049195 -0.051177 -0.26482 -0.11355 0 -0.13371 -0.12343 -0.12735 -0.16495 -0.15553 -0.14181 42.622 0.29247 0.11027 0.13686 0.20262 0.25032 0.23046 0.44535 0.32274 0.30704 0.35807 0.44794 0.42075 -0.00033698 0.0042627 0.00060047 0.0030711 2.6109 0 0 -0.15459 0 0.16508 0.31013 0.273 0 0
4.0391 -0.057036 -0.055938 -0.20961 -0.16971 0 -0.14269 -0.094168 -0.14126 -0.13651 -0.13049 -0.11152 41.902 0.29974 0.10188 0.13222 0.20771 0.25113 0.23593 0.45072 0.31801 0.31261 0.38331 0.43949 0.42334 0.0002592 0.0047013 0.00093393 0.0037954 2.3383 0 0 -0.1107 0 0.16163 0.29752 0.26778 0 0
4.043 -0.069698 -0.063677 0.021711 -0.14173 0 -0.087151 -0.067091 -0.12098 -0.10957 -0.09305 -0.13801 41.183 0.29499 0.11103 0.11493 0.20632 0.27417 0.22441 0.41909 0.32851 0.29726 0.37449 0.42985 0.40605 0.00089813 0.004996 0.00089796 0.0043904 2.0913 0 0 -0.11136 0 0.14089 0.26812 0.25577 0 0
4.0469 -0.083684 -0.075343 0.26826 -0.052848 0 -0.0065274 -0.061006 -0.081531 -0.094381 -0.064972 -0.19098 40.458 0.27595 0.12873 0.088712 0.19724 0.29757 0.19842 0.35785 0.33994 0.26455 0.33269 0.4148 0.37225 0.0012914 0.0048694 0.00080061 0.0045831 1.983 0 0 -0.14208 0 0.10475 0.22869 0.23768 0 0
4.0508 -0.0968 -0.091401 0.32849 0.022001 0 0.036867 -0.075863 -0.053117 -0.088397 -0.056852 -0.20779 39.722 0.24118 0.13674 0.058217 0.17886 0.29207 0.16171 0.27809 0.32913 0.21938 0.26175 0.38421 0.32634 0.00127 0.0046624 0.00099047 0.0043507 1.9617 0 0 -0.15679 0 0.05746 0.18832 0.21445 0 0
4.0547 -0.10959 -0.11089 0.12697 0.014353 0 0.0027753 -0.099199 -0.057824 -0.083269 -0.067331 -0.14499 38.974 0.1955 0.12197 0.032843 0.15103 0.24477 0.12399 0.20633 0.28292 0.17359 0.17957 0.33301 0.27928 0.0008256 0.0048384 0.0013471 0.0038341 1.9246 0 0 -0.12047 0 0.014048 0.16449 0.1899 0 0
4.0586 -0.12399 -0.13126 -0.20022 -0.083062 0 -0.098495 -0.11986 -0.091655 -0.0744 -0.089153 -0.018053 38.214 0.15417 0.087504 0.017053 0.12383 0.17093 0.094457 0.15898 0.21197 0.13834 0.11208 0.27 0.24216 9.4706e-05 0.0053349 0.0013943 0.0031901 1.8515 0 0 -0.041401 0 -0.013931 0.1587 0.16988 0 0
4.0625 -0.14117 -0.14979 -0.40009 -0.21008 0 -0.21327 -0.13425 -0.12815 -0.064101 -0.1137 0.10368 37.431 0.12492 0.051562 0.012607 0.10437 0.10477 0.07687 0.1414 0.14792 0.11885 0.070633 0.21779 0.2202 -0.00066096 0.005573 0.00088884 0.0025619 1.8297 0 0 0.034296 0 -0.022709 0.16951 0.15777 0 0
4.0664 -0.16068 -0.16556 -0.31555 -0.28586 0 -0.2803 -0.14283 -0.14137 -0.057857 -0.13237 0.1445 36.61 0.11422 0.034547 0.02043 0.099647 0.076029 0.073969 0.15631 0.12362 0.11929 0.063904 0.20172 0.2175 -0.0010967 0.0051353 0.00014801 0.0021286 1.9663 0 0 0.058501 0 -0.010674 0.19407 0.15634 0 0
4.0703 -0.1811 -0.17989 -0.03005 -0.2701 0 -0.27003 -0.14612 -0.12819 -0.059859 -0.13896 0.076857 35.747 0.13161 0.043817 0.0419 0.12285 0.090493 0.089815 0.20653 0.15036 0.14704 0.10395 0.23428 0.24106 -0.00091672 0.0042998 -0.00029915 0.0020624 2.2951 0 0 0.016019 0 0.021968 0.22654 0.17015 0 0
4.0742 -0.20044 -0.19438 0.19621 -0.19079 0 -0.2023 -0.1465 -0.11038 -0.072326 -0.13484 -0.058086 34.853 0.17138 0.068588 0.071429 0.17604 0.12926 0.12006 0.27741 0.21061 0.19876 0.17887 0.30645 0.28726 -8.3029e-05 0.003767 -0.00031829 0.0023606 2.7612 0 0 -0.067855 0 0.060481 0.25593 0.19549 0 0
4.0781 -0.21598 -0.20839 0.14974 -0.11951 0 -0.13235 -0.15132 -0.11509 -0.096876 -0.13163 -0.17934 33.945 0.22038 0.089642 0.10281 0.24767 0.16683 0.15815 0.35524 0.27335 0.26541 0.26952 0.3943 0.34767 0.0010574 0.0038777 -0.00028797 0.0027555 3.2752 0 0 -0.14846 0 0.093683 0.27858 0.22453 0 0
4.082 -0.22457 -0.21871 -0.15252 -0.11641 0 -0.11425 -0.16935 -0.15225 -0.13405 -0.14534 -0.22371 33.03 0.27038 0.096143 0.13238 0.3291 0.19277 0.20084 0.43311 0.31999 0.34187 0.36548 0.47716 0.4181 0.0019058 0.0042472 -0.00057127 0.0029069 3.774 0 0 -0.19265 0 0.11595 0.2933 0.25191 0 0
4.0859 -0.22459 -0.22218 -0.48273 -0.18683 0 -0.16457 -0.20168 -0.20848 -0.18105 -0.18414 -0.19096 32.092 0.31281 0.095343 0.15656 0.40992 0.21931 0.24501 0.50484 0.359 0.42253 0.45661 0.55312 0.49423 0.0019949 0.0042783 -0.00098348 0.0027809 4.2478 0 0 -0.19855 0 0.12295 0.29995 0.27198 0 0
4.0898 -0.21821 -0.21886 -0.59953 -0.27991 0 -0.25042 -0.23764 -0.26051 -0.23161 -0.23974 -0.14393 31.107 0.3321 0.10658 0.16882 0.46582 0.26912 0.28669 0.56055 0.41622 0.49667 0.52843 0.63835 0.57 0.0013461 0.0039685 -0.00093487 0.0028376 4.7355 0 0 -0.19435 0 0.11077 0.29894 0.27318 0 0
4.0938 -0.21101 -0.21244 -0.4418 -0.3276 0 -0.31208 -0.26234 -0.29324 -0.27968 -0.29136 -0.16235 30.068 0.33327 0.14422 0.17279 0.49307 0.35382 0.32498 0.60247 0.50937 0.55902 0.58555 0.74941 0.64079 0.00047835 0.0040343 -0.00013025 0.0037376 5.2958 0 0 -0.21866 0 0.092422 0.29471 0.26022 0 0
4.0977 -0.20792 -0.20724 -0.15642 -0.29534 0 -0.30644 -0.26956 -0.30638 -0.3226 -0.32009 -0.28202 28.988 0.32056 0.20395 0.17105 0.4934 0.46062 0.35933 0.63068 0.62852 0.60749 0.63093 0.88302 0.70385 1.4328e-05 0.0051218 0.00098556 0.0057346 5.9497 0 0 -0.2929 0 0.073652 0.28773 0.23725 0 0
4.1016 -0.20883 -0.2046 0.041435 -0.20815 0 -0.2404 -0.26609 -0.30758 -0.35898 -0.32175 -0.46286 27.892 0.29857 0.26387 0.16635 0.47055 0.55772 0.38903 0.64526 0.73905 0.64059 0.66697 1.0107 0.75625 0.00020461 0.0069447 0.0015966 0.0082935 6.6132 0 0 -0.40172 0 0.059077 0.27818 0.20894 0 0
4.1055 -0.20825 -0.2021 0.036996 -0.13298 0 -0.16686 -0.26259 -0.30296 -0.38306 -0.30753 -0.61094 26.788 0.27409 0.29987 0.16288 0.43196 0.6141 0.41194 0.64452 0.80413 0.65548 0.69506 1.0936 0.79161 0.00078907 0.0083491 0.0013332 0.01035 7.0817 0 0 -0.49608 0 0.053865 0.26537 0.18308 0 0
4.1094 -0.20044 -0.19622 -0.1224 -0.12832 0 -0.14327 -0.26141 -0.29463 -0.38378 -0.29268 -0.64113 25.664 0.25588 0.30256 0.16524 0.39558 0.61887 0.42425 0.62863 0.80796 0.6524 0.71215 1.1061 0.8013 0.0013069 0.0083342 0.00064278 0.011066 7.1196 0 0 -0.5225 0 0.05764 0.24965 0.16999 0 0
4.1133 -0.18526 -0.1858 -0.29469 -0.19716 0 -0.18394 -0.25485 -0.28359 -0.35317 -0.28368 -0.5363 24.503 0.24448 0.28257 0.17206 0.36911 0.5862 0.42547 0.60194 0.76249 0.63595 0.71471 1.0498 0.78631 0.0015383 0.0070065 0.00030726 0.010457 6.6224 0 0 -0.46124 0 0.064424 0.2335 0.16933 0 0
4.1172 -0.16886 -0.173 -0.35833 -0.28047 0 -0.24588 -0.23564 -0.27038 -0.29721 -0.2742 -0.35909 23.302 0.23891 0.26049 0.1812 0.35337 0.54269 0.41432 0.56568 0.69477 0.60654 0.69861 0.94825 0.74561 0.0016455 0.0054662 0.00064446 0.0093405 5.7199 0 0 -0.34395 0 0.07101 0.21867 0.17949 0 0
4.1211 -0.15814 -0.16137 -0.28472 -0.30056 0 -0.26296 -0.20682 -0.25172 -0.2362 -0.25224 -0.20657 22.078 0.23725 0.25014 0.18977 0.34684 0.50694 0.38988 0.52117 0.62664 0.56442 0.65999 0.82807 0.67916 0.0019011 0.0047201 0.0012544 0.0086445 4.7108 0 0 -0.23257 0 0.074348 0.20694 0.19752 0 0
4.125 -0.1543 -0.15312 -0.13693 -0.22382 0 -0.20243 -0.17913 -0.22001 -0.18995 -0.21134 -0.14118 20.847 0.23445 0.2484 0.18946 0.33873 0.47625 0.34863 0.46785 0.56204 0.5051 0.58915 0.70306 0.58443 0.0023194 0.0047129 0.001526 0.0086778 3.8585 0 0 -0.17292 0 0.070484 0.20112 0.21522 0 0
4.1289 -0.15196 -0.14782 -0.018259 -0.092842 0 -0.096617 -0.15884 -0.17073 -0.16043 -0.15703 -0.15021 19.603 0.22613 0.23872 0.17647 0.31442 0.43037 0.29715 0.40806 0.48919 0.4322 0.49783 0.57173 0.47659 0.0025904 0.0044301 0.0012813 0.0089698 3.2194 0 0 -0.1606 0 0.06208 0.19787 0.22366 0 0
4.1328 -0.1447 -0.14329 -0.0081755 0.0018179 0 -0.020584 -0.14068 -0.11195 -0.12996 -0.10395 -0.16361 18.322 0.21154 0.20508 0.15115 0.26932 0.34981 0.23937 0.34212 0.39386 0.34843 0.39465 0.42786 0.36387 0.0023785 0.0029354 0.00085523 0.0087655 2.6541 0 0 -0.14939 0 0.051328 0.19349 0.2207 0 0
4.1367 -0.1312 -0.13702 -0.11426 -0.0082591 0 -0.03176 -0.1148 -0.063255 -0.079642 -0.066376 -0.11473 16.992 0.1905 0.14525 0.11461 0.20158 0.23486 0.17835 0.27023 0.27402 0.25651 0.28656 0.2737 0.25246 0.0016609 0.00030822 0.00062324 0.0076907 2.0049 0 0 -0.095477 0 0.039609 0.18467 0.2056 0 0
4.1406 -0.11577 -0.12726 -0.26359 -0.11289 0 -0.12082 -0.0803 -0.040671 -0.011352 -0.048701 0.0048613 15.626 0.16325 0.074035 0.069332 0.1111 0.11063 0.11775 0.19245 0.14612 0.16055 0.18243 0.12543 0.14985 0.00075907 -0.0023854 0.00060528 0.0060135 1.2682 0 0 0.0014198 0 0.028128 0.16666 0.1787 0 0
4.1445 -0.10322 -0.11349 -0.34636 -0.22791 0 -0.21562 -0.04947 -0.040574 0.049264 -0.042616 0.13884 14.256 0.13225 0.01451 0.024071 0.010869 0.013259 0.06339 0.11258 0.038964 0.071826 0.0948 0.0074069 0.065664 6.0724e-05 -0.0039778 0.00059102 0.0043483 0.60049 0 0 0.096616 0 0.015913 0.13519 0.14615 0 0
4.1484 -0.093764 -0.096554 -0.29297 -0.25917 0 -0.23647 -0.036901 -0.040684 0.073825 -0.033577 0.21117 12.905 0.1013 -0.015996 -0.014176 -0.081154 -0.033067 0.016997 0.037819 -0.021811 -0.0023562 0.024284 -0.060087 -0.0011777 -0.00026084 -0.0040783 0.00053092 0.0031474 0.17056 0 0 0.13887 0 0.0011779 0.096536 0.11576 0 0
4.1523 -0.083423 -0.078377 -0.12996 -0.17515 0 -0.15813 -0.044474 -0.02054 0.056766 -0.012644 0.18546 11.565 0.072321 -0.015711 -0.042413 -0.15609 -0.031048 -0.019672 -0.026166 -0.029198 -0.057322 -0.027788 -0.071604 -0.049322 -0.00027604 -0.0032148 0.00062419 0.0024505 0.011557 0 0 0.11336 0 -0.016781 0.055264 0.090693 0 0
4.1563 -0.068675 -0.060838 0.035527 -0.029775 0 -0.028606 -0.058448 0.01712 0.02041 0.015091 0.091665 10.213 0.047227 0.0021144 -0.058559 -0.20651 -0.0060725 -0.045014 -0.073684 0.00051387 -0.089323 -0.06054 -0.039161 -0.077641 -0.00013676 -0.0022689 0.00097791 0.0020375 0.013529 0 0 0.05156 0 -0.038153 0.01646 0.073394 0 0
4.1602 -0.049848 -0.044371 0.098004 0.08143 0 0.069498 -0.062049 0.046325 -0.0055426 0.033273 0.00040583 8.8294 0.030288 0.01896 -0.059748 -0.22052 0.013455 -0.053697 -0.091327 0.038532 -0.090231 -0.068222 0.014932 -0.079357 3.3819e-05 -0.0018054 0.0013219 0.0017367 0.043561 0 0 0.0020543 0 -0.061306 -0.0094025 0.066889 0 0
4.1641 -0.029534 -0.027622 0.035908 0.094904 0 0.082369 -0.050576 0.041372 -0.0097998 0.027772 -0.033223 7.4157 0.023114 0.023036 -0.051966 -0.20805 0.015842 -0.046818 -0.079693 0.063269 -0.06863 -0.053751 0.070711 -0.057798 0.00010273 -0.0018323 0.0012347 0.0015535 0.061742 0 0 -0.0095615 0 -0.080123 -0.018404 0.06742 0 0
4.168 -0.0085831 -0.0088185 -0.076034 0.023828 0 0.022451 -0.033771 0.0020903 -0.0057543 0.00045257 -0.011515 5.9898 0.025083 0.01571 -0.039707 -0.18053 0.011369 -0.027523 -0.04603 0.074541 -0.033927 -0.021409 0.12042 -0.018599 -0.00010384 -0.0020352 0.00067416 0.0015469 0.12458 0 0 0.0027203 0 -0.091024 -0.013724 0.071821 0 0
4.1719 0.014936 0.012307 -0.13231 -0.057927 0 -0.046963 -0.024023 -0.043736 -0.013943 -0.029393 0.011255 4.5652 0.035571 0.0086434 -0.025494 -0.14552 0.020618 0.0016977 0.0038014 0.090633 0.0073587 0.025419 0.1684 0.033688 -0.00066509 -0.0021497 0.00014352 0.0016719 0.29103 0 0 0.0028452 0 -0.091792 0.0015734 0.078371 0 0
4.1758 0.042273 0.034112 -0.07984 -0.075358 0 -0.063385 -0.023432 -0.063351 -0.040004 -0.039039 -0.023047 3.1431 0.053403 0.014117 -0.011725 -0.11148 0.0561 0.037377 0.061799 0.12964 0.047575 0.081996 0.22068 0.092827 -0.0013732 -0.0021447 0.0001924 0.0018084 0.53295 0 0 -0.03416 0 -0.080489 0.02283 0.085477 0 0
4.1797 0.070413 0.05476 0.049629 -0.0069704 0 -0.010135 -0.022656 -0.045487 -0.069781 -0.020641 -0.12378 1.7209 0.073077 0.035281 -0.0011251 -0.092001 0.11096 0.069041 0.10867 0.1896 0.07208 0.13205 0.27216 0.14078 -0.0017749 -0.0021419 0.0007634 0.0019377 0.72697 0 0 -0.1011 0 -0.058143 0.039277 0.091714 0 0
4.1836 0.093503 0.074225 0.17431 0.10479 0 0.077965 -0.011123 -0.00608 -0.083577 0.012607 -0.23676 0.30464 0.086545 0.062849 0.0059039 -0.088511 0.16167 0.087713 0.13371 0.24382 0.077642 0.16047 0.30255 0.1654 -0.0015369 -0.0022209 0.0011652 0.0022127 0.71798 0 0 -0.1632 0 -0.035195 0.045861 0.096626 0 0
4.1875 0.10866 0.094154 0.2248 0.18968 0 0.1467 0.013265 0.029739 -0.072298 0.038911 -0.2808 -1.0909 0.089222 0.080445 0.0082014 -0.10215 0.1815 0.08825 0.1318 0.25611 0.061815 0.15824 0.28581 0.15987 -0.00082272 -0.0023071 0.00078882 0.0027683 0.39369 0 0 -0.18116 0 -0.017074 0.04158 0.099423 0 0
4.1914 0.11976 0.11542 0.18576 0.20135 0 0.16312 0.044577 0.050231 -0.039557 0.048177 -0.20834 -2.4559 0.077217 0.075024 0.0044156 -0.13343 0.15533 0.066592 0.099528 0.20478 0.022995 0.11824 0.20699 0.11931 -0.0002488 -0.002244 -0.00018923 0.0034299 -0.27221 0 0 -0.13503 0 -0.0086453 0.026544 0.099132 0 0
4.1953 0.13408 0.136 0.098913 0.14713 0 0.13466 0.077116 0.063584 0.008212 0.051484 -0.043144 -3.7956 0.04374 0.045321 -0.0095964 -0.18512 0.087313 0.015363 0.030601 0.097075 -0.043649 0.027841 0.073066 0.034996 -0.00037133 -0.0019874 -0.00092498 0.003661 -1.2114 0 0 -0.034915 0 -0.017465 0.002147 0.092893 0 0
4.1992 0.15444 0.15188 0.036562 0.078526 0 0.097828 0.11111 0.085861 0.068726 0.070755 0.13504 -5.1245 -0.007808 0.0023648 -0.036321 -0.25294 -0.002486 -0.059366 -0.065526 -0.036492 -0.13325 -0.10131 -0.090993 -0.081317 -0.0011732 -0.0017305 -0.00076938 0.0029053 -2.2787 0 0 0.085468 0 -0.042205 -0.024392 0.078509 0 0
4.2031 0.17504 0.16056 0.060099 0.053312 0 0.090243 0.14951 0.12498 0.13936 0.11804 0.24748 -6.4506 -0.068245 -0.038533 -0.07361 -0.33004 -0.090315 -0.14601 -0.176 -0.16312 -0.23718 -0.24816 -0.25792 -0.21269 -0.0020811 -0.0017926 4.2556e-05 0.0010804 -3.2989 0 0 0.18732 0 -0.075337 -0.048827 0.057141 0 0
4.207 0.18615 0.16375 0.17738 0.096794 0 0.12672 0.19027 0.17537 0.20909 0.18347 0.27056 -7.7657 -0.13136 -0.068695 -0.11971 -0.41194 -0.16279 -0.23748 -0.29377 -0.26784 -0.35041 -0.39971 -0.41287 -0.34958 -0.0025217 -0.0023114 0.00062661 -0.0012306 -4.1353 0 0 0.24736 0 -0.11185 -0.069192 0.029957 0 0
4.2109 0.18384 0.16637 0.32403 0.18685 0 0.19222 0.22376 0.22446 0.26048 0.24229 0.24594 -9.0523 -0.19033 -0.091681 -0.17201 -0.49359 -0.22371 -0.32629 -0.41166 -0.35826 -0.46732 -0.54234 -0.55605 -0.48236 -0.0024557 -0.0030261 0.00035634 -0.0031198 -4.7464 0 0 0.26909 0 -0.14622 -0.084124 -0.0011987 0 0
4.2148 0.17488 0.17269 0.39658 0.27019 0 0.25226 0.23943 0.26175 0.28313 0.27405 0.24129 -10.299 -0.23015 -0.11898 -0.22297 -0.56199 -0.28812 -0.3978 -0.51618 -0.45152 -0.57504 -0.65006 -0.69296 -0.59444 -0.0023351 -0.0034307 -0.00052703 -0.0039825 -5.1855 0 0 0.27753 0 -0.16744 -0.091968 -0.030333 0 0
4.2188 0.17151 0.18313 0.33228 0.29781 0 0.27342 0.23618 0.28276 0.28462 0.27668 0.29563 -11.507 -0.25138 -0.15885 -0.26566 -0.61297 -0.36686 -0.45208 -0.60403 -0.55501 -0.66645 -0.72689 -0.82203 -0.68688 -0.0025425 -0.0032372 -0.0012123 -0.0039139 -5.5392 0 0 0.30004 0 -0.17619 -0.09617 -0.052205 0 0
4.2227 0.18077 0.19477 0.17634 0.25682 0 0.24383 0.22611 0.28876 0.28515 0.26492 0.39213 -12.687 -0.25567 -0.20734 -0.29782 -0.64503 -0.45335 -0.4901 -0.67325 -0.65631 -0.73801 -0.77655 -0.93063 -0.75997 -0.0029303 -0.0027083 -0.0011368 -0.003547 -5.8553 0 0 0.34575 0 -0.17394 -0.097672 -0.064977 0 0
4.2266 0.19857 0.20455 0.064432 0.17889 0 0.18282 0.22712 0.28588 0.29929 0.25727 0.47589 -13.843 -0.24576 -0.24944 -0.31836 -0.65801 -0.52472 -0.51353 -0.72247 -0.73049 -0.78731 -0.80356 -1.002 -0.81409 -0.0029716 -0.0024558 -0.00043457 -0.0034947 -6.1201 0 0 0.39849 0 -0.16273 -0.097245 -0.067813 0 0
4.2305 0.21415 0.21168 0.11341 0.12021 0 0.13187 0.24951 0.28365 0.3229 0.26352 0.49756 -14.972 -0.22639 -0.27009 -0.32669 -0.65216 -0.55809 -0.52445 -0.7483 -0.75872 -0.81022 -0.81379 -1.0262 -0.8474 -0.0023645 -0.0028154 0.00036673 -0.0038882 -6.2922 0 0 0.42867 0 -0.14581 -0.095426 -0.060411 0 0
4.2344 0.22031 0.21731 0.3082 0.12524 0 0.12918 0.28716 0.29014 0.33862 0.28125 0.44729 -16.067 -0.20871 -0.26627 -0.32864 -0.63642 -0.54939 -0.5284 -0.75216 -0.74306 -0.81014 -0.8167 -1.0067 -0.85867 -0.0014313 -0.0034197 0.00091663 -0.0043851 -6.3485 0 0 0.41551 0 -0.12954 -0.092963 -0.048843 0 0
4.2383 0.21919 0.22233 0.49737 0.19721 0 0.18274 0.32071 0.30478 0.33359 0.29989 0.35701 -17.126 -0.19813 -0.2498 -0.33019 -0.61977 -0.51771 -0.52881 -0.74173 -0.70494 -0.7968 -0.81539 -0.95731 -0.85134 -0.00086244 -0.0034864 0.0011961 -0.0045778 -6.2937 0 0 0.36276 0 -0.11672 -0.090528 -0.03956 0 0
4.2422 0.21861 0.22629 0.5186 0.29453 0 0.26218 0.33069 0.31576 0.31082 0.3069 0.27567 -18.158 -0.19621 -0.2378 -0.33323 -0.60538 -0.49021 -0.52574 -0.71981 -0.66826 -0.77366 -0.80843 -0.89462 -0.82555 -0.0010585 -0.0026276 0.0012 -0.0043935 -6.1391 0 0 0.29669 0 -0.10833 -0.088367 -0.035569 0 0
4.2461 0.2232 0.22821 0.34691 0.35671 0 0.31821 0.31107 0.30738 0.28306 0.29311 0.23854 -19.17 -0.20325 -0.23869 -0.33878 -0.59536 -0.47953 -0.51858 -0.68927 -0.64092 -0.74376 -0.7933 -0.82974 -0.78188 -0.0017476 -0.0013757 0.00072305 -0.0041273 -5.8849 0 0 0.24818 0 -0.10478 -0.08661 -0.039169 0 0
4.25 0.2295 0.22779 0.12371 0.34367 0 0.3172 0.2729 0.27301 0.25776 0.25754 0.2489 -20.163 -0.21618 -0.24548 -0.34421 -0.58821 -0.47392 -0.5027 -0.6522 -0.61051 -0.70735 -0.76046 -0.76541 -0.71958 -0.0022626 -0.00081265 -0.00034859 -0.0041138 -5.5271 0 0 0.23185 0 -0.10641 -0.084522 -0.051878 0 0
4.2539 0.2296 0.22516 0.031823 0.26241 0 0.26443 0.23548 0.22217 0.23052 0.21011 0.27826 -21.129 -0.22522 -0.24225 -0.34325 -0.57591 -0.44893 -0.47755 -0.61218 -0.5577 -0.66448 -0.71125 -0.69767 -0.65004 -0.0021776 -0.0015824 -0.001582 -0.0043683 -5.0709 0 0 0.2366 0 -0.11024 -0.080097 -0.065734 0 0
4.2578 0.21917 0.2196 0.13067 0.16245 0 0.19768 0.21192 0.17417 0.19372 0.16847 0.28228 -22.053 -0.22575 -0.21822 -0.33301 -0.55417 -0.39085 -0.44402 -0.5697 -0.47589 -0.61449 -0.64935 -0.62059 -0.57892 -0.0016622 -0.0032406 -0.0020816 -0.0045354 -4.5243 0 0 0.23354 0 -0.11478 -0.071892 -0.075335 0 0
4.2617 0.20187 0.20954 0.30737 0.10207 0 0.1568 0.20045 0.14386 0.14925 0.14739 0.22629 -22.927 -0.2147 -0.1774 -0.31196 -0.52034 -0.31089 -0.40329 -0.52486 -0.38003 -0.55731 -0.57862 -0.53191 -0.51016 -0.001245 -0.0046148 -0.0012556 -0.0041952 -3.8894 0 0 0.19647 0 -0.11881 -0.058865 -0.076506 0 0
4.2656 0.18619 0.19467 0.38791 0.1087 0 0.15471 0.18841 0.13211 0.11015 0.14749 0.10984 -23.755 -0.18893 -0.13599 -0.27908 -0.47195 -0.23798 -0.35738 -0.4774 -0.29717 -0.49337 -0.50512 -0.43749 -0.44789 -0.0012815 -0.0048417 0.00046518 -0.003259 -3.1838 0 0 0.1219 0 -0.12066 -0.039747 -0.063947 0 0
4.2695 0.17816 0.17801 0.29842 0.16181 0 0.17242 0.16496 0.12896 0.088904 0.15386 -0.024584 -24.556 -0.15102 -0.11003 -0.24046 -0.41443 -0.19682 -0.31249 -0.42848 -0.24729 -0.4296 -0.44112 -0.35193 -0.39444 -0.0016695 -0.0040667 0.0018106 -0.0021016 -2.4902 0 0 0.035203 0 -0.1174 -0.01607 -0.035741 0 0
4.2734 0.17668 0.16498 0.12376 0.21092 0 0.17946 0.1317 0.12446 0.085869 0.14831 -0.11069 -25.349 -0.11181 -0.10411 -0.20612 -0.36036 -0.19045 -0.27334 -0.38189 -0.23079 -0.37453 -0.39104 -0.29366 -0.34698 -0.0020263 -0.0031519 0.0017387 -0.0012977 -1.9735 0 0 -0.022753 0 -0.10896 0.0066526 -0.0015588 0 0
4.2773 0.17519 0.15925 0.01709 0.21483 0 0.16028 0.10222 0.1164 0.090541 0.12555 -0.099871 -26.141 -0.077619 -0.11002 -0.18137 -0.31717 -0.20118 -0.2425 -0.34114 -0.23229 -0.33356 -0.35724 -0.2758 -0.30584 -0.002073 -0.0027669 0.00039864 -0.0011646 -1.8082 0 0 -0.021569 0 -0.095385 0.024774 0.032401 0 0
4.2813 0.1675 0.15901 0.057456 0.17185 0 0.12537 0.091486 0.10908 0.093768 0.098333 0.0017707 -26.92 -0.054577 -0.11527 -0.17068 -0.29165 -0.20727 -0.22215 -0.31003 -0.23558 -0.31137 -0.34124 -0.29784 -0.27204 -0.0018332 -0.0028265 -0.00098209 -0.0014958 -2.0468 0 0 0.037298 0 -0.077204 0.034761 0.059675 0 0
4.2852 0.15265 0.15793 0.19045 0.11791 0 0.10069 0.10435 0.10727 0.096674 0.086088 0.13175 -27.66 -0.054331 -0.11338 -0.18102 -0.29618 -0.20011 -0.21705 -0.29841 -0.23589 -0.31678 -0.34772 -0.34435 -0.25328 -0.0015312 -0.0027959 -0.0012101 -0.001739 -2.5409 0 0 0.1197 0 -0.056569 0.02969 0.06766 0 0
4.2891 0.13541 0.15056 0.29389 0.095211 0 0.10641 0.13236 0.11227 0.10666 0.097511 0.21215 -28.348 -0.0758 -0.10758 -0.20524 -0.32489 -0.18822 -0.22505 -0.30804 -0.23992 -0.34186 -0.3719 -0.39292 -0.25637 -0.0013801 -0.0024177 -0.00017523 -0.0014966 -3.0125 0 0 0.18069 0 -0.039896 0.011644 0.054767 0 0
4.293 0.12281 0.13757 0.29035 0.11768 0 0.14142 0.16028 0.12221 0.12607 0.12382 0.20505 -28.995 -0.11267 -0.10598 -0.23558 -0.36795 -0.18702 -0.24329 -0.3355 -0.25614 -0.37733 -0.4097 -0.42695 -0.2825 -0.0014713 -0.0020078 0.0011388 -0.00091899 -3.237 0 0 0.19397 0 -0.03119 -0.014357 0.026803 0 0
4.2969 0.11956 0.12565 0.20012 0.16124 0 0.18324 0.17598 0.13379 0.14736 0.14829 0.13851 -29.629 -0.15986 -0.11354 -0.26675 -0.41802 -0.20457 -0.27005 -0.3778 -0.28535 -0.41678 -0.45853 -0.44443 -0.33158 -0.0017832 -0.0020214 0.0016128 -0.00060461 -3.1937 0 0 0.1672 0 -0.03335 -0.044397 -0.010932 0 0
4.3008 0.12526 0.12179 0.10266 0.18561 0 0.20216 0.17612 0.14304 0.16027 0.16138 0.081369 -30.272 -0.2106 -0.12784 -0.29278 -0.46601 -0.23511 -0.30328 -0.4305 -0.3194 -0.45281 -0.51529 -0.4563 -0.40186 -0.0022067 -0.0024464 0.00095138 -0.001044 -3.0512 0 0 0.13237 0 -0.049458 -0.073459 -0.050845 0 0
4.3047 0.13455 0.12717 0.062126 0.16835 0 0.18063 0.16517 0.14659 0.16255 0.1658 0.087222 -30.916 -0.2502 -0.14146 -0.3058 -0.49571 -0.26396 -0.33776 -0.48135 -0.34745 -0.47476 -0.57042 -0.47595 -0.47888 -0.0025607 -0.0027618 -0.00020518 -0.0020936 -3.0079 0 0 0.12027 0 -0.08154 -0.092546 -0.075737 0 0
4.3086 0.14042 0.13597 0.087532 0.12264 0 0.12657 0.15061 0.1449 0.16145 0.16831 0.15398 -31.535 -0.27311 -0.14797 -0.30932 -0.50648 -0.27872 -0.36686 -0.52022 -0.36322 -0.48504 -0.61321 -0.50782 -0.54042 -0.002666 -0.0025202 -0.00096798 -0.0030045 -3.1305 0 0 0.13973 0 -0.11875 -0.10163 -0.081082 0 0
4.3125 0.13859 0.14035 0.14549 0.085348 0 0.071298 0.1385 0.14417 0.16452 0.1693 0.23099 -32.108 -0.27707 -0.14651 -0.30528 -0.49902 -0.27778 -0.38649 -0.5428 -0.36784 -0.48549 -0.63688 -0.54394 -0.57534 -0.0024836 -0.0018831 -0.00093638 -0.0030465 -3.3265 0 0 0.17634 0 -0.15466 -0.1015 -0.066445 0 0
4.3164 0.13065 0.13683 0.19338 0.086434 0 0.050564 0.13134 0.15218 0.17067 0.16282 0.26413 -32.641 -0.26123 -0.14161 -0.29582 -0.47532 -0.27019 -0.39298 -0.54618 -0.36748 -0.47834 -0.63573 -0.57011 -0.57501 -0.0021817 -0.0014833 -0.00036305 -0.0021815 -3.4534 0 0 0.20761 0 -0.18277 -0.093593 -0.033374 0 0
4.3203 0.12326 0.1289 0.20129 0.12534 0 0.079357 0.12841 0.16937 0.17208 0.14669 0.23814 -33.164 -0.22437 -0.13907 -0.28339 -0.43915 -0.26783 -0.37912 -0.52651 -0.36841 -0.46627 -0.59949 -0.57585 -0.52735 -0.0020049 -0.0017517 0.00021681 -0.0011298 -3.4435 0 0 0.21946 0 -0.1912 -0.080403 0.013077 0 0
4.3242 0.12367 0.12388 0.16094 0.17248 0 0.13918 0.12755 0.18419 0.16425 0.12935 0.18193 -33.696 -0.17667 -0.14146 -0.27 -0.40196 -0.27559 -0.34641 -0.49295 -0.37245 -0.45176 -0.53604 -0.55983 -0.44943 -0.0020388 -0.0024541 0.00042213 -0.00072178 -3.335 0 0 0.21121 0 -0.17509 -0.066727 0.056 0 0
4.3281 0.13442 0.12745 0.092056 0.19336 0 0.19045 0.12749 0.18065 0.15192 0.1241 0.13721 -34.23 -0.12798 -0.14638 -0.25567 -0.37041 -0.287 -0.30303 -0.45609 -0.37524 -0.43456 -0.46205 -0.52763 -0.36561 -0.0021257 -0.0029467 0.00018973 -0.0011371 -3.2043 0 0 0.18912 0 -0.14076 -0.054159 0.085989 0 0
4.332 0.15146 0.14013 0.040324 0.17543 0 0.20284 0.12893 0.15384 0.14329 0.13535 0.12212 -34.735 -0.084595 -0.14852 -0.24043 -0.34828 -0.28879 -0.25514 -0.42228 -0.36843 -0.4141 -0.38945 -0.48586 -0.29142 -0.0020606 -0.0028611 -0.00029929 -0.00178 -3.0871 0 0 0.1584 0 -0.09329 -0.043185 0.098075 0 0
4.3359 0.16726 0.15785 0.051832 0.13708 0 0.17911 0.13328 0.11853 0.13932 0.15241 0.12145 -35.191 -0.052763 -0.14381 -0.22435 -0.33869 -0.27159 -0.21001 -0.39771 -0.34583 -0.38981 -0.33128 -0.43916 -0.2424 -0.0018664 -0.0024688 -0.00074662 -0.001923 -2.9681 0 0 0.1217 0 -0.039425 -0.033905 0.088865 0 0
4.3398 0.17634 0.17507 0.13176 0.11263 0 0.1507 0.14019 0.099839 0.13163 0.1585 0.10782 -35.606 -0.047183 -0.13264 -0.21037 -0.34824 -0.23871 -0.18654 -0.39358 -0.31005 -0.36338 -0.31755 -0.39249 -0.24631 -0.0018099 -0.0023458 -0.00086071 -0.0014619 -2.8317 0 0 0.083544 0 0.0033538 -0.027014 0.055355 0 0
4.3438 0.17863 0.18785 0.22624 0.12561 0 0.14808 0.14698 0.11218 0.11322 0.14678 0.071143 -36.004 -0.063515 -0.11999 -0.20259 -0.36968 -0.20582 -0.18775 -0.40358 -0.27412 -0.34239 -0.34247 -0.35468 -0.28364 -0.0020879 -0.0027331 -0.00051806 -0.00099219 -2.7116 0 0 0.053559 0 0.025824 -0.023246 0.015349 0 0
4.3477 0.17839 0.19509 0.25888 0.17071 0 0.17299 0.15148 0.14602 0.090718 0.12726 0.029513 -36.402 -0.099927 -0.1122 -0.20385 -0.40034 -0.19081 -0.21401 -0.42414 -0.25511 -0.33256 -0.40095 -0.33779 -0.3425 -0.0025185 -0.0032977 0.00010181 -0.0011236 -2.6854 0 0 0.043704 0 0.025027 -0.024194 -0.023064 0 0
4.3516 0.18018 0.19811 0.20082 0.21823 0 0.19887 0.15553 0.17612 0.083364 0.11783 0.014038 -36.784 -0.15349 -0.11266 -0.21627 -0.43744 -0.20132 -0.26378 -0.45151 -0.26311 -0.33891 -0.48579 -0.35118 -0.41072 -0.0026365 -0.0035274 0.00058012 -0.0017697 -2.8259 0 0 0.061155 0 -1.5875e-05 -0.031314 -0.05281 0 0
4.3555 0.18571 0.19938 0.10858 0.2374 0 0.19918 0.16448 0.18403 0.10689 0.1288 0.043218 -37.127 -0.21965 -0.1196 -0.24296 -0.47749 -0.22964 -0.33356 -0.48045 -0.29449 -0.36993 -0.58476 -0.39541 -0.47053 -0.0021791 -0.0032985 0.00055789 -0.0022112 -3.1516 0 0 0.10278 0 -0.049545 -0.047403 -0.064341 0 0
4.3594 0.19383 0.20112 0.082454 0.22025 0 0.17555 0.18155 0.17384 0.1572 0.15622 0.10883 -37.418 -0.28473 -0.1277 -0.28023 -0.51529 -0.25946 -0.4072 -0.50542 -0.33556 -0.42574 -0.67359 -0.46175 -0.50672 -0.0014728 -0.0029887 2.8811e-05 -0.001907 -3.6135 0 0 0.15567 0 -0.11122 -0.071949 -0.055005 0 0
4.3633 0.20243 0.20436 0.17373 0.18724 0 0.15752 0.2026 0.16627 0.21077 0.1884 0.18314 -37.674 -0.33903 -0.1326 -0.31975 -0.54919 -0.27902 -0.47207 -0.52729 -0.37415 -0.49388 -0.74263 -0.53781 -0.52599 -0.0012533 -0.0030317 -0.00067451 -0.001188 -4.1182 0 0 0.20348 0 -0.17165 -0.099733 -0.033825 0 0
4.3672 0.21014 0.20892 0.3266 0.16999 0 0.17389 0.21787 0.17836 0.24292 0.21695 0.23907 -37.922 -0.37715 -0.1348 -0.3568 -0.57884 -0.2901 -0.52204 -0.54804 -0.40895 -0.56659 -0.78858 -0.61426 -0.53485 -0.0020021 -0.0034179 -0.0011983 -0.0010299 -4.5712 0 0 0.23464 0 -0.22431 -0.12728 -0.0062364 0 0
4.3711 0.21664 0.21438 0.4173 0.18558 0 0.22372 0.22084 0.20875 0.24774 0.24063 0.26675 -38.167 -0.39477 -0.13971 -0.38688 -0.60438 -0.30548 -0.55245 -0.57042 -0.44802 -0.63558 -0.81055 -0.68687 -0.54162 -0.0034199 -0.0036841 -0.0014462 -0.0020613 -4.9203 0 0 0.24792 0 -0.26366 -0.15093 0.02181 0 0
4.375 0.22256 0.22135 0.36333 0.22371 0 0.27544 0.21578 0.24198 0.24129 0.26059 0.27534 -38.386 -0.38466 -0.15339 -0.4031 -0.62713 -0.33707 -0.55743 -0.60183 -0.49827 -0.68557 -0.8104 -0.75372 -0.56317 -0.0045823 -0.0034022 -0.0015209 -0.0038201 -5.1789 0 0 0.25206 0 -0.28215 -0.16371 0.039936 0 0
4.3789 0.2297 0.23149 0.20439 0.25744 0 0.29466 0.21546 0.2649 0.24598 0.27548 0.28185 -38.549 -0.36054 -0.17702 -0.41087 -0.65053 -0.38444 -0.5512 -0.64333 -0.5558 -0.7174 -0.80581 -0.81216 -0.60177 -0.0046823 -0.0026519 -0.0014426 -0.0050833 -5.4132 0 0 0.25973 0 -0.28935 -0.1678 0.046861 0 0
4.3828 0.24069 0.24614 0.07643 0.26725 0 0.2738 0.23014 0.27779 0.27123 0.28289 0.29736 -38.642 -0.33188 -0.20466 -0.41524 -0.67557 -0.43349 -0.54251 -0.69248 -0.60667 -0.73639 -0.80419 -0.85939 -0.65169 -0.003689 -0.0019968 -0.0010483 -0.0050083 -5.6951 0 0 0.27909 0 -0.29206 -0.16688 0.045113 0 0
4.3867 0.25712 0.26426 0.096036 0.25723 0 0.23679 0.25833 0.29008 0.30754 0.28452 0.32066 -38.681 -0.30655 -0.22656 -0.42036 -0.7025 -0.46641 -0.53808 -0.74614 -0.63749 -0.74777 -0.81039 -0.89541 -0.7067 -0.0023293 -0.0019843 -0.0002579 -0.0039583 -6.0474 0 0 0.30841 0 -0.29562 -0.16439 0.037351 0 0
4.3906 0.27687 0.28181 0.25635 0.24969 0 0.21733 0.28849 0.30781 0.33736 0.28698 0.34202 -38.693 -0.29505 -0.23597 -0.43159 -0.73085 -0.47533 -0.54606 -0.79839 -0.64628 -0.75946 -0.82905 -0.92373 -0.75624 -0.0014472 -0.0026485 0.00060337 -0.0031657 -6.4222 0 0 0.33751 0 -0.30664 -0.16546 0.027817 0 0
4.3945 0.29339 0.29328 0.4285 0.26423 0 0.23272 0.30926 0.32672 0.35025 0.29594 0.3523 -38.7 -0.30809 -0.23407 -0.45207 -0.75677 -0.4685 -0.57182 -0.83599 -0.64391 -0.78147 -0.86015 -0.9478 -0.7849 -0.001352 -0.0034674 0.00090547 -0.0035527 -6.7303 0 0 0.35516 0 -0.32931 -0.17582 0.022992 0 0
4.3984 0.29906 0.29467 0.46994 0.30033 0 0.27526 0.31737 0.33706 0.34839 0.30982 0.35016 -38.703 -0.33775 -0.22895 -0.47524 -0.77703 -0.46363 -0.60654 -0.85521 -0.64512 -0.81038 -0.89592 -0.96662 -0.79568 -0.0017102 -0.0037936 0.00027587 -0.0048749 -6.8972 0 0 0.3568 0 -0.35627 -0.19182 0.022874 0 0
4.4023 0.29039 0.28556 0.34593 0.33757 0 0.32289 0.31582 0.33315 0.33986 0.32078 0.34267 -38.692 -0.37793 -0.22891 -0.49567 -0.78938 -0.47347 -0.64402 -0.85428 -0.65699 -0.84071 -0.93221 -0.97473 -0.79225 -0.0019744 -0.0033767 -0.00092111 -0.006013 -6.8981 0 0 0.34677 0 -0.3813 -0.20955 0.025858 0 0
4.4063 0.27083 0.26888 0.15899 0.35094 0 0.35443 0.30656 0.31721 0.32915 0.32191 0.33973 -38.651 -0.4212 -0.23576 -0.50757 -0.79187 -0.49517 -0.67739 -0.83283 -0.67414 -0.86551 -0.96475 -0.96717 -0.77961 -0.0018768 -0.002551 -0.0017689 -0.0060735 -6.7501 0 0 0.33411 0 -0.39746 -0.22426 0.029599 0 0
4.4102 0.24821 0.249 0.061096 0.32714 0 0.3566 0.28801 0.29523 0.31513 0.3127 0.3463 -38.562 -0.45131 -0.24377 -0.49854 -0.77983 -0.51252 -0.69218 -0.79061 -0.68371 -0.86714 -0.98476 -0.94408 -0.7668 -0.0015577 -0.0019604 -0.001582 -0.005186 -6.4813 0 0 0.32564 0 -0.38883 -0.22482 0.028024 0 0
4.4141 0.22919 0.22969 0.12562 0.27085 0 0.32401 0.26042 0.27129 0.2964 0.297 0.35725 -38.408 -0.45659 -0.24533 -0.46793 -0.7553 -0.50959 -0.68235 -0.74019 -0.67487 -0.83793 -0.98688 -0.90968 -0.75843 -0.0013233 -0.0020569 -0.00055491 -0.0042605 -6.111 0 0 0.32168 0 -0.35116 -0.20698 0.017606 0 0
4.418 0.21564 0.21318 0.28874 0.20092 0 0.26043 0.23128 0.24687 0.27605 0.27713 0.3582 -38.181 -0.43702 -0.23838 -0.42166 -0.72053 -0.48419 -0.65009 -0.6887 -0.64542 -0.78198 -0.9692 -0.86633 -0.74952 -0.0013519 -0.0027607 0.00039603 -0.0040495 -5.6552 0 0 0.31618 0 -0.2895 -0.174 -2.6761e-05 0 0
4.4219 0.20581 0.20044 0.40835 0.14256 0 0.18258 0.21168 0.22403 0.2589 0.25185 0.3328 -37.894 -0.39376 -0.22837 -0.36478 -0.67652 -0.44913 -0.59745 -0.64009 -0.60111 -0.70374 -0.92947 -0.81065 -0.73406 -0.0016089 -0.0035323 0.00048339 -0.0045005 -5.1393 0 0 0.30009 0 -0.20884 -0.12941 -0.022591 0 0
4.4258 0.19799 0.1917 0.38622 0.11867 0 0.11831 0.20563 0.20667 0.24449 0.22055 0.27357 -37.569 -0.32993 -0.22268 -0.30438 -0.62406 -0.41989 -0.52785 -0.5978 -0.54975 -0.61057 -0.86473 -0.73695 -0.70269 -0.0019524 -0.0037962 -0.00022829 -0.0049801 -4.5979 0 0 0.26597 0 -0.11692 -0.078819 -0.046166 0 0
4.4297 0.19224 0.1866 0.24692 0.13931 0 0.093224 0.20438 0.19705 0.22475 0.18743 0.19012 -37.228 -0.25737 -0.2224 -0.25488 -0.56419 -0.39972 -0.45092 -0.56284 -0.49554 -0.52141 -0.77162 -0.64553 -0.63768 -0.0022521 -0.0033866 -0.00092866 -0.0050093 -4.0653 0 0 0.21285 0 -0.034718 -0.036148 -0.060154 0 0
4.4336 0.18864 0.18404 0.10864 0.19209 0 0.11299 0.19393 0.1916 0.1909 0.15928 0.10812 -36.874 -0.1915 -0.21963 -0.22005 -0.50244 -0.3764 -0.37876 -0.52983 -0.43814 -0.44829 -0.66589 -0.54744 -0.54906 -0.0024252 -0.0026641 -0.00086931 -0.0046899 -3.572 0 0 0.14955 0 0.024686 -0.0075377 -0.061362 0 0
4.4375 0.18518 0.1823 0.077128 0.2427 0 0.1575 0.1692 0.18163 0.14393 0.139 0.056573 -36.492 -0.13836 -0.20364 -0.20021 -0.44226 -0.33445 -0.31629 -0.49673 -0.37671 -0.39445 -0.55624 -0.45967 -0.44568 -0.0024384 -0.0022105 -6.2957e-05 -0.0044445 -3.1489 0 0 0.093156 0 0.055899 0.0056416 -0.049377 0 0
4.4414 0.17879 0.17948 0.15853 0.25288 0 0.19485 0.13985 0.1599 0.0975 0.12346 0.049478 -36.069 -0.10257 -0.17108 -0.19438 -0.38742 -0.272 -0.26746 -0.46208 -0.31488 -0.36104 -0.45187 -0.39459 -0.33841 -0.0023371 -0.0023559 0.00078419 -0.0044638 -2.8248 0 0 0.06064 0 0.05594 0.0035661 -0.025169 0 0
4.4453 0.16885 0.17417 0.26404 0.20811 0 0.20476 0.12095 0.12731 0.068869 0.10937 0.074423 -35.614 -0.090337 -0.13079 -0.20003 -0.3463 -0.20623 -0.23835 -0.42574 -0.2618 -0.3475 -0.37028 -0.35292 -0.25006 -0.0022596 -0.0029397 0.00097599 -0.0045081 -2.6064 0 0 0.057232 0 0.021567 -0.011714 0.0076402 0 0
4.4492 0.15855 0.1659 0.2942 0.13288 0 0.19122 0.11824 0.093795 0.065069 0.10017 0.098944 -35.15 -0.095926 -0.098528 -0.20862 -0.32533 -0.16151 -0.22637 -0.39276 -0.22755 -0.3419 -0.3239 -0.32646 -0.20221 -0.0023556 -0.0034964 0.00043956 -0.0042383 -2.4632 0 0 0.070895 0 -0.029778 -0.029512 0.037067 0 0
4.4531 0.1516 0.1554 0.22272 0.076058 0 0.17341 0.1237 0.072458 0.077369 0.10386 0.093184 -34.689 -0.11108 -0.085451 -0.21642 -0.32311 -0.15018 -0.22566 -0.36738 -0.21615 -0.33749 -0.30947 -0.30751 -0.19294 -0.0026391 -0.0036749 -0.00030929 -0.0036414 -2.3421 0 0 0.080066 0 -0.081839 -0.043963 0.056623 0 0
4.457 0.14738 0.14428 0.10885 0.073336 0 0.16425 0.12525 0.071412 0.089599 0.1218 0.053544 -34.22 -0.13144 -0.090266 -0.22249 -0.3385 -0.16341 -0.23329 -0.35259 -0.22217 -0.3324 -0.32451 -0.29576 -0.21886 -0.0029279 -0.0035024 -0.00072099 -0.0030573 -2.2138 0 0 0.07105 0 -0.12518 -0.052655 0.062901 0 0
4.4609 0.14066 0.13443 0.037771 0.11754 0 0.15745 0.11903 0.088883 0.092693 0.14117 0.0082575 -33.716 -0.1527 -0.10143 -0.2268 -0.36905 -0.17982 -0.24616 -0.35097 -0.23452 -0.32619 -0.36437 -0.29711 -0.27295 -0.0029745 -0.0032811 -0.00069198 -0.002806 -2.1066 0 0 0.050995 0 -0.15115 -0.054263 0.053669 0 0
4.4648 0.12741 0.1272 0.050047 0.1642 0 0.13543 0.11076 0.11428 0.091634 0.14269 -0.0020224 -33.159 -0.16877 -0.10709 -0.23248 -0.40785 -0.18377 -0.26066 -0.36704 -0.24478 -0.32527 -0.41957 -0.31679 -0.33656 -0.0027007 -0.0032741 -0.00054552 -0.0028674 -2.0898 0 0 0.043639 0 -0.14625 -0.049766 0.027458 0 0
4.4688 0.11063 0.12275 0.11968 0.16981 0 0.090661 0.10665 0.1343 0.098445 0.11939 0.044292 -32.562 -0.17928 -0.10395 -0.24154 -0.44171 -0.17687 -0.27414 -0.39058 -0.25323 -0.33408 -0.47209 -0.35398 -0.38733 -0.0023123 -0.0035038 -0.0006316 -0.0029674 -2.2138 0 0 0.069303 0 -0.12468 -0.045592 -0.0025383 0 0
4.4727 0.099159 0.12006 0.18737 0.12931 0 0.03997 0.10629 0.14054 0.11871 0.087719 0.13047 -31.953 -0.18436 -0.098128 -0.25374 -0.46589 -0.17362 -0.28631 -0.41698 -0.26715 -0.35357 -0.5168 -0.40183 -0.41999 -0.0021609 -0.0038153 -0.00098948 -0.0029374 -2.4614 0 0 0.12557 0 -0.093957 -0.043699 -0.03059 0 0
4.4766 0.099096 0.11763 0.20849 0.079156 0 0.017055 0.10607 0.13425 0.14534 0.076924 0.21078 -31.349 -0.18431 -0.098391 -0.26811 -0.47707 -0.18684 -0.2971 -0.44189 -0.29288 -0.38325 -0.55014 -0.45131 -0.4322 -0.0024547 -0.0040545 -0.0013596 -0.0029097 -2.7549 0 0 0.18609 0 -0.06157 -0.045262 -0.051766 0 0
4.4805 0.10679 0.11436 0.17594 0.063148 0 0.046997 0.10705 0.12481 0.16567 0.10371 0.24271 -30.743 -0.17934 -0.10841 -0.28187 -0.47191 -0.21644 -0.30663 -0.4594 -0.32848 -0.42032 -0.56896 -0.49444 -0.42463 -0.0030657 -0.0041378 -0.0014499 -0.0031236 -3.0084 0 0 0.21972 0 -0.038397 -0.050575 -0.059648 0 0
4.4844 0.11159 0.11017 0.11236 0.092884 0 0.12263 0.11497 0.1222 0.17376 0.15531 0.21765 -30.115 -0.17116 -0.12425 -0.28952 -0.456 -0.25026 -0.31519 -0.4663 -0.36355 -0.45371 -0.57652 -0.52518 -0.41092 -0.0035957 -0.0039919 -0.0011672 -0.0035787 -3.1721 0 0 0.21407 0 -0.032616 -0.055871 -0.053749 0 0
4.4883 0.10674 0.10592 0.051274 0.1386 0 0.20275 0.13069 0.12888 0.17479 0.19782 0.16618 -29.455 -0.16188 -0.13809 -0.29001 -0.43822 -0.27382 -0.32246 -0.46596 -0.38595 -0.47688 -0.57779 -0.53964 -0.4007 -0.0036449 -0.003539 -0.00064604 -0.003946 -3.2335 0 0 0.18348 0 -0.039366 -0.058066 -0.041 0 0
4.4922 0.097097 0.10295 0.022088 0.15749 0 0.23652 0.1435 0.13779 0.17675 0.20289 0.13342 -28.773 -0.15258 -0.14415 -0.28332 -0.42281 -0.27976 -0.32773 -0.46024 -0.38966 -0.48687 -0.57361 -0.53684 -0.39654 -0.0030762 -0.0028278 -0.00012265 -0.0038574 -3.1908 0 0 0.15542 0 -0.054693 -0.055798 -0.025476 0 0
4.4961 0.094666 0.10242 0.037789 0.13219 0 0.19821 0.13896 0.13901 0.17895 0.16874 0.14331 -28.087 -0.14435 -0.14221 -0.27017 -0.41344 -0.27035 -0.33008 -0.45129 -0.37733 -0.48198 -0.56422 -0.51888 -0.39917 -0.0021015 -0.002154 0.00020819 -0.0032713 -3.0402 0 0 0.14737 0 -0.07358 -0.048201 -0.011455 0 0
4.5 0.10575 0.10463 0.084319 0.084963 0 0.10735 0.11516 0.12917 0.17052 0.11813 0.17958 -27.398 -0.139 -0.13682 -0.25337 -0.41346 -0.25377 -0.32653 -0.44135 -0.35652 -0.46136 -0.54508 -0.48892 -0.40283 -0.0011558 -0.0019338 0.00027488 -0.0025302 -2.7891 0 0 0.15385 0 -0.085956 -0.035128 -0.0059329 0 0
4.5039 0.12326 0.10872 0.12341 0.056733 0 0.017996 0.088715 0.11473 0.14189 0.078132 0.1983 -26.692 -0.13587 -0.13355 -0.23847 -0.41632 -0.23839 -0.3175 -0.43084 -0.33345 -0.43618 -0.51599 -0.44828 -0.39796 -0.00064738 -0.0023502 0.00013746 -0.0020528 -2.472 0 0 0.15319 0 -0.088457 -0.021202 -0.0079013 0 0
4.5078 0.13332 0.11314 0.11903 0.071976 0 -0.016827 0.080594 0.10542 0.097656 0.061806 0.163 -25.955 -0.13393 -0.13497 -0.22713 -0.41762 -0.22843 -0.30391 -0.41877 -0.30959 -0.41158 -0.47847 -0.3966 -0.38226 -0.00072377 -0.0031104 -7.3927e-05 -0.0019757 -2.1435 0 0 0.12696 0 -0.083058 -0.0086565 -0.014684 0 0
4.5117 0.1299 0.11689 0.072182 0.11987 0 0.019651 0.095007 0.10438 0.056789 0.06594 0.075528 -25.188 -0.13216 -0.13868 -0.2201 -0.41423 -0.22221 -0.28685 -0.40438 -0.28274 -0.39108 -0.43475 -0.33626 -0.35556 -0.0011802 -0.0036265 -0.00026617 -0.0020884 -1.8587 0 0 0.076038 0 -0.072413 0.0009536 -0.023746 0 0
4.5156 0.12198 0.12071 0.028274 0.16526 0 0.098943 0.11463 0.10525 0.038635 0.08094 -0.021227 -24.407 -0.12906 -0.13875 -0.2176 -0.40263 -0.21358 -0.26818 -0.38663 -0.25112 -0.37823 -0.38927 -0.27701 -0.32012 -0.0015867 -0.0035182 -0.00045346 -0.0020868 -1.6674 0 0 0.02139 0 -0.06152 0.0059685 -0.031307 0 0
4.5195 0.12472 0.12696 0.039092 0.17715 0 0.17084 0.11915 0.099516 0.047555 0.099209 -0.072057 -23.625 -0.12302 -0.13026 -0.21724 -0.38413 -0.1971 -0.25272 -0.36736 -0.21715 -0.37408 -0.35353 -0.23473 -0.28834 -0.00159 -0.0029573 -0.00069932 -0.0018638 -1.6223 0 0 -0.0097822 0 -0.059338 0.0060637 -0.032817 0 0
4.5234 0.1433 0.13767 0.10945 0.15105 0 0.20036 0.10774 0.086793 0.070825 0.11526 -0.048724 -22.836 -0.11538 -0.1139 -0.21664 -0.36649 -0.17425 -0.24314 -0.35124 -0.1886 -0.37513 -0.33245 -0.22291 -0.26914 -0.0012006 -0.0024931 -0.00095977 -0.001561 -1.7696 0 0 -0.0020569 0 -0.066342 0.0034548 -0.029798 0 0
4.5273 0.16661 0.15201 0.1844 0.11016 0 0.18903 0.10028 0.077257 0.091161 0.12331 0.029634 -22.024 -0.10754 -0.096857 -0.2155 -0.35462 -0.1553 -0.24105 -0.34181 -0.17582 -0.38088 -0.32842 -0.2435 -0.26639 -0.00082631 -0.0025201 -0.0010107 -0.0013782 -2.1055 0 0 0.03835 0 -0.081195 -0.0011733 -0.024043 0 0
4.5313 0.17798 0.16585 0.19903 0.087685 0 0.16555 0.11491 0.083278 0.10119 0.12012 0.11081 -21.176 -0.10116 -0.088179 -0.21402 -0.3532 -0.15325 -0.24767 -0.34255 -0.18614 -0.39123 -0.34267 -0.28588 -0.28245 -0.00096766 -0.0029296 -0.00061741 -0.0013759 -2.5388 0 0 0.088066 0 -0.10148 -0.0072462 -0.017819 0 0
4.5352 0.1722 0.17438 0.1467 0.10424 0 0.157 0.14665 0.10839 0.10657 0.11125 0.14802 -20.299 -0.1002 -0.091727 -0.21457 -0.37063 -0.17327 -0.26572 -0.36086 -0.21855 -0.4095 -0.3772 -0.33576 -0.31988 -0.001776 -0.003292 0.00015222 -0.0014704 -2.9217 0 0 0.12234 0 -0.12071 -0.014837 -0.016128 0 0
4.5391 0.16071 0.17594 0.093867 0.15457 0 0.16681 0.17154 0.14414 0.11718 0.11085 0.13322 -19.408 -0.10596 -0.10283 -0.21992 -0.40276 -0.20723 -0.29172 -0.39399 -0.26323 -0.43782 -0.42254 -0.38643 -0.36788 -0.0028456 -0.0033478 0.00080938 -0.0015879 -3.1546 0 0 0.13179 0 -0.13204 -0.023888 -0.021217 0 0
4.543 0.15933 0.17353 0.11823 0.21067 0 0.17741 0.17258 0.17717 0.13713 0.13093 0.10028 -18.509 -0.1173 -0.11249 -0.23032 -0.44312 -0.23995 -0.32273 -0.43684 -0.30785 -0.47592 -0.47341 -0.44226 -0.42038 -0.0034647 -0.0032606 0.00076375 -0.0017782 -3.278 0 0 0.12855 0 -0.13505 -0.034048 -0.031597 0 0
4.5469 0.17162 0.17212 0.22725 0.23927 0 0.17156 0.15885 0.19901 0.1635 0.16889 0.096563 -17.595 -0.13309 -0.11615 -0.24531 -0.48678 -0.26262 -0.3568 -0.48555 -0.34688 -0.523 -0.5271 -0.51175 -0.47428 -0.0031684 -0.0033689 -0.00011029 -0.0021498 -3.4504 0 0 0.13681 0 -0.13051 -0.044841 -0.04547 0 0
4.5508 0.18544 0.17396 0.34061 0.22381 0 0.1511 0.156 0.20991 0.19221 0.20732 0.14671 -16.645 -0.15154 -0.11873 -0.26359 -0.52764 -0.28086 -0.3917 -0.53511 -0.38594 -0.57728 -0.58147 -0.59698 -0.52726 -0.0021426 -0.0037386 -0.0012015 -0.0026994 -3.8109 0 0 0.17383 0 -0.12064 -0.055461 -0.059882 0 0
4.5547 0.18629 0.17657 0.3601 0.17683 0 0.13592 0.17811 0.21502 0.22186 0.22847 0.23642 -15.65 -0.16856 -0.13057 -0.27949 -0.55616 -0.30853 -0.4233 -0.5765 -0.43594 -0.63063 -0.63512 -0.68904 -0.57861 -0.0011205 -0.0040371 -0.0015607 -0.0032379 -4.3449 0 0 0.23558 0 -0.11268 -0.063539 -0.06763 0 0
4.5586 0.17288 0.17534 0.26195 0.13268 0 0.14567 0.21213 0.21893 0.25095 0.22982 0.32643 -14.614 -0.18205 -0.15716 -0.28866 -0.5735 -0.35241 -0.44956 -0.6079 -0.50057 -0.6747 -0.68644 -0.7725 -0.62792 -0.00082974 -0.0038775 -0.00072536 -0.0035214 -4.882 0 0 0.29852 0 -0.11062 -0.068459 -0.066901 0 0
4.5625 0.15815 0.16857 0.12149 0.12354 0 0.18143 0.23183 0.22359 0.27363 0.22487 0.38196 -13.551 -0.19143 -0.19212 -0.28926 -0.58058 -0.40239 -0.46875 -0.6285 -0.56803 -0.70506 -0.73254 -0.8334 -0.67249 -0.0014356 -0.003251 0.00077073 -0.0034773 -5.2317 0 0 0.3366 0 -0.11462 -0.070131 -0.05752 0 0
4.5664 0.15514 0.15951 0.045877 0.15514 0 0.22287 0.22551 0.22931 0.28163 0.22784 0.39279 -12.472 -0.19642 -0.22069 -0.28022 -0.5788 -0.43741 -0.47921 -0.63797 -0.61584 -0.71817 -0.76979 -0.86357 -0.70874 -0.002439 -0.00257 0.0017555 -0.0032961 -5.3219 0 0 0.33966 0 -0.12376 -0.06877 -0.040141 0 0
4.5703 0.16333 0.15337 0.079832 0.20145 0 0.24222 0.20654 0.23489 0.27203 0.2381 0.37106 -11.379 -0.19659 -0.23114 -0.26058 -0.56939 -0.44215 -0.47657 -0.63447 -0.62582 -0.7078 -0.78779 -0.85968 -0.72582 -0.003105 -0.0022813 0.0014151 -0.0032701 -5.2107 0 0 0.31795 0 -0.13405 -0.06511 -0.016857 0 0
4.5742 0.1701 0.15206 0.17231 0.22423 0 0.22332 0.1959 0.23624 0.25156 0.24057 0.33418 -10.268 -0.1929 -0.22392 -0.23628 -0.55484 -0.41897 -0.46015 -0.61916 -0.5969 -0.67823 -0.7782 -0.82101 -0.71461 -0.0030592 -0.00247 4.4961e-05 -0.0035094 -4.9758 0 0 0.2899 0 -0.13803 -0.061618 0.0054274 0 0
4.5781 0.16516 0.15233 0.22966 0.20273 0 0.17218 0.19731 0.2267 0.2306 0.22159 0.2906 -9.135 -0.18579 -0.2103 -0.21235 -0.53562 -0.38425 -0.43257 -0.59331 -0.54431 -0.63653 -0.74256 -0.7497 -0.67684 -0.0025614 -0.0028556 -0.0011736 -0.0038074 -4.616 0 0 0.26472 0 -0.13414 -0.05944 0.023047 0 0
4.582 0.15166 0.14919 0.19968 0.14967 0 0.11324 0.19357 0.20157 0.21193 0.18361 0.23903 -7.9812 -0.17497 -0.20176 -0.19151 -0.51123 -0.35323 -0.39529 -0.55661 -0.48627 -0.58617 -0.68215 -0.65272 -0.61427 -0.0022467 -0.0031247 -0.0012187 -0.0038046 -4.0743 0 0 0.23594 0 -0.12267 -0.059005 0.034101 0 0
4.5859 0.14193 0.14116 0.11052 0.1004 0 0.074819 0.16759 0.16363 0.18705 0.14362 0.17709 -6.8078 -0.16003 -0.19997 -0.17611 -0.481 -0.32789 -0.3503 -0.50869 -0.43036 -0.53066 -0.59998 -0.54187 -0.5307 -0.0025582 -0.0031991 -0.0001479 -0.0033121 -3.3521 0 0 0.19111 0 -0.10519 -0.060463 0.037299 0 0
4.5898 0.14307 0.13164 0.038615 0.084565 0 0.07291 0.12365 0.12349 0.14583 0.11727 0.1084 -5.6141 -0.13934 -0.19604 -0.16842 -0.44326 -0.29823 -0.30163 -0.4471 -0.37158 -0.4735 -0.50472 -0.43022 -0.4375 -0.0033474 -0.003171 0.00097393 -0.0024877 -2.5742 0 0 0.12767 0 -0.089168 -0.063167 0.031579 0 0
4.5938 0.14854 0.12488 0.043639 0.10401 0 0.10241 0.084567 0.092691 0.090532 0.10542 0.042265 -4.3976 -0.11608 -0.17905 -0.16311 -0.40327 -0.25416 -0.25554 -0.38001 -0.30264 -0.41713 -0.4145 -0.32793 -0.35286 -0.0039728 -0.0030645 0.0010836 -0.0016898 -1.9212 0 0 0.05945 0 -0.081232 -0.065311 0.023256 0 0
4.5977 0.1447 0.12081 0.12558 0.13411 0 0.14079 0.068245 0.075244 0.038723 0.096196 -0.011003 -3.1564 -0.092061 -0.14595 -0.15746 -0.36413 -0.19635 -0.21426 -0.3117 -0.22551 -0.36226 -0.33588 -0.24112 -0.28295 -0.0038268 -0.0027712 0.00011781 -0.0011543 -1.4934 0 0 0.0078273 0 -0.082742 -0.066228 0.015005 0 0
4.6016 0.12482 0.11443 0.22886 0.14537 0 0.16212 0.070066 0.065511 0.010174 0.078947 -0.043553 -1.8911 -0.069087 -0.1046 -0.14906 -0.32883 -0.13712 -0.17949 -0.24649 -0.15344 -0.30971 -0.27369 -0.17359 -0.23185 -0.0028639 -0.0022515 -0.00094885 -0.00082433 -1.246 0 0 -0.01431 0 -0.093554 -0.065425 0.0092116 0 0
4.6055 0.09534 0.10063 0.2803 0.12569 0 0.15249 0.069837 0.054455 0.0097696 0.054905 -0.051422 -0.60579 -0.049963 -0.068483 -0.13467 -0.30216 -0.092344 -0.15334 -0.19156 -0.10213 -0.26136 -0.23337 -0.12807 -0.20336 -0.0016874 -0.0017286 -0.0010584 -0.00049798 -1.0558 0 0 -0.011386 0 -0.11102 -0.062323 0.0090907 0 0
4.6094 0.068419 0.079355 0.23403 0.085986 0 0.1164 0.054015 0.038031 0.023472 0.034192 -0.036456 0.69259 -0.035941 -0.048106 -0.11421 -0.28622 -0.071745 -0.13468 -0.15303 -0.078753 -0.22024 -0.21017 -0.10473 -0.18955 -0.0010931 -0.0015742 -9.7488e-05 -0.0001187 -0.83986 0 0 0.00015721 0 -0.12432 -0.057167 0.01573 0 0
4.6133 0.050052 0.05575 0.10153 0.047338 0 0.070227 0.027968 0.019796 0.031389 0.023915 -0.0087365 1.9952 -0.024607 -0.045353 -0.091536 -0.27709 -0.074065 -0.1204 -0.1282 -0.077868 -0.18695 -0.19448 -0.098879 -0.17996 -0.0014242 -0.0019588 0.00099278 0.00013154 -0.60209 0 0 0.0053375 0 -0.1275 -0.050629 0.026641 0 0
4.6172 0.036654 0.03512 -0.049092 0.023215 0 0.028998 0.0065099 0.0061236 0.024766 0.020815 0.015147 3.2949 -0.014179 -0.053618 -0.069303 -0.2722 -0.088435 -0.10947 -0.11546 -0.086365 -0.16223 -0.18225 -0.10182 -0.17056 -0.0022765 -0.0026417 0.0011273 5.5251e-05 -0.37852 0 0 0.00032554 0 -0.11837 -0.042838 0.040334 0 0
4.6211 0.022227 0.018123 -0.13162 0.011518 0 -0.0022077 -0.0035892 -0.0003267 0.010529 0.015665 0.021104 4.5906 -0.0026645 -0.062491 -0.050369 -0.26858 -0.10023 -0.10102 -0.11241 -0.092107 -0.14653 -0.17003 -0.10562 -0.1583 -0.0028299 -0.003157 0.0001253 -0.00027143 -0.16992 0 0 -0.008381 0 -0.096169 -0.03387 0.055111 0 0
4.625 0.006124 0.0012067 -0.10296 0.00053339 0 -0.026414 -0.0080056 -0.0025415 0.00080416 0.0035231 0.0086471 5.8895 0.013329 -0.063952 -0.040582 -0.2607 -0.09888 -0.095512 -0.11503 -0.090053 -0.14116 -0.15603 -0.10753 -0.14332 -0.0025442 -0.0032202 -0.0011121 -0.00049839 0.04961 0 0 -0.012005 0 -0.064029 -0.023309 0.067923 0 0
4.6289 -0.0080309 -0.018549 -0.0037272 -0.018961 0 -0.046788 -0.01313 -0.0057008 0.00017348 -0.011555 -0.0067385 7.2019 0.032142 -0.056942 -0.038749 -0.247 -0.084205 -0.092497 -0.11675 -0.083187 -0.14034 -0.14293 -0.10957 -0.13127 -0.0016208 -0.0029418 -0.0014516 -0.00033819 0.2673 0 0 -0.0064966 0 -0.0351 -0.011634 0.077684 0 0
4.6328 -0.019917 -0.039776 0.064259 -0.046163 0 -0.061963 -0.015481 -0.012774 0.0037886 -0.021762 -0.0053318 8.5311 0.051177 -0.047718 -0.042669 -0.228 -0.066687 -0.091246 -0.11565 -0.078943 -0.14083 -0.13198 -0.11319 -0.1241 -0.00080973 -0.0026526 -0.00057608 0.00010833 0.41064 0 0 0.0062807 0 -0.015051 0.00082101 0.084767 0 0
4.6367 -0.035826 -0.058465 0.01884 -0.07194 0 -0.068797 -0.0073398 -0.023292 0.0057073 -0.02432 0.019118 9.8656 0.067978 -0.044945 -0.050029 -0.20423 -0.059212 -0.090594 -0.1104 -0.082929 -0.13983 -0.12334 -0.1144 -0.12214 -0.00072778 -0.0025668 0.00076529 0.00041712 0.4228 0 0 0.021293 0 -0.0073268 0.013777 0.089792 0 0
4.6406 -0.062108 -0.072919 -0.127 -0.086524 0 -0.067959 0.0079243 -0.035278 0.0054154 -0.024541 0.051579 11.184 0.078715 -0.051959 -0.057114 -0.17638 -0.064668 -0.088072 -0.099588 -0.092581 -0.13343 -0.11578 -0.10413 -0.12366 -0.0013136 -0.0026458 0.0014993 0.00027283 0.3631 0 0 0.032556 0 -0.014758 0.02689 0.094024 0 0
4.6445 -0.09576 -0.086158 -0.26729 -0.086732 0 -0.065272 0.011428 -0.047605 0.0043053 -0.030913 0.066201 12.467 0.080313 -0.061971 -0.057288 -0.1449 -0.069803 -0.077226 -0.081476 -0.094887 -0.11592 -0.10144 -0.073759 -0.11756 -0.0019279 -0.0027433 0.0012032 -0.0001684 0.41047 0 0 0.033421 0 -0.031175 0.040028 0.10037 0 0
4.6484 -0.12388 -0.10264 -0.29067 -0.078424 0 -0.067719 -0.01565 -0.060943 -0.0024089 -0.048187 0.046631 13.715 0.077213 -0.06136 -0.049317 -0.10981 -0.053038 -0.055934 -0.056218 -0.071976 -0.087282 -0.074971 -0.02035 -0.095922 -0.0019958 -0.0027765 0.00038132 -0.00037442 0.74005 0 0 0.017394 0 -0.045095 0.053619 0.10976 0 0
4.6523 -0.13446 -0.1226 -0.17929 -0.073709 0 -0.079376 -0.071567 -0.077532 -0.026141 -0.075148 -0.0019688 14.944 0.072847 -0.04007 -0.032994 -0.07023 -0.0021013 -0.023099 -0.022512 -0.013195 -0.046702 -0.033318 0.052637 -0.054519 -0.0015568 -0.0026845 -0.00014382 9.5616e-05 1.3798 0 0 -0.018557 0 -0.051071 0.068121 0.12222 0 0
4.6563 -0.12785 -0.14016 -0.027744 -0.084653 0 -0.1014 -0.13169 -0.10019 -0.074265 -0.10756 -0.059786 16.173 0.07103 -0.0010432 -0.0088442 -0.02533 0.073348 0.02148 0.020908 0.074736 0.0061789 0.025455 0.13889 0.0093428 -0.001178 -0.0022635 -4.2396e-05 0.0012279 2.185 0 0 -0.070355 0 -0.044723 0.083976 0.13733 0 0
4.6602 -0.11674 -0.14792 0.037746 -0.1161 0 -0.13361 -0.16887 -0.13023 -0.13901 -0.14147 -0.11095 17.407 0.079437 0.040263 0.021335 0.026706 0.14671 0.076862 0.078193 0.16932 0.073239 0.10341 0.23292 0.098394 -0.00132 -0.0011842 0.00032113 0.0026424 2.9523 0 0 -0.1274 0 -0.021535 0.10197 0.15306 0 0
4.6641 -0.11434 -0.14379 -0.033265 -0.16081 0 -0.17268 -0.17633 -0.16469 -0.19924 -0.17342 -0.15609 18.634 0.098662 0.06737 0.050959 0.081962 0.19448 0.1329 0.14525 0.24696 0.14763 0.18795 0.33078 0.19615 -0.0018107 0.00070507 0.00040798 0.0039799 3.5627 0 0 -0.17875 0 0.008138 0.12093 0.16533 0 0
4.668 -0.12315 -0.13352 -0.17763 -0.20061 0 -0.20784 -0.17003 -0.19545 -0.2356 -0.19904 -0.20744 19.833 0.12486 0.076123 0.076654 0.13632 0.21432 0.18326 0.21678 0.2999 0.22353 0.26998 0.42828 0.291 -0.0019813 0.0030723 0.00011032 0.0051378 4.021 0 0 -0.22012 0 0.035891 0.13933 0.17236 0 0
4.6719 -0.13541 -0.12659 -0.2789 -0.21511 0 -0.22167 -0.16981 -0.21314 -0.24486 -0.21367 -0.27212 20.993 0.15445 0.078031 0.09621 0.18634 0.22505 0.22356 0.28815 0.34039 0.29616 0.34305 0.51934 0.37489 -0.0013478 0.0051811 -0.00021323 0.0061341 4.3799 0 0 -0.25469 0 0.056096 0.15585 0.17313 0 0
4.6758 -0.14357 -0.12925 -0.2653 -0.19484 0 -0.20123 -0.18067 -0.21412 -0.23961 -0.2157 -0.33931 22.121 0.18227 0.090026 0.10739 0.22758 0.24855 0.24906 0.35293 0.38718 0.35933 0.39977 0.59593 0.43889 -0.00015234 0.0063741 -0.00024459 0.0068568 4.6467 0 0 -0.28599 0 0.062733 0.16867 0.16692 0 0
4.6797 -0.14844 -0.14088 -0.1598 -0.15034 0 -0.15258 -0.19343 -0.20489 -0.23436 -0.2089 -0.38333 23.235 0.19932 0.11933 0.10848 0.25309 0.2899 0.25566 0.39804 0.44556 0.40141 0.4308 0.6493 0.47318 0.00080136 0.0065405 -0.00012181 0.007087 4.774 0 0 -0.30955 0 0.052472 0.17504 0.15559 0 0
4.6836 -0.15637 -0.15606 -0.050589 -0.10919 0 -0.10368 -0.20065 -0.19822 -0.23277 -0.20048 -0.38033 24.344 0.20694 0.1567 0.10441 0.26711 0.33309 0.25248 0.42384 0.4992 0.42471 0.44402 0.67202 0.48885 0.00087709 0.0061241 -0.00026239 0.0068121 4.7293 0 0 -0.31287 0 0.036552 0.17702 0.14501 0 0
4.6875 -0.17007 -0.16951 -0.020097 -0.099998 0 -0.088001 -0.20709 -0.2031 -0.22844 -0.19611 -0.32582 25.443 0.20742 0.18384 0.097131 0.27173 0.35501 0.24348 0.4307 0.52201 0.43011 0.44205 0.66107 0.49032 0.00018884 0.0056881 -0.00079805 0.0064193 4.5564 0 0 -0.28617 0 0.020909 0.17591 0.13799 0 0
4.6914 -0.1844 -0.17927 -0.09226 -0.13296 0 -0.11961 -0.22213 -0.21687 -0.21626 -0.19642 -0.24092 26.514 0.20379 0.18817 0.088534 0.26945 0.34447 0.23245 0.42019 0.50049 0.41943 0.42769 0.62144 0.482 -0.0005282 0.0054876 -0.0012956 0.0064374 4.3618 0 0 -0.23531 0 0.010965 0.17323 0.13685 0 0
4.6953 -0.19237 -0.18647 -0.22586 -0.19128 0 -0.18108 -0.24405 -0.2271 -0.2004 -0.19802 -0.16301 27.546 0.202 0.17218 0.080787 0.26366 0.3102 0.2239 0.39506 0.44692 0.39512 0.40274 0.56722 0.46802 -0.00061505 0.0054481 -0.0011393 0.0070243 4.2413 0 0 -0.18347 0 0.014029 0.17169 0.14457 0 0
4.6992 -0.19398 -0.19331 -0.3436 -0.24171 0 -0.23645 -0.25653 -0.22214 -0.19002 -0.19744 -0.12593 28.542 0.20661 0.1502 0.074519 0.2583 0.27303 0.21845 0.36647 0.39174 0.36643 0.37137 0.51685 0.45119 -6.3653e-05 0.0054678 -0.00020538 0.0077663 4.221 0 0 -0.15695 0 0.02688 0.17353 0.15758 0 0
4.7031 -0.19714 -0.20156 -0.37542 -0.25779 0 -0.2588 -0.24375 -0.20092 -0.18821 -0.19393 -0.14008 29.512 0.21537 0.1367 0.068836 0.25377 0.25075 0.21359 0.34075 0.36146 0.33849 0.3366 0.48355 0.43139 0.00056537 0.0056222 0.00090214 0.0080682 4.2551 0 0 -0.1648 0 0.041545 0.17826 0.17083 0 0
4.707 -0.20918 -0.21211 -0.30026 -0.23877 0 -0.24886 -0.20867 -0.17388 -0.18752 -0.18912 -0.18404 30.463 0.22544 0.13647 0.06313 0.24983 0.24785 0.2076 0.32106 0.36041 0.31389 0.30077 0.46732 0.40851 0.00074322 0.0060146 0.0013462 0.0077545 4.2695 0 0 -0.18974 0 0.052538 0.18514 0.18105 0 0
4.7109 -0.22853 -0.22493 -0.16796 -0.20893 0 -0.22934 -0.17436 -0.15509 -0.17775 -0.18533 -0.21501 31.389 0.23288 0.14365 0.056747 0.24585 0.25601 0.1987 0.30976 0.37057 0.2946 0.26668 0.45639 0.38261 0.00046489 0.0064937 0.00080369 0.0072234 4.2077 0 0 -0.20005 0 0.054088 0.19295 0.18496 0 0
4.7148 -0.24623 -0.23885 -0.077951 -0.19759 0 -0.22247 -0.16538 -0.15317 -0.15789 -0.1848 -0.19582 32.275 0.22862 0.14848 0.049827 0.24163 0.26257 0.18646 0.30949 0.36848 0.2841 0.24466 0.43851 0.35836 0.00017514 0.0066541 -0.00028078 0.0069695 4.0629 0 0 -0.17446 0 0.038079 0.19853 0.17844 0 0
4.7188 -0.25583 -0.25206 -0.11145 -0.21571 0 -0.23203 -0.18732 -0.168 -0.1396 -0.18986 -0.12311 33.11 0.21593 0.14515 0.044806 0.23963 0.26041 0.17688 0.31494 0.34525 0.28079 0.23914 0.41407 0.34372 0.0002735 0.0062131 -0.001155 0.0070145 3.8953 0 0 -0.12045 0 0.014701 0.201 0.16847 0 0
4.7227 -0.26036 -0.26344 -0.25942 -0.24876 0 -0.24491 -0.2239 -0.19354 -0.13836 -0.20218 -0.035894 33.896 0.19946 0.13543 0.043892 0.24274 0.25362 0.17462 0.32524 0.31459 0.28589 0.2532 0.39948 0.34451 0.00073572 0.0053772 -0.0014211 0.0069206 3.8278 0 0 -0.070979 0 -0.0091319 0.20072 0.15972 0 0
4.7266 -0.26843 -0.27347 -0.41383 -0.27138 0 -0.2478 -0.25312 -0.22248 -0.16125 -0.221 0.0059203 34.644 0.1848 0.12704 0.049197 0.25378 0.25602 0.18401 0.34013 0.30393 0.30082 0.28861 0.4174 0.36573 0.001202 0.0047486 -0.0012294 0.0064061 4.0034 0 0 -0.061986 0 -0.026609 0.1985 0.15669 0 0
4.7305 -0.28364 -0.28335 -0.44866 -0.27116 0 -0.24179 -0.26579 -0.24924 -0.20271 -0.24265 -0.038587 35.365 0.18309 0.1288 0.064704 0.27827 0.28257 0.21259 0.36169 0.33579 0.32996 0.34827 0.48119 0.41616 0.0013724 0.0048042 -0.00089516 0.0058571 4.5069 0 0 -0.1084 0 -0.026746 0.19645 0.16664 0 0
4.7344 -0.29924 -0.29294 -0.33202 -0.26005 0 -0.24203 -0.26979 -0.27161 -0.25075 -0.26338 -0.16182 36.061 0.20505 0.14537 0.09151 0.31791 0.33782 0.26121 0.39479 0.41237 0.3758 0.42412 0.5859 0.49455 0.0012718 0.0054656 -0.00046405 0.0060816 5.2995 0 0 -0.19615 0 -0.0048786 0.1989 0.19138 0 0
4.7383 -0.30445 -0.29982 -0.16549 -0.26295 0 -0.26388 -0.27926 -0.29164 -0.29614 -0.28355 -0.31207 36.723 0.24566 0.17374 0.12526 0.36663 0.40934 0.32074 0.44055 0.51343 0.43384 0.50449 0.71229 0.58813 0.0011501 0.0062239 0.00025262 0.0074809 6.2246 0 0 -0.29412 0 0.029926 0.20741 0.22319 0 0
4.7422 -0.29601 -0.30131 -0.10155 -0.29334 0 -0.30813 -0.30116 -0.31451 -0.33597 -0.30786 -0.42927 37.338 0.29976 0.204 0.16303 0.42014 0.47328 0.38511 0.49986 0.60877 0.50095 0.58343 0.83881 0.68927 0.0011886 0.0066952 0.0012508 0.0095096 7.0882 0 0 -0.37441 0 0.071088 0.22287 0.25619 0 0
4.7461 -0.28246 -0.29774 -0.20562 -0.33794 0 -0.35726 -0.33114 -0.34385 -0.37038 -0.33968 -0.4839 37.896 0.36012 0.22519 0.20136 0.47339 0.51028 0.44749 0.57278 0.67683 0.57307 0.65546 0.95129 0.78963 0.0013442 0.0070049 0.0020868 0.011055 7.751 0 0 -0.42554 0 0.11096 0.24569 0.28376 0 0
4.75 -0.27664 -0.29334 -0.39119 -0.36526 0 -0.38534 -0.35893 -0.37608 -0.39797 -0.37423 -0.48877 38.395 0.40794 0.23329 0.23268 0.51519 0.52007 0.49348 0.65749 0.71657 0.64003 0.71251 1.044 0.87242 0.0014551 0.0075755 0.0021938 0.011412 8.1618 0 0 -0.45139 0 0.13397 0.27637 0.29159 0 0
4.7539 -0.28397 -0.29317 -0.49503 -0.35189 0 -0.37504 -0.37582 -0.39978 -0.41485 -0.3985 -0.47752 38.84 0.43299 0.23505 0.25439 0.54264 0.52132 0.52075 0.74049 0.7439 0.69388 0.75875 1.1142 0.93314 0.0014375 0.0085447 0.0014796 0.010881 8.3243 0 0 -0.46094 0 0.13897 0.30923 0.2815 0 0
4.7578 -0.29842 -0.2987 -0.42665 -0.30411 0 -0.33054 -0.37822 -0.40306 -0.4172 -0.40046 -0.47207 39.241 0.43516 0.24296 0.26679 0.55674 0.53495 0.53081 0.81338 0.77517 0.73221 0.79674 1.158 0.97157 0.0013547 0.009476 0.00054513 0.010397 8.2548 0 0 -0.45902 0 0.12968 0.34087 0.25895 0 0
4.7617 -0.30961 -0.3066 -0.25209 -0.25561 0 -0.27741 -0.36769 -0.38405 -0.40425 -0.3803 -0.46813 39.613 0.41642 0.264 0.27068 0.55905 0.56446 0.52558 0.86891 0.81088 0.75374 0.82798 1.1708 0.98782 0.0013276 0.0097273 0.00021192 0.01061 7.9872 0 0 -0.44487 0 0.1103 0.36827 0.22998 0 0
4.7656 -0.31332 -0.31239 -0.13304 -0.24213 0 -0.24761 -0.35041 -0.35449 -0.37964 -0.35245 -0.44833 39.962 0.38201 0.29169 0.26766 0.55245 0.59154 0.50803 0.89625 0.83379 0.75728 0.85297 1.1517 0.98156 0.0014283 0.0091265 0.00077519 0.011338 7.6097 0 0 -0.41736 0 0.087771 0.38689 0.20479 0 0
4.7695 -0.31486 -0.31548 -0.17938 -0.2741 0 -0.25883 -0.33608 -0.33166 -0.3513 -0.33484 -0.40604 40.284 0.34826 0.30962 0.26269 0.54401 0.59209 0.4851 0.88672 0.82391 0.74718 0.86835 1.1059 0.95604 0.0016621 0.0082335 0.0017156 0.011894 7.2685 0 0 -0.38051 0 0.073038 0.39144 0.19935 0 0
4.7734 -0.32297 -0.32048 -0.35254 -0.32999 0 -0.30283 -0.33422 -0.32517 -0.32959 -0.33461 -0.35513 40.557 0.32449 0.30494 0.25918 0.53771 0.5589 0.46169 0.85254 0.77811 0.73196 0.87255 1.0438 0.9198 0.0019979 0.0078685 0.0021699 0.011832 7.1031 0 0 -0.34414 0 0.066675 0.38467 0.21262 0 0
4.7773 -0.34124 -0.33335 -0.50497 -0.37563 0 -0.35312 -0.34829 -0.33069 -0.32277 -0.34345 -0.31731 40.76 0.31263 0.28029 0.25785 0.53403 0.51 0.43883 0.80062 0.71648 0.71465 0.86404 0.97741 0.87597 0.0023646 0.0083571 0.0017183 0.011317 7.1565 0 0 -0.31833 0 0.06668 0.36824 0.24115 0 0
4.7813 -0.36545 -0.35571 -0.51314 -0.39224 0 -0.38676 -0.37218 -0.33639 -0.33094 -0.34734 -0.30113 40.887 0.31263 0.2528 0.25882 0.53263 0.4743 0.41703 0.7392 0.66868 0.6978 0.84211 0.91683 0.8278 0.0026309 0.0092507 0.00075249 0.010834 7.3433 0 0 -0.30621 0 0.069856 0.34455 0.27928 0 0
4.7852 -0.38785 -0.3828 -0.38165 -0.38908 0 -0.40168 -0.39325 -0.33505 -0.34357 -0.34101 -0.29438 40.953 0.31951 0.2401 0.26049 0.53087 0.4676 0.39634 0.68466 0.65125 0.68375 0.80714 0.86901 0.78123 0.0026595 0.009804 0.00011263 0.010682 7.5118 0 0 -0.301 0 0.067975 0.31902 0.31164 0 0
4.7891 -0.40296 -0.40631 -0.23248 -0.39075 0 -0.4137 -0.4006 -0.3299 -0.34575 -0.33278 -0.27689 40.988 0.32227 0.24571 0.2599 0.5261 0.48097 0.37822 0.65183 0.65622 0.67271 0.77209 0.83843 0.74482 0.0024356 0.0097067 0.00036475 0.010829 7.5506 0 0 -0.29116 0 0.056374 0.30011 0.32288 0 0
4.793 -0.40928 -0.41925 -0.19891 -0.41164 0 -0.43577 -0.3922 -0.32916 -0.33102 -0.33512 -0.2418 41.007 0.31892 0.25739 0.25657 0.51928 0.49208 0.36565 0.64387 0.66155 0.66537 0.74604 0.82866 0.72387 0.0021318 0.0093209 0.0013635 0.011168 7.4564 0 0 -0.27121 0 0.037557 0.29102 0.31146 0 0
4.7969 -0.40718 -0.41885 -0.31859 -0.4409 0 -0.45989 -0.3752 -0.33648 -0.31004 -0.35115 -0.20575 41.001 0.31029 0.26004 0.25084 0.51224 0.48872 0.36193 0.66215 0.6545 0.66311 0.73569 0.8438 0.72299 0.0019892 0.0092117 0.0024179 0.011723 7.3227 0 0 -0.24999 0 0.015017 0.29354 0.27871 0 0
4.8008 -0.39703 -0.40631 -0.50751 -0.45142 0 -0.4611 -0.35972 -0.34776 -0.30517 -0.37108 -0.19972 40.937 0.30006 0.25103 0.24391 0.50843 0.48251 0.37208 0.7068 0.64647 0.66846 0.74881 0.88821 0.74822 0.0021029 0.0095059 0.0028354 0.012503 7.2758 0 0 -0.24816 0 -0.005129 0.30894 0.22937 0 0
4.8047 -0.3798 -0.38538 -0.62473 -0.42416 0 -0.42124 -0.35167 -0.35696 -0.33276 -0.38209 -0.24793 40.786 0.30208 0.24353 0.2406 0.51655 0.49983 0.4046 0.77041 0.66526 0.68761 0.79191 0.96371 0.80663 0.0023472 0.0097795 0.0023761 0.013244 7.4094 0 0 -0.28438 0 -0.0087995 0.33408 0.1832 0 0
4.8086 -0.35863 -0.36109 -0.57359 -0.36615 0 -0.35029 -0.35015 -0.36318 -0.38773 -0.38121 -0.35021 40.54 0.32058 0.25447 0.24325 0.53643 0.55791 0.45212 0.83483 0.73043 0.71757 0.84898 1.0647 0.88296 0.0025488 0.0095789 0.0013349 0.01349 7.7442 0 0 -0.35941 0 0.0047239 0.35886 0.156 0 0
4.8125 -0.33802 -0.33864 -0.3697 -0.30654 0 -0.28355 -0.35039 -0.37064 -0.44507 -0.37744 -0.47863 40.216 0.35478 0.28828 0.25225 0.56638 0.64646 0.50948 0.89177 0.83293 0.75559 0.91079 1.1752 0.96841 0.0027209 0.0089897 0.00029985 0.013037 8.2101 0 0 -0.45104 0 0.033632 0.37832 0.15305 0 0
4.8164 -0.32092 -0.32129 -0.13398 -0.27466 0 -0.25578 -0.34869 -0.38175 -0.47819 -0.38127 -0.58945 39.842 0.40156 0.33133 0.26714 0.60331 0.73074 0.57032 0.93375 0.93631 0.79766 0.96765 1.2707 1.053 0.0030572 0.0086116 -0.00019304 0.012267 8.6546 0 0 -0.52529 0 0.074305 0.38811 0.17669 0 0
4.8203 -0.30679 -0.30851 -0.014648 -0.27888 0 -0.27491 -0.34488 -0.39192 -0.47809 -0.39269 -0.64362 39.43 0.44996 0.36192 0.28518 0.63861 0.77341 0.62107 0.94832 0.99906 0.83367 1.0017 1.327 1.1169 0.00364 0.0089428 7.4451e-05 0.011903 8.8914 0 0 -0.5562 0 0.11726 0.3816 0.22565 0 0
4.8242 -0.29321 -0.29675 -0.085061 -0.30283 0 -0.31753 -0.34076 -0.39232 -0.45615 -0.4001 -0.62571 38.981 0.47931 0.36679 0.29803 0.6579 0.75844 0.64715 0.93448 1.0002 0.84933 1.0022 1.3298 1.142 0.0041887 0.0098259 0.0009112 0.012363 8.7855 0 0 -0.53928 0 0.14639 0.36156 0.27716 0 0
4.8281 -0.2794 -0.28324 -0.2857 -0.31971 0 -0.34813 -0.33638 -0.37774 -0.42937 -0.39079 -0.55117 38.486 0.48278 0.34994 0.30097 0.65603 0.69943 0.64639 0.89806 0.94886 0.84023 0.97209 1.2793 1.1268 0.0042013 0.010555 0.0018328 0.013356 8.3265 0 0 -0.48933 0 0.15676 0.33429 0.31577 0 0
4.832 -0.26777 -0.26964 -0.45906 -0.31184 0 -0.34389 -0.32815 -0.35102 -0.4032 -0.36199 -0.45597 37.947 0.45773 0.32718 0.29099 0.63007 0.62739 0.61766 0.84168 0.87259 0.80367 0.91261 1.1864 1.0702 0.0034396 0.010552 0.0023472 0.01415 7.6277 0 0 -0.42624 0 0.14645 0.3037 0.33284 0 0
4.8359 -0.2615 -0.26113 -0.4638 -0.2809 0 -0.30623 -0.31108 -0.31944 -0.36883 -0.32172 -0.37305 37.367 0.4042 0.31201 0.26565 0.57858 0.56804 0.5616 0.76838 0.79515 0.73841 0.82653 1.0646 0.97296 0.0022728 0.0099156 0.0022549 0.014207 6.841 0 0 -0.36158 0 0.11546 0.27401 0.32141 0 0
4.8398 -0.26056 -0.2609 -0.28685 -0.24419 0 -0.25491 -0.28357 -0.28783 -0.31602 -0.28029 -0.31086 36.755 0.33063 0.30486 0.22193 0.50222 0.52504 0.4809 0.68011 0.72169 0.64466 0.71658 0.92413 0.83798 0.0014539 0.009285 0.0017494 0.013544 6.0577 0 0 -0.2959 0 0.068944 0.25122 0.27627 0 0
4.8438 -0.26044 -0.26524 -0.060058 -0.22211 0 -0.21414 -0.25035 -0.25591 -0.24738 -0.24234 -0.2515 36.107 0.26144 0.29364 0.1715 0.42084 0.48084 0.39491 0.58665 0.64115 0.54386 0.59912 0.77263 0.69424 0.0014657 0.0091734 0.0012253 0.012512 5.2809 0 0 -0.22616 0 0.024019 0.23346 0.22188 0 0
4.8477 -0.25526 -0.26494 0.042461 -0.22532 0 -0.20058 -0.21991 -0.22194 -0.17907 -0.20697 -0.17245 35.418 0.2056 0.2642 0.11975 0.34279 0.414 0.31074 0.49184 0.54189 0.44484 0.48007 0.61995 0.55356 0.0020605 0.0094606 0.00094787 0.011359 4.4898 0 0 -0.15436 0 -0.012858 0.2191 0.16937 0 0
4.8516 -0.24238 -0.25286 -0.052212 -0.2476 0 -0.21635 -0.19793 -0.18734 -0.12812 -0.1737 -0.074457 34.681 0.16964 0.21225 0.071824 0.27536 0.32024 0.23466 0.39977 0.42732 0.35557 0.36529 0.48076 0.42672 0.0024811 0.009556 0.00087807 0.010125 3.7238 0 0 -0.089755 0 -0.036693 0.2066 0.12851 0 0
4.8555 -0.22447 -0.23081 -0.2531 -0.26766 0 -0.24689 -0.1829 -0.1563 -0.099689 -0.14587 0.010411 33.899 0.1601 0.14859 0.035398 0.2286 0.22099 0.17506 0.31789 0.31903 0.28721 0.26437 0.37129 0.32962 0.0021792 0.0090365 0.00080454 0.0089154 3.0939 0 0 -0.044075 0 -0.041727 0.19409 0.1121 0 0
4.8594 -0.20711 -0.20868 -0.38122 -0.26081 0 -0.26651 -0.16874 -0.1316 -0.086445 -0.1278 0.041986 33.079 0.168 0.094115 0.015067 0.20453 0.15166 0.1356 0.25609 0.2447 0.2445 0.18876 0.3023 0.27075 0.0013279 0.0080935 0.00063343 0.0080896 2.7053 0 0 -0.024599 0 -0.031849 0.18209 0.12007 0 0
4.8633 -0.19459 -0.196 -0.32157 -0.21643 0 -0.2534 -0.15244 -0.11256 -0.078937 -0.11986 0.0085549 32.228 0.18003 0.067628 0.007283 0.19512 0.13692 0.11213 0.21611 0.21956 0.22123 0.14015 0.27408 0.24211 0.00062271 0.0073537 0.00052609 0.0080146 2.5681 0 0 -0.030004 0 -0.015978 0.17299 0.13936 0 0
4.8672 -0.18717 -0.19375 -0.12027 -0.15026 0 -0.20704 -0.13866 -0.098461 -0.074784 -0.11812 -0.057095 31.356 0.19007 0.073838 0.010156 0.19631 0.17133 0.10344 0.19984 0.23514 0.21501 0.12105 0.27762 0.24026 0.00059075 0.0072933 0.00073334 0.0086222 2.5867 0 0 -0.050742 0 0.0013354 0.16866 0.1621 0 0
4.8711 -0.18203 -0.19408 0.056271 -0.099111 0 -0.15273 -0.13557 -0.092991 -0.077833 -0.11876 -0.10088 30.467 0.19299 0.099604 0.021212 0.20366 0.22176 0.10804 0.2081 0.26479 0.22301 0.1329 0.30109 0.26067 0.0011137 0.0078441 0.0012938 0.0093339 2.6404 0 0 -0.073585 0 0.015759 0.17083 0.18006 0 0
4.875 -0.17603 -0.18795 0.062868 -0.096161 0 -0.12443 -0.14545 -0.10292 -0.090488 -0.12162 -0.093014 29.563 0.18513 0.12223 0.037132 0.21197 0.25167 0.12668 0.24356 0.283 0.24453 0.18096 0.33691 0.29892 0.0016219 0.0085392 0.0019143 0.0095463 2.6804 0 0 -0.088943 0 0.02147 0.18156 0.18015 0 0
4.8789 -0.16799 -0.17326 -0.10452 -0.14298 0 -0.13661 -0.16035 -0.13029 -0.10951 -0.12884 -0.055866 28.641 0.17472 0.12556 0.052953 0.21895 0.24931 0.15259 0.28942 0.28482 0.27321 0.24521 0.38462 0.34203 0.0017026 0.0089737 0.0021764 0.0091938 2.7586 0 0 -0.097668 0 0.020828 0.19409 0.16662 0 0
4.8828 -0.15869 -0.15573 -0.30888 -0.20265 0 -0.17009 -0.16866 -0.1661 -0.13021 -0.14095 -0.046852 27.692 0.16594 0.1125 0.06736 0.22519 0.23665 0.18265 0.33711 0.28971 0.30684 0.315 0.4479 0.38562 0.001465 0.009085 0.0018925 0.008762 2.9667 0 0 -0.11199 0 0.015819 0.20368 0.14497 0 0
4.8867 -0.1493 -0.14252 -0.38603 -0.22484 0 -0.18751 -0.16647 -0.19368 -0.15288 -0.15612 -0.10881 26.704 0.16134 0.10333 0.079429 0.23124 0.25038 0.21406 0.37956 0.32518 0.34325 0.38133 0.52783 0.42627 0.0013181 0.0090257 0.0012859 0.0087216 3.3454 0 0 -0.14704 0 0.0079964 0.20645 0.12035 0 0
4.8906 -0.1399 -0.13533 -0.27478 -0.18595 0 -0.16672 -0.16144 -0.20071 -0.18229 -0.17313 -0.23046 25.675 0.16271 0.11917 0.088176 0.23791 0.30929 0.24284 0.40761 0.40157 0.37921 0.43215 0.61683 0.4599 0.0014698 0.0088707 0.00082694 0.0090157 3.8324 0 0 -0.20673 0 -0.00099347 0.19713 0.10018 0 0
4.8945 -0.12922 -0.12947 -0.060738 -0.11025 0 -0.12129 -0.16373 -0.1892 -0.21894 -0.19266 -0.3518 24.618 0.16522 0.16282 0.092564 0.24365 0.39461 0.26256 0.41369 0.49805 0.40692 0.45552 0.69744 0.48109 0.0017222 0.0085336 0.00086551 0.0091814 4.2787 0 0 -0.27504 0 -0.01038 0.17449 0.092007 0 0
4.8984 -0.11571 -0.11883 0.094295 -0.05125 0 -0.087735 -0.17292 -0.17315 -0.25185 -0.21306 -0.40968 23.553 0.16283 0.21332 0.093022 0.24517 0.46054 0.27214 0.40391 0.57243 0.42237 0.45709 0.74779 0.4894 0.0017556 0.0079695 0.0013645 0.0089495 4.5112 0 0 -0.32244 0 -0.020636 0.14684 0.092683 0 0
4.9023 -0.098947 -0.10137 0.077675 -0.046601 0 -0.090473 -0.17564 -0.1653 -0.26251 -0.22522 -0.38431 22.495 0.15305 0.24043 0.089329 0.23961 0.4675 0.2706 0.38121 0.58903 0.42256 0.4396 0.7512 0.4829 0.0015271 0.00738 0.0019426 0.0086038 4.4062 0 0 -0.32517 0 -0.032083 0.11929 0.099614 0 0
4.9063 -0.080541 -0.0803 -0.089253 -0.085649 0 -0.11753 -0.15765 -0.16505 -0.23882 -0.2152 -0.30807 21.442 0.13444 0.22823 0.081373 0.22419 0.41148 0.25744 0.34902 0.54315 0.4051 0.40666 0.70437 0.45987 0.001304 0.007123 0.0021741 0.00865 3.9433 0 0 -0.28282 0 -0.04489 0.097013 0.10964 0 0
4.9102 -0.063689 -0.060867 -0.2677 -0.11899 0 -0.13027 -0.11896 -0.15926 -0.1864 -0.17601 -0.23281 20.376 0.10784 0.18788 0.068501 0.19262 0.32584 0.23035 0.31101 0.46249 0.36418 0.36189 0.61813 0.41369 0.0013043 0.0073762 0.0018996 0.0091586 3.2168 0 0 -0.2184 0 -0.058367 0.088585 0.11741 0 0
4.9141 -0.051538 -0.046736 -0.30636 -0.10241 0 -0.098534 -0.075792 -0.13506 -0.12577 -0.11785 -0.18666 19.277 0.08279 0.14791 0.053106 0.14839 0.25434 0.19372 0.27053 0.38392 0.30726 0.31156 0.50995 0.34928 0.0013816 0.0078937 0.0013139 0.0095513 2.3933 0 0 -0.16002 0 -0.069855 0.090918 0.12083 0 0
4.918 -0.04513 -0.038662 -0.15844 -0.03631 0 -0.028899 -0.04658 -0.092734 -0.076719 -0.063881 -0.15694 18.138 0.064002 0.12987 0.03675 0.095705 0.21733 0.14996 0.22663 0.32455 0.23986 0.25597 0.39329 0.27134 0.0011448 0.0081257 0.00078405 0.0091214 1.6245 0 0 -0.11914 0 -0.077905 0.09769 0.12117 0 0
4.9219 -0.042292 -0.035129 0.076783 0.034188 0 0.038758 -0.035699 -0.046403 -0.043633 -0.031967 -0.10947 16.974 0.053826 0.13004 0.02036 0.037559 0.19824 0.10041 0.17776 0.27068 0.16551 0.19417 0.27185 0.18326 0.00039983 0.0076106 0.00055738 0.0077453 0.96648 0 0 -0.084312 0 -0.08172 0.10357 0.11953 0 0
4.9258 -0.038494 -0.033193 0.22436 0.057893 0 0.062599 -0.030936 -0.012047 -0.014642 -0.019039 -0.023371 15.813 0.05364 0.12326 0.0047929 -0.022525 0.16031 0.046169 0.12111 0.19354 0.087844 0.12369 0.14305 0.089157 -0.00057681 0.0062952 0.00059808 0.0060178 0.36673 0 0 -0.035056 0 -0.080717 0.10137 0.11742 0 0
4.9297 -0.029535 -0.029174 0.16875 0.020432 0 0.030888 -0.016462 0.0060272 0.024932 -0.0045904 0.088883 14.675 0.057999 0.085364 -0.010239 -0.080334 0.079121 -0.010665 0.05273 0.078137 0.011241 0.040631 0.0073872 -0.0031593 -0.0012471 0.0045259 0.00067106 0.0046753 -0.2626 0 0 0.036885 0 -0.077001 0.081502 0.11519 0 0
4.9336 -0.014484 -0.020121 -0.050083 -0.044927 0 -0.030169 0.012351 0.017932 0.077342 0.028326 0.19003 13.562 0.057473 0.01525 -0.026432 -0.13591 -0.035094 -0.066317 -0.022053 -0.059166 -0.062372 -0.049115 -0.12482 -0.088783 -0.0012997 0.0027748 0.00058168 0.0039374 -0.94125 0 0 0.11781 0 -0.075294 0.04984 0.11048 0 0
4.9375 0.0032458 -0.0060212 -0.26105 -0.085229 0 -0.076095 0.046223 0.038036 0.12873 0.075025 0.24479 12.457 0.04828 -0.062163 -0.044812 -0.18979 -0.14264 -0.11815 -0.099153 -0.17919 -0.13156 -0.14088 -0.23558 -0.16519 -0.00091944 0.0013701 0.00034913 0.0034475 -1.5774 0 0 0.18136 0 -0.078001 0.010987 0.10118 0 0
4.9414 0.017828 0.0093486 -0.29538 -0.068759 0 -0.074275 0.07169 0.071226 0.1596 0.11272 0.24314 11.343 0.027993 -0.11389 -0.066143 -0.24242 -0.20218 -0.16344 -0.17383 -0.24734 -0.19466 -0.2292 -0.30901 -0.23018 -0.00058342 0.00042495 0.00016547 0.0027948 -2.0268 0 0 0.20784 0 -0.08702 -0.029766 0.085472 0 0
4.9453 0.024999 0.020769 -0.12391 -0.0058416 0 -0.023479 0.081742 0.10753 0.15992 0.12258 0.20487 10.214 -0.0042788 -0.12272 -0.091076 -0.29316 -0.19962 -0.19583 -0.23555 -0.25748 -0.24621 -0.30157 -0.34059 -0.27815 -0.00061308 -6.7571e-05 0.000204 0.0019861 -2.205 0 0 0.19732 0 -0.10464 -0.062559 0.060644 0 0
4.9492 0.025386 0.025926 0.11704 0.063177 0 0.047741 0.078048 0.1292 0.13654 0.10777 0.16486 9.0788 -0.037812 -0.098249 -0.1162 -0.33745 -0.15655 -0.21256 -0.27572 -0.23347 -0.28105 -0.34762 -0.33834 -0.30728 -0.00093028 -0.00013929 0.00048015 0.0013713 -2.1527 0 0 0.16728 0 -0.12612 -0.08142 0.031499 0 0
4.9531 0.024588 0.027877 0.23697 0.098868 0 0.10026 0.066608 0.12391 0.10766 0.089189 0.14987 7.9507 -0.064556 -0.067647 -0.13786 -0.37047 -0.11278 -0.21527 -0.29395 -0.20827 -0.29783 -0.3668 -0.31518 -0.31793 -0.0012135 0.00014796 0.00088894 0.0011943 -1.9984 0 0 0.13867 0 -0.14578 -0.088929 0.004313 0 0
4.957 0.029608 0.032959 0.14812 0.088102 0 0.1088 0.054413 0.093747 0.089847 0.083879 0.161 6.835 -0.079873 -0.054803 -0.15317 -0.3878 -0.09682 -0.20467 -0.28961 -0.1982 -0.29503 -0.35835 -0.27905 -0.30886 -0.0012471 0.00064277 0.0013322 0.0013356 -1.8536 0 0 0.12168 0 -0.15945 -0.087415 -0.016331 0 0
[truncated: 2,062,333 more chars]
