# Supplementary material for: Dataset from dynamic shake-table testing of five full-scale single leaf and cavity URM walls subjected to out-of-plane two-way bending
Source: Data Brief. 2019 Mar 20;24:103854. doi: 10.1016/j.dib.2019.103854 (PMC6480314; doi:10.1016/j.dib.2019.103854)
Supplement: Multimedia component 2 [file mmc2.zip › DATA/CL-000-RF/Test15.txt]

0 -0.0040101 -0.0009237 -0.0054295 -0.0026787 0 -0.0023217 -0.0029376 -0.0027798 -0.0045139 -0.0039187 -0.0026876 -0.79781 -0.0007394 -0.001773 -0.031178 0.020701 -0.004678 0.019085 0.014 -0.0021093 0.034611 -0.0075961 0.0027582 0.0022188 -0.00039701 -0.0010228 -0.00095631 -0.00044887 0.050832 0 0 -0.00046009 0 -0.02008 -0.0091204 0.0077666 0 0
0.003907 -0.0057942 -0.0012747 0.00033927 -0.00058218 0 -0.0016599 -0.0022959 -0.00054238 -0.0064276 -0.0038042 -0.0049522 -0.83927 -0.011915 -0.0019092 -0.024277 0.018328 -0.0062279 0.015086 0.01028 -0.0091698 0.037803 -0.0050721 0.0024232 -0.0014319 -0.00043663 -0.0011269 -0.0013439 -0.00091963 0.061832 0 0 -0.004563 0 -0.026682 -0.013032 0.010037 0 0
0.007813 -0.0066944 -0.0020572 0.0041197 0.0010803 0 -0.00045426 -0.001096 -0.00021781 -0.0062271 -0.0023367 -0.0064447 -0.87259 -0.023142 -0.0028283 -0.018049 0.012773 -0.0072012 0.010155 0.0072302 -0.010692 0.038121 -0.0024942 0.0011869 -0.0038153 -0.00035374 -0.00074151 -0.0011536 -0.00099685 0.062682 0 0 -0.0064099 0 -0.030069 -0.017777 0.0097456 0 0
0.011719 -0.0063282 -0.0028228 0.0056385 0.0011509 0 -6.858e-05 -0.00012541 -0.0014042 -0.0042462 -0.0014192 -0.0065409 -0.87992 -0.032408 -0.0034442 -0.013636 0.0046795 -0.0063207 0.0056637 0.0052196 -0.0056497 0.035305 -0.00056112 0.0013991 -0.0042662 -0.0001486 -0.00041647 -0.00040647 -0.00084221 0.057659 0 0 -0.0054899 0 -0.029209 -0.022863 0.0062931 0 0
0.015625 -0.0050816 -0.0032903 0.0059835 -0.00044205 0 -0.0014353 5.3164e-05 -0.0031398 -0.0019981 -0.0024636 -0.0059674 -0.86234 -0.035362 -0.002153 -0.013002 -0.0045707 -0.0030818 0.0039937 0.0041413 0.0020697 0.029367 -0.00092369 0.0045436 -0.0024306 0.00014277 -0.00026754 0.00047049 -0.00063508 0.057917 0 0 -0.0033312 0 -0.023329 -0.026808 -0.00073707 0 0
0.019532 -0.0036055 -0.0034268 0.0071013 -0.0027119 0 -0.0038079 -0.00045783 -0.0045736 -0.00083683 -0.0046833 -0.0055974 -0.84099 -0.033075 0.0013586 -0.014669 -0.012729 0.0012285 0.0044634 0.0028595 0.0074591 0.022981 -0.0032269 0.0090411 -0.00025111 0.00042452 3.6839e-05 0.00091626 -0.0003725 0.067153 0 0 -0.0019533 0 -0.016588 -0.028756 -0.0081702 0 0
0.023438 -0.0021946 -0.0031973 0.010324 -0.0042129 0 -0.0051274 -0.0011192 -0.0050301 -0.001046 -0.0058252 -0.0052793 -0.83951 -0.026489 0.0050198 -0.01771 -0.018808 0.0042877 0.0062789 0.00097639 0.0085678 0.017307 -0.0070961 0.011607 0.0014231 0.00061067 0.00072442 0.0006977 2.0261e-05 0.075666 0 0 -0.0024313 0 -0.011001 -0.028241 -0.014293 0 0
0.027344 -0.00069076 -0.00242 0.014754 -0.0038954 0 -0.0039124 -0.0015321 -0.0039728 -0.0020457 -0.0045995 -0.0040735 -0.86287 -0.016887 0.0057531 -0.021124 -0.022034 0.0047025 0.0085347 -0.001731 0.0072234 0.013328 -0.012035 0.010743 0.0019208 0.00069793 0.0014842 0.00013023 0.00047099 0.070206 0 0 -0.0045316 0 -0.0082302 -0.024978 -0.017599 0 0
0.03125 0.0010658 -0.00098498 0.017107 -0.0018041 0 -0.00085197 -0.0016968 -0.0013448 -0.0031904 -0.0020633 -0.0015595 -0.89353 -0.0065597 0.002468 -0.023274 -0.021349 0.0031317 0.009664 -0.00527 0.0062832 0.012314 -0.017163 0.008299 0.00051512 0.0007305 0.0016913 -0.00019513 0.00074099 0.048417 0 0 -0.0071711 0 -0.010291 -0.018539 -0.015916 0 0
0.035157 0.0028017 0.00081089 0.013832 0.00084884 0 0.0016457 -0.0017182 0.0020133 -0.004178 -0.00036244 0.0013438 -0.90874 0.00064904 -0.0023733 -0.022502 -0.017622 0.0013882 0.0082276 -0.00851 0.0067094 0.014094 -0.021216 0.0072505 -0.0023046 0.00069881 0.0010818 5.3407e-05 0.00064609 0.021461 0 0 -0.0090019 0 -0.015939 -0.010031 -0.0094244 0 0
0.039063 0.0038995 0.0022767 0.004257 0.0024475 0 0.001683 -0.0014275 0.0045655 -0.0047785 -0.00027928 0.0030109 -0.90188 0.0037418 -0.0046414 -0.019173 -0.01323 0.00058258 0.0048206 -0.010513 0.0072976 0.017028 -0.024069 0.0082165 -0.005481 0.00052696 0.0001304 0.00066134 0.00026715 0.0022437 0 0 -0.0088681 0 -0.021671 -0.0013177 -0.0010823 0 0
0.042969 0.0039253 0.0027975 -0.0079249 0.0021583 0 -0.00030721 -0.00049511 0.0050392 -0.0044991 -0.00041432 0.0025591 -0.8866 0.0024743 -0.002358 -0.013689 -0.009715 0.0003341 3.2575e-05 -0.010802 0.0066649 0.020119 -0.025822 0.0087475 -0.0085734 0.00019902 -0.0003355 0.0010951 -8.8782e-05 -0.0070832 0 0 -0.0062806 0 -0.025359 0.006412 0.0071746 0 0
0.046875 0.003046 0.002352 -0.016549 0.00060756 0 -0.0020355 0.0010296 0.0034174 -0.0028319 0.0010726 0.00067679 -0.88118 -0.0029537 0.0023428 -0.006687 -0.0086416 -0.00031023 -0.0053431 -0.0090522 0.0048894 0.022338 -0.026717 0.0061879 -0.011241 -0.0001345 6.0181e-05 0.00099431 -0.00014451 -0.014993 0 0 -0.0018242 0 -0.024985 0.011965 0.013313 0 0
0.050782 0.0019146 0.0015694 -0.01716 -0.00060891 0 -0.0016651 0.0024569 0.0010739 9.4039e-05 0.0042099 -0.00086096 -0.89026 -0.011385 0.0052177 0.00021685 -0.012955 -0.0016193 -0.0095238 -0.0051827 0.0031395 0.021911 -0.027391 0.00080281 -0.013574 -0.00025707 0.00084709 0.00043991 0.0001188 -0.029885 0 0 0.00297 0 -0.017737 0.012813 0.013636 0 0
0.054688 0.0011466 0.0012471 -0.010206 -0.00024354 0 0.00043906 0.0029811 -0.00011943 0.0032725 0.0070747 -0.00041752 -0.90277 -0.019146 0.0039313 0.0053588 -0.021042 -0.003141 -0.011734 -0.0011561 0.0021858 0.019397 -0.028405 -0.0043957 -0.016387 -0.00013984 0.0011633 -0.00021521 0.00045632 -0.052311 0 0 0.0064992 0 -0.0074586 0.0098107 0.0095709 0 0
0.058594 0.00088434 0.0017511 -0.00059333 0.0016156 0 0.0023235 0.0025823 0.00095173 0.0054537 0.0079099 0.0025459 -0.90594 -0.024624 5.5241e-05 0.0082796 -0.030965 -0.0046843 -0.012046 0.0019543 0.0017604 0.015643 -0.029649 -0.0068552 -0.019919 -5.3109e-05 0.00063216 -0.00069921 0.0005585 -0.077904 0 0 0.0081422 0 0.0027085 0.0040147 0.003138 0 0
0.0625 0.00081187 0.0027891 0.0060473 0.0037704 0 0.0026873 0.0023002 0.0039008 0.0061371 0.0070317 0.007226 -0.89871 -0.026684 -0.0028108 0.0087767 -0.040834 -0.0067267 -0.010619 0.0033903 0.0013482 0.011476 -0.030889 -0.00703 -0.024135 -0.00032741 -0.00022184 -0.00096419 0.00028466 -0.10438 0 0 0.0085531 0 0.010118 -0.0035128 -0.0037178 0 0
0.066407 0.00053549 0.0036702 0.0073465 0.0050621 0 0.002269 0.003377 0.0070386 0.0059392 0.0063419 0.0118 -0.89084 -0.024043 -0.0025903 0.0067941 -0.047684 -0.0094599 -0.0077581 0.0023193 0.0011363 0.0081715 -0.03157 -0.0074705 -0.028613 -0.00094488 -0.00046292 -0.0010334 -0.00022767 -0.13157 0 0 0.0088906 0 0.011127 -0.011136 -0.0080055 0 0
0.070313 -4.7617e-05 0.0037741 0.0053437 0.0052765 0 0.0028614 0.0059612 0.0083545 0.0059336 0.0070645 0.014151 -0.89072 -0.016829 -0.00021759 0.003492 -0.047635 -0.011704 -0.0041073 -0.00083012 0.0018003 0.0074965 -0.030702 -0.0096937 -0.031366 -0.0014107 0.00032175 -0.00083303 -0.00063699 -0.15441 0 0 0.0097115 0 0.0033882 -0.016089 -0.0061164 0 0
0.074219 -0.00067941 0.0028906 0.0041712 0.0049841 0 0.0050723 0.0086676 0.0067464 0.0065857 0.0083327 0.012948 -0.89729 -0.0077622 0.0021245 0.00048023 -0.042006 -0.011475 -7.1063e-05 -0.0040338 0.0034428 0.0091548 -0.028474 -0.012503 -0.031309 -0.0011425 0.0015609 -0.00027769 -0.00061797 -0.16018 0 0 0.010561 0 -0.008897 -0.018046 0.00037984 0 0
0.078125 -0.00095266 0.001299 0.0064013 0.0046735 0 0.0073501 0.0095618 0.0028292 0.0072892 0.008182 0.0086898 -0.90401 0.0017132 0.0035868 -0.00152 -0.032064 -0.0080878 0.0043599 -0.0061115 0.0051457 0.01278 -0.025196 -0.013538 -0.028012 -7.381e-05 0.00218 0.00048528 -0.00010835 -0.13774 0 0 0.010524 0 -0.02301 -0.017223 0.0099123 0 0
0.082032 -0.00058575 -0.00036137 0.010982 0.0042384 0 0.0074215 0.0077489 -0.0012567 0.0068927 0.0057058 0.0037722 -0.90824 0.010144 0.0050107 -0.0019248 -0.01955 -0.0035133 0.0092241 -0.0059692 0.0058239 0.017805 -0.021332 -0.01203 -0.021379 0.0011391 0.0015803 0.0010252 0.00059076 -0.090802 0 0 0.0090505 0 -0.036039 -0.014171 0.020459 0 0
0.085938 0.00042801 -0.00136 0.014185 0.0033635 0 0.0046453 0.0041129 -0.0031238 0.0046817 0.0019115 0.00098148 -0.91349 0.01494 0.0069262 -6.3834e-06 -0.008389 -0.0010546 0.014621 -0.001886 0.0053956 0.0229 -0.01813 -0.0094696 -0.012027 0.0016025 0.00019077 0.00094102 0.00098661 -0.039093 0 0 0.0062324 0 -0.042799 -0.010531 0.027411 0 0
0.089844 0.0018356 -0.0012318 0.012622 0.0022437 0 0.00078223 0.00055979 -0.0017956 0.00096226 -0.0015103 0.0012232 -0.92264 0.015653 0.0079689 0.0032116 -0.0020906 -0.0022829 0.019878 0.0047616 0.0048277 0.026422 -0.016783 -0.0075463 -0.0033833 0.00097563 -0.00091818 0.00026788 0.00076628 -0.0030966 0 0 0.0024859 0 -0.042811 -0.0087667 0.027921 0 0
0.09375 0.0032403 -8.0331e-05 0.0059785 0.0016703 0 -0.0016109 -0.0014723 0.0014774 -0.00313 -0.0038516 0.0024656 -0.93209 0.013046 0.0059772 0.006824 -0.0008125 -0.0053713 0.02426 0.012156 0.0049535 0.027945 -0.017422 -0.0059752 0.002663 -0.00017876 -0.00098107 -0.00046912 7.9607e-05 0.013553 0 0 -0.0017838 0 -0.038374 -0.0094516 0.02259 0 0
0.097657 0.0042431 0.0014075 -0.0025556 0.0022646 0 -0.0014585 -0.0018842 0.0040237 -0.0063103 -0.0055367 0.0012412 -0.93522 0.007796 0.00072288 0.010216 -0.0041777 -0.0067707 0.027132 0.018861 0.0054683 0.027295 -0.01998 -0.0028542 0.0049731 -0.00086399 -0.00016086 -0.0006777 -0.00054767 0.025315 0 0 -0.0061012 0 -0.031481 -0.012652 0.012411 0 0
0.10156 0.0045638 0.0023543 -0.0084425 0.0036692 0 0.00016648 -0.0015635 0.0036881 -0.0077905 -0.0068517 -0.0042353 -0.9313 0.00089857 -0.0049631 0.01271 -0.011115 -0.0046556 0.027666 0.023062 0.0053345 0.024446 -0.024161 0.0028875 0.0025224 -0.00053471 0.00069353 -0.0002155 -0.00064518 0.047694 0 0 -0.0096692 0 -0.024905 -0.018022 -0.00074008 0 0
0.10547 0.0041158 0.0022857 -0.0089943 0.0046315 0 0.001414 -0.0014086 0.00039353 -0.0075842 -0.0071238 -0.012054 -0.92783 -0.0052856 -0.0073433 0.013624 -0.018053 -0.00058795 0.024819 0.0223 0.0041672 0.020072 -0.02862 0.0098564 -0.0042606 0.00042483 0.00087031 0.00050685 -0.00020028 0.079605 0 0 -0.011478 0 -0.022972 -0.023377 -0.011685 0 0
0.10938 0.003021 0.0014704 -0.0052409 0.004009 0 0.0013929 -0.0017245 -0.003905 -0.0064187 -0.0055344 -0.017713 -0.93215 -0.0092595 -0.0052364 0.013612 -0.022402 0.0022715 0.020069 0.018359 0.0029637 0.015648 -0.031977 0.015259 -0.011553 0.0010841 0.0004008 0.00093617 0.0003544 0.10345 0 0 -0.010863 0 -0.024892 -0.026684 -0.017695 0 0
0.11328 0.0015665 0.00070101 -0.00099306 0.0017833 0 0.00052089 -0.0023245 -0.0067215 -0.0052984 -0.002541 -0.017569 -0.94224 -0.010465 -0.0012049 0.012994 -0.023665 0.002354 0.014235 0.012577 0.0032102 0.011711 -0.033723 0.017375 -0.017544 0.00084745 -8.5881e-05 0.00087959 0.00056285 0.10206 0 0 -0.0080262 0 -0.029389 -0.027289 -0.018143 0 0
0.11719 0.00011393 0.00065992 0.00027912 -0.00082952 0 -0.00045042 -0.0028617 -0.0066678 -0.0048433 5.3024e-05 -0.011691 -0.94862 -0.0086057 0.00083987 0.012072 -0.021844 0.00081024 0.0081739 0.0064929 0.0052029 0.0086713 -0.03355 0.016645 -0.020694 -4.8727e-07 -5.0207e-05 0.00060285 0.0003543 0.074141 0 0 -0.0040012 0 -0.034886 -0.024903 -0.013034 0 0
0.12109 -0.0010238 0.0013824 -0.0016714 -0.0022279 0 -0.0012381 -0.0028913 -0.0040099 -0.0047516 0.0007709 -0.0036886 -0.94639 -0.0034501 -0.00077294 0.011128 -0.017964 -0.0004179 0.0032405 0.0030715 0.007347 0.0069054 -0.031267 0.014422 -0.019031 -0.00058726 0.00042842 0.0004702 2.7721e-05 0.033104 0 0 -9.689e-05 0 -0.038302 -0.019733 -0.0033069 0 0
0.125 -0.0017013 0.002248 -0.0036205 -0.0015146 0 -0.0017243 -0.0018047 -9.5328e-05 -0.0038665 7.4422e-05 0.0021712 -0.94283 0.0030061 -0.0042178 0.010025 -0.015179 -0.0010849 3.6285e-05 0.0044459 0.0072746 0.0057719 -0.028289 0.011216 -0.014107 -0.00028429 0.00077335 0.00054799 -0.00014357 -0.0069577 0 0 0.0027451 0 -0.037749 -0.014404 0.0066074 0 0
0.12891 -0.0019799 0.0024836 -0.0015905 0.00093427 0 -0.0012895 0.00087437 0.0035274 -0.0010148 -7.5249e-07 0.0039912 -0.94978 0.0089743 -0.0062492 0.0084557 -0.014655 -0.0026851 -0.0020044 0.0098789 0.0038545 0.0045656 -0.025836 0.006669 -0.0085223 0.00071586 0.00051681 0.00059432 -0.00022667 -0.041753 0 0 0.004302 0 -0.034468 -0.010524 0.014384 0 0
0.13281 -0.0020302 0.0017575 0.0056264 0.0036798 0 0.00089784 0.0048173 0.0056577 0.0038911 0.0020754 0.0031011 -0.96785 0.013294 -0.0052533 0.0062223 -0.016638 -0.006061 -0.0033338 0.01852 -0.0016556 0.0028699 -0.024662 0.0010757 -0.0039642 0.0016011 -0.00023018 0.00040327 -0.00049501 -0.074088 0 0 0.005086 0 -0.029699 -0.0088343 0.019006 0 0
0.13672 -0.0019442 0.0004114 0.015051 0.0050172 0 0.0046316 0.008555 0.0057305 0.0094087 0.0057363 0.0025277 -0.98144 0.014842 -0.0022694 0.0031544 -0.020909 -0.0095697 -0.0045257 0.029046 -0.006276 0.00030219 -0.025461 -0.0038306 -0.0021494 0.0016963 -0.00089227 8.1555e-05 -0.00099559 -0.10457 0 0 0.0060804 0 -0.025112 -0.0097914 0.019904 0 0
0.14063 -0.0016246 -0.00079953 0.021394 0.0039773 0 0.0080083 0.010164 0.0041133 0.013296 0.0088657 0.0046798 -0.97296 0.011516 0.00057866 -0.0006154 -0.025242 -0.010242 -0.0063783 0.037762 -0.0072621 -0.0035053 -0.029289 -0.0062515 -0.0056017 0.0010479 -0.00098404 -6.3858e-05 -0.001339 -0.12836 0 0 0.0081651 0 -0.024049 -0.013014 0.017471 0 0
0.14453 -0.00089296 -0.0012324 0.020708 0.0010461 0 0.0086084 0.0086794 0.0021868 0.013959 0.0097751 0.0098899 -0.94315 0.0052398 0.0021552 -0.00394 -0.027019 -0.006882 -0.0084487 0.04254 -0.0039261 -0.0075691 -0.034542 -0.0064359 -0.011686 0.00031415 -0.0005451 0.00011183 -0.0010189 -0.14061 0 0 0.011339 0 -0.025657 -0.015984 0.014862 0 0
0.14844 0.00024675 -0.00077587 0.01296 -0.0019403 0 0.005704 0.0050194 0.0016811 0.011476 0.0084784 0.016315 -0.9148 -0.0029526 0.0027464 -0.0061173 -0.025449 -0.0016752 -0.010125 0.042837 0.0018883 -0.011238 -0.040317 -0.0068138 -0.018759 0.00011136 -4.8914e-05 0.00040782 2.5864e-05 -0.14162 0 0 0.014262 0 -0.028503 -0.017837 0.013051 0 0
0.15234 0.0014605 9.3588e-05 0.0017724 -0.0029348 0 0.0012099 0.001439 0.0033555 0.0074053 0.006157 0.020821 -0.91306 -0.011929 0.0029151 -0.0065545 -0.020232 0.0016213 -0.010794 0.038576 0.0069814 -0.013868 -0.045678 -0.0094556 -0.025183 0.00046298 8.5728e-05 0.00049515 0.0012153 -0.13367 0 0 0.014774 0 -0.030954 -0.018041 0.01266 0 0
0.15625 0.0022675 0.00063918 -0.0081074 -0.001244 0 -0.0018837 -0.00016417 0.0060843 0.0035793 0.0037858 0.020412 -0.94059 -0.019866 0.0025772 -0.0043628 -0.011625 0.0011182 -0.0093611 0.030098 0.0089004 -0.014335 -0.049069 -0.013345 -0.028414 0.00085675 -0.00012244 0.00029426 0.0017726 -0.11401 0 0 0.011354 0 -0.029987 -0.016418 0.013906 0 0
0.16016 0.0024414 0.00037027 -0.013542 0.0017423 0 -0.0022226 0.0003412 0.0074487 0.00092726 0.0015436 0.013833 -0.97277 -0.024703 0.0014793 6.8374e-05 -0.0028749 -0.0016672 -0.0055921 0.020462 0.0075906 -0.011934 -0.049091 -0.014585 -0.02696 0.00080809 -0.00030138 8.2126e-05 0.0014199 -0.074948 0 0 0.0044994 0 -0.023601 -0.01481 0.015132 0 0
0.16406 0.002232 -0.00059551 -0.014231 0.0035132 0 -0.0012086 0.0013951 0.0056345 -0.000826 -0.00066424 0.0026723 -0.97899 -0.026547 0.00027025 0.0051932 0.0034446 -0.0035809 -0.00077111 0.012153 0.0053381 -0.0073649 -0.046234 -0.009771 -0.022348 0.00035173 -0.00015184 0.0001984 0.00064349 -0.013726 0 0 -0.0032794 0 -0.014159 -0.014725 0.015006 0 0
0.16797 0.0021253 -0.0015789 -0.01212 0.0024932 0 -0.0013342 0.001148 0.0010233 -0.0025504 -0.00265 -0.0090004 -0.95029 -0.025635 0.00048735 0.010013 0.006021 -0.002833 0.004161 0.0063786 0.0048536 -0.0010588 -0.040865 0.00058961 -0.01567 -1.7294e-05 0.00023973 0.00066995 0.00025046 0.058232 0 0 -0.0090561 0 -0.003875 -0.016741 0.012994 0 0
0.17188 0.0023164 -0.001805 -0.0097683 -0.00058451 0 -0.0034424 -0.0010961 -0.004045 -0.0048621 -0.004186 -0.016719 -0.90733 -0.022466 0.0030739 0.013495 0.0038726 -0.00016292 0.0081628 0.0040761 0.0069011 0.006426 -0.033564 0.011995 -0.0082506 0.00012607 0.00051219 0.0011666 0.00063473 0.11887 0 0 -0.011434 0 0.004562 -0.021127 0.0088194 0 0
0.17578 0.0024169 -0.00098268 -0.0087454 -0.0033207 0 -0.0057691 -0.0045374 -0.007172 -0.0076886 -0.0055083 -0.018273 -0.8825 -0.018305 0.0069531 0.0137 -0.0041414 0.0025469 0.0091694 0.0064259 0.0095518 0.013974 -0.025651 0.019354 -0.0026445 0.00067984 0.00042829 0.0013336 0.0014449 0.15054 0 0 -0.011187 0 0.0047078 -0.026951 0.0029619 0 0
0.17969 0.0017444 0.00043989 -0.0088034 -0.0037783 0 -0.0057497 -0.0076615 -0.0076978 -0.010387 -0.0070647 -0.014966 -0.89371 -0.015079 0.0094365 0.011386 -0.014469 0.0041661 0.0077223 0.010907 0.0099466 0.020472 -0.018892 0.020727 0.00034463 0.0010973 0.00013602 0.0011347 0.0019399 0.15232 0 0 -0.010139 0 -0.0034369 -0.031101 -0.0022135 0 0
0.18359 -3.0885e-05 0.0015623 -0.0082657 -0.0020963 0 -0.0026872 -0.0092593 -0.0068047 -0.012131 -0.0086216 -0.010442 -0.93274 -0.013331 0.0084261 0.0074708 -0.025186 0.0046346 0.0047821 0.016068 0.0071222 0.025569 -0.013842 0.018155 0.00098578 0.00093318 2.2836e-05 0.00083849 0.0016587 0.13768 0 0 -0.0094619 0 -0.017737 -0.032149 -0.0056461 0 0
0.1875 -0.0024886 0.0016544 -0.0054752 -0.00010522 0 0.0014462 -0.0089029 -0.0060819 -0.012269 -0.0090247 -0.0079679 -0.97462 -0.013309 0.0044046 0.0028314 -0.034805 0.0039524 0.0013046 0.020744 0.0031945 0.029026 -0.010807 0.01527 -0.00034604 0.0003105 0.00031644 0.00069106 0.00077589 0.12094 0 0 -0.0089345 0 -0.035649 -0.029255 -0.006664 0 0
0.19141 -0.0046939 0.00063127 -0.00037064 0.00051894 0 0.0037819 -0.0068355 -0.0061297 -0.010555 -0.0073406 -0.0083392 -0.99598 -0.015048 0.000221 -0.0012261 -0.041546 0.0017318 -0.0012089 0.023466 0.0015455 0.030554 -0.010003 0.014236 -0.0029839 -0.00016621 0.00084382 0.00066178 -0.00012223 0.10669 0 0 -0.0076236 0 -0.052654 -0.021752 -0.004656 0 0
0.19531 -0.0058421 -0.00096813 0.0051562 -0.000379 0 0.0030119 -0.0037107 -0.0064524 -0.0072582 -0.0042522 -0.0098218 -0.98723 -0.017423 -0.0012584 -0.0030316 -0.04432 -0.0018438 -0.00090183 0.023004 0.0035908 0.030145 -0.010707 0.01465 -0.0056504 2.0693e-05 0.0011979 0.0005463 -0.00055061 0.090986 0 0 -0.0050241 0 -0.060569 -0.011886 -0.00052721 0 0
0.19922 -0.0057245 -0.0024237 0.0087075 -0.001791 0 0.00018437 -0.00042631 -0.0063492 -0.0031013 -0.001848 -0.0097911 -0.9537 -0.019194 0.00050289 -0.0029175 -0.044678 -0.0050308 0.0015902 0.020339 0.0072959 0.028449 -0.011709 0.014762 -0.0078275 0.00080469 0.0011495 0.00028631 -0.00043137 0.06948 0 0 -0.0015149 0 -0.058556 -0.0033213 0.0037435 0 0
0.20313 -0.0046749 -0.0033004 0.009535 -0.0029154 0 -0.0025726 0.0020846 -0.0055886 0.00097958 -0.001591 -0.0065639 -0.91096 -0.019877 0.0035099 -0.0013067 -0.043413 -0.0053108 0.005577 0.016076 0.0090308 0.0256 -0.012604 0.013337 -0.0094682 0.0015956 0.00089278 0.00010777 1.1516e-05 0.042063 0 0 0.0020632 0 -0.047193 0.0021367 0.0072919 0 0
0.20703 -0.0032016 -0.0035952 0.009279 -0.0038394 0 -0.0037942 0.0032397 -0.0042536 0.004166 -0.00257 -0.0002688 -0.87854 -0.019161 0.0052787 0.0012042 -0.041367 -0.0016753 0.01016 0.010941 0.0070326 0.02172 -0.013114 0.010445 -0.010627 0.0018312 0.00086954 0.00028912 0.00055146 0.010712 0 0 0.0049933 0 -0.028093 0.0030411 0.0094164 0 0
0.21094 -0.0017313 -0.0035528 0.010204 -0.004876 0 -0.0032742 0.0031385 -0.0023341 0.0059836 -0.0022185 0.0073379 -0.87226 -0.017012 0.0051064 0.0033113 -0.039673 0.0039459 0.013377 0.0063148 0.0030783 0.016716 -0.013311 0.0069692 -0.011526 0.0014686 0.0013254 0.0008078 0.00111 -0.022988 0 0 0.0068413 0 -0.0061537 -0.0021979 0.0094595 0 0
0.21484 -0.00060627 -0.0033957 0.012352 -0.0056296 0 -0.0015317 0.00246 0.00013689 0.0063403 0.0009317 0.013648 -0.89546 -0.014909 0.0044076 0.0039497 -0.038756 0.0078931 0.01415 0.0034066 0.00074791 0.011079 -0.013978 0.0037326 -0.012386 0.00094254 0.0020165 0.0012762 0.0016535 -0.055354 0 0 0.0073403 0 0.010162 -0.0099249 0.0086192 0 0
0.21875 -8.8234e-05 -0.0031918 0.012571 -0.0051786 0 0.00070056 0.0019082 0.0025593 0.0054617 0.005372 0.016269 -0.93509 -0.013814 0.0048868 0.0031125 -0.038318 0.0076548 0.012837 0.0024618 0.0020635 0.0052482 -0.015463 0.0010952 -0.013138 0.00067133 0.0023601 0.0012714 0.0020259 -0.077142 0 0 0.0064557 0 0.017946 -0.017222 0.0077557 0 0
0.22266 -0.00015973 -0.0028746 0.0070046 -0.003271 0 0.002402 0.0016846 0.0037835 0.0038243 0.0078387 0.014191 -0.96931 -0.014361 0.0064541 0.00092076 -0.038058 0.0036449 0.0099051 0.0036003 0.0058007 -0.00039139 -0.017868 -0.00093663 -0.013695 0.00064402 0.0019242 0.00072535 0.001956 -0.077103 0 0 0.004613 0 0.015799 -0.022147 0.0073482 0 0
0.22656 -0.00032169 -0.0023079 -0.0047515 -0.00098743 0 0.0022962 0.0014741 0.0030552 0.0020375 0.0065227 0.0085182 -0.9833 -0.017202 0.0070641 -0.0023162 -0.037514 -0.001669 0.0061643 0.006862 0.0089041 -0.0053159 -0.021133 -0.0024611 -0.013911 0.00051039 0.00083487 -3.6839e-05 0.0012682 -0.052395 0 0 0.0025959 0 0.003035 -0.022629 0.0077967 0 0
0.23047 0.00020368 -0.0013355 -0.01775 0.00020159 0 -0.00024776 0.00090543 0.00098496 0.0005808 0.0028577 0.0019965 -0.98023 -0.022457 0.0047575 -0.0057402 -0.035961 -0.006031 0.0033034 0.011815 0.0093142 -0.0084937 -0.02413 -0.0035284 -0.013711 4.2043e-05 -0.00026291 -0.0006434 9.6384e-05 -0.014993 0 0 0.00094234 0 -0.017042 -0.0177 0.0087975 0 0
0.23438 0.0018194 0.00014184 -0.02443 0.00010833 0 -0.0040311 -3.0149e-05 -0.0007118 -0.00049301 -5.5769e-05 -0.0026873 -0.97603 -0.028252 -8.2475e-05 -0.0086998 -0.033665 -0.008629 0.0016945 0.017079 0.0073927 -0.010088 -0.025667 -0.0040814 -0.013442 -0.00055778 -0.00068179 -0.0010264 -0.0011139 0.015238 0 0 -0.00057718 0 -0.036483 -0.011259 0.0093766 0 0
0.23828 0.0039982 0.0020353 -0.020245 0.00026733 0 -0.006134 -0.001001 -0.00071767 -0.0015561 -0.00063803 -0.0046551 -0.98231 -0.033502 -0.0046182 -0.011 -0.030943 -0.0094913 0.0011173 0.022047 0.0049415 -0.010219 -0.025224 -0.003975 -0.013285 -0.00083599 -0.00022657 -0.0013971 -0.0018523 0.026041 0 0 -0.0026622 0 -0.051843 -0.0054548 0.0091391 0 0
0.24219 0.0054695 0.0039712 -0.0074817 0.0023957 0 -0.0039508 -0.0016627 0.00063731 -0.0029344 -0.00011645 -0.0050755 -0.9942 -0.037148 -0.0059365 -0.0125 -0.028189 -0.0085066 0.0011865 0.026165 0.0032924 -0.0091093 -0.022505 -0.0031086 -0.013377 -0.00055854 0.0006497 -0.0018893 -0.0018644 0.021331 0 0 -0.0054835 0 -0.060271 -0.0022561 0.0078437 0 0
0.24609 0.0051444 0.0053592 0.0061736 0.0063928 0 0.0023526 -0.0018605 0.0017996 -0.0043185 -0.00060658 -0.0055983 -0.99597 -0.0373 -0.0037288 -0.012918 -0.026282 -0.0056593 0.00093987 0.028574 0.0024788 -0.0072007 -0.017415 -0.0015949 -0.013782 4.4877e-05 0.0011975 -0.0022871 -0.0013089 0.01364 0 0 -0.0080151 0 -0.057903 -0.0044584 0.0054979 0 0
0.25 0.003002 0.005648 0.013336 0.010073 0 0.009384 -0.0015435 0.001729 -0.0047213 -0.0023406 -0.0064855 -0.97885 -0.033637 -0.00060125 -0.012117 -0.025903 -0.0020656 -0.00044742 0.029251 0.0018867 -0.0055087 -0.011943 0.00021903 -0.013981 0.00051263 0.00094657 -0.0021692 -0.00063432 0.0088337 0 0 -0.0085462 0 -0.047295 -0.010862 0.003356 0 0
0.25391 0.00011189 0.0046217 0.012199 0.011019 0 0.012859 -0.00066156 0.001048 -0.0032518 -0.0033069 -0.0063188 -0.95238 -0.027242 0.0004225 -0.010027 -0.026794 3.407e-05 -0.0026007 0.028733 0.0011818 -0.0044557 -0.0076354 0.0019091 -0.013498 0.00058896 4.4027e-05 -0.0013515 -0.00025899 0.00037585 0 0 -0.0060106 0 -0.032751 -0.018489 0.0022501 0 0
0.25781 -0.0022264 0.0025428 0.0071021 0.0086217 0 0.010811 0.00068315 0.0012504 -0.00010948 -0.0016981 -0.0035697 -0.93702 -0.018896 -0.0012024 -0.0065281 -0.028573 -0.00095174 -0.0049922 0.027363 0.00045115 -0.0042142 -0.0053727 0.0030911 -0.012019 0.00039794 -0.00089989 -0.00017136 -0.00028315 -0.020362 0 0 -0.00088434 0 -0.016938 -0.025296 0.0025842 0 0
0.26172 -0.0034018 6.0728e-05 0.0042105 0.0042597 0 0.0048276 0.0020046 0.0027895 0.0032151 0.0017318 0.001623 -0.94529 -0.009595 -0.0031814 -0.0015253 -0.030642 -0.0041022 -0.0068613 0.025555 -0.00020403 -0.0048519 -0.0058862 0.0033421 -0.0092672 0.00021136 -0.0013062 0.00070301 -0.00044642 -0.049862 0 0 0.0051304 0 -0.0026594 -0.029092 0.0046118 0 0
0.26563 -0.0036436 -0.0020474 0.0062036 -0.00030298 0 -0.0016083 0.0025739 0.0042477 0.0049302 0.0042103 0.0073005 -0.97019 -0.0016089 -0.00297 0.0048618 -0.030947 -0.0063472 -0.0061425 0.024032 -0.0007827 -0.0061634 -0.0095643 0.0021694 -0.0050518 0.00012817 -0.001042 0.00079206 -0.00036538 -0.07157 0 0 0.010152 0 0.0053723 -0.026561 0.0079662 0 0
0.26953 -0.0034125 -0.0031727 0.010467 -0.0042272 0 -0.0058414 0.0020279 0.0037154 0.0043496 0.0038445 0.011209 -0.99222 0.0038599 -0.00063569 0.010991 -0.028619 -0.0051696 -0.003 0.023083 -0.0010792 -0.0073569 -0.013662 -0.00059348 -0.00061219 4.3157e-05 -0.0004368 0.00019085 0.0001311 -0.070868 0 0 0.012844 0 0.0081127 -0.020681 0.010879 0 0
0.27344 -0.0027959 -0.0030997 0.012008 -0.0071949 0 -0.0072603 0.00089189 0.0010261 0.0024279 0.0016151 0.012335 -0.99717 0.0062752 0.0010897 0.01584 -0.02353 -0.0010905 0.0021488 0.022728 -0.00065663 -0.008117 -0.016791 -0.0041184 0.0033831 -0.0001057 5.3922e-05 -0.00051127 0.00083847 -0.050219 0 0 0.012467 0 0.0062074 -0.013402 0.012607 0 0
0.27734 -0.0015554 -0.0020844 0.0082504 -0.0082468 0 -0.0063962 0.00033624 -0.0016499 0.0008913 0.00024442 0.011011 -0.98715 0.0052863 -0.0002484 0.018475 -0.015937 0.0026503 0.0086828 0.022937 0.00056997 -0.0081984 -0.017759 -0.0064867 0.0063313 -0.00017482 0.00020582 -0.00069115 0.0013241 -0.027807 0 0 0.0089008 0 0.00049777 -0.0066637 0.012628 0 0
0.28125 0.00032636 -0.00073025 0.0014068 -0.0059835 0 -0.0036252 0.0011825 -0.0017602 0.00076622 0.0012506 0.0079458 -0.97561 0.0002676 -0.0039504 0.017352 -0.0068541 0.0029977 0.015357 0.023626 0.0018838 -0.0073079 -0.01496 -0.0058119 0.0073257 1.5478e-05 0.00010449 -0.00014461 0.0012676 -0.020442 0 0 0.0031009 0 -0.0079041 -0.0034196 0.01046 0 0
0.28516 0.0023135 0.0003243 -0.0035889 -0.00052911 0 0.0007362 0.0030216 0.00096321 0.0016515 0.0034546 0.0036596 -0.97312 -0.007981 -0.0064995 0.012396 0.00010258 -0.00027002 0.020226 0.024543 0.0023438 -0.0056342 -0.008827 -0.0019653 0.0062252 0.00037912 -4.8011e-05 0.00079986 0.00071183 -0.028091 0 0 -0.0025895 0 -0.016912 -0.0049869 0.0072427 0 0
0.28906 0.0036195 0.00075368 -0.003677 0.0050305 0 0.0052794 0.0043482 0.0039066 0.0022783 0.0044349 -0.0010475 -0.97844 -0.017754 -0.0049389 0.0055585 0.0027024 -0.0046052 0.022972 0.025576 0.0020241 -0.0036556 -0.0015816 0.0027747 0.003897 0.00054898 -0.00014344 0.0015415 1.9205e-05 -0.035084 0 0 -0.0053542 0 -0.02546 -0.0092291 0.0044346 0 0
0.29297 0.0038089 0.00069309 -0.00066966 0.0062254 0 0.0073262 0.0037062 0.0038614 0.0016326 0.0031116 -0.0046447 -0.98188 -0.028034 0.0001587 -0.0018092 -0.00027699 -0.0070956 0.023587 0.026731 0.0023934 -0.0016429 0.0053842 0.0052406 0.000833 0.00025295 -0.00018061 0.0016217 -0.00041657 -0.025339 0 0 -0.00397 0 -0.033076 -0.014599 0.002789 0 0
0.29688 0.0030363 0.00055471 0.00014869 0.0011885 0 0.0048153 0.00087794 8.2559e-05 -0.0004678 0.00059116 -0.0057167 -0.97552 -0.037733 0.0052315 -0.0082074 -0.0096376 -0.006711 0.022282 0.028039 0.0049732 0.00013112 0.010647 0.0040849 -0.0024345 -0.00031535 -0.00013076 0.0010195 -0.0004523 0.0043308 0 0 -0.00027726 0 -0.039391 -0.019339 0.0029275 0 0
0.30078 0.0017224 0.00064497 -0.0051899 -0.0067618 0 -0.0013079 -0.0028947 -0.0048637 -0.0036325 -0.0013708 -0.0046438 -0.96017 -0.044332 0.007203 -0.010509 -0.025796 -0.004534 0.019564 0.02964 0.0094344 0.0011474 0.011718 0.0012024 -0.0050973 -0.00060321 0.00012073 0.00016081 -0.00024699 0.044271 0 0 0.0017854 0 -0.043425 -0.020386 0.0053756 0 0
0.30469 0.00012999 0.00090339 -0.015244 -0.01118 0 -0.0069935 -0.0057644 -0.0073394 -0.0073046 -0.002234 -0.0040541 -0.94419 -0.047135 0.00623 -0.0088988 -0.042867 -0.002399 0.016569 0.031386 0.013298 0.0014133 0.0096454 0.00028222 -0.0070546 -0.00025109 0.00064287 -0.00035985 -7.3032e-05 0.081658 0 0 -0.00068765 0 -0.045185 -0.018529 0.0083687 0 0
0.30859 -0.0016286 0.00098994 -0.023506 -0.0080109 0 -0.0081174 -0.0064211 -0.0058666 -0.010669 -0.002751 -0.0067729 -0.93687 -0.046103 0.0049388 -0.0043407 -0.057373 -0.0015841 0.013445 0.033072 0.013934 0.00098557 0.0054637 0.0035963 -0.0084405 0.00048242 0.0012875 -0.00019004 -7.1441e-05 0.10792 0 0 -0.0068838 0 -0.044456 -0.01525 0.010877 0 0
0.3125 -0.0032263 0.00063525 -0.023255 0.00048213 0 -0.0041107 -0.0046798 -0.0023487 -0.012368 -0.0035209 -0.012746 -0.94229 -0.041399 0.0052246 0.002074 -0.066525 -0.0024021 0.010216 0.034468 0.011006 -6.8941e-05 6.5898e-05 0.0099636 -0.0093848 0.00092901 0.0017231 0.00050626 -0.00015201 0.11833 0 0 -0.012615 0 -0.041054 -0.011959 0.012142 0 0
0.31641 -0.003987 -7.0486e-05 -0.013034 0.0074618 0 0.001434 -0.0013372 -0.00023323 -0.010909 -0.0040613 -0.018092 -0.95693 -0.033408 0.0062635 0.0084942 -0.066626 -0.0042613 0.0067051 0.035151 0.0068244 -0.0016598 -0.0053953 0.015783 -0.010066 0.00069401 0.0017055 0.0011396 -9.5101e-05 0.10881 0 0 -0.013595 0 -0.034589 -0.010811 0.011304 0 0
0.32031 -0.0033382 -0.00070569 0.001891 0.0076477 0 0.0040921 0.0023159 -0.0014004 -0.0059402 -0.0035379 -0.017818 -0.97181 -0.024434 0.0058448 0.011743 -0.056473 -0.0057477 0.0028432 0.034438 0.004193 -0.0034547 -0.0099086 0.018058 -0.010716 0.0001031 0.0013216 0.001139 0.00024536 0.077157 0 0 -0.0087803 0 -0.025666 -0.013649 0.0085739 0 0
0.32422 -0.0014579 -0.00081731 0.013439 0.0021214 0 0.0027909 0.0049755 -0.0045796 0.00071019 -0.0020401 -0.010091 -0.97802 -0.016914 0.0032802 0.011455 -0.041679 -0.0051487 -0.00076739 0.032381 0.0039721 -0.0051194 -0.013861 0.016492 -0.011477 -9.9864e-05 0.00091718 0.00042338 0.0007924 0.027618 0 0 -0.00090431 0 -0.016413 -0.018665 0.0055444 0 0
0.32813 0.0006528 -0.00021341 0.016743 -0.0028359 0 0.00066462 0.0057846 -0.0065409 0.0056598 -0.00060197 0.0018808 -0.97328 -0.012075 0.00038707 0.0078445 -0.02568 -0.0018212 -0.0035156 0.028963 0.0048144 -0.0065166 -0.017583 0.012865 -0.012488 0.00046765 0.00073609 -0.00051145 0.0012522 -0.028162 0 0 0.0060009 0 -0.0082765 -0.024355 0.0030838 0 0
0.33203 0.0019261 0.00098487 0.013254 -0.0017746 0 0.0015939 0.0047836 -0.0048234 0.006264 0.0001293 0.012239 -0.96473 -0.010907 -0.00062269 0.001506 -0.012073 0.0025273 -0.0047514 0.02424 0.0050415 -0.007552 -0.021402 0.0087884 -0.013907 0.0013771 0.0006423 -0.0010102 0.0012801 -0.077086 0 0 0.0095784 0 -0.002757 -0.029024 0.0019822 0 0
0.33594 0.0021711 0.0025194 0.0084947 0.0048497 0 0.0058749 0.0030605 0.00037793 0.0027915 0.000823 0.016904 -0.96436 -0.014845 0.00018314 -0.0057924 -0.0073805 0.0044224 -0.0030208 0.018264 0.0043624 -0.0082057 -0.025463 0.0044003 -0.01629 0.0017637 0.00025412 -0.00083148 0.00071684 -0.11214 0 0 0.010089 0 -0.0032036 -0.029278 0.0032838 0 0
0.33984 0.0022747 0.0041999 0.0068102 0.011377 0 0.0095543 0.002234 0.0065576 -0.0015769 0.0026578 0.015988 -0.97907 -0.021547 0.00049857 -0.011156 -0.011678 0.001438 0.0010526 0.01193 0.0036169 -0.0089349 -0.028791 -0.00080116 -0.019824 0.0011688 -0.00059911 -0.00034476 -0.00025574 -0.13405 0 0 0.0091074 0 -0.0096226 -0.024923 0.0058938 0 0
0.34375 0.0034074 0.0059647 0.0079249 0.012546 0 0.0083936 0.0034078 0.010908 -0.0031554 0.0056718 0.012343 -1.0034 -0.028947 -0.0013453 -0.013632 -0.021866 -0.0050503 0.0062206 0.0058514 0.003243 -0.010071 -0.030519 -0.0063493 -0.024296 -1.9997e-06 -0.0015683 -0.00015152 -0.0011719 -0.1467 0 0 0.0078126 0 -0.020483 -0.017547 0.0086791 0 0
0.34766 0.0059524 0.0077958 0.0082082 0.00844 0 0.0026421 0.0063734 0.012242 -0.00055636 0.008383 0.0083645 -1.0227 -0.035522 -0.0039958 -0.012748 -0.0351 -0.010244 0.011385 0.0005389 0.0026183 -0.011833 -0.030068 -0.010622 -0.029389 -0.0008655 -0.0019985 -0.00049177 -0.0015587 -0.15337 0 0 0.0065568 0 -0.03427 -0.0085981 0.010842 0 0
0.35156 0.0091288 0.0096016 0.0050566 0.0041225 0 -0.0023186 0.0098016 0.011452 0.0045373 0.0093579 0.0045821 -1.0245 -0.039453 -0.0041798 -0.0082514 -0.047273 -0.0098124 0.015024 -0.0033361 0.0010984 -0.01444 -0.026844 -0.012519 -0.034528 -0.00089311 -0.0015208 -0.0010235 -0.0012608 -0.15842 0 0 0.0055767 0 -0.048676 -0.00016135 0.011477 0 0
0.35547 0.011585 0.011173 -3.1893e-07 0.0045958 0 -0.00052608 0.012304 0.010465 0.0091632 0.0089706 0.0011625 -1.0089 -0.038634 -0.00038034 -0.0010578 -0.051018 -0.0039286 0.014788 -0.0044906 -0.00074528 -0.017682 -0.021559 -0.013141 -0.037925 -0.0003563 -0.00045463 -0.0011936 -0.00056069 -0.17068 0 0 0.0055528 0 -0.058181 0.0043395 0.010062 0 0
0.35938 0.012339 0.012224 -0.0025029 0.010114 0 0.0088862 0.013403 0.010706 0.011628 0.009164 -9.4225e-05 -0.98737 -0.034866 0.0049287 0.0063484 -0.046656 0.0025981 0.011741 -0.0032501 -0.0015169 -0.020519 -0.017115 -0.015414 -0.038856 1.928e-05 0.00041148 -0.00081469 2.8241e-05 -0.20059 0 0 0.0072591 0 -0.060968 0.0054026 0.0080803 0 0
0.36328 0.011254 0.012483 0.00051837 0.016154 0 0.020272 0.013565 0.012221 0.012496 0.011278 0.0037203 -0.97149 -0.029297 0.0072043 0.01289 -0.035485 0.0045264 0.0068973 0.00031274 -0.00069371 -0.022197 -0.015187 -0.021671 -0.037055 -0.00021056 0.00049631 -0.00024918 0.00014655 -0.25038 0 0 0.010834 0 -0.056545 0.0038889 0.0064197 0 0
0.36719 0.0088103 0.011782 0.0070369 0.017662 0 0.025808 0.013408 0.013897 0.013393 0.014341 0.013515 -0.9639 -0.023187 0.0041885 0.017621 -0.019548 0.00078815 0.0014967 0.0059962 0.00056863 -0.021979 -0.017192 -0.031372 -0.032514 -0.00083167 -7.1406e-05 -1.7422e-05 -0.00016435 -0.30626 0 0 0.015566 0 -0.045104 0.00094401 0.0058958 0 0
0.37109 0.0056471 0.010112 0.010875 0.013307 0 0.021717 0.013033 0.014372 0.015112 0.015836 0.025721 -0.95921 -0.018673 -0.0017557 0.019078 -0.0034626 -0.0049261 -0.0019285 0.013486 0.00079717 -0.018386 -0.025125 -0.041046 -0.025553 -0.0012746 -0.00060781 -0.00025058 -0.00055962 -0.34243 0 0 0.020289 0 -0.027828 -0.0011004 0.0076553 0 0
0.375 0.0023511 0.0076397 0.0066048 0.0060194 0 0.010888 0.012138 0.012908 0.016886 0.014203 0.033579 -0.95289 -0.016903 -0.0057683 0.017297 0.0067711 -0.0079658 -0.0015577 0.021259 0.00022731 -0.01152 -0.036349 -0.046419 -0.018413 -0.0012163 -0.00053883 -0.00056576 -0.00072821 -0.33608 0 0 0.023764 0 -0.010642 -0.00028205 0.01089 0 0
0.37891 -0.00047808 0.0046878 -0.0053521 -3.9701e-05 0 -7.522e-05 0.010609 0.0096826 0.017276 0.010361 0.031774 -0.94716 -0.017088 -0.00493 0.013091 0.010402 -0.0069218 0.0019115 0.028296 0.0008456 -0.0025876 -0.046969 -0.044873 -0.012402 -0.00085099 6.5053e-05 -0.00048328 -0.00065073 -0.28175 0 0 0.024723 0 0.0029673 0.0029551 0.013994 0 0
0.38281 -0.0022476 0.0017016 -0.017759 -0.0027939 0 -0.0062391 0.0087511 0.0055304 0.015499 0.0066547 0.020599 -0.9475 -0.018435 -0.00060609 0.0069311 0.0077612 -0.0041616 0.0076492 0.033956 0.0039989 0.0075023 -0.054029 -0.036473 -0.008105 -0.00060809 0.00059201 6.6865e-05 -0.00055111 -0.19389 0 0 0.022043 0 0.011167 0.0079756 0.015746 0 0
0.38672 -0.0026518 -0.00079177 -0.021107 -0.0029476 0 -0.007226 0.0068478 0.0014776 0.01188 0.0044758 0.0059617 -0.95471 -0.019841 0.0033574 -0.00061363 0.00011594 -0.0026973 0.014388 0.037656 0.0082388 0.017638 -0.054301 -0.023351 -0.005861 -0.00067277 0.00051441 0.00067814 -0.00062265 -0.097514 0 0 0.015486 0 0.012611 0.013766 0.0148 0 0
0.39063 -0.0019462 -0.0022873 -0.01076 -0.0021801 0 -0.0056558 0.0046671 -0.0016215 0.0072986 0.0031549 -0.0048254 -0.96245 -0.018789 0.0043795 -0.0083433 -0.0076721 -0.0030885 0.019008 0.038438 0.010231 0.02538 -0.041405 -0.0084996 -0.004926 -0.00082109 -7.7081e-05 0.00088313 -0.00082193 -0.015514 0 0 0.0064923 0 0.0070613 0.017966 0.0087705 0 0
0.39453 -0.00082928 -0.0025046 0.008624 -0.0012163 0 -0.0036002 0.0016997 -0.0033077 0.0025249 0.0011214 -0.0080209 -0.96357 -0.015188 0.0030063 -0.014868 -0.010967 -0.0035227 0.020775 0.037634 0.00817 0.030398 -0.020012 0.0052148 -0.0029212 -0.00071001 -0.00054219 0.00059008 -0.00093299 0.03918 0 0 -0.0021115 0 0.00062659 0.020169 -9.9027e-05 0 0
0.39844 6.744e-05 -0.0016109 0.025297 0.00033312 0 -0.00093802 -0.0019906 -0.0036829 -0.0018722 -0.0022172 -0.0054128 -0.95794 -0.0095115 0.0014889 -0.01947 -0.0085743 -0.0024184 0.020127 0.035817 0.0039979 0.032761 0.0069544 0.015764 0.0011884 -0.00029278 -0.00029203 9.6085e-05 -0.00081604 0.065856 0 0 -0.0078063 0 -0.0039707 0.020752 -0.010256 0 0
0.40234 0.00062544 -0.00025121 0.028422 0.0027214 0 0.003124 -0.0053151 -0.0034555 -0.005329 -0.0059773 -0.0022914 -0.95271 -0.0024874 0.0011576 -0.02157 -9.565e-05 -0.00028311 0.017856 0.033547 0.0016727 0.032725 0.036168 0.022574 0.0080895 7.0716e-05 0.00064018 -0.0002789 -0.00057094 0.075249 0 0 -0.010226 0 -0.0045135 0.020281 -0.02001 0 0
0.40625 0.0011909 0.00077138 0.016267 0.0051744 0 0.0076657 -0.006864 -0.0036535 -0.0074476 -0.0089298 -0.0035319 -0.95493 0.0043105 0.0014712 -0.020218 0.013944 0.0011258 0.015838 0.031529 0.003085 0.030764 0.061913 0.026688 0.018323 -7.9444e-05 0.0015756 -0.0004947 -0.00044475 0.085693 0 0 -0.011367 0 0.0016236 0.019923 -0.026369 0 0
0.41016 0.0020963 0.0010368 -0.0019834 0.0064039 0 0.009849 -0.006254 -0.004958 -0.0085086 -0.01065 -0.010674 -0.96479 0.0084656 0.0012893 -0.015901 0.028625 0.00095908 0.016743 0.030139 0.0060636 0.028089 0.077651 0.029934 0.029536 -0.00086331 0.0017261 -0.00070946 -0.00057676 0.11394 0 0 -0.013759 0 0.012594 0.020862 -0.026658 0 0
0.41406 0.0032486 0.00085 -0.012956 0.0058284 0 0.0073213 -0.0047189 -0.0070482 -0.0095594 -0.011391 -0.021419 -0.97647 0.0096482 0.00044126 -0.010321 0.040352 3.5344e-05 0.020349 0.028946 0.0068135 0.025135 0.083471 0.033312 0.038895 -0.0018834 0.00082284 -0.00096278 -0.00083379 0.16278 0 0 -0.018161 0 0.023948 0.022549 -0.021861 0 0
0.41797 0.0041831 0.0010176 -0.0095746 0.0040783 0 0.00071209 -0.0041344 -0.0085806 -0.011541 -0.011206 -0.031115 -0.98441 0.0079188 -0.00024322 -0.0045539 0.047398 -0.00051184 0.025806 0.027497 0.0041978 0.021759 0.079727 0.035834 0.044586 -0.0024732 -0.00067609 -0.0010382 -0.00089717 0.21449 0 0 -0.022837 0 0.032936 0.024225 -0.01285 0 0
0.42188 0.0044781 0.0021417 0.0032223 0.0023003 0 -0.0064167 -0.0052549 -0.0080438 -0.014057 -0.0097401 -0.035053 -0.98709 0.003656 -0.00015046 0.00026065 0.048518 -0.00075486 0.031758 0.02525 0.0010687 0.017644 0.067534 0.035022 0.044946 -0.0021849 -0.0019363 -0.00068894 -0.00052996 0.23834 0 0 -0.024915 0 0.036898 0.024914 -0.00093115 0 0
0.42578 0.0040745 0.0039905 0.012699 0.0011449 0 -0.01016 -0.0068578 -0.0049525 -0.015096 -0.0069713 -0.030599 -0.98513 -0.00186 0.00037147 0.001895 0.042332 -0.0016586 0.033801 0.020706 0.0010406 0.011373 0.049027 0.028857 0.036954 -0.0011385 -0.0023478 3.0915e-05 0.00019998 0.20968 0 0 -0.022406 0 0.031682 0.02212 0.01071 0 0
0.42969 0.003198 0.0055179 0.0093518 0.00053579 0 -0.0089367 -0.006711 -0.00039128 -0.012317 -0.0037019 -0.018433 -0.97789 -0.0063936 0.00061078 0.00075564 0.033073 -0.0033966 0.029885 0.013823 0.0042349 0.0029785 0.029888 0.017613 0.02419 4.4394e-05 -0.0019112 0.00072511 0.00092254 0.12641 0 0 -0.015162 0 0.021555 0.016192 0.019015 0 0
0.43359 0.0020443 0.0055758 -0.004619 0.00025231 0 -0.0039926 -0.003537 0.0036515 -0.0049785 -0.00081634 -0.0022899 -0.96435 -0.0092247 0.00050267 -0.0023836 0.022712 -0.0045808 0.020139 0.0047948 0.0068213 -0.0069987 0.011911 0.0039682 0.0090707 0.00068684 -0.0011498 0.00097803 0.0011977 0.010068 0 0 -0.0043947 0 0.00997 0.008151 0.023114 0 0
0.4375 0.00062241 0.0037504 -0.016977 0.00036964 0 0.0021017 0.0018022 0.0057035 0.0051983 0.0018752 0.012957 -0.94668 -0.0099318 0.00067528 -0.0066999 0.012736 -0.0035814 0.00529 -0.0060926 0.0050387 -0.017823 -0.0036634 -0.0086495 -0.0062573 0.00054854 -0.00065752 0.0007129 0.00081899 -0.10825 0 0 0.0081692 0 1.1424e-05 -0.00084398 0.022561 0 0
0.44141 -0.0010678 0.00064932 -0.016049 0.00088668 0 0.007077 0.0069093 0.0058278 0.015008 0.0054903 0.023904 -0.93035 -0.0081942 0.0015095 -0.010863 0.0047745 -0.00047168 -0.012833 -0.018335 -0.00062575 -0.028054 -0.015589 -0.018066 -0.018795 -2.2446e-05 -0.0006475 0.00022348 -2.0509e-05 -0.20409 0 0 0.020564 0 -0.0038736 -0.0087698 0.017058 0 0
0.44531 -0.0027706 -0.0025463 -0.0010268 0.0010696 0 0.0093943 0.0096055 0.0053952 0.021715 0.010335 0.030124 -0.91835 -0.0046841 0.0025133 -0.012861 -0.00010633 0.0027595 -0.028613 -0.030265 -0.0056957 -0.034718 -0.022896 -0.024121 -0.025221 -0.00040157 -0.00083867 -0.00012496 -0.00082436 -0.26557 0 0 0.030471 0 0.0020127 -0.012453 0.0082589 0 0
0.44922 -0.003996 -0.004838 0.017132 -0.00036582 0 0.0080192 0.0092957 0.0058193 0.024313 0.01451 0.033339 -0.90631 -0.0005923 0.0028941 -0.012645 -0.0025848 0.0040949 -0.038954 -0.040461 -0.0061941 -0.037133 -0.02596 -0.027852 -0.026442 -0.00020055 -0.00075177 -0.00019502 -0.0011095 -0.28881 0 0 0.035572 0 0.01413 -0.011946 -0.0011504 0 0
0.45313 -0.0044002 -0.0058843 0.024944 -0.0039833 0 0.0027745 0.0069879 0.0073224 0.023294 0.014923 0.03497 -0.88616 0.0037157 0.0026048 -0.010436 -0.0026376 0.0033689 -0.042698 -0.047954 -0.0025846 -0.035032 -0.024159 -0.03005 -0.022946 0.00045536 -0.00016643 -9.4719e-05 -0.00073579 -0.27243 0 0 0.034568 0 0.029961 -0.0075596 -0.0099795 0 0
0.45703 -0.0041708 -0.0059632 0.017583 -0.0084748 0 -0.004739 0.0042839 0.0087178 0.0196 0.010209 0.034311 -0.85669 0.0079895 0.002429 -0.0066603 -0.00018746 0.0020697 -0.039355 -0.051849 0.00094369 -0.028484 -0.016849 -0.030397 -0.015455 0.0011047 0.00064118 3.1036e-05 -2.0546e-06 -0.21833 0 0 0.028018 0 0.046572 4.987e-05 -0.017178 0 0
0.46094 -0.0039834 -0.0056361 0.0023386 -0.011143 0 -0.011111 0.0023277 0.0083102 0.013986 0.0025805 0.029149 -0.82919 0.012364 0.0028309 -0.002284 0.0060709 0.00147 -0.029172 -0.049938 0.00090554 -0.01788 -0.0015586 -0.027664 -0.0046647 0.00138 0.0010918 0.00015483 0.00058444 -0.13595 0 0 0.018088 0 0.058248 0.0094286 -0.021157 0 0
0.46484 -0.0044618 -0.005429 -0.0081723 -0.010048 0 -0.012997 0.0013509 0.0051461 0.0071688 -0.0036801 0.018372 -0.81953 0.017392 0.0029561 0.0015355 0.016138 0.0013979 -0.017561 -0.043084 -0.0021031 -0.0063932 0.01956 -0.020612 0.0076288 0.0012731 0.00078137 0.00031037 0.0006927 -0.041744 0 0 0.0073381 0 0.062769 0.018134 -0.022329 0 0
0.46875 -0.00557 -0.0056298 -0.0066912 -0.0059583 0 -0.0097654 0.00076268 -0.00031788 9.1216e-05 -0.0059245 0.0040283 -0.83262 0.023344 0.001235 0.0047512 0.029532 0.0010116 -0.0072464 -0.032549 -0.0044079 0.0043619 0.043848 -0.0089148 0.020891 0.0010237 -0.00015869 0.0004521 0.00038758 0.048352 0 0 -0.0024485 0 0.061358 0.025541 -0.021271 0 0
0.47266 -0.006499 -0.0061433 0.0032406 -0.0020501 0 -0.0043746 -0.00050071 -0.0065117 -0.0064263 -0.0053841 -0.009397 -0.85526 0.03037 -0.0027502 0.0075195 0.045707 0.00037324 0.00022862 -0.019393 -0.003156 0.013357 0.068962 0.0063973 0.034812 0.0008222 -0.0011391 0.00044802 -4.1023e-07 0.12737 0 0 -0.010616 0 0.055373 0.031413 -0.018339 0 0
0.47656 -0.0062383 -0.0064435 0.011036 -0.0012703 0 -0.0012005 -0.0034461 -0.011687 -0.01237 -0.0056595 -0.018216 -0.8662 0.038582 -0.0071173 0.010259 0.063754 0.00063687 0.0035858 -0.0050763 0.0011701 0.019564 0.091622 0.02319 0.049107 0.000676 -0.001574 0.00023009 -0.00021285 0.19846 0 0 -0.017353 0 0.047047 0.03575 -0.013895 0 0
0.48047 -0.0044279 -0.005802 0.0081004 -0.0036509 0 -0.0024562 -0.008326 -0.014825 -0.018556 -0.0090455 -0.02251 -0.8544 0.047633 -0.0087764 0.01386 0.080552 0.0024819 0.0033317 0.006996 0.00591 0.022122 0.10552 0.039085 0.06254 0.00054139 -0.0013299 -9.1098e-05 -0.00026568 0.26798 0 0 -0.023338 0 0.041015 0.03899 -0.0085864 0 0
0.48438 -0.0017887 -0.0038214 -0.0054583 -0.0061733 0 -0.006449 -0.014111 -0.016004 -0.025545 -0.01446 -0.026029 -0.827 0.056527 -0.0060374 0.018078 0.093583 0.0047816 0.0025897 0.015091 0.0092098 0.022302 0.11068 0.052442 0.073683 0.00047846 -0.00077578 -0.0003075 -0.00032194 0.33719 0 0 -0.029424 0 0.038807 0.041593 -0.0034138 0 0
0.48828 0.00029304 -0.00092304 -0.021312 -0.0055063 0 -0.0093167 -0.018702 -0.016094 -0.03233 -0.018868 -0.032767 -0.79966 0.064652 -0.0003265 0.022335 0.10143 0.0053917 0.0024977 0.018365 0.011399 0.020335 0.10737 0.062723 0.081335 0.000575 -0.000413 -0.00031365 -0.00040625 0.39889 0 0 -0.035963 0 0.040468 0.043296 0.0010428 0 0
0.49219 0.00077328 0.0017261 -0.029424 -0.0011773 0 -0.0085841 -0.020053 -0.016032 -0.036266 -0.020299 -0.042952 -0.78045 0.071387 0.0047072 0.025892 0.10298 0.0033947 0.0038482 0.016306 0.013665 0.01639 0.096478 0.069828 0.084395 0.00072587 -0.00043841 -0.00020136 -0.00032012 0.43951 0 0 -0.04186 0 0.045623 0.043734 0.0042062 0 0
0.49609 -0.00022281 0.002976 -0.025259 0.0038118 0 -0.0051678 -0.017503 -0.016117 -0.034702 -0.019114 -0.051851 -0.76505 0.07535 0.0059997 0.026852 0.096174 0.00021637 0.0067723 0.0080658 0.016086 0.0099967 0.079689 0.072879 0.080458 0.00061223 -0.00063172 -0.00014709 0.00010593 0.44282 0 0 -0.044301 0 0.053142 0.041723 0.0048292 0 0
0.5 -0.001447 0.0026086 -0.012507 0.0056012 0 -0.0020656 -0.012242 -0.015718 -0.027097 -0.016481 -0.052634 -0.74696 0.075809 0.0033502 0.023937 0.083252 -0.0018164 0.0087698 -0.0038663 0.017405 0.001149 0.06221 0.069656 0.070363 2.8388e-05 -0.00063169 -0.00022738 0.00069869 0.39397 0 0 -0.040075 0 0.060615 0.037055 0.0025589 0 0
0.50391 -0.0014624 0.0015945 0.00027437 0.0030007 0 -0.0012102 -0.0064246 -0.01359 -0.015703 -0.012342 -0.041216 -0.72911 0.072917 -0.00072716 0.017628 0.067263 -0.0019223 0.0080651 -0.01728 0.016507 -0.0096667 0.046485 0.05762 0.056339 -0.00076215 -0.00030647 -0.0003653 0.0009744 0.28519 0 0 -0.027988 0 0.067372 0.030652 -0.0019864 0 0
0.50781 0.00025153 0.0013751 0.0064213 -0.001256 0 -0.0016107 -0.0016233 -0.0086405 -0.0040693 -0.0055225 -0.019418 -0.72175 0.066686 -0.0032735 0.0084389 0.050239 -0.0015036 0.0036517 -0.031006 0.013544 -0.022037 0.033612 0.036056 0.039828 -0.001117 0.00012872 -0.00044001 0.00057865 0.12295 0 0 -0.010385 0 0.073278 0.023333 -0.0082968 0 0
0.51172 0.0029143 0.0027195 0.0062848 -0.0026685 0 -0.00045917 0.0021016 -0.00071961 0.0054037 0.004138 0.0058861 -0.72881 0.057241 -0.0032221 -0.0027802 0.034432 -0.0022213 -0.0052389 -0.043975 0.0093832 -0.035368 0.024252 0.0076438 0.022491 -0.00059617 0.00032007 -0.00040524 -0.00028539 -0.068806 0 0 0.0078655 0 0.078446 0.016173 -0.015656 0 0
0.51563 0.0051015 0.0051212 0.0066367 0.0013164 0 0.0040197 0.0058205 0.0090127 0.012802 0.014359 0.026957 -0.73944 0.045058 -0.0019098 -0.013664 0.02446 -0.0037926 -0.018505 -0.055326 0.0043771 -0.047799 0.018334 -0.022118 0.0072345 0.00051475 8.2397e-05 -0.00028525 -0.00093263 -0.25524 0 0 0.022398 0 0.083139 0.011725 -0.022132 0 0
0.51953 0.0059096 0.0072442 0.014383 0.0091256 0 0.010685 0.010498 0.018395 0.019853 0.021725 0.039605 -0.73667 0.032801 -0.0015799 -0.022318 0.020307 -0.0042038 -0.032005 -0.066167 -0.0017831 -0.057989 0.013264 -0.047559 -0.0053452 0.0013424 -0.00046628 -9.9423e-05 -0.00078979 -0.40552 0 0 0.031917 0 0.087115 0.010163 -0.026483 0 0
0.52344 0.0056767 0.0080209 0.029377 0.016091 0 0.01616 0.016009 0.025147 0.027779 0.024573 0.044793 -0.71495 0.021825 -0.0033325 -0.028162 0.021758 -0.0022158 -0.043829 -0.077072 -0.0089163 -0.065377 0.0083647 -0.065692 -0.015226 0.0011837 -0.0010096 0.0001435 4.0408e-05 -0.50583 0 0 0.03811 0 0.089639 0.011218 -0.028309 0 0
0.52734 0.0056834 0.0074732 0.042718 0.017775 0 0.017341 0.021148 0.027913 0.035766 0.024361 0.046611 -0.68694 0.013385 -0.0062557 -0.030903 0.028178 0.00075546 -0.052389 -0.088452 -0.015555 -0.069626 0.0032342 -0.077107 -0.022505 0.00015985 -0.0012373 0.00036283 0.00082527 -0.56021 0 0 0.043158 0 0.089965 0.01438 -0.027474 0 0
0.53125 0.0070992 0.0066353 0.043122 0.013097 0 0.013671 0.024424 0.026928 0.041292 0.023982 0.048456 -0.67066 0.0095561 -0.0083326 -0.030331 0.038329 0.0017557 -0.055625 -0.10053 -0.01982 -0.070286 -0.0019641 -0.084269 -0.027165 -0.00090279 -0.00098938 0.000382 0.00086132 -0.57979 0 0 0.047251 0 0.086565 0.01858 -0.024046 0 0
0.53516 0.010032 0.0067351 0.026899 0.0051753 0 0.0075931 0.024959 0.023887 0.041912 0.024837 0.050358 -0.67007 0.011005 -0.0082157 -0.02778 0.048294 -0.00060651 -0.054314 -0.11181 -0.021164 -0.068342 -0.005568 -0.088654 -0.029322 -0.0012523 -0.00030311 7.3555e-05 0.00013099 -0.57107 0 0 0.048351 0 0.079416 0.021858 -0.019914 0 0
0.53906 0.01341 0.0083329 0.0029033 -0.00056694 0 0.0030913 0.022887 0.020953 0.036997 0.025719 0.049336 -0.67028 0.016077 -0.0062973 -0.024452 0.055735 -0.0044668 -0.051074 -0.12054 -0.020924 -0.064958 -0.0064021 -0.089097 -0.028907 -0.00085146 0.00060146 -0.00044338 -0.00067596 -0.53411 0 0 0.044224 0 0.070604 0.023766 -0.016743 0 0
0.54297 0.015723 0.011012 -0.012964 0.00017566 0 0.0032994 0.019201 0.019431 0.028161 0.024492 0.042303 -0.65318 0.023821 -0.0041852 -0.020682 0.059659 -0.0064154 -0.047257 -0.12531 -0.020904 -0.060409 -0.0035851 -0.082692 -0.025383 -0.00025698 0.001388 -0.00080478 -0.00079448 -0.46993 0 0 0.034723 0 0.061641 0.024412 -0.015429 0 0
0.54688 0.016029 0.013704 -0.010223 0.0076743 0 0.0085304 0.015231 0.018901 0.018262 0.020526 0.029126 -0.6167 0.033121 -0.0031326 -0.016646 0.059506 -0.004921 -0.044142 -0.12476 -0.021517 -0.054833 0.003639 -0.06753 -0.018155 4.4631e-05 0.0017499 -0.00068585 -6.3782e-05 -0.38697 0 0 0.022326 0 0.054197 0.024183 -0.016708 0 0
0.55078 0.014501 0.015318 0.0070616 0.017628 0 0.015844 0.012016 0.017523 0.0098128 0.015223 0.013353 -0.57692 0.042231 -0.0029359 -0.011693 0.055723 -0.0018847 -0.042881 -0.11573 -0.021568 -0.047358 0.017183 -0.045057 -0.0052272 6.8647e-05 0.0015932 -0.00012734 0.00096378 -0.29832 0 0 0.01062 0 0.051607 0.024737 -0.021516 0 0
0.55469 0.012199 0.015266 0.022903 0.023678 0 0.020637 0.0097959 0.013417 0.0038513 0.010347 -4.5967e-05 -0.55088 0.050354 -0.0023661 -0.0053331 0.052656 -0.00071998 -0.041909 -0.10133 -0.01988 -0.03796 0.034683 -0.020077 0.011356 9.81e-05 0.0011142 0.00044226 0.0015279 -0.21223 0 0 0.0021021 0 0.052878 0.027493 -0.027662 0 0
0.55859 0.010339 0.013698 0.022354 0.021695 0 0.019599 0.0079431 0.0062505 -0.00018106 0.0062859 -0.0082116 -0.53891 0.057784 -0.00068969 0.0025502 0.052548 -0.0029922 -0.039988 -0.083651 -0.01681 -0.026938 0.054794 0.001747 0.030114 0.00017099 0.00065794 0.00056083 0.0012682 -0.12704 0 0 -0.003076 0 0.056523 0.032827 -0.033709 0 0
0.5625 0.0095464 0.011369 0.0042083 0.012963 0 0.013178 0.0055045 -0.0021329 -0.0036211 0.0022279 -0.012318 -0.52518 0.064937 0.0013196 0.011914 0.057004 -0.0070135 -0.036165 -0.064668 -0.013903 -0.014836 0.076213 0.017069 0.04958 -7.9706e-06 0.00044366 0.0001459 0.00041877 -0.03721 0 0 -0.0067189 0 0.061048 0.040858 -0.038371 0 0
0.56641 0.0095775 0.0092527 -0.017383 0.0035954 0 0.0055323 0.0020803 -0.0086118 -0.0073802 -0.0021741 -0.01615 -0.49513 0.07266 0.0020259 0.022518 0.067814 -0.0095876 -0.029264 -0.047288 -0.012159 -0.0028685 0.097 0.026252 0.067472 -0.00059234 0.00040529 -0.00043306 -0.00046483 0.054372 0 0 -0.010967 0 0.064094 0.051515 -0.03975 0 0
0.57031 0.0096107 0.0080392 -0.024042 0.00010419 0 0.0015867 -0.0016278 -0.010675 -0.011083 -0.0057848 -0.02228 -0.45035 0.081907 0.0006575 0.03305 0.083268 -0.0089022 -0.019892 -0.03551 -0.011029 0.0057578 0.11363 0.031867 0.080376 -0.0011753 0.0003141 -0.00069329 -0.00090505 0.12993 0 0 -0.016469 0 0.063143 0.063291 -0.036064 0 0
0.57422 0.0089009 0.0077999 -0.0080404 0.0043219 0 0.0032533 -0.0041406 -0.0080143 -0.013127 -0.0068948 -0.029005 -0.40533 0.091972 -0.0016948 0.042399 0.09822 -0.0057488 -0.010717 -0.0294 -0.0093148 0.0096747 0.12493 0.03557 0.088104 -0.0010537 6.6251e-05 -0.00045582 -0.00071408 0.16385 0 0 -0.021475 0 0.05949 0.074459 -0.028603 0 0
0.57813 0.0073548 0.0080252 0.021114 0.011884 0 0.0079721 -0.0042154 -0.0026837 -0.011716 -0.0050148 -0.030877 -0.37096 0.10202 -0.002961 0.049948 0.10947 -0.002318 -0.0034219 -0.028943 -0.006858 0.0081152 0.13008 0.036081 0.090521 9.1969e-06 -0.00017458 4.9191e-05 4.6408e-07 0.13869 0 0 -0.022604 0 0.054468 0.084152 -0.018154 0 0
0.58203 0.0056281 0.0080238 0.043573 0.015857 0 0.011014 -0.0017147 0.0022936 -0.0062202 -0.0014831 -0.022921 -0.34336 0.11105 -0.0020314 0.055178 0.11398 -0.00022508 0.00038974 -0.03377 -0.0049301 0.00068404 0.12859 0.030195 0.087793 0.0013809 -0.00015046 0.00044804 0.00089643 0.057787 0 0 -0.017111 0 0.049704 0.091627 -0.0057287 0 0
0.58594 0.0046563 0.0073972 0.044059 0.012658 0 0.0096978 0.0024043 0.0049291 0.0021116 0.0018258 -0.0053562 -0.30921 0.11652 0.00025428 0.056977 0.10636 0.00032382 -0.0020302 -0.043462 -0.0048119 -0.013073 0.11941 0.016132 0.079895 0.002071 0.00017737 0.00056346 0.0014942 -0.054951 0 0 -0.0052442 0 0.048666 0.095559 0.0066489 0 0
0.58984 0.0049474 0.0062464 0.023315 0.0051719 0 0.0057642 0.0068818 0.0054769 0.010711 0.0042725 0.015212 -0.26071 0.11802 0.0020967 0.055988 0.090205 -2.2746e-05 -0.008697 -0.054902 -0.006219 -0.029107 0.10675 -0.0037288 0.069653 0.0016919 0.00052888 0.00051001 0.0013982 -0.16755 0 0 0.0091893 0 0.051858 0.09679 0.016754 0 0
0.59375 0.0061763 0.0050043 -0.0025017 0.00019115 0 0.0036764 0.01092 0.005992 0.017161 0.0067966 0.029649 -0.2035 0.11658 0.0025851 0.052666 0.070188 -0.00057896 -0.017194 -0.066551 -0.0074634 -0.044895 0.093692 -0.023404 0.058579 0.00084166 0.00056182 0.00051148 0.00060446 -0.25536 0 0 0.02088 0 0.057609 0.096187 0.023976 0 0
0.59766 0.0074117 0.0040961 -0.014051 0.0023356 0 0.0062801 0.014238 0.0085357 0.020503 0.010511 0.032619 -0.15058 0.11331 0.0023688 0.047233 0.050162 -0.00086568 -0.025591 -0.077346 -0.0072339 -0.058681 0.082571 -0.037033 0.047746 0.00046073 0.00023234 0.00066564 -0.0003776 -0.30959 0 0 0.026404 0 0.064176 0.09442 0.028017 0 0
0.60156 0.0077925 0.0037193 -0.0037222 0.0097914 0 0.011784 0.016567 0.013339 0.021429 0.015075 0.02647 -0.11038 0.11006 0.0024988 0.039834 0.035256 -0.00055205 -0.031384 -0.086096 -0.0059981 -0.068493 0.076268 -0.042756 0.038384 0.00084239 -0.00013513 0.00086866 -0.00083563 -0.33529 0 0 0.026297 0 0.068832 0.092343 0.028734 0 0
0.60547 0.0070995 0.0038521 0.017913 0.015692 0 0.014928 0.017346 0.018347 0.021326 0.018527 0.019379 -0.081544 0.111 0.0029261 0.030825 0.032724 0.00033705 -0.031293 -0.090967 -0.0054342 -0.072376 0.078455 -0.043392 0.032644 0.0013757 -0.00017274 0.00091125 -0.0004454 -0.34243 0 0 0.024114 0 0.066788 0.091624 0.027096 0 0
0.60938 0.0057806 0.0043641 0.029533 0.013981 0 0.011468 0.016096 0.020607 0.02105 0.018771 0.018934 -0.057434 0.11703 0.0025306 0.021471 0.039437 0.0011274 -0.026959 -0.092389 -0.0065279 -0.072438 0.086624 -0.043337 0.030625 0.0012908 0.00013566 0.00062578 0.00038633 -0.33733 0 0 0.023259 0 0.059138 0.092864 0.02549 0 0
0.61328 0.0044893 0.0050614 0.01573 0.0047092 0 0.0021527 0.013089 0.018491 0.020372 0.015326 0.026104 -0.032574 0.12823 0.00069022 0.012522 0.052743 0.0008073 -0.019562 -0.090395 -0.0084482 -0.06954 0.099335 -0.04442 0.032644 0.00055521 0.00041036 -3.1197e-06 0.00082871 -0.31967 0 0 0.024334 0 0.047402 0.096328 0.025088 0 0
0.61719 0.0036081 0.0056643 -0.019402 -0.0057504 0 -0.00728 0.0095001 0.012995 0.018387 0.0098707 0.034366 -0.0041347 0.14415 -0.0015589 0.0047428 0.069342 -0.001005 -0.010491 -0.085185 -0.0094268 -0.064576 0.11489 -0.044413 0.038836 -9.863e-05 0.00024594 -0.0007814 0.0003774 -0.2856 0 0 0.025082 0 0.033654 0.10212 0.026942 0 0
0.62109 0.0031588 0.0058539 -0.05308 -0.0096716 0 -0.010214 0.0066846 0.0069645 0.014391 0.0051922 0.034777 0.030076 0.16339 -0.0023746 -0.00028641 0.082693 -0.003409 -0.0021177 -0.076985 -0.0086517 -0.058452 0.13047 -0.039396 0.049694 -4.0662e-05 -0.00038005 -0.0013354 -0.00064748 -0.23317 0 0 0.022664 0 0.022604 0.11032 0.032798 0 0
0.625 0.0030619 0.0054575 -0.060103 -0.0040359 0 -0.0041587 0.005188 0.0028582 0.0085206 0.0033745 0.023032 0.07127 0.18175 -0.0011995 -0.0020605 0.087134 -0.0048 0.0039022 -0.067869 -0.0071306 -0.052021 0.14326 -0.027731 0.063113 0.00049272 -0.0010797 -0.0012934 -0.001365 -0.16555 0 0 0.016054 0 0.018727 0.11955 0.04225 0 0
0.62891 0.0033571 0.0046403 -0.032931 0.007121 0 0.0072135 0.0044174 0.00095944 0.0018251 0.0044339 0.0029973 0.11649 0.19718 0.0003283 -0.0013036 0.083249 -0.0042845 0.0081462 -0.059248 -0.006643 -0.045424 0.1531 -0.012049 0.077094 0.00062857 -0.0014257 -0.00058009 -0.0011328 -0.090299 0 0 0.0066589 0 0.021708 0.12883 0.053846 0 0
0.63281 0.0041053 0.0038725 0.010726 0.015746 0 0.016518 0.0033085 -0.00038337 -0.0041538 0.0062584 -0.015954 0.1586 0.20865 -8.1359e-05 0.0013647 0.072214 -0.0024881 0.011319 -0.051911 -0.0079184 -0.038734 0.16013 0.0024243 0.09033 -0.00015314 -0.0013224 0.00040695 -0.00011433 -0.016346 0 0 -0.0028867 0 0.030612 0.13766 0.066515 0 0
0.63672 0.0050945 0.0035983 0.040344 0.015719 0 0.017773 0.0013424 -0.0027615 -0.0080342 0.005966 -0.025601 0.19286 0.21548 -0.0028863 0.0050726 0.056253 -0.00087765 0.014473 -0.046543 -0.0098846 -0.032018 0.16485 0.011606 0.10146 -0.0013733 -0.0010021 0.00099179 0.00092221 0.048499 0 0 -0.010373 0 0.043589 0.14565 0.078968 0 0
0.64063 0.0057257 0.003816 0.036229 0.0072375 0 0.01049 -0.0010439 -0.0059051 -0.0092435 0.0019665 -0.024319 0.22402 0.21771 -0.0060217 0.0076078 0.041299 -0.00035161 0.019753 -0.04359 -0.010638 -0.025912 0.16822 0.015134 0.10816 -0.0019841 -0.00069588 0.00074003 0.0013354 0.098445 0 0 -0.014873 0 0.054856 0.15286 0.088463 0 0
0.64453 0.0052848 0.0039283 0.0052841 -0.0035289 0 -0.0001708 -0.0029708 -0.0078638 -0.0083662 -0.0046182 -0.017286 0.26396 0.219 -0.006876 0.0078129 0.031036 -0.00065119 0.026733 -0.041243 -0.0091045 -0.021011 0.17122 0.015856 0.11179 -0.001423 -0.00038206 -0.00012169 0.0011233 0.13017 0 0 -0.016636 0 0.060457 0.16033 0.094791 0 0
0.64844 0.003416 0.003063 -0.024683 -0.0091664 0 -0.0072309 -0.0039596 -0.0070125 -0.006859 -0.010408 -0.01171 0.31944 0.22082 -0.0048632 0.0053958 0.025717 -0.0011392 0.034472 -0.038689 -0.005877 -0.017706 0.17356 0.017008 0.11305 -0.00016653 9.6175e-05 -0.00083472 0.00074458 0.14372 0 0 -0.016523 0 0.059515 0.16851 0.098129 0 0
0.65234 0.00040701 0.00070015 -0.027915 -0.0066339 0 -0.00696 -0.0042588 -0.0038806 -0.006097 -0.012115 -0.011126 0.38219 0.2244 -0.0018497 0.0003352 0.024816 -0.0018589 0.041819 -0.035298 -0.0026585 -0.016259 0.17483 0.019608 0.11272 0.00077282 0.00069795 -0.00076083 0.00052405 0.14279 0 0 -0.015375 0 0.051968 0.17768 0.098916 0 0
0.65625 -0.0029329 -0.0028387 -0.0019032 0.00046319 0 -0.0014333 -0.0044243 -0.00092087 -0.0063291 -0.0091586 -0.013269 0.43417 0.23117 -8.3768e-05 -0.0071117 0.026119 -0.003485 0.046365 -0.030518 -0.00098377 -0.017027 0.17379 0.02202 0.1118 0.0008229 0.0010609 1.5801e-05 0.00032321 0.13298 0 0 -0.013464 0 0.038864 0.18783 0.098104 0 0
0.66016 -0.0056923 -0.006442 0.030912 0.0047963 0 0.0033528 -0.0046971 -0.00036653 -0.0064687 -0.0043258 -0.012862 0.46527 0.24072 -1.8008e-05 -0.01503 0.024427 -0.006183 0.045961 -0.025565 -0.0012779 -0.019157 0.16965 0.021686 0.11116 0.00027467 0.00079319 0.00074019 -0.00019096 0.11847 0 0 -0.010363 0 0.025712 0.19733 0.097935 0 0
0.66406 -0.0072905 -0.0088381 0.042123 0.0013301 0 0.002382 -0.0048648 -0.0022349 -0.0051308 -0.0016393 -0.0066987 0.48584 0.25134 -0.00036722 -0.021975 0.018097 -0.008811 0.041588 -0.022084 -0.0027916 -0.021517 0.16341 0.017477 0.11056 -0.00019174 -8.7375e-05 0.00069245 -0.0010313 0.10075 0 0 -0.0056116 0 0.016019 0.20468 0.099293 0 0
0.66797 -0.0077124 -0.0094062 0.020781 -0.0083347 0 -0.0043522 -0.0046931 -0.0044113 -0.0021669 -0.0030586 0.0032936 0.51898 0.26201 -4.4456e-05 -0.027193 0.0068827 -0.0095908 0.034221 -0.021133 -0.0042422 -0.023524 0.15586 0.010853 0.10958 -0.00024909 -0.0010416 -0.00011361 -0.0017411 0.081095 0 0 0.00012643 0 0.011384 0.20887 0.10234 0 0
0.67188 -0.0074875 -0.0085904 -0.018147 -0.017043 0 -0.011997 -0.0043741 -0.0047084 0.0007559 -0.0068726 0.011416 0.57848 0.27166 0.00052754 -0.030082 -0.0087708 -0.0076589 0.025251 -0.023641 -0.0046375 -0.024661 0.14801 0.0051082 0.10771 -0.00012572 -0.0013944 -0.00092879 -0.0017919 0.064623 0 0 0.0045823 0 0.012845 0.20904 0.10695 0 0
0.67578 -0.0074317 -0.0075951 -0.046535 -0.018009 0 -0.015081 -0.0044418 -0.0029157 0.0013254 -0.0092916 0.012727 0.65406 0.27841 0.00030221 -0.029711 -0.026291 -0.0038206 0.018191 -0.030661 -0.0038051 -0.024316 0.14213 0.0032498 0.10387 -0.00017669 -0.00088401 -0.00097809 -0.0010974 0.060233 0 0 0.0051312 0 0.021126 0.2038 0.11172 0 0
0.67969 -0.0082125 -0.0075561 -0.045704 -0.010746 0 -0.01224 -0.0052264 -0.00096195 -0.0013516 -0.0078762 0.0069479 0.71999 0.2827 -0.00056645 -0.027601 -0.041529 0.00031799 0.014968 -0.038691 -0.0023771 -0.02322 0.13866 0.0059616 0.098872 -0.00043559 0.00013357 -0.00018851 -9.5647e-05 0.074585 0 0 0.0011724 0 0.031519 0.19631 0.11459 0 0
0.68359 -0.0099163 -0.0087861 -0.020334 -0.0018036 0 -0.0073409 -0.0064558 -0.0011816 -0.0057124 -0.0037303 -0.0013773 0.75918 0.285 -0.00047822 -0.024499 -0.05336 0.0038351 0.015617 -0.045329 -0.0012929 -0.021722 0.13715 0.011093 0.093591 -0.00066111 0.0010008 0.00077019 0.00066577 0.10514 0 0 -0.0045836 0 0.041954 0.18844 0.11489 0 0
0.6875 -0.011911 -0.010644 0.0066381 0.0005921 0 -0.0059907 -0.0074895 -0.0043715 -0.0089102 -0.00052481 -0.0065122 0.77864 0.28582 0.0016877 -0.021018 -0.061279 0.0069334 0.019767 -0.048492 -0.0011801 -0.020035 0.13699 0.015191 0.088891 -0.00071236 0.0012792 0.0011425 0.00098419 0.14026 0 0 -0.0077292 0 0.050859 0.18176 0.11234 0 0
0.69141 -0.013212 -0.012092 0.012944 -0.0064551 0 -0.010509 -0.0079853 -0.0092793 -0.0093157 -0.0013178 -0.0059946 0.80092 0.28585 0.0047265 -0.017886 -0.065267 0.0099493 0.02637 -0.045146 -0.0020351 -0.018245 0.13702 0.016134 0.086164 -0.00070779 0.0010079 0.00077292 0.0010477 0.16841 0 0 -0.0058627 0 0.056475 0.17834 0.10704 0 0
0.69531 -0.013182 -0.01248 -0.0055623 -0.017901 0 -0.017771 -0.0083031 -0.013689 -0.008055 -0.0060508 -0.002455 0.84067 0.28638 0.0058422 -0.015732 -0.067486 0.012257 0.032412 -0.033824 -0.0033425 -0.015834 0.13533 0.014926 0.086661 -0.00077732 0.00053218 0.00017147 0.0011051 0.1886 0 0 -0.0011584 0 0.058041 0.17918 0.1016 0 0
0.69922 -0.012046 -0.011941 -0.032038 -0.024828 0 -0.021761 -0.0091636 -0.01597 -0.0080278 -0.011805 -0.0014742 0.89073 0.28798 0.0035833 -0.01433 -0.069817 0.012521 0.036468 -0.018286 -0.0043825 -0.012398 0.13181 0.015071 0.089246 -0.00079549 0.00014815 -3.5287e-05 0.0011802 0.2115 0 0 0.00091008 0 0.056893 0.18214 0.098622 0 0
0.70313 -0.010748 -0.011154 -0.041952 -0.021681 0 -0.018562 -0.010841 -0.015913 -0.011187 -0.01533 -0.0071987 0.93127 0.29089 -0.00017179 -0.013493 -0.072616 0.010133 0.038349 -0.00097285 -0.0044337 -0.0077364 0.12674 0.019794 0.093001 -0.00051723 -8.6386e-05 0.00032277 0.0011267 0.24849 0 0 -0.0039507 0 0.053446 0.18582 0.099478 0 0
0.70703 -0.010193 -0.010736 -0.022362 -0.010577 0 -0.0095328 -0.012693 -0.014569 -0.016569 -0.015502 -0.019001 0.95121 0.29516 -0.0016518 -0.012974 -0.075926 0.0062095 0.038256 0.015439 -0.0029127 -0.0017614 0.12061 0.02926 0.096819 1.9625e-05 -0.00026947 0.00088948 0.00088582 0.29832 0 0 -0.014946 0 0.048118 0.18874 0.10521 0 0
0.71094 -0.010506 -0.010791 0.017121 0.00063433 0 -0.00021931 -0.013566 -0.013483 -0.02094 -0.013763 -0.031569 0.95935 0.30069 0.0010976 -0.012278 -0.078712 0.0029049 0.037615 0.025768 0.00029868 0.0053332 0.11464 0.040161 0.098267 0.00037844 -0.00047739 0.0011789 0.00058793 0.3443 0 0 -0.026375 0 0.040981 0.18841 0.11703 0 0
0.71484 -0.010947 -0.010927 0.050126 0.0045267 0 0.0037906 -0.012783 -0.013788 -0.021498 -0.012556 -0.038288 0.97431 0.30605 0.0059997 -0.011045 -0.080062 0.0016204 0.038618 0.029069 0.0044171 0.012134 0.1097 0.048164 0.096338 0.00014722 -0.00069679 0.00097536 0.00038128 0.36547 0 0 -0.031863 0 0.033065 0.18529 0.13112 0 0
0.71875 -0.010572 -0.010627 0.052527 -0.00063812 0 0.00064749 -0.010796 -0.015462 -0.018185 -0.013335 -0.035571 1.0052 0.31025 0.0086258 -0.0093138 -0.080415 0.0019106 0.041537 0.026842 0.0078003 0.017817 0.10555 0.051175 0.091406 -0.00053807 -0.00087912 0.00038941 0.00023129 0.35223 0 0 -0.029093 0 0.025316 0.18094 0.14462 0 0
0.72266 -0.009046 -0.0096377 0.021089 -0.010269 0 -0.0069621 -0.0088695 -0.017109 -0.013594 -0.015686 -0.025205 1.0435 0.31243 0.0062 -0.0072239 -0.080509 0.0021541 0.046082 0.020533 0.0089129 0.021816 0.10176 0.050619 0.083924 -0.0010281 -0.00098792 -0.0003468 -2.7055e-05 0.31281 0 0 -0.021188 0 0.01867 0.1768 0.15541 0 0
0.72656 -0.0069203 -0.0080937 -0.022716 -0.017151 0 -0.014017 -0.0080174 -0.016682 -0.010704 -0.017905 -0.013199 1.0732 0.31148 1.8727e-05 -0.0050818 -0.081757 0.0012366 0.051277 0.012333 0.0076789 0.023506 0.09752 0.049646 0.074679 -0.00081897 -0.00097375 -0.0010423 -0.00043504 0.26557 0 0 -0.01391 0 0.014547 0.17492 0.16096 0 0
0.73047 -0.0051581 -0.0063815 -0.047941 -0.016358 0 -0.01641 -0.008168 -0.012977 -0.010566 -0.01825 -0.0058565 1.0876 0.30617 -0.0059056 -0.0039569 -0.087168 -0.0004496 0.053518 0.0061894 0.0058726 0.022586 0.091227 0.049935 0.065427 -0.00014709 -0.000758 -0.0015432 -0.00078438 0.2249 0 0 -0.011248 0 0.015573 0.17837 0.15913 0 0
0.73438 -0.0044032 -0.0049227 -0.037882 -0.0081796 0 -0.013168 -0.0083004 -0.0068883 -0.011826 -0.015935 -0.0056509 1.0948 0.29827 -0.0083703 -0.0044283 -0.096212 -0.0015388 0.051228 0.002948 0.0057558 0.020312 0.083148 0.050009 0.057082 0.00017697 -0.00031538 -0.0017083 -0.00081486 0.19253 0 0 -0.012807 0 0.020818 0.18581 0.1535 0 0
0.73828 -0.0046202 -0.0040149 -0.0037889 0.0022386 0 -0.006704 -0.0074138 -0.0012044 -0.012155 -0.011379 -0.009687 1.1083 0.28888 -0.0072157 -0.0068294 -0.10787 -0.0010275 0.044024 0.0022745 0.0079015 0.017094 0.07377 0.046497 0.049706 -0.0004095 0.00020826 -0.0015041 -0.00053192 0.15999 0 0 -0.014572 0 0.029477 0.1961 0.14615 0 0
0.74219 -0.0053246 -0.0037635 0.023391 0.0080617 0 -0.0012464 -0.0054149 0.0012597 -0.010061 -0.0058031 -0.011896 1.1335 0.27925 -0.0045661 -0.011348 -0.12069 0.00093865 0.032079 0.0034971 0.010313 0.013277 0.063764 0.037134 0.043198 -0.0015919 0.00051453 -0.0011129 -0.0002618 0.11783 0 0 -0.012038 0 0.040384 0.20782 0.13926 0 0
0.74609 -0.0060661 -0.0040725 0.017823 0.0050627 0 -0.00029524 -0.003129 -0.00016488 -0.0056427 -0.00055522 -0.0075359 1.164 0.27181 -0.0024995 -0.018177 -0.13107 0.0033809 0.016742 0.0050058 0.010018 0.0089632 0.05468 0.022846 0.037093 -0.002419 0.00036942 -0.00083894 -0.00034055 0.06368 0 0 -0.0034389 0 0.050858 0.21815 0.13644 0 0
0.75 -0.0066855 -0.0046833 -0.019512 -0.0052654 0 -0.0043586 -0.0015032 -0.0033796 -0.00010735 0.0034398 0.0032016 1.19 0.26833 -0.0016747 -0.025756 -0.13563 0.0053135 0.0029479 0.005436 0.0059065 0.0040539 0.047924 0.0072601 0.030927 -0.0021786 -0.00015317 -0.000822 -0.00075897 0.0041088 0 0 0.0088686 0 0.057335 0.22461 0.13873 0 0
0.75391 -0.0072003 -0.005271 -0.06048 -0.016039 0 -0.010394 -0.00081934 -0.0050913 0.0050838 0.0058432 0.015205 1.2078 0.26854 -0.0017823 -0.032679 -0.13464 0.0062216 -0.0066857 0.005545 0.00010666 -0.0013539 0.043445 -0.0056791 0.025118 -0.001022 -0.00065881 -0.00086181 -0.0011575 -0.048779 0 0 0.019588 0 0.05905 0.22735 0.1444 0 0
0.75781 -0.0075746 -0.0055813 -0.071953 -0.019344 0 -0.013693 -0.0006525 -0.0033349 0.0087384 0.0066887 0.022158 1.2212 0.27203 -0.0025594 -0.037952 -0.12887 0.0059967 -0.010715 0.0064402 -0.0036017 -0.0070044 0.041107 -0.013878 0.020316 0.0002522 -0.00071492 -0.00061175 -0.0011834 -0.082991 0 0 0.023624 0 0.055833 0.22677 0.15201 0 0
0.76172 -0.0076796 -0.0055495 -0.042713 -0.012173 0 -0.011307 -0.00051252 0.001081 0.010118 0.0060796 0.021137 1.2357 0.27805 -0.00392 -0.040524 -0.11983 0.0047768 -0.0080679 0.0097484 -0.0029864 -0.012461 0.040579 -0.017492 0.017459 0.00095287 -0.0001986 6.6667e-06 -0.00082038 -0.091602 0 0 0.019409 0 0.047998 0.22367 0.15964 0 0
0.76563 -0.0074621 -0.0053343 0.0070771 0.00058691 0 -0.0045513 -0.00043212 0.0052336 0.0090993 0.0041215 0.014491 1.2531 0.28449 -0.0053229 -0.038624 -0.11193 0.0030441 0.0014335 0.019523 0.00082336 -0.015843 0.041395 -0.017732 0.019171 0.00099726 0.00060275 0.00062652 -0.00034293 -0.07505 0 0 0.010167 0 0.037602 0.22012 0.16361 0 0
0.76953 -0.0070671 -0.0052336 0.041793 0.0092293 0 0.0016393 -0.00088776 0.0061428 0.00628 0.0011223 0.0075427 1.2719 0.28929 -0.005632 -0.034085 -0.10783 0.0017695 0.012558 0.034299 0.0045746 -0.01641 0.042964 -0.015416 0.024624 0.00074531 0.0012251 0.00075408 1.61e-05 -0.039551 0 0 0.001828 0 0.028449 0.21785 0.16415 0 0
0.77344 -0.0067146 -0.0054987 0.038681 0.0066677 0 0.0024324 -0.0021872 0.0026396 0.0026689 -0.0022631 0.0040601 1.2905 0.2919 -0.0040479 -0.027914 -0.10765 0.0021459 0.023191 0.052492 0.0058751 -0.013923 0.045554 -0.010414 0.033087 0.00049862 0.0013741 0.00029443 0.00027579 0.0076501 0 0 -0.0012892 0 0.02186 0.21711 0.16213 0 0
0.77734 -0.0064248 -0.0061203 0.0054884 -0.0055925 0 -0.0029026 -0.0040247 -0.0040566 -0.0010362 -0.0052662 0.0032688 1.3081 0.29205 -0.0011849 -0.021206 -0.11088 0.0048339 0.031579 0.072047 0.0050475 -0.0084767 0.049468 -0.002089 0.043525 0.00025906 0.0010814 -0.00029055 0.0005547 0.062694 0 0 0.00013689 0 0.018729 0.21788 0.15871 0 0
0.78125 -0.005896 -0.006721 -0.026683 -0.01822 0 -0.010097 -0.0057011 -0.011097 -0.0049619 -0.0075175 0.00082334 1.3228 0.28978 0.0010377 -0.015757 -0.1155 0.0092212 0.035721 0.088709 0.00431 -0.00066908 0.055493 0.0098663 0.053837 -8.0506e-05 0.00058014 -0.00041816 0.00077313 0.12514 0 0 0.00092043 0 0.019824 0.2197 0.15623 0 0
0.78516 -0.0047139 -0.0066884 -0.029153 -0.021339 0 -0.013098 -0.0067754 -0.015504 -0.0097043 -0.0093347 -0.0071535 1.3305 0.28676 0.00081858 -0.013268 -0.11718 0.013376 0.03644 0.097172 0.0054497 0.0065084 0.063315 0.024761 0.060696 -0.00046568 7.6145e-05 7.4492e-06 0.00062433 0.19324 0 0 -0.0043332 0 0.023179 0.2212 0.15721 0 0
0.78906 -0.0027514 -0.005556 0.0009325 -0.012395 0 -0.0089432 -0.007441 -0.015706 -0.015287 -0.011379 -0.020331 1.328 0.28428 -0.0020402 -0.013488 -0.11499 0.014962 0.036015 0.097359 0.0084084 0.011018 0.071356 0.040642 0.063376 -0.00069528 -0.00035429 0.00047175 -8.304e-05 0.25887 0 0 -0.016491 0 0.02658 0.22195 0.16113 0 0
0.79297 -0.00040992 -0.0034077 0.038203 0.001939 0 -0.00029797 -0.0082113 -0.012429 -0.020463 -0.013865 -0.033724 1.3174 0.28288 -0.0058864 -0.016139 -0.10928 0.01271 0.03561 0.089683 0.011906 0.011772 0.07829 0.054498 0.0617 -0.00065929 -0.00069173 0.00038301 -0.0010776 0.30775 0 0 -0.030673 0 0.028935 0.22196 0.16713 0 0
0.79688 0.0015331 -0.00096675 0.049404 0.011287 0 0.0064913 -0.0092309 -0.0083165 -0.023228 -0.016005 -0.040839 1.3057 0.28295 -0.0083141 -0.020719 -0.10112 0.0075351 0.036276 0.075321 0.01503 0.0079887 0.082647 0.063036 0.055907 -0.00045671 -0.00087305 -0.00027597 -0.0017107 0.32565 0 0 -0.039593 0 0.029336 0.22142 0.17396 0 0
0.80078 0.0023755 0.00079653 0.020306 0.0097311 0 0.0063308 -0.00994 -0.0062083 -0.02224 -0.016286 -0.038003 1.2999 0.28457 -0.0076488 -0.026142 -0.095116 0.0023821 0.038609 0.057569 0.017961 -0.0010837 0.080847 0.063882 0.047049 -0.00024823 -0.00081056 -0.0008785 -0.0014732 0.30576 0 0 -0.038683 0 0.026949 0.22129 0.17812 0 0
0.80469 0.0019065 0.0013022 -0.031952 -5.1779e-05 0 -0.00062693 -0.0094747 -0.0070638 -0.017883 -0.01349 -0.026786 1.3019 0.28638 -0.0038512 -0.030938 -0.094979 0.00055769 0.040583 0.041891 0.021239 -0.011749 0.074027 0.056649 0.038283 -6.9646e-05 -0.00051015 -0.00077589 -0.00046731 0.25178 0 0 -0.028907 0 0.023654 0.22222 0.17833 0 0
0.80859 0.00050084 0.00074223 -0.070887 -0.0095389 0 -0.0090555 -0.0074516 -0.0091678 -0.011951 -0.007736 -0.012921 1.3084 0.28774 0.0014839 -0.034721 -0.10137 0.0034169 0.04082 0.029792 0.024577 -0.022233 0.063469 0.043098 0.03053 0.00013108 -0.00013578 1.5624e-05 0.00063572 0.17528 0 0 -0.015411 0 0.020499 0.22417 0.17489 0 0
0.8125 -0.0011274 -0.00011938 -0.068001 -0.011183 0 -0.012484 -0.0043898 -0.0094933 -0.0062634 -0.00072531 -0.0025606 1.3162 0.28818 0.0058965 -0.037272 -0.11413 0.0091057 0.038241 0.022025 0.026539 -0.031189 0.050571 0.026167 0.024259 0.00030477 8.1867e-05 0.00077981 0.0011218 0.090632 0 0 -0.0036445 0 0.018313 0.22689 0.16849 0 0
0.81641 -0.0022863 -0.00054518 -0.024479 -0.0037782 0 -0.0081333 -0.0013544 -0.0062319 -0.0014799 0.0050749 0.0016642 1.326 0.28714 0.0073341 -0.038458 -0.13201 0.013644 0.031441 0.018766 0.02535 -0.03712 0.037587 0.0085616 0.019522 0.00026996 2.58e-05 0.00077096 0.00076377 0.010247 0 0 0.0038241 0 0.018105 0.22976 0.16062 0 0
0.82031 -0.0025383 -0.00028215 0.029554 0.0072749 0 0.0010917 0.00087935 -0.00027275 0.0029235 0.0078562 0.0021786 1.3402 0.28448 0.00542 -0.038745 -0.14944 0.013881 0.020803 0.017309 0.020071 -0.040209 0.027883 -0.0080678 0.014667 -5.2709e-05 -0.00020571 -7.7362e-05 -8.5082e-05 -0.059152 0 0 0.0078258 0 0.02002 0.23116 0.15464 0 0
0.82422 -0.0017376 0.00049249 0.057751 0.014311 0 0.0088859 0.0024165 0.0057313 0.0077327 0.0075856 0.004465 1.3584 0.28076 0.0018574 -0.038849 -0.1628 0.010032 0.0089567 0.014992 0.011292 -0.042587 0.021597 -0.022879 0.0083673 -0.0004287 -0.00037757 -0.0011014 -0.00083029 -0.11902 0 0 0.010896 0 0.022753 0.23048 0.15147 0 0
0.82813 1.8405e-05 0.0015777 0.044719 0.012884 0 0.010317 0.0040882 0.0097766 0.013124 0.0060395 0.012683 1.3758 0.27615 -0.00065786 -0.03911 -0.1709 0.0054835 -0.0026933 0.010917 0.0010545 -0.045358 0.0183 -0.035113 0.00020274 -0.00045721 -0.00031479 -0.0015345 -0.0010528 -0.17776 0 0 0.015104 0 0.025512 0.22743 0.15102 0 0
0.83203 0.0024124 0.0030104 0.0065693 0.0047328 0 0.0055162 0.0066932 0.012022 0.018522 0.0056371 0.025935 1.3877 0.27078 -0.00048134 -0.039842 -0.17325 0.0037761 -0.012812 0.0045679 -0.0078648 -0.049508 0.017181 -0.043846 -0.0099538 3.7037e-06 -5.4045e-05 -0.0011723 -0.00069795 -0.2434 0 0 0.020773 0 0.02748 0.22191 0.15273 0 0
0.83594 0.0049313 0.0048991 -0.023021 -0.0035072 0 -0.00045347 0.010256 0.014 0.023005 0.0077752 0.038171 1.3938 0.26467 0.0016465 -0.041609 -0.17082 0.0053808 -0.01948 -0.0037198 -0.013114 -0.055973 0.016137 -0.048502 -0.02125 0.00060844 0.00017306 -0.00045364 -2.1668e-05 -0.31359 0 0 0.02641 0 0.027166 0.21392 0.15445 0 0
0.83984 0.00701 0.0070657 -0.019739 -0.0049461 0 -0.0014708 0.013875 0.016516 0.025677 0.011803 0.042324 1.3981 0.25836 0.0033197 -0.044323 -0.16874 0.0073595 -0.023612 -0.01146 -0.013948 -0.062874 0.013128 -0.049436 -0.030908 0.00080955 0.00011241 3.5786e-05 0.00056387 -0.3716 0 0 0.029638 0 0.024695 0.2053 0.1535 0 0
0.84375 0.0083147 0.0089642 0.012994 0.0025181 0 0.0048932 0.01625 0.018546 0.025831 0.015417 0.035813 1.4047 0.25247 0.0027161 -0.047685 -0.16903 0.0063968 -0.026183 -0.017493 -0.011697 -0.068527 0.0081541 -0.04772 -0.037465 0.00039921 -0.0003152 8.6917e-05 0.00067411 -0.395 0 0 0.028681 0 0.020704 0.19714 0.14946 0 0
0.84766 0.0089795 0.010032 0.048227 0.014279 0 0.015309 0.016486 0.018235 0.023157 0.016242 0.022945 1.4135 0.24768 0.00024364 -0.05135 -0.17258 0.0023486 -0.027733 -0.021132 -0.0088831 -0.071645 0.0015981 -0.044193 -0.039956 -0.0002787 -0.00093997 -6.6198e-05 0.0001751 -0.37195 0 0 0.023673 0 0.015801 0.19032 0.1425 0 0
0.85156 0.0095402 0.010129 0.057773 0.021996 0 0.022927 0.014594 0.014848 0.018123 0.013456 0.011822 1.4227 0.24508 -0.0020484 -0.05474 -0.17966 -0.0012767 -0.028672 -0.021782 -0.0074162 -0.070637 -0.0055758 -0.038765 -0.037381 -0.00068962 -0.0014508 -9.0675e-05 -0.0006465 -0.31108 0 0 0.01682 0 0.010889 0.18587 0.1334 0 0
0.85547 0.010513 0.0096167 0.03407 0.019768 0 0.02234 0.011389 0.0095877 0.012097 0.008262 0.007924 1.4338 0.24692 -0.002645 -0.056342 -0.18744 -0.00060516 -0.028142 -0.019587 -0.0073113 -0.064517 -0.010823 -0.030866 -0.030078 -0.00064489 -0.0016079 0.00011702 -0.0011818 -0.23502 0 0 0.010951 0 0.0078159 0.18509 0.12549 0 0
0.85938 0.011911 0.0090231 -0.0053195 0.0089266 0 0.013591 0.0079296 0.0045736 0.0067784 0.0029981 0.009706 1.4529 0.25278 -0.0020142 -0.055725 -0.19267 0.0046411 -0.025226 -0.016042 -0.007202 -0.056121 -0.01351 -0.020711 -0.021497 -0.00042126 -0.0013956 0.00041881 -0.00093837 -0.16332 0 0 0.007373 0 0.0069694 0.18686 0.12096 0 0
0.86328 0.013119 0.008671 -0.032603 -0.0026177 0 0.0022546 0.0049559 0.001208 0.0031664 -0.00030876 0.010205 1.4839 0.26237 -0.0018387 -0.052782 -0.19424 0.010466 -0.019384 -0.011462 -0.0062162 -0.046965 -0.013792 -0.01004 -0.013326 -0.00036137 -0.00099324 0.00063613 -1.386e-05 -0.1014 0 0 0.0049027 0 0.0083539 0.19058 0.12055 0 0
0.86719 0.013312 0.0086307 -0.031016 -0.0063861 0 -0.0044671 0.0027039 -0.00042078 0.0010103 -0.00085607 0.0035137 1.5224 0.27511 -0.0029896 -0.047655 -0.19157 0.012061 -0.010385 -0.0060633 -0.0052616 -0.038534 -0.012148 -0.0014012 -0.0071212 -0.00045681 -0.00059151 0.00067488 0.00088585 -0.046198 0 0 0.0011935 0 0.011726 0.19552 0.12454 0 0
0.87109 0.012107 0.0089119 -0.0059484 1.9662e-05 0 -0.0027154 0.0011374 -0.0008625 -0.00061212 0.0009277 -0.0094426 1.5555 0.2896 -0.0045502 -0.041118 -0.18492 0.0081909 0.0013886 0.00037103 -0.0062068 -0.033029 -0.010026 0.0034975 -0.0052489 -0.00041569 -0.00023014 0.00047856 0.0010256 -0.00077772 0 0 -0.0046064 0 0.016186 0.2003 0.13264 0 0
0.875 0.00993 0.0095393 0.021129 0.011181 0 0.0055882 0.00029237 -0.0004919 -0.0020602 0.0038668 -0.020971 1.5719 0.30245 -0.0049372 -0.035895 -0.17819 0.0023322 0.012058 0.0075155 -0.0096464 -0.030408 -0.0096258 0.0047905 -0.0074046 -0.00011248 0.00018203 -1.8547e-05 0.00033682 0.019801 0 0 -0.010337 0 0.019263 0.20329 0.14155 0 0
0.87891 0.0077957 0.010372 0.029701 0.018501 0 0.014458 0.00039645 0.00051366 -0.0025136 0.0065144 -0.022624 1.5728 0.31186 -0.0037666 -0.033593 -0.17349 -0.00051358 0.018808 0.01441 -0.013638 -0.029331 -0.011332 0.0038685 -0.012115 0.00016294 0.00068406 -0.00078506 -0.00047444 -2.6337e-05 0 0 -0.012124 0 0.019639 0.2042 0.14942 0 0
0.88281 0.0066718 0.010966 0.015024 0.017197 0 0.018247 0.0016912 0.0017721 -0.00071148 0.0076198 -0.012099 1.5724 0.3166 -0.0023165 -0.035201 -0.17177 0.0017242 0.019786 0.020009 -0.015016 -0.028884 -0.015103 0.0018919 -0.018454 6.723e-06 0.0011221 -0.001547 -0.00059104 -0.058743 0 0 -0.0076033 0 0.016509 0.20295 0.15541 0 0
0.88672 0.0069517 0.010825 -0.0093412 0.0097546 0 0.015464 0.0041693 0.002818 0.0036218 0.0068018 0.0047284 1.5865 0.31557 -0.002105 -0.041559 -0.17358 0.0065765 0.013253 0.02291 -0.012238 -0.028019 -0.020564 -0.0010062 -0.025379 -0.00057955 0.0012352 -0.0018595 0.00010008 -0.13352 0 0 0.0017208 0 0.0092215 0.19973 0.15901 0 0
0.89063 0.0083851 0.0099508 -0.022065 0.0032759 0 0.0093959 0.007479 0.0038163 0.009121 0.0051517 0.018127 1.6198 0.30713 -0.0032441 -0.052855 -0.17811 0.0095489 -0.0020854 0.019583 -0.0070258 -0.025766 -0.026372 -0.0051037 -0.031781 -0.0010932 0.00091318 -0.0014402 0.00088092 -0.1959 0 0 0.011156 0 -0.0023331 0.19538 0.1608 0 0
0.89453 0.010402 0.0091038 -0.0098484 0.0034826 0 0.0053676 0.011049 0.005836 0.013633 0.0049594 0.0215 1.6625 0.2949 -0.0043905 -0.064937 -0.18271 0.0081911 -0.019875 0.011421 -0.0030864 -0.023381 -0.031556 -0.010012 -0.038028 -0.0010368 0.00035734 -0.00046762 0.00093259 -0.23336 0 0 0.016109 0 -0.01462 0.19129 0.16299 0 0
0.89844 0.012481 0.0093626 0.02241 0.010537 0 0.0068058 0.014293 0.0099241 0.015813 0.0081868 0.015609 1.7003 0.2804 -0.0042223 -0.075673 -0.18699 0.0039888 -0.036815 -0.00025457 -0.0030701 -0.02192 -0.036335 -0.014656 -0.044763 -0.00048707 -6.692e-05 0.00049749 0.00018738 -0.25638 0 0 0.015349 0 -0.02588 0.18766 0.16622 0 0
0.90234 0.014294 0.01125 0.054258 0.019624 0 0.012946 0.016768 0.015719 0.016014 0.014622 0.0073409 1.7272 0.26516 -0.002711 -0.083156 -0.19108 0.00067161 -0.049865 -0.01368 -0.00655 -0.02236 -0.041177 -0.01853 -0.052633 -6.5639e-05 -0.00017542 0.00095001 -0.00059332 -0.28558 0 0 0.011732 0 -0.034554 0.18444 0.17077 0 0
0.90625 0.015667 0.0142 0.063871 0.025006 0 0.01968 0.018287 0.021212 0.015776 0.021463 0.0045931 1.7496 0.25132 -0.00089942 -0.084557 -0.19655 0.00081594 -0.054483 -0.025176 -0.01071 -0.026261 -0.047557 -0.02275 -0.062832 -0.00029709 -0.00015561 0.00083061 -0.00061407 -0.33275 0 0 0.0099934 0 -0.038397 0.18089 0.17625 0 0
0.91016 0.016531 0.016898 0.044179 0.02398 0 0.022756 0.019004 0.02423 0.016602 0.025176 0.011187 1.7791 0.2406 0.0002892 -0.08013 -0.20663 0.0038195 -0.050277 -0.029965 -0.012833 -0.033135 -0.057264 -0.029331 -0.075383 -0.0010339 -0.00036938 0.00048808 0.00011652 -0.39321 0 0 0.013381 0 -0.037813 0.17524 0.18013 0 0
0.91406 0.016938 0.0182 0.0088466 0.018153 0 0.020911 0.019394 0.024317 0.019099 0.024331 0.024867 1.8218 0.23255 0.0007448 -0.07294 -0.22157 0.0067286 -0.041372 -0.028 -0.012264 -0.040826 -0.069897 -0.039008 -0.088841 -0.0015777 -0.00093924 0.00027621 0.00079132 -0.45312 0 0 0.021502 0 -0.035481 0.16707 0.18079 0 0
0.91797 0.017038 0.017846 -0.017374 0.011916 0 0.016588 0.019983 0.023069 0.022906 0.020889 0.039023 1.8737 0.2267 0.00080762 -0.06498 -0.24078 0.0068616 -0.030473 -0.019973 -0.010394 -0.047845 -0.084793 -0.049798 -0.10203 -0.0013746 -0.0015524 0.0002285 0.00064828 -0.5003 0 0 0.030667 0 -0.033229 0.15645 0.17733 0 0
0.92188 0.016935 0.016445 -0.017427 0.0095779 0 0.013751 0.020924 0.022534 0.02695 0.018563 0.046676 1.9266 0.22231 0.00067661 -0.05839 -0.26289 0.0039515 -0.020559 -0.0073792 -0.0091908 -0.052638 -0.10089 -0.058061 -0.11358 -0.00055057 -0.0017244 0.00014744 -0.00024017 -0.52745 0 0 0.036313 0 -0.03302 0.14379 0.16912 0 0
0.92578 0.016532 0.014893 0.0048276 0.012719 0 0.014518 0.021754 0.023274 0.029631 0.019555 0.044451 1.9759 0.21746 0.00045551 -0.056889 -0.28212 0.00025709 -0.016808 0.0047586 -0.0097281 -0.05236 -0.1148 -0.061367 -0.12011 0.00024876 -0.0012838 -3.6408e-05 -0.0010505 -0.52888 0 0 0.035888 0 -0.038632 0.1313 0.15567 0 0
0.92969 0.015548 0.013812 0.028147 0.018996 0 0.017337 0.021664 0.02401 0.029198 0.022615 0.034393 2.0239 0.21053 0.00050915 -0.059121 -0.29327 -0.0012382 -0.0181 0.011503 -0.011693 -0.048732 -0.12435 -0.060393 -0.12173 0.00049489 -0.00057619 -9.338e-05 -0.0010448 -0.49979 0 0 0.030375 0 -0.048708 0.12175 0.14078 0 0
0.93359 0.013762 0.013346 0.031748 0.023264 0 0.018266 0.020112 0.022993 0.024716 0.024226 0.022523 2.075 0.20112 0.0011945 -0.063345 -0.29466 0.00084471 -0.022543 0.011915 -0.013804 -0.043189 -0.12901 -0.057863 -0.11887 0.00020317 -0.00015425 0.0002496 -0.00026493 -0.4415 0 0 0.023446 0 -0.061768 0.11591 0.12623 0 0
0.9375 0.011278 0.013215 0.01257 0.020924 0 0.014407 0.017263 0.019572 0.017159 0.021798 0.014819 2.1293 0.1892 0.00201 -0.067754 -0.28568 0.0050651 -0.028177 0.0061191 -0.01468 -0.037071 -0.12871 -0.055497 -0.11209 -0.00023198 -0.00025553 0.00090153 0.00060291 -0.36529 0 0 0.018777 0 -0.07629 0.11397 0.11339 0 0
0.94141 0.0085516 0.012813 -0.012816 0.011644 0 0.0066702 0.013792 0.014477 0.0094275 0.015921 0.013189 2.1815 0.17509 0.0014635 -0.069355 -0.2665 0.0079841 -0.031871 -0.0042266 -0.013724 -0.032282 -0.1237 -0.052087 -0.10224 -0.0005075 -0.00060423 0.0013455 0.00096422 -0.28729 0 0 0.01739 0 -0.089904 0.11534 0.10389 0 0
0.94531 0.0061259 0.011417 -0.023089 0.00042744 0 -0.00053407 0.010267 0.0089552 0.0046388 0.0096891 0.014429 2.2263 0.16125 -0.0014977 -0.064802 -0.2436 0.0066241 -0.030451 -0.011646 -0.011593 -0.030184 -0.11673 -0.044719 -0.091523 -0.00063655 -0.00073369 0.0010724 0.0008248 -0.21719 0 0 0.017049 0 -0.099868 0.11554 0.097899 0 0
0.94922 0.0043289 0.008607 -0.010505 -0.0056086 0 -0.002627 0.0067787 0.0039568 0.0037754 0.0059206 0.01313 2.265 0.14988 -0.0056794 -0.055238 -0.22365 0.00089314 -0.025378 -0.011314 -0.0097849 -0.029435 -0.11044 -0.031927 -0.081359 -0.00075351 -0.00047229 0.00010428 0.00058799 -0.15266 0 0 0.014314 0 -0.1068 0.11102 0.093497 0 0
0.95313 0.0031637 0.0047444 0.013363 -0.0028436 0 0.0014144 0.0032103 6.236e-05 0.0048213 0.0048931 0.0063221 2.3062 0.14223 -0.0077625 -0.041654 -0.20948 -0.0059662 -0.018074 -0.0011625 -0.0093969 -0.028935 -0.10588 -0.015534 -0.072155 -0.0008349 -6.9053e-05 -0.00094549 0.00048611 -0.086143 0 0 0.0076214 0 -0.11145 0.10009 0.089723 0 0
0.95703 0.0024194 0.0010026 0.02884 0.0054896 0 0.0080065 -0.00019806 -0.0023409 0.0044723 0.0044922 -0.0039919 2.3599 0.1393 -0.0050102 -0.025421 -0.20316 -0.0095593 -0.010314 0.019893 -0.010015 -0.027468 -0.10383 0.00067994 -0.064105 -0.00071235 0.00015411 -0.0013769 0.00034933 -0.016776 0 0 -0.0011708 0 -0.11485 0.081682 0.085648 0 0
0.96094 0.0018183 -0.0013331 0.025457 0.011537 0 0.011543 -0.002748 -0.0033092 0.0010582 0.0023153 -0.012611 2.4294 0.14257 0.0017988 -0.0093019 -0.20602 -0.0076487 -0.0057675 0.05152 -0.009984 -0.022914 -0.105 0.014024 -0.057043 -0.00033283 0.00020309 -0.00099179 -6.0947e-05 0.046381 0 0 -0.0082096 0 -0.11901 0.055574 0.080174 0 0
0.96484 0.0010723 -0.0018468 0.009829 0.0092312 0 0.0086221 -0.0038895 -0.0037337 -0.0040349 -0.0023242 -0.015637 2.5083 0.14864 0.0084235 0.0043349 -0.21137 -0.0018921 -0.0053935 0.083808 -0.0080979 -0.016226 -0.10774 0.024505 -0.050058 0.00010243 0.00038781 -0.00019787 -0.00062593 0.093643 0 0 -0.010865 0 -0.12477 0.02891 0.073815 0 0
0.96875 -7.6993e-05 -0.0013612 -0.0019802 -0.00053798 0 0.00059729 -0.0039033 -0.0049735 -0.0078425 -0.0080837 -0.013726 2.5835 0.15476 0.010654 0.015243 -0.21537 0.0035634 -0.0081113 0.11098 -0.005089 -0.0092204 -0.11118 0.033519 -0.042956 0.00032463 0.00088989 0.0004375 -0.00091301 0.12595 0 0 -0.0099716 0 -0.13147 0.0061956 0.067232 0 0
0.97266 -0.001705 -0.001248 0.00039982 -0.010607 0 -0.0075291 -0.0038164 -0.0076368 -0.0087603 -0.012849 -0.011276 2.6434 0.15875 0.0079912 0.023384 -0.21567 0.005489 -0.012808 0.12899 -0.0031713 -0.003545 -0.11484 0.041347 -0.035787 0.00029044 0.0014283 0.00069136 -0.00065835 0.15461 0 0 -0.0091249 0 -0.1383 -0.0093817 0.060874 0 0
0.97656 -0.0035129 -0.0022491 0.012837 -0.013561 0 -0.010927 -0.0045046 -0.010723 -0.0080342 -0.015234 -0.012443 2.6841 0.15777 0.0037765 0.028912 -0.21018 0.0040004 -0.017729 0.13331 -0.0038185 -0.0015903 -0.11838 0.046318 -0.028884 0.00022028 0.001452 0.00074106 -0.00011053 0.18904 0 0 -0.011606 0 -0.14397 -0.014208 0.055228 0 0
0.98047 -0.004878 -0.0039188 0.021189 -0.0078268 0 -0.008472 -0.0058924 -0.012333 -0.0083447 -0.015203 -0.017563 2.7117 0.14857 0.0016315 0.031895 -0.2002 0.0019188 -0.020301 0.12206 -0.0060593 -0.0062709 -0.12185 0.046497 -0.023542 0.00032956 0.00070447 0.00078877 0.00018993 0.22544 0 0 -0.017511 0 -0.14661 -0.0072198 0.050205 0 0
0.98438 -0.0052954 -0.0052128 0.013985 0.001352 0 -0.0033401 -0.0071378 -0.011508 -0.010964 -0.013667 -0.022957 2.7387 0.13397 0.0019588 0.032456 -0.19097 0.0018612 -0.021045 0.10401 -0.0072888 -0.015127 -0.1253 0.041848 -0.020193 0.00057153 -0.00043713 0.00074367 -3.9254e-05 0.24868 0 0 -0.0234 0 -0.14725 0.003911 0.044872 0 0
0.98828 -0.0049351 -0.0056058 -0.0081068 0.0065419 0 -0.00039035 -0.0076139 -0.0092882 -0.014361 -0.011673 -0.023966 2.7789 0.11583 0.0021478 0.029852 -0.18496 0.0039124 -0.020906 0.083554 -0.0059123 -0.026305 -0.12847 0.034387 -0.019019 0.0006897 -0.001247 0.00035044 -0.00055683 0.2453 0 0 -0.024706 0 -0.14683 0.015075 0.038709 0 0
0.99219 -0.0047572 -0.0056004 -0.033321 0.0040195 0 -0.0025078 -0.0075781 -0.0077304 -0.015603 -0.0097925 -0.018494 2.8402 0.096307 3.0832e-05 0.023329 -0.18412 0.0059541 -0.021011 0.064967 -0.0029644 -0.037678 -0.13096 0.02623 -0.020015 0.00050472 -0.0013001 -0.00039303 -0.00089495 0.21448 0 0 -0.01901 0 -0.14636 0.022352 0.031299 0 0
0.99609 -0.0058866 -0.0061504 -0.048241 -0.0039717 0 -0.0087 -0.0077582 -0.0078395 -0.013087 -0.0080203 -0.0083323 2.9203 0.079572 -0.0034136 0.01091 -0.19024 0.0060044 -0.023595 0.054619 -0.00084013 -0.045055 -0.13138 0.017912 -0.022958 9.7122e-05 -0.00083092 -0.0010513 -0.00085317 0.16773 0 0 -0.0078545 0 -0.14757 0.019813 0.022243 0 0
1 -0.0086243 -0.0076493 -0.047284 -0.011853 0 -0.015196 -0.008361 -0.0086558 -0.0079528 -0.0061223 0.0022566 3.0064 0.068851 -0.0051436 -0.0058422 -0.19871 0.0040656 -0.028838 0.053008 -0.00055367 -0.046239 -0.12855 0.0090157 -0.026082 -0.00030034 -0.00043939 -0.0010816 -0.00063284 0.12038 0 0 0.0040657 0 -0.15009 0.0087904 0.012828 0 0
1.0039 -0.011933 -0.0095361 -0.035199 -0.015324 0 -0.018423 -0.0087413 -0.008519 -0.0030142 -0.0041708 0.0091844 3.0813 0.063898 -0.0035874 -0.024062 -0.20531 0.0017946 -0.034959 0.056805 -0.00074738 -0.042481 -0.12249 0.00035327 -0.028254 -0.00053238 -0.00046354 -0.0003726 -0.00051194 0.084971 0 0 0.011655 0 -0.15192 -0.0059673 0.004364 0 0
1.0078 -0.013965 -0.010851 -0.021897 -0.014032 0 -0.017438 -0.0082167 -0.0070707 -0.00048921 -0.002806 0.010504 3.1337 0.064211 -0.00051049 -0.041424 -0.20745 0.00070635 -0.04035 0.063507 0.00029378 -0.035076 -0.11332 -0.0050636 -0.028746 -0.00059323 -0.00067302 0.00058738 -0.00049653 0.07033 0 0 0.012301 0 -0.15117 -0.020868 -0.002169 0 0
1.0117 -0.01335 -0.011086 -0.014579 -0.010759 0 -0.014048 -0.0070847 -0.0057114 -0.00067046 -0.0028767 0.0068045 3.1666 0.068729 0.00094263 -0.055073 -0.2026 0.00095245 -0.042932 0.070008 0.0020223 -0.025984 -0.10144 -0.0038858 -0.026866 -0.00050602 -0.00058163 0.001128 -0.00036606 0.08144 0 0 0.0070998 0 -0.14546 -0.031614 -0.0056922 0 0
1.0156 -0.010249 -0.010446 -0.013214 -0.008596 0 -0.010868 -0.0065187 -0.0060001 -0.0023922 -0.0046356 0.00033778 3.1954 0.074418 -0.00023545 -0.059384 -0.18903 0.0017288 -0.039081 0.071282 0.0017936 -0.019659 -0.088464 0.0044302 -0.021689 -0.00023532 -2.2644e-05 0.0009949 -1.5999e-05 0.11561 0 0 -0.00025984 0 -0.13041 -0.031345 -0.0044359 0 0
1.0195 -0.0063097 -0.0093907 -0.012117 -0.0086621 0 -0.0091326 -0.0072644 -0.0078391 -0.0043401 -0.0072327 -0.0062971 3.2364 0.078089 -0.0018922 -0.056486 -0.17298 0.0024218 -0.031347 0.068097 -0.0019491 -0.017379 -0.076867 0.016428 -0.014726 0.00021117 0.00062533 0.00052565 0.00036042 0.15864 0 0 -0.0060952 0 -0.10989 -0.023723 -0.00028844 0 0
1.0234 -0.0035244 -0.0080796 -0.005679 -0.0097862 0 -0.0080588 -0.008581 -0.0094997 -0.0058352 -0.0091778 -0.011221 3.2931 0.078774 -0.0013444 -0.04811 -0.15754 0.0029846 -0.021908 0.061714 -0.0070698 -0.018888 -0.067742 0.026886 -0.0066233 0.00063618 0.00078543 0.0002415 0.0004847 0.18913 0 0 -0.0089499 0 -0.086849 -0.011708 0.0058255 0 0
1.0273 -0.0028808 -0.0063622 0.0064271 -0.0098271 0 -0.0060426 -0.0087987 -0.0094121 -0.0067516 -0.0095603 -0.013726 3.3532 0.075885 0.0013995 -0.036448 -0.14543 0.0032867 -0.013174 0.053668 -0.0091658 -0.023483 -0.061966 0.032564 0.0019595 0.00072465 0.00023483 0.00030461 0.00032419 0.19186 0 0 -0.0098903 0 -0.064592 0.0013926 0.012917 0 0
1.0313 -0.0038411 -0.0042441 0.018582 -0.0073942 0 -0.002433 -0.0071025 -0.007685 -0.0072118 -0.0089109 -0.014124 3.4001 0.068938 0.0035586 -0.025565 -0.14021 0.0026151 -0.009608 0.046737 -0.006061 -0.029372 -0.060869 0.034049 0.010075 0.00034305 -0.00068063 0.00040611 0.00011956 0.16969 0 0 -0.010879 0 -0.049369 0.0097908 0.01948 0 0
1.0352 -0.0049585 -0.0022019 0.023514 -0.0028675 0 0.0017072 -0.0046147 -0.0057737 -0.0075368 -0.0087344 -0.013294 3.4297 0.059619 0.0027552 -0.020402 -0.14084 0.0003076 -0.014028 0.043313 -0.00057152 -0.033543 -0.063832 0.034229 0.016764 -0.00025094 -0.0013362 0.00016715 8.0258e-05 0.142 0 0 -0.012815 0 -0.045993 0.0092063 0.02402 0 0
1.0391 -0.005026 -0.00092582 0.018112 0.0017863 0 0.0043867 -0.0034137 -0.004903 -0.0081797 -0.0099959 -0.01231 3.4558 0.04967 -0.0001826 -0.021047 -0.14329 -0.0030774 -0.024018 0.042534 0.0018626 -0.035644 -0.069121 0.035167 0.021846 -0.00057546 -0.0013042 -0.00041226 0.0001488 0.12965 0 0 -0.01498 0 -0.05195 0.0018681 0.026521 0 0
1.043 -0.0038074 -0.00072321 0.0060524 0.004256 0 0.0042055 -0.0043535 -0.0051096 -0.0092583 -0.011991 -0.012206 3.4971 0.040012 -0.0020003 -0.026868 -0.14508 -0.0056129 -0.0374 0.043347 -0.0014019 -0.036125 -0.075778 0.036395 0.025091 -0.00035501 -0.000597 -0.00094076 0.00014523 0.13908 0 0 -0.01617 0 -0.064801 -0.010083 0.027037 0 0
1.0469 -0.0018791 -0.0011725 -0.0049445 0.0034568 0 0.0013526 -0.0059997 -0.0057189 -0.010052 -0.012792 -0.013606 3.5578 0.031502 -0.00052185 -0.036517 -0.14373 -0.0054716 -0.051361 0.044295 -0.0074131 -0.035904 -0.08278 0.035842 0.026304 0.00021575 0.00043717 -0.001042 9.8052e-05 0.15841 0 0 -0.016065 0 -0.081115 -0.023752 0.025782 0 0
1.0508 7.9971e-05 -0.0013401 -0.0090641 0.00039977 0 -0.0025315 -0.005941 -0.0062233 -0.0092852 -0.010918 -0.0161 3.6211 0.025971 0.0030199 -0.045978 -0.13568 -0.002716 -0.059379 0.041717 -0.010574 -0.038167 -0.088206 0.031965 0.024467 0.00065439 0.0013605 -0.00071418 0.00029399 0.16671 0 0 -0.015284 0 -0.09228 -0.032576 0.023142 0 0
1.0547 0.0018144 -0.00035046 -0.0066709 -0.0023184 0 -0.0052821 -0.0031851 -0.0062678 -0.0062999 -0.0066119 -0.017824 3.6646 0.023568 0.0053519 -0.051635 -0.12415 0.00048699 -0.060474 0.03495 -0.0083314 -0.044078 -0.091335 0.024859 0.020302 0.0006311 0.0018209 -0.00026928 0.00091456 0.14621 0 0 -0.014134 0 -0.094349 -0.034842 0.020378 0 0
1.0586 0.0034129 0.0021127 -0.0034136 -0.0021347 0 -0.0051977 0.00089249 -0.0049975 -0.001967 -0.0014617 -0.016065 3.6838 0.024642 0.004613 -0.052819 -0.1114 0.0016249 -0.055909 0.024461 -0.0035923 -0.053184 -0.091933 0.015649 0.01407 0.00022078 0.0016447 2.9148e-05 0.0016824 0.088486 0 0 -0.011624 0 -0.087641 -0.031388 0.01802 0 0
1.0625 0.0048714 0.0056164 -0.0049581 0.001868 0 -0.0016602 0.0040706 -0.0011925 0.0019049 0.0031981 -0.0090022 3.7002 0.029445 0.0020842 -0.049439 -0.099424 -7.2819e-05 -0.047477 0.01101 -0.0013702 -0.064571 -0.089899 0.0053356 0.0060941 -0.00024754 0.00092977 0.00019357 0.0020072 -0.0050691 0 0 -0.0060995 0 -0.073531 -0.023553 0.016541 0 0
1.0664 0.0058879 0.0091095 -0.011752 0.0084414 0 0.0046221 0.0056237 0.0053369 0.0044117 0.0074035 0.0025875 3.7428 0.038556 0.00049467 -0.042067 -0.090847 -0.0031996 -0.038686 -0.0039151 -0.0034282 -0.076099 -0.085079 -0.0055686 -0.0031452 -0.00052119 9.7842e-05 0.00037453 0.0015592 -0.12375 0 0 0.0030063 0 -0.055568 -0.014022 0.01666 0 0
1.0703 0.0061744 0.011343 -0.01813 0.014955 0 0.011712 0.0069402 0.012592 0.0067694 0.012022 0.015256 3.8189 0.051017 0.0010265 -0.033631 -0.086516 -0.0056451 -0.03519 -0.017247 -0.0067211 -0.083354 -0.078324 -0.016554 -0.012092 -0.00057115 -0.00025505 0.00058072 0.00065102 -0.24753 0 0 0.014137 0 -0.042558 -0.007409 0.019139 0 0
1.0742 0.0059511 0.011513 -0.016512 0.01881 0 0.017018 0.0097747 0.017299 0.011311 0.017168 0.024907 3.9042 0.064188 0.0023527 -0.025941 -0.083799 -0.0063565 -0.037078 -0.027918 -0.0071129 -0.085393 -0.071038 -0.026773 -0.019482 -0.0004712 0.0002561 0.00063425 -3.4722e-05 -0.35088 0 0 0.024445 0 -0.037748 -0.0042988 0.02369 0 0
1.0781 0.0060102 0.0098532 -0.0034066 0.018648 0 0.01839 0.01409 0.01759 0.018892 0.021351 0.029409 3.9628 0.076416 0.0024949 -0.019217 -0.081049 -0.0057336 -0.043164 -0.035666 -0.0040448 -0.082264 -0.06384 -0.035418 -0.024502 -0.00024621 0.0014432 0.00041857 -0.000111 -0.41279 0 0 0.031632 0 -0.041621 -0.0040978 0.03026 0 0
1.082 0.0071234 0.0076801 0.017412 0.014917 0 0.015349 0.017864 0.014864 0.02725 0.022442 0.029611 3.981 0.086029 0.0011004 -0.013268 -0.076626 -0.0046711 -0.051457 -0.040548 -0.00098935 -0.074613 -0.057257 -0.042324 -0.026432 9.8181e-05 0.0025665 8.4789e-05 0.0001799 -0.42747 0 0 0.034943 0 -0.05347 -0.005662 0.038712 0 0
1.0859 0.0092606 0.0066173 0.036989 0.0097124 0 0.0096234 0.019049 0.012691 0.032248 0.019676 0.028006 3.9817 0.089731 -0.00046398 -0.0062489 -0.068289 -0.0036374 -0.056089 -0.043078 -0.0014223 -0.064932 -0.051714 -0.047915 -0.023663 0.00045054 0.0028171 -8.6242e-05 0.00032286 -0.40665 0 0 0.034614 0 -0.068895 -0.0057219 0.048958 0 0
1.0898 0.011386 0.0074166 0.047039 0.0058455 0 0.0044241 0.017536 0.013564 0.031146 0.014708 0.02646 4.0052 0.088437 -0.0010494 0.0035771 -0.057934 -0.0027597 -0.052934 -0.045303 -0.004996 -0.057745 -0.046152 -0.052437 -0.017449 0.00061373 0.001911 -3.4874e-05 0.00014587 -0.37065 0 0 0.030938 0 -0.079001 -0.0021748 0.059822 0 0
1.0938 0.012137 0.0093139 0.045232 0.005298 0 0.0026766 0.015062 0.016656 0.024926 0.010549 0.025175 4.0738 0.083906 -0.0012001 0.016137 -0.04767 -0.0023954 -0.042253 -0.047941 -0.0081217 -0.054422 -0.039522 -0.05529 -0.0088527 0.00050829 0.00030189 -4.3761e-05 -2.4416e-05 -0.33539 0 0 0.024392 0 -0.080517 0.0044703 0.070703 0 0
1.0977 0.010889 0.010576 0.035991 0.0078028 0 0.0052305 0.01333 0.018723 0.017446 0.0091664 0.023494 4.173 0.077697 -0.0023956 0.030903 -0.039115 -0.0030589 -0.025132 -0.051339 -0.0080514 -0.055467 -0.03089 -0.055194 0.0013064 0.00030857 -0.001157 -0.00041202 0.00017428 -0.3052 0 0 0.016604 0 -0.071762 0.013336 0.081158 0 0
1.1016 0.0082872 0.0098779 0.026262 0.010751 0 0.010227 0.012471 0.017089 0.012221 0.0098596 0.021159 4.2667 0.072022 -0.005028 0.04658 -0.034282 -0.0045952 -0.004101 -0.055656 -0.0057542 -0.060778 -0.01892 -0.05102 0.012021 0.00029065 -0.0018021 -0.0010081 0.00064717 -0.27449 0 0 0.010415 0 -0.051735 0.022674 0.090664 0 0
1.1055 0.0057867 0.0073485 0.019765 0.010978 0 0.014134 0.011381 0.011716 0.0098092 0.0099189 0.018351 4.3295 0.070081 -0.0075609 0.059216 -0.034071 -0.0057907 0.013425 -0.060292 -0.004542 -0.067144 -0.0019905 -0.042478 0.021742 0.00052183 -0.0015281 -0.0012514 0.00094104 -0.2338 0 0 0.0080179 0 -0.024516 0.02897 0.098511 0 0
1.1094 0.0045701 0.0043966 0.014624 0.0073611 0 0.013917 0.0092474 0.0047266 0.0080202 0.0070759 0.014622 4.3647 0.071231 -0.0079055 0.067139 -0.035101 -0.0053635 0.023895 -0.064413 -0.0063128 -0.070928 0.018371 -0.030186 0.030128 0.0007576 -0.00071924 -0.00065808 0.0008195 -0.17496 0 0 0.0086264 0 0.0020201 0.032165 0.1049 0 0
1.1133 0.0047377 0.0025193 0.0064963 0.0020058 0 0.0090084 0.0063649 -0.0015118 0.0043552 0.0016232 0.008411 4.3935 0.074473 -0.0055292 0.06982 -0.035197 -0.0035556 0.026642 -0.067626 -0.0097156 -0.070642 0.041416 -0.01533 0.037183 0.00070348 8.7669e-05 0.00056236 0.00058624 -0.094862 0 0 0.0083452 0 0.024633 0.033178 0.10979 0 0
1.1172 0.0053554 0.0021883 -0.0057467 -0.0013453 0 0.001736 0.0034338 -0.0056085 -0.0017978 -0.0036871 -0.0016202 4.4319 0.078511 -0.0020631 0.067211 -0.032227 -0.0024101 0.021974 -0.069618 -0.01198 -0.065293 0.066275 0.00059317 0.043045 0.00036094 0.00050084 0.0015233 0.00070788 0.00090401 0 0 0.0031688 0 0.040777 0.033388 0.1132 0 0
1.1211 0.0052017 0.0027051 -0.017476 -0.00060061 0 -0.004222 0.00049303 -0.0070953 -0.0089936 -0.0059568 -0.014441 4.4798 0.080598 0.00012431 0.059773 -0.022569 -0.0039087 0.012356 -0.069901 -0.011907 -0.054099 0.091623 0.015888 0.048067 4.5011e-05 0.00038893 0.0013844 0.0011609 0.096679 0 0 -0.0072403 0 0.047706 0.036415 0.11501 0 0
1.125 0.0035623 0.0029368 -0.022 0.0025975 0 -0.0064078 -0.0029878 -0.0062059 -0.015141 -0.0046874 -0.026052 4.5311 0.079311 -0.00015382 0.051117 -0.0070288 -0.0075823 0.0049749 -0.068952 -0.010544 -0.040772 0.11594 0.028862 0.05305 3.0693e-05 -0.00012296 0.00013699 0.0013344 0.17196 0 0 -0.018575 0 0.049367 0.045204 0.11605 0 0
1.1289 0.00055469 0.0021169 -0.01741 0.0040878 0 -0.0052889 -0.0069249 -0.0042267 -0.018795 -0.0022842 -0.031611 4.5888 0.075876 -0.002248 0.043039 0.011635 -0.010255 0.0026823 -0.067354 -0.0092026 -0.028166 0.13878 0.038198 0.058161 0.00023676 -0.00069958 -0.0013185 0.00070761 0.21253 0 0 -0.02491 0 0.049318 0.059275 0.11714 0 0
1.1328 -0.0030539 8.6262e-05 -0.0096401 0.00082615 0 -0.003665 -0.0099705 -0.0035029 -0.019397 -0.0019811 -0.028805 4.6638 0.071696 -0.0045153 0.036309 0.031393 -0.0087293 0.0065546 -0.065519 -0.0076257 -0.018041 0.1598 0.043239 0.063312 0.0003334 -0.00092078 -0.0019135 -0.00043498 0.21915 0 0 -0.023197 0 0.049447 0.077791 0.11888 0 0
1.1367 -0.0062668 -0.002923 -0.0077149 -0.0062833 0 -0.0041367 -0.01053 -0.0059452 -0.016982 -0.0049633 -0.019595 4.7585 0.068844 -0.0055488 0.031358 0.049803 -0.0030954 0.016812 -0.063935 -0.0046404 -0.012112 0.1786 0.043946 0.068232 0.00015911 -0.00052937 -0.0013045 -0.0011416 0.20525 0 0 -0.015346 0 0.051405 0.0992 0.12198 0 0
1.1406 -0.0082953 -0.0064802 -0.014849 -0.01298 0 -0.006774 -0.008543 -0.01086 -0.012215 -0.0092929 -0.0088417 4.8542 0.071925 -0.0048158 0.027467 0.062963 0.0027078 0.030137 -0.063659 -0.00032629 -0.012272 0.19365 0.040772 0.071654 -6.0105e-05 0.00032242 -0.00011482 -0.00075064 0.1855 0 0 -0.00639 0 0.055382 0.1192 0.12752 0 0
1.1445 -0.0089261 -0.0099436 -0.02404 -0.015194 0 -0.0091701 -0.0059811 -0.014656 -0.0066677 -0.011694 -0.0010396 4.9217 0.080056 -0.0026831 0.023083 0.071971 0.0040773 0.040731 -0.064798 0.0032048 -0.015643 0.20513 0.034753 0.073088 1.4987e-05 0.0010812 0.00064616 0.00034742 0.1665 0 0 -0.00072917 0 0.058721 0.13538 0.13434 0 0
1.1484 -0.008696 -0.012523 -0.023495 -0.012412 0 -0.0089859 -0.0052539 -0.013671 -0.0024706 -0.010617 0.0021679 4.9475 0.091736 -0.00020948 0.017902 0.077711 -5.7546e-05 0.046642 -0.067335 0.0035833 -0.021015 0.21271 0.027693 0.072271 0.00037047 0.0011636 0.00041486 0.001037 0.14871 0 0 0.00028492 0 0.060176 0.14739 0.14142 0 0
1.1523 -0.0086642 -0.013666 -0.0078896 -0.007992 0 -0.006625 -0.0070375 -0.0079019 -0.0011049 -0.0077309 0.0020742 4.9497 0.10497 0.001285 0.0119 0.08119 -0.0060001 0.046736 -0.071107 0.00054309 -0.027229 0.21626 0.021836 0.069122 0.0005559 0.00044951 -0.00056262 0.00061535 0.13516 0 0 -0.0019447 0 0.058873 0.15541 0.14762 0 0
1.1563 -0.0097544 -0.013532 0.01491 -0.0063093 0 -0.0052896 -0.0097852 -0.0016943 -0.0023499 -0.0063918 0.0011051 4.966 0.11549 0.0010262 0.0057837 0.083776 -0.0083656 0.04073 -0.075646 -0.0037996 -0.032877 0.21546 0.018836 0.063633 0.00014674 -0.00054552 -0.0015472 -0.00046693 0.13493 0 0 -0.0050912 0 0.05417 0.1604 0.15057 0 0
1.1602 -0.012071 -0.013026 0.02874 -0.0093007 0 -0.0080595 -0.011432 -0.00014878 -0.0046083 -0.0085301 0.00083872 5.0225 0.11886 -0.00046343 0.0015005 0.086422 -0.0047759 0.033688 -0.079427 -0.0069572 -0.037054 0.21266 0.018757 0.057404 -0.00073495 -0.0010373 -0.0019181 -0.0010828 0.15585 0 0 -0.0074055 0 0.048559 0.16536 0.14834 0 0
1.1641 -0.014806 -0.013232 0.022181 -0.015214 0 -0.014677 -0.011485 -0.0045044 -0.0064902 -0.01293 0.0011339 5.1123 0.11613 -0.0015918 -0.00029407 0.08866 0.0020759 0.02958 -0.08151 -0.0080448 -0.039835 0.21044 0.020274 0.051926 -0.0014504 -0.0006157 -0.0015543 -0.00062629 0.19543 0 0 -0.0082449 0 0.044438 0.17134 0.14179 0 0
1.168 -0.01695 -0.014686 -0.0016205 -0.020283 0 -0.021315 -0.011372 -0.01119 -0.0080996 -0.016552 0.00055643 5.2025 0.10905 -0.0011227 0.00055822 0.089951 0.0068049 0.030303 -0.081338 -0.0077512 -0.041089 0.21035 0.022175 0.048115 -0.0014442 0.00039668 -0.00078867 0.00036285 0.24225 0 0 -0.0081154 0 0.043048 0.17832 0.13178 0 0
1.1719 -0.01822 -0.017123 -0.027245 -0.021744 0 -0.023889 -0.012854 -0.01557 -0.010672 -0.017529 -0.0024029 5.2622 0.10031 0.00042653 0.0039104 0.089677 0.0059332 0.037175 -0.078503 -0.0068826 -0.040677 0.21384 0.024831 0.046803 -0.00078464 0.0012094 -0.00010781 0.00081539 0.28814 0 0 -0.0085047 0 0.045351 0.18587 0.11964 0 0
1.1758 -0.019314 -0.019841 -0.039544 -0.019835 0 -0.021905 -0.016348 -0.016475 -0.014986 -0.016877 -0.0080405 5.2856 0.098228 0.0010536 0.0085942 0.086984 0.0006651 0.050335 -0.072569 -0.0055009 -0.037278 0.22309 0.030022 0.049465 -6.132e-05 0.0012352 0.00014157 0.00029638 0.33723 0 0 -0.011124 0 0.051927 0.19162 0.10921 0 0
1.1797 -0.021164 -0.022252 -0.035552 -0.017506 0 -0.019118 -0.020835 -0.016862 -0.020339 -0.017286 -0.014926 5.2919 0.10641 -0.00069951 0.012242 0.083712 -0.0043336 0.063635 -0.065837 -0.0034251 -0.031106 0.23491 0.039103 0.054254 0.00023662 0.00057392 -8.6048e-05 -0.00055667 0.4004 0 0 -0.016548 0 0.059364 0.19441 0.10332 0 0
1.1836 -0.023896 -0.024104 -0.025683 -0.018183 0 -0.02016 -0.025095 -0.020162 -0.025244 -0.020381 -0.020831 5.3067 0.12489 -0.003932 0.014116 0.081128 -0.0047717 0.074159 -0.059535 -0.00086505 -0.02229 0.2473 0.051297 0.060028 0.00016491 -0.00011519 -0.000525 -0.00076811 0.48093 0 0 -0.023376 0 0.066198 0.19435 0.10272 0 0
1.1875 -0.026591 -0.025377 -0.023765 -0.023157 0 -0.026213 -0.028658 -0.02651 -0.029045 -0.025236 -0.024761 5.3418 0.15255 -0.0058969 0.013835 0.080298 0.00013505 0.079705 -0.054703 0.0020261 -0.011174 0.25844 0.063948 0.065685 0.00011978 -0.00022208 -0.00075398 -8.6552e-05 0.56792 0 0 -0.029164 0 0.071419 0.19191 0.10758 0 0
1.1914 -0.028181 -0.026174 -0.034837 -0.030384 0 -0.033779 -0.03151 -0.032837 -0.032538 -0.029498 -0.028402 5.3909 0.18623 -0.0046318 0.011314 0.08267 0.0074995 0.077747 -0.052759 0.0059798 0.0015063 0.26583 0.07456 0.069561 0.00027203 0.00028435 -0.00048923 0.00078734 0.64605 0 0 -0.032667 0 0.074196 0.18834 0.11753 0 0
1.1953 -0.028579 -0.026787 -0.050958 -0.035691 0 -0.037688 -0.033324 -0.036331 -0.036814 -0.031722 -0.035037 5.4382 0.21617 -0.0010675 0.0081715 0.08809 0.013196 0.069571 -0.054083 0.012151 0.013196 0.26853 0.082547 0.070014 0.00033893 0.00086958 0.00015734 0.0010015 0.70973 0 0 -0.035112 0 0.075928 0.1866 0.1288 0 0
1.1992 -0.028792 -0.027673 -0.057994 -0.035866 0 -0.035577 -0.033508 -0.037162 -0.041539 -0.03247 -0.04609 5.4704 0.23705 0.0017321 0.0059379 0.094266 0.014731 0.059851 -0.057015 0.020335 0.02219 0.26921 0.088919 0.067724 -2.4426e-05 0.000941 0.00070533 0.00044611 0.76407 0 0 -0.038772 0 0.078666 0.18757 0.13794 0 0
1.2031 -0.029764 -0.02907 -0.047436 -0.031462 0 -0.029798 -0.032164 -0.037597 -0.044701 -0.033285 -0.058214 5.484 0.24686 0.0015838 0.0052256 0.099809 0.012583 0.051086 -0.060569 0.028062 0.02758 0.26966 0.094442 0.063211 -0.00069322 0.00036015 0.00067987 -0.00023006 0.81062 0 0 -0.044011 0 0.083306 0.19128 0.14339 0 0
1.207 -0.031072 -0.030489 -0.023702 -0.026785 0 -0.025211 -0.030571 -0.038969 -0.04428 -0.034916 -0.064424 5.4855 0.24472 -0.00066938 0.0064268 0.10336 0.009457 0.045612 -0.063728 0.032385 0.028723 0.27179 0.098424 0.057192 -0.0010802 -0.00049529 4.4929e-05 -0.0004125 0.83594 0 0 -0.048075 0 0.090453 0.19739 0.14402 0 0
1.2109 -0.030938 -0.030704 -0.0013131 -0.026406 0 -0.024939 -0.030201 -0.040169 -0.040278 -0.036701 -0.0595 5.4866 0.23136 -0.002191 0.0095555 0.10288 0.0082356 0.046706 -0.064994 0.03295 0.024667 0.27857 0.099507 0.051081 -0.00074397 -0.0011242 -0.00072586 -0.00017334 0.82002 0 0 -0.047511 0 0.099854 0.20431 0.13881 0 0
1.2148 -0.027801 -0.028606 0.0058607 -0.030637 0 -0.027734 -0.03104 -0.039152 -0.035016 -0.037416 -0.04538 5.4971 0.21646 -0.0012706 0.012779 0.09993 0.0099902 0.051855 -0.06507 0.032819 0.018099 0.28801 0.097405 0.046098 6.9648e-05 -0.0013335 -0.0010583 -7.3649e-05 0.75811 0 0 -0.042101 0 0.10821 0.20957 0.13157 0 0
1.2188 -0.022089 -0.024361 -0.0048628 -0.034185 0 -0.029034 -0.031163 -0.035287 -0.031308 -0.036333 -0.031092 5.5174 0.20451 0.00086333 0.015131 0.096077 0.013271 0.058496 -0.06523 0.035474 0.010565 0.29707 0.093369 0.042243 0.00060547 -0.0012999 -0.00079862 -0.00042707 0.67165 0 0 -0.035952 0 0.1136 0.21257 0.12463 0 0
1.2227 -0.016445 -0.019829 -0.022873 -0.030187 0 -0.024812 -0.028381 -0.029752 -0.030146 -0.033392 -0.026026 5.5366 0.1981 0.0015293 0.015988 0.092489 0.015193 0.064584 -0.066637 0.040855 0.0031019 0.30294 0.088619 0.03931 0.00036011 -0.0012555 -0.00033024 -0.00092196 0.59291 0 0 -0.033823 0 0.11469 0.21309 0.11953 0 0
1.2266 -0.014025 -0.017646 -0.032743 -0.017075 0 -0.015334 -0.022553 -0.023987 -0.029947 -0.028831 -0.031664 5.5399 0.19939 -0.00027347 0.014736 0.090536 0.013681 0.067481 -0.071006 0.044947 -0.0032258 0.30144 0.082481 0.036762 -0.00038352 -0.0011781 -0.0001624 -0.0010139 0.53732 0 0 -0.035859 0 0.1101 0.21125 0.11792 0 0
1.2305 -0.01627 -0.019524 -0.027171 -0.0021981 0 -0.0060566 -0.016246 -0.018629 -0.027914 -0.023248 -0.039193 5.5208 0.20603 -0.0025998 0.011518 0.090731 0.0092339 0.064556 -0.080066 0.043802 -0.0078065 0.28763 0.072601 0.033339 -0.00084576 -0.00083751 -0.00041384 -0.0005738 0.49275 0 0 -0.036236 0 0.10029 0.20833 0.12005 0 0
1.2344 -0.022036 -0.025079 -0.013894 0.0022004 0 -0.0046725 -0.012957 -0.014256 -0.022323 -0.018126 -0.035965 5.4882 0.21165 -0.0026528 0.0078389 0.091296 0.0046486 0.057988 -0.091508 0.037778 -0.011419 0.26607 0.057501 0.028974 -0.00057077 -0.00014989 -0.00072508 -1.389e-05 0.43854 0 0 -0.027938 0 0.089228 0.20562 0.12307 0 0
1.2383 -0.028755 -0.032107 -0.0099139 -0.011339 0 -0.015796 -0.014527 -0.012399 -0.01402 -0.015679 -0.016076 5.4606 0.21329 1.5137e-05 0.0044921 0.091263 0.0027208 0.049294 -0.10337 0.031153 -0.014262 0.24026 0.03911 0.02419 0.00010021 0.00056737 -0.0006749 0.00022173 0.37454 0 0 -0.0098053 0 0.078843 0.20332 0.12547 0 0
1.2422 -0.03444 -0.038041 -0.026606 -0.037919 0 -0.036715 -0.020044 -0.014612 -0.0062507 -0.017397 0.013615 5.4509 0.20857 0.002768 0.002241 0.089856 0.0038685 0.040206 -0.11341 0.027374 -0.016422 0.21436 0.022718 0.019795 0.00040859 0.00077784 -0.0002388 0.00015463 0.32929 0 0 0.010739 0 0.070874 0.20144 0.12584 0 0
1.2461 -0.038776 -0.041459 -0.057973 -0.062073 0 -0.057717 -0.026945 -0.020196 -0.0030447 -0.02243 0.037225 5.4569 0.19485 0.0025879 0.0024443 0.086669 0.0059585 0.034051 -0.11646 0.025457 -0.017199 0.19729 0.014179 0.018412 -5.8248e-06 0.00022923 0.00020393 0.00016301 0.33822 0 0 0.022296 0 0.067709 0.1994 0.12225 0 0
1.25 -0.042496 -0.042572 -0.08311 -0.068761 0 -0.067833 -0.032952 -0.025716 -0.0070364 -0.02777 0.040592 5.4653 0.17676 -0.00057782 0.0052958 0.084401 0.0066701 0.032952 -0.10994 0.022075 -0.015309 0.19488 0.016761 0.022737 -0.00073085 -0.00071264 0.00030347 0.00043663 0.41419 0 0 0.017805 0 0.0682 0.19648 0.11606 0 0
1.2539 -0.045941 -0.042542 -0.082416 -0.055201 0 -0.062558 -0.037056 -0.027991 -0.017809 -0.030634 0.020787 5.4653 0.1587 -0.0034281 0.010332 0.08545 0.0061488 0.036714 -0.095042 0.017277 -0.010094 0.20595 0.030068 0.033419 -0.0010325 -0.0012794 0.00012377 0.00069737 0.53891 0 0 -0.00041553 0 0.070432 0.1929 0.10954 0 0
1.2578 -0.048288 -0.042362 -0.054474 -0.033487 0 -0.047549 -0.039247 -0.027883 -0.031788 -0.030957 -0.012531 5.4557 0.14348 -0.002449 0.017237 0.091441 0.0071685 0.045141 -0.073005 0.016978 -0.0011078 0.22895 0.05128 0.050864 -0.00062187 -0.00092702 5.9159e-05 0.00054479 0.68051 0 0 -0.022949 0 0.073199 0.189 0.10446 0 0
1.2617 -0.048172 -0.042183 -0.018635 -0.021199 0 -0.034598 -0.039962 -0.030295 -0.044137 -0.031443 -0.044267 5.4399 0.13396 0.0025353 0.025584 0.10399 0.012394 0.057774 -0.045887 0.028273 0.012001 0.26098 0.07695 0.075227 8.2142e-05 0.00018425 0.00038911 -7.6527e-07 0.81635 0 0 -0.040565 0 0.075215 0.18541 0.10294 0 0
1.2656 -0.045014 -0.041479 -7.2546e-05 -0.027377 0 -0.032393 -0.040043 -0.03937 -0.051774 -0.034967 -0.063766 5.4152 0.13297 0.0079797 0.034312 0.12343 0.021385 0.073465 -0.019477 0.051703 0.028711 0.29365 0.10386 0.10544 0.00043861 0.0013072 0.000963 -0.00044988 0.93976 0 0 -0.050356 0 0.075365 0.18351 0.1088 0 0
1.2695 -0.039766 -0.039768 -0.0094758 -0.045488 0 -0.039652 -0.040791 -0.053436 -0.0554 -0.041912 -0.070403 5.3714 0.13592 0.0097969 0.042178 0.14335 0.030504 0.08944 0.0015872 0.078822 0.04547 0.31928 0.12903 0.13617 0.00025494 0.0017203 0.0013419 -0.00039434 1.0507 0 0 -0.056204 0 0.074882 0.18277 0.12011 0 0
1.2734 -0.034402 -0.037207 -0.034789 -0.059312 0 -0.046847 -0.043304 -0.065321 -0.058664 -0.050018 -0.0717 5.3009 0.14051 0.006995 0.048662 0.15997 0.036061 0.10448 0.015733 0.09856 0.060379 0.33504 0.14994 0.16475 -7.9725e-05 0.0012823 0.0012203 -1.716e-05 1.1459 0 0 -0.064052 0 0.074527 0.18227 0.13574 0 0
1.2773 -0.030639 -0.034587 -0.0521 -0.056692 0 -0.045255 -0.047265 -0.068369 -0.064731 -0.056573 -0.0762 5.2099 0.14456 0.0023827 0.053401 0.16979 0.037644 0.11741 0.022117 0.10662 0.071677 0.33901 0.16519 0.18863 -9.5834e-05 0.000458 0.00067981 7.2976e-05 1.219 0 0 -0.076278 0 0.074939 0.1808 0.15426 0 0
1.2813 -0.02896 -0.032763 -0.046177 -0.039483 0 -0.035174 -0.050529 -0.062364 -0.073014 -0.060358 -0.086575 5.1158 0.14515 -6.0065e-05 0.055985 0.1671 0.038256 0.12602 0.020143 0.10846 0.076357 0.32854 0.17478 0.20331 0.00021218 -0.00013795 5.3881e-05 -0.00045446 1.2635 0 0 -0.089419 0 0.076773 0.17558 0.17308 0 0
1.2852 -0.028649 -0.032002 -0.023048 -0.02147 0 -0.025583 -0.050394 -0.053359 -0.079064 -0.061396 -0.097709 5.0323 0.14151 0.0015354 0.057385 0.15198 0.041033 0.12857 0.014091 0.11282 0.073737 0.30677 0.17918 0.20656 0.00039983 -0.00021565 -0.00038711 -0.0011984 1.271 0 0 -0.096479 0 0.078829 0.16394 0.18811 0 0
1.2891 -0.028622 -0.031841 -0.0042669 -0.016454 0 -0.025471 -0.045779 -0.0477 -0.077967 -0.059443 -0.10077 4.9577 0.13519 0.00589 0.058667 0.12969 0.045885 0.12522 0.0076482 0.12215 0.065731 0.27766 0.17785 0.20008 0.00010496 9.515e-05 -0.00058691 -0.0013739 1.2273 0 0 -0.091821 0 0.079345 0.14636 0.1976 0 0
1.293 -0.028289 -0.031571 -0.0082973 -0.026908 0 -0.035051 -0.038311 -0.046426 -0.068366 -0.053626 -0.090044 4.8778 0.12701 0.010221 0.060252 0.10343 0.049474 0.1157 0.0024449 0.12979 0.053331 0.24238 0.16892 0.18444 -0.00050759 0.00049832 -0.0006029 -0.00063302 1.1187 0 0 -0.075189 0 0.076966 0.12337 0.20013 0 0
1.2969 -0.027819 -0.030885 -0.034765 -0.042594 0 -0.045225 -0.031165 -0.045455 -0.053519 -0.043956 -0.067243 4.7819 0.11783 0.012589 0.062405 0.076708 0.048545 0.099977 -0.00029495 0.12651 0.037726 0.20182 0.15054 0.16058 -0.00088094 0.00079573 -0.00046498 0.00051068 0.9483 0 0 -0.052171 0 0.070348 0.095938 0.19455 0 0
1.3008 -0.027768 -0.03007 -0.06425 -0.049654 0 -0.045804 -0.026648 -0.040555 -0.038544 -0.032698 -0.040131 4.6735 0.10805 0.012859 0.064024 0.054429 0.043157 0.077091 -0.00038139 0.10944 0.020446 0.15453 0.12295 0.12905 -0.00063431 0.00092555 -0.00019097 0.0011173 0.74489 0 0 -0.03071 0 0.056439 0.066663 0.1769 0 0
1.3047 -0.028487 -0.029523 -0.073369 -0.041952 0 -0.03469 -0.024672 -0.031425 -0.026528 -0.023313 -0.016622 4.5644 0.097447 0.012004 0.062826 0.03494 0.036578 0.051076 -0.00083383 0.084744 0.0034661 0.10308 0.089196 0.095252 4.1518e-05 0.00085844 0.00010435 0.00068535 0.54909 0 0 -0.01594 0 0.037747 0.039403 0.15126 0 0
1.3086 -0.029773 -0.029133 -0.053135 -0.025254 0 -0.019579 -0.023318 -0.021022 -0.017009 -0.017574 0.00052195 4.4604 0.085834 0.010981 0.05724 0.015636 0.032113 0.023828 -0.002923 0.061829 -0.012607 0.049283 0.05398 0.061495 0.00057228 0.00057358 0.00021235 -0.00040745 0.38479 0 0 -0.0071018 0 0.015604 0.015516 0.1195 0 0
1.3125 -0.030925 -0.028193 -0.016531 -0.011555 0 -0.011076 -0.020687 -0.011967 -0.0078292 -0.013983 0.013895 4.355 0.073308 0.010304 0.046099 -0.0060437 0.030219 -0.0028042 -0.0073744 0.045631 -0.027228 -0.0046347 0.021596 0.029916 0.00056915 0.00015901 -3.9558e-06 -0.001277 0.24569 0 0 0.00091887 0 -0.0086616 -0.0040355 0.083749 0 0
1.3164 -0.031076 -0.026045 0.010592 -0.0090891 0 -0.013869 -0.016242 -0.0046319 0.001881 -0.0095946 0.026631 4.2378 0.060526 0.010203 0.0278 -0.034294 0.028719 -0.025969 -0.014432 0.034382 -0.039511 -0.054363 -0.0051315 0.0037582 0.00019487 -0.00014561 -0.00046743 -0.0012991 0.11384 0 0 0.012374 0 -0.033213 -0.018095 0.047329 0 0
1.3203 -0.029585 -0.022785 0.0089308 -0.016387 0 -0.02366 -0.010782 0.0014071 0.010539 -0.0035161 0.037451 4.1084 0.050376 0.010679 0.0046064 -0.070858 0.025547 -0.042053 -0.020796 0.02391 -0.048226 -0.092716 -0.024526 -0.013562 -3.1861e-05 -0.00010604 -0.00094726 -0.00054516 -0.0075675 0 0 0.026002 0 -0.055536 -0.02706 0.016758 0 0
1.3242 -0.026314 -0.019284 -0.018724 -0.024546 0 -0.031561 -0.0056346 0.0053069 0.015484 0.0017846 0.040706 3.9785 0.044669 0.011253 -0.018054 -0.11073 0.020962 -0.051043 -0.02298 0.012946 -0.053317 -0.1188 -0.035285 -0.023041 0.00021816 0.00027359 -0.0012554 0.00041085 -0.084515 0 0 0.035184 0 -0.075034 -0.03278 -0.0052344 0 0
1.3281 -0.021688 -0.016416 -0.048205 -0.024941 0 -0.031152 -0.0020806 0.0054272 0.015126 0.0029938 0.031754 3.8592 0.044464 0.010973 -0.036541 -0.14994 0.017052 -0.052643 -0.018844 0.0040558 -0.054426 -0.13213 -0.036438 -0.025081 0.00073564 0.00071393 -0.001348 0.0010059 -0.080716 0 0 0.033184 0 -0.091309 -0.035703 -0.017 0 0
1.332 -0.016521 -0.014285 -0.051972 -0.015831 0 -0.022302 -0.0011611 0.0017139 0.0098471 -0.00040862 0.012573 3.7471 0.050449 0.0091213 -0.047241 -0.18413 0.015437 -0.046905 -0.0066273 0.0003095 -0.051312 -0.13308 -0.028101 -0.02051 0.00095792 0.00090319 -0.0012396 0.0010361 0.002836 0 0 0.019175 0 -0.1041 -0.036176 -0.017498 0 0
1.3359 -0.011661 -0.012251 -0.021722 -0.0030832 0 -0.0098767 -0.0033012 -0.003441 0.0013885 -0.0054801 -0.0081408 3.6266 0.063348 0.0060898 -0.042895 -0.20392 0.015819 -0.033388 0.016295 0.0021015 -0.043085 -0.12259 -0.012121 -0.010823 0.00050757 0.00078059 -0.00089901 0.0006628 0.11972 0 0 -0.00032168 0 -0.11224 -0.033472 -0.004709 0 0
1.3398 -0.0076439 -0.0097425 0.022632 0.0047928 0 0.00019068 -0.0076164 -0.0074094 -0.0080632 -0.008923 -0.021085 3.4852 0.078567 0.0034519 -0.027203 -0.21042 0.01674 -0.016676 0.043848 0.0072888 -0.032191 -0.10914 0.0081605 -0.0011245 -0.00042067 0.00055396 -0.00032011 0.00023319 0.21285 0 0 -0.016023 0 -0.11671 -0.027871 0.014405 0 0
1.3438 -0.0045817 -0.0069818 0.046963 0.0030911 0 0.0041588 -0.011741 -0.010014 -0.016291 -0.01045 -0.02345 3.3277 0.093605 0.0028793 -0.0048773 -0.20772 0.01736 0.00056873 0.071436 0.013459 -0.020252 -0.096432 0.028935 0.0062027 -0.0011775 0.00043842 0.00030762 9.7064e-05 0.25857 0 0 -0.022631 0 -0.11797 -0.019398 0.035802 0 0
1.3477 -0.0023384 -0.0048238 0.030606 -0.0058925 0 0.0017274 -0.013009 -0.013184 -0.021384 -0.012555 -0.020648 3.1725 0.10685 0.0048036 0.01983 -0.1997 0.018148 0.016265 0.095317 0.019203 -0.0085701 -0.086754 0.047064 0.0095047 -0.0011757 0.00042256 0.00061502 0.00044485 0.27716 0 0 -0.022028 0 -0.11628 -0.007968 0.056606 0 0
1.3516 -0.00079524 -0.0038769 -0.01483 -0.014872 0 -0.0043547 -0.010464 -0.017796 -0.022604 -0.01698 -0.021186 3.0344 0.11677 0.0080981 0.040785 -0.19225 0.019903 0.02778 0.11051 0.023471 0.001159 -0.082112 0.060784 0.0069578 -0.00035824 0.00033279 0.00036551 0.0011595 0.30222 0 0 -0.020544 0 -0.11181 0.0067148 0.073612 0 0
1.3555 7.2244e-05 -0.0038228 -0.052905 -0.017049 0 -0.0098349 -0.0059005 -0.021709 -0.021206 -0.022029 -0.029297 2.9108 0.12391 0.011102 0.048759 -0.19443 0.022514 0.032006 0.11155 0.024974 0.0066077 -0.08205 0.069785 -0.0019933 0.00077263 0.00010645 -0.00022777 0.0018024 0.34368 0 0 -0.023128 0 -0.10505 0.025001 0.084632 0 0
1.3594 0.00035734 -0.0036355 -0.051792 -0.011007 0 -0.011319 -0.0026469 -0.021771 -0.01987 -0.02394 -0.041619 2.7863 0.13152 0.012974 0.045203 -0.2054 0.024922 0.030719 0.10264 0.023255 0.0082676 -0.082803 0.074635 -0.013778 0.0015631 -7.1798e-05 -0.00059312 0.0018672 0.38078 0 0 -0.029568 0 -0.097135 0.045733 0.092719 0 0
1.3633 0.00034918 -0.0024563 -0.011417 -0.0014943 0 -0.0083558 -0.0028532 -0.017646 -0.020514 -0.020838 -0.050232 2.6491 0.14141 0.014069 0.032014 -0.22275 0.026125 0.024905 0.086078 0.020107 0.0062954 -0.082589 0.075719 -0.026526 0.0016895 4.4544e-05 -0.00031713 0.0011946 0.38589 0 0 -0.035433 0 -0.08827 0.06849 0.09979 0 0
1.3672 0.00033284 -0.00026179 0.035645 0.0045044 0 -0.0035232 -0.0056703 -0.012636 -0.022284 -0.014744 -0.04883 2.503 0.15517 0.015092 0.012036 -0.24306 0.02586 0.015826 0.064562 0.018751 0.0010108 -0.079847 0.072301 -0.038346 0.0013141 0.0004647 0.00041149 0.00018156 0.34816 0 0 -0.036059 0 -0.078578 0.092731 0.10781 0 0
1.3711 0.00018067 0.0022169 0.051277 0.0033611 0 -1.8946e-05 -0.0080028 -0.010033 -0.021902 -0.0093266 -0.036838 2.3615 0.17511 0.016036 -0.0085634 -0.25796 0.024254 0.0056338 0.042335 0.02064 -0.0073671 -0.072554 0.06262 -0.046027 0.00082826 0.0009071 0.00094086 -0.00048443 0.27329 0 0 -0.029788 0 -0.06767 0.11731 0.11983 0 0
1.375 -0.00073285 0.0040747 0.023885 -0.0023799 0 0.0012191 -0.0071116 -0.0090958 -0.016454 -0.0059592 -0.018804 2.2329 0.19905 0.016071 -0.022639 -0.26062 0.021228 -0.0029014 0.02321 0.02316 -0.01717 -0.06198 0.045358 -0.048677 0.00046603 0.0010687 0.00079416 -0.00039369 0.1681 0 0 -0.018208 0 -0.055406 0.13986 0.13537 0 0
1.3789 -0.0029236 0.0047111 -0.022262 -0.0063395 0 0.0019357 -0.0026337 -0.0056784 -0.0061009 -0.0025653 -0.00062992 2.1108 0.22429 0.01445 -0.029478 -0.2517 0.016739 -0.0091752 0.0071584 0.021411 -0.027405 -0.049742 0.02148 -0.047241 0.00016099 0.00091221 0.00014766 0.00023243 0.034788 0 0 -0.0042197 0 -0.04211 0.15897 0.15185 0 0
1.3828 -0.0058915 0.003967 -0.048118 -0.0038567 0 0.0039668 0.0036764 0.0027687 0.0059512 0.0035135 0.013977 1.9802 0.24895 0.011406 -0.029625 -0.23272 0.011663 -0.013032 -0.0063378 0.013 -0.037448 -0.036761 -0.0052965 -0.042412 -0.00024653 0.00065002 -0.00038545 0.00075674 -0.11775 0 0 0.0097936 0 -0.028207 0.17358 0.16695 0 0
1.3867 -0.0079123 0.0021388 -0.032539 0.0040366 0 0.006523 0.0098202 0.013504 0.016115 0.012002 0.024577 1.8334 0.27086 0.008123 -0.024861 -0.20672 0.0079366 -0.01462 -0.018403 0.0010938 -0.046647 -0.023932 -0.030161 -0.035139 -0.00070823 0.00047264 -0.00044805 0.00071697 -0.26437 0 0 0.022375 0 -0.014383 0.18254 0.17761 0 0
1.3906 -0.0071379 1.8593e-05 0.011357 0.011674 0 0.0066899 0.014919 0.020695 0.022975 0.019533 0.032742 1.6785 0.28659 0.0058379 -0.021313 -0.18198 0.0072226 -0.014853 -0.031535 -0.007815 -0.053833 -0.011507 -0.049707 -0.02691 -0.00092554 0.00037508 -0.00033368 0.0002286 -0.37423 0 0 0.032471 0 -0.0028741 0.18452 0.17768 0 0
1.3945 -0.0033406 -0.0012895 0.048542 0.013749 0 0.002947 0.018852 0.021348 0.027248 0.02292 0.039972 1.5331 0.29715 0.0050367 -0.022803 -0.1633 0.0092424 -0.015067 -0.046081 -0.0096385 -0.05922 0.0016291 -0.063021 -0.018709 -0.00064272 0.00028638 -0.00060766 -0.00017116 -0.43283 0 0 0.039079 0 0.0055156 0.18319 0.16908 0 0
1.3984 0.0013107 -0.0010315 0.050801 0.0095943 0 -0.0022579 0.021087 0.01827 0.029653 0.022061 0.046189 1.4083 0.30247 0.0054096 -0.029568 -0.15068 0.011676 -0.015413 -0.061169 -0.0063532 -0.062847 0.016404 -0.070471 -0.010335 2.2327e-05 0.00029248 -0.0013541 -5.7669e-05 -0.44934 0 0 0.041496 0 0.010513 0.18014 0.15308 0 0
1.4023 0.0035093 0.00041304 0.017501 0.0029866 0 -0.0042727 0.020497 0.016543 0.029438 0.019369 0.049549 1.2973 0.30244 0.0063544 -0.040888 -0.14292 0.012066 -0.015851 -0.075589 -0.0039149 -0.064813 0.033691 -0.071727 -0.0013908 0.00058429 0.00059478 -0.0019229 0.00049197 -0.43875 0 0 0.039721 0 0.012165 0.17683 0.13149 0 0
1.4063 0.0013564 0.0014863 -0.026582 -0.0018263 0 -0.0010027 0.016634 0.017478 0.025314 0.016716 0.047571 1.18 0.29552 0.0073403 -0.053534 -0.13536 0.0099652 -0.015737 -0.086272 -0.0064651 -0.065104 0.055141 -0.06534 0.0094251 0.00058411 0.0011909 -0.0015461 0.00099268 -0.39979 0 0 0.034484 0 0.01092 0.17498 0.10743 0 0
1.4102 -0.0039571 0.00054946 -0.051619 -0.0036582 0 0.0043869 0.010912 0.017058 0.017566 0.013587 0.038901 1.0377 0.28086 0.0078837 -0.060551 -0.11943 0.0071908 -0.013987 -0.090221 -0.012438 -0.063982 0.08077 -0.050387 0.023397 1.2701e-05 0.0016902 -0.00021642 0.0009895 -0.31635 0 0 0.02686 0 0.0095669 0.17422 0.086031 0 0
1.4141 -0.0089508 -0.0026411 -0.043889 -0.0042056 0 0.0061129 0.0059103 0.01073 0.0085779 0.0083112 0.024466 0.86849 0.25949 0.0075425 -0.059795 -0.093391 0.0060312 -0.010509 -0.087895 -0.016071 -0.06136 0.10902 -0.028269 0.040191 -0.00065559 0.0016087 0.0011417 0.00042335 -0.18181 0 0 0.01775 0 0.010008 0.1726 0.068733 0 0
1.418 -0.010573 -0.0064853 -0.013053 -0.0050747 0 0.0013745 0.0030213 -0.00095703 0.00087026 0.00047982 0.0070247 0.68876 0.23201 0.0062792 -0.050732 -0.057382 0.0073591 -0.0053971 -0.079762 -0.012483 -0.056727 0.1387 -0.0024855 0.059374 -0.00087199 0.000926 0.0014784 -0.00035299 -0.016087 0 0 0.0074938 0 0.013243 0.16855 0.055919 0 0
1.4219 -0.0084947 -0.0087369 0.017 -0.0057628 0 -0.0068358 0.00077571 -0.012388 -0.0052563 -0.0084738 -0.010609 0.5218 0.19946 0.0048412 -0.033802 -0.01293 0.010473 0.0010622 -0.06678 -0.0014441 -0.049428 0.16841 0.023454 0.080215 -0.00048417 0.00026839 0.00062849 -0.00084918 0.14756 0 0 -0.0041778 0 0.020013 0.16041 0.047406 0 0
1.4258 -0.0050576 -0.0083745 0.025391 -0.0048295 0 -0.012644 -0.0040435 -0.018582 -0.011724 -0.016894 -0.027083 0.38139 0.16516 0.0044476 -0.012345 0.032776 0.014363 0.0078864 -0.051053 0.013112 -0.036762 0.19386 0.047673 0.10018 0.00016747 0.00038731 -0.00050761 -0.00075044 0.29187 0 0 -0.017655 0 0.030913 0.14488 0.04191 0 0
1.4297 -0.0031512 -0.006431 0.0079177 -0.0025459 0 -0.012841 -0.013093 -0.020016 -0.020154 -0.024258 -0.042306 0.26327 0.13444 0.0057306 0.0065606 0.070433 0.018568 0.013884 -0.036082 0.026523 -0.019717 0.2126 0.069361 0.11668 0.00058805 0.0013737 -0.0008157 -7.7453e-05 0.42465 0 0 -0.032452 0 0.042724 0.12527 0.03618 0 0
1.4336 -0.0041275 -0.0050278 -0.020998 -0.0015218 0 -0.0093644 -0.024039 -0.021236 -0.029526 -0.030446 -0.055773 0.15015 0.10938 0.0079088 0.020673 0.096716 0.022661 0.018767 -0.022762 0.036276 0.0007508 0.22273 0.086958 0.12833 0.00054731 0.0024377 -7.2096e-06 0.00084526 0.55433 0 0 -0.046338 0 0.053728 0.10379 0.029452 0 0
1.4375 -0.0074577 -0.0055931 -0.039085 -0.0042351 0 -0.0065828 -0.031652 -0.02519 -0.036592 -0.034232 -0.065335 0.02528 0.091219 0.009257 0.028675 0.1096 0.02543 0.022403 -0.011651 0.042339 0.023254 0.22261 0.097707 0.13396 0.00019248 0.0025732 0.0011668 0.0015615 0.66118 0 0 -0.055628 0 0.062372 0.08257 0.021405 0 0
1.4414 -0.011856 -0.0079397 -0.032886 -0.010158 0 -0.0068322 -0.031861 -0.030035 -0.03864 -0.033695 -0.067977 -0.11719 0.080943 0.0086871 0.029823 0.10715 0.025382 0.024779 -0.003134 0.045767 0.044942 0.20901 0.099559 0.13161 -0.00018115 0.0015002 0.0016775 0.0017181 0.7031 0 0 -0.056979 0 0.066313 0.06472 0.012361 0 0
1.4453 -0.016235 -0.010856 -0.0086286 -0.015853 0 -0.0090269 -0.025251 -0.031854 -0.035705 -0.028738 -0.0621 -0.27253 0.074373 0.0069332 0.027559 0.093907 0.022422 0.026323 0.0032695 0.047429 0.059773 0.18124 0.093443 0.12086 -0.00040288 -5.7222e-05 0.0011498 0.0012553 0.65632 0 0 -0.049732 0 0.063885 0.052044 0.0046902 0 0
1.4492 -0.019542 -0.013293 0.011875 -0.018119 0 -0.011118 -0.016762 -0.029532 -0.030091 -0.022613 -0.049117 -0.43396 0.066083 0.0060004 0.025434 0.076406 0.018649 0.027188 0.0080708 0.047646 0.065505 0.14424 0.083028 0.10432 -0.00047084 -0.0010412 8.5387e-05 0.00043197 0.5467 0 0 -0.036881 0 0.056401 0.041958 5.3471e-05 0 0
1.4531 -0.020262 -0.014832 0.0088378 -0.016776 0 -0.012735 -0.01172 -0.025658 -0.024032 -0.019741 -0.032797 -0.59948 0.05339 0.0072571 0.024471 0.056586 0.016821 0.027039 0.010978 0.046279 0.06081 0.10041 0.071793 0.082913 -0.00040703 -0.00099101 -0.00070672 -0.00034805 0.43252 0 0 -0.023602 0 0.044276 0.03244 -0.00050903 0 0
1.457 -0.016959 -0.015217 -0.017812 -0.0141 0 -0.014697 -0.011658 -0.022553 -0.018118 -0.021316 -0.017012 -0.77013 0.034148 0.010044 0.025122 0.035683 0.017722 0.025398 0.011555 0.042891 0.045025 0.052508 0.060342 0.057622 -0.00017211 -0.0003122 -0.00080115 -0.0007859 0.35166 0 0 -0.014182 0 0.028051 0.021239 0.0038417 0 0
1.4609 -0.0098235 -0.013902 -0.046336 -0.011787 0 -0.016428 -0.01348 -0.018747 -0.011795 -0.023425 -0.0039503 -0.94331 0.006602 0.01225 0.025498 0.011548 0.019308 0.020385 0.0078484 0.037213 0.017333 0.0051522 0.046853 0.029122 0.0002365 0.00029834 -0.00033388 -0.00082054 0.28805 0 0 -0.0095769 0 0.0077657 0.0042441 0.015015 0 0
1.4648 -0.0015084 -0.010459 -0.050422 -0.0091386 0 -0.015212 -0.01245 -0.010777 -0.0047937 -0.020301 0.0059757 -1.111 -0.022417 0.012278 0.022023 -0.01888 0.018862 0.011825 0.00039591 0.029939 -0.014376 -0.037804 0.030088 -0.00062553 0.00065846 0.00056797 0.00031365 -0.000568 0.19405 0 0 -0.0073433 0 -0.014616 -0.016837 0.030878 0 0
1.4688 0.0042608 -0.0054274 -0.022194 -0.0046185 0 -0.0089134 -0.0061736 0.0015751 0.0024216 -0.0098888 0.013243 -1.2667 -0.047919 0.010383 0.013507 -0.05649 0.016008 0.00016316 -0.0097636 0.022964 -0.045738 -0.075517 0.011474 -0.030755 0.00083955 0.00073951 0.0008398 -0.00018297 0.045333 0 0 -0.0037454 0 -0.038124 -0.038603 0.050269 0 0
1.4727 0.0055705 -0.00041097 0.019319 0.0012669 0 0.00076706 0.0037563 0.01321 0.0093765 0.0039437 0.018736 -1.4149 -0.065921 0.0080835 -0.0004117 -0.10124 0.013201 -0.014038 -0.021553 0.018173 -0.073609 -0.10752 -0.0061304 -0.060468 0.00067761 0.0010523 0.0010557 0.00019787 -0.13036 0 0 0.0036522 0 -0.06192 -0.057639 0.072409 0 0
1.4766 0.0040563 0.0030598 0.042955 0.005582 0 0.0087133 0.013363 0.018083 0.016031 0.014837 0.023845 -1.5698 -0.071192 0.0064775 -0.019419 -0.1521 0.012971 -0.029805 -0.033251 0.015456 -0.094405 -0.13341 -0.021396 -0.088575 0.00036942 0.0013194 0.0007999 0.00042357 -0.27914 0 0 0.014573 0 -0.084836 -0.068477 0.096577 0 0
1.4805 0.0035845 0.0048993 0.031538 0.0060386 0 0.010761 0.019273 0.01558 0.022042 0.019427 0.030015 -1.7423 -0.059803 0.005384 -0.039137 -0.2021 0.014891 -0.044479 -0.041563 0.012103 -0.10616 -0.15342 -0.035456 -0.11207 0.00024508 0.0011305 3.2641e-05 0.00034616 -0.37034 0 0 0.026269 0 -0.10435 -0.063066 0.12164 0 0
1.4844 0.0068684 0.0065984 -0.00324 0.0041897 0 0.0076636 0.020616 0.011576 0.025944 0.019353 0.037194 -1.9259 -0.038763 0.0041546 -0.055018 -0.24487 0.015799 -0.056474 -0.046056 0.0049601 -0.11338 -0.16937 -0.049421 -0.12961 0.00042383 0.00041384 -0.00094931 -4.3708e-05 -0.41555 0 0 0.034884 0 -0.11955 -0.044547 0.14633 0 0
1.4883 0.013134 0.0098196 -0.030297 0.0047416 0 0.0044175 0.0189 0.012558 0.025924 0.01839 0.042551 -2.0986 -0.011689 0.0029427 -0.065088 -0.2773 0.013247 -0.065057 -0.046909 -0.0061231 -0.11843 -0.18108 -0.0614 -0.13967 0.00066185 -0.00035862 -0.0015455 -0.00050643 -0.44221 0 0 0.037215 0 -0.12952 -0.015211 0.16977 0 0
1.4922 0.019002 0.014788 -0.024876 0.011072 0 0.0056154 0.016713 0.019069 0.021976 0.018536 0.041562 -2.241 0.017614 0.0027091 -0.067986 -0.29715 0.0083995 -0.069734 -0.044677 -0.017036 -0.12362 -0.18823 -0.067043 -0.14089 0.00058854 -0.00061256 -0.0012963 -0.00067434 -0.45888 0 0 0.032345 0 -0.13347 0.021788 0.19108 0 0
1.4961 0.021648 0.020082 0.011444 0.02142 0 0.011618 0.016386 0.025593 0.017005 0.019373 0.031633 -2.3555 0.043464 0.003854 -0.062375 -0.30139 0.0049844 -0.069595 -0.040911 -0.022269 -0.132 -0.18851 -0.063866 -0.12953 0.00010476 -0.00027151 -0.00037443 -0.00038101 -0.45453 0 0 0.02248 0 -0.12898 0.060191 0.2079 0 0
1.5 0.021193 0.024026 0.0528 0.029897 0 0.01918 0.019047 0.026821 0.015006 0.020489 0.015455 -2.4664 0.063682 0.0052051 -0.052904 -0.2969 0.0052004 -0.066128 -0.038494 -0.019785 -0.1429 -0.18227 -0.054993 -0.10804 -0.00048676 0.00017508 0.00043612 0.00011243 -0.42836 0 0 0.012291 0 -0.11709 0.092466 0.21918 0 0
1.5039 0.02026 0.026252 0.070427 0.031634 0 0.0252 0.024038 0.023209 0.017594 0.02303 0.00064509 -2.6001 0.07994 0.0048704 -0.042787 -0.28894 0.0070564 -0.0604 -0.038303 -0.013266 -0.15386 -0.17101 -0.047847 -0.080046 -0.00078138 0.00021223 0.00037492 0.00028483 -0.40829 0 0 0.0066194 0 -0.099171 0.11739 0.22509 0 0
1.5078 0.021511 0.027926 0.055229 0.027116 0 0.029273 0.029047 0.019931 0.022414 0.028018 -0.0048769 -2.762 0.093735 0.0023005 -0.033741 -0.28044 0.0062831 -0.052913 -0.040672 -0.0091595 -0.16284 -0.15589 -0.048368 -0.048238 -0.0006972 -0.00017222 -0.00060225 -0.00017247 -0.43058 0 0 0.0077156 0 -0.075911 0.13494 0.22565 0 0
1.5117 0.025694 0.030521 0.02385 0.0217 0 0.032778 0.031485 0.021028 0.025396 0.033788 0.0016094 -2.9323 0.10718 -0.00070472 -0.027213 -0.27402 0.00097572 -0.044091 -0.045633 -0.010929 -0.16727 -0.13845 -0.056125 -0.016003 -0.0005638 -0.00055215 -0.0017522 -0.0010193 -0.5028 0 0 0.013985 0 -0.048013 0.14616 0.22097 0 0
1.5156 0.031725 0.034456 0.0047235 0.021117 0 0.03646 0.030645 0.025721 0.024811 0.03658 0.01575 -3.0843 0.12328 -0.0013861 -0.023227 -0.27075 -0.0060652 -0.034426 -0.052487 -0.015954 -0.1635 -0.12183 -0.065139 0.0094826 -0.00076077 -0.00059257 -0.0021865 -0.0016226 -0.59527 0 0 0.021341 0 -0.016863 0.15519 0.21157 0 0
1.5195 0.038116 0.038896 0.015898 0.027343 0 0.039751 0.028898 0.030666 0.023019 0.034565 0.02945 -3.2069 0.141 0.0014078 -0.01917 -0.26773 -0.010078 -0.025062 -0.059907 -0.018297 -0.15515 -0.10752 -0.069627 0.026302 -0.0012777 -0.0003935 -0.0016239 -0.001489 -0.67361 0 0 0.026245 0 0.014135 0.16603 0.20049 0 0
1.5234 0.043997 0.042709 0.05147 0.038073 0 0.042244 0.030307 0.034659 0.024109 0.030811 0.036694 -3.3102 0.15875 0.0060433 -0.01407 -0.26365 -0.009523 -0.016882 -0.067962 -0.01496 -0.14476 -0.095562 -0.069177 0.033782 -0.0016676 -0.00027118 -0.00056524 -0.0006815 -0.73587 0 0 0.02806 0 0.043104 0.17907 0.18873 0 0
1.5273 0.049051 0.045509 0.086198 0.049101 0 0.044823 0.037289 0.03973 0.029971 0.031161 0.037304 -3.4115 0.17473 0.0094591 -0.007328 -0.25763 -0.0082553 -0.010821 -0.076946 -0.0097006 -0.13508 -0.085672 -0.068735 0.031927 -0.0014611 -0.00030688 0.00020713 0.00025208 -0.81135 0 0 0.02898 0 0.068206 0.19399 0.17709 0 0
1.5313 0.053077 0.047824 0.094618 0.056824 0 0.048597 0.04818 0.047522 0.038831 0.038592 0.036165 -3.5164 0.18529 0.009606 0.00097682 -0.24952 -0.012211 -0.0089733 -0.088243 -0.010523 -0.13108 -0.076834 -0.074069 0.020956 -0.00062567 -0.00025966 0.0002817 0.0007352 -0.92326 0 0 0.031904 0 0.08583 0.20832 0.16628 0 0
1.5352 0.056017 0.050425 0.070709 0.059366 0 0.053099 0.058278 0.055981 0.04747 0.050057 0.039109 -3.615 0.1886 0.0066065 0.0080475 -0.24278 -0.023745 -0.012457 -0.1032 -0.022846 -0.1358 -0.067272 -0.087387 0.0060502 0.00039293 5.1368e-05 -0.00015044 0.00057019 -1.06 0 0 0.038274 0 0.094392 0.2174 0.15594 0 0
1.5391 0.058222 0.053581 0.033426 0.057032 0 0.056529 0.063737 0.060999 0.054356 0.059476 0.048876 -3.6946 0.18639 0.0019236 0.011941 -0.24009 -0.039183 -0.020246 -0.12123 -0.044431 -0.14724 -0.056989 -0.10673 -0.0088132 0.0010738 0.00041109 -0.00057236 -1.2047e-05 -1.1888 0 0 0.047556 0 0.095678 0.22014 0.14534 0 0
1.543 0.060176 0.056847 0.013003 0.052685 0 0.05816 0.064739 0.061331 0.060317 0.06375 0.063833 -3.755 0.17986 -0.0030566 0.011619 -0.24295 -0.051916 -0.031579 -0.14158 -0.066684 -0.16361 -0.046579 -0.12856 -0.021669 0.0012465 0.00039598 -0.00057041 -0.00059387 -1.2932 0 0 0.058295 0 0.090837 0.21636 0.13407 0 0
1.5469 0.061742 0.059409 0.027325 0.050978 0 0.05977 0.064816 0.060667 0.066539 0.065234 0.079729 -3.811 0.17058 -0.0074671 0.0063931 -0.25236 -0.057889 -0.045376 -0.16309 -0.081267 -0.18248 -0.037004 -0.15034 -0.030923 0.0011245 -0.00010417 -6.177e-05 -0.00083709 -1.3894 0 0 0.069353 0 0.08147 0.20657 0.12173 0 0
1.5508 0.062005 0.060647 0.066562 0.055347 0 0.063581 0.067017 0.06386 0.072724 0.068073 0.092719 -3.8796 0.16102 -0.010572 -0.0038417 -0.26839 -0.058318 -0.059018 -0.18192 -0.086327 -0.19805 -0.031651 -0.17093 -0.034905 0.00096865 -0.00068383 0.0007287 -0.0006214 -1.4988 0 0 0.080167 0 0.070953 0.19323 0.10814 0 0
1.5547 0.06035 0.060589 0.099569 0.064431 0 0.068598 0.070848 0.071382 0.077602 0.072855 0.10132 -3.9656 0.15251 -0.011851 -0.014635 -0.28453 -0.057537 -0.070151 -0.19574 -0.087141 -0.20766 -0.030579 -0.18957 -0.036706 0.00078724 -0.0008433 0.0014008 -8.5694e-05 -1.612 0 0 0.09011 0 0.062967 0.18145 0.094777 0 0
1.5586 0.05778 0.060047 0.098736 0.071909 0 0.07013 0.073159 0.078515 0.080762 0.075909 0.10603 -4.0572 0.14492 -0.011905 -0.024025 -0.2976 -0.058676 -0.078029 -0.20369 -0.090978 -0.21092 -0.03298 -0.20494 -0.037629 0.00040145 -0.0005686 0.0015476 0.00039916 -1.6886 0 0 0.097858 0 0.05848 0.17288 0.082737 0 0
1.5625 0.056641 0.060214 0.063745 0.071569 0 0.064385 0.071905 0.080419 0.083031 0.074089 0.10713 -4.1343 0.13809 -0.012831 -0.030449 -0.30505 -0.06141 -0.082191 -0.20537 -0.10081 -0.20792 -0.037565 -0.21519 -0.038652 -0.00022917 -0.00035969 0.00097976 0.00040317 -1.6954 0 0 0.10149 0 0.057963 0.16864 0.073097 0 0
1.5664 0.058408 0.061732 0.02365 0.063794 0 0.053935 0.068611 0.077337 0.084723 0.069268 0.10313 -4.1823 0.13172 -0.016744 -0.032026 -0.30355 -0.063368 -0.08211 -0.20032 -0.11316 -0.19921 -0.041533 -0.21817 -0.040546 -0.00082635 -0.00062555 -6.9909e-05 -0.00023118 -1.64 0 0 0.099334 0 0.06153 0.16974 0.067757 0 0
1.5703 0.061558 0.063793 0.013771 0.056582 0 0.04747 0.066699 0.073867 0.084162 0.066912 0.091703 -4.1989 0.12646 -0.023394 -0.028999 -0.2936 -0.063056 -0.0785 -0.19073 -0.12143 -0.18758 -0.039657 -0.212 -0.04195 -0.00099965 -0.0011434 -0.00098814 -0.0011355 -1.561 0 0 0.091006 0 0.066909 0.17503 0.068123 0 0
1.5742 0.062085 0.064169 0.045638 0.058424 0 0.05238 0.0674 0.073105 0.078994 0.069864 0.073403 -4.194 0.12355 -0.029555 -0.02368 -0.27977 -0.06125 -0.072642 -0.17939 -0.12162 -0.17513 -0.03086 -0.1964 -0.040703 -0.00063944 -0.0012546 -0.00118 -0.0015754 -1.4852 0 0 0.078295 0 0.071911 0.18247 0.072828 0 0
1.5781 0.05683 0.060605 0.095433 0.068817 0 0.066488 0.067774 0.072475 0.069311 0.074257 0.054456 -4.1826 0.12406 -0.031532 -0.017079 -0.26436 -0.059943 -0.064747 -0.16729 -0.11546 -0.16234 -0.015015 -0.1744 -0.035184 -6.8245e-05 -0.00061856 -0.00056695 -0.0010365 -1.4029 0 0 0.065145 0 0.075666 0.19147 0.081112 0 0
1.582 0.046702 0.052752 0.12164 0.076213 0 0.077523 0.063266 0.066226 0.058789 0.072441 0.044823 -4.177 0.12899 -0.028719 -0.010133 -0.24961 -0.06046 -0.054925 -0.15523 -0.10861 -0.14943 0.0072954 -0.15221 -0.023886 0.00023542 0.00034134 0.0002941 0.00024721 -1.2874 0 0 0.056225 0 0.077552 0.20152 0.091981 0 0
1.5859 0.036584 0.043045 0.098109 0.067294 0 0.07232 0.05242 0.052023 0.051716 0.060246 0.050827 -4.1824 0.13996 -0.024442 -0.0036024 -0.2383 -0.0626 -0.042507 -0.14359 -0.10582 -0.13592 0.033535 -0.13568 -0.0038443 7.2131e-05 0.00085072 0.00066812 0.001393 -1.1329 0 0 0.054125 0 0.07718 0.21245 0.1035 0 0
1.5898 0.031745 0.035531 0.03572 0.040372 0 0.048423 0.038994 0.034416 0.048528 0.041207 0.067492 -4.196 0.15323 -0.022816 0.0026584 -0.22949 -0.065048 -0.028501 -0.13214 -0.10684 -0.12198 0.057431 -0.12515 0.021209 -0.00032608 0.00061482 0.00029416 0.001615 -0.96479 0 0 0.056614 0 0.075932 0.22302 0.11326 0 0
1.5938 0.033978 0.033369 -0.024869 0.010222 0 0.017836 0.029267 0.021417 0.04484 0.02369 0.078223 -4.2107 0.16582 -0.024615 0.0086261 -0.22211 -0.066063 -0.014048 -0.12113 -0.10634 -0.10849 0.076231 -0.11379 0.048028 -0.00057165 0.00012123 -0.00040205 0.00094557 -0.81168 0 0 0.05649 0 0.074285 0.23188 0.12049 0 0
1.5977 0.040846 0.036939 -0.043253 -0.0017136 0 -0.00077641 0.027141 0.017827 0.035729 0.014223 0.064894 -4.2196 0.17528 -0.026547 0.014027 -0.21556 -0.063848 -0.00034599 -0.11105 -0.097647 -0.09649 0.088025 -0.092602 0.073704 -0.0005224 6.5654e-05 -0.00076093 0.00020039 -0.67689 0 0 0.045532 0 0.072409 0.23767 0.12477 0 0
1.6016 0.048278 0.04397 -0.0086565 0.015432 0 0.0046868 0.031588 0.022008 0.021292 0.01361 0.022493 -4.2192 0.17833 -0.024868 0.018103 -0.20949 -0.057109 0.010624 -0.10303 -0.077635 -0.087887 0.090674 -0.059356 0.094014 -0.000384 0.00056914 -0.00054586 0.0001806 -0.54872 0 0 0.020936 0 0.070187 0.23817 0.12573 0 0
1.6055 0.053625 0.051304 0.053056 0.051952 0 0.031452 0.03833 0.02854 0.007687 0.018544 -0.033273 -4.2076 0.1727 -0.01958 0.018655 -0.20548 -0.046259 0.015489 -0.099559 -0.049566 -0.085877 0.083604 -0.023351 0.10287 -0.00042364 0.0010944 -0.00012126 0.00089371 -0.43813 0 0 -0.010329 0 0.066929 0.23104 0.12428 0 0
1.6094 0.056377 0.056615 0.098545 0.083873 0 0.064247 0.043476 0.033132 0.0022566 0.025496 -0.073192 -4.1823 0.16284 -0.014649 0.015456 -0.2051 -0.034501 0.01488 -0.10044 -0.022283 -0.089537 0.070829 -0.00074029 0.1017 -0.00062902 0.0011333 1.5144e-05 0.0015776 -0.39395 0 0 -0.03357 0 0.062941 0.21945 0.12257 0 0
1.6133 0.056696 0.058849 0.097342 0.09073 0 0.085623 0.045601 0.034857 0.0074443 0.032442 -0.073094 -4.1409 0.15164 -0.013933 0.008611 -0.20929 -0.027143 0.0093809 -0.10539 -0.0061403 -0.098283 0.053465 -0.0032944 0.091312 -0.0007005 0.00081651 -0.0001931 0.0014859 -0.46684 0 0 -0.034813 0 0.058901 0.20575 0.12167 0 0
1.6172 0.054147 0.05763 0.051931 0.070389 0 0.086377 0.045176 0.034901 0.019383 0.037914 -0.030548 -4.0842 0.14213 -0.017157 -0.0013979 -0.21866 -0.028613 -1.0336e-05 -0.11377 -0.0077595 -0.1112 0.032465 -0.030004 0.073115 -0.00039127 0.00070227 -0.00032999 0.0006141 -0.65341 0 0 -0.010353 0 0.055719 0.19267 0.12254 0 0
1.6211 0.048267 0.052854 -0.0053948 0.039355 0 0.069489 0.043136 0.034752 0.032083 0.040448 0.032931 -4.0185 0.1397 -0.020265 -0.012894 -0.23353 -0.038966 -0.011062 -0.12387 -0.026273 -0.12664 0.007589 -0.06865 0.049494 0.00018238 0.0010143 -4.8501e-05 -0.00035679 -0.88106 0 0 0.029735 0 0.056064 0.18591 0.12681 0 0
1.625 0.039998 0.045064 -0.035797 0.019247 0 0.04631 0.04051 0.03602 0.042483 0.040129 0.085998 -3.9527 0.14452 -0.01972 -0.022241 -0.24947 -0.0529 -0.020167 -0.13224 -0.053308 -0.1417 -0.020803 -0.10538 0.026032 0.00061719 0.0013009 0.00045008 -0.00077208 -1.056 0 0 0.06736 0 0.061308 0.18768 0.13393 0 0
1.6289 0.031825 0.035949 -0.021141 0.02075 0 0.028469 0.03881 0.040645 0.051355 0.03996 0.10756 -3.8895 0.15334 -0.01609 -0.028091 -0.26343 -0.062826 -0.026434 -0.13761 -0.077228 -0.15556 -0.052081 -0.13337 0.0050125 0.00062281 0.00099068 0.00058416 -0.00058355 -1.1311 0 0 0.087798 0 0.070413 0.19577 0.1428 0 0
1.6328 0.026046 0.027947 0.023513 0.03709 0 0.020888 0.039569 0.049431 0.06006 0.043917 0.098472 -3.8215 0.16323 -0.013188 -0.029905 -0.27358 -0.064167 -0.029726 -0.13934 -0.089628 -0.16789 -0.085522 -0.15358 -0.012356 0.00031725 0.00019154 6.0673e-05 -0.0002377 -1.1296 0 0 0.088541 0 0.081914 0.20775 0.15256 0 0
1.6367 0.02295 0.022869 0.061267 0.050752 0 0.020094 0.042766 0.05973 0.067555 0.052537 0.077581 -3.736 0.17019 -0.013946 -0.027583 -0.27819 -0.058766 -0.030445 -0.13704 -0.090069 -0.17862 -0.11996 -0.16884 -0.025171 8.6093e-05 -0.00030225 -0.00070146 -0.00011213 -1.107 0 0 0.0792 0 0.093345 0.21985 0.16217 0 0
1.6406 0.020929 0.020701 0.061165 0.047256 0 0.018659 0.045946 0.065611 0.071078 0.060838 0.066359 -3.6275 0.16678 -0.01759 -0.023224 -0.27695 -0.053341 -0.031114 -0.13101 -0.085511 -0.18755 -0.1511 -0.17841 -0.033167 0.0001425 7.6612e-05 -0.00091815 -0.0001844 -1.0946 0 0 0.07285 0 0.096996 0.22299 0.16978 0 0
1.6445 0.018373 0.019737 0.022262 0.025702 0 0.01245 0.045719 0.061888 0.069176 0.061843 0.073784 -3.5049 0.15471 -0.020905 -0.020473 -0.27453 -0.053812 -0.033959 -0.12334 -0.084312 -0.19437 -0.17597 -0.17829 -0.038999 0.00026567 0.00087471 -0.00024936 -0.00024308 -1.0783 0 0 0.075632 0 0.089972 0.21565 0.17552 0 0
1.6484 0.015208 0.017987 -0.024936 -0.00091746 0 0.0048506 0.040625 0.048745 0.063045 0.052893 0.091433 -3.3869 0.13599 -0.021749 -0.020675 -0.27289 -0.059918 -0.039369 -0.11407 -0.088973 -0.19776 -0.19268 -0.16532 -0.043335 2.9175e-05 0.00098253 0.00077699 -0.00026654 -1.0222 0 0 0.082498 0 0.071106 0.19831 0.17976 0 0
1.6523 0.012485 0.014623 -0.042088 -0.01526 0 0.0039229 0.032427 0.032076 0.054563 0.038262 0.10082 -3.2871 0.11328 -0.020739 -0.024686 -0.27354 -0.064719 -0.047211 -0.10296 -0.093381 -0.19626 -0.19976 -0.13998 -0.046635 -0.00068894 -0.00010052 0.0012136 -0.00043732 -0.90161 0 0 0.081896 0 0.040268 0.17252 0.18312 0 0
1.6563 0.010756 0.010299 -0.013877 -0.0082581 0 0.01421 0.024242 0.018615 0.043685 0.024987 0.086894 -3.2034 0.091961 -0.0196 -0.03295 -0.27746 -0.059828 -0.056012 -0.088121 -0.087177 -0.18598 -0.19421 -0.1051 -0.048647 -0.0014492 -0.0015022 0.00060043 -0.00078752 -0.71253 0 0 0.065242 0 -0.0017616 0.14225 0.18694 0 0
1.6602 0.0093071 0.0063092 0.038894 0.013913 0 0.030268 0.017364 0.010478 0.028706 0.016013 0.048304 -3.1194 0.07803 -0.018633 -0.042246 -0.2809 -0.042364 -0.061527 -0.067404 -0.06409 -0.16529 -0.17816 -0.063185 -0.048299 -0.0015577 -0.0017097 -0.00057403 -0.00099371 -0.4603 0 0 0.033593 0 -0.045898 0.11592 0.19301 0 0
1.6641 0.0071023 0.0035244 0.075432 0.033626 0 0.038659 0.010218 0.004393 0.0092346 0.0078154 -0.0020336 -3.0183 0.071318 -0.016492 -0.049848 -0.27999 -0.017879 -0.061698 -0.041156 -0.02748 -0.13656 -0.15555 -0.016088 -0.045111 -0.00068596 -0.00016683 -0.0013235 -0.00068206 -0.15465 0 0 -0.0033285 0 -0.085172 0.096257 0.20141 0 0
1.668 0.0041011 0.001955 0.067588 0.034197 0 0.028122 0.00056403 -0.0040371 -0.011864 -0.0050865 -0.045924 -2.8962 0.070738 -0.012351 -0.054247 -0.2722 0.0034146 -0.055426 -0.0099999 0.011589 -0.10166 -0.12849 0.03292 -0.038777 0.00077844 0.0019618 -0.0010797 6.1369e-05 0.18055 0 0 -0.034383 0 -0.11543 0.083795 0.2118 0 0
1.6719 0.0012076 0.00096856 0.022011 0.012248 0 -0.00014528 -0.011576 -0.015838 -0.030257 -0.023572 -0.071774 -2.7639 0.074208 -0.007512 -0.054217 -0.25534 0.014212 -0.04211 0.024865 0.042226 -0.063115 -0.099205 0.078132 -0.029179 0.0019896 0.0027868 -0.00018007 0.00062298 0.50187 0 0 -0.05437 0 -0.13309 0.077952 0.22349 0 0
1.6758 -0.0010857 -0.00029877 -0.02646 -0.019304 0 -0.031404 -0.023584 -0.028354 -0.043835 -0.042188 -0.08076 -2.6385 0.075231 -0.0042753 -0.048376 -0.22681 0.015206 -0.021725 0.058694 0.060896 -0.027682 -0.071561 0.11372 -0.016718 0.0022776 0.0015235 0.00051364 0.00043122 0.7624 0 0 -0.065788 0 -0.1321 0.074151 0.23322 0 0
1.6797 -0.0035187 -0.0026022 -0.044023 -0.040517 0 -0.047406 -0.032763 -0.038475 -0.053932 -0.053745 -0.082896 -2.5314 0.069497 -0.0033599 -0.040375 -0.19519 0.01349 -0.0003409 0.086244 0.072067 -7.4733e-05 -0.048132 0.13713 -0.0046551 0.0015994 -0.0007118 0.00044789 -0.00040436 0.93658 0 0 -0.074248 0 -0.12154 0.065775 0.23804 0 0
1.6836 -0.0070808 -0.0062003 -0.024717 -0.03925 0 -0.039862 -0.038597 -0.045132 -0.062407 -0.055227 -0.086488 -2.4415 0.056229 -0.003062 -0.031761 -0.16525 0.015866 0.019265 0.10495 0.082305 0.017848 -0.030475 0.14954 0.0051802 0.00045815 -0.0019718 -0.00015421 -0.0011154 1.0248 0 0 -0.082022 0 -0.10559 0.050958 0.23624 0 0
1.6875 -0.011262 -0.010414 0.0072199 -0.020039 0 -0.016442 -0.042043 -0.048477 -0.067911 -0.049244 -0.090109 -2.3576 0.035545 -0.0012826 -0.023833 -0.14131 0.022995 0.034692 0.11289 0.093465 0.024934 -0.02002 0.15244 0.011103 -0.00054751 -0.0013249 -0.00059197 -0.001008 1.0308 0 0 -0.085427 0 -0.088135 0.028915 0.22656 0 0
1.6914 -0.013782 -0.013576 0.019949 0.00018027 0 0.0054087 -0.042859 -0.047684 -0.06598 -0.040498 -0.084331 -2.2662 0.0087042 0.0019245 -0.018074 -0.12971 0.029426 0.042576 0.1072 0.101 0.019563 -0.019682 0.14462 0.010325 -0.0011029 0.00037446 -0.00040003 -0.0001647 0.94257 0 0 -0.078234 0 -0.074272 4.9102e-06 0.20698 0 0
1.6953 -0.012532 -0.013831 0.0013694 0.0060207 0 0.011596 -0.038556 -0.040858 -0.053432 -0.031661 -0.061938 -2.1603 -0.018539 0.0043276 -0.014807 -0.13247 0.029072 0.041719 0.089329 0.098432 0.0043004 -0.031011 0.12335 0.0012379 -0.0012174 0.0014698 0.00022728 0.0006263 0.74532 0 0 -0.057999 0 -0.067697 -0.02966 0.17893 0 0
1.6992 -0.0078279 -0.010522 -0.031554 -0.0042295 0 0.0010388 -0.026887 -0.027515 -0.03251 -0.022567 -0.027243 -2.0429 -0.042412 0.0040769 -0.013063 -0.14309 0.020923 0.035016 0.064728 0.083449 -0.01589 -0.050841 0.089145 -0.013916 -0.0010348 0.0011197 0.00066229 0.00064638 0.45909 0 0 -0.029723 0 -0.066338 -0.055165 0.14704 0 0
1.7031 -0.0024662 -0.0050378 -0.047931 -0.018235 0 -0.01504 -0.0094159 -0.010526 -0.010151 -0.012242 0.0048378 -1.9241 -0.061399 0.0018473 -0.012581 -0.15741 0.009968 0.023858 0.035758 0.060121 -0.038895 -0.077406 0.048478 -0.033903 -0.00069045 -8.8016e-05 0.00045173 -8.0091e-05 0.15322 0 0 -0.0034183 0 -0.068615 -0.074271 0.11378 0 0
1.707 0.00067803 -0.00016215 -0.028857 -0.020939 0 -0.02263 0.0080303 0.0051736 0.0071509 -0.00059879 0.020318 -1.8132 -0.074571 6.0773e-05 -0.013179 -0.17078 0.0029244 0.0097968 0.004736 0.0356 -0.062712 -0.10846 0.010436 -0.057169 -0.00032082 -0.00096342 -0.00027531 -0.00087898 -0.090348 0 0 0.012753 0 -0.072557 -0.085415 0.081619 0 0
1.7109 0.0011193 0.001848 0.017094 -0.007717 0 -0.015436 0.01924 0.015976 0.017776 0.011709 0.0185 -1.711 -0.08119 0.00013255 -0.015634 -0.17447 0.0029174 -0.0050914 -0.025542 0.014737 -0.084535 -0.13894 -0.020016 -0.080548 -9.2396e-05 -0.00092219 -0.00094001 -0.0011221 -0.2379 0 0 0.018345 0 -0.074492 -0.087088 0.054751 0 0
1.7148 0.00081057 0.00096792 0.060333 0.011808 0 0.0012542 0.022376 0.021592 0.024593 0.023871 0.013648 -1.6107 -0.084802 0.00095494 -0.0202 -0.16764 0.007541 -0.01887 -0.053594 -0.0026083 -0.10284 -0.16307 -0.045407 -0.10032 -0.0001145 -0.0003206 -0.001026 -0.00077004 -0.32839 0 0 0.020684 0 -0.072868 -0.084681 0.033082 0 0
1.7188 0.0019034 -0.0005628 0.072718 0.022275 0 0.015491 0.021024 0.02401 0.030887 0.034447 0.02338 -1.5058 -0.08643 0.00027849 -0.02666 -0.15244 0.011255 -0.031012 -0.078872 -0.019721 -0.11679 -0.17852 -0.071865 -0.11486 -0.00030842 0.00020024 -0.00050977 -0.00026366 -0.4329 0 0 0.02884 0 -0.068005 -0.080455 0.015528 0 0
1.7227 0.004706 3.3783e-05 0.04851 0.016006 0 0.01818 0.020654 0.025344 0.037276 0.040839 0.05311 -1.3984 -0.08633 -0.0027613 -0.034542 -0.13113 0.0095132 -0.041124 -0.10071 -0.038909 -0.1255 -0.18359 -0.10143 -0.12291 -0.00043025 0.00041973 0.00013561 -5.2623e-06 -0.58616 0 0 0.046065 0 -0.060376 -0.075598 0.0011216 0 0
1.7266 0.0078765 0.0040145 0.0083439 -6.7061e-05 0 0.010085 0.024101 0.027131 0.042394 0.040722 0.089846 -1.2975 -0.083869 -0.0068978 -0.042811 -0.10725 0.0014882 -0.048692 -0.11779 -0.058848 -0.12742 -0.17616 -0.12812 -0.12271 -0.00029455 0.00051918 0.00033564 -4.1239e-05 -0.75565 0 0 0.06657 0 -0.050855 -0.070616 -0.011442 0 0
1.7305 0.010297 0.010386 -0.016304 -0.0097727 0 0.0011217 0.030185 0.030885 0.045394 0.034916 0.11103 -1.2087 -0.076428 -0.010362 -0.048423 -0.086816 -0.0097939 -0.053192 -0.12768 -0.075243 -0.12113 -0.15618 -0.14172 -0.11337 1.415e-05 0.00058024 -0.0001285 -0.00020534 -0.87413 0 0 0.079256 0 -0.041222 -0.063485 -0.023663 0 0
1.7344 0.012359 0.016955 -0.0065037 -0.0010009 0 0.0023498 0.035896 0.037594 0.046622 0.028234 0.10136 -1.1236 -0.064049 -0.012647 -0.050197 -0.07103 -0.01924 -0.055507 -0.1315 -0.0837 -0.10984 -0.1294 -0.1358 -0.098514 0.00019621 0.00039421 -0.00095886 -0.00041149 -0.89749 0 0 0.07567 0 -0.032379 -0.052877 -0.035321 0 0
1.7383 0.015354 0.022106 0.030096 0.02391 0 0.016681 0.039126 0.045565 0.045793 0.026026 0.064214 -1.0236 -0.047053 -0.014283 -0.047869 -0.059585 -0.022355 -0.056002 -0.12985 -0.082363 -0.095466 -0.098016 -0.11282 -0.079761 4.301e-05 -0.00015272 -0.0015838 -0.00068502 -0.83119 0 0 0.056204 0 -0.024561 -0.038415 -0.045389 0 0
1.7422 0.019939 0.025783 0.065061 0.049244 0 0.035833 0.039296 0.049489 0.040753 0.029039 0.018835 -0.89512 -0.026233 -0.015297 -0.041639 -0.051636 -0.017882 -0.055134 -0.12372 -0.0728 -0.080211 -0.064154 -0.082244 -0.05884 -0.00031703 -0.00070471 -0.0015954 -0.00094856 -0.70975 0 0 0.02991 0 -0.017889 -0.020187 -0.05262 0 0
1.7461 0.025543 0.029044 0.070759 0.057854 0 0.046619 0.036423 0.043676 0.029461 0.032193 -0.013552 -0.74386 -0.0039666 -0.014758 -0.032904 -0.045079 -0.0090917 -0.053729 -0.11558 -0.059167 -0.068707 -0.030312 -0.054153 -0.038532 -0.00051714 -0.00070378 -0.0010272 -0.00094149 -0.5648 0 0 0.0082453 0 -0.012619 0.00041347 -0.05356 0 0
1.75 0.031171 0.032831 0.041743 0.044725 0 0.041973 0.030875 0.027853 0.013594 0.029542 -0.023618 -0.59087 0.015502 -0.012308 -0.025861 -0.03753 -0.0021792 -0.053086 -0.11025 -0.046447 -0.064262 0.0015433 -0.033884 -0.021468 -0.00032662 -9.0309e-05 -0.00026525 -0.00047795 -0.41923 0 0 -0.0023546 0 -0.0086033 0.019264 -0.047654 0 0
1.7539 0.036374 0.037124 -0.00036239 0.021399 0 0.027515 0.024432 0.0097927 -0.00060597 0.020908 -0.017681 -0.45433 0.031043 -0.0096206 -0.022434 -0.029358 -0.0019238 -0.053606 -0.10966 -0.03846 -0.066744 0.030691 -0.021295 -0.0082944 7.9063e-05 0.00043409 0.00030005 0.0002339 -0.30382 0 0 -0.0034841 0 -0.005778 0.034813 -0.036329 0 0
1.7578 0.041152 0.041121 -0.022621 0.0075413 0 0.017539 0.020687 0.00080489 -0.0062055 0.013059 -0.0099219 -0.33358 0.042549 -0.0094095 -0.023647 -0.021562 -0.0076963 -0.055451 -0.11474 -0.036282 -0.075681 0.056255 -0.013773 0.00052813 0.0002522 4.534e-05 0.00055727 0.00065058 -0.26145 0 0 -0.0014997 0 -0.0041121 0.046549 -0.020817 0 0
1.7617 0.045163 0.044046 -0.0055165 0.015966 0 0.023272 0.023043 0.007031 -0.00090681 0.013587 -0.010173 -0.21167 0.05069 -0.0125 -0.030228 -0.016008 -0.01388 -0.058653 -0.126 -0.037918 -0.089963 0.076969 -0.009877 0.0045907 -9.56e-05 -0.0012617 0.00065646 0.00037117 -0.32192 0 0 -0.0011415 0 -0.0035482 0.054561 -0.0028904 0 0
1.7656 0.04757 0.04577 0.042112 0.042735 0 0.043264 0.031573 0.024359 0.01146 0.023443 -0.016623 -0.07318 0.060049 -0.016296 -0.041347 -0.017979 -0.015396 -0.062783 -0.14157 -0.03987 -0.10604 0.088635 -0.01122 0.0030942 -0.00078322 -0.002486 0.00076188 -0.00042975 -0.47257 0 0 -0.0014452 0 -0.0034514 0.061862 0.013793 0 0
1.7695 0.047943 0.0467 0.089359 0.070078 0 0.064307 0.042176 0.041894 0.024794 0.03596 -0.018191 0.081848 0.07478 -0.01691 -0.05312 -0.027984 -0.013648 -0.067007 -0.15641 -0.040025 -0.1203 0.091404 -0.021855 -0.0021994 -0.0012824 -0.0024927 0.00086606 -0.0010879 -0.66179 0 0 0.0029172 0 -0.0026937 0.071971 0.027843 0 0
1.7734 0.047059 0.047193 0.106 0.07984 0 0.072181 0.04959 0.050869 0.035919 0.04349 -0.0039871 0.24225 0.096394 -0.013149 -0.064168 -0.046445 -0.016589 -0.0712 -0.16837 -0.039793 -0.13195 0.084414 -0.045554 -0.011301 -0.0011661 -0.0010919 0.00085798 -0.001008 -0.83768 0 0 0.016404 0 -0.00078037 0.085848 0.039505 0 0
1.7773 0.04633 0.047119 0.084543 0.066913 0 0.062985 0.051728 0.050896 0.045937 0.044794 0.027459 0.40203 0.12551 -0.0081218 -0.073461 -0.073345 -0.031585 -0.075351 -0.17574 -0.043429 -0.14069 0.067174 -0.082217 -0.0243 -0.00047049 0.00078522 0.0007295 -0.00016984 -0.98352 0 0 0.038122 0 0.0025928 0.10375 0.049464 0 0
1.7813 0.04627 0.045995 0.045163 0.04235 0 0.045573 0.051122 0.048507 0.056991 0.045521 0.066013 0.569 0.16153 -0.0064797 -0.080262 -0.10906 -0.057312 -0.079829 -0.17646 -0.054558 -0.14718 0.037996 -0.12576 -0.042439 0.0003437 0.0019676 0.00063728 0.00087112 -1.1147 0 0 0.061819 0 0.0074946 0.12441 0.059812 0 0
1.7852 0.045776 0.043525 0.020137 0.024202 0 0.033627 0.052049 0.050441 0.06863 0.051593 0.096456 0.75492 0.19654 -0.01 -0.08607 -0.15015 -0.083028 -0.085201 -0.17254 -0.072591 -0.15421 0.00053895 -0.16583 -0.065594 0.00076781 0.0020433 0.00071582 0.0014379 -1.2452 0 0 0.080159 0 0.011962 0.14221 0.073326 0 0
1.7891 0.043259 0.040003 0.029305 0.023727 0 0.034593 0.056359 0.058315 0.077899 0.062673 0.10904 0.95842 0.22418 -0.016075 -0.092 -0.19336 -0.097021 -0.091311 -0.16658 -0.092282 -0.16265 -0.040594 -0.19333 -0.092145 0.00061818 0.0014942 0.00086462 0.0012081 -1.3637 0 0 0.089651 0 0.014021 0.15384 0.089705 0 0
1.793 0.038489 0.036189 0.064617 0.037688 0 0.044567 0.062108 0.068515 0.082589 0.072376 0.1062 1.1615 0.24018 -0.020548 -0.09822 -0.23671 -0.096707 -0.097782 -0.15966 -0.10724 -0.17225 -0.082576 -0.20586 -0.12071 0.00011611 0.00098993 0.00080798 0.00036507 -1.4445 0 0 0.092367 0 0.012104 0.15741 0.10783 0 0
1.7969 0.033058 0.03278 0.095312 0.052073 0 0.05242 0.065845 0.075692 0.083381 0.074434 0.10003 1.3462 0.24071 -0.021707 -0.10457 -0.27818 -0.090466 -0.10404 -0.15264 -0.11453 -0.18215 -0.12249 -0.20808 -0.14952 -0.00033309 0.00072567 0.0004184 -0.00057646 -1.4732 0 0 0.093322 0 0.0046594 0.15161 0.1259 0 0
1.8008 0.028846 0.029941 0.090645 0.053488 0 0.048952 0.06559 0.075899 0.082149 0.068015 0.10186 1.5143 0.21822 -0.021259 -0.10814 -0.31213 -0.089001 -0.10771 -0.14425 -0.11622 -0.18732 -0.15399 -0.20612 -0.1726 -0.00044343 0.00048377 -6.132e-05 -0.00107 -1.4524 0 0 0.095793 0 -0.012197 0.13485 0.13675 0 0
1.8047 0.026187 0.027283 0.044123 0.039134 0 0.033757 0.061435 0.067723 0.078563 0.057187 0.11204 1.6889 0.18403 -0.02165 -0.10688 -0.33704 -0.094485 -0.10786 -0.13225 -0.11618 -0.18479 -0.17693 -0.20064 -0.18673 -0.00020775 0.00015958 -0.00021729 -0.00081546 -1.3796 0 0 0.098123 0 -0.03506 0.11414 0.13762 0 0
1.8086 0.023781 0.024262 -0.019018 0.018168 0 0.015236 0.053948 0.052421 0.069401 0.046204 0.11818 1.8923 0.14385 -0.023088 -0.099836 -0.35111 -0.098207 -0.10396 -0.11523 -0.11508 -0.17314 -0.19083 -0.18534 -0.18977 0.00015919 -1.6942e-05 6.0168e-05 5.1925e-05 -1.2308 0 0 0.094364 0 -0.062112 0.091973 0.12763 0 0
1.8125 0.020356 0.020619 -0.058305 0.00418 0 0.0043968 0.043109 0.03387 0.05194 0.036213 0.10419 2.1242 0.10341 -0.023535 -0.086654 -0.35296 -0.089024 -0.095721 -0.092288 -0.1083 -0.1517 -0.19545 -0.15288 -0.18014 0.00041215 0.00015544 0.00035332 0.00097165 -0.9776 0 0 0.078333 0 -0.091256 0.070393 0.10699 0 0
1.8164 0.01605 0.016522 -0.047937 0.0048175 0 0.006906 0.029262 0.017348 0.02789 0.026176 0.063592 2.3602 0.071373 -0.021287 -0.067291 -0.33952 -0.064214 -0.082678 -0.06247 -0.089376 -0.11985 -0.18956 -0.10272 -0.15494 0.00045301 0.00043662 8.5479e-05 0.0012812 -0.62681 0 0 0.048476 0 -0.11895 0.051441 0.077015 0 0
1.8203 0.011885 0.012345 0.0021751 0.016146 0 0.018633 0.014461 0.006452 0.0033392 0.015527 0.0064587 2.5758 0.055569 -0.016941 -0.04559 -0.31162 -0.032208 -0.065966 -0.029329 -0.05628 -0.082383 -0.1737 -0.043504 -0.11607 0.00037319 0.00031687 -0.00081844 0.00073018 -0.23758 0 0 0.010255 0 -0.13963 0.035183 0.046263 0 0
1.8242 0.008114 0.0083234 0.05193 0.025645 0 0.027868 0.0017319 0.00017049 -0.015694 0.0047926 -0.045798 2.7694 0.053011 -0.012629 -0.02525 -0.27501 -0.0052156 -0.047433 0.0020978 -0.01497 -0.045195 -0.1505 0.012421 -0.07004 0.00033419 -0.00034902 -0.0016869 -0.00023814 0.10994 0 0 -0.025879 0 -0.15171 0.02038 0.021848 0 0
1.8281 0.0036473 0.0043316 0.060995 0.021646 0 0.023389 -0.0075438 -0.006512 -0.027763 -0.0060232 -0.074469 2.9631 0.061175 -0.0097966 -0.0079073 -0.23246 0.010386 -0.027839 0.02869 0.023421 -0.011474 -0.12056 0.057083 -0.02027 0.00038664 -0.0010301 -0.0016399 -0.00080338 0.36865 0 0 -0.050113 0 -0.15399 0.0069495 0.0076072 0 0
1.832 -0.0025516 -6.7437e-05 0.020734 0.0024383 0 0.0032401 -0.015072 -0.017961 -0.036132 -0.018094 -0.075848 3.18 0.076462 -0.0081842 0.0052367 -0.18684 0.016814 -0.0078908 0.047515 0.049873 0.015881 -0.084475 0.090245 0.029669 0.00040258 -0.0010161 -0.00046437 -0.00050839 0.54968 0 0 -0.059111 0 -0.14572 -0.0049101 0.0066062 0 0
1.8359 -0.0097772 -0.0053361 -0.037999 -0.021792 0 -0.022529 -0.023674 -0.033235 -0.044677 -0.031731 -0.062619 3.421 0.090854 -0.0068487 0.013419 -0.14241 0.019719 0.011339 0.052777 0.063311 0.031579 -0.041758 0.11594 0.073063 0.00021821 -0.00024389 0.0010537 0.00026547 0.69574 0 0 -0.057901 0 -0.12454 -0.012131 0.023404 0 0
1.8398 -0.015876 -0.011583 -0.069 -0.036209 0 -0.038412 -0.033589 -0.046283 -0.053871 -0.044109 -0.053579 3.6641 0.097432 -0.0054465 0.020181 -0.10139 0.022003 0.028856 0.047982 0.070119 0.038121 0.0042472 0.13664 0.10727 -0.00012716 0.00051097 0.0017522 0.00063034 0.83219 0 0 -0.056005 0 -0.096292 -0.012451 0.048775 0 0
1.8438 -0.019546 -0.018334 -0.048186 -0.032858 0 -0.035288 -0.041234 -0.051262 -0.060626 -0.050446 -0.059663 3.8851 0.095447 -0.004094 0.02702 -0.063961 0.022996 0.043751 0.035698 0.077889 0.037224 0.051518 0.15092 0.13163 -0.0003215 0.00039545 0.0011281 7.8078e-05 0.94474 0 0 -0.060199 0 -0.06419 -0.0049031 0.076812 0 0
1.8477 -0.0221 -0.02471 0.0062011 -0.017606 0 -0.018271 -0.042312 -0.047799 -0.061531 -0.048473 -0.076602 4.0792 0.085462 -0.0024111 0.034613 -0.030199 0.022128 0.055064 0.01789 0.088816 0.030153 0.098175 0.1557 0.14558 -3.1662e-05 -0.00057953 -0.00021539 -0.00097119 1.0006 0 0 -0.069262 0 -0.030824 0.010965 0.10283 0 0
1.8516 -0.026467 -0.030042 0.047634 -0.0063817 0 -0.0035109 -0.036412 -0.041027 -0.05592 -0.041502 -0.089135 4.2631 0.069874 0.00038171 0.042976 -0.00028431 0.021124 0.061083 -0.0032754 0.098264 0.018117 0.14139 0.14958 0.148 0.00070634 -0.0014733 -0.0011536 -0.001573 0.9851 0 0 -0.075011 0 0.00057118 0.035461 0.12094 0 0
1.8555 -0.0342 -0.034518 0.038196 -0.012833 0 -0.005831 -0.028271 -0.036636 -0.046104 -0.036188 -0.083015 4.4585 0.057944 0.0040491 0.048922 0.024896 0.021646 0.059806 -0.025169 0.09937 0.0032921 0.17612 0.13385 0.13891 0.0013649 -0.0013659 -0.0010793 -0.0012393 0.91646 0 0 -0.06908 0 0.025897 0.065245 0.12615 0 0
1.8594 -0.043692 -0.039247 -0.021866 -0.037002 0 -0.027199 -0.02413 -0.036221 -0.035482 -0.036703 -0.055794 4.6724 0.05574 0.0066564 0.04995 0.045209 0.021985 0.053546 -0.046484 0.089439 -0.011591 0.20194 0.11141 0.12299 0.0012933 -0.00033563 -0.00037775 -0.00046169 0.83049 0 0 -0.050125 0 0.045638 0.094802 0.12324 0 0
1.8633 -0.051621 -0.045435 -0.095383 -0.064563 0 -0.055628 -0.026704 -0.037345 -0.026865 -0.041311 -0.018801 4.8932 0.06587 0.0062734 0.044871 0.059621 0.018296 0.043854 -0.066512 0.072653 -0.024836 0.21823 0.086234 0.10224 0.00031529 0.00060382 8.2248e-05 -0.0001891 0.7585 0 0 -0.025592 0 0.060187 0.12174 0.11532 0 0
1.8672 -0.056199 -0.05324 -0.13784 -0.077874 0 -0.075108 -0.03363 -0.037346 -0.0221 -0.044937 0.010504 5.1022 0.089801 0.0036228 0.033079 0.06715 0.010145 0.032655 -0.084449 0.057111 -0.03465 0.22485 0.063876 0.078837 -0.0010111 0.00056795 -0.00014261 -0.00079336 0.71977 0 0 -0.0066151 0 0.070256 0.14409 0.1059 0 0
1.8711 -0.058773 -0.06133 -0.13044 -0.070089 0 -0.077838 -0.040549 -0.036314 -0.022046 -0.044842 0.019887 5.2886 0.12843 0.002274 0.014822 0.064928 0.0038319 0.024319 -0.097289 0.048999 -0.036392 0.22111 0.050982 0.056817 -0.0017876 -0.00026042 -0.00070259 -0.0016417 0.72666 0 0 -0.00032486 0 0.076851 0.15955 0.10127 0 0
1.875 -0.062146 -0.067755 -0.091032 -0.05075 0 -0.068748 -0.04532 -0.036525 -0.026089 -0.043262 0.0092935 5.4557 0.17155 0.0052064 -0.0035903 0.055549 0.008153 0.022716 -0.10197 0.048797 -0.028004 0.21255 0.052168 0.040941 -0.0015169 -0.00082762 -0.0009399 -0.0017603 0.78663 0 0 -0.005783 0 0.082281 0.17087 0.10426 0 0
1.8789 -0.067568 -0.071496 -0.056957 -0.038235 0 -0.059784 -0.049255 -0.039986 -0.031972 -0.0445 -0.011058 5.6133 0.2124 0.010991 -0.018128 0.042112 0.025694 0.028293 -0.096936 0.052349 -0.0097795 0.20307 0.06658 0.033207 -0.00051122 -0.00033927 -0.00063001 -0.00088795 0.89738 0 0 -0.016412 0 0.086966 0.18036 0.1133 0 0
1.8828 -0.073686 -0.073312 -0.055733 -0.045359 0 -0.060052 -0.054858 -0.04727 -0.037305 -0.050268 -0.029321 5.7675 0.24669 0.014224 -0.026198 0.026885 0.048888 0.040977 -0.080825 0.055598 0.018024 0.19529 0.088349 0.035174 0.00042361 0.00087134 -0.00016951 0.00021986 1.0465 0 0 -0.026245 0 0.090738 0.18923 0.12659 0 0
1.8867 -0.078421 -0.075057 -0.086355 -0.069781 0 -0.070095 -0.06313 -0.058216 -0.042163 -0.058669 -0.040629 5.9153 0.27013 0.010815 -0.025228 0.012628 0.066229 0.06009 -0.052114 0.059003 0.054805 0.19212 0.11177 0.048538 0.00071862 0.0016507 -6.5128e-05 0.00057041 1.223 0 0 -0.034526 0 0.092948 0.19849 0.1413 0 0
1.8906 -0.081444 -0.078124 -0.12324 -0.096454 0 -0.083508 -0.07317 -0.072402 -0.050049 -0.067516 -0.049394 6.0497 0.27982 0.0032031 -0.014009 0.0036286 0.073334 0.082185 -0.010199 0.068124 0.097724 0.19738 0.13657 0.075032 0.00047843 0.0011837 -0.0003495 -4.4785e-05 1.4298 0 0 -0.045253 0 0.091588 0.20757 0.151 0 0
1.8945 -0.084393 -0.082556 -0.13714 -0.10942 0 -0.092883 -0.083731 -0.088276 -0.065257 -0.077423 -0.064181 6.1677 0.28406 -0.00023603 0.00086826 -0.00077515 0.077576 0.10248 0.036709 0.089764 0.14071 0.20841 0.16753 0.10816 0.00023597 -0.00019215 -0.00058148 -0.00087573 1.6786 0 0 -0.0628 0 0.087314 0.21483 0.15408 0 0
1.8984 -0.088736 -0.087592 -0.11672 -0.10339 0 -0.094967 -0.094298 -0.10265 -0.088276 -0.090651 -0.089645 6.2748 0.28697 0.0080841 0.016377 -0.0014276 0.090824 0.11931 0.084748 0.12628 0.18133 0.22376 0.20822 0.14514 0.00033768 -0.0013249 -0.00039106 -0.0010417 1.9683 0 0 -0.087687 0 0.080897 0.21945 0.15067 0 0
1.9023 -0.093872 -0.092807 -0.076262 -0.086859 0 -0.092234 -0.10454 -0.11256 -0.11362 -0.10717 -0.12196 6.3792 0.29235 0.028094 0.02979 0.00053753 0.117 0.13153 0.13019 0.17211 0.21754 0.24175 0.2551 0.18312 0.00061707 -0.0013582 8.1807e-05 -0.00044073 2.2697 0 0 -0.11566 0 0.073409 0.22092 0.14159 0 0
1.9063 -0.097718 -0.098315 -0.045477 -0.075389 0 -0.090961 -0.11338 -0.11825 -0.13292 -0.12312 -0.1511 6.4808 0.3053 0.051552 0.037595 0.0030815 0.14694 0.13816 0.16718 0.21542 0.24643 0.25964 0.29852 0.21773 0.00065833 -0.00049275 0.00035183 0.00022095 2.5358 0 0 -0.14024 0 0.067317 0.21905 0.12926 0 0
1.9102 -0.099025 -0.10368 -0.048677 -0.080576 0 -0.097075 -0.11943 -0.12335 -0.14115 -0.13401 -0.16787 6.5662 0.32471 0.068389 0.040342 0.003936 0.16611 0.14184 0.19331 0.24445 0.26819 0.27421 0.33005 0.2453 0.00030423 0.00030651 0.00014303 0.00024696 2.7296 0 0 -0.15639 0 0.065461 0.21656 0.11934 0 0
1.9141 -0.098704 -0.10697 -0.087119 -0.10209 0 -0.11145 -0.12231 -0.13089 -0.14056 -0.13901 -0.17037 6.6162 0.34544 0.074079 0.040697 0.0030962 0.16766 0.14472 0.21041 0.25468 0.28419 0.28461 0.349 0.26554 -0.00016601 0.00028682 -0.00031666 -0.00031596 2.8432 0 0 -0.163 0 0.067829 0.21549 0.11412 0 0
1.918 -0.098626 -0.10558 -0.13641 -0.12749 0 -0.12735 -0.12312 -0.13903 -0.13847 -0.14112 -0.16513 6.6229 0.36362 0.071722 0.040115 0.00088815 0.15829 0.14752 0.21916 0.25179 0.29442 0.29019 0.36139 0.27781 -0.00035468 -0.00041569 -0.00058552 -0.00079343 2.8892 0 0 -0.16296 0 0.073977 0.21675 0.11457 0 0
1.9219 -0.099374 -0.09874 -0.16185 -0.13969 0 -0.13301 -0.12301 -0.14174 -0.14077 -0.14253 -0.16215 6.6016 0.375 0.068046 0.040009 -0.0020654 0.15129 0.1506 0.22048 0.24766 0.29872 0.29046 0.37253 0.28174 -0.00016818 -0.00099778 -0.00051931 -0.00063646 2.8784 0 0 -0.16099 0 0.08294 0.22094 0.12102 0 0
1.9258 -0.099605 -0.089196 -0.14274 -0.12807 0 -0.11963 -0.1215 -0.13476 -0.14669 -0.14085 -0.16726 6.5836 0.37109 0.067837 0.040671 -0.0043805 0.15422 0.15186 0.21279 0.25147 0.29298 0.28272 0.38052 0.27377 0.0001273 -0.00080499 -0.00039411 5.5008e-05 2.808 0 0 -0.16036 0 0.091535 0.22726 0.13254 0 0
1.9297 -0.097801 -0.08206 -0.088853 -0.096391 0 -0.089795 -0.11683 -0.12072 -0.14935 -0.13114 -0.17679 6.5932 0.35723 0.071567 0.039496 -0.0059671 0.16285 0.14901 0.19829 0.26242 0.27867 0.26879 0.37699 0.2572 0.00023788 6.9972e-05 -0.00050542 0.00075214 2.6709 0 0 -0.15988 0 0.097135 0.23219 0.14388 0 0
1.9336 -0.094352 -0.081154 -0.03635 -0.062152 0 -0.058978 -0.1081 -0.10723 -0.14132 -0.11232 -0.17838 6.6272 0.33696 0.07683 0.034608 -0.0073912 0.16633 0.14081 0.17661 0.26949 0.25595 0.24878 0.35385 0.23239 0.00014879 0.0009179 -0.00073753 0.0011014 2.4691 0 0 -0.1536 0 0.099333 0.2342 0.15297 0 0
1.9375 -0.091555 -0.086034 -0.023517 -0.046289 0 -0.046685 -0.096997 -0.099474 -0.12044 -0.090741 -0.15845 6.657 0.31414 0.080823 0.024556 -0.0093076 0.15753 0.12658 0.14769 0.25928 0.22553 0.2231 0.30979 0.20003 6.849e-05 0.0010718 -0.00064212 0.0011878 2.2158 0 0 -0.13417 0 0.098272 0.23224 0.15818 0 0
1.9414 -0.091446 -0.09252 -0.062623 -0.058945 0 -0.062396 -0.086923 -0.095219 -0.091424 -0.076009 -0.11236 6.6529 0.29486 0.081568 0.0074241 -0.013005 0.13846 0.10571 0.11105 0.22616 0.18874 0.1924 0.25152 0.16072 0.00013095 0.00046416 3.3405e-05 0.0012343 1.9304 0 0 -0.098997 0 0.095053 0.22532 0.1576 0 0
1.9453 -0.093825 -0.096336 -0.12859 -0.091277 0 -0.097219 -0.080278 -0.087871 -0.06287 -0.072575 -0.050771 6.6092 0.28463 0.078154 -0.014236 -0.019122 0.11696 0.081852 0.070522 0.17736 0.15154 0.16144 0.19023 0.11906 0.00024827 -0.00037074 0.00097205 0.0012163 1.6391 0 0 -0.054734 0 0.093301 0.21586 0.15213 0 0
1.9492 -0.096537 -0.096461 -0.17458 -0.12037 0 -0.12875 -0.07678 -0.074493 -0.042489 -0.075491 0.0035358 6.5459 0.28107 0.071216 -0.035151 -0.026155 0.099779 0.059576 0.031475 0.12889 0.11867 0.13544 0.1372 0.080067 0.00027645 -0.00078215 0.0015242 0.00091598 1.3837 0 0 -0.015979 0 0.094564 0.20713 0.14481 0 0
1.9531 -0.097543 -0.095114 -0.16501 -0.12518 0 -0.13637 -0.074455 -0.059777 -0.033896 -0.075072 0.028309 6.4855 0.28169 0.063388 -0.051821 -0.032637 0.088902 0.041593 -0.0026352 0.095664 0.092719 0.11831 0.10101 0.047121 0.00023844 -0.00052357 0.0013291 0.00033136 1.217 0 0 0.0026725 0 0.099079 0.20077 0.13735 0 0
1.957 -0.096411 -0.094628 -0.10235 -0.10217 0 -0.11578 -0.07193 -0.051516 -0.036115 -0.066188 0.016525 6.4277 0.28319 0.058253 -0.060789 -0.03682 0.083301 0.030414 -0.028478 0.082878 0.075796 0.11388 0.085718 0.023503 0.00027962 0.00011186 0.00065501 -0.00013751 1.1729 0 0 -0.0036433 0 0.10654 0.19818 0.13144 0 0
1.9609 -0.093763 -0.094558 -0.027211 -0.068416 0 -0.081643 -0.069423 -0.052654 -0.04496 -0.053166 -0.017932 6.3484 0.27796 0.057675 -0.055097 -0.033883 0.082085 0.030873 -0.039268 0.08487 0.071474 0.13152 0.089623 0.017021 0.00040458 0.00061026 9.8755e-05 -4.3541e-05 1.2326 0 0 -0.026037 0 0.11456 0.20071 0.13003 0 0
1.9648 -0.089647 -0.091935 0.0099989 -0.048714 0 -0.056629 -0.067631 -0.058791 -0.055164 -0.045704 -0.049575 6.2239 0.26402 0.059864 -0.03848 -0.023118 0.084989 0.039676 -0.038947 0.091267 0.074315 0.16582 0.10591 0.024704 0.00037614 0.0007078 -7.2837e-06 0.00057741 1.3256 0 0 -0.047695 0 0.11945 0.20487 0.13256 0 0
1.9688 -0.082993 -0.084292 -0.013751 -0.056073 0 -0.054959 -0.066336 -0.063504 -0.062645 -0.049996 -0.060147 6.0564 0.24308 0.060688 -0.01438 -0.0050132 0.090692 0.054434 -0.030816 0.09527 0.08122 0.21168 0.12665 0.044029 -9.0817e-06 0.00060116 0.00016725 0.0011419 1.3791 0 0 -0.05613 0 0.12015 0.20838 0.13811 0 0
1.9727 -0.072971 -0.072298 -0.075984 -0.08091 0 -0.07235 -0.064653 -0.064917 -0.066381 -0.063463 -0.052606 5.8741 0.21729 0.057593 0.014126 0.01967 0.096477 0.073129 -0.017677 0.097906 0.089844 0.26405 0.14805 0.072729 -0.00055724 0.00071438 0.00028287 0.0010625 1.3779 0 0 -0.052587 0 0.11624 0.20943 0.14579 0 0
1.9766 -0.060717 -0.059445 -0.12445 -0.098062 0 -0.089501 -0.062534 -0.065991 -0.068858 -0.077367 -0.048123 5.7062 0.19067 0.0524 0.042783 0.049586 0.10067 0.0932 -0.0031365 0.10575 0.09754 0.3152 0.17201 0.10787 -0.00072308 0.0012328 0.00028856 0.00034012 1.3738 0 0 -0.050666 0 0.10781 0.20573 0.15427 0 0
1.9805 -0.049363 -0.049295 -0.11642 -0.086858 0 -0.086693 -0.061365 -0.069035 -0.074144 -0.084017 -0.067286 5.5563 0.17034 0.049863 0.065202 0.079696 0.1049 0.11047 0.0082406 0.12447 0.10184 0.35025 0.20161 0.14311 -0.00014357 0.0018468 0.00044427 -0.0004374 1.4313 0 0 -0.064485 0 0.09738 0.1955 0.16077 0 0
1.9844 -0.042026 -0.043068 -0.052147 -0.048669 0 -0.05926 -0.06257 -0.071951 -0.084245 -0.081895 -0.11058 5.4014 0.15671 0.053088 0.080376 0.10499 0.11247 0.1231 0.016247 0.15305 0.10313 0.36488 0.23423 0.17375 0.00087539 0.0019847 0.00089364 -0.00069263 1.5568 0 0 -0.095533 0 0.087128 0.18065 0.16381 0 0
1.9883 -0.039553 -0.039634 0.023969 -0.0076015 0 -0.022488 -0.065689 -0.071149 -0.096325 -0.075122 -0.15507 5.2158 0.14846 0.060278 0.087876 0.12204 0.12336 0.12973 0.021336 0.18285 0.10127 0.35636 0.25963 0.19705 0.001518 0.0013597 0.0013353 -0.00041072 1.6811 0 0 -0.12919 0 0.076931 0.1617 0.1623 0 0
1.9922 -0.040084 -0.037324 0.056814 0.0072457 0 -0.0013028 -0.068238 -0.067101 -0.10349 -0.069103 -0.17116 4.9967 0.14337 0.066115 0.087695 0.12754 0.13119 0.12909 0.024235 0.20187 0.096072 0.32322 0.26597 0.21051 0.0012056 0.00031624 0.0012474 -8.1555e-05 1.7129 0 0 -0.14452 0 0.066066 0.13915 0.15528 0 0
1.9961 -0.040708 -0.035385 0.023508 -0.015173 0 -0.011174 -0.067612 -0.064598 -0.099281 -0.066522 -0.14605 4.7659 0.13531 0.066484 0.079031 0.11313 0.12658 0.11736 0.025997 0.20167 0.085504 0.26142 0.2488 0.20765 0.00018599 -0.00040055 0.00046578 -0.00014621 1.6108 0 0 -0.13001 0 0.050383 0.11258 0.14018 0 0
2 -0.039627 -0.033839 -0.047944 -0.057633 0 -0.044551 -0.062907 -0.066222 -0.0827 -0.066104 -0.094368 4.5499 0.1192 0.062006 0.064882 0.07913 0.10524 0.095466 0.026967 0.18226 0.068502 0.18284 0.21419 0.18838 -0.00069276 -0.00028983 -0.00053753 -0.00056812 1.4054 0 0 -0.092646 0 0.02608 0.082985 0.11866 0 0
2.0039 -0.037005 -0.032507 -0.099547 -0.086236 0 -0.074645 -0.054768 -0.066861 -0.059378 -0.06386 -0.046657 4.3562 0.09587 0.057157 0.04715 0.028574 0.07337 0.065451 0.026264 0.15165 0.045042 0.096115 0.17303 0.1543 -0.00083511 0.00043734 -0.0010386 -0.00094653 1.1582 0 0 -0.052611 0 -0.0067615 0.051724 0.093084 0 0
2.0078 -0.034114 -0.030718 -0.087716 -0.075914 0 -0.075437 -0.043874 -0.057215 -0.037487 -0.055534 -0.02553 4.1702 0.067338 0.055996 0.027129 -0.036186 0.044579 0.029034 0.023011 0.12023 0.015326 0.0071702 0.13205 0.10636 -0.00048426 0.0010307 -0.0007403 -0.00096834 0.90442 0 0 -0.027824 0 -0.047039 0.020359 0.065558 0 0
2.0117 -0.031868 -0.028018 -0.016422 -0.030334 0 -0.042696 -0.03032 -0.03404 -0.021486 -0.039246 -0.028994 3.9694 0.037575 0.058465 0.0063225 -0.11187 0.029667 -0.011361 0.015976 0.093738 -0.020026 -0.077265 0.090358 0.045868 -0.0004007 0.00087481 -3.3755e-05 -0.00067736 0.63814 0 0 -0.020745 0 -0.092187 -0.0086602 0.03903 0 0
2.0156 -0.030075 -0.02483 0.066303 0.019841 0 0.0017017 -0.014803 -0.0059178 -0.0091284 -0.01726 -0.034183 3.7427 0.018749 0.060231 -0.011765 -0.1888 0.027891 -0.048889 0.0042275 0.070005 -0.056758 -0.14548 0.044156 -0.021663 -0.00097282 3.6645e-05 0.00042961 -0.0003321 0.34351 0 0 -0.018108 0 -0.13161 -0.027869 0.020837 0 0
2.0195 -0.027884 -0.02209 0.1046 0.039823 0 0.026888 0.00011077 0.013044 0.0053638 0.0045267 -0.017406 3.4953 0.015603 0.05581 -0.025348 -0.25658 0.027643 -0.0785 -0.0087863 0.04227 -0.088812 -0.19659 -0.006135 -0.08569 -0.0017412 -0.00081846 0.00038735 -0.00010899 0.031836 0 0 -0.003424 0 -0.15751 -0.035017 0.013209 0 0
2.0234 -0.024843 -0.020305 0.07508 0.017203 0 0.017766 0.010795 0.01604 0.02459 0.019815 0.02632 3.2417 0.02983 0.042419 -0.0336 -0.30975 0.016613 -0.097626 -0.020785 0.0064806 -0.11287 -0.22901 -0.053701 -0.1403 -0.0018831 -0.0010353 0.00015018 -8.8645e-06 -0.25437 0 0 0.028368 0 -0.16617 -0.028549 0.017418 0 0
2.0273 -0.021621 -0.019247 0.0013807 -0.028788 0 -0.01362 0.015085 0.0095039 0.043882 0.025878 0.07929 2.9948 0.061646 0.022074 -0.036157 -0.34376 -0.0069213 -0.10444 -0.029523 -0.033271 -0.12619 -0.24175 -0.089585 -0.18002 -0.0011385 -0.00050819 0.00016837 9.6741e-06 -0.46541 0 0 0.066028 0 -0.15534 -0.0077811 0.033916 0 0
2.0313 -0.019748 -0.018699 -0.065172 -0.062647 0 -0.039718 0.013782 0.0056098 0.053987 0.024868 0.11435 2.7603 0.11013 0.00092698 -0.032873 -0.35024 -0.031389 -0.095926 -0.031051 -0.065978 -0.1241 -0.23077 -0.10809 -0.19439 -0.00014296 0.00032425 0.00050174 -6.2647e-05 -0.56524 0 0 0.090359 0 -0.12242 0.028376 0.063217 0 0
2.0352 -0.020491 -0.019216 -0.082341 -0.060209 0 -0.041382 0.0093133 0.0093653 0.048584 0.020977 0.11399 2.5372 0.16338 -0.013826 -0.027758 -0.33276 -0.040458 -0.077027 -0.025245 -0.080964 -0.10967 -0.20016 -0.10815 -0.18267 0.00023371 0.00093983 0.00077985 -0.00018976 -0.53432 0 0 0.088452 0 -0.078602 0.072013 0.097735 0 0
2.0391 -0.023645 -0.021707 -0.044627 -0.026498 0 -0.022892 0.0030695 0.014139 0.030038 0.016033 0.081094 2.3195 0.21302 -0.01802 -0.023883 -0.29949 -0.026023 -0.053583 -0.015215 -0.075352 -0.088506 -0.15569 -0.091049 -0.15156 -0.00016336 0.0011512 0.00065349 -0.00018658 -0.3694 0 0 0.062458 0 -0.034238 0.11596 0.13068 0 0
2.043 -0.027295 -0.026078 0.015391 0.0098536 0 -0.0057344 -0.0053676 0.0099963 0.0080551 0.0079855 0.034976 2.0973 0.2543 -0.013269 -0.02276 -0.25462 0.0049776 -0.028838 -0.0031586 -0.055594 -0.063778 -0.099942 -0.058806 -0.10491 -0.00059449 0.001116 0.0001916 0.00014897 -0.095289 0 0 0.026837 0 0.0048426 0.15586 0.15766 0 0
2.0469 -0.029012 -0.030532 0.050723 0.02002 0 -0.0083092 -0.016208 -0.0049576 -0.0078336 -0.0059961 -0.0028214 1.8602 0.28321 -0.0061032 -0.025514 -0.2026 0.03554 -0.0059385 0.0083844 -0.031815 -0.038757 -0.035633 -0.015207 -0.047414 -0.00024687 0.0010411 -0.00021928 0.00074729 0.22559 0 0 -0.0026166 0 0.033399 0.18764 0.17447 0 0
2.0508 -0.027783 -0.032674 0.03243 -0.0030836 0 -0.030308 -0.027407 -0.022843 -0.015484 -0.025005 -0.022424 1.6025 0.29297 -0.0032484 -0.031637 -0.1479 0.051333 0.010961 0.015176 -0.0098146 -0.017568 0.034216 0.033199 0.013394 0.00082303 0.00095912 -0.0003181 0.0011898 0.51447 0 0 -0.019129 0 0.044858 0.20368 0.17271 0 0
2.0547 -0.025117 -0.031617 -0.029824 -0.041166 0 -0.054462 -0.035757 -0.035142 -0.02094 -0.043432 -0.03019 1.3272 0.29107 -0.0061536 -0.036049 -0.093192 0.050952 0.0241 0.018766 0.01258 0.0010767 0.10341 0.079527 0.070118 0.0016719 0.00078627 -0.00021952 0.0010429 0.72699 0 0 -0.027619 0 0.048449 0.20864 0.15888 0 0
2.0586 -0.024165 -0.028977 -0.093003 -0.066357 0 -0.062031 -0.040478 -0.04168 -0.032487 -0.055002 -0.04173 1.0442 0.27946 -0.0093774 -0.036009 -0.038533 0.045651 0.034888 0.021107 0.04194 0.01861 0.16873 0.12097 0.12047 0.0014338 0.00051518 -0.00019966 0.00031686 0.88862 0 0 -0.039026 0 0.048352 0.20393 0.13604 0 0
2.0625 -0.027314 -0.027603 -0.11035 -0.062656 0 -0.047643 -0.044985 -0.049255 -0.053354 -0.058035 -0.06863 0.76312 0.25987 -0.0049045 -0.029346 0.015771 0.049221 0.044657 0.024319 0.081753 0.036379 0.22674 0.15989 0.16257 0.00024824 0.00027438 -0.00031183 -0.00046204 1.0696 0 0 -0.061183 0 0.048173 0.19098 0.10762 0 0
2.0664 -0.034184 -0.029142 -0.066951 -0.036558 0 -0.022237 -0.053825 -0.062156 -0.079019 -0.056718 -0.10829 0.4873 0.2329 0.010745 -0.013221 0.068525 0.066544 0.054989 0.032157 0.12745 0.056192 0.27049 0.19895 0.19321 -0.00084525 0.00019502 -0.00031483 -0.00071178 1.3109 0 0 -0.092521 0 0.051742 0.17062 0.07868 0 0
2.0703 -0.041764 -0.032758 0.0052888 -0.010412 0 -0.0041811 -0.067152 -0.076073 -0.10052 -0.057129 -0.14442 0.21366 0.19948 0.032772 0.0097881 0.11384 0.089946 0.065783 0.046906 0.16803 0.077127 0.29135 0.23476 0.20976 -0.00094295 0.00026956 3.0115e-06 -0.0003441 1.5687 0 0 -0.12235 0 0.057663 0.14465 0.05622 0 0
2.0742 -0.046606 -0.036137 0.048508 -0.0051552 0 -0.0068065 -0.078702 -0.082437 -0.11025 -0.061872 -0.15859 -0.062925 0.1619 0.051344 0.033489 0.14629 0.10573 0.075093 0.065473 0.1929 0.095488 0.28919 0.25747 0.21281 -0.00014956 0.00037591 0.00051033 0.00017897 1.7373 0 0 -0.13737 0 0.060901 0.11548 0.042039 0 0
2.0781 -0.047164 -0.03763 0.024 -0.025493 0 -0.030366 -0.08031 -0.07777 -0.10585 -0.068169 -0.14437 -0.34586 0.12192 0.059227 0.053954 0.16083 0.10497 0.081199 0.085044 0.19838 0.1079 0.26272 0.25807 0.20128 0.00061595 0.0004217 0.00082433 0.00035391 1.7343 0 0 -0.13039 0 0.058096 0.084749 0.037294 0 0
2.082 -0.044398 -0.037402 -0.053333 -0.057193 0 -0.061707 -0.06923 -0.067004 -0.090323 -0.07062 -0.11288 -0.63674 0.081771 0.057158 0.067292 0.15262 0.089739 0.08231 0.10221 0.18905 0.11074 0.21171 0.23664 0.17434 0.00063149 0.00042699 0.00070925 0.00016717 1.5682 0 0 -0.1055 0 0.046145 0.054436 0.042655 0 0
2.0859 -0.040439 -0.036649 -0.12252 -0.07737 0 -0.081189 -0.051072 -0.057313 -0.069762 -0.065566 -0.084084 -0.9369 0.048681 0.05237 0.066255 0.10909 0.07047 0.074347 0.10842 0.17338 0.094562 0.13467 0.20278 0.12859 9.6513e-05 0.00046388 0.00031216 7.4684e-05 1.3242 0 0 -0.075709 0 0.02101 0.031093 0.060926 0 0
2.0898 -0.03682 -0.036022 -0.12465 -0.070481 0 -0.074166 -0.035172 -0.050209 -0.05041 -0.05333 -0.070278 -1.2473 0.027677 0.05188 0.054872 0.042019 0.05747 0.059824 0.10227 0.15707 0.062453 0.049466 0.16719 0.074594 -0.00018123 0.0005538 -3.4552e-05 0.00045657 1.0841 0 0 -0.053865 0 -0.0084643 0.019385 0.087475 0 0
2.0938 -0.033832 -0.034998 -0.053408 -0.039494 0 -0.041566 -0.026737 -0.041282 -0.03599 -0.037378 -0.065574 -1.5663 0.020657 0.056592 0.036922 -0.039592 0.053682 0.040943 0.084782 0.13943 0.017945 -0.033483 0.13272 0.019541 0.00025513 0.00065033 -0.00019044 0.0011492 0.86218 0 0 -0.043187 0 -0.035633 0.021341 0.1197 0 0
2.0977 -0.031154 -0.032718 0.036162 -0.0045245 0 -0.0019284 -0.023252 -0.027287 -0.025946 -0.022016 -0.051274 -1.8894 0.028628 0.061003 0.015759 -0.12742 0.053847 0.019698 0.057324 0.11508 -0.035298 -0.10532 0.094032 -0.030181 0.00097534 0.00069775 -0.00030153 0.0015722 0.61545 0 0 -0.035134 0 -0.054934 0.03807 0.15499 0 0
2.1016 -0.028664 -0.029183 0.07126 0.010966 0 0.019458 -0.018197 -0.011445 -0.015933 -0.010442 -0.01355 -2.2121 0.052547 0.058115 -0.0039818 -0.20933 0.049633 -0.0011084 0.022132 0.079564 -0.091584 -0.15368 0.046163 -0.065261 0.0011192 0.00065926 -0.00051282 0.0013211 0.31275 0 0 -0.017233 0 -0.05868 0.070649 0.18931 0 0
2.1055 -0.026542 -0.025451 0.021757 -0.0025349 0 0.0088778 -0.0078671 -0.00033865 -0.0013438 -0.0036 0.041553 -2.533 0.087317 0.045024 -0.016745 -0.26666 0.036251 -0.01753 -0.015008 0.034698 -0.13899 -0.16603 -0.0070192 -0.075604 0.00032588 0.00048527 -0.00068783 0.00059744 -0.01276 0 0 0.014922 0 -0.042121 0.11318 0.21326 0 0
2.1094 -0.024813 -0.022719 -0.074351 -0.032634 0 -0.024102 0.0054174 0.0036581 0.01792 0.00011492 0.089447 -2.8544 0.12324 0.024971 -0.02353 -0.29826 0.015973 -0.029363 -0.049886 -0.010496 -0.17231 -0.15168 -0.053145 -0.067872 -0.00087115 0.00011526 -0.0005288 3.199e-05 -0.27734 0 0 0.051695 0 -0.014781 0.15461 0.22265 0 0
2.1133 -0.023159 -0.021335 -0.14242 -0.053675 0 -0.052939 0.016015 0.0048935 0.035582 0.0037875 0.10466 -3.1791 0.15561 0.0050531 -0.025469 -0.3039 -0.0031307 -0.036633 -0.080842 -0.044143 -0.18862 -0.11564 -0.079985 -0.046724 -0.0015789 -0.00042507 1.394e-05 9.6712e-05 -0.40798 0 0 0.075333 0 0.017328 0.18899 0.21474 0 0
2.1172 -0.021279 -0.020709 -0.13205 -0.046645 0 -0.055111 0.01988 0.0085967 0.042762 0.0093372 0.080629 -3.507 0.18016 -0.0081414 -0.024109 -0.285 -0.011944 -0.03963 -0.10655 -0.058378 -0.18596 -0.064213 -0.083864 -0.018027 -0.0014063 -0.00093698 0.00055492 0.00070103 -0.39062 0 0 0.07349 0 0.047695 0.21087 0.18787 0 0
2.1211 -0.019294 -0.020023 -0.055465 -0.014924 0 -0.030422 0.016701 0.01374 0.035077 0.014974 0.035249 -3.8367 0.1899 -0.01203 -0.022042 -0.24349 -0.0057514 -0.038381 -0.12399 -0.054005 -0.15996 -0.0083239 -0.070445 0.0063669 -0.00075007 -0.0011385 0.00060241 0.0013353 -0.26754 0 0 0.049094 0 0.064254 0.21077 0.13995 0 0
2.125 -0.01764 -0.018851 0.026594 0.017613 0 -0.00028202 0.0083392 0.013511 0.016819 0.015607 -0.0022621 -4.1693 0.18677 -0.008916 -0.020976 -0.19375 0.012575 -0.034427 -0.13224 -0.039583 -0.11964 0.038524 -0.048627 0.017099 -0.00027571 -0.00091231 8.3471e-05 0.0015549 -0.099389 0 0 0.018081 0 0.064083 0.19329 0.085538 0 0
2.1289 -0.016553 -0.017166 0.05581 0.025613 0 0.011539 -0.0032956 0.0032854 -0.0021006 0.0070583 -0.012632 -4.5083 0.17396 -0.004043 -0.0202 -0.14293 0.033701 -0.028295 -0.13007 -0.02539 -0.072229 0.072675 -0.024286 0.014759 -0.00021866 -0.00045722 -0.00053427 0.0013117 0.067942 0 0 -0.0030134 0 0.050883 0.16509 0.036236 0 0
2.1328 -0.015803 -0.015002 0.019704 0.0030537 0 -0.00085949 -0.016181 -0.013102 -0.014061 -0.0091567 0.0006329 -4.8559 0.15346 -0.0019351 -0.018839 -0.095401 0.047238 -0.020209 -0.11584 -0.016467 -0.02298 0.09223 0.0011422 0.0015075 -0.00024949 -0.00012846 -0.00070288 0.00087628 0.21192 0 0 -0.0090679 0 0.028032 0.13109 0.00095342 0 0
2.1367 -0.014938 -0.012367 -0.044979 -0.031629 0 -0.022332 -0.026959 -0.026249 -0.019212 -0.02545 0.015715 -5.2088 0.12745 -0.0032307 -0.015478 -0.055485 0.048435 -0.010304 -0.087016 -0.009692 0.02178 0.096039 0.028286 -0.018005 3.7199e-05 -8.5625e-05 -0.0003528 0.00053171 0.32815 0 0 -0.0083054 0 0.00047741 0.097387 -0.0095154 0 0
2.1406 -0.013665 -0.0094517 -0.085466 -0.050545 0 -0.0321 -0.031527 -0.030151 -0.023489 -0.033652 0.0096133 -5.5594 0.098985 -0.0043506 -0.0084609 -0.029126 0.041327 0.00051481 -0.040931 0.0029246 0.050631 0.084771 0.057569 -0.029983 0.00062271 -0.00013129 6.5451e-05 0.00037557 0.42643 0 0 -0.013588 0 -0.02242 0.073611 0.018477 0 0
2.1445 -0.011817 -0.0067043 -0.072411 -0.038801 0 -0.022248 -0.028089 -0.027332 -0.031549 -0.031881 -0.025165 -5.9034 0.071495 -0.00066639 -0.00014605 -0.01446 0.035302 0.010262 0.012292 0.027128 0.063231 0.066207 0.088547 -0.027955 0.001104 4.3997e-05 9.7271e-05 0.00035369 0.52528 0 0 -0.031215 0 -0.037811 0.060162 0.069177 0 0
2.1484 -0.0090801 -0.0044596 -0.016977 -0.0057587 0 -0.0025832 -0.019584 -0.024899 -0.041966 -0.026163 -0.075499 -6.2457 0.046943 0.0090872 0.0074736 -0.011957 0.037131 0.01768 0.066003 0.060756 0.059277 0.042417 0.11922 -0.010999 0.0011666 0.00045738 -0.00023115 0.00038363 0.63526 0 0 -0.056266 0 -0.045572 0.056656 0.13272 0 0
2.1523 -0.0050378 -0.0024832 0.041464 0.023469 0 0.01044 -0.012205 -0.026661 -0.049215 -0.024765 -0.11629 -6.5969 0.027367 0.020998 0.012333 -0.02177 0.044929 0.021644 0.11299 0.093787 0.039486 0.015255 0.14452 0.019816 0.00091109 0.00074796 -0.00050128 0.00040267 0.73809 0 0 -0.076957 0 -0.046233 0.062097 0.19805 0 0
2.1563 0.00025834 -4.2448e-05 0.063905 0.028199 0 0.0084585 -0.010577 -0.030203 -0.049621 -0.030367 -0.12628 -6.9625 0.01762 0.02876 0.010524 -0.04575 0.04962 0.020169 0.13833 0.11415 0.0049796 -0.013653 0.15637 0.058817 0.00067764 0.0005643 -0.0004334 0.00034694 0.78533 0 0 -0.083208 0 -0.040837 0.075165 0.24443 0 0
2.1602 0.0058591 0.0034217 0.037296 0.0073698 0 -0.0035978 -0.013935 -0.031042 -0.044476 -0.037478 -0.10084 -7.3345 0.020449 0.028899 0.0017892 -0.078785 0.043143 0.014192 0.13269 0.11511 -0.034304 -0.041228 0.14775 0.089476 0.00061719 2.1268e-05 -0.00021787 0.00016786 0.72792 0 0 -0.07266 0 -0.03172 0.09149 0.25626 0 0
2.1641 0.010385 0.0076857 -0.016949 -0.02118 0 -0.013834 -0.016929 -0.027601 -0.037234 -0.037413 -0.054317 -7.6959 0.034181 0.023737 -0.010652 -0.1145 0.026184 0.0058778 0.099841 0.098815 -0.071222 -0.064971 0.11873 0.10345 0.00053593 -0.00032036 -0.00025436 -9.8092e-05 0.55417 0 0 -0.050819 0 -0.018802 0.10867 0.23742 0 0
2.168 0.013198 0.01191 -0.056302 -0.03483 0 -0.013018 -0.014145 -0.020827 -0.028575 -0.025807 -0.01047 -8.0338 0.057245 0.019249 -0.024241 -0.14845 0.0081313 -0.0035072 0.043013 0.073797 -0.10166 -0.082815 0.078101 0.096084 0.00018626 -7.0171e-07 -0.00062514 -0.0003117 0.29892 0 0 -0.026617 0 -0.0011163 0.12539 0.19245 0 0
2.1719 0.015115 0.015495 -0.046079 -0.021915 0 0.00058798 -0.0040426 -0.010178 -0.015409 -0.0056097 0.012977 -8.3513 0.08712 0.019696 -0.035915 -0.17585 -0.0011374 -0.012655 -0.032474 0.048473 -0.122 -0.092657 0.037391 0.064248 -0.00035883 0.00083247 -0.00095527 -0.00033098 0.012645 0 0 -0.0068392 0 0.022653 0.14041 0.12902 0 0
2.1758 0.01778 0.018766 0.013345 0.011647 0 0.022092 0.010901 0.0071997 0.004911 0.016387 0.015644 -8.6656 0.11535 0.023873 -0.039565 -0.18693 -0.0002453 -0.020688 -0.11285 0.025747 -0.12746 -0.090511 0.0015785 0.0053667 -0.00070814 0.0015356 -0.00085188 -0.00013832 -0.27862 0 0 0.0075308 0 0.055041 0.1501 0.06803 0 0
2.1797 0.02216 0.022702 0.082209 0.047564 0 0.04291 0.026941 0.03173 0.030135 0.035099 0.013631 -8.9942 0.13347 0.026164 -0.037276 -0.1862 0.0022658 -0.029721 -0.18181 0.0025281 -0.1267 -0.083559 -0.034385 -0.06147 -0.00055087 0.0016152 -0.00040509 0.00015122 -0.58098 0 0 0.02127 0 0.08935 0.15347 0.02633 0 0
2.1836 0.027633 0.027912 0.10848 0.067287 0 0.053921 0.041418 0.057047 0.05375 0.049284 0.026525 -9.341 0.13783 0.021095 -0.031619 -0.17723 -0.0044831 -0.041855 -0.2337 -0.025974 -0.12445 -0.07672 -0.078986 -0.12822 -1.1746e-05 0.001206 -0.00013011 0.0004092 -0.90141 0 0 0.040955 0 0.12028 0.14947 0.0080814 0 0
2.1875 0.032575 0.033827 0.069768 0.063264 0 0.049871 0.052875 0.073056 0.070283 0.059535 0.061573 -9.6944 0.12608 0.0072901 -0.025681 -0.16425 -0.024054 -0.059083 -0.26471 -0.060924 -0.12535 -0.075098 -0.1334 -0.18764 0.0004346 0.00084072 -0.00037876 0.00058877 -1.2138 0 0 0.069064 0 0.14233 0.13759 0.014491 0 0
2.1914 0.035807 0.038956 -0.0040563 0.043098 0 0.034245 0.060174 0.074948 0.079544 0.065923 0.10717 -10.039 0.095574 -0.011994 -0.025428 -0.15487 -0.04963 -0.084967 -0.27061 -0.097737 -0.13666 -0.087742 -0.18722 -0.22973 0.00040714 0.00076902 -0.0008942 0.00067889 -1.4624 0 0 0.10021 0 0.14513 0.1171 0.043664 0 0
2.1953 0.037491 0.042028 -0.050804 0.024335 0 0.019757 0.062654 0.068548 0.085373 0.068427 0.14102 -10.367 0.053771 -0.031218 -0.037172 -0.15811 -0.069864 -0.11962 -0.25824 -0.12855 -0.1624 -0.12065 -0.22532 -0.24988 -3.9144e-05 0.00063325 -0.0010479 0.00060189 -1.6015 0 0 0.12315 0 0.12167 0.092614 0.077596 0 0
2.1992 0.038745 0.043036 -0.026426 0.022683 0 0.020638 0.061326 0.065117 0.090682 0.068787 0.14672 -10.683 0.01132 -0.045399 -0.058981 -0.1729 -0.077874 -0.15774 -0.23815 -0.14709 -0.19746 -0.16734 -0.23926 -0.25363 -0.00050343 -7.2306e-05 -0.00051736 0.00024335 -1.6315 0 0 0.12824 0 0.078918 0.070148 0.10281 0 0
2.2031 0.040644 0.043248 0.055902 0.040902 0 0.04075 0.059131 0.070219 0.094438 0.070175 0.12559 -10.997 -0.025708 -0.051862 -0.088528 -0.19701 -0.07543 -0.19507 -0.21475 -0.15225 -0.23763 -0.22226 -0.23266 -0.24328 -0.00063367 -0.0012511 0.00036012 -0.00035556 -1.5956 0 0 0.11494 0 0.022105 0.053547 0.11359 0 0
2.207 0.043625 0.044213 0.13382 0.066408 0 0.068195 0.059023 0.078412 0.093594 0.073899 0.09463 -11.308 -0.051596 -0.050895 -0.12234 -0.22676 -0.069643 -0.2267 -0.19182 -0.14794 -0.27767 -0.27834 -0.21616 -0.22156 -0.00041371 -0.0020728 0.00096051 -0.00086582 -1.5403 0 0 0.092904 0 -0.041995 0.046459 0.10621 0 0
2.2109 0.047529 0.046561 0.14652 0.080371 0 0.083422 0.061359 0.07956 0.087085 0.076802 0.07297 -11.61 -0.056117 -0.045588 -0.15053 -0.25116 -0.066375 -0.23993 -0.17195 -0.13993 -0.30428 -0.31737 -0.19805 -0.19014 -9.4913e-05 -0.0017397 0.0010417 -0.00083832 -1.4816 0 0 0.075012 0 -0.097326 0.055931 0.079875 0 0
2.2148 0.051696 0.049531 0.085091 0.072199 0 0.075293 0.063356 0.069837 0.077003 0.073231 0.068071 -11.898 -0.045046 -0.040451 -0.16576 -0.26155 -0.066581 -0.23345 -0.15256 -0.13201 -0.31196 -0.33155 -0.1797 -0.15468 9.1841e-05 -0.00039342 0.00093914 -0.00010763 -1.4029 0 0 0.067803 0 -0.13328 0.076286 0.051102 0 0
2.2188 0.054825 0.051517 -0.0012028 0.048032 0 0.050752 0.061516 0.055376 0.065933 0.060569 0.072077 -12.173 -0.022726 -0.038761 -0.16625 -0.25599 -0.067771 -0.20878 -0.1321 -0.12409 -0.3 -0.32065 -0.15849 -0.1174 0.00012715 0.00086425 0.0010804 0.00094713 -1.2806 0 0 0.067193 0 -0.14786 0.10298 0.027796 0 0
2.2227 0.055173 0.051144 -0.047011 0.025851 0 0.028717 0.054783 0.045003 0.054208 0.042763 0.069864 -12.446 0.0071866 -0.040231 -0.1515 -0.23408 -0.067691 -0.16817 -0.10985 -0.11305 -0.26876 -0.28606 -0.13301 -0.080443 0.0001456 0.00098098 0.0014157 0.0016081 -1.1073 0 0 0.062931 0 -0.14074 0.13189 0.015333 0 0
2.2266 0.051662 0.048142 -0.023669 0.020846 0 0.023629 0.045367 0.040754 0.040683 0.027714 0.05135 -12.724 0.040209 -0.041261 -0.12186 -0.19668 -0.06616 -0.11559 -0.085844 -0.095679 -0.21948 -0.23132 -0.10458 -0.047109 0.00025172 8.1026e-06 0.0014542 0.0013821 -0.89484 0 0 0.047643 0 -0.11289 0.15721 0.019073 0 0
2.2305 0.045266 0.043509 0.042104 0.033307 0 0.033954 0.036536 0.036902 0.025852 0.020637 0.018766 -13.002 0.070864 -0.038202 -0.084866 -0.15289 -0.064099 -0.063298 -0.064796 -0.071872 -0.16166 -0.17107 -0.074871 -0.024051 0.00041431 -0.00091952 0.00087217 0.00042797 -0.66605 0 0 0.022778 0 -0.074253 0.17164 0.036022 0 0
2.2344 0.039072 0.038949 0.095506 0.049255 0 0.045705 0.029758 0.028019 0.012958 0.019913 -0.015293 -13.266 0.098219 -0.030896 -0.049875 -0.11268 -0.061929 -0.020528 -0.051128 -0.04595 -0.1068 -0.11776 -0.044557 -0.012773 0.00050698 -0.00071801 -3.4229e-05 -0.00056107 -0.4497 0 0 -0.0028318 0 -0.03623 0.1764 0.054838 0 0
2.2383 0.036246 0.035967 0.099193 0.052892 0 0.04636 0.024064 0.016167 0.0052008 0.019531 -0.036415 -13.508 0.12222 -0.02301 -0.021062 -0.080316 -0.059449 0.0083406 -0.047634 -0.025011 -0.060619 -0.076122 -0.01553 -0.014415 0.00041329 0.00053517 -0.0006084 -0.00093278 -0.27997 0 0 -0.019571 0 -0.0030198 0.17264 0.070058 0 0
2.2422 0.037345 0.035107 0.058242 0.039807 0 0.035405 0.018026 0.0087771 0.0023236 0.015468 -0.037276 -13.733 0.14303 -0.018669 -0.0018319 -0.059116 -0.05684 0.020055 -0.056502 -0.014779 -0.02811 -0.049296 0.0066341 -0.029331 0.00010581 0.0016647 -0.00052123 -0.00058898 -0.1887 0 0 -0.023027 0 0.022308 0.16207 0.076988 0 0
2.2461 0.039594 0.035728 0.0088796 0.019863 0 0.022625 0.012051 0.010025 0.0010838 0.0094618 -0.021577 -13.958 0.15991 -0.018754 0.0031218 -0.05328 -0.054982 0.009413 -0.081385 -0.015602 -0.018281 -0.039936 0.014678 -0.057907 -0.00031849 0.0015817 -9.0624e-05 1.117e-05 -0.18756 0 0 -0.015438 0 0.037403 0.14751 0.070546 0 0
2.25 0.039221 0.036444 -0.013125 0.0082906 0 0.017903 0.0084984 0.016096 -0.00044997 0.0067184 -0.0010618 -14.194 0.17189 -0.020651 -0.001172 -0.05662 -0.054478 -0.014714 -0.11489 -0.021863 -0.027164 -0.038567 0.0056873 -0.090901 -0.00064505 0.00037585 0.00013432 0.00031546 -0.25617 0 0 -0.0029585 0 0.048208 0.1329 0.058335 0 0
2.2539 0.034931 0.036007 0.0032479 0.013402 0 0.023227 0.0095125 0.019874 0.00016256 0.010472 0.012399 -14.436 0.17754 -0.02149 -0.010395 -0.064607 -0.054778 -0.045511 -0.15096 -0.026009 -0.049827 -0.040026 -0.015145 -0.12234 -0.00062502 -0.00079547 1.8617e-05 0.00014907 -0.35349 0 0 0.0084035 0 0.058338 0.11878 0.047288 0 0
2.2578 0.02921 0.034113 0.042131 0.030973 0 0.033175 0.014781 0.019334 0.0074227 0.019131 0.01472 -14.668 0.17533 -0.021163 -0.021801 -0.074555 -0.054822 -0.078429 -0.18525 -0.024625 -0.082994 -0.041844 -0.038052 -0.14808 -0.00014539 -0.00088021 -6.2043e-05 -0.00022233 -0.44776 0 0 0.015819 0 0.069653 0.10505 0.042187 0 0
2.2617 0.026113 0.031628 0.075826 0.048532 0 0.040869 0.021469 0.019632 0.022312 0.028376 0.012109 -14.88 0.1631 -0.021771 -0.032525 -0.083912 -0.054618 -0.10847 -0.2127 -0.021562 -0.12292 -0.042504 -0.056856 -0.16347 0.00062093 4.8715e-05 0.00021616 -0.00042487 -0.53781 0 0 0.020654 0 0.08349 0.091101 0.048327 0 0
2.2656 0.027579 0.029995 0.083155 0.054771 0 0.042669 0.026461 0.026525 0.039807 0.035265 0.015892 -15.081 0.13808 -0.024418 -0.04023 -0.091331 -0.055634 -0.12952 -0.22689 -0.024924 -0.16359 -0.044897 -0.073484 -0.16327 0.001256 0.00094244 0.00061214 -0.00033327 -0.64464 0 0 0.027166 0 0.09783 0.076151 0.068824 0 0
2.2695 0.031796 0.030217 0.06089 0.046718 0 0.038723 0.028884 0.039034 0.052771 0.039924 0.033041 -15.288 0.10567 -0.02734 -0.046647 -0.098551 -0.05908 -0.14337 -0.23146 -0.03986 -0.20082 -0.052445 -0.093855 -0.15298 0.0013682 0.00088104 0.00053855 -0.00012135 -0.78144 0 0 0.039103 0 0.10856 0.061832 0.0941 0 0
2.2734 0.035006 0.032093 0.024756 0.030635 0 0.031629 0.030657 0.050023 0.058278 0.043845 0.059738 -15.509 0.068282 -0.027745 -0.053164 -0.10672 -0.063754 -0.1511 -0.2282 -0.063232 -0.23296 -0.06648 -0.11934 -0.13492 0.00089392 -2.4297e-05 -0.00018658 -1.8474e-05 -0.93232 0 0 0.055947 0 0.1133 0.050188 0.11861 0 0
2.2773 0.034814 0.034288 6.4877e-05 0.017431 0 0.025613 0.034543 0.053922 0.059445 0.047549 0.083567 -15.73 0.028468 -0.025232 -0.061174 -0.11687 -0.066158 -0.15412 -0.2191 -0.085146 -0.2587 -0.087514 -0.14295 -0.11152 0.00014749 -0.0008093 -0.000956 -5.9494e-05 -1.0604 0 0 0.071899 0 0.11009 0.043454 0.13699 0 0
2.2813 0.031849 0.03522 0.0051992 0.015898 0 0.025355 0.041332 0.052452 0.060854 0.050337 0.092946 -15.93 -0.010002 -0.02263 -0.072975 -0.13049 -0.063374 -0.15416 -0.20651 -0.096463 -0.27528 -0.1147 -0.15463 -0.085731 -0.0004455 -0.00065488 -0.00091012 -7.2729e-05 -1.1347 0 0 0.079495 0 0.095758 0.046827 0.14063 0 0
2.2852 0.028568 0.034089 0.036879 0.027293 0 0.032827 0.048575 0.051748 0.06297 0.051655 0.086003 -16.099 -0.04388 -0.023029 -0.088317 -0.14679 -0.056122 -0.15342 -0.19274 -0.095875 -0.28273 -0.14098 -0.15037 -0.060743 -0.00068039 0.00033664 0.00011032 0.00011739 -1.1484 0 0 0.07564 0 0.073036 0.061745 0.12929 0 0
2.2891 0.026856 0.031306 0.069315 0.044078 0 0.043979 0.052079 0.054479 0.062037 0.051688 0.071325 -16.256 -0.072672 -0.026312 -0.1051 -0.16414 -0.048806 -0.15205 -0.17757 -0.090263 -0.28233 -0.16192 -0.13586 -0.037352 -0.0006528 0.0013077 0.0012575 0.00049712 -1.1132 0 0 0.0647 0 0.04593 0.085164 0.10873 0 0
2.293 0.026823 0.028062 0.072055 0.054167 0 0.049801 0.049104 0.056357 0.055367 0.050323 0.060123 -16.426 -0.095686 -0.029231 -0.12161 -0.18141 -0.046167 -0.1496 -0.1601 -0.088022 -0.27434 -0.17512 -0.121 -0.016037 -0.00054059 0.0014838 0.00144 0.00086268 -1.0406 0 0 0.055017 0 0.016762 0.11469 0.082776 0 0
2.2969 0.027427 0.025472 0.035366 0.049025 0 0.043105 0.040624 0.051136 0.045415 0.046302 0.056849 -16.622 -0.11228 -0.029066 -0.1358 -0.19733 -0.049488 -0.14528 -0.13906 -0.091349 -0.25906 -0.17874 -0.11091 0.0028444 -0.00036639 0.00081518 0.00041082 0.0009936 -0.93281 0 0 0.05136 0 -0.012076 0.14716 0.055879 0 0
2.3008 0.027659 0.024003 -0.018246 0.030447 0 0.025728 0.030648 0.038244 0.037348 0.038378 0.0563 -16.832 -0.1183 -0.02667 -0.14278 -0.20892 -0.05578 -0.13629 -0.11075 -0.09433 -0.23593 -0.17134 -0.10221 0.017406 -2.0456e-05 -0.00012417 -0.00096415 0.00083141 -0.78982 0 0 0.050335 0 -0.03688 0.1753 0.034999 0 0
2.3047 0.026967 0.023542 -0.04916 0.010312 0 0.0085634 0.023035 0.024204 0.032695 0.027512 0.049083 -17.028 -0.115 -0.025347 -0.14319 -0.21602 -0.060434 -0.12309 -0.077207 -0.088271 -0.20949 -0.16008 -0.087436 0.027793 0.00050181 -0.00073694 -0.0015554 0.00051552 -0.62044 0 0 0.043591 0 -0.057725 0.19625 0.01956 0 0
2.3086 0.025073 0.023818 -0.032221 0.0022341 0 0.0030053 0.018535 0.01622 0.026792 0.017238 0.030044 -17.197 -0.10185 -0.026819 -0.13743 -0.21816 -0.060724 -0.10596 -0.039915 -0.069354 -0.18154 -0.1473 -0.06269 0.033456 0.00096585 -0.0008564 -0.0010562 0.00026439 -0.44271 0 0 0.026149 0 -0.074568 0.20969 0.0081516 0 0
2.3125 0.022114 0.024697 0.021878 0.011039 0 0.011214 0.01477 0.015159 0.013768 0.011063 0.0025037 -17.348 -0.078832 -0.028967 -0.12627 -0.21515 -0.057166 -0.085453 -0.00079452 -0.042013 -0.15386 -0.13478 -0.031136 0.033999 0.0010742 -0.00070111 -0.00019248 0.00020996 -0.2752 0 0 0.0018909 0 -0.087428 0.21599 -0.00078914 0 0
2.3164 0.0192 0.026104 0.074834 0.02881 0 0.02458 0.0092387 0.015519 -0.0059254 0.0093974 -0.024343 -17.499 -0.045568 -0.028097 -0.11091 -0.2064 -0.05221 -0.062645 0.036357 -0.015628 -0.12906 -0.12374 -0.00032725 0.028327 0.00078019 -0.0005311 0.00010435 0.00031192 -0.13189 0 0 -0.019164 0 -0.095777 0.21643 -0.0095322 0 0
2.3203 0.018351 0.027845 0.092061 0.04136 0 0.031992 0.0025071 0.011959 -0.023945 0.0095443 -0.041713 -17.658 -0.0070214 -0.023246 -0.094794 -0.194 -0.048131 -0.040781 0.065106 0.0021047 -0.10949 -0.11264 0.022958 0.016828 0.00037042 -0.00041516 -0.0003563 0.00040811 -0.026808 0 0 -0.029092 0 -0.099634 0.21536 -0.018858 0 0
2.3242 0.021101 0.029657 0.069912 0.039927 0 0.029844 -0.0015379 0.0049754 -0.03077 0.0090124 -0.046055 -17.818 0.030923 -0.017635 -0.080072 -0.18136 -0.046049 -0.022223 0.083048 0.0095959 -0.094718 -0.099997 0.035551 0.00091755 0.00018532 -0.00027097 -0.00092705 0.00035815 0.02022 0 0 -0.027815 0 -0.10002 0.21486 -0.026719 0 0
2.3281 0.026816 0.03148 0.035686 0.028101 0 0.024283 0.0011858 -1.5107e-05 -0.023971 0.0085438 -0.039696 -17.967 0.064922 -0.015533 -0.067731 -0.17075 -0.046193 -0.0087071 0.088058 0.010648 -0.084631 -0.085545 0.037256 -0.019404 0.00026936 -1.9791e-05 -0.00088061 0.00017089 -0.011021 0 0 -0.021243 0 -0.097383 0.21505 -0.03112 0 0
2.332 0.032651 0.033597 0.022096 0.018118 0 0.024232 0.011289 0.0016773 -0.0095739 0.011316 -0.028023 -18.102 0.091912 -0.017924 -0.058488 -0.16449 -0.048305 -0.001868 0.078433 0.010057 -0.078927 -0.069486 0.029017 -0.04429 0.00034614 0.0003411 -0.00015242 1.3457e-05 -0.1262 0 0 -0.014547 0 -0.092275 0.21547 -0.029914 0 0
2.3359 0.035761 0.036414 0.039871 0.020158 0 0.032748 0.025078 0.010078 0.0044764 0.019079 -0.01561 -18.235 0.1068 -0.021716 -0.05341 -0.16759 -0.051587 -0.0062986 0.048548 0.0093415 -0.078095 -0.055064 0.011964 -0.076477 0.00015837 0.00075924 0.00067662 8.2826e-05 -0.30714 0 0 -0.0077503 0 -0.085849 0.21257 -0.0186 0 0
2.3398 0.03588 0.040055 0.071671 0.034176 0 0.04494 0.037264 0.021766 0.015428 0.029616 -0.0034451 -18.371 0.11419 -0.023207 -0.050762 -0.17802 -0.054743 -0.019801 0.0053707 0.0055971 -0.080706 -0.046539 -0.012718 -0.11503 -0.0002119 0.001142 0.0010178 0.00043366 -0.52023 0 0 0.0025162 0 -0.080251 0.20408 -0.0011238 0 0
2.3438 0.035711 0.044222 0.089878 0.050887 0 0.053299 0.04469 0.033595 0.026243 0.038611 0.011285 -18.51 0.11724 -0.021898 -0.04992 -0.19349 -0.056717 -0.041058 -0.047377 -0.0061052 -0.086917 -0.045748 -0.044024 -0.15906 -0.0004208 0.0013511 0.00078594 0.00090674 -0.73649 0 0 0.0181 0 -0.076227 0.18973 0.01907 0 0
2.3477 0.038535 0.048471 0.080518 0.060103 0 0.054263 0.047955 0.044422 0.040189 0.044026 0.032393 -18.641 0.11851 -0.020603 -0.050542 -0.21173 -0.057577 -0.068793 -0.10635 -0.028556 -0.09711 -0.053727 -0.081224 -0.2073 -0.00026224 0.0012618 0.00031519 0.0012323 -0.94529 0 0 0.037101 0 -0.07418 0.16983 0.038825 0 0
2.3516 0.045278 0.052579 0.053048 0.058709 0 0.050055 0.050061 0.053965 0.056467 0.04818 0.060265 -18.76 0.12111 -0.02212 -0.052597 -0.22917 -0.058384 -0.10136 -0.16711 -0.059254 -0.11246 -0.071364 -0.12291 -0.25744 7.3128e-05 0.00089915 -7.1893e-05 0.0012337 -1.1504 0 0 0.056247 0 -0.074333 0.14548 0.053507 0 0
2.3555 0.053789 0.056594 0.030414 0.052083 0 0.045765 0.05387 0.061668 0.071583 0.055176 0.089213 -18.872 0.127 -0.02638 -0.056725 -0.24054 -0.059919 -0.13452 -0.22183 -0.09059 -0.13392 -0.095102 -0.16542 -0.30291 0.00020174 0.00050372 -0.00029371 0.00095793 -1.3553 0 0 0.074239 0 -0.075317 0.12141 0.058499 0 0
2.3594 0.060839 0.060542 0.030314 0.049061 0 0.045811 0.06052 0.06756 0.083745 0.066474 0.10982 -18.98 0.134 -0.031015 -0.062945 -0.24591 -0.061694 -0.16486 -0.26758 -0.11384 -0.15899 -0.11895 -0.20283 -0.33993 2.2384e-06 0.00038112 -0.00037512 0.00061697 -1.5535 0 0 0.091763 0 -0.075208 0.1011 0.056769 0 0
2.3633 0.064674 0.064213 0.053099 0.055379 0 0.052531 0.069369 0.07339 0.094182 0.07934 0.11572 -19.081 0.14045 -0.034152 -0.071295 -0.24598 -0.062682 -0.19056 -0.30272 -0.12472 -0.18588 -0.14017 -0.22974 -0.36625 -0.00020736 0.00061892 -0.00027341 0.00039443 -1.7319 0 0 0.10849 0 -0.072901 0.086015 0.050714 0 0
2.3672 0.065787 0.067315 0.083674 0.070228 0 0.065894 0.078598 0.081313 0.10381 0.089569 0.10951 -19.165 0.14462 -0.035955 -0.081634 -0.24199 -0.063204 -0.2101 -0.32623 -0.12642 -0.21249 -0.15644 -0.24496 -0.38027 -1.4092e-05 0.00095573 3.9127e-05 0.00030001 -1.879 0 0 0.12141 0 -0.067421 0.077059 0.043271 0 0
2.3711 0.065708 0.069785 0.10348 0.087166 0 0.082617 0.085823 0.090699 0.11013 0.095163 0.10194 -19.231 0.14393 -0.037419 -0.093191 -0.23671 -0.06567 -0.22022 -0.33556 -0.12724 -0.23352 -0.16456 -0.25229 -0.37884 0.00057571 0.00098704 0.00038312 0.00020767 -1.9879 0 0 0.1272 0 -0.056992 0.075051 0.040603 0 0
2.375 0.06558 0.07178 0.10312 0.097948 0 0.095851 0.088921 0.097026 0.1093 0.097002 0.1036 -19.288 0.14069 -0.03846 -0.10334 -0.23299 -0.072685 -0.22249 -0.33564 -0.13407 -0.24532 -0.16671 -0.2569 -0.36818 0.0010383 0.0005494 0.00043419 3.1116e-05 -2.0512 0 0 0.126 0 -0.043015 0.076039 0.046051 0 0
2.3789 0.06592 0.073236 0.087747 0.097244 0 0.098156 0.087253 0.09533 0.10141 0.096402 0.11543 -19.346 0.13804 -0.038013 -0.11038 -0.23046 -0.083949 -0.21833 -0.32946 -0.14678 -0.2473 -0.16441 -0.26016 -0.35249 0.00081628 -9.3214e-05 7.3502e-05 -0.00014911 -2.0567 0 0 0.12158 0 -0.027056 0.077857 0.058859 0 0
2.3828 0.067032 0.073516 0.072744 0.086199 0 0.087304 0.082363 0.085421 0.092273 0.093081 0.12672 -19.403 0.13851 -0.035992 -0.11301 -0.22805 -0.09531 -0.20845 -0.31855 -0.15829 -0.23917 -0.15817 -0.25807 -0.33434 -8.7409e-05 -0.00046385 -0.00038733 -0.00014456 -1.9925 0 0 0.11708 0 -0.010378 0.079355 0.077903 0 0
2.3867 0.068789 0.071676 0.072415 0.072524 0 0.06977 0.076988 0.073233 0.088209 0.086132 0.12324 -19.441 0.14537 -0.034337 -0.10965 -0.2236 -0.10162 -0.19342 -0.30406 -0.16067 -0.22094 -0.14789 -0.24499 -0.3162 -0.0010316 -0.00029029 -0.00046192 0.00014962 -1.8571 0 0 0.11091 0 0.0053684 0.079667 0.10109 0 0
2.3906 0.069711 0.067234 0.088734 0.065625 0 0.056906 0.072713 0.066085 0.088913 0.076455 0.099474 -19.452 0.16195 -0.035352 -0.09889 -0.21216 -0.10123 -0.17374 -0.28597 -0.15171 -0.19489 -0.13106 -0.21926 -0.29959 -0.0012868 0.00027563 -1.5146e-05 0.00062563 -1.6669 0 0 0.098319 0 0.01696 0.079363 0.12271 0 0
2.3945 0.066898 0.060648 0.10814 0.068832 0 0.05543 0.068398 0.065958 0.086733 0.067018 0.064637 -19.443 0.18322 -0.038999 -0.084399 -0.19443 -0.097697 -0.15182 -0.2649 -0.13649 -0.16717 -0.10815 -0.18539 -0.28308 -0.00068187 0.00082775 0.0005402 0.0010334 -1.4513 0 0 0.07784 0 0.02392 0.079985 0.13913 0 0
2.3984 0.057943 0.052954 0.11023 0.074816 0 0.060647 0.061251 0.067339 0.074202 0.059955 0.036923 -19.443 0.20583 -0.042467 -0.068122 -0.17181 -0.096741 -0.12866 -0.2408 -0.12251 -0.14006 -0.079482 -0.15091 -0.26566 0.00027622 0.0010636 0.00065738 0.0011856 -1.2386 0 0 0.055515 0 0.025892 0.082137 0.14893 0 0
2.4023 0.043563 0.044917 0.083603 0.069832 0 0.059834 0.049779 0.061913 0.052181 0.053774 0.029961 -19.465 0.22623 -0.042895 -0.052076 -0.14637 -0.10076 -0.1053 -0.21383 -0.11324 -0.11544 -0.045881 -0.12085 -0.24641 0.00088829 0.00097526 0.00025261 0.001094 -1.0401 0 0 0.041087 0 0.022807 0.086165 0.15129 0 0
2.4063 0.028218 0.036667 0.03703 0.04555 0 0.043992 0.035685 0.045851 0.029599 0.044422 0.041835 -19.499 0.23803 -0.040365 -0.039698 -0.12305 -0.10601 -0.083642 -0.18455 -0.10561 -0.095347 -0.0096982 -0.094898 -0.22419 0.00084826 0.00073971 -0.00020166 0.00090566 -0.84518 0 0 0.038611 0 0.014444 0.091999 0.1451 0 0
2.4102 0.017423 0.028246 -0.0042753 0.0090344 0 0.017439 0.022647 0.02319 0.014696 0.029725 0.055288 -19.517 0.23935 -0.037708 -0.032712 -0.10755 -0.10501 -0.06539 -0.15596 -0.093233 -0.078355 0.023323 -0.068957 -0.20056 0.00038835 0.00049979 -0.00022315 0.00072247 -0.62972 0 0 0.040792 0 0.0037228 0.097734 0.13394 0 0
2.4141 0.01378 0.020411 -0.016313 -0.019479 0 -0.0043785 0.013216 0.0027417 0.0071913 0.012539 0.049481 -19.505 0.23358 -0.037142 -0.029944 -0.10006 -0.092025 -0.050502 -0.13016 -0.071794 -0.062326 0.050683 -0.039263 -0.17751 -5.3261e-05 0.00029113 0.00011201 0.000512 -0.37712 0 0 0.033868 0 -0.0067456 0.10238 0.12111 0 0
2.418 0.015275 0.014582 0.0052721 -0.021744 0 -0.0078093 0.0070982 -0.008388 -5.5831e-05 -0.0011137 0.015227 -19.479 0.22351 -0.037474 -0.030285 -0.099866 -0.067081 -0.038744 -0.10859 -0.042093 -0.046016 0.071211 -0.0054409 -0.1564 -0.00022318 0.00014453 0.00025965 0.00021656 -0.099142 0 0 0.0097729 0 -0.015188 0.10571 0.10868 0 0
2.4219 0.017331 0.011691 0.041132 0.0022781 0 0.006755 0.002462 -0.0093324 -0.011854 -0.0073509 -0.037065 -19.468 0.21275 -0.035154 -0.032145 -0.10526 -0.035529 -0.02955 -0.092562 -0.00924 -0.028217 0.084361 0.029041 -0.13862 -0.00013203 0.00016949 -0.0001143 -6.7219e-05 0.15907 0 0 -0.025432 0 -0.01978 0.10784 0.098726 0 0
2.4258 0.016442 0.010984 0.062467 0.032134 0 0.024657 -0.0015862 -0.0051636 -0.024453 -0.0077654 -0.082817 -19.485 0.20877 -0.028245 -0.031521 -0.11047 -0.004591 -0.020887 -0.084129 0.020167 -0.0079408 0.091041 0.058454 -0.12633 0.00012961 0.00046942 -0.0006556 -7.3836e-05 0.33941 0 0 -0.055047 0 -0.016958 0.1111 0.095284 0 0
2.4297 0.011889 0.010042 0.052248 0.042399 0 0.029244 -0.0044698 -0.0028033 -0.029513 -0.0074495 -0.099023 -19.513 0.21188 -0.01905 -0.026697 -0.11077 0.019916 -0.010456 -0.079347 0.040585 0.01271 0.096879 0.077236 -0.11718 0.00052174 0.00097728 -0.00065378 0.0004003 0.40815 0 0 -0.06445 0 -0.0091695 0.11788 0.097291 0 0
2.4336 0.0044225 0.0061791 0.016326 0.023431 0 0.015605 -0.0061192 -0.0064106 -0.02395 -0.010009 -0.079653 -19.521 0.22075 -0.012441 -0.017405 -0.10553 0.034813 0.0022498 -0.076455 0.049255 0.032289 0.10342 0.082513 -0.11024 0.00097563 0.001429 0.00012663 0.0012201 0.38406 0 0 -0.051924 0 0.0021065 0.12914 0.10411 0 0
2.4375 -0.0057999 -0.0019575 -0.023652 -0.011096 0 -0.0065241 -0.0086864 -0.015187 -0.014481 -0.014864 -0.039563 -19.498 0.23337 -0.011472 -0.0038648 -0.095093 0.039501 0.017263 -0.073759 0.047453 0.049414 0.11155 0.075909 -0.10466 0.0012814 0.001549 0.0010537 0.001894 0.3329 0 0 -0.028611 0 0.015116 0.14525 0.11477 0 0
2.4414 -0.019164 -0.013819 -0.04816 -0.037046 0 -0.022901 -0.015234 -0.024717 -0.011425 -0.019255 -0.0036765 -19.46 0.24562 -0.014705 0.012998 -0.081827 0.035981 0.033695 -0.06894 0.040519 0.061761 0.12106 0.063355 -0.09973 0.0011854 0.0012772 0.0011911 0.0019065 0.32769 0 0 -0.0088208 0 0.026758 0.166 0.1275 0 0
2.4453 -0.034453 -0.027541 -0.053068 -0.041403 0 -0.028169 -0.026278 -0.030732 -0.018231 -0.022115 0.010589 -19.434 0.25163 -0.017814 0.029455 -0.072501 0.028772 0.047798 -0.06064 0.03526 0.068513 0.1285 0.052283 -0.095498 0.00065567 0.00080627 0.00028201 0.0011431 0.4033 0 0 -5.948e-05 0 0.0329 0.18672 0.13839 0 0
2.4492 -0.047581 -0.040785 -0.04857 -0.032627 0 -0.029969 -0.038094 -0.032433 -0.028131 -0.025233 0.0039636 -19.431 0.25101 -0.017659 0.043079 -0.069682 0.023419 0.057384 -0.049871 0.035366 0.071541 0.13213 0.047692 -0.092366 7.814e-06 0.00039908 -0.00089839 2.0692e-05 0.53983 0 0 -0.00087886 0 0.033061 0.20326 0.14561 0 0
2.4531 -0.053612 -0.051191 -0.047293 -0.030438 0 -0.040133 -0.045302 -0.032597 -0.031558 -0.030667 -0.0091389 -19.435 0.24437 -0.01474 0.052614 -0.073838 0.023479 0.061393 -0.037317 0.038525 0.072006 0.13163 0.050134 -0.090511 -0.00031863 0.00017726 -0.001252 -0.00082085 0.68551 0 0 -0.0062578 0 0.0272 0.21316 0.1484 0 0
2.457 -0.050863 -0.056713 -0.053391 -0.04537 0 -0.061473 -0.045583 -0.034276 -0.026343 -0.037789 -0.015486 -19.431 0.23307 -0.011951 0.057144 -0.08443 0.02818 0.05926 -0.023813 0.038857 0.071277 0.12737 0.057292 -0.089968 -0.00015555 8.0576e-05 -0.00043914 -0.0010066 0.79683 0 0 -0.013597 0 0.015798 0.21435 0.14643 0 0
2.4609 -0.043036 -0.056449 -0.061364 -0.06811 0 -0.082904 -0.041771 -0.037346 -0.019866 -0.043572 -0.014555 -19.415 0.22131 -0.011363 0.055389 -0.097086 0.033252 0.051483 -0.010613 0.033572 0.071995 0.12313 0.067404 -0.089667 0.00022574 -7.9273e-06 0.00077343 -0.00066903 0.86261 0 0 -0.023537 0 0.00051751 0.20382 0.14012 0 0
2.4648 -0.036791 -0.05162 -0.063379 -0.078764 0 -0.088013 -0.039105 -0.038819 -0.021303 -0.045792 -0.016502 -19.404 0.21369 -0.012334 0.050883 -0.10428 0.034689 0.044117 0.0019044 0.027626 0.075479 0.12475 0.080869 -0.087129 0.00036548 -0.00014023 0.0012589 -0.00025803 0.89875 0 0 -0.036342 0 -0.013739 0.18835 0.13379 0 0
2.4688 -0.036527 -0.045514 -0.057043 -0.066667 0 -0.069776 -0.040536 -0.037118 -0.032637 -0.045474 -0.029609 -19.411 0.21137 -0.012429 0.045469 -0.10332 0.03217 0.040294 0.013912 0.03081 0.081838 0.13444 0.098437 -0.080968 4.8889e-05 -0.00030404 0.00061557 -0.00013844 0.92811 0 0 -0.049134 0 -0.024681 0.17216 0.12953 0 0
2.4727 -0.041085 -0.041684 -0.046999 -0.041208 0 -0.038189 -0.044909 -0.035665 -0.04778 -0.045919 -0.050459 -19.43 0.2149 -0.0097128 0.040638 -0.09276 0.028936 0.042296 0.025515 0.048759 0.090949 0.15328 0.11839 -0.070222 -0.00049748 -0.00048718 -0.00048364 -0.00035535 0.968 0 0 -0.057584 0 -0.030496 0.1588 0.12886 0 0
2.4766 -0.045355 -0.041514 -0.040366 -0.023362 0 -0.013622 -0.049445 -0.040833 -0.059732 -0.049562 -0.066994 -19.447 0.22447 -0.004122 0.038233 -0.071744 0.028369 0.052749 0.036751 0.076259 0.1024 0.18174 0.13653 -0.053763 -0.00081767 -0.00067534 -0.00098166 -0.00072586 1.031 0 0 -0.060252 0 -0.028736 0.15305 0.13353 0 0
2.4805 -0.045153 -0.043318 -0.040851 -0.026494 0 -0.011285 -0.053153 -0.055061 -0.067152 -0.056027 -0.071152 -19.453 0.23795 0.0029089 0.039529 -0.045319 0.030842 0.070207 0.046535 0.10016 0.11415 0.21401 0.14964 -0.033171 -0.00061779 -0.00077311 -0.0004401 -0.0010683 1.1258 0 0 -0.060715 0 -0.018196 0.15801 0.14326 0 0
2.4844 -0.040782 -0.04404 -0.046069 -0.04499 0 -0.029967 -0.057089 -0.072067 -0.073306 -0.062946 -0.06762 -19.453 0.25248 0.0096293 0.043066 -0.020429 0.03396 0.088236 0.053457 0.11026 0.12406 0.24267 0.15874 -0.012641 2.5164e-05 -0.00058612 0.00061312 -0.001291 1.2485 0 0 -0.064868 0 -0.0021268 0.16891 0.15491 0 0
2.4883 -0.03627 -0.042137 -0.049256 -0.060903 0 -0.054298 -0.061487 -0.080374 -0.079628 -0.067946 -0.069109 -19.459 0.26706 0.01475 0.04779 -0.00021683 0.035595 0.10281 0.056097 0.10805 0.13068 0.26394 0.16785 0.0052736 0.00076892 3.1178e-05 0.0012462 -0.0013019 1.3701 0 0 -0.075574 0 0.017835 0.18231 0.16694 0 0
2.4922 -0.035466 -0.038946 -0.043836 -0.061202 0 -0.067827 -0.063784 -0.073209 -0.082206 -0.069532 -0.08252 -19.475 0.2808 0.017613 0.052459 0.0128 0.03617 0.10996 0.053053 0.10478 0.1326 0.27468 0.17882 0.018098 0.0012562 0.00096183 0.00097491 -0.00095787 1.4412 0 0 -0.089321 0 0.039836 0.19435 0.17787 0 0
2.4961 -0.03887 -0.03722 -0.028366 -0.048804 0 -0.065202 -0.060567 -0.055414 -0.075647 -0.066737 -0.10003 -19.5 0.29247 0.018238 0.054257 0.01562 0.037678 0.10211 0.040774 0.11009 0.12622 0.27006 0.18727 0.020991 0.0012816 0.0017863 0.00010589 -0.00021742 1.4177 0 0 -0.097743 0 0.060395 0.19677 0.18585 0 0
2.5 -0.043746 -0.038334 -0.0090838 -0.037824 0 -0.053554 -0.051614 -0.039896 -0.05987 -0.059162 -0.10451 -19.533 0.30133 0.017429 0.051425 0.01282 0.040728 0.081501 0.021088 0.1222 0.11199 0.25548 0.18464 0.015189 0.00082289 0.0020358 -0.00064044 0.00065058 1.2889 0 0 -0.092875 0 0.076334 0.1866 0.19174 0 0
2.5039 -0.046733 -0.040922 0.00253 -0.039025 0 -0.043537 -0.04125 -0.0363 -0.041802 -0.048024 -0.084533 -19.588 0.3067 0.016562 0.043692 0.0076629 0.043227 0.052424 -0.0034241 0.12922 0.091171 0.23514 0.1653 0.0031121 3.06e-05 0.0015681 -0.00076517 0.0011255 1.0851 0 0 -0.072449 0 0.086796 0.16525 0.19672 0 0
2.5078 -0.046162 -0.042187 -0.0026606 -0.049885 0 -0.039422 -0.034842 -0.042693 -0.029659 -0.036594 -0.045019 -19.674 0.30782 0.016817 0.030925 0.0021508 0.042433 0.0184 -0.030578 0.12037 0.064841 0.21157 0.13242 -0.013307 -0.00078064 0.00072669 -0.00030008 0.00084444 0.85769 0 0 -0.041912 0 0.091341 0.13429 0.20158 0 0
2.5117 -0.042351 -0.040365 -0.023129 -0.057802 0 -0.037173 -0.033714 -0.048234 -0.025764 -0.028391 -0.0041803 -19.785 0.30359 0.018362 0.013105 -0.0017823 0.038263 -0.015875 -0.05738 0.096432 0.034474 0.18728 0.096962 -0.031509 -0.00122 0.00010206 0.00037326 9.4895e-06 0.65016 0 0 -0.012078 0 0.089737 0.096383 0.20722 0 0
2.5156 -0.03644 -0.035885 -0.045041 -0.052068 0 -0.030861 -0.033834 -0.043779 -0.02538 -0.024245 0.019726 -19.895 0.29322 0.020211 -0.0084078 -0.0030827 0.034111 -0.042418 -0.077968 0.069609 0.0040566 0.1639 0.070133 -0.046546 -0.0010405 6.9961e-05 0.00090251 -0.00068019 0.48415 0 0 0.0063567 0 0.083826 0.058763 0.21393 0 0
2.5195 -0.029429 -0.030338 -0.051187 -0.033087 0 -0.019984 -0.029768 -0.029717 -0.022343 -0.021402 0.020101 -19.982 0.28046 0.020954 -0.029959 -0.0030543 0.033951 -0.06042 -0.091311 0.053111 -0.022892 0.14109 0.05591 -0.056337 -0.00035999 0.000501 0.0011742 -0.00062612 0.36376 0 0 0.0085734 0 0.078335 0.027121 0.22051 0 0
2.5234 -0.022121 -0.024734 -0.035141 -0.011451 0 -0.010378 -0.01991 -0.013976 -0.015127 -0.01625 0.0038187 -20.048 0.26757 0.019729 -0.049572 -0.0019196 0.038464 -0.070146 -0.097188 0.05052 -0.044736 0.11903 0.049588 -0.059853 0.00035293 0.00089938 0.0012496 7.209e-05 0.28451 0 0 -0.0016075 0 0.075675 0.0039103 0.22619 0 0
2.5273 -0.015362 -0.019024 -0.008456 0.00084788 0 -0.0084354 -0.0077771 -0.0036604 -0.0072157 -0.0081893 -0.015528 -20.117 0.2568 0.016723 -0.065356 0.00031577 0.044022 -0.072486 -0.095956 0.054307 -0.060254 0.098178 0.042912 -0.056407 0.00060158 0.00085101 0.0011906 0.00065024 0.23456 0 0 -0.014022 0 0.077972 -0.009061 0.23022 0 0
2.5313 -0.0098478 -0.013095 0.0074211 -0.00093413 0 -0.014755 0.0014859 0.00044416 -0.0023712 -0.00050927 -0.025896 -20.211 0.25197 0.013008 -0.073726 0.004898 0.045567 -0.069103 -0.088549 0.053898 -0.067536 0.081016 0.030753 -0.044391 0.0002591 0.0003863 0.00098384 0.0003983 0.19234 0 0 -0.018579 0 0.088588 -0.0087026 0.23137 0 0
2.5352 -0.005688 -0.0077259 -0.00061596 -0.011875 0 -0.023184 0.005416 0.0018217 -0.00071471 0.0028875 -0.021519 -20.328 0.2529 0.010012 -0.074261 0.013302 0.040656 -0.064386 -0.079849 0.045114 -0.069253 0.070763 0.013975 -0.025941 -0.00031464 -5.7954e-05 0.00061703 -0.00059923 0.13335 0 0 -0.011687 0 0.10573 0.001844 0.22979 0 0
2.5391 -0.0024613 -0.0041529 -0.024939 -0.02153 0 -0.025646 0.00519 0.0028362 0.00027558 0.0014747 -0.0039265 -20.443 0.25603 0.0088839 -0.069044 0.025142 0.031104 -0.060062 -0.072711 0.032696 -0.068505 0.067723 -0.0027044 -0.003567 -0.00056796 -3.4071e-05 0.00020224 -0.0014623 0.046947 0 0 0.0020158 0 0.12551 0.018785 0.22601 0 0
2.543 0.00013896 -0.002702 -0.043106 -0.020929 0 -0.018134 0.0032423 0.0029196 0.0019372 -0.0014945 0.01915 -20.539 0.25819 0.0098689 -0.059643 0.03956 0.021213 -0.056736 -0.068639 0.024802 -0.067161 0.07152 -0.014814 0.021257 -0.000221 0.00052101 -8.6624e-06 -0.0013218 -0.052436 0 0 0.014 0 0.14504 0.040047 0.21998 0 0
2.5469 0.0018737 -0.0021679 -0.038011 -0.0081776 0 -0.0031614 0.00098725 0.0015676 0.0029082 -0.0024673 0.036889 -20.622 0.25546 0.011957 -0.048105 0.055067 0.014638 -0.054629 -0.068825 0.025394 -0.067138 0.080973 -0.020599 0.046943 0.00050243 0.0012382 0.00021841 -0.00017954 -0.13435 0 0 0.018644 0 0.161 0.063472 0.21151 0 0
2.5508 0.0024202 -0.00077357 -0.01389 0.010239 0 0.012319 -0.00096804 0.00095565 0.0016767 -0.00092427 0.040686 -20.713 0.23874 0.013268 -0.039308 0.065996 0.012493 -0.053352 -0.074026 0.031254 -0.071156 0.090332 -0.020735 0.070648 0.0010644 0.0016458 0.00086714 0.0010348 -0.17599 0 0 0.01673 0 0.16692 0.085608 0.19857 0 0
2.5547 0.0022847 0.0022848 0.0073732 0.023409 0 0.021269 -0.0014173 0.0038878 -0.00041551 0.001077 0.029263 -20.827 0.21052 0.012284 -0.035727 0.069581 0.013516 -0.052209 -0.080536 0.035345 -0.077836 0.093228 -0.016757 0.091515 0.0010438 0.0015674 0.0015765 0.0013 -0.17801 0 0 0.012953 0 0.16516 0.10464 0.18161 0 0
2.5586 0.0029909 0.0063827 0.0068701 0.023439 0 0.020384 0.0012617 0.0095151 -2.4468e-05 0.0021812 0.0093669 -20.953 0.17314 0.0091487 -0.03806 0.065124 0.015281 -0.051219 -0.086501 0.032885 -0.086076 0.087494 -0.0099945 0.10936 0.00044584 0.0012307 0.0018387 0.0004389 -0.15808 0 0 0.010396 0 0.15776 0.11998 0.16088 0 0
2.5625 0.00606 0.010513 -0.013091 0.011678 0 0.011814 0.0070387 0.012934 0.004032 0.0035842 -0.0092876 -21.07 0.12978 0.0057987 -0.046431 0.052825 0.015386 -0.050432 -0.090196 0.02504 -0.09465 0.072134 -0.0016236 0.1242 -0.00033613 0.001005 0.0013972 -0.00074576 -0.13241 0 0 0.0077314 0 0.14724 0.13142 0.13701 0 0
2.5664 0.011719 0.014553 -0.030495 -0.00142 0 0.0022411 0.013087 0.010351 0.0083673 0.0071796 -0.020659 -21.169 0.086535 0.0044904 -0.060501 0.034126 0.012431 -0.050046 -0.088985 0.017714 -0.10142 0.047277 0.0067385 0.136 -0.00083225 0.0010351 0.00050942 -0.0012459 -0.10844 0 0 0.0018653 0 0.13819 0.13901 0.11155 0 0
2.5703 0.018751 0.019328 -0.023487 -0.0037361 0 -0.00056029 0.015877 0.0042172 0.0080013 0.012545 -0.024593 -21.263 0.052352 0.0058197 -0.07631 0.015733 0.0068393 -0.049686 -0.081954 0.016644 -0.10446 0.020637 0.012624 0.14536 -0.00082241 0.0011234 -0.00021812 -0.00075886 -0.096778 0 0 -0.007035 0 0.13607 0.14575 0.088694 0 0
2.5742 0.025742 0.025507 0.010044 0.0091897 0 0.0076916 0.01498 0.0018834 0.0022325 0.016958 -0.02327 -21.369 0.028424 0.0080054 -0.090717 0.0015111 0.00089922 -0.048652 -0.071109 0.022424 -0.10445 -0.0018314 0.012887 0.15229 -0.0004488 0.00096698 -0.00034498 0.00013724 -0.12496 0 0 -0.013783 0 0.14044 0.15468 0.070487 0 0
2.5781 0.032444 0.032752 0.050855 0.030865 0 0.024911 0.014449 0.0084909 -0.0029426 0.018898 -0.016784 -21.483 0.014372 0.008173 -0.1023 -0.0073527 -0.0027016 -0.046538 -0.057836 0.02908 -0.10216 -0.017774 0.0045537 0.1559 -6.7492e-05 0.00050073 -1.7237e-06 0.00065011 -0.23002 0 0 -0.011946 0 0.15007 0.16766 0.057881 0 0
2.582 0.03978 0.040135 0.07496 0.04965 0 0.044012 0.019744 0.021825 0.00082949 0.02086 -0.0033379 -21.586 0.0086152 0.0045445 -0.11005 -0.010609 -0.0032211 -0.043037 -0.043814 0.027593 -0.098748 -0.025898 -0.01386 0.15498 3.3783e-05 -1.5838e-06 0.00024016 0.00055949 -0.43036 0 0 0.00046939 0 0.16282 0.18631 0.051319 0 0
2.5859 0.048526 0.047272 0.07253 0.058484 0 0.057997 0.032888 0.035003 0.016853 0.027563 0.016462 -21.659 0.0057564 -0.0023446 -0.11358 -0.011763 -0.0030186 -0.038731 -0.03301 0.012275 -0.097663 -0.028817 -0.0413 0.14438 -0.00015156 -0.00017373 -4.4857e-05 0.00034314 -0.70385 0 0 0.019153 0 0.17222 0.21291 0.050522 0 0
2.5898 0.058171 0.054771 0.053249 0.059748 0 0.064845 0.050623 0.044026 0.040079 0.040995 0.037128 -21.705 -0.001673 -0.010266 -0.11682 -0.018365 -0.0059869 -0.036585 -0.027545 -0.01472 -0.10146 -0.036749 -0.07435 0.12405 -0.00036046 9.4487e-05 -0.00066484 0.00058383 -0.9974 0 0 0.037313 0 0.17376 0.24204 0.050515 0 0
2.5938 0.067258 0.063362 0.036356 0.061392 0 0.068074 0.067308 0.051596 0.061211 0.057786 0.051775 -21.75 -0.015369 -0.016957 -0.1219 -0.033596 -0.01434 -0.038851 -0.028176 -0.044733 -0.11112 -0.054611 -0.10893 0.094232 -0.00029867 0.00055166 -0.00096404 0.0013206 -1.2625 0 0 0.051256 0 0.16673 0.26956 0.049314 0 0
2.5977 0.074814 0.072681 0.036279 0.068921 0 0.072745 0.079437 0.062975 0.074313 0.072209 0.058594 -21.81 -0.035747 -0.021372 -0.13042 -0.059314 -0.026873 -0.04741 -0.035361 -0.069337 -0.12722 -0.085589 -0.14256 0.055537 7.0865e-05 0.00081829 -0.00048954 0.0020039 -1.4846 0 0 0.062304 0 0.15132 0.29162 0.04566 0 0
2.6016 0.081228 0.08113 0.055 0.081122 0 0.080809 0.08738 0.078969 0.080827 0.081723 0.063311 -21.876 -0.061753 -0.023883 -0.1443 -0.096967 -0.040704 -0.065081 -0.049766 -0.087091 -0.15041 -0.13275 -0.17538 0.0089792 0.00043935 0.00071732 0.00049944 0.0020474 -1.6815 0 0 0.073804 0 0.12882 0.30214 0.038596 0 0
2.6055 0.087565 0.08709 0.083332 0.092633 0 0.089988 0.093349 0.094427 0.086815 0.088951 0.074609 -21.925 -0.086758 -0.025844 -0.16304 -0.14088 -0.054898 -0.091843 -0.069922 -0.10426 -0.1785 -0.18979 -0.20916 -0.040231 0.00037852 0.00038301 0.0012277 0.0013714 -1.8773 0 0 0.087184 0 0.10542 0.29577 0.029802 0 0
2.6094 0.094128 0.090352 0.10672 0.099303 0 0.096525 0.09864 0.104 0.096832 0.097924 0.096939 -21.942 -0.10613 -0.029062 -0.18281 -0.18227 -0.072047 -0.12183 -0.092141 -0.12859 -0.20718 -0.24461 -0.24496 -0.086639 -0.00027464 8.0173e-05 0.0011366 0.00040588 -2.0815 0 0 0.10143 0 0.085837 0.27789 0.021815 0 0
2.6133 0.10006 0.092429 0.11207 0.10063 0 0.09853 0.10335 0.10826 0.11041 0.10905 0.12744 -21.943 -0.11819 -0.035155 -0.20126 -0.21656 -0.095593 -0.1513 -0.11459 -0.16163 -0.23415 -0.2907 -0.28128 -0.12725 -0.0012084 -3.9352e-05 0.00041586 -0.00037411 -2.2899 0 0 0.11578 0 0.071841 0.25215 0.015581 0 0
2.6172 0.10459 0.095611 0.095127 0.098356 0 0.097008 0.10814 0.11285 0.1237 0.11874 0.15861 -21.956 -0.12212 -0.044617 -0.21606 -0.23976 -0.12508 -0.17635 -0.13552 -0.1967 -0.25728 -0.32235 -0.31406 -0.15938 -0.0018207 5.5422e-06 -0.00020389 -0.00085157 -2.4977 0 0 0.13139 0 0.064518 0.22295 0.011686 0 0
2.6211 0.10872 0.1017 0.066252 0.095022 0 0.094864 0.11503 0.1218 0.13339 0.12411 0.18241 -21.991 -0.11833 -0.056016 -0.22288 -0.24562 -0.15414 -0.18951 -0.15203 -0.22422 -0.27294 -0.33108 -0.33841 -0.17746 -0.0016786 0.00015203 -0.00017213 -0.0012198 -2.7013 0 0 0.14891 0 0.064509 0.19919 0.0097831 0 0
2.625 0.11517 0.11141 0.04866 0.09486 0 0.096018 0.12553 0.13299 0.13879 0.12708 0.1921 -22.029 -0.11309 -0.066266 -0.22271 -0.23985 -0.17393 -0.19176 -0.1646 -0.23913 -0.28298 -0.32581 -0.35086 -0.18364 -0.00087165 0.00039154 0.00038901 -0.001623 -2.8867 0 0 0.16453 0 0.067493 0.1857 0.0073572 0 0
2.6289 0.12635 0.12438 0.065244 0.10447 0 0.10506 0.13822 0.14133 0.14072 0.13274 0.18288 -22.031 -0.10872 -0.072301 -0.21767 -0.22733 -0.17955 -0.18713 -0.17506 -0.24355 -0.29012 -0.31463 -0.35135 -0.18056 3.9977e-05 0.00070167 0.00088949 -0.0019387 -3.0275 0 0 0.17003 0 0.071736 0.18076 0.0039045 0 0
2.6328 0.14193 0.13946 0.12053 0.12913 0 0.12562 0.14919 0.14548 0.13994 0.14367 0.15512 -21.979 -0.10579 -0.0731 -0.20944 -0.21131 -0.17413 -0.17936 -0.1853 -0.24309 -0.29668 -0.30321 -0.34406 -0.1703 0.00043912 0.00093063 0.00089746 -0.0019378 -3.105 0 0 0.15916 0 0.076672 0.18166 -9.8073e-05 0 0
2.6367 0.15847 0.15481 0.1928 0.16594 0 0.15656 0.15552 0.14987 0.13738 0.15671 0.11873 -21.887 -0.10358 -0.070406 -0.20019 -0.19527 -0.167 -0.17388 -0.19819 -0.24168 -0.30587 -0.29796 -0.33664 -0.15562 8.3352e-05 0.0008534 0.00051213 -0.0016039 -3.1388 0 0 0.1353 0 0.082483 0.18329 -0.0030282 0 0
2.6406 0.17146 0.16815 0.24645 0.20105 0 0.18934 0.15834 0.15899 0.13577 0.16614 0.092523 -21.781 -0.095371 -0.067522 -0.19315 -0.1826 -0.16755 -0.18038 -0.22005 -0.2405 -0.32265 -0.30379 -0.33761 -0.14379 -0.00076687 0.00041108 0.00015192 -0.0012137 -3.1885 0 0 0.11261 0 0.091599 0.17293 0.0015994 0 0
2.6445 0.17823 0.17747 0.25723 0.21686 0 0.21079 0.16187 0.17091 0.13948 0.16974 0.094166 -21.673 -0.07707 -0.067247 -0.18866 -0.17301 -0.17958 -0.19831 -0.25118 -0.24104 -0.34555 -0.31446 -0.35258 -0.1409 -0.0015676 -0.0001316 7.8438e-05 -0.0010744 -3.3145 0 0 0.10749 0 0.10383 0.1476 0.015816 0 0
2.6484 0.17927 0.1818 0.22999 0.20558 0 0.21181 0.16893 0.17825 0.15152 0.17102 0.12685 -21.541 -0.047086 -0.070644 -0.18644 -0.16692 -0.2001 -0.22607 -0.29132 -0.24734 -0.37288 -0.32611 -0.38133 -0.15103 -0.0018473 -0.00035606 0.00019979 -0.0012127 -3.5251 0 0 0.12661 0 0.11766 0.1077 0.039747 0 0
2.6523 0.17708 0.18157 0.19348 0.17716 0 0.19517 0.17772 0.17649 0.17 0.17498 0.17483 -21.352 -0.0051361 -0.07723 -0.18602 -0.165 -0.22244 -0.26103 -0.33931 -0.26338 -0.40233 -0.33508 -0.41793 -0.17764 -0.0014578 -8.3621e-05 0.00029611 -0.0013768 -3.7628 0 0 0.16149 0 0.13078 0.055479 0.07224 0 0
2.6563 0.17393 0.17826 0.17689 0.15312 0 0.17453 0.18331 0.17027 0.1882 0.18254 0.214 -21.095 0.046611 -0.085801 -0.18658 -0.17087 -0.24061 -0.29699 -0.39158 -0.28821 -0.42848 -0.33654 -0.45416 -0.22791 -0.00061935 0.00040937 0.0003108 -0.0013596 -3.9461 0 0 0.19468 0 0.13593 -0.001393 0.10823 0 0
2.6602 0.17069 0.17374 0.18858 0.14991 0 0.16395 0.18269 0.16985 0.19903 0.1898 0.22962 -20.799 0.09475 -0.094894 -0.18736 -0.1882 -0.25199 -0.32498 -0.43823 -0.31468 -0.44539 -0.33325 -0.48393 -0.29625 0.00021272 0.00062639 0.00034083 -0.0012829 -4.0335 0 0 0.2126 0 0.12503 -0.046187 0.13475 0 0
2.6641 0.16745 0.16974 0.21381 0.16616 0 0.16665 0.17821 0.18048 0.20046 0.19275 0.22556 -20.505 0.13006 -0.1029 -0.18864 -0.2171 -0.25744 -0.34265 -0.4733 -0.33435 -0.4523 -0.33072 -0.50555 -0.37245 0.00059244 0.00033737 0.00039691 -0.0015044 -4.0493 0 0 0.21418 0 0.097267 -0.071626 0.14554 0 0
2.668 0.16489 0.16761 0.2302 0.18498 0 0.17341 0.17577 0.19615 0.19698 0.19167 0.2172 -20.235 0.14638 -0.10846 -0.19076 -0.25704 -0.25982 -0.34915 -0.49251 -0.34425 -0.4492 -0.33273 -0.52038 -0.44839 0.00034583 -0.00018284 0.00031042 -0.0022101 -4.0513 0 0 0.20893 0 0.053188 -0.073746 0.13721 0 0
2.6719 0.16486 0.16812 0.22542 0.1893 0 0.17264 0.17955 0.20477 0.19557 0.19015 0.21602 -19.971 0.13797 -0.11126 -0.1942 -0.30644 -0.26197 -0.34457 -0.49182 -0.34831 -0.43693 -0.34326 -0.52973 -0.51427 -0.00029231 -0.00043221 -4.6032e-05 -0.0031076 -4.0755 0 0 0.20708 0 -0.0050207 -0.050069 0.10765 0 0
2.6758 0.16929 0.17136 0.20363 0.17649 0 0.16246 0.18834 0.20009 0.19976 0.1905 0.22079 -19.666 0.097525 -0.1123 -0.19935 -0.35666 -0.26517 -0.33102 -0.46443 -0.35199 -0.41923 -0.36592 -0.53292 -0.54681 -0.00080681 -0.00019612 -0.00050191 -0.0035724 -4.113 0 0 0.21099 0 -0.066077 -0.0016791 0.05956 0 0
2.6797 0.17835 0.17683 0.1797 0.15995 0 0.1533 0.19697 0.18805 0.20689 0.19143 0.22232 -19.293 0.043925 -0.11296 -0.20431 -0.3959 -0.26845 -0.31604 -0.42382 -0.35592 -0.40343 -0.39103 -0.52811 -0.5478 -0.00076883 0.00024717 -0.0006694 -0.0031595 -4.1366 0 0 0.21474 0 -0.11427 0.050869 0.012136 0 0
2.6836 0.18963 0.18383 0.16877 0.15725 0 0.15844 0.20104 0.18099 0.21078 0.19068 0.21457 -18.855 -0.013272 -0.11358 -0.2076 -0.41842 -0.26944 -0.30186 -0.3765 -0.35579 -0.39206 -0.41246 -0.51481 -0.51946 -0.00017955 0.00044843 -0.00033269 -0.0020247 -4.1399 0 0 0.21107 0 -0.14241 0.098752 -0.02573 0 0
2.6875 0.1993 0.19182 0.17778 0.17558 0 0.18145 0.20038 0.18559 0.20694 0.1889 0.19988 -18.389 -0.064727 -0.11323 -0.20785 -0.42013 -0.26644 -0.29015 -0.32924 -0.34855 -0.38694 -0.42463 -0.49561 -0.46646 0.00051893 0.00027784 0.00029308 -0.00085826 -4.144 0 0 0.19855 0 -0.14535 0.13439 -0.046689 0 0
2.6914 0.20467 0.2004 0.20099 0.20642 0 0.21233 0.19823 0.19669 0.19595 0.18944 0.18489 -17.923 -0.095915 -0.11122 -0.20268 -0.39575 -0.26015 -0.28238 -0.29286 -0.33793 -0.38982 -0.41898 -0.4757 -0.39832 0.00081099 3.8878e-05 0.00076124 -0.00037209 -4.1672 0 0 0.18287 0 -0.11661 0.14768 -0.041024 0 0
2.6953 0.20622 0.20895 0.22156 0.23242 0 0.23518 0.1978 0.20298 0.1825 0.19382 0.17365 -17.459 -0.099237 -0.10867 -0.19226 -0.35504 -0.25364 -0.27811 -0.2769 -0.33217 -0.39792 -0.39679 -0.46088 -0.33901 0.00053674 8.3347e-05 0.00084694 -0.00077847 -4.1977 0 0 0.17187 0 -0.067339 0.13944 -0.013876 0 0
2.6992 0.20739 0.21668 0.22207 0.24024 0 0.24012 0.19985 0.19851 0.17201 0.19891 0.16602 -16.976 -0.083019 -0.1081 -0.17981 -0.31289 -0.25017 -0.2767 -0.27933 -0.33588 -0.40769 -0.36934 -0.45536 -0.30078 -1.5044e-05 0.00036878 0.00073131 -0.0016905 -4.2074 0 0 0.16949 0 -0.014782 0.11989 0.020231 0 0
2.7031 0.21208 0.22336 0.20055 0.22951 0 0.22919 0.20333 0.18862 0.16796 0.20008 0.16113 -16.449 -0.053467 -0.11089 -0.16778 -0.27832 -0.25098 -0.27871 -0.29867 -0.34465 -0.4178 -0.34486 -0.46067 -0.28973 -0.00042585 0.00046845 0.00069801 -0.0024892 -4.194 0 0 0.17375 0 0.030961 0.094827 0.052472 0 0
2.707 0.22177 0.22975 0.17885 0.21259 0 0.21305 0.20784 0.18505 0.17147 0.19743 0.15976 -15.878 -0.018389 -0.11537 -0.15892 -0.26006 -0.2551 -0.28494 -0.3322 -0.34916 -0.42733 -0.33234 -0.4758 -0.30962 -0.00054217 3.3499e-05 0.00071316 -0.0028065 -4.2039 0 0 0.17982 0 0.06019 0.070279 0.073976 0 0
2.7109 0.23451 0.23718 0.18963 0.20564 0 0.20315 0.21464 0.19541 0.18229 0.19741 0.16283 -15.278 0.0050507 -0.11814 -0.15955 -0.2737 -0.26163 -0.29962 -0.37492 -0.34558 -0.43758 -0.35106 -0.49844 -0.36456 -0.00054881 -0.00081 0.00042448 -0.002723 -4.3041 0 0 0.18479 0 0.056666 0.055017 0.070137 0 0
2.7148 0.24669 0.2461 0.24627 0.21768 0 0.20605 0.22543 0.21701 0.19922 0.20709 0.16951 -14.66 0.0095866 -0.11786 -0.1687 -0.30868 -0.27204 -0.32182 -0.41704 -0.34181 -0.45171 -0.39565 -0.52688 -0.43223 -0.00068574 -0.0015806 -0.00037425 -0.0025803 -4.5278 0 0 0.19005 0 0.032226 0.047257 0.049441 0 0
2.7188 0.25606 0.25537 0.32224 0.24455 0 0.22226 0.24015 0.23999 0.22004 0.22673 0.17944 -14.016 -0.0045422 -0.11781 -0.18459 -0.35715 -0.28987 -0.35031 -0.45592 -0.35266 -0.47157 -0.4596 -0.56139 -0.50273 -0.00095951 -0.0019503 -0.0013542 -0.0026577 -4.8488 0 0 0.1997 0 -0.0039484 0.043895 0.019439 0 0
2.7227 0.26323 0.26315 0.36566 0.27231 0 0.24762 0.25652 0.2561 0.24174 0.24921 0.19645 -13.325 -0.035474 -0.12393 -0.2052 -0.41181 -0.31759 -0.38348 -0.49007 -0.38763 -0.49837 -0.53603 -0.60412 -0.56853 -0.00118 -0.0020743 -0.0018506 -0.0030235 -5.2106 0 0 0.21721 0 -0.043305 0.042001 -0.012836 0 0
2.7266 0.27034 0.26901 0.34407 0.28773 0 0.27514 0.2716 0.26495 0.262 0.26733 0.22701 -12.572 -0.07862 -0.13945 -0.22712 -0.46245 -0.35329 -0.41845 -0.51879 -0.4426 -0.53349 -0.61404 -0.65684 -0.62134 -0.0012536 -0.002374 -0.0015081 -0.003635 -5.5779 0 0 0.24302 0 -0.07349 0.037307 -0.037191 0 0
2.7305 0.27844 0.27473 0.27935 0.28805 0 0.29748 0.284 0.27282 0.28057 0.2809 0.27209 -11.764 -0.11986 -0.16124 -0.24447 -0.49789 -0.39044 -0.44899 -0.54474 -0.50273 -0.57414 -0.67685 -0.71818 -0.65859 -0.001354 -0.0030179 -0.00068282 -0.004485 -5.9535 0 0 0.27449 0 -0.081785 0.026643 -0.044067 0 0
2.7344 0.2863 0.28251 0.23413 0.28215 0 0.3103 0.29442 0.28586 0.29895 0.2954 0.32096 -10.923 -0.15057 -0.18159 -0.25603 -0.52063 -0.42148 -0.47292 -0.57085 -0.55356 -0.61463 -0.72231 -0.78273 -0.6878 -0.0017337 -0.0036873 -0.00012921 -0.0055746 -6.3429 0 0 0.30718 0 -0.073267 0.013026 -0.038558 0 0
2.7383 0.29191 0.29217 0.2549 0.28207 0 0.31455 0.30438 0.30431 0.31807 0.31368 0.35607 -10.064 -0.16754 -0.19426 -0.26184 -0.53334 -0.44247 -0.48958 -0.59782 -0.59014 -0.65183 -0.75106 -0.8433 -0.71243 -0.0023782 -0.0038939 -0.00026862 -0.0067356 -6.7114 0 0 0.33609 0 -0.052527 -0.0010606 -0.024806 0 0
2.7422 0.29492 0.30052 0.32441 0.29238 0 0.3151 0.31448 0.3224 0.33608 0.33058 0.36722 -9.1796 -0.16906 -0.19916 -0.26262 -0.53971 -0.45522 -0.49902 -0.62586 -0.61697 -0.68286 -0.76542 -0.89463 -0.73571 -0.0029192 -0.0035066 -0.00080714 -0.0075554 -6.9877 0 0 0.35663 0 -0.025572 -0.012886 -0.0078582 0 0
2.7461 0.29713 0.30416 0.37419 0.30719 0 0.31595 0.32385 0.33382 0.3487 0.33757 0.36109 -8.2443 -0.15481 -0.20159 -0.2606 -0.54676 -0.46515 -0.50217 -0.65308 -0.6408 -0.7029 -0.77137 -0.93561 -0.76002 -0.0029521 -0.0029166 -0.0011004 -0.0076005 -7.122 0 0 0.36625 0 -0.0051516 -0.017494 0.0028312 0 0
2.75 0.30027 0.30343 0.35125 0.31707 0 0.31652 0.33091 0.33734 0.3525 0.33277 0.3553 -7.2367 -0.1364 -0.20698 -0.25993 -0.55915 -0.47687 -0.50413 -0.67604 -0.66421 -0.7148 -0.77955 -0.96813 -0.7828 -0.0024465 -0.002671 -0.00085486 -0.0068136 -7.1392 0 0 0.36617 0 0.00047588 -0.016244 0.0038291 0 0
2.7539 0.30377 0.303 0.27543 0.31868 0 0.31319 0.3345 0.33753 0.34841 0.32481 0.36175 -6.1564 -0.11989 -0.21636 -0.26159 -0.57578 -0.49085 -0.50674 -0.69312 -0.68509 -0.72159 -0.79227 -0.99396 -0.80124 -0.0018122 -0.0029707 -0.00040436 -0.0057054 -7.128 0 0 0.36169 0 -0.0080695 -0.012448 -0.0025593 0 0
2.7578 0.30543 0.30763 0.22595 0.31737 0 0.30494 0.33448 0.33986 0.34212 0.32491 0.37617 -5.0222 -0.10894 -0.22652 -0.26579 -0.59481 -0.50377 -0.51075 -0.70326 -0.70067 -0.72533 -0.80975 -1.0128 -0.81332 -0.0015438 -0.0035441 -0.00029224 -0.0050721 -7.1668 0 0 0.3592 0 -0.029085 -0.0089518 -0.013903 0 0
2.7617 0.30494 0.31683 0.26363 0.32047 0 0.29687 0.33193 0.34504 0.34036 0.33507 0.38452 -3.8563 -0.10687 -0.23378 -0.27202 -0.61277 -0.51164 -0.51624 -0.70533 -0.71058 -0.72828 -0.83038 -1.0226 -0.81669 -0.0018007 -0.0039778 -0.00065704 -0.0053974 -7.2559 0 0 0.36144 0 -0.05887 -0.009684 -0.026329 0 0
2.7656 0.30619 0.32387 0.36276 0.32894 0 0.29679 0.32916 0.34832 0.34585 0.34526 0.3788 -2.6663 -0.11323 -0.23722 -0.27739 -0.62248 -0.51331 -0.52077 -0.69944 -0.71629 -0.73173 -0.84624 -1.022 -0.81119 -0.0023201 -0.0041152 -0.0011127 -0.0064378 -7.3216 0 0 0.36517 0 -0.087228 -0.01916 -0.033822 0 0
2.7695 0.31492 0.32102 0.42428 0.33637 0 0.3076 0.32935 0.34485 0.35476 0.34346 0.36469 -1.4421 -0.12071 -0.23843 -0.27988 -0.62358 -0.51132 -0.5223 -0.68976 -0.71864 -0.73387 -0.85265 -1.011 -0.8026 -0.0026873 -0.0041266 -0.0012308 -0.0073933 -7.2903 0 0 0.36426 0 -0.10789 -0.033424 -0.036793 0 0
2.7734 0.33284 0.30681 0.36574 0.33612 0 0.32333 0.33484 0.33565 0.35909 0.32841 0.35347 -0.16616 -0.12565 -0.23901 -0.27884 -0.61646 -0.50978 -0.52009 -0.67753 -0.71699 -0.73268 -0.84768 -0.99066 -0.79313 -0.0026515 -0.0042578 -0.0010506 -0.0075602 -7.1595 0 0 0.35582 0 -0.11911 -0.049044 -0.03655 0 0
2.7773 0.354 0.28862 0.20628 0.32885 0 0.33397 0.34448 0.32767 0.35224 0.31161 0.34859 1.1717 -0.12481 -0.23915 -0.27403 -0.60211 -0.51091 -0.51381 -0.66378 -0.71056 -0.72605 -0.83033 -0.96243 -0.78445 -0.0022193 -0.0045863 -0.001025 -0.006916 -6.9978 0 0 0.34311 0 -0.12019 -0.062169 -0.034695 0 0
2.7813 0.368 0.27773 0.064309 0.32239 0 0.33463 0.35219 0.32741 0.33363 0.30611 0.34302 2.5679 -0.11369 -0.23843 -0.2656 -0.58212 -0.51321 -0.50357 -0.64887 -0.6998 -0.70953 -0.79964 -0.92851 -0.77708 -0.0015678 -0.00502 -0.0014626 -0.0061227 -6.8774 0 0 0.33137 0 -0.11117 -0.064891 -0.033776 0 0
2.7852 0.36802 0.28108 0.064729 0.32438 0 0.32985 0.34953 0.33429 0.30918 0.31357 0.33013 4.01 -0.094955 -0.23731 -0.25617 -0.56012 -0.51273 -0.49236 -0.63256 -0.68606 -0.68391 -0.76295 -0.89331 -0.76765 -0.00096598 -0.0054481 -0.0021006 -0.005947 -6.8091 0 0 0.32051 0 -0.097755 -0.054185 -0.03356 0 0
2.7891 0.35651 0.29643 0.23559 0.33507 0 0.32788 0.33196 0.34101 0.28753 0.32285 0.31432 5.4866 -0.073331 -0.23684 -0.24732 -0.53718 -0.50678 -0.48203 -0.61506 -0.67043 -0.65307 -0.72613 -0.86345 -0.75418 -0.00074182 -0.0058109 -0.0023101 -0.0066129 -6.7444 0 0 0.30379 0 -0.083011 -0.033579 -0.031479 0 0
2.793 0.34297 0.3148 0.48355 0.34702 0 0.33059 0.30427 0.3407 0.27534 0.32119 0.30794 6.9959 -0.0521 -0.23714 -0.23993 -0.51357 -0.49691 -0.4736 -0.597 -0.6539 -0.62019 -0.69307 -0.84529 -0.73618 -0.0011516 -0.0060338 -0.0017437 -0.0076469 -6.6399 0 0 0.27604 0 -0.068242 -0.0064047 -0.025448 0 0
2.7969 0.33558 0.32727 0.66563 0.35088 0 0.33007 0.2797 0.33332 0.27471 0.30637 0.31735 8.5457 -0.034941 -0.23681 -0.23479 -0.48933 -0.48858 -0.46792 -0.5794 -0.6389 -0.58929 -0.66786 -0.84171 -0.71394 -0.0021184 -0.0059929 -0.0007514 -0.0083135 -6.5135 0 0 0.2443 0 -0.054301 0.022635 -0.013105 0 0
2.8008 0.33468 0.33021 0.69287 0.34202 0 0.31668 0.27137 0.32474 0.28384 0.28812 0.33462 10.147 -0.028226 -0.23455 -0.23344 -0.46545 -0.48729 -0.46633 -0.56691 -0.62961 -0.56975 -0.65893 -0.85079 -0.69388 -0.0031036 -0.0056295 -0.00012535 -0.0082188 -6.4355 0 0 0.22776 0 -0.041727 0.042058 0.0073418 0 0
2.8047 0.33399 0.32537 0.58288 0.32352 0 0.29136 0.28214 0.32002 0.29909 0.2786 0.34508 11.807 -0.029616 -0.23127 -0.23547 -0.4447 -0.49397 -0.46789 -0.56172 -0.6294 -0.56227 -0.66349 -0.86747 -0.68346 -0.0034043 -0.0050864 -0.00041324 -0.0075549 -6.4616 0 0 0.24282 0 -0.030881 0.048802 0.028291 0 0
2.8086 0.32791 0.31647 0.43078 0.30481 0 0.26926 0.30162 0.31892 0.31618 0.28212 0.34283 13.523 -0.037787 -0.22979 -0.2414 -0.42954 -0.50372 -0.47288 -0.565 -0.63711 -0.56669 -0.6806 -0.8867 -0.68607 -0.0027613 -0.0046471 -0.0014561 -0.0068346 -6.5769 0 0 0.28539 0 -0.02297 0.042882 0.044685 0 0
2.8125 0.31694 0.30616 0.33523 0.29674 0 0.26878 0.31398 0.31854 0.3304 0.29341 0.33692 15.286 -0.05109 -0.23181 -0.25163 -0.42214 -0.50952 -0.48156 -0.57713 -0.64661 -0.58187 -0.70854 -0.90536 -0.7035 -0.0017115 -0.0044811 -0.002557 -0.0064282 -6.7051 0 0 0.3289 0 -0.019269 0.025624 0.051919 0 0
2.8164 0.30614 0.29563 0.33959 0.3044 0 0.29439 0.31073 0.31876 0.33745 0.30376 0.34156 17.089 -0.067081 -0.2356 -0.26731 -0.42633 -0.50813 -0.49498 -0.59807 -0.65146 -0.60525 -0.74435 -0.9221 -0.73651 -0.0012225 -0.0044699 -0.0030768 -0.006333 -6.7731 0 0 0.34431 0 -0.022704 0.00075813 0.042754 0 0
2.8203 0.29884 0.28585 0.41978 0.32082 0 0.32903 0.29716 0.32238 0.33582 0.30742 0.36155 18.932 -0.081475 -0.23737 -0.28682 -0.43979 -0.50315 -0.51183 -0.62097 -0.65091 -0.62772 -0.77817 -0.93606 -0.77247 -0.0018321 -0.0043498 -0.0028961 -0.006322 -6.7653 0 0 0.32574 0 -0.033588 -0.020821 0.019153 0 0
2.8242 0.29296 0.27801 0.51073 0.32801 0 0.34443 0.28655 0.32892 0.32898 0.3031 0.38832 20.822 -0.092039 -0.23535 -0.30642 -0.45521 -0.50184 -0.52861 -0.63896 -0.65107 -0.64299 -0.80287 -0.94588 -0.79906 -0.0031027 -0.0040481 -0.0023864 -0.0062482 -6.7169 0 0 0.29683 0 -0.047999 -0.033251 -0.0086164 0 0
2.8281 0.28385 0.27236 0.54616 0.30889 0 0.32245 0.28727 0.33042 0.32389 0.29191 0.40859 22.761 -0.097042 -0.23204 -0.32305 -0.46705 -0.50779 -0.54218 -0.64735 -0.6587 -0.64722 -0.81373 -0.94915 -0.80874 -0.0039819 -0.0038326 -0.0020081 -0.0061868 -6.6569 0 0 0.28929 0 -0.062663 -0.033578 -0.033211 0 0
2.832 0.27016 0.26706 0.49289 0.26383 0 0.26986 0.295 0.31728 0.32515 0.2762 0.4139 24.746 -0.094842 -0.23169 -0.33334 -0.46931 -0.51563 -0.54901 -0.64171 -0.67262 -0.63714 -0.8066 -0.94215 -0.79485 -0.0037782 -0.0040644 -0.0019455 -0.0063143 -6.561 0 0 0.31215 0 -0.073732 -0.019877 -0.046783 0 0
2.8359 0.2558 0.25877 0.36829 0.2163 0 0.21394 0.29712 0.28995 0.3292 0.25992 0.40113 26.764 -0.079779 -0.23522 -0.32841 -0.44809 -0.51329 -0.53898 -0.61187 -0.68134 -0.60584 -0.77244 -0.92011 -0.74616 -0.0027982 -0.0047883 -0.0020645 -0.0066915 -6.3641 0 0 0.34143 0 -0.071493 0.01019 -0.033651 0 0
2.8398 0.24557 0.24484 0.2316 0.19749 0 0.18225 0.28491 0.26291 0.3249 0.24759 0.36814 28.805 -0.053662 -0.23843 -0.3101 -0.40726 -0.49119 -0.51324 -0.56503 -0.67035 -0.56177 -0.72188 -0.87916 -0.6793 -0.0020053 -0.0056047 -0.0021444 -0.0071787 -6.0196 0 0 0.34163 0 -0.056164 0.046437 -0.0010912 0 0
2.8438 0.23932 0.22543 0.14734 0.21899 0 0.18291 0.2614 0.25273 0.30195 0.24052 0.31517 30.872 -0.017508 -0.23603 -0.2807 -0.35116 -0.45102 -0.47362 -0.50552 -0.63385 -0.50946 -0.66058 -0.81958 -0.60333 -0.002052 -0.0059882 -0.0021184 -0.0075447 -5.5491 0 0 0.29899 0 -0.029889 0.084074 0.043573 0 0
2.8477 0.2311 0.20355 0.14052 0.25808 0 0.20114 0.23733 0.26008 0.2608 0.23421 0.2526 32.974 0.027217 -0.22745 -0.24297 -0.28462 -0.4062 -0.4226 -0.43756 -0.58023 -0.45297 -0.59349 -0.74776 -0.52579 -0.002679 -0.0057441 -0.0021079 -0.0076462 -5.0331 0 0 0.23452 0 0.0044543 0.11915 0.09295 0 0
2.8516 0.21425 0.18272 0.17876 0.27299 0 0.21345 0.21979 0.26476 0.21441 0.22115 0.20271 35.125 0.078059 -0.21772 -0.20152 -0.2154 -0.37224 -0.36433 -0.36699 -0.52576 -0.39771 -0.52672 -0.67412 -0.45576 -0.003071 -0.0051504 -0.0022549 -0.0075158 -4.5502 0 0 0.18425 0 0.041578 0.14667 0.1355 0 0
2.8555 0.18673 0.16361 0.20118 0.23776 0 0.20632 0.20518 0.24239 0.17869 0.19784 0.1858 37.326 0.12708 -0.21166 -0.16528 -0.15629 -0.35444 -0.30824 -0.30247 -0.48147 -0.34947 -0.46546 -0.60697 -0.39741 -0.0027455 -0.0046741 -0.0025345 -0.0073021 -4.115 0 0 0.16669 0 0.070814 0.16325 0.15803 0 0
2.8594 0.15095 0.14196 0.1717 0.1646 0 0.18315 0.18326 0.18786 0.1594 0.16881 0.20025 39.564 0.16864 -0.20728 -0.13694 -0.10945 -0.34348 -0.25844 -0.24545 -0.44462 -0.30672 -0.40701 -0.54695 -0.34298 -0.0020225 -0.004578 -0.0027356 -0.0071298 -3.6653 0 0 0.16912 0 0.088935 0.17232 0.16445 0 0
2.8633 0.10876 0.10974 0.10627 0.090907 0 0.15435 0.14758 0.1216 0.14755 0.14198 0.21852 41.816 0.20003 -0.19637 -0.11652 -0.074078 -0.32328 -0.21533 -0.19528 -0.40256 -0.26698 -0.348 -0.48655 -0.28651 -0.0016164 -0.0047859 -0.0026361 -0.0069859 -3.1029 0 0 0.16439 0 0.095339 0.17592 0.15908 0 0
2.8672 0.058198 0.059758 0.045272 0.042302 0 0.12089 0.10114 0.070544 0.12803 0.11877 0.20864 44.067 0.21947 -0.17273 -0.1029 -0.047773 -0.28454 -0.17798 -0.15015 -0.34494 -0.22686 -0.28428 -0.41528 -0.22164 -0.0018503 -0.0050402 -0.0022182 -0.0067051 -2.3505 0 0 0.13863 0 0.090713 0.17647 0.14774 0 0
2.8711 -0.0035373 -0.0085411 -0.00080104 0.0082742 0 0.067971 0.051677 0.041898 0.09241 0.089049 0.16299 46.309 0.22573 -0.13966 -0.090828 -0.022165 -0.23171 -0.14022 -0.10325 -0.27227 -0.17636 -0.205 -0.32557 -0.13542 -0.0023482 -0.0050867 -0.0017096 -0.006063 -1.3835 0 0 0.1009 0 0.078787 0.17864 0.14315 0 0
2.875 -0.07349 -0.086094 -0.071027 -0.044221 0 -0.023114 0.0021357 0.016603 0.043023 0.037535 0.10454 48.542 0.2293 -0.10745 -0.071446 0.014887 -0.17601 -0.091791 -0.044788 -0.19219 -0.10847 -0.10666 -0.21409 -0.028897 -0.0024778 -0.0046945 -0.0013886 -0.0049197 -0.22149 0 0 0.066627 0 0.069944 0.18646 0.15262 0 0
2.8789 -0.14068 -0.15731 -0.20968 -0.13226 0 -0.15297 -0.052798 -0.030556 -0.015435 -0.042691 0.060893 50.767 0.23746 -0.081688 -0.041372 0.068007 -0.12067 -0.028162 0.030104 -0.1067 -0.021438 0.010312 -0.077853 0.093772 -0.0019867 -0.0036122 -0.0013178 -0.0033126 1.0965 0 0 0.034675 0 0.068759 0.20102 0.1745 0 0
2.8828 -0.19226 -0.20861 -0.39909 -0.23294 0 -0.29105 -0.12 -0.1049 -0.085835 -0.14141 0.03063 52.976 0.2557 -0.053916 0.0013285 0.14017 -0.052428 0.05371 0.12522 -0.0037409 0.085802 0.14577 0.089053 0.22974 -0.0011339 -0.0016679 -0.0012709 -0.0014129 2.5273 0 0 -0.016239 0 0.078137 0.22294 0.20623 0 0
2.8867 -0.22375 -0.23728 -0.54597 -0.29966 0 -0.38618 -0.19767 -0.18666 -0.17638 -0.23554 -0.022294 55.16 0.29076 -0.0060203 0.058206 0.23433 0.050256 0.15702 0.24535 0.13636 0.2142 0.29973 0.29267 0.37585 -0.00026005 0.0010094 -0.00094958 0.00063049 4.0176 0 0 -0.10769 0 0.1009 0.25278 0.24293 0 0
2.8906 -0.24389 -0.25383 -0.55168 -0.30426 0 -0.39812 -0.27263 -0.25133 -0.28589 -0.3034 -0.13633 57.31 0.34817 0.073085 0.12657 0.34955 0.19717 0.28086 0.3934 0.32221 0.36044 0.47123 0.53066 0.52994 0.00061458 0.0039095 -0.00029187 0.0028083 5.4917 0 0 -0.23817 0 0.13714 0.28942 0.27475 0 0
2.8945 -0.26897 -0.27537 -0.40993 -0.26507 0 -0.32963 -0.3289 -0.29356 -0.39272 -0.33801 -0.31028 59.424 0.41738 0.17314 0.19739 0.47346 0.37133 0.41262 0.55578 0.5362 0.51256 0.65239 0.78555 0.69038 0.0016744 0.006382 0.00043657 0.0051725 6.8533 0 0 -0.3785 0 0.1791 0.32821 0.29984 0 0
2.8984 -0.31067 -0.31392 -0.23542 -0.23532 0 -0.2343 -0.36074 -0.33026 -0.46371 -0.35026 -0.49154 61.503 0.49235 0.26528 0.26684 0.6006 0.53394 0.54663 0.72569 0.73806 0.66561 0.84028 1.028 0.85756 0.002866 0.0080241 0.00087289 0.0075941 8.0122 0 0 -0.48932 0 0.22348 0.36711 0.31975 0 0
2.9023 -0.36702 -0.3679 -0.18291 -0.26344 0 -0.18953 -0.37835 -0.38141 -0.48067 -0.36138 -0.60838 63.545 0.56665 0.32192 0.33152 0.72554 0.64843 0.6774 0.89588 0.88821 0.81494 1.0316 1.2305 1.0313 0.0037438 0.0088584 0.00087787 0.0096165 8.9272 0 0 -0.5447 0 0.26712 0.40421 0.33699 0 0
2.9063 -0.42344 -0.42317 -0.31944 -0.3598 0 -0.24832 -0.40089 -0.45014 -0.46115 -0.39098 -0.62178 65.537 0.62897 0.33786 0.38662 0.83899 0.70622 0.79601 1.0529 0.97463 0.95333 1.2196 1.3834 1.2095 0.0038786 0.0091687 0.00062066 0.010663 9.6414 0 0 -0.54551 0 0.30535 0.43658 0.35778 0 0
2.9102 -0.46273 -0.46269 -0.5626 -0.49246 0 -0.40132 -0.44222 -0.52156 -0.45137 -0.44755 -0.55637 67.461 0.6738 0.33482 0.43238 0.93474 0.73389 0.89819 1.1861 1.0226 1.0776 1.3928 1.5014 1.3794 0.0033999 0.0092466 0.0003611 0.010541 10.281 0 0 -0.51859 0 0.33593 0.46378 0.38552 0 0
2.9141 -0.47676 -0.47796 -0.74296 -0.60741 0 -0.57732 -0.50017 -0.57786 -0.49262 -0.52451 -0.48815 69.298 0.70381 0.34551 0.47051 1.0117 0.77519 0.98404 1.2939 1.0783 1.1874 1.5442 1.6133 1.5301 0.0030276 0.0093525 0.00019561 0.0098209 11.002 0 0 -0.50605 0 0.35913 0.48676 0.41655 0 0
2.918 -0.4719 -0.4744 -0.73815 -0.6553 0 -0.68594 -0.55743 -0.61107 -0.58807 -0.60259 -0.49814 71.049 0.72111 0.39024 0.50127 1.068 0.86016 1.0523 1.3747 1.1765 1.2807 1.6671 1.7419 1.6524 0.0034827 0.0098537 5.2912e-05 0.0096294 11.892 0 0 -0.54738 0 0.37483 0.50584 0.44657 0 0
2.9219 -0.46523 -0.46744 -0.56514 -0.61358 0 -0.67622 -0.59286 -0.62187 -0.69835 -0.65763 -0.62079 72.729 0.72884 0.46384 0.52466 1.1017 0.98299 1.1015 1.4269 1.3154 1.3549 1.7541 1.885 1.7361 0.0048556 0.011195 -9.373e-05 0.01088 12.879 0 0 -0.65566 0 0.38301 0.52133 0.46944 0 0
2.9258 -0.47386 -0.47249 -0.35893 -0.50203 0 -0.57086 -0.59526 -0.61198 -0.76936 -0.67199 -0.81642 74.359 0.73223 0.54044 0.53729 1.1068 1.1035 1.1237 1.4455 1.4546 1.3978 1.7887 2.0116 1.7602 0.0065615 0.013529 -0.00010771 0.013511 13.717 0 0 -0.79807 0 0.38326 0.53182 0.47101 0 0
2.9297 -0.50366 -0.49541 -0.26664 -0.38451 0 -0.45094 -0.57035 -0.5842 -0.76894 -0.64446 -0.98446 75.946 0.73558 0.59012 0.54134 1.0951 1.1709 1.1265 1.4442 1.539 1.4148 1.7892 2.077 1.7461 0.0078873 0.016341 0.00014409 0.016403 14.083 0 0 -0.9008 0 0.3805 0.5375 0.45559 0 0
2.9336 -0.5445 -0.52944 -0.34876 -0.34351 0 -0.40032 -0.53655 -0.55073 -0.70404 -0.5925 -1.0161 77.473 0.7386 0.59503 0.53733 1.071 1.1544 1.1116 1.4262 1.5315 1.4059 1.7627 2.0499 1.7027 0.008535 0.018569 0.00053549 0.018144 13.774 0 0 -0.88927 0 0.37694 0.53759 0.42801 0 0
2.9375 -0.5762 -0.56046 -0.55641 -0.42775 0 -0.44902 -0.51277 -0.53462 -0.61023 -0.54391 -0.86299 78.914 0.74042 0.55725 0.52627 1.0391 1.0631 1.0815 1.3946 1.4362 1.3726 1.7167 1.9337 1.6396 0.0086564 0.01933 0.00070862 0.018032 12.868 0 0 -0.74421 0 0.37472 0.5316 0.39442 0 0
2.9414 -0.58273 -0.57722 -0.78036 -0.60491 0 -0.55617 -0.50664 -0.55417 -0.52821 -0.52194 -0.58007 80.246 0.73809 0.49727 0.50994 1.0062 0.94204 1.0391 1.3516 1.2972 1.3163 1.6609 1.7699 1.5697 0.008488 0.01863 0.00045227 0.016517 11.745 0 0 -0.52934 0 0.37695 0.51849 0.36711 0 0
2.9453 -0.56509 -0.5798 -0.91931 -0.76623 0 -0.64396 -0.51131 -0.60124 -0.48586 -0.53258 -0.30571 81.471 0.72957 0.44473 0.49396 0.98105 0.84821 0.99455 1.303 1.1751 1.2509 1.6089 1.6182 1.5078 0.0081021 0.017372 3.3733e-05 0.014742 10.902 0 0 -0.35833 0 0.38417 0.50153 0.35964 0 0
2.9492 -0.54256 -0.57998 -0.92475 -0.79741 0 -0.65644 -0.51286 -0.63838 -0.49185 -0.56212 -0.17957 82.609 0.71737 0.42395 0.4815 0.96551 0.81759 0.95447 1.2543 1.1143 1.1892 1.5646 1.5265 1.4566 0.0075428 0.016583 3.7849e-05 0.013655 10.667 0 0 -0.31737 0 0.39319 0.48544 0.37002 0 0
2.9531 -0.53928 -0.59209 -0.81482 -0.66941 0 -0.59935 -0.50224 -0.62479 -0.53513 -0.58613 -0.24954 83.682 0.70408 0.43948 0.47389 0.96047 0.84409 0.92262 1.2098 1.1197 1.1391 1.5297 1.5068 1.4167 0.0070654 0.016592 0.00077618 0.013454 11 0 0 -0.40272 0 0.40123 0.47349 0.39453 0 0
2.957 -0.56573 -0.62067 -0.66449 -0.4716 0 -0.53305 -0.48253 -0.55206 -0.58747 -0.58481 -0.43779 84.691 0.69297 0.47119 0.47187 0.96597 0.88472 0.90209 1.1737 1.1574 1.108 1.5049 1.5341 1.3879 0.0070506 0.016928 0.0018626 0.013737 11.534 0 0 -0.52585 0 0.40512 0.46895 0.42713 0 0
2.9609 -0.60987 -0.6545 -0.57048 -0.34926 0 -0.52587 -0.46641 -0.45694 -0.61446 -0.55558 -0.59737 85.622 0.69282 0.48648 0.4752 0.98236 0.8908 0.89888 1.1593 1.18 1.1112 1.4938 1.5674 1.374 0.007595 0.016972 0.0024698 0.014041 11.839 0 0 -0.58414 0 0.39735 0.4785 0.4507 0 0
2.9648 -0.64596 -0.67303 -0.5908 -0.39045 0 -0.60315 -0.46741 -0.39737 -0.59737 -0.51582 -0.61916 86.453 0.70427 0.46522 0.47924 1.0033 0.84561 0.90717 1.1672 1.1614 1.1396 1.4948 1.5789 1.3755 0.0082618 0.016624 0.0020914 0.0142 11.73 0 0 -0.5388 0 0.3802 0.49703 0.45579 0 0
2.9688 -0.65419 -0.66129 -0.68956 -0.55662 0 -0.72721 -0.49213 -0.41155 -0.55275 -0.49304 -0.50707 87.175 0.72597 0.41934 0.4825 1.0265 0.78102 0.9249 1.198 1.1176 1.1878 1.5096 1.5717 1.3963 0.0083844 0.016312 0.0010627 0.014269 11.399 0 0 -0.43808 0 0.35696 0.52033 0.44258 0 0
2.9727 -0.63432 -0.62145 -0.74201 -0.71643 0 -0.82039 -0.53771 -0.49364 -0.52768 -0.50703 -0.36578 87.791 0.75589 0.38815 0.48419 1.0503 0.75736 0.95048 1.2511 1.0981 1.2509 1.5397 1.5767 1.4402 0.0077065 0.016421 0.00029242 0.01429 11.261 0 0 -0.37259 0 0.33146 0.54408 0.41353 0 0
2.9766 -0.60251 -0.57133 -0.62436 -0.75255 0 -0.81427 -0.59264 -0.6024 -0.56463 -0.55479 -0.3183 88.317 0.79024 0.40892 0.48427 1.0725 0.81846 0.98291 1.326 1.1503 1.3219 1.5885 1.63 1.514 0.0067084 0.016883 0.00045747 0.014278 11.631 0 0 -0.40569 0 0.31054 0.56128 0.37553 0 0
2.9805 -0.57554 -0.5309 -0.33376 -0.64933 0 -0.69396 -0.63805 -0.68976 -0.6604 -0.60951 -0.42242 88.765 0.8208 0.48484 0.48552 1.09 0.95525 1.0201 1.4123 1.2822 1.3888 1.6517 1.7475 1.6138 0.0062325 0.017367 0.0014656 0.014407 12.476 0 0 -0.53405 0 0.30409 0.56351 0.34664 0 0
2.9844 -0.55761 -0.50835 -0.029698 -0.49217 0 -0.51094 -0.6514 -0.72497 -0.75789 -0.63726 -0.64387 89.139 0.84436 0.57841 0.48962 1.1013 1.1075 1.0585 1.4955 1.4513 1.4453 1.7155 1.911 1.7197 0.0067327 0.017786 0.0026846 0.015045 13.41 0 0 -0.69911 0 0.31112 0.55311 0.33383 0 0
2.9883 -0.54116 -0.49743 0.067073 -0.39023 0 -0.35649 -0.61727 -0.70273 -0.78607 -0.62139 -0.88911 89.437 0.85987 0.63823 0.49667 1.1048 1.2042 1.0949 1.5671 1.589 1.4875 1.7701 2.0727 1.8175 0.0078714 0.018412 0.0036188 0.016425 13.951 0 0 -0.82774 0 0.32946 0.53252 0.33815 0 0
2.9922 -0.51878 -0.48732 -0.14348 -0.39506 0 -0.30944 -0.54297 -0.64025 -0.719 -0.57648 -1.0589 89.657 0.86707 0.63797 0.50611 1.0988 1.2123 1.126 1.6185 1.6439 1.512 1.805 2.177 1.8921 0.0088419 0.019405 0.0042796 0.018218 13.836 0 0 -0.86896 0 0.35551 0.50534 0.35826 0 0
2.9961 -0.49291 -0.47444 -0.53198 -0.47725 0 -0.38765 -0.46562 -0.57063 -0.60195 -0.53892 -1.0876 89.802 0.86569 0.59448 0.51377 1.0785 1.1548 1.1406 1.6302 1.6107 1.5087 1.7967 2.186 1.9094 0.0090725 0.020335 0.0049108 0.019557 13.186 0 0 -0.81114 0 0.37897 0.48038 0.38574 0 0
3 -0.47388 -0.46502 -0.81723 -0.5638 0 -0.53407 -0.43625 -0.53036 -0.51777 -0.53921 -0.96279 89.882 0.85908 0.55016 0.51331 1.0472 1.0864 1.1333 1.6031 1.5253 1.4799 1.7472 2.0965 1.868 0.0086365 0.020384 0.0054902 0.019663 12.388 0 0 -0.68306 0 0.38885 0.4657 0.40399 0 0
3.0039 -0.46915 -0.46648 -0.78465 -0.59286 0 -0.65033 -0.48373 -0.53831 -0.51914 -0.57678 -0.73184 89.913 0.84701 0.53602 0.50197 1.0079 1.0476 1.1024 1.5411 1.4322 1.4275 1.6648 1.9387 1.7769 0.0080415 0.019166 0.005657 0.018565 11.809 0 0 -0.54231 0 0.38271 0.46201 0.40779 0 0
3.0078 -0.4752 -0.47728 -0.46461 -0.54557 0 -0.66038 -0.58418 -0.57687 -0.58451 -0.61769 -0.49061 89.904 0.8281 0.54773 0.47811 0.96301 1.0348 1.0471 1.4468 1.3521 1.3523 1.5569 1.7593 1.6442 0.0076995 0.017315 0.0051634 0.017184 11.524 0 0 -0.44886 0 0.36004 0.46848 0.39509 0 0
3.0117 -0.47978 -0.4857 -0.11055 -0.44729 0 -0.56196 -0.66614 -0.59605 -0.63527 -0.61787 -0.34209 89.846 0.79906 0.55332 0.44035 0.91516 1.0095 0.96642 1.3232 1.2736 1.2545 1.4337 1.5969 1.4816 0.0076177 0.016083 0.0042885 0.016573 11.28 0 0 -0.42927 0 0.32193 0.48222 0.36593 0 0
3.0156 -0.47143 -0.4788 0.012326 -0.35061 0 -0.42683 -0.65661 -0.54816 -0.5989 -0.55447 -0.33503 89.713 0.75307 0.52279 0.39239 0.86792 0.93392 0.86597 1.1801 1.1731 1.1379 1.3153 1.465 1.3151 0.0075263 0.016221 0.0036661 0.016949 10.694 0 0 -0.45484 0 0.27824 0.49204 0.33071 0 0
3.0195 -0.44714 -0.45283 -0.15288 -0.30897 0 -0.34602 -0.5366 -0.42993 -0.46526 -0.44208 -0.42562 89.476 0.69428 0.45248 0.34433 0.82178 0.80432 0.76209 1.0351 1.0426 1.0162 1.2106 1.353 1.163 0.0071984 0.01721 0.003665 0.017433 9.5613 0 0 -0.45912 0 0.24067 0.49049 0.30195 0 0
3.0234 -0.41271 -0.41563 -0.41764 -0.34422 0 -0.35973 -0.36066 -0.29352 -0.29291 -0.32315 -0.50355 89.127 0.62613 0.3658 0.30114 0.77621 0.65556 0.66286 0.89709 0.90104 0.8962 1.1211 1.2404 1.0316 0.0065997 0.017646 0.0040128 0.01679 8.0418 0 0 -0.39053 0 0.21399 0.47505 0.28405 0 0
3.0273 -0.37792 -0.38009 -0.52299 -0.42287 0 -0.42705 -0.2211 -0.21016 -0.1662 -0.24164 -0.4735 88.686 0.55333 0.29417 0.26723 0.7306 0.53692 0.57594 0.77452 0.78231 0.7851 1.0469 1.1151 0.92473 0.0057957 0.01647 0.0041101 0.014534 6.5796 0 0 -0.25908 0 0.20166 0.44478 0.27974 0 0
3.0313 -0.35217 -0.35579 -0.36811 -0.46728 0 -0.46157 -0.18319 -0.21371 -0.13961 -0.21852 -0.32805 88.196 0.48759 0.25652 0.24958 0.68433 0.47977 0.51508 0.68423 0.71084 0.69698 0.98661 0.98277 0.84846 0.0048273 0.013884 0.0037069 0.011408 5.6206 0 0 -0.13215 0 0.20747 0.40125 0.28987 0 0
3.0352 -0.34236 -0.34601 -0.091066 -0.41092 0 -0.40549 -0.24228 -0.27405 -0.20778 -0.24341 -0.14849 87.686 0.44291 0.25186 0.24581 0.64045 0.48017 0.48254 0.63168 0.68489 0.63876 0.93466 0.86189 0.79625 0.0037419 0.011134 0.0031888 0.0087926 5.3261 0 0 -0.077768 0 0.22321 0.35835 0.30355 0 0
3.0391 -0.35088 -0.34994 0.061802 -0.26306 0 -0.28176 -0.33485 -0.32535 -0.31383 -0.28436 -0.033572 87.155 0.42279 0.26509 0.25106 0.60357 0.50551 0.47388 0.6134 0.68004 0.60937 0.89232 0.77327 0.76476 0.0027145 0.009426 0.0031456 0.0076225 5.4967 0 0 -0.10523 0 0.24203 0.32502 0.31423 0 0
3.043 -0.37277 -0.36482 -0.046785 -0.12206 0 -0.18031 -0.39006 -0.3235 -0.38466 -0.30791 -0.02271 86.575 0.42893 0.2779 0.26256 0.57829 0.51821 0.48691 0.628 0.66909 0.6091 0.86393 0.73148 0.75497 0.0020522 0.0090346 0.0037011 0.007752 5.7593 0 0 -0.1598 0 0.26016 0.30679 0.31892 0 0
3.0469 -0.39537 -0.38479 -0.33397 -0.10873 0 -0.18777 -0.37839 -0.28055 -0.3726 -0.29852 -0.081765 85.918 0.46152 0.27802 0.27738 0.57038 0.50062 0.51895 0.67328 0.64353 0.6378 0.85651 0.74361 0.76968 0.0020094 0.0093389 0.0043512 0.0082736 5.8698 0 0 -0.17812 0 0.27416 0.30872 0.31574 0 0
3.0508 -0.40396 -0.39973 -0.58033 -0.26336 0 -0.31645 -0.32268 -0.24699 -0.28484 -0.26743 -0.15501 85.181 0.51539 0.26507 0.293 0.59274 0.4666 0.5673 0.74553 0.62159 0.69663 0.8913 0.81144 0.82125 0.0025794 0.0095708 0.0044956 0.0084004 5.8936 0 0 -0.15195 0 0.28154 0.33501 0.30771 0 0
3.0547 -0.39178 -0.39884 -0.62239 -0.49542 0 -0.4887 -0.27225 -0.26261 -0.18533 -0.24565 -0.22274 84.384 0.57054 0.25209 0.3092 0.63602 0.45323 0.62159 0.82567 0.6374 0.76886 0.96003 0.93163 0.89805 0.0034755 0.0094602 0.0040861 0.0080923 6.1261 0 0 -0.13802 0 0.28615 0.37027 0.30293 0 0
3.0586 -0.36584 -0.37868 -0.48237 -0.64009 0 -0.58943 -0.26686 -0.32328 -0.16077 -0.26315 -0.30609 83.544 0.61888 0.2596 0.32663 0.69481 0.49652 0.67843 0.9066 0.71751 0.84805 1.0569 1.0922 0.99401 0.0043325 0.0092428 0.0036916 0.0079401 6.8207 0 0 -0.2036 0 0.28942 0.40719 0.30434 0 0
3.0625 -0.34244 -0.34834 -0.33182 -0.58437 0 -0.54735 -0.31563 -0.39086 -0.2623 -0.32645 -0.42237 82.661 0.6537 0.30194 0.34576 0.76258 0.60492 0.73456 0.98187 0.85937 0.92782 1.1736 1.2697 1.1016 0.0049433 0.0092219 0.0039209 0.0085314 7.9381 0 0 -0.3588 0 0.29235 0.43897 0.31373 0 0
3.0664 -0.33464 -0.32511 -0.33466 -0.36003 0 -0.38587 -0.39669 -0.42996 -0.45892 -0.41068 -0.5468 81.724 0.66645 0.37351 0.36699 0.82752 0.74802 0.78512 1.0424 1.0262 0.99838 1.2934 1.4326 1.2069 0.0053269 0.0094321 0.0048152 0.0099177 9.1141 0 0 -0.53846 0 0.29506 0.45592 0.33176 0 0
3.0703 -0.34263 -0.32228 -0.51043 -0.12417 0 -0.20828 -0.46994 -0.43374 -0.64379 -0.47453 -0.62529 80.724 0.66054 0.4472 0.38776 0.87435 0.87045 0.82526 1.0842 1.1634 1.0505 1.3877 1.5507 1.29 0.0056037 0.0096812 0.0058167 0.011595 9.8724 0 0 -0.64948 0 0.29533 0.45605 0.35165 0 0
3.0742 -0.35529 -0.33897 -0.72724 -0.041795 0 -0.12873 -0.49618 -0.41901 -0.70187 -0.48894 -0.62397 79.668 0.64605 0.48991 0.40529 0.90089 0.92453 0.85428 1.1105 1.2281 1.0838 1.4479 1.6072 1.3462 0.0058284 0.0097859 0.00629 0.01291 9.9298 0 0 -0.64055 0 0.29211 0.44653 0.36812 0 0
3.0781 -0.36097 -0.3611 -0.81732 -0.16501 0 -0.19632 -0.45898 -0.40406 -0.59595 -0.45747 -0.56197 78.568 0.62861 0.48553 0.41764 0.90674 0.9002 0.87108 1.1227 1.2136 1.0979 1.47 1.6047 1.373 0.0059472 0.0096966 0.006043 0.013488 9.3841 0 0 -0.53672 0 0.28534 0.43221 0.37885 0 0
3.082 -0.35701 -0.37291 -0.71152 -0.40128 0 -0.3629 -0.38032 -0.39545 -0.40257 -0.41168 -0.49431 77.428 0.61385 0.4466 0.42305 0.89332 0.83069 0.87494 1.1224 1.1519 1.0929 1.4534 1.5633 1.3704 0.0059057 0.0094625 0.0053912 0.01339 8.6605 0 0 -0.41655 0 0.27549 0.41856 0.38236 0 0
3.0859 -0.34972 -0.36895 -0.48648 -0.5876 0 -0.51564 -0.31442 -0.39281 -0.2613 -0.385 -0.46538 76.237 0.60901 0.40453 0.41829 0.86406 0.76895 0.86177 1.1087 1.0914 1.0667 1.3988 1.509 1.3365 0.0057783 0.0091891 0.0048247 0.012961 8.2508 0 0 -0.35697 0 0.26628 0.41535 0.37891 0 0
3.0898 -0.34655 -0.35659 -0.29799 -0.60689 0 -0.55348 -0.31339 -0.39765 -0.27075 -0.38751 -0.47912 74.986 0.60929 0.38602 0.40805 0.8313 0.75122 0.83758 1.0861 1.0655 1.0295 1.3321 1.4597 1.2885 0.0057611 0.0090413 0.0046676 0.012572 8.403 0 0 -0.3875 0 0.2622 0.42114 0.37484 0 0
3.0938 -0.34935 -0.34807 -0.26332 -0.46144 0 -0.45675 -0.38387 -0.41074 -0.41228 -0.40206 -0.50763 73.678 0.60988 0.39475 0.39448 0.79746 0.77378 0.80392 1.0547 1.0709 0.98411 1.2611 1.4157 1.2304 0.0059851 0.0091537 0.0049676 0.01241 8.9479 0 0 -0.47787 0 0.26445 0.43235 0.37193 0 0
3.0977 -0.35476 -0.35 -0.38544 -0.26024 0 -0.30121 -0.47207 -0.42196 -0.56373 -0.40297 -0.51823 72.323 0.60614 0.41192 0.37926 0.76347 0.79823 0.76206 1.0143 1.0723 0.93244 1.1905 1.3598 1.1652 0.0062938 0.009382 0.005535 0.0124 9.3764 0 0 -0.55749 0 0.27312 0.44492 0.37082 0 0
3.1016 -0.35924 -0.3594 -0.56876 -0.13946 0 -0.20401 -0.49885 -0.40994 -0.59313 -0.37861 -0.48892 70.923 0.59066 0.41234 0.3639 0.72774 0.78002 0.71256 0.96306 1.0282 0.87552 1.1224 1.2713 1.0935 0.0062216 0.0091326 0.0059829 0.012272 9.1444 0 0 -0.55368 0 0.28684 0.45156 0.37051 0 0
3.1055 -0.3621 -0.36801 -0.70054 -0.17303 0 -0.23735 -0.42347 -0.35963 -0.45783 -0.33817 -0.40799 69.468 0.55821 0.38211 0.3481 0.68495 0.69953 0.65774 0.90127 0.92108 0.8148 1.0518 1.1435 1.0159 0.0053003 0.0076112 0.0058229 0.01174 8.0398 0 0 -0.43367 0 0.2977 0.44302 0.36534 0 0
3.1094 -0.36379 -0.36969 -0.72679 -0.32778 0 -0.37262 -0.28306 -0.28277 -0.2333 -0.2998 -0.2766 67.943 0.51533 0.32594 0.33048 0.63553 0.57589 0.60185 0.83448 0.77218 0.75363 0.97596 0.99494 0.93702 0.0035234 0.0044749 0.0047438 0.010691 6.3785 0 0 -0.232 0 0.30017 0.42123 0.353 0 0
3.1133 -0.36339 -0.36449 -0.66739 -0.48789 0 -0.4992 -0.1696 -0.21772 -0.054454 -0.27452 -0.12243 66.349 0.46714 0.26309 0.31044 0.58193 0.45651 0.54809 0.76677 0.63191 0.6954 0.89656 0.86452 0.86178 0.0015663 0.00035586 0.0029639 0.0092885 4.872 0 0 -0.042072 0 0.2918 0.38863 0.33333 0 0
3.1172 -0.35989 -0.35731 -0.57386 -0.53379 0 -0.50773 -0.15943 -0.20284 -0.019778 -0.26122 -0.004299 64.708 0.4198 0.21749 0.28778 0.52803 0.39014 0.50005 0.7029 0.55202 0.64419 0.8171 0.79035 0.79617 0.0004542 -0.0033327 0.0012788 0.0078819 4.2155 0 0 0.035259 0 0.27123 0.349 0.30728 0 0
3.1211 -0.35611 -0.35402 -0.48164 -0.4274 0 -0.37657 -0.25384 -0.24498 -0.12973 -0.25485 0.015638 63.038 0.38789 0.20702 0.26458 0.48784 0.39947 0.4681 0.65596 0.55622 0.61329 0.75467 0.78824 0.75862 0.00082329 -0.0052996 0.00057795 0.0068139 4.6546 0 0 -0.039959 0 0.23891 0.31239 0.28063 0 0
3.125 -0.3589 -0.35809 -0.40275 -0.24534 0 -0.19448 -0.38128 -0.31235 -0.29713 -0.25615 -0.078936 61.34 0.37832 0.23437 0.2472 0.47272 0.46839 0.45639 0.6335 0.6269 0.609 0.7258 0.84465 0.7559 0.0023619 -0.0052664 0.0011316 0.0062625 5.8362 0 0 -0.21216 0 0.20645 0.28924 0.26314 0 0
3.1289 -0.37302 -0.36916 -0.35352 -0.13004 0 -0.099474 -0.45733 -0.35965 -0.4128 -0.27208 -0.23348 59.591 0.39123 0.28321 0.23996 0.48582 0.55191 0.46567 0.63839 0.7169 0.63275 0.73659 0.9295 0.78785 0.0039778 -0.0040526 0.0023053 0.0062324 7.0655 0 0 -0.36479 0 0.18062 0.2827 0.25857 0 0
3.1328 -0.39382 -0.38308 -0.36891 -0.18538 0 -0.17739 -0.44935 -0.36415 -0.41717 -0.30726 -0.35608 57.768 0.42607 0.32521 0.24622 0.52857 0.6044 0.49633 0.67305 0.7803 0.68519 0.79046 1.0181 0.85368 0.0046373 -0.0027796 0.0030533 0.0066525 7.7884 0 0 -0.40569 0 0.16618 0.29455 0.2689 0 0
3.1367 -0.40781 -0.39367 -0.46905 -0.39166 0 -0.39535 -0.39304 -0.34153 -0.33323 -0.35622 -0.38933 55.869 0.48134 0.33801 0.27031 0.60149 0.61001 0.54875 0.74089 0.80329 0.76671 0.89018 1.105 0.9516 0.0041764 -0.0019387 0.0028046 0.0074516 7.9448 0 0 -0.33752 0 0.16847 0.32614 0.29542 0 0
3.1406 -0.40316 -0.39602 -0.60606 -0.60976 0 -0.61951 -0.35374 -0.32948 -0.24554 -0.4047 -0.35758 53.911 0.5487 0.32371 0.31333 0.69435 0.59448 0.61767 0.84028 0.81338 0.86884 1.0233 1.2002 1.0698 0.0033445 -0.001173 0.0019277 0.008544 7.9347 0 0 -0.25388 0 0.18909 0.37349 0.33278 0 0
3.1445 -0.38116 -0.38993 -0.66195 -0.68001 0 -0.70486 -0.37188 -0.35512 -0.24147 -0.43872 -0.34345 51.907 0.61536 0.31103 0.36353 0.78692 0.60718 0.68961 0.9522 0.85821 0.97258 1.1592 1.3132 1.1886 0.0030381 0.00011355 0.0013359 0.0097825 8.2449 0 0 -0.26207 0 0.21713 0.42479 0.36989 0 0
3.1484 -0.35683 -0.38049 -0.53326 -0.54394 0 -0.59391 -0.43784 -0.41427 -0.35084 -0.45331 -0.41263 49.851 0.67543 0.33454 0.41417 0.86973 0.68306 0.75801 1.0666 0.96675 1.0687 1.2831 1.4398 1.2993 0.0034628 0.0020083 0.0016172 0.01097 9.0422 0 0 -0.39567 0 0.24698 0.47467 0.40206 0 0
3.1523 -0.34658 -0.37419 -0.2456 -0.29363 0 -0.35626 -0.50824 -0.47719 -0.52185 -0.45407 -0.55488 47.731 0.72363 0.40449 0.45832 0.93438 0.81158 0.81663 1.173 1.1213 1.1487 1.3819 1.561 1.394 0.004035 0.0039701 0.0025244 0.011938 10.048 0 0 -0.58851 0 0.27314 0.51813 0.42542 0 0
3.1563 -0.35373 -0.37339 0.017142 -0.10678 0 -0.14284 -0.54129 -0.51269 -0.65229 -0.45149 -0.69313 45.54 0.75025 0.49288 0.48308 0.96704 0.93804 0.85413 1.2507 1.2631 1.1977 1.4339 1.653 1.4583 0.0040797 0.0053932 0.0032747 0.012613 10.765 0 0 -0.72801 0 0.2868 0.54669 0.43508 0 0
3.1602 -0.36592 -0.37417 0.030535 -0.11579 0 -0.086017 -0.52127 -0.50939 -0.65985 -0.45308 -0.74891 43.294 0.75434 0.55061 0.48469 0.97003 0.99941 0.86798 1.2881 1.3303 1.2156 1.4418 1.699 1.4894 0.0035699 0.0061971 0.0033093 0.013005 10.851 0 0 -0.74045 0 0.28645 0.55834 0.43452 0 0
3.1641 -0.36728 -0.37027 -0.27907 -0.31075 0 -0.21252 -0.46129 -0.47934 -0.54389 -0.4587 -0.70303 41.01 0.73862 0.54411 0.46727 0.95015 0.96911 0.86081 1.2861 1.3007 1.2078 1.4162 1.695 1.489 0.0031295 0.0068037 0.0027608 0.013168 10.346 0 0 -0.63954 0 0.27524 0.55488 0.42711 0 0
3.168 -0.35375 -0.35964 -0.73496 -0.54885 0 -0.4272 -0.39171 -0.44486 -0.38989 -0.46126 -0.60127 38.692 0.70402 0.48173 0.4338 0.9106 0.87601 0.83347 1.2449 1.206 1.1767 1.3623 1.6478 1.456 0.003323 0.0075638 0.0022328 0.0132 9.5984 0 0 -0.50614 0 0.25511 0.53689 0.41395 0 0
3.1719 -0.33668 -0.34699 -1.0131 -0.65993 0 -0.57963 -0.34445 -0.42116 -0.30722 -0.45213 -0.50838 36.322 0.65158 0.40724 0.38844 0.85458 0.78237 0.78696 1.1657 1.1065 1.1243 1.2855 1.5691 1.3886 0.0040259 0.0082951 0.0021893 0.013269 8.9852 0 0 -0.42318 0 0.22844 0.50509 0.39545 0 0
3.1758 -0.33124 -0.33939 -0.88691 -0.56767 0 -0.56864 -0.33716 -0.40729 -0.34429 -0.42748 -0.45604 33.881 0.58258 0.36567 0.33913 0.78346 0.73713 0.72119 1.0521 1.0457 1.0493 1.1886 1.4697 1.2801 0.0045604 0.0084582 0.0025689 0.013558 8.6356 0 0 -0.41864 0 0.19803 0.45987 0.36803 0 0
3.1797 -0.3412 -0.33883 -0.41679 -0.33905 0 -0.41195 -0.36107 -0.39007 -0.4489 -0.39107 -0.42683 31.37 0.50874 0.36954 0.2933 0.70488 0.74059 0.64674 0.92813 1.0194 0.96049 1.0812 1.3546 1.1498 0.0044275 0.007774 0.0029273 0.014076 8.363 0 0 -0.4542 0 0.16697 0.40948 0.33289 0 0
3.1836 -0.35485 -0.33965 0.082515 -0.13112 0 -0.22934 -0.38177 -0.35638 -0.50878 -0.35072 -0.37883 28.81 0.43573 0.39194 0.25295 0.62157 0.74689 0.5679 0.803 0.98353 0.86069 0.96661 1.2228 1.0072 0.0038087 0.0065907 0.0028754 0.014494 7.8268 0 0 -0.45962 0 0.13625 0.35753 0.2915 0 0
3.1875 -0.3558 -0.33368 0.27826 -0.077552 0 -0.15042 -0.35976 -0.30459 -0.44158 -0.31115 -0.28442 26.219 0.36928 0.39 0.21942 0.53658 0.70137 0.48917 0.68534 0.89234 0.75333 0.84867 1.0726 0.86221 0.0032912 0.0055715 0.002369 0.014222 6.8071 0 0 -0.3846 0 0.10695 0.30768 0.24637 0 0
3.1914 -0.33783 -0.31833 0.068979 -0.1965 0 -0.21588 -0.28161 -0.24713 -0.2614 -0.27015 -0.15389 23.596 0.31956 0.33878 0.19429 0.4557 0.58417 0.41839 0.58792 0.73769 0.64496 0.7354 0.91024 0.73285 0.0031609 0.0050261 0.0016537 0.012776 5.404 0 0 -0.23468 0 0.08148 0.26617 0.20411 0 0
3.1953 -0.30972 -0.29928 -0.35319 -0.38286 0 -0.34949 -0.17697 -0.20278 -0.068132 -0.22335 -0.031277 20.924 0.2932 0.25008 0.17654 0.38745 0.42821 0.36433 0.51767 0.56003 0.5498 0.6415 0.7566 0.63747 0.0031007 0.004621 0.0010229 0.010218 4.0262 0 0 -0.070649 0 0.063314 0.23804 0.17635 0 0
3.1992 -0.28616 -0.28467 -0.66573 -0.48795 0 -0.42339 -0.10238 -0.18408 0.029192 -0.17413 0.031989 18.194 0.28638 0.1646 0.16482 0.33427 0.29944 0.32814 0.4707 0.42408 0.47553 0.57318 0.6414 0.57565 0.0026475 0.0038165 0.00064456 0.0072594 3.1641 0 0 0.027963 0 0.053159 0.22197 0.16607 0 0
3.2031 -0.27431 -0.27642 -0.66 -0.4283 0 -0.36394 -0.1001 -0.1892 -0.0094555 -0.13808 0.010383 15.41 0.29637 0.125 0.15928 0.29775 0.25387 0.31087 0.44558 0.37737 0.42749 0.53484 0.58732 0.54639 0.0018612 0.0025815 0.00054338 0.004893 3.0834 0 0 0.014329 0 0.05134 0.21701 0.17405 0 0
3.207 -0.26849 -0.26744 -0.37394 -0.24472 0 -0.21115 -0.16481 -0.20416 -0.13572 -0.134 -0.075489 12.59 0.31902 0.14817 0.16015 0.2785 0.30081 0.3125 0.43998 0.42039 0.40977 0.52927 0.59414 0.54616 0.0013768 0.0015887 0.00064825 0.0037909 3.6438 0 0 -0.092435 0 0.05757 0.22135 0.19926 0 0
3.2109 -0.25695 -0.24775 -0.031589 -0.068284 0 -0.083084 -0.24671 -0.21311 -0.259 -0.16636 -0.16836 9.743 0.34445 0.2138 0.16954 0.27746 0.39663 0.33343 0.45261 0.50762 0.4302 0.56123 0.63747 0.56698 0.0017136 0.0016039 0.00082272 0.0039228 4.378 0 0 -0.2177 0 0.069406 0.23073 0.23453 0 0
3.2148 -0.23261 -0.21365 0.13578 -0.018848 0 -0.076402 -0.28826 -0.2085 -0.31242 -0.21519 -0.2134 6.866 0.36083 0.27623 0.18296 0.28226 0.47334 0.35991 0.47114 0.57803 0.4663 0.60613 0.68538 0.58796 0.0026042 0.0026509 0.00090173 0.0046639 4.7856 0 0 -0.28237 0 0.0788 0.23752 0.26265 0 0
3.2188 -0.1975 -0.17107 0.043544 -0.11388 0 -0.18669 -0.2636 -0.19347 -0.28669 -0.24569 -0.2012 3.9497 0.36413 0.29356 0.19727 0.28777 0.48346 0.38566 0.49053 0.59447 0.50617 0.6521 0.7202 0.60297 0.0031547 0.0038403 0.00078054 0.0052735 4.6387 0 0 -0.25899 0 0.082138 0.23918 0.27664 0 0
3.2227 -0.15759 -0.1298 -0.21129 -0.25786 0 -0.31313 -0.19006 -0.17599 -0.21687 -0.23272 -0.17733 0.99469 0.35183 0.25643 0.20913 0.28973 0.431 0.40509 0.50602 0.56549 0.53891 0.68868 0.74655 0.60795 0.0027419 0.0041293 0.00050986 0.0053659 4.0791 0 0 -0.18928 0 0.076829 0.23408 0.27178 0 0
3.2266 -0.11474 -0.094424 -0.42974 -0.31889 0 -0.33943 -0.1086 -0.16094 -0.14751 -0.18038 -0.20282 -1.9854 0.32147 0.19599 0.21275 0.28275 0.36641 0.4101 0.51042 0.53444 0.54847 0.70127 0.77822 0.59969 0.0016967 0.003321 0.0002893 0.0050599 3.4481 0 0 -0.14748 0 0.059985 0.22078 0.24332 0 0
3.2305 -0.064262 -0.060064 -0.43861 -0.22958 0 -0.2218 -0.054178 -0.14684 -0.10827 -0.11887 -0.2942 -4.9737 0.27807 0.16199 0.20053 0.26262 0.34704 0.39292 0.49412 0.54245 0.5203 0.67799 0.81574 0.57988 0.00099425 0.0022989 0.00032596 0.0047679 2.9947 0 0 -0.17842 0 0.034774 0.20191 0.19882 0 0
3.2344 -0.00045258 -0.016732 -0.19394 -0.032017 0 -0.015237 -0.038347 -0.1281 -0.10919 -0.08004 -0.39723 -7.9614 0.23032 0.18348 0.1732 0.23053 0.39047 0.35579 0.45606 0.59146 0.4608 0.62465 0.83541 0.55047 0.0012302 0.0022001 0.00066452 0.0048133 2.6892 0 0 -0.26099 0 0.0085756 0.18166 0.15243 0 0
3.2383 0.075695 0.042222 0.18935 0.16379 0 0.17464 -0.048496 -0.098902 -0.14246 -0.07129 -0.42442 -10.947 0.18155 0.24179 0.13073 0.18503 0.45566 0.29805 0.3933 0.63543 0.37225 0.54158 0.80031 0.50766 0.0019547 0.0032773 0.0011355 0.0051346 2.263 0 0 -0.32588 0 -0.014731 0.16153 0.11101 0 0
3.2422 0.15409 0.1146 0.5009 0.26662 0 0.26833 -0.055412 -0.05479 -0.18026 -0.069237 -0.32863 -13.926 0.13445 0.28006 0.073786 0.12445 0.46839 0.21934 0.30324 0.60845 0.25802 0.42932 0.68376 0.44594 0.0020851 0.0045541 0.0014617 0.0052542 1.4103 0 0 -0.31009 0 -0.031661 0.14249 0.080466 0 0
3.2461 0.22076 0.19035 0.56742 0.26318 0 0.25816 -0.023806 0.007886 -0.17676 -0.037587 -0.14695 -16.887 0.089969 0.24554 0.0020462 0.038993 0.37378 0.11328 0.17415 0.47009 0.11806 0.27794 0.48482 0.3407 0.00097891 0.0046351 0.0014245 0.0045499 -0.014853 0 0 -0.20124 0 -0.037854 0.12345 0.067334 0 0
3.25 0.26639 0.25704 0.37706 0.20934 0 0.19772 0.071778 0.091245 -0.088012 0.045445 0.027786 -19.815 0.043682 0.13181 -0.077076 -0.070986 0.17613 -0.014111 0.012787 0.23332 -0.038919 0.091128 0.22361 0.18283 -0.00093925 0.0029292 0.00096609 0.0026939 -1.9294 0 0 -0.03825 0 -0.03926 0.10018 0.061608 0 0
3.2539 0.2915 0.30549 0.10019 0.17423 0 0.155 0.22707 0.19239 0.094009 0.17081 0.12525 -22.703 -0.0075003 -0.015154 -0.16053 -0.20402 -0.06535 -0.1595 -0.17676 -0.046833 -0.21154 -0.13028 -0.076971 -0.028559 -0.0026112 0.0001442 0.0001862 -3.5078e-05 -4.0794 0 0 0.12521 0 -0.041337 0.069986 0.055356 0 0
3.2578 0.30489 0.33296 -0.029515 0.19106 0 0.1694 0.39849 0.29995 0.321 0.3039 0.15642 -25.55 -0.065701 -0.13369 -0.24641 -0.3585 -0.28144 -0.32038 -0.39172 -0.31441 -0.39973 -0.38591 -0.40545 -0.29276 -0.0033412 -0.0023775 -0.00071692 -0.0028467 -6.1543 0 0 0.25855 0 -0.048551 0.030975 0.042665 0 0
3.2617 0.31707 0.34367 0.10356 0.24956 0 0.23804 0.52052 0.39543 0.50771 0.40607 0.20054 -28.361 -0.13326 -0.1954 -0.33304 -0.53197 -0.44198 -0.49398 -0.62945 -0.54943 -0.60491 -0.67594 -0.76018 -0.60738 -0.0033185 -0.0038127 -0.0015091 -0.0049563 -7.897 0 0 0.36397 0 -0.066861 -0.019064 0.016432 0 0
3.2656 0.33349 0.34665 0.40088 0.32125 0 0.33042 0.54697 0.46108 0.58614 0.45775 0.33325 -31.131 -0.20911 -0.22441 -0.41801 -0.71261 -0.56981 -0.67148 -0.87983 -0.7712 -0.82467 -0.98886 -1.1361 -0.94852 -0.0032143 -0.004418 -0.0019795 -0.0061541 -9.1883 0 0 0.45871 0 -0.1021 -0.078856 -0.027392 0 0
3.2695 0.35199 0.35133 0.63009 0.38455 0 0.41293 0.48691 0.49036 0.55508 0.46898 0.55958 -33.85 -0.28608 -0.27093 -0.49926 -0.88521 -0.71053 -0.8422 -1.1259 -1.0081 -1.0452 -1.2985 -1.514 -1.2786 -0.0033984 -0.0050536 -0.0020088 -0.0069232 -10.085 0 0 0.55302 0 -0.1477 -0.14013 -0.07883 0 0
3.2734 0.36561 0.36208 0.62181 0.43018 0 0.46589 0.40272 0.49357 0.48314 0.47145 0.80763 -36.508 -0.36013 -0.36417 -0.57439 -1.0412 -0.8863 -0.99938 -1.3568 -1.2627 -1.2563 -1.589 -1.8617 -1.5775 -0.003646 -0.0062443 -0.0016321 -0.0079449 -10.781 0 0 0.6435 0 -0.19947 -0.19797 -0.1319 0 0
3.2773 0.36904 0.37558 0.41209 0.45361 0 0.48664 0.36674 0.49365 0.45935 0.4967 0.98252 -39.102 -0.4273 -0.48652 -0.64072 -1.1729 -1.0737 -1.1364 -1.5614 -1.5019 -1.447 -1.8445 -2.1463 -1.8268 -0.0035649 -0.0077187 -0.0010501 -0.0094121 -11.476 0 0 0.72133 0 -0.25265 -0.24752 -0.1805 0 0
3.2813 0.36398 0.38406 0.20289 0.45197 0 0.48248 0.40994 0.51289 0.52871 0.55361 1.0317 -41.636 -0.48031 -0.59033 -0.69018 -1.264 -1.2225 -1.2377 -1.7141 -1.6805 -1.5915 -2.0312 -2.3458 -1.9903 -0.0031547 -0.0087995 -0.00055724 -0.010818 -12.231 0 0 0.78122 0 -0.298 -0.27936 -0.21396 0 0
3.2852 0.35944 0.383 0.17828 0.4296 0 0.46218 0.50392 0.55793 0.66243 0.62097 0.97122 -44.116 -0.51827 -0.63932 -0.71909 -1.3148 -1.2968 -1.2999 -1.8062 -1.7727 -1.6786 -2.142 -2.4533 -2.0705 -0.0028328 -0.0091493 -0.00040417 -0.011476 -12.905 0 0 0.82126 0 -0.32881 -0.29264 -0.23011 0 0
3.2891 0.36611 0.37689 0.34672 0.40187 0 0.43292 0.58828 0.61282 0.78271 0.66191 0.8623 -46.545 -0.54303 -0.63607 -0.72807 -1.3306 -1.3002 -1.3258 -1.8423 -1.7864 -1.7116 -2.1855 -2.4744 -2.0825 -0.0029393 -0.0090978 -0.0006499 -0.011275 -13.253 0 0 0.83711 0 -0.34474 -0.29125 -0.2326 0 0
3.293 0.38854 0.3771 0.55074 0.38807 0 0.40306 0.61649 0.64639 0.81865 0.65105 0.76497 -48.919 -0.55491 -0.61311 -0.71706 -1.3132 -1.2664 -1.3155 -1.8237 -1.7492 -1.6916 -2.1651 -2.421 -2.0337 -0.0033347 -0.0092825 -0.001086 -0.010879 -13.098 0 0 0.82011 0 -0.34556 -0.27784 -0.22378 0 0
3.2969 0.42119 0.39259 0.62384 0.3987 0 0.38489 0.58189 0.63161 0.74934 0.59355 0.70499 -51.236 -0.55393 -0.59948 -0.68637 -1.2639 -1.2255 -1.2693 -1.753 -1.6831 -1.6208 -2.0852 -2.3079 -1.9318 -0.0035552 -0.010036 -0.0013056 -0.011081 -12.447 0 0 0.76296 0 -0.33152 -0.2558 -0.20658 0 0
3.3008 0.45207 0.42173 0.53962 0.42976 0 0.39055 0.50977 0.56538 0.60788 0.51992 0.66875 -53.492 -0.53667 -0.5955 -0.6378 -1.1815 -1.1799 -1.1857 -1.6353 -1.5908 -1.5034 -1.9497 -2.1491 -1.785 -0.0033136 -0.011119 -0.00093291 -0.011919 -11.47 0 0 0.66728 0 -0.30348 -0.23114 -0.18463 0 0
3.3047 0.47151 0.45305 0.41732 0.46876 0 0.42237 0.43277 0.4746 0.45313 0.46123 0.6201 -55.687 -0.50801 -0.57735 -0.58429 -1.0836 -1.1085 -1.0857 -1.502 -1.4633 -1.37 -1.7918 -1.9566 -1.622 -0.0027564 -0.011974 9.187e-05 -0.012477 -10.377 0 0 0.54559 0 -0.27017 -0.20909 -0.16154 0 0
3.3086 0.47894 0.47474 0.39421 0.50423 0 0.46704 0.37431 0.40141 0.33597 0.42692 0.52523 -57.823 -0.46957 -0.52395 -0.53147 -0.97836 -0.99481 -0.97825 -1.3652 -1.2991 -1.2324 -1.6239 -1.7415 -1.4539 -0.0022258 -0.012164 0.0013802 -0.011684 -9.3263 0 0 0.41658 0 -0.23503 -0.19105 -0.13805 0 0
3.3125 0.48178 0.48409 0.4973 0.52881 0 0.50253 0.34668 0.37566 0.28033 0.40479 0.37478 -59.899 -0.42372 -0.43959 -0.48464 -0.87438 -0.85112 -0.87252 -1.236 -1.1164 -1.1022 -1.4584 -1.5193 -1.2921 -0.0018788 -0.011617 0.0022804 -0.0093897 -8.4176 0 0 0.29849 0 -0.20145 -0.17791 -0.11491 0 0
3.3164 0.48778 0.48783 0.63205 0.53651 0 0.51438 0.35237 0.39378 0.28113 0.38085 0.19548 -61.911 -0.37516 -0.35291 -0.45231 -0.78783 -0.71638 -0.78423 -1.1315 -0.94899 -0.99756 -1.3161 -1.3144 -1.1562 -0.0016435 -0.010568 0.0023137 -0.0066402 -7.7264 0 0 0.20565 0 -0.17498 -0.17067 -0.093635 0 0
3.3203 0.4976 0.49358 0.68227 0.52213 0 0.5069 0.38029 0.42136 0.31187 0.35695 0.043742 -63.851 -0.33464 -0.29532 -0.43864 -0.73611 -0.6313 -0.72784 -1.0627 -0.83063 -0.93259 -1.2186 -1.1595 -1.0664 -0.0015184 -0.009399 0.0015417 -0.0048408 -7.31 0 0 0.1482 0 -0.16034 -0.16823 -0.077426 0 0
3.3242 0.50465 0.50149 0.61509 0.48686 0 0.49714 0.40475 0.41947 0.33741 0.34747 -0.020487 -65.706 -0.30784 -0.27928 -0.44032 -0.72039 -0.61157 -0.70297 -1.0275 -0.78005 -0.90591 -1.1695 -1.0845 -1.0251 -0.0017486 -0.0084859 0.00053647 -0.0045761 -7.171 0 0 0.13199 0 -0.15693 -0.16923 -0.067873 0 0
3.3281 0.50189 0.50466 0.49767 0.443 0 0.49671 0.39968 0.37574 0.33184 0.36013 0.031606 -67.476 -0.29823 -0.29328 -0.45557 -0.74146 -0.64092 -0.70979 -1.0265 -0.79473 -0.91811 -1.1728 -1.1013 -1.035 -0.0025574 -0.0080606 -5.923e-05 -0.0052288 -7.2466 0 0 0.15674 0 -0.16431 -0.17329 -0.066038 0 0
3.332 0.48898 0.49759 0.42795 0.40917 0 0.50008 0.36292 0.31594 0.29619 0.38406 0.17627 -69.167 -0.3083 -0.3147 -0.48186 -0.79777 -0.68756 -0.7466 -1.0595 -0.85573 -0.96816 -1.2307 -1.1961 -1.097 -0.0037091 -0.0080622 -1.8786e-05 -0.0057286 -7.4703 0 0 0.21438 0 -0.18127 -0.18004 -0.072537 0 0
3.3359 0.47284 0.48324 0.45469 0.39785 0 0.49238 0.32696 0.28617 0.26263 0.40056 0.34666 -70.792 -0.34174 -0.32781 -0.51526 -0.88575 -0.72889 -0.81168 -1.1332 -0.93944 -1.0579 -1.3515 -1.3365 -1.2156 -0.0044892 -0.0081287 0.00036518 -0.0056335 -7.8514 0 0 0.29023 0 -0.20439 -0.18912 -0.087291 0 0
3.3398 0.46125 0.47072 0.55171 0.4071 0 0.4689 0.33782 0.31908 0.2755 0.40584 0.47088 -72.358 -0.38353 -0.33353 -0.54807 -0.97939 -0.76514 -0.88478 -1.2285 -1.0301 -1.1623 -1.4988 -1.4901 -1.3555 -0.0042757 -0.0078598 0.00063642 -0.0054434 -8.4716 0 0 0.3684 0 -0.22542 -0.19783 -0.1028 0 0
3.3438 0.45586 0.46583 0.64881 0.42522 0 0.44438 0.41465 0.41004 0.35761 0.41908 0.51544 -73.857 -0.42667 -0.34601 -0.57783 -1.0689 -0.81379 -0.95867 -1.3371 -1.1265 -1.2709 -1.6562 -1.6406 -1.5015 -0.0031723 -0.0072078 0.00062503 -0.005893 -9.374 0 0 0.43866 0 -0.24127 -0.20445 -0.11561 0 0
3.3477 0.45129 0.46468 0.68028 0.44285 0 0.44 0.52627 0.52041 0.48764 0.46329 0.50493 -75.276 -0.46519 -0.38059 -0.60277 -1.1466 -0.89137 -1.0275 -1.4505 -1.2379 -1.3745 -1.8088 -1.7904 -1.6405 -0.0020083 -0.0066068 0.00054853 -0.0070507 -10.45 0 0 0.50069 0 -0.24991 -0.20739 -0.12306 0 0
3.3516 0.44106 0.45749 0.61893 0.45897 0 0.4604 0.61031 0.6036 0.61009 0.53627 0.50395 -76.613 -0.49138 -0.44147 -0.62099 -1.2039 -0.99718 -1.0845 -1.5561 -1.3706 -1.4608 -1.9355 -1.9476 -1.7548 -0.0016249 -0.0066228 0.00069448 -0.0082289 -11.455 0 0 0.56227 0 -0.24948 -0.20411 -0.12216 0 0
3.3555 0.42449 0.43927 0.48915 0.47485 0 0.48532 0.62171 0.63298 0.67333 0.60326 0.57161 -77.877 -0.50201 -0.51644 -0.63299 -1.2396 -1.1098 -1.1259 -1.6344 -1.514 -1.5193 -2.0159 -2.1091 -1.8302 -0.0021338 -0.0074041 0.0010521 -0.0087943 -12.154 0 0 0.63129 0 -0.24392 -0.19391 -0.11484 0 0
3.3594 0.40821 0.41636 0.35939 0.48506 0 0.48694 0.568 0.61282 0.6658 0.62289 0.71709 -79.089 -0.50338 -0.58174 -0.64146 -1.2617 -1.1976 -1.1547 -1.6818 -1.6383 -1.5548 -2.0557 -2.2533 -1.8731 -0.0028905 -0.0085007 0.0012977 -0.0089589 -12.477 0 0 0.70596 0 -0.23952 -0.18037 -0.10699 0 0
3.3633 0.40098 0.40167 0.30898 0.47853 0 0.45664 0.50019 0.56888 0.62037 0.58418 0.88542 -80.26 -0.49882 -0.6152 -0.64723 -1.2722 -1.2359 -1.1706 -1.6954 -1.7083 -1.5684 -2.0567 -2.347 -1.8851 -0.0031885 -0.0092925 0.0011422 -0.0096181 -12.518 0 0 0.77001 0 -0.23955 -0.16601 -0.10196 0 0
3.3672 0.40655 0.40275 0.37549 0.45092 0 0.41451 0.46866 0.52964 0.58417 0.51871 0.98482 -81.385 -0.49186 -0.60991 -0.65095 -1.2724 -1.2196 -1.1731 -1.6741 -1.7043 -1.5616 -2.0222 -2.3607 -1.8686 -0.002939 -0.0096034 0.00065336 -0.011325 -12.388 0 0 0.79805 0 -0.24677 -0.15364 -0.10287 0 0
3.3711 0.42045 0.41441 0.51696 0.41457 0 0.39179 0.48421 0.51111 0.58036 0.47475 0.9416 -82.445 -0.48638 -0.57876 -0.65161 -1.2565 -1.1645 -1.1549 -1.6136 -1.6336 -1.5314 -1.9518 -2.2828 -1.8196 -0.0026506 -0.0098224 0.00020104 -0.013463 -12.078 0 0 0.76925 0 -0.2642 -0.14923 -0.11418 0 0
3.375 0.43309 0.42283 0.63086 0.3927 0 0.40343 0.51603 0.5109 0.59355 0.47629 0.74941 -83.431 -0.4815 -0.54499 -0.64789 -1.2216 -1.0957 -1.1171 -1.5332 -1.5235 -1.4827 -1.861 -2.1249 -1.7468 -0.0027947 -0.01036 9.2744e-05 -0.014553 -11.471 0 0 0.68093 0 -0.28487 -0.15282 -0.13115 0 0
3.3789 0.43621 0.41758 0.63037 0.40042 0 0.43665 0.52218 0.51068 0.58713 0.50369 0.4805 -84.345 -0.47462 -0.52452 -0.63847 -1.1666 -1.0311 -1.061 -1.4421 -1.4013 -1.4165 -1.7552 -1.9175 -1.6528 -0.0032856 -0.011029 0.00029547 -0.013506 -10.49 0 0 0.55235 0 -0.30309 -0.16192 -0.14948 0 0
3.3828 0.42813 0.40028 0.51907 0.42964 0 0.46376 0.48191 0.48551 0.53416 0.51175 0.24843 -85.199 -0.46356 -0.51354 -0.62218 -1.0917 -0.97102 -0.98847 -1.3462 -1.279 -1.3329 -1.6376 -1.6989 -1.5393 -0.0036268 -0.011092 0.00052731 -0.010643 -9.2248 0 0 0.41573 0 -0.3142 -0.17379 -0.16566 0 0
3.3867 0.41436 0.38264 0.39312 0.45298 0 0.46386 0.4049 0.41876 0.43608 0.46712 0.14313 -86.002 -0.44534 -0.49249 -0.59723 -0.99817 -0.90213 -0.90221 -1.2513 -1.154 -1.2316 -1.5107 -1.5021 -1.4079 -0.0035149 -0.010021 0.00058599 -0.0075023 -7.9146 0 0 0.3006 0 -0.31192 -0.18382 -0.17515 0 0
3.3906 0.40373 0.37645 0.36073 0.44436 0 0.43371 0.31867 0.31758 0.31915 0.37288 0.17833 -86.754 -0.41924 -0.44404 -0.56305 -0.89969 -0.81271 -0.81407 -1.1613 -1.0235 -1.1185 -1.3803 -1.3431 -1.2677 -0.0031955 -0.0081828 0.00053583 -0.0055867 -6.8111 0 0 0.22166 0 -0.29029 -0.18304 -0.1735 0 0
3.3945 0.40248 0.38475 0.44835 0.39912 0 0.38343 0.25203 0.21717 0.21809 0.26392 0.28507 -87.451 -0.39147 -0.37033 -0.52497 -0.81339 -0.70734 -0.73635 -1.0756 -0.89547 -1.0081 -1.2553 -1.2177 -1.1337 -0.0031752 -0.0066572 0.00056211 -0.0052163 -6.0504 0 0 0.17616 0 -0.25674 -0.17086 -0.16459 0 0
3.3984 0.41002 0.40099 0.57998 0.3379 0 0.32845 0.22633 0.16476 0.16086 0.18288 0.35543 -88.09 -0.36604 -0.29421 -0.48641 -0.74842 -0.60852 -0.67568 -0.99556 -0.78702 -0.90986 -1.1423 -1.1089 -1.016 -0.0036217 -0.0062884 0.00069093 -0.005487 -5.6335 0 0 0.15 0 -0.21583 -0.14825 -0.15061 0 0
3.4023 0.41916 0.41505 0.64753 0.29293 0 0.28686 0.2507 0.1885 0.15981 0.15715 0.30986 -88.671 -0.34692 -0.24288 -0.45114 -0.71244 -0.54292 -0.63762 -0.92321 -0.71233 -0.83328 -1.0479 -1.0045 -0.92423 -0.0041306 -0.0069021 0.00071795 -0.005257 -5.4896 0 0 0.12754 0 -0.17284 -0.11743 -0.13394 0 0
3.4063 0.42121 0.42012 0.60353 0.28782 0 0.27803 0.31569 0.27305 0.2068 0.18891 0.14756 -89.192 -0.34129 -0.22786 -0.42778 -0.71839 -0.52327 -0.63259 -0.86881 -0.67402 -0.79865 -0.9893 -0.91176 -0.88 -0.0041192 -0.0075055 0.00043942 -0.0041701 -5.5375 0 0 0.10093 0 -0.13816 -0.08517 -0.1182 0 0
3.4102 0.41279 0.41556 0.49079 0.32422 0 0.31342 0.39025 0.36457 0.27296 0.25707 -0.049446 -89.646 -0.3484 -0.23848 -0.42205 -0.75519 -0.54109 -0.65397 -0.84383 -0.66664 -0.80782 -0.9713 -0.86013 -0.88589 -0.0034262 -0.0072802 -7.125e-05 -0.0028236 -5.7084 0 0 0.076451 0 -0.12003 -0.063569 -0.10562 0 0
3.4141 0.39915 0.40576 0.39032 0.38164 0 0.38255 0.43392 0.4065 0.31949 0.32685 -0.16113 -90.031 -0.36448 -0.25388 -0.43459 -0.81085 -0.57632 -0.69389 -0.85356 -0.68762 -0.85327 -0.99147 -0.88543 -0.9356 -0.0024868 -0.0063601 -0.00045641 -0.0020994 -5.9644 0 0 0.074366 0 -0.11944 -0.057685 -0.096118 0 0
3.418 0.39078 0.39741 0.34843 0.42909 0 0.4503 0.42381 0.3809 0.32097 0.36559 -0.098951 -90.348 -0.38735 -0.26205 -0.46616 -0.87898 -0.61502 -0.74836 -0.90279 -0.74298 -0.93052 -1.0497 -1.006 -1.0263 -0.0019264 -0.005636 -0.00036812 -0.0024212 -6.3382 0 0 0.11926 0 -0.13706 -0.07058 -0.089813 0 0
3.4219 0.39538 0.3968 0.35394 0.44265 0 0.47663 0.37632 0.32212 0.28807 0.36185 0.13844 -90.603 -0.41472 -0.26882 -0.51719 -0.95347 -0.65923 -0.8136 -0.99646 -0.84079 -1.0339 -1.146 -1.207 -1.1547 -0.0020187 -0.0058504 0.00021012 -0.0036048 -6.9468 0 0 0.22283 0 -0.17291 -0.10464 -0.086909 0 0
3.4258 0.41136 0.40696 0.3745 0.42015 0 0.44742 0.34088 0.29065 0.26785 0.3365 0.45693 -90.802 -0.44616 -0.28998 -0.58654 -1.0321 -0.72095 -0.88774 -1.1386 -0.97817 -1.1545 -1.282 -1.445 -1.3158 -0.002549 -0.0069383 0.00090113 -0.0052515 -7.9135 0 0 0.36956 0 -0.22511 -0.15918 -0.08999 0 0
3.4297 0.42856 0.42504 0.39924 0.38405 0 0.38931 0.36434 0.32785 0.31315 0.3327 0.71569 -90.944 -0.4823 -0.33511 -0.66082 -1.116 -0.8067 -0.96684 -1.299 -1.1353 -1.2774 -1.4362 -1.6699 -1.487 -0.0031465 -0.0082192 0.0011654 -0.0071247 -9.2201 0 0 0.51841 0 -0.28137 -0.21847 -0.099511 0 0
3.4336 0.43547 0.4419 0.43831 0.36826 0 0.35195 0.45298 0.42729 0.43956 0.38522 0.80855 -91.034 -0.52433 -0.39826 -0.73331 -1.2059 -0.90742 -1.0492 -1.4624 -1.2833 -1.3971 -1.5994 -1.8493 -1.6576 -0.0036598 -0.0091064 0.00062643 -0.0091233 -10.619 0 0 0.62417 0 -0.33581 -0.27499 -0.11625 0 0
3.4375 0.42692 0.44582 0.4878 0.39528 0 0.37013 0.56396 0.54276 0.6044 0.49005 0.72938 -91.075 -0.57268 -0.46262 -0.79726 -1.3009 -1.0028 -1.1321 -1.6135 -1.4004 -1.5081 -1.7611 -1.9792 -1.8166 -0.0041747 -0.0095311 -0.00072474 -0.011025 -11.721 0 0 0.66535 0 -0.3826 -0.32165 -0.14039 0 0
3.4414 0.40578 0.42911 0.51046 0.45897 0 0.437 0.63383 0.62225 0.72902 0.60037 0.57668 -91.075 -0.6264 -0.51316 -0.84035 -1.3948 -1.0751 -1.2083 -1.7258 -1.4819 -1.6 -1.9015 -2.0751 -1.9424 -0.0047213 -0.0097323 -0.0025197 -0.01244 -12.224 0 0 0.65755 0 -0.41125 -0.34708 -0.17168 0 0
3.4453 0.37852 0.39317 0.46297 0.52599 0 0.50945 0.62114 0.63883 0.75073 0.65585 0.48992 -91.026 -0.67484 -0.54508 -0.85439 -1.4666 -1.119 -1.2632 -1.781 -1.5371 -1.66 -1.996 -2.1535 -2.0132 -0.0050775 -0.0098285 -0.0041657 -0.013111 -12.098 0 0 0.64051 0 -0.41526 -0.34772 -0.20329 0 0
3.4492 0.34973 0.34819 0.34334 0.55549 0 0.53844 0.53066 0.59841 0.66578 0.62391 0.55672 -90.91 -0.70805 -0.56192 -0.84229 -1.5019 -1.1401 -1.2889 -1.7842 -1.5758 -1.6832 -2.0372 -2.2151 -2.0265 -0.0049365 -0.0097496 -0.0051082 -0.013217 -11.567 0 0 0.64795 0 -0.39805 -0.32971 -0.229 0 0
3.4531 0.32098 0.30737 0.20563 0.52298 0 0.49842 0.40551 0.52654 0.53072 0.52092 0.75287 -90.711 -0.7184 -0.56783 -0.80523 -1.4895 -1.1441 -1.2785 -1.7363 -1.5951 -1.6628 -2.0175 -2.2411 -1.9777 -0.0042719 -0.0095373 -0.0051197 -0.013251 -10.907 0 0 0.68286 0 -0.36187 -0.29656 -0.24454 0 0
3.457 0.29386 0.28004 0.12128 0.43253 0 0.39743 0.29924 0.45097 0.42247 0.39846 0.9554 -90.436 -0.69872 -0.56251 -0.74569 -1.4198 -1.1281 -1.2264 -1.641 -1.5784 -1.5931 -1.9314 -2.2001 -1.8648 -0.0034796 -0.009484 -0.0044569 -0.013509 -10.244 0 0 0.71575 0 -0.31036 -0.25271 -0.24597 0 0
3.4609 0.27242 0.26818 0.1218 0.31234 0 0.26882 0.24882 0.39115 0.38749 0.30834 1.0189 -90.111 -0.63341 -0.54276 -0.66688 -1.272 -1.0821 -1.1175 -1.4961 -1.5039 -1.4542 -1.7592 -2.0638 -1.6765 -0.0030967 -0.0097744 -0.0037187 -0.013657 -9.5048 0 0 0.70443 0 -0.25232 -0.20526 -0.22531 0 0
3.4648 0.26144 0.2677 0.17658 0.20062 0 0.15662 0.26098 0.35441 0.41516 0.2734 0.86338 -89.765 -0.5437 -0.50668 -0.58452 -1.0872 -0.99677 -0.97908 -1.3285 -1.3584 -1.2762 -1.5419 -1.8213 -1.4545 -0.0033307 -0.0099985 -0.003423 -0.012874 -8.5343 0 0 0.61927 0 -0.20153 -0.16156 -0.19229 0 0
3.4688 0.26206 0.27234 0.22389 0.13081 0 0.10099 0.3116 0.3339 0.4494 0.28095 0.51934 -89.404 -0.44152 -0.45523 -0.50451 -0.88656 -0.87145 -0.82406 -1.1467 -1.1466 -1.0744 -1.2977 -1.4899 -1.2164 -0.0038408 -0.0092225 -0.0035924 -0.010504 -7.2447 0 0 0.45841 0 -0.16308 -0.12351 -0.15211 0 0
3.4727 0.26996 0.27701 0.22329 0.12027 0 0.12287 0.35558 0.30982 0.42642 0.29627 0.10825 -89.007 -0.33853 -0.39023 -0.43179 -0.69007 -0.71606 -0.66506 -0.95875 -0.89289 -0.86418 -1.0443 -1.1149 -0.97893 -0.0039832 -0.0067653 -0.0037145 -0.0066754 -5.6798 0 0 0.24857 0 -0.14041 -0.092346 -0.10979 0 0
3.4766 0.27851 0.27947 0.18249 0.16327 0 0.2099 0.34718 0.2595 0.314 0.28337 -0.2228 -88.555 -0.25225 -0.31313 -0.37283 -0.52697 -0.54781 -0.52031 -0.7751 -0.63397 -0.66879 -0.8071 -0.75722 -0.76473 -0.0033198 -0.0029873 -0.0031662 -0.0023483 -3.9991 0 0 0.035929 0 -0.13715 -0.06935 -0.072571 0 0
3.4805 0.28399 0.28018 0.14148 0.23161 0 0.3154 0.26715 0.17493 0.13166 0.22332 -0.37288 -88.05 -0.19913 -0.22744 -0.33113 -0.42303 -0.38685 -0.40998 -0.61225 -0.40738 -0.51773 -0.61773 -0.4719 -0.5966 -0.0019741 0.00075587 -0.0017727 0.0012407 -2.4447 0 0 -0.12864 0 -0.14749 -0.053671 -0.047567 0 0
3.4844 0.28747 0.28129 0.13515 0.28733 0 0.38058 0.14147 0.075248 -0.056555 0.12573 -0.33064 -87.512 -0.17277 -0.14246 -0.30257 -0.36701 -0.25273 -0.33263 -0.47731 -0.23943 -0.41176 -0.47874 -0.28771 -0.47099 -0.00057071 0.0030628 -2.1062e-05 0.0032842 -1.3102 0 0 -0.20758 0 -0.16082 -0.042988 -0.033065 0 0
3.4883 0.2918 0.2849 0.16833 0.30469 0 0.37127 0.033421 0.00039402 -0.17298 0.028367 -0.17226 -86.952 -0.1684 -0.072763 -0.28595 -0.35233 -0.16109 -0.28805 -0.37733 -0.13865 -0.35148 -0.39335 -0.19986 -0.38796 0.00016916 0.0034894 0.0012683 0.0037581 -0.864 0 0 -0.19354 0 -0.17201 -0.037012 -0.027779 0 0
3.4922 0.29716 0.2911 0.21805 0.28707 0 0.30264 0.0059979 -0.013259 -0.16718 -0.020098 -0.016743 -86.357 -0.17946 -0.031844 -0.27992 -0.36989 -0.11971 -0.27443 -0.31863 -0.09823 -0.33491 -0.36246 -0.18124 -0.34618 -0.00012539 0.002698 0.0015357 0.0032721 -1.2085 0 0 -0.11499 0 -0.17661 -0.035632 -0.029766 0 0
3.4961 0.30036 0.29738 0.25418 0.26316 0 0.22868 0.077839 0.042094 -0.045843 0.010195 0.040732 -85.7 -0.19462 -0.024492 -0.28545 -0.40784 -0.12617 -0.2935 -0.32168 -0.10571 -0.36305 -0.39659 -0.2049 -0.35339 -0.0012713 0.0017041 0.00085566 0.0026258 -2.1642 0 0 -0.022135 0 -0.16982 -0.040849 -0.036205 0 0
3.5 0.29846 0.30009 0.26001 0.26218 0 0.20171 0.2068 0.13951 0.12763 0.1068 -0.016417 -84.972 -0.20486 -0.044808 -0.29925 -0.4506 -0.16972 -0.33242 -0.37313 -0.15326 -0.41559 -0.4737 -0.26219 -0.3975 -0.0026626 0.0010241 -0.00017091 0.0023692 -3.3128 0 0 0.042335 0 -0.1586 -0.051789 -0.043292 0 0
3.5039 0.29253 0.2975 0.24096 0.28805 0 0.23371 0.31731 0.2343 0.26794 0.21895 -0.11682 -84.191 -0.21164 -0.081503 -0.32051 -0.49811 -0.23711 -0.38769 -0.46404 -0.24077 -0.48701 -0.58501 -0.36422 -0.47619 -0.003623 0.0004934 -0.00085799 0.0025435 -4.2285 0 0 0.069014 0 -0.14875 -0.067764 -0.05076 0 0
3.5078 0.28731 0.29162 0.21955 0.31577 0 0.29108 0.35276 0.29068 0.31858 0.29151 -0.14783 -83.391 -0.21794 -0.12544 -0.34882 -0.55273 -0.31848 -0.45784 -0.58778 -0.3701 -0.57524 -0.72522 -0.52707 -0.58915 -0.003765 -0.00027183 -0.00084937 0.0026639 -4.749 0 0 0.084487 0 -0.14477 -0.088137 -0.058871 0 0
3.5117 0.28686 0.28717 0.22086 0.31422 0 0.32547 0.31311 0.30022 0.28567 0.30427 -0.03193 -82.581 -0.23029 -0.173 -0.38422 -0.62113 -0.40932 -0.54324 -0.73712 -0.53598 -0.68145 -0.89068 -0.75303 -0.73895 -0.0031616 -0.0014202 -0.00026484 0.0019789 -5.0697 0 0 0.12846 0 -0.15244 -0.11204 -0.068673 0 0
3.5156 0.29089 0.28784 0.25638 0.27496 0 0.31301 0.25025 0.28315 0.23124 0.28453 0.21824 -81.738 -0.2599 -0.22388 -0.42524 -0.71332 -0.50827 -0.64303 -0.89731 -0.72237 -0.80832 -1.0735 -1.022 -0.92243 -0.0022613 -0.0028828 0.00042084 -4.4012e-05 -5.5759 0 0 0.22325 0 -0.17507 -0.13673 -0.081834 0 0
3.5195 0.29533 0.29322 0.31588 0.22101 0 0.26989 0.22734 0.27551 0.22979 0.28183 0.5063 -80.828 -0.3032 -0.27755 -0.46744 -0.82055 -0.61394 -0.74776 -1.0533 -0.90772 -0.94552 -1.2582 -1.2979 -1.1168 -0.0016217 -0.0046601 0.0006372 -0.0032567 -6.5424 0 0 0.35874 0 -0.20434 -0.15942 -0.097098 0 0
3.5234 0.29635 0.2988 0.37271 0.18865 0 0.23516 0.27463 0.30925 0.3181 0.32713 0.71605 -79.839 -0.3554 -0.33243 -0.50814 -0.93467 -0.72315 -0.8509 -1.1976 -1.0744 -1.0847 -1.4349 -1.5441 -1.3078 -0.0016296 -0.0068691 3.1425e-06 -0.00677 -7.9285 0 0 0.50167 0 -0.2349 -0.17859 -0.11321 0 0
3.5273 0.29366 0.29936 0.39913 0.2003 0 0.23925 0.37251 0.39262 0.472 0.41067 0.78617 -78.791 -0.41009 -0.387 -0.5446 -1.0457 -0.8303 -0.94519 -1.3227 -1.2135 -1.2158 -1.5935 -1.7359 -1.4803 -0.0023509 -0.0094363 -0.0014507 -0.0094679 -9.403 0 0 0.61761 0 -0.26117 -0.19289 -0.12865 0 0
3.5313 0.29007 0.2929 0.38104 0.25203 0 0.2841 0.4685 0.49984 0.62302 0.49375 0.74187 -77.71 -0.45133 -0.43939 -0.57057 -1.1293 -0.9263 -1.0133 -1.4116 -1.3218 -1.3136 -1.7089 -1.8639 -1.6004 -0.0035445 -0.011867 -0.0032388 -0.010776 -10.541 0 0 0.6871 0 -0.27254 -0.19951 -0.13978 0 0
3.5352 0.28841 0.28215 0.32441 0.32241 0 0.3463 0.51138 0.57997 0.70069 0.53896 0.66463 -76.608 -0.46646 -0.48425 -0.58298 -1.1686 -0.99777 -1.0458 -1.4577 -1.3942 -1.3607 -1.7686 -1.928 -1.6531 -0.0047836 -0.013501 -0.0046469 -0.01104 -11.034 0 0 0.70719 0 -0.26645 -0.19915 -0.14428 0 0
3.5391 0.28891 0.27264 0.25341 0.38898 0 0.39481 0.47955 0.58637 0.67202 0.53129 0.62759 -75.474 -0.45573 -0.51133 -0.58167 -1.1635 -1.0294 -1.0429 -1.4609 -1.4202 -1.3562 -1.7725 -1.9302 -1.642 -0.0056181 -0.01408 -0.005148 -0.011119 -10.801 0 0 0.68417 0 -0.24634 -0.1933 -0.14217 0 0
3.543 0.28919 0.26866 0.20356 0.43587 0 0.40777 0.38986 0.51058 0.5561 0.47802 0.64575 -74.296 -0.42065 -0.50994 -0.56601 -1.1143 -1.011 -1.0047 -1.4193 -1.3891 -1.3 -1.7189 -1.8707 -1.5692 -0.0057455 -0.013986 -0.0047298 -0.011501 -9.9683 0 0 0.62768 0 -0.21497 -0.18277 -0.13345 0 0
3.5469 0.28616 0.27009 0.20863 0.45063 0 0.37924 0.28617 0.39299 0.40955 0.39718 0.67311 -73.076 -0.36504 -0.47759 -0.53525 -1.0237 -0.94466 -0.93176 -1.3306 -1.298 -1.1935 -1.6063 -1.7483 -1.4383 -0.0051574 -0.013833 -0.0038643 -0.011766 -8.7908 0 0 0.5492 0 -0.17618 -0.1685 -0.11829 0 0
3.5508 0.27782 0.27213 0.27949 0.42209 0 0.31745 0.21537 0.29591 0.29395 0.30984 0.64173 -71.824 -0.30152 -0.42486 -0.48821 -0.90121 -0.84627 -0.82773 -1.1922 -1.1569 -1.0463 -1.4338 -1.5651 -1.2602 -0.0041735 -0.013792 -0.003126 -0.010937 -7.5353 0 0 0.46056 0 -0.13785 -0.15202 -0.097317 0 0
3.5547 0.26417 0.26834 0.38471 0.34753 0 0.24013 0.20237 0.25652 0.24322 0.23814 0.51097 -70.542 -0.24468 -0.36993 -0.43358 -0.77269 -0.73781 -0.71369 -1.0325 -0.98528 -0.88985 -1.2354 -1.3315 -1.0694 -0.0032785 -0.013381 -0.0027755 -0.0084477 -6.3721 0 0 0.36914 0 -0.10557 -0.13555 -0.074333 0 0
3.5586 0.24718 0.25526 0.45509 0.24302 0 0.16982 0.23633 0.25932 0.24724 0.19968 0.29487 -69.217 -0.19893 -0.32606 -0.37518 -0.64725 -0.63556 -0.59776 -0.8642 -0.80389 -0.73582 -1.0251 -1.0683 -0.87813 -0.0028046 -0.011983 -0.0026473 -0.0048001 -5.3169 0 0 0.27394 0 -0.0815 -0.11983 -0.050953 0 0
3.5625 0.22982 0.2352 0.42506 0.14291 0 0.12822 0.27704 0.25357 0.26042 0.19523 0.054529 -67.837 -0.16702 -0.29255 -0.31697 -0.53266 -0.54301 -0.48744 -0.6999 -0.62873 -0.59398 -0.81672 -0.80391 -0.6972 -0.0026783 -0.0095569 -0.0023895 -0.0012696 -4.2716 0 0 0.16909 0 -0.067304 -0.10549 -0.028788 0 0
3.5664 0.21425 0.21475 0.28948 0.083105 0 0.12849 0.27967 0.20107 0.23155 0.20145 -0.13536 -66.41 -0.15075 -0.25755 -0.2655 -0.4391 -0.45357 -0.39361 -0.55969 -0.46961 -0.47673 -0.6317 -0.56733 -0.54087 -0.0024734 -0.0068122 -0.0017945 0.0010923 -3.1512 0 0 0.0549 0 -0.066135 -0.093303 -0.010679 0 0
3.5703 0.19981 0.19929 0.12594 0.079142 0 0.1672 0.22328 0.11 0.13843 0.18316 -0.22454 -64.956 -0.14259 -0.21031 -0.22621 -0.36826 -0.36018 -0.32143 -0.45628 -0.33224 -0.3848 -0.48667 -0.37927 -0.414 -0.001783 -0.0046536 -0.0009303 0.0022127 -2.0022 0 0 -0.053484 0 -0.076819 -0.082991 0.0011036 0 0
3.5742 0.18284 0.18786 0.04844 0.11648 0 0.22125 0.12424 0.024399 0.00497 0.12113 -0.20951 -63.492 -0.13646 -0.15165 -0.19834 -0.31542 -0.26368 -0.26767 -0.38464 -0.22037 -0.31164 -0.37992 -0.24685 -0.31225 -0.00062066 -0.0034815 -3.3525e-05 0.0028202 -1.0082 0 0 -0.12981 0 -0.095687 -0.073696 0.00696 0 0
3.5781 0.15972 0.17337 0.11748 0.16058 0 0.25472 0.025213 -0.018019 -0.11205 0.032117 -0.12993 -62.014 -0.12988 -0.093764 -0.18126 -0.27904 -0.17432 -0.23107 -0.34164 -0.13628 -0.25505 -0.31112 -0.16467 -0.23515 0.00051851 -0.0030162 0.00065762 0.0035777 -0.36725 0 0 -0.15279 0 -0.12048 -0.064877 0.0072384 0 0
3.582 0.13104 0.14885 0.28083 0.17857 0 0.23629 -0.031989 -0.016691 -0.1593 -0.040258 -0.043744 -60.51 -0.12103 -0.050847 -0.17351 -0.2573 -0.10654 -0.20965 -0.32225 -0.08116 -0.21289 -0.27794 -0.12107 -0.18192 0.001028 -0.002733 0.00098098 0.0044257 -0.14748 0 0 -0.12242 0 -0.1485 -0.055946 0.0027167 0 0
3.5859 0.1029 0.11512 0.40474 0.15712 0 0.15935 -0.030435 0.0005033 -0.12147 -0.058897 0.0033809 -58.977 -0.10953 -0.030083 -0.17215 -0.25103 -0.07148 -0.20297 -0.31973 -0.055752 -0.18901 -0.27999 -0.10517 -0.16016 0.00068815 -0.0023828 0.00086839 0.0047711 -0.24462 0 0 -0.062819 0 -0.17257 -0.045717 -0.004256 0 0
3.5898 0.082861 0.082194 0.37868 0.10675 0 0.051126 0.015952 0.011119 -0.029925 -0.022231 -0.0027182 -57.429 -0.097587 -0.029831 -0.17077 -0.25228 -0.071071 -0.20292 -0.32062 -0.060022 -0.1791 -0.29565 -0.11039 -0.16012 -0.00014668 -0.002081 0.00040053 0.0042617 -0.46893 0 0 -0.0083878 0 -0.18747 -0.034206 -0.0093047 0 0
3.5938 0.073397 0.061989 0.20745 0.052877 0 -0.039025 0.074696 0.018264 0.059751 0.036732 -0.044545 -55.879 -0.085521 -0.043668 -0.16801 -0.25871 -0.095843 -0.20777 -0.32306 -0.090578 -0.18294 -0.31882 -0.13418 -0.17969 -0.00083646 -0.0019936 -0.00013388 0.0032987 -0.67091 0 0 0.016802 0 -0.19103 -0.021708 -0.010904 0 0
3.5977 0.068826 0.057701 0.0097779 0.020542 0 -0.06862 0.11392 0.037075 0.10385 0.078773 -0.087032 -54.32 -0.073337 -0.064052 -0.16332 -0.26829 -0.12775 -0.21622 -0.32639 -0.13816 -0.19975 -0.34478 -0.17631 -0.2163 -0.00095384 -0.0020652 -0.0003269 0.0027484 -0.79982 0 0 0.012202 0 -0.18222 -0.0086922 -0.0081476 0 0
3.6016 0.059337 0.059681 -0.076885 0.020263 0 -0.029885 0.11635 0.067375 0.094698 0.087225 -0.094997 -52.735 -0.060321 -0.082962 -0.15751 -0.27909 -0.14862 -0.22782 -0.33254 -0.18959 -0.22892 -0.36977 -0.23789 -0.26724 -0.0005601 -0.0020948 6.7759e-05 0.0031542 -0.87653 0 0 -0.0012246 0 -0.16035 0.0037781 -0.00049488 0 0
3.6055 0.039066 0.052404 -0.0046759 0.041533 0 0.044066 0.083551 0.087374 0.058754 0.072961 -0.046528 -51.116 -0.045896 -0.092899 -0.15487 -0.29005 -0.15135 -0.24213 -0.34529 -0.23535 -0.26375 -0.39299 -0.31978 -0.32251 -6.1402e-05 -0.0020076 0.00087297 0.0042395 -0.94414 0 0 0.0047197 0 -0.1328 0.013427 0.008813 0 0
3.6094 0.010987 0.027159 0.1517 0.05835 0 0.10041 0.032327 0.077231 0.034169 0.056562 0.058754 -49.485 -0.031785 -0.09148 -0.15748 -0.3015 -0.14639 -0.25762 -0.36294 -0.27662 -0.29689 -0.41507 -0.41855 -0.37277 0.00016439 -0.0019596 0.0015422 0.0051595 -1.0488 0 0 0.048306 0 -0.10847 0.019369 0.016063 0 0
3.6133 -0.015849 -0.010643 0.25788 0.045832 0 0.10023 -0.01355 0.044793 0.045522 0.048872 0.19616 -47.875 -0.019987 -0.086199 -0.1659 -0.31352 -0.1556 -0.27277 -0.38278 -0.32328 -0.32413 -0.43495 -0.52077 -0.41225 2.284e-05 -0.0021519 0.0015695 0.0052154 -1.2318 0 0 0.12668 0 -0.092116 0.021039 0.019393 0 0
3.6172 -0.03404 -0.046046 0.22132 -0.0012616 0 0.040742 -0.034071 0.021605 0.090867 0.047327 0.32014 -46.301 -0.012806 -0.091598 -0.17995 -0.32595 -0.19427 -0.28564 -0.40101 -0.38062 -0.34155 -0.45086 -0.60092 -0.43552 -0.00032495 -0.0025899 0.00092275 0.0043567 -1.4886 0 0 0.2151 0 -0.087829 0.018147 0.017362 0 0
3.6211 -0.043317 -0.066678 0.053074 -0.061822 0 -0.04699 -0.023116 0.030685 0.1452 0.045595 0.37987 -44.742 -0.015982 -0.11672 -0.19659 -0.33573 -0.25352 -0.2896 -0.40548 -0.43513 -0.34033 -0.453 -0.62807 -0.42926 -0.00065205 -0.0030534 8.8859e-05 0.0031065 -1.7086 0 0 0.27649 0 -0.10114 0.010587 0.0089338 0 0
3.625 -0.049144 -0.071465 -0.14688 -0.10104 0 -0.11945 0.0071508 0.060555 0.17496 0.041372 0.3429 -43.17 -0.027173 -0.15231 -0.20822 -0.33713 -0.29925 -0.28069 -0.38953 -0.45404 -0.32161 -0.43395 -0.58036 -0.39617 -0.00080482 -0.0032658 -0.00033789 0.0021197 -1.6768 0 0 0.27775 0 -0.1224 0.0025441 -0.00037111 0 0
3.6289 -0.056581 -0.06884 -0.25963 -0.095436 0 -0.14473 0.031693 0.074403 0.15512 0.033891 0.21424 -41.576 -0.042115 -0.17168 -0.2109 -0.32575 -0.29279 -0.25713 -0.35173 -0.40454 -0.28592 -0.38984 -0.45855 -0.33839 -0.00072043 -0.0030352 -0.00015244 0.0018244 -1.186 0 0 0.20614 0 -0.14418 -0.0030028 -0.0067168 0 0
3.6328 -0.065609 -0.067589 -0.22304 -0.052069 0 -0.1169 0.026218 0.045088 0.081454 0.017747 0.037237 -39.987 -0.05642 -0.14925 -0.20181 -0.2979 -0.21981 -0.21761 -0.29157 -0.28015 -0.23328 -0.31793 -0.28835 -0.25741 -0.00040793 -0.0022498 0.00033304 0.0023416 -0.19796 0 0 0.077856 0 -0.16042 -0.0034392 -0.0070576 0 0
3.6367 -0.071905 -0.06974 -0.070181 -0.0064222 0 -0.057571 -0.018659 -0.020967 -0.026851 -0.015818 -0.12666 -38.434 -0.062942 -0.083046 -0.17761 -0.24825 -0.10432 -0.16035 -0.20895 -0.11239 -0.16263 -0.21475 -0.10801 -0.15419 3.4886e-05 -0.00085287 0.0006204 0.0035439 1.0864 0 0 -0.067206 0 -0.163 0.0050506 0.002598 0 0
3.6406 -0.071431 -0.071422 0.090013 0.0010542 0 -0.0059867 -0.091293 -0.09416 -0.13597 -0.069231 -0.22815 -36.921 -0.05053 -0.00079188 -0.13875 -0.1755 0.0055153 -0.087965 -0.11109 0.045095 -0.075455 -0.085853 0.051202 -0.034696 0.00042012 0.0010514 0.00047218 0.0050855 2.3236 0 0 -0.18371 0 -0.14431 0.026803 0.024746 0 0
3.6445 -0.064109 -0.068858 0.14266 -0.046015 0 0.0009682 -0.16439 -0.15104 -0.21375 -0.13124 -0.25339 -35.42 -0.022076 0.058715 -0.094292 -0.093254 0.070575 -0.011204 -0.011509 0.15055 0.018028 0.048779 0.17848 0.088015 0.00056736 0.0030524 5.9858e-05 0.0064606 3.2205 0 0 -0.24344 0 -0.11193 0.057875 0.053456 0 0
3.6484 -0.053677 -0.062122 0.049822 -0.12529 0 -0.04705 -0.20847 -0.18857 -0.24466 -0.18127 -0.2285 -33.9 0.019264 0.07517 -0.048913 -0.0096967 0.087352 0.064017 0.083048 0.20046 0.1114 0.17819 0.28227 0.20645 0.00045854 0.0045133 -0.00026665 0.0072305 3.6699 0 0 -0.24932 0 -0.070594 0.095813 0.085244 0 0
3.6523 -0.044735 -0.053238 -0.11226 -0.18607 0 -0.12039 -0.20636 -0.21096 -0.23455 -0.20252 -0.20378 -32.359 0.068878 0.062091 -0.0072548 0.066562 0.086849 0.1317 0.16615 0.22713 0.19764 0.29157 0.37636 0.31288 0.00028629 0.0049601 -0.00030583 0.0073414 3.7374 0 0 -0.23119 0 -0.025703 0.13753 0.11636 0 0
3.6563 -0.039882 -0.042302 -0.20238 -0.1798 0 -0.16287 -0.16175 -0.21129 -0.20302 -0.19197 -0.22448 -30.826 0.11575 0.053985 0.022519 0.11838 0.10694 0.17952 0.2249 0.26884 0.26031 0.36789 0.46409 0.38958 0.00029886 0.0044803 -0.00011439 0.007216 3.5511 0 0 -0.2248 0 0.012687 0.17631 0.1397 0 0
3.6602 -0.038614 -0.027308 -0.12738 -0.093255 0 -0.13113 -0.097952 -0.1759 -0.17 -0.15957 -0.30086 -29.323 0.14729 0.075851 0.038141 0.13994 0.16052 0.20271 0.2553 0.33625 0.28982 0.40274 0.53181 0.42812 0.00056028 0.0037143 0.00013449 0.0074195 3.2103 0 0 -0.24633 0 0.037539 0.20468 0.15174 0 0
3.6641 -0.037758 -0.0081766 0.069252 0.036528 0 -0.032705 -0.046307 -0.10892 -0.14613 -0.11989 -0.39437 -27.848 0.16084 0.12122 0.040866 0.13452 0.22436 0.20195 0.2577 0.40125 0.28565 0.4001 0.55509 0.42831 0.00086616 0.0033721 0.00032904 0.0081339 2.7754 0 0 -0.27992 0 0.048651 0.22027 0.153 0 0
3.668 -0.032779 0.010383 0.22923 0.13847 0 0.072041 -0.02912 -0.044433 -0.13161 -0.08473 -0.43405 -26.371 0.1554 0.15739 0.031033 0.10415 0.25664 0.17686 0.2308 0.4168 0.24695 0.3612 0.51306 0.38883 0.00092055 0.0036837 0.00044769 0.008942 2.2925 0 0 -0.28818 0 0.045995 0.22141 0.14375 0 0
3.6719 -0.019868 0.021801 0.20902 0.15014 0 0.11304 -0.04605 -0.023505 -0.12022 -0.06025 -0.36171 -24.866 0.13119 0.15291 0.0089143 0.051759 0.22852 0.12693 0.17257 0.35195 0.17332 0.2871 0.40141 0.30826 0.00061227 0.0042843 0.00047517 0.0091815 1.79 0 0 -0.24003 0 0.030081 0.20668 0.12453 0 0
3.6758 0.0015667 0.02426 0.010318 0.062113 0 0.066946 -0.073195 -0.053143 -0.10305 -0.045953 -0.1799 -23.336 0.092196 0.10337 -0.026645 -0.018615 0.14531 0.05063 0.077981 0.21541 0.065944 0.17572 0.2367 0.1849 0.00011898 0.0046102 0.00036833 0.0085627 1.2444 0 0 -0.13622 0 0.0019121 0.17521 0.096324 0 0
3.6797 0.027496 0.023791 -0.21067 -0.068075 0 -0.021886 -0.077138 -0.090829 -0.070244 -0.033254 0.035966 -21.801 0.049254 0.034242 -0.070297 -0.09691 0.04182 -0.039098 -0.036713 0.050734 -0.055703 0.042627 0.049769 0.041279 -0.00025983 0.0043879 0.00013392 0.0074529 0.57874 0 0 -0.012286 0 -0.031916 0.13618 0.064402 0 0
3.6836 0.050692 0.029581 -0.27391 -0.14844 0 -0.076444 -0.035976 -0.076602 -0.013843 -0.0072599 0.18091 -20.279 0.005178 -0.020572 -0.12013 -0.18097 -0.043452 -0.13709 -0.16456 -0.09281 -0.18461 -0.10733 -0.12829 -0.11384 -0.00036685 0.0037512 -9.556e-05 0.0065349 -0.27526 0 0 0.085204 0 -0.069219 0.093121 0.030788 0 0
3.6875 0.064787 0.045445 -0.13329 -0.11428 0 -0.048911 0.046245 0.013709 0.066307 0.044166 0.19565 -18.771 -0.037958 -0.045489 -0.17383 -0.26876 -0.095405 -0.23789 -0.298 -0.19189 -0.3141 -0.26856 -0.28018 -0.27167 -0.00029211 0.0029463 -0.00012347 0.0061588 -1.3015 0 0 0.13247 0 -0.1077 0.049437 -0.00243 0 0
3.6914 0.068259 0.065997 0.083161 0.024099 0 0.043889 0.14105 0.14452 0.15752 0.11796 0.11635 -17.265 -0.078986 -0.053397 -0.22698 -0.35786 -0.13054 -0.33219 -0.4241 -0.26078 -0.43461 -0.43175 -0.40851 -0.41864 -0.00024793 0.0020116 0.00013728 0.0059952 -2.3871 0 0 0.14586 0 -0.14336 0.0099338 -0.031497 0 0
3.6953 0.065302 0.081681 0.18867 0.18529 0 0.13965 0.21148 0.24883 0.23686 0.19169 0.053725 -15.751 -0.11762 -0.072132 -0.27155 -0.44122 -0.18061 -0.40896 -0.5276 -0.33524 -0.53731 -0.57858 -0.52966 -0.54145 -0.00037602 0.00078743 0.00055268 0.0052997 -3.3873 0 0 0.16789 0 -0.1702 -0.021729 -0.052086 0 0
3.6992 0.062978 0.087791 0.10261 0.27255 0 0.18304 0.2321 0.28161 0.28289 0.23558 0.1103 -14.225 -0.15196 -0.11964 -0.30371 -0.51246 -0.26451 -0.4651 -0.60469 -0.44076 -0.61957 -0.69852 -0.65784 -0.6373 -0.00068172 -0.00079126 0.0008506 0.0035354 -4.1964 0 0 0.23178 0 -0.18565 -0.045473 -0.063118 0 0
3.7031 0.066999 0.088483 -0.084625 0.24094 0 0.16419 0.20197 0.24943 0.28912 0.2339 0.2979 -12.686 -0.17892 -0.18817 -0.32069 -0.5658 -0.36997 -0.49791 -0.65212 -0.56859 -0.67771 -0.78316 -0.78919 -0.70277 -0.0011151 -0.0024866 0.00083908 0.00082349 -4.758 0 0 0.33209 0 -0.18774 -0.060841 -0.063663 0 0
3.707 0.079033 0.091941 -0.1991 0.12607 0 0.11543 0.14478 0.19495 0.26791 0.19833 0.52137 -11.127 -0.19469 -0.24944 -0.3204 -0.5954 -0.45962 -0.50563 -0.66794 -0.67758 -0.70832 -0.82507 -0.89715 -0.73534 -0.0016565 -0.003881 0.0005644 -0.0020932 -5.0275 0 0 0.42469 0 -0.17517 -0.067655 -0.053299 0 0
3.7109 0.096586 0.10188 -0.13579 0.014879 0 0.078943 0.096863 0.15847 0.24097 0.1604 0.64275 -9.5465 -0.18572 -0.27572 -0.29827 -0.58527 -0.49719 -0.48187 -0.64349 -0.7211 -0.69673 -0.80362 -0.94433 -0.72233 -0.0022944 -0.0047029 0.0002716 -0.0042752 -4.9599 0 0 0.45628 0 -0.14596 -0.063615 -0.031261 0 0
3.7148 0.11453 0.114 0.060413 -0.016956 0 0.078056 0.087987 0.15352 0.22392 0.14824 0.57729 -7.9463 -0.15619 -0.25986 -0.26648 -0.54944 -0.47389 -0.44199 -0.59631 -0.67964 -0.65626 -0.74377 -0.9051 -0.68029 -0.0029422 -0.0050132 0.00021299 -0.0050764 -4.5587 0 0 0.40101 0 -0.11218 -0.0534 -0.006059 0 0
3.7188 0.12715 0.12055 0.24382 0.045849 0 0.11038 0.1235 0.1703 0.21719 0.16614 0.35026 -6.3343 -0.10932 -0.2194 -0.23027 -0.49492 -0.41427 -0.39154 -0.53184 -0.5748 -0.59199 -0.65544 -0.7841 -0.6144 -0.0034209 -0.0050823 0.00047296 -0.0044394 -3.9272 0 0 0.27818 0 -0.079783 -0.038748 0.018427 0 0
3.7227 0.13037 0.11792 0.28855 0.15424 0 0.15599 0.17849 0.19099 0.20947 0.19267 0.07775 -4.7127 -0.049725 -0.18221 -0.19444 -0.42919 -0.35711 -0.33574 -0.45542 -0.45443 -0.50983 -0.54866 -0.61772 -0.53028 -0.0035506 -0.0051189 0.00093818 -0.0029009 -3.2418 0 0 0.14018 0 -0.054093 -0.021486 0.038749 0 0
3.7266 0.12379 0.10963 0.17524 0.23289 0 0.18698 0.21109 0.19773 0.18839 0.19719 -0.10826 -3.0731 0.014125 -0.16575 -0.16534 -0.36319 -0.32656 -0.28094 -0.37314 -0.36046 -0.4182 -0.43627 -0.45607 -0.43481 -0.003264 -0.0051319 0.0014023 -0.0013183 -2.6465 0 0 0.041393 0 -0.042685 -0.0042451 0.050082 0 0
3.7305 0.11133 0.1024 -0.011579 0.23054 0 0.17744 0.19005 0.17412 0.14882 0.16146 -0.13707 -1.4041 0.065957 -0.16565 -0.14689 -0.3102 -0.31672 -0.23357 -0.29495 -0.30412 -0.33294 -0.33465 -0.33637 -0.3419 -0.0026485 -0.0050242 0.0016947 -0.00041427 -2.165 0 0 0.0087071 0 -0.048073 0.0091109 0.050534 0 0
3.7344 0.099231 0.099868 -0.15196 0.15079 0 0.11955 0.11863 0.11261 0.094013 0.091463 -0.033095 0.29515 0.10073 -0.16178 -0.13565 -0.27035 -0.30086 -0.19382 -0.22598 -0.26603 -0.26073 -0.2473 -0.26507 -0.25955 -0.0019138 -0.0047625 0.0017356 -0.00036826 -1.7219 0 0 0.029871 0 -0.062824 0.017865 0.044347 0 0
3.7383 0.092112 0.10016 -0.16584 0.047504 0 0.039202 0.035145 0.028128 0.032663 0.014071 0.10596 2.0119 0.11711 -0.13605 -0.12937 -0.24214 -0.25624 -0.16181 -0.16953 -0.2182 -0.20421 -0.17551 -0.21984 -0.19209 -0.0013423 -0.0044294 0.0015129 -0.00074592 -1.251 0 0 0.063604 0 -0.08215 0.021952 0.034121 0 0
3.7422 0.089905 0.098711 -0.054113 -0.01066 0 -0.0096426 -0.01353 -0.04051 -0.022983 -0.037876 0.16878 3.7313 0.11562 -0.087557 -0.12538 -0.22273 -0.1835 -0.13725 -0.12832 -0.14865 -0.16456 -0.11947 -0.16958 -0.14285 -0.001224 -0.004128 0.0010457 -0.0008714 -0.7753 0 0 0.06469 0 -0.10073 0.021776 0.022792 0 0
3.7461 0.088286 0.092523 0.10558 0.013812 0 0.017829 -0.0060869 -0.054572 -0.058263 -0.043821 0.095787 5.4491 0.10024 -0.033483 -0.11943 -0.20607 -0.10581 -0.12132 -0.10924 -0.069663 -0.14276 -0.082139 -0.098569 -0.11891 -0.0017226 -0.003874 0.00039676 -0.00037671 -0.38049 0 0 0.011414 0 -0.10858 0.018946 0.015668 0 0
3.75 0.082254 0.081791 0.20397 0.098602 0 0.11233 0.039045 -0.0099011 -0.060833 -0.008065 -0.083276 7.1734 0.084796 0.0036797 -0.11068 -0.1873 -0.051002 -0.11184 -0.10551 -0.0066806 -0.12876 -0.059101 -0.0186 -0.11156 -0.0026948 -0.003587 -0.00027996 0.00054468 -0.1237 0 0 -0.078924 0 -0.10466 0.017294 0.014254 0 0
3.7539 0.069823 0.068477 0.16965 0.17213 0 0.20234 0.081001 0.052592 -0.029689 0.041039 -0.26305 8.9125 0.073796 0.011899 -0.1007 -0.16787 -0.032543 -0.10864 -0.11287 0.020156 -0.11936 -0.050472 0.03849 -0.11617 -0.0036401 -0.0031648 -0.00073719 0.0014117 0.010477 0 0 -0.15718 0 -0.09147 0.018204 0.017721 0 0
3.7578 0.053032 0.054544 0.024428 0.16285 0 0.20328 0.089476 0.077558 0.018792 0.067527 -0.3262 10.666 0.069384 -0.0036816 -0.091299 -0.15021 -0.043611 -0.11183 -0.12803 0.0072704 -0.1133 -0.057089 0.042508 -0.12956 -0.0039459 -0.0025553 -0.00074378 0.0019725 0.060889 0 0 -0.17182 0 -0.071653 0.022423 0.025043 0 0
3.7617 0.036185 0.041645 -0.12318 0.056529 0 0.090176 0.064797 0.043196 0.056948 0.051846 -0.22223 12.428 0.07209 -0.026647 -0.085559 -0.13945 -0.065553 -0.12217 -0.1472 -0.033568 -0.11112 -0.081632 -0.014044 -0.14878 -0.0033393 -0.0017842 -0.00026532 0.0024222 0.019411 0 0 -0.10448 0 -0.04941 0.030413 0.034432 0 0
3.7656 0.023248 0.031315 -0.15764 -0.083477 0 -0.070925 0.030342 -0.018431 0.063779 0.0057996 -0.0073403 14.195 0.075952 -0.041558 -0.087937 -0.14325 -0.081346 -0.1393 -0.16563 -0.083947 -0.11763 -0.1245 -0.10981 -0.17101 -0.0021737 -0.00096439 0.00043615 0.003093 -0.162 0 0 0.013293 0 -0.031854 0.040615 0.042337 0 0
3.7695 0.01592 0.024011 -0.053271 -0.15673 0 -0.16796 0.0087936 -0.049891 0.041669 -0.034943 0.18983 15.971 0.075537 -0.042964 -0.096856 -0.15739 -0.084147 -0.15906 -0.18219 -0.1277 -0.133 -0.17539 -0.20738 -0.1944 -0.0012188 -0.00029418 0.00092046 0.0039691 -0.4867 0 0 0.11791 0 -0.020197 0.050639 0.047567 0 0
3.7734 0.012498 0.017537 0.098905 -0.10307 0 -0.13148 0.0061706 -0.019827 0.016361 -0.037416 0.25811 17.757 0.069689 -0.036181 -0.11087 -0.17736 -0.077976 -0.17889 -0.19689 -0.1567 -0.15617 -0.22799 -0.276 -0.21797 -0.0010534 -2.4639e-06 0.00086859 0.0045928 -0.85601 0 0 0.15707 0 -0.013982 0.059833 0.050087 0 0
3.7773 0.0077562 0.0072592 0.16799 0.043148 0 0.0080954 0.015206 0.050438 0.017633 0.0033653 0.1834 19.543 0.058478 -0.031737 -0.12798 -0.19743 -0.073382 -0.19603 -0.20989 -0.17322 -0.18489 -0.27556 -0.30819 -0.2404 -0.0015779 -0.0002203 0.00033088 0.0045059 -1.1226 0 0 0.12703 0 -0.012066 0.067936 0.050259 0 0
3.7813 -0.005018 -0.010851 0.098235 0.17014 0 0.14346 0.02806 0.10773 0.055305 0.061201 0.054939 21.316 0.046251 -0.038456 -0.14355 -0.20359 -0.081282 -0.20428 -0.22028 -0.1877 -0.21102 -0.30384 -0.31838 -0.25674 -0.0021189 -0.00085859 -0.00031038 0.0037666 -1.2065 0 0 0.07379 0 -0.011456 0.076176 0.049585 0 0
3.7852 -0.029433 -0.036631 -0.046419 0.16995 0 0.17302 0.041263 0.11242 0.11022 0.099577 -0.0081113 23.074 0.042627 -0.058616 -0.1523 -0.18665 -0.10619 -0.20017 -0.22439 -0.21021 -0.22176 -0.30627 -0.32527 -0.25964 -0.0020571 -0.0016191 -0.00065648 0.0029692 -1.1408 0 0 0.055253 0 -0.0081598 0.087882 0.051008 0 0
3.7891 -0.06177 -0.065225 -0.15087 0.022089 0 0.073514 0.0492 0.065763 0.14708 0.097645 0.048845 24.826 0.051503 -0.08604 -0.15253 -0.14771 -0.14063 -0.1832 -0.21767 -0.23863 -0.21157 -0.28365 -0.33175 -0.24416 -0.0013953 -0.0021658 -0.00060332 0.0027231 -0.98288 0 0 0.093339 0 -0.0013868 0.10476 0.055868 0 0
3.793 -0.091932 -0.090596 -0.15914 -0.18719 0 -0.091911 0.038761 -0.00055999 0.1378 0.059484 0.17545 26.588 0.074875 -0.10743 -0.14294 -0.088581 -0.16492 -0.15259 -0.19535 -0.25289 -0.1767 -0.236 -0.3185 -0.2057 -0.00072413 -0.0023179 -0.00035176 0.0031379 -0.68666 0 0 0.15435 0 0.0090853 0.12785 0.065098 0 0
3.7969 -0.11092 -0.10999 -0.11447 -0.32619 0 -0.22675 -0.0030321 -0.05536 0.077022 0.0025106 0.25915 28.358 0.11389 -0.10764 -0.12226 -0.012994 -0.15585 -0.10738 -0.15091 -0.22346 -0.11367 -0.16358 -0.25684 -0.13849 -0.00062724 -0.0020841 -0.00012069 0.0038464 -0.094103 0 0 0.17374 0 0.023075 0.15799 0.079642 0 0
3.8008 -0.11917 -0.12541 -0.095271 -0.31254 0 -0.26704 -0.073604 -0.088292 -0.01868 -0.059431 0.2128 30.114 0.16519 -0.077941 -0.088662 0.068382 -0.10121 -0.04599 -0.071767 -0.13182 -0.021242 -0.065862 -0.13118 -0.033636 -0.0011145 -0.0015187 0.00011525 0.0044971 0.91271 0 0 0.10587 0 0.039682 0.19419 0.10047 0 0
3.8047 -0.12712 -0.14112 -0.12572 -0.1704 0 -0.21404 -0.14939 -0.10714 -0.12217 -0.12112 0.037371 31.837 0.21768 -0.022764 -0.047634 0.14505 -0.010155 0.023925 0.031207 0.01239 0.083379 0.046021 0.046608 0.093019 -0.0016223 -0.00057477 0.00056132 0.0051359 2.2383 0 0 -0.039916 0 0.057241 0.23089 0.12445 0 0
3.8086 -0.14583 -0.16004 -0.16148 -0.010913 0 -0.12276 -0.2003 -0.12429 -0.20713 -0.17832 -0.18359 33.524 0.26743 0.040904 -0.0010844 0.21468 0.090058 0.099297 0.15231 0.17307 0.1935 0.16909 0.24215 0.23408 -0.0015472 0.0008526 0.0012785 0.0060528 3.567 0 0 -0.20382 0 0.075493 0.26552 0.15018 0 0
3.8125 -0.17584 -0.18222 -0.15961 0.045486 0 -0.064664 -0.21324 -0.14907 -0.25559 -0.22153 -0.34562 35.192 0.31147 0.093125 0.048958 0.2763 0.17081 0.17693 0.28467 0.30951 0.30299 0.30027 0.41926 0.3816 -0.00077246 0.0027098 0.0019888 0.0073108 4.5624 0 0 -0.31607 0 0.094255 0.29589 0.17621 0 0
3.8164 -0.20623 -0.20592 -0.14189 -0.051415 0 -0.087948 -0.20294 -0.18794 -0.26439 -0.24206 -0.39153 36.853 0.3474 0.12377 0.099592 0.33108 0.22063 0.25176 0.41615 0.40238 0.40406 0.43564 0.56084 0.52272 0.00029148 0.0046271 0.0022886 0.008546 5.1118 0 0 -0.34284 0 0.11351 0.31904 0.2003 0 0
3.8203 -0.22602 -0.22943 -0.17006 -0.25164 0 -0.19108 -0.19988 -0.24357 -0.25051 -0.24446 -0.34113 38.5 0.37934 0.13875 0.14669 0.38522 0.25165 0.31875 0.53135 0.46344 0.49389 0.56657 0.67502 0.64545 0.0011148 0.0060348 0.0020902 0.0093086 5.4054 0 0 -0.30596 0 0.13275 0.33638 0.22105 0 0
3.8242 -0.23685 -0.25175 -0.25986 -0.43961 0 -0.32102 -0.22657 -0.3093 -0.24757 -0.24896 -0.27018 40.109 0.41105 0.15448 0.18869 0.44065 0.28916 0.37745 0.62731 0.52236 0.57445 0.68721 0.78364 0.74976 0.0014649 0.0065162 0.0017994 0.0095741 5.7832 0 0 -0.26517 0 0.15145 0.35115 0.23929 0 0
3.8281 -0.25252 -0.27264 -0.34091 -0.50869 0 -0.40282 -0.28277 -0.36759 -0.28722 -0.27695 -0.25826 41.662 0.44385 0.18471 0.22463 0.49679 0.35269 0.42773 0.70299 0.60248 0.6461 0.79303 0.90317 0.83612 0.0014753 0.0061169 0.0019733 0.0098337 6.4797 0 0 -0.27719 0 0.16935 0.36518 0.25586 0 0
3.832 -0.28449 -0.29263 -0.32307 -0.42942 0 -0.39086 -0.34938 -0.39988 -0.37342 -0.3314 -0.33894 43.159 0.47843 0.23037 0.25388 0.55193 0.44262 0.47008 0.75912 0.70469 0.70922 0.87977 1.0319 0.9065 0.0014147 0.0053452 0.0027629 0.010636 7.4638 0 0 -0.35868 0 0.18627 0.38027 0.27197 0 0
3.8359 -0.32796 -0.31307 -0.20455 -0.26957 0 -0.30805 -0.40326 -0.40182 -0.47145 -0.39177 -0.47999 44.612 0.51121 0.27988 0.27513 0.59708 0.54065 0.50535 0.79725 0.80916 0.75892 0.93623 1.151 0.96334 0.001459 0.0048523 0.003722 0.01206 8.4709 0 0 -0.47594 0 0.2026 0.3982 0.29059 0 0
3.8398 -0.36433 -0.33515 -0.097477 -0.1511 0 -0.23619 -0.42957 -0.3883 -0.5275 -0.43 -0.60409 46.029 0.53733 0.31836 0.29291 0.62968 0.6218 0.53848 0.82929 0.88988 0.79646 0.97347 1.2368 1.0148 0.0016442 0.0050401 0.0042141 0.013662 9.1784 0 0 -0.5667 0 0.21952 0.41655 0.31198 0 0
3.8438 -0.37917 -0.35817 -0.12841 -0.16841 0 -0.25452 -0.4263 -0.38142 -0.50946 -0.43353 -0.6386 47.403 0.55437 0.3374 0.3087 0.6495 0.66865 0.57024 0.85706 0.92954 0.821 0.99572 1.2746 1.0605 0.0019242 0.0058728 0.0040137 0.014914 9.3978 0 0 -0.58036 0 0.23714 0.43333 0.33509 0 0
3.8477 -0.37724 -0.37931 -0.30918 -0.32165 0 -0.37167 -0.40414 -0.39275 -0.43598 -0.41455 -0.56407 48.722 0.56088 0.33847 0.32366 0.65754 0.67951 0.60076 0.88126 0.92691 0.83245 1.0072 1.2665 1.0991 0.0021882 0.006977 0.003478 0.015625 9.1804 0 0 -0.51163 0 0.25511 0.44665 0.35835 0 0
3.8516 -0.37794 -0.39619 -0.51414 -0.51437 0 -0.51173 -0.38337 -0.41699 -0.36625 -0.39798 -0.42858 49.982 0.55533 0.32944 0.33862 0.65647 0.66777 0.62856 0.89945 0.89603 0.8305 1.0128 1.2303 1.125 0.0022586 0.0079052 0.0031231 0.015933 8.7934 0 0 -0.40555 0 0.2718 0.45332 0.37809 0 0
3.8555 -0.39503 -0.41018 -0.59318 -0.62202 0 -0.57323 -0.38476 -0.44125 -0.35494 -0.40044 -0.31585 51.187 0.54242 0.31925 0.35234 0.65514 0.6542 0.64967 0.90612 0.85995 0.82162 1.0176 1.1904 1.1309 0.0019893 0.0083684 0.003091 0.015976 8.5743 0 0 -0.32904 0 0.28246 0.45171 0.3884 0 0
3.8594 -0.42242 -0.4262 -0.50933 -0.58324 0 -0.51413 -0.41478 -0.45732 -0.40911 -0.41906 -0.28832 52.338 0.52837 0.31453 0.36299 0.6582 0.65609 0.66315 0.90172 0.8408 0.81343 1.0218 1.1672 1.1199 0.0014523 0.0083356 0.003097 0.015717 8.7281 0 0 -0.32675 0 0.28496 0.44423 0.38891 0 0
3.8633 -0.44223 -0.44782 -0.36539 -0.44414 0 -0.38886 -0.45616 -0.46389 -0.48402 -0.43783 -0.34668 53.423 0.51588 0.31837 0.36906 0.66668 0.67807 0.66864 0.88739 0.84862 0.80981 1.0243 1.1684 1.0949 0.00099849 0.0080063 0.0028883 0.015133 9.1873 0 0 -0.39127 0 0.27817 0.43205 0.37993 0 0
3.8672 -0.44685 -0.47196 -0.30071 -0.32034 0 -0.30396 -0.4776 -0.46048 -0.52119 -0.44333 -0.43517 54.429 0.50714 0.32938 0.36919 0.68052 0.70927 0.66644 0.86544 0.87515 0.81409 1.0238 1.1876 1.0606 0.0010287 0.0076992 0.0026425 0.014473 9.6524 0 0 -0.46954 0 0.26169 0.41651 0.36269 0 0
3.8711 -0.44974 -0.48971 -0.36724 -0.30747 0 -0.33138 -0.4609 -0.44563 -0.49569 -0.43568 -0.48656 55.355 0.50374 0.34149 0.3607 0.69617 0.73016 0.6586 0.8436 0.89944 0.83079 1.0179 1.2114 1.0303 0.001625 0.0076919 0.0027967 0.014192 9.8207 0 0 -0.50203 0 0.23674 0.39907 0.34142 0 0
3.875 -0.47049 -0.49424 -0.50165 -0.41194 0 -0.45415 -0.42234 -0.42431 -0.43338 -0.42732 -0.47036 56.219 0.502 0.34684 0.34773 0.70788 0.72637 0.65247 0.8316 0.90427 0.85405 1.0104 1.2303 1.0179 0.0024219 0.0080606 0.0034778 0.014538 9.6477 0 0 -0.46671 0 0.2129 0.38147 0.32428 0 0
3.8789 -0.50848 -0.48877 -0.60154 -0.55457 0 -0.58693 -0.40409 -0.41381 -0.38692 -0.43282 -0.40953 57.032 0.50014 0.34202 0.33357 0.71472 0.70088 0.65152 0.8327 0.89205 0.87993 1.0058 1.2468 1.0274 0.00291 0.0086105 0.0042147 0.01526 9.416 0 0 -0.39522 0 0.19541 0.36433 0.31407 0 0
3.8828 -0.53485 -0.48565 -0.61509 -0.63751 0 -0.64642 -0.43743 -0.43437 -0.39443 -0.45795 -0.3585 57.788 0.49728 0.33318 0.32122 0.71712 0.67456 0.65817 0.84857 0.88563 0.90541 1.0084 1.2737 1.0609 0.0029169 0.0089813 0.0043449 0.015796 9.5207 0 0 -0.34931 0 0.18801 0.34843 0.31221 0 0
3.8867 -0.51631 -0.49571 -0.5633 -0.61602 0 -0.60921 -0.51041 -0.48835 -0.45477 -0.49492 -0.36425 58.462 0.49307 0.3339 0.31508 0.71738 0.67272 0.67507 0.88038 0.91111 0.92702 1.0249 1.3237 1.1191 0.0027756 0.0089013 0.0037317 0.015798 10.131 0 0 -0.37489 0 0.1951 0.33525 0.31926 0 0
3.8906 -0.4504 -0.51748 -0.50106 -0.52059 0 -0.51574 -0.57339 -0.54934 -0.53394 -0.52631 -0.43827 59.04 0.49024 0.35528 0.3212 0.72386 0.70618 0.7019 0.9231 0.97587 0.94297 1.0623 1.3978 1.1907 0.002984 0.0084244 0.0029918 0.01544 11.02 0 0 -0.46783 0 0.21599 0.32888 0.33 0 0
3.8945 -0.37653 -0.53768 -0.47614 -0.42307 0 -0.43024 -0.58149 -0.57788 -0.59097 -0.5363 -0.553 59.53 0.4911 0.39538 0.338 0.74022 0.76163 0.73301 0.96786 1.0607 0.95672 1.1143 1.4824 1.2595 0.0036871 0.0079463 0.0029139 0.015199 11.722 0 0 -0.57603 0 0.24093 0.33073 0.33759 0 0
3.8984 -0.34811 -0.54363 -0.51611 -0.38338 0 -0.39747 -0.53543 -0.55404 -0.60183 -0.52261 -0.65825 59.96 0.49652 0.43791 0.36465 0.76738 0.80986 0.76601 1.0115 1.1329 0.9704 1.1768 1.5565 1.3185 0.0045113 0.0079421 0.0036365 0.015352 11.9 0 0 -0.63547 0 0.26479 0.34195 0.33928 0 0
3.9023 -0.38911 -0.53596 -0.62032 -0.41791 0 -0.42507 -0.48126 -0.49716 -0.56958 -0.50057 -0.70626 60.342 0.50682 0.46316 0.39968 0.80498 0.82688 0.79876 1.0514 1.1699 0.98612 1.2449 1.6038 1.3621 0.0049228 0.0086027 0.0044717 0.015739 11.599 0 0 -0.61367 0 0.28272 0.36311 0.3332 0 0
3.9063 -0.47473 -0.52847 -0.7389 -0.50184 0 -0.49092 -0.46841 -0.45202 -0.52102 -0.49376 -0.67522 60.661 0.52105 0.46298 0.4403 0.84967 0.81197 0.82889 1.086 1.1728 1.007 1.3091 1.621 1.384 0.004737 0.0096601 0.0046052 0.016006 11.181 0 0 -0.53032 0 0.28774 0.39467 0.31884 0 0
3.9102 -0.55335 -0.53447 -0.77158 -0.59088 0 -0.55949 -0.50628 -0.45227 -0.49393 -0.51623 -0.58221 60.892 0.53412 0.44733 0.47914 0.8904 0.78836 0.85647 1.1174 1.161 1.0313 1.3613 1.6175 1.395 0.0042669 0.01057 0.0039597 0.016025 11.018 0 0 -0.44212 0 0.28334 0.42852 0.3042 0 0
3.9141 -0.58833 -0.55268 -0.62989 -0.64418 0 -0.59812 -0.55954 -0.49409 -0.51724 -0.56029 -0.47734 61.026 0.5434 0.4362 0.51193 0.92163 0.78568 0.88153 1.1461 1.1557 1.0561 1.4001 1.6089 1.4033 0.0039979 0.010924 0.0033044 0.016004 11.218 0 0 -0.40435 0 0.27516 0.45843 0.29452 0 0
3.918 -0.58094 -0.5668 -0.33642 -0.64139 0 -0.5926 -0.58344 -0.5429 -0.59029 -0.60132 -0.41781 61.088 0.54749 0.44345 0.53525 0.93975 0.81766 0.90313 1.1711 1.166 1.0784 1.4242 1.6085 1.4135 0.0041618 0.010763 0.0034729 0.016213 11.599 0 0 -0.43638 0 0.26721 0.47978 0.2929 0 0
3.9219 -0.55702 -0.55931 -0.05808 -0.59209 0 -0.55715 -0.56188 -0.5646 -0.67563 -0.61647 -0.43473 61.112 0.54526 0.46601 0.54497 0.94131 0.87232 0.91932 1.1895 1.1881 1.0949 1.4328 1.6235 1.4297 0.0046375 0.01052 0.0044974 0.016657 11.886 0 0 -0.5138 0 0.26413 0.48716 0.30208 0 0
3.9258 -0.53548 -0.52603 -0.00085369 -0.53149 0 -0.52665 -0.51274 -0.55169 -0.71781 -0.60069 -0.51508 61.104 0.5373 0.48748 0.53358 0.92325 0.92216 0.92154 1.1898 1.2128 1.0979 1.4221 1.652 1.4474 0.0052046 0.010639 0.0055595 0.017072 11.912 0 0 -0.59009 0 0.26994 0.47372 0.32055 0 0
3.9297 -0.51179 -0.47759 -0.2293 -0.49698 0 -0.52772 -0.46197 -0.52268 -0.68179 -0.56582 -0.61322 61.032 0.52768 0.49272 0.50658 0.89394 0.94545 0.90734 1.1697 1.2323 1.0882 1.3958 1.684 1.4536 0.0058 0.011192 0.0058004 0.017223 11.667 0 0 -0.63003 0 0.27849 0.44798 0.33793 0 0
3.9336 -0.46974 -0.42776 -0.57884 -0.49602 0 -0.54849 -0.41846 -0.50012 -0.58249 -0.52523 -0.68316 60.854 0.51725 0.48072 0.46607 0.85523 0.94146 0.87416 1.1267 1.2418 1.0645 1.352 1.7024 1.4383 0.0064833 0.011831 0.0051482 0.017146 11.207 0 0 -0.62966 0 0.28527 0.41444 0.3487 0 0
3.9375 -0.40496 -0.38153 -0.76902 -0.49266 0 -0.5383 -0.3753 -0.48989 -0.47709 -0.48093 -0.70535 60.552 0.50629 0.46466 0.41475 0.80854 0.92688 0.82042 1.0599 1.2369 1.0258 1.2887 1.6875 1.3925 0.0071953 0.012114 0.0043277 0.017074 10.555 0 0 -0.6095 0 0.28586 0.37792 0.34816 0 0
3.9414 -0.33361 -0.33508 -0.63754 -0.43314 0 -0.44785 -0.32945 -0.47864 -0.4205 -0.42656 -0.68722 60.155 0.49305 0.45908 0.35673 0.75247 0.9166 0.74271 0.96674 1.2111 0.96712 1.1984 1.6229 1.2986 0.0076378 0.0119 0.00409 0.017154 9.6938 0 0 -0.58865 0 0.27274 0.34605 0.32953 0 0
3.9453 -0.27811 -0.28583 -0.28452 -0.2971 0 -0.28011 -0.29191 -0.44743 -0.41949 -0.36135 -0.64161 59.71 0.47327 0.46461 0.3005 0.68551 0.90493 0.64966 0.85742 1.1549 0.88751 1.082 1.5008 1.1597 0.007447 0.011465 0.0044828 0.01725 8.6181 0 0 -0.56289 0 0.24651 0.32418 0.2976 0 0
3.9492 -0.24699 -0.24012 0.011283 -0.13027 0 -0.10453 -0.27459 -0.38718 -0.42639 -0.29733 -0.56723 59.253 0.44536 0.4634 0.24968 0.60825 0.86399 0.55054 0.74087 1.0565 0.78957 0.94679 1.3227 0.99233 0.0064899 0.011206 0.0048766 0.017001 7.3697 0 0 -0.506 0 0.2141 0.31046 0.26146 0 0
3.9531 -0.23005 -0.20917 0.029155 -0.022117 0 -0.013573 -0.27086 -0.30468 -0.38022 -0.24982 -0.45126 58.786 0.4085 0.43004 0.20573 0.52107 0.76288 0.45037 0.62113 0.90614 0.67411 0.79669 1.0984 0.8069 0.0049879 0.01123 0.0046454 0.016045 6.0198 0 0 -0.39415 0 0.18051 0.3029 0.227 0 0
3.957 -0.2121 -0.19752 -0.22019 -0.038259 0 -0.052441 -0.25589 -0.21782 -0.26032 -0.22055 -0.29077 58.293 0.36251 0.35095 0.16924 0.42501 0.59401 0.35379 0.50152 0.70542 0.54252 0.63665 0.84401 0.61528 0.0033759 0.011189 0.0037597 0.014232 4.644 0 0 -0.23267 0 0.15139 0.29858 0.20024 0 0
3.9609 -0.18883 -0.19712 -0.53029 -0.1621 0 -0.18056 -0.21049 -0.14518 -0.10535 -0.19326 -0.11035 57.757 0.30886 0.23792 0.13865 0.3242 0.38596 0.26665 0.38364 0.47606 0.39757 0.47557 0.58195 0.44005 0.0020615 0.010565 0.0027352 0.01174 3.3285 0 0 -0.061843 0 0.13723 0.29071 0.1909 0 0
3.9648 -0.16825 -0.19392 -0.68565 -0.29866 0 -0.29899 -0.14347 -0.096108 0.017858 -0.1487 0.043955 57.176 0.2558 0.12469 0.10711 0.22776 0.1913 0.1852 0.26628 0.25907 0.25356 0.32182 0.33939 0.28712 0.0012752 0.0091487 0.0020925 0.0090845 2.1889 0 0 0.065386 0 0.13337 0.27686 0.19145 0 0
3.9688 -0.15832 -0.18068 -0.61577 -0.34261 0 -0.32238 -0.086763 -0.06616 0.066765 -0.085083 0.13224 56.556 0.20702 0.047277 0.072385 0.14028 0.056135 0.10809 0.1506 0.097664 0.11819 0.17927 0.1416 0.1578 0.0010335 0.0073117 0.0019365 0.0069701 1.341 0 0 0.1176 0 0.13574 0.25745 0.19691 0 0
3.9727 -0.15606 -0.16236 -0.39772 -0.25713 0 -0.2376 -0.065856 -0.041553 0.051324 -0.022293 0.14869 55.909 0.16572 0.021016 0.033223 0.065793 -0.0070892 0.034637 0.03903 0.011976 -0.001019 0.05169 0.0016644 0.052359 0.0011389 0.0057959 0.0020242 0.0059319 0.82104 0 0 0.10514 0 0.13985 0.2337 0.20225 0 0
3.9766 -0.15022 -0.14898 -0.15353 -0.099721 0 -0.10518 -0.075234 -0.011324 0.017884 0.015385 0.1273 55.242 0.13664 0.031098 -0.010362 0.011051 -0.02386 -0.033803 -0.060725 -0.014882 -0.090794 -0.053073 -0.085773 -0.027359 0.0012234 0.0051729 0.0021161 0.0059355 0.52733 0 0 0.071433 0 0.13837 0.20868 0.19993 0 0
3.9805 -0.13344 -0.14354 0.031762 0.024232 0 -0.0084023 -0.083738 0.021483 0.0086898 0.02112 0.11934 54.563 0.12182 0.044233 -0.051302 -0.020668 -0.035812 -0.089736 -0.13242 -0.024464 -0.14037 -0.12559 -0.13896 -0.081649 0.00092476 0.0054012 0.0021631 0.0062771 0.26656 0 0 0.06238 0 0.12563 0.18881 0.18577 0 0
3.9844 -0.10998 -0.1382 0.11407 0.040986 0 0.0061236 -0.064226 0.040531 0.033478 0.010141 0.15673 53.876 0.11831 0.033606 -0.082832 -0.033804 -0.068943 -0.12761 -0.17033 -0.050312 -0.15539 -0.16548 -0.17298 -0.11242 0.00016595 0.0058497 0.0021778 0.00602 -0.1017 0 0 0.095928 0 0.10591 0.17639 0.16534 0 0
3.9883 -0.090812 -0.12244 0.068791 -0.041227 0 -0.046675 -0.018146 0.030742 0.07168 0.0032202 0.22564 53.178 0.12572 -0.0015175 -0.10033 -0.029032 -0.11503 -0.14231 -0.16943 -0.090379 -0.13724 -0.16915 -0.18502 -0.11635 -0.00070323 0.005788 0.0020589 0.004723 -0.5306 0 0 0.15142 0 0.08341 0.17261 0.14326 0 0
3.9922 -0.082349 -0.094509 -0.091126 -0.14538 0 -0.11073 0.027176 -0.0055911 0.094082 0.0064803 0.26992 52.46 0.1436 -0.036504 -0.099714 -0.0072457 -0.13919 -0.12937 -0.12647 -0.10833 -0.088529 -0.13378 -0.15441 -0.089786 -0.0011253 0.0049675 0.0016684 0.0028542 -0.78181 0 0 0.18362 0 0.063311 0.17808 0.12494 0 0
3.9961 -0.080839 -0.064127 -0.27883 -0.18606 0 -0.13219 0.042623 -0.047649 0.081222 0.0074127 0.22653 51.716 0.17454 -0.04153 -0.07285 0.034523 -0.10706 -0.078115 -0.033714 -0.063935 -0.0098247 -0.048019 -0.059988 -0.017843 -0.00080172 0.0038368 0.0010976 0.0014706 -0.57448 0 0 0.15102 0 0.057891 0.19436 0.1221 0 0
4 -0.077674 -0.043995 -0.35771 -0.12968 0 -0.094101 0.018464 -0.073341 0.028245 -0.010707 0.072984 50.95 0.21398 -0.0049341 -0.030782 0.088153 -0.011207 -0.0053295 0.081173 0.052224 0.080524 0.066069 0.097985 0.084936 2.7888e-05 0.0032103 0.00076333 0.0014003 0.21134 0 0 0.042036 0 0.068511 0.21656 0.13432 0 0
4.0039 -0.068692 -0.038949 -0.2445 -0.013908 0 -0.023398 -0.033727 -0.079332 -0.057194 -0.051921 -0.14586 50.176 0.25874 0.05859 0.018934 0.14879 0.12188 0.077462 0.20224 0.20812 0.17368 0.19402 0.28913 0.20668 0.00081048 0.003637 0.0011257 0.0026481 1.4199 0 0 -0.11463 0 0.092126 0.24248 0.15776 0 0
4.0078 -0.057503 -0.043383 0.00091004 0.081515 0 0.029359 -0.09339 -0.083484 -0.15554 -0.10416 -0.33655 49.404 0.3056 0.12019 0.069905 0.21179 0.24797 0.16027 0.31646 0.35126 0.26235 0.32294 0.46585 0.33598 0.0012167 0.0049584 0.002245 0.0045187 2.6749 0 0 -0.26158 0 0.12509 0.27038 0.18826 0 0
4.0117 -0.050491 -0.048381 0.20802 0.089603 0 0.023746 -0.14231 -0.10597 -0.23697 -0.14962 -0.41542 48.633 0.34941 0.15796 0.11356 0.27013 0.33168 0.22926 0.40675 0.44253 0.33683 0.43444 0.58868 0.4555 0.0014299 0.0064046 0.0036277 0.0062473 3.5719 0 0 -0.34217 0 0.16105 0.29808 0.21901 0 0
4.0156 -0.05021 -0.05043 0.24104 0.00096149 0 -0.042504 -0.16813 -0.14719 -0.27212 -0.17654 -0.36719 47.854 0.38014 0.16946 0.13972 0.3105 0.36472 0.26698 0.45488 0.47625 0.38404 0.50186 0.6453 0.53619 0.0018622 0.0071555 0.0045636 0.0074741 3.8902 0 0 -0.3331 0 0.18742 0.32133 0.23823 0 0
4.0195 -0.054431 -0.053166 0.11908 -0.12881 0 -0.12859 -0.16531 -0.18479 -0.25046 -0.18228 -0.25705 47.061 0.39599 0.16776 0.15105 0.33026 0.3647 0.2777 0.46967 0.47404 0.40626 0.52728 0.65018 0.57568 0.0026022 0.0069216 0.0046778 0.0081792 3.6951 0 0 -0.25988 0 0.20079 0.338 0.24448 0 0
4.0234 -0.060749 -0.061791 -0.01295 -0.2146 0 -0.17533 -0.13884 -0.19316 -0.19112 -0.16971 -0.18123 46.259 0.39628 0.16719 0.14928 0.32777 0.35766 0.26418 0.45528 0.46226 0.40374 0.51191 0.62745 0.57357 0.0032285 0.0060911 0.0042043 0.0083407 3.2677 0 0 -0.18117 0 0.20057 0.34643 0.2382 0 0
4.0273 -0.070367 -0.077073 -0.033162 -0.19968 0 -0.14698 -0.10599 -0.16656 -0.1323 -0.14462 -0.19141 45.454 0.38148 0.17249 0.13697 0.30285 0.3581 0.23073 0.41732 0.45263 0.37798 0.45948 0.59188 0.53245 0.0032374 0.0053575 0.0037398 0.0078461 2.9072 0 0 -0.1483 0 0.18753 0.34534 0.2211 0 0
4.0313 -0.086393 -0.095015 0.045225 -0.09827 0 -0.061897 -0.088349 -0.12381 -0.10386 -0.1165 -0.25379 44.646 0.35346 0.17851 0.11801 0.25567 0.3601 0.18462 0.36316 0.43833 0.33029 0.37608 0.54208 0.45793 0.002628 0.0051722 0.0037048 0.0067793 2.7386 0 0 -0.16755 0 0.16454 0.33214 0.1976 0 0
4.0352 -0.10896 -0.11143 0.11188 0.0097317 0 0.014324 -0.096441 -0.09148 -0.10594 -0.097368 -0.2786 43.821 0.32356 0.17716 0.099043 0.20203 0.34448 0.13997 0.30745 0.40384 0.27537 0.2866 0.46893 0.37701 0.0019672 0.0054778 0.00399 0.0056542 2.6626 0 0 -0.1956 0 0.14141 0.31262 0.1767 0 0
4.0391 -0.13332 -0.12587 0.093744 0.033857 0 0.0137 -0.12082 -0.082845 -0.11289 -0.095105 -0.19757 42.966 0.29782 0.16379 0.0822 0.15252 0.2957 0.10214 0.25608 0.339 0.22232 0.20394 0.37032 0.30333 0.0018141 0.0058896 0.0040832 0.0051656 2.4873 0 0 -0.17567 0 0.12251 0.29223 0.16161 0 0
4.043 -0.15366 -0.14104 0.029095 -0.058612 0 -0.081774 -0.14055 -0.091614 -0.099145 -0.10637 -0.025612 42.08 0.27999 0.13879 0.068668 0.11482 0.21621 0.074345 0.21301 0.24862 0.17759 0.13673 0.26026 0.24536 0.0021272 0.0060806 0.0035565 0.0056075 2.1367 0 0 -0.087713 0 0.11035 0.2752 0.15397 0 0
4.0469 -0.16865 -0.15932 0.0018455 -0.21347 0 -0.22159 -0.14249 -0.10261 -0.063 -0.11809 0.14493 41.175 0.27361 0.1067 0.059425 0.097765 0.12866 0.059543 0.18237 0.15407 0.14854 0.094109 0.16582 0.21138 0.0023412 0.0059964 0.002497 0.0065808 1.7561 0 0 0.028924 0 0.10709 0.26672 0.15493 0 0
4.0508 -0.18249 -0.18042 0.022956 -0.32663 0 -0.32002 -0.13238 -0.10618 -0.027135 -0.11864 0.2125 40.261 0.28107 0.075619 0.05647 0.11425 0.064318 0.061845 0.17267 0.085894 0.14686 0.08968 0.11466 0.21028 0.0020638 0.0057671 0.0015184 0.0073564 1.6153 0 0 0.10207 0 0.11369 0.2742 0.16423 0 0
4.0547 -0.19985 -0.20197 0.0080335 -0.32284 0 -0.31854 -0.12697 -0.10347 -0.017379 -0.1088 0.14156 39.334 0.29541 0.056015 0.059301 0.15457 0.045412 0.076766 0.1821 0.069652 0.16692 0.11425 0.12154 0.2311 0.0016081 0.0055104 0.00132 0.0075457 1.8863 0 0 0.082936 0 0.12466 0.2922 0.17718 0 0
4.0586 -0.21978 -0.22126 -0.11555 -0.21499 0 -0.22949 -0.13632 -0.10213 -0.041283 -0.10142 -0.014135 38.38 0.31406 0.056156 0.068618 0.21455 0.07295 0.10408 0.21214 0.11153 0.20742 0.16591 0.18221 0.27158 0.0017025 0.00528 0.0021213 0.0073682 2.4919 0 0 -0.014558 0 0.13756 0.317 0.19227 0 0
4.0625 -0.2351 -0.23591 -0.29761 -0.095134 0 -0.12671 -0.15601 -0.11056 -0.085883 -0.11021 -0.15486 37.385 0.33467 0.075721 0.084894 0.28913 0.12822 0.14338 0.26357 0.19374 0.26646 0.24205 0.27826 0.32961 0.0026264 0.0051619 0.0034233 0.0072617 3.1705 0 0 -0.12498 0 0.14994 0.34425 0.20815 0 0
4.0664 -0.23866 -0.24355 -0.39018 -0.062552 0 -0.089895 -0.17672 -0.13536 -0.13371 -0.13923 -0.20796 36.348 0.3549 0.10408 0.10945 0.37076 0.1871 0.19596 0.33993 0.28589 0.3432 0.34143 0.38963 0.4066 0.0037214 0.0053013 0.004326 0.0073357 3.7033 0 0 -0.18447 0 0.15768 0.36588 0.22305 0 0
4.0703 -0.23082 -0.24248 -0.2955 -0.14597 0 -0.14592 -0.19838 -0.17948 -0.17906 -0.18253 -0.17598 35.275 0.37384 0.12785 0.13866 0.44689 0.23724 0.25685 0.43252 0.36654 0.42958 0.452 0.50689 0.49893 0.003901 0.0057315 0.0042043 0.0073416 4.1021 0 0 -0.1813 0 0.15774 0.37528 0.23467 0 0
4.0742 -0.22076 -0.23354 -0.077746 -0.28274 0 -0.25171 -0.23074 -0.23798 -0.2289 -0.23163 -0.12897 34.17 0.39154 0.14314 0.16808 0.51235 0.28567 0.31995 0.53055 0.43854 0.51881 0.56354 0.6344 0.60048 0.0027267 0.0061874 0.0032193 0.0071922 4.583 0 0 -0.16238 0 0.1506 0.37387 0.24165 0 0
4.0781 -0.21953 -0.22113 0.090018 -0.37077 0 -0.33019 -0.27842 -0.29563 -0.28982 -0.28039 -0.15172 33.026 0.40758 0.16074 0.19465 0.56399 0.35059 0.38094 0.62662 0.52393 0.60639 0.66928 0.78149 0.70625 0.00095378 0.0062116 0.002219 0.0073519 5.3488 0 0 -0.19174 0 0.13694 0.36351 0.24273 0 0
4.082 -0.23018 -0.21127 0.092201 -0.34985 0 -0.32952 -0.32788 -0.33308 -0.35581 -0.32247 -0.2837 31.836 0.42135 0.19686 0.21519 0.59952 0.44325 0.43514 0.71286 0.64056 0.68758 0.76243 0.94733 0.8101 -6.634e-05 0.0055754 0.0020606 0.0085064 6.3724 0 0 -0.29663 0 0.11809 0.34727 0.23674 0 0
4.0859 -0.24385 -0.20751 -0.027301 -0.24635 0 -0.25995 -0.3532 -0.34056 -0.40917 -0.3482 -0.48995 30.603 0.42897 0.25585 0.22345 0.61316 0.5534 0.47133 0.77069 0.77932 0.74908 0.82676 1.1113 0.89207 0.00040964 0.0046206 0.0028958 0.010759 7.3702 0 0 -0.44431 0 0.099151 0.33288 0.22115 0 0
4.0898 -0.24587 -0.20833 -0.13346 -0.14757 0 -0.18161 -0.3377 -0.32726 -0.43257 -0.34909 -0.67929 29.343 0.42983 0.32105 0.22354 0.61364 0.65069 0.4917 0.8023 0.90248 0.78942 0.8665 1.2374 0.94466 0.001872 0.0040844 0.0040405 0.013243 7.9817 0 0 -0.56533 0 0.086377 0.32476 0.20163 0 0
4.0938 -0.22751 -0.20862 -0.15442 -0.12946 0 -0.15519 -0.28999 -0.31489 -0.42087 -0.32771 -0.75863 28.067 0.42341 0.36422 0.21757 0.60274 0.70218 0.49678 0.80759 0.96625 0.80581 0.88182 1.2924 0.9629 0.0030802 0.0044529 0.0045686 0.014697 7.9997 0 0 -0.60193 0 0.082363 0.32274 0.18135 0 0
4.0977 -0.19388 -0.20394 -0.14408 -0.19738 0 -0.19458 -0.23818 -0.31832 -0.38312 -0.30035 -0.69055 26.772 0.4097 0.36709 0.20772 0.58193 0.69374 0.4876 0.7873 0.95035 0.79627 0.8734 1.2635 0.94369 0.003208 0.0054291 0.0041182 0.014526 7.4733 0 0 -0.54423 0 0.088603 0.32552 0.16343 0 0
4.1016 -0.16111 -0.19383 -0.18636 -0.28537 0 -0.25755 -0.20734 -0.33019 -0.33533 -0.28486 -0.5174 25.445 0.38873 0.33623 0.19678 0.55081 0.63899 0.46446 0.74045 0.87063 0.75559 0.83939 1.1645 0.88117 0.0025019 0.0060917 0.003189 0.013294 6.6324 0 0 -0.43079 0 0.10613 0.32909 0.15279 0 0
4.1055 -0.14471 -0.18144 -0.26271 -0.31128 0 -0.28034 -0.20173 -0.32533 -0.29086 -0.28302 -0.33338 24.077 0.3637 0.29725 0.1864 0.50798 0.56864 0.43005 0.67194 0.76522 0.6863 0.78131 1.0251 0.78414 0.0018925 0.0056809 0.0026632 0.012149 5.7233 0 0 -0.31839 0 0.12734 0.3249 0.15198 0 0
4.1094 -0.14852 -0.17049 -0.25269 -0.24199 0 -0.22891 -0.20645 -0.28254 -0.25448 -0.27613 -0.22088 22.674 0.33739 0.27298 0.1748 0.45379 0.50791 0.38708 0.58914 0.66612 0.59865 0.70421 0.87155 0.66935 0.0020414 0.0042925 0.0029998 0.011747 4.8837 0 0 -0.24501 0 0.1433 0.31066 0.15694 0 0
4.1133 -0.16273 -0.16255 -0.082681 -0.11834 0 -0.12749 -0.20321 -0.20479 -0.22142 -0.24166 -0.19512 21.254 0.31048 0.26468 0.15989 0.38734 0.45911 0.33547 0.49432 0.579 0.49708 0.60874 0.71422 0.54414 0.0027649 0.0027984 0.0038469 0.011748 4.1188 0 0 -0.21022 0 0.14859 0.28591 0.16446 0 0
4.1172 -0.17217 -0.15654 0.14531 -0.023092 0 -0.042244 -0.18324 -0.11964 -0.18069 -0.17633 -0.19938 19.828 0.28323 0.25235 0.13924 0.30804 0.40265 0.27495 0.38961 0.48578 0.38624 0.49573 0.54998 0.4155 0.0032927 0.0020517 0.0044071 0.011317 3.3546 0 0 -0.18239 0 0.1384 0.25136 0.1707 0 0
4.1211 -0.16735 -0.14995 0.21272 -0.018297 0 -0.031927 -0.14789 -0.059131 -0.12209 -0.10258 -0.15579 18.393 0.25404 0.21315 0.10705 0.21413 0.31557 0.20285 0.27689 0.36562 0.27271 0.36465 0.37524 0.29202 0.0029842 0.0021389 0.0041717 0.010008 2.5154 0 0 -0.12554 0 0.10479 0.21062 0.16691 0 0
4.125 -0.14941 -0.14022 0.00011662 -0.099529 0 -0.1023 -0.10229 -0.036402 -0.044984 -0.050235 -0.032095 16.932 0.22209 0.14162 0.066539 0.11559 0.19354 0.12524 0.16448 0.21697 0.16442 0.22945 0.19787 0.17676 0.0018044 0.002393 0.0033208 0.0081097 1.5877 0 0 -0.027568 0 0.058957 0.17236 0.15194 0 0
4.1289 -0.12624 -0.12572 -0.35715 -0.19963 0 -0.19893 -0.052585 -0.037916 0.036438 -0.030604 0.12983 15.438 0.18818 0.055346 0.021534 0.019268 0.059182 0.047268 0.058168 0.063848 0.065384 0.099793 0.03825 0.071359 0.00024189 0.002113 0.002459 0.0062015 0.64972 0 0 0.08827 0 0.0089819 0.13963 0.12779 0 0
4.1328 -0.10489 -0.1066 -0.55324 -0.23757 0 -0.24483 -0.0080065 -0.03643 0.097874 -0.028386 0.24722 13.917 0.15379 -0.016806 -0.024076 -0.068578 -0.049711 -0.025969 -0.036458 -0.057213 -0.020515 -0.015342 -0.080679 -0.021784 -0.001089 0.0012525 0.0020193 0.0045578 -0.1511 0 0 0.17718 0 -0.038259 0.11418 0.097009 0 0
4.1367 -0.087143 -0.085161 -0.38039 -0.17629 0 -0.1958 0.019755 -0.013185 0.11942 -0.018905 0.26313 12.386 0.12217 -0.053403 -0.064011 -0.13843 -0.1039 -0.086087 -0.11024 -0.11954 -0.086756 -0.10193 -0.14578 -0.097158 -0.0017677 0.00041533 0.0019469 0.0030899 -0.67371 0 0 0.20352 0 -0.073346 0.097324 0.064202 0 0
4.1406 -0.070989 -0.064841 0.068272 -0.048264 0 -0.072509 0.024187 0.027885 0.10026 0.0072073 0.19034 10.853 0.1009 -0.052342 -0.088549 -0.17856 -0.10142 -0.12039 -0.1507 -0.12233 -0.12391 -0.14248 -0.15946 -0.14311 -0.001677 0.00022159 0.0019207 0.0017908 -0.8721 0 0 0.1667 0 -0.087185 0.086646 0.038996 0 0
4.1445 -0.054376 -0.047755 0.46118 0.068549 0 0.054348 0.011762 0.063658 0.060619 0.036488 0.097081 9.3146 0.091352 -0.029465 -0.098297 -0.19434 -0.067724 -0.13099 -0.1628 -0.089598 -0.13586 -0.14544 -0.13566 -0.16043 -0.00101 0.00071155 0.0017905 0.0010174 -0.82749 0 0 0.10191 0 -0.085824 0.077819 0.024339 0 0
4.1484 -0.036725 -0.032544 0.50663 0.10626 0 0.11471 -0.00068248 0.069594 0.027223 0.048278 0.04908 7.7633 0.093774 -0.0069366 -0.093957 -0.1883 -0.037183 -0.11885 -0.14824 -0.052815 -0.12336 -0.11486 -0.090387 -0.14814 -0.00023282 0.0013446 0.0017219 0.0011645 -0.68627 0 0 0.053227 0 -0.07296 0.069834 0.021021 0 0
4.1523 -0.017477 -0.015051 0.19534 0.05423 0 0.087617 0.00066068 0.038849 0.013258 0.036021 0.058032 6.1993 0.10734 0.00054802 -0.077257 -0.16419 -0.02896 -0.086288 -0.1101 -0.029302 -0.088327 -0.056705 -0.033775 -0.10693 9.3202e-05 0.0015201 0.0019154 0.0020801 -0.54796 0 0 0.03961 0 -0.053002 0.062238 0.02881 0 0
4.1563 0.0051159 0.0080825 -0.20428 -0.035251 0 0.012139 0.01503 -0.010865 0.010327 0.012664 0.078091 4.6325 0.1287 -0.0060565 -0.051745 -0.12817 -0.034841 -0.037749 -0.053094 -0.011832 -0.033758 0.018547 0.031471 -0.038552 -0.00033796 0.0010746 0.0022645 0.0029737 -0.40336 0 0 0.041916 0 -0.032961 0.05701 0.046234 0 0
4.1602 0.032423 0.036041 -0.37828 -0.085749 0 -0.045088 0.029736 -0.048049 -0.00019769 -0.0032551 0.049567 3.0727 0.1472 -0.012098 -0.026905 -0.093889 -0.028175 0.010936 0.005353 0.022097 0.022778 0.088316 0.10507 0.03429 -0.0012849 0.00033403 0.0023885 0.0030607 -0.18544 0 0 0.022545 0 -0.017937 0.056841 0.065318 0 0
4.1641 0.062637 0.064246 -0.21226 -0.050772 0 -0.038893 0.034604 -0.048891 -0.026865 -0.0044983 -0.048646 1.5205 0.1576 -0.00072064 -0.0070732 -0.067403 0.012266 0.051073 0.055363 0.087304 0.069988 0.14193 0.18161 0.096515 -0.0020553 -0.00021774 0.0020402 0.002329 0.11143 0 0 -0.038546 0 -0.0076759 0.061914 0.082212 0 0
4.168 0.090603 0.088548 0.14967 0.055732 0 0.026326 0.03287 -0.013926 -0.058018 0.0022235 -0.17943 -0.029769 0.15669 0.032752 0.00491 -0.052813 0.081375 0.076371 0.089566 0.17182 0.099257 0.17174 0.24597 0.13697 -0.0020226 -0.00029073 0.001442 0.0015884 0.36026 0 0 -0.12237 0 -0.0016338 0.071601 0.094578 0 0
4.1719 0.11157 0.10905 0.44832 0.17273 0 0.10773 0.037064 0.033267 -0.071218 0.0081377 -0.27255 -1.5785 0.14149 0.073954 0.0061601 -0.054411 0.14637 0.079679 0.099321 0.23794 0.10027 0.16928 0.27576 0.14261 -0.0011561 8.7634e-05 0.0011421 0.0016741 0.35577 0 0 -0.18235 0 0.0013045 0.084234 0.10023 0 0
4.1758 0.12554 0.12938 0.50768 0.23683 0 0.16106 0.055168 0.065004 -0.052572 0.014149 -0.27216 -3.113 0.11143 0.097137 -0.0068013 -0.078158 0.16741 0.050832 0.070838 0.24491 0.057922 0.12226 0.25048 0.096397 -6.7999e-05 0.00064686 0.0014849 0.0025746 -0.046045 0 0 -0.17856 0 0.0017974 0.092988 0.096995 0 0
4.1797 0.13745 0.15187 0.33266 0.22445 0 0.17208 0.082998 0.071206 -0.0070377 0.03005 -0.17158 -4.6155 0.07559 0.083577 -0.029249 -0.11763 0.12531 -0.0003947 0.013575 0.17666 -0.014589 0.044236 0.16257 0.016165 0.00049594 0.0010142 0.0022293 0.0033651 -0.82487 0 0 -0.10576 0 -0.00073325 0.093547 0.087691 0 0
4.1836 0.15269 0.17373 0.067263 0.1625 0 0.15988 0.11107 0.066213 0.049385 0.063761 -0.014195 -6.0782 0.037494 0.036628 -0.059837 -0.17133 0.034929 -0.070381 -0.069474 0.052749 -0.11156 -0.060565 0.022579 -0.090283 0.00026381 0.00088111 0.0027356 0.0030288 -1.8165 0 0 0.0062982 0 -0.007665 0.084461 0.072645 0 0
4.1875 0.17192 0.18878 -0.11719 0.10426 0 0.15466 0.13703 0.07562 0.10586 0.11314 0.13569 -7.5104 0.00019624 -0.020076 -0.097073 -0.23747 -0.066685 -0.15484 -0.17434 -0.08665 -0.2263 -0.18711 -0.14576 -0.21436 -0.0004092 0.00019492 0.0025713 0.0013691 -2.8291 0 0 0.11669 0 -0.020174 0.065352 0.052146 0 0
4.1914 0.19052 0.19369 -0.11813 0.091862 0 0.17231 0.16799 0.11515 0.16359 0.1681 0.23055 -8.9293 -0.033168 -0.061392 -0.13956 -0.31482 -0.14834 -0.24797 -0.29629 -0.2097 -0.3489 -0.32941 -0.3181 -0.34424 -0.00094465 -0.00073955 0.0019414 -0.00083621 -3.749 0 0 0.19929 0 -0.040241 0.037317 0.025293 0 0
4.1953 0.20307 0.19253 0.055543 0.13246 0 0.20591 0.20908 0.17943 0.22671 0.21869 0.26301 -10.341 -0.063541 -0.081085 -0.18341 -0.39636 -0.20661 -0.3389 -0.42135 -0.3123 -0.46473 -0.47243 -0.48102 -0.46663 -0.0010773 -0.0014225 0.001496 -0.0025227 -4.5543 0 0 0.25161 0 -0.064165 0.0091573 -0.006308 0 0
4.1992 0.20841 0.19453 0.29284 0.2007 0 0.23659 0.25148 0.24813 0.28895 0.25978 0.26338 -11.735 -0.093128 -0.095902 -0.22611 -0.47626 -0.26398 -0.42258 -0.54099 -0.41301 -0.56891 -0.6073 -0.63423 -0.57908 -0.0010186 -0.0015629 0.0016846 -0.0031736 -5.2551 0 0 0.28584 0 -0.087297 -0.013558 -0.039827 0 0
4.2031 0.21051 0.20635 0.4361 0.26015 0 0.25052 0.27557 0.30131 0.33308 0.28943 0.27547 -13.089 -0.12296 -0.12921 -0.2661 -0.55038 -0.34521 -0.49604 -0.64989 -0.52949 -0.65892 -0.72834 -0.78256 -0.68075 -0.0011523 -0.0013888 0.0022921 -0.0030761 -5.8391 0 0 0.31494 0 -0.10671 -0.027933 -0.072896 0 0
4.207 0.21463 0.22588 0.37176 0.28622 0 0.24735 0.26878 0.33017 0.34608 0.30617 0.3266 -14.396 -0.15385 -0.18854 -0.30199 -0.61445 -0.45229 -0.55698 -0.7432 -0.65789 -0.73338 -0.83046 -0.92508 -0.77185 -0.0016185 -0.0015032 0.0026274 -0.0029063 -6.2777 0 0 0.3457 0 -0.1196 -0.031875 -0.10271 0 0
4.2109 0.22284 0.24357 0.11436 0.27736 0 0.23703 0.24051 0.33724 0.33458 0.31049 0.41001 -15.662 -0.18417 -0.25712 -0.33092 -0.65799 -0.55926 -0.60031 -0.80987 -0.7727 -0.78868 -0.90241 -1.0507 -0.85005 -0.002194 -0.0023291 0.0021968 -0.0031389 -6.5693 0 0 0.37893 0 -0.12309 -0.024735 -0.12147 0 0
4.2148 0.23293 0.25033 -0.18267 0.25183 0 0.23172 0.21778 0.33084 0.32276 0.30833 0.49037 -16.906 -0.2102 -0.30682 -0.35512 -0.6853 -0.63125 -0.63253 -0.85698 -0.84606 -0.83219 -0.95396 -1.1438 -0.91703 -0.0025293 -0.0036493 0.0012065 -0.0037887 -6.7586 0 0 0.41082 0 -0.12393 -0.015813 -0.12944 0 0
4.2188 0.24102 0.24495 -0.3219 0.235 0 0.23997 0.22413 0.32073 0.33221 0.30983 0.52795 -18.131 -0.22934 -0.32088 -0.37496 -0.69765 -0.65157 -0.65453 -0.8855 -0.8691 -0.86394 -0.98709 -1.194 -0.9692 -0.0024656 -0.0047306 0.00039762 -0.0045583 -6.9031 0 0 0.43319 0 -0.12541 -0.0089021 -0.12699 0 0
4.2227 0.24497 0.23474 -0.20794 0.24426 0 0.26419 0.26081 0.31566 0.36254 0.32149 0.50544 -19.329 -0.23941 -0.30649 -0.3906 -0.69676 -0.63411 -0.66685 -0.89644 -0.85718 -0.88336 -1.0035 -1.2018 -1.0026 -0.0021367 -0.0049663 0.0003642 -0.0051223 -7.0211 0 0 0.43593 0 -0.13006 -0.0069373 -0.11524 0 0
4.2266 0.24525 0.22903 0.071375 0.2783 0 0.29892 0.30708 0.31956 0.39181 0.33867 0.4391 -20.479 -0.23674 -0.28725 -0.401 -0.68403 -0.61087 -0.66753 -0.88831 -0.83575 -0.88586 -1.0019 -1.1762 -1.007 -0.0018179 -0.0044279 0.0010091 -0.0053084 -7.0745 0 0 0.41412 0 -0.14009 -0.012836 -0.096317 0 0
4.2305 0.24333 0.23185 0.307 0.31646 0 0.33015 0.33749 0.32692 0.39618 0.34684 0.36695 -21.576 -0.22208 -0.28303 -0.40371 -0.66325 -0.60539 -0.65368 -0.86126 -0.81947 -0.86626 -0.9797 -1.1265 -0.97541 -0.0017106 -0.0037797 0.0016557 -0.0051463 -6.9988 0 0 0.3745 0 -0.15032 -0.023059 -0.076747 0 0
4.2344 0.23975 0.2395 0.33263 0.33045 0 0.33951 0.3392 0.32382 0.36922 0.3321 0.32237 -22.627 -0.20052 -0.29476 -0.39793 -0.63685 -0.61393 -0.62612 -0.81869 -0.80185 -0.82675 -0.93777 -1.0572 -0.91532 -0.0018434 -0.0036451 0.0016953 -0.0048424 -6.7451 0 0 0.33319 0 -0.15362 -0.03145 -0.060348 0 0
4.2383 0.23375 0.24451 0.15519 0.30335 0 0.31475 0.31543 0.29788 0.3229 0.29209 0.31138 -23.65 -0.17462 -0.30554 -0.38261 -0.60467 -0.60945 -0.58463 -0.76104 -0.7625 -0.76791 -0.87481 -0.96816 -0.83044 -0.0021104 -0.0040583 0.0011426 -0.0046671 -6.2952 0 0 0.30316 0 -0.14562 -0.034335 -0.048531 0 0
4.2422 0.22476 0.24146 -0.060142 0.24335 0 0.26034 0.27689 0.2505 0.27218 0.2379 0.3091 -24.651 -0.147 -0.2954 -0.35705 -0.56623 -0.56458 -0.52964 -0.68906 -0.68511 -0.69129 -0.79021 -0.85953 -0.72594 -0.0023599 -0.0045184 0.00057991 -0.004739 -5.6523 0 0 0.28191 0 -0.12265 -0.028376 -0.042029 0 0
4.2461 0.21383 0.2301 -0.13543 0.18081 0 0.1983 0.23325 0.19846 0.22199 0.18615 0.27816 -25.626 -0.12137 -0.25702 -0.32023 -0.51832 -0.47504 -0.46237 -0.60279 -0.57205 -0.59989 -0.68253 -0.73517 -0.61116 -0.0024633 -0.0045302 0.00057707 -0.0048444 -4.8402 0 0 0.25196 0 -0.081412 -0.0088488 -0.040389 0 0
4.25 0.20373 0.21418 -0.026951 0.14804 0 0.15562 0.19228 0.16094 0.17001 0.14897 0.19667 -26.562 -0.098807 -0.20092 -0.28062 -0.46473 -0.36546 -0.39425 -0.51324 -0.44573 -0.50799 -0.56938 -0.6036 -0.50199 -0.0023614 -0.0040543 0.0011635 -0.0045283 -3.9281 0 0 0.19615 0 -0.037357 0.016801 -0.038966 0 0
4.2539 0.19704 0.19837 0.15242 0.15619 0 0.14627 0.1624 0.14337 0.11934 0.12933 0.076934 -27.459 -0.079225 -0.14792 -0.24354 -0.40918 -0.27368 -0.3315 -0.4272 -0.33666 -0.42278 -0.46162 -0.47679 -0.40467 -0.0020939 -0.0034594 0.0018425 -0.0034956 -3.0512 0 0 0.11536 0 -0.00071412 0.043194 -0.035949 0 0
4.2578 0.19386 0.18591 0.24554 0.18729 0 0.16195 0.1506 0.13435 0.08322 0.12312 -0.0382 -28.325 -0.062584 -0.11551 -0.21345 -0.35559 -0.22578 -0.27918 -0.3508 -0.26698 -0.35009 -0.36856 -0.36864 -0.32393 -0.0017851 -0.0031268 0.0020862 -0.0019959 -2.3816 0 0 0.03271 0 0.020427 0.06576 -0.030314 0 0
4.2617 0.19084 0.17786 0.18897 0.20867 0 0.17942 0.15554 0.11942 0.073868 0.12331 -0.1002 -29.173 -0.049069 -0.10772 -0.19658 -0.31056 -0.22036 -0.24416 -0.29333 -0.23985 -0.29785 -0.30348 -0.29251 -0.26593 -0.0015676 -0.0031632 0.0018001 -0.00075867 -2.0454 0 0 -0.02037 0 0.015553 0.078194 -0.021471 0 0
4.2656 0.18318 0.1732 0.053436 0.19852 0 0.17856 0.16443 0.09714 0.087529 0.12297 -0.085227 -30.006 -0.039764 -0.11455 -0.19738 -0.28459 -0.23284 -0.23098 -0.26563 -0.24063 -0.2724 -0.27806 -0.25687 -0.23497 -0.0014881 -0.0034525 0.0013283 -0.00042177 -2.0415 0 0 -0.025017 0 -0.016823 0.075422 -0.0118 0 0
4.2695 0.1688 0.1693 -0.038594 0.16212 0 0.15675 0.16076 0.080211 0.1042 0.11731 -0.0098279 -30.819 -0.035052 -0.12049 -0.20907 -0.27693 -0.23553 -0.2322 -0.26214 -0.24834 -0.2661 -0.28088 -0.26033 -0.22413 -0.0014803 -0.0038578 0.001056 -0.0009414 -2.2335 0 0 0.013256 0 -0.058494 0.062798 -0.0044505 0 0
4.2734 0.15147 0.16321 -0.030309 0.12601 0 0.12903 0.13812 0.080789 0.10516 0.10611 0.079257 -31.598 -0.035957 -0.11601 -0.22774 -0.28728 -0.21784 -0.24464 -0.28052 -0.24973 -0.27607 -0.30663 -0.2906 -0.2321 -0.0014383 -0.0042825 0.0010466 -0.0015861 -2.4348 0 0 0.069448 0 -0.098565 0.043544 -0.0010423 0 0
4.2773 0.13963 0.15391 0.029067 0.116 0 0.11502 0.10698 0.096658 0.090908 0.095216 0.13467 -32.342 -0.043454 -0.1038 -0.249 -0.3143 -0.19204 -0.2649 -0.3173 -0.24672 -0.29893 -0.34912 -0.33053 -0.2574 -0.0013287 -0.0045731 0.001059 -0.0015914 -2.5276 0 0 0.11501 0 -0.12628 0.021317 -0.0028396 0 0
4.2813 0.14028 0.14401 0.051202 0.13678 0 0.12358 0.086826 0.11396 0.080412 0.094091 0.13749 -33.053 -0.060478 -0.095299 -0.2654 -0.35587 -0.18126 -0.28964 -0.36748 -0.25241 -0.3314 -0.40081 -0.36844 -0.30144 -0.0012353 -0.0045007 0.00086534 -0.00087666 -2.5259 0 0 0.13313 0 -0.12429 0.0022944 -0.011366 0 0
4.2852 0.15251 0.13847 0.0086868 0.16899 0 0.14636 0.090128 0.12304 0.091899 0.10936 0.10636 -33.741 -0.084564 -0.10044 -0.27379 -0.40114 -0.19992 -0.31593 -0.41842 -0.27884 -0.36677 -0.45306 -0.40503 -0.35642 -0.0012894 -0.0039469 0.00049989 -0.0001096 -2.5417 0 0 0.12553 0 -0.099999 -0.01038 -0.02272 0 0
4.2891 0.16647 0.14055 -0.033986 0.18438 0 0.16402 0.11268 0.12877 0.12525 0.13895 0.081665 -34.412 -0.11258 -0.11901 -0.27584 -0.44462 -0.24232 -0.34368 -0.46469 -0.32611 -0.40257 -0.50434 -0.45057 -0.41641 -0.0015479 -0.0031046 0.00018976 -3.5658e-05 -2.6889 0 0 0.10968 0 -0.067201 -0.017559 -0.033641 0 0
4.293 0.17016 0.14806 0.011213 0.16675 0 0.16021 0.1388 0.14319 0.16376 0.1723 0.097454 -35.068 -0.14168 -0.14096 -0.27334 -0.48264 -0.28776 -0.37281 -0.50291 -0.38146 -0.43718 -0.55369 -0.51397 -0.47665 -0.0019254 -0.0024176 8.538e-05 -0.00073673 -3.0034 0 0 0.10926 0 -0.037103 -0.020185 -0.041689 0 0
4.2969 0.1589 0.15391 0.15737 0.12362 0 0.13382 0.15548 0.16912 0.19169 0.19693 0.16055 -35.706 -0.16781 -0.15506 -0.26911 -0.51131 -0.31718 -0.40324 -0.52988 -0.42895 -0.46893 -0.60023 -0.59265 -0.53099 -0.0022397 -0.002256 0.00011125 -0.0015739 -3.4321 0 0 0.14126 0 -0.024284 -0.019814 -0.043935 0 0
4.3008 0.13967 0.15162 0.3143 0.081544 0 0.1012 0.1618 0.19443 0.20752 0.20618 0.24899 -36.324 -0.18138 -0.15812 -0.26799 -0.52513 -0.32721 -0.4315 -0.5431 -0.46134 -0.49392 -0.63753 -0.67137 -0.56723 -0.0023355 -0.0026408 9.6602e-05 -0.0018696 -3.8782 0 0 0.20461 0 -0.046954 -0.018847 -0.036833 0 0
4.3047 0.12597 0.14147 0.3636 0.069116 0 0.08622 0.16618 0.20443 0.21936 0.20206 0.32704 -36.918 -0.1804 -0.1564 -0.27002 -0.52726 -0.33026 -0.45309 -0.54863 -0.48356 -0.51103 -0.65983 -0.73053 -0.58531 -0.0021928 -0.0032812 2.0974e-05 -0.0016148 -4.2535 0 0 0.27721 0 -0.090482 -0.017914 -0.024082 0 0
4.3086 0.12736 0.13153 0.26972 0.098689 0 0.10371 0.17611 0.19836 0.23065 0.19222 0.36472 -37.484 -0.16377 -0.15872 -0.27388 -0.51837 -0.3413 -0.46483 -0.54886 -0.50458 -0.51871 -0.66193 -0.75661 -0.58526 -0.0019416 -0.0038426 8.1371e-05 -0.0014576 -4.5011 0 0 0.32607 0 -0.14341 -0.016435 -0.0081346 0 0
4.3125 0.1429 0.13184 0.12169 0.15803 0 0.14789 0.19114 0.19033 0.23451 0.18461 0.35026 -38.023 -0.1316 -0.16801 -0.27787 -0.49956 -0.3633 -0.46426 -0.5462 -0.52548 -0.51578 -0.6398 -0.74723 -0.56836 -0.0017701 -0.0041377 0.00048402 -0.0019838 -4.5909 0 0 0.32706 0 -0.19309 -0.013739 0.0081525 0 0
4.3164 0.16342 0.14631 0.061766 0.21718 0 0.19515 0.20463 0.19294 0.22353 0.18372 0.29205 -38.54 -0.085139 -0.17924 -0.27835 -0.47209 -0.38383 -0.44756 -0.54391 -0.53546 -0.49956 -0.58657 -0.70914 -0.53724 -0.0017927 -0.0040964 0.0011659 -0.0030497 -4.5157 0 0 0.28105 0 -0.21589 -0.0084595 0.018924 0 0
4.3203 0.17996 0.16946 0.16167 0.24683 0 0.2206 0.21048 0.20228 0.20198 0.1892 0.21261 -39.046 -0.037575 -0.18461 -0.27394 -0.44348 -0.38565 -0.42222 -0.54511 -0.52058 -0.47487 -0.51715 -0.65364 -0.50399 -0.0019749 -0.0036811 0.0017419 -0.0038816 -4.2995 0 0 0.2135 0 -0.20167 -0.0017312 0.018691 0 0
4.3242 0.1901 0.19096 0.35702 0.23681 0 0.21617 0.2074 0.20229 0.18378 0.19616 0.13881 -39.545 0.00053852 -0.18039 -0.26724 -0.41988 -0.36207 -0.39761 -0.55021 -0.47807 -0.44815 -0.45052 -0.59345 -0.47618 -0.0021732 -0.002955 0.0017677 -0.0038499 -4.0048 0 0 0.15676 0 -0.16169 0.0038612 0.0071752 0 0
4.3281 0.19724 0.20386 0.49934 0.20199 0 0.19539 0.19815 0.18451 0.17743 0.19727 0.091377 -40.029 0.021851 -0.16934 -0.26078 -0.40578 -0.32406 -0.38026 -0.55933 -0.42272 -0.42406 -0.40056 -0.54126 -0.45813 -0.0022567 -0.0022166 0.0011116 -0.0031158 -3.7195 0 0 0.12854 0 -0.10595 0.0061431 -0.015487 0 0
4.332 0.20519 0.20913 0.48085 0.17116 0 0.18072 0.18682 0.1605 0.17612 0.18738 0.077073 -40.478 0.019221 -0.15768 -0.25783 -0.40572 -0.293 -0.37696 -0.57221 -0.37844 -0.40768 -0.38205 -0.50728 -0.45351 -0.0022046 -0.0019108 0.0001212 -0.0024805 -3.5252 0 0 0.12402 0 -0.047782 0.0026723 -0.048297 0 0
4.3359 0.21421 0.21284 0.32398 0.16662 0 0.18465 0.17812 0.15176 0.16653 0.16895 0.087525 -40.872 -0.020448 -0.15043 -0.26593 -0.4288 -0.28496 -0.39939 -0.58761 -0.36118 -0.40995 -0.42355 -0.4957 -0.46728 -0.0021002 -0.0022499 -0.00056898 -0.0026002 -3.4679 0 0 0.12647 0 -0.016103 -0.011364 -0.086801 0 0
4.3398 0.22198 0.21935 0.16158 0.18981 0 0.20149 0.17773 0.16729 0.14752 0.1532 0.1065 -41.207 -0.079748 -0.14896 -0.28264 -0.46508 -0.29905 -0.43618 -0.60219 -0.36797 -0.42677 -0.50238 -0.50319 -0.48964 -0.0020416 -0.0029085 -0.00046381 -0.0033789 -3.5538 0 0 0.12522 0 -0.012313 -0.031318 -0.121 0 0
4.3438 0.22715 0.22753 0.12864 0.22355 0 0.21651 0.19076 0.19353 0.13619 0.15384 0.12178 -41.501 -0.14933 -0.15127 -0.30545 -0.5089 -0.31916 -0.48028 -0.61453 -0.38168 -0.45567 -0.60469 -0.52265 -0.51648 -0.0020723 -0.0032235 0.00043614 -0.0041378 -3.7657 0 0 0.12411 0 -0.03135 -0.054047 -0.14579 0 0
4.3477 0.231 0.23327 0.25814 0.24746 0 0.22217 0.21735 0.20868 0.15151 0.17643 0.13315 -41.777 -0.2195 -0.15368 -0.33129 -0.55414 -0.32797 -0.52439 -0.62359 -0.38786 -0.49355 -0.71542 -0.54987 -0.54402 -0.0021947 -0.0028305 0.0016084 -0.004334 -4.0783 0 0 0.13421 0 -0.065741 -0.076197 -0.15682 0 0
4.3516 0.2359 0.23522 0.46213 0.25301 0 0.22477 0.25006 0.20619 0.19203 0.21256 0.1503 -42.045 -0.27483 -0.15352 -0.3546 -0.5908 -0.32224 -0.55687 -0.62824 -0.38877 -0.53559 -0.81019 -0.58718 -0.56764 -0.0024188 -0.0021126 0.0023487 -0.0040509 -4.4604 0 0 0.16005 0 -0.10043 -0.092057 -0.1471 0 0
4.3555 0.2432 0.23746 0.60468 0.24642 0 0.23561 0.27711 0.20166 0.2334 0.24534 0.18242 -42.296 -0.30299 -0.15218 -0.36956 -0.61016 -0.31688 -0.56988 -0.63084 -0.40233 -0.57495 -0.8673 -0.63995 -0.58638 -0.0027445 -0.0019159 0.0022522 -0.0037866 -4.8724 0 0 0.1938 0 -0.11558 -0.097388 -0.11722 0 0
4.3594 0.25313 0.24612 0.60239 0.23953 0 0.25692 0.2907 0.21588 0.25116 0.26262 0.22873 -42.509 -0.3105 -0.1563 -0.37793 -0.61635 -0.33378 -0.57026 -0.63548 -0.44625 -0.61092 -0.89541 -0.70935 -0.60451 -0.0030742 -0.0027225 0.0014908 -0.0038523 -5.2754 0 0 0.22277 0 -0.11233 -0.095353 -0.076675 0 0
4.3633 0.26601 0.2636 0.47757 0.23947 0 0.2783 0.29318 0.2525 0.24601 0.26642 0.27814 -42.664 -0.30334 -0.17407 -0.38214 -0.61373 -0.383 -0.56411 -0.64531 -0.52113 -0.64467 -0.90392 -0.78864 -0.62576 -0.0031797 -0.0041016 0.00066317 -0.004084 -5.654 0 0 0.24164 0 -0.095458 -0.08886 -0.031745 0 0
4.3672 0.28223 0.28587 0.33296 0.24631 0 0.28756 0.2952 0.29458 0.24413 0.26994 0.31786 -42.764 -0.28954 -0.20707 -0.38556 -0.6083 -0.45181 -0.5591 -0.66363 -0.60687 -0.67834 -0.90571 -0.86724 -0.65435 -0.0028386 -0.005044 0.00031864 -0.0041627 -6.0288 0 0 0.25708 0 -0.072607 -0.081653 0.010542 0 0
4.3711 0.3004 0.30553 0.27484 0.25826 0 0.28427 0.30664 0.3229 0.27111 0.28504 0.34274 -42.828 -0.28778 -0.24479 -0.39687 -0.61569 -0.51157 -0.57315 -0.6984 -0.67616 -0.71866 -0.9317 -0.9385 -0.70047 -0.0020676 -0.0048902 0.00053591 -0.0041077 -6.4375 0 0 0.28056 0 -0.064591 -0.082695 0.034246 0 0
4.375 0.31608 0.31702 0.33957 0.27645 0 0.28131 0.3283 0.33506 0.32616 0.31204 0.35755 -42.876 -0.30576 -0.26939 -0.41797 -0.64234 -0.53921 -0.60874 -0.746 -0.71435 -0.76696 -0.99137 -1.0035 -0.76133 -0.0012178 -0.0039306 0.00092147 -0.004315 -6.8929 0 0 0.31712 0 -0.078806 -0.094245 0.035827 0 0
4.3789 0.32378 0.31933 0.47027 0.30332 0 0.29268 0.35114 0.34468 0.38279 0.34083 0.37154 -42.912 -0.34064 -0.27012 -0.44636 -0.68677 -0.5364 -0.6614 -0.80258 -0.72974 -0.82059 -1.0781 -1.067 -0.83242 -0.00077791 -0.0030858 0.0010314 -0.0050666 -7.3526 0 0 0.36069 0 -0.11078 -0.11444 0.016271 0 0
4.3828 0.32092 0.31437 0.55671 0.33684 0 0.31991 0.36328 0.36281 0.41405 0.3608 0.39156 -42.918 -0.38724 -0.2553 -0.47854 -0.74546 -0.5296 -0.72507 -0.86392 -0.74604 -0.87566 -1.1819 -1.1301 -0.90842 -0.0010211 -0.0030298 0.00081464 -0.0060976 -7.7311 0 0 0.39956 0 -0.15375 -0.14047 -0.022298 0 0
4.3867 0.30969 0.30394 0.51351 0.36754 0 0.35003 0.35826 0.38348 0.415 0.36893 0.41957 -42.871 -0.43419 -0.24838 -0.50755 -0.81036 -0.5488 -0.78812 -0.92293 -0.7828 -0.92411 -1.2815 -1.187 -0.97982 -0.0018159 -0.0036606 0.0006309 -0.0067883 -7.9476 0 0 0.4256 0 -0.1939 -0.16661 -0.075725 0 0
4.3906 0.29453 0.28878 0.34568 0.38172 0 0.36571 0.33835 0.38941 0.40077 0.36865 0.45403 -42.757 -0.45598 -0.26819 -0.51992 -0.85936 -0.60122 -0.82657 -0.96525 -0.83892 -0.94878 -1.3329 -1.2279 -1.027 -0.0027786 -0.004397 0.00080751 -0.0068303 -7.9683 0 0 0.43866 0 -0.20618 -0.18052 -0.12949 0 0
4.3945 0.27802 0.27006 0.15293 0.36825 0 0.3565 0.31176 0.37084 0.38617 0.36274 0.49023 -42.58 -0.44567 -0.30999 -0.514 -0.88175 -0.66252 -0.83413 -0.98609 -0.89164 -0.94598 -1.3261 -1.2443 -1.0441 -0.0035933 -0.0048778 0.0011925 -0.0066201 -7.8085 0 0 0.44317 0 -0.19001 -0.17898 -0.17188 0 0
4.3984 0.25969 0.25067 0.061847 0.32407 0 0.32206 0.28756 0.33629 0.37164 0.34928 0.51745 -42.355 -0.40169 -0.34641 -0.49002 -0.87236 -0.69414 -0.80849 -0.98191 -0.91154 -0.91353 -1.2582 -1.2308 -1.027 -0.0041627 -0.0052705 0.0012136 -0.0068679 -7.4971 0 0 0.44123 0 -0.14964 -0.16124 -0.19703 0 0
4.4023 0.23921 0.23407 0.12998 0.25665 0 0.2689 0.27189 0.30371 0.34915 0.32522 0.51746 -42.096 -0.32569 -0.34994 -0.44983 -0.8284 -0.67323 -0.74991 -0.95032 -0.88182 -0.85119 -1.1315 -1.1821 -0.97368 -0.0044704 -0.0059135 0.00045272 -0.0077784 -7.043 0 0 0.42845 0 -0.092688 -0.12806 -0.20039 0 0
4.4063 0.21961 0.22206 0.29638 0.18382 0 0.20803 0.26623 0.2827 0.31678 0.29258 0.47079 -41.802 -0.22584 -0.31725 -0.39896 -0.74658 -0.60957 -0.66075 -0.88476 -0.8079 -0.75893 -0.95553 -1.0933 -0.87874 -0.0043963 -0.00678 -0.00082433 -0.0086934 -6.4363 0 0 0.39583 0 -0.040599 -0.083128 -0.17442 0 0
4.4102 0.20616 0.21385 0.42434 0.13005 0 0.15556 0.2666 0.26718 0.28181 0.25891 0.37075 -41.466 -0.13038 -0.27191 -0.35091 -0.64928 -0.53529 -0.56365 -0.79773 -0.71106 -0.65637 -0.77502 -0.96462 -0.7626 -0.0037865 -0.0074057 -0.0017724 -0.0086507 -5.6834 0 0 0.33622 0 -0.015435 -0.039692 -0.13075 0 0
4.4141 0.20125 0.20761 0.40856 0.11697 0 0.13001 0.2642 0.24484 0.24889 0.23048 0.23507 -41.085 -0.052409 -0.24215 -0.31061 -0.5505 -0.47682 -0.47013 -0.6986 -0.61258 -0.55469 -0.61094 -0.80724 -0.6391 -0.0027427 -0.0073405 -0.0016841 -0.0073318 -4.8385 0 0 0.25129 0 -0.019012 -0.0038314 -0.079062 0 0
4.418 0.20106 0.20238 0.25985 0.14966 0 0.14175 0.24903 0.21121 0.21065 0.20539 0.10311 -40.667 0.00030027 -0.23449 -0.28035 -0.45962 -0.4344 -0.38732 -0.59406 -0.52116 -0.46115 -0.47584 -0.64387 -0.51797 -0.0017496 -0.0065973 -0.00065052 -0.0054142 -3.9996 0 0 0.15497 0 -0.049067 0.020939 -0.026367 0 0
4.4219 0.19846 0.19816 0.093997 0.20809 0 0.1815 0.21624 0.17279 0.1561 0.17519 0.01585 -40.224 0.020906 -0.22874 -0.26125 -0.3867 -0.38702 -0.32211 -0.49204 -0.43282 -0.38326 -0.38104 -0.49914 -0.4103 -0.0013632 -0.0056233 0.0005003 -0.0039417 -3.2687 0 0 0.070158 0 -0.098361 0.031655 0.018977 0 0
4.4258 0.18974 0.1942 0.032034 0.25453 0 0.22144 0.17114 0.13806 0.089084 0.13481 -0.0091267 -39.766 0.010492 -0.19917 -0.24934 -0.34189 -0.31671 -0.27944 -0.40615 -0.34186 -0.32794 -0.32999 -0.38733 -0.33097 -0.0016888 -0.0048953 0.00095428 -0.0033627 -2.7073 0 0 0.018228 0 -0.1411 0.029505 0.045206 0 0
4.4297 0.17814 0.1883 0.097589 0.25674 0 0.23351 0.12791 0.1088 0.033602 0.091013 0.010805 -39.286 -0.0098371 -0.14113 -0.23713 -0.31513 -0.22923 -0.24988 -0.33863 -0.25211 -0.28695 -0.29901 -0.30765 -0.2744 -0.0022072 -0.0046073 0.0006226 -0.003233 -2.318 0 0 0.006335 0 -0.16113 0.024205 0.055702 0 0
4.4336 0.17021 0.17852 0.20065 0.21114 0 0.21114 0.10126 0.082183 0.015295 0.060226 0.035567 -38.775 -0.031709 -0.077385 -0.22283 -0.30221 -0.1522 -0.23067 -0.29137 -0.17852 -0.25781 -0.28044 -0.25107 -0.23858 -0.0022279 -0.004703 0.00012294 -0.0028528 -2.059 0 0 0.021244 0 -0.15523 0.019625 0.05275 0 0
4.4375 0.1686 0.16554 0.22052 0.14598 0 0.17358 0.096804 0.059325 0.036185 0.055953 0.030628 -38.229 -0.04805 -0.038816 -0.20574 -0.29884 -0.11317 -0.21949 -0.2654 -0.13765 -0.2384 -0.26812 -0.21199 -0.22094 -0.0015804 -0.0050519 8.5546e-05 -0.0021019 -1.8771 0 0 0.036778 0 -0.12387 0.018907 0.039486 0 0
4.4414 0.16917 0.15277 0.11328 0.099446 0 0.14699 0.10765 0.048125 0.070373 0.076734 -0.0090003 -37.657 -0.051721 -0.038388 -0.18849 -0.30071 -0.11781 -0.21645 -0.26465 -0.13516 -0.2295 -0.26006 -0.19372 -0.22038 -0.00083135 -0.0054734 0.00051938 -0.0015479 -1.7382 0 0 0.032321 0 -0.075329 0.024914 0.02117 0 0
4.4453 0.16553 0.14343 -0.050511 0.09045 0 0.13943 0.12007 0.055742 0.087476 0.10567 -0.056218 -37.071 -0.047925 -0.062488 -0.17892 -0.30474 -0.147 -0.2224 -0.28296 -0.16124 -0.23304 -0.26233 -0.20394 -0.23242 -0.00074774 -0.0056504 0.0008792 -0.0017376 -1.6453 0 0 0.0093354 0 -0.035728 0.033645 0.0058682 0 0
4.4492 0.15597 0.13758 -0.1477 0.10724 0 0.13504 0.12361 0.079485 0.080498 0.12268 -0.0717 -36.474 -0.044344 -0.085468 -0.18051 -0.31168 -0.17347 -0.23743 -0.31364 -0.19786 -0.25017 -0.27974 -0.24574 -0.25555 -0.0015171 -0.0052302 0.00071523 -0.002495 -1.6407 0 0 -0.0083311 0 -0.016102 0.040554 -0.0043057 0 0
4.4531 0.14523 0.1325 -0.10736 0.1231 0 0.11383 0.11762 0.10758 0.069531 0.11965 -0.030968 -35.855 -0.045656 -0.091742 -0.19485 -0.32277 -0.1828 -0.26164 -0.35321 -0.23206 -0.2821 -0.31527 -0.31371 -0.29023 -0.0025219 -0.0041738 0.00018038 -0.0030345 -1.7874 0 0 0.0073404 0 -0.020524 0.042881 -0.0088978 0 0
4.457 0.13886 0.126 0.031715 0.12295 0 0.077093 0.10995 0.12975 0.078704 0.10616 0.060288 -35.2 -0.056344 -0.085531 -0.22248 -0.33966 -0.18188 -0.29466 -0.39813 -0.26445 -0.32962 -0.37107 -0.39769 -0.33734 -0.0029175 -0.0029814 -0.00014527 -0.0027765 -2.1334 0 0 0.065564 0 -0.049841 0.038079 -0.0083732 0 0
4.4609 0.13686 0.11904 0.15577 0.11486 0 0.051219 0.11017 0.14582 0.1121 0.10159 0.17134 -34.509 -0.080307 -0.082773 -0.25986 -0.36541 -0.19043 -0.33343 -0.44303 -0.30637 -0.39165 -0.44602 -0.4886 -0.39904 -0.0024296 -0.0024005 0.00010092 -0.0019669 -2.6705 0 0 0.14817 0 -0.093674 0.024277 -0.0058396 0 0
4.4648 0.13362 0.11454 0.17012 0.11667 0 0.063954 0.12307 0.16249 0.15349 0.1201 0.26587 -33.797 -0.1077 -0.096049 -0.29443 -0.39502 -0.2243 -0.36938 -0.48367 -0.36791 -0.45397 -0.52183 -0.57959 -0.4644 -0.0015696 -0.0027664 0.00066211 -0.0014203 -3.3133 0 0 0.2229 0 -0.12898 0.0087576 -0.0054891 0 0
4.4688 0.12471 0.11378 0.074004 0.1333 0 0.11554 0.14629 0.1825 0.18666 0.15979 0.32124 -33.083 -0.13302 -0.12612 -0.3206 -0.42524 -0.28326 -0.39838 -0.518 -0.44623 -0.5091 -0.58953 -0.66234 -0.52626 -0.0010869 -0.0036339 0.00092905 -0.0016768 -3.9189 0 0 0.26699 0 -0.14792 -0.0045098 -0.0082592 0 0
4.4727 0.11298 0.11457 -0.041647 0.14916 0 0.17364 0.17207 0.19879 0.21051 0.2035 0.33618 -32.372 -0.15125 -0.16383 -0.33391 -0.45267 -0.35005 -0.41693 -0.54413 -0.523 -0.55023 -0.64109 -0.72454 -0.57723 -0.0012644 -0.0041557 0.00057021 -0.0024849 -4.3401 0 0 0.28044 0 -0.14556 -0.011983 -0.014437 0 0
4.4766 0.10688 0.11377 -0.069193 0.14362 0 0.1984 0.19081 0.20088 0.23192 0.22965 0.32466 -31.651 -0.15495 -0.19666 -0.32843 -0.47115 -0.39964 -0.41968 -0.55815 -0.57314 -0.56643 -0.66406 -0.75335 -0.60362 -0.0017684 -0.0038884 -0.00015359 -0.0031259 -4.4828 0 0 0.27862 0 -0.11886 -0.0085236 -0.023241 0 0
4.4805 0.11216 0.11119 0.027644 0.11346 0 0.17469 0.19504 0.18608 0.24777 0.22526 0.30266 -30.9 -0.14266 -0.2142 -0.30727 -0.47539 -0.41308 -0.40703 -0.55756 -0.57894 -0.55506 -0.65463 -0.74247 -0.59573 -0.0021181 -0.0032002 -0.00069732 -0.00316 -4.3346 0 0 0.27311 0 -0.082319 0.0057704 -0.030676 0 0
4.4844 0.12548 0.11052 0.18067 0.078919 0 0.1225 0.18281 0.16307 0.24118 0.19287 0.27708 -30.11 -0.12073 -0.21176 -0.27934 -0.46715 -0.38835 -0.38504 -0.54431 -0.54025 -0.5257 -0.62189 -0.6959 -0.56078 -0.0021893 -0.0028428 -0.00078979 -0.0027631 -3.9549 0 0 0.26001 0 -0.050054 0.025196 -0.034554 0 0
4.4883 0.13674 0.11563 0.26619 0.067109 0 0.077881 0.15899 0.14388 0.19973 0.14792 0.24336 -29.29 -0.092837 -0.19311 -0.2495 -0.44744 -0.34205 -0.35684 -0.51882 -0.47418 -0.48396 -0.57014 -0.62484 -0.50378 -0.0022148 -0.0031445 -0.00063202 -0.0023601 -3.4415 0 0 0.2267 0 -0.028501 0.046173 -0.034094 0 0
4.4922 0.13824 0.12623 0.20168 0.088845 0 0.064273 0.13307 0.1334 0.13533 0.10936 0.19259 -28.456 -0.063035 -0.17004 -0.22262 -0.41802 -0.29937 -0.32585 -0.48197 -0.40455 -0.43626 -0.50451 -0.54122 -0.43163 -0.0023799 -0.0036965 -0.00056399 -0.0020851 -2.9009 0 0 0.169 0 -0.022464 0.064887 -0.029067 0 0
4.4961 0.13176 0.13758 0.016735 0.13062 0 0.079876 0.11381 0.1274 0.080461 0.089566 0.12278 -27.618 -0.037945 -0.15568 -0.20619 -0.38232 -0.27753 -0.29746 -0.4349 -0.34834 -0.39388 -0.43248 -0.45446 -0.35987 -0.0025606 -0.0038554 -0.00062407 -0.001737 -2.4286 0 0 0.10092 0 -0.034785 0.074612 -0.020904 0 0
4.5 0.12686 0.14481 -0.16049 0.16739 0 0.10817 0.10428 0.1197 0.061137 0.089402 0.046037 -26.772 -0.019435 -0.15411 -0.19836 -0.34816 -0.274 -0.2744 -0.38685 -0.30788 -0.36219 -0.36517 -0.3731 -0.3036 -0.002514 -0.0034798 -0.00051676 -0.0012336 -2.0965 0 0 0.046671 0 -0.05169 0.076612 -0.01443 0 0
4.5039 0.13221 0.14743 -0.19722 0.18244 0 0.13632 0.10155 0.1093 0.073806 0.10012 -0.014845 -25.91 -0.0075288 -0.15574 -0.197 -0.31909 -0.26991 -0.25744 -0.34322 -0.27398 -0.34168 -0.30796 -0.30711 -0.26718 -0.0022447 -0.0030805 -1.5702e-05 -0.00092003 -1.937 0 0 0.022456 0 -0.067148 0.072947 -0.011692 0 0
4.5078 0.1482 0.14925 -0.059969 0.17663 0 0.16248 0.10117 0.099803 0.090853 0.11016 -0.039703 -25.026 -0.0022421 -0.14525 -0.20029 -0.29798 -0.2474 -0.24725 -0.30892 -0.23712 -0.33238 -0.26568 -0.2659 -0.25303 -0.0020526 -0.0032393 0.00067285 -0.0012542 -1.9329 0 0 0.024889 0 -0.077323 0.065561 -0.013986 0 0
4.5117 0.16717 0.15422 0.15627 0.1624 0 0.18845 0.10212 0.093802 0.088991 0.1123 -0.025208 -24.12 -0.003995 -0.11712 -0.20603 -0.28895 -0.20713 -0.24518 -0.29152 -0.19798 -0.33428 -0.24611 -0.25313 -0.26315 -0.0021808 -0.0039685 0.0010187 -0.0021847 -2.0265 0 0 0.036205 0 -0.079306 0.057164 -0.022465 0 0
4.5156 0.1803 0.16271 0.30129 0.15212 0 0.2101 0.1073 0.090892 0.070848 0.10729 0.011639 -23.19 -0.013122 -0.08375 -0.21226 -0.29526 -0.17031 -0.25262 -0.2991 -0.16917 -0.34654 -0.25724 -0.26448 -0.29199 -0.0025015 -0.0047138 0.00065909 -0.002992 -2.1553 0 0 0.040521 0 -0.077547 0.050667 -0.034908 0 0
4.5195 0.1844 0.17191 0.28747 0.152 0 0.21786 0.11951 0.091881 0.05866 0.10262 0.045202 -22.231 -0.027671 -0.066646 -0.21911 -0.31305 -0.1622 -0.26784 -0.32655 -0.16657 -0.36716 -0.29229 -0.29219 -0.32943 -0.0026492 -0.0049524 -0.00023366 -0.0029008 -2.2951 0 0 0.036361 0 -0.078785 0.045533 -0.047076 0 0
4.5234 0.18304 0.17942 0.15477 0.16274 0 0.20625 0.13789 0.10263 0.069753 0.10754 0.060333 -21.241 -0.046889 -0.077411 -0.22718 -0.34097 -0.19119 -0.29078 -0.37161 -0.19765 -0.39701 -0.34848 -0.33297 -0.37301 -0.0024673 -0.0046849 -0.0010853 -0.0018792 -2.4818 0 0 0.03586 0 -0.08554 0.040839 -0.056923 0 0
4.5273 0.18221 0.18544 0.029557 0.18139 0 0.18103 0.15904 0.13008 0.10159 0.12754 0.063975 -20.22 -0.069765 -0.1069 -0.23711 -0.37736 -0.24217 -0.32125 -0.43107 -0.25635 -0.43704 -0.42204 -0.39141 -0.42122 -0.0022254 -0.004308 -0.0014141 -0.00075354 -2.7901 0 0 0.053809 0 -0.099301 0.035475 -0.062723 0 0
4.5313 0.18496 0.19147 0.016006 0.20117 0 0.15612 0.18121 0.17293 0.14038 0.16097 0.079519 -19.173 -0.094043 -0.13391 -0.24992 -0.4204 -0.29036 -0.36001 -0.49974 -0.32866 -0.49124 -0.50719 -0.47484 -0.47704 -0.0023132 -0.0040971 -0.0012041 -0.00045844 -3.2805 0 0 0.097155 0 -0.11875 0.027421 -0.062331 0 0
4.5352 0.18951 0.19739 0.11478 0.21256 0 0.14403 0.20576 0.21771 0.17936 0.1998 0.12822 -18.106 -0.11562 -0.14542 -0.26374 -0.46451 -0.32285 -0.40281 -0.56641 -0.40355 -0.55442 -0.59121 -0.58421 -0.54221 -0.0027404 -0.0039465 -0.00083498 -0.0011747 -3.9473 0 0 0.16218 0 -0.1352 0.017429 -0.058475 0 0
4.5391 0.19126 0.20084 0.23467 0.2093 0 0.1494 0.23294 0.24722 0.22348 0.23387 0.21258 -17.017 -0.13281 -0.14839 -0.27662 -0.50667 -0.34803 -0.44634 -0.62604 -0.47936 -0.62066 -0.66861 -0.70941 -0.61515 -0.0030364 -0.003634 -0.00069666 -0.0022413 -4.7031 0 0 0.23817 0 -0.14454 0.0071567 -0.05325 0 0
4.543 0.1867 0.19949 0.27803 0.19534 0 0.16995 0.25657 0.25469 0.27591 0.25632 0.31419 -15.897 -0.14465 -0.16147 -0.28699 -0.54447 -0.38463 -0.48773 -0.67503 -0.55981 -0.6846 -0.73558 -0.83276 -0.69297 -0.0027095 -0.003215 -0.00087643 -0.0029064 -5.4091 0 0 0.31207 0 -0.14475 -0.0020433 -0.047871 0 0
4.5469 0.17609 0.19345 0.22016 0.18403 0 0.20015 0.26524 0.2495 0.32505 0.26657 0.40572 -14.743 -0.1503 -0.19504 -0.29277 -0.57485 -0.44103 -0.52304 -0.7093 -0.64386 -0.73862 -0.78789 -0.93677 -0.77012 -0.0017855 -0.0030185 -0.001164 -0.0030941 -5.9313 0 0 0.3713 0 -0.13464 -0.0084087 -0.043413 0 0
4.5508 0.1634 0.18503 0.1187 0.18687 0 0.23187 0.25156 0.2476 0.35041 0.26898 0.46555 -13.557 -0.1503 -0.2397 -0.29129 -0.59214 -0.50413 -0.54411 -0.72329 -0.71913 -0.76804 -0.8188 -1.0089 -0.82812 -0.00083455 -0.00325 -0.0012849 -0.0033799 -6.1871 0 0 0.40583 0 -0.11868 -0.010508 -0.039299 0 0
4.5547 0.15383 0.17629 0.056777 0.20117 0 0.25289 0.22128 0.25572 0.34236 0.26812 0.48418 -12.342 -0.14795 -0.27399 -0.2848 -0.59783 -0.54745 -0.55074 -0.72201 -0.76591 -0.77411 -0.83133 -1.0412 -0.85828 -0.00044782 -0.0037198 -0.0011084 -0.0042396 -6.1599 0 0 0.41113 0 -0.10525 -0.011024 -0.033598 0 0
4.5586 0.15035 0.16768 0.076612 0.20984 0 0.24929 0.19199 0.26506 0.31294 0.26444 0.46138 -11.101 -0.1439 -0.28301 -0.27422 -0.5917 -0.55089 -0.54183 -0.70596 -0.76902 -0.757 -0.82384 -1.0284 -0.85533 -0.00071867 -0.00406 -0.00068843 -0.0054103 -5.8815 0 0 0.38995 0 -0.097418 -0.011675 -0.025372 0 0
4.5625 0.15165 0.15926 0.1554 0.19629 0 0.21444 0.18001 0.26053 0.28387 0.25389 0.40179 -9.8314 -0.13839 -0.2696 -0.26056 -0.57394 -0.51494 -0.51695 -0.67569 -0.72777 -0.71813 -0.79479 -0.9689 -0.81608 -0.001246 -0.0041717 -0.00018371 -0.0060527 -5.4041 0 0 0.35034 0 -0.097259 -0.014082 -0.014051 0 0
4.5664 0.15326 0.15238 0.23086 0.16146 0 0.15772 0.18631 0.23582 0.26397 0.23197 0.31475 -8.533 -0.12986 -0.24864 -0.24478 -0.54349 -0.45846 -0.47392 -0.62904 -0.65592 -0.65869 -0.73706 -0.86852 -0.73501 -0.0015936 -0.0043322 0.00023032 -0.0055393 -4.7833 0 0 0.30018 0 -0.10572 -0.020523 0.00030404 0 0
4.5703 0.1511 0.14906 0.24778 0.12612 0 0.10319 0.19498 0.19897 0.24096 0.1985 0.21624 -7.2129 -0.11571 -0.23212 -0.22781 -0.50483 -0.40349 -0.41918 -0.56927 -0.57192 -0.58945 -0.65464 -0.74133 -0.63031 -0.0016787 -0.004806 0.00042156 -0.0040599 -4.0761 0 0 0.243 0 -0.11614 -0.029274 0.013857 0 0
4.5742 0.14476 0.14911 0.19332 0.11441 0 0.076165 0.18665 0.16364 0.19706 0.1592 0.12634 -5.8811 -0.09524 -0.21988 -0.20958 -0.46169 -0.36027 -0.35892 -0.50051 -0.48779 -0.51683 -0.55615 -0.60492 -0.51861 -0.0017186 -0.0054327 0.00035207 -0.002469 -3.346 0 0 0.17941 0 -0.12392 -0.036915 0.023833 0 0
4.5781 0.13728 0.14861 0.10507 0.13265 0 0.086662 0.15507 0.13612 0.1313 0.12241 0.060358 -4.5416 -0.068096 -0.20326 -0.18978 -0.41596 -0.32344 -0.29681 -0.42535 -0.405 -0.44379 -0.44764 -0.47317 -0.40968 -0.0018969 -0.0057317 0.00010911 -0.0015752 -2.6565 0 0 0.11239 0 -0.12681 -0.040721 0.028664 0 0
4.582 0.13126 0.14217 0.048947 0.16259 0 0.12299 0.11208 0.11151 0.06417 0.093738 0.020508 -3.1872 -0.034335 -0.17521 -0.16798 -0.36937 -0.28039 -0.23668 -0.34683 -0.31971 -0.37269 -0.33642 -0.35277 -0.3131 -0.0021689 -0.0054458 -0.0001329 -0.0015614 -2.0545 0 0 0.05047 0 -0.12319 -0.037623 0.027122 0 0
4.5859 0.12492 0.12748 0.074225 0.17533 0 0.15999 0.076672 0.081738 0.019548 0.073143 -0.0037654 -1.8062 0.004625 -0.13674 -0.14347 -0.32354 -0.22406 -0.18504 -0.27203 -0.23174 -0.30569 -0.23885 -0.24601 -0.24227 -0.0023762 -0.0048817 -0.00022464 -0.0019928 -1.5516 0 0 0.0042229 0 -0.11323 -0.022094 0.01964 0 0
4.5898 0.11233 0.10715 0.16955 0.1537 0 0.17466 0.058805 0.045891 0.0035979 0.056323 -0.025944 -0.39394 0.043473 -0.095299 -0.11802 -0.27852 -0.16033 -0.14143 -0.2056 -0.14949 -0.24219 -0.15993 -0.15578 -0.1881 -0.002439 -0.0046044 -0.00014415 -0.002269 -1.121 0 0 -0.021362 0 -0.10233 0.00061756 0.012844 0 0
4.5938 0.08844 0.08581 0.25691 0.10424 0 0.15746 0.052449 0.011935 0.0020997 0.038903 -0.051711 1.0419 0.080046 -0.059655 -0.092837 -0.23447 -0.10526 -0.10582 -0.14994 -0.086614 -0.18332 -0.10105 -0.086879 -0.14651 -0.0023683 -0.0047955 6.4265e-06 -0.0020546 -0.71687 0 0 -0.031161 0 -0.091965 0.027311 0.010104 0 0
4.5977 0.054656 0.065499 0.24462 0.050231 0 0.11317 0.043014 -0.010752 -0.0028982 0.019622 -0.076522 2.4881 0.11249 -0.036178 -0.069175 -0.19182 -0.074194 -0.078047 -0.10684 -0.053009 -0.13057 -0.062199 -0.042562 -0.11354 -0.0021499 -0.0050126 0.00010424 -0.0013918 -0.30522 0 0 -0.036086 0 -0.082983 0.054629 0.014195 0 0
4.6016 0.019302 0.044431 0.10961 0.013453 0 0.0546 0.021038 -0.019266 -0.01619 0.00034868 -0.092079 3.9375 0.13813 -0.027331 -0.049375 -0.15221 -0.070502 -0.058838 -0.079558 -0.047179 -0.088481 -0.043129 -0.020908 -0.085339 -0.0017504 -0.0046568 0.00010315 -0.00055157 0.10856 0 0 -0.044036 0 -0.075042 0.077211 0.028816 0 0
4.6055 -0.008077 0.020499 -0.063688 9.4154e-05 0 -0.0041179 -0.010174 -0.017815 -0.028971 -0.016201 -0.093855 5.3921 0.156 -0.03044 -0.035343 -0.11922 -0.082343 -0.047749 -0.066133 -0.055985 -0.061752 -0.035688 -0.015906 -0.060831 -0.0012874 -0.0036412 3.8302e-05 0.00017592 0.47403 0 0 -0.05364 0 -0.065209 0.091402 0.051516 0 0
4.6094 -0.02399 -0.0047073 -0.13984 -5.3693e-05 0 -0.051173 -0.038192 -0.012395 -0.031903 -0.02842 -0.082456 6.8556 0.16737 -0.037456 -0.026317 -0.094241 -0.090687 -0.04317 -0.061112 -0.062803 -0.048808 -0.033029 -0.022352 -0.042037 -0.0010916 -0.0025144 -3.6408e-05 0.00063497 0.71772 0 0 -0.056246 0 -0.052679 0.099779 0.076078 0 0
4.6133 -0.03339 -0.026386 -0.051748 -0.0033544 0 -0.078709 -0.051508 -0.0066523 -0.02519 -0.035887 -0.059849 8.3246 0.17231 -0.038761 -0.021863 -0.078309 -0.083373 -0.044533 -0.061852 -0.058689 -0.04848 -0.03274 -0.038798 -0.030948 -0.001445 -0.0019043 -8.8669e-05 0.00087307 0.78556 0 0 -0.044116 0 -0.037929 0.10454 0.098708 0 0
4.6172 -0.045047 -0.041485 0.12338 -0.020312 0 -0.084455 -0.047325 -0.0028384 -0.015684 -0.038345 -0.027338 9.7874 0.17097 -0.030644 -0.021242 -0.071911 -0.064154 -0.051016 -0.065575 -0.04817 -0.058587 -0.033017 -0.064653 -0.029382 -0.0022037 -0.0019153 -9.4451e-05 0.001089 0.68541 0 0 -0.017654 0 -0.022102 0.10847 0.11566 0 0
4.6211 -0.064119 -0.05278 0.21576 -0.049663 0 -0.072853 -0.032499 -0.0044881 -0.0076195 -0.03555 0.011141 11.234 0.16262 -0.019891 -0.022876 -0.074633 -0.048484 -0.059985 -0.067591 -0.044407 -0.072536 -0.032361 -0.094315 -0.038738 -0.0027838 -0.0021391 -2.9926e-05 0.0014455 0.50348 0 0 0.013942 0 -0.010186 0.11711 0.12101 0 0
4.625 -0.088469 -0.067226 0.11217 -0.080815 0 -0.05389 -0.018965 -0.01554 0.00013308 -0.028828 0.04502 12.663 0.15215 -0.018684 -0.023399 -0.077254 -0.048477 -0.064879 -0.064256 -0.05636 -0.078893 -0.02864 -0.11521 -0.048014 -0.0026567 -0.0022049 8.2879e-05 0.001872 0.37833 0 0 0.038175 0 -0.0048235 0.13087 0.11954 0 0
4.6289 -0.11149 -0.089665 -0.13061 -0.10194 0 -0.039547 -0.017509 -0.036121 0.007449 -0.022924 0.05968 14.082 0.1431 -0.031969 -0.021276 -0.074325 -0.059644 -0.061665 -0.053628 -0.077707 -0.072287 -0.018804 -0.11302 -0.049333 -0.0018958 -0.0021783 0.0001316 0.0020821 0.4406 0 0 0.045901 0 -0.00552 0.14799 0.1151 0 0
4.6328 -0.12814 -0.11799 -0.32244 -0.10857 0 -0.039989 -0.03282 -0.060736 0.0068267 -0.025758 0.045952 15.495 0.13889 -0.049075 -0.015313 -0.06129 -0.061758 -0.046999 -0.033914 -0.08729 -0.048663 0.00047296 -0.079942 -0.03576 -0.0011469 -0.002329 -2.7563e-05 0.0018754 0.75279 0 0 0.034465 0 -0.010888 0.16652 0.11112 0 0
4.6367 -0.13848 -0.14448 -0.30521 -0.10723 0 -0.061199 -0.061541 -0.082665 -0.012802 -0.045008 0.007828 16.898 0.14509 -0.049822 -0.0039049 -0.031673 -0.034399 -0.015932 -0.0018834 -0.062398 -0.0025896 0.035626 -0.018237 0.0032188 -0.00097217 -0.0025789 -0.00041064 0.0014652 1.2879 0 0 0.0063514 0 -0.017509 0.18304 0.11227 0 0
4.6406 -0.14597 -0.16177 -0.098653 -0.11104 0 -0.10351 -0.094535 -0.10072 -0.055364 -0.083166 -0.040537 18.28 0.16717 -0.021841 0.013133 0.017326 0.02572 0.03231 0.045104 0.0046443 0.065354 0.093306 0.063894 0.073746 -0.0012354 -0.0023545 -0.00080224 0.0014489 1.9594 0 0 -0.034318 0 -0.017392 0.19369 0.12161 0 0
4.6445 -0.15329 -0.16788 0.11149 -0.12934 0 -0.15984 -0.1228 -0.12048 -0.11196 -0.13454 -0.087189 19.64 0.20027 0.026737 0.03288 0.077075 0.10088 0.088587 0.10287 0.099994 0.14393 0.16701 0.15955 0.16306 -0.0012228 -0.001107 -0.00086386 0.0023493 2.6759 0 0 -0.084377 0 -0.0086245 0.20046 0.13507 0 0
4.6484 -0.16007 -0.16631 0.13656 -0.15917 0 -0.21489 -0.14333 -0.14754 -0.16673 -0.1868 -0.13241 20.979 0.2407 0.072476 0.053614 0.14262 0.16565 0.14742 0.1694 0.19775 0.22734 0.25224 0.26612 0.26344 -0.00041502 0.0010395 -0.00041176 0.0041191 3.3758 0 0 -0.14162 0 0.0084831 0.20553 0.14972 0 0
4.6523 -0.16451 -0.16248 -0.049249 -0.18615 0 -0.24875 -0.15994 -0.17949 -0.2081 -0.22667 -0.18588 22.305 0.28386 0.096278 0.073506 0.2086 0.20598 0.20301 0.24215 0.27802 0.30962 0.3433 0.38158 0.36624 0.0009111 0.0032536 0.00037941 0.0061094 4.0197 0 0 -0.20263 0 0.032485 0.21155 0.16239 0 0
4.6563 -0.16662 -0.16067 -0.29069 -0.1956 0 -0.2464 -0.17779 -0.20612 -0.23398 -0.24623 -0.25288 23.615 0.31941 0.099457 0.088993 0.26569 0.22778 0.24434 0.31606 0.3388 0.3802 0.4276 0.49892 0.45495 0.0019212 0.0046693 0.0010606 0.0075684 4.5615 0 0 -0.26039 0 0.058033 0.22445 0.16758 0 0
4.6602 -0.16924 -0.1633 -0.39248 -0.18501 0 -0.20842 -0.19682 -0.21906 -0.2477 -0.24612 -0.32292 24.896 0.34127 0.10107 0.099316 0.31136 0.24869 0.26994 0.38404 0.39227 0.43551 0.49517 0.60515 0.52202 0.0020582 0.0050924 0.0012332 0.0082002 4.9416 0 0 -0.30444 0 0.077429 0.24506 0.16652 0 0
4.6641 -0.17576 -0.17146 -0.28687 -0.16684 0 -0.15446 -0.21134 -0.22139 -0.25183 -0.23395 -0.37265 26.137 0.35054 0.11928 0.10545 0.34774 0.28133 0.28325 0.44307 0.44972 0.47633 0.54475 0.68673 0.56893 0.0015677 0.0050367 0.0008372 0.0082615 5.1202 0 0 -0.32478 0 0.089116 0.27066 0.1628 0 0
4.668 -0.187 -0.1844 -0.080468 -0.15864 0 -0.1144 -0.21716 -0.22611 -0.24785 -0.21991 -0.382 27.335 0.3493 0.15462 0.10837 0.37672 0.32278 0.28742 0.49096 0.50897 0.50319 0.5761 0.73639 0.5974 0.0011552 0.0051161 0.000161 0.0081747 5.1242 0 0 -0.3181 0 0.093011 0.29846 0.15955 0 0
4.6719 -0.20026 -0.1989 0.048142 -0.16889 0 -0.11135 -0.21854 -0.24365 -0.24037 -0.21245 -0.35001 28.503 0.34166 0.19059 0.10963 0.40102 0.35822 0.28702 0.52519 0.55529 0.51675 0.5899 0.75594 0.6105 0.0011893 0.0054649 -0.00040636 0.0081214 5.0549 0 0 -0.29184 0 0.090402 0.32409 0.16108 0 0
4.6758 -0.21141 -0.21049 -0.0029196 -0.19144 0 -0.14815 -0.22596 -0.26998 -0.23807 -0.21599 -0.29714 29.655 0.33822 0.20961 0.1124 0.42381 0.37387 0.28992 0.54337 0.57437 0.51863 0.59005 0.75332 0.61487 0.0013611 0.0057524 -0.00064293 0.0080304 5.0355 0 0 -0.26195 0 0.08728 0.33968 0.17264 0 0
4.6797 -0.21776 -0.21676 -0.19116 -0.2128 0 -0.20694 -0.24471 -0.28819 -0.2475 -0.23017 -0.25259 30.797 0.34331 0.2082 0.11758 0.44462 0.36767 0.29738 0.55146 0.5652 0.51435 0.58381 0.73765 0.61687 0.001162 0.0056638 -0.0005758 0.0078647 5.1311 0 0 -0.24446 0 0.08764 0.3462 0.19021 0 0
4.6836 -0.21938 -0.21976 -0.38274 -0.22498 0 -0.26179 -0.26547 -0.28326 -0.26556 -0.2498 -0.23653 31.922 0.35656 0.19789 0.12489 0.46092 0.34993 0.30773 0.5511 0.54161 0.50519 0.57179 0.71606 0.61684 0.00059032 0.0052658 -0.00037499 0.0077753 5.305 0 0 -0.2459 0 0.09146 0.34538 0.21057 0 0
4.6875 -0.21836 -0.22442 -0.46188 -0.23148 0 -0.29442 -0.26887 -0.2566 -0.27988 -0.26603 -0.24949 33.018 0.37613 0.19286 0.13359 0.46985 0.335 0.31849 0.54391 0.52159 0.49228 0.55398 0.69301 0.61442 0.00023469 0.0049009 -0.00020199 0.0079093 5.4478 0 0 -0.25948 0 0.097726 0.3397 0.23019 0 0
4.6914 -0.21769 -0.23413 -0.40437 -0.24171 0 -0.30195 -0.2432 -0.22642 -0.27811 -0.26999 -0.27396 34.073 0.39529 0.19775 0.14145 0.46442 0.33157 0.32312 0.53074 0.51398 0.47628 0.52747 0.67039 0.60639 0.00061505 0.0048224 -0.00012321 0.0081438 5.4577 0 0 -0.26981 0 0.10181 0.33437 0.24264 0 0
4.6953 -0.22081 -0.24793 -0.27442 -0.26033 0 -0.29294 -0.19968 -0.21291 -0.25799 -0.25836 -0.28505 35.079 0.40426 0.20613 0.14567 0.44481 0.33804 0.31726 0.51465 0.51327 0.45962 0.49422 0.64737 0.59216 0.0015394 0.0050098 -9.1063e-05 0.0081479 5.3111 0 0 -0.26294 0 0.098163 0.3345 0.24624 0 0
4.6992 -0.23123 -0.26228 -0.16877 -0.28221 0 -0.27785 -0.16907 -0.22207 -0.22887 -0.23721 -0.26391 36.036 0.40219 0.20882 0.14621 0.417 0.34534 0.30363 0.49837 0.50613 0.44465 0.4606 0.62163 0.57533 0.0022369 0.0052952 3.4469e-05 0.0077683 5.0767 0 0 -0.23494 0 0.087587 0.33936 0.24484 0 0
4.7031 -0.25092 -0.27558 -0.15588 -0.29742 0 -0.26288 -0.17928 -0.24261 -0.20434 -0.21981 -0.20814 36.947 0.39061 0.20232 0.14367 0.38611 0.34466 0.28567 0.4844 0.48354 0.43351 0.43293 0.59289 0.55981 0.002149 0.0055559 0.00040761 0.0072925 4.8738 0 0 -0.19414 0 0.072353 0.34734 0.24188 0 0
4.707 -0.27799 -0.28993 -0.24104 -0.30074 0 -0.25141 -0.23206 -0.258 -0.19367 -0.2183 -0.1355 37.817 0.37315 0.19042 0.1393 0.35868 0.33504 0.26853 0.47584 0.44945 0.42877 0.41936 0.56725 0.55088 0.001508 0.005732 0.0010552 0.0072278 4.8107 0 0 -0.15668 0 0.056428 0.35573 0.24179 0 0
4.7109 -0.30596 -0.30783 -0.36733 -0.29673 0 -0.24898 -0.29955 -0.26156 -0.19904 -0.23518 -0.077968 38.652 0.36423 0.18009 0.1382 0.34998 0.32605 0.26715 0.48252 0.42029 0.43787 0.44103 0.55794 0.56325 0.001068 0.0057483 0.0017691 0.0077903 4.946 0 0 -0.13894 0 0.053008 0.35786 0.25309 0 0
4.7148 -0.32662 -0.32732 -0.45093 -0.29621 0 -0.26407 -0.34518 -0.26071 -0.21844 -0.26192 -0.067292 39.451 0.37206 0.17711 0.14369 0.35998 0.33289 0.28451 0.50525 0.41623 0.45959 0.49257 0.58032 0.59648 0.0012958 0.0055639 0.0021872 0.0086687 5.2849 0 0 -0.15098 0 0.0658 0.35411 0.27269 0 0
4.7188 -0.33516 -0.3416 -0.43705 -0.30771 0 -0.30154 -0.35165 -0.26808 -0.24908 -0.28664 -0.11849 40.205 0.39816 0.18442 0.1572 0.38731 0.366 0.32049 0.54508 0.44995 0.49412 0.56963 0.64343 0.64985 0.0019174 0.0053418 0.0020796 0.0093499 5.7981 0 0 -0.19353 0 0.094643 0.34709 0.29683 0 0
4.7227 -0.33338 -0.34458 -0.34283 -0.33078 0 -0.35386 -0.33273 -0.28937 -0.2883 -0.30409 -0.22115 40.907 0.44169 0.20183 0.17941 0.42922 0.42222 0.37317 0.60189 0.51933 0.54109 0.66569 0.74393 0.72115 0.0022871 0.0054619 0.0016127 0.0096602 6.442 0 0 -0.25894 0 0.13753 0.34025 0.3211 0 0
4.7266 -0.32793 -0.33737 -0.24955 -0.35572 0 -0.39984 -0.31943 -0.31973 -0.33279 -0.31902 -0.34452 41.555 0.49761 0.22537 0.21089 0.48032 0.48501 0.43746 0.67531 0.60833 0.60052 0.76824 0.86664 0.8061 0.0021273 0.0062112 0.0012953 0.0099241 7.1629 0 0 -0.33474 0 0.18868 0.34139 0.3369 0 0
4.7305 -0.32488 -0.32872 -0.23925 -0.36949 0 -0.41562 -0.33323 -0.35018 -0.3784 -0.33954 -0.45303 42.153 0.5475 0.24782 0.24687 0.5289 0.53482 0.49797 0.75463 0.69539 0.66676 0.85512 0.99081 0.89106 0.0018091 0.0074117 0.0015693 0.01057 7.8853 0 0 -0.40768 0 0.23293 0.35874 0.33678 0 0
4.7344 -0.32542 -0.32818 -0.32328 -0.36429 0 -0.39184 -0.36905 -0.3758 -0.42002 -0.3672 -0.52175 42.711 0.58133 0.26251 0.28237 0.57035 0.56241 0.54642 0.82918 0.76456 0.73358 0.91984 1.0979 0.9674 0.0019002 0.0084405 0.0023846 0.011632 8.5011 0 0 -0.46601 0 0.26355 0.38983 0.32442 0 0
4.7383 -0.3268 -0.33808 -0.42874 -0.34366 0 -0.34331 -0.40109 -0.39667 -0.45106 -0.39388 -0.54303 43.231 0.59482 0.26868 0.31462 0.60334 0.57404 0.57893 0.89206 0.81219 0.79706 0.96056 1.1762 1.0303 0.0025238 0.0087385 0.0031842 0.012707 8.8832 0 0 -0.50021 0 0.27785 0.43148 0.30372 0 0
4.7422 -0.32707 -0.35178 -0.46247 -0.32183 0 -0.30097 -0.40514 -0.41242 -0.46381 -0.40856 -0.52407 43.707 0.58586 0.27296 0.34115 0.62781 0.58396 0.59315 0.93673 0.84481 0.85329 0.97797 1.2228 1.076 0.0032335 0.0083432 0.0033687 0.013371 8.939 0 0 -0.50416 0 0.27483 0.47886 0.28006 0 0
4.7461 -0.32861 -0.36002 -0.3977 -0.31499 0 -0.29023 -0.37831 -0.41825 -0.45352 -0.40738 -0.48109 44.133 0.55617 0.284 0.35751 0.64594 0.60079 0.58692 0.94845 0.87044 0.89283 0.97689 1.2417 1.0957 0.0034937 0.0078728 0.0028325 0.013584 8.6815 0 0 -0.47869 0 0.25526 0.51795 0.26743 0 0
4.75 -0.33656 -0.35961 -0.30056 -0.3296 0 -0.31259 -0.34082 -0.40875 -0.42457 -0.39683 -0.4344 44.504 0.5251 0.30394 0.36676 0.66379 0.61994 0.57316 0.93548 0.89068 0.91683 0.97392 1.2412 1.0975 0.0032047 0.0079322 0.0020627 0.013639 8.264 0 0 -0.43516 0 0.23131 0.54015 0.2711 0 0
4.7539 -0.3536 -0.35666 -0.26729 -0.35688 0 -0.34643 -0.32014 -0.38627 -0.39231 -0.38712 -0.40285 44.819 0.50041 0.32526 0.37039 0.68221 0.62894 0.5569 0.90307 0.90039 0.92618 0.97296 1.2307 1.0846 0.0027369 0.0085322 0.0017005 0.013793 7.9269 0 0 -0.39384 0 0.20654 0.54449 0.28987 0 0
4.7578 -0.37666 -0.36193 -0.33055 -0.38002 0 -0.36747 -0.33115 -0.36392 -0.37518 -0.383 -0.39559 45.077 0.48721 0.33687 0.36962 0.70102 0.62023 0.54168 0.8565 0.89468 0.92217 0.97551 1.2156 1.0594 0.0025223 0.0091187 0.0019823 0.014046 7.8683 0 0 -0.37382 0 0.18295 0.53195 0.32092 0 0
4.7617 -0.39922 -0.38227 -0.42642 -0.38996 0 -0.37122 -0.36741 -0.35799 -0.38132 -0.38162 -0.40459 45.272 0.48975 0.33426 0.3656 0.7181 0.59907 0.5306 0.80319 0.8759 0.90645 0.98 1.196 1.025 0.0026892 0.0091665 0.0025852 0.014283 8.1182 0 0 -0.37964 0 0.1611 0.5062 0.35776 0 0
4.7656 -0.41678 -0.4151 -0.4558 -0.39577 0 -0.37701 -0.40866 -0.37496 -0.40162 -0.37898 -0.40648 45.4 0.502 0.32381 0.35978 0.728 0.57936 0.52341 0.75763 0.85348 0.88607 0.97791 1.169 0.98878 0.0030665 0.008701 0.0029837 0.014517 8.5185 0 0 -0.39597 0 0.13874 0.48156 0.38456 0 0
4.7695 -0.42985 -0.44958 -0.38178 -0.41776 0 -0.40884 -0.43671 -0.40524 -0.41723 -0.37708 -0.37801 45.47 0.51324 0.31686 0.35336 0.73022 0.57159 0.5177 0.72705 0.8366 0.8683 0.9671 1.1346 0.95837 0.0034206 0.008218 0.0029307 0.014859 8.8344 0 0 -0.39831 0 0.11625 0.46723 0.39521 0 0
4.7734 -0.44113 -0.47294 -0.26878 -0.46633 0 -0.46955 -0.44669 -0.42999 -0.41622 -0.38315 -0.31673 45.502 0.51919 0.31924 0.34698 0.72545 0.575 0.51329 0.71575 0.82726 0.85687 0.94907 1.1006 0.93892 0.0036061 0.0081384 0.0026021 0.015256 8.9218 0 0 -0.37378 0 0.096299 0.46622 0.38828 0 0
4.7773 -0.45008 -0.47739 -0.2259 -0.52511 0 -0.53224 -0.44587 -0.43581 -0.40377 -0.40103 -0.24985 45.513 0.51685 0.32656 0.34132 0.71521 0.58115 0.51057 0.72699 0.82133 0.85497 0.92711 1.0817 0.93534 0.0035416 0.0084095 0.0023323 0.015413 8.8181 0 0 -0.33525 0 0.082538 0.4797 0.36436 0 0
4.7813 -0.45115 -0.46344 -0.30763 -0.55659 0 -0.55782 -0.44336 -0.42435 -0.39622 -0.42427 -0.22066 45.493 0.50667 0.32981 0.33829 0.7046 0.58517 0.51411 0.76852 0.81685 0.86813 0.91401 1.0923 0.959 0.0031897 0.0086506 0.0022753 0.015093 8.6911 0 0 -0.3146 0 0.087228 0.50508 0.32887 0 0
4.7852 -0.43828 -0.43837 -0.46323 -0.52965 0 -0.52474 -0.4411 -0.40893 -0.40517 -0.43926 -0.25969 45.409 0.50034 0.32536 0.3389 0.70027 0.59312 0.52801 0.83001 0.82082 0.89152 0.92173 1.1376 1.0046 0.0026464 0.008614 0.0023361 0.014483 8.6947 0 0 -0.33855 0 0.11401 0.52832 0.29827 0 0
4.7891 -0.41159 -0.41129 -0.57755 -0.44725 0 -0.44588 -0.434 -0.40214 -0.42754 -0.43655 -0.36195 45.221 0.50443 0.31931 0.34301 0.70357 0.61791 0.55277 0.90263 0.84613 0.92012 0.95135 1.2098 1.0642 0.0021895 0.0084247 0.0023722 0.014119 8.8557 0 0 -0.40631 0 0.15931 0.54279 0.27968 0 0
4.793 -0.37928 -0.38781 -0.56379 -0.34941 0 -0.35942 -0.41796 -0.40607 -0.45056 -0.41967 -0.48779 44.912 0.52263 0.32206 0.35012 0.71442 0.66668 0.58764 0.97892 0.8996 0.94962 1.0012 1.2904 1.1306 0.0021082 0.0083728 0.0023838 0.014344 9.0746 0 0 -0.48827 0 0.21843 0.54463 0.27711 0 0
4.7969 -0.35222 -0.36795 -0.42868 -0.28664 0 -0.3024 -0.39684 -0.41317 -0.46467 -0.40243 -0.58657 44.503 0.55785 0.33842 0.35914 0.73134 0.73078 0.63028 1.0487 0.97124 0.97413 1.0658 1.3583 1.1929 0.0024204 0.0085591 0.0024798 0.01487 9.2179 0 0 -0.54662 0 0.28305 0.53053 0.29372 0 0
4.8008 -0.33599 -0.34834 -0.26188 -0.28422 0 -0.2889 -0.38047 -0.41508 -0.47006 -0.39686 -0.62532 44.032 0.60298 0.36246 0.36565 0.74604 0.78715 0.66867 1.0913 1.0353 0.98244 1.1222 1.3968 1.2287 0.0028097 0.0088161 0.0027069 0.015002 9.2079 0 0 -0.56055 0 0.33101 0.5029 0.32484 0 0
4.8047 -0.32766 -0.32696 -0.16687 -0.3259 0 -0.30703 -0.37554 -0.40959 -0.47087 -0.40273 -0.60267 43.535 0.64136 0.38146 0.36615 0.75115 0.81085 0.69193 1.1027 1.0639 0.97346 1.1523 1.3973 1.2333 0.002916 0.0089548 0.0029703 0.014359 9.0385 0 0 -0.53553 0 0.35332 0.4726 0.35577 0 0
4.8086 -0.32021 -0.30635 -0.19033 -0.36879 0 -0.33229 -0.37825 -0.39953 -0.46575 -0.40793 -0.54219 43.016 0.66391 0.38509 0.35857 0.74281 0.7897 0.69407 1.0797 1.0431 0.94582 1.1473 1.3588 1.2041 0.002691 0.0089992 0.00313 0.013314 8.731 0 0 -0.4922 0 0.34734 0.44383 0.37939 0 0
4.8125 -0.30975 -0.29214 -0.2977 -0.37573 0 -0.34379 -0.37657 -0.38622 -0.4465 -0.39856 -0.47356 42.464 0.66287 0.37208 0.34132 0.71802 0.73063 0.67055 1.021 0.97951 0.899 1.1012 1.2855 1.1409 0.002416 0.0091234 0.0031312 0.01265 8.292 0 0 -0.44739 0 0.31312 0.41989 0.38951 0 0
4.8164 -0.29869 -0.2882 -0.40392 -0.33936 0 -0.33291 -0.36024 -0.36584 -0.4064 -0.36933 -0.41538 41.864 0.62597 0.34973 0.31154 0.67158 0.65389 0.6139 0.92316 0.89294 0.83044 1.0055 1.1848 1.0425 0.0023599 0.0093966 0.0030104 0.012755 7.7153 0 0 -0.40395 0 0.2541 0.40342 0.37696 0 0
4.8203 -0.29203 -0.29245 -0.43355 -0.28246 0 -0.30387 -0.32903 -0.33332 -0.34841 -0.32617 -0.36795 41.214 0.56293 0.32744 0.27348 0.60984 0.57952 0.53633 0.80455 0.80234 0.74807 0.88119 1.0646 0.92729 0.0024941 0.0096702 0.0028091 0.013252 7.0097 0 0 -0.35474 0 0.19135 0.3897 0.34661 0 0
4.8242 -0.2912 -0.29757 -0.37122 -0.2386 0 -0.27003 -0.29164 -0.28945 -0.28392 -0.28051 -0.31733 40.519 0.48808 0.30965 0.23205 0.54043 0.51566 0.45122 0.6809 0.71534 0.65941 0.7478 0.93297 0.80877 0.0026101 0.0097432 0.0025496 0.013458 6.2132 0 0 -0.29319 0 0.13632 0.37483 0.30735 0 0
4.8281 -0.2917 -0.29587 -0.27071 -0.22959 0 -0.24741 -0.25712 -0.24345 -0.22445 -0.24171 -0.24725 39.783 0.41095 0.29281 0.19055 0.4685 0.45676 0.36729 0.56248 0.62898 0.56959 0.6173 0.7977 0.695 0.002664 0.0095856 0.0023164 0.013141 5.382 0 0 -0.22042 0 0.094719 0.35713 0.26519 0 0
4.832 -0.28668 -0.28448 -0.21468 -0.25365 0 -0.2454 -0.22809 -0.20725 -0.17574 -0.21324 -0.15375 39.005 0.34202 0.26867 0.15259 0.39983 0.39257 0.29386 0.46006 0.53905 0.48435 0.50191 0.66834 0.59387 0.0028574 0.0093451 0.0022925 0.012711 4.5782 0 0 -0.14556 0 0.07064 0.33557 0.22694 0 0
4.8359 -0.27267 -0.26639 -0.24936 -0.28803 0 -0.25814 -0.20215 -0.18653 -0.13963 -0.19347 -0.054367 38.184 0.29854 0.23173 0.12488 0.3469 0.32112 0.24646 0.39328 0.44955 0.41687 0.42152 0.55668 0.51887 0.0032906 0.0091472 0.0026165 0.012633 3.8738 0 0 -0.082632 0 0.065032 0.31366 0.20454 0 0
4.8398 -0.25208 -0.24722 -0.34271 -0.30253 0 -0.26529 -0.17842 -0.177 -0.11837 -0.1786 0.016718 37.325 0.27552 0.18603 0.10602 0.31146 0.25506 0.21915 0.35509 0.37441 0.36876 0.36926 0.47478 0.46503 0.0036356 0.0089652 0.0031721 0.012785 3.3541 0 0 -0.046105 0 0.065348 0.29773 0.19598 0 0
4.8438 -0.23067 -0.23105 -0.40473 -0.27748 0 -0.24649 -0.16099 -0.16922 -0.11376 -0.16545 0.028837 36.433 0.26989 0.14566 0.095367 0.29507 0.21517 0.20888 0.34286 0.32982 0.34179 0.34357 0.43015 0.43191 0.003359 0.0087302 0.0035903 0.012541 3.0878 0 0 -0.044764 0 0.068215 0.29075 0.19941 0 0
4.8477 -0.21308 -0.21853 -0.36258 -0.21788 0 -0.20069 -0.15486 -0.15742 -0.12178 -0.15346 -0.021328 35.511 0.27784 0.12655 0.091874 0.29823 0.21465 0.21198 0.35306 0.32266 0.33672 0.34229 0.42157 0.41869 0.0023764 0.0085186 0.0035623 0.011534 3.0749 0 0 -0.074525 0 0.071409 0.29454 0.21213 0 0
4.8516 -0.20054 -0.20804 -0.2309 -0.15423 0 -0.15266 -0.15954 -0.1442 -0.13157 -0.14561 -0.10191 34.551 0.29419 0.13449 0.094289 0.32231 0.2466 0.22375 0.38181 0.34393 0.35579 0.3654 0.43927 0.42692 0.0013752 0.0085288 0.0031837 0.010206 3.2229 0 0 -0.11636 0 0.075098 0.31051 0.22945 0 0
4.8555 -0.19183 -0.19784 -0.1113 -0.12509 0 -0.13622 -0.1683 -0.13762 -0.13373 -0.14671 -0.16482 33.548 0.31079 0.15888 0.099095 0.35843 0.28645 0.23699 0.41825 0.37317 0.39122 0.40608 0.47069 0.45227 0.001264 0.0088209 0.0029233 0.0094818 3.3976 0 0 -0.14565 0 0.083327 0.33077 0.2426 0 0
4.8594 -0.18542 -0.18724 -0.11014 -0.14915 0 -0.16512 -0.17475 -0.14406 -0.13081 -0.15926 -0.18053 32.509 0.32446 0.17925 0.10416 0.39577 0.30947 0.24927 0.45497 0.39221 0.43269 0.45548 0.50806 0.48732 0.0021945 0.0091294 0.0031607 0.0098548 3.5216 0 0 -0.1498 0 0.096337 0.34712 0.2481 0 0
4.8633 -0.18029 -0.17669 -0.23993 -0.20707 0 -0.21692 -0.17941 -0.16327 -0.13716 -0.17958 -0.16091 31.449 0.33377 0.18121 0.10866 0.42765 0.31035 0.26007 0.48813 0.39862 0.47443 0.5082 0.55181 0.5277 0.0032366 0.0090375 0.0037342 0.01088 3.6314 0 0 -0.14005 0 0.11238 0.35491 0.24441 0 0
4.8672 -0.17523 -0.1672 -0.39431 -0.25116 0 -0.24709 -0.1881 -0.18885 -0.16519 -0.19864 -0.14921 30.377 0.33774 0.16894 0.11202 0.44755 0.30784 0.26937 0.51437 0.40785 0.51073 0.55841 0.60667 0.5686 0.0032191 0.008399 0.0040111 0.011619 3.8277 0 0 -0.14422 0 0.12843 0.35014 0.23084 0 0
4.8711 -0.16829 -0.15949 -0.42898 -0.24039 0 -0.22439 -0.20296 -0.21211 -0.21045 -0.20799 -0.18305 29.285 0.33329 0.16205 0.11376 0.44237 0.32857 0.27719 0.52581 0.4402 0.53074 0.59155 0.67327 0.59859 0.0019702 0.0075723 0.0034884 0.011554 4.1526 0 0 -0.18296 0 0.13229 0.32738 0.20736 0 0
4.875 -0.1575 -0.15288 -0.28562 -0.17445 0 -0.15754 -0.21594 -0.22564 -0.25131 -0.20607 -0.26076 28.158 0.32169 0.17796 0.11449 0.41852 0.38207 0.28289 0.52301 0.50131 0.53562 0.60369 0.7418 0.61268 0.00061446 0.0071744 0.0023428 0.010995 4.5053 0 0 -0.24905 0 0.11914 0.29664 0.18203 0 0
4.8789 -0.14218 -0.14453 -0.051008 -0.097024 0 -0.089541 -0.21299 -0.22509 -0.26539 -0.19856 -0.34015 26.987 0.30331 0.21452 0.11419 0.38104 0.44795 0.28486 0.50558 0.57178 0.52648 0.59426 0.7934 0.60895 0.00048845 0.0075527 0.0013396 0.010605 4.6839 0 0 -0.30913 0 0.090025 0.26352 0.15879 0 0
4.8828 -0.12344 -0.13049 0.1065 -0.062032 0 -0.063277 -0.18651 -0.20989 -0.24723 -0.19177 -0.37099 25.787 0.27878 0.24911 0.11265 0.33492 0.48755 0.28135 0.47334 0.61623 0.50436 0.56381 0.8087 0.58629 0.001734 0.0084745 0.0011436 0.01065 4.5254 0 0 -0.32822 0 0.048022 0.23265 0.14085 0 0
4.8867 -0.10345 -0.1086 0.074243 -0.088964 0 -0.087312 -0.14403 -0.18347 -0.21068 -0.18548 -0.33355 24.583 0.24917 0.25633 0.10913 0.28735 0.47218 0.26906 0.42528 0.60687 0.46981 0.51359 0.77763 0.54279 0.0030753 0.0093228 0.0017084 0.010812 4.0249 0 0 -0.29617 0 0.0007722 0.20991 0.13241 0 0
4.8906 -0.084425 -0.081311 -0.10934 -0.14525 0 -0.13002 -0.10392 -0.15203 -0.17466 -0.17261 -0.251 23.39 0.21936 0.22929 0.10197 0.24747 0.40509 0.24503 0.36481 0.54344 0.42447 0.45259 0.70377 0.48158 0.0030863 0.0095878 0.0023638 0.010679 3.329 0 0 -0.23324 0 -0.032175 0.19813 0.13491 0 0
4.8945 -0.068228 -0.055344 -0.28373 -0.17194 0 -0.14574 -0.081156 -0.12125 -0.14733 -0.14655 -0.16703 22.199 0.19352 0.18547 0.090949 0.21469 0.31897 0.21237 0.29935 0.45291 0.37123 0.38963 0.60034 0.4106 0.0016516 0.0091844 0.0025039 0.010258 2.6163 0 0 -0.17092 0 -0.043826 0.19229 0.14301 0 0
4.8984 -0.056245 -0.03753 -0.29701 -0.13204 0 -0.11046 -0.075788 -0.092923 -0.12328 -0.10849 -0.11003 20.984 0.17367 0.15137 0.075706 0.18665 0.25035 0.17257 0.2322 0.36819 0.31016 0.32701 0.4817 0.33242 6.7609e-05 0.0083539 0.0021554 0.0098752 1.9722 0 0 -0.12625 0 -0.033071 0.18938 0.15343 0 0
4.9023 -0.048777 -0.029979 -0.12922 -0.041369 0 -0.038897 -0.074211 -0.064916 -0.093304 -0.067135 -0.074615 19.735 0.16129 0.13968 0.0561 0.15987 0.21171 0.12753 0.16634 0.30298 0.24132 0.2659 0.35644 0.2493 -0.00033326 0.0073287 0.0018505 0.0096349 1.3617 0 0 -0.091965 0 -0.0015982 0.18618 0.16257 0 0
4.9063 -0.0441 -0.02878 0.092861 0.043511 0 0.028139 -0.061215 -0.035095 -0.054138 -0.03068 -0.033565 18.462 0.15798 0.13883 0.03178 0.12525 0.18379 0.080032 0.10534 0.24346 0.16338 0.20359 0.22699 0.16253 0.00043277 0.0061249 0.0019777 0.0091554 0.7071 0 0 -0.048667 0 0.040262 0.17759 0.16355 0 0
4.9102 -0.038567 -0.02743 0.19971 0.069713 0 0.053951 -0.03167 -0.005318 -0.0088498 0.00031721 0.033255 17.194 0.15819 0.12388 0.0057899 0.078527 0.13397 0.033704 0.047782 0.16397 0.081609 0.13552 0.094771 0.074978 0.0010829 0.0046235 0.002338 0.0079562 -0.013912 0 0 0.014509 0 0.069768 0.16339 0.1551 0 0
4.9141 -0.028699 -0.021755 0.11495 0.028364 0 0.030742 0.0075039 0.019359 0.038654 0.031515 0.11895 15.946 0.15828 0.07867 -0.019827 0.021614 0.045465 -0.010391 -0.0081607 0.053066 0.0006322 0.061395 -0.034006 -0.010739 0.00049878 0.0027929 0.0023842 0.0060728 -0.73444 0 0 0.089148 0 0.078467 0.14525 0.13904 0 0
4.918 -0.01415 -0.011961 -0.085866 -0.040236 0 -0.01716 0.044544 0.036199 0.085546 0.066019 0.19398 14.711 0.1557 0.010246 -0.043499 -0.042716 -0.066192 -0.051479 -0.06346 -0.071956 -0.075395 -0.017522 -0.14719 -0.091687 -0.00106 0.00081647 0.0018623 0.0041668 -1.3445 0 0 0.15374 0 0.06229 0.12457 0.11722 0 0
4.9219 0.0012091 -0.00064705 -0.23686 -0.078468 0 -0.05155 0.071217 0.04899 0.1261 0.09768 0.229 13.47 0.14755 -0.055787 -0.063266 -0.10932 -0.16207 -0.08865 -0.11879 -0.17469 -0.14054 -0.097747 -0.23135 -0.16302 -0.0022543 -0.0009619 0.001136 0.0029705 -1.7623 0 0 0.18893 0 0.019309 0.10325 0.092468 0 0
4.9258 0.011823 0.010359 -0.21097 -0.053944 0 -0.046389 0.085639 0.065032 0.14963 0.11418 0.21666 12.214 0.13163 -0.09377 -0.076889 -0.16561 -0.20686 -0.1196 -0.17066 -0.22536 -0.18491 -0.16626 -0.2787 -0.2137 -0.0021036 -0.0021915 0.00083537 0.0026582 -1.9712 0 0 0.18932 0 -0.038478 0.083943 0.070313 0 0
4.9297 0.015159 0.020979 -0.014927 0.019011 0 -0.0043301 0.089766 0.086467 0.14707 0.10777 0.17616 10.954 0.11139 -0.095092 -0.086308 -0.20747 -0.19318 -0.1439 -0.21394 -0.22192 -0.21145 -0.21622 -0.29087 -0.24395 -0.00098132 -0.0026633 0.001214 0.0028059 -2.0092 0 0 0.16505 0 -0.09067 0.067132 0.052576 0 0
4.9336 0.01468 0.03149 0.21967 0.092476 0 0.046814 0.086331 0.10483 0.12164 0.083581 0.13861 9.7073 0.08874 -0.071739 -0.092419 -0.2337 -0.14541 -0.16006 -0.24414 -0.1898 -0.22114 -0.24382 -0.27661 -0.25303 -0.00013728 -0.0024151 0.0019018 0.0029181 -1.9373 0 0 0.13476 0 -0.12899 0.053227 0.039406 0 0
4.9375 0.018116 0.041422 0.33683 0.12062 0 0.075122 0.078417 0.10624 0.090652 0.057386 0.12479 8.477 0.065767 -0.045845 -0.096192 -0.24434 -0.10117 -0.16664 -0.25711 -0.16141 -0.21568 -0.24674 -0.24542 -0.2413 -0.00035481 -0.0017662 0.0022919 0.0028834 -1.8147 0 0 0.11487 0 -0.1473 0.042658 0.030508 0 0
4.9414 0.031922 0.050558 0.26936 0.091753 0 0.06849 0.070319 0.084275 0.073332 0.044713 0.13059 7.2483 0.046374 -0.034368 -0.098664 -0.24005 -0.084761 -0.15946 -0.24386 -0.15203 -0.1967 -0.2209 -0.20228 -0.20858 -0.0012396 -0.0012144 0.0021164 0.0028815 -1.6837 0 0 0.11002 0 -0.13963 0.037317 0.025146 0 0
4.9453 0.056253 0.060609 0.08264 0.0352 0 0.043801 0.066682 0.048837 0.074495 0.050598 0.13008 6.0046 0.034083 -0.039343 -0.10036 -0.22919 -0.091803 -0.14053 -0.20915 -0.1506 -0.17187 -0.17814 -0.14761 -0.16626 -0.001833 -0.0011751 0.0016124 0.0029621 -1.5596 0 0 0.10948 0 -0.11886 0.038068 0.021743 0 0
4.9492 0.08465 0.074702 -0.07776 -7.7618e-05 0 0.0337 0.069507 0.021226 0.080493 0.067957 0.094604 4.7478 0.029789 -0.048822 -0.10068 -0.21601 -0.095731 -0.11423 -0.16244 -0.13171 -0.14541 -0.12862 -0.082243 -0.12244 -0.0017332 -0.0016959 0.0011753 0.0028878 -1.429 0 0 0.093513 0 -0.095422 0.044247 0.020614 0 0
4.9531 0.10874 0.094328 -0.091435 0.020305 0 0.060534 0.075935 0.018492 0.072529 0.084337 0.015735 3.5017 0.034148 -0.046768 -0.099008 -0.20229 -0.070792 -0.083929 -0.11079 -0.078793 -0.11975 -0.078622 -0.013436 -0.082178 -0.0014167 -0.002396 0.00095779 0.002451 -1.2699 0 0 0.048504 0 -0.074536 0.055076 0.022639 0 0
4.957 0.12409 0.11681 0.054893 0.092561 0 0.11796 0.079786 0.040493 0.04503 0.090493 -0.083431 2.2924 0.047523 -0.025421 -0.094558 -0.18924 -0.014664 -0.05384 -0.062732 -0.0009278 -0.097255 -0.034675 0.043485 -0.050561 -0.0014744 -0.002747 0.00086097 0.0018375 -1.091 0 0 -0.018499 0 -0.060439 0.069228 0.029165 0 0
4.9609 0.13236 0.13645 0.26356 0.17741 0 0.17514 0.076478 0.071131 0.011677 0.084853 -0.15816 1.1252 0.06818 0.0076681 -0.086924 -0.17831 0.046158 -0.03441 -0.036492 0.069184 -0.083719 -0.0093887 0.069726 -0.037433 -0.0017705 -0.0025152 0.00083918 0.0015216 -0.9589 0 0 -0.078341 0 -0.053184 0.081546 0.042755 0 0
4.9648 0.13851 0.14876 0.39831 0.22679 0 0.19994 0.067702 0.092284 -0.0056949 0.072963 -0.16841 -0.018151 0.086817 0.033196 -0.079832 -0.17175 0.072872 -0.029066 -0.033723 0.094715 -0.081159 -0.0037956 0.051658 -0.041238 -0.0015846 -0.001995 0.0010619 0.0017598 -0.98197 0 0 -0.096161 0 -0.045667 0.087443 0.059122 0 0
4.9688 0.14574 0.1537 0.37996 0.21593 0 0.18227 0.061991 0.097862 0.0063217 0.064342 -0.1045 -1.1601 0.097453 0.033047 -0.076319 -0.17309 0.041496 -0.039957 -0.055241 0.058148 -0.092707 -0.020891 -0.011829 -0.063607 -0.00058461 -0.0018124 0.0016875 0.002275 -1.25 0 0 -0.055362 0 -0.036345 0.084908 0.074748 0 0
4.9727 0.15312 0.15481 0.23929 0.15907 0 0.1397 0.070185 0.096585 0.045602 0.068682 0.0059027 -2.3038 0.094458 0.0040467 -0.07945 -0.18608 -0.039259 -0.068368 -0.1006 -0.027629 -0.12122 -0.063102 -0.10809 -0.10592 0.0005612 -0.0024494 0.0025358 0.0025311 -1.7719 0 0 0.029423 0 -0.025113 0.072747 0.085855 0 0
4.9766 0.15759 0.15564 0.09216 0.098783 0 0.10331 0.098352 0.10319 0.10014 0.091623 0.11497 -3.4279 0.067717 -0.038426 -0.09524 -0.21932 -0.13336 -0.11711 -0.1701 -0.12837 -0.17348 -0.13734 -0.21688 -0.17347 0.00074773 -0.0038792 0.0031242 0.0022967 -2.4619 0 0 0.12152 0 -0.016001 0.049783 0.085054 0 0
[truncated: 2,048,710 more chars]
