# Supplementary material for: Dataset from dynamic shake-table testing of five full-scale single leaf and cavity URM walls subjected to out-of-plane two-way bending
Source: Data Brief. 2019 Mar 20;24:103854. doi: 10.1016/j.dib.2019.103854 (PMC6480314; doi:10.1016/j.dib.2019.103854)
Supplement: Multimedia component 2 [file mmc2.zip › DATA/CL-000-RF/Test16.txt]

0 -0.0032918 -0.003058 0.010264 -0.0036544 0 -0.0019214 -0.0019316 -0.0010369 0.0035362 -0.0019647 0.0059179 -1.0067 0.0025995 -0.0017634 0.011382 -0.011383 -0.0021541 -0.0015583 0.046461 0.0060628 0.075584 0.044459 0.0080397 0.01321 -0.00046695 -0.0014109 0.00052117 0.00093155 0.0028044 0 0 0.0027687 0 0.003764 -0.012381 -0.012532 0 0
0.003906 -0.0025503 -0.0031771 0.0062818 -0.0016056 0 -7.1605e-05 -0.00092698 -0.0014662 0.0022733 -0.0010147 0.00074549 -1.0214 0.0050436 -0.0051701 0.012639 -0.018 -0.003297 -0.0036887 0.050434 0.0060208 0.076363 0.03951 0.0072899 0.019066 -0.00054471 -0.0015457 0.00041779 0.00034762 0.0238 0 0 -0.0021434 0 0.0075962 -0.015701 -0.016227 0 0
0.007812 -0.0021895 -0.0030987 0.00050782 -0.0017248 0 0.00055566 0.0003508 -0.0017318 -0.0005691 -8.4145e-07 -0.004631 -1.0305 0.0039852 -0.0057164 0.01322 -0.025542 -0.00054104 -0.006076 0.054025 0.0066216 0.075163 0.033629 0.0072026 0.025533 -0.00055905 -0.0010323 0.00025851 0.00014198 0.046951 0 0 -0.0060724 0 0.0097154 -0.017939 -0.018544 0 0
0.011719 -0.0018242 -0.0032053 -0.0093479 -0.0038724 0 -0.00035052 0.0013425 -0.002566 -0.0041303 -0.00068257 -0.0079141 -1.0267 -0.00086893 -0.0038418 0.013688 -0.029679 0.003826 -0.0064244 0.057477 0.0066667 0.072481 0.02991 0.0077684 0.031014 -0.00046447 -0.00036609 8.6416e-05 0.00049786 0.07259 0 0 -0.0085146 0 0.0098598 -0.017613 -0.018672 0 0
0.015625 -0.0010303 -0.0035906 -0.020481 -0.0063285 0 -0.0022224 0.0012536 -0.004371 -0.0072793 -0.0039859 -0.0090657 -1.0167 -0.0067546 -0.0020448 0.014919 -0.026847 0.0054327 -0.0033296 0.060717 0.0059991 0.069883 0.030732 0.0084335 0.033452 -0.00029403 -7.3675e-05 -7.1138e-05 0.0010805 0.10422 0 0 -0.01024 0 0.0087531 -0.014132 -0.016577 0 0
0.019531 0.00018741 -0.0037117 -0.026465 -0.007455 0 -0.0042635 -0.00019565 -0.0065841 -0.0093282 -0.0086104 -0.0094513 -1.0115 -0.011497 -0.002004 0.017024 -0.018555 0.0020385 0.0020536 0.063325 0.0055421 0.068022 0.034881 0.0089809 0.032627 -0.00019228 -0.00027935 -0.00015864 0.001315 0.13758 0 0 -0.011889 0 0.0070556 -0.0084824 -0.012867 0 0
0.023437 0.0013358 -0.0028543 -0.023658 -0.006849 0 -0.0057878 -0.002459 -0.0081371 -0.010259 -0.011645 -0.0098661 -1.015 -0.014035 -0.0031209 0.019917 -0.0065531 -0.0041912 0.0085719 0.064867 0.0061005 0.06706 0.040925 0.0099585 0.028601 -0.00025448 -0.00063648 -7.6372e-05 0.00093223 0.15865 0 0 -0.013133 0 0.0050656 -0.0015163 -0.0079098 0 0
0.027344 0.001853 -0.00095831 -0.015147 -0.0050773 0 -0.0061759 -0.004559 -0.0083682 -0.010403 -0.010981 -0.009874 -1.022 -0.013594 -0.003686 0.023368 0.0066587 -0.008563 0.014719 0.064866 0.007388 0.066958 0.046884 0.012065 0.021757 -0.0003435 -0.00067281 0.00025395 0.00025278 0.15499 0 0 -0.01323 0 0.0030429 0.0056661 -0.0021596 0 0
0.03125 0.0015668 0.0011528 -0.007457 -0.0027109 0 -0.0049746 -0.0056939 -0.007351 -0.0099688 -0.0072407 -0.0089714 -1.0273 -0.0099578 -0.0028855 0.026431 0.0148 -0.0079967 0.016857 0.062085 0.0083392 0.066955 0.047467 0.015145 0.013542 -0.00016959 -0.00023402 0.00078018 -8.883e-05 0.12788 0 0 -0.011977 0 0.0014083 0.010215 0.0033303 0 0
0.035156 0.00073916 0.0024631 -0.003708 5.8997e-05 0 -0.0023285 -0.0054948 -0.005488 -0.0088514 -0.0031986 -0.0077339 -1.0325 -0.0059993 -0.0012988 0.028315 0.016701 -0.0034627 0.015128 0.057545 0.0082569 0.066066 0.042181 0.01791 0.0065164 0.00037935 0.00037024 0.001283 0.00027244 0.090842 0 0 -0.0097458 0 0.0004331 0.011484 0.0076614 0 0
0.039062 -0.00026026 0.002652 -0.0010791 0.0029375 0 0.00078793 -0.0039389 -0.0030996 -0.0068047 -0.0011432 -0.0072321 -1.0433 -0.0028659 0.00030607 0.028717 0.013332 0.001371 0.010436 0.051911 0.0075139 0.063996 0.031963 0.018713 0.0015723 0.0010347 0.00063866 0.0014906 0.0011004 0.055615 0 0 -0.0066744 0 0.00038037 0.0096666 0.010497 0 0
0.042969 -0.0012053 0.0022364 0.0047615 0.0050973 0 0.0030864 -0.0012974 -0.0005093 -0.0037422 -0.00084447 -0.0073753 -1.0615 -0.0013591 0.0020226 0.027463 0.0062632 0.0036257 0.0040049 0.045923 0.0071321 0.060619 0.018329 0.016597 -0.00069994 0.0013721 0.00031504 0.001285 0.0017799 0.021744 0 0 -0.0023241 0 0.0014656 0.005289 0.011658 0 0
0.046875 -0.0019113 0.0018936 0.013839 0.005645 0 0.0039301 0.0017832 0.0017613 9.2374e-05 -0.00017791 -0.0063898 -1.0823 -0.0021141 0.0042984 0.024361 -0.0011998 0.0033807 -0.0017726 0.040826 0.0077514 0.055958 0.0044965 0.011677 0.0002558 0.0012604 -0.00039928 0.00082354 0.0018496 -0.018838 0 0 0.0034814 0 0.0040659 -0.00041207 0.011012 0 0
0.050781 -0.0020196 0.0018048 0.021606 0.0045946 0 0.0037766 0.0044007 0.0032861 0.0041567 0.0023408 -0.0023678 -1.0995 -0.003755 0.0066534 0.02002 -0.0039323 0.0027744 -0.003467 0.038191 0.0089792 0.050938 -0.0038465 0.0047783 0.0033615 0.0010035 -0.00103 0.00044449 0.0013302 -0.068664 0 0 0.0096246 0 0.0078053 -0.004515 0.0095399 0 0
0.054687 -0.0011049 0.0017384 0.024162 0.0031518 0 0.0035796 0.0059294 0.0043159 0.007773 0.0058647 0.0047088 -1.1119 -0.0045025 0.0075213 0.015371 -0.0018398 0.0034369 -0.0011717 0.037945 0.0096124 0.046393 -0.0057537 -0.0030263 0.0069377 0.00095532 -0.001225 0.00040718 0.00059381 -0.11923 0 0 0.014009 0 0.011517 -0.00593 0.0084571 0 0
0.058594 0.00086906 0.0016263 0.022235 0.0027797 0 0.0037803 0.0065566 0.0057629 0.010346 0.0081411 0.012719 -1.1225 -0.003535 0.0057617 0.010909 0.0041188 0.0050008 0.0044618 0.039959 0.0084855 0.042724 -0.0014498 -0.010528 0.010202 0.0010373 -0.0010046 0.00068275 -4.1847e-06 -0.15928 0 0 0.015263 0 0.014318 -0.0044497 0.0084132 0 0
0.0625 0.0032503 0.0017863 0.019104 0.0039085 0 0.004004 0.0071498 0.0082424 0.011588 0.0079573 0.019125 -1.1333 -0.0002618 0.0022243 0.0071143 0.012286 0.0059048 0.012283 0.043916 0.0053595 0.040245 0.0080772 -0.01645 0.012471 0.00077287 -0.00066904 0.00098746 -0.00033482 -0.18569 0 0 0.014067 0 0.01528 -0.00025767 0.0099608 0 0
0.066406 0.0050186 0.0024487 0.0155 0.0056105 0 0.0037461 0.0083751 0.011071 0.011654 0.0064069 0.022669 -1.1417 0.0053591 -0.00058472 0.004955 0.018035 0.0052281 0.018929 0.049134 0.0013249 0.039429 0.019339 -0.019942 0.012904 -0.00011966 -0.00049245 0.0010385 -0.00041281 -0.20304 0 0 0.012509 0 0.012286 0.0052255 0.013769 0 0
0.070312 0.00554 0.0032119 0.0084795 0.0065105 0 0.0031277 0.0098733 0.01248 0.011015 0.0056374 0.023358 -1.1436 0.010711 -0.0006818 0.0044519 0.018743 0.0035177 0.021508 0.054219 -0.0016241 0.039641 0.027219 -0.021241 0.012213 -0.0012427 -0.00050593 0.00080284 -0.00024275 -0.21243 0 0 0.012008 0 0.0059966 0.009095 0.018377 0 0
0.074219 0.0050333 0.003241 -0.0038633 0.0058947 0 0.0027061 0.010404 0.0111 0.010069 0.00649 0.021366 -1.1392 0.014356 0.0015157 0.0055127 0.015104 0.0019985 0.019635 0.058792 -0.0017985 0.04059 0.030502 -0.021567 0.010939 -0.0017782 -0.00055082 0.00050725 0.00016157 -0.20467 0 0 0.011999 0 -0.0025427 0.010357 0.02264 0 0
0.078125 0.0042668 0.0021465 -0.017752 0.0039271 0 0.0025248 0.0089386 0.0073031 0.0087365 0.0075689 0.016717 -1.1331 0.015359 0.0035677 0.0080396 0.0083708 0.0013502 0.013453 0.062694 0.00089354 0.042111 0.028931 -0.021879 0.0095245 -0.0013023 -0.00050073 0.00040149 0.00063542 -0.16828 0 0 0.010791 0 -0.012299 0.0085616 0.025603 0 0
0.082031 0.0037899 0.00057277 -0.025625 0.0010848 0 0.0016784 0.0056583 0.0029681 0.0064728 0.0066641 0.0102 -1.1289 0.012808 0.0033101 0.011907 0.0011598 0.0014152 0.0037457 0.065929 0.0046878 0.044115 0.02319 -0.02149 0.0085389 -0.00027887 -0.00039903 0.00050476 0.0008644 -0.10458 0 0 0.0075461 0 -0.021674 0.0036028 0.025958 0 0
0.085937 0.0034867 -0.00026237 -0.023259 -0.0021819 0 -0.00077642 0.0018806 -0.00011126 0.0028324 0.0029894 0.0038506 -1.1259 0.0076598 0.00081942 0.016404 -0.0011818 0.0018466 -0.0060767 0.069026 0.0072659 0.04665 0.0179 -0.018179 0.008874 0.00036013 -0.00037886 0.00058643 0.000637 -0.032053 0 0 0.0031718 0 -0.027892 -0.0024239 0.022635 0 0
0.089844 0.0028584 0.00031441 -0.014041 -0.0050886 0 -0.0043478 -0.00099896 -0.0015596 -0.0018374 -0.0019977 -0.00045764 -1.1216 0.0027518 -0.001787 0.020522 0.0017855 0.0026011 -0.013387 0.072369 0.0076911 0.049582 0.016691 -0.010222 0.010744 0.00013825 -0.00048207 0.0004022 0.00010716 0.026577 0 0 -0.00078231 0 -0.030686 -0.0069792 0.017194 0 0
0.09375 0.0016472 0.0018149 -0.0051871 -0.0062209 0 -0.0068041 -0.0024818 -0.0022411 -0.006259 -0.0058186 -0.0031547 -1.1182 -0.00050841 -0.0023492 0.02368 0.0091541 0.00361 -0.017255 0.075934 0.0071422 0.052802 0.020825 0.0013181 0.014436 -0.00053039 -0.00059788 -4.8314e-05 -0.00027175 0.061802 0 0 -0.0037651 0 -0.030111 -0.0090162 0.010646 0 0
0.097656 0.00010042 0.0031065 -5.2726e-05 -0.0042911 0 -0.0057804 -0.0029928 -0.0030271 -0.0089434 -0.0068842 -0.0070289 -1.1227 -0.00094765 -0.00047694 0.025352 0.01932 0.0042474 -0.017167 0.079573 0.0075425 0.056151 0.030879 0.012473 0.020176 -0.00085556 -0.00059196 -0.00050168 -0.00015638 0.081206 0 0 -0.0064401 0 -0.026491 -0.0078313 0.0041135 0 0
0.10156 -0.001335 0.0034665 0.0045342 0.00037252 0 -0.0010105 -0.0031511 -0.0039891 -0.0092564 -0.0053832 -0.014224 -1.1395 0.0027543 0.0023624 0.024522 0.027814 0.003634 -0.012996 0.082486 0.0093579 0.05913 0.046259 0.019025 0.028583 -0.00053416 -0.00046579 -0.00067133 0.00032483 0.096727 0 0 -0.009316 0 -0.020528 -0.0030724 -0.00023767 0 0
0.10547 -0.002427 0.003058 0.012876 0.0052527 0 0.0050042 -0.0031829 -0.0047388 -0.0078878 -0.0027383 -0.022936 -1.1624 0.0082017 0.004247 0.021625 0.030231 0.0017493 -0.0076682 0.083621 0.010952 0.061046 0.061285 0.019797 0.038509 9.7213e-06 -0.00034599 -0.0005115 0.00065947 0.11022 0 0 -0.011576 0 -0.014241 0.0023481 -0.001457 0 0
0.10938 -0.0031647 0.002455 0.02351 0.0071607 0 0.0087385 -0.0030055 -0.0051518 -0.0062266 -0.00049968 -0.027695 -1.1776 0.013096 0.0042478 0.017422 0.026534 5.6532e-05 -0.0029015 0.082576 0.010389 0.061548 0.072643 0.017489 0.048546 0.00023006 -0.00030857 -0.00024661 0.00044574 0.11255 0 0 -0.011635 0 -0.0084182 0.0064399 -2.6135e-05 0 0
0.11328 -0.0034343 0.0019319 0.02932 0.0048932 0 0.0083536 -0.0026105 -0.0053799 -0.0051454 0.00039113 -0.023793 -1.1754 0.015854 0.0027929 0.012472 0.017405 0.00054818 0.00031968 0.079074 0.0078324 0.06033 0.078296 0.016088 0.057438 0.00014211 -0.00025985 -0.00014611 -0.00018956 0.095103 0 0 -0.0088639 0 -0.0034668 0.0079876 0.0035669 0 0
0.11719 -0.0028997 0.001377 0.024915 0.00054934 0 0.0049851 -0.0020786 -0.0051988 -0.0042958 -0.00019097 -0.011865 -1.1606 0.014741 0.001001 0.0074641 0.0044853 0.0038036 0.0011209 0.072869 0.0057199 0.057035 0.076353 0.017184 0.063506 0.00025365 -5.1692e-05 -0.00027572 -0.00068345 0.059159 0 0 -0.0044657 0 0.00030974 0.0058437 0.0085481 0 0
0.12109 -0.0013618 0.00078862 0.01288 -0.0020202 0 0.0015728 -0.0011795 -0.0037898 -0.0025708 -0.0015858 0.0020027 -1.1488 0.0083048 -0.00020117 0.003519 -0.0072622 0.0079833 -0.0009308 0.063982 0.0062046 0.051132 0.066043 0.018644 0.063264 0.00084628 0.00027503 -0.00046393 -0.00056404 0.013506 0 0 -0.00047635 0 0.0024594 -0.00022347 0.013208 0 0
0.125 0.00080842 0.0005448 0.001613 -0.00044413 0 0.0004367 0.00078425 -0.0005698 0.00071031 -0.0025601 0.011023 -1.1523 -0.00018723 -0.00050828 0.00065739 -0.015048 0.010022 -0.0041434 0.054145 0.0085492 0.043775 0.052798 0.016888 0.057709 0.0015139 0.00042627 -0.00049305 0.00010602 -0.034541 0 0 0.0020465 0 0.0031256 -0.0070648 0.016647 0 0
0.12891 0.0027796 0.00096672 -0.0029175 0.00417 0 0.0017345 0.0043851 0.0037826 0.0050279 -0.0018827 0.012891 -1.1682 -0.0088323 -0.00011913 -0.0012389 -0.018631 0.0081217 -0.0078286 0.044131 0.0096027 0.035539 0.039071 0.010498 0.047584 0.001566 0.00012261 -0.00030481 0.00080073 -0.082694 0 0 0.0037136 0 0.0020176 -0.013118 0.018752 0 0
0.13281 0.0039377 0.0017053 -0.0023892 0.0082778 0 0.0038481 0.0091454 0.0074807 0.0090093 0.00086813 0.010741 -1.1833 -0.015778 0.00062554 -0.0023484 -0.018374 0.0032434 -0.011354 0.034694 0.0072419 0.027071 0.027119 0.0016611 0.034026 0.00084651 -0.00053666 -2.4983e-05 0.0010277 -0.12883 0 0 0.0058024 0 -0.0011075 -0.017012 0.01958 0 0
0.13672 0.0044251 0.0018584 -0.0030015 0.00893 0 0.004953 0.013296 0.0090958 0.011503 0.0048768 0.0095723 -1.188 -0.018061 0.0015111 -0.0029354 -0.015963 -0.001803 -0.013904 0.027091 0.0031217 0.019606 0.020109 -0.0058545 0.019391 -2.1017e-05 -0.0010377 0.00017938 0.00075047 -0.16635 0 0 0.0088311 0 -0.006842 -0.016895 0.019465 0 0
0.14063 0.0048797 0.00090539 -0.0082248 0.0060059 0 0.0042805 0.014735 0.008849 0.012312 0.0085157 0.012018 -1.1871 -0.015284 0.0024367 -0.0032236 -0.014737 -0.0047208 -0.015052 0.022167 0.0013779 0.0146 0.018561 -0.010039 0.0078776 -0.00029999 -0.00088548 0.00023487 0.0003443 -0.18761 0 0 0.012195 0 -0.014017 -0.013605 0.019288 0 0
0.14453 0.0055712 -0.00054025 -0.015666 0.0018571 0 0.002297 0.012526 0.0082528 0.011944 0.010346 0.017129 -1.1925 -0.0095922 0.0031737 -0.0030197 -0.015038 -0.0052641 -0.01481 0.019841 0.0041911 0.012388 0.020789 -0.011998 0.00096905 3.4122e-05 -0.00013133 0.00016402 0.00017463 -0.19128 0 0 0.014917 0 -0.020712 -0.0092312 0.019269 0 0
0.14844 0.0058773 -0.0011439 -0.020652 -0.00091478 0 0.000106 0.0076674 0.0084088 0.010811 0.0098759 0.022125 -1.209 -0.0025579 0.003201 -0.0020296 -0.016185 -0.0046984 -0.013034 0.020189 0.0088619 0.01321 0.025855 -0.014167 -0.00064584 0.00028454 0.00056564 6.6856e-06 0.00024417 -0.18302 0 0 0.01636 0 -0.025393 -0.0050985 0.019339 0 0
0.15234 0.0047619 -0.00018133 -0.021231 -0.0013589 0 -0.0012607 0.0024413 0.0087932 0.0088156 0.0075773 0.024445 -1.2259 0.0039888 0.0019531 0.00010063 -0.016899 -0.0041355 -0.0095853 0.023199 0.0099147 0.01714 0.032685 -0.017399 0.0032558 -0.00012831 0.00049638 -0.00020739 0.00023996 -0.16696 0 0 0.016176 0 -0.026418 -0.0025604 0.0193 0 0
0.15625 0.0018641 0.0015673 -0.018637 -0.00034931 0 -0.0013464 -0.0011104 0.007843 0.0057801 0.0043982 0.02236 -1.2263 0.0063867 -0.00056774 0.0042847 -0.012686 -0.0036656 -0.0038019 0.029216 0.0045396 0.024241 0.04002 -0.019907 0.012476 -0.00095813 -0.00041094 -0.00040601 -0.0001065 -0.13811 0 0 0.013994 0 -0.020035 -0.0036327 0.018298 0 0
0.16016 -0.0019046 0.0023921 -0.01385 0.00056506 0 -0.00054148 -0.0023753 0.0046561 0.0021334 0.0013015 0.014975 -1.2046 0.0050085 -0.0034148 0.0095836 -0.0035236 -0.0030073 0.0031099 0.036396 -0.0041362 0.032028 0.046973 -0.018973 0.022854 -0.0014013 -0.0014595 -0.00045381 -0.00072202 -0.086914 0 0 0.009672 0 -0.0089667 -0.0066036 0.016286 0 0
0.16406 -0.0049072 0.0012274 -0.0058841 0.00032021 0 2.637e-05 -0.002226 -5.0143e-05 -0.0010516 -0.0010141 0.0030137 -1.1738 0.00057866 -0.0051742 0.015277 0.0092183 -0.0025293 0.010349 0.043852 -0.009578 0.039335 0.053305 -0.013517 0.032991 -0.0010483 -0.001785 -0.00025683 -0.0012338 -0.012766 0 0 0.0039514 0 0.0047292 -0.010323 0.013461 0 0
0.16797 -0.0059884 -0.0013091 0.0055199 -0.0012471 0 -0.00080246 -0.0021301 -0.004623 -0.0028819 -0.0023847 -0.010228 -1.1554 -0.0059739 -0.005118 0.020581 0.023548 -0.0031466 0.017035 0.050684 -0.0079146 0.045104 0.058752 -0.004982 0.041809 -0.00040511 -0.0011349 8.6662e-05 -0.001287 0.068533 0 0 -0.0015485 0 0.018723 -0.013685 0.010136 0 0
0.17188 -0.0052237 -0.0034334 0.016732 -0.0035381 0 -0.0031762 -0.0031097 -0.0078423 -0.0035208 -0.0033739 -0.01979 -1.1602 -0.013062 -0.0039501 0.02409 0.035154 -0.0051112 0.021552 0.055403 -0.0015366 0.047759 0.062725 0.0040768 0.048285 -0.00035345 -7.051e-05 0.00028205 -0.00083822 0.13328 0 0 -0.0054227 0 0.028871 -0.015075 0.0069848 0 0
0.17578 -0.0036061 -0.0037397 0.021922 -0.0054796 0 -0.0057238 -0.0052084 -0.0094474 -0.004126 -0.0049465 -0.022221 -1.1795 -0.018527 -0.0031873 0.02444 0.037747 -0.0072381 0.022157 0.056478 0.0033863 0.046543 0.064298 0.012008 0.052818 -0.0011498 0.00059268 5.8689e-05 -0.00017954 0.16691 0 0 -0.0076558 0 0.030478 -0.013783 0.0050987 0 0
0.17969 -0.0021237 -0.0022959 0.018742 -0.005946 0 -0.0063269 -0.0076072 -0.0095625 -0.0057654 -0.0075153 -0.018419 -1.1941 -0.022257 -0.0035594 0.022264 0.031629 -0.0077494 0.01941 0.054302 0.002928 0.04274 0.063465 0.018677 0.056497 -0.0021093 0.0005357 -0.00055665 0.00029629 0.17242 0 0 -0.0094717 0 0.024625 -0.011118 0.0045771 0 0
0.18359 -0.0011529 -0.00037991 0.011322 -0.0044176 0 -0.0038273 -0.0091514 -0.0081488 -0.0083063 -0.010148 -0.013024 -1.1919 -0.024533 -0.004043 0.01812 0.017963 -0.0060288 0.013818 0.049114 -0.001057 0.037138 0.060194 0.024418 0.059591 -0.0023375 0.00013664 -0.0011915 0.00038221 0.1628 0 0 -0.011826 0 0.012573 -0.0079961 0.0053489 0 0
0.1875 -0.00058179 0.00068542 0.0062125 -0.0015341 0 0.00073627 -0.0089773 -0.0053722 -0.010368 -0.011006 -0.010447 -1.178 -0.025873 -0.0027527 0.012792 -0.0011116 -0.0033518 0.0061691 0.041352 -0.0032137 0.030666 0.054603 0.028809 0.06221 -0.0016761 -2.5609e-05 -0.0013978 0.0001738 0.1474 0 0 -0.014138 0 -0.0036998 -0.0054241 0.0072019 0 0
0.19141 -0.00025533 0.00043197 0.0052932 0.0010911 0 0.0045932 -0.006961 -0.0022981 -0.010421 -0.0089767 -0.011229 -1.1671 -0.027562 0.00098301 0.0081439 -0.019313 -0.0016483 -0.0015868 0.031907 -0.00019007 0.025075 0.047102 0.030654 0.063249 -0.0008067 0.00020342 -0.0010224 -4.9959e-05 0.12704 0 0 -0.014737 0 -0.019074 -0.0051083 0.0095374 0 0
0.19531 -0.00013663 -0.00076693 0.0038797 0.0019172 0 0.0051913 -0.0037777 -0.00062075 -0.0080081 -0.0050038 -0.012227 -1.1692 -0.030259 0.0054889 0.0055586 -0.030453 -0.0015401 -0.0073472 0.022808 0.0062244 0.021266 0.039546 0.029052 0.061653 -0.0004446 0.00045574 -0.00033941 -6.7773e-05 0.10063 0 0 -0.012591 0 -0.028802 -0.0065181 0.011506 0 0
0.19922 -0.00010785 -0.0022719 -0.0033441 0.00060879 0 0.0020558 -0.00052287 -0.0012534 -0.0040096 -0.0015229 -0.010175 -1.1813 -0.033601 0.007933 0.0051325 -0.03352 -0.0018073 -0.010653 0.014851 0.011149 0.019142 0.032686 0.024261 0.057052 -0.00058673 0.00032262 0.00018064 0.00011802 0.07188 0 0 -0.0084445 0 -0.03208 -0.0087361 0.012969 0 0
0.20313 0.00013923 -0.0035967 -0.015156 -0.0017464 0 -0.0029495 0.0018644 -0.0032204 0.00014835 -0.00029078 -0.0047749 -1.1924 -0.037049 0.0068454 0.0067081 -0.02863 -0.00092802 -0.011398 0.0085849 0.011371 0.018452 0.026967 0.017507 0.049375 -0.00065157 -0.00015054 0.00025474 0.00031924 0.046502 0 0 -0.0040974 0 -0.028939 -0.010956 0.013921 0 0
0.20703 0.00080616 -0.0044158 -0.023841 -0.0035219 0 -0.0070383 0.0029756 -0.0042981 0.0034584 -0.00075441 0.0016369 -1.1948 -0.039524 0.0034628 0.0097585 -0.017231 0.00099171 -0.0097985 0.0046079 0.0079913 0.018633 0.022736 0.010144 0.038812 -0.00026997 -0.00049666 -1.8031e-05 0.0003586 0.024257 0 0 -0.00069106 0 -0.020344 -0.012038 0.014517 0 0
0.21094 0.0015665 -0.004469 -0.022836 -0.0037227 0 -0.0083244 0.0028888 -0.0030125 0.0056006 -0.00077486 0.0068404 -1.1904 -0.039097 0.00050777 0.012452 -0.0058669 0.0021102 -0.0075589 0.0030692 0.0047571 0.018198 0.019497 0.0031201 0.027631 0.00025478 -0.00032523 -0.00030026 0.00023736 -0.0019057 0 0 0.0021011 0 -0.011199 -0.011158 0.015205 0 0
0.21484 0.0015974 -0.0036657 -0.013616 -0.0024894 0 -0.006712 0.001889 4.06e-06 0.0065338 0.00095025 0.010499 -1.1862 -0.035997 -0.00033732 0.013659 0.00085517 0.00082819 -0.0062448 0.0029369 0.0042862 0.01644 0.016274 -0.0028875 0.018314 0.00034561 0.0002707 -0.00033206 0.00010981 -0.036123 0 0 0.0051998 0 -0.0054276 -0.009552 0.016006 0 0
0.21875 0.00022159 -0.0022658 -0.0042121 -0.00075618 0 -0.0035443 0.00031831 0.0027189 0.0061385 0.003376 0.013232 -1.1871 -0.030632 0.00031933 0.013053 0.0016648 -0.0022246 -0.0063571 0.0038291 0.0060199 0.013188 0.01278 -0.0072189 0.012027 -0.00011823 0.00081835 -0.0001223 9.1712e-05 -0.070474 0 0 0.0087285 0 -0.0043543 -0.0082042 0.016675 0 0
0.22266 -0.0023702 -0.00081625 -0.0011411 0.00041108 0 -0.00063985 -0.0013414 0.0036835 0.0044167 0.0042294 0.014727 -1.1914 -0.023679 0.00072279 0.01054 -0.0038203 -0.0044113 -0.0081505 0.0053671 0.0074707 0.0084606 0.0088768 -0.0093876 0.0096338 -0.00063953 0.0009282 0.00012801 0.00011381 -0.088937 0 0 0.011723 0 -0.0086617 -0.0081455 0.016874 0 0
0.22656 -0.00503 0.00020131 -0.0035816 0.00031774 0 0.00060872 -0.0024307 0.0031748 0.001933 0.0025637 0.013599 -1.1947 -0.016912 1.7991e-05 0.006463 -0.014138 -0.0034599 -0.011396 0.0071222 0.0069701 0.002694 0.0049874 -0.0094561 0.012105 -0.00068178 0.00061199 0.00025414 -3.0913e-08 -0.082107 0 0 0.013115 0 -0.01811 -0.011259 0.015599 0 0
0.23047 -0.0063493 0.00068295 -0.005559 -0.0010441 0 -0.00015358 -0.0024015 0.0024158 -0.00021551 -0.0001261 0.009218 -1.1946 -0.012613 -0.0011079 0.0025581 -0.023314 0.00034795 -0.01432 0.0086103 0.0051073 -0.0025549 0.0023098 -0.008016 0.016755 -0.00025469 0.00017264 0.00027667 -0.00029571 -0.056807 0 0 0.012656 0 -0.028111 -0.01687 0.012544 0 0
0.23438 -0.0055726 0.00088429 -0.0027232 -0.0028175 0 -0.0019762 -0.0012721 0.0019805 -0.0010976 -0.0015282 0.0030788 -1.192 -0.011393 -0.0016663 -0.00034694 -0.028957 0.004348 -0.015979 0.0096359 0.0038323 -0.0064435 0.0013925 -0.0056651 0.021536 0.00019908 -0.00013138 0.00034731 -0.00056574 -0.029554 0 0 0.010718 0 -0.03623 -0.023228 0.0081918 0 0
0.23828 -0.0029959 0.0011468 0.0040492 -0.0035148 0 -0.0029475 0.00027297 0.0012843 -0.00067758 -0.0010525 -0.0021961 -1.1886 -0.013486 -0.001717 -0.0018232 -0.030129 0.0058194 -0.01584 0.010062 0.0044985 -0.0084081 0.0025006 -0.0026255 0.025164 0.0004209 -0.00025967 0.00056494 -0.00052409 -0.011134 0 0 0.0074852 0 -0.041145 -0.028779 0.003099 0 0
0.24219 0.00037021 0.0016706 0.01115 -0.0019213 0 -0.0013436 0.0014066 -0.00036423 0.00020636 -0.00035624 -0.0051713 -1.1853 -0.018879 -0.0020716 -0.0015704 -0.02662 0.0041847 -0.013467 0.0097454 0.0067209 -0.0078793 0.0057619 0.00093689 0.026345 0.00062966 -0.00028608 0.00084032 -0.00013133 0.00038909 0 0 0.00283 0 -0.041814 -0.031427 -0.00185 0 0
0.24609 0.0034632 0.0024708 0.016383 0.0017859 0 0.0029453 0.0018964 -0.00255 0.00064389 -0.0012154 -0.0065031 -1.1832 -0.026276 -0.0028215 1.6465e-05 -0.021459 0.0011182 -0.0090798 0.0086492 0.0087952 -0.0044352 0.010263 0.0042599 0.024284 0.0011003 -0.00024506 0.00093355 0.00029471 0.011237 0 0 -0.0027977 0 -0.038601 -0.027604 -0.0043937 0 0
0.25 0.0056042 0.0033879 0.01943 0.0057728 0 0.0078974 0.0022931 -0.003901 0.00042748 -0.003199 -0.0074321 -1.1851 -0.033037 -0.0028112 0.0015011 -0.018724 -0.0012207 -0.0044167 0.0074093 0.009067 0.00029579 0.014005 0.0059805 0.021077 0.001595 -0.00014913 0.00064194 0.00036429 0.019666 0 0 -0.0076721 0 -0.034611 -0.019082 -0.0040619 0 0
0.25391 0.0065228 0.004041 0.019233 0.0076877 0 0.010518 0.0032779 -0.0034553 3.7537e-05 -0.0039216 -0.0078164 -1.1936 -0.037966 -0.0010763 0.0022553 -0.019608 -0.0019416 -0.00024294 0.0064291 0.0071626 0.005506 0.016025 0.0051424 0.017766 0.0014709 -9.9992e-05 -4.9188e-06 4.2383e-05 0.015965 0 0 -0.0095106 0 -0.030883 -0.0073459 -0.00083706 0 0
0.25781 0.0062052 0.0038656 0.013244 0.0063622 0 0.0089796 0.00477 -0.0016839 -4.8357e-05 -0.0017267 -0.0061751 -1.2066 -0.04007 0.0013791 0.0017716 -0.024637 -0.0016727 0.0027937 0.0061012 0.0043103 0.010379 0.015555 0.0023097 0.015275 0.00046383 -0.00025328 -0.00070427 -0.0002531 -0.0044741 0 0 -0.0072279 0 -0.028142 0.0057631 0.0050191 0 0
0.26172 0.0048464 0.0024306 0.00066107 0.0024997 0 0.003957 0.0057437 -5.9673e-05 0.00011234 0.0021806 -0.0016951 -1.2166 -0.037888 0.0019669 -0.00057262 -0.033177 -0.0015168 0.0038716 0.0071246 0.0025453 0.013537 0.011542 -0.00052138 0.014708 -0.00077776 -0.00060372 -0.0010536 -5.2982e-05 -0.030858 0 0 -0.0020108 0 -0.026592 0.016506 0.012714 0 0
0.26563 0.0029157 -9.447e-05 -0.014415 -0.0022284 0 -0.0020424 0.0050606 0.00028127 0.00013402 0.0046237 0.0042604 -1.2166 -0.032278 -0.00076592 -0.0041685 -0.040782 -0.0019995 0.0034591 0.0094778 0.003219 0.014161 0.005135 -0.001398 0.015427 -0.0011708 -0.0008618 -0.00083532 0.00063212 -0.04323 0 0 0.0034097 0 -0.024606 0.021137 0.019842 0 0
0.26953 0.0011133 -0.0027877 -0.024863 -0.0065241 0 -0.0066685 0.0025886 -0.00062036 -8.4437e-05 0.0035123 0.0089637 -1.2077 -0.025022 -0.0049512 -0.0080796 -0.045046 -0.0028575 0.002496 0.012496 0.0058295 0.012599 -0.0019261 5.1188e-05 0.016166 -0.00029975 -0.00066479 -0.00019788 0.0012207 -0.030231 0 0 0.0065717 0 -0.021203 0.019825 0.025199 0 0
0.27344 7.9736e-05 -0.0044437 -0.026408 -0.0096902 0 -0.0091106 -0.00047856 -0.0018361 -0.0001606 -0.00015449 0.010484 -1.1998 -0.017269 -0.0066316 -0.011684 -0.044973 -0.0034493 0.00158 0.015668 0.0082452 0.009114 -0.0084976 0.0025209 0.016162 0.0010598 2.1843e-05 0.00043102 0.0010672 0.00012472 0 0 0.0065148 0 -0.016078 0.013129 0.0282 0 0
0.27734 -1.387e-06 -0.00438 -0.020953 -0.010774 0 -0.0097178 -0.0024607 -0.002352 0.00026526 -0.003352 0.0087885 -1.2024 -0.010249 -0.003728 -0.014346 -0.04014 -0.00319 0.0013242 0.018401 0.0084272 0.0041264 -0.013409 0.0044265 0.014695 0.0016533 0.00074867 0.00065657 9.7103e-05 0.027684 0 0 0.0037099 0 -0.009219 0.0022401 0.028504 0 0
0.28125 0.000423 -0.0028999 -0.013445 -0.0083327 0 -0.0086978 -0.0024587 -0.0015661 0.0009418 -0.003849 0.0049665 -1.2142 -0.006347 0.0013259 -0.014692 -0.031732 -0.001828 0.0028093 0.019465 0.00629 -0.0014112 -0.014338 0.0053011 0.011226 0.0009931 0.00091059 0.00040707 -0.001072 0.037095 0 0 -0.00055246 0 -0.0021548 -0.0092485 0.025965 0 0
0.28516 0.00053752 -0.0010071 -0.006109 -0.001953 0 -0.0057019 -0.00094334 0.00054936 0.0011334 -0.0018128 0.00011823 -1.2226 -0.0050901 0.0035011 -0.013161 -0.024209 0.00029436 0.005518 0.01926 0.0038796 -0.0062534 -0.012379 0.0057849 0.0076558 -0.00019215 0.00028125 -4.3976e-05 -0.001666 0.027269 0 0 -0.0044166 0 0.0028188 -0.01757 0.022683 0 0
0.28906 -0.00026665 0.00033509 0.0026949 0.0058403 0 -0.00089101 0.00076224 0.0032348 0.00041854 0.0010835 -0.0045217 -1.2157 -0.0059719 0.00017013 -0.0099516 -0.019052 0.0021365 0.0091073 0.018196 0.0034616 -0.0099919 -0.0082384 0.0064147 0.005088 -0.00078342 -0.00077866 -0.00033682 -0.0014231 0.0068253 0 0 -0.0056539 0 0.0048601 -0.02172 0.019341 0 0
0.29297 -0.0019105 0.00073538 0.013615 0.010107 0 0.0039579 0.0015307 0.0048658 -0.00077303 0.0035096 -0.006942 -1.1964 -0.0083123 -0.0059019 -0.0053585 -0.017204 0.0024343 0.013179 0.016727 0.0052693 -0.012361 -0.0027922 0.0067373 0.0044449 -0.00045097 -0.0016514 -0.00031976 -0.00074649 -0.01512 0 0 -0.0027301 0 0.0035356 -0.021274 0.016452 0 0
0.29688 -0.0036256 0.00035072 0.022114 0.0072405 0 0.0061228 0.0010819 0.0037349 -0.0016253 0.0050821 -0.0051631 -1.1814 -0.010891 -0.0089997 0.00015135 -0.019234 0.00070603 0.017079 0.01559 0.0072452 -0.013106 0.0024327 0.0058195 0.0069453 9.9137e-05 -0.0019832 -0.0001121 -0.00023615 -0.031403 0 0 0.0034557 0 -0.0012992 -0.016335 0.014402 0 0
0.30078 -0.0044738 -0.00045098 0.021541 -0.0011076 0 0.0042481 -0.00014653 -0.00033261 -0.0019777 0.0055155 0.00038663 -1.1861 -0.011805 -0.006173 0.0053171 -0.022918 -0.0021089 0.019898 0.015221 0.0071854 -0.012831 0.0049321 0.0035566 0.0119 2.9126e-05 -0.0018731 8.5899e-05 -0.00012486 -0.033458 0 0 0.0089929 0 -0.0073179 -0.010089 0.012705 0 0
0.30469 -0.0040033 -0.0013047 0.011089 -0.0083137 0 -3.027e-05 -0.0015233 -0.005001 -0.0026888 0.0040394 0.0056545 -1.2086 -0.010783 -0.00038073 0.0092587 -0.026115 -0.0042799 0.02148 0.014947 0.0051057 -0.012426 0.0039917 0.0012196 0.01706 -0.00064137 -0.0015989 0.0002015 -0.00018793 -0.012469 0 0 0.009101 0 -0.012396 -0.0052045 0.010756 0 0
0.30859 -0.0025192 -0.0018437 -0.0009392 -0.0081272 0 -0.0032189 -0.0025428 -0.0066958 -0.0046686 0.00025377 0.005438 -1.2296 -0.0079852 0.0023897 0.011408 -0.028108 -0.0048395 0.021754 0.014059 0.0032457 -0.012363 -0.00074368 0.00052105 0.02097 -0.0010732 -0.001256 0.00029183 -0.0001399 0.031184 0 0 0.0019786 0 -0.015661 -0.0028239 0.0083547 0 0
0.3125 -0.00075211 -0.0017352 -0.0040285 -0.00058227 0 -0.003128 -0.0027802 -0.0036808 -0.0074558 -0.0046053 -0.0017897 -1.2308 -0.0038493 -0.0007355 0.01128 -0.028518 -0.0044814 0.02074 0.011741 0.003589 -0.013075 -0.0093457 0.00212 0.022185 -0.00058461 -0.00072899 0.00037641 -9.3603e-06 0.080278 0 0 -0.0089637 0 -0.016538 -0.0037376 0.0054233 0 0
0.31641 0.00076345 -0.00090739 0.0037147 0.0074643 0 -0.0009133 -0.0018232 0.0018479 -0.0089896 -0.0079271 -0.011426 -1.2126 -6.4866e-05 -0.0064332 0.0078656 -0.028102 -0.0046464 0.018495 0.0060936 0.0055473 -0.015271 -0.021514 0.0050855 0.018143 0.00057096 2.302e-05 0.00034348 -6.5477e-05 0.10737 0 0 -0.017004 0 -0.01505 -0.0083223 0.0025104 0 0
0.32031 0.0020241 0.00027792 0.012738 0.0083834 0 0.00031064 0.00049018 0.0051726 -0.0072058 -0.0077632 -0.015869 -1.1937 0.0014056 -0.0084599 0.0025889 -0.02882 -0.0056106 0.015919 -0.0020398 0.0064218 -0.01852 -0.033781 0.0077667 0.010653 0.0014845 0.00076447 7.827e-05 -0.0004244 0.093767 0 0 -0.017021 0 -0.013486 -0.013666 0.00074563 0 0
0.32422 0.0033202 0.0012451 0.01135 0.0010218 0 -0.0009603 0.0036665 0.0032311 -0.0021569 -0.0046164 -0.010942 -1.1918 -5.9037e-05 -0.0040115 -0.0034812 -0.031083 -0.0057656 0.01342 -0.011351 0.0042805 -0.022478 -0.044108 0.0090764 0.0014424 0.0015606 0.0011429 -0.00032999 -0.00083591 0.04404 0 0 -0.0093355 0 -0.012725 -0.018289 0.00064699 0 0
0.32813 0.0047232 0.0017397 -0.0020322 -0.0079103 0 -0.0026715 0.0064921 -0.0022814 0.0034648 -0.00095454 0.00037959 -1.2051 -0.0047114 0.0033694 -0.0093892 -0.034815 -0.0032418 0.011286 -0.020501 0.00017073 -0.026855 -0.050861 0.0089578 -0.0079647 0.0010644 0.0010297 -0.00058039 -0.000921 -0.018153 0 0 0.00079472 0 -0.013165 -0.021166 0.0025008 0 0
0.33203 0.0058858 0.0021507 -0.016697 -0.0099349 0 -0.0012465 0.0076288 -0.0061407 0.0062077 0.0011407 0.010578 -1.2149 -0.012561 0.0073402 -0.013757 -0.039274 0.0016144 0.0098259 -0.027296 -0.0028012 -0.031281 -0.051851 0.007875 -0.015418 0.0006909 0.00063541 -0.00042144 -0.00058838 -0.06857 0 0 0.0074196 0 -0.014813 -0.021218 0.0065162 0 0
0.33594 0.0064009 0.0032099 -0.020059 -0.0026698 0 0.0042603 0.0065892 -0.0042872 0.0046625 0.0017335 0.013913 -1.2059 -0.021569 0.0050854 -0.014896 -0.041676 0.0057222 0.0090987 -0.028704 -0.0026127 -0.035257 -0.046089 0.0061569 -0.018611 0.00073954 0.00026785 7.7391e-05 -0.00014333 -0.097538 0 0 0.0080897 0 -0.015852 -0.018494 0.011637 0 0
0.33984 0.006332 0.0052978 -0.0098075 0.0080863 0 0.010355 0.004342 0.0024436 0.00071096 0.0024756 0.010392 -1.1842 -0.029116 -7.6283e-05 -0.013516 -0.041001 0.005747 0.0086672 -0.025838 -0.00031689 -0.038703 -0.037258 0.0038569 -0.018765 0.00086285 3.1824e-05 0.00055627 3.8495e-05 -0.10998 0 0 0.0047269 0 -0.014855 -0.014744 0.016146 0 0
0.34375 0.0062946 0.0080329 0.0047146 0.013958 0 0.012017 0.002936 0.0091694 -0.0019095 0.0046133 0.0041809 -1.1723 -0.033851 -0.0023778 -0.010241 -0.037281 0.0013719 0.0083171 -0.019883 0.0012688 -0.041577 -0.027822 0.00092017 -0.01688 0.00060657 -0.00017689 0.00069442 -0.00010284 -0.11571 0 0 0.001204 0 -0.011405 -0.010724 0.019166 0 0
0.34766 0.0069256 0.010549 0.012638 0.011747 0 0.0078082 0.0042218 0.011511 -0.00045302 0.0078601 -0.00089437 -1.1859 -0.034665 0.00037443 -0.0059119 -0.031016 -0.0040311 0.0078509 -0.012451 0.00071961 -0.043867 -0.02045 -0.0028725 -0.014184 1.654e-05 -0.00041172 0.00049337 -0.00030048 -0.12334 0 0 0.00033669 0 -0.0054496 -0.0070958 0.019966 0 0
0.35156 0.008257 0.012163 0.011988 0.0059532 0 0.0020152 0.0084937 0.0093889 0.0050115 0.011122 -0.0036968 -1.2163 -0.029932 0.0046911 -0.0024372 -0.024391 -0.006285 0.0070532 -0.0074299 -0.00047457 -0.045484 -0.02068 -0.0081153 -0.013125 -0.00042721 -0.00051914 0.00020609 -0.0003137 -0.14182 0 0 0.0027051 0 0.0019423 -0.0044392 0.017538 0 0
0.35547 0.0096467 0.01276 0.0098778 0.0040359 0 0.0012501 0.014069 0.0065678 0.012125 0.013805 -0.0042313 -1.2369 -0.022062 0.0052428 -0.0015335 -0.020822 -0.0041422 0.0060999 -0.0079246 0.00030016 -0.046679 -0.029781 -0.015522 -0.015081 -0.00042333 -0.00031901 2.7139e-06 -0.00021369 -0.18149 0 0 0.0074409 0 0.0074251 -0.0021265 0.013335 0 0
0.35938 0.01034 0.012603 0.013553 0.0093518 0 0.0084033 0.018247 0.006819 0.018272 0.016011 -0.001238 -1.2288 -0.013412 0.00050727 -0.0033144 -0.020988 -0.00018689 0.0051839 -0.013777 0.0036462 -0.047659 -0.045695 -0.02505 -0.01964 -0.00021856 9.5528e-05 -0.00022698 -0.00026543 -0.24705 0 0 0.013464 0 0.0094359 0.00037852 0.0087525 0 0
0.36328 0.010063 0.011891 0.0226 0.018402 0 0.019626 0.01909 0.010664 0.022185 0.017648 0.0073537 -1.2 -0.005731 -0.0056397 -0.0076204 -0.024779 0.0019195 0.0044088 -0.024292 0.0071311 -0.04858 -0.066296 -0.035246 -0.026257 -0.00026964 0.00035439 -0.00068581 -0.00055959 -0.32807 0 0 0.01996 0 0.0071522 0.0033328 0.0047964 0 0
0.36719 0.0090545 0.010583 0.029916 0.024352 0 0.027247 0.016751 0.015564 0.023985 0.01801 0.021298 -1.1783 -0.0011164 -0.0078701 -0.013951 -0.031349 0.00096717 0.0038567 -0.037933 0.0075577 -0.04963 -0.088294 -0.043802 -0.033979 -0.00062198 0.00018594 -0.0013083 -0.00085068 -0.39946 0 0 0.026169 0 2.1524e-05 0.0068933 0.0026358 0 0
0.37109 0.0076148 0.0086125 0.028923 0.022892 0 0.025918 0.013327 0.018657 0.024174 0.016628 0.036054 -1.1851 -0.0024469 -0.004649 -0.020329 -0.036606 -0.001014 0.0033251 -0.049657 0.0041846 -0.051034 -0.10368 -0.049087 -0.04046 -0.00078473 -0.00023063 -0.0016755 -0.00081577 -0.43522 0 0 0.031141 0 -0.010545 0.010337 0.0036735 0 0
0.375 0.0057944 0.0061404 0.01883 0.015098 0 0.016434 0.011265 0.018926 0.022892 0.01426 0.04482 -1.2146 -0.0077929 0.00057728 -0.02495 -0.037612 -0.0012033 0.0024788 -0.056286 -0.00042462 -0.052503 -0.10976 -0.051092 -0.044594 -0.000283 -0.00037821 -0.0013677 -0.00044562 -0.42354 0 0 0.033757 0 -0.020525 0.012614 0.0066734 0 0
0.37891 0.0036343 0.0035463 0.0037428 0.0055915 0 0.0042411 0.011521 0.016998 0.020041 0.01242 0.043129 -1.2401 -0.015844 0.003186 -0.027134 -0.033606 0.0011396 0.0012471 -0.056889 -0.0027348 -0.053632 -0.1059 -0.050627 -0.045969 0.00075158 7.7768e-05 -0.00040921 -0.00010694 -0.36934 0 0 0.032895 0 -0.028139 0.013209 0.010885 0 0
0.38281 0.001613 0.0012405 -0.011238 -0.0013367 0 -0.0052399 0.012913 0.013651 0.015813 0.011629 0.031811 -1.2382 -0.025053 0.0019846 -0.026454 -0.024502 0.0042878 -0.00031648 -0.051213 -0.0013531 -0.053924 -0.092398 -0.047499 -0.044356 0.0016457 0.00090334 0.0006848 -0.00017619 -0.28458 0 0 0.027715 0 -0.031953 0.011797 0.015486 0 0
0.38672 0.0006084 -0.00043101 -0.022074 -0.00405 0 -0.0098868 0.01315 0.0091557 0.010812 0.010482 0.015932 -1.2096 -0.032478 -0.00010344 -0.022475 -0.011456 0.0061094 -0.0016967 -0.039815 0.002052 -0.052077 -0.070741 -0.039829 -0.039272 0.0018361 0.0014813 0.0013425 -0.00063093 -0.1801 0 0 0.018238 0 -0.030186 0.0081593 0.01909 0 0
0.39063 0.0012013 -0.001144 -0.025632 -0.0032519 0 -0.010436 0.010647 0.0039593 0.0056315 0.0069799 0.0012211 -1.1769 -0.035225 0.00036377 -0.016692 0.00043347 0.0060199 -0.0014323 -0.027469 0.004587 -0.047031 -0.048277 -0.025711 -0.031515 0.0013742 0.0013982 0.0014093 -0.0010424 -0.068026 0 0 0.0059974 0 -0.024575 0.0039816 0.020708 0 0
0.39453 0.0029875 -0.00065463 -0.020438 -0.00051952 0 -0.0080947 0.0056354 -0.00070688 0.00047558 0.00089824 -0.0087814 -1.1637 -0.033214 0.0035515 -0.010401 0.0085269 0.0048695 0.0013297 -0.016981 0.0046432 -0.038995 -0.02924 -0.0058895 -0.021943 0.00075658 0.0008263 0.0011785 -0.00098216 0.032727 0 0 -0.0060406 0 -0.017447 0.00074203 0.02057 0 0
0.39844 0.004711 0.0009217 -0.0091108 0.0026224 0 -0.0034013 -0.00022468 -0.0035441 -0.0046914 -0.0054999 -0.013398 -1.1758 -0.026608 0.0063605 -0.0042484 0.011665 0.0034759 0.0071363 -0.0095684 0.0027727 -0.028218 -0.015685 0.015371 -0.011015 0.00034722 0.00031259 0.00098561 -0.00042274 0.10163 0 0 -0.014794 0 -0.010022 -0.000671 0.018897 0 0
0.40234 0.0052252 0.0029041 0.0011815 0.0048946 0 0.0027535 -0.0051977 -0.004564 -0.0096501 -0.0094347 -0.01425 -1.2002 -0.015995 0.0059914 0.0012162 0.0092788 0.0019264 0.01637 -0.0059479 0.00063361 -0.015202 -0.0089981 0.03254 0.00076325 8.669e-05 0.00022091 0.00084879 0.00026132 0.13273 0 0 -0.018922 0 -0.0034221 0.00051804 0.016053 0 0
0.40625 0.0043805 0.0043143 0.0033274 0.0054647 0 0.0080149 -0.0085159 -0.0053276 -0.013721 -0.010189 -0.014561 -1.2182 -0.0032176 0.0030568 0.0054264 0.0022872 0.00037258 0.028964 -0.0054989 -0.00047584 -0.001783 -0.0097439 0.042452 0.011844 -0.00023373 0.00041804 0.00055551 0.00065253 0.14408 0 0 -0.01963 0 0.0014258 0.0051608 0.012707 0 0
0.41016 0.0029673 0.0045622 -0.0030728 0.0043669 0 0.0094999 -0.010347 -0.0074108 -0.016137 -0.0094326 -0.017934 -1.2206 0.0082631 0.00091462 0.0088812 -0.004423 -0.00017911 0.041365 -0.0046908 -0.00012703 0.0094811 -0.012284 0.046081 0.020476 -0.00056154 0.00049607 5.6185e-05 0.00062731 0.16476 0 0 -0.019513 0 0.00563 0.010817 0.0095554 0 0
0.41406 0.0018246 0.0039292 -0.010109 0.0025394 0 0.0062371 -0.011042 -0.01058 -0.016602 -0.008999 -0.026025 -1.2096 0.017076 0.002063 0.011584 -0.0092342 0.00134 0.051518 -0.0025404 0.0015792 0.017333 -0.01478 0.04686 0.025379 -0.00059611 0.0002436 -0.00034415 0.00037264 0.20698 0 0 -0.020331 0 0.0095246 0.016176 0.0066662 0 0
0.41797 0.0010919 0.0032921 -0.0081207 0.0011055 0 0.00042595 -0.010594 -0.012686 -0.015404 -0.0087787 -0.036332 -1.1925 0.022147 0.0055277 0.01344 -0.011087 0.0043467 0.057538 0.0013756 0.0042445 0.020779 -0.015975 0.047233 0.025444 -0.00020881 -0.0001428 -0.00026841 0.00014616 0.25046 0 0 -0.021649 0 0.013212 0.020017 0.0040218 0 0
0.42188 0.00036848 0.0032696 0.0051406 0.00049774 0 -0.0041315 -0.0088107 -0.011532 -0.012941 -0.0072005 -0.042649 -1.1732 0.022016 0.0079769 0.013888 -0.0093896 0.0063121 0.056357 0.0064893 0.0069399 0.01828 -0.015337 0.04658 0.018646 0.00028994 -0.00028384 0.00027498 6.2728e-05 0.25682 0 0 -0.021449 0 0.016182 0.020493 0.0014149 0 0
0.42578 -0.00051076 0.0036178 0.021886 0.00033986 0 -0.0050281 -0.0057917 -0.0068627 -0.0091806 -0.0035813 -0.039009 -1.1514 0.017217 0.0072554 0.011963 -0.0066218 0.0049336 0.047176 0.0089402 0.0081525 0.010352 -0.015834 0.042109 0.0051779 0.00042345 6.4782e-06 0.00079892 7.6604e-05 0.2017 0 0 -0.017881 0 0.016536 0.016887 -0.0016572 0 0
0.42969 -0.0010658 0.0034931 0.031141 0.00015165 0 -0.0027435 -0.0020373 -0.0005353 -0.0036572 0.00068912 -0.024257 -1.126 0.010024 0.0045368 0.0076779 -0.0050828 0.00077894 0.033194 0.0063193 0.0065385 -0.00060129 -0.020123 0.031503 -0.011822 7.2633e-05 0.00057187 0.0007628 8.6394e-05 0.09385 0 0 -0.010472 0 0.01359 0.010709 -0.0053756 0 0
0.43359 -0.00066594 0.0023138 0.028422 -2.6168e-05 0 0.00058791 0.00194 0.0051348 0.0038877 0.0037248 -0.0031049 -1.0988 0.001695 0.0029068 0.0010919 -0.0055992 -0.002707 0.016449 -0.0025329 0.0020704 -0.013371 -0.029517 0.014871 -0.030346 -0.00037891 0.0010664 8.8003e-05 1.5067e-05 -0.035738 0 0 -2.3731e-05 0 0.0072105 0.0029311 -0.0098313 0 0
0.4375 0.00061642 0.00034013 0.018843 0.00015666 0 0.0033999 0.0059469 0.0090842 0.012773 0.0055593 0.017467 -1.0747 -0.0064524 0.0040346 -0.0075432 -0.0085922 -0.0023983 -0.00073473 -0.018218 -0.0035713 -0.026704 -0.044834 -0.0052652 -0.048163 -0.0004799 0.0011923 -0.00077716 -0.00016688 -0.15974 0 0 0.012079 0 -0.0023397 -0.0053198 -0.015061 0 0
0.44141 0.0018048 -0.001588 0.011208 0.00064185 0 0.0053826 0.0098863 0.011689 0.021213 0.008206 0.033002 -1.0585 -0.01193 0.0065016 -0.017226 -0.012948 0.001195 -0.013755 -0.040119 -0.0079619 -0.038591 -0.065493 -0.025262 -0.060448 -0.00023501 0.00082945 -0.0012968 -0.00041593 -0.26697 0 0 0.024129 0 -0.012937 -0.0118 -0.021076 0 0
0.44531 0.0017994 -0.0028211 0.0095371 0.0007203 0 0.0062746 0.013218 0.013616 0.026941 0.012908 0.043064 -1.0521 -0.014135 0.0074287 -0.025687 -0.015278 0.0041289 -0.021409 -0.061384 -0.0095602 -0.048184 -0.084645 -0.041642 -0.066098 -0.00010278 6.1872e-05 -0.0013091 -0.00059124 -0.35134 0 0 0.033911 0 -0.020241 -0.015599 -0.02721 0 0
0.44922 0.00038333 -0.0033793 0.010212 -0.0003419 0 0.0048293 0.014864 0.014792 0.028262 0.017723 0.04866 -1.0527 -0.013132 0.0054948 -0.031821 -0.014146 0.0028669 -0.024229 -0.078214 -0.0086666 -0.055164 -0.098133 -0.051829 -0.065386 -0.00045719 -0.00082183 -0.0010442 -0.00052012 -0.39612 0 0 0.038935 0 -0.022246 -0.016651 -0.032986 0 0
0.45313 -0.0015806 -0.0037451 0.0065366 -0.0025055 0 -0.00023075 0.013902 0.014486 0.024887 0.018613 0.049174 -1.0531 -0.0090632 0.0021196 -0.034813 -0.0087422 -0.0020813 -0.022941 -0.087693 -0.0070003 -0.059159 -0.10268 -0.054603 -0.058763 -0.0011267 -0.0014002 -0.00076066 -0.00016694 -0.37723 0 0 0.037502 0 -0.017682 -0.014984 -0.037935 0 0
0.45703 -0.0029689 -0.0043276 -0.0044844 -0.004924 0 -0.0081224 0.010464 0.012133 0.018037 0.013344 0.042585 -1.0446 -0.0021407 -0.00024588 -0.033638 0.0015074 -0.0065611 -0.018814 -0.086109 -0.0063633 -0.059379 -0.093907 -0.050301 -0.046953 -0.0015376 -0.0013505 -0.00047504 0.00025796 -0.28543 0 0 0.029827 0 -0.0052962 -0.010662 -0.041277 0 0
0.46094 -0.0034098 -0.0051823 -0.019252 -0.0067253 0 -0.015442 0.0058291 0.0078581 0.0097638 0.0040774 0.028594 -1.0216 0.0065167 -0.00064073 -0.028315 0.014526 -0.0068884 -0.014415 -0.072492 -0.0074278 -0.054601 -0.070542 -0.040418 -0.03242 -0.0012999 -0.00074115 -9.1236e-05 0.00043197 -0.14262 0 0 0.018089 0 0.012483 -0.0044229 -0.041856 0 0
0.46484 -0.0035189 -0.0061294 -0.030117 -0.0077392 0 -0.018425 0.0014274 0.0022674 0.0018411 -0.0043285 0.010717 -0.98622 0.015421 -0.0001758 -0.021026 0.027162 -0.0034281 -0.010728 -0.053008 -0.0093411 -0.045714 -0.040104 -0.026514 -0.017645 -0.00058717 -8.179e-05 0.00029502 0.00023529 0.0085311 0 0 0.0052512 0 0.030166 0.0024765 -0.040005 0 0
0.46875 -0.0042102 -0.0069305 -0.030538 -0.0084215 0 -0.016122 -0.0023412 -0.0039949 -0.0050933 -0.0086752 -0.0055293 -0.94797 0.023926 -0.00029189 -0.012808 0.038232 5.0226e-05 -0.0075436 -0.030922 -0.010184 -0.033059 -0.0067445 -0.0093198 -0.0034932 7.5862e-05 4.4963e-05 0.00037334 -7.2352e-05 0.13366 0 0 -0.0063202 0 0.044924 0.0094841 -0.035904 0 0
0.47266 -0.0058109 -0.0072725 -0.019263 -0.0091547 0 -0.011208 -0.0062734 -0.010332 -0.011596 -0.0099167 -0.016768 -0.91848 0.031456 -0.00093419 -0.0046865 0.046917 0.00045747 -0.0043573 -0.0095838 -0.0079615 -0.017232 0.025227 0.010936 0.0093523 0.00033429 -0.00048477 -2.1032e-05 -6.1274e-05 0.22659 0 0 -0.015464 0 0.054255 0.016068 -0.029899 0 0
0.47656 -0.0077752 -0.0067454 -0.0014911 -0.0097284 0 -0.0074179 -0.011244 -0.015997 -0.018601 -0.011346 -0.024013 -0.90408 0.037037 -0.00081801 0.0018028 0.053007 -0.0014393 0.00062035 0.0053721 -0.0017279 0.00025513 0.048256 0.033195 0.019902 0.00024918 -0.0011638 -0.00058533 0.00042384 0.3022 0 0 -0.022065 0 0.054488 0.021228 -0.022836 0 0
0.48047 -0.0091204 -0.005121 0.013681 -0.0094712 0 -0.0061282 -0.016885 -0.020145 -0.026269 -0.01474 -0.030838 -0.90265 0.040695 0.00061744 0.0063393 0.058811 -0.0020075 0.0081309 0.012453 0.007671 0.015616 0.060512 0.054762 0.027938 7.0616e-05 -0.0012857 -0.00072701 0.0010407 0.37318 0 0 -0.026786 0 0.048768 0.024563 -0.016689 0 0
0.48438 -0.0090874 -0.0027942 0.018828 -0.0077954 0 -0.0055396 -0.021424 -0.022279 -0.033364 -0.018724 -0.039535 -0.90688 0.042651 0.0020353 0.0092555 0.065252 0.0012936 0.017244 0.012745 0.017789 0.026656 0.063801 0.072246 0.033033 -0.00010264 -0.00061529 -0.00015673 0.0012284 0.43611 0 0 -0.030863 0 0.040598 0.026125 -0.012425 0 0
0.48828 -0.0075104 -0.00081679 0.013749 -0.004669 0 -0.0032039 -0.022946 -0.02261 -0.037675 -0.020808 -0.049051 -0.91028 0.042991 0.0014152 0.010759 0.072421 0.0071799 0.026764 0.0070221 0.025841 0.031723 0.059554 0.08351 0.034505 -0.00034792 0.00036027 0.0007151 0.00074796 0.47778 0 0 -0.035468 0 0.032482 0.025968 -0.010668 0 0
0.49219 -0.0047854 -0.00020647 0.0062558 -0.00081817 0 0.00090612 -0.0209 -0.021766 -0.037235 -0.020343 -0.056098 -0.91051 0.041774 -0.0015659 0.011089 0.07979 0.011718 0.034695 -0.0036959 0.030294 0.028913 0.049748 0.088502 0.03122 -0.00065509 0.00087172 0.0010672 -6.5547e-05 0.48868 0 0 -0.040473 0 0.027346 0.02421 -0.012029 0 0
0.49609 -0.0016191 -0.0010124 0.0059441 0.0023415 0 0.0040918 -0.016406 -0.020037 -0.03151 -0.018858 -0.05752 -0.90778 0.039071 -0.0047441 0.010283 0.083663 0.011955 0.036189 -0.017979 0.031543 0.016375 0.037418 0.087876 0.020777 -0.00078391 0.00057527 0.00043286 -0.00061497 0.46575 0 0 -0.043605 0 0.028336 0.021389 -0.016568 0 0
0.5 0.0012806 -0.002065 0.015178 0.0032104 0 0.0037162 -0.011114 -0.016918 -0.021757 -0.017596 -0.051506 -0.90177 0.035671 -0.0054106 0.0084919 0.082027 0.0082736 0.030982 -0.033712 0.031006 -0.0012498 0.024547 0.080912 0.0051671 -0.00048547 -0.00015952 -0.00080188 -0.00060177 0.40351 0 0 -0.041335 0 0.03273 0.018498 -0.0221 0 0
0.50391 0.0035023 -0.0018079 0.025787 0.0010894 0 0.00016991 -0.0057949 -0.011535 -0.01036 -0.015441 -0.037523 -0.89071 0.031882 -0.0030603 0.0055235 0.074184 0.0034627 0.019387 -0.050366 0.029423 -0.021734 0.010899 0.065397 -0.01464 0.00015922 -0.00062839 -0.0016904 -0.00025228 0.2901 0 0 -0.03138 0 0.038577 0.015836 -0.027575 0 0
0.50781 0.0050973 0.00043675 0.026004 -0.0026898 0 -0.0030278 -2.1197e-05 -0.0036276 0.00038709 -0.009847 -0.016497 -0.87333 0.028004 3.829e-05 0.0012046 0.060124 -3.2777e-05 0.0023196 -0.067422 0.025982 -0.042786 -0.0040068 0.04022 -0.037416 0.00072038 -0.00042019 -0.0015524 8.3778e-06 0.11884 0 0 -0.014866 0 0.043796 0.013593 -0.032023 0 0
0.51172 0.0064522 0.0039012 0.012104 -0.0048161 0 -0.0021037 0.0068346 0.0058158 0.0092935 0.0001944 0.0083021 -0.85057 0.024464 0.0011803 -0.0049113 0.041046 -0.0017603 -0.017853 -0.083964 0.019198 -0.06076 -0.021821 0.0081693 -0.060967 0.00079907 0.00030631 -0.0005521 4.9199e-05 -0.094594 0 0 0.0039788 0 0.044717 0.011784 -0.034036 0 0
0.51563 0.0078951 0.0069993 -0.0067564 -0.0019913 0 0.0038257 0.01443 0.014891 0.016572 0.01251 0.031324 -0.82507 0.021471 4.3593e-06 -0.012237 0.023237 -0.0026372 -0.035519 -0.098234 0.0087405 -0.073316 -0.042641 -0.024344 -0.081988 0.00040783 0.0010638 0.0004992 0.0001353 -0.31032 0 0 0.020565 0 0.039919 0.0098448 -0.033791 0 0
0.51953 0.0093763 0.0085556 -0.016331 0.0061805 0 0.012031 0.021328 0.021815 0.023303 0.02322 0.047184 -0.79956 0.018858 -0.0013174 -0.019825 0.010473 -0.0034327 -0.048205 -0.10917 -0.003651 -0.081089 -0.064574 -0.051105 -0.099408 -6.2416e-05 0.0014486 0.00088306 0.00053563 -0.48425 0 0 0.032722 0 0.031179 0.0074901 -0.032475 0 0
0.52344 0.010568 0.0085764 -0.010747 0.015929 0 0.01815 0.025998 0.025818 0.030379 0.029681 0.054165 -0.77642 0.016475 -0.00071881 -0.026945 0.0047385 -0.0042296 -0.054712 -0.11593 -0.015177 -0.084598 -0.085781 -0.070121 -0.11262 -0.00023984 0.0013305 0.00053584 0.0011051 -0.59337 0 0 0.041124 0 0.020038 0.0046782 -0.030947 0 0
0.52734 0.011301 0.0080536 0.0018099 0.021446 0 0.019028 0.027869 0.027275 0.037525 0.03189 0.055344 -0.75804 0.014126 0.0012248 -0.032779 0.007412 -0.0050534 -0.054402 -0.11776 -0.024026 -0.084713 -0.10396 -0.083909 -0.12129 -8.9447e-05 0.00079435 -4.2401e-05 0.0013505 -0.64364 0 0 0.047316 0 0.008514 0.0014862 -0.030185 0 0
0.53125 0.011826 0.0081705 0.0073421 0.019308 0 0.014485 0.027443 0.027148 0.043063 0.031426 0.055591 -0.74575 0.011551 0.0018037 -0.035382 0.018471 -0.0063317 -0.047549 -0.1133 -0.030469 -0.082904 -0.1127 -0.095657 -0.12439 0.00016418 6.7674e-05 -0.00034376 0.00094481 -0.65529 0 0 0.051552 0 0.0013586 -0.0011715 -0.031963 0 0
0.53516 0.012513 0.0096075 0.00018087 0.011626 0 0.0073672 0.025533 0.026317 0.044748 0.029654 0.056854 -0.73688 0.0091012 -0.00064763 -0.035311 0.030158 -0.0083088 -0.039651 -0.10611 -0.035909 -0.081134 -0.11245 -0.10498 -0.12406 0.00035044 -0.00047609 -0.00028912 0.0001283 -0.64265 0 0 0.052521 0 -0.00050752 -0.0024139 -0.035501 0 0
0.53906 0.013283 0.012285 -0.011169 0.0049402 0 0.00219 0.022622 0.025288 0.04128 0.027164 0.056249 -0.72373 0.0073425 -0.0043691 -0.032918 0.039054 -0.010184 -0.032768 -0.097752 -0.040863 -0.07965 -0.10348 -0.1075 -0.12035 0.0005007 -0.00041638 -0.00017392 -0.00047004 -0.60741 0 0 0.048851 0 0.0028655 -0.0018278 -0.040029 0 0
0.54297 0.013478 0.015436 -0.012249 0.0053291 0 0.0028516 0.018989 0.024218 0.033449 0.024364 0.049042 -0.69821 0.0069326 -0.0054672 -0.028714 0.042418 -0.010357 -0.028518 -0.089683 -0.043924 -0.078494 -0.086592 -0.098699 -0.1132 0.00068651 0.00039521 -0.00027574 -0.00043908 -0.54741 0 0 0.04064 0 0.010974 0.00081476 -0.044643 0 0
0.54688 0.012506 0.017874 0.0034328 0.013562 0 0.010149 0.015255 0.022969 0.023942 0.021731 0.033753 -0.65966 0.0093443 -0.0019009 -0.023581 0.037018 -0.0079173 -0.028584 -0.083841 -0.04284 -0.077239 -0.06303 -0.07839 -0.10162 0.00081496 0.0015438 -0.00056042 9.2859e-06 -0.46679 0 0 0.029634 0 0.022661 0.0057063 -0.047647 0 0
0.55078 0.010705 0.018485 0.028266 0.024281 0 0.020551 0.012405 0.021006 0.015737 0.019178 0.014469 -0.61801 0.016034 0.0039168 -0.019264 0.025201 -0.0038632 -0.031685 -0.081086 -0.036713 -0.074836 -0.037255 -0.051554 -0.085292 0.00069383 0.0022054 -0.00074588 0.00026945 -0.37557 0 0 0.018262 0 0.034167 0.011694 -0.047226 0 0
0.55469 0.0094279 0.016895 0.047233 0.029943 0 0.027758 0.011008 0.017454 0.010229 0.015711 -0.0018822 -0.58667 0.026412 0.0068999 -0.01642 0.012718 -0.00060773 -0.035042 -0.080259 -0.02723 -0.070982 -0.012404 -0.025041 -0.065874 0.00031002 0.0017859 -0.00060092 -2.3032e-05 -0.28163 0 0 0.0085295 0 0.043038 0.017541 -0.043764 0 0
0.55859 0.010032 0.013898 0.050119 0.02642 0 0.026856 0.010454 0.011676 0.0065369 0.010438 -0.010778 -0.57008 0.040025 0.0040673 -0.015228 0.0031253 -1.7788e-05 -0.037068 -0.080667 -0.017708 -0.065555 0.010116 -0.0033065 -0.044659 -4.717e-05 0.00050641 -0.00016646 -0.00060416 -0.1867 0 0 0.0013397 0 0.047941 0.022698 -0.037695 0 0
0.5625 0.012577 0.011108 0.038155 0.015967 0 0.018243 0.0092504 0.0042418 0.0025949 0.0040679 -0.013167 -0.55798 0.056137 -0.0023031 -0.015654 -9.8091e-05 -0.0018284 -0.036281 -0.081539 -0.010815 -0.058561 0.02922 0.013131 -0.023257 -3.3763e-05 -0.00069473 0.00028481 -0.00083691 -0.091442 0 0 -0.0038289 0 0.047828 0.026753 -0.029734 0 0
0.56641 0.015493 0.0098961 0.021039 0.0054415 0 0.0077808 0.0063989 -0.0025892 -0.0028662 -0.0011005 -0.013886 -0.53395 0.072771 -0.0064453 -0.017025 0.0090486 -0.0039388 -0.030593 -0.082014 -0.0070111 -0.050188 0.043152 0.025793 -0.0061354 0.00036532 -0.00094402 0.00047927 -0.00034509 -0.0029554 0 0 -0.0086844 0 0.040783 0.029617 -0.021727 0 0
0.57031 0.016668 0.010383 0.0090128 0.0012274 0 0.0023717 0.0026037 -0.0057932 -0.0090385 -0.0031761 -0.017107 -0.49135 0.087227 -0.0043614 -0.017577 0.026268 -0.004279 -0.02243 -0.082438 -0.0049667 -0.041831 0.053373 0.035295 0.0043434 0.00075685 -0.00018509 0.00035507 0.00061009 0.064582 0 0 -0.014815 0 0.029957 0.032626 -0.01559 0 0
0.57422 0.015093 0.011411 0.0067222 0.0046695 0 0.0043848 -1.1364e-05 -0.0037381 -0.013466 -0.0026031 -0.02269 -0.44068 0.098505 0.0023673 -0.016533 0.047872 -0.0025186 -0.0137 -0.083452 -0.0033203 -0.03439 0.060296 0.040144 0.0076106 0.00069584 0.0008312 9.7758e-05 0.0013679 0.096737 0 0 -0.021645 0 0.017349 0.03651 -0.011751 0 0
0.57813 0.011657 0.011576 0.011561 0.011294 0 0.0098987 0.00038838 0.0020627 -0.013771 -0.001653 -0.02623 -0.3997 0.106 0.0079029 -0.013397 0.070537 -0.00019406 -0.0060784 -0.085605 -0.0019544 -0.028738 0.064107 0.037997 0.0035579 0.00012608 0.0012903 -1.5085e-05 0.0014614 0.086048 0 0 -0.025492 0 0.0047597 0.041769 -0.010298 0 0
0.58203 0.0084432 0.010407 0.015656 0.014401 0 0.012534 0.0037344 0.0074937 -0.0093069 -0.001802 -0.022559 -0.37479 0.10916 0.0074501 -0.0077048 0.089535 0.0006545 -0.0019486 -0.089681 -0.001645 -0.026326 0.064601 0.027856 -0.0076536 -0.00055431 0.0010267 0.00015647 0.00098445 0.0343 0 0 -0.021585 0 -0.0052213 0.048938 -0.010977 0 0
0.58594 0.0071609 0.0086433 0.010576 0.01044 0 0.0094456 0.0080703 0.0088551 -0.0015706 -0.0019315 -0.010065 -0.35263 0.10923 0.0016187 -0.00045293 0.099477 -0.00091848 -0.0035179 -0.095656 -0.0026944 -0.029209 0.061771 0.011326 -0.022623 -0.00086666 0.00051956 0.00048461 0.00041631 -0.048692 0 0 -0.008318 0 -0.009153 0.057624 -0.011814 0 0
0.58984 0.0079726 0.0074397 -0.0061574 0.0021065 0 0.0038755 0.011196 0.0060678 0.0067406 0.00043378 0.0073131 -0.31187 0.10881 -0.0041646 0.0062206 0.10203 -0.0041155 -0.0090621 -0.10193 -0.0041933 -0.036713 0.057129 -0.0078497 -0.03692 -0.00067552 0.00027778 0.00066643 0.0001282 -0.14637 0 0 0.0099464 0 -0.007618 0.066583 -0.011006 0 0
0.59375 0.009537 0.0073217 -0.026505 -0.0035447 0 0.001866 0.012376 0.003035 0.013232 0.0061053 0.022093 -0.24461 0.1091 -0.004582 0.01099 0.098562 -0.0069792 -0.017446 -0.10744 -0.0048258 -0.048477 0.051593 -0.025447 -0.048504 -0.00025117 0.00033685 0.00050046 7.3193e-05 -0.23789 0 0 0.024937 0 -0.0011185 0.075303 -0.0076895 0 0
0.59766 0.010069 0.007856 -0.035006 -0.00089261 0 0.0062812 0.012548 0.0043464 0.016906 0.012869 0.028285 -0.16654 0.11112 0.000864 0.012605 0.090918 -0.0076757 -0.027291 -0.11113 -0.0043924 -0.063824 0.046204 -0.038608 -0.055661 3.8402e-05 0.00037741 0.00012521 -6.921e-05 -0.30517 0 0 0.03058 0 0.0094462 0.083392 -0.0012328 0 0
0.60156 0.008574 0.0081919 -0.020612 0.0090359 0 0.013804 0.012987 0.010995 0.018335 0.017424 0.025942 -0.10455 0.11618 0.0075526 0.0086769 0.082536 -0.005659 -0.03591 -0.11105 -0.0043132 -0.080981 0.043302 -0.046889 -0.055889 5.3108e-05 0.00022508 -2.9684e-05 -0.00048377 -0.34227 0 0 0.027946 0 0.02207 0.090782 0.0091527 0 0
0.60547 0.0054658 0.0078125 0.011232 0.018594 0 0.017684 0.013903 0.019102 0.018997 0.018471 0.021398 -0.072767 0.12319 0.0099077 0.00044481 0.076801 -0.002039 -0.041211 -0.10785 -0.0063297 -0.09585 0.044251 -0.051893 -0.051325 -7.8985e-05 8.4516e-05 0.00039243 -0.00097474 -0.35825 0 0 0.024146 0 0.033094 0.098597 0.021359 0 0
0.60938 0.0022752 0.0067961 0.038912 0.019437 0 0.013639 0.014347 0.023117 0.020191 0.017488 0.022223 -0.059667 0.13108 0.0061139 -0.010201 0.07397 0.0011128 -0.042925 -0.10273 -0.010553 -0.10626 0.049046 -0.055546 -0.043934 -0.00016507 0.00023735 0.0012874 -0.0011278 -0.36739 0 0 0.025748 0 0.041253 0.10752 0.033801 0 0
0.61328 0.00068801 0.0055277 0.040884 0.0097659 0 0.0036118 0.013367 0.020663 0.022125 0.016469 0.030495 -0.038251 0.13923 -0.00073951 -0.021673 0.073789 0.0021448 -0.040942 -0.096616 -0.014895 -0.11069 0.057587 -0.058096 -0.034962 -0.0001285 0.00060679 0.0020654 -0.0007181 -0.37356 0 0 0.032662 0 0.045936 0.11791 0.045387 0 0
0.61719 0.0014896 0.0043308 0.015364 -0.0034373 0 -0.0056899 0.011079 0.014481 0.023698 0.015507 0.040192 0.010533 0.14703 -0.0057422 -0.031822 0.075415 0.00094473 -0.035284 -0.090655 -0.016694 -0.10746 0.069578 -0.057477 -0.025711 -8.9244e-06 0.00075371 0.0020883 2.9833e-05 -0.36423 0 0 0.038219 0 0.046824 0.12998 0.054895 0 0
0.62109 0.0040709 0.0033902 -0.015478 -0.0096608 0 -0.0079284 0.0085367 0.0096101 0.023185 0.013155 0.041658 0.083088 0.15466 -0.006372 -0.036697 0.07622 -0.0011068 -0.026318 -0.086171 -0.015102 -0.095703 0.08378 -0.050866 -0.017246 0.0001332 0.00034664 0.0012203 0.00058668 -0.32202 0 0 0.035321 0 0.044991 0.14274 0.061202 0 0
0.625 0.0068527 0.0028755 -0.023373 -0.0035395 0 -0.0016445 0.0066706 0.0086112 0.01947 0.0089806 0.029852 0.15953 0.16332 -0.0040576 -0.036389 0.07469 -0.0023568 -0.015648 -0.0825 -0.011851 -0.080334 0.098105 -0.037391 -0.0091095 0.00025428 -0.00042504 -1.7212e-05 0.00055162 -0.24398 0 0 0.022821 0 0.042953 0.15429 0.06585 0 0
0.62891 0.0083614 0.0029553 0.00064246 0.010453 0 0.0090362 0.0055109 0.0095449 0.012972 0.0049152 0.0091985 0.22291 0.17387 -0.0020895 -0.031217 0.070398 -0.0022185 -0.00358 -0.078867 -0.0095154 -0.063752 0.1118 -0.019657 -0.00089201 0.00029891 -0.00097363 -0.00086142 -8.4221e-06 -0.14912 0 0 0.0063711 0 0.04148 0.1637 0.069754 0 0
0.63281 0.0081432 0.0036121 0.036701 0.021491 0 0.017439 0.0044727 0.0084967 0.0055186 0.0033464 -0.0095655 0.27233 0.18704 -0.0022536 -0.021892 0.063188 -0.0014284 0.0096322 -0.074399 -0.0089509 -0.048289 0.12425 -0.0025671 0.0077702 0.00021572 -0.00085074 -0.00093204 -0.00061965 -0.065468 0 0 -0.0065011 0 0.04106 0.17028 0.073851 0 0
0.63672 0.0067876 0.0044787 0.052289 0.021182 0 0.018625 0.0032076 0.0038226 -0.00082653 0.0040166 -0.017999 0.319 0.20399 -0.0034347 -0.0099788 0.053051 -0.0010732 0.023962 -0.067294 -0.0085338 -0.037535 0.13455 0.0097391 0.017219 4.9279e-05 -0.00013641 -0.00049313 -0.00081053 -0.0080603 0 0 -0.012134 0 0.041651 0.17326 0.079657 0 0
0.64063 0.0051098 0.00491 0.030259 0.010144 0 0.012181 0.0019364 -0.0023107 -0.0051166 0.0035922 -0.016408 0.37235 0.22327 -0.003219 0.00078741 0.041553 -0.001455 0.038617 -0.05693 -0.0060848 -0.032335 0.1425 0.016312 0.026466 -1.7105e-05 0.00068545 -0.00012737 -0.00049849 0.03168 0 0 -0.012395 0 0.041736 0.17462 0.087537 0 0
0.64453 0.0033386 0.0042591 -0.016296 -0.0030329 0 0.0020955 0.00088817 -0.0064595 -0.0079561 -0.0010685 -0.012524 0.43148 0.24263 -0.0005865 0.0086459 0.029665 -0.0019442 0.052519 -0.044286 -0.0015106 -0.030884 0.14814 0.019267 0.034247 0.00021455 0.0011655 -0.00016491 -2.2901e-06 0.075802 0 0 -0.01179 0 0.040617 0.1763 0.096536 0 0
0.64844 0.0011248 0.0021694 -0.055054 -0.0092173 0 -0.0060566 -0.00037859 -0.0075561 -0.010671 -0.0092907 -0.013978 0.48929 0.2604 0.0030431 0.012639 0.01782 -0.0018248 0.064618 -0.030225 0.0026829 -0.031856 0.15114 0.021544 0.039492 0.00074719 0.0011733 -0.00042678 0.00031516 0.13909 0 0 -0.013474 0 0.038195 0.17938 0.1058 0 0
0.65234 -0.001713 -0.0012282 -0.060892 -0.0060254 0 -0.0089141 -0.0027955 -0.0077454 -0.013925 -0.016685 -0.021586 0.54258 0.2747 0.0052519 0.012096 0.0063401 -0.0010768 0.073668 -0.015902 0.0037224 -0.033606 0.15109 0.024655 0.041037 0.0013218 0.00083428 -0.00050022 0.0004058 0.21592 0 0 -0.017445 0 0.034678 0.18483 0.11426 0 0
0.65625 -0.0046239 -0.0052296 -0.034795 0.00090543 0 -0.007617 -0.0067655 -0.0097044 -0.016972 -0.019113 -0.0292 0.59594 0.28151 0.0048677 0.0064051 -0.0044903 -0.00025835 0.076095 -0.0042394 0.0014235 -0.033298 0.14611 0.028127 0.036203 0.0016057 0.00033856 -0.00021982 0.00052446 0.28384 0 0 -0.021352 0 0.032199 0.19298 0.11939 0 0
0.66016 -0.00669 -0.0086721 -0.00069153 0.0031652 0 -0.006674 -0.011385 -0.013526 -0.018208 -0.0164 -0.029596 0.65559 0.28275 0.0027313 -0.0010416 -0.014783 0.00018717 0.073104 0.0039345 -0.0014589 -0.030886 0.13758 0.030555 0.027146 0.0014767 -0.00011849 0.00015701 0.00085818 0.31824 0 0 -0.022311 0 0.032678 0.20095 0.12156 0 0
0.66406 -0.0076062 -0.010403 0.014887 -0.0033728 0 -0.009866 -0.014852 -0.016507 -0.016575 -0.011954 -0.020766 0.72104 0.27953 0.0004783 -0.0087885 -0.024356 0.00023272 0.065468 0.0083936 -0.0018901 -0.027028 0.12606 0.030954 0.014921 0.00112 -0.00030647 0.00024818 0.0012064 0.30638 0 0 -0.018476 0 0.036738 0.20703 0.12132 0 0
0.66797 -0.0081726 -0.010023 0.0028508 -0.015304 0 -0.01638 -0.015782 -0.015905 -0.012628 -0.008966 -0.0074323 0.78441 0.27326 -0.0010666 -0.015477 -0.032978 -0.00012624 0.054364 0.0092013 0.00045765 -0.022544 0.11227 0.029411 0.0007448 0.00084467 -5.5734e-05 -1.33e-05 0.0011023 0.25377 0 0 -0.010187 0 0.0445 0.2098 0.11946 0 0
0.67188 -0.0096228 -0.0083959 -0.023319 -0.02444 0 -0.020858 -0.014205 -0.01166 -0.0083461 -0.0074781 0.0027562 0.83795 0.26623 -0.0021023 -0.019138 -0.039991 -0.0012019 0.042098 0.0066009 0.0030149 -0.018987 0.097427 0.026937 -0.01344 0.00080892 0.0005207 -0.00026931 0.00030843 0.18213 0 0 -0.00041493 0 0.055405 0.20717 0.11754 0 0
0.67578 -0.012354 -0.0073388 -0.039188 -0.024168 0 -0.018026 -0.011351 -0.0064279 -0.0057475 -0.0053689 0.004737 0.88124 0.26203 -0.0027166 -0.018626 -0.044795 -0.0031306 0.0334 0.0027838 0.0031465 -0.017593 0.083878 0.024939 -0.024875 0.00092378 0.00097617 -8.0508e-05 -0.00081954 0.12076 0 0 0.0063938 0 0.065561 0.19988 0.11804 0 0
0.67969 -0.015351 -0.008442 -0.028151 -0.014666 0 -0.008182 -0.0086406 -0.003274 -0.0054067 -0.0017885 -0.00080551 0.91983 0.26156 -0.0021099 -0.014857 -0.047736 -0.0050223 0.030205 -0.00025183 0.0010088 -0.017451 0.072607 0.024489 -0.032926 0.00099304 0.00085726 0.00061482 -0.0015338 0.093573 0 0 0.0071823 0 0.072195 0.19103 0.12144 0 0
0.68359 -0.016948 -0.011843 0.0057001 -0.0031812 0 0.0017024 -0.00695 -0.0035146 -0.0061048 0.0010736 -0.0083178 0.95766 0.26509 0.00057204 -0.0083554 -0.049039 -0.0050367 0.033437 -0.0013286 -0.00063594 -0.01759 0.064105 0.025604 -0.037306 0.00090754 0.00016349 0.001381 -0.0013365 0.10739 0 0 0.0028467 0 0.073946 0.18259 0.1277 0 0
0.6875 -0.016246 -0.01599 0.039365 0.0010207 0 0.0030652 -0.0067106 -0.0064132 -0.0059934 -8.5456e-05 -0.011307 0.99238 0.2725 0.004629 0.00018395 -0.04905 -0.0018637 0.04349 0.0006295 0.00051498 -0.016802 0.058652 0.027103 -0.038008 0.00069876 -0.00056769 0.0016302 -0.00045075 0.14956 0 0 -0.0022987 0 0.069913 0.17658 0.13648 0 0
0.69141 -0.013841 -0.018701 0.046984 -0.0063411 0 -0.0068848 -0.008257 -0.010228 -0.0043939 -0.0062131 -0.0068884 1.02 0.28296 0.0075149 0.0094583 -0.048575 0.0036758 0.060227 0.007876 0.0036506 -0.012225 0.056789 0.027575 -0.035097 0.00045069 -0.0007298 0.0011224 0.00036918 0.19843 0 0 -0.0044654 0 0.05983 0.17655 0.14644 0 0
0.69531 -0.011267 -0.018709 0.019894 -0.020737 0 -0.022047 -0.011614 -0.013179 -0.0027057 -0.01461 0.0017883 1.0434 0.29313 0.0067383 0.017663 -0.048753 0.0087815 0.077986 0.018896 0.0055287 -0.0042411 0.056781 0.026958 -0.031173 0.00021686 -0.0002349 0.00017641 0.00052964 0.23949 0 0 -0.0042764 0 0.049023 0.18087 0.15523 0 0
0.69922 -0.0098049 -0.016461 -0.024372 -0.031545 0 -0.031707 -0.015832 -0.01394 -0.003498 -0.021023 0.0071423 1.0738 0.30141 0.0023126 0.024037 -0.049897 0.010843 0.093893 0.032488 0.0038956 0.0058702 0.057986 0.027152 -0.027447 2.9026e-05 0.00040121 -0.00058305 0.00011452 0.27328 0 0 -0.0063915 0 0.040244 0.18792 0.16211 0 0
0.70313 -0.0097619 -0.01361 -0.05329 -0.02995 0 -0.028873 -0.018917 -0.012267 -0.008359 -0.022869 0.0024595 1.1213 0.30649 -0.0028568 0.027981 -0.052136 0.0096636 0.10569 0.047419 9.0178e-05 0.016631 0.059944 0.030547 -0.024896 -6.8249e-05 0.00058589 -0.00072038 -0.00027988 0.3084 0 0 -0.014609 0 0.035507 0.19621 0.16671 0 0
0.70703 -0.01065 -0.011752 -0.044545 -0.01618 0 -0.015705 -0.01903 -0.0097723 -0.01626 -0.020647 -0.012499 1.1825 0.30655 -0.0053538 0.028654 -0.055441 0.0074696 0.11047 0.061731 -0.001947 0.025387 0.062244 0.037434 -0.024783 -5.176e-05 0.00023213 -0.00031293 -0.00020148 0.34787 0 0 -0.02711 0 0.037106 0.20366 0.16888 0 0
0.71094 -0.011763 -0.011466 -0.0054951 4.5555e-06 0 -0.0016316 -0.01618 -0.0096028 -0.023938 -0.0169 -0.030211 1.2395 0.30028 -0.0041932 0.025698 -0.058936 0.006628 0.10693 0.071828 0.00066054 0.027813 0.064308 0.044992 -0.028152 9.3839e-06 -0.00021879 0.00014741 0.00020061 0.38395 0 0 -0.036979 0 0.044481 0.20831 0.16984 0 0
0.71484 -0.012502 -0.012233 0.030919 0.0066263 0 0.0039485 -0.012696 -0.014166 -0.028155 -0.014313 -0.040368 1.274 0.28964 -0.0013898 0.020466 -0.061801 0.0074017 0.098495 0.076812 0.0070371 0.023982 0.065585 0.049418 -0.034084 -2.9933e-05 -0.00032135 0.00018014 0.00038268 0.40649 0 0 -0.038064 0 0.053263 0.21115 0.17105 0 0
0.71875 -0.012404 -0.013011 0.032706 -0.00096084 0 -0.0017334 -0.011625 -0.022351 -0.028033 -0.014483 -0.037757 1.2837 0.2756 0.00036446 0.013583 -0.063755 0.0080177 0.086879 0.076201 0.013443 0.014286 0.065479 0.049569 -0.042152 -0.00025543 -8.3381e-05 -0.00028121 2.8625e-05 0.41422 0 0 -0.030674 0 0.061043 0.21305 0.17294 0 0
0.72266 -0.011289 -0.012889 -0.0037877 -0.016217 0 -0.01376 -0.014201 -0.02922 -0.02549 -0.017416 -0.026494 1.286 0.25935 0.00039601 0.0057346 -0.064674 0.0068172 0.073863 0.069881 0.016698 -0.0003532 0.063341 0.048389 -0.051831 -0.00058025 0.00013974 -0.00083557 -0.00059335 0.41483 0 0 -0.021476 0 0.065544 0.21502 0.17571 0 0
0.72656 -0.0095849 -0.011468 -0.049732 -0.026661 0 -0.023864 -0.018653 -0.029442 -0.023407 -0.021309 -0.016629 1.3027 0.24323 0.00026624 -0.0019387 -0.064951 0.0040596 0.061962 0.057744 0.0167 -0.017592 0.057208 0.050134 -0.062374 -0.00081247 0.0001318 -0.00095722 -0.00091708 0.41309 0 0 -0.017569 0 0.063283 0.21871 0.17888 0 0
0.73047 -0.0083707 -0.0090002 -0.067419 -0.023894 0 -0.026102 -0.02151 -0.02193 -0.023138 -0.022978 -0.015757 1.3407 0.23015 0.001455 -0.0083768 -0.066269 0.0015014 0.052121 0.043548 0.015774 -0.032898 0.046852 0.05569 -0.072712 -0.00086263 6.7238e-05 -0.00045863 -0.0006836 0.40107 0 0 -0.020374 0 0.056079 0.2236 0.18087 0 0
0.73438 -0.008686 -0.0063494 -0.041545 -0.010028 0 -0.01988 -0.020298 -0.01128 -0.023463 -0.019624 -0.022849 1.3861 0.22127 0.0033048 -0.013306 -0.069703 0.00045096 0.04386 0.029494 0.015902 -0.044588 0.032784 0.060666 -0.082588 -0.00085911 0.00022972 0.000318 -0.00020423 0.36301 0 0 -0.024875 0 0.046368 0.22815 0.18096 0 0
0.73828 -0.010526 -0.0046554 0.0085947 0.0045698 0 -0.0092555 -0.015265 -0.0042102 -0.021774 -0.011252 -0.029515 1.4183 0.21739 0.0036911 -0.016553 -0.076038 0.00061695 0.036748 0.017047 0.016813 -0.051718 0.01548 0.058589 -0.091914 -0.0010077 0.00057191 0.00076507 -4.0435e-06 0.29104 0 0 -0.024372 0 0.035913 0.23093 0.17885 0 0
0.74219 -0.01252 -0.0047079 0.04564 0.0098019 0 5.9154e-07 -0.0087856 -0.00399 -0.016306 -0.0015018 -0.027196 1.4299 0.21931 0.0016929 -0.017965 -0.08617 0.00092445 0.030163 0.0077704 0.016656 -0.053567 -0.0043313 0.046517 -0.10071 -0.0013183 0.00069515 0.00052819 -0.00024268 0.19496 0 0 -0.015964 0 0.0268 0.2299 0.17437 0 0
0.74609 -0.01285 -0.0063607 0.044273 0.0032987 0 0.003533 -0.0033115 -0.0079572 -0.0075336 0.0046416 -0.01384 1.4331 0.22697 -0.00090702 -0.017551 -0.10041 0.0010499 0.023664 0.003157 0.01423 -0.050653 -0.024484 0.027833 -0.10924 -0.0015073 0.00031372 -0.00016733 -0.00054041 0.095801 0 0 -0.002152 0 0.020891 0.22228 0.16868 0 0
0.75 -0.010743 -0.0085071 0.0097011 -0.0088002 0 0.00046064 0.00015152 -0.010266 0.0021761 0.0047591 0.0051686 1.4457 0.23662 -0.0012843 -0.016225 -0.11603 0.0016689 0.017823 0.0015244 0.010331 -0.046125 -0.04287 0.0096213 -0.11767 -0.0012297 -0.00034238 -0.00069101 -0.00039019 0.010877 0 0 0.01169 0 0.016383 0.21052 0.16382 0 0
0.75391 -0.0071885 -0.0097803 -0.028857 -0.017343 0 -0.0062908 0.0019312 -0.0070568 0.010033 0.0009523 0.021516 1.4725 0.24645 0.0012254 -0.014304 -0.13153 0.003178 0.013421 0.0023045 0.0069954 -0.041093 -0.058444 -0.0027484 -0.12579 -0.00044128 -0.00069292 -0.0005562 0.00029016 -0.053736 0 0 0.020824 0 0.01196 0.19635 0.16068 0 0
0.75781 -0.0041811 -0.0094953 -0.04204 -0.016884 0 -0.011707 0.002626 0.00070385 0.014154 -0.0022351 0.029372 1.5019 0.25471 0.0039895 -0.012093 -0.14539 0.0046942 0.011256 0.0049634 0.0056284 -0.036485 -0.070322 -0.0088029 -0.13326 0.00048169 -0.00039076 0.00013921 0.0010465 -0.097203 0 0 0.022983 0 0.0063326 0.18177 0.15989 0 0
0.76172 -0.0031723 -0.0080788 -0.022033 -0.0087688 0 -0.011923 0.0024731 0.0087088 0.014093 -0.0020307 0.027805 1.5185 0.25852 0.00356 -0.0099757 -0.15495 0.0048564 0.013066 0.009348 0.0058675 -0.03315 -0.076743 -0.011503 -0.13896 0.0010176 0.00032501 0.00079101 0.0013208 -0.11501 0 0 0.018541 0 -0.0024182 0.1706 0.16204 0 0
0.76563 -0.0041035 -0.0066539 0.013015 0.00062565 0 -0.0070926 0.0016171 0.012899 0.010729 0.00032299 0.019833 1.5207 0.25731 -0.00064939 -0.0082818 -0.15959 0.0036153 0.018658 0.015395 0.0060802 -0.030645 -0.077932 -0.0134 -0.14172 0.00092884 0.00089644 0.00082964 0.00097055 -0.10002 0 0 0.010202 0 -0.013366 0.16546 0.16549 0 0
0.76953 -0.0057528 -0.0061594 0.033118 0.0044036 0 -0.0015298 0.0005038 0.011694 0.005835 0.001339 0.010085 1.5216 0.25253 -0.0054227 -0.0070382 -0.16057 0.0027156 0.026611 0.023035 0.004825 -0.028272 -0.074831 -0.014418 -0.14135 0.00044497 0.0010172 0.00023085 0.00036023 -0.052479 0 0 0.0022659 0 -0.024133 0.16559 0.16877 0 0
0.77344 -0.0068634 -0.0067174 0.018439 -0.00053152 0 -0.0004493 -0.0004204 0.0057681 0.0013197 -0.0010402 0.0025786 1.534 0.24525 -0.0067098 -0.0062243 -0.15879 0.0039415 0.035922 0.032146 0.0020299 -0.025615 -0.067796 -0.012778 -0.13772 3.78e-05 0.00086513 -0.00047904 -2.4228e-05 0.014583 0 0 -0.0014147 0 -0.032817 0.17019 0.17114 0 0
0.77734 -0.0069578 -0.0076542 -0.025484 -0.01147 0 -0.0055506 -0.0014049 -0.0030611 -0.0018248 -0.0057149 -0.0011008 1.5561 0.23685 -0.0035476 -0.0057681 -0.15539 0.0069534 0.045392 0.042464 -0.00085136 -0.022274 -0.057232 -0.0070841 -0.13084 1.3425e-05 0.00078314 -0.00072546 -1.9073e-05 0.083575 0 0 -0.0003107 0 -0.037254 0.17795 0.17199 0 0
0.78125 -0.0062969 -0.0080189 -0.069729 -0.02118 0 -0.013147 -0.0034148 -0.012241 -0.0042588 -0.010063 -0.0028413 1.5737 0.23006 0.0010619 -0.0053024 -0.1524 0.0093347 0.052803 0.052269 -0.0016791 -0.017804 -0.043708 0.0028925 -0.12115 0.00029285 0.00084142 -0.00041553 0.00014104 0.14599 0 0 0.0016097 0 -0.033328 0.18591 0.17139 0 0
0.78516 -0.0053597 -0.0071688 -0.081398 -0.022207 0 -0.016784 -0.0070587 -0.018652 -0.0078324 -0.012674 -0.0070235 1.5767 0.22574 0.003125 -0.0043577 -0.15075 0.0090957 0.058032 0.059401 0.00099469 -0.012808 -0.030087 0.016813 -0.11129 0.00054117 0.00081002 6.8859e-06 0.00013072 0.20551 0 0 -0.0014463 0 -0.024106 0.19189 0.17124 0 0
0.78906 -0.0044968 -0.0050992 -0.04848 -0.012105 0 -0.012474 -0.011427 -0.019855 -0.01384 -0.014112 -0.017062 1.5712 0.22389 0.0013268 -0.0027161 -0.15044 0.006946 0.061238 0.062612 0.0067113 -0.0076219 -0.018008 0.033874 -0.10254 0.00047929 0.00052827 1.9183e-05 -0.00012378 0.26604 0 0 -0.011963 0 -0.011534 0.19555 0.17241 0 0
0.79297 -0.0039446 -0.0024338 0.0084046 0.0039883 0 -0.0022375 -0.014275 -0.016115 -0.021296 -0.015314 -0.031606 1.5728 0.22429 -0.0022552 -0.00024656 -0.15134 0.0056544 0.062669 0.060971 0.012929 -0.0026111 -0.0090908 0.051639 -0.096036 9.2367e-05 0.00016585 -0.0004661 -0.00039239 0.31834 0 0 -0.026016 0 0.0022425 0.19689 0.17549 0 0
0.79688 -0.0038826 -0.00011653 0.049074 0.016088 0 0.0071571 -0.013738 -0.010959 -0.026971 -0.015977 -0.044064 1.5893 0.22641 -0.004725 0.0031457 -0.15309 0.0069987 0.062604 0.053095 0.016446 0.0015525 -0.0063156 0.065359 -0.093605 -0.00039799 3.3151e-05 -0.0010313 -0.0003826 0.34176 0 0 -0.035554 0 0.013652 0.19631 0.18097 0 0
0.80078 -0.0042851 0.0010832 0.044513 0.016337 0 0.0093653 -0.010031 -0.0087544 -0.027565 -0.014956 -0.046909 1.6117 0.22888 -0.0051683 0.0067128 -0.15518 0.0096336 0.061337 0.040738 0.015805 0.0039218 -0.011383 0.069869 -0.095896 -0.00071013 0.00019139 -0.0011808 -1.7357e-05 0.32117 0 0 -0.034575 0 0.019309 0.19528 0.18698 0 0
0.80469 -0.0047415 0.0010137 0.0012415 0.0051514 0 0.0033968 -0.0054043 -0.010911 -0.022343 -0.011958 -0.037679 1.6246 0.23118 -0.0047863 0.0095332 -0.1577 0.010352 0.05874 0.027182 0.012817 0.0041395 -0.022324 0.063327 -0.1016 -0.00066698 0.0003775 -0.00082906 0.0004871 0.26131 0 0 -0.023835 0 0.019997 0.19435 0.19129 0 0
0.80859 -0.0045799 0.00022042 -0.04256 -0.0086886 0 -0.0056364 -0.0022602 -0.01432 -0.013854 -0.0082253 -0.021313 1.6242 0.23324 -0.0047215 0.010917 -0.161 0.0074778 0.054438 0.014346 0.011465 0.0017881 -0.037794 0.049197 -0.11005 -0.00027022 0.00035265 -0.00036307 0.00077213 0.18311 0 0 -0.009976 0 0.016582 0.19349 0.19253 0 0
0.8125 -0.0033029 -0.00044986 -0.048255 -0.014601 0 -0.010489 -0.0011911 -0.013922 -0.0059812 -0.0052715 -0.0063395 1.622 0.23514 -0.0044545 0.010182 -0.16548 0.002699 0.048019 0.0041071 0.014539 -0.0034938 -0.056033 0.033833 -0.1204 0.00030424 0.00022028 -0.00022772 0.00057833 0.10579 0 0 -5.7747e-05 0 0.010403 0.19251 0.18948 0 0
0.81641 -0.00095783 -0.00042854 -0.0095627 -0.0083346 0 -0.0072926 -0.00078787 -0.0072345 -0.00099804 -0.0032798 0.0019093 1.6299 0.23728 -0.0026772 0.0057155 -0.17226 -0.00067868 0.038436 -0.00044244 0.020711 -0.012806 -0.073146 0.021326 -0.13142 0.0007712 0.00027258 -0.00046076 -7.9942e-05 0.033158 0 0 0.0035644 0 0.0045901 0.19051 0.18036 0 0
0.82031 0.0018957 0.00030561 0.041767 0.0049789 0 0.0016455 0.00076761 0.0033742 0.0018028 -0.00114 0.0050178 1.6434 0.23953 0.00056822 -0.0014257 -0.18059 -0.0011075 0.02725 -0.001237 0.024939 -0.024336 -0.086319 0.010454 -0.14177 0.00086555 0.00053244 -0.00065658 -0.00089906 -0.043043 0 0 0.0039323 0 0.001639 0.18755 0.16871 0 0
0.82422 0.0045602 0.0014675 0.062909 0.015244 0 0.0098098 0.0040547 0.012718 0.0048775 0.0020012 0.0089635 1.6451 0.24136 0.0032439 -0.010453 -0.1897 -9.1572e-05 0.015632 2.534e-05 0.022313 -0.036888 -0.095188 -0.0031563 -0.15114 0.00050183 0.00060304 -0.00040663 -0.0014457 -0.1289 0 0 0.0059743 0 0.0019073 0.18411 0.15682 0 0
0.82813 0.0065784 0.0028892 0.036006 0.015472 0 0.011601 0.0082832 0.017051 0.0099677 0.0057105 0.017923 1.626 0.24214 0.0031594 -0.020591 -0.19889 -9.2232e-05 0.0046647 0.0017912 0.012178 -0.049317 -0.099892 -0.021719 -0.15934 -0.00014268 0.00011295 0.00022366 -0.001424 -0.2193 0 0 0.012329 0 0.0053529 0.1807 0.14664 0 0
0.83203 0.0078792 0.0046249 -0.01783 0.0068949 0 0.0066834 0.012455 0.016597 0.016666 0.0090281 0.030116 1.6029 0.2407 0.00034116 -0.030685 -0.20704 -0.001572 -0.0040234 0.0018421 -0.0011899 -0.059871 -0.10122 -0.042116 -0.16622 -0.00071995 -0.00071408 0.00068171 -0.00089183 -0.3016 0 0 0.021683 0 0.011447 0.17827 0.14088 0 0
0.83594 0.0087124 0.0066542 -0.057321 -0.0025782 0 0.00022526 0.016224 0.01449 0.022984 0.01187 0.039192 1.6073 0.23576 -0.0027354 -0.038916 -0.21311 -0.0025791 -0.0088876 -0.0018256 -0.012041 -0.066286 -0.10229 -0.057991 -0.17182 -0.00094369 -0.0010987 0.00043695 -0.00024544 -0.36454 0 0 0.030077 0 0.017773 0.17775 0.1413 0 0
0.83984 0.0094689 0.0086222 -0.054654 -0.0047905 0 -0.0011907 0.019462 0.013737 0.026969 0.015022 0.039584 1.6548 0.22845 -0.0033998 -0.044969 -0.21784 -0.0012517 -0.010988 -0.0078115 -0.017608 -0.068998 -0.10498 -0.064926 -0.17646 -0.00078537 -0.00045502 -0.00045558 6.3755e-05 -0.40188 0 0 0.033561 0 0.022425 0.17832 0.14542 0 0
0.84375 0.010409 0.010043 -0.015285 0.0025973 0 0.0051086 0.021292 0.015127 0.027799 0.018544 0.031151 1.7244 0.21973 -0.0011912 -0.048753 -0.2218 0.0017753 -0.010998 -0.014822 -0.019562 -0.068337 -0.10955 -0.063598 -0.18005 -0.00046529 0.00090727 -0.0013028 -0.00011389 -0.41013 0 0 0.030503 0 0.024491 0.17922 0.15167 0 0
0.84766 0.011372 0.010796 0.029985 0.014691 0 0.015509 0.020197 0.017379 0.025776 0.020725 0.019464 1.774 0.21086 0.0019857 -0.050347 -0.2257 0.0039256 -0.0097258 -0.021302 -0.021435 -0.064869 -0.11582 -0.058173 -0.18244 -0.00024784 0.0019446 -0.0013439 -0.00050277 -0.38836 0 0 0.022637 0 0.02326 0.17949 0.15834 0 0
0.85156 0.011722 0.011297 0.050542 0.023122 0 0.022709 0.015564 0.018553 0.021812 0.019379 0.011779 1.7783 0.20486 0.0038817 -0.049892 -0.23073 0.0035876 -0.0084211 -0.023734 -0.024823 -0.059652 -0.12177 -0.052084 -0.1829 -0.00022879 0.001834 -0.00045588 -0.00064532 -0.34299 0 0 0.014346 0 0.017438 0.17702 0.16243 0 0
0.85547 0.01078 0.012025 0.037362 0.022063 0 0.021436 0.0090875 0.017266 0.017095 0.014449 0.011791 1.7524 0.20346 0.0038498 -0.048682 -0.23675 0.0020052 -0.0076944 -0.020963 -0.02804 -0.054643 -0.12446 -0.045569 -0.18164 -0.00030184 0.0007638 0.00066752 -0.00031098 -0.28996 0 0 0.010138 0 0.0084247 0.17145 0.16324 0 0
0.85938 0.0085394 0.012861 0.0060874 0.012395 0 0.012778 0.0041846 0.013251 0.012891 0.0088633 0.016851 1.7371 0.20635 0.0028874 -0.047267 -0.24287 0.001939 -0.0071276 -0.013767 -0.028221 -0.050375 -0.12324 -0.03695 -0.17914 -0.0003111 -0.00026819 0.0010771 0.00030226 -0.24625 0 0 0.01143 0 -0.0026726 0.16359 0.16172 0 0
0.86328 0.0060167 0.013052 -0.016681 0.0012913 0 0.0035372 0.0034279 0.0075629 0.010077 0.0062194 0.019632 1.7592 0.21288 0.0021923 -0.045942 -0.24822 0.004574 -0.0062415 -0.0030291 -0.024385 -0.047055 -0.11818 -0.025623 -0.17592 -0.00021869 -0.00044454 0.00040265 0.0007623 -0.21546 0 0 0.015038 0 -0.015046 0.15423 0.15881 0 0
0.86719 0.0047215 0.011977 -0.012172 -0.0027123 0 0.0009762 0.0062779 0.0023627 0.0085641 0.0073734 0.013444 1.8072 0.22175 0.0020609 -0.044925 -0.25158 0.008118 -0.0042541 0.009779 -0.018382 -0.044684 -0.11005 -0.013428 -0.17274 -0.00011987 0.00011927 -0.00079184 0.00080202 -0.18385 0 0 0.015247 0 -0.027726 0.1446 0.15589 0 0
0.87109 0.0055615 0.0099668 0.018431 0.0039889 0 0.0071023 0.0094379 -0.00015675 0.0073497 0.0095529 -0.0021863 1.846 0.22868 0.0021246 -0.044198 -0.25135 0.0095737 -0.00018617 0.021079 -0.013084 -0.042843 -0.10314 -0.0033455 -0.1716 -0.00010865 0.0005993 -0.0014768 0.00053591 -0.13505 0 0 0.0084956 0 -0.038932 0.13693 0.15516 0 0
0.875 0.0081541 0.0082637 0.054757 0.016944 0 0.017115 0.0097568 0.00064416 0.0055155 0.0091012 -0.019868 1.8547 0.23084 0.0021614 -0.0435 -0.24906 0.0076176 0.0049357 0.029022 -0.0099781 -0.041244 -0.10096 0.0026267 -0.17317 -0.00015155 0.00035416 -0.0010485 0.00029722 -0.072026 0 0 -0.0031119 0 -0.048074 0.13134 0.15626 0 0
0.87891 0.011224 0.0080269 0.070451 0.026522 0 0.023249 0.0070673 0.003187 0.0033392 0.0051241 -0.028653 1.8461 0.22699 0.0022362 -0.042749 -0.24589 0.0034741 0.010249 0.033005 -0.0085504 -0.040149 -0.10488 0.0042542 -0.17776 -0.00011003 -0.00048111 0.00015297 0.00028147 -0.022985 0 0 -0.012856 0 -0.054918 0.12747 0.15849 0 0
0.88281 0.013697 0.0093598 0.051655 0.025209 0 0.020876 0.0043025 0.00502 0.0022458 0.00035858 -0.021913 1.8518 0.2164 0.002111 -0.041897 -0.24316 -0.00081957 0.014817 0.032783 -0.0076333 -0.039933 -0.1156 0.0023551 -0.18541 0.0001112 -0.0012493 0.0011609 0.00036529 -0.021936 0 0 -0.014551 0 -0.05941 0.12474 0.16092 0 0
0.88672 0.015386 0.011329 0.0086668 0.013833 0 0.011994 0.0047952 0.0052425 0.0033894 -0.0014564 -0.0029238 1.8877 0.19825 0.0010242 -0.040992 -0.24332 -0.0043827 0.016811 0.028226 -0.0068587 -0.041793 -0.13325 -0.0019746 -0.19591 0.00044654 -0.0014807 0.0012275 0.00027315 -0.079666 0 0 -0.0074602 0 -0.061584 0.12183 0.16155 0 0
0.89063 0.016668 0.012933 -0.029401 0.0013834 0 0.0035248 0.0093106 0.0055418 0.0062379 0.0011369 0.016749 1.9391 0.17657 -0.001517 -0.040328 -0.24713 -0.0073862 0.015812 0.021709 -0.0066478 -0.046252 -0.15252 -0.0073935 -0.20688 0.00070713 -0.001258 0.00042023 -9.9971e-05 -0.17241 0 0 0.0032992 0 -0.062995 0.11746 0.15906 0 0
0.89453 0.017698 0.013989 -0.035664 -0.0019294 0 0.0020075 0.015495 0.0084493 0.0087903 0.0065552 0.025467 1.979 0.15482 -0.0047592 -0.040124 -0.25314 -0.0094311 0.012877 0.014857 -0.0071302 -0.052622 -0.16979 -0.012349 -0.21662 0.00073829 -0.00094485 -0.00054603 -0.00055486 -0.25941 0 0 0.011119 0 -0.064674 0.1118 0.15397 0 0
0.89844 0.018191 0.015071 -0.0069084 0.0070974 0 0.0088994 0.020023 0.01436 0.0094737 0.012167 0.020088 1.9969 0.13518 -0.0069101 -0.040553 -0.26 -0.0090142 0.0088579 0.0085519 -0.0076196 -0.060184 -0.18317 -0.016011 -0.22408 0.00054229 -0.00072211 -0.0010191 -0.000782 -0.31346 0 0 0.013049 0 -0.067147 0.10522 0.14687 0 0
0.90234 0.018035 0.016666 0.032943 0.022026 0 0.019834 0.02127 0.020485 0.0089018 0.016532 0.0079993 2.0083 0.11983 -0.0066579 -0.041791 -0.26596 -0.0052972 0.0048447 0.0035829 -0.0074389 -0.067899 -0.19121 -0.019443 -0.22832 0.00025413 -0.00049775 -0.00095287 -0.00067982 -0.33772 0 0 0.011431 0 -0.070823 0.098289 0.13862 0 0
0.90625 0.017837 0.018546 0.051972 0.032 0 0.027992 0.020132 0.023155 0.0096065 0.019729 0.0010905 2.0358 0.11229 -0.0044917 -0.044127 -0.26714 -0.00020221 0.0026748 0.0010638 -0.0070837 -0.072909 -0.19398 -0.025306 -0.22839 1.2109e-05 -0.0001979 -0.00079514 -0.00046687 -0.35673 0 0 0.011179 0 -0.075712 0.092221 0.13118 0 0
0.91016 0.018503 0.019999 0.03661 0.030384 0 0.028836 0.018666 0.021344 0.013797 0.022168 0.0067366 2.0855 0.10988 -0.0023081 -0.046884 -0.26417 0.0021585 0.0017847 0.00034948 -0.0081468 -0.074535 -0.19676 -0.03559 -0.22698 -0.00013464 2.7468e-05 -0.0009115 -0.00046752 -0.39329 0 0 0.015603 0 -0.080636 0.086765 0.12521 0 0
0.91406 0.02012 0.020565 0.0023762 0.019648 0 0.022929 0.018197 0.017874 0.021213 0.023806 0.022943 2.1439 0.11129 -0.0015748 -0.049556 -0.25807 -0.0010251 0.0012707 0.0013701 -0.011783 -0.072865 -0.20188 -0.049257 -0.22546 -0.0001968 -1.9183e-05 -0.0011777 -0.00077849 -0.45215 0 0 0.024251 0 -0.085184 0.081189 0.12049 0 0
0.91797 0.021458 0.020411 -0.020285 0.0087918 0 0.015166 0.01864 0.01695 0.029093 0.024627 0.04078 2.1969 0.11507 -0.0019453 -0.051565 -0.25019 -0.0081542 0.00012113 0.0040535 -0.017234 -0.068363 -0.21107 -0.062361 -0.22509 -0.0001571 -0.00027446 -0.0011465 -0.0011442 -0.52042 0 0 0.033829 0 -0.089132 0.074644 0.11659 0 0
0.92188 0.020932 0.019971 -0.012092 0.0059844 0 0.011241 0.019252 0.020418 0.034266 0.025298 0.051239 2.2459 0.11901 -0.0017943 -0.051683 -0.24313 -0.013999 -0.0036029 0.0085999 -0.022076 -0.062295 -0.226 -0.070936 -0.22765 4.3904e-05 -0.00041602 -0.00057054 -0.0011689 -0.57854 0 0 0.040711 0 -0.092595 0.065353 0.11239 0 0
0.92578 0.018222 0.019366 0.020096 0.012567 0 0.013757 0.019609 0.026269 0.035392 0.026664 0.05089 2.3034 0.1202 -9.4932e-05 -0.048575 -0.23979 -0.014082 -0.010847 0.014784 -0.024146 -0.057783 -0.24323 -0.074031 -0.23302 0.00041087 -0.00021453 0.00029935 -0.0006743 -0.61036 0 0 0.042966 0 -0.096985 0.052353 0.10625 0 0
0.92969 0.014826 0.018282 0.05119 0.022732 0 0.020463 0.019763 0.030561 0.033466 0.028463 0.042844 2.3745 0.11798 0.0023743 -0.042394 -0.23945 -0.0085728 -0.019889 0.021976 -0.023389 -0.056034 -0.25798 -0.07391 -0.23899 0.00080234 0.00019415 0.00095144 0.00012689 -0.60753 0 0 0.040957 0 -0.10322 0.037151 0.098041 0 0
0.93359 0.01278 0.016391 0.059686 0.028292 0 0.025785 0.019709 0.030628 0.030484 0.028937 0.033536 2.4482 0.11208 0.0037592 -0.033311 -0.24086 -0.0019198 -0.029101 0.029822 -0.021835 -0.05729 -0.26722 -0.073224 -0.2437 0.0009884 0.00046665 0.0011144 0.00079874 -0.57005 0 0 0.036696 0 -0.11165 0.021117 0.087885 0 0
0.9375 0.012758 0.013766 0.043737 0.024495 0 0.024719 0.019035 0.026623 0.027783 0.026189 0.02824 2.5096 0.10256 0.0029926 -0.021739 -0.24222 0.0012868 -0.036508 0.037931 -0.021729 -0.061339 -0.26809 -0.0721 -0.24514 0.00084409 0.00045033 0.00097994 0.0010345 -0.50515 0 0 0.032415 0 -0.12234 0.0059423 0.076145 0 0
0.94141 0.013478 0.010818 0.019486 0.012916 0 0.016499 0.017231 0.020595 0.025421 0.020049 0.028011 2.5582 0.089923 0.00084737 -0.0091363 -0.23815 6.6083e-05 -0.03695 0.045621 -0.023497 -0.06604 -0.25573 -0.068038 -0.23822 0.00048751 0.00032233 0.00092506 0.00087428 -0.42354 0 0 0.028983 0 -0.13387 -0.0041221 0.063966 0 0
0.94531 0.013041 0.0079297 0.0059748 8.4581e-05 0 0.005402 0.014257 0.014611 0.022674 0.012492 0.029389 2.6093 0.077396 -0.0008387 0.0016714 -0.22699 -0.0030491 -0.030344 0.052782 -0.025345 -0.067667 -0.23624 -0.058535 -0.22386 0.00018902 0.00029693 0.0010587 0.00060613 -0.33361 0 0 0.02511 0 -0.14254 -0.0087534 0.0529 0 0
0.94922 0.010753 0.0052905 0.01045 -0.0068659 0 -0.0021523 0.010667 0.0097375 0.018732 0.0061128 0.026861 2.677 0.066748 -0.00088713 0.0092748 -0.20923 -0.0052372 -0.017772 0.059648 -0.024748 -0.0646 -0.21357 -0.043557 -0.20336 0.00011041 0.00029354 0.0011013 0.00046983 -0.2378 0 0 0.018274 0 -0.14613 -0.0088507 0.043553 0 0
0.95313 0.0075554 0.0030614 0.024605 -0.0048123 0 -0.0022703 0.0071643 0.006103 0.013007 0.0021752 0.016863 2.7572 0.059495 0.00026953 0.01259 -0.18598 -0.0059845 -0.00070488 0.066507 -0.020492 -0.055818 -0.19119 -0.025446 -0.17826 0.00014155 3.1652e-05 0.00073236 0.00046425 -0.13539 0 0 0.0071324 0 -0.1429 -0.0056469 0.036402 0 0
0.95703 0.0047684 0.0015124 0.032319 0.0032323 0 0.003434 0.0040983 0.003211 0.0052677 7.4307e-06 0.00084942 2.832 0.057863 0.0012007 0.010137 -0.15969 -0.0065026 0.018145 0.073912 -0.013618 -0.04031 -0.17389 -0.0067754 -0.15109 3.2049e-05 -0.00052567 2.3701e-05 0.00043494 -0.029287 0 0 -0.0064728 0 -0.1304 -0.0014609 0.032148 0 0
0.96094 0.0026987 0.00079251 0.022051 0.010027 0 0.0089706 0.0013618 9.2278e-05 -0.0040125 -0.0020053 -0.015118 2.8913 0.063048 0.00088149 0.0021179 -0.13689 -0.0072363 0.03303 0.082456 -0.0066747 -0.020523 -0.16574 0.011231 -0.12691 -0.00029876 -0.00095458 -0.00053006 0.00031846 0.071192 0 0 -0.018021 0 -0.10931 -0.00078171 0.031295 0 0
0.96484 0.00067033 0.00057253 -0.0043695 0.0092057 0 0.0085246 -0.0013354 -0.0042386 -0.013344 -0.0050597 -0.02459 2.9454 0.072185 -0.00048852 -0.0084383 -0.1207 -0.0067786 0.041929 0.091587 -0.002006 -0.0011234 -0.16407 0.028142 -0.10763 -0.0006182 -0.00074515 -0.00045559 0.00024853 0.15573 0 0 -0.023484 0 -0.085214 -0.0045812 0.033117 0 0
0.96875 -0.0017301 0.00012246 -0.032002 0.00020704 0 0.00097678 -0.0041966 -0.0098176 -0.020608 -0.0092989 -0.025727 3.0149 0.083384 -0.001874 -0.019893 -0.11229 -0.003615 0.04425 0.1006 -0.00037162 0.015261 -0.16707 0.042765 -0.093885 -0.00060608 8.6945e-05 0.00021109 0.00038065 0.22103 0 0 -0.022657 0 -0.061399 -0.012666 0.037451 0 0
0.97266 -0.0038463 -0.0010592 -0.042619 -0.010887 0 -0.0091556 -0.0072468 -0.015123 -0.024257 -0.013896 -0.022736 3.1061 0.094486 -0.0024662 -0.030565 -0.11212 0.001395 0.040044 0.10861 -0.00077444 0.026196 -0.1726 0.052919 -0.085774 -0.00024749 0.00087461 0.00088922 0.00062128 0.2718 0 0 -0.019563 0 -0.041228 -0.02424 0.044043 0 0
0.97656 -0.0046641 -0.0026848 -0.028344 -0.015826 0 -0.015134 -0.010283 -0.017882 -0.024399 -0.017352 -0.02211 3.2019 0.10085 -0.002413 -0.037445 -0.11983 0.0049477 0.030334 0.11297 -0.0014307 0.027382 -0.17711 0.057098 -0.082943 4.4392e-05 0.0008967 0.00093321 0.00059971 0.31225 0 0 -0.019204 0 -0.031001 -0.036338 0.052507 0 0
0.98047 -0.0042383 -0.0039052 0.00092224 -0.010831 0 -0.013118 -0.012791 -0.016963 -0.022658 -0.017998 -0.026737 3.2782 0.10058 -0.0026357 -0.039969 -0.12906 0.0041686 0.020227 0.11246 -0.0010871 0.021229 -0.17878 0.056064 -0.081559 -0.00022393 0.00010752 0.00019337 -6.5297e-06 0.33745 0 0 -0.023247 0 -0.030211 -0.044514 0.060829 0 0
0.98438 -0.0040715 -0.004243 0.023683 2.9405e-05 0 -0.0050393 -0.014049 -0.013539 -0.020719 -0.014965 -0.03313 3.3291 0.094532 -0.0039164 -0.038676 -0.13637 -0.00040264 0.01203 0.10718 0.00025368 0.010647 -0.17814 0.052209 -0.079982 -0.0011115 -0.00079676 -0.00085268 -0.001082 0.33487 0 0 -0.028344 0 -0.036133 -0.047327 0.067708 0 0
0.98828 -0.005816 -0.0042935 0.023506 0.0077689 0 0.0028915 -0.013593 -0.010164 -0.018831 -0.0092304 -0.034275 3.3725 0.083884 -0.005978 -0.033979 -0.13944 -0.0049151 0.0071177 0.097402 0.0016424 -0.0020456 -0.17576 0.047005 -0.077359 -0.0020975 -0.0010699 -0.001507 -0.0020487 0.29608 0 0 -0.028584 0 -0.046314 -0.044075 0.072149 0 0
0.99219 -0.0095949 -0.0053619 0.002671 0.0054998 0 0.0047388 -0.011763 -0.0085116 -0.015708 -0.0035372 -0.025518 3.4302 0.070834 -0.0073383 -0.026412 -0.1358 -0.0055194 0.0067087 0.083778 0.002186 -0.013842 -0.17262 0.039379 -0.073129 -0.0025059 -0.00062805 -0.0014247 -0.0023152 0.22705 0 0 -0.020161 0 -0.057237 -0.03441 0.072931 0 0
0.99609 -0.013735 -0.0082594 -0.019918 -0.0062521 0 -0.0010542 -0.0096824 -0.008079 -0.0099989 -0.0006388 -0.0083859 3.5037 0.061403 -0.0062642 -0.016871 -0.12346 -0.001749 0.010775 0.069083 0.0018681 -0.020174 -0.16964 0.027215 -0.067997 -0.0021106 -3.2872e-05 -0.00085792 -0.0018093 0.14704 0 0 -0.0046117 0 -0.062508 -0.020251 0.069184 0 0
1 -0.016195 -0.012387 -0.025618 -0.020193 0 -0.010937 -0.0084489 -0.0071326 -0.0020155 -0.0011495 0.010462 3.5734 0.058524 -0.0023059 -0.0065268 -0.10592 0.0032301 0.016564 0.056418 0.0014879 -0.02128 -0.16604 0.010879 -0.063327 -0.0013128 0.00018064 -0.00039091 -0.0010646 0.077771 0 0 0.011752 0 -0.061211 -0.0057187 0.063407 0 0
1.0039 -0.016187 -0.016007 -0.012462 -0.027993 0 -0.019087 -0.0081904 -0.0047854 0.0058831 -0.0031712 0.023582 3.6218 0.063076 0.0028362 0.0043584 -0.08455 0.0055923 0.023057 0.047121 0.001822 -0.017676 -0.16071 -0.0048673 -0.059486 -0.00070919 4.0046e-05 -0.00042776 -0.00073116 0.033685 0 0 0.021648 0 -0.053721 0.0076622 0.057114 0 0
1.0078 -0.014431 -0.017471 0.0043428 -0.026183 0 -0.021406 -0.0079859 -0.0019315 0.010633 -0.0043393 0.02668 3.655 0.075153 0.0061679 0.015558 -0.060749 0.0041096 0.029381 0.042167 0.0028469 -0.010244 -0.15246 -0.013122 -0.056594 -0.00050425 -4.572e-05 -0.00087578 -0.00096557 0.020369 0 0 0.021156 0 -0.041071 0.018709 0.051883 0 0
1.0117 -0.012083 -0.016307 0.0079051 -0.017749 0 -0.017794 -0.0068694 -0.00019846 0.010445 -0.0042949 0.019907 3.6981 0.093656 0.0056866 0.026791 -0.036281 0.00076952 0.034729 0.042709 0.0038094 -0.0006523 -0.13877 -0.009816 -0.054002 -0.0003855 0.00010237 -0.0012674 -0.0013006 0.037723 0 0 0.011759 0 -0.02598 0.026301 0.050644 0 0
1.0156 -0.0097357 -0.013327 -0.0044869 -0.0089652 0 -0.011423 -0.0049549 -0.00032969 0.0058758 -0.0048813 0.0069306 3.7698 0.11195 0.0022766 0.037417 -0.013179 -0.0014258 0.039284 0.046097 0.0040696 0.0082569 -0.12006 0.0029356 -0.049668 2.6707e-05 0.00017561 -0.0011831 -0.0011315 0.080587 0 0 -0.00098972 0 -0.013552 0.031885 0.054442 0 0
1.0195 -0.0074991 -0.0098655 -0.0205 -0.0046675 0 -0.006075 -0.0034635 -0.0018473 -0.00072545 -0.0077267 -0.0068849 3.8621 0.12605 -0.00070107 0.046985 0.0077121 -0.0011007 0.043315 0.04974 0.0038113 0.015694 -0.098476 0.018272 -0.042623 0.00067503 -0.00019659 -0.00060298 -0.00033728 0.13635 0 0 -0.011109 0 -0.0054348 0.036741 0.0622 0 0
1.0234 -0.0056562 -0.0069515 -0.026461 -0.0055245 0 -0.0036859 -0.003538 -0.0040847 -0.0068091 -0.011877 -0.016615 3.9484 0.13366 -0.00015539 0.055165 0.025682 0.00078422 0.04679 0.051983 0.0038142 0.021444 -0.075603 0.029682 -0.032395 0.0010864 -0.00086099 0.00010039 0.00058339 0.1865 0 0 -0.015674 0 -0.0021856 0.041412 0.073074 0 0
1.0273 -0.004744 -0.0049949 -0.020655 -0.0085753 0 -0.0036986 -0.0050715 -0.0069929 -0.011048 -0.014305 -0.020041 4.0093 0.13288 0.0039471 0.061637 0.039984 0.0023555 0.049547 0.051142 0.0044805 0.025592 -0.053374 0.035342 -0.018756 0.00090565 -0.0011478 0.0004986 0.00098697 0.21613 0 0 -0.015915 0 -0.0037667 0.046263 0.085892 0 0
1.0313 -0.0048331 -0.0039233 -0.013029 -0.0098383 0 -0.0042142 -0.0068294 -0.010607 -0.013695 -0.012988 -0.01895 4.0488 0.12249 0.008415 0.066089 0.048672 0.002641 0.050427 0.044931 0.0051873 0.028788 -0.035361 0.03808 -0.0026916 0.00033624 -0.0005427 0.00046897 0.00068684 0.22451 0 0 -0.015399 0 -0.008017 0.050579 0.098387 0 0
1.0352 -0.0050507 -0.0034087 -0.013298 -0.0070177 0 -0.003756 -0.0077526 -0.014013 -0.015822 -0.009231 -0.017876 4.0862 0.1091 0.0096471 0.069792 0.05356 0.0020781 0.049408 0.035727 0.0047934 0.031783 -0.021238 0.041467 0.012423 -3.4282e-05 0.000705 0.00026487 9.7265e-05 0.22524 0 0 -0.016867 0 -0.010614 0.053451 0.10937 0 0
1.0391 -0.0042678 -0.0030155 -0.021022 -0.00090493 0 -0.002327 -0.007982 -0.015496 -0.018134 -0.0065125 -0.020436 4.1336 0.095633 0.006877 0.07321 0.055396 0.0015957 0.046641 0.024765 0.0029274 0.034259 -0.010617 0.045933 0.024874 0.00013658 0.0017402 0.00024315 -0.00018039 0.23287 0 0 -0.020195 0 -0.0098892 0.054549 0.11873 0 0
1.043 -0.0023913 -0.00236 -0.027416 0.0050891 0 -0.0011816 -0.0084076 -0.014106 -0.02021 -0.0068889 -0.026044 4.1852 0.084659 0.0027467 0.07666 0.055043 0.0014791 0.04249 0.013253 0.00074553 0.035677 -0.0029841 0.048418 0.033182 0.00055375 0.0018949 0.00050669 0.00011125 0.24746 0 0 -0.022911 0 -0.0046557 0.05381 0.12653 0 0
1.0469 -0.00070216 -0.0012987 -0.025141 0.0071087 0 -0.0016262 -0.009211 -0.010847 -0.020691 -0.0087657 -0.030227 4.2285 0.07949 0.00065935 0.080178 0.053742 0.0011428 0.037891 0.0027989 0.0002282 0.034345 0.0021709 0.045501 0.035016 0.00058801 0.0012845 0.00079869 0.00072819 0.25177 0 0 -0.02246 0 0.0063055 0.051609 0.13302 0 0
1.0508 -0.00055655 3.9435e-05 -0.014755 0.0036818 0 -0.0037007 -0.009112 -0.0078191 -0.01825 -0.0084853 -0.028624 4.2619 0.079999 0.0015397 0.082526 0.053129 -0.00014436 0.034812 -0.0061331 0.0024914 0.028176 0.0053357 0.036731 0.030503 -2.5427e-05 0.00060114 0.0007519 0.0012037 0.22398 0 0 -0.018117 0 0.020577 0.050174 0.13872 0 0
1.0547 -0.0016808 0.0014847 -0.0021125 -0.002661 0 -0.0056451 -0.0063722 -0.0059461 -0.01261 -0.0040989 -0.020933 4.298 0.083129 0.0031724 0.082535 0.053342 -0.0024006 0.033806 -0.014782 0.0066268 0.017314 0.0063839 0.024993 0.021943 -0.00084951 0.00037488 0.00025766 0.0012208 0.15416 0 0 -0.011097 0 0.034885 0.050986 0.14352 0 0
1.0586 -0.0020034 0.0030891 0.00832 -0.0065534 0 -0.0046827 -0.00067037 -0.0038073 -0.0048165 0.0026408 -0.010889 4.3491 0.087048 0.0026288 0.079336 0.054123 -0.0047174 0.034875 -0.024191 0.010173 0.0019546 0.0049182 0.013821 0.010497 -0.0011584 0.00050643 -0.00040141 0.00075614 0.050178 0 0 -0.0032655 0 0.047316 0.054811 0.14705 0 0
1.0625 0.0005205 0.0050542 0.016155 -0.003464 0 0.0011048 0.0061488 0.00089213 0.0034532 0.0080732 -0.0023106 4.4119 0.089862 -0.00079698 0.072173 0.055004 -0.0058106 0.0377 -0.035519 0.01084 -0.017347 0.00055226 0.0044355 -0.0025828 -0.00068591 0.0005086 -0.00079031 -3.695e-06 -0.069846 0 0 0.0040785 0 0.056073 0.062162 0.14879 0 0
1.0664 0.005817 0.007334 0.022256 0.006642 0 0.010921 0.011422 0.0085954 0.010974 0.010205 0.0046224 4.4697 0.088926 -0.0050542 0.059739 0.054644 -0.0048816 0.04047 -0.051027 0.0080204 -0.038883 -0.0071066 -0.0046934 -0.015625 7.6738e-05 9.5664e-05 -0.00070878 -0.00077367 -0.18917 0 0 0.010501 0 0.058204 0.073316 0.14734 0 0
1.0703 0.011497 0.0093945 0.02572 0.018658 0 0.020913 0.013918 0.016867 0.017524 0.01035 0.012957 4.5104 0.085799 -0.0074766 0.045119 0.053062 -0.0021898 0.040865 -0.069039 0.0029043 -0.05901 -0.014832 -0.015623 -0.027612 0.00035642 -0.00055202 -0.00035876 -0.001225 -0.29797 0 0 0.016152 0 0.056426 0.085232 0.14385 0 0
1.0742 0.014841 0.010552 0.024894 0.025605 0 0.026118 0.014784 0.022323 0.023457 0.011391 0.024933 4.5403 0.082008 -0.0071813 0.030091 0.05098 0.001026 0.038153 -0.087882 -0.0026406 -0.076193 -0.020327 -0.028458 -0.038261 -0.00013843 -0.0010618 -0.00013812 -0.0010891 -0.3912 0 0 0.021548 0 0.052652 0.096459 0.13932 0 0
1.0781 0.01503 0.010658 0.020231 0.023572 0 0.023755 0.016244 0.023627 0.028743 0.014759 0.038625 4.5787 0.078942 -0.0053588 0.016167 0.049287 0.0032551 0.032077 -0.10586 -0.0073025 -0.089291 -0.021536 -0.041041 -0.047292 -0.00093936 -0.0012704 -0.00026842 -0.00036498 -0.46452 0 0 0.027326 0 0.048669 0.10591 0.13469 0 0
1.082 0.013482 0.01038 0.014309 0.014581 0 0.015515 0.019336 0.022488 0.032431 0.019245 0.048756 4.64 0.078623 -0.0035697 0.0053589 0.049735 0.0036297 0.022835 -0.12015 -0.010737 -0.096858 -0.015268 -0.050913 -0.054118 -0.0012857 -0.0012805 -0.00061441 0.00055005 -0.51286 0 0 0.033499 0 0.047083 0.11236 0.13146 0 0
1.0859 0.012179 0.010646 0.0088129 0.005159 0 0.0068005 0.02287 0.021733 0.033131 0.022462 0.05082 4.7205 0.082269 -0.0022071 -0.0013467 0.054641 0.0024336 0.013524 -0.12767 -0.01318 -0.09891 0.00021017 -0.05739 -0.057769 -0.00084739 -0.0011975 -0.00085001 0.0010509 -0.5315 0 0 0.038578 0 0.050406 0.11621 0.13097 0 0
1.0898 0.011801 0.011703 0.0030597 0.0016611 0 0.0030628 0.024533 0.022539 0.030147 0.023054 0.044533 4.8035 0.08812 -0.00071833 -0.0058552 0.063171 0.00079674 0.0071592 -0.1298 -0.014937 -0.097676 0.021245 -0.061676 -0.058417 4.026e-06 -0.00096147 -0.00078565 0.0007829 -0.51753 0 0 0.039865 0 0.057275 0.11963 0.13216 0 0
1.0938 0.011503 0.012759 -0.003304 0.0057941 0 0.0058877 0.022928 0.023545 0.024307 0.021425 0.033747 4.8753 0.095048 0.0010577 -0.0092844 0.074403 -0.00022712 0.0053765 -0.1276 -0.016203 -0.093897 0.045698 -0.06502 -0.056015 0.00058565 -0.0005042 -0.00053493 -3.5611e-05 -0.47185 0 0 0.035513 0 0.066435 0.12389 0.13405 0 0
1.0977 0.010244 0.012644 -0.0072234 0.013553 0 0.01195 0.018608 0.022434 0.017726 0.018767 0.023539 4.9353 0.10184 0.0022991 -0.012785 0.087034 -0.0004588 0.0094646 -0.12247 -0.017111 -0.088239 0.071202 -0.066883 -0.050683 0.00052218 1.4713e-05 -0.00038065 -0.00078589 -0.40183 0 0 0.026843 0 0.076275 0.13022 0.13548 0 0
1.1016 0.0080671 0.010898 -0.0042297 0.018282 0 0.01577 0.013346 0.018115 0.012588 0.015863 0.017246 4.9931 0.10667 0.0020962 -0.017797 0.09768 -0.00059035 0.021231 -0.11715 -0.017707 -0.080689 0.093689 -0.065001 -0.042818 1.0049e-05 0.00027206 -0.00049641 -0.00099608 -0.32162 0 0 0.01826 0 0.082987 0.14052 0.13388 0 0
1.1055 0.0060178 0.0082202 0.0054679 0.015636 0 0.014063 0.0086281 0.011465 0.0097939 0.012865 0.015202 5.0564 0.10994 0.00063829 -0.0234 0.10364 -0.0014084 0.036488 -0.11395 -0.017841 -0.071363 0.11183 -0.057251 -0.03503 -0.00044119 0.00012993 -0.0007938 -0.00073173 -0.24634 0 0 0.01395 0 0.084464 0.15336 0.12896 0 0
1.1094 0.0050153 0.0058828 0.014558 0.0068776 0 0.0081162 0.0048377 0.0044416 0.0084194 0.0097695 0.014979 5.1248 0.11287 -0.00086667 -0.028097 0.10463 -0.0029922 0.051975 -0.11272 -0.017255 -0.060255 0.1264 -0.043499 -0.028893 -0.00046985 -0.00015615 -0.0010171 -0.00043829 -0.18188 0 0 0.013994 0 0.081054 0.16692 0.12179 0 0
1.1133 0.0049737 0.0046876 0.014993 -0.0019729 0 0.0023509 0.0016371 -0.0011489 0.0063826 0.0066828 0.012508 5.1931 0.11652 -0.001488 -0.030636 0.10074 -0.0046318 0.065148 -0.11288 -0.01587 -0.04745 0.1381 -0.025772 -0.025587 -0.00010769 -0.00017607 -0.0009741 -0.0004238 -0.11994 0 0 0.013871 0 0.073508 0.17963 0.11353 0 0
1.1172 0.0049953 0.0044294 0.0076291 -0.0047041 0 0.00048035 -0.0012319 -0.0042503 0.0019245 0.00363 0.0041607 5.2588 0.12239 -0.0014803 -0.029324 0.092564 -0.0054645 0.072785 -0.1131 -0.013924 -0.033164 0.14794 -0.0068416 -0.026536 0.00032475 0.00017811 -0.00069457 -0.0005517 -0.04573 0 0 0.0084411 0 0.063387 0.18927 0.10603 0 0
1.1211 0.0042326 0.0042009 0.0036043 0.00012582 0 0.0025575 -0.0036556 -0.0047416 -0.0050223 0.00044377 -0.010386 5.3244 0.13225 -0.0016494 -0.023105 0.082651 -0.0051192 0.071128 -0.11026 -0.01167 -0.018889 0.15675 0.011243 -0.032913 0.00050367 0.00056587 -0.00040171 -0.00046262 0.045746 0 0 -0.0030378 0 0.055483 0.19256 0.10276 0 0
1.125 0.0024938 0.0030966 0.013394 0.0077596 0 0.0052283 -0.0054783 -0.0036709 -0.012497 -0.0029596 -0.026389 5.3943 0.14466 -0.001968 -0.015284 0.073637 -0.0037497 0.063168 -0.10404 -0.00894 -0.0062417 0.16389 0.027385 -0.042352 0.00033213 0.00056165 -0.00033607 -3.8622e-05 0.14045 0 0 -0.015743 0 0.052614 0.19082 0.10361 0 0
1.1289 0.00018768 0.00069804 0.033714 0.010796 0 0.0046799 -0.0068297 -0.0031647 -0.017541 -0.0063581 -0.03591 5.4708 0.15873 -0.0012771 -0.0081378 0.066236 -0.0016058 0.050716 -0.094861 -0.005219 0.0040022 0.16808 0.040672 -0.0537 -6.4839e-06 0.00013539 -0.00056645 0.00044253 0.21367 0 0 -0.023297 0 0.055771 0.18508 0.10802 0 0
1.1328 -0.0020841 -0.0028255 0.047097 0.0051613 0 -0.00030639 -0.0079797 -0.005266 -0.018045 -0.0094964 -0.03327 5.5521 0.17344 0.0013164 -0.0039925 0.060818 0.0011633 0.035911 -0.083589 -0.00045286 0.011302 0.16803 0.049889 -0.065747 -0.00017638 -0.00029474 -0.00091664 0.00063624 0.24947 0 0 -0.023172 0 0.065318 0.17674 0.11505 0 0
1.1367 -0.0038772 -0.0068022 0.037047 -0.0063679 0 -0.0075434 -0.0089485 -0.010071 -0.014226 -0.012471 -0.020091 5.6345 0.18721 0.0048854 -0.007203 0.057173 0.004143 0.02268 -0.072583 0.0041921 0.015096 0.16076 0.054096 -0.076597 6.3599e-05 -0.00030306 -0.0010704 0.00053853 0.25262 0 0 -0.018352 0 0.080881 0.16877 0.12247 0 0
1.1406 -0.0051249 -0.010237 0.0048199 -0.016232 0 -0.013217 -0.0094265 -0.014948 -0.0086693 -0.015462 -0.0050088 5.7138 0.19929 0.0069813 -0.017864 0.053525 0.0062602 0.014646 -0.064889 0.0066601 0.017487 0.14755 0.053636 -0.085004 0.00063271 0.00010175 -0.00081018 0.00047491 0.24146 0 0 -0.013978 0 0.097108 0.1651 0.12734 0 0
1.1445 -0.0062684 -0.012225 -0.029423 -0.018245 0 -0.014712 -0.0091689 -0.016244 -0.004788 -0.017896 0.0026348 5.7864 0.21013 0.0058469 -0.033045 0.04913 0.0061866 0.012035 -0.060837 0.0055292 0.020276 0.13156 0.050259 -0.091027 0.001115 0.00051484 -0.00023009 0.00067856 0.23051 0 0 -0.012658 0 0.11042 0.16678 0.12921 0 0
1.1484 -0.0081075 -0.012568 -0.04347 -0.012706 0 -0.012449 -0.0084421 -0.012539 -0.0047295 -0.018241 3.8364e-05 5.8509 0.22003 0.0023233 -0.050366 0.043771 0.0035477 0.014696 -0.060149 0.0014518 0.024568 0.11526 0.045909 -0.094664 0.0010521 0.00057877 0.00027058 0.00096847 0.22152 0 0 -0.012997 0 0.11859 0.17428 0.1282 0 0
1.1523 -0.011193 -0.012115 -0.032285 -0.0060709 0 -0.0096026 -0.0080203 -0.0064836 -0.0081697 -0.015282 -0.0073677 5.9089 0.2294 -0.00072427 -0.066774 0.037483 -0.00018713 0.021982 -0.061968 -0.0030181 0.031426 0.10162 0.041271 -0.09599 0.00035957 0.00031733 0.00027552 0.0009338 0.21141 0 0 -0.012176 0 0.11955 0.18766 0.1249 0 0
1.1563 -0.015128 -0.0123 -0.011467 -0.0054664 0 -0.00991 -0.0087016 -0.0031051 -0.012806 -0.0099281 -0.011346 5.9652 0.23821 -0.001112 -0.076186 0.031201 -0.002359 0.031703 -0.062918 -0.0053383 0.041745 0.096053 0.035639 -0.094626 -0.00051599 1.8332e-05 -0.00027208 0.00042877 0.20519 0 0 -0.0092733 0 0.1111 0.20547 0.1216 0 0
1.1602 -0.018585 -0.01407 -0.0023223 -0.012756 0 -0.014953 -0.010773 -0.0057248 -0.016094 -0.0054377 -0.0083328 6.0236 0.24594 0.00052202 -0.078926 0.025745 -0.0011879 0.04051 -0.06039 -0.0049772 0.05321 0.096656 0.028463 -0.091369 -0.00091936 -0.00012699 -0.00094635 -0.00020463 0.21687 0 0 -0.0059184 0 0.098541 0.22283 0.12024 0 0
1.1641 -0.020395 -0.017128 -0.01315 -0.023171 0 -0.022723 -0.013856 -0.013098 -0.016903 -0.0051727 -0.0021509 6.0837 0.25206 0.0014046 -0.075897 0.02117 0.0024656 0.047403 -0.053652 -0.0035839 0.064635 0.10178 0.021141 -0.086219 -0.00055473 -0.00016895 -0.0011485 -0.00047055 0.25594 0 0 -0.0042711 0 0.084372 0.23752 0.12123 0 0
1.168 -0.020823 -0.020292 -0.033557 -0.029485 0 -0.028735 -0.017193 -0.020466 -0.015982 -0.0096902 0.00014286 6.1412 0.2562 -0.00047095 -0.068431 0.017359 0.0054754 0.051754 -0.042469 -0.003136 0.074972 0.10946 0.017132 -0.079216 0.00023479 -0.00019558 -0.00063497 -0.00024563 0.31533 0 0 -0.0050536 0 0.07098 0.24764 0.1246 0 0
1.1719 -0.021643 -0.022666 -0.045159 -0.028064 0 -0.02931 -0.02013 -0.023633 -0.015096 -0.016123 -0.005068 6.1932 0.25799 -0.0041568 -0.058925 0.013768 0.0049886 0.053219 -0.027114 -0.00391 0.082868 0.11633 0.019836 -0.070188 0.00077879 -0.00011406 0.00021502 0.00010383 0.3761 0 0 -0.0075944 0 0.061814 0.25041 0.12985 0 0
1.1758 -0.024564 -0.02444 -0.037518 -0.021797 0 -0.024771 -0.022496 -0.022395 -0.015694 -0.020768 -0.014958 6.2419 0.25927 -0.0065192 -0.050702 0.0095066 0.0010262 0.05362 -0.010647 -0.0043092 0.088821 0.11939 0.029889 -0.059782 0.00069885 0.00023852 0.00069017 0.00015309 0.42527 0 0 -0.011079 0 0.058474 0.24641 0.13485 0 0
1.1797 -0.029377 -0.026457 -0.01579 -0.017696 0 -0.019795 -0.024693 -0.02039 -0.018119 -0.022495 -0.02319 6.2926 0.26222 -0.0052213 -0.043942 0.0047318 -0.0032832 0.054636 0.0049148 -0.0026272 0.094563 0.11971 0.044293 -0.048785 0.00021883 0.00077322 0.00038485 -9.4444e-05 0.46796 0 0 -0.015094 0 0.059333 0.23888 0.13857 0 0
1.1836 -0.03377 -0.029074 0.0042835 -0.021257 0 -0.020018 -0.027398 -0.021713 -0.021806 -0.02357 -0.025609 6.3464 0.26826 -0.00097148 -0.038044 -0.0001093 -0.0042464 0.057104 0.018811 0.0012659 0.10124 0.11864 0.058416 -0.037527 -0.00014149 0.0010726 -0.00039383 -0.00022286 0.52092 0 0 -0.019167 0 0.06336 0.22984 0.1407 0 0
1.1875 -0.035264 -0.031655 0.0082673 -0.031984 0 -0.027247 -0.031003 -0.027467 -0.026068 -0.027078 -0.023651 6.3971 0.27866 0.0031191 -0.031975 -0.0043707 -0.00074835 0.061687 0.030616 0.0062531 0.10998 0.11804 0.069351 -0.026275 -0.00014701 0.00076688 -0.00085381 9.9595e-05 0.59523 0 0 -0.022718 0 0.069282 0.22147 0.14117 0 0
1.1914 -0.033527 -0.033316 -0.0071216 -0.04348 0 -0.037412 -0.035138 -0.035099 -0.030712 -0.033603 -0.023006 6.4357 0.29517 0.0043486 -0.023011 -0.0061294 0.0048433 0.068917 0.040618 0.011979 0.1224 0.12216 0.077841 -0.014957 -7.1432e-05 -6.9695e-07 -0.00040514 0.0007135 0.6867 0 0 -0.026142 0 0.075112 0.21787 0.14058 0 0
1.1953 -0.030745 -0.034083 -0.031966 -0.04812 0 -0.043549 -0.038739 -0.040783 -0.035933 -0.040575 -0.02903 6.459 0.31366 0.0026636 -0.011704 -0.0056445 0.0088438 0.07678 0.050497 0.020127 0.1362 0.1304 0.087069 -0.0031644 -0.00033501 -0.00058138 0.00080643 0.0011105 0.78198 0 0 -0.031498 0 0.079749 0.21885 0.14029 0 0
1.1992 -0.029576 -0.034956 -0.049789 -0.043009 0 -0.041718 -0.040761 -0.042543 -0.041671 -0.044818 -0.042438 6.4727 0.33131 0.00033361 0.00024031 -0.0038036 0.0094844 0.084159 0.06039 0.033071 0.14948 0.14077 0.099355 0.0091845 -0.00097843 -0.00038825 0.0019977 0.00095437 0.87004 0 0 -0.040928 0 0.083115 0.22344 0.14052 0 0
1.2031 -0.030661 -0.036601 -0.049282 -0.032707 0 -0.034694 -0.041018 -0.041534 -0.047124 -0.045539 -0.058224 6.4863 0.34561 -0.00035809 0.010862 -0.0017026 0.0082376 0.090115 0.070023 0.050795 0.16045 0.15097 0.11364 0.021942 -0.0015717 0.0005248 0.0023814 0.00040064 0.94441 0 0 -0.053608 0 0.085185 0.23047 0.14125 0 0
1.207 -0.032144 -0.038037 -0.03363 -0.026127 0 -0.029759 -0.04035 -0.040667 -0.051023 -0.04472 -0.068623 6.5031 0.35276 0.00092479 0.016436 -0.0014604 0.0081043 0.093365 0.078155 0.0692 0.16619 0.15669 0.12597 0.034463 -0.0016592 0.0014849 0.0017733 -0.00010424 0.99611 0 0 -0.064705 0 0.085911 0.23788 0.14203 0 0
1.2109 -0.031626 -0.037017 -0.019349 -0.029308 0 -0.032035 -0.039832 -0.041893 -0.052554 -0.044698 -0.06851 6.518 0.35037 0.0026652 0.012694 -0.0060206 0.010619 0.093274 0.081713 0.082068 0.16432 0.15256 0.13254 0.044186 -0.0012378 0.0018178 0.00067869 -0.00026547 1.0108 0 0 -0.068592 0 0.085029 0.24218 0.14155 0 0
1.2148 -0.028572 -0.032131 -0.022931 -0.039546 0 -0.039243 -0.039676 -0.044429 -0.052068 -0.045611 -0.059648 6.5236 0.34196 0.0032201 0.0018195 -0.014654 0.014491 0.090979 0.080104 0.08553 0.15702 0.14034 0.13249 0.049369 -0.00073534 0.0014303 -0.00015366 -0.0001261 0.97848 0 0 -0.064008 0 0.082491 0.24276 0.13956 0 0
1.2188 -0.024865 -0.024726 -0.044789 -0.046371 0 -0.042953 -0.038914 -0.045328 -0.050734 -0.045254 -0.050116 6.5186 0.32969 0.0023382 -0.014165 -0.026276 0.017132 0.086966 0.073164 0.081202 0.14564 0.12193 0.1279 0.048669 -0.00053248 0.00078756 -0.00029138 0.00013009 0.90664 0 0 -0.055804 0 0.078132 0.23974 0.1362 0 0
1.2227 -0.023184 -0.018612 -0.065734 -0.039868 0 -0.035916 -0.03629 -0.041964 -0.049213 -0.0413 -0.048126 6.5096 0.316 0.0011304 -0.032557 -0.039283 0.017462 0.081753 0.061175 0.074974 0.13183 0.10001 0.12117 0.040994 -0.00058124 0.0003817 0.00014076 0.00042234 0.81877 0 0 -0.05058 0 0.071887 0.23365 0.13183 0 0
1.2266 -0.024958 -0.017511 -0.062521 -0.020237 0 -0.019392 -0.031641 -0.034444 -0.046608 -0.0336 -0.054311 6.5038 0.30507 0.00080178 -0.046929 -0.049094 0.017114 0.075769 0.045326 0.072184 0.11864 0.081249 0.11231 0.024096 -0.00053844 0.00030137 0.00065144 0.0007453 0.73605 0 0 -0.049842 0 0.063951 0.22638 0.12777 0 0
1.2305 -0.029751 -0.02241 -0.030833 -0.00011219 0 -0.0039147 -0.026488 -0.025937 -0.040954 -0.024545 -0.059218 6.5032 0.29813 0.001535 -0.053195 -0.052048 0.018734 0.069479 0.029791 0.073212 0.10836 0.070881 0.098947 0.0023017 -0.00022514 0.00032334 0.00079049 0.00098509 0.66034 0 0 -0.047599 0 0.056458 0.22117 0.12556 0 0
1.2344 -0.036181 -0.031072 0.0062128 0.0038415 0 -0.0021605 -0.023262 -0.020494 -0.031247 -0.017503 -0.049704 6.5039 0.29409 0.0025173 -0.051709 -0.047544 0.022936 0.063098 0.016272 0.073294 0.10126 0.069386 0.07916 -0.020883 0.00014504 0.00030951 0.00046567 0.00093874 0.57904 0 0 -0.035645 0 0.050885 0.21913 0.12553 0 0
1.2383 -0.043017 -0.039978 0.015201 -0.015713 0 -0.019226 -0.023758 -0.020101 -0.019322 -0.014882 -0.020371 6.5027 0.29183 0.0028802 -0.043517 -0.035536 0.026973 0.056944 0.005738 0.066766 0.097408 0.076499 0.054717 -0.042568 0.00023095 0.00037248 -2.1265e-05 0.00060219 0.48956 0 0 -0.012187 0 0.048387 0.2208 0.12778 0 0
1.2422 -0.049334 -0.046804 -0.017793 -0.049466 0 -0.047994 -0.028024 -0.023419 -0.0096466 -0.017125 0.019363 6.4997 0.28956 0.0025389 -0.030936 -0.016499 0.026756 0.051611 -0.0010471 0.052269 0.096729 0.091068 0.031717 -0.05889 -1.0834e-05 0.00061885 -0.00021959 0.00033951 0.41772 0 0 0.014313 0 0.050436 0.22648 0.13214 0 0
1.2461 -0.054054 -0.051304 -0.07204 -0.077136 0 -0.073387 -0.034407 -0.027294 -0.0067209 -0.022874 0.049528 6.4957 0.285 0.0022095 -0.020361 0.0061839 0.020763 0.049177 -0.0045168 0.034735 0.099113 0.10875 0.017924 -0.064384 -0.0002613 0.00084629 0.00010851 0.00058146 0.40719 0 0 0.030151 0 0.058051 0.23446 0.13745 0 0
1.25 -0.055949 -0.054277 -0.10745 -0.082363 0 -0.082462 -0.040528 -0.029633 -0.012009 -0.029819 0.052925 6.4872 0.27922 0.0027408 -0.014855 0.028171 0.012423 0.050602 -0.0064635 0.022677 0.10395 0.12579 0.018845 -0.061038 -0.00021581 0.00065621 0.00076443 0.0012807 0.48592 0 0 0.026257 0 0.06854 0.24166 0.1424 0 0
1.2539 -0.054418 -0.056041 -0.098228 -0.064959 0 -0.072887 -0.044468 -0.031059 -0.022952 -0.035847 0.027194 6.4671 0.2737 0.004437 -0.014658 0.048036 0.0085095 0.056665 -0.0069696 0.022904 0.11164 0.14186 0.035327 -0.049945 5.3795e-05 -6.9365e-05 0.0012299 0.0017816 0.64023 0 0 0.0046234 0 0.080536 0.24661 0.14656 0 0
1.2578 -0.050203 -0.05603 -0.055022 -0.040549 0 -0.053751 -0.045615 -0.033987 -0.034948 -0.040153 -0.01402 6.4311 0.2701 0.0068786 -0.019156 0.064829 0.01437 0.067885 -0.0058325 0.036479 0.12254 0.15726 0.06386 -0.032636 0.00019805 -0.00087837 0.0010862 0.0014176 0.82206 0 0 -0.023787 0 0.092657 0.24813 0.1497 0 0
1.2617 -0.045085 -0.05367 -0.015808 -0.028045 0 -0.038466 -0.044955 -0.040205 -0.044662 -0.043695 -0.051424 6.3824 0.27192 0.0092294 -0.025279 0.0781 0.029639 0.085186 -0.0011152 0.058501 0.13784 0.17476 0.098614 -0.011507 4.2338e-05 -0.0010653 0.00040625 0.00030132 0.98371 0 0 -0.0473 0 0.10283 0.2446 0.15171 0 0
1.2656 -0.04073 -0.049361 -0.013724 -0.035282 0 -0.035258 -0.044664 -0.049277 -0.051959 -0.048432 -0.073269 6.3281 0.27915 0.010718 -0.027221 0.090274 0.04803 0.10541 0.0085679 0.081521 0.15572 0.19753 0.13352 0.0092182 -0.00015639 -0.00035168 -0.00026231 -0.00059941 1.109 0 0 -0.061009 0 0.11052 0.23789 0.15308 0 0
1.2695 -0.037811 -0.044473 -0.050018 -0.054091 0 -0.042149 -0.046952 -0.058992 -0.059097 -0.055588 -0.081243 6.2712 0.2888 0.011046 -0.023466 0.10274 0.061713 0.12552 0.022398 0.10007 0.17348 0.22516 0.16369 0.028179 9.0556e-06 0.00076405 -0.00037402 -0.00034995 1.2145 0 0 -0.068153 0 0.11653 0.23023 0.15392 0 0
1.2734 -0.03616 -0.04043 -0.094207 -0.067873 0 -0.049791 -0.05256 -0.066987 -0.068128 -0.064262 -0.085759 6.2056 0.29803 0.010643 -0.013813 0.116 0.067055 0.14328 0.03912 0.11335 0.18871 0.25633 0.18633 0.044807 0.00056775 0.0013977 9.2397e-05 0.0009265 1.3233 0 0 -0.075536 0 0.12137 0.22312 0.1541 0 0
1.2773 -0.035558 -0.03785 -0.10934 -0.064832 0 -0.049545 -0.059867 -0.071856 -0.078744 -0.071678 -0.09584 6.1225 0.30304 0.010654 0.0010165 0.13019 0.067105 0.1562 0.05664 0.12445 0.19839 0.28859 0.2013 0.058861 0.0010132 0.0010688 0.00059828 0.0020093 1.4366 0 0 -0.087305 0 0.12571 0.21816 0.1533 0 0
1.2813 -0.036079 -0.036492 -0.080551 -0.046475 0 -0.040477 -0.06557 -0.073103 -0.088036 -0.075052 -0.11188 6.0197 0.29509 0.012497 0.016486 0.14352 0.068628 0.15971 0.067675 0.13687 0.1956 0.31308 0.21053 0.070176 0.00075705 0.00012721 0.00058567 0.0017107 1.5273 0 0 -0.10159 0 0.12978 0.21737 0.15062 0 0
1.2852 -0.037663 -0.035833 -0.025266 -0.025653 0 -0.029857 -0.066731 -0.070725 -0.092078 -0.073502 -0.12592 5.9046 0.27552 0.016969 0.027825 0.15394 0.075879 0.15625 0.068885 0.15077 0.18231 0.32545 0.21587 0.079457 -0.00024505 -0.0005929 7.6449e-05 0.0001047 1.5573 0 0 -0.11178 0 0.13269 0.21854 0.14669 0 0
1.2891 -0.039594 -0.035576 0.020404 -0.016587 0 -0.026907 -0.062775 -0.065243 -0.088103 -0.06834 -0.1279 5.7883 0.24578 0.023399 0.033784 0.16034 0.086239 0.14697 0.059059 0.16176 0.1596 0.32364 0.21656 0.08604 -0.0013557 -0.00054169 -0.00031143 -0.0014286 1.5027 0 0 -0.11103 0 0.13333 0.21995 0.14211 0 0
1.293 -0.04076 -0.035664 0.027435 -0.024564 0 -0.034801 -0.055741 -0.057924 -0.076085 -0.061581 -0.11284 5.6751 0.20819 0.029603 0.033964 0.16187 0.091613 0.13324 0.038068 0.1633 0.1292 0.30665 0.20855 0.089099 -0.0017819 9.225e-05 -5.9468e-06 -0.0014793 1.3662 0 0 -0.096927 0 0.13068 0.21973 0.13757 0 0
1.2969 -0.040557 -0.036008 -0.0061525 -0.042449 0 -0.047435 -0.048523 -0.050311 -0.058973 -0.054098 -0.083914 5.5609 0.16738 0.033007 0.02926 0.15712 0.084842 0.11698 0.0068958 0.15119 0.094094 0.27316 0.18694 0.086174 -0.0012617 0.00063421 0.00085637 2.1824e-05 1.1716 0 0 -0.073189 0 0.12268 0.21427 0.1345 0 0
1.3008 -0.039414 -0.036345 -0.053941 -0.05601 0 -0.053812 -0.042564 -0.04306 -0.04136 -0.045118 -0.050103 5.4395 0.13195 0.032353 0.025173 0.14712 0.066022 0.10121 -0.025448 0.12672 0.060817 0.23 0.15024 0.075931 -0.00026184 0.00058666 0.0014712 0.0017119 0.94699 0 0 -0.047251 0 0.10963 0.201 0.13399 0 0
1.3047 -0.038251 -0.036333 -0.079338 -0.054174 0 -0.046741 -0.036984 -0.035332 -0.027039 -0.033461 -0.020214 5.3106 0.10489 0.028671 0.024722 0.13376 0.043343 0.086921 -0.051998 0.096295 0.032455 0.18409 0.10295 0.060183 0.00046373 6.2229e-05 0.0011377 0.0020937 0.71072 0 0 -0.025275 0 0.093985 0.18131 0.13528 0 0
1.3086 -0.037366 -0.035679 -0.062011 -0.037046 0 -0.028965 -0.029786 -0.025741 -0.016827 -0.01939 0.0022899 5.1787 0.087459 0.024563 0.028884 0.11776 0.027431 0.074452 -0.068769 0.067489 0.010564 0.1388 0.054131 0.040392 0.00049581 -0.00037439 2.7254e-06 0.0009472 0.46964 0 0 -0.0084512 0 0.077428 0.15636 0.13755 0 0
1.3125 -0.03595 -0.034119 -0.014246 -0.015879 0 -0.011589 -0.01996 -0.014217 -0.0083923 -0.0054333 0.019809 5.0462 0.079994 0.022224 0.037868 0.099769 0.02361 0.063887 -0.072466 0.044821 -0.0038538 0.09707 0.012742 0.01852 -4.2866e-06 -0.00024997 -0.0010027 -0.000519 0.23034 0 0 0.0063328 0 0.061809 0.1278 0.13966 0 0
1.3164 -0.032771 -0.031409 0.026546 -0.0046732 0 -0.0057877 -0.0086398 -0.0028316 0.0013287 0.0046504 0.036056 4.9084 0.08229 0.021779 0.048909 0.079963 0.028376 0.055429 -0.057842 0.028247 -0.0089547 0.062679 -0.016478 -0.00015197 -0.00055371 0.00039817 -0.0010166 -0.00087822 0.012879 0 0 0.021927 0 0.050635 0.099719 0.13837 0 0
1.3203 -0.027356 -0.027491 0.026416 -0.0094162 0 -0.01417 0.0015016 0.0054752 0.012775 0.0082233 0.050448 4.7576 0.087501 0.021379 0.056218 0.059432 0.032907 0.048367 -0.034168 0.01522 -0.009099 0.033096 -0.033746 -0.012457 -0.00078033 0.0010629 -5.5839e-05 0.00016082 -0.14717 0 0 0.036621 0 0.043015 0.075657 0.13295 0 0
1.3242 -0.020493 -0.022731 -0.01643 -0.023358 0 -0.028604 0.0078915 0.0091131 0.022445 0.0057661 0.056937 4.5917 0.093473 0.01898 0.0576 0.03879 0.030549 0.042869 -0.0058817 0.0041125 -0.0056382 0.0073323 -0.041581 -0.017724 -0.00064104 0.0011864 0.0010151 0.0015474 -0.21506 0 0 0.044355 0 0.037467 0.056465 0.12364 0 0
1.3281 -0.013685 -0.017904 -0.06745 -0.032458 0 -0.036271 0.0093706 0.0087909 0.025219 0.00084329 0.049134 4.4176 0.09872 0.014262 0.051826 0.01866 0.022013 0.039169 0.023225 -0.0040231 0.00039719 -0.015273 -0.041642 -0.016011 -0.00033327 0.00059746 0.0013072 0.0019399 -0.18181 0 0 0.039646 0 0.032299 0.042427 0.11101 0 0
1.332 -0.0082429 -0.013763 -0.082521 -0.026926 0 -0.029292 0.0064643 0.0063298 0.018649 -0.0023648 0.027428 4.2458 0.10216 0.0090097 0.038168 0.00010072 0.014166 0.037958 0.048543 -0.0066513 0.0082816 -0.034777 -0.033823 -0.0081849 -7.8991e-05 -0.00035818 0.0006966 0.00093546 -0.076609 0 0 0.022929 0 0.024466 0.033346 0.096332 0 0
1.3359 -0.0048621 -0.010552 -0.045062 -0.0093471 0 -0.010551 0.00084677 0.0027827 0.0054336 -0.0023578 0.0010633 4.0819 0.10442 0.0057066 0.021219 -0.015993 0.013834 0.039552 0.067089 -0.002507 0.017244 -0.050244 -0.017868 0.00034037 2.3725e-05 -0.0010667 -0.00015858 -0.00066061 0.047559 0 0 0.0013954 0 0.009999 0.026243 0.082879 0 0
1.3398 -0.0037693 -0.0079764 0.018427 0.0075698 0 0.008602 -0.0054192 -0.0020795 -0.0082884 -0.0016629 -0.017772 3.9241 0.10657 0.0056442 0.0064362 -0.030697 0.02206 0.042778 0.081037 0.0066634 0.02632 -0.061771 0.0045438 0.0049699 2.5577e-05 -0.0010838 -0.00050294 -0.0016577 0.14674 0 0 -0.015602 0 -0.010362 0.018602 0.072238 0 0
1.3438 -0.0048359 -0.0057237 0.059333 0.011707 0 0.016755 -0.010568 -0.0085666 -0.017378 -0.0046077 -0.023203 3.7679 0.10885 0.0081419 -0.0036378 -0.045084 0.033463 0.046876 0.09151 0.01683 0.034706 -0.069279 0.029406 0.0034448 6.0764e-05 -0.00044867 -0.00013881 -0.0015224 0.21127 0 0 -0.022765 0 -0.035621 0.0098547 0.065026 0 0
1.3477 -0.0073277 -0.0039972 0.047438 0.0014614 0 0.010431 -0.013691 -0.015786 -0.020915 -0.012987 -0.020015 3.6116 0.1113 0.011321 -0.0070451 -0.060461 0.040787 0.050981 0.099709 0.024191 0.041487 -0.072924 0.052064 -0.0059412 0.00022749 0.00035368 0.00053933 -0.00069824 0.26266 0 0 -0.021772 0 -0.064176 -5.7683e-05 0.061543 0 0
1.3516 -0.0097262 -0.0033969 -0.003802 -0.013523 0 -0.0041713 -0.015 -0.021849 -0.021597 -0.023511 -0.019051 3.456 0.11325 0.01353 -0.0020529 -0.080162 0.04051 0.053302 0.10613 0.027488 0.044017 -0.073237 0.069476 -0.025383 0.0004702 0.00076429 0.0010238 -4.4096e-05 0.32647 0 0 -0.019117 0 -0.09151 -0.0087572 0.062174 0 0
1.3555 -0.010256 -0.0041325 -0.04893 -0.020916 0 -0.016444 -0.015521 -0.025265 -0.022475 -0.029862 -0.027784 3.2995 0.11429 0.014217 0.0056433 -0.10476 0.034984 0.053227 0.11001 0.028525 0.041733 -0.073073 0.081203 -0.049382 0.00057227 0.0005761 0.0011124 -3.1666e-05 0.40612 0 0 -0.021121 0 -0.1124 -0.012161 0.065155 0 0
1.3594 -0.0080123 -0.0053491 -0.048632 -0.015655 0 -0.019109 -0.016215 -0.025826 -0.024409 -0.028009 -0.044307 3.137 0.11505 0.013835 0.012429 -0.13299 0.029785 0.050964 0.11006 0.030628 0.035106 -0.073431 0.088398 -0.074228 0.00032922 7.022e-05 0.00090048 -0.00043258 0.47902 0 0 -0.029776 0 -0.12477 -0.0081709 0.070133 0 0
1.3633 -0.0037078 -0.0054217 -0.0017592 -0.0028995 0 -0.012486 -0.017112 -0.024102 -0.026251 -0.019873 -0.059304 2.9651 0.11651 0.013233 0.015828 -0.16325 0.028845 0.046759 0.10523 0.036046 0.024731 -0.074651 0.09163 -0.097138 -0.00020886 -0.00025684 0.00051721 -0.00067133 0.51321 0 0 -0.041639 0 -0.12711 0.0046641 0.077212 0 0
1.3672 0.0007845 -0.0032028 0.054679 0.0075464 0 -0.002627 -0.017133 -0.020419 -0.026583 -0.011552 -0.063247 2.7885 0.12051 0.013099 0.013175 -0.19267 0.031338 0.041024 0.094067 0.04386 0.011644 -0.076562 0.089281 -0.11475 -0.00068225 -0.00013705 2.6458e-06 -0.00042035 0.48577 0 0 -0.049768 0 -0.11764 0.027979 0.087055 0 0
1.3711 0.003839 0.000815 0.07577 0.0095409 0 0.0042994 -0.01479 -0.01474 -0.024602 -0.0075179 -0.052385 2.6181 0.13119 0.01363 0.0038836 -0.21442 0.032543 0.034686 0.076615 0.049796 -0.0011962 -0.076695 0.078056 -0.12371 -0.00068809 0.0002563 -0.00056362 0.0001155 0.38905 0 0 -0.047494 0 -0.096006 0.060744 0.10109 0 0
1.375 0.0052 0.0045874 0.043685 0.0045347 0 0.0064287 -0.009213 -0.0074787 -0.019502 -0.0064673 -0.029728 2.462 0.14838 0.014385 -0.0074779 -0.22664 0.02776 0.028492 0.057154 0.048449 -0.011821 -0.07315 0.05566 -0.12673 -0.00016445 0.00051849 -0.0009431 0.00042711 0.22833 0 0 -0.03234 0 -0.068054 0.096311 0.11791 0 0
1.3789 0.0058398 0.0059816 -0.019459 -0.0010834 0 0.0061767 -0.00079314 9.5888e-05 -0.010052 -0.0031339 -0.002182 2.3163 0.1716 0.014449 -0.018534 -0.22849 0.016192 0.022674 0.037881 0.036926 -0.019687 -0.064861 0.02382 -0.12507 0.00050346 0.00043142 -0.00087389 0.0001871 0.02196 0 0 -0.0080611 0 -0.036282 0.13142 0.13621 0 0
1.3828 0.0067765 0.0044484 -0.068836 -0.0017412 0 0.0066832 0.0088364 0.0067123 0.0041485 0.0056566 0.022895 2.1677 0.19978 0.013054 -0.027079 -0.21982 0.0018862 0.017426 0.020851 0.017558 -0.024626 -0.051075 -0.01107 -0.12011 0.00081815 0.00017175 -0.00035039 -0.00044811 -0.19521 0 0 0.016917 0 -0.0032459 0.16301 0.15431 0 0
1.3867 0.0080081 0.0014431 -0.069959 0.0034318 0 0.0084745 0.017314 0.012242 0.02074 0.016985 0.040148 2.0056 0.23 0.010357 -0.030027 -0.20054 -0.0089746 0.013187 0.0090708 -0.0026754 -0.027108 -0.030537 -0.040976 -0.11327 0.00064245 0.00010498 0.00029078 -0.00097486 -0.37663 0 0 0.034354 0 0.026908 0.1861 0.16794 0 0
1.3906 0.0084878 -0.00080805 -0.023383 0.010758 0 0.0093129 0.022306 0.01751 0.034652 0.024243 0.047919 1.8318 0.25633 0.0075778 -0.028563 -0.17661 -0.012447 0.010409 0.001693 -0.016283 -0.029656 -0.005753 -0.061114 -0.10553 0.00031602 0.00038294 0.00062335 -0.00098938 -0.48373 0 0 0.041217 0 0.050758 0.20053 0.17336 0 0
1.3945 0.0070216 -0.0011252 0.036017 0.014937 0 0.006882 0.022393 0.022688 0.041098 0.023626 0.048926 1.6577 0.27619 0.0060537 -0.025076 -0.15146 -0.0095896 0.00942 -0.0034109 -0.020318 -0.033327 0.021321 -0.072598 -0.096346 0.00027001 0.00076018 0.00048407 -0.00054689 -0.50841 0 0 0.040894 0 0.067579 0.20829 0.1703 0 0
1.3984 0.0032123 -0.00020241 0.064572 0.012316 0 0.0013829 0.017863 0.02616 0.039119 0.017966 0.048594 1.4914 0.28796 0.005911 -0.02113 -0.12667 -0.0054026 0.010543 -0.0076102 -0.018349 -0.038383 0.049723 -0.080109 -0.084966 0.00053952 0.00081783 7.4129e-05 -0.00010148 -0.47646 0 0 0.039441 0 0.076779 0.21045 0.15884 0 0
1.4023 -0.0022598 0.00019751 0.042209 0.0029373 0 -0.0044459 0.010832 0.025547 0.032168 0.013805 0.050853 1.3285 0.29032 0.005781 -0.018439 -0.10334 -0.0046663 0.014141 -0.012405 -0.017351 -0.044664 0.078645 -0.086191 -0.070295 0.00071018 0.00037108 -0.00026378 -6.7048e-05 -0.42477 0 0 0.040115 0 0.077914 0.20818 0.1396 0 0
1.4063 -0.0080251 -0.0011498 -0.012057 -0.0092516 0 -0.0076663 0.0042317 0.02011 0.024925 0.014661 0.054387 1.1563 0.28199 0.0041647 -0.018647 -0.080478 -0.007969 0.020563 -0.018863 -0.021658 -0.049548 0.10775 -0.08745 -0.050169 0.00037656 -0.0003376 -0.00033465 -0.00040533 -0.37079 0 0 0.041065 0 0.070767 0.20183 0.11541 0 0
1.4102 -0.012638 -0.0039748 -0.054345 -0.018245 0 -0.0074625 1.9434e-05 0.011898 0.019388 0.017419 0.053173 0.96771 0.26843 0.0012636 -0.019886 -0.055521 -0.011247 0.027976 -0.025109 -0.028914 -0.05039 0.1368 -0.076738 -0.02668 -0.00037895 -0.0008316 -0.0001746 -0.00065033 -0.30215 0 0 0.037914 0 0.060672 0.19249 0.091873 0 0
1.4141 -0.015073 -0.0069178 -0.050427 -0.0194 0 -0.0054193 -0.0021313 0.0041308 0.013942 0.01551 0.041622 0.7713 0.25128 -0.00074214 -0.020801 -0.027238 -0.0093064 0.035492 -0.029548 -0.031638 -0.045685 0.16516 -0.049907 -0.0011287 -0.0010193 -0.00078084 7.3261e-05 -0.00037029 -0.19457 0 0 0.028218 0 0.050068 0.17999 0.070865 0 0
1.418 -0.015036 -0.0087122 -0.0036477 -0.012616 0 -0.0038878 -0.0044556 -0.0016193 0.0059608 0.0055284 0.019807 0.58645 0.23194 0.00034657 -0.020075 0.0051785 -0.00034194 0.042316 -0.030642 -0.02337 -0.034331 0.19186 -0.010933 0.025 -0.001079 -0.00022853 0.00029073 0.00038136 -0.0388 0 0 0.013285 0 0.041292 0.16426 0.053743 0 0
1.4219 -0.013089 -0.0090073 0.047355 -0.002813 0 -0.0042 -0.0091666 -0.006448 -0.0051187 -0.0093842 -0.0063578 0.42766 0.21131 0.0042773 -0.015561 0.042377 0.012451 0.047411 -0.025607 -0.0042946 -0.014607 0.21403 0.029744 0.048971 -0.00062337 0.00048893 0.00040442 0.0010957 0.14918 0 0 -0.0038499 0 0.03802 0.14521 0.041719 0 0
1.4258 -0.010462 -0.0082855 0.060519 0.0032314 0 -0.0061565 -0.016498 -0.012296 -0.017378 -0.022434 -0.030073 0.29241 0.18944 0.0079889 -0.0069906 0.080972 0.023508 0.051173 -0.014128 0.018448 0.010921 0.22751 0.0625 0.067845 -0.00015374 0.00099867 0.000368 0.0013108 0.34054 0 0 -0.02125 0 0.041735 0.1254 0.032741 0 0
1.4297 -0.0085253 -0.0072998 0.025377 0.0016138 0 -0.008692 -0.024358 -0.019432 -0.028491 -0.029011 -0.048537 0.16318 0.16613 0.0081334 0.0038904 0.11713 0.02929 0.054961 0.0015859 0.036064 0.038328 0.23117 0.084754 0.081291 -7.66e-05 0.0010981 0.00020517 0.0010737 0.51136 0 0 -0.038306 0 0.050207 0.10731 0.024658 0 0
1.4336 -0.0081662 -0.0067462 -0.028974 -0.0061366 0 -0.010725 -0.02984 -0.026099 -0.037472 -0.029728 -0.062859 0.020933 0.14128 0.0042973 0.01587 0.14799 0.030483 0.059719 0.020286 0.044521 0.065159 0.22387 0.10045 0.088877 -0.00031481 0.0008069 5.5081e-05 0.00086494 0.6478 0 0 -0.053548 0 0.061622 0.092373 0.016737 0 0
1.4375 -0.0094644 -0.0073073 -0.059803 -0.014775 0 -0.011622 -0.031258 -0.030556 -0.044165 -0.028467 -0.073849 -0.1424 0.1149 -0.00023048 0.027559 0.17064 0.030298 0.066401 0.040563 0.046733 0.088898 0.2049 0.11382 0.090399 -0.00045371 0.00030742 8.8259e-05 0.0010483 0.73955 0 0 -0.063469 0 0.07368 0.081823 0.0085558 0 0
1.4414 -0.011821 -0.0095821 -0.047382 -0.019742 0 -0.011463 -0.029097 -0.032922 -0.04768 -0.028341 -0.079102 -0.32229 0.087767 -0.0010886 0.035946 0.17719 0.030896 0.076267 0.060422 0.048999 0.1041 0.1717 0.12396 0.083808 -0.00021447 -0.00015517 0.00031992 0.0014335 0.77662 0 0 -0.064583 0 0.08046 0.076716 0.0019171 0 0
1.4453 -0.014303 -0.013561 -0.010144 -0.020362 0 -0.011258 -0.025342 -0.03457 -0.046353 -0.029729 -0.074998 -0.50969 0.061808 0.0034534 0.040389 0.17004 0.031507 0.086836 0.078893 0.055079 0.11135 0.13127 0.12573 0.071282 0.00028153 -0.0003911 0.00053942 0.0014439 0.75665 0 0 -0.056864 0 0.079743 0.072497 -0.00056953 0 0
1.4492 -0.015901 -0.018052 0.013753 -0.019288 0 -0.012622 -0.021974 -0.035842 -0.039724 -0.031368 -0.061232 -0.69939 0.038104 0.011085 0.040474 0.14967 0.029853 0.095986 0.095549 0.06308 0.11074 0.086229 0.11561 0.052895 0.00070547 -0.00037587 0.00049846 0.0007385 0.69219 0 0 -0.044614 0 0.071028 0.066563 0.0028216 0 0
1.4531 -0.015721 -0.020872 0.00051345 -0.019163 0 -0.016477 -0.019746 -0.034996 -0.030105 -0.032135 -0.04245 -0.89149 0.017605 0.017468 0.035851 0.11676 0.025083 0.10161 0.10981 0.067518 0.10246 0.038827 0.096164 0.02871 0.00088471 -0.00027067 0.00018894 -0.00036653 0.60384 0 0 -0.033331 0 0.054377 0.056811 0.013414 0 0
1.457 -0.013343 -0.020045 -0.039716 -0.019831 0 -0.021474 -0.017845 -0.029857 -0.021307 -0.031333 -0.024968 -1.0868 0.001882 0.019627 0.025575 0.07143 0.019157 0.10007 0.12022 0.064323 0.086139 -0.0084018 0.074424 -0.0018389 0.00089911 -0.00029106 -0.00012232 -0.0011417 0.50258 0 0 -0.025522 0 0.030207 0.040572 0.033235 0 0
1.4609 -0.0092933 -0.015224 -0.072986 -0.018575 0 -0.023888 -0.014434 -0.020403 -0.015328 -0.027933 -0.012194 -1.283 -0.0077782 0.017684 0.0095181 0.017566 0.015383 0.088437 0.12387 0.054249 0.062776 -0.052782 0.055924 -0.037373 0.00084845 -0.00050179 -0.00018919 -0.0011186 0.38065 0 0 -0.019545 0 0.0026955 0.019128 0.06118 0 0
1.4648 -0.0051161 -0.0081224 -0.070352 -0.012912 0 -0.019926 -0.007845 -0.0093479 -0.010475 -0.0207 -0.0035338 -1.4759 -0.012098 0.013878 -0.010179 -0.038816 0.015663 0.069615 0.12038 0.041942 0.035057 -0.093713 0.040566 -0.074254 0.00064744 -0.00073516 -8.893e-05 -0.00050971 0.22461 0 0 -0.01223 0 -0.023785 -0.0019466 0.092586 0 0
1.4688 -0.0025692 -0.0015047 -0.030508 -0.0032769 0 -0.0090974 0.0019822 -3.1047e-05 -0.0032128 -0.0096344 0.0029521 -1.6641 -0.010755 0.010403 -0.032168 -0.094383 0.019027 0.04561 0.10927 0.031854 0.0041091 -0.13038 0.024152 -0.10997 0.00015159 -0.00074746 -0.00014541 3.7562e-05 0.039076 0 0 -0.0021626 0 -0.046945 -0.018631 0.12485 0 0
1.4727 -0.0022682 0.0025617 0.02042 0.0067277 0 0.0043753 0.012679 0.0060745 0.0079306 0.0030148 0.0082189 -1.8498 -0.0034447 0.0081987 -0.054821 -0.14579 0.022496 0.018956 0.09057 0.024756 -0.028839 -0.16193 0.0035205 -0.1418 -0.00053167 -0.00047998 -0.00051189 7.0695e-05 -0.14505 0 0 0.0096281 0 -0.064735 -0.02681 0.15527 0 0
1.4766 -0.002901 0.0038836 0.049244 0.012737 0 0.01391 0.020259 0.0097659 0.020414 0.013781 0.013058 -2.0362 0.012029 0.0072546 -0.073894 -0.18584 0.02321 -0.0046421 0.064882 0.017751 -0.061355 -0.18464 -0.020064 -0.16296 -0.0009729 -0.00014486 -0.00089849 -0.00029627 -0.29001 0 0 0.021426 0 -0.072996 -0.017678 0.1786 0 0
1.4805 -0.0019489 0.0040192 0.039668 0.012842 0 0.015286 0.021634 0.012572 0.029718 0.020332 0.019896 -2.2228 0.033412 0.0073551 -0.086092 -0.2136 0.020085 -0.020833 0.038708 0.0074295 -0.090333 -0.19812 -0.042132 -0.17196 -0.00076588 -1.4949e-05 -0.00082796 -0.00058588 -0.38101 0 0 0.032239 0 -0.072874 0.0058051 0.1938 0 0
1.4844 0.0024148 0.0051302 0.003195 0.0092254 0 0.0099425 0.017272 0.015485 0.033236 0.022855 0.031456 -2.4049 0.058824 0.0082041 -0.090396 -0.22979 0.014174 -0.028674 0.015584 -0.0067439 -0.11405 -0.20217 -0.058752 -0.16915 3.7957e-05 -0.000125 -0.00020129 -0.00044567 -0.43647 0 0 0.041205 0 -0.065186 0.039289 0.20123 0 0
1.4883 0.0097831 0.0086814 -0.029548 0.0069159 0 0.0040469 0.011607 0.019219 0.032118 0.02328 0.046352 -2.5788 0.086571 0.0091312 -0.086275 -0.23506 0.0080338 -0.027745 -0.0020809 -0.021659 -0.13101 -0.19647 -0.068759 -0.15493 0.00088595 -0.00022321 0.00046957 8.8904e-05 -0.48819 0 0 0.046452 0 -0.050317 0.078911 0.20122 0 0
1.4922 0.017735 0.014703 -0.030983 0.010301 0 0.0040438 0.010277 0.024748 0.029593 0.023528 0.057044 -2.7469 0.11422 0.0092094 -0.073343 -0.23017 0.0044957 -0.01787 -0.011696 -0.032855 -0.13907 -0.18026 -0.073043 -0.12983 0.0011587 -5.9324e-05 0.00050287 0.00072922 -0.55125 0 0 0.045764 0 -0.028299 0.11923 0.19411 0 0
1.4961 0.023724 0.021865 0.0026078 0.019725 0 0.01221 0.016014 0.032414 0.027964 0.024651 0.054638 -2.9172 0.13704 0.0079121 -0.05417 -0.21796 0.0050825 -0.0013722 -0.013566 -0.037823 -0.13618 -0.1539 -0.072881 -0.097393 0.00066838 0.00029416 -0.00024659 0.0012021 -0.6133 0 0 0.038997 0 0.00022383 0.15137 0.18161 0 0
1.5 0.027045 0.028246 0.046967 0.030768 0 0.025463 0.026579 0.04023 0.027403 0.027118 0.037581 -3.0967 0.154 0.005509 -0.034316 -0.20321 0.0086464 0.016736 -0.013765 -0.037671 -0.12626 -0.12219 -0.069608 -0.063979 -0.00024236 0.00047306 -0.0011779 0.0013519 -0.65171 0 0 0.029454 0 0.031602 0.17442 0.16729 0 0
1.5039 0.029217 0.032471 0.067564 0.037171 0 0.037827 0.036596 0.044039 0.027159 0.030978 0.015544 -3.2831 0.16486 0.0026473 -0.016229 -0.18737 0.011414 0.0343 -0.015536 -0.036001 -0.11105 -0.086861 -0.065316 -0.032528 -0.0010308 0.00022654 -0.0014992 0.0010937 -0.65918 0 0 0.022112 0 0.063834 0.18882 0.15246 0 0
1.5078 0.032548 0.034611 0.047558 0.035609 0 0.044371 0.04178 0.040781 0.027125 0.035253 0.0030811 -3.465 0.16985 -0.00030572 -0.0020086 -0.17159 0.0091929 0.049333 -0.021849 -0.036052 -0.092546 -0.049602 -0.062568 -0.00577 -0.0013327 -0.00022443 -0.0009855 0.00043884 -0.65238 0 0 0.020026 0 0.094737 0.19577 0.13828 0 0
1.5117 0.0382 0.036198 0.0036571 0.028723 0 0.043973 0.041894 0.032226 0.027845 0.037741 0.0077855 -3.6291 0.16976 -0.0031616 0.005497 -0.15676 0.00064543 0.058468 -0.03695 -0.038368 -0.073976 -0.012589 -0.062597 0.011332 -0.0010669 -0.00030998 -0.00014791 -0.00037172 -0.65783 0 0 0.022352 0 0.11947 0.19779 0.12602 0 0
1.5156 0.045361 0.039128 -0.025473 0.023744 0 0.039618 0.040144 0.024943 0.02943 0.03655 0.02391 -3.7708 0.1685 -0.0051223 0.0079095 -0.14287 -0.011131 0.060739 -0.058045 -0.040728 -0.059045 0.021848 -0.064071 0.017952 -0.00032393 0.00033434 0.00033624 -0.00086793 -0.69168 0 0 0.025827 0 0.13454 0.19937 0.11507 0 0
1.5195 0.052016 0.044177 -0.01097 0.027352 0 0.036463 0.040032 0.025489 0.031264 0.032511 0.037734 -3.8976 0.16771 -0.0046171 0.0073668 -0.12997 -0.020681 0.056549 -0.080634 -0.040361 -0.048767 0.052357 -0.064552 0.015278 0.00069588 0.0014259 0.00027902 -0.00066556 -0.75259 0 0 0.027928 0 0.13954 0.20105 0.10415 0 0
1.5234 0.056478 0.050368 0.040899 0.04055 0 0.038737 0.042824 0.034875 0.033108 0.029697 0.039699 -4.0232 0.1679 -0.00067647 0.0050233 -0.11836 -0.024757 0.045937 -0.1014 -0.036829 -0.043722 0.077434 -0.06375 0.003784 0.0016304 0.0022009 2.3841e-05 0.00013209 -0.83071 0 0 0.028632 0 0.13412 0.20217 0.092184 0 0
1.5273 0.058437 0.055843 0.092987 0.057565 0 0.047016 0.047637 0.047707 0.036085 0.032635 0.032035 -4.1563 0.1691 0.0052149 0.0019704 -0.10859 -0.025484 0.02897 -0.11648 -0.033327 -0.044257 0.09508 -0.06513 -0.01597 0.0020089 0.0020871 -8.4396e-05 0.00090948 -0.92021 0 0 0.0297 0 0.11823 0.20111 0.077867 0 0
1.5313 0.058911 0.059494 0.10854 0.069779 0 0.057638 0.053244 0.057018 0.041941 0.042334 0.025476 -4.2943 0.16875 0.0090746 -0.0017666 -0.10235 -0.028951 0.0060411 -0.12072 -0.035153 -0.050257 0.099609 -0.07372 -0.043352 0.0015585 0.001243 -0.00010701 0.00104 -1.0232 0 0 0.033083 0 0.092926 0.19271 0.059041 0 0
1.5352 0.059364 0.061796 0.082198 0.071865 0 0.065205 0.059256 0.060158 0.051115 0.055146 0.029293 -4.4258 0.16451 0.007098 -0.0071761 -0.099003 -0.040042 -0.018534 -0.11902 -0.046038 -0.05825 0.093065 -0.091984 -0.07374 0.00052885 0.00041553 -0.00030851 0.00047288 -1.1443 0 0 0.040136 0 0.065176 0.17731 0.037456 0 0
1.5391 0.060742 0.064003 0.043415 0.065619 0 0.066901 0.065571 0.060225 0.061841 0.065897 0.044309 -4.5407 0.15522 -0.00098234 -0.015063 -0.098201 -0.057904 -0.042647 -0.11472 -0.064909 -0.066949 0.075926 -0.11785 -0.10547 -0.00038896 0.00023916 -0.00065116 -0.00021418 -1.2835 0 0 0.051487 0 0.037902 0.15588 0.014472 0 0
1.543 0.062976 0.066589 0.030138 0.058676 0 0.065181 0.071301 0.062231 0.071504 0.072314 0.064252 -4.6385 0.14011 -0.011181 -0.02599 -0.099425 -0.07613 -0.064265 -0.11137 -0.085777 -0.075207 0.04926 -0.14674 -0.13699 -0.00062325 0.00066168 -0.00069979 -0.00040028 -1.4336 0 0 0.066488 0 0.013786 0.13005 -0.0083419 0 0
1.5469 0.065213 0.068666 0.056819 0.058934 0 0.065859 0.074959 0.068342 0.07887 0.076288 0.082325 -4.7292 0.11826 -0.018339 -0.040554 -0.10182 -0.087595 -0.079969 -0.11504 -0.10147 -0.081601 0.014702 -0.17519 -0.16612 -0.00026793 0.0010588 -0.00014193 -5.4719e-05 -1.5825 0 0 0.08252 0 -0.003131 0.10356 -0.027876 0 0
1.5508 0.066605 0.069109 0.10395 0.068561 0 0.072453 0.075994 0.076777 0.084727 0.080888 0.096061 -4.8245 0.09268 -0.020398 -0.056317 -0.10403 -0.089789 -0.088469 -0.12862 -0.10884 -0.085799 -0.021082 -0.20217 -0.19144 -1.3503e-05 0.00089958 0.00069214 0.00025962 -1.7175 0 0 0.095784 0 -0.011544 0.08267 -0.041417 0 0
1.5547 0.067165 0.068204 0.13553 0.082003 0 0.081808 0.075921 0.084498 0.090317 0.086568 0.1069 -4.9274 0.06676 -0.019868 -0.070536 -0.10587 -0.086236 -0.091658 -0.14869 -0.11124 -0.088503 -0.053526 -0.22703 -0.21324 -0.00044513 0.00027631 0.0010292 2.5597e-05 -1.8294 0 0 0.10388 0 -0.013472 0.068999 -0.049568 0 0
1.5586 0.067984 0.067899 0.12762 0.089887 0 0.085897 0.077447 0.090064 0.095463 0.090749 0.11651 -5.0273 0.042557 -0.021105 -0.081403 -0.10745 -0.083171 -0.090762 -0.17226 -0.11598 -0.090046 -0.079986 -0.2472 -0.23145 -0.0013916 -0.00022722 0.00047751 -0.00064156 -1.9141 0 0 0.10777 0 -0.010026 0.063016 -0.052922 0 0
1.5625 0.0704 0.070088 0.085149 0.086508 0 0.079356 0.082138 0.093746 0.098569 0.091004 0.12394 -5.1043 0.022058 -0.026071 -0.087218 -0.10903 -0.084621 -0.087323 -0.19553 -0.12799 -0.09078 -0.09823 -0.25857 -0.24608 -0.0020308 -0.00015948 -0.00042899 -0.0011101 -1.9697 0 0 0.11032 0 -0.0026104 0.064408 -0.052521 0 0
1.5664 0.074536 0.074483 0.037215 0.07523 0 0.066103 0.088805 0.095781 0.098378 0.088085 0.12567 -5.1428 0.0094392 -0.032671 -0.084852 -0.11101 -0.089909 -0.083807 -0.20925 -0.14515 -0.090462 -0.10376 -0.25867 -0.25547 -0.0016984 0.00034659 -0.00066881 -0.00092833 -1.9913 0 0 0.11235 0 0.0066546 0.07135 -0.050591 0 0
1.5703 0.078459 0.078254 0.016695 0.066704 0 0.057886 0.094138 0.095466 0.095318 0.085292 0.1182 -5.1429 0.003282 -0.037062 -0.077906 -0.11236 -0.095063 -0.081254 -0.21193 -0.15927 -0.088537 -0.10105 -0.24904 -0.26001 -0.00058484 0.00074693 0.00021547 -0.0003311 -1.969 0 0 0.11064 0 0.015101 0.078192 -0.049614 0 0
1.5742 0.078972 0.077992 0.038124 0.069998 0 0.064403 0.094926 0.092067 0.090892 0.084848 0.10154 -5.1227 0.0032423 -0.03741 -0.068254 -0.11171 -0.096404 -0.078983 -0.20407 -0.16257 -0.084157 -0.091396 -0.23427 -0.25878 0.00042034 0.00066701 0.0015721 1.1186e-05 -1.894 0 0 0.1013 0 0.022023 0.08333 -0.049757 0 0
1.5781 0.073835 0.072357 0.086368 0.083291 0 0.083066 0.089885 0.085795 0.085964 0.085213 0.081569 -5.1073 0.0089275 -0.035439 -0.057635 -0.10763 -0.093311 -0.076047 -0.1869 -0.15429 -0.07653 -0.075807 -0.21857 -0.25084 0.00059469 0.00025874 0.0022415 -0.0002712 -1.7698 0 0 0.085647 0 0.026978 0.085811 -0.050811 0 0
1.582 0.063778 0.063135 0.12368 0.092915 0 0.098332 0.079851 0.0773 0.080019 0.08217 0.068641 -5.1118 0.020317 -0.034572 -0.048332 -0.097415 -0.088406 -0.070294 -0.16274 -0.14156 -0.064155 -0.054558 -0.20323 -0.23392 6.3306e-05 -2.6215e-05 0.0017085 -0.0008395 -1.6157 0 0 0.071715 0 0.029609 0.085282 -0.051721 0 0
1.5859 0.052575 0.054017 0.11436 0.083675 0 0.092953 0.066899 0.06663 0.072119 0.072558 0.070967 -5.132 0.035994 -0.036806 -0.042056 -0.079627 -0.085391 -0.059225 -0.13795 -0.13322 -0.046796 -0.027869 -0.18679 -0.20717 -0.00041221 3.4637e-05 0.00058704 -0.0010202 -1.4552 0 0 0.067948 0 0.030688 0.084029 -0.050351 0 0
1.5898 0.044926 0.048343 0.053857 0.053273 0 0.062801 0.053637 0.05378 0.062184 0.057157 0.085876 -5.1507 0.053461 -0.041225 -0.037873 -0.057736 -0.086139 -0.044008 -0.1163 -0.13184 -0.026997 0.0027597 -0.1667 -0.17411 -0.00029176 0.00019702 -7.2097e-05 -0.00054877 -1.2975 0 0 0.073927 0 0.031456 0.084111 -0.046652 0 0
1.5938 0.043693 0.047603 -0.020084 0.018114 0 0.022738 0.043016 0.040707 0.051066 0.040516 0.096683 -5.1546 0.071327 -0.045008 -0.035086 -0.034593 -0.088894 -0.025868 -0.099244 -0.13079 -0.0066276 0.036381 -0.14068 -0.13691 0.00017216 5.5902e-05 0.00012134 0.00013577 -1.1318 0 0 0.077827 0 0.032521 0.086313 -0.041087 0 0
1.5977 0.048531 0.051341 -0.049508 0.0033459 0 -0.0022939 0.03782 0.031902 0.039663 0.028391 0.081495 -5.1472 0.088156 -0.045508 -0.03287 -0.013585 -0.08889 -0.0064936 -0.08773 -0.11943 0.012169 0.071704 -0.10757 -0.098142 0.00026469 -0.00045955 0.00058476 0.00037164 -0.94585 0 0 0.064983 0 0.034418 0.091105 -0.034453 0 0
1.6016 0.056654 0.057811 -0.0012156 0.023319 0 0.0052137 0.039288 0.031384 0.028659 0.024852 0.030728 -5.1431 0.10095 -0.041659 -0.03 -0.0032462 -0.081461 0.0096479 -0.083006 -0.092285 0.024021 0.1045 -0.069032 -0.063714 -0.00033059 -0.00096257 0.00052942 6.0987e-06 -0.75244 0 0 0.031185 0 0.03784 0.098416 -0.029033 0 0
1.6055 0.064733 0.064634 0.1006 0.068289 0 0.042572 0.045709 0.038312 0.019407 0.030356 -0.039999 -5.1496 0.10936 -0.034313 -0.026429 -0.0060273 -0.066049 0.019629 -0.082271 -0.054928 0.027067 0.12976 -0.031745 -0.037835 -0.0010953 -0.0010036 -0.00010415 -0.0004174 -0.59892 0 0 -0.011172 0 0.042066 0.10614 -0.025948 0 0
1.6094 0.0703 0.069367 0.18617 0.1095 0 0.088473 0.052676 0.046191 0.014544 0.041233 -0.094762 -5.1521 0.1142 -0.025977 -0.022687 -0.020818 -0.048201 0.023176 -0.084359 -0.021678 0.021341 0.14501 -0.0073247 -0.021727 -0.0011685 -0.00055604 -0.00060763 -0.00022538 -0.54367 0 0 -0.040207 0 0.046446 0.1136 -0.024307 0 0
1.6133 0.071993 0.070254 0.19285 0.11984 0 0.11733 0.055564 0.047848 0.016746 0.051049 -0.099853 -5.1219 0.11645 -0.020079 -0.019242 -0.045991 -0.037266 0.020483 -0.088532 -0.0069308 0.0071171 0.14838 -0.0073719 -0.016118 -0.00026794 -6.1721e-05 -0.00038062 0.00065897 -0.61678 0 0 -0.039419 0 0.050483 0.12066 -0.022767 0 0
1.6172 0.069253 0.066931 0.11643 0.093817 0 0.11552 0.052678 0.04214 0.026285 0.054138 -0.048 -5.0397 0.11778 -0.019385 -0.016772 -0.078546 -0.040438 0.012316 -0.094166 -0.016437 -0.015037 0.13752 -0.03569 -0.021754 0.00093487 2.0982e-05 0.00031118 0.0015818 -0.79673 0 0 -0.0084337 0 0.053573 0.12763 -0.018671 0 0
1.6211 0.062319 0.060433 0.015531 0.05088 0 0.08817 0.046545 0.035611 0.040008 0.049732 0.035023 -4.915 0.12188 -0.02395 -0.015713 -0.10997 -0.057102 0.0022267 -0.099925 -0.044318 -0.04168 0.11298 -0.083838 -0.036544 0.0014041 -0.00031513 0.00058739 0.0017486 -1.0208 0 0 0.037865 0 0.055677 0.13649 -0.0065273 0 0
1.625 0.052547 0.052303 -0.036534 0.019787 0 0.053074 0.04209 0.036799 0.053308 0.04326 0.10731 -4.7805 0.12981 -0.030311 -0.015248 -0.13478 -0.078182 -0.0062744 -0.10415 -0.077102 -0.067926 0.082706 -0.13487 -0.054122 0.00071328 -0.00063557 -4.8897e-05 0.00094432 -1.2182 0 0 0.079456 0 0.058116 0.14805 0.013434 0 0
1.6289 0.042267 0.043583 -0.010928 0.017095 0 0.027537 0.043027 0.048282 0.063414 0.042517 0.13837 -4.6652 0.14146 -0.033432 -0.014916 -0.15119 -0.091874 -0.011903 -0.10559 -0.10159 -0.091593 0.050385 -0.17336 -0.071513 -0.00056748 -0.00052873 -0.0010848 -0.0002977 -1.3401 0 0 0.10226 0 0.061965 0.16238 0.040279 0 0
1.6328 0.033779 0.034702 0.057527 0.036547 0 0.017911 0.049214 0.064093 0.070691 0.050901 0.12666 -4.5708 0.15625 -0.030587 -0.014297 -0.15842 -0.091965 -0.013766 -0.10303 -0.11167 -0.1108 0.019571 -0.19382 -0.085883 -0.0014305 -2.1801e-05 -0.0014602 -0.0011818 -1.3719 0 0 0.10369 0 0.0683 0.17922 0.072261 0 0
1.6367 0.028087 0.026248 0.10488 0.05624 0 0.018412 0.056862 0.074801 0.076623 0.063636 0.095778 -4.4732 0.17182 -0.023936 -0.01299 -0.1568 -0.082236 -0.010964 -0.093736 -0.11045 -0.12247 -0.0044136 -0.20087 -0.092366 -0.0013487 0.00048409 -0.00064003 -0.0012839 -1.3293 0 0 0.091539 0 0.079273 0.19713 0.1045 0 0
1.6406 0.024497 0.019491 0.092354 0.056378 0 0.018564 0.061175 0.075022 0.080837 0.071106 0.074869 -4.3484 0.18386 -0.019062 -0.011648 -0.15318 -0.073056 -0.0054653 -0.078483 -0.10681 -0.12745 -0.020842 -0.2018 -0.089971 -0.00065227 0.00065787 0.00083775 -0.00077385 -1.2478 0 0 0.078437 0 0.093773 0.21272 0.12981 0 0
1.6445 0.021473 0.015704 0.03307 0.033576 0 0.012791 0.059254 0.066265 0.080556 0.066884 0.07872 -4.1965 0.19077 -0.020244 -0.010937 -0.15116 -0.072534 0.0014781 -0.059085 -0.10839 -0.1272 -0.031522 -0.19873 -0.079979 -6.9141e-05 0.00055683 0.0018892 -0.00013374 -1.1645 0 0 0.074402 0 0.10917 0.22444 0.14628 0 0
1.6484 0.017949 0.014826 -0.026081 0.0021492 0 0.0047859 0.051307 0.053462 0.073073 0.053055 0.10033 -4.0409 0.19179 -0.026579 -0.011253 -0.15244 -0.079309 0.0093182 -0.036731 -0.11516 -0.12233 -0.037588 -0.18724 -0.063239 2.0508e-05 0.00047895 0.0018989 0.00026507 -1.0933 0 0 0.080335 0 0.12295 0.23133 0.15338 0 0
1.6523 0.013934 0.015044 -0.044853 -0.017011 0 0.0035628 0.039745 0.03995 0.058449 0.037696 0.11799 -3.9058 0.18652 -0.032597 -0.012954 -0.15814 -0.083139 0.017695 -0.012812 -0.1183 -0.11335 -0.040377 -0.16144 -0.040918 -0.00015155 0.00054672 0.0011832 0.00034513 -1.0075 0 0 0.086476 0 0.13166 0.23256 0.1516 0 0
1.6563 0.010047 0.014086 -0.016669 -0.011409 0 0.014439 0.027312 0.026189 0.039509 0.026994 0.11021 -3.7944 0.17631 -0.03295 -0.015646 -0.16643 -0.073118 0.026775 0.011157 -0.10598 -0.099844 -0.040751 -0.11993 -0.015778 -0.00014814 0.00052488 0.00052671 0.00021423 -0.84955 0 0 0.078545 0 0.12734 0.2276 0.14611 0 0
1.6602 0.0067189 0.01111 0.033736 0.014162 0 0.032284 0.015656 0.012265 0.019414 0.019831 0.069314 -3.6892 0.16564 -0.026909 -0.0177 -0.17264 -0.046958 0.036268 0.035309 -0.07263 -0.083125 -0.039062 -0.067215 0.0079903 0.00011431 0.00010555 0.00038341 -1.2733e-05 -0.57239 0 0 0.048816 0 0.11114 0.21953 0.14458 0 0
1.6641 0.0039128 0.0072533 0.071661 0.04033 0 0.043095 0.0050346 -0.00017428 -0.00029384 0.0099679 0.0062113 -3.571 0.15603 -0.01862 -0.018299 -0.17468 -0.013605 0.045702 0.060396 -0.024635 -0.063373 -0.034696 -0.010582 0.02838 0.00027474 -0.00065183 0.00057185 -0.0002668 -0.18473 0 0 0.0036128 0 0.084054 0.20901 0.14977 0 0
1.668 0.0014291 0.0041829 0.073775 0.04592 0 0.033788 -0.0051501 -0.0094215 -0.019277 -0.0068253 -0.055997 -3.4359 0.14857 -0.013117 -0.016839 -0.17102 0.013125 0.054474 0.08715 0.022963 -0.040908 -0.027166 0.043707 0.043587 -3.0811e-05 -0.0012466 0.00064619 -0.00047262 0.24272 0 0 -0.04019 0 0.047983 0.19644 0.1634 0 0
1.6719 -0.00084984 0.0021784 0.039161 0.022822 0 0.0032308 -0.015658 -0.016488 -0.036846 -0.028025 -0.09627 -3.2936 0.14385 -0.011911 -0.012748 -0.15997 0.024743 0.06105 0.11682 0.056907 -0.016204 -0.015667 0.09162 0.050312 -0.00070831 -0.0011727 0.00041091 -0.00053235 0.62031 0 0 -0.067836 0 0.0069555 0.18111 0.18629 0 0
1.6758 -0.0031546 -0.00017745 -0.010994 -0.017277 0 -0.0344 -0.026893 -0.024902 -0.051676 -0.046319 -0.10847 -3.1544 0.13948 -0.012034 -0.0078211 -0.1447 0.023738 0.064158 0.1479 0.074946 0.0082765 -0.0027928 0.1304 0.047963 -0.0012337 -0.00044254 3.0448e-05 -0.00040457 0.89538 0 0 -0.07757 0 -0.029798 0.16168 0.21124 0 0
1.6797 -0.0060331 -0.0043421 -0.044586 -0.050094 0 -0.057798 -0.038508 -0.0368 -0.063061 -0.055604 -0.10324 -3.0199 0.13331 -0.0089761 -0.0040444 -0.12891 0.020227 0.064365 0.17712 0.085783 0.030445 0.0079132 0.15776 0.038568 -0.0011372 0.00036039 -0.00024973 -0.00018554 1.0696 0 0 -0.079544 0 -0.058056 0.13799 0.23184 0 0
1.6836 -0.0099233 -0.0099707 -0.038687 -0.055911 0 -0.05318 -0.049041 -0.049506 -0.071417 -0.054983 -0.096806 -2.8875 0.12413 -0.00055466 -0.0026375 -0.11467 0.022815 0.062277 0.20153 0.09964 0.048689 0.013692 0.17229 0.023078 -0.00043618 0.00059575 -0.00034357 -6.9512e-05 1.1645 0 0 -0.083898 0 -0.075749 0.1101 0.24419 0 0
1.6875 -0.014252 -0.014867 0.0017599 -0.034199 0 -0.02463 -0.055855 -0.056846 -0.076536 -0.047844 -0.096074 -2.759 0.11096 0.011485 -0.0046827 -0.10383 0.031683 0.058805 0.2179 0.11792 0.061425 0.011712 0.17393 0.0026777 0.00041062 0.00015802 -0.00027736 -0.00018796 1.1767 0 0 -0.08998 0 -0.081761 0.078371 0.24491 0 0
1.6914 -0.017119 -0.01677 0.04348 -0.0038273 0 0.0081654 -0.05586 -0.054372 -0.075501 -0.038388 -0.093329 -2.6395 0.092812 0.02289 -0.011421 -0.098906 0.039564 0.056334 0.21737 0.13148 0.064242 -0.0047246 0.16364 -0.021396 0.00094478 -0.00044195 -4.1881e-05 -0.00046729 1.0745 0 0 -0.087561 0 -0.075742 0.044935 0.22844 0 0
1.6953 -0.016379 -0.015134 0.049465 0.01207 0 0.023722 -0.047061 -0.043141 -0.06375 -0.029397 -0.075908 -2.5277 0.073041 0.029635 -0.019459 -0.097081 0.039077 0.055998 0.20367 0.12889 0.059531 -0.030937 0.14264 -0.046268 0.001078 -0.00058758 0.00037003 -0.0006535 0.84205 0 0 -0.068623 0 -0.066994 0.014195 0.20327 0 0
1.6992 -0.011519 -0.011248 0.011737 0.0045087 0 0.013987 -0.030174 -0.028199 -0.039755 -0.02211 -0.041595 -2.4109 0.053109 0.029921 -0.026885 -0.096995 0.029408 0.057504 0.17913 0.10696 0.048165 -0.064148 0.11257 -0.071204 0.0010476 -0.00015164 0.00078462 -0.00051348 0.52199 0 0 -0.037376 0 -0.059066 -0.011647 0.17321 0 0
1.7031 -0.0046058 -0.0069164 -0.038243 -0.01506 0 -0.010523 -0.0090865 -0.013733 -0.0089929 -0.016409 -0.0041092 -2.276 0.034211 0.02463 -0.032034 -0.097439 0.016502 0.060174 0.14657 0.073492 0.031208 -0.10131 0.076389 -0.095596 0.0010722 0.00040866 0.00084539 -5.6798e-05 0.20436 0 0 -0.0080723 0 -0.05463 -0.030846 0.1417 0 0
1.707 0.0008674 -0.0032636 -0.05562 -0.02581 0 -0.029481 0.010504 -0.00035531 0.017767 -0.010423 0.017873 -2.1254 0.017707 0.016576 -0.032619 -0.096966 0.0073309 0.062219 0.11052 0.040514 0.010006 -0.13763 0.038134 -0.11873 0.0011118 0.0005349 0.00032199 0.00042164 -0.033649 0 0 0.0072891 0 -0.056241 -0.040878 0.11285 0 0
1.7109 0.0025331 -0.00064496 -0.023606 -0.016046 0 -0.028439 0.023673 0.01283 0.031696 -0.0011155 0.018291 -1.9791 0.0037363 0.0090926 -0.02846 -0.094612 0.0040903 0.060202 0.078956 0.014745 -0.011821 -0.16633 0.00093942 -0.13949 0.00096993 0.00013709 -0.00056778 0.00054476 -0.1812 0 0 0.0092571 0 -0.061608 -0.042314 0.088967 0 0
1.7148 0.00094069 0.00087638 0.029033 0.0070943 0 -0.0091786 0.028538 0.02454 0.032548 0.012907 0.01067 -1.8568 -0.0087545 0.0043566 -0.022438 -0.090635 0.0035452 0.053577 0.054417 -0.0056217 -0.031475 -0.18629 -0.034918 -0.15712 0.00058199 -0.00031027 -0.0012332 0.00015574 -0.28986 0 0 0.0095947 0 -0.065792 -0.039256 0.068066 0 0
1.7188 -0.00098376 0.0015136 0.053278 0.024775 0 0.013037 0.02687 0.031091 0.028405 0.028521 0.016856 -1.7562 -0.019952 0.0021619 -0.016348 -0.084902 0.0012309 0.042445 0.03759 -0.025961 -0.047286 -0.19689 -0.071082 -0.17052 0.00013998 -0.00022613 -0.0011913 -0.00053661 -0.41921 0 0 0.020354 0 -0.065909 -0.033703 0.048932 0 0
1.7227 -0.00031154 0.0022042 0.025198 0.023446 0 0.022532 0.022861 0.03048 0.028616 0.039116 0.047248 -1.6526 -0.029886 0.00014419 -0.012026 -0.077231 -0.0042622 0.027405 0.028338 -0.048174 -0.057755 -0.19804 -0.10725 -0.17851 -8.6324e-05 0.00051808 -0.00049366 -0.0011104 -0.58619 0 0 0.043852 0 -0.059363 -0.027644 0.030281 0 0
1.7266 0.0037871 0.0045136 -0.031736 0.0065451 0 0.015754 0.020929 0.026114 0.03639 0.040112 0.090358 -1.5223 -0.036849 -0.0042512 -0.012375 -0.066072 -0.010895 0.010693 0.025357 -0.068735 -0.059394 -0.18834 -0.1381 -0.17719 -2.6125e-05 0.0014648 0.00033648 -0.0012592 -0.76074 0 0 0.071601 0 -0.042518 -0.023577 0.011116 0 0
1.7305 0.0099175 0.0094979 -0.068144 -0.0087326 0 0.0033019 0.023686 0.025189 0.047458 0.034009 0.12088 -1.3672 -0.039339 -0.01133 -0.015744 -0.05124 -0.016058 -0.0037529 0.023162 -0.082741 -0.054093 -0.17153 -0.15495 -0.16774 0.0001275 0.0019631 0.0007782 -0.0010035 -0.89865 0 0 0.091138 0 -0.020818 -0.0211 -0.006963 0 0
1.7344 0.016105 0.016528 -0.052469 -0.006 0 0.00033357 0.030783 0.032331 0.054929 0.029063 0.11889 -1.2132 -0.036459 -0.018385 -0.01999 -0.032963 -0.018968 -0.014622 0.019873 -0.088622 -0.043496 -0.1486 -0.15191 -0.15145 0.0001319 0.0017021 0.00070079 -0.00059726 -0.97054 0 0 0.093774 0 0.0013977 -0.018827 -0.022028 0 0
1.7383 0.021497 0.023554 0.0041075 0.016977 0 0.013692 0.038988 0.044527 0.054864 0.03172 0.084132 -1.084 -0.027545 -0.021626 -0.023242 -0.011681 -0.020284 -0.021246 0.0145 -0.088484 -0.029086 -0.11999 -0.1311 -0.12951 -5.0015e-05 0.00091346 0.00031298 -0.0002462 -0.96428 0 0 0.078221 0 0.020628 -0.015388 -0.032387 0 0
1.7422 0.026652 0.028882 0.061544 0.046549 0 0.036368 0.043669 0.052686 0.047745 0.040032 0.035063 -0.97521 -0.011693 -0.019359 -0.022849 0.01172 -0.020345 -0.023256 0.0065277 -0.084741 -0.012929 -0.085504 -0.10201 -0.10356 -0.0002261 0.00011542 -0.00016594 5.7537e-05 -0.87649 0 0 0.05011 0 0.032279 -0.0086122 -0.035535 0 0
1.7461 0.032481 0.032692 0.08615 0.063544 0 0.053497 0.04143 0.048948 0.036212 0.045174 -0.0045077 -0.85868 0.010572 -0.013599 -0.016522 0.033844 -0.018812 -0.022298 -0.0026259 -0.077834 0.00062809 -0.045888 -0.075059 -0.077426 -0.00019334 -0.00031221 -0.00068176 0.00041277 -0.71821 0 0 0.019537 0 0.032705 0.0044257 -0.029617 0 0
1.75 0.039077 0.036606 0.073874 0.057371 0 0.05454 0.032661 0.033398 0.02297 0.040147 -0.020199 -0.71076 0.035845 -0.0085331 -0.0072254 0.051932 -0.016083 -0.020978 -0.011098 -0.067747 0.0094686 -0.0050507 -0.055144 -0.053879 4.8844e-05 -0.00034075 -0.0012029 0.00076427 -0.53093 0 0 -0.0027471 0 0.026873 0.022438 -0.018299 0 0
1.7539 0.045499 0.041682 0.045664 0.033747 0 0.041618 0.022112 0.014512 0.010968 0.027036 -0.013698 -0.53627 0.062958 -0.0071517 0.0026814 0.06425 -0.014098 -0.020028 -0.018315 -0.056762 0.012543 0.034282 -0.040709 -0.034152 0.00031283 -0.00017371 -0.0015355 0.00085826 -0.38378 0 0 -0.010401 0 0.017998 0.044601 -0.0032884 0 0
1.7578 0.050507 0.047041 0.026337 0.011051 0 0.027536 0.016417 0.0032893 0.0040497 0.015403 0.0011192 -0.36192 0.090913 -0.0090964 0.010573 0.069291 -0.014789 -0.019867 -0.023975 -0.049125 0.0091889 0.069176 -0.028602 -0.01922 0.00042514 8.2443e-07 -0.0014264 0.00049972 -0.3384 0 0 -0.0053659 0 0.0095705 0.06979 0.013663 0 0
1.7617 0.053427 0.050725 0.027943 0.0078229 0 0.025576 0.019804 0.0060458 0.0054857 0.0135 0.0087911 -0.20666 0.11911 -0.011589 0.01097 0.063541 -0.017881 -0.020061 -0.028376 -0.047248 -0.0018233 0.092764 -0.019445 -0.011159 0.00038112 0.00011929 -0.00088381 -0.00016118 -0.408 0 0 0.0035658 0 0.0078709 0.095858 0.030422 0 0
1.7656 0.054484 0.051865 0.046823 0.029584 0 0.03937 0.031133 0.021047 0.015106 0.021287 0.0031148 -0.060658 0.14751 -0.01236 0.0025226 0.048138 -0.021289 -0.01921 -0.033228 -0.04896 -0.017377 0.10241 -0.018341 -0.009574 0.00029698 0.00016019 -0.00029943 -0.00067369 -0.55235 0 0 0.008155 0 0.014507 0.11975 0.046242 0 0
1.7695 0.054531 0.051696 0.069384 0.063985 0 0.060482 0.044751 0.040438 0.028552 0.03195 -0.0081706 0.10504 0.17563 -0.011673 -0.012611 0.024515 -0.02451 -0.017231 -0.039223 -0.049854 -0.035156 0.099002 -0.030702 -0.014418 0.00024908 4.8932e-05 -0.00012958 -0.0006788 -0.71642 0 0 0.0083694 0 0.02683 0.1403 0.061703 0 0
1.7734 0.05448 0.052204 0.079855 0.088514 0 0.074998 0.054667 0.055312 0.040436 0.039446 -0.0085591 0.30861 0.20248 -0.011613 -0.032443 -0.0068891 -0.031056 -0.014621 -0.046573 -0.048916 -0.053795 0.083002 -0.057522 -0.02643 0.00020662 -0.00027834 -0.00041323 -0.00025445 -0.8741 0 0 0.012621 0 0.042225 0.15659 0.077177 0 0
1.7773 0.054753 0.053881 0.068778 0.086423 0 0.073738 0.058651 0.060657 0.048663 0.043778 0.014431 0.53901 0.22628 -0.013595 -0.054079 -0.045866 -0.045938 -0.012503 -0.055223 -0.051087 -0.071944 0.055137 -0.09432 -0.046976 0.0001244 -0.00071036 -0.00066611 0.00017404 -1.0335 0 0 0.029268 0 0.056866 0.16758 0.093052 0 0
1.7813 0.054926 0.055089 0.041031 0.059612 0 0.058593 0.058986 0.057794 0.055414 0.049102 0.057714 0.76733 0.24037 -0.016768 -0.071404 -0.092724 -0.06958 -0.015163 -0.063668 -0.062959 -0.088177 0.016724 -0.134 -0.079913 4.8662e-05 -0.00093331 -0.00033597 0.0002808 -1.2039 0 0 0.057162 0 0.062217 0.17068 0.10815 0 0
1.7852 0.053855 0.053779 0.016306 0.027988 0 0.040747 0.059645 0.053231 0.063782 0.057915 0.1024 0.97511 0.24287 -0.018944 -0.082854 -0.14302 -0.09466 -0.023858 -0.07008 -0.085306 -0.10284 -0.026258 -0.17048 -0.12123 7.118e-05 -0.00067222 0.00060537 0.0001515 -1.367 0 0 0.084945 0 0.057085 0.167 0.12003 0 0
1.7891 0.050392 0.049632 0.01592 0.014569 0 0.032388 0.062713 0.054278 0.073883 0.068178 0.12698 1.1699 0.23233 -0.019036 -0.088559 -0.19417 -0.11064 -0.038645 -0.073363 -0.11041 -0.11585 -0.072092 -0.20031 -0.1685 0.00017402 -1.6708e-05 0.0015497 0.00010197 -1.4875 0 0 0.10051 0 0.041449 0.15601 0.12669 0 0
1.793 0.044386 0.04432 0.043078 0.027462 0 0.03783 0.067066 0.063645 0.082739 0.075832 0.12413 1.3741 0.20817 -0.018415 -0.089205 -0.24325 -0.11282 -0.058798 -0.072538 -0.12782 -0.12694 -0.11913 -0.22189 -0.21854 0.00018118 0.00053682 0.0017751 0.00021526 -1.5478 0 0 0.10164 0 0.016116 0.13734 0.12635 0 0
1.7969 0.037161 0.039708 0.075566 0.053476 0 0.050346 0.069811 0.076717 0.087623 0.078767 0.1065 1.6008 0.16972 -0.019667 -0.086475 -0.28383 -0.10681 -0.081576 -0.065577 -0.13328 -0.13467 -0.16507 -0.2342 -0.26427 -6.3104e-05 0.0004835 0.0011184 0.00016867 -1.5631 0 0 0.097233 0 -0.017038 0.10933 0.11573 0 0
1.8008 0.030846 0.036111 0.082615 0.069113 0 0.057199 0.068537 0.084173 0.088489 0.077436 0.095473 1.8426 0.1255 -0.023869 -0.083556 -0.30897 -0.10304 -0.099131 -0.052139 -0.13192 -0.13658 -0.2057 -0.23621 -0.29493 -0.00045433 -0.00015639 0.00015573 -0.00038292 -1.554 0 0 0.097844 0 -0.050832 0.074624 0.096871 0 0
1.8047 0.026882 0.032463 0.053698 0.060007 0 0.049595 0.062444 0.078739 0.086411 0.072327 0.10202 2.0838 0.083553 -0.029061 -0.080636 -0.31734 -0.10581 -0.1071 -0.033237 -0.13184 -0.13143 -0.23753 -0.22676 -0.30649 -0.00062741 -0.00071742 -0.00027341 -0.0012704 -1.5087 0 0 0.10487 0 -0.080601 0.037753 0.074734 0 0
1.8086 0.0249 0.027932 0.011303 0.032383 0 0.0302 0.052168 0.060936 0.080278 0.062551 0.1166 2.3185 0.048933 -0.031564 -0.076673 -0.30741 -0.10803 -0.10274 -0.0091561 -0.13449 -0.11794 -0.25677 -0.20463 -0.29587 -0.00028191 -0.00042281 0.00024659 -0.0017848 -1.3815 0 0 0.10871 0 -0.10337 0.0022476 0.052846 0 0
1.8125 0.023035 0.022905 -0.0076265 0.0069965 0 0.011871 0.039358 0.038834 0.06657 0.047836 0.11711 2.5563 0.026392 -0.029105 -0.069979 -0.27835 -0.097724 -0.084036 0.019683 -0.13161 -0.094997 -0.25938 -0.16895 -0.26095 0.00045373 0.00083605 0.0014025 -0.0013162 -1.1349 0 0 0.097263 0 -0.11649 -0.02794 0.035068 0 0
1.8164 0.019468 0.018248 0.014095 0.0011538 0 0.0075595 0.026425 0.021676 0.04355 0.031009 0.087856 2.8098 0.025042 -0.022919 -0.054037 -0.22602 -0.070197 -0.047755 0.052881 -0.11223 -0.059478 -0.23161 -0.12049 -0.19636 0.001021 0.0022338 0.0024319 -4.2262e-05 -0.7842 0 0 0.066544 0 -0.11314 -0.04184 0.030074 0 0
1.8203 0.013858 0.013921 0.056858 0.014445 0 0.018871 0.015803 0.012734 0.015367 0.016717 0.033041 3.0796 0.036723 -0.016876 -0.029207 -0.16213 -0.033936 -0.0048164 0.086405 -0.073374 -0.017902 -0.18062 -0.063123 -0.11912 0.00087577 0.00263 0.0026878 0.0011046 -0.39452 0 0 0.024075 0 -0.097697 -0.039897 0.036051 0 0
1.8242 0.0074239 0.0088626 0.081171 0.029957 0 0.033096 0.0083888 0.0075918 -0.0093354 0.0067839 -0.025997 3.3533 0.057416 -0.014336 0.0030917 -0.09107 -0.0039906 0.039827 0.1179 -0.024263 0.026523 -0.10972 -0.003846 -0.037043 1.5279e-06 0.0015934 0.0020322 0.0012562 -0.035081 0 0 -0.01665 0 -0.071505 -0.022549 0.05136 0 0
1.8281 0.0016944 0.002374 0.06213 0.029095 0 0.032505 0.0023859 -0.00092535 -0.02413 -0.0024317 -0.066371 3.6182 0.083081 -0.01551 0.040448 -0.017166 0.010561 0.081629 0.14503 0.020024 0.07057 -0.023348 0.049575 0.042261 -0.0010071 -0.00012895 0.00083668 0.00042992 0.26496 0 0 -0.044943 0 -0.036309 0.0087713 0.073766 0 0
1.832 -0.002832 -0.0047253 0.0090669 0.0069938 0 0.0092779 -0.0057345 -0.015957 -0.030413 -0.016653 -0.078824 3.8732 0.10824 -0.017517 0.077534 0.053544 0.012887 0.11423 0.16365 0.049459 0.10921 0.071218 0.092173 0.10724 -0.0014083 -0.0012163 -0.00030813 -0.00049113 0.51752 0 0 -0.058209 0 0.0055825 0.051513 0.099463 0 0
1.8359 -0.0069496 -0.010755 -0.04535 -0.023952 0 -0.026439 -0.018215 -0.034101 -0.035931 -0.03703 -0.071634 4.1271 0.12761 -0.016899 0.10331 0.11284 0.013065 0.13349 0.1702 0.065052 0.1372 0.15776 0.12376 0.14654 -0.00092452 -0.00094903 -0.000932 -0.00062649 0.74221 0 0 -0.061447 0 0.047343 0.096124 0.12132 0 0
1.8398 -0.011887 -0.01506 -0.072619 -0.044433 0 -0.053126 -0.033486 -0.048926 -0.047241 -0.057367 -0.06245 4.387 0.14225 -0.012235 0.11409 0.1584 0.017691 0.14266 0.16696 0.0755 0.15552 0.22791 0.14757 0.16287 4.9589e-05 0.00015651 -0.00089018 5.3826e-05 0.93962 0 0 -0.062934 0 0.083717 0.13554 0.13677 0 0
1.8438 -0.018297 -0.018951 -0.066665 -0.043444 0 -0.054669 -0.046798 -0.05659 -0.063365 -0.068823 -0.065448 4.6501 0.15366 -0.0047392 0.10825 0.18786 0.025211 0.14341 0.1552 0.088596 0.16474 0.27703 0.16665 0.15763 0.00081264 0.00088428 -0.00037003 0.00075058 1.0956 0 0 -0.068982 0 0.11154 0.16644 0.14495 0 0
1.8477 -0.02597 -0.024489 -0.041483 -0.026537 0 -0.033631 -0.053814 -0.058284 -0.076641 -0.06773 -0.082431 4.9072 0.16395 0.0031957 0.08554 0.19931 0.030427 0.13778 0.13677 0.10519 0.16605 0.30186 0.18085 0.13354 0.0009416 0.00051115 0.00026901 0.00067607 1.201 0 0 -0.079935 0 0.12811 0.18634 0.14572 0 0
1.8516 -0.034276 -0.032393 -0.017465 -0.011398 0 -0.0097304 -0.053949 -0.057937 -0.079582 -0.058693 -0.10246 5.1538 0.17795 0.0097789 0.047693 0.18596 0.031553 0.12811 0.11544 0.11988 0.1614 0.29595 0.187 0.09527 0.00057034 -0.00052574 0.00071805 -0.000163 1.2572 0 0 -0.089399 0 0.12804 0.1922 0.1397 0 0
1.8555 -0.04267 -0.041361 -0.010447 -0.01459 0 -0.0045978 -0.050444 -0.05823 -0.071006 -0.050103 -0.10955 5.3952 0.19741 0.014416 0.0090177 0.15578 0.031572 0.11763 0.097291 0.12635 0.15621 0.27303 0.18177 0.056729 0.00016307 -0.0011422 0.00086381 -0.0010178 1.2655 0 0 -0.088179 0 0.11761 0.19154 0.13219 0 0
1.8594 -0.05083 -0.049561 -0.026945 -0.039274 0 -0.025417 -0.047473 -0.058917 -0.056282 -0.047064 -0.093802 5.6408 0.22144 0.017225 -0.023164 0.11403 0.033402 0.10695 0.084838 0.12226 0.15248 0.2406 0.16504 0.02391 5.5876e-05 -0.00074927 0.00076975 -0.0011762 1.2233 0 0 -0.071546 0 0.10134 0.18852 0.12524 0 0
1.8633 -0.058556 -0.056524 -0.061283 -0.072634 0 -0.060525 -0.04737 -0.058376 -0.042719 -0.04876 -0.0592 5.8924 0.24884 0.018625 -0.043487 0.06526 0.035927 0.096446 0.080001 0.11033 0.15158 0.20427 0.1412 0.0011449 0.00020503 0.0001692 0.00054448 -0.00064021 1.1407 0 0 -0.044616 0 0.08285 0.186 0.12005 0 0
1.8672 -0.065772 -0.063335 -0.095066 -0.09491 0 -0.089534 -0.050341 -0.056026 -0.03504 -0.051807 -0.022125 6.1398 0.27725 0.019504 -0.045609 0.015652 0.036231 0.086432 0.085247 0.096203 0.15485 0.17053 0.11762 -0.0065306 0.00032728 0.00063129 0.00024725 -4.4525e-05 1.058 0 0 -0.020403 0 0.066826 0.18692 0.11742 0 0
1.8711 -0.072601 -0.070999 -0.10573 -0.093768 0 -0.098718 -0.05589 -0.053025 -0.034182 -0.054657 -0.0005925 6.366 0.30165 0.021175 -0.027323 -0.023831 0.035086 0.078205 0.10248 0.085073 0.16294 0.14673 0.10146 0.0035966 0.00023557 0.00024164 -8.0375e-05 2.5842e-05 1.0312 0 0 -0.010751 0 0.058295 0.19172 0.11603 0 0
1.875 -0.079219 -0.078988 -0.084473 -0.073682 0 -0.089429 -0.063495 -0.051164 -0.03853 -0.058135 -0.0016639 6.5601 0.32048 0.02431 0.0010038 -0.050193 0.038115 0.073061 0.1282 0.079366 0.17418 0.13236 0.096681 0.024408 3.0069e-05 -0.00039361 -0.00033376 -0.00041505 1.0899 0 0 -0.01742 0 0.055115 0.19671 0.11346 0 0
1.8789 -0.085462 -0.08567 -0.048933 -0.053105 0 -0.074522 -0.071789 -0.051774 -0.045257 -0.062703 -0.017282 6.7252 0.33324 0.02758 0.03413 -0.06215 0.050128 0.072281 0.16157 0.078259 0.18812 0.12741 0.10316 0.052871 -1.3872e-05 -0.00036707 -0.00036491 -0.00085258 1.2105 0 0 -0.031513 0 0.055169 0.19962 0.1086 0 0
1.8828 -0.090627 -0.090079 -0.033707 -0.051039 0 -0.067615 -0.078187 -0.05582 -0.051302 -0.067051 -0.032453 6.8755 0.33988 0.027933 0.066776 -0.059403 0.068881 0.077059 0.20161 0.079399 0.20435 0.13148 0.1182 0.085857 0.00027041 0.00048848 -0.00012466 -0.00083489 1.3396 0 0 -0.042119 0 0.055852 0.19835 0.10057 0 0
1.8867 -0.093948 -0.092952 -0.061026 -0.072811 0 -0.07415 -0.08075 -0.064304 -0.055085 -0.070275 -0.038862 7.0252 0.34043 0.023341 0.090846 -0.041375 0.086237 0.090222 0.24808 0.082072 0.22287 0.1455 0.1394 0.11953 0.00074905 0.0013705 0.00023484 -0.00039581 1.4526 0 0 -0.046252 0 0.051641 0.18979 0.08868 0 0
1.8906 -0.095494 -0.095933 -0.11748 -0.10599 0 -0.089735 -0.080954 -0.077615 -0.058603 -0.074593 -0.04174 7.1785 0.33811 0.016024 0.10488 -0.016065 0.096571 0.1099 0.29747 0.089599 0.24277 0.16651 0.1667 0.15145 0.001052 0.0013583 0.0004577 3.9986e-05 1.5853 0 0 -0.050868 0 0.039801 0.17668 0.07582 0 0
1.8945 -0.096615 -0.099998 -0.16207 -0.12976 0 -0.10502 -0.083839 -0.094179 -0.067302 -0.08428 -0.053889 7.3279 0.33445 0.012637 0.1118 0.012012 0.1034 0.13356 0.34721 0.10832 0.26327 0.19246 0.20184 0.18213 0.00084599 0.00042685 0.0004203 9.9065e-05 1.8013 0 0 -0.06552 0 0.021691 0.16251 0.064442 0 0
1.8984 -0.099276 -0.10493 -0.16183 -0.13069 0 -0.11264 -0.094099 -0.11034 -0.086044 -0.10114 -0.082776 7.4618 0.33011 0.020036 0.11396 0.040416 0.11625 0.15935 0.39523 0.1427 0.28369 0.22197 0.24557 0.2122 0.00011285 -0.0004867 0.00025307 -0.00020936 2.1245 0 0 -0.093064 0 -0.0011034 0.14983 0.056325 0 0
1.9023 -0.10463 -0.11015 -0.12235 -0.11266 0 -0.11203 -0.11134 -0.1226 -0.11381 -0.12162 -0.12282 7.5746 0.32551 0.039521 0.1146 0.067056 0.14029 0.18503 0.43892 0.18987 0.30313 0.25345 0.2949 0.24278 -0.00078058 -0.00045012 0.00018913 -0.00054213 2.5042 0 0 -0.127 0 -0.025988 0.14165 0.053487 0 0
1.9063 -0.112 -0.11546 -0.083291 -0.093658 0 -0.10965 -0.12952 -0.13057 -0.14251 -0.13928 -0.15949 7.6692 0.32042 0.064673 0.11859 0.090526 0.16953 0.20669 0.47272 0.23865 0.31936 0.28294 0.34325 0.275 -0.001298 0.0004984 0.00028651 -0.00054036 2.8494 0 0 -0.15685 0 -0.04685 0.14147 0.05818 0 0
1.9102 -0.11912 -0.12053 -0.082457 -0.092064 0 -0.11433 -0.14179 -0.13727 -0.16227 -0.15036 -0.18083 7.7513 0.31477 0.08532 0.1258 0.11184 0.19143 0.22392 0.49717 0.27533 0.332 0.3077 0.3839 0.30688 -0.0011063 0.0014178 0.00034062 -0.000115 3.0965 0 0 -0.17572 0 -0.061651 0.14567 0.066715 0 0
1.9141 -0.12354 -0.12384 -0.12243 -0.11288 0 -0.12992 -0.14617 -0.14596 -0.16918 -0.15619 -0.18581 7.8204 0.30867 0.094705 0.13484 0.13066 0.19843 0.23652 0.51203 0.29254 0.34055 0.3262 0.41404 0.33601 -0.00033212 0.0014741 0.00011255 0.00050632 3.2427 0 0 -0.1834 0 -0.070209 0.15197 0.07698 0 0
1.918 -0.12405 -0.12298 -0.16998 -0.14368 0 -0.14992 -0.14633 -0.15602 -0.16812 -0.15986 -0.18365 7.8681 0.30231 0.093856 0.14396 0.14628 0.19466 0.24447 0.5174 0.29422 0.34467 0.33726 0.43576 0.3597 0.00051719 0.00079192 -0.00036195 0.00096632 3.3201 0 0 -0.18429 0 -0.072953 0.15802 0.086765 0 0
1.9219 -0.12117 -0.11687 -0.18586 -0.16295 0 -0.15945 -0.14677 -0.16239 -0.16773 -0.1612 -0.18584 7.8877 0.29626 0.089589 0.14933 0.15558 0.19119 0.2471 0.51249 0.29222 0.34318 0.33852 0.45257 0.37165 0.00093227 0.00025027 -0.00073508 0.0010477 3.3469 0 0 -0.18353 0 -0.071209 0.16008 0.092277 0 0
1.9258 -0.11673 -0.10781 -0.15588 -0.15492 0 -0.1455 -0.14761 -0.1597 -0.17194 -0.15634 -0.19772 7.8842 0.29132 0.08834 0.1483 0.15491 0.195 0.24478 0.50001 0.29683 0.33665 0.33132 0.4642 0.36821 0.00077611 0.0004862 -0.00065111 0.00083732 3.3113 0 0 -0.18429 0 -0.068765 0.15702 0.091432 0 0
1.9297 -0.11281 -0.10088 -0.098196 -0.12117 0 -0.109 -0.14486 -0.14758 -0.17614 -0.14286 -0.21428 7.8752 0.28762 0.091475 0.14224 0.14388 0.20295 0.23799 0.48241 0.30864 0.32627 0.31794 0.46439 0.35162 0.00033039 0.001215 -8.4092e-05 0.00065586 3.1957 0 0 -0.18615 0 -0.066879 0.15109 0.085685 0 0
1.9336 -0.11083 -0.10038 -0.046758 -0.081225 0 -0.068596 -0.13563 -0.13164 -0.17142 -0.12449 -0.22149 7.8782 0.28524 0.095755 0.13246 0.12219 0.20599 0.22658 0.46052 0.31786 0.31258 0.29909 0.4442 0.32338 -1.8069e-05 0.001585 0.0006424 0.00078171 3.0051 0 0 -0.18405 0 -0.065519 0.14415 0.076322 0 0
1.9375 -0.11101 -0.10636 -0.029479 -0.060824 0 -0.05034 -0.12229 -0.11898 -0.15259 -0.10959 -0.20317 7.8938 0.28421 0.097449 0.12084 0.090178 0.19815 0.21043 0.435 0.31165 0.29617 0.27538 0.39895 0.28588 -0.00013675 0.0011331 0.0011589 0.0011851 2.7632 0 0 -0.16955 0 -0.064131 0.1384 0.065121 0 0
1.9414 -0.11237 -0.11456 -0.055318 -0.074619 0 -0.069063 -0.11083 -0.11214 -0.12277 -0.10393 -0.15178 7.9031 0.28488 0.095579 0.11159 0.049451 0.18089 0.18874 0.40549 0.28355 0.27814 0.24577 0.33372 0.24419 -0.00019582 0.00027492 0.0013388 0.0015365 2.4899 0 0 -0.13653 0 -0.059438 0.13841 0.056479 0 0
1.9453 -0.11331 -0.11982 -0.11153 -0.11464 0 -0.11536 -0.10502 -0.10741 -0.091093 -0.10525 -0.077796 7.8801 0.28683 0.09161 0.10575 0.0088234 0.16006 0.16528 0.37423 0.23848 0.26105 0.21303 0.26306 0.20551 -0.00037994 -0.00018166 0.0012839 0.0015286 2.1966 0 0 -0.088824 0 -0.050418 0.1431 0.052448 0 0
1.9492 -0.11263 -0.11996 -0.16784 -0.15376 0 -0.15972 -0.10281 -0.099219 -0.066794 -0.10533 -0.0093275 7.8115 0.29014 0.08702 0.10253 -0.027736 0.14068 0.14206 0.34238 0.19019 0.24628 0.17907 0.20452 0.17199 -0.00060633 8.0923e-05 0.0010885 0.0012149 1.9097 0 0 -0.042478 0 -0.037051 0.1513 0.053475 0 0
1.9531 -0.11025 -0.11656 -0.18915 -0.16381 0 -0.17243 -0.098954 -0.086181 -0.054655 -0.097761 0.022615 7.7036 0.29482 0.082055 0.10069 -0.056724 0.12554 0.12109 0.31122 0.15347 0.2351 0.14631 0.17006 0.14505 -0.00058865 0.00059032 0.0007137 0.00098433 1.6851 0 0 -0.017496 0 -0.019751 0.16161 0.059572 0 0
1.957 -0.10702 -0.11242 -0.15717 -0.1363 0 -0.14481 -0.090839 -0.07288 -0.054287 -0.083771 0.0058319 7.5736 0.30097 0.076792 0.097395 -0.072865 0.11722 0.10569 0.28301 0.13625 0.22963 0.11995 0.16073 0.12604 -0.00019056 0.000661 0.00013332 0.0011395 1.5792 0 0 -0.023182 0 0.00039404 0.17185 0.070465 0 0
1.9609 -0.10362 -0.10838 -0.088942 -0.089901 0 -0.095489 -0.081188 -0.065769 -0.06169 -0.070806 -0.041517 7.4346 0.30746 0.072512 0.088685 -0.073724 0.11824 0.098467 0.26023 0.13609 0.23045 0.10861 0.16773 0.11298 0.00034314 0.00016543 -0.00045966 0.0015147 1.5936 0 0 -0.049446 0 0.020306 0.17989 0.083689 0 0
1.9648 -0.099562 -0.10274 -0.031666 -0.057096 0 -0.056631 -0.074879 -0.067325 -0.071107 -0.065826 -0.082229 7.2879 0.31261 0.071075 0.074968 -0.063028 0.12775 0.097794 0.24213 0.14302 0.23513 0.11391 0.17897 0.10299 0.00058343 -0.00035678 -0.00070975 0.0016016 1.6555 0 0 -0.073391 0 0.03858 0.18646 0.097184 0 0
1.9688 -0.093366 -0.093476 -0.028436 -0.058965 0 -0.050317 -0.073772 -0.074055 -0.077043 -0.069945 -0.088364 7.1281 0.31496 0.072741 0.057316 -0.042101 0.13893 0.10275 0.22805 0.14672 0.24209 0.13695 0.18662 0.095435 0.0003653 -0.00033486 -0.00043554 0.0011262 1.67 0 0 -0.07741 0 0.054887 0.19238 0.11019 0 0
1.9727 -0.084077 -0.080783 -0.078868 -0.08784 0 -0.072836 -0.075221 -0.079805 -0.076935 -0.078626 -0.063821 6.9512 0.31301 0.075251 0.037478 -0.012533 0.14286 0.11208 0.21693 0.14357 0.24949 0.17769 0.19085 0.089965 -1.0723e-05 0.00019166 0.00011062 0.00045533 1.6043 0 0 -0.063645 0 0.069222 0.19868 0.12214 0 0
1.9766 -0.072722 -0.06748 -0.13242 -0.11282 0 -0.098519 -0.075442 -0.080744 -0.073173 -0.085842 -0.040778 6.7575 0.30274 0.075812 0.02082 0.024689 0.1368 0.12366 0.20621 0.13887 0.25335 0.23462 0.19757 0.088449 -8.5028e-05 0.00063246 0.00039753 0.00030384 1.5189 0 0 -0.051673 0 0.082033 0.20696 0.13252 0 0
1.9805 -0.062211 -0.057 -0.12799 -0.10484 0 -0.099982 -0.073439 -0.077464 -0.071834 -0.08778 -0.05158 6.5477 0.28524 0.074161 0.011376 0.064362 0.12828 0.13433 0.19318 0.14216 0.2519 0.29246 0.21196 0.091366 0.00025301 0.0005093 9.1824e-05 0.00095526 1.5078 0 0 -0.060876 0 0.093939 0.21559 0.14156 0 0
1.9844 -0.05545 -0.051004 -0.049366 -0.061375 0 -0.069485 -0.071103 -0.073168 -0.077673 -0.083786 -0.099846 6.3212 0.2618 0.073125 0.0097786 0.10356 0.12865 0.143 0.17752 0.15868 0.24499 0.34239 0.2329 0.098249 0.00062263 -2.6486e-05 -0.00061039 0.0018343 1.6013 0 0 -0.092688 0 0.10396 0.22211 0.14889 0 0
1.9883 -0.053154 -0.04861 0.054207 -0.010111 0 -0.025312 -0.07001 -0.070619 -0.089079 -0.075622 -0.15592 6.0795 0.23369 0.07554 0.015875 0.13948 0.14083 0.14881 0.15946 0.18347 0.2326 0.37712 0.25214 0.10816 0.00056484 -0.00037265 -0.0011502 0.0019956 1.7264 0 0 -0.12809 0 0.11069 0.22401 0.1539 0 0
1.9922 -0.053228 -0.047496 0.10507 0.012181 0 0.0018603 -0.069264 -0.070564 -0.098024 -0.066632 -0.18048 5.8298 0.2027 0.080523 0.028613 0.16761 0.15355 0.15064 0.14004 0.20323 0.2148 0.38662 0.25903 0.11903 7.3398e-05 -0.00012406 -0.0011236 0.0011177 1.7652 0 0 -0.14227 0 0.11116 0.21707 0.15523 0 0
1.9961 -0.052271 -0.045628 0.062264 -0.010869 0 -0.0073493 -0.066919 -0.071814 -0.096004 -0.060584 -0.1556 5.582 0.17255 0.083357 0.04241 0.17982 0.14946 0.14684 0.12298 0.2052 0.19268 0.36187 0.24713 0.12455 -0.00036061 0.00051753 -0.00064348 -5.0062e-05 1.6532 0 0 -0.12387 0 0.10024 0.19612 0.15053 0 0
2 -0.047964 -0.042252 -0.042137 -0.061074 0 -0.045198 -0.0627 -0.07161 -0.081056 -0.059349 -0.097407 5.3402 0.14509 0.07977 0.052301 0.17589 0.12092 0.13784 0.11023 0.18653 0.16825 0.31317 0.21796 0.12136 -0.00027476 0.00097696 -0.00020229 -0.00035884 1.4241 0 0 -0.083079 0 0.079363 0.16475 0.14066 0 0
2.0039 -0.040461 -0.037791 -0.12745 -0.098471 0 -0.08149 -0.058055 -0.066078 -0.059349 -0.060547 -0.041436 5.0981 0.12093 0.070617 0.056261 0.15485 0.078585 0.12327 0.10249 0.15638 0.14193 0.24524 0.17935 0.10753 0.00023626 0.00089121 -0.00019063 0.00056406 1.1634 0 0 -0.043076 0 0.049605 0.12527 0.12616 0 0
2.0078 -0.031939 -0.033157 -0.12844 -0.091395 0 -0.086005 -0.0532 -0.05201 -0.039721 -0.058028 -0.014864 4.8457 0.10031 0.06194 0.052944 0.11655 0.043848 0.10295 0.10003 0.12881 0.11406 0.16361 0.14009 0.081818 0.00059702 0.00042989 -0.00054946 0.0018617 0.92613 0 0 -0.022493 0 0.012758 0.080678 0.10787 0 0
2.0117 -0.02496 -0.02911 -0.045202 -0.040753 0 -0.051811 -0.045181 -0.030014 -0.026211 -0.046241 -0.018409 4.5798 0.083487 0.059595 0.041247 0.059832 0.031361 0.076095 0.1025 0.11175 0.084696 0.076769 0.10474 0.04211 0.00038337 6.9598e-05 -0.00086372 0.0022568 0.70082 0 0 -0.022729 0 -0.026891 0.037234 0.087787 0 0
2.0156 -0.021005 -0.025946 0.05965 0.020056 0 -0.0010531 -0.030369 -0.0062657 -0.015509 -0.025388 -0.02999 4.3077 0.069075 0.06315 0.026402 -0.0050796 0.037275 0.046594 0.10584 0.10104 0.055324 -0.0037305 0.072104 -0.0046328 -0.00017684 0.0001112 -0.00076463 0.0013385 0.44602 0 0 -0.028736 0 -0.061635 0.0021058 0.070015 0 0
2.0195 -0.020035 -0.023565 0.11043 0.049546 0 0.031844 -0.009495 0.010248 -0.0014153 -0.0024073 -0.024216 4.0379 0.057115 0.064976 0.011927 -0.070822 0.043584 0.017993 0.10798 0.084409 0.027705 -0.073371 0.037957 -0.052969 -0.00040996 0.00043073 -0.00024692 -3.4296e-06 0.15231 0 0 -0.021577 0 -0.088253 -0.02235 0.056652 0 0
2.0234 -0.021028 -0.021811 0.073612 0.028567 0 0.026513 0.010437 0.014119 0.018144 0.013766 0.0083926 3.7698 0.048432 0.056084 -7.9109e-06 -0.132 0.034207 -0.0067894 0.10786 0.052255 0.0036035 -0.12865 -0.00023525 -0.098895 8.4655e-05 0.00065367 0.00035747 -0.0004635 -0.13382 0 0 0.0068734 0 -0.10466 -0.034391 0.049279 0 0
2.0273 -0.02288 -0.020819 -0.020965 -0.025897 0 -0.008503 0.020383 0.0080769 0.038078 0.018729 0.055427 3.4947 0.04473 0.03404 -0.0072722 -0.18225 0.0084921 -0.024027 0.10474 0.0068972 -0.014474 -0.16555 -0.039732 -0.13767 0.00098112 0.00052379 0.00067202 0.00038317 -0.33972 0 0 0.047348 0 -0.10891 -0.032227 0.049672 0 0
2.0313 -0.025067 -0.021055 -0.10405 -0.073707 0 -0.04405 0.016223 0.00074894 0.049576 0.015034 0.091967 3.2064 0.051574 0.0061409 -0.0085821 -0.2105 -0.018867 -0.027265 0.099662 -0.037219 -0.021237 -0.17555 -0.072373 -0.16058 0.0015461 0.00011447 0.00055878 0.0017019 -0.41315 0 0 0.07909 0 -0.099595 -0.013312 0.060215 0 0
2.0352 -0.027739 -0.022898 -0.11648 -0.081453 0 -0.054396 0.0018562 -0.0010126 0.046763 0.0086292 0.097679 2.9109 0.06857 -0.015165 -0.0074725 -0.21973 -0.030144 -0.019888 0.095586 -0.062652 -0.018714 -0.16399 -0.088196 -0.16857 0.0013929 -0.00026392 0.00018441 0.0022832 -0.34522 0 0 0.084065 0 -0.083295 0.015775 0.076683 0 0
2.0391 -0.03118 -0.026081 -0.050334 -0.04676 0 -0.036885 -0.014365 0.0019494 0.031044 0.0031853 0.070217 2.6196 0.095509 -0.02119 -0.0055108 -0.21021 -0.018124 -0.0037467 0.093846 -0.060738 -0.007796 -0.13114 -0.080931 -0.16073 0.00085186 -0.00034044 -0.00013714 0.0017235 -0.16434 0 0 0.059559 0 -0.062287 0.052728 0.096852 0 0
2.043 -0.035045 -0.029578 0.045168 0.0011754 0 -0.01165 -0.02609 0.002817 0.010062 -0.0021645 0.026354 2.3357 0.13131 -0.013201 -0.0040553 -0.18282 0.0095186 0.018789 0.095462 -0.037225 0.010193 -0.077871 -0.052006 -0.13664 0.00056219 -0.00011712 -0.00018533 0.00069013 0.079112 0 0 0.020012 0 -0.038768 0.094908 0.11814 0 0
2.0469 -0.03808 -0.032178 0.097644 0.024791 0 -0.0031005 -0.032268 -0.0037437 -0.0074596 -0.010139 -0.010055 2.0478 0.17303 -0.0010063 -0.0044381 -0.13709 0.036994 0.043719 0.10159 -0.0074822 0.033313 -0.0036068 -0.010087 -0.093602 0.00075999 0.00010836 8.5278e-06 9.8572e-05 0.32646 0 0 -0.013518 0 -0.015381 0.13793 0.13533 0 0
2.0508 -0.038855 -0.033346 0.064037 0.0069019 0 -0.019663 -0.035344 -0.016315 -0.017182 -0.021212 -0.025172 1.7417 0.2106 0.0049167 -0.0053986 -0.080077 0.052003 0.065339 0.11046 0.015177 0.057316 0.081319 0.03409 -0.036915 0.0010643 -3.6176e-05 0.00019144 0.00017236 0.53043 0 0 -0.028567 0 0.0050361 0.17374 0.14223 0 0
2.0547 -0.037107 -0.033656 -0.035397 -0.037256 0 -0.048203 -0.037743 -0.02908 -0.021501 -0.032602 -0.024809 1.4161 0.23743 0.001582 -0.0049225 -0.018483 0.053624 0.082459 0.12028 0.029195 0.080679 0.16653 0.074197 0.025926 0.00098643 -0.00066141 9.9984e-05 0.00037918 0.68218 0 0 -0.029524 0 0.021231 0.19784 0.13759 0 0
2.0586 -0.034432 -0.034382 -0.12938 -0.073384 0 -0.066128 -0.040672 -0.03871 -0.027515 -0.041109 -0.028616 1.0857 0.24903 -0.0043826 -0.0015922 0.043441 0.051608 0.095033 0.13041 0.044828 0.10306 0.24471 0.11113 0.089506 0.00055399 -0.0014249 -0.00029114 0.00019296 0.82316 0 0 -0.032523 0 0.031951 0.20679 0.12099 0 0
2.0625 -0.033324 -0.036544 -0.14893 -0.075502 0 -0.059894 -0.045258 -0.047667 -0.041844 -0.04651 -0.052784 0.7653 0.24148 -0.0022683 0.0059632 0.10127 0.058257 0.10373 0.14045 0.074268 0.12457 0.30828 0.14966 0.14778 0.00030847 -0.0017095 -0.00069458 -0.00025909 1.016 0 0 -0.051276 0 0.035969 0.19762 0.092988 0 0
2.0664 -0.035067 -0.040107 -0.08221 -0.045447 0 -0.035118 -0.052906 -0.060092 -0.065391 -0.051915 -0.095229 0.45364 0.20728 0.013862 0.019713 0.14374 0.078673 0.11129 0.15206 0.11958 0.14601 0.33819 0.1917 0.18473 0.00066088 -0.0011186 -0.00071486 -0.00038218 1.2847 0 0 -0.085389 0 0.029111 0.1638 0.058307 0 0
2.0703 -0.038391 -0.043861 0.014163 -0.0098661 0 -0.011711 -0.063315 -0.075173 -0.091555 -0.06078 -0.13592 0.13516 0.16102 0.039951 0.03558 0.16961 0.1062 0.12059 0.16701 0.16854 0.16682 0.33988 0.23199 0.19981 0.0013495 0.00011159 -0.00019039 0.00015197 1.5749 0 0 -0.12041 0 0.015195 0.11899 0.029709 0 0
2.0742 -0.040412 -0.046072 0.059167 0.0015878 0 -0.0090308 -0.072679 -0.0861 -0.10966 -0.073413 -0.15253 -0.20142 0.11025 0.064517 0.051072 0.17724 0.12664 0.13166 0.1859 0.20253 0.185 0.31524 0.2605 0.19313 0.0016555 0.001219 0.00063326 0.0010073 1.7791 0 0 -0.13898 0 -0.0037145 0.07041 0.013979 0 0
2.0781 -0.039278 -0.045523 0.01251 -0.021044 0 -0.032074 -0.075413 -0.086375 -0.11174 -0.085939 -0.13831 -0.54981 0.062662 0.077008 0.063738 0.16587 0.12854 0.14386 0.20862 0.21042 0.19808 0.26754 0.26957 0.16647 0.0011759 0.0015445 0.0012822 0.001559 1.8142 0 0 -0.1336 0 -0.025106 0.025479 0.016697 0 0
2.082 -0.036025 -0.042389 -0.092507 -0.061519 0 -0.067596 -0.068881 -0.076631 -0.097989 -0.092381 -0.10721 -0.89446 0.030695 0.075319 0.069554 0.13335 0.11202 0.15474 0.23364 0.19698 0.20037 0.20138 0.25945 0.12346 0.00029525 0.0011322 0.0014351 0.0015656 1.6856 0 0 -0.11116 0 -0.044471 -0.003645 0.046122 0 0
2.0859 -0.033712 -0.03833 -0.17526 -0.090578 0 -0.092241 -0.056459 -0.064203 -0.076523 -0.088222 -0.082086 -1.2317 0.025182 0.066511 0.066125 0.085052 0.088805 0.15892 0.25342 0.17837 0.1859 0.13144 0.23732 0.07835 -0.00019632 0.00068432 0.0011473 0.0013557 1.4773 0 0 -0.086525 0 -0.054999 -0.0063959 0.098285 0 0
2.0898 -0.034479 -0.035525 -0.17105 -0.087666 0 -0.087711 -0.045208 -0.055787 -0.057569 -0.073255 -0.076176 -1.5782 0.041244 0.060394 0.05627 0.030471 0.07313 0.15493 0.26203 0.16811 0.1574 0.068685 0.21054 0.040967 5.4298e-05 0.00085014 0.00072052 0.0013573 1.2787 0 0 -0.071193 0 -0.055624 0.0122 0.15731 0 0
2.0938 -0.037413 -0.035125 -0.080195 -0.055141 0 -0.053758 -0.039962 -0.051304 -0.046447 -0.052165 -0.082814 -1.9543 0.074905 0.061467 0.041947 -0.025114 0.070812 0.14221 0.25524 0.16551 0.11724 0.01898 0.18067 0.015454 0.00058409 0.0015373 0.00038929 0.00157 1.115 0 0 -0.065648 0 -0.046145 0.048092 0.21243 0 0
2.0977 -0.039397 -0.036249 0.033943 -0.015734 0 -0.010123 -0.039555 -0.045583 -0.040875 -0.032413 -0.081278 -2.3595 0.12042 0.065834 0.025569 -0.076356 0.075514 0.12092 0.22945 0.15676 0.069083 -0.012748 0.1437 0.0044236 0.00062512 0.0019778 0.00017242 0.0016037 0.94341 0 0 -0.06038 0 -0.027232 0.095487 0.25227 0 0
2.1016 -0.03817 -0.036565 0.093006 0.0039625 0 0.015487 -0.038754 -0.035383 -0.03429 -0.020195 -0.053763 -2.7678 0.16364 0.06526 0.012208 -0.11241 0.075143 0.092655 0.17757 0.12773 0.023032 -0.017233 0.096232 0.0080746 -4.9434e-05 0.0015273 1.029e-05 0.0012072 0.71205 0 0 -0.044028 0 -0.0016293 0.14045 0.25272 0 0
2.1055 -0.034483 -0.034239 0.05951 -0.0077668 0 0.0066303 -0.03353 -0.023262 -0.021935 -0.016651 -0.00064797 -3.1515 0.19055 0.054432 0.0043983 -0.13228 0.062447 0.064684 0.11281 0.077638 -0.010387 -0.0044738 0.041706 0.012666 -0.00087322 0.00038128 -4.7613e-05 0.000629 0.42196 0 0 -0.012735 0 0.022126 0.16981 0.2191 0 0
2.1094 -0.031131 -0.029688 -0.038968 -0.039535 0 -0.02907 -0.024171 -0.01395 -0.0046173 -0.017064 0.057118 -3.5091 0.19705 0.03521 0.0019287 -0.13703 0.040684 0.040238 0.044827 0.021531 -0.028032 0.018625 -0.0091823 0.011232 -0.0011016 -0.00056648 0.00010843 0.00037161 0.13556 0 0 0.025573 0 0.040043 0.18013 0.16112 0 0
2.1133 -0.029872 -0.025423 -0.13099 -0.064912 0 -0.064437 -0.013722 -0.0081272 0.012365 -0.014268 0.090673 -3.8674 0.1812 0.014813 0.0040917 -0.12795 0.020283 0.02159 -0.017654 -0.02018 -0.02855 0.045949 -0.044452 -0.0008829 -0.00061074 -0.00060638 0.00040869 0.00062758 -0.069076 0 0 0.055028 0 0.04917 0.17002 0.088995 0 0
2.1172 -0.029462 -0.023883 -0.15103 -0.061708 0 -0.072729 -0.004564 -0.0017549 0.02338 -0.0043356 0.08291 -4.2543 0.14212 0.00026259 0.0092341 -0.10695 0.010477 0.011247 -0.061776 -0.036326 -0.011628 0.068993 -0.058239 -0.028283 -1.9439e-06 8.3887e-05 0.00052538 0.0010582 -0.15225 0 0 0.061837 0 0.045886 0.13938 0.019218 0 0
2.1211 -0.026892 -0.025111 -0.084482 -0.029089 0 -0.048056 0.0025691 0.0078104 0.02594 0.0097619 0.041737 -4.6713 0.090018 -0.0059612 0.012796 -0.08083 0.013289 0.0095037 -0.07149 -0.031706 0.014033 0.075595 -0.05374 -0.066239 8.7304e-05 0.00066342 0.00016746 0.0011695 -0.13077 0 0 0.044104 0 0.029327 0.09838 -0.019427 0 0
2.125 -0.020595 -0.026497 0.021575 0.010589 0 -0.0095209 0.0066517 0.016441 0.021166 0.019818 -0.0034517 -5.094 0.040657 -0.0060605 0.012578 -0.056527 0.02382 0.01242 -0.053067 -0.021377 0.036951 0.066356 -0.039882 -0.10102 -0.00031025 0.00053347 -0.00051397 0.00085419 -0.054978 0 0 0.01425 0 0.0060337 0.06075 -0.023765 0 0
2.1289 -0.012323 -0.024963 0.090521 0.02795 0 0.014692 0.005103 0.016028 0.011878 0.018527 -0.021555 -5.4989 0.0019097 -0.0038814 0.0082115 -0.036884 0.034839 0.018697 -0.010794 -0.018199 0.05239 0.042991 -0.02485 -0.12431 -0.0005506 -5.6054e-05 -0.00091327 0.0004949 0.027924 0 0 -0.0088294 0 -0.02048 0.033026 0.0046038 0 0
2.1328 -0.005786 -0.019637 0.071626 0.009436 0 0.010017 -0.0039305 0.00339 0.00052242 0.0053918 -0.002712 -5.8862 -0.019353 -0.0018776 -2.3417e-05 -0.024061 0.04125 0.027222 0.049128 -0.023823 0.056851 0.0087532 -0.011379 -0.12844 -0.00012603 -0.00034306 -0.00049873 0.000532 0.096324 0 0 -0.013093 0 -0.04646 0.020687 0.060626 0 0
2.1367 -0.0034236 -0.012564 -0.02008 -0.031089 0 -0.014053 -0.017714 -0.014589 -0.011502 -0.012382 0.033137 -6.2763 -0.012043 -0.00019022 -0.0098043 -0.020486 0.041942 0.037911 0.11354 -0.029126 0.047776 -0.027366 0.0033715 -0.10027 0.0007328 6.266e-05 0.00059377 0.00098784 0.15512 0 0 -0.0022709 0 -0.064588 0.031962 0.12932 0 0
2.1406 -0.0044617 -0.0068682 -0.11195 -0.062143 0 -0.033874 -0.028465 -0.026142 -0.023264 -0.024853 0.050328 -6.6856 0.016026 0.002404 -0.015855 -0.021537 0.03938 0.050895 0.16354 -0.022206 0.035068 -0.051221 0.024118 -0.049596 0.0012607 0.00073513 0.0015553 0.0014497 0.22336 0 0 0.0071123 0 -0.070681 0.059037 0.18264 0 0
2.1445 -0.0059295 -0.0041722 -0.1283 -0.058901 0 -0.032223 -0.028443 -0.025369 -0.033586 -0.026367 0.024751 -7.1105 0.055319 0.0070621 -0.015943 -0.02349 0.037867 0.065769 0.19275 0.0027283 0.025727 -0.057737 0.052903 0.01052 0.00093877 0.00090626 0.0015895 0.0014897 0.31787 0 0 -0.0010636 0 -0.064536 0.093647 0.21097 0 0
2.1484 -0.0053279 -0.0035826 -0.050864 -0.022607 0 -0.011467 -0.016696 -0.017351 -0.041067 -0.019298 -0.036757 -7.5353 0.098626 0.013843 -0.0089592 -0.023967 0.040711 0.081651 0.19768 0.041341 0.024032 -0.044414 0.086535 0.069649 1.3112e-05 0.00030948 0.00065327 0.0010586 0.43814 0 0 -0.029349 0 -0.046224 0.12967 0.21004 0 0
2.1523 -0.0022867 -0.0028714 0.064802 0.020622 0 0.010787 -0.00098264 -0.01234 -0.044788 -0.011792 -0.10058 -7.9516 0.13699 0.021246 0.0057201 -0.020513 0.047125 0.09685 0.17587 0.081461 0.034052 -0.0099774 0.11734 0.11441 -0.00077237 -0.00054725 -0.00049267 0.00048431 0.55915 0 0 -0.064215 0 -0.016327 0.15967 0.17828 0 0
2.1563 0.0019966 -0.000406 0.13336 0.040458 0 0.017823 0.0076825 -0.015416 -0.044966 -0.011326 -0.13073 -8.3644 0.15536 0.026578 0.024796 -0.01234 0.051375 0.10487 0.13074 0.10952 0.054757 0.037973 0.13657 0.12331 -0.00089727 -0.00095199 -0.00098753 0.00015677 0.63854 0 0 -0.086132 0 0.020381 0.17194 0.1275 0 0
2.1602 0.0063425 0.0039592 0.10905 0.025548 0 0.0070552 0.0035986 -0.022389 -0.042806 -0.018881 -0.11375 -8.7795 0.15458 0.027494 0.040676 -0.0044133 0.046404 0.1026 0.079901 0.11743 0.073899 0.080872 0.13859 0.10334 -0.00047284 -0.00072861 -0.00061991 0.00024612 0.63697 0 0 -0.083844 0 0.054003 0.16889 0.081449 0 0
2.1641 0.010327 0.0094125 0.021967 -0.0088754 0 -0.0096206 -0.0091091 -0.025235 -0.039429 -0.027963 -0.065429 -9.1911 0.1357 0.024151 0.049135 -0.00031837 0.030244 0.088241 0.030649 0.10635 0.08419 0.10902 0.12332 0.059814 1.8607e-05 -0.00031868 0.00011061 0.00066139 0.53812 0 0 -0.061391 0 0.078929 0.15249 0.049175 0 0
2.168 0.013792 0.015102 -0.049335 -0.033632 0 -0.016307 -0.0196 -0.019949 -0.03458 -0.029169 -0.016248 -9.5877 0.10103 0.020032 0.046489 -0.0035539 0.0094903 0.060902 -0.010641 0.085166 0.079033 0.11394 0.095441 -0.00019628 0.00026833 -0.00016885 0.00060908 0.0011688 0.35292 0 0 -0.033068 0 0.089996 0.12574 0.037225 0 0
2.1719 0.016385 0.020453 -0.044189 -0.027336 0 -0.0046727 -0.018155 -0.0083271 -0.026228 -0.01701 0.010611 -9.9709 0.054781 0.019752 0.026556 -0.020697 -0.0048081 0.019741 -0.035494 0.06399 0.047568 0.081781 0.060971 -0.063662 0.00035357 -0.00018733 0.00076951 0.0015093 0.1063 0 0 -0.01155 0 0.077575 0.094562 0.05112 0 0
2.1758 0.018167 0.024989 0.032013 0.0092052 0 0.021381 -0.0024498 0.0065613 -0.011729 0.006037 0.01229 -10.361 0.0088719 0.024739 -0.0075047 -0.051426 -0.0066612 -0.02657 -0.04552 0.0468 -0.0059658 0.018345 0.023477 -0.11362 0.00047191 7.9483e-05 0.00092274 0.0014862 -0.17959 0 0 0.00082891 0 0.042687 0.069637 0.075798 0 0
2.1797 0.020562 0.028386 0.11653 0.054873 0 0.049076 0.021915 0.024059 0.010049 0.03129 0.0039148 -10.78 -0.029941 0.030445 -0.048276 -0.089917 -0.0015921 -0.070345 -0.047481 0.028623 -0.06954 -0.061405 -0.017308 -0.14741 0.00061405 0.00077637 0.0012956 0.0010703 -0.49054 0 0 0.011443 0 -0.0061228 0.055057 0.097077 0 0
2.1836 0.025996 0.030909 0.14324 0.083157 0 0.064462 0.045968 0.043935 0.037149 0.050091 0.0062665 -11.224 -0.057488 0.028465 -0.090512 -0.13162 -0.0030738 -0.10674 -0.045756 0.00023562 -0.13455 -0.14726 -0.063537 -0.16536 0.00059068 0.0014079 0.0016631 0.00046622 -0.81318 0 0 0.029368 0 -0.062496 0.052753 0.10703 0 0
2.1875 0.035805 0.033553 0.094493 0.079297 0 0.060266 0.06298 0.062372 0.064771 0.05959 0.032713 -11.66 -0.070195 0.012925 -0.12833 -0.17106 -0.021029 -0.13122 -0.045174 -0.042725 -0.19134 -0.22779 -0.11554 -0.1701 0.00032959 0.0013001 0.0016 4.4268e-06 -1.1273 0 0 0.057214 0 -0.11877 0.063551 0.098829 0 0
2.1914 0.048253 0.037359 0.010614 0.049253 0 0.040706 0.071407 0.072966 0.08726 0.063562 0.081484 -12.053 -0.060512 -0.013868 -0.14899 -0.19514 -0.052537 -0.13618 -0.054028 -0.093749 -0.2199 -0.2794 -0.16923 -0.17167 1.258e-05 0.00037764 0.0010116 -0.00013117 -1.4069 0 0 0.088853 0 -0.15643 0.08599 0.066886 0 0
2.1953 0.059001 0.042416 -0.044828 0.015723 0 0.020482 0.074039 0.073273 0.10053 0.067975 0.13564 -12.404 -0.037381 -0.041692 -0.15399 -0.20318 -0.083511 -0.13054 -0.071009 -0.13828 -0.22467 -0.30315 -0.21674 -0.18119 -0.00014596 -0.00063029 0.00029344 -8.6772e-05 -1.6282 0 0 0.11377 0 -0.17169 0.10828 0.02938 0 0
2.1992 0.064255 0.047671 -0.032873 0.0035653 0 0.016663 0.074919 0.069244 0.10355 0.075527 0.17137 -12.743 -0.0045104 -0.059084 -0.14484 -0.19562 -0.10007 -0.11858 -0.094318 -0.16379 -0.20952 -0.30079 -0.24994 -0.20082 -0.00018269 -0.0008428 -7.5229e-05 -0.00018874 -1.7762 0 0 0.12409 0 -0.16386 0.12499 -0.0044403 0 0
2.2031 0.063929 0.051905 0.035263 0.023091 0 0.036775 0.07652 0.070723 0.098487 0.083932 0.1722 -13.105 0.033972 -0.061277 -0.12402 -0.17403 -0.099313 -0.10455 -0.1216 -0.16897 -0.17969 -0.27562 -0.26464 -0.23075 -0.00032552 -8.2042e-05 -3.1244e-05 -0.0005596 -1.8466 0 0 0.11935 0 -0.13403 0.1315 -0.026446 0 0
2.207 0.061715 0.054859 0.10928 0.062156 0 0.071363 0.078928 0.081329 0.089707 0.08891 0.14134 -13.493 0.071715 -0.052997 -0.09584 -0.14122 -0.090048 -0.094335 -0.14856 -0.16405 -0.1441 -0.23279 -0.26273 -0.26767 -0.00062583 0.00096231 6.029e-05 -0.00091442 -1.8478 0 0 0.10635 0 -0.084851 0.12135 -0.025497 0 0
2.2109 0.061655 0.057233 0.13638 0.09379 0 0.098539 0.080905 0.093629 0.082063 0.088358 0.10165 -13.877 0.099123 -0.04408 -0.069645 -0.10592 -0.083875 -0.091772 -0.16856 -0.162 -0.11743 -0.1855 -0.25075 -0.29738 -0.00076273 0.001422 -0.00012353 -0.00081816 -1.8011 0 0 0.094692 0 -0.029896 0.095548 -0.0013767 0 0
2.2148 0.064304 0.059493 0.098077 0.095588 0 0.099407 0.081279 0.095798 0.078646 0.083532 0.079974 -14.222 0.11331 -0.041875 -0.049795 -0.073476 -0.085543 -0.094066 -0.17977 -0.16784 -0.1035 -0.14133 -0.23556 -0.31108 -0.00035269 0.0010671 -0.00048232 -0.0001795 -1.7322 0 0 0.090678 0 0.020387 0.063067 0.033826 0 0
2.2188 0.066161 0.060859 0.023357 0.067007 0 0.07306 0.079246 0.083445 0.078839 0.076704 0.086205 -14.523 0.11247 -0.046597 -0.038026 -0.046051 -0.091065 -0.098784 -0.18097 -0.17514 -0.1029 -0.10319 -0.21992 -0.30388 0.00052546 0.00043467 -0.00065184 0.00056016 -1.6526 0 0 0.093276 0 0.060991 0.029775 0.072898 0 0
2.2227 0.063099 0.059803 -0.03113 0.030394 0 0.038285 0.073741 0.064118 0.078202 0.068546 0.10478 -14.803 0.095659 -0.052722 -0.035202 -0.025086 -0.093651 -0.10295 -0.17144 -0.17202 -0.11461 -0.072958 -0.20096 -0.27228 0.0012365 0.00020704 -0.00049384 0.00080398 -1.5443 0 0 0.094601 0 0.087969 0.0019717 0.10829 0 0
2.2266 0.054626 0.055717 -0.022256 0.013692 0 0.019385 0.063464 0.04965 0.071125 0.058341 0.1077 -15.091 0.060687 -0.054239 -0.04194 -0.012506 -0.090427 -0.1003 -0.14833 -0.15128 -0.13387 -0.053064 -0.17307 -0.21132 0.0011622 0.00053685 -0.0003009 0.00038758 -1.3702 0 0 0.085122 0 0.095219 -0.0073564 0.12747 0 0
2.2305 0.044876 0.050025 0.045758 0.028242 0 0.027279 0.048484 0.044666 0.055046 0.046445 0.078824 -15.397 0.018022 -0.049056 -0.052425 -0.0054844 -0.083697 -0.090457 -0.1167 -0.11629 -0.15008 -0.040141 -0.13343 -0.13855 0.00039664 0.00098524 -0.00044208 -0.00024361 -1.1122 0 0 0.060632 0 0.090112 0.00099403 0.1323 0 0
2.2344 0.039265 0.045413 0.12202 0.060065 0 0.051646 0.032061 0.043503 0.033085 0.035586 0.028089 -15.709 -0.026768 -0.039515 -0.064484 -0.003876 -0.077135 -0.075109 -0.078848 -0.078655 -0.15956 -0.033848 -0.086122 -0.064039 -0.00022861 0.0010429 -0.00086394 -0.00047341 -0.80585 0 0 0.026368 0 0.075774 0.023765 0.12618 0 0
2.2383 0.039853 0.043743 0.14701 0.081895 0 0.070407 0.020057 0.038093 0.012561 0.028993 -0.017095 -16.014 -0.069053 -0.029743 -0.076718 -0.0081398 -0.072122 -0.056184 -0.036832 -0.050431 -0.16007 -0.034397 -0.041352 0.0038273 6.9066e-05 0.00063256 -0.0010689 -0.00011624 -0.53466 0 0 -0.0051292 0 0.054197 0.057437 0.11199 0 0
2.2422 0.043723 0.044584 0.099746 0.075523 0 0.067984 0.01716 0.027349 0.00018834 0.027251 -0.034975 -16.308 -0.10267 -0.022739 -0.088041 -0.020191 -0.06787 -0.036939 0.0066978 -0.037159 -0.14975 -0.043271 -0.0098242 0.053729 0.0011891 0.0001127 -0.00065139 0.00044403 -0.37756 0 0 -0.021648 0 0.02655 0.096478 0.093237 0 0
2.2461 0.04584 0.045705 0.015221 0.045666 0 0.046864 0.022846 0.017738 -0.0022425 0.027589 -0.025839 -16.598 -0.12068 -0.019333 -0.098307 -0.042646 -0.063951 -0.022828 0.045897 -0.036261 -0.13127 -0.061378 0.0036124 0.073899 0.002165 -0.00012121 0.0001978 0.0006926 -0.3513 0 0 -0.019421 0 -0.0067456 0.13037 0.072898 0 0
2.25 0.043628 0.045011 -0.043516 0.014746 0 0.023808 0.031236 0.015435 0.0018035 0.026681 -0.0080231 -16.885 -0.12532 -0.018975 -0.10779 -0.072265 -0.061381 -0.014508 0.077149 -0.040515 -0.11091 -0.084136 0.0021191 0.070249 0.0020821 2.5939e-05 0.00081525 0.00049707 -0.40128 0 0 -0.0056397 0 -0.043371 0.15544 0.05098 0 0
2.2539 0.038994 0.042138 -0.035726 0.0044819 0 0.01549 0.035785 0.019793 0.0071924 0.024039 0.00039832 -17.163 -0.11718 -0.020867 -0.11604 -0.10668 -0.060975 -0.011815 0.097692 -0.04329 -0.091454 -0.1083 -0.006758 0.045272 0.00098232 0.00036345 0.00071959 0.00015519 -0.452 0 0 0.0069818 0 -0.081412 0.17086 0.027007 0 0
2.2578 0.036105 0.038451 0.026473 0.020012 0 0.026099 0.034727 0.025351 0.011211 0.022283 -0.0037279 -17.427 -0.097336 -0.024323 -0.12238 -0.1429 -0.061434 -0.014094 0.10509 -0.042123 -0.075386 -0.1302 -0.017283 0.0024409 -0.0001833 0.00065862 9.3942e-05 -7.7209e-06 -0.47199 0 0 0.009886 0 -0.11841 0.17682 0.00074864 0 0
2.2617 0.037279 0.035746 0.091426 0.047992 0 0.045929 0.031982 0.028911 0.014793 0.024064 -0.009422 -17.682 -0.065846 -0.028409 -0.12407 -0.17371 -0.060076 -0.02007 0.093104 -0.039209 -0.066247 -0.14146 -0.029105 -0.053926 -0.00050809 0.00081346 -0.00042975 1.4851e-05 -0.49322 0 0 0.0051714 0 -0.14685 0.17454 -0.026005 0 0
2.2656 0.040972 0.03496 0.11101 0.067768 0 0.060041 0.032651 0.032596 0.020562 0.029174 -0.0038082 -17.936 -0.027908 -0.031692 -0.11992 -0.19322 -0.055747 -0.027123 0.065788 -0.039233 -0.062988 -0.13888 -0.045625 -0.11258 6.681e-06 0.0008541 -0.00044221 2.0398e-06 -0.57008 0 0 0.0035519 0 -0.16044 0.1696 -0.046271 0 0
2.2695 0.043546 0.035798 0.076259 0.065818 0 0.05904 0.037842 0.039558 0.030095 0.034988 0.017042 -18.191 0.013756 -0.032731 -0.11053 -0.20069 -0.050579 -0.035022 0.027734 -0.045966 -0.064037 -0.12416 -0.069244 -0.16836 0.0005647 0.0008407 -0.00014981 -0.00013878 -0.72089 0 0 0.015131 0 -0.15777 0.1634 -0.055055 0 0
2.2734 0.042736 0.037232 0.019187 0.043807 0 0.044492 0.044179 0.048509 0.042669 0.039508 0.04675 -18.441 0.057343 -0.031089 -0.096733 -0.19602 -0.048287 -0.044132 -0.017689 -0.059465 -0.068415 -0.099203 -0.098041 -0.21779 0.00049582 0.00082062 -8.5419e-05 -0.0002317 -0.90847 0 0 0.040412 0 -0.13829 0.15582 -0.048642 0 0
2.2773 0.039324 0.038196 -0.015321 0.016664 0 0.026768 0.048065 0.054536 0.055737 0.043281 0.074537 -18.677 0.10087 -0.02801 -0.08011 -0.17986 -0.050576 -0.055465 -0.066304 -0.075595 -0.075081 -0.067247 -0.12659 -0.25711 -3.8931e-05 0.00081587 -0.00049618 -8.9912e-05 -1.0729 0 0 0.069078 0 -0.1022 0.1455 -0.022801 0 0
2.2813 0.035677 0.038026 -0.0023267 0.0029355 0 0.01789 0.049486 0.055293 0.06604 0.047983 0.091703 -18.903 0.13997 -0.025939 -0.065769 -0.15607 -0.055386 -0.071282 -0.11028 -0.088455 -0.082741 -0.036911 -0.14961 -0.28057 -0.00031233 0.00079004 -0.001095 0.00016473 -1.1782 0 0 0.087725 0 -0.055493 0.12708 0.02359 0 0
2.2852 0.033117 0.036591 0.048323 0.012828 0 0.023841 0.050938 0.054385 0.070782 0.053525 0.095138 -19.129 0.17236 -0.026908 -0.057121 -0.13129 -0.058883 -0.090152 -0.14642 -0.094329 -0.090284 -0.013885 -0.16498 -0.29142 6.9858e-05 0.00063005 -0.0014095 0.0001544 -1.2281 0 0 0.090138 0 -0.010577 0.10027 0.076078 0 0
2.2891 0.031021 0.034204 0.10099 0.040629 0 0.040451 0.053148 0.05693 0.06897 0.057295 0.088293 -19.361 0.19606 -0.030879 -0.055512 -0.10726 -0.059137 -0.11058 -0.17341 -0.09426 -0.097304 0.00012524 -0.17353 -0.28994 0.00067124 0.00022567 -0.0012815 -0.00034242 -1.2424 0 0 0.081448 0 0.027088 0.065606 0.12685 0 0
2.293 0.028363 0.03138 0.11828 0.067082 0 0.055498 0.053275 0.062297 0.062493 0.056603 0.079749 -19.591 0.20935 -0.035463 -0.061607 -0.085047 -0.057753 -0.13069 -0.19052 -0.092954 -0.10342 0.0044208 -0.17665 -0.27665 0.00070453 -0.00038285 -0.00094237 -0.0010848 -1.2287 0 0 0.072839 0 0.05301 0.024505 0.16842 0 0
2.2969 0.025558 0.028537 0.08561 0.072076 0 0.056634 0.048319 0.063297 0.055488 0.051551 0.078084 -19.804 0.20808 -0.037565 -0.075713 -0.064437 -0.057888 -0.14598 -0.19611 -0.094559 -0.10786 -0.00081425 -0.17409 -0.25036 -4.3109e-05 -0.00095301 -0.00063352 -0.0015454 -1.1778 0 0 0.0716 0 0.061062 -0.018868 0.18842 0 0
2.3008 0.024262 0.0259 0.022282 0.049943 0 0.040549 0.039769 0.053863 0.051356 0.04501 0.084372 -19.997 0.194 -0.035806 -0.092467 -0.042772 -0.060777 -0.15211 -0.19307 -0.098654 -0.11006 -0.0090125 -0.1638 -0.21418 -0.000892 -0.0011889 -0.0002846 -0.0014055 -1.0806 0 0 0.075131 0 0.055987 -0.055229 0.18583 0 0
2.3047 0.025307 0.023712 -0.029715 0.015273 0 0.016548 0.033286 0.03677 0.049416 0.039719 0.088605 -20.181 0.17123 -0.031707 -0.10766 -0.019256 -0.064285 -0.14878 -0.18391 -0.099978 -0.1099 -0.015999 -0.1437 -0.1712 -0.00095718 -0.00097065 0.00033603 -0.00084787 -0.94051 0 0 0.073684 0 0.045206 -0.079908 0.16842 0 0
2.3086 0.027323 0.022489 -0.03531 -0.0071917 0 0.00062069 0.032774 0.022027 0.04474 0.035758 0.075921 -20.373 0.14217 -0.028446 -0.11883 0.0058252 -0.064833 -0.13588 -0.16935 -0.092444 -0.1071 -0.019858 -0.11353 -0.12292 -0.00011992 -0.00042813 0.0011894 -0.00035143 -0.76819 0 0 0.058962 0 0.03321 -0.089695 0.14142 0 0
2.3125 0.027993 0.022894 0.0056169 -0.001852 0 0.0035255 0.035308 0.016976 0.032391 0.031048 0.039963 -20.58 0.10952 -0.028187 -0.12377 0.031545 -0.060756 -0.11384 -0.14989 -0.074255 -0.10137 -0.019267 -0.075885 -0.070901 0.00078495 0.00021413 0.0018213 -0.00023522 -0.5718 0 0 0.031125 0 0.024609 -0.081939 0.11104 0 0
2.3164 0.026802 0.025204 0.056187 0.025212 0 0.022216 0.033431 0.018902 0.012745 0.023964 -0.0083465 -20.791 0.07756 -0.030327 -0.11959 0.052693 -0.053902 -0.083986 -0.12404 -0.049831 -0.091557 -0.014847 -0.035829 -0.01812 0.00081 0.00082719 0.0017568 -0.00042756 -0.36231 0 0 -0.0011051 0 0.025742 -0.051018 0.087519 0 0
2.3203 0.026157 0.02888 0.072605 0.051706 0 0.042172 0.023334 0.018515 -0.0073482 0.015013 -0.046566 -20.99 0.048342 -0.032218 -0.1113 0.066228 -0.04808 -0.053043 -0.094091 -0.026852 -0.079465 -0.011841 0.00042723 0.031172 -0.00010679 0.0013783 0.0010341 -0.00063539 -0.16878 0 0 -0.026374 0 0.032568 -0.0078178 0.071507 0 0
2.3242 0.029215 0.032838 0.042643 0.058128 0 0.049225 0.010208 0.010522 -0.019272 0.006096 -0.057864 -21.167 0.021844 -0.0316 -0.10139 0.070673 -0.04587 -0.023814 -0.061191 -0.010884 -0.066141 -0.013115 0.027345 0.073917 -0.0010534 0.0017743 0.00025794 -0.00064759 -0.039066 0 0 -0.037481 0 0.041999 0.043514 0.061105 0 0
2.3281 0.03637 0.036283 -0.0031721 0.043548 0 0.041046 0.004292 -0.00042803 -0.019122 -0.0010525 -0.044483 -21.326 -0.0023405 -0.028449 -0.092308 0.065207 -0.04664 0.0010982 -0.02685 -0.0021194 -0.052883 -0.021214 0.041754 0.10699 -0.0010819 0.0018068 4.8806e-05 -0.00043989 -0.013944 0 0 -0.03443 0 0.05075 0.09874 0.053856 0 0
2.332 0.044153 0.039321 -0.020372 0.024615 0 0.028486 0.011047 -0.0047539 -0.0099006 -0.005036 -0.02483 -21.477 -0.025455 -0.024674 -0.08776 0.048646 -0.047435 0.017532 0.0058613 0.0031276 -0.042352 -0.040284 0.043473 0.12378 -0.00020011 0.0013421 0.0004353 -6.9156e-05 -0.095298 0 0 -0.022865 0 0.053262 0.15191 0.045135 0 0
2.3359 0.048062 0.042707 0.0069864 0.019814 0 0.025798 0.025661 0.0020705 0.0022818 -0.0038633 -0.016723 -21.631 -0.050052 -0.022302 -0.090578 0.024001 -0.045868 0.02236 0.03127 0.0076617 -0.038793 -0.071394 0.03426 0.11875 0.00062433 0.00055619 0.00082995 0.00040141 -0.24311 0 0 -0.0099409 0 0.044882 0.19569 0.030394 0 0
2.3398 0.046778 0.047007 0.051818 0.033971 0 0.038412 0.037829 0.01564 0.013721 0.0047612 -0.022231 -21.793 -0.076762 -0.022098 -0.099674 -0.004947 -0.042506 0.016811 0.047118 0.0097115 -0.043371 -0.11095 0.015695 0.094557 0.00046437 -0.00011429 0.00062836 0.00083155 -0.40988 0 0 -0.00016122 0 0.027408 0.22837 0.011054 0 0
2.3438 0.043608 0.052056 0.071922 0.056198 0 0.058673 0.041889 0.028406 0.024864 0.02101 -0.027377 -21.962 -0.10546 -0.02372 -0.11453 -0.037072 -0.040704 0.00098374 0.051602 0.003628 -0.057038 -0.15715 -0.012296 0.051966 -0.00059107 -0.00033853 -0.00017934 0.00096513 -0.58133 0 0 0.0070625 0 0.0021069 0.24856 -0.011162 0 0
2.3477 0.043678 0.057231 0.051677 0.071017 0 0.072612 0.041742 0.037761 0.037534 0.040855 -0.015486 -22.134 -0.13562 -0.026679 -0.13433 -0.071572 -0.043994 -0.024661 0.043385 -0.015537 -0.080296 -0.20788 -0.05078 -0.0074011 -0.0014907 -0.00020537 -0.00099951 0.00061435 -0.783 0 0 0.016987 0 -0.029139 0.25537 -0.03392 0 0
2.3516 0.049579 0.062072 0.015176 0.071172 0 0.071469 0.045802 0.047331 0.051896 0.05768 0.018794 -22.296 -0.16468 -0.030716 -0.1581 -0.10931 -0.053148 -0.060382 0.018726 -0.047446 -0.11424 -0.25944 -0.099355 -0.081514 -0.0012534 -0.00011175 -0.0012139 -6.7049e-05 -1.0462 0 0 0.03586 0 -0.062683 0.24545 -0.052029 0 0
2.3555 0.059573 0.066504 -0.00069455 0.06152 0 0.058435 0.057917 0.0611 0.066838 0.067358 0.066171 -22.429 -0.18957 -0.035327 -0.18254 -0.14954 -0.065385 -0.09958 -0.015148 -0.08574 -0.15199 -0.3075 -0.15406 -0.15839 5.6764e-05 -0.0003137 -0.00074834 -0.00058716 -1.3678 0 0 0.065574 0 -0.093678 0.22616 -0.064609 0 0
2.3594 0.069671 0.070481 0.017116 0.053236 0 0.045902 0.073947 0.078152 0.082444 0.07217 0.11037 -22.527 -0.20868 -0.039486 -0.20604 -0.19096 -0.076425 -0.13872 -0.054322 -0.12177 -0.18978 -0.35002 -0.20784 -0.23249 0.0013745 -0.00063717 -8.6018e-05 -0.00052405 -1.7031 0 0 0.10044 0 -0.12039 0.20129 -0.072661 0 0
2.3633 0.077103 0.073736 0.049546 0.055257 0 0.046206 0.086854 0.094042 0.10019 0.079072 0.13861 -22.602 -0.22067 -0.042408 -0.2272 -0.23183 -0.083753 -0.17473 -0.095377 -0.14977 -0.22439 -0.38523 -0.25371 -0.29935 0.0016312 -0.00069411 0.00022983 2.7516e-05 -1.9969 0 0 0.12955 0 -0.14153 0.17409 -0.077269 0 0
2.3672 0.081786 0.07614 0.070186 0.069369 0 0.063023 0.093828 0.10607 0.11961 0.09311 0.14768 -22.678 -0.22348 -0.044631 -0.24379 -0.26874 -0.088398 -0.20322 -0.1337 -0.16952 -0.25137 -0.41035 -0.28821 -0.35306 0.00072274 -0.00036635 7.7366e-05 0.00048343 -2.2189 0 0 0.14403 0 -0.1554 0.14879 -0.080109 0 0
2.3711 0.084998 0.078228 0.072152 0.090078 0 0.089005 0.097673 0.11524 0.13566 0.11203 0.14389 -22.776 -0.21636 -0.04788 -0.2528 -0.29497 -0.093795 -0.21935 -0.16268 -0.18475 -0.26629 -0.42294 -0.31245 -0.38843 -0.00045724 2.0373e-05 -0.0002229 0.00032332 -2.3725 0 0 0.1438 0 -0.16119 0.13089 -0.082877 0 0
2.375 0.087435 0.080985 0.067965 0.10745 0 0.11054 0.10199 0.12279 0.14139 0.12745 0.13879 -22.888 -0.20308 -0.053336 -0.25496 -0.30999 -0.10274 -0.22533 -0.18157 -0.19919 -0.27156 -0.42606 -0.32976 -0.40956 -0.0008831 7.2567e-05 -0.00029475 -0.00037846 -2.4736 0 0 0.13755 0 -0.16156 0.12021 -0.084917 0 0
2.3789 0.088843 0.084697 0.067686 0.11188 0 0.1163 0.10666 0.12653 0.13465 0.13182 0.14224 -22.99 -0.1853 -0.059949 -0.2504 -0.31363 -0.11501 -0.22205 -0.18955 -0.21335 -0.26803 -0.42056 -0.34177 -0.41745 -0.00029705 -0.00016414 -7.8022e-05 -0.001026 -2.5267 0 0 0.13533 0 -0.15752 0.11643 -0.085071 0 0
2.3828 0.089001 0.08798 0.065418 0.10004 0 0.10446 0.10876 0.12277 0.12161 0.12458 0.15513 -23.056 -0.16481 -0.064812 -0.23962 -0.30649 -0.12745 -0.21083 -0.18626 -0.22432 -0.2568 -0.40746 -0.34632 -0.41335 0.00066822 -0.00019181 0.00015045 -0.0011305 -2.5209 0 0 0.13967 0 -0.1502 0.11872 -0.082081 0 0
2.3867 0.088138 0.088272 0.050853 0.078768 0 0.083927 0.10676 0.11184 0.11208 0.11205 0.16672 -23.084 -0.14445 -0.065625 -0.22329 -0.28998 -0.13636 -0.193 -0.16955 -0.22808 -0.23823 -0.38696 -0.33872 -0.39647 0.0011578 0.00037407 6.6854e-05 -0.00082635 -2.4412 0 0 0.14334 0 -0.14112 0.12574 -0.073428 0 0
2.3906 0.085968 0.083677 0.028919 0.061944 0 0.068356 0.1022 0.099805 0.11018 0.10132 0.16128 -23.092 -0.12689 -0.062902 -0.20566 -0.27108 -0.13993 -0.17258 -0.14393 -0.22219 -0.21522 -0.36219 -0.31547 -0.37062 0.00085415 0.0012719 -0.00040084 -0.00070978 -2.2818 0 0 0.13599 0 -0.13268 0.13393 -0.061267 0 0
2.3945 0.080809 0.07453 0.019362 0.060057 0 0.066053 0.096665 0.092784 0.10983 0.094337 0.13155 -23.098 -0.11276 -0.059549 -0.18889 -0.25239 -0.13914 -0.15084 -0.11227 -0.20695 -0.18882 -0.33446 -0.27755 -0.33754 0.00014629 0.0017399 -0.0010119 -0.0011736 -2.048 0 0 0.11395 0 -0.12561 0.14229 -0.048476 0 0
2.3984 0.070603 0.063132 0.033657 0.069946 0 0.07306 0.088531 0.089621 0.10039 0.087196 0.087914 -23.107 -0.10232 -0.058075 -0.17433 -0.23488 -0.1365 -0.12819 -0.076404 -0.18477 -0.15955 -0.30443 -0.23045 -0.29812 -0.00033786 0.0012582 -0.0013955 -0.0019681 -1.7534 0 0 0.084246 0 -0.12021 0.15058 -0.037344 0 0
2.4023 0.055396 0.051929 0.057464 0.07527 0 0.075593 0.074306 0.081808 0.077107 0.074628 0.052603 -23.113 -0.095695 -0.058156 -0.16328 -0.21864 -0.13379 -0.10463 -0.038204 -0.1584 -0.12781 -0.27258 -0.18106 -0.25308 -0.00031081 0.00011317 -0.0013078 -0.0024603 -1.4183 0 0 0.059234 0 -0.11654 0.15902 -0.030796 0 0
2.4063 0.038605 0.041972 0.063414 0.060082 0 0.061346 0.053504 0.062011 0.045758 0.055063 0.041133 -23.111 -0.092021 -0.057 -0.15624 -0.20051 -0.1303 -0.07941 -0.00057506 -0.12945 -0.095112 -0.23972 -0.13359 -0.20428 1.2988e-05 -0.00084543 -0.00078664 -0.0022904 -1.0663 0 0 0.046173 0 -0.11358 0.16914 -0.031886 0 0
2.4102 0.02519 0.033079 0.043042 0.024792 0 0.031164 0.031019 0.032659 0.016895 0.031934 0.046953 -23.107 -0.088993 -0.052068 -0.15078 -0.17854 -0.12259 -0.053127 0.034793 -0.097871 -0.064128 -0.20737 -0.087867 -0.15563 0.00022699 -0.0010244 -0.00012285 -0.0017017 -0.71673 0 0 0.040916 0 -0.1099 0.18111 -0.036806 0 0
2.4141 0.018096 0.02518 0.020755 -0.010838 0 0.00064713 0.013529 0.0052084 -0.0038355 0.010929 0.045081 -23.111 -0.085823 -0.043387 -0.14579 -0.15258 -0.10621 -0.026532 0.067094 -0.062762 -0.036618 -0.17655 -0.041194 -0.10908 0.00013598 -0.00062071 0.00032605 -0.0012233 -0.37719 0 0 0.031145 0 -0.10498 0.19465 -0.04298 0 0
2.418 0.016328 0.019035 0.030104 -0.022642 0 -0.011247 0.0036388 -0.0096193 -0.018889 -0.0038273 0.013778 -23.121 -0.081926 -0.033284 -0.14031 -0.12317 -0.07876 -0.00059077 0.095664 -0.024212 -0.014222 -0.14832 0.0076181 -0.066441 -0.00012843 -0.00031617 0.00036745 -0.0011192 -0.0495 0 0 0.0067211 0 -0.098504 0.20924 -0.047748 0 0
2.4219 0.016406 0.015367 0.075738 -0.0029718 0 0.0019667 -0.0016177 -0.010863 -0.032811 -0.011705 -0.044452 -23.129 -0.076972 -0.024171 -0.13321 -0.0931 -0.042623 0.022224 0.11897 0.015058 -0.00019454 -0.12501 0.055269 -0.030976 -0.00031407 -0.00049893 9.6686e-05 -0.0012325 0.25137 0 0 -0.031056 0 -0.090375 0.22345 -0.046613 0 0
2.4258 0.015359 0.013435 0.12342 0.03122 0 0.027671 -0.0063968 -0.0069129 -0.044752 -0.014891 -0.10198 -23.125 -0.072171 -0.01684 -0.12506 -0.068275 -0.0052008 0.039654 0.13709 0.049642 0.0060554 -0.1074 0.094481 -0.0030667 -0.00030423 -0.00087723 -0.00019034 -0.0013321 0.48523 0 0 -0.068595 0 -0.081964 0.23535 -0.03902 0 0
2.4297 0.012037 0.010836 0.13149 0.051167 0 0.043287 -0.011286 -0.0070111 -0.048683 -0.016366 -0.12674 -23.109 -0.068722 -0.010777 -0.11708 -0.050749 0.024359 0.051569 0.15068 0.073674 0.0071423 -0.094687 0.11774 0.018662 -0.00016653 -0.0008858 -0.0002421 -0.0014511 0.60396 0 0 -0.08849 0 -0.074244 0.24465 -0.028058 0 0
2.4336 0.0058708 0.0050017 0.091473 0.039149 0 0.033991 -0.013964 -0.013771 -0.041214 -0.018129 -0.10656 -23.09 -0.06751 -0.0055884 -0.11014 -0.041298 0.040331 0.057841 0.15981 0.084184 0.0047165 -0.086536 0.12164 0.034665 -1.2328e-06 -0.00038546 -5.3743e-05 -0.0017568 0.59323 0 0 -0.081305 0 -0.067763 0.25135 -0.016207 0 0
2.4375 -0.0044898 -0.0050408 0.034886 0.0015866 0 0.0038831 -0.014148 -0.023348 -0.027759 -0.020602 -0.05669 -23.075 -0.069427 -0.0016162 -0.10519 -0.039904 0.043842 0.058617 0.16451 0.083101 0.00069332 -0.082459 0.10896 0.045437 0.00019532 0.00015767 0.00015567 -0.0021266 0.50215 0 0 -0.05223 0 -0.062976 0.2557 -0.0064877 0 0
2.4414 -0.020087 -0.018306 6.3943e-05 -0.038241 0 -0.028946 -0.016046 -0.031163 -0.019232 -0.023337 -0.0063674 -23.059 -0.076115 0.00082836 -0.10383 -0.044035 0.041663 0.054131 0.16395 0.076082 -0.0018341 -0.082253 0.087417 0.050014 0.00048601 0.00021407 0.00017165 -0.002046 0.42612 0 0 -0.017845 0 -0.060446 0.25849 -0.0045623 0 0
2.4453 -0.038907 -0.032918 -0.004195 -0.060126 0 -0.048553 -0.024371 -0.036133 -0.02212 -0.026344 0.022104 -23.035 -0.08541 0.0022812 -0.10452 -0.047093 0.041035 0.047988 0.1608 0.068828 -0.0020967 -0.083729 0.066366 0.050497 0.00082941 -0.00017646 -1.3274e-06 -0.0010996 0.44791 0 0 0.0045616 0 -0.059202 0.26113 -0.0084418 0 0
2.4492 -0.055096 -0.047122 -0.00023166 -0.061535 0 -0.053725 -0.038107 -0.039784 -0.032447 -0.030783 0.024541 -23.004 -0.096171 0.0036172 -0.10638 -0.047109 0.044616 0.041542 0.15628 0.06381 -0.00025272 -0.0862 0.053347 0.047441 0.0010115 -0.00041612 -0.00014651 0.00042464 0.58323 0 0 0.0072982 0 -0.059162 0.26375 -0.016213 0 0
2.4531 -0.062349 -0.059207 -0.010633 -0.055445 0 -0.056045 -0.049796 -0.042994 -0.040164 -0.038033 0.010797 -22.976 -0.10715 0.0047082 -0.1085 -0.042916 0.049654 0.03608 0.15174 0.060043 0.0033931 -0.088917 0.052064 0.041688 0.00079663 -7.7128e-06 -4.5661e-05 0.001559 0.77629 0 0 -0.0051117 0 -0.06034 0.26631 -0.025678 0 0
2.457 -0.059107 -0.067024 -0.032105 -0.055781 0 -0.066292 -0.052209 -0.044909 -0.039283 -0.047672 -0.0068506 -22.962 -0.11619 0.0041107 -0.10937 -0.034266 0.051719 0.033555 0.14957 0.055886 0.008326 -0.090574 0.062032 0.034867 0.00018015 0.00086838 0.00032419 0.0014358 0.9467 0 0 -0.021998 0 -0.063265 0.26836 -0.033079 0 0
2.4609 -0.050486 -0.068582 -0.042471 -0.064898 0 -0.082684 -0.045639 -0.044767 -0.033177 -0.056475 -0.021935 -22.96 -0.12063 0.00067041 -0.1076 -0.02513 0.049371 0.035766 0.15256 0.052061 0.014043 -0.088754 0.079649 0.031361 -0.00051339 0.0015005 0.00079207 9.8032e-05 1.0456 0 0 -0.035391 0 -0.068493 0.26929 -0.035061 0 0
2.4648 -0.044521 -0.063812 -0.029337 -0.073559 0 -0.092087 -0.037814 -0.043662 -0.030187 -0.060198 -0.034368 -22.957 -0.11999 -0.0044351 -0.10339 -0.01832 0.045522 0.042534 0.1607 0.052021 0.020794 -0.0823 0.1002 0.033715 -0.00082576 0.0013602 0.0011561 -0.0015007 1.0772 0 0 -0.044182 0 -0.075523 0.26944 -0.032781 0 0
2.4688 -0.045808 -0.055693 -0.0053779 -0.071449 0 -0.082706 -0.036477 -0.044041 -0.035158 -0.057307 -0.04652 -22.942 -0.11375 -0.007644 -0.096859 -0.014691 0.044639 0.053884 0.17379 0.059346 0.029053 -0.07029 0.12006 0.043406 -0.00051682 0.00061885 0.001319 -0.0023478 1.0799 0 0 -0.051306 0 -0.083865 0.2692 -0.027374 0 0
2.4727 -0.052314 -0.048916 0.0064862 -0.057332 0 -0.05605 -0.042673 -0.047914 -0.046068 -0.051259 -0.059661 -22.92 -0.10161 -0.0055558 -0.08829 -0.014466 0.048782 0.069591 0.19124 0.074618 0.039347 -0.052052 0.13798 0.061403 0.00022989 -6.2133e-05 0.0012809 -0.0022333 1.095 0 0 -0.058461 0 -0.092829 0.26911 -0.020381 0 0
2.4766 -0.058068 -0.046683 -0.0013423 -0.039964 0 -0.027151 -0.051601 -0.055823 -0.058149 -0.048572 -0.072898 -22.911 -0.08243 0.0021176 -0.078141 -0.015368 0.056128 0.088954 0.21094 0.094604 0.052758 -0.026588 0.15469 0.088072 0.00093385 -0.00020743 0.0010651 -0.0017775 1.1497 0 0 -0.064519 0 -0.10041 0.27037 -0.014581 0 0
2.4805 -0.058768 -0.048459 -0.01517 -0.030189 0 -0.013125 -0.058964 -0.066762 -0.069354 -0.0537 -0.084163 -22.932 -0.060113 0.012095 -0.067966 -0.013225 0.062906 0.10783 0.22828 0.11432 0.067383 0.00065498 0.17123 0.11522 0.0011688 5.7072e-05 0.00071033 -0.0016583 1.2549 0 0 -0.068764 0 -0.10548 0.27266 -0.010424 0 0
2.4844 -0.054964 -0.050905 -0.018885 -0.032215 0 -0.020469 -0.064835 -0.077909 -0.080507 -0.065094 -0.092139 -22.982 -0.037165 0.020143 -0.058593 -0.0072087 0.066489 0.12366 0.2409 0.13006 0.081523 0.02593 0.18736 0.13759 0.00084049 0.00024266 0.00033397 -0.0018921 1.4019 0 0 -0.074001 0 -0.10804 0.27504 -0.0069215 0 0
2.4883 -0.050424 -0.051181 -0.013534 -0.041567 0 -0.041658 -0.070876 -0.084509 -0.090829 -0.076157 -0.097685 -23.046 -0.016015 0.024359 -0.050794 0.0024037 0.066855 0.13414 0.24688 0.14089 0.093522 0.045792 0.20136 0.15063 0.00018494 6.6609e-05 0.00013099 -0.001904 1.5559 0 0 -0.084529 0 -0.10841 0.27644 -0.0030556 0 0
2.4922 -0.048179 -0.049377 -0.014549 -0.050353 0 -0.062516 -0.075389 -0.081851 -0.095553 -0.080349 -0.10307 -23.106 -0.00055021 0.026119 -0.045818 0.013587 0.065705 0.13569 0.24339 0.14793 0.10066 0.054878 0.21103 0.1476 -0.00045007 -0.00027709 0.00023072 -0.0012459 1.6598 0 0 -0.10016 0 -0.10745 0.27483 0.0028834 0 0
2.4961 -0.048343 -0.047792 -0.031667 -0.054113 0 -0.07278 -0.073442 -0.06937 -0.089638 -0.075873 -0.10867 -23.153 0.0038702 0.028096 -0.045213 0.018311 0.064686 0.12512 0.22884 0.15241 0.099796 0.04797 0.21457 0.124 -0.00081221 -0.0003869 0.0005362 -0.00014473 1.6594 0 0 -0.1131 0 -0.10753 0.26725 0.011831 0 0
2.5 -0.049117 -0.04806 -0.056727 -0.054063 0 -0.071079 -0.062703 -0.053096 -0.073749 -0.066058 -0.1099 -23.192 -0.0015305 0.03156 -0.04823 0.012391 0.064366 0.1057 0.20676 0.1543 0.092455 0.029374 0.21044 0.087472 -0.00079648 -0.00011065 0.00075418 0.00069705 1.5379 0 0 -0.11253 0 -0.10952 0.25439 0.021602 0 0
2.5039 -0.048928 -0.049285 -0.073326 -0.053597 0 -0.062124 -0.047936 -0.042345 -0.05529 -0.055805 -0.098766 -23.237 -0.015691 0.035554 -0.054413 -0.0058811 0.064381 0.079036 0.17845 0.15229 0.07943 0.0018304 0.197 0.042499 -0.00040321 0.00031131 0.00064677 0.00079269 1.327 0 0 -0.093746 0 -0.11327 0.23675 0.030504 0 0
2.5078 -0.047185 -0.049043 -0.075358 -0.053433 0 -0.050858 -0.03786 -0.042035 -0.042518 -0.0479 -0.070654 -23.299 -0.036734 0.038351 -0.06304 -0.03703 0.064087 0.04714 0.14535 0.14486 0.061855 -0.031161 0.17328 -0.0057816 0.00026197 0.00052267 0.00027154 0.00029873 1.0854 0 0 -0.063201 0 -0.11823 0.21526 0.036793 0 0
2.5117 -0.043581 -0.045927 -0.071932 -0.050581 0 -0.039473 -0.036897 -0.047783 -0.037616 -0.042244 -0.03101 -23.387 -0.05954 0.039269 -0.072265 -0.079411 0.063125 0.013399 0.10894 0.13155 0.041594 -0.062122 0.14101 -0.047685 0.00094243 0.00040453 -5.5896e-05 -0.00023351 0.8617 0 0 -0.034108 0 -0.12187 0.19189 0.037467 0 0
2.5156 -0.037682 -0.040727 -0.074218 -0.042029 0 -0.028705 -0.040727 -0.049494 -0.035853 -0.037555 0.0053875 -23.5 -0.075345 0.038912 -0.078927 -0.12097 0.061742 -0.017652 0.072089 0.11386 0.02199 -0.083417 0.10582 -0.077494 0.0012803 0.00014152 -6.813e-05 -0.00044827 0.67489 0 0 -0.01659 0 -0.12112 0.17017 0.03464 0 0
2.5195 -0.029708 -0.035105 -0.081725 -0.029082 0 -0.020199 -0.040687 -0.040648 -0.031239 -0.032886 0.023752 -23.632 -0.080294 0.037865 -0.081576 -0.15505 0.060763 -0.044445 0.03618 0.094958 0.0042715 -0.092942 0.075406 -0.095497 0.0010394 -4.4532e-06 0.0001864 -0.00046529 0.52342 0 0 -0.011442 0 -0.11513 0.15147 0.031541 0 0
2.5234 -0.021329 -0.029524 -0.084447 -0.017497 0 -0.016465 -0.032303 -0.02406 -0.022284 -0.027545 0.019814 -23.767 -0.07188 0.03561 -0.079245 -0.17732 0.060966 -0.065913 0.0023893 0.078316 -0.01079 -0.089521 0.055091 -0.10243 0.00034535 7.5991e-05 0.0004016 -0.00060465 0.40271 0 0 -0.012437 0 -0.10356 0.13667 0.030959 0 0
2.5273 -0.014915 -0.023011 -0.076399 -0.012815 0 -0.018413 -0.018845 -0.0082883 -0.012081 -0.020526 0.0022808 -23.891 -0.047635 0.031042 -0.070939 -0.18343 0.062098 -0.080946 -0.027724 0.065779 -0.022461 -0.072329 0.044161 -0.099919 -0.00033106 0.00032414 0.00034325 -0.00093392 0.30884 0 0 -0.01335 0 -0.086489 0.1266 0.036702 0 0
2.5313 -0.011643 -0.01501 -0.062471 -0.015273 0 -0.023429 -0.0068316 0.0010215 -0.0037975 -0.011122 -0.014505 -23.998 -0.0083191 0.024074 -0.056867 -0.17268 0.062485 -0.08837 -0.0509 0.056604 -0.030193 -0.043431 0.03634 -0.092446 -0.00052029 0.00064467 9.7198e-05 -0.0011595 0.22907 0 0 -0.012038 0 -0.066304 0.12159 0.053763 0 0
2.5352 -0.010489 -0.0070563 -0.050719 -0.019327 0 -0.026396 0.00054115 0.0052654 0.002502 -0.00041856 -0.020364 -24.094 0.035709 0.016542 -0.04114 -0.15612 0.060092 -0.090887 -0.067703 0.048415 -0.035692 -0.011126 0.024468 -0.084634 -0.00015122 0.00097747 -3.5911e-05 -0.00094863 0.14033 0 0 -0.008692 0 -0.046963 0.11902 0.078046 0 0
2.5391 -0.0093438 -0.0019965 -0.041795 -0.018373 0 -0.023036 0.0046033 0.0086094 0.0083272 0.0084199 -0.013205 -24.193 0.079672 0.011285 -0.025915 -0.1388 0.0544 -0.089322 -0.078171 0.039474 -0.039712 0.021094 0.0056563 -0.077171 0.0003935 0.0012399 0.00011176 -0.00029107 0.026488 0 0 -0.0024931 0 -0.029985 0.1177 0.10666 0 0
2.543 -0.0070322 -0.0012708 -0.030284 -0.010258 0 -0.012778 0.0069543 0.01151 0.013329 0.012205 0.0037639 -24.308 0.11918 0.010087 -0.013289 -0.12522 0.047183 -0.084596 -0.082705 0.030263 -0.043079 0.050039 -0.017114 -0.070183 0.00064919 0.0012723 0.00036603 0.00048938 -0.1018 0 0 0.0080453 0 -0.016497 0.11634 0.13628 0 0
2.5469 -0.0039804 -0.0031 -0.015789 0.0014115 0 0.0010176 0.006437 0.010511 0.014981 0.010534 0.025606 -24.441 0.14789 0.012298 -0.0069477 -0.12111 0.040966 -0.077882 -0.081967 0.022783 -0.04726 0.070924 -0.037646 -0.062119 0.00050975 0.00092589 0.00037808 0.0010413 -0.21033 0 0 0.021451 0 -0.0076235 0.11253 0.16058 0 0
2.5508 -0.00097398 -0.0036691 -0.0073964 0.01087 0 0.013248 0.0018018 0.0044974 0.012085 0.0065279 0.045741 -24.584 0.16633 0.015339 -0.0077204 -0.12443 0.036393 -0.071747 -0.079927 0.018245 -0.053718 0.082937 -0.050539 -0.05083 0.00028158 0.00024604 1.6353e-06 0.0012487 -0.26969 0 0 0.031777 0 -0.0013228 0.10403 0.17518 0 0
2.5547 0.0022511 -0.00030588 -0.013198 0.014872 0 0.019846 -0.0036694 -0.0011295 0.0075918 0.0045137 0.055175 -24.726 0.17875 0.016638 -0.01395 -0.13015 0.031392 -0.06751 -0.078899 0.015636 -0.062465 0.088046 -0.053341 -0.036431 0.00028818 -0.00044968 -0.00051692 0.0012002 -0.28068 0 0 0.032489 0 0.0042405 0.090561 0.1811 0 0
2.5586 0.006765 0.0064449 -0.027166 0.014314 0 0.019529 -0.0028232 0.0011195 0.0066313 0.0067072 0.046039 -24.854 0.18793 0.01544 -0.024474 -0.13488 0.023448 -0.065878 -0.079944 0.012874 -0.073205 0.087423 -0.046313 -0.019446 0.00045406 -0.00072984 -0.00074243 0.000975 -0.26972 0 0 0.022353 0 0.009994 0.072064 0.17939 0 0
2.5625 0.012964 0.013801 -0.031726 0.012346 0 0.014139 0.0083464 0.012037 0.011302 0.011868 0.018727 -24.966 0.19704 0.013145 -0.03776 -0.13491 0.01288 -0.067359 -0.083762 0.0094352 -0.085295 0.082538 -0.03172 -0.00089229 0.00034554 -0.00035795 -0.00045083 0.00054218 -0.26015 0 0 0.0069242 0 0.016724 0.04885 0.17179 0 0
2.5664 0.019931 0.019602 -0.016155 0.011772 0 0.007866 0.024873 0.023246 0.017967 0.016838 -0.014844 -25.069 0.21026 0.012057 -0.050727 -0.12496 0.003443 -0.071708 -0.089602 0.0074115 -0.095991 0.075587 -0.013968 0.016064 -0.00033483 0.00049087 0.00016629 -0.00012004 -0.25331 0 0 -0.0061434 0 0.024847 0.023232 0.16177 0 0
2.5703 0.026635 0.024122 0.009961 0.014164 0 0.0056434 0.035876 0.025227 0.020421 0.019221 -0.037548 -25.176 0.22587 0.013529 -0.061346 -0.10931 -0.0009513 -0.075852 -0.094498 0.0093572 -0.10322 0.068872 0.00035276 0.029714 -0.0013177 0.0012989 0.00067884 -0.00086097 -0.24195 0 0 -0.0129 0 0.033377 0.00031857 0.15259 0 0
2.5742 0.033451 0.02926 0.025572 0.020345 0 0.011014 0.034706 0.017658 0.016022 0.018929 -0.038876 -25.296 0.24173 0.016818 -0.069282 -0.090687 -0.0003436 -0.07836 -0.097539 0.014751 -0.1064 0.062441 0.0043729 0.039493 -0.0018977 0.0015453 0.00078991 -0.0013787 -0.24019 0 0 -0.014022 0 0.041981 -0.017173 0.14447 0 0
2.5781 0.041851 0.036365 0.021106 0.030507 0 0.024327 0.025872 0.010443 0.0086999 0.017932 -0.021571 -25.425 0.25549 0.019396 -0.074613 -0.071917 0.00071308 -0.078165 -0.098452 0.018827 -0.1055 0.055895 -0.0055071 0.044988 -0.0015546 0.0010902 0.00055476 -0.0014294 -0.29232 0 0 -0.010917 0 0.050377 -0.027003 0.13723 0 0
2.582 0.052349 0.045151 0.0096618 0.043567 0 0.042481 0.021207 0.01394 0.0060531 0.01913 0.0028823 -25.545 0.26277 0.018508 -0.078163 -0.057508 -0.0029318 -0.074243 -0.098326 0.015478 -0.10152 0.047305 -0.027306 0.045164 -0.00046344 0.00031016 0.0002815 -0.001014 -0.44449 0 0 -0.0026831 0 0.058259 -0.025747 0.12969 0 0
2.5859 0.063188 0.05461 0.013117 0.057153 0 0.060697 0.029032 0.029131 0.013555 0.025263 0.024508 -25.637 0.26059 0.012956 -0.083242 -0.051161 -0.01247 -0.069349 -0.10307 0.0018284 -0.099788 0.032328 -0.055059 0.038626 0.00063094 -0.00016221 0.00025197 -0.00036412 -0.70488 0 0 0.012101 0 0.064887 -0.015222 0.11988 0 0
2.5898 0.071701 0.064479 0.038687 0.069066 0 0.075271 0.047432 0.048304 0.031112 0.037878 0.040383 -25.698 0.25091 0.0039209 -0.092109 -0.052178 -0.024623 -0.067452 -0.11692 -0.01984 -0.10413 0.0089039 -0.083533 0.024287 0.0010722 5.3151e-05 0.00052471 0.00023696 -1.0323 0 0 0.031486 0 0.069077 -0.0011203 0.10762 0 0
2.5938 0.077117 0.075285 0.072437 0.078874 0 0.08531 0.067847 0.064486 0.0541 0.056268 0.051824 -25.746 0.23481 -0.0058013 -0.10622 -0.060494 -0.035654 -0.071444 -0.14269 -0.044656 -0.11684 -0.024667 -0.1121 0.00021777 0.00084754 0.00072244 0.00095041 0.00061986 -1.3647 0 0 0.050072 0 0.069341 0.012962 0.092934 0 0
2.5977 0.081581 0.086867 0.096125 0.08764 0 0.092262 0.083898 0.078005 0.076826 0.07715 0.059618 -25.803 0.21371 -0.013694 -0.12675 -0.075786 -0.045562 -0.084133 -0.18257 -0.069656 -0.13972 -0.069688 -0.1444 -0.035547 0.00051405 0.0011385 0.0013241 0.00076447 -1.6597 0 0 0.064028 0 0.064006 0.023276 0.076015 0 0
2.6016 0.088007 0.097263 0.10651 0.095904 0 0.097929 0.09557 0.092926 0.095306 0.096018 0.064694 -25.874 0.18898 -0.019276 -0.15583 -0.099313 -0.058022 -0.11119 -0.23945 -0.095867 -0.17517 -0.1291 -0.1843 -0.08875 0.00060268 0.00072922 0.0015192 0.00073506 -1.9116 0 0 0.075602 0 0.047995 0.022714 0.056955 0 0
2.6055 0.097033 0.10371 0.11456 0.10243 0 0.10288 0.1055 0.10906 0.10833 0.10977 0.072676 -25.935 0.16276 -0.024465 -0.18856 -0.12773 -0.076309 -0.14665 -0.30139 -0.12624 -0.21512 -0.1947 -0.23204 -0.15159 0.0011079 -0.00035974 0.0015209 0.00060495 -2.1378 0 0 0.091209 0 0.02403 0.013253 0.036894 0 0
2.6094 0.10658 0.10527 0.12741 0.10551 0 0.10652 0.1137 0.12071 0.11747 0.11864 0.093692 -25.964 0.1355 -0.032247 -0.22158 -0.15915 -0.099781 -0.18602 -0.3611 -0.1619 -0.25505 -0.26126 -0.28375 -0.21789 0.0015432 -0.0012767 0.0013783 0.0004092 -2.3587 0 0 0.1144 0 -0.0048143 -0.0026755 0.016524 0 0
2.6133 0.11461 0.10453 0.1374 0.10558 0 0.10847 0.11802 0.1243 0.12623 0.12562 0.13352 -25.958 0.10785 -0.044548 -0.25168 -0.19152 -0.12461 -0.2251 -0.4123 -0.20038 -0.29123 -0.32386 -0.33388 -0.28151 0.0014539 -0.001159 0.0011342 0.00011905 -2.5903 0 0 0.14133 0 -0.035032 -0.022631 -0.003177 0 0
2.6172 0.12183 0.10661 0.13281 0.10593 0 0.10974 0.1196 0.12511 0.138 0.13387 0.18387 -25.947 0.081131 -0.060714 -0.27375 -0.22134 -0.1475 -0.25756 -0.44606 -0.23723 -0.31883 -0.37476 -0.37781 -0.33236 0.00084549 6.4768e-05 0.00078079 -0.00034475 -2.845 0 0 0.16393 0 -0.060356 -0.042964 -0.020111 0 0
2.6211 0.1313 0.11572 0.11716 0.11071 0 0.11285 0.12513 0.1334 0.15329 0.14447 0.22367 -25.959 0.060504 -0.077602 -0.28161 -0.24225 -0.16799 -0.27663 -0.45671 -0.26855 -0.33549 -0.40433 -0.41254 -0.35791 0.00012504 0.0015276 0.00027032 -0.0010254 -3.126 0 0 0.1772 0 -0.070466 -0.05883 -0.028816 0 0
2.625 0.14517 0.13232 0.11133 0.12249 0 0.12101 0.14154 0.15326 0.16863 0.15638 0.23342 -25.994 0.04949 -0.091168 -0.27741 -0.2538 -0.18676 -0.28542 -0.45326 -0.29213 -0.34623 -0.41507 -0.43619 -0.36256 -0.00032823 0.0021286 -0.00040772 -0.0018099 -3.4132 0 0 0.18247 0 -0.065485 -0.070163 -0.027121 0 0
2.6289 0.1623 0.15298 0.13312 0.14185 0 0.13702 0.16792 0.17725 0.17892 0.16815 0.21072 -26.012 0.050587 -0.098577 -0.26254 -0.2568 -0.20285 -0.28658 -0.44122 -0.30681 -0.35399 -0.40833 -0.44854 -0.35034 -0.00050224 0.0014674 -0.0011322 -0.002411 -3.6652 0 0 0.18355 0 -0.046798 -0.077376 -0.013516 0 0
2.6328 0.17927 0.17287 0.17667 0.16827 0 0.16186 0.19421 0.19396 0.18183 0.17919 0.17269 -25.972 0.065531 -0.099656 -0.23923 -0.25316 -0.21371 -0.28354 -0.42678 -0.31239 -0.36187 -0.38667 -0.45262 -0.32716 -0.00068255 0.00012779 -0.0016409 -0.0025454 -3.8479 0 0 0.18144 0 -0.017351 -0.081203 0.0127 0 0
2.6367 0.19335 0.18874 0.21633 0.19932 0 0.19311 0.20945 0.20013 0.1801 0.18956 0.14354 -25.862 0.095972 -0.096972 -0.21248 -0.25014 -0.21907 -0.28369 -0.42093 -0.31112 -0.37467 -0.35555 -0.45533 -0.3076 -0.0010914 -0.00094319 -0.0016751 -0.0022033 -3.9694 0 0 0.17494 0 0.013695 -0.082275 0.051331 0 0
2.6406 0.20386 0.19996 0.2319 0.22816 0 0.22398 0.21149 0.20296 0.1795 0.19901 0.1391 -25.71 0.12873 -0.09456 -0.19083 -0.25881 -0.22398 -0.29221 -0.42718 -0.30897 -0.39223 -0.32854 -0.46501 -0.30693 -0.0016207 -0.0013194 -0.0012023 -0.0017466 -4.0823 0 0 0.16654 0 0.032317 -0.08062 0.090367 0 0
2.6445 0.21091 0.20731 0.22707 0.24366 0 0.24481 0.2082 0.20988 0.18423 0.20692 0.16062 -25.55 0.15301 -0.095978 -0.17774 -0.28318 -0.23657 -0.30869 -0.44243 -0.31405 -0.4122 -0.31258 -0.48689 -0.32819 -0.0019146 -0.0013556 -0.00051601 -0.0016733 -4.2422 0 0 0.16515 0 0.033621 -0.074796 0.12125 0 0
2.6484 0.21363 0.21118 0.22118 0.23698 0 0.24778 0.20905 0.21853 0.1943 0.21304 0.1992 -25.382 0.16002 -0.10263 -0.17539 -0.32497 -0.26129 -0.33183 -0.46327 -0.33169 -0.43246 -0.31272 -0.51965 -0.37179 -0.0017058 -0.0016142 -6.6345e-05 -0.0022074 -4.4553 0 0 0.18002 0 0.015227 -0.06333 0.13734 0 0
2.6523 0.21097 0.21112 0.22554 0.21093 0 0.23252 0.21606 0.21988 0.20692 0.21783 0.24238 -25.176 0.13825 -0.11323 -0.18585 -0.3846 -0.29377 -0.35886 -0.48418 -0.36002 -0.45009 -0.33485 -0.55609 -0.43572 -0.0010873 -0.0021383 -0.00011208 -0.0030845 -4.6667 0 0 0.21045 0 -0.024042 -0.043988 0.13035 0 0
2.6563 0.204 0.20695 0.23253 0.18228 0 0.20793 0.22317 0.21144 0.21927 0.22155 0.27716 -24.903 0.075364 -0.1246 -0.20845 -0.4514 -0.32291 -0.38193 -0.49484 -0.3903 -0.46123 -0.38342 -0.58744 -0.50542 -0.00048069 -0.0023886 -0.00048941 -0.0037571 -4.8036 0 0 0.24297 0 -0.076044 -0.015503 0.092811 0 0
2.6602 0.19666 0.20026 0.22893 0.17111 0 0.18748 0.22375 0.20364 0.2294 0.2233 0.29191 -24.568 -0.010346 -0.13352 -0.23499 -0.5079 -0.33886 -0.3973 -0.49505 -0.41242 -0.46777 -0.44527 -0.60802 -0.56376 -0.00032932 -0.0019078 -0.00073356 -0.0038522 -4.8323 0 0 0.26092 0 -0.12439 0.015609 0.039397 0 0
2.6641 0.19306 0.19435 0.21504 0.18419 0 0.1803 0.2175 0.20966 0.23498 0.22171 0.28161 -24.21 -0.10687 -0.13844 -0.26159 -0.54467 -0.34004 -0.40398 -0.48652 -0.42149 -0.47095 -0.513 -0.61707 -0.60331 -0.00075764 -0.00094886 -0.00048123 -0.0034623 -4.7778 0 0 0.25824 0 -0.16141 0.044842 -0.021238 0 0
2.668 0.19411 0.19252 0.20485 0.20805 0 0.18519 0.20978 0.22887 0.23318 0.21691 0.25369 -23.864 -0.20077 -0.14008 -0.28456 -0.55383 -0.3332 -0.40187 -0.47201 -0.4202 -0.47216 -0.57854 -0.61719 -0.61856 -0.0014575 -0.00033281 0.00019394 -0.0030172 -4.6931 0 0 0.24394 0 -0.18077 0.06757 -0.079831 0 0
2.6719 0.19742 0.196 0.20763 0.22034 0 0.19288 0.20556 0.24409 0.22363 0.21155 0.22612 -23.525 -0.26517 -0.14062 -0.29794 -0.52279 -0.3269 -0.39186 -0.45783 -0.41547 -0.47299 -0.62614 -0.61146 -0.60261 -0.0018963 -0.0006503 0.00082468 -0.0028876 -4.6175 0 0 0.23256 0 -0.17353 0.074793 -0.11938 0 0
2.6758 0.20078 0.20332 0.21523 0.21072 0 0.1953 0.20532 0.23839 0.21114 0.20906 0.21482 -23.154 -0.28301 -0.14186 -0.30059 -0.46354 -0.32482 -0.37977 -0.45075 -0.41271 -0.47311 -0.64487 -0.60139 -0.56848 -0.0017095 -0.0016571 0.00094688 -0.0031091 -4.5635 0 0 0.23053 0 -0.14756 0.065523 -0.13112 0 0
2.6797 0.20512 0.21169 0.21296 0.19123 0 0.19358 0.20682 0.21436 0.20377 0.21049 0.22037 -22.722 -0.2596 -0.14394 -0.29494 -0.39317 -0.32438 -0.36847 -0.45031 -0.4126 -0.47078 -0.6362 -0.58696 -0.52913 -0.00099526 -0.0025158 0.00050072 -0.0034454 -4.5345 0 0 0.23172 0 -0.11357 0.045609 -0.11962 0 0
2.6836 0.21291 0.21915 0.20129 0.18535 0 0.19714 0.20922 0.19372 0.20606 0.21356 0.22731 -22.232 -0.20076 -0.14535 -0.28264 -0.32343 -0.32078 -0.35912 -0.45483 -0.41233 -0.46463 -0.60198 -0.56808 -0.4924 -0.0002692 -0.0026246 -0.00011697 -0.0036562 -4.539 0 0 0.22579 0 -0.078303 0.019869 -0.088986 0 0
2.6875 0.224 0.22566 0.19974 0.20549 0 0.21422 0.21391 0.19576 0.21391 0.21516 0.21858 -21.711 -0.11631 -0.14446 -0.2658 -0.26726 -0.31201 -0.35237 -0.46123 -0.40919 -0.45316 -0.5461 -0.5465 -0.46614 -8.6126e-05 -0.002152 -0.00038597 -0.0036688 -4.5785 0 0 0.2096 0 -0.048866 -0.0054705 -0.045499 0 0
2.6914 0.2342 0.23235 0.22441 0.2408 0 0.24243 0.2215 0.21708 0.21745 0.21506 0.19174 -21.183 -0.033503 -0.14112 -0.24856 -0.24732 -0.30036 -0.3478 -0.46132 -0.40303 -0.43601 -0.48163 -0.52668 -0.46112 -0.00060794 -0.0017471 -8.2438e-05 -0.0035323 -4.6306 0 0 0.18995 0 -0.035395 -0.01726 -0.0036893 0 0
2.6953 0.23939 0.23988 0.26383 0.26729 0 0.26855 0.22953 0.23506 0.21054 0.21634 0.16141 -20.639 0.02453 -0.13706 -0.23457 -0.25507 -0.29035 -0.34418 -0.45427 -0.39599 -0.42025 -0.42824 -0.51501 -0.46988 -0.0014721 -0.0017972 0.00056706 -0.0032982 -4.6594 0 0 0.17645 0 -0.033032 -0.015374 0.026373 0 0
2.6992 0.24081 0.24782 0.2844 0.2699 0 0.2784 0.23474 0.23212 0.19789 0.22188 0.14614 -20.051 0.05058 -0.13454 -0.22538 -0.28491 -0.28578 -0.34234 -0.44271 -0.39088 -0.41101 -0.39462 -0.51722 -0.48921 -0.0020809 -0.0020672 0.0010951 -0.003015 -4.6576 0 0 0.17342 0 -0.038965 -0.0021818 0.042305 0 0
2.7031 0.24493 0.2554 0.26441 0.25496 0 0.26845 0.23728 0.21476 0.19196 0.23066 0.15331 -19.405 0.041065 -0.13458 -0.22224 -0.33009 -0.28824 -0.34358 -0.43057 -0.39017 -0.41327 -0.38761 -0.53548 -0.51597 -0.0020694 -0.0020731 0.0011571 -0.0028151 -4.6761 0 0 0.17909 0 -0.050279 0.018615 0.043281 0 0
2.707 0.25678 0.26297 0.22153 0.24215 0 0.24884 0.24168 0.20706 0.20218 0.23867 0.17604 -18.71 -0.0056161 -0.13633 -0.2274 -0.38015 -0.29747 -0.35181 -0.42746 -0.39615 -0.43609 -0.41729 -0.56737 -0.54734 -0.0015568 -0.0017134 0.00074887 -0.0029146 -4.7999 0 0 0.19084 0 -0.063437 0.038987 0.029674 0 0
2.7109 0.27391 0.27195 0.20114 0.24558 0 0.2356 0.2526 0.22544 0.22677 0.24392 0.20248 -17.985 -0.068528 -0.13852 -0.24051 -0.42213 -0.31258 -0.3714 -0.44574 -0.41134 -0.48157 -0.47793 -0.60782 -0.58234 -0.00098819 -0.0014243 0.00014298 -0.0034424 -5.0806 0 0 0.20887 0 -0.07625 0.046832 0.0096971 0 0
2.7148 0.28836 0.28338 0.23363 0.26341 0 0.23923 0.2698 0.26194 0.25543 0.25033 0.22606 -17.236 -0.12867 -0.14155 -0.25874 -0.45496 -0.33312 -0.40111 -0.48483 -0.43803 -0.54116 -0.55433 -0.65293 -0.62213 -0.00075333 -0.0017064 -0.00034668 -0.0042692 -5.4872 0 0 0.23399 0 -0.08968 0.040636 -0.010473 0 0
2.7188 0.29519 0.29611 0.30254 0.28399 0 0.25908 0.28809 0.29317 0.2795 0.26511 0.24746 -16.447 -0.17689 -0.148 -0.28035 -0.47992 -0.35979 -0.43959 -0.54285 -0.47687 -0.60898 -0.63817 -0.70261 -0.668 -0.00093832 -0.0025871 -0.00056016 -0.0050694 -5.9274 0 0 0.26357 0 -0.10459 0.021121 -0.028299 0 0
2.7227 0.2984 0.30715 0.35703 0.29927 0 0.28692 0.30235 0.30441 0.29877 0.29132 0.27029 -15.603 -0.20589 -0.16076 -0.30331 -0.49977 -0.39404 -0.48452 -0.61579 -0.52593 -0.67814 -0.72096 -0.75963 -0.72116 -0.0013835 -0.0036179 -0.00052051 -0.0056112 -6.3228 0 0 0.29189 0 -0.12184 -0.0092537 -0.04193 0 0
2.7266 0.30655 0.31412 0.35758 0.31067 0 0.31433 0.31224 0.30309 0.31826 0.3229 0.29745 -14.706 -0.20822 -0.18002 -0.32294 -0.52191 -0.43627 -0.52888 -0.69093 -0.58069 -0.73397 -0.78909 -0.82585 -0.78279 -0.0019012 -0.0043641 -0.00033404 -0.005986 -6.665 0 0 0.3152 0 -0.14118 -0.041714 -0.049594 0 0
2.7305 0.32216 0.31789 0.31196 0.3232 0 0.33725 0.32147 0.3085 0.3394 0.34827 0.33068 -13.773 -0.20001 -0.2021 -0.33657 -0.55015 -0.48336 -0.56504 -0.75279 -0.63545 -0.77295 -0.84294 -0.89887 -0.84558 -0.0023966 -0.004794 -8.9643e-05 -0.0065062 -7.0006 0 0 0.33533 0 -0.15809 -0.065494 -0.053703 0 0
2.7344 0.33696 0.32271 0.26841 0.33724 0 0.35496 0.33275 0.33046 0.35647 0.35984 0.36941 -12.815 -0.18945 -0.22148 -0.34357 -0.58341 -0.52806 -0.59057 -0.79673 -0.68494 -0.79635 -0.88505 -0.97207 -0.90486 -0.0028188 -0.0051478 0.000156 -0.0073518 -7.3616 0 0 0.35686 0 -0.16955 -0.077905 -0.054714 0 0
2.7383 0.33943 0.33313 0.27413 0.34796 0 0.36727 0.34424 0.35997 0.36282 0.3607 0.40724 -11.816 -0.1828 -0.23454 -0.3439 -0.61979 -0.56201 -0.60427 -0.82059 -0.7259 -0.80644 -0.91803 -1.038 -0.95659 -0.0030878 -0.0055142 0.00032874 -0.0083349 -7.7151 0 0 0.38045 0 -0.17334 -0.078108 -0.052835 0 0
2.7422 0.3278 0.35022 0.33689 0.35185 0 0.37361 0.35173 0.37996 0.35983 0.36155 0.43141 -10.754 -0.18701 -0.2419 -0.33804 -0.65495 -0.58107 -0.60558 -0.8238 -0.75782 -0.80763 -0.94556 -1.092 -0.99491 -0.0031334 -0.0056806 0.00031479 -0.0090495 -7.9854 0 0 0.40023 0 -0.16665 -0.067133 -0.047726 0 0
2.7461 0.31423 0.37012 0.42066 0.35138 0 0.37438 0.35424 0.383 0.35813 0.37051 0.43095 -9.6174 -0.20248 -0.24742 -0.33057 -0.6816 -0.58855 -0.60057 -0.81755 -0.78262 -0.81011 -0.97228 -1.1339 -1.0167 -0.0029863 -0.0054518 2.6631e-05 -0.009257 -8.1259 0 0 0.40871 0 -0.15224 -0.054889 -0.040034 0 0
2.75 0.31438 0.38639 0.47448 0.35209 0 0.37167 0.35669 0.377 0.36836 0.38568 0.40828 -8.4185 -0.221 -0.25492 -0.32603 -0.69975 -0.59303 -0.59676 -0.81417 -0.80323 -0.81841 -0.99859 -1.1657 -1.0282 -0.0027599 -0.0050211 -0.0004845 -0.0090895 -8.1686 0 0 0.40468 0 -0.138 -0.049654 -0.032498 0 0
2.7539 0.33222 0.39423 0.46857 0.35635 0 0.3681 0.36598 0.37504 0.39062 0.39759 0.38146 -7.1813 -0.23784 -0.26541 -0.32664 -0.7104 -0.60184 -0.59737 -0.81823 -0.82153 -0.83304 -1.023 -1.1898 -1.0326 -0.0025137 -0.0048773 -0.00098864 -0.0088579 -8.1975 0 0 0.39579 0 -0.12855 -0.054788 -0.027293 0 0
2.7578 0.35567 0.3931 0.41106 0.36167 0 0.36522 0.3835 0.38172 0.41329 0.399 0.37082 -5.9144 -0.24845 -0.27703 -0.33407 -0.7154 -0.61555 -0.60483 -0.83275 -0.83707 -0.85332 -1.0436 -1.207 -1.0335 -0.002184 -0.0052846 -0.0011939 -0.0086985 -8.2715 0 0 0.39292 0 -0.12814 -0.072367 -0.026688 0 0
2.7617 0.36822 0.38638 0.33707 0.36508 0 0.36376 0.40142 0.39003 0.42296 0.3919 0.38093 -4.6039 -0.24599 -0.28689 -0.35005 -0.71887 -0.62829 -0.62091 -0.85733 -0.84764 -0.87445 -1.0545 -1.2177 -1.0354 -0.0017257 -0.0059254 -0.00096684 -0.0084826 -8.3694 0 0 0.40132 0 -0.1431 -0.10279 -0.035561 0 0
2.7656 0.3648 0.37879 0.28158 0.36726 0 0.36491 0.40739 0.39011 0.4155 0.38501 0.39684 -3.2285 -0.23408 -0.29297 -0.36883 -0.72441 -0.63359 -0.63901 -0.87968 -0.85147 -0.88876 -1.055 -1.2218 -1.0394 -0.0013169 -0.0061662 -0.00047902 -0.0080997 -8.4122 0 0 0.41656 0 -0.1664 -0.13467 -0.051833 0 0
2.7695 0.35608 0.3741 0.25705 0.37097 0 0.37 0.39518 0.37948 0.39822 0.38439 0.39958 -1.7804 -0.21692 -0.29483 -0.38601 -0.73094 -0.63024 -0.6545 -0.89283 -0.8494 -0.89364 -1.0465 -1.2189 -1.0438 -0.0013209 -0.0057139 -0.00012144 -0.0077582 -8.3429 0 0 0.42809 0 -0.19066 -0.16106 -0.07161 0 0
2.7734 0.35713 0.37417 0.25202 0.37614 0 0.3783 0.37251 0.36515 0.38207 0.3874 0.38502 -0.26932 -0.19742 -0.29336 -0.39822 -0.73646 -0.62305 -0.66405 -0.8924 -0.84496 -0.88768 -1.0302 -1.208 -1.0465 -0.0019257 -0.0049535 -0.00021355 -0.0078843 -8.188 0 0 0.42685 0 -0.20987 -0.177 -0.091257 0 0
2.7773 0.37259 0.37893 0.25046 0.37877 0 0.38598 0.35798 0.35712 0.37298 0.38613 0.36548 1.2922 -0.17891 -0.29048 -0.40126 -0.73707 -0.61817 -0.66384 -0.87414 -0.84185 -0.86993 -1.0078 -1.1879 -1.0442 -0.0028092 -0.0045783 -0.00073138 -0.0086502 -8.0412 0 0 0.41068 0 -0.21614 -0.17687 -0.10542 0 0
2.7813 0.39302 0.38646 0.25277 0.37602 0 0.38924 0.36739 0.36017 0.37003 0.37666 0.35263 2.9026 -0.16409 -0.28854 -0.39118 -0.7249 -0.6178 -0.6515 -0.84009 -0.84093 -0.84299 -0.98261 -1.1593 -1.0324 -0.0032737 -0.004891 -0.0013003 -0.0096456 -7.9818 0 0 0.38443 0 -0.2007 -0.15693 -0.10547 0 0
2.7852 0.40472 0.3931 0.27543 0.37119 0 0.38905 0.39899 0.37047 0.37023 0.36417 0.34278 4.5698 -0.15141 -0.28908 -0.37384 -0.70193 -0.61909 -0.6336 -0.8036 -0.83933 -0.81425 -0.95785 -1.1272 -1.0141 -0.0028541 -0.0055274 -0.0014878 -0.010136 -8.0018 0 0 0.35642 0 -0.17211 -0.12692 -0.094052 0 0
2.7891 0.40177 0.39485 0.32573 0.37145 0 0.39126 0.43104 0.37881 0.37231 0.35825 0.32346 6.2977 -0.14028 -0.2914 -0.35286 -0.67061 -0.61791 -0.61369 -0.77115 -0.83308 -0.7869 -0.93482 -1.1003 -0.99173 -0.0018373 -0.0058924 -0.0011628 -0.009737 -8.0122 0 0 0.33431 0 -0.1362 -0.091839 -0.07392 0 0
2.793 0.38854 0.38973 0.37793 0.37963 0 0.39972 0.43632 0.3777 0.37547 0.363 0.29487 8.08 -0.13042 -0.29271 -0.33219 -0.63442 -0.61363 -0.59537 -0.74848 -0.82127 -0.7638 -0.91473 -1.0879 -0.96815 -0.0011049 -0.0058158 -0.00061066 -0.0088332 -7.9302 0 0 0.32312 0 -0.099503 -0.056879 -0.048802 0 0
2.7969 0.37244 0.37959 0.38431 0.38909 0 0.40853 0.40436 0.36766 0.37622 0.37233 0.27957 9.9084 -0.12339 -0.2905 -0.3193 -0.60155 -0.61023 -0.5847 -0.74362 -0.80807 -0.74947 -0.90036 -1.0944 -0.9495 -0.0013476 -0.0057009 -0.0002964 -0.0082563 -7.7677 0 0 0.32536 0 -0.074272 -0.030802 -0.026939 0 0
2.8008 0.3569 0.36909 0.32257 0.38854 0 0.40364 0.35267 0.35739 0.36977 0.37563 0.30404 11.785 -0.12297 -0.28542 -0.31846 -0.58067 -0.61284 -0.58359 -0.75253 -0.80034 -0.74439 -0.89375 -1.1157 -0.94077 -0.0023872 -0.006008 -0.00048023 -0.0084942 -7.6352 0 0 0.34143 0 -0.067209 -0.018346 -0.016909 0 0
2.8047 0.34182 0.36223 0.23523 0.37284 0 0.37586 0.31544 0.35633 0.35626 0.36835 0.3677 13.721 -0.13087 -0.28135 -0.3281 -0.57199 -0.62278 -0.58991 -0.76792 -0.80236 -0.74681 -0.89521 -1.1404 -0.94161 -0.0033102 -0.0066603 -0.0010177 -0.0092203 -7.6449 0 0 0.36842 0 -0.074959 -0.017923 -0.01912 0 0
2.8086 0.32861 0.35911 0.20989 0.34912 0 0.33387 0.31681 0.36468 0.34432 0.35664 0.43289 15.724 -0.14781 -0.28192 -0.3466 -0.57424 -0.63546 -0.60198 -0.78493 -0.81197 -0.75557 -0.90492 -1.1555 -0.95113 -0.0033258 -0.0070541 -0.0015054 -0.0096476 -7.7931 0 0 0.39777 0 -0.094079 -0.028001 -0.032692 0 0
2.8125 0.32172 0.3561 0.3015 0.3317 0 0.30236 0.35074 0.37096 0.34563 0.35109 0.45126 17.787 -0.17379 -0.28646 -0.37134 -0.58439 -0.64328 -0.61748 -0.79827 -0.82199 -0.7691 -0.92268 -1.1538 -0.96745 -0.0025153 -0.0066914 -0.0016251 -0.0093605 -7.9344 0 0 0.41549 0 -0.11933 -0.04604 -0.05523 0 0
2.8164 0.32399 0.34947 0.46489 0.33068 0 0.30304 0.38579 0.3619 0.36316 0.35595 0.40483 19.891 -0.2036 -0.29021 -0.39523 -0.59164 -0.6413 -0.63133 -0.79967 -0.82593 -0.78273 -0.94513 -1.1375 -0.98378 -0.0017257 -0.0057707 -0.0013788 -0.0087638 -7.8879 0 0 0.40833 0 -0.1382 -0.064885 -0.078093 0 0
2.8203 0.33174 0.33917 0.57248 0.34411 0 0.33419 0.39126 0.33703 0.38496 0.36451 0.32321 22.029 -0.2264 -0.28928 -0.41233 -0.58782 -0.63139 -0.64022 -0.79125 -0.82326 -0.79057 -0.96356 -1.116 -0.99262 -0.0017266 -0.0050888 -0.0010347 -0.008668 -7.5936 0 0 0.37449 0 -0.14526 -0.076913 -0.092934 0 0
2.8242 0.33646 0.32883 0.51786 0.36 0 0.3693 0.36195 0.31239 0.39185 0.36554 0.2606 24.206 -0.23636 -0.28542 -0.4203 -0.57063 -0.62079 -0.6427 -0.77375 -0.81904 -0.78901 -0.97298 -1.0985 -0.99021 -0.0024893 -0.0053181 -0.00087597 -0.0094296 -7.18 0 0 0.32997 0 -0.13982 -0.078806 -0.096927 0 0
2.8281 0.33195 0.32183 0.31625 0.3647 0 0.37835 0.31984 0.30642 0.37397 0.35411 0.25375 26.439 -0.22877 -0.28493 -0.41755 -0.5394 -0.61599 -0.63764 -0.74798 -0.81809 -0.77497 -0.969 -1.0882 -0.97356 -0.0032891 -0.0063625 -0.00099726 -0.010542 -6.8685 0 0 0.30128 0 -0.12248 -0.068171 -0.088436 0 0
2.832 0.31907 0.31729 0.10359 0.35102 0 0.35309 0.29249 0.32027 0.34087 0.33587 0.29761 28.732 -0.19661 -0.29162 -0.40178 -0.49522 -0.61617 -0.62291 -0.71365 -0.81887 -0.74292 -0.94433 -1.0797 -0.93775 -0.0034598 -0.0074115 -0.0013059 -0.011108 -6.7885 0 0 0.30609 0 -0.095675 -0.041726 -0.0661 0 0
2.8359 0.30288 0.31013 0.026219 0.3215 0 0.31254 0.28926 0.33396 0.31427 0.32079 0.35531 31.076 -0.14528 -0.30112 -0.37628 -0.44875 -0.61257 -0.59925 -0.67124 -0.81326 -0.69467 -0.90025 -1.0639 -0.88567 -0.00299 -0.0076255 -0.0016717 -0.010712 -6.8618 0 0 0.33675 0 -0.067828 -0.0045139 -0.036154 0 0
2.8398 0.28638 0.29572 0.12002 0.2865 0 0.28342 0.29663 0.32508 0.30865 0.31315 0.38759 33.458 -0.086978 -0.30339 -0.34611 -0.40735 -0.59499 -0.56947 -0.6225 -0.79306 -0.63813 -0.84546 -1.0334 -0.82512 -0.0023905 -0.006809 -0.0020463 -0.0097962 -6.8621 0 0 0.36322 0 -0.043234 0.035276 -0.0049136 0 0
2.8438 0.26845 0.2746 0.28981 0.25859 0 0.27507 0.29433 0.29223 0.31753 0.30779 0.37541 35.881 -0.029122 -0.29241 -0.31389 -0.37412 -0.56103 -0.53479 -0.56858 -0.7574 -0.57834 -0.78512 -0.98662 -0.76061 -0.0020795 -0.0054988 -0.0024416 -0.0091845 -6.5986 0 0 0.35656 0 -0.023308 0.072586 0.024514 0 0
2.8477 0.24801 0.25231 0.40314 0.24492 0 0.27346 0.2742 0.25744 0.31884 0.2958 0.32378 38.357 0.020728 -0.27333 -0.28215 -0.35099 -0.51945 -0.49656 -0.51102 -0.7138 -0.52074 -0.72476 -0.92704 -0.69683 -0.0020079 -0.004481 -0.0028194 -0.009265 -6.0608 0 0 0.3133 0 -0.0085774 0.10237 0.049441 0 0
2.8516 0.2275 0.23391 0.40291 0.2418 0 0.25889 0.24393 0.24279 0.29472 0.27295 0.25352 40.893 0.04913 -0.25864 -0.25481 -0.33699 -0.48366 -0.45607 -0.45489 -0.67157 -0.4755 -0.67299 -0.8602 -0.64174 -0.0018928 -0.0042257 -0.0030307 -0.0096882 -5.4006 0 0 0.25774 0 0.0022005 0.11521 0.066094 0 0
2.8555 0.20951 0.21752 0.33368 0.23601 0 0.22742 0.2151 0.24529 0.24759 0.24217 0.19113 43.473 0.061398 -0.25589 -0.23153 -0.32131 -0.46027 -0.41468 -0.40486 -0.63344 -0.44062 -0.62776 -0.79093 -0.59391 -0.0017009 -0.0046882 -0.0028876 -0.0098382 -4.7802 0 0 0.21932 0 0.013228 0.11602 0.07728 0 0
2.8594 0.18925 0.19322 0.27076 0.21363 0 0.193 0.19025 0.2381 0.19751 0.20863 0.15899 46.068 0.0627 -0.25921 -0.21116 -0.29833 -0.44286 -0.37159 -0.36136 -0.59367 -0.4116 -0.58438 -0.72237 -0.54942 -0.0017591 -0.0055071 -0.0023163 -0.009524 -4.2323 0 0 0.20687 0 0.025476 0.10916 0.084405 0 0
2.8633 0.1531 0.14896 0.23781 0.16945 0 0.16797 0.16178 0.19814 0.1642 0.17398 0.16456 48.659 0.058354 -0.25409 -0.19224 -0.26352 -0.41779 -0.32544 -0.32315 -0.54444 -0.38303 -0.53742 -0.65527 -0.50344 -0.002343 -0.0063021 -0.0014684 -0.0091315 -3.6535 0 0 0.20507 0 0.039328 0.09908 0.088784 0 0
2.8672 0.088439 0.07957 0.19682 0.10783 0 0.14369 0.12096 0.13048 0.15059 0.13588 0.19401 51.25 0.056632 -0.23162 -0.17187 -0.21061 -0.37678 -0.27279 -0.28559 -0.48361 -0.34469 -0.47659 -0.58643 -0.44635 -0.0032344 -0.0068037 -0.00069059 -0.0090901 -2.9146 0 0 0.19484 0 0.054439 0.092793 0.092101 0 0
2.8711 -0.0024381 -0.0079262 0.10648 0.034461 0 0.093074 0.065601 0.062096 0.14194 0.09175 0.21872 53.858 0.068937 -0.1975 -0.14393 -0.13694 -0.32374 -0.20679 -0.23235 -0.41516 -0.27989 -0.38624 -0.50674 -0.36158 -0.0037909 -0.0068007 -0.0003491 -0.0092457 -1.9622 0 0 0.17354 0 0.06921 0.099468 0.097795 0 0
2.875 -0.098684 -0.096754 -0.02631 -0.050427 0 -0.0048639 -0.00087623 0.011733 0.11839 0.040448 0.2129 56.487 0.096077 -0.16524 -0.10594 -0.04868 -0.26768 -0.1261 -0.1535 -0.34033 -0.18712 -0.26582 -0.401 -0.24694 -0.0034943 -0.0060731 -0.00060036 -0.008819 -0.81897 0 0 0.15112 0 0.083844 0.11854 0.10827 0 0
2.8789 -0.17344 -0.16912 -0.15625 -0.14674 0 -0.14116 -0.074767 -0.030229 0.066965 -0.02034 0.16705 59.118 0.13838 -0.1391 -0.055888 0.052648 -0.20742 -0.028972 -0.042216 -0.24812 -0.065113 -0.11344 -0.25149 -0.10028 -0.0023958 -0.0044337 -0.0012442 -0.0070087 0.49613 0 0 0.12657 0 0.099717 0.14917 0.12551 0 0
2.8828 -0.21332 -0.21573 -0.24761 -0.24123 0 -0.27607 -0.15403 -0.08875 -0.016146 -0.095918 0.084033 61.72 0.19529 -0.10456 0.0077354 0.1656 -0.12424 0.085728 0.10667 -0.11634 0.085756 0.071539 -0.044994 0.078885 -0.00098755 -0.0018563 -0.001777 -0.0036595 2.0155 0 0 0.073942 0 0.11872 0.18966 0.15136 0 0
2.8867 -0.22815 -0.24051 -0.29871 -0.30438 0 -0.36293 -0.23527 -0.17294 -0.12903 -0.1894 -0.035494 64.275 0.26746 -0.038297 0.088817 0.29238 0.0068065 0.22177 0.30326 0.073758 0.26626 0.29472 0.2195 0.29315 0.00033318 0.0014182 -0.0016627 0.00059907 3.7727 0 0 -0.039975 0 0.14729 0.23724 0.19038 0 0
2.8906 -0.24286 -0.25815 -0.32282 -0.30994 0 -0.37789 -0.31147 -0.26317 -0.26321 -0.29232 -0.19663 66.785 0.3483 0.069101 0.18016 0.43005 0.19318 0.36991 0.52477 0.31877 0.45981 0.54098 0.52617 0.52356 0.0016032 0.0048804 -0.00069122 0.0047823 5.6991 0 0 -0.21889 0 0.18755 0.28642 0.23857 0 0
2.8945 -0.27893 -0.28603 -0.32579 -0.2652 0 -0.33491 -0.37472 -0.33218 -0.39775 -0.38252 -0.39254 69.261 0.43477 0.19861 0.27625 0.57591 0.40942 0.52385 0.75453 0.5861 0.65794 0.80071 0.84423 0.75934 0.0030718 0.0078823 0.00081716 0.0080957 7.5836 0 0 -0.41811 0 0.23823 0.33613 0.29158 0 0
2.8984 -0.34034 -0.33454 -0.31913 -0.22163 0 -0.27881 -0.4212 -0.37612 -0.50019 -0.43729 -0.58427 71.703 0.52455 0.31175 0.37259 0.72699 0.6063 0.67861 0.97963 0.82718 0.85474 1.0662 1.1379 0.99272 0.0047002 0.0098709 0.0021527 0.010185 9.1574 0 0 -0.56758 0 0.29742 0.386 0.34558 0 0
2.9023 -0.41326 -0.40096 -0.34533 -0.24609 0 -0.26315 -0.45293 -0.41915 -0.54389 -0.45383 -0.70881 74.092 0.61482 0.3776 0.46322 0.8784 0.7416 0.82788 1.1838 1.0045 1.0436 1.3273 1.3815 1.2147 0.0059875 0.010649 0.0026682 0.011086 10.254 0 0 -0.62106 0 0.36153 0.43623 0.39515 0 0
2.9063 -0.47685 -0.47028 -0.45778 -0.36897 0 -0.32362 -0.47572 -0.48539 -0.53303 -0.4575 -0.72205 76.413 0.69803 0.396 0.53827 1.0157 0.80996 0.96087 1.3457 1.1147 1.2148 1.5624 1.5724 1.4125 0.0063794 0.010523 0.0022407 0.011127 10.928 0 0 -0.59007 0 0.41949 0.48578 0.4311 0 0
2.9102 -0.51594 -0.52336 -0.65008 -0.55196 0 -0.45681 -0.49722 -0.57029 -0.51081 -0.48538 -0.64329 78.662 0.76923 0.39791 0.59802 1.1315 0.84816 1.0765 1.4728 1.1918 1.3678 1.7641 1.7329 1.5876 0.005876 0.010209 0.0013779 0.010893 11.432 0 0 -0.53519 0 0.46438 0.53126 0.45434 0 0
2.9141 -0.52853 -0.54846 -0.8133 -0.70725 0 -0.61512 -0.52648 -0.64452 -0.53451 -0.55581 -0.55641 80.848 0.82461 0.42297 0.64213 1.2211 0.91043 1.1728 1.5686 1.286 1.5 1.9256 1.8957 1.7375 0.0052048 0.010476 0.00084374 0.011101 12.079 0 0 -0.52476 0 0.49283 0.56906 0.46588 0 0
2.918 -0.5258 -0.54889 -0.80286 -0.7574 0 -0.72718 -0.57059 -0.68516 -0.63096 -0.65044 -0.55673 82.97 0.86105 0.49209 0.67094 1.2817 1.0305 1.2482 1.6371 1.4307 1.6085 2.0421 2.0803 1.86 0.0053316 0.011737 0.0010691 0.012278 13.055 0 0 -0.595 0 0.50267 0.59558 0.46759 0 0
2.9219 -0.5257 -0.54149 -0.58498 -0.69009 0 -0.74015 -0.62596 -0.69734 -0.76908 -0.72748 -0.68211 85.016 0.87195 0.59445 0.68354 1.3073 1.197 1.2963 1.6817 1.618 1.6835 2.1004 2.2755 1.9445 0.0067108 0.01383 0.0018192 0.014406 14.292 0 0 -0.73506 0 0.49072 0.6026 0.46301 0 0
2.9258 -0.54243 -0.54588 -0.31915 -0.5661 0 -0.65966 -0.67222 -0.7013 -0.87746 -0.75588 -0.88309 86.969 0.86484 0.69522 0.68595 1.3122 1.3577 1.3207 1.7122 1.7993 1.7266 2.115 2.4415 1.9912 0.0089185 0.016161 0.0024021 0.016889 15.469 0 0 -0.89578 0 0.46699 0.59252 0.4591 0 0
2.9297 -0.57715 -0.5718 -0.2591 -0.47697 0 -0.55357 -0.68175 -0.70322 -0.89665 -0.73995 -1.054 88.826 0.8491 0.75638 0.68218 1.3089 1.4508 1.326 1.7318 1.9114 1.7439 2.1023 2.5325 2.0049 0.010961 0.018081 0.0022497 0.018944 16.168 0 0 -1.0096 0 0.44 0.57314 0.45791 0 0
2.9336 -0.61688 -0.61332 -0.52682 -0.48616 0 -0.50722 -0.64521 -0.68863 -0.82395 -0.71174 -1.0988 90.601 0.8309 0.7573 0.67418 1.3048 1.4417 1.3149 1.7405 1.9149 1.7386 2.0719 2.5249 1.988 0.01198 0.019233 0.0013833 0.020103 16.111 0 0 -1.0164 0 0.41495 0.55076 0.4599 0 0
2.9375 -0.64464 -0.65447 -0.96603 -0.59391 0 -0.55891 -0.59173 -0.64969 -0.71347 -0.69913 -0.98528 92.305 0.81706 0.7055 0.66369 1.3067 1.3452 1.2899 1.7373 1.8198 1.7146 2.034 2.4312 1.9437 0.011792 0.019639 0.00037934 0.020396 15.357 0 0 -0.89528 0 0.39706 0.53331 0.46475 0 0
2.9414 -0.65427 -0.68171 -1.2395 -0.7435 0 -0.66829 -0.57758 -0.61201 -0.63296 -0.70112 -0.75813 93.929 0.81734 0.63345 0.65282 1.3212 1.2178 1.2561 1.7181 1.6814 1.6793 2.0015 2.2926 1.8803 0.010909 0.019564 -0.00010731 0.020116 14.328 0 0 -0.68883 0 0.39294 0.53638 0.47007 0 0
2.9453 -0.6569 -0.69342 -1.1129 -0.85875 0 -0.74883 -0.64271 -0.62108 -0.61543 -0.69386 -0.51505 95.448 0.8269 0.58219 0.64361 1.3407 1.1261 1.2237 1.691 1.5678 1.6452 1.9773 2.1571 1.8191 0.010106 0.019308 0.00017448 0.019502 13.6 0 0 -0.4957 0 0.3969 0.5568 0.47425 0 0
2.9492 -0.67164 -0.69924 -0.67574 -0.88889 0 -0.7409 -0.76966 -0.69368 -0.6439 -0.66032 -0.36179 96.847 0.84142 0.57803 0.63736 1.3604 1.1066 1.1972 1.6613 1.5193 1.6172 1.9609 2.06 1.7693 0.0099127 0.01909 0.00098361 0.018691 13.564 0 0 -0.41729 0 0.40572 0.59003 0.47791 0 0
2.9531 -0.70754 -0.71034 -0.28704 -0.83731 0 -0.66317 -0.88658 -0.78669 -0.6751 -0.61269 -0.36292 98.137 0.8561 0.6153 0.63528 1.3758 1.1458 1.1808 1.6347 1.5288 1.5992 1.9513 2.0169 1.7392 0.010357 0.01903 0.001898 0.01792 14.184 0 0 -0.48767 0 0.416 0.63001 0.48211 0 0
2.957 -0.7535 -0.72948 -0.28058 -0.75898 0 -0.59685 -0.92021 -0.82576 -0.67559 -0.58481 -0.50511 99.339 0.86243 0.65908 0.63986 1.3809 1.1926 1.181 1.6221 1.5555 1.5977 1.9483 2.0266 1.7415 0.011075 0.019153 0.0026709 0.017596 15.035 0 0 -0.64297 0 0.42256 0.6642 0.48997 0 0
2.9609 -0.78629 -0.74896 -0.68778 -0.72424 0 -0.61593 -0.85627 -0.77418 -0.64092 -0.60233 -0.69594 100.46 0.85508 0.67061 0.65155 1.3773 1.199 1.1985 1.6331 1.5621 1.6138 1.9534 2.0772 1.7754 0.01164 0.019382 0.0032996 0.018014 15.602 0 0 -0.76514 0 0.42204 0.67727 0.50455 0 0
2.9648 -0.78955 -0.75754 -1.2205 -0.76745 0 -0.72475 -0.75259 -0.67364 -0.59127 -0.66037 -0.81293 101.48 0.83891 0.63923 0.66788 1.3726 1.16 1.2276 1.6653 1.5461 1.6436 1.9694 2.1504 1.8284 0.011838 0.019566 0.0038213 0.018975 15.632 0 0 -0.77198 0 0.41657 0.6695 0.52437 0 0
2.9688 -0.76585 -0.74959 -1.518 -0.85594 0 -0.85519 -0.69099 -0.61116 -0.55705 -0.7297 -0.78407 102.35 0.81866 0.5948 0.6871 1.3721 1.1202 1.2646 1.7171 1.5408 1.6852 1.9988 2.2274 1.8926 0.011731 0.019577 0.0041432 0.01979 15.281 0 0 -0.68012 0 0.40828 0.64324 0.54764 0 0
2.9727 -0.73131 -0.72824 -1.431 -0.90825 0 -0.92136 -0.71013 -0.64035 -0.56661 -0.78284 -0.64465 103.07 0.80046 0.58657 0.7071 1.3815 1.1396 1.3052 1.7853 1.586 1.7361 2.0441 2.2979 1.9593 0.011511 0.019424 0.0041331 0.019803 14.961 0 0 -0.58699 0 0.39998 0.60329 0.57178 0 0
2.9766 -0.69985 -0.701 -1.104 -0.85566 0 -0.8812 -0.77845 -0.73327 -0.63483 -0.81252 -0.51961 103.66 0.80002 0.64214 0.7228 1.4106 1.2426 1.3405 1.8619 1.6927 1.7909 2.1078 2.3659 2.0104 0.011315 0.019261 0.0038587 0.019002 15.022 0 0 -0.5888 0 0.39892 0.56429 0.58954 0 0
2.9805 -0.67342 -0.67278 -0.81654 -0.70118 0 -0.75661 -0.82735 -0.80926 -0.74938 -0.82548 -0.53425 104.17 0.81893 0.74066 0.73229 1.4503 1.3923 1.3653 1.9318 1.8301 1.8396 2.1731 2.4443 2.0398 0.011164 0.019255 0.0036511 0.018101 15.502 0 0 -0.706 0 0.40678 0.53965 0.59864 0 0
2.9844 -0.64646 -0.64358 -0.75051 -0.52488 0 -0.60701 -0.80975 -0.80983 -0.86361 -0.82252 -0.7188 104.61 0.85432 0.82503 0.73524 1.493 1.5136 1.378 1.9877 1.9456 1.876 2.2282 2.5387 2.0457 0.011035 0.019418 0.0038465 0.017953 16.109 0 0 -0.87571 0 0.42296 0.53162 0.59968 0 0
2.9883 -0.61708 -0.61242 -0.88106 -0.42683 0 -0.48928 -0.73161 -0.74551 -0.91372 -0.79081 -0.98231 104.97 0.90158 0.84544 0.73166 1.5306 1.5483 1.3773 2.0231 1.9986 1.8947 2.2619 2.6318 2.0277 0.01094 0.019589 0.0044376 0.018811 16.423 0 0 -1.0063 0 0.44599 0.53986 0.59399 0 0
2.9922 -0.59132 -0.5825 -1.0475 -0.4533 0 -0.43612 -0.63661 -0.67425 -0.86037 -0.71993 -1.1753 105.22 0.95116 0.79811 0.7216 1.5499 1.4964 1.3613 2.0274 1.9834 1.8864 2.256 2.6851 1.9839 0.010909 0.019577 0.0050257 0.020131 16.158 0 0 -1.0391 0 0.47253 0.56033 0.58455 0 0
2.9961 -0.57672 -0.5615 -1.1031 -0.56761 0 -0.45507 -0.56883 -0.64201 -0.7262 -0.62504 -1.189 105.36 0.98203 0.72587 0.70657 1.5359 1.4105 1.3305 1.9917 1.9236 1.8446 2.1974 2.6596 1.9186 0.010901 0.019349 0.0051778 0.021073 15.328 0 0 -0.9706 0 0.49314 0.57646 0.57751 0 0
3 -0.57387 -0.55583 -1.0113 -0.68588 0 -0.53138 -0.54884 -0.64811 -0.59066 -0.54864 -1.0159 105.43 0.98623 0.68062 0.68794 1.4934 1.3477 1.2894 1.9237 1.8464 1.7783 2.102 2.5421 1.8406 0.010804 0.019042 0.0048596 0.021219 14.219 0 0 -0.8342 0 0.50242 0.5786 0.57401 0 0
3.0039 -0.57583 -0.56397 -0.83885 -0.74114 0 -0.62727 -0.57378 -0.66219 -0.53499 -0.53164 -0.73842 105.46 0.95991 0.68045 0.66513 1.425 1.3222 1.2384 1.8255 1.7617 1.6914 1.9787 2.3546 1.7526 0.010555 0.0188 0.0044954 0.020833 13.215 0 0 -0.67487 0 0.49721 0.56356 0.5727 0 0
3.0078 -0.57492 -0.57539 -0.68783 -0.71978 0 -0.68969 -0.62466 -0.66165 -0.57716 -0.57635 -0.47115 105.45 0.90149 0.69819 0.63721 1.3352 1.2992 1.1779 1.7004 1.6608 1.5886 1.8385 2.1414 1.6569 0.010241 0.018601 0.0045641 0.02048 12.552 0 0 -0.53691 0 0.47524 0.53036 0.5712 0 0
3.0117 -0.56751 -0.57624 -0.62826 -0.64905 0 -0.67704 -0.66794 -0.64439 -0.65339 -0.63613 -0.3044 105.36 0.80993 0.68888 0.59983 1.2311 1.2312 1.1049 1.5512 1.534 1.4762 1.6998 1.9444 1.5537 0.010019 0.018294 0.0051221 0.020435 12.169 0 0 -0.45676 0 0.43254 0.48283 0.56099 0 0
3.0156 -0.55179 -0.55741 -0.66053 -0.56191 0 -0.59063 -0.66011 -0.61009 -0.66705 -0.64594 -0.27485 105.15 0.70836 0.62992 0.55357 1.1278 1.1047 1.0228 1.3964 1.3881 1.3641 1.5761 1.7847 1.446 0.0098786 0.017791 0.0057354 0.02041 11.738 0 0 -0.44704 0 0.37998 0.43844 0.53733 0 0
3.0195 -0.52373 -0.51909 -0.71334 -0.4776 0 -0.47912 -0.57007 -0.54464 -0.56636 -0.57126 -0.35922 104.82 0.6103 0.53899 0.50078 1.0311 0.95332 0.93482 1.2462 1.2484 1.2554 1.4679 1.662 1.3357 0.0095125 0.017186 0.0058953 0.019805 10.895 0 0 -0.48052 0 0.32541 0.40504 0.50123 0 0
3.0234 -0.47994 -0.46966 -0.68265 -0.4068 0 -0.40245 -0.41148 -0.43581 -0.38597 -0.4357 -0.48351 104.4 0.52583 0.45732 0.44413 0.94504 0.83125 0.84451 1.1089 1.1425 1.1526 1.3739 1.5632 1.2251 0.0085083 0.016605 0.0055008 0.018205 9.5302 0 0 -0.49936 0 0.27516 0.38722 0.45494 0 0
3.0273 -0.42658 -0.42161 -0.50678 -0.3599 0 -0.38232 -0.25216 -0.30403 -0.21902 -0.30446 -0.55154 103.92 0.46716 0.41607 0.38812 0.87415 0.77088 0.75736 0.99529 1.08 1.0584 1.2912 1.4715 1.1178 0.0067437 0.015933 0.0049297 0.015692 7.9182 0 0 -0.45539 0 0.23758 0.38885 0.40324 0 0
3.0313 -0.38276 -0.38753 -0.23487 -0.3409 0 -0.38624 -0.17782 -0.20595 -0.14645 -0.23757 -0.49342 103.4 0.44705 0.41526 0.34385 0.82493 0.76157 0.68689 0.9207 1.0447 0.97959 1.2157 1.3711 1.025 0.004598 0.014761 0.0046447 0.012794 6.5776 0 0 -0.35012 0 0.22383 0.40589 0.36044 0 0
3.0352 -0.37022 -0.37674 -0.021572 -0.33775 0 -0.36454 -0.22968 -0.19439 -0.18283 -0.25036 -0.31077 102.83 0.45345 0.42942 0.31493 0.79436 0.76364 0.63766 0.87852 1.0064 0.91847 1.1482 1.2539 0.95267 0.0027257 0.012751 0.0047376 0.010175 5.9315 0 0 -0.23423 0 0.22874 0.4251 0.3336 0 0
3.0391 -0.3953 -0.39163 -0.023498 -0.33144 0 -0.30726 -0.36815 -0.2692 -0.27698 -0.31003 -0.082146 102.19 0.48066 0.43053 0.30313 0.78335 0.74152 0.61303 0.86758 0.94335 0.87961 1.0951 1.1283 0.9065 0.0015704 0.010133 0.0048486 0.0083063 6.0273 0 0 -0.16298 0 0.24913 0.44116 0.32489 0 0
3.043 -0.44052 -0.42447 -0.26434 -0.32174 0 -0.26393 -0.49844 -0.37 -0.35665 -0.36624 0.083749 101.47 0.52204 0.40783 0.30894 0.79242 0.6886 0.61509 0.8858 0.86008 0.86727 1.0637 1.0246 0.89166 0.0010928 0.0077804 0.0045012 0.0072894 6.5375 0 0 -0.15024 0 0.28075 0.4498 0.33459 0 0
3.0469 -0.4757 -0.45835 -0.58711 -0.33799 0 -0.30138 -0.54028 -0.42355 -0.37683 -0.38813 0.11441 100.69 0.56726 0.37148 0.33265 0.8254 0.62828 0.64855 0.93381 0.78839 0.89341 1.0742 0.98586 0.92142 0.00097528 0.0066404 0.0035166 0.0069058 7.0446 0 0 -0.16748 0 0.31544 0.44726 0.36009 0 0
3.0508 -0.47992 -0.47449 -0.75369 -0.41084 0 -0.43503 -0.48372 -0.40329 -0.34018 -0.37978 0.0082553 99.84 0.60394 0.34256 0.36323 0.87364 0.59618 0.70075 0.99956 0.76983 0.95136 1.1295 1.0438 0.988 0.0010679 0.0069291 0.0021667 0.006863 7.3692 0 0 -0.18662 0 0.34175 0.43992 0.38585 0 0
3.0547 -0.45507 -0.46316 -0.62328 -0.52535 0 -0.59833 -0.38706 -0.34667 -0.28703 -0.36757 -0.18324 98.926 0.62928 0.33958 0.39353 0.92823 0.61871 0.76069 1.0747 0.83076 1.029 1.2183 1.1959 1.0785 0.001574 0.0078696 0.0010223 0.0070735 7.6694 0 0 -0.21825 0 0.35662 0.43342 0.40363 0 0
3.0586 -0.42024 -0.43032 -0.26295 -0.60877 0 -0.68343 -0.32494 -0.31696 -0.26955 -0.37498 -0.39809 97.946 0.64242 0.36935 0.41965 0.983 0.69955 0.82156 1.1542 0.96479 1.1173 1.3311 1.4024 1.1838 0.0027602 0.0083336 0.00067588 0.0077397 8.2324 0 0 -0.30037 0 0.35911 0.43092 0.40936 0 0
3.0625 -0.39485 -0.39411 0.1032 -0.58102 0 -0.62228 -0.33456 -0.34861 -0.32314 -0.40605 -0.58852 96.904 0.64383 0.42429 0.43822 1.031 0.8175 0.87631 1.2328 1.1334 1.2054 1.4548 1.6062 1.2928 0.0045081 0.0078668 0.001485 0.0091213 9.1528 0 0 -0.44737 0 0.34962 0.43524 0.4003 0 0
3.0664 -0.38672 -0.37312 0.26065 -0.43163 0 -0.44108 -0.40019 -0.4251 -0.44305 -0.44683 -0.71743 95.813 0.63842 0.48574 0.44785 1.0606 0.9352 0.91563 1.3006 1.285 1.272 1.5595 1.7621 1.3832 0.006224 0.0071106 0.0033567 0.011143 10.182 0 0 -0.61413 0 0.33404 0.44722 0.3798 0 0
3.0703 -0.393 -0.37511 0.14805 -0.24857 0 -0.24446 -0.47659 -0.50183 -0.57824 -0.47894 -0.75355 94.674 0.63575 0.53256 0.4556 1.0763 1.0159 0.94428 1.3553 1.3807 1.3152 1.6341 1.8537 1.4489 0.0072518 0.0071435 0.0056327 0.01322 10.883 0 0 -0.71831 0 0.32302 0.46078 0.36201 0 0
3.0742 -0.40739 -0.39436 -0.12747 -0.16074 0 -0.14402 -0.52277 -0.54496 -0.65505 -0.49235 -0.68897 93.476 0.63954 0.55232 0.46469 1.0811 1.0423 0.96505 1.3951 1.4124 1.3361 1.6767 1.8897 1.4885 0.0074001 0.0083317 0.0072648 0.014545 10.965 0 0 -0.70499 0 0.32092 0.47363 0.3532 0 0
3.0781 -0.42362 -0.41797 -0.3907 -0.23623 0 -0.1874 -0.52151 -0.55012 -0.62638 -0.48927 -0.5638 92.204 0.6525 0.54846 0.47771 1.0786 1.0256 0.98086 1.4189 1.4016 1.3377 1.6885 1.889 1.5025 0.0070663 0.0098494 0.0073857 0.014673 10.519 0 0 -0.59475 0 0.33087 0.48412 0.35816 0 0
3.082 -0.4345 -0.43467 -0.51665 -0.42458 0 -0.33646 -0.48174 -0.53267 -0.51377 -0.47956 -0.459 90.855 0.67749 0.53713 0.49713 1.0746 0.99729 0.99522 1.4239 1.382 1.3256 1.6742 1.8694 1.4923 0.0068567 0.010431 0.0059907 0.013898 9.9608 0 0 -0.471 0 0.35631 0.49132 0.38212 0 0
3.0859 -0.43309 -0.43943 -0.4838 -0.59504 0 -0.50078 -0.43194 -0.50836 -0.40225 -0.4729 -0.4453 89.446 0.70881 0.53453 0.51864 1.0737 0.9862 1.009 1.4134 1.3763 1.3113 1.6515 1.8436 1.4697 0.0070984 0.009665 0.0041272 0.013036 9.7426 0 0 -0.41835 0 0.39038 0.49815 0.41667 0 0
3.0898 -0.41916 -0.4331 -0.35409 -0.63761 0 -0.59595 -0.40711 -0.48446 -0.38007 -0.47292 -0.52691 87.996 0.73857 0.54422 0.53601 1.0732 0.99789 1.0189 1.3924 1.3834 1.2972 1.6285 1.8181 1.4419 0.0076907 0.0084991 0.0032334 0.012799 10.032 0 0 -0.46444 0 0.42393 0.50638 0.44995 0 0
3.0938 -0.40344 -0.42016 -0.22285 -0.54119 0 -0.5883 -0.42825 -0.46272 -0.46627 -0.47574 -0.63423 86.506 0.76134 0.55533 0.54485 1.0696 1.0123 1.0212 1.3625 1.3825 1.2815 1.6056 1.7897 1.4099 0.0083329 0.0083222 0.0040152 0.01328 10.594 0 0 -0.5672 0 0.45118 0.51592 0.47462 0 0
3.0977 -0.4013 -0.40737 -0.17321 -0.38955 0 -0.5053 -0.48291 -0.44329 -0.58851 -0.47268 -0.67648 84.956 0.77168 0.55273 0.54088 1.0583 1.0014 1.0117 1.3248 1.349 1.2605 1.5808 1.7427 1.3735 0.0087868 0.0094275 0.0058129 0.013975 10.94 0 0 -0.64781 0 0.46655 0.52585 0.48369 0 0
3.1016 -0.41849 -0.40189 -0.241 -0.2892 0 -0.41213 -0.52617 -0.42369 -0.63607 -0.45575 -0.60794 83.322 0.75747 0.52985 0.51581 1.0265 0.95131 0.97944 1.2772 1.2712 1.2192 1.5384 1.6565 1.323 0.0088918 0.010388 0.0070997 0.014236 10.629 0 0 -0.63855 0 0.45936 0.52919 0.46545 0 0
3.1055 -0.44321 -0.40723 -0.39284 -0.29408 0 -0.3695 -0.51127 -0.39802 -0.54788 -0.42276 -0.45106 81.6 0.72515 0.49245 0.47898 0.97759 0.87113 0.93117 1.2219 1.1568 1.1574 1.4734 1.5228 1.2572 0.0084296 0.0091006 0.0067471 0.013697 9.5314 0 0 -0.51733 0 0.43726 0.52129 0.43178 0 0
3.1094 -0.45482 -0.41957 -0.53721 -0.38005 0 -0.39477 -0.43043 -0.36267 -0.36232 -0.37932 -0.26654 79.806 0.6788 0.45176 0.43637 0.91651 0.78372 0.87238 1.1606 1.0292 1.0787 1.3873 1.3605 1.1778 0.007155 0.00465 0.0049292 0.012351 7.9279 0 0 -0.31893 0 0.40508 0.50097 0.38999 0 0
3.1133 -0.44271 -0.42901 -0.58031 -0.47411 0 -0.44986 -0.32873 -0.32407 -0.18795 -0.33635 -0.11076 77.968 0.62287 0.41547 0.39387 0.84913 0.71044 0.80913 1.0954 0.91664 0.98938 1.2843 1.2122 1.0892 0.0050904 -0.001703 0.0028545 0.010401 6.3855 0 0 -0.12294 0 0.36761 0.46856 0.34697 0 0
3.1172 -0.41667 -0.42736 -0.49636 -0.50661 0 -0.46844 -0.27241 -0.2983 -0.1219 -0.30526 -0.020222 76.096 0.56412 0.38588 0.3606 0.78635 0.6632 0.75179 1.0316 0.84266 0.90236 1.1754 1.1213 1.0013 0.0027899 -0.007351 0.001633 0.0081957 5.4929 0 0 -0.019051 0 0.3318 0.42651 0.3125 0 0
3.1211 -0.39804 -0.4162 -0.35179 -0.45305 0 -0.40946 -0.29535 -0.29924 -0.18353 -0.29389 -0.019103 74.178 0.51424 0.36476 0.34653 0.7463 0.64601 0.71586 0.98241 0.81896 0.84434 1.0889 1.1069 0.93913 0.0011947 -0.01026 0.0014052 0.0062879 5.5738 0 0 -0.057904 0 0.30626 0.38746 0.29531 0 0
3.125 -0.40052 -0.40676 -0.25343 -0.34843 0 -0.29931 -0.37133 -0.32542 -0.31174 -0.30483 -0.11719 72.191 0.47758 0.35663 0.34942 0.7318 0.65795 0.70275 0.95529 0.84216 0.82315 1.0376 1.1555 0.91293 0.0010639 -0.010298 0.0015183 0.0053759 6.5189 0 0 -0.2136 0 0.29117 0.3608 0.29166 0 0
3.1289 -0.41972 -0.41003 -0.26385 -0.26927 0 -0.22384 -0.43827 -0.35929 -0.41774 -0.33535 -0.28727 70.122 0.45678 0.36475 0.36785 0.74383 0.6915 0.71286 0.95569 0.89499 0.84223 1.0283 1.2347 0.92845 0.0024178 -0.0089264 0.0014204 0.005914 7.8354 0 0 -0.39069 0 0.28629 0.35115 0.29912 0 0
3.1328 -0.44057 -0.42587 -0.36269 -0.28721 0 -0.26639 -0.45218 -0.38131 -0.44618 -0.37788 -0.45388 67.973 0.45366 0.3844 0.39936 0.78142 0.7311 0.74496 0.98789 0.95402 0.90201 1.0646 1.3171 0.98857 0.0044808 -0.0077337 0.0012368 0.0076468 8.9123 0 0 -0.4835 0 0.29064 0.36169 0.31451 0 0
3.1367 -0.4524 -0.44214 -0.48619 -0.41471 0 -0.43447 -0.42159 -0.38687 -0.4028 -0.42173 -0.52908 65.761 0.47364 0.4034 0.44001 0.84221 0.76023 0.79676 1.0615 1.0026 1.0007 1.1515 1.3943 1.0964 0.0062004 -0.007241 0.0014434 0.0095864 9.3694 0 0 -0.45093 0 0.30328 0.39568 0.3336 0 0
3.1406 -0.45542 -0.44575 -0.59266 -0.58082 0 -0.63612 -0.39326 -0.39016 -0.34052 -0.45717 -0.48104 63.5 0.50938 0.41254 0.48116 0.90924 0.77547 0.85388 1.1583 1.0421 1.1093 1.2598 1.473 1.2203 0.0069275 -0.0069031 0.0021124 0.010647 9.2764 0 0 -0.34819 0 0.31964 0.43822 0.35308 0 0
3.1445 -0.45415 -0.43493 -0.67774 -0.66787 0 -0.73451 -0.40646 -0.4108 -0.32213 -0.48038 -0.37258 61.193 0.55627 0.4162 0.51964 0.97505 0.79358 0.91015 1.265 1.0908 1.2137 1.3739 1.5625 1.3425 0.0067375 -0.005996 0.0026795 0.010483 9.0777 0 0 -0.28529 0 0.3383 0.48072 0.37367 0 0
3.1484 -0.44912 -0.4205 -0.72947 -0.59597 0 -0.64663 -0.45942 -0.45444 -0.38188 -0.4945 -0.32121 58.833 0.61054 0.43052 0.55329 1.0346 0.83962 0.96144 1.3709 1.1687 1.3048 1.4825 1.6646 1.4503 0.0062002 -0.0043529 0.0025375 0.009774 9.2509 0 0 -0.34184 0 0.35828 0.51731 0.39627 0 0
3.1523 -0.4379 -0.41454 -0.69542 -0.39423 0 -0.41165 -0.51536 -0.50445 -0.50225 -0.50434 -0.4048 56.406 0.66734 0.46799 0.57971 1.0826 0.92225 1.0035 1.4619 1.2776 1.3726 1.5727 1.772 1.5293 0.0058583 -0.0023259 0.0017633 0.0096284 9.9339 0 0 -0.50565 0 0.37853 0.54169 0.4226 0 0
3.1563 -0.42305 -0.41839 -0.52742 -0.19402 0 -0.17262 -0.5368 -0.53303 -0.6184 -0.50921 -0.59467 53.901 0.71569 0.5224 0.59544 1.1135 1.0186 1.0319 1.5178 1.3919 1.4109 1.6299 1.8716 1.5675 0.0058497 -0.00027653 0.0010965 0.01062 10.811 0 0 -0.68338 0 0.39536 0.55105 0.45235 0 0
3.1602 -0.4141 -0.42225 -0.27057 -0.13797 0 -0.080574 -0.51529 -0.52399 -0.65557 -0.50282 -0.77728 51.318 0.74946 0.57002 0.60135 1.1302 1.086 1.0486 1.5416 1.4717 1.4302 1.6587 1.9471 1.5794 0.0059301 0.0017058 0.0011435 0.012327 11.363 0 0 -0.77169 0 0.40523 0.55316 0.47985 0 0
3.1641 -0.41813 -0.41654 -0.084445 -0.27146 0 -0.19067 -0.47421 -0.48841 -0.58397 -0.48298 -0.84439 48.663 0.76459 0.58812 0.59646 1.1316 1.0944 1.0521 1.534 1.4895 1.4323 1.658 1.9818 1.5696 0.0058061 0.0036036 0.0017027 0.013781 11.296 0 0 -0.73083 0 0.40507 0.55111 0.50016 0 0
3.168 -0.42926 -0.40255 -0.13316 -0.50464 0 -0.42628 -0.4485 -0.45815 -0.45169 -0.46179 -0.77123 45.948 0.75801 0.57447 0.57998 1.1171 1.0508 1.0411 1.4971 1.4489 1.4189 1.6274 1.9646 1.5429 0.005466 0.0051847 0.0020037 0.014347 10.78 0 0 -0.60579 0 0.39214 0.54748 0.50821 0 0
3.1719 -0.43124 -0.39096 -0.42421 -0.67721 0 -0.6352 -0.46 -0.45954 -0.35901 -0.46145 -0.62038 43.184 0.72331 0.54898 0.54875 1.0812 0.99302 1.009 1.4311 1.3811 1.385 1.5593 1.8971 1.4993 0.0052203 0.0060868 0.0016113 0.014209 10.288 0 0 -0.48551 0 0.36057 0.54302 0.49274 0 0
3.1758 -0.41336 -0.39006 -0.76057 -0.6747 0 -0.69395 -0.50357 -0.48797 -0.3809 -0.49322 -0.48131 40.371 0.67047 0.53547 0.50732 1.0279 0.95784 0.95754 1.3483 1.3192 1.3294 1.4625 1.7946 1.4382 0.0054139 0.006204 0.00095023 0.014044 10.149 0 0 -0.43663 0 0.31587 0.53362 0.45456 0 0
3.1797 -0.38315 -0.39652 -0.88425 -0.50572 0 -0.58446 -0.5484 -0.50694 -0.49667 -0.53701 -0.40642 37.504 0.61012 0.5399 0.46106 0.96322 0.95032 0.89191 1.2562 1.2728 1.2546 1.3481 1.6782 1.3583 0.0060488 0.0058746 0.00080734 0.01427 10.224 0 0 -0.46047 0 0.26605 0.51597 0.40128 0 0
3.1836 -0.36045 -0.39849 -0.70008 -0.28639 0 -0.393 -0.55339 -0.47639 -0.59377 -0.54614 -0.39133 34.58 0.54969 0.54503 0.41393 0.8916 0.94184 0.81651 1.1587 1.2238 1.1629 1.2249 1.5604 1.2584 0.0066622 0.0055742 0.0013477 0.01463 9.9862 0 0 -0.49916 0 0.21736 0.4881 0.33923 0 0
3.1875 -0.35769 -0.38734 -0.36936 -0.15269 0 -0.24054 -0.4916 -0.38877 -0.55505 -0.48187 -0.39632 31.596 0.49763 0.52552 0.37064 0.81853 0.89645 0.73719 1.06 1.1442 1.0586 1.1041 1.4392 1.1381 0.0066204 0.0054196 0.0017943 0.014434 8.9854 0 0 -0.48184 0 0.17742 0.44839 0.27685 0 0
3.1914 -0.36671 -0.36559 -0.17163 -0.17026 0 -0.19985 -0.37242 -0.28093 -0.36136 -0.35183 -0.37737 28.553 0.46755 0.46967 0.34003 0.75462 0.80184 0.66863 0.96829 1.0234 0.95674 1.0102 1.3056 1.0045 0.0056288 0.0050524 0.0012189 0.013182 7.2785 0 0 -0.37725 0 0.16022 0.3995 0.23288 0 0
3.1953 -0.36682 -0.34323 -0.25492 -0.30119 0 -0.25701 -0.24431 -0.20884 -0.11858 -0.21506 -0.30684 25.45 0.45405 0.38932 0.32066 0.70132 0.68002 0.61711 0.88802 0.87999 0.8715 0.9465 1.1596 0.87802 0.0040255 0.0040704 -0.00037741 0.010976 5.4666 0 0 -0.21808 0 0.16077 0.3531 0.21083 0 0
3.1992 -0.34574 -0.32745 -0.50831 -0.43983 0 -0.33672 -0.16911 -0.2048 0.020973 -0.14247 -0.18676 22.288 0.45293 0.31187 0.31118 0.65769 0.5722 0.58458 0.82274 0.75275 0.80861 0.91202 1.02 0.76981 0.0025697 0.0025574 -0.0019133 0.0084282 4.29 0 0 -0.080945 0 0.17479 0.31517 0.21069 0 0
3.2031 -0.31097 -0.31681 -0.67494 -0.48542 0 -0.36522 -0.18097 -0.25373 -0.021373 -0.1627 -0.056616 19.074 0.45904 0.26319 0.30953 0.62182 0.5129 0.57122 0.77527 0.67666 0.77145 0.90307 0.91656 0.68916 0.0018788 0.0011285 -0.0022514 0.0062736 4.1179 0 0 -0.035226 0 0.19674 0.29064 0.23051 0 0
3.207 -0.28016 -0.30465 -0.5915 -0.4046 0 -0.32208 -0.26026 -0.30763 -0.19141 -0.24049 0.017953 15.819 0.46312 0.25437 0.31197 0.58955 0.51173 0.57565 0.75149 0.66313 0.76295 0.91057 0.87132 0.65052 0.0020005 0.00042131 -0.0013397 0.0050193 4.7328 0 0 -0.095859 0 0.21589 0.28638 0.26528 0 0
3.2109 -0.26166 -0.28602 -0.3242 -0.24864 0 -0.2468 -0.34565 -0.32343 -0.352 -0.30745 -0.014791 12.534 0.45494 0.27856 0.31172 0.55427 0.55113 0.58443 0.74724 0.69544 0.76743 0.9118 0.8828 0.64676 0.0024889 0.0005515 -0.00023834 0.0048192 5.5375 0 0 -0.21418 0 0.21906 0.29717 0.29897 0 0
3.2148 -0.24668 -0.25987 -0.084069 -0.11673 0 -0.20076 -0.37673 -0.29038 -0.39395 -0.3169 -0.14649 9.22 0.43461 0.3157 0.30642 0.51544 0.59695 0.58759 0.75267 0.74 0.76974 0.89751 0.92711 0.65886 0.0028724 0.0010722 1.2372e-05 0.0054891 5.9669 0 0 -0.31359 0 0.20559 0.31235 0.32293 0 0
3.2188 -0.22048 -0.22584 -0.023956 -0.087046 0 -0.21609 -0.33391 -0.22772 -0.3111 -0.27364 -0.30113 5.8696 0.40355 0.34153 0.29508 0.47417 0.61545 0.57977 0.76132 0.76533 0.7616 0.86495 0.97316 0.67508 0.0030375 0.001436 -0.00053483 0.0065686 5.7787 0 0 -0.34234 0 0.17679 0.32514 0.33319 0 0
3.2227 -0.17857 -0.18177 -0.12066 -0.15995 0 -0.26923 -0.24543 -0.16324 -0.1839 -0.21566 -0.38598 2.477 0.36462 0.33895 0.27733 0.43255 0.59067 0.55664 0.76613 0.75821 0.73583 0.81417 0.99939 0.68319 0.0031802 0.0014562 -0.00087626 0.0074583 5.0702 0 0 -0.30305 0 0.13593 0.32866 0.32734 0 0
3.2266 -0.12961 -0.12654 -0.2367 -0.25523 0 -0.29696 -0.16038 -0.11623 -0.10089 -0.17228 -0.36331 -0.95052 0.32541 0.30844 0.25223 0.39663 0.53466 0.51135 0.75082 0.72877 0.68214 0.75247 0.99973 0.66159 0.0034538 0.001332 -0.00024603 0.0076838 4.1113 0 0 -0.23922 0 0.093661 0.31047 0.30413 0 0
3.2305 -0.08291 -0.064268 -0.2679 -0.27002 0 -0.24235 -0.11338 -0.094913 -0.094206 -0.14226 -0.27697 -4.3955 0.29166 0.27013 0.22246 0.36536 0.48137 0.45354 0.713 0.70084 0.61303 0.69437 0.97713 0.61515 0.0037391 0.0013035 0.00095939 0.0071716 3.166 0 0 -0.1954 0 0.061168 0.27705 0.27614 0 0
3.2344 -0.036316 -0.0027882 -0.21575 -0.15652 0 -0.097162 -0.10665 -0.098566 -0.13644 -0.10881 -0.20611 -7.8441 0.26299 0.25115 0.18746 0.33425 0.46247 0.38594 0.65097 0.69138 0.53289 0.64048 0.93296 0.54746 0.0037753 0.0013686 0.0015387 0.0062951 2.3848 0 0 -0.18614 0 0.040787 0.23289 0.24785 0 0
3.2383 0.020966 0.053709 -0.13237 0.041822 0 0.089762 -0.11526 -0.11361 -0.18099 -0.066708 -0.19062 -11.296 0.23763 0.26293 0.14625 0.2976 0.47862 0.31014 0.5634 0.69154 0.44451 0.58767 0.86116 0.4616 0.0034482 0.0013411 0.00074442 0.0055691 1.7495 0 0 -0.19482 0 0.032827 0.18245 0.22232 0 0
3.2422 0.094151 0.10962 -0.033202 0.22552 0 0.24375 -0.10386 -0.10998 -0.1956 -0.026537 -0.20119 -14.756 0.21031 0.28589 0.095644 0.24314 0.48963 0.22518 0.446 0.66418 0.34776 0.52309 0.74973 0.3591 0.0028672 0.0011064 -0.00090852 0.0051878 1.0608 0 0 -0.19364 0 0.034844 0.13199 0.20156 0 0
3.2461 0.17388 0.17288 0.10824 0.31576 0 0.31261 -0.043265 -0.052966 -0.16351 0.0075593 -0.18011 -18.22 0.16981 0.27803 0.031823 0.1534 0.43698 0.12481 0.29684 0.56375 0.23383 0.41371 0.58597 0.23557 0.0021556 0.00072854 -0.0021362 0.0047944 0.016247 0 0 -0.16167 0 0.034162 0.087937 0.18067 0 0
3.25 0.24284 0.24372 0.28702 0.30756 0 0.29733 0.076162 0.069625 -0.071225 0.055183 -0.10422 -21.662 0.11349 0.20543 -0.042983 0.030267 0.28567 0.0064554 0.12212 0.36679 0.096841 0.24796 0.36109 0.085841 0.0012574 0.00028315 -0.002139 0.0037149 -1.5999 0 0 -0.088757 0 0.022444 0.049253 0.15343 0 0
3.2539 0.2907 0.30964 0.4233 0.25837 0 0.24451 0.23555 0.22883 0.086927 0.14402 -0.00074219 -25.047 0.040609 0.071186 -0.1275 -0.12452 0.05252 -0.13248 -0.077597 0.090207 -0.068225 0.018972 0.07267 -0.097501 4.8229e-05 -0.00036137 -0.0013027 0.001492 -3.7212 0 0 0.027609 0 -0.0037424 0.014354 0.11629 0 0
3.2578 0.32143 0.35396 0.42318 0.23072 0 0.20944 0.39027 0.36836 0.28773 0.27326 0.097278 -28.361 -0.048155 -0.083167 -0.21977 -0.30678 -0.20383 -0.29364 -0.30135 -0.21844 -0.26511 -0.27594 -0.27371 -0.32151 -0.0013657 -0.0015282 -0.00068078 -0.001712 -5.9752 0 0 0.18067 0 -0.046251 -0.018946 0.066399 0 0
3.2617 0.34658 0.37083 0.28612 0.24537 0 0.22016 0.49088 0.44507 0.47256 0.39883 0.19973 -31.613 -0.14949 -0.20765 -0.31537 -0.50603 -0.42442 -0.47949 -0.55088 -0.512 -0.5001 -0.6372 -0.66325 -0.60385 -0.0025629 -0.0034573 -0.00089091 -0.0051689 -7.8998 0 0 0.34939 0 -0.10465 -0.055127 0.00069112 0 0
3.2656 0.37327 0.37109 0.13113 0.28299 0 0.26895 0.51389 0.46049 0.57775 0.46541 0.35073 -34.825 -0.25039 -0.28094 -0.40673 -0.69842 -0.58887 -0.67252 -0.81002 -0.77131 -0.74955 -1.0135 -1.0723 -0.92028 -0.0031224 -0.006022 -0.0015971 -0.0080429 -9.2447 0 0 0.50159 0 -0.16457 -0.09548 -0.069521 0 0
3.2695 0.39949 0.37223 0.095485 0.32062 0 0.33237 0.47925 0.45379 0.58268 0.45968 0.56726 -38.004 -0.34495 -0.32296 -0.49048 -0.87388 -0.72054 -0.86057 -1.0671 -1.0074 -0.99675 -1.3751 -1.4717 -1.2493 -0.0030305 -0.0086906 -0.0020218 -0.0098826 -10.103 0 0 0.60975 0 -0.21838 -0.13857 -0.13601 0 0
3.2734 0.41903 0.38242 0.20439 0.35822 0 0.39629 0.43681 0.46444 0.53051 0.43016 0.79447 -41.137 -0.42906 -0.37292 -0.56405 -1.0254 -0.85699 -1.0333 -1.3116 -1.2388 -1.2278 -1.6994 -1.833 -1.5716 -0.0027069 -0.010759 -0.0018204 -0.010784 -10.768 0 0 0.6681 0 -0.26078 -0.18265 -0.19213 0 0
3.2773 0.42834 0.39526 0.35158 0.40981 0 0.46165 0.43051 0.50266 0.49674 0.44767 0.9351 -44.202 -0.49816 -0.4535 -0.6241 -1.1452 -1.014 -1.1766 -1.5278 -1.4666 -1.4236 -1.9579 -2.1346 -1.8591 -0.0025816 -0.011692 -0.0013644 -0.011154 -11.46 0 0 0.69451 0 -0.28586 -0.2246 -0.22912 0 0
3.2813 0.42815 0.40053 0.41503 0.47603 0 0.52868 0.47041 0.55374 0.5305 0.5401 0.93359 -47.194 -0.54883 -0.55267 -0.66709 -1.2284 -1.1738 -1.2714 -1.6897 -1.6687 -1.5599 -2.1231 -2.365 -2.0679 -0.0026873 -0.011385 -0.0012324 -0.011334 -12.194 0 0 0.71501 0 -0.29144 -0.25814 -0.23893 0 0
3.2852 0.42176 0.39862 0.38457 0.53377 0 0.58119 0.53538 0.60325 0.62017 0.66393 0.83293 -50.128 -0.58629 -0.63691 -0.69716 -1.2865 -1.3021 -1.3274 -1.801 -1.8168 -1.6475 -2.2223 -2.5228 -2.2036 -0.0027334 -0.010247 -0.0015741 -0.011386 -12.866 0 0 0.7453 0 -0.28709 -0.28218 -0.23176 0 0
3.2891 0.41479 0.40251 0.36344 0.55608 0 0.5926 0.59831 0.64918 0.71124 0.74091 0.74405 -53.018 -0.61097 -0.6803 -0.71467 -1.3214 -1.3752 -1.3474 -1.8608 -1.8972 -1.6896 -2.2652 -2.6129 -2.2678 -0.0025688 -0.009048 -0.0020446 -0.0112 -13.415 0 0 0.78442 0 -0.27675 -0.29572 -0.21319 0 0
3.293 0.41614 0.42479 0.44396 0.54014 0 0.55184 0.64546 0.68826 0.75509 0.72554 0.7516 -55.86 -0.62305 -0.68274 -0.72005 -1.3342 -1.3928 -1.3357 -1.8699 -1.9171 -1.6907 -2.2623 -2.6422 -2.2652 -0.0024558 -0.0085375 -0.0022717 -0.010745 -13.845 0 0 0.82062 0 -0.26414 -0.29821 -0.18939 0 0
3.2969 0.43474 0.46407 0.59598 0.51249 0 0.48338 0.67245 0.70053 0.74192 0.64033 0.84176 -58.63 -0.61855 -0.66378 -0.71117 -1.3194 -1.3707 -1.2951 -1.8239 -1.893 -1.6517 -2.2207 -2.6162 -2.1987 -0.0027784 -0.008988 -0.0022351 -0.010203 -14.099 0 0 0.83815 0 -0.25319 -0.28754 -0.17047 0 0
3.3008 0.47116 0.5055 0.69326 0.50628 0 0.43715 0.66998 0.661 0.69323 0.55018 0.91609 -61.308 -0.59917 -0.64288 -0.69182 -1.2804 -1.3267 -1.2404 -1.7443 -1.8364 -1.5889 -2.1567 -2.5375 -2.1009 -0.003496 -0.0099882 -0.0021322 -0.0098527 -13.986 0 0 0.81926 0 -0.2446 -0.26802 -0.16234 0 0
3.3047 0.51292 0.53472 0.65085 0.534 0 0.45207 0.62469 0.57238 0.63158 0.50589 0.87538 -63.894 -0.56863 -0.6258 -0.66588 -1.2234 -1.2717 -1.1792 -1.6463 -1.7504 -1.5114 -2.077 -2.4095 -1.9892 -0.0040204 -0.010725 -0.0019798 -0.0098194 -13.301 0 0 0.7477 0 -0.2375 -0.24371 -0.16295 0 0
3.3086 0.54218 0.54993 0.5234 0.58124 0 0.52415 0.53984 0.4796 0.56329 0.5105 0.69802 -66.407 -0.52998 -0.60682 -0.63617 -1.1537 -1.2105 -1.1155 -1.5394 -1.6377 -1.4249 -1.9848 -2.2412 -1.8733 -0.003756 -0.01063 -0.0015063 -0.0099573 -12.088 0 0 0.62095 0 -0.23166 -0.21753 -0.16977 0 0
3.3125 0.55144 0.55965 0.45521 0.623 0 0.60837 0.45082 0.43951 0.4881 0.532 0.45114 -68.862 -0.48743 -0.57944 -0.60611 -1.0782 -1.1448 -1.0534 -1.4332 -1.5085 -1.3351 -1.8834 -2.0519 -1.7617 -0.0027639 -0.0098645 -0.00050074 -0.0099923 -10.725 0 0 0.46333 0 -0.22711 -0.19298 -0.17872 0 0
3.3164 0.5512 0.57012 0.5323 0.643 0 0.65376 0.40852 0.46909 0.41662 0.53876 0.23732 -71.256 -0.45183 -0.54325 -0.58314 -1.0155 -1.0753 -0.99969 -1.3449 -1.3804 -1.2553 -1.7834 -1.8705 -1.6674 -0.0018007 -0.009185 0.00080023 -0.0097865 -9.7186 0 0 0.32251 0 -0.22651 -0.17739 -0.18064 0 0
3.3203 0.55879 0.57768 0.69174 0.63885 0 0.64072 0.43743 0.5257 0.36963 0.52021 0.12893 -73.571 -0.42849 -0.50281 -0.56933 -0.97435 -1.0037 -0.957 -1.2785 -1.2715 -1.1942 -1.6985 -1.7284 -1.5931 -0.0016285 -0.0092425 0.0017786 -0.0094505 -9.3312 0 0 0.24339 0 -0.23091 -0.17134 -0.1739 0 0
3.3242 0.57828 0.57471 0.78267 0.61477 0 0.5894 0.50845 0.54491 0.35841 0.48194 0.13782 -75.798 -0.41912 -0.46419 -0.56554 -0.95802 -0.93753 -0.92829 -1.2371 -1.1951 -1.1577 -1.6374 -1.6488 -1.5437 -0.0023046 -0.0099623 0.0019326 -0.0091856 -9.4084 0 0 0.23822 0 -0.24048 -0.17457 -0.15964 0 0
3.3281 0.59373 0.56148 0.71487 0.57503 0 0.53615 0.55888 0.50123 0.37061 0.43405 0.22755 -77.942 -0.42413 -0.43436 -0.57198 -0.9676 -0.89254 -0.9162 -1.2231 -1.1593 -1.1505 -1.6073 -1.6374 -1.5233 -0.0031941 -0.010606 0.0013013 -0.0090279 -9.5719 0 0 0.28062 0 -0.25467 -0.18598 -0.14008 0 0
3.332 0.58561 0.54897 0.54445 0.52527 0 0.50402 0.54728 0.43071 0.38202 0.39101 0.3435 -80.011 -0.44309 -0.42142 -0.58905 -1.0034 -0.88644 -0.92725 -1.2426 -1.1684 -1.182 -1.6218 -1.682 -1.5433 -0.0036577 -0.010478 0.00039945 -0.0087883 -9.5952 0 0 0.33082 0 -0.27113 -0.20286 -0.12091 0 0
3.3359 0.55433 0.54803 0.4165 0.47651 0 0.49385 0.49257 0.39343 0.38406 0.37645 0.43767 -82.004 -0.46739 -0.43082 -0.6124 -1.0515 -0.92491 -0.96019 -1.2904 -1.2193 -1.2446 -1.6753 -1.7597 -1.6019 -0.0036361 -0.0095919 -0.00022923 -0.0082787 -9.5958 0 0 0.36855 0 -0.283 -0.21768 -0.11118 0 0
3.3398 0.5238 0.55658 0.43023 0.44355 0 0.49766 0.45807 0.41624 0.3962 0.41414 0.48289 -83.908 -0.49138 -0.45867 -0.63839 -1.1015 -0.99237 -1.0078 -1.3565 -1.2985 -1.3235 -1.7519 -1.8502 -1.6861 -0.003521 -0.0086343 -0.00038054 -0.007592 -9.8704 0 0 0.40272 0 -0.2872 -0.22698 -0.11294 0 0
3.3438 0.51775 0.55955 0.5595 0.4376 0 0.51335 0.49319 0.47451 0.44584 0.50394 0.48125 -85.709 -0.51311 -0.49067 -0.66544 -1.1494 -1.0594 -1.0657 -1.4356 -1.3857 -1.4104 -1.8424 -1.9455 -1.788 -0.0035542 -0.0082866 -0.00019385 -0.0071232 -10.56 0 0 0.45208 0 -0.28257 -0.2296 -0.12666 0 0
3.3477 0.53263 0.54294 0.69276 0.46017 0 0.54253 0.58698 0.52622 0.53419 0.60799 0.4651 -87.409 -0.53158 -0.51178 -0.69228 -1.1923 -1.1047 -1.129 -1.5224 -1.4658 -1.496 -1.9372 -2.0508 -1.8982 -0.0035319 -0.0086041 7.3755e-05 -0.0072815 -11.486 0 0 0.52128 0 -0.26898 -0.22532 -0.15163 0 0
3.3516 0.53802 0.50808 0.73691 0.5024 0 0.57666 0.67676 0.55511 0.62473 0.66994 0.48357 -89.027 -0.5497 -0.51998 -0.71768 -1.2313 -1.1316 -1.1878 -1.6077 -1.54 -1.5648 -2.0211 -2.1753 -1.9973 -0.0031722 -0.0090778 0.00020511 -0.0081771 -12.313 0 0 0.59813 0 -0.25028 -0.2174 -0.18417 0 0
3.3555 0.50819 0.47159 0.68384 0.54823 0 0.5924 0.70272 0.5755 0.67067 0.65768 0.57392 -90.585 -0.57218 -0.52978 -0.74144 -1.2717 -1.1638 -1.2365 -1.6839 -1.6222 -1.6164 -2.0905 -2.3189 -2.0759 -0.0026499 -0.0092678 3.0641e-05 -0.0095903 -12.833 0 0 0.67063 0 -0.23647 -0.2134 -0.21458 0 0
3.3594 0.45367 0.45152 0.59582 0.57862 0 0.56726 0.65762 0.60041 0.6576 0.59109 0.73227 -92.092 -0.59983 -0.55903 -0.76269 -1.3135 -1.22 -1.2734 -1.7473 -1.7201 -1.6514 -2.1445 -2.4633 -2.1307 -0.0025586 -0.0093009 -0.00055333 -0.011211 -13.101 0 0 0.73826 0 -0.23184 -0.21607 -0.23921 0 0
3.3633 0.41783 0.45351 0.54725 0.57827 0 0.50291 0.58822 0.61797 0.61913 0.52654 0.90486 -93.546 -0.63209 -0.60919 -0.78027 -1.3548 -1.2914 -1.2972 -1.7938 -1.8186 -1.6709 -2.1824 -2.5753 -2.1599 -0.0032438 -0.009699 -0.0014579 -0.012836 -13.285 0 0 0.80101 0 -0.23927 -0.22694 -0.25533 0 0
3.3672 0.4377 0.46935 0.57998 0.54568 0 0.43176 0.55176 0.60711 0.60766 0.51091 1.0107 -94.936 -0.66555 -0.65858 -0.79135 -1.3888 -1.3436 -1.3058 -1.816 -1.8811 -1.6746 -2.2006 -2.6204 -2.1598 -0.0042708 -0.010741 -0.00232 -0.014308 -13.441 0 0 0.84007 0 -0.26154 -0.2466 -0.25981 0 0
3.3711 0.50611 0.48645 0.68918 0.50019 0 0.39681 0.5692 0.57152 0.64555 0.54668 0.98625 -96.25 -0.68836 -0.67739 -0.79204 -1.3995 -1.3426 -1.3 -1.806 -1.8736 -1.6618 -2.1939 -2.5812 -2.1315 -0.0047276 -0.012064 -0.0026713 -0.015314 -13.431 0 0 0.81952 0 -0.29218 -0.26785 -0.25404 0 0
3.375 0.5734 0.49702 0.82331 0.47464 0 0.42053 0.6134 0.54504 0.70209 0.59695 0.82669 -97.479 -0.69428 -0.65268 -0.78313 -1.3826 -1.2836 -1.2832 -1.7678 -1.7914 -1.633 -2.1631 -2.4673 -2.082 -0.0041323 -0.012938 -0.0022888 -0.015424 -13.064 0 0 0.71663 0 -0.32101 -0.28315 -0.24338 0 0
3.3789 0.58901 0.49902 0.89362 0.49189 0 0.48868 0.63562 0.55508 0.71789 0.61966 0.59768 -98.616 -0.67996 -0.60057 -0.76496 -1.3365 -1.196 -1.2556 -1.7019 -1.6665 -1.5864 -2.1066 -2.3118 -2.0123 -0.002976 -0.012921 -0.0013873 -0.014439 -12.288 0 0 0.55351 0 -0.34242 -0.28845 -0.23029 0 0
3.3828 0.54434 0.49233 0.81318 0.54153 0 0.56086 0.6029 0.58459 0.65497 0.59603 0.40516 -99.66 -0.64354 -0.55363 -0.73845 -1.2617 -1.1211 -1.2172 -1.6097 -1.5462 -1.52 -2.0234 -2.1538 -1.9235 -0.0022739 -0.012226 -0.00042647 -0.012722 -11.252 0 0 0.39423 0 -0.35141 -0.28051 -0.21717 0 0
3.3867 0.47741 0.47781 0.56641 0.58011 0 0.59647 0.51814 0.58142 0.52838 0.53293 0.33549 -100.63 -0.58421 -0.5341 -0.70551 -1.1643 -1.0808 -1.165 -1.4928 -1.4614 -1.428 -1.9105 -2.0195 -1.8138 -0.0025758 -0.011437 0.00028971 -0.011051 -10.202 0 0 0.3031 0 -0.34045 -0.25544 -0.20727 0 0
3.3906 0.43748 0.46095 0.25862 0.5617 0 0.57604 0.41507 0.51236 0.39446 0.44895 0.40002 -101.53 -0.52006 -0.53655 -0.67255 -1.0706 -1.0643 -1.1041 -1.3709 -1.4079 -1.3234 -1.7867 -1.9109 -1.6965 -0.0034886 -0.010936 0.00079651 -0.010009 -9.34 0 0 0.29883 0 -0.3181 -0.22369 -0.20086 0 0
3.3945 0.44435 0.45305 0.077837 0.47678 0 0.50716 0.33806 0.4054 0.30926 0.36555 0.52187 -102.39 -0.4615 -0.53465 -0.64224 -0.99308 -1.041 -1.0393 -1.2557 -1.3558 -1.2164 -1.664 -1.8106 -1.5816 -0.0041871 -0.010618 0.0012582 -0.0094628 -8.759 0 0 0.34466 0 -0.29101 -0.19226 -0.19739 0 0
3.3984 0.47842 0.4644 0.16584 0.36615 0 0.41865 0.31985 0.3309 0.29321 0.30751 0.58111 -103.2 -0.41637 -0.50542 -0.61638 -0.94016 -0.98776 -0.97504 -1.157 -1.2772 -1.1163 -1.5526 -1.6981 -1.4779 -0.0042985 -0.010148 0.0016428 -0.0086777 -8.456 0 0 0.38084 0 -0.26442 -0.16651 -0.19638 0 0
3.4023 0.50489 0.49384 0.49144 0.2951 0 0.34962 0.36505 0.33674 0.32627 0.29835 0.4945 -103.95 -0.39421 -0.44943 -0.59678 -0.92083 -0.90825 -0.91875 -1.0885 -1.1707 -1.0367 -1.4664 -1.5692 -1.3987 -0.00417 -0.009378 0.0016983 -0.0070276 -8.355 0 0 0.36859 0 -0.24483 -0.15308 -0.19724 0 0
3.4063 0.50473 0.52594 0.84484 0.30735 0 0.33473 0.44523 0.403 0.36932 0.34291 0.27708 -104.6 -0.40143 -0.39075 -0.5841 -0.93391 -0.83098 -0.88524 -1.0666 -1.0641 -0.9973 -1.4234 -1.4448 -1.3634 -0.0042879 -0.0084882 0.0012788 -0.0046402 -8.3266 0 0 0.31004 0 -0.23836 -0.1572 -0.19885 0 0
3.4102 0.48502 0.54128 0.9814 0.39518 0 0.38626 0.51116 0.46281 0.38987 0.41256 0.040256 -105.18 -0.42618 -0.35825 -0.57584 -0.95941 -0.78944 -0.87685 -1.0814 -0.99762 -0.99376 -1.4171 -1.3644 -1.3655 -0.0046061 -0.0077358 0.00062167 -0.0023561 -8.2455 0 0 0.23719 0 -0.24085 -0.17218 -0.2003 0 0
3.4141 0.4656 0.53209 0.80902 0.50742 0 0.48132 0.521 0.46697 0.37615 0.45683 -0.076257 -105.67 -0.46318 -0.36438 -0.57183 -0.98913 -0.80012 -0.89597 -1.1298 -0.9989 -1.0249 -1.447 -1.3665 -1.4033 -0.0046027 -0.0071939 0.00019044 -0.0010725 -8.1003 0 0 0.1891 0 -0.25013 -0.19484 -0.20138 0 0
3.418 0.46058 0.50893 0.4629 0.58536 0 0.56848 0.46939 0.42656 0.33867 0.44183 0.0066325 -106.08 -0.50708 -0.3978 -0.57218 -1.0161 -0.85329 -0.94364 -1.2075 -1.0678 -1.0882 -1.5113 -1.4661 -1.4734 -0.0039829 -0.0067925 0.00019389 -0.0011248 -8.0652 0 0 0.19625 0 -0.26389 -0.22189 -0.20203 0 0
3.4219 0.47184 0.49176 0.20077 0.5979 0 0.5975 0.3955 0.39438 0.30548 0.3836 0.25775 -106.42 -0.55178 -0.43373 -0.5797 -1.0349 -0.92146 -1.0235 -1.3112 -1.179 -1.1825 -1.6139 -1.6454 -1.5741 -0.003151 -0.0065785 0.00030284 -0.0022481 -8.4241 0 0 0.27269 0 -0.27995 -0.24952 -0.20282 0 0
3.4258 0.49413 0.49339 0.20283 0.55389 0 0.55497 0.35925 0.4112 0.3121 0.34179 0.55659 -106.69 -0.59454 -0.45319 -0.59601 -1.0546 -0.97898 -1.121 -1.4267 -1.2989 -1.2925 -1.7433 -1.8608 -1.6909 -0.0028445 -0.0068172 -7.7035e-05 -0.003996 -9.3529 0 0 0.40819 0 -0.29793 -0.27615 -0.20547 0 0
3.4297 0.52086 0.50986 0.43929 0.49057 0 0.47693 0.39985 0.47368 0.38414 0.37349 0.76713 -106.88 -0.63636 -0.45676 -0.62084 -1.0842 -1.0194 -1.2244 -1.5466 -1.4053 -1.4093 -1.8897 -2.0645 -1.8162 -0.0033311 -0.0077438 -0.0012106 -0.0060586 -10.728 0 0 0.56337 0 -0.31896 -0.30248 -0.21123 0 0
3.4336 0.54403 0.52511 0.70671 0.45085 0 0.42467 0.50702 0.54962 0.51702 0.48611 0.81542 -107.02 -0.6777 -0.46374 -0.65364 -1.1294 -1.0584 -1.3256 -1.6658 -1.4982 -1.5271 -2.0457 -2.2271 -1.9451 -0.0041115 -0.0092105 -0.0027202 -0.0081671 -12.142 0 0 0.68185 0 -0.34374 -0.32881 -0.22105 0 0
3.4375 0.55269 0.52398 0.79252 0.46182 0 0.44008 0.62654 0.6131 0.66832 0.63006 0.72552 -107.1 -0.71888 -0.49698 -0.69322 -1.1962 -1.1191 -1.4149 -1.7784 -1.5923 -1.6394 -2.2019 -2.3466 -2.0724 -0.0044905 -0.010647 -0.0038858 -0.0098699 -13.145 0 0 0.72297 0 -0.37288 -0.35525 -0.23597 0 0
3.4414 0.53655 0.5015 0.63073 0.52139 0 0.51541 0.69558 0.65778 0.77524 0.73544 0.59856 -107.11 -0.75478 -0.5636 -0.73339 -1.2837 -1.21 -1.4733 -1.8693 -1.7 -1.7302 -2.3311 -2.4414 -2.1824 -0.0043572 -0.011453 -0.0042634 -0.010654 -13.517 0 0 0.69333 0 -0.40324 -0.37802 -0.25629 0 0
3.4453 0.49337 0.46255 0.33357 0.59685 0 0.60021 0.68093 0.68158 0.79172 0.75858 0.55117 -107.02 -0.77873 -0.64547 -0.76604 -1.3686 -1.312 -1.5014 -1.9319 -1.8146 -1.7929 -2.4186 -2.5295 -2.2636 -0.0042578 -0.01148 -0.0040168 -0.010418 -13.36 0 0 0.64647 0 -0.42769 -0.39255 -0.27716 0 0
3.4492 0.43265 0.41566 0.092029 0.63879 0 0.63706 0.59467 0.67237 0.71955 0.70163 0.64751 -106.85 -0.78499 -0.70785 -0.78639 -1.4356 -1.3866 -1.4972 -1.9582 -1.909 -1.8195 -2.4527 -2.6116 -2.3042 -0.0046753 -0.011146 -0.0036828 -0.0097572 -12.948 0 0 0.64349 0 -0.44143 -0.39521 -0.29522 0 0
3.4531 0.37088 0.36856 0.035208 0.60727 0 0.59655 0.48133 0.61875 0.6084 0.59841 0.85932 -106.6 -0.76856 -0.7223 -0.79033 -1.4701 -1.4015 -1.4596 -1.9408 -1.9498 -1.8029 -2.424 -2.6644 -2.2934 -0.0053719 -0.011069 -0.003668 -0.0095789 -12.491 0 0 0.70415 0 -0.44032 -0.38303 -0.307 0 0
3.457 0.32254 0.3281 0.15354 0.49688 0 0.48852 0.39035 0.53284 0.52218 0.48866 1.0755 -106.31 -0.71963 -0.68735 -0.77012 -1.4447 -1.353 -1.3829 -1.8615 -1.9178 -1.725 -2.3116 -2.6498 -2.205 -0.0055937 -0.011522 -0.0039868 -0.010282 -12.004 0 0 0.78936 0 -0.41712 -0.35052 -0.30563 0 0
3.4609 0.29449 0.30117 0.32825 0.34321 0 0.34969 0.35198 0.45154 0.49589 0.40223 1.1595 -105.99 -0.64344 -0.62978 -0.72768 -1.3546 -1.2673 -1.2749 -1.7219 -1.816 -1.5884 -2.1265 -2.5328 -2.0394 -0.0049261 -0.012171 -0.0044176 -0.011267 -11.349 0 0 0.82937 0 -0.37569 -0.30248 -0.28827 0 0
3.4648 0.28651 0.29279 0.42859 0.20413 0 0.22407 0.3664 0.40678 0.51423 0.35474 1.0251 -105.62 -0.55342 -0.58312 -0.67087 -1.2185 -1.1758 -1.147 -1.54 -1.6612 -1.4113 -1.8954 -2.2985 -1.8201 -0.0038089 -0.012243 -0.0047943 -0.011306 -10.373 0 0 0.77211 0 -0.32571 -0.24778 -0.25873 0 0
3.4688 0.29424 0.30206 0.39944 0.12765 0 0.14817 0.40635 0.39404 0.52524 0.34423 0.68883 -105.2 -0.45828 -0.55911 -0.60426 -1.0487 -1.0874 -1.0055 -1.3264 -1.4674 -1.2049 -1.6331 -1.962 -1.5619 -0.0030902 -0.010987 -0.0050753 -0.0094842 -9.0025 0 0 0.61278 0 -0.27334 -0.19197 -0.21977 0 0
3.4727 0.31071 0.32096 0.28211 0.12806 0 0.14144 0.43032 0.37524 0.47632 0.34766 0.26405 -104.71 -0.36751 -0.5363 -0.53298 -0.86019 -0.97998 -0.85682 -1.0939 -1.2376 -0.98235 -1.356 -1.5666 -1.2832 -0.0031076 -0.0081064 -0.0051714 -0.0058651 -7.2834 0 0 0.38858 0 -0.22512 -0.14078 -0.1751 0 0
3.4766 0.32715 0.33846 0.16647 0.18451 0 0.19838 0.40292 0.31578 0.34747 0.32839 -0.09866 -104.17 -0.2999 -0.47751 -0.46652 -0.68321 -0.823 -0.7141 -0.86928 -0.97355 -0.77181 -1.0933 -1.1708 -1.023 -0.0033406 -0.0039984 -0.0048331 -0.0013691 -5.3816 0 0 0.15361 0 -0.19291 -0.10451 -0.13337 0 0
3.4805 0.33604 0.3474 0.11954 0.25861 0 0.28648 0.3157 0.21877 0.16333 0.26034 -0.29021 -103.6 -0.25391 -0.36362 -0.40965 -0.53575 -0.61239 -0.58641 -0.67277 -0.69248 -0.5917 -0.86076 -0.82985 -0.80465 -0.0030324 0.00029339 -0.0038155 0.0028733 -3.5831 0 0 -0.041968 0 -0.17339 -0.079942 -0.10036 0 0
3.4844 0.33568 0.3482 0.14516 0.31638 0 0.35863 0.19712 0.12231 -0.018342 0.15332 -0.29262 -102.98 -0.22711 -0.21576 -0.3642 -0.42363 -0.38782 -0.4789 -0.5132 -0.4347 -0.44964 -0.66595 -0.57908 -0.63634 -0.0020725 0.003428 -0.0021863 0.0060425 -2.2499 0 0 -0.16112 0 -0.16356 -0.064723 -0.077642 0 0
3.4883 0.3314 0.34654 0.19772 0.34184 0 0.37934 0.10141 0.065928 -0.13288 0.054206 -0.17434 -102.31 -0.2163 -0.085951 -0.3316 -0.35045 -0.21472 -0.39612 -0.39749 -0.24922 -0.35121 -0.51537 -0.42586 -0.52341 -0.0011347 0.0043589 -0.00043317 0.0077166 -1.6921 0 0 -0.18622 0 -0.16011 -0.056415 -0.065898 0 0
3.4922 0.33069 0.34723 0.22919 0.33886 0 0.34789 0.078328 0.061962 -0.13823 0.016115 -0.040918 -101.57 -0.21699 -0.02206 -0.31473 -0.322 -0.14263 -0.34706 -0.33786 -0.16676 -0.30609 -0.42292 -0.35543 -0.47458 -0.00092897 0.0029172 0.00078779 0.0077816 -1.9965 0 0 -0.12787 0 -0.15831 -0.051997 -0.065519 0 0
3.4961 0.33608 0.34991 0.22589 0.32447 0 0.29827 0.14116 0.09685 -0.036599 0.058762 0.02569 -100.79 -0.22213 -0.034719 -0.31459 -0.33361 -0.1721 -0.33708 -0.33655 -0.18105 -0.31302 -0.3984 -0.34608 -0.48387 -0.0014367 -2.686e-06 0.001066 0.0064975 -2.937 0 0 -0.026798 0 -0.15388 -0.04909 -0.072395 0 0
3.5 0.34303 0.35024 0.20675 0.31771 0 0.27301 0.25524 0.1515 0.12239 0.15391 0.0063154 -99.983 -0.23026 -0.092404 -0.32792 -0.37224 -0.25657 -0.35871 -0.37874 -0.25513 -0.35714 -0.43112 -0.38435 -0.53351 -0.001998 -0.0028949 0.00047051 0.0046114 -4.0653 0 0 0.063616 0 -0.14867 -0.048783 -0.082137 0 0
3.5039 0.34517 0.34488 0.19228 0.32784 0 0.29072 0.3575 0.21329 0.26346 0.24824 -0.053779 -99.141 -0.24332 -0.1478 -0.35446 -0.43463 -0.33807 -0.41048 -0.46083 -0.34882 -0.43491 -0.52015 -0.47058 -0.62027 -0.0021164 -0.0045231 -0.00054922 0.0031135 -4.9517 0 0 0.10894 0 -0.14536 -0.053027 -0.093528 0 0
3.5078 0.34136 0.33572 0.17934 0.34779 0 0.33397 0.39566 0.27059 0.32579 0.3025 -0.077277 -98.253 -0.26416 -0.17352 -0.39382 -0.51789 -0.38854 -0.49028 -0.57882 -0.44599 -0.54284 -0.66319 -0.61247 -0.74164 -0.0020115 -0.0046382 -0.0014624 0.0025676 -5.4219 0 0 0.1159 0 -0.1472 -0.064039 -0.10583 0 0
3.5117 0.33691 0.32918 0.1479 0.3585 0 0.36613 0.3611 0.30734 0.30003 0.3141 -0.0030959 -97.294 -0.30236 -0.17915 -0.44776 -0.62387 -0.42514 -0.59921 -0.73429 -0.56026 -0.68395 -0.86379 -0.81275 -0.90615 -0.0022555 -0.0040125 -0.0019252 0.0025737 -5.6301 0 0 0.12509 0 -0.16197 -0.08719 -0.12022 0 0
3.5156 0.33779 0.3309 0.092442 0.34333 0 0.36153 0.29305 0.31435 0.23627 0.30926 0.17513 -96.259 -0.35583 -0.19821 -0.50867 -0.74196 -0.48948 -0.72071 -0.9075 -0.71541 -0.84316 -1.0888 -1.0607 -1.0985 -0.0029254 -0.0037974 -0.0019021 0.0020073 -5.9309 0 0 0.179 0 -0.18748 -0.1186 -0.13739 0 0
3.5195 0.34429 0.34038 0.044356 0.3027 0 0.32384 0.25168 0.3072 0.21348 0.31852 0.40338 -95.159 -0.41944 -0.25781 -0.57134 -0.86502 -0.60943 -0.84503 -1.0867 -0.91766 -1.0106 -1.3192 -1.3332 -1.3063 -0.0033049 -0.0047498 -0.0016484 -1.9108e-05 -6.6457 0 0 0.29174 0 -0.21935 -0.154 -0.15663 0 0
3.5234 0.35072 0.35033 0.057377 0.25696 0 0.28073 0.27847 0.32391 0.28732 0.3581 0.60059 -94.016 -0.48755 -0.35591 -0.63097 -0.98618 -0.77456 -0.96355 -1.2611 -1.143 -1.1768 -1.5391 -1.6028 -1.5174 -0.0025777 -0.006915 -0.0015767 -0.0033251 -7.8711 0 0 0.44308 0 -0.25317 -0.18941 -0.17665 0 0
3.5273 0.35071 0.35203 0.16145 0.23399 0 0.26293 0.37005 0.39358 0.45124 0.42595 0.71093 -92.839 -0.55059 -0.4627 -0.68037 -1.0949 -0.94269 -1.0639 -1.4151 -1.3488 -1.3272 -1.7271 -1.8455 -1.7121 -0.0008115 -0.0098802 -0.0020118 -0.0067806 -9.4233 0 0 0.59568 0 -0.28193 -0.21889 -0.19468 0 0
3.5313 0.34238 0.34244 0.32223 0.25125 0 0.28538 0.48139 0.50297 0.63783 0.50585 0.73809 -91.623 -0.58976 -0.54249 -0.70769 -1.1713 -1.0695 -1.1261 -1.5213 -1.4997 -1.4336 -1.8534 -2.0445 -1.8516 0.00086486 -0.013207 -0.0029278 -0.0092709 -10.923 0 0 0.71655 0 -0.29437 -0.23376 -0.20361 0 0
3.5352 0.32871 0.32699 0.44624 0.30594 0 0.34111 0.55459 0.59762 0.75986 0.57215 0.73449 -90.356 -0.60214 -0.57766 -0.71374 -1.213 -1.1359 -1.1516 -1.5783 -1.5851 -1.4919 -1.9241 -2.1868 -1.9292 0.0011724 -0.01658 -0.0038806 -0.010551 -11.96 0 0 0.78647 0 -0.29144 -0.2356 -0.20163 0 0
3.5391 0.31416 0.3152 0.4397 0.37911 0 0.407 0.55361 0.62269 0.76301 0.5971 0.75275 -89.033 -0.58664 -0.57676 -0.69827 -1.217 -1.1524 -1.1394 -1.5828 -1.6163 -1.4978 -1.9388 -2.2607 -1.9398 -0.00018148 -0.019618 -0.0042882 -0.011173 -12.257 0 0 0.79843 0 -0.27458 -0.22553 -0.18801 0 0
3.543 0.30188 0.31249 0.28483 0.44756 0 0.45484 0.48356 0.56782 0.65593 0.56467 0.79869 -87.661 -0.54407 -0.56276 -0.66215 -1.1818 -1.1418 -1.0906 -1.5337 -1.6083 -1.4493 -1.8989 -2.2554 -1.8818 -0.0022475 -0.021694 -0.0039178 -0.011657 -11.775 0 0 0.75492 0 -0.24645 -0.20541 -0.1629 0 0
3.5469 0.29326 0.31549 0.073729 0.4929 0 0.4627 0.38432 0.47381 0.50033 0.48439 0.8252 -86.247 -0.47645 -0.55258 -0.60589 -1.1015 -1.1172 -1.0041 -1.4242 -1.5634 -1.3393 -1.7986 -2.1653 -1.7495 -0.0036695 -0.022099 -0.003164 -0.011851 -10.709 0 0 0.66865 0 -0.21276 -0.17838 -0.12769 0 0
3.5508 0.28812 0.31511 -0.038857 0.5035 0 0.42355 0.3045 0.39563 0.37065 0.39054 0.77184 -84.794 -0.40122 -0.54471 -0.54147 -0.99406 -1.0739 -0.89963 -1.2788 -1.4718 -1.1945 -1.6578 -1.9947 -1.5779 -0.0037609 -0.0205 -0.0027881 -0.011131 -9.3761 0 0 0.56118 0 -0.18318 -0.15104 -0.091604 0 0
3.5547 0.28439 0.3046 0.056067 0.47309 0 0.34833 0.27289 0.3578 0.3105 0.32097 0.61658 -83.294 -0.32786 -0.52345 -0.47602 -0.87285 -0.99948 -0.78927 -1.1152 -1.3261 -1.0335 -1.4897 -1.7598 -1.3896 -0.0028425 -0.017275 -0.0032579 -0.0091312 -8.0598 0 0 0.45448 0 -0.16059 -0.12575 -0.059922 0 0
3.5586 0.27834 0.28531 0.32833 0.40175 0 0.26101 0.28434 0.34215 0.31205 0.28992 0.39648 -81.74 -0.26188 -0.4751 -0.41386 -0.74659 -0.89026 -0.68045 -0.94477 -1.1348 -0.86836 -1.3024 -1.4861 -1.198 -0.0016949 -0.013386 -0.0042513 -0.0061779 -6.8832 0 0 0.35953 0 -0.14608 -0.1037 -0.035905 0 0
3.5625 0.26715 0.26482 0.61053 0.29975 0 0.18789 0.30697 0.31343 0.3278 0.27894 0.18224 -80.132 -0.20832 -0.40164 -0.35922 -0.62468 -0.75809 -0.58049 -0.77958 -0.92377 -0.71129 -1.1043 -1.203 -1.0162 -0.00082861 -0.0098577 -0.0048246 -0.0029865 -5.7967 0 0 0.27268 0 -0.13981 -0.085648 -0.022646 0 0
3.5664 0.25174 0.24948 0.71042 0.18956 0 0.14764 0.30442 0.25327 0.30475 0.25524 0.030483 -78.475 -0.17123 -0.32075 -0.31629 -0.52122 -0.62365 -0.49747 -0.63766 -0.72308 -0.57831 -0.9117 -0.93649 -0.8585 -0.00027764 -0.0072647 -0.0041747 -7.3775e-05 -4.677 0 0 0.1836 0 -0.13861 -0.071885 -0.021904 0 0
3.5703 0.23598 0.2385 0.55677 0.10119 0 0.1471 0.25868 0.17156 0.21874 0.2013 -0.047244 -76.779 -0.14284 -0.25264 -0.28 -0.43497 -0.50336 -0.42574 -0.51805 -0.55196 -0.46506 -0.73629 -0.70412 -0.71891 7.613e-05 -0.0055854 -0.0023577 0.0024339 -3.4641 0 0 0.087835 0 -0.13639 -0.060348 -0.025888 0 0
3.5742 0.22164 0.22488 0.26097 0.060477 0 0.18147 0.17956 0.092138 0.08869 0.12876 -0.078147 -75.058 -0.12024 -0.20526 -0.24807 -0.36508 -0.40175 -0.36298 -0.42029 -0.41355 -0.36954 -0.5844 -0.51385 -0.59562 0.00019166 -0.0044572 -0.00031833 0.0044807 -2.2407 0 0 -0.0069225 0 -0.1309 -0.050457 -0.030872 0 0
3.5781 0.20456 0.20194 0.035226 0.075149 0 0.23386 0.096475 0.033309 -0.036336 0.065392 -0.096563 -73.32 -0.10071 -0.17074 -0.21824 -0.30996 -0.3145 -0.30691 -0.34291 -0.30166 -0.28932 -0.46103 -0.36615 -0.48688 -4.4172e-05 -0.0035544 0.00082694 0.0057974 -1.1991 0 0 -0.084485 0 -0.12039 -0.041626 -0.033343 0 0
3.582 0.17777 0.16936 0.026761 0.12687 0 0.27467 0.039326 0.00124 -0.10758 0.02984 -0.11641 -71.567 -0.081636 -0.13558 -0.18791 -0.26807 -0.23753 -0.25605 -0.28515 -0.2117 -0.22303 -0.37588 -0.25829 -0.39406 -0.00051926 -0.0027986 0.00064548 0.0061143 -0.52584 0 0 -0.12864 0 -0.1027 -0.033079 -0.028156 0 0
3.5859 0.14012 0.13371 0.20481 0.17673 0 0.26852 0.021525 -0.0053089 -0.10502 0.018691 -0.12789 -69.796 -0.061993 -0.095023 -0.1567 -0.23392 -0.17336 -0.21078 -0.23968 -0.14614 -0.16795 -0.32302 -0.18759 -0.31852 -0.00084286 -0.0023152 -0.00033978 0.0056267 -0.28665 0 0 -0.13046 0 -0.07941 -0.02334 -0.014408 0 0
3.5898 0.10128 0.10375 0.39622 0.18587 0 0.19375 0.035389 0.0089399 -0.046775 0.015531 -0.11544 -68.003 -0.042588 -0.05847 -0.12676 -0.20532 -0.12976 -0.17311 -0.2022 -0.11138 -0.12386 -0.29118 -0.15198 -0.26072 -0.00066799 -0.0022499 -0.0011626 0.0050519 -0.38608 0 0 -0.09299 0 -0.053275 -0.011683 0.0046286 0 0
3.5938 0.075766 0.084755 0.43655 0.14138 0 0.065153 0.060515 0.034224 0.024321 0.0095828 -0.077815 -66.191 -0.024227 -0.040844 -0.10029 -0.18272 -0.11242 -0.14557 -0.17226 -0.11004 -0.092553 -0.27537 -0.1483 -0.22267 -4.0574e-05 -0.0026039 -0.001227 0.0050551 -0.62225 0 0 -0.033544 0 -0.026103 0.0021906 0.02655 0 0
3.5977 0.069847 0.075612 0.30256 0.068695 0 -0.062067 0.077215 0.055713 0.067026 0.004446 -0.03281 -64.363 -0.0078477 -0.047964 -0.079848 -0.1673 -0.11811 -0.13078 -0.15023 -0.13578 -0.07622 -0.27068 -0.17105 -0.20619 0.00063109 -0.0031826 -0.00071606 0.0056218 -0.79547 0 0 0.019712 0 0.00012857 0.018347 0.048496 0 0
3.6016 0.074089 0.069903 0.11337 0.015726 0 -0.12055 0.075652 0.061101 0.064187 0.010427 -0.0035087 -62.525 0.0038031 -0.069434 -0.07267 -0.16627 -0.13403 -0.13633 -0.14398 -0.17466 -0.083371 -0.27618 -0.21332 -0.21909 0.00096886 -0.0036754 -0.00029971 0.0061172 -0.80513 0 0 0.041021 0 0.019702 0.035277 0.064059 0 0
3.6055 0.070132 0.059571 0.010731 0.015038 0 -0.078037 0.057019 0.050226 0.029285 0.03094 0.0022065 -60.673 0.010752 -0.086078 -0.076246 -0.17705 -0.14483 -0.15423 -0.15267 -0.21229 -0.1052 -0.28991 -0.26958 -0.24873 0.00095821 -0.0038362 -0.00047541 0.0060335 -0.68563 0 0 0.02571 0 0.030207 0.049332 0.072116 0 0
3.6094 0.046389 0.03935 0.03609 0.053037 0 0.03254 0.029713 0.03533 -0.0048047 0.057228 0.0019895 -58.803 0.012345 -0.085882 -0.089271 -0.19765 -0.14331 -0.18046 -0.17611 -0.24222 -0.1372 -0.31286 -0.33698 -0.29012 0.00087494 -0.0036676 -0.0011579 0.005601 -0.56966 0 0 -0.00073212 0 0.029569 0.058303 0.072545 0 0
3.6133 0.0079539 0.010057 0.11263 0.076243 0 0.12939 0.0050156 0.029565 -0.0070425 0.07508 0.028802 -56.918 0.0080824 -0.074564 -0.1099 -0.22509 -0.13717 -0.21064 -0.21274 -0.26963 -0.17421 -0.345 -0.41273 -0.33786 0.00091013 -0.0034671 -0.0018392 0.0055401 -0.60117 0 0 0.0033693 0 0.016311 0.060444 0.06576 0 0
3.6172 -0.028577 -0.021313 0.13337 0.036107 0 0.13812 -0.0065593 0.034901 0.032627 0.075447 0.10435 -55.033 -0.0033009 -0.071077 -0.13515 -0.25333 -0.14472 -0.23788 -0.25881 -0.30604 -0.20773 -0.38511 -0.48857 -0.38385 0.00092039 -0.0036361 -0.0020933 0.0061947 -0.83914 0 0 0.063564 0 -0.012244 0.053229 0.052613 0 0
3.6211 -0.049906 -0.045651 0.060293 -0.06311 0 0.046323 0.00015062 0.041952 0.096531 0.059361 0.21427 -53.168 -0.020233 -0.090997 -0.15807 -0.26969 -0.17966 -0.25281 -0.29919 -0.35624 -0.22497 -0.4203 -0.54699 -0.41462 0.00057973 -0.0043376 -0.0019188 0.0070429 -1.1979 0 0 0.16293 0 -0.05222 0.038778 0.03765 0 0
3.625 -0.056173 -0.057902 -0.055211 -0.15825 0 -0.08694 0.019961 0.041183 0.14874 0.034915 0.30593 -51.326 -0.037926 -0.13109 -0.17442 -0.26908 -0.23471 -0.25375 -0.32203 -0.40626 -0.22303 -0.43757 -0.56432 -0.42451 -0.00023005 -0.0052631 -0.0016307 0.007211 -1.461 0 0 0.24619 0 -0.094366 0.023227 0.025079 0 0
3.6289 -0.05791 -0.060658 -0.13295 -0.17503 0 -0.17531 0.036592 0.032379 0.15574 0.010777 0.3165 -49.494 -0.052513 -0.16796 -0.18152 -0.24855 -0.2786 -0.23936 -0.31936 -0.42402 -0.19984 -0.42737 -0.5212 -0.40865 -0.001208 -0.0057529 -0.001477 0.0064902 -1.3767 0 0 0.25541 0 -0.13237 0.010737 0.017473 0 0
3.6328 -0.064625 -0.061601 -0.1349 -0.092747 0 -0.16862 0.030435 0.021666 0.10621 -0.0087012 0.21605 -47.649 -0.059703 -0.17303 -0.17705 -0.20646 -0.27377 -0.20897 -0.28423 -0.37746 -0.15441 -0.381 -0.41461 -0.36299 -0.0018342 -0.0052401 -0.0014011 0.0057312 -0.79799 0 0 0.17114 0 -0.15962 0.0056006 0.017204 0 0
3.6367 -0.076666 -0.066478 -0.08369 0.030912 0 -0.086967 -0.0079857 0.010032 0.017264 -0.025002 0.034868 -45.789 -0.048039 -0.13327 -0.15508 -0.14002 -0.20483 -0.15907 -0.20169 -0.25998 -0.083066 -0.2799 -0.26271 -0.27577 -0.0017995 -0.0036834 -0.0011725 0.0061107 0.21499 0 0 0.026916 0 -0.161 0.017014 0.029574 0 0
3.6406 -0.086672 -0.073863 -0.02941 0.10009 0 -0.0015463 -0.069077 -0.012516 -0.077091 -0.043915 -0.14872 -43.934 -0.017328 -0.062254 -0.12035 -0.063675 -0.095266 -0.097264 -0.090051 -0.10254 0.0016763 -0.14547 -0.097409 -0.16221 -0.0012597 -0.0016212 -0.00070397 0.007977 1.4028 0 0 -0.11378 0 -0.13844 0.042526 0.051589 0 0
3.6445 -0.086867 -0.076759 -0.0093631 0.055384 0 0.020438 -0.1286 -0.058529 -0.14701 -0.071459 -0.25671 -42.111 0.029663 0.0076013 -0.076316 0.014623 0.0050161 -0.02766 0.037163 0.041758 0.092963 0.00535 0.051795 -0.033382 -0.00068148 0.0002149 -0.00018627 0.01046 2.4381 0 0 -0.19956 0 -0.096612 0.078424 0.080474 0 0
3.6484 -0.07462 -0.069618 -0.03224 -0.07821 0 -0.035722 -0.16344 -0.12712 -0.18221 -0.10855 -0.26328 -40.332 0.089424 0.04701 -0.026272 0.088492 0.055485 0.046061 0.16802 0.1329 0.18493 0.15753 0.17198 0.10053 -0.00043002 0.0014017 0.00010841 0.012241 3.0996 0 0 -0.22089 0 -0.040487 0.12101 0.11353 0 0
3.6523 -0.052972 -0.053901 -0.081976 -0.20867 0 -0.12423 -0.16608 -0.19619 -0.19138 -0.14762 -0.21174 -38.578 0.15576 0.0504 0.024926 0.1497 0.056462 0.1187 0.28566 0.17191 0.26954 0.28963 0.26868 0.22456 -0.00047699 0.0020196 0.00012582 0.012697 3.3668 0 0 -0.2082 0 0.022063 0.16462 0.14669 0 0
3.6563 -0.028306 -0.036779 -0.12606 -0.24402 0 -0.17407 -0.1461 -0.23253 -0.18883 -0.17481 -0.18118 -36.82 0.21219 0.039282 0.066425 0.18821 0.048306 0.1787 0.36468 0.19662 0.33275 0.37166 0.35373 0.31285 -0.00048493 0.0024145 8.6156e-05 0.012286 3.3689 0 0 -0.20372 0 0.074023 0.19857 0.17174 0 0
3.6602 -0.0078156 -0.024598 -0.1302 -0.15627 0 -0.14071 -0.11903 -0.21405 -0.18138 -0.1777 -0.22512 -35.044 0.24959 0.044606 0.093025 0.20655 0.076074 0.22043 0.40506 0.24597 0.37139 0.40765 0.42859 0.36183 -0.00017229 0.0027985 0.00022511 0.011925 3.2392 0 0 -0.22898 0 0.10817 0.21982 0.1858 0 0
3.6641 0.0032572 -0.017782 -0.086135 0.0028172 0 -0.038198 -0.094325 -0.14755 -0.16663 -0.15374 -0.32725 -33.26 0.26337 0.080553 0.10127 0.20439 0.14803 0.23915 0.40612 0.32175 0.38149 0.39966 0.47656 0.36861 0.00039272 0.0030822 0.00051018 0.012082 3.0036 0 0 -0.26983 0 0.12168 0.22709 0.18713 0 0
3.668 0.0049101 -0.011871 -0.034086 0.13911 0 0.069801 -0.07313 -0.067745 -0.14142 -0.11305 -0.40895 -31.489 0.25062 0.13039 0.088635 0.18183 0.22415 0.23087 0.36913 0.38142 0.35993 0.35209 0.47133 0.33241 0.00085226 0.0030644 0.00066446 0.012518 2.5968 0 0 -0.28754 0 0.11343 0.22004 0.17473 0 0
3.6719 0.0037465 -0.0026782 -0.043051 0.17589 0 0.11406 -0.054641 -0.016345 -0.10956 -0.072735 -0.38623 -29.734 0.20683 0.15714 0.049594 0.13509 0.24644 0.18525 0.29304 0.37021 0.29637 0.2692 0.39623 0.24856 0.0009186 0.0027399 0.00048911 0.012747 1.9781 0 0 -0.24801 0 0.082719 0.19802 0.14617 0 0
3.6758 0.0092564 0.010241 -0.14292 0.097783 0 0.069061 -0.040663 -0.014271 -0.07993 -0.045996 -0.2358 -27.978 0.14727 0.13238 -0.0057513 0.070867 0.18677 0.11162 0.19552 0.26684 0.20102 0.16999 0.25945 0.1365 0.00067941 0.0023822 0.00012554 0.012593 1.2211 0 0 -0.14948 0 0.043349 0.16891 0.10817 0 0
3.6797 0.026373 0.024795 -0.2656 -0.04272 0 -0.02708 -0.031822 -0.046263 -0.056758 -0.032949 -0.020432 -26.202 0.083129 0.060719 -0.068455 -0.0052441 0.071615 0.020148 0.086347 0.10446 0.084229 0.061355 0.0929 0.0083936 0.00052444 0.0023131 -5.5746e-05 0.012228 0.48046 0 0 -0.028829 0 0.0036031 0.1375 0.06583 0 0
3.6836 0.050849 0.039578 -0.27155 -0.15577 0 -0.097917 -0.020807 -0.070028 -0.033089 -0.019488 0.14896 -24.397 0.021661 -0.021207 -0.13221 -0.089356 -0.037989 -0.081964 -0.028951 -0.051853 -0.046772 -0.054126 -0.065938 -0.12874 0.00073143 0.0025939 0.00015716 0.011816 -0.13863 0 0 0.060757 0 -0.031498 0.10672 0.022588 0 0
3.6875 0.072676 0.054749 -0.068731 -0.1653 0 -0.082711 0.0063529 -0.045459 0.0047413 0.013615 0.19047 -22.579 -0.029437 -0.072213 -0.18967 -0.1768 -0.09478 -0.18605 -0.14516 -0.15299 -0.18334 -0.17563 -0.19634 -0.26808 0.0011134 0.0029438 0.0005737 0.011268 -0.68087 0 0 0.087488 0 -0.057101 0.079508 -0.017695 0 0
3.6914 0.084795 0.069952 0.27313 -0.055009 0 0.019557 0.058231 0.036059 0.064722 0.07558 0.11248 -20.77 -0.06136 -0.079156 -0.22952 -0.25769 -0.10194 -0.2764 -0.25448 -0.2008 -0.30856 -0.30359 -0.30495 -0.40009 0.0011203 0.0029444 0.00077996 0.01036 -1.3082 0 0 0.066807 0 -0.069056 0.059436 -0.048568 0 0
3.6953 0.088474 0.08283 0.53536 0.11782 0 0.14922 0.12601 0.14414 0.1402 0.1544 0.012208 -18.977 -0.080825 -0.067442 -0.25448 -0.32728 -0.10815 -0.3491 -0.3532 -0.24254 -0.41499 -0.43131 -0.41711 -0.52052 0.00036126 0.0023217 0.00055397 0.0089658 -2.1559 0 0 0.053347 0 -0.073619 0.044744 -0.070111 0 0
3.6992 0.090201 0.090883 0.51054 0.25448 0 0.22903 0.18535 0.23014 0.21279 0.21988 0.0090079 -17.188 -0.0911 -0.079644 -0.26622 -0.38327 -0.16604 -0.40246 -0.43758 -0.33023 -0.49878 -0.55203 -0.55495 -0.62519 -0.00093499 0.0010603 6.2188e-05 0.007081 -3.2027 0 0 0.10171 0 -0.073398 0.03478 -0.081852 0 0
3.7031 0.094406 0.094817 0.18524 0.27826 0 0.21865 0.21348 0.26072 0.26458 0.24272 0.15828 -15.384 -0.095571 -0.13908 -0.26703 -0.42417 -0.28811 -0.43583 -0.50394 -0.47692 -0.5572 -0.65811 -0.71731 -0.70988 -0.0020107 -0.00067708 -0.00037268 0.0046936 -4.2625 0 0 0.22403 0 -0.070864 0.028759 -0.083678 0 0
3.707 0.10057 0.098977 -0.22182 0.18798 0 0.14029 0.20704 0.2388 0.28908 0.21782 0.40738 -13.552 -0.098221 -0.22848 -0.25988 -0.44698 -0.43467 -0.44681 -0.54262 -0.64288 -0.58397 -0.73136 -0.87477 -0.76301 -0.0022017 -0.0026621 -0.00065127 0.0018408 -5.0925 0 0 0.37659 0 -0.068663 0.025939 -0.074365 0 0
3.7109 0.10718 0.10746 -0.4172 0.060555 0 0.058921 0.18416 0.19718 0.29221 0.17208 0.62538 -11.694 -0.10107 -0.30167 -0.24997 -0.45571 -0.54159 -0.44087 -0.55143 -0.76086 -0.58412 -0.76021 -0.98305 -0.78039 -0.0015319 -0.0046109 -0.00097101 -0.0011032 -5.519 0 0 0.48593 0 -0.067513 0.024545 -0.057105 0 0
3.7148 0.11607 0.11975 -0.26187 -0.0037115 0 0.035194 0.16874 0.17225 0.28411 0.14653 0.68637 -9.8174 -0.10235 -0.31894 -0.23847 -0.45455 -0.56516 -0.42308 -0.53575 -0.78107 -0.56518 -0.7495 -1.0066 -0.76743 -0.00069842 -0.0061553 -0.0015009 -0.0033175 -5.4917 0 0 0.49536 0 -0.0663 0.02371 -0.035671 0 0
3.7188 0.12994 0.13073 0.12062 0.045299 0 0.086248 0.17119 0.17934 0.27003 0.1641 0.54962 -7.9284 -0.10001 -0.27702 -0.22496 -0.44452 -0.51052 -0.39512 -0.4981 -0.7037 -0.53007 -0.70219 -0.93876 -0.7268 -0.000437 -0.0069311 -0.0020514 -0.0039682 -5.0637 0 0 0.39923 0 -0.06417 0.023172 -0.012315 0 0
3.7227 0.14571 0.13533 0.44638 0.17075 0 0.17849 0.18259 0.2062 0.24812 0.20972 0.2848 -6.0238 -0.091594 -0.21007 -0.2084 -0.42627 -0.42469 -0.35843 -0.44195 -0.57729 -0.48172 -0.62359 -0.80638 -0.66259 -0.00086927 -0.0068114 -0.0021687 -0.002931 -4.3549 0 0 0.24441 0 -0.060218 0.022817 0.010601 0 0
3.7266 0.1531 0.13309 0.49363 0.2772 0 0.25172 0.18537 0.22488 0.21464 0.24178 0.028784 -4.0939 -0.071044 -0.16215 -0.1849 -0.39572 -0.36177 -0.31253 -0.37139 -0.46539 -0.4208 -0.52305 -0.65645 -0.5811 -0.001457 -0.0060872 -0.0015983 -0.0010583 -3.533 0 0 0.10182 0 -0.053287 0.023236 0.0282 0 0
3.7305 0.14341 0.12804 0.26195 0.28219 0 0.25618 0.16906 0.21067 0.17046 0.22636 -0.096075 -2.1299 -0.042562 -0.15444 -0.15679 -0.35596 -0.34649 -0.26312 -0.29837 -0.40551 -0.35475 -0.42237 -0.53154 -0.49866 -0.0015883 -0.0053671 -0.00060798 0.00042037 -2.7891 0 0 0.02793 0 -0.045366 0.024838 0.040131 0 0
3.7344 0.12018 0.12444 -0.048378 0.17707 0 0.18201 0.13709 0.15682 0.12266 0.16475 -0.052171 -0.1313 -0.0087972 -0.17275 -0.12638 -0.30832 -0.36109 -0.21302 -0.2265 -0.38852 -0.28611 -0.32777 -0.44837 -0.42005 -0.0011929 -0.0051901 0.00022078 0.00088296 -2.2721 0 0 0.036641 0 -0.037582 0.027918 0.046596 0 0
3.7383 0.09904 0.1229 -0.20142 0.033264 0 0.067429 0.10143 0.079545 0.080223 0.090311 0.094919 1.8905 0.027239 -0.18267 -0.096397 -0.25492 -0.36261 -0.16521 -0.15887 -0.37164 -0.21752 -0.24389 -0.39253 -0.3489 -0.00076991 -0.0056341 0.00053464 0.00073011 -2.0027 0 0 0.094 0 -0.030939 0.032662 0.048216 0 0
3.7422 0.093864 0.12048 -0.09649 -0.048659 0 -0.019762 0.072687 0.01169 0.048023 0.039392 0.21941 3.9169 0.060493 -0.15794 -0.072141 -0.19989 -0.31657 -0.12485 -0.099447 -0.31419 -0.15306 -0.17528 -0.33311 -0.2888 -0.0008246 -0.0062479 0.00049444 0.00082957 -1.845 0 0 0.13819 0 -0.026807 0.039357 0.046197 0 0
3.7461 0.10263 0.11361 0.17532 -0.010216 0 -0.022125 0.054404 -0.014968 0.024732 0.024101 0.21512 5.9345 0.084657 -0.09944 -0.059702 -0.15221 -0.22268 -0.097293 -0.051458 -0.20954 -0.09818 -0.12089 -0.24768 -0.23903 -0.0013104 -0.0063801 0.00049566 0.0016043 -1.5905 0 0 0.11679 0 -0.025277 0.047423 0.043914 0 0
3.75 0.10839 0.10074 0.41041 0.12189 0 0.065701 0.043947 0.0082101 0.0061435 0.029963 0.06503 7.9464 0.099473 -0.032617 -0.057858 -0.11541 -0.11512 -0.081291 -0.014632 -0.090361 -0.053819 -0.076839 -0.14078 -0.19672 -0.0016518 -0.005649 0.0006606 0.0027307 -1.1143 0 0 0.02234 0 -0.024858 0.055862 0.043123 0 0
3.7539 0.095818 0.082866 0.43776 0.24982 0 0.18336 0.036136 0.055691 -0.0095638 0.03546 -0.14477 9.971 0.10493 0.011701 -0.065357 -0.090962 -0.038621 -0.076235 0.0097725 -0.004878 -0.021147 -0.043474 -0.04269 -0.16228 -0.001322 -0.0042001 0.00070868 0.0036896 -0.48159 0 0 -0.098003 0 -0.024643 0.06414 0.044252 0 0
3.7578 0.066928 0.063162 0.2318 0.26887 0 0.23836 0.02626 0.08178 -0.019851 0.030833 -0.28099 12.027 0.10166 0.017468 -0.080078 -0.079265 -0.01795 -0.080868 0.020603 0.017004 -0.00093636 -0.021737 0.010886 -0.13666 -0.00039172 -0.0025875 0.00036729 0.0044416 0.08814 0 0 -0.17116 0 -0.023692 0.071749 0.047329 0 0
3.7617 0.039483 0.046219 -0.073618 0.1424 0 0.17236 0.012139 0.055276 -0.021143 0.019522 -0.25597 14.116 0.090594 -0.0084474 -0.097049 -0.079128 -0.042817 -0.093379 0.012624 -0.017401 0.0032696 -0.020094 0.0035916 -0.12747 0.00049164 -0.0014119 -0.00017208 0.0053952 0.37914 0 0 -0.15024 0 -0.02043 0.077879 0.05113 0 0
3.7656 0.029643 0.036259 -0.27583 -0.063613 0 0.012345 -0.0042863 -0.011723 -0.014027 0.0073448 -0.092349 16.216 0.077524 -0.043072 -0.11006 -0.080105 -0.077714 -0.10746 -0.0073857 -0.071811 -0.0028314 -0.036757 -0.050498 -0.13441 0.00067134 -0.00098435 -0.00034174 0.0067244 0.33239 0 0 -0.05197 0 -0.01514 0.083016 0.053553 0 0
3.7695 0.036625 0.033678 -0.2428 -0.21662 0 -0.1393 -0.017131 -0.068996 -0.0044286 -0.0039614 0.092125 18.304 0.065137 -0.062778 -0.11758 -0.077502 -0.088449 -0.12069 -0.034335 -0.10805 -0.016241 -0.06877 -0.11743 -0.15552 5.9687e-05 -0.0012077 0.00019793 0.0079139 0.072157 0 0 0.053319 0 -0.0081192 0.087775 0.054308 0 0
3.7734 0.04436 0.032484 -0.0097863 -0.20839 0 -0.17772 -0.019951 -0.068236 0.0016736 -0.012294 0.17334 20.372 0.055692 -0.057685 -0.11889 -0.068143 -0.065854 -0.13125 -0.063315 -0.11145 -0.034302 -0.11241 -0.16727 -0.18796 -0.00078688 -0.0016881 0.0011018 0.0081754 -0.20728 0 0 0.095538 0 0.00051861 0.092846 0.053692 0 0
3.7773 0.036934 0.022607 0.23979 -0.039662 0 -0.078043 -0.010765 -0.005351 0.0055386 -0.010049 0.11647 22.436 0.052319 -0.037189 -0.11377 -0.048801 -0.030458 -0.13697 -0.086795 -0.097625 -0.053408 -0.16108 -0.19311 -0.22635 -0.0011346 -0.0019767 0.0015935 0.0073289 -0.39072 0 0 0.0605 0 0.010902 0.09944 0.052937 0 0
3.7813 0.011285 -0.0026506 0.30571 0.1682 0 0.080146 0.0054194 0.073367 0.016816 0.010111 0.0011131 24.52 0.059662 -0.023413 -0.10393 -0.019955 -0.016009 -0.13482 -0.091579 -0.098031 -0.065522 -0.19744 -0.211 -0.25468 -0.00066253 -0.0018171 0.0012238 0.0061239 -0.49847 0 0 0.00031707 0 0.023959 0.11017 0.0565 0 0
3.7852 -0.024036 -0.039963 0.12209 0.25346 0 0.17057 0.018919 0.1083 0.044692 0.042678 -0.046832 26.626 0.077149 -0.035591 -0.09147 0.012811 -0.043954 -0.12474 -0.075958 -0.13483 -0.065991 -0.21233 -0.24113 -0.26329 0.00029837 -0.0012844 0.00034203 0.0055525 -0.6072 0 0 -0.011877 0 0.039785 0.12576 0.066556 0 0
3.7891 -0.059225 -0.077251 -0.19001 0.13323 0 0.116 0.02028 0.074112 0.084872 0.066279 0.038117 28.736 0.10508 -0.074421 -0.07606 0.04752 -0.10612 -0.1055 -0.038644 -0.20136 -0.051131 -0.20068 -0.28512 -0.24666 0.0010326 -0.0007301 -0.0002333 0.0058717 -0.71181 0 0 0.054268 0 0.058492 0.14699 0.084181 0 0
3.793 -0.089991 -0.10321 -0.41447 -0.12928 0 -0.054246 0.0037066 -0.0038563 0.11456 0.058215 0.20391 30.823 0.14324 -0.11766 -0.056991 0.082639 -0.16689 -0.075941 0.020456 -0.26069 -0.01775 -0.15906 -0.3173 -0.20074 0.00098468 -0.00052755 -2.8608e-06 0.0064345 -0.65879 0 0 0.15738 0 0.079946 0.17431 0.10985 0 0
3.7969 -0.11564 -0.11678 -0.4049 -0.36596 0 -0.22962 -0.032134 -0.075881 0.10334 0.013964 0.32028 32.876 0.19167 -0.13258 -0.030638 0.11837 -0.18382 -0.031895 0.10257 -0.26489 0.042177 -0.080734 -0.29787 -0.11759 0.00018221 -0.00075553 0.0007891 0.0065516 -0.22434 0 0 0.21408 0 0.10322 0.20884 0.14354 0 0
3.8008 -0.1351 -0.12745 -0.18978 -0.42584 0 -0.30305 -0.083688 -0.10937 0.03487 -0.048934 0.28077 34.907 0.24336 -0.09881 0.0035964 0.15787 -0.13428 0.023649 0.19613 -0.18522 0.12238 0.0198 -0.19951 -0.010742 -0.00075603 -0.0010588 0.0014979 0.0064113 0.71149 0 0 0.16243 0 0.12472 0.24652 0.17884 0 0
3.8047 -0.14837 -0.14598 0.061026 -0.28521 0 -0.24716 -0.14146 -0.10878 -0.076664 -0.10745 0.083937 36.929 0.29345 -0.025082 0.043941 0.20317 -0.031224 0.08717 0.29424 -0.034187 0.21568 0.13211 -0.028542 0.10948 -0.0010417 -0.00084605 0.0017503 0.0069723 2.0318 0 0 0.0086073 0 0.14219 0.28371 0.21158 0 0
3.8086 -0.16078 -0.17486 0.16988 -0.061969 0 -0.127 -0.19136 -0.1026 -0.18998 -0.15263 -0.16811 38.941 0.33846 0.054515 0.088615 0.25555 0.083463 0.15623 0.39277 0.13801 0.31697 0.2499 0.17564 0.23677 -0.00029089 0.00026948 0.0016985 0.0088762 3.4101 0 0 -0.17714 0 0.15406 0.31741 0.23899 0 0
3.8125 -0.18167 -0.20758 0.071298 0.07313 0 -0.047583 -0.22183 -0.11693 -0.26075 -0.1919 -0.34594 40.926 0.37445 0.10439 0.13489 0.31618 0.16573 0.22792 0.48768 0.2744 0.42005 0.36687 0.36389 0.36468 0.0011633 0.0021144 0.0016568 0.011569 4.4974 0 0 -0.30852 0 0.15867 0.34385 0.25818 0 0
3.8164 -0.21559 -0.23646 -0.16649 0.017574 0 -0.080456 -0.23339 -0.16044 -0.27083 -0.23409 -0.38037 42.866 0.39688 0.11388 0.17673 0.38432 0.19951 0.29801 0.57536 0.35006 0.51515 0.47716 0.50792 0.48655 0.0024857 0.0039949 0.0016513 0.013659 5.1449 0 0 -0.33849 0 0.15581 0.35701 0.26704 0 0
3.8203 -0.25576 -0.26003 -0.41063 -0.19854 0 -0.21968 -0.24145 -0.22692 -0.24197 -0.2769 -0.29913 44.761 0.41168 0.10509 0.21301 0.45447 0.20879 0.366 0.65898 0.38959 0.60178 0.58328 0.61654 0.60346 0.0029632 0.0051492 0.0014669 0.014204 5.4969 0 0 -0.28535 0 0.15163 0.36097 0.2716 0 0
3.8242 -0.28932 -0.28266 -0.55177 -0.44343 0 -0.38993 -0.26615 -0.30347 -0.22312 -0.31171 -0.19682 46.627 0.42238 0.11517 0.24471 0.52478 0.24109 0.43293 0.74059 0.44767 0.68158 0.68721 0.72579 0.7164 0.0025615 0.0052894 0.0011093 0.013615 5.8867 0 0 -0.21751 0 0.14996 0.35871 0.2751 0 0
3.8281 -0.31076 -0.30847 -0.55152 -0.57745 0 -0.49558 -0.31546 -0.37461 -0.25836 -0.33807 -0.17003 48.474 0.43271 0.16717 0.27361 0.59392 0.33249 0.50023 0.8223 0.56611 0.75704 0.79098 0.87024 0.82643 0.0019462 0.0048261 0.0010347 0.013227 6.6056 0 0 -0.2101 0 0.15457 0.35383 0.28072 0 0
3.832 -0.32833 -0.33719 -0.44276 -0.54121 0 -0.48036 -0.37631 -0.42511 -0.35628 -0.36727 -0.26226 50.291 0.44926 0.25281 0.30464 0.66143 0.4797 0.57132 0.90756 0.74081 0.83377 0.89738 1.0564 0.93421 0.0019257 0.0046005 0.0017526 0.01402 7.7084 0 0 -0.29986 0 0.17249 0.35377 0.29356 0 0
3.8359 -0.35471 -0.36602 -0.30678 -0.38467 0 -0.3648 -0.4236 -0.44741 -0.48143 -0.40793 -0.44545 52.056 0.476 0.34033 0.34403 0.72961 0.64047 0.64799 0.99735 0.92474 0.91738 1.0057 1.2572 1.0386 0.0027827 0.0053199 0.0031919 0.015806 8.9803 0 0 -0.46237 0 0.20516 0.36604 0.31483 0 0
3.8398 -0.3916 -0.39349 -0.24016 -0.22848 0 -0.23876 -0.44051 -0.44923 -0.57523 -0.45117 -0.63952 53.753 0.51069 0.39893 0.39167 0.79931 0.76228 0.72781 1.0888 1.0629 1.0062 1.1124 1.4304 1.1374 0.0040695 0.007089 0.0045926 0.017654 10.073 0 0 -0.62431 0 0.24804 0.39029 0.34142 0 0
3.8438 -0.42628 -0.41962 -0.30881 -0.18731 0 -0.20758 -0.43251 -0.4503 -0.59435 -0.47635 -0.75564 55.384 0.55095 0.41923 0.44604 0.86991 0.81763 0.80796 1.1788 1.1294 1.0969 1.214 1.5451 1.2282 0.0050248 0.0093412 0.0051509 0.018943 10.709 0 0 -0.70571 0 0.29757 0.42509 0.37079 0 0
3.8477 -0.44597 -0.44294 -0.50027 -0.30048 0 -0.3199 -0.42309 -0.46688 -0.54154 -0.47509 -0.74354 56.96 0.59341 0.41489 0.50427 0.93999 0.81961 0.88463 1.2631 1.1391 1.1849 1.3062 1.5983 1.3082 0.0052127 0.011186 0.0047771 0.019879 10.84 0 0 -0.66982 0 0.34922 0.4675 0.39978 0 0
3.8516 -0.45405 -0.46015 -0.71235 -0.50831 0 -0.52598 -0.43569 -0.49816 -0.46653 -0.46644 -0.62058 58.482 0.6285 0.40807 0.55483 1.0004 0.80842 0.94547 1.3278 1.1286 1.2531 1.3764 1.6114 1.3684 0.004823 0.011937 0.0041422 0.020983 10.67 0 0 -0.54937 0 0.39147 0.50689 0.42057 0 0
3.8555 -0.46846 -0.47108 -0.80908 -0.68908 0 -0.7035 -0.47738 -0.52976 -0.43353 -0.48204 -0.46502 59.936 0.65224 0.41374 0.59028 1.0458 0.82158 0.98863 1.3716 1.1293 1.298 1.4271 1.6139 1.4127 0.0044286 0.011504 0.0039439 0.022267 10.545 0 0 -0.42914 0 0.41986 0.53383 0.43191 0 0
3.8594 -0.50164 -0.48268 -0.72088 -0.73716 0 -0.74167 -0.53559 -0.55024 -0.47588 -0.5329 -0.37243 61.301 0.66345 0.43415 0.60766 1.0731 0.8708 1.0131 1.3937 1.1526 1.3188 1.4587 1.6271 1.4414 0.0045001 0.010424 0.0041914 0.023096 10.76 0 0 -0.39197 0 0.43267 0.54483 0.43359 0 0
3.8633 -0.54406 -0.50472 -0.51254 -0.63431 0 -0.6245 -0.58709 -0.56098 -0.57074 -0.59287 -0.39842 62.571 0.66205 0.46317 0.60569 1.0806 0.93939 1.0192 1.395 1.193 1.3166 1.4729 1.6573 1.4554 0.0051208 0.0095261 0.0042916 0.022881 11.368 0 0 -0.4632 0 0.42928 0.53812 0.42614 0 0
3.8672 -0.57133 -0.53859 -0.35099 -0.46362 0 -0.44664 -0.61076 -0.56791 -0.65425 -0.61977 -0.52451 63.76 0.64869 0.49223 0.58356 1.0665 0.99749 1.0074 1.3776 1.2381 1.2949 1.4717 1.6984 1.4553 0.0060577 0.0094296 0.0038179 0.021782 12.125 0 0 -0.59307 0 0.40891 0.51256 0.41061 0 0
3.8711 -0.56972 -0.57147 -0.38295 -0.35178 0 -0.34441 -0.59819 -0.56779 -0.6682 -0.5955 -0.67094 64.888 0.63096 0.51296 0.55181 1.0408 1.0218 0.98709 1.356 1.2742 1.2705 1.4655 1.7378 1.4467 0.0069951 0.01018 0.003071 0.020622 12.625 0 0 -0.6916 0 0.37814 0.47855 0.3924 0 0
3.875 -0.55278 -0.58522 -0.61434 -0.37839 0 -0.39402 -0.55962 -0.55098 -0.60371 -0.54506 -0.74851 65.963 0.61579 0.5188 0.52183 1.0163 1.0079 0.96741 1.3425 1.2898 1.2551 1.4629 1.7628 1.4367 0.0076821 0.011264 0.0027803 0.020126 12.593 0 0 -0.6924 0 0.34499 0.44747 0.37599 0 0
3.8789 -0.54954 -0.57419 -0.89325 -0.51974 0 -0.55725 -0.52207 -0.52202 -0.50816 -0.51438 -0.71429 66.968 0.60677 0.50904 0.49954 0.99997 0.97114 0.95314 1.3433 1.2812 1.2543 1.4684 1.7668 1.4298 0.0079645 0.011985 0.0032823 0.020322 12.113 0 0 -0.59959 0 0.31364 0.42536 0.36371 0 0
3.8828 -0.57481 -0.55382 -1.0202 -0.67024 0 -0.71642 -0.5156 -0.51128 -0.44994 -0.52914 -0.59527 67.877 0.60696 0.49293 0.49012 0.99852 0.93744 0.94854 1.3634 1.2593 1.2717 1.4856 1.755 1.43 0.007821 0.011949 0.004113 0.020723 11.617 0 0 -0.48391 0 0.28799 0.41741 0.35759 0 0
3.8867 -0.61271 -0.5488 -0.9054 -0.72412 0 -0.76645 -0.55112 -0.55373 -0.46847 -0.57454 -0.46799 68.677 0.62137 0.48672 0.50173 1.0233 0.9289 0.96141 1.408 1.2477 1.3104 1.52 1.7441 1.4465 0.0074369 0.011306 0.00449 0.020966 11.569 0 0 -0.43131 0 0.27536 0.4313 0.36157 0 0
3.8906 -0.63159 -0.57025 -0.64892 -0.65307 0 -0.68886 -0.60593 -0.64769 -0.54778 -0.61322 -0.41035 69.378 0.64448 0.50216 0.52666 1.0658 0.95052 0.98785 1.4607 1.266 1.3559 1.5637 1.7542 1.4777 0.0071761 0.010589 0.0041513 0.02114 12.095 0 0 -0.48197 0 0.27438 0.4572 0.373 0 0
3.8945 -0.61578 -0.60449 -0.47554 -0.52156 0 -0.55363 -0.6348 -0.73832 -0.63177 -0.62019 -0.45587 70 0.67271 0.53522 0.56003 1.1202 0.98657 1.0254 1.5115 1.3126 1.401 1.6115 1.7949 1.5211 0.0073597 0.010309 0.0036166 0.021495 12.863 0 0 -0.60368 0 0.28358 0.48871 0.39027 0 0
3.8984 -0.58195 -0.62592 -0.56625 -0.43355 0 -0.45796 -0.60541 -0.75443 -0.66637 -0.60056 -0.5756 70.555 0.70306 0.56688 0.59789 1.1812 1.0114 1.0719 1.5523 1.3628 1.4409 1.6594 1.8568 1.5742 0.0079988 0.010612 0.0035927 0.021965 13.341 0 0 -0.71734 0 0.30152 0.52067 0.41202 0 0
3.9023 -0.56406 -0.62193 -0.91372 -0.45625 0 -0.4573 -0.531 -0.67324 -0.63587 -0.5787 -0.69611 71.034 0.7316 0.57841 0.63553 1.2424 1.0094 1.125 1.5732 1.3887 1.4706 1.7024 1.9167 1.6335 0.008764 0.011244 0.0042069 0.022161 13.246 0 0 -0.75411 0 0.32629 0.54666 0.43656 0 0
3.9063 -0.58252 -0.60497 -1.3162 -0.57773 0 -0.53861 -0.46772 -0.55056 -0.56938 -0.57623 -0.74351 71.415 0.75336 0.56807 0.66741 1.2957 0.98897 1.1795 1.5706 1.384 1.4914 1.7371 1.9531 1.6914 0.0092732 0.011794 0.004925 0.021843 12.778 0 0 -0.7019 0 0.35221 0.56126 0.4603 0 0
3.9102 -0.62794 -0.5993 -1.5214 -0.72276 0 -0.64422 -0.47253 -0.48037 -0.51798 -0.60097 -0.68925 71.684 0.76847 0.55317 0.69291 1.3398 0.97722 1.2302 1.5592 1.3698 1.511 1.7675 1.9613 1.7441 0.0094377 0.011995 0.0052163 0.021276 12.452 0 0 -0.60901 0 0.37396 0.56808 0.48065 0 0
3.9141 -0.67223 -0.61602 -1.4119 -0.80801 0 -0.71678 -0.55533 -0.51592 -0.52154 -0.6496 -0.56976 71.853 0.77698 0.55426 0.71124 1.3737 0.99796 1.2738 1.5478 1.3742 1.5331 1.7962 1.9561 1.7901 0.0095167 0.011885 0.0051814 0.020998 12.663 0 0 -0.54565 0 0.38854 0.56919 0.49588 0 0
3.918 -0.69248 -0.64129 -1.0868 -0.79553 0 -0.7316 -0.66835 -0.62517 -0.58582 -0.71132 -0.46541 71.951 0.77923 0.57602 0.7217 1.3965 1.051 1.307 1.5456 1.4078 1.5603 1.8258 1.9608 1.8283 0.0098311 0.01174 0.0054189 0.021227 13.378 0 0 -0.55465 0 0.39337 0.56688 0.50442 0 0
3.9219 -0.68356 -0.64883 -0.77275 -0.71158 0 -0.70166 -0.74374 -0.72243 -0.68033 -0.76602 -0.44987 71.996 0.77492 0.60336 0.7205 1.4031 1.1121 1.3207 1.5677 1.4568 1.593 1.8589 1.9933 1.8557 0.010449 0.011873 0.0062883 0.021614 14.19 0 0 -0.62748 0 0.38347 0.56376 0.50243 0 0
3.9258 -0.65187 -0.62264 -0.64089 -0.62238 0 -0.66057 -0.74524 -0.74412 -0.75577 -0.78624 -0.54361 71.979 0.76594 0.61671 0.70752 1.3925 1.1544 1.3137 1.6083 1.5016 1.6203 1.8898 2.0566 1.8712 0.011173 0.012421 0.0074152 0.02165 14.665 0 0 -0.71947 0 0.3632 0.56011 0.49127 0 0
3.9297 -0.60281 -0.56774 -0.68396 -0.58376 0 -0.63608 -0.68809 -0.69593 -0.77227 -0.75205 -0.70411 71.866 0.75252 0.61127 0.68332 1.3643 1.1714 1.2871 1.6532 1.5378 1.6327 1.9098 2.139 1.8716 0.011789 0.013241 0.0080043 0.021301 14.631 0 0 -0.78711 0 0.3377 0.55415 0.47306 0 0
3.9336 -0.53768 -0.5009 -0.75568 -0.5975 0 -0.62755 -0.61379 -0.63139 -0.72388 -0.66977 -0.8578 71.628 0.7341 0.601 0.64811 1.3171 1.1798 1.2408 1.6896 1.5765 1.6217 1.9099 2.2176 1.8517 0.012252 0.013978 0.0076249 0.02112 14.182 0 0 -0.81573 0 0.31098 0.54419 0.44934 0 0
3.9375 -0.46045 -0.43471 -0.7255 -0.60617 0 -0.60113 -0.54962 -0.59138 -0.64321 -0.57291 -0.94669 71.264 0.7093 0.60327 0.60214 1.2491 1.1978 1.1744 1.6987 1.6216 1.5766 1.8769 2.2618 1.8032 0.012565 0.014302 0.0066227 0.021672 13.463 0 0 -0.81781 0 0.28819 0.52782 0.42206 0 0
3.9414 -0.38257 -0.37228 -0.59907 -0.53641 0 -0.51189 -0.49314 -0.56846 -0.57841 -0.49762 -0.95308 70.81 0.6741 0.61922 0.54727 1.1577 1.2204 1.0866 1.6448 1.6496 1.4807 1.7838 2.2378 1.7057 0.01254 0.014139 0.0057444 0.022826 12.494 0 0 -0.80826 0 0.27746 0.50204 0.39492 0 0
3.9453 -0.31805 -0.31467 -0.49335 -0.36438 0 -0.3446 -0.43022 -0.52663 -0.55459 -0.45301 -0.88869 70.307 0.62998 0.62889 0.48961 1.0532 1.2141 0.98521 1.5358 1.6154 1.3495 1.6407 2.1175 1.5663 0.01179 0.013706 0.0054166 0.023654 11.194 0 0 -0.78127 0 0.27633 0.47088 0.37002 0 0
3.9492 -0.27391 -0.26845 -0.50159 -0.15202 0 -0.1435 -0.35958 -0.4469 -0.54906 -0.41628 -0.76699 69.78 0.57714 0.60559 0.431 0.93845 1.1395 0.87201 1.3763 1.4818 1.1892 1.4512 1.891 1.387 0.010065 0.013246 0.005434 0.023044 9.5287 0 0 -0.70968 0 0.28196 0.4364 0.34752 0 0
3.9531 -0.24714 -0.24188 -0.59002 -0.015657 0 0.00075171 -0.29474 -0.34757 -0.50524 -0.35878 -0.58992 69.225 0.51619 0.53637 0.3728 0.81655 0.98086 0.7485 1.1743 1.2481 1.0068 1.2215 1.5744 1.1716 0.007607 0.012705 0.0053038 0.020488 7.6149 0 0 -0.56777 0 0.29062 0.40066 0.32708 0 0
3.957 -0.23039 -0.23438 -0.63036 -0.040464 0 0.0096333 -0.24516 -0.26164 -0.38032 -0.27629 -0.36129 68.625 0.44766 0.4309 0.31539 0.68956 0.75945 0.6149 0.94324 0.95358 0.81146 0.96093 1.2067 0.92571 0.0051117 0.011679 0.004779 0.01639 5.6655 0 0 -0.35886 0 0.29389 0.36646 0.3068 0 0
3.9609 -0.2188 -0.23305 -0.5296 -0.20546 0 -0.11909 -0.20373 -0.20175 -0.189 -0.19198 -0.10967 67.977 0.37636 0.31356 0.25673 0.56015 0.52113 0.47596 0.71481 0.65416 0.61844 0.69776 0.83592 0.67377 0.0032736 0.0098044 0.0040067 0.011772 3.8796 0 0 -0.1257 0 0.28276 0.33445 0.28285 0 0
3.9648 -0.21031 -0.2226 -0.32081 -0.38565 0 -0.29636 -0.1577 -0.15188 -0.0029664 -0.13035 0.10799 67.292 0.30595 0.20773 0.19583 0.43045 0.30966 0.33705 0.50348 0.39414 0.43459 0.44846 0.50237 0.432 0.0023246 0.0072788 0.0032377 0.0077546 2.3915 0 0 0.066357 0 0.25702 0.30314 0.25399 0 0
3.9688 -0.20176 -0.19887 -0.12581 -0.43938 0 -0.39744 -0.10901 -0.090935 0.099616 -0.092271 0.23355 66.584 0.23902 0.1255 0.13283 0.30302 0.14695 0.20282 0.317 0.19223 0.26473 0.22336 0.22943 0.21091 0.0019898 0.0049604 0.0025442 0.0051593 1.2894 0 0 0.16475 0 0.21776 0.27148 0.21997 0 0
3.9727 -0.18822 -0.17124 -0.036874 -0.31589 0 -0.35076 -0.0761 -0.018658 0.094775 -0.058539 0.24755 65.856 0.17815 0.067236 0.068521 0.18117 0.031182 0.078696 0.16095 0.045665 0.11337 0.031679 0.022459 0.020342 0.0018469 0.0038091 0.0018783 0.00429 0.61108 0 0 0.16207 0 0.16772 0.23835 0.18119 0 0
3.9766 -0.16765 -0.15134 -0.041935 -0.095527 0 -0.19015 -0.071271 0.043764 0.031758 -0.015915 0.18924 65.099 0.13062 0.02705 0.0095647 0.079796 -0.051915 -0.017818 0.047376 -0.058692 -0.0031176 -0.10391 -0.12644 -0.11584 0.0016856 0.0040686 0.0013129 0.0048012 0.27606 0 0 0.10385 0 0.1174 0.20373 0.14188 0 0
3.9805 -0.14451 -0.14053 -0.059292 0.071889 0 -0.026754 -0.079679 0.075062 -0.0072356 0.026139 0.13651 64.306 0.095845 -0.002327 -0.037771 0.0044435 -0.11604 -0.085626 -0.036618 -0.13563 -0.086615 -0.19612 -0.23146 -0.20888 0.0015297 0.0049545 0.0010644 0.0057333 0.049135 0 0 0.063053 0 0.078629 0.17173 0.10887 0 0
3.9844 -0.12586 -0.12996 -0.02692 0.081575 0 0.037717 -0.068131 0.07189 0.027448 0.047797 0.15515 63.486 0.07539 -0.026577 -0.069105 -0.039485 -0.167 -0.12174 -0.089779 -0.19545 -0.13277 -0.24442 -0.30442 -0.25819 0.0013929 0.0052292 0.0012092 0.0059186 -0.34454 0 0 0.093699 0 0.056178 0.14597 0.086118 0 0
3.9883 -0.11349 -0.11227 0.054569 -0.05055 0 -0.013557 -0.019153 0.047255 0.11726 0.044798 0.25064 62.653 0.070516 -0.047448 -0.080957 -0.048154 -0.20114 -0.12444 -0.11017 -0.23754 -0.13814 -0.24857 -0.3456 -0.26361 0.0011183 0.0042138 0.0014606 0.0047022 -0.98557 0 0 0.19216 0 0.053181 0.12994 0.07688 0 0
3.9922 -0.10179 -0.091138 0.15489 -0.20762 0 -0.10751 0.045498 0.016957 0.19638 0.035592 0.35772 61.817 0.085092 -0.06122 -0.06717 -0.013906 -0.20765 -0.088736 -0.08724 -0.2471 -0.093009 -0.20128 -0.33996 -0.2182 0.0005076 0.002324 0.0013629 0.0024878 -1.6152 0 0 0.29465 0 0.073229 0.13021 0.086458 0 0
3.9961 -0.085092 -0.077582 0.25898 -0.26492 0 -0.14686 0.079862 -0.0092949 0.20598 0.039184 0.38004 60.974 0.11825 -0.060391 -0.030734 0.055308 -0.174 -0.021786 -0.015998 -0.20219 -0.0019728 -0.10572 -0.26512 -0.12497 -0.00041087 0.00064076 0.00077263 0.00057027 -1.7626 0 0 0.31747 0 0.10827 0.14906 0.1131 0 0
4 -0.06614 -0.07732 0.35848 -0.17996 0 -0.090111 0.054754 -0.027593 0.1339 0.048642 0.25763 60.116 0.16282 -0.039044 0.017342 0.14097 -0.094313 0.061471 0.090151 -0.09116 0.11517 0.02089 -0.10999 -0.00019654 -0.0012794 -4.4538e-05 0.00010832 0.00025489 -1.0904 0 0 0.21524 0 0.14649 0.18003 0.14824 0 0
4.0039 -0.054832 -0.083565 0.41073 -0.014646 0 0.017943 -0.01661 -0.03883 0.012217 0.03262 0.016135 59.239 0.21444 0.0020353 0.07086 0.23308 0.023591 0.1532 0.22248 0.072086 0.24703 0.16875 0.10852 0.14712 -0.0015887 0.00022317 4.2831e-05 0.0019354 0.32223 0 0 0.015734 0 0.18164 0.21896 0.18682 0 0
4.0078 -0.057165 -0.083511 0.34381 0.11701 0 0.085523 -0.093782 -0.051579 -0.11417 -0.033067 -0.2415 58.35 0.26813 0.055205 0.12329 0.32146 0.15804 0.24525 0.36983 0.24976 0.38107 0.32647 0.34608 0.30647 -0.00097749 0.0008977 0.00090241 0.0048857 2.0086 0 0 -0.19584 0 0.20791 0.26088 0.22341 0 0
4.0117 -0.066894 -0.071581 0.13274 0.1293 0 0.047828 -0.1471 -0.081127 -0.21452 -0.13603 -0.40152 57.454 0.31237 0.11071 0.16244 0.38826 0.28222 0.32184 0.50483 0.4003 0.49135 0.46799 0.55194 0.45376 0.00056222 0.0016791 0.0023612 0.0078894 3.4294 0 0 -0.33311 0 0.21622 0.29539 0.24762 0 0
4.0156 -0.070621 -0.055382 -0.132 0.017268 0 -0.08255 -0.17779 -0.13693 -0.27645 -0.23154 -0.41839 56.548 0.3413 0.16119 0.1862 0.43267 0.37628 0.37708 0.60536 0.50137 0.56776 0.57485 0.69584 0.56922 0.0026522 0.0027941 0.0037159 0.010095 4.2998 0 0 -0.36346 0 0.21224 0.31772 0.25882 0 0
4.0195 -0.062171 -0.048487 -0.28338 -0.14664 0 -0.22446 -0.20197 -0.20679 -0.2969 -0.27725 -0.3448 55.627 0.35407 0.20195 0.19557 0.45712 0.43429 0.40956 0.66505 0.55712 0.60908 0.64087 0.77949 0.64549 0.0046273 0.0045021 0.0044411 0.011377 4.6661 0 0 -0.32126 0 0.20046 0.32784 0.25902 0 0
4.0234 -0.05082 -0.058132 -0.21594 -0.2617 0 -0.28617 -0.22159 -0.25712 -0.27877 -0.26439 -0.28538 54.686 0.35114 0.22879 0.19192 0.4641 0.462 0.41869 0.68102 0.58558 0.61568 0.66259 0.82374 0.67795 0.0057579 0.0064418 0.0044948 0.012048 4.7254 0 0 -0.27253 0 0.18483 0.32664 0.25067 0 0
4.0273 -0.053746 -0.080317 0.0071074 -0.2617 0 -0.22905 -0.21857 -0.2566 -0.23605 -0.2179 -0.30849 53.733 0.33436 0.23863 0.17743 0.45686 0.46888 0.40359 0.65178 0.59969 0.58886 0.6363 0.84354 0.66122 0.0055979 0.0076697 0.0041772 0.012396 4.6044 0 0 -0.26166 0 0.17063 0.31636 0.23783 0 0
4.0313 -0.080014 -0.10593 0.19682 -0.15577 0 -0.093415 -0.17929 -0.20451 -0.19378 -0.17096 -0.38884 52.775 0.31455 0.23348 0.15881 0.44226 0.46138 0.37059 0.5947 0.59861 0.54186 0.57417 0.83349 0.60545 0.0043201 0.0074812 0.0038077 0.012521 4.3058 0 0 -0.2821 0 0.16422 0.30519 0.22914 0 0
4.0352 -0.12245 -0.13003 0.20191 -0.023773 0 0.028618 -0.11946 -0.13558 -0.17331 -0.14224 -0.43006 51.805 0.30206 0.22226 0.14219 0.42605 0.44114 0.33262 0.53583 0.57376 0.49252 0.50208 0.77639 0.53718 0.0027394 0.0061688 0.0035714 0.012497 3.8227 0 0 -0.28978 0 0.16514 0.29951 0.22814 0 0
4.0391 -0.16495 -0.1544 0.033763 0.034128 0 0.052955 -0.077989 -0.093701 -0.17437 -0.13412 -0.34944 50.811 0.3016 0.21501 0.13026 0.41005 0.40687 0.2959 0.48634 0.52052 0.44845 0.43182 0.66587 0.46872 0.001848 0.0048301 0.0035689 0.012477 3.2557 0 0 -0.24405 0 0.17269 0.30196 0.23586 0 0
4.043 -0.19642 -0.18212 -0.16801 -0.034548 0 -0.043465 -0.083283 -0.097808 -0.17512 -0.14345 -0.15264 49.781 0.31663 0.21321 0.12518 0.39571 0.35757 0.26629 0.45551 0.44437 0.41616 0.37409 0.52217 0.41155 0.0021104 0.0043184 0.0038446 0.012562 2.7962 0 0 -0.14235 0 0.18561 0.31434 0.2524 0 0
4.0469 -0.21691 -0.21146 -0.28298 -0.19482 0 -0.20985 -0.12711 -0.13106 -0.15501 -0.1663 0.064308 48.72 0.35079 0.20678 0.1305 0.38546 0.29582 0.25366 0.45482 0.35915 0.40524 0.34503 0.38658 0.38312 0.0031007 0.0043936 0.0042801 0.012621 2.6033 0 0 -0.024544 0 0.20146 0.33836 0.27637 0 0
4.0508 -0.23205 -0.23591 -0.30926 -0.34556 0 -0.35559 -0.17359 -0.16065 -0.11885 -0.19275 0.18536 47.642 0.39239 0.18396 0.14337 0.3811 0.23096 0.25732 0.47367 0.28241 0.41188 0.34205 0.29932 0.38156 0.003863 0.0040093 0.0045364 0.0124 2.7066 0 0 0.052896 0 0.21564 0.36678 0.30023 0 0
4.0547 -0.2446 -0.25008 -0.32033 -0.39188 0 -0.40798 -0.19307 -0.1666 -0.095366 -0.20552 0.15714 46.548 0.43256 0.14602 0.16087 0.38401 0.17929 0.27355 0.50306 0.23163 0.43173 0.35944 0.2784 0.40066 0.0037325 0.0025003 0.0042598 0.011869 3.0154 0 0 0.053221 0 0.22599 0.39435 0.31985 0 0
4.0586 -0.25317 -0.25467 -0.35156 -0.31617 0 -0.35594 -0.18573 -0.1532 -0.10873 -0.19233 0.019232 45.419 0.46504 0.11127 0.18082 0.39559 0.15827 0.29967 0.5378 0.2199 0.46245 0.39403 0.31453 0.43661 0.0028822 0.00044496 0.0034429 0.011379 3.4 0 0 -0.017443 0 0.23083 0.41723 0.33243 0 0
4.0625 -0.25732 -0.25568 -0.36316 -0.19099 0 -0.25209 -0.1738 -0.13878 -0.15182 -0.16169 -0.13344 44.233 0.48274 0.10141 0.20049 0.41782 0.17608 0.33239 0.57314 0.24994 0.50199 0.44288 0.38298 0.48543 0.0020937 -0.00074947 0.0025526 0.011362 3.7614 0 0 -0.11385 0 0.22814 0.43096 0.33497 0 0
4.0664 -0.26035 -0.25903 -0.32157 -0.12143 0 -0.17347 -0.17639 -0.13999 -0.1915 -0.14205 -0.2182 42.985 0.47912 0.12185 0.21537 0.45298 0.22472 0.3671 0.6091 0.3108 0.55011 0.50539 0.46193 0.54461 0.0019938 -0.00018609 0.002195 0.011823 4.0566 0 0 -0.18048 0 0.21513 0.43028 0.32504 0 0
4.0703 -0.26531 -0.26582 -0.28545 -0.16269 0 -0.16895 -0.19578 -0.16524 -0.2033 -0.16007 -0.21131 41.695 0.46453 0.15612 0.22528 0.49535 0.28471 0.40177 0.65049 0.38384 0.605 0.57781 0.54478 0.61132 0.0025116 0.0016008 0.0025813 0.012257 4.3104 0 0 -0.1888 0 0.19568 0.4206 0.30867 0 0
4.0742 -0.27004 -0.27209 -0.36539 -0.2797 0 -0.22936 -0.22555 -0.21559 -0.2002 -0.21729 -0.15127 40.389 0.44484 0.1818 0.23078 0.54239 0.34056 0.43695 0.70047 0.45691 0.66696 0.65969 0.64055 0.68593 0.00306 0.0030965 0.0033264 0.012186 4.6251 0 0 -0.15893 0 0.17208 0.40508 0.28885 0 0
4.0781 -0.26899 -0.27256 -0.57933 -0.38036 0 -0.29999 -0.26342 -0.28361 -0.22293 -0.2885 -0.1098 39.077 0.42608 0.19325 0.23292 0.59151 0.39392 0.47346 0.76133 0.53496 0.73597 0.74996 0.76405 0.76843 0.0031936 0.003197 0.0038071 0.011817 5.1526 0 0 -0.14806 0 0.14708 0.38725 0.26868 0 0
4.082 -0.26058 -0.26486 -0.77187 -0.39197 0 -0.32472 -0.30952 -0.35019 -0.29785 -0.34306 -0.15257 37.74 0.41809 0.20784 0.23435 0.63883 0.46111 0.51348 0.835 0.63483 0.81189 0.8458 0.92193 0.85812 0.0030424 0.0021644 0.0037319 0.012051 5.9921 0 0 -0.20953 0 0.12645 0.37344 0.25339 0 0
4.0859 -0.25089 -0.25122 -0.72261 -0.31671 0 -0.28873 -0.35385 -0.38989 -0.40403 -0.36759 -0.30419 36.347 0.42444 0.24782 0.23942 0.68089 0.55454 0.55602 0.91094 0.76531 0.88781 0.93582 1.102 0.94509 0.0031128 0.0012348 0.0033509 0.013676 7.0651 0 0 -0.34963 0 0.11639 0.36878 0.24636 0 0
4.0898 -0.24757 -0.23686 -0.36524 -0.22347 0 -0.22818 -0.37433 -0.38839 -0.48472 -0.36933 -0.52761 34.89 0.44049 0.31505 0.24909 0.71664 0.66397 0.59695 0.97834 0.90943 0.95653 1.0113 1.2727 1.0198 0.0037281 0.0013434 0.0031245 0.016479 8.0858 0 0 -0.51585 0 0.11751 0.37242 0.2466 0 0
4.0938 -0.25037 -0.22636 0.10371 -0.18804 0 -0.19958 -0.3551 -0.3575 -0.49535 -0.36212 -0.73171 33.38 0.46218 0.3839 0.26323 0.74446 0.75612 0.632 1.029 1.0268 1.0117 1.0652 1.3938 1.0741 0.0047149 0.0022798 0.0032409 0.019209 8.6945 0 0 -0.62906 0 0.12956 0.38293 0.25297 0 0
4.0977 -0.24991 -0.22064 0.36041 -0.23324 0 -0.23239 -0.30703 -0.32883 -0.44247 -0.35339 -0.81553 31.84 0.48412 0.42063 0.28095 0.76246 0.79573 0.65587 1.0542 1.0775 1.0463 1.0903 1.4355 1.0994 0.0056098 0.0030622 0.0035014 0.020558 8.6763 0 0 -0.63751 0 0.15123 0.39781 0.2636 0 0
4.1016 -0.23752 -0.21681 0.22556 -0.31479 0 -0.30184 -0.26422 -0.32633 -0.37584 -0.34397 -0.73167 30.28 0.49347 0.41142 0.29687 0.76114 0.77144 0.65301 1.0343 1.0484 1.0402 1.0687 1.392 1.0734 0.0060899 0.0030323 0.0036456 0.020253 8.0898 0 0 -0.55096 0 0.1762 0.40898 0.27287 0 0
4.1055 -0.21562 -0.21105 -0.17998 -0.35858 0 -0.34499 -0.25448 -0.34264 -0.34121 -0.33398 -0.52478 28.696 0.48768 0.37282 0.3052 0.74054 0.70399 0.62638 0.98181 0.96132 1.0004 1.0144 1.2829 1.0098 0.0061583 0.0024908 0.0036931 0.019208 7.1957 0 0 -0.42845 0 0.19439 0.41068 0.27588 0 0
4.1094 -0.19643 -0.20208 -0.54204 -0.31694 0 -0.30953 -0.27204 -0.34437 -0.33927 -0.32249 -0.30713 27.079 0.46621 0.33551 0.30285 0.69824 0.62924 0.57709 0.90111 0.85485 0.92845 0.93122 1.1387 0.91315 0.0059631 0.0022691 0.0038896 0.018559 6.2513 0 0 -0.33097 0 0.20123 0.40059 0.27061 0 0
4.1133 -0.18942 -0.1918 -0.61795 -0.20272 0 -0.19814 -0.28203 -0.30325 -0.32932 -0.3016 -0.18059 25.429 0.42955 0.31745 0.28756 0.6327 0.57015 0.50757 0.79715 0.75675 0.82717 0.82374 0.98279 0.78926 0.0055475 0.0027917 0.0043355 0.018552 5.3507 0 0 -0.27865 0 0.19329 0.37741 0.25579 0 0
4.1172 -0.19122 -0.18246 -0.41464 -0.080257 0 -0.072224 -0.25365 -0.22321 -0.27162 -0.25789 -0.16437 23.753 0.37861 0.31069 0.25584 0.53998 0.52117 0.4215 0.67535 0.66748 0.69966 0.69582 0.82192 0.64497 0.0048399 0.0036561 0.0047619 0.018383 4.4373 0 0 -0.24558 0 0.1659 0.33961 0.22998 0 0
4.1211 -0.18897 -0.17346 -0.13693 -0.022148 0 -0.0096185 -0.18894 -0.13722 -0.16647 -0.18646 -0.18937 22.056 0.32062 0.29153 0.21125 0.42686 0.45689 0.33129 0.5477 0.56701 0.56087 0.55757 0.65173 0.49612 0.0038482 0.0041197 0.0047569 0.01712 3.4473 0 0 -0.19171 0 0.12361 0.29269 0.19747 0 0
4.125 -0.17353 -0.16158 0.013155 -0.060469 0 -0.047221 -0.11872 -0.078158 -0.053922 -0.10387 -0.16465 20.334 0.26211 0.24218 0.16153 0.3063 0.35677 0.24546 0.42235 0.43696 0.42399 0.41765 0.47048 0.35287 0.0027739 0.0038835 0.0042162 0.014752 2.4291 0 0 -0.10124 0 0.076037 0.24356 0.1641 0 0
4.1289 -0.14788 -0.1449 -0.012441 -0.16358 0 -0.15274 -0.072545 -0.053426 0.021569 -0.041015 -0.05728 18.585 0.20661 0.1649 0.11114 0.18626 0.22519 0.16824 0.30405 0.28031 0.29641 0.28142 0.2889 0.22091 0.0018942 0.0033061 0.0035154 0.012258 1.5281 0 0 0.0047286 0 0.028655 0.19576 0.13311 0 0
4.1328 -0.12226 -0.12578 -0.11931 -0.25437 0 -0.24745 -0.055001 -0.04567 0.045622 -0.017368 0.084452 16.815 0.15736 0.079653 0.064617 0.075025 0.091903 0.10302 0.19731 0.1245 0.18499 0.15443 0.12818 0.10527 0.0013605 0.0028796 0.0031864 0.010678 0.86646 0 0 0.087455 0 -0.013077 0.15256 0.10754 0 0
4.1367 -0.10266 -0.10891 -0.18836 -0.26059 0 -0.26218 -0.050241 -0.033752 0.037492 -0.02177 0.18076 15.034 0.12184 0.01111 0.030835 -0.009142 -0.0060017 0.056546 0.11492 0.0064891 0.105 0.053058 0.0088867 0.019271 0.0011471 0.0026238 0.003421 0.010131 0.44171 0 0 0.12165 0 -0.03942 0.11946 0.092514 0 0
4.1406 -0.085949 -0.095617 -0.16814 -0.16515 0 -0.18379 -0.044017 -0.010252 0.025958 -0.022391 0.19239 13.247 0.099582 -0.023963 0.0095841 -0.065604 -0.046874 0.024346 0.057539 -0.049658 0.052413 -0.018076 -0.059938 -0.03966 0.0011666 0.002103 0.0039121 0.0098198 0.13752 0 0 0.11223 0 -0.052637 0.094803 0.084832 0 0
4.1445 -0.065988 -0.080929 -0.078375 -0.019979 0 -0.058893 -0.035676 0.018639 0.025343 0.0014932 0.14812 11.447 0.090229 -0.02323 -0.00021817 -0.095623 -0.036512 0.0054185 0.026251 -0.047983 0.02529 -0.056261 -0.083635 -0.071736 0.0013582 0.0010238 0.0041778 0.0089416 -0.17396 0 0 0.086544 0 -0.055204 0.077803 0.082258 0 0
4.1484 -0.041962 -0.057392 0.034398 0.089777 0 0.044014 -0.029046 0.043536 0.032527 0.038703 0.10781 9.6228 0.093091 0.00099449 0.00022536 -0.10088 -0.0027757 -0.0006577 0.021642 -0.017928 0.021846 -0.059949 -0.075985 -0.077236 0.0016301 -0.00029233 0.0040123 0.0075403 -0.53281 0 0 0.072057 0 -0.049423 0.067994 0.08294 0 0
4.1523 -0.018379 -0.022662 0.12609 0.10736 0 0.082287 -0.018726 0.058043 0.039975 0.059281 0.10297 7.776 0.10724 0.027368 0.0093748 -0.083324 0.022846 0.0071023 0.045429 0.0057057 0.040857 -0.026533 -0.049965 -0.055191 0.0017792 -0.0011239 0.0036098 0.0064022 -0.8715 0 0 0.077344 0 -0.038227 0.065539 0.084713 0 0
4.1563 0.0024227 0.017117 0.16101 0.045301 0 0.062185 0.0070118 0.057943 0.045226 0.047981 0.11238 5.9216 0.12601 0.036914 0.022366 -0.052489 0.024959 0.027615 0.090435 0.0073076 0.074579 0.033512 -0.011852 -0.012756 0.0015813 -0.0010444 0.0032888 0.0061611 -1.075 0 0 0.088353 0 -0.026422 0.070091 0.085811 0 0
4.1602 0.024804 0.052233 0.12576 -0.026978 0 0.025388 0.048484 0.04199 0.047388 0.021682 0.090714 4.0779 0.14116 0.025793 0.034071 -0.02067 0.012755 0.05344 0.14008 0.0011961 0.1105 0.09769 0.037873 0.034111 0.0010176 -0.00035442 0.0031602 0.006607 -1.0657 0 0 0.080178 0 -0.01657 0.078531 0.086725 0 0
4.1641 0.054831 0.077929 0.05388 -0.038844 0 0.014694 0.085524 0.017827 0.040391 0.011571 0.016696 2.2506 0.14813 0.0094655 0.041738 0.0060495 0.011073 0.079506 0.18501 0.018114 0.14164 0.15359 0.098096 0.076241 0.00037321 0.00021088 0.0030854 0.0069363 -0.85941 0 0 0.03605 0 -0.0097426 0.088917 0.088025 0 0
4.168 0.091547 0.097812 0.020391 0.028099 0 0.045719 0.093021 0.0037161 0.0168 0.030028 -0.085782 0.43116 0.14292 0.010983 0.042801 0.022014 0.03896 0.10016 0.21589 0.07559 0.16106 0.18924 0.1599 0.10445 3.1081e-05 0.00018955 0.0029068 0.0066416 -0.57103 0 0 -0.037798 0 -0.0067937 0.098991 0.090252 0 0
4.1719 0.12568 0.11883 0.083139 0.13139 0 0.10197 0.067781 0.016949 -0.01919 0.05914 -0.16759 -1.3883 0.11859 0.039537 0.031675 0.016158 0.090513 0.10169 0.21375 0.15551 0.15375 0.18177 0.20433 0.099567 0.00012896 -0.00021273 0.002643 0.006042 -0.37809 0 0 -0.11087 0 -0.0099264 0.1032 0.093575 0 0
4.1758 0.14825 0.14352 0.21722 0.20723 0 0.15196 0.037087 0.056702 -0.045804 0.073327 -0.19056 -3.2014 0.081237 0.077674 0.0089857 -0.011036 0.13348 0.078555 0.17722 0.20953 0.11786 0.13366 0.20801 0.05976 0.00043504 -0.00042133 0.0024342 0.0058621 -0.4582 0 0 -0.14343 0 -0.018784 0.098084 0.095347 0 0
4.1797 0.15956 0.16786 0.32006 0.22152 0 0.17358 0.036723 0.10127 -0.036137 0.070121 -0.14721 -4.9894 0.037202 0.091661 -0.023228 -0.056118 0.12931 0.032097 0.11114 0.19116 0.056602 0.053512 0.15428 -0.010254 0.00058054 -0.00014343 0.0023505 0.0063144 -0.92052 0 0 -0.11013 0 -0.032471 0.083885 0.09308 0 0
4.1836 0.16806 0.18635 0.30183 0.19001 0 0.16902 0.079218 0.12772 0.019871 0.074271 -0.054981 -6.7369 -0.0087922 0.05919 -0.063334 -0.11642 0.061271 -0.03598 0.019279 0.089998 -0.027436 -0.052362 0.042664 -0.10679 0.00039525 0.00029689 0.0023214 0.0067016 -1.7572 0 0 -0.017045 0 -0.050054 0.06149 0.08473 0 0
4.1875 0.1808 0.19802 0.17826 0.15653 0 0.16137 0.14446 0.13593 0.1054 0.11073 0.059741 -8.4448 -0.051003 -0.0096687 -0.10912 -0.18838 -0.051561 -0.12251 -0.093318 -0.06049 -0.13064 -0.17607 -0.11045 -0.22483 -1.0426e-05 0.00024415 0.0022659 0.0060105 -2.8401 0 0 0.10107 0 -0.070047 0.032911 0.067676 0 0
4.1914 0.19675 0.20655 0.065355 0.15437 0 0.17615 0.20129 0.14964 0.18959 0.17686 0.17128 -10.125 -0.082319 -0.078872 -0.15538 -0.26367 -0.16697 -0.2166 -0.21506 -0.2086 -0.2433 -0.30448 -0.28109 -0.35276 -0.00046193 -0.00070131 0.0022307 0.0039167 -3.9699 0 0 0.20253 0 -0.087594 0.0056345 0.039826 0 0
4.1953 0.2107 0.21538 0.070763 0.18521 0 0.22085 0.23605 0.19039 0.25123 0.24432 0.25798 -11.786 -0.10592 -0.11639 -0.19811 -0.33472 -0.25048 -0.30572 -0.33338 -0.32233 -0.35349 -0.42889 -0.45025 -0.47781 -0.00092909 -0.0023539 0.0023341 0.0011757 -4.9567 0 0 0.26414 0 -0.099455 -0.01451 0.0071761 0 0
4.1992 0.2221 0.22443 0.18779 0.22766 0 0.27783 0.25852 0.25125 0.29049 0.28719 0.30781 -13.42 -0.12437 -0.12127 -0.23609 -0.39919 -0.29982 -0.3854 -0.4438 -0.40797 -0.4569 -0.54754 -0.61048 -0.59561 -0.0014606 -0.0041116 0.0025689 -0.0010022 -5.6928 0 0 0.29149 0 -0.10445 -0.025619 -0.026831 0 0
4.2031 0.23705 0.23238 0.30263 0.26011 0 0.31684 0.28243 0.30102 0.31955 0.30458 0.32692 -15.012 -0.1406 -0.12302 -0.26869 -0.45574 -0.34273 -0.45256 -0.54291 -0.49554 -0.55025 -0.65955 -0.76261 -0.7028 -0.001957 -0.0053862 0.0027192 -0.001964 -6.1819 0 0 0.30797 0 -0.10222 -0.026944 -0.058694 0 0
4.207 0.26036 0.24104 0.31087 0.27507 0 0.31839 0.3058 0.3168 0.34496 0.31449 0.33952 -16.557 -0.15952 -0.15385 -0.2959 -0.50389 -0.40999 -0.50417 -0.6261 -0.60602 -0.62932 -0.7643 -0.90692 -0.79494 -0.0021338 -0.0059065 0.0025356 -0.0020409 -6.5145 0 0 0.33346 0 -0.093661 -0.019454 -0.082399 0 0
4.2109 0.28707 0.25508 0.22547 0.27716 0 0.28924 0.31457 0.30993 0.36212 0.32942 0.37158 -18.061 -0.18326 -0.21926 -0.32138 -0.54911 -0.50666 -0.54667 -0.69618 -0.73026 -0.69688 -0.8621 -1.0376 -0.87399 -0.0018 -0.0057452 0.0020031 -0.0020526 -6.8068 0 0 0.37078 0 -0.086163 -0.012262 -0.096256 0 0
4.2148 0.3047 0.27616 0.16549 0.27414 0 0.25686 0.30419 0.31497 0.36621 0.34366 0.42831 -19.539 -0.20927 -0.29324 -0.34704 -0.59427 -0.6061 -0.5849 -0.75621 -0.83664 -0.75552 -0.95079 -1.145 -0.9419 -0.0011512 -0.005197 0.0014051 -0.002482 -7.1357 0 0 0.40892 0 -0.08444 -0.010865 -0.10304 0 0
4.2188 0.30487 0.29825 0.23595 0.27241 0 0.24735 0.29188 0.35167 0.36454 0.34563 0.48694 -20.997 -0.23497 -0.34097 -0.37316 -0.63969 -0.67167 -0.62022 -0.80634 -0.89834 -0.80493 -1.0266 -1.222 -0.99782 -0.00068249 -0.004664 0.0010927 -0.0031461 -7.5035 0 0 0.43662 0 -0.090971 -0.017894 -0.10472 0 0
4.2227 0.29187 0.31072 0.41768 0.27809 0 0.26625 0.30238 0.40099 0.37342 0.33741 0.51482 -22.424 -0.2569 -0.34748 -0.39936 -0.68451 -0.68703 -0.65297 -0.84595 -0.91481 -0.84389 -1.0843 -1.2683 -1.04 -0.00074267 -0.004543 0.0011887 -0.0035874 -7.8461 0 0 0.45209 0 -0.10753 -0.035028 -0.10381 0 0
4.2266 0.27853 0.30738 0.5749 0.2964 0 0.29803 0.3406 0.42267 0.40086 0.33555 0.49837 -23.805 -0.26694 -0.32731 -0.42016 -0.71895 -0.66874 -0.67551 -0.86563 -0.90944 -0.86137 -1.1064 -1.2876 -1.0563 -0.0011978 -0.005044 0.0015227 -0.0036571 -8.075 0 0 0.46093 0 -0.13244 -0.05955 -0.10366 0 0
4.2305 0.27393 0.29253 0.57244 0.32626 0 0.32257 0.3812 0.39641 0.43388 0.35095 0.45597 -25.129 -0.2666 -0.30912 -0.43131 -0.73587 -0.65069 -0.68276 -0.86472 -0.90758 -0.85664 -1.0974 -1.2827 -1.048 -0.0016011 -0.0060063 0.0018298 -0.0036606 -8.1231 0 0 0.46683 0 -0.15433 -0.080035 -0.10391 0 0
4.2344 0.27628 0.27727 0.39424 0.35583 0 0.33124 0.38861 0.3428 0.44603 0.37208 0.42174 -26.399 -0.25689 -0.311 -0.42996 -0.73035 -0.65405 -0.67086 -0.84025 -0.91483 -0.82723 -1.0576 -1.2524 -1.0131 -0.0017034 -0.0069151 0.0019704 -0.003986 -7.9653 0 0 0.46541 0 -0.16694 -0.09077 -0.10262 0 0
4.2383 0.27749 0.26968 0.1599 0.36665 0 0.32787 0.34926 0.3016 0.4195 0.37323 0.41456 -27.627 -0.2392 -0.32758 -0.4141 -0.69897 -0.66897 -0.63721 -0.79031 -0.91349 -0.77199 -0.98831 -1.1941 -0.95077 -0.0017252 -0.0072201 0.0019446 -0.0046822 -7.6109 0 0 0.44746 0 -0.16499 -0.087231 -0.097644 0 0
4.2422 0.2727 0.26868 0.030823 0.34554 0 0.31748 0.28448 0.29155 0.36062 0.34032 0.42065 -28.821 -0.21514 -0.3374 -0.38048 -0.63624 -0.66354 -0.57761 -0.71041 -0.87791 -0.68829 -0.89027 -1.1075 -0.85817 -0.0020515 -0.0067561 0.0017597 -0.0054139 -7.0829 0 0 0.40746 0 -0.14065 -0.063428 -0.0846 0 0
4.2461 0.26342 0.26692 0.087911 0.29504 0 0.29809 0.23187 0.29479 0.29377 0.28603 0.40493 -29.984 -0.18737 -0.3216 -0.33412 -0.55172 -0.6121 -0.5003 -0.60875 -0.79533 -0.58663 -0.77559 -0.99681 -0.74509 -0.0026798 -0.0059026 0.0013869 -0.005759 -6.4088 0 0 0.34892 0 -0.097241 -0.024721 -0.061831 0 0
4.25 0.25232 0.25881 0.27539 0.23329 0 0.26572 0.21365 0.28062 0.24013 0.23729 0.34011 -31.112 -0.15689 -0.27845 -0.2839 -0.46153 -0.51878 -0.41847 -0.50005 -0.67638 -0.48118 -0.65713 -0.86919 -0.62576 -0.0030751 -0.005304 0.00090032 -0.0054912 -5.6254 0 0 0.28183 0 -0.047177 0.017256 -0.033698 0 0
4.2539 0.23844 0.24471 0.44615 0.18368 0 0.22548 0.22145 0.24003 0.20248 0.20913 0.22874 -32.201 -0.12384 -0.22398 -0.23514 -0.37533 -0.41662 -0.33996 -0.39348 -0.54926 -0.3801 -0.54219 -0.73407 -0.50864 -0.0026646 -0.0053692 0.000591 -0.0046282 -4.7877 0 0 0.21539 0 0.0013666 0.055326 -0.0037506 0 0
4.2578 0.21995 0.22844 0.46971 0.162 0 0.19318 0.22917 0.19299 0.16946 0.19343 0.10185 -33.251 -0.088402 -0.18044 -0.19319 -0.30275 -0.3433 -0.27254 -0.29853 -0.44368 -0.29138 -0.43792 -0.60321 -0.40223 -0.0014748 -0.0059817 0.00080929 -0.0033496 -3.9689 0 0 0.15358 0 0.039775 0.082344 0.0238 0 0
4.2617 0.20067 0.21259 0.32598 0.16911 0 0.18243 0.21856 0.16328 0.1324 0.17306 -0.00056272 -34.267 -0.053011 -0.16161 -0.16871 -0.26245 -0.3139 -0.23158 -0.23578 -0.37561 -0.23061 -0.36077 -0.49057 -0.32476 -0.00020558 -0.0066495 0.0016001 -0.0019609 -3.2532 0 0 0.097484 0 0.050728 0.085378 0.03899 0 0
4.2656 0.19006 0.19756 0.1207 0.19194 0 0.18995 0.19326 0.15221 0.09642 0.14347 -0.050623 -35.253 -0.024077 -0.16446 -0.15954 -0.24879 -0.31235 -0.21324 -0.20331 -0.34176 -0.19335 -0.311 -0.40884 -0.27502 0.00038587 -0.0069233 0.0025209 -0.00086552 -2.7256 0 0 0.051123 0 0.038752 0.071168 0.04124 0 0
4.2695 0.19392 0.18445 0.009626 0.21099 0 0.19673 0.17123 0.14136 0.075011 0.11709 -0.042524 -36.208 -0.0064709 -0.17237 -0.16331 -0.25653 -0.30739 -0.21404 -0.19781 -0.32551 -0.17621 -0.28852 -0.36324 -0.25123 0.00016796 -0.0066947 0.0029368 -0.0003871 -2.4544 0 0 0.023448 0 0.009684 0.045537 0.032523 0 0
4.2734 0.20566 0.17655 0.081346 0.21122 0 0.18655 0.16645 0.11884 0.07541 0.10769 0.0089219 -37.13 -0.004195 -0.1675 -0.17761 -0.28064 -0.27861 -0.23058 -0.21561 -0.30945 -0.17609 -0.29272 -0.34782 -0.25134 -0.00032339 -0.0061636 0.0025921 -0.00048641 -2.4609 0 0 0.02261 0 -0.030407 0.013945 0.015387 0 0
4.2773 0.20983 0.17642 0.28425 0.1916 0 0.16381 0.17773 0.096265 0.090444 0.11461 0.075488 -38.015 -0.023223 -0.14412 -0.19911 -0.31437 -0.23144 -0.25851 -0.25162 -0.2867 -0.18963 -0.32344 -0.349 -0.2733 -0.00050851 -0.0056009 0.0018867 -0.00069134 -2.6863 0 0 0.046747 0 -0.07211 -0.015832 -0.0056736 0 0
4.2813 0.19629 0.18188 0.45987 0.16687 0 0.15112 0.19254 0.095768 0.10481 0.12544 0.12557 -38.866 -0.062296 -0.11312 -0.22084 -0.34667 -0.19068 -0.28909 -0.29373 -0.26431 -0.21063 -0.37185 -0.35534 -0.3092 -0.00037134 -0.0051858 0.0015075 -0.00045932 -2.9916 0 0 0.080754 0 -0.10082 -0.034285 -0.021714 0 0
4.2852 0.17087 0.18636 0.46527 0.15731 0 0.16685 0.19934 0.12249 0.1089 0.13196 0.13733 -39.689 -0.10708 -0.093611 -0.23856 -0.37316 -0.17976 -0.31665 -0.33355 -0.2571 -0.23428 -0.42399 -0.36599 -0.3496 -0.00040873 -0.0050214 0.0017233 0.00028358 -3.2181 0 0 0.10484 0 -0.11468 -0.042233 -0.029876 0 0
4.2891 0.15061 0.18431 0.28945 0.1714 0 0.20409 0.19634 0.15557 0.10676 0.13906 0.11184 -40.494 -0.14834 -0.097696 -0.25047 -0.39276 -0.20354 -0.33917 -0.36876 -0.27648 -0.25945 -0.47355 -0.39056 -0.39112 -0.0010102 -0.0051935 0.0020668 0.00099498 -3.2873 0 0 0.11 0 -0.11433 -0.041019 -0.029711 0 0
4.293 0.14797 0.17601 0.064433 0.19557 0 0.23268 0.19057 0.16919 0.11183 0.15581 0.07701 -41.285 -0.17667 -0.12084 -0.25535 -0.40525 -0.24708 -0.35532 -0.39819 -0.32211 -0.28539 -0.51503 -0.44033 -0.43102 -0.0019661 -0.0057062 0.0017961 0.0010115 -3.2654 0 0 0.10727 0 -0.10192 -0.032818 -0.021721 0 0
4.2969 0.16036 0.1669 -0.042895 0.20285 0 0.22383 0.19022 0.16033 0.13522 0.18079 0.074098 -42.06 -0.17399 -0.1461 -0.25138 -0.41077 -0.28908 -0.3637 -0.42263 -0.38235 -0.31208 -0.54131 -0.51786 -0.4664 -0.002637 -0.00635 0.00072626 0.00024019 -3.3269 0 0 0.12056 0 -0.083155 -0.021733 -0.0082105 0 0
4.3008 0.17504 0.16255 0.032919 0.17689 0 0.17544 0.19765 0.1522 0.17691 0.20083 0.13079 -42.811 -0.14443 -0.15866 -0.24273 -0.41294 -0.31739 -0.36853 -0.44708 -0.44238 -0.33899 -0.55846 -0.613 -0.49802 -0.0025885 -0.006721 -0.00042783 -0.00069947 -3.6268 0 0 0.16659 0 -0.067959 -0.012716 0.0047346 0 0
4.3047 0.18299 0.16499 0.20932 0.13084 0 0.11549 0.20846 0.16926 0.22556 0.20573 0.2384 -43.528 -0.099324 -0.15786 -0.2327 -0.41316 -0.33491 -0.37279 -0.47321 -0.49357 -0.36544 -0.57319 -0.7076 -0.52688 -0.0020129 -0.0064963 -0.00062416 -0.0011037 -4.1752 0 0 0.23796 0 -0.05916 -0.0067477 0.014997 0 0
4.3086 0.1862 0.17365 0.33601 0.10164 0 0.08179 0.2167 0.21144 0.26553 0.20156 0.35189 -44.211 -0.04908 -0.15621 -0.22395 -0.41232 -0.35317 -0.37872 -0.50147 -0.5363 -0.39079 -0.59062 -0.78415 -0.55352 -0.0015214 -0.0057567 0.00051204 -0.00094905 -4.8167 0 0 0.30503 0 -0.057981 -0.004286 0.02144 0 0
4.3125 0.19197 0.18786 0.32535 0.12117 0 0.096213 0.22108 0.25445 0.28536 0.20562 0.41629 -44.863 -0.0087944 -0.16698 -0.21992 -0.41126 -0.3805 -0.38907 -0.53148 -0.57471 -0.41416 -0.61711 -0.83207 -0.57847 -0.0015611 -0.0050122 0.0022451 -0.0009412 -5.3327 0 0 0.33645 0 -0.064771 -0.0055265 0.023256 0 0
4.3164 0.20269 0.20662 0.21634 0.1882 0 0.15342 0.22635 0.27414 0.28301 0.22764 0.40222 -45.49 -0.0053297 -0.19182 -0.22606 -0.41233 -0.41436 -0.4071 -0.55944 -0.60855 -0.43429 -0.65848 -0.84931 -0.60202 -0.0020581 -0.0048223 0.0033121 -0.0017299 -5.5819 0 0 0.32219 0 -0.077192 -0.011026 0.01995 0 0
4.3203 0.21372 0.22611 0.12386 0.26655 0 0.22828 0.23779 0.2676 0.26586 0.25775 0.32506 -46.092 -0.035843 -0.21942 -0.24041 -0.41726 -0.44279 -0.42989 -0.58265 -0.63027 -0.45201 -0.70663 -0.84104 -0.62464 -0.0025813 -0.0053156 0.0030066 -0.0031121 -5.5688 0 0 0.27973 0 -0.091151 -0.020214 0.01256 0 0
4.3242 0.22094 0.23981 0.13096 0.31192 0 0.2916 0.25366 0.25062 0.2461 0.27507 0.23392 -46.671 -0.095545 -0.23514 -0.26129 -0.42716 -0.4532 -0.45511 -0.59989 -0.63071 -0.46744 -0.75545 -0.81771 -0.64622 -0.0027672 -0.0060693 0.0017427 -0.0041257 -5.4033 0 0 0.23905 0 -0.10588 -0.033339 0.00037471 0 0
4.3281 0.22733 0.24372 0.22404 0.3043 0 0.32242 0.26365 0.23853 0.23399 0.26757 0.1786 -47.221 -0.17668 -0.23261 -0.28629 -0.44277 -0.44211 -0.47997 -0.61038 -0.60878 -0.48062 -0.7984 -0.79209 -0.66659 -0.0025583 -0.0064923 0.00059471 -0.0040014 -5.2074 0 0 0.22026 0 -0.12096 -0.050382 -0.017358 0 0
4.332 0.23965 0.24171 0.31938 0.25924 0 0.31353 0.25707 0.23383 0.23285 0.2428 0.17864 -47.739 -0.2614 -0.21764 -0.30985 -0.46479 -0.41889 -0.4982 -0.61291 -0.57614 -0.49074 -0.82248 -0.77463 -0.6847 -0.0021088 -0.0063619 0.00030869 -0.002982 -5.0548 0 0 0.22239 0 -0.13686 -0.070851 -0.043031 0 0
4.3359 0.25908 0.24388 0.34322 0.21179 0 0.27325 0.23452 0.23187 0.23882 0.21945 0.21513 -48.218 -0.32273 -0.2027 -0.32424 -0.48847 -0.40045 -0.50479 -0.61008 -0.55117 -0.49706 -0.82311 -0.76822 -0.69924 -0.0015858 -0.0059927 0.00074951 -0.0021079 -4.9733 0 0 0.23044 0 -0.15306 -0.089882 -0.074216 0 0
4.3398 0.27742 0.25743 0.28974 0.19055 0 0.22376 0.21144 0.23293 0.24508 0.21094 0.24875 -48.65 -0.35298 -0.19776 -0.32745 -0.50948 -0.39972 -0.50038 -0.60399 -0.54591 -0.49955 -0.80585 -0.76693 -0.70947 -0.0011134 -0.0058696 0.0012397 -0.0021637 -4.9737 0 0 0.23105 0 -0.16733 -0.10346 -0.1062 0 0
4.3438 0.28463 0.27874 0.21457 0.20344 0 0.19298 0.20768 0.24326 0.24716 0.21768 0.24899 -49.035 -0.34895 -0.20427 -0.31879 -0.52508 -0.41597 -0.48617 -0.59568 -0.5567 -0.49835 -0.77535 -0.76136 -0.71467 -0.00082923 -0.0061206 0.0013293 -0.0028993 -5.0582 0 0 0.22211 0 -0.17717 -0.10872 -0.13496 0 0
4.3477 0.27956 0.29568 0.18182 0.24113 0 0.19994 0.23088 0.26397 0.24518 0.23264 0.21409 -49.378 -0.31032 -0.21538 -0.2986 -0.53261 -0.43507 -0.46452 -0.58616 -0.56749 -0.49388 -0.73809 -0.74799 -0.71416 -0.00085692 -0.0063798 0.0011719 -0.0033554 -5.2067 0 0 0.21061 0 -0.17936 -0.10286 -0.15564 0 0
4.3516 0.27196 0.29908 0.21349 0.28756 0 0.24218 0.26886 0.28378 0.24239 0.2498 0.16997 -49.689 -0.2434 -0.22145 -0.27145 -0.53016 -0.44109 -0.44397 -0.57799 -0.56441 -0.48923 -0.70902 -0.73485 -0.70759 -0.0011555 -0.0061913 0.0011948 -0.0029354 -5.3795 0 0 0.20489 0 -0.16579 -0.082571 -0.15767 0 0
4.3555 0.27366 0.2921 0.27692 0.32669 0 0.29636 0.29924 0.28758 0.24264 0.26577 0.15119 -49.972 -0.17388 -0.21718 -0.2482 -0.52634 -0.43097 -0.43314 -0.5746 -0.54975 -0.48934 -0.69525 -0.73794 -0.70068 -0.0014523 -0.0055397 0.0015317 -0.0020615 -5.5508 0 0 0.21004 0 -0.14112 -0.057507 -0.14607 0 0
4.3594 0.28852 0.28799 0.31345 0.34523 0 0.33427 0.30826 0.27329 0.24906 0.27682 0.17797 -50.218 -0.11125 -0.20636 -0.23381 -0.52667 -0.41943 -0.43596 -0.5794 -0.54262 -0.49743 -0.69911 -0.77008 -0.6976 -0.0014375 -0.0049331 0.0018836 -0.001722 -5.7448 0 0 0.22823 0 -0.1092 -0.033255 -0.12501 0 0
4.3633 0.3114 0.29816 0.28569 0.3373 0 0.3426 0.3018 0.25756 0.26397 0.28004 0.2438 -50.412 -0.063427 -0.20042 -0.23225 -0.53638 -0.42825 -0.45518 -0.59575 -0.56423 -0.51635 -0.72175 -0.83121 -0.70272 -0.0010837 -0.0049162 0.0019191 -0.0024289 -6.0271 0 0 0.25923 0 -0.074884 -0.015257 -0.099676 0 0
4.3672 0.3354 0.32246 0.21114 0.31091 0 0.33066 0.29893 0.26237 0.28818 0.27973 0.32016 -50.547 -0.040684 -0.21027 -0.24909 -0.56435 -0.46731 -0.4947 -0.63095 -0.61943 -0.55127 -0.76512 -0.90814 -0.72477 -0.00073706 -0.0054902 0.0016981 -0.0037231 -6.4477 0 0 0.29837 0 -0.047891 -0.012461 -0.079999 0 0
4.3711 0.35757 0.35045 0.15624 0.28761 0 0.32041 0.31494 0.29558 0.31967 0.28932 0.37442 -50.634 -0.044252 -0.23651 -0.28119 -0.61229 -0.52426 -0.54888 -0.68755 -0.6909 -0.60202 -0.82454 -0.98423 -0.77007 -0.00081867 -0.0060494 0.0015981 -0.0047229 -6.9852 0 0 0.33555 0 -0.040398 -0.02842 -0.077853 0 0
4.375 0.37715 0.37091 0.18828 0.29006 0 0.3285 0.34936 0.345 0.35334 0.32149 0.38936 -50.692 -0.067254 -0.26684 -0.31998 -0.67131 -0.57317 -0.60838 -0.75843 -0.75209 -0.66241 -0.89384 -1.0511 -0.83429 -0.001394 -0.0059446 0.0018311 -0.0050572 -7.5481 0 0 0.36005 0 -0.052308 -0.056481 -0.092451 0 0
4.3789 0.39038 0.37918 0.3162 0.32524 0 0.35564 0.38819 0.39068 0.38326 0.37362 0.37309 -50.726 -0.10741 -0.28509 -0.36048 -0.73476 -0.59645 -0.66784 -0.83816 -0.78894 -0.72854 -0.97034 -1.1131 -0.91411 -0.0020578 -0.0051455 0.0021305 -0.0051521 -8.033 0 0 0.3694 0 -0.082218 -0.091836 -0.12149 0 0
4.3828 0.3905 0.37641 0.46983 0.3788 0 0.39002 0.41528 0.42104 0.40554 0.42452 0.35384 -50.72 -0.16222 -0.28599 -0.39761 -0.79486 -0.60081 -0.7219 -0.91996 -0.81167 -0.7959 -1.0513 -1.1815 -1.0047 -0.0022843 -0.0043419 0.002002 -0.0056217 -8.387 0 0 0.37378 0 -0.1268 -0.1287 -0.16073 0 0
4.3867 0.37404 0.36446 0.54457 0.42627 0 0.4179 0.42159 0.43663 0.41915 0.44907 0.36351 -50.647 -0.23033 -0.28198 -0.42226 -0.83295 -0.61211 -0.75991 -0.98567 -0.84569 -0.85384 -1.13 -1.2637 -1.0921 -0.0019111 -0.0043594 0.0012768 -0.0065295 -8.62 0 0 0.38974 0 -0.17525 -0.15459 -0.19691 0 0
4.3906 0.34589 0.34388 0.48285 0.4502 0 0.43016 0.40688 0.44136 0.42434 0.43822 0.41929 -50.488 -0.30042 -0.29364 -0.43543 -0.84557 -0.65224 -0.78202 -1.0259 -0.90851 -0.89652 -1.1965 -1.355 -1.161 -0.0012807 -0.0054276 0.00034692 -0.0073763 -8.7666 0 0 0.42718 0 -0.21241 -0.16613 -0.21767 0 0
4.3945 0.31631 0.31677 0.3243 0.44647 0 0.42117 0.37729 0.43472 0.42191 0.40494 0.51314 -50.25 -0.36472 -0.33023 -0.43846 -0.83338 -0.71803 -0.7881 -1.0372 -0.99195 -0.9206 -1.2432 -1.4384 -1.2034 -0.00090723 -0.0069849 -0.00019906 -0.0077757 -8.84 0 0 0.48073 0 -0.23306 -0.1642 -0.21971 0 0
4.3984 0.29259 0.28917 0.17713 0.41675 0 0.38607 0.34354 0.41463 0.41466 0.37093 0.61364 -49.961 -0.41548 -0.37825 -0.4326 -0.79807 -0.78072 -0.77787 -1.0178 -1.0644 -0.92308 -1.2626 -1.491 -1.213 -0.001014 -0.0081806 -0.00015183 -0.0079629 -8.8151 0 0 0.53241 0 -0.23423 -0.15045 -0.20185 0 0
4.4023 0.27472 0.2681 0.13234 0.36051 0 0.324 0.31876 0.38536 0.40837 0.34847 0.67823 -49.641 -0.4394 -0.41013 -0.41895 -0.74241 -0.80684 -0.7494 -0.96526 -1.0913 -0.89816 -1.2414 -1.4919 -1.1801 -0.0013888 -0.0085762 0.00015335 -0.0084935 -8.6415 0 0 0.56192 0 -0.21367 -0.12807 -0.16443 0 0
4.4063 0.25934 0.2561 0.1953 0.27957 0 0.24569 0.31217 0.35761 0.40749 0.3351 0.67064 -49.294 -0.42143 -0.40664 -0.39895 -0.67684 -0.78242 -0.70196 -0.88608 -1.057 -0.84215 -1.1697 -1.4295 -1.1026 -0.0016522 -0.0083966 0.00024654 -0.0094652 -8.2624 0 0 0.55485 0 -0.17985 -0.10487 -0.11852 0 0
4.4102 0.24635 0.2496 0.29244 0.19054 0 0.17599 0.32038 0.33787 0.40688 0.32298 0.57708 -48.907 -0.37053 -0.37279 -0.37421 -0.61052 -0.72025 -0.64124 -0.7946 -0.97124 -0.76377 -1.0628 -1.3054 -0.99744 -0.0016219 -0.0081602 3.7812e-05 -0.01019 -7.6284 0 0 0.50474 0 -0.14568 -0.084848 -0.075785 0 0
4.4141 0.23932 0.24359 0.34043 0.12643 0 0.14351 0.32552 0.31912 0.38871 0.30855 0.4151 -48.467 -0.29292 -0.33183 -0.34474 -0.54614 -0.64566 -0.56943 -0.69603 -0.85825 -0.66638 -0.92884 -1.1343 -0.87239 -0.0014085 -0.0081205 -0.00013428 -0.0097681 -6.7231 0 0 0.41282 0 -0.11679 -0.06866 -0.040835 0 0
4.418 0.23938 0.23698 0.31165 0.11749 0 0.16157 0.30606 0.28571 0.33269 0.29103 0.2302 -47.977 -0.19714 -0.30311 -0.31063 -0.48531 -0.57502 -0.48923 -0.59501 -0.73843 -0.55408 -0.77742 -0.94035 -0.73559 -0.001209 -0.008083 4.5999e-05 -0.0079927 -5.6027 0 0 0.29083 0 -0.097718 -0.056109 -0.016942 0 0
4.4219 0.24091 0.23226 0.24228 0.16525 0 0.21538 0.2544 0.23006 0.23535 0.26455 0.07811 -47.451 -0.1027 -0.28487 -0.27196 -0.42757 -0.50588 -0.40563 -0.49597 -0.61915 -0.43346 -0.62595 -0.74929 -0.59953 -0.001075 -0.0077287 0.0004496 -0.0056438 -4.4208 0 0 0.16375 0 -0.092832 -0.044654 -0.0062485 0 0
4.4258 0.23555 0.23013 0.18889 0.2359 0 0.26819 0.18552 0.16442 0.12165 0.21873 -0.0014729 -46.902 -0.031284 -0.2583 -0.2331 -0.36942 -0.42588 -0.32757 -0.40086 -0.49908 -0.31784 -0.49178 -0.58074 -0.47575 -0.00091236 -0.0070536 0.00059744 -0.0038528 -3.3933 0 0 0.064225 0 -0.093683 -0.030413 0.00022133 0 0
4.4297 0.2207 0.22622 0.1813 0.28324 0 0.28483 0.12728 0.11369 0.034283 0.15152 -0.0060003 -46.331 0.012068 -0.20831 -0.19733 -0.31068 -0.33031 -0.25954 -0.31128 -0.37947 -0.21409 -0.37904 -0.4438 -0.36794 -0.00066704 -0.0064462 0.00017223 -0.0031981 -2.6969 0 0 0.015924 0 -0.094189 -0.01289 0.0073766 0 0
4.4336 0.20222 0.215 0.2089 0.28227 0 0.2557 0.099732 0.094677 0.0050612 0.080441 0.028623 -45.733 0.025793 -0.14069 -0.16729 -0.25264 -0.23205 -0.20507 -0.2298 -0.27099 -0.12768 -0.29011 -0.33868 -0.27912 -0.00044852 -0.0063273 -0.00061955 -0.0033923 -2.3651 0 0 0.016878 0 -0.090434 0.0075199 0.017878 0 0
4.4375 0.18772 0.19667 0.23848 0.24288 0 0.20196 0.10183 0.10127 0.030871 0.03579 0.050798 -45.103 0.010925 -0.079519 -0.14641 -0.19862 -0.15528 -0.16848 -0.16122 -0.19009 -0.065586 -0.22687 -0.26201 -0.2132 -0.00043492 -0.0067266 -0.0012325 -0.0037328 -2.2649 0 0 0.03878 0 -0.078475 0.029363 0.033668 0 0
4.4414 0.17793 0.17874 0.23996 0.19314 0 0.15742 0.11643 0.10998 0.075851 0.037444 0.027118 -44.442 -0.018614 -0.047918 -0.13858 -0.16023 -0.11884 -0.15469 -0.11846 -0.14868 -0.037336 -0.19007 -0.21162 -0.17662 -0.00067288 -0.007222 -0.0013094 -0.0037214 -2.1893 0 0 0.046844 0 -0.058571 0.047279 0.051622 0 0
4.4453 0.1669 0.16943 0.20487 0.15179 0 0.1417 0.12678 0.10084 0.099162 0.076511 -0.035718 -43.753 -0.043874 -0.050272 -0.1393 -0.14147 -0.12275 -0.15623 -0.10153 -0.14567 -0.034002 -0.17151 -0.18763 -0.16264 -0.0010054 -0.0072967 -0.00098839 -0.0032484 -2.0035 0 0 0.025747 0 -0.038986 0.058538 0.065475 0 0
4.4492 0.15098 0.16968 0.15481 0.11833 0 0.14718 0.12811 0.074278 0.085229 0.12096 -0.097096 -43.04 -0.058876 -0.070864 -0.14666 -0.14516 -0.14819 -0.17093 -0.11175 -0.16725 -0.053288 -0.17194 -0.19085 -0.17097 -0.0012119 -0.0067742 -0.00069448 -0.0023675 -1.7361 0 0 -0.010046 0 -0.024404 0.062005 0.072148 0 0
4.4531 0.13588 0.17245 0.1345 0.087252 0 0.1501 0.1254 0.049566 0.051832 0.14134 -0.11217 -42.302 -0.060008 -0.088036 -0.15867 -0.17271 -0.17062 -0.19655 -0.14898 -0.1959 -0.092394 -0.19262 -0.2214 -0.20101 -0.0012079 -0.0059431 -0.00068591 -0.0011383 -1.5494 0 0 -0.030095 0 -0.018966 0.057174 0.069336 0 0
4.457 0.13224 0.17004 0.18091 0.065709 0 0.13506 0.1239 0.047835 0.032118 0.13288 -0.062458 -41.539 -0.047454 -0.09039 -0.17314 -0.22659 -0.17673 -0.23182 -0.2136 -0.22213 -0.14986 -0.24186 -0.2789 -0.25564 -0.0010958 -0.0052931 -0.00085741 0.00022616 -1.6192 0 0 -0.012853 0 -0.028641 0.043626 0.054472 0 0
4.4609 0.14372 0.16122 0.28004 0.071108 0 0.10973 0.12463 0.07589 0.048741 0.11474 0.035186 -40.751 -0.035955 -0.082764 -0.18829 -0.29294 -0.17359 -0.27223 -0.28951 -0.25092 -0.21645 -0.31641 -0.36264 -0.32685 -0.0010315 -0.0051256 -0.0009667 0.0012114 -2.0205 0 0 0.040369 0 -0.048344 0.026269 0.033785 0 0
4.4648 0.16087 0.15093 0.35262 0.10983 0 0.096503 0.1281 0.12349 0.10131 0.11011 0.14524 -39.943 -0.034207 -0.080332 -0.20418 -0.35985 -0.18363 -0.31456 -0.36455 -0.29773 -0.28557 -0.40626 -0.46952 -0.40594 -0.0010666 -0.0053662 -0.00096569 0.0012468 -2.6935 0 0 0.1121 0 -0.070352 0.0086976 0.012946 0 0
4.4688 0.16846 0.14384 0.30342 0.1618 0 0.10948 0.13821 0.17315 0.17233 0.12798 0.2393 -39.117 -0.046285 -0.097536 -0.221 -0.41947 -0.22788 -0.35633 -0.43101 -0.37549 -0.35264 -0.50302 -0.59055 -0.4866 -0.0011356 -0.0056928 -0.0010343 0.00023337 -3.4929 0 0 0.1856 0 -0.089279 -0.0069249 -0.0046945 0 0
4.4727 0.1593 0.13999 0.11116 0.19137 0 0.13974 0.15875 0.21158 0.24044 0.16127 0.30922 -38.272 -0.074653 -0.13892 -0.23898 -0.46367 -0.3082 -0.39461 -0.48122 -0.4806 -0.41266 -0.59585 -0.70913 -0.56147 -0.0011768 -0.0058238 -0.0012996 -0.0012238 -4.2581 0 0 0.25385 0 -0.09921 -0.018507 -0.015964 0 0
4.4766 0.14016 0.13699 -0.1225 0.17698 0 0.1634 0.18548 0.2336 0.28857 0.19718 0.35981 -37.406 -0.11419 -0.19527 -0.25684 -0.4786 -0.40102 -0.42078 -0.50234 -0.58829 -0.45343 -0.65757 -0.80438 -0.61298 -0.0012244 -0.0057205 -0.0016065 -0.0022393 -4.8503 0 0 0.31357 0 -0.09126 -0.022632 -0.017807 0 0
4.4805 0.12439 0.13489 -0.23088 0.13106 0 0.1643 0.20473 0.23919 0.30576 0.22556 0.39232 -36.514 -0.14811 -0.24632 -0.2715 -0.47321 -0.46881 -0.43315 -0.50317 -0.66293 -0.475 -0.68421 -0.85834 -0.63942 -0.001355 -0.0055729 -0.0016375 -0.0023819 -5.1588 0 0 0.35494 0 -0.072788 -0.02128 -0.015602 0 0
4.4844 0.11998 0.13665 -0.11781 0.089894 0 0.14845 0.20322 0.22985 0.2886 0.23907 0.39687 -35.595 -0.1691 -0.27034 -0.28064 -0.45167 -0.4833 -0.43027 -0.48688 -0.67843 -0.47652 -0.67542 -0.86288 -0.63944 -0.0015497 -0.0056197 -0.0012634 -0.0019874 -5.111 0 0 0.36155 0 -0.048473 -0.015079 -0.011766 0 0
4.4883 0.1254 0.14373 0.14634 0.083201 0 0.13587 0.18053 0.20874 0.24483 0.23159 0.36127 -34.653 -0.17175 -0.2575 -0.28232 -0.41872 -0.44474 -0.41166 -0.45699 -0.63507 -0.45824 -0.63361 -0.82203 -0.61331 -0.0016501 -0.0059559 -0.00072106 -0.0017349 -4.7115 0 0 0.32334 0 -0.023249 -0.0048238 -0.008416 0 0
4.4922 0.13551 0.15281 0.36714 0.11162 0 0.13891 0.1512 0.1826 0.1931 0.2025 0.28673 -33.693 -0.15027 -0.21856 -0.27323 -0.38104 -0.38235 -0.37651 -0.41726 -0.5599 -0.42011 -0.56439 -0.74933 -0.56113 -0.0014914 -0.0064609 -0.00040696 -0.0019488 -4.0794 0 0 0.24983 0 -0.0050905 0.008537 -0.0079019 0 0
4.4961 0.14821 0.15883 0.3833 0.15119 0 0.15005 0.13338 0.16069 0.15421 0.16302 0.19448 -32.723 -0.11467 -0.17974 -0.25543 -0.34755 -0.3344 -0.333 -0.37461 -0.48921 -0.37208 -0.49027 -0.66241 -0.49621 -0.0010957 -0.0068817 -0.00050324 -0.0023501 -3.4307 0 0 0.16923 0 0.00038115 0.022244 -0.0098421 0 0
4.5 0.1638 0.16103 0.20236 0.17703 0 0.15215 0.13487 0.14963 0.13832 0.13361 0.11554 -31.744 -0.078814 -0.1644 -0.23471 -0.32035 -0.32165 -0.29005 -0.33317 -0.44502 -0.32415 -0.4254 -0.57775 -0.43157 -0.0007164 -0.0070019 -0.00083708 -0.0024529 -2.9864 0 0 0.11172 0 -0.0039228 0.034222 -0.012244 0 0
4.5039 0.17971 0.16436 -0.0087285 0.18248 0 0.14022 0.14956 0.1484 0.1396 0.12982 0.071517 -30.745 -0.0504 -0.17456 -0.21493 -0.30005 -0.33432 -0.25298 -0.29544 -0.42306 -0.282 -0.37611 -0.5067 -0.37462 -0.00065103 -0.0067773 -0.0011054 -0.0021008 -2.8539 0 0 0.090323 0 -0.01572 0.043138 -0.014114 0 0
4.5078 0.18991 0.17368 -0.069622 0.1788 0 0.13084 0.16591 0.14894 0.14351 0.14857 0.062091 -29.706 -0.036416 -0.18898 -0.20014 -0.28649 -0.34239 -0.22679 -0.26377 -0.40088 -0.25093 -0.34674 -0.45337 -0.33225 -0.00097563 -0.0063489 -0.0011932 -0.0015565 -2.9692 0 0 0.094722 0 -0.031962 0.047784 -0.014612 0 0
4.5117 0.19177 0.18759 0.063162 0.1807 0 0.14791 0.17691 0.14303 0.13946 0.16987 0.06865 -28.615 -0.046319 -0.18161 -0.19839 -0.27991 -0.32126 -0.22127 -0.24541 -0.35927 -0.24122 -0.34168 -0.41542 -0.31807 -0.0014553 -0.0059394 -0.0012309 -0.0011354 -3.1502 0 0 0.10192 0 -0.047426 0.04557 -0.013901 0 0
4.5156 0.19189 0.19971 0.27194 0.19379 0 0.19812 0.182 0.13 0.12689 0.17447 0.070226 -27.477 -0.068046 -0.14543 -0.20694 -0.27792 -0.2723 -0.23085 -0.24065 -0.29985 -0.24792 -0.34783 -0.38827 -0.32557 -0.0017349 -0.0057173 -0.0013509 -0.00088786 -3.2289 0 0 0.094067 0 -0.060031 0.039107 -0.014546 0 0
4.5195 0.20147 0.20657 0.38929 0.21298 0 0.26048 0.18226 0.11836 0.11141 0.16064 0.0587 -26.316 -0.09431 -0.10024 -0.2229 -0.28118 -0.22237 -0.25227 -0.25023 -0.24553 -0.26868 -0.36141 -0.37112 -0.35143 -0.0016449 -0.0057289 -0.001455 -0.00069582 -3.1663 0 0 0.070055 0 -0.070673 0.030082 -0.017898 0 0
4.5234 0.22375 0.21227 0.33702 0.22858 0 0.30077 0.17787 0.11958 0.098817 0.14396 0.042619 -25.155 -0.119 -0.076466 -0.24328 -0.29066 -0.20319 -0.28251 -0.27449 -0.22443 -0.30154 -0.38055 -0.37025 -0.39271 -0.0013346 -0.0059234 -0.001286 -0.00057613 -3.0688 0 0 0.044424 0 -0.080428 0.020117 -0.024788 0 0
4.5273 0.2473 0.22344 0.17594 0.23228 0 0.29757 0.17162 0.13914 0.094925 0.14133 0.039028 -23.995 -0.13437 -0.089188 -0.26348 -0.30902 -0.22763 -0.31797 -0.31448 -0.2506 -0.34508 -0.40616 -0.39625 -0.4466 -0.0011006 -0.0062217 -0.00074736 -0.00072491 -3.1031 0 0 0.037015 0 -0.091266 0.011602 -0.035888 0 0
4.5313 0.25461 0.23947 0.04113 0.22072 0 0.25646 0.17243 0.17259 0.10867 0.15646 0.06143 -22.81 -0.13654 -0.12607 -0.27732 -0.33809 -0.28155 -0.35355 -0.36646 -0.31617 -0.39684 -0.44454 -0.45675 -0.50824 -0.0010792 -0.0065619 -0.0001166 -0.0012073 -3.3824 0 0 0.061407 0 -0.10393 0.0074179 -0.048658 0 0
4.5352 0.2392 0.25002 0.032796 0.19808 0 0.20251 0.19086 0.20967 0.14924 0.18091 0.11289 -21.565 -0.13174 -0.15981 -0.28491 -0.37366 -0.33695 -0.38728 -0.42259 -0.39963 -0.45331 -0.4963 -0.55032 -0.57325 -0.00111 -0.0069044 0.0001103 -0.0017155 -3.908 0 0 0.1184 0 -0.11552 0.0070693 -0.059458 0 0
4.5391 0.21347 0.24447 0.15012 0.17714 0 0.16139 0.22834 0.24213 0.21536 0.20657 0.18711 -20.25 -0.12382 -0.1731 -0.28711 -0.41278 -0.37483 -0.41853 -0.47896 -0.48188 -0.51274 -0.56079 -0.66666 -0.63989 -0.00091836 -0.0072222 -0.00037025 -0.0017965 -4.5912 0 0 0.19652 0 -0.12332 0.0099389 -0.06628 0 0
4.543 0.19814 0.22405 0.30409 0.17447 0 0.14674 0.27159 0.26803 0.28786 0.23378 0.27368 -18.886 -0.11681 -0.17283 -0.28543 -0.45202 -0.39867 -0.44692 -0.53177 -0.55715 -0.5731 -0.63589 -0.79196 -0.70641 -0.00043536 -0.0074971 -0.0013826 -0.0013731 -5.3171 0 0 0.27805 0 -0.12448 0.015059 -0.067419 0 0
4.5469 0.203 0.20284 0.38523 0.19875 0 0.15994 0.30049 0.28909 0.33829 0.26608 0.36161 -17.509 -0.11693 -0.18124 -0.28314 -0.48374 -0.42787 -0.47092 -0.57402 -0.63082 -0.62837 -0.71288 -0.91389 -0.76802 7.5316e-05 -0.0077121 -0.0023776 -0.00094885 -5.9873 0 0 0.34711 0 -0.11324 0.020079 -0.060364 0 0
4.5508 0.21819 0.19516 0.33775 0.24043 0 0.19483 0.30357 0.30509 0.35038 0.29966 0.43931 -16.136 -0.12357 -0.21351 -0.28302 -0.50435 -0.47726 -0.48951 -0.60427 -0.70757 -0.67149 -0.77611 -1.0214 -0.81875 0.00023533 -0.0078384 -0.0028365 -0.001176 -6.5208 0 0 0.39538 0 -0.093652 0.022327 -0.048815 0 0
4.5547 0.22471 0.20186 0.19769 0.27375 0 0.23896 0.2866 0.31182 0.33461 0.32186 0.49356 -14.757 -0.13396 -0.26278 -0.28454 -0.5143 -0.54022 -0.50116 -0.62241 -0.78059 -0.69849 -0.81835 -1.1018 -0.85417 -8.653e-05 -0.0078443 -0.0026242 -0.0021863 -6.8388 0 0 0.42225 0 -0.071311 0.021037 -0.035699 0 0
4.5586 0.21296 0.21005 0.07123 0.27342 0 0.27334 0.26558 0.30482 0.31905 0.32196 0.51151 -13.339 -0.1458 -0.30541 -0.28655 -0.51421 -0.59012 -0.50418 -0.62769 -0.83112 -0.70603 -0.83461 -1.1398 -0.87004 -0.00063082 -0.0077501 -0.0020185 -0.0034044 -6.8707 0 0 0.42991 0 -0.051101 0.015813 -0.023173 0 0
4.5625 0.19065 0.2065 0.059105 0.23415 0 0.27861 0.25167 0.28486 0.32249 0.30236 0.4862 -11.863 -0.1559 -0.32039 -0.28668 -0.50528 -0.59954 -0.49567 -0.61831 -0.83935 -0.68962 -0.81935 -1.1241 -0.86001 -0.00097967 -0.007678 -0.0014421 -0.0040689 -6.5877 0 0 0.41809 0 -0.039887 0.0064088 -0.013816 0 0
4.5664 0.17332 0.19071 0.17325 0.17656 0 0.24803 0.24291 0.25876 0.33544 0.27659 0.42194 -10.335 -0.15973 -0.30512 -0.27953 -0.4901 -0.56167 -0.47125 -0.59008 -0.79835 -0.64609 -0.77099 -1.0551 -0.81594 -0.00094691 -0.0077993 -0.0011524 -0.00392 -6.0321 0 0 0.38369 0 -0.046528 -0.0060783 -0.010368 0 0
4.5703 0.16877 0.17408 0.31416 0.13343 0 0.19586 0.22977 0.23432 0.32862 0.25571 0.33455 -8.7788 -0.15732 -0.27503 -0.26484 -0.47111 -0.49601 -0.43517 -0.54704 -0.71996 -0.58735 -0.70506 -0.9468 -0.74896 -0.00074158 -0.0081608 -0.0011293 -0.0033326 -5.3094 0 0 0.32593 0 -0.064857 -0.018667 -0.010989 0 0
4.5742 0.17116 0.16696 0.34354 0.12691 0 0.14952 0.20664 0.21423 0.28159 0.23734 0.24517 -7.2125 -0.148 -0.24926 -0.24281 -0.44707 -0.4334 -0.38885 -0.48967 -0.6277 -0.51799 -0.62634 -0.82011 -0.66356 -0.00074091 -0.0085368 -0.0011978 -0.0028034 -4.5421 0 0 0.25198 0 -0.089683 -0.029617 -0.014584 0 0
4.5781 0.16901 0.16783 0.20443 0.15392 0 0.12927 0.17671 0.19491 0.20359 0.20948 0.17116 -5.6353 -0.13109 -0.23572 -0.21421 -0.41619 -0.39242 -0.33404 -0.41887 -0.54147 -0.44248 -0.53895 -0.69184 -0.56482 -0.0010978 -0.008517 -0.0012343 -0.0024024 -3.8166 0 0 0.17662 0 -0.11484 -0.037166 -0.019854 0 0
4.582 0.15665 0.16552 -0.016934 0.18956 0 0.13297 0.14666 0.17085 0.12653 0.16475 0.11961 -4.0343 -0.1031 -0.22695 -0.18068 -0.37204 -0.36683 -0.27256 -0.33467 -0.46594 -0.36562 -0.44459 -0.56854 -0.45965 -0.0015721 -0.007852 -0.0012683 -0.0017912 -3.1589 0 0 0.11498 0 -0.12738 -0.037447 -0.024418 0 0
4.5859 0.13708 0.15091 -0.1559 0.20413 0 0.14068 0.11927 0.13971 0.077738 0.11007 0.086573 -2.4025 -0.063379 -0.20844 -0.14673 -0.31283 -0.33401 -0.20938 -0.24417 -0.39158 -0.28981 -0.34409 -0.44937 -0.35757 -0.0017519 -0.0067754 -0.0014124 -0.00072651 -2.5492 0 0 0.073603 0 -0.1192 -0.028805 -0.025397 0 0
4.5898 0.11571 0.12492 -0.1137 0.1811 0 0.13462 0.092927 0.10346 0.059098 0.061993 0.061351 -0.74614 -0.013866 -0.17138 -0.11421 -0.24237 -0.277 -0.1473 -0.15289 -0.3075 -0.21423 -0.23874 -0.33355 -0.26158 -0.0014452 -0.0059369 -0.0017007 0.0005853 -1.9545 0 0 0.047446 0 -0.093389 -0.012013 -0.021582 0 0
4.5938 0.093942 0.095495 0.050295 0.12545 0 0.11463 0.066946 0.065571 0.05071 0.032995 0.032852 0.92384 0.043558 -0.12024 -0.083941 -0.16437 -0.20086 -0.088306 -0.064624 -0.21498 -0.13839 -0.13059 -0.22486 -0.17343 -0.00086794 -0.0058887 -0.0019963 0.0016987 -1.3557 0 0 0.024896 0 -0.053581 0.012385 -0.01194 0 0
4.5977 0.069844 0.068881 0.16995 0.059109 0 0.094133 0.04448 0.028594 0.032027 0.022418 -0.0048156 2.6047 0.106 -0.070401 -0.056405 -0.084204 -0.12981 -0.034536 0.016505 -0.12998 -0.061771 -0.022944 -0.12988 -0.094438 -0.00046181 -0.0065353 -0.0020633 0.0024326 -0.75635 0 0 -0.0033345 0 -0.0056436 0.043414 0.0045719 0 0
4.6016 0.043435 0.045501 0.12375 0.0072311 0 0.082095 0.028398 -0.0052632 -0.0015322 0.019124 -0.049078 4.3028 0.16324 -0.03811 -0.031905 -0.016715 -0.087826 0.0084167 0.081692 -0.07184 0.012434 0.070206 -0.053437 -0.02871 -0.00052465 -0.007095 -0.0017572 0.0030539 -0.17922 0 0 -0.038168 0 0.0349 0.077753 0.029801 0 0
4.6055 0.018704 0.023534 -0.056078 -0.016606 0 0.07059 0.015703 -0.032272 -0.03974 0.011019 -0.089331 6.0207 0.20724 -0.029757 -0.0094173 0.032661 -0.079479 0.041214 0.13254 -0.047609 0.078669 0.14172 0.0034358 0.025735 -0.00098461 -0.0067043 -0.0011698 0.0039262 0.34111 0 0 -0.072275 0 0.060217 0.10947 0.058901 0 0
4.6094 -0.00046688 0.0036909 -0.21814 -0.017621 0 0.041561 -0.0010977 -0.047775 -0.069984 -0.0080089 -0.11197 7.7461 0.23417 -0.037692 0.010653 0.062487 -0.086829 0.063326 0.16882 -0.045582 0.1324 0.18757 0.041774 0.0676 -0.0014815 -0.0051769 -0.00058842 0.0050556 0.76632 0 0 -0.094928 0 0.069018 0.13581 0.088979 0 0
4.6133 -0.015186 -0.011689 -0.23273 -0.014139 0 -0.013727 -0.025619 -0.04993 -0.086069 -0.03728 -0.10863 9.4563 0.24163 -0.04553 0.027766 0.073136 -0.084141 0.07474 0.19087 -0.044196 0.16979 0.20568 0.062619 0.095858 -0.001642 -0.0032171 -0.00028445 0.0060731 1.066 0 0 -0.098141 0 0.061922 0.15455 0.11693 0 0
4.6172 -0.030798 -0.023684 -0.10327 -0.022365 0 -0.081868 -0.051817 -0.042976 -0.087503 -0.071129 -0.082882 11.137 0.22669 -0.03951 0.040123 0.066942 -0.057639 0.074946 0.19814 -0.028971 0.18395 0.19359 0.067739 0.10721 -0.0013128 -0.0018591 -0.00030885 0.0066602 1.2335 0 0 -0.081435 0 0.042473 0.16248 0.13693 0 0
4.6211 -0.051059 -0.038455 0.048851 -0.043562 0 -0.13395 -0.068832 -0.036061 -0.07594 -0.10004 -0.049705 12.798 0.19904 -0.017905 0.046986 0.05797 -0.014464 0.069169 0.19655 -0.0030545 0.17925 0.16613 0.061991 0.10563 -0.00061521 -0.0016305 -0.00047723 0.0068988 1.298 0 0 -0.053518 0 0.02391 0.16197 0.14437 0 0
4.625 -0.074086 -0.062026 0.096561 -0.06528 0 -0.14643 -0.072554 -0.037945 -0.056 -0.11292 -0.026527 14.464 0.17016 0.0085747 0.050107 0.056104 0.025118 0.063337 0.19318 0.017662 0.16767 0.13919 0.053599 0.099739 0.00015349 -0.0022002 -0.00055899 0.0071287 1.3234 0 0 -0.029285 0 0.013276 0.1585 0.14143 0 0
4.6289 -0.094859 -0.093586 0.0049442 -0.076466 0 -0.11896 -0.071326 -0.051992 -0.03808 -0.10337 -0.021787 16.153 0.14649 0.025786 0.050855 0.066403 0.044743 0.061135 0.1926 0.020538 0.15731 0.12178 0.051032 0.09566 0.00067751 -0.0027934 -0.00049139 0.0075033 1.3882 0 0 -0.022013 0 0.01331 0.1556 0.13019 0 0
4.6328 -0.11121 -0.12523 -0.16284 -0.082077 0 -0.075962 -0.078725 -0.075467 -0.035458 -0.077297 -0.030243 17.86 0.134 0.027546 0.050947 0.092748 0.044633 0.066153 0.19946 0.0094219 0.15682 0.1221 0.059505 0.10001 0.00076946 -0.0029179 -0.00041351 0.0077908 1.5548 0 0 -0.034683 0 0.025297 0.15696 0.11367 0 0
4.6367 -0.12609 -0.14898 -0.31164 -0.10116 0 -0.051927 -0.10052 -0.10285 -0.054921 -0.053591 -0.03959 19.555 0.14241 0.020362 0.054551 0.14048 0.041063 0.085765 0.22464 0.0038532 0.18418 0.15391 0.08101 0.12833 0.00046393 -0.0026869 -0.00049061 0.0076685 1.8476 0 0 -0.057595 0 0.047868 0.1699 0.10018 0 0
4.6406 -0.1435 -0.16345 -0.37902 -0.1475 0 -0.071021 -0.12972 -0.12951 -0.090287 -0.053959 -0.043274 21.208 0.16421 0.017923 0.063013 0.19855 0.054222 0.11623 0.26609 0.025107 0.23462 0.20577 0.11768 0.1783 5.9216e-06 -0.0024881 -0.00070695 0.0071655 2.2547 0 0 -0.07655 0 0.070901 0.19222 0.09606 0 0
4.6445 -0.16277 -0.1733 -0.35515 -0.21065 0 -0.13311 -0.155 -0.15296 -0.12739 -0.087915 -0.048454 22.808 0.19512 0.030199 0.076144 0.26227 0.093943 0.15499 0.32182 0.080857 0.30264 0.27134 0.17406 0.24665 -0.00029165 -0.0024303 -0.00083959 0.0067351 2.7492 0 0 -0.086643 0 0.090842 0.22165 0.10279 0 0
4.6484 -0.17837 -0.18287 -0.27062 -0.25778 0 -0.21319 -0.17279 -0.17187 -0.15675 -0.1454 -0.0716 24.364 0.23133 0.05619 0.093394 0.32788 0.15325 0.19945 0.38929 0.16068 0.38209 0.34501 0.25456 0.32931 -0.00024876 -0.0021819 -0.00065149 0.0068724 3.309 0 0 -0.099275 0 0.10544 0.25565 0.12067 0 0
4.6523 -0.1856 -0.19178 -0.17951 -0.25855 0 -0.27452 -0.1894 -0.18542 -0.18067 -0.20358 -0.12462 25.894 0.26819 0.085829 0.11356 0.39138 0.21363 0.24591 0.46456 0.24492 0.46301 0.41995 0.35762 0.41954 7.8046e-05 -0.0013441 -0.00013115 0.0077019 3.9106 0 0 -0.13346 0 0.11309 0.29024 0.14892 0 0
4.6563 -0.18621 -0.19727 -0.1389 -0.21257 0 -0.2895 -0.21109 -0.19391 -0.20717 -0.24181 -0.20255 27.405 0.30129 0.10874 0.13367 0.44999 0.25797 0.28888 0.53826 0.31868 0.53009 0.48931 0.47249 0.50378 0.00048665 8.1352e-05 0.00044252 0.0089462 4.5023 0 0 -0.19655 0 0.11689 0.31916 0.1805 0 0
4.6602 -0.18753 -0.19945 -0.17521 -0.15417 0 -0.25647 -0.23389 -0.19984 -0.23789 -0.25279 -0.28276 28.895 0.33084 0.12225 0.15253 0.50409 0.2819 0.32727 0.60514 0.3795 0.58144 0.55307 0.58246 0.57665 0.00083082 0.0016418 0.00067933 0.010219 4.9927 0 0 -0.27172 0 0.12099 0.34139 0.20923 0 0
4.6641 -0.1959 -0.20247 -0.25549 -0.12823 0 -0.20123 -0.24597 -0.20753 -0.2642 -0.24278 -0.33704 30.357 0.35708 0.13242 0.17022 0.55291 0.29545 0.36107 0.66295 0.43402 0.61778 0.61137 0.67275 0.63645 0.0011286 0.0028303 0.00036452 0.011257 5.2861 0 0 -0.32605 0 0.1268 0.35692 0.2328 0 0
4.668 -0.21111 -0.21011 -0.30342 -0.15657 0 -0.16011 -0.24117 -0.22112 -0.27619 -0.22478 -0.3482 31.796 0.3804 0.1479 0.18716 0.59548 0.31374 0.39079 0.71025 0.48804 0.64152 0.66459 0.73699 0.68282 0.0014686 0.0034843 -0.00036584 0.011893 5.3556 0 0 -0.33527 0 0.13521 0.36635 0.24973 0 0
4.6719 -0.22732 -0.22165 -0.26685 -0.2225 0 -0.15602 -0.22903 -0.24188 -0.27437 -0.21213 -0.32037 33.218 0.4003 0.17202 0.20529 0.62644 0.34397 0.41771 0.74478 0.53941 0.65906 0.71122 0.77798 0.71643 0.0018323 0.0037881 -0.0010895 0.011986 5.2938 0 0 -0.30435 0 0.14576 0.37133 0.25974 0 0
4.6758 -0.23927 -0.2332 -0.17891 -0.28508 0 -0.18538 -0.22926 -0.26651 -0.27048 -0.21528 -0.27682 34.624 0.41697 0.19959 0.22583 0.64479 0.3791 0.44405 0.77159 0.57922 0.68003 0.75061 0.80344 0.74545 0.0020577 0.0039488 -0.0013581 0.011538 5.2805 0 0 -0.26493 0 0.15561 0.37619 0.26838 0 0
4.6797 -0.24731 -0.243 -0.14023 -0.31004 0 -0.22617 -0.25441 -0.28791 -0.27642 -0.23903 -0.24677 36.004 0.43063 0.22061 0.2481 0.65135 0.404 0.46963 0.79278 0.59974 0.70577 0.78178 0.82115 0.77236 0.0020161 0.0039623 -0.0009786 0.010917 5.469 0 0 -0.25072 0 0.16414 0.38225 0.27802 0 0
4.6836 -0.25641 -0.25378 -0.22198 -0.29277 0 -0.25911 -0.29716 -0.29861 -0.29303 -0.27843 -0.24916 37.34 0.44171 0.22805 0.27097 0.64725 0.40908 0.49361 0.80922 0.60181 0.73559 0.80388 0.83638 0.7978 0.0018131 0.0037229 -0.00012834 0.010768 5.8744 0 0 -0.27208 0 0.17153 0.39007 0.28965 0 0
4.6875 -0.27074 -0.26904 -0.38216 -0.25769 0 -0.28233 -0.33482 -0.29574 -0.31049 -0.3177 -0.28277 38.622 0.4511 0.22354 0.29219 0.63454 0.39969 0.51404 0.82094 0.59548 0.76644 0.81573 0.85163 0.82088 0.001766 0.0032979 0.00077652 0.011513 6.3557 0 0 -0.31149 0 0.17883 0.39971 0.30341 0 0
4.6914 -0.28953 -0.28777 -0.49027 -0.23801 0 -0.30674 -0.34722 -0.28414 -0.3185 -0.33759 -0.3281 39.854 0.46188 0.21635 0.3064 0.62047 0.39249 0.5262 0.82664 0.59341 0.78823 0.81843 0.86697 0.83638 0.0021325 0.0029937 0.0013727 0.012901 6.7171 0 0 -0.34162 0 0.18958 0.40947 0.31555 0 0
4.6953 -0.30812 -0.30451 -0.45016 -0.25251 0 -0.33847 -0.33204 -0.27461 -0.31491 -0.32899 -0.35964 41.048 0.47551 0.21625 0.31299 0.61127 0.40151 0.53055 0.82836 0.60206 0.79784 0.81832 0.88013 0.84357 0.0028518 0.0031014 0.0015894 0.014149 6.8455 0 0 -0.34765 0 0.20399 0.41764 0.323 0 0
4.6992 -0.32296 -0.31539 -0.30134 -0.29507 0 -0.3672 -0.30525 -0.2771 -0.30514 -0.30194 -0.36065 42.208 0.49161 0.2256 0.31221 0.60887 0.42614 0.52774 0.82774 0.61757 0.79524 0.81826 0.8876 0.84288 0.0035725 0.0035992 0.0016455 0.014648 6.778 0 0 -0.33407 0 0.22079 0.42355 0.32486 0 0
4.7031 -0.33522 -0.3233 -0.19023 -0.34182 0 -0.37335 -0.28778 -0.29392 -0.29589 -0.28009 -0.33114 43.327 0.50915 0.23748 0.30504 0.61419 0.45207 0.51917 0.82689 0.62951 0.78193 0.82086 0.88712 0.83576 0.003951 0.0041486 0.0018017 0.014535 6.652 0 0 -0.31361 0 0.23798 0.42678 0.32098 0 0
4.707 -0.34935 -0.33565 -0.23233 -0.36938 0 -0.34789 -0.29056 -0.31874 -0.29131 -0.28314 -0.28533 44.39 0.52386 0.24188 0.29453 0.6267 0.46455 0.50866 0.83109 0.62979 0.76382 0.82988 0.88052 0.82716 0.0039231 0.0043885 0.0020882 0.014471 6.5972 0 0 -0.29376 0 0.24954 0.42701 0.31322 0 0
4.7109 -0.36786 -0.35653 -0.40141 -0.37128 0 -0.30593 -0.3089 -0.34254 -0.29399 -0.31173 -0.2426 45.386 0.53012 0.23513 0.2878 0.64015 0.46221 0.50388 0.84497 0.62025 0.75429 0.84563 0.8751 0.82701 0.0036831 0.0042153 0.0022706 0.014852 6.6661 0 0 -0.27523 0 0.25005 0.42592 0.3084 0 0
4.7148 -0.38728 -0.38149 -0.55684 -0.36136 0 -0.28015 -0.32821 -0.36077 -0.30565 -0.34835 -0.2196 46.321 0.52738 0.22441 0.28804 0.65194 0.45923 0.50832 0.86829 0.61325 0.75901 0.86744 0.88216 0.83979 0.0034282 0.0037919 0.0021063 0.01531 6.848 0 0 -0.2611 0 0.24024 0.42472 0.30971 0 0
4.7188 -0.39989 -0.40073 -0.57956 -0.36146 0 -0.29822 -0.33525 -0.37486 -0.325 -0.37332 -0.22737 47.206 0.51656 0.22282 0.29699 0.66175 0.47411 0.52413 0.90017 0.62466 0.781 0.89574 0.91307 0.86827 0.0031728 0.0033566 0.0016456 0.015135 7.1245 0 0 -0.26258 0 0.22186 0.42407 0.31853 0 0
4.7227 -0.40031 -0.40739 -0.47834 -0.38235 0 -0.36171 -0.32762 -0.38718 -0.34656 -0.38146 -0.27092 48.048 0.50003 0.23887 0.31584 0.67051 0.51501 0.553 0.93869 0.66411 0.82217 0.93148 0.97433 0.9147 0.0028373 0.0030986 0.0012597 0.014199 7.5001 0 0 -0.292 0 0.19832 0.42455 0.33539 0 0
4.7266 -0.39138 -0.40294 -0.36516 -0.41334 0 -0.44259 -0.3162 -0.39643 -0.36566 -0.38451 -0.34656 48.845 0.48868 0.26937 0.3439 0.68576 0.57373 0.59529 0.9772 0.72902 0.88063 0.97969 1.0634 0.9802 0.0024823 0.0032009 0.0013276 0.013321 7.981 0 0 -0.34947 0 0.18114 0.42659 0.35655 0 0
4.7305 -0.3833 -0.39504 -0.33658 -0.4307 0 -0.49987 -0.31894 -0.39994 -0.38542 -0.39805 -0.43803 49.588 0.49072 0.30185 0.37324 0.71165 0.63224 0.64115 1.0099 0.80593 0.94146 1.0377 1.1672 1.052 0.0023767 0.0038702 0.0018708 0.013587 8.5368 0 0 -0.41824 0 0.17718 0.42919 0.37387 0 0
4.7344 -0.38552 -0.39127 -0.38856 -0.41909 0 -0.50494 -0.34841 -0.40036 -0.41543 -0.42571 -0.51796 50.268 0.50891 0.32442 0.40019 0.74897 0.67498 0.68588 1.0355 0.87782 0.99824 1.1036 1.2661 1.1243 0.0027731 0.0051697 0.0025092 0.01525 9.0897 0 0 -0.47491 0 0.18832 0.4319 0.3838 0 0
4.7383 -0.3981 -0.395 -0.44387 -0.38742 0 -0.45917 -0.40053 -0.40757 -0.45885 -0.45515 -0.55931 50.882 0.54404 0.33412 0.42151 0.79683 0.69716 0.72515 1.0538 0.93229 1.0454 1.1742 1.3415 1.1913 0.0036139 0.0067734 0.0028059 0.017383 9.5402 0 0 -0.50495 0 0.21477 0.43425 0.3838 0 0
4.7422 -0.41084 -0.40565 -0.44723 -0.36369 0 -0.39299 -0.45387 -0.43003 -0.50063 -0.46885 -0.55135 51.433 0.59439 0.33716 0.43231 0.8507 0.70417 0.75228 1.0666 0.96602 1.0753 1.2417 1.3847 1.2439 0.0045017 0.0079902 0.0026722 0.018684 9.8045 0 0 -0.50895 0 0.25463 0.43562 0.37104 0 0
4.7461 -0.41222 -0.4208 -0.41988 -0.37175 0 -0.34677 -0.48291 -0.46291 -0.51377 -0.45969 -0.50767 51.926 0.64432 0.34186 0.43224 0.89574 0.70528 0.76551 1.0817 0.98374 1.0886 1.292 1.4002 1.2765 0.0050077 0.0082034 0.0024274 0.018641 9.8456 0 0 -0.49596 0 0.29564 0.43586 0.35072 0 0
4.75 -0.40096 -0.43737 -0.42314 -0.41033 0 -0.34553 -0.47725 -0.48687 -0.48389 -0.43789 -0.45771 52.361 0.68258 0.35151 0.42522 0.92408 0.70731 0.76933 1.1034 0.99329 1.0918 1.3205 1.4015 1.2921 0.005028 0.0074064 0.002454 0.017871 9.6984 0 0 -0.47396 0 0.32986 0.43541 0.32939 0 0
4.7539 -0.38933 -0.45245 -0.48351 -0.4536 0 -0.38429 -0.45106 -0.48269 -0.42953 -0.42365 -0.42742 52.733 0.70344 0.36299 0.41366 0.93192 0.71202 0.76663 1.1331 1.0004 1.0888 1.3249 1.4011 1.2923 0.0048377 0.006303 0.0027993 0.017362 9.4828 0 0 -0.44855 0 0.35373 0.43458 0.31049 0 0
4.7578 -0.39426 -0.46543 -0.56494 -0.47355 0 -0.43515 -0.43318 -0.45005 -0.39401 -0.43184 -0.42414 53.036 0.70279 0.37097 0.4003 0.9173 0.71703 0.76089 1.171 1.0062 1.0836 1.3051 1.4047 1.2799 0.0048026 0.0057908 0.0031289 0.017488 9.3781 0 0 -0.42801 0 0.365 0.43375 0.29708 0 0
4.7617 -0.42329 -0.47986 -0.61088 -0.46432 0 -0.47112 -0.4447 -0.41179 -0.41073 -0.46095 -0.43681 53.268 0.67859 0.37271 0.39052 0.88223 0.71889 0.75878 1.2141 1.0084 1.0827 1.2657 1.4111 1.261 0.0050529 0.0062508 0.0030689 0.017827 9.5375 0 0 -0.42381 0 0.36324 0.43384 0.29279 0 0
4.7656 -0.46793 -0.50135 -0.60038 -0.44739 0 -0.48814 -0.48288 -0.39737 -0.4731 -0.49474 -0.44831 53.432 0.65075 0.36962 0.38685 0.84832 0.71656 0.76332 1.2533 1.0059 1.0881 1.2302 1.4187 1.2475 0.0054407 0.0072889 0.0025831 0.017866 9.9808 0 0 -0.44126 0 0.35915 0.43517 0.29306 0 0
4.7695 -0.50991 -0.53109 -0.55688 -0.45393 0 -0.50598 -0.52537 -0.41964 -0.53931 -0.51511 -0.44799 53.539 0.62899 0.36589 0.3903 0.82605 0.71402 0.77493 1.2852 1.0026 1.1003 1.21 1.4299 1.2456 0.0057835 0.0081539 0.0020137 0.017697 10.556 0 0 -0.46975 0 0.35663 0.43797 0.29597 0 0
4.7734 -0.53461 -0.56063 -0.51095 -0.49962 0 -0.54639 -0.55019 -0.46628 -0.56977 -0.51608 -0.43562 53.599 0.62076 0.36657 0.40152 0.8236 0.71979 0.79359 1.3075 1.0073 1.1196 1.2145 1.4509 1.26 0.0060949 0.0084096 0.0017717 0.017877 11.029 0 0 -0.48728 0 0.35813 0.44243 0.30033 0 0
4.7773 -0.53924 -0.57489 -0.4686 -0.57173 0 -0.6072 -0.55252 -0.5128 -0.56142 -0.50756 -0.41932 53.612 0.6348 0.37606 0.42178 0.85121 0.74246 0.81903 1.3188 1.029 1.1472 1.2556 1.4872 1.298 0.0065413 0.0082233 0.0020028 0.018683 11.251 0 0 -0.48017 0 0.36503 0.44896 0.30583 0 0
4.7813 -0.53017 -0.56297 -0.4204 -0.63564 0 -0.65651 -0.54342 -0.54267 -0.5458 -0.50576 -0.4136 53.559 0.66781 0.39609 0.44997 0.90626 0.78472 0.8485 1.3243 1.0714 1.1832 1.3316 1.5405 1.3597 0.0071868 0.0080574 0.0025345 0.01966 11.263 0 0 -0.46032 0 0.37241 0.45797 0.31541 0 0
4.7852 -0.51399 -0.52753 -0.37089 -0.65413 0 -0.65404 -0.53399 -0.55507 -0.55425 -0.51781 -0.43748 53.417 0.70446 0.42365 0.48179 0.97056 0.84053 0.87859 1.3309 1.13 1.2242 1.4214 1.6094 1.432 0.0078273 0.0081538 0.0030904 0.020032 11.234 0 0 -0.46008 0 0.37511 0.46904 0.33089 0 0
4.7891 -0.49238 -0.48344 -0.34468 -0.6073 0 -0.58285 -0.5224 -0.55542 -0.58608 -0.53414 -0.5063 53.165 0.73576 0.45107 0.51445 1.0332 0.89839 0.90729 1.3407 1.1949 1.2675 1.5118 1.6887 1.506 0.0081195 0.0083506 0.0035127 0.019527 11.28 0 0 -0.50481 0 0.37092 0.48204 0.35287 0 0
4.793 -0.46466 -0.44622 -0.3592 -0.50439 0 -0.46512 -0.49718 -0.54328 -0.6113 -0.5362 -0.61612 52.803 0.75311 0.47024 0.54485 1.0832 0.94801 0.93244 1.3548 1.2564 1.3099 1.589 1.7679 1.5717 0.0078886 0.0083601 0.003791 0.018687 11.336 0 0 -0.58627 0 0.35849 0.49671 0.38119 0 0
4.7969 -0.43305 -0.42093 -0.39866 -0.38304 0 -0.3498 -0.45252 -0.51318 -0.6022 -0.5137 -0.73227 52.353 0.74258 0.4785 0.56489 1.0995 0.98419 0.94767 1.3692 1.3071 1.3406 1.6243 1.8284 1.6052 0.0073013 0.0081395 0.0039501 0.018308 11.211 0 0 -0.66234 0 0.33818 0.51213 0.41238 0 0
4.8008 -0.4035 -0.40175 -0.42402 -0.29405 0 -0.28289 -0.39895 -0.46684 -0.55973 -0.47571 -0.79872 51.841 0.7124 0.4803 0.57013 1.0835 1.0045 0.94891 1.3722 1.3389 1.3506 1.6136 1.8461 1.5982 0.0067323 0.0079363 0.0039752 0.018646 10.766 0 0 -0.68579 0 0.31784 0.52545 0.43695 0 0
4.8047 -0.38103 -0.38133 -0.4107 -0.27459 0 -0.28246 -0.35813 -0.42034 -0.50894 -0.44443 -0.77026 51.282 0.67141 0.48198 0.55909 1.041 1.0039 0.93342 1.3561 1.3395 1.3352 1.5608 1.802 1.551 0.0064593 0.0079957 0.0038541 0.019245 10.058 0 0 -0.63856 0 0.30099 0.5343 0.4498 0 0
4.8086 -0.36561 -0.35962 -0.37284 -0.3235 0 -0.33279 -0.34605 -0.39409 -0.47191 -0.43545 -0.64646 50.674 0.62632 0.48371 0.53069 0.97657 0.97432 0.89856 1.3152 1.2953 1.2907 1.4692 1.6945 1.4643 0.0064848 0.0082946 0.0036471 0.019526 9.2975 0 0 -0.54331 0 0.28927 0.53637 0.44739 0 0
4.8125 -0.35371 -0.34343 -0.34804 -0.3975 0 -0.39638 -0.36006 -0.39352 -0.44846 -0.44209 -0.47821 50.009 0.58529 0.47737 0.48356 0.89594 0.91065 0.84022 1.2422 1.2013 1.2118 1.3431 1.5423 1.3397 0.0066262 0.0086025 0.0034729 0.019422 8.6716 0 0 -0.44431 0 0.28334 0.52816 0.42579 0 0
4.8164 -0.34346 -0.33835 -0.3598 -0.43752 0 -0.43393 -0.38048 -0.40072 -0.42229 -0.43881 -0.33672 49.288 0.55519 0.45356 0.42045 0.80899 0.8188 0.75649 1.1349 1.0695 1.0988 1.1952 1.3745 1.1891 0.0067322 0.008775 0.0034291 0.019349 8.1909 0 0 -0.3752 0 0.27778 0.50495 0.3864 0 0
4.8203 -0.33683 -0.34231 -0.39659 -0.41082 0 -0.42314 -0.38404 -0.38784 -0.3809 -0.40211 -0.26608 48.52 0.53043 0.41172 0.35287 0.72346 0.71605 0.66071 1.0133 0.92696 0.97194 1.0442 1.2138 1.035 0.0067738 0.0089162 0.003543 0.019584 7.7026 0 0 -0.33898 0 0.26643 0.47148 0.342 0 0
4.8242 -0.33574 -0.34727 -0.42517 -0.33643 0 -0.37 -0.35788 -0.34094 -0.3255 -0.33092 -0.25608 47.716 0.50703 0.36263 0.28682 0.64224 0.62109 0.56052 0.88813 0.80086 0.84173 0.89849 1.067 0.88761 0.0067293 0.0092168 0.0037882 0.019796 7.0369 0 0 -0.31218 0 0.24716 0.43081 0.29901 0 0
4.8281 -0.33689 -0.34595 -0.42078 -0.27026 0 -0.30632 -0.30533 -0.27213 -0.26379 -0.24887 -0.25567 46.874 0.48114 0.31988 0.22822 0.56795 0.54194 0.46412 0.77033 0.70207 0.71918 0.76611 0.92982 0.75642 0.0064398 0.0096558 0.0041033 0.019297 6.1484 0 0 -0.26611 0 0.21907 0.3868 0.26345 0 0
4.832 -0.33225 -0.33639 -0.38456 -0.25876 0 -0.27004 -0.2428 -0.20936 -0.20007 -0.18681 -0.21494 45.982 0.44814 0.2884 0.18822 0.50684 0.47333 0.38808 0.68037 0.62195 0.62513 0.66279 0.79942 0.65853 0.005664 0.0099228 0.0043702 0.017727 5.1459 0 0 -0.18861 0 0.18423 0.34812 0.24468 0 0
4.8359 -0.31608 -0.32072 -0.33752 -0.29899 0 -0.27708 -0.19195 -0.17436 -0.1382 -0.16127 -0.12231 45.025 0.41374 0.26206 0.1699 0.46359 0.40708 0.34197 0.62665 0.54644 0.56908 0.59529 0.684 0.59744 0.0043415 0.0096789 0.0044199 0.015462 4.2207 0 0 -0.093755 0 0.15417 0.32409 0.24151 0 0
4.8398 -0.29125 -0.30162 -0.30184 -0.34055 0 -0.30567 -0.17029 -0.16903 -0.091862 -0.16658 -0.011407 44.003 0.3862 0.23335 0.17007 0.44023 0.34593 0.32415 0.60552 0.47498 0.54783 0.56269 0.60044 0.56938 0.0028083 0.0089013 0.0041528 0.013325 3.5574 0 0 -0.015598 0 0.13551 0.31669 0.2485 0 0
4.8438 -0.26769 -0.2811 -0.28586 -0.32942 0 -0.31107 -0.1825 -0.17961 -0.083179 -0.18465 0.063061 42.93 0.37202 0.20498 0.18656 0.43905 0.30654 0.33314 0.61477 0.42604 0.55919 0.56536 0.56362 0.57306 0.0016883 0.0079572 0.0037021 0.011944 3.2791 0 0 0.010591 0 0.13196 0.32669 0.26208 0 0
4.8477 -0.25369 -0.26181 -0.28102 -0.25653 0 -0.26465 -0.21612 -0.1908 -0.12295 -0.20081 0.060207 41.827 0.37868 0.19004 0.21621 0.46247 0.30685 0.36583 0.65091 0.42252 0.59945 0.6032 0.57724 0.60685 0.001471 0.0073276 0.0034309 0.011398 3.4169 0 0 -0.02964 0 0.14642 0.35372 0.27808 0 0
4.8516 -0.24868 -0.24696 -0.27156 -0.16872 0 -0.18498 -0.24691 -0.19572 -0.19159 -0.21173 -0.023701 40.704 0.41513 0.19919 0.25176 0.51274 0.34828 0.41338 0.70751 0.46951 0.65992 0.67401 0.6325 0.66846 0.0021126 0.0072444 0.0036616 0.011386 3.8837 0 0 -0.1178 0 0.17665 0.39214 0.29085 0 0
4.8555 -0.2446 -0.23759 -0.25234 -0.13153 0 -0.12927 -0.25345 -0.19605 -0.24624 -0.22148 -0.15428 39.559 0.46375 0.22737 0.28345 0.57235 0.41 0.45937 0.76823 0.5454 0.7219 0.75416 0.71378 0.73892 0.0030344 0.0075662 0.0043381 0.011606 4.4822 0 0 -0.21098 0 0.20651 0.42777 0.2997 0 0
4.8594 -0.23421 -0.23029 -0.24175 -0.17487 0 -0.14636 -0.23237 -0.1972 -0.25464 -0.2335 -0.27821 38.383 0.5134 0.25489 0.30727 0.63224 0.46219 0.49782 0.82688 0.61594 0.77859 0.83311 0.80531 0.80976 0.003565 0.0079633 0.0049844 0.011919 4.9855 0 0 -0.26898 0 0.22825 0.45416 0.30478 0 0
4.8633 -0.21759 -0.21964 -0.27141 -0.26648 0 -0.23017 -0.20148 -0.20486 -0.22556 -0.24707 -0.35188 37.167 0.5528 0.2637 0.31994 0.68348 0.4883 0.52395 0.87768 0.65974 0.82419 0.90094 0.89491 0.8727 0.0034587 0.0081893 0.0050844 0.012241 5.2653 0 0 -0.28178 0 0.23535 0.46587 0.3062 0 0
4.8672 -0.20062 -0.20356 -0.35009 -0.33481 0 -0.31735 -0.18621 -0.2231 -0.20346 -0.25966 -0.36462 35.908 0.56229 0.25402 0.31634 0.71081 0.49695 0.53153 0.91103 0.68255 0.85053 0.94194 0.97428 0.91375 0.0030344 0.0081936 0.0045615 0.012446 5.3639 0 0 -0.27466 0 0.21889 0.45494 0.3031 0 0
4.8711 -0.18789 -0.18586 -0.43163 -0.32236 0 -0.33536 -0.19935 -0.25108 -0.22821 -0.26948 -0.34218 34.61 0.53333 0.24468 0.29777 0.70599 0.51227 0.52254 0.92003 0.70753 0.8562 0.94919 1.0379 0.92403 0.0028138 0.0080388 0.0038711 0.012453 5.4283 0 0 -0.28454 0 0.18347 0.42435 0.29349 0 0
4.875 -0.17772 -0.17198 -0.43032 -0.228 0 -0.26119 -0.23056 -0.27955 -0.29647 -0.27463 -0.32578 33.277 0.47754 0.25558 0.26973 0.67532 0.55047 0.50287 0.90595 0.75015 0.84564 0.92945 1.081 0.90768 0.0030117 0.0077888 0.0035762 0.012348 5.5442 0 0 -0.3262 0 0.14071 0.38362 0.27658 0 0
4.8789 -0.16423 -0.16218 -0.2914 -0.10716 0 -0.14 -0.25444 -0.29275 -0.36122 -0.27076 -0.3394 31.916 0.40369 0.28814 0.23526 0.62282 0.60238 0.475 0.86844 0.80021 0.82015 0.88595 1.0977 0.86671 0.0033701 0.0075074 0.0038131 0.012318 5.6222 0 0 -0.37776 0 0.097647 0.33852 0.25191 0 0
4.8828 -0.1435 -0.14992 -0.060618 -0.031692 0 -0.047911 -0.24969 -0.27785 -0.37056 -0.25218 -0.37007 30.533 0.32283 0.32193 0.19775 0.5541 0.63704 0.44134 0.80809 0.8266 0.78123 0.82301 1.0803 0.80444 0.0034866 0.0073208 0.0041996 0.012418 5.4513 0 0 -0.39849 0 0.061453 0.29511 0.21949 0 0
4.8867 -0.11751 -0.12826 0.1252 -0.039789 0 -0.032388 -0.21328 -0.23519 -0.30981 -0.21686 -0.37922 29.136 0.25893 0.33086 0.16327 0.47943 0.62396 0.4028 0.72367 0.8005 0.72687 0.74391 1.0217 0.72404 0.003283 0.0073877 0.0042763 0.012484 4.8812 0 0 -0.36292 0 0.043807 0.2642 0.18197 0 0
4.8906 -0.092492 -0.098192 0.14221 -0.1112 0 -0.080222 -0.15939 -0.17911 -0.21009 -0.17015 -0.33689 27.727 0.21949 0.3043 0.13477 0.4106 0.55584 0.36118 0.63055 0.71683 0.66276 0.65826 0.92042 0.63717 0.0031092 0.0077215 0.0040015 0.012313 3.967 0 0 -0.28094 0 0.039019 0.24489 0.14843 0 0
4.8945 -0.074128 -0.069785 -0.0054374 -0.18342 0 -0.13585 -0.10719 -0.12752 -0.11956 -0.12266 -0.24876 26.304 0.20332 0.25473 0.11273 0.35028 0.4539 0.31641 0.535 0.59705 0.59009 0.56769 0.78355 0.54577 0.0033503 0.0080162 0.0037517 0.011907 2.942 0 0 -0.18727 0 0.042713 0.23505 0.12358 0 0
4.8984 -0.064134 -0.054116 -0.17488 -0.19618 0 -0.14876 -0.069144 -0.089169 -0.066637 -0.083453 -0.15053 24.862 0.20713 0.20621 0.097058 0.29965 0.35206 0.2685 0.44229 0.47221 0.50999 0.47336 0.62456 0.45083 0.0039439 0.0076979 0.0038309 0.011448 2.0438 0 0 -0.11229 0 0.050635 0.23206 0.11097 0 0
4.9023 -0.060211 -0.053548 -0.20586 -0.13307 0 -0.10883 -0.047568 -0.060527 -0.046024 -0.054715 -0.074522 23.399 0.22358 0.1748 0.087085 0.25842 0.27298 0.21715 0.35892 0.36161 0.42321 0.3758 0.45689 0.35142 0.0043405 0.0062537 0.0040513 0.010994 1.353 0 0 -0.06129 0 0.056832 0.23157 0.11505 0 0
4.9063 -0.05807 -0.059646 -0.069525 -0.031534 0 -0.045542 -0.037463 -0.033332 -0.03303 -0.03232 -0.021236 21.922 0.23507 0.15744 0.078503 0.21936 0.21444 0.16329 0.28793 0.26353 0.33281 0.27793 0.28915 0.24643 0.004 0.0036184 0.0038927 0.010276 0.77618 0 0 -0.017985 0 0.055858 0.22624 0.13197 0 0
4.9102 -0.053545 -0.060443 0.10087 0.045183 0 0.00068068 -0.030026 -0.0036244 -0.0068514 -0.010764 0.03547 20.442 0.23389 0.13732 0.067417 0.1759 0.15563 0.10874 0.22445 0.16383 0.24259 0.18395 0.1265 0.13934 0.0029428 0.00029679 0.0031017 0.0089218 0.16736 0 0 0.035353 0 0.049289 0.21394 0.15067 0 0
4.9141 -0.044223 -0.049861 0.1359 0.054121 0 0.008426 -0.015067 0.026948 0.037446 0.012829 0.11435 18.968 0.21799 0.09911 0.051863 0.12503 0.077389 0.054625 0.16593 0.05321 0.15501 0.097422 -0.023672 0.034107 0.0017728 -0.002911 0.0020716 0.0069242 -0.53394 0 0 0.10122 0 0.038494 0.194 0.16454 0 0
4.918 -0.030543 -0.030924 -0.0043966 0.0030663 0 -0.013611 0.014946 0.056328 0.09171 0.038484 0.19912 17.501 0.18726 0.041524 0.030285 0.064642 -0.019729 0.0021621 0.10972 -0.060839 0.072652 0.021978 -0.14867 -0.064372 0.001116 -0.0053846 0.0015375 0.0048259 -1.2567 0 0 0.16593 0 0.02522 0.16648 0.16719 0 0
4.9219 -0.015585 -0.011248 -0.18819 -0.05703 0 -0.036839 0.058505 0.084948 0.14244 0.064991 0.24741 16.033 0.14536 -0.021566 0.00065421 -0.0063253 -0.11299 -0.045092 0.053788 -0.15632 0.0027697 -0.032832 -0.23456 -0.14117 0.0010311 -0.0069858 0.0018517 0.0033385 -1.8561 0 0 0.21049 0 0.011871 0.13208 0.14765 0 0
4.9258 -0.0027924 0.0037216 -0.23725 -0.071784 0 -0.033809 0.10159 0.1118 0.17574 0.090067 0.23018 14.551 0.10515 -0.070382 -0.032205 -0.077536 -0.17229 -0.084462 0.0011589 -0.2108 -0.051929 -0.068726 -0.27446 -0.19074 0.0010026 -0.0079706 0.0025902 0.0027352 -2.2057 0 0 0.22211 0 -0.00082683 0.09658 0.11262 0 0
4.9297 0.007196 0.013812 -0.097306 -0.024611 0 0.0031642 0.12351 0.12955 0.18069 0.10903 0.16328 13.05 0.07208 -0.091472 -0.064329 -0.14096 -0.18103 -0.11364 -0.043194 -0.21653 -0.089701 -0.087737 -0.27326 -0.2128 0.00053048 -0.0086377 0.0029273 0.0026518 -2.2601 0 0 0.1998 0 -0.013343 0.063226 0.069992 0 0
4.9336 0.017609 0.022572 0.11393 0.052349 0 0.056126 0.11088 0.12757 0.15468 0.1152 0.098736 11.538 0.04973 -0.085132 -0.092228 -0.18962 -0.14776 -0.13025 -0.074289 -0.18576 -0.10865 -0.091001 -0.24399 -0.20758 -0.0003032 -0.0090662 0.0024233 0.002518 -2.0669 0 0 0.15448 0 -0.025838 0.034731 0.026635 0 0
4.9375 0.032827 0.03408 0.22508 0.10539 0 0.092884 0.069435 0.10272 0.10769 0.10398 0.08132 10.036 0.041745 -0.064203 -0.1109 -0.21357 -0.10023 -0.13026 -0.084115 -0.14239 -0.10539 -0.079101 -0.1991 -0.17574 -0.00089783 -0.0091718 0.0014363 0.0021569 -1.7424 0 0 0.105 0 -0.038212 0.014798 -0.0077877 0 0
4.9414 0.054052 0.050799 0.17431 0.1021 0 0.090551 0.022705 0.066807 0.059166 0.077961 0.1096 8.562 0.049325 -0.045409 -0.11337 -0.20163 -0.066166 -0.10942 -0.062655 -0.10612 -0.077863 -0.052821 -0.14454 -0.12501 -0.00077336 -0.0089713 0.00074745 0.0019015 -1.4216 0 0 0.069359 0 -0.047582 0.0086021 -0.020069 0 0
4.9453 0.077755 0.072673 0.057043 0.055941 0 0.055526 -0.0026667 0.040823 0.02673 0.047938 0.13693 7.1189 0.065566 -0.038542 -0.10306 -0.16598 -0.054942 -0.075822 -0.020001 -0.080371 -0.037362 -0.017939 -0.081099 -0.070137 -0.00010815 -0.0087273 0.00079533 0.0021126 -1.1993 0 0 0.053454 0 -0.051499 0.013301 -0.014244 0 0
4.9492 0.098778 0.096921 0.020131 0.014318 0 0.022676 0.0063014 0.039023 0.015788 0.0277 0.11142 5.6926 0.087709 -0.040501 -0.082081 -0.11425 -0.053558 -0.034385 0.037343 -0.053214 0.0098906 0.022954 -0.010872 -0.017433 0.00040758 -0.0087747 0.0012932 0.0026579 -1.0924 0 0 0.045539 0 -0.048592 0.027365 0.0062832 0 0
4.9531 0.11508 0.11906 0.11626 0.021276 0 0.030486 0.042943 0.057515 0.019193 0.026076 0.020062 4.2655 0.11285 -0.038859 -0.053458 -0.055581 -0.040017 0.0091222 0.10136 -0.010816 0.05694 0.066617 0.057747 0.027239 0.00026238 -0.0091914 0.0015845 0.0029596 -1.0587 0 0 0.024967 0 -0.038126 0.048538 0.036831 0 0
4.957 0.12919 0.13564 0.26151 0.084697 0 0.090013 0.088716 0.078545 0.026571 0.042185 -0.099093 2.8322 0.13613 -0.023134 -0.02371 -0.0089623 -0.0038691 0.042165 0.15457 0.046646 0.089178 0.10462 0.11009 0.053457 -0.00036627 -0.009672 0.0013341 0.0025776 -1.0646 0 0 -0.018051 0 -0.020258 0.071813 0.067944 0 0
4.9609 0.14478 0.14704 0.32569 0.1719 0 0.17373 0.12646 0.086574 0.033453 0.067119 -0.1831 1.4037 0.15135 0.0045697 -0.0030242 0.0084596 0.042003 0.053504 0.17904 0.099245 0.094936 0.12376 0.1295 0.056799 -0.00082043 -0.0097804 0.00084252 0.0016849 -1.1432 0 0 -0.068031 0 -0.0026955 0.088195 0.088398 0 0
4.9648 0.16231 0.15725 0.25515 0.23434 0 0.23516 0.14864 0.0811 0.04222 0.090208 -0.18511 -0.002463 0.15518 0.028709 0.0044025 -0.0050795 0.067932 0.041227 0.17037 0.11714 0.072508 0.11655 0.10287 0.036483 -0.00066439 -0.0093538 0.0006955 0.0009024 -1.3823 0 0 -0.090705 0 0.0089998 0.09378 0.0958 0 0
4.9688 0.17822 0.17001 0.11119 0.24118 0 0.2435 0.15728 0.075282 0.057021 0.10544 -0.10016 -1.377 0.14474 0.031116 -0.0041953 -0.049443 0.047972 0.0042986 0.12585 0.079543 0.02074 0.076754 0.025521 -0.0095825 -0.00013482 -0.0086529 0.0011461 0.00066586 -1.8478 0 0 -0.058181 0 0.011185 0.086257 0.089287 0 0
4.9727 0.18863 0.18488 0.00398 0.19818 0 0.20456 0.15962 0.083737 0.08055 0.11459 0.037169 -2.7222 0.11682 0.005303 -0.031232 -0.12212 -0.021066 -0.057284 0.043986 -0.011076 -0.060554 -0.0024371 -0.095426 -0.084172 0.00013078 -0.0080983 0.0018588 0.00081122 -2.5156 0 0 0.027968 0 0.00025757 0.06384 0.069109 0 0
4.9766 0.19323 0.19754 0.0011543 0.14149 0 0.15256 0.16445 0.11198 0.11553 0.126 0.17481 -4.043 0.066788 -0.037847 -0.078172 -0.21125 -0.1167 -0.13989 -0.072773 -0.13002 -0.16802 -0.1297 -0.24133 -0.19304 -0.00021753 -0.007866 0.0022397 0.00081585 -3.2818 0 0 0.13621 0 -0.026083 0.027569 0.038626 0 0
4.9805 0.19527 0.2047 0.093909 0.11347 0 0.12333 0.17938 0.15563 0.16543 0.14956 0.26916 -5.3365 0.0063108 -0.078405 -0.13252 -0.2961 -0.2064 -0.22712 -0.19973 -0.24605 -0.28195 -0.27886 -0.38819 -0.3187 -0.00087826 -0.0077698 0.0019865 0.00040373 -4.0378 0 0 0.22758 0 -0.057228 -0.010688 0.0069745 0 0
4.9844 0.19822 0.20808 0.22846 0.13718 0 0.13277 0.20709 0.20637 0.2293 0.18981 0.30311 -6.5932 -0.058256 -0.1031 -0.18847 -0.36938 -0.26983 -0.31248 -0.32658 -0.34027 -0.39413 -0.4364 -0.51756 -0.45191 -0.0012372 -0.0075463 0.0013216 -0.0001663 -4.7303 0 0 0.2814 0 -0.087729 -0.045176 -0.02252 0 0
4.9883 0.20297 0.21283 0.35001 0.20393 0 0.17428 0.24155 0.25618 0.29509 0.24086 0.29142 -7.8093 -0.12025 -0.11517 -0.24038 -0.42578 -0.31082 -0.39024 -0.4438 -0.41493 -0.49702 -0.58843 -0.62567 -0.58272 -0.0010305 -0.0072197 0.00073119 -0.00043855 -5.349 0 0 0.3035 0 -0.11253 -0.070758 -0.047062 0 0
4.9922 0.2085 0.22163 0.41885 0.27928 0 0.22949 0.26893 0.29705 0.34189 0.28753 0.27189 -8.9936 -0.1679 -0.13004 -0.27933 -0.45992 -0.35035 -0.45225 -0.53721 -0.48649 -0.57927 -0.71112 -0.72286 -0.693 -0.00062223 -0.0071268 0.00052093 -0.00033103 -5.8719 0 0 0.31421 0 -0.1241 -0.079747 -0.062929 0 0
4.9961 0.21436 0.23098 0.4095 0.32314 0 0.27863 0.27571 0.3204 0.35434 0.31397 0.28418 -10.159 -0.193 -0.16081 -0.301 -0.47935 -0.40666 -0.49642 -0.60141 -0.56904 -0.63687 -0.78796 -0.82208 -0.76743 -0.00061339 -0.0075619 0.00061675 -0.00029149 -6.2469 0 0 0.33049 0 -0.12199 -0.07295 -0.070085 0 0
5 0.22143 0.23452 0.32219 0.31292 0 0.30526 0.25941 0.32123 0.33746 0.31493 0.34509 -11.307 -0.19906 -0.20618 -0.30916 -0.49255 -0.4786 -0.52641 -0.64233 -0.6606 -0.67459 -0.8251 -0.92479 -0.80893 -0.0012114 -0.0084274 0.00074198 -0.00085387 -6.4405 0 0 0.35712 0 -0.11213 -0.057668 -0.071148 0 0
5.0039 0.22992 0.23013 0.2022 0.25725 0 0.3002 0.23261 0.30446 0.31611 0.30054 0.43519 -12.421 -0.18892 -0.25075 -0.30633 -0.50259 -0.54515 -0.54337 -0.66259 -0.74239 -0.69417 -0.82677 -1.0158 -0.81985 -0.0020152 -0.0092754 0.00073177 -0.0020623 -6.493 0 0 0.38863 0 -0.098296 -0.038564 -0.067493 0 0
5.0078 0.23738 0.22295 0.12978 0.19188 0 0.26801 0.21522 0.28559 0.31544 0.28916 0.508 -13.479 -0.1669 -0.27704 -0.29586 -0.51156 -0.58121 -0.54869 -0.66558 -0.79132 -0.69791 -0.79979 -1.0722 -0.8049 -0.0024098 -0.0096999 0.00066679 -0.0033649 -6.4993 0 0 0.41446 0 -0.084688 -0.020733 -0.060702 0 0
5.0117 0.23983 0.22052 0.16444 0.15884 0 0.22931 0.22008 0.28147 0.33895 0.29283 0.51889 -14.479 -0.14244 -0.27884 -0.28385 -0.51495 -0.57667 -0.54068 -0.65229 -0.79618 -0.68474 -0.75568 -1.0784 -0.7726 -0.0021375 -0.0096565 0.00074097 -0.0040812 -6.5177 0 0 0.42223 0 -0.077958 -0.012847 -0.053384 0 0
[truncated: 2,004,937 more chars]
