# Supplementary material for: Dataset from dynamic shake-table testing of five full-scale single leaf and cavity URM walls subjected to out-of-plane two-way bending
Source: Data Brief. 2019 Mar 20;24:103854. doi: 10.1016/j.dib.2019.103854 (PMC6480314; doi:10.1016/j.dib.2019.103854)
Supplement: Multimedia component 2 [file mmc2.zip › DATA/CL-000-RF/Test17.txt]

0 -0.0062404 -0.0032587 -0.021258 -0.0026474 0 -0.0034367 0.00090603 -0.0039071 -0.0051003 0.0016425 -0.0016139 -1.2152 0.019368 -0.00063014 -0.012531 0.0092886 0.0047404 -0.011577 -0.035144 0.010354 0.024961 -0.0051228 0.0047482 -0.005911 0.00082945 -0.00041591 0.0006078 -0.00036231 0.026888 0 0 0.0038159 0 0.0013843 0.010399 -0.012487 0 0
0.003906 -0.0063235 -0.0035018 -0.011302 -0.0030701 0 -0.0040776 0.0003385 0.00071798 -0.0048622 0.0037439 -0.00035492 -1.2323 0.012164 0.0044795 -0.012052 0.012551 0.006277 -0.0064126 -0.029087 0.012244 0.027997 0.010632 0.0045224 0.00023405 0.00031638 -0.00074194 0.00035683 0.00028687 0.0058309 0 0 0.0058767 0 0.0084421 0.006879 -0.0091339 0 0
0.007812 -0.0052044 -0.003547 0.0047858 -0.0018572 0 -0.0040063 -0.0021082 0.001936 -0.00384 0.0044377 0.00078035 -1.2687 0.0035117 0.005805 -0.01072 0.012506 0.0058999 -0.00088634 -0.01976 0.010482 0.031906 0.022862 0.0057822 0.0082467 0.00020874 -0.001454 0.00014532 0.00050172 0.0049748 0 0 0.0050461 0 0.011046 0.0029573 -0.0090722 0 0
0.011719 -0.0039886 -0.0039761 0.018622 -6.2873e-05 0 -0.0041963 -0.0034787 -0.0025481 -0.0024713 0.00054242 0.00041888 -1.2973 -0.005557 0.0023814 -0.0084891 0.0080857 0.0036763 0.0041806 -0.0083782 0.0049877 0.036151 0.028485 0.0068015 0.016964 0.0001886 -0.0019054 0.00022922 0.0001553 0.035809 0 0 0.0019074 0 0.0086758 -0.0010314 -0.012367 0 0
0.015625 -0.003495 -0.0047078 0.023651 0.00062273 0 -0.004945 -0.0024721 -0.0087638 -0.0011965 -0.0072112 -0.00090211 -1.2992 -0.013102 -0.0030726 -0.0050705 -0.0017347 0.0014817 0.0073788 0.002828 -0.0010883 0.039349 0.022935 0.0066568 0.023467 -9.7215e-05 -0.0015097 0.00042799 -0.00040006 0.079741 0 0 -0.0017898 0 0.00142 -0.0049837 -0.018279 0 0
0.019531 -0.003874 -0.0049726 0.019785 -0.00072164 0 -0.0053493 -0.00087086 -0.011108 -0.00059035 -0.014012 -0.0016779 -1.2827 -0.01806 -0.006878 -0.00092195 -0.013096 0.0009251 0.008718 0.011909 -0.0040697 0.040324 0.010214 0.0067397 0.02572 -0.00060761 -0.00038327 0.00034523 -0.00072482 0.10687 0 0 -0.0043315 0 -0.0069196 -0.0092345 -0.023513 0 0
0.023437 -0.0046043 -0.0041816 0.012005 -0.0033597 0 -0.0043308 -0.0010915 -0.0086167 -0.0012439 -0.015358 -0.0015869 -1.2734 -0.020652 -0.0071604 0.0034009 -0.022947 0.0019114 0.0088018 0.01871 -0.0025192 0.038949 -0.0052624 0.009525 0.023938 -0.00095095 0.00070434 -0.00011947 -0.00065141 0.10633 0 0 -0.0052578 0 -0.01437 -0.01386 -0.026404 0 0
0.027344 -0.0047665 -0.0026844 0.0050882 -0.0053621 0 -0.0019688 -0.0030043 -0.0056931 -0.0032888 -0.011433 -0.0021363 -1.287 -0.021224 -0.004427 0.0073906 -0.029106 0.0032228 0.0080876 0.02329 0.0022712 0.035299 -0.020295 0.015753 0.018654 -0.00079933 0.0010584 -0.00055065 -0.00032952 0.095224 0 0 -0.0056331 0 -0.019785 -0.018737 -0.025964 0 0
0.03125 -0.0035294 -0.0014574 0.0001555 -0.0050871 0 0.00043439 -0.0039633 -0.0066401 -0.0060208 -0.0067365 -0.0048673 -1.3134 -0.020434 -0.00037521 0.010334 -0.029084 0.0040782 0.0071545 0.025943 0.0077612 0.029684 -0.031103 0.023072 0.010987 -0.00020101 0.00070821 -0.00038865 -3.2671e-05 0.097007 0 0 -0.0070191 0 -0.02216 -0.023513 -0.021325 0 0
0.035156 -0.00070303 -0.00099549 -0.0041312 -0.0024262 0 0.0016234 -0.0019924 -0.010527 -0.0081259 -0.0053984 -0.0091705 -1.3279 -0.020114 0.003299 0.010918 -0.020978 0.0047093 0.0065719 0.027367 0.011707 0.023605 -0.033822 0.027765 0.0042434 0.00050043 0.00028653 0.00045071 4.4719e-05 0.11367 0 0 -0.0098999 0 -0.021286 -0.026634 -0.012956 0 0
0.039062 0.0029786 -0.00068489 -0.0083746 0.0012058 0 0.0015608 0.0017561 -0.012351 -0.0084381 -0.0072234 -0.012353 -1.3186 -0.021338 0.0052717 0.0095709 -0.0094006 0.0054521 0.0060291 0.028133 0.012719 0.018616 -0.032276 0.027856 0.00027596 0.00098 0.0002846 0.001366 -0.00011857 0.12248 0 0 -0.012939 0 -0.019151 -0.027412 -0.0041698 0 0
0.042969 0.0061599 0.00052733 -0.011519 0.004019 0 0.0012751 0.0042199 -0.0089789 -0.0066191 -0.0085072 -0.012044 -1.2984 -0.024302 0.0047329 0.0066537 0.0030318 0.0057326 0.0051321 0.027938 0.010422 0.015177 -0.029112 0.024409 -0.00069518 0.0011252 0.00051624 0.0015467 -0.00036961 0.10016 0 0 -0.013855 0 -0.016478 -0.025597 0.0033947 0 0
0.046875 0.0076575 0.0028314 -0.0128 0.0050686 0 0.0017062 0.0038328 -0.0028318 -0.003243 -0.0063134 -0.0083291 -1.2909 -0.028947 0.0018685 0.0026717 0.013713 0.0043746 0.0034823 0.026363 0.0059264 0.013476 -0.027079 0.01975 0.0010691 0.00098262 0.0003892 0.00071081 -0.00045897 0.047249 0 0 -0.011244 0 -0.013876 -0.021206 0.0082805 0 0
0.050781 0.007188 0.0050991 -0.013247 0.0046033 0 0.0028708 0.002094 0.00092016 0.00064966 -0.0013589 -0.0033166 -1.3058 -0.03465 -0.0018306 -0.0013241 0.018389 0.00097638 0.00034837 0.022073 0.0019553 0.013202 -0.030794 0.01473 0.004062 0.00063585 -0.00032589 -0.00061224 -0.00021044 -0.013205 0 0 -0.0056998 0 -0.011872 -0.014715 0.0083257 0 0
0.054687 0.0054662 0.0058901 -0.014221 0.0035274 0 0.0040875 0.0015929 0.00022211 0.0040832 0.0033166 0.0011839 -1.3309 -0.039509 -0.0042747 -0.0039731 0.016177 -0.0032121 -0.0040218 0.01474 0.0014896 0.012329 -0.041096 0.0081378 0.0047591 0.00020151 -0.0011085 -0.0015345 0.0002948 -0.059443 0 0 0.00077578 0 -0.010306 -0.0086908 0.0042947 0 0
0.058594 0.0036272 0.0049108 -0.014803 0.0026947 0 0.0047381 0.0030084 -0.0017923 0.0064666 0.005817 0.0051582 -1.3473 -0.042652 -0.0042466 -0.0051083 0.0093788 -0.0059434 -0.0088013 0.005426 0.005295 0.0097172 -0.054899 -0.0011075 0.001942 -0.0001113 -0.0011512 -0.0015563 0.00071082 -0.090027 0 0 0.0064373 0 -0.0089576 -0.0047505 -0.0017438 0 0
0.0625 0.0024836 0.0033475 -0.011849 0.0026227 0 0.0046552 0.0046357 -0.00070705 0.0077461 0.0068857 0.0095294 -1.3489 -0.043682 -0.0022833 -0.0048184 -0.00037402 -0.0055715 -0.013353 -0.0048705 0.010662 0.0048643 -0.0696 -0.011592 -0.0047092 -7.0611e-05 -0.00020259 -0.00090359 0.00069446 -0.1188 0 0 0.010869 0 -0.0078081 -0.0038165 -0.0083865 0 0
0.066406 0.0021784 0.0026804 -0.0033817 0.0035524 0 0.0039749 0.0047825 0.0041046 0.0084601 0.0081601 0.014306 -1.3465 -0.042411 -5.2269e-05 -0.0034112 -0.011088 -0.0021636 -0.016949 -0.01483 0.013237 -0.0024742 -0.081996 -0.019789 -0.014997 0.00035963 0.0011107 -0.00019746 0.00024693 -0.1548 0 0 0.014539 0 -0.0069087 -0.006608 -0.014073 0 0
0.070312 0.0023495 0.0032223 0.0084436 0.0054266 0 0.0029927 0.0039554 0.0091159 0.0095262 0.0098341 0.01816 -1.3526 -0.039143 0.0011062 -0.0020725 -0.01952 0.0026472 -0.018057 -0.020773 0.01083 -0.011249 -0.085156 -0.023088 -0.02645 0.00088759 0.0018271 0.00013464 -0.0002408 -0.19164 0 0 0.017604 0 -0.0068231 -0.013564 -0.015962 0 0
0.074219 0.0024992 0.0039108 0.018524 0.0076706 0 0.0022683 0.0042043 0.011015 0.011604 0.010672 0.019913 -1.3668 -0.035706 0.0009883 -0.0018398 -0.025629 0.0066947 -0.017153 -0.021963 0.0055978 -0.018425 -0.080335 -0.022328 -0.03505 0.0010683 0.0014974 0.00010787 -0.00036335 -0.21663 0 0 0.019448 0 -0.0075622 -0.021402 -0.014704 0 0
0.078125 0.0022541 0.0035084 0.023111 0.0091468 0 0.0025132 0.0065439 0.010294 0.014348 0.0099932 0.019957 -1.3785 -0.032624 0.00012448 -0.0029023 -0.030035 0.0083917 -0.014438 -0.018224 0.0021863 -0.02243 -0.068921 -0.021023 -0.039101 0.00068477 0.00049685 -6.5207e-05 -0.00014963 -0.22559 0 0 0.019447 0 -0.0090055 -0.028545 -0.010881 0 0
0.082031 0.0014885 0.0018825 0.022433 0.0086563 0 0.0038844 0.0096105 0.0098628 0.01628 0.0087137 0.01969 -1.3803 -0.03019 -0.00095953 -0.0052331 -0.033436 0.0074456 -0.010153 -0.0097634 0.0033976 -0.022021 -0.05277 -0.021865 -0.037422 -2.953e-05 -0.00042812 -0.00031842 -7.4665e-05 -0.22351 0 0 0.017831 0 -0.010944 -0.033596 -0.0052372 0 0
0.085937 0.00042665 5.3493e-05 0.018921 0.0058066 0 0.0052933 0.011063 0.010784 0.015675 0.0079307 0.01954 -1.3763 -0.028335 -0.0018183 -0.0084199 -0.036888 0.0049903 -0.0044789 0.0029037 0.007634 -0.015471 -0.035105 -0.023988 -0.028645 -0.00057069 -0.00082726 -0.00073503 -0.00054216 -0.21129 0 0 0.015396 0 -0.012909 -0.034592 0.0010061 0 0
0.089844 -0.00032211 -0.0008833 0.013678 0.0015682 0 0.0048602 0.0099448 0.010663 0.011907 0.0069895 0.017984 -1.3751 -0.025745 -0.001733 -0.010961 -0.040532 0.0029563 0.0022259 0.016878 0.010678 -0.0041245 -0.020579 -0.02369 -0.015119 -0.00058629 -0.00076913 -0.0012466 -0.0013489 -0.17751 0 0 0.01227 0 -0.01424 -0.031399 0.0060813 0 0
0.09375 -6.0736e-08 -0.0006965 0.0058858 -0.0020442 0 0.0016342 0.0073137 0.0067631 0.0060669 0.0038746 0.012872 -1.3786 -0.021611 3.4044e-05 -0.012105 -0.043122 0.0027596 0.0096182 0.029904 0.0099173 0.0086723 -0.0098857 -0.017831 -0.00048288 -0.00013129 -0.00054493 -0.0014798 -0.0017479 -0.10957 0 0 0.0073742 0 -0.015067 -0.026067 0.0096332 0 0
0.097656 0.0017571 0.00010597 -0.0042056 -0.0030888 0 -0.0029575 0.004774 -6.9031e-05 0.00022124 -0.0021238 0.0037271 -1.3806 -0.015668 0.0031997 -0.011591 -0.04353 0.0041215 0.017469 0.040856 0.0066368 0.020894 -0.002874 -0.0065774 0.013319 0.00046613 -0.00032254 -0.0010526 -0.0011383 -0.013659 0 0 -0.00038097 0 -0.015705 -0.019896 0.011624 0 0
0.10156 0.0044355 0.001073 -0.013061 -0.0009361 0 -0.0057354 0.0029649 -0.0056659 -0.0040912 -0.0086519 -0.0074088 -1.3778 -0.0078917 0.0059082 -0.0093578 -0.040589 0.0051865 0.025479 0.04882 0.0041817 0.030503 0.0010963 0.0068664 0.024466 0.00094197 -0.00012936 -5.9977e-05 0.00028185 0.080306 0 0 -0.010175 0 -0.016604 -0.014298 0.012193 0 0
0.10547 0.0067201 0.0021922 -0.016248 0.0031598 0 -0.0043952 0.0016641 -0.0068971 -0.0067606 -0.011932 -0.017315 -1.3774 0.0006017 0.0058698 -0.0058968 -0.03216 0.0041764 0.032351 0.052241 0.0041942 0.033772 0.0035226 0.018816 0.030017 0.0012659 -3.5235e-05 0.00082608 0.0015894 0.13846 0 0 -0.01883 0 -0.019105 -0.011899 0.011741 0 0
0.10938 0.0072506 0.0034547 -0.013358 0.0065853 0 0.00018549 0.00080334 -0.0050109 -0.0086642 -0.010354 -0.023551 -1.3909 0.0071024 0.0024972 -0.0029116 -0.021134 0.0011906 0.036698 0.052662 0.0050528 0.032046 0.005872 0.027269 0.031319 0.0015039 -0.00016701 0.00087733 0.0019119 0.14961 0 0 -0.022779 0 -0.023323 -0.01259 0.011213 0 0
0.11328 0.0055657 0.00433 -0.0093799 0.0068305 0 0.0043592 0.00064407 -0.0040179 -0.010455 -0.0060983 -0.025214 -1.4193 0.010185 -0.002187 -0.0010937 -0.0099066 -0.0017304 0.037687 0.050799 0.0040438 0.02671 0.0076258 0.032035 0.029244 0.001602 -0.00048954 7.1545e-06 0.0011612 0.13202 0 0 -0.020827 0 -0.028786 -0.015673 0.010836 0 0
0.11719 0.0025002 0.0040276 -0.0098431 0.0031611 0 0.0047368 0.00091047 -0.0060627 -0.011818 -0.0029186 -0.022481 -1.4471 0.0088341 -0.0051427 -0.00086501 -0.00060947 -0.002559 0.034723 0.047197 0.000705 0.019051 0.0079687 0.03358 0.024448 0.0013931 -0.00068877 -0.0010659 3.3744e-05 0.11353 0 0 -0.015064 0 -0.034868 -0.020386 0.010721 0 0
0.12109 -0.00030583 0.002402 -0.014388 -0.0025643 0 0.0011058 0.00049479 -0.0091951 -0.011823 -0.0025348 -0.01624 -1.4549 0.0018247 -0.0050003 -0.0025672 0.0036393 -0.001313 0.027014 0.042375 -0.0023524 0.010849 0.0050507 0.032287 0.017502 0.0008404 -0.00042175 -0.0014213 -0.00066171 0.10571 0 0 -0.0090206 0 -0.040365 -0.025489 0.010881 0 0
0.125 -0.0014444 0.00042893 -0.016098 -0.0067423 0 -0.0034833 -0.0012629 -0.0099141 -0.0098099 -0.0035151 -0.0083312 -1.4366 -0.0098836 -0.0030823 -0.005435 0.00049457 6.5372e-05 0.015586 0.037097 -0.0019687 0.004412 -0.0034473 0.028684 0.0089861 0.00021109 0.00028518 -0.00076794 -0.0006449 0.097192 0 0 -0.0048946 0 -0.043085 -0.028831 0.011126 0 0
0.12891 -0.00059638 -0.00047225 -0.0081251 -0.0063505 0 -0.0054682 -0.0031102 -0.0071699 -0.0058804 -0.0035291 -0.0013876 -1.4057 -0.022659 -0.0017196 -0.0081233 -0.0069602 -4.8818e-05 0.0035728 0.031991 0.0024307 -0.00016566 -0.015782 0.02368 -0.00040146 -8.0816e-05 0.0009779 0.00029511 -0.00020253 0.069688 0 0 -0.0023951 0 -0.042958 -0.02992 0.01135 0 0
0.13281 0.0013386 0.00028476 0.0089066 -0.0012928 0 -0.0037206 -0.0024742 -0.0030818 -0.00066168 -0.0019943 0.0026497 -1.3821 -0.034508 -0.0018057 -0.010013 -0.016619 -0.0010718 -0.0072454 0.027381 0.0082497 -0.0031172 -0.030349 0.017985 -0.010276 0.00013999 0.0011987 0.00084367 0.00025589 0.017302 0 0 0.00010865 0 -0.040264 -0.028659 0.01156 0 0
0.13672 0.0028585 0.0018743 0.026411 0.0051285 0 -7.9874e-05 0.0019021 4.3565e-05 0.0051249 -5.3373e-05 0.0043314 -1.3755 -0.043522 -0.0023142 -0.010602 -0.02613 -0.00089427 -0.015168 0.023558 0.011987 -0.0048428 -0.045122 0.011281 -0.020168 0.00059148 0.00095059 0.00046701 0.00055564 -0.049931 0 0 0.003783 0 -0.035587 -0.025157 0.011782 0 0
0.14063 0.0027968 0.0027937 0.034806 0.0083611 0 0.0026376 0.0080842 0.0022858 0.01074 0.0016002 0.0066069 -1.3814 -0.046459 -0.0021122 -0.0093578 -0.031166 0.0015124 -0.017231 0.021117 0.011881 -0.0060151 -0.055173 0.0024816 -0.028661 0.00075179 0.00065567 -0.00041801 0.00070559 -0.11729 0 0 0.0087067 0 -0.03063 -0.019771 0.012085 0 0
0.14453 0.0010273 0.0021739 0.030955 0.0059957 0 0.0029951 0.012289 0.005047 0.015257 0.0038397 0.012178 -1.3906 -0.044271 -0.0016485 -0.0072774 -0.030977 0.004529 -0.014567 0.019831 0.0085921 -0.007054 -0.057629 -0.0087182 -0.034345 0.00034818 0.00062808 -0.0010294 0.00067313 -0.17523 0 0 0.014432 0 -0.027715 -0.014082 0.012342 0 0
0.14844 -0.0014543 0.00039623 0.019289 -0.00025961 0 0.0016002 0.012372 0.0080885 0.017676 0.0075022 0.020549 -1.4004 -0.038758 -0.0023185 -0.0051004 -0.027279 0.0053122 -0.0090906 0.019347 0.0040017 -0.0076077 -0.052844 -0.020481 -0.036757 -0.00034699 0.00067035 -0.00095089 0.00038271 -0.21787 0 0 0.020324 0 -0.027359 -0.0088391 0.012336 0 0
0.15234 -0.0031204 -0.0014375 0.0069228 -0.0057748 0 -1.412e-05 0.0097365 0.0089923 0.017478 0.011194 0.027854 -1.4132 -0.031284 -0.0042869 -0.0032858 -0.021694 0.0028045 -0.0022922 0.019418 -0.00014437 -0.007257 -0.041524 -0.029272 -0.035634 -0.00072466 0.00030094 -0.00042059 -5.7239e-05 -0.23678 0 0 0.02502 0 -0.029631 -0.0045239 0.011864 0 0
0.15625 -0.0028485 -0.0024585 -0.001448 -0.0065266 0 -0.00081282 0.0075273 0.0061832 0.015071 0.011769 0.029895 -1.4279 -0.023559 -0.0056602 -0.0022824 -0.016613 -0.00098567 0.0039312 0.01976 -0.0026329 -0.0053265 -0.025113 -0.032006 -0.030799 -0.00038966 -0.00060794 2.0119e-05 -0.00028738 -0.22277 0 0 0.026119 0 -0.034217 -0.0016204 0.010644 0 0
0.16016 -0.00063629 -0.0024498 -0.0046817 -0.002116 0 -0.00073198 0.0071746 0.0017055 0.011544 0.0075626 0.025479 -1.4372 -0.017921 -0.0044071 -0.002161 -0.01577 -0.0029438 0.007069 0.020213 -0.0027323 -0.00097121 -0.0081179 -0.027998 -0.023016 0.00044442 -0.0015214 7.06e-05 -2.0515e-05 -0.17575 0 0 0.021455 0 -0.03908 -0.00062857 0.0084012 0 0
0.16406 0.0023777 -0.0015844 -0.0037151 0.0041378 0 -0.0002486 0.0072007 -0.00028234 0.0078582 0.00080632 0.01682 -1.4346 -0.014183 -0.00096249 -0.0021656 -0.018228 -0.0019836 0.0079637 0.021072 -0.0005427 0.004616 0.0057063 -0.019041 -0.014647 0.0010902 -0.001677 -0.0001476 0.00055681 -0.1101 0 0 0.011355 0 -0.042204 -0.00092038 0.0057806 0 0
0.16797 0.0046164 -0.00010461 -0.00087484 0.0079285 0 0.00015802 0.005484 0.0018319 0.0042445 -0.0039301 0.0069879 -1.4237 -0.011892 0.0017458 -0.0019609 -0.022558 1.3218e-05 0.0075756 0.022748 0.0025589 0.01059 0.015158 -0.0078254 -0.0065737 0.00095343 -0.00084908 -0.00035805 0.00083703 -0.045879 0 0 -0.00050367 0 -0.042864 -0.0023178 0.0032804 0 0
0.17188 0.0050058 0.0015979 -0.00012822 0.0071183 0 0.00021171 0.0020491 0.0047308 0.00035295 -0.0039794 -0.0025243 -1.4167 -0.01047 0.0013052 -0.0012931 -0.026991 0.00037603 0.0070338 0.025655 0.0044497 0.016043 0.019569 0.003547 0.00048745 4.6234e-05 0.00037292 -0.0004527 0.00037207 0.0067351 0 0 -0.0092238 0 -0.040637 -0.0046296 0.0014375 0 0
0.17578 0.0035136 0.0028016 -0.0054015 0.0028544 0 -0.00011212 -0.0010576 0.0033482 -0.0041161 -0.0010245 -0.011614 -1.422 -0.008937 -0.0013847 -2.1467e-05 -0.027768 -0.0015416 0.0085203 0.030678 0.0038774 0.019259 0.018586 0.01376 0.0057934 -0.00099977 0.0011001 -0.00050523 -0.00059863 0.053211 0 0 -0.012315 0 -0.035303 -0.0077224 0.0013716 0 0
0.17969 0.00099316 0.0027353 -0.016393 -0.0018203 0 -0.00051284 -0.0025387 -0.0035436 -0.0089976 0.00088044 -0.019602 -1.435 -0.0068256 -0.0028995 0.0011758 -0.022732 -0.0039311 0.013001 0.037468 0.0016852 0.019567 0.015238 0.021705 0.0098002 -0.0014396 0.00091992 -0.00054189 -0.0013002 0.10385 0 0 -0.011452 0 -0.02883 -0.011143 0.003478 0 0
0.18359 -0.0014309 0.0012628 -0.026249 -0.0042996 0 -0.0004692 -0.0036195 -0.01161 -0.013743 -0.00053869 -0.024473 -1.4435 -0.0046888 -0.0010942 0.0017489 -0.013434 -0.004687 0.019329 0.044874 0.00014546 0.017682 0.011514 0.02647 0.012962 -0.0010216 0.0001534 -0.00042775 -0.0011777 0.15826 0 0 -0.010575 0 -0.022623 -0.014548 0.0071613 0 0
0.1875 -0.0029466 -0.000782 -0.025677 -0.0038246 0 0.00029386 -0.0063773 -0.015192 -0.017634 -0.0039607 -0.024618 -1.4405 -0.0030925 0.002255 0.0014072 -0.0014977 -0.003553 0.026359 0.051905 0.0008242 0.014146 0.0082455 0.028175 0.015276 -0.00019153 -0.00057978 -4.0538e-05 -0.0004776 0.20218 0 0 -0.012147 0 -0.017401 -0.017684 0.011875 0 0
0.19141 -0.0033131 -0.0021634 -0.011491 -0.0013813 0 0.0013347 -0.010566 -0.012831 -0.019782 -0.0065865 -0.020983 -1.4318 -0.002752 0.0031268 -6.0446e-05 0.010771 -0.0019866 0.032566 0.057354 0.0031274 0.0096788 0.0059673 0.028464 0.01658 0.00027682 -0.00093312 0.00050046 -5.6442e-06 0.21957 0 0 -0.015208 0 -0.013742 -0.020271 0.01687 0 0
0.19531 -0.002832 -0.0022877 0.0087899 0.0012184 0 0.0016538 -0.013036 -0.0080334 -0.019156 -0.0072658 -0.016688 -1.4285 -0.0049879 -0.00036245 -0.0024127 0.017667 -0.0012923 0.034361 0.058222 0.0050572 0.0053974 0.0040519 0.029452 0.015235 -7.5974e-05 -0.00094732 0.00088511 -0.00028342 0.20608 0 0 -0.016841 0 -0.012114 -0.021548 0.020172 0 0
0.19922 -0.0021776 -0.0016777 0.022227 0.0022312 0 0.00054834 -0.010898 -0.0047709 -0.015131 -0.0069348 -0.014066 -1.4343 -0.0085629 -0.0056546 -0.0043443 0.018396 -0.0014023 0.032135 0.05501 0.0052982 0.0014945 0.00096346 0.031696 0.011006 -0.0010044 -0.00073785 0.00093399 -0.0010007 0.16981 0 0 -0.015162 0 -0.011429 -0.02163 0.021173 0 0
0.20313 -0.0021117 -0.001375 0.021639 0.0006508 0 -0.0016254 -0.0049788 -0.0032688 -0.0083749 -0.0063404 -0.012295 -1.4414 -0.012512 -0.0081734 -0.0052101 0.013471 -0.0014985 0.02669 0.048126 0.0043143 -0.0023768 -0.0039389 0.033171 0.0038509 -0.0017415 -0.00027874 0.00081136 -0.0013601 0.12106 0 0 -0.010691 0 -0.011489 -0.020553 0.019804 0 0
0.20703 -0.0030539 -0.0019104 0.01176 -0.00323 0 -0.0036267 0.00060409 -0.00088153 -0.0010935 -0.0044622 -0.0084624 -1.4397 -0.015822 -0.0059442 -0.0045184 0.0039621 -0.0012359 0.019167 0.038248 0.0033771 -0.00661 -0.011045 0.030629 -0.0059558 -0.0016124 0.00042075 0.00083168 -0.00094669 0.064802 0 0 -0.0051545 0 -0.012211 -0.018443 0.016236 0 0
0.21094 -0.0046808 -0.0029235 0.0039622 -0.0076179 0 -0.0043474 0.0025119 0.0034941 0.0041143 1.6435e-05 -0.0010673 -1.4271 -0.016728 -0.001442 -0.0016872 -0.0077891 -0.00079263 0.011849 0.026615 0.0028886 -0.011977 -0.020619 0.0224 -0.01757 -0.00057846 0.0010556 0.0010431 -0.00017952 0.0042721 0 0 0.00032654 0 -0.013931 -0.015548 0.011009 0 0
0.21484 -0.0059273 -0.0037343 0.004887 -0.0099326 0 -0.0036747 0.0014152 0.0072982 0.0061045 0.0060083 0.0078574 -1.4114 -0.014195 0.0012363 0.0024538 -0.017367 0.0001188 0.0079924 0.01593 0.0021005 -0.01856 -0.031155 0.010173 -0.028009 0.00073038 0.001164 0.0010902 0.00014353 -0.051565 0 0 0.0055099 0 -0.017224 -0.012811 0.0060776 0 0
0.21875 -0.0056006 -0.0040939 0.010602 -0.0084267 0 -0.0023999 0.00077561 0.0072982 0.0060242 0.0098715 0.014396 -1.4004 -0.0094125 0.00066236 0.0064998 -0.023642 0.0024689 0.0078087 0.0074084 0.00048576 -0.025265 -0.041055 -0.0019054 -0.035509 0.0015183 0.0006324 0.00059201 -0.00028574 -0.089219 0 0 0.0099013 0 -0.021801 -0.010926 0.002649 0 0
0.22266 -0.0032821 -0.0042221 0.011821 -0.0036448 0 -0.0014152 0.0027155 0.0039778 0.0061242 0.0086942 0.016368 -1.395 -0.0033302 -0.00083662 0.0096124 -0.026637 0.0065023 0.010935 0.0015875 -0.0011176 -0.031124 -0.049422 -0.010026 -0.039206 0.0014364 -3.495e-05 -0.00033092 -0.0009373 -0.10172 0 0 0.012224 0 -0.027223 -0.010315 0.0013201 0 0
0.22656 0.00020279 -0.0041866 0.0039984 0.0016609 0 -0.0010937 0.0058059 0.0016294 0.0075383 0.0035591 0.014964 -1.3916 0.0028833 -0.00023808 0.011007 -0.026927 0.010317 0.016542 -0.001251 -0.0012275 -0.035055 -0.055467 -0.012993 -0.038572 0.0007963 -0.00012987 -0.00099989 -0.00097748 -0.096584 0 0 0.011524 0 -0.032843 -0.011327 0.0025017 0 0
0.23047 0.0032382 -0.0035213 -0.0083725 0.004422 0 -0.0013078 0.0071656 0.0035881 0.0092057 -0.0011022 0.012766 -1.39 0.0067001 0.0026044 0.0095166 -0.026827 0.010716 0.021972 -0.00080624 0.00044617 -0.034503 -0.05782 -0.012246 -0.033374 0.000228 0.00049733 -0.00076449 -0.00011496 -0.089281 0 0 0.0085349 0 -0.036421 -0.014565 0.0066691 0 0
0.23438 0.004537 -0.0016826 -0.016849 0.0035599 0 -0.0017104 0.0060755 0.008117 0.0090421 -0.0016891 0.010639 -1.3957 0.0077037 0.0048522 0.0065821 -0.028726 0.0061754 0.024588 0.0009704 0.0023827 -0.030395 -0.05779 -0.010057 -0.027165 0.00010767 0.0011693 0.00031043 0.0011072 -0.087518 0 0 0.0053013 0 -0.036717 -0.018844 0.011989 0 0
0.23828 0.0040589 0.0011454 -0.017041 0.00075924 0 -0.0017873 0.0046353 0.010012 0.0061447 0.0012629 0.0071193 -1.4127 0.0063955 0.0039504 0.0032466 -0.032733 -0.0010425 0.023862 0.0032944 0.002868 -0.023883 -0.056073 -0.0077334 -0.02159 0.00027453 0.0010078 0.0013921 0.0018245 -0.083463 0 0 0.0031271 0 -0.033595 -0.0234 0.017549 0 0
0.24219 0.0029844 0.0039197 -0.011151 -0.0009852 0 -0.00083441 0.0048007 0.0063604 0.0017528 0.0041177 0.00091717 -1.4358 0.0034124 0.0004885 0.00039437 -0.038467 -0.0062579 0.019727 0.0055812 0.0020944 -0.016166 -0.053234 -0.0052681 -0.017818 0.00027358 -0.0001228 0.001596 0.001607 -0.063728 0 0 0.0012416 0 -0.027263 -0.027562 0.022616 0 0
0.24609 0.0027562 0.0055784 -0.0039475 0.00021581 0 0.0016386 0.0057017 -7.7597e-05 -0.0019313 0.0041338 -0.0065072 -1.4533 -0.00010438 -0.0024251 -0.00078356 -0.044623 -0.0062598 0.012627 0.007216 0.0021406 -0.0091701 -0.0499 -0.0022851 -0.017057 -0.00013201 -0.0013554 0.00080454 0.00073136 -0.027268 0 0 -0.0019927 0 -0.018424 -0.030372 0.026286 0 0
0.25 0.0039308 0.0059787 0.001896 0.0038264 0 0.00519 0.0047885 -0.0037467 -0.0036521 0.0019396 -0.01144 -1.4576 -0.0022753 -0.0023561 0.00036597 -0.047905 -0.0019147 0.005121 0.0076923 0.0045541 -0.005668 -0.046861 0.00091337 -0.018973 -0.00068528 -0.0015828 -0.0002287 -0.00018379 0.0082087 0 0 -0.0064949 0 -0.010024 -0.030981 0.027827 0 0
0.25391 0.005695 0.0058558 0.0061856 0.0076158 0 0.0082971 0.0014795 -0.0021182 -0.0036915 0.00011062 -0.011105 -1.4528 -0.0029748 0.00022867 0.0025774 -0.047494 0.0030464 -0.00084311 0.0071452 0.0081727 -0.0054824 -0.044412 0.0031644 -0.0216 -0.00087043 -0.00050806 -0.00060492 -0.00071971 0.019172 0 0 -0.0095674 0 -0.0041765 -0.030106 0.027718 0 0
0.25781 0.0063776 0.0058072 0.0088227 0.0095073 0 0.0093349 -0.0013872 0.0020892 -0.0027808 3.4877e-05 -0.0061516 -1.4499 -0.0025414 0.0027785 0.004952 -0.043444 0.0055641 -0.0046219 0.0055588 0.009839 -0.0081553 -0.042718 0.003144 -0.024064 -0.00043275 0.0010692 -0.00011851 -0.00087019 -0.0036447 0 0 -0.0080756 0 -0.001754 -0.028275 0.026103 0 0
0.26172 0.0046029 0.0054602 0.0091598 0.0087904 0 0.0079033 -0.00052653 0.0044282 -0.00096154 0.00083415 0.00017731 -1.4554 -0.0015332 0.003179 0.0065259 -0.036263 0.0053458 -0.0058982 0.0029542 0.0075267 -0.012917 -0.041915 0.00030417 -0.025635 0.00033182 0.0019994 0.00061749 -0.00086331 -0.047093 0 0 -0.0015956 0 -0.0032729 -0.026121 0.023171 0 0
0.26563 0.0003406 0.0038486 0.0078519 0.0058834 0 0.0050243 0.0036583 0.0034773 0.0020654 0.001124 0.0051221 -1.4644 -0.0014422 0.0012413 0.0054976 -0.02784 0.0037951 -0.0049209 -0.0007004 0.0026016 -0.017966 -0.042404 -0.0045839 -0.025852 0.00082263 0.0017868 0.00084654 -0.00089208 -0.085769 0 0 0.0068422 0 -0.0089767 -0.024942 0.019003 0 0
0.26953 -0.0048185 0.00067755 0.0074265 0.0014287 0 0.0018553 0.0068455 0.0013667 0.0056017 0.00085841 0.0083881 -1.466 -0.0031405 -0.0018082 0.002099 -0.021403 0.0018053 -0.00389 -0.0045218 -0.0012626 -0.021357 -0.043931 -0.0095451 -0.026036 0.00069928 0.00087881 0.00042589 -0.00099766 -0.099517 0 0 0.013217 0 -0.015864 -0.025337 0.014402 0 0
0.27344 -0.0084028 -0.0029075 0.0093292 -0.0039628 0 -0.0015637 0.0051991 0.00016305 0.0075969 0.00081231 0.011124 -1.4548 -0.0062561 -0.0045253 -0.0025639 -0.017833 -0.00060683 -0.0037579 -0.007703 -0.0014142 -0.022912 -0.0462 -0.01213 -0.027032 0.00021856 7.4232e-05 -9.5013e-05 -0.0010875 -0.083296 0 0 0.015511 0 -0.022248 -0.026968 0.010018 0 0
0.27734 -0.0084757 -0.0049971 0.010942 -0.0090648 0 -0.0057833 -0.00037967 -0.00077522 0.0062441 0.0007421 0.013421 -1.4356 -0.010255 -0.0057573 -0.0074477 -0.017405 -0.0027258 -0.0049605 -0.009515 0.0016521 -0.022764 -0.048965 -0.010501 -0.029237 -6.7766e-06 -0.00023675 -0.00010012 -0.00098199 -0.045254 0 0 0.014218 0 -0.027101 -0.029365 0.0064635 0 0
0.28125 -0.0049031 -0.0044796 0.0076589 -0.011652 0 -0.010018 -0.0050373 -0.0030446 0.0020529 -0.00079823 0.013405 -1.4183 -0.014176 -0.0047322 -0.011023 -0.019962 -0.0024239 -0.0076898 -0.0089367 0.0053368 -0.021404 -0.051887 -0.0043994 -0.032842 0.0003793 -0.00025012 0.00045661 -0.00050231 0.00011872 0 0 0.010441 0 -0.02947 -0.031691 0.0046274 0 0
0.28516 0.00039606 -0.001982 -0.00097372 -0.0095962 0 -0.01137 -0.0050283 -0.0057015 -0.002035 -0.0042727 0.0090632 -1.4097 -0.015953 -0.0016651 -0.01058 -0.0236 0.0018307 -0.010861 -0.0043849 0.007586 -0.020226 -0.054244 0.0045491 -0.036303 0.0010827 -0.00032461 0.0010554 0.00034905 0.037075 0 0 0.0045057 0 -0.029166 -0.031842 0.0062597 0 0
0.28906 0.0045152 0.00069632 -0.0085817 -0.0030333 0 -0.0070449 -0.0014441 -0.0052809 -0.0030532 -0.0074438 0.00089445 -1.41 -0.015551 0.0015052 -0.0066084 -0.026223 0.0082081 -0.012942 0.002944 0.0081288 -0.019743 -0.055759 0.01348 -0.03756 0.0013952 -0.00055319 0.0011941 0.0012339 0.052699 0 0 -0.0030455 0 -0.027882 -0.029318 0.010807 0 0
0.29297 0.0053209 0.0020509 -0.007881 0.0045089 0 0.0020626 0.0013934 -0.00014983 -0.00074608 -0.0069552 -0.0075337 -1.4171 -0.013406 0.0018262 0.00029632 -0.027306 0.011784 -0.013299 0.012247 0.0073963 -0.019682 -0.0563 0.019591 -0.035626 0.00086997 -0.0007789 0.00089059 0.0015972 0.043174 0 0 -0.0096646 0 -0.026207 -0.024082 0.017785 0 0
0.29688 0.0027136 0.0018447 2.0295e-05 0.0078546 0 0.010433 0.00072737 0.006049 0.0021199 -0.0020643 -0.011969 -1.4293 -0.010221 -0.002131 0.0092332 -0.026651 0.0086636 -0.011509 0.022521 0.0051693 -0.019576 -0.055789 0.021387 -0.029884 -0.00020022 -0.00089105 0.00058301 0.0010978 0.019407 0 0 -0.011434 0 -0.024584 -0.016384 0.02644 0 0
0.30078 -0.0014891 0.00085054 0.0042619 0.0041318 0 0.011744 -0.0022391 0.0069264 0.0022284 0.0037764 -0.010819 -1.4454 -0.0077908 -0.0081509 0.018171 -0.024764 8.945e-05 -0.0072583 0.031677 0.0011076 -0.018038 -0.054039 0.019219 -0.020041 -0.00098465 -0.00094256 0.00058606 -7.3421e-06 0.0041927 0 0 -0.0066226 0 -0.023104 -0.0071496 0.0349 0 0
0.30469 -0.0048833 -9.9695e-05 -0.0050509 -0.0042881 0 0.0045894 -0.0047395 3.8143e-05 -0.0014411 0.0058566 -0.0065589 -1.4622 -0.0081599 -0.01148 0.024216 -0.023692 -0.0080939 -0.0021256 0.037419 -0.0035049 -0.014154 -0.051394 0.014948 -0.0097203 -0.0008438 -0.00095916 0.00073024 -0.00097419 0.018313 0 0 0.0013884 0 -0.021036 0.00083905 0.040152 0 0
0.30859 -0.0059657 -0.00070504 -0.024087 -0.010943 0 -0.005558 -0.0061776 -0.0096266 -0.0070043 0.0028746 -0.0039389 -1.4748 -0.011382 -0.0089627 0.026583 -0.024304 -0.010616 0.0025943 0.039405 -0.0055608 -0.0086367 -0.048205 0.01103 -0.001938 8.1689e-05 -0.00077646 0.00057855 -0.0011804 0.064536 0 0 0.0057264 0 -0.018075 0.006014 0.041175 0 0
0.3125 -0.0047435 -0.0010116 -0.035365 -0.010285 0 -0.010732 -0.0083518 -0.013902 -0.011473 -0.0017595 -0.0063266 -1.4808 -0.017162 -0.0023526 0.024934 -0.026895 -0.0074665 0.006124 0.037546 -0.0027023 -0.0023724 -0.044704 0.0094134 0.0013708 0.00097739 -0.00021771 -3.1474e-05 -0.00066957 0.123 0 0 0.0017249 0 -0.014252 0.0073705 0.037503 0 0
0.31641 -0.0022798 -0.00096102 -0.023455 -0.002524 0 -0.0075146 -0.011983 -0.0094412 -0.012872 -0.0035154 -0.012925 -1.4817 -0.02481 0.002899 0.019247 -0.031486 -0.0032649 0.0077441 0.032051 0.0037185 0.0033505 -0.041154 0.010675 -0.0016036 0.0010651 0.00055714 -0.00072543 -5.8574e-05 0.16261 0 0 -0.0084551 0 -0.0098051 0.0040494 0.029023 0 0
0.32031 0.00018214 -0.00033793 0.0082619 0.0061845 0 7.1189e-05 -0.01427 -0.00092815 -0.010847 -0.0012776 -0.018997 -1.4801 -0.031867 0.0026459 0.010189 -0.036978 -0.0021307 0.0064872 0.023941 0.0089086 0.0049166 -0.038348 0.013721 -0.012795 0.00026174 0.0010086 -0.00091037 0.00011809 0.15946 0 0 -0.017042 0 -0.006344 -0.0050424 0.016968 0 0
0.32422 0.0017972 0.0008595 0.03769 0.0088844 0 0.0047953 -0.011205 0.0040441 -0.0060014 0.0021252 -0.019114 -1.4758 -0.036368 -0.0020709 0.00081234 -0.041394 -0.0036986 0.0036655 0.01602 0.0086468 0.0020808 -0.036788 0.016322 -0.026766 -0.00080299 0.00065902 -0.00035907 -7.2414e-05 0.10876 0 0 -0.016984 0 -0.0049797 -0.016421 0.0057706 0 0
0.32813 0.0022453 0.0021853 0.042833 0.0040126 0 0.0034243 -0.0024704 0.0028511 0.00057573 0.0036468 -0.011215 -1.4667 -0.037727 -0.0062593 -0.0077152 -0.043998 -0.0044142 -0.00019677 0.0093329 0.0032801 -0.0047116 -0.036848 0.016363 -0.040622 -0.0013811 -0.00038777 0.00053026 -0.00014973 0.024542 0 0 -0.0076619 0 -0.0059201 -0.028386 -0.0025092 0 0
0.33203 0.0017156 0.0030429 0.02177 -0.0030245 0 -0.00036153 0.0069212 -3.705e-05 0.0070973 0.003406 0.0015276 -1.4538 -0.03571 -0.0060205 -0.014423 -0.044302 -0.0022059 -0.0045884 0.0047027 -0.0025284 -0.014567 -0.038809 0.013111 -0.051634 -0.0012222 -0.0014226 0.0010596 0.00011039 -0.068731 0 0 0.0050939 0 -0.0090162 -0.039271 -0.0061749 0 0
0.33594 0.00094137 0.0032586 -0.0057848 -0.004613 0 -0.0002251 0.010847 0.0013419 0.011245 0.0038378 0.012676 -1.444 -0.030348 -0.0020967 -0.018064 -0.041864 0.0010657 -0.0088759 0.0031152 -0.0042606 -0.025415 -0.043164 0.0076269 -0.05567 -0.00065791 -0.0016905 0.00082886 0.0003321 -0.14589 0 0 0.014186 0 -0.013399 -0.046444 -0.0028665 0 0
0.33984 0.0010746 0.0033281 -0.016865 0.002134 0 0.0059021 0.0080663 0.0076779 0.011572 0.0060298 0.017047 -1.4445 -0.023767 0.0016207 -0.018698 -0.037871 0.002127 -0.012434 0.0040041 -0.0016576 -0.033238 -0.049262 0.0019376 -0.051547 -0.00016471 -0.0010087 5.1016e-05 -1.6275e-05 -0.18978 0 0 0.016477 0 -0.01623 -0.048223 0.0063362 0 0
0.34375 0.0031374 0.0040717 -0.005521 0.012662 0 0.013443 0.003519 0.013947 0.009119 0.0080635 0.014275 -1.4548 -0.017732 0.0025998 -0.017501 -0.033769 0.00055415 -0.015128 0.0058922 0.001744 -0.03693 -0.055804 -0.0024477 -0.042638 8.8389e-05 0.00013913 -0.00067454 -0.00085826 -0.19853 0 0 0.013694 0 -0.016265 -0.045867 0.017847 0 0
0.34766 0.0072564 0.0060191 0.014023 0.019078 0 0.015773 0.0033786 0.01534 0.007167 0.0075608 0.0085442 -1.4644 -0.013091 0.0020394 -0.015056 -0.030342 -0.00049018 -0.016818 0.0079152 0.0029041 -0.036373 -0.061958 -0.0055419 -0.031253 0.00026447 0.0010688 -0.00088294 -0.0013533 -0.18781 0 0 0.0094123 0 -0.013235 -0.040312 0.029422 0 0
0.35156 0.012321 0.0090479 0.022554 0.01729 0 0.011007 0.009025 0.01252 0.008615 0.0052483 0.0048392 -1.4624 -0.010513 0.0026856 -0.011974 -0.028308 0.0019419 -0.017395 0.0091923 0.0024754 -0.032004 -0.06688 -0.0086904 -0.020036 0.00051936 0.0014179 -0.00058275 -0.00067127 -0.18317 0 0 0.0059738 0 -0.0073308 -0.032817 0.038725 0 0
0.35547 0.016509 0.012474 0.01325 0.010526 0 0.0040619 0.016162 0.010408 0.013232 0.0048753 0.0051834 -1.449 -0.010925 0.0050047 -0.0090713 -0.028989 0.0067378 -0.016471 0.0080816 0.0033345 -0.026198 -0.068963 -0.013463 -0.014174 0.00074538 0.0012622 -0.00015523 0.0010426 -0.20426 0 0 0.0040657 0 -0.00080032 -0.026301 0.041245 0 0
0.35938 0.018367 0.015395 -0.004723 0.0060626 0 0.0020504 0.019586 0.012331 0.017717 0.0091756 0.008155 -1.4368 -0.013141 0.0063822 -0.006768 -0.031815 0.0095246 -0.01478 0.004831 0.0062919 -0.022853 -0.069001 -0.020577 -0.014051 0.00070075 0.0008562 3.2075e-05 0.0025814 -0.25182 0 0 0.0041288 0 0.0025445 -0.022958 0.0379 0 0
0.36328 0.017621 0.017002 -0.016994 0.0084281 0 0.0077189 0.018193 0.016432 0.018846 0.016482 0.011622 -1.4401 -0.016756 0.0042874 -0.0051484 -0.036444 0.0073931 -0.012859 -0.00013494 0.0082066 -0.023119 -0.067813 -0.029589 -0.018603 0.00034943 0.00037998 -7.576e-05 0.0026894 -0.3088 0 0 0.007004 0 0.0013311 -0.023224 0.029953 0 0
0.36719 0.015102 0.016796 -0.016561 0.015473 0 0.017196 0.01512 0.018148 0.016673 0.022049 0.015428 -1.4613 -0.021521 -0.00040481 -0.0042728 -0.042506 0.0021579 -0.01123 -0.0063211 0.0051233 -0.027431 -0.066197 -0.039316 -0.026531 -2.1099e-05 -6.4162e-05 -0.00024906 0.001231 -0.35471 0 0 0.012916 0 -0.0050452 -0.027118 0.018723 0 0
0.37109 0.011981 0.014729 -0.0069955 0.020669 0 0.02363 0.013666 0.015461 0.014459 0.022679 0.021067 -1.4887 -0.027367 -0.0039507 -0.004246 -0.049465 -0.0016183 -0.010715 -0.012897 -0.0027485 -0.035556 -0.065376 -0.048405 -0.035585 -7.877e-05 -0.00034233 -0.00024863 -0.00065439 -0.37926 0 0 0.020382 0 -0.016601 -0.034211 0.0062062 0 0
0.375 0.0090406 0.011264 0.0034085 0.01901 0 0.022698 0.013958 0.010854 0.015318 0.019429 0.028888 -1.507 -0.034195 -0.0036305 -0.0050264 -0.055689 -0.0015553 -0.01209 -0.018089 -0.0098892 -0.043647 -0.066604 -0.055561 -0.041746 0.00017709 -0.00031632 -6.0886e-05 -0.0015817 -0.3831 0 0 0.026766 0 -0.028941 -0.041586 -0.0043009 0 0
0.37891 0.0064824 0.0072355 0.008551 0.010885 0 0.015026 0.013743 0.008217 0.019007 0.015591 0.036201 -1.5093 -0.041331 -0.00058752 -0.0061855 -0.059791 0.00034884 -0.014573 -0.02112 -0.010027 -0.048118 -0.069048 -0.05944 -0.043989 0.00038531 -8.4531e-06 0.00012432 -0.0011238 -0.36785 0 0 0.030045 0 -0.037367 -0.046561 -0.011917 0 0
0.38281 0.0042197 0.0035384 0.0070757 0.00091123 0 0.0044428 0.011575 0.0087182 0.022079 0.012772 0.038687 -1.4997 -0.048128 0.0015686 -0.007416 -0.060739 0.00068566 -0.017376 -0.021561 -0.0021374 -0.047152 -0.071702 -0.058564 -0.04208 0.00021021 0.0003379 0.00014931 -3.7543e-05 -0.3294 0 0 0.029826 0 -0.039517 -0.047749 -0.016466 0 0
0.38672 0.0021957 0.00082426 0.0016386 -0.006284 0 -0.0050861 0.0083178 0.010239 0.021089 0.0098884 0.033881 -1.4865 -0.053816 0.00071934 -0.0083629 -0.057595 -0.00089971 -0.019523 -0.019154 0.0081955 -0.039385 -0.073293 -0.051633 -0.036148 -0.0002613 0.00044026 8.3409e-05 0.00060511 -0.26331 0 0 0.026645 0 -0.033615 -0.044059 -0.018064 0 0
0.39063 0.00047891 -0.00061224 -0.002317 -0.0089995 0 -0.01092 0.0055821 0.010227 0.015479 0.0058894 0.023165 -1.4759 -0.056161 -0.001717 -0.008093 -0.048212 -0.0011664 -0.018457 -0.013456 0.013567 -0.023042 -0.070307 -0.038261 -0.026521 -0.00056609 0.00022521 0.00015946 0.0004247 -0.17555 0 0 0.020764 0 -0.017805 -0.033836 -0.01707 0 0
0.39453 -0.00078182 -0.00078672 0.0012871 -0.0080621 0 -0.011551 0.003629 0.0080599 0.0074809 0.002181 0.010419 -1.4709 -0.054245 -0.0027436 -0.0061597 -0.034373 0.0026116 -0.013127 -0.0062408 0.011067 -0.0026999 -0.061107 -0.019801 -0.015432 -0.00034374 -0.0001389 0.00049362 -0.00010352 -0.084115 0 0 0.01219 0 0.0014018 -0.020076 -0.015216 0 0
0.39844 -0.0013773 2.3571e-05 0.014585 -0.0047642 0 -0.0066043 0.0015375 0.0044644 -0.00026869 0.0011835 -0.0010034 -1.4737 -0.048253 -0.0012306 -0.0026645 -0.018051 0.0087577 -0.0040032 0.0012964 0.004153 0.01835 -0.045965 0.0004027 -0.0037098 0.0002437 -0.0004523 0.00087395 -0.00034235 -0.0076815 0 0 0.0018609 0 0.019247 -0.0051344 -0.013081 0 0
0.40234 -0.0010624 0.0012943 0.031412 7.5682e-05 0 0.0022755 -0.00089938 -0.00027477 -0.006549 0.0026809 -0.0098328 -1.484 -0.038488 0.0011126 0.0021773 -0.00087519 0.012299 0.0082192 0.0082928 -0.0012248 0.037751 -0.025402 0.017927 0.0081879 0.0006108 -0.00067162 0.00087728 -0.00018727 0.047396 0 0 -0.0078036 0 0.032318 0.0092661 -0.010909 0 0
0.40625 0.00028302 0.0023856 0.039172 0.0053518 0 0.011109 -0.002439 -0.0063014 -0.01124 0.0029547 -0.016029 -1.4956 -0.025544 0.0020252 0.0079217 0.014976 0.010064 0.022252 0.013743 -0.0019975 0.052769 -0.00048569 0.029265 0.019902 0.00029733 -0.00085555 0.00026246 -4.135e-05 0.087786 0 0 -0.014256 0 0.036674 0.021076 -0.0087702 0 0
0.41016 0.0024103 0.0028747 0.028555 0.0090602 0 0.015352 -0.0020273 -0.012417 -0.014087 -0.0013994 -0.019468 -1.4962 -0.011715 0.001227 0.012867 0.025852 0.0040793 0.034157 0.016462 0.00026392 0.060375 0.024598 0.033824 0.030688 -0.00057496 -0.00097704 -0.00072423 -0.00022475 0.12207 0 0 -0.016971 0 0.029344 0.027881 -0.0063932 0 0
0.41406 0.0046482 0.0028653 0.0034321 0.0093768 0 0.012922 -0.00062303 -0.015605 -0.014615 -0.0090752 -0.020248 -1.4759 0.00050268 0.00022762 0.015664 0.031995 -0.00057709 0.041524 0.017205 0.0020745 0.062789 0.045616 0.03431 0.039789 -0.0013951 -0.00089173 -0.0014722 -0.00056836 0.15138 0 0 -0.018026 0 0.016404 0.031109 -0.0037585 0 0
0.41797 0.0062142 0.0029067 -0.019855 0.0064994 0 0.0057765 -0.0004742 -0.013528 -0.013294 -0.014568 -0.01996 -1.4369 0.010016 1.8258e-05 0.015574 0.033727 -0.00097786 0.043271 0.01627 0.0017173 0.060914 0.060338 0.034734 0.046314 -0.0016122 -0.00053705 -0.0015063 -0.00063946 0.17173 0 0 -0.020174 0 0.0012353 0.031486 -0.0010055 0 0
0.42188 0.006688 0.0034661 -0.025581 0.0029393 0 -0.0016026 -0.0023517 -0.0074824 -0.012008 -0.013641 -0.021372 -1.393 0.015983 -0.00019193 0.012066 0.031662 0.0012393 0.038773 0.01398 0.00019726 0.055728 0.066944 0.037183 0.049368 -0.0012009 -9.8059e-05 -0.00091099 -0.00027878 0.18186 0 0 -0.024104 0 -0.012744 0.02982 0.0016626 0 0
0.42578 0.0062239 0.0044036 -0.01272 0.0014757 0 -0.0055152 -0.0041767 -0.0019079 -0.012482 -0.0077693 -0.025648 -1.3579 0.017144 -0.0015737 0.0043257 0.026825 0.0026952 0.027289 0.010507 -0.00067076 0.048082 0.062157 0.039853 0.046728 -0.00061489 0.00012818 -0.00025318 0.00020169 0.18342 0 0 -0.027505 0 -0.020034 0.027036 0.0036665 0 0
0.42969 0.0053085 0.0050009 0.0039903 0.0026996 0 -0.0051965 -0.0031495 -0.0002111 -0.014039 -0.0023521 -0.029694 -1.3338 0.014824 -0.0035583 -0.0057275 0.021509 0.0026292 0.012447 0.0060139 -0.00027263 0.03912 0.048596 0.038209 0.038587 -0.00032075 5.9342e-05 -5.0669e-05 0.00036973 0.17118 0 0 -0.02674 0 -0.01928 0.023824 0.0044909 0 0
0.43359 0.0043154 0.0045805 0.0078627 0.0047219 0 -0.0022779 0.00079451 -0.0012825 -0.013429 -0.00057865 -0.027199 -1.3123 0.010569 -0.0039918 -0.015998 0.016535 0.0034709 -0.0027135 0.00041242 0.0007939 0.029209 0.03024 0.028565 0.026669 -0.00039667 -5.5648e-05 -0.00030002 0.00013673 0.12755 0 0 -0.019512 0 -0.012994 0.019978 0.004111 0 0
0.4375 0.0032804 0.0031209 -0.0042192 0.0053274 0 0.0012531 0.0043814 -0.00077083 -0.007529 -4.4261e-06 -0.013598 -1.2866 0.0052565 -0.001698 -0.024987 0.012225 0.0070405 -0.016328 -0.0064379 0.0019916 0.018549 0.0097772 0.011256 0.012281 -0.00055816 7.4437e-05 -0.00053446 -0.00019823 0.03433 0 0 -0.0063004 0 -0.0030678 0.015234 0.0024894 0 0
0.44141 0.0020333 0.0012391 -0.019638 0.0041945 0 0.0043348 0.0043727 0.0040724 0.0034769 0.0041256 0.0092243 -1.2612 -0.00021652 0.0016421 -0.031055 0.0087342 0.011231 -0.026565 -0.014687 0.0033377 0.0073584 -0.0097267 -0.0092509 -0.0029181 -0.00051317 0.000398 -0.0003427 -0.00033493 -0.1047 0 0 0.010102 0 0.0080905 0.0092548 -0.00036624 0 0
0.44531 0.00044596 -0.00044037 -0.022799 0.0027989 0 0.0065236 0.0012938 0.011311 0.015688 0.012637 0.033093 -1.2466 -0.0045112 0.002876 -0.030963 0.0065333 0.011604 -0.030593 -0.024229 0.0045306 -0.0031316 -0.021888 -0.027274 -0.015032 -0.00024671 0.00052954 0.00020299 -0.00030323 -0.25346 0 0 0.025972 0 0.016406 0.0020453 -0.0046112 0 0
0.44922 -0.0014814 -0.0018593 -0.0096357 0.0022799 0 0.0072114 -0.00087437 0.016371 0.024358 0.020603 0.048851 -1.2447 -0.0073461 0.0007909 -0.026264 0.0060546 0.0064533 -0.030454 -0.033478 0.0042179 -0.011495 -0.025895 -0.039307 -0.022555 2.9791e-05 0.00021313 0.00065907 -0.00035557 -0.36024 0 0 0.037821 0 0.021584 -0.0045385 -0.0096647 0 0
0.45313 -0.0036805 -0.0034447 0.009989 0.0018321 0 0.0056855 0.00099585 0.016721 0.027257 0.022189 0.052222 -1.2424 -0.0084745 -0.0022917 -0.017823 0.0081894 -0.00056125 -0.026936 -0.041344 0.00086062 -0.016751 -0.021296 -0.045158 -0.024827 0.00014841 -0.00027892 0.00072095 -0.00058278 -0.38951 0 0 0.043151 0 0.024222 -0.0091107 -0.015365 0 0
0.45703 -0.0060065 -0.005497 0.022718 -0.00047178 0 0.0019247 0.0055484 0.013852 0.025424 0.016654 0.045341 -1.2229 -0.0076726 -0.0027393 -0.0067327 0.013806 -0.0036675 -0.020857 -0.046761 -0.0054506 -0.018096 -0.0081021 -0.046404 -0.021495 0.00015258 -0.00034409 0.00054838 -0.00074445 -0.34099 0 0 0.041092 0 0.025109 -0.010376 -0.021506 0 0
0.46094 -0.0081123 -0.0077349 0.023249 -0.0053295 0 -0.0030351 0.0080971 0.010654 0.021144 0.0086942 0.03345 -1.1838 -0.0042882 0.00062033 0.0051845 0.024793 -0.0009144 -0.013058 -0.047719 -0.012321 -0.014107 0.013948 -0.044089 -0.011849 0.00019716 0.00027856 0.00053334 -0.00053819 -0.24088 0 0 0.032754 0 0.025591 -0.0060365 -0.027701 0 0
0.46484 -0.0094358 -0.0094785 0.016171 -0.010986 0 -0.0077409 0.0053943 0.0077567 0.015717 0.0029747 0.020596 -1.1419 0.0018611 0.0052265 0.014999 0.041052 0.0037432 -0.0046371 -0.043304 -0.016513 -0.0054293 0.041475 -0.037817 0.0025983 0.00032477 0.0010952 0.00077913 6.8825e-07 -0.11788 0 0 0.020704 0 0.026742 0.0039592 -0.032958 0 0
0.46875 -0.0095017 -0.010232 0.0086761 -0.014567 0 -0.011235 -0.0011554 0.0033215 0.0092116 -0.00061872 0.0081834 -1.1187 0.010099 0.0073093 0.021809 0.059874 0.0046862 0.0039171 -0.034886 -0.016177 0.0058184 0.070742 -0.026629 0.01965 0.00038446 0.0012492 0.00091238 0.00044831 0.011187 0 0 0.0076348 0 0.028029 0.016908 -0.03661 0 0
0.47266 -0.0083459 -0.010018 0.0034407 -0.014611 0 -0.01323 -0.0071979 -0.0038092 0.0017108 -0.0056183 -0.0035377 -1.1199 0.020042 0.0054322 0.025245 0.079234 0.00069713 0.012345 -0.023304 -0.011646 0.018503 0.099733 -0.010364 0.038232 0.0001857 0.00040382 0.00049251 0.00038336 0.13702 0 0 -0.0047999 0 0.028864 0.030941 -0.038148 0 0
0.47656 -0.0066071 -0.0091704 -0.0015879 -0.012177 0 -0.013585 -0.0099352 -0.011923 -0.0060399 -0.013574 -0.013963 -1.1299 0.031193 0.0014628 0.025233 0.096816 -0.0037305 0.020392 -0.0096288 -0.0043313 0.031447 0.12651 0.009825 0.057262 -0.00027797 -0.0008041 -0.00040717 -0.00018363 0.2485 0 0 -0.016043 0 0.028568 0.043964 -0.037138 0 0
0.48047 -0.0050803 -0.0079108 -0.0086285 -0.0094922 0 -0.012026 -0.010429 -0.018147 -0.013426 -0.021439 -0.022626 -1.1279 0.042377 -0.0015416 0.021867 0.10722 -0.003227 0.027031 0.0038656 0.0046694 0.04276 0.14714 0.031895 0.074588 -0.00077182 -0.0012864 -0.0011194 -0.00079716 0.3351 0 0 -0.025881 0 0.026235 0.051631 -0.032708 0 0
0.48438 -0.0040979 -0.0062533 -0.01714 -0.0076676 0 -0.008623 -0.011521 -0.021834 -0.020792 -0.024946 -0.030547 -1.1065 0.05219 -0.00188 0.017576 0.11049 0.0027645 0.0316 0.014911 0.014609 0.051982 0.16161 0.053509 0.08878 -0.00099217 -0.00053533 -0.00096875 -0.00097465 0.39812 0 0 -0.03403 0 0.023583 0.054099 -0.026759 0 0
0.48828 -0.0033445 -0.0042856 -0.025005 -0.0058697 0 -0.0043707 -0.014192 -0.025074 -0.028693 -0.023734 -0.039873 -1.0758 0.059951 0.00022642 0.013279 0.10771 0.0095298 0.033596 0.022481 0.024142 0.05891 0.16981 0.072341 0.09888 -0.00080495 0.00087117 4.0825e-05 -0.00063094 0.45238 0 0 -0.040541 0 0.022076 0.052423 -0.020516 0 0
0.49219 -0.0022904 -0.0023879 -0.030637 -0.0026744 0 -0.00090392 -0.016633 -0.029373 -0.036153 -0.02179 -0.051307 -1.049 0.065081 0.0036699 0.0096348 0.10021 0.01211 0.032631 0.025713 0.031179 0.063257 0.17162 0.086298 0.10401 -0.00033397 0.0018113 0.0011518 -0.00010696 0.50897 0 0 -0.046062 0 0.022955 0.04783 -0.015097 0 0
0.49609 -0.00078535 -0.0010101 -0.032771 0.0019125 0 0.00057524 -0.016721 -0.032653 -0.040229 -0.022499 -0.061825 -1.0289 0.066651 0.0071415 0.0072749 0.090238 0.010185 0.028048 0.023184 0.03429 0.064223 0.16633 0.09386 0.10256 0.00016657 0.0016597 0.0014923 0.00017893 0.55475 0 0 -0.050876 0 0.027987 0.042373 -0.01217 0 0
0.5 0.00080886 -0.00019913 -0.029345 0.0058857 0 6.4784e-05 -0.014572 -0.030764 -0.038045 -0.024257 -0.065521 -1.0084 0.064022 0.0089066 0.0060802 0.081764 0.0076741 0.020109 0.014001 0.034133 0.060315 0.15411 0.09421 0.09358 0.00052201 0.00078623 0.00080891 8.6366e-05 0.55313 0 0 -0.053301 0 0.03721 0.039323 -0.013279 0 0
0.50391 0.0020448 0.0005642 -0.018836 0.0067666 0 -0.0015172 -0.01206 -0.022247 -0.029513 -0.022056 -0.057549 -0.98372 0.058284 0.0071086 0.0051439 0.07556 0.0078854 0.01052 7.7968e-05 0.032845 0.051743 0.13744 0.086802 0.079448 0.000737 7.1369e-05 -0.00039503 -0.00019934 0.47093 0 0 -0.049568 0 0.047511 0.03903 -0.017332 0 0
0.50781 0.0028629 0.0019492 -0.0036329 0.0039195 0 -0.0030985 -0.01009 -0.01072 -0.017751 -0.013263 -0.037974 -0.96244 0.049848 0.0015007 0.0039559 0.071021 0.0097839 8.2868e-05 -0.017731 0.031516 0.038324 0.11733 0.070825 0.061215 0.00091185 1.2009e-05 -0.0013713 -0.0003982 0.30716 0 0 -0.036365 0 0.056883 0.041116 -0.023574 0 0
0.51172 0.0035878 0.0041473 0.0094032 -0.0003454 0 -0.0036506 -0.0071913 -0.0015836 -0.006469 -0.00076218 -0.012227 -0.95565 0.03925 -0.0050814 0.0020273 0.067012 0.0093249 -0.010409 -0.038369 0.028383 0.020109 0.094934 0.045631 0.040098 0.0010786 0.00034386 -0.001722 -0.00037382 0.095625 0 0 -0.014345 0 0.063326 0.044843 -0.031058 0 0
0.51563 0.0045068 0.0066558 0.014122 -0.0019489 0 -0.0018228 -0.0012561 0.0035779 0.003116 0.010205 0.012226 -0.9636 0.027512 -0.008101 -0.001444 0.05984 0.0040744 -0.019786 -0.059753 0.020153 -0.0027487 0.072244 0.01232 0.017988 0.0011317 0.00047556 -0.001538 -0.00017621 -0.1207 0 0 0.010918 0 0.063466 0.04824 -0.037881 0 0
0.51953 0.0055729 0.0086909 0.011747 0.0021213 0 0.0037911 0.007667 0.0084671 0.012645 0.017588 0.030363 -0.97196 0.017019 -0.0053327 -0.0060835 0.047423 -0.0040382 -0.02778 -0.078648 0.0056373 -0.026342 0.052044 -0.024926 -0.0026474 0.00093187 0.00016558 -0.001105 7.6541e-05 -0.31727 0 0 0.032118 0 0.059249 0.049752 -0.042601 0 0
0.52344 0.0066011 0.0098334 0.011087 0.011224 0 0.013098 0.01695 0.017462 0.023985 0.023766 0.041935 -0.96465 0.0092724 0.00039341 -0.011299 0.030662 -0.010576 -0.034526 -0.09358 -0.011921 -0.048038 0.035715 -0.059678 -0.020833 0.00048798 -0.00028981 -0.00062023 0.0003132 -0.49148 0 0 0.045175 0 0.053503 0.049701 -0.045155 0 0
0.52734 0.0076998 0.010329 0.020071 0.020755 0 0.023017 0.023867 0.029999 0.036515 0.031201 0.050314 -0.93923 0.0055338 0.003323 -0.016527 0.011051 -0.012711 -0.040069 -0.1035 -0.026572 -0.065746 0.024396 -0.086321 -0.035774 3.19e-05 -0.00045832 -0.0001995 0.0005247 -0.64402 0 0 0.051472 0 0.048577 0.048727 -0.045654 0 0
0.53125 0.0093621 0.010849 0.036293 0.02488 0 0.028369 0.028022 0.040375 0.047177 0.038146 0.059009 -0.90796 0.0074926 0.0004707 -0.020936 -0.0085444 -0.011229 -0.044401 -0.10724 -0.034233 -0.076792 0.019575 -0.10295 -0.046435 -0.0001149 -0.00022028 -3.5783e-06 0.0007158 -0.76265 0 0 0.055304 0 0.047619 0.048111 -0.04445 0 0
0.53516 0.012009 0.011995 0.047112 0.020845 0 0.025597 0.030903 0.04334 0.05302 0.040068 0.068414 -0.88287 0.01713 -0.0048665 -0.022729 -0.020471 -0.0088618 -0.047105 -0.10437 -0.035867 -0.077824 0.02304 -0.11136 -0.05088 0.00021036 0.00022636 -0.00017314 0.00087011 -0.82687 0 0 0.059076 0 0.054208 0.050673 -0.042584 0 0
0.53906 0.015422 0.013936 0.040962 0.011718 0 0.016452 0.033304 0.039313 0.053368 0.035324 0.074971 -0.86204 0.031556 -0.0060012 -0.021615 -0.022435 -0.0074106 -0.048218 -0.09833 -0.036152 -0.071889 0.031983 -0.11404 -0.049982 0.00086252 0.00069642 -0.00059213 0.00095335 -0.82637 0 0 0.060936 0 0.065179 0.056389 -0.040807 0 0
0.54297 0.018682 0.01635 0.019494 0.0048895 0 0.0078158 0.033956 0.033583 0.049517 0.028099 0.073456 -0.83268 0.049275 0.00021499 -0.017322 -0.013787 -0.0068216 -0.047506 -0.090497 -0.038865 -0.060384 0.045383 -0.11125 -0.043514 0.001479 0.0011937 -0.00083221 0.00093232 -0.77119 0 0 0.057016 0 0.078085 0.064661 -0.039036 0 0
0.54688 0.020744 0.018592 -0.0020598 0.0067038 0 0.0068009 0.031177 0.030674 0.042896 0.024582 0.061027 -0.78786 0.068605 0.0095195 -0.0097596 0.0051821 -0.0065417 -0.044787 -0.082148 -0.043343 -0.044951 0.062104 -0.10113 -0.031386 0.0017401 0.0017148 -0.0004832 0.0007938 -0.68363 0 0 0.045829 0 0.090214 0.074532 -0.037006 0 0
0.55078 0.021147 0.020008 -0.0079264 0.017136 0 0.014907 0.025511 0.03022 0.03412 0.026366 0.04022 -0.73751 0.08662 0.013839 0.0012649 0.032912 -0.0068331 -0.039542 -0.074659 -0.045296 -0.028092 0.080734 -0.082839 -0.012695 0.0015796 0.0020025 0.00041433 0.00056398 -0.5828 0 0 0.030423 0 0.096399 0.083588 -0.033574 0 0
0.55469 0.020259 0.020281 0.0036602 0.029136 0 0.026439 0.019919 0.028469 0.023854 0.028663 0.018302 -0.70026 0.10082 0.0090751 0.013632 0.061402 -0.0083033 -0.0326 -0.067976 -0.041027 -0.013178 0.099017 -0.059191 0.010112 0.0011813 0.0016753 0.0013324 0.00031538 -0.47818 0 0 0.016291 0 0.094789 0.089171 -0.027609 0 0
0.55859 0.018911 0.019649 0.018554 0.033807 0 0.032929 0.016924 0.022945 0.013854 0.025561 0.0028505 -0.6838 0.11126 -0.00076119 0.025399 0.086211 -0.010543 -0.024931 -0.061306 -0.031028 -0.0012848 0.11606 -0.035609 0.034362 0.00079758 0.0006791 0.0017241 0.00013758 -0.37421 0 0 0.0072238 0 0.087804 0.091268 -0.019144 0 0
0.5625 0.017799 0.018734 0.019841 0.027524 0 0.029888 0.015838 0.014766 0.0062903 0.016484 -0.0033966 -0.67476 0.11826 -0.0073065 0.035107 0.10497 -0.01198 -0.017184 -0.054168 -0.019739 0.006949 0.13133 -0.016286 0.058107 0.00056997 -0.00046658 0.0015278 8.3e-05 -0.27468 0 0 0.0028748 0 0.077661 0.09032 -0.0083757 0 0
0.56641 0.017115 0.018017 0.0040551 0.015002 0 0.020082 0.013414 0.0066773 0.0018042 0.0066908 -0.0042656 -0.65001 0.12252 -0.0056376 0.041138 0.11586 -0.011401 -0.010074 -0.046096 -0.011976 0.011064 0.1444 -0.0013652 0.079116 0.00048629 -0.0010112 0.0011619 0.00014496 -0.18028 0 0 -0.00013948 0 0.06739 0.087299 0.0042438 0 0
0.57031 0.016557 0.017359 -0.014675 0.0054919 0 0.010706 0.0074673 0.00017727 -0.0012791 0.0015602 -0.0066875 -0.59818 0.12597 0.0016806 0.040163 0.11784 -0.0093518 -0.0048803 -0.037511 -0.0093966 0.010048 0.15437 0.011822 0.092543 0.00045278 -0.00063772 0.0010241 0.00030307 -0.08684 0 0 -0.0050471 0 0.063359 0.08534 0.016943 0 0
0.57422 0.015618 0.016106 -0.016647 0.0052193 0 0.0072522 -0.00040436 -0.0045329 -0.0051878 0.0013792 -0.014628 -0.52988 0.13047 0.0078813 0.034131 0.11658 -0.0076222 -0.0013057 -0.030397 -0.0099497 0.0059283 0.16225 0.024701 0.099128 0.00037339 0.00022975 0.0010716 0.00058 0.0061788 0 0 -0.012379 0 0.065498 0.086346 0.027772 0 0
0.57813 0.013956 0.013812 0.0057435 0.012498 0 0.0094859 -0.006004 -0.0065155 -0.0099745 0.0022814 -0.0254 -0.46636 0.13634 0.0086138 0.02413 0.1139 -0.0073643 0.00080822 -0.026127 -0.010344 -0.00077907 0.16822 0.034825 0.099262 0.0001849 0.00082113 0.00095837 0.0010102 0.082859 0 0 -0.019647 0 0.072336 0.090575 0.035913 0 0
0.58203 0.011711 0.010929 0.040232 0.019581 0 0.012632 -0.0063765 -0.0038167 -0.012841 0.0015349 -0.031516 -0.41887 0.14363 0.0050658 0.011512 0.11116 -0.0080681 0.0016728 -0.025854 -0.009026 -0.0095207 0.17249 0.037483 0.093723 -0.00011542 0.00073043 0.00053332 0.0015154 0.11148 0 0 -0.022939 0 0.081753 0.097861 0.040814 0 0
0.58594 0.0095735 0.0086918 0.06362 0.019459 0 0.01216 -0.0022609 0.0037686 -0.010547 0.00055529 -0.026631 -0.37966 0.15192 0.0012464 -0.0013801 0.10902 -0.0085601 0.0015117 -0.031396 -0.0071252 -0.019715 0.17513 0.02999 0.083742 -0.00042882 0.0002209 6.9809e-05 0.0018315 0.066488 0 0 -0.019257 0 0.089129 0.10729 0.041805 0 0
0.58984 0.0084349 0.0081352 0.060042 0.011725 0 0.0077958 0.0032088 0.012447 -0.0026215 0.0023491 -0.010732 -0.33262 0.15988 -0.0006074 -0.011163 0.10538 -0.0086949 0.00073408 -0.041485 -0.0068988 -0.029939 0.17663 0.014435 0.073038 -0.0005691 -0.00014887 -7.6899e-05 0.0016398 -0.045347 0 0 -0.008494 0 0.088506 0.11622 0.040289 0 0
0.59375 0.0087184 0.0091128 0.033518 0.0027082 0 0.0035502 0.0077774 0.016659 0.0078773 0.0071127 0.0094762 -0.27094 0.16724 -0.0013273 -0.017226 0.098406 -0.0095492 -0.00054034 -0.052924 -0.0093284 -0.039194 0.17746 -0.0036653 0.06386 -0.00039997 -0.00012864 3.743e-05 0.00085799 -0.18192 0 0 0.0059069 0 0.079929 0.12372 0.038167 0 0
0.59766 0.0098843 0.010285 0.0046483 8.5692e-05 0 0.0040753 0.011642 0.014468 0.016765 0.011719 0.025169 -0.2035 0.1742 -0.0022218 -0.019595 0.08707 -0.011807 -0.002403 -0.063693 -0.013049 -0.046843 0.17776 -0.019298 0.057256 -1.462e-05 4.2701e-05 -4.4675e-05 -0.00017678 -0.2932 0 0 0.018383 0 0.064291 0.12982 0.036472 0 0
0.60156 0.010654 0.010189 -0.0058723 0.006535 0 0.010435 0.015938 0.010082 0.02187 0.013601 0.03135 -0.14443 0.18123 -0.00257 -0.018745 0.070648 -0.014361 -0.004992 -0.071741 -0.015475 -0.052327 0.17761 -0.030776 0.053971 0.00025198 1.6358e-05 -0.0006044 -0.00086991 -0.35537 0 0 0.024514 0 0.043421 0.13491 0.036163 0 0
0.60547 0.0099441 0.008451 0.0062494 0.017388 0 0.018574 0.02035 0.0098695 0.023946 0.013847 0.029837 -0.09828 0.19032 -0.0005128 -0.016628 0.048827 -0.015051 -0.0088203 -0.073536 -0.015086 -0.054406 0.17675 -0.039344 0.054908 8.2031e-05 -0.00022017 -0.0012702 -0.00080468 -0.38018 0 0 0.024129 0 0.023038 0.14099 0.038652 0 0
0.60938 0.0077808 0.0060555 0.02556 0.023942 0 0.021739 0.022852 0.015553 0.024939 0.015392 0.027312 -0.056219 0.20221 0.0039527 -0.016331 0.026064 -0.012947 -0.013404 -0.07122 -0.012829 -0.054249 0.1751 -0.046728 0.057747 -0.00049009 -0.00035561 -0.0012898 -8.181e-05 -0.3932 0 0 0.021577 0 0.0087467 0.14929 0.042796 0 0
0.61328 0.0053427 0.0044728 0.029542 0.019924 0 0.015401 0.021838 0.022078 0.025739 0.018611 0.029911 -0.0060062 0.21678 0.0079083 -0.018765 0.0044206 -0.0096198 -0.018248 -0.066589 -0.011322 -0.052413 0.17258 -0.053213 0.061454 -0.0010263 -0.0001812 -0.0003592 0.00075974 -0.40552 0 0 0.022248 0 0.0019369 0.15944 0.047748 0 0
0.61719 0.0040118 0.0044908 0.0074863 0.0064774 0 0.0013099 0.018029 0.022874 0.025607 0.020179 0.038149 0.056019 0.23358 0.0080554 -0.024316 -0.014607 -0.0078108 -0.022783 -0.061265 -0.012455 -0.049355 0.16918 -0.057516 0.065211 -0.001051 0.00010854 0.000896 0.0011834 -0.40684 0 0 0.027794 0 0.0030582 0.17066 0.052739 0 0
0.62109 0.0042605 0.0057522 -0.029493 -0.0079797 0 -0.012551 0.013886 0.016882 0.023348 0.017128 0.045928 0.12328 0.25154 0.0040899 -0.032898 -0.029441 -0.0088056 -0.025943 -0.057463 -0.015528 -0.045522 0.16491 -0.057745 0.068104 -0.00052468 0.00012223 0.0014091 0.0010571 -0.38199 0 0 0.034218 0 0.011757 0.18098 0.056675 0 0
0.625 0.0053878 0.0072387 -0.055748 -0.01334 0 -0.016859 0.011202 0.0094845 0.018641 0.011216 0.044775 0.18782 0.26761 -0.00096355 -0.041787 -0.040803 -0.011245 -0.025953 -0.056324 -0.017752 -0.041186 0.1604 -0.052283 0.069635 7.0684e-05 -0.00024805 0.00070985 0.00066501 -0.32881 0 0 0.034936 0 0.023132 0.18634 0.058716 0 0
0.62891 0.0062922 0.0080971 -0.050559 -0.0052734 0 -0.0077682 0.0096092 0.0063343 0.012328 0.0077992 0.03064 0.24883 0.28029 -0.0038311 -0.048412 -0.051364 -0.012535 -0.022685 -0.055623 -0.016822 -0.036247 0.1564 -0.040431 0.070368 0.00017686 -0.00065375 -0.00056587 0.00037094 -0.25855 0 0 0.026481 0 0.032648 0.1863 0.059688 0 0
0.63281 0.0064627 0.0080748 -0.014685 0.010878 0 0.0095016 0.0075526 0.0071411 0.0058548 0.0098317 0.0080969 0.31178 0.28891 -0.0039872 -0.051554 -0.062271 -0.011227 -0.016014 -0.053368 -0.013153 -0.030467 0.15335 -0.023186 0.070645 -0.00028495 -0.00066577 -0.001263 0.00029671 -0.18317 0 0 0.011856 0 0.038623 0.18126 0.060353 0 0
0.63672 0.006202 0.0073701 0.029185 0.023305 0 0.023716 0.0043654 0.0065269 0.00066233 0.013898 -0.012032 0.38029 0.29315 -0.0033807 -0.050334 -0.074431 -0.0079381 -0.0060196 -0.047401 -0.0094989 -0.023611 0.15161 -0.0037931 0.070844 -0.00083592 -0.00029607 -0.00080989 0.00031262 -0.10754 0 0 -0.0015667 0 0.039988 0.17225 0.061622 0 0
0.64063 0.0059435 0.0062447 0.052854 0.022421 0 0.025678 0.00093075 0.00080279 -0.0022992 0.013371 -0.020542 0.4506 0.29275 -0.0036435 -0.043929 -0.087942 -0.0042954 0.0070769 -0.033106 -0.0081422 -0.015188 0.15175 0.013026 0.071582 -0.00095125 -5.5602e-05 0.0002905 0.00027582 -0.033424 0 0 -0.0078951 0 0.036681 0.16288 0.065744 0 0
0.64453 0.0054766 0.0047777 0.043476 0.0085332 0 0.015095 -0.001722 -0.0073456 -0.0031382 0.0056294 -0.017091 0.51518 0.29066 -0.0043079 -0.035721 -0.10011 -0.0015429 0.020752 -0.011928 -0.0084461 -0.0060177 0.15283 0.02343 0.072993 -0.00063002 -0.00043203 0.0010423 0.00020723 0.034906 0 0 -0.0072291 0 0.033194 0.15835 0.073488 0 0
0.64844 0.0039648 0.0028527 0.012821 -0.0080605 0 0.00047598 -0.0039723 -0.01177 -0.0033751 -0.0047649 -0.010352 0.57104 0.28843 -0.003986 -0.027824 -0.10907 -0.00034291 0.033506 0.013032 -0.0074034 0.0030539 0.15392 0.026867 0.074897 -0.00039195 -0.0013268 0.00093907 0.00021799 0.094444 0 0 -0.0050105 0 0.031957 0.16022 0.084508 0 0
0.65234 0.00078211 0.0002772 -0.012212 -0.015315 0 -0.0081031 -0.0072097 -0.009935 -0.0052234 -0.010709 -0.010355 0.6237 0.28701 -0.0026746 -0.02162 -0.11353 -0.0013224 0.044208 0.03886 -0.0028477 0.011274 0.15422 0.026333 0.077091 -0.00067335 -0.0020726 0.0003174 0.00031576 0.15044 0 0 -0.0069692 0 0.034466 0.16908 0.098339 0 0
0.65625 -0.003672 -0.0030258 -0.010743 -0.0094997 0 -0.0072756 -0.011787 -0.0058805 -0.0097149 -0.0099893 -0.019447 0.68244 0.28731 -0.0020587 -0.018516 -0.11209 -0.0048283 0.05147 0.061238 0.0039185 0.017574 0.15258 0.026003 0.079231 -0.0012714 -0.0020479 -0.00018178 0.00035856 0.2121 0 0 -0.014153 0 0.042111 0.18486 0.11414 0 0
0.66016 -0.0080131 -0.0067886 0.015288 0.001646 0 -0.0025362 -0.015786 -0.0056474 -0.015215 -0.007248 -0.030085 0.75194 0.28953 -0.0033697 -0.018657 -0.10532 -0.009686 0.053767 0.07265 0.0089533 0.02029 0.14699 0.028244 0.08042 -0.0014766 -0.0012641 -0.00032662 0.00023046 0.2767 0 0 -0.022211 0 0.054098 0.20358 0.12936 0 0
0.66406 -0.01078 -0.010302 0.041731 0.0057755 0 -0.0024862 -0.016362 -0.010541 -0.018244 -0.0084451 -0.031783 0.8287 0.29227 -0.0055691 -0.019367 -0.09792 -0.012767 0.052737 0.073875 0.0093343 0.020094 0.13781 0.032556 0.080196 -0.0008027 -0.00032425 -0.00037372 2.9057e-05 0.32158 0 0 -0.025301 0 0.066145 0.2197 0.14214 0 0
0.66797 -0.011437 -0.012682 0.040539 -0.0029908 0 -0.010493 -0.012583 -0.015948 -0.0165 -0.014177 -0.021027 0.90513 0.29475 -0.0063193 -0.019243 -0.092499 -0.010933 0.049121 0.065922 0.0059766 0.017327 0.12503 0.036977 0.078139 0.00044678 0.00018471 -0.000536 1.9627e-05 0.32078 0 0 -0.021166 0 0.075881 0.23083 0.15169 0 0
0.67188 -0.010684 -0.013471 0.0026325 -0.018618 0 -0.021377 -0.0068131 -0.016797 -0.011413 -0.019253 -0.0049858 0.97634 0.29617 -0.0047255 -0.017057 -0.091482 -0.0041609 0.043751 0.05056 0.0026986 0.012481 0.10883 0.04011 0.073871 0.0014012 0.00021666 -0.00059256 0.00037039 0.27445 0 0 -0.013141 0 0.081108 0.23519 0.1575 0 0
0.67578 -0.0099012 -0.01311 -0.052416 -0.028338 0 -0.026097 -0.0030469 -0.013096 -0.0073958 -0.018637 0.0045349 1.0428 0.29507 -0.0025028 -0.011267 -0.098889 0.0034712 0.037808 0.031524 0.0025262 0.0064053 0.089281 0.041769 0.066387 0.0014317 0.00017801 -0.0001661 0.00094094 0.21853 0 0 -0.0075389 0 0.078032 0.23072 0.15899 0 0
0.67969 -0.010256 -0.012746 -0.08889 -0.02395 0 -0.020158 -0.0036508 -0.0093449 -0.008036 -0.012883 0.0013644 1.1072 0.29097 -0.0020109 -0.0035245 -0.11369 0.0067695 0.032582 0.015609 0.0050994 0.00087847 0.068431 0.042175 0.056053 0.0007179 0.00037641 0.00068189 0.0013566 0.19795 0 0 -0.0085602 0 0.067398 0.22129 0.15834 0 0
0.68359 -0.01206 -0.01341 -0.081875 -0.0092228 0 -0.0081732 -0.0076452 -0.0091024 -0.012759 -0.0072686 -0.0098634 1.1708 0.28425 -0.0034153 0.0039349 -0.13273 0.0040941 0.028272 0.005286 0.0077401 -0.0031821 0.047988 0.041283 0.043796 3.8489e-06 0.00064801 0.0013271 0.0013093 0.22658 0 0 -0.014847 0 0.051964 0.21046 0.15738 0 0
0.6875 -0.014718 -0.015219 -0.038108 0.0030389 0 -0.00056238 -0.012053 -0.011506 -0.017355 -0.0062586 -0.018127 1.2322 0.27518 -0.0044136 0.0095412 -0.15376 -0.00089335 0.024905 0.0018228 0.0086896 -0.0051047 0.029295 0.039193 0.030346 -0.00016564 0.00057814 0.0011737 0.00079812 0.27577 0 0 -0.020489 0 0.033739 0.20026 0.15719 0 0
0.69141 -0.017167 -0.01734 0.0073014 0.0015898 0 -0.0051764 -0.014793 -0.013568 -0.018031 -0.0097002 -0.015769 1.2903 0.26415 -0.002965 0.0116 -0.17413 -0.0025208 0.022378 0.0059899 0.0087553 -0.0042056 0.013901 0.036854 0.016649 8.4827e-05 4.9191e-05 0.00031965 0.00010061 0.30597 0 0 -0.019827 0 0.015178 0.19256 0.15888 0 0
0.69531 -0.018529 -0.018741 0.018095 -0.014105 0 -0.020819 -0.016213 -0.014667 -0.015052 -0.014313 -0.0049427 1.3453 0.25259 0.00018636 0.0079862 -0.18906 0.0015509 0.020469 0.018215 0.009671 0.0010982 0.0055575 0.035733 0.0052724 0.00022852 -0.0005273 -0.00049372 -0.00046382 0.30886 0 0 -0.012288 0 0.0013938 0.18881 0.16371 0 0
0.69922 -0.01863 -0.019008 -0.012806 -0.033549 0 -0.037781 -0.017966 -0.017138 -0.012391 -0.017647 0.0044017 1.3973 0.24269 0.0022534 0.0018217 -0.19873 0.0082574 0.018871 0.033888 0.011446 0.009565 0.003268 0.036569 -0.0026211 -3.1345e-05 -0.00059317 -0.00064321 -0.00074152 0.31446 0 0 -0.0033041 0 -0.0064934 0.18638 0.17013 0 0
0.70313 -0.018068 -0.018488 -0.055757 -0.043438 0 -0.04477 -0.020699 -0.022216 -0.013816 -0.019599 0.0026879 1.4429 0.23574 0.0016003 -0.0050095 -0.20359 0.012447 0.01769 0.051536 0.01219 0.020752 0.0065698 0.038753 -0.0063996 -0.00048554 -5.1872e-05 -0.00025805 -0.00077092 0.35501 0 0 -0.00033722 0 -0.0082689 0.18396 0.17724 0 0
0.70703 -0.017747 -0.01776 -0.068147 -0.037497 0 -0.036849 -0.023092 -0.026944 -0.019301 -0.020643 -0.011864 1.4774 0.23283 -0.00041927 -0.010649 -0.20433 0.012123 0.017066 0.069781 0.010813 0.034056 0.014579 0.041299 -0.0057247 -0.00074712 0.00056296 -1.0848e-05 -0.00067715 0.42523 0 0 -0.0070274 0 -0.0042163 0.18042 0.18414 0 0
0.71094 -0.018156 -0.017098 -0.03108 -0.020559 0 -0.01871 -0.023165 -0.026772 -0.025139 -0.020283 -0.031954 1.4996 0.2358 -0.0012305 -0.012163 -0.20207 0.010124 0.017404 0.086888 0.0092745 0.048464 0.025562 0.044282 -0.0001114 -0.00072648 0.00057841 -0.00030358 -0.00057336 0.48342 0 0 -0.020164 0 0.0048704 0.17442 0.18936 0 0
0.71484 -0.018919 -0.016457 0.032283 -0.004552 0 -0.0013358 -0.02039 -0.021284 -0.027313 -0.018299 -0.046286 1.5161 0.24357 -0.00031298 -0.0085954 -0.19919 0.010601 0.018778 0.10081 0.011156 0.061555 0.034688 0.04876 0.0081787 -0.00067512 -0.00014414 -0.0007816 -0.00052549 0.49241 0 0 -0.03197 0 0.014792 0.16662 0.19186 0 0
0.71875 -0.019034 -0.015827 0.073808 1.1843e-05 0 0.0053039 -0.016356 -0.015878 -0.024758 -0.016745 -0.047008 1.539 0.2529 6.1423e-05 -0.0021203 -0.19689 0.014217 0.020674 0.11067 0.017632 0.071858 0.039098 0.054997 0.016399 -0.00078669 -0.0010365 -0.00073676 -0.00053779 0.45614 0 0 -0.035878 0 0.022437 0.15866 0.19202 0 0
0.72266 -0.017646 -0.015385 0.059638 -0.0090118 0 -0.001511 -0.013361 -0.016476 -0.01974 -0.018945 -0.034679 1.5774 0.26141 -0.0022691 0.0056404 -0.19574 0.017338 0.022666 0.11561 0.025358 0.078346 0.037136 0.061155 0.022815 -0.00089275 -0.0013357 5.6854e-05 -0.00053396 0.41333 0 0 -0.031189 0 0.026079 0.15149 0.19006 0 0
0.72656 -0.014764 -0.015216 -0.0014312 -0.024339 0 -0.016005 -0.012393 -0.022766 -0.015649 -0.025541 -0.017955 1.6297 0.2665 -0.0061744 0.012795 -0.19616 0.016076 0.024247 0.11485 0.029203 0.080137 0.027576 0.064474 0.02573 -0.00066088 -0.00077996 0.0010278 -0.00038737 0.39748 0 0 -0.023097 0 0.024301 0.14597 0.18629 0 0
0.73047 -0.01132 -0.015 -0.064671 -0.034411 0 -0.028147 -0.01248 -0.02793 -0.01458 -0.032224 -0.0081734 1.6838 0.26217 -0.0077759 0.015564 -0.19923 0.010698 0.024149 0.10632 0.02739 0.075103 0.0087233 0.064027 0.021672 -6.3703e-05 0.00017711 0.0013774 -3.9605e-05 0.40735 0 0 -0.018394 0 0.014913 0.1431 0.18098 0 0
0.73438 -0.0085551 -0.014159 -0.085427 -0.031287 0 -0.030328 -0.011883 -0.025735 -0.016472 -0.032781 -0.0119 1.7256 0.24973 -0.004534 0.014306 -0.20453 0.0055319 0.022337 0.093947 0.023463 0.065979 -0.013368 0.06183 0.01258 0.00047812 0.00080292 0.00090318 0.00037972 0.41568 0 0 -0.020412 0 0.0019333 0.14117 0.17505 0 0
0.73828 -0.0072582 -0.012422 -0.054097 -0.016151 0 -0.02201 -0.0097974 -0.017326 -0.019645 -0.025025 -0.026069 1.7499 0.23099 0.0015823 0.010134 -0.21192 0.0044255 0.018964 0.080067 0.022532 0.054168 -0.035336 0.060478 -0.00012121 0.00050796 0.00071543 0.00017702 0.00058965 0.39969 0 0 -0.02683 0 -0.012424 0.13914 0.16875 0 0
0.74219 -0.007416 -0.010205 -0.0017431 0.0013764 0 -0.0093969 -0.0069068 -0.010022 -0.021683 -0.013279 -0.039405 1.763 0.20812 0.0056137 0.0042966 -0.22113 0.00671 0.014247 0.066836 0.025477 0.040973 -0.054231 0.059539 -0.014957 5.5249e-05 0.00012125 -8.8253e-05 0.00038209 0.3564 0 0 -0.031457 0 -0.026223 0.1362 0.16228 0 0
0.74609 -0.008421 -0.0083492 0.026569 0.009935 0 -0.00067548 -0.0044646 -0.0093781 -0.020302 -0.0044164 -0.039891 1.7761 0.18489 0.004476 -0.0010962 -0.23169 0.0080291 0.0085262 0.057373 0.027436 0.028154 -0.065863 0.054928 -0.029683 -0.00035159 -0.00048055 0.00023973 -0.00015859 0.2911 0 0 -0.028379 0 -0.036863 0.13131 0.15587 0 0
0.75 -0.0095397 -0.007461 0.0076671 0.0046231 0 -0.00035792 -0.0030824 -0.013355 -0.01445 -0.0015655 -0.023409 1.7955 0.16791 1.0247e-05 -0.0033364 -0.24156 0.0051116 0.0025643 0.054087 0.022629 0.017907 -0.067413 0.042674 -0.041004 -0.00024044 -0.00075998 0.00066653 -0.00068698 0.20307 0 0 -0.0158 0 -0.042535 0.12436 0.1501 0 0
0.75391 -0.010275 -0.0075361 -0.04289 -0.0093507 0 -0.0066668 -0.0024885 -0.014957 -0.005351 -0.0021661 0.0028698 1.8178 0.15849 -0.0030726 -0.0028127 -0.24909 -0.00065156 -0.0032065 0.054649 0.010759 0.010322 -0.062326 0.023548 -0.04854 0.00028048 -0.00073889 0.00067098 -0.00089432 0.093113 0 0 0.0024904 0 -0.045002 0.11662 0.14535 0 0
0.75781 -0.010492 -0.0081731 -0.084221 -0.020571 0 -0.013493 -0.0022945 -0.010063 0.0036022 -0.0019906 0.025222 1.8345 0.1567 -0.0020854 -0.00021048 -0.25331 -0.0045341 -0.0086296 0.057246 -0.0017972 0.0053624 -0.052755 0.0035412 -0.052343 0.00062085 -0.00061135 0.00023551 -0.00078972 -0.016624 0 0 0.018845 0 -0.045417 0.10878 0.14194 0 0
0.76172 -0.010376 -0.0090224 -0.081596 -0.020139 0 -0.015156 -0.002688 -0.0015473 0.0087435 -3.4804e-05 0.032782 1.8413 0.16183 0.0012129 0.0034837 -0.25341 -0.0030947 -0.01358 0.059768 -0.0075271 0.0028174 -0.041209 -0.010749 -0.052797 0.00033757 -0.00047926 -0.00023769 -0.00065963 -0.083201 0 0 0.026022 0 -0.045088 0.10155 0.14015 0 0
0.76563 -0.010283 -0.0099134 -0.032112 -0.0085291 0 -0.010433 -0.0041585 0.0045137 0.0086741 0.0013002 0.02453 1.844 0.17133 0.0031077 0.0060799 -0.24812 0.0028303 -0.01763 0.058087 -0.0045973 0.0025043 -0.032265 -0.017274 -0.050791 -0.00038272 -0.00028479 -0.00041833 -0.00072455 -0.075642 0 0 0.021774 0 -0.046103 0.09603 0.14068 0 0
0.76953 -0.010485 -0.010611 0.033181 0.004807 0 -0.0031778 -0.0065812 0.0055154 0.0052234 0.00023434 0.0088802 1.8548 0.17932 0.0022844 0.0065902 -0.24007 0.0095313 -0.020318 0.051913 0.0018901 0.0033468 -0.028027 -0.018949 -0.048484 -0.00090036 5.4228e-05 -0.00032726 -0.00085759 -0.0089999 0 0 0.010649 0 -0.048675 0.092077 0.14274 0 0
0.77344 -0.01091 -0.010684 0.071304 0.0087951 0 0.00064803 -0.0088123 0.0040496 0.0017767 -0.0017374 -0.0031361 1.8814 0.18384 0.0010647 0.0056837 -0.23114 0.014109 -0.021121 0.043346 0.0052229 0.0051668 -0.027663 -0.019105 -0.046335 -0.00075274 0.00050631 -0.00014585 -0.00069933 0.061726 0 0 0.0010875 0 -0.051789 0.089477 0.14572 0 0
0.77734 -0.011071 -0.0098194 0.05798 -0.00067112 0 -0.0026023 -0.0094448 0.0033419 0.00039343 -0.0020369 -0.0054998 1.9185 0.18409 0.0022611 0.0042041 -0.22268 0.016272 -0.019528 0.034623 0.0033637 0.0080161 -0.030021 -0.017152 -0.04435 -7.026e-05 0.0009279 8.337e-05 -8.6979e-05 0.089445 0 0 -0.00077714 0 -0.054448 0.088175 0.14915 0 0
0.78125 -0.010338 -0.0082758 0.0054713 -0.017449 0 -0.011344 -0.0080861 0.0027162 0.0003415 -0.0010313 -0.00035188 1.9488 0.17989 0.005441 0.0036384 -0.21624 0.016894 -0.014745 0.029353 4.9812e-06 0.012212 -0.032988 -0.0093336 -0.042083 0.0006089 0.0011613 0.00041826 0.0006582 0.078342 0 0 0.0039608 0 -0.05512 0.088265 0.15244 0 0
0.78516 -0.0084121 -0.0068352 -0.045765 -0.029515 0 -0.019373 -0.0058624 -0.0010728 -0.00075174 -0.0022953 0.0046349 1.9555 0.17431 0.00704 0.006502 -0.21287 0.015939 -0.0061624 0.03365 1.8728e-05 0.018386 -0.032085 0.0063193 -0.037888 0.00085681 0.0011149 0.00071952 0.00094402 0.07693 0 0 0.0076704 0 -0.052016 0.090259 0.15475 0 0
0.78906 -0.0055992 -0.0061294 -0.057051 -0.027615 0 -0.019918 -0.0045686 -0.0085206 -0.0044685 -0.0082123 0.0020173 1.9367 0.17107 0.0043274 0.012037 -0.2109 0.012768 0.0041714 0.045929 0.0046013 0.025793 -0.026629 0.026513 -0.031565 0.00065116 0.00079411 0.00059317 0.00046783 0.12685 0 0 0.0024503 0 -0.046847 0.093755 0.15601 0 0
0.79297 -0.0026412 -0.0059833 -0.021661 -0.011964 0 -0.010732 -0.0052223 -0.015201 -0.010229 -0.016216 -0.010405 1.91 0.17153 -0.0012155 0.019138 -0.20935 0.0082886 0.014928 0.064302 0.011006 0.033773 -0.017151 0.044703 -0.023426 0.00023404 0.00031724 -0.00019691 -0.00043152 0.2203 0 0 -0.013025 0 -0.041094 0.098469 0.1561 0 0
0.79688 -0.00023732 -0.0055273 0.028787 0.0076601 0 0.0034023 -0.0073403 -0.01607 -0.01594 -0.020723 -0.028041 1.9003 0.17653 -0.004982 0.026362 -0.20728 0.0055739 0.024671 0.086122 0.016264 0.041499 -0.0047883 0.056422 -0.014104 -0.00018238 -9.304e-05 -0.0012753 -0.0010281 0.30861 0 0 -0.031918 0 -0.03642 0.10397 0.15493 0 0
0.80078 0.0013135 -0.004045 0.048874 0.018456 0 0.013198 -0.009494 -0.011346 -0.019598 -0.019014 -0.042128 1.9209 0.1862 -0.0037632 0.030243 -0.20352 0.0071903 0.030468 0.10523 0.02013 0.046844 0.0070404 0.062057 -0.0056784 -0.00050831 -0.00021289 -0.001789 -0.00086991 0.34866 0 0 -0.044287 0 -0.036275 0.10909 0.15195 0 0
0.80469 0.0020804 -0.0017081 0.01679 0.013408 0 0.011399 -0.010472 -0.0066488 -0.020283 -0.014176 -0.045159 1.9605 0.19641 0.0010836 0.028308 -0.19902 0.01182 0.03105 0.11506 0.024106 0.047805 0.013322 0.064255 -0.0012648 -0.00066927 7.6181e-07 -0.0011564 -0.00020911 0.33614 0 0 -0.044403 0 -0.041778 0.11211 0.147 0 0
0.80859 0.0022199 0.00055556 -0.046076 -0.003613 0 -0.0012287 -0.0099463 -0.0067263 -0.018113 -0.01135 -0.035971 1.9906 0.20433 0.0051191 0.021193 -0.19554 0.014499 0.027329 0.11495 0.028379 0.044036 0.012663 0.063372 -0.0019159 -0.00056864 0.00032193 0.00029749 0.00023938 0.29444 0 0 -0.034217 0 -0.051312 0.11247 0.14017 0 0
0.8125 0.001811 0.0018925 -0.090975 -0.020178 0 -0.015522 -0.0082509 -0.0099552 -0.013862 -0.011495 -0.02083 1.9893 0.20825 0.0052773 0.0097921 -0.19449 0.011213 0.02015 0.10509 0.030862 0.035339 0.0045057 0.056585 -0.0082165 -0.00022711 0.00042695 0.0015467 -1.0731e-06 0.24019 0 0 -0.020665 0 -0.06336 0.10989 0.1315 0 0
0.81641 0.00097695 0.0021739 -0.081012 -0.023878 0 -0.020302 -0.0057956 -0.010225 -0.0087396 -0.010167 -0.0089506 1.9608 0.20667 0.0026069 -0.004344 -0.19759 0.0034238 0.010793 0.08667 0.029619 0.021741 -0.011121 0.041825 -0.020462 0.00012411 0.00023193 0.0017862 -0.00068787 0.16869 0 0 -0.0099186 0 -0.075781 0.10427 0.12112 0 0
0.82031 9.3623e-05 0.0018815 -0.021123 -0.011338 0 -0.011047 -0.002827 -0.0042111 -0.0040386 -0.0030937 -0.0052651 1.9353 0.19841 0.00069205 -0.016796 -0.20766 -0.0026393 0.0023126 0.064302 0.025535 0.0041661 -0.032019 0.021742 -0.037968 0.00022194 4.9195e-05 0.0011549 -0.0010748 0.072357 0 0 -0.0036098 0 -0.083777 0.096048 0.10976 0 0
0.82422 -0.00023348 0.0015451 0.046284 0.0090344 0 0.0061975 0.00040625 0.0044869 -0.00032235 0.0078924 -0.0062324 1.9447 0.18757 0.0017728 -0.024939 -0.22167 -0.0018829 -0.0035829 0.04437 0.021566 -0.013562 -0.052262 0.0025607 -0.056279 7.5004e-05 0.00031638 0.0005199 -0.00062452 -0.037117 0 0 0.00065456 0 -0.086732 0.087353 0.099179 0 0
0.82813 0.00051281 0.0014745 0.075725 0.023097 0 0.019293 0.0035659 0.0093612 0.0032224 0.01583 -0.0028314 1.9948 0.17589 0.0047092 -0.028208 -0.23769 0.0043677 -0.0066952 0.028768 0.019067 -0.029658 -0.069506 -0.011468 -0.073514 -7.1188e-06 0.001094 0.0005589 0.00046301 -0.13522 0 0 0.0061614 0 -0.085151 0.078904 0.090342 0 0
0.83203 0.0024121 0.001998 0.053732 0.021635 0 0.01957 0.006505 0.0086211 0.0082377 0.01592 0.011169 2.0578 0.16491 0.0065751 -0.026616 -0.25357 0.0093593 -0.0072142 0.01867 0.015549 -0.042526 -0.081899 -0.021898 -0.08804 0.00021287 0.0018541 0.0011119 0.0014041 -0.21248 0 0 0.014436 0 -0.080037 0.071276 0.084104 0 0
0.83594 0.0050411 0.0036496 0.0064189 0.0074578 0 0.0086706 0.0095788 0.0074668 0.015474 0.010997 0.032705 2.0929 0.15657 0.0057488 -0.020958 -0.26545 0.0074743 -0.0060935 0.014799 0.0070603 -0.04965 -0.087179 -0.0336 -0.097573 0.00052432 0.0018698 0.0014509 0.0015101 -0.28642 0 0 0.024531 0 -0.073722 0.065062 0.081901 0 0
0.83984 0.0077482 0.0067615 -0.024103 -0.0068334 0 -0.002996 0.013443 0.012133 0.023471 0.0087802 0.050774 2.079 0.1512 0.0031752 -0.015088 -0.27 -0.00025511 -0.0059999 0.014206 -0.0068571 -0.050724 -0.086911 -0.048375 -0.10199 0.00040291 0.00090005 0.0011166 0.0007549 -0.37789 0 0 0.03375 0 -0.070233 0.060146 0.083479 0 0
0.84375 0.010039 0.010764 -0.013088 -0.0087997 0 -0.0048199 0.018328 0.022391 0.029247 0.013692 0.054964 2.0318 0.14771 0.00089731 -0.0112 -0.26802 -0.0073299 -0.0079755 0.014546 -0.021048 -0.047799 -0.084188 -0.061799 -0.10298 -0.00037953 -0.0005062 0.00039283 -0.00026204 -0.4773 0 0 0.038944 0 -0.07042 0.056234 0.087153 0 0
0.84766 0.011795 0.014117 0.02995 0.0040906 0 0.0056328 0.023451 0.031108 0.030651 0.022217 0.043933 1.9917 0.14561 -7.5732e-05 -0.010116 -0.26028 -0.0083416 -0.012232 0.015159 -0.028365 -0.042087 -0.080593 -0.067167 -0.10134 -0.0013293 -0.0014419 -5.7125e-05 -0.00086587 -0.54319 0 0 0.038175 0 -0.074195 0.053386 0.091861 0 0
0.85156 0.013218 0.015321 0.071012 0.022696 0 0.021144 0.027215 0.031456 0.028154 0.026781 0.026552 1.9922 0.14438 -0.00022808 -0.01221 -0.24801 -0.0040466 -0.018604 0.015775 -0.025964 -0.034983 -0.077624 -0.062581 -0.097913 -0.0015733 -0.0014242 6.8342e-05 -0.00083694 -0.54037 0 0 0.0323 0 -0.080912 0.05172 0.096428 0 0
0.85547 0.014585 0.014227 0.077703 0.033608 0 0.030955 0.028146 0.023799 0.024209 0.023667 0.014833 2.0352 0.14399 -0.00029092 -0.016609 -0.23416 0.00011297 -0.025388 0.018007 -0.018114 -0.02889 -0.07689 -0.053431 -0.093308 -0.00074178 -0.0007671 0.00042213 -0.00047893 -0.47732 0 0 0.025104 0 -0.08787 0.05198 0.098574 0 0
0.85938 0.015976 0.012348 0.041997 0.029564 0 0.029062 0.025839 0.014855 0.020825 0.016358 0.014745 2.0935 0.14442 -0.00017924 -0.019939 -0.22256 5.5587e-05 -0.030011 0.022966 -0.012589 -0.02477 -0.077225 -0.047248 -0.088145 0.00051719 -0.00019542 0.0004461 -0.00025481 -0.40043 0 0 0.020877 0 -0.092146 0.053285 0.098199 0 0
0.86328 0.017156 0.011689 -0.01469 0.014655 0 0.018158 0.02122 0.010578 0.017912 0.01123 0.022323 2.1351 0.14568 0.00058905 -0.020714 -0.2145 -0.0029585 -0.031576 0.030682 -0.013982 -0.0225 -0.077756 -0.046145 -0.082456 0.0010311 -0.00013212 -8.979e-06 -0.00038527 -0.34913 0 0 0.020682 0 -0.093184 0.054666 0.095685 0 0
0.86719 0.017693 0.013089 -0.056029 0.00070498 0 0.0068546 0.01602 0.010891 0.014064 0.011031 0.027548 2.1483 0.14764 0.0017759 -0.017853 -0.21084 -0.0043957 -0.029642 0.040787 -0.020174 -0.021787 -0.077787 -0.044861 -0.076318 0.0002102 -0.00039554 -0.00057242 -0.00074734 -0.3207 0 0 0.020795 0 -0.090988 0.05502 0.091549 0 0
0.87109 0.017282 0.015616 -0.055277 -0.0018199 0 0.0030778 0.011896 0.011555 0.0087895 0.013288 0.022292 2.1466 0.14986 0.0022951 -0.010098 -0.21254 -0.0018252 -0.024066 0.052144 -0.0249 -0.021979 -0.076516 -0.036631 -0.069894 -0.001328 -0.00055094 -0.00081569 -0.0010696 -0.28233 0 0 0.01566 0 -0.086361 0.052245 0.086723 0 0
0.875 0.01607 0.017524 -0.014196 0.0086946 0 0.0087577 0.0097017 0.0099559 0.0036074 0.014381 0.0062221 2.1542 0.15089 0.0014332 0.0018418 -0.21881 0.0024666 -0.017338 0.061565 -0.023567 -0.021867 -0.074357 -0.020856 -0.064063 -0.0022861 -0.0004389 -0.00070975 -0.0011715 -0.21528 0 0 0.0034888 0 -0.082828 0.043755 0.08294 0 0
0.87891 0.014683 0.017811 0.037065 0.024328 0 0.019154 0.0092067 0.0076222 0.00078911 0.013658 -0.013024 2.1849 0.15003 -5.7071e-05 0.015353 -0.22718 0.0042134 -0.012256 0.06779 -0.016837 -0.02132 -0.072809 -0.0047 -0.059545 -0.0018815 -0.00026498 -0.00056422 -0.0010444 -0.14102 0 0 -0.010694 0 -0.08252 0.030665 0.080675 0 0
0.88281 0.013879 0.016897 0.061245 0.033705 0 0.026603 0.00937 0.007127 0.0011935 0.012898 -0.024884 2.2334 0.14707 -0.00050691 0.029042 -0.23643 0.0018024 -0.010298 0.07051 -0.0093062 -0.020709 -0.072921 0.0029819 -0.056821 -0.00053992 -0.00021285 -0.00057757 -0.00078663 -0.10125 0 0 -0.01814 0 -0.086233 0.014121 0.079931 0 0
0.88672 0.01406 0.01596 0.042624 0.030219 0 0.02586 0.0091379 0.0081277 0.0036059 0.012833 -0.02264 2.2827 0.14202 0.00084824 0.041515 -0.24532 -0.0024423 -0.012691 0.069805 -0.0052997 -0.020612 -0.075708 -0.00076146 -0.056282 0.00056221 -0.00013247 -0.00057229 -0.00052084 -0.1164 0 0 -0.013456 0 -0.094311 -0.0042448 0.080492 0 0
0.89063 0.015065 0.015787 0.00068471 0.016699 0 0.017659 0.0083724 0.0080067 0.0062146 0.011983 -0.007833 2.319 0.13541 0.0027654 0.050079 -0.25151 -0.0053913 -0.021269 0.066445 -0.0058792 -0.022991 -0.083136 -0.011118 -0.058701 0.00060334 0.00025615 -0.00023617 -0.00035502 -0.16917 0 0 0.00059602 0 -0.1063 -0.020028 0.081375 0 0
0.89453 0.016428 0.016328 -0.02454 0.003416 0 0.0083169 0.0081926 0.006236 0.0084577 0.0094613 0.010448 2.3421 0.12921 0.0030061 0.054069 -0.25399 -0.00665 -0.033252 0.062723 -0.0090785 -0.028674 -0.093952 -0.020529 -0.062919 -0.0002213 0.00088256 0.00042888 -0.00034159 -0.2283 0 0 0.01511 0 -0.1182 -0.029668 0.080867 0 0
0.89844 0.017828 0.017183 -0.0057438 0.00075461 0 0.0054928 0.010215 0.0064253 0.011207 0.0077181 0.021394 2.3641 0.12415 0.00062226 0.053387 -0.25263 -0.008361 -0.046548 0.058938 -0.012163 -0.037408 -0.10691 -0.025124 -0.068177 -0.0010343 0.0012201 0.0010003 -0.00040829 -0.28178 0 0 0.022102 0 -0.12789 -0.032801 0.078221 0 0
0.90234 0.019282 0.018262 0.047298 0.011566 0 0.012666 0.015087 0.012645 0.015303 0.010803 0.020025 2.4005 0.12051 -0.0027912 0.047856 -0.24742 -0.0118 -0.059583 0.054846 -0.013512 -0.048744 -0.12105 -0.026693 -0.073952 -0.0011412 0.00080506 0.001025 -0.00034085 -0.34169 0 0 0.020368 0 -0.13388 -0.029747 0.072947 0 0
0.90625 0.02091 0.019809 0.09439 0.028745 0 0.026175 0.021571 0.023926 0.020351 0.019479 0.011097 2.459 0.11829 -0.0042679 0.037089 -0.23847 -0.015136 -0.07044 0.049491 -0.013048 -0.061791 -0.13521 -0.029539 -0.079684 -0.00054087 -0.00015125 0.00049047 8.4237e-05 -0.41963 0 0 0.015355 0 -0.1345 -0.021699 0.064532 0 0
0.91016 0.022587 0.021831 0.098139 0.040191 0 0.037383 0.027195 0.033778 0.025203 0.02909 0.0058168 2.5352 0.11594 -0.0020828 0.021297 -0.22734 -0.01525 -0.077099 0.040411 -0.011797 -0.073794 -0.14795 -0.036396 -0.084735 0.00028544 -0.00081435 -0.00013477 0.00086698 -0.50621 0 0 0.013954 0 -0.12881 -0.013794 0.053323 0 0
0.91406 0.023908 0.023716 0.055148 0.03786 0 0.038868 0.030117 0.036146 0.029397 0.033465 0.013154 2.6154 0.11193 0.0025941 0.0034288 -0.21677 -0.011533 -0.080848 0.028126 -0.011359 -0.083 -0.15929 -0.047202 -0.088978 0.00089987 -0.00051558 -0.00033869 0.0016669 -0.57979 0 0 0.019283 0 -0.1197 -0.010157 0.041474 0 0
0.91797 0.024525 0.024558 -0.0019536 0.024076 0 0.030097 0.030553 0.031617 0.033609 0.031097 0.032402 2.6852 0.10565 0.0065079 -0.014948 -0.20807 -0.0070945 -0.082467 0.013662 -0.013297 -0.088691 -0.1692 -0.060514 -0.092148 0.001158 0.00050902 -3.1321e-05 0.0019804 -0.63114 0 0 0.029418 0 -0.10845 -0.012159 0.0302 0 0
0.92188 0.024449 0.023917 -0.032595 0.0099298 0 0.017916 0.030357 0.026933 0.038395 0.026729 0.053304 2.7383 0.096761 0.0068524 -0.032222 -0.20231 -0.0057111 -0.082852 -0.0015018 -0.018204 -0.090455 -0.17763 -0.074766 -0.093932 0.0010713 0.0012591 0.00040965 0.0015309 -0.67138 0 0 0.039872 0 -0.096362 -0.020426 0.020707 0 0
0.92578 0.023946 0.022243 -0.020928 0.0066774 0 0.011179 0.031109 0.02807 0.042691 0.02639 0.063965 2.7805 0.085281 0.0033531 -0.045356 -0.20085 -0.0078284 -0.083391 -0.013379 -0.024938 -0.087853 -0.18379 -0.087952 -0.093167 0.00063889 0.00091833 0.0005125 0.00054507 -0.7123 0 0 0.046777 0 -0.085425 -0.034456 0.015329 0 0
0.92969 0.023132 0.020513 0.014628 0.016846 0 0.013782 0.032535 0.034214 0.044054 0.031185 0.060009 2.8256 0.073617 -0.0017044 -0.053232 -0.20143 -0.010152 -0.084943 -0.018303 -0.031008 -0.083057 -0.18661 -0.097183 -0.089134 -7.6816e-05 -0.00034175 0.00011331 -0.00036186 -0.74432 0 0 0.048524 0 -0.077133 -0.048466 0.014523 0 0
0.93359 0.021761 0.019432 0.040298 0.032207 0 0.021837 0.032808 0.038887 0.040748 0.036491 0.047329 2.8864 0.063408 -0.0052853 -0.056773 -0.2013 -0.0093506 -0.087042 -0.016376 -0.034265 -0.077457 -0.18524 -0.09984 -0.081817 -0.00079526 -0.0015343 -0.00056187 -0.0006419 -0.74095 0 0 0.045825 0 -0.071684 -0.058986 0.017375 0 0
0.9375 0.019515 0.018899 0.035171 0.040232 0 0.02723 0.030375 0.036643 0.033623 0.037023 0.036435 2.9659 0.055711 -0.005662 -0.056709 -0.1983 -0.0057681 -0.089031 -0.0082244 -0.034564 -0.071655 -0.17876 -0.095622 -0.071122 -0.0011141 -0.0018169 -0.0011309 -0.00023752 -0.68637 0 0 0.041035 0 -0.069202 -0.064036 0.023204 0 0
0.94141 0.016507 0.018136 0.0049916 0.03378 0 0.024396 0.02543 0.02804 0.025703 0.031891 0.033669 3.0563 0.05155 -0.0032177 -0.054094 -0.1899 -0.0030167 -0.089894 0.0047271 -0.033722 -0.066043 -0.16609 -0.086909 -0.057016 -0.00085802 -0.0012382 -0.0013435 0.00039159 -0.59334 0 0 0.036875 0 -0.06969 -0.061955 0.031076 0 0
0.94531 0.0134 0.01632 -0.026258 0.016347 0 0.014571 0.019599 0.018167 0.019741 0.024386 0.036719 3.1449 0.05228 0.00029648 -0.050622 -0.17152 -0.0039808 -0.086765 0.017686 -0.033564 -0.059892 -0.14499 -0.076418 -0.039501 -0.00029289 -0.00054455 -0.0012042 0.00066254 -0.48941 0 0 0.034493 0 -0.072574 -0.052086 0.039058 0 0
0.94922 0.010925 0.013199 -0.036072 -0.00093489 0 0.004287 0.014298 0.011217 0.016026 0.017659 0.037556 3.2234 0.055958 0.0031697 -0.047002 -0.14636 -0.0077105 -0.079434 0.026608 -0.033813 -0.052184 -0.11887 -0.064391 -0.02048 9.5044e-05 -0.00034106 -0.0009136 0.00034376 -0.38741 0 0 0.032045 0 -0.075216 -0.039706 0.045853 0 0
0.95313 0.0092357 0.0092951 -0.018154 -0.0077595 0 -0.00015139 0.0095423 0.0072524 0.012544 0.011829 0.029463 3.2929 0.062092 0.0046547 -0.042457 -0.11633 -0.010576 -0.067838 0.03054 -0.032014 -0.042398 -0.089064 -0.048553 -0.00047821 5.8484e-05 -0.00054423 -0.00072568 -0.00028388 -0.27573 0 0 0.025663 0 -0.076013 -0.026776 0.051391 0 0
0.95703 0.0077663 0.0056107 0.015854 -0.0019426 0 0.0025446 0.0044041 0.0038468 0.0072152 0.005511 0.012188 3.3616 0.070261 0.0049056 -0.035952 -0.083626 -0.01023 -0.052239 0.029243 -0.025794 -0.030246 -0.056946 -0.027242 0.020057 -0.00021337 -0.00064354 -0.00080227 -0.00068512 -0.14037 0 0 0.013039 0 -0.073405 -0.014858 0.055892 0 0
0.96094 0.0057648 0.0030289 0.045299 0.0095702 0 0.008154 -0.0015037 -0.00044798 2.4377e-06 -0.0010452 -0.0082263 3.4376 0.080465 0.0043229 -0.02475 -0.052053 -0.0078965 -0.033256 0.023511 -0.015515 -0.015575 -0.024315 -0.0024427 0.040767 -0.00037614 -0.0003601 -0.001113 -0.00050122 0.0074914 0 0 -0.0032873 0 -0.064451 -0.0052315 0.060391 0 0
0.96484 0.003 0.001764 0.053236 0.016165 0 0.01054 -0.0071596 -0.0050443 -0.0070396 -0.0057448 -0.023865 3.5233 0.092506 0.0031003 -0.0070812 -0.025964 -0.0066091 -0.013967 0.01761 -0.0047578 -0.00031711 0.0069474 0.02072 0.061164 -0.00035067 8.5233e-05 -0.001443 0.0001992 0.13264 0 0 -0.016636 0 -0.048237 0.0036863 0.067141 0 0
0.96875 -2.9881e-05 0.0012292 0.036504 0.011249 0 0.0062348 -0.010795 -0.0090455 -0.011653 -0.0076384 -0.030015 3.6133 0.10571 0.0013858 0.01516 -0.0056196 -0.0076056 0.0033827 0.013604 0.0020717 0.013653 0.03654 0.037813 0.080607 -0.00037842 0.00033051 -0.0015446 0.001007 0.2069 0 0 -0.021284 0 -0.027039 0.013852 0.076898 0 0
0.97266 -0.0025334 0.00046038 0.0079368 -0.0031479 0 -0.0032027 -0.011401 -0.012644 -0.013353 -0.0088808 -0.027758 3.6994 0.11941 -0.00028877 0.040076 0.0091302 -0.0090345 0.017462 0.011896 0.0031237 0.025117 0.064251 0.048385 0.098268 -0.00064877 0.00033421 -0.0013438 0.0014725 0.23649 0 0 -0.017727 0 -0.0025611 0.026249 0.089909 0 0
0.97656 -0.0040444 -0.001168 -0.012039 -0.017837 0 -0.012308 -0.0096384 -0.016223 -0.013753 -0.01254 -0.022916 3.7764 0.13278 -0.0010235 0.065133 0.018966 -0.0082801 0.027147 0.012266 0.0006294 0.032951 0.089958 0.055348 0.11317 -0.00096581 0.00035273 -0.001014 0.0013728 0.25537 0 0 -0.012894 0 0.02306 0.041605 0.10609 0 0
0.98047 -0.0046757 -0.0035013 -0.010677 -0.022977 0 -0.015384 -0.0074066 -0.018874 -0.015062 -0.018573 -0.022055 3.8464 0.14286 -0.00026128 0.082905 0.025429 -0.0050864 0.030439 0.011711 -0.00081523 0.034796 0.11234 0.0612 0.12173 -0.00089969 0.00050679 -0.00081178 0.00079109 0.29164 0 0 -0.014476 0 0.044485 0.059702 0.12421 0 0
0.98438 -0.0049139 -0.0058326 0.0059542 -0.015239 0 -0.010472 -0.0065793 -0.018995 -0.018091 -0.02308 -0.027747 3.9175 0.14843 0.001445 0.090847 0.031795 -0.0019029 0.030382 0.00728 0.0021192 0.032687 0.13125 0.065098 0.12426 -0.000294 0.00054392 -0.00081438 2.1812e-05 0.34231 0 0 -0.024169 0 0.05936 0.077075 0.14095 0 0
0.98828 -0.0052933 -0.0076125 0.016756 -0.0005723 0 -0.0011855 -0.0079317 -0.016586 -0.021384 -0.022284 -0.036128 3.9977 0.14912 0.0025755 0.088764 0.038766 -0.0011641 0.028525 -0.0014579 0.0088749 0.027548 0.14614 0.063764 0.12117 0.00045694 0.0001478 -0.00083204 -0.00059743 0.37999 0 0 -0.035886 0 0.067208 0.092086 0.1548 0 0
0.99219 -0.0062526 -0.0089718 0.0034722 0.0097568 0 0.0051185 -0.01086 -0.014027 -0.02217 -0.016852 -0.039054 4.0884 0.14494 0.0018896 0.077314 0.046697 -0.0026587 0.026253 -0.014158 0.015508 0.020242 0.15661 0.055092 0.11318 0.00073299 -0.00057611 -0.00060782 -0.00084104 0.37977 0 0 -0.040507 0 0.068111 0.10361 0.16463 0 0
0.99609 -0.0081229 -0.010541 -0.032104 0.0073641 0 0.0022027 -0.013821 -0.013679 -0.018496 -0.011354 -0.0301 4.1825 0.13618 -0.00027247 0.0583 0.055533 -0.003887 0.025371 -0.029099 0.017872 0.01178 0.16191 0.0407 0.10171 0.00031507 -0.0010837 -0.0001025 -0.00068924 0.33719 0 0 -0.032894 0 0.062614 0.11055 0.16909 0 0
1 -0.011008 -0.012738 -0.067865 -0.0068618 0 -0.010199 -0.015156 -0.014881 -0.011014 -0.0092439 -0.010237 4.269 0.12595 -0.0020288 0.038796 0.064425 -0.0028638 0.027137 -0.040465 0.014868 0.0036826 0.1636 0.025034 0.091015 -0.00035626 -0.00094663 0.00044701 -0.00032461 0.26452 0 0 -0.015376 0 0.054781 0.11485 0.16895 0 0
1.0039 -0.014522 -0.015238 -0.079545 -0.023271 0 -0.025348 -0.014 -0.014319 -0.0030356 -0.0091314 0.011614 4.3413 0.11734 -0.0015709 0.023663 0.073117 -0.00019416 0.030511 -0.045497 0.0091476 -0.0032537 0.16501 0.012302 0.083729 -0.00059317 -0.0003591 0.00076435 -1.3826e-05 0.17907 0 0 0.0043955 0 0.048444 0.11975 0.16704 0 0
1.0078 -0.017676 -0.017151 -0.061027 -0.030701 0 -0.033783 -0.010912 -0.0099492 0.0014077 -0.0068136 0.02426 4.4017 0.11196 0.0010677 0.014734 0.081803 0.0017323 0.034679 -0.043359 0.0048325 -0.0084637 0.16815 0.0043998 0.080933 -0.00013188 2.7123e-05 0.00079885 7.5229e-05 0.10013 0 0 0.018536 0 0.045414 0.1269 0.16467 0 0
1.0117 -0.019195 -0.017703 -0.028116 -0.024795 0 -0.030166 -0.00773 -0.0040287 0.00028023 -0.00080584 0.02199 4.4596 0.11114 0.0038944 0.013034 0.090811 0.0013323 0.038703 -0.03405 0.0042889 -0.011407 0.17495 0.0013349 0.083217 0.00062761 -0.00019577 0.00072014 -5.2164e-06 0.051806 0 0 0.022809 0 0.047153 0.13764 0.16305 0 0
1.0156 -0.018196 -0.016753 -0.0030829 -0.010812 0 -0.017374 -0.0064922 -0.0012934 -0.0049798 0.0051064 0.0082737 4.5234 0.11716 0.0047589 0.01841 0.10113 -0.00064972 0.040874 -0.019795 0.0066726 -0.0104 0.18878 0.0027852 0.090568 0.001046 -0.00073635 0.00066409 -3.5291e-05 0.055772 0 0 0.017483 0 0.055832 0.15323 0.16342 0 0
1.0195 -0.014785 -0.014713 0.0043071 0.0010048 0 -0.0042935 -0.0080071 -0.0038491 -0.010449 0.0054758 -0.0073555 4.5947 0.12769 0.003347 0.024673 0.1124 -0.0020925 0.041304 -0.0078752 0.0092454 -0.0057225 0.20737 0.0085886 0.098657 0.00087622 -0.00092816 0.00055318 0.00016865 0.11214 0 0 0.0061109 0 0.068733 0.17023 0.16454 0 0
1.0234 -0.010126 -0.012098 0.0015337 0.0033388 0 0.0010567 -0.011175 -0.0085444 -0.012525 -0.00094981 -0.016358 4.6682 0.14108 0.0013224 0.028912 0.12344 -0.0015998 0.040871 -0.0014071 0.0099933 0.0020404 0.22796 0.017789 0.10519 0.00045889 -0.00048296 0.00022602 0.00056931 0.18879 0 0 -0.0063018 0 0.083902 0.18619 0.16516 0 0
1.0273 -0.0058981 -0.0092711 0.001581 -0.0034418 0 -0.0025703 -0.013719 -0.010152 -0.010411 -0.0096731 -0.016463 4.7378 0.15606 0.00045723 0.029435 0.13288 0.00047626 0.04039 -0.0021597 0.0091096 0.012253 0.24812 0.027912 0.10863 0.00032544 0.00017657 -0.00027879 0.00091895 0.239 0 0 -0.015238 0 0.099825 0.19929 0.16434 0 0
1.0313 -0.0034549 -0.0065734 0.0086634 -0.012774 0 -0.0095063 -0.01382 -0.0070767 -0.0063941 -0.014919 -0.01169 4.802 0.17115 0.00076364 0.024903 0.13842 0.0027631 0.041073 -0.011489 0.0082419 0.023886 0.26435 0.035908 0.10739 0.00065545 0.00038072 -0.00066045 0.00097072 0.23817 0 0 -0.018632 0 0.11462 0.20733 0.16091 0 0
1.0352 -0.0031598 -0.0045072 0.015714 -0.017461 0 -0.012532 -0.011347 -0.0032004 -0.0038918 -0.015164 -0.0082469 4.8642 0.18406 0.00070076 0.016967 0.13589 0.0041187 0.044146 -0.026698 0.0086029 0.033985 0.27177 0.040111 0.10121 0.0011342 -5.4368e-05 -0.00064932 0.00070023 0.2052 0 0 -0.0179 0 0.12545 0.2088 0.15454 0 0
1.0391 -0.0042551 -0.0035572 0.013915 -0.01455 0 -0.0088702 -0.00777 -0.0036716 -0.0049582 -0.013823 -0.010057 4.9277 0.19408 -0.00074238 0.0096526 0.12634 0.0040669 0.048235 -0.041644 0.0099252 0.040716 0.27208 0.041167 0.092927 0.0012991 -0.00064549 -0.00034338 0.00032373 0.18497 0 0 -0.016804 0 0.13211 0.2065 0.14746 0 0
1.043 -0.0053153 -0.0037313 0.0023715 -0.006463 0 -0.0018608 -0.0049873 -0.0092837 -0.0091338 -0.014804 -0.016766 4.9929 0.20062 -0.0024744 0.0045659 0.11055 0.0024688 0.052025 -0.053815 0.011068 0.043216 0.26656 0.040909 0.083608 0.0009819 -0.00078889 -0.00016251 8.9002e-05 0.20662 0 0 -0.018417 0 0.13434 0.20151 0.141 0 0
1.0469 -0.0050321 -0.0043288 -0.011943 0.0013271 0 0.0025084 -0.0040644 -0.015628 -0.014127 -0.018174 -0.024567 5.0576 0.20326 -0.0022215 0.0028326 0.089827 -0.00061908 0.054048 -0.061311 0.011302 0.040971 0.25689 0.040385 0.074099 0.00042239 -0.00038942 -0.00039983 4.164e-05 0.25731 0 0 -0.022572 0 0.13209 0.19486 0.13649 0 0
1.0508 -0.0028815 -0.0042832 -0.021966 0.0038881 0 0.00071895 -0.0047089 -0.017731 -0.017378 -0.020497 -0.028671 5.1204 0.20089 0.00082912 0.004816 0.06694 -0.0045645 0.051095 -0.062708 0.010813 0.033401 0.24603 0.03906 0.064594 1.1851e-05 0.00012492 -0.00084055 3.2178e-06 0.2949 0 0 -0.026164 0 0.12499 0.18725 0.13609 0 0
1.0547 0.00070707 -0.0028379 -0.026432 -0.00021337 0 -0.0057046 -0.0055562 -0.014777 -0.017286 -0.018801 -0.026097 5.1829 0.19532 0.0045718 0.0066079 0.046613 -0.0079946 0.042583 -0.062415 0.010113 0.023506 0.237 0.035846 0.053538 -3.4272e-05 0.0003558 -0.00091281 -0.0002069 0.28376 0 0 -0.026051 0 0.11558 0.1787 0.13913 0 0
1.0586 0.0047303 2.7001e-05 -0.02827 -0.0077294 0 -0.011595 -0.0049123 -0.0098397 -0.013621 -0.01336 -0.017535 5.2478 0.1888 0.0056289 0.0055442 0.030302 -0.009509 0.030259 -0.063895 0.0093166 0.013528 0.22957 0.030515 0.039771 0.00021597 0.00036405 -0.00028253 -0.0005253 0.21776 0 0 -0.021726 0 0.10599 0.16916 0.14379 0 0
1.0625 0.0082062 0.0037145 -0.029108 -0.012119 0 -0.011777 -0.001632 -0.0056019 -0.0073441 -0.0065386 -0.0070171 5.3158 0.18321 0.0027222 0.00013813 0.018539 -0.0087667 0.015714 -0.069131 0.0081573 0.0048095 0.22289 0.023761 0.022619 0.00054545 0.00048566 0.00071331 -0.0006372 0.11332 0 0 -0.015151 0 0.097782 0.15886 0.1487 0 0
1.0664 0.010558 0.0074312 -0.026832 -0.0075436 0 -0.0042338 0.0041401 -0.0015513 -8.2425e-05 0.0001871 0.00097772 5.3847 0.18085 -0.0017128 -0.010819 0.011344 -0.0067499 0.0011723 -0.079863 0.0064766 -0.0013536 0.21536 0.015866 0.0015604 0.00078142 0.00081047 0.0012877 -0.00025188 -0.011649 0 0 -0.0082034 0 0.092694 0.14835 0.15219 0 0
1.0703 0.011643 0.010488 -0.018225 0.00644 0 0.0087443 0.0108 0.0041865 0.0066622 0.0071944 0.0052456 5.4508 0.18648 -0.0036073 -0.026594 0.0069702 -0.0048285 -0.0085744 -0.095838 0.0043121 -0.003829 0.20276 0.0056526 -0.022388 0.00088509 0.00099615 0.00090799 0.00057813 -0.14718 0 0 -0.00062288 0 0.09357 0.14074 0.15166 0 0
1.0742 0.011644 0.012379 -0.0027586 0.023163 0 0.021591 0.016082 0.011211 0.012336 0.014888 0.0091524 5.5114 0.19859 -0.0011855 -0.041892 0.0020132 -0.0036365 -0.013212 -0.11135 0.0014275 -0.0046417 0.18524 -0.0087792 -0.045167 0.00091568 0.00065566 -0.00020817 0.001403 -0.28381 0 0 0.0093142 0 0.098314 0.13805 0.14829 0 0
1.0781 0.011054 0.012879 0.016539 0.032596 0 0.028185 0.018539 0.016458 0.017566 0.021916 0.01769 5.5665 0.21585 0.0031904 -0.054202 -0.004517 -0.0029796 -0.013417 -0.12335 -0.0028252 -0.0046532 0.1637 -0.027967 -0.064568 0.0009377 -0.00015691 -0.001302 0.0016743 -0.40502 0 0 0.022214 0 0.10544 0.14126 0.1431 0 0
1.082 0.010656 0.012258 0.034915 0.028746 0 0.025316 0.018633 0.017851 0.023371 0.025999 0.032351 5.6185 0.23644 0.0052243 -0.061488 -0.013201 -0.0026995 -0.010367 -0.12925 -0.0086445 -0.0045742 0.13957 -0.049623 -0.078675 0.00094121 -0.00095691 -0.0017699 0.0011668 -0.49378 0 0 0.035876 0 0.11321 0.15079 0.13723 0 0
1.0859 0.011198 0.011352 0.04788 0.01489 0 0.015121 0.018349 0.017408 0.029847 0.026384 0.04853 5.6724 0.25668 0.0028251 -0.061191 -0.024064 -0.003217 -0.0067526 -0.12519 -0.014697 -0.0049216 0.11613 -0.069319 -0.084441 0.00082346 -0.0013239 -0.0016439 0.00016978 -0.54583 0 0 0.046259 0 0.11831 0.16668 0.1327 0 0
1.0898 0.012763 0.011128 0.052453 0.0016812 0 0.0044409 0.019519 0.019472 0.035547 0.024799 0.058358 5.7344 0.27143 -0.0019292 -0.055525 -0.034956 -0.0049099 -0.0066115 -0.11259 -0.018426 -0.0045905 0.098024 -0.082881 -0.082626 0.00046239 -0.0012886 -0.001404 -0.00071788 -0.57138 0 0 0.05012 0 0.11753 0.18421 0.13104 0 0
1.0938 0.014407 0.011932 0.048581 -0.001046 0 0.0005883 0.022302 0.025595 0.038327 0.023628 0.056897 5.8093 0.28009 -0.0049086 -0.048238 -0.044506 -0.0070921 -0.010337 -0.095788 -0.018141 -0.0021152 0.085754 -0.088561 -0.076339 -0.00014479 -0.0011729 -0.0013804 -0.0010221 -0.58124 0 0 0.047 0 0.11137 0.19944 0.1316 0 0
1.0977 0.01466 0.013091 0.040155 0.0078852 0 0.0060331 0.025203 0.031935 0.037022 0.023418 0.046227 5.8965 0.28302 -0.0039228 -0.041273 -0.052197 -0.0081086 -0.017394 -0.077206 -0.01506 0.0036578 0.079031 -0.087386 -0.067159 -0.00079239 -0.0011299 -0.0014085 -0.00070867 -0.57336 0 0 0.039171 0 0.10061 0.21029 0.13368 0 0
1.1016 0.012765 0.013392 0.033025 0.020239 0 0.016212 0.026525 0.032558 0.032408 0.02259 0.033741 5.9884 0.28136 -0.00059365 -0.036373 -0.057802 -0.0068712 -0.026582 -0.059302 -0.012884 0.013832 0.076866 -0.081734 -0.056688 -0.0011511 -0.0009852 -0.0010916 -0.0001456 -0.53659 0 0 0.030128 0 0.086581 0.21512 0.13629 0 0
1.1055 0.0096036 0.012157 0.029608 0.02537 0 0.02281 0.025723 0.025324 0.026531 0.019486 0.026221 6.0736 0.27939 0.0015749 -0.034502 -0.062004 -0.0042993 -0.033453 -0.04507 -0.014698 0.030705 0.075822 -0.073478 -0.046172 -0.0010116 -0.0005745 -0.00035498 0.00022007 -0.46715 0 0 0.02284 0 0.073254 0.21252 0.13706 0 0
1.1094 0.0072504 0.0099092 0.025004 0.018926 0 0.020308 0.023383 0.014063 0.021041 0.014238 0.024824 6.1447 0.28163 0.00073932 -0.032096 -0.066831 -0.0028734 -0.035132 -0.032723 -0.019925 0.051136 0.071867 -0.063037 -0.035 -0.00048862 -0.0001043 0.00033683 0.00018706 -0.37709 0 0 0.018467 0 0.064158 0.20797 0.13527 0 0
1.1133 0.0073091 0.0079543 0.010657 0.0059683 0 0.01044 0.020161 0.0048299 0.016114 0.0084882 0.024856 6.205 0.28904 -0.0017437 -0.026892 -0.072792 -0.0043854 -0.031276 -0.020569 -0.024479 0.073312 0.06424 -0.049705 -0.022175 2.8952e-05 -5.2684e-06 0.00036512 -0.00011773 -0.28351 0 0 0.015712 0 0.060277 0.20398 0.13099 0 0
1.1172 0.0094084 0.0071944 -0.015504 -0.0036636 0 0.0006322 0.016092 0.00050396 0.010795 0.0037337 0.019837 6.2671 0.30166 -0.0030786 -0.017126 -0.080022 -0.0080243 -0.022265 -0.007045 -0.024221 0.095474 0.052907 -0.03271 -0.0068731 0.00017493 -0.00039075 -0.00042751 -0.00041124 -0.19115 0 0 0.011318 0 0.061993 0.20243 0.12441 0 0
1.1211 0.011302 0.0072951 -0.042402 -0.0033961 0 -0.0022902 0.011038 -0.00065411 0.0041961 0.0004205 0.0063322 6.3448 0.31827 -0.0019737 -0.00058661 -0.088062 -0.01083 -0.0096523 0.010169 -0.018496 0.11497 0.038945 -0.012276 0.012113 -0.00010433 -0.00079572 -0.0015113 -0.00049011 -0.090264 0 0 0.0021752 0 0.069253 0.20516 0.11594 0 0
1.125 0.010591 0.0069809 -0.051964 0.005189 0 0.0022533 0.0054956 -0.0018097 -0.0036547 -0.0015528 -0.013633 6.4427 0.33318 0.00029811 0.021018 -0.094646 -0.010245 0.0012334 0.031992 -0.010365 0.12904 0.026885 0.0098348 0.03392 -0.00052923 -0.00060805 -0.0020752 -0.00033317 0.026352 0 0 -0.011764 0 0.078677 0.21015 0.10654 0 0
1.1289 0.0065666 0.0051501 -0.035154 0.013954 0 0.0083932 0.00047002 -0.0041435 -0.011842 -0.0022857 -0.033404 6.5523 0.34297 0.0015303 0.042662 -0.098652 -0.0063808 0.0075876 0.056086 -0.0035356 0.13829 0.019245 0.030523 0.055677 -0.00073929 0.0002274 -0.0017014 -3.4707e-05 0.14701 0 0 -0.02611 0 0.086818 0.21325 0.096647 0 0
1.1328 0.00060109 0.0017413 -0.002892 0.01443 0 0.0089596 -0.0036176 -0.0069643 -0.01903 -0.0023526 -0.044992 6.6574 0.34642 0.00089786 0.061252 -0.099808 -0.0018603 0.0085651 0.080886 0.00068011 0.14305 0.016957 0.046344 0.075499 -0.00056775 0.0010562 -0.00070274 0.00031277 0.24561 0 0 -0.034224 0 0.091985 0.21195 0.08622 0 0
1.1367 -0.0051095 -0.0024 0.020705 0.003901 0 0.0014025 -0.0076206 -0.010061 -0.023803 -0.0033555 -0.043417 6.7438 0.34307 -0.00046587 0.073815 -0.098215 0.00051188 0.0040247 0.10469 0.0034191 0.14388 0.020366 0.054974 0.091527 -0.0001049 0.0011659 0.00015551 0.00065906 0.3034 0 0 -0.032033 0 0.092766 0.20402 0.075113 0 0
1.1406 -0.0091486 -0.0063816 0.01873 -0.012673 0 -0.010385 -0.012797 -0.014258 -0.024949 -0.0069425 -0.030157 6.8088 0.33409 -0.0009348 0.075257 -0.095272 2.7972e-05 -0.0043883 0.12426 0.0058222 0.1414 0.028794 0.056407 0.10025 0.00043804 0.00055896 0.00028362 0.00095091 0.3243 0 0 -0.021665 0 0.086844 0.18623 0.062826 0 0
1.1445 -0.011464 -0.0099255 -0.0031188 -0.025912 0 -0.019427 -0.01905 -0.019112 -0.022039 -0.01272 -0.013177 6.862 0.32574 -6.9564e-05 0.069231 -0.094123 -0.0016851 -0.011215 0.13954 0.0072843 0.13771 0.037397 0.05303 0.10356 0.0008711 -3.9284e-05 -0.00029319 0.0010948 0.32722 0 0 -0.010358 0 0.076192 0.16372 0.050009 0 0
1.1484 -0.012781 -0.013237 -0.021428 -0.028372 0 -0.021094 -0.024234 -0.021316 -0.016108 -0.017647 -0.002311 6.9201 0.32061 0.0012218 0.059424 -0.095775 -0.0024027 -0.014307 0.15131 0.0064533 0.13353 0.044099 0.048293 0.10348 0.0010546 9.768e-06 -0.0010177 0.0010018 0.3253 0 0 -0.0050797 0 0.061956 0.14057 0.037535 0 0
1.1523 -0.013785 -0.016378 -0.016532 -0.019936 0 -0.016316 -0.025599 -0.017225 -0.00961 -0.018486 -0.0023632 6.9955 0.31996 0.0018826 0.048832 -0.1005 -0.0012553 -0.01256 0.16026 0.003554 0.12929 0.047728 0.04473 0.1017 0.00088999 0.00052033 -0.0012904 0.00067746 0.3161 0 0 -0.007296 0 0.04483 0.11998 0.026267 0 0
1.1563 -0.014899 -0.018932 0.009187 -0.00837 0 -0.010506 -0.022194 -0.0076716 -0.0052175 -0.015285 -0.0094043 7.0878 0.32442 0.0017122 0.041378 -0.1079 0.00074651 -0.0053618 0.16722 0.00093716 0.12532 0.047435 0.042724 0.10033 0.00038755 0.0006718 -0.00094489 0.00025051 0.29299 0 0 -0.012423 0 0.025352 0.10594 0.017569 0 0
1.1602 -0.016501 -0.020388 0.032895 -0.0039499 0 -0.0093972 -0.015929 0.00075556 -0.0042209 -0.011975 -0.014215 7.1832 0.33031 0.0011666 0.041276 -0.11403 0.001797 0.0045446 0.17333 0.00089904 0.1219 0.044749 0.040957 0.10182 -0.00023983 -4.5767e-05 -0.00033758 -0.00010992 0.26268 0 0 -0.014364 0 0.0041697 0.10174 0.013468 0 0
1.1641 -0.018934 -0.020842 0.030931 -0.011523 0 -0.014917 -0.010282 0.00076941 -0.0059452 -0.012803 -0.010702 7.2645 0.33274 0.00052036 0.046151 -0.11523 0.00089853 0.012991 0.17912 0.0032398 0.11896 0.04277 0.0382 0.10545 -0.0006379 -0.0011754 -1.1347e-05 -0.00031775 0.24745 0 0 -0.011002 0 -0.017343 0.10311 0.01312 0 0
1.168 -0.022107 -0.021266 -0.0013212 -0.026194 0 -0.02391 -0.0079449 -0.008596 -0.008744 -0.018039 -0.0018105 7.3245 0.32957 -0.00040452 0.05418 -0.10966 -0.0012538 0.018416 0.18458 0.0055681 0.11647 0.04284 0.034934 0.11052 -0.0005774 -0.001691 -0.0002271 -0.00040896 0.26872 0 0 -0.0058924 0 -0.03817 0.10762 0.016157 0 0
1.1719 -0.0253 -0.022947 -0.045935 -0.036862 0 -0.03058 -0.0095109 -0.020519 -0.011574 -0.023651 0.0030397 7.3723 0.31931 -0.0016653 0.063272 -0.096009 -0.002644 0.019819 0.18966 0.0062021 0.11437 0.046002 0.033364 0.11619 -0.00019978 -0.0010631 -0.00075339 -0.00045727 0.32975 0 0 -0.0049413 0 -0.05717 0.11275 0.022069 0 0
1.1758 -0.027669 -0.026488 -0.076792 -0.035492 0 -0.031046 -0.013957 -0.026697 -0.014617 -0.02558 -0.0029614 7.426 0.30087 -0.0026991 0.069805 -0.072804 -0.0012852 0.017141 0.19427 0.0063027 0.1126 0.053346 0.035754 0.12122 5.3259e-05 0.00013992 -0.0010896 -0.00046406 0.41525 0 0 -0.011255 0 -0.071396 0.11477 0.030355 0 0
1.1797 -0.029099 -0.031207 -0.079031 -0.024442 0 -0.026764 -0.019855 -0.025313 -0.018538 -0.024132 -0.017069 7.4954 0.27995 -0.0027444 0.072505 -0.045664 0.0032678 0.014817 0.1991 0.0085475 0.11103 0.062987 0.042561 0.12574 -0.00016706 0.00077197 -0.00093181 -0.00035643 0.50598 0 0 -0.022545 0 -0.079385 0.1133 0.039821 0 0
1.1836 -0.030457 -0.035484 -0.058828 -0.015016 0 -0.023861 -0.025989 -0.022446 -0.023482 -0.023696 -0.029258 7.5713 0.2607 -0.001792 0.072895 -0.019297 0.0092651 0.015635 0.20481 0.013714 0.10985 0.073584 0.052171 0.13094 -0.00076226 0.00021732 -0.00046624 -0.00010767 0.59189 0 0 -0.032999 0 -0.081739 0.1104 0.05016 0 0
1.1875 -0.032846 -0.037883 -0.037546 -0.017817 0 -0.028255 -0.031311 -0.025485 -0.029017 -0.028014 -0.031856 7.6327 0.24557 -0.00085712 0.072449 0.0031105 0.013669 0.021128 0.21192 0.019325 0.10944 0.084603 0.062633 0.13788 -0.0012475 -0.0010403 -0.00020699 0.00015902 0.67307 0 0 -0.037844 0 -0.079127 0.10776 0.061311 0 0
1.1914 -0.036563 -0.038238 -0.035359 -0.03316 0 -0.040098 -0.035116 -0.035543 -0.034941 -0.036105 -0.027206 7.665 0.23685 -0.0010371 0.073243 0.018152 0.01433 0.03251 0.22098 0.02252 0.11039 0.095774 0.07379 0.14796 -0.0011982 -0.0019191 -0.00050131 0.00023339 0.75328 0 0 -0.036958 0 -0.072714 0.10754 0.073314 0 0
1.1953 -0.040845 -0.037852 -0.055672 -0.050323 0 -0.052517 -0.037686 -0.046699 -0.041644 -0.043242 -0.025738 7.6746 0.2357 -0.0022558 0.079013 0.021501 0.011953 0.048775 0.23252 0.024367 0.11459 0.10825 0.087584 0.16316 -0.0006429 -0.0017408 -0.0011591 2.6062e-05 0.83653 0 0 -0.034904 0 -0.066138 0.11261 0.085835 0 0
1.1992 -0.044581 -0.03855 -0.081308 -0.056693 0 -0.056646 -0.040512 -0.052412 -0.049304 -0.045817 -0.036092 7.6837 0.23703 -0.0030844 0.088622 0.018162 0.010085 0.064274 0.24497 0.030537 0.12181 0.12263 0.10583 0.18084 -6.2322e-06 -0.00073758 -0.0015853 -0.00028552 0.92757 0 0 -0.037413 0 -0.062724 0.12034 0.097482 0 0
1.2031 -0.047086 -0.041182 -0.086629 -0.048826 0 -0.049399 -0.045226 -0.051965 -0.056766 -0.04488 -0.056626 7.7092 0.23878 -0.0019364 0.10074 0.010687 0.012682 0.076224 0.25731 0.046541 0.13167 0.13872 0.12735 0.19908 0.00032495 0.00031774 -0.0013298 -0.00036529 1.0286 0 0 -0.046864 0 -0.063501 0.12866 0.10711 0 0
1.207 -0.048074 -0.044697 -0.058624 -0.035498 0 -0.037076 -0.051859 -0.050292 -0.061698 -0.044747 -0.076249 7.7479 0.23931 0.0015343 0.11374 0.0016996 0.0209 0.082309 0.26852 0.071654 0.14342 0.15585 0.14737 0.21577 0.0003486 0.00084507 -0.0005445 -3.2357e-05 1.1299 0 0 -0.060109 0 -0.068937 0.13542 0.1136 0 0
1.2109 -0.047057 -0.046586 -0.010878 -0.029856 0 -0.030724 -0.058148 -0.052009 -0.062365 -0.048466 -0.083727 7.7808 0.23732 0.0062059 0.1244 -0.0049649 0.031753 0.079349 0.27658 0.097714 0.15504 0.17157 0.16041 0.22679 0.00035693 0.00081369 0.00011688 0.00050904 1.2062 0 0 -0.070515 0 -0.07888 0.13686 0.11474 0 0
1.2148 -0.043294 -0.04459 0.023633 -0.037538 0 -0.03638 -0.060876 -0.056447 -0.059394 -0.054887 -0.077068 7.7924 0.23492 0.010534 0.1298 -0.0070052 0.039987 0.069395 0.27985 0.11478 0.1623 0.1808 0.16445 0.22918 0.00054282 0.00053002 9.7916e-05 0.00078578 1.2284 0 0 -0.07301 0 -0.089476 0.13174 0.11038 0 0
1.2188 -0.036765 -0.038503 0.01879 -0.05118 0 -0.048687 -0.058168 -0.058686 -0.055553 -0.059881 -0.06494 7.7855 0.2344 0.013679 0.13039 -0.0058229 0.041876 0.056679 0.27844 0.11887 0.16329 0.18141 0.16243 0.22403 0.00075589 0.00026187 -0.00052342 0.00046722 1.1854 0 0 -0.068218 0 -0.097932 0.12263 0.10261 0 0
1.2227 -0.029257 -0.030752 -0.020361 -0.05627 0 -0.054337 -0.050699 -0.054827 -0.053326 -0.059839 -0.059249 7.7767 0.23685 0.015642 0.12669 -0.0027406 0.037966 0.04365 0.2722 0.11471 0.15685 0.17205 0.15924 0.21204 0.00067069 0.00011486 -0.0010909 -0.00029265 1.0947 0 0 -0.061905 0 -0.10287 0.11155 0.09286 0 0
1.2266 -0.024077 -0.025222 -0.058894 -0.04368 0 -0.043414 -0.040949 -0.04571 -0.0524 -0.053938 -0.065098 7.7793 0.24298 0.016561 0.11962 0.00050944 0.032595 0.032731 0.26119 0.11083 0.14228 0.15197 0.1565 0.19443 0.00016543 0.0001408 -0.00098433 -0.00092942 0.98849 0 0 -0.059602 0 -0.10331 0.10092 0.082777 0 0
1.2305 -0.024142 -0.025059 -0.06178 -0.018621 0 -0.019291 -0.031603 -0.035783 -0.049513 -0.043928 -0.075856 7.792 0.25184 0.016262 0.11079 -5.2927e-05 0.030611 0.027294 0.24507 0.11141 0.11913 0.12066 0.14996 0.17339 -0.00050828 0.00039106 -0.00020434 -0.00093545 0.88726 0 0 -0.060769 0 -0.098903 0.09584 0.075614 0 0
1.2344 -0.029951 -0.030947 -0.027313 0.001478 0 0.0018625 -0.024714 -0.029235 -0.0411 -0.032887 -0.077 7.8046 0.2588 0.014644 0.10209 -0.0049374 0.03384 0.025094 0.22748 0.11233 0.094353 0.087038 0.13258 0.15298 -0.00093522 0.00081583 0.0006394 -0.0003104 0.78802 0 0 -0.058087 0 -0.093944 0.096156 0.0715 0 0
1.2383 -0.039324 -0.040928 0.0079117 -0.00085464 0 0.0024628 -0.021861 -0.027507 -0.026724 -0.02441 -0.056367 7.8108 0.26193 0.012327 0.093639 -0.013679 0.03987 0.024653 0.21051 0.10477 0.071567 0.055557 0.10144 0.13467 -0.00088876 0.0012099 0.00091476 0.00042588 0.68121 0 0 -0.043504 0 -0.090308 0.10088 0.069655 0 0
1.2422 -0.049163 -0.051708 0.00052342 -0.029679 0 -0.022914 -0.024186 -0.029667 -0.010516 -0.021797 -0.014247 7.8128 0.26013 0.010592 0.08546 -0.025486 0.043935 0.024691 0.19627 0.083284 0.054017 0.030234 0.062518 0.11968 -0.00047391 0.0013701 0.00054236 0.00068087 0.57821 0 0 -0.016465 0 -0.089351 0.10875 0.069051 0 0
1.2461 -0.057554 -0.060424 -0.058359 -0.071011 0 -0.062561 -0.031553 -0.033867 0.00061489 -0.02632 0.03365 7.8122 0.25296 0.010479 0.077341 -0.038784 0.042511 0.023725 0.18842 0.051603 0.046599 0.017085 0.028956 0.1099 2.8002e-05 0.0013084 2.8146e-06 0.00028797 0.51868 0 0 0.012967 0 -0.092336 0.11761 0.067701 0 0
1.25 -0.064313 -0.065744 -0.13057 -0.10112 0 -0.095273 -0.041711 -0.038097 0.00087268 -0.035514 0.06361 7.8006 0.24568 0.011987 0.069771 -0.050163 0.036243 0.021977 0.19092 0.021601 0.052406 0.020265 0.013693 0.1072 0.0003991 0.0012281 -0.00019321 -0.00039374 0.54599 0 0 0.029621 0 -0.097031 0.12452 0.062925 0 0
1.2539 -0.069749 -0.067864 -0.16065 -0.1026 0 -0.1047 -0.050925 -0.040629 -0.010906 -0.043921 0.058263 7.7646 0.24391 0.014268 0.064091 -0.058075 0.03022 0.021458 0.20236 0.0066154 0.067989 0.036026 0.021993 0.11124 0.00058116 0.0012412 -5.2168e-06 -0.00083737 0.67205 0 0 0.02357 0 -0.099471 0.12953 0.055165 0 0
1.2578 -0.073252 -0.06774 -0.12267 -0.076797 0 -0.08973 -0.05618 -0.04124 -0.030315 -0.047001 0.018565 7.7004 0.25082 0.016541 0.061689 -0.061681 0.031123 0.023735 0.22185 0.01392 0.091752 0.062754 0.049478 0.12251 0.00062142 0.0011702 0.00017114 -0.00079424 0.86444 0 0 -0.0028636 0 -0.096954 0.13339 0.045361 0 0
1.2617 -0.073331 -0.066249 -0.042748 -0.043211 0 -0.063733 -0.057183 -0.042378 -0.049742 -0.045241 -0.035861 7.6226 0.26898 0.018632 0.064016 -0.060407 0.042736 0.030355 0.24787 0.041088 0.12175 0.098367 0.086492 0.14136 0.00060816 0.00072254 -2.6908e-06 -0.00041651 1.068 0 0 -0.037028 0 -0.086905 0.13723 0.034919 0 0
1.2656 -0.069062 -0.063765 0.022049 -0.025399 0 -0.044088 -0.056306 -0.048032 -0.062813 -0.044282 -0.079598 7.5513 0.30158 0.020546 0.074624 -0.052856 0.062727 0.044273 0.27674 0.077882 0.15551 0.1402 0.12465 0.16942 0.00065256 -0.00012024 -0.00040863 -9.6164e-06 1.2411 0 0 -0.065064 0 -0.064105 0.14429 0.028131 0 0
1.2695 -0.061394 -0.060261 0.029171 -0.033656 0 -0.040207 -0.056555 -0.060065 -0.068292 -0.050198 -0.098584 7.4915 0.33967 0.021826 0.091129 -0.041354 0.083402 0.062729 0.30182 0.11208 0.18903 0.18208 0.16041 0.20179 0.00083757 -0.00096693 -0.00059847 0.00026439 1.376 0 0 -0.080903 0 -0.032339 0.15584 0.027907 0 0
1.2734 -0.052953 -0.055739 -0.018087 -0.057723 0 -0.048531 -0.059457 -0.075257 -0.070676 -0.063916 -0.098371 7.4244 0.3771 0.021869 0.11064 -0.027265 0.096606 0.083047 0.32002 0.13586 0.2207 0.22105 0.19389 0.2346 0.0010995 -0.0013527 -0.00029995 0.00042306 1.4905 0 0 -0.088458 0 0.0047782 0.17147 0.034748 0 0
1.2773 -0.046502 -0.050635 -0.077105 -0.07552 0 -0.057288 -0.064497 -0.086757 -0.076623 -0.079993 -0.097004 7.3256 0.40911 0.021263 0.13034 -0.011677 0.099637 0.10286 0.32902 0.14924 0.24905 0.25459 0.22531 0.26422 0.0011819 -0.0012064 0.00025791 0.00047634 1.6034 0 0 -0.096227 0 0.044111 0.1905 0.048672 0 0
1.2813 -0.043397 -0.045885 -0.10132 -0.071112 0 -0.056685 -0.069925 -0.089442 -0.089368 -0.090865 -0.10875 7.1904 0.42969 0.022586 0.14588 0.0040458 0.097389 0.11878 0.32585 0.15869 0.27191 0.27924 0.25264 0.28518 0.00082112 -0.00091115 0.00056864 0.00031989 1.714 0 0 -0.10924 0 0.081303 0.2116 0.069253 0 0
1.2852 -0.043149 -0.042543 -0.074825 -0.047462 0 -0.046592 -0.073688 -0.084171 -0.10525 -0.092562 -0.13235 7.0425 0.434 0.029095 0.14974 0.01744 0.098367 0.12591 0.30823 0.17131 0.28457 0.28997 0.27198 0.28835 7.0698e-05 -0.00085676 0.00039706 -0.00011145 1.7992 0 0 -0.12465 0 0.10967 0.23121 0.092918 0 0
1.2891 -0.044117 -0.041175 -0.021472 -0.023613 0 -0.036046 -0.073884 -0.076505 -0.11544 -0.0868 -0.15295 6.9131 0.42821 0.041732 0.14218 0.02773 0.10715 0.12517 0.28092 0.18833 0.28646 0.28925 0.27948 0.27505 -0.00057979 -0.00097941 6.6215e-05 -0.00061474 1.8236 0 0 -0.13374 0 0.12928 0.2472 0.11507 0 0
1.293 -0.044574 -0.041475 0.014715 -0.018869 0 -0.035215 -0.069331 -0.071094 -0.11196 -0.078246 -0.1546 6.8116 0.41522 0.05699 0.1236 0.034558 0.11948 0.11696 0.24527 0.20264 0.27612 0.27801 0.27275 0.24569 -0.00052688 -0.00082841 0.00015221 -0.00075813 1.7568 0 0 -0.12836 0 0.14045 0.25851 0.13363 0 0
1.2969 -0.04354 -0.042458 0.0021927 -0.037148 0 -0.046304 -0.06056 -0.067559 -0.093544 -0.070192 -0.13211 6.7168 0.398 0.068157 0.095226 0.037839 0.12472 0.1021 0.20275 0.20281 0.25255 0.2578 0.25107 0.20166 0.00039744 -0.00011651 0.00087143 -0.00025768 1.5884 0 0 -0.1068 0 0.14409 0.26433 0.14689 0 0
1.3008 -0.041159 -0.043087 -0.054434 -0.064113 0 -0.06084 -0.050275 -0.061985 -0.066733 -0.062598 -0.093028 6.5966 0.37962 0.069704 0.059795 0.037688 0.11422 0.081709 0.15417 0.18133 0.21267 0.23146 0.21534 0.14547 0.0016809 0.00085688 0.001782 0.00066246 1.3365 0 0 -0.07514 0 0.14185 0.26286 0.1523 0 0
1.3047 -0.038589 -0.042835 -0.1154 -0.07879 0 -0.065889 -0.04199 -0.051949 -0.041271 -0.05345 -0.050496 6.437 0.36048 0.061493 0.025524 0.03691 0.089072 0.060115 0.10309 0.14112 0.1628 0.2067 0.16833 0.088241 0.0024994 0.0014082 0.0021274 0.0013563 1.042 0 0 -0.043261 0 0.13865 0.25573 0.1522 0 0
1.3086 -0.037296 -0.041712 -0.13253 -0.069683 0 -0.05451 -0.037297 -0.039264 -0.023614 -0.0413 -0.014546 6.2512 0.33872 0.049134 -0.0032414 0.037467 0.060272 0.03995 0.052157 0.094766 0.10918 0.18752 0.11499 0.036735 0.0024061 0.0011159 0.001518 0.0012988 0.7488 0 0 -0.018484 0 0.13661 0.24453 0.14923 0 0
1.3125 -0.037939 -0.039841 -0.085705 -0.042685 0 -0.031981 -0.034272 -0.027614 -0.013505 -0.026654 0.011557 6.0638 0.31279 0.039797 -0.023598 0.040699 0.040867 0.023159 0.0036989 0.05671 0.05639 0.17643 0.061804 -0.0042974 0.0016904 0.00023876 0.00030752 0.00059557 0.48368 0 0 -0.0015568 0 0.13669 0.23021 0.14518 0 0
1.3164 -0.039578 -0.037094 -0.0023994 -0.015553 0 -0.012415 -0.029039 -0.018294 -0.0058846 -0.011709 0.029355 5.8869 0.28077 0.036752 -0.032634 0.048023 0.036261 0.011957 -0.039289 0.034046 0.0099174 0.17583 0.015005 -0.029753 0.0010575 -0.00052385 -0.00068545 -6.4791e-05 0.2514 0 0 0.012067 0 0.13954 0.21381 0.14208 0 0
1.3203 -0.040015 -0.033219 0.058688 -0.0043223 0 -0.0081216 -0.019507 -0.0093675 0.0039843 0.00067121 0.04136 5.7149 0.24185 0.037142 -0.026509 0.060986 0.040711 0.010727 -0.06915 0.023151 -0.020093 0.18743 -0.021164 -0.031676 0.0009522 -0.00066646 -0.00084982 -1.5589e-05 0.050449 0 0 0.026677 0 0.14449 0.19724 0.14297 0 0
1.3242 -0.037236 -0.028325 0.052501 -0.012251 0 -0.02011 -0.0077347 0.00077806 0.016429 0.0081055 0.048555 5.5361 0.20239 0.034876 -0.011643 0.076579 0.042864 0.017242 -0.086058 0.014604 -0.035592 0.20384 -0.044957 -0.018145 0.0011956 -0.00026525 -0.00023778 0.00078119 -0.10639 0 0 0.041158 0 0.1489 0.18202 0.14715 0 0
1.3281 -0.030884 -0.023145 -0.013295 -0.028764 0 -0.037299 0.0015229 0.0099808 0.027177 0.0098217 0.04988 5.3477 0.16649 0.026127 0.0091686 0.093005 0.035546 0.030387 -0.089513 0.0020958 -0.037582 0.22134 -0.056273 0.0074222 0.0012617 0.00020673 0.00056275 0.0017027 -0.18991 0 0 0.048867 0 0.15131 0.1686 0.15377 0 0
1.332 -0.0225 -0.018673 -0.080513 -0.038069 0 -0.044971 0.0047702 0.013528 0.030656 0.0072808 0.043263 5.1555 0.138 0.012761 0.032925 0.10834 0.021565 0.048549 -0.079727 -0.012184 -0.027806 0.23626 -0.055633 0.041157 0.00085838 0.0003562 0.00095493 0.0020267 -0.17703 0 0 0.043081 0 0.15031 0.15712 0.1616 0 0
1.3359 -0.014396 -0.015432 -0.087165 -0.030689 0 -0.035649 0.0023776 0.00909 0.024031 0.0034192 0.027903 4.9633 0.1235 0.00089095 0.054915 0.11897 0.010887 0.068578 -0.056595 -0.020043 -0.0088277 0.24245 -0.044076 0.077338 0.00020402 0.00013593 0.00075699 0.0015425 -0.078248 0 0 0.02356 0 0.14319 0.14721 0.16796 0 0
1.3398 -0.0082272 -0.013068 -0.021356 -0.0099354 0 -0.014064 -0.0024439 -0.00020965 0.0092392 0.00049176 0.0068614 4.7667 0.12268 -0.0039576 0.069959 0.12186 0.011921 0.084263 -0.026554 -0.015154 0.012035 0.23633 -0.023894 0.10806 -0.00024026 -0.00026521 0.00020142 0.00066067 0.058253 0 0 -0.0015727 0 0.12867 0.1364 0.16888 0 0
1.3438 -0.0044355 -0.010716 0.065554 0.010835 0 0.0070218 -0.0067513 -0.0083235 -0.0080507 -0.0017799 -0.012611 4.5604 0.12938 -0.000851 0.077332 0.11717 0.024429 0.092961 0.0049446 0.00072636 0.030697 0.2196 0.0010035 0.131 -0.00024344 -0.0006499 -0.00037518 -7.2066e-06 0.17424 0 0 -0.020728 0 0.10763 0.12289 0.16331 0 0
1.3477 -0.0026826 -0.0078624 0.10085 0.018051 0 0.01618 -0.0096712 -0.011894 -0.021633 -0.0057099 -0.023054 4.3486 0.13945 0.0065687 0.076801 0.10472 0.039869 0.0933 0.035136 0.018623 0.045137 0.19315 0.026017 0.14499 1.6703e-05 -0.00087732 -0.00079634 -0.00013653 0.23948 0 0 -0.026883 0 0.080305 0.10561 0.15071 0 0
1.3516 -0.0023847 -0.0049036 0.052384 0.0078985 0 0.010624 -0.011551 -0.012914 -0.028085 -0.012879 -0.023098 4.1448 0.14823 0.01354 0.068765 0.084647 0.048469 0.084575 0.061629 0.029449 0.053849 0.15847 0.047689 0.14957 0.00019257 -0.00080797 -0.0010556 0.00018835 0.26838 0 0 -0.022378 0 0.047165 0.083754 0.13107 0 0
1.3555 -0.0027044 -0.0028441 -0.043611 -0.010867 0 -0.0032982 -0.012342 -0.015698 -0.028227 -0.021782 -0.020199 3.9572 0.14746 0.017652 0.054713 0.056015 0.04683 0.06664 0.081231 0.031136 0.054377 0.11787 0.065007 0.14344 0.00010301 -0.00035822 -0.0011738 0.00070896 0.30208 0 0 -0.016755 0 0.008855 0.056906 0.10566 0 0
1.3594 -0.0023786 -0.0023509 -0.113 -0.023576 0 -0.015617 -0.01162 -0.021691 -0.0259 -0.028542 -0.02546 3.7784 0.13919 0.019436 0.040757 0.023331 0.039762 0.046896 0.096619 0.029697 0.05021 0.077353 0.079008 0.13202 -0.00018231 0.00030882 -0.0011263 0.0012359 0.37183 0 0 -0.019494 0 -0.029675 0.030007 0.081385 0 0
1.3633 -0.00019784 -0.0029914 -0.1049 -0.020889 0 -0.019527 -0.010028 -0.027795 -0.024998 -0.030224 -0.043511 3.5899 0.12659 0.020304 0.029281 -0.011728 0.035247 0.0284 0.1087 0.03345 0.04254 0.039371 0.090804 0.11657 -0.00050996 0.00072987 -0.00091008 0.0016587 0.47252 0 0 -0.033158 0 -0.065515 0.006253 0.061987 0 0
1.3672 0.0038695 -0.0033697 -0.030663 -0.005807 0 -0.014788 -0.0096562 -0.029676 -0.026829 -0.027339 -0.066459 3.3808 0.11333 0.020512 0.022092 -0.047515 0.03717 0.013577 0.1181 0.045428 0.03247 0.0060572 0.099496 0.097996 -0.00079186 0.00044337 -0.00061504 0.0018357 0.56342 0 0 -0.051658 0 -0.095756 -0.011299 0.050734 0 0
1.3711 0.0080366 -0.0021308 0.049929 0.0092333 0 -0.0062614 -0.012067 -0.026014 -0.029571 -0.022828 -0.078569 3.1585 0.10606 0.019277 0.021216 -0.081664 0.042042 0.005193 0.12478 0.060288 0.02118 -0.019365 0.1016 0.076504 -0.00097528 -0.00055351 -0.0003687 0.0016182 0.59152 0 0 -0.06424 0 -0.11517 -0.017427 0.052707 0 0
1.375 0.0096042 0.0009379 0.079081 0.01278 0 0.00049749 -0.015845 -0.019065 -0.029896 -0.018596 -0.068608 2.942 0.11261 0.016491 0.025291 -0.11085 0.042184 0.0025007 0.12731 0.068068 0.010308 -0.034856 0.09268 0.052127 -0.00096271 -0.0016764 -0.00021005 0.0010366 0.52 0 0 -0.06209 0 -0.11852 -0.0083568 0.069405 0 0
1.3789 0.0070271 0.0045997 0.044005 0.0035545 0 0.0031189 -0.016819 -0.011549 -0.025234 -0.013473 -0.039025 2.7429 0.13142 0.013637 0.030388 -0.13438 0.032363 0.0016523 0.12504 0.061527 0.00057554 -0.042679 0.070263 0.026068 -0.0006778 -0.0021835 -6.4856e-05 0.00039457 0.34642 0 0 -0.04335 0 -0.10804 0.012269 0.094841 0 0
1.3828 0.001401 0.0069542 -0.019494 -0.009163 0 0.0032492 -0.011425 -0.0039433 -0.015014 -0.0049294 -0.0037229 2.5555 0.16091 0.012518 0.034262 -0.15155 0.014193 0.00067058 0.1173 0.041285 -0.0076822 -0.043732 0.036194 -0.00051852 -0.00023251 -0.0018142 0.00011832 6.5168e-05 0.10414 0 0 -0.013931 0 -0.0847 0.042473 0.12533 0 0
1.3867 -0.0040811 0.0067622 -0.059463 -0.013809 0 0.0041842 -6.0053e-05 0.0047587 -0.00052062 0.0072694 0.023255 2.3645 0.19846 0.013086 0.034764 -0.16195 -0.0051189 -0.0022603 0.10368 0.015189 -0.014252 -0.039147 -0.0034096 -0.026151 5.9274e-05 -0.0010185 0.00022871 0.00013868 -0.15173 0 0 0.015963 0 -0.050267 0.079678 0.1567 0 0
1.3906 -0.0063718 0.0043157 -0.046995 -0.006064 0 0.0074522 0.012974 0.014324 0.015804 0.01957 0.03756 2.1627 0.23803 0.012955 0.028535 -0.1639 -0.018216 -0.0088991 0.083502 -0.0071011 -0.018829 -0.029828 -0.040831 -0.046019 -6.0439e-05 -0.00053089 5.0502e-05 0.00030252 -0.36735 0 0 0.037381 0 -0.0081237 0.11902 0.1805 0 0
1.3945 -0.004666 0.0011877 0.0060441 0.0082175 0 0.011172 0.022846 0.022369 0.030884 0.027138 0.044703 1.957 0.27213 0.0095582 0.018007 -0.16043 -0.022536 -0.016393 0.061097 -0.020069 -0.022536 -0.01812 -0.070408 -0.057285 -0.00049892 -0.00069521 -0.00049557 0.00013108 -0.51091 0 0 0.047029 0 0.032671 0.15409 0.19344 0 0
1.3984 -0.00072675 -0.00095294 0.058965 0.018259 0 0.011556 0.027415 0.0265 0.041543 0.027932 0.052134 1.7591 0.29854 0.0029811 0.0056705 -0.15273 -0.021 -0.022329 0.039013 -0.024865 -0.025925 -0.0038531 -0.090583 -0.059043 -0.00083794 -0.0011876 -0.0011778 -0.00047934 -0.58007 0 0 0.047961 0 0.06803 0.18245 0.19589 0 0
1.4023 0.0025601 -0.0015383 0.072184 0.016644 0 0.0063084 0.027449 0.026752 0.045518 0.024244 0.061867 1.5711 0.31593 -0.0034955 -0.0063457 -0.14132 -0.018576 -0.024854 0.019218 -0.027171 -0.029277 0.013747 -0.10283 -0.050772 -0.00072241 -0.0013701 -0.0015725 -0.0011802 -0.59202 0 0 0.046283 0 0.095059 0.20242 0.1886 0 0
1.4063 0.0030492 -0.0013777 0.034759 0.0040268 0 -0.002981 0.024588 0.025164 0.04261 0.020262 0.069958 1.3842 0.32311 -0.0059232 -0.0151 -0.1261 -0.018048 -0.021638 0.0041663 -0.032276 -0.032705 0.036726 -0.1084 -0.031889 -0.00023285 -0.00089003 -0.0014065 -0.001491 -0.56505 0 0 0.046327 0 0.11045 0.21197 0.17302 0 0
1.4102 0.00032643 -0.0018292 -0.027728 -0.012259 0 -0.011585 0.019973 0.023013 0.034822 0.018202 0.07131 1.1892 0.32074 -0.0029652 -0.017273 -0.10524 -0.018359 -0.012097 -0.0038419 -0.040755 -0.035031 0.069229 -0.10584 -0.0044435 0.00016947 5.1338e-05 -0.00080061 -0.0012465 -0.50629 0 0 0.04778 0 0.11339 0.21073 0.15343 0 0
1.4141 -0.0044201 -0.0035883 -0.070762 -0.023365 0 -0.014983 0.01477 0.019227 0.024965 0.016724 0.063771 0.98841 0.31296 0.0031907 -0.01457 -0.078472 -0.016236 -0.00035 -0.0066825 -0.047634 -0.03478 0.10986 -0.091607 0.026166 9.5536e-05 0.00094546 -0.00016324 -0.00072175 -0.41356 0 0 0.046634 0 0.11037 0.20372 0.13365 0 0
1.418 -0.0091277 -0.0061138 -0.063652 -0.023893 0 -0.012046 0.010787 0.012082 0.0148 0.012733 0.048165 0.79215 0.30067 0.0089769 -0.0080581 -0.045073 -0.0092022 0.011395 -0.004872 -0.045733 -0.030656 0.15742 -0.063662 0.057984 -0.00038632 0.0014176 0.00016317 -0.00033643 -0.28523 0 0 0.03872 0 0.10456 0.19314 0.1144 0 0
1.4219 -0.011739 -0.0081372 -0.014306 -0.014284 0 -0.0055821 0.0091817 0.0020609 0.0044579 0.0044149 0.026256 0.60628 0.28461 0.012309 0.00098952 -0.0046127 0.0025142 0.021082 0.0010465 -0.031062 -0.021448 0.20992 -0.024688 0.089343 -0.00083519 0.0014321 0.00015596 -0.00027382 -0.12586 0 0 0.02278 0 0.099116 0.18121 0.095907 0 0
1.4258 -0.011123 -0.0087627 0.035009 -0.00027124 0 -7.6349e-05 0.0082916 -0.0078804 -0.0064301 -0.007328 0.0001011 0.42355 0.2643 0.013398 0.010769 0.043721 0.016169 0.026088 0.011455 -0.0063788 -0.0043872 0.26189 0.018007 0.11858 -0.0008868 0.0011591 3.2718e-05 -0.00039168 0.05696 0 0 0.00098482 0 0.098719 0.17113 0.077008 0 0
1.4297 -0.0078364 -0.0081932 0.041062 0.010078 0 0.0012945 0.0038282 -0.015291 -0.017412 -0.019811 -0.027015 0.23003 0.24065 0.013236 0.020051 0.094643 0.028153 0.028525 0.025675 0.020125 0.018885 0.30448 0.056314 0.14559 -0.00057733 0.00074413 -3.8089e-05 -0.00045256 0.25736 0 0 -0.02269 0 0.10392 0.16428 0.056407 0 0
1.4336 -0.0041629 -0.0075167 -0.0034563 0.010746 0 -0.0018202 -0.0073933 -0.020901 -0.027389 -0.030428 -0.050714 0.019428 0.21473 0.012027 0.029148 0.14322 0.035837 0.031351 0.043163 0.040429 0.045653 0.33355 0.085776 0.17002 -0.0002173 0.00023818 -0.00010692 -0.00037202 0.46834 0 0 -0.044315 0 0.11232 0.15951 0.034886 0 0
1.4375 -0.0030008 -0.0078375 -0.061917 0.0014743 0 -0.00747 -0.023446 -0.027478 -0.035997 -0.037733 -0.067861 -0.2002 0.18737 0.0095351 0.038364 0.18525 0.038696 0.036631 0.063489 0.052305 0.073662 0.34602 0.107 0.19072 -6.8386e-06 -0.0003061 -0.00032516 -0.00023157 0.67306 0 0 -0.060867 0 0.12167 0.15539 0.013861 0 0
1.4414 -0.0060544 -0.0095409 -0.084132 -0.011911 0 -0.012993 -0.037625 -0.035879 -0.044133 -0.041401 -0.078571 -0.41488 0.15966 0.0066992 0.048116 0.21547 0.038358 0.04665 0.086024 0.060119 0.099948 0.33869 0.12303 0.20568 0.0001457 -0.00075125 -0.00070526 -0.00011655 0.84149 0 0 -0.070428 0 0.12873 0.14964 -0.0042309 0 0
1.4453 -0.012565 -0.012216 -0.050069 -0.021528 0 -0.016485 -0.04367 -0.043014 -0.052374 -0.041789 -0.084878 -0.61909 0.13394 0.0060478 0.057615 0.22285 0.037504 0.062362 0.10813 0.06992 0.11769 0.30755 0.13529 0.20754 0.00041406 -0.0009201 -0.0010532 -1.8629e-05 0.94066 0 0 -0.072433 0 0.12635 0.13626 -0.012028 0 0
1.4492 -0.019611 -0.015089 0.012007 -0.023205 0 -0.017627 -0.041028 -0.04457 -0.058836 -0.039683 -0.086992 -0.8209 0.11093 0.0097439 0.064375 0.21099 0.03807 0.077908 0.1268 0.083066 0.12554 0.26332 0.14178 0.19586 0.00074547 -0.00071149 -0.0011531 9.8889e-05 0.95227 0 0 -0.067907 0 0.11416 0.11466 -0.0086606 0 0
1.4531 -0.023829 -0.017431 0.049914 -0.019251 0 -0.017716 -0.034762 -0.039764 -0.05938 -0.036122 -0.081668 -1.0329 0.09103 0.017072 0.06619 0.1809 0.039814 0.089094 0.14024 0.094295 0.12238 0.20987 0.139 0.16998 0.00085809 -0.0001697 -0.0009863 0.00021194 0.88261 0 0 -0.058986 0 0.092222 0.085235 0.0061045 0 0
1.457 -0.023314 -0.018632 0.032892 -0.015631 0 -0.018684 -0.030178 -0.032584 -0.050931 -0.03204 -0.065528 -1.2588 0.074545 0.024317 0.06102 0.13441 0.040454 0.091872 0.14693 0.096201 0.10758 0.15101 0.12546 0.13026 0.00056655 0.00052439 -0.00073233 0.00027196 0.75617 0 0 -0.047764 0 0.061308 0.049286 0.031593 0 0
1.4609 -0.018472 -0.018134 -0.0225 -0.016052 0 -0.021246 -0.027773 -0.027578 -0.034986 -0.027788 -0.040421 -1.4901 0.062489 0.027684 0.044885 0.073687 0.037611 0.078861 0.14402 0.086008 0.079369 0.091369 0.1034 0.077837 4.1834e-05 0.001098 -0.00056156 0.00030523 0.59923 0 0 -0.0355 0 0.023093 0.01064 0.06597 0 0
1.4648 -0.011477 -0.015549 -0.067937 -0.018496 0 -0.023413 -0.023695 -0.024607 -0.01743 -0.022913 -0.014734 -1.715 0.055304 0.02654 0.019194 0.0081837 0.031135 0.050151 0.13259 0.068246 0.041644 0.035645 0.077381 0.023215 -0.00032982 0.0012553 -0.00047166 0.00039396 0.42794 0 0 -0.022974 0 -0.015392 -0.021016 0.10091 0 0
1.4688 -0.0049242 -0.011016 -0.064921 -0.017522 0 -0.021158 -0.014797 -0.018679 -0.0042126 -0.016423 0.0019903 -1.9293 0.052979 0.023629 -0.010871 -0.055461 0.02369 0.012745 0.11571 0.050835 -0.00062886 -0.014761 0.051119 -0.025378 -0.00035109 0.00080812 -0.00035767 0.00052285 0.2485 0 0 -0.011268 0 -0.049147 -0.040401 0.13114 0 0
1.4727 -0.00048196 -0.0053921 -0.015615 -0.010057 0 -0.011673 -0.0025476 -0.0056828 0.0032253 -0.0074738 0.0067793 -2.1393 0.056039 0.02199 -0.041496 -0.11338 0.018791 -0.02811 0.095023 0.038356 -0.044407 -0.058455 0.025654 -0.062803 -0.00021547 -0.00015831 -0.00021192 0.00051092 0.064944 0 0 -0.0015131 0 -0.074774 -0.044042 0.1538 0 0
1.4766 0.0018447 8.234e-05 0.041525 0.0010345 0 0.0031185 0.0083399 0.011887 0.0083069 0.0037553 0.0060072 -2.354 0.064996 0.021796 -0.068394 -0.16212 0.017827 -0.066302 0.072294 0.02888 -0.086503 -0.094117 0.00013299 -0.084507 -0.00026149 -0.0012265 -0.00018345 0.00020054 -0.11544 0 0 0.0065248 0 -0.089137 -0.029292 0.1667 0 0
1.4805 0.0035581 0.0045334 0.064262 0.0091494 0 0.016395 0.014626 0.025761 0.015229 0.015479 0.010232 -2.5766 0.082076 0.020485 -0.081777 -0.19427 0.01878 -0.087888 0.050219 0.017008 -0.11968 -0.11518 -0.025886 -0.081844 -0.00055709 -0.0018361 -0.00039465 -0.00026328 -0.28318 0 0 0.015137 0 -0.084273 0.0088526 0.16668 0 0
1.4844 0.006617 0.0080424 0.038835 0.0099019 0 0.020948 0.017213 0.029217 0.024697 0.024683 0.025435 -2.8022 0.10364 0.015975 -0.08309 -0.21429 0.017994 -0.093074 0.030243 -0.0002443 -0.14312 -0.12299 -0.050944 -0.065548 -0.00080419 -0.0016556 -0.0007237 -0.00044115 -0.43047 0 0 0.026865 0 -0.065981 0.056885 0.16071 0 0
1.4883 0.01199 0.011531 -0.012014 0.0053453 0 0.0153 0.019181 0.023792 0.03372 0.028813 0.048044 -3.0235 0.12799 0.0094301 -0.074092 -0.22357 0.01351 -0.083742 0.012765 -0.020399 -0.15643 -0.11681 -0.072241 -0.040525 -0.00068902 -0.00085171 -0.00084017 -1.4508e-05 -0.55273 0 0 0.041188 0 -0.03672 0.10854 0.15127 0 0
1.4922 0.0188 0.015971 -0.047736 0.0026572 0 0.0060242 0.022033 0.018447 0.039175 0.027948 0.067458 -3.2363 0.15338 0.0044984 -0.057231 -0.22364 0.0069184 -0.062904 -0.0019733 -0.037725 -0.15977 -0.09642 -0.087473 -0.011541 -0.00027467 3.0724e-06 -0.0005107 0.0007794 -0.64753 0 0 0.053196 0 0.0006024 0.15788 0.14035 0 0
1.4961 0.024895 0.021555 -0.039337 0.0084479 0 0.0034401 0.024689 0.02162 0.040944 0.025558 0.073479 -3.4408 0.17717 0.0037524 -0.036766 -0.21588 0.0019529 -0.036227 -0.013599 -0.047965 -0.1533 -0.060742 -0.096249 0.015042 3.8798e-05 0.00035192 0.00013157 0.0012265 -0.71397 0 0 0.056637 0 0.041646 0.19639 0.12959 0 0
1.5 0.028583 0.027508 0.010902 0.0234 0 0.013652 0.025939 0.033644 0.041326 0.026485 0.062942 -3.6393 0.19604 0.0060901 -0.020479 -0.20378 0.001037 -0.015264 -0.02278 -0.051093 -0.14135 -0.014412 -0.10003 0.033053 -3.052e-05 6.6852e-05 0.00065921 0.00077412 -0.75413 0 0 0.049383 0 0.077815 0.21725 0.11812 0 0
1.5039 0.030134 0.032739 0.071201 0.041365 0 0.033456 0.026819 0.046642 0.041946 0.033196 0.041552 -3.8354 0.20961 0.0078032 -0.010838 -0.19024 0.0029063 -0.004358 -0.03106 -0.050349 -0.12869 0.034883 -0.10093 0.043096 -0.0002908 -0.00048598 0.00072286 -0.00037669 -0.77464 0 0 0.036255 0 0.10498 0.22384 0.10393 0 0
1.5078 0.031649 0.036766 0.10208 0.053461 0 0.052535 0.029702 0.051715 0.04208 0.043427 0.020558 -4.0331 0.21737 0.0061576 -0.0084603 -0.17629 0.0034656 -0.0048729 -0.03942 -0.049369 -0.11748 0.082829 -0.10051 0.045516 -0.00025304 -0.00076804 0.00036023 -0.0013833 -0.78631 0 0 0.026012 0 0.12088 0.21802 0.08552 0 0
1.5117 0.03532 0.040132 0.084597 0.054242 0 0.061229 0.035284 0.046551 0.040307 0.051698 0.010496 -4.2361 0.219 0.00182 -0.013166 -0.16275 -0.00084866 -0.016947 -0.048901 -0.050123 -0.10958 0.12515 -0.099269 0.041052 0.00032247 -0.00049332 -6.39e-05 -0.001539 -0.80153 0 0 0.024732 0 0.12396 0.20234 0.061608 0 0
1.5156 0.041669 0.043938 0.035773 0.045787 0 0.057557 0.041407 0.036831 0.037179 0.053717 0.015218 -4.4434 0.21244 -0.0021268 -0.023691 -0.15031 -0.010107 -0.039001 -0.061827 -0.052504 -0.1072 0.15312 -0.097019 0.029158 0.0011109 0.00018282 -0.00021618 -0.00094149 -0.83087 0 0 0.031412 0 0.11141 0.18022 0.030218 0 0
1.5195 0.049361 0.048877 -0.0020313 0.036894 0 0.04807 0.04543 0.031041 0.035392 0.049828 0.029467 -4.6479 0.1995 -0.0032599 -0.035256 -0.13875 -0.020838 -0.062368 -0.078117 -0.054827 -0.10787 0.16662 -0.093733 0.01151 0.0015109 0.00082052 -8.9649e-05 -0.00034221 -0.87992 0 0 0.039583 0 0.09121 0.15739 -0.0042263 0 0
1.5234 0.056592 0.054661 0.0068734 0.037453 0 0.042416 0.047395 0.033992 0.037084 0.044437 0.042162 -4.8399 0.18091 -0.0018206 -0.046569 -0.12807 -0.02893 -0.083797 -0.096875 -0.054828 -0.10993 0.16645 -0.090301 -0.012043 0.0012432 0.0010284 3.5112e-05 -0.00033324 -0.94737 0 0 0.043109 0 0.067891 0.13513 -0.038398 0 0
1.5273 0.06255 0.060366 0.061475 0.051351 0 0.046329 0.050139 0.044389 0.041561 0.042227 0.044205 -5.0147 0.15723 -4.4553e-05 -0.057126 -0.11852 -0.033108 -0.10142 -0.11707 -0.051498 -0.1123 0.15306 -0.088806 -0.041763 0.00061501 0.00070843 -0.00011686 -0.00075271 -1.0268 0 0 0.040862 0 0.04485 0.11399 -0.069456 0 0
1.5313 0.067545 0.065369 0.12182 0.07291 0 0.058288 0.056131 0.057241 0.046362 0.044923 0.035681 -5.1769 0.12902 -8.2619e-05 -0.067118 -0.11076 -0.0362 -0.11394 -0.1369 -0.047175 -0.11392 0.12645 -0.092002 -0.078374 0.0001634 6.661e-05 -0.00057131 -0.00095467 -1.1138 0 0 0.036722 0 0.026055 0.093999 -0.093425 0 0
1.5352 0.072017 0.069922 0.13979 0.090185 0 0.07168 0.064739 0.06788 0.05054 0.051347 0.026411 -5.3356 0.098628 -0.0027263 -0.078342 -0.10672 -0.043105 -0.12331 -0.15295 -0.047654 -0.11539 0.087943 -0.10215 -0.12052 8.4418e-05 -0.00056289 -0.0011062 -0.00061377 -1.213 0 0 0.036019 0 0.014621 0.074211 -0.10585 0 0
1.5391 0.075786 0.074682 0.0994 0.093584 0 0.080131 0.073046 0.074244 0.056201 0.059781 0.028519 -5.4925 0.069208 -0.0076035 -0.091293 -0.10687 -0.056887 -0.13322 -0.16499 -0.058589 -0.11878 0.042955 -0.11986 -0.16347 8.9734e-05 -0.00092686 -0.0014271 -0.00011881 -1.3383 0 0 0.042065 0 0.0075148 0.054148 -0.10958 0 0
1.543 0.07838 0.079613 0.032082 0.083476 0 0.081929 0.079011 0.076828 0.066179 0.069496 0.046704 -5.6366 0.04228 -0.013764 -0.10562 -0.11177 -0.07588 -0.14508 -0.1736 -0.080155 -0.12558 -0.0064277 -0.14387 -0.20461 -0.00015302 -0.0009578 -0.0013272 -7.807e-05 -1.4995 0 0 0.055041 0 0.0027318 0.033914 -0.10605 0 0
1.5469 0.079834 0.083464 -0.0078156 0.070313 0 0.080576 0.083106 0.077663 0.080317 0.079998 0.07458 -5.7514 0.019104 -0.01976 -0.12064 -0.12177 -0.094136 -0.15991 -0.17986 -0.10512 -0.13712 -0.058041 -0.17199 -0.24149 -0.00052054 -0.00073845 -0.00075668 -0.00051064 -1.6872 0 0 0.072697 0 -0.001908 0.013756 -0.097087 0 0
1.5508 0.080803 0.084664 0.012235 0.066424 0 0.081344 0.086707 0.079351 0.094667 0.089697 0.10039 -5.8306 0.001464 -0.023797 -0.13391 -0.1377 -0.10524 -0.1781 -0.18703 -0.12367 -0.15567 -0.10819 -0.20246 -0.26996 -0.00049521 -0.00039464 0.00014449 -0.00071721 -1.8714 0 0 0.091461 0 -0.010061 -0.0053954 -0.085456 0 0
1.5547 0.081803 0.083057 0.076014 0.075911 0 0.086459 0.08975 0.084047 0.1048 0.096361 0.11675 -5.8876 -0.012804 -0.024889 -0.14298 -0.15656 -0.1069 -0.19644 -0.199 -0.1319 -0.17832 -0.15275 -0.23437 -0.29135 0.00021657 -2.3278e-05 0.001027 -7.392e-05 -2.0202 0 0 0.10766 0 -0.022273 -0.022761 -0.075037 0 0
1.5586 0.082675 0.080774 0.13245 0.091343 0 0.092738 0.09097 0.092198 0.10976 0.099195 0.12539 -5.948 -0.025771 -0.024405 -0.14755 -0.17576 -0.10284 -0.21262 -0.21608 -0.13603 -0.20164 -0.18995 -0.26664 -0.30814 0.0011847 0.00029453 0.0014234 0.0011144 -2.1245 0 0 0.11912 0 -0.036612 -0.038093 -0.06682 0 0
1.5625 0.08309 0.081011 0.13826 0.10044 0 0.094082 0.090459 0.10187 0.11245 0.099948 0.13264 -6.0291 -0.038629 -0.02597 -0.14762 -0.19333 -0.10022 -0.22502 -0.23762 -0.14723 -0.2229 -0.21823 -0.29625 -0.32177 0.0015042 0.0004517 0.0010196 0.0017413 -2.2026 0 0 0.12631 0 -0.051241 -0.05105 -0.061134 0 0
1.5664 0.083495 0.085338 0.093237 0.097142 0 0.087476 0.090839 0.1097 0.1161 0.10137 0.1409 -6.1241 -0.052499 -0.032728 -0.14355 -0.2069 -0.10417 -0.23188 -0.26184 -0.17083 -0.2387 -0.23575 -0.31787 -0.33368 0.00065272 0.00034627 -4.5284e-05 0.0010046 -2.276 0 0 0.13128 0 -0.063555 -0.061138 -0.057933 0 0
1.5703 0.084994 0.091809 0.039417 0.087127 0 0.077468 0.094733 0.11317 0.1207 0.10454 0.1449 -6.2059 -0.066796 -0.043955 -0.13681 -0.21228 -0.11383 -0.23086 -0.28106 -0.1999 -0.24309 -0.23884 -0.32584 -0.34346 -0.00087935 2.7425e-07 -0.0011575 -0.00065592 -2.3385 0 0 0.13464 0 -0.068646 -0.066677 -0.055984 0 0
1.5742 0.087843 0.09576 0.025876 0.082633 0 0.074132 0.10096 0.11222 0.12314 0.10808 0.13704 -6.2478 -0.078512 -0.05458 -0.12964 -0.21106 -0.12301 -0.22464 -0.29002 -0.22013 -0.23837 -0.23174 -0.31784 -0.34887 -0.0018851 -0.00036183 -0.0016195 -0.0018607 -2.3531 0 0 0.13369 0 -0.067648 -0.068186 -0.053444 0 0
1.5781 0.090123 0.093022 0.068312 0.090669 0 0.084501 0.10422 0.10856 0.12053 0.10982 0.11672 -6.2446 -0.085292 -0.058918 -0.12239 -0.20406 -0.12549 -0.21394 -0.28621 -0.22197 -0.2256 -0.21523 -0.29736 -0.34741 -0.0014754 -0.00042462 -0.0011856 -0.0016143 -2.2825 0 0 0.12474 0 -0.061721 -0.065573 -0.04975 0 0
1.582 0.088577 0.083085 0.13525 0.10504 0 0.10407 0.099413 0.10336 0.11279 0.10858 0.09436 -6.2171 -0.085006 -0.05565 -0.11519 -0.19239 -0.12033 -0.19954 -0.26824 -0.20896 -0.2062 -0.19023 -0.27254 -0.3368 9.4596e-05 -5.4362e-05 -0.00026201 -0.0002931 -2.1279 0 0 0.10842 0 -0.052444 -0.058969 -0.044595 0 0
1.5859 0.081466 0.0697 0.17126 0.10975 0 0.11682 0.086582 0.095747 0.10206 0.10379 0.085056 -6.1953 -0.073763 -0.049284 -0.10754 -0.1779 -0.11283 -0.18185 -0.2347 -0.1941 -0.18205 -0.15682 -0.25136 -0.31244 0.0016058 0.00051398 0.000447 0.00076034 -1.9325 0 0 0.091956 0 -0.042857 -0.04856 -0.038111 0 0
1.5898 0.070932 0.058528 0.13969 0.091926 0 0.10625 0.071118 0.084074 0.08994 0.09402 0.095938 -6.1961 -0.053441 -0.046318 -0.099003 -0.16441 -0.10987 -0.1624 -0.1945 -0.18761 -0.15706 -0.1185 -0.23593 -0.27674 0.0019253 0.00081259 0.00053844 0.00062903 -1.7444 0 0 0.084225 0 -0.036756 -0.037149 -0.032433 0 0
1.5938 0.062268 0.053767 0.053164 0.054361 0 0.06987 0.059144 0.068872 0.076176 0.077594 0.11741 -6.2128 -0.029242 -0.049483 -0.090389 -0.15364 -0.11352 -0.14273 -0.15619 -0.18731 -0.13311 -0.079046 -0.22042 -0.23608 0.00097086 0.00053989 0.00019518 -0.00026872 -1.5745 0 0 0.086353 0 -0.034524 -0.027041 -0.029455 0 0
1.5977 0.060335 0.056234 -0.031655 0.017013 0 0.025038 0.053047 0.054302 0.060088 0.056063 0.12633 -6.2242 -0.0048869 -0.055398 -0.082741 -0.14646 -0.11857 -0.12414 -0.1251 -0.18049 -0.11125 -0.041158 -0.19473 -0.19504 -0.00028002 -0.0001409 -9.7567e-05 -0.00070554 -1.3933 0 0 0.087334 0 -0.03598 -0.019622 -0.030658 0 0
1.6016 0.066098 0.06381 -0.053261 0.0049679 0 -0.00065835 0.051586 0.046028 0.042836 0.036566 0.10086 -6.2127 0.015526 -0.057778 -0.077396 -0.14344 -0.1163 -0.10808 -0.10625 -0.15524 -0.092365 -0.0077541 -0.15247 -0.15868 -0.00071209 -0.00072512 -8.6634e-05 -1.909e-05 -1.1748 0 0 0.071217 0 -0.040447 -0.016102 -0.037464 0 0
1.6055 0.07621 0.073213 0.0084948 0.030482 0 0.01144 0.053393 0.046808 0.027806 0.028713 0.037784 -6.1768 0.023144 -0.052996 -0.078526 -0.14541 -0.10179 -0.099299 -0.10913 -0.11135 -0.079346 0.013323 -0.097836 -0.13835 -6.0617e-05 -0.00082736 2.1235e-05 0.0011577 -0.94341 0 0 0.031808 0 -0.046191 -0.018148 -0.053239 0 0
1.6094 0.085648 0.081492 0.11392 0.082066 0 0.056782 0.058823 0.053703 0.018719 0.036942 -0.040071 -6.1279 0.020269 -0.042832 -0.085218 -0.14954 -0.07884 -0.097881 -0.12555 -0.061962 -0.072034 0.023214 -0.046211 -0.1321 0.00091661 -0.00053004 -0.00014532 0.0015891 -0.77686 0 0 -0.017893 0 -0.051397 -0.022225 -0.073963 0 0
1.6133 0.090766 0.086547 0.18932 0.12958 0 0.1096 0.067669 0.059785 0.017478 0.055268 -0.093513 -6.0769 0.0091616 -0.032359 -0.09641 -0.15496 -0.058255 -0.10391 -0.15159 -0.025659 -0.071159 0.022792 -0.017076 -0.13807 0.0011843 -0.00026053 -0.00064594 0.00078445 -0.75469 0 0 -0.051496 0 -0.05608 -0.026315 -0.097109 0 0
1.6172 0.090345 0.087123 0.18054 0.14329 0 0.13997 0.076082 0.059409 0.023589 0.070619 -0.089939 -6.022 -0.0072406 -0.025646 -0.11058 -0.16095 -0.050678 -0.11693 -0.1832 -0.015735 -0.077186 0.013682 -0.02317 -0.15364 0.00037384 -0.00032625 -0.0010965 -0.00045862 -0.89666 0 0 -0.047319 0 -0.060448 -0.028467 -0.11983 0 0
1.6211 0.084663 0.082868 0.094213 0.11417 0 0.13314 0.077799 0.052777 0.034934 0.073011 -0.025414 -5.9496 -0.023634 -0.023506 -0.12475 -0.167 -0.059268 -0.13599 -0.21468 -0.033632 -0.091231 -0.0011312 -0.062903 -0.17435 -0.00091179 -0.00060849 -0.001029 -0.00088937 -1.1426 0 0 -0.0045953 0 -0.06526 -0.0256 -0.137 0 0
1.625 0.074467 0.074431 -0.0064276 0.060728 0 0.097152 0.069815 0.045928 0.048578 0.063578 0.069939 -5.8458 -0.031515 -0.024644 -0.13376 -0.17344 -0.077736 -0.15592 -0.2391 -0.069274 -0.11118 -0.014015 -0.12108 -0.1913 -0.001648 -0.00074606 -0.00036705 -0.00010752 -1.3882 0 0 0.055394 0 -0.070819 -0.015555 -0.14192 0 0
1.6289 0.061086 0.063224 -0.049446 0.01631 0 0.054435 0.056643 0.04601 0.061273 0.052882 0.14901 -5.7095 -0.029128 -0.02793 -0.13646 -0.18085 -0.095083 -0.17224 -0.2554 -0.10671 -0.1326 -0.02109 -0.17742 -0.20059 -0.0012564 -0.00059454 0.00047369 0.0010431 -1.5454 0 0 0.10393 0 -0.075555 -3.1048e-05 -0.13464 0 0
1.6328 0.046943 0.050856 -0.008647 0.0054527 0 0.025273 0.047685 0.055597 0.07039 0.05115 0.17701 -5.5548 -0.01606 -0.032968 -0.13258 -0.18955 -0.10337 -0.18226 -0.2629 -0.132 -0.15278 -0.020985 -0.217 -0.20031 -3.7537e-05 -0.00042778 0.00095297 0.0013619 -1.5824 0 0 0.12337 0 -0.07764 0.020014 -0.11527 0 0
1.6367 0.035031 0.038719 0.078334 0.026638 0 0.015608 0.0492 0.070472 0.075396 0.059695 0.15269 -5.4022 0.0071421 -0.038887 -0.12245 -0.19974 -0.10272 -0.18363 -0.26137 -0.13993 -0.16896 -0.013208 -0.23597 -0.18926 0.0011385 -0.00063062 0.0008632 0.00048079 -1.5239 0 0 0.11594 0 -0.074965 0.043346 -0.084785 0 0
1.6406 0.02728 0.028049 0.14168 0.054676 0 0.017043 0.058517 0.082384 0.078281 0.071082 0.10626 -5.2634 0.038278 -0.043613 -0.10725 -0.21108 -0.099898 -0.17145 -0.24865 -0.13626 -0.17555 0.00096284 -0.23963 -0.16457 0.0015457 -0.0012159 0.00044292 -0.00086966 -1.4235 0 0 0.098132 0 -0.061788 0.067943 -0.045599 0 0
1.6445 0.023358 0.020105 0.13409 0.061011 0 0.017014 0.066269 0.084387 0.081503 0.076665 0.075746 -5.1337 0.069238 -0.045143 -0.091302 -0.22131 -0.10179 -0.14986 -0.22791 -0.13288 -0.17358 0.0146 -0.23548 -0.13135 0.0010994 -0.0017241 9.4288e-05 -0.0016913 -1.3305 0 0 0.087132 0 -0.039652 0.091298 -0.0064289 0 0
1.6484 0.021245 0.015834 0.064853 0.036138 0 0.010226 0.064482 0.074743 0.084597 0.073461 0.079872 -4.9969 0.096543 -0.043478 -0.07592 -0.22884 -0.10875 -0.12177 -0.2002 -0.13797 -0.16463 0.02486 -0.2269 -0.091898 0.00028712 -0.0016561 3.5982e-05 -0.0016773 -1.2652 0 0 0.089487 0 -0.011608 0.11251 0.029044 0 0
1.6523 0.019052 0.015043 -0.011343 -0.0033516 0 0.0025774 0.052696 0.057037 0.082912 0.064381 0.10708 -4.8401 0.11777 -0.040656 -0.06175 -0.2323 -0.11317 -0.089635 -0.1663 -0.14793 -0.15005 0.030135 -0.21136 -0.047948 -0.00031011 -0.00098714 0.00021848 -0.0013112 -1.2073 0 0 0.098518 0 0.018952 0.13082 0.058383 0 0
1.6563 0.016238 0.016003 -0.038953 -0.028305 0 0.0050437 0.036818 0.03722 0.070682 0.053332 0.12716 -4.6645 0.13027 -0.038391 -0.048985 -0.22977 -0.10466 -0.056647 -0.12676 -0.14827 -0.13153 0.029344 -0.18334 -0.0014158 -0.00045245 -0.00020063 0.00049823 -0.0011404 -1.1038 0 0 0.10011 0 0.046239 0.14511 0.079161 0 0
1.6602 0.013215 0.016234 -0.0033362 -0.020106 0 0.022511 0.02303 0.020141 0.046381 0.041287 0.11445 -4.4842 0.13341 -0.035836 -0.036713 -0.22017 -0.078163 -0.027919 -0.083988 -0.12444 -0.11148 0.025757 -0.139 0.043619 -0.00030469 0.00020535 0.0008066 -0.0011365 -0.89747 0 0 0.082291 0 0.059039 0.15371 0.092233 0 0
1.6641 0.010188 0.014121 0.06069 0.014752 0 0.046548 0.013296 0.0076623 0.015373 0.026793 0.064842 -4.3144 0.13157 -0.030259 -0.024585 -0.20684 -0.038738 -0.0048815 -0.04148 -0.074394 -0.090899 0.024508 -0.07935 0.083904 -0.0001653 0.00020435 0.0011282 -0.0008448 -0.56546 0 0 0.043061 0 0.055915 0.15717 0.10306 0 0
1.668 0.0067793 0.0099035 0.097046 0.049412 0 0.058674 0.0060255 -0.0012788 -0.013127 0.0089344 -0.0041078 -4.1581 0.12652 -0.020304 -0.013244 -0.19166 0.00080798 0.011758 -0.00095566 -0.011947 -0.069608 0.027925 -0.010626 0.11705 -0.00016064 0.00019968 0.0013796 -6.2271e-05 -0.14073 0 0 -0.0077895 0 0.036741 0.15519 0.1142 0 0
1.6719 0.0027365 0.0050768 0.070703 0.056415 0 0.043117 -0.00060098 -0.0094234 -0.0325 -0.011159 -0.066994 -4.0049 0.11995 -0.0083057 -0.0036516 -0.17664 0.028124 0.02167 0.036055 0.042551 -0.047273 0.037718 0.057792 0.14084 -0.00016683 0.00052301 0.0014025 0.0008063 0.3027 0 0 -0.054204 0 0.0027331 0.14756 0.12793 0 0
1.6758 -0.0014742 0.00074406 -0.0065831 0.02742 0 0.00022254 -0.0071565 -0.019544 -0.042998 -0.031201 -0.10641 -3.8417 0.11348 0.0012531 0.00080316 -0.16533 0.039213 0.023863 0.066928 0.076742 -0.023068 0.055129 0.11665 0.14977 2.3548e-05 0.001048 0.0011201 0.0011443 0.69187 0 0 -0.083699 0 -0.042331 0.13289 0.14684 0 0
1.6797 -0.0052017 -0.0033854 -0.084921 -0.021221 0 -0.050297 -0.014285 -0.032813 -0.05029 -0.048848 -0.12042 -3.6652 0.10695 0.0060381 -0.0016452 -0.15876 0.040081 0.021313 0.092317 0.093564 0.0015954 0.074101 0.1599 0.14553 0.00047883 0.0013469 0.00066683 0.00080861 0.98981 0 0 -0.09479 0 -0.085777 0.11293 0.16818 0 0
1.6836 -0.0086297 -0.0083146 -0.11301 -0.060206 0 -0.080531 -0.023719 -0.047713 -0.059932 -0.061544 -0.11882 -3.485 0.099104 0.0085061 -0.010342 -0.15574 0.041018 0.016016 0.11301 0.10555 0.024492 0.089799 0.18619 0.13108 0.001044 0.0011933 0.00029936 0.00031051 1.1948 0 0 -0.096064 0 -0.1214 0.088973 0.18844 0 0
1.6875 -0.012735 -0.014123 -0.076617 -0.067457 0 -0.07317 -0.036494 -0.060292 -0.072627 -0.066411 -0.11311 -3.314 0.088681 0.013766 -0.024426 -0.15515 0.048178 0.0091461 0.12894 0.122 0.043476 0.098694 0.19789 0.10835 0.0014358 0.00082416 0.00014464 0.00027502 1.3104 0 0 -0.09725 0 -0.1455 0.061667 0.2047 0 0
1.6914 -0.017815 -0.019164 -0.0096508 -0.042585 0 -0.034192 -0.050039 -0.066092 -0.083712 -0.06198 -0.10773 -3.1568 0.073925 0.024342 -0.042352 -0.15534 0.059144 0.0018644 0.13953 0.14067 0.055581 0.096752 0.19816 0.079627 0.0014135 0.00065816 5.5558e-05 0.00077296 1.3213 0 0 -0.099848 0 -0.15482 0.031558 0.21329 0 0
1.6953 -0.022186 -0.021066 0.032195 -0.0059647 0 0.010694 -0.058137 -0.062761 -0.086399 -0.050539 -0.098461 -3.0073 0.051814 0.036967 -0.059533 -0.15338 0.065705 -0.0045484 0.141 0.15072 0.055148 0.078736 0.18806 0.048655 0.00090272 0.00079611 -0.00023852 0.0012512 1.2028 0 0 -0.095942 0 -0.14861 -0.00072573 0.20813 0 0
1.6992 -0.022926 -0.018699 0.016343 0.016568 0 0.033853 -0.054991 -0.051404 -0.075909 -0.037714 -0.078592 -2.8568 0.024774 0.04485 -0.072726 -0.14916 0.061165 -0.010143 0.13341 0.14293 0.045217 0.050491 0.16636 0.018812 2.4743e-05 0.00088395 -0.00081304 0.0011258 0.95503 0 0 -0.076685 0 -0.13702 -0.03326 0.19273 0 0
1.7031 -0.01844 -0.01325 -0.039503 0.012364 0 0.024596 -0.039975 -0.035532 -0.052204 -0.028254 -0.047791 -2.7032 -0.0055593 0.043528 -0.081055 -0.14344 0.045989 -0.015198 0.11598 0.11752 0.027464 0.01445 0.13224 -0.0088568 -0.00094733 0.00051219 -0.0013933 0.00039607 0.62594 0 0 -0.042668 0 -0.12429 -0.064642 0.16866 0 0
1.707 -0.010391 -0.0074414 -0.082064 -0.009655 0 -0.0049282 -0.018579 -0.01856 -0.020574 -0.021755 -0.01569 -2.5517 -0.037192 0.034797 -0.084236 -0.1372 0.027384 -0.020079 0.08844 0.083277 0.0040515 -0.026751 0.088412 -0.033543 -0.0016788 -0.00028172 -0.0015548 -0.00035579 0.2961 0 0 -0.0060627 0 -0.11422 -0.093271 0.13781 0 0
1.7109 -0.0028264 -0.0036048 -0.068392 -0.027225 0 -0.030563 0.0012599 -0.0022042 0.0099961 -0.013277 0.0042571 -2.407 -0.066051 0.024981 -0.082683 -0.13264 0.013622 -0.025581 0.050173 0.050232 -0.021269 -0.069512 0.041343 -0.053939 -0.0018996 -0.00096937 -0.0011138 -0.0005485 0.034582 0 0 0.018168 0 -0.11136 -0.11523 0.10271 0 0
1.7148 0.00096773 -0.0022302 -0.0039114 -0.023343 0 -0.03452 0.013941 0.012834 0.030627 0.00099301 0.0068275 -2.266 -0.087529 0.019271 -0.080052 -0.13099 0.0080594 -0.032461 0.007146 0.022924 -0.042956 -0.10885 -0.0024685 -0.06983 -0.0015354 -0.001017 -0.00033289 -0.00014984 -0.13901 0 0 0.024419 0 -0.11467 -0.12711 0.067557 0 0
1.7188 0.0010159 -0.0019889 0.06133 -0.00033695 0 -0.017038 0.018322 0.025065 0.037329 0.018679 0.0023128 -2.1208 -0.10102 0.017528 -0.078316 -0.13067 0.0075342 -0.040685 -0.035008 -0.00050929 -0.059519 -0.14219 -0.040815 -0.081576 -0.00076747 -0.00040739 0.00026966 0.00034048 -0.25793 0 0 0.021066 0 -0.12016 -0.12914 0.033917 0 0
1.7227 0.00030084 -0.00091073 0.075513 0.022443 0 0.006606 0.016773 0.031885 0.033837 0.032449 0.010542 -1.9673 -0.10626 0.015314 -0.078135 -0.12985 0.0058504 -0.050167 -0.072767 -0.024233 -0.070429 -0.16707 -0.076359 -0.089017 4.7752e-05 0.00032892 0.00034148 0.00039577 -0.37826 0 0 0.023363 0 -0.1252 -0.12149 0.0025286 0 0
1.7266 0.0020659 0.002326 0.029109 0.025793 0 0.01979 0.013415 0.031826 0.029657 0.03674 0.044258 -1.8108 -0.10359 0.0087197 -0.079733 -0.12618 -0.0010232 -0.060703 -0.10282 -0.050048 -0.075749 -0.181 -0.1122 -0.092033 0.00057515 0.00059006 -3.7873e-05 -8.1063e-05 -0.53994 0 0 0.040762 0 -0.12705 -0.10496 -0.026147 0 0
1.7305 0.0074229 0.0077868 -0.038423 0.008157 0 0.017402 0.012984 0.027336 0.033679 0.033144 0.095346 -1.6602 -0.093647 -0.0018425 -0.081887 -0.11291 -0.012225 -0.071667 -0.11911 -0.075694 -0.076047 -0.1744 -0.14627 -0.089331 0.00068277 0.00020936 -0.00047962 -0.00075895 -0.74297 0 0 0.069128 0 -0.12134 -0.081833 -0.050557 0 0
1.7344 0.015209 0.014489 -0.073421 -0.012025 0 0.0082761 0.019504 0.024642 0.047737 0.028855 0.13708 -1.5173 -0.08145 -0.012279 -0.082839 -0.091373 -0.023351 -0.081996 -0.12719 -0.09637 -0.075007 -0.15112 -0.17012 -0.08331 0.00047467 -0.00046805 -0.00065958 -0.0012471 -0.94761 0 0 0.093657 0 -0.11121 -0.059269 -0.071157 0 0
1.7383 0.023586 0.021136 -0.051773 -0.011808 0 0.0065057 0.033805 0.029515 0.065125 0.02984 0.14266 -1.3727 -0.067846 -0.01869 -0.082459 -0.063512 -0.03012 -0.091083 -0.12962 -0.10755 -0.073423 -0.11244 -0.17428 -0.074454 0.0001638 -0.00094454 -0.00058043 -0.0014138 -1.0939 0 0 0.099458 0 -0.098664 -0.039657 -0.087185 0 0
1.7422 0.031431 0.026966 0.005727 0.016016 0 0.019367 0.051427 0.041915 0.075315 0.035739 0.10582 -1.2129 -0.053118 -0.020401 -0.08102 -0.032148 -0.031243 -0.098326 -0.12894 -0.10734 -0.071798 -0.06066 -0.15607 -0.063126 -8.993e-05 -0.00098154 -0.00049174 -0.0013762 -1.1308 0 0 0.081588 0 -0.085663 -0.024609 -0.097878 0 0
1.7461 0.03841 0.03223 0.055229 0.055588 0 0.04139 0.063917 0.054509 0.071098 0.041252 0.046438 -1.0328 -0.036045 -0.019532 -0.079802 -0.0031667 -0.028659 -0.10253 -0.12836 -0.097496 -0.070123 0.00019242 -0.12315 -0.049123 -0.00023958 -0.00071224 -0.00058176 -0.0012647 -1.0433 0 0 0.047958 0 -0.074979 -0.015264 -0.10122 0 0
1.75 0.044353 0.0379 0.065497 0.080196 0 0.058848 0.064147 0.057398 0.05288 0.041831 -0.0035146 -0.84 -0.013102 -0.018264 -0.081603 0.013464 -0.0256 -0.10248 -0.1301 -0.083017 -0.067594 0.058254 -0.089279 -0.031982 -0.0002968 -0.00043994 -0.00076807 -0.0010653 -0.86549 0 0 0.014131 0 -0.067854 -0.0078301 -0.096217 0 0
1.7539 0.049059 0.04469 0.037531 0.073837 0 0.060905 0.051988 0.046024 0.027839 0.037583 -0.022305 -0.64696 0.016463 -0.017022 -0.086744 0.015704 -0.024323 -0.098568 -0.13281 -0.070035 -0.064127 0.10589 -0.065704 -0.012418 -0.0002698 -0.00036553 -0.00079443 -0.00070004 -0.66924 0 0 -0.0059398 0 -0.062174 0.0022902 -0.084842 0 0
1.7578 0.052648 0.052118 -0.0020831 0.044146 0 0.048663 0.035259 0.025947 0.0057277 0.032235 -0.011525 -0.45954 0.052653 -0.015185 -0.094781 0.0028089 -0.025061 -0.090884 -0.1351 -0.062848 -0.059993 0.1389 -0.054989 0.008645 -0.00018117 -0.00046473 -0.00051986 -0.00021432 -0.53259 0 0 -0.0075099 0 -0.056301 0.01756 -0.067824 0 0
1.7617 0.05564 0.058554 -0.022098 0.016391 0 0.034947 0.024616 0.010119 -0.005449 0.029509 0.0090197 -0.2731 0.09475 -0.012877 -0.10475 -0.024793 -0.026606 -0.079757 -0.13533 -0.061738 -0.055683 0.15404 -0.05214 0.029834 -0.00012262 -0.00055204 -9.2162e-05 0.00017099 -0.50507 0 0 0.0034219 0 -0.048449 0.039968 -0.046069 0 0
1.7656 0.058383 0.062411 -0.0048007 0.014011 0 0.034593 0.026387 0.010125 -0.0021234 0.031067 0.018712 -0.079087 0.13871 -0.011397 -0.11313 -0.06542 -0.027895 -0.066274 -0.13023 -0.06335 -0.053184 0.14508 -0.051328 0.045397 -0.00022748 -0.00044014 0.00017778 0.00023156 -0.59139 0 0 0.015474 0 -0.035623 0.07117 -0.020353 0 0
1.7695 0.06055 0.063455 0.046131 0.041332 0 0.052497 0.03908 0.027825 0.013891 0.037001 0.011603 0.1261 0.17631 -0.011801 -0.11695 -0.10885 -0.029536 -0.054304 -0.12132 -0.063767 -0.054004 0.12135 -0.052128 0.049931 -0.00053128 -9.1235e-05 0.000114 -2.6958e-05 -0.76048 0 0 0.020688 0 -0.020215 0.10363 0.0063594 0 0
1.7734 0.061547 0.062983 0.10754 0.081113 0 0.078887 0.055709 0.053807 0.036213 0.046638 -0.00077973 0.33953 0.20321 -0.013595 -0.11599 -0.15152 -0.034179 -0.046372 -0.1107 -0.062179 -0.058711 0.086843 -0.060148 0.040538 -0.00085533 0.00032146 -0.0001588 -0.00032257 -0.96851 0 0 0.020552 0 -0.0054061 0.13178 0.032493 0 0
1.7773 0.061477 0.062589 0.14746 0.10748 0 0.096085 0.06908 0.073935 0.056794 0.058074 0.00039608 0.55779 0.21613 -0.015367 -0.11076 -0.19141 -0.045147 -0.044666 -0.10041 -0.062175 -0.067648 0.04395 -0.082007 0.015215 -0.00088618 0.00050243 -0.00034954 -0.00032349 -1.1779 0 0 0.02436 0 0.0056279 0.15082 0.056501 0 0
1.7813 0.061345 0.062707 0.1433 0.10398 0 0.09197 0.075629 0.079217 0.070096 0.067897 0.026547 0.78277 0.21076 -0.016766 -0.10287 -0.22736 -0.063838 -0.052445 -0.093565 -0.069329 -0.08122 -0.0060833 -0.11914 -0.028582 -0.00044818 0.00025439 -0.00029435 3.3362e-05 -1.3639 0 0 0.040765 0 0.0076793 0.15373 0.075879 0 0
1.7852 0.061932 0.062349 0.098857 0.074136 0 0.069585 0.075848 0.071756 0.075957 0.073069 0.072636 1.0203 0.18675 -0.019327 -0.097582 -0.26128 -0.087627 -0.072067 -0.093857 -0.086632 -0.098434 -0.06395 -0.16537 -0.086776 0.00026312 -0.00032458 -0.00010643 0.00043622 -1.5128 0 0 0.069281 0 -0.0058985 0.13407 0.08589 0 0
1.7891 0.062489 0.060249 0.045525 0.038194 0 0.044978 0.072618 0.062492 0.07865 0.073861 0.11961 1.2737 0.15359 -0.024783 -0.097284 -0.29492 -0.11026 -0.098506 -0.099354 -0.11131 -0.11652 -0.12739 -0.20977 -0.14663 0.00074636 -0.00087198 -3.1966e-05 0.00044959 -1.6206 0 0 0.099283 0 -0.031391 0.099114 0.086334 0 0
1.793 0.060965 0.056172 0.020572 0.018948 0 0.034722 0.069404 0.062575 0.08272 0.074221 0.14669 1.5401 0.11575 -0.032465 -0.10219 -0.32713 -0.12518 -0.12843 -0.10838 -0.13575 -0.13387 -0.19392 -0.2425 -0.20057 0.00057041 -0.0010554 -0.00016954 -6.3108e-05 -1.692 0 0 0.11786 0 -0.065878 0.053026 0.076821 0 0
1.7969 0.055974 0.051076 0.03666 0.0262 0 0.043029 0.068869 0.074855 0.089283 0.07802 0.14554 1.8128 0.07774 -0.038847 -0.11167 -0.35576 -0.1297 -0.15798 -0.11883 -0.15227 -0.14878 -0.25992 -0.25942 -0.24113 -0.00023418 -0.00088675 -0.00035236 -0.00073998 -1.7362 0 0 0.12004 0 -0.10542 0.00078339 0.057612 0 0
1.8008 0.048539 0.046125 0.069788 0.050287 0 0.058871 0.071548 0.091783 0.095945 0.084525 0.12607 2.0882 0.046445 -0.040241 -0.12203 -0.37111 -0.12658 -0.1784 -0.12604 -0.15809 -0.15731 -0.31288 -0.26266 -0.25339 -0.0011246 -0.00073041 -0.00031986 -0.00098909 -1.7582 0 0 0.11224 0 -0.14052 -0.047855 0.02988 0 0
1.8047 0.041564 0.041715 0.079932 0.069372 0 0.065332 0.074984 0.1011 0.099647 0.088164 0.10881 2.3676 0.02433 -0.036252 -0.12637 -0.36417 -0.12135 -0.18381 -0.12667 -0.15661 -0.15739 -0.33864 -0.2572 -0.23775 -0.0014205 -0.00094874 -1.5906e-06 -0.00054036 -1.7499 0 0 0.10597 0 -0.16085 -0.083081 0.0024667 0 0
1.8086 0.037254 0.037471 0.047931 0.065883 0 0.053508 0.074593 0.094813 0.09876 0.083434 0.10837 2.6547 0.010873 -0.030417 -0.12221 -0.33261 -0.11717 -0.17377 -0.12076 -0.15348 -0.14855 -0.33161 -0.24599 -0.20028 -0.00082042 -0.0015177 0.00038132 0.00022856 -1.6878 0 0 0.10703 0 -0.16335 -0.10183 -0.018581 0 0
1.8125 0.034981 0.03295 -0.005839 0.040169 0 0.029686 0.066495 0.074502 0.092269 0.070114 0.12062 2.9512 0.0061856 -0.027179 -0.10848 -0.27536 -0.11172 -0.14824 -0.10862 -0.15073 -0.13015 -0.28798 -0.22718 -0.14552 0.00035733 -0.0020191 0.00050356 0.00056182 -1.5409 0 0 0.10991 0 -0.14618 -0.1018 -0.028761 0 0
1.8164 0.031826 0.028035 -0.039676 0.010396 0 0.010131 0.050466 0.049254 0.078105 0.053299 0.12481 3.2559 0.010691 -0.028 -0.084874 -0.19243 -0.098988 -0.10787 -0.091068 -0.14387 -0.10131 -0.20437 -0.19555 -0.079462 0.0013992 -0.0020448 0.0002279 1.2028e-05 -1.2848 0 0 0.102 0 -0.10807 -0.080584 -0.02287 0 0
1.8203 0.025313 0.022668 -0.02869 -0.0022148 0 0.0077952 0.030416 0.028311 0.054147 0.038344 0.10016 3.5664 0.027691 -0.03032 -0.055622 -0.092753 -0.074862 -0.057203 -0.070462 -0.12514 -0.061099 -0.085251 -0.14717 -0.01362 0.0017054 -0.0016021 -0.0002743 -0.0010864 -0.91765 0 0 0.074207 0 -0.051564 -0.035884 0.0048897 0 0
1.8242 0.01562 0.016538 0.013594 0.0086257 0 0.021531 0.011773 0.014699 0.021976 0.026198 0.043856 3.8804 0.055298 -0.03016 -0.028774 0.0028549 -0.041576 -0.0063871 -0.049594 -0.090355 -0.015146 0.040655 -0.083995 0.044582 0.0011919 -0.0010809 -0.00066719 -0.0018552 -0.47145 0 0 0.029164 0 0.0093603 0.020895 0.044096 0 0
1.8281 0.005194 0.0093995 0.049703 0.028297 0 0.036328 -0.0020862 0.0047082 -0.011037 0.013826 -0.024659 4.195 0.09361 -0.025584 -0.0075448 0.084203 -0.0072314 0.040265 -0.028746 -0.043593 0.034198 0.15942 -0.014556 0.092929 0.00030251 -0.00081252 -0.00070249 -0.0016577 -0.01008 0 0 -0.019348 0 0.068343 0.084777 0.088847 0 0
1.832 -0.0035903 0.0017017 0.052658 0.033234 0 0.034558 -0.011491 -0.0071729 -0.035311 -0.001441 -0.077305 4.506 0.1421 -0.017757 0.0057455 0.14244 0.01928 0.079021 -0.007801 0.0046817 0.084519 0.25825 0.049957 0.13015 -0.00034607 -0.00070454 -0.00036113 -0.00070286 0.39264 0 0 -0.055081 0 0.11944 0.15048 0.13284 0 0
1.8359 -0.010224 -0.0055044 0.026679 0.011323 0 0.0098009 -0.019314 -0.022804 -0.04637 -0.018847 -0.097579 4.8105 0.19967 -0.0090846 0.0089781 0.16342 0.033701 0.10422 0.014796 0.044616 0.13198 0.31678 0.10157 0.15471 -0.000411 -0.00037568 0.00018355 0.00013648 0.68862 0 0 -0.069716 0 0.15299 0.20887 0.16479 0 0
1.8398 -0.015744 -0.011621 -0.0027267 -0.026797 0 -0.027256 -0.028466 -0.03913 -0.048924 -0.035397 -0.090952 5.1098 0.25745 -0.00086255 0.0076897 0.15146 0.038051 0.11638 0.041341 0.073009 0.17298 0.33421 0.13887 0.17064 -4.4109e-05 0.00034062 0.00068483 0.00014212 0.88222 0 0 -0.06774 0 0.16614 0.25071 0.17715 0 0
1.8438 -0.021157 -0.017428 -0.015037 -0.055807 0 -0.055722 -0.040081 -0.051534 -0.05286 -0.04899 -0.077807 5.4091 0.30823 0.0071772 0.0072819 0.11966 0.037985 0.1193 0.072018 0.093356 0.20678 0.324 0.16544 0.18141 0.00025789 0.0010899 0.00091977 -0.00058111 1.0235 0 0 -0.062613 0 0.1628 0.27461 0.17244 0 0
1.8477 -0.02661 -0.02458 -0.010447 -0.056763 0 -0.059602 -0.053084 -0.058045 -0.064161 -0.059381 -0.076142 5.7121 0.34702 0.015549 0.010765 0.075875 0.038742 0.11488 0.10657 0.11057 0.23239 0.29444 0.18534 0.18843 6.1201e-05 0.0012735 0.00075855 -0.0012414 1.1662 0 0 -0.066869 0 0.14494 0.27959 0.15296 0 0
1.8516 -0.032062 -0.033884 -0.0038136 -0.033306 0 -0.040072 -0.064709 -0.060495 -0.079305 -0.066422 -0.08868 6.0167 0.36908 0.023903 0.020751 0.028648 0.042748 0.10521 0.14425 0.12593 0.24902 0.25515 0.19941 0.19289 -0.00063729 0.00066051 0.00023648 -0.0011568 1.3217 0 0 -0.082892 0 0.11522 0.26573 0.12241 0 0
1.8555 -0.03825 -0.044189 -0.008688 -0.009256 0 -0.015478 -0.071585 -0.062146 -0.088574 -0.068866 -0.10361 6.3161 0.36459 0.03136 0.03961 -0.0082171 0.049525 0.092402 0.18159 0.13682 0.25238 0.22105 0.2055 0.19555 -0.0013716 -0.00031062 -0.00041538 -0.0004137 1.4497 0 0 -0.10098 0 0.076822 0.23341 0.089521 0 0
1.8594 -0.046424 -0.053311 -0.02869 -0.0096321 0 -0.0084692 -0.071442 -0.064647 -0.085057 -0.066142 -0.10615 6.6054 0.34468 0.03745 0.06087 -0.033035 0.056728 0.079352 0.21438 0.14073 0.2463 0.19662 0.20154 0.19809 -0.0015596 -0.00089616 -0.00087136 0.00025662 1.4968 0 0 -0.10664 0 0.037441 0.19648 0.063321 0 0
1.8633 -0.056959 -0.060252 -0.059862 -0.040824 0 -0.029568 -0.065011 -0.067247 -0.070759 -0.060975 -0.090525 6.8852 0.31428 0.042204 0.081292 -0.04641 0.061374 0.066981 0.24046 0.13853 0.23162 0.18097 0.1885 0.20132 -0.00099411 -0.00073647 -0.00092823 0.00022308 1.4513 0 0 -0.092119 0 -0.00030799 0.16026 0.046478 0 0
1.8672 -0.068476 -0.066325 -0.094909 -0.085767 0 -0.069555 -0.056638 -0.06843 -0.054603 -0.05878 -0.063544 7.1576 0.27847 0.045389 0.098029 -0.049456 0.061471 0.056251 0.25813 0.13369 0.20958 0.17248 0.17066 0.20596 -6.3438e-05 -0.00017181 -0.00065838 -0.00044909 1.3636 0 0 -0.063449 0 -0.034079 0.12942 0.040648 0 0
1.8711 -0.078691 -0.073802 -0.12332 -0.11728 0 -0.1065 -0.052349 -0.067834 -0.045216 -0.063298 -0.038823 7.4202 0.24423 0.046305 0.10726 -0.043399 0.057972 0.048979 0.26475 0.12876 0.1818 0.16821 0.15356 0.21315 0.00052645 0.00013996 -0.00032321 -0.0011262 1.3124 0 0 -0.036909 0 -0.060394 0.10998 0.047472 0 0
1.875 -0.086304 -0.083384 -0.13242 -0.11845 0 -0.12188 -0.056119 -0.066641 -0.045521 -0.072892 -0.027224 7.6651 0.21835 0.044825 0.10863 -0.030525 0.05548 0.047826 0.26161 0.12352 0.15393 0.16543 0.14176 0.22301 0.00033353 -9.3955e-05 -0.00010582 -0.0012683 1.3471 0 0 -0.027157 0 -0.076762 0.10349 0.063659 0 0
1.8789 -0.092052 -0.093249 -0.11576 -0.094502 0 -0.11331 -0.067155 -0.066638 -0.052976 -0.081916 -0.030404 7.8864 0.20016 0.042369 0.10582 -0.012066 0.059933 0.053264 0.25345 0.11686 0.13053 0.16588 0.1379 0.23425 -0.00043127 -0.00052594 5.442e-05 -0.00092112 1.457 0 0 -0.036526 0 -0.084678 0.1051 0.084683 0 0
1.8828 -0.097854 -0.10077 -0.083379 -0.067914 0 -0.09443 -0.080639 -0.069327 -0.063224 -0.086098 -0.041311 8.0894 0.18885 0.041079 0.10076 0.012304 0.074069 0.065931 0.24274 0.10995 0.11445 0.17244 0.14303 0.24607 -0.0010729 -0.00057808 0.00032154 -0.00057301 1.5934 0 0 -0.05437 0 -0.084638 0.11237 0.10904 0 0
1.8867 -0.10495 -0.10513 -0.060051 -0.061654 0 -0.083219 -0.091514 -0.075717 -0.072898 -0.086348 -0.050687 8.2885 0.18304 0.041642 0.095419 0.042958 0.094536 0.086171 0.23203 0.10704 0.10825 0.18856 0.15731 0.25772 -0.0010083 -9.842e-05 0.00066139 -0.00060248 1.7182 0 0 -0.06691 0 -0.077482 0.12264 0.13555 0 0
1.8906 -0.11285 -0.10799 -0.066787 -0.083009 0 -0.088626 -0.098179 -0.086188 -0.080312 -0.087178 -0.054868 8.4947 0.18115 0.042461 0.092141 0.080931 0.11418 0.11504 0.22552 0.11285 0.1175 0.22355 0.18046 0.26831 -0.00025078 0.00043255 0.0007562 -0.00092116 1.8364 0 0 -0.069016 0 -0.064197 0.13297 0.16388 0 0
1.8945 -0.12002 -0.11163 -0.10056 -0.11932 0 -0.10582 -0.10308 -0.099889 -0.085791 -0.092043 -0.059122 8.7036 0.18133 0.041947 0.090456 0.12092 0.12841 0.14756 0.22364 0.12974 0.13743 0.27362 0.2121 0.27867 0.00066283 0.00037464 0.00031274 -0.0011386 1.9866 0 0 -0.06791 0 -0.049561 0.14276 0.19268 0 0
1.8984 -0.12551 -0.11673 -0.13381 -0.1479 0 -0.12231 -0.11004 -0.11442 -0.092452 -0.10097 -0.073575 8.897 0.1841 0.04192 0.089712 0.15948 0.13975 0.18111 0.2256 0.15712 0.16506 0.33464 0.25184 0.28972 0.0012082 -0.00039472 -0.00052568 -0.00099746 2.2064 0 0 -0.076146 0 -0.035435 0.15294 0.22039 0 0
1.9023 -0.1298 -0.12233 -0.13803 -0.15252 0 -0.12876 -0.12096 -0.1269 -0.10544 -0.11252 -0.1043 9.0568 0.19014 0.047826 0.089578 0.19392 0.15572 0.21358 0.23054 0.19291 0.19796 0.40264 0.29865 0.30213 0.0013283 -0.0012913 -0.0011589 -0.00059488 2.5031 0 0 -0.10049 0 -0.023031 0.16439 0.24528 0 0
1.9063 -0.13427 -0.12765 -0.11068 -0.13493 0 -0.12583 -0.13453 -0.1362 -0.12794 -0.12657 -0.14654 9.1789 0.20082 0.064093 0.090004 0.22075 0.18109 0.24237 0.2371 0.2341 0.23323 0.47186 0.34965 0.31676 0.0013586 -0.0015342 -0.0010371 -0.00020823 2.849 0 0 -0.13619 0 -0.013421 0.17844 0.26414 0 0
1.9102 -0.13963 -0.13326 -0.079081 -0.11327 0 -0.12264 -0.14756 -0.1442 -0.15648 -0.14387 -0.18616 9.2737 0.2161 0.088477 0.092522 0.23872 0.21185 0.26507 0.24287 0.2755 0.26688 0.53296 0.39965 0.33303 0.0015389 -0.00087463 -0.00023556 1.6317e-05 3.1945 0 0 -0.17064 0 -0.0059845 0.19521 0.2721 0 0
1.9141 -0.14473 -0.13988 -0.076509 -0.10854 0 -0.12913 -0.15729 -0.15415 -0.18104 -0.16295 -0.20902 9.3538 0.23229 0.11157 0.09793 0.25264 0.23718 0.28302 0.24709 0.30945 0.29751 0.5838 0.44276 0.34851 0.0016665 0.00015369 0.00052922 0.00016595 3.4861 0 0 -0.19267 0 0.0013837 0.2122 0.27095 0 0
1.918 -0.14689 -0.14616 -0.11263 -0.1288 0 -0.14781 -0.16269 -0.16713 -0.19196 -0.17893 -0.21128 9.4222 0.24695 0.12338 0.1063 0.26488 0.2482 0.29657 0.24966 0.32927 0.32423 0.6231 0.47551 0.36152 0.0012952 0.00070018 0.00054711 0.00040183 3.6835 0 0 -0.19988 0 0.009593 0.22762 0.26205 0 0
1.9219 -0.1437 -0.14861 -0.16525 -0.16234 0 -0.17035 -0.16421 -0.17987 -0.18836 -0.18655 -0.20242 9.4726 0.25761 0.12151 0.11723 0.27761 0.24546 0.30605 0.25068 0.33465 0.34618 0.65004 0.49891 0.37042 0.0002855 0.00034331 -0.00018078 0.00077292 3.7736 0 0 -0.19916 0 0.019314 0.23968 0.24746 0 0
1.9258 -0.13528 -0.14463 -0.19958 -0.18528 0 -0.18156 -0.16265 -0.18646 -0.17973 -0.18446 -0.19827 9.4988 0.25969 0.11331 0.12814 0.29239 0.23811 0.31046 0.25032 0.33348 0.36 0.66042 0.51648 0.37192 -0.00089208 -0.00056504 -0.00091118 0.0012029 3.776 0 0 -0.2009 0 0.030562 0.24477 0.23181 0 0
1.9297 -0.12526 -0.13599 -0.19611 -0.1788 0 -0.16921 -0.15852 -0.18299 -0.17784 -0.17586 -0.20906 9.5039 0.25445 0.10943 0.1338 0.30525 0.23557 0.30951 0.24885 0.33653 0.36384 0.65508 0.52947 0.36718 -0.0014661 -0.001245 -0.00087701 0.0016002 3.7291 0 0 -0.21098 0 0.040467 0.24328 0.22109 0 0
1.9336 -0.11929 -0.12857 -0.16376 -0.14394 0 -0.13448 -0.15222 -0.17115 -0.18578 -0.16496 -0.23074 9.4986 0.24469 0.11466 0.13195 0.31173 0.23954 0.3027 0.24583 0.34809 0.35678 0.63436 0.53321 0.35805 -0.0010191 -0.0011791 -4.9558e-05 0.0019162 3.6602 0 0 -0.22544 0 0.046703 0.2366 0.21649 0 0
1.9375 -0.12154 -0.12801 -0.13063 -0.10308 0 -0.095338 -0.14493 -0.15718 -0.1945 -0.15386 -0.24576 9.4926 0.23247 0.12472 0.12148 0.30816 0.24359 0.28939 0.24068 0.36115 0.33788 0.59794 0.51893 0.34573 0.00014758 -0.00051914 0.00083253 0.0021012 3.5629 0 0 -0.23138 0 0.047439 0.22554 0.21805 0 0
1.9414 -0.13144 -0.1349 -0.12326 -0.085615 0 -0.077874 -0.13885 -0.14712 -0.19054 -0.14328 -0.23335 9.4858 0.22034 0.13126 0.10181 0.28995 0.23977 0.26868 0.23253 0.36217 0.30595 0.54515 0.48062 0.33153 0.0012862 0.00011856 0.0010013 0.002081 3.4048 0 0 -0.2147 0 0.040462 0.21091 0.22483 0 0
1.9453 -0.14355 -0.14421 -0.14965 -0.10696 0 -0.098558 -0.13624 -0.14229 -0.1681 -0.13522 -0.18397 9.4673 0.21113 0.12975 0.077042 0.25265 0.22561 0.24023 0.22067 0.34213 0.26177 0.47826 0.42169 0.31675 0.0018265 0.0002338 0.00041126 0.0018418 3.1646 0 0 -0.17101 0 0.023492 0.19319 0.2316 0 0
1.9492 -0.151 -0.14955 -0.19407 -0.15553 0 -0.14944 -0.13751 -0.13894 -0.13453 -0.13237 -0.10919 9.4211 0.2037 0.12238 0.055878 0.2065 0.20556 0.20896 0.20814 0.30434 0.21482 0.40944 0.35546 0.30194 0.0017528 -0.00013812 -0.00025102 0.0015311 2.8678 0 0 -0.11226 0 0.0013858 0.17367 0.2335 0 0
1.9531 -0.15024 -0.14827 -0.22448 -0.19833 0 -0.19928 -0.13995 -0.13197 -0.10477 -0.13372 -0.039306 9.3337 0.19712 0.11434 0.04265 0.15731 0.18686 0.17746 0.19756 0.26254 0.17032 0.34514 0.29876 0.28741 0.0014424 -0.00050464 -0.00027519 0.0014056 2.583 0 0 -0.062506 0 -0.023284 0.15297 0.2287 0 0
1.957 -0.14299 -0.14258 -0.21024 -0.2032 0 -0.21336 -0.13894 -0.11951 -0.090204 -0.13231 -0.0070863 9.2015 0.1906 0.10859 0.040861 0.11099 0.1748 0.14825 0.19177 0.2312 0.13339 0.2913 0.263 0.27365 0.0012285 -0.00036219 0.00039064 0.0016221 2.3788 0 0 -0.043323 0 -0.047817 0.13195 0.2161 0 0
1.9609 -0.13392 -0.1361 -0.144 -0.1628 0 -0.1789 -0.13129 -0.10446 -0.091338 -0.12016 -0.025703 9.0343 0.1839 0.10472 0.055337 0.077438 0.17084 0.12573 0.197 0.2166 0.11334 0.25782 0.24929 0.26251 0.0011585 0.00040368 0.001149 0.0020781 2.2751 0 0 -0.058475 0 -0.067557 0.1131 0.19478 0 0
1.9648 -0.12602 -0.12976 -0.054085 -0.10196 0 -0.11625 -0.11814 -0.092343 -0.099393 -0.097358 -0.076808 8.8512 0.18054 0.10193 0.080282 0.059992 0.17341 0.11148 0.21581 0.21504 0.11278 0.2439 0.25021 0.25684 0.0011078 0.0014625 0.0013667 0.0024849 2.2295 0 0 -0.090272 0 -0.07926 0.10063 0.1692 0 0
1.9688 -0.11819 -0.12124 0.0069692 -0.060773 0 -0.064997 -0.10441 -0.087275 -0.10388 -0.075309 -0.12072 8.6689 0.1843 0.10129 0.10756 0.053851 0.17904 0.10373 0.24472 0.2179 0.12717 0.24178 0.25585 0.25735 0.0009975 0.0022886 0.00091936 0.0026161 2.1725 0 0 -0.11208 0 -0.083271 0.096347 0.14304 0 0
1.9727 -0.10717 -0.10817 -0.0022985 -0.064216 0 -0.054428 -0.094834 -0.089141 -0.099687 -0.068346 -0.1249 8.4881 0.19815 0.10386 0.13185 0.055405 0.18332 0.10131 0.28047 0.21823 0.15349 0.24635 0.25951 0.26406 0.00082846 0.0024687 0.00016825 0.00248 2.0605 0 0 -0.10819 0 -0.079566 0.10147 0.11831 0 0
1.9766 -0.09172 -0.091527 -0.076695 -0.1018 0 -0.081443 -0.090033 -0.093629 -0.08934 -0.08036 -0.089741 8.2906 0.22498 0.10767 0.14766 0.060074 0.18288 0.10268 0.31855 0.21436 0.18775 0.25184 0.25993 0.27629 0.00057104 0.001881 -0.00047188 0.0022624 1.9064 0 0 -0.085241 0 -0.068421 0.11672 0.096805 0 0
1.9805 -0.074806 -0.075667 -0.16058 -0.13472 0 -0.11405 -0.086465 -0.094977 -0.080099 -0.099767 -0.049408 8.0542 0.26896 0.10822 0.14543 0.059878 0.17824 0.10534 0.34535 0.20951 0.22191 0.24943 0.25997 0.28898 0.0001714 0.00073708 -0.00083577 0.0021357 1.767 0 0 -0.065793 0 -0.04857 0.14234 0.081729 0 0
1.9844 -0.061574 -0.065021 -0.18642 -0.12696 0 -0.11783 -0.080442 -0.089738 -0.078561 -0.1089 -0.044029 7.7738 0.31801 0.10335 0.13143 0.054452 0.17451 0.10707 0.3545 0.20898 0.24935 0.24115 0.26322 0.29444 -0.00024945 -0.00046887 -0.00092414 0.0021478 1.6975 0 0 -0.069173 0 -0.023515 0.16995 0.072171 0 0
1.9883 -0.05515 -0.060754 -0.12879 -0.075813 0 -0.083813 -0.072039 -0.079238 -0.085785 -0.099294 -0.08511 7.471 0.36468 0.096855 0.10915 0.046086 0.17705 0.10753 0.34322 0.21597 0.26764 0.23046 0.27025 0.28894 -0.00028657 -0.0011292 -0.00069598 0.0022571 1.7081 0 0 -0.095439 0 0.0059115 0.19581 0.068791 0 0
1.9922 -0.054335 -0.060278 -0.028107 -0.016075 0 -0.035149 -0.06478 -0.068853 -0.095832 -0.078087 -0.14382 7.1784 0.40158 0.095685 0.082315 0.037628 0.18459 0.10653 0.3103 0.2278 0.27492 0.22111 0.27636 0.26997 0.00046879 -0.00083949 -0.00010685 0.0023924 1.7498 0 0 -0.12513 0 0.038652 0.21667 0.072206 0 0
1.9961 -0.055154 -0.059626 0.03949 0.0072223 0 -0.0076234 -0.061508 -0.064079 -0.099231 -0.059826 -0.17337 6.9117 0.41616 0.10229 0.05629 0.03482 0.18656 0.10395 0.25445 0.23494 0.26811 0.21982 0.27271 0.23479 0.0019077 0.0002781 0.00064325 0.0024372 1.7399 0 0 -0.13433 0 0.073066 0.22799 0.084412 0 0
2 -0.054336 -0.056255 0.023631 -0.024002 0 -0.02047 -0.061064 -0.065839 -0.089852 -0.052815 -0.14696 6.6556 0.40084 0.11031 0.036313 0.042692 0.16958 0.0997 0.18572 0.22577 0.24744 0.23028 0.25139 0.19081 0.0032095 0.0015445 0.0010572 0.0022172 1.6131 0 0 -0.1125 0 0.10444 0.22884 0.1046 0 0
2.0039 -0.051248 -0.050089 -0.058603 -0.084569 0 -0.060992 -0.059437 -0.068803 -0.070186 -0.053535 -0.079002 6.379 0.3638 0.10933 0.021865 0.058022 0.12931 0.093456 0.11599 0.19539 0.21699 0.24678 0.21166 0.14851 0.0033648 0.0021526 0.00071151 0.0016294 1.3654 0 0 -0.069693 0 0.12924 0.22277 0.12786 0 0
2.0078 -0.046965 -0.042672 -0.13616 -0.12465 0 -0.094677 -0.053915 -0.064776 -0.050017 -0.052925 -0.012203 6.0652 0.31038 0.095105 0.012304 0.077464 0.077421 0.084626 0.051698 0.15196 0.17861 0.26419 0.16241 0.11376 0.0020806 0.0017959 -0.00026465 0.00085193 1.058 0 0 -0.02853 0 0.14476 0.21114 0.15034 0 0
2.0117 -0.042242 -0.035713 -0.14125 -0.10845 0 -0.092005 -0.045316 -0.049146 -0.038493 -0.045885 0.016871 5.7278 0.24731 0.074852 0.006567 0.096638 0.035573 0.072587 -0.0012017 0.11325 0.13451 0.27635 0.1174 0.091737 0.00020559 0.00094037 -0.0011585 0.00036623 0.77465 0 0 -0.0081133 0 0.14849 0.19529 0.16765 0 0
2.0156 -0.036916 -0.030229 -0.063021 -0.041917 0 -0.050783 -0.035805 -0.025295 -0.036062 -0.033921 0.004212 5.3968 0.18784 0.061397 0.0036682 0.10403 0.019852 0.055734 -0.031704 0.093821 0.089358 0.26809 0.086013 0.089066 -0.00086463 0.00041296 -0.0012356 0.00062532 0.56162 0 0 -0.011405 0 0.13423 0.17465 0.16887 0 0
2.0195 -0.03108 -0.026441 0.044911 0.032024 0 0.0026309 -0.025385 -0.0029592 -0.033855 -0.020472 -0.02333 5.0875 0.14107 0.061049 0.0027094 0.095648 0.028245 0.036365 -0.044153 0.092626 0.05004 0.23857 0.066573 0.094136 -0.00038049 0.0006236 -0.00039488 0.0015989 0.39878 0 0 -0.024382 0 0.10808 0.14953 0.15454 0 0
2.0234 -0.026135 -0.024093 0.10654 0.065631 0 0.033212 -0.012025 0.0085766 -0.021801 -0.0067427 -0.032655 4.7862 0.10845 0.06707 0.0042677 0.071921 0.042252 0.016505 -0.041386 0.092786 0.020036 0.19102 0.04866 0.098837 0.0010621 0.0011661 0.0007334 0.0026671 0.23042 0 0 -0.026864 0 0.074198 0.12026 0.12836 0 0
2.0273 -0.02408 -0.022884 0.08056 0.040357 0 0.02277 0.0040404 0.0070123 0.0015716 0.0067647 -0.0096438 4.4651 0.090502 0.065599 0.0088569 0.034151 0.041827 -0.0018554 -0.025655 0.075496 0.0019798 0.12955 0.022908 0.096773 0.0020295 0.0012359 0.001347 0.00307 0.030807 0 0 -0.0074488 0 0.036388 0.087894 0.094878 0 0
2.0313 -0.025666 -0.022851 -0.010645 -0.022125 0 -0.017712 0.01707 -0.0019933 0.026652 0.016626 0.03352 4.1119 0.087347 0.048702 0.01735 -0.014905 0.02139 -0.015506 0.00090961 0.036944 -0.00060025 0.061385 -0.0098458 0.079926 0.0015525 0.00048559 0.0011322 0.0025537 -0.15537 0 0 0.027616 0 -2.7461e-06 0.05508 0.062299 0 0
2.0352 -0.029524 -0.02437 -0.099181 -0.077621 0 -0.057266 0.018745 -0.0098981 0.03993 0.017523 0.070342 3.7418 0.09671 0.022168 0.028646 -0.065562 -0.0061239 -0.019984 0.033927 -0.0068763 0.011747 0.0032535 -0.038128 0.047233 2.0054e-05 -0.0005565 0.00040806 0.0015899 -0.2394 0 0 0.05813 0 -0.026763 0.031589 0.046675 0 0
2.0391 -0.033309 -0.027595 -0.12174 -0.090854 0 -0.068177 0.0057018 -0.011809 0.034395 0.0080094 0.07917 3.3814 0.1145 0.00076805 0.039382 -0.1096 -0.019954 -0.016331 0.068026 -0.032451 0.030536 -0.036593 -0.048485 0.0121 -0.0011805 -0.00097915 -0.00028895 0.00092914 -0.16235 0 0 0.064252 0 -0.042791 0.023283 0.050477 0 0
2.043 -0.035669 -0.031737 -0.065312 -0.058216 0 -0.045899 -0.01589 -0.0091541 0.014245 -0.0063613 0.056112 3.0417 0.14061 -0.0043696 0.047614 -0.14262 -0.0078172 -0.0050794 0.10032 -0.027771 0.051607 -0.053705 -0.035614 -0.016085 -0.00094394 -0.00042096 -0.00067098 0.00091646 0.049731 0 0 0.041408 0 -0.047601 0.033588 0.072722 0 0
2.0469 -0.037017 -0.035093 0.023415 -0.0077113 0 -0.011166 -0.034237 -0.0071162 -0.009189 -0.017782 0.015611 2.7093 0.175 0.0054212 0.051626 -0.1608 0.025047 0.012779 0.12794 -0.0015031 0.070978 -0.04498 -0.0054369 -0.027823 0.00055356 0.00052916 -0.00076566 0.0012437 0.30102 0 0 0.0042368 0 -0.041421 0.064556 0.11017 0 0
2.0508 -0.038525 -0.03619 0.071955 0.022063 0 0.0068035 -0.041355 -0.010013 -0.025774 -0.02427 -0.019898 2.3624 0.21884 0.018746 0.049159 -0.15555 0.060327 0.035634 0.1443 0.025503 0.083328 -0.0034733 0.030678 -0.0049375 0.0020512 0.00091372 -0.00066093 0.0013548 0.49949 0 0 -0.024336 0 -0.024352 0.11769 0.15163 0 0
2.0547 -0.04069 -0.035219 0.036327 0.009013 0 -0.0070057 -0.039161 -0.018744 -0.032281 -0.031349 -0.035074 1.9937 0.26452 0.024589 0.043808 -0.12938 0.080294 0.058968 0.14815 0.038455 0.090586 0.059394 0.064646 0.046793 0.0023693 0.0003855 -0.00034718 0.0010458 0.62444 0 0 -0.030962 0 -0.0029702 0.17555 0.1784 0 0
2.0586 -0.04304 -0.034262 -0.063442 -0.037361 0 -0.042173 -0.036607 -0.031565 -0.03247 -0.044525 -0.032609 1.6158 0.30423 0.021115 0.039075 -0.085975 0.080156 0.080834 0.14175 0.040564 0.096755 0.13428 0.095838 0.11459 0.0014286 -0.00044473 0.00014535 0.00063221 0.73171 0 0 -0.022345 0 0.018758 0.22541 0.18471 0 0
2.0625 -0.045005 -0.035797 -0.15518 -0.08315 0 -0.071558 -0.041237 -0.046202 -0.03342 -0.061131 -0.031723 1.2455 0.33106 0.015907 0.037477 -0.028131 0.070493 0.10004 0.12763 0.048911 0.10498 0.21409 0.12833 0.18768 0.00020766 -0.00066448 0.00057075 0.00056087 0.89798 0 0 -0.019362 0 0.037996 0.25809 0.16872 0 0
2.0664 -0.04668 -0.04063 -0.16846 -0.095028 0 -0.07303 -0.053599 -0.060894 -0.041272 -0.071933 -0.052849 0.88492 0.33575 0.018843 0.041916 0.040489 0.068585 0.11548 0.10995 0.07863 0.1192 0.28994 0.16506 0.25158 -0.00024127 -2.2668e-05 0.00059542 0.0009356 1.155 0 0 -0.039345 0 0.051474 0.26304 0.13122 0 0
2.0703 -0.048576 -0.047121 -0.090978 -0.065539 0 -0.047151 -0.068849 -0.074038 -0.05801 -0.071768 -0.098603 0.51985 0.30512 0.034226 0.054324 0.10857 0.085124 0.1261 0.10051 0.12914 0.14273 0.34362 0.20412 0.28247 0.000256 0.00082708 0.00016854 0.0014656 1.4649 0 0 -0.081059 0 0.054297 0.23119 0.087657 0 0
2.0742 -0.050823 -0.052408 0.018316 -0.019459 0 -0.016918 -0.082044 -0.083885 -0.079866 -0.067009 -0.14746 0.13401 0.253 0.057927 0.069403 0.16411 0.11579 0.13363 0.10492 0.1834 0.16906 0.37132 0.23954 0.28535 0.00094242 0.0010479 -0.00030735 0.0018216 1.7448 0 0 -0.12476 0 0.049093 0.18244 0.058247 0 0
2.0781 -0.052883 -0.054457 0.073295 0.0048983 0 -0.0097469 -0.090777 -0.089184 -0.098445 -0.069999 -0.16853 -0.27678 0.18893 0.080452 0.083979 0.20004 0.14387 0.1385 0.12456 0.21986 0.19319 0.37088 0.26448 0.26577 0.00094264 0.00050907 -0.00029263 0.0019376 1.9143 0 0 -0.14703 0 0.037619 0.12841 0.051363 0 0
2.082 -0.054048 -0.053176 0.029202 -0.014011 0 -0.035699 -0.093631 -0.089978 -0.10525 -0.085161 -0.14724 -0.70461 0.1239 0.092963 0.095011 0.21047 0.15227 0.1411 0.15897 0.22726 0.21 0.34209 0.27431 0.23127 0.00011723 -0.00011581 0.0003552 0.0019289 1.9331 0 0 -0.13822 0 0.022255 0.080964 0.07252 0 0
2.0859 -0.053952 -0.049926 -0.079879 -0.063023 0 -0.07881 -0.088602 -0.087253 -0.097465 -0.10198 -0.099798 -1.1399 0.07973 0.092339 0.09774 0.18458 0.13622 0.14138 0.2037 0.21125 0.20969 0.28548 0.26833 0.19641 -0.00083592 -0.00011219 0.0012018 0.0018127 1.8137 0 0 -0.10867 0 0.0081922 0.060502 0.12583 0 0
2.0898 -0.052505 -0.046309 -0.16678 -0.10391 0 -0.10822 -0.075113 -0.081627 -0.080408 -0.10366 -0.061562 -1.579 0.072412 0.082639 0.092862 0.13062 0.10691 0.13952 0.24113 0.18887 0.19077 0.22044 0.24987 0.17658 -0.0010729 0.00051891 0.00164 0.0014602 1.6122 0 0 -0.079944 0 0.0028229 0.073467 0.18921 0 0
2.0938 -0.049577 -0.043434 -0.16062 -0.10355 0 -0.10077 -0.057356 -0.072739 -0.063609 -0.083538 -0.057912 -2.0211 0.096858 0.072228 0.08432 0.063425 0.083051 0.13543 0.26049 0.1756 0.15977 0.16195 0.22475 0.17078 -0.00039792 0.0011341 0.0014698 0.0008863 1.399 0 0 -0.068484 0 0.0079295 0.10914 0.24315 0 0
2.0977 -0.045163 -0.04184 -0.063659 -0.060377 0 -0.058286 -0.043556 -0.060417 -0.053291 -0.052359 -0.082576 -2.4631 0.14681 0.068116 0.074703 -0.0069141 0.076816 0.12859 0.25522 0.17453 0.12168 0.11888 0.19802 0.17537 0.00057485 0.0012151 0.0010435 0.0004842 1.2211 0 0 -0.074386 0 0.023821 0.1585 0.27576 0 0
2.1016 -0.039941 -0.041511 0.050337 -0.0056654 0 -0.0069618 -0.03983 -0.046461 -0.047888 -0.028898 -0.10282 -2.8994 0.2122 0.071071 0.06683 -0.069224 0.085267 0.11835 0.22011 0.17491 0.08266 0.099125 0.1707 0.18386 0.0010057 0.00092444 0.00083298 0.00079504 1.0753 0 0 -0.082637 0 0.049635 0.20981 0.27619 0 0
2.1055 -0.035301 -0.041632 0.094283 0.021019 0 0.020698 -0.044267 -0.034623 -0.040822 -0.02347 -0.087063 -3.3296 0.26398 0.075191 0.063871 -0.10179 0.09396 0.10192 0.15066 0.16101 0.054938 0.11124 0.13936 0.17754 0.00058874 0.00082789 0.00090975 0.0019366 0.91618 0 0 -0.075071 0 0.078677 0.23638 0.23163 0 0
2.1094 -0.032373 -0.040664 0.035449 0.0021361 0 0.0083756 -0.047889 -0.027917 -0.027696 -0.030521 -0.031294 -3.7622 0.28513 0.072679 0.062232 -0.10949 0.089205 0.080629 0.072549 0.12471 0.038704 0.13357 0.10028 0.15231 -0.00020967 0.0011473 0.00090528 0.0032988 0.70123 0 0 -0.044225 0 0.099549 0.23463 0.17028 0 0
2.1133 -0.030953 -0.037261 -0.080059 -0.045437 0 -0.032984 -0.042414 -0.025505 -0.010745 -0.036113 0.037316 -4.2103 0.27223 0.060269 0.059138 -0.096917 0.068697 0.055363 -0.0013416 0.072641 0.031783 0.15438 0.055231 0.11077 -0.00062278 0.0014521 0.00047299 0.0039372 0.43772 0 0 0.00041803 0 0.10713 0.20693 0.10678 0 0
2.1172 -0.029709 -0.031553 -0.16307 -0.084301 0 -0.073167 -0.027395 -0.022607 0.0035318 -0.03106 0.080795 -4.6801 0.22603 0.041999 0.052133 -0.070115 0.04238 0.027512 -0.059158 0.022652 0.03115 0.16288 0.013388 0.057987 -0.00030083 0.0011715 -0.00027923 0.0033801 0.18992 0 0 0.038007 0 0.097917 0.15835 0.054761 0 0
2.1211 -0.02773 -0.025492 -0.14826 -0.084721 0 -0.083957 -0.0099315 -0.014454 0.010535 -0.016756 0.077368 -5.1667 0.15326 0.025982 0.037766 -0.03943 0.024048 0.0001739 -0.083136 -0.0080888 0.031095 0.14344 -0.01359 0.0063155 0.0003951 0.00033129 -0.00085974 0.0020798 0.034131 0 0 0.050229 0 0.068237 0.10016 0.033959 0 0
2.125 -0.025697 -0.021557 -0.041927 -0.045718 0 -0.058541 0.0019998 -0.0012428 0.011037 -0.00061149 0.035182 -5.6584 0.084408 0.018129 0.018161 -0.019392 0.021338 -0.019938 -0.068256 -0.014328 0.025063 0.094865 -0.020204 -0.023033 0.00077696 -0.00036704 -0.00086924 0.0010348 -0.00065534 0 0 0.034116 0 0.028183 0.055622 0.050345 0 0
2.1289 -0.025093 -0.020771 0.083001 0.0053444 0 -0.015361 0.0053463 0.010639 0.0090234 0.011259 -0.014658 -6.1461 0.038946 0.01829 -9.161e-05 -0.011418 0.031614 -0.029905 -0.030246 -0.0049839 0.014604 0.035086 -0.011809 -0.026572 0.00050569 -0.00026336 -0.00035846 0.00092346 0.046848 0 0 0.0044112 0 -0.0079309 0.032852 0.087578 0 0
2.1328 -0.026051 -0.021821 0.13952 0.033027 0 0.016093 0.0018272 0.012975 0.0071083 0.016379 -0.038798 -6.6278 0.025635 0.02167 -0.012264 -0.01396 0.045377 -0.028037 0.020575 0.0049084 0.0025807 -0.022848 -0.00054813 -0.0048999 -9.582e-05 0.00053128 0.00027909 0.0015671 0.10661 0 0 -0.016909 0 -0.031323 0.034245 0.13474 0 0
2.1367 -0.026345 -0.022142 0.088754 0.019172 0 0.0169 -0.0059447 0.0025679 0.0046082 0.013851 -0.022573 -7.1058 0.04983 0.023402 -0.013609 -0.02364 0.05324 -0.013452 0.07244 0.0058575 -0.0070775 -0.064684 0.004511 0.038399 -0.00039198 0.0012186 0.00069616 0.0022029 0.13543 0 0 -0.016743 0 -0.033833 0.059471 0.17959 0 0
2.1406 -0.023116 -0.019977 -0.031797 -0.024118 0 -0.0082381 -0.016341 -0.015206 -0.00044632 0.003553 0.020584 -7.5831 0.11228 0.021885 0.0044484 -0.030329 0.051411 0.013878 0.10246 0.00012247 -0.0039971 -0.06123 0.0045066 0.089929 -9.6574e-05 0.0011396 0.00081931 0.0022454 0.14444 0 0 -0.00034615 0 -0.0021342 0.10244 0.19974 0 0
2.1445 -0.015884 -0.015577 -0.13388 -0.062837 0 -0.035937 -0.026912 -0.029508 -0.0084932 -0.011565 0.056816 -8.0635 0.17929 0.018662 0.033202 -0.02713 0.043029 0.042546 0.10697 -0.0016499 0.011703 -0.02087 0.0089075 0.12899 0.00041982 0.00045323 0.0007378 0.0017844 0.17642 0 0 0.013418 0 0.047233 0.14274 0.19596 0 0
2.1484 -0.0075739 -0.01065 -0.14107 -0.065518 0 -0.042768 -0.032969 -0.031727 -0.01795 -0.024505 0.053526 -8.5526 0.23368 0.016267 0.064853 -0.014778 0.035469 0.066018 0.090227 0.010197 0.035971 0.04324 0.026452 0.14964 0.00050766 -5.0351e-05 0.00049635 0.0013936 0.26034 0 0 0.0074673 0 0.10108 0.17268 0.1749 0 0
2.1523 -0.0020498 -0.0067851 -0.04467 -0.026853 0 -0.022997 -0.030367 -0.021749 -0.026657 -0.028418 0.0027528 -9.0546 0.26268 0.016583 0.092187 0.0044084 0.035198 0.079059 0.057613 0.03651 0.063974 0.11744 0.056953 0.14923 -5.2684e-05 0.00023153 9.2231e-05 0.0015252 0.3845 0 0 -0.01981 0 0.14747 0.18748 0.14346 0 0
2.1563 -0.00039968 -0.0042729 0.088001 0.027185 0 0.0080807 -0.020178 -0.0078729 -0.032783 -0.022806 -0.070326 -9.567 0.25137 0.020397 0.1043 0.024609 0.042848 0.074716 0.018673 0.068451 0.086942 0.17952 0.090712 0.12751 -0.00072861 0.0011506 -0.00035561 0.0021072 0.50436 0 0 -0.053362 0 0.16873 0.18314 0.11256 0 0
2.1602 0.00015739 -0.0020635 0.16119 0.05801 0 0.027186 -0.0091733 -0.00048891 -0.034472 -0.01448 -0.12266 -10.078 0.20011 0.027121 0.09062 0.032665 0.051799 0.050547 -0.0088551 0.09326 0.090596 0.19731 0.11516 0.097125 -0.00067388 0.0020413 -0.00056569 0.0026738 0.56889 0 0 -0.073126 0 0.1477 0.16558 0.096528 0 0
2.1641 0.0034321 0.0014025 0.12137 0.043928 0 0.021758 -0.004066 -0.0044291 -0.030059 -0.011041 -0.12358 -10.576 0.13502 0.03436 0.059619 0.025861 0.052337 0.016924 -0.021118 0.10204 0.075741 0.17417 0.12249 0.071046 0.00044183 0.0023998 -0.00032847 0.0028142 0.54313 0 0 -0.068617 0 0.097644 0.14707 0.093461 0 0
2.168 0.01034 0.0071728 -0.0015899 -0.0023364 0 -0.000336 -0.0050614 -0.015634 -0.019971 -0.013288 -0.077047 -11.055 0.070817 0.038525 0.017824 0.0047214 0.039351 -0.019979 -0.019166 0.09444 0.04479 0.11624 0.11236 0.053227 0.0020038 0.0022401 0.00021907 0.0024848 0.4189 0 0 -0.045161 0 0.028733 0.13301 0.099745 0 0
2.1719 0.018002 0.015076 -0.1151 -0.042724 0 -0.017222 -0.0059267 -0.02421 -0.0081392 -0.014614 -0.01742 -11.529 0.02206 0.037268 -0.02689 -0.028453 0.017497 -0.053722 -0.0062248 0.077618 0.0019491 0.033491 0.089156 0.045648 0.0028766 0.0018366 0.00063146 0.0019556 0.21643 0 0 -0.018181 0 -0.046545 0.1278 0.11041 0 0
2.1758 0.022842 0.023657 -0.13259 -0.043051 0 -0.010124 -0.00071182 -0.021193 0.00021073 -0.007843 0.018418 -12.012 0.013035 0.031886 -0.058023 -0.065695 -0.0015758 -0.073094 0.0067081 0.060603 -0.042196 -0.049789 0.057584 0.044979 0.0023411 0.0013014 0.00053284 0.0015303 -0.024607 0 0 -0.0012807 0 -0.10096 0.13561 0.11498 0 0
2.1797 0.024429 0.030981 -0.038449 0.00085155 0 0.022055 0.010469 -0.0040837 0.0037351 0.0080999 0.018978 -12.512 0.038679 0.026582 -0.067601 -0.09403 -0.0088397 -0.078183 0.005128 0.04754 -0.075475 -0.10622 0.02029 0.037899 0.00071163 0.00056166 -3.2904e-05 0.0013253 -0.26797 0 0 0.0027155 0 -0.1176 0.14823 0.10908 0 0
2.1836 0.026049 0.036058 0.10088 0.060744 0 0.061461 0.02312 0.022227 0.0079444 0.028363 0.0032077 -13.017 0.085025 0.024143 -0.058948 -0.11005 -0.0063081 -0.074785 -0.014326 0.034415 -0.096774 -0.13172 -0.021788 0.018944 -0.00090874 -0.00028681 -0.00064046 0.0012521 -0.50739 0 0 0.0023742 0 -0.098209 0.15894 0.096444 0 0
2.1875 0.03148 0.03983 0.18786 0.09826 0 0.083971 0.034989 0.048985 0.02153 0.047571 0.00072269 -13.504 0.14027 0.022033 -0.036445 -0.11293 -0.0061853 -0.06824 -0.052326 0.011929 -0.10739 -0.12705 -0.068166 -0.014087 -0.0014999 -0.00080515 -0.00086003 0.0011442 -0.77108 0 0 0.010813 0 -0.04684 0.16312 0.081217 0 0
2.1914 0.041367 0.044572 0.16715 0.093177 0 0.076508 0.048897 0.068653 0.048129 0.063528 0.026753 -13.957 0.18834 0.013644 -0.0077684 -0.10377 -0.020624 -0.06624 -0.10735 -0.026838 -0.11148 -0.097818 -0.11795 -0.061551 -0.00085752 -0.00056675 -0.00058212 0.00089592 -1.0893 0 0 0.036362 0 0.028055 0.15569 0.070004 0 0
2.1953 0.052801 0.051755 0.064517 0.056059 0 0.046662 0.067605 0.078405 0.081176 0.075928 0.073047 -14.38 0.20216 -0.005288 0.0086083 -0.092164 -0.050884 -0.081553 -0.16699 -0.079399 -0.12303 -0.068493 -0.16922 -0.11286 0.00038603 0.00030127 -6.9044e-06 0.00052778 -1.4476 0 0 0.076245 0 0.099911 0.13391 0.073478 0 0
2.1992 0.062143 0.060214 -0.036871 0.018023 0 0.01792 0.086953 0.080546 0.1075 0.083827 0.1186 -14.793 0.18402 -0.031039 0.0065885 -0.088179 -0.085657 -0.11086 -0.21632 -0.13333 -0.14821 -0.058808 -0.21821 -0.15371 0.0013581 0.0010595 0.00059093 0.00015558 -1.7735 0 0 0.11699 0 0.14871 0.10764 0.08717 0 0
2.2031 0.067952 0.066654 -0.061804 0.0080072 0 0.013692 0.096904 0.080329 0.11714 0.086626 0.1467 -15.216 0.13814 -0.053246 -0.013938 -0.09508 -0.11003 -0.14966 -0.24881 -0.17359 -0.18691 -0.07395 -0.25934 -0.17808 0.001578 0.00096738 0.0010144 -0.00011608 -1.9819 0 0 0.14202 0 0.16741 0.082878 0.10566 0 0
2.207 0.071255 0.068484 0.0018862 0.034418 0 0.041023 0.091476 0.082663 0.11081 0.087151 0.1534 -15.659 0.071344 -0.062946 -0.050805 -0.11454 -0.11701 -0.19195 -0.25968 -0.19248 -0.23672 -0.11537 -0.287 -0.18192 0.0011442 -1.4581e-05 0.0011109 -0.00030374 -2.0454 0 0 0.14253 0 0.1522 0.06559 0.1225 0 0
2.2109 0.073572 0.066407 0.099494 0.081565 0 0.085218 0.077195 0.089356 0.098651 0.091023 0.14495 -16.111 -0.001515 -0.060022 -0.096293 -0.14615 -0.11177 -0.22414 -0.24272 -0.1944 -0.28775 -0.17769 -0.2988 -0.16199 0.00047541 -0.0011688 0.00074398 -0.00055235 -2.0227 0 0 0.12431 0 0.10074 0.066237 0.12395 0 0
2.2148 0.075326 0.064027 0.15604 0.12046 0 0.11936 0.069379 0.098187 0.092103 0.10072 0.13136 -16.552 -0.05641 -0.052859 -0.13267 -0.17874 -0.10602 -0.23335 -0.20866 -0.19141 -0.32068 -0.23374 -0.29744 -0.13328 -4.8863e-05 -0.0016948 -6.5609e-05 -0.00099582 -2.0099 0 0 0.10457 0 0.034846 0.085822 0.10316 0 0
2.2188 0.076112 0.064527 0.13421 0.12659 0 0.12247 0.07806 0.10434 0.096039 0.11075 0.12193 -16.964 -0.085353 -0.050534 -0.15297 -0.20499 -0.1084 -0.22042 -0.16905 -0.19317 -0.32859 -0.26832 -0.28894 -0.10844 -0.00026309 -0.0014335 -0.00098224 -0.0015785 -2.0551 0 0 0.099513 0 -0.028679 0.11717 0.066871 0 0
2.2227 0.075784 0.067616 0.058957 0.095268 0 0.093861 0.097361 0.10355 0.10667 0.11121 0.12165 -17.348 -0.084327 -0.055111 -0.15421 -0.22077 -0.11896 -0.18766 -0.13081 -0.19958 -0.30843 -0.27329 -0.2778 -0.094562 -0.00019292 -0.00092335 -0.0014839 -0.0020327 -2.1128 0 0 0.11151 0 -0.080156 0.15445 0.022081 0 0
2.2266 0.074503 0.069849 -0.0070529 0.046069 0 0.053446 0.10982 0.095067 0.11496 0.097719 0.12694 -17.718 -0.051551 -0.061188 -0.13529 -0.22278 -0.13072 -0.13984 -0.10076 -0.20178 -0.25946 -0.24289 -0.2631 -0.097812 2.4262e-05 -0.00078741 -0.0012927 -0.0020885 -2.0818 0 0 0.12653 0 -0.11084 0.19031 -0.021538 0 0
2.2305 0.071763 0.068087 -0.014398 0.011802 0 0.027728 0.10213 0.082174 0.11187 0.077126 0.12465 -18.096 0.012622 -0.062253 -0.099812 -0.20736 -0.13535 -0.092117 -0.088931 -0.1901 -0.18783 -0.1748 -0.23937 -0.12223 0.00020589 -0.001119 -0.00069791 -0.0017457 -1.8913 0 0 0.12482 0 -0.1084 0.20737 -0.038931 0 0
2.2344 0.066185 0.062565 0.036363 0.016264 0 0.031287 0.076898 0.069714 0.092858 0.06144 0.10033 -18.486 0.085196 -0.056863 -0.064082 -0.18396 -0.12834 -0.058415 -0.088867 -0.16218 -0.11802 -0.097337 -0.20206 -0.15043 0.00021022 -0.0014715 -0.00035426 -0.0013279 -1.5585 0 0 0.096713 0 -0.086982 0.20373 -0.027357 0 0
2.2383 0.057159 0.056509 0.098783 0.055326 0 0.057036 0.049339 0.060306 0.060681 0.055575 0.052413 -18.874 0.15709 -0.04879 -0.033974 -0.15552 -0.11135 -0.042595 -0.096998 -0.12501 -0.059857 -0.022089 -0.15326 -0.17304 3.8227e-05 -0.0013804 -0.00066499 -0.0012301 -1.1734 0 0 0.050859 0 -0.052075 0.18032 0.010854 0 0
2.2422 0.046768 0.052915 0.11913 0.097398 0 0.082101 0.033076 0.052518 0.025486 0.052458 -0.00081882 -19.236 0.2201 -0.042195 -0.013968 -0.12445 -0.091418 -0.046172 -0.10954 -0.090287 -0.021064 0.041009 -0.10254 -0.18161 -0.00015187 -0.00082737 -0.0013593 -0.0015806 -0.83486 0 0 0.0080711 0 -0.0090638 0.13996 0.070548 0 0
2.2461 0.039335 0.051986 0.07805 0.10652 0 0.084884 0.029693 0.042773 0.00054168 0.041666 -0.032432 -19.56 0.26275 -0.037795 -0.0087258 -0.092383 -0.077388 -0.068386 -0.12105 -0.067204 -0.010971 0.079465 -0.061715 -0.16357 -0.00018711 -0.00019817 -0.0017429 -0.0021409 -0.59786 0 0 -0.013786 0 0.035822 0.089214 0.13996 0 0
2.25 0.038192 0.051748 0.0042118 0.071657 0 0.060851 0.03112 0.029549 -0.0056259 0.022459 -0.029504 -19.857 0.27923 -0.033833 -0.014591 -0.059433 -0.074455 -0.095119 -0.12631 -0.057775 -0.024254 0.092289 -0.037288 -0.11787 -6.8021e-05 0.00013949 -0.0014007 -0.0025272 -0.46493 0 0 -0.01175 0 0.076455 0.045862 0.19415 0 0
2.2539 0.042569 0.050702 -0.048281 0.017549 0 0.025722 0.03 0.016045 0.0045236 0.0064094 -0.0063171 -20.153 0.27505 -0.029651 -0.02472 -0.02622 -0.07975 -0.11538 -0.12582 -0.056921 -0.047304 0.089443 -0.026746 -0.057684 1.5596e-05 0.00016536 -0.00061669 -0.0025161 -0.40969 0 0 0.0021002 0 0.11143 0.019488 0.22401 0 0
2.2578 0.047989 0.049274 -0.040125 -0.014043 0 0.0039842 0.026115 0.0085056 0.018939 0.005985 0.0070928 -20.466 0.25252 -0.026974 -0.036147 0.0056399 -0.083277 -0.12431 -0.12032 -0.056444 -0.073211 0.075311 -0.021727 0.0082621 -9.3745e-05 0.00014954 -5.0048e-05 -0.0021433 -0.4009 0 0 0.011039 0 0.1394 0.015029 0.22643 0 0
2.2617 0.050212 0.048613 0.024914 0.0017328 0 0.011119 0.023454 0.011224 0.025253 0.02126 -0.0072772 -20.793 0.21468 -0.027387 -0.046358 0.033875 -0.075324 -0.11857 -0.11108 -0.050336 -0.095414 0.054214 -0.015704 0.070255 -0.00028151 0.00034207 -1.3181e-05 -0.0015683 -0.41442 0 0 0.0059172 0 0.15909 0.035685 0.20115 0 0
2.2656 0.04895 0.048592 0.10297 0.052359 0 0.042289 0.023699 0.022491 0.020452 0.039314 -0.037232 -21.113 0.16444 -0.029506 -0.054239 0.048845 -0.055287 -0.09698 -0.10057 -0.038687 -0.10609 0.027834 -0.010007 0.10782 -0.00020354 0.00074078 -0.00014379 -0.0009255 -0.44096 0 0 -0.0092309 0 0.16432 0.085031 0.1527 0 0
2.2695 0.047597 0.047766 0.141 0.098379 0 0.075571 0.024722 0.035305 0.012283 0.04695 -0.05027 -21.414 0.11125 -0.029824 -0.062733 0.046791 -0.033797 -0.073201 -0.091339 -0.028058 -0.10998 -0.0039299 -0.013104 0.11812 0.00036151 0.0011119 0.00015694 -0.0003389 -0.49312 0 0 -0.020816 0 0.15596 0.14393 0.10304 0 0
2.2734 0.049253 0.045389 0.11369 0.10534 0 0.087521 0.025115 0.042637 0.011336 0.042937 -0.023276 -21.698 0.058831 -0.026626 -0.073232 0.026867 -0.024841 -0.05409 -0.08398 -0.027567 -0.11107 -0.04219 -0.033449 0.10266 0.0011888 0.0011826 0.00099665 -3.4479e-06 -0.5995 0 0 -0.015238 0 0.13453 0.20223 0.060219 0 0
2.2773 0.053211 0.042828 0.040923 0.070047 0 0.070031 0.027811 0.04294 0.021733 0.037223 0.035577 -21.984 0.010265 -0.022402 -0.086338 -0.010578 -0.033995 -0.044689 -0.078884 -0.042496 -0.11254 -0.087238 -0.071505 0.06368 0.001694 0.00083489 0.0017849 -0.00012116 -0.77808 0 0 0.011698 0 0.10103 0.2517 0.029383 0 0
2.2813 0.055553 0.04225 -0.025999 0.020503 0 0.036262 0.037303 0.041195 0.039079 0.039405 0.092912 -22.28 -0.030331 -0.021568 -0.10189 -0.064084 -0.053434 -0.050734 -0.076529 -0.06958 -0.11815 -0.13862 -0.11756 0.0046495 0.0014271 0.00019501 0.0017964 -0.00067916 -1.0072 0 0 0.051048 0 0.057078 0.28167 0.014817 0 0
2.2852 0.053162 0.043841 -0.040365 -0.0075925 0 0.011026 0.053378 0.044496 0.056233 0.049798 0.11797 -22.58 -0.05803 -0.025737 -0.11546 -0.12274 -0.068646 -0.071829 -0.07754 -0.097923 -0.12849 -0.18832 -0.15745 -0.062594 0.00052674 -0.00041167 0.00091298 -0.0013327 -1.2266 0 0 0.085404 0 0.010638 0.28503 0.012661 0 0
2.2891 0.046869 0.044969 0.0066445 0.0027683 0 0.012333 0.069113 0.055795 0.069601 0.061643 0.10666 -22.863 -0.073866 -0.031736 -0.12327 -0.17525 -0.070721 -0.098546 -0.081595 -0.11576 -0.13912 -0.22774 -0.18184 -0.12641 -0.0003325 -0.00064068 -0.00024194 -0.0016211 -1.3763 0 0 0.099994 0 -0.030381 0.27132 0.014222 0 0
2.293 0.040528 0.042692 0.079255 0.040158 0 0.037756 0.076203 0.070946 0.079539 0.069402 0.081816 -23.121 -0.077216 -0.034727 -0.12331 -0.21618 -0.062885 -0.12599 -0.088757 -0.11844 -0.14715 -0.25124 -0.19161 -0.18098 -0.00050215 -0.0003715 -0.00090601 -0.0013796 -1.44 0 0 0.093196 0 -0.061746 0.24578 0.017014 0 0
2.2969 0.037129 0.037082 0.12294 0.075462 0 0.066153 0.072147 0.081418 0.086292 0.072415 0.07214 -23.362 -0.067682 -0.033104 -0.11417 -0.24122 -0.055825 -0.14941 -0.098902 -0.11145 -0.14984 -0.25392 -0.19505 -0.22112 6.7016e-05 0.00016281 -0.00087196 -0.00092491 -1.4489 0 0 0.078168 0 -0.07986 0.21427 0.019587 0 0
2.3008 0.036136 0.031556 0.10481 0.082627 0 0.073839 0.061761 0.080493 0.087848 0.071181 0.08936 -23.602 -0.041587 -0.029903 -0.094169 -0.24391 -0.057312 -0.16148 -0.11129 -0.10558 -0.14272 -0.22564 -0.19926 -0.23609 0.00077676 0.00051867 -0.00057002 -0.00076967 -1.4398 0 0 0.072704 0 -0.077949 0.18625 0.025036 0 0
2.3047 0.034651 0.029588 0.038381 0.055274 0 0.052956 0.051928 0.068116 0.082533 0.063852 0.12108 -23.848 -0.0023426 -0.029274 -0.069562 -0.23238 -0.066254 -0.16304 -0.12203 -0.10799 -0.12866 -0.17483 -0.20316 -0.22781 0.00091182 0.00039528 -0.00052235 -0.0011149 -1.4108 0 0 0.084159 0 -0.060957 0.16702 0.039576 0 0
2.3086 0.030914 0.031291 -0.026709 0.010351 0 0.017716 0.045759 0.050837 0.072247 0.049414 0.14141 -24.095 0.047703 -0.031939 -0.044452 -0.21249 -0.075634 -0.15671 -0.12818 -0.11617 -0.11087 -0.10937 -0.19795 -0.19982 0.0002701 -0.0001045 -0.00079861 -0.0016398 -1.3227 0 0 0.10188 0 -0.033285 0.15559 0.065164 0 0
2.3125 0.02631 0.033668 -0.042829 -0.022465 0 -0.0064942 0.041996 0.0371 0.061073 0.033321 0.12891 -24.331 0.10708 -0.034546 -0.021551 -0.18763 -0.079556 -0.14417 -0.12735 -0.11967 -0.091473 -0.034857 -0.17442 -0.15453 -0.00066359 -0.00056883 -0.001022 -0.0018194 -1.1434 0 0 0.10475 0 0.0022173 0.1505 0.10207 0 0
2.3164 0.023982 0.034218 -0.00063037 -0.019968 0 -0.0025661 0.038762 0.031476 0.05035 0.02582 0.079852 -24.549 0.17419 -0.033443 -0.0037237 -0.16085 -0.076886 -0.12728 -0.11645 -0.1083 -0.072841 0.04216 -0.13089 -0.0948 -0.0011285 -0.00064727 -0.00082913 -0.0014477 -0.89027 0 0 0.078612 0 0.042488 0.14911 0.1491 0 0
2.3203 0.025844 0.033784 0.065062 0.017926 0 0.02564 0.036093 0.031998 0.036816 0.031561 0.010667 -24.754 0.24415 -0.028705 0.0065593 -0.13309 -0.069406 -0.10787 -0.092645 -0.080268 -0.056781 0.11105 -0.075575 -0.028008 -0.00070162 -0.00032419 -0.00023363 -0.00082563 -0.62372 0 0 0.029103 0 0.082975 0.14591 0.19592 0 0
2.3242 0.031191 0.035398 0.10394 0.066216 0 0.057071 0.034448 0.032325 0.017372 0.041763 -0.050633 -24.954 0.30961 -0.024181 0.012056 -0.10338 -0.058801 -0.087772 -0.062819 -0.044046 -0.042065 0.16802 -0.021995 0.035773 0.00039911 0.00016835 0.00045548 -0.0004432 -0.40318 0 0 -0.021352 0 0.12033 0.13907 0.23124 0 0
2.3281 0.038002 0.040469 0.089861 0.091725 0 0.070166 0.03236 0.027016 -0.0045225 0.040345 -0.079791 -25.155 0.36555 -0.023672 0.013475 -0.071416 -0.046691 -0.067986 -0.03158 -0.012694 -0.028356 0.21021 0.018372 0.091545 0.0015234 0.00065058 0.00096231 -0.00052065 -0.25218 0 0 -0.050062 0 0.15251 0.12887 0.24952 0 0
2.332 0.044997 0.046803 0.039802 0.078304 0 0.058954 0.027638 0.01602 -0.019176 0.020441 -0.070628 -25.358 0.40695 -0.027291 0.011344 -0.037449 -0.036489 -0.049767 -0.004014 0.0047125 -0.01565 0.23506 0.040684 0.13473 0.0020792 0.0011267 0.0012035 -0.00088441 -0.16614 0 0 -0.05004 0 0.1775 0.11612 0.24667 0 0
2.3359 0.052035 0.050829 -0.001662 0.040307 0 0.036339 0.021385 0.0050896 -0.019019 -0.0058592 -0.038848 -25.567 0.42237 -0.031501 0.004699 -0.0041316 -0.032731 -0.036746 0.0091971 0.0081223 -0.0058905 0.23472 0.046362 0.15633 0.0019062 0.0016057 0.0011691 -0.0012395 -0.14505 0 0 -0.032493 0 0.1902 0.10331 0.21684 0 0
2.3398 0.058779 0.051595 0.0017107 0.011496 0 0.023016 0.019351 0.0018105 -0.0064252 -0.016708 -0.010858 -25.782 0.40876 -0.032427 -0.0077961 0.021412 -0.036986 -0.033082 0.0010047 0.004539 -0.0035951 0.2085 0.039462 0.15466 0.0012985 0.0018973 0.00080461 -0.0014629 -0.20749 0 0 -0.015175 0 0.1888 0.093632 0.17012 0 0
2.3438 0.063774 0.051989 0.050451 0.017199 0 0.031466 0.027379 0.010168 0.0081844 -0.00091538 -0.0041483 -25.997 0.37077 -0.029071 -0.026459 0.035157 -0.044988 -0.039682 -0.027031 0.0010215 -0.011369 0.16023 0.023043 0.13278 0.00073451 0.001734 0.00012929 -0.0015839 -0.3693 0 0 -0.0076896 0 0.17508 0.087463 0.11706 0 0
2.3477 0.065537 0.055778 0.11063 0.053466 0 0.057253 0.044904 0.027752 0.016844 0.03115 -0.014208 -26.197 0.31128 -0.023779 -0.051538 0.034327 -0.049698 -0.057064 -0.073519 -0.0017101 -0.031198 0.091853 -0.0024278 0.091568 0.00054755 0.0011472 -0.00056592 -0.0015596 -0.61554 0 0 -0.0057843 0 0.15016 0.08472 0.063706 0 0
2.3516 0.064639 0.063729 0.1406 0.091626 0 0.083313 0.063884 0.047714 0.022102 0.057731 -0.019113 -26.37 0.23433 -0.020228 -0.082982 0.016623 -0.048534 -0.085151 -0.13572 -0.010155 -0.064762 0.0060687 -0.03851 0.032211 0.00074289 0.00061491 -0.00080365 -0.0012224 -0.90421 0 0 0.0025813 0 0.1158 0.084901 0.015983 0 0
2.3555 0.064209 0.073028 0.12182 0.10382 0 0.093088 0.075485 0.063897 0.033813 0.066444 0.0016944 -26.514 0.14892 -0.021073 -0.11942 -0.020567 -0.047245 -0.12198 -0.20592 -0.032856 -0.11388 -0.091114 -0.086799 -0.045433 0.0010378 0.00067051 -0.00034 -0.00054382 -1.2014 0 0 0.026336 0 0.076551 0.08681 -0.018626 0 0
2.3594 0.067744 0.080395 0.071205 0.086215 0 0.082589 0.078316 0.075057 0.058087 0.064373 0.050335 -26.643 0.068813 -0.026835 -0.15534 -0.064854 -0.055373 -0.15895 -0.27113 -0.07324 -0.16795 -0.18608 -0.14649 -0.1299 0.0010727 0.0013029 0.00050115 0.00010816 -1.5081 0 0 0.064577 0 0.040228 0.089054 -0.044971 0 0
2.3633 0.076057 0.085217 0.027795 0.059997 0 0.063116 0.079678 0.084897 0.090369 0.068268 0.10919 -26.776 -0.00065127 -0.036054 -0.18826 -0.11094 -0.076971 -0.19259 -0.32608 -0.12592 -0.22196 -0.27315 -0.2128 -0.21612 0.00066589 0.0018415 0.0010249 0.00012839 -1.8461 0 0 0.10766 0 0.0099877 0.091826 -0.065291 0 0
2.3672 0.086373 0.089358 0.024362 0.051422 0 0.053203 0.088214 0.098122 0.11972 0.086767 0.15515 -26.918 -0.0553 -0.046096 -0.21607 -0.15395 -0.10585 -0.22009 -0.36657 -0.17913 -0.27113 -0.34749 -0.27772 -0.29892 -3.784e-05 0.0015812 0.00079762 -0.00078593 -2.2155 0 0 0.14346 0 -0.011673 0.095493 -0.081637 0 0
2.3711 0.094583 0.094327 0.064531 0.070427 0 0.065481 0.10521 0.11593 0.13881 0.11339 0.17622 -27.058 -0.089352 -0.054342 -0.23566 -0.18725 -0.13051 -0.23783 -0.38652 -0.22146 -0.3082 -0.40192 -0.33329 -0.36941 -0.00063009 0.00056712 9.3192e-05 -0.0022428 -2.5723 0 0 0.16407 0 -0.021253 0.10125 -0.095737 0 0
2.375 0.098565 0.099434 0.12112 0.10539 0 0.097376 0.12319 0.13459 0.14869 0.13546 0.17746 -27.178 -0.10509 -0.059563 -0.24677 -0.20805 -0.144 -0.24659 -0.38743 -0.24791 -0.32927 -0.43558 -0.37546 -0.41864 -0.00070049 -0.00033376 -0.00035278 -0.0033774 -2.8523 0 0 0.16956 0 -0.019952 0.10994 -0.10717 0 0
2.3789 0.099445 0.10297 0.15639 0.13487 0 0.1321 0.133 0.14807 0.15412 0.14679 0.17386 -27.269 -0.1101 -0.062712 -0.25192 -0.21964 -0.14915 -0.24985 -0.37655 -0.26152 -0.3377 -0.45428 -0.4053 -0.44736 -0.0001406 -0.00025538 -8.2728e-05 -0.0035522 -3.0188 0 0 0.16732 0 -0.012232 0.12057 -0.11444 0 0
2.3828 0.099769 0.10451 0.14924 0.14337 0 0.1497 0.13198 0.15218 0.15688 0.15017 0.17802 -27.338 -0.1078 -0.066155 -0.25198 -0.22338 -0.15428 -0.24873 -0.35715 -0.26982 -0.33489 -0.45995 -0.42611 -0.45538 0.0007303 0.00074817 0.00058938 -0.0028858 -3.0838 0 0 0.16722 0 -0.00020758 0.13228 -0.11624 0 0
2.3867 0.10056 0.10503 0.10947 0.12934 0 0.14083 0.12551 0.14714 0.15499 0.14977 0.19186 -27.394 -0.10151 -0.071548 -0.2478 -0.22078 -0.16443 -0.24408 -0.33254 -0.279 -0.32261 -0.45455 -0.43875 -0.44357 0.0013417 0.001674 0.00085372 -0.0021082 -3.0822 0 0 0.17445 0 0.013967 0.144 -0.11145 0 0
2.3906 0.10017 0.10451 0.068651 0.10321 0 0.11327 0.12087 0.13669 0.14796 0.14498 0.20604 -27.443 -0.094048 -0.078095 -0.23885 -0.21139 -0.177 -0.23375 -0.30603 -0.28967 -0.30128 -0.43667 -0.43946 -0.41146 0.0012573 0.0015262 0.00019428 -0.0019042 -3.0258 0 0 0.18471 0 0.027405 0.15325 -0.09854 0 0
2.3945 0.095832 0.10033 0.055352 0.080349 0 0.0859 0.1202 0.12507 0.13951 0.13308 0.20627 -27.48 -0.085861 -0.082989 -0.22641 -0.19628 -0.1853 -0.21677 -0.27957 -0.29643 -0.2747 -0.40948 -0.42237 -0.37053 0.00049687 0.00030142 -0.0010847 -0.0023805 -2.8868 0 0 0.18635 0 0.038462 0.15971 -0.082972 0 0
2.3984 0.086303 0.089041 0.074276 0.072598 0 0.074002 0.11886 0.11411 0.13337 0.1156 0.18289 -27.501 -0.075911 -0.083849 -0.2109 -0.17499 -0.18534 -0.19247 -0.25294 -0.29128 -0.24349 -0.37332 -0.38465 -0.3245 -0.00046318 -0.0010112 -0.002101 -0.0031109 -2.6264 0 0 0.16921 0 0.046602 0.16392 -0.067809 0 0
2.4023 0.073088 0.070557 0.10514 0.080551 0 0.07727 0.11026 0.10241 0.12716 0.098269 0.13904 -27.506 -0.06326 -0.080849 -0.19283 -0.14726 -0.17856 -0.16077 -0.22582 -0.26866 -0.20813 -0.32852 -0.32937 -0.27585 -0.0010373 -0.0014134 -0.0021506 -0.0036097 -2.2397 0 0 0.13377 0 0.051406 0.16653 -0.05547 0 0
2.4063 0.05934 0.049964 0.12029 0.090803 0 0.080484 0.091746 0.086793 0.11307 0.083826 0.091102 -27.501 -0.046402 -0.076339 -0.17302 -0.11258 -0.16859 -0.12208 -0.19748 -0.22894 -0.16875 -0.27511 -0.2636 -0.22625 -0.00097371 -0.00084456 -0.00126 -0.0037171 -1.7721 0 0 0.092172 0 0.052171 0.16879 -0.048944 0 0
2.4102 0.047694 0.034534 0.10545 0.083508 0 0.067056 0.066507 0.06498 0.085983 0.067585 0.05807 -27.49 -0.025362 -0.072228 -0.15391 -0.073632 -0.15628 -0.081767 -0.16777 -0.17828 -0.12723 -0.21639 -0.1938 -0.17544 -0.00053717 -0.00014286 -8.1212e-05 -0.0035867 -1.2912 0 0 0.059005 0 0.049145 0.17282 -0.04901 0 0
2.4141 0.038968 0.028231 0.06769 0.04889 0 0.034601 0.040725 0.037954 0.049968 0.04301 0.045667 -27.474 -0.0029371 -0.06772 -0.13693 -0.035024 -0.13837 -0.045567 -0.13803 -0.12469 -0.086349 -0.15745 -0.12287 -0.12308 -0.00026835 -0.00012919 0.00067339 -0.0034224 -0.84314 0 0 0.039195 0 0.044705 0.1789 -0.051936 0 0
2.418 0.032483 0.028929 0.027126 3.9844e-05 0 -0.00093151 0.019205 0.010418 0.015083 0.011686 0.038643 -27.456 0.019285 -0.059717 -0.12257 0.00094265 -0.11079 -0.016363 -0.10942 -0.073164 -0.047689 -0.10089 -0.051334 -0.069506 -0.00050798 -0.00080519 0.00070562 -0.003308 -0.43172 0 0 0.023858 0 0.040491 0.18685 -0.055577 0 0
2.4219 0.027222 0.030795 0.0019992 -0.032682 0 -0.017062 0.0032786 -0.011307 -0.012178 -0.015053 0.011575 -27.441 0.039768 -0.045641 -0.11097 0.032272 -0.072843 0.0035843 -0.083191 -0.023767 -0.012689 -0.049068 0.019069 -0.015483 -0.0010924 -0.0014512 0.00017951 -0.0032458 -0.037407 0 0 -0.0014 0 0.038278 0.19628 -0.057772 0 0
2.4258 0.022555 0.029154 -0.0015525 -0.025684 0 -0.0035239 -0.0081732 -0.023062 -0.033483 -0.026675 -0.047591 -27.433 0.056229 -0.026091 -0.10165 0.056217 -0.028713 0.011268 -0.062564 0.025501 0.015966 -0.0060958 0.083282 0.035199 -0.0014976 -0.001413 -0.00053728 -0.0032419 0.3445 0 0 -0.042479 0 0.042056 0.20587 -0.055084 0 0
2.4297 0.017985 0.023041 0.0094782 0.014931 0 0.027684 -0.016477 -0.025865 -0.052814 -0.025031 -0.12147 -27.431 0.069792 -0.005003 -0.092299 0.075536 0.014251 0.012628 -0.048305 0.073555 0.039273 0.029047 0.13411 0.077811 -0.0013174 -0.00070005 -0.0011214 -0.0032774 0.68144 0 0 -0.089331 0 0.052163 0.21369 -0.048047 0 0
2.4336 0.012466 0.013696 0.020512 0.054311 0 0.049962 -0.022114 -0.025591 -0.067826 -0.02316 -0.1717 -27.428 0.081896 0.012714 -0.082204 0.092313 0.048576 0.011745 -0.040286 0.11376 0.058101 0.057495 0.16546 0.1102 -0.00064562 0.00015343 -0.0013779 -0.0032362 0.91747 0 0 -0.12182 0 0.066822 0.21878 -0.038326 0 0
2.4375 0.0042217 0.0016938 0.017535 0.056087 0 0.04188 -0.02558 -0.028977 -0.070311 -0.031519 -0.16766 -27.413 0.09345 0.024024 -0.071334 0.1076 0.069448 0.011128 -0.038569 0.13729 0.072669 0.079603 0.17495 0.13083 -5.5043e-06 0.00067095 -0.0012366 -0.0029646 1.0142 0 0 -0.12421 0 0.084105 0.2203 -0.027278 0 0
2.4414 -0.008497 -0.013661 -0.0048317 0.012584 0 0.0031656 -0.028757 -0.038701 -0.056855 -0.046702 -0.11153 -27.379 0.10536 0.029014 -0.060249 0.12205 0.076595 0.013181 -0.043369 0.13991 0.082767 0.095273 0.16484 0.13798 0.00011955 0.00077473 -0.00075875 -0.0024563 0.98769 0 0 -0.096593 0 0.10092 0.2171 -0.016705 0 0
2.4453 -0.026042 -0.032288 -0.038814 -0.049637 0 -0.04594 -0.034781 -0.051517 -0.037246 -0.055601 -0.037388 -27.329 0.11706 0.030073 -0.052085 0.13356 0.074588 0.018143 -0.054569 0.12629 0.086568 0.10304 0.14153 0.13193 -0.00028222 0.00062188 -0.00012663 -0.0019409 0.91059 0 0 -0.054611 0 0.11031 0.20733 -0.0092598 0 0
2.4492 -0.046317 -0.051525 -0.067133 -0.09364 0 -0.080914 -0.045742 -0.06113 -0.028757 -0.050634 0.014721 -27.273 0.12653 0.030025 -0.04843 0.13997 0.070593 0.022635 -0.068782 0.10738 0.085024 0.10495 0.11421 0.12054 -0.00076141 0.00029375 0.00044778 -0.0017181 0.87353 0 0 -0.018914 0 0.11103 0.1929 -0.0047624 0 0
2.4531 -0.06496 -0.067094 -0.075237 -0.10234 0 -0.090958 -0.059995 -0.063348 -0.040033 -0.038893 0.026667 -27.223 0.13227 0.030612 -0.049812 0.13993 0.070036 0.024959 -0.084385 0.093008 0.078556 0.10187 0.092563 0.10717 -0.00084341 -0.0002274 0.00084332 -0.0018762 0.92939 0 0 -0.0029295 0 0.10319 0.17487 -0.0029543 0 0
2.457 -0.077061 -0.075993 -0.063761 -0.087583 0 -0.084277 -0.071966 -0.059035 -0.061369 -0.034839 0.0089842 -27.191 0.13305 0.032033 -0.056216 0.13262 0.073119 0.023844 -0.099636 0.086065 0.068045 0.095052 0.083276 0.095046 -0.00046472 -0.00083606 0.0010514 -0.0022069 1.0608 0 0 -0.0073978 0 0.08775 0.15472 -0.0034011 0 0
2.4609 -0.079707 -0.078317 -0.049157 -0.073138 0 -0.077619 -0.075624 -0.052508 -0.072935 -0.044794 -0.015293 -27.182 0.12701 0.03348 -0.066606 0.11755 0.07551 0.018518 -0.11107 0.083265 0.055957 0.087259 0.087399 0.088924 3.3824e-06 -0.0012354 0.0010769 -0.0024255 1.1966 0 0 -0.023565 0 0.067631 0.13594 -0.0054122 0 0
2.4648 -0.073824 -0.076338 -0.049443 -0.071542 0 -0.080496 -0.069275 -0.047459 -0.063646 -0.060532 -0.031363 -27.192 0.11736 0.034115 -0.075928 0.10105 0.073134 0.013328 -0.11556 0.080848 0.048194 0.083714 0.10063 0.090658 0.00014115 -0.0012002 0.00086662 -0.0024564 1.2667 0 0 -0.040753 0 0.050272 0.12407 -0.007438 0 0
2.4688 -0.063913 -0.072273 -0.067281 -0.077395 0 -0.088014 -0.05747 -0.044657 -0.041674 -0.068687 -0.039504 -27.204 0.10793 0.033815 -0.081255 0.088312 0.066774 0.012047 -0.11254 0.079236 0.047773 0.086466 0.11701 0.099263 -0.00012236 -0.00085648 0.00039524 -0.0024588 1.2531 0 0 -0.052532 0 0.038945 0.12148 -0.0086812 0 0
2.4727 -0.055564 -0.067207 -0.087417 -0.07922 0 -0.087531 -0.047922 -0.043443 -0.026319 -0.064903 -0.046636 -27.203 0.10133 0.033198 -0.080996 0.082681 0.061912 0.017063 -0.10147 0.082291 0.056499 0.096451 0.13323 0.11425 -0.00048167 -0.00057869 -0.0001765 -0.0025683 1.199 0 0 -0.058494 0 0.035238 0.12971 -0.0086392 0 0
2.4766 -0.052269 -0.061804 -0.092006 -0.073296 0 -0.071867 -0.045915 -0.044675 -0.030333 -0.057147 -0.055855 -27.183 0.10025 0.033005 -0.073964 0.087305 0.063812 0.030548 -0.082108 0.092763 0.075715 0.11401 0.14998 0.13488 -0.00058513 -0.00056398 -0.0005112 -0.0026704 1.173 0 0 -0.062241 0 0.04006 0.14986 -0.0068528 0 0
2.4805 -0.053773 -0.057215 -0.07833 -0.064795 0 -0.046782 -0.051182 -0.051119 -0.050641 -0.055746 -0.06515 -27.159 0.108 0.033524 -0.060219 0.10538 0.072743 0.053903 -0.054145 0.10919 0.10548 0.13687 0.16936 0.15977 -0.00036573 -0.0005896 -0.00035536 -0.0024888 1.2214 0 0 -0.067985 0 0.052778 0.18207 -0.0026732 0 0
2.4844 -0.057047 -0.054718 -0.060186 -0.058871 0 -0.026739 -0.059725 -0.064226 -0.074719 -0.062535 -0.073434 -27.157 0.11914 0.034698 -0.045786 0.12785 0.084066 0.07927 -0.023261 0.12731 0.13682 0.15759 0.19137 0.18422 -6.0452e-05 -0.00028698 0.0001843 -0.0018995 1.3466 0 0 -0.077895 0 0.066805 0.21646 0.0024172 0 0
2.4883 -0.058975 -0.054606 -0.051979 -0.05516 0 -0.023703 -0.068066 -0.080713 -0.093 -0.071061 -0.083949 -27.194 0.1301 0.036743 -0.033487 0.14968 0.09273 0.10249 0.0080695 0.14377 0.16529 0.17245 0.21282 0.20534 4.6733e-05 0.00035375 0.00067874 -0.0011114 1.5186 0 0 -0.091152 0 0.079682 0.24817 0.0074346 0 0
2.4922 -0.058527 -0.055951 -0.054054 -0.051953 0 -0.03898 -0.075251 -0.093249 -0.10364 -0.07578 -0.10018 -27.265 0.13732 0.040369 -0.025741 0.16605 0.097243 0.11977 0.037453 0.15779 0.18689 0.17828 0.22948 0.22022 -0.00013489 0.00086219 0.00075526 -0.00049977 1.6981 0 0 -0.10462 0 0.089402 0.2727 0.011376 0 0
2.4961 -0.056845 -0.057654 -0.056106 -0.05224 0 -0.063853 -0.081089 -0.095557 -0.10755 -0.077969 -0.11959 -27.348 0.13485 0.045979 -0.025876 0.1693 0.099258 0.12543 0.061105 0.16935 0.19555 0.17024 0.23867 0.22304 -0.00049012 0.0007576 0.00044856 -0.00027467 1.8466 0 0 -0.11439 0 0.093652 0.28319 0.012473 0 0
2.5 -0.055619 -0.05937 -0.053579 -0.0613 0 -0.086423 -0.083766 -0.087436 -0.10333 -0.081472 -0.13322 -27.426 0.12028 0.05251 -0.033329 0.1566 0.1001 0.11876 0.076295 0.17681 0.19033 0.14898 0.23968 0.20997 -0.00084804 0.00011971 0.00013928 -0.00033912 1.9231 0 0 -0.11733 0 0.092773 0.27837 0.010165 0 0
2.5039 -0.055475 -0.061042 -0.05543 -0.077541 0 -0.097909 -0.080638 -0.074739 -0.089804 -0.08484 -0.13213 -27.498 0.098053 0.057415 -0.044317 0.13342 0.098812 0.10478 0.084212 0.17752 0.17656 0.12005 0.23237 0.18437 -0.0010933 -0.0004032 0.00012563 -0.00045803 1.8878 0 0 -0.11192 0 0.088626 0.26449 0.006446 0 0
2.5078 -0.055725 -0.06173 -0.071529 -0.088893 0 -0.094612 -0.071695 -0.06421 -0.071746 -0.080984 -0.11418 -27.582 0.07145 0.058394 -0.056579 0.10345 0.093941 0.086396 0.085522 0.17084 0.15742 0.086548 0.21658 0.14881 -0.0011596 -0.00021802 0.00029275 -0.00050592 1.7221 0 0 -0.098472 0 0.081796 0.24567 0.003242 0 0
2.5117 -0.055244 -0.05964 -0.094102 -0.082057 0 -0.077157 -0.061177 -0.058147 -0.058983 -0.065746 -0.084761 -27.69 0.044391 0.055524 -0.067735 0.071079 0.086591 0.066774 0.081319 0.15979 0.13648 0.051784 0.19338 0.10686 -0.001005 0.00059769 0.00026003 -0.00051301 1.4506 0 0 -0.07891 0 0.072778 0.22662 0.0028737 0 0
2.5156 -0.053242 -0.053807 -0.098405 -0.056381 0 -0.050195 -0.054351 -0.053885 -0.057286 -0.044941 -0.052448 -27.818 0.02518 0.051569 -0.073602 0.044956 0.080514 0.050536 0.07389 0.14879 0.11988 0.02139 0.16641 0.06799 -0.00066205 0.0013473 -0.00014383 -0.0005139 1.1394 0 0 -0.05655 0 0.061089 0.21668 0.011831 0 0
2.5195 -0.049188 -0.045569 -0.067376 -0.026912 0 -0.022569 -0.052147 -0.04797 -0.061234 -0.030366 -0.024609 -27.953 0.015334 0.049754 -0.074499 0.027815 0.078751 0.037761 0.067976 0.13935 0.10899 -0.0030157 0.14062 0.040589 -0.00029448 0.0013885 -0.00061942 -0.00044666 0.86423 0 0 -0.035628 0 0.047896 0.21709 0.030193 0 0
2.5234 -0.042456 -0.037717 -0.01489 -0.011754 0 -0.0050086 -0.049602 -0.040064 -0.058663 -0.028101 -0.0061748 -28.084 0.013735 0.05087 -0.071154 0.019008 0.08055 0.027253 0.065537 0.12868 0.10301 -0.021313 0.11897 0.02727 -0.00012444 0.00073437 -0.00067945 -0.00025064 0.6689 0 0 -0.020306 0 0.034471 0.22618 0.0566 0 0
2.5273 -0.032679 -0.031819 0.021326 -0.01591 0 -0.0042179 -0.040424 -0.032391 -0.043142 -0.031976 0.00010571 -28.212 0.018817 0.052508 -0.064303 0.017248 0.082205 0.017838 0.06793 0.11282 0.10076 -0.033516 0.1002 0.029213 -0.00024427 -9.296e-06 -0.00019965 -1.5237e-05 0.54668 0 0 -0.013193 0 0.022324 0.24167 0.089098 0 0
2.5313 -0.020806 -0.026653 0.014783 -0.027849 0 -0.017253 -0.023323 -0.025861 -0.020815 -0.02977 -0.005454 -28.346 0.027757 0.051244 -0.054893 0.01986 0.080988 0.0077555 0.076626 0.091389 0.10013 -0.039432 0.080566 0.046905 -0.0005117 -0.00024994 0.00036989 5.8998e-05 0.45507 0 0 -0.013954 0 0.014391 0.25924 0.12396 0 0
2.5352 -0.0096106 -0.019791 -0.022024 -0.031589 0 -0.032047 -0.0036204 -0.017997 -0.0037385 -0.015693 -0.01798 -28.49 0.035192 0.045731 -0.044707 0.020135 0.077764 -0.0043852 0.089773 0.068806 0.096991 -0.03981 0.057758 0.072639 -0.00068119 8.0864e-05 0.00040297 -0.00011991 0.34879 0 0 -0.018856 0 0.015116 0.27008 0.15272 0 0
2.5391 -0.0024914 -0.010798 -0.048525 -0.021292 0 -0.035465 0.011342 -0.005755 0.0027628 0.0040622 -0.028654 -28.639 0.039541 0.037755 -0.035089 0.014481 0.075372 -0.017647 0.10231 0.050591 0.089949 -0.036885 0.032891 0.096501 -0.00065811 0.00056776 -0.00028094 -0.00040761 0.2057 0 0 -0.021831 0 0.023436 0.27117 0.17215 0 0
2.543 -0.0010499 -0.0023921 -0.036827 -0.0042417 0 -0.02302 0.017915 0.0095856 0.004368 0.017925 -0.028367 -28.789 0.041004 0.030474 -0.026886 0.0012963 0.074633 -0.031357 0.11074 0.038561 0.078535 -0.031588 0.0084178 0.11391 -0.00058982 0.00075417 -0.0012159 -0.00057895 0.032285 0 0 -0.016951 0 0.038064 0.26133 0.18112 0 0
2.5469 -0.0034924 0.002059 -0.00020885 0.0084134 0 -0.0019323 0.017386 0.021382 0.0094123 0.019927 -0.012133 -28.938 0.040364 0.025806 -0.020974 -0.020394 0.072494 -0.044825 0.11157 0.029711 0.062656 -0.024928 -0.015221 0.12113 -0.00067005 0.00050119 -0.0017218 -0.00060046 -0.14687 0 0 -0.0014369 0 0.056959 0.24027 0.17949 0 0
2.5508 -0.0055702 0.002185 0.021327 0.011782 0 0.015258 0.012843 0.022827 0.01858 0.01373 0.018405 -29.088 0.040378 0.023482 -0.020035 -0.051886 0.064394 -0.057379 0.097088 0.01968 0.042376 -0.018866 -0.039684 0.11372 -0.00087187 -7.9832e-06 -0.001524 -0.00067021 -0.30441 0 0 0.022273 0 0.074498 0.20811 0.16828 0 0
2.5547 -0.0035908 0.0013583 0.0036269 0.0087676 0 0.020833 0.0065574 0.013915 0.025123 0.007239 0.054857 -29.241 0.043578 0.022204 -0.025125 -0.087542 0.04849 -0.069924 0.068886 0.0070665 0.020697 -0.015424 -0.064844 0.099045 -0.00093596 -0.00048169 -0.00093699 -0.00093756 -0.42205 0 0 0.046775 0 0.084593 0.17244 0.15511 0 0
2.5586 0.002969 0.0035634 -0.035927 0.0047429 0 0.016947 0.00093478 0.0029848 0.024722 0.0052815 0.083791 -29.387 0.050014 0.021154 -0.036358 -0.12327 0.027574 -0.083155 0.030804 -0.0055924 -0.00060401 -0.01503 -0.085454 0.082895 -0.0006597 -0.00069445 -0.00047453 -0.0012355 -0.49523 0 0 0.062675 0 0.086288 0.13742 0.1431 0 0
2.5625 0.011493 0.009699 -0.056341 0.0033233 0 0.0119 0.00030054 0.00045179 0.02202 0.0079415 0.090921 -29.523 0.059397 0.020237 -0.053714 -0.15571 0.0072046 -0.09729 -0.013696 -0.014613 -0.02016 -0.01766 -0.093278 0.069373 -0.00016611 -0.00055883 -0.00034332 -0.0012027 -0.52987 0 0 0.063146 0 0.07989 0.10593 0.1336 0 0
2.5664 0.018794 0.017272 -0.034648 0.0066444 0 0.012153 0.0089549 0.010043 0.025018 0.013923 0.068553 -29.652 0.070945 0.01932 -0.076996 -0.18047 -0.0078922 -0.11221 -0.059628 -0.018511 -0.036271 -0.022846 -0.083931 0.063171 0.0001773 -0.00017581 -0.00035001 -0.00072521 -0.53454 0 0 0.047684 0 0.067112 0.081189 0.12712 0 0
2.5703 0.02384 0.023635 0.012639 0.016269 0 0.017769 0.025997 0.025667 0.033972 0.022779 0.023165 -29.783 0.082946 0.017956 -0.10358 -0.19051 -0.016114 -0.12513 -0.096909 -0.01879 -0.046501 -0.027574 -0.062038 0.06791 0.00012882 0.00015498 -0.00025149 -0.00019288 -0.51619 0 0 0.022871 0 0.056129 0.066608 0.12021 0 0
2.5742 0.028286 0.02899 0.048589 0.031157 0 0.024637 0.043143 0.036843 0.039096 0.033168 -0.024021 -29.925 0.094811 0.016153 -0.12874 -0.18854 -0.018912 -0.13343 -0.12293 -0.018121 -0.052366 -0.029079 -0.039192 0.077806 -0.00017669 0.00010144 -9.283e-05 -0.00019244 -0.48571 0 0 -0.00051551 0 0.053401 0.058914 0.10928 0 0
2.5781 0.034621 0.035824 0.05253 0.045671 0 0.03002 0.050162 0.037619 0.03131 0.040965 -0.047948 -30.072 0.10687 0.015005 -0.15007 -0.17638 -0.019353 -0.13573 -0.13726 -0.018247 -0.054915 -0.02639 -0.026165 0.089135 -0.00038543 -0.00037531 -0.00013581 -0.00088287 -0.46822 0 0 -0.012605 0 0.061185 0.056615 0.093182 0 0
2.582 0.043968 0.045666 0.036049 0.05296 0 0.035541 0.04421 0.031005 0.014197 0.041804 -0.036541 -30.211 0.11952 0.015891 -0.16549 -0.15675 -0.020484 -0.13124 -0.14057 -0.019485 -0.055577 -0.019184 -0.026561 0.097945 -0.00031051 -0.00084966 -0.00048377 -0.0017212 -0.50337 0 0 -0.0091241 0 0.08044 0.057983 0.071495 0 0
2.5859 0.055574 0.057174 0.026103 0.0525 0 0.045217 0.03371 0.025679 0.0027915 0.036406 5.0255e-05 -30.33 0.13341 0.018716 -0.17165 -0.13578 -0.023978 -0.1197 -0.13529 -0.021648 -0.05772 -0.0086679 -0.037445 0.096764 -9.5461e-05 -0.00072497 -0.00086762 -0.0019042 -0.62742 0 0 0.0067818 0 0.11018 0.060343 0.045343 0 0
2.5898 0.068124 0.067865 0.037956 0.053177 0 0.061269 0.031901 0.028962 0.009539 0.032228 0.037091 -30.433 0.14661 0.021168 -0.17082 -0.12403 -0.02947 -0.10764 -0.13052 -0.025161 -0.06607 -0.0018613 -0.055188 0.081878 3.0252e-05 0.00015646 -0.00087227 -0.0011373 -0.84899 0 0 0.026657 0 0.1393 0.060263 0.02073 0 0
2.5938 0.08107 0.077352 0.066039 0.066061 0 0.08184 0.045763 0.042512 0.032644 0.038169 0.054462 -30.526 0.15612 0.020105 -0.16694 -0.1258 -0.035434 -0.10044 -0.1313 -0.031656 -0.082359 -0.0041345 -0.079862 0.054453 8.818e-05 0.0011921 -0.00037757 4.4182e-05 -1.1421 0 0 0.041892 0 0.16035 0.056825 0.00055422 0 0
2.5977 0.094437 0.087989 0.09577 0.092602 0 0.10218 0.071004 0.063296 0.059401 0.056957 0.051129 -30.614 0.15917 0.013788 -0.1629 -0.1436 -0.041584 -0.10182 -0.14071 -0.044081 -0.10776 -0.019639 -0.11403 0.01496 0.00033525 0.001441 0.00026492 0.00074441 -1.4663 0 0 0.049238 0 0.16875 0.049655 -0.01413 0 0
2.6016 0.10745 0.10179 0.11717 0.12098 0 0.11756 0.097425 0.08701 0.080006 0.082858 0.042987 -30.696 0.15246 0.0026788 -0.16202 -0.17913 -0.050797 -0.11551 -0.1614 -0.066137 -0.14312 -0.052686 -0.15843 -0.035723 0.00087877 0.00050556 0.00052491 0.00049806 -1.796 0 0 0.053224 0 0.16044 0.038706 -0.02311 0 0
2.6055 0.11788 0.11704 0.12628 0.13596 0 0.1256 0.11814 0.10996 0.095919 0.10686 0.047896 -30.766 0.12962 -0.011839 -0.17093 -0.23218 -0.067909 -0.14675 -0.19745 -0.10062 -0.18917 -0.11081 -0.21032 -0.096982 0.0013969 -0.00098354 0.00017352 -0.00039602 -2.1296 0 0 0.063369 0 0.13169 0.024676 -0.030335 0 0
2.6094 0.12352 0.12877 0.12082 0.13298 0 0.12695 0.13304 0.12881 0.11425 0.12379 0.072767 -30.824 0.097803 -0.028948 -0.18815 -0.28894 -0.095345 -0.18661 -0.24224 -0.14704 -0.23899 -0.18205 -0.26611 -0.16208 0.001378 -0.0018458 -0.00051367 -0.001273 -2.472 0 0 0.087379 0 0.095668 0.010312 -0.041946 0 0
2.6133 0.12468 0.13344 0.10274 0.12208 0 0.12481 0.14448 0.1408 0.13661 0.13466 0.11283 -30.871 0.061792 -0.048096 -0.2123 -0.34318 -0.12944 -0.23065 -0.2934 -0.20035 -0.28963 -0.26 -0.32466 -0.22809 0.00069078 -0.0014112 -0.001003 -0.0017499 -2.8134 0 0 0.1249 0 0.058659 -0.0033926 -0.059659 0 0
2.6172 0.12542 0.13315 0.085368 0.11781 0 0.12363 0.15246 0.14578 0.15677 0.14344 0.15942 -30.909 0.026772 -0.067378 -0.24136 -0.3894 -0.16178 -0.27448 -0.34844 -0.25258 -0.33832 -0.33777 -0.38634 -0.29188 -0.00015893 -0.00014567 -0.00094056 -0.0019553 -3.134 0 0 0.16673 0 0.02654 -0.0156 -0.083846 0 0
2.6211 0.13164 0.1351 0.089946 0.12643 0 0.12721 0.15591 0.14822 0.16973 0.15331 0.20523 -30.931 0.0020309 -0.083241 -0.27126 -0.41972 -0.18554 -0.31165 -0.40383 -0.29684 -0.38091 -0.4036 -0.44872 -0.34763 -0.0004596 0.00078461 -0.00039016 -0.002204 -3.4307 0 0 0.20056 0 0.0078355 -0.02519 -0.11221 0 0
2.625 0.14726 0.14625 0.1272 0.14357 0 0.13741 0.15807 0.15565 0.17982 0.16596 0.2427 -30.931 -0.0054659 -0.092928 -0.29466 -0.43341 -0.20121 -0.33839 -0.4538 -0.33074 -0.41484 -0.44674 -0.50448 -0.38867 -2.947e-05 0.00058646 0.00027891 -0.0025888 -3.7309 0 0 0.219 0 0.0051614 -0.031544 -0.13347 0 0
2.6289 0.17125 0.168 0.18217 0.16317 0 0.15425 0.16751 0.17356 0.19665 0.18297 0.26184 -30.903 -0.00020269 -0.097561 -0.30891 -0.43719 -0.21598 -0.35747 -0.49516 -0.35644 -0.44128 -0.46961 -0.5455 -0.41474 0.00053389 -0.00049799 0.00068524 -0.0029622 -4.0706 0 0 0.22358 0 0.012633 -0.034493 -0.14044 0 0
2.6328 0.19806 0.19529 0.22371 0.1854 0 0.17744 0.19094 0.20073 0.22268 0.2054 0.2551 -30.849 0.01336 -0.1021 -0.31269 -0.43493 -0.23688 -0.37076 -0.52516 -0.37765 -0.46052 -0.4747 -0.57003 -0.42568 0.00042122 -0.0015412 0.00065526 -0.0032467 -4.4505 0 0 0.22189 0 0.026359 -0.033223 -0.12918 0 0
2.6367 0.22113 0.22046 0.23372 0.21412 0 0.20702 0.22458 0.22957 0.24778 0.23127 0.22699 -30.77 0.029205 -0.11119 -0.30549 -0.43084 -0.26427 -0.38068 -0.54129 -0.39656 -0.47311 -0.46621 -0.5858 -0.42231 -0.00054659 -0.0018675 0.00026402 -0.0036109 -4.82 0 0 0.22114 0 0.041801 -0.02679 -0.097101 0 0
2.6406 0.23654 0.23807 0.22557 0.2475 0 0.24145 0.25424 0.25138 0.25865 0.25453 0.19722 -30.657 0.031453 -0.12448 -0.28763 -0.43088 -0.29204 -0.39097 -0.53669 -0.41362 -0.47852 -0.45539 -0.60486 -0.40799 -0.0016844 -0.001624 -0.00024706 -0.0042581 -5.1118 0 0 0.22428 0 0.050269 -0.011388 -0.043538 0 0
2.6445 0.24425 0.24694 0.22889 0.27448 0 0.27469 0.26619 0.26187 0.25334 0.26814 0.19043 -30.498 0.014476 -0.13661 -0.26837 -0.43472 -0.31415 -0.40313 -0.51985 -0.42953 -0.48035 -0.45576 -0.63461 -0.39579 -0.0020976 -0.0014962 -0.00059503 -0.0051 -5.2982 0 0 0.2313 0 0.049614 0.010602 0.011848 0 0
2.6484 0.24655 0.24884 0.25548 0.28259 0 0.29618 0.25884 0.2625 0.24445 0.26915 0.21888 -30.286 -0.02055 -0.14236 -0.25241 -0.44016 -0.33074 -0.41649 -0.49659 -0.4465 -0.48016 -0.47152 -0.67289 -0.39195 -0.0015801 -0.0019757 -0.00059335 -0.0057671 -5.4115 0 0 0.24278 0 0.04047 0.036796 0.058256 0 0
2.6523 0.24562 0.2461 0.2846 0.26932 0 0.29644 0.24395 0.2576 0.24684 0.26104 0.27266 -30.026 -0.070487 -0.14232 -0.24352 -0.44495 -0.34746 -0.43018 -0.47271 -0.46686 -0.47942 -0.50475 -0.71107 -0.40123 -0.00084672 -0.0029528 -0.00026924 -0.006006 -5.5064 0 0 0.26025 0 0.023974 0.064328 0.086911 0 0
2.6563 0.24242 0.24052 0.28571 0.24468 0 0.27481 0.23605 0.25119 0.2629 0.25105 0.32582 -29.73 -0.12796 -0.14293 -0.24669 -0.44535 -0.36909 -0.4425 -0.4574 -0.49032 -0.48022 -0.55619 -0.7412 -0.42954 -0.00086438 -0.0039518 0.00012575 -0.0060107 -5.6014 0 0 0.28243 0 0.0022595 0.087855 0.086048 0 0
2.6602 0.23752 0.23355 0.25346 0.22281 0 0.24216 0.24067 0.24632 0.28118 0.24538 0.35311 -29.41 -0.17338 -0.15041 -0.26296 -0.43829 -0.39404 -0.45129 -0.4621 -0.51304 -0.48529 -0.61446 -0.76012 -0.4751 -0.0019524 -0.0046324 0.00027381 -0.0062607 -5.6601 0 0 0.30205 0 -0.019324 0.097848 0.053394 0 0
2.6641 0.23236 0.22703 0.21447 0.21194 0 0.21464 0.25178 0.24586 0.28873 0.24623 0.34433 -29.066 -0.19763 -0.16434 -0.28502 -0.42667 -0.4151 -0.4569 -0.48365 -0.52961 -0.49409 -0.66533 -0.76788 -0.52554 -0.0035149 -0.0050074 3.6294e-05 -0.0069885 -5.6319 0 0 0.30862 0 -0.037545 0.093419 0.0059741 0 0
2.668 0.22926 0.2232 0.19795 0.21222 0 0.20256 0.25938 0.25168 0.28293 0.25177 0.30769 -28.693 -0.19719 -0.17754 -0.30811 -0.41276 -0.42537 -0.45939 -0.51834 -0.53645 -0.50565 -0.70081 -0.76428 -0.57318 -0.0046008 -0.0052517 -0.00041882 -0.0078511 -5.5104 0 0 0.29641 0 -0.051 0.075009 -0.046075 0 0
2.6719 0.23014 0.22401 0.20496 0.22068 0 0.20437 0.25836 0.26184 0.27078 0.25742 0.26298 -28.282 -0.17081 -0.18258 -0.32713 -0.39916 -0.42308 -0.45885 -0.56068 -0.53358 -0.51849 -0.71389 -0.7484 -0.61016 -0.0046971 -0.0054315 -0.00074772 -0.0081995 -5.3482 0 0 0.27054 0 -0.058708 0.044496 -0.09215 0 0
2.6758 0.2352 0.23025 0.21291 0.23485 0 0.21114 0.25089 0.26951 0.25897 0.25753 0.23039 -27.827 -0.12008 -0.17875 -0.33174 -0.39085 -0.41169 -0.45417 -0.59613 -0.52375 -0.52804 -0.6924 -0.72152 -0.6211 -0.0040327 -0.005474 -0.00072867 -0.0077071 -5.2153 0 0 0.24435 0 -0.058956 0.0087074 -0.11322 0 0
2.6797 0.24297 0.24078 0.20859 0.25116 0 0.21719 0.24229 0.26669 0.24769 0.24816 0.2202 -27.328 -0.065782 -0.17259 -0.32111 -0.38832 -0.39616 -0.4452 -0.61143 -0.51039 -0.53026 -0.6485 -0.68918 -0.60794 -0.0032364 -0.0053369 -0.00046171 -0.0067302 -5.1433 0 0 0.2293 0 -0.054458 -0.018419 -0.10896 0 0
2.6836 0.25164 0.25266 0.20721 0.2633 0 0.22594 0.23661 0.25112 0.23464 0.23091 0.22723 -26.79 -0.018803 -0.17155 -0.29888 -0.3895 -0.38008 -0.43201 -0.60474 -0.49621 -0.52456 -0.59373 -0.65889 -0.57762 -0.0027882 -0.0051155 -0.00027922 -0.006038 -5.111 0 0 0.22619 0 -0.046985 -0.031097 -0.086552 0 0
2.6875 0.26032 0.26238 0.23138 0.26594 0 0.24494 0.23563 0.22998 0.22196 0.21434 0.23382 -26.217 0.013772 -0.17715 -0.26875 -0.39252 -0.36553 -0.41501 -0.5767 -0.48297 -0.51129 -0.53741 -0.63557 -0.53655 -0.0027542 -0.0049628 -0.00044196 -0.0061789 -5.08 0 0 0.226 0 -0.037793 -0.026131 -0.052606 0 0
2.6914 0.26916 0.268 0.27512 0.26137 0 0.27507 0.23989 0.21595 0.2159 0.20954 0.2224 -25.612 0.024752 -0.18411 -0.23655 -0.39455 -0.35419 -0.39514 -0.53081 -0.47152 -0.49194 -0.49163 -0.6195 -0.49416 -0.0028961 -0.0049574 -0.00089335 -0.0070664 -5.0413 0 0 0.21936 0 -0.028316 -0.0011599 -0.016784 0 0
2.6953 0.27846 0.27083 0.30123 0.25949 0 0.30549 0.2489 0.21799 0.21933 0.22161 0.19088 -24.974 0.011934 -0.18578 -0.21468 -0.39218 -0.34724 -0.37782 -0.48471 -0.46202 -0.4744 -0.47448 -0.60929 -0.46929 -0.0029121 -0.0050802 -0.0012877 -0.0080988 -5.0295 0 0 0.20583 0 -0.020854 0.037206 0.0043418 0 0
2.6992 0.28791 0.27484 0.28278 0.26841 0 0.32062 0.26035 0.23478 0.22716 0.24447 0.15782 -24.296 -0.010961 -0.18015 -0.2067 -0.38772 -0.34431 -0.36851 -0.4551 -0.45475 -0.4662 -0.48257 -0.60663 -0.46672 -0.0026 -0.0052732 -0.001262 -0.0086256 -5.0943 0 0 0.19427 0 -0.01609 0.072875 0.0093145 0 0
2.7031 0.29676 0.28374 0.24295 0.28486 0 0.31322 0.27093 0.2567 0.23184 0.26527 0.15008 -23.572 -0.038 -0.17087 -0.21329 -0.38404 -0.34371 -0.37076 -0.44933 -0.45173 -0.47151 -0.51361 -0.61747 -0.48802 -0.0019385 -0.0054505 -0.00072183 -0.0083501 -5.2645 0 0 0.19469 0 -0.014469 0.097927 -0.00027303 0 0
2.707 0.30459 0.29795 0.24101 0.29634 0 0.29139 0.27939 0.27434 0.233 0.27536 0.18097 -22.804 -0.063811 -0.16344 -0.23384 -0.38448 -0.34495 -0.38753 -0.4725 -0.45765 -0.4936 -0.56393 -0.64815 -0.53305 -0.0011393 -0.0054652 7.8281e-05 -0.0074428 -5.5344 0 0 0.21 0 -0.016318 0.10567 -0.021308 0 0
2.7109 0.31192 0.31386 0.31079 0.29475 0 0.27269 0.28844 0.28568 0.23968 0.27782 0.23809 -21.999 -0.082444 -0.16122 -0.26588 -0.39696 -0.35124 -0.42433 -0.53075 -0.47853 -0.53805 -0.62791 -0.70024 -0.60117 -0.0006092 -0.0051747 0.00069991 -0.0064181 -5.8783 0 0 0.23544 0 -0.022661 0.086637 -0.046622 0 0
2.7148 0.32002 0.32648 0.41663 0.28681 0 0.27086 0.303 0.2959 0.26156 0.28389 0.29323 -21.157 -0.095981 -0.16514 -0.29904 -0.42493 -0.36897 -0.47516 -0.60762 -0.51799 -0.59771 -0.69386 -0.76901 -0.67894 -0.00073092 -0.0046451 0.000795 -0.0058987 -6.2731 0 0 0.26498 0 -0.032935 0.049627 -0.065973 0 0
2.7188 0.33019 0.33321 0.48045 0.28878 0 0.28704 0.32554 0.31115 0.29873 0.30192 0.32583 -20.272 -0.10911 -0.17596 -0.32809 -0.46566 -0.40362 -0.53219 -0.68887 -0.57411 -0.66439 -0.75789 -0.84685 -0.7581 -0.0015632 -0.0042694 0.0003033 -0.0063232 -6.707 0 0 0.29703 0 -0.04633 0.0065546 -0.07767 0 0
2.7227 0.34314 0.33583 0.45821 0.30978 0 0.31236 0.35335 0.33292 0.3409 0.32977 0.33824 -19.328 -0.12487 -0.19495 -0.35043 -0.51668 -0.45527 -0.59016 -0.76625 -0.63963 -0.73295 -0.81887 -0.9278 -0.83432 -0.0027274 -0.0045456 -0.00053841 -0.0076668 -7.1706 0 0 0.3332 0 -0.062379 -0.03464 -0.081933 0 0
2.7266 0.35847 0.33918 0.38659 0.34184 0 0.33781 0.38004 0.35778 0.37622 0.35762 0.34912 -18.315 -0.1464 -0.22148 -0.36422 -0.57426 -0.51733 -0.64318 -0.83182 -0.70583 -0.79786 -0.87684 -1.0093 -0.90391 -0.0036378 -0.0056059 -0.0013601 -0.0093689 -7.6438 0 0 0.37211 0 -0.080509 -0.065363 -0.080412 0 0
2.7305 0.37451 0.34776 0.34892 0.36806 0 0.36105 0.3994 0.38135 0.39939 0.37733 0.37341 -17.243 -0.17566 -0.25046 -0.36913 -0.62921 -0.57939 -0.68134 -0.87744 -0.76685 -0.85074 -0.93462 -1.0907 -0.96329 -0.0039008 -0.0069585 -0.0018781 -0.010636 -8.0897 0 0 0.40597 0 -0.098769 -0.073619 -0.078728 0 0
2.7344 0.38868 0.36276 0.39403 0.3803 0 0.38479 0.40819 0.40155 0.41178 0.3883 0.40949 -16.132 -0.20564 -0.27385 -0.3713 -0.67565 -0.63213 -0.70764 -0.9131 -0.82129 -0.89403 -0.99395 -1.1706 -1.0169 -0.0035335 -0.0078049 -0.0020259 -0.010995 -8.4648 0 0 0.42514 0 -0.1143 -0.068543 -0.080356 0 0
2.7383 0.39878 0.38117 0.49164 0.38671 0 0.40995 0.40678 0.41824 0.41661 0.3951 0.44462 -14.99 -0.23206 -0.2865 -0.37262 -0.71209 -0.67104 -0.72417 -0.94336 -0.87051 -0.92921 -1.0539 -1.2463 -1.0658 -0.0028505 -0.007728 -0.0019184 -0.010656 -8.7403 0 0 0.42686 0 -0.12521 -0.056109 -0.084734 0 0
2.7422 0.40476 0.39755 0.56744 0.40077 0 0.43184 0.39914 0.43124 0.41716 0.40146 0.46939 -13.803 -0.25113 -0.29086 -0.37449 -0.73809 -0.69758 -0.73351 -0.97223 -0.91588 -0.95802 -1.113 -1.3152 -1.111 -0.002208 -0.00709 -0.0017025 -0.010317 -8.9226 0 0 0.41929 0 -0.12991 -0.042585 -0.090495 0 0
2.7461 0.40927 0.40735 0.57588 0.42445 0 0.44332 0.39271 0.43999 0.41916 0.40793 0.48457 -12.548 -0.25724 -0.29571 -0.37764 -0.75414 -0.71741 -0.73957 -1.0036 -0.9573 -0.98252 -1.1665 -1.3755 -1.1522 -0.0018738 -0.0067038 -0.0014368 -0.010542 -9.056 0 0 0.41603 0 -0.12557 -0.037976 -0.093452 0 0
2.75 0.41578 0.41003 0.53362 0.44479 0 0.44131 0.39604 0.44531 0.43053 0.41468 0.49518 -11.207 -0.25211 -0.30887 -0.38061 -0.76664 -0.73668 -0.74759 -1.0357 -0.99369 -1.0051 -1.2086 -1.426 -1.1878 -0.0020395 -0.0070637 -0.0011057 -0.011269 -9.1989 0 0 0.4254 0 -0.11385 -0.048525 -0.088641 0 0
2.7539 0.42516 0.40978 0.48692 0.44801 0 0.42995 0.41328 0.45037 0.45457 0.42391 0.50228 -9.7891 -0.24306 -0.33048 -0.38252 -0.78007 -0.75818 -0.75847 -1.0639 -1.0238 -1.026 -1.2396 -1.4657 -1.2176 -0.0027745 -0.007896 -0.00072759 -0.011917 -9.3865 0 0 0.44449 0 -0.099927 -0.069791 -0.077525 0 0
2.7578 0.43405 0.41257 0.45991 0.43526 0 0.41746 0.43941 0.45813 0.48334 0.43759 0.50373 -8.3156 -0.23482 -0.3527 -0.38337 -0.79601 -0.77953 -0.77199 -1.085 -1.0468 -1.0445 -1.26 -1.4945 -1.241 -0.0038523 -0.0084766 -0.00041451 -0.011979 -9.6057 0 0 0.46325 0 -0.087649 -0.098067 -0.062447 0 0
2.7617 0.43756 0.42113 0.44434 0.42234 0 0.41031 0.46179 0.46743 0.50117 0.45332 0.50149 -6.7979 -0.23229 -0.36645 -0.38353 -0.81535 -0.79525 -0.78736 -1.0959 -1.0621 -1.0599 -1.271 -1.5132 -1.2579 -0.0046931 -0.0083766 -0.00029862 -0.011505 -9.8032 0 0 0.47414 0 -0.081224 -0.12861 -0.046833 0 0
2.7656 0.43465 0.43202 0.43292 0.42385 0 0.41014 0.46905 0.47227 0.49813 0.46427 0.5032 -5.2285 -0.24354 -0.36873 -0.38558 -0.83617 -0.80147 -0.802 -1.0926 -1.0703 -1.0692 -1.2757 -1.5239 -1.2671 -0.0046881 -0.0078629 -0.00040694 -0.011018 -9.9207 0 0 0.47768 0 -0.090263 -0.1515 -0.040653 0 0
2.7695 0.43117 0.43836 0.44333 0.43901 0 0.41533 0.46005 0.46665 0.47994 0.46495 0.51349 -3.5919 -0.26294 -0.36428 -0.39099 -0.85306 -0.79959 -0.81377 -1.0829 -1.0736 -1.0737 -1.2798 -1.5285 -1.2723 -0.0037486 -0.0075742 -0.00063919 -0.011006 -9.9299 0 0 0.47878 0 -0.11185 -0.16423 -0.04634 0 0
2.7734 0.43602 0.43671 0.49511 0.45398 0 0.42429 0.44431 0.45132 0.46258 0.4568 0.52481 -1.8828 -0.2851 -0.36066 -0.39932 -0.86296 -0.79532 -0.82179 -1.071 -1.0749 -1.0739 -1.2836 -1.5264 -1.274 -0.0025329 -0.0078537 -0.00088485 -0.011508 -9.8447 0 0 0.47879 0 -0.14205 -0.16754 -0.062058 0 0
2.7773 0.45257 0.4318 0.56743 0.45673 0 0.43646 0.43335 0.43582 0.45633 0.44737 0.52099 -0.10813 -0.30468 -0.36195 -0.40945 -0.86346 -0.79373 -0.82529 -1.0599 -1.0762 -1.0699 -1.2866 -1.5161 -1.2723 -0.001983 -0.0084428 -0.0011338 -0.012159 -9.7089 0 0 0.47265 0 -0.17621 -0.16254 -0.08468 0 0
2.7813 0.4732 0.43312 0.59877 0.44805 0 0.45055 0.43155 0.43253 0.45661 0.4434 0.49255 1.7264 -0.31304 -0.36658 -0.41855 -0.851 -0.79496 -0.82285 -1.0524 -1.0768 -1.0613 -1.2858 -1.4961 -1.2659 -0.0025023 -0.0088038 -0.0014259 -0.012565 -9.5741 0 0 0.45497 0 -0.20595 -0.15111 -0.1074 0 0
2.7852 0.48333 0.44532 0.54428 0.43816 0 0.46305 0.43509 0.44664 0.45182 0.4448 0.44788 3.6282 -0.30184 -0.37039 -0.42035 -0.82535 -0.7949 -0.81312 -1.0467 -1.0741 -1.0471 -1.2748 -1.4685 -1.2522 -0.0035689 -0.0086703 -0.0016901 -0.012585 -9.4787 0 0 0.42861 0 -0.21755 -0.13663 -0.11642 0 0
2.7891 0.47328 0.46156 0.43289 0.43509 0 0.46964 0.43831 0.47051 0.43849 0.44531 0.40773 5.6096 -0.27636 -0.37088 -0.41381 -0.79236 -0.79001 -0.79772 -1.0379 -1.0663 -1.0277 -1.2534 -1.4381 -1.232 -0.0042236 -0.0082451 -0.0017049 -0.012317 -9.4286 0 0 0.40578 0 -0.21008 -0.12069 -0.10901 0 0
2.793 0.44761 0.46768 0.35407 0.43827 0 0.46836 0.43881 0.48775 0.42554 0.43845 0.38807 7.6693 -0.24084 -0.36876 -0.39938 -0.755 -0.7814 -0.77757 -1.0236 -1.0542 -1.0033 -1.2227 -1.4116 -1.2059 -0.0039818 -0.0079139 -0.0013106 -0.01194 -9.3891 0 0 0.39899 0 -0.18436 -0.10333 -0.085638 0 0
2.7969 0.42265 0.45499 0.37628 0.44222 0 0.46066 0.43632 0.48462 0.42243 0.42258 0.38903 9.7863 -0.20072 -0.36611 -0.37853 -0.7164 -0.7739 -0.754 -1.002 -1.0416 -0.97453 -1.1849 -1.394 -1.1755 -0.0032468 -0.0078585 -0.00068282 -0.01163 -9.3023 0 0 0.4101 0 -0.14303 -0.084458 -0.04874 0 0
2.8008 0.41328 0.42969 0.47792 0.44338 0 0.44886 0.42913 0.46033 0.42632 0.40133 0.39955 11.938 -0.16805 -0.36427 -0.35705 -0.68198 -0.77131 -0.73077 -0.9723 -1.0323 -0.94372 -1.1473 -1.3869 -1.1454 -0.00281 -0.0079767 -0.00031659 -0.011568 -9.1327 0 0 0.42848 0 -0.094453 -0.064219 -0.0077708 0 0
2.8047 0.42033 0.40852 0.56604 0.44169 0 0.43295 0.41532 0.42802 0.42513 0.38076 0.40947 14.126 -0.15048 -0.36335 -0.34365 -0.65442 -0.77303 -0.71338 -0.94329 -1.0282 -0.91677 -1.12 -1.3872 -1.1219 -0.0029946 -0.0080974 -0.00062091 -0.011883 -8.9092 0 0 0.4405 0 -0.054515 -0.045584 0.021434 0 0
2.8086 0.43035 0.40369 0.56737 0.43739 0 0.41136 0.39824 0.4056 0.41371 0.36681 0.41474 16.377 -0.14758 -0.36326 -0.341 -0.6338 -0.77521 -0.70393 -0.92053 -1.0279 -0.89672 -1.1065 -1.3889 -1.1072 -0.003375 -0.0081631 -0.0014789 -0.012491 -8.7172 0 0 0.44093 0 -0.029144 -0.030897 0.033706 0 0
2.8125 0.42823 0.41137 0.49766 0.42962 0 0.38587 0.38773 0.40288 0.40293 0.36349 0.41322 18.716 -0.15765 -0.36416 -0.35002 -0.61999 -0.77493 -0.70349 -0.90763 -1.0284 -0.88554 -1.1084 -1.3857 -1.102 -0.0033516 -0.0081781 -0.0022661 -0.01305 -8.6301 0 0 0.43481 0 -0.021498 -0.021774 0.026914 0 0
2.8164 0.41081 0.41563 0.43621 0.41905 0 0.36504 0.39185 0.4147 0.4083 0.37096 0.40188 21.145 -0.17681 -0.3658 -0.37038 -0.61259 -0.77266 -0.7126 -0.90823 -1.0273 -0.88516 -1.1261 -1.3746 -1.1064 -0.0029025 -0.008077 -0.0024039 -0.013174 -8.6369 0 0 0.42894 0 -0.03369 -0.019999 0.00080611 0 0
2.8203 0.38902 0.40445 0.43428 0.40945 0 0.36 0.40635 0.42501 0.42979 0.38413 0.38279 23.637 -0.19273 -0.36709 -0.39408 -0.60927 -0.77087 -0.72656 -0.91956 -1.0243 -0.89313 -1.1524 -1.3583 -1.1139 -0.0026404 -0.0077638 -0.0019364 -0.01278 -8.6433 0 0 0.4233 0 -0.059275 -0.02381 -0.033065 0 0
2.8242 0.37685 0.3818 0.45829 0.40374 0 0.37402 0.41506 0.41913 0.44715 0.39458 0.36955 26.166 -0.19737 -0.36698 -0.41122 -0.60608 -0.77084 -0.73707 -0.92943 -1.0212 -0.90043 -1.1746 -1.3427 -1.116 -0.0030991 -0.0073068 -0.0015155 -0.012187 -8.557 0 0 0.41236 0 -0.083737 -0.02605 -0.058578 0 0
2.8281 0.37817 0.36331 0.43159 0.39876 0 0.39599 0.40417 0.39494 0.43909 0.39604 0.38012 28.733 -0.18796 -0.36569 -0.41756 -0.60127 -0.77112 -0.74011 -0.93115 -1.0197 -0.9021 -1.1866 -1.3322 -1.1088 -0.0040604 -0.0070063 -0.0017448 -0.011821 -8.3768 0 0 0.39448 0 -0.10054 -0.02261 -0.068723 0 0
2.832 0.38383 0.35984 0.33058 0.387 0 0.40665 0.37652 0.36425 0.40645 0.38903 0.41708 31.357 -0.16327 -0.36441 -0.41009 -0.59333 -0.76838 -0.73252 -0.91887 -1.0187 -0.89368 -1.1836 -1.3249 -1.0891 -0.0047025 -0.0071591 -0.0025264 -0.011812 -8.1881 0 0 0.37734 0 -0.10426 -0.0099519 -0.058396 0 0
2.8359 0.38074 0.36594 0.22765 0.36572 0 0.39457 0.34992 0.34344 0.37273 0.37938 0.45635 34.055 -0.12352 -0.36333 -0.386 -0.57988 -0.75924 -0.71049 -0.88399 -1.013 -0.86815 -1.158 -1.3137 -1.0536 -0.0044335 -0.0077195 -0.0031094 -0.011914 -8.06 0 0 0.37132 0 -0.087897 0.016852 -0.022552 0 0
2.8398 0.36335 0.36502 0.22631 0.34296 0 0.36702 0.33956 0.34038 0.36021 0.37159 0.46222 36.818 -0.080416 -0.36051 -0.35495 -0.56147 -0.74171 -0.68134 -0.83396 -0.99597 -0.82998 -1.1162 -1.2909 -1.0101 -0.0035068 -0.0082441 -0.0028371 -0.011847 -7.9537 0 0 0.37702 0 -0.058295 0.05128 0.0239 0 0
2.8438 0.33663 0.34596 0.34903 0.33102 0 0.34311 0.34309 0.34849 0.36735 0.36384 0.41952 39.624 -0.041625 -0.35379 -0.32464 -0.53947 -0.71633 -0.65226 -0.77902 -0.96526 -0.78677 -1.0661 -1.2543 -0.96574 -0.002748 -0.0082445 -0.0018428 -0.011658 -7.7496 0 0 0.38171 0 -0.023748 0.085062 0.067746 0 0
2.8477 0.30936 0.31368 0.49538 0.33204 0 0.33366 0.34424 0.35252 0.37252 0.35052 0.35135 42.464 -0.01164 -0.34407 -0.29934 -0.51451 -0.68711 -0.62753 -0.72582 -0.92616 -0.74379 -1.0124 -1.2083 -0.92419 -0.0026968 -0.0076301 -0.00095872 -0.01166 -7.3723 0 0 0.37057 0 0.010545 0.11236 0.10063 0 0
2.8516 0.28581 0.28313 0.52284 0.33212 0 0.32812 0.33048 0.34101 0.35863 0.32887 0.30113 45.349 0.0055283 -0.33578 -0.28282 -0.48716 -0.66019 -0.6112 -0.68142 -0.88888 -0.70693 -0.95953 -1.1588 -0.88871 -0.0030866 -0.0068039 -0.00090913 -0.012002 -6.8759 0 0 0.34213 0 0.039159 0.12677 0.11424 0 0
2.8555 0.26355 0.26298 0.37945 0.31288 0 0.30434 0.30398 0.31452 0.33008 0.30187 0.29386 48.295 0.0069089 -0.33251 -0.2755 -0.45627 -0.63914 -0.60385 -0.65226 -0.85964 -0.68326 -0.91013 -1.1081 -0.85706 -0.0031911 -0.0063202 -0.0016107 -0.012383 -6.3838 0 0 0.31057 0 0.055757 0.12057 0.10019 0 0
2.8594 0.23745 0.24607 0.15965 0.26976 0 0.25409 0.27429 0.28259 0.30297 0.27395 0.31469 51.299 0.0030622 -0.33156 -0.26709 -0.42063 -0.6197 -0.59331 -0.62664 -0.83339 -0.66427 -0.85804 -1.0524 -0.81737 -0.0026235 -0.0064445 -0.0022974 -0.012284 -5.9385 0 0 0.29101 0 0.065841 0.10586 0.075071 0 0
2.8633 0.2032 0.21558 0.023673 0.21634 0 0.19707 0.24315 0.25284 0.28232 0.24561 0.32632 54.334 -0.00051522 -0.32418 -0.25168 -0.37791 -0.59039 -0.57083 -0.59561 -0.79607 -0.64205 -0.7969 -0.986 -0.76076 -0.0017321 -0.0070168 -0.0023224 -0.011521 -5.4305 0 0 0.28313 0 0.072801 0.090652 0.048185 0 0
2.8672 0.15717 0.16018 0.050895 0.16783 0 0.16379 0.20192 0.22274 0.25513 0.21406 0.30668 57.372 0.0014974 -0.30316 -0.22406 -0.32561 -0.54155 -0.52801 -0.5501 -0.73604 -0.60794 -0.72003 -0.90541 -0.67891 -0.0012234 -0.0076738 -0.0017886 -0.010506 -4.696 0 0 0.27148 0 0.080044 0.083075 0.028595 0 0
2.8711 0.095394 0.083239 0.1632 0.12044 0 0.15938 0.14477 0.18187 0.20811 0.17839 0.2677 60.407 0.017758 -0.27101 -0.17615 -0.25754 -0.47555 -0.44933 -0.47319 -0.65449 -0.54399 -0.61308 -0.80948 -0.556 -0.0014646 -0.0081308 -0.0013615 -0.0098634 -3.6834 0 0 0.24294 0 0.092733 0.097121 0.030607 0 0
2.875 0.016884 -0.0011017 0.19127 0.051362 0 0.14538 0.079624 0.12237 0.14708 0.14015 0.23703 63.452 0.052903 -0.2389 -0.10947 -0.16961 -0.40627 -0.33138 -0.35658 -0.56273 -0.43647 -0.46668 -0.69477 -0.38998 -0.0021737 -0.0082346 -0.0015042 -0.0097419 -2.496 0 0 0.20126 0 0.11344 0.13873 0.059547 0 0
2.8789 -0.070623 -0.078658 0.025397 -0.056732 0 0.065599 0.019565 0.047204 0.091229 0.095685 0.2237 66.515 0.10372 -0.21453 -0.032728 -0.063973 -0.34381 -0.18656 -0.20884 -0.46662 -0.29098 -0.28598 -0.55087 -0.19454 -0.0027076 -0.0078083 -0.0019691 -0.0095094 -1.2504 0 0 0.16022 0 0.13997 0.19894 0.10661 0 0
2.8828 -0.15045 -0.14212 -0.28403 -0.18925 0 -0.099756 -0.036887 -0.031733 0.0459 0.030258 0.20362 69.583 0.16897 -0.18927 0.049131 0.059112 -0.27703 -0.02233 -0.034419 -0.35225 -0.11078 -0.072812 -0.36135 0.022681 -0.002549 -0.0065535 -0.0020733 -0.0081554 0.093158 0 0 0.12099 0 0.17105 0.27124 0.16589 0 0
2.8867 -0.20713 -0.19082 -0.56326 -0.29998 0 -0.30097 -0.11004 -0.10384 -0.012984 -0.073075 0.13796 72.629 0.24689 -0.13902 0.13094 0.19883 -0.17331 0.15255 0.16088 -0.18947 0.098613 0.16955 -0.11193 0.25289 -0.0015324 -0.0041919 -0.0014311 -0.0050587 1.7188 0 0 0.059839 0 0.20514 0.34766 0.23032 0 0
2.8906 -0.24037 -0.22839 -0.65285 -0.34273 0 -0.44431 -0.21615 -0.1686 -0.11868 -0.21228 0.0044136 75.634 0.3373 -0.042188 0.20573 0.35683 -0.0025405 0.32324 0.37101 0.044918 0.32771 0.4387 0.1986 0.48322 0.00022939 -0.00075894 -0.00035239 -0.0004687 3.7387 0 0 -0.054886 0 0.24099 0.41251 0.28744 0 0
2.8945 -0.26872 -0.26293 -0.52645 -0.30923 0 -0.46219 -0.33994 -0.23483 -0.27383 -0.3542 -0.18665 78.597 0.43372 0.09845 0.27565 0.52384 0.232 0.48298 0.58555 0.34178 0.55647 0.71623 0.55211 0.70735 0.002443 0.0032124 0.0004848 0.0046301 5.9912 0 0 -0.22832 0 0.27813 0.46275 0.33451 0 0
2.8984 -0.31622 -0.30664 -0.29934 -0.24157 0 -0.3705 -0.43754 -0.31159 -0.43385 -0.45103 -0.39877 81.525 0.53382 0.25018 0.34364 0.69635 0.48456 0.6324 0.80277 0.65524 0.77917 0.99524 0.91465 0.92668 0.00463 0.0068064 0.00069732 0.0090592 8.0845 0 0 -0.42139 0 0.31701 0.50105 0.37369 0 0
2.9023 -0.39146 -0.36956 -0.1365 -0.2084 0 -0.26206 -0.47525 -0.39945 -0.53687 -0.47805 -0.58583 84.417 0.63522 0.3692 0.41246 0.87105 0.69293 0.77303 1.0212 0.92697 0.99205 1.2698 1.2499 1.1433 0.0062027 0.0091196 0.00049713 0.011974 9.6778 0 0 -0.57176 0 0.35785 0.53105 0.40781 0 0
2.9063 -0.47827 -0.44927 -0.14622 -0.26278 0 -0.23975 -0.46698 -0.48982 -0.55602 -0.45958 -0.70687 87.252 0.73413 0.43121 0.48607 1.0434 0.82237 0.90827 1.2393 1.1231 1.1921 1.532 1.5361 1.3619 0.0067894 0.009746 0.00037734 0.01315 10.744 0 0 -0.63909 0 0.40069 0.55964 0.44221 0 0
2.9102 -0.54807 -0.52722 -0.33198 -0.41023 0 -0.34372 -0.46828 -0.57185 -0.52532 -0.45512 -0.74116 90.009 0.82259 0.44978 0.56568 1.2054 0.89203 1.0428 1.4497 1.2564 1.3807 1.7727 1.7767 1.5858 0.0066086 0.0090968 0.00059162 0.013033 11.571 0 0 -0.63551 0 0.44265 0.59679 0.48368 0 0
2.9141 -0.5837 -0.57979 -0.60837 -0.60498 0 -0.52948 -0.52734 -0.64028 -0.51451 -0.51351 -0.70569 92.679 0.8971 0.46749 0.64634 1.3535 0.96124 1.1753 1.645 1.3764 1.5612 1.9919 1.9969 1.8091 0.0064695 0.0083202 0.0009825 0.012576 12.52 0 0 -0.61538 0 0.48043 0.64176 0.53051 0 0
2.918 -0.59289 -0.59777 -0.84454 -0.77386 0 -0.70742 -0.64077 -0.69745 -0.57606 -0.63412 -0.66127 95.266 0.95484 0.52645 0.72398 1.4842 1.086 1.3017 1.8183 1.5345 1.7316 2.1868 2.2252 2.0242 0.0072557 0.0087503 0.0012596 0.012824 13.773 0 0 -0.63514 0 0.51179 0.69164 0.57968 0 0
2.9219 -0.59938 -0.59675 -0.9143 -0.85406 0 -0.80494 -0.75908 -0.74907 -0.70948 -0.76885 -0.68723 97.774 0.99378 0.63983 0.79422 1.594 1.2788 1.4169 1.9628 1.7486 1.8893 2.3549 2.4717 2.2223 0.009278 0.011111 0.0013403 0.014334 15.28 0 0 -0.71799 0 0.53483 0.74218 0.62712 0 0
2.9258 -0.62098 -0.60631 -0.75983 -0.82661 0 -0.8039 -0.8352 -0.79765 -0.86715 -0.8609 -0.82754 100.2 1.0096 0.78345 0.84724 1.6723 1.5003 1.5052 2.0613 1.9894 2.0193 2.4842 2.7168 2.3777 0.01206 0.014983 0.0013767 0.016807 16.853 0 0 -0.84752 0 0.54626 0.78192 0.66196 0 0
2.9297 -0.65635 -0.6459 -0.45627 -0.72812 0 -0.73703 -0.8641 -0.83864 -0.98803 -0.88477 -1.0465 102.53 1.0145 0.91065 0.88408 1.7254 1.6847 1.5645 2.1244 2.1969 2.1161 2.5804 2.9206 2.4852 0.014716 0.018992 0.0015121 0.019299 18.26 0 0 -0.98446 0 0.55175 0.80618 0.68057 0 0
2.9336 -0.69229 -0.70888 -0.21446 -0.63135 0 -0.66071 -0.87402 -0.86182 -1.0303 -0.85637 -1.2378 104.77 1.017 0.97867 0.90821 1.7586 1.7787 1.5979 2.1626 2.3149 2.1787 2.6476 3.0461 2.548 0.016538 0.021694 0.0017055 0.020937 19.231 0 0 -1.0853 0 0.556 0.81736 0.68517 0 0
2.9375 -0.72187 -0.76989 -0.26361 -0.60261 0 -0.62806 -0.88531 -0.85776 -0.98731 -0.81352 -1.2909 106.92 1.0238 0.97157 0.92264 1.7763 1.7693 1.6087 2.184 2.3233 2.2073 2.6886 3.0814 2.5695 0.017292 0.022537 0.0018115 0.021541 19.5 0 0 -1.1128 0 0.56285 0.81871 0.67874 0 0
2.9414 -0.75278 -0.80834 -0.65855 -0.66197 0 -0.66994 -0.8881 -0.82689 -0.88812 -0.79043 -1.1666 108.95 1.0433 0.90893 0.9315 1.7837 1.6885 1.6022 2.1987 2.25 2.2024 2.7063 3.0443 2.5553 0.017121 0.022131 0.0017627 0.021608 18.969 0 0 -1.0461 0 0.57732 0.81618 0.66665 0 0
2.9453 -0.79671 -0.82558 -1.1738 -0.77447 0 -0.7813 -0.86437 -0.78559 -0.78727 -0.80391 -0.92278 110.85 1.0839 0.83709 0.94217 1.7916 1.5969 1.5916 2.2207 2.1543 2.1757 2.7098 2.9697 2.5236 0.016326 0.02161 0.0016094 0.021688 17.912 0 0 -0.89738 0 0.60555 0.82285 0.66235 0 0
2.9492 -0.85163 -0.84008 -1.4288 -0.87914 0 -0.91753 -0.82399 -0.76219 -0.74095 -0.85018 -0.67453 112.61 1.1367 0.80544 0.95768 1.8066 1.5522 1.5879 2.2514 2.0938 2.1492 2.7137 2.8915 2.4962 0.01529 0.021667 0.0014088 0.021829 16.945 0 0 -0.7226 0 0.64359 0.84194 0.67166 0 0
2.9531 -0.8976 -0.86701 -1.195 -0.93239 0 -1.0133 -0.80538 -0.78082 -0.7744 -0.90463 -0.52534 114.25 1.1953 0.83791 0.97845 1.8308 1.5792 1.5947 2.2887 2.0916 2.1326 2.7243 2.8343 2.4814 0.014461 0.022097 0.0011727 0.021681 16.679 0 0 -0.6043 0 0.6888 0.87261 0.69587 0 0
2.957 -0.91296 -0.90299 -0.62681 -0.93139 0 -1.0234 -0.83399 -0.84129 -0.86149 -0.9284 -0.52234 115.77 1.2524 0.9163 1.0042 1.865 1.6547 1.6141 2.3296 2.1296 2.1342 2.7471 2.8152 2.4857 0.014225 0.022228 0.00097385 0.021085 17.277 0 0 -0.60422 0 0.73786 0.9124 0.73455 0 0
2.9609 -0.89567 -0.93045 -0.1704 -0.90306 0 -0.95868 -0.88617 -0.91192 -0.93979 -0.89048 -0.65232 117.2 1.2929 0.99039 1.0335 1.9085 1.7241 1.6473 2.3667 2.1689 2.1654 2.7903 2.8457 2.5173 0.014661 0.021724 0.0010373 0.020439 18.323 0 0 -0.71771 0 0.78395 0.95324 0.78372 0 0
2.9648 -0.86779 -0.93516 -0.17843 -0.87541 0 -0.88201 -0.90642 -0.94701 -0.95742 -0.79776 -0.85877 118.52 1.3087 1.0134 1.0616 1.9528 1.7418 1.6864 2.3947 2.1847 2.2173 2.848 2.9267 2.5679 0.015474 0.020954 0.0015963 0.020361 19.153 0 0 -0.87109 0 0.81942 0.9823 0.82852 0 0
2.9688 -0.85674 -0.91861 -0.56985 -0.85945 0 -0.8598 -0.86629 -0.92117 -0.91459 -0.70457 -1.0587 119.7 1.3027 0.97937 1.0857 1.9915 1.7094 1.7257 2.4149 2.1866 2.2769 2.9103 3.0404 2.6284 0.016235 0.020596 0.0025963 0.020995 19.368 0 0 -0.97138 0 0.84194 0.99562 0.86053 0 0
2.9727 -0.87022 -0.89366 -0.88003 -0.8525 0 -0.90609 -0.8014 -0.85394 -0.86108 -0.68038 -1.1637 120.72 1.2786 0.9308 1.1038 2.0206 1.6774 1.7615 2.429 2.2077 2.3344 2.9692 3.1521 2.6926 0.016713 0.020941 0.0036036 0.021769 19.082 0 0 -0.97126 0 0.84981 0.99137 0.87432 0 0
2.9766 -0.88879 -0.86988 -0.698 -0.84917 0 -0.9703 -0.78082 -0.7999 -0.85023 -0.75328 -1.1192 121.58 1.2418 0.92594 1.1133 2.0356 1.704 1.7903 2.4394 2.2722 2.3787 3.0147 3.228 2.7541 0.01694 0.021601 0.0041269 0.021929 18.693 0 0 -0.89711 0 0.84159 0.96894 0.86485 0 0
2.9805 -0.88327 -0.84487 -0.090722 -0.8431 0 -0.98123 -0.83551 -0.8065 -0.89255 -0.87945 -0.94802 122.31 1.2068 0.98874 1.1088 2.0289 1.802 1.8055 2.4485 2.3701 2.389 3.0247 3.2575 2.7994 0.016969 0.02191 0.0040883 0.02133 18.476 0 0 -0.82001 0 0.8153 0.93091 0.82681 0 0
2.9844 -0.84093 -0.81001 0.41624 -0.82121 0 -0.90804 -0.9204 -0.87217 -0.9515 -0.97287 -0.75691 122.94 1.183 1.0846 1.0932 2.0078 1.9213 1.8084 2.4543 2.4611 2.3708 3.0026 3.2584 2.8255 0.016686 0.021558 0.0039355 0.020602 18.382 0 0 -0.79907 0 0.78084 0.88948 0.77619 0 0
2.9883 -0.77637 -0.76347 0.32273 -0.76722 0 -0.78325 -0.95243 -0.94253 -0.98064 -0.974 -0.67826 123.46 1.1722 1.1462 1.0678 1.9749 1.9865 1.7982 2.4521 2.5047 2.3274 2.9503 3.2597 2.8286 0.015987 0.020844 0.0042134 0.020511 18.205 0 0 -0.8446 0 0.74258 0.84883 0.72047 0 0
2.9922 -0.71869 -0.71631 -0.34711 -0.68039 0 -0.67116 -0.88771 -0.95211 -0.96097 -0.89533 -0.77618 123.86 1.1739 1.1292 1.034 1.933 1.9592 1.7741 2.4373 2.4901 2.2631 2.8715 3.2725 2.8055 0.015107 0.020357 0.0050014 0.021174 17.86 0 0 -0.9234 0 0.70491 0.81241 0.66709 0 0
2.9961 -0.68836 -0.68503 -1.029 -0.59158 0 -0.61672 -0.76102 -0.87845 -0.90395 -0.80225 -0.9912 124.15 1.1836 1.0502 0.99473 1.8852 1.8685 1.7327 2.399 2.438 2.1846 2.7727 3.2771 2.7482 0.014628 0.020446 0.0058109 0.021964 17.446 0 0 -0.98879 0 0.67499 0.78417 0.62754 0 0
3 -0.68475 -0.678 -1.1291 -0.55189 0 -0.62266 -0.65153 -0.76195 -0.8279 -0.75084 -1.1752 124.36 1.1868 0.97091 0.95668 1.8356 1.7815 1.6759 2.3335 2.3772 2.1049 2.6719 3.2361 2.6591 0.014955 0.020973 0.006071 0.022186 17.06 0 0 -1.0046 0 0.65859 0.76401 0.6088 0 0
3.0039 -0.69267 -0.68837 -0.57986 -0.59454 0 -0.66685 -0.61423 -0.67331 -0.74291 -0.74512 -1.1934 124.5 1.1761 0.94327 0.92315 1.7854 1.7415 1.609 2.2492 2.3162 2.0295 2.5787 3.1239 2.5492 0.015779 0.021462 0.0057016 0.021759 16.628 0 0 -0.95188 0 0.65423 0.74946 0.60661 0 0
3.0078 -0.69749 -0.69923 0.096557 -0.70172 0 -0.72931 -0.64478 -0.65677 -0.66045 -0.75085 -1.0135 124.56 1.148 0.96463 0.89519 1.7347 1.7307 1.5349 2.1515 2.238 1.9596 2.4964 2.9469 2.4248 0.016205 0.021449 0.0051729 0.02118 15.975 0 0 -0.83045 0 0.66048 0.73956 0.61766 0 0
3.0117 -0.69316 -0.69539 0.28339 -0.8103 0 -0.79643 -0.70113 -0.69808 -0.60552 -0.74114 -0.71662 124.51 1.1009 0.98408 0.87301 1.6827 1.6921 1.4567 2.0472 2.1218 1.8949 2.4266 2.7395 2.2929 0.015557 0.020729 0.0050073 0.02088 15.055 0 0 -0.66443 0 0.67492 0.7333 0.63734 0 0
3.0156 -0.67815 -0.67133 -0.16027 -0.85505 0 -0.84504 -0.74481 -0.74211 -0.60238 -0.71928 -0.43525 124.33 1.0356 0.95217 0.85323 1.6264 1.589 1.379 1.9492 1.97 1.831 2.3653 2.543 2.1663 0.014102 0.019461 0.0052713 0.020733 14.045 0 0 -0.50456 0 0.69097 0.72985 0.65509 0 0
3.0195 -0.6486 -0.6306 -0.79673 -0.81213 0 -0.83761 -0.75594 -0.73957 -0.64098 -0.69715 -0.27563 124.02 0.96911 0.86698 0.82855 1.5655 1.4437 1.3041 1.8617 1.8156 1.7614 2.2987 2.3861 2.051 0.01285 0.018136 0.005581 0.020287 13.174 0 0 -0.40983 0 0.70059 0.72659 0.66251 0 0
3.0234 -0.59955 -0.58004 -1.0473 -0.70533 0 -0.74617 -0.72018 -0.67971 -0.66646 -0.6639 -0.27764 123.61 0.909 0.77416 0.79602 1.5003 1.3198 1.2318 1.7829 1.7031 1.6842 2.2203 2.2789 1.9473 0.012555 0.017384 0.0055626 0.019391 12.465 0 0 -0.41151 0 0.701 0.72215 0.65754 0 0
3.0273 -0.53383 -0.52591 -0.7216 -0.57551 0 -0.58379 -0.6236 -0.5851 -0.61826 -0.5907 -0.41582 123.11 0.86122 0.72351 0.75403 1.4316 1.2658 1.162 1.7102 1.6561 1.599 2.1262 2.2158 1.8542 0.012905 0.017582 0.0052256 0.01846 11.712 0 0 -0.48679 0 0.69063 0.71537 0.63954 0 0
3.0313 -0.46754 -0.47468 -0.1391 -0.44843 0 -0.4064 -0.47462 -0.48388 -0.48999 -0.47135 -0.61651 122.53 0.8331 0.72457 0.70178 1.3612 1.273 1.0944 1.6382 1.6587 1.5065 2.0122 2.1773 1.7691 0.012796 0.018437 0.0048649 0.018 10.723 0 0 -0.56938 0 0.66814 0.70465 0.60898 0 0
3.0352 -0.42322 -0.43541 0.21855 -0.33236 0 -0.27669 -0.32489 -0.39234 -0.34735 -0.34946 -0.77714 121.86 0.82446 0.74161 0.64732 1.2942 1.2842 1.0303 1.56 1.6624 1.4154 1.8868 2.1306 1.6864 0.011442 0.018949 0.0046723 0.01791 9.5782 0 0 -0.59289 0 0.63847 0.69008 0.57402 0 0
3.0391 -0.41462 -0.41834 0.13402 -0.24021 0 -0.22377 -0.24907 -0.32111 -0.27633 -0.29174 -0.79792 121.14 0.82518 0.72914 0.60006 1.234 1.2425 0.97234 1.478 1.6153 1.334 1.7657 2.0385 1.605 0.0091741 0.017992 0.0045433 0.017379 8.5902 0 0 -0.53231 0 0.60867 0.67456 0.5426 0 0
3.043 -0.43665 -0.4288 -0.2429 -0.20339 0 -0.23789 -0.2868 -0.28715 -0.30606 -0.32714 -0.63157 120.37 0.83017 0.67178 0.56538 1.1828 1.1347 0.92365 1.3969 1.4948 1.2677 1.6586 1.8802 1.5276 0.0071061 0.015196 0.0042759 0.015571 8.0164 0 0 -0.4113 0 0.58214 0.66002 0.51824 0 0
3.0469 -0.46979 -0.46088 -0.63435 -0.25429 0 -0.29991 -0.40179 -0.30724 -0.38237 -0.41496 -0.3252 119.56 0.83446 0.59322 0.54777 1.1428 0.99609 0.88759 1.3225 1.3229 1.2213 1.5752 1.6742 1.458 0.0060454 0.011408 0.0038685 0.012479 7.8297 0 0 -0.27651 0 0.56178 0.64844 0.50358 0 0
3.0508 -0.4946 -0.49738 -0.89639 -0.39123 0 -0.40543 -0.50583 -0.37482 -0.42103 -0.47941 -0.012786 118.68 0.83146 0.53138 0.55388 1.1191 0.87973 0.87354 1.272 1.1561 1.2057 1.5352 1.4809 1.4108 0.0058346 0.0082065 0.003529 0.0091184 7.8083 0 0 -0.16879 0 0.55133 0.64334 0.50104 0 0
3.0547 -0.50321 -0.51846 -1.0404 -0.56147 0 -0.5512 -0.53133 -0.44909 -0.3887 -0.47805 0.15319 117.7 0.82269 0.50743 0.57177 1.1076 0.82163 0.87799 1.2506 1.0559 1.2131 1.5308 1.3749 1.3913 0.0057903 0.0067915 0.0034048 0.0068553 7.8337 0 0 -0.1154 0 0.54672 0.64277 0.50278 0 0
3.0586 -0.49903 -0.51373 -1.0775 -0.68375 0 -0.70045 -0.48354 -0.47853 -0.33119 -0.43501 0.090517 116.62 0.81154 0.51607 0.59278 1.106 0.82713 0.89659 1.2563 1.0561 1.2371 1.5537 1.4006 1.399 0.0056687 0.0071609 0.0034123 0.0065047 8.0476 0 0 -0.1369 0 0.54499 0.64428 0.50408 0 0
3.0625 -0.48856 -0.48923 -0.94375 -0.6962 0 -0.77762 -0.42277 -0.44435 -0.32267 -0.40696 -0.16631 115.46 0.8009 0.53885 0.61067 1.113 0.87913 0.92587 1.2869 1.1458 1.2734 1.5973 1.5438 1.4328 0.0060068 0.0082955 0.0034059 0.0079274 8.6693 0 0 -0.24417 0 0.5442 0.64593 0.50194 0 0
3.0664 -0.47532 -0.46305 -0.61726 -0.59455 0 -0.7172 -0.39987 -0.38163 -0.39021 -0.42133 -0.49164 114.26 0.79479 0.56161 0.61827 1.1277 0.9522 0.96134 1.3384 1.2776 1.3169 1.6541 1.7392 1.4904 0.0074124 0.0091301 0.0034654 0.010322 9.6595 0 0 -0.41807 0 0.54246 0.64535 0.4935 0 0
3.0703 -0.46147 -0.45246 -0.25571 -0.43491 0 -0.52974 -0.4136 -0.35232 -0.48932 -0.45319 -0.74137 113.03 0.79785 0.57949 0.6122 1.1511 1.0215 0.99634 1.3998 1.3958 1.3612 1.7141 1.9095 1.5618 0.0096052 0.0093692 0.0038822 0.012781 10.609 0 0 -0.5951 0 0.53985 0.64155 0.4806 0 0
3.0742 -0.45197 -0.46213 -0.12976 -0.3023 0 -0.31664 -0.42941 -0.39106 -0.55061 -0.4619 -0.82164 111.74 0.80745 0.59138 0.60236 1.1819 1.068 1.0292 1.461 1.4655 1.4044 1.7734 2.0068 1.6338 0.011355 0.0094156 0.0047861 0.014642 11.014 0 0 -0.68904 0 0.53892 0.63825 0.47063 0 0
3.0781 -0.45362 -0.48253 -0.37203 -0.26534 0 -0.20597 -0.42952 -0.475 -0.54545 -0.44234 -0.72119 110.34 0.82197 0.59644 0.5952 1.2208 1.0858 1.0607 1.5194 1.4867 1.4469 1.8325 2.031 1.7022 0.011517 0.0096145 0.0058468 0.015523 10.704 0 0 -0.64683 0 0.5415 0.63834 0.4681 0 0
3.082 -0.46821 -0.49891 -0.80981 -0.34083 0 -0.2573 -0.43361 -0.5472 -0.50581 -0.43222 -0.50786 108.83 0.83954 0.59771 0.59701 1.268 1.0873 1.0922 1.5737 1.4861 1.4897 1.8924 2.0189 1.764 0.010158 0.0097193 0.006478 0.015329 10.029 0 0 -0.49706 0 0.54919 0.64461 0.47701 0 0
3.0859 -0.48785 -0.50282 -1.0922 -0.48452 0 -0.41805 -0.46926 -0.57026 -0.4865 -0.46854 -0.30137 107.24 0.8573 0.60501 0.61806 1.324 1.0976 1.1273 1.624 1.4965 1.5345 1.9557 2.0169 1.8165 0.0086149 0.0092048 0.0064072 0.014346 9.6263 0 0 -0.34444 0 0.56456 0.66178 0.50344 0 0
3.0898 -0.4997 -0.49663 -1.007 -0.61439 0 -0.57022 -0.53135 -0.5567 -0.51503 -0.54306 -0.22651 105.61 0.87296 0.62858 0.65382 1.3817 1.1374 1.1655 1.6715 1.5372 1.58 2.0189 2.0573 1.8617 0.0083808 0.0080784 0.0059963 0.013289 9.9765 0 0 -0.30455 0 0.5846 0.68591 0.54016 0 0
3.0938 -0.49735 -0.48866 -0.66647 -0.65833 0 -0.62464 -0.58084 -0.54741 -0.57654 -0.60632 -0.35162 103.94 0.88625 0.66737 0.69383 1.4336 1.2049 1.2025 1.7133 1.6057 1.6218 2.075 2.1451 1.8993 0.0098797 0.0072059 0.0059053 0.013035 11.085 0 0 -0.42403 0 0.60532 0.71033 0.57759 0 0
3.0977 -0.48756 -0.48507 -0.37637 -0.60062 0 -0.58113 -0.58465 -0.56393 -0.6367 -0.61537 -0.63792 102.2 0.89681 0.7058 0.72957 1.4734 1.2747 1.2338 1.7451 1.6816 1.6551 2.1166 2.2564 1.9267 0.012243 0.0075885 0.0064067 0.014089 12.496 0 0 -0.64611 0 0.6236 0.72961 0.60832 0 0
3.1016 -0.48447 -0.48635 -0.33654 -0.49449 0 -0.50958 -0.55001 -0.58655 -0.66892 -0.57393 -0.94132 100.37 0.9042 0.72543 0.75051 1.4932 1.3159 1.2531 1.7605 1.7366 1.6735 2.1342 2.3466 1.9393 0.014161 0.0091362 0.0070774 0.016148 13.567 0 0 -0.84635 0 0.63566 0.73707 0.62355 0 0
3.1055 -0.4959 -0.48993 -0.48913 -0.42547 0 -0.48047 -0.51426 -0.58044 -0.66105 -0.52479 -1.0856 98.441 0.90544 0.72126 0.73801 1.4762 1.3131 1.2462 1.7418 1.7459 1.6605 2.1059 2.369 1.9214 0.01489 0.01016 0.0072147 0.018165 13.787 0 0 -0.91089 0 0.63401 0.7212 0.60828 0 0
3.1094 -0.51514 -0.49423 -0.64422 -0.44714 0 -0.51033 -0.50402 -0.53903 -0.60995 -0.50649 -0.97108 96.421 0.89988 0.70549 0.70153 1.4312 1.2747 1.2182 1.6946 1.6992 1.621 2.0428 2.2983 1.8766 0.014519 0.0083026 0.0065407 0.018945 13.007 0 0 -0.80268 0 0.62099 0.68972 0.57226 0 0
3.1133 -0.52685 -0.49902 -0.7045 -0.53788 0 -0.56127 -0.51119 -0.49481 -0.52392 -0.52063 -0.64432 94.339 0.88659 0.69408 0.64813 1.3628 1.2215 1.1731 1.6228 1.6067 1.5576 1.9516 2.149 1.8075 0.013498 0.0023534 0.0054485 0.017884 11.499 0 0 -0.57661 0 0.59782 0.64785 0.52186 0 0
3.1172 -0.52143 -0.50298 -0.72658 -0.61574 0 -0.58033 -0.51035 -0.4844 -0.43182 -0.53879 -0.27458 92.207 0.86518 0.69029 0.58626 1.2771 1.1705 1.1162 1.5323 1.4965 1.4748 1.8411 1.9731 1.7187 0.012111 -0.0065121 0.0045583 0.015365 9.8553 0 0 -0.34263 0 0.56638 0.6016 0.46458 0 0
3.1211 -0.50387 -0.50305 -0.77785 -0.60289 0 -0.53805 -0.49228 -0.50609 -0.37659 -0.53393 -0.049896 90.019 0.83542 0.68314 0.53142 1.1854 1.1278 1.058 1.435 1.403 1.3814 1.7281 1.833 1.6204 0.010474 -0.015155 0.0041042 0.01254 8.7119 0 0 -0.20501 0 0.53009 0.56158 0.41384 0 0
3.125 -0.48845 -0.49777 -0.79763 -0.48976 0 -0.44253 -0.47208 -0.51816 -0.38457 -0.50128 -0.065136 87.765 0.80373 0.66236 0.5003 1.1077 1.0936 1.0141 1.3535 1.3498 1.2976 1.639 1.7673 1.5358 0.0088555 -0.02034 0.0038182 0.010658 8.428 0 0 -0.21115 0 0.49744 0.53784 0.38392 0 0
3.1289 -0.48508 -0.49055 -0.65501 -0.34768 0 -0.33364 -0.46544 -0.48268 -0.43613 -0.4534 -0.27507 85.441 0.77658 0.63282 0.4926 1.0521 1.0696 0.98831 1.2966 1.3382 1.2334 1.5813 1.7703 1.4751 0.0077799 -0.020681 0.0033706 0.01035 8.893 0 0 -0.33237 0 0.47361 0.52917 0.37457 0 0
3.1328 -0.49106 -0.48773 -0.34068 -0.27995 0 -0.2687 -0.4672 -0.40941 -0.47437 -0.40516 -0.5343 83.041 0.75832 0.61153 0.50662 1.0227 1.058 0.98146 1.2686 1.3491 1.1948 1.5579 1.8016 1.4434 0.0076558 -0.017285 0.0027973 0.01133 9.626 0 0 -0.48269 0 0.46206 0.53398 0.38428 0 0
3.1367 -0.49582 -0.492 -0.049816 -0.34809 0 -0.29954 -0.46183 -0.35214 -0.45427 -0.36873 -0.68807 80.557 0.75299 0.60996 0.53837 1.022 1.0552 0.99267 1.2718 1.3566 1.1857 1.5692 1.8165 1.4435 0.0083358 -0.012771 0.0024167 0.01267 10.117 0 0 -0.56706 0 0.46575 0.54939 0.40954 0 0
3.1406 -0.49279 -0.49837 -0.026508 -0.52607 0 -0.43906 -0.45259 -0.35934 -0.38878 -0.35776 -0.6558 77.984 0.76826 0.62143 0.5781 1.0539 1.0511 1.0176 1.3093 1.3449 1.2135 1.6123 1.7957 1.4771 0.0091442 -0.0095204 0.0023932 0.01347 10.162 0 0 -0.53604 0 0.49065 0.57 0.44114 0 0
3.1445 -0.48569 -0.49825 -0.31898 -0.71231 0 -0.63431 -0.46765 -0.42809 -0.34321 -0.38468 -0.46632 75.328 0.79449 0.62819 0.61277 1.0984 1.0385 1.0428 1.36 1.3184 1.2585 1.6619 1.754 1.521 0.009433 -0.0084016 0.0025347 0.013432 9.929 0 0 -0.41619 0 0.5253 0.58977 0.46672 0 0
3.1484 -0.48349 -0.48869 -0.71153 -0.79037 0 -0.77793 -0.52725 -0.50692 -0.37687 -0.44605 -0.23539 72.61 0.82577 0.62104 0.63967 1.1475 1.0238 1.0644 1.4161 1.2983 1.3125 1.7095 1.726 1.5668 0.0091389 -0.0086826 0.0025912 0.012949 9.7473 0 0 -0.29425 0 0.56246 0.60838 0.48335 0 0
3.1523 -0.49005 -0.47685 -0.91503 -0.70089 0 -0.76954 -0.60593 -0.54224 -0.48449 -0.5125 -0.10115 69.848 0.85639 0.6097 0.65766 1.1946 1.025 1.0803 1.4716 1.3094 1.3686 1.7489 1.743 1.6083 0.0087818 -0.0088921 0.0026559 0.012683 9.8066 0 0 -0.26056 0 0.59487 0.62605 0.48978 0 0
3.1563 -0.49965 -0.47383 -0.82097 -0.48248 0 -0.59217 -0.63854 -0.52127 -0.59355 -0.54215 -0.14904 67.039 0.87778 0.61177 0.66719 1.2313 1.056 1.0895 1.5194 1.3633 1.4184 1.7749 1.815 1.6405 0.0089034 -0.0078775 0.0030951 0.012999 10.039 0 0 -0.34748 0 0.61052 0.64409 0.48643 0 0
3.1602 -0.50257 -0.48302 -0.56502 -0.25559 0 -0.3406 -0.57569 -0.4731 -0.62258 -0.51262 -0.36326 64.161 0.88236 0.63196 0.67334 1.2528 1.1098 1.0964 1.555 1.4489 1.4564 1.7911 1.9277 1.6666 0.0095096 -0.0054039 0.0040126 0.013723 10.24 0 0 -0.50661 0 0.59694 0.66268 0.48077 0 0
3.1641 -0.49412 -0.49516 -0.361 -0.15381 0 -0.16709 -0.43819 -0.43569 -0.54972 -0.44378 -0.63391 61.191 0.87449 0.65474 0.67865 1.2631 1.1597 1.1046 1.5798 1.5357 1.4852 1.8048 2.0508 1.6935 0.010072 -0.0021077 0.0048996 0.014375 10.292 0 0 -0.64314 0 0.55977 0.67852 0.47857 0 0
3.168 -0.47826 -0.49607 -0.30346 -0.24016 0 -0.17756 -0.31377 -0.4279 -0.43302 -0.38791 -0.81983 58.126 0.85773 0.65985 0.68237 1.2638 1.1801 1.1145 1.5934 1.5914 1.506 1.818 2.1514 1.7234 0.010082 0.0009823 0.0050111 0.014599 10.277 0 0 -0.68375 0 0.50386 0.68821 0.48168 0 0
3.1719 -0.46284 -0.47996 -0.33664 -0.4626 0 -0.35711 -0.29248 -0.4503 -0.36791 -0.39289 -0.83208 54.98 0.8366 0.64494 0.68278 1.2566 1.1701 1.1254 1.595 1.6036 1.5201 1.8319 2.2073 1.7571 0.0096131 0.0030146 0.004185 0.014404 10.41 0 0 -0.62751 0 0.43617 0.68808 0.49091 0 0
3.1758 -0.45269 -0.45512 -0.37604 -0.68401 0 -0.5837 -0.39561 -0.50026 -0.4178 -0.46762 -0.68599 51.768 0.82072 0.63098 0.67238 1.2413 1.1557 1.1318 1.5795 1.5893 1.5264 1.8404 2.2161 1.7884 0.0093019 0.0037026 0.0032091 0.014074 10.856 0 0 -0.54189 0 0.37443 0.66985 0.50417 0 0
3.1797 -0.447 -0.43612 -0.40736 -0.7715 0 -0.71699 -0.55825 -0.57254 -0.56888 -0.57498 -0.48847 48.493 0.81524 0.64289 0.64919 1.2193 1.1683 1.127 1.5501 1.5825 1.5238 1.8338 2.1941 1.8037 0.0097445 0.0033801 0.0032114 0.013928 11.567 0 0 -0.50786 0 0.33566 0.63884 0.51392 0 0
3.1836 -0.44203 -0.43051 -0.45421 -0.6829 0 -0.69128 -0.67601 -0.64269 -0.73627 -0.65418 -0.36986 45.148 0.81898 0.68371 0.61527 1.1901 1.2138 1.1089 1.5102 1.6051 1.5103 1.8068 2.1646 1.7952 0.01084 0.0027271 0.0045811 0.014151 12.227 0 0 -0.5571 0 0.32364 0.6016 0.51663 0 0
3.1875 -0.43482 -0.43293 -0.49262 -0.48712 0 -0.54524 -0.67424 -0.6622 -0.81342 -0.65539 -0.40351 41.732 0.8297 0.72748 0.57338 1.1532 1.2617 1.0764 1.4627 1.6439 1.4839 1.7561 2.1402 1.7576 0.011723 0.0023354 0.0064998 0.014742 12.377 0 0 -0.64883 0 0.33918 0.56385 0.51002 0 0
3.1914 -0.42406 -0.43174 -0.45492 -0.3059 0 -0.3779 -0.54882 -0.58833 -0.73513 -0.56711 -0.56072 38.255 0.84282 0.73858 0.52855 1.1071 1.2645 1.0288 1.4119 1.6545 1.441 1.6782 2.1104 1.6845 0.011416 0.0023943 0.0076024 0.015478 11.663 0 0 -0.70183 0 0.38042 0.53357 0.49187 0 0
3.1953 -0.40932 -0.42047 -0.33192 -0.22685 0 -0.27594 -0.36014 -0.43023 -0.52024 -0.42443 -0.72569 34.728 0.84666 0.69996 0.49265 1.0518 1.1934 0.97074 1.3656 1.5934 1.3793 1.5787 2.0467 1.5792 0.0096646 0.0027007 0.0071463 0.015875 10.089 0 0 -0.65455 0 0.42954 0.51948 0.46365 0 0
3.1992 -0.39129 -0.40218 -0.23113 -0.25549 0 -0.267 -0.19574 -0.26294 -0.26868 -0.29347 -0.76264 31.154 0.83672 0.62596 0.46924 0.99183 1.063 0.91148 1.3249 1.4551 1.3069 1.4751 1.924 1.4642 0.0072277 0.002943 0.0055623 0.015335 8.1077 0 0 -0.50786 0 0.46574 0.51467 0.43263 0 0
3.2031 -0.37286 -0.38387 -0.28401 -0.33428 0 -0.32092 -0.12662 -0.1821 -0.10769 -0.23563 -0.60052 27.52 0.81118 0.55085 0.45836 0.92894 0.92411 0.85442 1.2883 1.2819 1.2272 1.3756 1.7433 1.3502 0.0053142 0.002981 0.0039165 0.013525 6.4247 0 0 -0.32195 0 0.47953 0.51282 0.40211 0 0
3.207 -0.35793 -0.368 -0.48553 -0.39805 0 -0.38251 -0.17422 -0.22985 -0.11327 -0.26836 -0.28739 23.818 0.7694 0.50497 0.45844 0.86456 0.83115 0.80222 1.2524 1.1376 1.1437 1.2866 1.5386 1.2468 0.004639 0.0028755 0.0029204 0.010761 5.5946 0 0 -0.17522 0 0.46368 0.50678 0.37504 0 0
3.2109 -0.34717 -0.35036 -0.65941 -0.41461 0 -0.40672 -0.29886 -0.35654 -0.25765 -0.34968 0.024657 20.053 0.71057 0.49725 0.46349 0.79942 0.80663 0.75699 1.2078 1.0634 1.0608 1.2162 1.3613 1.1677 0.004917 0.0026981 0.0024992 0.0079946 5.6794 0 0 -0.11815 0 0.40902 0.48174 0.35546 0 0
3.2148 -0.33449 -0.32535 -0.61919 -0.3866 0 -0.37856 -0.41801 -0.45606 -0.42489 -0.40402 0.1666 16.242 0.64316 0.51355 0.46083 0.73238 0.82844 0.71448 1.1448 1.0517 0.98026 1.156 1.2505 1.1077 0.00524 0.0023866 0.0022226 0.0062549 6.226 0 0 -0.15158 0 0.3334 0.43455 0.34198 0 0
3.2188 -0.30964 -0.29175 -0.36779 -0.3319 0 -0.3148 -0.45162 -0.44639 -0.49006 -0.37624 0.063172 12.398 0.57221 0.5272 0.44556 0.66223 0.84715 0.67112 1.0628 1.0565 0.901 1.0965 1.2103 1.0562 0.004961 0.0018414 0.0019621 0.0059515 6.5846 0 0 -0.23602 0 0.25329 0.37349 0.33162 0 0
3.2227 -0.26627 -0.25262 -0.11275 -0.26963 0 -0.25074 -0.37036 -0.32731 -0.40523 -0.27238 -0.21001 8.5172 0.50023 0.51379 0.41525 0.58826 0.82036 0.62477 0.96237 1.03 0.82187 1.0309 1.2099 1.0052 0.0042335 0.0011492 0.0019888 0.0066164 6.3184 0 0 -0.31748 0 0.17959 0.30663 0.32216 0 0
3.2266 -0.20819 -0.21039 -0.063394 -0.21734 0 -0.21669 -0.21255 -0.17014 -0.22642 -0.15235 -0.47168 4.5908 0.42932 0.46429 0.36857 0.50989 0.74028 0.57333 0.84595 0.95571 0.74131 0.95205 1.2028 0.94558 0.0036973 0.00062387 0.0024734 0.0072977 5.3997 0 0 -0.35203 0 0.12391 0.24543 0.31089 0 0
3.2305 -0.14678 -0.16332 -0.21661 -0.18556 0 -0.21517 -0.055318 -0.056055 -0.062958 -0.079991 -0.5564 0.61666 0.36119 0.39199 0.30788 0.42863 0.63682 0.51459 0.7238 0.85375 0.65704 0.85115 1.1534 0.86356 0.0036691 0.00053455 0.0030776 0.0072141 4.0993 0 0 -0.32054 0 0.10137 0.21482 0.2926 0 0
3.2344 -0.090893 -0.10735 -0.35827 -0.16512 0 -0.21479 0.037837 -0.019485 0.005682 -0.074371 -0.42281 -3.3905 0.29576 0.32771 0.24444 0.34919 0.55483 0.45105 0.60851 0.75872 0.57022 0.73784 1.0521 0.76492 0.003712 0.00077241 0.003199 0.0061066 2.7302 0 0 -0.23327 0 0.099608 0.21331 0.26736 0 0
3.2383 -0.039177 -0.040881 -0.27942 -0.1237 0 -0.17005 0.05225 -0.038067 -0.021796 -0.10277 -0.1676 -7.4069 0.23405 0.30112 0.18182 0.27371 0.52131 0.38248 0.5034 0.69109 0.48108 0.61622 0.91249 0.65274 0.0030698 0.00086115 0.0026242 0.0041272 1.4768 0 0 -0.12442 0 0.11218 0.23611 0.23524 0 0
3.2422 0.017423 0.032664 0.020409 -0.028346 0 -0.056336 0.018459 -0.063564 -0.085196 -0.1152 0.058307 -11.414 0.17724 0.31714 0.12254 0.20356 0.52465 0.30812 0.40959 0.64296 0.38943 0.4898 0.75718 0.53015 0.0015341 0.00039551 0.0018238 0.0015995 0.3867 0 0 -0.035695 0 0.13222 0.27565 0.19673 0 0
3.2461 0.085252 0.10675 0.34822 0.11889 0 0.10678 -0.01644 -0.057948 -0.11701 -0.083005 0.15653 -15.406 0.12877 0.34589 0.067743 0.13938 0.52025 0.22375 0.32401 0.58502 0.29289 0.36044 0.60123 0.39936 -0.00019465 -0.00049683 0.0014985 -0.0010178 -0.5705 0 0 0.0067042 0 0.14982 0.315 0.15271 0 0
3.25 0.16035 0.17557 0.51829 0.2686 0 0.26455 -0.013564 -0.00794 -0.083533 -0.0081374 0.12765 -19.383 0.089739 0.33911 0.012305 0.07377 0.45889 0.12367 0.22933 0.48584 0.18495 0.22188 0.44407 0.25821 -0.001099 -0.0011907 0.0018368 -0.0030737 -1.4818 0 0 0.0082956 0 0.1566 0.32838 0.10768 0 0
3.2539 0.23138 0.23634 0.51731 0.35604 0 0.36309 0.048791 0.080291 0.01148 0.094025 0.038693 -23.342 0.05664 0.26457 -0.048088 -0.001316 0.31827 0.0067696 0.11335 0.32917 0.060881 0.066037 0.27134 0.10115 -0.00083942 -0.0011602 0.0022969 -0.0039514 -2.4912 0 0 0.0024931 0 0.15306 0.31057 0.065111 0 0
3.2578 0.28962 0.28888 0.47316 0.35371 0 0.38386 0.17167 0.19004 0.14522 0.21003 -0.037648 -27.272 0.026242 0.13163 -0.11576 -0.092182 0.11592 -0.12823 -0.032254 0.12016 -0.08385 -0.11433 0.063471 -0.078163 -0.00013243 -0.00059589 0.0021725 -0.0036124 -3.7408 0 0 0.027567 0 0.13961 0.26085 0.027192 0 0
3.2617 0.33529 0.33399 0.49018 0.29463 0 0.35012 0.32866 0.29886 0.28953 0.32506 -0.054337 -31.161 -0.0055574 -0.015052 -0.19242 -0.20503 -0.10512 -0.28182 -0.21449 -0.12073 -0.25346 -0.32631 -0.19437 -0.28645 -8.8494e-05 -0.00039961 0.0013509 -0.0029269 -5.2517 0 0 0.10199 0 0.1174 0.18189 -0.0041138 0 0
3.2656 0.3739 0.37179 0.54587 0.24262 0 0.30434 0.46675 0.38412 0.41387 0.41471 0.015757 -35.001 -0.050437 -0.12976 -0.27877 -0.35442 -0.30598 -0.45506 -0.44763 -0.37074 -0.45895 -0.58642 -0.50536 -0.54206 -0.0011523 -0.0014782 0.00046104 -0.0032301 -6.8609 0 0 0.21738 0 0.08592 0.085296 -0.024993 0 0
3.2695 0.40767 0.40063 0.55003 0.23858 0 0.27897 0.53114 0.43327 0.49116 0.45425 0.18613 -38.785 -0.11026 -0.19913 -0.36604 -0.52603 -0.47452 -0.63357 -0.706 -0.61646 -0.68338 -0.87249 -0.85902 -0.82643 -0.0027047 -0.0039604 0.00025848 -0.0052777 -8.3132 0 0 0.35126 0 0.048641 -0.004454 -0.040058 0 0
3.2734 0.4321 0.4174 0.47469 0.27551 0 0.28437 0.50595 0.45205 0.51352 0.44397 0.43915 -42.509 -0.18368 -0.24649 -0.44956 -0.71079 -0.62529 -0.81004 -0.97606 -0.85702 -0.91683 -1.1713 -1.2339 -1.1275 -0.0037076 -0.0070697 0.00089027 -0.0085245 -9.4499 0 0 0.48366 0 0.0064153 -0.07962 -0.051845 0 0
3.2773 0.44161 0.42041 0.39477 0.32235 0 0.31708 0.43469 0.46111 0.50359 0.42137 0.70736 -46.172 -0.26774 -0.30593 -0.52519 -0.89898 -0.77993 -0.97758 -1.2444 -1.0967 -1.149 -1.4695 -1.603 -1.4323 -0.0037097 -0.0097652 0.0017797 -0.011509 -10.319 0 0 0.60153 0 -0.039439 -0.1353 -0.062775 0 0
3.2813 0.43788 0.41361 0.39937 0.36474 0 0.37259 0.39242 0.48213 0.50248 0.43821 0.89474 -49.775 -0.35561 -0.39141 -0.58682 -1.0744 -0.94579 -1.1252 -1.4903 -1.333 -1.363 -1.7456 -1.9398 -1.7183 -0.003192 -0.011527 0.0022052 -0.013081 -11.1 0 0 0.69259 0 -0.08629 -0.16774 -0.076256 0 0
3.2852 0.43118 0.408 0.48718 0.41595 0 0.44716 0.42602 0.5253 0.53849 0.51685 0.9393 -53.324 -0.43062 -0.48818 -0.63115 -1.2146 -1.1096 -1.2418 -1.6889 -1.5504 -1.5373 -1.9737 -2.2236 -1.9534 -0.0029629 -0.012559 0.0019544 -0.013327 -11.918 0 0 0.74412 0 -0.12616 -0.18528 -0.094856 0 0
3.2891 0.43308 0.41647 0.57047 0.48949 0 0.52996 0.51546 0.58689 0.60459 0.62697 0.86506 -56.818 -0.48565 -0.57 -0.66305 -1.3183 -1.2482 -1.3304 -1.8406 -1.726 -1.672 -2.1553 -2.4426 -2.1338 -0.0033014 -0.013297 0.0014236 -0.013279 -12.74 0 0 0.75416 0 -0.15451 -0.19906 -0.1165 0 0
3.293 0.44804 0.44431 0.57843 0.57022 0 0.59936 0.59384 0.65428 0.6675 0.70757 0.76796 -60.245 -0.51763 -0.62216 -0.6846 -1.3844 -1.3446 -1.3905 -1.9443 -1.8443 -1.7662 -2.2894 -2.5951 -2.2558 -0.0037547 -0.013821 0.0011441 -0.013769 -13.424 0 0 0.74227 0 -0.16891 -0.21284 -0.13927 0 0
3.2969 0.47214 0.4838 0.53691 0.62172 0 0.63302 0.60823 0.71018 0.69974 0.71572 0.73983 -63.589 -0.52546 -0.64873 -0.69824 -1.414 -1.3966 -1.4231 -2.0006 -1.907 -1.8209 -2.3772 -2.6883 -2.3186 -0.0037408 -0.01381 0.0012719 -0.014613 -13.857 0 0 0.74081 0 -0.16802 -0.22911 -0.16088 0 0
3.3008 0.49894 0.51969 0.53427 0.6234 0 0.62461 0.5637 0.7355 0.70199 0.65818 0.79649 -66.84 -0.5104 -0.66182 -0.70664 -1.4081 -1.4135 -1.4247 -2.0051 -1.9305 -1.8335 -2.4128 -2.7334 -2.3152 -0.003243 -0.013041 0.001525 -0.014982 -14.018 0 0 0.76707 0 -0.15196 -0.24639 -0.17624 0 0
3.3047 0.52528 0.54195 0.61543 0.59456 0 0.59096 0.51187 0.71724 0.69469 0.58104 0.87364 -70.005 -0.49176 -0.66826 -0.71431 -1.3886 -1.4079 -1.4089 -1.9826 -1.9325 -1.8245 -2.4157 -2.7398 -2.2766 -0.0028353 -0.011856 0.0015423 -0.014466 -13.953 0 0 0.80264 0 -0.13477 -0.2589 -0.18503 0 0
3.3086 0.55098 0.55407 0.72405 0.57639 0 0.56104 0.50115 0.6616 0.69178 0.53241 0.88945 -73.103 -0.47896 -0.66759 -0.72258 -1.3652 -1.3901 -1.3827 -1.9447 -1.9195 -1.8025 -2.3929 -2.7115 -2.2181 -0.0030457 -0.011018 0.0012462 -0.013625 -13.722 0 0 0.80565 0 -0.12444 -0.26485 -0.18913 0 0
3.3125 0.57488 0.56798 0.75568 0.59081 0 0.55574 0.53971 0.59898 0.68726 0.53315 0.81225 -76.144 -0.47811 -0.65948 -0.73221 -1.344 -1.3664 -1.3512 -1.8996 -1.8873 -1.773 -2.3489 -2.6479 -2.1502 -0.0037761 -0.011057 0.00087581 -0.013407 -13.403 0 0 0.74974 0 -0.12647 -0.26388 -0.19051 0 0
3.3164 0.59328 0.5906 0.66506 0.62146 0 0.57597 0.60076 0.5676 0.66796 0.57384 0.67523 -79.117 -0.49512 -0.64842 -0.74373 -1.3306 -1.3399 -1.3202 -1.8555 -1.8306 -1.7411 -2.2869 -2.5511 -2.0839 -0.0043942 -0.011766 0.00073894 -0.014082 -13.109 0 0 0.65261 0 -0.14685 -0.25701 -0.19237 0 0
3.3203 0.60351 0.61617 0.51839 0.63653 0 0.60791 0.65312 0.58308 0.63429 0.62866 0.53793 -81.997 -0.52787 -0.63912 -0.75645 -1.3271 -1.3098 -1.2977 -1.821 -1.7545 -1.7114 -2.2148 -2.4334 -2.0318 -0.0043641 -0.012371 0.00096675 -0.014926 -12.934 0 0 0.56306 0 -0.18404 -0.25102 -0.19979 0 0
3.3242 0.60787 0.63285 0.44121 0.62561 0 0.63768 0.68038 0.62166 0.60204 0.66848 0.44158 -84.768 -0.56263 -0.62942 -0.76844 -1.3274 -1.2731 -1.2839 -1.7948 -1.674 -1.6852 -2.1449 -2.318 -1.9936 -0.0037344 -0.012252 0.0014598 -0.015024 -12.858 0 0 0.5175 0 -0.22327 -0.25037 -0.21201 0 0
3.3281 0.61263 0.63624 0.51132 0.60846 0 0.6599 0.67675 0.63844 0.58273 0.66935 0.39713 -87.435 -0.59233 -0.61149 -0.77829 -1.3287 -1.2283 -1.2786 -1.7757 -1.6062 -1.6634 -2.0843 -2.2311 -1.9691 -0.0030136 -0.011529 0.0019839 -0.014314 -12.732 0 0 0.50995 0 -0.25614 -0.25555 -0.22728 0 0
3.332 0.62243 0.63421 0.68926 0.60789 0 0.67355 0.63978 0.60819 0.56753 0.62303 0.40078 -90.018 -0.61068 -0.5818 -0.78463 -1.3284 -1.1821 -1.2809 -1.7622 -1.5609 -1.6468 -2.0398 -2.1889 -1.9573 -0.0026421 -0.010948 0.002285 -0.013703 -12.416 0 0 0.50662 0 -0.27481 -0.26581 -0.2432 0 0
3.3359 0.63643 0.63671 0.84043 0.62079 0 0.67331 0.57873 0.55036 0.53801 0.54767 0.44584 -92.529 -0.60893 -0.54892 -0.78455 -1.3238 -1.1487 -1.2895 -1.7528 -1.5393 -1.6383 -2.0253 -2.1895 -1.9581 -0.0026446 -0.011189 0.0021753 -0.0141 -11.962 0 0 0.48832 0 -0.2668 -0.27615 -0.25368 0 0
3.3398 0.6503 0.64202 0.83042 0.6223 0 0.65004 0.5268 0.51195 0.49472 0.48464 0.51702 -94.961 -0.59388 -0.52877 -0.77895 -1.3177 -1.1423 -1.301 -1.747 -1.538 -1.6385 -2.04 -2.2159 -1.967 -0.0027629 -0.012201 0.0016178 -0.015395 -11.644 0 0 0.47284 0 -0.2388 -0.2782 -0.25463 0 0
3.3438 0.66124 0.63622 0.62487 0.59776 0 0.60268 0.52983 0.52389 0.47005 0.47379 0.58425 -97.291 -0.57476 -0.53079 -0.77049 -1.3142 -1.1659 -1.3154 -1.7471 -1.5549 -1.6469 -2.0775 -2.2493 -1.9828 -0.0028177 -0.013179 0.00079179 -0.016514 -11.747 0 0 0.49175 0 -0.20252 -0.27038 -0.24729 0 0
3.3477 0.66931 0.60861 0.32184 0.56416 0 0.54918 0.60818 0.57451 0.50398 0.52308 0.6163 -99.503 -0.55811 -0.54901 -0.76154 -1.3166 -1.2078 -1.3333 -1.756 -1.5885 -1.6636 -2.1335 -2.2821 -2.0055 -0.0028565 -0.013204 4.3397e-05 -0.016484 -12.307 0 0 0.54821 0 -0.1668 -0.25315 -0.23357 0 0
3.3516 0.67379 0.56695 0.086981 0.55502 0 0.52104 0.72671 0.62566 0.60085 0.60139 0.6076 -101.6 -0.55141 -0.56766 -0.75533 -1.3289 -1.2491 -1.3566 -1.778 -1.6366 -1.6889 -2.2032 -2.3222 -2.0364 -0.0029776 -0.012008 -0.00031883 -0.015422 -13.053 0 0 0.60623 0 -0.14231 -0.22887 -0.21676 0 0
3.3555 0.66998 0.53436 0.03182 0.58513 0 0.54074 0.81074 0.65237 0.71056 0.66431 0.5893 -103.61 -0.56425 -0.57623 -0.75884 -1.3578 -1.2789 -1.3906 -1.8217 -1.6951 -1.7238 -2.2794 -2.3848 -2.0804 -0.0031257 -0.010252 -0.00025975 -0.014428 -13.632 0 0 0.62791 0 -0.14547 -0.20873 -0.20637 0 0
3.3594 0.65251 0.52899 0.1297 0.63461 0 0.60001 0.80326 0.66288 0.75962 0.6895 0.60809 -105.55 -0.58862 -0.57886 -0.77129 -1.397 -1.3008 -1.4323 -1.8794 -1.7606 -1.7639 -2.3547 -2.4781 -2.134 -0.0031566 -0.0091001 -7.363e-05 -0.014561 -13.901 0 0 0.61952 0 -0.16819 -0.20113 -0.20647 0 0
3.3633 0.62289 0.54679 0.24805 0.66903 0 0.66005 0.71352 0.68026 0.71058 0.68795 0.68889 -107.42 -0.61942 -0.58889 -0.7912 -1.4423 -1.3276 -1.4788 -1.9459 -1.8315 -1.8072 -2.4267 -2.5944 -2.1946 -0.0030984 -0.0094004 -0.00017337 -0.015955 -14.007 0 0 0.63218 0 -0.20446 -0.20851 -0.21777 0 0
3.3672 0.59243 0.56608 0.27834 0.67218 0 0.67785 0.61076 0.71027 0.59852 0.68304 0.81401 -109.21 -0.65125 -0.61434 -0.81617 -1.4887 -1.367 -1.5263 -2.0146 -1.9048 -1.8508 -2.4925 -2.7107 -2.2585 -0.0032573 -0.01108 -0.00076395 -0.017892 -14.2 0 0 0.7095 0 -0.24728 -0.23143 -0.23974 0 0
3.3711 0.57493 0.56932 0.24284 0.65631 0 0.63922 0.56782 0.73403 0.50944 0.68373 0.93385 -110.9 -0.67529 -0.6489 -0.84051 -1.5263 -1.4116 -1.5655 -2.0721 -1.9712 -1.8894 -2.5453 -2.7988 -2.3168 -0.0039714 -0.013191 -0.0016687 -0.019589 -14.573 0 0 0.83392 0 -0.28437 -0.26766 -0.26963 0 0
3.375 0.5747 0.55928 0.26249 0.643 0 0.57132 0.60586 0.73263 0.51466 0.68144 0.99661 -112.48 -0.68606 -0.67664 -0.85457 -1.544 -1.4435 -1.5845 -2.1025 -2.0153 -1.914 -2.5755 -2.8383 -2.3546 -0.0052259 -0.014577 -0.0024521 -0.020802 -14.981 0 0 0.93027 0 -0.30469 -0.30269 -0.29729 0 0
3.3789 0.58204 0.55251 0.40386 0.64019 0 0.52323 0.68609 0.71195 0.6139 0.66941 0.97439 -113.96 -0.686 -0.68554 -0.85531 -1.54 -1.4477 -1.5809 -2.1037 -2.0231 -1.9208 -2.5784 -2.824 -2.3656 -0.0065406 -0.014668 -0.0027323 -0.021704 -15.176 0 0 0.92832 0 -0.30974 -0.32727 -0.317 0 0
3.3828 0.58188 0.5586 0.56401 0.6405 0 0.52932 0.74727 0.69572 0.73304 0.65612 0.8753 -115.35 -0.67662 -0.67688 -0.84129 -1.5134 -1.4236 -1.5534 -2.0742 -1.9919 -1.9061 -2.5494 -2.7667 -2.3453 -0.0072932 -0.013811 -0.0024328 -0.022377 -15.002 0 0 0.82543 0 -0.30153 -0.33661 -0.32576 0 0
3.3867 0.56789 0.56914 0.53751 0.6363 0 0.58374 0.74978 0.69423 0.779 0.65323 0.74223 -116.66 -0.66004 -0.66269 -0.8122 -1.4643 -1.3852 -1.5025 -2.0146 -1.9347 -1.8674 -2.4849 -2.6846 -2.2904 -0.0072048 -0.012913 -0.0017929 -0.022563 -14.462 0 0 0.68838 0 -0.28356 -0.32734 -0.32153 0 0
3.3906 0.54848 0.56919 0.22779 0.62778 0 0.645 0.69283 0.68769 0.70865 0.65367 0.63691 -117.9 -0.63715 -0.65449 -0.76937 -1.393 -1.3487 -1.4298 -1.926 -1.8714 -1.7974 -2.3761 -2.5935 -2.1934 -0.0065425 -0.012682 -0.0011592 -0.021932 -13.672 0 0 0.59398 0 -0.26268 -0.29679 -0.302 0 0
3.3945 0.53882 0.55774 -0.20722 0.61387 0 0.6658 0.60433 0.64804 0.55917 0.63168 0.60647 -119.06 -0.60953 -0.65323 -0.72521 -1.3162 -1.3194 -1.3537 -1.8298 -1.8134 -1.7136 -2.2504 -2.4985 -2.0794 -0.0058564 -0.013113 -0.00074057 -0.02044 -12.794 0 0 0.56662 0 -0.24456 -0.26039 -0.27709 0 0
3.3984 0.54713 0.5526 -0.44864 0.58336 0 0.62586 0.52318 0.57672 0.41875 0.57214 0.6449 -120.13 -0.57641 -0.64843 -0.68503 -1.241 -1.2884 -1.2818 -1.7345 -1.7554 -1.6248 -2.1224 -2.393 -1.9605 -0.0055024 -0.013601 -0.00050815 -0.018344 -12.004 0 0 0.56913 0 -0.22931 -0.22494 -0.25107 0 0
3.4023 0.56834 0.57182 -0.29025 0.52624 0 0.54551 0.48485 0.51295 0.36214 0.4977 0.68262 -121.13 -0.53757 -0.62656 -0.65324 -1.1739 -1.2411 -1.2203 -1.6477 -1.6807 -1.54 -2.0061 -2.2684 -1.8484 -0.0053916 -0.013541 -0.00029713 -0.015903 -11.447 0 0 0.54731 0 -0.21645 -0.1962 -0.22771 0 0
3.4063 0.58994 0.61128 0.1638 0.45732 0 0.47322 0.50661 0.49753 0.40066 0.45757 0.62954 -122.04 -0.49328 -0.58272 -0.63572 -1.124 -1.1727 -1.1779 -1.5799 -1.5801 -1.4732 -1.9227 -2.1265 -1.7612 -0.0051759 -0.01283 -9.2806e-06 -0.013212 -11.155 0 0 0.47944 0 -0.20427 -0.18157 -0.2121 0 0
3.4102 0.60269 0.64391 0.57696 0.42075 0 0.45602 0.57279 0.52849 0.48202 0.4817 0.45215 -122.86 -0.45176 -0.52723 -0.63409 -1.0986 -1.0973 -1.1585 -1.5404 -1.4671 -1.4383 -1.8887 -1.9889 -1.7171 -0.0046709 -0.011846 0.00026236 -0.010379 -10.993 0 0 0.38754 0 -0.19143 -0.18418 -0.20814 0 0
3.4141 0.60578 0.64397 0.66791 0.45841 0 0.51075 0.63535 0.55863 0.53562 0.5461 0.22091 -123.6 -0.42257 -0.48201 -0.64291 -1.0937 -1.0427 -1.1561 -1.5273 -1.3763 -1.4317 -1.8927 -1.8922 -1.7121 -0.0040958 -0.010999 0.00030283 -0.0077927 -10.768 0 0 0.31176 0 -0.18006 -0.19897 -0.2141 0 0
3.418 0.60386 0.6125 0.43809 0.56663 0 0.61199 0.643 0.54172 0.52538 0.58957 0.07509 -124.25 -0.41288 -0.4675 -0.65996 -1.1084 -1.0332 -1.1688 -1.5418 -1.3441 -1.452 -1.9285 -1.871 -1.7459 -0.0038856 -0.010382 -1.3807e-05 -0.0060573 -10.439 0 0 0.28201 0 -0.17266 -0.22412 -0.22969 0 0
3.4219 0.6021 0.57784 0.13789 0.68679 0 0.70462 0.58356 0.48113 0.47072 0.57043 0.12084 -124.81 -0.42937 -0.48799 -0.68294 -1.1417 -1.0725 -1.1947 -1.5852 -1.3839 -1.4962 -1.9882 -1.9382 -1.8165 -0.0042433 -0.0098489 -0.00057116 -0.0055746 -10.242 0 0 0.31001 0 -0.17206 -0.25769 -0.25429 0 0
3.4258 0.60489 0.5703 0.031477 0.74674 0 0.73613 0.50172 0.43005 0.42493 0.50823 0.34445 -125.28 -0.486 -0.52673 -0.71045 -1.1957 -1.1395 -1.2357 -1.6664 -1.4758 -1.5629 -2.0625 -2.0765 -1.9266 -0.0048732 -0.0093889 -0.0010906 -0.006204 -10.537 0 0 0.39403 0 -0.18466 -0.29897 -0.28819 0 0
3.4297 0.61669 0.59621 0.19713 0.71898 0 0.69076 0.46834 0.44257 0.43412 0.46836 0.61761 -125.65 -0.56693 -0.55686 -0.74059 -1.2629 -1.2024 -1.288 -1.7732 -1.581 -1.6404 -2.1419 -2.2482 -2.0582 -0.0052009 -0.0092925 -0.0014073 -0.0073746 -11.494 0 0 0.51834 0 -0.20646 -0.3435 -0.32554 0 0
3.4336 0.63979 0.63558 0.52177 0.64159 0 0.60223 0.52306 0.52569 0.5095 0.50371 0.7927 -125.93 -0.65823 -0.56262 -0.773 -1.3394 -1.2427 -1.3503 -1.8972 -1.6693 -1.7254 -2.2277 -2.4162 -2.203 -0.0049255 -0.0098792 -0.0016823 -0.0085303 -12.888 0 0 0.64843 0 -0.23249 -0.38815 -0.36234 0 0
3.4375 0.66862 0.6623 0.83228 0.5832 0 0.53316 0.64087 0.63793 0.62789 0.60935 0.80738 -126.11 -0.74758 -0.55426 -0.80715 -1.4218 -1.2701 -1.421 -2.0303 -1.7399 -1.8162 -2.3224 -2.5633 -2.3539 -0.0043791 -0.011063 -0.0022969 -0.0094434 -14.231 0 0 0.74015 0 -0.25828 -0.42964 -0.39488 0 0
3.4414 0.68738 0.66397 1.001 0.58636 0 0.53223 0.75263 0.72942 0.7501 0.73011 0.71464 -126.21 -0.81742 -0.5624 -0.84201 -1.5055 -1.3147 -1.4976 -2.1608 -1.8184 -1.9114 -2.4316 -2.6957 -2.5022 -0.0042865 -0.012272 -0.003466 -0.010138 -15.118 0 0 0.76844 0 -0.27726 -0.46259 -0.41763 0 0
3.4453 0.67716 0.64303 0.95937 0.64035 0 0.59954 0.79819 0.77777 0.83826 0.80739 0.62617 -126.23 -0.84367 -0.61334 -0.87267 -1.5778 -1.401 -1.5701 -2.2642 -1.9312 -2.0051 -2.5552 -2.83 -2.6279 -0.0050724 -0.012885 -0.0049194 -0.010641 -15.459 0 0 0.75217 0 -0.28158 -0.47672 -0.42228 0 0
3.4492 0.62906 0.60391 0.69304 0.70079 0 0.68706 0.76272 0.78693 0.86491 0.81788 0.62925 -126.16 -0.83333 -0.70419 -0.89486 -1.6307 -1.5221 -1.6284 -2.3317 -2.079 -2.0873 -2.6755 -2.9742 -2.7202 -0.006364 -0.012795 -0.0060035 -0.010926 -15.416 0 0 0.74465 0 -0.27555 -0.4728 -0.4117 0 0
3.4531 0.55216 0.54538 0.28661 0.72759 0 0.73363 0.67014 0.76296 0.82019 0.774 0.74359 -125.99 -0.79154 -0.79947 -0.90506 -1.6575 -1.6377 -1.6651 -2.3564 -2.2279 -2.1484 -2.7755 -3.1155 -2.7683 -0.0072324 -0.012529 -0.0061839 -0.011089 -15.143 0 0 0.78991 0 -0.26269 -0.45145 -0.38768 0 0
3.457 0.46843 0.46787 -0.046952 0.70424 0 0.70631 0.55364 0.70379 0.72071 0.69943 0.9308 -125.72 -0.72574 -0.85432 -0.90012 -1.6521 -1.6979 -1.6729 -2.3336 -2.3279 -2.1776 -2.8372 -3.2206 -2.7622 -0.0070244 -0.012779 -0.0055182 -0.011408 -14.652 0 0 0.88226 0 -0.24721 -0.41455 -0.35297 0 0
3.4609 0.39902 0.38509 -0.068311 0.63108 0 0.61576 0.43979 0.61525 0.61084 0.61241 1.1222 -125.36 -0.64974 -0.8466 -0.87248 -1.5996 -1.6768 -1.635 -2.2491 -2.3411 -2.1466 -2.8148 -3.2474 -2.6735 -0.0060004 -0.013759 -0.0046447 -0.01203 -13.904 0 0 0.96746 0 -0.23704 -0.36653 -0.31317 0 0
3.4648 0.35411 0.32232 0.27748 0.51495 0 0.49827 0.35511 0.52657 0.54325 0.52911 1.2361 -124.93 -0.58269 -0.79167 -0.82593 -1.507 -1.5881 -1.555 -2.1177 -2.26 -2.0502 -2.6975 -3.1607 -2.5098 -0.0051015 -0.014954 -0.00426 -0.012577 -12.954 0 0 0.98451 0 -0.23544 -0.31979 -0.27782 0 0
3.4688 0.33338 0.29925 0.74555 0.3727 0 0.38607 0.33 0.47537 0.54314 0.46968 1.1943 -124.46 -0.52822 -0.72723 -0.76613 -1.3852 -1.4703 -1.4422 -1.9527 -2.1033 -1.8976 -2.4991 -2.944 -2.2875 -0.0050163 -0.015441 -0.0045444 -0.012154 -11.934 0 0 0.90786 0 -0.23905 -0.27937 -0.24977 0 0
3.4727 0.33304 0.31391 0.94875 0.23896 0 0.29381 0.37841 0.47074 0.58287 0.4477 0.95667 -123.96 -0.48632 -0.68096 -0.69681 -1.2414 -1.3532 -1.3026 -1.7613 -1.8957 -1.6955 -2.2311 -2.6073 -2.0175 -0.0054672 -0.01447 -0.0050475 -0.0099624 -10.866 0 0 0.75372 0 -0.24417 -0.24737 -0.22996 0 0
3.4766 0.34947 0.3449 0.69974 0.15688 0 0.22719 0.46926 0.47619 0.59379 0.45078 0.56413 -123.43 -0.45415 -0.64786 -0.62238 -1.0839 -1.2337 -1.1435 -1.551 -1.6508 -1.4537 -1.9102 -2.1867 -1.7135 -0.0054806 -0.011866 -0.0051102 -0.0059961 -9.5718 0 0 0.55459 0 -0.24517 -0.22464 -0.21815 0 0
3.4805 0.37637 0.37035 0.21663 0.15066 0 0.19581 0.52907 0.43859 0.51375 0.43936 0.14292 -122.87 -0.41936 -0.59592 -0.55046 -0.92771 -1.0823 -0.97989 -1.3328 -1.3719 -1.1982 -1.5788 -1.737 -1.4059 -0.0044146 -0.008069 -0.0044088 -0.0011662 -7.8516 0 0 0.33619 0 -0.23025 -0.2063 -0.20938 0 0
3.4844 0.40196 0.38436 -0.043434 0.20604 0 0.21072 0.49062 0.3392 0.33555 0.37552 -0.15669 -122.24 -0.37386 -0.49535 -0.48493 -0.78301 -0.87526 -0.82657 -1.1205 -1.067 -0.9597 -1.2778 -1.3171 -1.1232 -0.0026879 -0.0039598 -0.0031375 0.003302 -5.7929 0 0 0.12021 0 -0.20117 -0.18391 -0.19692 0 0
3.4883 0.41332 0.39551 0.20153 0.28208 0 0.26875 0.35161 0.21525 0.11722 0.25969 -0.2544 -121.55 -0.31696 -0.34757 -0.42745 -0.65424 -0.62621 -0.69067 -0.9221 -0.76291 -0.7518 -1.0236 -0.97326 -0.87919 -0.0014081 -0.00060439 -0.0017436 0.0066176 -3.8748 0 0 -0.060649 0 -0.16075 -0.15464 -0.17877 0 0
3.4922 0.40611 0.41144 0.7883 0.34559 0 0.34442 0.18723 0.1285 -0.054109 0.13865 -0.19056 -120.76 -0.25017 -0.19071 -0.37935 -0.54519 -0.39042 -0.57846 -0.74609 -0.50441 -0.58563 -0.82853 -0.72765 -0.68551 -0.0012382 0.0010537 -0.00055699 0.0086301 -2.7032 0 0 -0.16516 0 -0.11305 -0.11709 -0.15403 0 0
3.4961 0.38922 0.42768 1.251 0.39326 0 0.40356 0.097729 0.11223 -0.11568 0.073005 -0.086275 -119.9 -0.18107 -0.077188 -0.34408 -0.46439 -0.2351 -0.50253 -0.61175 -0.33491 -0.48038 -0.7125 -0.57876 -0.56476 -0.0016861 0.00056528 0.00031974 0.0094239 -2.5842 0 0 -0.17022 0 -0.066885 -0.072101 -0.12376 0 0
3.5 0.37792 0.43235 1.24 0.43944 0 0.42819 0.13276 0.14879 -0.060914 0.091212 -0.044351 -118.96 -0.12789 -0.039952 -0.3233 -0.41568 -0.19687 -0.46648 -0.5337 -0.27386 -0.43473 -0.66683 -0.51211 -0.51708 -0.0016086 -0.0017566 0.00084671 0.0088986 -3.3204 0 0 -0.094799 0 -0.03455 -0.030668 -0.096472 0 0
3.5039 0.3808 0.42024 0.81175 0.48541 0 0.4272 0.25665 0.19543 0.066689 0.16994 -0.07543 -117.98 -0.099006 -0.072123 -0.31704 -0.39829 -0.25847 -0.46546 -0.51069 -0.30701 -0.43652 -0.67473 -0.51387 -0.52811 -0.00044368 -0.0049311 0.00090498 0.0068965 -4.3941 0 0 0.0084357 0 -0.018697 -0.001192 -0.078115 0 0
3.5078 0.39322 0.39983 0.32948 0.5072 0 0.42131 0.38128 0.22559 0.20371 0.25598 -0.10835 -116.97 -0.09957 -0.13446 -0.32704 -0.41518 -0.36265 -0.49936 -0.54506 -0.39758 -0.48307 -0.73275 -0.57818 -0.59387 0.0011319 -0.0078125 0.00040293 0.003737 -5.3392 0 0 0.090468 0 -0.020508 0.010766 -0.072447 0 0
3.5117 0.40345 0.38609 0.1113 0.4778 0 0.41826 0.43404 0.24282 0.2973 0.30749 -0.066162 -115.93 -0.13289 -0.18457 -0.35505 -0.4692 -0.45313 -0.56754 -0.63735 -0.51048 -0.57162 -0.83829 -0.70425 -0.7097 0.0018577 -0.0096843 -0.00048804 0.0004544 -5.9716 0 0 0.13778 0 -0.039795 0.00044904 -0.082514 0 0
3.5156 0.40457 0.38714 0.18857 0.40009 0 0.40553 0.40394 0.26132 0.32412 0.31984 0.065265 -114.85 -0.20484 -0.20629 -0.40916 -0.57543 -0.51184 -0.67762 -0.79772 -0.6321 -0.71255 -1.0077 -0.88829 -0.88225 0.0012027 -0.010505 -0.0012921 -0.001727 -6.3546 0 0 0.17057 0 -0.076421 -0.041112 -0.11347 0 0
3.5195 0.39969 0.39859 0.37663 0.31297 0 0.36888 0.33634 0.28484 0.29826 0.31951 0.233 -113.69 -0.29205 -0.218 -0.47896 -0.71251 -0.56525 -0.81025 -0.99027 -0.77224 -0.88483 -1.2189 -1.1186 -1.085 -5.982e-05 -0.010676 -0.0015256 -0.0023269 -6.652 0 0 0.2152 0 -0.11898 -0.097734 -0.15354 0 0
3.5234 0.39605 0.40955 0.51608 0.26175 0 0.31608 0.29224 0.31069 0.26751 0.3384 0.37004 -112.45 -0.38476 -0.25451 -0.55913 -0.87009 -0.65665 -0.95741 -1.2007 -0.94818 -1.0797 -1.4618 -1.3784 -1.3083 -0.00066324 -0.010643 -0.0011033 -0.0020733 -7.0564 0 0 0.28274 0 -0.16361 -0.16145 -0.1971 0 0
3.5273 0.39598 0.41241 0.59944 0.26232 0 0.27817 0.30894 0.34746 0.29197 0.39123 0.45145 -111.13 -0.47396 -0.33716 -0.64367 -1.0368 -0.80757 -1.1104 -1.4151 -1.1643 -1.287 -1.7242 -1.653 -1.5419 -0.00022164 -0.010721 -0.00046884 -0.0023887 -7.7877 0 0 0.37201 0 -0.20673 -0.22444 -0.23882 0 0
3.5313 0.39505 0.40679 0.68171 0.29474 0 0.28439 0.38472 0.41485 0.40685 0.46936 0.5071 -109.74 -0.5472 -0.45514 -0.72246 -1.1938 -0.9983 -1.2554 -1.6129 -1.4024 -1.4891 -1.9839 -1.9331 -1.7694 0.00029599 -0.011212 -0.0002988 -0.0043012 -9.0207 0 0 0.48357 0 -0.2433 -0.27499 -0.27093 0 0
3.5352 0.38887 0.39652 0.73896 0.33014 0 0.33548 0.48656 0.51742 0.59038 0.54885 0.58867 -108.3 -0.59365 -0.57218 -0.78004 -1.3132 -1.1806 -1.3697 -1.7681 -1.6284 -1.6531 -2.1983 -2.2094 -1.9613 -0.00046115 -0.012493 -0.0010139 -0.00772 -10.705 0 0 0.61957 0 -0.26639 -0.30127 -0.28656 0 0
3.5391 0.37954 0.38559 0.67569 0.36008 0 0.4028 0.56902 0.62261 0.76642 0.60414 0.72373 -106.82 -0.61631 -0.65201 -0.81343 -1.3895 -1.3098 -1.4465 -1.8765 -1.8085 -1.7674 -2.3508 -2.4633 -2.1053 -0.0027769 -0.014803 -0.002494 -0.011643 -12.449 0 0 0.76665 0 -0.27419 -0.3056 -0.288 0 0
3.543 0.37372 0.37713 0.46945 0.3987 0 0.45426 0.59617 0.67673 0.84957 0.62062 0.89096 -105.28 -0.61586 -0.68186 -0.82087 -1.4193 -1.37 -1.4802 -1.9332 -1.9221 -1.8235 -2.4301 -2.6615 -2.1908 -0.00544 -0.017859 -0.0041898 -0.014982 -13.669 0 0 0.8855 0 -0.26456 -0.28924 -0.27632 0 0
3.5469 0.37456 0.37346 0.25462 0.45923 0 0.48023 0.55992 0.6513 0.80365 0.60146 1.0284 -103.7 -0.59389 -0.67603 -0.80217 -1.4017 -1.3743 -1.467 -1.9348 -1.9637 -1.8162 -2.4286 -2.7646 -2.2093 -0.0068021 -0.020771 -0.0054926 -0.017194 -13.937 0 0 0.92804 0 -0.23607 -0.2548 -0.25333 0 0
3.5508 0.37719 0.37405 0.21486 0.53338 0 0.49371 0.48533 0.57303 0.66693 0.56479 1.0667 -102.05 -0.55019 -0.65912 -0.7569 -1.333 -1.3465 -1.3953 -1.8665 -1.9373 -1.7324 -2.3262 -2.745 -2.1356 -0.0062752 -0.022475 -0.0060631 -0.018243 -13.255 0 0 0.87208 0 -0.18567 -0.20699 -0.22145 0 0
3.5547 0.37334 0.37343 0.38916 0.59452 0 0.50672 0.41536 0.50212 0.52194 0.53079 0.96835 -100.36 -0.49699 -0.64515 -0.70233 -1.2411 -1.3011 -1.2905 -1.7538 -1.851 -1.6081 -2.1656 -2.603 -2.0006 -0.0047947 -0.022411 -0.0059319 -0.018148 -12.008 0 0 0.74074 0 -0.12797 -0.15957 -0.18845 0 0
3.5586 0.35997 0.36365 0.6131 0.6173 0 0.50967 0.38168 0.47659 0.43433 0.50648 0.75444 -98.612 -0.44026 -0.62985 -0.64654 -1.1382 -1.2384 -1.167 -1.6104 -1.7159 -1.4624 -1.9688 -2.3685 -1.8229 -0.0038402 -0.020854 -0.0053881 -0.016753 -10.633 0 0 0.58669 0 -0.073267 -0.11867 -0.15775 0 0
3.5625 0.34185 0.34148 0.67292 0.59049 0 0.47635 0.38293 0.47847 0.41116 0.48032 0.49984 -96.806 -0.38449 -0.5998 -0.59506 -1.0325 -1.1535 -1.0357 -1.4466 -1.5472 -1.3087 -1.7517 -2.0871 -1.6172 -0.0040402 -0.018611 -0.0047852 -0.013983 -9.3395 0 0 0.45582 0 -0.030178 -0.08857 -0.1318 0 0
3.5664 0.32535 0.31323 0.51259 0.51341 0 0.39047 0.3887 0.45593 0.40922 0.43277 0.29509 -94.943 -0.335 -0.54721 -0.55345 -0.93133 -1.0465 -0.90956 -1.2747 -1.3614 -1.1615 -1.5316 -1.7991 -1.4008 -0.0047202 -0.016387 -0.0043658 -0.010252 -8.0891 0 0 0.36333 0 -0.010624 -0.074089 -0.1134 0 0
3.5703 0.3105 0.29011 0.27699 0.38934 0 0.26778 0.36594 0.37735 0.37914 0.35502 0.19388 -93.031 -0.29658 -0.47649 -0.52251 -0.83732 -0.92361 -0.80251 -1.1118 -1.1712 -1.0317 -1.3271 -1.5261 -1.1979 -0.004732 -0.014398 -0.0041546 -0.0064621 -6.7889 0 0 0.29861 0 -0.024865 -0.075569 -0.10357 0 0
3.5742 0.2906 0.27693 0.15747 0.23123 0 0.15298 0.30452 0.26123 0.30357 0.25977 0.18168 -91.08 -0.2648 -0.39893 -0.49389 -0.74464 -0.79253 -0.71056 -0.96189 -0.98161 -0.91195 -1.1397 -1.2716 -1.0141 -0.0036359 -0.0125 -0.0039591 -0.0034638 -5.45 0 0 0.24476 0 -0.058488 -0.082556 -0.097146 0 0
3.5781 0.25997 0.26583 0.21408 0.073888 0 0.093375 0.22138 0.15449 0.20086 0.17426 0.19034 -89.093 -0.23602 -0.32367 -0.4625 -0.64994 -0.65809 -0.62994 -0.82512 -0.79313 -0.79704 -0.96932 -1.0314 -0.84965 -0.0020648 -0.010597 -0.0035007 -0.0014677 -4.1645 0 0 0.18969 0 -0.10136 -0.088809 -0.090666 0 0
3.582 0.22103 0.24299 0.35261 -0.029966 0 0.10973 0.14367 0.086806 0.10122 0.12101 0.1497 -87.067 -0.20594 -0.25425 -0.42336 -0.55023 -0.52488 -0.5558 -0.70005 -0.6096 -0.68156 -0.81516 -0.80493 -0.70274 -0.0010211 -0.0088404 -0.0026281 1.8003e-05 -2.9912 0 0 0.12386 0 -0.14193 -0.087998 -0.080426 0 0
3.5859 0.18319 0.20318 0.44888 -0.040203 0 0.18335 0.089368 0.050401 0.023782 0.10209 0.037776 -85.002 -0.16503 -0.19233 -0.36783 -0.44228 -0.4013 -0.47913 -0.58274 -0.44226 -0.55798 -0.6784 -0.59763 -0.56967 -0.00091317 -0.0074718 -0.0014666 0.00163 -1.9244 0 0 0.039328 0 -0.15617 -0.068294 -0.058649 0 0
3.5898 0.15477 0.15706 0.46331 0.03522 0 0.2646 0.060852 0.021505 -0.027091 0.098823 -0.1075 -82.903 -0.109 -0.14169 -0.29851 -0.33223 -0.29832 -0.39473 -0.466 -0.30553 -0.42945 -0.555 -0.41811 -0.44183 -0.0012814 -0.0065345 -0.00036739 0.0034988 -0.98037 0 0 -0.059904 0 -0.13297 -0.029477 -0.023621 0 0
3.5938 0.13671 0.12285 0.43378 0.13617 0 0.29669 0.050792 -0.0070943 -0.052301 0.086154 -0.21994 -80.781 -0.040741 -0.10695 -0.22212 -0.2272 -0.22252 -0.30599 -0.35022 -0.2076 -0.30426 -0.44388 -0.27382 -0.31939 -0.0013737 -0.0058187 0.00033594 0.0051273 -0.26348 0 0 -0.14807 0 -0.07788 0.021948 0.021343 0 0
3.5977 0.12365 0.10964 0.39462 0.19043 0 0.24491 0.049601 -0.020846 -0.052548 0.050362 -0.25224 -78.643 0.036098 -0.088244 -0.14437 -0.13336 -0.17046 -0.21766 -0.23846 -0.14503 -0.19013 -0.34602 -0.16998 -0.20569 -0.00089683 -0.0050878 0.0005783 0.0059069 0.10307 0 0 -0.18782 0 0.0027729 0.080106 0.072845 0 0
3.6016 0.10952 0.10866 0.34046 0.16791 0 0.11882 0.048194 -0.0078185 -0.033063 -0.0018275 -0.20378 -76.488 0.11547 -0.078877 -0.072901 -0.058644 -0.13145 -0.13745 -0.13688 -0.10675 -0.097546 -0.26376 -0.10966 -0.10746 -0.00020904 -0.0043271 0.00060435 0.0057547 0.12227 0 0 -0.15985 0 0.098564 0.13675 0.12572 0 0
3.6055 0.090941 0.10124 0.26752 0.10094 0 -0.026674 0.03911 0.020156 -0.0085712 -0.048089 -0.11442 -74.312 0.17973 -0.06964 -0.023321 -0.018263 -0.097012 -0.085302 -0.066245 -0.083722 -0.046778 -0.20645 -0.092356 -0.045798 0.00014174 -0.0037459 0.00074791 0.005243 -0.028636 0 0 -0.085151 0 0.18196 0.17413 0.16661 0 0
3.6094 0.066116 0.075422 0.21055 0.050306 0 -0.11977 0.019843 0.036005 0.0027883 -0.065818 -0.035384 -72.115 0.22095 -0.05633 0.0045568 -0.0049886 -0.068212 -0.062039 -0.029576 -0.075011 -0.02895 -0.17157 -0.11098 -0.019671 -3.3255e-06 -0.0035516 0.0011267 0.0050961 -0.11955 0 0 -0.013514 0 0.23762 0.19016 0.19079 0 0
3.6133 0.033595 0.035245 0.20574 0.047133 0 -0.11834 -0.0044284 0.024894 -0.0062492 -0.048283 0.0009813 -69.907 0.23542 -0.043042 0.010973 -0.016193 -0.053456 -0.067344 -0.028833 -0.085072 -0.039636 -0.16055 -0.15156 -0.028651 -0.00027932 -0.003739 0.0015176 0.0055484 -0.040971 0 0 0.015767 0 0.26074 0.18538 0.19656 0 0
3.6172 -0.0051759 -0.004823 0.22535 0.0642 0 -0.042699 -0.024117 -0.0021523 -0.024307 -0.01065 -0.0037248 -67.703 0.22147 -0.037846 -0.0025213 -0.048099 -0.058934 -0.098721 -0.063414 -0.11546 -0.072822 -0.17393 -0.19799 -0.069783 -0.00017589 -0.0040939 0.0015355 0.0061862 0.14384 0 0 0.0050742 0 0.24955 0.16214 0.18371 0 0
3.6211 -0.042205 -0.033092 0.18648 0.044194 0 0.035972 -0.033141 -0.023193 -0.030128 0.019545 -0.019947 -65.512 0.17713 -0.044798 -0.033567 -0.095477 -0.080786 -0.1506 -0.13109 -0.15915 -0.11886 -0.21445 -0.23918 -0.13668 0.00047313 -0.0043753 0.00098209 0.0064126 0.30251 0 0 -0.0089773 0 0.20404 0.12595 0.15286 0 0
3.625 -0.064918 -0.048306 0.048481 -0.040639 0 0.049369 -0.033159 -0.029172 -0.011423 0.021964 -0.013193 -63.335 0.11828 -0.059661 -0.070242 -0.14375 -0.1062 -0.20286 -0.20742 -0.20243 -0.15953 -0.26964 -0.27192 -0.20401 0.0013282 -0.0044871 7.3219e-05 0.0060632 0.36451 0 0 0.005805 0 0.14459 0.09173 0.11573 0 0
3.6289 -0.065376 -0.056461 -0.11232 -0.15308 0 -0.013088 -0.029312 -0.028323 0.023257 -0.0016221 0.028818 -61.166 0.059789 -0.073039 -0.10429 -0.18369 -0.12209 -0.24351 -0.27337 -0.2321 -0.18708 -0.32415 -0.29677 -0.25571 0.0018149 -0.0045051 -0.00066634 0.0055642 0.34933 0 0 0.045627 0 0.086361 0.066566 0.08111 0 0
3.6328 -0.049121 -0.06291 -0.15784 -0.21477 0 -0.096602 -0.023443 -0.029044 0.050547 -0.02994 0.083721 -58.999 0.01078 -0.077824 -0.13082 -0.20926 -0.12364 -0.26582 -0.31728 -0.24191 -0.19734 -0.36652 -0.31126 -0.2824 0.0015745 -0.004577 -0.0007825 0.0054887 0.30346 0 0 0.07642 0 0.037091 0.053783 0.05387 0 0
3.6367 -0.033636 -0.068589 -0.033131 -0.17149 0 -0.13041 -0.014414 -0.026289 0.050705 -0.041147 0.10975 -56.834 -0.020104 -0.074309 -0.14548 -0.21499 -0.11586 -0.26455 -0.32871 -0.23399 -0.18755 -0.38472 -0.30788 -0.27647 0.00074109 -0.0047896 -0.00024887 0.0059649 0.25597 0 0 0.068913 0 0.0031238 0.055333 0.038151 0 0
3.6406 -0.035362 -0.072149 0.15732 -0.044217 0 -0.091858 -0.0056344 -0.010787 0.022293 -0.031938 0.080757 -54.669 -0.015493 -0.068672 -0.13844 -0.18707 -0.10783 -0.23032 -0.2874 -0.21502 -0.15162 -0.34873 -0.27934 -0.22417 -0.00014376 -0.0050846 0.00050316 0.0065305 0.24609 0 0 0.026874 0 -0.0065922 0.07347 0.040942 0 0
3.6445 -0.055988 -0.072903 0.2389 0.079401 0 -0.026578 -0.0085788 0.010607 -0.018831 -0.019657 0.011915 -52.51 0.013928 -0.066341 -0.11541 -0.13613 -0.10454 -0.17856 -0.21485 -0.19039 -0.10153 -0.27074 -0.22537 -0.14771 -0.00050137 -0.0052571 0.00092917 0.0065845 0.35652 0 0 -0.018474 0 -0.00203 0.098988 0.054914 0 0
3.6484 -0.080734 -0.070461 0.13633 0.1093 0 -0.0049988 -0.033883 0.01215 -0.05407 -0.025602 -0.050651 -50.362 0.062908 -0.065886 -0.078481 -0.066986 -0.10226 -0.11505 -0.121 -0.15929 -0.041327 -0.15904 -0.1532 -0.056264 -0.00010644 -0.0050522 0.00081618 0.0060026 0.67117 0 0 -0.040157 0 0.013945 0.12963 0.077527 0 0
3.6523 -0.09058 -0.063022 -0.056088 0.022707 0 -0.054951 -0.07728 -0.026805 -0.076961 -0.055294 -0.072396 -48.231 0.12534 -0.058741 -0.030434 0.014548 -0.090321 -0.045433 -0.016287 -0.11425 0.024834 -0.024461 -0.070733 0.041206 0.00077028 -0.0043316 0.00044498 0.0053304 1.1848 0 0 -0.041386 0 0.03882 0.16358 0.10632 0 0
3.6563 -0.077473 -0.048573 -0.17666 -0.11652 0 -0.13324 -0.11727 -0.095535 -0.0958 -0.093804 -0.067018 -46.123 0.1919 -0.03555 0.024509 0.099 -0.058393 0.023042 0.084032 -0.046513 0.091299 0.11374 0.019517 0.1326 0.0015604 -0.0031995 0.00031911 0.0053695 1.7748 0 0 -0.051912 0 0.071018 0.19979 0.13868 0 0
3.6602 -0.049237 -0.028752 -0.15664 -0.20496 0 -0.16315 -0.13095 -0.15456 -0.12225 -0.11918 -0.088437 -44.036 0.24636 0.0053524 0.075106 0.16815 -0.005339 0.08058 0.15969 0.044079 0.14797 0.22068 0.11736 0.20407 0.001786 -0.0019616 0.00069604 0.0065282 2.2817 0 0 -0.099662 0 0.10747 0.23612 0.17033 0 0
3.6641 -0.021161 -0.010108 -0.068862 -0.17704 0 -0.10365 -0.1138 -0.16813 -0.15613 -0.1202 -0.17858 -41.959 0.28218 0.05402 0.11341 0.21389 0.056254 0.12327 0.20649 0.14141 0.18924 0.28486 0.21424 0.25332 0.0013511 -0.00091024 0.0013478 0.0084901 2.6088 0 0 -0.18312 0 0.14355 0.26888 0.19797 0 0
3.668 -0.0032875 0.00064481 -0.028516 -0.052941 0 0.012665 -0.082732 -0.13433 -0.18031 -0.10266 -0.31654 -39.88 0.2955 0.093429 0.13397 0.23091 0.10423 0.14707 0.22102 0.2155 0.21001 0.30052 0.28642 0.27712 0.00053884 -0.00011874 0.0017741 0.01044 2.7255 0 0 -0.26655 0 0.17519 0.29413 0.21858 0 0
3.6719 0.0053178 0.003513 -0.071452 0.079081 0 0.10578 -0.058522 -0.082681 -0.17192 -0.081295 -0.41977 -37.794 0.28382 0.10992 0.13196 0.21535 0.11884 0.14816 0.20132 0.23705 0.2055 0.2653 0.30289 0.27278 -0.00023805 0.00054561 0.0016653 0.011617 2.5859 0 0 -0.30081 0 0.19785 0.30741 0.22902 0 0
3.6758 0.0123 0.0065261 -0.14187 0.131 0 0.11383 -0.046352 -0.043826 -0.12204 -0.067358 -0.40359 -35.7 0.24166 0.1019 0.096176 0.15789 0.095111 0.11337 0.13879 0.19572 0.1611 0.175 0.24515 0.22746 -0.00070323 0.0011917 0.0011757 0.01175 2.099 0 0 -0.2548 0 0.19847 0.29579 0.21948 0 0
3.6797 0.023976 0.018794 -0.1791 0.080315 0 0.041006 -0.034853 -0.024473 -0.047256 -0.062341 -0.25125 -33.599 0.18445 0.079742 0.038171 0.076499 0.046162 0.050017 0.049504 0.10798 0.085517 0.060952 0.12319 0.14942 -0.00080455 0.0017194 0.00075892 0.011129 1.2329 0 0 -0.13751 0 0.17724 0.26203 0.19143 0 0
3.6836 0.041165 0.04162 -0.18272 -0.017124 0 -0.049269 -0.012737 -0.010835 0.018974 -0.059073 -0.034069 -31.487 0.12136 0.056907 -0.033331 -0.018521 -0.0060885 -0.035766 -0.05794 0.0069213 -0.014747 -0.062895 -0.0273 0.043745 -0.00063001 0.0019249 0.00075349 0.010336 0.14782 0 0 0.0032278 0 0.13807 0.21148 0.14797 0 0
3.6875 0.06069 0.066695 -0.18297 -0.073794 0 -0.084613 0.017677 0.0095468 0.050583 -0.0456 0.1367 -29.361 0.05987 0.03929 -0.11063 -0.11898 -0.046365 -0.138 -0.1765 -0.079533 -0.13387 -0.18698 -0.16689 -0.08482 -0.00030547 0.0018109 0.0011391 0.0098835 -0.83059 0 0 0.10649 0 0.085717 0.14998 0.092656 0 0
3.6914 0.078829 0.083413 -0.17563 -0.037746 0 -0.034126 0.0457 0.035715 0.049614 -0.0096543 0.18757 -27.223 0.0096968 0.02164 -0.18295 -0.21481 -0.075771 -0.24786 -0.2973 -0.1456 -0.264 -0.3018 -0.27688 -0.22985 1.9827e-05 0.0017146 0.0016712 0.0099274 -1.4416 0 0 0.13493 0 0.028534 0.08707 0.03154 0 0
3.6953 0.093085 0.088169 -0.12277 0.071571 0 0.076308 0.068309 0.062242 0.045046 0.054434 0.12957 -25.082 -0.018245 -0.0065188 -0.23399 -0.29332 -0.10867 -0.34586 -0.40493 -0.20718 -0.38842 -0.40131 -0.36777 -0.3734 0.00014924 0.0019946 0.0021845 0.010188 -1.7211 0 0 0.099537 0 -0.014056 0.041686 -0.020169 0 0
3.6992 0.10233 0.086835 -0.022534 0.1829 0 0.18686 0.095535 0.092425 0.069365 0.13755 0.043044 -22.948 -0.028988 -0.051038 -0.26357 -0.3552 -0.16018 -0.42287 -0.49417 -0.2858 -0.49742 -0.49006 -0.46602 -0.50128 -0.0001086 0.0025137 0.0026908 0.010089 -1.989 0 0 0.053839 0 -0.034911 0.017815 -0.054976 0 0
3.7031 0.10719 0.088972 0.054576 0.22832 0 0.2423 0.13709 0.13495 0.1321 0.21425 0.019043 -20.82 -0.02595 -0.10771 -0.27257 -0.40092 -0.23456 -0.47497 -0.56224 -0.39055 -0.58614 -0.56892 -0.59096 -0.60627 -0.00080008 0.0025035 0.0031777 0.0090917 -2.5709 0 0 0.058654 0 -0.032142 0.015307 -0.069869 0 0
3.707 0.11071 0.10018 0.032508 0.19018 0 0.22151 0.18631 0.18725 0.21258 0.25499 0.10232 -18.681 -0.013569 -0.16484 -0.26343 -0.43175 -0.32245 -0.50019 -0.60762 -0.51113 -0.65101 -0.63844 -0.73929 -0.68275 -0.0017318 0.0011238 0.0034034 0.0070303 -3.5102 0 0 0.1408 0 -0.0062568 0.031717 -0.063621 0 0
3.7109 0.11744 0.1193 -0.068502 0.10824 0 0.14599 0.22259 0.22922 0.27721 0.24687 0.26962 -16.517 1.8551e-05 -0.21054 -0.24132 -0.44835 -0.40652 -0.49633 -0.62658 -0.62448 -0.68462 -0.69438 -0.8864 -0.72083 -0.0025523 -0.0016832 0.003021 0.004244 -4.5371 0 0 0.27494 0 0.037806 0.058751 -0.036466 0 0
3.7148 0.13006 0.14098 -0.12873 0.048143 0 0.067276 0.23182 0.24057 0.30492 0.20585 0.44724 -14.318 0.0068376 -0.23851 -0.21933 -0.45676 -0.47006 -0.47935 -0.62921 -0.70755 -0.69554 -0.73401 -1.0003 -0.73279 -0.0029817 -0.0048771 0.0019741 0.0013699 -5.3036 0 0 0.40072 0 0.079822 0.078598 -0.0042139 0 0
3.7188 0.14622 0.15923 -0.053042 0.057897 0 0.039446 0.22176 0.22468 0.29905 0.167 0.55139 -12.087 0.0069709 -0.2493 -0.20213 -0.45898 -0.50354 -0.45863 -0.62165 -0.74733 -0.69042 -0.75617 -1.057 -0.72878 -0.0030045 -0.0069854 0.00072187 -0.0010458 -5.6349 0 0 0.46089 0 0.11006 0.085474 0.023761 0 0
3.7227 0.15907 0.16902 0.10925 0.1401 0 0.087609 0.2134 0.20952 0.27805 0.15865 0.53102 -9.8328 0.0020521 -0.24826 -0.19155 -0.45521 -0.50784 -0.43907 -0.60668 -0.74404 -0.67254 -0.75928 -1.0492 -0.71421 -0.0028605 -0.0072626 -4.4942e-05 -0.0028046 -5.5713 0 0 0.43335 0 0.12329 0.077563 0.041958 0 0
3.7266 0.16186 0.16715 0.19705 0.25162 0 0.18917 0.21684 0.21965 0.25708 0.18204 0.3961 -7.5589 -0.0042975 -0.24256 -0.18797 -0.44459 -0.49365 -0.42448 -0.58611 -0.7087 -0.64465 -0.74126 -0.98718 -0.69387 -0.0028399 -0.0062993 3.1534e-07 -0.0039956 -5.2285 0 0 0.33905 0 0.11555 0.055451 0.045401 0 0
3.7305 0.15322 0.1545 0.10565 0.32657 0 0.28294 0.21941 0.24708 0.23817 0.21355 0.21672 -5.2658 -0.0011633 -0.23804 -0.18601 -0.4228 -0.47628 -0.41285 -0.55723 -0.65718 -0.60691 -0.69811 -0.89304 -0.66758 -0.0030532 -0.0054755 0.00050033 -0.0047357 -4.6825 0 0 0.22638 0 0.090003 0.030682 0.033489 0 0
3.7344 0.13843 0.13787 -0.08958 0.31139 0 0.30606 0.20069 0.25431 0.21516 0.22593 0.086757 -2.9546 0.014845 -0.23607 -0.1785 -0.39146 -0.46611 -0.39614 -0.51908 -0.60266 -0.56156 -0.63868 -0.79172 -0.6321 -0.003357 -0.0057279 0.00073966 -0.0050079 -3.9984 0 0 0.1448 0 0.063488 0.017033 0.019013 0 0
3.7383 0.12586 0.1273 -0.19862 0.19803 0 0.23707 0.15793 0.21014 0.18422 0.20827 0.066215 -0.62804 0.043897 -0.23216 -0.16264 -0.35088 -0.46036 -0.36999 -0.4703 -0.54958 -0.50821 -0.56478 -0.70002 -0.58385 -0.0034829 -0.0067692 0.00033643 -0.0047406 -3.3062 0 0 0.12013 0 0.043318 0.01958 0.0084346 0 0
3.7422 0.12136 0.12864 -0.11027 0.038078 0 0.11415 0.11237 0.12337 0.14797 0.16896 0.13814 1.7141 0.084673 -0.21852 -0.13676 -0.30187 -0.44393 -0.33114 -0.41029 -0.4932 -0.44676 -0.47842 -0.6195 -0.52002 -0.003262 -0.0074658 -0.00038085 -0.0039737 -2.7623 0 0 0.14101 0 0.035478 0.041276 0.0074507 0 0
3.7461 0.12466 0.1372 0.093348 -0.077433 0 0.012085 0.088409 0.03991 0.11123 0.12382 0.21632 4.078 0.13252 -0.19053 -0.099991 -0.24557 -0.40141 -0.27588 -0.33861 -0.42597 -0.37672 -0.3809 -0.53852 -0.43636 -0.0027675 -0.006972 -0.00069516 -0.0028666 -2.4032 0 0 0.16421 0 0.047124 0.083405 0.024019 0 0
3.75 0.12956 0.13985 0.22475 -0.071709 0 -0.0084257 0.088295 0.0050475 0.076259 0.083995 0.20703 6.4715 0.17474 -0.15202 -0.060696 -0.18776 -0.33188 -0.2133 -0.26381 -0.34668 -0.30376 -0.28087 -0.44434 -0.3428 -0.0022652 -0.0055106 -0.00020175 -0.001525 -2.0794 0 0 0.14185 0 0.071981 0.13144 0.054621 0 0
3.7539 0.12749 0.12533 0.1836 0.059668 0 0.056698 0.090774 0.026303 0.04398 0.053323 0.082897 8.8935 0.20521 -0.11402 -0.026318 -0.1327 -0.25317 -0.15409 -0.19387 -0.26474 -0.23403 -0.18743 -0.33752 -0.25207 -0.0020042 -0.0040916 0.00080764 0.00010661 -1.5966 0 0 0.058159 0 0.10038 0.17401 0.090225 0 0
3.7578 0.11251 0.094349 0.045642 0.23098 0 0.15142 0.074979 0.069906 0.018445 0.031975 -0.090087 11.331 0.22085 -0.087279 -0.0016796 -0.08322 -0.1906 -0.10549 -0.13427 -0.19583 -0.17218 -0.10837 -0.23664 -0.17322 -0.0020199 -0.0035294 0.0016313 0.0020851 -0.94324 0 0 -0.051471 0 0.12657 0.20511 0.12473 0 0
3.7617 0.085394 0.059968 -0.037392 0.31496 0 0.19851 0.042464 0.090431 0.0063005 0.018658 -0.1995 13.766 0.21992 -0.074931 0.0088187 -0.041945 -0.15889 -0.074533 -0.090248 -0.15234 -0.12298 -0.051969 -0.16775 -0.1154 -0.0021246 -0.0037649 0.0017867 0.0041756 -0.34545 0 0 -0.12112 0 0.14505 0.22002 0.15171 0 0
3.7656 0.054276 0.037571 -0.0022496 0.23385 0 0.15403 0.013144 0.065051 0.0092493 0.009848 -0.17438 16.195 0.20179 -0.072124 -0.0030996 -0.015168 -0.15278 -0.074946 -0.073223 -0.13633 -0.098401 -0.04144 -0.14539 -0.097944 -0.0021142 -0.0041046 0.0013535 0.0057965 -0.055533 0 0 -0.10593 0 0.14843 0.21492 0.15942 0 0
3.7695 0.030242 0.033234 0.080288 0.026297 0 0.039672 0.0013056 0.0058922 0.017576 0.00099596 -0.043817 18.627 0.18025 -0.072054 -0.026981 0.0017604 -0.15365 -0.093799 -0.07313 -0.13953 -0.0915 -0.064724 -0.16051 -0.10643 -0.0019983 -0.004015 0.0007654 0.0063846 -0.084067 0 0 -0.023578 0 0.14475 0.20465 0.15429 0 0
3.7734 0.019685 0.040054 0.11199 -0.16934 0 -0.070353 0.00035134 -0.052647 0.014645 -0.0086159 0.083604 21.075 0.16119 -0.071499 -0.057396 0.011011 -0.14464 -0.12409 -0.085016 -0.14872 -0.098703 -0.11429 -0.18607 -0.13274 -0.0020079 -0.003599 0.00036693 0.0058979 -0.17352 0 0 0.054604 0 0.1388 0.19593 0.14098 0 0
3.7773 0.018805 0.044175 0.084318 -0.21361 0 -0.10054 -0.0062619 -0.076891 -0.0082099 -0.013328 0.10555 23.544 0.14988 -0.070381 -0.088622 0.015214 -0.12098 -0.15833 -0.10334 -0.15248 -0.11557 -0.18041 -0.19703 -0.16788 -0.0023309 -0.0033207 0.00021755 0.0049461 -0.062282 0 0 0.061384 0 0.13523 0.1945 0.12472 0 0
3.7813 0.015578 0.0342 0.067644 -0.07511 0 -0.030043 -0.021825 -0.05272 -0.039511 -0.0066969 0.0083293 26.018 0.15371 -0.067784 -0.11149 0.018654 -0.089497 -0.18482 -0.11935 -0.14659 -0.13485 -0.24564 -0.18888 -0.19764 -0.0028337 -0.0033989 0.00025103 0.0043464 0.23502 0 0 -0.0075504 0 0.14097 0.20774 0.11417 0 0
3.7852 -0.0010594 0.0068657 0.099512 0.13779 0 0.086461 -0.029627 0.0059876 -0.052075 0.0089677 -0.12106 28.484 0.17611 -0.061302 -0.11568 0.028783 -0.062144 -0.19039 -0.12054 -0.13727 -0.14399 -0.28119 -0.17972 -0.2046 -0.0030951 -0.003606 0.00047664 0.0044725 0.43753 0 0 -0.087151 0 0.16011 0.23656 0.11893 0 0
3.7891 -0.032001 -0.032881 0.12216 0.25397 0 0.15181 -0.012386 0.062083 -0.024358 0.020608 -0.16336 30.936 0.21209 -0.051682 -0.10177 0.048133 -0.050596 -0.17562 -0.10405 -0.13933 -0.13874 -0.28046 -0.19331 -0.18821 -0.002784 -0.0036657 0.00093297 0.0050005 0.30048 0 0 -0.097355 0 0.18844 0.27411 0.13774 0 0
3.793 -0.06712 -0.075036 0.053315 0.16904 0 0.095264 0.023252 0.074775 0.03739 0.014753 -0.061705 33.385 0.25918 -0.046023 -0.070198 0.07795 -0.062223 -0.14107 -0.068114 -0.16598 -0.11695 -0.24151 -0.23594 -0.14888 -0.0020111 -0.0036981 0.0014957 0.0052965 -0.099219 0 0 -0.011935 0 0.22315 0.31689 0.16897 0 0
3.7969 -0.094256 -0.10894 -0.095427 -0.074026 0 -0.070497 0.045529 0.027323 0.095884 -0.0097079 0.13157 35.842 0.31438 -0.052116 -0.022583 0.1187 -0.093874 -0.088699 -0.0121 -0.21313 -0.077646 -0.1657 -0.28509 -0.088767 -0.0012437 -0.0040786 0.0018738 0.0050787 -0.38393 0 0 0.11717 0 0.26081 0.36123 0.20976 0 0
3.8008 -0.11029 -0.12869 -0.20381 -0.31684 0 -0.24981 0.023533 -0.056782 0.10454 -0.040967 0.29049 38.3 0.37219 -0.066774 0.037779 0.17046 -0.12579 -0.02141 0.065918 -0.25076 -0.018923 -0.059227 -0.29937 -0.011023 -0.00081127 -0.0047917 0.0018905 0.0047389 -0.17299 0 0 0.19873 0 0.29444 0.40182 0.25306 0 0
3.8047 -0.12409 -0.13799 -0.16331 -0.40455 0 -0.32856 -0.04492 -0.12772 0.040039 -0.067683 0.30398 40.745 0.42435 -0.071348 0.098677 0.22501 -0.1258 0.049319 0.15309 -0.23489 0.048709 0.050712 -0.24367 0.072546 -0.00051611 -0.0050455 0.0017351 0.0050455 0.63799 0 0 0.16901 0 0.31948 0.43649 0.28951 0 0
3.8086 -0.14847 -0.14984 -0.0020668 -0.29874 0 -0.25947 -0.13075 -0.14852 -0.078549 -0.091454 0.15084 43.156 0.46652 -0.043995 0.15471 0.27833 -0.06935 0.1193 0.24278 -0.13842 0.12087 0.15468 -0.11223 0.1592 0.00017071 -0.0037627 0.0018252 0.006511 1.8532 0 0 0.033261 0 0.33437 0.46399 0.31582 0 0
3.8125 -0.18847 -0.17814 0.12862 -0.099946 0 -0.10327 -0.19778 -0.12753 -0.19946 -0.12357 -0.090196 45.527 0.49521 0.018881 0.20202 0.32767 0.036516 0.18582 0.32995 0.021806 0.19483 0.24769 0.066853 0.24797 0.0014632 -0.00063533 0.002355 0.0089636 3.1653 0 0 -0.14392 0 0.33795 0.48282 0.32991 0 0
3.8164 -0.23677 -0.22573 0.09707 0.030962 0 0.010024 -0.22997 -0.11238 -0.27114 -0.16958 -0.29618 47.862 0.50546 0.092966 0.23628 0.37022 0.14932 0.24644 0.40868 0.18908 0.26853 0.32748 0.24943 0.33989 0.0028591 0.0032861 0.0030215 0.011626 4.3368 0 0 -0.28282 0 0.3285 0.48986 0.32971 0 0
3.8203 -0.28 -0.27967 -0.086775 -0.012213 0 -0.025552 -0.23853 -0.14757 -0.2756 -0.22058 -0.37804 50.168 0.49615 0.14209 0.25721 0.40751 0.21983 0.30184 0.47601 0.30654 0.34377 0.40557 0.40371 0.43997 0.0035145 0.0061885 0.0032937 0.013584 5.2495 0 0 -0.33338 0 0.30694 0.48123 0.31793 0 0
3.8242 -0.30987 -0.32052 -0.29176 -0.21357 0 -0.21358 -0.24789 -0.23423 -0.23916 -0.26322 -0.32972 52.446 0.47913 0.14978 0.27339 0.44679 0.23482 0.35719 0.53987 0.36361 0.42444 0.49575 0.52997 0.54941 0.003114 0.0068751 0.0029966 0.014309 5.8863 0 0 -0.29742 0 0.28095 0.46238 0.30342 0 0
3.8281 -0.32912 -0.33939 -0.39329 -0.4555 0 -0.45169 -0.27686 -0.33078 -0.21413 -0.29729 -0.22274 54.693 0.46265 0.13816 0.29002 0.49349 0.23584 0.41631 0.60701 0.40822 0.51388 0.60505 0.65763 0.66932 0.0023384 0.0057146 0.0025869 0.013948 6.3512 0 0 -0.22467 0 0.25565 0.43777 0.29116 0 0
3.832 -0.34806 -0.34699 -0.37045 -0.60231 0 -0.60456 -0.32973 -0.39298 -0.24487 -0.33858 -0.15724 56.902 0.45574 0.15379 0.31249 0.55314 0.29085 0.48327 0.68494 0.50978 0.61531 0.73895 0.82192 0.80036 0.0023431 0.0042922 0.0027733 0.013252 6.889 0 0 -0.1876 0 0.23669 0.41304 0.28611 0 0
3.8359 -0.3759 -0.36455 -0.29047 -0.58587 0 -0.59748 -0.39748 -0.41333 -0.34084 -0.40003 -0.2026 59.063 0.47871 0.22944 0.35136 0.63823 0.4375 0.56787 0.79159 0.70076 0.73611 0.90533 1.0367 0.94502 0.0036656 0.0040917 0.0038252 0.013183 7.7782 0 0 -0.24282 0 0.23766 0.40299 0.2983 0 0
3.8398 -0.41436 -0.40386 -0.22938 -0.44145 0 -0.46212 -0.46291 -0.4215 -0.47198 -0.47105 -0.36078 61.161 0.53783 0.35405 0.40798 0.74809 0.64624 0.67226 0.93108 0.94626 0.87286 1.0907 1.2831 1.0995 0.0056379 0.0054077 0.0052653 0.014328 9.096 0 0 -0.39443 0 0.26482 0.41919 0.3291 0 0
3.8438 -0.45769 -0.45575 -0.22582 -0.27965 0 -0.3072 -0.50686 -0.44925 -0.58683 -0.52124 -0.56943 63.18 0.62733 0.47786 0.47826 0.87656 0.83814 0.79351 1.097 1.1681 1.0198 1.2841 1.5209 1.2606 0.0069423 0.0073893 0.0062618 0.016468 10.567 0 0 -0.58361 0 0.31651 0.4621 0.37521 0 0
3.8477 -0.49717 -0.49893 -0.29262 -0.21718 0 -0.2429 -0.51823 -0.49886 -0.64128 -0.52936 -0.73976 65.112 0.74104 0.54967 0.55836 1.0182 0.94522 0.92855 1.2825 1.3036 1.1719 1.4783 1.7146 1.4259 0.0068133 0.0089944 0.0063276 0.018641 11.707 0 0 -0.72047 0 0.39047 0.53025 0.43365 0 0
3.8516 -0.52613 -0.52099 -0.42907 -0.30763 0 -0.31517 -0.50492 -0.54703 -0.62323 -0.50922 -0.80648 66.965 0.86897 0.55569 0.64267 1.1654 0.96296 1.0724 1.4769 1.3499 1.3228 1.6653 1.853 1.5922 0.0057275 0.0098421 0.0056574 0.019773 12.213 0 0 -0.74363 0 0.48244 0.61946 0.49998 0 0
3.8555 -0.54305 -0.53042 -0.59633 -0.51126 0 -0.48888 -0.49542 -0.57558 -0.56164 -0.50288 -0.7615 68.755 0.98346 0.52895 0.71761 1.2989 0.95154 1.2093 1.6504 1.3598 1.4569 1.8323 1.9514 1.7491 0.0049403 0.01023 0.0048547 0.019491 12.246 0 0 -0.66495 0 0.57612 0.7107 0.56219 0 0
3.8594 -0.55235 -0.54699 -0.70125 -0.72117 0 -0.67919 -0.52286 -0.59273 -0.51436 -0.54418 -0.65335 70.491 1.0679 0.5234 0.77693 1.4088 0.98667 1.3267 1.7875 1.3982 1.5695 1.9788 2.036 1.8891 0.0053739 0.010536 0.0044191 0.018434 12.323 0 0 -0.56189 0 0.65381 0.78366 0.61156 0 0
3.8633 -0.56296 -0.58033 -0.65316 -0.83146 0 -0.80276 -0.59901 -0.62176 -0.53655 -0.62718 -0.5558 72.162 1.1161 0.5743 0.81788 1.4898 1.102 1.4175 1.8814 1.4955 1.6574 2.1012 2.1263 2.0058 0.0069434 0.010805 0.0045002 0.017767 12.883 0 0 -0.52104 0 0.70682 0.82958 0.64391 0 0
3.8672 -0.58415 -0.61921 -0.46709 -0.80457 0 -0.81806 -0.69947 -0.67177 -0.64341 -0.71073 -0.52761 73.743 1.1248 0.67443 0.83902 1.5382 1.2683 1.4763 1.9285 1.6339 1.7187 2.196 2.2265 2.0936 0.0088597 0.010939 0.0050155 0.018234 13.92 0 0 -0.57774 0 0.72849 0.84245 0.6563 0 0
3.8711 -0.61984 -0.64326 -0.2961 -0.6913 0 -0.73952 -0.77562 -0.72393 -0.79119 -0.75429 -0.5872 75.215 1.0921 0.78079 0.838 1.5471 1.4197 1.4935 1.9247 1.7685 1.7488 2.2517 2.3299 2.1397 0.010433 0.01112 0.0058125 0.019587 15.014 0 0 -0.69873 0 0.70837 0.81533 0.64394 0 0
3.875 -0.66472 -0.64534 -0.318 -0.58857 0 -0.62523 -0.78761 -0.74807 -0.89656 -0.74997 -0.71088 76.575 1.0421 0.84437 0.82355 1.5286 1.5011 1.4801 1.8952 1.8599 1.7573 2.2685 2.4265 2.1491 0.011511 0.011821 0.0066345 0.020866 15.699 0 0 -0.8153 0 0.65872 0.76661 0.6148 0 0
3.8789 -0.70607 -0.64087 -0.55834 -0.56644 0 -0.54605 -0.7335 -0.7314 -0.89077 -0.72198 -0.84726 77.836 0.99428 0.84201 0.80391 1.4973 1.5011 1.4519 1.8621 1.8952 1.7554 2.2575 2.5071 2.1361 0.012246 0.013276 0.0070541 0.02126 15.813 0 0 -0.87322 0 0.59741 0.71516 0.57863 0 0
3.8828 -0.73097 -0.65332 -0.82982 -0.62133 0 -0.54916 -0.65188 -0.69052 -0.77367 -0.69958 -0.93682 79.01 0.95938 0.79082 0.78362 1.462 1.4516 1.4189 1.8373 1.8886 1.7491 2.2265 2.5624 2.1099 0.012676 0.015033 0.0066835 0.020754 15.536 0 0 -0.85966 0 0.53603 0.67195 0.5413 0 0
3.8867 -0.73421 -0.68989 -0.87683 -0.69083 0 -0.63355 -0.59616 -0.65757 -0.62357 -0.69426 -0.93352 80.096 0.94663 0.73669 0.76697 1.4319 1.4025 1.3912 1.8313 1.8682 1.7446 2.186 2.5838 2.0813 0.01268 0.016195 0.0056113 0.02002 15.166 0 0 -0.79669 0 0.48678 0.64718 0.50875 0 0
3.8906 -0.72116 -0.73242 -0.60889 -0.71347 0 -0.75231 -0.59998 -0.65695 -0.54679 -0.70124 -0.82836 81.089 0.96776 0.72373 0.76121 1.4237 1.3909 1.3874 1.8564 1.8587 1.7512 2.1621 2.5697 2.0723 0.012291 0.016224 0.0045821 0.019747 14.91 0 0 -0.72041 0 0.47489 0.65537 0.49206 0 0
3.8945 -0.70401 -0.75373 -0.20125 -0.67948 0 -0.84291 -0.65757 -0.69254 -0.60001 -0.71573 -0.66572 81.982 1.0045 0.76403 0.7647 1.4354 1.4214 1.4043 1.8947 1.8696 1.7669 2.1676 2.5324 2.0866 0.011852 0.015494 0.0045458 0.020082 14.863 0 0 -0.66583 0 0.49518 0.68088 0.48899 0 0
3.8984 -0.69504 -0.74383 0.042599 -0.63097 0 -0.86692 -0.73071 -0.75002 -0.74645 -0.73965 -0.53327 82.771 1.049 0.82923 0.77709 1.4648 1.4673 1.439 1.9372 1.8914 1.7898 2.2057 2.4979 2.1232 0.011739 0.014967 0.0058562 0.020656 15.082 0 0 -0.65904 0 0.54445 0.71589 0.4983 0 0
3.9023 -0.70192 -0.72048 -0.055072 -0.61776 0 -0.83208 -0.77515 -0.80536 -0.88313 -0.77134 -0.5164 83.454 1.094 0.87231 0.79772 1.5088 1.4919 1.4873 1.9758 1.9057 1.8177 2.276 2.4929 2.1794 0.011949 0.015277 0.0078815 0.021041 15.586 0 0 -0.70761 0 0.6177 0.7529 0.51813 0 0
3.9063 -0.72654 -0.71373 -0.40656 -0.65409 0 -0.78128 -0.76885 -0.83367 -0.91891 -0.79535 -0.63887 84.021 1.131 0.86526 0.82629 1.5623 1.4762 1.5429 2.0002 1.902 1.8473 2.3743 2.5284 2.2494 0.012115 0.01615 0.0094847 0.021145 16.258 0 0 -0.7907 0 0.70691 0.78196 0.54586 0 0
3.9102 -0.76554 -0.73939 -0.74992 -0.71445 0 -0.75846 -0.725 -0.82028 -0.84021 -0.79188 -0.83515 84.464 1.1572 0.82248 0.85958 1.614 1.4357 1.5944 2.0099 1.8894 1.8755 2.4772 2.5915 2.3185 0.011943 0.016756 0.009969 0.021197 16.827 0 0 -0.86328 0 0.79224 0.79744 0.57467 0 0
3.9141 -0.81041 -0.78631 -0.87214 -0.76506 0 -0.77842 -0.68263 -0.77298 -0.71361 -0.76046 -0.98551 84.781 1.1782 0.7885 0.89332 1.658 1.4092 1.6374 2.0158 1.8904 1.9031 2.568 2.6544 2.3796 0.011572 0.016599 0.0095773 0.02145 17.035 0 0 -0.8821 0 0.86146 0.80413 0.59974 0 0
3.918 -0.84783 -0.82742 -0.76057 -0.79506 0 -0.82286 -0.68136 -0.72433 -0.62951 -0.73102 -0.99626 84.986 1.1965 0.79882 0.92453 1.6918 1.4277 1.6702 2.0251 1.9199 1.9315 2.6392 2.694 2.4306 0.011386 0.016013 0.0090727 0.021915 16.876 0 0 -0.83736 0 0.90737 0.80502 0.61829 0 0
3.9219 -0.86266 -0.84156 -0.56924 -0.81785 0 -0.86131 -0.73611 -0.7134 -0.63804 -0.74357 -0.86572 85.094 1.2147 0.84841 0.95004 1.7137 1.4875 1.6919 2.0453 1.9705 1.9624 2.6862 2.7099 2.4704 0.011525 0.015735 0.0088829 0.022354 16.639 0 0 -0.76199 0 0.92408 0.80349 0.62783 0 0
3.9258 -0.84371 -0.82481 -0.46086 -0.8475 0 -0.87629 -0.82733 -0.7557 -0.72622 -0.81043 -0.68424 85.111 1.2323 0.89778 0.96121 1.7201 1.5546 1.699 2.0872 2.0188 1.9984 2.705 2.7245 2.4988 0.011712 0.01607 0.0087336 0.022451 16.668 0 0 -0.70808 0 0.89864 0.80311 0.62278 0 0
3.9297 -0.78884 -0.78378 -0.47441 -0.87844 0 -0.87037 -0.91173 -0.82712 -0.84266 -0.89694 -0.57078 85.021 1.2424 0.91217 0.95705 1.7162 1.5986 1.6945 2.1384 2.0519 2.0339 2.7107 2.7676 2.5196 0.011658 0.016571 0.0081394 0.02205 17.045 0 0 -0.71071 0 0.84654 0.80228 0.60706 0 0
3.9336 -0.70552 -0.72242 -0.51513 -0.88722 0 -0.85145 -0.94473 -0.88012 -0.93697 -0.94232 -0.59879 84.805 1.2394 0.89621 0.9376 1.7021 1.6228 1.6768 2.185 2.0847 2.0615 2.7061 2.8547 2.529 0.011536 0.016586 0.0071603 0.021333 17.495 0 0 -0.77076 0 0.77792 0.79803 0.58364 0 0
3.9375 -0.60639 -0.63883 -0.44846 -0.84903 0 -0.81228 -0.90061 -0.87931 -0.98079 -0.90489 -0.76463 84.453 1.2186 0.88874 0.90308 1.6766 1.6599 1.6435 2.2134 2.1471 2.0726 2.6895 2.9731 2.5211 0.011846 0.016067 0.0065276 0.020843 17.598 0 0 -0.86595 0 0.70174 0.78781 0.55522 0 0
3.9414 -0.50376 -0.53468 -0.21151 -0.74985 0 -0.72587 -0.78125 -0.82319 -0.96565 -0.79213 -1.0065 83.977 1.1733 0.92052 0.85336 1.6351 1.7302 1.5883 2.2008 2.2459 2.0516 2.6512 3.0815 2.4818 0.01271 0.015697 0.0069369 0.021226 17.085 0 0 -0.97039 0 0.63032 0.76786 0.52562 0 0
3.9453 -0.40743 -0.42483 0.13397 -0.58826 0 -0.56578 -0.61377 -0.73299 -0.89467 -0.65049 -1.2397 83.411 1.1024 0.9754 0.79119 1.5657 1.8039 1.501 2.1152 2.3359 1.9727 2.5599 3.1224 2.3819 0.013391 0.016127 0.0082371 0.022674 15.94 0 0 -1.0582 0 0.58151 0.7369 0.50093 0 0
3.9492 -0.32588 -0.33352 0.4335 -0.37755 0 -0.33843 -0.441 -0.62512 -0.78009 -0.52697 -1.3766 82.795 1.0194 0.99504 0.72236 1.4678 1.8071 1.3857 1.9656 2.3334 1.8396 2.4064 3.0384 2.2208 0.012728 0.017058 0.0093927 0.02441 14.258 0 0 -1.0919 0 0.55498 0.70072 0.48174 0 0
3.9531 -0.2673 -0.27891 0.5356 -0.15475 0 -0.1013 -0.30648 -0.5006 -0.64129 -0.43787 -1.3361 82.153 0.93083 0.92612 0.64799 1.3387 1.6729 1.243 1.7552 2.1659 1.6521 2.1831 2.7893 1.9957 0.010177 0.017135 0.009299 0.024738 12.075 0 0 -1.0213 0 0.54836 0.662 0.46692 0 0
3.957 -0.23719 -0.26033 0.39503 0.016194 0 0.054089 -0.23585 -0.36204 -0.49497 -0.36933 -1.0684 81.495 0.84312 0.76764 0.56873 1.1769 1.3963 1.0742 1.4903 1.8229 1.4128 1.8859 2.3675 1.7068 0.0064094 0.014853 0.0076596 0.021911 9.402 0 0 -0.80829 0 0.55704 0.62312 0.45446 0 0
3.9609 -0.23376 -0.26063 0.11306 0.067693 0 0.052702 -0.22303 -0.23294 -0.34458 -0.30209 -0.59649 80.807 0.76433 0.57406 0.48217 0.97722 1.0427 0.87946 1.1789 1.3654 1.1234 1.5082 1.8073 1.3527 0.0028018 0.0097292 0.0051137 0.015391 6.4072 0 0 -0.46583 0 0.56829 0.5855 0.43772 0 0
3.9648 -0.24613 -0.26088 -0.1262 -0.024451 0 -0.10892 -0.2332 -0.14811 -0.18464 -0.23263 -0.038945 80.07 0.69212 0.41133 0.38759 0.75749 0.70165 0.6733 0.85573 0.8897 0.81601 1.0973 1.1823 0.97392 0.00031333 0.0027825 0.0026082 0.0065481 3.5224 0 0 -0.072763 0 0.56269 0.54518 0.40967 0 0
3.9688 -0.25874 -0.25301 -0.18834 -0.20579 0 -0.34329 -0.22626 -0.11896 -0.021452 -0.17136 0.42605 79.274 0.62081 0.30615 0.28618 0.53209 0.42829 0.46539 0.53942 0.47477 0.51034 0.68739 0.58651 0.59757 -0.0010999 -0.0039963 0.00073489 -0.0018289 1.286 0 0 0.25567 0 0.53395 0.49833 0.36907 0 0
3.9727 -0.25961 -0.23976 -0.087074 -0.36041 0 -0.5116 -0.18539 -0.11269 0.1128 -0.12445 0.65061 78.427 0.54622 0.23334 0.17972 0.31224 0.21961 0.26312 0.24336 0.15319 0.22041 0.3027 0.10204 0.24344 -0.0020012 -0.008693 -0.00036452 -0.0070088 0.025933 0 0 0.42697 0 0.47942 0.44239 0.31604 0 0
3.9766 -0.24605 -0.22526 0.039002 -0.3825 0 -0.50604 -0.12602 -0.076097 0.17639 -0.081563 0.6019 77.551 0.46335 0.14897 0.07144 0.11198 0.041242 0.075626 -0.017275 -0.082175 -0.037655 -0.028422 -0.23084 -0.065348 -0.0025785 -0.010302 -0.00065924 -0.0077642 -0.35027 0 0 0.41989 0 0.39853 0.37471 0.2521 0 0
3.9805 -0.2233 -0.20811 0.054141 -0.25305 0 -0.32246 -0.075704 0.01287 0.15811 -0.024236 0.37837 76.666 0.37059 0.034977 -0.026347 -0.041449 -0.12802 -0.077609 -0.21431 -0.25227 -0.23633 -0.26304 -0.42499 -0.29079 -0.0024254 -0.0089895 -5.7407e-05 -0.0048655 -0.28263 0 0 0.2919 0 0.30374 0.29783 0.18699 0 0
3.9844 -0.1976 -0.18401 -0.059457 -0.058311 0 -0.068929 -0.043773 0.11839 0.10176 0.052926 0.14551 75.771 0.28014 -0.085287 -0.10498 -0.14919 -0.27614 -0.19508 -0.35387 -0.37244 -0.38259 -0.4201 -0.53064 -0.44616 -0.0012503 -0.0058926 0.0013213 -0.00044779 -0.27855 0 0 0.14551 0 0.21877 0.22513 0.13238 0 0
3.9883 -0.17057 -0.1531 -0.20588 0.07131 0 0.10341 -0.012763 0.17682 0.081612 0.12961 0.040155 74.846 0.20202 -0.17047 -0.15809 -0.20834 -0.37465 -0.27175 -0.43193 -0.44966 -0.47395 -0.50233 -0.60119 -0.53173 0.00035932 -0.0026672 0.0028287 0.0031678 -0.64589 0 0 0.076018 0 0.15551 0.16571 0.09432 0 0
3.9922 -0.14017 -0.12242 -0.28609 0.057917 0 0.10355 0.037684 0.15702 0.14132 0.1701 0.10636 73.875 0.14644 -0.19721 -0.18038 -0.21752 -0.40844 -0.30352 -0.44567 -0.4875 -0.50875 -0.5136 -0.66102 -0.54915 0.0011239 -0.00088065 0.0035082 0.0044786 -1.3882 0 0 0.12663 0 0.12392 0.12832 0.077634 0 0
3.9961 -0.10677 -0.10018 -0.29503 -0.066611 0 -0.036402 0.099098 0.090087 0.25005 0.14999 0.29046 72.86 0.13459 -0.17537 -0.16034 -0.16825 -0.387 -0.27692 -0.38016 -0.48688 -0.47389 -0.44657 -0.69427 -0.48944 0.00016667 -0.0013377 0.0028491 0.0032837 -2.2489 0 0 0.26767 0 0.13963 0.12994 0.09022 0 0
4 -0.077515 -0.08882 -0.30572 -0.18743 0 -0.18704 0.13149 0.03748 0.32044 0.077162 0.47928 71.833 0.17044 -0.13317 -0.1048 -0.073898 -0.32997 -0.19972 -0.24937 -0.44217 -0.37779 -0.31515 -0.65948 -0.36726 -0.0020708 -0.0036312 0.0013809 0.00065977 -2.8205 0 0 0.40902 0 0.1927 0.17047 0.12474 0 0
4.0039 -0.063117 -0.084517 -0.36729 -0.19615 0 -0.21955 0.098285 0.02986 0.27764 -0.011343 0.55276 70.819 0.24034 -0.090919 -0.027614 0.048719 -0.24664 -0.088419 -0.076578 -0.34135 -0.23704 -0.13671 -0.51913 -0.20103 -0.0040615 -0.0062867 0.00042588 -0.0015045 -2.6868 0 0 0.44541 0 0.26425 0.23659 0.17003 0 0
4.0078 -0.068692 -0.082989 -0.43815 -0.073948 0 -0.10274 0.0060289 0.039429 0.12009 -0.075371 0.43466 69.82 0.3342 -0.04794 0.062474 0.18994 -0.1316 0.046885 0.12386 -0.17553 -0.061121 0.078976 -0.26552 -0.00062756 -0.0043837 -0.0075564 0.0011106 -0.0013699 -1.6034 0 0 0.31718 0 0.34219 0.31877 0.21923 0 0
4.0117 -0.08716 -0.083985 -0.43326 0.093235 0 0.074424 -0.093665 0.012691 -0.080419 -0.10033 0.13182 68.806 0.43912 0.0093294 0.15568 0.33926 0.02124 0.19448 0.33568 0.048089 0.13875 0.32032 0.071092 0.22276 -0.0027481 -0.0064007 0.0034822 0.0018597 0.33234 0 0 0.051376 0 0.41352 0.40544 0.26518 0 0
4.0156 -0.10259 -0.089068 -0.33381 0.17699 0 0.17139 -0.14668 -0.072421 -0.23639 -0.10552 -0.25728 67.749 0.5254 0.089822 0.23199 0.47449 0.20263 0.32894 0.52335 0.30119 0.33734 0.55679 0.43406 0.44384 6.887e-06 -0.0029945 0.0065047 0.0073886 2.6548 0 0 -0.24914 0 0.45409 0.47068 0.29519 0 0
4.0195 -0.10233 -0.096313 -0.23317 0.099815 0 0.10273 -0.14417 -0.18414 -0.30699 -0.12552 -0.58478 66.646 0.5806 0.18703 0.28602 0.5837 0.38591 0.43565 0.67055 0.54265 0.50957 0.75643 0.763 0.6365 0.0027422 0.0015374 0.0088885 0.013231 4.7314 0 0 -0.46823 0 0.46743 0.50725 0.31104 0 0
4.0234 -0.088001 -0.10002 -0.25828 -0.10667 0 -0.098197 -0.12853 -0.26884 -0.31448 -0.18002 -0.73617 65.525 0.60228 0.28137 0.31634 0.66102 0.53933 0.50886 0.7706 0.73468 0.64392 0.90326 1.0146 0.78747 0.0047611 0.0058485 0.0099723 0.017419 6.0956 0 0 -0.54843 0 0.45693 0.51412 0.31436 0 0
4.0273 -0.075217 -0.097509 -0.43926 -0.31934 0 -0.30442 -0.15103 -0.30015 -0.31025 -0.2566 -0.70004 64.417 0.59118 0.35117 0.3233 0.70269 0.64133 0.54534 0.82016 0.85674 0.73174 0.98547 1.1723 0.88638 0.0058934 0.0089779 0.0099442 0.019166 6.6694 0 0 -0.51832 0 0.42738 0.49287 0.30749 0 0
4.0313 -0.081384 -0.095353 -0.65887 -0.40541 0 -0.38743 -0.2221 -0.29445 -0.32787 -0.31996 -0.56671 63.329 0.5514 0.3843 0.30803 0.70259 0.68834 0.54088 0.81438 0.90992 0.75976 0.98546 1.2426 0.91658 0.006167 0.010516 0.0093842 0.019089 6.6989 0 0 -0.45568 0 0.38645 0.44794 0.29415 0 0
4.0352 -0.11177 -0.10632 -0.738 -0.31347 0 -0.30589 -0.3016 -0.28292 -0.36226 -0.3391 -0.45064 62.236 0.50559 0.38448 0.28284 0.67143 0.69295 0.50911 0.77129 0.91146 0.7369 0.92008 1.2426 0.88638 0.005636 0.010453 0.0086984 0.018395 6.4757 0 0 -0.41967 0 0.34889 0.39947 0.28223 0 0
4.0391 -0.1558 -0.13778 -0.584 -0.11102 0 -0.12868 -0.33594 -0.27688 -0.38259 -0.31008 -0.4007 61.107 0.4708 0.3692 0.2592 0.62867 0.67537 0.46909 0.71556 0.88317 0.6886 0.82802 1.1888 0.82554 0.0045136 0.0090251 0.0079487 0.017825 6.1069 0 0 -0.40966 0 0.32132 0.36239 0.27605 0 0
4.043 -0.19645 -0.183 -0.27346 0.059086 0 0.018508 -0.30484 -0.26462 -0.35965 -0.25681 -0.37658 59.932 0.45525 0.35852 0.24279 0.58488 0.65191 0.4303 0.65917 0.83947 0.62798 0.72991 1.093 0.75013 0.0032534 0.0066484 0.0070645 0.017299 5.5385 0 0 -0.38151 0 0.3067 0.34435 0.27796 0 0
4.0469 -0.2237 -0.22529 -0.0025158 0.075026 0 0.039124 -0.23527 -0.2376 -0.28661 -0.21151 -0.30881 58.719 0.46511 0.36029 0.2384 0.55042 0.62544 0.40145 0.61317 0.78166 0.56832 0.646 0.96706 0.67666 0.0023024 0.0038627 0.0060704 0.016424 4.7753 0 0 -0.30023 0 0.30682 0.35131 0.28977 0 0
4.0508 -0.24 -0.25201 0.052557 -0.081663 0 -0.076723 -0.17561 -0.21008 -0.18543 -0.19217 -0.18006 57.482 0.50776 0.36272 0.2528 0.54283 0.58467 0.3948 0.59341 0.7027 0.53029 0.60733 0.82865 0.63216 0.0017661 0.0011841 0.0050915 0.015197 4.0438 0 0 -0.17936 0 0.32482 0.39174 0.31516 0 0
4.0547 -0.25415 -0.26484 -0.13984 -0.31637 0 -0.25712 -0.15877 -0.20693 -0.099518 -0.19441 -0.04771 56.221 0.56403 0.34368 0.27725 0.55717 0.51684 0.40289 0.59318 0.60096 0.51435 0.60396 0.70216 0.61685 0.0014313 -0.0010194 0.0042385 0.014149 3.7009 0 0 -0.074027 0 0.35169 0.44757 0.34788 0 0
4.0586 -0.27114 -0.27592 -0.44046 -0.4904 0 -0.40376 -0.18579 -0.23406 -0.073152 -0.20157 0.011135 54.926 0.62259 0.29262 0.30556 0.58642 0.4265 0.41907 0.60604 0.49215 0.51604 0.62354 0.61084 0.62411 0.0011759 -0.0025097 0.0035825 0.013839 3.9532 0 0 -0.037794 0 0.38238 0.50725 0.38344 0 0
4.0625 -0.28831 -0.29412 -0.62744 -0.51694 0 -0.45502 -0.23525 -0.26733 -0.12258 -0.20189 -0.02638 53.585 0.67412 0.22664 0.3324 0.62372 0.34312 0.43769 0.62653 0.40756 0.53102 0.65518 0.56651 0.64728 0.0012587 -0.0031004 0.0032292 0.014324 4.6493 0 0 -0.081409 0 0.41231 0.56094 0.41753 0 0
4.0664 -0.30052 -0.31588 -0.54592 -0.41364 0 -0.41578 -0.28173 -0.27444 -0.21663 -0.19792 -0.10935 52.199 0.70642 0.18285 0.35045 0.65872 0.30508 0.45129 0.64769 0.37588 0.55302 0.68428 0.56536 0.67636 0.0020577 -0.0027383 0.003309 0.015126 5.3518 0 0 -0.16519 0 0.43482 0.59504 0.44346 0 0
4.0703 -0.30718 -0.32981 -0.22476 -0.27725 0 -0.3407 -0.30726 -0.24705 -0.28908 -0.20183 -0.16256 50.769 0.70901 0.18923 0.35241 0.67691 0.32899 0.45397 0.66323 0.40185 0.57417 0.69763 0.59371 0.69873 0.0034889 -0.0017651 0.0038006 0.015665 5.6442 0 0 -0.22753 0 0.43971 0.5958 0.45141 0 0
4.0742 -0.31277 -0.32952 0.12628 -0.20604 0 -0.28895 -0.30502 -0.20913 -0.28466 -0.22204 -0.15208 49.291 0.69135 0.23844 0.34312 0.67979 0.39181 0.4516 0.6765 0.4612 0.59471 0.70314 0.63975 0.71636 0.0048034 -0.0010244 0.0043784 0.015667 5.4261 0 0 -0.22715 0 0.42744 0.57223 0.44312 0 0
4.0781 -0.32063 -0.32038 0.25669 -0.23193 0 -0.28397 -0.2812 -0.19423 -0.20678 -0.25369 -0.10597 47.756 0.65945 0.29085 0.32642 0.6711 0.44686 0.44965 0.69191 0.51967 0.61792 0.70927 0.70178 0.73491 0.0051177 -0.0014489 0.0045404 0.015193 4.9687 0 0 -0.17104 0 0.39875 0.53068 0.42039 0 0
4.082 -0.32772 -0.31339 0.065117 -0.31024 0 -0.30397 -0.25442 -0.21706 -0.12317 -0.28139 -0.081121 46.159 0.62056 0.30788 0.30709 0.65646 0.46455 0.45434 0.71466 0.56233 0.64802 0.72571 0.78741 0.76161 0.0042156 -0.0032565 0.0040021 0.014459 4.7138 0 0 -0.11153 0 0.35586 0.47926 0.38639 0 0
4.0859 -0.32688 -0.31317 -0.30962 -0.3661 0 -0.3067 -0.24738 -0.26676 -0.11685 -0.29275 -0.11763 44.509 0.58926 0.28745 0.29573 0.65109 0.4619 0.47968 0.75751 0.60761 0.69649 0.77314 0.90508 0.81515 0.0028042 -0.0054439 0.0030108 0.013748 4.9939 0 0 -0.11384 0 0.30556 0.43539 0.34942 0 0
4.0898 -0.31445 -0.31367 -0.58665 -0.35538 0 -0.26829 -0.27189 -0.3228 -0.21925 -0.29137 -0.22116 42.823 0.57733 0.26829 0.29952 0.6688 0.49059 0.52753 0.82207 0.69175 0.76451 0.85142 1.0548 0.89868 0.0019393 -0.006226 0.0022371 0.013462 5.8648 0 0 -0.21262 0 0.26419 0.4147 0.32287 0 0
4.0938 -0.29473 -0.30549 -0.56478 -0.29338 0 -0.20684 -0.3197 -0.37131 -0.38335 -0.29664 -0.3733 41.111 0.58597 0.29665 0.31793 0.71095 0.59007 0.59173 0.90258 0.83438 0.84615 0.94905 1.2237 1.0031 0.0021893 -0.0042862 0.0022821 0.014032 7.1179 0 0 -0.385 0 0.23996 0.41928 0.31143 0 0
4.0977 -0.27613 -0.28653 -0.2831 -0.23529 0 -0.17184 -0.36915 -0.40548 -0.52074 -0.3278 -0.54343 39.37 0.61467 0.38354 0.34926 0.77639 0.74617 0.66588 0.99285 1.0136 0.93494 1.055 1.3876 1.1182 0.0033233 0.00012939 0.003214 0.015584 8.4008 0 0 -0.56069 0 0.23815 0.44882 0.31726 0 0
4.1016 -0.26331 -0.26405 0.021659 -0.22849 0 -0.20537 -0.40195 -0.41742 -0.56956 -0.38388 -0.68928 37.588 0.66096 0.49077 0.38982 0.86095 0.89356 0.74001 1.0831 1.1724 1.0207 1.1528 1.5168 1.2282 0.0046993 0.0052528 0.0045357 0.017645 9.3498 0 0 -0.66553 0 0.26381 0.50047 0.34125 0 0
4.1055 -0.25393 -0.24682 0.12208 -0.27456 0 -0.30338 -0.41323 -0.39911 -0.53396 -0.43806 -0.7614 35.762 0.71172 0.55876 0.42638 0.94393 0.96209 0.78974 1.1475 1.2526 1.0776 1.2076 1.5842 1.2936 0.0058113 0.0090075 0.0055848 0.019316 9.6934 0 0 -0.66823 0 0.31536 0.55859 0.37596 0 0
4.1094 -0.24331 -0.23681 -0.017642 -0.3278 0 -0.40848 -0.40656 -0.35458 -0.46558 -0.45466 -0.72687 33.9 0.75034 0.55214 0.44829 1.0034 0.92796 0.80733 1.1756 1.2311 1.0971 1.2147 1.5737 1.3047 0.0064333 0.010395 0.0059962 0.0199 9.3307 0 0 -0.59482 0 0.37127 0.60387 0.40582 0 0
4.1133 -0.23099 -0.22934 -0.24234 -0.33022 0 -0.44423 -0.38339 -0.3058 -0.41172 -0.41693 -0.59784 32.01 0.76816 0.48495 0.45035 1.0271 0.82724 0.78904 1.161 1.1314 1.0744 1.1716 1.4869 1.2568 0.0064068 0.0099196 0.0058515 0.019431 8.3696 0 0 -0.50007 0 0.41979 0.62738 0.42332 0 0
4.1172 -0.22113 -0.22017 -0.36739 -0.25774 0 -0.36927 -0.3423 -0.27812 -0.38041 -0.34148 -0.43187 30.091 0.75794 0.40589 0.42887 1.0051 0.72294 0.7335 1.0994 1.0033 1.0064 1.0785 1.3424 1.1493 0.0055519 0.0088217 0.0054668 0.018545 7.0866 0 0 -0.42165 0 0.44984 0.62219 0.42225 0 0
4.1211 -0.21603 -0.21011 -0.33424 -0.14356 0 -0.21142 -0.28847 -0.2757 -0.34807 -0.26497 -0.29308 28.136 0.70714 0.35892 0.37802 0.91872 0.65609 0.63837 0.98153 0.88842 0.88708 0.93414 1.167 0.98139 0.0039302 0.0079504 0.0050791 0.017811 5.7938 0 0 -0.35697 0 0.4425 0.57783 0.3935 0 0
4.125 -0.21083 -0.20168 -0.22416 -0.059366 0 -0.053875 -0.23785 -0.27388 -0.29214 -0.21396 -0.20612 26.138 0.62376 0.35224 0.30818 0.78047 0.62065 0.52253 0.82511 0.79514 0.73539 0.76146 0.98226 0.78525 0.0020979 0.0073044 0.0047091 0.017187 4.6845 0 0 -0.27993 0 0.39757 0.5053 0.34423 0 0
4.1289 -0.19637 -0.19284 -0.15237 -0.064594 0 0.018785 -0.20544 -0.24102 -0.21281 -0.18577 -0.14733 24.102 0.52322 0.35798 0.2314 0.61309 0.57766 0.4017 0.65025 0.70083 0.57045 0.57887 0.79763 0.5855 0.00087078 0.0064874 0.0042522 0.016178 3.7687 0 0 -0.17717 0 0.32867 0.4198 0.28607 0 0
4.1328 -0.16843 -0.17694 -0.17034 -0.15979 0 -0.023474 -0.18825 -0.1705 -0.12822 -0.15797 -0.081105 22.041 0.41603 0.33818 0.15531 0.43149 0.49163 0.28493 0.46931 0.57634 0.40377 0.39723 0.61394 0.39597 0.00067489 0.0054105 0.0036467 0.014491 2.9494 0 0 -0.066889 0 0.24562 0.33076 0.22645 0 0
4.1367 -0.13325 -0.15019 -0.25846 -0.28032 0 -0.13884 -0.16524 -0.089617 -0.056694 -0.11556 -0.0018423 19.964 0.31398 0.27425 0.087791 0.25232 0.35873 0.18081 0.29525 0.41424 0.24697 0.22724 0.43439 0.22928 0.0011348 0.0044579 0.0029573 0.012467 2.1645 0 0 0.016163 0 0.16026 0.24804 0.17318 0 0
4.1406 -0.10292 -0.118 -0.37237 -0.33843 0 -0.24559 -0.11942 -0.034277 -0.0070725 -0.067126 0.062958 17.868 0.24252 0.17922 0.043847 0.1108 0.20912 0.10419 0.15464 0.24025 0.12268 0.091941 0.27117 0.10637 0.0014054 0.0040258 0.0023374 0.010792 1.4527 0 0 0.051905 0 0.097537 0.18944 0.13979 0 0
4.1445 -0.084526 -0.091354 -0.46499 -0.28377 0 -0.27711 -0.059731 -0.014539 0.018976 -0.033164 0.089057 15.749 0.20243 0.087846 0.019249 0.011991 0.086863 0.04871 0.04901 0.099505 0.028654 -0.0091625 0.14042 0.01506 0.0009774 0.0040465 0.0019368 0.009814 0.88221 0 0 0.051034 0 0.061632 0.15219 0.12191 0 0
4.1484 -0.073931 -0.075776 -0.47726 -0.13749 0 -0.21935 -0.016025 -0.0068206 0.023861 -0.020231 0.087922 13.61 0.19293 0.034074 0.011726 -0.042586 0.023488 0.012692 -0.019746 0.026828 -0.035121 -0.074108 0.04991 -0.04751 0.00014027 0.0040603 0.0018185 0.0092043 0.4267 0 0 0.043348 0 0.052019 0.13463 0.11675 0 0
4.1523 -0.060271 -0.064553 -0.35793 0.024691 0 -0.10812 -0.0082402 0.018748 0.016974 -0.010708 0.097469 11.463 0.21107 0.030421 0.018127 -0.054295 0.020499 -0.005961 -0.051477 0.02197 -0.069872 -0.10266 -0.0080531 -0.084375 -0.00038375 0.0037255 0.0019122 0.0083058 -0.058287 0 0 0.053184 0 0.066055 0.13418 0.12099 0 0
4.1563 -0.036215 -0.044549 -0.13129 0.1252 0 0.0040893 -0.022152 0.064581 0.015857 0.018838 0.14114 9.3199 0.25131 0.060809 0.033797 -0.025442 0.049204 -0.0084149 -0.044118 0.048578 -0.075632 -0.092757 -0.050156 -0.096027 -0.00024816 0.0031546 0.0020213 0.0067732 -0.70523 0 0 0.085019 0 0.098201 0.14752 0.12992 0 0
4.1602 -0.0035786 -0.0092887 0.067397 0.13258 0 0.082172 -0.02025 0.10167 0.036016 0.069776 0.2007 7.181 0.29416 0.090949 0.048728 0.021886 0.068209 -0.00047846 -0.010475 0.059424 -0.062633 -0.058805 -0.087112 -0.088084 0.00012325 0.0026938 0.0019055 0.0048204 -1.4695 0 0 0.12668 0 0.13188 0.16548 0.13679 0 0
4.1641 0.030457 0.034374 0.077442 0.073105 0 0.12067 0.020982 0.10053 0.075097 0.11539 0.232 5.0382 0.32595 0.091016 0.057591 0.067067 0.050129 0.011097 0.031491 0.030448 -0.043259 -0.020045 -0.11409 -0.069625 -3.3237e-05 0.0024408 0.0014306 0.0028945 -2.1108 0 0 0.15987 0 0.15733 0.18159 0.13958 0 0
4.168 0.061323 0.073143 -0.12397 0.0055577 0 0.13361 0.086584 0.065229 0.10967 0.12567 0.20533 2.885 0.33953 0.056672 0.057798 0.099386 0.0011095 0.022187 0.071326 -0.022234 -0.024318 0.012499 -0.11619 -0.046265 -0.0010216 0.0021115 0.00069767 0.0012446 -2.3725 0 0 0.16714 0 0.1703 0.19254 0.13748 0 0
4.1719 0.090505 0.10034 -0.3516 -0.016721 0 0.1374 0.13832 0.03434 0.11355 0.098317 0.12825 0.7268 0.32923 0.012735 0.04751 0.10945 -0.042882 0.028468 0.0985 -0.056751 -0.012562 0.028152 -0.084685 -0.024316 -0.0023362 0.0014522 3.6061e-05 -9.785e-05 -2.2101 0 0 0.13626 0 0.16796 0.19551 0.13009 0 0
4.1758 0.12179 0.12121 -0.35222 0.028026 0 0.14108 0.15335 0.046123 0.083032 0.063273 0.032554 -1.4201 0.28565 -0.0059403 0.023415 0.081398 -0.044591 0.018884 0.090435 -0.041499 -0.022529 0.0065147 -0.029965 -0.020428 -0.0030955 0.00070881 -0.00018188 -0.00099268 -1.8536 0 0 0.068261 0 0.14711 0.18485 0.11579 0 0
4.1797 0.15566 0.14535 -0.053708 0.12456 0 0.1466 0.1445 0.10184 0.043257 0.055354 -0.05214 -3.5398 0.22434 0.016194 -0.0085016 0.028182 0.00070171 -0.0086916 0.04824 0.015168 -0.055234 -0.045199 0.019699 -0.042244 -0.0028156 0.00052591 0.00020103 -0.001075 -1.6398 0 0 -0.014079 0 0.11812 0.16435 0.096404 0 0
4.1836 0.18829 0.17522 0.32972 0.23153 0 0.15305 0.14143 0.16374 0.027483 0.082993 -0.10691 -5.6254 0.15468 0.05943 -0.045338 -0.041209 0.05463 -0.054042 -0.023987 0.06592 -0.10978 -0.12009 0.032152 -0.091704 -0.001804 0.0012531 0.00098726 -0.00016636 -1.7718 0 0 -0.069849 0 0.086107 0.13701 0.072755 0 0
4.1875 0.21554 0.2036 0.47656 0.30178 0 0.16003 0.15663 0.19036 0.048927 0.12478 -0.11293 -7.6798 0.084801 0.081679 -0.084808 -0.11887 0.061289 -0.11615 -0.12133 0.056644 -0.18473 -0.21174 -0.012989 -0.16916 -0.00088405 0.0023617 0.0017304 0.0011809 -2.2276 0 0 -0.061713 0 0.055171 0.10583 0.045839 0 0
4.1914 0.23665 0.22231 0.27127 0.30624 0 0.16942 0.17611 0.17527 0.093415 0.15557 -0.048595 -9.7079 0.025717 0.051792 -0.12432 -0.19422 -0.0090229 -0.19302 -0.23596 -0.034668 -0.27798 -0.31151 -0.117 -0.27417 -0.0007671 0.0026737 0.0020308 0.0017348 -2.8789 0 0 0.017865 0 0.03043 0.075494 0.017328 0 0
4.1953 0.25365 0.23186 -0.062833 0.25179 0 0.18647 0.18451 0.15256 0.13904 0.17313 0.089485 -11.71 -0.009994 -0.02414 -0.16116 -0.25412 -0.13422 -0.27478 -0.34806 -0.18248 -0.37964 -0.40652 -0.26479 -0.39457 -0.0016046 0.001315 0.0018081 0.00043472 -3.6643 0 0 0.13905 0 0.017262 0.054399 -0.0077977 0 0
4.1992 0.268 0.24114 -0.16486 0.18046 0 0.21828 0.19216 0.16462 0.18017 0.19769 0.26248 -13.681 -0.026352 -0.10674 -0.19555 -0.29984 -0.25637 -0.35172 -0.44575 -0.33321 -0.47877 -0.49391 -0.43292 -0.51432 -0.0029847 -0.0014794 0.0013372 -0.0026398 -4.6182 0 0 0.25463 0 0.013821 0.043991 -0.026728 0 0
4.2031 0.2791 0.2578 0.11403 0.14489 0 0.26854 0.22829 0.22341 0.2291 0.24678 0.39865 -15.615 -0.026643 -0.15512 -0.22794 -0.33395 -0.32725 -0.41974 -0.52505 -0.4438 -0.57054 -0.57446 -0.5981 -0.6268 -0.0042636 -0.0045056 0.0010087 -0.0061394 -5.7315 0 0 0.33101 0 0.019029 0.044198 -0.038294 0 0
4.207 0.28622 0.28029 0.56151 0.1735 0 0.33133 0.30437 0.30099 0.29423 0.31382 0.44147 -17.507 -0.015651 -0.15949 -0.25902 -0.36044 -0.34542 -0.47585 -0.58426 -0.50931 -0.65102 -0.65018 -0.74441 -0.72681 -0.0049605 -0.0065713 0.00099994 -0.0083971 -6.8219 0 0 0.36393 0 0.031164 0.05382 -0.042072 0 0
4.2109 0.29107 0.30037 0.80838 0.25136 0 0.39044 0.38981 0.35603 0.36058 0.37256 0.3963 -19.357 -0.0042376 -0.14686 -0.29022 -0.38908 -0.35386 -0.5173 -0.6253 -0.55983 -0.7151 -0.72717 -0.8679 -0.8092 -0.0049976 -0.0073862 0.0011328 -0.0086748 -7.5939 0 0 0.36943 0 0.046301 0.068298 -0.039128 0 0
4.2148 0.29727 0.31243 0.68124 0.33297 0 0.42707 0.43212 0.36969 0.39739 0.40086 0.32863 -21.17 -0.0061337 -0.15589 -0.32274 -0.42978 -0.40116 -0.55325 -0.66615 -0.63157 -0.76958 -0.81105 -0.97626 -0.88337 -0.0046799 -0.0075494 0.0010557 -0.0076127 -7.8667 0 0 0.36474 0 0.056681 0.077146 -0.037312 0 0
4.2188 0.30722 0.31905 0.35244 0.37695 0 0.43049 0.40549 0.35798 0.38807 0.39852 0.31067 -22.943 -0.025361 -0.20391 -0.35629 -0.48378 -0.5003 -0.58995 -0.71606 -0.73642 -0.82004 -0.90144 -1.0816 -0.95583 -0.0044251 -0.0077455 0.00060471 -0.0065327 -7.7505 0 0 0.35986 0 0.058585 0.075779 -0.040952 0 0
4.2227 0.31992 0.32665 0.15172 0.37396 0 0.40313 0.3384 0.35232 0.35213 0.38314 0.3642 -24.673 -0.063614 -0.27405 -0.39024 -0.55048 -0.61898 -0.63117 -0.78 -0.85317 -0.86983 -0.99656 -1.1899 -1.03 -0.0044192 -0.0080426 1.4606e-05 -0.0062971 -7.5866 0 0 0.36306 0 0.049632 0.061645 -0.052525 0 0
4.2266 0.33201 0.33721 0.24719 0.34657 0 0.35718 0.29031 0.37018 0.33415 0.37279 0.45108 -26.351 -0.12121 -0.33153 -0.4233 -0.62719 -0.70729 -0.68046 -0.86167 -0.94539 -0.92212 -1.0926 -1.2946 -1.1084 -0.0044759 -0.0080026 -0.00024575 -0.0067579 -7.6903 0 0 0.38567 0 0.027542 0.032802 -0.074087 0 0
4.2305 0.3403 0.34565 0.51526 0.32589 0 0.3082 0.29985 0.40352 0.36678 0.37464 0.51514 -27.97 -0.18904 -0.35268 -0.45111 -0.70099 -0.73735 -0.73607 -0.95302 -0.9899 -0.97522 -1.1759 -1.3801 -1.1846 -0.0042564 -0.0073928 9.8721e-05 -0.0071768 -8.124 0 0 0.43425 0 -0.0061641 -0.0068889 -0.10241 0 0
4.2344 0.34305 0.34554 0.70053 0.32847 0 0.27202 0.35475 0.43226 0.44124 0.38721 0.53111 -29.532 -0.24965 -0.34178 -0.47141 -0.75952 -0.72248 -0.78718 -1.0335 -0.99338 -1.0205 -1.2384 -1.4337 -1.2466 -0.0036687 -0.0066404 0.00082667 -0.0070715 -8.6909 0 0 0.49769 0 -0.040481 -0.044896 -0.12728 0 0
4.2383 0.33944 0.33612 0.6696 0.35084 0 0.2637 0.40932 0.44482 0.51257 0.40677 0.51577 -31.046 -0.29344 -0.32378 -0.48206 -0.7957 -0.70269 -0.82595 -1.0902 -0.98474 -1.0503 -1.2737 -1.4532 -1.2849 -0.0030313 -0.0064808 0.0013547 -0.0066439 -9.1176 0 0 0.54742 0 -0.068992 -0.074517 -0.1429 0 0
4.2422 0.32944 0.32253 0.50027 0.37908 0 0.29179 0.42679 0.44391 0.53521 0.42732 0.49972 -32.52 -0.31184 -0.32198 -0.48112 -0.80367 -0.71086 -0.84476 -1.1115 -0.99023 -1.0566 -1.2758 -1.4452 -1.2909 -0.0027799 -0.0071755 0.0012243 -0.0064774 -9.2369 0 0 0.55673 0 -0.085615 -0.089724 -0.14421 0 0
4.2461 0.31489 0.30975 0.3557 0.39872 0 0.34747 0.40394 0.43488 0.49727 0.43683 0.49526 -33.955 -0.28958 -0.3399 -0.46356 -0.77196 -0.74676 -0.82809 -1.0755 -1.011 -1.0221 -1.2308 -1.4158 -1.2463 -0.0029914 -0.0081769 0.00050447 -0.0069198 -9.0254 0 0 0.52224 0 -0.07951 -0.080366 -0.12313 0 0
4.25 0.29986 0.29803 0.31729 0.39728 0 0.39973 0.36081 0.41389 0.42498 0.42049 0.49121 -35.345 -0.23153 -0.36026 -0.43049 -0.70698 -0.77761 -0.77548 -0.98798 -1.0203 -0.94543 -1.1426 -1.3622 -1.1548 -0.0032555 -0.0086414 -0.00027241 -0.0077773 -8.5252 0 0 0.46551 0 -0.05154 -0.049136 -0.084933 0 0
4.2539 0.28812 0.28497 0.35241 0.36537 0 0.40927 0.3163 0.37167 0.35678 0.37321 0.47028 -36.681 -0.15231 -0.35939 -0.38622 -0.62092 -0.76311 -0.6975 -0.86858 -0.9836 -0.8385 -1.0236 -1.2763 -1.0319 -0.0030963 -0.0082607 -0.00058349 -0.0085226 -7.7819 0 0 0.41188 0 -0.010585 -0.0051498 -0.039569 0 0
4.2578 0.27935 0.27081 0.40588 0.30323 0 0.35711 0.27807 0.30913 0.31263 0.30877 0.42374 -37.965 -0.062205 -0.32528 -0.33372 -0.52139 -0.68598 -0.60168 -0.73046 -0.88509 -0.71004 -0.88218 -1.1548 -0.88815 -0.0025255 -0.0075238 -0.00034513 -0.0087102 -6.862 0 0 0.3678 0 0.036565 0.045179 0.0061304 0 0
4.2617 0.26893 0.25956 0.46888 0.22818 0 0.26468 0.25024 0.24512 0.28455 0.25269 0.34999 -39.207 0.026689 -0.2668 -0.27668 -0.41703 -0.56641 -0.4974 -0.58899 -0.74281 -0.57125 -0.72851 -1.0068 -0.73568 -0.0021021 -0.0071427 0.00010179 -0.0081952 -5.8881 0 0 0.31929 0 0.081665 0.094358 0.044643 0 0
4.2656 0.25294 0.25403 0.54314 0.17062 0 0.18275 0.23963 0.2039 0.2527 0.22219 0.24885 -40.414 0.088177 -0.20874 -0.22473 -0.32571 -0.44994 -0.40588 -0.47483 -0.59884 -0.44873 -0.58737 -0.85161 -0.60073 -0.0023719 -0.0072912 0.00039671 -0.0070707 -5.0061 0 0 0.25164 0 0.10617 0.12626 0.061898 0 0
4.2695 0.23394 0.25132 0.57814 0.15536 0 0.15316 0.24765 0.19313 0.20791 0.21243 0.12706 -41.583 0.11887 -0.17569 -0.18473 -0.2551 -0.37707 -0.33728 -0.39381 -0.49223 -0.35554 -0.47514 -0.7087 -0.49444 -0.0032567 -0.0074914 0.00051334 -0.0055325 -4.2978 0 0 0.16884 0 0.10882 0.13881 0.062279 0 0
4.2734 0.2205 0.24509 0.49906 0.18217 0 0.17546 0.25965 0.19577 0.15936 0.2028 0.0098751 -42.707 0.11907 -0.17483 -0.16011 -0.20898 -0.35555 -0.29509 -0.34649 -0.43429 -0.29612 -0.39934 -0.58938 -0.42115 -0.0040667 -0.0072381 0.00070627 -0.0038494 -3.7413 0 0 0.092739 0 0.090728 0.13175 0.048782 0 0
4.2773 0.21951 0.23305 0.314 0.22489 0 0.21006 0.25144 0.18648 0.12264 0.17726 -0.06217 -43.787 0.091529 -0.18965 -0.15318 -0.18972 -0.35626 -0.28074 -0.33116 -0.40474 -0.27213 -0.36469 -0.49606 -0.38299 -0.0041561 -0.0066153 0.0011477 -0.002376 -3.277 0 0 0.044709 0 0.054791 0.10628 0.025132 0 0
4.2813 0.22845 0.22072 0.15885 0.25201 0 0.21685 0.21209 0.15698 0.10296 0.13859 -0.059841 -44.836 0.042218 -0.19078 -0.16733 -0.20165 -0.33695 -0.29564 -0.34474 -0.37142 -0.2849 -0.37801 -0.42754 -0.38347 -0.003537 -0.0061837 0.001677 -0.0014521 -2.9088 0 0 0.029609 0 0.0070813 0.064873 -0.0028942 0 0
4.2852 0.23625 0.21615 0.18705 0.25071 0 0.1928 0.15901 0.12393 0.091451 0.10445 0.0059849 -45.873 -0.008104 -0.15839 -0.19566 -0.23705 -0.277 -0.32733 -0.37173 -0.31805 -0.31818 -0.42438 -0.3836 -0.41085 -0.0028085 -0.0062786 0.0019352 -0.0011938 -2.7182 0 0 0.03667 0 -0.036349 0.019952 -0.026613 0 0
4.2891 0.23288 0.22066 0.39763 0.23257 0 0.17206 0.12524 0.11102 0.077691 0.092072 0.08456 -46.9 -0.046149 -0.10008 -0.22691 -0.28224 -0.19614 -0.36213 -0.40079 -0.25824 -0.35546 -0.48134 -0.36523 -0.44935 -0.0025119 -0.006567 0.0017188 -0.0013866 -2.7662 0 0 0.052484 0 -0.066758 -0.018309 -0.043459 0 0
4.293 0.21836 0.22612 0.59699 0.2175 0 0.18837 0.12934 0.12422 0.064481 0.10714 0.12146 -47.9 -0.065714 -0.048558 -0.25431 -0.32957 -0.14106 -0.39338 -0.42783 -0.22491 -0.38948 -0.53733 -0.37248 -0.4915 -0.0026403 -0.0064315 0.0011578 -0.0016464 -2.9967 0 0 0.070612 0 -0.079746 -0.04398 -0.052347 0 0
4.2969 0.20223 0.22265 0.5676 0.21353 0 0.23755 0.15896 0.14685 0.068245 0.14402 0.1016 -48.853 -0.062561 -0.03836 -0.27126 -0.37135 -0.1494 -0.41524 -0.45011 -0.244 -0.41435 -0.5816 -0.40408 -0.53042 -0.0028142 -0.0057723 0.0005529 -0.0017419 -3.2639 0 0 0.090378 0 -0.07234 -0.05189 -0.052847 0 0
4.3008 0.19435 0.20927 0.28946 0.21206 0 0.27788 0.18553 0.15934 0.10303 0.19085 0.060564 -49.759 -0.033392 -0.078631 -0.26591 -0.39359 -0.21971 -0.42056 -0.46759 -0.31386 -0.4256 -0.59981 -0.45898 -0.55758 -0.0028453 -0.0052693 9.7854e-05 -0.0017783 -3.4694 0 0 0.11161 0 -0.040317 -0.032308 -0.043288 0 0
4.3047 0.19709 0.1959 -0.017744 0.20088 0 0.26837 0.19353 0.16117 0.16354 0.23242 0.054033 -50.636 0.0023558 -0.14469 -0.24547 -0.39862 -0.31216 -0.41814 -0.48638 -0.40646 -0.43372 -0.60379 -0.5368 -0.57758 -0.002976 -0.0057056 -0.00019004 -0.0020567 -3.6612 0 0 0.13455 0 0.0019762 0.003255 -0.027691 0 0
4.3086 0.20644 0.19455 -0.091633 0.17943 0 0.20763 0.19296 0.17064 0.22499 0.25281 0.11243 -51.508 0.033554 -0.19659 -0.21738 -0.39154 -0.37921 -0.41499 -0.5098 -0.48859 -0.44555 -0.60433 -0.63493 -0.59603 -0.0035056 -0.0070394 -0.00031035 -0.0027513 -3.98 0 0 0.16379 0 0.046629 0.046325 -0.0080051 0 0
4.3125 0.21906 0.20838 0.12467 0.16135 0 0.13643 0.20328 0.20277 0.26195 0.24398 0.21878 -52.369 0.05099 -0.21004 -0.18911 -0.37807 -0.40113 -0.41753 -0.5405 -0.54506 -0.46663 -0.61137 -0.74483 -0.61847 -0.0042802 -0.0082827 -0.00017224 -0.0037238 -4.5025 0 0 0.20691 0 0.086776 0.088773 0.013664 0 0
4.3164 0.23593 0.22983 0.42934 0.1638 0 0.10402 0.22966 0.25068 0.26932 0.21688 0.32429 -53.191 0.042158 -0.19398 -0.17268 -0.36819 -0.39754 -0.4354 -0.58204 -0.58534 -0.5043 -0.63981 -0.85246 -0.65388 -0.0047194 -0.0084222 0.00026131 -0.004649 -5.1499 0 0 0.26512 0 0.1128 0.11806 0.033809 0 0
4.3203 0.25815 0.24862 0.55459 0.19506 0 0.13149 0.25902 0.29155 0.26566 0.2011 0.38421 -53.947 -0.00099992 -0.18042 -0.18441 -0.3795 -0.40712 -0.47791 -0.63601 -0.63007 -0.56135 -0.70383 -0.94427 -0.71223 -0.0044198 -0.0074533 0.00075287 -0.0053045 -5.7582 0 0 0.32551 0 0.11374 0.11699 0.043918 0 0
4.3242 0.28114 0.26067 0.41178 0.24981 0 0.20349 0.27814 0.3103 0.27543 0.22539 0.38531 -54.635 -0.065123 -0.19605 -0.22073 -0.41416 -0.45413 -0.53762 -0.69739 -0.69038 -0.62794 -0.79258 -1.0143 -0.7873 -0.0036639 -0.006403 0.00084993 -0.0057247 -6.2307 0 0 0.36687 0 0.093468 0.088327 0.04027 0 0
4.3281 0.29604 0.26911 0.15387 0.31211 0 0.28796 0.29021 0.31388 0.30699 0.29143 0.34925 -55.281 -0.14197 -0.24043 -0.2777 -0.47159 -0.52943 -0.60879 -0.76324 -0.7578 -0.69797 -0.89799 -1.0659 -0.87349 -0.0032179 -0.0062666 0.00028872 -0.0060915 -6.6049 0 0 0.37703 0 0.054174 0.034875 0.02058 0 0
4.332 0.29838 0.27821 0.012245 0.36117 0 0.35876 0.30889 0.32022 0.34675 0.36644 0.3154 -55.915 -0.22209 -0.28822 -0.34913 -0.54883 -0.59975 -0.68419 -0.83008 -0.8119 -0.76483 -1.01 -1.1067 -0.96338 -0.003586 -0.0069691 -0.00065028 -0.0065126 -6.9666 0 0 0.36508 0 -0.00057973 -0.038322 -0.016306 0 0
4.3359 0.2944 0.28841 0.083464 0.37848 0 0.40174 0.33773 0.33551 0.37344 0.40614 0.31652 -56.54 -0.28632 -0.31156 -0.41903 -0.63554 -0.63477 -0.74675 -0.88971 -0.83745 -0.81518 -1.1062 -1.1403 -1.0378 -0.0045116 -0.0074627 -0.0012836 -0.006931 -7.3174 0 0 0.35426 0 -0.062959 -0.11845 -0.070744 0 0
4.3398 0.29637 0.29776 0.26749 0.35719 0 0.40926 0.36102 0.347 0.37714 0.39071 0.35928 -57.132 -0.32307 -0.30205 -0.46729 -0.70889 -0.62917 -0.78324 -0.93457 -0.83592 -0.84429 -1.17 -1.1631 -1.0809 -0.0052519 -0.0068656 -0.0011205 -0.0072281 -7.5493 0 0 0.36076 0 -0.11699 -0.18348 -0.12763 0 0
4.3438 0.31055 0.30658 0.39006 0.30996 0 0.37979 0.35902 0.34041 0.36482 0.34115 0.41882 -57.663 -0.33205 -0.27471 -0.48751 -0.75796 -0.60324 -0.79168 -0.96157 -0.82273 -0.85342 -1.1986 -1.1676 -1.0895 -0.0053113 -0.0054238 -0.00034423 -0.0073585 -7.5575 0 0 0.37869 0 -0.1548 -0.22425 -0.17625 0 0
4.3477 0.3306 0.31825 0.36674 0.26655 0 0.32613 0.33134 0.32106 0.34968 0.30044 0.45221 -58.129 -0.31403 -0.25338 -0.47639 -0.77552 -0.58477 -0.77185 -0.96838 -0.81426 -0.84374 -1.1906 -1.1492 -1.0622 -0.0048457 -0.0042713 0.00034 -0.0073435 -7.3634 0 0 0.38646 0 -0.17084 -0.23499 -0.20855 0 0
4.3516 0.344 0.33472 0.25474 0.25688 0 0.27773 0.30105 0.31234 0.33808 0.29738 0.42644 -58.542 -0.27147 -0.25203 -0.43197 -0.7542 -0.58793 -0.72521 -0.95234 -0.816 -0.81718 -1.1462 -1.111 -0.99969 -0.0043618 -0.0042661 0.00037185 -0.0071576 -7.113 0 0 0.36811 0 -0.15903 -0.21024 -0.21495 0 0
4.3555 0.34539 0.35267 0.17216 0.28959 0 0.26469 0.29356 0.33073 0.32786 0.32614 0.34408 -58.917 -0.21576 -0.26681 -0.36268 -0.69375 -0.60536 -0.66392 -0.91484 -0.82075 -0.78058 -1.0735 -1.0637 -0.91487 -0.004128 -0.0051619 -0.00014816 -0.0067008 -6.954 0 0 0.32887 0 -0.11659 -0.15134 -0.18668 0 0
4.3594 0.34257 0.36608 0.18691 0.34448 0 0.29382 0.31258 0.36481 0.31723 0.35772 0.24585 -59.252 -0.16408 -0.28282 -0.2922 -0.6207 -0.61721 -0.60793 -0.87211 -0.81664 -0.74558 -0.99574 -1.0214 -0.83385 -0.0039728 -0.0059722 -0.00061335 -0.005957 -6.9277 0 0 0.29062 0 -0.061698 -0.081334 -0.14101 0 0
4.3633 0.349 0.3733 0.27668 0.38809 0 0.34172 0.33904 0.38366 0.31122 0.36842 0.18456 -59.532 -0.12405 -0.28711 -0.23162 -0.54894 -0.60866 -0.56647 -0.83354 -0.79781 -0.71826 -0.92416 -0.99652 -0.76937 -0.0036326 -0.0060674 -0.00055152 -0.0051854 -6.9841 0 0 0.27336 0 -0.004123 -0.011221 -0.088076 0 0
4.3672 0.37089 0.38039 0.37011 0.40058 0 0.37588 0.35324 0.36805 0.31714 0.35754 0.18875 -59.746 -0.1021 -0.27761 -0.19085 -0.49211 -0.58229 -0.54734 -0.80859 -0.77023 -0.70446 -0.86947 -0.99707 -0.7328 -0.0031632 -0.0057755 -6.9235e-05 -0.0048809 -7.0876 0 0 0.28113 0 0.046235 0.048445 -0.038596 0 0
4.3711 0.40228 0.39586 0.40916 0.39031 0 0.38508 0.35569 0.3321 0.33506 0.34193 0.24508 -59.899 -0.10869 -0.26279 -0.18573 -0.47424 -0.55673 -0.56298 -0.81572 -0.74932 -0.7161 -0.85191 -1.0252 -0.74375 -0.0029082 -0.0058733 0.00033861 -0.0054392 -7.2843 0 0 0.30355 0 0.071726 0.080267 -0.011849 0 0
4.375 0.43177 0.42157 0.38095 0.38361 0 0.38827 0.36451 0.31216 0.3562 0.33872 0.3131 -60.003 -0.14029 -0.25456 -0.21417 -0.50263 -0.5534 -0.6082 -0.86121 -0.75143 -0.75671 -0.88003 -1.0777 -0.80032 -0.0030929 -0.0066135 0.0003507 -0.0067949 -7.6534 0 0 0.32796 0 0.065196 0.079233 -0.017024 0 0
4.3789 0.452 0.44907 0.3153 0.40043 0 0.41234 0.39396 0.33371 0.37272 0.35463 0.35758 -60.064 -0.18813 -0.26027 -0.26527 -0.56748 -0.5814 -0.67204 -0.93745 -0.78446 -0.82163 -0.9487 -1.1482 -0.88991 -0.0035573 -0.0074264 0.0001153 -0.0083985 -8.2028 0 0 0.34883 0 0.033005 0.051802 -0.047488 0 0
4.3828 0.46154 0.46539 0.26547 0.43869 0 0.46223 0.43805 0.3897 0.38777 0.38742 0.37075 -60.078 -0.24659 -0.27861 -0.33212 -0.66153 -0.63191 -0.74786 -1.0384 -0.84353 -0.90752 -1.0547 -1.2306 -1.0049 -0.0039448 -0.0076187 -1.1849e-05 -0.0096214 -8.826 0 0 0.36787 0 -0.019681 0.0022131 -0.097241 0 0
4.3867 0.45958 0.46248 0.27917 0.47971 0 0.51458 0.4755 0.44948 0.41263 0.43084 0.36998 -60.03 -0.30916 -0.30162 -0.40662 -0.77484 -0.68621 -0.82826 -1.1554 -0.9147 -1.0095 -1.1927 -1.3221 -1.1362 -0.0040912 -0.0072334 6.2705e-05 -0.010262 -9.3682 0 0 0.38922 0 -0.085515 -0.063795 -0.15765 0 0
4.3906 0.44287 0.44144 0.36264 0.50537 0 0.5401 0.48862 0.48594 0.45238 0.47491 0.38052 -59.912 -0.3623 -0.32118 -0.47353 -0.88389 -0.73082 -0.89998 -1.266 -0.98497 -1.1133 -1.3466 -1.424 -1.2661 -0.0041362 -0.0070547 4.8514e-05 -0.010693 -9.7305 0 0 0.41712 0 -0.14683 -0.13419 -0.20757 0 0
4.3945 0.41036 0.40904 0.45967 0.50868 0 0.52883 0.4755 0.49262 0.49548 0.50476 0.42157 -59.723 -0.39976 -0.33576 -0.52527 -0.96937 -0.76729 -0.95749 -1.3513 -1.051 -1.2009 -1.4859 -1.5368 -1.3785 -0.0042511 -0.0077277 -0.00038301 -0.011505 -9.9135 0 0 0.45622 0 -0.19102 -0.19497 -0.23599 0 0
4.3984 0.36962 0.37213 0.47791 0.49014 0 0.49148 0.44615 0.47865 0.52063 0.50585 0.50173 -59.462 -0.41831 -0.35188 -0.55854 -1.0228 -0.80797 -0.99752 -1.4027 -1.1186 -1.2628 -1.5944 -1.6543 -1.4643 -0.0043632 -0.0089885 -0.0012076 -0.01294 -9.9721 0 0 0.5095 0 -0.21371 -0.23979 -0.24007 0 0
4.4023 0.33484 0.33614 0.36147 0.44943 0 0.43937 0.41134 0.45477 0.51571 0.47494 0.61515 -59.129 -0.41576 -0.37802 -0.57099 -1.0378 -0.86111 -1.0172 -1.4134 -1.1918 -1.2908 -1.658 -1.7579 -1.5156 -0.0042467 -0.0098869 -0.0020569 -0.014629 -9.9425 0 0 0.57172 0 -0.21241 -0.26336 -0.21925 0 0
4.4063 0.31572 0.30692 0.15433 0.38556 0 0.37059 0.37802 0.428 0.4898 0.42602 0.73316 -58.728 -0.38775 -0.41475 -0.55792 -1.0042 -0.91789 -1.0098 -1.3722 -1.2601 -1.2706 -1.652 -1.82 -1.5159 -0.0038674 -0.0097751 -0.0025846 -0.015836 -9.8092 0 0 0.62479 0 -0.18428 -0.25675 -0.17449 0 0
4.4102 0.30857 0.29046 -0.012528 0.30598 0 0.28159 0.35292 0.40588 0.46488 0.38276 0.8025 -58.272 -0.33895 -0.44971 -0.5222 -0.92912 -0.95339 -0.97313 -1.2858 -1.2965 -1.2031 -1.5724 -1.8132 -1.4594 -0.0035282 -0.0089818 -0.0027507 -0.016004 -9.521 0 0 0.64268 0 -0.13899 -0.22061 -0.12017 0 0
4.4141 0.3007 0.28809 -0.017242 0.23201 0 0.18992 0.34379 0.3962 0.45451 0.36197 0.76645 -57.777 -0.27945 -0.46351 -0.47254 -0.83121 -0.94223 -0.91387 -1.1731 -1.2717 -1.105 -1.4433 -1.7247 -1.3598 -0.0035884 -0.0084422 -0.0027303 -0.015111 -9.0241 0 0 0.60605 0 -0.088772 -0.16634 -0.068319 0 0
4.418 0.28466 0.29226 0.14802 0.19024 0 0.13666 0.35216 0.39682 0.45001 0.362 0.60558 -57.254 -0.21485 -0.44341 -0.41353 -0.72036 -0.87671 -0.83507 -1.0437 -1.1756 -0.9852 -1.2781 -1.5635 -1.224 -0.0040594 -0.0087033 -0.0026315 -0.013613 -8.2864 0 0 0.51599 0 -0.040114 -0.10075 -0.024791 0 0
4.4219 0.26705 0.28978 0.35825 0.19455 0 0.15661 0.36479 0.38867 0.4276 0.36512 0.36704 -56.7 -0.15103 -0.39408 -0.35019 -0.60686 -0.77291 -0.74077 -0.90734 -1.0279 -0.85355 -1.0922 -1.3588 -1.061 -0.0045531 -0.009382 -0.0024095 -0.012058 -7.3218 0 0 0.39558 0 0.00083747 -0.031616 0.0056386 0 0
4.4258 0.26137 0.27203 0.44864 0.23487 0 0.24263 0.35721 0.34782 0.36954 0.34996 0.14937 -56.107 -0.099349 -0.33531 -0.29247 -0.50902 -0.65973 -0.63913 -0.7795 -0.86717 -0.72611 -0.91323 -1.146 -0.88832 -0.0046626 -0.0096236 -0.002066 -0.010751 -6.2164 0 0 0.27728 0 0.023016 0.02458 0.016145 0 0
4.4297 0.27199 0.24301 0.34747 0.28348 0 0.34189 0.3115 0.27038 0.2798 0.3038 0.042788 -55.47 -0.062047 -0.28727 -0.24644 -0.43214 -0.55964 -0.54434 -0.6671 -0.72659 -0.61285 -0.75995 -0.95173 -0.73014 -0.0043587 -0.0090148 -0.0018195 -0.0096642 -5.1266 0 0 0.18535 0 0.029237 0.060798 0.015188 0 0
4.4336 0.28686 0.21656 0.13883 0.31341 0 0.39306 0.23382 0.1842 0.18165 0.22853 0.067163 -54.796 -0.038417 -0.25527 -0.21363 -0.37583 -0.47656 -0.46235 -0.57125 -0.61465 -0.51561 -0.63615 -0.78547 -0.59528 -0.0039737 -0.0079661 -0.0019489 -0.0086009 -4.2195 0 0 0.12572 0 0.022213 0.076608 0.007306 0 0
4.4375 0.28788 0.20445 0.0018611 0.31325 0 0.37157 0.15481 0.12957 0.10162 0.14103 0.1582 -54.093 -0.027106 -0.2273 -0.19458 -0.33869 -0.39972 -0.39745 -0.49243 -0.51751 -0.43524 -0.54345 -0.64311 -0.48971 -0.0038227 -0.0072178 -0.0024489 -0.0073818 -3.5813 0 0 0.088406 0 0.0048374 0.073105 -0.0037161 0 0
4.4414 0.26827 0.20639 0.072388 0.28772 0 0.3016 0.10991 0.12387 0.054587 0.068475 0.21568 -53.36 -0.025657 -0.187 -0.1894 -0.31802 -0.31924 -0.35486 -0.43138 -0.41909 -0.37255 -0.48271 -0.5177 -0.42016 -0.0039036 -0.0070783 -0.0029232 -0.0059375 -3.1655 0 0 0.058091 0 -0.018618 0.053343 -0.013261 0 0
4.4453 0.23864 0.21156 0.33314 0.24752 0 0.22654 0.11476 0.14557 0.039787 0.037032 0.17629 -52.586 -0.026309 -0.13102 -0.19236 -0.30422 -0.23957 -0.33338 -0.38601 -0.32033 -0.32539 -0.44615 -0.40856 -0.38279 -0.0039768 -0.0072161 -0.0029105 -0.0043026 -2.8385 0 0 0.024545 0 -0.038606 0.030195 -0.01635 0 0
4.4492 0.21544 0.20954 0.61659 0.20049 0 0.1705 0.1547 0.15547 0.04612 0.055593 0.054291 -51.76 -0.023347 -0.075225 -0.19605 -0.28953 -0.17911 -0.32255 -0.35113 -0.24053 -0.28911 -0.42196 -0.3225 -0.36176 -0.0038652 -0.0071429 -0.0023269 -0.0025917 -2.4894 0 0 -0.01296 0 -0.049788 0.013894 -0.013452 0 0
4.4531 0.20487 0.19949 0.72154 0.15181 0 0.12837 0.19561 0.13451 0.059489 0.10544 -0.077657 -50.888 -0.014881 -0.043269 -0.19778 -0.27224 -0.15587 -0.31844 -0.32664 -0.20077 -0.26417 -0.40801 -0.26869 -0.35207 -0.0035953 -0.0067727 -0.0015429 -0.00099014 -2.1148 0 0 -0.047323 0 -0.04977 0.0081443 -0.005168 0 0
4.457 0.19938 0.18894 0.5617 0.10981 0 0.088547 0.20706 0.09953 0.068081 0.14871 -0.14535 -49.987 5.8053e-05 -0.046894 -0.19567 -0.25201 -0.17109 -0.31762 -0.31297 -0.20559 -0.25165 -0.40336 -0.25318 -0.3498 -0.0032618 -0.0064487 -0.0010181 0.00027323 -1.8114 0 0 -0.068159 0 -0.037164 0.015089 0.0074259 0 0
4.4609 0.1893 0.18447 0.23808 0.087756 0 0.05782 0.18132 0.082311 0.066492 0.15478 -0.11988 -49.075 0.020522 -0.074917 -0.18965 -0.23373 -0.20525 -0.31906 -0.31646 -0.23981 -0.25914 -0.41415 -0.27762 -0.35693 -0.0028642 -0.0064935 -0.00090907 0.0010012 -1.7026 0 0 -0.066031 0 -0.011034 0.034452 0.021891 0 0
4.4648 0.17506 0.18483 -0.02477 0.09689 0 0.058748 0.13686 0.09649 0.059288 0.12474 -0.023239 -48.155 0.039094 -0.10142 -0.18575 -0.22666 -0.23159 -0.32625 -0.33781 -0.28249 -0.28621 -0.44277 -0.34097 -0.37855 -0.0023656 -0.0068514 -0.0010648 0.0011187 -1.8728 0 0 -0.035131 0 0.018424 0.054253 0.033904 0 0
4.4688 0.16602 0.18313 -0.041251 0.13541 0 0.10311 0.10511 0.12802 0.060899 0.091095 0.10031 -47.212 0.051177 -0.10719 -0.18791 -0.23522 -0.23775 -0.34276 -0.37611 -0.32478 -0.33036 -0.48853 -0.43987 -0.41782 -0.0018823 -0.0072039 -0.001333 0.00070857 -2.3474 0 0 0.025089 0 0.044251 0.067781 0.04159 0 0
4.4727 0.16808 0.17492 0.19175 0.18388 0 0.17217 0.10962 0.15612 0.088446 0.090554 0.21591 -46.231 0.053396 -0.096687 -0.1988 -0.2622 -0.23793 -0.37119 -0.43048 -0.37544 -0.38941 -0.55032 -0.56597 -0.47645 -0.0016981 -0.0073512 -0.0017316 -4.3536e-05 -3.0955 0 0 0.10862 0 0.061405 0.070829 0.043718 0 0
4.4766 0.17565 0.16311 0.48614 0.21385 0 0.22687 0.15053 0.17708 0.14963 0.13355 0.30912 -45.208 0.041809 -0.095219 -0.22129 -0.3102 -0.26321 -0.41457 -0.49947 -0.44976 -0.46012 -0.62583 -0.70344 -0.55552 -0.0020085 -0.0073808 -0.00226 -0.00095611 -4.0146 0 0 0.20228 0 0.06402 0.059353 0.039045 0 0
4.4805 0.17801 0.15496 0.60658 0.20589 0 0.23868 0.20502 0.20274 0.23373 0.19779 0.37697 -44.158 0.013493 -0.12756 -0.25521 -0.37555 -0.33513 -0.47148 -0.57514 -0.55153 -0.5327 -0.70484 -0.83085 -0.64602 -0.0026764 -0.0074666 -0.0026486 -0.0019287 -4.9158 0 0 0.28745 0 0.047641 0.033759 0.027613 0 0
4.4844 0.17259 0.15517 0.45874 0.1647 0 0.21072 0.24365 0.23787 0.31347 0.24968 0.41592 -43.1 -0.023011 -0.19477 -0.29162 -0.44244 -0.44262 -0.52922 -0.64488 -0.66321 -0.59716 -0.77513 -0.92815 -0.72904 -0.0033159 -0.007601 -0.0024891 -0.0029296 -5.5629 0 0 0.34538 0 0.022637 0.0049326 0.013892 0 0
4.4883 0.16896 0.16229 0.16618 0.11861 0 0.17037 0.25078 0.26698 0.35802 0.27081 0.42018 -42.039 -0.063062 -0.26893 -0.32557 -0.50244 -0.54261 -0.5802 -0.70148 -0.75225 -0.64838 -0.83034 -0.98392 -0.79417 -0.0036416 -0.0076095 -0.0017074 -0.0039074 -5.7815 0 0 0.36473 0 -0.0048023 -0.021831 6.1962e-05 0 0
4.4922 0.17795 0.17158 -0.034186 0.10145 0 0.1439 0.23329 0.2693 0.34974 0.26507 0.38919 -40.961 -0.10175 -0.31141 -0.35236 -0.54776 -0.58729 -0.61713 -0.73836 -0.78939 -0.68205 -0.86502 -0.99803 -0.83233 -0.0036914 -0.0074108 -0.00082043 -0.0047095 -5.568 0 0 0.34717 0 -0.028323 -0.041757 -0.01181 0 0
4.4961 0.19815 0.17994 0.0075171 0.12853 0 0.13867 0.21106 0.24507 0.29467 0.2451 0.33387 -39.848 -0.13009 -0.30111 -0.36394 -0.56487 -0.55878 -0.6268 -0.74267 -0.7667 -0.68994 -0.86902 -0.9788 -0.82816 -0.003674 -0.0071705 -0.00054745 -0.0050986 -5.1016 0 0 0.30656 0 -0.036828 -0.048022 -0.018511 0 0
4.5 0.2155 0.18766 0.23137 0.18488 0 0.14627 0.19885 0.22029 0.22049 0.21848 0.27438 -38.69 -0.14255 -0.25048 -0.36025 -0.55455 -0.48377 -0.60972 -0.71613 -0.70339 -0.67527 -0.84628 -0.93808 -0.78958 -0.0036553 -0.0071426 -0.0010847 -0.0048962 -4.6362 0 0 0.26185 0 -0.027629 -0.042547 -0.019847 0 0
4.5039 0.21761 0.19605 0.43002 0.23598 0 0.1572 0.19659 0.22067 0.16283 0.18929 0.2303 -37.494 -0.14053 -0.1963 -0.34626 -0.52573 -0.41506 -0.57483 -0.66808 -0.6349 -0.64499 -0.80541 -0.88764 -0.73188 -0.0035005 -0.0073852 -0.0018368 -0.0041607 -4.3553 0 0 0.22799 0 -0.0067949 -0.030615 -0.017672 0 0
4.5078 0.20706 0.20479 0.43772 0.25355 0 0.1697 0.19556 0.24281 0.14663 0.16822 0.21026 -36.277 -0.12534 -0.17241 -0.32548 -0.4846 -0.39323 -0.52846 -0.60496 -0.59152 -0.60334 -0.75173 -0.837 -0.66499 -0.0031543 -0.0076922 -0.0019902 -0.0032453 -4.2971 0 0 0.21068 0 0.020469 -0.01554 -0.013296 0 0
4.5117 0.19896 0.21232 0.27368 0.2362 0 0.18688 0.19117 0.25607 0.17271 0.17185 0.20761 -35.048 -0.09938 -0.18564 -0.30216 -0.43864 -0.41828 -0.4783 -0.53469 -0.57971 -0.55524 -0.6914 -0.79134 -0.59996 -0.0028783 -0.0078185 -0.0013761 -0.0026348 -4.3835 0 0 0.20667 0 0.047335 -0.00094049 -0.0083109 0 0
4.5156 0.20527 0.2182 0.1121 0.20839 0 0.21034 0.18711 0.23532 0.21763 0.20579 0.20478 -33.796 -0.069302 -0.21335 -0.28446 -0.40246 -0.45303 -0.4394 -0.4748 -0.57928 -0.51081 -0.63673 -0.7499 -0.55559 -0.0030648 -0.0077337 -0.00067563 -0.0026403 -4.4943 0 0 0.20721 0 0.058729 0.0082477 -0.0056018 0 0
4.5195 0.2232 0.22422 0.11326 0.19937 0 0.23879 0.18704 0.18908 0.2483 0.25029 0.1845 -32.499 -0.044384 -0.22327 -0.2747 -0.38077 -0.45487 -0.41565 -0.43426 -0.55985 -0.47726 -0.59516 -0.70763 -0.53142 -0.003762 -0.0076207 -0.00068847 -0.0031788 -4.5194 0 0 0.20169 0 0.05379 0.013177 -0.0057203 0 0
4.5234 0.24 0.23239 0.27528 0.2203 0 0.27015 0.18633 0.15175 0.24281 0.26954 0.14194 -31.142 -0.028344 -0.19938 -0.27324 -0.37453 -0.40987 -0.40769 -0.41686 -0.5062 -0.45844 -0.57037 -0.66118 -0.52653 -0.0044641 -0.0076497 -0.001434 -0.0038273 -4.3864 0 0 0.18153 0 0.034371 0.014831 -0.0087792 0 0
4.5273 0.24805 0.24237 0.44043 0.25797 0 0.30043 0.17666 0.14839 0.2042 0.24203 0.089819 -29.73 -0.023931 -0.15358 -0.27983 -0.38355 -0.34283 -0.41516 -0.42481 -0.43341 -0.4574 -0.56511 -0.61556 -0.53937 -0.0044923 -0.0077988 -0.0020938 -0.004126 -4.0957 0 0 0.14551 0 0.0038002 0.014247 -0.014764 0 0
4.5313 0.25241 0.2513 0.44298 0.28778 0 0.31962 0.16038 0.17105 0.15774 0.18339 0.051787 -28.284 -0.034686 -0.11569 -0.29386 -0.40719 -0.29727 -0.4376 -0.46164 -0.37908 -0.47997 -0.58455 -0.58512 -0.56916 -0.0036362 -0.0079062 -0.0019012 -0.0038884 -3.7607 0 0 0.10451 0 -0.030759 0.012653 -0.023859 0 0
4.5352 0.26265 0.25621 0.2589 0.29278 0 0.31299 0.15642 0.19186 0.13409 0.13689 0.047405 -26.823 -0.056461 -0.11064 -0.31123 -0.43837 -0.30279 -0.46941 -0.51863 -0.37683 -0.52424 -0.62546 -0.58647 -0.61235 -0.0023879 -0.0078557 -0.001021 -0.0032786 -3.592 0 0 0.079882 0 -0.056267 0.010903 -0.035401 0 0
4.5391 0.27851 0.25642 0.024873 0.27306 0 0.27253 0.18583 0.19657 0.15045 0.13792 0.079675 -25.349 -0.081605 -0.14096 -0.32846 -0.47121 -0.35527 -0.50578 -0.58334 -0.43162 -0.58142 -0.67863 -0.62841 -0.66551 -0.0015094 -0.0076802 -0.00042837 -0.0026321 -3.7844 0 0 0.092213 0 -0.06904 0.0090576 -0.048151 0 0
4.543 0.28699 0.2533 -0.081507 0.24177 0 0.21023 0.24816 0.1996 0.20189 0.18571 0.13531 -23.841 -0.10559 -0.18667 -0.34355 -0.50301 -0.42338 -0.54471 -0.64894 -0.51683 -0.64634 -0.73893 -0.70689 -0.7274 -0.001388 -0.0075058 -0.00088724 -0.0022152 -4.3682 0 0 0.14649 0 -0.068227 0.0072957 -0.061114 0 0
4.5469 0.27517 0.24836 0.011676 0.21515 0 0.15766 0.31386 0.22392 0.26652 0.24799 0.19739 -22.28 -0.12392 -0.2214 -0.35464 -0.53156 -0.47377 -0.58434 -0.70872 -0.59571 -0.71325 -0.80084 -0.80864 -0.7965 -0.0018316 -0.0074449 -0.0021227 -0.0021225 -5.1583 0 0 0.2258 0 -0.05453 0.0058929 -0.0731 0 0
4.5508 0.24527 0.24204 0.22124 0.20543 0 0.14709 0.34501 0.27014 0.31875 0.29152 0.25856 -20.664 -0.12855 -0.23163 -0.35724 -0.55344 -0.49457 -0.62055 -0.75002 -0.64894 -0.76987 -0.85336 -0.91872 -0.86736 -0.002438 -0.0075417 -0.0030822 -0.0023275 -5.8693 0 0 0.30093 0 -0.032048 0.0065516 -0.080194 0 0
4.5547 0.21515 0.23451 0.38702 0.21778 0 0.18769 0.3275 0.31099 0.34215 0.30719 0.32208 -19.011 -0.12294 -0.22487 -0.35213 -0.56986 -0.50006 -0.64931 -0.77379 -0.6853 -0.81075 -0.89205 -1.0249 -0.9288 -0.0030384 -0.0077516 -0.0029923 -0.0027517 -6.3112 0 0 0.34955 0 -0.0113 0.0099611 -0.08096 0 0
4.5586 0.20286 0.22698 0.40124 0.24829 0 0.2575 0.28388 0.31853 0.33626 0.30775 0.39 -17.343 -0.11045 -0.22145 -0.33998 -0.58117 -0.51478 -0.66744 -0.78167 -0.72701 -0.83439 -0.9157 -1.116 -0.97392 -0.0037097 -0.0079157 -0.002073 -0.0032682 -6.4949 0 0 0.36893 0 0.0043297 0.01567 -0.07529 0 0
4.5625 0.21063 0.22149 0.28252 0.28277 0 0.31832 0.25315 0.29385 0.31531 0.30684 0.4512 -15.663 -0.094389 -0.23671 -0.32166 -0.58756 -0.55062 -0.67219 -0.77545 -0.78425 -0.84009 -0.92363 -1.1802 -0.99708 -0.0044343 -0.0078006 -0.001196 -0.0037036 -6.5567 0 0 0.3719 0 0.012825 0.022685 -0.063716 0 0
4.5664 0.22452 0.21909 0.14524 0.3009 0 0.34073 0.25667 0.26634 0.29942 0.30479 0.48332 -13.96 -0.079663 -0.26789 -0.29866 -0.58871 -0.59516 -0.65887 -0.75726 -0.84227 -0.82682 -0.91465 -1.206 -0.98991 -0.0049278 -0.0072879 -0.00095411 -0.0039331 -6.5909 0 0 0.37132 0 0.01281 0.028567 -0.047786 0 0
4.5703 0.22888 0.21852 0.10101 0.2877 0 0.31929 0.2827 0.26366 0.30155 0.29461 0.46892 -12.213 -0.072014 -0.29613 -0.27576 -0.58443 -0.62068 -0.62639 -0.73229 -0.87246 -0.79842 -0.891 -1.1891 -0.9516 -0.004909 -0.0066034 -0.0011953 -0.004009 -6.5601 0 0 0.3688 0 0.0073185 0.027466 -0.033946 0 0
4.5742 0.2204 0.21687 0.17318 0.24533 0 0.26924 0.30243 0.28488 0.31749 0.27619 0.41151 -10.413 -0.069792 -0.30233 -0.25652 -0.57578 -0.60674 -0.58338 -0.70449 -0.8568 -0.76238 -0.8586 -1.1357 -0.897 -0.004478 -0.006289 -0.0014464 -0.0041478 -6.3621 0 0 0.35725 0 0.00089974 0.018132 -0.026636 0 0
4.5781 0.20797 0.21163 0.28488 0.19417 0 0.21268 0.29854 0.30395 0.32724 0.25899 0.33571 -8.567 -0.07048 -0.2836 -0.24231 -0.56231 -0.558 -0.53428 -0.67389 -0.80312 -0.72073 -0.81866 -1.0591 -0.83311 -0.004077 -0.0067766 -0.0015908 -0.0045097 -5.9596 0 0 0.33207 0 -0.0048009 0.00083979 -0.027581 0 0
4.582 0.20037 0.20193 0.32222 0.15975 0 0.16722 0.27677 0.29678 0.30914 0.24956 0.27035 -6.686 -0.070687 -0.25576 -0.23384 -0.54335 -0.50155 -0.48369 -0.63974 -0.73763 -0.67492 -0.77191 -0.97124 -0.7668 -0.0040093 -0.0078825 -0.0019304 -0.0049702 -5.4235 0 0 0.29702 0 -0.0085265 -0.02305 -0.0375 0 0
4.5859 0.19599 0.18805 0.22242 0.15475 0 0.14208 0.25202 0.26159 0.2572 0.24039 0.22924 -4.7776 -0.061186 -0.23889 -0.23033 -0.5148 -0.46454 -0.43829 -0.59632 -0.68194 -0.62323 -0.7152 -0.87738 -0.70579 -0.0040803 -0.0087871 -0.0025937 -0.0051638 -4.8488 0 0 0.25922 0 -0.0092287 -0.04737 -0.05445 0 0
4.5898 0.18498 0.17013 0.023613 0.17065 0 0.13792 0.22815 0.21385 0.18691 0.21541 0.20551 -2.8442 -0.03673 -0.23809 -0.22478 -0.47499 -0.45044 -0.39826 -0.53984 -0.63543 -0.5637 -0.64707 -0.77692 -0.64728 -0.0038391 -0.0086859 -0.003114 -0.004819 -4.2512 0 0 0.22059 0 -0.0074721 -0.061115 -0.067331 0 0
4.5938 0.16028 0.14791 -0.15789 0.18517 0 0.14685 0.19535 0.16667 0.12382 0.16782 0.18225 -0.88951 0.0024393 -0.2375 -0.21254 -0.42304 -0.43535 -0.35987 -0.46951 -0.57843 -0.49512 -0.56654 -0.66894 -0.58481 -0.003189 -0.007578 -0.0028251 -0.0040456 -3.5683 0 0 0.17703 0 -0.0026233 -0.059252 -0.069317 0 0
4.5977 0.12518 0.1215 -0.20761 0.17801 0 0.15443 0.14662 0.12103 0.084384 0.11043 0.14719 1.079 0.055346 -0.21439 -0.19018 -0.35802 -0.38925 -0.31954 -0.38511 -0.49266 -0.41669 -0.4727 -0.55533 -0.5128 -0.0026288 -0.006367 -0.0016943 -0.0032207 -2.7633 0 0 0.1263 0 0.0065008 -0.038592 -0.055597 0 0
4.6016 0.089924 0.092288 -0.095382 0.14213 0 0.14669 0.092019 0.073862 0.065855 0.065816 0.098625 3.0548 0.11973 -0.16139 -0.15359 -0.27854 -0.30463 -0.27183 -0.28694 -0.38036 -0.32757 -0.36431 -0.43941 -0.42362 -0.0027529 -0.0060423 -0.00057773 -0.0025422 -1.9028 0 0 0.074212 0 0.022194 0.0039107 -0.020792 0 0
4.6055 0.061868 0.062757 0.098037 0.084523 0 0.1186 0.052302 0.029448 0.052923 0.045776 0.041016 5.0383 0.1867 -0.096195 -0.10067 -0.18537 -0.20649 -0.20909 -0.18088 -0.26541 -0.23015 -0.24338 -0.32356 -0.31072 -0.0035089 -0.0066672 -0.0004578 -0.0017377 -1.1128 0 0 0.030301 0 0.048852 0.065218 0.035802 0 0
4.6094 0.03971 0.035468 0.23208 0.020116 0 0.076226 0.037619 -0.0023879 0.032547 0.040685 -0.020655 7.0341 0.24705 -0.048442 -0.041405 -0.087873 -0.13301 -0.13647 -0.077671 -0.17559 -0.13241 -0.12062 -0.20987 -0.18765 -0.0040783 -0.0072051 -0.0014013 -0.00031913 -0.45733 0 0 -0.0026089 0 0.083134 0.13001 0.09861 0 0
4.6133 0.01677 0.012095 0.20309 -0.034882 0 0.029585 0.035131 -0.018743 0.0022264 0.029004 -0.080589 9.0434 0.29661 -0.034448 0.018321 0.0088245 -0.10292 -0.058503 0.017185 -0.1215 -0.038688 -0.0025145 -0.10323 -0.063676 -0.0036251 -0.0064445 -0.0023938 0.0018139 0.12003 0 0 -0.032062 0 0.12217 0.1908 0.15893 0 0
4.6172 -0.01124 -0.0071606 0.019643 -0.068109 0 -0.016502 0.0204 -0.029455 -0.033651 -0.003585 -0.12885 11.059 0.33211 -0.042772 0.072438 0.099515 -0.098818 0.019368 0.098854 -0.089303 0.046912 0.10442 -0.011646 0.051427 -0.0021805 -0.004167 -0.002314 0.0040705 0.72082 0 0 -0.066859 0 0.16231 0.24078 0.20833 0 0
4.6211 -0.042155 -0.02397 -0.19958 -0.075761 0 -0.063341 -0.01853 -0.047337 -0.071245 -0.053894 -0.15334 13.07 0.34827 -0.043975 0.10959 0.17422 -0.081997 0.085341 0.15907 -0.052823 0.11692 0.18688 0.058643 0.13894 -0.00071375 -0.00141 -0.0010644 0.005573 1.3637 0 0 -0.10469 0 0.19491 0.26938 0.23245 0 0
4.625 -0.070221 -0.041879 -0.30828 -0.065714 0 -0.11011 -0.069409 -0.074041 -0.10839 -0.1069 -0.14887 15.073 0.34973 -0.015855 0.126 0.22911 -0.026045 0.13099 0.20083 0.0055268 0.17105 0.24112 0.10923 0.19363 -0.00025407 0.00044221 0.00033155 0.0059355 1.948 0 0 -0.13149 0 0.2118 0.27853 0.23129 0 0
4.6289 -0.091973 -0.065007 -0.23909 -0.054951 0 -0.14704 -0.10834 -0.099083 -0.13997 -0.14824 -0.12491 17.074 0.34244 0.038482 0.12612 0.26718 0.060607 0.15818 0.23116 0.081765 0.21329 0.27261 0.15004 0.22432 -0.00092965 0.00084055 0.00076418 0.0056225 2.3533 0 0 -0.13538 0 0.21285 0.27576 0.21426 0 0
4.6328 -0.10921 -0.095232 -0.055885 -0.060225 0 -0.16059 -0.12301 -0.11376 -0.15715 -0.17094 -0.10203 19.077 0.32997 0.09491 0.11362 0.29061 0.1426 0.16926 0.25464 0.1547 0.24623 0.28559 0.1926 0.23825 -0.0018808 0.00038972 0.00010774 0.0054844 2.5694 0 0 -0.12109 0 0.19893 0.26612 0.18849 0 0
4.6367 -0.12696 -0.12967 0.090919 -0.088041 0 -0.14776 -0.12287 -0.12319 -0.15515 -0.17406 -0.097949 21.074 0.31615 0.12927 0.093635 0.30263 0.18782 0.16839 0.27656 0.20319 0.27307 0.28604 0.24226 0.24516 -0.0021027 8.8261e-05 -0.00076773 0.005924 2.7184 0 0 -0.10853 0 0.17243 0.25547 0.16281 0 0
4.6406 -0.14906 -0.16121 0.076859 -0.13232 0 -0.12465 -0.12754 -0.1413 -0.14188 -0.16077 -0.11551 23.043 0.30812 0.13549 0.078276 0.31061 0.19287 0.16723 0.30625 0.22267 0.2996 0.28875 0.29685 0.26557 -0.0013475 0.00035288 -0.00097249 0.0065612 2.9484 0 0 -0.11568 0 0.14243 0.25371 0.15444 0 0
4.6445 -0.17508 -0.18281 -0.10013 -0.18107 0 -0.11777 -0.14763 -0.17409 -0.13552 -0.14042 -0.14376 24.969 0.30866 0.12655 0.074762 0.32332 0.1833 0.17597 0.34509 0.22887 0.33015 0.30544 0.35271 0.30514 -0.00022556 0.00080929 -0.0004659 0.0067493 3.3156 0 0 -0.14289 0 0.1206 0.26161 0.16395 0 0
4.6484 -0.20056 -0.19268 -0.31578 -0.22419 0 -0.1435 -0.17796 -0.21065 -0.15046 -0.12993 -0.17049 26.851 0.31963 0.12116 0.085267 0.34373 0.19154 0.1975 0.39276 0.24697 0.36589 0.34007 0.41099 0.36314 0.00048212 0.00093324 6.6632e-05 0.0063759 3.7697 0 0 -0.17506 0 0.11149 0.27874 0.18939 0 0
4.6523 -0.21965 -0.19566 -0.41438 -0.25476 0 -0.19399 -0.20738 -0.23314 -0.18507 -0.14664 -0.19351 28.705 0.34241 0.13025 0.11064 0.37387 0.2332 0.23319 0.44825 0.2945 0.40742 0.39464 0.47705 0.43684 0.00053909 0.00073469 7.5943e-05 0.0060763 4.2376 0 0 -0.19896 0 0.11826 0.30412 0.22745 0 0
4.6563 -0.22861 -0.19941 -0.32881 -0.26559 0 -0.24288 -0.23128 -0.23488 -0.22423 -0.19456 -0.21991 30.544 0.38001 0.15338 0.15111 0.41583 0.29984 0.28314 0.50945 0.36979 0.45508 0.47039 0.55341 0.51941 0.00033543 0.00073547 -0.00026374 0.0066193 4.6959 0 0 -0.21685 0 0.14465 0.33643 0.27162 0 0
4.6602 -0.22838 -0.20836 -0.1292 -0.25022 0 -0.2661 -0.2525 -0.22664 -0.25363 -0.25652 -0.25574 32.368 0.42965 0.1835 0.19838 0.46484 0.36911 0.33816 0.57051 0.45312 0.50556 0.55516 0.63401 0.59613 0.00040779 0.0013437 -0.00034766 0.0081244 5.1498 0 0 -0.24157 0 0.18444 0.37174 0.31045 0 0
4.6641 -0.22466 -0.22114 0.038309 -0.21207 0 -0.25955 -0.27195 -0.2249 -0.27011 -0.3031 -0.29735 34.164 0.48446 0.21221 0.24471 0.51435 0.42038 0.39035 0.62782 0.51925 0.55519 0.63672 0.70612 0.66155 0.00097304 0.0023791 0.00011054 0.009933 5.5636 0 0 -0.27878 0 0.22864 0.40733 0.34068 0 0
4.668 -0.22491 -0.23344 0.069518 -0.17199 0 -0.23934 -0.28309 -0.23587 -0.27797 -0.31366 -0.33247 35.92 0.53972 0.23214 0.28598 0.56023 0.44439 0.43556 0.67918 0.55287 0.60155 0.70812 0.75863 0.71384 0.0018724 0.0032631 0.00075614 0.011233 5.8448 0 0 -0.31607 0 0.27246 0.44158 0.36155 0 0
4.6719 -0.23382 -0.24321 -0.023134 -0.16088 0 -0.22687 -0.2789 -0.25259 -0.27862 -0.29207 -0.34848 37.635 0.59025 0.23878 0.31853 0.59844 0.44435 0.47035 0.72266 0.55719 0.6422 0.76316 0.78884 0.75267 0.0028074 0.0036087 0.0010129 0.011739 5.9227 0 0 -0.33158 0 0.31139 0.47292 0.37352 0 0
4.6758 -0.25036 -0.25284 -0.13819 -0.19727 0 -0.23274 -0.26364 -0.2662 -0.26908 -0.2627 -0.33987 39.313 0.62366 0.23386 0.33615 0.62042 0.4322 0.48913 0.75309 0.5505 0.67105 0.7913 0.80253 0.77876 0.0035297 0.0035358 0.00070123 0.011749 5.8407 0 0 -0.31445 0 0.33794 0.49658 0.3788 0 0
4.6797 -0.26887 -0.26642 -0.18277 -0.26862 0 -0.25211 -0.25429 -0.27655 -0.25201 -0.25029 -0.31062 40.956 0.63955 0.22681 0.34389 0.62951 0.42279 0.49814 0.77315 0.55309 0.68966 0.80316 0.80862 0.80008 0.0038737 0.0034205 0.00015446 0.011643 5.7561 0 0 -0.27692 0 0.3542 0.5116 0.38302 0 0
4.6836 -0.28368 -0.28514 -0.14949 -0.33625 0 -0.27249 -0.26693 -0.29022 -0.24294 -0.26176 -0.27316 42.562 0.63956 0.22933 0.3445 0.62849 0.42647 0.50039 0.78394 0.57365 0.69918 0.80504 0.81443 0.818 0.0037827 0.0034433 -0.00021636 0.011498 5.8331 0 0 -0.24648 0 0.36146 0.51746 0.38698 0 0
4.6875 -0.29339 -0.30566 -0.10813 -0.36387 0 -0.28569 -0.3011 -0.30985 -0.26053 -0.28565 -0.24576 44.125 0.62615 0.24532 0.34043 0.62034 0.44287 0.49846 0.78667 0.60479 0.70104 0.8026 0.82493 0.83296 0.0034096 0.0034747 -0.0003274 0.011242 6.1267 0 0 -0.24522 0 0.36092 0.51411 0.39077 0 0
4.6914 -0.30176 -0.32306 -0.12927 -0.34591 0 -0.29451 -0.33866 -0.32897 -0.30598 -0.30705 -0.24645 45.645 0.60372 0.26593 0.33471 0.60972 0.46124 0.49543 0.78293 0.63112 0.69742 0.8033 0.84407 0.84377 0.0031273 0.0033758 -0.00033466 0.011052 6.5613 0 0 -0.27465 0 0.35369 0.50169 0.3932 0 0
4.6953 -0.31452 -0.33529 -0.21634 -0.31009 0 -0.31023 -0.35954 -0.33836 -0.35498 -0.3218 -0.28228 47.125 0.58358 0.27688 0.33135 0.60564 0.47 0.49588 0.7783 0.64357 0.69452 0.81529 0.87467 0.84921 0.0032866 0.0032914 -0.00025063 0.01137 7.0077 0 0 -0.31718 0 0.34295 0.48503 0.39197 0 0
4.6992 -0.33509 -0.34494 -0.30629 -0.29242 0 -0.34257 -0.35917 -0.33631 -0.37584 -0.33647 -0.34028 48.565 0.57199 0.27284 0.3315 0.61168 0.46886 0.50199 0.77815 0.64818 0.69698 0.83766 0.91653 0.85301 0.0038735 0.0035576 0.00017757 0.012404 7.3756 0 0 -0.35045 0 0.33274 0.47027 0.38816 0 0
4.7031 -0.36248 -0.357 -0.3311 -0.3083 0 -0.38908 -0.35084 -0.33113 -0.35929 -0.35669 -0.39099 49.957 0.57117 0.2645 0.33578 0.62971 0.47187 0.51564 0.78583 0.66174 0.70745 0.86978 0.96567 0.85921 0.0044555 0.0043287 0.001133 0.013712 7.6458 0 0 -0.3621 0 0.32572 0.46058 0.3833 0 0
4.707 -0.39203 -0.37502 -0.2798 -0.34519 0 -0.43215 -0.35201 -0.33414 -0.32957 -0.37846 -0.40728 51.29 0.58214 0.2696 0.3446 0.6608 0.4963 0.53858 0.80438 0.69749 0.72819 0.91053 1.0168 0.87256 0.0045694 0.0053565 0.0023524 0.014467 7.8484 0 0 -0.35542 0 0.32459 0.45869 0.37935 0 0
4.7109 -0.41814 -0.39876 -0.20795 -0.38018 0 -0.44901 -0.36955 -0.35174 -0.32318 -0.3928 -0.38533 52.56 0.60474 0.29548 0.35983 0.70728 0.54614 0.57611 0.84052 0.75319 0.76416 0.95968 1.0672 0.90603 0.0042096 0.0061646 0.0032185 0.014225 8.0386 0 0 -0.34486 0 0.336 0.46894 0.38148 0 0
4.7148 -0.4369 -0.42454 -0.19265 -0.40218 0 -0.43056 -0.39797 -0.38335 -0.35528 -0.39815 -0.34853 53.769 0.6304 0.33084 0.38094 0.76232 0.60647 0.6258 0.89074 0.81268 0.81189 1.0149 1.1191 0.96215 0.0038863 0.0064198 0.0032888 0.013414 8.2876 0 0 -0.34619 0 0.35967 0.48708 0.3912 0 0
4.7188 -0.4476 -0.44692 -0.27328 -0.41776 0 -0.39436 -0.42916 -0.42339 -0.40746 -0.40519 -0.32903 54.918 0.65529 0.35595 0.40779 0.82198 0.65574 0.68457 0.95133 0.86014 0.86871 1.0765 1.1777 1.0374 0.0041368 0.0061361 0.002701 0.012939 8.6607 0 0 -0.36691 0 0.39286 0.5095 0.40695 0 0
4.7227 -0.45268 -0.46092 -0.42171 -0.43872 0 -0.37721 -0.4602 -0.46246 -0.44841 -0.42655 -0.34329 56 0.67742 0.3621 0.44035 0.88364 0.68549 0.74968 1.0195 0.89497 0.93288 1.1449 1.2486 1.1279 0.0049631 0.0055911 0.002016 0.013301 9.1657 0 0 -0.40227 0 0.43276 0.53363 0.42687 0 0
4.7266 -0.45611 -0.46426 -0.55878 -0.46746 0 -0.40779 -0.49042 -0.48828 -0.46468 -0.46135 -0.38472 57.002 0.6955 0.36097 0.47874 0.94451 0.70879 0.81725 1.0918 0.9336 1.0026 1.2215 1.3356 1.227 0.0057842 0.0051393 0.0016804 0.014148 9.7197 0 0 -0.43996 0 0.4749 0.55649 0.44784 0 0
4.7305 -0.46072 -0.45931 -0.60459 -0.49442 0 -0.47992 -0.51364 -0.4917 -0.46957 -0.49247 -0.43829 57.916 0.71155 0.37429 0.52116 1.0007 0.74851 0.8785 1.1619 0.99606 1.0746 1.3065 1.4391 1.3176 0.0059726 0.0051033 0.0016898 0.014743 10.194 0 0 -0.4711 0 0.50848 0.57488 0.46308 0 0
4.7344 -0.46636 -0.45318 -0.5335 -0.50728 0 -0.55143 -0.51893 -0.47649 -0.48374 -0.50241 -0.49808 58.751 0.72909 0.41362 0.56254 1.0513 0.81598 0.92941 1.2267 1.0882 1.1445 1.3929 1.5538 1.3907 0.0054429 0.0057095 0.0017653 0.014817 10.52 0 0 -0.49846 0 0.52923 0.58969 0.47119 0 0
4.7383 -0.47061 -0.45441 -0.39988 -0.50058 0 -0.57464 -0.5024 -0.46204 -0.51148 -0.493 -0.56635 59.521 0.74903 0.46961 0.59948 1.0946 0.89952 0.96801 1.2844 1.1947 1.2096 1.4759 1.6674 1.4429 0.0047208 0.0069553 0.00177 0.014854 10.76 0 0 -0.53277 0 0.53568 0.60138 0.47249 0 0
4.7422 -0.47177 -0.46748 -0.3104 -0.47826 0 -0.53539 -0.47741 -0.47042 -0.53859 -0.48684 -0.63565 60.24 0.77165 0.52012 0.62858 1.1289 0.97297 0.99313 1.3337 1.2877 1.2666 1.5501 1.7622 1.4727 0.0044605 0.0084814 0.0018642 0.01551 11.032 0 0 -0.57794 0 0.52757 0.61043 0.46809 0 0
4.7461 -0.47177 -0.48919 -0.34958 -0.45093 0 -0.46675 -0.46842 -0.50548 -0.55107 -0.50567 -0.67867 60.909 0.79525 0.5482 0.64256 1.1488 1.0155 1.0026 1.371 1.3455 1.3078 1.6033 1.8234 1.479 0.0049042 0.0096803 0.0022628 0.016822 11.371 0 0 -0.61945 0 0.50577 0.61691 0.46128 0 0
4.75 -0.47582 -0.51077 -0.50636 -0.43286 0 -0.42368 -0.49 -0.54512 -0.5506 -0.54588 -0.6648 61.519 0.81482 0.55333 0.64063 1.1532 1.0249 1.0024 1.397 1.3645 1.3299 1.6302 1.8471 1.4752 0.0057588 0.010095 0.0029274 0.0181 11.646 0 0 -0.63082 0 0.48067 0.62114 0.45815 0 0
4.7539 -0.48901 -0.52509 -0.6657 -0.43823 0 -0.43945 -0.53088 -0.55885 -0.54945 -0.57773 -0.59235 62.06 0.82844 0.54766 0.62694 1.1446 1.0155 0.99801 1.4137 1.358 1.3352 1.6343 1.8437 1.4706 0.0065082 0.0097983 0.0035658 0.018609 11.678 0 0 -0.59714 0 0.45883 0.62366 0.46068 0 0
4.7578 -0.5126 -0.53322 -0.68969 -0.47394 0 -0.5013 -0.56119 -0.53704 -0.55381 -0.57265 -0.50184 62.518 0.83552 0.54395 0.60486 1.1252 1.0041 0.99265 1.4224 1.345 1.3257 1.6185 1.8308 1.4705 0.0068051 0.0093441 0.003913 0.018272 11.446 0 0 -0.53474 0 0.44395 0.62508 0.46961 0 0
4.7617 -0.54342 -0.54435 -0.5355 -0.5317 0 -0.56537 -0.55923 -0.50298 -0.5579 -0.53311 -0.45031 62.883 0.83629 0.54706 0.57895 1.0984 0.99938 0.98971 1.4246 1.3376 1.3048 1.5875 1.8221 1.4798 0.0066415 0.0092707 0.003954 0.017681 11.182 0 0 -0.48507 0 0.43927 0.62635 0.48504 0 0
4.7656 -0.57654 -0.56824 -0.31112 -0.58876 0 -0.59581 -0.53314 -0.49332 -0.55573 -0.49391 -0.46523 63.15 0.83517 0.55428 0.5607 1.0744 0.99985 0.99516 1.425 1.3363 1.2838 1.5554 1.8213 1.5044 0.0062813 0.0096179 0.0038698 0.017456 11.215 0 0 -0.48335 0 0.44782 0.63107 0.50512 0 0
4.7695 -0.60803 -0.60622 -0.20791 -0.62241 0 -0.59332 -0.5158 -0.52436 -0.55398 -0.4913 -0.52087 63.329 0.83882 0.56044 0.55564 1.0627 0.99991 1.0087 1.4306 1.3348 1.2757 1.5381 1.8252 1.5388 0.0060959 0.0099514 0.0038396 0.017716 11.692 0 0 -0.52831 0 0.46227 0.64078 0.52478 0 0
4.7734 -0.63506 -0.64792 -0.35196 -0.62879 0 -0.59025 -0.53611 -0.57749 -0.56699 -0.52992 -0.56134 63.445 0.84972 0.562 0.56566 1.0679 0.99653 1.0307 1.4452 1.3289 1.2866 1.5434 1.8334 1.5811 0.0063716 0.0098656 0.0039538 0.018168 12.428 0 0 -0.58188 0 0.47975 0.65573 0.54206 0 0
4.7773 -0.65382 -0.67673 -0.69291 -0.62811 0 -0.62018 -0.59316 -0.61809 -0.59861 -0.58123 -0.55008 63.518 0.86931 0.55922 0.5913 1.0931 0.99337 1.0607 1.472 1.3241 1.321 1.5772 1.8535 1.6296 0.0071176 0.0094297 0.0042682 0.018573 13.054 0 0 -0.60178 0 0.49772 0.67547 0.55536 0 0
4.7813 -0.6586 -0.6795 -1.026 -0.64714 0 -0.68888 -0.65676 -0.62827 -0.63387 -0.61465 -0.50123 63.546 0.89821 0.5578 0.63237 1.1425 1.0016 1.0987 1.516 1.3364 1.3848 1.6489 1.8983 1.6827 0.0079922 0.0091073 0.0048116 0.01897 13.328 0 0 -0.57868 0 0.51338 0.69802 0.56242 0 0
4.7852 -0.64438 -0.6537 -1.1349 -0.69169 0 -0.76765 -0.69251 -0.62016 -0.65389 -0.62785 -0.46676 63.488 0.92935 0.56881 0.67897 1.2075 1.037 1.1406 1.574 1.3851 1.4677 1.7501 1.976 1.7371 0.0085207 0.0092665 0.0054607 0.019432 13.324 0 0 -0.5451 0 0.52626 0.71672 0.56315 0 0
4.7891 -0.61111 -0.60748 -0.94449 -0.73395 0 -0.80971 -0.687 -0.61848 -0.6582 -0.64276 -0.49494 63.296 0.95618 0.60322 0.72216 1.2755 1.1107 1.1812 1.6365 1.48 1.5528 1.8617 2.0841 1.7892 0.0085421 0.0098342 0.0058716 0.019779 13.32 0 0 -0.54855 0 0.53778 0.72786 0.55923 0 0
4.793 -0.5657 -0.55422 -0.57094 -0.7289 0 -0.77591 -0.65108 -0.63263 -0.66658 -0.672 -0.59753 62.946 0.97487 0.66144 0.75676 1.3381 1.2175 1.2168 1.6963 1.6104 1.6292 1.9707 2.2078 1.8357 0.0084788 0.010457 0.0056912 0.01972 13.5 0 0 -0.61316 0 0.54854 0.72944 0.55135 0 0
4.7969 -0.51917 -0.50602 -0.23905 -0.64924 0 -0.65624 -0.603 -0.64781 -0.69427 -0.69484 -0.74694 62.465 0.98213 0.72647 0.77807 1.3873 1.3297 1.2435 1.7457 1.7433 1.6855 2.0627 2.3234 1.8725 0.0090328 0.010935 0.004934 0.019275 13.754 0 0 -0.72105 0 0.55903 0.72019 0.54027 0 0
4.8008 -0.48077 -0.46984 -0.13582 -0.51122 0 -0.47979 -0.55188 -0.64174 -0.72676 -0.67354 -0.89411 61.911 0.97216 0.77025 0.77677 1.4052 1.4067 1.2496 1.763 1.8361 1.696 2.1027 2.4036 1.885 0.010438 0.011409 0.0041092 0.018916 13.766 0 0 -0.82441 0 0.56806 0.6991 0.52694 0 0
4.8047 -0.45381 -0.44709 -0.29948 -0.37084 0 -0.30844 -0.49807 -0.60698 -0.72544 -0.59656 -0.98675 61.327 0.95151 0.77225 0.75946 1.3953 1.417 1.2359 1.7463 1.8573 1.6671 2.0892 2.4226 1.8706 0.011981 0.012093 0.0038532 0.019113 13.285 0 0 -0.87381 0 0.57336 0.67447 0.51366 0 0
4.8086 -0.43596 -0.43514 -0.60568 -0.29179 0 -0.21153 -0.44581 -0.55605 -0.66353 -0.50154 -0.98178 60.714 0.92245 0.73584 0.72888 1.3595 1.3591 1.2018 1.6945 1.8018 1.603 2.0228 2.3639 1.8265 0.012414 0.012906 0.0043542 0.019764 12.334 0 0 -0.84123 0 0.57308 0.6496 0.50121 0 0
4.8125 -0.42324 -0.42948 -0.84862 -0.30673 0 -0.22849 -0.41 -0.50778 -0.55712 -0.44797 -0.86017 60.039 0.88638 0.68655 0.68729 1.2996 1.2618 1.1474 1.6079 1.6897 1.5083 1.9057 2.2268 1.751 0.011044 0.01348 0.0051538 0.02018 11.184 0 0 -0.72883 0 0.56564 0.62675 0.49001 0 0
4.8164 -0.41368 -0.42561 -0.86677 -0.39639 0 -0.34061 -0.40617 -0.47234 -0.45741 -0.46179 -0.64515 59.274 0.84338 0.65124 0.63639 1.2166 1.1623 1.071 1.4852 1.5508 1.3878 1.7405 2.0293 1.6395 0.0085126 0.013542 0.0055684 0.019766 10.137 0 0 -0.56686 0 0.54834 0.60765 0.48011 0 0
4.8203 -0.40784 -0.42033 -0.64384 -0.49942 0 -0.47616 -0.43289 -0.44841 -0.40847 -0.50717 -0.40586 58.422 0.79171 0.63541 0.57856 1.1157 1.0781 0.9759 1.336 1.405 1.2538 1.5465 1.8015 1.4958 0.0063999 0.013224 0.005327 0.018684 9.3395 0 0 -0.40423 0 0.52042 0.58969 0.46934 0 0
4.8242 -0.40628 -0.41203 -0.32322 -0.54787 0 -0.55334 -0.46531 -0.42928 -0.40967 -0.51632 -0.22848 57.51 0.73271 0.61902 0.51682 1.006 0.99732 0.8712 1.1778 1.2565 1.117 1.3476 1.5733 1.336 0.0059106 0.012911 0.0047783 0.01774 8.7339 0 0 -0.28996 0 0.48609 0.56905 0.45552 0 0
4.8281 -0.40664 -0.39995 -0.11589 -0.50829 0 -0.53386 -0.46873 -0.40646 -0.41749 -0.45072 -0.16454 56.556 0.66791 0.57499 0.45283 0.89195 0.89483 0.76148 1.0195 1.1016 0.98189 1.1553 1.3643 1.1685 0.0068192 0.012777 0.0044717 0.017557 8.1487 0 0 -0.24752 0 0.44766 0.54414 0.43749 0 0
4.832 -0.40343 -0.38369 -0.15151 -0.403 0 -0.4456 -0.42201 -0.36908 -0.38354 -0.33465 -0.19539 55.554 0.59977 0.49436 0.38853 0.77818 0.76076 0.65164 0.8701 0.94287 0.85267 0.97986 1.1818 1.0023 0.0076961 0.012551 0.0045814 0.017886 7.4151 0 0 -0.25712 0 0.40779 0.51406 0.41451 0 0
4.8359 -0.39114 -0.3635 -0.37805 -0.2951 0 -0.35489 -0.33236 -0.30795 -0.29348 -0.23021 -0.24583 54.486 0.53766 0.39607 0.33013 0.67607 0.61514 0.55265 0.7483 0.79545 0.73866 0.84038 1.0262 0.85668 0.0072144 0.011807 0.0047773 0.017777 6.4499 0 0 -0.26531 0 0.37227 0.48066 0.38694 0 0
4.8398 -0.36842 -0.34146 -0.59695 -0.24395 0 -0.3108 -0.23136 -0.22779 -0.17563 -0.18103 -0.23989 53.349 0.49337 0.31373 0.28449 0.59535 0.49638 0.47327 0.66043 0.67948 0.64595 0.73746 0.89705 0.7441 0.0053016 0.010474 0.0046283 0.016433 5.304 0 0 -0.22325 0 0.34614 0.4527 0.36138 0 0
4.8438 -0.34003 -0.32166 -0.61984 -0.26185 0 -0.30911 -0.15706 -0.15495 -0.078534 -0.18073 -0.15376 52.161 0.47229 0.27142 0.25542 0.54087 0.43336 0.41794 0.60775 0.60683 0.57943 0.67034 0.79477 0.66944 0.0030855 0.0090008 0.0040548 0.013875 4.1785 0 0 -0.12705 0 0.33167 0.43583 0.34277 0 0
4.8477 -0.31448 -0.30835 -0.42322 -0.30676 0 -0.30602 -0.13484 -0.1251 -0.040177 -0.19224 -0.02536 50.944 0.47804 0.26854 0.24599 0.51672 0.42499 0.39066 0.59195 0.57366 0.54422 0.6402 0.72061 0.63719 0.0017849 0.0079794 0.0033548 0.010821 3.3693 0 0 -0.02467 0 0.3307 0.43419 0.33503 0 0
4.8516 -0.29858 -0.30282 -0.16707 -0.31996 0 -0.26663 -0.16615 -0.15438 -0.069696 -0.19132 0.079927 49.698 0.51437 0.28408 0.26015 0.52842 0.44378 0.39722 0.61611 0.56535 0.54852 0.65092 0.67761 0.65389 0.0016826 0.0076132 0.0028563 0.0080475 3.1264 0 0 0.020511 0 0.34565 0.45268 0.34324 0 0
4.8555 -0.29293 -0.30177 -0.056088 -0.27857 0 -0.20231 -0.22843 -0.22011 -0.14643 -0.18698 0.11204 48.396 0.57676 0.29461 0.29836 0.57761 0.45923 0.44179 0.68043 0.56941 0.60115 0.70849 0.67338 0.72317 0.0021203 0.0075802 0.0026468 0.0059831 3.495 0 0 -0.019717 0 0.3766 0.49208 0.37055 0 0
4.8594 -0.29187 -0.29912 -0.16417 -0.21674 0 -0.16266 -0.28596 -0.27432 -0.23118 -0.202 0.055354 47.015 0.6444 0.29095 0.34607 0.64415 0.46139 0.50656 0.76491 0.58561 0.68223 0.79544 0.71917 0.82001 0.0023535 0.0074079 0.0026516 0.0048426 4.2722 0 0 -0.11789 0 0.41322 0.53863 0.40607 0 0
4.8633 -0.28808 -0.29028 -0.37757 -0.19404 0 -0.1902 -0.30858 -0.28269 -0.28541 -0.24121 -0.077094 45.562 0.70672 0.28235 0.39547 0.71825 0.46627 0.5825 0.86061 0.6253 0.7814 0.90352 0.82196 0.9325 0.0022925 0.0069447 0.0028595 0.0048953 5.1374 0 0 -0.21797 0 0.44937 0.58471 0.44313 0 0
4.8672 -0.27774 -0.27525 -0.50281 -0.23818 0 -0.27932 -0.28975 -0.2536 -0.29308 -0.28436 -0.2542 44.072 0.75387 0.2874 0.43871 0.78998 0.50008 0.6599 0.95819 0.70033 0.88704 1.023 0.97349 1.0481 0.0024118 0.0064545 0.0033326 0.0063342 5.8594 0 0 -0.28368 0 0.47868 0.62276 0.47471 0 0
4.8711 -0.26194 -0.25778 -0.43488 -0.31476 0 -0.37528 -0.25155 -0.22871 -0.27277 -0.30864 -0.43103 42.578 0.76949 0.31905 0.46146 0.84258 0.57566 0.72087 1.0412 0.80957 0.97749 1.1342 1.1464 1.1441 0.0030568 0.006292 0.0039824 0.0088245 6.4009 0 0 -0.3228 0 0.48832 0.63937 0.48758 0 0
4.875 -0.24358 -0.24127 -0.23408 -0.35374 0 -0.41286 -0.22935 -0.24344 -0.26596 -0.31183 -0.55636 41.082 0.75462 0.37393 0.45876 0.86824 0.67902 0.75236 1.0961 0.93281 1.0342 1.2124 1.3029 1.2031 0.0039668 0.0065394 0.0044677 0.011363 6.8324 0 0 -0.36733 0 0.47365 0.63198 0.47757 0 0
4.8789 -0.22345 -0.22524 -0.05503 -0.30987 0 -0.36168 -0.24451 -0.29509 -0.30344 -0.30963 -0.59395 39.558 0.7187 0.43277 0.43511 0.8701 0.77548 0.75448 1.1206 1.0372 1.0555 1.2493 1.4109 1.2236 0.0044993 0.0069659 0.0044602 0.012837 7.1593 0 0 -0.43216 0 0.43925 0.60611 0.44981 0 0
4.8828 -0.19977 -0.20572 -0.008536 -0.20248 0 -0.24386 -0.28639 -0.34772 -0.37512 -0.31266 -0.54692 37.978 0.66796 0.47183 0.39403 0.8502 0.83055 0.72763 1.1125 1.0928 1.0407 1.239 1.4562 1.2044 0.0042555 0.0072863 0.0040292 0.012875 7.2482 0 0 -0.49425 0 0.38918 0.56568 0.40858 0 0
4.8867 -0.17148 -0.1795 -0.08351 -0.099186 0 -0.11536 -0.31941 -0.36538 -0.43255 -0.31217 -0.4594 36.343 0.60989 0.47823 0.34056 0.81175 0.8304 0.67378 1.0701 1.0883 0.99104 1.1771 1.4414 1.1458 0.0034351 0.0074059 0.0036554 0.012117 6.9316 0 0 -0.51155 0 0.32945 0.51581 0.35986 0 0
4.8906 -0.14132 -0.14818 -0.18174 -0.059783 0 -0.02985 -0.31051 -0.3393 -0.4262 -0.29082 -0.38567 34.68 0.55617 0.45806 0.28574 0.75882 0.78742 0.59818 0.98873 1.035 0.90999 1.0589 1.377 1.0477 0.0026148 0.0074177 0.0037612 0.011605 6.1807 0 0 -0.46171 0 0.27535 0.46603 0.31635 0 0
4.8945 -0.11481 -0.1182 -0.21186 -0.090687 0 -0.011007 -0.25391 -0.28555 -0.34598 -0.24442 -0.35047 33.01 0.51031 0.42996 0.23867 0.7 0.72745 0.51742 0.88706 0.95619 0.8173 0.91728 1.2717 0.93189 0.0022575 0.0074102 0.0042316 0.011836 5.1621 0 0 -0.36273 0 0.23626 0.42256 0.28359 0 0
4.8984 -0.095932 -0.096521 -0.15411 -0.14667 0 -0.046645 -0.17304 -0.22285 -0.22808 -0.18832 -0.33602 31.333 0.4719 0.40848 0.20171 0.63603 0.6685 0.4362 0.77089 0.86854 0.7177 0.76425 1.1305 0.80404 0.002435 0.0073064 0.0044914 0.012414 4.1213 0 0 -0.25779 0 0.21465 0.38685 0.26199 0 0
4.9023 -0.084004 -0.085553 -0.05734 -0.17221 0 -0.10187 -0.1008 -0.15804 -0.1233 -0.14153 -0.30613 29.629 0.43987 0.39067 0.17592 0.56709 0.60749 0.35803 0.64582 0.77006 0.61462 0.61087 0.95805 0.66893 0.002915 0.0068601 0.0041139 0.012565 3.2092 0 0 -0.18051 0 0.21106 0.35951 0.25068 0 0
4.9063 -0.074976 -0.081486 0.0065809 -0.14317 0 -0.13991 -0.057426 -0.092028 -0.058671 -0.10816 -0.24015 27.887 0.41182 0.35843 0.16122 0.49089 0.52552 0.28537 0.5181 0.64433 0.50894 0.47045 0.76016 0.52978 0.0033798 0.0057651 0.0033144 0.011886 2.413 0 0 -0.13239 0 0.22389 0.34076 0.24662 0 0
4.9102 -0.065595 -0.077314 -0.010414 -0.077047 0 -0.14 -0.043208 -0.032756 -0.027059 -0.077379 -0.14306 26.124 0.3839 0.29579 0.14993 0.40652 0.40744 0.21546 0.39441 0.47891 0.39859 0.34776 0.54372 0.38853 0.0035388 0.0037858 0.0027655 0.010568 1.6334 0 0 -0.089273 0 0.23958 0.32635 0.24159 0 0
4.9141 -0.055734 -0.067793 -0.10393 -0.011855 0 -0.10494 -0.045836 0.0056525 -0.0069581 -0.039679 -0.028099 24.371 0.35535 0.20616 0.1359 0.31687 0.25964 0.14535 0.27637 0.2828 0.28381 0.23679 0.31622 0.24678 0.0031601 0.00087756 0.002906 0.0089553 0.8003 0 0 -0.026356 0 0.24845 0.3124 0.23224 0 0
4.918 -0.046643 -0.052384 -0.21201 0.022505 0 -0.055334 -0.049796 0.018408 0.015231 0.0018255 0.099563 22.648 0.32642 0.11361 0.11598 0.22429 0.11072 0.074183 0.16505 0.087734 0.1661 0.13435 0.088883 0.10667 0.0021681 -0.0027142 0.0034836 0.0070902 -0.087301 0 0 0.061508 0 0.24571 0.29666 0.21767 0 0
4.9219 -0.037784 -0.034341 -0.24382 0.019647 0 -0.013785 -0.039851 0.020771 0.043583 0.038425 0.23495 20.94 0.2977 0.045865 0.087699 0.13175 -0.006348 0.0017289 0.061196 -0.069235 0.047964 0.036958 -0.11999 -0.02899 0.0007781 -0.0064523 0.0038215 0.0047803 -0.99988 0 0 0.15801 0 0.22784 0.27706 0.19791 0 0
4.9258 -0.026443 -0.017487 -0.14347 -0.0050282 0 0.010521 -0.0031318 0.037857 0.084272 0.070192 0.35306 19.216 0.27083 0.013557 0.048451 0.047131 -0.076452 -0.067883 -0.030694 -0.16854 -0.059219 -0.055647 -0.2874 -0.1478 -0.00054445 -0.0096881 0.0035015 0.0020786 -1.9055 0 0 0.23825 0 0.19155 0.24915 0.17491 0 0
4.9297 -0.010705 -0.0036181 0.048886 -0.025765 0 0.02509 0.063155 0.081263 0.14615 0.10715 0.41002 17.456 0.2456 0.0037071 0.0058365 -0.026466 -0.11101 -0.12873 -0.11048 -0.21823 -0.1475 -0.13893 -0.39519 -0.24373 -0.0013861 -0.01197 0.0027172 -0.00046749 -2.7371 0 0 0.28347 0 0.1492 0.21467 0.15259 0 0
4.9336 0.0080311 0.0078556 0.20309 -0.020747 0 0.042597 0.1424 0.13632 0.2236 0.15367 0.3772 15.671 0.22182 -0.0074026 -0.035408 -0.087436 -0.13593 -0.17672 -0.17521 -0.24357 -0.21239 -0.20634 -0.4399 -0.31203 -0.0017097 -0.013264 0.0019603 -0.0021634 -3.3555 0 0 0.28881 0 0.10676 0.17539 0.13159 0 0
4.9375 0.02648 0.018759 0.19563 0.015084 0 0.065212 0.20092 0.17365 0.28441 0.19516 0.27717 13.89 0.19953 -0.033681 -0.070863 -0.13437 -0.16885 -0.2083 -0.22153 -0.26501 -0.25054 -0.2515 -0.43389 -0.34882 -0.001847 -0.013886 0.0014651 -0.0027715 -3.5962 0 0 0.26303 0 0.069137 0.13354 0.11206 0 0
4.9414 0.043432 0.031164 0.028476 0.065158 0 0.080471 0.20779 0.17368 0.28657 0.20587 0.17774 12.135 0.1795 -0.06842 -0.093593 -0.16412 -0.20413 -0.21745 -0.24172 -0.28257 -0.25637 -0.26261 -0.39581 -0.34673 -0.0021224 -0.014198 0.0010649 -0.0027147 -3.3909 0 0 0.22256 0 0.04251 0.0934 0.093546 0 0
4.9453 0.06139 0.047151 -0.14678 0.10127 0 0.074167 0.15895 0.1409 0.21575 0.17279 0.13922 10.403 0.16504 -0.090945 -0.09709 -0.1743 -0.21754 -0.20185 -0.22835 -0.27831 -0.23216 -0.23234 -0.33852 -0.30625 -0.0024943 -0.01433 0.0005684 -0.0026552 -2.8523 0 0 0.18239 0 0.030277 0.063871 0.075481 0 0
4.9492 0.083473 0.068493 -0.14732 0.10568 0 0.048667 0.083836 0.097038 0.10596 0.11073 0.16117 8.6779 0.15799 -0.083626 -0.085342 -0.16889 -0.18678 -0.16989 -0.18906 -0.23396 -0.19119 -0.17453 -0.26498 -0.24319 -0.0026226 -0.014185 0.0001217 -0.0028927 -2.2208 0 0 0.14763 0 0.028345 0.047872 0.059407 0 0
4.9531 0.10901 0.095478 0.071334 0.088416 0 0.027985 0.026155 0.063604 0.0171 0.052139 0.18195 6.9498 0.15974 -0.045328 -0.060661 -0.14896 -0.11179 -0.12561 -0.12801 -0.14892 -0.13944 -0.09727 -0.17492 -0.16533 -0.0023153 -0.013653 6.0655e-05 -0.0031957 -1.713 0 0 0.11141 0 0.035426 0.047003 0.04762 0 0
4.957 0.13331 0.12557 0.35569 0.081865 0 0.042004 0.014517 0.050973 -0.01231 0.022224 0.13551 5.2256 0.17106 0.0076529 -0.026289 -0.11622 -0.019087 -0.073679 -0.05093 -0.044876 -0.083109 -0.010249 -0.074883 -0.081232 -0.0018495 -0.012819 0.00042974 -0.003179 -1.4123 0 0 0.062761 0 0.050165 0.061792 0.042744 0 0
4.9609 0.15244 0.15366 0.47701 0.11305 0 0.10184 0.047523 0.059268 0.0082401 0.024249 0.013292 3.5215 0.19203 0.051928 0.010888 -0.074332 0.053147 -0.023055 0.028577 0.045672 -0.032573 0.066223 0.018241 -0.0073434 -0.0017624 -0.011934 0.00080445 -0.0027722 -1.2961 0 0 0.00014254 0 0.073043 0.09195 0.051867 0 0
4.9648 0.1678 0.1746 0.33528 0.17733 0 0.18775 0.10266 0.083083 0.040356 0.046654 -0.12556 1.8466 0.21297 0.070712 0.040496 -0.036639 0.07872 0.015644 0.089762 0.097716 0.0036984 0.11505 0.08293 0.042925 -0.0022862 -0.011225 0.00071798 -0.002286 -1.3437 0 0 -0.060668 0 0.10119 0.12488 0.072692 0 0
4.9688 0.18471 0.18657 0.055356 0.23903 0 0.26083 0.15587 0.1127 0.058415 0.078768 -0.20211 0.19657 0.22691 0.062624 0.057978 -0.011848 0.058713 0.036992 0.12249 0.10544 0.021417 0.13063 0.10244 0.064076 -0.0030384 -0.010754 0.00023174 -0.002068 -1.5878 0 0 -0.092946 0 0.13211 0.15309 0.10022 0 0
4.9727 0.20591 0.19253 -0.11886 0.26077 0 0.28922 0.19272 0.13483 0.068938 0.11578 -0.17658 -1.435 0.22828 0.040909 0.059974 -0.007116 0.017494 0.036282 0.11897 0.079903 0.016353 0.10872 0.07041 0.051381 -0.0033541 -0.010448 -6.3549e-05 -0.0021662 -2.0528 0 0 -0.076546 0 0.16303 0.17108 0.12939 0 0
4.9766 0.22723 0.19815 -0.036349 0.23527 0 0.2681 0.20682 0.13945 0.090969 0.15126 -0.068063 -3.0436 0.20972 0.023359 0.042427 -0.032041 -0.0177 0.0068441 0.069353 0.035789 -0.018115 0.044071 -0.0095761 -0.0018541 -0.0029571 -0.010232 0.00029147 -0.0023433 -2.668 0 0 -0.012927 0 0.18929 0.17228 0.15225 0 0
4.9805 0.24077 0.20787 0.2375 0.19075 0 0.21944 0.19661 0.13033 0.1259 0.17325 0.071588 -4.6135 0.16465 0.018521 0.0029361 -0.095736 -0.038546 -0.058611 -0.0325 -0.021666 -0.09135 -0.064831 -0.12719 -0.10108 -0.0022653 -0.010097 0.0010199 -0.0023676 -3.2811 0 0 0.074777 0 0.19955 0.15177 0.15397 0 0
4.9844 0.24295 0.22207 0.49173 0.16628 0 0.17479 0.1695 0.12739 0.15511 0.17501 0.19517 -6.1313 0.10448 0.01763 -0.048739 -0.18224 -0.062134 -0.14704 -0.16286 -0.099436 -0.19179 -0.19758 -0.26827 -0.22749 -0.0019807 -0.010053 0.0013049 -0.0022391 -3.7838 0 0 0.15677 0 0.19179 0.11925 0.13533 0 0
4.9883 0.23896 0.23744 0.55746 0.18116 0 0.15645 0.14682 0.15349 0.16772 0.16899 0.27682 -7.5987 0.035731 -0.00017324 -0.10832 -0.28282 -0.11654 -0.25216 -0.31074 -0.20724 -0.31419 -0.3458 -0.41773 -0.37282 -0.0023754 -0.010065 0.00066695 -0.0021505 -4.2193 0 0 0.21484 0 0.16535 0.079782 0.09831 0 0
4.9922 0.23855 0.24979 0.43659 0.22488 0 0.16947 0.15605 0.21486 0.18252 0.18345 0.30884 -9.0304 -0.034495 -0.05097 -0.17132 -0.38784 -0.21614 -0.36675 -0.46458 -0.34406 -0.45203 -0.50082 -0.56404 -0.52807 -0.0030329 -0.010047 -0.00040994 -0.0022961 -4.7467 0 0 0.2507 0 0.12118 0.038669 0.046712 0 0
4.9961 0.24726 0.25684 0.26884 0.27174 0 0.2053 0.20996 0.29313 0.23269 0.23788 0.29943 -10.438 -0.093259 -0.13003 -0.2307 -0.48001 -0.3463 -0.47758 -0.60536 -0.49264 -0.59306 -0.64872 -0.7038 -0.67809 -0.0033333 -0.0099201 -0.00084601 -0.0027613 -5.4827 0 0 0.28023 0 0.063159 0.0046116 -0.010057 0 0
5 0.26178 0.25902 0.19184 0.30164 0 0.24998 0.29082 0.35776 0.3263 0.32006 0.27842 -11.821 -0.13258 -0.21111 -0.28056 -0.54768 -0.47056 -0.56987 -0.71893 -0.62751 -0.7184 -0.7765 -0.84171 -0.80727 -0.0031597 -0.0096794 -2.2503e-05 -0.0035563 -6.3755 0 0 0.32007 0 0.0077886 -0.017629 -0.055732 0 0
5.0039 0.27378 0.25858 0.2329 0.30875 0 0.29036 0.35897 0.38792 0.42667 0.39072 0.29317 -13.165 -0.15398 -0.26413 -0.31995 -0.59246 -0.55542 -0.63972 -0.80439 -0.73069 -0.82033 -0.88075 -0.9835 -0.91154 -0.0030454 -0.009416 0.0015529 -0.0046706 -7.2317 0 0 0.37607 0 -0.035472 -0.029281 -0.084954 0 0
5.0078 0.27747 0.25833 0.31642 0.29712 0 0.3175 0.38229 0.38448 0.47873 0.41536 0.37976 -14.463 -0.15899 -0.27765 -0.34813 -0.61636 -0.59316 -0.68473 -0.86095 -0.80205 -0.89361 -0.9586 -1.1257 -0.98791 -0.0035683 -0.0093075 0.0026849 -0.0060333 -7.8622 0 0 0.43977 0 -0.061017 -0.03137 -0.095471 0 0
5.0117 0.27331 0.26057 0.35236 0.27491 0 0.32889 0.36121 0.36403 0.45774 0.39357 0.52551 -15.718 -0.15046 -0.26682 -0.36462 -0.62327 -0.60402 -0.70351 -0.88883 -0.85515 -0.93362 -1.0075 -1.2512 -1.034 -0.0046324 -0.0095588 0.002603 -0.007434 -8.1992 0 0 0.49323 0 -0.064032 -0.025608 -0.086722 0 0
5.0156 0.26539 0.26608 0.31146 0.25391 0 0.32892 0.32604 0.34394 0.39189 0.35732 0.66137 -16.939 -0.13473 -0.25931 -0.36816 -0.6213 -0.61653 -0.69511 -0.88725 -0.90208 -0.93344 -1.0214 -1.3353 -1.0446 -0.005443 -0.01027 0.0016232 -0.0085409 -8.287 0 0 0.51888 0 -0.042365 -0.014954 -0.063902 0 0
5.0195 0.25708 0.27312 0.23072 0.24842 0 0.32523 0.30959 0.33297 0.33666 0.34046 0.70341 -18.13 -0.12003 -0.27161 -0.36471 -0.61903 -0.64308 -0.67452 -0.87043 -0.94075 -0.91153 -1.0141 -1.3592 -1.034 -0.0052659 -0.011284 0.0007264 -0.0090582 -8.1884 0 0 0.50939 0 -0.013656 -0.003652 -0.041739 0 0
5.0234 0.25013 0.27744 0.16793 0.2665 0 0.32164 0.32104 0.33191 0.32762 0.34991 0.61632 -19.286 -0.10824 -0.29673 -0.3559 -0.61618 -0.67105 -0.64593 -0.8414 -0.95576 -0.87352 -0.98864 -1.321 -1.0051 -0.0042098 -0.012165 0.00055081 -0.0089144 -7.9252 0 0 0.47181 0 0.014219 0.0073602 -0.025353 0 0
5.0273 0.24668 0.27458 0.15691 0.29903 0 0.31338 0.3432 0.33705 0.3566 0.36471 0.4447 -20.4 -0.10035 -0.31354 -0.34322 -0.61115 -0.67589 -0.6127 -0.80265 -0.93201 -0.82457 -0.94752 -1.2358 -0.96016 -0.0031965 -0.012441 0.00085368 -0.0083387 -7.5036 0 0 0.42295 0 0.034438 0.017439 -0.018407 0 0
5.0313 0.24931 0.26334 0.19237 0.32068 0 0.29042 0.35105 0.34047 0.38762 0.35953 0.28259 -21.471 -0.096183 -0.30728 -0.32781 -0.59685 -0.64309 -0.57667 -0.75443 -0.86861 -0.76876 -0.89052 -1.1264 -0.89843 -0.0031019 -0.011971 0.00092931 -0.0077642 -6.9628 0 0 0.37828 0 0.03851 0.026227 -0.023807 0 0
5.0352 0.25731 0.24759 0.23942 0.30814 0 0.24848 0.33092 0.33003 0.38898 0.32656 0.20515 -22.51 -0.09185 -0.28162 -0.31074 -0.56419 -0.57964 -0.53674 -0.69732 -0.78084 -0.70846 -0.81889 -1.0109 -0.82124 -0.0039178 -0.011137 0.00044328 -0.007605 -6.366 0 0 0.34208 0 0.029521 0.034303 -0.034612 0 0
5.0391 0.26334 0.23394 0.2541 0.26131 0 0.19827 0.2849 0.29539 0.34995 0.27638 0.2185 -23.524 -0.08471 -0.25207 -0.29217 -0.51391 -0.50653 -0.49181 -0.63274 -0.68882 -0.64333 -0.73546 -0.8962 -0.73247 -0.0047817 -0.010573 -0.00023166 -0.0079987 -5.7395 0 0 0.30671 0 0.017685 0.042409 -0.043195 0 0
5.043 0.25671 0.22642 0.20902 0.20628 0 0.16287 0.22363 0.23809 0.27591 0.22363 0.26499 -24.508 -0.073324 -0.2295 -0.27181 -0.44759 -0.4411 -0.44132 -0.56114 -0.60351 -0.57252 -0.64155 -0.77905 -0.63425 -0.0048383 -0.01063 -0.0004763 -0.0086426 -5.0455 0 0 0.26116 0 0.0096699 0.051096 -0.045379 0 0
5.0469 0.23241 0.22289 0.11636 0.17444 0 0.16234 0.16031 0.17503 0.18022 0.17638 0.27271 -25.45 -0.056591 -0.21088 -0.24928 -0.36853 -0.38565 -0.38514 -0.48317 -0.52202 -0.49522 -0.53895 -0.65317 -0.52932 -0.0040541 -0.011034 -0.00011344 -0.0088671 -4.2417 0 0 0.20129 0 0.012229 0.060942 -0.037596 0 0
5.0508 0.19777 0.21692 0.028864 0.17614 0 0.19651 0.11034 0.12824 0.085042 0.13836 0.20607 -26.343 -0.032832 -0.18554 -0.22353 -0.28741 -0.33103 -0.32563 -0.4006 -0.43515 -0.41117 -0.43343 -0.51691 -0.42504 -0.0031822 -0.011106 0.00042453 -0.0080069 -3.3736 0 0 0.13289 0 0.03592 0.073355 -0.015628 0 0
[truncated: 1,992,091 more chars]
