# Supplementary material for: Dataset from dynamic shake-table testing of five full-scale single leaf and cavity URM walls subjected to out-of-plane two-way bending
Source: Data Brief. 2019 Mar 20;24:103854. doi: 10.1016/j.dib.2019.103854 (PMC6480314; doi:10.1016/j.dib.2019.103854)
Supplement: Multimedia component 2 [file mmc2.zip › DATA/CL-000-RF/Test18.txt]

0 -0.0014368 -0.0017209 0.015328 -0.0038514 0 -0.0025997 -0.0031111 0.001535 0.0054479 -0.0037764 0.011318 -1.453 0.0303 -0.0040043 0.01173 0.0042172 0.0048242 -0.016401 0.010996 0.00081417 0.001204 -0.010006 0.0092884 0.018317 -0.0012238 0.00026121 -0.00011079 -0.00054408 -0.0010588 0 0 -0.0040234 0 0.01249 -0.017066 0.016919 0 0
0.003907 -0.0021927 -0.0022413 0.0021059 -0.0066039 0 -0.0038145 -0.0034385 0.0010407 0.00334 -0.0047585 0.011219 -1.4773 0.03215 -0.00058081 0.010148 -0.00042452 0.0057201 -0.02188 0.0047187 0.0024713 0.0020671 -0.012126 0.010874 0.018103 -0.00098949 2.625e-05 -0.00027419 0.00016707 0.011708 0 0 -0.003238 0 0.017007 -0.015418 0.021962 0 0
0.007813 -0.0027834 -0.0030522 -0.013739 -0.0087088 0 -0.0032003 -0.001011 0.00042512 0.00012931 -0.0048779 0.00708 -1.5014 0.032608 0.0026185 0.0096476 -0.0049455 0.0069287 -0.029159 0.0020287 0.0022526 0.0033048 -0.012336 0.010825 0.017777 -0.00049531 -0.00039928 -5.1791e-05 0.00045486 0.016341 0 0 -0.00062129 0 0.02371 -0.014165 0.026232 0 0
0.011719 -0.003567 -0.0036029 -0.0239 -0.0092857 0 -0.0019328 0.0024154 -0.0019007 -0.003313 -0.0034851 9.973e-05 -1.5221 0.03047 0.0013614 0.010764 -0.0082994 0.0075941 -0.036095 0.0063861 0.00041373 0.0054062 -0.010146 0.009054 0.018244 -0.00012377 -0.00071133 0.00037653 0.00022626 0.025851 0 0 0.00087628 0 0.031432 -0.013416 0.027796 0 0
0.015625 -0.0043955 -0.0037377 -0.023577 -0.007827 0 -0.0018859 0.0039747 -0.006216 -0.0057883 -0.001949 -0.0071145 -1.5373 0.025816 -0.0047098 0.01303 -0.010145 0.0068421 -0.040079 0.016865 -0.00065291 0.0089466 -0.0065025 0.0075748 0.01966 -3.4823e-05 -0.00072783 0.00065469 -0.00014339 0.055491 0 0 -0.00086096 0 0.037026 -0.013013 0.026242 0 0
0.019532 -0.0046188 -0.0038397 -0.016256 -0.0049699 0 -0.0036926 0.0020656 -0.010542 -0.0065451 -0.002394 -0.012054 -1.5448 0.020198 -0.01116 0.015612 -0.011141 0.0048844 -0.040847 0.029564 0.0012754 0.013869 -0.0026383 0.0086185 0.021387 -9.3553e-05 -0.0005375 0.0005538 -0.00026131 0.10484 0 0 -0.005237 0 0.039008 -0.012774 0.022958 0 0
0.023438 -0.0039303 -0.0042054 -0.010223 -0.0024311 0 -0.0060377 -0.002597 -0.012319 -0.0061394 -0.0051777 -0.013732 -1.5437 0.014947 -0.012845 0.017999 -0.011821 0.0029694 -0.038438 0.041874 0.0057174 0.020023 0.00065947 0.012422 0.022988 -0.00010772 -0.00041363 0.00020434 -0.00011154 0.15594 0 0 -0.0096441 0 0.036658 -0.01265 0.019028 0 0
0.027344 -0.0029521 -0.0044979 -0.0098614 -0.0016832 0 -0.0068948 -0.0079047 -0.010906 -0.0062711 -0.0081552 -0.01307 -1.5391 0.011606 -0.0089189 0.019686 -0.012819 0.0022061 -0.033208 0.051045 0.0094718 0.027106 0.002606 0.016825 0.024004 -8.6151e-05 -0.00056204 5.2903e-06 1.0472e-05 0.18958 0 0 -0.012009 0 0.029639 -0.012622 0.015731 0 0
0.03125 -0.002678 -0.0040555 -0.011048 -0.0025214 0 -0.0053895 -0.011913 -0.0081255 -0.0083106 -0.0087584 -0.012012 -1.541 0.013957 -0.0034859 0.019886 -0.015485 0.0025975 -0.026016 0.052428 0.0094498 0.033761 0.0015811 0.019147 0.023973 -0.00021517 -0.00092648 0.0002379 -0.00010659 0.20086 0 0 -0.012481 0 0.018368 -0.012994 0.015963 0 0
0.035157 -0.0032822 -0.0027279 -0.0058862 -0.0031465 0 -0.0024511 -0.013564 -0.0062848 -0.011725 -0.0066024 -0.012035 -1.557 0.020927 -0.0012143 0.019204 -0.019576 0.0033095 -0.018825 0.048936 0.0056488 0.03839 -0.0016929 0.018638 0.023796 -0.00058114 -0.0012319 0.00073835 -0.00034042 0.19719 0 0 -0.01253 0 0.0071721 -0.014039 0.019606 0 0
0.039063 -0.0036913 -0.0011712 0.0081793 -0.0019091 0 0.00018963 -0.012523 -0.0059418 -0.01407 -0.0037061 -0.013157 -1.585 0.0311 -0.0026199 0.018007 -0.024649 0.0037218 -0.012221 0.042762 0.0012085 0.040125 -0.0067734 0.017187 0.024045 -0.00097777 -0.0012306 0.00098708 -0.00039954 0.18365 0 0 -0.012686 0 -0.0019314 -0.015929 0.026073 0 0
0.042969 -0.0025478 -0.00014681 0.024765 0.0010326 0 0.0014485 -0.0090466 -0.0057499 -0.012864 -0.0022074 -0.014093 -1.6135 0.042709 -0.0039896 0.016619 -0.030165 0.003961 -0.0066631 0.036002 -0.00058086 0.038315 -0.013172 0.017506 0.025145 -0.0010605 -0.00092324 0.00058157 -0.0001786 0.15507 0 0 -0.011646 0 -0.0073187 -0.018737 0.034513 0 0
0.046875 0.00037862 0.0003667 0.034291 0.0039284 0 0.0014285 -0.0041798 -0.004233 -0.007765 -0.0022905 -0.013307 -1.6303 0.052417 -0.0017845 0.015421 -0.035132 0.0043821 -0.0027162 0.031618 0.00072663 0.031985 -0.020189 0.020395 0.027534 -0.00071017 -0.00055016 -0.00035321 0.00011972 0.10469 0 0 -0.0078776 0 -0.0068861 -0.02248 0.04326 0 0
0.050782 0.0038332 0.0011263 0.032687 0.0052859 0 0.00092036 0.00038793 -0.001284 -0.0010018 -0.0025659 -0.01004 -1.6327 0.055247 0.0034133 0.014415 -0.038217 0.0048257 -0.00082624 0.031157 0.002775 0.02178 -0.02676 0.023571 0.030337 -0.00019679 -0.00036767 -0.0012403 0.00022331 0.037656 0 0 -0.0018271 0 -0.00087449 -0.026253 0.049096 0 0
0.054688 0.0061527 0.0026184 0.02386 0.0052822 0 0.00072139 0.0032972 0.0021142 0.0043789 -0.0020662 -0.004598 -1.6291 0.051129 0.0075775 0.013135 -0.039528 0.0047292 -0.00079567 0.032277 0.0032719 0.0099827 -0.032628 0.023202 0.032024 6.9775e-05 -0.00043198 -0.0015598 9.1916e-05 -0.02907 0 0 0.0039899 0 0.00763 -0.028975 0.051066 0 0
0.058594 0.0066437 0.0042951 0.014185 0.0051856 0 0.0013814 0.0045836 0.005155 0.006861 -0.0011952 0.0021043 -1.6315 0.040588 0.0075058 0.011206 -0.039303 0.0040088 -0.0026601 0.033159 0.0024673 -0.0021314 -0.03779 0.016839 0.031551 -4.837e-05 -0.00059188 -0.00129 -7.0858e-05 -0.081939 0 0 0.0073646 0 0.016935 -0.029912 0.048872 0 0
0.0625 0.0059208 0.005051 0.0060703 0.0055751 0 0.0031344 0.005577 0.0077109 0.007329 -0.00057329 0.009108 -1.6451 0.024831 0.0039244 0.008254 -0.037958 0.0035305 -0.0063797 0.031842 0.0025708 -0.013262 -0.042346 0.0052656 0.027949 -0.00029684 -0.00066959 -0.00084653 -8.6325e-05 -0.12349 0 0 0.0086697 0 0.025336 -0.028402 0.042602 0 0
0.066407 0.0050781 0.0044696 -0.002216 0.0055671 0 0.005616 0.0075034 0.0096852 0.0078829 0.00038934 0.015602 -1.6643 0.0073733 0.0003554 0.0035731 -0.036558 0.0043736 -0.011832 0.024955 0.004888 -0.020982 -0.046562 -0.008082 0.019466 -0.00033647 -0.00061953 -0.00060719 -9.3035e-06 -0.16667 0 0 0.010398 0 0.030196 -0.023266 0.033081 0 0
0.070313 0.0047375 0.0033811 -0.011404 0.004057 0 0.0076483 0.010185 0.010508 0.0098876 0.002965 0.02079 -1.6781 -0.0066608 -0.00054953 -0.0021457 -0.036195 0.0065688 -0.01733 0.014507 0.0080105 -0.025201 -0.050699 -0.019346 0.0081469 -0.00012523 -0.00050168 -0.00053872 -2.2963e-05 -0.21656 0 0 0.014322 0 0.03207 -0.016322 0.023809 0 0
0.074219 0.004865 0.0030108 -0.018024 0.001512 0 0.0077724 0.012249 0.0097883 0.012992 0.0070759 0.023865 -1.6789 -0.015885 0.00087469 -0.0082272 -0.036999 0.0087865 -0.021835 0.003248 0.0091806 -0.026441 -0.054538 -0.026183 -0.0042361 6.8802e-05 -0.00033375 -0.00030977 -0.00015812 -0.26055 0 0 0.019324 0 0.032108 -0.0092287 0.016361 0 0
0.078125 0.0051797 0.0036487 -0.017515 2.9422e-05 0 0.0054979 0.012585 0.0083037 0.015694 0.01052 0.024287 -1.6678 -0.019802 0.0025196 -0.014085 -0.038895 0.0095029 -0.024576 -0.0063834 0.0073416 -0.025184 -0.05774 -0.028257 -0.016187 3.2789e-05 -3.5563e-05 0.00026184 -0.00019615 -0.27913 0 0 0.022323 0 0.031282 -0.003454 0.011734 0 0
0.082032 0.005402 0.0043686 -0.0098473 0.0012829 0 0.0021251 0.011407 0.0077015 0.01664 0.010975 0.022152 -1.6529 -0.018584 0.0030005 -0.018892 -0.041549 0.0084881 -0.024626 -0.010884 0.0044241 -0.022113 -0.059604 -0.02664 -0.025662 -9.7218e-05 0.00043143 0.00093913 0.00010148 -0.26557 0 0 0.021342 0 0.030911 -0.0011125 0.010874 0 0
0.085938 0.0051136 0.0041206 -0.00053468 0.004482 0 3.7718e-06 0.0097639 0.0087591 0.015462 0.0087526 0.018251 -1.6434 -0.015625 0.0025276 -0.021566 -0.043728 0.0069913 -0.021841 -0.0066737 0.0033348 -0.018625 -0.058643 -0.023082 -0.030069 8.5369e-06 0.00088285 0.0012779 0.00069104 -0.23247 0 0 0.017475 0 0.032322 -0.004721 0.013256 0 0
0.089844 0.0037565 0.002921 0.0045688 0.0066992 0 0.00056512 0.0081961 0.0101 0.012718 0.0068456 0.013696 -1.6447 -0.014505 0.0018079 -0.022476 -0.044698 0.0063649 -0.018167 0.0028129 0.0048051 -0.015623 -0.0549 -0.019408 -0.030359 0.00043583 0.00094817 0.001092 0.0012321 -0.19765 0 0 0.013688 0 0.034705 -0.012379 0.016357 0 0
0.09375 0.0011667 0.0017699 0.0048186 0.0054941 0 0.0029325 0.0061611 0.0091549 0.0092552 0.0076579 0.0093629 -1.6562 -0.016331 0.001033 -0.021785 -0.044193 0.0066019 -0.014662 0.015102 0.0065914 -0.013276 -0.048304 -0.016723 -0.027025 0.00084786 0.00038418 0.0006682 0.0014036 -0.16483 0 0 0.0118 0 0.037249 -0.0226 0.019082 0 0
0.097657 -0.0018325 0.0014548 0.0044632 0.0013079 0 0.0046225 0.0028462 0.0047114 0.0056198 0.009898 0.0054635 -1.6723 -0.02164 0.00031548 -0.019717 -0.042085 0.0064013 -0.012315 0.027408 0.0059748 -0.011601 -0.038936 -0.014498 -0.02074 0.00083624 -0.00060035 0.0005015 0.0012142 -0.12023 0 0 0.010763 0 0.039036 -0.033558 0.020525 0 0
0.10156 -0.0036497 0.0017089 0.007277 -0.0027379 0 0.0038507 -0.0016486 -0.001564 0.0018749 0.0094308 0.0014562 -1.6858 -0.029719 0.00047433 -0.016451 -0.038299 0.0047225 -0.012464 0.034459 0.002866 -0.010211 -0.026828 -0.010496 -0.012363 0.00043448 -0.0013683 0.00082439 0.00096767 -0.048894 0 0 0.0078586 0 0.038196 -0.041235 0.019897 0 0
0.10547 -0.0030609 0.0017102 0.012686 -0.0034413 0 0.0012636 -0.0061058 -0.0063696 -0.002112 0.0036504 -0.0036349 -1.692 -0.036364 0.0024089 -0.012575 -0.033762 0.0021359 -0.014072 0.034314 0.00010798 -0.0081722 -0.013652 -0.0023143 -0.00355 0.0001746 -0.0013004 0.0014048 0.00092262 0.046084 0 0 0.0014116 0 0.034415 -0.042651 0.018752 0 0
0.10938 -0.00026611 0.0012446 0.017501 -9.1252e-05 0 -0.00063371 -0.0090628 -0.0075797 -0.0061306 -0.0052437 -0.010465 -1.6916 -0.039353 0.005437 -0.0084053 -0.028995 0.00045255 -0.015527 0.028797 0.00059283 -0.0051386 -0.00060175 0.010269 0.0050469 0.00054587 -0.00031946 0.0017867 0.001018 0.14032 0 0 -0.007629 0 0.028552 -0.038097 0.018553 0 0
0.11328 0.0032084 0.0010432 0.020149 0.0051502 0 0.00014555 -0.0097003 -0.0058082 -0.0092981 -0.011837 -0.018427 -1.69 -0.037495 0.0069807 -0.0042059 -0.024273 0.00094508 -0.015621 0.019642 0.004248 -0.0010015 0.011418 0.024285 0.012997 0.0014151 0.00098223 0.0017043 0.00095843 0.20312 0 0 -0.016373 0 0.02131 -0.028232 0.020237 0 0
0.11719 0.0056894 0.0018457 0.021459 0.0090417 0 0.0031582 -0.0079638 -0.0033601 -0.010406 -0.012521 -0.025212 -1.6927 -0.02993 0.0048142 -0.00031582 -0.01983 0.0029951 -0.012941 0.0093772 0.0080756 0.0042031 0.021341 0.035206 0.019854 0.0020736 0.0017687 0.0012703 0.00055758 0.21649 0 0 -0.021851 0 0.013633 -0.014411 0.024733 0 0
0.12109 0.0064719 0.0033512 0.021157 0.0094886 0 0.0058852 -0.0042728 -0.0019845 -0.0088939 -0.0087119 -0.027625 -1.7007 -0.01768 -0.00021618 0.00208 -0.01601 0.004587 -0.0060095 0.0029293 0.0091336 0.0094547 0.026734 0.040029 0.024319 0.001914 0.0015964 0.00081225 -3.3015e-05 0.18345 0 0 -0.022408 0 0.0071071 -0.0010262 0.032137 0 0
0.125 0.0059208 0.0044077 0.015586 0.0066213 0 0.0059719 0.00047319 -0.0017932 -0.0056338 -0.0049533 -0.023587 -1.7098 -0.0056446 -0.0043664 0.002451 -0.01295 0.0041723 0.0024655 0.0007854 0.0072665 0.013195 0.027794 0.038993 0.026188 0.0010326 0.00071614 0.00057041 -0.0004442 0.12285 0 0 -0.018108 0 0.0018178 0.008344 0.039453 0 0
0.12891 0.0047815 0.0042843 0.0012339 0.0024416 0 0.0032586 0.0047079 -0.0019812 -0.0025637 -0.0041621 -0.014021 -1.7157 0.0039609 -0.0045525 0.00042898 -0.01096 0.0020533 0.010596 0.0021741 0.0048047 0.014439 0.024287 0.034346 0.025097 0.00010284 -0.00020446 0.00054001 -0.00042484 0.057977 0 0 -0.010633 0 -0.0024442 0.01259 0.044861 0 0
0.13281 0.0036312 0.0035116 -0.01897 -0.00036284 0 -0.00016978 0.0066465 -0.0019245 -0.0011569 -0.0051692 -0.0028546 -1.7183 0.0093115 -0.0017259 -0.0041659 -0.010357 -2.132e-05 0.016477 0.0058923 0.0038003 0.012341 0.016191 0.027663 0.020836 -0.0003386 -0.00066381 0.00053732 -5.7609e-05 0.0063793 0 0 -0.0028704 0 -0.0059335 0.011221 0.046698 0 0
0.13672 0.0028961 0.0032421 -0.034624 0.00014746 0 -0.0018097 0.0055428 -0.0012727 -0.0010294 -0.0048454 0.0053649 -1.722 0.0080394 -0.00014916 -0.011492 -0.011925 -0.00053941 0.016714 0.0092864 0.0039226 0.0053897 0.0032295 0.018697 0.012976 -0.00040701 -0.00068199 0.00036771 0.00032869 -0.026436 0 0 0.0022402 0 -0.0089428 0.0043182 0.042235 0 0
0.14063 0.0029592 0.0038575 -0.035446 0.0039288 0 -0.00076483 0.002632 0.000565 -0.00017391 -0.0018969 0.0086528 -1.7303 0.001761 -0.0029181 -0.019663 -0.015612 0.00051615 0.01045 0.0093372 0.003219 -0.005594 -0.012285 0.0069449 0.0030852 -0.00062784 -0.00064144 -4.1322e-05 0.00043292 -0.048489 0 0 0.003532 0 -0.011128 -0.0040393 0.031993 0 0
0.14453 0.0038289 0.0044893 -0.020991 0.0085996 0 0.0016779 0.0004878 0.004189 0.0031465 0.0021102 0.0089237 -1.7409 -0.0063668 -0.0083873 -0.026791 -0.020439 0.0019486 0.00024359 0.0063419 0.00070223 -0.018364 -0.027842 -0.0061017 -0.0070329 -0.0012404 -0.00082336 -0.00058296 0.00019038 -0.076233 0 0 0.0027976 0 -0.011609 -0.010884 0.018947 0 0
0.14844 0.0047052 0.0040488 -0.0022941 0.010641 0 0.0032237 0.00105 0.0090704 0.0085645 0.0052647 0.010197 -1.747 -0.014454 -0.011498 -0.031643 -0.025615 0.0026535 -0.011893 0.0010901 -0.0022193 -0.031307 -0.041796 -0.017014 -0.016291 -0.0018641 -0.0011189 -0.00099216 -0.00021852 -0.12325 0 0 0.003781 0 -0.009498 -0.014781 0.005158 0 0
0.15234 0.0042822 0.0025486 0.0072843 0.0078474 0 0.0024388 0.0041152 0.013038 0.013689 0.0078412 0.015083 -1.7444 -0.020608 -0.008823 -0.033069 -0.030199 0.0024996 -0.023531 -0.0051188 -0.0030688 -0.042627 -0.052509 -0.023163 -0.023647 -0.0019234 -0.0011861 -0.00097561 -0.00051147 -0.18892 0 0 0.0091949 0 -0.003862 -0.014687 -0.0070895 0 0
0.15625 0.0019001 0.0011322 0.0036378 0.0013096 0 -0.00012942 0.0077176 0.013662 0.016099 0.011534 0.022523 -1.7357 -0.021729 -0.0020695 -0.029 -0.031788 0.0019881 -0.029126 -0.0085573 -0.00092822 -0.048012 -0.056447 -0.025215 -0.027263 -0.0013487 -0.0008618 -0.00044097 -0.00048306 -0.25587 0 0 0.018156 0 0.0074338 -0.010034 -0.01313 0 0
0.16016 -0.0015347 0.0007666 -0.0051748 -0.0049449 0 -0.002364 0.0098633 0.010553 0.015294 0.016376 0.028661 -1.7284 -0.019265 0.0036061 -0.022072 -0.030327 0.0013191 -0.02838 -0.0079923 0.0024644 -0.04762 -0.055383 -0.026348 -0.028387 -0.00073194 -0.00038461 0.00032801 -0.00013757 -0.29911 0 0 0.026471 0 0.021577 -0.0044234 -0.013756 0 0
0.16406 -0.0040296 0.0011592 -0.0071307 -0.0068117 0 -0.0022035 0.009787 0.0061165 0.012707 0.019413 0.029892 -1.7273 -0.01413 0.0046118 -0.013792 -0.026124 0.00011857 -0.022031 -0.0036409 0.0042872 -0.041834 -0.050366 -0.028635 -0.027577 -0.00072202 -0.00018725 0.00077244 0.00028276 -0.30016 0 0 0.029694 0 0.036621 0.00065655 -0.0099755 0 0
0.16797 -0.0041641 0.0011883 0.0027639 -0.0032999 0 0.00068223 0.0077573 0.0035725 0.0099767 0.017214 0.025388 -1.7309 -0.0072338 0.0020156 -0.0055983 -0.0197 -0.001769 -0.01124 0.0038819 0.0032206 -0.031357 -0.04255 -0.030361 -0.025315 -0.001308 -0.00046169 0.00046964 0.00043012 -0.25585 0 0 0.026255 0 0.050579 0.0041044 -0.003028 0 0
0.17188 -0.0023309 0.00031179 0.018842 0.0026326 0 0.0044313 0.0042854 0.0040363 0.0074633 0.0096776 0.017144 -1.7337 0.00023924 -0.00017628 0.00043727 -0.012059 -0.0033804 0.0018056 0.013132 0.00048231 -0.017381 -0.033597 -0.027356 -0.02199 -0.0017881 -0.00093921 -0.00044633 0.00012073 -0.17731 0 0 0.018036 0 0.060154 0.0048794 0.0050631 0 0
0.17578 -0.00026805 -0.000757 0.030567 0.0063386 0 0.0062217 4.6052e-05 0.0055874 0.0045222 0.00075209 0.0080247 -1.7335 0.0069425 0.00073815 0.0028896 -0.005367 -0.0029301 0.012804 0.020899 -0.0015064 -0.0032292 -0.025877 -0.017207 -0.017629 -0.0014828 -0.0011186 -0.0012772 -0.00044542 -0.083178 0 0 0.0083473 0 0.062365 0.0039696 0.011203 0 0
0.17969 0.00062555 -0.00092318 0.031061 0.0049339 0 0.0044026 -0.0036036 0.005259 0.00091817 -0.0049599 -0.00017264 -1.7333 0.012616 0.0039652 0.0030904 -0.00045435 0.00057091 0.020317 0.026036 -0.0012743 0.0090118 -0.019813 -0.0020493 -0.012165 -0.00044319 -0.00073004 -0.0012747 -0.00076319 0.0072578 0 0 -0.00038347 0 0.059004 0.0032801 0.014832 0 0
0.18359 0.0004162 -7.0441e-05 0.020889 -0.00080649 0 -0.00010149 -0.0048728 0.0018321 -0.0025419 -0.0061699 -0.0071377 -1.7372 0.017088 0.0068432 0.0020814 0.0024429 0.0058206 0.024035 0.028282 0.00080108 0.018432 -0.015324 0.013011 -0.0055631 0.00058303 1.6238e-05 -0.00027813 -0.00043582 0.079474 0 0 -0.0072611 0 0.051496 0.0036955 0.016032 0 0
0.1875 0.00011809 0.0007448 0.0057774 -0.0072988 0 -0.004332 -0.0030796 -0.0033573 -0.0049888 -0.0053574 -0.013202 -1.7443 0.020224 0.0077882 0.0010936 0.0033117 0.0095626 0.024098 0.027723 0.0033521 0.024406 -0.012112 0.024196 0.002093 0.00086798 0.00063723 0.0011103 0.00039888 0.12845 0 0 -0.012162 0 0.041709 0.0059039 0.015196 0 0
0.19141 0.00030715 0.00050178 -0.0077536 -0.01069 0 -0.0054858 3.5969e-05 -0.008063 -0.0067946 -0.0056256 -0.01846 -1.7483 0.021201 0.0071851 0.0025518 0.0023635 0.008923 0.021409 0.025028 0.0053757 0.026029 -0.0095001 0.031666 0.0098726 0.00034752 0.00083197 0.0020068 0.0010721 0.16084 0 0 -0.015157 0 0.03366 0.01011 0.013395 0 0
0.19531 0.00052206 -0.00063359 -0.015254 -0.0091221 0 -0.0030516 0.0012121 -0.011134 -0.0093626 -0.0076917 -0.022596 -1.7438 0.020004 0.0058738 0.0066611 0.00074021 0.0039101 0.018584 0.022209 0.0066936 0.025145 -0.0070229 0.037975 0.015611 -0.00042418 0.00073489 0.001961 0.00091787 0.1902 0 0 -0.01679 0 0.029756 0.014053 0.012014 0 0
0.19922 3.645e-05 -0.0015919 -0.015566 -0.0035412 0 0.00082249 -0.0014691 -0.012821 -0.013359 -0.010064 -0.025144 -1.7325 0.016729 0.0037791 0.012488 -0.0014292 -0.0022316 0.016318 0.019842 0.0074193 0.022554 -0.0051795 0.044413 0.018011 -0.00086647 0.00072516 0.0012519 -0.00010172 0.22533 0 0 -0.018238 0 0.029623 0.016397 0.011124 0 0
0.20313 -0.0010921 -0.0017398 -0.011387 0.0029767 0 0.0029889 -0.0065378 -0.013585 -0.017386 -0.01144 -0.025645 -1.7224 0.011566 0.0005774 0.019027 -0.004245 -0.0053852 0.014869 0.018183 0.0074068 0.018706 -0.0046342 0.049307 0.016132 -0.00084748 0.00099477 0.00052263 -0.0012895 0.26055 0 0 -0.020378 0 0.032429 0.016272 0.010576 0 0
0.20703 -0.0020535 -0.0016176 -0.0083486 0.0068474 0 0.0016136 -0.010313 -0.013235 -0.018854 -0.012002 -0.023691 -1.7207 0.0048914 -0.0027379 0.024616 -0.0081541 -0.0037495 0.014128 0.017268 0.0063964 0.013862 -0.0066617 0.049902 0.0088312 -0.00061589 0.0013172 0.00015759 -0.0017891 0.27786 0 0 -0.022463 0 0.036353 0.01281 0.0098671 0 0
0.21094 -0.002338 -0.0021717 -0.011296 0.0059476 0 -0.002624 -0.010356 -0.011395 -0.016411 -0.012196 -0.019214 -1.7273 -0.0015888 -0.0039056 0.026601 -0.013858 0.0008955 0.013054 0.016548 0.0045536 0.0080101 -0.013201 0.045446 -0.0033862 -0.00040193 0.0012547 2.395e-05 -0.0013339 0.26105 0 0 -0.022216 0 0.037099 0.0068097 0.0080119 0 0
0.21484 -0.0024406 -0.0034492 -0.019483 0.0010396 0 -0.0071552 -0.0076459 -0.0083921 -0.011371 -0.011143 -0.012924 -1.7354 -0.0063488 -0.0015294 0.025409 -0.020426 0.0049108 0.011175 0.015564 0.0026347 0.0015613 -0.023113 0.037974 -0.016798 -0.00019533 0.00060432 -0.00021913 -0.0004573 0.20925 0 0 -0.017837 0 0.033589 0.00092578 0.005275 0 0
0.21875 -0.0032661 -0.0044039 -0.025481 -0.0044611 0 -0.0092789 -0.0051588 -0.0051914 -0.0065305 -0.0073068 -0.0062611 -1.7378 -0.0086619 0.0030825 0.021701 -0.026836 0.005865 0.0085556 0.014188 0.0015459 -0.0051198 -0.035518 0.030165 -0.029394 0.00010783 -0.00035475 -0.00064178 3.8409e-05 0.13728 0 0 -0.010065 0 0.026073 -0.0035403 0.0021708 0 0
0.22266 -0.0049105 -0.0041059 -0.020594 -0.0067463 0 -0.0077823 -0.0045242 -0.0024301 -0.0035613 -0.00092506 -0.00052478 -1.7324 -0.0080246 0.0067365 0.016442 -0.031864 0.0041632 0.0054293 0.012338 0.0017882 -0.01157 -0.049279 0.022933 -0.039269 0.00046801 -0.0010548 -0.00093625 -0.00017528 0.063254 0 0 -0.0019167 0 0.015387 -0.005503 -0.00062388 0 0
0.22656 -0.0063164 -0.0028929 -0.0030744 -0.0045616 0 -0.003562 -0.0045187 5.6067e-05 -0.0017065 0.005011 0.0041755 -1.7229 -0.0038786 0.0072103 0.011848 -0.032397 0.0019645 0.0026845 0.0098779 0.0032946 -0.016518 -0.061952 0.01542 -0.043355 0.0007081 -0.0010972 -0.00077846 -0.00072111 -0.0031828 0 0 0.0039318 0 0.0043835 -0.003726 -0.0013368 0 0
0.23047 -0.0062795 -0.0020136 0.018653 -0.00036297 0 0.0009147 -0.0029827 0.0025171 0.00090812 0.0070763 0.0089403 -1.716 0.001787 0.005128 0.010022 -0.027185 0.00076778 0.0012781 0.0067881 0.0055804 -0.019045 -0.071334 0.0070675 -0.042571 0.0007295 -0.00055998 -0.0002283 -0.00097859 -0.061008 0 0 0.0074305 0 -0.0026389 -0.00019048 0.0010912 0 0
0.23438 -0.0046609 -0.0021219 0.03179 0.0016988 0 0.0030085 0.00028257 0.0044221 0.0048912 0.0048534 0.014709 -1.7174 0.0074553 0.0029201 0.010929 -0.017358 0.00017288 0.0012352 0.0030676 0.0078274 -0.019277 -0.077333 -0.00096894 -0.039164 0.00062354 9.8866e-05 0.00029343 -0.00072081 -0.10927 0 0 0.010572 0 -0.0046841 0.0032036 0.0063804 0 0
0.23828 -0.0024132 -0.00241 0.029399 -0.00046871 0 0.0015631 0.0031754 0.0048632 0.0087368 0.0015677 0.020641 -1.7297 0.012209 0.0022052 0.014192 -0.0041943 -0.0011124 0.002447 -0.0012204 0.0089084 -0.01747 -0.080108 -0.0067715 -0.034793 0.00052291 0.00041939 0.00042904 -0.00027542 -0.14211 0 0 0.014508 0 -0.0016107 0.0052533 0.014178 0 0
0.24219 -0.00045164 -0.0014671 0.01585 -0.0047689 0 -0.0021061 0.0039114 0.0039515 0.010321 0.00090569 0.023963 -1.7507 0.015158 0.002526 0.018969 0.010278 -0.0033748 0.0046298 -0.0059252 0.0077951 -0.014144 -0.080153 -0.0097037 -0.031473 0.00040629 0.00025628 0.000237 -0.00010684 -0.15372 0 0 0.017614 0 0.0060575 0.0047415 0.02385 0 0
0.24609 0.0012419 0.0010859 0.0026059 -0.006582 0 -0.0047811 0.003374 0.0032979 0.009008 0.0033552 0.021802 -1.7733 0.015801 0.0025353 0.022662 0.020541 -0.0052976 0.0070907 -0.0099118 0.0044775 -0.011034 -0.078831 -0.010975 -0.032037 0.00014857 -0.00020007 8.5645e-05 -0.00032292 -0.14613 0 0 0.016827 0 0.015007 0.001055 0.033572 0 0
0.25 0.0032487 0.0040783 -0.0014544 -0.0029231 0 -0.0034899 0.0042276 0.00446 0.0061505 0.0060422 0.013664 -1.7884 0.015787 0.0018324 0.023858 0.024494 -0.0052961 0.0094534 -0.011998 0.00064056 -0.0094991 -0.07749 -0.012035 -0.035204 -0.000222 -0.00064313 0.00021607 -0.00062831 -0.12918 0 0 0.011028 0 0.021454 -0.0032934 0.041746 0 0
0.25391 0.0056374 0.0059882 0.0035767 0.0046795 0 0.0021366 0.0077156 0.0068258 0.0037062 0.0061061 0.0024494 -1.7905 0.01594 0.0011742 0.022319 0.021809 -0.0032471 0.011873 -0.011491 -0.00096277 -0.0098864 -0.076068 -0.01281 -0.039726 -0.00041506 -0.00087978 0.00046935 -0.00070832 -0.11188 0 0 0.0028195 0 0.024381 -0.0069819 0.04774 0 0
0.25781 0.0075891 0.0064548 0.010374 0.011287 0 0.009263 0.011925 0.007598 0.0026469 0.0037108 -0.0069576 -1.782 0.016967 0.0010974 0.018152 0.012908 -0.00066963 0.01457 -0.0079464 0.0015053 -0.012273 -0.074289 -0.011988 -0.044198 -0.00013967 -0.00090183 0.00048155 -0.0005653 -0.095714 0 0 -0.0033038 0 0.023394 -0.0088798 0.051089 0 0
0.26172 0.0082002 0.0063669 0.011422 0.01266 0 0.013784 0.013648 0.0045082 0.0027118 0.0014109 -0.010567 -1.7708 0.019688 0.0010274 0.012071 -0.00039877 0.00083083 0.018113 -0.00094325 0.0071086 -0.016304 -0.071001 -0.0090348 -0.046019 0.00050825 -0.00081203 0.00011908 -0.00044418 -0.078007 0 0 -0.0046412 0 0.019152 -0.0075996 0.051044 0 0
0.26563 0.0074308 0.0065084 0.0047733 0.0086574 0 0.013354 0.011729 -0.0013735 0.003275 0.00096743 -0.0075752 -1.7631 0.02336 0.00016372 0.006475 -0.012015 0.0011202 0.02249 0.007049 0.01227 -0.020078 -0.065269 -0.00543 -0.043712 0.0010098 -0.00071908 -0.00034375 -0.00049242 -0.060259 0 0 -0.0021643 0 0.015764 -0.0043855 0.048146 0 0
0.26953 0.005989 0.0064534 -0.0054627 0.0029722 0 0.0089148 0.0080353 -0.0059809 0.0039597 0.0015728 -0.00059764 -1.7583 0.026667 -0.0010663 0.0024997 -0.018811 0.0014154 0.026858 0.013399 0.013243 -0.022519 -0.057861 -0.0034729 -0.038551 0.00087932 -0.00068168 -0.0005105 -0.00058821 -0.049629 0 0 0.0010506 0 0.015421 -0.0014222 0.043331 0 0
0.27344 0.004326 0.0050707 -0.012858 -0.00032354 0 0.0034122 0.0050502 -0.0058734 0.0043752 0.0014639 0.006128 -1.7512 0.028718 -0.0011101 0.00059399 -0.01943 0.0027149 0.030418 0.016383 0.0090846 -0.02317 -0.049691 -0.0038901 -0.031714 0.00018495 -0.00070204 -0.00029096 -0.00052561 -0.050065 0 0 0.0029001 0 0.018868 -9.5488e-05 0.037031 0 0
0.27734 0.002102 0.0020432 -0.013161 -0.00017779 0 -0.00094165 0.0030898 -0.0016315 0.0037647 0.00061191 0.0092879 -1.7411 0.028643 0.00087013 0.00093639 -0.01323 0.0045975 0.032241 0.014409 0.0025484 -0.0218 -0.041999 -0.0049786 -0.024731 -0.0004425 -0.00074186 1.3458e-05 -0.00029841 -0.053795 0 0 0.0036457 0 0.026256 -0.0017289 0.029703 0 0
0.28125 -0.0010859 -0.0014331 -0.0068321 0.0010306 0 -0.0041315 0.00051338 0.0025262 0.0014997 0.00087769 0.0081946 -1.735 0.02506 0.0036151 0.0032123 -0.0013491 0.0057066 0.030039 0.0050563 -0.002013 -0.018749 -0.038446 -0.0043063 -0.021152 -0.00039236 -0.00075101 6.6818e-05 -0.00012297 -0.045455 0 0 0.00459 0 0.035228 -0.007957 0.022132 0 0
0.28516 -0.0045893 -0.0036534 0.0014052 0.00016119 0 -0.0071998 -0.0034755 0.0026666 -0.0019369 0.0033015 0.0046837 -1.741 0.01988 0.004751 0.0056069 0.0095662 0.0052829 0.024979 -0.0071114 -0.002038 -0.015942 -0.039445 -0.0010771 -0.021232 0.00030672 -0.00070143 -0.00010882 -0.00018573 -0.016876 0 0 0.0059512 0 0.040969 -0.015579 0.015368 0 0
0.28906 -0.0067453 -0.0040056 0.005873 -0.0035004 0 -0.0099915 -0.0070779 -0.001257 -0.004806 0.0059907 0.0014084 -1.758 0.014272 0.0032579 0.0075893 0.016674 0.0039577 0.01812 -0.019213 0.0014347 -0.014095 -0.044535 0.0034209 -0.024247 0.0009683 -0.00059867 -0.00016542 -0.00044474 0.022955 0 0 0.0063726 0 0.041584 -0.022539 0.0099776 0 0
0.29297 -0.0063178 -0.0033822 0.0044688 -0.0073669 0 -0.010508 -0.0075927 -0.0055934 -0.0053738 0.0055971 -0.00017321 -1.7733 0.009327 0.00061538 0.0088392 0.017885 0.0029519 0.010671 -0.028501 0.0049971 -0.01368 -0.05284 0.0075629 -0.029133 0.00088055 -0.00045224 0.00012738 -0.0007261 0.054438 0 0 0.0043946 0 0.035989 -0.02697 0.0064349 0 0
0.29688 -0.0038357 -0.0030223 0.0010066 -0.0077294 0 -0.0068706 -0.0046708 -0.0065568 -0.0034718 0.0010395 -0.00056136 -1.774 0.0066285 -0.0007783 0.0092493 0.010924 0.0027067 0.0047641 -0.030675 0.0059198 -0.015046 -0.062484 0.011074 -0.033713 -1.6545e-05 -0.00023934 0.00052103 -0.00096005 0.064415 0 0 9.86e-05 0 0.023538 -0.026091 0.0055114 0 0
0.30078 -0.0012473 -0.0031778 0.0023202 -0.0031669 0 6.3953e-05 -0.0011511 -0.0035644 -0.00072303 -0.0048548 -0.0011648 -1.7607 0.0069117 -0.00014731 0.0095671 -0.0017891 0.0025905 0.0029763 -0.023131 0.0043 -0.017166 -0.069526 0.01465 -0.034377 -0.001062 7.4857e-05 0.00045037 -0.0012174 0.056517 0 0 -0.0047568 0 0.0087823 -0.019029 0.0072434 0 0
0.30469 -0.00014123 -0.0030901 0.011296 0.0036983 0 0.0063746 -0.00023908 0.00061366 0.0008318 -0.007983 -0.0025374 -1.7488 0.00875 0.0010849 0.010387 -0.014942 0.0019992 0.0048386 -0.0093869 0.0025722 -0.018735 -0.07277 0.018171 -0.030674 -0.001467 0.00045576 -0.00039099 -0.0014868 0.045582 0 0 -0.008019 0 -0.0030476 -0.0087845 0.010498 0 0
0.30859 -0.00041078 -0.0021391 0.022044 0.0077688 0 0.0078702 -0.0021425 0.0025018 0.00028823 -0.0071474 -0.0037944 -1.7535 0.011112 0.0012866 0.011908 -0.0255 0.0014663 0.0097342 0.0080253 0.0030616 -0.01909 -0.07206 0.020035 -0.022791 -0.00099876 0.00074957 -0.0016386 -0.0015231 0.044217 0 0 -0.008523 0 -0.0091944 0.0026767 0.014687 0 0
0.3125 -0.00074197 -0.00069083 0.023253 0.0054179 0 0.0036415 -0.0040319 0.00061335 -0.001857 -0.0051248 -0.0039641 -1.7737 0.012843 0.00071905 0.014215 -0.030608 0.0023407 0.016696 0.026093 0.0058754 -0.01769 -0.067744 0.018794 -0.011405 -0.0001376 0.00076226 -0.0024593 -0.0010652 0.055983 0 0 -0.0066458 0 -0.0074155 0.013211 0.019193 0 0
0.31641 -0.00024267 0.00034006 0.0085059 -0.0022542 0 -0.0029627 -0.0033607 -0.0038915 -0.0046152 -0.0054124 -0.0038129 -1.7927 0.011726 0.0011657 0.017139 -0.025575 0.0052546 0.0234 0.038391 0.0089023 -0.013898 -0.061549 0.015369 0.0011685 0.00038148 0.00043419 -0.0022186 -0.00024246 0.07887 0 0 -0.0040913 0 0.0048894 0.018841 0.023092 0 0
0.32031 0.00068542 0.00057594 -0.015714 -0.0097472 0 -0.0069829 -0.00069796 -0.008407 -0.007244 -0.0083265 -0.0057493 -1.7947 0.0080002 0.0035131 0.02001 -0.01368 0.0090686 0.027885 0.042597 0.0097127 -0.0090398 -0.056785 0.013014 0.011169 0.00018391 -5.8962e-05 -0.0010065 0.00035393 0.1097 0 0 -0.0031901 0 0.021036 0.019665 0.026155 0 0
0.32422 0.0011137 0.00053471 -0.033299 -0.011263 0 -0.0058274 0.0011329 -0.010519 -0.0090396 -0.010796 -0.011196 -1.7811 0.0027064 0.0062462 0.022685 0.0019985 0.011551 0.030113 0.039424 0.0075858 -0.003946 -0.054351 0.01448 0.017216 -0.00049609 -0.00041257 0.00044725 0.00016953 0.1414 0 0 -0.0056488 0 0.036323 0.017034 0.02849 0 0
0.32813 0.00089637 0.0008698 -0.031851 -0.0054668 0 -0.0011158 0.00044643 -0.0091416 -0.0089213 -0.0099111 -0.017841 -1.7679 -0.0031171 0.0068125 0.025162 0.018898 0.011197 0.030394 0.029953 0.0039878 0.00076318 -0.054558 0.019043 0.018499 -0.0010677 -0.00043665 0.0013576 -0.00068628 0.15821 0 0 -0.010967 0 0.047047 0.012234 0.030162 0 0
0.33203 0.00086662 0.0015194 -0.014226 0.0031945 0 0.0030654 -0.0014128 -0.0050053 -0.0059437 -0.0060475 -0.020107 -1.7687 -0.0078359 0.0044027 0.02761 0.03361 0.0083854 0.029613 0.016213 0.0012854 0.0043567 -0.057231 0.022554 0.014323 -0.0010505 -0.00020565 0.001428 -0.0014021 0.1403 0 0 -0.015739 0 0.048465 0.0071788 0.031201 0 0
0.33594 0.0017295 0.0018779 0.0032823 0.0080977 0 0.0037543 -0.0017689 -0.00037513 -0.00053962 -0.0021074 -0.013448 -1.7807 -0.0091249 0.0009362 0.030546 0.041899 0.0048347 0.030097 0.0032878 0.00089318 0.006133 -0.060378 0.020771 0.0059509 -0.00037989 3.7601e-05 0.00092468 -0.0011877 0.078892 0 0 -0.015266 0 0.037042 0.0045078 0.031308 0 0
0.33984 0.0031126 0.0017791 0.0054268 0.0060868 0 0.001406 0.00030439 0.0022963 0.0050549 -2.4683e-05 0.0010188 -1.7897 -0.007744 -0.00093943 0.033924 0.044704 0.0020795 0.032496 -0.0059934 0.0023319 0.0064164 -0.062475 0.012952 -0.0032028 0.00060944 0.00012344 0.00033053 -8.6015e-05 -0.012107 0 0 -0.0071184 0 0.018439 0.0039015 0.030358 0 0
0.34375 0.0040349 0.0020212 -0.0079477 0.00022107 0 -0.00083278 0.0032025 0.0022936 0.0082086 0.0012367 0.016161 -1.7872 -0.00466 -0.0005812 0.037461 0.042712 0.00056225 0.036527 -0.01086 0.0038071 0.0051466 -0.063371 0.0024287 -0.011565 0.001428 9.1515e-05 -3.6969e-05 0.00099617 -0.10266 0 0 0.0061 0 -0.0039317 0.0046053 0.028236 0 0
0.34766 0.0042697 0.0036889 -0.021511 -0.0029098 0 0.00010452 0.0050286 0.0015447 0.008106 0.0039796 0.023792 -1.7794 -0.0011547 0.00026725 0.040752 0.036901 7.2245e-07 0.041538 -0.011079 0.0037383 0.0022507 -0.063272 -0.0061734 -0.017734 0.0017123 9.6974e-05 -0.00013625 0.0011468 -0.16794 0 0 0.01774 0 -0.026368 0.0056213 0.024932 0 0
0.35156 0.0049118 0.0069957 -0.018154 0.0010741 0 0.0048603 0.0059301 0.0032066 0.0065542 0.008647 0.020929 -1.7786 -0.00035854 -0.00022327 0.042589 0.028665 0.00023411 0.045235 -0.0070849 0.0020598 -0.002928 -0.063733 -0.010374 -0.019688 0.0014001 0.00022192 -6.6166e-05 0.0003505 -0.20516 0 0 0.02179 0 -0.042182 0.0047341 0.020717 0 0
0.35547 0.0073534 0.010981 0.0058069 0.010718 0 0.011474 0.0077023 0.0087731 0.0064319 0.013131 0.011847 -1.7868 -0.0045479 -0.0017344 0.042179 0.020134 0.0014038 0.044969 -0.0022489 0.00034861 -0.010138 -0.066858 -0.011102 -0.018321 0.00073695 0.00041583 8.9713e-05 -0.00050791 -0.23085 0 0 0.017545 0 -0.048516 0.00093797 0.017082 0 0
0.35938 0.011755 0.014399 0.037373 0.020327 0 0.017133 0.011361 0.016417 0.0092533 0.015291 0.0042561 -1.7927 -0.013395 -0.0022159 0.03973 0.011808 0.0033505 0.04034 0.0017911 0.0006703 -0.018714 -0.072726 -0.011334 -0.015223 0.00012174 0.00060481 0.00029356 -0.00055726 -0.2636 0 0 0.010108 0 -0.046827 -0.0049826 0.014935 0 0
0.36328 0.0167 0.016757 0.057586 0.024978 0 0.020192 0.015856 0.022441 0.014209 0.015553 0.0033034 -1.7854 -0.026239 -0.0003802 0.03557 0.0038372 0.0051675 0.031436 0.0042038 0.0039107 -0.028012 -0.080855 -0.013897 -0.011594 -0.00013428 0.00078817 0.00050512 0.0001806 -0.31099 0 0 0.0062157 0 -0.038488 -0.012183 0.014779 0 0
0.36719 0.02036 0.018348 0.056091 0.024206 0 0.020958 0.019484 0.024592 0.019387 0.016413 0.0087603 -1.7688 -0.041786 0.0026889 0.030296 -0.0037975 0.0056791 0.018844 0.0043845 0.0087914 -0.037107 -0.090115 -0.020226 -0.0089112 5.7636e-06 0.00097093 0.0006667 0.00086501 -0.37078 0 0 0.0091489 0 -0.025618 -0.019373 0.017004 0 0
0.37109 0.021811 0.019369 0.037524 0.021335 0 0.02091 0.022028 0.023898 0.023587 0.019448 0.017123 -1.7583 -0.055881 0.0046642 0.025769 -0.01108 0.0044852 0.0056566 0.0024141 0.012413 -0.043543 -0.096321 -0.030301 -0.009732 0.0003022 0.0010347 0.00074409 0.0007607 -0.43898 0 0 0.017089 0 -0.012795 -0.023855 0.020777 0 0
0.375 0.021186 0.019325 0.016068 0.019795 0 0.021216 0.024709 0.023163 0.02678 0.023363 0.025556 -1.7631 -0.065674 0.0044735 0.023174 -0.017701 0.002479 -0.0044854 -3.7981e-05 0.01214 -0.046733 -0.097446 -0.042877 -0.013625 0.00043594 0.00078723 0.0007586 5.4667e-06 -0.51095 0 0 0.025759 0 -0.0030243 -0.025533 0.023387 0 0
0.37891 0.018841 0.01749 0.0041997 0.020205 0 0.021713 0.027936 0.023826 0.029103 0.025297 0.033485 -1.7734 -0.070226 0.0032734 0.022881 -0.023147 0.0012322 -0.0099556 -0.0022782 0.0075532 -0.046556 -0.092995 -0.055528 -0.020055 0.00026686 0.00022659 0.00076906 -0.00058845 -0.57447 0 0 0.032181 0 0.0029711 -0.02479 0.023319 0 0
0.38281 0.014885 0.013882 0.0045562 0.020542 0 0.020976 0.029849 0.024618 0.030005 0.023726 0.040959 -1.7716 -0.069157 0.0028736 0.025016 -0.026872 0.0017557 -0.0095565 -0.0036762 0.00094613 -0.043184 -0.083073 -0.064968 -0.028215 -4.4068e-05 -0.00028264 0.00083227 -0.00044203 -0.60705 0 0 0.035979 0 0.0048856 -0.022242 0.019329 0 0
0.38672 0.0096955 0.0095574 0.0097331 0.018404 0 0.017325 0.027861 0.023293 0.028712 0.019607 0.04655 -1.7537 -0.062534 0.0035474 0.029501 -0.027571 0.0037006 -0.0016138 -0.0032701 -0.0041917 -0.037174 -0.068679 -0.068133 -0.036331 -0.00015303 -0.00023966 0.00097613 0.00018601 -0.58673 0 0 0.037786 0 0.0026295 -0.019155 0.0096489 0 0
0.39063 0.0045619 0.0058463 0.0088819 0.012876 0 0.010113 0.021647 0.019239 0.025309 0.014786 0.047581 -1.7385 -0.054193 0.0037833 0.034673 -0.024658 0.0056066 0.011576 -0.00053876 -0.005638 -0.030775 -0.054173 -0.063574 -0.041453 0.00018569 0.00046174 0.001173 0.00053693 -0.50837 0 0 0.037296 0 -0.0019299 -0.017145 -0.0036748 0 0
0.39453 0.0012596 0.003382 -0.0036793 0.0048574 0 0.0005825 0.014002 0.013951 0.020852 0.009995 0.042329 -1.7494 -0.0469 0.0022 0.039331 -0.018646 0.0059441 0.026861 0.0044095 -0.0038731 -0.025019 -0.041623 -0.052104 -0.042513 0.00088714 0.0012464 0.0013028 0.00021401 -0.38853 0 0 0.033265 0 -0.0075229 -0.016187 -0.017193 0 0
0.39844 0.00068387 0.0019721 -0.023297 -0.0034311 0 -0.0082156 0.0082808 0.0090866 0.01616 0.0049457 0.031469 -1.7877 -0.041926 -0.00062423 0.042833 -0.0097052 0.0042073 0.042423 0.011638 -0.0012622 -0.020059 -0.031496 -0.036136 -0.038869 0.0015452 0.0012454 0.0011661 -0.00040329 -0.25325 0 0 0.025097 0 -0.013682 -0.015915 -0.028516 0 0
0.40234 0.002017 0.0012892 -0.037024 -0.0089375 0 -0.012576 0.0052286 0.0046864 0.010776 2.4554e-06 0.017212 -1.8249 -0.040164 -0.0024801 0.044661 0.0018871 0.001387 0.056466 0.021138 0.00029972 -0.01571 -0.023631 -0.018287 -0.030178 0.00171 0.00011837 0.00061874 -0.00062269 -0.12135 0 0 0.013882 0 -0.020076 -0.015708 -0.035194 0 0
0.40625 0.0034838 0.0014149 -0.032571 -0.0086957 0 -0.010052 0.002786 -0.00022654 0.0035672 -0.0032783 0.0015238 -1.8271 -0.041592 -0.0016345 0.043965 0.01603 -0.0005167 0.065864 0.032893 0.0011257 -0.0098451 -0.014777 -0.00036737 -0.015907 0.0012464 -0.0014779 -0.00022796 -0.00021891 0.00023756 0 0 0.0017606 0 -0.026452 -0.01374 -0.032454 0 0
0.41016 0.0039758 0.0025594 -0.0085073 -0.0017638 0 -0.001239 -0.0010195 -0.0056242 -0.0054642 -0.0039127 -0.01421 -1.7866 -0.042773 0.001521 0.041735 0.030867 0.00018558 0.071459 0.044784 0.0032045 -0.00083109 -0.001441 0.016694 0.00015344 0.00048289 -0.0023379 -0.00095172 0.00034936 0.10778 0 0 -0.0093857 0 -0.032327 -0.0098484 -0.023782 0 0
0.41406 0.0038109 0.0043911 0.022568 0.008895 0 0.0098072 -0.0056049 -0.0098278 -0.01424 -0.0033946 -0.027942 -1.7298 -0.042182 0.0048419 0.03824 0.045429 0.0034542 0.073742 0.055485 0.0078798 0.011747 0.017331 0.032284 0.016273 -1.1266e-05 -0.0017495 -0.0010659 0.00048855 0.19292 0 0 -0.018346 0 -0.03716 -0.0044335 -0.011533 0 0
0.41797 0.0039044 0.0059355 0.042028 0.017009 0 0.017311 -0.0086704 -0.01129 -0.019836 -0.004829 -0.03649 -1.692 -0.038721 0.0062194 0.033713 0.058712 0.0071595 0.07327 0.063709 0.014036 0.02778 0.041624 0.04558 0.030843 0.00011366 -0.0001559 -0.00043064 0.00012361 0.24691 0 0 -0.024099 0 -0.040411 0.0019216 0.0018277 0 0
0.42188 0.0044673 0.0062957 0.039287 0.016974 0 0.01711 -0.0091431 -0.010627 -0.020821 -0.0095691 -0.037551 -1.6843 -0.031319 0.0049994 0.028285 0.068909 0.0084753 0.070664 0.067234 0.018738 0.04635 0.070289 0.055416 0.041466 0.00067562 0.0012297 0.00055094 -0.0002761 0.27094 0 0 -0.025765 0 -0.041045 0.0080209 0.012404 0 0
0.42578 0.0048126 0.0054232 0.020358 0.0085361 0 0.0095093 -0.0084783 -0.010161 -0.018358 -0.015038 -0.032539 -1.6859 -0.021779 0.0020391 0.022278 0.073896 0.0062677 0.066934 0.064394 0.019909 0.063015 0.096761 0.060548 0.046051 0.0011097 0.0015045 0.0012079 -0.00027169 0.27728 0 0 -0.023607 0 -0.038669 0.012079 0.016221 0 0
0.42969 0.0043983 0.0040743 0.0028783 -0.0022517 0 -0.00063452 -0.0086771 -0.011182 -0.01498 -0.016676 -0.026666 -1.6681 -0.013177 -0.001126 0.01616 0.074126 0.0024272 0.062502 0.056673 0.018483 0.074563 0.11633 0.060117 0.045385 0.00099559 0.0008042 0.0011542 7.2416e-05 0.27701 0 0 -0.019787 0 -0.034674 0.014069 0.014382 0 0
0.43359 0.0036742 0.0030316 0.0012383 -0.0074754 0 -0.0070823 -0.0095118 -0.01213 -0.012339 -0.012444 -0.024913 -1.6242 -0.0073327 -0.0030791 0.010229 0.069885 0.00054789 0.057208 0.044852 0.017732 0.079135 0.12655 0.054104 0.039636 0.00048771 3.3545e-07 0.00060954 0.0003454 0.26673 0 0 -0.017219 0 -0.030105 0.014205 0.0079318 0 0
0.4375 0.0035583 0.0024655 0.01462 -0.0037877 0 -0.0065152 -0.0084994 -0.010052 -0.010088 -0.0051261 -0.027093 -1.5745 -0.0059028 -0.0029824 0.004787 0.061784 0.0026918 0.050767 0.029944 0.020064 0.075329 0.12574 0.04342 0.029166 0.00019946 -0.00025315 0.00016465 0.00032898 0.22952 0 0 -0.016876 0 -0.026165 0.012911 -0.0016209 0 0
0.44141 0.0041417 0.0020368 0.028335 0.0049207 0 -0.00063904 -0.0038005 -0.0039012 -0.0066577 0.000268 -0.026968 -1.5435 -0.011576 -0.0009014 0.00040519 0.051332 0.0071338 0.041884 0.013543 0.024232 0.061007 0.11216 0.029425 0.013944 0.00059085 -0.00010638 0.00021877 0.00023663 0.14936 0 0 -0.016182 0 -0.025614 0.01116 -0.011274 0 0
0.44531 0.0042819 0.0014173 0.026851 0.011088 0 0.0055824 0.0034052 0.0040359 -0.00078072 0.0014576 -0.017036 -1.5346 -0.021432 0.0020672 -0.0032842 0.041915 0.009519 0.03058 -0.0022565 0.02576 0.042041 0.094279 0.013157 -0.0031888 0.0014373 -0.00016173 0.00064941 0.00037755 0.024568 0 0 -0.010662 0 -0.028891 0.0098439 -0.018739 0 0
0.44922 0.0027514 0.00051411 0.0067195 0.0099492 0 0.0079724 0.0099331 0.01023 0.007625 0.00097058 0.0048148 -1.5285 -0.033144 0.0042515 -0.0067529 0.034828 0.0067453 0.017324 -0.01692 0.020547 0.022208 0.076966 -0.0048929 -0.020534 0.0019486 -0.00064475 0.0010234 0.0006977 -0.13077 0 0 0.0020982 0 -0.03527 0.0088181 -0.024085 0 0
0.45313 -0.0003069 -0.00075586 -0.021339 0.0030062 0 0.0059565 0.013753 0.013112 0.017448 0.0031677 0.032582 -1.504 -0.044813 0.0044226 -0.0104 0.030822 1.9594e-05 0.0027545 -0.030114 0.0085825 0.0045172 0.063806 -0.023956 -0.036535 0.0014937 -0.001055 0.0010794 0.00080499 -0.2927 0 0 0.019666 0 -0.043831 0.0077973 -0.027665 0 0
0.45703 -0.0033482 -0.0026113 -0.041588 -0.0042234 0 0.0019511 0.015485 0.013806 0.026588 0.0094292 0.055683 -1.4602 -0.053958 0.0026019 -0.014774 0.03048 -0.0059712 -0.011946 -0.041518 -0.0056393 -0.0071708 0.058967 -0.041762 -0.048873 0.00025036 -0.00069519 0.00094511 0.00047745 -0.43071 0 0 0.035825 0 -0.052918 0.0061523 -0.030358 0 0
0.46094 -0.0049641 -0.0050878 -0.044847 -0.0073882 0 -0.0015694 0.016554 0.013868 0.032192 0.016574 0.065617 -1.415 -0.057759 -0.00010174 -0.020001 0.032666 -0.0071638 -0.023478 -0.05054 -0.01646 -0.0088421 0.064815 -0.054424 -0.05342 -0.00089437 0.00050703 0.00089089 2.5397e-05 -0.50867 0 0 0.044597 0 -0.058716 0.0031471 -0.033593 0 0
0.46484 -0.0053177 -0.0076455 -0.033423 -0.0063882 0 -0.004213 0.016535 0.013084 0.031548 0.019947 0.060452 -1.3863 -0.057238 -0.0024 -0.024906 0.034942 -0.0036145 -0.030216 -0.05701 -0.021239 -0.0030989 0.076539 -0.058214 -0.050197 -0.0011462 0.0017964 0.00096174 1.2782e-05 -0.49428 0 0 0.043747 0 -0.059958 -0.0003036 -0.03708 0 0
0.46875 -0.0058912 -0.009395 -0.01741 -0.0041853 0 -0.0071188 0.01322 0.010067 0.02378 0.017681 0.044425 -1.3741 -0.05283 -0.0034947 -0.028404 0.036366 0.00093729 -0.031172 -0.060202 -0.021688 0.0088005 0.091896 -0.052054 -0.038891 -0.00054599 0.0022517 0.00094629 0.00060654 -0.37936 0 0 0.035157 0 -0.056297 -0.0031536 -0.039975 0 0
0.47266 -0.0078571 -0.009925 -0.0069594 -0.0035546 0 -0.010831 0.0054867 0.0046872 0.011104 0.01173 0.024291 -1.3632 -0.0451 -0.0030045 -0.029356 0.03625 0.002855 -0.025726 -0.059363 -0.021315 0.025326 0.10868 -0.038388 -0.019613 8.0287e-05 0.001632 0.00069834 0.0013097 -0.19437 0 0 0.022577 0 -0.04786 -0.0041971 -0.041277 0 0
0.47656 -0.010862 -0.0098251 -0.0061888 -0.0052698 0 -0.014239 -0.0046009 -0.0011159 -0.0020221 0.005152 0.0057541 -1.3395 -0.034297 -0.0007508 -0.025211 0.034359 0.0019067 -0.012911 -0.052211 -0.021522 0.044409 0.12447 -0.021248 0.0076894 -8.341e-05 0.00054986 0.00037306 0.0014363 0.0038583 0 0 0.0092448 0 -0.035644 -0.00049582 -0.038636 0 0
0.48047 -0.01343 -0.010135 -0.011531 -0.0086799 0 -0.015701 -0.013272 -0.0055007 -0.011779 -0.00096918 -0.0081746 -1.3035 -0.0215 0.0028509 -0.016427 0.032714 0.00098703 0.0031857 -0.039569 -0.020003 0.063064 0.13923 -0.0030693 0.037965 -0.0010898 -0.0001644 0.00024093 0.00083506 0.16844 0 0 -0.0029539 0 -0.024009 0.0084524 -0.032425 0 0
0.48438 -0.014338 -0.011134 -0.014519 -0.012824 0 -0.01483 -0.018563 -0.0092328 -0.017591 -0.0076662 -0.017353 -1.2667 -0.0073082 0.0062085 -0.005017 0.032693 0.0029629 0.019215 -0.023303 -0.012881 0.080265 0.15402 0.016754 0.067703 -0.002235 -0.00022124 0.00029298 5.7258e-05 0.29222 0 0 -0.013244 0 -0.015337 0.021082 -0.024719 0 0
0.48828 -0.013412 -0.011796 -0.0075834 -0.016393 0 -0.012686 -0.021722 -0.014988 -0.021968 -0.015703 -0.024086 -1.2394 0.007748 0.0070742 0.0071758 0.035091 0.008097 0.032813 -0.0049737 0.0014898 0.095311 0.16941 0.040058 0.094451 -0.0027555 -8.4646e-06 0.00016886 -0.00023099 0.40166 0 0 -0.021829 0 -0.011075 0.035809 -0.017449 0 0
0.49219 -0.011149 -0.010643 0.0099697 -0.017252 0 -0.010225 -0.024827 -0.023681 -0.027642 -0.023777 -0.032031 -1.2216 0.022923 0.004471 0.017596 0.040578 0.014423 0.041318 0.013316 0.020548 0.10748 0.18589 0.066565 0.1155 -0.0024778 -6.1064e-05 -0.00041478 5.9035e-05 0.51962 0 0 -0.029957 0 -0.012524 0.050277 -0.013267 0 0
0.49609 -0.0080122 -0.0072557 0.029917 -0.013353 0 -0.0070705 -0.027578 -0.032055 -0.034741 -0.029364 -0.043993 -1.2066 0.035407 0.00027028 0.02069 0.048563 0.020031 0.041007 0.026723 0.039102 0.11483 0.20159 0.092348 0.12656 -0.0018114 -0.00048651 -0.0012051 0.0004041 0.63493 0 0 -0.039185 0 -0.019934 0.058767 -0.017193 0 0
0.5 -0.0043792 -0.0028862 0.039777 -0.0050805 0 -0.0024166 -0.027299 -0.034918 -0.04065 -0.031025 -0.059417 -1.1906 0.043482 -0.0017882 0.016572 0.05599 0.024416 0.034943 0.033909 0.052938 0.11763 0.21311 0.11171 0.13014 -0.0012188 -0.00092041 -0.0015329 0.00030313 0.70955 0 0 -0.049639 0 -0.028785 0.06023 -0.027409 0 0
0.50391 -0.00096076 0.00051955 0.031894 0.0035258 0 0.0028793 -0.022304 -0.030188 -0.042407 -0.029533 -0.073538 -1.1757 0.046159 0.00054319 0.0058233 0.061273 0.027643 0.0247 0.034257 0.061245 0.1154 0.21794 0.12066 0.12699 -0.00080331 -0.00096727 -0.0010013 -0.00015894 0.71407 0 0 -0.058691 0 -0.036825 0.054767 -0.042157 0 0
0.50781 0.0013112 0.0019273 0.0098262 0.0069645 0 0.0057992 -0.014568 -0.021337 -0.039009 -0.02678 -0.079456 -1.1653 0.042895 0.0054297 -0.010385 0.063068 0.028973 0.011976 0.027596 0.06592 0.10779 0.21392 0.11872 0.11803 -0.00041458 -0.0006051 -1.68e-05 -0.00044708 0.6522 0 0 -0.06187 0 -0.042015 0.043176 -0.059186 0 0
0.51172 0.0021758 0.0019068 -0.013971 0.0028241 0 0.0036201 -0.0082363 -0.01425 -0.031538 -0.023946 -0.072123 -1.1573 0.033167 0.0082152 -0.029478 0.059435 0.027122 -0.00081953 0.013586 0.068652 0.093664 0.19712 0.10754 0.10381 -2.1738e-05 -0.00016407 0.00050059 -0.00021647 0.54906 0 0 -0.055838 0 -0.04137 0.027709 -0.073955 0 0
0.51563 0.0026713 0.0018752 -0.027713 -0.0053673 0 -0.0027563 -0.0054192 -0.011588 -0.021573 -0.020773 -0.05148 -1.1442 0.02099 0.0058674 -0.046171 0.051546 0.022033 -0.011899 -0.004511 0.06855 0.07461 0.16974 0.08827 0.086194 0.0001743 1.45e-05 2.6606e-05 0.00030612 0.41938 0 0 -0.041032 0 -0.03545 0.014406 -0.08175 0 0
0.51953 0.0044143 0.0028185 -0.028642 -0.010144 0 -0.008254 -0.0039997 -0.010535 -0.010036 -0.016183 -0.022632 -1.1209 0.010135 0.00025308 -0.058556 0.041799 0.015735 -0.021928 -0.023786 0.062413 0.052996 0.13697 0.06068 0.066418 3.0276e-05 -0.00014849 -0.00098212 0.00062465 0.25356 0 0 -0.021493 0 -0.027308 0.0060567 -0.083017 0 0
0.52344 0.0079634 0.0047454 -0.022742 -0.0057854 0 -0.0071471 4.695e-05 -0.0061356 0.0024953 -0.0090681 0.0068845 -1.0897 0.0027701 -0.0034191 -0.065984 0.031554 0.010694 -0.03174 -0.042686 0.047381 0.030184 0.10198 0.024912 0.044982 -0.00025467 -0.00047891 -0.0015027 0.00056082 0.036805 0 0 -0.001972 0 -0.019132 0.0038426 -0.078794 0 0
0.52734 0.012002 0.0071382 -0.017 0.0070286 0 0.0021505 0.0084629 0.0035839 0.015056 0.0013902 0.030801 -1.0594 0.00077822 -0.0017676 -0.068428 0.022153 0.0071087 -0.042442 -0.059798 0.023754 0.0075808 0.06816 -0.016186 0.022364 -0.00028482 -0.00072584 -0.00097964 0.00040659 -0.22274 0 0 0.015122 0 -0.013331 0.0082495 -0.070944 0 0
0.53125 0.014426 0.0096179 -0.012589 0.021532 0 0.015397 0.019249 0.016104 0.026564 0.015345 0.046684 -1.0369 0.006221 0.0032259 -0.06719 0.015117 0.0023568 -0.056388 -0.072771 -0.0042634 -0.012318 0.041576 -0.056989 -0.00025699 7.1801e-05 -0.00069669 0.00010409 0.00047857 -0.49003 0 0 0.030341 0 -0.014677 0.018121 -0.064886 0 0
0.53516 0.01438 0.012079 -0.00566 0.029838 0 0.025586 0.029112 0.027484 0.036796 0.031378 0.056234 -1.0202 0.013835 0.0061453 -0.066263 0.0090343 -0.0062391 -0.072334 -0.082588 -0.030452 -0.029417 0.021616 -0.091732 -0.021041 0.00046317 -0.0003056 0.00073794 0.00066121 -0.7266 0 0 0.045207 0 -0.021252 0.027242 -0.064044 0 0
0.53906 0.013149 0.014405 0.0062999 0.028486 0 0.02813 0.036479 0.035957 0.046386 0.045943 0.063339 -1.0006 0.020811 0.0036858 -0.06664 0.0029452 -0.017936 -0.088717 -0.089591 -0.049743 -0.043729 0.00764 -0.1175 -0.038687 0.00039825 0.00038256 0.00043354 0.00054785 -0.91215 0 0 0.059744 0 -0.03122 0.033079 -0.068665 0 0
0.54297 0.012966 0.016368 0.020456 0.020472 0 0.023826 0.041557 0.042056 0.055237 0.054587 0.070869 -0.97011 0.024771 -0.0019527 -0.068777 -0.0039422 -0.028246 -0.10377 -0.094127 -0.060525 -0.055323 -0.0010797 -0.13476 -0.052001 -0.00018191 0.0011135 -0.00031132 3.7783e-05 -1.0402 0 0 0.071669 0 -0.042491 0.033784 -0.078196 0 0
0.54688 0.014989 0.017911 0.031539 0.012781 0 0.017614 0.044058 0.046002 0.061082 0.054756 0.078084 -0.92839 0.022691 -0.0054027 -0.072337 -0.012552 -0.032596 -0.11414 -0.096379 -0.064725 -0.06406 -0.0051168 -0.14513 -0.058793 -0.00076299 0.0015317 -0.00061175 -0.00037072 -1.0989 0 0 0.077645 0 -0.051463 0.027435 -0.090579 0 0
0.55078 0.018489 0.019346 0.037838 0.011613 0 0.014737 0.042306 0.046399 0.060499 0.047914 0.080693 -0.88291 0.015404 -0.0037003 -0.074571 -0.022091 -0.030537 -0.1163 -0.096699 -0.065833 -0.070084 -0.0049139 -0.14859 -0.05801 -0.0007577 0.0014342 -0.00016749 -5.0939e-05 -1.0685 0 0 0.075339 0 -0.054102 0.016477 -0.10004 0 0
0.55469 0.02184 0.02105 0.042775 0.018521 0 0.017468 0.035479 0.042209 0.052138 0.038693 0.074141 -0.84215 0.0077761 0.00080678 -0.073977 -0.030562 -0.026196 -0.11162 -0.095494 -0.066319 -0.073971 -0.00056577 -0.14289 -0.051752 -0.00012847 0.00098985 0.00046885 0.00097754 -0.94688 0 0 0.064912 0 -0.051453 0.0056621 -0.10411 0 0
0.55859 0.024016 0.022944 0.04983 0.029538 0 0.024254 0.026278 0.035312 0.039055 0.03148 0.058012 -0.8086 0.0031166 0.0031671 -0.070159 -0.036579 -0.024351 -0.10114 -0.092734 -0.06619 -0.075775 0.0086279 -0.12573 -0.040962 0.00056214 0.00065762 0.00058719 0.0018858 -0.7725 0 0 0.049293 0 -0.044857 -0.0022698 -0.10206 0 0
0.5625 0.025003 0.024415 0.056653 0.037595 0 0.031042 0.020035 0.029766 0.027231 0.027468 0.037683 -0.77729 0.0047496 0.0010554 -0.063186 -0.038823 -0.025991 -0.086411 -0.088382 -0.063546 -0.075568 0.023362 -0.097762 -0.026752 0.00075123 0.00080383 0.0001518 0.0017918 -0.61204 0 0 0.033198 0 -0.036251 -0.0047691 -0.093874 0 0
0.56641 0.025082 0.02487 0.055632 0.036933 0 0.033637 0.020233 0.027835 0.021093 0.02475 0.021052 -0.7407 0.018686 -0.0031083 -0.054821 -0.035016 -0.027787 -0.07065 -0.082102 -0.056624 -0.073116 0.045533 -0.063745 -0.010557 0.00047083 0.0013594 -0.00018504 0.00069869 -0.51252 0 0 0.021004 0 -0.030508 0.0022995 -0.080989 0 0
0.57031 0.024198 0.02429 0.041224 0.027089 0 0.030121 0.02495 0.027285 0.020058 0.020972 0.012488 -0.69523 0.040676 -0.0051728 -0.048993 -0.027983 -0.025899 -0.057286 -0.075074 -0.045741 -0.069529 0.071379 -0.030918 0.0054426 0.00027133 0.0018699 0.0001167 -0.00041604 -0.46311 0 0 0.014261 0 -0.030385 0.015417 -0.068497 0 0
0.57422 0.022262 0.023111 0.016727 0.013729 0 0.022308 0.028301 0.023489 0.019439 0.015613 0.0092683 -0.64363 0.066126 -0.0038036 -0.047272 -0.020245 -0.020137 -0.046811 -0.068331 -0.033603 -0.065379 0.097981 -0.005565 0.020523 0.00055164 0.0019056 0.00081255 -0.00053366 -0.40651 0 0 0.010454 0 -0.035377 0.031576 -0.058113 0 0
0.57813 0.019799 0.021594 -0.0067172 0.0051298 0 0.014973 0.025667 0.0145 0.014788 0.0097803 0.0042092 -0.59158 0.090945 -0.0015363 -0.050509 -0.014028 -0.014259 -0.039198 -0.062899 -0.023681 -0.061101 0.12281 0.0098062 0.034123 0.0010511 0.0014265 0.0011153 0.0003818 -0.29206 0 0 0.0046256 0 -0.044338 0.04832 -0.05067 0 0
0.58203 0.017851 0.019514 -0.018448 0.0061658 0 0.012525 0.017433 0.003521 0.0055654 0.0043922 -0.007375 -0.54211 0.10925 -0.0014389 -0.059267 -0.012531 -0.012228 -0.033817 -0.060425 -0.017864 -0.057219 0.14229 0.016887 0.045527 0.0010977 0.00075327 0.00057947 0.0013384 -0.12127 0 0 -0.0065156 0 -0.054733 0.062459 -0.046451 0 0
0.58594 0.017039 0.016656 -0.016357 0.014258 0 0.015116 0.0077847 -0.0040763 -0.0049854 -0.00074504 -0.022602 -0.49282 0.11425 -0.0033935 -0.071194 -0.019641 -0.014342 -0.028518 -0.063562 -0.01528 -0.05459 0.15209 0.019513 0.053499 0.00037084 0.00022435 -0.00038256 0.0013076 0.054163 0 0 -0.020956 0 -0.060202 0.070816 -0.043429 0 0
0.58984 0.016914 0.013565 -0.0076414 0.021013 0 0.017819 0.00053769 -0.0059422 -0.012894 -0.0058416 -0.03279 -0.43834 0.10978 -0.0042434 -0.082355 -0.033388 -0.017141 -0.022395 -0.071651 -0.013267 -0.053607 0.15423 0.02069 0.058085 -0.00065253 -6.6319e-05 -0.00093921 0.00023007 0.17365 0 0 -0.031725 0 -0.058726 0.075259 -0.039593 0 0
0.59375 0.016445 0.011533 -0.0020912 0.018984 0 0.014699 -0.0032324 -0.0043848 -0.016103 -0.009568 -0.030843 -0.37512 0.098964 -0.0015639 -0.091083 -0.052565 -0.017043 -0.015822 -0.084283 -0.0097351 -0.054869 0.14972 0.0208 0.058842 -0.0010802 -0.0002008 -0.00073302 -0.00097923 0.20563 0 0 -0.031801 0 -0.050141 0.077142 -0.034685 0 0
0.59766 0.015125 0.011568 -0.0039646 0.0083341 0 0.0049645 -0.0039357 -0.0028505 -0.014599 -0.009271 -0.017693 -0.30435 0.085615 0.0032482 -0.096116 -0.075594 -0.013951 -0.0095424 -0.1007 -0.0049663 -0.059006 0.13991 0.018107 0.055401 -0.00044867 -0.00020197 -0.0002235 -0.0013739 0.1532 0 0 -0.019942 0 -0.035136 0.078004 -0.028888 0 0
0.60156 0.013381 0.013301 -0.0088606 -0.0024947 0 -0.0046339 -0.0013501 -0.0015991 -0.009065 -0.0031615 -0.0018959 -0.23055 0.077407 0.0060375 -0.096373 -0.099663 -0.011256 -0.0063184 -0.11915 -0.0013335 -0.067983 0.12646 0.010873 0.046411 0.00083041 2.5548e-05 -0.00011803 -0.0008546 0.036808 0 0 -0.0023075 0 -0.01669 0.080289 -0.024212 0 0
0.60547 0.011832 0.015005 -0.0074372 -0.0033666 0 -0.0046165 0.0049941 0.0022474 -0.00025987 0.0076535 0.0074382 -0.15792 0.078944 0.0039687 -0.094884 -0.12133 -0.012354 -0.0082273 -0.13575 -0.0012378 -0.081657 0.11203 -0.00086608 0.033291 0.0018578 0.00049356 -0.00056577 -0.00011814 -0.1183 0 0 0.012019 0 -0.0015655 0.084415 -0.023422 0 0
0.60938 0.01043 0.014867 0.0070154 0.0087355 0 0.0084487 0.013474 0.010387 0.010338 0.019375 0.0082091 -0.087945 0.088687 -0.0017229 -0.09386 -0.13974 -0.017215 -0.014913 -0.14864 -0.0050888 -0.098756 0.097202 -0.015331 0.017572 0.0020472 0.00095005 -0.0010305 0.00015508 -0.28081 0 0 0.018081 0 0.0077621 0.088895 -0.026788 0 0
0.61328 0.0086115 0.012379 0.032269 0.026124 0 0.027102 0.019808 0.020024 0.020184 0.027774 0.0068473 -0.019722 0.10459 -0.0070625 -0.094518 -0.15455 -0.022335 -0.025644 -0.15661 -0.011069 -0.11803 0.082024 -0.030525 0.00032829 0.001542 0.0010146 -0.0009536 -5.1833e-05 -0.41381 0 0 0.018617 0 0.010285 0.092295 -0.033853 0 0
0.61719 0.0063004 0.0086363 0.056502 0.035579 0 0.037438 0.020143 0.025804 0.026826 0.030474 0.012525 0.048302 0.12319 -0.0091076 -0.097883 -0.16564 -0.024021 -0.038989 -0.15846 -0.016755 -0.13763 0.066271 -0.045402 -0.017161 0.0009138 0.00054852 -0.00041509 -0.00024794 -0.49005 0 0 0.020939 0 0.0057575 0.092619 -0.043357 0 0
0.62109 0.0043732 0.0053934 0.064756 0.028605 0 0.030035 0.014926 0.02513 0.029626 0.027637 0.028927 0.1174 0.13613 -0.0081772 -0.10323 -0.17345 -0.021777 -0.050225 -0.15313 -0.021003 -0.1524 0.049526 -0.059309 -0.032483 0.00055632 -0.00013833 -3.0209e-05 -9.9206e-05 -0.50995 0 0 0.029828 0 -0.0025185 0.086781 -0.04999 0 0
0.625 0.0038171 0.0038213 0.049421 0.0086105 0 0.008229 0.0090261 0.020947 0.029964 0.021216 0.050272 0.1887 0.14104 -0.0065696 -0.10727 -0.18005 -0.018578 -0.05629 -0.14414 -0.024364 -0.16031 0.032671 -0.070345 -0.044925 0.00042112 -0.00050771 -0.00022154 0.00019984 -0.4991 0 0 0.04269 0 -0.0086427 0.077412 -0.050213 0 0
0.62891 0.0044978 0.0039819 0.017541 -0.010976 0 -0.013671 0.0074601 0.018731 0.029482 0.013951 0.064746 0.26304 0.13836 -0.0056582 -0.10821 -0.18607 -0.017827 -0.056109 -0.13268 -0.027827 -0.16049 0.016535 -0.074839 -0.054046 0.00027059 -0.00025472 -0.00072209 0.00022712 -0.48251 0 0 0.051235 0 -0.010521 0.06676 -0.042749 0 0
0.63281 0.0051245 0.00517 -0.012011 -0.016553 0 -0.021078 0.011032 0.020827 0.028301 0.0085698 0.062752 0.3399 0.12951 -0.0047115 -0.10462 -0.19207 -0.019925 -0.049226 -0.11982 -0.03133 -0.15271 0.0019646 -0.069357 -0.059538 4.6861e-05 0.00043551 -0.00088164 -0.00011078 -0.46165 0 0 0.048215 0 -0.0068218 0.057361 -0.027109 0 0
0.63672 0.0046684 0.0065557 -0.021582 -0.0046626 0 -0.010003 0.016353 0.024122 0.025307 0.0068196 0.043956 0.41683 0.11862 -0.0025096 -0.094512 -0.19866 -0.021697 -0.03558 -0.10643 -0.033598 -0.13704 -0.0093847 -0.053971 -0.060517 -9.5121e-05 0.0010655 -0.00041708 -0.00043659 -0.41976 0 0 0.033491 0 0.0030614 0.054306 -0.0034612 0 0
0.64063 0.0036557 0.0075769 -0.008856 0.015249 0 0.010546 0.019746 0.023351 0.020127 0.0083129 0.018002 0.49112 0.11327 0.00039615 -0.080083 -0.20629 -0.0193 -0.019579 -0.092518 -0.033416 -0.11868 -0.017318 -0.033696 -0.057558 -7.2438e-05 0.0012311 0.00025301 -0.00031817 -0.34817 0 0 0.014403 0 0.014305 0.060765 0.022428 0 0
0.64453 0.0037004 0.0079937 0.010222 0.027894 0 0.025973 0.020325 0.016309 0.014249 0.010246 -0.001752 0.56308 0.11544 0.0015794 -0.064676 -0.21495 -0.011983 -0.00464 -0.077618 -0.0309 -0.10164 -0.023183 -0.016102 -0.051865 -6.2992e-05 0.00087161 0.00046323 0.00025982 -0.26083 0 0 0.00029122 0 0.02306 0.074513 0.046502 0 0
0.64844 0.0055888 0.0077833 0.013938 0.023713 0 0.026847 0.019063 0.0056715 0.0096066 0.0090197 -0.0072715 0.63787 0.12539 -0.00088119 -0.050353 -0.22462 -0.0032333 0.0073879 -0.061414 -0.02734 -0.087996 -0.027933 -0.0064023 -0.044122 -0.00032006 0.00021392 2.7005e-05 0.0008981 -0.17796 0 0 -0.0042976 0 0.027349 0.09333 0.066837 0 0
0.65234 0.007983 0.0069728 -0.0065763 0.0060373 0 0.014671 0.015817 -0.0038705 0.0060923 0.0030238 -0.00126 0.72298 0.14229 -0.0060057 -0.039141 -0.23521 0.0018677 0.014965 -0.043666 -0.023747 -0.079421 -0.032677 -0.0038596 -0.035127 -0.00081554 -0.00042775 -0.0005708 0.0012171 -0.098283 0 0 -0.0024213 0 0.025687 0.11412 0.082069 0 0
0.65625 0.00828 0.0054405 -0.038581 -0.011726 0 -0.00083319 0.008758 -0.00961 0.0010726 -0.0057845 0.0051698 0.82225 0.16138 -0.010136 -0.034291 -0.24606 0.00083759 0.015834 -0.024746 -0.019672 -0.077352 -0.039439 -0.0024986 -0.026814 -0.0011574 -0.00078794 -0.00070338 0.0012048 0.003689 0 0 -0.0016531 0 0.017295 0.12822 0.091706 0 0
0.66016 0.0048637 0.0028532 -0.057222 -0.016804 0 -0.0098256 -0.0027048 -0.012048 -0.0079454 -0.013247 0.0011964 0.93108 0.17554 -0.0098465 -0.0332 -0.25585 -0.0042166 0.013109 -0.0068929 -0.013665 -0.077012 -0.047951 0.0043139 -0.020877 -0.00093904 -0.00071285 -0.00025347 0.0011093 0.14636 0 0 -0.0077599 0 0.0076023 0.13202 0.10033 0 0
0.66406 -0.0014942 -0.0010534 -0.045886 -0.0072687 0 -0.0093734 -0.015277 -0.013108 -0.019958 -0.016346 -0.015049 1.0372 0.18218 -0.0049347 -0.034411 -0.26371 -0.0086295 0.0079065 0.0084294 -0.0049932 -0.076176 -0.057639 0.01899 -0.018163 -0.00018289 -0.00024616 0.0003045 0.0010628 0.30891 0 0 -0.020062 0 -0.0013125 0.12483 0.10943 0 0
0.66797 -0.0083698 -0.0059765 -0.010258 0.0063853 0 -0.0046217 -0.023426 -0.014125 -0.030085 -0.015518 -0.034717 1.1278 0.1796 0.0012823 -0.036536 -0.26891 -0.0093959 0.0011916 0.019917 0.0051098 -0.073043 -0.067854 0.038171 -0.019285 0.00059934 0.00030186 0.00042901 0.00091458 0.43717 0 0 -0.031896 0 -0.0080135 0.10693 0.11989 0 0
0.67188 -0.013617 -0.010863 0.025742 0.0097593 0 -0.0038622 -0.024298 -0.015592 -0.03309 -0.013838 -0.045124 1.1981 0.16614 0.0047175 -0.037764 -0.27023 -0.0076621 -0.0061609 0.02541 0.014033 -0.065569 -0.077515 0.055368 -0.02517 0.00082998 0.0004824 4.5875e-05 0.000462 0.48703 0 0 -0.035733 0 -0.011551 0.079642 0.13175 0 0
0.67578 -0.016563 -0.014439 0.03855 -0.0034923 0 -0.011396 -0.020591 -0.017805 -0.027807 -0.014024 -0.039978 1.2554 0.14524 0.0038868 -0.03706 -0.26762 -0.0071407 -0.013663 0.024368 0.01971 -0.054827 -0.08579 0.065481 -0.034967 0.00037466 6.5829e-05 -0.00044423 -0.00022042 0.46299 0 0 -0.029069 0 -0.014899 0.050027 0.14152 0 0
0.67969 -0.017701 -0.016145 0.022675 -0.025913 0 -0.023528 -0.017953 -0.020686 -0.018419 -0.016221 -0.024595 1.3152 0.12231 0.00091446 -0.035382 -0.26281 -0.0099662 -0.021235 0.019299 0.022053 -0.044258 -0.093385 0.067851 -0.046412 -0.00035156 -0.00066906 -0.0006146 -0.00076925 0.41302 0 0 -0.016661 0 -0.021447 0.023387 0.14657 0 0
0.68359 -0.017813 -0.016596 -0.006243 -0.041623 0 -0.030977 -0.019493 -0.022942 -0.011397 -0.018527 -0.011622 1.3904 0.099874 -0.00069574 -0.033422 -0.25675 -0.014036 -0.028702 0.011622 0.022609 -0.036003 -0.10099 0.065945 -0.058307 -0.00077214 -0.0010873 -0.00040435 -0.00086916 0.3857 0 0 -0.0072652 0 -0.03296 0.0018702 0.14557 0 0
0.6875 -0.017674 -0.017044 -0.024589 -0.038868 0 -0.026425 -0.023268 -0.022435 -0.010768 -0.019362 -0.01069 1.4813 0.080219 0.00054978 -0.031931 -0.25043 -0.014555 -0.035806 0.0029288 0.02297 -0.032102 -0.1094 0.064279 -0.069465 -0.00065055 -0.00076615 -9.6436e-05 -0.0005625 0.39329 0 0 -0.0071721 0 -0.050741 -0.013114 0.13768 0 0
0.69141 -0.01821 -0.018321 -0.0194 -0.019801 0 -0.011601 -0.025189 -0.018359 -0.015585 -0.019114 -0.020623 1.5739 0.066596 0.0027627 -0.031844 -0.24535 -0.0084747 -0.041252 -0.0038442 0.023588 -0.035751 -0.12028 0.064979 -0.077879 -0.00024416 4.2674e-05 -5.7342e-06 -0.00019069 0.41364 0 0 -0.015391 0 -0.075453 -0.02092 0.12282 0 0
0.69531 -0.020227 -0.020264 0.0014937 0.00050438 0 0.0023119 -0.023697 -0.013089 -0.021249 -0.019592 -0.030719 1.6492 0.05779 0.0026738 -0.03217 -0.24146 0.0023496 -0.044169 -0.0072272 0.023997 -0.043579 -0.13299 0.06645 -0.083587 -7.2156e-06 0.00057939 -0.00023869 -4.5242e-05 0.42176 0 0 -0.024402 0 -0.10091 -0.02688 0.10714 0 0
0.69922 -0.023495 -0.02213 0.015121 0.0054204 0 0.0025031 -0.020917 -0.011037 -0.023212 -0.022124 -0.030023 1.6981 0.052906 -0.00086237 -0.03183 -0.23803 0.012361 -0.04431 -0.0070726 0.023825 -0.05264 -0.14634 0.06507 -0.086891 -0.00015796 0.00028226 -0.00069283 -0.00011602 0.41463 0 0 -0.026219 0 -0.12341 -0.03343 0.093782 0 0
0.70313 -0.026323 -0.023412 0.0010497 -0.0102 0 -0.014833 -0.019471 -0.014855 -0.020155 -0.026304 -0.016857 1.7295 0.051346 -0.0053325 -0.029922 -0.23433 0.016854 -0.041631 -0.0033742 0.023274 -0.060473 -0.1591 0.058716 -0.087959 -0.00051095 -0.00065299 -0.0011694 -0.00018628 0.40808 0 0 -0.019189 0 -0.14022 -0.042004 0.084868 0 0
0.70703 -0.026612 -0.024122 -0.041244 -0.035543 0 -0.039886 -0.019273 -0.022587 -0.01469 -0.030325 -0.00076696 1.7645 0.052626 -0.0067354 -0.025197 -0.22913 0.015753 -0.036242 0.0037926 0.022649 -0.063758 -0.16926 0.049383 -0.086826 -0.00068971 -0.0014478 -0.0014387 -0.00012573 0.41737 0 0 -0.0099173 0 -0.14811 -0.053646 0.082518 0 0
0.71094 -0.023761 -0.024356 -0.088553 -0.051639 0 -0.055459 -0.018285 -0.028955 -0.011468 -0.032237 0.0047404 1.8197 0.055787 -0.0035336 -0.01703 -0.22078 0.0133 -0.02962 0.01342 0.021818 -0.05955 -0.1738 0.0426 -0.083139 -0.00048433 -0.0014843 -0.0012821 -3.6404e-05 0.44574 0 0 -0.008274 0 -0.14654 -0.066476 0.085724 0 0
0.71484 -0.019492 -0.023862 -0.10858 -0.04567 0 -0.049929 -0.016013 -0.029858 -0.01401 -0.030962 -0.0070573 1.8935 0.059054 0.0015488 -0.0073488 -0.21007 0.014146 -0.023557 0.023652 0.02054 -0.05085 -0.17347 0.04364 -0.077159 -2.3294e-05 -0.00084986 -0.00061474 -0.00010821 0.48708 0 0 -0.01905 0 -0.14111 -0.07728 0.089626 0 0
0.71875 -0.016535 -0.022285 -0.084342 -0.020875 0 -0.026579 -0.015022 -0.025809 -0.022142 -0.026624 -0.030224 1.9679 0.061204 0.0039224 0.0026915 -0.19778 0.019452 -0.018737 0.033593 0.019343 -0.039739 -0.16882 0.053242 -0.068761 0.00036428 -0.0001378 0.00035913 -0.00037758 0.53066 0 0 -0.037007 0 -0.13457 -0.0845 0.091896 0 0
0.72266 -0.016327 -0.019842 -0.029877 0.0055984 0 -0.0014235 -0.018173 -0.02109 -0.031721 -0.020505 -0.049782 2.025 0.060953 0.0015574 0.011913 -0.18492 0.026241 -0.015635 0.042362 0.01959 -0.028557 -0.16074 0.066391 -0.057931 0.00043619 0.00021953 0.0011609 -0.00066958 0.55969 0 0 -0.049832 0 -0.12948 -0.086977 0.090563 0 0
0.72656 -0.017986 -0.017507 0.017333 0.015363 0 0.0089547 -0.024745 -0.01971 -0.037135 -0.014773 -0.052344 2.0618 0.055281 -0.0029989 0.018345 -0.17405 0.030083 -0.014541 0.048171 0.022159 -0.021702 -0.151 0.075487 -0.044707 0.00020979 0.00031603 0.0013188 -0.00077329 0.55323 0 0 -0.047276 0 -0.129 -0.083701 0.083572 0 0
0.73047 -0.019475 -0.016305 0.024456 0.0024267 0 -0.00033143 -0.030271 -0.022153 -0.035154 -0.011708 -0.036078 2.0904 0.043781 -0.0051936 0.022017 -0.16753 0.028497 -0.014103 0.050337 0.025934 -0.020831 -0.14261 0.07572 -0.031259 -0.00010571 0.00045947 0.00072049 -0.00064327 0.50195 0 0 -0.02948 0 -0.13162 -0.07866 0.07432 0 0
0.73438 -0.019567 -0.016386 -0.0094271 -0.022542 0 -0.019807 -0.030742 -0.025617 -0.02732 -0.012426 -0.012579 2.1239 0.027863 -0.0030959 0.023883 -0.16586 0.022404 -0.013572 0.049001 0.028079 -0.024755 -0.13667 0.06845 -0.019295 -0.00031619 0.00062659 -0.00028294 -0.00041963 0.4266 0 0 -0.0076904 0 -0.13493 -0.074924 0.065996 0 0
0.73828 -0.018551 -0.016897 -0.050558 -0.040502 0 -0.034007 -0.026613 -0.026784 -0.018802 -0.015942 0.0011217 2.1629 0.0088752 0.00071924 0.024617 -0.16936 0.015121 -0.012682 0.044214 0.026453 -0.032358 -0.13381 0.059923 -0.010122 -0.00038344 0.00041294 -0.0011273 -0.00027731 0.37366 0 0 0.0036299 0 -0.13734 -0.074486 0.060662 0 0
0.74219 -0.017254 -0.01681 -0.05715 -0.038459 0 -0.033401 -0.022125 -0.024193 -0.014407 -0.019599 -0.0050043 2.1971 -0.011185 0.0020531 0.025037 -0.17815 0.010198 -0.011388 0.036086 0.022058 -0.041964 -0.13459 0.056378 -0.0052689 -0.00039142 -0.00040418 -0.0014128 -0.00028231 0.37961 0 0 -0.0025939 0 -0.13717 -0.079386 0.060435 0 0
0.74609 -0.015861 -0.015812 -0.014802 -0.01896 0 -0.020383 -0.020703 -0.018598 -0.015015 -0.020895 -0.026197 2.2195 -0.027556 -0.00031492 0.025825 -0.19158 0.0096358 -0.011018 0.025066 0.018768 -0.05039 -0.13951 0.059384 -0.0068353 -0.00041441 -0.0013645 -0.0010936 -0.00037969 0.43268 0 0 -0.020845 0 -0.13403 -0.090903 0.066047 0 0
0.75 -0.013993 -0.014329 0.049314 0.0024362 0 -0.0056568 -0.021522 -0.011999 -0.017409 -0.019273 -0.045911 2.2364 -0.03871 -0.0032804 0.026347 -0.20621 0.013094 -0.012838 0.013042 0.019967 -0.056634 -0.14678 0.064843 -0.012213 -0.00044827 -0.0015786 -0.00039245 -0.00047134 0.47282 0 0 -0.037135 0 -0.13134 -0.10463 0.072535 0 0
0.75391 -0.011736 -0.012861 0.086723 0.0094694 0 0.00078857 -0.020851 -0.0066982 -0.017434 -0.01629 -0.047808 2.2613 -0.044462 -0.0028491 0.025842 -0.22062 0.018069 -0.017497 0.00064103 0.024989 -0.060856 -0.15589 0.066052 -0.020031 -0.00047157 -0.00059309 0.0003918 -0.00047243 0.43812 0 0 -0.039133 0 -0.13104 -0.11818 0.077178 0 0
0.75781 -0.01007 -0.011531 0.066331 -0.0024473 0 -0.0033861 -0.016313 -0.0045698 -0.013476 -0.014018 -0.027869 2.2983 -0.045167 0.0013307 0.023555 -0.23351 0.021034 -0.02537 -0.011586 0.028953 -0.06346 -0.16626 0.058342 -0.028809 -0.00053725 0.0010365 0.0010042 -0.00031722 0.31813 0 0 -0.024622 0 -0.13472 -0.12924 0.077586 0 0
0.76172 -0.0099608 -0.010367 -0.00035889 -0.023215 0 -0.012588 -0.0092528 -0.0061125 -0.007261 -0.013217 0.0026685 2.3356 -0.042049 0.0053167 0.01804 -0.24297 0.019383 -0.036748 -0.022949 0.026718 -0.065421 -0.17718 0.042067 -0.036108 -0.00074865 0.0021395 0.0012743 2.4063e-05 0.16424 0 0 -0.0023354 0 -0.14412 -0.13416 0.070469 0 0
0.76563 -0.011174 -0.0097813 -0.068016 -0.036281 0 -0.018596 -0.0030119 -0.0096539 -0.0017783 -0.012954 0.025738 2.3574 -0.039006 0.0049177 0.0095515 -0.24851 0.013289 -0.049251 -0.032854 0.017619 -0.067766 -0.18715 0.022283 -0.039888 -0.0011114 0.0019559 0.0011631 0.00048453 0.047906 0 0 0.014708 0 -0.15572 -0.13226 0.057976 0 0
0.76953 -0.012336 -0.01038 -0.092385 -0.031373 0 -0.016816 0.00036112 -0.011988 0.0012199 -0.011876 0.02951 2.3623 -0.037683 0.00013107 -0.00032895 -0.25103 0.0060267 -0.060654 -0.040853 0.0066263 -0.070099 -0.1951 0.0056731 -0.040351 -0.001428 0.00076952 0.00080745 0.00086506 0.0074858 0 0 0.017953 0 -0.16502 -0.12575 0.044639 0 0
0.77344 -0.012294 -0.012155 -0.062961 -0.011967 0 -0.009201 0.0011685 -0.010754 0.0018639 -0.0097172 0.015925 2.3675 -0.038475 -0.0047919 -0.010431 -0.251 0.0020423 -0.069557 -0.046249 0.00056665 -0.071745 -0.20013 -0.0031999 -0.037733 -0.0014017 -0.00046447 0.00045539 0.00091452 0.030985 0 0 0.0080478 0 -0.16908 -0.11606 0.03355 0 0
0.77734 -0.011259 -0.014048 -0.0085923 0.007727 0 -0.0024203 0.00036424 -0.00674 0.00099278 -0.0075276 -0.0025077 2.3913 -0.041267 -0.0056856 -0.019435 -0.249 0.0038535 -0.07468 -0.048248 0.0026111 -0.071809 -0.20137 -0.0040725 -0.032533 -0.00090357 -0.0010471 0.00027689 0.00050647 0.081974 0 0 -0.0068852 0 -0.1651 -0.10484 0.027876 0 0
0.78125 -0.010416 -0.014638 0.026409 0.01347 0 -0.0028724 -0.0020709 -0.0036161 -0.001047 -0.0065196 -0.013045 2.4312 -0.043835 -0.0025345 -0.024492 -0.24558 0.010171 -0.073797 -0.04375 0.0098417 -0.067802 -0.19639 -0.00029314 -0.025551 -0.00014475 -0.0010333 0.00022119 -0.00022792 0.13412 0 0 -0.017265 0 -0.1491 -0.094995 0.033109 0 0
0.78516 -0.010515 -0.013368 0.01606 0.0012769 0 -0.011821 -0.0064574 -0.0048453 -0.0043755 -0.0067912 -0.011514 2.4635 -0.043649 0.00096798 -0.026224 -0.24182 0.016888 -0.069792 -0.0342 0.015983 -0.060768 -0.18744 0.0042159 -0.018338 0.00045669 -0.00087386 9.9014e-05 -0.00093848 0.18049 0 0 -0.017997 0 -0.12877 -0.08753 0.044456 0 0
0.78906 -0.011098 -0.011014 -0.028591 -0.019892 0 -0.023839 -0.01166 -0.010463 -0.0088133 -0.0072194 -0.0033947 2.466 -0.039997 0.0015897 -0.025262 -0.23797 0.020239 -0.064146 -0.020524 0.016775 -0.051701 -0.17567 0.0081263 -0.011212 0.00062883 -0.00075301 -0.0001716 -0.0012514 0.21926 0 0 -0.010897 0 -0.10863 -0.082615 0.0588 0 0
0.79297 -0.011153 -0.008825 -0.068368 -0.03451 0 -0.029927 -0.015079 -0.016841 -0.013569 -0.0066032 0.0020571 2.4419 -0.032682 -0.00024514 -0.022418 -0.23426 0.019553 -0.05832 -0.0040439 0.013265 -0.041792 -0.16234 0.013439 -0.0044149 0.00048381 -0.00044612 -0.0004317 -0.00097906 0.24276 0 0 -0.0027587 0 -0.092943 -0.080305 0.072999 0 0
0.79688 -0.010252 -0.0072764 -0.065309 -0.031232 0 -0.023678 -0.01495 -0.019685 -0.017647 -0.0049462 -0.0010286 2.4194 -0.022115 -0.0015221 -0.019076 -0.23102 0.017398 -0.054457 0.012701 0.010353 -0.033205 -0.14945 0.023006 0.0018106 0.00039075 0.00019312 -0.00043349 -0.00020809 0.24504 0 0 -0.0006225 0 -0.088156 -0.080805 0.082222 0 0
0.80078 -0.0087382 -0.0058136 -0.011661 -0.01074 0 -0.0064183 -0.012286 -0.017395 -0.020222 -0.0036794 -0.011827 2.4253 -0.011595 -0.00033797 -0.017409 -0.229 0.017095 -0.054391 0.02474 0.012185 -0.028673 -0.13979 0.036863 0.0069435 0.00059784 0.00081473 -0.00011839 0.00076466 0.23406 0 0 -0.0070903 0 -0.096976 -0.083954 0.08291 0 0
0.80469 -0.0069038 -0.0037957 0.062216 0.014498 0 0.012692 -0.0099249 -0.011799 -0.02051 -0.0045702 -0.024394 2.4591 -0.003568 0.0021438 -0.017886 -0.22865 0.019759 -0.0574 0.030488 0.018553 -0.028009 -0.13375 0.050763 0.010437 0.00098463 0.00084682 0.00030255 0.0015819 0.22702 0 0 -0.018512 0 -0.11357 -0.089045 0.077662 0 0
0.80859 -0.0044348 -0.0014491 0.10789 0.028451 0 0.022336 -0.0095249 -0.0060868 -0.017756 -0.0081604 -0.031826 2.4935 0.00084945 0.0034999 -0.020586 -0.23041 0.023241 -0.062944 0.029394 0.025274 -0.030866 -0.13147 0.058563 0.011607 0.0011969 0.00020538 0.00056301 0.0019784 0.23058 0 0 -0.027349 0 -0.13392 -0.095743 0.068462 0 0
0.8125 -0.0010274 0.0003308 0.093933 0.022388 0 0.016855 -0.009905 -0.0023565 -0.012006 -0.01296 -0.030201 2.5019 0.0009089 0.003131 -0.025363 -0.23468 0.023746 -0.070272 0.021537 0.027921 -0.036567 -0.13282 0.056633 0.0097346 0.001014 -0.00043517 0.00059007 0.0018803 0.23015 0 0 -0.027439 0 -0.15346 -0.1036 0.057749 0 0
0.81641 0.0025982 0.0010542 0.030553 0.0010295 0 0.00050095 -0.0085866 -0.00084542 -0.0050556 -0.016091 -0.020647 2.4832 -0.0039794 0.0028045 -0.031733 -0.24234 0.018829 -0.077956 0.0083308 0.025534 -0.043672 -0.13768 0.046441 0.0026768 0.00055577 -0.00025426 0.00048758 0.0014166 0.20371 0 0 -0.018527 0 -0.16315 -0.1113 0.050087 0 0
0.82031 0.00481 0.0012367 -0.036505 -0.020548 0 -0.015258 -0.0046625 -0.00072175 -3.1066e-05 -0.015057 -0.0087171 2.4609 -0.010556 0.0040833 -0.038182 -0.25162 0.0095228 -0.084567 -0.0042191 0.021223 -0.050258 -0.14414 0.033082 -0.0084771 0.00012033 0.00080553 0.00029998 0.00083389 0.14584 0 0 -0.0065117 0 -0.16191 -0.11693 0.046632 0 0
0.82422 0.0045662 0.0017652 -0.060272 -0.027452 0 -0.019667 0.00032211 -0.00093584 0.00088407 -0.0094493 -0.00098983 2.4591 -0.017239 0.0059074 -0.044157 -0.26112 -3.206e-05 -0.089809 -0.01348 0.019336 -0.056135 -0.15182 0.021255 -0.022665 -0.00014134 0.0018497 -9.7648e-05 0.00035094 0.073608 0 0 0.0011857 0 -0.15188 -0.11961 0.046214 0 0
0.82813 0.0027405 0.0028257 -0.029191 -0.015542 0 -0.010114 0.0042639 -0.00043583 -0.0012377 -0.0013682 -0.00033998 2.4807 -0.022965 0.0054523 -0.049305 -0.26958 -0.0052898 -0.093549 -0.017793 0.021658 -0.061425 -0.16067 0.012309 -0.038878 -0.00033696 0.0018569 -0.00078861 4.7219e-05 0.0066398 0 0 0.0016192 0 -0.13543 -0.11881 0.047509 0 0
0.83203 0.0016286 0.0037644 0.024015 0.0058622 0 0.0063577 0.006679 0.001627 -0.0022969 0.0058633 -0.0031903 2.5082 -0.026686 0.0014532 -0.053298 -0.27517 -0.0045172 -0.09575 -0.015651 0.025742 -0.066727 -0.17118 0.0045627 -0.055639 -0.00061529 0.00069889 -0.0015335 -0.00013807 -0.055054 0 0 -0.0013156 0 -0.11637 -0.11401 0.048245 0 0
0.83594 0.0029283 0.0041043 0.049794 0.021331 0 0.018464 0.0086214 0.0052183 0.0016024 0.009864 -0.0017676 2.5238 -0.028191 -0.0038642 -0.056156 -0.27573 -0.0001319 -0.096776 -0.0087102 0.026635 -0.073494 -0.1848 -0.0042109 -0.070152 -0.0009024 -0.00071418 -0.0018393 -0.00030793 -0.12864 0 0 -0.00035696 0 -0.10155 -0.10651 0.045274 0 0
0.83984 0.0062416 0.0044493 0.023413 0.02116 0 0.018962 0.010825 0.0090418 0.010587 0.010716 0.0092923 2.5252 -0.02861 -0.0066623 -0.058505 -0.27263 0.0030432 -0.097213 -0.00162 0.020578 -0.081742 -0.20139 -0.014815 -0.081518 -0.00093889 -0.0013151 -0.0014167 -0.00050927 -0.2235 0 0 0.0086049 0 -0.092545 -0.099203 0.03947 0 0
0.84375 0.0096309 0.0060414 -0.034128 0.0084699 0 0.009704 0.01271 0.011486 0.020505 0.010737 0.027111 2.5235 -0.02828 -0.0052933 -0.060625 -0.26689 0.0015054 -0.09712 0.0034162 0.0078345 -0.091047 -0.22075 -0.026504 -0.089359 -0.00060477 -0.00085544 -0.00054776 -0.00071767 -0.32306 0 0 0.022556 0 -0.08924 -0.093578 0.032092 0 0
0.84766 0.011533 0.0093383 -0.073645 -0.0038676 0 -0.00013841 0.013515 0.012363 0.026137 0.012679 0.041221 2.5286 -0.027447 -0.0019221 -0.062785 -0.25979 -0.0040988 -0.096483 0.0045465 -0.0074066 -0.10074 -0.2424 -0.037758 -0.093541 -0.00014644 1.4226e-05 0.00010897 -0.0008887 -0.39557 0 0 0.033425 0 -0.090889 -0.090935 0.024742 0 0
0.85156 0.011968 0.013248 -0.058637 -0.0037618 0 -0.0012143 0.013823 0.01343 0.025297 0.01766 0.041384 2.5399 -0.025888 -0.00024523 -0.065356 -0.25401 -0.0094775 -0.094862 -0.00035094 -0.019798 -0.10876 -0.26475 -0.046664 -0.093797 1.2046e-05 0.00054148 0.00014393 -0.00099288 -0.42284 0 0 0.03448 0 -0.095465 -0.093151 0.021028 0 0
0.85547 0.011966 0.016005 0.0050087 0.010624 0 0.0088595 0.015156 0.016596 0.020234 0.024263 0.02657 2.5518 -0.023335 -0.0018083 -0.068298 -0.25171 -0.010299 -0.092023 -0.0082233 -0.026076 -0.11321 -0.28431 -0.051153 -0.092002 -0.00027501 0.00060444 -0.00021053 -0.00099779 -0.41591 0 0 0.025715 0 -0.099396 -0.098515 0.022361 0 0
0.85938 0.012228 0.016819 0.074345 0.029743 0 0.023675 0.017913 0.021422 0.015477 0.029365 0.0071698 2.5623 -0.019978 -0.0047816 -0.071288 -0.25277 -0.0058998 -0.088008 -0.016179 -0.026509 -0.11378 -0.2991 -0.050188 -0.089269 -0.00064711 0.00060617 -0.00037756 -0.00085381 -0.40233 0 0 0.013899 0 -0.10188 -0.10503 0.027488 0 0
0.86328 0.012674 0.016495 0.10359 0.040277 0 0.032883 0.020379 0.024862 0.014373 0.030102 -0.0022181 2.5758 -0.016162 -0.0062 -0.073987 -0.25674 0.00017222 -0.082861 -0.022344 -0.023904 -0.11044 -0.30758 -0.045516 -0.08622 -0.00053967 0.00077832 -0.00011213 -0.00054721 -0.40138 0 0 0.0075257 0 -0.10273 -0.11128 0.035097 0 0
0.86719 0.013156 0.016424 0.078455 0.035197 0 0.030077 0.020441 0.024076 0.017208 0.025777 0.0060456 2.5963 -0.012512 -0.0049958 -0.075895 -0.26262 0.0033002 -0.076688 -0.024761 -0.021393 -0.10338 -0.30801 -0.041697 -0.083424 0.00024335 0.00080601 0.00021339 -0.00018204 -0.41343 0 0 0.010789 0 -0.10213 -0.11563 0.043172 0 0
0.87109 0.014087 0.01713 0.024182 0.018741 0 0.017743 0.018242 0.019633 0.021743 0.018562 0.026545 2.6222 -0.010895 -0.0026521 -0.07591 -0.26726 0.0018038 -0.069966 -0.022437 -0.020744 -0.094031 -0.29829 -0.042893 -0.081358 0.0012711 0.00024607 6.1369e-05 2.8415e-05 -0.42952 0 0 0.020992 0 -0.10063 -0.11607 0.047656 0 0
0.875 0.015942 0.018009 -0.016127 0.0030759 0 0.0055253 0.016481 0.015532 0.024929 0.012466 0.044695 2.6486 -0.011597 -0.0012108 -0.07436 -0.26864 -0.0018219 -0.063537 -0.019143 -0.02202 -0.085021 -0.28315 -0.048521 -0.079716 0.0018376 -0.00078566 -0.00059153 -9.1113e-05 -0.4435 0 0 0.030775 0 -0.098208 -0.11405 0.048348 0 0
0.87891 0.018301 0.018375 -0.01431 -0.00046345 0 0.0030738 0.017681 0.015579 0.024427 0.010971 0.047402 2.6749 -0.014384 -0.0011499 -0.07163 -0.26605 -0.0034649 -0.05784 -0.017098 -0.024168 -0.077378 -0.26483 -0.052387 -0.078271 0.0016002 -0.0015437 -0.0011533 -0.00050933 -0.45152 0 0 0.033145 0 -0.094137 -0.11045 0.046014 0 0
0.88281 0.01988 0.018425 0.023411 0.010722 0 0.012855 0.021405 0.019636 0.019644 0.014664 0.03226 2.7057 -0.018721 -0.0013461 -0.068277 -0.25912 -0.0012756 -0.053279 -0.018344 -0.025783 -0.071916 -0.24568 -0.047552 -0.076763 0.00087915 -0.0013748 -0.0010532 -0.00098023 -0.44503 0 0 0.025934 0 -0.087674 -0.10619 0.041825 0 0
0.88672 0.019853 0.018938 0.062759 0.028719 0 0.02828 0.024664 0.023653 0.012366 0.020567 0.0087847 2.745 -0.023063 -0.0007233 -0.065643 -0.2475 0.0026782 -0.050636 -0.02601 -0.025768 -0.069667 -0.22948 -0.033303 -0.074666 0.00033178 -0.00045177 -0.00040535 -0.001233 -0.41444 0 0 0.013087 0 -0.077221 -0.10265 0.038448 0 0
0.89063 0.018991 0.020192 0.067547 0.04057 0 0.038459 0.025101 0.02354 0.0064086 0.024015 -0.0084973 2.7899 -0.024775 0.00053118 -0.065536 -0.23311 0.0042836 -0.050114 -0.03933 -0.024008 -0.069866 -0.21892 -0.017365 -0.071429 0.00033812 0.00033849 7.8024e-05 -0.0011845 -0.36422 0 0 0.0021753 0 -0.063783 -0.10053 0.038721 0 0
0.89453 0.019118 0.021546 0.027007 0.037419 0 0.036046 0.023311 0.019015 0.0055672 0.022037 -0.0097403 2.8328 -0.023276 0.0014041 -0.068137 -0.21736 0.00085874 -0.051362 -0.055177 -0.021775 -0.071209 -0.21309 -0.01017 -0.06696 0.00069873 0.00028583 -0.00013828 -0.00096371 -0.32002 0 0 -0.00042989 0 -0.05016 -0.099325 0.042209 0 0
0.89844 0.021276 0.022278 -0.034784 0.021198 0 0.022487 0.021724 0.013692 0.010657 0.015766 0.0042333 2.8692 -0.018578 0.0012996 -0.07324 -0.20072 -0.0068238 -0.054235 -0.07145 -0.021177 -0.072914 -0.21092 -0.015792 -0.061188 0.00090105 -0.00042444 -0.00081753 -0.0007363 -0.31179 0 0 0.0061558 0 -0.038646 -0.098597 0.048003 0 0
0.90234 0.024588 0.022623 -0.074855 0.0039108 0 0.0070896 0.021597 0.011634 0.018139 0.009796 0.023086 2.9028 -0.011131 0.00054607 -0.080279 -0.18344 -0.015326 -0.058527 -0.085885 -0.023477 -0.074173 -0.21081 -0.028132 -0.054117 0.00064196 -0.00094787 -0.0012175 -0.0005426 -0.34578 0 0 0.016575 0 -0.031776 -0.097812 0.054638 0 0
0.90625 0.02714 0.023645 -0.06264 -0.0006551 0 0.00069299 0.021816 0.01398 0.022305 0.0088118 0.034114 2.9413 -0.0033122 -0.00018018 -0.086503 -0.16505 -0.021026 -0.064008 -0.09447 -0.027517 -0.0735 -0.20813 -0.036468 -0.04587 8.7044e-05 -0.00071163 -0.00092393 -0.00033397 -0.39627 0 0 0.023017 0 -0.035342 -0.096072 0.05776 0 0
0.91016 0.02791 0.025969 -0.0039912 0.012727 0 0.0083415 0.020857 0.018711 0.01988 0.014176 0.030763 2.9888 0.001822 -0.0005475 -0.08894 -0.14592 -0.022216 -0.069626 -0.098855 -0.030042 -0.071139 -0.2003 -0.0354 -0.037629 -0.00033608 -2.1333e-05 -0.00030617 -0.0001443 -0.43037 0 0 0.021222 0 -0.04595 -0.093627 0.056233 0 0
0.91406 0.027621 0.028868 0.061598 0.036111 0 0.025896 0.01926 0.023069 0.013181 0.023211 0.01703 3.0438 0.003185 -0.00056976 -0.08618 -0.12668 -0.01971 -0.074917 -0.10027 -0.028361 -0.067374 -0.18675 -0.029771 -0.030006 -0.00034717 0.00030552 -8.1154e-05 -0.00014534 -0.44262 0 0 0.014122 0 -0.060954 -0.090733 0.050517 0 0
0.91797 0.027658 0.030822 0.090542 0.053631 0 0.04282 0.019353 0.025808 0.0087347 0.031542 0.0047042 3.1039 0.0001651 -0.00023934 -0.077304 -0.10819 -0.016132 -0.079449 -0.10005 -0.023284 -0.062625 -0.16755 -0.029905 -0.02355 -2.3199e-05 -0.00014455 -0.00049551 -0.00045781 -0.46216 0 0 0.0098227 0 -0.077284 -0.087622 0.041652 0 0
0.92188 0.028451 0.030974 0.069074 0.053201 0 0.049282 0.022445 0.027384 0.012217 0.036244 0.0049939 3.1705 -0.0076508 0.00044412 -0.061208 -0.092339 -0.014518 -0.082531 -0.10011 -0.019331 -0.057716 -0.14361 -0.041939 -0.019121 0.00032992 -0.00092375 -0.0010627 -0.00090682 -0.52266 0 0 0.015121 0 -0.089484 -0.084547 0.032164 0 0
0.92578 0.029177 0.029832 0.023545 0.035723 0 0.042761 0.026943 0.028791 0.024009 0.037197 0.020329 3.2461 -0.017839 0.0010689 -0.040541 -0.081542 -0.01669 -0.08369 -0.10225 -0.021308 -0.054364 -0.11963 -0.062521 -0.016989 0.0004509 -0.0012029 -0.0011395 -0.0010477 -0.62582 0 0 0.029762 0 -0.090932 -0.081314 0.027131 0 0
0.92969 0.02895 0.028497 -0.0023365 0.014422 0 0.029513 0.029872 0.030754 0.039014 0.036082 0.042496 3.3281 -0.027672 0.00082678 -0.019618 -0.075218 -0.021975 -0.083328 -0.10602 -0.029911 -0.053302 -0.099022 -0.082412 -0.016239 0.00028198 -0.00064125 -0.0006597 -0.00054084 -0.73617 0 0 0.046358 0 -0.082285 -0.07746 0.027878 0 0
0.93359 0.027882 0.027418 0.015505 0.0047147 0 0.019721 0.030113 0.033719 0.050514 0.034597 0.058768 3.4082 -0.035845 -0.00069537 -0.00095944 -0.072679 -0.027254 -0.081621 -0.11098 -0.040458 -0.054936 -0.083226 -0.09474 -0.016264 -5.9289e-05 0.00029033 -0.00018135 0.00045272 -0.81177 0 0 0.056149 0 -0.064508 -0.072614 0.034585 0 0
0.9375 0.026696 0.026156 0.06182 0.012631 0 0.019767 0.029517 0.037711 0.05452 0.033582 0.061396 3.4812 -0.04128 -0.0027539 0.013025 -0.072796 -0.028908 -0.078799 -0.11654 -0.046336 -0.05948 -0.073115 -0.099695 -0.016357 -0.00038845 0.00083283 -0.00021987 0.0012899 -0.8379 0 0 0.055711 0 -0.039434 -0.066419 0.046756 0 0
0.94141 0.025541 0.024294 0.095982 0.030785 0 0.027482 0.030525 0.041631 0.051402 0.033178 0.052921 3.5525 -0.042516 -0.0037985 0.017861 -0.072424 -0.025656 -0.075027 -0.12179 -0.04435 -0.06702 -0.068313 -0.10192 -0.014904 -0.0005392 0.00069999 -0.00065859 0.0013541 -0.8302 0 0 0.048977 0 -0.0115 -0.05808 0.061977 0 0
0.94531 0.023662 0.022165 0.086457 0.044563 0 0.034156 0.033138 0.043026 0.044465 0.033008 0.043156 3.6361 -0.040988 -0.0028626 0.015742 -0.068437 -0.019948 -0.070678 -0.12653 -0.037207 -0.074985 -0.062546 -0.10439 -0.011106 -0.00042339 0.00027231 -0.0009097 0.00062235 -0.80874 0 0 0.043176 0 0.013069 -0.048081 0.075063 0 0
0.94922 0.020464 0.020395 0.035778 0.043157 0 0.031797 0.034808 0.039468 0.037465 0.031961 0.040584 3.7403 -0.037127 -0.00063738 0.0087212 -0.060248 -0.016297 -0.06558 -0.13074 -0.030937 -0.081696 -0.051932 -0.10529 -0.0047368 -8.9824e-05 9.5682e-05 -0.00060842 -0.000257 -0.77411 0 0 0.042514 0 0.03262 -0.036498 0.084197 0 0
0.95313 0.016594 0.018829 -0.023705 0.026963 0 0.019755 0.033309 0.030811 0.032795 0.028375 0.045408 3.8574 -0.030922 0.00095095 -0.0014317 -0.047835 -0.017552 -0.05944 -0.13421 -0.029703 -0.085706 -0.033387 -0.10037 0.0043477 0.00026414 0.00029589 -2.2679e-05 -0.00049774 -0.70958 0 0 0.044942 0 0.046413 -0.023199 0.088418 0 0
0.95703 0.013524 0.016375 -0.056744 0.0064373 0 0.0052444 0.029063 0.020027 0.030664 0.021315 0.049812 3.9676 -0.0217 0.00032817 -0.012381 -0.031793 -0.022346 -0.051599 -0.1363 -0.032698 -0.084931 -0.0028037 -0.087393 0.016361 0.00039771 0.00052927 0.00026928 0.0001426 -0.60208 0 0 0.044251 0 0.0543 -0.0076451 0.087178 0 0
0.96094 0.011971 0.012209 -0.050707 -0.0058374 0 -0.0026501 0.024197 0.011216 0.028987 0.012043 0.044718 4.0565 -0.007359 -0.0024576 -0.020845 -0.015227 -0.026161 -0.040944 -0.13448 -0.035563 -0.077157 0.041746 -0.067956 0.03084 0.00021195 0.00043865 2.0273e-05 0.0011569 -0.45635 0 0 0.035259 0 0.058983 0.011433 0.083012 0 0
0.96484 0.011017 0.0070347 -0.020549 -0.0038033 0 -0.00038947 0.019649 0.0063383 0.024296 0.0038029 0.027266 4.1289 0.011758 -0.0058302 -0.026455 -0.00046038 -0.025181 -0.028017 -0.1276 -0.034407 -0.064243 0.093274 -0.04558 0.046129 -0.00014467 5.2489e-05 -0.00046545 0.0017491 -0.28954 0 0 0.017854 0 0.06379 0.033484 0.079763 0 0
0.96875 0.0090918 0.002777 0.0065053 0.0083831 0 0.0073321 0.014037 0.0037329 0.013947 -0.00061015 0.003167 4.2057 0.035298 -0.0078325 -0.029408 0.011974 -0.019452 -0.013256 -0.11484 -0.028548 -0.047101 0.14756 -0.022967 0.061238 -0.00037743 -0.0002864 -0.00072279 0.0015315 -0.11783 0 0 -0.0027435 0 0.06972 0.05796 0.079042 0 0
0.97266 0.0057105 0.00082505 0.011511 0.019567 0 0.011655 0.0057161 -5.066e-05 -0.0014339 -0.0014792 -0.017412 4.3062 0.06246 -0.0072874 -0.030188 0.021983 -0.012514 0.0026878 -0.09579 -0.019948 -0.026878 0.20001 -0.0012627 0.075101 -0.00028772 -0.00030399 -0.00060352 0.00081851 0.047687 0 0 -0.019183 0 0.077365 0.083961 0.082044 0 0
0.97656 0.0019469 0.00066993 -0.0052091 0.019374 0 0.0067748 -0.0045521 -0.0068756 -0.017473 -0.0021502 -0.026979 4.4321 0.090653 -0.0043455 -0.02996 0.030581 -0.0080584 0.018077 -0.070366 -0.010768 -0.0055344 0.2413 0.018884 0.085178 6.007e-05 -2.7322e-05 -0.00029481 0.00026783 0.19559 0 0 -0.026359 0 0.086403 0.10863 0.089685 0 0
0.98047 -0.00090126 0.00045525 -0.027176 0.0055684 0 -0.0055593 -0.013725 -0.015294 -0.028681 -0.0059126 -0.025685 4.5671 0.11467 -0.00044546 -0.030678 0.040054 -0.0068911 0.030553 -0.044174 -0.0018344 0.014057 0.2668 0.036657 0.089958 0.0003993 0.00033542 3.4261e-05 0.00023277 0.31276 0 0 -0.024462 0 0.094496 0.12781 0.09859 0 0
0.98438 -0.0027894 -0.0011424 -0.034156 -0.013931 0 -0.0175 -0.019374 -0.021889 -0.032419 -0.012638 -0.020887 4.69 0.13204 0.002249 -0.033094 0.050378 -0.0068501 0.039188 -0.021378 0.0069344 0.030742 0.27699 0.05173 0.08918 0.00048263 0.00062971 0.00042046 0.00044731 0.3933 0 0 -0.019011 0 0.10038 0.13978 0.10611 0 0
0.98828 -0.0047491 -0.0037571 -0.015805 -0.026259 0 -0.020974 -0.021913 -0.024111 -0.030683 -0.018648 -0.021733 4.7908 0.1412 0.0020259 -0.037732 0.060617 -0.0052963 0.043352 -0.005002 0.015363 0.043676 0.27226 0.064793 0.082585 0.00025615 0.00079593 0.00088343 0.00033129 0.44597 0 0 -0.01753 0 0.10324 0.14346 0.1104 0 0
0.99219 -0.0073551 -0.0060883 0.020749 -0.023038 0 -0.013477 -0.023529 -0.021992 -0.027918 -0.020184 -0.032304 4.8757 0.14071 -0.00098852 -0.045131 0.068755 -0.001466 0.042465 0.0015345 0.022742 0.051953 0.25341 0.076427 0.069943 -0.00014581 0.00073969 0.0011665 -0.00038925 0.48614 0 0 -0.024382 0 0.10229 0.13798 0.10946 0 0
0.99609 -0.0098735 -0.0075784 0.054189 -0.0073242 0 5.5497e-05 -0.025234 -0.017639 -0.02686 -0.017129 -0.047888 4.9601 0.13069 -0.0044506 -0.056186 0.067748 0.0033947 0.036388 -0.0055459 0.028468 0.054065 0.22303 0.08517 0.051751 -0.00052879 0.00031405 0.00091342 -0.0013476 0.51688 0 0 -0.037002 0 0.09673 0.12447 0.10129 0 0
1 -0.011282 -0.0090571 0.062613 0.0077518 0 0.010198 -0.025722 -0.013537 -0.026395 -0.013264 -0.057365 5.0564 0.11788 -0.0053687 -0.069642 0.056062 0.0076811 0.028152 -0.01983 0.032414 0.052013 0.18897 0.087313 0.032002 -0.00074565 -0.00046883 0.00016022 -0.0018188 0.52097 0 0 -0.04674 0 0.088431 0.10974 0.089406 0 0
1.0039 -0.011902 -0.011689 0.03928 0.0085069 0 0.00884 -0.02338 -0.011245 -0.023394 -0.012827 -0.050734 5.1642 0.10534 -0.002741 -0.084909 0.033327 0.01083 0.018914 -0.038026 0.034469 0.046443 0.15385 0.079574 0.01259 -0.00072125 -0.0012533 -0.00050364 -0.0013716 0.4769 0 0 -0.044659 0 0.077892 0.096906 0.075603 0 0
1.0078 -0.013408 -0.015524 -0.0016978 -0.008549 0 -0.0055598 -0.018829 -0.011022 -0.016483 -0.016766 -0.026928 5.272 0.095864 0.0012242 -0.10122 0.00021188 0.013193 0.0097235 -0.056775 0.034104 0.03813 0.11992 0.062554 -0.0046682 -0.00044756 -0.0015089 -0.00045633 -0.00028883 0.38533 0 0 -0.028525 0 0.065618 0.08871 0.061694 0 0
1.0117 -0.016859 -0.019292 -0.035818 -0.0334 0 -0.02642 -0.014641 -0.012057 -0.0079135 -0.022202 0.0039676 5.3657 0.093476 0.002935 -0.11694 -0.040833 0.015004 0.0018353 -0.070916 0.030979 0.028188 0.089924 0.041622 -0.016737 -3.2672e-06 -0.00099176 0.00024157 0.00064056 0.27803 0 0 -0.0055141 0 0.052053 0.088942 0.050485 0 0
1.0156 -0.020947 -0.021554 -0.047161 -0.049692 0 -0.042511 -0.012451 -0.013003 -0.0018016 -0.025221 0.026429 5.4414 0.09821 0.00086272 -0.12921 -0.080219 0.015868 -0.0044543 -0.077898 0.026105 0.01912 0.064746 0.024073 -0.02256 0.00043872 -3.4582e-05 0.00079064 0.0007864 0.19801 0 0 0.012063 0 0.038467 0.096129 0.043412 0 0
1.0195 -0.022727 -0.021819 -0.039517 -0.046873 0 -0.044837 -0.011059 -0.012833 -0.00070423 -0.024006 0.029517 5.5095 0.10721 -0.0028846 -0.13674 -0.11247 0.015296 -0.009596 -0.07968 0.021952 0.012374 0.04366 0.014898 -0.023493 0.00068314 0.00070387 0.00044525 0.000201 0.16893 0 0 0.015132 0 0.025931 0.10619 0.039488 0 0
1.0234 -0.020374 -0.020497 -0.029688 -0.0277 0 -0.032609 -0.0080853 -0.011707 -0.0038313 -0.019558 0.013952 5.5876 0.11862 -0.004729 -0.13856 -0.13483 0.013455 -0.013752 -0.077864 0.020754 0.008917 0.026492 0.014511 -0.020394 0.00063947 0.00083923 -0.00064946 -0.00046885 0.18241 0 0 0.0039455 0 0.015262 0.11641 0.037894 0 0
1.0273 -0.015079 -0.018087 -0.029882 -0.0054688 0 -0.013935 -0.0033635 -0.010997 -0.0082205 -0.014074 -0.0089538 5.6845 0.1303 -0.0033988 -0.13396 -0.14551 0.011174 -0.017078 -0.074546 0.02246 0.0095594 0.01298 0.019655 -0.014407 0.00038267 0.00060813 -0.0015305 -0.0005911 0.21175 0 0 -0.01267 0 0.0072612 0.1239 0.037514 0 0
1.0313 -0.0099976 -0.014802 -0.036677 0.0062555 0 -0.00021297 8.6222e-05 -0.012067 -0.011288 -0.009197 -0.025473 5.7903 0.13845 -0.001194 -0.1214 -0.14413 0.0092578 -0.018989 -0.073727 0.024582 0.016054 0.0037061 0.025943 -0.007624 7.0315e-05 0.00057885 -0.0013938 -0.00010778 0.23474 0 0 -0.023974 0 0.0036018 0.12338 0.03589 0 0
1.0352 -0.0073678 -0.010992 -0.036917 0.0030545 0 0.0018782 -0.00099561 -0.014726 -0.012353 -0.0056724 -0.028401 5.8833 0.1428 -0.001217 -0.10553 -0.1412 0.0079338 -0.019352 -0.075991 0.024455 0.025565 -0.0033416 0.029893 -0.00214 -0.00020443 0.0010065 -0.00044087 0.00046953 0.24376 0 0 -0.024458 0 0.0020397 0.11708 0.031965 0 0
1.0391 -0.0068506 -0.0075432 -0.023167 -0.0085338 0 -0.0053093 -0.0063929 -0.017002 -0.012311 -0.0038995 -0.02046 5.95 0.14352 -0.0036164 -0.088271 -0.14114 0.007017 -0.017968 -0.080651 0.021771 0.036814 -0.008851 0.029801 0.0015249 -0.00046298 0.0015098 0.00033965 0.00059724 0.2402 0 0 -0.016381 0 0.0011264 0.10656 0.025651 0 0
1.043 -0.0066456 -0.005386 -0.0018237 -0.017054 0 -0.013096 -0.012182 -0.016704 -0.012407 -0.0040611 -0.010636 5.9994 0.14088 -0.0052222 -0.071367 -0.14752 0.0064171 -0.014809 -0.086752 0.018814 0.048504 -0.013539 0.026049 0.0030955 -0.00074345 0.0014332 0.0002282 0.00023015 0.22679 0 0 -0.0067545 0 -0.00062451 0.093517 0.017115 0 0
1.0469 -0.0057815 -0.0045621 0.014248 -0.014707 0 -0.01381 -0.014391 -0.013348 -0.013315 -0.0056437 -0.0070926 6.0567 0.13509 -0.0032056 -0.057058 -0.16443 0.006303 -0.0099795 -0.092409 0.018136 0.058736 -0.018418 0.021037 0.0024486 -0.00098548 0.00054646 -0.00048886 -0.00016919 0.20767 0 0 -0.001926 0 -0.0056651 0.080442 0.0069042 0 0
1.0508 -0.0048617 -0.0040581 0.019544 -0.0023988 0 -0.006665 -0.012604 -0.0084975 -0.014789 -0.0073712 -0.01191 6.1401 0.12673 0.0013369 -0.046254 -0.18982 0.0067747 -0.0049978 -0.095347 0.020082 0.065586 -0.024754 0.018108 0.00070392 -0.001057 -0.00063209 -0.00089835 -0.00012342 0.1907 0 0 -0.0037636 0 -0.015591 0.069638 -0.0031431 0 0
1.0547 -0.0046465 -0.0028103 0.020569 0.011448 0 0.0023593 -0.0097261 -0.0042394 -0.015671 -0.0081169 -0.020566 6.243 0.11635 0.0041671 -0.03739 -0.21719 0.0075536 -0.0012672 -0.095828 0.022656 0.069247 -0.032582 0.019332 -0.00092172 -0.0009077 -0.0012347 -0.00050232 0.0003832 0.1825 0 0 -0.0093915 0 -0.028507 0.060409 -0.011931 0 0
1.0586 -0.0045167 -0.00079389 0.026565 0.016917 0 0.0059731 -0.0084754 -0.001523 -0.01436 -0.0078794 -0.025648 6.34 0.10397 0.002458 -0.029491 -0.24284 0.0081343 0.00043824 -0.09428 0.023633 0.069776 -0.041732 0.023653 -0.0018137 -0.00065935 -0.00080128 0.00025175 0.00092218 0.17871 0 0 -0.013786 0 -0.042794 0.051835 -0.018996 0 0
1.0625 -0.0028904 0.0011216 0.037381 0.0095405 0 0.0015817 -0.0086307 1.0771e-05 -0.0099208 -0.0075228 -0.022026 6.4114 0.089689 -0.0019558 -0.021516 -0.26322 0.0082026 -0.00050319 -0.091361 0.022553 0.067383 -0.05185 0.027382 -0.0014404 -0.00049853 0.00031645 0.00051758 0.0010792 0.1627 0 0 -0.013226 0 -0.056492 0.042734 -0.024059 0 0
1.0664 0.00087983 0.0024299 0.042548 -0.0060511 0 -0.0067404 -0.0077812 0.0010016 -0.0032685 -0.0074042 -0.010378 6.4618 0.073709 -0.0044433 -0.012245 -0.27291 0.0077846 -0.0049359 -0.088181 0.020624 0.06188 -0.06175 0.027068 0.0010072 -0.00047273 0.0012614 1.7034e-05 0.00084605 0.11833 0 0 -0.0076113 0 -0.065157 0.03051 -0.026968 0 0
1.0703 0.005522 0.003819 0.032797 -0.018422 0 -0.011274 -0.0041843 0.0017998 0.0029211 -0.006521 0.0031245 6.5142 0.058041 -0.0025816 -0.0028246 -0.27544 0.0069648 -0.010974 -0.085119 0.019074 0.054413 -0.070084 0.022215 0.0046589 -0.00043385 0.0013818 -0.0006658 0.0005414 0.044524 0 0 -0.00036958 0 -0.068458 0.015323 -0.029233 0 0
1.0742 0.0090947 0.0064588 0.011272 -0.016841 0 -0.0061024 0.0017106 0.003028 0.00614 -0.0033726 0.011149 6.5868 0.043991 0.0013763 0.0051754 -0.27369 0.0055979 -0.017615 -0.081616 0.018006 0.045211 -0.076431 0.015056 0.0087569 -0.00022227 0.00071153 -0.00074834 0.00039319 -0.045545 0 0 0.0041483 0 -0.068087 -0.0017627 -0.031522 0 0
1.0781 0.011049 0.010479 -0.0080303 0.00055462 0 0.0086462 0.0083818 0.0059985 0.0064523 0.0023067 0.010974 6.6766 0.032617 0.0034073 0.010297 -0.26979 0.0034583 -0.024218 -0.077084 0.016828 0.034377 -0.080617 0.0075031 0.012575 0.00010304 -0.00014621 -7.4315e-05 0.00028483 -0.14034 0 0 0.0042446 0 -0.066127 -0.019653 -0.034223 0 0
1.082 0.012642 0.014459 -0.013181 0.024123 0 0.026233 0.015007 0.011597 0.0069543 0.0089694 0.0072867 6.7667 0.02537 0.0025644 0.010269 -0.26604 0.00069883 -0.030252 -0.0705 0.015226 0.021836 -0.082623 -0.0015194 0.014985 0.00026942 -0.00055168 0.00081322 -4.0193e-05 -0.24181 0 0 0.0027247 0 -0.066372 -0.036584 -0.037591 0 0
1.0859 0.015209 0.016659 -0.0052711 0.038684 0 0.036877 0.021528 0.018462 0.011339 0.014644 0.0089408 6.8467 0.022976 0.0019698 0.0033272 -0.26316 -0.0019716 -0.036325 -0.061231 0.01313 0.0078712 -0.083764 -0.015287 0.014209 6.3579e-05 -0.00029695 0.001341 -0.00057097 -0.35727 0 0 0.0050702 0 -0.076025 -0.050038 -0.040835 0 0
1.0898 0.018353 0.016719 0.0035209 0.034616 0 0.033865 0.027293 0.023038 0.02045 0.018814 0.02134 6.9225 0.023166 0.0046481 -0.007348 -0.25927 -0.0037338 -0.043593 -0.050901 0.0097836 -0.0064482 -0.085788 -0.035461 0.010473 -0.00041232 0.00032235 0.0014705 -0.00093142 -0.47976 0 0 0.014825 0 -0.095476 -0.060381 -0.042725 0 0
1.0938 0.020232 0.015922 0.0022589 0.015681 0 0.018749 0.030604 0.022558 0.031009 0.022672 0.040601 7.0056 0.024775 0.0091499 -0.019515 -0.25308 -0.0043741 -0.052671 -0.040644 0.0035453 -0.020471 -0.089559 -0.058993 0.0040366 -0.00080094 0.00079491 0.0015253 -0.00075673 -0.58158 0 0 0.029863 0 -0.12409 -0.068008 -0.042369 0 0
1.0977 0.019594 0.015753 -0.0083365 -0.0031637 0 0.0016346 0.030198 0.018391 0.037882 0.027452 0.055287 7.0957 0.026623 0.01049 -0.030651 -0.24351 -0.0045429 -0.06397 -0.031625 -0.0066055 -0.033532 -0.095761 -0.079069 -0.0045692 -0.00082828 0.00076501 0.0015933 -0.00013885 -0.63312 0 0 0.04309 0 -0.16023 -0.073499 -0.038942 0 0
1.1016 0.017139 0.01638 -0.01674 -0.006976 0 -0.0049813 0.026915 0.01575 0.038007 0.032715 0.055378 7.1796 0.027086 0.005818 -0.035451 -0.2297 -0.0052007 -0.077507 -0.025843 -0.019212 -0.044246 -0.1052 -0.089603 -0.013772 -0.00056084 0.0002371 0.0013241 0.00039349 -0.62963 0 0 0.047567 0 -0.19896 -0.077663 -0.030684 0 0
1.1055 0.014677 0.016714 -0.010943 0.0075841 0 0.00457 0.023237 0.01903 0.032626 0.036445 0.041231 7.2484 0.026248 -0.0015993 -0.031908 -0.21559 -0.0066632 -0.090497 -0.022534 -0.030449 -0.052318 -0.11585 -0.089427 -0.020398 -0.00029514 -0.0004643 0.00041565 0.00039888 -0.59714 0 0 0.042052 0 -0.23114 -0.08121 -0.018554 0 0
1.1094 0.013162 0.015815 0.011289 0.029581 0 0.023898 0.020923 0.026975 0.026114 0.036736 0.024361 7.3121 0.025162 -0.0051006 -0.021389 -0.20431 -0.0080954 -0.10077 -0.019884 -0.036723 -0.057971 -0.12567 -0.08262 -0.022713 -0.00020253 -0.00091233 -0.0008167 3.8343e-06 -0.56903 0 0 0.032167 0 -0.2531 -0.083708 -0.0038664 0 0
1.1133 0.01199 0.013926 0.040087 0.042242 0 0.038509 0.019411 0.032948 0.022656 0.033198 0.018514 7.3944 0.024742 -0.0015957 -0.0053647 -0.19786 -0.0080194 -0.10671 -0.016347 -0.037455 -0.061262 -0.13294 -0.074911 -0.019414 -0.00014119 -0.00084313 -0.0015581 -0.00020943 -0.55597 0 0 0.02598 0 -0.2627 -0.08453 0.012462 0 0
1.1172 0.010254 0.012002 0.059865 0.035779 0 0.0369 0.016919 0.030805 0.023476 0.026843 0.028205 7.5083 0.026208 0.0048039 0.013794 -0.19824 -0.0055923 -0.10644 -0.0098866 -0.035238 -0.062214 -0.1355 -0.069296 -0.0090465 0.00013198 -0.00032668 -0.0012718 0.00016826 -0.53897 0 0 0.02752 0 -0.25833 -0.082661 0.029337 0 0
1.1211 0.008225 0.010469 0.059484 0.014559 0 0.019979 0.012928 0.020928 0.026386 0.019097 0.04444 7.6407 0.031093 0.0068037 0.030088 -0.20495 -0.0016719 -0.098013 0.0024374 -0.03311 -0.060577 -0.12957 -0.064204 0.0097775 0.00058591 0.000268 -0.0002986 0.00088831 -0.49018 0 0 0.033515 0 -0.24143 -0.076268 0.045071 0 0
1.125 0.0070888 0.0088114 0.03986 -0.0065971 0 0.00051213 0.0090879 0.010239 0.027435 0.011282 0.051426 7.7628 0.037676 0.0015807 0.040406 -0.21115 0.0013863 -0.085417 0.0183 -0.031693 -0.057299 -0.11731 -0.055157 0.032616 0.00083887 0.00051951 0.00042194 0.0012478 -0.39858 0 0 0.035927 0 -0.22174 -0.066918 0.059388 0 0
1.1289 0.0072376 0.0064207 0.014178 -0.013732 0 -0.0074445 0.0074276 0.0058473 0.023352 0.0047192 0.038778 7.8571 0.044611 -0.0060854 0.043839 -0.21296 0.00141 -0.070593 0.035758 -0.02904 -0.05273 -0.099887 -0.038313 0.057173 0.00053687 0.00026507 0.00025524 0.0008025 -0.27569 0 0 0.028173 0 -0.20339 -0.055627 0.072355 0 0
1.1328 0.0073127 0.0035381 -0.00065139 -0.0039738 0 -0.00024484 0.0080119 0.0084029 0.013489 0.00043641 0.0094552 7.9335 0.050451 -0.0086124 0.040147 -0.20695 -0.0015523 -0.055472 0.052553 -0.02314 -0.047322 -0.078807 -0.013445 0.081054 -0.00018802 -0.00025788 -0.00053933 -0.00014444 -0.14093 0 0 0.010224 0 -0.18992 -0.043566 0.084145 0 0
1.1367 0.005396 0.0010308 0.0030061 0.012727 0 0.01265 0.0087291 0.011621 0.00038212 -0.0019461 -0.022423 8.0174 0.052447 -0.0032897 0.029641 -0.18802 -0.0046853 -0.042851 0.063994 -0.014304 -0.042016 -0.056757 0.015312 0.10003 -0.00071198 -0.00057837 -0.0011281 -0.00079795 -0.006443 0 0 -0.011152 0 -0.1858 -0.032883 0.095061 0 0
1.1406 0.0011152 -0.00072738 0.015599 0.021289 0 0.017148 0.0073289 0.0082951 -0.011534 -0.0047956 -0.041542 8.1239 0.049594 0.0051656 0.016948 -0.15931 -0.0043393 -0.033823 0.066288 -0.0050402 -0.038573 -0.037739 0.041268 0.11109 -0.00046181 -0.00036757 -0.00095675 -0.00062127 0.12363 0 0 -0.026969 0 -0.18907 -0.025444 0.10568 0 0
1.1445 -0.0038018 -0.0024311 0.016121 0.012864 0 0.0065518 0.0032671 -0.0031488 -0.01864 -0.010959 -0.04143 8.2437 0.043624 0.009528 0.0051319 -0.12752 0.00074736 -0.027216 0.060007 0.0021317 -0.03777 -0.022841 0.058603 0.11487 0.00049845 0.00026985 -0.00024773 0.00017076 0.24476 0 0 -0.032061 0 -0.19487 -0.021052 0.11613 0 0
1.1484 -0.0072807 -0.0051096 -0.01008 -0.0084081 0 -0.013236 -0.0025268 -0.017598 -0.020603 -0.02081 -0.027784 8.3546 0.036113 0.0069859 -0.0043357 -0.097141 0.007777 -0.022185 0.045651 0.0064593 -0.040047 -0.012407 0.065517 0.11178 0.0014507 0.00084465 0.00030304 0.00084801 0.34923 0 0 -0.028353 0 -0.19984 -0.019441 0.1264 0 0
1.1523 -0.009048 -0.0089585 -0.055304 -0.028305 0 -0.029197 -0.0091189 -0.028034 -0.020538 -0.030773 -0.013706 8.445 0.029068 0.0010284 -0.010378 -0.072899 0.011777 -0.017701 0.024335 0.0087412 -0.045625 -0.0062954 0.065037 0.10272 0.0016478 0.00086244 0.00022349 0.00085758 0.43252 0 0 -0.023103 0 -0.2004 -0.020068 0.13643 0 0
1.1563 -0.010769 -0.013144 -0.091142 -0.033279 0 -0.031954 -0.016109 -0.031109 -0.022322 -0.035525 -0.010671 8.524 0.027693 -0.0028629 -0.012303 -0.062996 0.0098996 -0.012448 -0.0016441 0.0099467 -0.054175 -0.0031073 0.0627 0.089286 0.00099749 0.00024105 -0.0003649 0.00027998 0.49768 0 0 -0.023314 0 -0.18935 -0.021813 0.14613 0 0
1.1602 -0.014053 -0.016746 -0.08984 -0.021181 0 -0.022645 -0.02272 -0.02866 -0.027147 -0.032443 -0.021149 8.6103 0.032351 -0.0024857 -0.01308 -0.061802 0.0043317 -0.0068919 -0.027165 0.010513 -0.062404 0.0010815 0.062616 0.075686 0.0001332 -0.00058177 -0.00097147 -0.00033943 0.54863 0 0 -0.030291 0 -0.16954 -0.023101 0.15587 0 0
1.1641 -0.018596 -0.019604 -0.048698 -0.0034717 0 -0.010988 -0.02719 -0.024877 -0.032431 -0.024154 -0.037372 8.713 0.042441 0.0001725 -0.013725 -0.065495 0.0007634 -0.0017655 -0.050527 0.010813 -0.068625 0.0078547 0.064908 0.06322 -0.00020357 -0.00096153 -0.0012014 -0.00052613 0.57992 0 0 -0.038513 0 -0.14279 -0.023441 0.16593 0 0
1.168 -0.022517 -0.022044 0.0046963 0.0034636 0 -0.0071712 -0.027986 -0.022712 -0.034247 -0.016521 -0.047008 8.8237 0.05676 0.0022372 -0.014946 -0.070086 0.0034272 0.0022624 -0.070355 0.011575 -0.071378 0.018447 0.06661 0.052896 0.00013323 -0.00054722 -0.0009905 -0.0002256 0.57833 0 0 -0.040039 0 -0.11137 -0.022394 0.17651 0 0
1.1719 -0.024447 -0.024071 0.033176 -0.0084726 0 -0.014411 -0.025769 -0.02259 -0.031026 -0.013855 -0.042166 8.9272 0.072668 0.0029648 -0.017083 -0.069365 0.011261 0.0041835 -0.084878 0.013269 -0.068507 0.034423 0.065122 0.045803 0.00058722 0.00043264 -0.00051599 0.0002909 0.53934 0 0 -0.031241 0 -0.078905 -0.019219 0.18785 0 0
1.1758 -0.025053 -0.025349 0.020006 -0.032118 0 -0.027397 -0.023587 -0.023442 -0.024985 -0.015941 -0.02548 9.0148 0.084565 0.0033537 -0.018491 -0.058695 0.018972 0.0045248 -0.09373 0.015221 -0.059951 0.055082 0.06102 0.041694 0.00047253 0.0013347 -1.8615e-05 0.00073873 0.48189 0 0 -0.016419 0 -0.051027 -0.012988 0.19942 0 0
1.1797 -0.026432 -0.026211 -0.017858 -0.050596 0 -0.03696 -0.024514 -0.024135 -0.02004 -0.019487 -0.0084204 9.0899 0.090493 0.0038343 -0.01746 -0.041227 0.022034 0.0052691 -0.098365 0.016005 -0.04832 0.07798 0.057686 0.039369 -0.00035223 0.0015849 0.00028588 0.00099008 0.44298 0 0 -0.0049334 0 -0.02931 -0.0035535 0.21024 0 0
1.1836 -0.030154 -0.028239 -0.045103 -0.051279 0 -0.037178 -0.029016 -0.024169 -0.018486 -0.022055 -0.0024844 9.1601 0.089881 0.0035127 -0.012875 -0.019561 0.020632 0.0078565 -0.099157 0.015177 -0.035028 0.10195 0.058291 0.038454 -0.0013562 0.0010868 0.00026191 0.0010174 0.45337 0 0 -0.0038863 0 -0.014487 0.0094797 0.21959 0 0
1.1875 -0.035955 -0.03311 -0.038685 -0.036523 0 -0.029959 -0.034826 -0.023888 -0.019757 -0.024255 -0.010019 9.2292 0.082871 0.0017982 -0.0037998 0.0031052 0.018659 0.013738 -0.096503 0.01441 -0.021528 0.12587 0.063214 0.038658 -0.0018381 0.0002359 -4.2342e-05 0.00080865 0.51598 0 0 -0.012462 0 -0.0067977 0.02641 0.22672 0 0
1.1914 -0.042152 -0.040536 -0.0073738 -0.021819 0 -0.023888 -0.039326 -0.024569 -0.022122 -0.028284 -0.02255 9.2956 0.07141 -0.00016937 0.011311 0.020712 0.019086 0.025704 -0.089997 0.016316 -0.0096828 0.14861 0.070337 0.040499 -0.0015385 -0.0004321 -0.00034702 0.00041034 0.60723 0 0 -0.022958 0 -0.0068926 0.048092 0.23007 0 0
1.1953 -0.047025 -0.047674 0.015964 -0.022683 0 -0.027791 -0.041714 -0.027892 -0.025024 -0.034992 -0.028586 9.3565 0.061621 -0.00056649 0.02925 0.032845 0.020949 0.04167 -0.080969 0.021885 0.0011568 0.17092 0.077745 0.044345 -0.00078935 -0.00062332 -0.0003105 2.4332e-06 0.69909 0 0 -0.027766 0 -0.01052 0.071809 0.23099 0 0
1.1992 -0.04983 -0.051286 0.0021076 -0.041455 0 -0.043313 -0.042787 -0.034512 -0.029458 -0.042849 -0.024412 9.412 0.056104 0.00080604 0.047889 0.041872 0.021319 0.05977 -0.069791 0.029505 0.012219 0.19379 0.085995 0.050555 -0.00012965 -0.00038505 0.00015544 -0.00017931 0.78129 0 0 -0.026215 0 -0.015644 0.095739 0.23066 0 0
1.2031 -0.050939 -0.050847 -0.049915 -0.065289 0 -0.062433 -0.043318 -0.042892 -0.036332 -0.049646 -0.018033 9.4641 0.056486 0.002136 0.065452 0.05033 0.019975 0.078424 -0.056642 0.037112 0.0246 0.21808 0.097698 0.059377 0.00017547 8.1956e-05 0.00074414 -5.6931e-05 0.86546 0 0 -0.025179 0 -0.02063 0.1183 0.23015 0 0
1.207 -0.051409 -0.049319 -0.11079 -0.076972 0 -0.072896 -0.043501 -0.050097 -0.045066 -0.054625 -0.022199 9.5134 0.064232 0.0020306 0.079548 0.062483 0.02118 0.095523 -0.041468 0.045406 0.039917 0.24505 0.11485 0.071142 0.0002539 0.00062792 0.00099194 0.00017927 0.97133 0 0 -0.032852 0 -0.023427 0.13726 0.23103 0 0
1.2109 -0.052334 -0.050371 -0.14239 -0.069201 0 -0.06816 -0.044084 -0.054431 -0.054091 -0.058636 -0.042416 9.5583 0.077088 0.0018959 0.087707 0.08359 0.029936 0.10919 -0.024225 0.058228 0.058924 0.27528 0.13646 0.08492 0.00035196 0.0011521 0.00069567 0.0002309 1.1088 0 0 -0.051169 0 -0.021307 0.15008 0.23519 0 0
1.2148 -0.054024 -0.054553 -0.12609 -0.050299 0 -0.053651 -0.047 -0.057317 -0.062403 -0.062596 -0.070925 9.5955 0.08962 0.0050148 0.09138 0.11084 0.046343 0.12077 -0.0058865 0.078821 0.078935 0.3065 0.15859 0.098351 0.00052454 0.0014703 8.501e-05 -1.7422e-05 1.268 0 0 -0.073523 0 -0.014577 0.15806 0.24185 0 0
1.2188 -0.055353 -0.058287 -0.076658 -0.036817 0 -0.042947 -0.05364 -0.061923 -0.070108 -0.066351 -0.092571 9.6214 0.099002 0.012881 0.091332 0.14128 0.064208 0.1312 0.012747 0.1053 0.097785 0.33675 0.17677 0.10984 0.00061607 0.0013185 -0.00042186 -0.00038741 1.4213 0 0 -0.089721 0 -0.0034209 0.16181 0.25027 0 0
1.2227 -0.054143 -0.056937 -0.031246 -0.039468 0 -0.045985 -0.062233 -0.069318 -0.077345 -0.069085 -0.09766 9.6332 0.10274 0.022866 0.088509 0.17119 0.075924 0.14143 0.030663 0.13028 0.11312 0.36371 0.18878 0.11776 0.00049611 0.00060011 -0.00059797 -0.00059962 1.5337 0 0 -0.093936 0 0.011649 0.16213 0.25944 0 0
1.2266 -0.048979 -0.049167 -0.021055 -0.054077 0 -0.059271 -0.067853 -0.07611 -0.083122 -0.070171 -0.090265 9.6314 0.097133 0.030148 0.084224 0.19183 0.079003 0.15246 0.044796 0.14583 0.11963 0.38137 0.19568 0.11848 0.0002433 -0.00036919 -0.00052094 -0.00055146 1.5775 0 0 -0.088974 0 0.029314 0.1599 0.26705 0 0
1.2305 -0.041239 -0.038566 -0.04659 -0.064922 0 -0.067618 -0.066218 -0.076607 -0.085628 -0.06906 -0.084265 9.6213 0.085372 0.032134 0.080039 0.19856 0.077772 0.16287 0.052311 0.14979 0.11647 0.38663 0.20023 0.11182 6.8102e-05 -0.00096729 -0.00036227 -0.00037267 1.5454 0 0 -0.083371 0 0.045594 0.15672 0.27111 0 0
1.2344 -0.035198 -0.031171 -0.076657 -0.057945 0 -0.057255 -0.057896 -0.068033 -0.08358 -0.064662 -0.090238 9.613 0.071187 0.030693 0.076068 0.19268 0.078628 0.17048 0.052241 0.14717 0.10543 0.37949 0.2038 0.099131 8.1301e-05 -0.00074566 -0.00016826 -0.00021912 1.4529 0 0 -0.083681 0 0.058188 0.15284 0.27134 0 0
1.2383 -0.03538 -0.031331 -0.074262 -0.033526 0 -0.029504 -0.048372 -0.053813 -0.076851 -0.056026 -0.10452 9.6145 0.057281 0.029901 0.072136 0.17581 0.083731 0.1734 0.043937 0.14524 0.088015 0.35997 0.2039 0.081571 0.00018371 0.00013869 0.00010264 -7.351e-05 1.3252 0 0 -0.088151 0 0.065454 0.14821 0.26763 0 0
1.2422 -0.043056 -0.039367 -0.030383 -0.0085573 0 -0.0026577 -0.04351 -0.041464 -0.065803 -0.044537 -0.11016 9.6257 0.046846 0.031827 0.067763 0.15086 0.089249 0.16918 0.026883 0.14642 0.066392 0.32844 0.19466 0.060775 0.00019824 0.0010055 0.00039878 0.00019906 1.1807 0 0 -0.087043 0 0.065605 0.14249 0.26003 0 0
1.2461 -0.055092 -0.052339 0.023139 -0.0052655 0 0.00074381 -0.044906 -0.03685 -0.050884 -0.035146 -0.089708 9.6364 0.043825 0.034823 0.061671 0.12558 0.089292 0.15498 0.0026905 0.14559 0.045185 0.28818 0.17082 0.041105 8.2459e-05 0.001233 0.00055465 0.00061427 1.0269 0 0 -0.069988 0 0.057152 0.13486 0.24934 0 0
1.25 -0.066377 -0.066351 0.036119 -0.034248 0 -0.028519 -0.049747 -0.04004 -0.033883 -0.034014 -0.040212 9.6339 0.045491 0.03572 0.053977 0.1058 0.081193 0.13605 -0.021738 0.13446 0.027334 0.24787 0.13314 0.026138 -2.752e-05 0.00079189 0.0004872 0.00095744 0.87613 0 0 -0.03542 0 0.044826 0.12588 0.23791 0 0
1.2539 -0.073683 -0.078269 -0.017279 -0.084365 0 -0.078076 -0.054697 -0.046292 -0.019578 -0.043493 0.021176 9.6117 0.050016 0.033166 0.045012 0.093215 0.067406 0.11574 -0.042614 0.10947 0.013739 0.21172 0.091262 0.01792 7.8084e-06 0.00019681 0.00032506 0.00096513 0.76401 0 0 0.0050932 0 0.031054 0.11591 0.2267 0 0
1.2578 -0.077373 -0.08617 -0.11145 -0.12816 0 -0.12169 -0.059052 -0.050663 -0.014722 -0.05903 0.065663 9.5721 0.055449 0.028615 0.035309 0.088654 0.053549 0.097564 -0.05632 0.076959 0.004948 0.18356 0.060824 0.018212 0.00014138 -6.4809e-05 0.00024349 0.00061629 0.74356 0 0 0.031883 0 0.018246 0.10537 0.2166 0 0
1.2617 -0.07966 -0.08928 -0.1841 -0.14028 0 -0.13692 -0.06377 -0.051764 -0.023449 -0.071729 0.069992 9.5211 0.058746 0.024598 0.026268 0.092485 0.045538 0.088007 -0.056173 0.05109 0.001836 0.1699 0.055492 0.030762 0.00016313 -1.2948e-05 0.00019197 0.00020264 0.84982 0 0 0.029314 0 0.010228 0.095059 0.20911 0 0
1.2656 -0.081585 -0.088008 -0.18433 -0.11579 0 -0.11957 -0.068374 -0.051796 -0.042701 -0.07515 0.030922 9.4606 0.058955 0.02274 0.020139 0.10045 0.047925 0.090109 -0.040494 0.045911 0.0035841 0.17096 0.078969 0.055093 -6.7833e-05 -5.3031e-05 -8.6104e-05 8.1018e-05 1.0637 0 0 -0.0031702 0 0.0081067 0.085864 0.20502 0 0
1.2695 -0.081922 -0.083757 -0.11487 -0.074105 0 -0.08475 -0.070353 -0.053951 -0.062897 -0.070428 -0.032609 9.3856 0.058184 0.023405 0.017858 0.10968 0.062639 0.10108 -0.012481 0.066577 0.0096963 0.18222 0.12276 0.088378 -0.00042427 -0.00041553 -0.00068217 0.00035563 1.3138 0 0 -0.049638 0 0.0095633 0.078009 0.20405 0 0
1.2734 -0.078876 -0.078131 -0.031518 -0.044661 0 -0.05519 -0.068349 -0.060096 -0.074817 -0.064997 -0.091164 9.2892 0.058458 0.026293 0.020186 0.11894 0.08709 0.11865 0.026138 0.10553 0.020568 0.2008 0.17163 0.12917 -0.00057011 -0.00082111 -0.0012504 0.00080562 1.5231 0 0 -0.087954 0 0.012589 0.071712 0.206 0 0
1.2773 -0.072405 -0.072047 0.0013733 -0.044808 0 -0.045705 -0.065194 -0.070186 -0.077211 -0.066087 -0.12274 9.1675 0.062229 0.030466 0.027718 0.12734 0.11334 0.13971 0.073097 0.14638 0.036751 0.22326 0.21278 0.17572 -0.00024802 -0.00078193 -0.0012717 0.0011028 1.6627 0 0 -0.10474 0 0.014677 0.067153 0.21049 0 0
1.2813 -0.064631 -0.06568 -0.036914 -0.067383 0 -0.05475 -0.066321 -0.082586 -0.077827 -0.074922 -0.12522 9.0227 0.075335 0.034059 0.042226 0.13379 0.13144 0.15733 0.12505 0.17359 0.060755 0.24283 0.24207 0.22463 0.00046742 -0.00020717 -0.00065605 0.001075 1.764 0 0 -0.10369 0 0.0097253 0.065234 0.21598 0 0
1.2852 -0.058142 -0.059311 -0.10735 -0.087848 0 -0.067986 -0.07438 -0.094295 -0.08613 -0.086466 -0.11507 8.8621 0.095266 0.035295 0.060426 0.1378 0.13644 0.16842 0.17604 0.18205 0.088756 0.25612 0.26324 0.27028 0.0011902 0.00040476 2.9301e-05 0.00077692 1.878 0 0 -0.10067 0 -0.0022241 0.065172 0.21935 0 0
1.2891 -0.054163 -0.053997 -0.1441 -0.084997 0 -0.070446 -0.085731 -0.10146 -0.10403 -0.094145 -0.11363 8.6968 0.11972 0.034871 0.080895 0.13786 0.13319 0.17249 0.2236 0.1798 0.11819 0.26206 0.28178 0.30937 0.0015062 0.00046074 0.00010274 0.00037412 2.019 0 0 -0.10965 0 -0.020251 0.066634 0.21868 0 0
1.293 -0.052327 -0.051031 -0.10867 -0.058143 0 -0.058222 -0.093005 -0.10112 -0.12316 -0.094785 -0.1307 8.5381 0.1459 0.036906 0.10207 0.13226 0.13281 0.16959 0.26534 0.18118 0.14616 0.26006 0.29879 0.33874 0.0012768 -6.9929e-05 -0.00042818 2.4328e-05 2.1449 0 0 -0.13087 0 -0.042774 0.069143 0.21225 0 0
1.2969 -0.051684 -0.050662 -0.021013 -0.027015 0 -0.041135 -0.091404 -0.093387 -0.13127 -0.089755 -0.15726 8.3908 0.16853 0.045903 0.12141 0.11701 0.14209 0.16007 0.29694 0.19449 0.16715 0.24897 0.30945 0.3523 0.0007188 -0.00059189 -0.00074424 -0.00014271 2.1874 0 0 -0.15075 0 -0.066465 0.071788 0.19709 0 0
1.3008 -0.051453 -0.051594 0.056439 -0.015217 0 -0.03435 -0.082338 -0.082014 -0.12188 -0.082458 -0.17244 8.2465 0.18105 0.061423 0.13515 0.08892 0.15531 0.1462 0.31388 0.21378 0.17476 0.22951 0.30621 0.34568 0.00021906 -0.00052833 -5.1611e-05 -2.2451e-05 2.1012 0 0 -0.15305 0 -0.084665 0.072751 0.17271 0 0
1.3047 -0.050918 -0.052045 0.067661 -0.031364 0 -0.045312 -0.071032 -0.071876 -0.098626 -0.075193 -0.1591 8.0855 0.18405 0.076019 0.14231 0.050994 0.15731 0.12948 0.31677 0.22203 0.16991 0.20367 0.28384 0.32255 5.1663e-05 2.8788e-05 0.0014548 0.00039217 1.8885 0 0 -0.13136 0 -0.09494 0.071559 0.14285 0 0
1.3086 -0.049276 -0.051315 0.0058822 -0.062902 0 -0.066468 -0.061244 -0.065205 -0.07135 -0.067901 -0.11629 7.891 0.17879 0.080027 0.14194 0.0054779 0.13681 0.10986 0.30499 0.20429 0.15342 0.17181 0.24272 0.28452 0.00021133 0.00041285 0.0026048 0.00092295 1.5861 0 0 -0.093199 0 -0.096094 0.068306 0.1099 0 0
1.3125 -0.046202 -0.050111 -0.081858 -0.086404 0 -0.080263 -0.052858 -0.059964 -0.048407 -0.058953 -0.059464 7.6655 0.16754 0.069984 0.13337 -0.044574 0.097907 0.087048 0.27842 0.16046 0.12704 0.13434 0.18876 0.23401 0.00045609 0.00014846 0.00235 0.0012596 1.2378 0 0 -0.053253 0 -0.087601 0.063441 0.076604 0 0
1.3164 -0.042536 -0.049261 -0.13071 -0.08514 0 -0.073037 -0.044053 -0.052051 -0.032168 -0.046785 -0.0091236 7.4332 0.15693 0.052675 0.11436 -0.091148 0.058427 0.05972 0.2353 0.10664 0.095176 0.091785 0.13082 0.17531 0.00049823 -0.00046769 0.00083103 0.0011796 0.87809 0 0 -0.022688 0 -0.068684 0.05947 0.049127 0 0
1.3203 -0.039849 -0.048296 -0.10679 -0.060296 0 -0.046601 -0.034415 -0.039275 -0.020289 -0.031413 0.022711 7.2219 0.15396 0.040074 0.089319 -0.12683 0.035804 0.030815 0.18491 0.063487 0.066405 0.050144 0.076985 0.11867 0.00020681 -0.00066125 -0.00073733 0.00074238 0.53417 0 0 -0.0032455 0 -0.045447 0.059863 0.030242 0 0
1.3242 -0.038881 -0.045614 -0.032235 -0.028572 0 -0.017562 -0.02504 -0.023423 -0.0097332 -0.015252 0.037852 7.0386 0.16033 0.039186 0.060804 -0.14868 0.033319 0.0034221 0.13238 0.041182 0.043925 0.014342 0.03193 0.068757 -0.00029708 -6.6663e-05 -0.0012608 0.00024378 0.23075 0 0 0.010391 0 -0.020482 0.066289 0.020563 0 0
1.3281 -0.038457 -0.040134 0.032297 -0.0093753 0 -0.0044897 -0.016233 -0.0087294 0.00077386 -0.0025048 0.045986 6.8628 0.17642 0.046202 0.031061 -0.15461 0.039236 -0.019389 0.081892 0.033794 0.029749 -0.010845 -0.0034266 0.029205 -0.000705 0.00077926 -0.00075654 -4.0061e-05 -0.010922 0 0 0.023582 0 0.0044288 0.079824 0.020408 0 0
1.332 -0.036318 -0.032616 0.035083 -0.011485 0 -0.013418 -0.0067872 0.0013773 0.010941 0.0032363 0.05363 6.6656 0.20142 0.050503 0.0031825 -0.14182 0.038975 -0.032559 0.038913 0.027254 0.025766 -0.017574 -0.02973 0.0047352 -0.00071717 0.00093304 -9.9661e-05 -5.8809e-05 -0.17602 0 0 0.036468 0 0.027578 0.10163 0.030238 0 0
1.3359 -0.031234 -0.025187 -0.025188 -0.028035 0 -0.033593 0.0035578 0.0061162 0.019753 0.0018719 0.057917 6.4357 0.22763 0.044542 -0.017824 -0.11095 0.028284 -0.029898 0.0093158 0.013083 0.030155 0.0034677 -0.046276 -0.0014833 -0.00026163 4.2088e-05 0.00010464 5.8872e-05 -0.2546 0 0 0.044102 0 0.048147 0.12933 0.048364 0 0
1.3398 -0.024218 -0.01957 -0.096835 -0.042375 0 -0.046559 0.011658 0.0066508 0.025348 -0.0025149 0.050353 6.1873 0.24724 0.030211 -0.031146 -0.070394 0.015424 -0.015363 -0.0096643 -0.0045635 0.037174 0.045119 -0.050142 0.0045624 0.00041199 -0.0012245 0.00017956 0.0002139 -0.24013 0 0 0.040873 0 0.067024 0.15697 0.070134 0 0
1.3438 -0.017546 -0.015857 -0.11552 -0.040249 0 -0.040535 0.012569 0.0043596 0.02488 -0.0046653 0.026813 5.9411 0.2563 0.016235 -0.036066 -0.02362 0.011791 0.0083139 -0.01935 -0.014022 0.044425 0.10273 -0.03872 0.020635 0.00085969 -0.0017959 0.00081335 0.00043558 -0.13736 0 0 0.02545 0 0.084262 0.18112 0.093516 0 0
1.3477 -0.012742 -0.012936 -0.056925 -0.019935 0 -0.018374 0.004475 8.0341e-05 0.01609 -0.0027621 -0.0055509 5.7018 0.25166 0.01003 -0.032278 0.025821 0.0211 0.037594 -0.021486 -0.0075855 0.049835 0.1702 -0.013741 0.044292 0.00073728 -0.0012302 0.0019896 0.00075281 0.024037 0 0 0.0028336 0 0.099759 0.19843 0.11648 0 0
1.3516 -0.0097134 -0.0098463 0.041073 0.0066171 0 0.0062051 -0.0084172 -0.0054302 5.932e-05 -0.00023072 -0.031284 5.4554 0.2284 0.012117 -0.018643 0.072282 0.036993 0.065077 -0.01808 0.011474 0.051187 0.23378 0.017208 0.072941 6.0383e-05 -8.7928e-05 0.0027548 0.0010241 0.18913 0 0 -0.017731 0 0.11185 0.20241 0.13526 0 0
1.3555 -0.0077154 -0.006565 0.10668 0.02257 0 0.019543 -0.018836 -0.011075 -0.017745 -0.0024132 -0.037787 5.1906 0.19387 0.017467 0.00018747 0.11059 0.04957 0.083573 -0.01278 0.031869 0.050036 0.27779 0.044079 0.10204 -0.00077729 0.00069855 0.0021961 0.00098844 0.30307 0 0 -0.027909 0 0.11892 0.19377 0.14727 0 0
1.3594 -0.0065961 -0.0036593 0.091521 0.018716 0 0.016924 -0.022578 -0.015827 -0.030177 -0.010938 -0.02562 4.9168 0.15458 0.020969 0.02064 0.13838 0.053286 0.092082 -0.0062986 0.043435 0.048023 0.29759 0.060642 0.12944 -0.0012615 0.00073913 0.00054688 0.00053654 0.34713 0 0 -0.025597 0 0.12019 0.175 0.15175 0 0
1.3633 -0.006598 -0.0015588 0.010141 0.00035056 0 0.00369 -0.021346 -0.019307 -0.033219 -0.02143 -0.0090925 4.6589 0.11506 0.021167 0.040028 0.15335 0.049448 0.090557 0.0013783 0.044088 0.046092 0.2906 0.068431 0.15335 -0.0011039 0.00042564 -0.00089065 -9.5975e-05 0.35185 0 0 -0.016818 0 0.11492 0.14768 0.14804 0 0
1.3672 -0.0070899 -0.00032261 -0.071669 -0.016954 0 -0.010142 -0.019454 -0.021559 -0.028734 -0.027186 -0.0059832 4.4311 0.080488 0.01968 0.055091 0.1524 0.043224 0.079884 0.010794 0.039699 0.045105 0.25519 0.074638 0.1715 -0.00041542 0.00033995 -0.0010122 -0.00046976 0.36961 0 0 -0.012147 0 0.10226 0.11359 0.13549 0 0
1.3711 -0.0062211 0.00015373 -0.090309 -0.019459 0 -0.016504 -0.018509 -0.022249 -0.022608 -0.025345 -0.024123 4.2205 0.058056 0.018571 0.060118 0.12983 0.03959 0.064147 0.023342 0.038516 0.044559 0.19523 0.08532 0.17824 0.00040949 0.00057407 -1.1352e-05 -0.00031887 0.42736 0 0 -0.019248 0 0.08168 0.075467 0.11483 0 0
1.375 -0.0024835 0.00011466 -0.035164 -0.0055925 0 -0.01294 -0.016334 -0.020541 -0.019908 -0.019298 -0.055193 3.9976 0.045292 0.018916 0.056469 0.092683 0.041141 0.048848 0.037773 0.045149 0.042466 0.12867 0.09947 0.17384 0.00097819 0.00071351 0.00088858 0.00020914 0.50138 0 0 -0.036645 0 0.057562 0.03713 0.092534 0 0
1.3789 0.0033633 0.00019097 0.044862 0.013713 0 -0.0025051 -0.011026 -0.016101 -0.021286 -0.014921 -0.080294 3.7449 0.040938 0.021029 0.044994 0.0438 0.04719 0.035342 0.052901 0.057731 0.03759 0.06249 0.10881 0.15757 0.0011219 0.0004112 0.00076114 0.00069209 0.53567 0 0 -0.053768 0 0.031952 0.00045038 0.072204 0 0
1.3828 0.0084024 0.0012905 0.082955 0.024457 0 0.0087918 -0.0046891 -0.010065 -0.02329 -0.014605 -0.082668 3.4716 0.043419 0.024576 0.027112 -0.013454 0.053239 0.024403 0.067298 0.068836 0.028933 0.0027243 0.10339 0.12931 0.00091663 -0.00018086 -0.00010328 0.00079885 0.48437 0 0 -0.057878 0 0.006948 -0.032578 0.057323 0 0
1.3867 0.0099955 0.003811 0.048425 0.020569 0 0.01545 -0.0017167 -0.0044606 -0.021586 -0.015265 -0.058052 3.2012 0.050965 0.027931 0.0056105 -0.073754 0.05216 0.01592 0.077715 0.069295 0.015098 -0.043058 0.078571 0.088454 0.00055523 -0.0006143 -0.00064665 0.00051391 0.33953 0 0 -0.042914 0 -0.0138 -0.05726 0.05421 0 0
1.3906 0.0081124 0.0069092 -0.030653 0.0076368 0 0.015461 -0.0032835 -0.00029666 -0.013915 -0.012049 -0.015994 2.9471 0.060686 0.028337 -0.013429 -0.12871 0.038684 0.0079129 0.081264 0.053591 -0.0017589 -0.075427 0.03826 0.041945 0.00021978 -0.00067795 -0.00027236 4.3799e-05 0.12601 0 0 -0.013542 0 -0.027427 -0.069099 0.064192 0 0
1.3945 0.0050781 0.0088752 -0.092144 -0.0027013 0 0.011272 -0.0047762 0.0036008 -0.00078357 -0.0034953 0.027123 2.7042 0.071859 0.024039 -0.027328 -0.17515 0.01486 -4.7822e-05 0.077967 0.0244 -0.018777 -0.098605 -0.0073359 -0.0035573 3.5835e-05 -0.00058459 0.00055849 -0.00041629 -0.1202 0 0 0.01841 0 -0.033932 -0.067427 0.083349 0 0
1.3984 0.0030808 0.0085325 -0.089563 -0.0021367 0 0.0077288 8.4351e-05 0.0093693 0.015564 0.0073102 0.057303 2.4624 0.084621 0.01671 -0.034819 -0.21112 -0.0091708 -0.0075291 0.067791 -0.0072843 -0.034046 -0.11415 -0.047346 -0.043523 7.1635e-05 -0.00060245 0.00097272 -0.00077273 -0.36416 0 0 0.041837 0 -0.033187 -0.051493 0.1087 0 0
1.4023 0.002233 0.0062569 -0.026959 0.0086766 0 0.0080308 0.012446 0.01742 0.03223 0.016284 0.068661 2.2237 0.099397 0.010952 -0.035267 -0.23528 -0.021923 -0.013665 0.051094 -0.028275 -0.045642 -0.12346 -0.075384 -0.073415 0.00031448 -0.00063229 0.00073773 -0.00093826 -0.56953 0 0 0.052375 0 -0.025431 -0.021199 0.13646 0 0
1.4063 0.001179 0.0034342 0.046391 0.021484 0 0.01081 0.02632 0.025095 0.046099 0.022208 0.063944 1.9984 0.1179 0.010382 -0.029242 -0.24371 -0.020016 -0.014917 0.02834 -0.03238 -0.050017 -0.12292 -0.091324 -0.083189 0.00063526 -0.00030067 0.00047793 -0.0007692 -0.69886 0 0 0.052795 0 -0.011079 0.022993 0.15768 0 0
1.4102 -0.000813 0.00092032 0.074927 0.026459 0 0.011097 0.033749 0.028403 0.054216 0.026697 0.05149 1.7867 0.13872 0.013931 -0.022892 -0.24217 -0.011232 -0.011665 0.004089 -0.025273 -0.049765 -0.11176 -0.099131 -0.07822 0.00081972 0.00051216 0.00085405 -0.0001991 -0.72885 0 0 0.04901 0 0.0044854 0.069434 0.16904 0 0
1.4141 -0.0029641 -0.0016941 0.038722 0.018314 0 0.0047528 0.031682 0.025423 0.054709 0.030835 0.040773 1.5698 0.16079 0.016581 -0.018564 -0.23118 -0.0072128 -0.004779 -0.019858 -0.019851 -0.046123 -0.08801 -0.10244 -0.060714 0.00069888 0.0013631 0.0017234 0.00056659 -0.66837 0 0 0.045645 0 0.018936 0.11295 0.16973 0 0
1.418 -0.004286 -0.0051104 -0.032549 -0.00067404 0 -0.0073321 0.02345 0.018081 0.047692 0.032802 0.03788 1.3253 0.18283 0.014291 -0.017945 -0.21108 -0.012218 0.0044893 -0.041786 -0.024949 -0.040318 -0.050508 -0.10093 -0.0333 0.0002912 0.0015881 0.0022752 0.0010839 -0.55505 0 0 0.043971 0 0.030227 0.14901 0.15977 0 0
1.4219 -0.0051775 -0.0088323 -0.082985 -0.021638 0 -0.019109 0.014052 0.010452 0.035192 0.029362 0.042289 1.0527 0.20241 0.008163 -0.022439 -0.18029 -0.019018 0.013664 -0.059003 -0.037142 -0.033783 0.0026449 -0.090146 0.00067712 -0.0001805 0.00096159 0.0019518 0.0010021 -0.42648 0 0 0.042184 0 0.035515 0.17125 0.13962 0 0
1.4258 -0.0070053 -0.01112 -0.073266 -0.03358 0 -0.023659 0.0052239 0.0052274 0.019924 0.019452 0.046897 0.77829 0.21606 0.0033314 -0.028508 -0.13836 -0.016276 0.019649 -0.068954 -0.043436 -0.027125 0.065204 -0.065322 0.035454 -0.00043762 -5.67e-05 0.0010606 0.00040299 -0.29134 0 0 0.036748 0 0.034608 0.17857 0.11447 0 0
1.4297 -0.0099748 -0.010706 -0.010796 -0.029698 0 -0.01842 -0.0042347 0.0017037 0.0040103 0.0057735 0.042279 0.53188 0.22312 0.0037155 -0.031221 -0.08859 -6.5388e-05 0.023314 -0.072002 -0.032796 -0.019308 0.12776 -0.026286 0.068499 -0.00034522 -0.00076308 0.00038877 -0.00021463 -0.13011 0 0 0.024151 0 0.030932 0.17704 0.088913 0 0
1.4336 -0.012034 -0.0083962 0.055924 -0.012319 0 -0.0071591 -0.014183 -0.0028748 -0.011283 -0.0072886 0.023075 0.31644 0.22271 0.0082567 -0.02743 -0.033158 0.022109 0.026322 -0.067902 -0.0059984 -0.009176 0.18459 0.02052 0.098913 5.0428e-06 -0.00084288 0.00032494 -0.00033634 0.074233 0 0 0.003096 0 0.026806 0.16981 0.065003 0 0
1.4375 -0.010631 -0.0066004 0.075022 0.0073655 0 0.0026896 -0.020951 -0.01019 -0.024911 -0.017073 -0.0080237 0.10475 0.21421 0.012606 -0.014302 0.02518 0.038577 0.030949 -0.056642 0.025273 0.0045289 0.23017 0.065089 0.12616 0.00038719 -0.00051289 0.00052373 0.00014717 0.30726 0 0 -0.023717 0 0.02473 0.16014 0.044434 0 0
1.4414 -0.0057619 -0.0071479 0.032036 0.015939 0 0.0049993 -0.020538 -0.019108 -0.035657 -0.023918 -0.04193 -0.13371 0.19472 0.01412 0.012622 0.078847 0.044212 0.043712 -0.037118 0.048768 0.024587 0.25335 0.09967 0.14868 0.00060969 -0.00010016 0.00044327 0.00088852 0.52642 0 0 -0.049941 0 0.029334 0.15131 0.030017 0 0
1.4453 -0.00089358 -0.0097559 -0.038865 0.0069343 0 -0.0014403 -0.013711 -0.026895 -0.042749 -0.029596 -0.069091 -0.40362 0.16752 0.014428 0.045758 0.12106 0.043662 0.065113 -0.013317 0.061302 0.048393 0.2583 0.12254 0.16602 0.00061547 0.00036088 3.7812e-05 0.0014201 0.69401 0 0 -0.06883 0 0.038906 0.14208 0.021219 0 0
1.4492 -0.00035754 -0.012793 -0.082865 -0.014388 0 -0.012853 -0.0069307 -0.031928 -0.046864 -0.035141 -0.08469 -0.68274 0.13438 0.016819 0.079216 0.14864 0.04467 0.092652 0.012671 0.068871 0.073133 0.24819 0.13673 0.17656 0.00046456 0.0010145 -0.00023784 0.0015304 0.8062 0 0 -0.077395 0 0.050393 0.12981 0.018511 0 0
1.4531 -0.0056196 -0.015296 -0.069057 -0.034876 0 -0.023434 -0.0075161 -0.035026 -0.050091 -0.04027 -0.089202 -0.94773 0.096977 0.021777 0.10779 0.15915 0.049484 0.12306 0.039039 0.078372 0.095936 0.2255 0.14544 0.17852 0.00026807 0.0017527 -5.9551e-05 0.0013447 0.88845 0 0 -0.077891 0 0.060627 0.11219 0.02268 0 0
1.457 -0.014058 -0.017745 -0.014627 -0.043176 0 -0.029056 -0.017714 -0.038112 -0.054288 -0.044173 -0.085119 -1.1973 0.057687 0.026082 0.12394 0.14901 0.053523 0.1501 0.063328 0.090044 0.11205 0.19265 0.14887 0.16848 0.00014986 0.0021014 0.00033344 0.0011086 0.96218 0 0 -0.075008 0 0.064314 0.085913 0.035723 0 0
1.4609 -0.021246 -0.020653 0.031329 -0.037472 0 -0.029373 -0.033231 -0.041656 -0.058984 -0.046047 -0.074051 -1.4486 0.022364 0.026618 0.12025 0.11792 0.051739 0.16131 0.081554 0.09799 0.1142 0.15298 0.1452 0.14362 0.00022555 0.0016689 0.00045526 0.00094812 1.0156 0 0 -0.071183 0 0.054423 0.051256 0.05979 0 0
1.4648 -0.024223 -0.022843 0.03001 -0.025178 0 -0.027155 -0.046808 -0.043592 -0.060869 -0.044822 -0.057138 -1.7135 -0.0052065 0.024358 0.10293 0.074824 0.044741 0.15511 0.092915 0.097148 0.10355 0.1099 0.13383 0.10989 0.00054004 0.00065601 0.0002238 0.00083231 1.007 0 0 -0.064566 0 0.034132 0.01623 0.091158 0 0
1.4688 -0.022704 -0.021815 -0.015033 -0.015621 0 -0.025458 -0.052734 -0.040837 -0.055811 -0.039158 -0.03737 -1.9851 -0.022351 0.023647 0.076212 0.02333 0.037893 0.13174 0.096356 0.088701 0.080833 0.064692 0.11698 0.071167 0.00097585 -0.00023537 9.671e-05 0.00070104 0.89752 0 0 -0.051746 0 0.0067412 -0.01323 0.12749 0 0
1.4727 -0.017902 -0.016206 -0.062458 -0.01253 0 -0.024686 -0.048677 -0.032006 -0.042139 -0.02853 -0.020087 -2.2482 -0.026805 0.027308 0.045212 -0.032876 0.035144 0.093022 0.091038 0.078458 0.047631 0.018835 0.097738 0.032015 0.0012482 -0.00048557 0.00048594 0.00057222 0.68409 0 0 -0.032532 0 -0.023297 -0.031002 0.16594 0 0
1.4766 -0.01106 -0.0076754 -0.068783 -0.012486 0 -0.02194 -0.035213 -0.018717 -0.022534 -0.014375 -0.010065 -2.5013 -0.013298 0.033102 0.020162 -0.088676 0.035141 0.04491 0.074032 0.070654 0.007265 -0.023404 0.077204 0.0024568 0.001078 -0.00028196 0.0011644 0.00052355 0.40571 0 0 -0.011785 0 -0.044582 -0.024069 0.19999 0 0
1.4805 -0.0033568 0.00012186 -0.024051 -0.0096086 0 -0.013533 -0.015394 -0.0043984 -0.002754 0.00034452 -0.0076378 -2.7609 0.013281 0.035697 0.0080765 -0.13919 0.033755 0.0020372 0.048299 0.064067 -0.031551 -0.055625 0.054034 -0.011283 0.00045353 -0.0002496 0.0014276 0.00061001 0.12015 0 0 0.0039358 0 -0.047621 0.0060212 0.22381 0 0
1.4844 0.0035862 0.0046505 0.041466 -0.0014788 0 0.0010492 0.0052811 0.0081256 0.01204 0.01308 -0.0076986 -3.0426 0.047704 0.032146 0.0083319 -0.18246 0.0293 -0.02941 0.016875 0.054045 -0.064714 -0.073937 0.026877 -0.0097158 -0.00026527 -0.0006528 0.00086937 0.00081731 -0.12836 0 0 0.011946 0 -0.031591 0.052078 0.23614 0 0
1.4883 0.0082709 0.0065562 0.082753 0.0088817 0 0.017164 0.02045 0.017942 0.02049 0.023041 -0.0028286 -3.3408 0.086046 0.024829 0.019407 -0.21662 0.023895 -0.046057 -0.017904 0.037522 -0.089596 -0.075168 -0.0033381 0.0058721 -0.00056883 -0.00099019 -0.00013285 0.0010658 -0.32679 0 0 0.015848 0 0.0029038 0.10793 0.23628 0 0
1.4922 0.010902 0.0086284 0.075212 0.016 0 0.027301 0.026641 0.025373 0.025215 0.03041 0.011852 -3.6308 0.12342 0.018666 0.038127 -0.2392 0.019761 -0.045403 -0.053056 0.015616 -0.10363 -0.055551 -0.033898 0.032676 -0.00021685 -0.00051254 -0.00080847 0.0012237 -0.48752 0 0 0.022266 0 0.053461 0.16504 0.22394 0 0
1.4961 0.01392 0.012949 0.031764 0.01682 0 0.026546 0.026223 0.030643 0.029945 0.034654 0.03552 -3.8924 0.15104 0.015813 0.055151 -0.24492 0.015766 -0.030111 -0.082475 -0.0079551 -0.10495 -0.012686 -0.062617 0.060504 0.00051348 0.0008569 -0.00081204 0.001135 -0.62846 0 0 0.03477 0 0.10857 0.2064 0.20072 0 0
1.5 0.020105 0.019275 -0.0093087 0.01346 0 0.01708 0.025881 0.03376 0.03624 0.034601 0.061735 -4.13 0.16798 0.01386 0.064207 -0.23794 0.0091145 -0.012655 -0.10458 -0.029729 -0.099781 0.039438 -0.088762 0.079337 0.0010211 0.0022373 -0.00051463 0.00070574 -0.75686 0 0 0.050455 0 0.15466 0.22889 0.17362 0 0
1.5039 0.029744 0.026032 -0.014353 0.011979 0 0.0077932 0.031094 0.035691 0.042638 0.030845 0.081187 -4.3667 0.17416 0.0094296 0.063559 -0.21975 0.00015686 0.0017962 -0.11893 -0.047379 -0.090545 0.093297 -0.11138 0.084911 0.00088938 0.0025339 -0.00044907 2.1776e-05 -0.86801 0 0 0.062187 0 0.18609 0.23244 0.14498 0 0
1.5078 0.039935 0.032347 0.020909 0.018114 0 0.0086854 0.041678 0.038881 0.046728 0.027553 0.085947 -4.6201 0.17028 0.002867 0.052627 -0.19243 -0.0063325 0.0089515 -0.12574 -0.058951 -0.079556 0.14128 -0.12765 0.074225 0.00025429 0.0014786 -0.00060945 -0.00063556 -0.95636 0 0 0.06442 0 0.19883 0.21857 0.1168 0 0
1.5117 0.047133 0.038672 0.069365 0.032778 0 0.023862 0.052816 0.045539 0.04787 0.030488 0.073984 -4.8859 0.15757 -0.0015791 0.032165 -0.15947 -0.0062725 0.0037311 -0.12575 -0.063127 -0.069585 0.16996 -0.13437 0.043345 -0.00032964 -0.00011379 -0.00047691 -0.00096663 -1.0263 0 0 0.057613 0 0.18798 0.19088 0.091378 0 0
1.5156 0.05049 0.045614 0.093869 0.050497 0 0.048245 0.060253 0.054843 0.047851 0.041974 0.051826 -5.1454 0.14215 -0.00052254 0.0099186 -0.12908 -0.0024582 -0.010423 -0.12379 -0.061162 -0.062061 0.17321 -0.13196 8.272e-05 -0.00041675 -0.0011381 0.00024558 -0.00090727 -1.0911 0 0 0.047848 0 0.16297 0.16102 0.070047 0 0
1.5195 0.052493 0.052755 0.076114 0.062486 0 0.070573 0.063936 0.062352 0.049028 0.057641 0.032536 -5.3872 0.12764 0.0041986 -0.0092061 -0.10535 -0.0038982 -0.027951 -0.12249 -0.057674 -0.056481 0.15578 -0.12626 -0.046975 -8.555e-05 -0.0012041 0.0010922 -0.0007011 -1.1607 0 0 0.042399 0 0.13383 0.13448 0.053599 0 0
1.5234 0.056265 0.059026 0.031612 0.063053 0 0.080757 0.066457 0.06338 0.052063 0.068956 0.028273 -5.6172 0.11579 0.006718 -0.022649 -0.090427 -0.017374 -0.045678 -0.12271 -0.057757 -0.052561 0.121 -0.12496 -0.092709 0.00017584 -0.00084058 0.0011996 -0.00067061 -1.231 0 0 0.044902 0 0.10619 0.11341 0.043515 0 0
1.5273 0.062469 0.064016 -0.0012169 0.054863 0 0.076538 0.068868 0.057885 0.055606 0.070024 0.041543 -5.8481 0.10792 0.0029644 -0.028459 -0.085745 -0.039516 -0.060532 -0.12475 -0.062321 -0.049925 0.073625 -0.13113 -0.13211 7.5293e-06 -0.0007793 0.00023141 -0.00088759 -1.2869 0 0 0.053457 0 0.085331 0.098882 0.041581 0 0
1.5313 0.069102 0.068433 0.0093295 0.048284 0 0.064836 0.069373 0.051883 0.058036 0.06259 0.062332 -6.0812 0.10504 -0.005074 -0.024525 -0.091907 -0.058416 -0.069149 -0.12603 -0.066872 -0.049152 0.02272 -0.14047 -0.15681 -0.00041174 -0.0011543 -0.0011706 -0.00109 -1.3186 0 0 0.062439 0 0.077897 0.090136 0.054991 0 0
1.5352 0.074122 0.073148 0.062502 0.054035 0 0.056791 0.066638 0.053062 0.059225 0.054594 0.075027 -6.3022 0.10372 -0.011394 -0.016515 -0.10015 -0.064337 -0.075061 -0.12328 -0.06629 -0.050922 -0.023091 -0.14576 -0.17114 -0.00052683 -0.0014491 -0.0019367 -0.00095917 -1.336 0 0 0.066457 0 0.077371 0.082356 0.08059 0 0
1.5391 0.077783 0.078185 0.12439 0.074306 0 0.060019 0.063508 0.064037 0.060531 0.053797 0.070706 -6.4949 0.10234 -0.012399 -0.0065059 -0.10668 -0.059245 -0.080239 -0.1152 -0.061498 -0.056407 -0.062109 -0.14464 -0.17723 -5.2877e-06 -0.0011436 -0.0015445 -0.0004781 -1.3688 0 0 0.063936 0 0.080233 0.07477 0.11682 0 0
1.543 0.082098 0.083043 0.15408 0.099899 0 0.073686 0.065969 0.079735 0.063418 0.062406 0.054601 -6.6575 0.099384 -0.011006 0.0036616 -0.10833 -0.055424 -0.086408 -0.10123 -0.060764 -0.066721 -0.093686 -0.14304 -0.1774 0.00083967 -0.00028693 -0.00040388 2.022e-05 -1.4496 0 0 0.058335 0 0.083103 0.067208 0.16126 0 0
1.5469 0.088238 0.087779 0.13598 0.11669 0 0.090071 0.07764 0.09186 0.068501 0.076982 0.041931 -6.8035 0.092603 -0.014015 0.011884 -0.10127 -0.064261 -0.095656 -0.081465 -0.07303 -0.084204 -0.11838 -0.1506 -0.1747 0.0012778 0.00059118 0.0006691 0.00018614 -1.5956 0 0 0.056226 0 0.08133 0.061041 0.20945 0 0
1.5508 0.094951 0.093075 0.091693 0.11664 0 0.10125 0.095494 0.096331 0.075913 0.092373 0.045585 -6.9481 0.080519 -0.02527 0.016952 -0.08724 -0.086057 -0.10758 -0.061029 -0.099158 -0.10959 -0.14113 -0.17262 -0.17308 0.00086626 0.0010345 0.0012192 1.8558e-05 -1.7986 0 0 0.063147 0 0.072343 0.059501 0.2516 0 0
1.5547 0.099761 0.098821 0.061469 0.10412 0 0.10527 0.11159 0.096432 0.085898 0.10515 0.06663 -7.0946 0.064155 -0.041457 0.019344 -0.072526 -0.11046 -0.1197 -0.04445 -0.12999 -0.14039 -0.16517 -0.20633 -0.17358 -6.2073e-05 0.0010283 0.0013463 -0.00013659 -2.03 0 0 0.079737 0 0.058361 0.062727 0.28339 0 0
1.5586 0.1015 0.10313 0.071014 0.091909 0 0.10651 0.11933 0.098669 0.098277 0.11396 0.095649 -7.2342 0.044028 -0.054763 0.019105 -0.06141 -0.12632 -0.13042 -0.034035 -0.15395 -0.17515 -0.19142 -0.24445 -0.17646 -0.00064641 0.00085463 0.0012884 3.7146e-05 -2.252 0 0 0.10101 0 0.040661 0.070114 0.3028 0 0
1.5625 0.10145 0.10372 0.11134 0.090369 0 0.11 0.11827 0.10593 0.11124 0.11822 0.12233 -7.3561 0.020879 -0.059803 0.016338 -0.058265 -0.13106 -0.13816 -0.031509 -0.16721 -0.21214 -0.2202 -0.28139 -0.18169 -0.00028791 0.0007242 0.0010545 0.00047298 -2.4315 0 0 0.11971 0 0.020721 0.080422 0.30884 0 0
1.5664 0.102 0.1009 0.14757 0.099261 0 0.11541 0.11332 0.11516 0.1215 0.11794 0.14317 -7.4567 -0.0038148 -0.058221 0.010687 -0.071701 -0.13119 -0.1401 -0.038172 -0.17655 -0.24769 -0.24965 -0.3154 -0.18925 0.00077118 0.00063801 0.00057603 0.00076341 -2.5539 0 0 0.13142 0 0.00020154 0.08933 0.30101 0 0
1.5703 0.10458 0.098631 0.14822 0.10932 0 0.1169 0.11023 0.12174 0.12662 0.11492 0.16023 -7.5388 -0.027099 -0.056845 0.0039402 -0.097068 -0.13497 -0.13765 -0.046748 -0.19198 -0.27854 -0.27578 -0.34533 -0.19767 0.0016496 0.00054253 7.1655e-05 0.00054883 -2.6308 0 0 0.1372 0 -0.020042 0.092891 0.28897 0 0
1.5742 0.10866 0.10162 0.11062 0.11176 0 0.10982 0.11206 0.12508 0.12755 0.1129 0.17396 -7.6062 -0.047355 -0.061525 -0.002487 -0.12926 -0.14524 -0.13162 -0.052915 -0.21637 -0.30305 -0.29649 -0.36717 -0.20598 0.0016256 0.00046265 4.779e-06 -0.00015189 -2.6933 0 0 0.14137 0 -0.039841 0.090492 0.27696 0 0
1.5781 0.11237 0.11048 0.063077 0.10673 0 0.097647 0.11872 0.12896 0.12817 0.11537 0.17924 -7.6595 -0.0632 -0.072437 -0.0072406 -0.16324 -0.15842 -0.12245 -0.053315 -0.24236 -0.31974 -0.31004 -0.37546 -0.21309 0.0007677 0.0004105 0.00055684 -0.00098275 -2.7678 0 0 0.14636 0 -0.058809 0.082342 0.2678 0 0
1.582 0.11341 0.11983 0.043189 0.10295 0 0.091419 0.12813 0.13607 0.13161 0.12264 0.16991 -7.698 -0.072574 -0.084701 -0.0081666 -0.19113 -0.16876 -0.1102 -0.043735 -0.25924 -0.32606 -0.31387 -0.36859 -0.21701 -0.00018606 0.00025822 0.0012531 -0.0015747 -2.8488 0 0 0.14982 0 -0.075975 0.069714 0.26415 0 0
1.5859 0.10982 0.12194 0.068942 0.10857 0 0.1004 0.13653 0.1431 0.13657 0.13107 0.14739 -7.7223 -0.073975 -0.092991 -0.002989 -0.2011 -0.17279 -0.094289 -0.022782 -0.26291 -0.31925 -0.30587 -0.35198 -0.21342 -0.00054243 -0.00014567 0.0013087 -0.0018028 -2.8931 0 0 0.14727 0 -0.088289 0.057959 0.26516 0 0
1.5898 0.10067 0.11308 0.12356 0.1216 0 0.12164 0.13866 0.14243 0.13795 0.13536 0.12379 -7.7345 -0.070355 -0.095608 0.0061484 -0.19404 -0.17053 -0.075531 0.0033515 -0.25901 -0.30226 -0.28909 -0.33471 -0.20152 -0.00024193 -0.00069586 0.00042858 -0.0017642 -2.8482 0 0 0.13793 0 -0.094814 0.050476 0.26653 0 0
1.5938 0.087334 0.096878 0.16542 0.12912 0 0.13887 0.12991 0.12912 0.13139 0.13157 0.11463 -7.7368 -0.063412 -0.09477 0.017454 -0.17131 -0.1644 -0.054622 0.031042 -0.25665 -0.27597 -0.26435 -0.32214 -0.18062 0.00021465 -0.00098554 -0.00080919 -0.0015921 -2.6913 0 0 0.12743 0 -0.095066 0.048114 0.26614 0 0
1.5977 0.074161 0.081726 0.15785 0.11715 0 0.13362 0.11018 0.10614 0.11735 0.11862 0.1263 -7.7318 -0.055117 -0.093726 0.028745 -0.13564 -0.15781 -0.032615 0.056511 -0.25887 -0.24165 -0.23269 -0.31133 -0.15065 0.00034701 -0.00068584 -0.0014627 -0.0013497 -2.4459 0 0 0.12319 0 -0.089075 0.050911 0.2622 0 0
1.6016 0.066945 0.074793 0.099283 0.084318 0 0.10091 0.085954 0.082611 0.10052 0.098239 0.14813 -7.7228 -0.04948 -0.093793 0.034976 -0.093582 -0.15361 -0.012917 0.072781 -0.25894 -0.20114 -0.19521 -0.29339 -0.11209 0.00015012 1.4546e-05 -0.001119 -0.0010785 -2.16 0 0 0.12583 0 -0.077879 0.056561 0.25267 0 0
1.6055 0.06948 0.077942 0.030456 0.047509 0 0.056241 0.06747 0.067151 0.085241 0.074933 0.15646 -7.713 -0.049592 -0.093686 0.033581 -0.057687 -0.15192 0.0002771 0.077962 -0.24555 -0.16086 -0.15725 -0.26057 -0.072876 -7.4292e-06 0.00046808 -0.00022568 -0.00086623 -1.8719 0 0 0.12513 0 -0.067351 0.058415 0.24029 0 0
1.6094 0.080671 0.088222 0.0085647 0.033133 0 0.027158 0.062401 0.062973 0.072193 0.055938 0.12888 -7.7011 -0.055749 -0.091052 0.025529 -0.033058 -0.14861 0.0055149 0.072974 -0.21228 -0.12463 -0.12271 -0.21213 -0.038626 0.00014609 0.00018435 0.00045226 -0.00081064 -1.5994 0 0 0.10638 0 -0.060667 0.053319 0.22714 0 0
1.6133 0.094914 0.10099 0.062882 0.058197 0 0.034662 0.071095 0.068067 0.059926 0.049138 0.060305 -7.6795 -0.067866 -0.084474 0.012131 -0.022791 -0.13745 0.0020242 0.058166 -0.16354 -0.095314 -0.09487 -0.15572 -0.013689 0.00049017 -0.00061465 0.00060226 -0.00093506 -1.362 0 0 0.063863 0 -0.059691 0.039441 0.21428 0 0
1.6172 0.10571 0.11214 0.16562 0.11478 0 0.078055 0.087051 0.078013 0.049199 0.058126 -0.029025 -7.6367 -0.085391 -0.074507 -0.0042988 -0.029609 -0.11619 -0.010628 0.033809 -0.11322 -0.076211 -0.078028 -0.10486 -0.0033142 0.00068333 -0.0011509 0.00052135 -0.0011873 -1.2036 0 0 0.010088 0 -0.066042 0.015278 0.20241 0 0
1.6211 0.10946 0.1182 0.24576 0.17106 0 0.13429 0.10145 0.087406 0.044544 0.0777 -0.09981 -7.565 -0.10534 -0.063567 -0.017812 -0.053594 -0.091642 -0.03004 -0.00064718 -0.077648 -0.07146 -0.079472 -0.074684 -0.014505 0.00055771 -0.00086961 0.00059079 -0.0015216 -1.1761 0 0 -0.028633 0 -0.078656 -0.017452 0.18938 0 0
1.625 0.10642 0.11623 0.24096 0.19075 0 0.1722 0.10761 0.090041 0.050451 0.095095 -0.11331 -7.464 -0.12336 -0.055052 -0.025877 -0.084019 -0.077561 -0.049547 -0.041457 -0.067761 -0.075452 -0.094126 -0.076849 -0.039382 0.00027922 -3.463e-05 0.00078085 -0.0019244 -1.2936 0 0 -0.028924 0 -0.091258 -0.050519 0.17212 0 0
1.6289 0.09862 0.10507 0.14791 0.15837 0 0.1715 0.1028 0.081309 0.065897 0.098196 -0.054955 -7.3382 -0.13735 -0.051969 -0.028353 -0.11627 -0.084603 -0.066367 -0.087342 -0.0843 -0.085401 -0.11893 -0.11373 -0.073856 0.00012462 0.00052433 0.00077726 -0.0023193 -1.501 0 0 0.012787 0 -0.10068 -0.079647 0.14891 0 0
1.6328 0.087597 0.086898 0.027793 0.091359 0 0.13397 0.088333 0.063273 0.083398 0.0849 0.052627 -7.1915 -0.1455 -0.055288 -0.025856 -0.14601 -0.1104 -0.078247 -0.13668 -0.11783 -0.098253 -0.1499 -0.17455 -0.11327 0.00017091 0.0002691 0.00049601 -0.0024939 -1.699 0 0 0.076505 0 -0.10414 -0.1009 0.11862 0 0
1.6367 0.073992 0.066866 -0.041099 0.028849 0 0.080168 0.069308 0.04695 0.094318 0.065111 0.1585 -7.0252 -0.14463 -0.062835 -0.020828 -0.16694 -0.13943 -0.082523 -0.18616 -0.15344 -0.10898 -0.17888 -0.23777 -0.14946 0.00026017 -0.00049965 0.00026665 -0.002232 -1.8084 0 0 0.13118 0 -0.097481 -0.10756 0.080346 0 0
1.6406 0.058884 0.050115 -0.025281 0.0042035 0 0.034964 0.053539 0.046146 0.095544 0.052722 0.21234 -6.8425 -0.1351 -0.069959 -0.018448 -0.1772 -0.15448 -0.08165 -0.22926 -0.17816 -0.11306 -0.19432 -0.28097 -0.17349 0.00024598 -0.00099477 0.00041484 -0.0015857 -1.8147 0 0 0.15417 0 -0.082059 -0.099428 0.040134 0 0
1.6445 0.044595 0.038719 0.040014 0.02194 0 0.012233 0.048049 0.065424 0.091107 0.054257 0.19571 -6.6518 -0.1189 -0.072309 -0.019964 -0.17938 -0.15016 -0.078827 -0.26256 -0.18753 -0.11054 -0.19267 -0.29295 -0.18347 0.00018826 -0.00079856 0.0007806 -0.00097327 -1.7567 0 0 0.1435 0 -0.061275 -0.080649 0.0038504 0 0
1.6484 0.033705 0.031382 0.084665 0.056394 0 0.0087516 0.054247 0.093143 0.087506 0.064289 0.13316 -6.4639 -0.096799 -0.069072 -0.025134 -0.17518 -0.13644 -0.075589 -0.28355 -0.18672 -0.10184 -0.17194 -0.2788 -0.17801 0.00024405 -0.00027749 0.00083729 -0.00088817 -1.6761 0 0 0.11544 0 -0.036789 -0.05365 -0.024394 0 0
1.6523 0.02731 0.025894 0.064338 0.072682 0 0.010716 0.065851 0.10831 0.087648 0.071409 0.073425 -6.2836 -0.069643 -0.063856 -0.032811 -0.16682 -0.12853 -0.073231 -0.29012 -0.185 -0.087997 -0.13138 -0.25347 -0.15642 0.00039473 -0.00011215 0.00033232 -0.0014319 -1.5828 0 0 0.090996 0 -0.010224 -0.021302 -0.040559 0 0
1.6563 0.024403 0.021505 -0.0048873 0.053244 0 0.0071507 0.072546 0.097094 0.088895 0.068513 0.054028 -6.1051 -0.037308 -0.061765 -0.037038 -0.1584 -0.13222 -0.070957 -0.27763 -0.18675 -0.071474 -0.071506 -0.22886 -0.11542 0.00037627 -0.00048854 -0.0003306 -0.0021562 -1.4636 0 0 0.081916 0 0.018099 0.012133 -0.036543 0 0
1.6602 0.022914 0.018832 -0.064996 0.0097631 0 -0.00054575 0.067097 0.064297 0.085864 0.057604 0.075918 -5.9164 -0.0023087 -0.064534 -0.03375 -0.1529 -0.13797 -0.065364 -0.25501 -0.18631 -0.055638 -0.0080327 -0.20526 -0.063841 -4.6118e-05 -0.00086486 -0.00049825 -0.002446 -1.3073 0 0 0.08512 0 0.048475 0.043645 -0.020014 0 0
1.6641 0.021187 0.017933 -0.067158 -0.027377 0 -0.00078368 0.049811 0.028649 0.074212 0.045445 0.10707 -5.7105 0.034609 -0.067913 -0.021828 -0.15089 -0.12872 -0.054146 -0.22505 -0.17133 -0.040947 0.052159 -0.17371 -0.0042193 -0.00073969 -0.00057505 -3.7477e-05 -0.0021025 -1.1086 0 0 0.087158 0 0.081131 0.072938 0.0058615 0 0
1.668 0.018547 0.017263 -0.0099463 -0.032612 0 0.015872 0.026642 0.0063623 0.052282 0.035557 0.1101 -5.4909 0.072586 -0.064188 -0.0012051 -0.15242 -0.094432 -0.035514 -0.19011 -0.13249 -0.027424 0.10291 -0.12604 0.060786 -0.0012076 0.00040401 0.00046656 -0.0015237 -0.84796 0 0 0.074185 0 0.11573 0.10007 0.037877 0 0
1.6719 0.014934 0.014873 0.064122 -0.0037052 0 0.044629 0.003583 -0.0012502 0.021188 0.02495 0.070321 -5.2682 0.1102 -0.048391 0.026879 -0.15683 -0.04066 -0.0069111 -0.15192 -0.072139 -0.014133 0.13533 -0.062693 0.12777 -0.00099764 0.0013695 0.00039581 -0.0012718 -0.48904 0 0 0.040866 0 0.15054 0.12565 0.072206 0 0
1.6758 0.010494 0.010331 0.10459 0.037264 0 0.065865 -0.016699 -0.0049931 -0.014731 0.0082666 0.0027812 -5.0506 0.14455 -0.023097 0.054779 -0.16055 0.01513 0.02884 -0.11044 -0.004362 0.0012824 0.14647 0.0077964 0.19011 -0.00013727 0.0015828 -9.5014e-05 -0.0014734 -0.015712 0 0 -0.0064337 0 0.17897 0.151 0.10545 0 0
1.6797 0.0055636 0.0049238 0.089091 0.059608 0 0.058267 -0.03342 -0.014524 -0.04761 -0.015644 -0.063615 -4.8389 0.17391 0.0025896 0.076959 -0.16101 0.055446 0.065543 -0.065207 0.053508 0.019173 0.14342 0.075309 0.2435 0.0008406 0.00098816 -0.00015298 -0.0016986 0.522 0 0 -0.05348 0 0.19657 0.1759 0.13793 0 0
1.6836 0.00057831 -0.00011578 0.033961 0.044773 0 0.016208 -0.044807 -0.02925 -0.068637 -0.041463 -0.10832 -4.6298 0.19666 0.019377 0.090657 -0.1568 0.07307 0.099193 -0.016122 0.091448 0.039089 0.13006 0.13347 0.28434 0.0013178 0.00021413 0.00078733 -0.001458 1.0116 0 0 -0.086667 0 0.2001 0.19919 0.17034 0 0
1.6875 -0.0043791 -0.0051576 -0.022135 -0.0015112 0 -0.042763 -0.048494 -0.041854 -0.073789 -0.06115 -0.12937 -4.4227 0.21126 0.024286 0.093868 -0.1469 0.073022 0.12574 0.036478 0.11126 0.060087 0.11083 0.17964 0.30919 0.0010653 -9.7116e-05 0.0021843 -0.00077532 1.3455 0 0 -0.101 0 0.18695 0.21925 0.20354 0 0
1.6914 -0.0098122 -0.011482 -0.045615 -0.052985 0 -0.08745 -0.045048 -0.048373 -0.068075 -0.069614 -0.1368 -4.2204 0.21268 0.021932 0.084168 -0.13033 0.066718 0.13691 0.088758 0.12236 0.0781 0.092403 0.21189 0.30801 0.00035773 0.0001055 0.0027441 -0.00020629 1.4938 0 0 -0.10205 0 0.15186 0.22966 0.2382 0 0
1.6953 -0.016076 -0.01907 -0.02848 -0.079912 0 -0.093427 -0.039737 -0.052289 -0.062742 -0.067337 -0.13924 -4.025 0.20341 0.01986 0.068927 -0.11217 0.063778 0.13546 0.13317 0.13304 0.089486 0.077937 0.22773 0.28671 -0.00031424 0.00034652 0.001694 -0.00027625 1.5101 0 0 -0.10003 0 0.10599 0.22817 0.27119 0 0
1.6992 -0.022142 -0.025522 0.0084981 -0.068604 0 -0.059513 -0.038982 -0.058399 -0.065971 -0.058812 -0.13624 -3.8334 0.18477 0.022385 0.051744 -0.095658 0.066852 0.12417 0.16514 0.14434 0.092767 0.066375 0.226 0.24923 -0.00061801 0.00021099 -0.00035239 -0.00094473 1.4624 0 0 -0.10038 0 0.05622 0.21408 0.29912 0 0
1.7031 -0.025442 -0.027615 0.031065 -0.030399 0 -0.008337 -0.044264 -0.064795 -0.075035 -0.049243 -0.12104 -3.6388 0.15794 0.02823 0.035239 -0.083458 0.071666 0.10555 0.18117 0.1506 0.087047 0.056111 0.2087 0.19921 -0.00052573 -0.00021165 -0.0019066 -0.0016629 1.3619 0 0 -0.098801 0 0.0083616 0.18724 0.31866 0 0
1.707 -0.023627 -0.024046 0.016935 0.006718 0 0.029083 -0.049914 -0.063388 -0.078035 -0.042084 -0.089014 -3.4378 0.1242 0.033267 0.022179 -0.079153 0.071287 0.083009 0.17649 0.14515 0.071338 0.043819 0.18008 0.14143 -0.00020342 -0.00046365 -0.0020072 -0.0019303 1.1652 0 0 -0.085641 0 -0.0297 0.14771 0.32429 0 0
1.7109 -0.01692 -0.016634 -0.025367 0.018687 0 0.033474 -0.047687 -0.048842 -0.064596 -0.038002 -0.044192 -3.2345 0.087351 0.034921 0.013849 -0.084384 0.061732 0.061894 0.15193 0.12612 0.048026 0.024 0.14382 0.085309 0.00016498 -0.00022058 -0.00106 -0.0017281 0.84646 0 0 -0.056377 0 -0.049552 0.10113 0.31054 0 0
1.7148 -0.008611 -0.0088645 -0.060632 0.0030271 0 0.0083019 -0.033899 -0.025496 -0.035778 -0.034766 0.00047047 -3.0366 0.051488 0.033851 0.0082934 -0.093892 0.045329 0.043997 0.119 0.0979 0.022663 -0.0027091 0.10194 0.035884 0.00046073 0.00039848 -0.00026499 -0.0013939 0.45687 0 0 -0.01854 0 -0.054784 0.055925 0.28304 0 0
1.7188 -0.002772 -0.0033659 -0.05498 -0.020545 0 -0.024918 -0.012365 -0.0039876 -0.0036998 -0.028254 0.029129 -2.8487 0.018648 0.031931 0.0048323 -0.1041 0.02932 0.029546 0.083327 0.067742 -0.0022304 -0.034936 0.056457 -0.0049767 0.00062877 0.00099198 -0.00029685 -0.0011615 0.10364 0 0 0.012092 0 -0.047292 0.016418 0.24486 0 0
1.7227 -0.0011108 -0.00058774 -0.0065957 -0.027551 0 -0.04253 0.0090654 0.0087613 0.018658 -0.014977 0.03245 -2.6675 -0.0093555 0.02943 0.0028782 -0.11115 0.020292 0.018322 0.050322 0.040681 -0.024383 -0.070501 0.011211 -0.03621 0.00066803 0.0012712 -0.00067202 -0.00094256 -0.13459 0 0 0.023779 0 -0.029659 -0.013555 0.19971 0 0
1.7266 -0.0018758 0.00065376 0.049189 -0.0098696 0 -0.034316 0.024228 0.014964 0.027568 0.0049143 0.015367 -2.4863 -0.028972 0.024654 0.0026708 -0.10723 0.01861 0.0094414 0.027385 0.016687 -0.040562 -0.10333 -0.029441 -0.056412 0.00062172 0.0012663 -0.00043389 -0.00058548 -0.26999 0 0 0.019043 0 -0.0055482 -0.027554 0.15413 0 0
1.7305 -0.0017403 0.0019455 0.068902 0.017741 0 -0.0083798 0.031346 0.021192 0.029409 0.026694 -0.0027856 -2.3013 -0.040868 0.016239 0.004456 -0.091324 0.017772 0.00080572 0.012466 -0.0078992 -0.051738 -0.12658 -0.064049 -0.070234 0.00052911 0.0011914 0.00067044 -0.00022971 -0.38504 0 0 0.013445 0 0.018589 -0.029442 0.11468 0 0
1.7344 0.0013439 0.0045762 0.040164 0.031615 0 0.017066 0.031854 0.029742 0.032828 0.04371 0.0011575 -2.1156 -0.046092 0.0052656 0.0079446 -0.06663 0.0099049 -0.0080916 0.00082045 -0.03603 -0.059451 -0.13804 -0.095303 -0.079752 0.00036662 0.00118 0.0018491 -0.00024798 -0.55403 0 0 0.023291 0 0.040556 -0.023765 0.082536 0 0
1.7383 0.0070372 0.0093506 -0.0054172 0.021221 0 0.028213 0.028509 0.03659 0.040933 0.051872 0.037558 -1.9344 -0.044967 -0.0052113 0.012578 -0.036225 -0.0070241 -0.017331 -0.011172 -0.066263 -0.064635 -0.13618 -0.1264 -0.085525 7.3831e-05 0.0011735 0.0021134 -0.0007863 -0.78409 0 0 0.052305 0 0.059106 -0.013547 0.058094 0 0
1.7422 0.013869 0.016317 -0.019554 -0.00065227 0 0.025438 0.024992 0.037934 0.050633 0.052191 0.093228 -1.7564 -0.037518 -0.012657 0.017289 -0.0047245 -0.026805 -0.026683 -0.027997 -0.092761 -0.068245 -0.1196 -0.15554 -0.087236 -0.00031938 0.0010215 0.0013408 -0.0014587 -1.022 0 0 0.088117 0 0.07321 -0.0021641 0.041199 0 0
1.7461 0.021047 0.024502 0.019482 -0.008895 0 0.021192 0.025629 0.036739 0.057755 0.049215 0.13709 -1.5721 -0.022394 -0.016839 0.018625 0.018061 -0.039928 -0.035086 -0.053811 -0.10906 -0.070808 -0.087906 -0.17474 -0.081283 -0.00061077 0.0006447 0.00037543 -0.0016427 -1.2029 0 0 0.11104 0 0.082001 0.0073305 0.030636 0 0
1.75 0.028881 0.032393 0.087676 0.011605 0 0.02815 0.033135 0.040555 0.0611 0.047115 0.14087 -1.37 -0.0012762 -0.019177 0.015463 0.029955 -0.041622 -0.042202 -0.083049 -0.11268 -0.07245 -0.048995 -0.17538 -0.067771 -0.00054947 0.00010771 8.6081e-05 -0.0011328 -1.2875 0 0 0.10782 0 0.087649 0.016499 0.023541 0 0
1.7539 0.037765 0.039202 0.13706 0.05215 0 0.04768 0.045676 0.0525 0.061531 0.047112 0.099876 -1.148 0.025736 -0.020734 0.0076849 0.030765 -0.035672 -0.047995 -0.1115 -0.10688 -0.073086 -0.0060133 -0.15608 -0.04691 -0.00010385 -0.0004162 0.00045214 -0.00043308 -1.2661 0 0 0.080043 0 0.090963 0.027308 0.020237 0 0
1.7578 0.047256 0.045681 0.13671 0.086785 0 0.068425 0.057099 0.065947 0.058922 0.048088 0.037226 -0.91727 0.058276 -0.021245 -0.0043086 0.021187 -0.030616 -0.052555 -0.13485 -0.098299 -0.072774 0.037787 -0.12536 -0.019687 0.00041421 -0.00072659 0.00067411 -0.0002913 -1.1517 0 0 0.042112 0 0.092791 0.041741 0.021415 0 0
1.7617 0.056264 0.053284 0.095344 0.093088 0 0.076286 0.061617 0.06981 0.051924 0.048803 -0.0126 -0.69362 0.095835 -0.020068 -0.018951 0.0028064 -0.032021 -0.056199 -0.1454 -0.092301 -0.072085 0.076833 -0.096318 0.010692 0.00057438 -0.00068432 0.00014134 -0.00090824 -0.9831 0 0 0.011597 0 0.094278 0.063373 0.030408 0 0
1.7656 0.063844 0.062245 0.048609 0.069586 0 0.067175 0.058946 0.059541 0.041021 0.049069 -0.027601 -0.48199 0.13366 -0.017609 -0.03202 -0.018963 -0.038133 -0.059987 -0.14242 -0.089924 -0.073212 0.10448 -0.078186 0.035036 0.00023633 -0.00029272 -0.00084703 -0.0016652 -0.82765 0 0 -0.00079224 0 0.096276 0.09062 0.048551 0 0
1.7695 0.069567 0.070696 0.02782 0.036358 0 0.051305 0.054488 0.042352 0.030498 0.049192 -0.010655 -0.26918 0.16749 -0.015307 -0.041902 -0.042558 -0.042715 -0.064556 -0.13134 -0.088489 -0.07761 0.11758 -0.072322 0.047792 -0.00028378 0.00027174 -0.0013969 -0.001715 -0.75863 0 0 0.0044177 0 0.09798 0.1186 0.073561 0 0
1.7734 0.073325 0.076074 0.03939 0.019843 0 0.045123 0.054127 0.031322 0.026044 0.049277 0.017854 -0.033696 0.19397 -0.014238 -0.048138 -0.068472 -0.04207 -0.070347 -0.11613 -0.08507 -0.08626 0.11294 -0.075402 0.045107 -0.00051428 0.00073629 -0.00099087 -0.00086497 -0.81373 0 0 0.018345 0 0.098047 0.14315 0.10322 0 0
1.7773 0.075253 0.077575 0.067988 0.034359 0 0.057702 0.059147 0.034539 0.030238 0.049684 0.038623 0.2341 0.20961 -0.014166 -0.050844 -0.098076 -0.039494 -0.077771 -0.10153 -0.079823 -0.099971 0.087416 -0.08544 0.023662 -0.00032082 0.00089944 -3.128e-05 0.00016921 -0.9735 0 0 0.031147 0 0.094617 0.15946 0.13443 0 0
1.7813 0.076024 0.076981 0.092941 0.073284 0 0.083146 0.066512 0.049759 0.041079 0.051829 0.046931 0.52054 0.20576 -0.01434 -0.05213 -0.13743 -0.043094 -0.087873 -0.095972 -0.076574 -0.11962 0.032101 -0.1041 -0.022124 -6.2124e-05 0.00076841 0.00061965 0.00044153 -1.1857 0 0 0.038914 0 0.081013 0.15593 0.15763 0 0
1.7852 0.076783 0.07681 0.10107 0.11433 0 0.10516 0.073435 0.068287 0.055072 0.057677 0.051686 0.79957 0.18799 -0.01512 -0.055055 -0.18438 -0.059006 -0.099819 -0.097944 -0.080398 -0.14099 -0.039563 -0.13348 -0.078041 -0.00020599 0.00054478 0.00055913 -0.00027724 -1.4107 0 0 0.045516 0 0.057581 0.1366 0.16848 0 0
1.7891 0.078151 0.077707 0.090276 0.13407 0 0.10961 0.080239 0.08251 0.070789 0.067874 0.064027 1.0584 0.15862 -0.018291 -0.060046 -0.23567 -0.085915 -0.11323 -0.10522 -0.094046 -0.16211 -0.12046 -0.17157 -0.13693 -0.00079472 0.00046516 0.00020211 -0.0012435 -1.6389 0 0 0.058165 0 0.025179 0.10412 0.16528 0 0
1.793 0.079131 0.077906 0.068462 0.12223 0 0.094788 0.088079 0.089766 0.088319 0.080553 0.086899 1.3139 0.12048 -0.025355 -0.066923 -0.28683 -0.1153 -0.12762 -0.11527 -0.11574 -0.18117 -0.20264 -0.21167 -0.19162 -0.001348 0.00062968 0.00021936 -0.0014503 -1.8628 0 0 0.08004 0 -0.014253 0.062033 0.14758 0 0
1.7969 0.077415 0.075322 0.050776 0.087534 0 0.071777 0.094929 0.091177 0.10551 0.092387 0.11347 1.6007 0.077663 -0.035534 -0.07408 -0.32779 -0.13699 -0.14205 -0.124 -0.13984 -0.19568 -0.27208 -0.24645 -0.23066 -0.0013378 0.00094382 0.00072428 -0.00060663 -2.0471 0 0 0.10612 0 -0.056063 0.01644 0.11555 0 0
1.8008 0.071382 0.069896 0.052168 0.051744 0 0.055604 0.095813 0.089294 0.11653 0.10087 0.13351 1.9394 0.037596 -0.045778 -0.077332 -0.34379 -0.14565 -0.15453 -0.12873 -0.16 -0.2049 -0.31145 -0.27235 -0.24516 -0.00073877 0.001186 0.0011328 0.00057993 -2.1407 0 0 0.12619 0 -0.08871 -0.021931 0.078164 0 0
1.8047 0.06195 0.063585 0.075455 0.035201 0 0.054382 0.088031 0.087243 0.1161 0.10529 0.14124 2.3153 0.0037615 -0.053043 -0.075561 -0.33372 -0.14351 -0.16388 -0.132 -0.17294 -0.21048 -0.32027 -0.29009 -0.23967 -5.3925e-05 0.0011317 0.00084832 0.0010878 -2.1259 0 0 0.13299 0 -0.10652 -0.049225 0.044305 0 0
1.8086 0.052198 0.058145 0.10473 0.043171 0 0.064127 0.075363 0.087917 0.10532 0.10552 0.13892 2.6887 -0.021688 -0.0566 -0.068805 -0.2977 -0.13791 -0.16901 -0.13609 -0.18 -0.21285 -0.29848 -0.30102 -0.21715 0.00021634 0.00067709 -3.2537e-06 0.00055387 -2.0447 0 0 0.12823 0 -0.10627 -0.063421 0.018943 0 0
1.8125 0.044856 0.053347 0.11467 0.062752 0 0.072284 0.06556 0.091448 0.092365 0.10051 0.13436 3.0309 -0.036975 -0.058087 -0.057781 -0.23801 -0.13544 -0.16891 -0.14356 -0.18513 -0.2123 -0.24816 -0.30353 -0.18184 7.749e-05 -6.9013e-05 -0.00062458 -0.00040917 -1.9622 0 0 0.12079 0 -0.085942 -0.063376 0.0064477 0 0
1.8164 0.040141 0.047615 0.091559 0.073323 0 0.067154 0.063002 0.093162 0.085788 0.089085 0.13421 3.3503 -0.036303 -0.059422 -0.045788 -0.16255 -0.13705 -0.16015 -0.15799 -0.19043 -0.20609 -0.17391 -0.29302 -0.14146 -3.503e-05 -0.00077878 -0.0003625 -0.00083814 -1.898 0 0 0.11817 0 -0.042977 -0.04581 0.014348 0 0
1.8203 0.0361 0.040165 0.046789 0.062939 0 0.046856 0.064386 0.086057 0.086551 0.072373 0.13733 3.6821 -0.02183 -0.060842 -0.037011 -0.0924 -0.13735 -0.14408 -0.17335 -0.19262 -0.19161 -0.096466 -0.26522 -0.10492 0.00019216 -0.0010576 0.00057108 -0.00036223 -1.7985 0 0 0.11895 0 0.0078636 -0.017635 0.034594 0 0
1.8242 0.030891 0.03199 0.0074347 0.03744 0 0.021583 0.062235 0.067339 0.086862 0.054705 0.13302 4.0527 0.0061584 -0.060948 -0.031783 -0.036238 -0.12851 -0.12131 -0.18282 -0.18386 -0.16638 -0.02403 -0.21954 -0.073299 0.00056485 -0.00072078 0.0012512 0.00044619 -1.5839 0 0 0.11322 0 0.058804 0.018462 0.061764 0 0
1.8281 0.024395 0.024562 -0.0083511 0.014482 0 0.0067458 0.05225 0.042482 0.077064 0.04077 0.10736 4.453 0.047385 -0.058264 -0.029384 0.00013721 -0.10607 -0.092458 -0.17978 -0.15709 -0.12837 0.03769 -0.15987 -0.046229 0.00061046 1.4202e-05 0.00093642 0.00063742 -1.2214 0 0 0.090946 0 0.10367 0.060301 0.091186 0 0
1.832 0.017578 0.01796 -0.00655 0.0075648 0 0.010943 0.036339 0.021162 0.05372 0.031092 0.05503 4.8495 0.10207 -0.052306 -0.027207 0.010805 -0.072391 -0.058162 -0.15333 -0.11187 -0.074437 0.082809 -0.092729 -0.021077 0.0001572 0.00064654 -0.00019063 -0.00018215 -0.7499 0 0 0.050797 0 0.13469 0.10544 0.11663 0 0
1.8359 0.010823 0.010815 -0.007673 0.014144 0 0.027523 0.018605 0.0079651 0.021367 0.020597 -0.01219 5.2188 0.16509 -0.043167 -0.017649 -8.3902e-06 -0.035221 -0.02144 -0.093082 -0.055925 -0.0065921 0.11094 -0.024851 0.010315 -0.00041527 0.00079574 -0.001177 -0.0014347 -0.23992 0 0 0.0022014 0 0.14607 0.14799 0.13122 0 0
1.8398 0.0035312 0.0021689 -0.023628 0.018389 0 0.037513 -1.0502e-06 -0.002378 -0.012482 0.0026165 -0.069182 5.5704 0.22643 -0.030686 0.0014848 -0.017012 -0.0027265 0.013835 -0.010705 -0.00079197 0.06426 0.13047 0.038254 0.050677 -0.00056212 0.00054193 -0.0011814 -0.0020642 0.25969 0 0 -0.040787 0 0.14383 0.18308 0.13712 0 0
1.8438 -0.0046036 -0.0071059 -0.046588 0.0059607 0 0.023529 -0.021373 -0.019175 -0.042786 -0.024737 -0.0939 5.9331 0.2795 -0.014742 0.030111 -0.033068 0.021164 0.045374 0.085463 0.045076 0.13099 0.14473 0.092899 0.099943 -0.00016936 0.00034579 -0.00021157 -0.001485 0.72824 0 0 -0.068303 0 0.13059 0.20711 0.13635 0 0
1.8477 -0.01263 -0.015226 -0.060775 -0.022564 0 -0.015381 -0.044845 -0.044783 -0.067581 -0.055634 -0.084742 6.3211 0.31776 0.0034257 0.066863 -0.041747 0.037681 0.07105 0.18532 0.080087 0.18626 0.15672 0.13765 0.15667 0.00032281 0.0005828 0.00096652 -0.00011609 1.1397 0 0 -0.079653 0 0.10932 0.21687 0.13165 0 0
1.8516 -0.019365 -0.021824 -0.061569 -0.051526 0 -0.060595 -0.064141 -0.070294 -0.085066 -0.079905 -0.063647 6.7173 0.32701 0.020688 0.1056 -0.034783 0.050388 0.086538 0.26628 0.10765 0.21448 0.16895 0.17344 0.21398 0.00041938 0.001145 0.0015781 0.00097989 1.4461 0 0 -0.081949 0 0.083326 0.20533 0.12888 0 0
1.8555 -0.02538 -0.028868 -0.059047 -0.063245 0 -0.086617 -0.071798 -0.083253 -0.092577 -0.089906 -0.059915 7.0916 0.30949 0.033528 0.13495 -0.016952 0.061574 0.093645 0.31303 0.13116 0.21522 0.18164 0.20263 0.25944 0.00012666 0.001531 0.0014648 0.0010147 1.6104 0 0 -0.084516 0 0.057382 0.17912 0.13299 0 0
1.8594 -0.033227 -0.038845 -0.063089 -0.05296 0 -0.080415 -0.067027 -0.079858 -0.089578 -0.085268 -0.086478 7.4337 0.27264 0.040433 0.15063 0.0058876 0.070835 0.095367 0.3251 0.15067 0.19478 0.19466 0.22684 0.2876 -7.5545e-05 0.0013428 0.0010141 0.00011188 1.6508 0 0 -0.092881 0 0.033832 0.14614 0.14422 0 0
1.8633 -0.045037 -0.052047 -0.070032 -0.033303 0 -0.051806 -0.058104 -0.068993 -0.080826 -0.072397 -0.12833 7.7642 0.2229 0.04275 0.15064 0.029773 0.076332 0.094161 0.30364 0.1639 0.15879 0.20846 0.24505 0.2951 0.00017925 0.00066827 0.0005917 -0.00089418 1.6383 0 0 -0.10537 0 0.014929 0.11297 0.16208 0 0
1.8672 -0.059935 -0.06596 -0.068528 -0.025074 0 -0.026201 -0.055919 -0.064005 -0.074678 -0.060178 -0.15363 8.1106 0.1693 0.043025 0.13405 0.050309 0.076902 0.093313 0.25231 0.16949 0.11545 0.22418 0.25386 0.27896 0.00067377 -4.9699e-05 0.00015802 -0.0012634 1.6407 0 0 -0.114 0 0.0038955 0.088319 0.18508 0 0
1.8711 -0.074395 -0.077514 -0.057516 -0.041866 0 -0.025665 -0.065036 -0.070838 -0.076933 -0.055513 -0.13899 8.4767 0.13066 0.042658 0.1073 0.06429 0.073209 0.098745 0.18648 0.16887 0.082963 0.24638 0.25036 0.24189 0.00081274 -0.00048742 -0.00052235 -0.00097539 1.6728 0 0 -0.1099 0 0.0088937 0.087429 0.20797 0 0
1.875 -0.085505 -0.085823 -0.052707 -0.080031 0 -0.053604 -0.08116 -0.08422 -0.086124 -0.060931 -0.088347 8.8369 0.11256 0.041396 0.083719 0.075943 0.06766 0.11062 0.12686 0.16518 0.068948 0.27577 0.23569 0.2008 0.00029952 -0.00071022 -0.0013801 -0.00060453 1.7074 0 0 -0.090617 0 0.029093 0.10734 0.22644 0 0
1.8789 -0.093641 -0.09261 -0.070867 -0.12086 0 -0.094463 -0.096523 -0.094343 -0.095164 -0.074252 -0.030591 9.1634 0.11614 0.039007 0.06896 0.087862 0.063833 0.12807 0.081401 0.16099 0.075512 0.31191 0.21644 0.16388 -0.000474 -0.00095145 -0.001896 -0.00063563 1.7286 0 0 -0.064207 0 0.064118 0.14527 0.23892 0 0
1.8828 -0.10156 -0.1001 -0.10898 -0.14314 0 -0.1269 -0.10641 -0.095911 -0.097746 -0.08979 0.0013282 9.4539 0.1406 0.036774 0.067384 0.1024 0.065656 0.14957 0.056136 0.15748 0.10284 0.35347 0.20222 0.13865 -0.00078707 -0.0012096 -0.0015633 -0.00096375 1.7598 0 0 -0.045461 0 0.11237 0.19692 0.2445 0 0
1.8867 -0.11094 -0.10883 -0.14384 -0.13759 0 -0.13875 -0.11032 -0.090856 -0.093213 -0.1011 -0.0073927 9.7303 0.18286 0.036635 0.083859 0.12247 0.075943 0.1713 0.058746 0.15545 0.14931 0.39594 0.20073 0.13704 -0.00033716 -0.0011956 -0.00050259 -0.0010949 1.8326 0 0 -0.045576 0 0.16964 0.25352 0.24223 0 0
1.8906 -0.12048 -0.1176 -0.15515 -0.11346 0 -0.13286 -0.10901 -0.084557 -0.085907 -0.10479 -0.046051 10.01 0.22834 0.038839 0.1105 0.14554 0.094544 0.18744 0.081605 0.1562 0.20094 0.43001 0.21377 0.15916 0.00042745 -0.00072649 0.00047612 -0.00079682 1.9411 0 0 -0.063214 0 0.22228 0.30057 0.23551 0 0
1.8945 -0.12766 -0.12517 -0.14695 -0.092513 0 -0.12168 -0.10354 -0.081842 -0.081068 -0.1032 -0.089026 10.286 0.2691 0.041253 0.13868 0.1676 0.11767 0.19661 0.11546 0.16104 0.24916 0.45201 0.23703 0.19764 0.00075486 -8.2272e-05 0.00054085 -0.00044457 2.0495 0 0 -0.085402 0 0.26256 0.33343 0.22682 0 0
1.8984 -0.13206 -0.13153 -0.14257 -0.094071 0 -0.11703 -0.098005 -0.086603 -0.082184 -0.10319 -0.11423 10.53 0.30139 0.041894 0.16337 0.18601 0.13986 0.1985 0.15571 0.17031 0.28976 0.46025 0.26403 0.24801 0.00034679 0.00016946 -0.00036225 -0.00062804 2.1518 0 0 -0.098673 0 0.28597 0.35006 0.21702 0 0
1.9023 -0.13619 -0.13752 -0.15803 -0.12123 0 -0.12302 -0.10089 -0.10226 -0.091456 -0.11125 -0.1161 10.73 0.32273 0.042312 0.17991 0.19811 0.15779 0.1936 0.19802 0.18366 0.31963 0.45416 0.29124 0.30507 -0.00036684 -0.00024681 -0.0013857 -0.0014136 2.3095 0 0 -0.10098 0 0.28909 0.3499 0.20661 0 0
1.9063 -0.1428 -0.14367 -0.18379 -0.15857 0 -0.13554 -0.1197 -0.12921 -0.11054 -0.12846 -0.10638 10.9 0.33236 0.047636 0.18308 0.20083 0.17274 0.18491 0.23895 0.20187 0.33719 0.43652 0.32047 0.36109 -0.00070323 -0.00098103 -0.0015247 -0.002094 2.6059 0 0 -0.10328 0 0.26894 0.33398 0.19386 0 0
1.9102 -0.15182 -0.14993 -0.19562 -0.18366 0 -0.14729 -0.15225 -0.16125 -0.13877 -0.14994 -0.10471 11.068 0.33879 0.062162 0.18039 0.2002 0.18928 0.1782 0.27915 0.22756 0.35141 0.4198 0.35676 0.41261 -0.00043038 -0.0013914 -0.00056001 -0.0017907 3.0537 0 0 -0.11891 0 0.2417 0.31379 0.17768 0 0
1.9141 -0.16054 -0.15635 -0.18224 -0.18414 0 -0.15397 -0.18474 -0.18694 -0.17049 -0.16916 -0.12597 11.245 0.34462 0.084427 0.17531 0.19943 0.21086 0.17527 0.31927 0.26304 0.36546 0.4088 0.40344 0.45934 3.1867e-05 -0.0011998 0.000702 -0.00034779 3.5554 0 0 -0.15072 0 0.21423 0.29266 0.15769 0 0
1.918 -0.16664 -0.16334 -0.15826 -0.1669 0 -0.15797 -0.20127 -0.19768 -0.19606 -0.18311 -0.17126 11.409 0.35167 0.10711 0.1708 0.20137 0.23626 0.17722 0.35964 0.30669 0.38166 0.40713 0.45841 0.50132 8.6805e-05 -0.0007161 0.0011475 0.0014267 3.9713 0 0 -0.18802 0 0.19246 0.27316 0.13405 0 0
1.9219 -0.17011 -0.17077 -0.14815 -0.15197 0 -0.1664 -0.19741 -0.1955 -0.20786 -0.19347 -0.22678 11.527 0.36077 0.12265 0.17004 0.20981 0.2601 0.18457 0.39986 0.35145 0.40153 0.41849 0.51465 0.53856 -0.00041302 -0.00036039 0.00036955 0.0024886 4.2305 0 0 -0.21598 0 0.18366 0.25737 0.10782 0 0
1.9258 -0.17197 -0.17688 -0.16005 -0.15592 0 -0.18433 -0.18426 -0.19163 -0.2068 -0.20327 -0.27144 11.589 0.36927 0.12949 0.17209 0.22456 0.27684 0.19381 0.43663 0.38816 0.42123 0.4382 0.56448 0.57104 -0.001024 -5.6188e-05 -0.00096473 0.0025516 4.3742 0 0 -0.22824 0 0.18756 0.24474 0.083858 0 0
1.9297 -0.17179 -0.1791 -0.17869 -0.17823 0 -0.20762 -0.17823 -0.19608 -0.20258 -0.21282 -0.2893 11.612 0.37542 0.13273 0.17368 0.24138 0.2846 0.2017 0.46747 0.4115 0.43646 0.45864 0.6036 0.59836 -0.0011518 0.0007251 -0.0017235 0.002322 4.4891 0 0 -0.23084 0 0.19689 0.23424 0.065559 0 0
1.9336 -0.16788 -0.17644 -0.18363 -0.20171 0 -0.22231 -0.1863 -0.20832 -0.20625 -0.21921 -0.2796 11.629 0.37892 0.13853 0.17324 0.25758 0.28571 0.20686 0.49051 0.42338 0.44481 0.47589 0.63172 0.61928 -0.00059657 0.0022341 -0.0013111 0.0027127 4.6086 0 0 -0.23493 0 0.20765 0.22623 0.055024 0 0
1.9375 -0.1605 -0.17139 -0.17068 -0.20657 0 -0.21352 -0.20092 -0.21856 -0.22095 -0.21923 -0.25673 11.654 0.38009 0.14784 0.16954 0.27044 0.28415 0.20839 0.50418 0.4305 0.44441 0.48648 0.64942 0.63246 0.00031652 0.003864 -0.00014584 0.0038437 4.6857 0 0 -0.24582 0 0.21591 0.22146 0.053923 0 0
1.9414 -0.154 -0.16857 -0.15313 -0.18697 0 -0.17888 -0.20884 -0.21795 -0.23858 -0.21247 -0.23908 11.677 0.38217 0.15596 0.16324 0.27545 0.28282 0.20646 0.50479 0.43793 0.43356 0.48666 0.65467 0.63316 0.0010734 0.0045037 0.000774 0.0048805 4.6537 0 0 -0.25834 0 0.21736 0.22422 0.065326 0 0
1.9453 -0.15436 -0.17108 -0.14534 -0.15689 0 -0.13528 -0.20349 -0.20662 -0.24563 -0.20147 -0.23429 11.676 0.38878 0.15799 0.15953 0.27494 0.28238 0.20511 0.49724 0.44426 0.41992 0.48258 0.64277 0.62398 0.0013934 0.0035962 0.00075531 0.0048891 4.496 0 0 -0.26139 0 0.21639 0.23482 0.083285 0 0
1.9492 -0.16355 -0.17762 -0.1503 -0.1406 0 -0.11086 -0.18894 -0.19169 -0.23322 -0.18962 -0.23291 11.641 0.4002 0.15433 0.16093 0.2708 0.28186 0.20625 0.48362 0.44252 0.40766 0.478 0.61034 0.60585 0.0013565 0.0018069 -6.5153e-05 0.0038208 4.25 0 0 -0.24625 0 0.21661 0.25235 0.10477 0 0
1.9531 -0.1767 -0.1834 -0.16375 -0.15445 0 -0.12558 -0.17342 -0.17891 -0.2038 -0.17942 -0.21678 11.574 0.41564 0.15017 0.16876 0.26448 0.27945 0.21119 0.46529 0.42619 0.39976 0.47572 0.56007 0.57923 0.0012097 0.00051548 -0.00095828 0.0026033 3.9601 0 0 -0.21244 0 0.22072 0.2754 0.12749 0 0
1.957 -0.18553 -0.18408 -0.18357 -0.19308 0 -0.17458 -0.16169 -0.1683 -0.16996 -0.17217 -0.17624 11.482 0.43231 0.14979 0.18365 0.25754 0.27359 0.22113 0.44304 0.39545 0.39942 0.47881 0.50207 0.5437 0.0011144 0.00056819 -0.001286 0.0022564 3.6525 0 0 -0.16857 0 0.23184 0.30123 0.14904 0 0
1.9609 -0.18509 -0.17909 -0.20732 -0.23057 0 -0.2283 -0.1541 -0.15768 -0.14665 -0.16812 -0.12188 11.366 0.44088 0.1521 0.19963 0.2503 0.26435 0.23457 0.41616 0.35872 0.40511 0.48727 0.45007 0.49853 0.0010708 0.0015466 -0.0009795 0.0029513 3.3604 0 0 -0.12919 0 0.24792 0.32269 0.16833 0 0
1.9648 -0.17693 -0.17122 -0.22074 -0.23737 0 -0.25094 -0.15041 -0.14809 -0.14216 -0.16572 -0.079682 11.219 0.43681 0.15234 0.20958 0.24183 0.25463 0.24787 0.38454 0.32834 0.40992 0.49688 0.41466 0.4466 0.0010211 0.0022992 -0.00045161 0.0039542 3.1453 0 0 -0.10878 0 0.26151 0.33633 0.18699 0 0
1.9688 -0.16607 -0.16324 -0.19883 -0.202 0 -0.22476 -0.15104 -0.14311 -0.15313 -0.16101 -0.071909 11.039 0.418 0.1479 0.21005 0.2316 0.24931 0.25916 0.34784 0.31324 0.40946 0.50531 0.39815 0.38968 0.00096965 0.0021586 -0.00013638 0.0044362 3.0565 0 0 -0.1139 0 0.26771 0.34056 0.20588 0 0
1.9727 -0.15536 -0.15504 -0.12963 -0.14168 0 -0.16237 -0.15343 -0.14285 -0.16642 -0.14948 -0.098869 10.829 0.38351 0.14163 0.1986 0.21928 0.25146 0.26672 0.30611 0.31326 0.39957 0.51039 0.39419 0.33015 0.00099327 0.0015601 -0.00012992 0.0042576 3.0557 0 0 -0.13703 0 0.26191 0.33449 0.22572 0 0
1.9766 -0.14365 -0.14403 -0.039007 -0.092003 0 -0.098059 -0.14991 -0.14132 -0.1671 -0.13009 -0.13715 10.594 0.33338 0.13858 0.17361 0.20533 0.25856 0.26783 0.26067 0.3192 0.37286 0.50871 0.3922 0.27496 0.0011504 0.001454 -0.00021455 0.0039455 3.0082 0 0 -0.15828 0 0.23592 0.3165 0.24627 0 0
1.9805 -0.129 -0.12834 0.017741 -0.080984 0 -0.06429 -0.13296 -0.13182 -0.1482 -0.10794 -0.15687 10.337 0.27967 0.13988 0.14599 0.19235 0.26284 0.26369 0.21829 0.31882 0.33385 0.50066 0.38367 0.23268 0.0013937 0.002205 -0.00015357 0.0039984 2.785 0 0 -0.15761 0 0.19553 0.29151 0.26384 0 0
1.9844 -0.1125 -0.10936 0.0014059 -0.10656 0 -0.070206 -0.10425 -0.11493 -0.11595 -0.091835 -0.14452 10.056 0.22973 0.14091 0.12311 0.18094 0.25728 0.2554 0.18385 0.30538 0.28873 0.48616 0.36653 0.20658 0.0015725 0.0031859 6.5659e-05 0.0043385 2.3943 0 0 -0.13039 0 0.14764 0.26212 0.27518 0 0
1.9883 -0.097849 -0.091439 -0.068469 -0.13667 0 -0.097152 -0.076816 -0.098789 -0.086188 -0.087733 -0.11256 9.7562 0.1886 0.13623 0.10966 0.17061 0.24223 0.24331 0.16119 0.28274 0.24244 0.46406 0.34504 0.19841 0.0015371 0.003466 0.00024469 0.0044794 2.0011 0 0 -0.093071 0 0.097433 0.22977 0.27755 0 0
1.9922 -0.087591 -0.078809 -0.12157 -0.13446 0 -0.11408 -0.065432 -0.090483 -0.073434 -0.093472 -0.087718 9.444 0.16181 0.12628 0.11033 0.15966 0.22597 0.22737 0.15504 0.26253 0.20136 0.43185 0.32548 0.20925 0.00127 0.0028044 0.00018104 0.0041432 1.7926 0 0 -0.071381 0 0.051272 0.19571 0.26747 0 0
1.9961 -0.08065 -0.072734 -0.097386 -0.089491 0 -0.10152 -0.073384 -0.088226 -0.080376 -0.10002 -0.087691 9.1261 0.15521 0.11799 0.12494 0.14042 0.21716 0.20599 0.16938 0.25462 0.17513 0.38244 0.31067 0.23269 0.00093197 0.0018747 -0.00014635 0.0035967 1.8093 0 0 -0.078896 0 0.01822 0.16234 0.24149 0 0
2 -0.074244 -0.071029 -0.00454 -0.028743 0 -0.066342 -0.088996 -0.083893 -0.095774 -0.098504 -0.1059 8.8 0.16161 0.1179 0.14098 0.10983 0.21547 0.18013 0.1926 0.25781 0.16091 0.31942 0.29702 0.25286 0.00075582 0.001538 -0.00056673 0.0033553 1.9067 0 0 -0.10431 0 -0.003211 0.13284 0.20757 0 0
2.0039 -0.06743 -0.070002 0.080569 0.0037218 0 -0.035842 -0.095976 -0.073228 -0.10275 -0.086844 -0.11726 8.4571 0.17835 0.12446 0.15179 0.067467 0.20974 0.15034 0.21737 0.25896 0.15621 0.24611 0.27679 0.26195 0.00085015 0.0019921 -0.00086044 0.0036294 1.8858 0 0 -0.11985 0 -0.013423 0.11022 0.17021 0 0
2.0078 -0.06164 -0.066895 0.080058 -0.017158 0 -0.034931 -0.087251 -0.061226 -0.090965 -0.070213 -0.10002 8.0921 0.20257 0.12783 0.1515 0.014599 0.18682 0.11763 0.23588 0.24247 0.15777 0.16738 0.24405 0.25346 0.0010884 0.0026816 -0.00091205 0.0041351 1.661 0 0 -0.10449 0 -0.013048 0.0975 0.1341 0 0
2.0117 -0.057646 -0.060997 -0.013744 -0.075489 0 -0.064062 -0.068739 -0.055544 -0.063268 -0.05551 -0.055106 7.7099 0.23085 0.11815 0.13186 -0.042447 0.14373 0.084689 0.23292 0.20329 0.15933 0.095863 0.20011 0.21844 0.0012135 0.0029601 -0.00075028 0.0044307 1.307 0 0 -0.061785 0 -0.00090674 0.10172 0.10763 0 0
2.0156 -0.053288 -0.053147 -0.12813 -0.12536 0 -0.096457 -0.050758 -0.05552 -0.03224 -0.045475 -0.0064622 7.3214 0.25722 0.094829 0.09842 -0.086053 0.092204 0.056777 0.20126 0.15256 0.15371 0.049331 0.15379 0.16617 0.0010833 0.0027147 -0.00047043 0.0043576 0.95901 0 0 -0.016608 0 0.021637 0.12245 0.095134 0 0
2.0195 -0.045591 -0.044667 -0.17147 -0.12591 0 -0.098603 -0.0377 -0.050838 -0.010406 -0.03776 0.017967 6.9334 0.27786 0.067887 0.061411 -0.10697 0.050862 0.036095 0.14713 0.11043 0.14031 0.031954 0.11584 0.11043 0.00080762 0.0023216 -0.00014 0.0041157 0.68886 0 0 0.0057589 0 0.052184 0.15307 0.09407 0 0
2.0234 -0.03514 -0.036794 -0.11048 -0.072155 0 -0.058499 -0.026884 -0.033119 -0.0021738 -0.028941 0.0086905 6.5435 0.28954 0.050064 0.027827 -0.099997 0.031687 0.023861 0.076492 0.091388 0.11966 0.044818 0.091497 0.060586 0.00060865 0.002113 0.00021237 0.0039703 0.48001 0 0 -0.00045594 0 0.088699 0.18808 0.10232 0 0
2.0273 -0.026992 -0.03072 0.0043026 0.0022334 0 0.001993 -0.01578 -0.0077319 -0.0029159 -0.018861 -0.017926 6.1448 0.28884 0.046878 0.0051262 -0.061732 0.032249 0.020746 -0.0020992 0.093901 0.093378 0.086257 0.077232 0.026507 0.00053545 0.0020346 0.00052908 0.0039837 0.2989 0 0 -0.019095 0 0.12836 0.22056 0.11678 0 0
2.0313 -0.026014 -0.027573 0.083177 0.05033 0 0.042372 -0.0073764 0.0087656 -0.0043563 -0.011025 -0.033096 5.7353 0.26696 0.05331 0.0054346 0.0054955 0.039628 0.026484 -0.064382 0.10258 0.06722 0.14322 0.064471 0.024423 0.00036479 0.0018373 0.00068335 0.0040486 0.15785 0 0 -0.027275 0 0.16047 0.23353 0.13113 0 0
2.0352 -0.031416 -0.027889 0.069473 0.044595 0 0.034901 -0.0069274 0.0045714 -0.0012516 -0.0091329 -0.018723 5.3197 0.23175 0.059164 0.019629 0.071925 0.041562 0.033973 -0.09806 0.10074 0.046683 0.18844 0.047401 0.041238 -0.00014647 0.0014713 0.00055649 0.0040857 0.097392 0 0 -0.013908 0 0.1775 0.22647 0.14136 0 0
2.0391 -0.037059 -0.030977 -0.020714 -0.006705 0 -0.013513 -0.01465 -0.014859 0.0052851 -0.013394 0.018215 4.9042 0.18849 0.057549 0.042105 0.12289 0.035059 0.040613 -0.099253 0.082872 0.033597 0.21132 0.02851 0.068774 -0.00089667 0.0011532 0.00018289 0.0041033 0.12702 0 0 0.013129 0 0.17612 0.20171 0.1473 0 0
2.043 -0.037897 -0.035008 -0.11726 -0.067994 0 -0.067059 -0.024042 -0.031804 0.0092889 -0.020049 0.050863 4.4899 0.14356 0.049217 0.067066 0.14599 0.026489 0.044404 -0.067209 0.057576 0.029004 0.20476 0.017248 0.09855 -0.0013938 0.0010452 -0.00020517 0.004067 0.21018 0 0 0.034531 0 0.15499 0.16362 0.14942 0 0
2.0469 -0.035556 -0.038129 -0.15108 -0.1009 0 -0.089199 -0.028439 -0.033857 0.0046945 -0.024316 0.052742 4.0732 0.10919 0.040309 0.08579 0.12398 0.024999 0.043506 -0.0035261 0.039809 0.03382 0.16271 0.022845 0.11749 -0.0011668 0.00099869 -0.00033975 0.0038327 0.31187 0 0 0.033949 0 0.11401 0.12198 0.14955 0 0
2.0508 -0.036445 -0.039742 -0.10167 -0.087927 0 -0.069745 -0.028148 -0.025287 -0.0098225 -0.024213 0.017628 3.6507 0.10045 0.036735 0.092187 0.062796 0.035564 0.040161 0.069763 0.039607 0.044311 0.10513 0.047024 0.11719 -0.00025734 0.00072659 -0.00017469 0.0033148 0.43986 0 0 0.0087147 0 0.067942 0.096026 0.15117 0 0
2.0547 -0.044038 -0.040727 -0.0072026 -0.041824 0 -0.029649 -0.029617 -0.020481 -0.029126 -0.022326 -0.035338 3.2224 0.11621 0.040048 0.089968 -0.011539 0.056234 0.037943 0.13393 0.05576 0.056294 0.056611 0.082235 0.10507 0.00073928 0.00021765 2.5646e-05 0.0027068 0.6187 0 0 -0.028839 0 0.030663 0.091466 0.15452 0 0
2.0586 -0.053986 -0.042286 0.06407 0.0036859 0 -0.0020341 -0.037555 -0.027734 -0.044639 -0.024235 -0.07471 2.7886 0.15375 0.047161 0.082142 -0.082041 0.079852 0.038877 0.17983 0.078091 0.067993 0.031126 0.11658 0.087716 0.0011896 -0.00012837 -8.9689e-05 0.0024169 0.82866 0 0 -0.059065 0 0.0094122 0.10952 0.15869 0 0
2.0625 -0.058016 -0.044546 0.059787 0.016227 0 -0.006763 -0.049258 -0.041646 -0.05054 -0.034471 -0.078719 2.3467 0.20785 0.053033 0.072462 -0.131 0.098106 0.044744 0.2004 0.095477 0.077984 0.040903 0.1415 0.073157 0.00099796 0.00013846 -0.0005962 0.0026912 0.99747 0 0 -0.067269 0 0.0099172 0.14879 0.16219 0 0
2.0664 -0.052875 -0.04649 -0.02133 -0.013068 0 -0.038212 -0.05767 -0.051498 -0.048572 -0.05252 -0.050976 1.8927 0.26207 0.054162 0.067699 -0.12427 0.10592 0.057747 0.18889 0.10358 0.085457 0.10267 0.15668 0.078946 0.00064975 0.0010294 -0.0011583 0.0033161 1.0727 0 0 -0.05384 0 0.037576 0.19993 0.16038 0 0
2.0703 -0.044557 -0.047406 -0.12722 -0.062623 0 -0.072772 -0.059394 -0.054363 -0.047111 -0.07186 -0.01877 1.4258 0.29752 0.050976 0.06872 -0.073161 0.10449 0.073715 0.16727 0.10732 0.092773 0.18731 0.16898 0.10504 0.00066938 0.0020424 -0.0013001 0.0037772 1.0961 0 0 -0.035304 0 0.072836 0.24166 0.15308 0 0
2.0742 -0.042822 -0.048269 -0.18708 -0.095667 0 -0.08734 -0.058284 -0.057271 -0.054495 -0.083506 -0.014342 0.95081 0.30919 0.047793 0.073913 0.0080921 0.10107 0.090159 0.14814 0.11665 0.10136 0.27559 0.18667 0.14599 0.0010637 0.0026051 -0.00085019 0.0037564 1.1818 0 0 -0.033604 0 0.10465 0.26584 0.14248 0 0
2.0781 -0.051407 -0.05119 -0.16221 -0.088565 0 -0.074699 -0.060724 -0.066813 -0.07186 -0.082365 -0.051425 0.47234 0.29555 0.049955 0.081667 0.10526 0.10432 0.10518 0.14124 0.1386 0.11225 0.35159 0.21317 0.1956 0.0013351 0.0025818 -0.00011399 0.003434 1.4037 0 0 -0.059408 0 0.1248 0.2677 0.13136 0 0
2.082 -0.064099 -0.057068 -0.07662 -0.050558 0 -0.046943 -0.068323 -0.079796 -0.091736 -0.071724 -0.11372 -0.011247 0.25828 0.05957 0.08954 0.19641 0.11767 0.11655 0.15842 0.1708 0.12657 0.39427 0.24435 0.24329 0.0010327 0.0023416 0.0004161 0.0032443 1.7057 0 0 -0.10208 0 0.12397 0.24364 0.12511 0 0
2.0859 -0.070628 -0.063786 -0.00084054 -0.017194 0 -0.026674 -0.076286 -0.086659 -0.10377 -0.061624 -0.16475 -0.50777 0.21691 0.073132 0.095628 0.2499 0.13559 0.12371 0.20205 0.20171 0.14334 0.39079 0.27092 0.27268 0.00023742 0.0023525 0.00052489 0.0033546 1.9367 0 0 -0.13591 0 0.10394 0.20487 0.13273 0 0
2.0898 -0.066231 -0.067251 0.0027073 -0.020668 0 -0.031792 -0.078772 -0.083187 -0.10258 -0.061403 -0.1733 -1.023 0.18956 0.083618 0.10132 0.26604 0.14711 0.12902 0.25489 0.21812 0.15925 0.36171 0.28409 0.28395 -0.00052028 0.0027355 0.00042839 0.0034789 1.9795 0 0 -0.13947 0 0.081287 0.16973 0.15305 0 0
2.0938 -0.055386 -0.064815 -0.069524 -0.061342 0 -0.062417 -0.074745 -0.075656 -0.091179 -0.071998 -0.13625 -1.5528 0.18348 0.086003 0.10768 0.24818 0.14452 0.13344 0.30605 0.21488 0.17196 0.31953 0.28077 0.27937 -0.00077618 0.0031911 0.00046277 0.0032629 1.846 0 0 -0.11258 0 0.065316 0.14689 0.18376 0 0
2.0977 -0.046782 -0.05789 -0.15809 -0.10584 0 -0.098438 -0.068167 -0.07271 -0.07756 -0.08466 -0.081007 -2.0851 0.20311 0.081507 0.11565 0.20283 0.12998 0.13766 0.34446 0.19897 0.17906 0.27761 0.26492 0.26288 -0.00050241 0.0033006 0.00066559 0.0027987 1.6472 0 0 -0.076289 0 0.064484 0.1434 0.22108 0 0
2.1016 -0.045393 -0.050985 -0.18846 -0.11478 0 -0.11153 -0.063371 -0.073936 -0.06845 -0.087668 -0.04495 -2.6106 0.2486 0.076362 0.12524 0.1444 0.11372 0.14102 0.34968 0.18391 0.17518 0.25714 0.24421 0.24315 1.3797e-05 0.0028761 0.0007316 0.0026241 1.4825 0 0 -0.055445 0 0.089662 0.16695 0.25403 0 0
2.1055 -0.049369 -0.047825 -0.13179 -0.076598 0 -0.085931 -0.06134 -0.069759 -0.065323 -0.075676 -0.047194 -3.1314 0.29495 0.075961 0.13191 0.094486 0.10522 0.14061 0.3239 0.17871 0.161 0.25825 0.22444 0.22887 0.0005368 0.0020773 0.00040263 0.0031323 1.3643 0 0 -0.058845 0 0.12699 0.2017 0.27057 0 0
2.1094 -0.0534 -0.048235 -0.028085 -0.018235 0 -0.033145 -0.060254 -0.053685 -0.0648 -0.053847 -0.074989 -3.6593 0.32712 0.079896 0.13204 0.05796 0.10523 0.13446 0.27696 0.18044 0.13896 0.27005 0.20572 0.21922 0.0010149 0.0012799 -0.00015975 0.004027 1.2436 0 0 -0.073835 0 0.16212 0.23452 0.26825 0 0
2.1133 -0.053812 -0.048839 0.046723 0.016718 0 0.012963 -0.058123 -0.032325 -0.061514 -0.033546 -0.095375 -4.2049 0.33564 0.082711 0.12311 0.036099 0.10594 0.12127 0.21711 0.17719 0.11119 0.28296 0.1835 0.21183 0.0013771 0.00084639 -0.00048004 0.0044877 1.0846 0 0 -0.078831 0 0.18447 0.25611 0.24688 0 0
2.1172 -0.05037 -0.046686 0.041267 0.0031642 0 0.02023 -0.053839 -0.020225 -0.051066 -0.023593 -0.082417 -4.768 0.31132 0.079426 0.10243 0.027587 0.098817 0.099775 0.1555 0.15865 0.080647 0.28368 0.15356 0.20179 0.0013756 0.00093467 -0.00028005 0.0039582 0.8993 0 0 -0.061782 0 0.18149 0.25583 0.20836 0 0
2.1211 -0.044561 -0.041997 -0.03241 -0.046393 0 -0.016315 -0.046479 -0.024129 -0.032404 -0.024457 -0.037859 -5.3392 0.25501 0.070133 0.071403 0.024255 0.082602 0.071698 0.11097 0.12511 0.053962 0.25481 0.1171 0.1793 0.00080824 0.0014099 0.0001693 0.0027577 0.71908 0 0 -0.028935 0 0.14454 0.2255 0.16564 0 0
2.125 -0.037698 -0.037305 -0.11053 -0.093021 0 -0.068987 -0.035479 -0.034451 -0.0095392 -0.029414 0.011034 -5.9083 0.19281 0.059279 0.040855 0.019129 0.064407 0.044335 0.084976 0.087474 0.034286 0.20777 0.081623 0.14747 -8.8481e-05 0.0019172 0.00029162 0.0018429 0.55589 0 0 0.0016973 0 0.09575 0.18213 0.13372 0 0
2.1289 -0.030917 -0.034237 -0.1276 -0.10154 0 -0.098071 -0.022401 -0.034463 0.0089722 -0.030515 0.033713 -6.4727 0.13759 0.051073 0.01692 0.012146 0.053614 0.021733 0.075959 0.058958 0.022846 0.15244 0.056517 0.11131 -0.00062604 0.0021228 -0.00016747 0.0019243 0.40497 0 0 0.014742 0 0.048965 0.13592 0.1185 0 0
2.1328 -0.025836 -0.031704 -0.065236 -0.065221 0 -0.082276 -0.011441 -0.017902 0.014479 -0.024062 0.020097 -7.0385 0.10071 0.046308 0.0050706 0.0044917 0.054597 0.0075296 0.080865 0.046284 0.020218 0.099871 0.046558 0.077086 -0.0002264 0.001982 -0.00080275 0.002825 0.27312 0 0 0.0078184 0 0.017686 0.097257 0.12379 0 0
2.1367 -0.023901 -0.027461 0.035047 -0.0081656 0 -0.033991 -0.0064712 0.0040428 0.0049515 -0.012105 -0.012728 -7.6147 0.097633 0.043515 0.013676 0.0020209 0.064189 0.0076568 0.093402 0.047041 0.027041 0.071092 0.04844 0.05935 0.0009502 0.0017776 -0.00091035 0.003715 0.18207 0 0 -0.0084927 0 0.023973 0.083854 0.15227 0 0
2.1406 -0.024813 -0.021119 0.10236 0.03316 0 0.012485 -0.0071319 0.013879 -0.011739 -0.00035994 -0.034903 -8.2056 0.12015 0.04204 0.037382 0.010178 0.074747 0.019748 0.1031 0.053623 0.038553 0.074708 0.05323 0.067164 0.0020283 0.0018281 -0.00021435 0.0039423 0.13846 0 0 -0.018998 0 0.065155 0.099856 0.18841 0 0
2.1445 -0.026199 -0.01503 0.087644 0.034393 0 0.028441 -0.0089297 0.0049806 -0.022591 0.0051634 -0.02697 -8.8089 0.15228 0.042691 0.06583 0.026823 0.079346 0.037832 0.10731 0.058941 0.050979 0.10063 0.053063 0.094931 0.0021816 0.002118 0.00079629 0.0035935 0.117 0 0 -0.014151 0 0.12208 0.13558 0.21935 0 0
2.1484 -0.025392 -0.011944 0.00031881 -0.0018725 0 0.010729 -0.0081835 -0.013087 -0.019807 0.0011685 0.0059136 -9.4166 0.18391 0.045333 0.09183 0.048938 0.075427 0.057814 0.10543 0.05965 0.062209 0.1399 0.047009 0.13653 0.0014118 0.0022685 0.001299 0.0032621 0.092084 0 0 0.003648 0 0.18022 0.18328 0.23771 0 0
2.1523 -0.021474 -0.012007 -0.09543 -0.048513 0 -0.020204 -0.0063519 -0.025218 -0.0077081 -0.010951 0.038322 -10.02 0.20459 0.047209 0.10757 0.071896 0.065665 0.075096 0.097946 0.056477 0.070312 0.18059 0.041599 0.183 0.00053412 0.0019595 0.00091954 0.0033616 0.082722 0 0 0.021049 0 0.22266 0.23307 0.23698 0 0
2.1563 -0.015397 -0.012448 -0.12422 -0.071392 0 -0.039054 -0.0080728 -0.024673 0.00096375 -0.025031 0.043176 -10.617 0.20175 0.045165 0.10043 0.083297 0.056379 0.08142 0.08677 0.053209 0.072592 0.19746 0.045505 0.21088 0.00036997 0.0013823 7.6013e-05 0.0037497 0.1439 0 0 0.022211 0 0.21885 0.26361 0.21187 0 0
2.1602 -0.0084277 -0.010257 -0.054443 -0.051826 0 -0.034026 -0.01453 -0.016161 -0.0032608 -0.032959 0.010981 -11.208 0.18845 0.039688 0.079706 0.081826 0.053904 0.078774 0.074456 0.054844 0.071063 0.19011 0.062271 0.21417 0.00097545 0.0011647 -0.00045612 0.0039999 0.29581 0 0 0.00052786 0 0.18342 0.27181 0.18018 0 0
2.1641 -0.0011369 -0.0048937 0.075086 -0.00016225 0 -0.011766 -0.020134 -0.0077326 -0.017665 -0.029677 -0.043206 -11.8 0.17285 0.035505 0.051732 0.069591 0.059942 0.068959 0.060596 0.064298 0.066313 0.16324 0.086482 0.19443 0.001679 0.0017244 -0.00030297 0.0039217 0.4679 0 0 -0.034355 0 0.12912 0.25908 0.15068 0 0
2.168 0.0059524 0.0017855 0.17928 0.04988 0 0.011123 -0.017531 -0.0028241 -0.029774 -0.017017 -0.089136 -12.398 0.16234 0.03691 0.023094 0.050016 0.068826 0.05418 0.044635 0.078885 0.058842 0.12361 0.10623 0.15604 0.0018211 0.0026931 0.00018648 0.00371 0.53572 0 0 -0.061039 0 0.070215 0.22876 0.13096 0 0
2.1719 0.011527 0.0079644 0.1876 0.064546 0 0.020913 -0.0060924 -0.00053931 -0.028725 -0.0027251 -0.10053 -13 0.16665 0.042585 0.0041848 0.030566 0.070065 0.03794 0.025001 0.090189 0.04865 0.084497 0.11022 0.10994 0.0013694 0.0031124 0.00034232 0.0036077 0.42855 0 0 -0.061106 0 0.031484 0.18822 0.13079 0 0
2.1758 0.01437 0.013736 0.097253 0.035526 0 0.015181 0.0060788 -0.00042535 -0.014577 0.0053762 -0.071518 -13.601 0.18343 0.046299 0.0012525 0.021348 0.05612 0.024341 0.0025888 0.089518 0.035387 0.062559 0.094523 0.077796 0.00079997 0.0023452 -0.00014926 0.0035484 0.19763 0 0 -0.033377 0 0.033209 0.15386 0.14735 0 0
2.1797 0.015359 0.02045 -0.022954 -0.012283 0 0.0034681 0.010063 -0.0031483 0.0028912 0.0055412 -0.019871 -14.195 0.19995 0.043626 0.0081723 0.021178 0.029779 0.013214 -0.018936 0.075466 0.019169 0.056356 0.064389 0.064593 0.00049901 0.00082215 -0.00097024 0.0032402 -0.033401 0 0 0.004466 0 0.064267 0.13237 0.1676 0 0
2.1836 0.017846 0.028655 -0.08282 -0.038579 0 0.0010004 0.0059504 -0.0060657 0.013749 0.0032001 0.025083 -14.783 0.2077 0.037412 0.019885 0.026545 0.0038873 0.0035614 -0.036748 0.056128 -8.067e-05 0.061699 0.029927 0.069265 0.0004294 -0.00021553 -0.0015102 0.0025821 -0.18817 0 0 0.02927 0 0.11368 0.12596 0.18316 0 0
2.1875 0.025105 0.037248 -0.037628 -0.018341 0 0.018482 0.0035924 -0.0015086 0.016181 0.0060442 0.041684 -15.37 0.19833 0.03504 0.030304 0.03212 -0.0081989 -0.0061581 -0.047954 0.042026 -0.022303 0.071989 -0.0010352 0.087493 0.00039495 0.0001574 -0.001418 0.0018859 -0.30265 0 0 0.030127 0 0.16702 0.13496 0.18565 0 0
2.1914 0.037135 0.044735 0.079404 0.038806 0 0.053125 0.012962 0.016888 0.016524 0.017656 0.029541 -15.953 0.16008 0.039341 0.027274 0.021859 -0.0042797 -0.020299 -0.047627 0.034994 -0.047261 0.069685 -0.027903 0.10074 0.00046127 0.0016279 -0.00082728 0.0015897 -0.47183 0 0 0.015813 0 0.19086 0.1557 0.16176 0 0
2.1953 0.050373 0.050912 0.18327 0.096131 0 0.087602 0.034386 0.045652 0.022884 0.035341 0.0085046 -16.526 0.11052 0.042911 0.011576 -0.0087955 0.0034061 -0.039957 -0.042361 0.023933 -0.072714 0.048559 -0.056692 0.090956 0.00091154 0.002872 -0.00012843 0.0017588 -0.745 0 0 0.0065277 0 0.17786 0.17388 0.12329 0 0
2.1992 0.06086 0.056871 0.20099 0.11785 0 0.10038 0.059074 0.071759 0.039223 0.053463 0.0041532 -17.087 0.063645 0.033164 -0.012521 -0.056807 -0.0027171 -0.06453 -0.038276 -0.0066631 -0.097881 0.0116 -0.09454 0.054741 0.0017447 0.0027533 0.0003855 0.0019433 -1.086 0 0 0.017953 0 0.1352 0.18321 0.080743 0 0
2.2031 0.067485 0.063452 0.12456 0.095196 0 0.082262 0.078677 0.083859 0.063975 0.068349 0.03012 -17.639 0.031435 0.004352 -0.040578 -0.11722 -0.031109 -0.093055 -0.041077 -0.061712 -0.12236 -0.036621 -0.14346 -0.0074933 0.0023785 0.0013345 0.00064174 0.0015867 -1.4297 0 0 0.050868 0 0.072658 0.1792 0.043562 0 0
2.207 0.07188 0.07012 0.014686 0.051075 0 0.046407 0.092607 0.083344 0.091716 0.080081 0.079332 -18.194 0.030703 -0.035236 -0.065439 -0.17976 -0.073582 -0.12364 -0.059648 -0.12784 -0.14608 -0.086902 -0.19788 -0.090477 0.0020616 -0.00026629 0.00066557 0.00057675 -1.7517 0 0 0.092803 0 0.0089634 0.15689 0.025451 0 0
2.2109 0.07553 0.075616 -0.045631 0.021906 0 0.021731 0.10516 0.082761 0.11505 0.090423 0.12958 -18.756 0.068851 -0.068655 -0.079155 -0.22242 -0.11121 -0.15173 -0.10111 -0.18125 -0.1703 -0.1232 -0.24755 -0.16895 0.00065894 -0.00097257 0.00046437 -0.00063055 -2.0638 0 0 0.1277 0 -0.022319 0.11844 0.036762 0 0
2.2148 0.077902 0.079426 -0.012221 0.031878 0 0.032269 0.11697 0.092556 0.12683 0.10012 0.15888 -19.316 0.12323 -0.083649 -0.0854 -0.24011 -0.12867 -0.17511 -0.15587 -0.20534 -0.19577 -0.14515 -0.28379 -0.22526 -0.0010583 -0.00067407 7.7446e-05 -0.0014273 -2.3515 0 0 0.14525 0 -0.018074 0.075531 0.064625 0 0
2.2188 0.077868 0.082172 0.089062 0.077649 0 0.078004 0.12215 0.11026 0.12418 0.10857 0.15988 -19.853 0.17817 -0.081546 -0.088119 -0.23307 -0.12524 -0.1926 -0.21643 -0.20316 -0.22225 -0.15609 -0.3045 -0.25264 -0.0020315 -0.00011167 -0.00032602 -0.0015744 -2.5493 0 0 0.14495 0 0.017839 0.034996 0.099442 0 0
2.2227 0.076307 0.084491 0.18311 0.13178 0 0.13295 0.1153 0.12375 0.11244 0.11535 0.14375 -20.355 0.21703 -0.074046 -0.092036 -0.20448 -0.11413 -0.20338 -0.274 -0.1939 -0.24904 -0.16136 -0.31462 -0.24755 -0.00187 2.5831e-05 -0.00050662 -0.0013324 -2.6031 0 0 0.13516 0 0.077317 0.0036718 0.1304 0 0
2.2266 0.076092 0.085977 0.20248 0.16067 0 0.16288 0.10019 0.12449 0.10387 0.12077 0.13113 -20.832 0.20787 -0.072218 -0.10657 -0.16625 -0.11173 -0.20542 -0.30853 -0.197 -0.27236 -0.17474 -0.32166 -0.21032 -0.0011608 -0.00022486 -0.00036854 -0.001153 -2.5474 0 0 0.1284 0 0.13685 -0.0051634 0.13611 0 0
2.2305 0.07895 0.085629 0.1377 0.14575 0 0.14924 0.088822 0.11591 0.10894 0.12453 0.13645 -21.309 0.15355 -0.078547 -0.13133 -0.14066 -0.12581 -0.20115 -0.31158 -0.21734 -0.28705 -0.20366 -0.32954 -0.16676 -0.00081766 -0.00031924 -9.2164e-05 -0.0013032 -2.4903 0 0 0.13382 0 0.1688 0.0083416 0.11372 0 0
2.2344 0.082925 0.083217 0.042952 0.09577 0 0.10142 0.090392 0.10812 0.1261 0.12429 0.15639 -21.798 0.071976 -0.088075 -0.15977 -0.1345 -0.15095 -0.19222 -0.28615 -0.24307 -0.29048 -0.24291 -0.33493 -0.1298 -0.0011726 4.0863e-05 1.0977e-06 -0.0017635 -2.4989 0 0 0.14969 0 0.16903 0.039071 0.072646 0 0
2.2383 0.083909 0.079701 -0.0075838 0.042657 0 0.049269 0.1015 0.10605 0.14045 0.11701 0.17113 -22.288 -0.020199 -0.094893 -0.18537 -0.15002 -0.17322 -0.17963 -0.236 -0.25603 -0.28072 -0.28525 -0.32897 -0.10623 -0.001762 0.0005158 -0.0002535 -0.0023718 -2.5081 0 0 0.16171 0 0.1385 0.082439 0.022414 0 0
2.2422 0.079953 0.076072 0.022103 0.021411 0 0.022586 0.10844 0.10483 0.13484 0.10226 0.15861 -22.754 -0.098829 -0.096432 -0.19835 -0.18638 -0.17983 -0.1644 -0.16784 -0.24502 -0.25562 -0.31799 -0.30343 -0.10085 -0.0019682 0.00052196 -0.00070558 -0.0029574 -2.3663 0 0 0.15184 0 0.083447 0.13181 -0.022421 0 0
2.2461 0.073501 0.072145 0.10373 0.045495 0 0.032437 0.099659 0.096716 0.10489 0.083886 0.11234 -23.181 -0.12009 -0.092808 -0.18254 -0.22787 -0.16717 -0.14828 -0.10062 -0.21215 -0.21571 -0.31225 -0.25739 -0.10596 -0.0017415 -7.0999e-05 -0.0010359 -0.0033404 -1.9899 0 0 0.11336 0 0.030287 0.17217 -0.034026 0 0
2.25 0.068856 0.067133 0.17107 0.095071 0 0.06586 0.076042 0.08042 0.063938 0.067581 0.049277 -23.581 -0.087719 -0.084817 -0.14527 -0.25595 -0.14247 -0.13289 -0.048791 -0.16959 -0.17141 -0.26832 -0.19957 -0.10422 -0.0015886 -0.00074036 -0.0010492 -0.0033244 -1.469 0 0 0.05968 0 -0.0009598 0.19638 -0.013546 0 0
2.2539 0.067692 0.061513 0.17483 0.12944 0 0.095891 0.049332 0.061772 0.032557 0.056231 7.4692e-05 -23.98 -0.0091044 -0.074237 -0.093239 -0.2635 -0.11855 -0.11878 -0.017679 -0.1313 -0.12803 -0.1903 -0.14413 -0.08856 -0.0018853 -0.00082968 -0.00080447 -0.0028217 -1.007 0 0 0.017013 0 -0.0050933 0.20171 0.033866 0 0
2.2578 0.06773 0.05773 0.11911 0.11731 0 0.099739 0.03167 0.046145 0.022004 0.047844 -0.012631 -24.391 0.10374 -0.065028 -0.034937 -0.24609 -0.10491 -0.1063 -0.010559 -0.10561 -0.090644 -0.086025 -0.10243 -0.054352 -0.0023438 -0.00021651 -0.00046832 -0.0020095 -0.7512 0 0 0.0044718 0 0.019262 0.18695 0.099832 0 0
2.2617 0.065925 0.058252 0.050733 0.062349 0 0.073867 0.027076 0.033137 0.026729 0.038509 0.0081167 -24.805 0.22384 -0.061506 0.011627 -0.201 -0.10135 -0.095611 -0.030962 -0.092308 -0.067707 0.024548 -0.076417 8.7381e-05 -0.0022735 0.00057701 -8.7759e-05 -0.0012813 -0.6817 0 0 0.01836 0 0.066929 0.15126 0.16415 0 0
2.2656 0.062186 0.062663 0.015957 0.0024823 0 0.036447 0.031673 0.020263 0.031998 0.027491 0.034736 -25.2 0.31028 -0.063638 0.029974 -0.14673 -0.098896 -0.085495 -0.066257 -0.084433 -0.060381 0.1071 -0.058812 0.055166 -0.0013588 0.00091129 0.00043522 -0.00095205 -0.66263 0 0 0.03528 0 0.11171 0.10726 0.19929 0 0
2.2695 0.059206 0.06714 0.025503 -0.018601 0 0.014779 0.039468 0.010076 0.028113 0.01896 0.035829 -25.57 0.35211 -0.065022 0.021388 -0.097324 -0.087896 -0.075196 -0.10559 -0.073446 -0.064036 0.15048 -0.040326 0.095534 -8.6252e-05 0.00061328 0.0011315 -0.00099659 -0.58974 0 0 0.032143 0 0.14029 0.065175 0.20029 0 0
2.2734 0.058841 0.067452 0.055697 0.014414 0 0.025193 0.046464 0.010074 0.017543 0.018196 0.0012981 -25.931 0.34546 -0.057847 -0.011034 -0.060419 -0.066909 -0.064594 -0.14266 -0.055344 -0.075439 0.14986 -0.018525 0.1119 0.00066532 3.9911e-05 0.0017738 -0.0011194 -0.47915 0 0 0.0055764 0 0.14675 0.031443 0.16713 0 0
2.2773 0.059679 0.062783 0.07695 0.076311 0 0.05969 0.050549 0.02379 0.0098566 0.025916 -0.048044 -26.301 0.29117 -0.041364 -0.061098 -0.042377 -0.044781 -0.053837 -0.17144 -0.034215 -0.090569 0.10427 -0.0011478 0.096158 0.00044401 -0.00035882 0.0019736 -0.0011047 -0.42319 0 0 -0.026025 0 0.12792 0.012327 0.10389 0 0
2.2813 0.058829 0.056501 0.078369 0.12103 0 0.090706 0.050544 0.043537 0.011657 0.03666 -0.07484 -26.683 0.20103 -0.024777 -0.11026 -0.047493 -0.033528 -0.045474 -0.18218 -0.020387 -0.1021 0.021358 -0.00080135 0.041287 -0.00039536 -0.00045896 0.0015234 -0.0010551 -0.48429 0 0 -0.038358 0 0.088466 0.018512 0.03042 0 0
2.2852 0.055559 0.05298 0.068551 0.11699 0 0.09221 0.047345 0.055151 0.021973 0.043285 -0.053192 -27.055 0.11119 -0.019986 -0.14304 -0.059491 -0.038025 -0.04182 -0.17939 -0.023601 -0.10787 -0.064148 -0.024975 -0.025272 -0.0011023 -0.00045539 0.00064998 -0.0012331 -0.64654 0 0 -0.020089 0 0.050289 0.040451 -0.025377 0 0
2.2891 0.052118 0.05361 0.060347 0.069896 0 0.061276 0.045192 0.051574 0.035868 0.043495 0.011108 -27.397 0.033735 -0.030315 -0.15578 -0.071952 -0.05179 -0.044481 -0.1648 -0.045737 -0.10835 -0.13987 -0.06943 -0.090352 -0.0012531 -0.0005367 -0.00011379 -0.0016788 -0.85769 0 0 0.020639 0 0.021034 0.073389 -0.053667 0 0
2.293 0.050657 0.055867 0.060051 0.01653 0 0.021941 0.049458 0.040934 0.050226 0.042132 0.083783 -27.712 -0.02226 -0.046696 -0.14747 -0.079893 -0.062845 -0.054619 -0.14068 -0.078756 -0.10468 -0.19612 -0.12046 -0.14209 -0.0010445 -0.00066314 -0.00035693 -0.0020707 -1.0896 0 0 0.06456 0 0.0060524 0.11207 -0.048283 0 0
2.2969 0.050231 0.056021 0.068884 -0.003924 0 0.0066817 0.061715 0.039394 0.065126 0.046886 0.12646 -28.022 -0.047677 -0.055844 -0.12033 -0.079157 -0.064273 -0.074071 -0.11014 -0.10975 -0.099594 -0.22243 -0.16416 -0.16396 -0.00094305 -0.00067132 -0.00012045 -0.002042 -1.3418 0 0 0.094868 0 0.0094898 0.14824 -0.0041627 0 0
2.3008 0.047892 0.052488 0.086967 0.021723 0 0.029777 0.077336 0.055218 0.080866 0.061149 0.12396 -28.345 -0.0499 -0.052562 -0.090576 -0.075952 -0.059737 -0.10006 -0.08079 -0.12935 -0.098043 -0.22432 -0.19499 -0.15308 -0.0011516 -0.00051861 0.00019676 -0.0016226 -1.5989 0 0 0.10556 0 0.022124 0.17157 0.059797 0 0
2.3047 0.04272 0.046641 0.10994 0.072504 0 0.074606 0.088889 0.080189 0.095625 0.080229 0.094138 -28.677 -0.042164 -0.043813 -0.069123 -0.078542 -0.059143 -0.12746 -0.057765 -0.13699 -0.10119 -0.21495 -0.21673 -0.12321 -0.0014582 -0.00034782 0.00026644 -0.0012801 -1.8109 0 0 0.10166 0 0.033851 0.18062 0.12189 0 0
2.3086 0.037712 0.040959 0.1238 0.10943 0 0.10587 0.092008 0.097023 0.10663 0.094109 0.073137 -28.997 -0.03 -0.040749 -0.060431 -0.091285 -0.069021 -0.15303 -0.044262 -0.13945 -0.10906 -0.19997 -0.23579 -0.08224 -0.0015433 -0.00031258 0.00015818 -0.0014511 -1.9253 0 0 0.094508 0 0.04058 0.17476 0.17067 0 0
2.3125 0.036872 0.036961 0.11097 0.1034 0 0.097108 0.087496 0.094947 0.11235 0.094416 0.08702 -29.286 -0.018088 -0.047364 -0.067163 -0.11754 -0.086683 -0.17345 -0.042984 -0.14426 -0.12105 -0.18434 -0.25302 -0.038646 -0.00134 -0.00040179 0.00022188 -0.0020484 -1.9299 0 0 0.095142 0 0.03952 0.15448 0.19613 0 0
2.3164 0.040736 0.034883 0.067628 0.055773 0 0.051309 0.078072 0.078075 0.11231 0.080242 0.13082 -29.552 -0.0083453 -0.057429 -0.088942 -0.15808 -0.1029 -0.18169 -0.059068 -0.15334 -0.13435 -0.17019 -0.26145 -0.0044274 -0.0010713 -0.00048057 0.00064098 -0.0025091 -1.8458 0 0 0.10707 0 0.032156 0.12099 0.18391 0 0
2.3203 0.045748 0.034643 0.014038 -0.0021809 0 -0.001247 0.064797 0.059747 0.10489 0.05877 0.1709 -29.819 0.0032155 -0.062021 -0.11188 -0.19732 -0.10956 -0.17907 -0.083806 -0.16129 -0.14428 -0.15338 -0.2514 0.020752 -0.00099806 -0.00047949 0.0011378 -0.002379 -1.6854 0 0 0.1216 0 0.028641 0.085078 0.1507 0 0
2.3242 0.048302 0.036364 -0.018224 -0.03082 0 -0.025516 0.048089 0.050214 0.087522 0.040556 0.16936 -30.102 0.018663 -0.058748 -0.12989 -0.22593 -0.10501 -0.16678 -0.11118 -0.15915 -0.1487 -0.13125 -0.21827 0.040108 -0.0011913 -0.00048173 0.0011845 -0.0018158 -1.436 0 0 0.12107 0 0.033238 0.051953 0.10679 0 0
2.3281 0.048638 0.039862 -0.013884 -0.010479 0 -0.0066614 0.031556 0.049811 0.060487 0.032826 0.11299 -30.394 0.038965 -0.052925 -0.13878 -0.23663 -0.093243 -0.14596 -0.13569 -0.14086 -0.14595 -0.10232 -0.16666 0.056391 -0.00153 -0.00059736 0.00054858 -0.0014396 -1.1001 0 0 0.091629 0 0.048277 0.025902 0.06081 0 0
2.332 0.049923 0.044159 0.011457 0.043595 0 0.040741 0.022184 0.051924 0.030572 0.035099 0.024871 -30.675 0.064176 -0.050588 -0.13441 -0.21997 -0.079524 -0.11776 -0.14918 -0.1082 -0.13369 -0.065627 -0.10804 0.073075 -0.0018412 -0.000789 -0.00039143 -0.0016601 -0.74178 0 0 0.037285 0 0.074972 0.012767 0.023763 0 0
2.3359 0.053853 0.048034 0.027139 0.09184 0 0.084537 0.02448 0.050137 0.0088979 0.039991 -0.050573 -30.932 0.088532 -0.051997 -0.11888 -0.17574 -0.067323 -0.08522 -0.14338 -0.070853 -0.11132 -0.026699 -0.05472 0.089975 -0.0019991 -0.00087833 -0.00094062 -0.0022041 -0.46863 0 0 -0.01812 0 0.10544 0.016986 0.005668 0 0
2.3398 0.058476 0.051062 0.019048 0.1 0 0.09796 0.034514 0.042329 0.0031226 0.038839 -0.07837 -31.172 0.10653 -0.052672 -0.10027 -0.12071 -0.058277 -0.051996 -0.12362 -0.041032 -0.083169 0.0071735 -0.014707 0.10199 -0.0019401 -0.00073948 -0.00075213 -0.0023799 -0.34985 0 0 -0.046583 0 0.13012 0.033025 0.0022424 0 0
2.3438 0.061089 0.053832 0.0040425 0.065484 0 0.077223 0.041722 0.030367 0.010828 0.028493 -0.056447 -31.412 0.11532 -0.049685 -0.082318 -0.06454 -0.053175 -0.02024 -0.094186 -0.025925 -0.051654 0.031836 0.0096876 0.10468 -0.001673 -0.00045045 -0.00019062 -0.0018235 -0.3558 0 0 -0.038029 0 0.14449 0.05762 0.010933 0 0
2.3477 0.062468 0.05708 0.011604 0.01913 0 0.042326 0.038343 0.01852 0.020959 0.01432 -0.014121 -31.66 0.11279 -0.045152 -0.06833 -0.01695 -0.051716 0.0077457 -0.060521 -0.023264 -0.019576 0.043653 0.020095 0.093713 -0.0013081 -0.0002189 2.7006e-05 -0.00092145 -0.39061 0 0 -0.0090426 0 0.14506 0.086816 0.028495 0 0
2.3516 0.066662 0.060931 0.052036 0.00041557 0 0.021702 0.027244 0.0123 0.022796 0.0067382 0.012311 -31.901 0.095942 -0.042985 -0.062419 0.0049118 -0.05175 0.025531 -0.035012 -0.024038 0.0065424 0.03564 0.019149 0.060197 -0.0010195 -0.00016916 -0.00040145 -0.00043398 -0.39143 0 0 0.011227 0 0.12778 0.1124 0.050401 0 0
2.3555 0.076041 0.065282 0.10466 0.026121 0 0.031968 0.019705 0.016367 0.014753 0.013494 0.0070339 -32.117 0.071346 -0.043502 -0.062311 0.001357 -0.050373 0.029154 -0.026894 -0.021007 0.020928 0.011716 0.0079663 0.010251 -0.00090245 -0.00024299 -0.00097962 -0.00069932 -0.39297 0 0 0.006391 0 0.10148 0.12692 0.071116 0 0
2.3594 0.087601 0.070682 0.13725 0.078086 0 0.066925 0.025252 0.031172 0.0056002 0.033757 -0.015975 -32.299 0.043277 -0.04304 -0.065883 -0.021365 -0.047149 0.017138 -0.036977 -0.016372 0.02113 -0.025088 -0.015098 -0.049099 -0.00086235 -0.00032013 -0.00087294 -0.001272 -0.49366 0 0 -0.01335 0 0.07174 0.12873 0.089076 0 0
2.3633 0.095629 0.078213 0.13492 0.11929 0 0.1032 0.044048 0.051611 0.0077972 0.059056 -0.027103 -32.462 0.014376 -0.039386 -0.072037 -0.058341 -0.046454 -0.011748 -0.064975 -0.021737 0.0051051 -0.073392 -0.053706 -0.11264 -0.00071053 -0.00038438 0.00018814 -0.0014013 -0.76513 0 0 -0.02112 0 0.041776 0.11721 0.10323 0 0
2.3672 0.0982 0.088076 0.1093 0.1237 0 0.11809 0.069001 0.070809 0.028951 0.080341 -0.0051555 -32.626 -0.012772 -0.036334 -0.07998 -0.10314 -0.055657 -0.05895 -0.10929 -0.049526 -0.02969 -0.13242 -0.11056 -0.17403 -0.0004249 -0.00050024 0.001484 -0.00085836 -1.1991 0 0 0.0028352 0 0.014389 0.092457 0.11248 0 0
2.3711 0.099817 0.098543 0.082932 0.095236 0 0.10632 0.093721 0.086491 0.067443 0.094904 0.048334 -32.802 -0.036163 -0.041229 -0.090601 -0.14565 -0.079605 -0.1225 -0.16222 -0.10257 -0.084342 -0.20175 -0.18364 -0.22511 -0.00028724 -0.00061822 0.0018701 -0.00023652 -1.7319 0 0 0.055283 0 -0.010045 0.059248 0.11488 0 0
2.375 0.10651 0.10689 0.069831 0.06224 0 0.083383 0.1167 0.10297 0.11366 0.10702 0.11365 -32.98 -0.057002 -0.057369 -0.10415 -0.18221 -0.11588 -0.18998 -0.21315 -0.17057 -0.14781 -0.27537 -0.26469 -0.26753 -0.00067208 -0.0004911 0.00085179 -0.00038812 -2.2976 0 0 0.11478 0 -0.033953 0.027026 0.11217 0 0
2.3789 0.11863 0.11168 0.072015 0.054641 0 0.07318 0.13796 0.12545 0.15461 0.12213 0.16926 -33.14 -0.07549 -0.079468 -0.12053 -0.21235 -0.15522 -0.25492 -0.25809 -0.23636 -0.21459 -0.34945 -0.34225 -0.30244 -0.0016337 9.5115e-05 -0.00087428 -0.0015625 -2.8446 0 0 0.15999 0 -0.057476 -2.5998e-05 0.10517 0 0
2.3828 0.1298 0.11403 0.088254 0.082698 0 0.08982 0.15431 0.15225 0.17962 0.14066 0.20547 -33.267 -0.091701 -0.097516 -0.13922 -0.23607 -0.18717 -0.31107 -0.29387 -0.28672 -0.27901 -0.41971 -0.40774 -0.33114 -0.0027213 0.00095764 -0.0019825 -0.0031183 -3.3165 0 0 0.18395 0 -0.080097 -0.018399 0.095059 0 0
2.3867 0.13348 0.11626 0.11741 0.1316 0 0.12722 0.16064 0.17408 0.18534 0.15759 0.2262 -33.365 -0.10455 -0.10545 -0.15806 -0.25303 -0.20665 -0.34742 -0.3161 -0.31899 -0.33093 -0.47634 -0.45967 -0.35407 -0.0032824 0.0014585 -0.0016812 -0.0040925 -3.6503 0 0 0.1939 0 -0.097941 -0.023042 0.084347 0 0
2.3906 0.12978 0.11938 0.15062 0.17264 0 0.16374 0.15653 0.18241 0.17817 0.16789 0.24107 -33.448 -0.1131 -0.10592 -0.17226 -0.26353 -0.21641 -0.3618 -0.32658 -0.33929 -0.36411 -0.51194 -0.50187 -0.37046 -0.0030211 0.00095886 -0.00037684 -0.004051 -3.8186 0 0 0.20097 0 -0.10527 -0.016887 0.077215 0 0
2.3945 0.12458 0.12206 0.16726 0.18156 0 0.17759 0.14941 0.17823 0.17099 0.17172 0.25604 -33.525 -0.1176 -0.10671 -0.17958 -0.26694 -0.22386 -0.3593 -0.32788 -0.35532 -0.37951 -0.52713 -0.53697 -0.37848 -0.0022753 -0.00055234 0.00076526 -0.0034009 -3.8661 0 0 0.21112 0 -0.10103 -0.0050119 0.07486 0 0
2.3984 0.12193 0.12197 0.1488 0.15304 0 0.16142 0.14871 0.17131 0.17448 0.17362 0.26933 -33.589 -0.11819 -0.11288 -0.17864 -0.26204 -0.23498 -0.34313 -0.32051 -0.37024 -0.3773 -0.52228 -0.56092 -0.37604 -0.0017228 -0.0022812 0.00089256 -0.0029246 -3.8773 0 0 0.22332 0 -0.085268 0.009477 0.077564 0 0
2.4023 0.11878 0.11787 0.10132 0.10393 0 0.12617 0.15628 0.16972 0.18823 0.17647 0.2734 -33.624 -0.1153 -0.12262 -0.16848 -0.2474 -0.24974 -0.31734 -0.30463 -0.38134 -0.35832 -0.49884 -0.56418 -0.36083 -0.0017862 -0.0031786 0.00013226 -0.0030593 -3.8862 0 0 0.23228 0 -0.059152 0.023272 0.084996 0 0
2.4063 0.10847 0.10997 0.059347 0.063337 0 0.092459 0.16329 0.17094 0.19949 0.17685 0.26064 -33.619 -0.10982 -0.13011 -0.14836 -0.21997 -0.26194 -0.28791 -0.27693 -0.3828 -0.32155 -0.45897 -0.53875 -0.32785 -0.0023004 -0.0027928 -0.00070026 -0.0036182 -3.8221 0 0 0.23144 0 -0.029179 0.031715 0.094373 0 0
2.4102 0.08908 0.098723 0.058833 0.05371 0 0.076087 0.15779 0.16418 0.19219 0.16693 0.22889 -33.586 -0.10356 -0.13137 -0.1249 -0.18669 -0.26333 -0.25942 -0.2408 -0.36902 -0.2751 -0.41279 -0.48474 -0.28521 -0.0027375 -0.0016479 -0.00093169 -0.0041295 -3.5605 0 0 0.21522 0 -0.005194 0.036186 0.10141 0 0
2.4141 0.066908 0.084248 0.10146 0.07441 0 0.077539 0.1352 0.14158 0.15977 0.1417 0.18409 -33.556 -0.096357 -0.12684 -0.10059 -0.15083 -0.24877 -0.23162 -0.19719 -0.33685 -0.22032 -0.36154 -0.41038 -0.23613 -0.0027313 -0.00077238 -0.00053636 -0.0043513 -3.0406 0 0 0.18229 0 0.0094293 0.03815 0.10497 0 0
2.418 0.050878 0.067519 0.14762 0.1005 0 0.082643 0.10148 0.10626 0.1108 0.10422 0.1373 -33.552 -0.087762 -0.11883 -0.077613 -0.11545 -0.21909 -0.20361 -0.14738 -0.2865 -0.15842 -0.30558 -0.32579 -0.18362 -0.0023849 -0.00080227 6.9126e-05 -0.0044309 -2.3329 0 0 0.13822 0 0.012765 0.039282 0.10464 0 0
2.4219 0.044135 0.051733 0.15 0.10093 0 0.074228 0.066815 0.069047 0.062225 0.063993 0.097003 -33.578 -0.075941 -0.10772 -0.05853 -0.084762 -0.17956 -0.1724 -0.093033 -0.22144 -0.089558 -0.24221 -0.23646 -0.13114 -0.0021056 -0.0014882 0.00054387 -0.0046232 -1.5859 0 0 0.09323 0 0.0039891 0.042528 0.10118 0 0
2.4258 0.042149 0.041257 0.097759 0.064138 0 0.046797 0.037581 0.03837 0.026147 0.030076 0.061724 -33.612 -0.058563 -0.091208 -0.043571 -0.060074 -0.13548 -0.13456 -0.038041 -0.14703 -0.016537 -0.16827 -0.14246 -0.080524 -0.0021846 -0.0020353 0.00083438 -0.0049383 -0.90941 0 0 0.054368 0 -0.0082734 0.050797 0.099534 0 0
2.4297 0.038822 0.038095 0.028143 0.010001 0 0.012907 0.014517 0.014586 0.0018863 0.0055944 0.020185 -33.626 -0.036127 -0.067163 -0.030747 -0.038291 -0.088834 -0.091349 0.015427 -0.068427 0.056347 -0.08672 -0.043243 -0.030964 -0.0025396 -0.0018942 0.00096282 -0.0050944 -0.31282 0 0 0.018979 0 -0.01601 0.063705 0.10277 0 0
2.4336 0.032842 0.039182 -0.0065347 -0.024296 0 -0.0052147 -0.00325 -0.0061232 -0.02004 -0.011849 -0.038685 -33.608 -0.0092226 -0.036722 -0.018937 -0.01728 -0.038938 -0.044389 0.066273 0.010334 0.12568 -0.0010103 0.057035 0.017789 -0.0028178 -0.0012202 0.00082188 -0.0047842 0.24657 0 0 -0.022498 0 -0.015144 0.080907 0.11222 0 0
2.4375 0.026872 0.037717 0.014649 -0.014788 0 0.0060521 -0.01517 -0.024676 -0.046603 -0.025704 -0.11253 -33.568 0.021091 -0.004604 -0.0069875 0.0052834 0.013451 0.0039605 0.1136 0.084989 0.18773 0.084141 0.14871 0.065828 -0.0027049 -0.00061044 0.00033242 -0.0039509 0.7709 0 0 -0.074632 0 -0.0024784 0.10173 0.12857 0 0
2.4414 0.021335 0.02783 0.064325 0.02782 0 0.037822 -0.021091 -0.038015 -0.074518 -0.037253 -0.18089 -33.524 0.051643 0.023341 0.0065693 0.032842 0.062811 0.046727 0.15459 0.14873 0.23217 0.15374 0.22035 0.11004 -0.002153 -0.00047747 -0.00024424 -0.0028196 1.1918 0 0 -0.12708 0 0.025087 0.12499 0.15101 0 0
2.4453 0.011319 0.0084529 0.091999 0.064809 0 0.06193 -0.024494 -0.044816 -0.092975 -0.046443 -0.21527 -33.484 0.078525 0.043013 0.021036 0.062855 0.10029 0.079954 0.18876 0.1926 0.25948 0.20118 0.26349 0.14639 -0.0013823 -0.00073223 -0.00035279 -0.001711 1.4335 0 0 -0.15816 0 0.057411 0.14811 0.17295 0 0
2.4492 -0.0087833 -0.016916 0.064988 0.05918 0 0.050701 -0.031603 -0.049823 -0.093782 -0.054449 -0.19814 -33.439 0.10019 0.053463 0.035383 0.092366 0.11941 0.10265 0.2147 0.21015 0.27083 0.22562 0.27541 0.17204 -0.00072209 -0.0010382 0.0003297 -0.00084672 1.4953 0 0 -0.15128 0 0.088877 0.17002 0.19142 0 0
2.4531 -0.038 -0.043538 -0.010401 0.0036981 0 -0.0017907 -0.046375 -0.060217 -0.079533 -0.063915 -0.1364 -33.38 0.11555 0.056579 0.048533 0.11853 0.12105 0.11448 0.23103 0.20316 0.26783 0.22787 0.26001 0.18492 -0.0004208 -0.0012503 0.0014188 -0.00029492 1.4669 0 0 -0.11035 0 0.11498 0.18977 0.20431 0 0
2.457 -0.06766 -0.068027 -0.099012 -0.075024 0 -0.074339 -0.066945 -0.077475 -0.062772 -0.076191 -0.05908 -33.307 0.12317 0.055804 0.058605 0.13676 0.1131 0.11535 0.23489 0.18256 0.25284 0.21063 0.22771 0.18218 -0.00051282 -0.0014973 0.0020216 -2.5668e-05 1.4626 0 0 -0.059785 0 0.13001 0.20586 0.20942 0 0
2.4609 -0.088258 -0.088084 -0.16221 -0.13737 0 -0.13353 -0.087433 -0.094286 -0.057086 -0.088919 -0.0010609 -33.239 0.12325 0.0545 0.062988 0.14271 0.10502 0.10905 0.22559 0.16251 0.23367 0.18773 0.19384 0.16669 -0.00078725 -0.0018436 0.0015486 2.9931e-05 1.5442 0 0 -0.028269 0 0.13095 0.21635 0.20799 0 0
2.4648 -0.096962 -0.10112 -0.17727 -0.15773 0 -0.15652 -0.10256 -0.1008 -0.067376 -0.097227 0.015454 -33.193 0.11887 0.054568 0.062236 0.13978 0.10226 0.10102 0.20948 0.15191 0.21708 0.17115 0.17369 0.14783 -0.00090197 -0.0020072 0.00034128 -3.7587e-05 1.6952 0 0 -0.02971 0 0.12319 0.22175 0.20456 0 0
2.4688 -0.097904 -0.10475 -0.14387 -0.13763 0 -0.14372 -0.1097 -0.093926 -0.086626 -0.097731 -0.0096954 -33.176 0.11128 0.055996 0.056691 0.12996 0.10506 0.093445 0.19038 0.1507 0.20578 0.16534 0.17511 0.13048 -0.00062835 -0.001565 -0.00059686 -0.00012409 1.85 0 0 -0.056265 0 0.10928 0.22215 0.20113 0 0
2.4727 -0.095964 -0.099204 -0.08236 -0.099104 0 -0.11351 -0.10755 -0.080133 -0.10123 -0.091325 -0.057691 -33.174 0.10176 0.057683 0.047064 0.11569 0.11134 0.088151 0.17238 0.15342 0.2018 0.17314 0.19367 0.11924 -7.9585e-05 -0.00048627 -0.00057188 -0.00014166 1.9371 0 0 -0.086989 0 0.091965 0.2179 0.19941 0 0
2.4766 -0.091964 -0.088674 -0.026618 -0.067853 0 -0.086331 -0.095378 -0.069322 -0.10085 -0.082144 -0.10197 -33.171 0.092435 0.058798 0.035218 0.10106 0.11941 0.087398 0.16346 0.15583 0.20752 0.19543 0.21556 0.12113 0.00029551 0.00062063 0.00010628 -5.4587e-05 1.91 0 0 -0.10309 0 0.0747 0.20969 0.20102 0 0
2.4805 -0.08449 -0.079079 -0.0089943 -0.058564 0 -0.072189 -0.07589 -0.066895 -0.085877 -0.074204 -0.12128 -33.159 0.085891 0.059352 0.025596 0.089584 0.1278 0.090181 0.16557 0.15767 0.21865 0.22072 0.22761 0.1331 3.269e-05 0.00092711 0.00045853 0.00010674 1.7693 0 0 -0.098322 0 0.059517 0.20132 0.20413 0 0
2.4844 -0.074846 -0.073938 -0.040151 -0.069269 0 -0.068844 -0.057814 -0.071595 -0.067316 -0.069384 -0.10954 -33.147 0.083355 0.059581 0.020524 0.081659 0.13386 0.095387 0.17633 0.1603 0.2323 0.24265 0.22688 0.15077 -0.0009209 0.0001354 -0.00010705 0.00025698 1.5766 0 0 -0.079736 0 0.046401 0.19495 0.20736 0 0
2.4883 -0.067874 -0.07246 -0.097762 -0.084916 0 -0.068117 -0.052424 -0.079312 -0.059087 -0.068143 -0.07867 -33.151 0.085668 0.059254 0.021601 0.077383 0.13452 0.10222 0.19325 0.16334 0.24658 0.25733 0.22167 0.17089 -0.0020458 -0.0011838 -0.0011106 0.00028598 1.4402 0 0 -0.061684 0 0.035286 0.192 0.20999 0 0
2.4922 -0.067091 -0.071759 -0.13825 -0.087711 0 -0.06326 -0.064537 -0.086966 -0.068195 -0.070945 -0.051896 -33.178 0.093709 0.05813 0.030547 0.076595 0.12963 0.10974 0.21235 0.16529 0.25947 0.2612 0.22301 0.18949 -0.0025606 -0.0020442 -0.0014349 0.00011703 1.4564 0 0 -0.057631 0 0.026006 0.19403 0.21152 0 0
2.4961 -0.070355 -0.070561 -0.12812 -0.069931 0 -0.053405 -0.086594 -0.092619 -0.089766 -0.077877 -0.049247 -33.229 0.10654 0.057061 0.047382 0.078923 0.12376 0.116 0.22522 0.16675 0.26859 0.2537 0.23445 0.2019 -0.0020109 -0.0018791 -0.00047435 -0.00021298 1.6362 0 0 -0.072924 0 0.018324 0.20154 0.21295 0 0
2.5 -0.07202 -0.070218 -0.071558 -0.041744 0 -0.044642 -0.10334 -0.09411 -0.11052 -0.086947 -0.073661 -33.299 0.11905 0.057904 0.06613 0.083118 0.12292 0.11971 0.22959 0.17117 0.27398 0.2417 0.24927 0.20957 -0.00066722 -0.00097338 0.0011648 -0.00052032 1.8838 0 0 -0.10091 0 0.011249 0.21078 0.21574 0 0
2.5039 -0.069459 -0.072182 -0.010122 -0.026337 0 -0.04731 -0.10404 -0.090094 -0.11792 -0.093882 -0.10824 -33.384 0.128 0.061535 0.083281 0.088815 0.12833 0.11987 0.22533 0.18053 0.27501 0.22739 0.25699 0.21348 0.00062336 -0.00012288 0.0021528 -0.00057443 2.058 0 0 -0.12542 0 0.0041383 0.21956 0.22025 0 0
2.5078 -0.066041 -0.075285 0.0075277 -0.04246 0 -0.068709 -0.090717 -0.082686 -0.10807 -0.094821 -0.12832 -33.485 0.13024 0.06598 0.095365 0.095509 0.13367 0.11564 0.21315 0.19062 0.27097 0.21248 0.2523 0.21473 0.0010489 8.6936e-05 0.0016595 -0.00030745 2.0691 0 0 -0.13034 0 -0.0037193 0.22573 0.22648 0 0
2.5117 -0.066685 -0.076322 -0.036996 -0.086476 0 -0.10418 -0.074401 -0.077077 -0.087102 -0.089509 -0.11983 -33.596 0.1199 0.06741 0.095975 0.10182 0.13004 0.1051 0.19503 0.1925 0.25909 0.1972 0.23812 0.21437 0.0004375 -0.00031393 0.0001274 5.2982e-05 1.9299 0 0 -0.11104 0 -0.0139 0.22547 0.23337 0 0
2.5156 -0.071247 -0.073327 -0.1161 -0.13028 0 -0.13454 -0.06424 -0.076605 -0.06595 -0.081396 -0.089083 -33.709 0.097687 0.063925 0.084105 0.10466 0.11464 0.089484 0.1763 0.18073 0.2385 0.17952 0.22121 0.21292 -0.00062605 -0.00088223 -0.0011442 0.00011894 1.7198 0 0 -0.07868 0 -0.026902 0.2181 0.23806 0 0
2.5195 -0.073891 -0.067625 -0.17402 -0.14032 0 -0.13618 -0.060892 -0.07833 -0.053309 -0.074153 -0.056081 -33.82 0.068685 0.058371 0.063292 0.10231 0.094761 0.071263 0.1587 0.16046 0.21051 0.15905 0.20585 0.2105 -0.0012721 -0.0012378 -0.001182 -0.00030133 1.5097 0 0 -0.052265 0 -0.041431 0.20563 0.23961 0 0
2.5234 -0.069397 -0.062121 -0.16558 -0.10413 0 -0.099433 -0.05982 -0.075165 -0.051371 -0.068255 -0.03784 -33.932 0.036943 0.056515 0.036181 0.093643 0.082294 0.052263 0.14253 0.14488 0.17611 0.1365 0.19192 0.20754 -0.0010374 -0.001307 -0.00015984 -0.00094887 1.3229 0 0 -0.044136 0 -0.05599 0.18957 0.23789 0 0
2.5273 -0.058847 -0.057816 -0.089163 -0.04204 0 -0.040066 -0.058367 -0.06349 -0.056027 -0.061355 -0.036487 -34.06 0.0074871 0.061525 0.0061772 0.077788 0.083468 0.034644 0.12742 0.14395 0.13683 0.11338 0.1778 0.20483 -0.00022539 -0.0011994 0.00086983 -0.0012684 1.1547 0 0 -0.051069 0 -0.068507 0.17188 0.2333 0 0
2.5313 -0.04784 -0.052627 0.0090116 0.0072239 0 0.0086715 -0.057384 -0.047969 -0.060123 -0.051862 -0.041589 -34.215 -0.008173 0.070085 -0.019635 0.054811 0.093528 0.023028 0.11083 0.15474 0.097362 0.096898 0.16349 0.20672 0.00035926 -0.00099751 0.0010021 -0.00090459 1.008 0 0 -0.0588 0 -0.072627 0.15671 0.22858 0 0
2.5352 -0.039603 -0.043914 0.064802 0.015723 0 0.019864 -0.056537 -0.037388 -0.057657 -0.041372 -0.04244 -34.395 -0.0097276 0.074596 -0.038764 0.031034 0.10148 0.016986 0.091839 0.16343 0.062772 0.090121 0.15044 0.21522 8.958e-05 -0.00073443 0.00026514 -8.7225e-05 0.8942 0 0 -0.055533 0 -0.067694 0.14564 0.22637 0 0
2.5391 -0.031733 -0.031786 0.042508 -0.013409 0 -0.006609 -0.05123 -0.035339 -0.047198 -0.032924 -0.037833 -34.584 0.0020145 0.069893 -0.051031 0.0093362 0.10014 0.015785 0.070785 0.15755 0.035139 0.093408 0.13885 0.23056 -0.00095232 -0.00049899 -0.00051974 0.00050706 0.80747 0 0 -0.041848 0 -0.053562 0.13892 0.22667 0 0
2.543 -0.020683 -0.019458 -0.03506 -0.050449 0 -0.044713 -0.036916 -0.036007 -0.032836 -0.027098 -0.034955 -34.764 0.025152 0.058104 -0.056914 -0.0079634 0.09187 0.018245 0.048338 0.1369 0.015794 0.10576 0.12649 0.2518 -0.0020457 -0.00043101 -0.00057547 0.00033908 0.71526 0 0 -0.028432 0 -0.030766 0.13638 0.22868 0 0
2.5469 -0.0081248 -0.010375 -0.099501 -0.063047 0 -0.063405 -0.016194 -0.030115 -0.021453 -0.020823 -0.040063 -34.928 0.055802 0.046866 -0.057802 -0.018221 0.084871 0.02198 0.026105 0.11268 0.0061467 0.12339 0.11033 0.27515 -0.0024472 -0.00056026 0.00012967 -0.00050459 0.5859 0 0 -0.024775 0 -0.00047975 0.13732 0.22914 0 0
2.5508 -0.00050001 -0.0053704 -0.089177 -0.039664 0 -0.049782 0.00096169 -0.01481 -0.01729 -0.010789 -0.050373 -35.087 0.084103 0.042627 -0.058081 -0.02436 0.084278 0.022512 0.0056567 0.096005 0.0019316 0.13451 0.08875 0.28864 -0.0020098 -0.00071732 0.00093662 -0.0013963 0.41842 0 0 -0.029874 0 0.03175 0.13856 0.22089 0 0
2.5547 -0.0014142 -0.002682 -0.0021011 0.0046001 0 -0.015342 0.0060331 0.003314 -0.017836 0.0021582 -0.05406 -35.255 0.10498 0.045355 -0.059982 -0.031898 0.086733 0.018346 -0.014167 0.087352 -0.0021966 0.13308 0.06151 0.28545 -0.0012462 -0.00069555 0.0011711 -0.0017422 0.23382 0 0 -0.032951 0 0.062002 0.13783 0.20187 0 0
2.5586 -0.0059733 -0.00016143 0.097297 0.041384 0 0.01704 0.00076051 0.015145 -0.015229 0.012903 -0.037932 -35.44 0.11603 0.049173 -0.064159 -0.044375 0.083045 0.0089658 -0.034911 0.076791 -0.0090796 0.11633 0.028324 0.26154 -0.00079103 -0.00050803 0.0007553 -0.0014821 0.037813 0 0 -0.022519 0 0.088361 0.13395 0.17156 0 0
2.5625 -0.0047349 0.003154 0.12948 0.0496 0 0.031527 -0.0042042 0.018096 -0.0029601 0.016981 0.0027807 -35.632 0.11576 0.047481 -0.070781 -0.065141 0.065856 -0.0056221 -0.058505 0.054055 -0.021219 0.082927 -0.010889 0.21423 -0.00079641 -0.00040844 0.00019847 -0.0010461 -0.19207 0 0 0.0044369 0 0.10932 0.12597 0.13064 0 0
2.5664 0.00636 0.0074672 0.068713 0.028703 0 0.027926 0.00031558 0.017626 0.01781 0.015559 0.058462 -35.817 0.10232 0.037571 -0.078642 -0.099053 0.035499 -0.024305 -0.089825 0.018371 -0.041393 0.03377 -0.053148 0.14104 -0.00086408 -0.00060369 3.2054e-05 -0.00087278 -0.46895 0 0 0.039892 0 0.12226 0.11267 0.084181 0 0
2.5703 0.021412 0.013228 -0.031675 -0.0025354 0 0.017189 0.013989 0.020607 0.03855 0.015069 0.10688 -35.988 0.083602 0.021503 -0.08493 -0.13811 -8.8243e-05 -0.042337 -0.12694 -0.020658 -0.063998 -0.016619 -0.090377 0.061425 -0.00057555 -0.00098894 0.00026792 -0.0010152 -0.75102 0 0 0.069441 0 0.12966 0.097459 0.044067 0 0
2.5742 0.031045 0.020928 -0.083288 -0.019375 0 0.011501 0.029624 0.028785 0.050464 0.021569 0.12359 -36.154 0.063331 0.0040807 -0.088375 -0.17604 -0.030291 -0.057459 -0.16667 -0.050679 -0.084853 -0.0615 -0.11236 -0.014203 -4.3488e-05 -0.0012553 0.00040506 -0.0012011 -0.95251 0 0 0.080381 0 0.13222 0.082707 0.015781 0 0
2.5781 0.032821 0.03009 -0.038325 -0.007713 0 0.017283 0.042114 0.039142 0.051739 0.035327 0.097211 -36.329 0.044578 -0.009575 -0.088014 -0.20708 -0.047699 -0.067929 -0.20545 -0.065186 -0.10024 -0.095897 -0.11401 -0.077477 0.00014353 -0.0012753 -2.9471e-05 -0.0011917 -1.0161 0 0 0.068847 0 0.13045 0.070619 0.003193 0 0
2.582 0.033708 0.039358 0.070665 0.026502 0 0.033203 0.052473 0.048934 0.048012 0.050725 0.040253 -36.516 0.031229 -0.015909 -0.08258 -0.22249 -0.051748 -0.071512 -0.23688 -0.066421 -0.10462 -0.11411 -0.10078 -0.11765 -0.00042425 -0.0012876 -0.00093491 -0.00099494 -0.97481 0 0 0.042792 0 0.12445 0.064652 0.010824 0 0
2.5859 0.041863 0.048084 0.16139 0.061694 0 0.051578 0.062909 0.058108 0.046135 0.06102 -0.014363 -36.698 0.026668 -0.014656 -0.07196 -0.21519 -0.048743 -0.068055 -0.25187 -0.062146 -0.094315 -0.11659 -0.086523 -0.13079 -0.0014126 -0.0015984 -0.0016301 -0.00074137 -0.93259 0 0 0.018785 0 0.11548 0.068411 0.03569 0 0
2.5898 0.057513 0.057426 0.17255 0.076849 0 0.062667 0.070797 0.066545 0.048141 0.063197 -0.032795 -36.853 0.028682 -0.0097774 -0.058611 -0.19322 -0.048199 -0.061679 -0.25246 -0.060338 -0.07551 -0.11264 -0.084671 -0.12998 -0.0019344 -0.0021183 -0.0014283 -0.00046355 -0.97782 0 0 0.012869 0 0.10625 0.079457 0.066509 0 0
2.5938 0.073517 0.069149 0.11107 0.068207 0 0.06182 0.070829 0.071372 0.051437 0.059207 -0.0036363 -36.973 0.035728 -0.0076669 -0.044049 -0.16214 -0.056845 -0.055184 -0.24088 -0.065459 -0.052614 -0.10713 -0.099992 -0.12258 -0.0013954 -0.0023349 -0.00028028 -0.00010713 -1.1181 0 0 0.03004 0 0.098432 0.095912 0.097892 0 0
2.5977 0.084491 0.083295 0.039109 0.05304 0 0.055522 0.063568 0.06981 0.053997 0.054167 0.053183 -37.077 0.045736 -0.012441 -0.030015 -0.12857 -0.073754 -0.051668 -0.22068 -0.077306 -0.030751 -0.10485 -0.12767 -0.11622 -0.00015376 -0.0018609 0.0011176 0.00025435 -1.3013 0 0 0.060004 0 0.093597 0.11526 0.12486 0 0
2.6016 0.093155 0.09774 0.020344 0.056165 0 0.059354 0.059182 0.065033 0.057958 0.054182 0.1008 -37.194 0.05355 -0.022011 -0.020896 -0.10641 -0.090786 -0.058585 -0.20082 -0.092147 -0.0214 -0.11384 -0.15941 -0.12317 0.00073386 -0.00097457 0.0018728 0.00034846 -1.4931 0 0 0.084077 0 0.094321 0.13122 0.14072 0 0
2.6055 0.10618 0.11057 0.074594 0.089284 0 0.085922 0.069772 0.066831 0.067625 0.064668 0.1127 -37.335 0.053124 -0.029646 -0.019988 -0.10331 -0.099411 -0.079129 -0.19213 -0.10592 -0.029958 -0.13522 -0.1904 -0.14449 0.00050196 -0.00045873 0.0016184 -2.9929e-05 -1.7191 0 0 0.089437 0 0.097918 0.13765 0.14805 0 0
2.6094 0.12487 0.12245 0.17165 0.14038 0 0.13162 0.097495 0.083728 0.084812 0.08798 0.091086 -37.48 0.042016 -0.030973 -0.028353 -0.11864 -0.099216 -0.11322 -0.19763 -0.11845 -0.055719 -0.1681 -0.22142 -0.17625 -0.00056424 -0.00079213 0.00076238 -0.00068876 -2.0284 0 0 0.079613 0 0.10076 0.13287 0.15024 0 0
2.6133 0.14249 0.1356 0.25749 0.18251 0 0.17564 0.13169 0.11375 0.10723 0.1205 0.062189 -37.587 0.018664 -0.029926 -0.046664 -0.15108 -0.10041 -0.16052 -0.2187 -0.13557 -0.097537 -0.21225 -0.25624 -0.21541 -0.0013809 -0.0015476 6.652e-05 -0.0011019 -2.4255 0 0 0.072006 0 0.09968 0.11612 0.14934 0 0
2.6172 0.15196 0.1504 0.28766 0.19467 0 0.19499 0.1586 0.14438 0.13128 0.15237 0.054779 -37.631 -0.0184 -0.036723 -0.075498 -0.19783 -0.11667 -0.22018 -0.25589 -0.16619 -0.15313 -0.26789 -0.2984 -0.25812 -0.0011081 -0.0017449 -2.2229e-05 -0.00092132 -2.8518 0 0 0.084011 0 0.090275 0.087164 0.14729 0 0
2.6211 0.15483 0.16388 0.25042 0.17727 0 0.18341 0.17305 0.16327 0.15494 0.17272 0.08095 -37.623 -0.066582 -0.05838 -0.11243 -0.25062 -0.15334 -0.28659 -0.30502 -0.21501 -0.21487 -0.33539 -0.3499 -0.30127 4.0194e-05 -0.00089232 0.00033152 -0.00042911 -3.2384 0 0 0.11938 0 0.067483 0.050122 0.14318 0 0
2.625 0.16066 0.1732 0.17427 0.15023 0 0.15677 0.18019 0.16933 0.17714 0.17798 0.13288 -37.607 -0.11526 -0.090654 -0.14989 -0.30124 -0.20136 -0.35032 -0.35651 -0.27665 -0.27412 -0.40879 -0.41107 -0.3467 0.0010101 0.00037945 0.0006421 -0.00037711 -3.5694 0 0 0.16611 0 0.037839 0.013805 0.1342 0 0
2.6289 0.17706 0.18043 0.11579 0.13748 0 0.13986 0.1873 0.17304 0.19559 0.17596 0.19281 -37.616 -0.15855 -0.12011 -0.18419 -0.34753 -0.24316 -0.40661 -0.40717 -0.33732 -0.32817 -0.48461 -0.47953 -0.39702 0.00090495 0.00084135 0.00061949 -0.0012857 -3.8891 0 0 0.20661 0 0.006538 -0.01779 0.11821 0 0
2.6328 0.20222 0.19265 0.12617 0.1517 0 0.14763 0.1973 0.18609 0.20785 0.18077 0.24377 -37.649 -0.1909 -0.13541 -0.21207 -0.3883 -0.26642 -0.45134 -0.45455 -0.38417 -0.37528 -0.55888 -0.54924 -0.45464 -0.00023293 -0.00012866 0.00038529 -0.0029015 -4.2535 0 0 0.23044 0 -0.020641 -0.041296 0.093635 0 0
2.6367 0.22799 0.21551 0.21135 0.19017 0 0.17794 0.21088 0.21149 0.21595 0.20187 0.27401 -37.665 -0.20259 -0.13732 -0.22878 -0.42346 -0.27426 -0.47762 -0.49671 -0.41512 -0.41466 -0.62281 -0.61251 -0.52343 -0.0015838 -0.0019182 0.00023678 -0.0044136 -4.6846 0 0 0.23934 0 -0.031762 -0.051959 0.058594 0 0
2.6406 0.24929 0.24645 0.31913 0.2407 0 0.21978 0.23165 0.24343 0.22829 0.23689 0.27841 -37.622 -0.19498 -0.13798 -0.23706 -0.45661 -0.28317 -0.4886 -0.53595 -0.44054 -0.45163 -0.66915 -0.66553 -0.5974 -0.0024042 -0.0033151 0.00028793 -0.005243 -5.1696 0 0 0.24262 0 -0.022106 -0.05307 0.020008 0 0
2.6445 0.26776 0.27526 0.37499 0.28949 0 0.26476 0.26391 0.27478 0.25366 0.27469 0.26235 -37.5 -0.17574 -0.14989 -0.24219 -0.48898 -0.31031 -0.49102 -0.57401 -0.47513 -0.48975 -0.69838 -0.71281 -0.66796 -0.0026693 -0.0037367 0.00039086 -0.0055862 -5.686 0 0 0.2495 0 0.0023029 -0.049848 -0.015197 0 0
2.6484 0.28575 0.29239 0.34483 0.32501 0 0.30905 0.30371 0.30229 0.2914 0.305 0.24482 -37.315 -0.1506 -0.17547 -0.24785 -0.52032 -0.36057 -0.48944 -0.61128 -0.5263 -0.53057 -0.71146 -0.76528 -0.72843 -0.0029107 -0.0037354 0.00037508 -0.0061327 -6.2089 0 0 0.26519 0 0.03546 -0.045633 -0.042242 0 0
2.6523 0.29946 0.29677 0.26764 0.33925 0 0.34667 0.33543 0.3244 0.32854 0.32487 0.25208 -37.087 -0.12649 -0.20625 -0.25813 -0.5496 -0.4234 -0.48906 -0.64766 -0.58867 -0.57507 -0.71081 -0.8318 -0.77134 -0.0035254 -0.004255 0.0002802 -0.0072604 -6.6938 0 0 0.29128 0 0.068947 -0.043997 -0.056245 0 0
2.6563 0.30142 0.29489 0.22123 0.32998 0 0.36635 0.34254 0.33708 0.34928 0.33655 0.30022 -36.826 -0.11755 -0.23113 -0.27942 -0.57143 -0.48079 -0.49897 -0.67966 -0.64834 -0.62103 -0.70451 -0.91066 -0.78295 -0.0043293 -0.0054888 0.00030393 -0.0085834 -7.0712 0 0 0.32643 0 0.080794 -0.050068 -0.050015 0 0
2.6602 0.29041 0.2927 0.24847 0.3036 0 0.359 0.32387 0.33572 0.34891 0.34105 0.37896 -36.525 -0.12405 -0.24498 -0.30724 -0.585 -0.51946 -0.51781 -0.70541 -0.69279 -0.66283 -0.70372 -0.98865 -0.77548 -0.0047798 -0.0066202 0.00054936 -0.0093408 -7.2788 0 0 0.365 0 0.066838 -0.061152 -0.033693 0 0
2.6641 0.27606 0.28968 0.31648 0.2743 0 0.32821 0.29718 0.32233 0.33791 0.33624 0.4533 -36.174 -0.14432 -0.25013 -0.33813 -0.59017 -0.53807 -0.54322 -0.72367 -0.71841 -0.69717 -0.71145 -1.0487 -0.75585 -0.0045569 -0.0067329 0.00088783 -0.0092051 -7.3055 0 0 0.39638 0 0.028083 -0.075178 -0.012817 0 0
2.668 0.27066 0.28197 0.35183 0.25702 0 0.29054 0.28376 0.30851 0.33135 0.3219 0.48568 -35.776 -0.17537 -0.25175 -0.36829 -0.58738 -0.54533 -0.57204 -0.73362 -0.73064 -0.72125 -0.72907 -1.0793 -0.73137 -0.0038671 -0.0058696 0.0010929 -0.0086356 -7.2005 0 0 0.40886 0 -0.031744 -0.089901 0.0070571 0 0
2.6719 0.27639 0.27047 0.31702 0.25829 0 0.26289 0.28923 0.30757 0.33437 0.30481 0.46204 -35.341 -0.21103 -0.25335 -0.39102 -0.57771 -0.55163 -0.59774 -0.73365 -0.73795 -0.73044 -0.75546 -1.079 -0.71326 -0.003203 -0.0050498 0.0010662 -0.0084091 -7.0344 0 0 0.39713 0 -0.10304 -0.1016 0.017357 0 0
2.6758 0.28341 0.26332 0.24833 0.27232 0 0.24985 0.30102 0.32167 0.33888 0.29598 0.4001 -34.877 -0.23939 -0.25609 -0.40094 -0.56566 -0.56089 -0.61129 -0.72521 -0.74463 -0.72537 -0.77927 -1.0537 -0.70956 -0.0028754 -0.0052191 0.00088143 -0.0088489 -6.855 0 0 0.36717 0 -0.16206 -0.10729 0.013106 0 0
2.6797 0.28233 0.26866 0.21567 0.28628 0 0.24445 0.30479 0.33755 0.33447 0.3009 0.33376 -34.377 -0.25617 -0.26022 -0.40034 -0.55368 -0.56832 -0.61154 -0.7108 -0.74767 -0.71119 -0.79217 -1.0108 -0.71517 -0.0028083 -0.0062767 0.00062515 -0.0095621 -6.6773 0 0 0.33323 0 -0.19819 -0.10797 -0.0011583 0 0
2.6836 0.277 0.28517 0.24862 0.29073 0 0.24094 0.30032 0.33733 0.32024 0.31284 0.28845 -33.832 -0.25961 -0.26509 -0.39092 -0.54218 -0.56493 -0.59826 -0.69093 -0.73943 -0.69025 -0.78966 -0.95766 -0.72485 -0.0027342 -0.0072215 0.00027457 -0.0099131 -6.5049 0 0 0.30797 0 -0.20699 -0.10438 -0.021836 0 0
2.6875 0.2815 0.30195 0.30867 0.2868 0 0.24429 0.29843 0.31496 0.30405 0.31748 0.26793 -33.238 -0.24918 -0.26793 -0.37509 -0.53098 -0.54524 -0.57236 -0.66596 -0.71415 -0.66501 -0.76843 -0.9012 -0.73199 -0.002512 -0.0072191 -0.00020495 -0.0096743 -6.3407 0 0 0.29398 0 -0.18674 -0.09755 -0.044408 0 0
2.6914 0.30286 0.30925 0.3355 0.28468 0 0.26499 0.30378 0.28237 0.29093 0.30569 0.25988 -32.601 -0.22511 -0.26478 -0.357 -0.51747 -0.51231 -0.53682 -0.63481 -0.67384 -0.63804 -0.72512 -0.84868 -0.72116 -0.0022373 -0.0064131 -0.00067536 -0.0091779 -6.176 0 0 0.28354 0 -0.13962 -0.088647 -0.059119 0 0
2.6953 0.32916 0.30906 0.31358 0.29465 0 0.30479 0.30607 0.259 0.2759 0.28243 0.25033 -31.926 -0.19728 -0.25432 -0.34048 -0.50062 -0.47627 -0.50196 -0.60121 -0.62882 -0.61192 -0.67533 -0.80543 -0.69285 -0.0021083 -0.0056551 -0.0008426 -0.0089002 -5.9864 0 0 0.26673 0 -0.08954 -0.078873 -0.063204 0 0
2.6992 0.33865 0.3136 0.28524 0.31801 0 0.34982 0.29235 0.25497 0.2515 0.26303 0.23258 -31.207 -0.16984 -0.24084 -0.32596 -0.48163 -0.44754 -0.4724 -0.56869 -0.59211 -0.58811 -0.62785 -0.77308 -0.65268 -0.002253 -0.0055428 -0.00053689 -0.0090134 -5.7632 0 0 0.24063 0 -0.046486 -0.06813 -0.057764 0 0
2.7031 0.32241 0.33272 0.29888 0.34482 0 0.37967 0.26655 0.26406 0.22182 0.26042 0.20685 -30.432 -0.14606 -0.23183 -0.31365 -0.46256 -0.43041 -0.45191 -0.54118 -0.57141 -0.56844 -0.59024 -0.75099 -0.60764 -0.0026802 -0.0058626 3.6906e-05 -0.0093683 -5.5553 0 0 0.21212 0 -0.017503 -0.056422 -0.044716 0 0
2.707 0.29638 0.36318 0.35322 0.36054 0 0.38346 0.25106 0.27255 0.20515 0.27543 0.1769 -29.597 -0.13003 -0.23131 -0.30372 -0.44822 -0.42225 -0.44571 -0.52611 -0.56546 -0.55682 -0.57321 -0.74055 -0.57099 -0.0033169 -0.0059852 0.00040786 -0.0098016 -5.4634 0 0 0.19299 0 -0.0097771 -0.043855 -0.028007 0 0
2.7109 0.28824 0.39127 0.39932 0.35681 0 0.36694 0.26534 0.27399 0.21901 0.29815 0.15013 -28.709 -0.12546 -0.23566 -0.29796 -0.44924 -0.41898 -0.45799 -0.53539 -0.56824 -0.5617 -0.58632 -0.7479 -0.56594 -0.0040215 -0.0056651 0.00025885 -0.010307 -5.5732 0 0 0.19232 0 -0.020532 -0.033014 -0.016861 0 0
2.7148 0.31146 0.40572 0.39368 0.33826 0 0.34495 0.30421 0.27513 0.26227 0.31757 0.13905 -27.779 -0.13075 -0.23733 -0.29864 -0.46824 -0.42144 -0.48483 -0.56848 -0.57754 -0.58513 -0.6234 -0.7816 -0.59512 -0.0045768 -0.005307 -0.0002643 -0.010875 -5.8893 0 0 0.21237 0 -0.037192 -0.02707 -0.015327 0 0
2.7188 0.353 0.4072 0.34017 0.31972 0 0.32902 0.34157 0.28804 0.31444 0.32998 0.15789 -26.812 -0.1459 -0.23352 -0.30824 -0.50684 -0.43689 -0.52536 -0.62562 -0.59992 -0.6295 -0.68257 -0.84687 -0.65913 -0.004761 -0.0054594 -0.00069905 -0.011294 -6.3446 0 0 0.24974 0 -0.054065 -0.028589 -0.025087 0 0
2.7227 0.38733 0.40534 0.27727 0.3157 0 0.32272 0.35749 0.3173 0.35461 0.33977 0.21353 -25.796 -0.17059 -0.23121 -0.3291 -0.56537 -0.47373 -0.57839 -0.70568 -0.64663 -0.6963 -0.76124 -0.94153 -0.75595 -0.0045135 -0.0061891 -0.00073338 -0.011286 -6.8789 0 0 0.29878 0 -0.066149 -0.039923 -0.046865 0 0
2.7266 0.40126 0.40801 0.23389 0.33066 0 0.3263 0.35899 0.35508 0.38038 0.35449 0.29779 -24.715 -0.20556 -0.24232 -0.36621 -0.64367 -0.53424 -0.64386 -0.80678 -0.7233 -0.7892 -0.85838 -1.0569 -0.88032 -0.004045 -0.0070583 -0.00050564 -0.010875 -7.4957 0 0 0.35337 0 -0.068489 -0.06594 -0.080946 0 0
2.7305 0.40389 0.41535 0.20943 0.35803 0 0.34188 0.371 0.38865 0.40628 0.37939 0.38892 -23.564 -0.24488 -0.27305 -0.41232 -0.72718 -0.61131 -0.7145 -0.91297 -0.82272 -0.89419 -0.96373 -1.1821 -1.0083 -0.0037325 -0.0076561 -0.00042394 -0.01054 -8.225 0 0 0.40666 0 -0.066357 -0.101 -0.11848 0 0
2.7344 0.41272 0.4236 0.19643 0.38811 0 0.3717 0.40727 0.41219 0.44371 0.41448 0.4625 -22.351 -0.28424 -0.31727 -0.45989 -0.80724 -0.69155 -0.7855 -1.0156 -0.9274 -1.0011 -1.0714 -1.3077 -1.1286 -0.0038368 -0.0080018 -0.00071311 -0.010853 -9.0299 0 0 0.45136 0 -0.064165 -0.13914 -0.15385 0 0
2.7383 0.43316 0.43215 0.20733 0.41653 0 0.41284 0.45371 0.43111 0.48535 0.45406 0.50376 -21.086 -0.32017 -0.36033 -0.50262 -0.87778 -0.76218 -0.85294 -1.1087 -1.0201 -1.1021 -1.1766 -1.4261 -1.2342 -0.0042859 -0.0083689 -0.001186 -0.011939 -9.7723 0 0 0.48241 0 -0.06458 -0.17538 -0.18285 0 0
2.7422 0.45391 0.44377 0.263 0.44474 0 0.45629 0.48286 0.45456 0.51204 0.48833 0.51362 -19.769 -0.34828 -0.38977 -0.53205 -0.93194 -0.81678 -0.91171 -1.1855 -1.0932 -1.1876 -1.2733 -1.5323 -1.3182 -0.0047375 -0.0088285 -0.0014751 -0.01333 -10.295 0 0 0.50029 0 -0.070049 -0.20302 -0.20034 0 0
2.7461 0.4618 0.45837 0.35396 0.47324 0 0.49253 0.48292 0.48357 0.51464 0.508 0.50609 -18.391 -0.36285 -0.40367 -0.53702 -0.96384 -0.857 -0.95362 -1.2394 -1.1506 -1.2454 -1.3511 -1.6246 -1.377 -0.0048777 -0.0091354 -0.0014508 -0.014385 -10.547 0 0 0.51111 0 -0.078935 -0.21233 -0.20013 0 0
2.75 0.45798 0.46958 0.42718 0.49652 0 0.51709 0.46895 0.50703 0.50599 0.51066 0.50007 -16.941 -0.36844 -0.41004 -0.5257 -0.9834 -0.89039 -0.98174 -1.2789 -1.2012 -1.283 -1.412 -1.7056 -1.4231 -0.0046909 -0.0091004 -0.0013583 -0.014834 -10.627 0 0 0.52194 0 -0.085438 -0.20797 -0.18815 0 0
2.7539 0.45725 0.47062 0.42673 0.50682 0 0.53018 0.46521 0.51147 0.50828 0.50385 0.5097 -15.416 -0.36809 -0.4192 -0.50415 -0.99574 -0.92578 -0.99784 -1.3074 -1.2513 -1.3051 -1.4579 -1.7807 -1.4613 -0.0044609 -0.00894 -0.001534 -0.014859 -10.691 0 0 0.53519 0 -0.086939 -0.19366 -0.1678 0 0
2.7578 0.47227 0.46375 0.35139 0.50319 0 0.5326 0.47977 0.49664 0.52942 0.5004 0.53712 -13.818 -0.36536 -0.43629 -0.47945 -1.0063 -0.96782 -1.0045 -1.3291 -1.3019 -1.3171 -1.4915 -1.8524 -1.4963 -0.0045099 -0.009098 -0.002023 -0.014721 -10.829 0 0 0.54737 0 -0.081664 -0.1741 -0.1431 0 0
2.7617 0.50062 0.46125 0.26644 0.49472 0 0.52459 0.49984 0.48146 0.55457 0.50828 0.5714 -12.146 -0.36689 -0.45908 -0.46558 -1.0235 -1.0132 -1.0065 -1.3493 -1.3493 -1.3279 -1.5192 -1.9173 -1.5331 -0.0049043 -0.0097034 -0.0025116 -0.014438 -11.031 0 0 0.55387 0 -0.069035 -0.15884 -0.12176 0 0
2.7656 0.52806 0.47435 0.25206 0.49289 0 0.50969 0.51017 0.49117 0.56284 0.52439 0.59602 -10.395 -0.37707 -0.48101 -0.47222 -1.0519 -1.0517 -1.0119 -1.3735 -1.3884 -1.3472 -1.5528 -1.968 -1.5728 -0.0053763 -0.010325 -0.0026317 -0.013919 -11.249 0 0 0.55499 0 -0.056879 -0.15696 -0.11163 0 0
2.7695 0.54288 0.50094 0.33779 0.50061 0 0.49718 0.51098 0.53421 0.55095 0.53885 0.60163 -8.5616 -0.39374 -0.49603 -0.49616 -1.0887 -1.0726 -1.023 -1.4018 -1.4149 -1.3753 -1.5954 -2.0005 -1.6129 -0.0055253 -0.010375 -0.0023035 -0.013354 -11.472 0 0 0.55641 0 -0.051012 -0.16806 -0.11338 0 0
2.7734 0.54495 0.52591 0.48323 0.51084 0 0.49738 0.51462 0.59003 0.53745 0.54572 0.59417 -6.6517 -0.41408 -0.50177 -0.53326 -1.1309 -1.0733 -1.04 -1.4334 -1.4276 -1.4108 -1.6471 -2.0197 -1.6512 -0.0051437 -0.0097487 -0.001777 -0.01326 -11.711 0 0 0.56323 0 -0.05469 -0.19036 -0.12653 0 0
2.7773 0.5417 0.53509 0.61397 0.51697 0 0.51297 0.52772 0.6226 0.5424 0.54823 0.59006 -4.6762 -0.4338 -0.50046 -0.5769 -1.1744 -1.0632 -1.0622 -1.4664 -1.4305 -1.4504 -1.7058 -2.0364 -1.6846 -0.0044152 -0.0089662 -0.0013739 -0.014005 -11.941 0 0 0.57382 0 -0.070513 -0.2203 -0.1493 0 0
2.7813 0.53825 0.52868 0.66994 0.52271 0 0.53578 0.54207 0.61093 0.56459 0.55237 0.60113 -2.6403 -0.44065 -0.4974 -0.60905 -1.2076 -1.0577 -1.0829 -1.4937 -1.4329 -1.483 -1.7582 -2.0578 -1.7059 -0.003819 -0.0086373 -0.0012247 -0.015311 -12.086 0 0 0.58097 0 -0.097602 -0.24598 -0.17419 0 0
2.7852 0.53379 0.51999 0.6285 0.53787 0 0.55336 0.54514 0.56917 0.58144 0.55615 0.62251 -0.53519 -0.43226 -0.49789 -0.62228 -1.2264 -1.067 -1.0953 -1.5105 -1.4433 -1.5017 -1.7921 -2.0807 -1.7158 -0.0037902 -0.0088455 -0.0012439 -0.016371 -12.082 0 0 0.57999 0 -0.12341 -0.25912 -0.1918 0 0
2.7891 0.5265 0.52085 0.50595 0.5632 0 0.55876 0.53582 0.53511 0.57217 0.5488 0.63601 1.6547 -0.40888 -0.50392 -0.61588 -1.2289 -1.0875 -1.0964 -1.5144 -1.4627 -1.5036 -1.8016 -2.0936 -1.7141 -0.0043876 -0.0091308 -0.0013033 -0.01656 -11.944 0 0 0.57478 0 -0.14166 -0.25741 -0.19855 0 0
2.793 0.51847 0.52964 0.35721 0.58237 0 0.55353 0.52527 0.53552 0.53967 0.52314 0.62609 3.9372 -0.37233 -0.51296 -0.59141 -1.2146 -1.1049 -1.0842 -1.5035 -1.4811 -1.4872 -1.7832 -2.0861 -1.7011 -0.0052446 -0.0090617 -0.0013783 -0.016018 -11.754 0 0 0.5739 0 -0.14722 -0.24023 -0.19219 0 0
2.7969 0.51383 0.53457 0.26698 0.57397 0 0.54235 0.52234 0.56099 0.50795 0.48838 0.59329 6.305 -0.3274 -0.52004 -0.55438 -1.1822 -1.1059 -1.0568 -1.4749 -1.4841 -1.4511 -1.7332 -2.057 -1.6762 -0.0058616 -0.0087111 -0.0015239 -0.01545 -11.566 0 0 0.57927 0 -0.13346 -0.20878 -0.17078 0 0
2.8008 0.51296 0.5278 0.30766 0.53402 0 0.52756 0.52299 0.57611 0.49816 0.46675 0.55212 8.7425 -0.28765 -0.52182 -0.5218 -1.1388 -1.0888 -1.0213 -1.4345 -1.4644 -1.4039 -1.6661 -2.014 -1.6433 -0.0059988 -0.0084985 -0.0017485 -0.015353 -11.355 0 0 0.57998 0 -0.1058 -0.17457 -0.14221 0 0
2.8047 0.51149 0.51433 0.47376 0.48452 0 0.51013 0.51719 0.55575 0.50851 0.47397 0.51714 11.241 -0.26002 -0.51914 -0.50221 -1.0924 -1.0644 -0.98628 -1.391 -1.4293 -1.3556 -1.5993 -1.9671 -1.607 -0.0058154 -0.0086234 -0.0019469 -0.015532 -11.074 0 0 0.56025 0 -0.076166 -0.146 -0.11548 0 0
2.8086 0.50577 0.50578 0.65683 0.45574 0 0.49385 0.50367 0.51081 0.51824 0.50231 0.4925 13.806 -0.24763 -0.51591 -0.49902 -1.0468 -1.0465 -0.95671 -1.3499 -1.3961 -1.3115 -1.5428 -1.9223 -1.5698 -0.0056327 -0.0088016 -0.0019678 -0.015448 -10.741 0 0 0.51591 0 -0.052087 -0.12686 -0.095661 0 0
2.8125 0.49775 0.50666 0.7146 0.45846 0 0.48457 0.49223 0.47661 0.51005 0.52513 0.47493 16.446 -0.25215 -0.51524 -0.51375 -1.0058 -1.041 -0.9372 -1.3164 -1.3783 -1.2768 -1.5055 -1.8819 -1.5342 -0.005574 -0.0086353 -0.0017517 -0.014972 -10.45 0 0 0.46275 0 -0.041024 -0.11971 -0.0873 0 0
2.8164 0.49223 0.50869 0.59595 0.47535 0 0.48364 0.48955 0.47591 0.48697 0.52034 0.46339 19.166 -0.27324 -0.5165 -0.54483 -0.97513 -1.0425 -0.93529 -1.3002 -1.3743 -1.2599 -1.5013 -1.8481 -1.505 -0.0054703 -0.0081713 -0.0014158 -0.014644 -10.275 0 0 0.42623 0 -0.05565 -0.12523 -0.09729 0 0
2.8203 0.48957 0.49973 0.40172 0.48111 0 0.48438 0.48747 0.49603 0.46682 0.48982 0.46189 21.961 -0.29621 -0.51587 -0.57712 -0.95243 -1.0392 -0.9437 -1.2967 -1.3703 -1.255 -1.5162 -1.8236 -1.4821 -0.0051375 -0.0079498 -0.0012106 -0.015082 -10.172 0 0 0.42059 0 -0.08574 -0.13204 -0.117 0 0
2.8242 0.48343 0.47721 0.30126 0.46974 0 0.47829 0.47109 0.50413 0.46198 0.45539 0.47142 24.824 -0.31403 -0.50977 -0.60437 -0.93591 -1.0232 -0.95728 -1.3015 -1.3527 -1.2576 -1.5409 -1.8088 -1.4647 -0.0047053 -0.0084299 -0.0013561 -0.016201 -10.025 0 0 0.43744 0 -0.12284 -0.13458 -0.14092 0 0
2.8281 0.46792 0.45131 0.36939 0.4583 0 0.4653 0.43915 0.4835 0.46661 0.43652 0.48221 27.756 -0.32133 -0.49812 -0.62211 -0.92384 -0.9966 -0.97117 -1.3102 -1.3212 -1.2635 -1.5668 -1.7983 -1.452 -0.0045896 -0.0094216 -0.0018578 -0.017176 -9.7773 0 0 0.45519 0 -0.15895 -0.12876 -0.16421 0 0
2.832 0.44647 0.43489 0.50828 0.46332 0 0.45467 0.41087 0.45036 0.46412 0.43361 0.47875 30.764 -0.31167 -0.48496 -0.62563 -0.91391 -0.97017 -0.97827 -1.3159 -1.2892 -1.2659 -1.5822 -1.7831 -1.4423 -0.0050816 -0.010187 -0.0024512 -0.017261 -9.5028 0 0 0.45978 0 -0.18197 -0.11 -0.18018 0 0
2.8359 0.43108 0.43139 0.54689 0.47784 0 0.45344 0.40749 0.43306 0.446 0.43332 0.45434 33.848 -0.28532 -0.47591 -0.61559 -0.90232 -0.95589 -0.97066 -1.3094 -1.2721 -1.2562 -1.5756 -1.7581 -1.4312 -0.0059844 -0.010146 -0.0027705 -0.016572 -9.3272 0 0 0.4552 0 -0.1795 -0.080028 -0.18268 0 0
2.8398 0.43087 0.43313 0.42455 0.47733 0 0.45559 0.42764 0.43849 0.42151 0.42685 0.41946 36.998 -0.25281 -0.47424 -0.59879 -0.88753 -0.9577 -0.95071 -1.2911 -1.2737 -1.2345 -1.5514 -1.7267 -1.4157 -0.0067183 -0.0094517 -0.0026585 -0.01596 -9.2749 0 0 0.45395 0 -0.1576 -0.047619 -0.17482 0 0
2.8438 0.44124 0.43034 0.26294 0.449 0 0.44662 0.44631 0.44472 0.40834 0.41867 0.39335 40.204 -0.22029 -0.47802 -0.57764 -0.8689 -0.96725 -0.9203 -1.2618 -1.2828 -1.2019 -1.5127 -1.6986 -1.3941 -0.0068233 -0.0088297 -0.0023515 -0.016075 -9.2308 0 0 0.45961 0 -0.12099 -0.017707 -0.15842 0 0
2.8477 0.44582 0.41987 0.23952 0.40962 0 0.42038 0.44108 0.42847 0.41439 0.41614 0.38729 43.462 -0.19392 -0.48089 -0.5542 -0.8461 -0.9689 -0.88219 -1.2233 -1.2835 -1.1604 -1.4637 -1.681 -1.3651 -0.0063344 -0.0088514 -0.0023056 -0.016664 -9.0686 0 0 0.46219 0 -0.075829 0.0049939 -0.13581 0 0
2.8516 0.43038 0.40474 0.39068 0.3881 0 0.38799 0.4166 0.39439 0.42953 0.41495 0.3971 46.783 -0.18432 -0.47671 -0.52897 -0.81853 -0.95194 -0.84185 -1.1785 -1.2686 -1.1157 -1.4111 -1.6723 -1.3258 -0.0056411 -0.0093873 -0.0027516 -0.016894 -8.799 0 0 0.45193 0 -0.034621 0.012778 -0.11041 0 0
2.8555 0.39533 0.38734 0.56033 0.39085 0 0.36601 0.39827 0.37062 0.43554 0.40077 0.41149 50.175 -0.18919 -0.46523 -0.50123 -0.78859 -0.92087 -0.8058 -1.1321 -1.2453 -1.0764 -1.3619 -1.6632 -1.2798 -0.0050245 -0.0097613 -0.0033943 -0.01633 -8.557 0 0 0.43443 0 -0.0066055 0.0089308 -0.086122 0 0
2.8594 0.35451 0.36558 0.56035 0.39152 0 0.35643 0.40095 0.37458 0.42351 0.36723 0.42405 53.631 -0.20232 -0.45348 -0.47086 -0.7576 -0.89336 -0.77496 -1.0839 -1.2273 -1.045 -1.3164 -1.6442 -1.2294 -0.004429 -0.0094089 -0.0036184 -0.015457 -8.4294 0 0 0.42709 0 0.0084583 -0.0020499 -0.063787 0 0
2.8633 0.3216 0.33621 0.37594 0.36121 0 0.34396 0.40868 0.38967 0.4005 0.32834 0.43396 57.131 -0.21799 -0.44994 -0.43821 -0.72619 -0.88447 -0.74885 -1.0326 -1.2202 -1.0217 -1.2734 -1.6113 -1.1758 -0.0037256 -0.0083934 -0.0030892 -0.015131 -8.3196 0 0 0.43802 0 0.012169 -0.016735 -0.043821 0 0
2.8672 0.29697 0.29928 0.18985 0.30663 0 0.31677 0.38975 0.38208 0.37874 0.30688 0.43696 60.66 -0.22781 -0.45526 -0.40428 -0.69473 -0.88955 -0.7254 -0.97453 -1.2126 -1.0052 -1.23 -1.5639 -1.12 -0.003097 -0.0073455 -0.002169 -0.015564 -8.0141 0 0 0.4511 0 0.0083168 -0.030855 -0.026462 0 0
2.8711 0.26662 0.25676 0.18896 0.2677 0 0.28548 0.33118 0.33916 0.35943 0.30856 0.42274 64.221 -0.21654 -0.45857 -0.37256 -0.66073 -0.88299 -0.69531 -0.901 -1.1826 -0.98356 -1.1751 -1.5004 -1.059 -0.0029856 -0.0069526 -0.0016683 -0.015978 -7.3847 0 0 0.43765 0 0.0076128 -0.038663 -0.011732 0 0
2.875 0.21321 0.20648 0.35601 0.2685 0 0.27137 0.25357 0.2831 0.32973 0.311 0.38714 67.829 -0.18468 -0.44515 -0.34387 -0.62009 -0.83782 -0.65159 -0.81187 -1.1145 -0.94413 -1.1021 -1.4152 -0.98814 -0.0035697 -0.0074481 -0.0020957 -0.015368 -6.5014 0 0 0.3865 0 0.015751 -0.040199 0.0017842 0 0
2.8789 0.12981 0.14083 0.47324 0.27271 0 0.26984 0.18923 0.24139 0.27776 0.2827 0.34492 71.491 -0.13334 -0.41008 -0.3169 -0.56813 -0.75012 -0.58925 -0.7061 -1.0116 -0.87792 -1.0043 -1.3009 -0.90082 -0.0043703 -0.008432 -0.0031244 -0.013527 -5.5235 0 0 0.32057 0 0.033839 -0.035184 0.015187 0 0
2.8828 0.026186 0.054866 0.34165 0.20098 0 0.23234 0.14816 0.20837 0.2099 0.21343 0.32141 75.188 -0.065028 -0.36407 -0.28933 -0.49983 -0.64379 -0.50397 -0.58308 -0.89211 -0.77672 -0.87526 -1.1516 -0.79005 -0.0045412 -0.0090568 -0.0038359 -0.01122 -4.4905 0 0 0.2775 0 0.061734 -0.0233 0.029881 0 0
2.8867 -0.075635 -0.043478 -0.011722 0.007371 0 0.10038 0.10894 0.14675 0.14832 0.12262 0.32261 78.881 0.015392 -0.32268 -0.2533 -0.40177 -0.54685 -0.38577 -0.43884 -0.76844 -0.62221 -0.69736 -0.96143 -0.63644 -0.0036319 -0.0084375 -0.0035263 -0.0092751 -3.243 0 0 0.26878 0 0.097111 -0.0015147 0.049874 0 0
2.8906 -0.15348 -0.13389 -0.3539 -0.25605 0 -0.12915 0.042557 0.03263 0.1058 0.035322 0.31327 82.537 0.096538 -0.2865 -0.19893 -0.26887 -0.45874 -0.23834 -0.27429 -0.628 -0.41834 -0.46816 -0.72008 -0.43205 -0.0020015 -0.0061062 -0.0022807 -0.0075751 -1.561 0 0 0.25735 0 0.13234 0.033178 0.079689 0 0
2.8945 -0.19822 -0.19852 -0.46804 -0.45822 0 -0.37281 -0.05939 -0.10722 0.06152 -0.047128 0.23323 86.154 0.175 -0.23254 -0.12341 -0.1048 -0.34138 -0.069455 -0.08957 -0.43442 -0.17765 -0.19477 -0.41382 -0.18141 -0.00037842 -0.0023035 -0.00076484 -0.0050443 0.63087 0 0 0.18088 0 0.16502 0.082252 0.1206 0 0
2.8984 -0.22064 -0.23866 -0.34585 -0.48782 0 -0.50824 -0.18123 -0.21488 -0.031447 -0.14661 0.04703 89.747 0.25076 -0.12957 -0.024859 0.088436 -0.14796 0.11666 0.11781 -0.15405 0.092781 0.11944 -0.035872 0.11337 0.00096807 0.0020907 0.00048361 -0.00071201 3.1898 0 0 0.0045896 0 0.1952 0.14738 0.17349 0 0
2.9023 -0.24668 -0.27625 -0.16603 -0.34805 0 -0.47088 -0.30163 -0.26287 -0.2032 -0.27618 -0.21657 93.331 0.32568 0.032019 0.097655 0.30756 0.13174 0.31525 0.35136 0.21057 0.38473 0.46978 0.39938 0.44848 0.0024686 0.0060142 0.0014782 0.0051955 5.8435 0 0 -0.24249 0 0.2243 0.23009 0.2388 0 0
2.9063 -0.30153 -0.33616 -0.10932 -0.16149 0 -0.31538 -0.40723 -0.28926 -0.42387 -0.41299 -0.47518 96.891 0.41108 0.22262 0.24365 0.54496 0.45047 0.51948 0.62305 0.60905 0.68573 0.84713 0.85296 0.81529 0.0045572 0.0087801 0.0025045 0.011191 8.3061 0 0 -0.48115 0 0.26099 0.33178 0.31567 0 0
2.9102 -0.39205 -0.42433 -0.21778 -0.078781 0 -0.18206 -0.48812 -0.36045 -0.6067 -0.51161 -0.6488 100.4 0.51249 0.38774 0.39652 0.78205 0.7296 0.72178 0.91858 0.96756 0.98229 1.2257 1.2775 1.1852 0.006818 0.010319 0.0035426 0.01553 10.325 0 0 -0.63517 0 0.30978 0.43861 0.39483 0 0
2.9141 -0.50046 -0.52168 -0.42197 -0.17039 0 -0.19349 -0.53168 -0.49583 -0.66859 -0.54922 -0.71357 103.81 0.63141 0.48653 0.54988 1.0118 0.91485 0.91988 1.2305 1.2354 1.27 1.5948 1.6447 1.5468 0.0080808 0.010959 0.0041292 0.017361 11.72 0 0 -0.68059 0 0.37196 0.54344 0.47251 0 0
2.918 -0.59563 -0.59988 -0.6535 -0.39029 0 -0.36851 -0.53486 -0.63825 -0.60367 -0.55541 -0.70878 107.14 0.76729 0.52417 0.698 1.2283 1.0173 1.112 1.5498 1.42 1.545 1.9448 1.9638 1.8898 0.0075964 0.011053 0.0038623 0.0171 12.518 0 0 -0.65513 0 0.44734 0.63945 0.54554 0 0
2.9219 -0.65414 -0.64425 -0.88215 -0.62939 0 -0.62139 -0.52557 -0.71061 -0.50332 -0.5905 -0.69839 110.37 0.91626 0.5508 0.83329 1.4237 1.1064 1.2954 1.8604 1.5816 1.8012 2.2607 2.272 2.1987 0.0061385 0.010895 0.002978 0.015944 13.091 0 0 -0.62775 0 0.5335 0.71561 0.6099 0 0
2.9258 -0.67506 -0.6636 -1.0486 -0.79969 0 -0.83478 -0.55883 -0.70344 -0.4955 -0.68951 -0.72746 113.53 1.0602 0.62695 0.95275 1.5982 1.2609 1.4687 2.1393 1.7919 2.0341 2.5364 2.6042 2.4675 0.0057428 0.010956 0.0023106 0.015114 14.077 0 0 -0.65734 0 0.61783 0.76765 0.66601 0 0
2.9297 -0.67791 -0.67963 -1.0299 -0.87756 0 -0.9373 -0.67388 -0.69639 -0.64711 -0.82751 -0.80851 116.62 1.1867 0.78126 1.0594 1.7585 1.5135 1.6318 2.3817 2.0823 2.2441 2.7789 2.9631 2.7032 0.0081001 0.012001 0.0026275 0.015406 15.98 0 0 -0.7676 0 0.69178 0.80333 0.7174 0 0
2.9336 -0.68834 -0.70795 -0.7496 -0.88769 0 -0.92909 -0.84688 -0.78072 -0.90994 -0.94285 -0.93442 119.61 1.2891 0.99029 1.1538 1.9063 1.8278 1.7829 2.5842 2.4204 2.4284 2.9896 3.3135 2.907 0.013043 0.014683 0.0040153 0.017082 18.695 0 0 -0.94349 0 0.75098 0.82792 0.76546 0 0
2.9375 -0.72427 -0.74883 -0.34381 -0.86438 0 -0.8571 -0.9938 -0.95755 -1.1564 -0.99524 -1.0892 122.51 1.3619 1.1919 1.2365 2.0437 2.1196 1.9199 2.7458 2.7289 2.5843 3.1704 3.6063 3.0802 0.018579 0.018852 0.0059109 0.019886 21.417 0 0 -1.1398 0 0.79239 0.84789 0.81141 0 0
2.9414 -0.79087 -0.79412 -0.159 -0.83196 0 -0.77936 -1.0352 -1.1204 -1.274 -0.99963 -1.2425 125.29 1.3989 1.321 1.3037 2.1667 2.3051 2.0336 2.862 2.932 2.6985 3.3147 3.8098 3.214 0.022447 0.023298 0.0076412 0.023094 23.127 0 0 -1.2952 0 0.81409 0.87698 0.85423 0 0
2.9453 -0.88172 -0.84026 -0.49206 -0.80961 0 -0.74495 -0.96882 -1.1491 -1.2391 -1.0026 -1.3447 127.96 1.4232 1.3469 1.3594 2.2764 2.3484 2.1281 2.9571 3.0006 2.7837 3.4341 3.9255 3.3189 0.023741 0.026402 0.0088331 0.025737 23.316 0 0 -1.3536 0 0.83212 0.9215 0.89257 0 0
2.9492 -0.97994 -0.89251 -1.2736 -0.81669 0 -0.78392 -0.87838 -1.0259 -1.1153 -1.0292 -1.3452 130.49 1.4469 1.292 1.4051 2.372 2.2823 2.206 3.0403 2.9679 2.8463 3.5324 3.9791 3.3984 0.023181 0.027254 0.009343 0.027057 22.342 0 0 -1.2909 0 0.8551 0.98241 0.92578 0 0
2.9531 -1.0601 -0.95622 -2.0261 -0.86396 0 -0.89438 -0.86459 -0.8598 -0.99092 -1.058 -1.2287 132.87 1.4799 1.2236 1.4431 2.4535 2.1925 2.2701 3.1183 2.9078 2.8926 3.6129 3.9991 3.4558 0.022063 0.026257 0.0090175 0.026919 21.135 0 0 -1.1333 0 0.88998 1.0597 0.95399 0 0
2.957 -1.0974 -1.0252 -2.2114 -0.94261 0 -1.0351 -0.961 -0.79212 -0.91904 -1.0504 -1.0362 135.11 1.5342 1.218 1.4767 2.521 2.1701 2.3246 3.1979 2.8919 2.9315 3.6797 4.0055 3.496 0.021138 0.024647 0.0077787 0.025827 20.499 0 0 -0.94882 0 0.94575 1.1528 0.97847 0 0
2.9609 -1.0842 -1.081 -1.6951 -1.0292 0 -1.1442 -1.1124 -0.87642 -0.90495 -1.0007 -0.84737 137.21 1.6139 1.3144 1.5144 2.5829 2.2576 2.3808 3.2834 2.949 2.9789 3.7446 4.0129 3.535 0.020463 0.023428 0.0060023 0.024533 20.662 0 0 -0.81383 0 1.0241 1.2555 1.0066 0 0
2.9648 -1.0406 -1.1052 -0.8996 -1.1036 0 -1.1803 -1.2312 -1.0432 -0.93259 -0.95038 -0.73694 139.17 1.7049 1.4856 1.5602 2.649 2.4222 2.4455 3.3737 3.0552 3.0408 3.8174 4.0411 3.5865 0.020047 0.022745 0.0046108 0.023602 21.353 0 0 -0.77412 0 1.1122 1.3605 1.0436 0 0
2.9688 -1.0059 -1.0947 -0.468 -1.1597 0 -1.1539 -1.2717 -1.1734 -0.98825 -0.95116 -0.74168 140.97 1.7982 1.652 1.6152 2.7238 2.5795 2.5212 3.4679 3.159 3.1191 3.9027 4.1141 3.6571 0.02026 0.022212 0.0045086 0.023292 22.223 0 0 -0.82893 0 1.2017 1.4641 1.0919 0 0
2.9727 -1.0105 -1.0652 -0.71654 -1.1972 0 -1.114 -1.2529 -1.2 -1.0582 -1.0144 -0.85721 142.59 1.8841 1.7371 1.6791 2.8109 2.6568 2.609 3.5652 3.2243 3.214 4.0037 4.2467 3.7515 0.021451 0.021677 0.0057772 0.023702 23.122 0 0 -0.94355 0 1.284 1.5634 1.1524 0 0
2.9766 -1.0504 -1.0391 -1.3646 -1.2093 0 -1.1026 -1.2201 -1.1451 -1.1173 -1.0998 -1.0503 144.01 1.9451 1.7269 1.7468 2.9115 2.6504 2.7069 3.6637 3.2607 3.3223 4.1236 4.4285 3.8742 0.023319 0.021508 0.007489 0.024858 24.007 0 0 -1.0735 0 1.3421 1.6518 1.2226 0 0
2.9805 -1.0894 -1.0287 -1.7891 -1.1877 0 -1.1205 -1.1959 -1.0747 -1.1361 -1.1539 -1.2638 145.25 1.9815 1.6834 1.8057 3.0109 2.6293 2.8011 3.7593 3.3146 3.4281 4.2487 4.6253 4.0036 0.024904 0.02212 0.0084573 0.026574 24.724 0 0 -1.1799 0 1.3743 1.7266 1.2869 0 0
2.9844 -1.0887 -1.0281 -1.5744 -1.141 0 -1.1384 -1.1728 -1.036 -1.1086 -1.1558 -1.419 146.36 1.9997 1.6961 1.8485 3.0972 2.6778 2.8823 3.848 3.4272 3.5221 4.3678 4.7961 4.1232 0.025368 0.02336 0.0082476 0.028309 24.993 0 0 -1.2338 0 1.3853 1.7865 1.3354 0 0
2.9883 -1.0387 -1.0213 -0.86689 -1.0984 0 -1.1332 -1.1423 -1.0366 -1.0662 -1.127 -1.4399 147.37 2.0051 1.8064 1.8705 3.1612 2.8219 2.9433 3.9252 3.5939 3.5966 4.4716 4.9155 4.2191 0.024751 0.024511 0.0074515 0.029342 24.662 0 0 -1.2209 0 1.3791 1.83 1.3608 0 0
2.9922 -0.966 -0.99708 -0.22975 -1.0839 0 -1.1065 -1.1172 -1.0667 -1.057 -1.0992 -1.3058 148.25 2.005 1.9699 1.866 3.1906 3.0036 2.975 3.9837 3.7596 3.6422 4.5476 4.9833 4.2738 0.023876 0.024935 0.0069847 0.029251 23.925 0 0 -1.1537 0 1.3617 1.8546 1.3545 0 0
2.9961 -0.90933 -0.95931 -0.1459 -1.0832 0 -1.0661 -1.1171 -1.1172 -1.1017 -1.0807 -1.0902 148.97 2.0094 2.0923 1.8338 3.1734 3.1264 2.9675 4.0086 3.8581 3.6471 4.5771 5.0153 4.2658 0.023526 0.024628 0.0071908 0.028244 23.218 0 0 -1.076 0 1.3447 1.8587 1.3135 0 0
3 -0.88924 -0.9234 -0.61592 -1.0458 0 -1.0019 -1.1373 -1.1704 -1.1712 -1.0552 -0.93335 149.52 2.0182 2.1077 1.7902 3.129 3.1335 2.9356 4.0038 3.8629 3.6236 4.5696 5.0265 4.2155 0.023783 0.024083 0.0076812 0.027017 22.854 0 0 -1.044 0 1.3344 1.8524 1.2595 0 0
3.0039 -0.89825 -0.90414 -1.1868 -0.93478 0 -0.89754 -1.1425 -1.1885 -1.2081 -1.0093 -0.94538 149.91 2.0285 2.0315 1.743 3.0675 3.0507 2.8857 3.9702 3.8051 3.5761 4.5284 5.02 4.1333 0.024154 0.023682 0.0079624 0.026228 22.753 0 0 -1.0851 0 1.3317 1.8398 1.2045 0 0
3.0078 -0.91549 -0.90505 -1.3558 -0.77959 0 -0.76953 -1.0976 -1.1329 -1.1745 -0.95227 -1.1142 150.18 2.036 1.9412 1.6991 2.9994 2.957 2.8249 3.9098 3.7419 3.5098 4.4576 4.9874 4.0312 0.024208 0.023357 0.0080345 0.026087 22.538 0 0 -1.1691 0 1.3365 1.8253 1.1598 0 0
3.0117 -0.92667 -0.91688 -0.98431 -0.6732 0 -0.68392 -1.0047 -1.0067 -1.0799 -0.90759 -1.303 150.37 2.0307 1.9047 1.6681 2.9402 2.912 2.7621 3.8248 3.7039 3.4302 4.3607 4.9161 3.9272 0.02394 0.022872 0.008266 0.026379 21.892 0 0 -1.2221 0 1.3466 1.8136 1.1443 0 0
3.0156 -0.92921 -0.92422 -0.38091 -0.70141 0 -0.71271 -0.90562 -0.86958 -0.96835 -0.88776 -1.3506 150.45 2.007 1.9238 1.6486 2.8963 2.907 2.7036 3.7288 3.6682 3.3465 4.2508 4.797 3.837 0.023536 0.022304 0.0087836 0.026774 20.835 0 0 -1.1795 0 1.3549 1.8046 1.158 0 0
3.0195 -0.92218 -0.91337 -0.019775 -0.86413 0 -0.86207 -0.8485 -0.79797 -0.88277 -0.88392 -1.1936 150.39 1.9677 1.9415 1.6328 2.86 2.8811 2.647 3.6285 3.5828 3.2606 4.1336 4.6288 3.7582 0.022992 0.022057 0.0092071 0.027044 19.676 0 0 -1.0377 0 1.358 1.7934 1.1882 0 0
3.0234 -0.89774 -0.87639 -0.15446 -1.0636 0 -1.0464 -0.84928 -0.81913 -0.84017 -0.87978 -0.90632 150.17 1.9145 1.9021 1.6143 2.8237 2.7846 2.5884 3.5257 3.4198 3.1713 4.0106 4.422 3.6854 0.022161 0.022366 0.0091065 0.027025 18.727 0 0 -0.85847 0 1.3539 1.7757 1.2242 0 0
3.0273 -0.84603 -0.81166 -0.64008 -1.1753 0 -1.1446 -0.88217 -0.88554 -0.83247 -0.86949 -0.63324 149.8 1.8507 1.8041 1.5851 2.7764 2.6284 2.5222 3.4207 3.209 3.0759 3.8821 4.1994 3.6091 0.021143 0.022944 0.0086189 0.026564 18.052 0 0 -0.72255 0 1.341 1.7456 1.2529 0 0
3.0313 -0.76777 -0.72425 -1.0757 -1.1366 0 -1.0912 -0.89968 -0.91559 -0.83842 -0.85556 -0.48396 149.31 1.7813 1.6987 1.5297 2.6929 2.4761 2.433 3.305 3.021 2.9626 3.7409 3.9923 3.5013 0.020404 0.023259 0.0084044 0.025638 17.443 0 0 -0.67325 0 1.3158 1.6912 1.2475 0 0
3.0352 -0.67886 -0.62691 -1.1216 -0.97604 0 -0.91525 -0.86029 -0.86071 -0.82973 -0.83014 -0.48231 148.72 1.7113 1.6387 1.4543 2.5775 2.3876 2.3228 3.1742 2.9123 2.83 3.5853 3.8251 3.3563 0.020269 0.023155 0.0088996 0.024524 16.583 0 0 -0.69534 0 1.2828 1.6206 1.2111 0 0
3.0391 -0.60095 -0.53911 -0.73764 -0.76474 0 -0.69538 -0.74673 -0.7349 -0.77484 -0.76738 -0.59027 148.02 1.6413 1.6293 1.3635 2.4355 2.3654 2.1938 3.0259 2.8782 2.678 3.4133 3.6981 3.1736 0.020319 0.02298 0.0097112 0.023644 15.241 0 0 -0.73956 0 1.2433 1.5391 1.149 0 0
3.043 -0.54775 -0.48103 -0.18501 -0.55175 0 -0.48538 -0.57408 -0.58713 -0.65389 -0.64479 -0.75052 147.22 1.5713 1.6238 1.2633 2.2745 2.3493 2.0498 2.8592 2.8515 2.5077 3.2238 3.5788 2.956 0.01946 0.022906 0.0099099 0.023068 13.392 0 0 -0.76129 0 1.1987 1.4534 1.0684 0 0
3.0469 -0.52064 -0.4644 0.1764 -0.35092 0 -0.2936 -0.3907 -0.45671 -0.4823 -0.4765 -0.89279 146.34 1.5012 1.5641 1.1648 2.1098 2.2617 1.8988 2.6747 2.7483 2.323 3.0155 3.414 2.7116 0.01683 0.022188 0.0089658 0.022129 11.235 0 0 -0.73685 0 1.1511 1.3756 0.98376 0 0
3.0508 -0.51507 -0.48569 0.12807 -0.18211 0 -0.13054 -0.26471 -0.35967 -0.31732 -0.3214 -0.91882 145.4 1.4336 1.4287 1.0834 1.9671 2.0665 1.7576 2.4861 2.5253 2.1409 2.7987 3.1607 2.4705 0.012701 0.019376 0.0073095 0.01971 9.1376 0 0 -0.65381 0 1.1059 1.3192 0.9179 0 0
3.0547 -0.52705 -0.52729 -0.28878 -0.104 0 -0.055288 -0.25016 -0.30708 -0.22761 -0.24894 -0.7282 144.42 1.3724 1.2492 1.0219 1.8533 1.7973 1.6336 2.3064 2.2091 1.9742 2.5868 2.817 2.253 0.008445 0.013613 0.0059007 0.015185 7.5055 0 0 -0.50217 0 1.0668 1.2832 0.8758 0 0
3.0586 -0.55134 -0.56642 -0.82883 -0.18352 0 -0.14805 -0.34792 -0.31571 -0.24218 -0.2873 -0.30398 143.37 1.3214 1.0874 0.98101 1.7715 1.5366 1.531 2.1444 1.8819 1.8312 2.3905 2.4347 2.0713 0.005568 0.0058732 0.0053108 0.0092622 6.6202 0 0 -0.28891 0 1.0365 1.2659 0.85824 0 0
3.0625 -0.57611 -0.58631 -1.2081 -0.42116 0 -0.42125 -0.49448 -0.38689 -0.32356 -0.39878 0.21279 142.24 1.2844 0.9951 0.95994 1.7217 1.3647 1.4526 2.0082 1.6358 1.7194 2.2206 2.1028 1.9354 0.0047326 -0.0011592 0.0053591 0.0039312 6.5213 0 0 -0.063187 0 1.0172 1.2633 0.86332 0 0
3.0664 -0.58553 -0.58315 -1.2657 -0.71077 0 -0.7628 -0.59826 -0.47995 -0.3953 -0.50495 0.55888 141 1.2707 0.98593 0.95614 1.7034 1.3141 1.4051 1.9178 1.5263 1.6563 2.1082 1.9088 1.8672 0.0056428 -0.0047154 0.0056548 0.0014178 7.0259 0 0 0.084194 0 1.0143 1.2662 0.88333 0 0
3.0703 -0.572 -0.56547 -1.0333 -0.89034 0 -0.98718 -0.60157 -0.52527 -0.40363 -0.54089 0.51001 139.68 1.272 1.0328 0.95672 1.6975 1.3565 1.3764 1.8642 1.5501 1.6269 2.0493 1.8964 1.8432 0.0076821 -0.0037731 0.0063104 0.0028827 7.8651 0 0 0.066623 0 1.0214 1.2631 0.9008 0 0
3.0742 -0.54601 -0.54763 -0.6901 -0.85429 0 -0.96623 -0.5188 -0.48042 -0.3586 -0.49552 0.05547 138.29 1.283 1.0882 0.95857 1.7001 1.4277 1.3641 1.8452 1.6545 1.6255 2.0427 2.0424 1.8545 0.010431 0.00039177 0.0078827 0.0077693 8.813 0 0 -0.13276 0 1.0354 1.2529 0.91119 0 0
3.0781 -0.5303 -0.54149 -0.44302 -0.63457 0 -0.72781 -0.41957 -0.37664 -0.31803 -0.41113 -0.56312 136.81 1.2996 1.1135 0.96053 1.7099 1.4722 1.3674 1.8595 1.7719 1.6482 2.0866 2.2662 1.8947 0.013504 0.0052235 0.01054 0.014132 9.7083 0 0 -0.42954 0 1.0539 1.2364 0.91252 0 0
3.082 -0.54067 -0.55028 -0.40533 -0.3804 0 -0.43451 -0.37385 -0.30192 -0.33169 -0.34998 -0.99828 135.24 1.3168 1.101 0.96416 1.7304 1.4768 1.3895 1.9098 1.8558 1.6931 2.1814 2.4695 1.9598 0.016096 0.0084263 0.013439 0.019578 10.402 0 0 -0.67525 0 1.0748 1.2184 0.90556 0 0
3.0859 -0.57141 -0.56744 -0.54436 -0.25272 0 -0.26228 -0.40684 -0.32848 -0.39939 -0.35627 -1.0245 133.57 1.3333 1.0763 0.97845 1.7733 1.4734 1.4376 1.9971 1.9018 1.7612 2.3167 2.5875 2.049 0.017081 0.0088032 0.015138 0.02224 10.759 0 0 -0.74542 0 1.098 1.2134 0.90116 0 0
3.0898 -0.60028 -0.58107 -0.72498 -0.31772 0 -0.28281 -0.49554 -0.45191 -0.47948 -0.43606 -0.67778 131.81 1.3549 1.0788 1.0078 1.8398 1.5099 1.5091 2.1116 1.9407 1.8503 2.4737 2.6227 2.1597 0.015847 0.006154 0.014769 0.021463 10.774 0 0 -0.6194 0 1.1258 1.227 0.90742 0 0
3.0938 -0.60898 -0.5818 -0.81437 -0.51537 0 -0.4374 -0.59686 -0.59932 -0.53379 -0.55921 -0.21464 129.99 1.3866 1.1323 1.0547 1.9298 1.6122 1.6032 2.2496 2.0129 1.9618 2.6458 2.6404 2.293 0.013098 0.00092762 0.012796 0.018111 10.692 0 0 -0.39678 0 1.1597 1.2614 0.92776 0 0
3.0977 -0.59882 -0.56941 -0.77011 -0.71317 0 -0.60274 -0.6749 -0.6949 -0.5627 -0.67628 0.060928 128.1 1.4339 1.2262 1.1201 2.0414 1.7655 1.7176 2.4061 2.1405 2.0962 2.827 2.7261 2.4497 0.010668 -0.0057868 0.01066 0.01435 10.954 0 0 -0.23972 0 1.2013 1.3166 0.96405 0 0
3.1016 -0.58674 -0.55338 -0.64708 -0.79485 0 -0.68037 -0.70961 -0.71651 -0.59857 -0.74225 -0.029075 126.14 1.5066 1.3229 1.2034 2.1663 1.9269 1.8449 2.5706 2.3158 2.2538 3.0091 2.9298 2.6306 0.010327 -0.012181 0.0096884 0.012763 11.935 0 0 -0.27778 0 1.2513 1.389 1.0162 0 0
3.1055 -0.58672 -0.54638 -0.52748 -0.72511 0 -0.64637 -0.69561 -0.69464 -0.66849 -0.73911 -0.46148 124.06 1.5924 1.3857 1.2875 2.2818 2.0552 1.9634 2.7205 2.5083 2.4135 3.1798 3.2319 2.8139 0.012556 -0.016231 0.010318 0.014979 13.648 0 0 -0.53206 0 1.3001 1.4593 1.0697 0 0
3.1094 -0.59636 -0.55502 -0.44586 -0.56183 0 -0.54819 -0.64515 -0.66918 -0.7641 -0.68675 -1.0463 121.86 1.6772 1.4046 1.361 2.3754 2.1357 2.0603 2.8423 2.6817 2.5583 3.3291 3.5511 2.9814 0.016325 -0.016836 0.012137 0.020563 15.652 0 0 -0.90016 0 1.3393 1.517 1.1161 0 0
3.1133 -0.60133 -0.57471 -0.38207 -0.41934 0 -0.47053 -0.59144 -0.65753 -0.8453 -0.63252 -1.5238 119.56 1.748 1.3991 1.4148 2.4379 2.1796 2.1255 2.9247 2.8064 2.6737 3.4464 3.7872 3.1166 0.019937 -0.014725 0.014339 0.027054 17.262 0 0 -1.2089 0 1.3617 1.5545 1.1488 0 0
3.1172 -0.59154 -0.59269 -0.32213 -0.40246 0 -0.48943 -0.57651 -0.66109 -0.87205 -0.62213 -1.6776 117.19 1.7868 1.3981 1.4373 2.4583 2.2055 2.1462 2.9524 2.8639 2.7393 3.5151 3.871 3.1965 0.022098 -0.012106 0.015989 0.031357 17.923 0 0 -1.3073 0 1.3576 1.5633 1.1604 0 0
3.1211 -0.57136 -0.59718 -0.30999 -0.53927 0 -0.62483 -0.62244 -0.68509 -0.83553 -0.66945 -1.4327 114.79 1.7678 1.4147 1.4155 2.4258 2.2208 2.1093 2.9073 2.8479 2.7268 3.5046 3.7937 3.1851 0.022386 -0.011109 0.016093 0.031627 17.49 0 0 -1.1512 0 1.317 1.5372 1.144 0 0
3.125 -0.55439 -0.58577 -0.41727 -0.75022 0 -0.8116 -0.70818 -0.73482 -0.76373 -0.74674 -0.90554 112.32 1.7076 1.4394 1.3647 2.3602 2.2182 2.037 2.8143 2.7664 2.6573 3.43 3.6026 3.1033 0.021043 -0.012208 0.01393 0.028309 16.252 0 0 -0.83028 0 1.2556 1.4918 1.1107 0 0
3.1289 -0.54995 -0.56709 -0.64831 -0.88523 0 -0.92144 -0.77721 -0.79039 -0.69838 -0.80196 -0.36336 109.74 1.6181 1.4514 1.2925 2.2689 2.1863 1.9393 2.6844 2.6432 2.5416 3.2981 3.3731 2.9612 0.018636 -0.013952 0.0097321 0.023623 14.722 0 0 -0.51874 0 1.1832 1.4341 1.0652 0 0
3.1328 -0.55592 -0.55485 -0.88305 -0.8223 0 -0.84424 -0.7747 -0.80058 -0.66156 -0.79038 -0.085033 107.05 1.5138 1.436 1.2074 2.16 2.1212 1.8275 2.5303 2.5107 2.3927 3.1192 3.1738 2.7731 0.015923 -0.014186 0.0050041 0.019967 13.343 0 0 -0.37104 0 1.1105 1.3715 1.0126 0 0
3.1367 -0.56386 -0.55854 -0.94182 -0.56661 0 -0.58173 -0.68491 -0.7205 -0.6378 -0.69959 -0.19096 104.27 1.4238 1.3929 1.1237 2.0442 2.0297 1.7196 2.3727 2.3951 2.233 2.9128 3.0381 2.5639 0.013777 -0.011711 0.001786 0.018487 12.289 0 0 -0.42804 0 1.0575 1.3153 0.96072 0 0
3.1406 -0.56845 -0.57688 -0.73719 -0.26917 0 -0.27362 -0.54042 -0.56308 -0.58765 -0.55589 -0.55798 101.42 1.3746 1.3321 1.0565 1.936 1.9248 1.6333 2.2372 2.3017 2.0941 2.722 2.9547 2.3775 0.012856 -0.0070453 0.0011619 0.018757 11.462 0 0 -0.5957 0 1.0363 1.2742 0.91695 0 0
3.1445 -0.57056 -0.59815 -0.37574 -0.13339 0 -0.11606 -0.40075 -0.40645 -0.48601 -0.41304 -0.89569 98.51 1.3659 1.2672 1.0087 1.8422 1.8196 1.5713 2.1316 2.2144 1.9852 2.5664 2.8793 2.2309 0.01315 -0.0018902 0.0023414 0.019516 10.671 0 0 -0.71398 0 1.0427 1.2485 0.88284 0 0
3.1484 -0.57228 -0.60758 -0.09983 -0.26833 0 -0.22239 -0.32088 -0.33823 -0.35568 -0.32986 -0.9427 95.519 1.3936 1.2106 0.98146 1.7674 1.7245 1.5351 2.0602 2.1121 1.9108 2.4575 2.7652 2.1334 0.013896 0.0020513 0.003326 0.019683 9.8573 0 0 -0.66915 0 1.0721 1.2386 0.85936 0 0
3.1523 -0.57207 -0.59738 -0.10314 -0.60076 0 -0.53451 -0.32861 -0.38399 -0.26382 -0.343 -0.64361 92.428 1.4492 1.1716 0.97495 1.7166 1.6473 1.5243 2.0258 1.9903 1.8729 2.4042 2.5979 2.0912 0.014134 0.0039472 0.0026725 0.01891 9.1956 0 0 -0.47011 0 1.1174 1.244 0.84701 0 0
3.1563 -0.56687 -0.57281 -0.37689 -0.91992 0 -0.85902 -0.41449 -0.48803 -0.27486 -0.4438 -0.17804 89.237 1.5055 1.1537 0.98796 1.7013 1.5925 1.5371 2.0311 1.8707 1.8712 2.4137 2.412 2.1074 0.01348 0.0039714 0.0007 0.017496 8.9632 0 0 -0.23547 0 1.1608 1.2629 0.84666 0 0
3.1602 -0.55814 -0.54956 -0.72143 -1.0245 0 -1.0014 -0.53218 -0.56421 -0.39312 -0.57445 0.17268 85.963 1.5392 1.1512 1.008 1.7093 1.561 1.558 2.054 1.79 1.8842 2.449 2.2755 2.1454 0.012398 0.0029307 -0.0010111 0.016004 9.269 0 0 -0.10553 0 1.19 1.2845 0.85166 0 0
3.1641 -0.55277 -0.54295 -0.90936 -0.86018 0 -0.894 -0.61355 -0.56588 -0.54562 -0.65517 0.21482 82.616 1.5447 1.1527 1.0313 1.7359 1.5518 1.5822 2.0872 1.7773 1.9063 2.4971 2.2484 2.1927 0.011702 0.0017932 -0.0012648 0.01492 9.8811 0 0 -0.14672 0 1.2019 1.3038 0.85952 0 0
3.168 -0.55591 -0.55649 -0.85438 -0.54586 0 -0.62656 -0.60319 -0.51065 -0.62842 -0.63368 -0.047755 79.191 1.5206 1.1495 1.0545 1.7752 1.5645 1.6059 2.1243 1.8362 1.9335 2.547 2.3443 2.2393 0.011781 0.0013052 -0.00034158 0.01449 10.345 0 0 -0.31604 0 1.1959 1.3165 0.86787 0 0
3.1719 -0.56343 -0.57871 -0.64851 -0.2803 0 -0.36999 -0.49843 -0.44774 -0.58493 -0.52447 -0.44335 75.677 1.4707 1.1438 1.0743 1.8185 1.5987 1.6256 2.1588 1.9436 1.9642 2.5882 2.5219 2.276 0.012309 0.0017135 0.00050182 0.014691 10.343 0 0 -0.503 0 1.1727 1.3153 0.87349 0 0
3.1758 -0.56403 -0.59134 -0.45944 -0.20685 0 -0.26162 -0.36315 -0.41294 -0.45269 -0.40431 -0.75807 72.074 1.42 1.1463 1.0891 1.8527 1.6515 1.6415 2.1888 2.0641 2.0005 2.6227 2.714 2.3074 0.012668 0.0026817 0.00045528 0.015282 9.9929 0 0 -0.60971 0 1.1427 1.2986 0.87454 0 0
3.1797 -0.55069 -0.58272 -0.39705 -0.3345 0 -0.33144 -0.29326 -0.41653 -0.33828 -0.36092 -0.86204 68.396 1.3835 1.1664 1.0999 1.8747 1.7158 1.6567 2.2169 2.1696 2.0428 2.6593 2.8694 2.3438 0.012586 0.003541 -7.1947e-05 0.015936 9.8223 0 0 -0.61026 0 1.1121 1.2728 0.87262 0 0
3.1836 -0.52973 -0.55553 -0.45865 -0.55535 0 -0.50406 -0.35118 -0.46109 -0.34006 -0.43142 -0.76466 64.651 1.3668 1.2032 1.1071 1.8838 1.784 1.6725 2.2449 2.2521 2.0907 2.7025 2.9781 2.3912 0.012366 0.0038085 -6.93e-05 0.016414 10.389 0 0 -0.55479 0 1.0828 1.2431 0.86929 0 0
3.1875 -0.51607 -0.52301 -0.56915 -0.7276 0 -0.65836 -0.51883 -0.5506 -0.48031 -0.57791 -0.58622 60.832 1.3727 1.2476 1.1111 1.8811 1.8539 1.6906 2.2749 2.3231 2.1429 2.756 3.0631 2.4547 0.012551 0.0035932 0.00088382 0.016674 11.849 0 0 -0.5256 0 1.0555 1.2155 0.86655 0 0
3.1914 -0.51774 -0.49785 -0.65179 -0.76059 0 -0.70175 -0.70803 -0.67171 -0.69501 -0.71741 -0.47789 56.925 1.3963 1.2917 1.1122 1.8714 1.9289 1.7118 2.3082 2.4006 2.1929 2.8181 3.1514 2.5373 0.013438 0.0035092 0.0022126 0.016859 13.791 0 0 -0.58023 0 1.0281 1.2056 0.86954 0 0
3.1953 -0.52524 -0.48383 -0.66762 -0.65549 0 -0.61965 -0.81968 -0.77456 -0.87894 -0.77892 -0.53537 52.927 1.4149 1.3326 1.1121 1.864 2.0088 1.7318 2.3397 2.491 2.2324 2.8708 3.2479 2.6183 0.014891 0.0041392 0.0030877 0.017177 15.446 0 0 -0.7157 0 0.99858 1.2161 0.87881 0 0
3.1992 -0.51846 -0.47638 -0.61686 -0.49068 0 -0.47698 -0.80437 -0.79215 -0.94574 -0.74304 -0.74614 48.85 1.4197 1.3682 1.111 1.8602 2.0772 1.7463 2.3639 2.5765 2.2571 2.9014 3.3301 2.6828 0.016468 0.005529 0.0033557 0.017771 16.105 0 0 -0.87032 0 0.96843 1.245 0.89309 0 0
3.2031 -0.48619 -0.4692 -0.52918 -0.36824 0 -0.37142 -0.6824 -0.69495 -0.86629 -0.64081 -0.99497 44.714 1.4051 1.3884 1.1089 1.8593 2.1029 1.7509 2.3751 2.6194 2.2629 2.8993 3.3608 2.7167 0.017614 0.0071686 0.0035691 0.018598 15.458 0 0 -0.95858 0 0.9397 1.2888 0.91041 0 0
3.207 -0.439 -0.45936 -0.45403 -0.35122 0 -0.36544 -0.52011 -0.52873 -0.67616 -0.52453 -1.1279 40.522 1.3665 1.3782 1.1048 1.857 2.0587 1.7373 2.363 2.5818 2.2434 2.8477 3.3079 2.6978 0.017781 0.0084235 0.004153 0.019356 13.719 0 0 -0.91977 0 0.91718 1.3399 0.92655 0 0
3.2109 -0.40152 -0.44684 -0.43895 -0.42566 0 -0.44308 -0.39027 -0.3895 -0.45936 -0.43851 -1.0418 36.26 1.3141 1.3312 1.0952 1.8388 1.9456 1.6958 2.3153 2.4528 2.1934 2.7403 3.1584 2.6089 0.016584 0.0089542 0.0047677 0.019512 11.501 0 0 -0.75429 0 0.90739 1.3785 0.93229 0 0
3.2148 -0.39015 -0.43146 -0.49411 -0.51218 0 -0.52499 -0.34127 -0.34981 -0.31311 -0.40428 -0.74742 31.916 1.2633 1.2615 1.0778 1.7978 1.8008 1.6303 2.2371 2.2613 2.119 2.5986 2.9265 2.47 0.014095 0.0087613 0.004657 0.018546 9.5323 0 0 -0.52604 0 0.90714 1.3948 0.92457 0 0
3.2188 -0.39766 -0.41196 -0.57251 -0.52399 0 -0.53202 -0.38035 -0.4016 -0.29772 -0.41693 -0.36458 27.498 1.22 1.199 1.0505 1.7299 1.6767 1.5424 2.1301 2.0632 2.0208 2.4332 2.6515 2.2913 0.011055 0.0079657 0.0035836 0.016352 8.3132 0 0 -0.32708 0 0.91262 1.3843 0.9017 0 0
3.2227 -0.39965 -0.38793 -0.59691 -0.43243 0 -0.44598 -0.46839 -0.4676 -0.39382 -0.4466 -0.054103 23.031 1.1886 1.1677 1.0111 1.6324 1.6049 1.4349 1.9971 1.9086 1.8998 2.2553 2.3855 2.0853 0.0086317 0.0067067 0.0022407 0.013518 7.8572 0 0 -0.22461 0 0.91871 1.3442 0.86302 0 0
3.2266 -0.37636 -0.36066 -0.52165 -0.28946 0 -0.31804 -0.53253 -0.46791 -0.50344 -0.44935 0.06968 18.533 1.1685 1.1645 0.9549 1.5008 1.5726 1.3127 1.8411 1.81 1.7529 2.0803 2.1717 1.8729 0.0077168 0.0052949 0.0016267 0.011139 7.699 0 0 -0.22431 0 0.91169 1.2723 0.80796 0 0
3.2305 -0.32802 -0.33055 -0.37581 -0.18618 0 -0.22145 -0.50343 -0.3797 -0.51128 -0.39154 -0.0070189 14.002 1.1433 1.1591 0.88744 1.3537 1.5323 1.1902 1.6779 1.737 1.5918 1.9159 2.0227 1.6764 0.0082739 0.0043143 0.0020486 0.010148 7.211 0 0 -0.27417 0 0.8844 1.189 0.74758 0 0
3.2344 -0.26955 -0.29376 -0.2437 -0.18003 0 -0.194 -0.36262 -0.24213 -0.37046 -0.276 -0.20154 9.4191 1.1034 1.1161 0.81369 1.2021 1.4383 1.0739 1.5146 1.6415 1.4245 1.7604 1.9153 1.5007 0.009353 0.0043207 0.0028335 0.010591 6.0473 0 0 -0.30448 0 0.83861 1.1063 0.68834 0 0
3.2383 -0.21245 -0.24321 -0.19617 -0.25091 0 -0.21852 -0.16343 -0.1153 -0.14314 -0.14611 -0.38463 4.775 1.0424 1.0241 0.73747 1.0539 1.2829 0.96779 1.3556 1.4956 1.2577 1.6118 1.8071 1.3475 0.0098285 0.0052616 0.0030305 0.011458 4.3808 0 0 -0.27365 0 0.77755 1.0321 0.63474 0 0
3.2422 -0.15425 -0.17452 -0.23169 -0.32079 0 -0.24843 0.00077142 -0.037779 0.044769 -0.056776 -0.44499 0.082338 0.95437 0.90612 0.6636 0.91768 1.104 0.87564 1.2053 1.3136 1.0996 1.4665 1.6656 1.2166 0.0092287 0.0062167 0.002317 0.011282 2.7317 0 0 -0.18819 0 0.70768 0.97515 0.59184 0 0
3.2461 -0.086103 -0.091393 -0.27534 -0.31531 0 -0.24441 0.063005 -0.013982 0.10127 -0.032605 -0.34014 -4.6329 0.84414 0.80587 0.59841 0.80118 0.95961 0.79703 1.0662 1.1411 0.96213 1.3194 1.488 1.0988 0.0079234 0.0059012 0.0011786 0.009101 1.5294 0 0 -0.087532 0 0.64709 0.94103 0.56354 0 0
3.25 -0.0077452 -0.0046944 -0.23251 -0.21226 0 -0.18906 0.030618 -0.024463 0.035668 -0.04971 -0.11505 -9.3507 0.73358 0.7583 0.53998 0.6973 0.88755 0.7218 0.93274 1.0191 0.84024 1.1695 1.2958 0.97882 0.006565 0.0036451 0.00029089 0.0050738 0.78543 0 0 -0.0112 0 0.60443 0.9181 0.54309 0 0
3.2539 0.068932 0.07427 -0.054781 -0.04192 0 -0.079943 -0.02554 -0.037734 -0.059475 -0.057774 0.1206 -14.066 0.63402 0.76535 0.48614 0.60237 0.87772 0.64439 0.80136 0.95092 0.72916 1.0164 1.1115 0.84992 0.0054008 -3.7264e-07 -0.00013432 0.00035079 0.14273 0 0 0.025574 0 0.58148 0.9001 0.52685 0 0
3.2578 0.13273 0.14009 0.22389 0.14722 0 0.07539 -0.028637 -0.018181 -0.08825 -0.020665 0.25195 -18.777 0.55537 0.79238 0.43413 0.51238 0.87577 0.55938 0.6684 0.89622 0.62261 0.85958 0.93855 0.70587 0.0041502 -0.0036323 -0.00036793 -0.003644 -0.78935 0 0 0.034299 0 0.57763 0.88063 0.51105 0 0
3.2617 0.18694 0.19415 0.4985 0.31751 0 0.25149 0.051298 0.059342 -0.018297 0.062163 0.22831 -23.474 0.5119 0.7877 0.37792 0.42134 0.81536 0.45699 0.52624 0.79666 0.50612 0.69458 0.75902 0.53555 0.0025036 -0.0060563 -0.00068486 -0.0059837 -2.146 0 0 0.039437 0 0.58737 0.84927 0.48964 0 0
3.2656 0.24641 0.24121 0.64748 0.44431 0 0.40105 0.18892 0.18823 0.11612 0.16803 0.099058 -28.139 0.49278 0.71427 0.31256 0.32385 0.6593 0.33543 0.36882 0.61497 0.36549 0.51376 0.5497 0.33866 0.00064496 -0.0071029 -0.0010423 -0.0066283 -3.7895 0 0 0.062924 0 0.5923 0.80223 0.46048 0 0
3.2695 0.31925 0.28608 0.60803 0.50614 0 0.47486 0.33366 0.3236 0.25875 0.27586 -0.014143 -32.757 0.48099 0.57493 0.23839 0.21856 0.42395 0.19857 0.19522 0.35951 0.19966 0.31243 0.2984 0.1198 -0.00079855 -0.0075136 -0.0012549 -0.0063232 -5.4882 0 0 0.11628 0 0.5842 0.74258 0.4261 0 0
3.2734 0.39377 0.3322 0.42923 0.48859 0 0.45727 0.44316 0.40898 0.37064 0.37434 0.0030486 -37.331 0.46437 0.41413 0.15621 0.10412 0.17049 0.048905 0.0045573 0.077444 0.0092717 0.086766 0.0084247 -0.11853 -0.001333 -0.0081025 -0.0013364 -0.0061361 -7.0598 0 0 0.19983 0 0.55953 0.67275 0.38892 0 0
3.2773 0.44704 0.38011 0.25428 0.40358 0 0.38372 0.49684 0.42117 0.43594 0.4512 0.1804 -41.868 0.42914 0.29128 0.06773 -0.020846 -0.033465 -0.11024 -0.2036 -0.17809 -0.20279 -0.16678 -0.30824 -0.37319 -0.0010864 -0.009039 -0.0015041 -0.0068491 -8.375 0 0 0.30439 0 0.51671 0.59613 0.35232 0 0
3.2813 0.46735 0.42476 0.22249 0.29842 0 0.31817 0.4956 0.39163 0.45199 0.48833 0.44453 -46.371 0.35298 0.24009 -0.022151 -0.1609 -0.15841 -0.27227 -0.42833 -0.38295 -0.42501 -0.45027 -0.63864 -0.63715 -0.00069021 -0.0098759 -0.0018363 -0.0084872 -9.3308 0 0 0.41345 0 0.46217 0.52006 0.32398 0 0
3.2852 0.46608 0.45553 0.35573 0.23466 0 0.30767 0.46151 0.37952 0.43071 0.47915 0.67202 -50.823 0.24962 0.24217 -0.10835 -0.31088 -0.23292 -0.42976 -0.65616 -0.55466 -0.63981 -0.74083 -0.97024 -0.89686 -0.00067991 -0.01015 -0.0020652 -0.010296 -9.9147 0 0 0.5075 0 0.41281 0.45062 0.30433 0 0
3.2891 0.46528 0.46311 0.53251 0.24851 0 0.35466 0.43434 0.41959 0.40728 0.45025 0.77271 -55.199 0.12865 0.23728 -0.18906 -0.46792 -0.32273 -0.57931 -0.87993 -0.73426 -0.84076 -1.0262 -1.2889 -1.1452 -0.0010346 -0.0098713 -0.0018372 -0.011301 -10.3 0 0 0.57151 0 0.3754 0.39066 0.29231 0 0
3.293 0.47519 0.44994 0.59309 0.32782 0 0.42823 0.45237 0.49591 0.42832 0.45374 0.74269 -59.487 0.0010063 0.16719 -0.26294 -0.62832 -0.4812 -0.7179 -1.0926 -0.95114 -1.0232 -1.2945 -1.5799 -1.3756 -0.0013129 -0.0094453 -0.0011696 -0.011138 -10.802 0 0 0.60299 0 0.35485 0.34256 0.28597 0 0
3.2969 0.48765 0.4338 0.49417 0.42654 0 0.49662 0.52281 0.56589 0.5146 0.52464 0.65474 -63.695 -0.11405 0.021887 -0.32794 -0.78423 -0.70643 -0.83983 -1.2815 -1.1968 -1.1815 -1.5261 -1.8341 -1.5758 -0.0012047 -0.0092336 -0.00053621 -0.01048 -11.651 0 0 0.61565 0 0.35599 0.31084 0.28067 0 0
3.3008 0.49298 0.43735 0.36488 0.502 0 0.54659 0.61083 0.60613 0.63384 0.64195 0.60249 -67.834 -0.19702 -0.14859 -0.38449 -0.92272 -0.93804 -0.94329 -1.4389 -1.4268 -1.3209 -1.7125 -2.0514 -1.7409 -0.00089347 -0.0092732 -0.00042393 -0.010587 -12.792 0 0 0.63403 0 0.36906 0.29492 0.26761 0 0
3.3047 0.49871 0.47052 0.39452 0.54162 0 0.57794 0.66733 0.63033 0.72163 0.73852 0.64134 -71.909 -0.24971 -0.26867 -0.43422 -1.0395 -1.0982 -1.0321 -1.5698 -1.59 -1.4488 -1.8646 -2.2378 -1.8775 -0.00084482 -0.0094089 -0.00083521 -0.012251 -13.927 0 0 0.67939 0 0.38154 0.28935 0.24391 0 0
3.3086 0.52444 0.5224 0.64748 0.56099 0 0.59166 0.67455 0.66363 0.73853 0.75853 0.7612 -75.913 -0.27482 -0.29281 -0.47725 -1.1317 -1.147 -1.1078 -1.6764 -1.6639 -1.5669 -1.9882 -2.3968 -1.9877 -0.0012603 -0.0095827 -0.0013029 -0.015065 -14.787 0 0 0.75342 0 0.38634 0.29084 0.20856 0 0
3.3125 0.57589 0.5718 0.98547 0.58405 0 0.5916 0.66229 0.70716 0.70563 0.70916 0.89887 -79.834 -0.27772 -0.23898 -0.51362 -1.1976 -1.1115 -1.1726 -1.7622 -1.6704 -1.6763 -2.0904 -2.5244 -2.0748 -0.0018011 -0.0099023 -0.0014035 -0.017741 -15.326 0 0 0.83089 0 0.37696 0.29561 0.16163 0 0
3.3164 0.62945 0.60665 1.1815 0.62669 0 0.59422 0.673 0.73557 0.67796 0.65327 0.97693 -83.666 -0.27127 -0.17384 -0.54153 -1.2338 -1.0643 -1.2291 -1.8305 -1.6611 -1.7691 -2.1785 -2.613 -2.1385 -0.0019044 -0.010438 -0.0011837 -0.019237 -15.645 0 0 0.87062 0 0.34343 0.29581 0.10622 0 0
3.3203 0.6516 0.6324 1.1212 0.69204 0 0.62436 0.7108 0.72884 0.68339 0.64889 0.94783 -87.411 -0.27303 -0.16194 -0.5646 -1.2574 -1.0706 -1.2842 -1.8924 -1.6816 -1.8434 -2.262 -2.6596 -2.1899 -0.0013827 -0.011048 -0.0010233 -0.019614 -15.761 0 0 0.84213 0 0.29608 0.28784 0.053607 0 0
3.3242 0.63724 0.66053 0.89825 0.77019 0 0.6919 0.73223 0.69882 0.6962 0.69643 0.82226 -91.07 -0.28735 -0.21897 -0.58446 -1.2754 -1.1423 -1.3389 -1.9495 -1.7416 -1.8974 -2.3405 -2.6722 -2.2318 -0.00067198 -0.011488 -0.0011236 -0.0198 -15.537 0 0 0.75134 0 0.24108 0.27199 0.0092053 0 0
3.3281 0.62316 0.69108 0.7179 0.83809 0 0.77356 0.69383 0.67803 0.67628 0.74618 0.66575 -94.635 -0.31611 -0.30425 -0.60246 -1.2929 -1.2338 -1.3936 -2.0022 -1.8119 -1.9307 -2.4125 -2.6678 -2.266 -0.00043564 -0.011669 -0.0012456 -0.020512 -14.904 0 0 0.64369 0 0.18398 0.2496 -0.022786 0 0
3.332 0.65398 0.71052 0.71132 0.8664 0 0.82626 0.60687 0.68407 0.62751 0.75474 0.56124 -98.096 -0.35888 -0.35598 -0.61996 -1.3148 -1.2822 -1.446 -2.0481 -1.8505 -1.9423 -2.4734 -2.6652 -2.2934 -0.00090037 -0.011751 -0.0010182 -0.02148 -14.126 0 0 0.5774 0 0.13236 0.22418 -0.036863 0 0
3.3359 0.73028 0.70931 0.84221 0.83844 0 0.82513 0.53729 0.70229 0.60281 0.7282 0.55783 -101.45 -0.40437 -0.34031 -0.63676 -1.3415 -1.2586 -1.4891 -2.0814 -1.8385 -1.9404 -2.5182 -2.679 -2.3163 -0.0016085 -0.011941 -0.0004533 -0.021817 -13.725 0 0 0.58459 0 0.094379 0.20512 -0.033273 0 0
3.3398 0.7959 0.69931 0.97665 0.76849 0 0.78755 0.54658 0.70678 0.64443 0.70806 0.6404 -104.7 -0.44223 -0.27705 -0.65079 -1.3677 -1.1933 -1.5192 -2.1025 -1.798 -1.9363 -2.5507 -2.7157 -2.3381 -0.0018745 -0.012229 -4.596e-05 -0.021137 -14.067 0 0 0.65094 0 0.069248 0.19629 -0.021254 0 0
3.3438 0.78669 0.70821 1.0221 0.69714 0 0.75528 0.63517 0.69336 0.72813 0.7207 0.74423 -107.85 -0.46769 -0.22383 -0.66003 -1.3906 -1.1522 -1.5342 -2.1118 -1.7774 -1.9349 -2.5733 -2.7726 -2.3605 -0.0015098 -0.012389 -0.00030707 -0.020211 -15.009 0 0 0.73104 0 0.056968 0.19868 -0.0057018 0 0
3.3477 0.69731 0.75245 0.99352 0.65999 0 0.75179 0.74772 0.6839 0.78189 0.74931 0.80371 -110.91 -0.47729 -0.23158 -0.66245 -1.4073 -1.1863 -1.5328 -2.1106 -1.8142 -1.9402 -2.5886 -2.8375 -2.3852 -0.00107 -0.012245 -0.0012343 -0.020383 -15.991 0 0 0.78519 0 0.056979 0.21201 0.0084012 0 0
3.3516 0.59692 0.816 0.96637 0.65743 0 0.76128 0.83141 0.69726 0.76585 0.75798 0.79637 -113.85 -0.46765 -0.30487 -0.65399 -1.4145 -1.2898 -1.514 -2.1032 -1.9036 -1.9563 -2.6008 -2.8931 -2.4147 -0.0013308 -0.011888 -0.0023087 -0.022281 -16.531 0 0 0.80446 0 0.069974 0.23232 0.01294 0 0
3.3555 0.57094 0.85992 0.99205 0.65891 0 0.75285 0.88091 0.72331 0.72327 0.73593 0.74817 -116.67 -0.45118 -0.39687 -0.63943 -1.4179 -1.4022 -1.4906 -2.0999 -2 -1.9787 -2.6149 -2.9256 -2.4483 -0.0024879 -0.011606 -0.0030184 -0.0251 -16.608 0 0 0.80337 0 0.089066 0.24788 0.0074496 0 0
3.3594 0.64196 0.85639 1.06 0.64153 0 0.72228 0.92269 0.73331 0.73801 0.70849 0.70196 -119.37 -0.43649 -0.4442 -0.62416 -1.4227 -1.4539 -1.4713 -2.1055 -2.051 -2.0046 -2.6326 -2.9361 -2.4848 -0.0038901 -0.011608 -0.003329 -0.027235 -16.557 0 0 0.79308 0 0.10943 0.25332 -0.0055836 0 0
3.3633 0.74814 0.81422 1.1109 0.62216 0 0.70209 0.96402 0.71483 0.83877 0.7035 0.6827 -121.96 -0.43008 -0.41678 -0.61301 -1.4331 -1.4214 -1.4624 -2.1236 -2.04 -2.0326 -2.6553 -2.9416 -2.5235 -0.0046104 -0.011865 -0.0035944 -0.027652 -16.624 0 0 0.76715 0 0.12687 0.24539 -0.023982 0 0
3.3672 0.80255 0.7695 1.0595 0.64361 0 0.7258 0.97278 0.68789 0.95682 0.71608 0.68919 -124.45 -0.43989 -0.34427 -0.61283 -1.4539 -1.348 -1.4717 -2.1579 -2.0015 -2.0624 -2.6851 -2.9649 -2.5634 -0.0043136 -0.012218 -0.0040422 -0.02673 -16.691 0 0 0.71617 0 0.1355 0.22115 -0.044688 0 0
3.3711 0.77526 0.75108 0.82478 0.72397 0 0.78537 0.91494 0.68114 0.99125 0.71634 0.71061 -126.83 -0.47371 -0.29544 -0.63301 -1.4899 -1.3111 -1.5054 -2.2106 -1.995 -2.0968 -2.727 -3.0168 -2.604 -0.0035634 -0.01257 -0.0044458 -0.025817 -16.481 0 0 0.65288 0 0.12553 0.18342 -0.063082 0 0
3.375 0.71696 0.75597 0.39675 0.82334 0 0.83184 0.80529 0.69662 0.91616 0.69166 0.74156 -129.11 -0.52221 -0.32317 -0.66749 -1.534 -1.3594 -1.5521 -2.2725 -2.0557 -2.1368 -2.7791 -3.0864 -2.6448 -0.0032629 -0.012909 -0.0043722 -0.026004 -15.969 0 0 0.61475 0 0.10011 0.14366 -0.078509 0 0
3.3789 0.70266 0.75866 -0.081188 0.87039 0 0.82263 0.70753 0.70771 0.81268 0.67086 0.77817 -131.28 -0.57987 -0.41777 -0.71152 -1.5819 -1.4701 -1.6047 -2.3391 -2.1625 -2.1818 -2.8398 -3.1481 -2.6849 -0.0037917 -0.013172 -0.0037386 -0.027283 -15.512 0 0 0.6338 0 0.062169 0.10718 -0.091417 0 0
3.3828 0.7546 0.74167 -0.32315 0.82881 0 0.7662 0.67763 0.69521 0.78669 0.69661 0.80672 -133.33 -0.64043 -0.50982 -0.75924 -1.629 -1.5638 -1.6557 -2.4055 -2.2516 -2.2302 -2.906 -3.1815 -2.7233 -0.0046969 -0.013196 -0.0030455 -0.028729 -15.511 0 0 0.70183 0 0.016083 0.078707 -0.10252 0 0
3.3867 0.82232 0.71353 -0.083904 0.73642 0 0.71508 0.71105 0.67731 0.85817 0.774 0.80843 -135.27 -0.69196 -0.52521 -0.79807 -1.666 -1.5684 -1.691 -2.4622 -2.2671 -2.275 -2.9677 -3.1853 -2.7549 -0.0052124 -0.012905 -0.0029811 -0.029393 -15.976 0 0 0.76957 0 -0.027483 0.064936 -0.11296 0 0
3.3906 0.83648 0.69621 0.58765 0.67263 0 0.71268 0.75171 0.69241 0.9409 0.85486 0.78289 -137.08 -0.72465 -0.44942 -0.81706 -1.6866 -1.4812 -1.7028 -2.5005 -2.2075 -2.3044 -3.0077 -3.1764 -2.7733 -0.0050372 -0.012513 -0.0037629 -0.029036 -16.499 0 0 0.78684 0 -0.053897 0.06373 -0.12259 0 0
3.3945 0.7783 0.69889 1.2768 0.68321 0 0.74919 0.75157 0.75038 0.93385 0.87994 0.76347 -138.79 -0.73787 -0.34508 -0.81622 -1.6905 -1.3753 -1.6936 -2.5178 -2.1289 -2.3139 -3.0178 -3.1733 -2.7753 -0.0045777 -0.012425 -0.0048755 -0.028168 -16.654 0 0 0.74754 0 -0.05926 0.070974 -0.12949 0 0
3.3984 0.69465 0.70884 1.4677 0.73775 0 0.77228 0.71465 0.81046 0.82546 0.83549 0.79717 -140.39 -0.73148 -0.30273 -0.79668 -1.6771 -1.3411 -1.6656 -2.5113 -2.1 -2.3006 -2.9928 -3.1807 -2.7581 -0.004463 -0.012849 -0.0054858 -0.027537 -16.403 0 0 0.69522 0 -0.04214 0.084747 -0.13165 0 0
3.4023 0.64893 0.70868 0.98038 0.76315 0 0.74037 0.68092 0.81884 0.7007 0.76344 0.89738 -141.9 -0.70648 -0.3628 -0.76145 -1.646 -1.4086 -1.6224 -2.4783 -2.1435 -2.263 -2.9286 -3.1855 -2.7193 -0.0048963 -0.01353 -0.0051589 -0.027541 -16.068 0 0 0.68174 0 -0.0029381 0.10332 -0.12645 0 0
3.4063 0.66241 0.69845 0.18344 0.71816 0 0.66357 0.67588 0.76906 0.64907 0.71545 1.013 -143.32 -0.66686 -0.47606 -0.72035 -1.5962 -1.5175 -1.5727 -2.4136 -2.2146 -2.204 -2.8266 -3.1674 -2.6568 -0.0055185 -0.013958 -0.0042172 -0.027944 -15.919 0 0 0.71814 0 0.050363 0.12715 -0.10853 0 0
3.4102 0.70377 0.69572 -0.26927 0.6329 0 0.59287 0.68713 0.71528 0.67687 0.70314 1.0519 -144.65 -0.62582 -0.54066 -0.6857 -1.5387 -1.5629 -1.5274 -2.3343 -2.2348 -2.143 -2.7188 -3.1127 -2.5869 -0.005846 -0.013879 -0.0034273 -0.027988 -15.872 0 0 0.76426 0 0.098793 0.15476 -0.082961 0 0
3.4141 0.72952 0.71356 0.0081303 0.57606 0 0.57347 0.68979 0.71688 0.71446 0.69817 0.94955 -145.88 -0.58877 -0.48833 -0.6615 -1.4788 -1.4834 -1.4906 -2.2491 -2.1565 -2.0886 -2.6208 -3.0225 -2.5178 -0.0057416 -0.01355 -0.0033136 -0.026815 -15.609 0 0 0.76602 0 0.13428 0.18468 -0.05331 0 0
3.418 0.72712 0.74299 0.78603 0.58808 0 0.61082 0.68173 0.77112 0.69978 0.67605 0.72661 -146.99 -0.56053 -0.34633 -0.65038 -1.4225 -1.3174 -1.4653 -2.1674 -2.0057 -2.0483 -2.5468 -2.9133 -2.458 -0.005422 -0.013401 -0.0037095 -0.024047 -14.962 0 0 0.70384 0 0.1504 0.21451 -0.023654 0 0
3.4219 0.71808 0.76151 1.4147 0.64963 0 0.67789 0.68098 0.81036 0.63985 0.64764 0.48647 -147.97 -0.54836 -0.21965 -0.65485 -1.3815 -1.1772 -1.4565 -2.1063 -1.8668 -2.0323 -2.5177 -2.8116 -2.4214 -0.0050997 -0.013483 -0.0039203 -0.020178 -14.13 0 0 0.60841 0 0.13868 0.23747 -0.0017903 0 0
3.4258 0.7268 0.75905 1.3945 0.71112 0 0.74562 0.69163 0.77248 0.58794 0.64087 0.34927 -148.83 -0.554 -0.20528 -0.66946 -1.3683 -1.1606 -1.4642 -2.0827 -1.8201 -2.04 -2.5348 -2.7461 -2.4169 -0.0047556 -0.013362 -0.0033385 -0.016449 -13.493 0 0 0.53408 0 0.10467 0.24163 0.0047263 0 0
3.4297 0.75495 0.75167 0.7954 0.74342 0 0.80029 0.68924 0.6711 0.57623 0.65857 0.37394 -149.58 -0.57242 -0.31066 -0.68844 -1.3838 -1.2711 -1.4848 -2.0962 -1.8818 -2.0624 -2.58 -2.7375 -2.4401 -0.0043047 -0.012671 -0.0019873 -0.014134 -13.291 0 0 0.51853 0 0.060549 0.22369 -0.0026532 0 0
3.4336 0.78704 0.76604 0.15033 0.75451 0 0.83552 0.65377 0.58873 0.58897 0.66949 0.52557 -150.24 -0.60081 -0.4467 -0.70968 -1.4286 -1.4161 -1.5175 -2.1474 -1.9939 -2.0957 -2.6436 -2.7886 -2.4893 -0.003873 -0.011725 -0.00055313 -0.013711 -13.522 0 0 0.56334 0 0.012997 0.18216 -0.022212 0 0
3.4375 0.8131 0.8106 -0.04305 0.7633 0 0.84087 0.61256 0.5978 0.60274 0.6492 0.70637 -150.8 -0.63575 -0.50234 -0.73161 -1.5016 -1.4837 -1.5612 -2.2344 -2.0736 -2.1364 -2.7154 -2.8822 -2.5623 -0.0037584 -0.011411 0.00011106 -0.014598 -14.106 0 0 0.64355 0 -0.031322 0.11741 -0.050951 0 0
3.4414 0.83741 0.8645 0.2749 0.77162 0 0.80981 0.63225 0.69269 0.63296 0.62261 0.82099 -151.24 -0.67096 -0.43796 -0.75484 -1.5994 -1.4367 -1.6171 -2.356 -2.0807 -2.1853 -2.7857 -2.9913 -2.6604 -0.0040787 -0.012329 -0.00038143 -0.015701 -15.056 0 0 0.72842 0 -0.062027 0.035572 -0.080653 0 0
3.4453 0.86404 0.89563 0.76489 0.77068 0 0.75955 0.75289 0.80228 0.71944 0.65028 0.82967 -151.56 -0.70084 -0.31865 -0.78032 -1.699 -1.344 -1.6786 -2.4878 -2.051 -2.2442 -2.8588 -3.0983 -2.7724 -0.0045642 -0.014059 -0.0016653 -0.016285 -16.377 0 0 0.79457 0 -0.080939 -0.039867 -0.1023 0 0
3.4492 0.88059 0.88788 1.0592 0.76885 0 0.73251 0.93028 0.86424 0.86336 0.76327 0.76126 -151.75 -0.72381 -0.26022 -0.80771 -1.7895 -1.3234 -1.7422 -2.6196 -2.0666 -2.3154 -2.9421 -3.2092 -2.8946 -0.0048224 -0.015388 -0.0028891 -0.016369 -17.849 0 0 0.83003 0 -0.089715 -0.09726 -0.11332 0 0
3.4531 0.86329 0.84867 1.0621 0.79714 0 0.7658 1.0559 0.87741 0.99626 0.91519 0.68872 -151.82 -0.73906 -0.33425 -0.83604 -1.8618 -1.4449 -1.8046 -2.7423 -2.1885 -2.3999 -3.0419 -3.348 -3.0231 -0.0048037 -0.015412 -0.0033164 -0.016367 -19.001 0 0 0.83754 0 -0.089832 -0.12758 -0.11254 0 0
3.457 0.79923 0.79206 0.92272 0.87528 0 0.85268 1.0443 0.88007 1.0309 1.0094 0.6872 -151.79 -0.74602 -0.51113 -0.86258 -1.9035 -1.672 -1.8602 -2.8436 -2.4051 -2.4978 -3.1666 -3.5332 -3.1511 -0.0048829 -0.0144 -0.0028062 -0.016482 -19.402 0 0 0.83752 0 -0.08251 -0.11906 -0.099727 0 0
3.4609 0.70041 0.72004 0.7944 0.97355 0 0.93638 0.90469 0.88931 0.94748 0.98063 0.79556 -151.65 -0.7475 -0.68564 -0.88072 -1.9078 -1.8902 -1.8997 -2.909 -2.6374 -2.5945 -3.3054 -3.754 -3.2591 -0.0053881 -0.013529 -0.0018407 -0.016553 -19.007 0 0 0.86082 0 -0.069294 -0.074133 -0.081893 0 0
3.4648 0.59372 0.6251 0.68102 1.0193 0 0.94832 0.725 0.87811 0.81963 0.85064 0.99599 -151.39 -0.74723 -0.75991 -0.88829 -1.886 -1.9932 -1.9207 -2.9385 -2.7948 -2.6712 -3.428 -3.9643 -3.332 -0.0061117 -0.013723 -0.0011307 -0.016452 -18.172 0 0 0.92699 0 -0.052215 -0.014426 -0.066691 0 0
3.4688 0.4995 0.5105 0.50725 0.95129 0 0.85894 0.59069 0.81591 0.74633 0.70293 1.2196 -151 -0.74596 -0.71444 -0.8838 -1.842 -1.958 -1.919 -2.9275 -2.835 -2.713 -3.5095 -4.1013 -3.3555 -0.0064463 -0.014785 -0.0011357 -0.016426 -17.314 0 0 1.0227 0 -0.032132 0.048289 -0.057507 0 0
3.4727 0.42261 0.40233 0.27243 0.7713 0 0.69587 0.52235 0.71796 0.758 0.60671 1.3761 -150.51 -0.74386 -0.61245 -0.8664 -1.7799 -1.8489 -1.891 -2.8716 -2.7805 -2.7053 -3.5239 -4.1133 -3.3153 -0.0060764 -0.015667 -0.0018321 -0.01681 -16.55 0 0 1.1015 0 -0.010068 0.10234 -0.056886 0 0
3.4766 0.36309 0.33587 0.080344 0.54172 0 0.51597 0.48881 0.63697 0.79485 0.56829 1.3937 -149.95 -0.73702 -0.54039 -0.83332 -1.6993 -1.7529 -1.8219 -2.7497 -2.6809 -2.6111 -3.407 -3.976 -3.1707 -0.0054176 -0.015526 -0.0028156 -0.01735 -15.661 0 0 1.1109 0 0.011376 0.12929 -0.066845 0 0
3.4805 0.32887 0.32772 0.022485 0.33389 0 0.36185 0.46431 0.60199 0.77566 0.55045 1.2484 -149.36 -0.71945 -0.53664 -0.78949 -1.6024 -1.7024 -1.7149 -2.5711 -2.5567 -2.4412 -3.1702 -3.6905 -2.9364 -0.0051692 -0.014418 -0.0035692 -0.016956 -14.365 0 0 1.0247 0 0.029416 0.13391 -0.079394 0 0
3.4844 0.33211 0.36212 0.077308 0.18146 0 0.2439 0.45598 0.57823 0.67821 0.52403 0.96808 -148.75 -0.68716 -0.56429 -0.7364 -1.4869 -1.6483 -1.5731 -2.3442 -2.3761 -2.2103 -2.8383 -3.2736 -2.6299 -0.0053585 -0.012982 -0.003691 -0.014371 -12.574 0 0 0.85511 0 0.044025 0.12627 -0.0887 0 0
3.4883 0.37292 0.4056 0.14968 0.081699 0 0.15845 0.47461 0.50249 0.54659 0.48874 0.61498 -148.1 -0.6369 -0.54425 -0.67419 -1.3505 -1.5022 -1.3987 -2.0752 -2.0835 -1.9301 -2.4333 -2.7537 -2.2656 -0.00498 -0.011618 -0.0030139 -0.0092447 -10.413 0 0 0.63625 0 0.056084 0.11515 -0.090213 0 0
3.4922 0.43162 0.43492 0.18554 0.031749 0 0.11413 0.49681 0.35975 0.42871 0.44927 0.26149 -147.39 -0.56425 -0.41872 -0.60166 -1.1886 -1.2112 -1.194 -1.7722 -1.659 -1.6157 -1.986 -2.1756 -1.8625 -0.002844 -0.010188 -0.0016594 -0.0026246 -8.0839 0 0 0.401 0 0.067885 0.11284 -0.078164 0 0
3.4961 0.48133 0.45054 0.20751 0.049614 0 0.13341 0.47681 0.21267 0.32476 0.39149 -0.029742 -146.6 -0.46799 -0.19663 -0.51637 -1.0013 -0.80996 -0.97214 -1.4594 -1.156 -1.3012 -1.5618 -1.6031 -1.4649 0.0010659 -0.0085332 -4.077e-05 0.0036378 -5.8157 0 0 0.17277 0 0.087138 0.13607 -0.047038 0 0
3.5 0.50829 0.46547 0.23702 0.15347 0 0.22701 0.40099 0.14416 0.2068 0.29957 -0.21918 -145.73 -0.36235 0.049101 -0.42414 -0.80702 -0.409 -0.75633 -1.1651 -0.68539 -1.0129 -1.196 -1.1065 -1.1064 0.0051314 -0.0071102 0.0012546 0.0079911 -3.9315 0 0 -0.025638 0 0.11657 0.17881 -0.0046328 0 0
3.5039 0.51767 0.48503 0.23068 0.32598 0 0.37015 0.31731 0.17273 0.078765 0.19369 -0.29937 -144.79 -0.25577 0.2273 -0.32976 -0.61836 -0.12974 -0.56074 -0.90543 -0.35435 -0.76507 -0.90374 -0.73837 -0.8051 0.0071719 -0.006847 0.0017326 0.0098372 -2.8403 0 0 -0.16488 0 0.15631 0.23502 0.044322 0 0
3.5078 0.51998 0.50038 0.14223 0.5096 0 0.50903 0.29488 0.23488 -0.0043407 0.13104 -0.295 -143.8 -0.15714 0.28502 -0.2391 -0.44881 -0.030669 -0.39918 -0.69566 -0.20552 -0.5698 -0.69533 -0.5157 -0.57618 0.0061531 -0.0082778 0.0012769 0.0093633 -2.8015 0 0 -0.21917 0 0.20502 0.29691 0.094428 0 0
3.5117 0.51617 0.50048 0.038583 0.64305 0 0.59449 0.35057 0.25543 0.010362 0.15241 -0.24699 -142.73 -0.084681 0.23807 -0.16733 -0.32852 -0.075451 -0.30159 -0.56921 -0.19972 -0.45473 -0.59224 -0.42171 -0.45346 0.002948 -0.010895 0.00021968 0.0070502 -3.6405 0 0 -0.18596 0 0.2563 0.34764 0.13479 0 0
3.5156 0.49989 0.48651 0.089689 0.70144 0 0.61215 0.4247 0.22675 0.10693 0.22954 -0.18504 -141.58 -0.048098 0.15692 -0.12804 -0.27288 -0.16435 -0.27384 -0.52834 -0.25354 -0.41836 -0.57307 -0.42621 -0.42891 -0.00051331 -0.01348 -0.00090063 0.0035013 -4.7558 0 0 -0.093572 0 0.2948 0.37223 0.15622 0 0
3.5195 0.47315 0.47214 0.38364 0.69946 0 0.58254 0.43851 0.20723 0.20237 0.28217 -0.10986 -140.36 -0.045389 0.11659 -0.12345 -0.27862 -0.20761 -0.30631 -0.56124 -0.30213 -0.44999 -0.62078 -0.50642 -0.48516 -0.0028008 -0.01509 -0.0017188 -0.00039891 -5.5219 0 0 0.014312 0 0.31255 0.36986 0.1575 0 0
3.5234 0.45334 0.47019 0.75514 0.66026 0 0.53515 0.37552 0.24347 0.22465 0.26038 -0.0043725 -139.08 -0.075507 0.14341 -0.15514 -0.34469 -0.18953 -0.39405 -0.66334 -0.34158 -0.54626 -0.73152 -0.65295 -0.61565 -0.0037612 -0.01566 -0.0022384 -0.003534 -5.7629 0 0 0.10487 0 0.30438 0.34091 0.13786 0 0
3.5273 0.45925 0.4811 0.86137 0.59011 0 0.48446 0.29971 0.31023 0.1866 0.20677 0.13321 -137.74 -0.13608 0.1958 -0.22333 -0.46821 -0.17667 -0.53041 -0.82933 -0.42236 -0.70375 -0.90449 -0.86145 -0.81402 -0.003993 -0.015666 -0.0026851 -0.0050963 -5.8513 0 0 0.17114 0 0.26586 0.2877 0.097362 0 0
3.5313 0.48952 0.49481 0.49607 0.48711 0 0.42992 0.29064 0.34223 0.17526 0.22232 0.26881 -136.33 -0.22149 0.19565 -0.32433 -0.64329 -0.26265 -0.70479 -1.0553 -0.60227 -0.92189 -1.1548 -1.1238 -1.079 -0.0038771 -0.015367 -0.0031863 -0.00518 -6.3332 0 0 0.22711 0 0.19491 0.21816 0.038379 0 0
3.5352 0.5193 0.50185 -0.15364 0.36763 0 0.37399 0.36492 0.32185 0.26536 0.36131 0.35366 -134.83 -0.31158 0.090172 -0.4325 -0.8339 -0.48978 -0.88741 -1.3042 -0.89546 -1.1646 -1.4506 -1.429 -1.373 -0.0033113 -0.014607 -0.0036116 -0.0047573 -7.4525 0 0 0.29329 0 0.11483 0.14937 -0.024109 0 0
3.5391 0.52193 0.50079 -0.59906 0.272 0 0.33354 0.46523 0.31512 0.44602 0.56438 0.37534 -133.22 -0.3983 -0.10213 -0.53699 -1.0261 -0.80853 -1.0676 -1.5619 -1.2552 -1.4171 -1.7769 -1.7705 -1.6814 -0.0022913 -0.013385 -0.0037409 -0.0049808 -9.0191 0 0 0.3872 0 0.037022 0.087981 -0.083188 0 0
3.543 0.49465 0.49568 -0.45369 0.23733 0 0.32955 0.52313 0.40347 0.63372 0.70638 0.38901 -131.52 -0.47426 -0.30012 -0.628 -1.2069 -1.1085 -1.2357 -1.8147 -1.6015 -1.6644 -2.1162 -2.1462 -1.989 -0.0014186 -0.012403 -0.0035787 -0.0065 -10.684 0 0 0.52017 0 -0.027814 0.039727 -0.13236 0 0
3.5469 0.46119 0.48933 0.21408 0.26755 0 0.36648 0.52437 0.58188 0.7521 0.71497 0.48685 -129.77 -0.528 -0.41971 -0.69086 -1.3567 -1.2981 -1.3774 -2.0403 -1.8719 -1.8823 -2.436 -2.5464 -2.2704 -0.0015485 -0.01273 -0.0034698 -0.009418 -12.267 0 0 0.69201 0 -0.062949 0.013431 -0.16093 0 0
3.5508 0.4479 0.48116 0.91737 0.33594 0 0.42591 0.51019 0.74322 0.79332 0.63699 0.71982 -127.99 -0.55413 -0.43734 -0.7207 -1.4631 -1.3686 -1.4837 -2.2185 -2.0552 -2.0478 -2.6942 -2.9397 -2.4965 -0.002896 -0.014801 -0.0038494 -0.013684 -13.786 0 0 0.8815 0 -0.062926 0.011469 -0.16437 0 0
3.5547 0.45824 0.47044 1.152 0.41728 0 0.48394 0.52291 0.77931 0.80355 0.58309 1.0373 -126.16 -0.55777 -0.404 -0.72568 -1.5308 -1.3895 -1.5574 -2.3487 -2.1848 -2.1608 -2.8826 -3.2728 -2.6622 -0.0046621 -0.017815 -0.0048246 -0.019169 -15.215 0 0 1.0439 0 -0.038518 0.028442 -0.14881 0 0
3.5586 0.47095 0.4588 0.79932 0.51109 0 0.53426 0.56108 0.69588 0.81986 0.61106 1.3041 -124.25 -0.54155 -0.39707 -0.70999 -1.5611 -1.4409 -1.5974 -2.4281 -2.2981 -2.2184 -2.9956 -3.4896 -2.7611 -0.005707 -0.020306 -0.0059761 -0.025158 -16.309 0 0 1.1275 0 0.0032546 0.061627 -0.11826 0 0
3.5625 0.46216 0.44777 0.18454 0.62769 0 0.5896 0.58951 0.61304 0.83165 0.67337 1.3903 -122.24 -0.50913 -0.45174 -0.67888 -1.5567 -1.5412 -1.6038 -2.4556 -2.3967 -2.2202 -3.0321 -3.5578 -2.7893 -0.0056045 -0.02138 -0.0066045 -0.029956 -16.719 0 0 1.1031 0 0.053846 0.10746 -0.077942 0 0
3.5664 0.42752 0.43533 -0.22376 0.75453 0 0.65675 0.58235 0.64164 0.80275 0.68108 1.2634 -120.14 -0.46704 -0.53208 -0.63998 -1.5162 -1.6328 -1.5684 -2.4193 -2.4412 -2.1555 -2.9825 -3.4826 -2.7271 -0.0049494 -0.021343 -0.0062532 -0.031527 -16.273 0 0 0.98501 0 0.096061 0.15822 -0.039457 0 0
3.5703 0.38333 0.41714 -0.17867 0.84546 0 0.71131 0.54525 0.76267 0.7199 0.60744 1.0086 -118 -0.42796 -0.56606 -0.60389 -1.4587 -1.6352 -1.5082 -2.3441 -2.3839 -2.0536 -2.888 -3.2991 -2.6111 -0.0046082 -0.021076 -0.0050768 -0.028984 -15.114 0 0 0.82257 0 0.12084 0.20132 -0.012808 0 0
3.5742 0.3492 0.39213 0.21124 0.85073 0 0.70407 0.49621 0.8399 0.60982 0.51322 0.76375 -115.82 -0.39632 -0.51119 -0.57364 -1.3893 -1.5163 -1.4294 -2.2364 -2.2121 -1.9242 -2.7578 -3.0501 -2.4532 -0.0047687 -0.020886 -0.0037235 -0.023585 -13.547 0 0 0.67018 0 0.12668 0.23104 -0.00084791 0 0
3.5781 0.33192 0.36519 0.62735 0.75752 0 0.60081 0.43762 0.7568 0.51013 0.4679 0.62491 -113.61 -0.37494 -0.39091 -0.551 -1.3111 -1.3182 -1.3366 -2.1007 -1.9641 -1.7748 -2.5966 -2.7678 -2.2634 -0.0048252 -0.020126 -0.0028025 -0.018005 -11.797 0 0 0.55807 0 0.11377 0.2433 -0.0047097 0 0
3.582 0.32464 0.34236 0.78755 0.59785 0 0.42026 0.35872 0.53587 0.43272 0.46176 0.59444 -111.34 -0.366 -0.27109 -0.53701 -1.2249 -1.1197 -1.2345 -1.9373 -1.7034 -1.6122 -2.4005 -2.4684 -2.0497 -0.0041504 -0.018006 -0.0023794 -0.014298 -9.9423 0 0 0.48528 0 0.083858 0.23319 -0.024323 0 0
3.5859 0.31682 0.32335 0.60197 0.41689 0 0.23072 0.26392 0.31632 0.3617 0.41443 0.60057 -108.99 -0.3621 -0.2016 -0.52569 -1.1259 -0.97078 -1.1259 -1.7456 -1.4742 -1.4428 -2.1573 -2.1559 -1.821 -0.0028149 -0.01467 -0.0019489 -0.012397 -8.0262 0 0 0.43266 0 0.049232 0.20688 -0.048845 0 0
3.5898 0.30188 0.3004 0.18209 0.23882 0 0.10315 0.18627 0.21602 0.28286 0.27439 0.55825 -106.57 -0.35122 -0.17747 -0.50799 -1.0108 -0.85999 -1.01 -1.5311 -1.2728 -1.2683 -1.8719 -1.8286 -1.5822 -0.0014462 -0.0113 -0.00093835 -0.010602 -6.179 0 0 0.37898 0 0.022361 0.18041 -0.06564 0 0
3.5938 0.27701 0.26625 -0.24302 0.067493 0 0.061503 0.16195 0.22308 0.20555 0.095377 0.42091 -104.09 -0.32493 -0.15164 -0.47711 -0.87584 -0.73616 -0.88338 -1.2946 -1.0597 -1.087 -1.547 -1.4836 -1.3334 -0.00047013 -0.0090621 0.00069048 -0.0075511 -4.5597 0 0 0.30749 0 0.010686 0.16418 -0.067076 0 0
3.5977 0.24129 0.22311 -0.4445 -0.084276 0 0.075645 0.19091 0.22594 0.15066 -0.0039167 0.19637 -101.6 -0.27508 -0.081964 -0.4263 -0.71796 -0.5598 -0.74213 -1.0378 -0.79925 -0.89692 -1.1881 -1.121 -1.0742 0.00031162 -0.0080187 0.0023051 -0.0036444 -3.2067 0 0 0.20667 0 0.020983 0.16853 -0.046252 0 0
3.6016 0.1977 0.18251 -0.31391 -0.17819 0 0.10054 0.22929 0.14084 0.12132 0.038491 -0.06625 -99.099 -0.18372 0.032961 -0.33959 -0.52999 -0.33666 -0.57528 -0.76328 -0.4937 -0.69107 -0.81185 -0.75072 -0.80251 0.0013098 -0.0071358 0.0031081 -0.00048772 -1.9998 0 0 0.07446 0 0.067763 0.21437 0.010499 0 0
3.6055 0.15558 0.15498 0.060631 -0.1735 0 0.11946 0.22601 -0.0027237 0.09293 0.15458 -0.29957 -96.588 -0.059877 0.15811 -0.22363 -0.3267 -0.10949 -0.38911 -0.48893 -0.18635 -0.47359 -0.45548 -0.39649 -0.52804 0.0024469 -0.0053883 0.0028569 0.00094127 -0.80685 0 0 -0.073825 0 0.1428 0.29415 0.092771 0 0
3.6094 0.12603 0.13976 0.42998 -0.068996 0 0.14666 0.16666 -0.10395 0.036113 0.20458 -0.44186 -94.051 0.084648 0.25517 -0.08858 -0.12113 0.076452 -0.19345 -0.22736 0.066391 -0.25192 -0.13834 -0.090461 -0.26085 0.0030826 -0.0028087 0.0021185 0.0013468 0.34468 0 0 -0.20477 0 0.23674 0.39556 0.18989 0 0
3.6133 0.11184 0.12492 0.54402 0.081682 0 0.18987 0.080801 -0.10453 -0.051894 0.11055 -0.46077 -91.479 0.2389 0.31046 0.055607 0.074923 0.20114 0.0015598 0.010121 0.22954 -0.034438 0.12481 0.14113 -0.011162 0.0027199 -0.00044684 0.0017744 0.0022247 1.2686 0 0 -0.2812 0 0.34114 0.50721 0.29259 0 0
3.6172 0.10255 0.098035 0.33336 0.20083 0 0.21831 0.0095442 -0.047052 -0.14062 -0.071336 -0.37056 -88.881 0.38676 0.33575 0.19373 0.24435 0.27236 0.17977 0.20709 0.306 0.16484 0.31548 0.29244 0.20491 0.0016754 0.00063813 0.0022076 0.0040526 1.7989 0 0 -0.28456 0 0.44387 0.61238 0.38789 0 0
3.6211 0.082825 0.057323 -0.040837 0.23603 0 0.17789 -0.029351 -0.020535 -0.19089 -0.21115 -0.22933 -86.266 0.49591 0.3496 0.29372 0.35711 0.31051 0.30721 0.3364 0.32763 0.31369 0.41643 0.38115 0.35667 0.00087704 0.00030302 0.0029553 0.0056416 1.9561 0 0 -0.22846 0 0.52008 0.68004 0.45251 0 0
3.625 0.047482 0.013155 -0.3222 0.18478 0 0.04486 -0.045176 -0.061587 -0.18636 -0.23113 -0.11132 -83.645 0.55987 0.36165 0.34889 0.41705 0.33379 0.38043 0.40771 0.33242 0.40741 0.45807 0.43696 0.44888 0.00095284 -0.00067109 0.0031912 0.0054666 1.9368 0 0 -0.15271 0 0.56331 0.70702 0.48443 0 0
3.6289 0.0074991 -0.020354 -0.36257 0.080507 0 -0.13561 -0.05252 -0.1221 -0.14472 -0.16712 -0.068971 -81.019 0.57523 0.37205 0.3565 0.42468 0.353 0.39685 0.42235 0.34469 0.44155 0.44987 0.48334 0.48115 0.0016183 -0.0013326 0.0025835 0.00357 1.9619 0 0 -0.10256 0 0.57067 0.69324 0.48295 0 0
3.6328 -0.020259 -0.035765 -0.21271 -0.036052 0 -0.27007 -0.055378 -0.13304 -0.10335 -0.11174 -0.10984 -78.392 0.54175 0.37961 0.31731 0.3833 0.3721 0.35741 0.3839 0.36812 0.41502 0.40172 0.52495 0.45592 0.0020595 -0.0012586 0.0016664 0.0019013 2.1451 0 0 -0.10683 0 0.54191 0.6418 0.44963 0 0
3.6367 -0.029534 -0.036592 -0.035433 -0.13257 0 -0.28431 -0.053414 -0.086256 -0.094088 -0.11122 -0.2008 -75.77 0.45933 0.38577 0.23488 0.29692 0.38862 0.26368 0.29376 0.3905 0.32492 0.32073 0.54747 0.37399 0.0018772 -0.00063723 0.0013228 0.0025598 2.4733 0 0 -0.16494 0 0.47807 0.56025 0.38777 0 0
3.6406 -0.030198 -0.033686 0.049744 -0.18648 0 -0.17944 -0.054643 -0.041982 -0.12455 -0.1286 -0.28955 -73.167 0.35855 0.3914 0.14262 0.19632 0.39429 0.151 0.18094 0.39422 0.20721 0.22526 0.52784 0.26742 0.0015068 0.00011166 0.0018797 0.005655 2.8411 0 0 -0.24557 0 0.40396 0.47723 0.31937 0 0
3.6445 -0.037313 -0.037629 0.034571 -0.18897 0 -0.02875 -0.071396 -0.057696 -0.17329 -0.10316 -0.32547 -70.588 0.26156 0.39357 0.061854 0.10147 0.37968 0.043205 0.066162 0.36633 0.089217 0.12625 0.44824 0.1583 0.0016286 0.00067237 0.0027377 0.0089745 3.0612 0 0 -0.29705 0 0.33666 0.40835 0.25827 0 0
3.6484 -0.055638 -0.052198 -0.034881 -0.15524 0 0.078006 -0.10148 -0.1211 -0.19986 -0.029919 -0.27311 -68.029 0.1829 0.38819 0.0055982 0.025135 0.34147 -0.044898 -0.036838 0.3045 -0.01159 0.031533 0.30779 0.06029 0.0022505 0.00088019 0.0029318 0.0098523 2.8799 0 0 -0.26989 0 0.28706 0.363 0.21319 0 0
3.6523 -0.075534 -0.07205 -0.13796 -0.12233 0 0.092631 -0.12015 -0.16106 -0.16741 0.031829 -0.12506 -65.475 0.13757 0.37505 -0.01391 -0.019939 0.28594 -0.098851 -0.11357 0.21766 -0.077419 -0.050062 0.12817 -0.012926 0.0025472 0.00063461 0.0020694 0.0074427 2.0929 0 0 -0.14603 0 0.26589 0.3496 0.19263 0 0
3.6563 -0.083164 -0.085761 -0.2772 -0.12093 0 0.026271 -0.099111 -0.12163 -0.069174 0.025816 0.084027 -62.916 0.14881 0.35804 0.016276 -0.014667 0.22463 -0.099955 -0.13865 0.12192 -0.083868 -0.097008 -0.049482 -0.041364 0.0016986 -0.00010708 0.00069976 0.0032847 0.74676 0 0 0.041176 0 0.28703 0.37761 0.20784 0 0
3.6602 -0.073148 -0.083096 -0.41196 -0.1412 0 -0.072986 -0.036556 -0.018101 0.058784 -0.037442 0.27685 -60.35 0.19596 0.34019 0.069242 0.021644 0.16727 -0.071348 -0.1255 0.035134 -0.055258 -0.11064 -0.17768 -0.040017 -0.00016411 -0.0012683 -0.00024131 -0.00019524 -0.75018 0 0 0.21525 0 0.33086 0.42586 0.24253 0 0
3.6641 -0.051271 -0.062441 -0.43709 -0.13275 0 -0.15227 0.034047 0.080711 0.15391 -0.090988 0.36343 -57.789 0.26786 0.32065 0.13171 0.079141 0.11967 -0.024469 -0.08133 -0.026933 -0.0047522 -0.091906 -0.22221 -0.016255 -0.001945 -0.002652 -0.00031365 -0.0016443 -1.783 0 0 0.29599 0 0.38738 0.48483 0.28861 0 0
3.668 -0.027152 -0.032713 -0.26381 -0.051874 0 -0.17335 0.068614 0.11825 0.16705 -0.080992 0.29477 -55.241 0.3518 0.29858 0.19062 0.14682 0.087897 0.02879 -0.015364 -0.052686 0.053663 -0.044366 -0.1786 0.021599 -0.0025386 -0.0039961 0.0001225 -0.0014182 -1.9011 0 0 0.24781 0 0.44621 0.54495 0.33758 0 0
3.6719 -0.0067287 -0.007101 0.071261 0.083409 0 -0.12187 0.048155 0.093331 0.097412 -0.01798 0.10307 -52.706 0.42603 0.2794 0.22609 0.20632 0.080667 0.070309 0.056382 -0.037467 0.097925 0.023935 -0.074985 0.06081 -0.0017652 -0.0049769 0.00043475 -0.00064302 -1.1296 0 0 0.10298 0 0.49078 0.59164 0.37584 0 0
3.6758 0.0084353 0.0070324 0.3947 0.18951 0 -0.016024 -0.0075223 0.044121 -0.0067275 0.041613 -0.10921 -50.174 0.46526 0.27386 0.22727 0.23657 0.10306 0.085188 0.10778 0.011787 0.10983 0.086306 0.041694 0.085336 -0.0003643 -0.0051835 0.00044231 2.4615e-05 0.039499 0 0 -0.058193 0 0.50762 0.61333 0.39158 0 0
3.6797 0.017933 0.013375 0.51561 0.18035 0 0.092385 -0.058116 0.002936 -0.082994 0.056407 -0.2319 -47.639 0.4675 0.28795 0.20267 0.23561 0.14603 0.076631 0.13033 0.073947 0.09386 0.12663 0.12822 0.091976 0.0008306 -0.0042647 0.00053185 0.00068431 0.96825 0 0 -0.15624 0 0.49977 0.61261 0.38686 0 0
3.6836 0.022021 0.022001 0.37373 0.045555 0 0.14113 -0.073107 -0.025006 -0.096517 0.035419 -0.21713 -45.1 0.43343 0.3134 0.15851 0.20342 0.18475 0.0479 0.12036 0.11955 0.054577 0.13634 0.16272 0.079619 0.0015827 -0.0023033 0.00108 0.0015407 1.2483 0 0 -0.15635 0 0.47003 0.59173 0.36391 0 0
3.6875 0.024462 0.039242 0.083885 -0.12917 0 0.10198 -0.047803 -0.044345 -0.05538 0.01631 -0.10381 -42.564 0.36715 0.3309 0.10302 0.14266 0.19301 0.0043229 0.077076 0.12612 -0.00088506 0.10942 0.14829 0.048792 0.0021314 -7.9986e-05 0.0018831 0.0023246 0.86368 0 0 -0.080096 0 0.42312 0.55468 0.32669 0 0
3.6914 0.032815 0.062045 -0.15491 -0.22196 0 0.011519 0.0021127 -0.046537 0.0065381 0.020178 0.019314 -40.033 0.28259 0.32558 0.053265 0.061806 0.16408 -0.042232 0.0034079 0.093857 -0.057241 0.039859 0.10349 0.0013502 0.0025647 0.001233 0.0022761 0.0025063 0.087302 0 0 0.016155 0 0.37012 0.51142 0.28516 0 0
3.6953 0.052738 0.08211 -0.19855 -0.16431 0 -0.048096 0.055245 -0.014646 0.057621 0.035615 0.078602 -37.497 0.20908 0.301 0.019577 -0.015273 0.11892 -0.079951 -0.073371 0.047657 -0.10271 -0.042289 0.048262 -0.04949 0.0025349 0.00091787 0.0018341 0.001968 -0.73763 0 0 0.077149 0 0.32625 0.47689 0.25209 0 0
3.6992 0.081409 0.094837 -0.036404 0.014706 0 -0.013116 0.094791 0.050711 0.083218 0.043037 0.058434 -34.945 0.1581 0.27717 0.0036387 -0.079199 0.091036 -0.10646 -0.14159 0.019834 -0.13653 -0.12235 -0.0064761 -0.098903 0.0016816 -0.000608 0.00088049 0.0012601 -1.3637 0 0 0.077286 0 0.2972 0.45669 0.23165 0 0
3.7031 0.10827 0.10331 0.22575 0.21837 0 0.1057 0.11224 0.11983 0.083167 0.04286 -0.0025058 -32.367 0.13758 0.27318 0.0054639 -0.12319 0.09873 -0.12114 -0.19233 0.024215 -0.15985 -0.18837 -0.061953 -0.14335 0.00023619 -0.0020329 0.00022614 0.0010935 -1.7003 0 0 0.030323 0 0.28698 0.45453 0.22633 0 0
3.707 0.12395 0.11352 0.43869 0.3507 0 0.22797 0.10888 0.15549 0.065468 0.052706 -0.046819 -29.768 0.15601 0.28957 0.02349 -0.13971 0.12777 -0.12536 -0.21521 0.042232 -0.17732 -0.22549 -0.1278 -0.17931 -0.00097009 -0.0022474 0.00040109 0.0016174 -1.8097 0 0 -0.020928 0 0.3005 0.47418 0.23818 0 0
3.7109 0.12862 0.12706 0.48734 0.36583 0 0.26894 0.096051 0.1462 0.045473 0.081453 -0.034292 -27.15 0.20329 0.30671 0.04753 -0.13381 0.14026 -0.12854 -0.21284 0.034487 -0.20105 -0.2319 -0.2137 -0.2088 -0.0011975 -0.0013162 0.0011819 0.0022633 -1.8676 0 0 -0.029489 0 0.33422 0.50848 0.26075 0 0
3.7148 0.13105 0.13989 0.34819 0.27408 0 0.20758 0.090708 0.1156 0.044916 0.11627 0.041109 -24.514 0.25574 0.30046 0.068341 -0.1221 0.10339 -0.13804 -0.20304 -0.029066 -0.23554 -0.22705 -0.31996 -0.23893 -0.00048489 -0.00036324 0.001882 0.0023029 -2.0808 0 0 0.02748 0 0.37566 0.54335 0.28388 0 0
3.7188 0.13949 0.14836 0.11102 0.12284 0 0.098231 0.10641 0.098859 0.081543 0.13966 0.15262 -21.853 0.3005 0.26178 0.081772 -0.114 0.015298 -0.15695 -0.19664 -0.14355 -0.28162 -0.22368 -0.43266 -0.27467 0.00039383 -0.00045579 0.002049 0.001517 -2.5738 0 0 0.13298 0 0.41779 0.57081 0.30243 0 0
3.7227 0.15417 0.15468 -0.058846 -0.022382 0 0.021009 0.1456 0.11246 0.15341 0.15366 0.25353 -19.167 0.32555 0.20412 0.084545 -0.11867 -0.091937 -0.18731 -0.20452 -0.26922 -0.33866 -0.2351 -0.52823 -0.32099 0.00065708 -0.0016008 0.0018203 0.00031993 -3.3074 0 0 0.23936 0 0.45345 0.58338 0.3118 0 0
3.7266 0.16849 0.16469 -0.021633 -0.094269 0 0.021342 0.19845 0.14709 0.23406 0.17845 0.29892 -16.464 0.31149 0.1536 0.071998 -0.15215 -0.17426 -0.23027 -0.24666 -0.35839 -0.40252 -0.28672 -0.58711 -0.38826 0.00017952 -0.0028478 0.0016193 -0.0007107 -4.0989 0 0 0.29905 0 0.46865 0.56819 0.30486 0 0
3.7305 0.17619 0.17999 0.22736 -0.048945 0 0.090107 0.24726 0.18486 0.28807 0.2245 0.27262 -13.755 0.26947 0.13066 0.050311 -0.20887 -0.20571 -0.27613 -0.31753 -0.38892 -0.46315 -0.37385 -0.60782 -0.47181 -0.00053173 -0.0033308 0.0016144 -0.0013737 -4.7335 0 0 0.29583 0 0.46257 0.53324 0.28679 0 0
3.7344 0.17619 0.19379 0.53163 0.10376 0 0.18822 0.27239 0.21685 0.29608 0.27194 0.20486 -11.036 0.2127 0.13681 0.024094 -0.27966 -0.19493 -0.31876 -0.40613 -0.37887 -0.51649 -0.48335 -0.61 -0.56382 -0.00092117 -0.0031134 0.0015708 -0.001951 -5.0842 0 0 0.25364 0 0.43923 0.48781 0.26276 0 0
3.7383 0.17121 0.19617 0.67454 0.29202 0 0.27834 0.25962 0.24293 0.26767 0.28462 0.16155 -8.2884 0.15226 0.15503 -0.0030322 -0.35603 -0.17697 -0.35348 -0.50195 -0.37128 -0.5598 -0.60227 -0.62216 -0.65631 -0.00086912 -0.0029799 0.0012196 -0.0028663 -5.1625 0 0 0.21697 0 0.40282 0.43979 0.23703 0 0
3.7422 0.16428 0.18396 0.54286 0.41665 0 0.33336 0.21004 0.26057 0.23159 0.24661 0.20195 -5.4911 0.10321 0.16265 -0.026479 -0.4255 -0.18665 -0.37449 -0.58921 -0.4008 -0.59004 -0.71067 -0.66186 -0.73668 -0.00063653 -0.0034955 0.00065943 -0.0042754 -5.0873 0 0 0.21955 0 0.36005 0.40007 0.2153 0 0
3.7461 0.15789 0.16468 0.22147 0.41294 0 0.33031 0.1471 0.26177 0.21386 0.1819 0.33042 -2.6429 0.086607 0.14755 -0.039362 -0.4652 -0.23229 -0.37567 -0.63833 -0.46719 -0.60342 -0.7703 -0.72294 -0.779 -0.00046988 -0.0044247 0.00029138 -0.0059353 -5.0064 0 0 0.26447 0 0.32669 0.38456 0.20605 0 0
3.75 0.15507 0.14988 -0.063122 0.29335 0 0.25731 0.10848 0.24315 0.22227 0.13521 0.48136 0.23139 0.097534 0.11698 -0.042063 -0.47279 -0.28896 -0.36293 -0.64644 -0.5348 -0.60228 -0.7773 -0.77935 -0.78088 -0.00037582 -0.005107 0.00036046 -0.0073829 -5.0046 0 0 0.3257 0 0.30997 0.39009 0.20857 0 0
3.7539 0.15757 0.14456 -0.10881 0.13609 0 0.13643 0.11992 0.21467 0.24595 0.13337 0.55587 3.1004 0.13175 0.092481 -0.03468 -0.44716 -0.31649 -0.33848 -0.61279 -0.55797 -0.58468 -0.73104 -0.80181 -0.74099 -0.00026664 -0.0052623 0.00064548 -0.0082168 -5.0279 0 0 0.36438 0 0.3123 0.41377 0.22233 0 0
3.7578 0.16131 0.14295 0.11467 0.028701 0 0.031177 0.16918 0.19255 0.26403 0.16577 0.48845 5.9539 0.1832 0.093834 -0.017894 -0.38925 -0.28961 -0.30479 -0.5395 -0.51346 -0.54856 -0.63486 -0.77476 -0.66079 -0.00019118 -0.0052371 0.0006783 -0.0082815 -4.8763 0 0 0.34787 0 0.33424 0.45131 0.24608 0 0
3.7617 0.1556 0.13471 0.44392 0.011373 0 0.010411 0.20817 0.18186 0.25554 0.1993 0.29569 8.8118 0.24056 0.12347 0.0074013 -0.30035 -0.21755 -0.26424 -0.43113 -0.41661 -0.48571 -0.49678 -0.70226 -0.54365 -0.00029568 -0.0054338 0.00026841 -0.0076866 -4.3173 0 0 0.26549 0 0.37413 0.49448 0.27777 0 0
3.7656 0.13127 0.115 0.63433 0.059876 0 0.088071 0.18999 0.16877 0.20859 0.20731 0.070402 11.706 0.28852 0.16385 0.03526 -0.19988 -0.13704 -0.22146 -0.31432 -0.30985 -0.39971 -0.35316 -0.60171 -0.41706 -0.00055417 -0.0056813 -0.00024438 -0.0067119 -3.2836 0 0 0.13822 0 0.41612 0.53153 0.31051 0 0
3.7695 0.091887 0.088881 0.5267 0.11301 0 0.1965 0.11137 0.13356 0.12933 0.18308 -0.075997 14.648 0.3235 0.1913 0.061936 -0.10054 -0.083575 -0.17855 -0.2045 -0.23237 -0.29908 -0.22417 -0.49184 -0.29771 -0.0006488 -0.0053911 -0.00029892 -0.005679 -2.0029 0 0 0.015309 0 0.45029 0.55962 0.34039 0 0
3.7734 0.055598 0.066935 0.16091 0.11849 0 0.23168 0.018805 0.072569 0.044485 0.13207 -0.083622 17.621 0.34436 0.19591 0.085072 -0.010275 -0.063653 -0.13686 -0.11065 -0.19325 -0.19079 -0.12141 -0.38329 -0.19522 -0.00023206 -0.004373 0.00032785 -0.0048555 -0.90174 0 0 -0.049309 0 0.47075 0.57801 0.36485 0 0
3.7773 0.041723 0.05684 -0.23703 0.066296 0 0.14107 -0.031481 0.0067132 -0.011214 0.06202 0.019135 20.592 0.35149 0.19082 0.10235 0.062981 -0.051152 -0.097732 -0.040851 -0.1677 -0.083895 -0.054938 -0.27555 -0.11819 0.00066837 -0.0033092 0.0012822 -0.0044098 -0.31178 0 0 -0.033523 0 0.47216 0.58723 0.38133 0 0
3.7813 0.052663 0.057855 -0.39836 -0.0071099 0 -0.023705 -0.022692 -0.033002 -0.019448 -0.014516 0.13514 23.543 0.3492 0.20161 0.11082 0.10767 -0.010917 -0.064312 -0.0027233 -0.11896 0.00058553 -0.031919 -0.16086 -0.072977 0.0015684 -0.0031829 0.0019447 -0.004377 -0.2132 0 0 0.030237 0 0.45125 0.59127 0.38578 0 0
3.7852 0.068962 0.06127 -0.20491 -0.043997 0 -0.14281 0.012075 -0.030282 0.0048295 -0.073824 0.16161 26.484 0.34729 0.24392 0.11482 0.13413 0.069989 -0.035907 0.021188 -0.029156 0.059441 -0.02478 -0.032877 -0.039453 0.0019237 -0.0041635 0.001968 -0.0045994 -0.25907 0 0 0.071998 0 0.424 0.59665 0.38314 0 0
3.7891 0.064399 0.055321 0.20377 -0.0074664 0 -0.12699 0.026566 0.0026471 0.023014 -0.089774 0.057791 29.442 0.34958 0.30791 0.11709 0.14762 0.16948 -0.011837 0.039132 0.084434 0.093214 -0.020507 0.10366 -0.0081153 0.0016332 -0.0051857 0.0015273 -0.0047021 -0.074075 0 0 0.036559 0 0.39899 0.60543 0.37625 0 0
3.793 0.028162 0.031668 0.51244 0.083564 0 0.0060121 0.0049338 0.032669 0.0046608 -0.057736 -0.12558 32.433 0.35941 0.36343 0.12063 0.15416 0.24637 0.009152 0.059092 0.1803 0.10486 -0.0069873 0.22868 0.029687 0.0011311 -0.0048337 0.0010958 -0.0042351 0.44619 0 0 -0.069146 0 0.38444 0.61917 0.36842 0 0
3.7969 -0.026551 -0.0092883 0.46733 0.15474 0 0.14384 -0.032597 0.027669 -0.046716 -0.0089946 -0.27674 35.449 0.38206 0.38231 0.13116 0.1637 0.27154 0.030237 0.092742 0.22283 0.10197 0.03316 0.31375 0.085563 0.00095949 -0.0027469 0.0010148 -0.0030073 1.1089 0 0 -0.17718 0 0.39379 0.63972 0.36605 0 0
3.8008 -0.075261 -0.057241 0.08667 0.12325 0 0.16901 -0.06212 -0.023148 -0.099026 0.0068691 -0.29753 38.464 0.41922 0.36001 0.15394 0.18819 0.24943 0.058013 0.14542 0.20879 0.1054 0.1034 0.33904 0.1595 0.0012516 -0.00012077 0.0012632 -0.0013676 1.6639 0 0 -0.21217 0 0.43146 0.66637 0.37656 0 0
3.8047 -0.10343 -0.097408 -0.34613 -0.034598 0 0.048631 -0.084592 -0.10268 -0.12312 -0.037497 -0.17401 41.453 0.46749 0.31965 0.18786 0.2289 0.21412 0.095018 0.21122 0.17036 0.1252 0.1907 0.30979 0.24104 0.0016505 0.0012798 0.0015731 -7.6006e-05 2.0412 0 0 -0.1533 0 0.48854 0.69707 0.40019 0 0
3.8086 -0.11626 -0.12092 -0.52069 -0.24937 0 -0.14679 -0.1173 -0.17597 -0.1188 -0.12059 0.0080461 44.409 0.52434 0.29544 0.23157 0.28549 0.20461 0.1423 0.28553 0.15228 0.16542 0.28568 0.25833 0.32292 0.0017309 0.00068952 0.0017051 0.00029657 2.3531 0 0 -0.051239 0 0.55865 0.73045 0.43623 0 0
3.8125 -0.13009 -0.1328 -0.36447 -0.3962 0 -0.30219 -0.16272 -0.21102 -0.11013 -0.1875 0.11909 47.336 0.58636 0.30848 0.28264 0.35594 0.23833 0.19996 0.3626 0.18065 0.22769 0.37746 0.22694 0.39724 0.0014704 -0.001 0.0016131 -2.8356e-05 2.7085 0 0 0.013414 0 0.63391 0.76485 0.48268 0 0
3.8164 -0.15631 -0.14937 -0.090364 -0.3852 0 -0.34045 -0.19777 -0.19875 -0.11763 -0.19646 0.076627 50.242 0.64227 0.3527 0.3328 0.4323 0.3011 0.26483 0.42953 0.24637 0.3081 0.44348 0.24218 0.44928 0.0012721 -0.0020858 0.0014015 -8.5705e-05 3.0874 0 0 -0.0075549 0 0.6958 0.79392 0.53107 0 0
3.8203 -0.19403 -0.18515 0.014877 -0.23419 0 -0.26701 -0.20059 -0.15907 -0.1388 -0.15522 -0.094942 53.13 0.68132 0.40056 0.37213 0.50037 0.35919 0.32593 0.48254 0.31514 0.38587 0.4845 0.30032 0.48498 0.0015196 -0.0015496 0.0011858 0.00099743 3.414 0 0 -0.098808 0 0.7353 0.81173 0.56836 0 0
3.8242 -0.23562 -0.23968 -0.14868 -0.06122 0 -0.15477 -0.18313 -0.12801 -0.15679 -0.11482 -0.28123 55.993 0.69828 0.42419 0.39629 0.55441 0.38467 0.37835 0.52265 0.35607 0.45259 0.50623 0.37604 0.51085 0.0021416 0.00018914 0.0010123 0.0030775 3.7115 0 0 -0.20088 0 0.74995 0.81448 0.58842 0 0
3.8281 -0.27597 -0.29706 -0.43505 0.0004087 0 -0.092599 -0.18651 -0.13418 -0.16459 -0.12731 -0.35982 58.824 0.69004 0.41681 0.40261 0.59083 0.37748 0.41891 0.55245 0.3674 0.50274 0.51634 0.44778 0.53405 0.0026579 0.0018402 0.00088533 0.0049452 4.1206 0 0 -0.25648 0 0.73919 0.79961 0.58701 0 0
3.832 -0.31515 -0.33985 -0.62912 -0.10352 0 -0.13484 -0.23901 -0.18249 -0.1756 -0.20515 -0.28696 61.613 0.65352 0.39911 0.38843 0.60634 0.36911 0.44484 0.57812 0.38053 0.53183 0.52979 0.51948 0.56707 0.002685 0.0024523 0.00083902 0.0053751 4.7562 0 0 -0.24593 0 0.7034 0.76375 0.55909 0 0
3.8359 -0.35402 -0.36478 -0.65319 -0.31788 0 -0.27568 -0.32356 -0.25673 -0.20901 -0.31489 -0.12683 64.353 0.60325 0.40507 0.36348 0.61154 0.40375 0.46551 0.61681 0.43961 0.55265 0.57533 0.62097 0.62841 0.002392 0.0021262 0.00096498 0.004378 5.5902 0 0 -0.19356 0 0.65665 0.71543 0.51288 0 0
3.8398 -0.39103 -0.38516 -0.59194 -0.52759 0 -0.45421 -0.39405 -0.33564 -0.26827 -0.40623 -0.0061606 67.042 0.5624 0.45667 0.34415 0.62416 0.50793 0.49599 0.6787 0.57169 0.58549 0.66214 0.78683 0.72042 0.0024294 0.0017377 0.0013662 0.0034205 6.5226 0 0 -0.15141 0 0.61613 0.6718 0.46663 0 0
3.8438 -0.42498 -0.41751 -0.54854 -0.63819 0 -0.58589 -0.42421 -0.40599 -0.33852 -0.44939 -0.030081 69.677 0.54616 0.54601 0.34141 0.65636 0.66972 0.54686 0.7711 0.76867 0.64398 0.7963 1.0302 0.84584 0.0033661 0.0021331 0.0020836 0.004283 7.5491 0 0 -0.17324 0 0.59211 0.64469 0.43186 0 0
3.8477 -0.45949 -0.46585 -0.53092 -0.62576 0 -0.60954 -0.43372 -0.46283 -0.40488 -0.45203 -0.21714 72.254 0.56906 0.63974 0.36594 0.72007 0.84474 0.62828 0.90018 0.9933 0.74114 0.98139 1.3309 1.0061 0.0051629 0.0035812 0.0030674 0.0075543 8.7848 0 0 -0.28629 0 0.5942 0.64587 0.41996 0 0
3.8516 -0.50182 -0.51939 -0.50053 -0.53297 0 -0.52769 -0.46157 -0.50367 -0.4682 -0.44741 -0.49183 74.765 0.66089 0.70416 0.44078 0.84201 0.98697 0.76204 1.0816 1.2038 0.90457 1.2273 1.6459 1.209 0.0071791 0.0058076 0.0042189 0.012145 10.271 0 0 -0.46951 0 0.64221 0.70041 0.45408 0 0
3.8555 -0.55511 -0.565 -0.48969 -0.43278 0 -0.41241 -0.51858 -0.52881 -0.538 -0.46712 -0.73285 77.199 0.80427 0.73189 0.55621 1.0127 1.082 0.93495 1.2997 1.379 1.1189 1.507 1.932 1.4401 0.0086973 0.0083289 0.0054482 0.016229 11.786 0 0 -0.65448 0 0.72604 0.79716 0.52664 0 0
3.8594 -0.61222 -0.60055 -0.59715 -0.39163 0 -0.36355 -0.57618 -0.54794 -0.61097 -0.51965 -0.84373 79.549 0.97918 0.74846 0.69925 1.2189 1.1561 1.1324 1.5417 1.527 1.3677 1.804 2.1672 1.6904 0.0094644 0.010673 0.0066607 0.01865 12.943 0 0 -0.76087 0 0.83373 0.92071 0.62593 0 0
3.8633 -0.65879 -0.6347 -0.8374 -0.44501 0 -0.44133 -0.60515 -0.58015 -0.66371 -0.58882 -0.80403 81.808 1.1681 0.79267 0.85823 1.4488 1.254 1.3415 1.7973 1.6732 1.6368 2.1055 2.3561 1.9527 0.0097696 0.012408 0.0076703 0.019504 13.532 0 0 -0.75074 0 0.95444 1.0571 0.74142 0 0
3.8672 -0.68455 -0.67434 -1.0418 -0.58333 0 -0.62156 -0.61692 -0.63925 -0.67438 -0.65093 -0.67446 83.975 1.3466 0.88626 1.0164 1.6853 1.4026 1.5447 2.0521 1.8396 1.9071 2.3958 2.5224 2.2177 0.010065 0.013205 0.0081742 0.019561 13.773 0 0 -0.66071 0 1.0726 1.1863 0.85802 0 0
3.8711 -0.69285 -0.7147 -0.99069 -0.75152 0 -0.81161 -0.65467 -0.71669 -0.65377 -0.69643 -0.55618 86.045 1.4748 1.0174 1.143 1.8937 1.5918 1.7122 2.2793 2.03 2.1452 2.6497 2.6929 2.4655 0.010574 0.013072 0.0079337 0.019381 14.173 0 0 -0.57933 0 1.1589 1.2746 0.94831 0 0
3.875 -0.69962 -0.74453 -0.67748 -0.87267 0 -0.91789 -0.74045 -0.78382 -0.65027 -0.73831 -0.53143 88.01 1.5529 1.1502 1.233 2.0621 1.7846 1.8427 2.4714 2.2315 2.3442 2.8658 2.8863 2.6865 0.011284 0.012563 0.0071036 0.019098 15.107 0 0 -0.58345 0 1.2077 1.3223 1.0073 0 0
3.8789 -0.72231 -0.76117 -0.39544 -0.89282 0 -0.91214 -0.83972 -0.81719 -0.7154 -0.79871 -0.6232 89.864 1.5845 1.2512 1.2861 2.1857 1.9467 1.9374 2.6245 2.4265 2.5018 3.0421 3.1083 2.8748 0.012241 0.012643 0.0063865 0.018889 16.521 0 0 -0.68647 0 1.2181 1.3339 1.0348 0 0
3.8828 -0.7678 -0.77827 -0.48408 -0.81907 0 -0.84315 -0.88894 -0.82281 -0.8568 -0.88396 -0.79658 91.611 1.5768 1.3111 1.3051 2.2633 2.0685 2.0002 2.7371 2.6051 2.6189 3.1793 3.3527 3.0267 0.01371 0.01412 0.0067052 0.019304 18.043 0 0 -0.84176 0 1.1922 1.3173 1.0332 0 0
3.8867 -0.82834 -0.8151 -0.95781 -0.71743 0 -0.78819 -0.86091 -0.83103 -1.0221 -0.97076 -0.99232 93.258 1.546 1.3469 1.2986 2.2947 2.1649 2.0396 2.807 2.767 2.6973 3.2764 3.6051 3.1345 0.01594 0.017028 0.0084966 0.020854 19.337 0 0 -0.9908 0 1.1373 1.292 1.0102 0 0
3.8906 -0.88741 -0.87603 -1.426 -0.66745 0 -0.79019 -0.79738 -0.86425 -1.1322 -1.02 -1.1601 94.807 1.5253 1.3868 1.2943 2.31 2.2571 2.079 2.8584 2.9151 2.7611 3.3562 3.8465 3.2165 0.01874 0.020462 0.011206 0.023298 20.305 0 0 -1.104 0 1.0837 1.289 0.98978 0 0
3.8945 -0.93031 -0.94108 -1.4428 -0.70888 0 -0.83607 -0.77256 -0.91198 -1.1391 -1.0097 -1.2671 96.245 1.5275 1.452 1.306 2.3299 2.3564 2.1283 2.9094 3.0478 2.8243 3.4352 4.0569 3.2893 0.021374 0.023112 0.013547 0.025551 20.985 0 0 -1.1771 0 1.049 1.3168 0.98409 0 0
3.8984 -0.95179 -0.97916 -0.95514 -0.82302 0 -0.88863 -0.82556 -0.94316 -1.0606 -0.95895 -1.2882 97.546 1.559 1.5462 1.3414 2.3674 2.46 2.1926 2.9718 3.1581 2.8948 3.5237 4.2215 3.3628 0.023 0.024145 0.014461 0.02653 21.353 0 0 -1.2009 0 1.0442 1.3783 1.0005 0 0
3.9023 -0.95672 -0.97401 -0.37339 -0.95769 0 -0.93267 -0.93178 -0.94435 -0.96593 -0.91757 -1.2069 98.686 1.6238 1.6566 1.4067 2.4354 2.5589 2.2749 3.0577 3.2408 2.9794 3.6319 4.3385 3.4477 0.023289 0.023765 0.013971 0.026112 21.347 0 0 -1.1522 0 1.0794 1.4727 1.0452 0 0
3.9063 -0.955 -0.93948 -0.1672 -1.066 0 -0.98568 -1.0363 -0.93995 -0.92447 -0.92843 -1.0393 99.657 1.7206 1.762 1.5049 2.5494 2.6456 2.3749 3.1829 3.3003 3.0836 3.7716 4.4223 3.5553 0.022662 0.022972 0.013118 0.025183 21.086 0 0 -1.0266 0 1.1656 1.5858 1.1242 0 0
3.9102 -0.95513 -0.90981 -0.40282 -1.1252 0 -1.0644 -1.1056 -0.96753 -0.95939 -0.99291 -0.85604 100.47 1.827 1.8452 1.6144 2.6869 2.7193 2.4795 3.3298 3.3525 3.1958 3.9254 4.4988 3.6737 0.021912 0.022708 0.01299 0.024724 20.956 0 0 -0.87533 0 1.2755 1.6915 1.2185 0 0
3.9141 -0.96103 -0.91339 -0.71372 -1.131 0 -1.1476 -1.141 -1.0328 -1.0398 -1.0706 -0.76336 101.15 1.9343 1.902 1.7254 2.8352 2.7847 2.5834 3.4874 3.4166 3.3098 4.0826 4.5905 3.7944 0.021606 0.023109 0.013752 0.024922 21.342 0 0 -0.79169 0 1.3957 1.7804 1.3193 0 0
3.918 -0.97295 -0.95241 -0.73086 -1.0887 0 -1.1812 -1.1505 -1.096 -1.1116 -1.1128 -0.83773 101.69 2.0347 1.942 1.8288 2.9805 2.8484 2.6819 3.6439 3.502 3.4194 4.2313 4.7033 3.9086 0.021793 0.023525 0.014633 0.025276 22.239 0 0 -0.84421 0 1.5132 1.846 1.4179 0 0
3.9219 -0.98958 -1.0044 -0.49345 -1.0175 0 -1.1279 -1.1257 -1.1096 -1.1392 -1.0995 -1.0608 102.1 2.1168 1.979 1.9105 3.0986 2.9134 2.7678 3.777 3.5998 3.5135 4.3505 4.8216 4.0007 0.022215 0.023276 0.014856 0.025478 23.177 0 0 -1.0134 0 1.6069 1.8817 1.4998 0 0
3.9258 -1.0076 -1.041 -0.38215 -0.95329 0 -1.0126 -1.0579 -1.0692 -1.125 -1.0501 -1.3171 102.37 2.1726 2.0162 1.9622 3.1679 2.973 2.8356 3.8658 3.6866 3.5834 4.4256 4.9185 4.0617 0.02265 0.022404 0.0145 0.025935 23.613 0 0 -1.1977 0 1.6605 1.8978 1.5522 0 0
3.9297 -1.0186 -1.046 -0.65182 -0.93527 0 -0.91477 -0.97083 -1.0207 -1.0972 -1.003 -1.468 102.49 2.2018 2.0417 1.9862 3.1903 3.0128 2.8837 3.9103 3.7396 3.6292 4.4625 4.9718 4.0967 0.023022 0.021648 0.014378 0.027241 23.411 0 0 -1.2892 0 1.6771 1.9051 1.5744 0 0
3.9336 -1.0076 -1.0181 -1.0951 -0.97669 0 -0.90765 -0.91941 -1.013 -1.0822 -0.98695 -1.4447 102.48 2.2011 2.0417 1.9815 3.1661 3.0221 2.9076 3.9091 3.7532 3.6482 4.4633 4.9759 4.107 0.023271 0.021664 0.01505 0.029206 22.916 0 0 -1.2529 0 1.6578 1.907 1.5648 0 0
3.9375 -0.95832 -0.96145 -1.2287 -1.0492 0 -0.99655 -0.94343 -1.0462 -1.0868 -1.006 -1.2855 102.32 2.1678 2.02 1.9479 3.0977 3.0079 2.9028 3.8627 3.7437 3.6383 4.4321 4.9411 4.0948 0.023298 0.022301 0.016114 0.030677 22.553 0 0 -1.141 0 1.6054 1.9051 1.5229 0 0
3.9414 -0.86415 -0.87672 -0.80985 -1.0995 0 -1.1113 -1.0211 -1.073 -1.1025 -1.0428 -1.0929 102.02 2.0881 2.0034 1.8747 2.9841 2.9956 2.8479 3.7622 3.7364 3.5829 4.3645 4.8834 4.0502 0.023145 0.022764 0.016593 0.030593 22.379 0 0 -1.0379 0 1.5214 1.8902 1.4438 0 0
3.9453 -0.73521 -0.76329 -0.115 -1.0844 0 -1.1555 -1.0764 -1.0495 -1.1188 -1.0674 -0.95968 101.58 1.9793 2.0191 1.7742 2.8487 3.0071 2.7505 3.6261 3.7424 3.4877 4.2664 4.8138 3.9702 0.023111 0.022544 0.016041 0.029209 22.051 0 0 -0.99597 0 1.4274 1.8552 1.3483 0 0
3.9492 -0.59522 -0.62816 0.32981 -0.98843 0 -1.0672 -1.0374 -0.97621 -1.1269 -1.0451 -0.92845 101.01 1.8504 2.0618 1.6504 2.6965 3.0318 2.6123 3.4552 3.7413 3.3499 4.1291 4.7304 3.8435 0.023458 0.022114 0.015105 0.028059 21.178 0 0 -1.0162 0 1.3318 1.7969 1.246 0 0
3.9531 -0.46867 -0.49018 0.27641 -0.81302 0 -0.84303 -0.88862 -0.88371 -1.1083 -0.94482 -1.0001 100.35 1.7102 2.0825 1.5078 2.5303 3.017 2.4358 3.2485 3.6849 3.1662 3.9422 4.6145 3.6588 0.023848 0.022454 0.014818 0.028436 19.616 0 0 -1.0714 0 1.2422 1.7143 1.1456 0 0
3.957 -0.36918 -0.37319 -0.027614 -0.56123 0 -0.52368 -0.67012 -0.78116 -1.0272 -0.75581 -1.148 99.607 1.5718 2.0167 1.3525 2.3486 2.894 2.2223 2.9974 3.5191 2.9268 3.6812 4.4284 3.3914 0.02317 0.023726 0.015317 0.029781 17.39 0 0 -1.1269 0 1.1691 1.6082 1.0596 0 0
3.9609 -0.29819 -0.29303 -0.14538 -0.25051 0 -0.17297 -0.43567 -0.63721 -0.84655 -0.50436 -1.3036 98.809 1.4524 1.8356 1.1984 2.1457 2.6249 1.9835 2.6943 3.211 2.6289 3.3239 4.1195 3.0267 0.020195 0.024413 0.015399 0.029633 14.444 0 0 -1.1344 0 1.1215 1.4947 0.99957 0 0
3.9648 -0.25283 -0.2501 0.077639 0.055668 0 0.12673 -0.22248 -0.42376 -0.56536 -0.25335 -1.3365 97.968 1.351 1.5726 1.0538 1.9227 2.2323 1.7339 2.352 2.7634 2.2912 2.8936 3.6372 2.5946 0.014685 0.022024 0.013541 0.025364 10.656 0 0 -1.0223 0 1.0935 1.3897 0.95949 0 0
3.9688 -0.23231 -0.2333 0.39158 0.24554 0 0.28003 -0.057409 -0.1759 -0.24158 -0.074826 -1.0925 97.096 1.2643 1.302 0.92171 1.6797 1.7853 1.4785 1.9769 2.2114 1.9218 2.4036 2.9618 2.1114 0.0079033 0.015013 0.0094105 0.016245 6.1848 0 0 -0.7255 0 1.0804 1.3001 0.93431 0 0
3.9727 -0.23529 -0.23022 0.46627 0.21899 0 0.21517 0.028161 0.009454 0.029533 -0.0092699 -0.50413 96.206 1.1864 1.0839 0.80366 1.4181 1.3548 1.2214 1.5774 1.6082 1.5302 1.8717 2.1319 1.5969 0.0019283 0.004295 0.0043522 0.004116 1.7568 0 0 -0.24906 0 1.076 1.2305 0.91728 0 0
3.9766 -0.25257 -0.23381 0.26093 -0.023975 0 -0.054845 0.013004 0.052896 0.17504 -0.040247 0.30495 95.3 1.1013 0.92541 0.69924 1.142 0.97517 0.96581 1.171 1.012 1.1328 1.3357 1.2482 1.09 -0.0017345 -0.0069909 0.00033698 -0.0076746 -1.5861 0 0 0.29103 0 1.0648 1.1827 0.89253 0 0
3.9805 -0.26661 -0.2407 0.023381 -0.34881 0 -0.40207 -0.077163 -0.02458 0.1944 -0.104 1.0317 94.369 0.99676 0.78937 0.59724 0.86887 0.64349 0.71422 0.785 0.47854 0.75279 0.84314 0.44336 0.62814 -0.0029789 -0.015277 -0.0015331 -0.015991 -3.1734 0 0 0.7068 0 1.0324 1.1375 0.84814 0 0
3.9844 -0.26208 -0.24618 -0.041004 -0.55809 0 -0.63597 -0.16157 -0.10592 0.15467 -0.12764 1.3563 93.395 0.87384 0.64031 0.49349 0.61022 0.3493 0.47084 0.43279 0.055151 0.40222 0.41254 -0.16907 0.22449 -0.0026612 -0.018421 -0.0014846 -0.018994 -3.2081 0 0 0.84648 0 0.97596 1.0843 0.78348 0 0
3.9883 -0.23818 -0.24296 -0.010181 -0.52736 0 -0.62185 -0.15467 -0.077224 0.13352 -0.070258 1.153 92.367 0.73655 0.48116 0.3868 0.37613 0.10151 0.24169 0.12605 -0.22893 0.092112 0.057807 -0.54047 -0.11087 -0.0014856 -0.016327 -0.00022369 -0.016341 -2.5796 0 0 0.69366 0 0.8956 1.0168 0.70033 0 0
3.9922 -0.20879 -0.22601 -0.10943 -0.29586 0 -0.37763 -0.037535 0.07024 0.16128 0.057008 0.58641 91.294 0.59463 0.34899 0.2786 0.18133 -0.074174 0.038233 -0.11869 -0.37426 -0.16096 -0.20361 -0.69977 -0.36458 0.0005238 -0.010385 0.0020429 -0.0091181 -2.1582 0 0 0.37957 0 0.79445 0.92976 0.60392 0 0
3.9961 -0.18852 -0.19745 -0.3816 -0.033227 0 -0.063908 0.12145 0.23491 0.21245 0.1995 0.011158 90.191 0.47855 0.27811 0.18405 0.050292 -0.16126 -0.1109 -0.27629 -0.41401 -0.32853 -0.35478 -0.72802 -0.52055 0.0034142 -0.0027302 0.0054873 0.00013314 -2.2435 0 0 0.099156 0 0.69407 0.83294 0.5146 0 0
4 -0.17806 -0.16555 -0.58576 0.092068 0 0.13243 0.22327 0.30099 0.24645 0.28842 -0.25273 89.071 0.40351 0.26906 0.11592 -0.023587 -0.17247 -0.20205 -0.36081 -0.39979 -0.42109 -0.42554 -0.711 -0.60146 0.0063589 0.0040595 0.0096133 0.0077559 -2.6198 0 0 -0.0044965 0 0.61679 0.74875 0.44754 0 0
4.0039 -0.16459 -0.13842 -0.46971 0.033215 0 0.12889 0.21963 0.2397 0.24947 0.27665 -0.1036 87.93 0.37763 0.29168 0.083546 -0.0377 -0.14197 -0.22846 -0.36983 -0.37442 -0.43538 -0.4174 -0.69627 -0.606 0.0076654 0.0072734 0.012709 0.010317 -3.0043 0 0 0.091192 0 0.57467 0.69107 0.41022 0 0
4.0078 -0.13723 -0.11893 -0.1009 -0.11911 0 -0.010768 0.14108 0.12001 0.23499 0.16548 0.31611 86.758 0.40576 0.31528 0.094669 0.009196 -0.097155 -0.18579 -0.30185 -0.34715 -0.36978 -0.33119 -0.67477 -0.53265 0.0060399 0.0051073 0.012823 0.0066021 -3.312 0 0 0.29817 0 0.57714 0.67224 0.40789 0 0
4.0117 -0.10137 -0.10597 0.1526 -0.22474 0 -0.14679 0.051788 0.029248 0.21083 0.0077058 0.73862 85.55 0.49594 0.33462 0.16516 0.12933 -0.036867 -0.059696 -0.13864 -0.28863 -0.20802 -0.14571 -0.59247 -0.35883 0.0019735 -0.0018616 0.0095783 -0.0011705 -3.4823 0 0 0.48048 0 0.63919 0.71401 0.44852 0 0
4.0156 -0.07593 -0.09924 0.0031223 -0.20222 0 -0.17586 -0.013015 -0.0070882 0.15898 -0.11994 0.92699 84.316 0.61935 0.36923 0.27728 0.302 0.064407 0.12192 0.097572 -0.1508 0.022628 0.12389 -0.38454 -0.10212 -0.0022146 -0.010165 0.0049877 -0.0082284 -3.2037 0 0 0.52338 0 0.73722 0.80064 0.5138 0 0
4.0195 -0.075793 -0.10098 -0.43036 -0.073519 0 -0.093439 -0.061391 -0.028371 0.056498 -0.16363 0.77269 83.071 0.75294 0.44101 0.4098 0.50579 0.23098 0.33271 0.38041 0.098738 0.29406 0.45291 -0.01568 0.21113 -0.0039191 -0.015006 0.0022063 -0.0099695 -2.004 0 0 0.37865 0 0.84616 0.90853 0.58755 0 0
4.0234 -0.097342 -0.11176 -0.72704 0.071051 0 0.02676 -0.10812 -0.07665 -0.08675 -0.12885 0.31309 81.821 0.88217 0.55281 0.54781 0.72564 0.46099 0.55532 0.69079 0.44889 0.5868 0.82196 0.49206 0.56123 -0.0020811 -0.013209 0.0031594 -0.0047 0.29461 0 0 0.078345 0 0.94852 1.0205 0.65936 0 0
4.0273 -0.122 -0.12595 -0.60075 0.14044 0 0.097 -0.14331 -0.14793 -0.22271 -0.077402 -0.30032 80.564 0.99192 0.68456 0.67401 0.94366 0.7207 0.77038 1.0053 0.84147 0.8779 1.2055 1.0587 0.92313 0.0022559 -0.0053533 0.0071602 0.0055646 3.2548 0 0 -0.28198 0 1.0246 1.1165 0.7182 0 0
4.0313 -0.1338 -0.13399 -0.19623 0.09015 0 0.065781 -0.14846 -0.20894 -0.30678 -0.08266 -0.85759 79.294 1.06 0.80577 0.75747 1.121 0.96037 0.9424 1.27 1.1958 1.1189 1.537 1.5754 1.2369 0.0069952 0.0047288 0.011724 0.016666 6.0496 0 0 -0.58628 0 1.0435 1.1615 0.74799 0 0
4.0352 -0.13301 -0.1315 0.074095 -0.066742 0 -0.066995 -0.13636 -0.24962 -0.34425 -0.17542 -1.1679 78.008 1.0966 0.89199 0.80212 1.248 1.1393 1.0689 1.4663 1.4479 1.2979 1.7848 1.9499 1.4773 0.010524 0.012711 0.014707 0.024881 8.0542 0 0 -0.75197 0 1.0217 1.1646 0.75646 0 0
4.0391 -0.13296 -0.12605 -0.032739 -0.27052 0 -0.25497 -0.1562 -0.30083 -0.38677 -0.32233 -1.1467 76.705 1.1064 0.93567 0.8115 1.3206 1.2449 1.1481 1.5857 1.5805 1.4092 1.9346 2.1425 1.6328 0.012402 0.016511 0.015747 0.028649 9.2102 0 0 -0.7664 0 0.97019 1.1333 0.74787 0 0
4.043 -0.14554 -0.13316 -0.35579 -0.43597 0 -0.41776 -0.24544 -0.39218 -0.47489 -0.45278 -0.86647 75.382 1.0948 0.94793 0.7915 1.3382 1.2942 1.1807 1.625 1.624 1.4512 1.9795 2.174 1.6981 0.012938 0.016907 0.015841 0.028577 9.8176 0 0 -0.68213 0 0.90173 1.078 0.72731 0 0
4.0469 -0.17118 -0.16321 -0.53641 -0.48593 0 -0.46975 -0.37836 -0.49975 -0.58403 -0.50964 -0.51982 74.031 1.0692 0.95107 0.75233 1.3008 1.318 1.1656 1.5802 1.6277 1.4208 1.9113 2.1025 1.6652 0.012467 0.015947 0.015816 0.026301 10.039 0 0 -0.57459 0 0.83853 1.0173 0.70273 0 0
4.0508 -0.20244 -0.2114 -0.41581 -0.39448 0 -0.37072 -0.47384 -0.55015 -0.6339 -0.48251 -0.30161 72.643 1.0433 0.96369 0.71651 1.2382 1.3361 1.122 1.4911 1.622 1.3497 1.7824 1.988 1.5747 0.011153 0.014962 0.015383 0.023342 9.6986 0 0 -0.4936 0 0.80594 0.97856 0.68574 0 0
4.0547 -0.23419 -0.26079 -0.18412 -0.21461 0 -0.16964 -0.46386 -0.48629 -0.55933 -0.40245 -0.28633 71.216 1.0241 0.98576 0.69433 1.1762 1.3409 1.068 1.3955 1.5995 1.2682 1.6442 1.8662 1.4675 0.0092921 0.013907 0.013667 0.020638 8.5862 0 0 -0.4428 0 0.80543 0.96764 0.68003 0 0
4.0586 -0.26764 -0.29599 -0.1396 -0.058999 0 0.0062599 -0.35652 -0.32991 -0.37635 -0.31255 -0.39399 69.756 1.0151 0.996 0.6901 1.1283 1.3047 1.013 1.3131 1.5302 1.1914 1.5232 1.7453 1.3642 0.0074585 0.012212 0.010463 0.018615 6.8959 0 0 -0.39518 0 0.83553 0.9856 0.68729 0 0
4.0625 -0.30438 -0.31457 -0.34868 -0.033152 0 0.030185 -0.23041 -0.1748 -0.17975 -0.24399 -0.4687 68.264 1.0188 0.9685 0.70595 1.1058 1.2078 0.96546 1.2611 1.3967 1.1329 1.4424 1.6195 1.2832 0.0061761 0.0098428 0.0068044 0.017357 5.2722 0 0 -0.32527 0 0.89142 1.0302 0.7081 0 0
4.0664 -0.33931 -0.32582 -0.58266 -0.16407 0 -0.13057 -0.16809 -0.11439 -0.073609 -0.21168 -0.40353 66.733 1.0382 0.89834 0.74096 1.1222 1.0656 0.9377 1.2604 1.2209 1.1096 1.4287 1.4873 1.247 0.0055216 0.0074469 0.0042475 0.016668 4.3866 0 0 -0.23194 0 0.9586 1.0909 0.7419 0 0
4.0703 -0.36235 -0.33956 -0.57818 -0.38026 0 -0.38637 -0.19475 -0.17096 -0.09758 -0.21946 -0.21284 65.151 1.0624 0.81344 0.77727 1.1542 0.9297 0.92357 1.2831 1.0566 1.1048 1.4444 1.3594 1.2346 0.0052128 0.0056718 0.0036273 0.016169 4.467 0 0 -0.14002 0 1.0146 1.1439 0.77672 0 0
4.0742 -0.36818 -0.35715 -0.31653 -0.56133 0 -0.5921 -0.27476 -0.28817 -0.20933 -0.25992 -0.00545 63.511 1.0847 0.75783 0.80634 1.1882 0.85532 0.91818 1.3123 0.95485 1.1084 1.4678 1.2572 1.2336 0.0051128 0.0046027 0.0044847 0.015549 5.2133 0 0 -0.085505 0 1.0517 1.1796 0.8059 0 0
4.0781 -0.36293 -0.37276 -0.026175 -0.61935 0 -0.65363 -0.35401 -0.38416 -0.32675 -0.30998 0.10428 61.817 1.0986 0.7573 0.82112 1.2118 0.86045 0.91667 1.3329 0.92999 1.1113 1.4806 1.2028 1.2334 0.0054926 0.0039048 0.0056022 0.014806 6.1003 0 0 -0.094332 0 1.0648 1.1914 0.82343 0 0
4.082 -0.35981 -0.38161 0.062663 -0.55036 0 -0.58272 -0.39713 -0.41047 -0.38468 -0.33685 0.072005 60.074 1.0939 0.79775 0.81205 1.2083 0.9122 0.91183 1.3247 0.95465 1.102 1.4596 1.2077 1.2211 0.0066334 0.0033109 0.0060148 0.014249 6.7088 0 0 -0.16356 0 1.0489 1.1711 0.8199 0 0
4.0859 -0.36745 -0.38482 -0.072341 -0.42264 0 -0.46107 -0.39187 -0.3704 -0.36364 -0.31952 -0.062241 58.281 1.0639 0.83736 0.77761 1.1701 0.95453 0.89759 1.28 0.98679 1.0766 1.4016 1.2648 1.1949 0.0081939 0.0027544 0.005569 0.014196 6.832 0 0 -0.25555 0 1.0117 1.124 0.79029 0 0
4.0898 -0.38253 -0.38608 -0.27422 -0.32 0 -0.3602 -0.3396 -0.29854 -0.28553 -0.26958 -0.21334 56.427 1.0187 0.84318 0.73098 1.1147 0.95498 0.87867 1.2199 1.0046 1.0476 1.335 1.3506 1.17 0.0091771 0.0020444 0.0047112 0.014644 6.4425 0 0 -0.31494 0 0.96865 1.0678 0.74501 0 0
4.0938 -0.39368 -0.38552 -0.39304 -0.28773 0 -0.29651 -0.25963 -0.23397 -0.19713 -0.22789 -0.30564 54.504 0.96669 0.81896 0.68098 1.0548 0.93018 0.86076 1.1609 1.021 1.0255 1.2804 1.4373 1.159 0.0087347 0.00068037 0.003933 0.015222 5.7262 0 0 -0.30561 0 0.92787 1.0128 0.69168 0 0
4.0977 -0.39176 -0.37902 -0.40358 -0.31621 0 -0.25238 -0.19938 -0.20805 -0.15359 -0.23456 -0.31125 52.521 0.91789 0.79955 0.63737 1.005 0.92899 0.85091 1.1211 1.0679 1.0218 1.2594 1.5102 1.175 0.0070672 -0.0017137 0.0034518 0.01548 5.1547 0 0 -0.24363 0 0.89715 0.96979 0.63937 0 0
4.1016 -0.37656 -0.36385 -0.35726 -0.36219 0 -0.22188 -0.21746 -0.23936 -0.19712 -0.29691 -0.26047 50.494 0.89802 0.81856 0.62185 0.99785 0.98982 0.86854 1.1412 1.1676 1.063 1.316 1.5783 1.2472 0.0054459 -0.0046742 0.0032934 0.015277 5.3474 0 0 -0.19531 0 0.89041 0.95998 0.60963 0 0
4.1055 -0.35472 -0.34352 -0.28181 -0.38373 0 -0.22294 -0.33348 -0.32356 -0.33004 -0.3846 -0.22411 48.432 0.91743 0.87995 0.63929 1.0389 1.11 0.91779 1.222 1.315 1.1463 1.4384 1.6669 1.3657 0.005233 -0.006764 0.0035132 0.014944 6.6418 0 0 -0.23215 0 0.90548 0.98367 0.61148 0 0
4.1094 -0.33288 -0.32522 -0.17331 -0.36492 0 -0.26714 -0.48914 -0.42583 -0.50163 -0.45541 -0.2725 46.326 0.97355 0.9575 0.68575 1.1208 1.25 0.99408 1.3501 1.4809 1.2607 1.6037 1.796 1.5139 0.0068106 -0.006422 0.0042619 0.01508 8.6894 0 0 -0.37369 0 0.93757 1.0351 0.64282 0 0
4.1133 -0.3137 -0.31256 -0.067907 -0.32072 0 -0.33193 -0.57327 -0.49449 -0.63087 -0.48578 -0.42841 44.161 1.0613 1.0184 0.75606 1.2348 1.3641 1.0912 1.5109 1.6295 1.3948 1.7903 1.9592 1.6753 0.0094014 -0.0031807 0.0056526 0.016132 10.533 0 0 -0.56601 0 0.98208 1.1084 0.69958 0 0
4.1172 -0.29695 -0.30214 -0.058702 -0.28417 0 -0.37484 -0.50578 -0.49607 -0.65811 -0.47875 -0.64314 41.931 1.1703 1.0467 0.84093 1.3661 1.4271 1.1976 1.6805 1.7339 1.5304 1.9659 2.1194 1.8251 0.011827 0.0018306 0.0075797 0.018054 11.231 0 0 -0.71662 0 1.0322 1.1939 0.77336 0 0
4.1211 -0.28248 -0.2883 -0.19941 -0.28365 0 -0.37501 -0.30982 -0.44282 -0.58556 -0.44829 -0.8188 39.65 1.2662 1.0478 0.91357 1.4759 1.4398 1.2812 1.8045 1.7811 1.6269 2.0707 2.227 1.914 0.013335 0.0065852 0.0096396 0.020272 10.533 0 0 -0.75803 0 1.0717 1.2676 0.8375 0 0
4.125 -0.27064 -0.27043 -0.40583 -0.32108 0 -0.35167 -0.10175 -0.38308 -0.47029 -0.40302 -0.86707 37.337 1.3246 1.0361 0.95669 1.5419 1.4159 1.3243 1.8613 1.7699 1.6704 2.0964 2.2455 1.9333 0.013745 0.0094683 0.011218 0.02197 9.0083 0 0 -0.68783 0 1.0915 1.315 0.87447 0 0
4.1289 -0.26031 -0.25424 -0.50028 -0.36508 0 -0.33534 -0.0027642 -0.35866 -0.37606 -0.34794 -0.76329 35 1.3338 1.0217 0.96172 1.5525 1.3682 1.3175 1.8401 1.7065 1.6531 2.0398 2.168 1.8784 0.013038 0.010123 0.01174 0.022506 7.5289 0 0 -0.5569 0 1.0864 1.3288 0.87699 0 0
4.1328 -0.24798 -0.24489 -0.38272 -0.36836 0 -0.32556 -0.049417 -0.3683 -0.32828 -0.29622 -0.55589 32.63 1.2855 1.0071 0.92291 1.4995 1.3046 1.2549 1.7356 1.6024 1.5712 1.9031 2.0139 1.7489 0.011144 0.0092738 0.010995 0.021696 6.5848 0 0 -0.4241 0 1.0526 1.3041 0.84105 0 0
4.1367 -0.22996 -0.23995 -0.14758 -0.30216 0 -0.28817 -0.1784 -0.3722 -0.30955 -0.26846 -0.32826 30.214 1.1678 0.98961 0.83153 1.3677 1.229 1.126 1.5382 1.4711 1.4162 1.6888 1.8134 1.5435 0.0082525 0.0079046 0.009339 0.019817 6.047 0 0 -0.3202 0 0.98259 1.2328 0.76403 0 0
4.1406 -0.20582 -0.23032 -0.0049579 -0.184 0 -0.20038 -0.2884 -0.3318 -0.28948 -0.2724 -0.1481 27.754 1.0133 0.96358 0.7121 1.1859 1.1415 0.96053 1.2929 1.3234 1.2208 1.4431 1.5941 1.3044 0.005174 0.006595 0.0075469 0.017382 5.4807 0 0 -0.24498 0 0.89053 1.1351 0.6734 0 0
4.1445 -0.17944 -0.2086 -0.077247 -0.073674 0 -0.093086 -0.31529 -0.24515 -0.25208 -0.28458 -0.04218 25.269 0.85052 0.92147 0.58598 0.98086 1.039 0.78374 1.0341 1.1658 1.0107 1.1941 1.3747 1.0602 0.0030645 0.0054626 0.0063327 0.014887 4.6097 0 0 -0.18612 0 0.79081 1.0291 0.58886 0 0
4.1484 -0.15604 -0.17598 -0.28409 -0.03442 0 -0.036734 -0.25927 -0.14504 -0.19644 -0.2611 -0.0038005 22.776 0.69857 0.8579 0.46752 0.77043 0.91913 0.61216 0.78435 1.0031 0.80212 0.95881 1.1663 0.8283 0.0025701 0.0045019 0.0058786 0.012698 3.4844 0 0 -0.13409 0 0.69397 0.9269 0.52277 0 0
4.1523 -0.13747 -0.14042 -0.43399 -0.085458 0 -0.076272 -0.15984 -0.066823 -0.12343 -0.17628 -0.01107 20.274 0.57833 0.77757 0.37231 0.57446 0.78851 0.46354 0.5671 0.8428 0.61262 0.75405 0.97297 0.62659 0.0032453 0.0038387 0.0057956 0.011052 2.3109 0 0 -0.082933 0 0.61236 0.84197 0.48732 0 0
4.1563 -0.11961 -0.10878 -0.41681 -0.18291 0 -0.1798 -0.059561 -0.020593 -0.034499 -0.0537 -0.035625 17.748 0.52187 0.69855 0.32406 0.42739 0.66622 0.365 0.419 0.69723 0.46991 0.60458 0.793 0.47993 0.003952 0.0036619 0.005572 0.010053 1.2369 0 0 -0.027807 0 0.56923 0.79574 0.49497 0 0
4.1602 -0.094466 -0.081499 -0.29107 -0.24679 0 -0.25667 0.011473 0.00708 0.05448 0.045859 -0.044443 15.183 0.51119 0.64335 0.30919 0.32547 0.57447 0.30418 0.32406 0.57813 0.36592 0.49632 0.62123 0.37203 0.0039224 0.0039906 0.005073 0.0095819 0.32579 0 0 0.030356 0 0.55883 0.7792 0.52328 0 0
4.1641 -0.055962 -0.054682 -0.18972 -0.21604 0 -0.23195 0.035586 0.030935 0.10999 0.074853 -0.0096852 12.586 0.53666 0.62239 0.32026 0.26638 0.52241 0.27483 0.27499 0.48915 0.29709 0.42478 0.45532 0.29641 0.0034016 0.0045597 0.0045828 0.009219 -0.36155 0 0 0.079434 0 0.57748 0.78739 0.56125 0 0
4.168 -0.0056224 -0.025568 -0.16944 -0.090816 0 -0.10716 0.012517 0.052082 0.10601 0.042686 0.072304 9.9806 0.58674 0.62493 0.34855 0.24526 0.49784 0.26931 0.26245 0.42278 0.25821 0.3842 0.30067 0.24571 0.0031933 0.0049338 0.0043645 0.008366 -0.78533 0 0 0.10339 0 0.61945 0.81408 0.59817 0 0
4.1719 0.046585 0.0057258 -0.17304 0.069276 0 0.048037 -0.030837 0.064728 0.057953 0.009322 0.17198 7.3884 0.6431 0.62742 0.38027 0.25468 0.47609 0.27653 0.27332 0.36541 0.24232 0.36816 0.1692 0.21133 0.0036129 0.004745 0.0042598 0.0065736 -1.0586 0 0 0.10071 0 0.6743 0.84951 0.61853 0 0
4.1758 0.087964 0.039339 -0.12592 0.18833 0 0.15947 -0.047336 0.072028 0.024306 0.031999 0.24412 4.8123 0.68025 0.61261 0.39783 0.27024 0.4389 0.2786 0.28191 0.30668 0.23091 0.35791 0.072066 0.17925 0.0040155 0.0038876 0.0038271 0.0038666 -1.4771 0 0 0.093986 0 0.72005 0.87789 0.61538 0 0
4.1797 0.11212 0.078027 -0.033103 0.22512 0 0.20376 -0.0020846 0.089284 0.062049 0.11413 0.26181 2.2414 0.69149 0.58186 0.39774 0.27685 0.38635 0.26885 0.27614 0.24595 0.21302 0.34072 0.012951 0.14354 0.003443 0.0025757 0.0028991 0.00078506 -2.3017 0 0 0.11452 0 0.74653 0.89362 0.59535 0 0
4.1836 0.12439 0.12408 0.039738 0.19498 0 0.20839 0.094337 0.12945 0.17251 0.20424 0.23607 -0.3314 0.67413 0.54995 0.37915 0.26684 0.33227 0.24424 0.25006 0.19123 0.183 0.30915 -0.012488 0.10164 0.0017071 0.0012491 0.0019119 -0.0019226 -3.4616 0 0 0.17225 0 0.74851 0.89411 0.56282 0 0
4.1875 0.13837 0.17373 0.064489 0.15047 0 0.20997 0.18794 0.18718 0.29199 0.24486 0.20175 -2.8987 0.62808 0.5296 0.34303 0.23436 0.28995 0.20319 0.1997 0.15232 0.13645 0.25679 -0.012528 0.051903 -0.00027548 0.0003601 0.0015542 -0.0037255 -4.5121 0 0 0.24087 0 0.72276 0.87812 0.52322 0 0
4.1914 0.16552 0.21675 0.095017 0.14024 0 0.22066 0.2238 0.23967 0.34174 0.22394 0.18425 -5.444 0.55555 0.52187 0.29276 0.17175 0.26273 0.14336 0.11924 0.13318 0.066737 0.17193 0.0030709 -0.0085483 -0.0012878 0.00012996 0.0020495 -0.0045387 -4.9623 0 0 0.2765 0 0.66581 0.84382 0.48462 0 0
4.1953 0.20606 0.24368 0.19769 0.17834 0 0.23219 0.19213 0.26453 0.2936 0.18121 0.18087 -7.9558 0.4787 0.52016 0.24121 0.096586 0.24597 0.076013 0.026138 0.12786 -0.013775 0.06955 0.020883 -0.075166 -0.00093859 0.00041678 0.0028535 -0.0046418 -4.7007 0 0 0.255 0 0.5993 0.80256 0.45022 0 0
4.1992 0.24912 0.25461 0.35389 0.2432 0 0.24032 0.13525 0.25787 0.19147 0.1673 0.17425 -10.433 0.40704 0.51963 0.19302 0.017984 0.23388 0.0061779 -0.071263 0.12172 -0.098349 -0.041337 0.021713 -0.14592 3.8455e-05 0.00080152 0.003158 -0.0044401 -4.1154 0 0 0.1937 0 0.53366 0.7593 0.41965 0 0
4.2031 0.2821 0.25998 0.45907 0.30009 0 0.2538 0.11073 0.23648 0.1121 0.19822 0.1604 -12.88 0.3486 0.51964 0.15182 -0.055708 0.22156 -0.061509 -0.16522 0.097359 -0.18056 -0.15178 -0.014659 -0.21869 0.00057093 0.00085404 0.0027085 -0.0042947 -3.7968 0 0 0.13831 0 0.47814 0.71868 0.39254 0 0
4.207 0.30067 0.27211 0.42913 0.32572 0 0.27829 0.14685 0.22438 0.10535 0.24786 0.15893 -15.292 0.31427 0.51753 0.12205 -0.11251 0.20174 -0.12034 -0.24454 0.043067 -0.25075 -0.24786 -0.098345 -0.29017 0.00026462 0.0003914 0.0020605 -0.0044775 -4.1058 0 0 0.12876 0 0.44582 0.68746 0.36859 0 0
4.2109 0.31069 0.29521 0.29674 0.31846 0 0.30041 0.2295 0.23655 0.16716 0.2807 0.19357 -17.657 0.30863 0.50419 0.10492 -0.14324 0.16455 -0.16389 -0.29905 -0.040178 -0.30019 -0.31535 -0.22131 -0.35536 -0.00036996 -0.00045955 0.0019785 -0.0051417 -4.9863 0 0 0.1744 0 0.44496 0.67287 0.34994 0 0
4.2148 0.32117 0.32338 0.18882 0.29342 0 0.29774 0.32398 0.27227 0.2594 0.28802 0.26429 -19.967 0.32077 0.47059 0.095756 -0.15515 0.10487 -0.1951 -0.33388 -0.13814 -0.33387 -0.35968 -0.36166 -0.41408 -0.0006065 -0.0014189 0.0026126 -0.006232 -6.1217 0 0 0.2554 0 0.46564 0.67295 0.33876 0 0
4.2188 0.33609 0.34728 0.2083 0.27211 0 0.26748 0.40352 0.31958 0.34611 0.292 0.34138 -22.223 0.3439 0.41967 0.091977 -0.15345 0.030801 -0.21657 -0.35309 -0.23121 -0.35614 -0.38605 -0.49841 -0.46737 -0.00029197 -0.0022763 0.0033449 -0.0074252 -7.2086 0 0 0.34114 0 0.50142 0.68618 0.3369 0 0
4.2227 0.35267 0.36212 0.3445 0.274 0 0.24023 0.45833 0.36402 0.41011 0.31799 0.38883 -24.434 0.37014 0.36924 0.090602 -0.14483 -0.038563 -0.23198 -0.36238 -0.30676 -0.37281 -0.40185 -0.6242 -0.5173 8.1392e-05 -0.0029983 0.003467 -0.0082622 -8.0867 0 0 0.40633 0 0.54444 0.70991 0.3457 0 0
4.2266 0.36628 0.36959 0.49673 0.31013 0 0.25835 0.48659 0.39516 0.44544 0.36659 0.39424 -26.604 0.38282 0.33875 0.085153 -0.14453 -0.087744 -0.2513 -0.37612 -0.36735 -0.39865 -0.42583 -0.74474 -0.57202 -7.1158e-06 -0.0036674 0.0029416 -0.0084618 -8.6891 0 0 0.4369 0 0.57797 0.73661 0.36619 0 0
4.2305 0.37563 0.37392 0.57215 0.37681 0 0.33676 0.48667 0.40922 0.44823 0.41378 0.37715 -28.728 0.37299 0.33103 0.070324 -0.16424 -0.11924 -0.2845 -0.40931 -0.42785 -0.4449 -0.47448 -0.86667 -0.64075 -0.00054666 -0.0043457 0.0024203 -0.0081734 -8.9784 0 0 0.43138 0 0.59039 0.75335 0.38802 0 0
4.2344 0.38277 0.37791 0.5539 0.45301 0 0.44507 0.4612 0.40925 0.42176 0.436 0.37005 -30.795 0.34047 0.32792 0.044518 -0.20623 -0.15238 -0.33412 -0.46662 -0.50311 -0.51328 -0.55128 -0.98686 -0.72664 -0.001082 -0.0049935 0.0025224 -0.0079099 -8.9832 0 0 0.40291 0 0.58011 0.7543 0.40421 0 0
4.2383 0.38908 0.38257 0.48849 0.5081 0 0.53003 0.42425 0.40388 0.38581 0.4328 0.39194 -32.799 0.28663 0.3065 0.0071035 -0.27084 -0.20579 -0.40069 -0.5501 -0.59544 -0.60327 -0.65677 -1.0939 -0.83076 -0.0012704 -0.0055023 0.0031856 -0.0081667 -8.8656 0 0 0.37725 0 0.54744 0.73578 0.40965 0 0
4.2422 0.39271 0.38853 0.4329 0.5191 0 0.5569 0.3978 0.40427 0.37081 0.42495 0.4377 -34.745 0.21511 0.2612 -0.041966 -0.3567 -0.27944 -0.48299 -0.66038 -0.6921 -0.7118 -0.78884 -1.1791 -0.95261 -0.0012404 -0.0058074 0.0037817 -0.0090384 -8.8781 0 0 0.38068 0 0.49472 0.69413 0.39817 0 0
4.2461 0.39039 0.39554 0.4233 0.48582 0 0.53121 0.39762 0.41897 0.39601 0.43261 0.4883 -36.641 0.14198 0.21018 -0.095691 -0.4499 -0.35396 -0.56751 -0.7831 -0.7745 -0.82054 -0.92799 -1.2448 -1.0774 -0.0013673 -0.0059857 0.0038103 -0.010168 -9.195 0 0 0.42311 0 0.43616 0.63503 0.36893 0 0
4.25 0.38108 0.40048 0.47407 0.43037 0 0.48384 0.42181 0.4485 0.4527 0.45682 0.52827 -38.485 0.083113 0.17865 -0.14268 -0.53173 -0.40826 -0.63803 -0.89424 -0.83152 -0.91027 -1.05 -1.3003 -1.1846 -0.0017637 -0.0062503 0.0033607 -0.011065 -9.7666 0 0 0.4908 0 0.38797 0.57678 0.3354 0 0
4.2539 0.36719 0.39774 0.57446 0.38017 0 0.43916 0.45286 0.48274 0.51086 0.48081 0.55434 -40.265 0.046823 0.17504 -0.17569 -0.59132 -0.43819 -0.68517 -0.9792 -0.8659 -0.96984 -1.1411 -1.35 -1.2609 -0.0020808 -0.0068108 0.0028616 -0.011501 -10.339 0 0 0.55654 0 0.35812 0.53006 0.30593 0 0
4.2578 0.35261 0.38373 0.67456 0.3497 0 0.39926 0.47023 0.50426 0.54269 0.48648 0.57114 -41.976 0.039859 0.18345 -0.188 -0.61884 -0.45757 -0.7009 -1.0245 -0.88848 -0.98981 -1.189 -1.3869 -1.2941 -0.0018529 -0.0076786 0.0025018 -0.011632 -10.624 0 0 0.59775 0 0.35306 0.50495 0.28868 0 0
4.2617 0.34007 0.36138 0.69688 0.33694 0 0.35604 0.46197 0.49767 0.53943 0.46868 0.58124 -43.621 0.074089 0.18001 -0.16607 -0.59484 -0.48067 -0.67047 -1.0032 -0.90542 -0.95199 -1.1697 -1.3969 -1.259 -0.0010199 -0.0085818 0.0020669 -0.011771 -10.466 0 0 0.6057 0 0.383 0.51974 0.29811 0 0
4.2656 0.33047 0.33915 0.59548 0.33493 0 0.31269 0.4288 0.46022 0.50807 0.43566 0.57911 -45.218 0.13726 0.15734 -0.11501 -0.52684 -0.50374 -0.60564 -0.92303 -0.90938 -0.86978 -1.0937 -1.3706 -1.1661 -8.0505e-05 -0.0091149 0.0013819 -0.012065 -9.8896 0 0 0.58067 0 0.43624 0.56886 0.33131 0 0
4.2695 0.32334 0.32421 0.41633 0.34247 0 0.28771 0.38171 0.40549 0.45804 0.39949 0.55313 -46.782 0.21474 0.13304 -0.045984 -0.42996 -0.50471 -0.52191 -0.8034 -0.88273 -0.76108 -0.97979 -1.3093 -1.0356 0.00028558 -0.0090534 0.00075602 -0.012372 -9.0445 0 0 0.52449 0 0.49939 0.63776 0.37742 0 0
4.2734 0.31704 0.31655 0.28192 0.3605 0 0.29609 0.33668 0.35509 0.39597 0.3675 0.49384 -48.317 0.296 0.13373 0.032351 -0.31535 -0.46259 -0.42998 -0.6585 -0.81142 -0.63811 -0.84052 -1.2215 -0.88159 -0.00022519 -0.0085723 0.00078136 -0.01242 -8.1093 0 0 0.44224 0 0.56296 0.71494 0.42755 0 0
4.2773 0.3089 0.31007 0.28883 0.37938 0 0.32847 0.30739 0.32278 0.3317 0.34079 0.40339 -49.812 0.3686 0.16961 0.10903 -0.19691 -0.37875 -0.34233 -0.50622 -0.69897 -0.51516 -0.69122 -1.1143 -0.72121 -0.0012978 -0.0081317 0.0016233 -0.012057 -7.2295 0 0 0.34972 0 0.61592 0.78573 0.47035 0 0
4.2813 0.29706 0.29971 0.40959 0.37614 0 0.35232 0.29712 0.30385 0.28109 0.31699 0.29922 -51.252 0.40914 0.2237 0.16148 -0.10313 -0.27968 -0.27975 -0.38249 -0.56857 -0.41712 -0.56073 -0.9903 -0.58608 -0.0022513 -0.0080865 0.0026385 -0.011368 -6.4746 0 0 0.27157 0 0.63909 0.82115 0.48419 0 0
4.2852 0.28323 0.28709 0.50657 0.33184 0 0.33763 0.29556 0.2805 0.25529 0.29268 0.20711 -52.631 0.41916 0.26603 0.18709 -0.041494 -0.19763 -0.24059 -0.29726 -0.44995 -0.34634 -0.45934 -0.85125 -0.483 -0.002543 -0.0083656 0.0028814 -0.010558 -5.8188 0 0 0.22494 0 0.6369 0.82178 0.47218 0 0
4.2891 0.27288 0.27851 0.45992 0.25486 0 0.28421 0.28585 0.23991 0.24642 0.26449 0.14567 -53.953 0.40059 0.27979 0.18652 -0.013603 -0.14559 -0.22221 -0.25217 -0.35988 -0.30219 -0.38991 -0.70339 -0.41227 -0.002118 -0.00854 0.0020612 -0.0097615 -5.1721 0 0 0.20321 0 0.61245 0.79087 0.4384 0 0
4.293 0.27071 0.27778 0.28899 0.18432 0 0.22464 0.25865 0.18875 0.22977 0.23118 0.11311 -55.231 0.35761 0.27544 0.16273 -0.018204 -0.10872 -0.22043 -0.24538 -0.29198 -0.28217 -0.35275 -0.5571 -0.37157 -0.001374 -0.0082314 0.00092046 -0.0089526 -4.4699 0 0 0.17976 0 0.57034 0.73452 0.38892 0 0
4.2969 0.27519 0.2815 0.14252 0.16361 0 0.19856 0.22102 0.14913 0.18643 0.19625 0.088955 -56.476 0.29865 0.28018 0.12287 -0.051074 -0.059942 -0.22761 -0.27105 -0.22538 -0.28166 -0.34714 -0.42237 -0.35575 -0.00081449 -0.007463 0.00055269 -0.0080251 -3.7578 0 0 0.13277 0 0.51887 0.66577 0.33602 0 0
4.3008 0.27838 0.28189 0.16099 0.20465 0 0.22005 0.19115 0.13891 0.12565 0.16766 0.052444 -57.695 0.24635 0.31263 0.087391 -0.089287 0.0135 -0.22986 -0.30251 -0.14661 -0.28594 -0.35554 -0.3067 -0.34692 -0.00067478 -0.0066089 0.0013171 -0.0069465 -3.1881 0 0 0.067941 0 0.47494 0.61106 0.29923 0 0
4.3047 0.27306 0.27414 0.34311 0.27569 0 0.2662 0.18331 0.15546 0.081604 0.15281 0.0035424 -58.884 0.21334 0.36533 0.067005 -0.11744 0.095264 -0.22258 -0.32347 -0.066419 -0.28738 -0.36452 -0.21841 -0.33631 -0.00079004 -0.0060186 0.0024839 -0.0058407 -2.917 0 0 0.015907 0 0.44671 0.58074 0.28398 0 0
4.3086 0.26036 0.2611 0.544 0.32544 0 0.29648 0.19726 0.1791 0.084309 0.15267 -0.032529 -60.034 0.20668 0.41017 0.066763 -0.1278 0.14976 -0.20457 -0.32682 -0.016109 -0.28351 -0.36804 -0.17027 -0.32191 -0.0007904 -0.0057335 0.0029918 -0.0049297 -2.9949 0 0 0.0063199 0 0.43905 0.57915 0.29223 0 0
4.3125 0.24947 0.25112 0.60277 0.32248 0 0.28578 0.22109 0.19272 0.132 0.16141 -0.023622 -61.139 0.23149 0.4212 0.089631 -0.1146 0.14883 -0.1763 -0.30804 -0.024415 -0.27341 -0.36155 -0.17604 -0.30384 -0.00045839 -0.0055839 0.0025183 -0.0043899 -3.3498 0 0 0.044093 0 0.4555 0.60771 0.3237 0 0
4.3164 0.24909 0.25159 0.47687 0.27576 0 0.24331 0.2425 0.19695 0.19245 0.17261 0.042264 -62.197 0.29373 0.39503 0.13528 -0.073696 0.093639 -0.1438 -0.26889 -0.093589 -0.26242 -0.34467 -0.23991 -0.29283 5.2306e-05 -0.0055044 0.0017414 -0.0042421 -3.8637 0 0 0.10948 0 0.50315 0.66291 0.37444 0 0
4.3203 0.25967 0.2639 0.26606 0.22158 0 0.2029 0.2566 0.20558 0.23215 0.18608 0.14404 -63.217 0.36641 0.35208 0.18167 -0.028115 0.014417 -0.1195 -0.23411 -0.19522 -0.26125 -0.33225 -0.34898 -0.30032 0.00033952 -0.0056443 0.0015544 -0.0043583 -4.449 0 0 0.17763 0 0.56473 0.71849 0.42521 0 0
4.3242 0.27492 0.28319 0.11998 0.1937 0 0.19566 0.26542 0.22774 0.24451 0.2081 0.24006 -64.21 0.43423 0.31926 0.21722 0.0085611 -0.051471 -0.1102 -0.21761 -0.29021 -0.27639 -0.33474 -0.4781 -0.33285 0.00012572 -0.0061137 0.002111 -0.0045763 -5.0591 0 0 0.23493 0 0.6308 0.76278 0.4678 0 0
4.3281 0.2903 0.30222 0.12175 0.20431 0 0.22898 0.27399 0.25772 0.2509 0.24451 0.29615 -65.174 0.48295 0.30956 0.23189 0.023793 -0.085666 -0.12177 -0.23141 -0.35689 -0.31335 -0.36187 -0.60582 -0.39542 -0.00045772 -0.006682 0.0027195 -0.0048316 -5.6601 0 0 0.2785 0 0.69179 0.78633 0.49535 0 0
4.332 0.30789 0.31597 0.24016 0.24663 0 0.28722 0.28846 0.28358 0.27627 0.29363 0.30777 -66.093 0.49027 0.31461 0.21086 -0.0022423 -0.099568 -0.16378 -0.29382 -0.40432 -0.38109 -0.43014 -0.72795 -0.49594 -0.00096406 -0.0068748 0.0026468 -0.0052056 -6.235 0 0 0.30757 0 0.73198 0.77667 0.49843 0 0
4.3359 0.33135 0.3244 0.36947 0.30698 0 0.34793 0.31447 0.30361 0.32535 0.346 0.30112 -66.947 0.44018 0.31398 0.14871 -0.082759 -0.12301 -0.23946 -0.41062 -0.46121 -0.4809 -0.54928 -0.85613 -0.63086 -0.0010442 -0.0064712 0.0019149 -0.0058539 -6.8213 0 0 0.32311 0 0.7325 0.73249 0.47362 0 0
4.3398 0.3577 0.33184 0.4101 0.37044 0 0.3959 0.35202 0.32982 0.38157 0.39068 0.31468 -67.73 0.34955 0.29156 0.061911 -0.20173 -0.18083 -0.33649 -0.55973 -0.5506 -0.59909 -0.70286 -1.0023 -0.78247 -0.00079418 -0.0058807 0.0012357 -0.0068766 -7.5066 0 0 0.33644 0 0.69644 0.66981 0.43069 0 0
4.3438 0.37731 0.34329 0.33339 0.41961 0 0.42435 0.39072 0.37312 0.42581 0.4217 0.37453 -68.455 0.23006 0.24611 -0.039266 -0.34882 -0.27479 -0.44745 -0.72746 -0.67099 -0.72729 -0.88018 -1.1626 -0.94047 -0.00068496 -0.0058965 0.0012068 -0.0082333 -8.3411 0 0 0.37022 0 0.62636 0.59773 0.37501 0 0
4.3477 0.38409 0.35992 0.19843 0.43811 0 0.42929 0.41422 0.42688 0.45362 0.43943 0.47781 -69.145 0.096505 0.19046 -0.14309 -0.51106 -0.38236 -0.56362 -0.89815 -0.79692 -0.85597 -1.068 -1.3146 -1.0938 -0.0011197 -0.0069555 0.0016764 -0.0097656 -9.2393 0 0 0.44092 0 0.5276 0.52611 0.31281 0 0
4.3516 0.38405 0.37752 0.11438 0.42306 0 0.4096 0.41465 0.46926 0.47436 0.44743 0.59224 -69.812 -0.016792 0.14257 -0.22479 -0.65879 -0.4711 -0.665 -1.0375 -0.89601 -0.9635 -1.2348 -1.4297 -1.2174 -0.0020339 -0.0086194 0.0019424 -0.011294 -9.9923 0 0 0.53639 0 0.41522 0.47384 0.25663 0 0
4.3555 0.39058 0.39002 0.16435 0.3938 0 0.37473 0.40315 0.484 0.49636 0.44958 0.67193 -70.44 -0.083367 0.11573 -0.27221 -0.76572 -0.51814 -0.73681 -1.1267 -0.94834 -1.0378 -1.3552 -1.4894 -1.3002 -0.0029255 -0.0098585 0.0015148 -0.012691 -10.409 0 0 0.61457 0 0.3202 0.44755 0.21666 0 0
4.3594 0.40999 0.39582 0.33476 0.38182 0 0.34795 0.40198 0.47726 0.5155 0.44963 0.68217 -71.003 -0.096771 0.11259 -0.28464 -0.82288 -0.52245 -0.77455 -1.1618 -0.95589 -1.0762 -1.4207 -1.4932 -1.3393 -0.0032832 -0.0099342 0.00059671 -0.013877 -10.458 0 0 0.63207 0 0.25746 0.44677 0.19582 0 0
4.3633 0.43381 0.40065 0.50901 0.40522 0 0.35436 0.42255 0.47149 0.51891 0.45138 0.61995 -71.486 -0.054291 0.12475 -0.26288 -0.82465 -0.50356 -0.77572 -1.1415 -0.93825 -1.0777 -1.426 -1.4549 -1.3331 -0.0030044 -0.009045 -0.00017972 -0.014758 -10.273 0 0 0.57965 0 0.23753 0.47042 0.19557 0 0
4.3672 0.44845 0.41335 0.55076 0.45126 0 0.39969 0.45255 0.4818 0.49915 0.45734 0.51693 -71.895 0.04487 0.13768 -0.20953 -0.76516 -0.48783 -0.73816 -1.065 -0.9192 -1.0417 -1.3659 -1.3935 -1.2796 -0.0024282 -0.0081033 -0.00039769 -0.015217 -10.021 0 0 0.49107 0 0.27252 0.51648 0.21691 0 0
4.3711 0.45237 0.43802 0.42369 0.48639 0 0.46073 0.46903 0.50036 0.46415 0.46658 0.42106 -72.246 0.18005 0.13957 -0.14007 -0.65571 -0.49057 -0.67247 -0.94938 -0.91229 -0.98067 -1.2545 -1.3272 -1.1903 -0.0019993 -0.0078706 -0.00016962 -0.015191 -9.7956 0 0 0.41634 0 0.36065 0.57503 0.25257 0 0
4.375 0.46061 0.47039 0.24208 0.48693 0 0.501 0.46528 0.50603 0.43343 0.47522 0.36813 -72.543 0.31325 0.12977 -0.075431 -0.53519 -0.5058 -0.60438 -0.83115 -0.91382 -0.91971 -1.1342 -1.2715 -1.0961 -0.0019178 -0.0083091 0.00013271 -0.014775 -9.6293 0 0 0.38471 0 0.46613 0.63167 0.28748 0 0
4.3789 0.4892 0.50236 0.18854 0.46119 0 0.50123 0.46101 0.48889 0.4239 0.48008 0.36343 -72.774 0.42548 0.12 -0.02546 -0.42423 -0.51192 -0.5472 -0.72928 -0.90797 -0.87172 -1.0278 -1.2383 -1.014 -0.002079 -0.0087591 0.00032567 -0.014237 -9.5746 0 0 0.3904 0 0.56904 0.67918 0.31395 0 0
4.3828 0.53572 0.5294 0.35442 0.44164 0 0.47721 0.48147 0.46331 0.4379 0.48212 0.38563 -72.919 0.49955 0.12508 0.0013666 -0.34277 -0.4913 -0.51329 -0.66169 -0.88229 -0.84862 -0.95707 -1.2351 -0.96056 -0.0022794 -0.0086984 0.00051929 -0.013875 -9.7179 0 0 0.40918 0 0.64958 0.71098 0.32508 0 0
4.3867 0.57786 0.55204 0.64383 0.45551 0 0.46738 0.52747 0.45537 0.46336 0.48607 0.40747 -72.977 0.50532 0.1486 -0.009203 -0.3276 -0.44956 -0.52434 -0.66201 -0.84288 -0.87145 -0.96216 -1.2636 -0.96754 -0.002422 -0.0082723 0.00084191 -0.01383 -10.087 0 0 0.42385 0 0.67185 0.71462 0.30971 0 0
4.3906 0.59278 0.56956 0.83905 0.50312 0 0.5007 0.57103 0.47795 0.48508 0.4965 0.41549 -72.965 0.44971 0.17591 -0.050473 -0.38065 -0.4174 -0.57632 -0.72919 -0.81611 -0.93516 -1.0428 -1.3215 -1.0363 -0.0025294 -0.0080779 0.0011921 -0.013992 -10.576 0 0 0.43358 0 0.63267 0.69159 0.27379 0 0
4.3945 0.57625 0.57412 0.7806 0.56294 0 0.5734 0.58389 0.51865 0.49678 0.51435 0.41549 -72.901 0.35163 0.18279 -0.11134 -0.48405 -0.42981 -0.65522 -0.84559 -0.83204 -1.0251 -1.1776 -1.4062 -1.1511 -0.0026232 -0.0084816 0.0013274 -0.014138 -11.007 0 0 0.44484 0 0.54942 0.64883 0.22774 0 0
4.3984 0.54125 0.55473 0.50529 0.61325 0 0.65331 0.56669 0.55117 0.50321 0.53637 0.42463 -72.784 0.22481 0.1549 -0.18387 -0.62311 -0.49739 -0.75012 -0.99718 -0.90089 -1.1297 -1.3493 -1.5149 -1.2988 -0.0026562 -0.0092125 0.0011407 -0.014171 -11.285 0 0 0.46123 0 0.43678 0.59163 0.17956 0 0
4.4023 0.4999 0.50936 0.21908 0.64493 0 0.70375 0.54442 0.55714 0.51124 0.55609 0.46005 -72.591 0.086521 0.10153 -0.25844 -0.77769 -0.59416 -0.84696 -1.1651 -1.0024 -1.2341 -1.5343 -1.641 -1.4614 -0.0025702 -0.0096379 0.00075431 -0.014275 -11.457 0 0 0.48465 0 0.31484 0.52691 0.13911 0 0
4.4063 0.45261 0.45213 0.12871 0.65392 0 0.70324 0.53294 0.53744 0.52009 0.56437 0.53056 -72.296 -0.027268 0.050205 -0.31549 -0.90075 -0.67506 -0.91609 -1.3048 -1.0991 -1.3059 -1.6779 -1.7702 -1.5952 -0.0023808 -0.0094048 0.00032841 -0.014801 -11.601 0 0 0.52106 0 0.22815 0.4711 0.12487 0 0
4.4102 0.39815 0.40537 0.27818 0.62815 0 0.64771 0.51814 0.5065 0.52206 0.55091 0.63077 -71.898 -0.10127 0.02543 -0.34887 -0.97112 -0.70997 -0.94982 -1.3937 -1.1628 -1.3371 -1.7577 -1.8792 -1.678 -0.0021676 -0.008776 -0.00013481 -0.015951 -11.67 0 0 0.57665 0 0.19074 0.4338 0.13438 0 0
4.4141 0.3501 0.38162 0.5233 0.55099 0 0.54284 0.47621 0.47948 0.51409 0.50992 0.7369 -71.417 -0.12904 0.029625 -0.35543 -0.9809 -0.70532 -0.94521 -1.4218 -1.1919 -1.3245 -1.7649 -1.9426 -1.7 -0.0019841 -0.0083472 -0.00071185 -0.017503 -11.505 0 0 0.6443 0 0.20579 0.41951 0.16544 0 0
4.418 0.3336 0.37301 0.65227 0.42263 0 0.40194 0.41314 0.46478 0.50668 0.44851 0.80965 -70.879 -0.10744 0.043403 -0.33356 -0.92698 -0.69329 -0.90184 -1.3835 -1.2027 -1.2672 -1.6955 -1.9414 -1.6555 -0.0018027 -0.0084656 -0.0013043 -0.018838 -11.027 0 0 0.69704 0 0.27187 0.43106 0.21438 0 0
4.4219 0.35863 0.3595 0.5445 0.27666 0 0.25168 0.37277 0.46311 0.5165 0.38929 0.80982 -70.3 -0.031616 0.044887 -0.27981 -0.80658 -0.69816 -0.81885 -1.2709 -1.2051 -1.1639 -1.5448 -1.8691 -1.5353 -0.0015587 -0.0089316 -0.0015795 -0.019278 -10.374 0 0 0.70167 0 0.383 0.4729 0.27471 0 0
4.4258 0.39888 0.32864 0.24789 0.16888 0 0.13243 0.3949 0.46767 0.54515 0.35902 0.72161 -69.677 0.075491 0.030567 -0.20537 -0.6532 -0.71022 -0.71435 -1.1131 -1.1859 -1.0346 -1.3494 -1.7325 -1.3666 -0.0012288 -0.0092343 -0.0012646 -0.018523 -9.7848 0 0 0.64362 0 0.50403 0.53406 0.3324 0 0
4.4297 0.40629 0.28721 -0.064576 0.14237 0 0.082835 0.46465 0.46422 0.56507 0.36756 0.56657 -69.003 0.18934 0.019125 -0.12345 -0.49683 -0.69181 -0.60442 -0.94188 -1.1178 -0.8976 -1.1439 -1.5482 -1.1797 -0.00084802 -0.0090365 -0.00050048 -0.016844 -9.3223 0 0 0.53962 0 0.61098 0.60085 0.38096 0 0
4.4336 0.35501 0.25364 -0.20984 0.19798 0 0.1167 0.51275 0.43665 0.53236 0.39467 0.39395 -68.28 0.29538 0.03544 -0.041961 -0.3535 -0.61014 -0.49756 -0.77448 -0.98565 -0.76243 -0.94665 -1.3393 -0.99113 -0.00045628 -0.0084388 0.00017328 -0.014899 -8.749 0 0 0.42526 0 0.69108 0.66493 0.41705 0 0
4.4375 0.27133 0.23989 -0.10119 0.29599 0 0.21248 0.47568 0.37937 0.42234 0.4003 0.25265 -67.511 0.37958 0.089395 0.031185 -0.23736 -0.46787 -0.40146 -0.62721 -0.8055 -0.63755 -0.77391 -1.1306 -0.81663 -6.1903e-05 -0.0078279 0.00025804 -0.01332 -7.7571 0 0 0.32972 0 0.7341 0.71794 0.43843 0 0
4.4414 0.21442 0.2417 0.20886 0.38579 0 0.32615 0.35777 0.30629 0.25826 0.35523 0.16629 -66.698 0.4152 0.16738 0.079819 -0.1697 -0.30482 -0.32915 -0.52589 -0.6187 -0.53626 -0.64994 -0.9436 -0.68137 0.00032642 -0.0075211 -0.00026132 -0.012387 -6.3463 0 0 0.26141 0 0.72461 0.74321 0.44051 0 0
4.4453 0.22186 0.24587 0.56219 0.43587 0 0.41589 0.2307 0.24388 0.10425 0.26755 0.12966 -65.837 0.4151 0.24212 0.10694 -0.13102 -0.17067 -0.27473 -0.45601 -0.4661 -0.4526 -0.557 -0.78914 -0.57633 0.00064837 -0.0075516 -0.00092218 -0.011988 -4.9418 0 0 0.21432 0 0.68879 0.74624 0.43173 0 0
4.4492 0.2733 0.24445 0.78378 0.44037 0 0.45775 0.16922 0.20998 0.023534 0.18036 0.12386 -64.93 0.38776 0.29113 0.11505 -0.11184 -0.092789 -0.23548 -0.4089 -0.3648 -0.38414 -0.48621 -0.66532 -0.49586 0.00080699 -0.0077351 -0.0012268 -0.011833 -4.0782 0 0 0.18246 0 0.63835 0.731 0.41491 0 0
4.4531 0.31034 0.24 0.77993 0.40454 0 0.44402 0.18813 0.19781 0.035169 0.13961 0.13178 -63.982 0.34259 0.30923 0.10754 -0.1035 -0.064096 -0.20853 -0.37605 -0.30465 -0.32861 -0.42952 -0.56139 -0.43417 0.00075296 -0.0078768 -0.0010664 -0.011662 -3.9322 0 0 0.16427 0 0.58395 0.70222 0.39274 0 0
4.457 0.29342 0.23792 0.5901 0.33191 0 0.37593 0.24101 0.18287 0.10415 0.15806 0.14062 -63.005 0.29406 0.30789 0.089741 -0.095707 -0.056072 -0.19072 -0.34648 -0.26284 -0.28457 -0.37802 -0.46699 -0.3844 0.0005491 -0.0078966 -0.00072609 -0.011292 -4.1614 0 0 0.15474 0 0.53929 0.66736 0.36843 0 0
4.4609 0.23809 0.23727 0.35583 0.22893 0 0.26487 0.2734 0.14838 0.17041 0.2065 0.1367 -62 0.26388 0.30478 0.07363 -0.080501 -0.041911 -0.1766 -0.3103 -0.22145 -0.25051 -0.32657 -0.37998 -0.33898 0.00034281 -0.007788 -0.00052637 -0.010532 -4.2099 0 0 0.13939 0 0.51628 0.63997 0.34767 0 0
4.4648 0.19481 0.23202 0.22294 0.1192 0 0.14033 0.26896 0.10414 0.18959 0.23936 0.10674 -60.957 0.25604 0.3123 0.065341 -0.060576 -0.011529 -0.16339 -0.27059 -0.17553 -0.22501 -0.2793 -0.30742 -0.29781 0.00027613 -0.007509 -0.00051016 -0.0091643 -3.7766 0 0 0.10227 0 0.51147 0.625 0.33353 0 0
4.4688 0.19586 0.22033 0.24503 0.04504 0 0.047526 0.24474 0.07881 0.1543 0.23164 0.049539 -59.867 0.27062 0.3316 0.066967 -0.038915 0.027927 -0.15101 -0.23219 -0.13163 -0.20906 -0.24148 -0.26025 -0.26439 0.00041757 -0.0069517 -0.00046624 -0.0071056 -3.0125 0 0 0.042443 0 0.52253 0.62407 0.32795 0 0
4.4727 0.22552 0.20934 0.36002 0.045056 0 0.025207 0.21537 0.092585 0.088121 0.19543 -0.014335 -58.732 0.30527 0.35383 0.079327 -0.019175 0.060282 -0.14004 -0.20121 -0.10305 -0.20381 -0.21909 -0.24749 -0.24332 0.0007463 -0.0060438 -0.00019666 -0.0046385 -2.3273 0 0 -0.017763 0 0.54599 0.63736 0.33241 0 0
4.4766 0.24238 0.20816 0.45421 0.12272 0 0.077369 0.17781 0.13795 0.027973 0.16403 -0.048554 -57.567 0.35182 0.36656 0.10092 -0.0090756 0.069395 -0.13484 -0.19344 -0.10525 -0.2148 -0.22726 -0.27408 -0.24966 0.001148 -0.0048979 0.00027822 -0.0024685 -2.0662 0 0 -0.042736 0 0.57569 0.66283 0.3494 0 0
4.4805 0.22555 0.21689 0.45668 0.23441 0 0.16556 0.13334 0.18742 0.009993 0.16138 -0.021244 -56.385 0.39241 0.36179 0.1216 -0.0096376 0.046131 -0.13871 -0.2101 -0.14949 -0.23913 -0.2619 -0.34139 -0.28341 0.0014028 -0.0038629 0.00074201 -0.001449 -2.3664 0 0 -0.0044984 0 0.60157 0.68829 0.37154 0 0
4.4844 0.19387 0.22522 0.38472 0.3126 0 0.23391 0.1091 0.21879 0.058849 0.18493 0.076277 -55.184 0.42022 0.34093 0.13609 -0.019966 -0.0068735 -0.15302 -0.24731 -0.23452 -0.27472 -0.31711 -0.44615 -0.34071 0.0012308 -0.0033921 0.00093834 -0.002097 -3.211 0 0 0.10045 0 0.61944 0.70761 0.39339 0 0
4.4883 0.1802 0.22323 0.30874 0.31081 0 0.24899 0.13927 0.23113 0.17375 0.21466 0.22482 -53.947 0.43111 0.31372 0.1406 -0.039549 -0.074586 -0.17859 -0.30102 -0.34208 -0.31994 -0.38772 -0.5766 -0.41736 0.000455 -0.0037774 0.00070007 -0.0042316 -4.4759 0 0 0.24725 0 0.6261 0.71637 0.41051 0 0
4.4922 0.19337 0.2121 0.27809 0.23659 0 0.22139 0.21981 0.23738 0.31701 0.23533 0.38502 -52.659 0.42133 0.29146 0.13074 -0.068195 -0.1359 -0.21629 -0.36493 -0.44317 -0.37292 -0.46661 -0.71032 -0.50662 -0.00079231 -0.0049252 1.4322e-05 -0.0070141 -5.8654 0 0 0.39058 0 0.61755 0.70952 0.41693 0 0
4.4961 0.21101 0.20244 0.27984 0.14657 0 0.19153 0.29369 0.2456 0.42323 0.24894 0.50857 -51.327 0.3936 0.27959 0.10527 -0.10596 -0.17507 -0.26265 -0.42553 -0.5134 -0.4286 -0.54029 -0.81921 -0.59087 -0.0020257 -0.006359 -0.00093226 -0.0093933 -6.8926 0 0 0.48055 0 0.59113 0.68519 0.40702 0 0
4.5 0.20885 0.20216 0.26619 0.1059 0 0.19358 0.29661 0.25184 0.43609 0.26671 0.55097 -49.968 0.35998 0.27545 0.072836 -0.14939 -0.1903 -0.30883 -0.47597 -0.54598 -0.48117 -0.60221 -0.88148 -0.65865 -0.0026494 -0.0074836 -0.0017598 -0.010663 -7.0948 0 0 0.48364 0 0.55468 0.65281 0.38734 0 0
4.5039 0.19044 0.20854 0.21887 0.14178 0 0.22857 0.22215 0.2509 0.35072 0.29166 0.49005 -48.596 0.32563 0.27255 0.038075 -0.19631 -0.19197 -0.3497 -0.51397 -0.55149 -0.52708 -0.64917 -0.89302 -0.70465 -0.0023493 -0.0079453 -0.0020528 -0.010767 -6.3962 0 0 0.4025 0 0.51271 0.61755 0.36241 0 0
4.5078 0.18318 0.21375 0.18318 0.22583 0 0.26692 0.13493 0.24849 0.22429 0.31134 0.34648 -47.209 0.29525 0.2671 0.0057284 -0.2439 -0.19199 -0.38028 -0.53834 -0.54542 -0.56288 -0.67875 -0.86925 -0.72524 -0.0013178 -0.0078216 -0.0016484 -0.010168 -5.2641 0 0 0.28131 0 0.47031 0.58478 0.33739 0 0
4.5117 0.20677 0.21668 0.23184 0.29753 0 0.27427 0.11145 0.25722 0.13888 0.30891 0.18711 -45.79 0.27533 0.26059 -0.015737 -0.28416 -0.19407 -0.39061 -0.54703 -0.53568 -0.58066 -0.68478 -0.83547 -0.71454 -0.00011255 -0.0074972 -0.00082233 -0.0094304 -4.4266 0 0 0.18553 0 0.43801 0.56434 0.32242 0 0
4.5156 0.25111 0.22575 0.38561 0.31051 0 0.23828 0.1674 0.27951 0.14322 0.28173 0.094425 -44.325 0.26574 0.25676 -0.023345 -0.30753 -0.19389 -0.38078 -0.54459 -0.52122 -0.58005 -0.6706 -0.81235 -0.68473 0.00071824 -0.0073336 -0.00014007 -0.0088366 -4.3432 0 0 0.16308 0 0.42333 0.56005 0.32248 0 0
4.5195 0.2877 0.24821 0.56462 0.26598 0 0.1777 0.24752 0.29902 0.22094 0.24815 0.11366 -42.815 0.26411 0.25708 -0.019042 -0.31098 -0.1875 -0.35564 -0.53317 -0.50042 -0.56441 -0.64036 -0.80641 -0.64588 0.00091878 -0.0074062 -3.7126e-05 -0.0083221 -4.8999 0 0 0.21354 0 0.42604 0.56989 0.33492 0 0
4.5234 0.29948 0.27835 0.62738 0.20884 0 0.13109 0.28625 0.29418 0.30988 0.23409 0.21791 -41.271 0.26909 0.25938 -0.0044798 -0.29303 -0.17804 -0.31894 -0.51324 -0.47806 -0.53641 -0.59673 -0.8104 -0.60424 0.00053183 -0.0075111 -0.00049371 -0.0077319 -5.5925 0 0 0.29097 0 0.44511 0.59212 0.35676 0 0
4.5273 0.29456 0.29972 0.48117 0.19126 0 0.13457 0.27149 0.26188 0.35205 0.25075 0.32576 -39.698 0.27915 0.2607 0.017825 -0.25328 -0.1732 -0.2757 -0.48473 -0.46225 -0.49979 -0.54303 -0.81089 -0.56639 -0.0002543 -0.0074013 -0.0011089 -0.0071284 -5.9871 0 0 0.33937 0 0.478 0.624 0.38327 0 0
4.5313 0.29105 0.30093 0.17661 0.23328 0 0.20116 0.24416 0.2251 0.33064 0.28406 0.36242 -38.088 0.29206 0.26041 0.041401 -0.19907 -0.17648 -0.23756 -0.4481 -0.45519 -0.46493 -0.48911 -0.7967 -0.54197 -0.0011843 -0.0070245 -0.0014796 -0.0068393 -6.0057 0 0 0.33167 0 0.51495 0.65869 0.40247 0 0
4.5352 0.29424 0.28796 -0.10399 0.31052 0 0.31126 0.24187 0.21386 0.26903 0.30653 0.31367 -36.431 0.30432 0.26037 0.059656 -0.14989 -0.18219 -0.21171 -0.41162 -0.44899 -0.44116 -0.44671 -0.76408 -0.53021 -0.0018995 -0.0065665 -0.0014891 -0.0071694 -5.825 0 0 0.28133 0 0.54405 0.68877 0.40932 0 0
4.5391 0.29412 0.27889 -0.17333 0.37536 0 0.41985 0.2566 0.23741 0.20428 0.30161 0.22703 -34.72 0.3141 0.26248 0.069683 -0.11533 -0.18059 -0.2014 -0.38146 -0.43297 -0.43313 -0.42271 -0.71832 -0.53168 -0.0019804 -0.0062978 -0.0012513 -0.0080323 -5.6038 0 0 0.22241 0 0.56074 0.71128 0.40297 0 0
4.543 0.2838 0.28591 0.013217 0.39172 0 0.47852 0.25454 0.27596 0.16396 0.27817 0.16377 -32.96 0.31964 0.26662 0.069274 -0.10348 -0.16836 -0.20884 -0.36396 -0.40595 -0.44435 -0.42295 -0.67287 -0.54675 -0.0012092 -0.0063817 -0.00087068 -0.0088817 -5.3782 0 0 0.1821 0 0.56199 0.72396 0.38396 0 0
4.5469 0.27325 0.30381 0.31462 0.35606 0 0.46168 0.22865 0.30047 0.1609 0.26145 0.15052 -31.16 0.31758 0.27089 0.055054 -0.12628 -0.15415 -0.23769 -0.37201 -0.38146 -0.48058 -0.45792 -0.64604 -0.57835 0.0001281 -0.0067961 -0.00036821 -0.0090876 -5.1903 0 0 0.17022 0 0.54504 0.7235 0.35516 0 0
4.5508 0.27932 0.31672 0.51113 0.2929 0 0.38071 0.21531 0.29993 0.19678 0.26906 0.17356 -29.323 0.30754 0.27276 0.03076 -0.17687 -0.1533 -0.28146 -0.40997 -0.37968 -0.53531 -0.52211 -0.65479 -0.62522 0.0012685 -0.0073895 0.00014976 -0.0084781 -5.2015 0 0 0.18689 0 0.51969 0.71264 0.32756 0 0
4.5547 0.30338 0.31503 0.47654 0.23491 0 0.27616 0.25121 0.28861 0.26206 0.29516 0.21071 -27.446 0.29279 0.26974 0.0029096 -0.23909 -0.17626 -0.33115 -0.46847 -0.4126 -0.5976 -0.6006 -0.707 -0.68262 0.0014632 -0.0079837 0.00037278 -0.0075552 -5.5778 0 0 0.23055 0 0.4962 0.69643 0.30753 0 0
4.5586 0.32483 0.3036 0.27036 0.20597 0 0.19339 0.32178 0.28804 0.33374 0.3181 0.2586 -25.521 0.27601 0.25977 -0.024024 -0.3026 -0.22025 -0.38106 -0.53981 -0.47471 -0.66039 -0.68323 -0.79652 -0.74712 0.00058374 -0.0084387 -3.3049e-06 -0.0071238 -6.2609 0 0 0.2944 0 0.48056 0.67785 0.29833 0 0
4.5625 0.32074 0.29357 0.07517 0.2156 0 0.15939 0.36655 0.30445 0.38256 0.32315 0.32546 -23.544 0.26051 0.24278 -0.04526 -0.35657 -0.27074 -0.42533 -0.61415 -0.54647 -0.71622 -0.75881 -0.90459 -0.81441 -0.00071982 -0.0086654 -0.00089148 -0.0076057 -6.9292 0 0 0.35983 0 0.47821 0.66003 0.30225 0 0
4.5664 0.29035 0.28856 0.042134 0.25999 0 0.17515 0.34133 0.32509 0.39093 0.31656 0.40436 -21.516 0.25484 0.22267 -0.049707 -0.38074 -0.31043 -0.45069 -0.66568 -0.60675 -0.74863 -0.80209 -1.0077 -0.87102 -0.001516 -0.0086245 -0.0017265 -0.0086399 -7.2558 0 0 0.40263 0 0.49702 0.64904 0.32178 0 0
4.5703 0.25659 0.28169 0.18247 0.32242 0 0.2237 0.26871 0.33447 0.36649 0.31629 0.46529 -19.446 0.25992 0.20672 -0.039176 -0.38125 -0.32907 -0.45771 -0.6855 -0.64428 -0.75873 -0.81307 -1.0867 -0.90805 -0.0013408 -0.0083392 -0.0018991 -0.0093614 -7.2088 0 0 0.41153 0 0.52541 0.64517 0.34679 0 0
4.5742 0.24231 0.26588 0.38537 0.37445 0 0.2825 0.21813 0.33039 0.33586 0.32982 0.4799 -17.344 0.27495 0.20081 -0.015515 -0.36325 -0.32783 -0.44693 -0.67237 -0.66049 -0.74744 -0.79361 -1.1318 -0.92073 -0.0005335 -0.0079122 -0.0013379 -0.0091472 -7.0561 0 0 0.39948 0 0.55653 0.64785 0.37284 0 0
4.5781 0.24786 0.24432 0.52019 0.38542 0 0.33042 0.23495 0.32229 0.32226 0.34394 0.45096 -15.216 0.29827 0.20406 0.018608 -0.33241 -0.31634 -0.41974 -0.62779 -0.6636 -0.71654 -0.74723 -1.1412 -0.90587 0.00012486 -0.0075192 -0.00061726 -0.0081681 -7.0528 0 0 0.3913 0 0.58391 0.65608 0.39603 0 0
4.582 0.2544 0.22828 0.51913 0.34036 0 0.35041 0.29524 0.31612 0.32784 0.33863 0.40997 -13.062 0.32648 0.2089 0.058544 -0.29708 -0.30479 -0.37811 -0.55638 -0.65948 -0.66814 -0.67962 -1.1163 -0.85862 0.00011082 -0.0073525 -0.00041656 -0.0072366 -7.1481 0 0 0.39719 0 0.5979 0.66793 0.4113 0 0
4.5859 0.24742 0.2248 0.38717 0.25427 0 0.33376 0.33382 0.30516 0.33629 0.31009 0.38291 -10.871 0.35159 0.20826 0.094164 -0.26772 -0.29588 -0.33043 -0.4789 -0.64607 -0.61057 -0.60664 -1.0582 -0.78587 -0.00045019 -0.0075197 -0.00086384 -0.0070744 -7.0327 0 0 0.39959 0 0.59195 0.6785 0.41599 0 0
4.5898 0.23223 0.2286 0.17391 0.1673 0 0.286 0.3119 0.27831 0.32991 0.27614 0.36239 -8.6327 0.37057 0.20371 0.12105 -0.24464 -0.28186 -0.28383 -0.41027 -0.61482 -0.55097 -0.53793 -0.96815 -0.70278 -0.0010038 -0.0079434 -0.0014494 -0.0076566 -6.4678 0 0 0.36947 0 0.57273 0.68538 0.41363 0 0
4.5938 0.22411 0.2271 -0.039887 0.12025 0 0.22695 0.25003 0.23624 0.30239 0.25603 0.31889 -6.3449 0.38309 0.2058 0.13775 -0.22588 -0.24997 -0.24109 -0.35571 -0.55798 -0.49169 -0.47603 -0.8505 -0.61634 -0.0011135 -0.0083437 -0.0015947 -0.0082152 -5.533 0 0 0.29699 0 0.54518 0.6879 0.40641 0 0
4.5977 0.2262 0.21242 -0.1478 0.12752 0 0.17949 0.19589 0.19547 0.25756 0.24635 0.23944 -4.0193 0.3899 0.22461 0.14399 -0.20831 -0.19341 -0.20417 -0.31795 -0.4765 -0.43424 -0.42174 -0.71444 -0.533 -0.0007977 -0.0083639 -0.0012478 -0.0078868 -4.5366 0 0 0.2049 0 0.51538 0.68605 0.39694 0 0
4.6016 0.22224 0.18686 -0.064134 0.16905 0 0.15387 0.16998 0.17379 0.20183 0.22181 0.14931 -1.6726 0.39593 0.25894 0.14183 -0.18305 -0.1196 -0.17362 -0.29376 -0.38249 -0.37805 -0.37033 -0.57296 -0.45998 -0.00040241 -0.0078054 -0.00085854 -0.0064239 -3.7152 0 0 0.13071 0 0.4968 0.68217 0.39051 0 0
4.6055 0.19341 0.15733 0.18985 0.20674 0 0.14137 0.15177 0.17111 0.14223 0.16339 0.090851 0.68644 0.40909 0.29528 0.141 -0.1455 -0.047819 -0.14288 -0.26436 -0.29329 -0.31907 -0.31097 -0.43921 -0.39225 -0.00022494 -0.0068114 -0.00079296 -0.0043733 -3.0629 0 0 0.095515 0 0.49606 0.68241 0.39077 0 0
4.6094 0.13994 0.12685 0.44802 0.21068 0 0.12444 0.11555 0.16659 0.089646 0.084506 0.081667 3.062 0.43229 0.31869 0.14612 -0.095393 0.0039488 -0.10781 -0.22052 -0.22084 -0.2548 -0.23898 -0.32249 -0.32402 -0.00028396 -0.0058265 -0.00088213 -0.0026286 -2.444 0 0 0.090208 0 0.51313 0.69009 0.39858 0 0
4.6133 0.082759 0.093477 0.49478 0.17413 0 0.093814 0.066901 0.13655 0.056605 0.024013 0.097791 5.4625 0.46712 0.32596 0.16034 -0.032809 0.032764 -0.065306 -0.15632 -0.16417 -0.18339 -0.15159 -0.22587 -0.25054 -0.00040383 -0.005307 -0.00063474 -0.0017859 -1.8068 0 0 0.089691 0 0.54698 0.70759 0.41435 0 0
4.6172 0.043404 0.056572 0.25001 0.10968 0 0.056201 0.034897 0.076448 0.046274 0.0098516 0.099223 7.8862 0.5147 0.32841 0.18694 0.041872 0.05304 -0.011597 -0.065999 -0.11129 -0.10247 -0.046471 -0.14588 -0.16537 -0.00044643 -0.0053751 0.00013094 -0.0018125 -1.2259 0 0 0.076892 0 0.59515 0.73768 0.43826 0 0
4.6211 0.024531 0.020959 -0.12713 0.035673 0 0.025385 0.032595 0.0058268 0.044491 0.030096 0.06819 10.318 0.57061 0.34153 0.22541 0.12605 0.084493 0.054319 0.045353 -0.049067 -0.011761 0.070827 -0.074312 -0.063928 -0.00042659 -0.0056928 0.00097839 -0.0021955 -0.74789 0 0 0.051711 0 0.64767 0.77941 0.46757 0 0
4.625 0.011308 -0.0069945 -0.34716 -0.033257 0 0.0068815 0.037168 -0.048286 0.028378 0.043299 0.018807 12.74 0.6261 0.37137 0.26792 0.21437 0.13591 0.12492 0.15906 0.02684 0.082861 0.18711 -0.0014793 0.045414 -0.00042795 -0.0056729 0.0012557 -0.002339 -0.26767 0 0 0.020513 0 0.69457 0.82409 0.49681 0 0
4.6289 -0.010461 -0.026741 -0.24262 -0.08689 0 -0.0077014 0.015136 -0.073342 -0.012919 0.018765 -0.027767 15.149 0.677 0.41004 0.31064 0.30466 0.19907 0.19579 0.26583 0.10991 0.17803 0.29541 0.079674 0.15717 -0.00045217 -0.0048699 0.00079142 -0.0018814 0.37993 0 0 -0.016404 0 0.73134 0.86679 0.52315 0 0
4.6328 -0.041012 -0.045079 0.071061 -0.11783 0 -0.031504 -0.038218 -0.078546 -0.066591 -0.035308 -0.068946 17.554 0.7197 0.44394 0.34996 0.39468 0.25792 0.26248 0.35743 0.18926 0.27024 0.38945 0.17044 0.2655 -0.00036964 -0.0032549 0.00012143 -0.00079185 1.2151 0 0 -0.063133 0 0.75442 0.90266 0.54399 0 0
4.6367 -0.071371 -0.069705 0.29578 -0.12401 0 -0.069161 -0.093501 -0.082879 -0.10811 -0.085306 -0.11591 19.966 0.74864 0.46584 0.38043 0.47957 0.30386 0.31687 0.42219 0.25829 0.35266 0.45878 0.26611 0.35973 -8.77e-06 -0.0011947 -1.102e-05 0.00069649 2.0521 0 0 -0.11624 0 0.75826 0.92306 0.55481 0 0
4.6406 -0.09724 -0.10222 0.22784 -0.11334 0 -0.11357 -0.12229 -0.097678 -0.1258 -0.11124 -0.16733 22.382 0.76671 0.47975 0.40251 0.55401 0.3429 0.35802 0.46801 0.3184 0.42285 0.50845 0.3595 0.43802 0.00070786 0.00079702 0.00063992 0.0022133 2.6757 0 0 -0.16016 0 0.74871 0.92883 0.55705 0 0
4.6445 -0.1239 -0.13809 -0.058101 -0.10328 0 -0.1549 -0.12987 -0.12069 -0.13182 -0.12725 -0.19869 24.786 0.77813 0.49528 0.41896 0.61587 0.38876 0.38955 0.50592 0.37601 0.48236 0.54719 0.44652 0.5051 0.0016899 0.0023256 0.001631 0.0034038 3.0606 0 0 -0.1784 0 0.73211 0.9254 0.5541 0 0
4.6484 -0.15713 -0.17222 -0.30042 -0.11233 0 -0.19054 -0.14637 -0.14476 -0.14763 -0.16082 -0.18607 27.165 0.78576 0.5183 0.43169 0.66373 0.4494 0.41449 0.54363 0.43725 0.5325 0.58151 0.53002 0.56502 0.0027118 0.0032466 0.0022976 0.0040859 3.3832 0 0 -0.16978 0 0.71289 0.91728 0.54859 0 0
4.6523 -0.19299 -0.20228 -0.31753 -0.14907 0 -0.22471 -0.18784 -0.16909 -0.18034 -0.21556 -0.13941 29.515 0.79297 0.54691 0.44301 0.6965 0.52019 0.43701 0.58999 0.50498 0.57532 0.61938 0.61882 0.62337 0.0035245 0.0036553 0.0023518 0.0043373 3.8181 0 0 -0.15196 0 0.69621 0.91048 0.54393 0 0
4.6563 -0.22 -0.22657 -0.17155 -0.20737 0 -0.25863 -0.23505 -0.19981 -0.21668 -0.26198 -0.10491 31.841 0.80579 0.57512 0.45651 0.71689 0.58904 0.46579 0.65668 0.57931 0.61626 0.67485 0.72197 0.69073 0.003984 0.0037989 0.0020267 0.0044279 4.3612 0 0 -0.14855 0 0.69162 0.91717 0.54708 0 0
4.6602 -0.23135 -0.24142 -0.066702 -0.2707 0 -0.28338 -0.25565 -0.23962 -0.2403 -0.26896 -0.12789 34.143 0.82584 0.59932 0.4731 0.73782 0.64743 0.50349 0.73661 0.6592 0.66103 0.74679 0.84234 0.7681 0.0041157 0.0039477 0.0017288 0.004632 4.8773 0 0 -0.1728 0 0.69967 0.93799 0.55889 0 0
4.6641 -0.23244 -0.24424 -0.10907 -0.32073 0 -0.28501 -0.24298 -0.27947 -0.25117 -0.24121 -0.21234 36.405 0.85411 0.62105 0.49305 0.76574 0.69652 0.55044 0.82489 0.74299 0.71168 0.83327 0.97374 0.85405 0.0040695 0.0042549 0.0016463 0.0050766 5.2927 0 0 -0.22222 0 0.72067 0.97184 0.57952 0 0
4.668 -0.23503 -0.23983 -0.19873 -0.34476 0 -0.25857 -0.22501 -0.30333 -0.26434 -0.21901 -0.31817 38.614 0.89108 0.64441 0.51649 0.80616 0.74353 0.6061 0.91608 0.82791 0.76948 0.93106 1.1034 0.94604 0.0039972 0.0046813 0.0016958 0.0057552 5.6848 0 0 -0.28471 0 0.75417 1.0163 0.60846 0 0
4.6719 -0.24545 -0.2408 -0.16893 -0.33971 0 -0.21771 -0.23336 -0.30332 -0.29036 -0.23803 -0.39729 40.77 0.93783 0.67145 0.5439 0.86675 0.79334 0.66863 1.0009 0.90986 0.83536 1.0336 1.2172 1.038 0.0039615 0.005077 0.0017385 0.0066533 6.1611 0 0 -0.34593 0 0.79955 1.0658 0.64465 0 0
4.6758 -0.26054 -0.25823 -0.0047404 -0.3139 0 -0.18997 -0.2693 -0.28984 -0.32197 -0.29267 -0.42971 42.891 0.98975 0.69989 0.57431 0.94169 0.84333 0.73069 1.0717 0.98358 0.90376 1.1283 1.3045 1.12 0.0039653 0.0053847 0.0017494 0.0077955 6.689 0 0 -0.39168 0 0.84945 1.1082 0.6823 0 0
4.6797 -0.27466 -0.29083 0.11646 -0.28538 0 -0.19999 -0.30602 -0.285 -0.34313 -0.34346 -0.42584 44.994 1.0408 0.72445 0.6059 1.0185 0.88537 0.78741 1.129 1.0433 0.96869 1.2101 1.3597 1.1885 0.0040529 0.0057673 0.0017891 0.0091225 7.1009 0 0 -0.40942 0 0.89749 1.1384 0.71699 0 0
4.6836 -0.28761 -0.32466 0.01713 -0.2745 0 -0.25302 -0.32188 -0.30357 -0.34882 -0.35999 -0.40199 47.079 1.0861 0.74029 0.63699 1.0884 0.91201 0.83558 1.173 1.0842 1.0257 1.2759 1.3834 1.2411 0.0043359 0.006467 0.0019135 0.010341 7.2805 0 0 -0.39492 0 0.93953 1.1535 0.74568 0 0
4.6875 -0.30379 -0.34562 -0.26938 -0.29204 0 -0.33074 -0.32388 -0.33928 -0.3507 -0.35121 -0.36385 49.13 1.1206 0.74604 0.66559 1.1417 0.92136 0.87232 1.2045 1.1046 1.0703 1.3237 1.3827 1.2762 0.0048637 0.0074726 0.0021694 0.010998 7.3065 0 0 -0.35979 0 0.97159 1.1521 0.76547 0 0
4.6914 -0.32488 -0.35215 -0.51166 -0.33093 0 -0.40189 -0.3345 -0.3702 -0.3616 -0.3501 -0.31647 51.126 1.1299 0.74475 0.68486 1.1588 0.91801 0.89049 1.2214 1.1096 1.0914 1.3484 1.3715 1.288 0.005466 0.0083425 0.0026156 0.010821 7.3754 0 0 -0.32901 0 0.98433 1.1321 0.76864 0 0
4.6953 -0.34673 -0.3552 -0.51341 -0.37053 0 -0.44055 -0.36099 -0.37885 -0.3786 -0.37232 -0.281 53.058 1.1177 0.74245 0.69358 1.1505 0.91063 0.89611 1.229 1.1103 1.0951 1.3608 1.367 1.2863 0.0057923 0.0084718 0.0032353 0.010048 7.5942 0 0 -0.32493 0 0.98259 1.1054 0.75891 0 0
4.6992 -0.36489 -0.36613 -0.31704 -0.39271 0 -0.44026 -0.38611 -0.36834 -0.38669 -0.39791 -0.28798 54.926 1.0866 0.74493 0.69152 1.1249 0.90829 0.89194 1.2281 1.1193 1.0851 1.3648 1.3828 1.2749 0.005602 0.0076565 0.0038082 0.0093829 7.8887 0 0 -0.35016 0 0.96882 1.0768 0.73795 0 0
4.7031 -0.38128 -0.38625 -0.1569 -0.39685 0 -0.41574 -0.39106 -0.3591 -0.37943 -0.39745 -0.34692 56.735 1.0406 0.75445 0.67946 1.0908 0.91684 0.88123 1.2206 1.1424 1.0655 1.3642 1.4226 1.2581 0.0050516 0.0064269 0.0039817 0.0095081 8.1294 0 0 -0.38599 0 0.94601 1.0506 0.70808 0 0
4.707 -0.40278 -0.40913 -0.21521 -0.39974 0 -0.39177 -0.38134 -0.36973 -0.37038 -0.3711 -0.4263 58.483 0.98668 0.76853 0.65959 1.0629 0.93661 0.86918 1.2094 1.1743 1.0436 1.3641 1.4786 1.2422 0.0046474 0.0057381 0.0035987 0.010528 8.3094 0 0 -0.40891 0 0.9188 1.032 0.67313 0 0
4.7109 -0.43294 -0.43112 -0.4453 -0.4191 0 -0.3872 -0.3828 -0.40043 -0.37948 -0.35338 -0.4724 60.17 0.94194 0.78219 0.64209 1.0603 0.96291 0.86627 1.205 1.2036 1.0333 1.373 1.538 1.2395 0.0048284 0.0062007 0.0029626 0.011849 8.5492 0 0 -0.4097 0 0.89677 1.0244 0.6431 0 0
4.7148 -0.46724 -0.45613 -0.64443 -0.45609 0 -0.40533 -0.41251 -0.43461 -0.40953 -0.37646 -0.45402 61.801 0.91553 0.79216 0.63514 1.0837 0.99016 0.87761 1.2157 1.2237 1.041 1.3953 1.5924 1.2554 0.0055542 0.0075386 0.0026583 0.012649 8.9267 0 0 -0.39751 0 0.88476 1.0256 0.62434 0 0
4.7188 -0.49805 -0.48857 -0.6794 -0.49386 0 -0.43705 -0.45993 -0.45598 -0.44189 -0.43394 -0.38932 63.379 0.91257 0.80007 0.64373 1.1321 1.0173 0.9068 1.2476 1.2397 1.0706 1.4352 1.6436 1.2941 0.0063332 0.0088139 0.0030023 0.012551 9.3578 0 0 -0.38742 0 0.88543 1.0353 0.62086 0 0
4.7227 -0.52268 -0.52368 -0.60923 -0.51431 0 -0.47277 -0.50017 -0.46354 -0.45851 -0.48748 -0.32836 64.894 0.93668 0.81174 0.67202 1.2028 1.0498 0.95659 1.3062 1.2664 1.1252 1.4965 1.7005 1.3591 0.0067085 0.0092474 0.0036847 0.011927 9.6976 0 0 -0.38706 0 0.90064 1.0526 0.63585 0 0
4.7266 -0.54388 -0.54867 -0.58177 -0.51692 0 -0.51131 -0.52204 -0.4706 -0.4644 -0.50893 -0.31128 66.329 0.99472 0.83316 0.72777 1.2906 1.0966 1.0336 1.4035 1.3174 1.2124 1.5913 1.7731 1.4586 0.0067305 0.0088807 0.0040673 0.011577 9.9468 0 0 -0.39569 0 0.93381 1.0792 0.67567 0 0
4.7305 -0.56194 -0.55514 -0.64444 -0.52052 0 -0.55706 -0.53629 -0.49012 -0.48203 -0.50912 -0.34467 67.667 1.0705 0.86619 0.79897 1.3812 1.1629 1.1264 1.5249 1.3963 1.3193 1.7118 1.8671 1.5787 0.0069204 0.0084683 0.0038976 0.012066 10.299 0 0 -0.41338 0 0.97559 1.1125 0.72901 0 0
4.7344 -0.57001 -0.54884 -0.69852 -0.54498 0 -0.60827 -0.55585 -0.52231 -0.52238 -0.52075 -0.41373 68.912 1.1542 0.90756 0.87701 1.4704 1.246 1.2273 1.6593 1.4968 1.4382 1.8512 1.9834 1.7102 0.0077384 0.0087413 0.0036687 0.013306 10.939 0 0 -0.44632 0 1.0199 1.1512 0.78776 0 0
4.7383 -0.56127 -0.54501 -0.64415 -0.59007 0 -0.64967 -0.57537 -0.55617 -0.56768 -0.55727 -0.50625 70.08 1.2382 0.95187 0.95481 1.5556 1.3381 1.3301 1.7975 1.6097 1.5629 2.0032 2.1193 1.8461 0.0090997 0.0097739 0.0041588 0.014701 11.807 0 0 -0.50065 0 1.0618 1.1941 0.84519 0 0
4.7422 -0.54124 -0.55362 -0.52935 -0.63215 0 -0.65981 -0.57747 -0.58134 -0.58962 -0.59791 -0.61547 71.182 1.3129 0.99583 1.0231 1.635 1.432 1.4266 1.9269 1.7285 1.6855 2.1585 2.2679 1.9772 0.010444 0.011029 0.0055809 0.015677 12.617 0 0 -0.57229 0 1.0945 1.2391 0.89222 0 0
4.7461 -0.52917 -0.57095 -0.50859 -0.6434 0 -0.62947 -0.55823 -0.59723 -0.58463 -0.61693 -0.72202 72.211 1.3669 1.0397 1.0707 1.7076 1.5243 1.5061 2.0307 1.8478 1.7941 2.2981 2.4167 2.092 0.011291 0.011946 0.007264 0.016102 13.123 0 0 -0.64531 0 1.1103 1.2802 0.91758 0 0
4.75 -0.54255 -0.58645 -0.64697 -0.61687 0 -0.57462 -0.53858 -0.61049 -0.58375 -0.6195 -0.78713 73.15 1.4033 1.085 1.1018 1.7734 1.6126 1.5705 2.1112 1.9582 1.8866 2.4151 2.5492 2.1909 0.011693 0.012426 0.0082632 0.016275 13.352 0 0 -0.70151 0 1.1134 1.3137 0.92587 0 0
4.7539 -0.57908 -0.59609 -0.8044 -0.57486 0 -0.53006 -0.54442 -0.62582 -0.62071 -0.63724 -0.77873 73.993 1.424 1.1293 1.1194 1.8304 1.6896 1.6218 2.1705 2.046 1.9619 2.506 2.6525 2.274 0.012119 0.012752 0.0082856 0.016565 13.531 0 0 -0.7311 0 1.107 1.3374 0.92061 0 0
4.7578 -0.61661 -0.60645 -0.75975 -0.55291 0 -0.52636 -0.57767 -0.64108 -0.69085 -0.68533 -0.70864 74.752 1.432 1.1659 1.1278 1.8764 1.7437 1.6625 2.2117 2.1014 2.0194 2.5695 2.7259 2.3421 0.012894 0.013151 0.007944 0.017094 13.812 0 0 -0.73486 0 1.0954 1.3502 0.90658 0 0
4.7617 -0.63419 -0.62569 -0.45992 -0.57281 0 -0.56823 -0.61353 -0.65165 -0.74895 -0.73412 -0.63633 75.439 1.4327 1.1879 1.1351 1.905 1.7675 1.6982 2.2405 2.1276 2.057 2.6036 2.7811 2.3939 0.013821 0.013539 0.0080753 0.017713 14.112 0 0 -0.71928 0 1.0883 1.3508 0.89395 0 0
4.7656 -0.63405 -0.65371 -0.11652 -0.62716 0 -0.63251 -0.62893 -0.65813 -0.75356 -0.73622 -0.62406 76.046 1.4369 1.1956 1.1511 1.9196 1.7682 1.7378 2.2686 2.1418 2.083 2.6249 2.8344 2.4343 0.014382 0.013727 0.0088828 0.018242 14.27 0 0 -0.69347 0 1.0962 1.3479 0.89443 0 0
4.7695 -0.64138 -0.68437 -0.0204 -0.68731 0 -0.68725 -0.62919 -0.66787 -0.71243 -0.68457 -0.6822 76.542 1.4496 1.1997 1.1783 1.9272 1.7674 1.7842 2.3005 2.1645 2.1044 2.645 2.8935 2.4668 0.014326 0.013782 0.0098387 0.018649 14.321 0 0 -0.67079 0 1.1213 1.3487 0.91066 0 0
4.7734 -0.68061 -0.71624 -0.2517 -0.72636 0 -0.71596 -0.64111 -0.68856 -0.67821 -0.63342 -0.75968 76.909 1.4739 1.2148 1.2176 1.9341 1.787 1.8384 2.3388 2.2055 2.1258 2.6713 2.9546 2.4939 0.014009 0.014069 0.010404 0.019017 14.533 0 0 -0.66772 0 1.1645 1.3584 0.94352 0 0
4.7773 -0.75085 -0.75612 -0.59143 -0.73831 0 -0.72762 -0.68057 -0.72038 -0.69555 -0.6494 -0.79243 77.16 1.5126 1.2467 1.269 1.9482 1.8316 1.9011 2.3856 2.2584 2.1532 2.7118 3.0093 2.5189 0.014136 0.014879 0.010693 0.019366 15.13 0 0 -0.69399 0 1.2254 1.3831 0.99262 0 0
4.7813 -0.8244 -0.80761 -0.73657 -0.73938 0 -0.74619 -0.73335 -0.755 -0.75462 -0.73943 -0.76245 77.335 1.5676 1.2857 1.329 1.986 1.8835 1.9697 2.4437 2.3075 2.1976 2.7776 3.0577 2.5522 0.015134 0.016045 0.011297 0.019572 15.999 0 0 -0.74038 0 1.297 1.4308 1.0518 0 0
4.7852 -0.86839 -0.85697 -0.5985 -0.75313 0 -0.7899 -0.77243 -0.78206 -0.80141 -0.83591 -0.70949 77.455 1.6283 1.3147 1.388 2.0446 1.9191 2.0378 2.5096 2.3439 2.2582 2.8611 3.1109 2.6005 0.016759 0.017017 0.012484 0.019509 16.732 0 0 -0.77951 0 1.3639 1.4911 1.1081 0 0
4.7891 -0.86807 -0.87595 -0.37276 -0.79212 0 -0.85688 -0.79078 -0.7972 -0.79534 -0.86262 -0.6865 77.498 1.6892 1.3279 1.4416 2.1199 1.9338 2.102 2.5822 2.376 2.334 2.9586 3.183 2.6673 0.018263 0.017344 0.013741 0.019251 17.021 0 0 -0.78582 0 1.4188 1.5576 1.1558 0 0
4.793 -0.83137 -0.84413 -0.31176 -0.84858 0 -0.92565 -0.80931 -0.80505 -0.75374 -0.815 -0.70838 77.406 1.7444 1.3424 1.4855 2.2062 1.9533 2.1594 2.6598 2.4266 2.4225 3.0655 3.2788 2.7542 0.018952 0.017069 0.014228 0.019089 16.974 0 0 -0.7601 0 1.4552 1.623 1.1897 0 0
4.7969 -0.77546 -0.76989 -0.44927 -0.89747 0 -0.9666 -0.84835 -0.81523 -0.73588 -0.76661 -0.74812 77.142 1.7836 1.3886 1.5123 2.2903 2.0159 2.2043 2.7383 2.5176 2.5175 3.1736 3.3898 2.8613 0.018656 0.016643 0.013677 0.019304 17.024 0 0 -0.73516 0 1.4624 1.6734 1.2022 0 0
4.8008 -0.71241 -0.68673 -0.57417 -0.90763 0 -0.95454 -0.8952 -0.83413 -0.78254 -0.78949 -0.78034 76.713 1.7998 1.4816 1.5191 2.3518 2.1381 2.2328 2.8064 2.6516 2.6014 3.268 3.5012 2.9691 0.017797 0.016461 0.012715 0.019901 17.469 0 0 -0.75334 0 1.4427 1.6973 1.1952 0 0
4.8047 -0.64706 -0.62586 -0.47799 -0.85528 0 -0.87643 -0.9068 -0.85725 -0.87284 -0.87117 -0.81997 76.164 1.7957 1.5993 1.509 2.3838 2.2909 2.2445 2.8553 2.803 2.6622 3.3392 3.601 3.0578 0.017077 0.016527 0.012238 0.020576 18.12 0 0 -0.83258 0 1.4062 1.6962 1.176 0 0
4.8086 -0.58394 -0.59149 -0.20244 -0.73621 0 -0.73513 -0.84825 -0.867 -0.94068 -0.91907 -0.90858 75.533 1.7721 1.6888 1.4828 2.3822 2.4115 2.2371 2.8767 2.9259 2.6904 3.3783 3.6801 3.1123 0.017019 0.016581 0.01252 0.020979 18.406 0 0 -0.9486 0 1.3588 1.6716 1.1486 0 0
4.8125 -0.53088 -0.56357 -0.01178 -0.57317 0 -0.55237 -0.72771 -0.83997 -0.93196 -0.85258 -1.0581 74.821 1.731 1.7029 1.4417 2.3443 2.4434 2.2083 2.8622 2.9756 2.677 3.3761 3.724 3.1174 0.017626 0.016476 0.01302 0.021007 17.842 0 0 -1.0473 0 1.3071 1.6265 1.1174 0 0
4.8164 -0.49441 -0.52412 -0.113 -0.41305 0 -0.36937 -0.59245 -0.7626 -0.8459 -0.6884 -1.2107 74.009 1.6732 1.6368 1.3846 2.2621 2.3742 2.1449 2.786 2.9304 2.5958 3.3004 3.7058 3.0337 0.01832 0.016351 0.013029 0.020828 16.413 0 0 -1.0759 0 1.2612 1.5677 1.0885 0 0
4.8203 -0.47385 -0.47878 -0.42242 -0.30983 0 -0.2392 -0.49197 -0.64632 -0.7254 -0.52944 -1.2605 73.1 1.6078 1.5325 1.3194 2.1553 2.2411 2.0547 2.6643 2.7998 2.4674 3.1658 3.5941 2.8867 0.018239 0.016377 0.012406 0.020593 14.539 0 0 -1.0088 0 1.2231 1.5097 1.0632 0 0
4.8242 -0.46243 -0.4507 -0.63424 -0.29771 0 -0.20702 -0.44615 -0.52838 -0.61476 -0.46777 -1.1272 72.124 1.5364 1.4449 1.2479 2.0291 2.097 1.9393 2.503 2.613 2.2997 2.9761 3.371 2.6875 0.01681 0.016394 0.011607 0.020163 12.715 0 0 -0.85487 0 1.1915 1.456 1.0398 0 0
4.8281 -0.45435 -0.45429 -0.52897 -0.36956 0 -0.285 -0.44446 -0.45184 -0.52959 -0.50101 -0.81904 71.114 1.4601 1.3974 1.1717 1.8875 1.9688 1.8009 2.3091 2.3966 2.1012 2.7374 3.0482 2.4485 0.014235 0.015907 0.011089 0.019163 11.188 0 0 -0.64811 0 1.1644 1.4088 1.0165 0 0
4.832 -0.44897 -0.47752 -0.20374 -0.47742 0 -0.43774 -0.46583 -0.43529 -0.46204 -0.54471 -0.43504 70.072 1.3783 1.3663 1.0919 1.7328 1.841 1.6417 2.0911 2.1607 1.8826 2.4568 2.6675 2.1863 0.011489 0.014531 0.010862 0.017378 9.9265 0 0 -0.43346 0 1.1376 1.3685 0.98896 0 0
4.8359 -0.44745 -0.49168 0.016253 -0.55872 0 -0.59263 -0.4918 -0.45592 -0.40333 -0.52159 -0.10772 68.965 1.2914 1.3059 1.0103 1.5701 1.6791 1.473 1.8687 1.9044 1.6654 2.1621 2.285 1.9292 0.0096808 0.012472 0.010682 0.015112 8.816 0 0 -0.25455 0 1.1054 1.3291 0.95157 0 0
4.8398 -0.447 -0.47795 -0.10127 -0.57181 0 -0.67453 -0.50319 -0.46293 -0.35345 -0.43183 0.068216 67.763 1.2027 1.1917 0.9291 1.4069 1.4694 1.307 1.6551 1.6354 1.4616 1.8784 1.9492 1.6895 0.0092448 0.010526 0.010521 0.013126 7.8095 0 0 -0.14245 0 1.0676 1.2855 0.90553 0 0
4.8438 -0.44103 -0.44299 -0.46648 -0.5162 0 -0.64539 -0.4771 -0.41444 -0.31088 -0.33649 0.073886 66.47 1.1156 1.0433 0.85033 1.2494 1.2407 1.1509 1.4576 1.3836 1.2779 1.6198 1.6876 1.4731 0.0096283 0.0095108 0.010646 0.012129 6.9104 0 0 -0.10546 0 1.0255 1.2364 0.8526 0 0
4.8477 -0.42563 -0.4092 -0.75747 -0.42436 0 -0.52345 -0.40012 -0.30964 -0.26283 -0.28284 -0.040566 65.121 1.0338 0.90895 0.77632 1.1048 1.0483 1.0115 1.2826 1.1919 1.12 1.3988 1.5032 1.2839 0.0098035 0.0095929 0.011157 0.012228 6.0817 0 0 -0.12488 0 0.98125 1.1812 0.79557 0 0
4.8516 -0.40435 -0.39183 -0.73299 -0.33525 0 -0.36892 -0.28847 -0.19019 -0.19488 -0.2584 -0.18833 63.739 0.9696 0.82823 0.71508 0.99496 0.93521 0.90533 1.1469 1.0875 1.0025 1.2432 1.3795 1.1343 0.0091522 0.010115 0.011621 0.012802 5.2439 0 0 -0.16242 0 0.94181 1.1242 0.74327 0 0
4.8555 -0.38485 -0.38716 -0.45377 -0.27278 0 -0.24685 -0.18911 -0.11022 -0.11235 -0.22034 -0.2811 62.312 0.92725 0.80636 0.67002 0.92585 0.90166 0.83119 1.0494 1.0596 0.92045 1.1437 1.2902 1.0209 0.0079095 0.010064 0.011376 0.012903 4.3858 0 0 -0.17788 0 0.91304 1.0759 0.70447 0 0
4.8594 -0.37094 -0.38122 -0.20238 -0.24351 0 -0.19321 -0.15185 -0.099899 -0.047697 -0.15909 -0.25915 60.807 0.90781 0.81754 0.64285 0.89813 0.90883 0.78763 0.99108 1.0629 0.87306 1.0949 1.2123 0.94699 0.0067786 0.0088108 0.010264 0.011855 3.6511 0 0 -0.14867 0 0.89683 1.0421 0.68247 0 0
4.8633 -0.35908 -0.36626 -0.19833 -0.24694 0 -0.20473 -0.19324 -0.15031 -0.040135 -0.11874 -0.11688 59.212 0.91186 0.8296 0.63492 0.91156 0.91123 0.77402 0.9741 1.0514 0.86115 1.0939 1.1407 0.91743 0.0061622 0.0065365 0.0089432 0.0096485 3.2825 0 0 -0.081162 0 0.89429 1.0272 0.67921 0 0
4.8672 -0.34347 -0.34664 -0.39738 -0.28064 0 -0.25314 -0.28413 -0.22629 -0.10293 -0.14944 0.084178 57.552 0.94027 0.82687 0.64846 0.96566 0.89176 0.79108 1.0042 1.0149 0.88883 1.141 1.0966 0.94308 0.0058333 0.0040676 0.0083196 0.0069288 3.4558 0 0 -0.0094132 0 0.90658 1.0364 0.69663 0 0
4.8711 -0.32347 -0.33039 -0.56006 -0.33337 0 -0.3071 -0.37079 -0.29143 -0.20862 -0.24622 0.23138 55.865 0.98822 0.81603 0.68148 1.0475 0.87277 0.83613 1.0837 0.98905 0.95869 1.2344 1.1201 1.0343 0.0053652 0.0023272 0.0086465 0.0047052 4.1539 0 0 0.018494 0 0.93085 1.0692 0.72981 0 0
4.875 -0.30457 -0.31879 -0.49785 -0.37833 0 -0.34518 -0.40979 -0.32505 -0.30692 -0.34421 0.2132 54.162 1.0428 0.8164 0.7224 1.1337 0.89626 0.89539 1.1905 1.0286 1.0531 1.3543 1.2457 1.1657 0.0048023 0.0018326 0.0092947 0.0039669 5.1826 0 0 -0.037081 0 0.95868 1.1112 0.76587 0 0
4.8789 -0.29177 -0.30605 -0.24394 -0.3831 0 -0.35699 -0.3899 -0.32483 -0.36064 -0.37817 -0.013205 52.418 1.0982 0.84483 0.76554 1.2138 0.98903 0.96289 1.3135 1.163 1.1632 1.4916 1.4734 1.3233 0.0047797 0.0025486 0.0094809 0.0053049 6.2958 0 0 -0.18362 0 0.98599 1.1552 0.79862 0 0
4.8828 -0.28315 -0.28767 0.0032753 -0.33498 0 -0.34059 -0.33111 -0.30256 -0.3699 -0.34388 -0.38221 50.597 1.1486 0.90418 0.80523 1.2784 1.1383 1.0324 1.4404 1.3678 1.279 1.6361 1.7577 1.4908 0.0059031 0.0040758 0.0091627 0.0085904 7.3112 0 0 -0.38418 0 1.0088 1.1938 0.8224 0 0
4.8867 -0.27096 -0.26568 0.079258 -0.25857 0 -0.30305 -0.26982 -0.27979 -0.3662 -0.29786 -0.74228 48.697 1.184 0.97926 0.83145 1.3127 1.2949 1.0926 1.5478 1.5746 1.3802 1.7659 2.0238 1.6359 0.0080285 0.0059369 0.0090841 0.01287 8.1351 0 0 -0.5687 0 1.0197 1.2147 0.82831 0 0
4.8906 -0.24877 -0.24477 -0.012903 -0.20285 0 -0.26043 -0.24089 -0.28099 -0.38296 -0.29822 -0.93645 46.752 1.2004 1.0427 0.8407 1.3192 1.4026 1.1334 1.6173 1.7114 1.4486 1.857 2.2028 1.7309 0.010222 0.0077407 0.0098842 0.016684 8.7098 0 0 -0.66866 0 1.0166 1.216 0.81869 0 0
4.8945 -0.21717 -0.22507 -0.14485 -0.2024 0 -0.23024 -0.26044 -0.31995 -0.42697 -0.34892 -0.8932 44.803 1.1983 1.0704 0.83459 1.3041 1.4332 1.1517 1.6459 1.7453 1.4798 1.9003 2.2627 1.7712 0.011475 0.0091756 0.01125 0.018789 8.9566 0 0 -0.6558 0 1.0006 1.202 0.79877 0 0
4.8984 -0.18263 -0.20153 -0.20308 -0.24531 0 -0.21754 -0.31377 -0.38462 -0.47202 -0.40125 -0.66746 42.861 1.1772 1.0588 0.81412 1.2709 1.4019 1.1445 1.6313 1.696 1.4705 1.8889 2.2156 1.7542 0.011476 0.0099428 0.012082 0.01889 8.7744 0 0 -0.55754 0 0.97277 1.1757 0.77204 0 0
4.9023 -0.15216 -0.17085 -0.1719 -0.2793 0 -0.20717 -0.35892 -0.4355 -0.47857 -0.40398 -0.40264 40.903 1.1369 1.0292 0.78077 1.2232 1.3527 1.1085 1.5718 1.6145 1.4184 1.8158 2.0998 1.679 0.01069 0.0097627 0.011557 0.017778 8.0988 0 0 -0.43624 0 0.93426 1.1411 0.74256 0 0
4.9063 -0.12952 -0.13747 -0.09927 -0.25461 0 -0.17396 -0.35195 -0.42685 -0.42388 -0.34734 -0.23855 38.901 1.0774 1.0109 0.73738 1.1636 1.3208 1.0385 1.4671 1.5416 1.3228 1.6755 1.9523 1.5493 0.0097719 0.0084922 0.0099572 0.016696 6.9746 0 0 -0.34662 0 0.88934 1.1051 0.71559 0 0
4.9102 -0.11518 -0.11082 -0.021956 -0.16752 0 -0.10689 -0.28021 -0.33952 -0.31948 -0.26098 -0.22709 36.849 1.01 1.0134 0.69109 1.0973 1.3022 0.94939 1.3405 1.478 1.2072 1.504 1.7902 1.3964 0.0089621 0.0062554 0.0084074 0.016337 5.5793 0 0 -0.30304 0 0.84611 1.0723 0.6916 0 0
4.9141 -0.10737 -0.096404 0.052252 -0.065982 0 -0.026685 -0.17477 -0.19997 -0.20272 -0.17876 -0.31081 34.766 0.93962 1.013 0.64418 1.0248 1.2551 0.8465 1.1993 1.3875 1.0793 1.3152 1.6095 1.2288 0.0080651 0.0034403 0.0077696 0.016313 4.1605 0 0 -0.27912 0 0.80839 1.0437 0.66982 0 0
4.918 -0.10216 -0.090611 0.10588 -0.012157 0 0.022044 -0.086828 -0.066808 -0.10932 -0.11294 -0.37328 32.674 0.87081 0.96909 0.59861 0.94628 1.1351 0.73535 1.0497 1.2294 0.94539 1.122 1.3973 1.054 0.0068942 0.0005013 0.0078517 0.015533 2.913 0 0 -0.23514 0 0.77938 1.0199 0.64932 0 0
4.9219 -0.093896 -0.084502 0.099152 -0.03393 0 0.0030964 -0.04685 0.00755 -0.049745 -0.059814 -0.32115 30.579 0.81064 0.86248 0.55672 0.86024 0.93683 0.62296 0.89772 0.99636 0.81127 0.94054 1.1466 0.87681 0.0055949 -0.0023199 0.0077006 0.01318 1.8832 0 0 -0.14901 0 0.76408 1.0011 0.62852 0 0
4.9258 -0.078108 -0.072037 0.024888 -0.10502 0 -0.078543 -0.044321 0.011683 -0.0087511 -0.019129 -0.14123 28.473 0.76213 0.71915 0.51886 0.7674 0.70795 0.51655 0.74824 0.72822 0.67853 0.77714 0.86533 0.69906 0.0044837 -0.0051259 0.0066221 0.0094394 0.98026 0 0 -0.029035 0 0.76006 0.98533 0.60687 0 0
4.9297 -0.055476 -0.053986 -0.036855 -0.16633 0 -0.17115 -0.045901 -0.019858 0.033392 0.0024993 0.10013 26.352 0.72196 0.59626 0.48358 0.66963 0.51978 0.41711 0.60274 0.48943 0.54592 0.6264 0.57774 0.52192 0.003657 -0.0082008 0.0048648 0.0053811 0.0846 0 0 0.094937 0 0.76072 0.97082 0.58531 0 0
4.9336 -0.032048 -0.034678 0.037502 -0.1676 0 -0.20616 -0.029981 -0.033896 0.080359 0.0076499 0.30537 24.219 0.68751 0.53838 0.44986 0.5679 0.41702 0.325 0.46283 0.32692 0.41331 0.48518 0.31598 0.34785 0.0028832 -0.011645 0.0033288 0.0021459 -0.84441 0 0 0.1909 0 0.76129 0.95627 0.56456 0 0
4.9375 -0.014192 -0.016642 0.28175 -0.097465 0 -0.14413 -0.00056202 0.0034191 0.12047 0.018629 0.40488 22.087 0.65546 0.54179 0.41645 0.46339 0.38614 0.23998 0.33023 0.23988 0.28099 0.34988 0.10789 0.18023 0.0019183 -0.01512 0.0026748 0.0001781 -1.76 0 0 0.24154 0 0.75658 0.94033 0.54532 0 0
4.9414 -0.002868 0.00079524 0.55414 0.014526 0 -0.004251 0.029822 0.085419 0.14599 0.062055 0.39132 19.961 0.6193 0.55919 0.38063 0.35932 0.36891 0.16355 0.21387 0.1856 0.15616 0.2217 -0.034388 0.035239 0.0008581 -0.017968 0.0027444 -0.00088069 -2.6045 0 0 0.25204 0 0.73508 0.91861 0.52785 0 0
4.9453 0.0067395 0.018936 0.62331 0.11795 0 0.14457 0.061483 0.17306 0.16704 0.13925 0.31509 17.842 0.57857 0.54081 0.34242 0.26071 0.31066 0.094536 0.11523 0.11684 0.046638 0.1067 -0.11771 -0.081776 8.5623e-05 -0.019664 0.0027945 -0.0016703 -3.3616 0 0 0.2463 0 0.6998 0.89008 0.5096 0 0
4.9492 0.02002 0.037798 0.37988 0.16852 0 0.2263 0.10386 0.22355 0.20135 0.2153 0.2491 15.726 0.53581 0.47568 0.30309 0.17204 0.20429 0.035528 0.037774 0.021309 -0.040931 0.013205 -0.16025 -0.16593 -0.00014126 -0.020232 0.0022273 -0.0025258 -4.0066 0 0 0.25172 0 0.65418 0.85449 0.48921 0 0
4.9531 0.038456 0.05745 -0.026765 0.15025 0 0.20626 0.15215 0.21846 0.24899 0.24383 0.24326 13.613 0.49443 0.39829 0.2646 0.098003 0.09538 -0.010441 -0.015372 -0.068393 -0.10076 -0.050879 -0.17741 -0.21371 8.3418e-06 -0.020229 0.0011031 -0.0033324 -4.4226 0 0 0.27847 0 0.60275 0.81241 0.46584 0 0
4.957 0.060932 0.07991 -0.28477 0.085422 0 0.11321 0.17878 0.1733 0.28187 0.20742 0.29312 11.505 0.46195 0.35762 0.2316 0.048308 0.045878 -0.035797 -0.036849 -0.10168 -0.12208 -0.070418 -0.17156 -0.21784 9.7891e-05 -0.020253 3.8501e-05 -0.0038253 -4.4233 0 0 0.30761 0 0.55416 0.76587 0.43905 0 0
4.9609 0.088176 0.10784 -0.18639 0.025967 0 0.020278 0.15879 0.12442 0.26535 0.13557 0.34213 9.4006 0.44873 0.37772 0.21258 0.031916 0.086149 -0.033464 -0.024546 -0.051505 -0.10347 -0.040498 -0.13415 -0.18274 -0.00013165 -0.020393 -0.00032251 -0.0039384 -3.9246 0 0 0.30159 0 0.52277 0.72384 0.41341 0 0
4.9648 0.1232 0.14077 0.17956 0.024941 0 -0.0031467 0.10444 0.1039 0.19426 0.082168 0.32056 7.3025 0.4538 0.44204 0.20934 0.042798 0.19238 -0.0089779 0.011176 0.06276 -0.060333 0.020107 -0.05885 -0.12536 -0.00052369 -0.020115 0.00021249 -0.0038551 -3.1105 0 0 0.23448 0 0.51134 0.69314 0.3943 0 0
4.9688 0.16575 0.17351 0.50011 0.10074 0 0.063879 0.065544 0.12008 0.10611 0.082307 0.19945 5.2173 0.47566 0.50979 0.22291 0.077364 0.3043 0.034064 0.064954 0.18808 -0.0013167 0.099953 0.044729 -0.054173 -0.00072135 -0.018762 0.0012852 -0.0037947 -2.3917 0 0 0.11895 0 0.52055 0.67808 0.38548 0 0
4.9727 0.20751 0.19959 0.5161 0.2196 0 0.18279 0.085908 0.15621 0.054011 0.12671 0.020573 3.1586 0.51128 0.54637 0.25319 0.13025 0.36709 0.090484 0.1303 0.27394 0.063842 0.18588 0.14864 0.021839 -0.00057656 -0.016231 0.0022633 -0.0038207 -2.1333 0 0 0.0045088 0 0.5493 0.68205 0.39025 0 0
4.9766 0.23612 0.21659 0.24721 0.31517 0 0.28511 0.15786 0.18649 0.062768 0.17422 -0.12508 1.139 0.55189 0.54359 0.29794 0.18835 0.36555 0.14697 0.19302 0.30269 0.11553 0.25086 0.21854 0.085204 -0.00030362 -0.013233 0.0026621 -0.0038714 -2.381 0 0 -0.0552 0 0.59267 0.71034 0.41437 0 0
4.9805 0.24596 0.22777 -0.042955 0.33569 0 0.32056 0.22501 0.19562 0.1103 0.18852 -0.15926 -0.83933 0.58317 0.51851 0.34168 0.23141 0.32727 0.1861 0.23668 0.29212 0.14151 0.28113 0.23169 0.12384 -0.00024011 -0.010854 0.0024323 -0.0039214 -2.852 0 0 -0.039868 0 0.63343 0.74847 0.44758 0 0
4.9844 0.24479 0.23848 -0.09737 0.28282 0 0.28846 0.23495 0.18695 0.15188 0.16624 -0.071895 -2.785 0.5995 0.49694 0.37531 0.25075 0.29564 0.20034 0.25345 0.27226 0.13831 0.27476 0.18798 0.13251 -0.0005065 -0.0097722 0.0019282 -0.0040484 -3.2131 0 0 0.027304 0 0.66353 0.78619 0.48161 0 0
4.9883 0.24758 0.25132 0.11112 0.20941 0 0.2315 0.18935 0.17537 0.16198 0.13524 0.075096 -4.7078 0.5972 0.49488 0.39154 0.2404 0.29455 0.18437 0.23714 0.25762 0.10358 0.23109 0.10648 0.1069 -0.0009228 -0.009804 0.0015796 -0.0043194 -3.3819 0 0 0.10344 0 0.67734 0.81499 0.5093 0 0
4.9922 0.26275 0.26515 0.38284 0.17694 0 0.20005 0.1404 0.1743 0.15273 0.12897 0.19777 -6.6074 0.57244 0.50859 0.38069 0.19351 0.31081 0.13172 0.17925 0.2369 0.03418 0.14965 0.011067 0.040456 -0.0012207 -0.010169 0.0015221 -0.0046472 -3.565 0 0 0.15967 0 0.66857 0.8234 0.52051 0 0
4.9961 0.2848 0.27793 0.49209 0.20908 0 0.21683 0.13935 0.18912 0.15492 0.16088 0.25005 -8.4722 0.52732 0.5178 0.33576 0.11252 0.30597 0.043985 0.076987 0.18541 -0.067232 0.036961 -0.084207 -0.068247 -0.0012861 -0.010205 0.0015159 -0.0048158 -4.0156 0 0 0.19475 0 0.63694 0.80067 0.50403 0 0
5 0.30131 0.28933 0.38069 0.27949 0 0.26709 0.19179 0.21998 0.1861 0.21842 0.24457 -10.287 0.47389 0.50003 0.2705 0.018105 0.24751 -0.059107 -0.049008 0.08748 -0.18438 -0.09084 -0.18052 -0.19956 -0.0012026 -0.0098805 0.001247 -0.0046918 -4.7785 0 0 0.22233 0 0.59581 0.75817 0.46795 0 0
5.0039 0.30658 0.30001 0.1758 0.34002 0 0.31661 0.26288 0.26603 0.23929 0.27746 0.22533 -12.043 0.41727 0.4478 0.19226 -0.079939 0.13533 -0.16832 -0.18877 -0.049704 -0.31046 -0.22856 -0.28888 -0.34427 -0.0011297 -0.0096735 0.00071942 -0.0044234 -5.6729 0 0 0.25204 0 0.55192 0.70335 0.4176 0 0
5.0078 0.30711 0.30943 0.049716 0.35993 0 0.33839 0.31899 0.32338 0.29812 0.32137 0.22729 -13.742 0.36223 0.37653 0.10908 -0.1722 0.0030408 -0.2746 -0.3319 -0.2005 -0.43865 -0.3714 -0.41965 -0.49282 -0.0011941 -0.0099888 0.00031455 -0.0044179 -6.4979 0 0 0.28514 0 0.51187 0.64484 0.35952 0 0
5.0117 0.31319 0.31563 0.075073 0.3424 0 0.32767 0.35567 0.37981 0.3548 0.34911 0.26129 -15.388 0.31536 0.31509 0.03503 -0.24427 -0.10671 -0.36369 -0.46076 -0.33805 -0.55801 -0.51331 -0.5745 -0.62938 -0.0014657 -0.010713 0.00041379 -0.0050853 -7.2088 0 0 0.32396 0 0.48631 0.59948 0.30636 0 0
5.0156 0.32653 0.31778 0.19659 0.31106 0 0.29933 0.38525 0.41644 0.40888 0.36849 0.32737 -16.987 0.2779 0.28428 -0.020878 -0.29511 -0.17299 -0.43176 -0.56511 -0.45018 -0.66092 -0.64635 -0.74472 -0.74464 -0.0019429 -0.01132 0.00097341 -0.0065431 -7.8797 0 0 0.37658 0 0.4765 0.57757 0.26876 0 0
5.0195 0.33804 0.31808 0.30714 0.28735 0 0.27575 0.40803 0.42041 0.45317 0.38452 0.4267 -18.547 0.24868 0.28043 -0.05932 -0.32993 -0.2086 -0.48183 -0.64546 -0.54225 -0.74564 -0.76502 -0.91456 -0.83904 -0.0025004 -0.011381 0.0015374 -0.0085043 -8.5313 0 0 0.44648 0 0.47859 0.57717 0.2472 0 0
5.0234 0.33808 0.32015 0.33293 0.28089 0 0.27545 0.40807 0.3983 0.47093 0.39525 0.55067 -20.071 0.22741 0.27909 -0.081431 -0.35214 -0.24441 -0.51567 -0.70224 -0.62665 -0.81029 -0.86393 -1.0661 -0.9128 -0.0028999 -0.010958 0.0017127 -0.010417 -9.0502 0 0 0.51919 0 0.48974 0.59559 0.24103 0 0
5.0273 0.3272 0.32516 0.26347 0.29452 0 0.30588 0.37925 0.3749 0.45352 0.3981 0.66261 -21.559 0.21397 0.25687 -0.089654 -0.36576 -0.30013 -0.53552 -0.73672 -0.70839 -0.85264 -0.93594 -1.1835 -0.96673 -0.0029539 -0.010507 0.0015881 -0.011749 -9.3025 0 0 0.56554 0 0.50627 0.62786 0.24806 0 0
5.0313 0.31549 0.33006 0.13793 0.3285 0 0.35986 0.34529 0.37449 0.41832 0.39762 0.70613 -23.004 0.21007 0.21224 -0.089865 -0.37421 -0.36715 -0.54264 -0.75029 -0.77874 -0.8672 -0.96609 -1.2557 -0.9995 -0.0027289 -0.010443 0.0015999 -0.012237 -9.2958 0 0 0.56392 0 0.52236 0.66094 0.26161 0 0
5.0352 0.3117 0.33014 0.023836 0.3751 0 0.41674 0.34227 0.39992 0.40056 0.4037 0.64768 -24.396 0.21305 0.16646 -0.089282 -0.37811 -0.41719 -0.54125 -0.7517 -0.82133 -0.86271 -0.96528 -1.2798 -1.0161 -0.0025372 -0.010808 0.0019653 -0.012003 -9.1819 0 0 0.52053 0 0.53568 0.68524 0.27402 0 0
5.0391 0.31447 0.32306 -0.0074398 0.41244 0 0.4508 0.3787 0.4293 0.42058 0.41996 0.5164 -25.73 0.2223 0.14431 -0.088781 -0.37487 -0.42759 -0.53056 -0.74092 -0.82512 -0.84046 -0.93702 -1.2617 -1.0138 -0.0026441 -0.01134 0.0023419 -0.01149 -9.0834 0 0 0.46585 0 0.54638 0.69872 0.284 0 0
5.043 0.31504 0.31052 0.078114 0.4126 0 0.4449 0.41964 0.43413 0.45922 0.43455 0.39504 -27.011 0.23699 0.15297 -0.088322 -0.36173 -0.39998 -0.50963 -0.7173 -0.79323 -0.80172 -0.88555 -1.2127 -0.98968 -0.0029662 -0.011784 0.0021634 -0.011238 -8.9427 0 0 0.42916 0 0.55496 0.70098 0.29119 0 0
5.0469 0.30701 0.29605 0.23725 0.36301 0 0.40036 0.41784 0.40212 0.47037 0.42583 0.35844 -28.252 0.25616 0.17818 -0.084919 -0.33203 -0.3564 -0.47445 -0.67502 -0.74032 -0.74491 -0.8148 -1.1434 -0.93342 -0.0031219 -0.012084 0.0013342 -0.011579 -8.5746 0 0 0.41581 0 0.56279 0.69412 0.2976 0 0
5.0508 0.29195 0.28211 0.36132 0.282 0 0.33478 0.36119 0.3446 0.42234 0.38102 0.41075 -29.464 0.27677 0.19929 -0.073525 -0.28576 -0.31834 -0.42598 -0.61209 -0.68082 -0.67301 -0.73385 -1.0567 -0.8445 -0.0028369 -0.012263 0.0004932 -0.01238 -7.8693 0 0 0.40764 0 0.57111 0.68772 0.30796 0 0
5.0547 0.2756 0.26923 0.35716 0.21026 0 0.26974 0.28515 0.28416 0.32825 0.31082 0.47936 -30.645 0.29748 0.20766 -0.053264 -0.22914 -0.28833 -0.3689 -0.53291 -0.61768 -0.59042 -0.64632 -0.94576 -0.73263 -0.0022768 -0.012205 0.00047489 -0.013031 -6.9195 0 0 0.38271 0 0.57927 0.68653 0.32325 0 0
5.0586 0.261 0.25724 0.23498 0.18234 0 0.21941 0.23637 0.23712 0.23479 0.24401 0.47338 -31.786 0.31813 0.21197 -0.02399 -0.16643 -0.24982 -0.3062 -0.4406 -0.54109 -0.49943 -0.55248 -0.80192 -0.60435 -0.0018957 -0.011629 0.0014836 -0.012755 -5.9319 0 0 0.33205 0 0.58633 0.69228 0.3432 0 0
5.0625 0.24735 0.24614 0.11035 0.20214 0 0.18898 0.22737 0.20648 0.18086 0.20477 0.35524 -32.878 0.339 0.22816 0.013625 -0.10261 -0.18377 -0.24132 -0.33944 -0.43848 -0.40269 -0.45183 -0.62534 -0.46777 -0.0019163 -0.010333 0.0028613 -0.011111 -5.0334 0 0 0.25994 0 0.59115 0.70563 0.36672 0 0
5.0664 0.23463 0.23575 0.1016 0.24303 0 0.17976 0.23036 0.18755 0.16694 0.19346 0.16482 -33.919 0.36259 0.26537 0.056558 -0.047648 -0.086952 -0.18127 -0.24066 -0.30842 -0.30639 -0.34147 -0.43273 -0.34105 -0.002018 -0.0084556 0.0037223 -0.0083597 -4.1942 0 0 0.17468 0 0.59103 0.72426 0.38896 0 0
5.0703 0.2264 0.22534 0.21546 0.27039 0 0.19137 0.21325 0.17521 0.16294 0.18939 -0.017049 -34.916 0.38946 0.31953 0.097302 -0.0027664 0.022676 -0.12876 -0.15453 -0.1677 -0.21775 -0.22896 -0.25419 -0.23366 -0.0016378 -0.0064709 0.0037946 -0.0053822 -3.3486 0 0 0.085475 0 0.58802 0.74099 0.40566 0 0
5.0742 0.22566 0.21471 0.33867 0.26558 0 0.21708 0.17475 0.16489 0.14227 0.17264 -0.1261 -35.884 0.4188 0.37669 0.13269 0.032602 0.11626 -0.085005 -0.085737 -0.045496 -0.14108 -0.12147 -0.12055 -0.14868 -0.00061006 -0.0049131 0.0035877 -0.0031725 -2.5581 0 0 0.0076831 0 0.58381 0.75334 0.41558 0 0
5.0781 0.22884 0.20553 0.3499 0.23323 0 0.24049 0.14053 0.15071 0.1058 0.14293 -0.14472 -36.831 0.44907 0.421 0.16014 0.059415 0.17131 -0.050995 -0.03784 0.032201 -0.080301 -0.026932 -0.049159 -0.087928 0.00056492 -0.0040848 0.0037475 -0.0022477 -2.0142 0 0 -0.036552 0 0.58013 0.75964 0.41823 0 0
5.082 0.22691 0.20068 0.24028 0.19151 0 0.24281 0.12989 0.12861 0.074765 0.11727 -0.092818 -37.763 0.47623 0.44195 0.1759 0.078816 0.18416 -0.029215 -0.016644 0.05755 -0.04268 0.038788 -0.037466 -0.054571 0.0011794 -0.0039637 0.0043355 -0.0024149 -1.8702 0 0 -0.031333 0 0.57982 0.75845 0.41355 0 0
5.0859 0.21447 0.20158 0.11897 0.15847 0 0.21804 0.13513 0.10359 0.066022 0.11062 -0.0038883 -38.674 0.49186 0.43932 0.17914 0.091778 0.17036 -0.021911 -0.021221 0.044758 -0.032307 0.058552 -0.067751 -0.046629 0.001054 -0.0042982 0.0048062 -0.003034 -2.089 0 0 0.016498 0 0.58454 0.75217 0.40515 0 0
5.0898 0.19747 0.20652 0.10017 0.14495 0 0.18083 0.13698 0.090966 0.078021 0.12116 0.088186 -39.551 0.4934 0.424 0.17357 0.09726 0.15343 -0.027826 -0.04268 0.019586 -0.043223 0.038021 -0.11856 -0.058436 0.00074238 -0.0047346 0.0046475 -0.0035142 -2.479 0 0 0.077286 0 0.59171 0.74412 0.39638 0 0
5.0938 0.18981 0.21237 0.19184 0.15402 0 0.15636 0.13401 0.10555 0.099132 0.13555 0.15196 -40.382 0.47945 0.41233 0.16056 0.092419 0.14874 -0.047631 -0.077708 0.0011994 -0.073518 -0.019538 -0.17512 -0.090373 0.00093585 -0.004909 0.0039297 -0.0036266 -2.8756 0 0 0.11996 0 0.59907 0.73535 0.38841 0 0
5.0977 0.20092 0.21799 0.29994 0.1822 0 0.16006 0.14733 0.14728 0.12365 0.14679 0.16622 -41.165 0.44978 0.41447 0.14161 0.074053 0.15268 -0.081699 -0.12294 -0.010904 -0.12073 -0.10839 -0.23363 -0.14317 0.001687 -0.0045772 0.0031756 -0.0034525 -3.2691 0 0 0.13593 0 0.60399 0.72655 0.38205 0 0
5.1016 0.22643 0.22533 0.33552 0.22058 0 0.18669 0.19317 0.19892 0.15542 0.16325 0.13575 -41.912 0.4059 0.42481 0.11806 0.03253 0.14519 -0.13241 -0.17592 -0.035183 -0.18343 -0.21704 -0.29936 -0.22436 0.0023127 -0.0038168 0.0027769 -0.0031602 -3.7539 0 0 0.14195 0 0.60053 0.71709 0.37763 0 0
5.1055 0.2515 0.23635 0.30497 0.25781 0 0.21916 0.25654 0.24023 0.19725 0.19826 0.097656 -42.636 0.36197 0.42452 0.093681 -0.026186 0.10512 -0.19054 -0.23199 -0.092551 -0.25203 -0.32118 -0.38172 -0.32347 0.0021231 -0.0031307 0.0026622 -0.0029169 -4.3809 0 0 0.16033 0 0.58927 0.70603 0.37418 0 0
5.1094 0.26364 0.24954 0.29043 0.28476 0 0.24616 0.29994 0.26492 0.24224 0.25163 0.10304 -43.346 0.32606 0.39732 0.070294 -0.095612 0.027967 -0.25016 -0.2901 -0.18878 -0.32234 -0.41239 -0.48855 -0.43176 0.0012005 -0.0032252 0.0025525 -0.002998 -5.0895 0 0 0.19881 0 0.57284 0.69366 0.37182 0 0
5.1133 0.26238 0.26049 0.35066 0.2968 0 0.26866 0.30033 0.28237 0.27917 0.30442 0.18277 -44.029 0.3044 0.34577 0.049364 -0.16951 -0.068341 -0.3064 -0.34975 -0.30846 -0.39118 -0.4858 -0.62051 -0.54107 0.00036079 -0.0044998 0.002406 -0.003836 -5.7864 0 0 0.25081 0 0.55407 0.68066 0.37097 0 0
5.1172 0.25787 0.26675 0.45455 0.29241 0 0.28955 0.27422 0.30306 0.3056 0.33412 0.32472 -44.663 0.30489 0.29185 0.03285 -0.23837 -0.15522 -0.35277 -0.41085 -0.42466 -0.45474 -0.53775 -0.76684 -0.63919 0.00029636 -0.0066435 0.0024586 -0.0057664 -6.4517 0 0 0.31077 0 0.53755 0.66863 0.37269 0 0
5.1211 0.26142 0.27166 0.51499 0.27243 0 0.30227 0.26234 0.32511 0.33151 0.33528 0.48044 -45.236 0.33096 0.2595 0.022592 -0.2868 -0.21341 -0.38266 -0.47313 -0.51596 -0.50818 -0.57427 -0.90523 -0.70762 0.00080603 -0.008764 0.0028188 -0.008595 -7.1306 0 0 0.38114 0 0.53065 0.66122 0.37851 0 0
[truncated: 1,889,501 more chars]
