# Supplementary material for: Dataset from dynamic shake-table testing of five full-scale single leaf and cavity URM walls subjected to out-of-plane two-way bending
Source: Data Brief. 2019 Mar 20;24:103854. doi: 10.1016/j.dib.2019.103854 (PMC6480314; doi:10.1016/j.dib.2019.103854)
Supplement: Multimedia component 2 [file mmc2.zip › DATA/CL-000-RF/Test19.txt]

0 -0.006314 -0.0031361 -0.0092344 -0.010889 0 -0.0044083 -0.0081696 -0.011194 -0.006979 -0.011875 0.053872 -0.22558 0 0 0 0 0 0 0 0 0 0 0 0 0 0 0 0 0 0 0 0.019666 0 0 0 0 0 0
0.003906 -0.012069 -0.006647 -0.039038 0.0041859 0 0.014277 -0.022199 -0.014997 -0.02239 -0.019735 0.034747 -0.4817 0 0 0 0 0 0 0 0 0 0 0 0 0 0 0 0 0 0 0 0.0039322 0 0 0 0 0 0
0.007812 -0.014914 -0.009336 -0.055555 0.018855 0 0.028158 -0.029991 -0.019325 -0.036088 -0.024195 -0.024109 -0.56674 0 0 0 0 0 0 0 0 0 0 0 0 0 0 0 0 0 0 0 -0.029382 0 0 0 0 0 0
0.011719 -0.013394 -0.0092683 -0.030675 0.017364 0 0.021032 -0.029036 -0.026103 -0.045307 -0.02552 -0.095366 -0.51739 0 0 0 0 0 0 0 0 0 0 0 0 0 0 0 0 0 0 0 -0.066238 0 0 0 0 0 0
0.015625 -0.0080419 -0.0055601 0.028876 -0.0041975 0 -0.0076418 -0.023687 -0.03525 -0.051849 -0.027817 -0.14276 -0.44437 0 0 0 0 0 0 0 0 0 0 0 0 0 0 0 0 0 0 0 -0.09191 0 0 0 0 0 0
0.019531 -0.0011936 0.00049202 0.078782 -0.031305 0 -0.03896 -0.020601 -0.043558 -0.058447 -0.034219 -0.14938 -0.42802 0 0 0 0 0 0 0 0 0 0 0 0 0 0 0 0 0 0 0 -0.10133 0 0 0 0 0 0
0.023437 0.0040501 0.005549 0.073341 -0.041055 0 -0.0484 -0.022239 -0.046325 -0.064103 -0.042163 -0.12792 -0.46195 0 0 0 0 0 0 0 0 0 0 0 0 0 0 0 0 0 0 0 -0.099707 0 0 0 0 0 0
0.027344 0.0053232 0.0060897 0.0098498 -0.021672 0 -0.026272 -0.024969 -0.0407 -0.063713 -0.044393 -0.10388 -0.48747 0 0 0 0 0 0 0 0 0 0 0 0 0 0 0 0 0 0 0 -0.093779 0 0 0 0 0 0
0.03125 0.0023665 0.0010643 -0.062878 0.015328 0 0.012892 -0.023362 -0.0281 -0.052647 -0.035712 -0.088672 -0.46899 0 0 0 0 0 0 0 0 0 0 0 0 0 0 0 0 0 0 0 -0.083237 0 0 0 0 0 0
0.035156 -0.0025402 -0.006713 -0.084987 0.042062 0 0.040563 -0.015815 -0.013591 -0.031553 -0.018961 -0.069638 -0.42886 0 0 0 0 0 0 0 0 0 0 0 0 0 0 0 0 0 0 0 -0.061108 0 0 0 0 0 0
0.039062 -0.0057358 -0.012034 -0.040233 0.036086 0 0.036157 -0.0055611 -0.0024133 -0.0064124 -0.0034177 -0.027229 -0.41403 0 0 0 0 0 0 0 0 0 0 0 0 0 0 0 0 0 0 0 -0.022969 0 0 0 0 0 0
0.042969 -0.0046147 -0.011059 0.027415 -0.00032803 0 0.0031965 0.0034184 0.0038516 0.015981 0.0038074 0.038162 -0.4412 0 0 0 0 0 0 0 0 0 0 0 0 0 0 0 0 0 0 0 0.024229 0 0 0 0 0 0
0.046875 0.00025104 -0.0045202 0.053715 -0.039973 0 -0.033026 0.010405 0.0083757 0.032308 0.0049882 0.098064 -0.48185 0 0 0 0 0 0 0 0 0 0 0 0 0 0 0 0 0 0 0 0.063186 0 0 0 0 0 0
0.050781 0.0052107 0.0025634 0.014709 -0.051226 0 -0.044594 0.017251 0.016187 0.042869 0.0096029 0.11762 -0.49733 0 0 0 0 0 0 0 0 0 0 0 0 0 0 0 0 0 0 0 0.077895 0 0 0 0 0 0
0.054687 0.0062659 0.0048859 -0.049942 -0.023846 0 -0.022549 0.024278 0.029195 0.04871 0.023999 0.088523 -0.47972 0 0 0 0 0 0 0 0 0 0 0 0 0 0 0 0 0 0 0 0.066825 0 0 0 0 0 0
0.058594 0.002471 0.001401 -0.074443 0.021096 0 0.015524 0.028333 0.043216 0.049936 0.043142 0.041379 -0.45446 0 0 0 0 0 0 0 0 0 0 0 0 0 0 0 0 0 0 0 0.046028 0 0 0 0 0 0
0.0625 -0.0029777 -0.0036379 -0.030096 0.046908 0 0.038543 0.02597 0.050131 0.046971 0.053633 0.022641 -0.44817 0 0 0 0 0 0 0 0 0 0 0 0 0 0 0 0 0 0 0 0.037958 0 0 0 0 0 0
0.066406 -0.0052451 -0.0043296 0.04657 0.031654 0 0.026941 0.018244 0.044249 0.04208 0.046185 0.05404 -0.46148 0 0 0 0 0 0 0 0 0 0 0 0 0 0 0 0 0 0 0 0.053469 0 0 0 0 0 0
0.070312 -0.0020104 0.0015903 0.088319 -0.01148 0 -0.0094892 0.011035 0.027896 0.037887 0.025572 0.11046 -0.47438 0 0 0 0 0 0 0 0 0 0 0 0 0 0 0 0 0 0 0 0.081228 0 0 0 0 0 0
0.074219 0.0044063 0.010553 0.061241 -0.042772 0 -0.036933 0.0096028 0.010882 0.033965 0.0075602 0.13797 -0.47191 0 0 0 0 0 0 0 0 0 0 0 0 0 0 0 0 0 0 0 0.094486 0 0 0 0 0 0
0.078125 0.0089779 0.016086 -0.003553 -0.029242 0 -0.025032 0.012954 0.0032031 0.026242 0.0047614 0.098785 -0.4582 0 0 0 0 0 0 0 0 0 0 0 0 0 0 0 0 0 0 0 0.071891 0 0 0 0 0 0
0.082031 0.0082994 0.01425 -0.041041 0.024279 0 0.02434 0.014478 0.0065624 0.011432 0.01462 0.0052304 -0.44627 0 0 0 0 0 0 0 0 0 0 0 0 0 0 0 0 0 0 0 0.016577 0 0 0 0 0 0
0.085937 0.0033724 0.0066918 -0.015723 0.074674 0 0.072954 0.0086256 0.012315 -0.0077088 0.021295 -0.08717 -0.44077 0 0 0 0 0 0 0 0 0 0 0 0 0 0 0 0 0 0 0 -0.043031 0 0 0 0 0 0
0.089844 -0.0016584 -0.0012599 0.043991 0.074826 0 0.074928 -0.0034205 0.0085334 -0.02306 0.010145 -0.12289 -0.43531 0 0 0 0 0 0 0 0 0 0 0 0 0 0 0 0 0 0 0 -0.073659 0 0 0 0 0 0
0.09375 -0.0035022 -0.0054289 0.073222 0.015479 0 0.017256 -0.015204 -0.0092745 -0.028687 -0.018506 -0.090231 -0.42427 0 0 0 0 0 0 0 0 0 0 0 0 0 0 0 0 0 0 0 -0.063594 0 0 0 0 0 0
0.097656 -0.0026041 -0.0059783 0.033092 -0.062517 0 -0.06342 -0.021796 -0.033257 -0.027735 -0.04889 -0.0292 -0.41126 0 0 0 0 0 0 0 0 0 0 0 0 0 0 0 0 0 0 0 -0.032729 0 0 0 0 0 0
0.10156 -0.0022617 -0.0062511 -0.051284 -0.099452 0 -0.10662 -0.024153 -0.049003 -0.030122 -0.062697 0.0026744 -0.40356 0 0 0 0 0 0 0 0 0 0 0 0 0 0 0 0 0 0 0 -0.01608 0 0 0 0 0 0
0.10547 -0.005014 -0.008808 -0.11245 -0.066845 0 -0.077921 -0.026231 -0.047383 -0.041753 -0.053504 -0.022266 -0.40205 0 0 0 0 0 0 0 0 0 0 0 0 0 0 0 0 0 0 0 -0.033497 0 0 0 0 0 0
0.10938 -0.0098966 -0.012679 -0.10068 0.0072771 0 -6.6516e-05 -0.028625 -0.032034 -0.056171 -0.03048 -0.080616 -0.40126 0 0 0 0 0 0 0 0 0 0 0 0 0 0 0 0 0 0 0 -0.071688 0 0 0 0 0 0
0.11328 -0.013181 -0.014346 -0.027059 0.061503 0 0.06426 -0.026803 -0.01577 -0.058764 -0.0096281 -0.11937 -0.39886 0 0 0 0 0 0 0 0 0 0 0 0 0 0 0 0 0 0 0 -0.095164 0 0 0 0 0 0
0.11719 -0.011816 -0.011259 0.047765 0.053344 0 0.065014 -0.016662 -0.009237 -0.041036 -0.0013745 -0.10077 -0.39993 0 0 0 0 0 0 0 0 0 0 0 0 0 0 0 0 0 0 0 -0.077342 0 0 0 0 0 0
0.12109 -0.006309 -0.0044411 0.066279 -0.0052047 0 0.0069303 -0.0011281 -0.012174 -0.010853 -0.0047051 -0.032782 -0.40823 0 0 0 0 0 0 0 0 0 0 0 0 0 0 0 0 0 0 0 -0.024408 0 0 0 0 0 0
0.125 -0.00046257 0.0021331 0.020595 -0.060027 0 -0.0563 0.01052 -0.014994 0.012834 -0.010687 0.038863 -0.41585 0 0 0 0 0 0 0 0 0 0 0 0 0 0 0 0 0 0 0 0.029438 0 0 0 0 0 0
0.12891 0.0016669 0.004623 -0.045171 -0.063206 0 -0.070134 0.011104 -0.0086792 0.016849 -0.010435 0.068663 -0.40801 0 0 0 0 0 0 0 0 0 0 0 0 0 0 0 0 0 0 0 0.051023 0 0 0 0 0 0
0.13281 -0.0011075 0.0021072 -0.07409 -0.01365 0 -0.025849 0.0030741 0.0065603 0.0058452 -0.00092394 0.04693 -0.38112 0 0 0 0 0 0 0 0 0 0 0 0 0 0 0 0 0 0 0 0.03544 0 0 0 0 0 0
0.13672 -0.0063828 -0.0030432 -0.041732 0.044941 0 0.035246 -0.0034071 0.021729 -0.0026662 0.014161 0.0046896 -0.35309 0 0 0 0 0 0 0 0 0 0 0 0 0 0 0 0 0 0 0 0.0077731 0 0 0 0 0 0
0.14063 -0.010117 -0.0070956 0.027608 0.064122 0 0.061075 -0.00043672 0.027581 0.0045581 0.027363 -0.013885 -0.34955 0 0 0 0 0 0 0 0 0 0 0 0 0 0 0 0 0 0 0 -0.00063469 0 0 0 0 0 0
0.14453 -0.0094824 -0.0074426 0.082041 0.031317 0 0.03387 0.0099338 0.022861 0.024352 0.031933 0.012559 -0.37745 0 0 0 0 0 0 0 0 0 0 0 0 0 0 0 0 0 0 0 0.021019 0 0 0 0 0 0
0.14844 -0.0045417 -0.0039649 0.081097 -0.023407 0 -0.018513 0.018396 0.014749 0.041595 0.025993 0.066859 -0.41462 0 0 0 0 0 0 0 0 0 0 0 0 0 0 0 0 0 0 0 0.056222 0 0 0 0 0 0
0.15234 0.0021105 0.0012482 0.024197 -0.056011 0 -0.050914 0.018393 0.011726 0.044567 0.01438 0.10841 -0.42935 0 0 0 0 0 0 0 0 0 0 0 0 0 0 0 0 0 0 0 0.077637 0 0 0 0 0 0
0.15625 0.0071569 0.0053124 -0.049245 -0.044252 0 -0.039675 0.012476 0.015884 0.034917 0.0060745 0.10506 -0.411 0 0 0 0 0 0 0 0 0 0 0 0 0 0 0 0 0 0 0 0.069889 0 0 0 0 0 0
0.16016 0.0085411 0.0062179 -0.087065 -0.00099246 0 0.0018753 0.0082975 0.021524 0.022965 0.007509 0.05661 -0.37931 0 0 0 0 0 0 0 0 0 0 0 0 0 0 0 0 0 0 0 0.039155 0 0 0 0 0 0
0.16406 0.0065124 0.0039423 -0.061516 0.040808 0 0.039633 0.0091688 0.020636 0.015253 0.016329 -0.0065231 -0.36275 0 0 0 0 0 0 0 0 0 0 0 0 0 0 0 0 0 0 0 0.0046862 0 0 0 0 0 0
0.16797 0.0032387 0.00042791 0.008327 0.054001 0 0.047358 0.010147 0.0099098 0.0087441 0.02174 -0.04666 -0.36985 0 0 0 0 0 0 0 0 0 0 0 0 0 0 0 0 0 0 0 -0.017032 0 0 0 0 0 0
0.17188 0.001257 -0.0016704 0.067116 0.0333 0 0.023192 0.0041941 -0.0066473 -0.0028093 0.01303 -0.045827 -0.38425 0 0 0 0 0 0 0 0 0 0 0 0 0 0 0 0 0 0 0 -0.021955 0 0 0 0 0 0
0.17578 0.0017114 -0.00079203 0.063935 -0.0057322 0 -0.01425 -0.0086284 -0.020974 -0.019102 -0.010039 -0.017246 -0.38684 0 0 0 0 0 0 0 0 0 0 0 0 0 0 0 0 0 0 0 -0.017412 0 0 0 0 0 0
0.17969 0.0035627 0.0023943 -0.0045685 -0.03855 0 -0.041054 -0.019648 -0.026788 -0.032185 -0.034672 0.0059212 -0.37771 0 0 0 0 0 0 0 0 0 0 0 0 0 0 0 0 0 0 0 -0.014848 0 0 0 0 0 0
0.18359 0.0044007 0.0054376 -0.084843 -0.045386 0 -0.041786 -0.02003 -0.023443 -0.035215 -0.04419 -0.0040101 -0.37316 0 0 0 0 0 0 0 0 0 0 0 0 0 0 0 0 0 0 0 -0.022476 0 0 0 0 0 0
0.1875 0.0023364 0.0058749 -0.10531 -0.021794 0 -0.016386 -0.010235 -0.015569 -0.030279 -0.032007 -0.047671 -0.38279 0 0 0 0 0 0 0 0 0 0 0 0 0 0 0 0 0 0 0 -0.040455 0 0 0 0 0 0
0.19141 -0.0024496 0.0029877 -0.037217 0.017388 0 0.019709 -0.00011455 -0.0095001 -0.025709 -0.0080605 -0.096389 -0.39545 0 0 0 0 0 0 0 0 0 0 0 0 0 0 0 0 0 0 0 -0.059459 0 0 0 0 0 0
0.19531 -0.0077271 -0.0017824 0.073896 0.044724 0 0.042564 0.00074443 -0.0091581 -0.025937 0.0087391 -0.11182 -0.39163 0 0 0 0 0 0 0 0 0 0 0 0 0 0 0 0 0 0 0 -0.06453 0 0 0 0 0 0
0.19922 -0.010784 -0.005952 0.1389 0.037696 0 0.033894 -0.0076146 -0.013796 -0.026125 0.006093 -0.074502 -0.368 0 0 0 0 0 0 0 0 0 0 0 0 0 0 0 0 0 0 0 -0.044889 0 0 0 0 0 0
0.20313 -0.010265 -0.0076365 0.098429 -0.0026769 0 -0.0040525 -0.01599 -0.018684 -0.018325 -0.011487 -0.00079171 -0.34472 0 0 0 0 0 0 0 0 0 0 0 0 0 0 0 0 0 0 0 -0.0045821 0 0 0 0 0 0
0.20703 -0.006875 -0.0064781 -0.022401 -0.048189 0 -0.045546 -0.015344 -0.018235 -0.0021584 -0.026676 0.06574 -0.34572 0 0 0 0 0 0 0 0 0 0 0 0 0 0 0 0 0 0 0 0.035839 0 0 0 0 0 0
0.21094 -0.0025522 -0.0034401 -0.12872 -0.062406 0 -0.057774 -0.0050446 -0.0097051 0.012892 -0.023914 0.084189 -0.37312 0 0 0 0 0 0 0 0 0 0 0 0 0 0 0 0 0 0 0 0.051877 0 0 0 0 0 0
0.21484 0.00098367 1.6162e-05 -0.1325 -0.030145 0 -0.027183 0.0078646 0.0048505 0.017113 -0.0020823 0.046499 -0.40428 0 0 0 0 0 0 0 0 0 0 0 0 0 0 0 0 0 0 0 0.034443 0 0 0 0 0 0
0.21875 0.003111 0.0026354 -0.02744 0.027389 0 0.026375 0.016261 0.019702 0.011584 0.024951 -0.015138 -0.41461 0 0 0 0 0 0 0 0 0 0 0 0 0 0 0 0 0 0 0 -0.00041634 0 0 0 0 0 0
0.22266 0.0041174 0.0036734 0.1028 0.067291 0 0.062826 0.01868 0.028905 0.0076663 0.039543 -0.050761 -0.40108 0 0 0 0 0 0 0 0 0 0 0 0 0 0 0 0 0 0 0 -0.02217 0 0 0 0 0 0
0.22656 0.0044503 0.0029857 0.15191 0.059133 0 0.053802 0.017944 0.029661 0.014685 0.033578 -0.029215 -0.38181 0 0 0 0 0 0 0 0 0 0 0 0 0 0 0 0 0 0 0 -0.0099388 0 0 0 0 0 0
0.23047 0.0042478 0.001077 0.077553 0.0097856 0 0.0062825 0.01605 0.023349 0.029105 0.013631 0.038524 -0.37417 0 0 0 0 0 0 0 0 0 0 0 0 0 0 0 0 0 0 0 0.029978 0 0 0 0 0 0
0.23438 0.003502 -0.00097813 -0.064799 -0.042589 0 -0.043085 0.012189 0.013976 0.037437 -0.0049317 0.10703 -0.37703 0 0 0 0 0 0 0 0 0 0 0 0 0 0 0 0 0 0 0 0.068658 0 0 0 0 0 0
0.23828 0.0025133 -0.0019002 -0.16692 -0.059712 0 -0.058059 0.0058055 0.0056617 0.030153 -0.0094933 0.12917 -0.37589 0 0 0 0 0 0 0 0 0 0 0 0 0 0 0 0 0 0 0 0.077456 0 0 0 0 0 0
0.24219 0.0020412 -0.00076399 -0.15243 -0.032378 0 -0.030817 -0.00019805 0.0009278 0.011703 0.0013042 0.089037 -0.36253 0 0 0 0 0 0 0 0 0 0 0 0 0 0 0 0 0 0 0 0.049673 0 0 0 0 0 0
0.24609 0.0028982 0.0025615 -0.03276 0.015889 0 0.015244 -0.0012006 0.00027013 -0.0040528 0.017587 0.011144 -0.34534 0 0 0 0 0 0 0 0 0 0 0 0 0 0 0 0 0 0 0 0.0035481 0 0 0 0 0 0
0.25 0.0052524 0.0073112 0.10605 0.050433 0 0.047318 0.0038571 0.0023733 -0.0077402 0.026051 -0.058962 -0.33916 0 0 0 0 0 0 0 0 0 0 0 0 0 0 0 0 0 0 0 -0.033647 0 0 0 0 0 0
0.25391 0.0081838 0.012021 0.1696 0.05155 0 0.048369 0.010074 0.0045603 -0.0026027 0.019674 -0.086283 -0.34757 0 0 0 0 0 0 0 0 0 0 0 0 0 0 0 0 0 0 0 -0.045218 0 0 0 0 0 0
0.25781 0.0099065 0.014889 0.12178 0.024579 0 0.025282 0.010695 0.0038522 0.0012241 0.0024787 -0.066734 -0.3588 0 0 0 0 0 0 0 0 0 0 0 0 0 0 0 0 0 0 0 -0.032979 0 0 0 0 0 0
0.26172 0.0086703 0.014308 0.0053134 -0.0093701 0 -0.0021764 0.0037755 -0.0011604 -0.0012003 -0.013958 -0.024094 -0.35964 0 0 0 0 0 0 0 0 0 0 0 0 0 0 0 0 0 0 0 -0.010827 0 0 0 0 0 0
0.26563 0.003899 0.0095979 -0.093159 -0.03001 0 -0.017813 -0.005887 -0.0087226 -0.0051214 -0.019594 0.01046 -0.3509 0 0 0 0 0 0 0 0 0 0 0 0 0 0 0 0 0 0 0 0.0069894 0 0 0 0 0 0
0.26953 -0.0031388 0.0016831 -0.10524 -0.028765 0 -0.017307 -0.011802 -0.014426 -0.0035737 -0.013556 0.019324 -0.34673 0 0 0 0 0 0 0 0 0 0 0 0 0 0 0 0 0 0 0 0.013134 0 0 0 0 0 0
0.27344 -0.0096975 -0.0068752 -0.027766 -0.010263 0 -0.006284 -0.012254 -0.014298 0.0028645 -0.0042022 0.0061466 -0.35879 0 0 0 0 0 0 0 0 0 0 0 0 0 0 0 0 0 0 0 0.0077383 0 0 0 0 0 0
0.27734 -0.012939 -0.012897 0.075902 0.011932 0 0.0053809 -0.011054 -0.0083062 0.0060929 -0.0015207 -0.011855 -0.38317 0 0 0 0 0 0 0 0 0 0 0 0 0 0 0 0 0 0 0 -0.0040274 0 0 0 0 0 0
0.28125 -0.011569 -0.014279 0.12149 0.022079 0 0.0082308 -0.012041 -0.00098147 0.00042743 -0.0083921 -0.018575 -0.40393 0 0 0 0 0 0 0 0 0 0 0 0 0 0 0 0 0 0 0 -0.014482 0 0 0 0 0 0
0.28516 -0.0066166 -0.011234 0.066711 0.010736 0 -0.0026039 -0.013944 0.0020352 -0.0094687 -0.018342 -0.0098581 -0.40877 0 0 0 0 0 0 0 0 0 0 0 0 0 0 0 0 0 0 0 -0.016634 0 0 0 0 0 0
0.28906 -0.00071672 -0.0060446 -0.053277 -0.017621 0 -0.023025 -0.011755 -0.0011386 -0.012641 -0.02166 0.0056333 -0.39988 0 0 0 0 0 0 0 0 0 0 0 0 0 0 0 0 0 0 0 -0.0085666 0 0 0 0 0 0
0.29297 0.0036656 -0.0013803 -0.14775 -0.044301 0 -0.03932 -0.0031148 -0.0067955 -0.0040102 -0.014149 0.014441 -0.3896 0 0 0 0 0 0 0 0 0 0 0 0 0 0 0 0 0 0 0 0.0039986 0 0 0 0 0 0
0.29688 0.0057832 0.0015616 -0.139 -0.047676 0 -0.035868 0.0077755 -0.0088524 0.0090343 -0.00048169 0.0089596 -0.3871 0 0 0 0 0 0 0 0 0 0 0 0 0 0 0 0 0 0 0 0.011005 0 0 0 0 0 0
0.30078 0.0067325 0.0035889 -0.026832 -0.020256 0 -0.0082441 0.013588 -0.0044006 0.013613 0.01053 -0.0066476 -0.39039 0 0 0 0 0 0 0 0 0 0 0 0 0 0 0 0 0 0 0 0.0063601 0 0 0 0 0 0
0.30469 0.0080626 0.0062732 0.10573 0.022709 0 0.029671 0.01123 0.0035848 0.004878 0.013767 -0.019418 -0.39041 0 0 0 0 0 0 0 0 0 0 0 0 0 0 0 0 0 0 0 -0.0058313 0 0 0 0 0 0
0.30859 0.010011 0.0099781 0.15628 0.052936 0 0.053737 0.0050925 0.0090812 -0.0084325 0.011281 -0.017519 -0.38113 0 0 0 0 0 0 0 0 0 0 0 0 0 0 0 0 0 0 0 -0.013864 0 0 0 0 0 0
0.3125 0.010868 0.012881 0.087444 0.051033 0 0.048326 0.0024732 0.0088142 -0.012509 0.0087889 0.00018991 -0.36513 0 0 0 0 0 0 0 0 0 0 0 0 0 0 0 0 0 0 0 -0.008576 0 0 0 0 0 0
0.31641 0.0081139 0.011967 -0.040199 0.021863 0 0.019425 0.0059828 0.00538 -0.0021122 0.0095247 0.022804 -0.35054 0 0 0 0 0 0 0 0 0 0 0 0 0 0 0 0 0 0 0 0.0082394 0 0 0 0 0 0
0.32031 0.0005206 0.0053716 -0.11851 -0.010822 0 -0.010833 0.010931 0.0044414 0.014711 0.011697 0.036042 -0.34406 0 0 0 0 0 0 0 0 0 0 0 0 0 0 0 0 0 0 0 0.025411 0 0 0 0 0 0
0.32422 -0.010391 -0.0057173 -0.084499 -0.025734 0 -0.023888 0.010261 0.0085217 0.024943 0.01132 0.034125 -0.34662 0 0 0 0 0 0 0 0 0 0 0 0 0 0 0 0 0 0 0 0.032516 0 0 0 0 0 0
0.32813 -0.020766 -0.017192 0.025428 -0.021512 0 -0.020156 0.0016235 0.013555 0.022485 0.0065762 0.024352 -0.35403 0 0 0 0 0 0 0 0 0 0 0 0 0 0 0 0 0 0 0 0.028533 0 0 0 0 0 0
0.33203 -0.026525 -0.024297 0.10858 -0.014354 0 -0.015454 -0.010601 0.012082 0.011603 -0.00092462 0.019504 -0.36041 0 0 0 0 0 0 0 0 0 0 0 0 0 0 0 0 0 0 0 0.020661 0 0 0 0 0 0
0.33594 -0.025707 -0.024497 0.087361 -0.019301 0 -0.022553 -0.019705 0.00062945 0.0001882 -0.0084414 0.02435 -0.36169 0 0 0 0 0 0 0 0 0 0 0 0 0 0 0 0 0 0 0 0.015189 0 0 0 0 0 0
0.33984 -0.019425 -0.018872 -0.02255 -0.034231 0 -0.036826 -0.02224 -0.015708 -0.0081927 -0.014506 0.029003 -0.35786 0 0 0 0 0 0 0 0 0 0 0 0 0 0 0 0 0 0 0 0.010421 0 0 0 0 0 0
0.34375 -0.010851 -0.011018 -0.12726 -0.042164 0 -0.040618 -0.019275 -0.026421 -0.014971 -0.018721 0.016665 -0.35305 0 0 0 0 0 0 0 0 0 0 0 0 0 0 0 0 0 0 0 -0.00084546 0 0 0 0 0 0
0.34766 -0.0030836 -0.0043302 -0.13777 -0.028849 0 -0.02187 -0.013443 -0.024396 -0.02128 -0.020124 -0.019871 -0.35292 0 0 0 0 0 0 0 0 0 0 0 0 0 0 0 0 0 0 0 -0.02209 0 0 0 0 0 0
0.35156 0.0024711 0.00015417 -0.04613 0.0021402 0 0.011947 -0.0063201 -0.012552 -0.024824 -0.017228 -0.067911 -0.36021 0 0 0 0 0 0 0 0 0 0 0 0 0 0 0 0 0 0 0 -0.047035 0 0 0 0 0 0
0.35547 0.0061265 0.0036786 0.071016 0.031381 0 0.038757 0.00090582 -0.0018524 -0.023144 -0.010381 -0.10142 -0.37183 0 0 0 0 0 0 0 0 0 0 0 0 0 0 0 0 0 0 0 -0.063393 0 0 0 0 0 0
0.35938 0.008606 0.0076473 0.12033 0.040191 0 0.040992 0.0055562 -0.0018542 -0.018431 -0.0033513 -0.10043 -0.38061 0 0 0 0 0 0 0 0 0 0 0 0 0 0 0 0 0 0 0 -0.062918 0 0 0 0 0 0
0.36328 0.0097219 0.011475 0.068841 0.025844 0 0.020479 0.0043299 -0.012101 -0.016506 -0.0011166 -0.067007 -0.38061 0 0 0 0 0 0 0 0 0 0 0 0 0 0 0 0 0 0 0 -0.047973 0 0 0 0 0 0
0.36719 0.0082932 0.012513 -0.03448 0.0020074 0 -0.0045957 -0.0029456 -0.022333 -0.019918 -0.0051013 -0.023784 -0.37147 0 0 0 0 0 0 0 0 0 0 0 0 0 0 0 0 0 0 0 -0.028631 0 0 0 0 0 0
0.37109 0.0034175 0.0083447 -0.10488 -0.014352 0 -0.016691 -0.011168 -0.021626 -0.023328 -0.010823 0.0041281 -0.35795 0 0 0 0 0 0 0 0 0 0 0 0 0 0 0 0 0 0 0 -0.013685 0 0 0 0 0 0
0.375 -0.0040233 -0.00045221 -0.091135 -0.016542 0 -0.013159 -0.013197 -0.0082598 -0.017934 -0.011241 0.0083942 -0.34561 0 0 0 0 0 0 0 0 0 0 0 0 0 0 0 0 0 0 0 -0.0043207 0 0 0 0 0 0
0.37891 -0.011045 -0.0096498 -0.010916 -0.010622 0 -0.0051414 -0.006293 0.008781 -0.001348 -0.0032194 0.0016894 -0.33738 0 0 0 0 0 0 0 0 0 0 0 0 0 0 0 0 0 0 0 0.0042742 0 0 0 0 0 0
0.38281 -0.01396 -0.013756 0.070492 -0.0066802 0 -0.0040808 0.0048542 0.01804 0.018006 0.0092705 0.0041188 -0.33358 0 0 0 0 0 0 0 0 0 0 0 0 0 0 0 0 0 0 0 0.016195 0 0 0 0 0 0
0.38672 -0.010639 -0.0098109 0.094156 -0.0084765 0 -0.010034 0.012384 0.015869 0.027996 0.018782 0.02448 -0.33371 0 0 0 0 0 0 0 0 0 0 0 0 0 0 0 0 0 0 0 0.030137 0 0 0 0 0 0
0.39063 -0.0020533 0.00035668 0.050124 -0.010689 0 -0.012622 0.013042 0.0092212 0.02491 0.021501 0.052768 -0.33682 0 0 0 0 0 0 0 0 0 0 0 0 0 0 0 0 0 0 0 0.04086 0 0 0 0 0 0
0.39453 0.008085 0.011228 -0.020204 -0.0049913 0 -0.0023864 0.011432 0.0085872 0.017788 0.020649 0.0697 -0.34049 0 0 0 0 0 0 0 0 0 0 0 0 0 0 0 0 0 0 0 0.044476 0 0 0 0 0 0
0.39844 0.015397 0.017238 -0.058846 0.011301 0 0.019055 0.014942 0.017967 0.019586 0.022558 0.064107 -0.34126 0 0 0 0 0 0 0 0 0 0 0 0 0 0 0 0 0 0 0 0.04205 0 0 0 0 0 0
0.40234 0.017286 0.016199 -0.035705 0.031362 0 0.039256 0.025222 0.031211 0.03364 0.029306 0.042843 -0.33801 0 0 0 0 0 0 0 0 0 0 0 0 0 0 0 0 0 0 0 0.038344 0 0 0 0 0 0
0.40625 0.01416 0.010104 0.028652 0.042641 0 0.044508 0.035069 0.037658 0.049267 0.035522 0.024986 -0.33473 0 0 0 0 0 0 0 0 0 0 0 0 0 0 0 0 0 0 0 0.037381 0 0 0 0 0 0
0.41016 0.0087057 0.0030393 0.077982 0.035529 0 0.02999 0.034392 0.031332 0.051246 0.032972 0.025588 -0.33821 0 0 0 0 0 0 0 0 0 0 0 0 0 0 0 0 0 0 0 0.038855 0 0 0 0 0 0
0.41406 0.0038335 -0.0018683 0.063891 0.010959 0 0.0027644 0.019739 0.015334 0.033909 0.018703 0.042595 -0.35118 0 0 0 0 0 0 0 0 0 0 0 0 0 0 0 0 0 0 0 0.038113 0 0 0 0 0 0
0.41797 0.00079636 -0.0041455 -0.013018 -0.018563 0 -0.023325 -0.0018484 -0.0015938 0.0061631 -0.0011999 0.057564 -0.3675 0 0 0 0 0 0 0 0 0 0 0 0 0 0 0 0 0 0 0 0.029403 0 0 0 0 0 0
0.42188 -0.0012313 -0.0053921 -0.097736 -0.03625 0 -0.03617 -0.018371 -0.01211 -0.016746 -0.016134 0.049751 -0.3755 0 0 0 0 0 0 0 0 0 0 0 0 0 0 0 0 0 0 0 0.01017 0 0 0 0 0 0
0.42578 -0.0039424 -0.0073515 -0.12088 -0.032715 0 -0.031942 -0.022509 -0.014582 -0.025971 -0.019787 0.012865 -0.36758 0 0 0 0 0 0 0 0 0 0 0 0 0 0 0 0 0 0 0 -0.016136 0 0 0 0 0 0
0.42969 -0.0081156 -0.010361 -0.056707 -0.013732 0 -0.01667 -0.016588 -0.012324 -0.02429 -0.015202 -0.038253 -0.34718 0 0 0 0 0 0 0 0 0 0 0 0 0 0 0 0 0 0 0 -0.040583 0 0 0 0 0 0
0.43359 -0.012713 -0.013228 0.049141 0.0030398 0 -0.0024364 -0.0091396 -0.010272 -0.020634 -0.01159 -0.076566 -0.3265 0 0 0 0 0 0 0 0 0 0 0 0 0 0 0 0 0 0 0 -0.053168 0 0 0 0 0 0
0.4375 -0.015544 -0.014257 0.11126 0.0016774 0 0.00024861 -0.0072349 -0.012349 -0.021217 -0.015945 -0.08165 -0.31694 0 0 0 0 0 0 0 0 0 0 0 0 0 0 0 0 0 0 0 -0.049328 0 0 0 0 0 0
0.44141 -0.014887 -0.012397 0.075226 -0.018038 0 -0.0099464 -0.011692 -0.020111 -0.026105 -0.02699 -0.05506 -0.32131 0 0 0 0 0 0 0 0 0 0 0 0 0 0 0 0 0 0 0 -0.034365 0 0 0 0 0 0
0.44531 -0.010691 -0.0076973 -0.031369 -0.03862 0 -0.022998 -0.01826 -0.03158 -0.032389 -0.036545 -0.020565 -0.33403 0 0 0 0 0 0 0 0 0 0 0 0 0 0 0 0 0 0 0 -0.021502 0 0 0 0 0 0
0.44922 -0.0044371 -0.0010491 -0.1159 -0.038344 0 -0.024057 -0.021988 -0.040716 -0.038091 -0.036645 -0.0078757 -0.34743 0 0 0 0 0 0 0 0 0 0 0 0 0 0 0 0 0 0 0 -0.023207 0 0 0 0 0 0
0.45313 0.0020707 0.0062796 -0.096928 -0.010081 0 -0.0054927 -0.020254 -0.039756 -0.041932 -0.025951 -0.030746 -0.35688 0 0 0 0 0 0 0 0 0 0 0 0 0 0 0 0 0 0 0 -0.041191 0 0 0 0 0 0
0.45703 0.0077961 0.012925 0.023415 0.030803 0 0.02491 -0.012891 -0.024777 -0.040747 -0.01016 -0.0754 -0.36107 0 0 0 0 0 0 0 0 0 0 0 0 0 0 0 0 0 0 0 -0.06312 0 0 0 0 0 0
0.46094 0.01251 0.01755 0.15542 0.057461 0 0.04783 -0.0012585 -0.0004253 -0.029781 0.0032776 -0.10854 -0.35969 0 0 0 0 0 0 0 0 0 0 0 0 0 0 0 0 0 0 0 -0.069905 0 0 0 0 0 0
0.46484 0.015982 0.019061 0.19328 0.053002 0 0.047074 0.011949 0.021689 -0.0072412 0.011041 -0.099843 -0.35292 0 0 0 0 0 0 0 0 0 0 0 0 0 0 0 0 0 0 0 -0.049041 0 0 0 0 0 0
0.46875 0.017381 0.01702 0.10292 0.024003 0 0.023297 0.022777 0.031415 0.021722 0.0154 -0.042783 -0.34315 0 0 0 0 0 0 0 0 0 0 0 0 0 0 0 0 0 0 0 -0.0038856 0 0 0 0 0 0
0.47266 0.015728 0.011998 -0.048793 -0.0057012 0 -0.0057308 0.027573 0.028476 0.047027 0.020655 0.041215 -0.33549 0 0 0 0 0 0 0 0 0 0 0 0 0 0 0 0 0 0 0 0.048436 0 0 0 0 0 0
0.47656 0.011057 0.0055576 -0.14823 -0.015327 0 -0.019543 0.025677 0.022583 0.060848 0.02845 0.1174 -0.33495 0 0 0 0 0 0 0 0 0 0 0 0 0 0 0 0 0 0 0 0.088645 0 0 0 0 0 0
0.48047 0.0051074 -0.00024459 -0.12639 -0.0035302 0 -0.011743 0.020564 0.024261 0.063152 0.036399 0.15925 -0.3425 0 0 0 0 0 0 0 0 0 0 0 0 0 0 0 0 0 0 0 0.10696 0 0 0 0 0 0
0.48438 0.0006347 -0.003616 -0.011101 0.013027 0 0.0059389 0.01746 0.034855 0.06008 0.040847 0.16114 -0.35437 0 0 0 0 0 0 0 0 0 0 0 0 0 0 0 0 0 0 0 0.10609 0 0 0 0 0 0
0.48828 -0.00031531 -0.003685 0.10058 0.016308 0 0.015713 0.019058 0.045551 0.057059 0.040515 0.13533 -0.36526 0 0 0 0 0 0 0 0 0 0 0 0 0 0 0 0 0 0 0 0.094953 0 0 0 0 0 0
0.49219 0.0022011 -0.00078552 0.12288 0.002843 0 0.010197 0.023293 0.046391 0.053874 0.037168 0.098973 -0.37212 0 0 0 0 0 0 0 0 0 0 0 0 0 0 0 0 0 0 0 0.080197 0 0 0 0 0 0
0.49609 0.006144 0.0037415 0.047101 -0.014946 0 -0.0022513 0.025429 0.036001 0.046394 0.032836 0.063435 -0.3748 0 0 0 0 0 0 0 0 0 0 0 0 0 0 0 0 0 0 0 0.063031 0 0 0 0 0 0
0.5 0.0090315 0.0081617 -0.057789 -0.021477 0 -0.0074977 0.022382 0.022044 0.032264 0.02695 0.032423 -0.37412 0 0 0 0 0 0 0 0 0 0 0 0 0 0 0 0 0 0 0 0.042385 0 0 0 0 0 0
0.50391 0.0096171 0.011111 -0.10465 -0.011732 0 1.9919e-05 0.015001 0.012372 0.01396 0.016941 0.0064655 -0.37039 0 0 0 0 0 0 0 0 0 0 0 0 0 0 0 0 0 0 0 0.019285 0 0 0 0 0 0
0.50781 0.0083556 0.012076 -0.056749 0.0063004 0 0.013006 0.006383 0.0067843 -0.0037467 0.0020266 -0.013661 -0.36426 0 0 0 0 0 0 0 0 0 0 0 0 0 0 0 0 0 0 0 -0.002732 0 0 0 0 0 0
0.51172 0.0064224 0.01124 0.047226 0.020702 0 0.020279 -0.0014829 -0.0015562 -0.018281 -0.014002 -0.027968 -0.35783 0 0 0 0 0 0 0 0 0 0 0 0 0 0 0 0 0 0 0 -0.020926 0 0 0 0 0 0
0.51563 0.0043203 0.0088284 0.12672 0.025752 0 0.018292 -0.008944 -0.016843 -0.030249 -0.02476 -0.039507 -0.35381 0 0 0 0 0 0 0 0 0 0 0 0 0 0 0 0 0 0 0 -0.035767 0 0 0 0 0 0
0.51953 0.0014217 0.0046064 0.12181 0.023478 0 0.012644 -0.016819 -0.034146 -0.04023 -0.026958 -0.052863 -0.35314 0 0 0 0 0 0 0 0 0 0 0 0 0 0 0 0 0 0 0 -0.049189 0 0 0 0 0 0
0.52344 -0.0031129 -0.0017622 0.036796 0.017157 0 0.0088421 -0.024145 -0.043428 -0.046102 -0.02428 -0.068868 -0.35444 0 0 0 0 0 0 0 0 0 0 0 0 0 0 0 0 0 0 0 -0.06067 0 0 0 0 0 0
0.52734 -0.0089144 -0.009632 -0.065796 0.005759 0 0.003921 -0.028517 -0.040011 -0.044961 -0.02479 -0.081313 -0.35601 0 0 0 0 0 0 0 0 0 0 0 0 0 0 0 0 0 0 0 -0.066136 0 0 0 0 0 0
0.53125 -0.013911 -0.016673 -0.11395 -0.013641 0 -0.01031 -0.028663 -0.029995 -0.037701 -0.033315 -0.080827 -0.35811 0 0 0 0 0 0 0 0 0 0 0 0 0 0 0 0 0 0 0 -0.061787 0 0 0 0 0 0
0.53516 -0.015461 -0.019705 -0.080079 -0.038109 0 -0.035013 -0.025965 -0.024253 -0.030192 -0.045707 -0.063947 -0.36214 0 0 0 0 0 0 0 0 0 0 0 0 0 0 0 0 0 0 0 -0.049145 0 0 0 0 0 0
0.53906 -0.012367 -0.016939 0.00025732 -0.055364 0 -0.057035 -0.022802 -0.027024 -0.028234 -0.051028 -0.038782 -0.36776 0 0 0 0 0 0 0 0 0 0 0 0 0 0 0 0 0 0 0 -0.03546 0 0 0 0 0 0
0.54297 -0.0061096 -0.0098291 0.058566 -0.050841 0 -0.056915 -0.019468 -0.031247 -0.030852 -0.040589 -0.02021 -0.37179 0 0 0 0 0 0 0 0 0 0 0 0 0 0 0 0 0 0 0 -0.027824 0 0 0 0 0 0
0.54688 -0.0001224 -0.0026011 0.048702 -0.020799 0 -0.026824 -0.01356 -0.025849 -0.029592 -0.016115 -0.017015 -0.37117 0 0 0 0 0 0 0 0 0 0 0 0 0 0 0 0 0 0 0 -0.026076 0 0 0 0 0 0
0.55078 0.0025125 0.00069543 -0.016789 0.02053 0 0.018627 -0.0031123 -0.0076361 -0.015985 0.010481 -0.022187 -0.36685 0 0 0 0 0 0 0 0 0 0 0 0 0 0 0 0 0 0 0 -0.021722 0 0 0 0 0 0
0.55469 0.0011493 -0.00070514 -0.078806 0.048253 0 0.050742 0.0096988 0.014414 0.0093809 0.025884 -0.016713 -0.36345 0 0 0 0 0 0 0 0 0 0 0 0 0 0 0 0 0 0 0 -0.005062 0 0 0 0 0 0
0.55859 -0.0022565 -0.0038426 -0.082343 0.044719 0 0.048694 0.018755 0.026894 0.035358 0.025286 0.01407 -0.36412 0 0 0 0 0 0 0 0 0 0 0 0 0 0 0 0 0 0 0 0.025109 0 0 0 0 0 0
0.5625 -0.0050227 -0.0048733 -0.023024 0.01393 0 0.016296 0.018795 0.024023 0.048577 0.015097 0.064656 -0.36625 0 0 0 0 0 0 0 0 0 0 0 0 0 0 0 0 0 0 0 0.057937 0 0 0 0 0 0
0.56641 -0.005986 -0.0026944 0.050105 -0.020335 0 -0.021163 0.010438 0.012386 0.044262 0.0066712 0.10886 -0.3631 0 0 0 0 0 0 0 0 0 0 0 0 0 0 0 0 0 0 0 0.077003 0 0 0 0 0 0
0.57031 -0.0061045 0.00010467 0.077541 -0.032594 0 -0.037303 0.00033082 0.0043659 0.029601 0.006936 0.11764 -0.35071 0 0 0 0 0 0 0 0 0 0 0 0 0 0 0 0 0 0 0 0.072238 0 0 0 0 0 0
0.57422 -0.0069041 1.6408e-05 0.040148 -0.016017 0 -0.024875 -0.0041405 0.0070914 0.016898 0.013833 0.082225 -0.3326 0 0 0 0 0 0 0 0 0 0 0 0 0 0 0 0 0 0 0 0.047773 0 0 0 0 0 0
0.57813 -0.0083067 -0.0034599 -0.026445 0.011972 0 0.00067571 -0.00074147 0.017055 0.013267 0.019569 0.023355 -0.31754 0 0 0 0 0 0 0 0 0 0 0 0 0 0 0 0 0 0 0 0.019312 0 0 0 0 0 0
0.58203 -0.0080657 -0.0066327 -0.064931 0.024511 0 0.016061 0.0064672 0.024291 0.016205 0.017923 -0.022593 -0.31253 0 0 0 0 0 0 0 0 0 0 0 0 0 0 0 0 0 0 0 0.002857 0 0 0 0 0 0
0.58594 -0.0036064 -0.0046127 -0.04577 0.0090693 0 0.010202 0.011397 0.021297 0.017967 0.0092016 -0.030913 -0.31818 0 0 0 0 0 0 0 0 0 0 0 0 0 0 0 0 0 0 0 0.0033817 0 0 0 0 0 0
0.58984 0.0052349 0.0040578 0.010802 -0.019972 0 -0.0069613 0.011193 0.0089005 0.013405 -0.000663 -0.0074257 -0.33003 0 0 0 0 0 0 0 0 0 0 0 0 0 0 0 0 0 0 0 0.011972 0 0 0 0 0 0
0.59375 0.015126 0.015396 0.056781 -0.032067 0 -0.01354 0.0076938 -0.0049073 0.0037955 -0.0052338 0.017105 -0.34268 0 0 0 0 0 0 0 0 0 0 0 0 0 0 0 0 0 0 0 0.013538 0 0 0 0 0 0
0.59766 0.021094 0.022602 0.058998 -0.0073278 0 0.0047925 0.004489 -0.011281 -0.0056537 -0.0025093 0.01319 -0.35177 0 0 0 0 0 0 0 0 0 0 0 0 0 0 0 0 0 0 0 -0.00077121 0 0 0 0 0 0
0.60156 0.020061 0.021222 0.023349 0.042819 0 0.040253 0.0032207 -0.0070638 -0.010829 0.0037774 -0.021978 -0.35338 0 0 0 0 0 0 0 0 0 0 0 0 0 0 0 0 0 0 0 -0.025881 0 0 0 0 0 0
0.60547 0.013267 0.012562 -0.017299 0.08036 0 0.065553 0.0027509 0.0027729 -0.011301 0.0069478 -0.061525 -0.34483 0 0 0 0 0 0 0 0 0 0 0 0 0 0 0 0 0 0 0 -0.045969 0 0 0 0 0 0
0.60938 0.0055538 0.0026613 -0.035074 0.069864 0 0.053673 0.0013319 0.0085204 -0.0093004 0.0021878 -0.071595 -0.32822 0 0 0 0 0 0 0 0 0 0 0 0 0 0 0 0 0 0 0 -0.046594 0 0 0 0 0 0
0.61328 0.0020279 -0.0021244 -0.02761 0.0096394 0 0.0014313 -0.0010661 0.0032606 -0.0074465 -0.0096027 -0.041168 -0.31226 0 0 0 0 0 0 0 0 0 0 0 0 0 0 0 0 0 0 0 -0.026753 0 0 0 0 0 0
0.61719 0.0046417 0.00067213 -0.011538 -0.061697 0 -0.061865 -0.00265 -0.010515 -0.0074613 -0.02135 0.0065518 -0.30731 0 0 0 0 0 0 0 0 0 0 0 0 0 0 0 0 0 0 0 -0.0010745 0 0 0 0 0 0
0.62109 0.011245 0.0086492 -0.00082483 -0.091458 0 -0.09088 -0.0015404 -0.021058 -0.0096591 -0.02351 0.032128 -0.31562 0 0 0 0 0 0 0 0 0 0 0 0 0 0 0 0 0 0 0 0.010768 0 0 0 0 0 0
0.625 0.017637 0.01702 0.0064076 -0.053194 0 -0.057293 0.0027815 -0.015961 -0.012153 -0.010257 0.013579 -0.32663 0 0 0 0 0 0 0 0 0 0 0 0 0 0 0 0 0 0 0 0.00024173 0 0 0 0 0 0
0.62891 0.02085 0.022265 0.021319 0.0308 0 0.024918 0.0095767 0.0066966 -0.010402 0.015651 -0.032184 -0.32392 0 0 0 0 0 0 0 0 0 0 0 0 0 0 0 0 0 0 0 -0.02102 0 0 0 0 0 0
0.63281 0.021078 0.024173 0.047819 0.10402 0 0.10441 0.017804 0.034755 0.00095908 0.043205 -0.059538 -0.29928 0 0 0 0 0 0 0 0 0 0 0 0 0 0 0 0 0 0 0 -0.027908 0 0 0 0 0 0
0.63672 0.020825 0.024974 0.074385 0.11743 0 0.12819 0.026562 0.050936 0.023782 0.059477 -0.029992 -0.26026 0 0 0 0 0 0 0 0 0 0 0 0 0 0 0 0 0 0 0 -0.00093377 0 0 0 0 0 0
0.64063 0.022113 0.026512 0.082498 0.066163 0 0.082373 0.034699 0.047716 0.052782 0.058212 0.054175 -0.22333 0 0 0 0 0 0 0 0 0 0 0 0 0 0 0 0 0 0 0 0.0563 0 0 0 0 0 0
0.64453 0.024127 0.027843 0.063334 -0.0075319 0 0.004313 0.040443 0.034301 0.076699 0.044366 0.14651 -0.19865 0 0 0 0 0 0 0 0 0 0 0 0 0 0 0 0 0 0 0 0.11574 0 0 0 0 0 0
0.64844 0.023432 0.025419 0.027068 -0.0478 0 -0.046253 0.041793 0.027909 0.084752 0.030552 0.1885 -0.18147 0 0 0 0 0 0 0 0 0 0 0 0 0 0 0 0 0 0 0 0.14269 0 0 0 0 0 0
0.65234 0.016857 0.01615 -0.003846 -0.028859 0 -0.0355 0.037437 0.036637 0.073863 0.027359 0.15387 -0.1579 0 0 0 0 0 0 0 0 0 0 0 0 0 0 0 0 0 0 0 0.12075 0 0 0 0 0 0
0.65625 0.004844 0.0010879 -0.012259 0.025424 0 0.016873 0.027537 0.050557 0.050816 0.034776 0.070206 -0.11894 0 0 0 0 0 0 0 0 0 0 0 0 0 0 0 0 0 0 0 0.064859 0 0 0 0 0 0
0.66016 -0.0076667 -0.013603 -0.00060137 0.061625 0 0.055034 0.014043 0.050735 0.027476 0.041841 -0.00088128 -0.068783 0 0 0 0 0 0 0 0 0 0 0 0 0 0 0 0 0 0 0 0.01148 0 0 0 0 0 0
0.66406 -0.014046 -0.02006 0.010404 0.04099 0 0.035866 0.00054679 0.028245 0.01286 0.03555 -0.011513 -0.020709 0 0 0 0 0 0 0 0 0 0 0 0 0 0 0 0 0 0 0 -0.0080441 0 0 0 0 0 0
0.66797 -0.010744 -0.014542 -0.00062022 -0.027097 0 -0.031991 -0.0086024 -0.0054381 0.0080135 0.012381 0.033801 0.014026 0 0 0 0 0 0 0 0 0 0 0 0 0 0 0 0 0 0 0 0.0089222 0 0 0 0 0 0
0.67188 -0.00033903 -0.00099501 -0.034446 -0.089742 0 -0.092874 -0.010303 -0.027591 0.0068834 -0.017107 0.080668 0.033901 0 0 0 0 0 0 0 0 0 0 0 0 0 0 0 0 0 0 0 0.034409 0 0 0 0 0 0
0.67578 0.0097923 0.011099 -0.064889 -0.091418 0 -0.089929 -0.0051759 -0.024795 0.0016334 -0.035376 0.068722 0.046776 0 0 0 0 0 0 0 0 0 0 0 0 0 0 0 0 0 0 0 0.032193 0 0 0 0 0 0
0.67969 0.012477 0.01345 -0.057043 -0.020248 0 -0.014389 0.0015217 -0.0053871 -0.011765 -0.031986 -0.016899 0.064323 0 0 0 0 0 0 0 0 0 0 0 0 0 0 0 0 0 0 0 -0.012222 0 0 0 0 0 0
0.68359 0.0056689 0.004948 0.00051875 0.077311 0 0.082842 0.0023672 0.0079144 -0.031105 -0.013361 -0.12884 0.095795 0 0 0 0 0 0 0 0 0 0 0 0 0 0 0 0 0 0 0 -0.077814 0 0 0 0 0 0
0.6875 -0.0064927 -0.0080767 0.076594 0.12771 0 0.12792 -0.0072095 -0.0020099 -0.049645 0.00073284 -0.19169 0.14295 0 0 0 0 0 0 0 0 0 0 0 0 0 0 0 0 0 0 0 -0.1227 0 0 0 0 0 0
0.69141 -0.017165 -0.017393 0.11347 0.086049 0 0.080799 -0.025053 -0.032503 -0.060578 -0.0073458 -0.1618 0.19728 0 0 0 0 0 0 0 0 0 0 0 0 0 0 0 0 0 0 0 -0.11707 0 0 0 0 0 0
0.69531 -0.021819 -0.019251 0.072456 -0.026291 0 -0.032347 -0.043102 -0.064433 -0.061515 -0.037589 -0.064681 0.24287 0 0 0 0 0 0 0 0 0 0 0 0 0 0 0 0 0 0 0 -0.068445 0 0 0 0 0 0
0.69922 -0.020796 -0.016179 -0.027026 -0.13348 0 -0.13621 -0.052674 -0.07802 -0.055891 -0.070059 0.022159 0.26666 0 0 0 0 0 0 0 0 0 0 0 0 0 0 0 0 0 0 0 -0.017636 0 0 0 0 0 0
0.70313 -0.017751 -0.013279 -0.11284 -0.16021 0 -0.16044 -0.050001 -0.066498 -0.049819 -0.079238 0.0295 0.27045 0 0 0 0 0 0 0 0 0 0 0 0 0 0 0 0 0 0 0 -0.006653 0 0 0 0 0 0
0.70703 -0.015887 -0.013148 -0.11399 -0.088574 0 -0.090354 -0.037625 -0.037822 -0.046288 -0.054409 -0.047468 0.27266 0 0 0 0 0 0 0 0 0 0 0 0 0 0 0 0 0 0 0 -0.043489 0 0 0 0 0 0
0.71094 -0.015412 -0.01421 -0.022044 0.027814 0 0.023173 -0.021266 -0.0066447 -0.041671 -0.0094099 -0.14273 0.29437 0 0 0 0 0 0 0 0 0 0 0 0 0 0 0 0 0 0 0 -0.093082 0 0 0 0 0 0
0.71484 -0.014118 -0.013371 0.094182 0.1047 0 0.10155 -0.0057295 0.014755 -0.028559 0.027098 -0.16926 0.33988 0 0 0 0 0 0 0 0 0 0 0 0 0 0 0 0 0 0 0 -0.10381 0 0 0 0 0 0
0.71875 -0.010044 -0.0096318 0.13947 0.091336 0 0.095705 0.006554 0.021076 -0.003553 0.033675 -0.086802 0.39128 0 0 0 0 0 0 0 0 0 0 0 0 0 0 0 0 0 0 0 -0.049576 0 0 0 0 0 0
0.72266 -0.0036044 -0.0049281 0.070343 0.0074177 0 0.020144 0.014426 0.014596 0.026882 0.01265 0.065141 0.42501 0 0 0 0 0 0 0 0 0 0 0 0 0 0 0 0 0 0 0 0.046501 0 0 0 0 0 0
0.72656 0.0025706 -0.0018573 -0.06533 -0.07569 0 -0.061173 0.017159 0.0037343 0.049011 -0.012496 0.1943 0.43539 0 0 0 0 0 0 0 0 0 0 0 0 0 0 0 0 0 0 0 0.12701 0 0 0 0 0 0
0.73047 0.0056804 -0.0011491 -0.16351 -0.092812 0 -0.085529 0.015471 -0.0007764 0.052081 -0.016676 0.22174 0.44006 0 0 0 0 0 0 0 0 0 0 0 0 0 0 0 0 0 0 0 0.14273 0 0 0 0 0 0
0.73438 0.0048019 -0.0014759 -0.14685 -0.034764 0 -0.039182 0.012596 0.0075116 0.037569 0.0065487 0.13724 0.45982 0 0 0 0 0 0 0 0 0 0 0 0 0 0 0 0 0 0 0 0.089239 0 0 0 0 0 0
0.73828 0.0013895 -0.0012998 -0.027187 0.048436 0 0.034781 0.012644 0.024971 0.018571 0.04048 0.0041796 0.49338 0 0 0 0 0 0 0 0 0 0 0 0 0 0 0 0 0 0 0 0.0089642 0 0 0 0 0 0
0.74219 -0.0019484 -0.00041269 0.10382 0.090323 0 0.073531 0.016679 0.038978 0.0091427 0.059446 -0.087109 0.5159 0 0 0 0 0 0 0 0 0 0 0 0 0 0 0 0 0 0 0 -0.041635 0 0 0 0 0 0
0.74609 -0.0033432 0.00030814 0.14716 0.060079 0 0.045738 0.020586 0.037304 0.012921 0.049266 -0.081978 0.50579 0 0 0 0 0 0 0 0 0 0 0 0 0 0 0 0 0 0 0 -0.033089 0 0 0 0 0 0
0.75 -0.0028701 0.00013185 0.072938 -0.016723 0 -0.024495 0.01805 0.018734 0.021238 0.017401 0.0043658 0.47239 0 0 0 0 0 0 0 0 0 0 0 0 0 0 0 0 0 0 0 0.019094 0 0 0 0 0 0
0.75391 -0.0022492 -0.00093551 -0.058818 -0.081429 0 -0.079133 0.0067332 -0.0051371 0.02195 -0.014281 0.10239 0.45287 0 0 0 0 0 0 0 0 0 0 0 0 0 0 0 0 0 0 0 0.070327 0 0 0 0 0 0
0.75781 -0.0032142 -0.0025141 -0.14608 -0.08775 0 -0.073825 -0.0083597 -0.019499 0.010264 -0.026924 0.13922 0.47757 0 0 0 0 0 0 0 0 0 0 0 0 0 0 0 0 0 0 0 0.081176 0 0 0 0 0 0
0.76172 -0.0056754 -0.0040888 -0.12196 -0.033811 0 -0.012205 -0.01832 -0.018673 -0.008267 -0.018006 0.087724 0.5382 0 0 0 0 0 0 0 0 0 0 0 0 0 0 0 0 0 0 0 0.043141 0 0 0 0 0 0
0.76563 -0.007184 -0.0045368 -0.0030988 0.040377 0 0.059388 -0.017825 -0.009624 -0.024067 -0.0010345 -0.019167 0.59291 0 0 0 0 0 0 0 0 0 0 0 0 0 0 0 0 0 0 0 -0.020431 0 0 0 0 0 0
0.76953 -0.0045128 -0.0019793 0.124 0.084069 0 0.089595 -0.0095373 -0.0038595 -0.031801 0.0065515 -0.11619 0.60517 0 0 0 0 0 0 0 0 0 0 0 0 0 0 0 0 0 0 0 -0.074414 0 0 0 0 0 0
0.77344 0.0034577 0.0047646 0.16633 0.071092 0 0.060263 -0.0011547 -0.0064381 -0.0327 -0.0029405 -0.15286 0.57842 0 0 0 0 0 0 0 0 0 0 0 0 0 0 0 0 0 0 0 -0.095586 0 0 0 0 0 0
0.77734 0.013783 0.013835 0.091837 0.015508 0 -0.0034958 0.0017576 -0.012915 -0.030426 -0.022314 -0.12541 0.55164 0 0 0 0 0 0 0 0 0 0 0 0 0 0 0 0 0 0 0 -0.083929 0 0 0 0 0 0
0.78125 0.020446 0.019795 -0.046669 -0.040693 0 -0.055364 -8.1299e-05 -0.015932 -0.026444 -0.035807 -0.071527 0.56153 0 0 0 0 0 0 0 0 0 0 0 0 0 0 0 0 0 0 0 -0.057 0 0 0 0 0 0
0.78516 0.018176 0.016711 -0.14897 -0.057951 0 -0.062075 -0.0022389 -0.013242 -0.019941 -0.031543 -0.034867 0.6097 0 0 0 0 0 0 0 0 0 0 0 0 0 0 0 0 0 0 0 -0.034323 0 0 0 0 0 0
0.78906 0.0064694 0.0031077 -0.14173 -0.026946 0 -0.024675 -0.002333 -0.0087154 -0.011014 -0.010833 -0.028913 0.66595 0 0 0 0 0 0 0 0 0 0 0 0 0 0 0 0 0 0 0 -0.023482 0 0 0 0 0 0
0.79297 -0.0094222 -0.015566 -0.035991 0.024891 0 0.025338 -0.0023888 -0.0066186 -0.0021409 0.012406 -0.029672 0.70038 0 0 0 0 0 0 0 0 0 0 0 0 0 0 0 0 0 0 0 -0.016906 0 0 0 0 0 0
0.79688 -0.021608 -0.029787 0.077896 0.053403 0 0.049273 -0.0054348 -0.006605 0.0041406 0.021876 -0.0023759 0.70918 0 0 0 0 0 0 0 0 0 0 0 0 0 0 0 0 0 0 0 -0.00084973 0 0 0 0 0 0
0.80078 -0.024633 -0.032346 0.099903 0.031237 0 0.027613 -0.010629 -0.0048508 0.0081149 0.011451 0.061335 0.71037 0 0 0 0 0 0 0 0 0 0 0 0 0 0 0 0 0 0 0 0.030159 0 0 0 0 0 0
0.80469 -0.018751 -0.023136 0.0035783 -0.02942 0 -0.026582 -0.012842 0.00099722 0.01216 -0.0094851 0.12877 0.71984 0 0 0 0 0 0 0 0 0 0 0 0 0 0 0 0 0 0 0 0.064756 0 0 0 0 0 0
0.80859 -0.0091131 -0.0085896 -0.13547 -0.083588 0 -0.075424 -0.007579 0.0092794 0.016943 -0.022623 0.1487 0.73641 0 0 0 0 0 0 0 0 0 0 0 0 0 0 0 0 0 0 0 0.080329 0 0 0 0 0 0
0.8125 -0.0018146 0.0033047 -0.19571 -0.087 0 -0.081421 0.0038566 0.016462 0.019377 -0.014923 0.093959 0.74969 0 0 0 0 0 0 0 0 0 0 0 0 0 0 0 0 0 0 0 0.060533 0 0 0 0 0 0
0.81641 4.9365e-05 0.0080372 -0.11043 -0.031609 0 -0.034919 0.014472 0.020261 0.015535 0.010428 -0.011068 0.7564 0 0 0 0 0 0 0 0 0 0 0 0 0 0 0 0 0 0 0 0.011569 0 0 0 0 0 0
0.82031 -0.0024247 0.0060375 0.069919 0.045644 0 0.03583 0.017024 0.019727 0.0057092 0.03541 -0.10233 0.7637 0 0 0 0 0 0 0 0 0 0 0 0 0 0 0 0 0 0 0 -0.037488 0 0 0 0 0 0
0.82422 -0.0058022 0.00061634 0.21064 0.089555 0 0.082277 0.009613 0.013403 -0.004345 0.040517 -0.12044 0.77685 0 0 0 0 0 0 0 0 0 0 0 0 0 0 0 0 0 0 0 -0.053681 0 0 0 0 0 0
0.82813 -0.0072858 -0.0049059 0.19935 0.068806 0 0.070987 -0.0034349 -0.00012692 -0.0081837 0.019879 -0.054155 0.7892 0 0 0 0 0 0 0 0 0 0 0 0 0 0 0 0 0 0 0 -0.025391 0 0 0 0 0 0
0.83203 -0.0064847 -0.008628 0.039454 3.5029e-05 0 0.010392 -0.015356 -0.018464 -0.0049074 -0.013856 0.049822 0.78885 0 0 0 0 0 0 0 0 0 0 0 0 0 0 0 0 0 0 0 0.026495 0 0 0 0 0 0
0.83594 -0.0049768 -0.0099678 -0.14884 -0.065475 0 -0.054071 -0.021396 -0.033379 -0.00031129 -0.038842 0.1184 0.7747 0 0 0 0 0 0 0 0 0 0 0 0 0 0 0 0 0 0 0 0.062002 0 0 0 0 0 0
0.83984 -0.0044058 -0.0091501 -0.22292 -0.081415 0 -0.075012 -0.020556 -0.03539 -0.0015579 -0.040216 0.10207 0.76144 0 0 0 0 0 0 0 0 0 0 0 0 0 0 0 0 0 0 0 0.050994 0 0 0 0 0 0
0.84375 -0.0047656 -0.0068528 -0.13054 -0.040608 0 -0.040683 -0.014713 -0.022425 -0.01067 -0.020577 0.0079682 0.76565 0 0 0 0 0 0 0 0 0 0 0 0 0 0 0 0 0 0 0 -0.0044186 0 0 0 0 0 0
0.84766 -0.0042048 -0.0037458 0.050851 0.022384 0 0.016477 -0.007117 -0.0037568 -0.023059 0.0028925 -0.10593 0.78809 0 0 0 0 0 0 0 0 0 0 0 0 0 0 0 0 0 0 0 -0.071135 0 0 0 0 0 0
0.85156 -0.00051887 8.8962e-05 0.1783 0.060083 0 0.047969 -0.0011976 0.0064681 -0.031778 0.01186 -0.17031 0.81247 0 0 0 0 0 0 0 0 0 0 0 0 0 0 0 0 0 0 0 -0.10853 0 0 0 0 0 0
0.85547 0.0067592 0.0051351 0.15639 0.048265 0 0.030116 0.00090618 0.001318 -0.032644 0.00040599 -0.1498 0.82251 0 0 0 0 0 0 0 0 0 0 0 0 0 0 0 0 0 0 0 -0.095994 0 0 0 0 0 0
0.85938 0.015312 0.011379 0.0086974 0.0020262 0 -0.01708 2.431e-05 -0.012626 -0.025617 -0.020988 -0.063922 0.81813 0 0 0 0 0 0 0 0 0 0 0 0 0 0 0 0 0 0 0 -0.044821 0 0 0 0 0 0
0.86328 0.02106 0.017145 -0.14523 -0.038198 0 -0.048289 3.8006e-05 -0.021107 -0.012789 -0.033349 0.029367 0.81337 0 0 0 0 0 0 0 0 0 0 0 0 0 0 0 0 0 0 0 0.012377 0 0 0 0 0 0
0.86719 0.020745 0.019454 -0.18434 -0.038072 0 -0.031586 0.0049361 -0.014675 0.0033751 -0.023056 0.075062 0.81989 0 0 0 0 0 0 0 0 0 0 0 0 0 0 0 0 0 0 0 0.045036 0 0 0 0 0 0
0.87109 0.014206 0.016219 -0.077294 0.0052306 0 0.025228 0.014589 0.0039084 0.019677 0.0079952 0.058362 0.83579 0 0 0 0 0 0 0 0 0 0 0 0 0 0 0 0 0 0 0 0.043852 0 0 0 0 0 0
0.875 0.0045477 0.0083839 0.096484 0.060873 0 0.080981 0.023477 0.023351 0.031775 0.042869 0.011725 0.85131 0 0 0 0 0 0 0 0 0 0 0 0 0 0 0 0 0 0 0 0.023817 0 0 0 0 0 0
0.87891 -0.0039945 -0.00033108 0.20761 0.086026 0 0.092764 0.02468 0.033641 0.036194 0.06067 -0.012751 0.86196 0 0 0 0 0 0 0 0 0 0 0 0 0 0 0 0 0 0 0 0.01089 0 0 0 0 0 0
0.88281 -0.0087828 -0.0062103 0.17245 0.056384 0 0.047098 0.016201 0.032406 0.033527 0.050987 0.015197 0.87175 0 0 0 0 0 0 0 0 0 0 0 0 0 0 0 0 0 0 0 0.02241 0 0 0 0 0 0
0.88672 -0.0099246 -0.0082601 0.014643 -0.015082 0 -0.031293 0.0035587 0.023751 0.028774 0.02159 0.080123 0.88341 0 0 0 0 0 0 0 0 0 0 0 0 0 0 0 0 0 0 0 0.05449 0 0 0 0 0 0
0.89063 -0.009121 -0.0081675 -0.15132 -0.084482 0 -0.096362 -0.0043795 0.013483 0.027083 -0.0067009 0.13289 0.89043 0 0 0 0 0 0 0 0 0 0 0 0 0 0 0 0 0 0 0 0.084698 0 0 0 0 0 0
0.89453 -0.0075374 -0.0076432 -0.20314 -0.10558 0 -0.10964 -0.0027953 0.0062607 0.028585 -0.014979 0.12921 0.88359 0 0 0 0 0 0 0 0 0 0 0 0 0 0 0 0 0 0 0 0.088269 0 0 0 0 0 0
0.89844 -0.0047357 -0.0061119 -0.10144 -0.061896 0 -0.062822 0.0053902 0.0052379 0.027952 -0.00012264 0.06444 0.86543 0 0 0 0 0 0 0 0 0 0 0 0 0 0 0 0 0 0 0 0.056686 0 0 0 0 0 0
0.90234 0.0004784 -0.0013613 0.078823 0.020522 0 0.017966 0.012881 0.011088 0.01987 0.023287 -0.022534 0.85336 0 0 0 0 0 0 0 0 0 0 0 0 0 0 0 0 0 0 0 0.0050433 0 0 0 0 0 0
0.90625 0.0082952 0.0074627 0.20272 0.090197 0 0.087753 0.014808 0.019765 0.005118 0.034812 -0.078815 0.86398 0 0 0 0 0 0 0 0 0 0 0 0 0 0 0 0 0 0 0 -0.037991 0 0 0 0 0 0
0.91016 0.01696 0.017757 0.17759 0.10589 0 0.10932 0.012232 0.02286 -0.0091624 0.024292 -0.076639 0.89474 0 0 0 0 0 0 0 0 0 0 0 0 0 0 0 0 0 0 0 -0.050777 0 0 0 0 0 0
0.91406 0.023487 0.024682 0.02524 0.064732 0 0.075555 0.0094164 0.013429 -0.015654 -0.00087177 -0.031806 0.92495 0 0 0 0 0 0 0 0 0 0 0 0 0 0 0 0 0 0 0 -0.034276 0 0 0 0 0 0
0.91797 0.025384 0.024741 -0.13456 0.0017333 0 0.013052 0.0084951 -0.0066004 -0.01346 -0.022869 0.011353 0.9377 0 0 0 0 0 0 0 0 0 0 0 0 0 0 0 0 0 0 0 -0.010291 0 0 0 0 0 0
0.92188 0.022082 0.018458 -0.17886 -0.038428 0 -0.036711 0.007394 -0.025564 -0.0086288 -0.028287 0.014917 0.93899 0 0 0 0 0 0 0 0 0 0 0 0 0 0 0 0 0 0 0 -0.0036515 0 0 0 0 0 0
0.92578 0.015218 0.0098442 -0.079274 -0.034558 0 -0.046373 0.0029054 -0.030813 -0.0082615 -0.017692 -0.025128 0.95147 0 0 0 0 0 0 0 0 0 0 0 0 0 0 0 0 0 0 0 -0.022538 0 0 0 0 0 0
0.92969 0.0077599 0.0034224 0.077342 -0.0013252 0 -0.020446 -0.0048372 -0.019807 -0.013992 -0.0026455 -0.078109 0.98854 0 0 0 0 0 0 0 0 0 0 0 0 0 0 0 0 0 0 0 -0.052412 0 0 0 0 0 0
0.93359 0.0025086 0.0014421 0.16255 0.027035 0 0.011979 -0.011448 -0.0024039 -0.020629 0.0056592 -0.10257 1.0376 0 0 0 0 0 0 0 0 0 0 0 0 0 0 0 0 0 0 0 -0.067667 0 0 0 0 0 0
0.9375 0.00065556 0.003132 0.11234 0.026247 0 0.02322 -0.011865 0.0086749 -0.020436 0.005257 -0.075664 1.073 0 0 0 0 0 0 0 0 0 0 0 0 0 0 0 0 0 0 0 -0.051037 0 0 0 0 0 0
0.94141 0.0011397 0.0057964 -0.023045 0.00011031 0 0.0094563 -0.0047219 0.0098868 -0.008844 0.0026905 -0.0074869 1.0851 0 0 0 0 0 0 0 0 0 0 0 0 0 0 0 0 0 0 0 -0.0057257 0 0 0 0 0 0
0.94531 0.0013823 0.0065051 -0.12555 -0.02594 0 -0.0092641 0.00656 0.0090781 0.012569 0.0051711 0.067563 1.093 0 0 0 0 0 0 0 0 0 0 0 0 0 0 0 0 0 0 0 0.047692 0 0 0 0 0 0
0.94922 -0.00079866 0.0035367 -0.10973 -0.028074 0 -0.010079 0.01644 0.015689 0.036769 0.01385 0.11418 1.1239 0 0 0 0 0 0 0 0 0 0 0 0 0 0 0 0 0 0 0 0.085438 0 0 0 0 0 0
0.95313 -0.0053753 -0.0026947 0.0080126 -0.0038846 0 0.010571 0.020788 0.029481 0.054299 0.023725 0.1175 1.182 0 0 0 0 0 0 0 0 0 0 0 0 0 0 0 0 0 0 0 0.094625 0 0 0 0 0 0
0.95703 -0.010003 -0.0096418 0.12709 0.026477 0 0.033676 0.018499 0.039816 0.057435 0.028611 0.088831 1.2407 0 0 0 0 0 0 0 0 0 0 0 0 0 0 0 0 0 0 0 0.078318 0 0 0 0 0 0
0.96094 -0.012002 -0.014071 0.14785 0.036983 0 0.03508 0.010956 0.036152 0.044375 0.025677 0.053579 1.2689 0 0 0 0 0 0 0 0 0 0 0 0 0 0 0 0 0 0 0 0.05033 0 0 0 0 0 0
0.96484 -0.010817 -0.014466 0.051361 0.015968 0 0.0069313 0.00086386 0.018652 0.021269 0.016134 0.031487 1.2641 0 0 0 0 0 0 0 0 0 0 0 0 0 0 0 0 0 0 0 0.025013 0 0 0 0 0 0
0.96875 -0.0086177 -0.012464 -0.089273 -0.02539 0 -0.035592 -0.0086397 -0.0019407 -0.00062751 0.0032143 0.024037 1.255 0 0 0 0 0 0 0 0 0 0 0 0 0 0 0 0 0 0 0 0.0090414 0 0 0 0 0 0
0.97266 -0.0082044 -0.011544 -0.17024 -0.061499 0 -0.066534 -0.014955 -0.014459 -0.012344 -0.0097126 0.017679 1.2708 0 0 0 0 0 0 0 0 0 0 0 0 0 0 0 0 0 0 0 -0.00037255 0 0 0 0 0 0
0.97656 -0.010099 -0.013586 -0.13782 -0.070406 0 -0.068363 -0.017281 -0.01676 -0.013995 -0.01986 -0.001078 1.3095 0 0 0 0 0 0 0 0 0 0 0 0 0 0 0 0 0 0 0 -0.010778 0 0 0 0 0 0
0.98047 -0.011698 -0.016476 -0.025565 -0.048206 0 -0.042487 -0.017215 -0.015557 -0.014519 -0.025598 -0.03223 1.3405 0 0 0 0 0 0 0 0 0 0 0 0 0 0 0 0 0 0 0 -0.027132 0 0 0 0 0 0
0.98438 -0.009565 -0.015539 0.077059 -0.0102 0 -0.0051539 -0.017531 -0.018256 -0.023392 -0.027377 -0.062205 1.3389 0 0 0 0 0 0 0 0 0 0 0 0 0 0 0 0 0 0 0 -0.047235 0 0 0 0 0 0
0.98828 -0.0028334 -0.0079938 0.095824 0.020882 0 0.024994 -0.019698 -0.025881 -0.041216 -0.027733 -0.076679 1.3147 0 0 0 0 0 0 0 0 0 0 0 0 0 0 0 0 0 0 0 -0.06342 0 0 0 0 0 0
0.99219 0.0055289 0.0037254 0.026929 0.030384 0 0.037387 -0.022398 -0.033412 -0.058204 -0.029245 -0.073978 1.3048 0 0 0 0 0 0 0 0 0 0 0 0 0 0 0 0 0 0 0 -0.069035 0 0 0 0 0 0
0.99609 0.010868 0.013278 -0.064386 0.019764 0 0.032353 -0.022708 -0.035404 -0.06252 -0.03175 -0.066191 1.3351 0 0 0 0 0 0 0 0 0 0 0 0 0 0 0 0 0 0 0 -0.064084 0 0 0 0 0 0
1 0.010465 0.015482 -0.098302 0.0023248 0 0.017462 -0.019032 -0.030426 -0.050801 -0.03184 -0.06679 1.3937 0 0 0 0 0 0 0 0 0 0 0 0 0 0 0 0 0 0 0 -0.054781 0 0 0 0 0 0
1.0039 0.0054003 0.010471 -0.044626 -0.0086758 0 0.0016673 -0.012878 -0.020929 -0.030807 -0.025875 -0.076518 1.442 0 0 0 0 0 0 0 0 0 0 0 0 0 0 0 0 0 0 0 -0.047263 0 0 0 0 0 0
1.0078 -0.00071275 0.0031293 0.053573 -0.0094563 0 -0.0092064 -0.0076324 -0.010542 -0.013888 -0.013906 -0.081148 1.4524 0 0 0 0 0 0 0 0 0 0 0 0 0 0 0 0 0 0 0 -0.041361 0 0 0 0 0 0
1.0117 -0.0045584 -0.0013634 0.11576 -0.0057331 0 -0.013977 -0.0054126 -0.0020368 -0.0049093 -0.00040245 -0.06358 1.4336 0 0 0 0 0 0 0 0 0 0 0 0 0 0 0 0 0 0 0 -0.030595 0 0 0 0 0 0
1.0156 -0.004901 -0.0013951 0.090759 -0.0049206 0 -0.014459 -0.0049711 0.0035125 0.00070547 0.0094008 -0.01937 1.4178 0 0 0 0 0 0 0 0 0 0 0 0 0 0 0 0 0 0 0 -0.0086436 0 0 0 0 0 0
1.0195 -0.0022614 0.0011961 -1.8711e-05 -0.0084354 0 -0.012125 -0.0025373 0.0074901 0.010877 0.01415 0.038096 1.4281 0 0 0 0 0 0 0 0 0 0 0 0 0 0 0 0 0 0 0 0.023731 0 0 0 0 0 0
1.0234 0.0023594 0.0042356 -0.079724 -0.010793 0 -0.0059455 0.0052097 0.013891 0.028644 0.017403 0.086745 1.4587 0 0 0 0 0 0 0 0 0 0 0 0 0 0 0 0 0 0 0 0.057814 0 0 0 0 0 0
1.0273 0.0080774 0.0074686 -0.080597 -0.0052917 0 0.0063433 0.01847 0.026836 0.049717 0.023976 0.11074 1.4882 0 0 0 0 0 0 0 0 0 0 0 0 0 0 0 0 0 0 0 0.082748 0 0 0 0 0 0
1.0313 0.013784 0.01168 -0.0017462 0.0095762 0 0.024358 0.033745 0.045823 0.066774 0.035141 0.10898 1.5071 0 0 0 0 0 0 0 0 0 0 0 0 0 0 0 0 0 0 0 0.092561 0 0 0 0 0 0
1.0352 0.017916 0.016287 0.089572 0.028365 0 0.042447 0.045434 0.06324 0.074904 0.047134 0.09237 1.5277 0 0 0 0 0 0 0 0 0 0 0 0 0 0 0 0 0 0 0 0.088595 0 0 0 0 0 0
1.0391 0.019074 0.018693 0.11487 0.042037 0 0.051651 0.048551 0.068457 0.073155 0.053976 0.074516 1.5669 0 0 0 0 0 0 0 0 0 0 0 0 0 0 0 0 0 0 0 0.076575 0 0 0 0 0 0
1.043 0.016954 0.01644 0.050656 0.043021 0 0.045358 0.041324 0.056494 0.062775 0.051713 0.06402 1.6227 0 0 0 0 0 0 0 0 0 0 0 0 0 0 0 0 0 0 0 0.062223 0 0 0 0 0 0
1.0469 0.012478 0.0097889 -0.052733 0.028801 0 0.024093 0.026447 0.033242 0.045978 0.040592 0.061964 1.6731 0 0 0 0 0 0 0 0 0 0 0 0 0 0 0 0 0 0 0 0.049028 0 0 0 0 0 0
1.0508 0.0069951 0.0018317 -0.11475 0.0033001 0 -0.0044389 0.00998 0.011184 0.026539 0.024269 0.063094 1.6989 0 0 0 0 0 0 0 0 0 0 0 0 0 0 0 0 0 0 0 0.038156 0 0 0 0 0 0
1.0547 0.0015345 -0.003988 -0.091367 -0.023732 0 -0.029557 -0.0020499 -0.0010766 0.0095452 0.0076233 0.058375 1.7059 0 0 0 0 0 0 0 0 0 0 0 0 0 0 0 0 0 0 0 0.028411 0 0 0 0 0 0
1.0586 -0.0030827 -0.0062717 -0.008014 -0.039913 0 -0.042393 -0.0073891 -0.0053073 -0.0017856 -0.005222 0.038816 1.7205 0 0 0 0 0 0 0 0 0 0 0 0 0 0 0 0 0 0 0 0.015976 0 0 0 0 0 0
1.0625 -0.0057524 -0.0057221 0.066382 -0.036295 0 -0.038554 -0.0086911 -0.0096797 -0.0095654 -0.012331 0.00090721 1.7618 0 0 0 0 0 0 0 0 0 0 0 0 0 0 0 0 0 0 0 -0.0040092 0 0 0 0 0 0
1.0664 -0.0054023 -0.003492 0.077988 -0.013691 0 -0.01907 -0.010763 -0.018888 -0.020026 -0.014855 -0.048844 1.8195 0 0 0 0 0 0 0 0 0 0 0 0 0 0 0 0 0 0 0 -0.033099 0 0 0 0 0 0
1.0703 -0.0022857 -0.00026358 0.028652 0.015793 0 0.0090614 -0.016112 -0.02918 -0.036994 -0.016626 -0.094798 1.8621 0 0 0 0 0 0 0 0 0 0 0 0 0 0 0 0 0 0 0 -0.065524 0 0 0 0 0 0
1.0742 0.0011854 0.0029112 -0.032244 0.035043 0 0.03357 -0.022892 -0.033493 -0.056152 -0.02171 -0.12004 1.8678 0 0 0 0 0 0 0 0 0 0 0 0 0 0 0 0 0 0 0 -0.089341 0 0 0 0 0 0
1.0781 0.0016023 0.0036952 -0.052655 0.032687 0 0.041163 -0.0272 -0.030439 -0.066996 -0.031063 -0.11652 1.8482 0 0 0 0 0 0 0 0 0 0 0 0 0 0 0 0 0 0 0 -0.093751 0 0 0 0 0 0
1.082 -0.002691 -0.00036441 -0.020015 0.010373 0 0.025103 -0.027301 -0.026509 -0.061976 -0.041168 -0.08989 1.8409 0 0 0 0 0 0 0 0 0 0 0 0 0 0 0 0 0 0 0 -0.077334 0 0 0 0 0 0
1.0859 -0.0097116 -0.0090477 0.031764 -0.019091 0 -0.0088023 -0.025209 -0.028644 -0.044155 -0.046421 -0.055181 1.8753 0 0 0 0 0 0 0 0 0 0 0 0 0 0 0 0 0 0 0 -0.04994 0 0 0 0 0 0
1.0898 -0.014964 -0.018163 0.052404 -0.040698 0 -0.043691 -0.02391 -0.035512 -0.025202 -0.04349 -0.027297 1.9465 0 0 0 0 0 0 0 0 0 0 0 0 0 0 0 0 0 0 0 -0.026071 0 0 0 0 0 0
1.0938 -0.015007 -0.022043 0.016903 -0.045776 0 -0.061319 -0.02339 -0.037663 -0.015089 -0.033605 -0.013479 2.0185 0 0 0 0 0 0 0 0 0 0 0 0 0 0 0 0 0 0 0 -0.015009 0 0 0 0 0 0
1.0977 -0.010379 -0.018255 -0.053058 -0.034457 0 -0.053431 -0.020234 -0.02707 -0.013511 -0.020666 -0.011893 2.0544 0 0 0 0 0 0 0 0 0 0 0 0 0 0 0 0 0 0 0 -0.015493 0 0 0 0 0 0
1.1016 -0.0051757 -0.01012 -0.10395 -0.01298 0 -0.026431 -0.011671 -0.0060896 -0.011479 -0.0074997 -0.014626 2.0457 0 0 0 0 0 0 0 0 0 0 0 0 0 0 0 0 0 0 0 -0.018217 0 0 0 0 0 0
1.1055 -0.0036244 -0.0042391 -0.091646 0.0096219 0 0.0036231 0.00026193 0.01368 -0.0010961 0.0054292 -0.011435 2.0144 0 0 0 0 0 0 0 0 0 0 0 0 0 0 0 0 0 0 0 -0.012901 0 0 0 0 0 0
1.1094 -0.006742 -0.0050021 -0.019318 0.023508 0 0.021215 0.0094115 0.021539 0.016558 0.017599 0.0066069 1.9922 0 0 0 0 0 0 0 0 0 0 0 0 0 0 0 0 0 0 0 0.0056038 0 0 0 0 0 0
1.1133 -0.011984 -0.011117 0.058896 0.020897 0 0.019455 0.010937 0.016555 0.032878 0.025743 0.042183 1.9956 0 0 0 0 0 0 0 0 0 0 0 0 0 0 0 0 0 0 0 0.034941 0 0 0 0 0 0
1.1172 -0.015867 -0.017296 0.076675 0.0012695 0 0.002103 0.0059653 0.0068795 0.039948 0.025127 0.086558 2.0192 0 0 0 0 0 0 0 0 0 0 0 0 0 0 0 0 0 0 0 0.065976 0 0 0 0 0 0
1.1211 -0.016891 -0.019224 0.011042 -0.025043 0 -0.019745 0.00038435 0.0013847 0.036545 0.01445 0.11954 2.0481 0 0 0 0 0 0 0 0 0 0 0 0 0 0 0 0 0 0 0 0.085702 0 0 0 0 0 0
1.125 -0.01614 -0.016911 -0.090864 -0.041119 0 -0.033667 -0.0011813 0.0024807 0.02665 -0.00091169 0.11905 2.0721 0 0 0 0 0 0 0 0 0 0 0 0 0 0 0 0 0 0 0 0.082552 0 0 0 0 0 0
1.1289 -0.015414 -0.013484 -0.1427 -0.03565 0 -0.032408 0.0001298 0.0061088 0.01388 -0.011889 0.076747 2.0899 0 0 0 0 0 0 0 0 0 0 0 0 0 0 0 0 0 0 0 0.053322 0 0 0 0 0 0
1.1328 -0.015033 -0.011215 -0.08951 -0.013454 0 -0.018292 -0.00073257 0.0068434 -0.0010593 -0.013132 0.0075021 2.1031 0 0 0 0 0 0 0 0 0 0 0 0 0 0 0 0 0 0 0 0.0074585 0 0 0 0 0 0
1.1367 -0.013504 -0.009195 0.039651 0.0070279 0 -0.0021221 -0.0065624 0.0020643 -0.017697 -0.0077926 -0.057363 2.1095 0 0 0 0 0 0 0 0 0 0 0 0 0 0 0 0 0 0 0 -0.036385 0 0 0 0 0 0
1.1406 -0.0092223 -0.0049886 0.14745 0.0096386 0 0.004765 -0.014217 -0.0076171 -0.032545 -0.0045136 -0.090675 2.1059 0 0 0 0 0 0 0 0 0 0 0 0 0 0 0 0 0 0 0 -0.061473 0 0 0 0 0 0
1.1445 -0.0024561 0.0017604 0.14654 -0.0040293 0 0.00046408 -0.017583 -0.019644 -0.040406 -0.0091497 -0.087908 2.0943 0 0 0 0 0 0 0 0 0 0 0 0 0 0 0 0 0 0 0 -0.064049 0 0 0 0 0 0
1.1484 0.0042693 0.0078314 0.036018 -0.015398 0 -0.0047975 -0.014069 -0.030101 -0.039226 -0.019264 -0.067754 2.0842 0 0 0 0 0 0 0 0 0 0 0 0 0 0 0 0 0 0 0 -0.054621 0 0 0 0 0 0
1.1523 0.0077537 0.008839 -0.093356 -0.0070874 0 0.001813 -0.0075879 -0.034416 -0.032539 -0.026788 -0.053936 2.0872 0 0 0 0 0 0 0 0 0 0 0 0 0 0 0 0 0 0 0 -0.047515 0 0 0 0 0 0
1.1563 0.0063538 0.0032565 -0.13501 0.018237 0 0.020933 -0.0046987 -0.03001 -0.026055 -0.026026 -0.054417 2.1074 0 0 0 0 0 0 0 0 0 0 0 0 0 0 0 0 0 0 0 -0.047769 0 0 0 0 0 0
1.1602 0.0011064 -0.0059157 -0.059299 0.037636 0 0.035884 -0.0080135 -0.019497 -0.021995 -0.018884 -0.056698 2.1385 0 0 0 0 0 0 0 0 0 0 0 0 0 0 0 0 0 0 0 -0.047656 0 0 0 0 0 0
1.1641 -0.0050552 -0.013471 0.05972 0.028367 0 0.025543 -0.013836 -0.010134 -0.017731 -0.012368 -0.042944 2.168 0 0 0 0 0 0 0 0 0 0 0 0 0 0 0 0 0 0 0 -0.03624 0 0 0 0 0 0
1.168 -0.0093237 -0.01609 0.10964 -0.0096054 0 -0.014141 -0.016372 -0.0080345 -0.010356 -0.011305 -0.0099848 2.1852 0 0 0 0 0 0 0 0 0 0 0 0 0 0 0 0 0 0 0 -0.012476 0 0 0 0 0 0
1.1719 -0.010751 -0.014482 0.039977 -0.051024 0 -0.060824 -0.013761 -0.012032 -0.0016135 -0.013837 0.025255 2.1866 0 0 0 0 0 0 0 0 0 0 0 0 0 0 0 0 0 0 0 0.011555 0 0 0 0 0 0
1.1758 -0.010472 -0.01192 -0.09217 -0.066172 0 -0.080747 -0.0094446 -0.01421 0.003156 -0.013829 0.040348 2.1749 0 0 0 0 0 0 0 0 0 0 0 0 0 0 0 0 0 0 0 0.021132 0 0 0 0 0 0
1.1797 -0.010387 -0.010982 -0.17177 -0.046171 0 -0.057156 -0.0077277 -0.0078801 0.0013957 -0.0072187 0.02828 2.1568 0 0 0 0 0 0 0 0 0 0 0 0 0 0 0 0 0 0 0 0.013183 0 0 0 0 0 0
1.1836 -0.011455 -0.011633 -0.12627 -0.0094904 0 -0.0063836 -0.0088047 0.0047141 -0.0023765 0.0041565 0.0049398 2.1399 0 0 0 0 0 0 0 0 0 0 0 0 0 0 0 0 0 0 0 0.0002607 0 0 0 0 0 0
1.1875 -0.012984 -0.012064 0.011928 0.015516 0 0.034623 -0.0088474 0.013629 -0.00019297 0.014396 -0.0040211 2.1308 0 0 0 0 0 0 0 0 0 0 0 0 0 0 0 0 0 0 0 -0.00022168 0 0 0 0 0 0
1.1914 -0.013406 -0.010889 0.13402 0.014868 0 0.038996 -0.0048847 0.011032 0.010766 0.018453 0.014712 2.1324 0 0 0 0 0 0 0 0 0 0 0 0 0 0 0 0 0 0 0 0.018205 0 0 0 0 0 0
1.1953 -0.011721 -0.0082918 0.14674 -0.0021546 0 0.011029 0.0012634 -0.00032726 0.023756 0.015337 0.050387 2.1421 0 0 0 0 0 0 0 0 0 0 0 0 0 0 0 0 0 0 0 0.044637 0 0 0 0 0 0
1.1992 -0.008291 -0.0052747 0.047719 -0.015451 0 -0.020962 0.0046257 -0.0092461 0.027719 0.007634 0.07629 2.1545 0 0 0 0 0 0 0 0 0 0 0 0 0 0 0 0 0 0 0 0.059308 0 0 0 0 0 0
1.2031 -0.0043672 -0.0023088 -0.076744 -0.013544 0 -0.031527 0.0025523 -0.0071042 0.017583 -0.00086648 0.069935 2.1653 0 0 0 0 0 0 0 0 0 0 0 0 0 0 0 0 0 0 0 0.049124 0 0 0 0 0 0
1.207 -0.00099052 0.0008779 -0.12472 -0.0013066 0 -0.018451 -0.0021693 0.0034707 -0.00067116 -0.0069581 0.028797 2.1752 0 0 0 0 0 0 0 0 0 0 0 0 0 0 0 0 0 0 0 0.016964 0 0 0 0 0 0
1.2109 0.0016196 0.0042479 -0.059376 0.0088297 0 0.00094095 -0.0042276 0.011311 -0.015394 -0.008854 -0.029085 2.1873 0 0 0 0 0 0 0 0 0 0 0 0 0 0 0 0 0 0 0 -0.021673 0 0 0 0 0 0
1.2148 0.0037857 0.0067089 0.065614 0.010401 0 0.010132 -0.0016493 0.0079252 -0.019673 -0.0069568 -0.077263 2.2007 0 0 0 0 0 0 0 0 0 0 0 0 0 0 0 0 0 0 0 -0.04992 0 0 0 0 0 0
1.2188 0.0058141 0.006986 0.15085 0.0069996 0 0.008043 0.0019529 -0.0043331 -0.016361 -0.0042647 -0.095443 2.208 0 0 0 0 0 0 0 0 0 0 0 0 0 0 0 0 0 0 0 -0.058829 0 0 0 0 0 0
1.2227 0.0079066 0.0054231 0.12753 0.0050263 0 0.0048741 0.0015328 -0.015044 -0.013169 -0.0047734 -0.078107 2.1999 0 0 0 0 0 0 0 0 0 0 0 0 0 0 0 0 0 0 0 -0.049206 0 0 0 0 0 0
1.2266 0.01044 0.0045535 0.0082367 0.0056014 0 0.0075473 -0.0031357 -0.0158 -0.013631 -0.0096795 -0.035432 2.174 0 0 0 0 0 0 0 0 0 0 0 0 0 0 0 0 0 0 0 -0.028002 0 0 0 0 0 0
1.2305 0.01384 0.0072065 -0.12227 0.0052976 0 0.012798 -0.006063 -0.0070184 -0.013638 -0.014528 0.011525 2.1395 0 0 0 0 0 0 0 0 0 0 0 0 0 0 0 0 0 0 0 -0.0042507 0 0 0 0 0 0
1.2344 0.017752 0.013542 -0.16764 0.0035741 0 0.014477 -0.00062309 0.0044464 -0.0068512 -0.011312 0.039895 2.1128 0 0 0 0 0 0 0 0 0 0 0 0 0 0 0 0 0 0 0 0.013421 0 0 0 0 0 0
1.2383 0.020397 0.019975 -0.089643 0.0061727 0 0.01377 0.013194 0.012806 0.007292 0.0045475 0.036764 2.1061 0 0 0 0 0 0 0 0 0 0 0 0 0 0 0 0 0 0 0 0.019294 0 0 0 0 0 0
1.2422 0.01927 0.021526 0.06121 0.01843 0 0.017997 0.027329 0.01748 0.021859 0.02807 0.0086235 2.12 0 0 0 0 0 0 0 0 0 0 0 0 0 0 0 0 0 0 0 0.014049 0 0 0 0 0 0
1.2461 0.013108 0.015853 0.17763 0.035238 0 0.0286 0.031949 0.020659 0.028913 0.046129 -0.019431 2.1457 0 0 0 0 0 0 0 0 0 0 0 0 0 0 0 0 0 0 0 0.0064683 0 0 0 0 0 0
1.25 0.00337 0.0053074 0.17169 0.040516 0 0.033894 0.023794 0.022825 0.02732 0.046917 -0.018479 2.1715 0 0 0 0 0 0 0 0 0 0 0 0 0 0 0 0 0 0 0 0.0093612 0 0 0 0 0 0
1.2539 -0.0064665 -0.0050054 0.042418 0.020472 0 0.018474 0.0087528 0.02209 0.023581 0.029983 0.022817 2.1891 0 0 0 0 0 0 0 0 0 0 0 0 0 0 0 0 0 0 0 0.030095 0 0 0 0 0 0
1.2578 -0.013517 -0.011452 -0.11768 -0.020398 0 -0.018138 -0.0035362 0.017577 0.024762 0.0075672 0.086242 2.1954 0 0 0 0 0 0 0 0 0 0 0 0 0 0 0 0 0 0 0 0.062517 0 0 0 0 0 0
1.2617 -0.017591 -0.014436 -0.18875 -0.057416 0 -0.054307 -0.0077762 0.011812 0.030829 -0.0048769 0.13344 2.191 0 0 0 0 0 0 0 0 0 0 0 0 0 0 0 0 0 0 0 0.088302 0 0 0 0 0 0
1.2656 -0.020615 -0.016969 -0.11657 -0.063339 0 -0.062015 -0.006362 0.0085542 0.034246 -0.0012827 0.13235 2.1801 0 0 0 0 0 0 0 0 0 0 0 0 0 0 0 0 0 0 0 0.088902 0 0 0 0 0 0
1.2695 -0.023828 -0.020804 0.040852 -0.031988 0 -0.033081 -0.0056057 0.0083468 0.027207 0.010231 0.080859 2.1692 0 0 0 0 0 0 0 0 0 0 0 0 0 0 0 0 0 0 0 0.059609 0 0 0 0 0 0
1.2734 -0.025626 -0.024048 0.15556 0.013612 0 0.0098816 -0.009254 0.0071095 0.0092011 0.014574 0.0082952 2.1636 0 0 0 0 0 0 0 0 0 0 0 0 0 0 0 0 0 0 0 0.013912 0 0 0 0 0 0
1.2773 -0.022557 -0.022665 0.13208 0.038101 0 0.030939 -0.015599 -0.0002337 -0.012484 0.0026179 -0.047281 2.1633 0 0 0 0 0 0 0 0 0 0 0 0 0 0 0 0 0 0 0 -0.026439 0 0 0 0 0 0
1.2813 -0.012829 -0.014472 -0.012344 0.022927 0 0.012546 -0.020181 -0.014647 -0.029395 -0.021215 -0.067728 2.1625 0 0 0 0 0 0 0 0 0 0 0 0 0 0 0 0 0 0 0 -0.047969 0 0 0 0 0 0
1.2852 0.00095204 -0.0018484 -0.15876 -0.017169 0 -0.02767 -0.020482 -0.031432 -0.038793 -0.042694 -0.065892 2.155 0 0 0 0 0 0 0 0 0 0 0 0 0 0 0 0 0 0 0 -0.054644 0 0 0 0 0 0
1.2891 0.012673 0.0093447 -0.18348 -0.045594 0 -0.051409 -0.017806 -0.043472 -0.044165 -0.049104 -0.070425 2.141 0 0 0 0 0 0 0 0 0 0 0 0 0 0 0 0 0 0 0 -0.061664 0 0 0 0 0 0
1.293 0.016794 0.013711 -0.061796 -0.034658 0 -0.033211 -0.01518 -0.046039 -0.04966 -0.038623 -0.097739 2.127 0 0 0 0 0 0 0 0 0 0 0 0 0 0 0 0 0 0 0 -0.079305 0 0 0 0 0 0
1.2969 0.012268 0.0098838 0.10919 0.010107 0 0.016623 -0.014276 -0.039372 -0.054767 -0.020771 -0.1351 2.1175 0 0 0 0 0 0 0 0 0 0 0 0 0 0 0 0 0 0 0 -0.10134 0 0 0 0 0 0
1.3008 0.0031257 0.0011635 0.18929 0.053024 0 0.059573 -0.01458 -0.027944 -0.05476 -0.0086282 -0.14928 2.1084 0 0 0 0 0 0 0 0 0 0 0 0 0 0 0 0 0 0 0 -0.10879 0 0 0 0 0 0
1.3047 -0.0045224 -0.0067711 0.11054 0.056968 0 0.060112 -0.014799 -0.01765 -0.045958 -0.0093181 -0.11405 2.0905 0 0 0 0 0 0 0 0 0 0 0 0 0 0 0 0 0 0 0 -0.086311 0 0 0 0 0 0
1.3086 -0.0065053 -0.0091829 -0.066541 0.014433 0 0.014425 -0.014013 -0.0124 -0.02985 -0.019384 -0.034606 2.0614 0 0 0 0 0 0 0 0 0 0 0 0 0 0 0 0 0 0 0 -0.037066 0 0 0 0 0 0
1.3125 -0.0027404 -0.0046777 -0.20121 -0.044378 0 -0.045871 -0.011133 -0.011264 -0.011703 -0.027388 0.050989 2.0327 0 0 0 0 0 0 0 0 0 0 0 0 0 0 0 0 0 0 0 0.016966 0 0 0 0 0 0
1.3164 0.0034734 0.0042345 -0.18443 -0.073401 0 -0.076663 -0.0041586 -0.0080679 0.0045398 -0.021466 0.096105 2.0214 0 0 0 0 0 0 0 0 0 0 0 0 0 0 0 0 0 0 0 0.050256 0 0 0 0 0 0
1.3203 0.0079325 0.012478 -0.023661 -0.045874 0 -0.052983 0.00845 0.0046537 0.019384 0.0027116 0.079155 2.0319 0 0 0 0 0 0 0 0 0 0 0 0 0 0 0 0 0 0 0 0.052554 0 0 0 0 0 0
1.3242 0.0080155 0.015179 0.16462 0.023954 0 0.012938 0.024811 0.028542 0.035652 0.037991 0.022333 2.0488 0 0 0 0 0 0 0 0 0 0 0 0 0 0 0 0 0 0 0 0.036542 0 0 0 0 0 0
1.3281 0.0039827 0.010671 0.24441 0.089028 0 0.078715 0.038573 0.054803 0.053736 0.068421 -0.019968 2.049 0 0 0 0 0 0 0 0 0 0 0 0 0 0 0 0 0 0 0 0.028466 0 0 0 0 0 0
1.332 -0.0013352 0.0018607 0.16026 0.10212 0 0.099147 0.042434 0.068112 0.069614 0.078045 0.0017346 2.0245 0 0 0 0 0 0 0 0 0 0 0 0 0 0 0 0 0 0 0 0.048599 0 0 0 0 0 0
1.3359 -0.0043022 -0.005487 -0.02603 0.050031 0 0.05689 0.034148 0.05832 0.077676 0.061335 0.0932 1.9919 0 0 0 0 0 0 0 0 0 0 0 0 0 0 0 0 0 0 0 0.095272 0 0 0 0 0 0
1.3398 -0.0028717 -0.0068111 -0.18374 -0.034901 0 -0.023206 0.019344 0.030648 0.075068 0.028322 0.20454 1.977 0 0 0 0 0 0 0 0 0 0 0 0 0 0 0 0 0 0 0 0.1433 0 0 0 0 0 0
1.3438 0.001897 -0.0021692 -0.2071 -0.094962 0 -0.08748 0.0075812 0.0039191 0.062899 -0.00051034 0.2583 1.9892 0 0 0 0 0 0 0 0 0 0 0 0 0 0 0 0 0 0 0 0.15832 0 0 0 0 0 0
1.3477 0.0065544 0.0040136 -0.087382 -0.086726 0 -0.089136 0.0045099 -0.0038727 0.043816 -0.0078001 0.20258 2.0115 0 0 0 0 0 0 0 0 0 0 0 0 0 0 0 0 0 0 0 0.11903 0 0 0 0 0 0
1.3516 0.0080225 0.0069047 0.084417 -0.013452 0 -0.023596 0.0073519 0.0090455 0.019829 0.0076844 0.052708 2.0164 0 0 0 0 0 0 0 0 0 0 0 0 0 0 0 0 0 0 0 0.033805 0 0 0 0 0 0
1.3555 0.006264 0.0055094 0.18309 0.073771 0 0.063497 0.0081819 0.0261 -0.0065428 0.028974 -0.11189 1.9921 0 0 0 0 0 0 0 0 0 0 0 0 0 0 0 0 0 0 0 -0.059887 0 0 0 0 0 0
1.3594 0.0043753 0.0032832 0.13758 0.11022 0 0.1064 0.0019224 0.026458 -0.029812 0.032926 -0.19854 1.9527 0 0 0 0 0 0 0 0 0 0 0 0 0 0 0 0 0 0 0 -0.11588 0 0 0 0 0 0
1.3633 0.0057089 0.004511 -0.018119 0.0654 0 0.069143 -0.0087706 0.0032507 -0.042651 0.0083295 -0.16607 1.9233 0 0 0 0 0 0 0 0 0 0 0 0 0 0 0 0 0 0 0 -0.10905 0 0 0 0 0 0
1.3672 0.010497 0.0099284 -0.16781 -0.030582 0 -0.02299 -0.016431 -0.03033 -0.041745 -0.033906 -0.05509 1.9165 0 0 0 0 0 0 0 0 0 0 0 0 0 0 0 0 0 0 0 -0.054322 0 0 0 0 0 0
1.3711 0.015219 0.015827 -0.19645 -0.10527 0 -0.09868 -0.016285 -0.052281 -0.03276 -0.067401 0.041415 1.9244 0 0 0 0 0 0 0 0 0 0 0 0 0 0 0 0 0 0 0 0.0012673 0 0 0 0 0 0
1.375 0.015544 0.017482 -0.07641 -0.097389 0 -0.095106 -0.010579 -0.049952 -0.027499 -0.069656 0.047268 1.9311 0 0 0 0 0 0 0 0 0 0 0 0 0 0 0 0 0 0 0 0.011667 0 0 0 0 0 0
1.3789 0.010236 0.013512 0.10824 -0.0065065 0 -0.009858 -0.0055776 -0.029123 -0.033566 -0.039369 -0.04002 1.9294 0 0 0 0 0 0 0 0 0 0 0 0 0 0 0 0 0 0 0 -0.032688 0 0 0 0 0 0
1.3828 0.0023599 0.0069613 0.22198 0.10194 0 0.093387 -0.0048597 -0.0072502 -0.04583 0.0020884 -0.14856 1.9244 0 0 0 0 0 0 0 0 0 0 0 0 0 0 0 0 0 0 0 -0.095396 0 0 0 0 0 0
1.3867 -0.0034054 0.0022107 0.1808 0.14421 0 0.13322 -0.0061726 0.0016677 -0.049279 0.026638 -0.18813 1.9218 0 0 0 0 0 0 0 0 0 0 0 0 0 0 0 0 0 0 0 -0.12099 0 0 0 0 0 0
1.3906 -0.0047868 0.00089915 0.018169 0.083589 0 0.07538 -0.0048625 -0.0029091 -0.032383 0.020636 -0.11913 1.9196 0 0 0 0 0 0 0 0 0 0 0 0 0 0 0 0 0 0 0 -0.078897 0 0 0 0 0 0
1.3945 -0.0035004 0.00082887 -0.14055 -0.038643 0 -0.038828 0.0004134 -0.010245 0.0011338 -0.0052713 0.018768 1.9115 0 0 0 0 0 0 0 0 0 0 0 0 0 0 0 0 0 0 0 0.011032 0 0 0 0 0 0
1.3984 -0.0030251 -0.00128 -0.17734 -0.13346 0 -0.12459 0.0062629 -0.0086394 0.034063 -0.025119 0.1389 1.8987 0 0 0 0 0 0 0 0 0 0 0 0 0 0 0 0 0 0 0 0.093288 0 0 0 0 0 0
1.4023 -0.0048832 -0.0060694 -0.074479 -0.13264 0 -0.12012 0.0088769 0.0056576 0.050225 -0.018162 0.17356 1.8927 0 0 0 0 0 0 0 0 0 0 0 0 0 0 0 0 0 0 0 0.12031 0 0 0 0 0 0
1.4063 -0.0070892 -0.010521 0.075092 -0.04085 0 -0.03353 0.0088888 0.027003 0.04811 0.015099 0.12158 1.9041 0 0 0 0 0 0 0 0 0 0 0 0 0 0 0 0 0 0 0 0.088654 0 0 0 0 0 0
1.4102 -0.0062263 -0.010593 0.14764 0.070372 0 0.066942 0.0109 0.04539 0.040519 0.053576 0.042711 1.9303 0 0 0 0 0 0 0 0 0 0 0 0 0 0 0 0 0 0 0 0.038093 0 0 0 0 0 0
1.4141 -0.0011022 -0.0050826 0.090222 0.1203 0 0.10874 0.01786 0.052906 0.04084 0.071843 0.006504 1.955 0 0 0 0 0 0 0 0 0 0 0 0 0 0 0 0 0 0 0 0.015823 0 0 0 0 0 0
1.418 0.0055199 0.0027674 -0.041145 0.080335 0 0.069919 0.026478 0.04743 0.049752 0.058989 0.03815 1.9627 0 0 0 0 0 0 0 0 0 0 0 0 0 0 0 0 0 0 0 0.037522 0 0 0 0 0 0
1.4219 0.0088006 0.0073494 -0.13528 -0.0095273 0 -0.0098791 0.029047 0.032437 0.055214 0.025636 0.10267 1.9526 0 0 0 0 0 0 0 0 0 0 0 0 0 0 0 0 0 0 0 0.07747 0 0 0 0 0 0
1.4258 0.0057446 0.0049041 -0.12105 -0.078324 0 -0.066877 0.020295 0.014058 0.044836 -0.0055763 0.13672 1.9373 0 0 0 0 0 0 0 0 0 0 0 0 0 0 0 0 0 0 0 0.093334 0 0 0 0 0 0
1.4297 -0.0021552 -0.003356 -0.02164 -0.081194 0 -0.064542 0.0025385 -0.0025399 0.017773 -0.017811 0.10006 1.9293 0 0 0 0 0 0 0 0 0 0 0 0 0 0 0 0 0 0 0 0.061958 0 0 0 0 0 0
1.4336 -0.0097529 -0.011636 0.073845 -0.029327 0 -0.017254 -0.015804 -0.01528 -0.014975 -0.011887 0.0057232 1.9308 0 0 0 0 0 0 0 0 0 0 0 0 0 0 0 0 0 0 0 -0.0038301 0 0 0 0 0 0
1.4375 -0.011948 -0.013434 0.090361 0.027059 0 0.028679 -0.026602 -0.02458 -0.04039 -0.0032497 -0.09269 1.9348 0 0 0 0 0 0 0 0 0 0 0 0 0 0 0 0 0 0 0 -0.068166 0 0 0 0 0 0
1.4414 -0.0074521 -0.0063891 0.027068 0.043255 0 0.036166 -0.027208 -0.030892 -0.052552 -0.0073952 -0.14341 1.9355 0 0 0 0 0 0 0 0 0 0 0 0 0 0 0 0 0 0 0 -0.1004 0 0 0 0 0 0
1.4453 0.0001741 0.0054007 -0.049945 0.013781 0 0.0054592 -0.020557 -0.033112 -0.05326 -0.026293 -0.13345 1.9341 0 0 0 0 0 0 0 0 0 0 0 0 0 0 0 0 0 0 0 -0.094747 0 0 0 0 0 0
1.4492 0.0049908 0.013683 -0.069215 -0.029211 0 -0.031058 -0.011774 -0.029905 -0.046773 -0.047123 -0.091838 1.9343 0 0 0 0 0 0 0 0 0 0 0 0 0 0 0 0 0 0 0 -0.068697 0 0 0 0 0 0
1.4531 0.0029703 0.011868 -0.013898 -0.046621 0 -0.03908 -0.0053448 -0.022748 -0.036475 -0.05398 -0.060078 1.9362 0 0 0 0 0 0 0 0 0 0 0 0 0 0 0 0 0 0 0 -0.045785 0 0 0 0 0 0
1.457 -0.0049236 0.00025825 0.067841 -0.024672 0 -0.010991 -0.0043591 -0.01685 -0.026212 -0.042051 -0.056843 1.9356 0 0 0 0 0 0 0 0 0 0 0 0 0 0 0 0 0 0 0 -0.038478 0 0 0 0 0 0
1.4609 -0.013153 -0.013549 0.10533 0.016205 0 0.029333 -0.0099613 -0.017561 -0.02135 -0.021677 -0.066762 1.9302 0 0 0 0 0 0 0 0 0 0 0 0 0 0 0 0 0 0 0 -0.04272 0 0 0 0 0 0
1.4648 -0.015409 -0.01997 0.063011 0.040153 0 0.047171 -0.019613 -0.024743 -0.02482 -0.0086865 -0.060456 1.923 0 0 0 0 0 0 0 0 0 0 0 0 0 0 0 0 0 0 0 -0.044998 0 0 0 0 0 0
1.4688 -0.0091961 -0.014632 -0.031784 0.025647 0 0.025375 -0.026269 -0.030793 -0.031387 -0.0097468 -0.025639 1.9188 0 0 0 0 0 0 0 0 0 0 0 0 0 0 0 0 0 0 0 -0.034475 0 0 0 0 0 0
1.4727 0.0021607 -0.0017377 -0.1098 -0.017147 0 -0.02165 -0.021721 -0.025575 -0.028595 -0.016214 0.019768 1.9176 0 0 0 0 0 0 0 0 0 0 0 0 0 0 0 0 0 0 0 -0.011225 0 0 0 0 0 0
1.4766 0.011687 0.0092554 -0.11232 -0.054229 0 -0.058664 -0.0034147 -0.0050042 -0.0070957 -0.012426 0.044359 1.9145 0 0 0 0 0 0 0 0 0 0 0 0 0 0 0 0 0 0 0 0.014633 0 0 0 0 0 0
1.4805 0.013598 0.010943 -0.036562 -0.054514 0 -0.056633 0.021137 0.024098 0.028352 0.0088264 0.034223 1.9049 0 0 0 0 0 0 0 0 0 0 0 0 0 0 0 0 0 0 0 0.031782 0 0 0 0 0 0
1.4844 0.0072178 0.003255 0.059628 -0.014915 0 -0.015549 0.037937 0.047628 0.059482 0.037865 0.0091859 1.8908 0 0 0 0 0 0 0 0 0 0 0 0 0 0 0 0 0 0 0 0.037745 0 0 0 0 0 0
1.4883 -0.0029208 -0.0073884 0.099386 0.03602 0 0.034647 0.036694 0.053815 0.068632 0.054957 0.0080361 1.878 0 0 0 0 0 0 0 0 0 0 0 0 0 0 0 0 0 0 0 0.041525 0 0 0 0 0 0
1.4922 -0.010647 -0.013752 0.046662 0.059636 0 0.056445 0.019242 0.041272 0.053973 0.046904 0.053909 1.8698 0 0 0 0 0 0 0 0 0 0 0 0 0 0 0 0 0 0 0 0.055162 0 0 0 0 0 0
1.4961 -0.012482 -0.013111 -0.061145 0.037581 0 0.033794 -0.0016084 0.019455 0.030834 0.018869 0.1293 1.8641 0 0 0 0 0 0 0 0 0 0 0 0 0 0 0 0 0 0 0 0.080127 0 0 0 0 0 0
1.5 -0.0094453 -0.0080491 -0.13736 -0.013257 0 -0.015042 -0.012118 0.0017869 0.017284 -0.0090552 0.18331 1.8567 0 0 0 0 0 0 0 0 0 0 0 0 0 0 0 0 0 0 0 0.10094 0 0 0 0 0 0
1.5039 -0.0053774 -0.003046 -0.1137 -0.054031 0 -0.051684 -0.007842 -0.0031278 0.017874 -0.01773 0.16754 1.8471 0 0 0 0 0 0 0 0 0 0 0 0 0 0 0 0 0 0 0 0.094292 0 0 0 0 0 0
1.5078 -0.0035897 -0.00066537 0.00085589 -0.055041 0 -0.04819 0.0044192 0.003631 0.021198 -0.0039131 0.073748 1.8376 0 0 0 0 0 0 0 0 0 0 0 0 0 0 0 0 0 0 0 0.048619 0 0 0 0 0 0
1.5117 -0.0046526 -0.00057807 0.12139 -0.019008 0 -0.0093064 0.013367 0.012748 0.012807 0.017812 -0.055858 1.8279 0 0 0 0 0 0 0 0 0 0 0 0 0 0 0 0 0 0 0 -0.022168 0 0 0 0 0 0
1.5156 -0.0067216 -0.0013111 0.15341 0.022682 0 0.031962 0.011697 0.012949 -0.010194 0.02685 -0.15411 1.8141 0 0 0 0 0 0 0 0 0 0 0 0 0 0 0 0 0 0 0 -0.084389 0 0 0 0 0 0
1.5195 -0.0075656 -0.0021504 0.071606 0.036869 0 0.041788 -0.00044806 -0.0016039 -0.037049 0.012046 -0.17236 1.7937 0 0 0 0 0 0 0 0 0 0 0 0 0 0 0 0 0 0 0 -0.10745 0 0 0 0 0 0
1.5234 -0.0063523 -0.0032786 -0.056985 0.015259 0 0.012969 -0.017674 -0.026937 -0.054191 -0.020889 -0.11169 1.7727 0 0 0 0 0 0 0 0 0 0 0 0 0 0 0 0 0 0 0 -0.086 0 0 0 0 0 0
1.5273 -0.0039146 -0.0046571 -0.1284 -0.02114 0 -0.030259 -0.033037 -0.050844 -0.05676 -0.054104 -0.021005 1.7621 0 0 0 0 0 0 0 0 0 0 0 0 0 0 0 0 0 0 0 -0.043316 0 0 0 0 0 0
1.5313 -0.0017263 -0.0054583 -0.089626 -0.041523 0 -0.053009 -0.040239 -0.060195 -0.049804 -0.069569 0.036016 1.7668 0 0 0 0 0 0 0 0 0 0 0 0 0 0 0 0 0 0 0 -0.013177 0 0 0 0 0 0
1.5352 -0.00072677 -0.0048445 0.017889 -0.030447 0 -0.037761 -0.035228 -0.049677 -0.040491 -0.059817 0.022394 1.777 0 0 0 0 0 0 0 0 0 0 0 0 0 0 0 0 0 0 0 -0.015349 0 0 0 0 0 0
1.5391 -0.00091452 -0.0030982 0.097057 0.0020479 0 0.0032639 -0.018812 -0.025695 -0.03146 -0.031603 -0.049259 1.7744 0 0 0 0 0 0 0 0 0 0 0 0 0 0 0 0 0 0 0 -0.043549 0 0 0 0 0 0
1.543 -0.0017713 -0.0016902 0.080799 0.030859 0 0.039403 0.0013986 -0.0020693 -0.021825 -0.0014972 -0.12661 1.7486 0 0 0 0 0 0 0 0 0 0 0 0 0 0 0 0 0 0 0 -0.073062 0 0 0 0 0 0
1.5469 -0.0029417 -0.0021374 -0.012293 0.035325 0 0.044974 0.013698 0.0095041 -0.012107 0.013812 -0.15282 1.7076 0 0 0 0 0 0 0 0 0 0 0 0 0 0 0 0 0 0 0 -0.079422 0 0 0 0 0 0
1.5508 -0.0045617 -0.0048147 -0.09965 0.012192 0 0.016038 0.010161 0.0068173 -0.005296 0.0076238 -0.10355 1.6704 0 0 0 0 0 0 0 0 0 0 0 0 0 0 0 0 0 0 0 -0.053559 0 0 0 0 0 0
1.5547 -0.0070214 -0.0087884 -0.10998 -0.024627 0 -0.029554 -0.0061466 -0.0030856 -0.0024817 -0.011989 -0.0018839 1.6503 0 0 0 0 0 0 0 0 0 0 0 0 0 0 0 0 0 0 0 -0.0049272 0 0 0 0 0 0
1.5586 -0.010396 -0.012564 -0.042342 -0.053571 0 -0.065031 -0.022054 -0.010459 0.00050324 -0.026733 0.09798 1.6439 0 0 0 0 0 0 0 0 0 0 0 0 0 0 0 0 0 0 0 0.045884 0 0 0 0 0 0
1.5625 -0.014007 -0.014872 0.040946 -0.057038 0 -0.070028 -0.024184 -0.0094807 0.009673 -0.020617 0.14612 1.6374 0 0 0 0 0 0 0 0 0 0 0 0 0 0 0 0 0 0 0 0.078539 0 0 0 0 0 0
1.5664 -0.016514 -0.014973 0.07431 -0.030592 0 -0.040661 -0.0098193 -0.00013532 0.025584 0.0075066 0.12756 1.6201 0 0 0 0 0 0 0 0 0 0 0 0 0 0 0 0 0 0 0 0.082772 0 0 0 0 0 0
1.5703 -0.016571 -0.012712 0.0437 0.01293 0 0.008289 0.011088 0.013887 0.04076 0.04137 0.068207 1.5914 0 0 0 0 0 0 0 0 0 0 0 0 0 0 0 0 0 0 0 0.063178 0 0 0 0 0 0
1.5742 -0.013643 -0.0086459 -0.010334 0.04782 0 0.049662 0.024567 0.027366 0.045752 0.058226 0.013858 1.5565 0 0 0 0 0 0 0 0 0 0 0 0 0 0 0 0 0 0 0 0.036474 0 0 0 0 0 0
1.5781 -0.0083706 -0.0040008 -0.036164 0.049886 0 0.058104 0.023763 0.034162 0.037779 0.045871 -0.0020148 1.5193 0 0 0 0 0 0 0 0 0 0 0 0 0 0 0 0 0 0 0 0.020892 0 0 0 0 0 0
1.582 -0.0021516 -3.8232e-05 -0.016399 0.014462 0 0.026852 0.012625 0.028592 0.022559 0.012234 0.020457 1.4825 0 0 0 0 0 0 0 0 0 0 0 0 0 0 0 0 0 0 0 0.022847 0 0 0 0 0 0
1.5859 0.0037542 0.002894 0.023893 -0.035761 0 -0.024103 0.00019642 0.0095937 0.0076359 -0.020623 0.050604 1.4517 0 0 0 0 0 0 0 0 0 0 0 0 0 0 0 0 0 0 0 0.030882 0 0 0 0 0 0
1.5898 0.008854 0.005654 0.046133 -0.063438 0 -0.058275 -0.0073855 -0.015176 -0.0047161 -0.033337 0.051082 1.4342 0 0 0 0 0 0 0 0 0 0 0 0 0 0 0 0 0 0 0 0.024039 0 0 0 0 0 0
1.5938 0.013279 0.0093364 0.03286 -0.044117 0 -0.048202 -0.0093947 -0.031264 -0.016737 -0.023026 0.0056703 1.4307 0 0 0 0 0 0 0 0 0 0 0 0 0 0 0 0 0 0 0 -0.0095786 0 0 0 0 0 0
1.5977 0.017085 0.013799 -0.001655 0.012438 0 0.0020205 -0.007199 -0.027128 -0.028158 -0.0031738 -0.067681 1.4295 0 0 0 0 0 0 0 0 0 0 0 0 0 0 0 0 0 0 0 -0.05903 0 0 0 0 0 0
1.6016 0.019776 0.017275 -0.028286 0.066772 0 0.057197 -0.0011899 -0.0047599 -0.032655 0.0089275 -0.12714 1.414 0 0 0 0 0 0 0 0 0 0 0 0 0 0 0 0 0 0 0 -0.095083 0 0 0 0 0 0
1.6055 0.020588 0.017793 -0.028237 0.079247 0 0.077138 0.0077861 0.019253 -0.023727 0.0056754 -0.13422 1.3791 0 0 0 0 0 0 0 0 0 0 0 0 0 0 0 0 0 0 0 -0.091771 0 0 0 0 0 0
1.6094 0.019307 0.01521 -0.0057429 0.041386 0 0.048391 0.015407 0.025702 -0.0040945 -0.0070803 -0.080207 1.3378 0 0 0 0 0 0 0 0 0 0 0 0 0 0 0 0 0 0 0 -0.047916 0 0 0 0 0 0
1.6133 0.016747 0.011781 0.018307 -0.017207 0 -0.0051347 0.015304 0.0088927 0.013183 -0.017003 0.0058404 1.31 0 0 0 0 0 0 0 0 0 0 0 0 0 0 0 0 0 0 0 0.010005 0 0 0 0 0 0
1.6172 0.014282 0.010429 0.024041 -0.052401 0 -0.04201 0.0056171 -0.017314 0.01561 -0.015247 0.074419 1.3019 0 0 0 0 0 0 0 0 0 0 0 0 0 0 0 0 0 0 0 0.047023 0 0 0 0 0 0
1.6211 0.012759 0.012179 0.0084453 -0.039845 0 -0.036561 -0.0062625 -0.029941 0.004099 -0.0013974 0.087786 1.3003 0 0 0 0 0 0 0 0 0 0 0 0 0 0 0 0 0 0 0 0.045516 0 0 0 0 0 0
1.625 0.011798 0.015188 -0.011267 0.0079301 0 0.0025686 -0.0078869 -0.015558 -0.0062165 0.018353 0.045705 1.2876 0 0 0 0 0 0 0 0 0 0 0 0 0 0 0 0 0 0 0 0.016984 0 0 0 0 0 0
1.6289 0.010238 0.016362 -0.010242 0.053832 0 0.042641 0.0070253 0.018678 0.00036756 0.035923 -0.013834 1.2624 0 0 0 0 0 0 0 0 0 0 0 0 0 0 0 0 0 0 0 -0.0086861 0 0 0 0 0 0
1.6328 0.0074031 0.014109 0.022296 0.065647 0 0.054605 0.030964 0.050869 0.024838 0.044998 -0.040709 1.2418 0 0 0 0 0 0 0 0 0 0 0 0 0 0 0 0 0 0 0 -0.0064392 0 0 0 0 0 0
1.6367 0.004023 0.0097058 0.068558 0.038501 0 0.034108 0.04738 0.061659 0.051796 0.042924 -0.0079654 1.2421 0 0 0 0 0 0 0 0 0 0 0 0 0 0 0 0 0 0 0 0.026734 0 0 0 0 0 0
1.6406 0.0018676 0.006121 0.090652 -0.0049622 0 0.00063072 0.044758 0.048326 0.063244 0.031834 0.068726 1.2598 0 0 0 0 0 0 0 0 0 0 0 0 0 0 0 0 0 0 0 0.071994 0 0 0 0 0 0
1.6445 0.0022889 0.0054835 0.061231 -0.033236 0 -0.020348 0.027053 0.024849 0.054265 0.018567 0.14155 1.2739 0 0 0 0 0 0 0 0 0 0 0 0 0 0 0 0 0 0 0 0.10319 0 0 0 0 0 0
1.6484 0.004941 0.0074716 -0.0071097 -0.027737 0 -0.015538 0.010252 0.0094721 0.035694 0.011699 0.16342 1.2689 0 0 0 0 0 0 0 0 0 0 0 0 0 0 0 0 0 0 0 0.10355 0 0 0 0 0 0
1.6523 0.0078613 0.0098454 -0.063409 0.0064821 0 0.0098318 0.007996 0.010807 0.022456 0.015894 0.1196 1.2514 0 0 0 0 0 0 0 0 0 0 0 0 0 0 0 0 0 0 0 0.0739 0 0 0 0 0 0
1.6563 0.0089258 0.010375 -0.057794 0.045517 0 0.037858 0.019713 0.022959 0.020073 0.027439 0.036085 1.2421 0 0 0 0 0 0 0 0 0 0 0 0 0 0 0 0 0 0 0 0.029726 0 0 0 0 0 0
1.6602 0.0074458 0.0084107 0.01107 0.062172 0 0.049211 0.031977 0.031813 0.02198 0.035496 -0.039731 1.2519 0 0 0 0 0 0 0 0 0 0 0 0 0 0 0 0 0 0 0 -0.0088919 0 0 0 0 0 0
1.6641 0.0045392 0.0049805 0.085546 0.043191 0 0.033807 0.031006 0.026309 0.01812 0.029467 -0.071086 1.27 0 0 0 0 0 0 0 0 0 0 0 0 0 0 0 0 0 0 0 -0.028333 0 0 0 0 0 0
1.668 0.0020094 0.001715 0.093203 -0.0013841 0 -0.0025974 0.0142 0.0062044 0.0045998 0.0072537 -0.054012 1.2773 0 0 0 0 0 0 0 0 0 0 0 0 0 0 0 0 0 0 0 -0.028088 0 0 0 0 0 0
1.6719 0.00079906 -0.00032565 0.012567 -0.043217 0 -0.039423 -0.0090737 -0.01847 -0.014475 -0.022207 -0.015818 1.2696 0 0 0 0 0 0 0 0 0 0 0 0 0 0 0 0 0 0 0 -0.019711 0 0 0 0 0 0
1.6758 0.00040498 -0.0010872 -0.099097 -0.054054 0 -0.052446 -0.026308 -0.034935 -0.032088 -0.044399 0.0067761 1.2632 0 0 0 0 0 0 0 0 0 0 0 0 0 0 0 0 0 0 0 -0.018244 0 0 0 0 0 0
1.6797 -0.00033203 -0.0011744 -0.14752 -0.026471 0 -0.031032 -0.031052 -0.036494 -0.043182 -0.048649 -0.0065547 1.2755 0 0 0 0 0 0 0 0 0 0 0 0 0 0 0 0 0 0 0 -0.030972 0 0 0 0 0 0
1.6836 -0.0019593 -0.0012141 -0.082159 0.018764 0 0.011024 -0.025152 -0.026506 -0.045299 -0.034752 -0.047355 1.3031 0 0 0 0 0 0 0 0 0 0 0 0 0 0 0 0 0 0 0 -0.051477 0 0 0 0 0 0
1.6875 -0.0039395 -0.0014524 0.054376 0.046881 0 0.042873 -0.014768 -0.014878 -0.037685 -0.012643 -0.086509 1.3231 0 0 0 0 0 0 0 0 0 0 0 0 0 0 0 0 0 0 0 -0.064322 0 0 0 0 0 0
1.6914 -0.0053548 -0.0018067 0.15574 0.035966 0 0.03999 -0.0058074 -0.009996 -0.022601 0.00406 -0.095891 1.3181 0 0 0 0 0 0 0 0 0 0 0 0 0 0 0 0 0 0 0 -0.057593 0 0 0 0 0 0
1.6953 -0.0059398 -0.0022225 0.1391 -0.0049612 0 0.0050749 -0.0022208 -0.012584 -0.0072152 0.006295 -0.067943 1.2953 0 0 0 0 0 0 0 0 0 0 0 0 0 0 0 0 0 0 0 -0.033264 0 0 0 0 0 0
1.6992 -0.0062732 -0.0029227 0.016173 -0.042889 0 -0.033209 -0.0057531 -0.016455 -0.00099771 -0.0051637 -0.019722 1.2794 0 0 0 0 0 0 0 0 0 0 0 0 0 0 0 0 0 0 0 -0.006182 0 0 0 0 0 0
1.7031 -0.0068867 -0.0041763 -0.11428 -0.048198 0 -0.044597 -0.014795 -0.015099 -0.0078755 -0.020273 0.020694 1.2856 0 0 0 0 0 0 0 0 0 0 0 0 0 0 0 0 0 0 0 0.0080416 0 0 0 0 0 0
1.707 -0.007259 -0.0056672 -0.14743 -0.019242 0 -0.023452 -0.023323 -0.0077251 -0.020273 -0.026042 0.034701 1.3023 0 0 0 0 0 0 0 0 0 0 0 0 0 0 0 0 0 0 0 0.0058777 0 0 0 0 0 0
1.7109 -0.0059009 -0.0061297 -0.058579 0.017509 0 0.00763 -0.023142 0.00099112 -0.023059 -0.015208 0.025009 1.3042 0 0 0 0 0 0 0 0 0 0 0 0 0 0 0 0 0 0 0 -0.0019151 0 0 0 0 0 0
1.7148 -0.0016995 -0.0039878 0.077951 0.031786 0 0.020393 -0.0098114 0.0067829 -0.006279 0.0083056 0.01044 1.2805 0 0 0 0 0 0 0 0 0 0 0 0 0 0 0 0 0 0 0 -0.00063168 0 0 0 0 0 0
1.7188 0.0046348 0.0011116 0.15127 0.016153 0 0.0078703 0.012434 0.010708 0.02464 0.03154 0.0091219 1.2478 0 0 0 0 0 0 0 0 0 0 0 0 0 0 0 0 0 0 0 0.015013 0 0 0 0 0 0
1.7227 0.010471 0.0071523 0.10413 -0.0090997 0 -0.010493 0.032204 0.017434 0.051813 0.041507 0.024647 1.2342 0 0 0 0 0 0 0 0 0 0 0 0 0 0 0 0 0 0 0 0.036601 0 0 0 0 0 0
1.7266 0.01288 0.010497 -0.023379 -0.0165 0 -0.010105 0.038872 0.028475 0.059319 0.034533 0.046214 1.2506 0 0 0 0 0 0 0 0 0 0 0 0 0 0 0 0 0 0 0 0.050221 0 0 0 0 0 0
1.7305 0.010823 0.008605 -0.12961 0.00241 0 0.012769 0.030412 0.037958 0.045895 0.018385 0.060679 1.2811 0 0 0 0 0 0 0 0 0 0 0 0 0 0 0 0 0 0 0 0.048968 0 0 0 0 0 0
1.7344 0.0061333 0.0026988 -0.13399 0.029626 0 0.036448 0.014333 0.036595 0.024273 0.0053697 0.063838 1.3003 0 0 0 0 0 0 0 0 0 0 0 0 0 0 0 0 0 0 0 0.037936 0 0 0 0 0 0
1.7383 0.002381 -0.002309 -0.038745 0.0383 0 0.035283 0.0012623 0.020957 0.0087672 0.0024853 0.06019 1.2985 0 0 0 0 0 0 0 0 0 0 0 0 0 0 0 0 0 0 0 0.02762 0 0 0 0 0 0
1.7422 0.0023206 -0.0013582 0.077544 0.018397 0 0.005837 -0.0027138 -0.001114 0.0038575 0.0072628 0.052995 1.2878 0 0 0 0 0 0 0 0 0 0 0 0 0 0 0 0 0 0 0 0.022865 0 0 0 0 0 0
1.7461 0.0057787 0.0062552 0.12553 -0.013536 0 -0.027971 0.001311 -0.01536 0.0040487 0.012274 0.037073 1.2867 0 0 0 0 0 0 0 0 0 0 0 0 0 0 0 0 0 0 0 0.018507 0 0 0 0 0 0
1.75 0.0096211 0.015441 0.075524 -0.029222 0 -0.03593 0.0080789 -0.012846 0.0027483 0.012862 0.004255 1.2997 0 0 0 0 0 0 0 0 0 0 0 0 0 0 0 0 0 0 0 0.0060124 0 0 0 0 0 0
1.7539 0.010021 0.018867 -0.022617 -0.014319 0 -0.0090253 0.012498 0.00186 -0.00079274 0.010082 -0.042528 1.3146 0 0 0 0 0 0 0 0 0 0 0 0 0 0 0 0 0 0 0 -0.015581 0 0 0 0 0 0
1.7578 0.0055567 0.013093 -0.083767 0.018298 0 0.031831 0.011586 0.013864 -0.0033455 0.0067076 -0.082018 1.3167 0 0 0 0 0 0 0 0 0 0 0 0 0 0 0 0 0 0 0 -0.035599 0 0 0 0 0 0
1.7617 -0.0011168 0.0021548 -0.058373 0.039406 0 0.053271 0.0045126 0.010195 -0.0041542 0.0021234 -0.086053 1.3029 0 0 0 0 0 0 0 0 0 0 0 0 0 0 0 0 0 0 0 -0.03956 0 0 0 0 0 0
1.7656 -0.004529 -0.0048441 0.028007 0.029027 0 0.037407 -0.0067934 -0.0091341 -0.0067905 -0.0069651 -0.043992 1.2825 0 0 0 0 0 0 0 0 0 0 0 0 0 0 0 0 0 0 0 -0.022661 0 0 0 0 0 0
1.7695 -6.8673e-05 -0.00063792 0.098633 -0.0051831 0 -0.0032763 -0.01651 -0.030361 -0.013717 -0.020166 0.020903 1.2669 0 0 0 0 0 0 0 0 0 0 0 0 0 0 0 0 0 0 0 0.0033388 0 0 0 0 0 0
1.7734 0.012376 0.014321 0.092837 -0.032533 0 -0.035386 -0.016304 -0.035956 -0.020554 -0.029123 0.061593 1.2603 0 0 0 0 0 0 0 0 0 0 0 0 0 0 0 0 0 0 0 0.017246 0 0 0 0 0 0
1.7773 0.027608 0.031841 0.019528 -0.023748 0 -0.030089 -0.00083174 -0.017463 -0.018118 -0.022192 0.041379 1.2605 0 0 0 0 0 0 0 0 0 0 0 0 0 0 0 0 0 0 0 0.005238 0 0 0 0 0 0
1.7813 0.038085 0.041839 -0.050115 0.023966 0 0.014785 0.026211 0.018122 -0.0013326 0.0043305 -0.033035 1.2638 0 0 0 0 0 0 0 0 0 0 0 0 0 0 0 0 0 0 0 -0.025804 0 0 0 0 0 0
1.7852 0.038752 0.039273 -0.046523 0.081402 0 0.071583 0.051848 0.052483 0.024398 0.03911 -0.10817 1.2684 0 0 0 0 0 0 0 0 0 0 0 0 0 0 0 0 0 0 0 -0.05004 0 0 0 0 0 0
1.7891 0.030188 0.026815 0.032652 0.10693 0 0.1007 0.061694 0.067441 0.04673 0.061405 -0.11787 1.2745 0 0 0 0 0 0 0 0 0 0 0 0 0 0 0 0 0 0 0 -0.039955 0 0 0 0 0 0
1.793 0.017733 0.011793 0.11501 0.077463 0 0.077888 0.050478 0.056342 0.056618 0.056644 -0.032676 1.2844 0 0 0 0 0 0 0 0 0 0 0 0 0 0 0 0 0 0 0 0.012542 0 0 0 0 0 0
1.7969 0.0073903 0.00064235 0.115 0.0076065 0 0.012772 0.026298 0.028333 0.054929 0.029112 0.11278 1.3032 0 0 0 0 0 0 0 0 0 0 0 0 0 0 0 0 0 0 0 0.086878 0 0 0 0 0 0
1.8008 0.0018982 -0.004514 0.013245 -0.058586 0 -0.055014 0.0046624 0.0027076 0.049287 0.00017203 0.2374 1.3366 0 0 0 0 0 0 0 0 0 0 0 0 0 0 0 0 0 0 0 0.14445 0 0 0 0 0 0
1.8047 -1.1887e-05 -0.0052289 -0.11771 -0.07858 0 -0.081865 -0.0027062 -0.003596 0.045568 -0.0075717 0.26658 1.3843 0 0 0 0 0 0 0 0 0 0 0 0 0 0 0 0 0 0 0 0.153 0 0 0 0 0 0
1.8086 -0.0010884 -0.0038442 -0.16892 -0.042531 0 -0.051481 0.0048556 0.012527 0.043373 0.012237 0.18307 1.4351 0 0 0 0 0 0 0 0 0 0 0 0 0 0 0 0 0 0 0 0.10818 0 0 0 0 0 0
1.8125 -0.0025191 -0.0015295 -0.087756 0.01939 0 0.011982 0.018484 0.037983 0.039113 0.044469 0.039051 1.4731 0 0 0 0 0 0 0 0 0 0 0 0 0 0 0 0 0 0 0 0.036896 0 0 0 0 0 0
1.8164 -0.0032616 0.0013872 0.072181 0.059971 0 0.061024 0.027151 0.052582 0.031327 0.063523 -0.079667 1.4912 0 0 0 0 0 0 0 0 0 0 0 0 0 0 0 0 0 0 0 -0.020441 0 0 0 0 0 0
1.8203 -0.002051 0.004056 0.18971 0.050879 0 0.060832 0.024198 0.043444 0.021334 0.051959 -0.11132 1.501 0 0 0 0 0 0 0 0 0 0 0 0 0 0 0 0 0 0 0 -0.036788 0 0 0 0 0 0
1.8242 0.00030626 0.0047292 0.17335 0.0032792 0 0.015891 0.0093506 0.013905 0.0094001 0.012866 -0.056747 1.5242 0 0 0 0 0 0 0 0 0 0 0 0 0 0 0 0 0 0 0 -0.01541 0 0 0 0 0 0
1.8281 0.00094082 0.0019165 0.035941 -0.043108 0 -0.035133 -0.012591 -0.019905 -0.0070087 -0.032545 0.026968 1.574 0 0 0 0 0 0 0 0 0 0 0 0 0 0 0 0 0 0 0 0.014756 0 0 0 0 0 0
1.832 -0.0025758 -0.0041821 -0.11598 -0.053087 0 -0.052374 -0.033812 -0.04168 -0.029072 -0.059754 0.0702 1.6409 0 0 0 0 0 0 0 0 0 0 0 0 0 0 0 0 0 0 0 0.021338 0 0 0 0 0 0
1.8359 -0.0095962 -0.011435 -0.16842 -0.023707 0 -0.027546 -0.045992 -0.046151 -0.051336 -0.057432 0.038569 1.7 0 0 0 0 0 0 0 0 0 0 0 0 0 0 0 0 0 0 0 -0.008376 0 0 0 0 0 0
1.8398 -0.016213 -0.016907 -0.089936 0.015747 0 0.011421 -0.044199 -0.040161 -0.063403 -0.034335 -0.048276 1.7323 0 0 0 0 0 0 0 0 0 0 0 0 0 0 0 0 0 0 0 -0.060073 0 0 0 0 0 0
1.8438 -0.017871 -0.018333 0.047274 0.030027 0 0.026732 -0.030826 -0.034237 -0.059311 -0.012171 -0.13626 1.7407 0 0 0 0 0 0 0 0 0 0 0 0 0 0 0 0 0 0 0 -0.10477 0 0 0 0 0 0
1.8477 -0.012629 -0.014961 0.12883 0.0072821 0 0.0037821 -0.015511 -0.033359 -0.045151 -0.0095736 -0.1765 1.7451 0 0 0 0 0 0 0 0 0 0 0 0 0 0 0 0 0 0 0 -0.12002 0 0 0 0 0 0
1.8516 -0.0024769 -0.0076409 0.089792 -0.032775 0 -0.037839 -0.0087744 -0.034856 -0.035105 -0.028454 -0.15542 1.7642 0 0 0 0 0 0 0 0 0 0 0 0 0 0 0 0 0 0 0 -0.10363 0 0 0 0 0 0
1.8555 0.0081391 0.0015009 -0.03645 -0.05673 0 -0.062846 -0.013268 -0.033481 -0.037747 -0.052559 -0.096601 1.8002 0 0 0 0 0 0 0 0 0 0 0 0 0 0 0 0 0 0 0 -0.071099 0 0 0 0 0 0
1.8594 0.015163 0.0096956 -0.14716 -0.044461 0 -0.049708 -0.020571 -0.026992 -0.046071 -0.059521 -0.038228 1.8416 0 0 0 0 0 0 0 0 0 0 0 0 0 0 0 0 0 0 0 -0.041069 0 0 0 0 0 0
1.8633 0.017005 0.014598 -0.1512 -0.0029391 0 -0.0055676 -0.017798 -0.016645 -0.042632 -0.037707 -0.0052894 1.876 0 0 0 0 0 0 0 0 0 0 0 0 0 0 0 0 0 0 0 -0.021696 0 0 0 0 0 0
1.8672 0.014691 0.015463 -0.038992 0.041834 0 0.042814 0.00084396 -0.0036868 -0.016238 0.004751 0.0038145 1.9008 0 0 0 0 0 0 0 0 0 0 0 0 0 0 0 0 0 0 0 -0.0076486 0 0 0 0 0 0
1.8711 0.010521 0.01352 0.11003 0.064937 0 0.070195 0.027922 0.01258 0.025913 0.045672 0.010024 1.9218 0 0 0 0 0 0 0 0 0 0 0 0 0 0 0 0 0 0 0 0.012005 0 0 0 0 0 0
1.875 0.0065171 0.010952 0.18656 0.057729 0 0.06744 0.048159 0.032214 0.062994 0.064828 0.034065 1.9454 0 0 0 0 0 0 0 0 0 0 0 0 0 0 0 0 0 0 0 0.042916 0 0 0 0 0 0
1.8789 0.0036193 0.0091637 0.13339 0.029051 0 0.041481 0.050796 0.050863 0.077913 0.057853 0.079595 1.9743 0 0 0 0 0 0 0 0 0 0 0 0 0 0 0 0 0 0 0 0.080086 0 0 0 0 0 0
1.8828 0.0018116 0.0079025 -0.010183 -0.0038961 0 0.006663 0.037907 0.06055 0.070618 0.037665 0.13005 2.0087 0 0 0 0 0 0 0 0 0 0 0 0 0 0 0 0 0 0 0 0.11088 0 0 0 0 0 0
1.8867 0.00072289 0.0060944 -0.13556 -0.02572 0 -0.022838 0.021642 0.056045 0.05538 0.02321 0.16009 2.0484 0 0 0 0 0 0 0 0 0 0 0 0 0 0 0 0 0 0 0 0.12317 0 0 0 0 0 0
1.8906 0.00014019 0.0034478 -0.14612 -0.02842 0 -0.036422 0.013694 0.040986 0.046385 0.025094 0.15302 2.0925 0 0 0 0 0 0 0 0 0 0 0 0 0 0 0 0 0 0 0 0.11275 0 0 0 0 0 0
1.8945 0.00012386 0.0010099 -0.032833 -0.012868 0 -0.029428 0.016771 0.026698 0.046527 0.039063 0.11241 2.1379 0 0 0 0 0 0 0 0 0 0 0 0 0 0 0 0 0 0 0 0.085786 0 0 0 0 0 0
1.8984 0.00080568 3.2223e-05 0.11529 0.011838 0 -0.0060882 0.024644 0.023183 0.048855 0.051036 0.0603 2.1821 0 0 0 0 0 0 0 0 0 0 0 0 0 0 0 0 0 0 0 0.055227 0 0 0 0 0 0
1.9023 0.0022093 0.00053971 0.17832 0.031619 0 0.020438 0.028831 0.029899 0.046021 0.048365 0.022932 2.2259 0 0 0 0 0 0 0 0 0 0 0 0 0 0 0 0 0 0 0 0.033116 0 0 0 0 0 0
1.9063 0.0043471 0.0014698 0.10072 0.034407 0 0.034714 0.024927 0.035245 0.036252 0.028432 0.013548 2.2738 0 0 0 0 0 0 0 0 0 0 0 0 0 0 0 0 0 0 0 0.023107 0 0 0 0 0 0
1.9102 0.0074475 0.0023917 -0.061209 0.018424 0 0.029548 0.014037 0.026238 0.021033 -0.00068923 0.023425 2.3278 0 0 0 0 0 0 0 0 0 0 0 0 0 0 0 0 0 0 0 0.017931 0 0 0 0 0 0
1.9141 0.011851 0.0046627 -0.18112 -0.0047002 0 0.011741 0.00042915 0.00044417 0.00048308 -0.026298 0.027462 2.3831 0 0 0 0 0 0 0 0 0 0 0 0 0 0 0 0 0 0 0 0.0043039 0 0 0 0 0 0
1.918 0.017344 0.01013 -0.16289 -0.016605 0 -0.0029739 -0.011015 -0.030435 -0.025787 -0.03875 0.0011959 2.4311 0 0 0 0 0 0 0 0 0 0 0 0 0 0 0 0 0 0 0 -0.027015 0 0 0 0 0 0
1.9219 0.022433 0.018258 -0.018343 -0.0056672 0 -0.0024405 -0.01621 -0.048936 -0.053261 -0.03607 -0.061234 2.468 0 0 0 0 0 0 0 0 0 0 0 0 0 0 0 0 0 0 0 -0.072634 0 0 0 0 0 0
1.9258 0.024494 0.02488 0.14186 0.0227 0 0.012273 -0.013289 -0.045459 -0.071012 -0.023767 -0.13957 2.5003 0 0 0 0 0 0 0 0 0 0 0 0 0 0 0 0 0 0 0 -0.11598 0 0 0 0 0 0
1.9297 0.021219 0.024681 0.19649 0.047943 0 0.027905 -0.004441 -0.025808 -0.068974 -0.010923 -0.19585 2.5382 0 0 0 0 0 0 0 0 0 0 0 0 0 0 0 0 0 0 0 -0.1361 0 0 0 0 0 0
1.9336 0.012497 0.015738 0.10822 0.048469 0 0.029431 0.0040468 -0.0063748 -0.047851 -0.0049633 -0.19509 2.5849 0 0 0 0 0 0 0 0 0 0 0 0 0 0 0 0 0 0 0 -0.12019 0 0 0 0 0 0
1.9375 0.0010651 0.0018288 -0.051601 0.018167 0 0.011483 0.0055081 -0.00096022 -0.020531 -0.0077653 -0.127 2.6339 0 0 0 0 0 0 0 0 0 0 0 0 0 0 0 0 0 0 0 -0.071715 0 0 0 0 0 0
1.9414 -0.0089605 -0.010102 -0.16359 -0.027106 0 -0.017313 -0.0015477 -0.010012 -0.0018272 -0.014988 -0.015633 2.6783 0 0 0 0 0 0 0 0 0 0 0 0 0 0 0 0 0 0 0 -0.0088509 0 0 0 0 0 0
1.9453 -0.014711 -0.015295 -0.15254 -0.058733 0 -0.039441 -0.011231 -0.020872 0.0039678 -0.018932 0.090633 2.7218 0 0 0 0 0 0 0 0 0 0 0 0 0 0 0 0 0 0 0 0.044996 0 0 0 0 0 0
1.9492 -0.016179 -0.014445 -0.037762 -0.054855 0 -0.039672 -0.01449 -0.01861 0.0052379 -0.013302 0.14536 2.7772 0 0 0 0 0 0 0 0 0 0 0 0 0 0 0 0 0 0 0 0.072797 0 0 0 0 0 0
1.9531 -0.015407 -0.011962 0.090913 -0.017008 0 -0.015986 -0.0066442 0.0014405 0.01296 0.0028274 0.13165 2.8512 0 0 0 0 0 0 0 0 0 0 0 0 0 0 0 0 0 0 0 0.07145 0 0 0 0 0 0
1.957 -0.014088 -0.011172 0.14382 0.028474 0 0.016571 0.0086255 0.029467 0.029113 0.024039 0.072874 2.9323 0 0 0 0 0 0 0 0 0 0 0 0 0 0 0 0 0 0 0 0.052071 0 0 0 0 0 0
1.9609 -0.011899 -0.011326 0.091907 0.047323 0 0.033577 0.022541 0.048547 0.045247 0.04107 0.017043 2.997 0 0 0 0 0 0 0 0 0 0 0 0 0 0 0 0 0 0 0 0.033052 0 0 0 0 0 0
1.9648 -0.0072196 -0.0091525 -0.021677 0.022595 0 0.018444 0.028391 0.047625 0.051482 0.045562 0.0036763 3.0317 0 0 0 0 0 0 0 0 0 0 0 0 0 0 0 0 0 0 0 0.028918 0 0 0 0 0 0
1.9688 0.00050179 -0.0029954 -0.11735 -0.029636 0 -0.021736 0.025759 0.029768 0.045443 0.034893 0.035974 3.047 0 0 0 0 0 0 0 0 0 0 0 0 0 0 0 0 0 0 0 0.040728 0 0 0 0 0 0
1.9727 0.009152 0.0048914 -0.13237 -0.068229 0 -0.056097 0.018637 0.009254 0.032243 0.014553 0.079702 3.0698 0 0 0 0 0 0 0 0 0 0 0 0 0 0 0 0 0 0 0 0.054711 0 0 0 0 0 0
1.9766 0.014891 0.010157 -0.058852 -0.056571 0 -0.051 0.010735 1.6675e-06 0.01763 -0.003955 0.09086 3.1186 0 0 0 0 0 0 0 0 0 0 0 0 0 0 0 0 0 0 0 0.052056 0 0 0 0 0 0
1.9805 0.014992 0.010263 0.052376 0.0064895 0 0.0007861 0.0033791 0.0047549 0.0035294 -0.0097405 0.051315 3.1874 0 0 0 0 0 0 0 0 0 0 0 0 0 0 0 0 0 0 0 0.024521 0 0 0 0 0 0
1.9844 0.010105 0.006582 0.12377 0.07992 0 0.067471 -0.0027728 0.013731 -0.0095098 -0.00038695 -0.016099 3.2539 0 0 0 0 0 0 0 0 0 0 0 0 0 0 0 0 0 0 0 -0.016305 0 0 0 0 0 0
1.9883 0.0039156 0.0028973 0.10246 0.1078 0 0.097867 -0.0059194 0.01363 -0.018231 0.01479 -0.065977 3.3027 0 0 0 0 0 0 0 0 0 0 0 0 0 0 0 0 0 0 0 -0.045741 0 0 0 0 0 0
1.9922 0.00043047 0.0020984 0.00026674 0.062968 0 0.062074 -0.0045952 -0.00063841 -0.018413 0.020219 -0.067772 3.3402 0 0 0 0 0 0 0 0 0 0 0 0 0 0 0 0 0 0 0 -0.045795 0 0 0 0 0 0
1.9961 0.0010885 0.0041877 -0.10846 -0.027569 0 -0.019815 -0.00079369 -0.021373 -0.011558 0.0060102 -0.031364 3.3847 0 0 0 0 0 0 0 0 0 0 0 0 0 0 0 0 0 0 0 -0.021993 0 0 0 0 0 0
2 0.003959 0.0069271 -0.13765 -0.0991 0 -0.088496 6.3365e-05 -0.034469 -0.007354 -0.022518 0.0011845 3.4451 0 0 0 0 0 0 0 0 0 0 0 0 0 0 0 0 0 0 0 -0.0010058 0 0 0 0 0 0
2.0039 0.0054868 0.007894 -0.056688 -0.098086 0 -0.090981 -0.0060593 -0.031306 -0.015836 -0.046692 -0.0082787 3.5109 0 0 0 0 0 0 0 0 0 0 0 0 0 0 0 0 0 0 0 -0.0083108 0 0 0 0 0 0
2.0078 0.0032868 0.0059966 0.079626 -0.025322 0 -0.024447 -0.01672 -0.015947 -0.035472 -0.048225 -0.059703 3.5639 0 0 0 0 0 0 0 0 0 0 0 0 0 0 0 0 0 0 0 -0.043953 0 0 0 0 0 0
2.0117 -0.0021359 0.0017106 0.16862 0.062849 0 0.059491 -0.023742 -0.0014709 -0.050534 -0.024526 -0.11148 3.5982 0 0 0 0 0 0 0 0 0 0 0 0 0 0 0 0 0 0 0 -0.078709 0 0 0 0 0 0
2.0156 -0.0078731 -0.0034286 0.14026 0.098139 0 0.095443 -0.020242 0.0013746 -0.043342 0.0077885 -0.11232 3.6263 0 0 0 0 0 0 0 0 0 0 0 0 0 0 0 0 0 0 0 -0.076591 0 0 0 0 0 0
2.0195 -0.01076 -0.0074952 0.015293 0.054201 0 0.056595 -0.0073468 -0.0066749 -0.01128 0.025515 -0.043733 3.6664 0 0 0 0 0 0 0 0 0 0 0 0 0 0 0 0 0 0 0 -0.026053 0 0 0 0 0 0
2.0234 -0.0095117 -0.0089659 -0.10999 -0.033072 0 -0.024821 0.0064162 -0.014416 0.028187 0.017801 0.061075 3.7243 0 0 0 0 0 0 0 0 0 0 0 0 0 0 0 0 0 0 0 0.046945 0 0 0 0 0 0
2.0273 -0.0053332 -0.0075456 -0.14145 -0.095038 0 -0.085115 0.012783 -0.010429 0.050619 -0.0048661 0.13817 3.79 0 0 0 0 0 0 0 0 0 0 0 0 0 0 0 0 0 0 0 0.096446 0 0 0 0 0 0
2.0313 -0.0006758 -0.0043682 -0.062183 -0.084861 0 -0.080495 0.010913 0.0064955 0.044363 -0.019857 0.13884 3.8498 0 0 0 0 0 0 0 0 0 0 0 0 0 0 0 0 0 0 0 0.091063 0 0 0 0 0 0
2.0352 0.0027533 -0.0010358 0.057896 -0.012799 0 -0.019571 0.0070744 0.025966 0.019047 -0.012055 0.065827 3.9002 0 0 0 0 0 0 0 0 0 0 0 0 0 0 0 0 0 0 0 0.037647 0 0 0 0 0 0
2.0391 0.0050883 0.001852 0.12301 0.06471 0 0.047456 0.0077466 0.034797 -0.0039748 0.013246 -0.028052 3.9484 0 0 0 0 0 0 0 0 0 0 0 0 0 0 0 0 0 0 0 -0.024516 0 0 0 0 0 0
2.043 0.0076291 0.0051063 0.088616 0.090877 0 0.07076 0.013582 0.028161 -0.0091325 0.035487 -0.078089 4.0005 0 0 0 0 0 0 0 0 0 0 0 0 0 0 0 0 0 0 0 -0.053224 0 0 0 0 0 0
2.0469 0.011061 0.0095641 -0.0091295 0.051474 0 0.038554 0.02002 0.01328 0.003595 0.03716 -0.054053 4.0528 0 0 0 0 0 0 0 0 0 0 0 0 0 0 0 0 0 0 0 -0.032798 0 0 0 0 0 0
2.0508 0.014255 0.014238 -0.089827 -0.017679 0 -0.017757 0.022769 0.0026997 0.022734 0.018847 0.020024 4.097 0 0 0 0 0 0 0 0 0 0 0 0 0 0 0 0 0 0 0 0.017983 0 0 0 0 0 0
2.0547 0.014865 0.01626 -0.09441 -0.061297 0 -0.051142 0.021552 0.0034795 0.03603 -0.0021426 0.086627 4.1319 0 0 0 0 0 0 0 0 0 0 0 0 0 0 0 0 0 0 0 0.06255 0 0 0 0 0 0
2.0586 0.011301 0.013236 -0.025665 -0.04719 0 -0.035302 0.018459 0.011898 0.037376 -0.0076976 0.098986 4.1684 0 0 0 0 0 0 0 0 0 0 0 0 0 0 0 0 0 0 0 0.072936 0 0 0 0 0 0
2.0625 0.0043654 0.0058895 0.062008 0.011356 0 0.017232 0.014033 0.017848 0.026868 0.0051673 0.054268 4.2192 0 0 0 0 0 0 0 0 0 0 0 0 0 0 0 0 0 0 0 0.046727 0 0 0 0 0 0
2.0664 -0.0029397 -0.0018322 0.10699 0.067723 0 0.066002 0.0066181 0.014223 0.0084458 0.022295 -0.0088051 4.2861 0 0 0 0 0 0 0 0 0 0 0 0 0 0 0 0 0 0 0 0.0049348 0 0 0 0 0 0
2.0703 -0.007282 -0.0056506 0.082271 0.077262 0 0.072483 -0.0040584 0.0026289 -0.011086 0.025399 -0.043773 4.3573 0 0 0 0 0 0 0 0 0 0 0 0 0 0 0 0 0 0 0 -0.024986 0 0 0 0 0 0
2.0742 -0.0070088 -0.0042011 0.0086774 0.029534 0 0.027596 -0.0139 -0.0090698 -0.023303 0.008222 -0.033249 4.4191 0 0 0 0 0 0 0 0 0 0 0 0 0 0 0 0 0 0 0 -0.028195 0 0 0 0 0 0
2.0781 -0.0028108 0.00042181 -0.06279 -0.044432 0 -0.041153 -0.016711 -0.014047 -0.022614 -0.01804 0.00034382 4.4697 0 0 0 0 0 0 0 0 0 0 0 0 0 0 0 0 0 0 0 -0.011238 0 0 0 0 0 0
2.082 0.0031165 0.0050586 -0.084504 -0.093732 0 -0.087327 -0.010217 -0.011507 -0.011603 -0.034072 0.01678 4.5191 0 0 0 0 0 0 0 0 0 0 0 0 0 0 0 0 0 0 0 0.0045787 0 0 0 0 0 0
2.0859 0.0083981 0.0080882 -0.042004 -0.082655 0 -0.076721 0.00068554 -0.0054921 -0.00066567 -0.028129 -0.0068465 4.5777 0 0 0 0 0 0 0 0 0 0 0 0 0 0 0 0 0 0 0 0.0004528 0 0 0 0 0 0
2.0898 0.01132 0.0096586 0.036205 -0.015491 0 -0.011732 0.0076404 -3.4797e-05 0.00047977 -0.0051125 -0.056535 4.6434 0 0 0 0 0 0 0 0 0 0 0 0 0 0 0 0 0 0 0 -0.024087 0 0 0 0 0 0
2.0938 0.011095 0.009931 0.095793 0.065602 0 0.068042 0.0062803 0.0038734 -0.0075085 0.017696 -0.091912 4.7052 0 0 0 0 0 0 0 0 0 0 0 0 0 0 0 0 0 0 0 -0.048959 0 0 0 0 0 0
2.0977 0.0079805 0.0080115 0.0926 0.10834 0 0.11084 -7.16e-05 0.0070139 -0.01313 0.024067 -0.077459 4.7562 0 0 0 0 0 0 0 0 0 0 0 0 0 0 0 0 0 0 0 -0.048174 0 0 0 0 0 0
2.1016 0.0033568 0.0031648 0.024551 0.085041 0 0.087452 -0.0042132 0.0089715 -0.0050092 0.010703 -0.010308 4.8041 0 0 0 0 0 0 0 0 0 0 0 0 0 0 0 0 0 0 0 -0.011533 0 0 0 0 0 0
2.1055 -0.00072572 -0.0032106 -0.064767 0.010897 0 0.011575 -0.0023511 0.0076426 0.01572 -0.01103 0.075175 4.8647 0 0 0 0 0 0 0 0 0 0 0 0 0 0 0 0 0 0 0 0.043667 0 0 0 0 0 0
2.1094 -0.00274 -0.0077211 -0.11628 -0.066526 0 -0.0689 0.0025853 0.0020668 0.034428 -0.023989 0.12837 4.9439 0 0 0 0 0 0 0 0 0 0 0 0 0 0 0 0 0 0 0 0.082011 0 0 0 0 0 0
2.1133 -0.0029355 -0.0078818 -0.09785 -0.09903 0 -0.10411 0.0045727 -0.0048451 0.035465 -0.017707 0.11458 5.0283 0 0 0 0 0 0 0 0 0 0 0 0 0 0 0 0 0 0 0 0.07526 0 0 0 0 0 0
2.1172 -0.0034461 -0.0050339 -0.026048 -0.069168 0 -0.075398 0.00074801 -0.0074899 0.016558 0.0043383 0.038248 5.0939 0 0 0 0 0 0 0 0 0 0 0 0 0 0 0 0 0 0 0 0.024741 0 0 0 0 0 0
2.1211 -0.0067995 -0.0039119 0.048707 -0.00064323 0 -0.0065945 -0.0062838 -0.002448 -0.0086365 0.027158 -0.056821 5.1288 0 0 0 0 0 0 0 0 0 0 0 0 0 0 0 0 0 0 0 -0.037086 0 0 0 0 0 0
2.125 -0.013811 -0.0086584 0.079602 0.058113 0 0.053262 -0.01189 0.0073407 -0.022152 0.034226 -0.11144 5.1469 0 0 0 0 0 0 0 0 0 0 0 0 0 0 0 0 0 0 0 -0.068179 0 0 0 0 0 0
2.1289 -0.022546 -0.018785 0.052883 0.065669 0 0.063023 -0.014248 0.013484 -0.016494 0.018265 -0.08689 5.1776 0 0 0 0 0 0 0 0 0 0 0 0 0 0 0 0 0 0 0 -0.046196 0 0 0 0 0 0
2.1328 -0.029232 -0.028893 -0.0098675 0.014371 0 0.016017 -0.015333 0.0081756 0.00033152 -0.013896 0.0076249 5.2402 0 0 0 0 0 0 0 0 0 0 0 0 0 0 0 0 0 0 0 0.015441 0 0 0 0 0 0
2.1367 -0.030435 -0.032512 -0.070941 -0.064016 0 -0.056207 -0.017589 -0.0092293 0.012387 -0.045216 0.1146 5.3257 0 0 0 0 0 0 0 0 0 0 0 0 0 0 0 0 0 0 0 0.075474 0 0 0 0 0 0
2.1406 -0.024973 -0.026768 -0.098003 -0.11728 0 -0.10426 -0.02052 -0.030477 0.0078815 -0.058628 0.15952 5.4034 0 0 0 0 0 0 0 0 0 0 0 0 0 0 0 0 0 0 0 0.090646 0 0 0 0 0 0
2.1445 -0.014457 -0.014142 -0.07598 -0.10572 0 -0.092609 -0.021052 -0.043324 -0.013902 -0.047409 0.098233 5.4479 0 0 0 0 0 0 0 0 0 0 0 0 0 0 0 0 0 0 0 0.04258 0 0 0 0 0 0
2.1484 -0.00245 -0.00047801 -0.011214 -0.029756 0 -0.023594 -0.016998 -0.039929 -0.043651 -0.019468 -0.049533 5.4616 0 0 0 0 0 0 0 0 0 0 0 0 0 0 0 0 0 0 0 -0.05017 0 0 0 0 0 0
2.1523 0.0071008 0.0086645 0.067755 0.066184 0 0.061315 -0.0096686 -0.022871 -0.067573 0.0072588 -0.20566 5.4726 0 0 0 0 0 0 0 0 0 0 0 0 0 0 0 0 0 0 0 -0.14116 0 0 0 0 0 0
2.1563 0.011465 0.010652 0.11705 0.11931 0 0.10597 -0.0029552 -0.0042663 -0.073624 0.01585 -0.27914 5.5099 0 0 0 0 0 0 0 0 0 0 0 0 0 0 0 0 0 0 0 -0.18121 0 0 0 0 0 0
2.1602 0.010237 0.0063668 0.098822 0.090595 0 0.076807 -0.00012842 0.0021555 -0.057138 0.0012583 -0.22416 5.5782 0 0 0 0 0 0 0 0 0 0 0 0 0 0 0 0 0 0 0 -0.14657 0 0 0 0 0 0
2.1641 0.0054373 -0.00079145 0.010544 -0.0044783 0 -0.011013 -0.0015778 -0.0088252 -0.024607 -0.02602 -0.071488 5.6552 0 0 0 0 0 0 0 0 0 0 0 0 0 0 0 0 0 0 0 -0.054509 0 0 0 0 0 0
2.168 0.00034691 -0.0066851 -0.1013 -0.10131 0 -0.099059 -0.0050992 -0.028775 0.0078512 -0.046328 0.089767 5.712 0 0 0 0 0 0 0 0 0 0 0 0 0 0 0 0 0 0 0 0.044559 0 0 0 0 0 0
2.1719 -0.0024563 -0.008459 -0.16352 -0.12916 0 -0.12375 -0.0076059 -0.040199 0.023576 -0.04364 0.16933 5.7388 0 0 0 0 0 0 0 0 0 0 0 0 0 0 0 0 0 0 0 0.096634 0 0 0 0 0 0
2.1758 -0.0026007 -0.0060392 -0.12691 -0.063712 0 -0.062943 -0.0064981 -0.028957 0.017568 -0.016424 0.13355 5.7514 0 0 0 0 0 0 0 0 0 0 0 0 0 0 0 0 0 0 0 0.07871 0 0 0 0 0 0
2.1797 -0.0018358 -0.0021028 -0.0080095 0.050892 0 0.043923 -0.0004267 0.0040345 0.0016632 0.020941 0.024725 5.7757 0 0 0 0 0 0 0 0 0 0 0 0 0 0 0 0 0 0 0 0.014776 0 0 0 0 0 0
2.1836 -0.0024651 -0.00022033 0.11541 0.13105 0 0.12083 0.009766 0.041326 -0.0040316 0.047501 -0.070733 5.8248 0 0 0 0 0 0 0 0 0 0 0 0 0 0 0 0 0 0 0 -0.040366 0 0 0 0 0 0
2.1875 -0.0056631 -0.0024115 0.15762 0.11533 0 0.11022 0.02015 0.060264 0.01183 0.049509 -0.082314 5.889 0 0 0 0 0 0 0 0 0 0 0 0 0 0 0 0 0 0 0 -0.040284 0 0 0 0 0 0
2.1914 -0.01101 -0.0080759 0.088133 0.012051 0 0.017001 0.024529 0.04939 0.040916 0.029039 -0.0020766 5.9451 0 0 0 0 0 0 0 0 0 0 0 0 0 0 0 0 0 0 0 0.018978 0 0 0 0 0 0
2.1953 -0.017242 -0.015024 -0.044461 -0.10549 0 -0.093689 0.017943 0.017103 0.061046 0.0014778 0.11343 5.9765 0 0 0 0 0 0 0 0 0 0 0 0 0 0 0 0 0 0 0 0.096105 0 0 0 0 0 0
2.1992 -0.023071 -0.021266 -0.14727 -0.15413 0 -0.1449 0.00096002 -0.014781 0.054501 -0.015912 0.18533 5.9852 0 0 0 0 0 0 0 0 0 0 0 0 0 0 0 0 0 0 0 0.13573 0 0 0 0 0 0
2.2031 -0.02722 -0.025668 -0.14993 -0.10345 0 -0.10518 -0.019115 -0.027679 0.022798 -0.015791 0.16716 5.9881 0 0 0 0 0 0 0 0 0 0 0 0 0 0 0 0 0 0 0 0.10947 0 0 0 0 0 0
2.207 -0.02818 -0.027268 -0.053875 0.0031555 0 -0.010083 -0.032216 -0.019638 -0.014983 -0.0044994 0.073376 6.0034 0 0 0 0 0 0 0 0 0 0 0 0 0 0 0 0 0 0 0 0.034773 0 0 0 0 0 0
2.2109 -0.02476 -0.024917 0.070507 0.084722 0 0.068068 -0.032382 -0.004841 -0.038204 0.0041662 -0.036803 6.0379 0 0 0 0 0 0 0 0 0 0 0 0 0 0 0 0 0 0 0 -0.041695 0 0 0 0 0 0
2.2148 -0.017449 -0.018487 0.13454 0.085684 0 0.07645 -0.022208 -0.0005586 -0.040455 -0.00035949 -0.10506 6.0841 0 0 0 0 0 0 0 0 0 0 0 0 0 0 0 0 0 0 0 -0.080821 0 0 0 0 0 0
2.2188 -0.009092 -0.010447 0.092903 0.015164 0 0.018839 -0.011136 -0.013261 -0.032164 -0.018433 -0.11328 6.1272 0 0 0 0 0 0 0 0 0 0 0 0 0 0 0 0 0 0 0 -0.077613 0 0 0 0 0 0
2.2227 -0.0034394 -0.0052443 -0.025695 -0.066288 0 -0.053593 -0.0086724 -0.035233 -0.029746 -0.041325 -0.088097 6.155 0 0 0 0 0 0 0 0 0 0 0 0 0 0 0 0 0 0 0 -0.058231 0 0 0 0 0 0
2.2266 -0.0022365 -0.0058392 -0.1388 -0.097759 0 -0.086304 -0.017626 -0.052936 -0.041999 -0.058241 -0.071515 6.1652 0 0 0 0 0 0 0 0 0 0 0 0 0 0 0 0 0 0 0 -0.053695 0 0 0 0 0 0
2.2305 -0.0034602 -0.010311 -0.16753 -0.063501 0 -0.062332 -0.032205 -0.058246 -0.064437 -0.06309 -0.084688 6.1655 0 0 0 0 0 0 0 0 0 0 0 0 0 0 0 0 0 0 0 -0.074203 0 0 0 0 0 0
2.2344 -0.0028014 -0.012461 -0.09213 0.0018212 0 -0.0087623 -0.041989 -0.052625 -0.08372 -0.056366 -0.11457 6.1676 0 0 0 0 0 0 0 0 0 0 0 0 0 0 0 0 0 0 0 -0.10405 0 0 0 0 0 0
2.2383 0.0024691 -0.0069061 0.033481 0.04722 0 0.031584 -0.038707 -0.042237 -0.086707 -0.042279 -0.13085 6.1787 0 0 0 0 0 0 0 0 0 0 0 0 0 0 0 0 0 0 0 -0.11763 0 0 0 0 0 0
2.2422 0.010639 0.0055869 0.12059 0.046865 0 0.035887 -0.021319 -0.030536 -0.067702 -0.024897 -0.11425 6.1971 0 0 0 0 0 0 0 0 0 0 0 0 0 0 0 0 0 0 0 -0.10026 0 0 0 0 0 0
2.2461 0.016473 0.017771 0.11158 0.015217 0 0.014943 0.0034383 -0.016076 -0.031003 -0.0066442 -0.070286 6.2155 0 0 0 0 0 0 0 0 0 0 0 0 0 0 0 0 0 0 0 -0.056885 0 0 0 0 0 0
2.25 0.015296 0.021444 0.023413 -0.012192 0 -0.0027898 0.024917 0.0030897 0.011147 0.010714 -0.018974 6.2285 0 0 0 0 0 0 0 0 0 0 0 0 0 0 0 0 0 0 0 -0.0047199 0 0 0 0 0 0
2.2539 0.0067402 0.014078 -0.066749 -0.011652 0 0.00094801 0.034381 0.023999 0.044292 0.024984 0.025789 6.2388 0 0 0 0 0 0 0 0 0 0 0 0 0 0 0 0 0 0 0 0.040691 0 0 0 0 0 0
2.2578 -0.0050064 0.00062739 -0.084425 0.010931 0 0.019423 0.029587 0.038778 0.059252 0.034194 0.065801 6.2546 0 0 0 0 0 0 0 0 0 0 0 0 0 0 0 0 0 0 0 0.073723 0 0 0 0 0 0
2.2617 -0.014397 -0.010868 -0.018801 0.029569 0 0.029909 0.015744 0.040801 0.057436 0.038237 0.10916 6.2805 0 0 0 0 0 0 0 0 0 0 0 0 0 0 0 0 0 0 0 0.096749 0 0 0 0 0 0
2.2656 -0.018291 -0.015595 0.069238 0.023249 0 0.016011 0.0024194 0.031423 0.04966 0.039262 0.15383 6.3104 0 0 0 0 0 0 0 0 0 0 0 0 0 0 0 0 0 0 0 0.11287 0 0 0 0 0 0
2.2695 -0.017388 -0.014656 0.099574 -0.0062902 0 -0.017093 -0.001956 0.020569 0.048035 0.039784 0.18262 6.3311 0 0 0 0 0 0 0 0 0 0 0 0 0 0 0 0 0 0 0 0.121 0 0 0 0 0 0
2.2734 -0.014809 -0.012558 0.041398 -0.037677 0 -0.046875 0.0050014 0.01954 0.05646 0.040086 0.17568 6.3336 0 0 0 0 0 0 0 0 0 0 0 0 0 0 0 0 0 0 0 0.11688 0 0 0 0 0 0
2.2773 -0.013532 -0.012751 -0.06088 -0.048732 0 -0.052252 0.018031 0.031217 0.067317 0.037545 0.12904 6.3225 0 0 0 0 0 0 0 0 0 0 0 0 0 0 0 0 0 0 0 0.097617 0 0 0 0 0 0
2.2813 -0.014635 -0.015386 -0.12611 -0.033969 0 -0.030562 0.02698 0.045729 0.067226 0.028734 0.061378 6.3135 0 0 0 0 0 0 0 0 0 0 0 0 0 0 0 0 0 0 0 0.065143 0 0 0 0 0 0
2.2852 -0.017071 -0.018407 -0.10511 -0.0072346 0 0.00083496 0.022629 0.046112 0.047132 0.012426 0.0023359 6.3213 0 0 0 0 0 0 0 0 0 0 0 0 0 0 0 0 0 0 0 0.025854 0 0 0 0 0 0
2.2891 -0.018556 -0.019804 -0.020486 0.010599 0 0.018617 0.0025245 0.020897 0.0087063 -0.0091951 -0.028517 6.3469 0 0 0 0 0 0 0 0 0 0 0 0 0 0 0 0 0 0 0 -0.01283 0 0 0 0 0 0
2.293 -0.016951 -0.018671 0.054981 0.007663 0 0.011234 -0.026625 -0.025442 -0.037074 -0.031844 -0.035103 6.3778 0 0 0 0 0 0 0 0 0 0 0 0 0 0 0 0 0 0 0 -0.046317 0 0 0 0 0 0
2.2969 -0.011646 -0.014908 0.060456 -0.011398 0 -0.013494 -0.051924 -0.072804 -0.076652 -0.051264 -0.040785 6.3986 0 0 0 0 0 0 0 0 0 0 0 0 0 0 0 0 0 0 0 -0.074566 0 0 0 0 0 0
2.3008 -0.0042783 -0.0089504 -0.0038165 -0.030624 0 -0.035775 -0.061579 -0.09777 -0.1004 -0.064243 -0.070288 6.4032 0 0 0 0 0 0 0 0 0 0 0 0 0 0 0 0 0 0 0 -0.10057 0 0 0 0 0 0
2.3047 0.0019193 -0.0021134 -0.079629 -0.035261 0 -0.039391 -0.052342 -0.089736 -0.10559 -0.068583 -0.13037 6.3975 0 0 0 0 0 0 0 0 0 0 0 0 0 0 0 0 0 0 0 -0.12641 0 0 0 0 0 0
2.3086 0.0041023 0.0033466 -0.10029 -0.022035 0 -0.023069 -0.031993 -0.058738 -0.096131 -0.063608 -0.20198 6.3923 0 0 0 0 0 0 0 0 0 0 0 0 0 0 0 0 0 0 0 -0.14928 0 0 0 0 0 0
2.3125 0.0018326 0.0053482 -0.044107 -0.00045796 0 0.00026254 -0.014466 -0.028285 -0.080204 -0.051673 -0.24909 6.3937 0 0 0 0 0 0 0 0 0 0 0 0 0 0 0 0 0 0 0 -0.16068 0 0 0 0 0 0
2.3164 -0.0025828 0.0035948 0.049989 0.014822 0 0.014507 -0.010387 -0.017995 -0.06628 -0.038581 -0.23955 6.4002 0 0 0 0 0 0 0 0 0 0 0 0 0 0 0 0 0 0 0 -0.15049 0 0 0 0 0 0
2.3203 -0.0058695 -8.0197e-07 0.11416 0.014666 0 0.012452 -0.019641 -0.029254 -0.058009 -0.030545 -0.1661 6.4059 0 0 0 0 0 0 0 0 0 0 0 0 0 0 0 0 0 0 0 -0.11397 0 0 0 0 0 0
2.3242 -0.0061908 -0.0027231 0.10372 0.0015577 0 -0.00014355 -0.031571 -0.045066 -0.051008 -0.028714 -0.05377 6.4066 0 0 0 0 0 0 0 0 0 0 0 0 0 0 0 0 0 0 0 -0.056902 0 0 0 0 0 0
2.3281 -0.0040986 -0.0030139 0.02974 -0.012887 0 -0.010465 -0.032761 -0.043947 -0.035221 -0.026235 0.052506 6.4017 0 0 0 0 0 0 0 0 0 0 0 0 0 0 0 0 0 0 0 0.0056584 0 0 0 0 0 0
2.332 -0.0014295 -0.0012072 -0.050809 -0.016889 0 -0.0089893 -0.016574 -0.016572 -0.0028856 -0.01231 0.11417 6.3934 0 0 0 0 0 0 0 0 0 0 0 0 0 0 0 0 0 0 0 0.05721 0 0 0 0 0 0
2.3359 0.00042876 0.0012675 -0.078637 -0.0070946 0 0.0038736 0.012479 0.027804 0.043455 0.018253 0.12211 6.3845 0 0 0 0 0 0 0 0 0 0 0 0 0 0 0 0 0 0 0 0.088998 0 0 0 0 0 0
2.3398 0.0011035 0.0029446 -0.036604 0.009595 0 0.019111 0.042032 0.069016 0.089997 0.057789 0.10025 6.3785 0 0 0 0 0 0 0 0 0 0 0 0 0 0 0 0 0 0 0 0.10384 0 0 0 0 0 0
2.3438 0.00044394 0.0025858 0.037803 0.021834 0 0.026186 0.059518 0.090225 0.11963 0.088357 0.086774 6.3786 0 0 0 0 0 0 0 0 0 0 0 0 0 0 0 0 0 0 0 0.11181 0 0 0 0 0 0
2.3477 -0.0021506 -0.00089239 0.081375 0.022039 0 0.019893 0.058674 0.087248 0.12287 0.093784 0.10656 6.3864 0 0 0 0 0 0 0 0 0 0 0 0 0 0 0 0 0 0 0 0.12134 0 0 0 0 0 0
2.3516 -0.0070619 -0.007742 0.054039 0.010419 0 0.002456 0.041641 0.067448 0.10321 0.071924 0.15458 6.3997 0 0 0 0 0 0 0 0 0 0 0 0 0 0 0 0 0 0 0 0.13264 0 0 0 0 0 0
2.3555 -0.013112 -0.016151 -0.029397 -0.0072135 0 -0.019028 0.017047 0.041931 0.073211 0.036725 0.2007 6.4134 0 0 0 0 0 0 0 0 0 0 0 0 0 0 0 0 0 0 0 0.13776 0 0 0 0 0 0
2.3594 -0.017437 -0.022173 -0.10943 -0.024113 0 -0.036439 -0.0040895 0.018824 0.045308 0.0079481 0.20996 6.4231 0 0 0 0 0 0 0 0 0 0 0 0 0 0 0 0 0 0 0 0.12627 0 0 0 0 0 0
2.3633 -0.017385 -0.022 -0.12672 -0.034936 0 -0.043042 -0.013309 0.0017384 0.024793 -0.0031233 0.16314 6.4282 0 0 0 0 0 0 0 0 0 0 0 0 0 0 0 0 0 0 0 0.091821 0 0 0 0 0 0
2.3672 -0.012957 -0.015217 -0.067062 -0.035278 0 -0.034805 -0.0093256 -0.0086087 0.0089236 -0.00054078 0.065866 6.4318 0 0 0 0 0 0 0 0 0 0 0 0 0 0 0 0 0 0 0 0.03575 0 0 0 0 0 0
2.3711 -0.0073049 -0.0059465 0.028105 -0.022323 0 -0.012527 0.00018976 -0.013653 -0.0090068 0.0015261 -0.054966 6.4357 0 0 0 0 0 0 0 0 0 0 0 0 0 0 0 0 0 0 0 -0.032809 0 0 0 0 0 0
2.375 -0.0044754 -0.00019869 0.093208 0.0010368 0 0.015457 0.0023781 -0.017907 -0.034392 -0.0093687 -0.16236 6.4374 0 0 0 0 0 0 0 0 0 0 0 0 0 0 0 0 0 0 0 -0.099226 0 0 0 0 0 0
2.3789 -0.0061877 -0.0012599 0.086729 0.022614 0 0.033701 -0.012017 -0.028449 -0.067517 -0.035207 -0.22337 6.4304 0 0 0 0 0 0 0 0 0 0 0 0 0 0 0 0 0 0 0 -0.14757 0 0 0 0 0 0
2.3828 -0.010428 -0.0070821 0.01944 0.025094 0 0.026885 -0.040473 -0.050451 -0.10229 -0.067319 -0.22351 6.4106 0 0 0 0 0 0 0 0 0 0 0 0 0 0 0 0 0 0 0 -0.16685 0 0 0 0 0 0
2.3867 -0.01299 -0.011959 -0.056552 -0.0007072 0 -0.0080598 -0.068324 -0.080973 -0.12811 -0.092671 -0.1762 6.382 0 0 0 0 0 0 0 0 0 0 0 0 0 0 0 0 0 0 0 -0.15734 0 0 0 0 0 0
2.3906 -0.010539 -0.010959 -0.086795 -0.043193 0 -0.053946 -0.078142 -0.10695 -0.13498 -0.10088 -0.11935 6.3565 0 0 0 0 0 0 0 0 0 0 0 0 0 0 0 0 0 0 0 -0.13233 0 0 0 0 0 0
2.3945 -0.0027839 -0.0033334 -0.051572 -0.071935 0 -0.079214 -0.062363 -0.11137 -0.11956 -0.088151 -0.094706 6.347 0 0 0 0 0 0 0 0 0 0 0 0 0 0 0 0 0 0 0 -0.11119 0 0 0 0 0 0
2.3984 0.0075882 0.0075477 0.023816 -0.05816 0 -0.058287 -0.028935 -0.084788 -0.08779 -0.058091 -0.11904 6.3584 0 0 0 0 0 0 0 0 0 0 0 0 0 0 0 0 0 0 0 -0.10585 0 0 0 0 0 0
2.4023 0.016649 0.016949 0.089178 -5.3858e-05 0 0.006502 0.0048239 -0.033977 -0.051002 -0.020352 -0.16728 6.3828 0 0 0 0 0 0 0 0 0 0 0 0 0 0 0 0 0 0 0 -0.10987 0 0 0 0 0 0
2.4063 0.021244 0.021548 0.10349 0.069429 0 0.079898 0.024902 0.020102 -0.018003 0.012803 -0.1844 6.4045 0 0 0 0 0 0 0 0 0 0 0 0 0 0 0 0 0 0 0 -0.10032 0 0 0 0 0 0
2.4102 0.020234 0.020432 0.060058 0.10308 0 0.11415 0.029237 0.054821 0.010367 0.032088 -0.12257 6.4095 0 0 0 0 0 0 0 0 0 0 0 0 0 0 0 0 0 0 0 -0.053761 0 0 0 0 0 0
2.4141 0.014617 0.014519 -0.011865 0.075145 0 0.083112 0.026065 0.060635 0.039186 0.036561 0.021227 6.3959 0 0 0 0 0 0 0 0 0 0 0 0 0 0 0 0 0 0 0 0.033768 0 0 0 0 0 0
2.418 0.006665 0.0056083 -0.068075 0.0035186 0 0.0044033 0.02512 0.047132 0.071967 0.03454 0.19599 6.3737 0 0 0 0 0 0 0 0 0 0 0 0 0 0 0 0 0 0 0 0.13859 0 0 0 0 0 0
2.4219 -0.0014792 -0.0042528 -0.078589 -0.061564 0 -0.070181 0.030186 0.0354 0.10503 0.037872 0.32535 6.3569 0 0 0 0 0 0 0 0 0 0 0 0 0 0 0 0 0 0 0 0.22088 0 0 0 0 0 0
2.4258 -0.0088667 -0.013176 -0.045774 -0.075405 0 -0.09154 0.038426 0.041899 0.12904 0.052765 0.35534 6.3515 0 0 0 0 0 0 0 0 0 0 0 0 0 0 0 0 0 0 0 0.24893 0 0 0 0 0 0
2.4297 -0.015611 -0.019748 0.00033773 -0.033425 0 -0.050137 0.044645 0.06574 0.13581 0.074115 0.28776 6.3504 0 0 0 0 0 0 0 0 0 0 0 0 0 0 0 0 0 0 0 0.21913 0 0 0 0 0 0
2.4336 -0.021632 -0.023114 0.025554 0.025715 0 0.016716 0.045122 0.089059 0.12366 0.088209 0.17597 6.3394 0 0 0 0 0 0 0 0 0 0 0 0 0 0 0 0 0 0 0 0.15683 0 0 0 0 0 0
2.4375 -0.025652 -0.022894 0.016184 0.051283 0 0.054138 0.038232 0.090366 0.096917 0.082196 0.086649 6.3096 0 0 0 0 0 0 0 0 0 0 0 0 0 0 0 0 0 0 0 0.097772 0 0 0 0 0 0
2.4414 -0.025918 -0.019413 -0.013478 0.020981 0 0.03293 0.023635 0.060736 0.061495 0.05325 0.054865 6.266 0 0 0 0 0 0 0 0 0 0 0 0 0 0 0 0 0 0 0 0.063472 0 0 0 0 0 0
2.4453 -0.022414 -0.014418 -0.03534 -0.041591 0 -0.027821 0.0025934 0.010505 0.02179 0.010756 0.063351 6.2245 0 0 0 0 0 0 0 0 0 0 0 0 0 0 0 0 0 0 0 0.048394 0 0 0 0 0 0
2.4492 -0.018299 -0.011387 -0.030644 -0.086204 0 -0.077165 -0.021056 -0.03847 -0.018989 -0.029794 0.059797 6.1996 0 0 0 0 0 0 0 0 0 0 0 0 0 0 0 0 0 0 0 0.027499 0 0 0 0 0 0
2.4531 -0.018365 -0.014127 -0.0034763 -0.076531 0 -0.074492 -0.041896 -0.068641 -0.057423 -0.056638 -0.00076046 6.1932 0 0 0 0 0 0 0 0 0 0 0 0 0 0 0 0 0 0 0 -0.021894 0 0 0 0 0 0
2.457 -0.025049 -0.023807 0.024137 -0.019999 0 -0.023302 -0.056431 -0.078314 -0.090454 -0.068668 -0.11896 6.1937 0 0 0 0 0 0 0 0 0 0 0 0 0 0 0 0 0 0 0 -0.10032 0 0 0 0 0 0
2.4609 -0.035454 -0.03676 0.02899 0.036637 0 0.030937 -0.065845 -0.080367 -0.11736 -0.075041 -0.24698 6.1851 0 0 0 0 0 0 0 0 0 0 0 0 0 0 0 0 0 0 0 -0.18327 0 0 0 0 0 0
2.4648 -0.042593 -0.045758 0.0018463 0.043253 0 0.037384 -0.074438 -0.08994 -0.13981 -0.087674 -0.32178 6.1573 0 0 0 0 0 0 0 0 0 0 0 0 0 0 0 0 0 0 0 -0.23778 0 0 0 0 0 0
2.4688 -0.040502 -0.044739 -0.047406 -0.013231 0 -0.018162 -0.084429 -0.11126 -0.15875 -0.11123 -0.31203 6.1099 0 0 0 0 0 0 0 0 0 0 0 0 0 0 0 0 0 0 0 -0.24628 0 0 0 0 0 0
2.4727 -0.029032 -0.033474 -0.094351 -0.095389 0 -0.09928 -0.092244 -0.13375 -0.17117 -0.13737 -0.24269 6.048 0 0 0 0 0 0 0 0 0 0 0 0 0 0 0 0 0 0 0 -0.21927 0 0 0 0 0 0
2.4766 -0.014109 -0.018051 -0.11095 -0.14084 0 -0.14466 -0.090523 -0.13997 -0.17077 -0.14825 -0.17597 5.9771 0 0 0 0 0 0 0 0 0 0 0 0 0 0 0 0 0 0 0 -0.18603 0 0 0 0 0 0
2.4805 -0.0032458 -0.0064559 -0.080341 -0.10929 0 -0.11442 -0.074469 -0.11887 -0.15228 -0.12854 -0.16097 5.9019 0 0 0 0 0 0 0 0 0 0 0 0 0 0 0 0 0 0 0 -0.16945 0 0 0 0 0 0
2.4844 -0.00023759 -0.0029459 -0.010985 -0.015734 0 -0.021906 -0.046653 -0.07453 -0.11539 -0.078139 -0.1914 5.8279 0 0 0 0 0 0 0 0 0 0 0 0 0 0 0 0 0 0 0 -0.16531 0 0 0 0 0 0
2.4883 -0.0034365 -0.0058974 0.060133 0.0773 0 0.073745 -0.015859 -0.023977 -0.064798 -0.015524 -0.20731 5.7621 0 0 0 0 0 0 0 0 0 0 0 0 0 0 0 0 0 0 0 -0.14403 0 0 0 0 0 0
2.4922 -0.0083889 -0.010452 0.085241 0.10491 0 0.10952 0.0086905 0.014052 -0.0076194 0.032859 -0.14274 5.708 0 0 0 0 0 0 0 0 0 0 0 0 0 0 0 0 0 0 0 -0.076 0 0 0 0 0 0
2.4961 -0.011811 -0.012943 0.039846 0.049086 0 0.064248 0.022503 0.031431 0.048284 0.05051 0.016985 5.6614 0 0 0 0 0 0 0 0 0 0 0 0 0 0 0 0 0 0 0 0.039341 0 0 0 0 0 0
2.5 -0.013384 -0.013078 -0.051125 -0.04665 0 -0.026079 0.026738 0.035142 0.094149 0.042534 0.21476 5.6112 0 0 0 0 0 0 0 0 0 0 0 0 0 0 0 0 0 0 0 0.16523 0 0 0 0 0 0
2.5039 -0.014599 -0.0127 -0.12227 -0.10995 0 -0.095136 0.025748 0.040526 0.12148 0.031139 0.35676 5.5472 0 0 0 0 0 0 0 0 0 0 0 0 0 0 0 0 0 0 0 0.24938 0 0 0 0 0 0
2.5078 -0.01663 -0.013305 -0.11402 -0.094998 0 -0.095464 0.0243 0.058106 0.12672 0.037802 0.37738 5.4683 0 0 0 0 0 0 0 0 0 0 0 0 0 0 0 0 0 0 0 0.26011 0 0 0 0 0 0
2.5117 -0.019325 -0.014934 -0.023199 -0.017073 0 -0.03288 0.025895 0.084053 0.11574 0.066015 0.28468 5.3838 0 0 0 0 0 0 0 0 0 0 0 0 0 0 0 0 0 0 0 0.20857 0 0 0 0 0 0
2.5156 -0.021533 -0.016736 0.086764 0.060912 0 0.039986 0.031379 0.1022 0.10161 0.098231 0.1524 5.306 0 0 0 0 0 0 0 0 0 0 0 0 0 0 0 0 0 0 0 0.13919 0 0 0 0 0 0
2.5195 -0.021698 -0.017668 0.13122 0.07846 0 0.065703 0.037598 0.096591 0.094285 0.1091 0.065814 5.2405 0 0 0 0 0 0 0 0 0 0 0 0 0 0 0 0 0 0 0 0.096112 0 0 0 0 0 0
2.5234 -0.018239 -0.016439 0.072058 0.024076 0 0.026747 0.038009 0.064746 0.090624 0.084379 0.062644 5.1821 0 0 0 0 0 0 0 0 0 0 0 0 0 0 0 0 0 0 0 0.091962 0 0 0 0 0 0
2.5273 -0.010289 -0.011618 -0.048665 -0.057528 0 -0.041801 0.026851 0.02038 0.075515 0.031331 0.11096 5.1201 0 0 0 0 0 0 0 0 0 0 0 0 0 0 0 0 0 0 0 0.10218 0 0 0 0 0 0
2.5313 0.00092145 -0.0029954 -0.13958 -0.10118 0 -0.080837 0.0046462 -0.016866 0.035749 -0.026071 0.13701 5.046 0 0 0 0 0 0 0 0 0 0 0 0 0 0 0 0 0 0 0 0.087136 0 0 0 0 0 0
2.5352 0.01127 0.006638 -0.13159 -0.070714 0 -0.054116 -0.02034 -0.036175 -0.025236 -0.06272 0.080555 4.9587 0 0 0 0 0 0 0 0 0 0 0 0 0 0 0 0 0 0 0 0.023532 0 0 0 0 0 0
2.5391 0.015223 0.011781 -0.031922 0.014852 0 0.022963 -0.037636 -0.042239 -0.086325 -0.067925 -0.06119 4.8641 0 0 0 0 0 0 0 0 0 0 0 0 0 0 0 0 0 0 0 -0.077877 0 0 0 0 0 0
2.543 0.0094697 0.0076441 0.081969 0.095227 0 0.093874 -0.043218 -0.048775 -0.124 -0.05146 -0.22947 4.7697 0 0 0 0 0 0 0 0 0 0 0 0 0 0 0 0 0 0 0 -0.17884 0 0 0 0 0 0
2.5469 -0.0039946 -0.0055744 0.12163 0.11045 0 0.10173 -0.043179 -0.065489 -0.13069 -0.036843 -0.3411 4.6807 0 0 0 0 0 0 0 0 0 0 0 0 0 0 0 0 0 0 0 -0.23766 0 0 0 0 0 0
2.5508 -0.018377 -0.021571 0.052423 0.041171 0 0.030029 -0.048054 -0.090191 -0.11942 -0.045553 -0.34233 4.5987 0 0 0 0 0 0 0 0 0 0 0 0 0 0 0 0 0 0 0 -0.23428 0 0 0 0 0 0
2.5547 -0.026417 -0.031698 -0.083025 -0.077357 0 -0.084519 -0.062383 -0.11175 -0.11092 -0.081178 -0.2446 4.522 0 0 0 0 0 0 0 0 0 0 0 0 0 0 0 0 0 0 0 -0.18167 0 0 0 0 0 0
2.5586 -0.025235 -0.030888 -0.19505 -0.17491 0 -0.1742 -0.079204 -0.11916 -0.1153 -0.12399 -0.11804 4.4466 0 0 0 0 0 0 0 0 0 0 0 0 0 0 0 0 0 0 0 -0.1174 0 0 0 0 0 0
2.5625 -0.017765 -0.020902 -0.20627 -0.18816 0 -0.18194 -0.084868 -0.10782 -0.12466 -0.14176 -0.044935 4.3676 0 0 0 0 0 0 0 0 0 0 0 0 0 0 0 0 0 0 0 -0.080172 0 0 0 0 0 0
2.5664 -0.0097664 -0.008333 -0.10118 -0.10116 0 -0.096834 -0.069932 -0.079288 -0.1212 -0.11207 -0.062401 4.2812 0 0 0 0 0 0 0 0 0 0 0 0 0 0 0 0 0 0 0 -0.084088 0 0 0 0 0 0
2.5703 -0.0052369 0.00056459 0.062395 0.040139 0 0.037017 -0.036507 -0.038359 -0.091949 -0.040871 -0.13418 4.1872 0 0 0 0 0 0 0 0 0 0 0 0 0 0 0 0 0 0 0 -0.10712 0 0 0 0 0 0
2.5742 -0.0040869 0.0038107 0.18572 0.15189 0 0.14413 0.0036243 0.0074922 -0.037354 0.038003 -0.17428 4.0895 0 0 0 0 0 0 0 0 0 0 0 0 0 0 0 0 0 0 0 -0.10412 0 0 0 0 0 0
2.5781 -0.0034776 0.0036545 0.18913 0.16468 0 0.16218 0.037174 0.047285 0.030145 0.085138 -0.10955 3.9935 0 0 0 0 0 0 0 0 0 0 0 0 0 0 0 0 0 0 0 -0.039457 0 0 0 0 0 0
2.582 -0.00094713 0.0035606 0.066174 0.072014 0 0.082328 0.05637 0.069433 0.09291 0.083934 0.06238 3.9017 0 0 0 0 0 0 0 0 0 0 0 0 0 0 0 0 0 0 0 0.081893 0 0 0 0 0 0
2.5859 0.0036323 0.0053188 -0.10431 -0.060692 0 -0.041165 0.060564 0.06972 0.13454 0.052558 0.26347 3.8107 0 0 0 0 0 0 0 0 0 0 0 0 0 0 0 0 0 0 0 0.20963 0 0 0 0 0 0
2.5898 0.0085307 0.0083769 -0.20449 -0.13842 0 -0.1235 0.054051 0.057495 0.14511 0.028746 0.38457 3.7152 0 0 0 0 0 0 0 0 0 0 0 0 0 0 0 0 0 0 0 0.27804 0 0 0 0 0 0
2.5938 0.011988 0.011099 -0.15911 -0.10407 0 -0.1068 0.043702 0.051296 0.1262 0.039185 0.36048 3.6136 0 0 0 0 0 0 0 0 0 0 0 0 0 0 0 0 0 0 0 0.25198 0 0 0 0 0 0
2.5977 0.013533 0.012329 0.0040352 0.018093 0 -0.0033645 0.0371 0.064131 0.093014 0.078526 0.21643 3.5128 0 0 0 0 0 0 0 0 0 0 0 0 0 0 0 0 0 0 0 0.15466 0 0 0 0 0 0
2.6016 0.013959 0.0121 0.16602 0.13824 0 0.11026 0.03945 0.09044 0.067975 0.11496 0.051396 3.4239 0 0 0 0 0 0 0 0 0 0 0 0 0 0 0 0 0 0 0 0.053498 0 0 0 0 0 0
2.6055 0.01442 0.011389 0.20163 0.16704 0 0.1488 0.049488 0.10806 0.066172 0.11674 -0.030522 3.353 0 0 0 0 0 0 0 0 0 0 0 0 0 0 0 0 0 0 0 0.012413 0 0 0 0 0 0
2.6094 0.015569 0.011379 0.076859 0.082753 0 0.083597 0.058306 0.095813 0.082413 0.077067 0.0082779 3.2939 0 0 0 0 0 0 0 0 0 0 0 0 0 0 0 0 0 0 0 0.045777 0 0 0 0 0 0
2.6133 0.017184 0.012655 -0.11899 -0.052186 0 -0.033998 0.054564 0.052013 0.092686 0.017709 0.11531 3.231 0 0 0 0 0 0 0 0 0 0 0 0 0 0 0 0 0 0 0 0.10919 0 0 0 0 0 0
2.6172 0.018379 0.014776 -0.23757 -0.1382 0 -0.11203 0.033633 -0.0027305 0.072068 -0.029236 0.18801 3.1519 0 0 0 0 0 0 0 0 0 0 0 0 0 0 0 0 0 0 0 0.134 0 0 0 0 0 0
2.6211 0.018286 0.016646 -0.18505 -0.11289 0 -0.090171 0.0028596 -0.04137 0.015695 -0.044833 0.14751 3.0581 0 0 0 0 0 0 0 0 0 0 0 0 0 0 0 0 0 0 0 0.078694 0 0 0 0 0 0
2.625 0.016949 0.017621 0.0045304 0.0037496 0 0.013162 -0.022819 -0.050871 -0.055256 -0.03386 -0.0061713 2.9635 0 0 0 0 0 0 0 0 0 0 0 0 0 0 0 0 0 0 0 -0.041217 0 0 0 0 0 0
2.6289 0.015763 0.018424 0.19508 0.126 0 0.11652 -0.032005 -0.039752 -0.10839 -0.016981 -0.19531 2.8819 0 0 0 0 0 0 0 0 0 0 0 0 0 0 0 0 0 0 0 -0.16557 0 0 0 0 0 0
2.6328 0.016805 0.020751 0.25268 0.16647 0 0.14036 -0.025032 -0.027758 -0.1233 -0.013446 -0.31865 2.8139 0 0 0 0 0 0 0 0 0 0 0 0 0 0 0 0 0 0 0 -0.23214 0 0 0 0 0 0
2.6367 0.021178 0.025531 0.14554 0.099002 0 0.068161 -0.012032 -0.028469 -0.10394 -0.027849 -0.319 2.7484 0 0 0 0 0 0 0 0 0 0 0 0 0 0 0 0 0 0 0 -0.21705 0 0 0 0 0 0
2.6406 0.027592 0.031371 -0.036697 -0.02456 0 -0.043493 -0.0032477 -0.039932 -0.071395 -0.04872 -0.21692 2.6765 0 0 0 0 0 0 0 0 0 0 0 0 0 0 0 0 0 0 0 -0.14533 0 0 0 0 0 0
2.6445 0.0326 0.034898 -0.15508 -0.11335 0 -0.11036 -0.00097959 -0.048979 -0.045635 -0.057717 -0.089052 2.6038 0 0 0 0 0 0 0 0 0 0 0 0 0 0 0 0 0 0 0 -0.067736 0 0 0 0 0 0
2.6484 0.032686 0.033083 -0.12575 -0.1027 0 -0.083204 -1.4745e-05 -0.042789 -0.032194 -0.042396 -0.0096073 2.5465 0 0 0 0 0 0 0 0 0 0 0 0 0 0 0 0 0 0 0 -0.023576 0 0 0 0 0 0
2.6523 0.026728 0.025596 0.021981 0.00050209 0 0.019083 0.0054901 -0.017604 -0.022453 -0.0047957 0.0013039 2.5142 0 0 0 0 0 0 0 0 0 0 0 0 0 0 0 0 0 0 0 -0.016033 0 0 0 0 0 0
2.6563 0.016863 0.01507 0.17235 0.12292 0 0.12592 0.016422 0.020035 -0.0036619 0.039195 -0.014476 2.4965 0 0 0 0 0 0 0 0 0 0 0 0 0 0 0 0 0 0 0 -0.015351 0 0 0 0 0 0
2.6602 0.0070224 0.0051005 0.20989 0.1759 0 0.16446 0.029282 0.057534 0.030947 0.069587 0.0074312 2.4702 0 0 0 0 0 0 0 0 0 0 0 0 0 0 0 0 0 0 0 0.014848 0 0 0 0 0 0
2.6641 0.00031295 -0.0021349 0.10155 0.11737 0 0.10668 0.040468 0.082284 0.077802 0.075319 0.098652 2.4204 0 0 0 0 0 0 0 0 0 0 0 0 0 0 0 0 0 0 0 0.087556 0 0 0 0 0 0
2.668 -0.0027509 -0.0066169 -0.081806 -0.017901 0 -0.01416 0.048527 0.087435 0.12416 0.061544 0.2292 2.3552 0 0 0 0 0 0 0 0 0 0 0 0 0 0 0 0 0 0 0 0.17952 0 0 0 0 0 0
2.6719 -0.0040015 -0.0094191 -0.21632 -0.14128 0 -0.12503 0.052466 0.075655 0.15283 0.045219 0.32659 2.2976 0 0 0 0 0 0 0 0 0 0 0 0 0 0 0 0 0 0 0 0.2445 0 0 0 0 0 0
2.6758 -0.0057953 -0.011303 -0.2114 -0.17124 0 -0.15842 0.049758 0.057928 0.14977 0.041654 0.32835 2.2613 0 0 0 0 0 0 0 0 0 0 0 0 0 0 0 0 0 0 0 0.24406 0 0 0 0 0 0
2.6797 -0.0090477 -0.012253 -0.072188 -0.090531 0 -0.0953 0.038028 0.046033 0.11296 0.052317 0.22857 2.2354 0 0 0 0 0 0 0 0 0 0 0 0 0 0 0 0 0 0 0 0.17513 0 0 0 0 0 0
2.6836 -0.01242 -0.011819 0.10417 0.041411 0 0.020851 0.019229 0.042968 0.056914 0.063789 0.083996 2.1939 0 0 0 0 0 0 0 0 0 0 0 0 0 0 0 0 0 0 0 0.074475 0 0 0 0 0 0
2.6875 -0.013125 -0.0094293 0.19656 0.13078 0 0.11081 0.00089018 0.03991 0.006694 0.058786 -0.025187 2.1213 0 0 0 0 0 0 0 0 0 0 0 0 0 0 0 0 0 0 0 -0.004686 0 0 0 0 0 0
2.6914 -0.0089123 -0.0045076 0.1455 0.11697 0 0.11368 -0.0086534 0.024282 -0.017839 0.030218 -0.051768 2.029 0 0 0 0 0 0 0 0 0 0 0 0 0 0 0 0 0 0 0 -0.029009 0 0 0 0 0 0
2.6953 -0.0001237 0.0029603 -0.0040323 0.016398 0 0.032106 -0.0074591 -0.0071019 -0.016757 -0.012919 -0.014306 1.9444 0 0 0 0 0 0 0 0 0 0 0 0 0 0 0 0 0 0 0 -0.0086165 0 0 0 0 0 0
2.6992 0.0096163 0.011332 -0.13502 -0.090168 0 -0.067085 -0.0024932 -0.04252 -0.01071 -0.05188 0.018011 1.8864 0 0 0 0 0 0 0 0 0 0 0 0 0 0 0 0 0 0 0 0.010446 0 0 0 0 0 0
2.7031 0.015007 0.016956 -0.14437 -0.11845 0 -0.10262 -0.0042812 -0.064335 -0.024668 -0.071137 -0.021244 1.8509 0 0 0 0 0 0 0 0 0 0 0 0 0 0 0 0 0 0 0 -0.018629 0 0 0 0 0 0
2.707 0.012439 0.015946 -0.020454 -0.044889 0 -0.043668 -0.018073 -0.06507 -0.066829 -0.068255 -0.14205 1.8206 0 0 0 0 0 0 0 0 0 0 0 0 0 0 0 0 0 0 0 -0.10541 0 0 0 0 0 0
2.7109 0.0029148 0.0074119 0.14592 0.07408 0 0.062293 -0.039295 -0.054849 -0.12018 -0.054335 -0.2841 1.7848 0 0 0 0 0 0 0 0 0 0 0 0 0 0 0 0 0 0 0 -0.2103 0 0 0 0 0 0
2.7148 -0.008027 -0.0047445 0.2271 0.14342 0 0.12481 -0.056943 -0.051856 -0.15418 -0.045576 -0.35606 1.7473 0 0 0 0 0 0 0 0 0 0 0 0 0 0 0 0 0 0 0 -0.2697 0 0 0 0 0 0
2.7188 -0.013952 -0.013918 0.1534 0.10182 0 0.083703 -0.061481 -0.064157 -0.14715 -0.051624 -0.30189 1.7148 0 0 0 0 0 0 0 0 0 0 0 0 0 0 0 0 0 0 0 -0.24147 0 0 0 0 0 0
2.7227 -0.012334 -0.015796 -0.032978 -0.02914 0 -0.039027 -0.050624 -0.080534 -0.10154 -0.067871 -0.14579 1.6832 0 0 0 0 0 0 0 0 0 0 0 0 0 0 0 0 0 0 0 -0.13719 0 0 0 0 0 0
2.7266 -0.0066435 -0.01202 -0.20576 -0.15748 0 -0.15296 -0.029493 -0.079834 -0.04077 -0.077148 0.020761 1.6385 0 0 0 0 0 0 0 0 0 0 0 0 0 0 0 0 0 0 0 -0.015755 0 0 0 0 0 0
2.7305 -0.0036932 -0.0088904 -0.24495 -0.18777 0 -0.16948 -0.0067133 -0.05054 0.0080029 -0.06137 0.10399 1.5742 0 0 0 0 0 0 0 0 0 0 0 0 0 0 0 0 0 0 0 0.058183 0 0 0 0 0 0
2.7344 -0.0080856 -0.011822 -0.12437 -0.093773 0 -0.072453 0.0099139 -0.002405 0.031235 -0.016731 0.07733 1.5019 0 0 0 0 0 0 0 0 0 0 0 0 0 0 0 0 0 0 0 0.060397 0 0 0 0 0 0
2.7383 -0.018223 -0.020359 0.067616 0.058764 0 0.067634 0.016255 0.040396 0.034314 0.038998 0.00090636 1.442 0 0 0 0 0 0 0 0 0 0 0 0 0 0 0 0 0 0 0 0.022495 0 0 0 0 0 0
2.7422 -0.02722 -0.028212 0.19069 0.15857 0 0.14704 0.013244 0.058042 0.033514 0.075509 -0.027075 1.4017 0 0 0 0 0 0 0 0 0 0 0 0 0 0 0 0 0 0 0 0.0043422 0 0 0 0 0 0
2.7461 -0.028036 -0.028278 0.15456 0.13167 0 0.10734 0.0067494 0.04927 0.042381 0.071772 0.048727 1.3644 0 0 0 0 0 0 0 0 0 0 0 0 0 0 0 0 0 0 0 0.044669 0 0 0 0 0 0
2.75 -0.018732 -0.018238 -0.013068 -0.0016385 0 -0.021173 0.0048648 0.030053 0.062285 0.034399 0.19172 1.3054 0 0 0 0 0 0 0 0 0 0 0 0 0 0 0 0 0 0 0 0.12853 0 0 0 0 0 0
2.7539 -0.0038187 -0.0021782 -0.18382 -0.14027 0 -0.1427 0.01274 0.019856 0.082421 -0.0043433 0.29739 1.217 0 0 0 0 0 0 0 0 0 0 0 0 0 0 0 0 0 0 0 0.19747 0 0 0 0 0 0
2.7578 0.0090525 0.012537 -0.22183 -0.17748 0 -0.16621 0.027996 0.027552 0.088098 -0.010551 0.27418 1.1187 0 0 0 0 0 0 0 0 0 0 0 0 0 0 0 0 0 0 0 0.19494 0 0 0 0 0 0
2.7617 0.014225 0.02005 -0.08663 -0.081381 0 -0.070645 0.04099 0.046696 0.071509 0.023332 0.1182 1.0389 0 0 0 0 0 0 0 0 0 0 0 0 0 0 0 0 0 0 0 0.11156 0 0 0 0 0 0
2.7656 0.01126 0.018869 0.13136 0.080612 0 0.080676 0.041069 0.061139 0.037884 0.070394 -0.077408 0.98848 0 0 0 0 0 0 0 0 0 0 0 0 0 0 0 0 0 0 0 -0.0050106 0 0 0 0 0 0
2.7695 0.0044342 0.011688 0.27313 0.19177 0 0.18463 0.024595 0.05566 0.0026022 0.089469 -0.18774 0.95114 0 0 0 0 0 0 0 0 0 0 0 0 0 0 0 0 0 0 0 -0.083566 0 0 0 0 0 0
2.7734 -0.00044896 0.0034276 0.22882 0.17238 0 0.16976 -0.0016638 0.025472 -0.019185 0.057982 -0.14708 0.90164 0 0 0 0 0 0 0 0 0 0 0 0 0 0 0 0 0 0 0 -0.080991 0 0 0 0 0 0
2.7773 0.00049661 -0.00096456 0.023322 0.037422 0 0.045625 -0.024721 -0.019653 -0.023117 -0.0094905 0.0024108 0.83076 0 0 0 0 0 0 0 0 0 0 0 0 0 0 0 0 0 0 0 -0.013445 0 0 0 0 0 0
2.7813 0.007495 0.0015447 -0.19732 -0.11597 0 -0.10326 -0.033837 -0.0591 -0.01813 -0.071823 0.13982 0.75265 0 0 0 0 0 0 0 0 0 0 0 0 0 0 0 0 0 0 0 0.055622 0 0 0 0 0 0
2.7852 0.017541 0.010549 -0.27213 -0.17954 0 -0.17491 -0.026821 -0.072565 -0.018526 -0.09173 0.15073 0.68896 0 0 0 0 0 0 0 0 0 0 0 0 0 0 0 0 0 0 0 0.061466 0 0 0 0 0 0
2.7891 0.026332 0.021936 -0.1452 -0.11013 0 -0.12001 -0.010147 -0.053293 -0.031794 -0.06159 0.0079999 0.64755 0 0 0 0 0 0 0 0 0 0 0 0 0 0 0 0 0 0 0 -0.015038 0 0 0 0 0 0
2.793 0.030545 0.029862 0.091601 0.042679 0 0.023452 0.006029 -0.014205 -0.052146 -0.0062616 -0.2071 0.61717 0 0 0 0 0 0 0 0 0 0 0 0 0 0 0 0 0 0 0 -0.13228 0 0 0 0 0 0
2.7969 0.029348 0.030393 0.26628 0.17351 0 0.15614 0.013802 0.019493 -0.064967 0.036283 -0.35669 0.58052 0 0 0 0 0 0 0 0 0 0 0 0 0 0 0 0 0 0 0 -0.21459 0 0 0 0 0 0
2.8008 0.024406 0.02421 0.25351 0.19426 0 0.1867 0.011101 0.027709 -0.058141 0.0406 -0.33598 0.53016 0 0 0 0 0 0 0 0 0 0 0 0 0 0 0 0 0 0 0 -0.20229 0 0 0 0 0 0
2.8047 0.01844 0.015893 0.065156 0.092731 0 0.095999 0.00203 0.010095 -0.030843 0.0087626 -0.14278 0.47206 0 0 0 0 0 0 0 0 0 0 0 0 0 0 0 0 0 0 0 -0.092022 0 0 0 0 0 0
2.8086 0.013345 0.010094 -0.16133 -0.060675 0 -0.04971 -0.0055242 -0.014028 0.0065577 -0.032522 0.11824 0.4169 0 0 0 0 0 0 0 0 0 0 0 0 0 0 0 0 0 0 0 0.059505 0 0 0 0 0 0
2.8125 0.0092802 0.0079783 -0.26477 -0.16106 0 -0.14659 -0.0042058 -0.020777 0.039971 -0.049132 0.30045 0.37067 0 0 0 0 0 0 0 0 0 0 0 0 0 0 0 0 0 0 0 0.17082 0 0 0 0 0 0
2.8164 0.0054729 0.0072287 -0.1752 -0.13991 0 -0.12758 0.008179 0.0002885 0.059821 -0.021294 0.30886 0.33292 0 0 0 0 0 0 0 0 0 0 0 0 0 0 0 0 0 0 0 0.18769 0 0 0 0 0 0
2.8203 0.0019344 0.0054985 0.040275 -0.012438 0 -0.009685 0.026595 0.039357 0.06477 0.042008 0.16178 0.30055 0 0 0 0 0 0 0 0 0 0 0 0 0 0 0 0 0 0 0 0.11756 0 0 0 0 0 0
2.8242 0.00034896 0.0036239 0.2294 0.13113 0 0.11952 0.041663 0.074817 0.060422 0.10575 -0.022628 0.27032 0 0 0 0 0 0 0 0 0 0 0 0 0 0 0 0 0 0 0 0.023153 0 0 0 0 0 0
2.8281 0.0029519 0.0050304 0.26338 0.1873 0 0.16588 0.046357 0.088753 0.055398 0.13016 -0.10836 0.23859 0 0 0 0 0 0 0 0 0 0 0 0 0 0 0 0 0 0 0 -0.021584 0 0 0 0 0 0
2.832 0.0101 0.011653 0.12498 0.11374 0 0.096807 0.041363 0.07744 0.05671 0.098879 -0.037052 0.20193 0 0 0 0 0 0 0 0 0 0 0 0 0 0 0 0 0 0 0 0.016733 0 0 0 0 0 0
2.8359 0.018753 0.020523 -0.083173 -0.036855 0 -0.03534 0.034037 0.051015 0.065452 0.033325 0.13157 0.16054 0 0 0 0 0 0 0 0 0 0 0 0 0 0 0 0 0 0 0 0.10766 0 0 0 0 0 0
2.8398 0.023706 0.024942 -0.21306 -0.15203 0 -0.13122 0.03131 0.025219 0.074794 -0.020678 0.26534 0.12008 0 0 0 0 0 0 0 0 0 0 0 0 0 0 0 0 0 0 0 0.17959 0 0 0 0 0 0
2.8438 0.021138 0.019864 -0.17637 -0.14268 0 -0.11714 0.032906 0.011896 0.073035 -0.027134 0.25882 0.087709 0 0 0 0 0 0 0 0 0 0 0 0 0 0 0 0 0 0 0 0.1726 0 0 0 0 0 0
2.8477 0.011838 0.006811 -0.0070494 -0.01286 0 -0.00042226 0.031588 0.013058 0.051858 0.011415 0.11149 0.065002 0 0 0 0 0 0 0 0 0 0 0 0 0 0 0 0 0 0 0 0.082687 0 0 0 0 0 0
2.8516 0.0012628 -0.0063909 0.16312 0.13934 0 0.13328 0.020574 0.020394 0.014438 0.055404 -0.074865 0.045949 0 0 0 0 0 0 0 0 0 0 0 0 0 0 0 0 0 0 0 -0.0357 0 0 0 0 0 0
2.8555 -0.0040811 -0.011295 0.20117 0.19477 0 0.18109 0.0010192 0.02042 -0.024281 0.060415 -0.17682 0.023172 0 0 0 0 0 0 0 0 0 0 0 0 0 0 0 0 0 0 0 -0.11091 0 0 0 0 0 0
2.8594 -0.001374 -0.0053636 0.073362 0.10568 0 0.09974 -0.017952 0.0036944 -0.047597 0.01373 -0.14404 -0.0041445 0 0 0 0 0 0 0 0 0 0 0 0 0 0 0 0 0 0 0 -0.10761 0 0 0 0 0 0
2.8633 0.0063289 0.0060973 -0.12583 -0.0653 0 -0.05881 -0.026977 -0.026941 -0.050154 -0.055461 -0.033721 -0.030076 0 0 0 0 0 0 0 0 0 0 0 0 0 0 0 0 0 0 0 -0.051379 0 0 0 0 0 0
2.8672 0.01229 0.014118 -0.24241 -0.19194 0 -0.18236 -0.024535 -0.055999 -0.042384 -0.10027 0.040657 -0.050046 0 0 0 0 0 0 0 0 0 0 0 0 0 0 0 0 0 0 0 -0.0057303 0 0 0 0 0 0
2.8711 0.01103 0.012801 -0.18116 -0.18125 0 -0.18093 -0.017654 -0.065602 -0.041045 -0.093365 0.0030014 -0.06733 0 0 0 0 0 0 0 0 0 0 0 0 0 0 0 0 0 0 0 -0.019911 0 0 0 0 0 0
2.875 0.0021792 0.0031789 0.017328 -0.04419 0 -0.055411 -0.014915 -0.049925 -0.053437 -0.04627 -0.12444 -0.089383 0 0 0 0 0 0 0 0 0 0 0 0 0 0 0 0 0 0 0 -0.088821 0 0 0 0 0 0
2.8789 -0.0096549 -0.0085182 0.20417 0.11447 0 0.10161 -0.018859 -0.021514 -0.069734 0.0030286 -0.23967 -0.11781 0 0 0 0 0 0 0 0 0 0 0 0 0 0 0 0 0 0 0 -0.15652 0 0 0 0 0 0
2.8828 -0.018628 -0.01616 0.23664 0.17734 0 0.17519 -0.024927 -0.0023056 -0.071213 0.020842 -0.24188 -0.14456 0 0 0 0 0 0 0 0 0 0 0 0 0 0 0 0 0 0 0 -0.16045 0 0 0 0 0 0
2.8867 -0.021779 -0.017962 0.0902 0.10203 0 0.11459 -0.026981 -0.0055487 -0.047545 0.001111 -0.11043 -0.16059 0 0 0 0 0 0 0 0 0 0 0 0 0 0 0 0 0 0 0 -0.081739 0 0 0 0 0 0
2.8906 -0.020247 -0.016465 -0.12205 -0.051422 0 -0.030451 -0.023104 -0.024229 -0.0074987 -0.034508 0.078204 -0.16791 0 0 0 0 0 0 0 0 0 0 0 0 0 0 0 0 0 0 0 0.037746 0 0 0 0 0 0
2.8945 -0.017 -0.014929 -0.23866 -0.1699 0 -0.1511 -0.016016 -0.036889 0.026883 -0.055523 0.20564 -0.18039 0 0 0 0 0 0 0 0 0 0 0 0 0 0 0 0 0 0 0 0.12462 0 0 0 0 0 0
2.8984 -0.013465 -0.013729 -0.17578 -0.17166 0 -0.16353 -0.0087843 -0.026208 0.037693 -0.043966 0.19595 -0.21024 0 0 0 0 0 0 0 0 0 0 0 0 0 0 0 0 0 0 0 0.12716 0 0 0 0 0 0
2.9023 -0.0082204 -0.0099543 0.01146 -0.061765 0 -0.068533 -0.0012949 0.006096 0.025068 -0.0042662 0.06732 -0.25415 0 0 0 0 0 0 0 0 0 0 0 0 0 0 0 0 0 0 0 0.052331 0 0 0 0 0 0
2.9063 0.0011577 -0.00044998 0.17822 0.078589 0 0.057287 0.0087367 0.04107 0.0061897 0.041823 -0.083637 -0.29504 0 0 0 0 0 0 0 0 0 0 0 0 0 0 0 0 0 0 0 -0.040367 0 0 0 0 0 0
2.9102 0.014829 0.014441 0.20564 0.15516 0 0.12609 0.021942 0.058686 0.0012895 0.069844 -0.15062 -0.31898 0 0 0 0 0 0 0 0 0 0 0 0 0 0 0 0 0 0 0 -0.082222 0 0 0 0 0 0
2.9141 0.029015 0.029692 0.088178 0.12697 0 0.10399 0.035348 0.053491 0.018805 0.067829 -0.089413 -0.32968 0 0 0 0 0 0 0 0 0 0 0 0 0 0 0 0 0 0 0 -0.043029 0 0 0 0 0 0
2.918 0.037569 0.038127 -0.072938 0.0295 0 0.027715 0.044351 0.036624 0.050714 0.04348 0.056396 -0.34457 0 0 0 0 0 0 0 0 0 0 0 0 0 0 0 0 0 0 0 0.050863 0 0 0 0 0 0
2.9219 0.035805 0.034951 -0.15616 -0.057596 0 -0.033311 0.046075 0.024305 0.079465 0.018392 0.19051 -0.37615 0 0 0 0 0 0 0 0 0 0 0 0 0 0 0 0 0 0 0 0.13863 0 0 0 0 0 0
2.9258 0.023828 0.021098 -0.11187 -0.071237 0 -0.033517 0.040531 0.024333 0.089462 0.011944 0.23228 -0.41836 0 0 0 0 0 0 0 0 0 0 0 0 0 0 0 0 0 0 0 0.16839 0 0 0 0 0 0
2.9297 0.0069479 0.0030883 0.0097309 -0.0097256 0 0.017752 0.029204 0.031831 0.075223 0.025937 0.16915 -0.45266 0 0 0 0 0 0 0 0 0 0 0 0 0 0 0 0 0 0 0 0.12994 0 0 0 0 0 0
2.9336 -0.0071891 -0.010571 0.1078 0.069422 0 0.069409 0.013903 0.035702 0.042931 0.042806 0.057449 -0.46716 0 0 0 0 0 0 0 0 0 0 0 0 0 0 0 0 0 0 0 0.055667 0 0 0 0 0 0
2.9375 -0.012946 -0.014196 0.11076 0.09551 0 0.070752 -0.0023696 0.028394 0.0065058 0.040569 -0.0256 -0.46876 0 0 0 0 0 0 0 0 0 0 0 0 0 0 0 0 0 0 0 -0.0070838 0 0 0 0 0 0
2.9414 -0.0097463 -0.0079893 0.025139 0.040075 0 0.010083 -0.014435 0.01097 -0.019421 0.012775 -0.040194 -0.47575 0 0 0 0 0 0 0 0 0 0 0 0 0 0 0 0 0 0 0 -0.029775 0 0 0 0 0 0
2.9453 -0.0019002 0.0025155 -0.077072 -0.059762 0 -0.075942 -0.016998 -0.0087974 -0.027127 -0.024446 -0.0082558 -0.49934 0 0 0 0 0 0 0 0 0 0 0 0 0 0 0 0 0 0 0 -0.018509 0 0 0 0 0 0
2.9492 0.0046657 0.010306 -0.1159 -0.12825 0 -0.12692 -0.0093749 -0.022171 -0.020431 -0.045621 0.012848 -0.53308 0 0 0 0 0 0 0 0 0 0 0 0 0 0 0 0 0 0 0 -0.0032902 0 0 0 0 0 0
2.9531 0.0065398 0.011543 -0.061065 -0.1088 0 -0.10071 0.0019519 -0.024768 -0.012429 -0.038101 -0.016791 -0.5597 0 0 0 0 0 0 0 0 0 0 0 0 0 0 0 0 0 0 0 -0.011359 0 0 0 0 0 0
2.957 0.0048777 0.0078233 0.048865 -0.0087442 0 -0.0053989 0.007161 -0.018866 -0.015935 -0.012837 -0.084603 -0.56709 0 0 0 0 0 0 0 0 0 0 0 0 0 0 0 0 0 0 0 -0.045361 0 0 0 0 0 0
2.9609 0.0038099 0.0043527 0.1358 0.10414 0 0.10188 0.0013051 -0.011804 -0.032679 0.0061581 -0.13703 -0.55746 0 0 0 0 0 0 0 0 0 0 0 0 0 0 0 0 0 0 0 -0.082116 0 0 0 0 0 0
2.9648 0.0064037 0.0052693 0.13779 0.15165 0 0.15152 -0.010643 -0.010959 -0.050522 0.0034523 -0.12681 -0.54321 0 0 0 0 0 0 0 0 0 0 0 0 0 0 0 0 0 0 0 -0.092021 0 0 0 0 0 0
2.9688 0.011497 0.0097949 0.052664 0.10331 0 0.11046 -0.017659 -0.017932 -0.052804 -0.015315 -0.055309 -0.53631 0 0 0 0 0 0 0 0 0 0 0 0 0 0 0 0 0 0 0 -0.063834 0 0 0 0 0 0
2.9727 0.014274 0.012579 -0.060768 -0.0024641 0 0.0074112 -0.012775 -0.026408 -0.033186 -0.030734 0.026232 -0.5416 0 0 0 0 0 0 0 0 0 0 0 0 0 0 0 0 0 0 0 -0.015342 0 0 0 0 0 0
2.9766 0.010422 0.0083437 -0.12574 -0.090186 0 -0.087336 -3.4215e-05 -0.026617 -0.0029015 -0.028236 0.05784 -0.55732 0 0 0 0 0 0 0 0 0 0 0 0 0 0 0 0 0 0 0 0.01929 0 0 0 0 0 0
2.9805 0.00046794 -0.0028723 -0.10414 -0.10541 0 -0.1144 0.008838 -0.01391 0.017348 -0.01001 0.020082 -0.57841 0 0 0 0 0 0 0 0 0 0 0 0 0 0 0 0 0 0 0 0.01656 0 0 0 0 0 0
2.9844 -0.0096601 -0.014565 -0.023795 -0.052647 0 -0.068813 0.0054298 0.0059956 0.01493 0.0095048 -0.049482 -0.59886 0 0 0 0 0 0 0 0 0 0 0 0 0 0 0 0 0 0 0 -0.016194 0 0 0 0 0 0
2.9883 -0.0128 -0.018257 0.045975 0.015511 0 0.0012639 -0.0069575 0.020932 -0.0030417 0.017975 -0.086016 -0.61368 0 0 0 0 0 0 0 0 0 0 0 0 0 0 0 0 0 0 0 -0.044784 0 0 0 0 0 0
2.9922 -0.0062782 -0.010291 0.051903 0.045554 0 0.038998 -0.015608 0.022968 -0.014904 0.015098 -0.048886 -0.62227 0 0 0 0 0 0 0 0 0 0 0 0 0 0 0 0 0 0 0 -0.034812 0 0 0 0 0 0
2.9961 0.0055805 0.0047467 -1.2057e-05 0.025588 0 0.026995 -0.0094839 0.016142 -0.0026016 0.010412 0.046503 -0.63038 0 0 0 0 0 0 0 0 0 0 0 0 0 0 0 0 0 0 0 0.019799 0 0 0 0 0 0
3 0.014428 0.017079 -0.052642 -0.011154 0 -0.0031857 0.010917 0.01308 0.032748 0.013433 0.14095 -0.64661 0 0 0 0 0 0 0 0 0 0 0 0 0 0 0 0 0 0 0 0.090011 0 0 0 0 0 0
3.0039 0.014046 0.018946 -0.050507 -0.021214 0 -0.0066942 0.033511 0.022645 0.071113 0.025795 0.17658 -0.67416 0 0 0 0 0 0 0 0 0 0 0 0 0 0 0 0 0 0 0 0.13308 0 0 0 0 0 0
3.0078 0.0047791 0.010131 0.0093199 0.0085359 0 0.028737 0.04388 0.040032 0.088783 0.040675 0.13863 -0.70569 0 0 0 0 0 0 0 0 0 0 0 0 0 0 0 0 0 0 0 0.1249 0 0 0 0 0 0
3.0117 -0.0070947 -0.0025097 0.073929 0.049976 0 0.070029 0.035541 0.049375 0.075264 0.047744 0.062085 -0.72794 0 0 0 0 0 0 0 0 0 0 0 0 0 0 0 0 0 0 0 0.076592 0 0 0 0 0 0
3.0156 -0.014166 -0.01066 0.0823 0.060203 0 0.070245 0.013319 0.037453 0.038625 0.03935 0.0005717 -0.73324 0 0 0 0 0 0 0 0 0 0 0 0 0 0 0 0 0 0 0 0.022382 0 0 0 0 0 0
3.0195 -0.012822 -0.010356 0.021216 0.020752 0 0.014023 -0.011201 0.006353 -0.0026966 0.015271 -0.015898 -0.72679 0 0 0 0 0 0 0 0 0 0 0 0 0 0 0 0 0 0 0 -0.0094576 0 0 0 0 0 0
3.0234 -0.0047324 -0.003515 -0.061036 -0.044602 0 -0.065181 -0.027054 -0.026538 -0.032638 -0.015466 -0.00079097 -0.72225 0 0 0 0 0 0 0 0 0 0 0 0 0 0 0 0 0 0 0 -0.016884 0 0 0 0 0 0
3.0273 0.0054636 0.0051083 -0.095508 -0.087838 0 -0.11086 -0.028747 -0.041502 -0.044709 -0.03767 0.005564 -0.72977 0 0 0 0 0 0 0 0 0 0 0 0 0 0 0 0 0 0 0 -0.019288 0 0 0 0 0 0
3.0313 0.013672 0.012027 -0.051591 -0.074406 0 -0.088282 -0.017191 -0.031311 -0.041 -0.038633 -0.026283 -0.74863 0 0 0 0 0 0 0 0 0 0 0 0 0 0 0 0 0 0 0 -0.034615 0 0 0 0 0 0
3.0352 0.018247 0.016548 0.037353 -0.0095812 0 -0.010113 0.0016065 -0.0057939 -0.027643 -0.017992 -0.087447 -0.77052 0 0 0 0 0 0 0 0 0 0 0 0 0 0 0 0 0 0 0 -0.060778 0 0 0 0 0 0
3.0391 0.019491 0.019236 0.10245 0.066253 0 0.075598 0.018728 0.016519 -0.011701 0.0095098 -0.13571 -0.78842 0 0 0 0 0 0 0 0 0 0 0 0 0 0 0 0 0 0 0 -0.077827 0 0 0 0 0 0
3.043 0.018126 0.019792 0.095441 0.10726 0 0.12076 0.025662 0.021793 5.3029e-05 0.023253 -0.12878 -0.8006 0 0 0 0 0 0 0 0 0 0 0 0 0 0 0 0 0 0 0 -0.067202 0 0 0 0 0 0
3.0469 0.014465 0.016897 0.024812 0.092609 0 0.10656 0.018612 0.0089506 0.0029241 0.012541 -0.059357 -0.8073 0 0 0 0 0 0 0 0 0 0 0 0 0 0 0 0 0 0 0 -0.029452 0 0 0 0 0 0
3.0508 0.0087705 0.010028 -0.055274 0.03634 0 0.048419 0.0014707 -0.011903 -0.0029436 -0.014059 0.035791 -0.80671 0 0 0 0 0 0 0 0 0 0 0 0 0 0 0 0 0 0 0 0.014985 0 0 0 0 0 0
3.0547 0.0019895 0.0010579 -0.089516 -0.026455 0 -0.019893 -0.015612 -0.027266 -0.011697 -0.034865 0.099861 -0.79744 0 0 0 0 0 0 0 0 0 0 0 0 0 0 0 0 0 0 0 0.041185 0 0 0 0 0 0
3.0586 -0.0041801 -0.0063197 -0.06128 -0.063648 0 -0.067097 -0.022319 -0.027967 -0.015224 -0.032323 0.095352 -0.78443 0 0 0 0 0 0 0 0 0 0 0 0 0 0 0 0 0 0 0 0.037396 0 0 0 0 0 0
3.0625 -0.0080509 -0.0090617 0.0013969 -0.063114 0 -0.077722 -0.014948 -0.012993 -0.0089813 -0.0067207 0.029912 -0.77878 0 0 0 0 0 0 0 0 0 0 0 0 0 0 0 0 0 0 0 0.011664 0 0 0 0 0 0
3.0664 -0.0088629 -0.0069349 0.052456 -0.034596 0 -0.055045 0.0013263 0.010905 0.0048756 0.025067 -0.049072 -0.78787 0 0 0 0 0 0 0 0 0 0 0 0 0 0 0 0 0 0 0 -0.015049 0 0 0 0 0 0
3.0703 -0.0070879 -0.0024582 0.062281 0.00054872 0 -0.016176 0.016508 0.032689 0.019928 0.043695 -0.086027 -0.80504 0 0 0 0 0 0 0 0 0 0 0 0 0 0 0 0 0 0 0 -0.022124 0 0 0 0 0 0
3.0742 -0.0039435 0.0012506 0.034435 0.023116 0 0.01785 0.022837 0.042391 0.030895 0.041435 -0.052598 -0.81183 0 0 0 0 0 0 0 0 0 0 0 0 0 0 0 0 0 0 0 -0.00036597 0 0 0 0 0 0
3.0781 -0.00057113 0.0028079 -0.0032347 0.02583 0 0.033477 0.019403 0.036484 0.036667 0.025192 0.035689 -0.79422 0 0 0 0 0 0 0 0 0 0 0 0 0 0 0 0 0 0 0 0.043383 0 0 0 0 0 0
3.082 0.0025042 0.0031658 -0.021969 0.0153 0 0.031602 0.011435 0.020236 0.038647 0.0084933 0.12989 -0.75832 0 0 0 0 0 0 0 0 0 0 0 0 0 0 0 0 0 0 0 0.088795 0 0 0 0 0 0
3.0859 0.0053166 0.0042013 -0.011687 0.0058964 0 0.024565 0.0057624 0.0047249 0.037324 0.0012692 0.1766 -0.72854 0 0 0 0 0 0 0 0 0 0 0 0 0 0 0 0 0 0 0 0.11112 0 0 0 0 0 0
3.0898 0.0079503 0.0066919 0.015295 0.0088169 0 0.024265 0.0062503 -0.00039919 0.031493 0.0051822 0.14782 -0.72743 0 0 0 0 0 0 0 0 0 0 0 0 0 0 0 0 0 0 0 0.094307 0 0 0 0 0 0
3.0938 0.010028 0.0094319 0.036121 0.022946 0 0.030776 0.011904 0.0064204 0.020777 0.015153 0.055719 -0.75517 0 0 0 0 0 0 0 0 0 0 0 0 0 0 0 0 0 0 0 0.041889 0 0 0 0 0 0
3.0977 0.010638 0.010137 0.034566 0.034509 0 0.031824 0.017899 0.017607 0.0077967 0.023098 -0.054347 -0.78855 0 0 0 0 0 0 0 0 0 0 0 0 0 0 0 0 0 0 0 -0.022483 0 0 0 0 0 0
3.1016 0.0088286 0.007288 0.011276 0.027365 0 0.014441 0.01837 0.021998 -0.003338 0.021318 -0.1285 -0.80134 0 0 0 0 0 0 0 0 0 0 0 0 0 0 0 0 0 0 0 -0.067867 0 0 0 0 0 0
3.1055 0.0043753 0.0013923 -0.01901 -0.002751 0 -0.02116 0.0097223 0.012843 -0.010844 0.0059961 -0.13373 -0.78759 0 0 0 0 0 0 0 0 0 0 0 0 0 0 0 0 0 0 0 -0.07515 0 0 0 0 0 0
3.1094 -0.0017594 -0.0052673 -0.039389 -0.041573 0 -0.058031 -0.0067185 -0.007575 -0.016774 -0.01924 -0.075914 -0.76599 0 0 0 0 0 0 0 0 0 0 0 0 0 0 0 0 0 0 0 -0.048854 0 0 0 0 0 0
3.1133 -0.0077026 -0.010101 -0.04175 -0.064219 0 -0.072999 -0.024305 -0.029609 -0.023904 -0.042849 0.0044835 -0.76174 0 0 0 0 0 0 0 0 0 0 0 0 0 0 0 0 0 0 0 -0.01246 0 0 0 0 0 0
3.1172 -0.0116 -0.011715 -0.028924 -0.053068 0 -0.05314 -0.034075 -0.042456 -0.031242 -0.051105 0.057424 -0.7828 0 0 0 0 0 0 0 0 0 0 0 0 0 0 0 0 0 0 0 0.009073 0 0 0 0 0 0
3.1211 -0.01259 -0.010411 -0.0088571 -0.012039 0 -0.0057296 -0.030249 -0.040506 -0.03363 -0.0379 0.054022 -0.81263 0 0 0 0 0 0 0 0 0 0 0 0 0 0 0 0 0 0 0 0.00585 0 0 0 0 0 0
3.125 -0.011125 -0.0075235 0.011643 0.03435 0 0.045003 -0.014719 -0.026181 -0.026833 -0.010923 0.0030279 -0.82526 0 0 0 0 0 0 0 0 0 0 0 0 0 0 0 0 0 0 0 -0.013438 0 0 0 0 0 0
3.1289 -0.0084465 -0.0043441 0.02778 0.057088 0 0.071493 0.0032595 -0.0081899 -0.013191 0.012265 -0.057867 -0.80872 0 0 0 0 0 0 0 0 0 0 0 0 0 0 0 0 0 0 0 -0.031618 0 0 0 0 0 0
3.1328 -0.0056582 -0.0015151 0.034289 0.042222 0 0.058305 0.012822 0.0035182 -0.0014803 0.016588 -0.08933 -0.77544 0 0 0 0 0 0 0 0 0 0 0 0 0 0 0 0 0 0 0 -0.036824 0 0 0 0 0 0
3.1367 -0.0031724 0.00081324 0.026255 -3.7855e-05 0 0.011279 0.0088679 0.0034819 -7.7192e-05 0.00070433 -0.076558 -0.7509 0 0 0 0 0 0 0 0 0 0 0 0 0 0 0 0 0 0 0 -0.029136 0 0 0 0 0 0
3.1406 -0.00090917 0.0024712 0.0052373 -0.042364 0 -0.044263 -0.0044658 -0.005927 -0.0094143 -0.021966 -0.036008 -0.75121 0 0 0 0 0 0 0 0 0 0 0 0 0 0 0 0 0 0 0 -0.017063 0 0 0 0 0 0
3.1445 0.0010577 0.0030286 -0.016173 -0.057923 0 -0.076326 -0.016942 -0.015815 -0.020826 -0.033186 0.00063787 -0.76945 0 0 0 0 0 0 0 0 0 0 0 0 0 0 0 0 0 0 0 -0.0090182 0 0 0 0 0 0
3.1484 0.0021363 0.0020577 -0.020201 -0.036968 0 -0.064777 -0.019521 -0.016576 -0.023037 -0.022877 0.011811 -0.78268 0 0 0 0 0 0 0 0 0 0 0 0 0 0 0 0 0 0 0 -0.0069338 0 0 0 0 0 0
3.1523 0.0015789 -0.00039654 0.000808 0.0073767 0 -0.015266 -0.010308 -0.0047593 -0.010618 0.0043933 0.0014283 -0.77298 0 0 0 0 0 0 0 0 0 0 0 0 0 0 0 0 0 0 0 -0.0055519 0 0 0 0 0 0
3.1563 -0.00071429 -0.0036159 0.032964 0.047113 0 0.042003 0.0049176 0.01401 0.012471 0.03314 -0.0063949 -0.7439 0 0 0 0 0 0 0 0 0 0 0 0 0 0 0 0 0 0 0 0.0033491 0 0 0 0 0 0
3.1602 -0.0037489 -0.0064868 0.047241 0.056612 0 0.07081 0.017275 0.028747 0.036188 0.047239 0.011707 -0.71786 0 0 0 0 0 0 0 0 0 0 0 0 0 0 0 0 0 0 0 0.024535 0 0 0 0 0 0
3.1641 -0.0059066 -0.0080643 0.022643 0.029254 0 0.053649 0.020624 0.031054 0.05076 0.039711 0.057807 -0.71666 0 0 0 0 0 0 0 0 0 0 0 0 0 0 0 0 0 0 0 0.053975 0 0 0 0 0 0
3.168 -0.0060647 -0.0080333 -0.032589 -0.017216 0 0.0043165 0.014721 0.021166 0.051148 0.016398 0.10785 -0.74231 0 0 0 0 0 0 0 0 0 0 0 0 0 0 0 0 0 0 0 0.078174 0 0 0 0 0 0
3.1719 -0.0044348 -0.0067747 -0.082332 -0.051707 0 -0.042505 0.0043165 0.0072033 0.037951 -0.0080746 0.12664 -0.77499 0 0 0 0 0 0 0 0 0 0 0 0 0 0 0 0 0 0 0 0.080535 0 0 0 0 0 0
3.1758 -0.0023569 -0.0050128 -0.088835 -0.051418 0 -0.057402 -0.0043555 -0.0016277 0.016207 -0.019564 0.092745 -0.79005 0 0 0 0 0 0 0 0 0 0 0 0 0 0 0 0 0 0 0 0.052667 0 0 0 0 0 0
3.1797 -0.0011922 -0.0032931 -0.043421 -0.018982 0 -0.037257 -0.0072199 -0.0021112 -0.0064218 -0.013427 0.016083 -0.77881 0 0 0 0 0 0 0 0 0 0 0 0 0 0 0 0 0 0 0 0.0030886 0 0 0 0 0 0
3.1836 -0.0012787 -0.0016651 0.024625 0.019084 0 -0.0042654 -0.0042687 0.0013995 -0.022258 0.0026316 -0.065227 -0.75493 0 0 0 0 0 0 0 0 0 0 0 0 0 0 0 0 0 0 0 -0.044951 0 0 0 0 0 0
3.1875 -0.0018421 0.00016967 0.069566 0.033225 0 0.015085 0.00088324 0.0016731 -0.027186 0.014339 -0.10822 -0.74151 0 0 0 0 0 0 0 0 0 0 0 0 0 0 0 0 0 0 0 -0.067587 0 0 0 0 0 0
3.1914 -0.001842 0.0023591 0.063935 0.015045 0 0.012026 0.0033846 -0.0049576 -0.023322 0.011552 -0.093451 -0.75122 0 0 0 0 0 0 0 0 0 0 0 0 0 0 0 0 0 0 0 -0.05695 0 0 0 0 0 0
3.1953 -0.00087398 0.0045277 0.0184 -0.015726 0 -0.00028503 0.00028291 -0.015838 -0.017853 -0.0042134 -0.038137 -0.77735 0 0 0 0 0 0 0 0 0 0 0 0 0 0 0 0 0 0 0 -0.026951 0 0 0 0 0 0
3.1992 0.00069844 0.0059691 -0.028319 -0.028441 0 -0.002268 -0.0073055 -0.024559 -0.017633 -0.021505 0.015997 -0.8022 0 0 0 0 0 0 0 0 0 0 0 0 0 0 0 0 0 0 0 -0.0026427 0 0 0 0 0 0
3.2031 0.0023324 0.0063021 -0.039933 -0.0086325 0 0.012504 -0.014522 -0.025946 -0.023448 -0.028411 0.031954 -0.81283 0 0 0 0 0 0 0 0 0 0 0 0 0 0 0 0 0 0 0 -0.0012627 0 0 0 0 0 0
3.207 0.0038184 0.0059088 -0.0089643 0.028835 0 0.031585 -0.01581 -0.019261 -0.029153 -0.021654 0.0023505 -0.80934 0 0 0 0 0 0 0 0 0 0 0 0 0 0 0 0 0 0 0 -0.020264 0 0 0 0 0 0
3.2109 0.0051236 0.0055508 0.039911 0.052376 0 0.035787 -0.0089494 -0.0078276 -0.027012 -0.0078469 -0.047962 -0.79992 0 0 0 0 0 0 0 0 0 0 0 0 0 0 0 0 0 0 0 -0.041506 0 0 0 0 0 0
3.2148 0.0058646 0.0053964 0.069484 0.040837 0 0.016937 0.002799 0.0035808 -0.014748 0.0031825 -0.081927 -0.79081 0 0 0 0 0 0 0 0 0 0 0 0 0 0 0 0 0 0 0 -0.046806 0 0 0 0 0 0
3.2188 0.0052351 0.0044979 0.056488 0.0011019 0 -0.014754 0.012375 0.01123 0.0021057 0.0062665 -0.07625 -0.78223 0 0 0 0 0 0 0 0 0 0 0 0 0 0 0 0 0 0 0 -0.031103 0 0 0 0 0 0
3.2227 0.0027072 0.0015336 0.0065861 -0.038617 0 -0.039097 0.013674 0.013614 0.014759 0.0033384 -0.033968 -0.77299 0 0 0 0 0 0 0 0 0 0 0 0 0 0 0 0 0 0 0 -0.0032663 0 0 0 0 0 0
3.2266 -0.0011643 -0.0036412 -0.050474 -0.052404 0 -0.04155 0.0060517 0.011589 0.018425 -9.887e-05 0.022784 -0.76602 0 0 0 0 0 0 0 0 0 0 0 0 0 0 0 0 0 0 0 0.023555 0 0 0 0 0 0
3.2305 -0.004812 -0.0091583 -0.080683 -0.03581 0 -0.022837 -0.0049023 0.0078398 0.015739 0.00019719 0.070177 -0.76713 0 0 0 0 0 0 0 0 0 0 0 0 0 0 0 0 0 0 0 0.041798 0 0 0 0 0 0
3.2344 -0.0067309 -0.012132 -0.067565 -0.0055194 0 0.0037051 -0.011195 0.0056486 0.013578 0.0052273 0.095411 -0.77817 0 0 0 0 0 0 0 0 0 0 0 0 0 0 0 0 0 0 0 0.051517 0 0 0 0 0 0
3.2383 -0.0065771 -0.010865 -0.022604 0.016827 0 0.022643 -0.0081465 0.0070344 0.016587 0.013494 0.097796 -0.79304 0 0 0 0 0 0 0 0 0 0 0 0 0 0 0 0 0 0 0 0.055441 0 0 0 0 0 0
3.2422 -0.0052128 -0.0062969 0.022363 0.020551 0 0.025777 0.0022995 0.011279 0.02327 0.021963 0.082572 -0.80193 0 0 0 0 0 0 0 0 0 0 0 0 0 0 0 0 0 0 0 0.053967 0 0 0 0 0 0
3.2461 -0.0037133 -0.0012666 0.036774 0.0094639 0 0.014715 0.013151 0.015173 0.027597 0.026444 0.055722 -0.80014 0 0 0 0 0 0 0 0 0 0 0 0 0 0 0 0 0 0 0 0.045121 0 0 0 0 0 0
3.25 -0.0024487 0.001777 0.013323 -0.0055894 0 -0.0024464 0.017459 0.015176 0.023998 0.022963 0.023135 -0.79257 0 0 0 0 0 0 0 0 0 0 0 0 0 0 0 0 0 0 0 0.028152 0 0 0 0 0 0
3.2539 -0.0011838 0.0024821 -0.025586 -0.015423 0 -0.016258 0.012896 0.0099357 0.011332 0.010779 -0.0086815 -0.78936 0 0 0 0 0 0 0 0 0 0 0 0 0 0 0 0 0 0 0 0.0059867 0 0 0 0 0 0
3.2578 0.00011917 0.0022488 -0.043642 -0.015884 0 -0.020034 0.0025474 0.0011324 -0.0067728 -0.0055453 -0.033649 -0.79729 0 0 0 0 0 0 0 0 0 0 0 0 0 0 0 0 0 0 0 -0.015991 0 0 0 0 0 0
3.2617 0.0009706 0.0024849 -0.019007 -0.0072903 0 -0.012339 -0.0080287 -0.0079182 -0.024338 -0.018284 -0.048373 -0.81482 0 0 0 0 0 0 0 0 0 0 0 0 0 0 0 0 0 0 0 -0.032966 0 0 0 0 0 0
3.2656 0.0010701 0.0034371 0.036084 0.0061135 0 0.0023656 -0.014505 -0.014461 -0.035839 -0.022189 -0.052818 -0.83439 0 0 0 0 0 0 0 0 0 0 0 0 0 0 0 0 0 0 0 -0.042393 0 0 0 0 0 0
3.2695 0.0012172 0.0046771 0.081833 0.01674 0 0.015818 -0.015396 -0.017373 -0.037971 -0.018498 -0.04891 -0.84844 0 0 0 0 0 0 0 0 0 0 0 0 0 0 0 0 0 0 0 -0.043705 0 0 0 0 0 0
3.2734 0.0030611 0.0062905 0.081192 0.017423 0 0.02093 -0.011283 -0.016623 -0.03054 -0.012959 -0.039448 -0.85361 0 0 0 0 0 0 0 0 0 0 0 0 0 0 0 0 0 0 0 -0.037854 0 0 0 0 0 0
3.2773 0.0075163 0.0090171 0.031128 0.0079135 0 0.016954 -0.0035603 -0.012359 -0.01676 -0.0096458 -0.028759 -0.851 0 0 0 0 0 0 0 0 0 0 0 0 0 0 0 0 0 0 0 -0.027781 0 0 0 0 0 0
3.2813 0.01333 0.012962 -0.031677 -0.0023278 0 0.010381 0.0057301 -0.0049533 -0.0023693 -0.0071451 -0.022693 -0.84415 0 0 0 0 0 0 0 0 0 0 0 0 0 0 0 0 0 0 0 -0.018287 0 0 0 0 0 0
3.2852 0.017472 0.016444 -0.058179 -0.00072434 0 0.0095221 0.013526 0.0041387 0.0070502 -0.0013078 -0.024852 -0.83717 0 0 0 0 0 0 0 0 0 0 0 0 0 0 0 0 0 0 0 -0.013388 0 0 0 0 0 0
3.2891 0.017314 0.01671 -0.02711 0.015962 0 0.016432 0.016538 0.012115 0.0095644 0.0086054 -0.030841 -0.8332 0 0 0 0 0 0 0 0 0 0 0 0 0 0 0 0 0 0 0 -0.012237 0 0 0 0 0 0
3.293 0.012687 0.012268 0.035397 0.035245 0 0.023507 0.013537 0.01613 0.0085699 0.017647 -0.027456 -0.83332 0 0 0 0 0 0 0 0 0 0 0 0 0 0 0 0 0 0 0 -0.0079018 0 0 0 0 0 0
3.2969 0.0059128 0.0046162 0.075117 0.037279 0 0.019212 0.007101 0.015375 0.010584 0.019844 -0.0015022 -0.83622 0 0 0 0 0 0 0 0 0 0 0 0 0 0 0 0 0 0 0 0.0079483 0 0 0 0 0 0
3.3008 -0.00011802 -0.0025315 0.054208 0.012754 0 -0.00077534 0.0024741 0.012055 0.020084 0.014893 0.046756 -0.83961 0 0 0 0 0 0 0 0 0 0 0 0 0 0 0 0 0 0 0 0.036964 0 0 0 0 0 0
3.3047 -0.0039439 -0.0059939 -0.015662 -0.02587 0 -0.026834 0.0037157 0.010118 0.035277 0.0092487 0.09798 -0.84229 0 0 0 0 0 0 0 0 0 0 0 0 0 0 0 0 0 0 0 0.069686 0 0 0 0 0 0
3.3086 -0.0058668 -0.005354 -0.080453 -0.051752 0 -0.040514 0.010292 0.012471 0.048539 0.0099394 0.12411 -0.8447 0 0 0 0 0 0 0 0 0 0 0 0 0 0 0 0 0 0 0 0.090012 0 0 0 0 0 0
3.3125 -0.0067891 -0.002751 -0.086892 -0.044859 0 -0.028869 0.017283 0.01871 0.051633 0.017435 0.10874 -0.84726 0 0 0 0 0 0 0 0 0 0 0 0 0 0 0 0 0 0 0 0.086308 0 0 0 0 0 0
3.3164 -0.0071247 -0.00073861 -0.026391 -0.0087728 0 0.0035937 0.01915 0.024991 0.041675 0.02504 0.0608 -0.84873 0 0 0 0 0 0 0 0 0 0 0 0 0 0 0 0 0 0 0 0.060411 0 0 0 0 0 0
3.3203 -0.0068465 -0.00039131 0.057039 0.031609 0 0.036161 0.013743 0.026126 0.023026 0.025265 0.0090272 -0.84722 0 0 0 0 0 0 0 0 0 0 0 0 0 0 0 0 0 0 0 0.026764 0 0 0 0 0 0
3.3242 -0.0061242 -0.0011448 0.10164 0.04924 0 0.04645 0.0032528 0.018679 0.0037264 0.01637 -0.019084 -0.843 0 0 0 0 0 0 0 0 0 0 0 0 0 0 0 0 0 0 0 0.0019664 0 0 0 0 0 0
3.3281 -0.0053563 -0.0018704 0.076455 0.034473 0 0.026957 -0.0080096 0.0033347 -0.010266 0.0027629 -0.016882 -0.83946 0 0 0 0 0 0 0 0 0 0 0 0 0 0 0 0 0 0 0 -0.0069215 0 0 0 0 0 0
3.332 -0.0044504 -0.0017328 0.0039944 -0.00017354 0 -0.0095174 -0.016353 -0.014783 -0.018142 -0.0099289 -0.0013338 -0.84003 0 0 0 0 0 0 0 0 0 0 0 0 0 0 0 0 0 0 0 -0.0061187 0 0 0 0 0 0
3.3359 -0.0025169 -0.00027883 -0.059791 -0.031219 0 -0.039325 -0.01977 -0.028329 -0.022621 -0.019016 0.0017594 -0.84402 0 0 0 0 0 0 0 0 0 0 0 0 0 0 0 0 0 0 0 -0.0085877 0 0 0 0 0 0
3.3398 0.0011398 0.0025433 -0.069397 -0.040304 0 -0.044267 -0.017723 -0.031689 -0.026068 -0.024265 -0.022588 -0.84656 0 0 0 0 0 0 0 0 0 0 0 0 0 0 0 0 0 0 0 -0.023107 0 0 0 0 0 0
3.3438 0.0055697 0.0058727 -0.021901 -0.02364 0 -0.022534 -0.011355 -0.024574 -0.028427 -0.025265 -0.068238 -0.84367 0 0 0 0 0 0 0 0 0 0 0 0 0 0 0 0 0 0 0 -0.047476 0 0 0 0 0 0
3.3477 0.0081539 0.0076496 0.044965 0.0082702 0 0.011915 -0.0042135 -0.012773 -0.028495 -0.021384 -0.112 -0.83701 0 0 0 0 0 0 0 0 0 0 0 0 0 0 0 0 0 0 0 -0.070088 0 0 0 0 0 0
3.3516 0.0066831 0.0057148 0.082384 0.036907 0 0.038695 -0.0015073 -0.0049174 -0.026246 -0.014611 -0.12732 -0.83281 0 0 0 0 0 0 0 0 0 0 0 0 0 0 0 0 0 0 0 -0.077618 0 0 0 0 0 0
3.3555 0.0017963 1.5381e-05 0.063132 0.044292 0 0.042044 -0.0066255 -0.0068058 -0.023069 -0.010445 -0.099509 -0.83567 0 0 0 0 0 0 0 0 0 0 0 0 0 0 0 0 0 0 0 -0.063202 0 0 0 0 0 0
3.3594 -0.0028543 -0.0062066 -0.0033801 0.022464 0 0.018622 -0.017181 -0.017006 -0.019624 -0.013426 -0.035566 -0.84383 0 0 0 0 0 0 0 0 0 0 0 0 0 0 0 0 0 0 0 -0.030652 0 0 0 0 0 0
3.3633 -0.0033665 -0.0081327 -0.078275 -0.019021 0 -0.019817 -0.024945 -0.027084 -0.014249 -0.020883 0.036058 -0.85139 0 0 0 0 0 0 0 0 0 0 0 0 0 0 0 0 0 0 0 0.0068375 0 0 0 0 0 0
3.3672 0.0010695 -0.0031832 -0.11497 -0.054229 0 -0.050322 -0.021378 -0.026847 -0.0044731 -0.022594 0.078521 -0.85445 0 0 0 0 0 0 0 0 0 0 0 0 0 0 0 0 0 0 0 0.032883 0 0 0 0 0 0
3.3711 0.0074509 0.0064215 -0.085032 -0.055275 0 -0.050331 -0.0048542 -0.011346 0.0096003 -0.0090996 0.068823 -0.85396 0 0 0 0 0 0 0 0 0 0 0 0 0 0 0 0 0 0 0 0.03687 0 0 0 0 0 0
3.375 0.011654 0.015089 0.0024544 -0.013826 0 -0.013375 0.017037 0.015052 0.02399 0.018148 0.016554 -0.85237 0 0 0 0 0 0 0 0 0 0 0 0 0 0 0 0 0 0 0 0.021535 0 0 0 0 0 0
3.3789 0.012011 0.018371 0.099608 0.047278 0 0.04164 0.032887 0.040545 0.033791 0.045245 -0.036861 -0.84921 0 0 0 0 0 0 0 0 0 0 0 0 0 0 0 0 0 0 0 0.0035822 0 0 0 0 0 0
3.3828 0.010389 0.016503 0.1445 0.086277 0 0.078755 0.036214 0.052897 0.037723 0.056044 -0.043831 -0.84217 0 0 0 0 0 0 0 0 0 0 0 0 0 0 0 0 0 0 0 0.0041861 0 0 0 0 0 0
3.3867 0.0098711 0.013587 0.10345 0.07379 0 0.070136 0.029827 0.047294 0.039275 0.045667 0.013553 -0.83267 0 0 0 0 0 0 0 0 0 0 0 0 0 0 0 0 0 0 0 0.033401 0 0 0 0 0 0
3.3906 0.011412 0.013164 0.0022673 0.018827 0 0.020534 0.022159 0.02985 0.042672 0.024968 0.10517 -0.82776 0 0 0 0 0 0 0 0 0 0 0 0 0 0 0 0 0 0 0 0.079536 0 0 0 0 0 0
3.3945 0.012697 0.014423 -0.084265 -0.034898 0 -0.031725 0.019446 0.013913 0.047696 0.011576 0.17033 -0.83386 0 0 0 0 0 0 0 0 0 0 0 0 0 0 0 0 0 0 0 0.11392 0 0 0 0 0 0
3.3984 0.010188 0.01278 -0.086892 -0.043386 0 -0.043448 0.02107 0.010869 0.049141 0.015309 0.1617 -0.84825 0 0 0 0 0 0 0 0 0 0 0 0 0 0 0 0 0 0 0 0.11065 0 0 0 0 0 0
3.4023 0.0023905 0.0043699 -0.0015771 -0.00048248 0 -0.0042704 0.021604 0.021416 0.041986 0.030412 0.082587 -0.85905 0 0 0 0 0 0 0 0 0 0 0 0 0 0 0 0 0 0 0 0.067399 0 0 0 0 0 0
3.4063 -0.0085118 -0.0097223 0.098751 0.053791 0 0.049946 0.016464 0.034008 0.026957 0.040515 -0.013252 -0.85601 0 0 0 0 0 0 0 0 0 0 0 0 0 0 0 0 0 0 0 0.009802 0 0 0 0 0 0
3.4102 -0.017901 -0.023412 0.11927 0.064733 0 0.063971 0.0054177 0.032787 0.010229 0.031437 -0.061462 -0.84128 0 0 0 0 0 0 0 0 0 0 0 0 0 0 0 0 0 0 0 -0.026719 0 0 0 0 0 0
3.4141 -0.021722 -0.029905 0.024884 0.0098257 0 0.01103 -0.0084034 0.010088 -0.0028036 0.0016563 -0.036633 -0.82757 0 0 0 0 0 0 0 0 0 0 0 0 0 0 0 0 0 0 0 -0.024634 0 0 0 0 0 0
3.418 -0.019047 -0.026725 -0.12204 -0.078551 0 -0.079303 -0.021475 -0.026103 -0.013061 -0.036412 0.027376 -0.82457 0 0 0 0 0 0 0 0 0 0 0 0 0 0 0 0 0 0 0 0.00096901 0 0 0 0 0 0
3.4219 -0.012638 -0.017414 -0.20632 -0.13535 0 -0.14006 -0.031358 -0.056633 -0.02628 -0.064115 0.062924 -0.82827 0 0 0 0 0 0 0 0 0 0 0 0 0 0 0 0 0 0 0 0.013956 0 0 0 0 0 0
3.4258 -0.0072257 -0.0087518 -0.1541 -0.11366 0 -0.1199 -0.036349 -0.065295 -0.045684 -0.06796 0.021066 -0.82579 0 0 0 0 0 0 0 0 0 0 0 0 0 0 0 0 0 0 0 -0.013208 0 0 0 0 0 0
3.4297 -0.0064998 -0.0058203 0.0026055 -0.023422 0 -0.026711 -0.035564 -0.051637 -0.066656 -0.048331 -0.088737 -0.81069 0 0 0 0 0 0 0 0 0 0 0 0 0 0 0 0 0 0 0 -0.075561 0 0 0 0 0 0
3.4336 -0.010517 -0.0086324 0.148 0.073435 0 0.075339 -0.030379 -0.031501 -0.079573 -0.020435 -0.20203 -0.79145 0 0 0 0 0 0 0 0 0 0 0 0 0 0 0 0 0 0 0 -0.13731 0 0 0 0 0 0
3.4375 -0.015368 -0.01259 0.17435 0.10837 0 0.11413 -0.025015 -0.024055 -0.078347 -0.0056289 -0.24441 -0.7828 0 0 0 0 0 0 0 0 0 0 0 0 0 0 0 0 0 0 0 -0.15824 0 0 0 0 0 0
3.4414 -0.015821 -0.012224 0.067617 0.057464 0 0.064479 -0.023864 -0.035719 -0.065947 -0.016711 -0.18597 -0.78945 0 0 0 0 0 0 0 0 0 0 0 0 0 0 0 0 0 0 0 -0.12418 0 0 0 0 0 0
3.4453 -0.0094833 -0.0054641 -0.083106 -0.040461 0 -0.0336 -0.026984 -0.054558 -0.051171 -0.04662 -0.065071 -0.8011 0 0 0 0 0 0 0 0 0 0 0 0 0 0 0 0 0 0 0 -0.057784 0 0 0 0 0 0
3.4492 0.00071225 0.0046123 -0.15719 -0.11211 0 -0.1062 -0.028593 -0.060082 -0.040047 -0.070529 0.037397 -0.80491 0 0 0 0 0 0 0 0 0 0 0 0 0 0 0 0 0 0 0 -0.0015666 0 0 0 0 0 0
3.4531 0.0082109 0.011886 -0.09549 -0.10333 0 -0.10062 -0.021485 -0.040276 -0.030711 -0.062989 0.056646 -0.80083 0 0 0 0 0 0 0 0 0 0 0 0 0 0 0 0 0 0 0 0.013591 0 0 0 0 0 0
3.457 0.0079602 0.01174 0.057326 -0.01883 0 -0.022419 -0.0041409 -0.001616 -0.016602 -0.018815 -0.006686 -0.80138 0 0 0 0 0 0 0 0 0 0 0 0 0 0 0 0 0 0 0 -0.009085 0 0 0 0 0 0
3.4609 0.00084537 0.0046887 0.18888 0.080885 0 0.070982 0.016449 0.0359 0.0059492 0.039542 -0.084648 -0.81537 0 0 0 0 0 0 0 0 0 0 0 0 0 0 0 0 0 0 0 -0.035105 0 0 0 0 0 0
3.4648 -0.0066691 -0.0038576 0.20178 0.12323 0 0.11294 0.02983 0.054 0.033668 0.076689 -0.092191 -0.83472 0 0 0 0 0 0 0 0 0 0 0 0 0 0 0 0 0 0 0 -0.024745 0 0 0 0 0 0
3.4688 -0.0078367 -0.0077239 0.082108 0.076822 0 0.07493 0.030807 0.048999 0.059114 0.071294 0.0059133 -0.84117 0 0 0 0 0 0 0 0 0 0 0 0 0 0 0 0 0 0 0 0.036216 0 0 0 0 0 0
3.4727 -0.0014366 -0.0048099 -0.091398 -0.024398 0 -0.014051 0.023631 0.032664 0.07623 0.033595 0.16276 -0.82635 0 0 0 0 0 0 0 0 0 0 0 0 0 0 0 0 0 0 0 0.12299 0 0 0 0 0 0
3.4766 0.0071141 0.001384 -0.2008 -0.10492 0 -0.088484 0.017645 0.021776 0.082789 -0.0020746 0.2794 -0.80224 0 0 0 0 0 0 0 0 0 0 0 0 0 0 0 0 0 0 0 0.18612 0 0 0 0 0 0
3.4805 0.010454 0.0048917 -0.16934 -0.10344 0 -0.093316 0.018723 0.025441 0.078835 -0.0047177 0.27716 -0.78871 0 0 0 0 0 0 0 0 0 0 0 0 0 0 0 0 0 0 0 0.18503 0 0 0 0 0 0
3.4844 0.0056033 0.0023941 -0.016694 -0.020044 0 -0.024664 0.02467 0.039473 0.065112 0.028178 0.15743 -0.79134 0 0 0 0 0 0 0 0 0 0 0 0 0 0 0 0 0 0 0 0.1179 0 0 0 0 0 0
3.4883 -0.0037368 -0.0041496 0.14967 0.081878 0 0.065336 0.028318 0.050668 0.044241 0.068472 0.001574 -0.79522 0 0 0 0 0 0 0 0 0 0 0 0 0 0 0 0 0 0 0 0.02526 0 0 0 0 0 0
3.4922 -0.010793 -0.0095908 0.20671 0.12258 0 0.10559 0.024363 0.046702 0.02213 0.079781 -0.089986 -0.78304 0 0 0 0 0 0 0 0 0 0 0 0 0 0 0 0 0 0 0 -0.037327 0 0 0 0 0 0
3.4961 -0.011738 -0.010379 0.10649 0.067576 0 0.060211 0.013014 0.024507 0.0053315 0.046044 -0.072221 -0.75745 0 0 0 0 0 0 0 0 0 0 0 0 0 0 0 0 0 0 0 -0.039319 0 0 0 0 0 0
3.5 -0.0086461 -0.0076547 -0.081518 -0.044103 0 -0.041035 -0.0020383 -0.0080261 -0.0048876 -0.016377 0.014155 -0.74147 0 0 0 0 0 0 0 0 0 0 0 0 0 0 0 0 0 0 0 0.0021957 0 0 0 0 0 0
3.5039 -0.006997 -0.0059377 -0.21581 -0.12882 0 -0.12249 -0.017687 -0.037545 -0.015235 -0.071503 0.078491 -0.75446 0 0 0 0 0 0 0 0 0 0 0 0 0 0 0 0 0 0 0 0.035923 0 0 0 0 0 0
3.5078 -0.010367 -0.0087593 -0.18999 -0.12321 0 -0.12068 -0.032618 -0.054028 -0.034739 -0.090227 0.051917 -0.78947 0 0 0 0 0 0 0 0 0 0 0 0 0 0 0 0 0 0 0 0.016903 0 0 0 0 0 0
3.5117 -0.017154 -0.015249 -0.020461 -0.034038 0 -0.035902 -0.045249 -0.056842 -0.064491 -0.069953 -0.061487 -0.81798 0 0 0 0 0 0 0 0 0 0 0 0 0 0 0 0 0 0 0 -0.057269 0 0 0 0 0 0
3.5156 -0.021968 -0.020627 0.16052 0.067262 0 0.0658 -0.052237 -0.053733 -0.09318 -0.033837 -0.19135 -0.81824 0 0 0 0 0 0 0 0 0 0 0 0 0 0 0 0 0 0 0 -0.14373 0 0 0 0 0 0
3.5195 -0.020114 -0.020025 0.20809 0.10131 0 0.10438 -0.05046 -0.053401 -0.10468 -0.012043 -0.25629 -0.79716 0 0 0 0 0 0 0 0 0 0 0 0 0 0 0 0 0 0 0 -0.18761 0 0 0 0 0 0
3.5234 -0.011256 -0.012334 0.083363 0.043331 0 0.050289 -0.040578 -0.057603 -0.091909 -0.019819 -0.22293 -0.78164 0 0 0 0 0 0 0 0 0 0 0 0 0 0 0 0 0 0 0 -0.16435 0 0 0 0 0 0
3.5273 0.00049441 -0.0010517 -0.11247 -0.058382 0 -0.051624 -0.027694 -0.059554 -0.063868 -0.047857 -0.12527 -0.78872 0 0 0 0 0 0 0 0 0 0 0 0 0 0 0 0 0 0 0 -0.096828 0 0 0 0 0 0
3.5313 0.009678 0.0082966 -0.22025 -0.12185 0 -0.11865 -0.017515 -0.050315 -0.038266 -0.070623 -0.033863 -0.8067 0 0 0 0 0 0 0 0 0 0 0 0 0 0 0 0 0 0 0 -0.034485 0 0 0 0 0 0
3.5352 0.013156 0.011976 -0.15378 -0.09574 0 -0.09672 -0.011542 -0.027569 -0.026269 -0.065639 -0.0015931 -0.8077 0 0 0 0 0 0 0 0 0 0 0 0 0 0 0 0 0 0 0 -0.0131 0 0 0 0 0 0
3.5391 0.01174 0.010293 0.030368 0.0024218 0 -0.0019161 -0.0062099 0.0013562 -0.023506 -0.029682 -0.026907 -0.77813 0 0 0 0 0 0 0 0 0 0 0 0 0 0 0 0 0 0 0 -0.028401 0 0 0 0 0 0
3.543 0.0089581 0.006864 0.18211 0.1021 0 0.095144 0.0031292 0.025225 -0.015357 0.019412 -0.059477 -0.73453 0 0 0 0 0 0 0 0 0 0 0 0 0 0 0 0 0 0 0 -0.043377 0 0 0 0 0 0
3.5469 0.0081261 0.0056232 0.18215 0.13424 0 0.12616 0.017484 0.038046 0.0091468 0.056175 -0.041656 -0.70833 0 0 0 0 0 0 0 0 0 0 0 0 0 0 0 0 0 0 0 -0.020766 0 0 0 0 0 0
3.5508 0.0098513 0.0077957 0.036248 0.080969 0 0.075617 0.033289 0.043021 0.047767 0.065969 0.045726 -0.71619 0 0 0 0 0 0 0 0 0 0 0 0 0 0 0 0 0 0 0 0.046659 0 0 0 0 0 0
3.5547 0.011711 0.011042 -0.13563 -0.015303 0 -0.013143 0.045541 0.047835 0.087156 0.054564 0.16661 -0.74611 0 0 0 0 0 0 0 0 0 0 0 0 0 0 0 0 0 0 0 0.13073 0 0 0 0 0 0
3.5586 0.010335 0.011457 -0.19988 -0.086054 0 -0.075369 0.051282 0.056365 0.11262 0.041703 0.25413 -0.77147 0 0 0 0 0 0 0 0 0 0 0 0 0 0 0 0 0 0 0 0.18885 0 0 0 0 0 0
3.5625 0.0043762 0.0069763 -0.11311 -0.085793 0 -0.072734 0.050235 0.065041 0.11633 0.043984 0.25859 -0.77618 0 0 0 0 0 0 0 0 0 0 0 0 0 0 0 0 0 0 0 0.19336 0 0 0 0 0 0
3.5664 -0.0039628 -0.00055048 0.051757 -0.021061 0 -0.015974 0.043274 0.066894 0.09928 0.060949 0.18353 -0.76542 0 0 0 0 0 0 0 0 0 0 0 0 0 0 0 0 0 0 0 0.14843 0 0 0 0 0 0
3.5703 -0.010214 -0.0064859 0.16956 0.058057 0 0.049001 0.031619 0.058441 0.069009 0.075718 0.082563 -0.75486 0 0 0 0 0 0 0 0 0 0 0 0 0 0 0 0 0 0 0 0.084584 0 0 0 0 0 0
3.5742 -0.01088 -0.0070293 0.15948 0.094684 0 0.076016 0.017788 0.042316 0.036675 0.069532 0.018792 -0.75352 0 0 0 0 0 0 0 0 0 0 0 0 0 0 0 0 0 0 0 0.037093 0 0 0 0 0 0
3.5781 -0.0060324 -0.0023075 0.039751 0.063976 0 0.048839 0.0060594 0.023795 0.013318 0.038008 0.017585 -0.75866 0 0 0 0 0 0 0 0 0 0 0 0 0 0 0 0 0 0 0 0.023066 0 0 0 0 0 0
3.582 0.00092462 0.0038555 -0.094166 -0.011203 0 -0.010974 0.0001644 0.0059108 0.0040113 -0.0045023 0.049436 -0.76414 0 0 0 0 0 0 0 0 0 0 0 0 0 0 0 0 0 0 0 0.031588 0 0 0 0 0 0
3.5859 0.0061166 0.0073895 -0.14415 -0.076998 0 -0.060362 -0.00042524 -0.011447 0.0027207 -0.036015 0.056141 -0.769 0 0 0 0 0 0 0 0 0 0 0 0 0 0 0 0 0 0 0 0.032703 0 0 0 0 0 0
3.5898 0.0081811 0.0075074 -0.079377 -0.086101 0 -0.063726 -0.0013048 -0.02836 -0.0055524 -0.044056 -0.00094623 -0.77618 0 0 0 0 0 0 0 0 0 0 0 0 0 0 0 0 0 0 0 -0.00030263 0 0 0 0 0 0
3.5938 0.0087691 0.0069723 0.046184 -0.030913 0 -0.016972 -0.0087412 -0.042303 -0.03303 -0.034532 -0.10916 -0.78517 0 0 0 0 0 0 0 0 0 0 0 0 0 0 0 0 0 0 0 -0.069709 0 0 0 0 0 0
3.5977 0.010264 0.0088191 0.13696 0.050657 0 0.048616 -0.023301 -0.049711 -0.075871 -0.025286 -0.21358 -0.79041 0 0 0 0 0 0 0 0 0 0 0 0 0 0 0 0 0 0 0 -0.1483 0 0 0 0 0 0
3.6016 0.012977 0.01274 0.12655 0.10162 0 0.086763 -0.037815 -0.049826 -0.11253 -0.030274 -0.2578 -0.78817 0 0 0 0 0 0 0 0 0 0 0 0 0 0 0 0 0 0 0 -0.1956 0 0 0 0 0 0
3.6055 0.014508 0.014812 0.025063 0.086358 0 0.068673 -0.042605 -0.046011 -0.1186 -0.047913 -0.22299 -0.7834 0 0 0 0 0 0 0 0 0 0 0 0 0 0 0 0 0 0 0 -0.18511 0 0 0 0 0 0
3.6094 0.011929 0.011081 -0.090891 0.015835 0 0.0047383 -0.033811 -0.042535 -0.0871 -0.063074 -0.13622 -0.7864 0 0 0 0 0 0 0 0 0 0 0 0 0 0 0 0 0 0 0 -0.12305 0 0 0 0 0 0
3.6133 0.0047942 0.0017412 -0.1377 -0.061252 0 -0.061927 -0.017091 -0.040115 -0.035894 -0.06031 -0.046107 -0.80176 0 0 0 0 0 0 0 0 0 0 0 0 0 0 0 0 0 0 0 -0.043934 0 0 0 0 0 0
3.6172 -0.0037912 -0.0081203 -0.08806 -0.094284 0 -0.086713 -0.0029019 -0.034981 0.0058821 -0.036619 0.01151 -0.82144 0 0 0 0 0 0 0 0 0 0 0 0 0 0 0 0 0 0 0 0.013787 0 0 0 0 0 0
3.6211 -0.0091513 -0.01217 0.011513 -0.066024 0 -0.055834 0.0024942 -0.022468 0.021064 -0.0031996 0.031597 -0.83087 0 0 0 0 0 0 0 0 0 0 0 0 0 0 0 0 0 0 0 0.033474 0 0 0 0 0 0
3.625 -0.0085614 -0.007855 0.082487 -0.0013511 0 0.0055549 0.0020146 -0.0014897 0.016791 0.024339 0.033334 -0.82248 0 0 0 0 0 0 0 0 0 0 0 0 0 0 0 0 0 0 0 0.028061 0 0 0 0 0 0
3.6289 -0.0034615 0.0014323 0.079568 0.054585 0 0.054757 0.0042069 0.024113 0.015423 0.037994 0.04025 -0.80342 0 0 0 0 0 0 0 0 0 0 0 0 0 0 0 0 0 0 0 0.025645 0 0 0 0 0 0
3.6328 0.0014846 0.0088093 0.023736 0.069253 0 0.063558 0.014661 0.04778 0.033339 0.041295 0.06441 -0.78948 0 0 0 0 0 0 0 0 0 0 0 0 0 0 0 0 0 0 0 0.04622 0 0 0 0 0 0
3.6367 0.0018641 0.0089195 -0.02384 0.041532 0 0.035008 0.030399 0.063358 0.067095 0.042925 0.10295 -0.7912 0 0 0 0 0 0 0 0 0 0 0 0 0 0 0 0 0 0 0 0.08794 0 0 0 0 0 0
3.6406 -0.0030861 0.0016163 -0.020679 -0.0039934 0 -0.0053299 0.042186 0.067062 0.097835 0.047202 0.14337 -0.8054 0 0 0 0 0 0 0 0 0 0 0 0 0 0 0 0 0 0 0 0.13112 0 0 0 0 0 0
3.6445 -0.0097891 -0.0082277 0.02052 -0.037681 0 -0.031743 0.042295 0.058525 0.1075 0.050574 0.17028 -0.81929 0 0 0 0 0 0 0 0 0 0 0 0 0 0 0 0 0 0 0 0.15336 0 0 0 0 0 0
3.6484 -0.012963 -0.014288 0.050124 -0.042933 0 -0.034238 0.030658 0.041546 0.091463 0.046619 0.17043 -0.82239 0 0 0 0 0 0 0 0 0 0 0 0 0 0 0 0 0 0 0 0.14296 0 0 0 0 0 0
3.6523 -0.0096417 -0.012998 0.033976 -0.021685 0 -0.018519 0.014395 0.023415 0.058557 0.033593 0.1373 -0.81478 0 0 0 0 0 0 0 0 0 0 0 0 0 0 0 0 0 0 0 0.10267 0 0 0 0 0 0
3.6563 -0.0014595 -0.0056008 -0.012516 0.010828 0 0.0034157 0.001894 0.011222 0.02235 0.016656 0.07534 -0.80502 0 0 0 0 0 0 0 0 0 0 0 0 0 0 0 0 0 0 0 0.045633 0 0 0 0 0 0
3.6602 0.0066295 0.0030908 -0.041484 0.035179 0 0.020715 -0.0030713 0.0066028 -0.0069655 0.0028513 0.00085231 -0.8006 0 0 0 0 0 0 0 0 0 0 0 0 0 0 0 0 0 0 0 -0.011467 0 0 0 0 0 0
3.6641 0.010214 0.0081646 -0.02246 0.036734 0 0.025641 -0.0027596 0.0037021 -0.025262 -0.0055689 -0.064173 -0.80034 0 0 0 0 0 0 0 0 0 0 0 0 0 0 0 0 0 0 0 -0.054412 0 0 0 0 0 0
3.668 0.0087126 0.00791 0.025535 0.013343 0 0.014859 -0.0024043 -0.0061864 -0.033823 -0.012564 -0.10322 -0.7958 0 0 0 0 0 0 0 0 0 0 0 0 0 0 0 0 0 0 0 -0.076492 0 0 0 0 0 0
3.6719 0.0053795 0.0046794 0.051947 -0.021218 0 -0.0068698 -0.0060355 -0.026148 -0.038294 -0.023256 -0.11426 -0.78066 0 0 0 0 0 0 0 0 0 0 0 0 0 0 0 0 0 0 0 -0.081409 0 0 0 0 0 0
3.6758 0.0041466 0.0027109 0.025173 -0.0431 0 -0.025353 -0.014233 -0.049153 -0.046334 -0.037835 -0.10949 -0.75967 0 0 0 0 0 0 0 0 0 0 0 0 0 0 0 0 0 0 0 -0.08107 0 0 0 0 0 0
3.6797 0.0061435 0.0045607 -0.03393 -0.03387 0 -0.024524 -0.024335 -0.062716 -0.06211 -0.050553 -0.10545 -0.74805 0 0 0 0 0 0 0 0 0 0 0 0 0 0 0 0 0 0 0 -0.087119 0 0 0 0 0 0
3.6836 0.0089581 0.0089863 -0.068631 0.003855 0 -0.00033936 -0.031917 -0.059163 -0.080476 -0.0545 -0.1105 -0.7598 0 0 0 0 0 0 0 0 0 0 0 0 0 0 0 0 0 0 0 -0.10099 0 0 0 0 0 0
3.6875 0.0091164 0.012077 -0.038226 0.044667 0 0.031712 -0.032603 -0.041967 -0.087628 -0.047234 -0.11883 -0.79383 0 0 0 0 0 0 0 0 0 0 0 0 0 0 0 0 0 0 0 -0.11098 0 0 0 0 0 0
3.6914 0.0053295 0.010708 0.042646 0.057639 0 0.045911 -0.024164 -0.022128 -0.071025 -0.032117 -0.11505 -0.83081 0 0 0 0 0 0 0 0 0 0 0 0 0 0 0 0 0 0 0 -0.10051 0 0 0 0 0 0
3.6953 -0.00048116 0.0052809 0.11333 0.030877 0 0.027512 -0.008447 -0.0083512 -0.031513 -0.014978 -0.086044 -0.84617 0 0 0 0 0 0 0 0 0 0 0 0 0 0 0 0 0 0 0 -0.062186 0 0 0 0 0 0
3.6992 -0.005088 -0.00072152 0.11718 -0.017228 0 -0.012555 0.0084241 -0.00072383 0.014221 8.4344e-05 -0.031527 -0.82991 0 0 0 0 0 0 0 0 0 0 0 0 0 0 0 0 0 0 0 -0.0056325 0 0 0 0 0 0
3.7031 -0.0067245 -0.0039205 0.049073 -0.051146 0 -0.044376 0.01898 0.0065491 0.045295 0.012169 0.034012 -0.79586 0 0 0 0 0 0 0 0 0 0 0 0 0 0 0 0 0 0 0 0.048089 0 0 0 0 0 0
3.707 -0.0060718 -0.0038947 -0.039395 -0.046014 0 -0.043056 0.019431 0.017378 0.053069 0.022249 0.089556 -0.77045 0 0 0 0 0 0 0 0 0 0 0 0 0 0 0 0 0 0 0 0.081404 0 0 0 0 0 0
3.7109 -0.0048367 -0.002977 -0.080535 -0.0070866 0 -0.0094759 0.013026 0.029649 0.047266 0.031329 0.12046 -0.7699 0 0 0 0 0 0 0 0 0 0 0 0 0 0 0 0 0 0 0 0.091859 0 0 0 0 0 0
3.7148 -0.0036936 -0.0033175 -0.043766 0.035274 0 0.030468 0.0082586 0.038455 0.045776 0.039612 0.12693 -0.78655 0 0 0 0 0 0 0 0 0 0 0 0 0 0 0 0 0 0 0 0.090984 0 0 0 0 0 0
3.7188 -0.0017511 -0.0043189 0.040346 0.050238 0 0.047242 0.012428 0.041992 0.057781 0.046305 0.1216 -0.79764 0 0 0 0 0 0 0 0 0 0 0 0 0 0 0 0 0 0 0 0.092228 0 0 0 0 0 0
3.7227 0.0020989 -0.003187 0.10323 0.029964 0 0.030931 0.02549 0.043006 0.076024 0.0495 0.11759 -0.78833 0 0 0 0 0 0 0 0 0 0 0 0 0 0 0 0 0 0 0 0.098962 0 0 0 0 0 0
3.7266 0.007545 0.0018803 0.091003 -0.0065035 0 -0.002756 0.039574 0.044438 0.084671 0.046757 0.11656 -0.7665 0 0 0 0 0 0 0 0 0 0 0 0 0 0 0 0 0 0 0 0.10244 0 0 0 0 0 0
3.7305 0.012668 0.0091644 0.0073196 -0.029956 0 -0.026867 0.044892 0.044856 0.073963 0.037014 0.10687 -0.7549 0 0 0 0 0 0 0 0 0 0 0 0 0 0 0 0 0 0 0 0.09034 0 0 0 0 0 0
3.7344 0.015337 0.014344 -0.086437 -0.023444 0 -0.024404 0.037114 0.039262 0.047438 0.022519 0.074787 -0.76865 0 0 0 0 0 0 0 0 0 0 0 0 0 0 0 0 0 0 0 0.057717 0 0 0 0 0 0
3.7383 0.014773 0.014207 -0.11601 0.0067346 0 0.00053646 0.020049 0.02446 0.016475 0.0081954 0.019739 -0.80045 0 0 0 0 0 0 0 0 0 0 0 0 0 0 0 0 0 0 0 0.011685 0 0 0 0 0 0
3.7422 0.011902 0.0096165 -0.052545 0.037679 0 0.02818 0.0018383 0.0030318 -0.010141 -0.0020768 -0.040373 -0.82772 0 0 0 0 0 0 0 0 0 0 0 0 0 0 0 0 0 0 0 -0.032956 0 0 0 0 0 0
3.7461 0.0083645 0.0047498 0.06061 0.047159 0 0.038538 -0.011307 -0.018208 -0.030606 -0.0089343 -0.080273 -0.83337 0 0 0 0 0 0 0 0 0 0 0 0 0 0 0 0 0 0 0 -0.062789 0 0 0 0 0 0
3.75 0.0052316 0.0032429 0.1372 0.028669 0 0.024963 -0.01824 -0.033203 -0.046016 -0.016559 -0.086964 -0.81911 0 0 0 0 0 0 0 0 0 0 0 0 0 0 0 0 0 0 0 -0.073012 0 0 0 0 0 0
3.7539 0.0024645 0.0048648 0.11508 -0.0052041 0 -0.0025527 -0.021129 -0.039902 -0.055081 -0.027365 -0.070868 -0.79962 0 0 0 0 0 0 0 0 0 0 0 0 0 0 0 0 0 0 0 -0.068771 0 0 0 0 0 0
3.7578 -0.00064411 0.0058852 0.0088777 -0.032266 0 -0.025153 -0.021933 -0.039559 -0.054872 -0.037817 -0.057367 -0.78589 0 0 0 0 0 0 0 0 0 0 0 0 0 0 0 0 0 0 0 -0.060643 0 0 0 0 0 0
3.7617 -0.0045588 0.0027702 -0.097308 -0.036357 0 -0.028452 -0.021133 -0.034536 -0.046204 -0.040736 -0.064683 -0.77621 0 0 0 0 0 0 0 0 0 0 0 0 0 0 0 0 0 0 0 -0.057337 0 0 0 0 0 0
3.7656 -0.0088129 -0.0042895 -0.11654 -0.018598 0 -0.012777 -0.019179 -0.027577 -0.035815 -0.032782 -0.087184 -0.76267 0 0 0 0 0 0 0 0 0 0 0 0 0 0 0 0 0 0 0 -0.059964 0 0 0 0 0 0
3.7695 -0.012017 -0.011306 -0.032387 0.0039206 0 0.0069593 -0.01769 -0.021974 -0.031084 -0.019351 -0.099616 -0.74392 0 0 0 0 0 0 0 0 0 0 0 0 0 0 0 0 0 0 0 -0.061546 0 0 0 0 0 0
3.7734 -0.012661 -0.013903 0.084066 0.011732 0 0.012786 -0.018067 -0.020064 -0.032303 -0.010632 -0.079575 -0.72889 0 0 0 0 0 0 0 0 0 0 0 0 0 0 0 0 0 0 0 -0.052609 0 0 0 0 0 0
3.7773 -0.010309 -0.011065 0.13178 -0.0011331 0 -0.001291 -0.019023 -0.020253 -0.031357 -0.011673 -0.028656 -0.72758 0 0 0 0 0 0 0 0 0 0 0 0 0 0 0 0 0 0 0 -0.029322 0 0 0 0 0 0
3.7813 -0.0063147 -0.0059067 0.065642 -0.02214 0 -0.023196 -0.016589 -0.016588 -0.019295 -0.016497 0.02691 -0.73933 0 0 0 0 0 0 0 0 0 0 0 0 0 0 0 0 0 0 0 0.0021508 0 0 0 0 0 0
3.7852 -0.0032459 -0.0029266 -0.063343 -0.03121 0 -0.032368 -0.0077393 -0.003683 0.0044526 -0.013267 0.05738 -0.75168 0 0 0 0 0 0 0 0 0 0 0 0 0 0 0 0 0 0 0 0.029365 0 0 0 0 0 0
3.7891 -0.003109 -0.0043118 -0.15018 -0.018826 0 -0.018201 0.0056927 0.01649 0.030538 0.0036404 0.054072 -0.75104 0 0 0 0 0 0 0 0 0 0 0 0 0 0 0 0 0 0 0 0.043094 0 0 0 0 0 0
3.793 -0.0056832 -0.0084549 -0.12516 0.0049541 0 0.0089976 0.017217 0.033503 0.04734 0.026561 0.035713 -0.73494 0 0 0 0 0 0 0 0 0 0 0 0 0 0 0 0 0 0 0 0.044592 0 0 0 0 0 0
3.7969 -0.0085296 -0.011685 -0.013001 0.019389 0 0.025802 0.020567 0.036292 0.050006 0.040127 0.030979 -0.71411 0 0 0 0 0 0 0 0 0 0 0 0 0 0 0 0 0 0 0 0.043693 0 0 0 0 0 0
3.8008 -0.0089375 -0.011399 0.089759 0.012106 0 0.016521 0.014887 0.023568 0.042404 0.034742 0.052644 -0.7033 0 0 0 0 0 0 0 0 0 0 0 0 0 0 0 0 0 0 0 0.048853 0 0 0 0 0 0
3.8047 -0.0062222 -0.0078326 0.098407 -0.0094862 0 -0.011811 0.0053322 0.0062909 0.031484 0.015232 0.085825 -0.70933 0 0 0 0 0 0 0 0 0 0 0 0 0 0 0 0 0 0 0 0.058173 0 0 0 0 0 0
3.8086 -0.0022572 -0.0032591 0.011461 -0.025285 0 -0.034881 -0.0013438 -0.0015034 0.021048 -0.0033823 0.10013 -0.72619 0 0 0 0 0 0 0 0 0 0 0 0 0 0 0 0 0 0 0 0.060228 0 0 0 0 0 0
3.8125 0.00030806 0.00023947 -0.091131 -0.021172 0 -0.032534 -0.0019082 0.0046161 0.011072 -0.0086769 0.074888 -0.74022 0 0 0 0 0 0 0 0 0 0 0 0 0 0 0 0 0 0 0 0.044621 0 0 0 0 0 0
3.8164 0.00045886 0.0022515 -0.11848 -0.0012857 0 -0.0063456 0.0018851 0.015619 0.0013197 -0.00037603 0.016266 -0.74069 0 0 0 0 0 0 0 0 0 0 0 0 0 0 0 0 0 0 0 0.012687 0 0 0 0 0 0
3.8203 -0.00046393 0.0036383 -0.045026 0.017331 0 0.022816 0.0057673 0.017885 -0.0066245 0.011035 -0.046889 -0.72783 0 0 0 0 0 0 0 0 0 0 0 0 0 0 0 0 0 0 0 -0.021852 0 0 0 0 0 0
3.8242 -0.00034976 0.005044 0.0713 0.021306 0 0.034068 0.006199 0.0060301 -0.011644 0.013776 -0.083794 -0.71258 0 0 0 0 0 0 0 0 0 0 0 0 0 0 0 0 0 0 0 -0.043219 0 0 0 0 0 0
3.8281 0.001484 0.0059946 0.13999 0.011914 0 0.023742 0.0018258 -0.012775 -0.015931 0.0033625 -0.08212 -0.70778 0 0 0 0 0 0 0 0 0 0 0 0 0 0 0 0 0 0 0 -0.045655 0 0 0 0 0 0
3.832 0.0037004 0.0054418 0.1111 0.0006634 0 0.0051105 -0.0065112 -0.026429 -0.023287 -0.015662 -0.053602 -0.71727 0 0 0 0 0 0 0 0 0 0 0 0 0 0 0 0 0 0 0 -0.036524 0 0 0 0 0 0
3.8359 0.0044153 0.0030487 0.010703 -0.0039469 0 -0.0066472 -0.0158 -0.028924 -0.033662 -0.033852 -0.023201 -0.73175 0 0 0 0 0 0 0 0 0 0 0 0 0 0 0 0 0 0 0 -0.028479 0 0 0 0 0 0
3.8398 0.0030867 -0.00017719 -0.084853 -0.0037785 0 -0.0077786 -0.021251 -0.023815 -0.040588 -0.042382 -0.011655 -0.73613 0 0 0 0 0 0 0 0 0 0 0 0 0 0 0 0 0 0 0 -0.028624 0 0 0 0 0 0
3.8438 0.00092701 -0.0025322 -0.1095 -0.0057614 0 -0.0052245 -0.018649 -0.018103 -0.036207 -0.03711 -0.023419 -0.72293 0 0 0 0 0 0 0 0 0 0 0 0 0 0 0 0 0 0 0 -0.034303 0 0 0 0 0 0
3.8477 -0.00034278 -0.0028576 -0.053977 -0.011651 0 -0.0055498 -0.0082001 -0.014454 -0.019923 -0.020644 -0.046076 -0.69963 0 0 0 0 0 0 0 0 0 0 0 0 0 0 0 0 0 0 0 -0.037733 0 0 0 0 0 0
3.8516 7.9979e-05 -0.0012001 0.032946 -0.015282 0 -0.0073495 0.003902 -0.010122 -0.0011893 -0.0016825 -0.059518 -0.68193 0 0 0 0 0 0 0 0 0 0 0 0 0 0 0 0 0 0 0 -0.033371 0 0 0 0 0 0
3.8555 0.001814 0.001543 0.083874 -0.010229 0 -0.0049493 0.0094734 -0.0023795 0.0081585 0.0096372 -0.04861 -0.67876 0 0 0 0 0 0 0 0 0 0 0 0 0 0 0 0 0 0 0 -0.020894 0 0 0 0 0 0
3.8594 0.0040201 0.0043854 0.061611 0.0016368 0 0.0026928 0.0057229 0.0069149 0.0054962 0.0089994 -0.012422 -0.68389 0 0 0 0 0 0 0 0 0 0 0 0 0 0 0 0 0 0 0 -0.0028254 0 0 0 0 0 0
3.8633 0.0059771 0.0066101 -0.015646 0.011173 0 0.0095491 -0.0010937 0.013135 0.0009292 0.0021836 0.034908 -0.68374 0 0 0 0 0 0 0 0 0 0 0 0 0 0 0 0 0 0 0 0.018494 0 0 0 0 0 0
3.8672 0.0069772 0.0076436 -0.088066 0.011751 0 0.0096356 -0.00072138 0.014505 0.0079103 0.00099005 0.072498 -0.67338 0 0 0 0 0 0 0 0 0 0 0 0 0 0 0 0 0 0 0 0.040645 0 0 0 0 0 0
3.8711 0.0061928 0.0070396 -0.097372 0.0065862 0 0.0047638 0.010956 0.014459 0.029306 0.012533 0.08567 -0.66342 0 0 0 0 0 0 0 0 0 0 0 0 0 0 0 0 0 0 0 0.059069 0 0 0 0 0 0
3.875 0.0032565 0.0049122 -0.030781 0.0049245 0 0.0029492 0.026611 0.017687 0.052789 0.031358 0.075057 -0.66896 0 0 0 0 0 0 0 0 0 0 0 0 0 0 0 0 0 0 0 0.067598 0 0 0 0 0 0
3.8789 -0.00088374 0.0023082 0.065994 0.011147 0 0.0086585 0.033274 0.024328 0.060879 0.04301 0.054913 -0.69176 0 0 0 0 0 0 0 0 0 0 0 0 0 0 0 0 0 0 0 0.06277 0 0 0 0 0 0
3.8828 -0.0041127 0.00072359 0.11998 0.019151 0 0.0163 0.024443 0.029033 0.046571 0.037043 0.041326 -0.71553 0 0 0 0 0 0 0 0 0 0 0 0 0 0 0 0 0 0 0 0.047698 0 0 0 0 0 0
3.8867 -0.0047383 0.0008128 0.087255 0.018697 0 0.01535 0.006659 0.026189 0.019741 0.01729 0.039462 -0.72068 0 0 0 0 0 0 0 0 0 0 0 0 0 0 0 0 0 0 0 0.030619 0 0 0 0 0 0
3.8906 -0.0031944 0.0014675 -0.0086531 0.0069438 0 0.002238 -0.0063781 0.015826 -0.0015778 -0.0012393 0.04059 -0.70339 0 0 0 0 0 0 0 0 0 0 0 0 0 0 0 0 0 0 0 0.018574 0 0 0 0 0 0
3.8945 -0.0019537 0.00045219 -0.091378 -0.007706 0 -0.014293 -0.0065433 0.0040018 -0.0065041 -0.0064161 0.031568 -0.67842 0 0 0 0 0 0 0 0 0 0 0 0 0 0 0 0 0 0 0 0.012246 0 0 0 0 0 0
3.8984 -0.0033609 -0.003627 -0.093101 -0.014037 0 -0.021138 0.001711 -0.0027415 0.00092688 -0.00022008 0.008337 -0.66246 0 0 0 0 0 0 0 0 0 0 0 0 0 0 0 0 0 0 0 0.0070513 0 0 0 0 0 0
3.9023 -0.007325 -0.0097373 -0.013896 -0.0097223 0 -0.014219 0.0066902 -0.0033357 0.0075005 0.0040703 -0.019152 -0.65698 0 0 0 0 0 0 0 0 0 0 0 0 0 0 0 0 0 0 0 -0.0010728 0 0 0 0 0 0
3.9063 -0.011181 -0.014836 0.074299 -0.0035237 0 -0.0028974 0.0010883 -0.0029635 0.0030542 -0.004308 -0.035551 -0.64977 0 0 0 0 0 0 0 0 0 0 0 0 0 0 0 0 0 0 0 -0.011709 0 0 0 0 0 0
3.9102 -0.011957 -0.016111 0.087771 -0.0055135 0 -0.00028596 -0.011969 -0.0082232 -0.012473 -0.022935 -0.034631 -0.63302 0 0 0 0 0 0 0 0 0 0 0 0 0 0 0 0 0 0 0 -0.021978 0 0 0 0 0 0
3.9141 -0.0088726 -0.013097 0.005854 -0.015877 0 -0.0095109 -0.023561 -0.021141 -0.031816 -0.039134 -0.026105 -0.61592 0 0 0 0 0 0 0 0 0 0 0 0 0 0 0 0 0 0 0 -0.031458 0 0 0 0 0 0
3.918 -0.0037524 -0.0078047 -0.10659 -0.024385 0 -0.020529 -0.027979 -0.036915 -0.047595 -0.042632 -0.027835 -0.61568 0 0 0 0 0 0 0 0 0 0 0 0 0 0 0 0 0 0 0 -0.043354 0 0 0 0 0 0
3.9219 0.00078638 -0.0029076 -0.15265 -0.021074 0 -0.02087 -0.02629 -0.046852 -0.056112 -0.034536 -0.049787 -0.63604 0 0 0 0 0 0 0 0 0 0 0 0 0 0 0 0 0 0 0 -0.05961 0 0 0 0 0 0
3.9258 0.0033223 0.00018449 -0.088052 -0.0067142 0 -0.0088327 -0.02218 -0.044237 -0.056003 -0.024196 -0.08372 -0.65844 0 0 0 0 0 0 0 0 0 0 0 0 0 0 0 0 0 0 0 -0.075326 0 0 0 0 0 0
3.9297 0.0039241 0.0016541 0.037949 0.0077829 0 0.0047652 -0.016752 -0.029218 -0.046384 -0.018747 -0.10765 -0.65827 0 0 0 0 0 0 0 0 0 0 0 0 0 0 0 0 0 0 0 -0.079722 0 0 0 0 0 0
3.9336 0.0029878 0.0021099 0.12327 0.011943 0 0.0078027 -0.0089852 -0.0094693 -0.028292 -0.017068 -0.1015 -0.63042 0 0 0 0 0 0 0 0 0 0 0 0 0 0 0 0 0 0 0 -0.064393 0 0 0 0 0 0
3.9375 0.00040496 0.0015162 0.099959 0.0050205 0 -0.0010927 -0.00031265 0.0043231 -0.0071636 -0.013618 -0.061296 -0.59636 0 0 0 0 0 0 0 0 0 0 0 0 0 0 0 0 0 0 0 -0.031389 0 0 0 0 0 0
3.9414 -0.0038601 -0.00055832 -0.0086779 -0.0049742 0 -0.012054 0.0040704 0.005787 0.0087332 -0.0062365 -0.0017112 -0.58398 0 0 0 0 0 0 0 0 0 0 0 0 0 0 0 0 0 0 0 0.0069921 0 0 0 0 0 0
3.9453 -0.0086761 -0.003834 -0.10977 -0.010105 0 -0.014682 0.00045962 -0.0020519 0.014514 0.0015497 0.053598 -0.60052 0 0 0 0 0 0 0 0 0 0 0 0 0 0 0 0 0 0 0 0.036872 0 0 0 0 0 0
3.9492 -0.011822 -0.0068565 -0.12003 -0.0091531 0 -0.0080048 -0.0073619 -0.0085053 0.013513 0.005702 0.085524 -0.62674 0 0 0 0 0 0 0 0 0 0 0 0 0 0 0 0 0 0 0 0.051855 0 0 0 0 0 0
3.9531 -0.011558 -0.0079063 -0.033067 -0.0059685 0 0.0003446 -0.0097014 -0.0035471 0.014565 0.0072297 0.088097 -0.63772 0 0 0 0 0 0 0 0 0 0 0 0 0 0 0 0 0 0 0 0.054596 0 0 0 0 0 0
3.957 -0.0081126 -0.0063721 0.080038 -0.0033973 0 0.0033971 -0.00028166 0.013494 0.023242 0.011003 0.068796 -0.62771 0 0 0 0 0 0 0 0 0 0 0 0 0 0 0 0 0 0 0 0.051145 0 0 0 0 0 0
3.9609 -0.0033988 -0.003089 0.1319 -0.00081111 0 0.0015513 0.016262 0.032546 0.035735 0.019173 0.042808 -0.61352 0 0 0 0 0 0 0 0 0 0 0 0 0 0 0 0 0 0 0 0.045178 0 0 0 0 0 0
3.9648 0.0008339 0.00069426 0.087256 0.0025572 0 -4.1285e-05 0.027709 0.040683 0.04223 0.027248 0.025125 -0.61471 0 0 0 0 0 0 0 0 0 0 0 0 0 0 0 0 0 0 0 0.037704 0 0 0 0 0 0
3.9688 0.0044233 0.0044817 -0.015153 0.0043214 0 0.0012356 0.025995 0.032878 0.036806 0.027945 0.023408 -0.63312 0 0 0 0 0 0 0 0 0 0 0 0 0 0 0 0 0 0 0 0.030327 0 0 0 0 0 0
3.9727 0.0082363 0.0084463 -0.097783 0.0015224 0 0.0030962 0.015228 0.016052 0.023612 0.018915 0.03405 -0.65257 0 0 0 0 0 0 0 0 0 0 0 0 0 0 0 0 0 0 0 0.026007 0 0 0 0 0 0
3.9766 0.012291 0.012221 -0.10323 -0.0033949 0 0.0034898 0.0071501 0.0027572 0.01263 0.0058863 0.043984 -0.65673 0 0 0 0 0 0 0 0 0 0 0 0 0 0 0 0 0 0 0 0.025358 0 0 0 0 0 0
3.9805 0.014769 0.014136 -0.032296 -0.001878 0 0.0056425 0.0086481 0.00030445 0.0093827 -0.0023575 0.038952 -0.64486 0 0 0 0 0 0 0 0 0 0 0 0 0 0 0 0 0 0 0 0.023489 0 0 0 0 0 0
3.9844 0.013221 0.012133 0.061211 0.012172 0 0.014802 0.014676 0.0052356 0.0095404 -0.0020242 0.01424 -0.63008 0 0 0 0 0 0 0 0 0 0 0 0 0 0 0 0 0 0 0 0.013219 0 0 0 0 0 0
3.9883 0.0068998 0.0057418 0.10984 0.032147 0 0.02894 0.014139 0.0076537 0.0041984 0.0026116 -0.02001 -0.62489 0 0 0 0 0 0 0 0 0 0 0 0 0 0 0 0 0 0 0 -0.006877 0 0 0 0 0 0
3.9922 -0.0021416 -0.0028969 0.078094 0.039423 0 0.035025 0.0021682 0.00068249 -0.0099261 0.0036005 -0.044714 -0.6304 0 0 0 0 0 0 0 0 0 0 0 0 0 0 0 0 0 0 0 -0.028256 0 0 0 0 0 0
3.9961 -0.010343 -0.0102 -0.013814 0.018443 0 0.018637 -0.014591 -0.0138 -0.026453 -0.0036523 -0.046236 -0.63837 0 0 0 0 0 0 0 0 0 0 0 0 0 0 0 0 0 0 0 -0.038404 0 0 0 0 0 0
4 -0.015085 -0.013613 -0.10235 -0.026029 0 -0.019952 -0.025047 -0.027578 -0.035761 -0.017089 -0.028223 -0.64051 0 0 0 0 0 0 0 0 0 0 0 0 0 0 0 0 0 0 0 -0.032752 0 0 0 0 0 0
4.0039 -0.01606 -0.013142 -0.1232 -0.067166 0 -0.059802 -0.024838 -0.033282 -0.034741 -0.030143 -0.010135 -0.63455 0 0 0 0 0 0 0 0 0 0 0 0 0 0 0 0 0 0 0 -0.020525 0 0 0 0 0 0
4.0078 -0.014564 -0.010628 -0.057715 -0.074993 0 -0.072716 -0.01936 -0.029546 -0.029202 -0.036207 -0.012071 -0.62346 0 0 0 0 0 0 0 0 0 0 0 0 0 0 0 0 0 0 0 -0.017174 0 0 0 0 0 0
4.0117 -0.01184 -0.0077247 0.050008 -0.041264 0 -0.046477 -0.016124 -0.020538 -0.026531 -0.031954 -0.037622 -0.61219 0 0 0 0 0 0 0 0 0 0 0 0 0 0 0 0 0 0 0 -0.029442 0 0 0 0 0 0
4.0156 -0.0082265 -0.0046672 0.12268 0.011998 0 0.0030707 -0.015952 -0.011798 -0.027025 -0.018689 -0.069338 -0.60563 0 0 0 0 0 0 0 0 0 0 0 0 0 0 0 0 0 0 0 -0.047576 0 0 0 0 0 0
4.0195 -0.0037079 -0.0009259 0.10827 0.049169 0 0.043406 -0.013191 -0.0065291 -0.023772 -0.0022045 -0.081466 -0.60641 0 0 0 0 0 0 0 0 0 0 0 0 0 0 0 0 0 0 0 -0.053132 0 0 0 0 0 0
4.0234 0.0011748 0.0032912 0.02258 0.049062 0 0.051004 -0.0040735 -0.0045741 -0.011281 0.0093211 -0.060033 -0.61148 0 0 0 0 0 0 0 0 0 0 0 0 0 0 0 0 0 0 0 -0.035708 0 0 0 0 0 0
4.0273 0.0052615 0.0065546 -0.061693 0.020105 0 0.028658 0.0072463 -0.0035387 0.0068896 0.0099591 -0.014004 -0.61152 0 0 0 0 0 0 0 0 0 0 0 0 0 0 0 0 0 0 0 -0.0029058 0 0 0 0 0 0
4.0313 0.0076077 0.0073612 -0.074355 -0.0097254 0 -0.0002563 0.012556 -0.00064814 0.020394 0.0010135 0.031347 -0.59786 0 0 0 0 0 0 0 0 0 0 0 0 0 0 0 0 0 0 0 0.025854 0 0 0 0 0 0
4.0352 0.0081768 0.005632 -0.0071964 -0.017814 0 -0.013737 0.0090204 0.0054744 0.022308 -0.00837 0.053055 -0.57321 0 0 0 0 0 0 0 0 0 0 0 0 0 0 0 0 0 0 0 0.035658 0 0 0 0 0 0
4.0391 0.0075963 0.0028563 0.078552 -0.0040384 0 -0.0084447 0.0030384 0.013705 0.016401 -0.0074936 0.046137 -0.55428 0 0 0 0 0 0 0 0 0 0 0 0 0 0 0 0 0 0 0 0.027484 0 0 0 0 0 0
4.043 0.006335 0.00068334 0.10511 0.01341 0 0.0021469 0.0035682 0.020868 0.013444 0.0066982 0.025001 -0.55921 0 0 0 0 0 0 0 0 0 0 0 0 0 0 0 0 0 0 0 0.015229 0 0 0 0 0 0
4.0469 0.0043038 -0.000525 0.045923 0.016798 0 0.0039266 0.012114 0.023944 0.020205 0.025786 0.011312 -0.58956 0 0 0 0 0 0 0 0 0 0 0 0 0 0 0 0 0 0 0 0.012802 0 0 0 0 0 0
4.0508 0.0012933 -0.0016625 -0.051288 0.003706 0 -0.0046086 0.020627 0.022453 0.032573 0.036007 0.018682 -0.62547 0 0 0 0 0 0 0 0 0 0 0 0 0 0 0 0 0 0 0 0.023665 0 0 0 0 0 0
4.0547 -0.0023772 -0.0035353 -0.10627 -0.01397 0 -0.013701 0.019848 0.018636 0.039802 0.029766 0.044778 -0.64228 0 0 0 0 0 0 0 0 0 0 0 0 0 0 0 0 0 0 0 0.040684 0 0 0 0 0 0
4.0586 -0.005865 -0.0058228 -0.075026 -0.022662 0 -0.014035 0.0090319 0.014937 0.035136 0.012203 0.074195 -0.63382 0 0 0 0 0 0 0 0 0 0 0 0 0 0 0 0 0 0 0 0.053449 0 0 0 0 0 0
4.0625 -0.0084987 -0.0075276 0.014756 -0.017951 0 -0.0054778 -0.0034712 0.011372 0.021676 -0.0033812 0.08818 -0.61863 0 0 0 0 0 0 0 0 0 0 0 0 0 0 0 0 0 0 0 0.054884 0 0 0 0 0 0
4.0664 -0.010322 -0.0082936 0.090284 -0.0052418 0 0.004718 -0.0090893 0.0058034 0.0079674 -0.0071639 0.074908 -0.62103 0 0 0 0 0 0 0 0 0 0 0 0 0 0 0 0 0 0 0 0.042823 0 0 0 0 0 0
4.0703 -0.011797 -0.0089091 0.095664 0.0066499 0 0.009588 -0.007489 -0.0029908 -0.0011212 -0.00094154 0.035634 -0.64565 0 0 0 0 0 0 0 0 0 0 0 0 0 0 0 0 0 0 0 0.018827 0 0 0 0 0 0
4.0742 -0.012986 -0.010274 0.034682 0.010964 0 0.0067587 -0.0057395 -0.013033 -0.0082346 0.0042472 -0.015608 -0.67157 0 0 0 0 0 0 0 0 0 0 0 0 0 0 0 0 0 0 0 -0.012125 0 0 0 0 0 0
4.0781 -0.013233 -0.012014 -0.038746 0.0043592 0 -0.0032431 -0.0098779 -0.020649 -0.018623 -0.0017437 -0.059078 -0.67246 0 0 0 0 0 0 0 0 0 0 0 0 0 0 0 0 0 0 0 -0.041626 0 0 0 0 0 0
4.082 -0.011813 -0.012504 -0.068364 -0.012582 0 -0.019105 -0.018583 -0.024341 -0.032855 -0.019501 -0.08044 -0.64239 0 0 0 0 0 0 0 0 0 0 0 0 0 0 0 0 0 0 0 -0.060768 0 0 0 0 0 0
4.0859 -0.0088677 -0.010519 -0.038458 -0.033203 0 -0.036572 -0.02547 -0.026469 -0.045592 -0.039799 -0.079435 -0.60152 0 0 0 0 0 0 0 0 0 0 0 0 0 0 0 0 0 0 0 -0.066003 0 0 0 0 0 0
4.0898 -0.0054677 -0.0066793 0.020476 -0.044546 0 -0.045661 -0.02644 -0.030293 -0.051367 -0.050937 -0.069178 -0.57745 0 0 0 0 0 0 0 0 0 0 0 0 0 0 0 0 0 0 0 -0.062486 0 0 0 0 0 0
4.0938 -0.0025206 -0.0028876 0.060927 -0.03424 0 -0.034842 -0.023263 -0.035377 -0.050117 -0.047088 -0.064978 -0.58197 0 0 0 0 0 0 0 0 0 0 0 0 0 0 0 0 0 0 0 -0.059739 0 0 0 0 0 0
4.0977 0.00034186 -0.00012841 0.054588 -0.0021758 0 -0.0023835 -0.019739 -0.036729 -0.045814 -0.031544 -0.070844 -0.60514 0 0 0 0 0 0 0 0 0 0 0 0 0 0 0 0 0 0 0 -0.061986 0 0 0 0 0 0
4.1016 0.0044892 0.0028429 0.0092115 0.034264 0 0.036206 -0.015815 -0.029233 -0.040065 -0.01346 -0.075609 -0.62868 0 0 0 0 0 0 0 0 0 0 0 0 0 0 0 0 0 0 0 -0.062599 0 0 0 0 0 0
4.1055 0.010524 0.008045 -0.040719 0.050536 0 0.056092 -0.0073097 -0.012982 -0.028957 -0.0011374 -0.063359 -0.64244 0 0 0 0 0 0 0 0 0 0 0 0 0 0 0 0 0 0 0 -0.04967 0 0 0 0 0 0
4.1094 0.016636 0.015179 -0.058681 0.035372 0 0.043389 0.0080065 0.0061377 -0.0079767 0.0034385 -0.029424 -0.64853 0 0 0 0 0 0 0 0 0 0 0 0 0 0 0 0 0 0 0 -0.018682 0 0 0 0 0 0
4.1133 0.018996 0.020295 -0.029957 0.0028343 0 0.0095362 0.025119 0.021199 0.019995 0.0052602 0.013439 -0.65411 0 0 0 0 0 0 0 0 0 0 0 0 0 0 0 0 0 0 0 0.020304 0 0 0 0 0 0
4.1172 0.014396 0.018326 0.028003 -0.018117 0 -0.016602 0.034122 0.029264 0.04339 0.011585 0.045812 -0.66379 0 0 0 0 0 0 0 0 0 0 0 0 0 0 0 0 0 0 0 0.049541 0 0 0 0 0 0
4.1211 0.0031305 0.0077222 0.074843 -0.0098506 0 -0.014615 0.028816 0.031837 0.050827 0.025028 0.059834 -0.67832 0 0 0 0 0 0 0 0 0 0 0 0 0 0 0 0 0 0 0 0.059279 0 0 0 0 0 0
4.125 -0.010475 -0.0072257 0.073475 0.01613 0 0.0075314 0.013075 0.031397 0.04222 0.040006 0.066657 -0.69637 0 0 0 0 0 0 0 0 0 0 0 0 0 0 0 0 0 0 0 0.057021 0 0 0 0 0 0
4.1289 -0.020687 -0.019042 0.018773 0.028698 0 0.020445 -0.0016725 0.028839 0.030309 0.046367 0.08424 -0.71429 0 0 0 0 0 0 0 0 0 0 0 0 0 0 0 0 0 0 0 0.060153 0 0 0 0 0 0
4.1328 -0.024202 -0.022736 -0.05285 0.0071817 0 0.0025757 -0.0057564 0.024536 0.029485 0.038123 0.11616 -0.72604 0 0 0 0 0 0 0 0 0 0 0 0 0 0 0 0 0 0 0 0.077878 0 0 0 0 0 0
4.1367 -0.022121 -0.019462 -0.086074 -0.036327 0 -0.036212 0.0011383 0.020383 0.041821 0.019776 0.14265 -0.72778 0 0 0 0 0 0 0 0 0 0 0 0 0 0 0 0 0 0 0 0.099748 0 0 0 0 0 0
4.1406 -0.018523 -0.014868 -0.049962 -0.065431 0 -0.061322 0.010582 0.01867 0.05396 0.0035368 0.13486 -0.72481 0 0 0 0 0 0 0 0 0 0 0 0 0 0 0 0 0 0 0 0.10281 0 0 0 0 0 0
4.1445 -0.01696 -0.013825 0.031863 -0.052619 0 -0.045974 0.012818 0.018214 0.048568 -0.0012623 0.081026 -0.7312 0 0 0 0 0 0 0 0 0 0 0 0 0 0 0 0 0 0 0 0.071779 0 0 0 0 0 0
4.1484 -0.017869 -0.016516 0.093851 -0.0062891 0 0.0011939 0.0039932 0.01301 0.019922 0.0027788 0.0003588 -0.75785 0 0 0 0 0 0 0 0 0 0 0 0 0 0 0 0 0 0 0 0.013939 0 0 0 0 0 0
4.1523 -0.018922 -0.019287 0.079841 0.034771 0 0.041047 -0.012365 -0.0030386 -0.020857 0.002715 -0.069365 -0.79947 0 0 0 0 0 0 0 0 0 0 0 0 0 0 0 0 0 0 0 -0.045284 0 0 0 0 0 0
4.1563 -0.017691 -0.018943 -0.0076993 0.035263 0 0.038192 -0.029314 -0.028969 -0.0554 -0.012989 -0.10081 -0.83621 0 0 0 0 0 0 0 0 0 0 0 0 0 0 0 0 0 0 0 -0.082156 0 0 0 0 0 0
4.1602 -0.014082 -0.016004 -0.10513 -0.0056066 0 -0.0071892 -0.041476 -0.055117 -0.072958 -0.043018 -0.097347 -0.85266 0 0 0 0 0 0 0 0 0 0 0 0 0 0 0 0 0 0 0 -0.092184 0 0 0 0 0 0
4.1641 -0.010448 -0.01388 -0.1385 -0.054359 0 -0.059563 -0.04725 -0.070169 -0.076779 -0.072904 -0.087154 -0.85618 0 0 0 0 0 0 0 0 0 0 0 0 0 0 0 0 0 0 0 -0.090333 0 0 0 0 0 0
4.168 -0.0094557 -0.015154 -0.08611 -0.073431 0 -0.079517 -0.047943 -0.070718 -0.077413 -0.08648 -0.097034 -0.87372 0 0 0 0 0 0 0 0 0 0 0 0 0 0 0 0 0 0 0 -0.095061 0 0 0 0 0 0
4.1719 -0.011717 -0.018858 0.0025606 -0.052696 0 -0.056791 -0.045778 -0.063557 -0.081051 -0.078792 -0.12917 -0.92724 0 0 0 0 0 0 0 0 0 0 0 0 0 0 0 0 0 0 0 -0.11136 0 0 0 0 0 0
4.1758 -0.01523 -0.021302 0.050042 -0.014494 0 -0.015485 -0.04246 -0.058086 -0.084507 -0.059084 -0.16005 -1.0112 0 0 0 0 0 0 0 0 0 0 0 0 0 0 0 0 0 0 0 -0.12733 0 0 0 0 0 0
4.1797 -0.017023 -0.019438 0.018826 0.009373 0 0.010477 -0.038586 -0.05663 -0.080272 -0.041964 -0.16075 -1.0954 0 0 0 0 0 0 0 0 0 0 0 0 0 0 0 0 0 0 0 -0.12557 0 0 0 0 0 0
4.1836 -0.015616 -0.013561 -0.056414 0.005166 0 0.0066713 -0.033645 -0.052839 -0.064808 -0.035309 -0.12039 -1.1514 0 0 0 0 0 0 0 0 0 0 0 0 0 0 0 0 0 0 0 -0.09802 0 0 0 0 0 0
4.1875 -0.012296 -0.0071319 -0.10103 -0.015055 0 -0.01378 -0.02658 -0.039613 -0.041357 -0.035255 -0.053936 -1.176 0 0 0 0 0 0 0 0 0 0 0 0 0 0 0 0 0 0 0 -0.051828 0 0 0 0 0 0
4.1914 -0.0102 -0.0042093 -0.06768 -0.028682 0 -0.026937 -0.016936 -0.017784 -0.015859 -0.031328 0.0098853 -1.19 0 0 0 0 0 0 0 0 0 0 0 0 0 0 0 0 0 0 0 -0.0031002 0 0 0 0 0 0
4.1953 -0.011805 -0.0066138 0.021517 -0.023548 0 -0.020699 -0.0059088 0.0038687 0.0079971 -0.016108 0.049457 -1.2165 0 0 0 0 0 0 0 0 0 0 0 0 0 0 0 0 0 0 0 0.034362 0 0 0 0 0 0
4.1992 -0.016657 -0.012654 0.094538 -0.0059643 0 -0.0028469 0.0037975 0.017027 0.029106 0.0085569 0.063549 -1.2619 0 0 0 0 0 0 0 0 0 0 0 0 0 0 0 0 0 0 0 0.056261 0 0 0 0 0 0
4.2031 -0.021123 -0.017949 0.091647 0.0079337 0 0.0093202 0.00968 0.021438 0.045886 0.032775 0.068244 -1.3179 0 0 0 0 0 0 0 0 0 0 0 0 0 0 0 0 0 0 0 0.067109 0 0 0 0 0 0
4.207 -0.020715 -0.017896 0.015403 0.0068396 0 0.0052045 0.011585 0.023808 0.055316 0.04553 0.081111 -1.3765 0 0 0 0 0 0 0 0 0 0 0 0 0 0 0 0 0 0 0 0.07422 0 0 0 0 0 0
4.2109 -0.01357 -0.010708 -0.07283 -0.0074227 0 -0.011187 0.012293 0.02986 0.056154 0.042397 0.10506 -1.4386 0 0 0 0 0 0 0 0 0 0 0 0 0 0 0 0 0 0 0 0.081469 0 0 0 0 0 0
4.2148 -0.0024836 0.00070284 -0.10374 -0.02209 0 -0.025537 0.015477 0.038426 0.052006 0.029048 0.1245 -1.507 0 0 0 0 0 0 0 0 0 0 0 0 0 0 0 0 0 0 0 0.086525 0 0 0 0 0 0
4.2188 0.0064538 0.0097638 -0.054456 -0.022599 0 -0.023965 0.022186 0.043323 0.048898 0.017656 0.11776 -1.5773 0 0 0 0 0 0 0 0 0 0 0 0 0 0 0 0 0 0 0 0.082839 0 0 0 0 0 0
4.2227 0.0081077 0.010453 0.035594 -0.0029791 0 -0.0027044 0.028774 0.039865 0.048548 0.017555 0.077222 -1.6394 0 0 0 0 0 0 0 0 0 0 0 0 0 0 0 0 0 0 0 0.065322 0 0 0 0 0 0
4.2266 0.0023071 0.0020924 0.095822 0.027761 0 0.027881 0.028673 0.028553 0.044911 0.026483 0.020371 -1.6897 0 0 0 0 0 0 0 0 0 0 0 0 0 0 0 0 0 0 0 0.036128 0 0 0 0 0 0
4.2305 -0.0057759 -0.009344 0.0764 0.048223 0 0.047318 0.01748 0.012963 0.029412 0.03052 -0.020176 -1.7365 0 0 0 0 0 0 0 0 0 0 0 0 0 0 0 0 0 0 0 0.0055462 0 0 0 0 0 0
4.2344 -0.0095231 -0.01531 -0.015851 0.038126 0 0.037308 -0.0023909 -0.0041284 0.00077573 0.015262 -0.023075 -1.7921 0 0 0 0 0 0 0 0 0 0 0 0 0 0 0 0 0 0 0 -0.014691 0 0 0 0 0 0
4.2383 -0.0059621 -0.011328 -0.12024 -0.0038612 0 -0.003075 -0.021841 -0.021247 -0.031045 -0.0196 0.00022073 -1.858 0 0 0 0 0 0 0 0 0 0 0 0 0 0 0 0 0 0 0 -0.021823 0 0 0 0 0 0
4.2422 0.0023029 -0.00041327 -0.16139 -0.052727 0 -0.050988 -0.03092 -0.035745 -0.052278 -0.055906 0.010197 -1.9224 0 0 0 0 0 0 0 0 0 0 0 0 0 0 0 0 0 0 0 -0.026735 0 0 0 0 0 0
4.2461 0.0099699 0.010048 -0.10106 -0.071365 0 -0.071858 -0.026207 -0.043114 -0.057478 -0.06952 -0.028796 -1.9742 0 0 0 0 0 0 0 0 0 0 0 0 0 0 0 0 0 0 0 -0.045912 0 0 0 0 0 0
4.25 0.013944 0.015169 0.03043 -0.03984 0 -0.045287 -0.013417 -0.040445 -0.053747 -0.050763 -0.1141 -2.0169 0 0 0 0 0 0 0 0 0 0 0 0 0 0 0 0 0 0 0 -0.084829 0 0 0 0 0 0
4.2539 0.01554 0.01647 0.14849 0.02442 0 0.015477 -0.0025119 -0.030259 -0.051987 -0.014241 -0.19895 -2.066 0 0 0 0 0 0 0 0 0 0 0 0 0 0 0 0 0 0 0 -0.12727 0 0 0 0 0 0
4.2578 0.017923 0.018881 0.17156 0.076685 0 0.070213 0.00067601 -0.019295 -0.054057 0.012614 -0.22438 -2.1317 0 0 0 0 0 0 0 0 0 0 0 0 0 0 0 0 0 0 0 -0.14307 0 0 0 0 0 0
4.2617 0.021538 0.023961 0.084386 0.080647 0 0.082797 -0.0013197 -0.012397 -0.049855 0.013154 -0.16462 -2.2058 0 0 0 0 0 0 0 0 0 0 0 0 0 0 0 0 0 0 0 -0.11108 0 0 0 0 0 0
4.2656 0.022499 0.026714 -0.043907 0.03913 0 0.050707 -0.0014252 -0.0079533 -0.028291 -0.00445 -0.047807 -2.268 0 0 0 0 0 0 0 0 0 0 0 0 0 0 0 0 0 0 0 -0.038682 0 0 0 0 0 0
4.2695 0.016044 0.020005 -0.11036 -0.009546 0 0.0053409 0.0040452 -0.0003053 0.0089821 -0.016176 0.065828 -2.3055 0 0 0 0 0 0 0 0 0 0 0 0 0 0 0 0 0 0 0 0.040644 0 0 0 0 0 0
4.2734 0.0019835 0.0026436 -0.063743 -0.027605 0 -0.018245 0.011568 0.013176 0.045944 -0.0054533 0.12919 -2.3249 0 0 0 0 0 0 0 0 0 0 0 0 0 0 0 0 0 0 0 0.091499 0 0 0 0 0 0
4.2773 -0.013369 -0.017185 0.04719 -0.012209 0 -0.013453 0.014698 0.028301 0.065339 0.021823 0.13797 -2.345 0 0 0 0 0 0 0 0 0 0 0 0 0 0 0 0 0 0 0 0.10204 0 0 0 0 0 0
4.2813 -0.021208 -0.027378 0.112 0.0054982 0 -0.0044914 0.011801 0.038082 0.063634 0.044566 0.12189 -2.3801 0 0 0 0 0 0 0 0 0 0 0 0 0 0 0 0 0 0 0 0.088573 0 0 0 0 0 0
4.2852 -0.017016 -0.021797 0.0578 -0.0043673 0 -0.016754 0.008584 0.040138 0.052743 0.047667 0.11047 -2.4307 0 0 0 0 0 0 0 0 0 0 0 0 0 0 0 0 0 0 0 0.076255 0 0 0 0 0 0
4.2891 -0.0041607 -0.0054505 -0.078036 -0.036983 0 -0.046069 0.012207 0.038935 0.04717 0.035417 0.10773 -2.4886 0 0 0 0 0 0 0 0 0 0 0 0 0 0 0 0 0 0 0 0.075508 0 0 0 0 0 0
4.293 0.0088432 0.0098907 -0.17396 -0.056114 0 -0.05983 0.023009 0.040025 0.050146 0.024647 0.09745 -2.5467 0 0 0 0 0 0 0 0 0 0 0 0 0 0 0 0 0 0 0 0.076397 0 0 0 0 0 0
4.2969 0.014897 0.015494 -0.13331 -0.03167 0 -0.030553 0.032962 0.042699 0.052585 0.026243 0.068693 -2.6018 0 0 0 0 0 0 0 0 0 0 0 0 0 0 0 0 0 0 0 0.064402 0 0 0 0 0 0
4.3008 0.013061 0.011942 0.021357 0.026734 0 0.032026 0.033026 0.03972 0.044493 0.03461 0.032276 -2.6509 0 0 0 0 0 0 0 0 0 0 0 0 0 0 0 0 0 0 0 0.039078 0 0 0 0 0 0
4.3047 0.0078864 0.0067515 0.16045 0.075253 0 0.084437 0.021963 0.025081 0.025632 0.034901 0.010676 -2.6902 0 0 0 0 0 0 0 0 0 0 0 0 0 0 0 0 0 0 0 0.015273 0 0 0 0 0 0
4.3086 0.004664 0.0065009 0.16155 0.075897 0 0.087281 0.0073877 0.0016618 0.0044379 0.018985 0.012783 -2.7188 0 0 0 0 0 0 0 0 0 0 0 0 0 0 0 0 0 0 0 0.0060074 0 0 0 0 0 0
4.3125 0.0050796 0.01116 0.022821 0.031592 0 0.041011 -0.001919 -0.019734 -0.011923 -0.006617 0.020799 -2.7428 0 0 0 0 0 0 0 0 0 0 0 0 0 0 0 0 0 0 0 0.0063099 0 0 0 0 0 0
4.3164 0.0065993 0.015212 -0.1313 -0.018188 0 -0.015313 -0.004195 -0.029523 -0.024109 -0.027587 0.0042538 -2.7709 0 0 0 0 0 0 0 0 0 0 0 0 0 0 0 0 0 0 0 -0.0034341 0 0 0 0 0 0
4.3203 0.0052867 0.013332 -0.16109 -0.035666 0 -0.040589 -0.005 -0.027657 -0.036782 -0.034824 -0.051008 -2.8064 0 0 0 0 0 0 0 0 0 0 0 0 0 0 0 0 0 0 0 -0.03682 0 0 0 0 0 0
4.3242 -0.00082737 0.0048168 -0.038152 -0.018223 0 -0.027379 -0.010171 -0.022996 -0.050283 -0.030562 -0.12575 -2.8446 0 0 0 0 0 0 0 0 0 0 0 0 0 0 0 0 0 0 0 -0.08449 0 0 0 0 0 0
4.3281 -0.010363 -0.0066482 0.12867 0.0045664 0 -0.0031048 -0.019707 -0.024659 -0.058727 -0.023744 -0.17816 -2.8807 0 0 0 0 0 0 0 0 0 0 0 0 0 0 0 0 0 0 0 -0.11888 0 0 0 0 0 0
4.332 -0.019635 -0.016408 0.19109 0.0039342 0 0.0012687 -0.028853 -0.03389 -0.056871 -0.021606 -0.17378 -2.9176 0 0 0 0 0 0 0 0 0 0 0 0 0 0 0 0 0 0 0 -0.1169 0 0 0 0 0 0
4.3359 -0.0249 -0.021723 0.092118 -0.02027 0 -0.018338 -0.033813 -0.04362 -0.046831 -0.025543 -0.11045 -2.9624 0 0 0 0 0 0 0 0 0 0 0 0 0 0 0 0 0 0 0 -0.079056 0 0 0 0 0 0
4.3398 -0.024342 -0.022254 -0.087498 -0.043305 0 -0.038921 -0.034551 -0.045058 -0.035714 -0.032239 -0.019909 -3.0159 0 0 0 0 0 0 0 0 0 0 0 0 0 0 0 0 0 0 0 -0.027889 0 0 0 0 0 0
4.3438 -0.018889 -0.019099 -0.20349 -0.042936 0 -0.036979 -0.03183 -0.034665 -0.026723 -0.036074 0.052843 -3.068 0 0 0 0 0 0 0 0 0 0 0 0 0 0 0 0 0 0 0 0.010878 0 0 0 0 0 0
4.3477 -0.011567 -0.014017 -0.17078 -0.020277 0 -0.012336 -0.023738 -0.015987 -0.015253 -0.030973 0.076688 -3.109 0 0 0 0 0 0 0 0 0 0 0 0 0 0 0 0 0 0 0 0.025863 0 0 0 0 0 0
4.3516 -0.0056373 -0.0090273 -0.027 0.0051466 0 0.013935 -0.0078931 0.0035795 0.0039317 -0.013634 0.050632 -3.1436 0 0 0 0 0 0 0 0 0 0 0 0 0 0 0 0 0 0 0 0.022157 0 0 0 0 0 0
4.3555 -0.0025744 -0.0056545 0.1091 0.016435 0 0.021742 0.012354 0.017351 0.026413 0.011709 0.0014656 -3.1903 0 0 0 0 0 0 0 0 0 0 0 0 0 0 0 0 0 0 0 0.011132 0 0 0 0 0 0
4.3594 -0.0013489 -0.0039291 0.13775 0.0124 0 0.0093879 0.026364 0.022168 0.038372 0.032239 -0.033838 -3.261 0 0 0 0 0 0 0 0 0 0 0 0 0 0 0 0 0 0 0 0.0012729 0 0 0 0 0 0
4.3633 0.00022232 -0.002393 0.05005 0.001957 0 -0.0096673 0.024175 0.019035 0.029979 0.034337 -0.030425 -3.3439 0 0 0 0 0 0 0 0 0 0 0 0 0 0 0 0 0 0 0 -0.0025799 0 0 0 0 0 0
4.3672 0.0030706 0.00028836 -0.077493 -0.0085201 0 -0.022531 0.0073837 0.012288 0.008295 0.016305 0.0098387 -3.4111 0 0 0 0 0 0 0 0 0 0 0 0 0 0 0 0 0 0 0 0.0035588 0 0 0 0 0 0
4.3711 0.005633 0.0034922 -0.14758 -0.018172 0 -0.025854 -0.0094417 0.0075012 -0.0060997 -0.0064228 0.060388 -3.4469 0 0 0 0 0 0 0 0 0 0 0 0 0 0 0 0 0 0 0 0.021169 0 0 0 0 0 0
4.375 0.0051686 0.0047737 -0.11046 -0.024138 0 -0.021041 -0.010839 0.0084172 0.0020021 -0.01214 0.088371 -3.4675 0 0 0 0 0 0 0 0 0 0 0 0 0 0 0 0 0 0 0 0.044035 0 0 0 0 0 0
4.3789 0.00060768 0.0023145 0.0077975 -0.017906 0 -0.0069427 0.0046966 0.014465 0.026583 0.0073368 0.077932 -3.5067 0 0 0 0 0 0 0 0 0 0 0 0 0 0 0 0 0 0 0 0.058472 0 0 0 0 0 0
4.3828 -0.0057748 -0.002671 0.12664 0.0052838 0 0.017196 0.022474 0.020963 0.044935 0.036665 0.041417 -3.5812 0 0 0 0 0 0 0 0 0 0 0 0 0 0 0 0 0 0 0 0.053336 0 0 0 0 0 0
4.3867 -0.0096464 -0.0062935 0.16396 0.034056 0 0.041997 0.02541 0.02233 0.039249 0.048651 0.0088041 -3.6714 0 0 0 0 0 0 0 0 0 0 0 0 0 0 0 0 0 0 0 0.031381 0 0 0 0 0 0
4.3906 -0.0078559 -0.005111 0.090959 0.044063 0 0.047606 0.010544 0.015988 0.013551 0.028677 0.0025324 -3.7405 0 0 0 0 0 0 0 0 0 0 0 0 0 0 0 0 0 0 0 0.0085124 0 0 0 0 0 0
4.3945 -0.00071573 0.00096831 -0.043232 0.019816 0 0.02026 -0.0084147 0.0039358 -0.011379 -0.01094 0.018042 -3.774 0 0 0 0 0 0 0 0 0 0 0 0 0 0 0 0 0 0 0 -0.0012159 0 0 0 0 0 0
4.3984 0.0086208 0.0088747 -0.13896 -0.025147 0 -0.028463 -0.014903 -0.0087522 -0.019367 -0.040958 0.027138 -3.7951 0 0 0 0 0 0 0 0 0 0 0 0 0 0 0 0 0 0 0 -0.00055531 0 0 0 0 0 0
4.4023 0.016828 0.015319 -0.11672 -0.053672 0 -0.062873 -0.0052014 -0.016787 -0.013698 -0.040568 0.002714 -3.8399 0 0 0 0 0 0 0 0 0 0 0 0 0 0 0 0 0 0 0 -0.007005 0 0 0 0 0 0
4.4063 0.022474 0.019335 0.015965 -0.036055 0 -0.050338 0.0098105 -0.016837 -0.010237 -0.014289 -0.055247 -3.9184 0 0 0 0 0 0 0 0 0 0 0 0 0 0 0 0 0 0 0 -0.033343 0 0 0 0 0 0
4.4102 0.02582 0.021936 0.15971 0.020975 0 0.0079984 0.01733 -0.0085932 -0.017469 0.014532 -0.11462 -4.0029 0 0 0 0 0 0 0 0 0 0 0 0 0 0 0 0 0 0 0 -0.069721 0 0 0 0 0 0
4.4141 0.027169 0.023715 0.19682 0.076437 0 0.073259 0.015208 0.0047893 -0.026083 0.025586 -0.13248 -4.058 0 0 0 0 0 0 0 0 0 0 0 0 0 0 0 0 0 0 0 -0.087182 0 0 0 0 0 0
4.418 0.025934 0.023452 0.090195 0.088782 0 0.098682 0.011421 0.017325 -0.019612 0.017333 -0.08675 -4.0779 0 0 0 0 0 0 0 0 0 0 0 0 0 0 0 0 0 0 0 -0.062067 0 0 0 0 0 0
4.4219 0.021413 0.019428 -0.078621 0.050768 0 0.067844 0.012859 0.022955 0.0059836 0.0036591 0.0060324 -4.0902 0 0 0 0 0 0 0 0 0 0 0 0 0 0 0 0 0 0 0 0.00074483 0 0 0 0 0 0
4.4258 0.014226 0.011929 -0.17355 -0.0060899 0 0.0068774 0.017345 0.019796 0.035743 -0.0016675 0.099902 -4.1237 0 0 0 0 0 0 0 0 0 0 0 0 0 0 0 0 0 0 0 0.06819 0 0 0 0 0 0
4.4297 0.006618 0.0039389 -0.11996 -0.040078 0 -0.039434 0.01776 0.012501 0.049574 0.0041209 0.14844 -4.1758 0 0 0 0 0 0 0 0 0 0 0 0 0 0 0 0 0 0 0 0.1036 0 0 0 0 0 0
4.4336 0.0012015 -0.000905 0.03052 -0.033265 0 -0.044563 0.012238 0.0094939 0.041623 0.01505 0.13296 -4.2171 0 0 0 0 0 0 0 0 0 0 0 0 0 0 0 0 0 0 0 0.093802 0 0 0 0 0 0
4.4375 -0.00060497 -0.0010228 0.14683 -0.0012198 0 -0.017191 0.0074874 0.016135 0.024686 0.025285 0.071787 -4.2264 0 0 0 0 0 0 0 0 0 0 0 0 0 0 0 0 0 0 0 0.055915 0 0 0 0 0 0
4.4414 0.00099511 0.0024797 0.13551 0.02589 0 0.013275 0.01101 0.029568 0.01605 0.033343 0.0064883 -4.2167 0 0 0 0 0 0 0 0 0 0 0 0 0 0 0 0 0 0 0 0.020603 0 0 0 0 0 0
4.4453 0.0049341 0.0075639 0.020589 0.029692 0 0.024778 0.021671 0.040511 0.020879 0.038938 -0.024479 -4.2224 0 0 0 0 0 0 0 0 0 0 0 0 0 0 0 0 0 0 0 0.0088236 0 0 0 0 0 0
4.4492 0.01008 0.013106 -0.084877 0.014418 0 0.017825 0.030228 0.04104 0.030313 0.039511 -0.0081392 -4.2611 0 0 0 0 0 0 0 0 0 0 0 0 0 0 0 0 0 0 0 0.020979 0 0 0 0 0 0
4.4531 0.015243 0.018752 -0.084968 -0.0020745 0 0.0083546 0.029508 0.031401 0.033861 0.032537 0.037396 -4.3138 0 0 0 0 0 0 0 0 0 0 0 0 0 0 0 0 0 0 0 0.042753 0 0 0 0 0 0
4.457 0.018821 0.023333 0.01594 -0.0039821 0 0.010447 0.022257 0.019445 0.030363 0.020579 0.076408 -4.3452 0 0 0 0 0 0 0 0 0 0 0 0 0 0 0 0 0 0 0 0.057682 0 0 0 0 0 0
4.4609 0.019091 0.024276 0.12555 0.013189 0 0.025916 0.017254 0.01331 0.025653 0.011169 0.079367 -4.3421 0 0 0 0 0 0 0 0 0 0 0 0 0 0 0 0 0 0 0 0.055614 0 0 0 0 0 0
4.4648 0.0153 0.019316 0.15107 0.0417 0 0.045689 0.018263 0.014327 0.022113 0.0096403 0.042073 -4.3283 0 0 0 0 0 0 0 0 0 0 0 0 0 0 0 0 0 0 0 0.035013 0 0 0 0 0 0
4.4688 0.0085315 0.0089893 0.076102 0.06454 0 0.05618 0.019106 0.016568 0.014692 0.012496 -0.012387 -4.3407 0 0 0 0 0 0 0 0 0 0 0 0 0 0 0 0 0 0 0 0.0027712 0 0 0 0 0 0
4.4727 0.001286 -0.0028566 -0.037691 0.061502 0 0.04475 0.011091 0.012785 -0.0012399 0.0098147 -0.050478 -4.3912 0 0 0 0 0 0 0 0 0 0 0 0 0 0 0 0 0 0 0 -0.027484 0 0 0 0 0 0
4.4766 -0.0040245 -0.011414 -0.11219 0.021055 0 0.0057287 -0.0057069 0.00078519 -0.020693 -0.00451 -0.052429 -4.4547 0 0 0 0 0 0 0 0 0 0 0 0 0 0 0 0 0 0 0 -0.041493 0 0 0 0 0 0
4.4805 -0.0063551 -0.01408 -0.11311 -0.04576 0 -0.051441 -0.020835 -0.015108 -0.031637 -0.025173 -0.026296 -4.4945 0 0 0 0 0 0 0 0 0 0 0 0 0 0 0 0 0 0 0 -0.034549 0 0 0 0 0 0
4.4844 -0.0060474 -0.011604 -0.060713 -0.10297 0 -0.099016 -0.023991 -0.027664 -0.028089 -0.03895 -0.0010199 -4.4969 0 0 0 0 0 0 0 0 0 0 0 0 0 0 0 0 0 0 0 -0.017661 0 0 0 0 0 0
4.4883 -0.003915 -0.0065538 0.0021259 -0.1094 0 -0.10322 -0.015877 -0.031527 -0.018289 -0.036271 -0.0032496 -4.4812 0 0 0 0 0 0 0 0 0 0 0 0 0 0 0 0 0 0 0 -0.010768 0 0 0 0 0 0
4.4922 -0.00057205 -0.0010385 0.043693 -0.051444 0 -0.050095 -0.0068216 -0.02577 -0.0166 -0.019534 -0.035581 -4.4789 0 0 0 0 0 0 0 0 0 0 0 0 0 0 0 0 0 0 0 -0.025178 0 0 0 0 0 0
4.4961 0.0033804 0.0040885 0.053422 0.038834 0 0.035523 -0.0047196 -0.013774 -0.026688 -0.00052268 -0.073438 -4.5056 0 0 0 0 0 0 0 0 0 0 0 0 0 0 0 0 0 0 0 -0.05052 0 0 0 0 0 0
4.5 0.0069087 0.0084065 0.035485 0.10162 0 0.10016 -0.0063881 -0.0015079 -0.035358 0.0096282 -0.083617 -4.5508 0 0 0 0 0 0 0 0 0 0 0 0 0 0 0 0 0 0 0 -0.060907 0 0 0 0 0 0
4.5039 0.0087991 0.011168 0.0041035 0.094428 0 0.10011 -0.002582 0.0052379 -0.026032 0.0080796 -0.050539 -4.5918 0 0 0 0 0 0 0 0 0 0 0 0 0 0 0 0 0 0 0 -0.037898 0 0 0 0 0 0
4.5078 0.0086201 0.011808 -0.018015 0.027334 0 0.037962 0.0092506 0.004196 0.0014774 -9.2742e-05 0.010099 -4.6131 0 0 0 0 0 0 0 0 0 0 0 0 0 0 0 0 0 0 0 0.0099914 0 0 0 0 0 0
4.5117 0.0073264 0.010954 -0.0099055 -0.044229 0 -0.036977 0.019994 -0.0012594 0.027294 -0.0073725 0.061138 -4.6147 0 0 0 0 0 0 0 0 0 0 0 0 0 0 0 0 0 0 0 0.050978 0 0 0 0 0 0
4.5156 0.0065843 0.010258 0.028683 -0.065013 0 -0.06824 0.018568 -0.0037513 0.030202 -0.0081985 0.070422 -4.6086 0 0 0 0 0 0 0 0 0 0 0 0 0 0 0 0 0 0 0 0.055987 0 0 0 0 0 0
4.5195 0.0072619 0.0108 0.069605 -0.024741 0 -0.038377 0.0057835 0.0026553 0.010343 -0.00017266 0.034633 -4.6089 0 0 0 0 0 0 0 0 0 0 0 0 0 0 0 0 0 0 0 0.024432 0 0 0 0 0 0
4.5234 0.008569 0.011731 0.076475 0.036765 0 0.019368 -0.0041248 0.017219 -0.0085775 0.015533 -0.016872 -4.6254 0 0 0 0 0 0 0 0 0 0 0 0 0 0 0 0 0 0 0 -0.013761 0 0 0 0 0 0
4.5273 0.0088123 0.010946 0.039165 0.066822 0 0.053566 0.0023677 0.032482 -0.0015798 0.0332 -0.041307 -4.6587 0 0 0 0 0 0 0 0 0 0 0 0 0 0 0 0 0 0 0 -0.022272 0 0 0 0 0 0
4.5313 0.0070815 0.0073351 -0.013032 0.044583 0 0.040132 0.022895 0.040072 0.032674 0.043631 -0.011833 -4.6982 0 0 0 0 0 0 0 0 0 0 0 0 0 0 0 0 0 0 0 0.012235 0 0 0 0 0 0
4.5352 0.0041621 0.0022534 -0.038093 -0.0056805 0 -0.00061399 0.039917 0.037249 0.069593 0.039732 0.062777 -4.7265 0 0 0 0 0 0 0 0 0 0 0 0 0 0 0 0 0 0 0 0.070124 0 0 0 0 0 0
4.5391 0.001715 -0.0015672 -0.023394 -0.040345 0 -0.027802 0.03759 0.02818 0.081277 0.023391 0.14163 -4.7321 0 0 0 0 0 0 0 0 0 0 0 0 0 0 0 0 0 0 0 0.11475 0 0 0 0 0 0
4.543 0.0005492 -0.0027042 0.0018716 -0.034339 0 -0.018751 0.01744 0.019162 0.061208 0.0061477 0.17662 -4.7189 0 0 0 0 0 0 0 0 0 0 0 0 0 0 0 0 0 0 0 0.11916 0 0 0 0 0 0
4.5469 -0.00023432 -0.0025129 -0.00013785 0.0019332 0 0.013822 -0.0035729 0.012982 0.027166 0.00041266 0.14299 -4.7043 0 0 0 0 0 0 0 0 0 0 0 0 0 0 0 0 0 0 0 0.082107 0 0 0 0 0 0
4.5508 -0.0023346 -0.0037342 -0.031848 0.036204 0 0.0378 -0.010356 0.007806 0.0017766 0.0078813 0.055573 -4.7033 0 0 0 0 0 0 0 0 0 0 0 0 0 0 0 0 0 0 0 0.024425 0 0 0 0 0 0
4.5547 -0.0064983 -0.0076365 -0.055185 0.041218 0 0.030862 -0.0040488 0.00062882 -0.0078625 0.01661 -0.040395 -4.7145 0 0 0 0 0 0 0 0 0 0 0 0 0 0 0 0 0 0 0 -0.02722 0 0 0 0 0 0
4.5586 -0.011695 -0.012692 -0.034294 0.011893 0 -0.0044903 0.0010196 -0.009342 -0.011815 0.011094 -0.098429 -4.7235 0 0 0 0 0 0 0 0 0 0 0 0 0 0 0 0 0 0 0 -0.055547 0 0 0 0 0 0
4.5625 -0.016019 -0.016163 0.019656 -0.035515 0 -0.048012 -0.006669 -0.020777 -0.022152 -0.013175 -0.10036 -4.7211 0 0 0 0 0 0 0 0 0 0 0 0 0 0 0 0 0 0 0 -0.058931 0 0 0 0 0 0
4.5664 -0.018338 -0.016844 0.053719 -0.075014 0 -0.077615 -0.024432 -0.032332 -0.039677 -0.044508 -0.065888 -4.7176 0 0 0 0 0 0 0 0 0 0 0 0 0 0 0 0 0 0 0 -0.048859 0 0 0 0 0 0
4.5703 -0.019 -0.015987 0.027889 -0.083823 0 -0.079199 -0.039758 -0.043137 -0.055867 -0.06446 -0.035418 -4.7347 0 0 0 0 0 0 0 0 0 0 0 0 0 0 0 0 0 0 0 -0.042076 0 0 0 0 0 0
4.5742 -0.018937 -0.01549 -0.037715 -0.053338 0 -0.049287 -0.043883 -0.051124 -0.064403 -0.06319 -0.038985 -4.7821 0 0 0 0 0 0 0 0 0 0 0 0 0 0 0 0 0 0 0 -0.050579 0 0 0 0 0 0
4.5781 -0.018269 -0.015486 -0.076929 0.0034815 0 0.0026513 -0.039055 -0.052545 -0.066838 -0.04655 -0.07477 -4.8438 0 0 0 0 0 0 0 0 0 0 0 0 0 0 0 0 0 0 0 -0.073399 0 0 0 0 0 0
4.582 -0.016071 -0.014197 -0.043396 0.054382 0 0.052494 -0.032801 -0.045011 -0.066508 -0.029229 -0.11324 -4.8908 0 0 0 0 0 0 0 0 0 0 0 0 0 0 0 0 0 0 0 -0.095763 0 0 0 0 0 0
4.5859 -0.01175 -0.010401 0.03837 0.065217 0 0.069664 -0.027873 -0.031288 -0.060624 -0.021558 -0.12257 -4.9088 0 0 0 0 0 0 0 0 0 0 0 0 0 0 0 0 0 0 0 -0.098732 0 0 0 0 0 0
4.5898 -0.0066864 -0.0058625 0.091606 0.025427 0 0.038057 -0.020513 -0.01863 -0.042759 -0.022474 -0.093915 -4.912 0 0 0 0 0 0 0 0 0 0 0 0 0 0 0 0 0 0 0 -0.074201 0 0 0 0 0 0
4.5938 -0.0041984 -0.004818 0.059959 -0.039014 0 -0.025675 -0.0084652 -0.012821 -0.013887 -0.023677 -0.045907 -4.9283 0 0 0 0 0 0 0 0 0 0 0 0 0 0 0 0 0 0 0 -0.033049 0 0 0 0 0 0
4.5977 -0.0073268 -0.010496 -0.0376 -0.081682 0 -0.078378 0.0023135 -0.012764 0.012533 -0.019045 -0.005982 -4.9706 0 0 0 0 0 0 0 0 0 0 0 0 0 0 0 0 0 0 0 0.0023847 0 0 0 0 0 0
4.6016 -0.016035 -0.021765 -0.12407 -0.072666 0 -0.083454 0.0019496 -0.01202 0.020747 -0.0097766 0.013696 -5.0247 0 0 0 0 0 0 0 0 0 0 0 0 0 0 0 0 0 0 0 0.016736 0 0 0 0 0 0
4.6055 -0.026286 -0.03309 -0.13571 -0.025108 0 -0.043564 -0.011802 -0.0063022 0.0092162 -0.0017077 0.023957 -5.0661 0 0 0 0 0 0 0 0 0 0 0 0 0 0 0 0 0 0 0 0.014634 0 0 0 0 0 0
4.6094 -0.032135 -0.03803 -0.076764 0.01534 0 0.00028444 -0.028218 0.001399 -0.0053096 0.00089055 0.043687 -5.0871 0 0 0 0 0 0 0 0 0 0 0 0 0 0 0 0 0 0 0 0.015255 0 0 0 0 0 0
4.6133 -0.0295 -0.033402 -0.0071597 0.011823 0 0.0068379 -0.031973 0.0044194 -0.0031703 -0.0012392 0.077021 -5.1053 0 0 0 0 0 0 0 0 0 0 0 0 0 0 0 0 0 0 0 0.032432 0 0 0 0 0 0
4.6172 -0.01885 -0.020933 0.018452 -0.028935 0 -0.024891 -0.017541 0.0011295 0.017942 -0.0037125 0.10475 -5.1449 0 0 0 0 0 0 0 0 0 0 0 0 0 0 0 0 0 0 0 0.059068 0 0 0 0 0 0
4.6211 -0.0048065 -0.0056136 -0.0025029 -0.062152 0 -0.053641 0.0053322 -0.0016604 0.039459 -0.0021979 0.099106 -5.2109 0 0 0 0 0 0 0 0 0 0 0 0 0 0 0 0 0 0 0 0.071746 0 0 0 0 0 0
4.625 0.00696 0.0074505 -0.029232 -0.0472 0 -0.036959 0.020892 0.004174 0.040062 0.0046987 0.049524 -5.2839 0 0 0 0 0 0 0 0 0 0 0 0 0 0 0 0 0 0 0 0.052418 0 0 0 0 0 0
4.6289 0.013186 0.015369 -0.024087 0.012945 0 0.024182 0.021662 0.017467 0.017181 0.014442 -0.023446 -5.3392 0 0 0 0 0 0 0 0 0 0 0 0 0 0 0 0 0 0 0 0.0070767 0 0 0 0 0 0
4.6328 0.014417 0.018038 0.013631 0.072729 0 0.082391 0.013252 0.026162 -0.010546 0.021366 -0.079385 -5.3692 0 0 0 0 0 0 0 0 0 0 0 0 0 0 0 0 0 0 0 -0.036661 0 0 0 0 0 0
4.6367 0.013686 0.0174 0.054918 0.084764 0 0.087233 0.0060726 0.018442 -0.0222 0.019488 -0.08652 -5.3868 0 0 0 0 0 0 0 0 0 0 0 0 0 0 0 0 0 0 0 -0.051616 0 0 0 0 0 0
4.6406 0.013825 0.016131 0.072303 0.041982 0 0.033285 0.0043457 -0.0039181 -0.014584 0.0069999 -0.045311 -5.4088 0 0 0 0 0 0 0 0 0 0 0 0 0 0 0 0 0 0 0 -0.033065 0 0 0 0 0 0
4.6445 0.015487 0.016125 0.059915 -0.017418 0 -0.033788 0.0044398 -0.024438 -0.0024326 -0.010304 0.011326 -5.4407 0 0 0 0 0 0 0 0 0 0 0 0 0 0 0 0 0 0 0 -0.0013372 0 0 0 0 0 0
4.6484 0.017129 0.017285 0.029132 -0.044792 0 -0.058484 0.0027098 -0.025704 -1.7319e-05 -0.020754 0.041609 -5.4777 0 0 0 0 0 0 0 0 0 0 0 0 0 0 0 0 0 0 0 0.01642 0 0 0 0 0 0
4.6523 0.016624 0.017508 -0.0047642 -0.022073 0 -0.023965 0.0019193 -0.0051757 -0.0054075 -0.014653 0.025147 -5.5164 0 0 0 0 0 0 0 0 0 0 0 0 0 0 0 0 0 0 0 0.0085516 0 0 0 0 0 0
4.6563 0.013152 0.01441 -0.027846 0.026893 0 0.036744 0.0077712 0.022451 -0.0046646 0.0069195 -0.021834 -5.5602 0 0 0 0 0 0 0 0 0 0 0 0 0 0 0 0 0 0 0 -0.013377 0 0 0 0 0 0
4.6602 0.0080224 0.0078259 -0.027852 0.060384 0 0.073188 0.01983 0.038468 0.0098684 0.030502 -0.05737 -5.611 0 0 0 0 0 0 0 0 0 0 0 0 0 0 0 0 0 0 0 -0.025961 0 0 0 0 0 0
4.6641 0.0039585 0.00085244 -0.0020008 0.05311 0 0.059809 0.02882 0.035805 0.02894 0.039246 -0.043979 -5.6596 0 0 0 0 0 0 0 0 0 0 0 0 0 0 0 0 0 0 0 -0.013135 0 0 0 0 0 0
4.668 0.0034136 -0.0019691 0.031283 0.012067 0 0.01101 0.025379 0.022604 0.036002 0.026508 0.022139 -5.6908 0 0 0 0 0 0 0 0 0 0 0 0 0 0 0 0 0 0 0 0.022121 0 0 0 0 0 0
4.6719 0.007054 0.0018565 0.037628 -0.033438 0 -0.037191 0.011472 0.012292 0.026063 0.0026424 0.104 -5.6998 0 0 0 0 0 0 0 0 0 0 0 0 0 0 0 0 0 0 0 0.060395 0 0 0 0 0 0
4.6758 0.013392 0.0107 -0.0022863 -0.053567 0 -0.055436 0.00098735 0.011699 0.01189 -0.011811 0.14633 -5.7027 0 0 0 0 0 0 0 0 0 0 0 0 0 0 0 0 0 0 0 0.078704 0 0 0 0 0 0
4.6797 0.01976 0.020162 -0.062048 -0.034519 0 -0.035297 0.0069657 0.018303 0.010039 -0.0020328 0.11462 -5.7248 0 0 0 0 0 0 0 0 0 0 0 0 0 0 0 0 0 0 0 0.064684 0 0 0 0 0 0
4.6836 0.023876 0.026576 -0.079286 0.016199 0 0.013132 0.027819 0.026269 0.02244 0.028726 0.023389 -5.7754 0 0 0 0 0 0 0 0 0 0 0 0 0 0 0 0 0 0 0 0.024736 0 0 0 0 0 0
4.6875 0.024832 0.029227 -0.01161 0.073452 0 0.068513 0.04724 0.032292 0.034621 0.060612 -0.069169 -5.8358 0 0 0 0 0 0 0 0 0 0 0 0 0 0 0 0 0 0 0 -0.017833 0 0 0 0 0 0
4.6914 0.022867 0.029241 0.10989 0.10528 0 0.10417 0.04882 0.035294 0.032732 0.071612 -0.099991 -5.8743 0 0 0 0 0 0 0 0 0 0 0 0 0 0 0 0 0 0 0 -0.035042 0 0 0 0 0 0
4.6953 0.018356 0.026762 0.19039 0.090053 0 0.097743 0.031045 0.033229 0.019823 0.053778 -0.046762 -5.8757 0 0 0 0 0 0 0 0 0 0 0 0 0 0 0 0 0 0 0 -0.012058 0 0 0 0 0 0
4.6992 0.01121 0.019965 0.14991 0.032856 0 0.046774 0.0078034 0.023591 0.012339 0.018762 0.054383 -5.8548 0 0 0 0 0 0 0 0 0 0 0 0 0 0 0 0 0 0 0 0.040106 0 0 0 0 0 0
4.7031 0.0014452 0.007441 0.0031327 -0.032793 0 -0.022164 -0.0055507 0.0079814 0.020435 -0.011257 0.13426 -5.8411 0 0 0 0 0 0 0 0 0 0 0 0 0 0 0 0 0 0 0 0.088196 0 0 0 0 0 0
4.707 -0.0095565 -0.0085019 -0.1407 -0.065885 0 -0.066725 -0.0059565 -0.0059248 0.034702 -0.020017 0.14065 -5.8504 0 0 0 0 0 0 0 0 0 0 0 0 0 0 0 0 0 0 0 0.098028 0 0 0 0 0 0
4.7109 -0.018529 -0.021546 -0.16798 -0.049306 0 -0.061001 -0.0027413 -0.009796 0.035197 -0.0084361 0.074287 -5.8729 0 0 0 0 0 0 0 0 0 0 0 0 0 0 0 0 0 0 0 0.059693 0 0 0 0 0 0
4.7148 -0.021557 -0.025249 -0.061963 -0.0048426 0 -0.01911 -0.0055026 -0.0030657 0.013415 0.007519 -0.016488 -5.8892 0 0 0 0 0 0 0 0 0 0 0 0 0 0 0 0 0 0 0 -0.0038274 0 0 0 0 0 0
4.7188 -0.016524 -0.017899 0.080919 0.025026 0 0.016013 -0.01364 0.0051462 -0.017342 0.01028 -0.075868 -5.8948 0 0 0 0 0 0 0 0 0 0 0 0 0 0 0 0 0 0 0 -0.053807 0 0 0 0 0 0
4.7227 -0.0049299 -0.0039169 0.13763 0.015205 0 0.012587 -0.018327 0.004073 -0.035227 -0.0052055 -0.081431 -5.9051 0 0 0 0 0 0 0 0 0 0 0 0 0 0 0 0 0 0 0 -0.065884 0 0 0 0 0 0
4.7266 0.0084737 0.0094307 0.067729 -0.018869 0 -0.018931 -0.013444 -0.0082499 -0.032271 -0.027702 -0.053823 -5.9361 0 0 0 0 0 0 0 0 0 0 0 0 0 0 0 0 0 0 0 -0.047563 0 0 0 0 0 0
4.7305 0.018173 0.016884 -0.056199 -0.036278 0 -0.036271 -0.00266 -0.02298 -0.021146 -0.039128 -0.03169 -5.9825 0 0 0 0 0 0 0 0 0 0 0 0 0 0 0 0 0 0 0 -0.027814 0 0 0 0 0 0
4.7344 0.020776 0.017468 -0.12121 -0.010923 0 -0.0092319 0.0048278 -0.029099 -0.019116 -0.029575 -0.036817 -6.0186 0 0 0 0 0 0 0 0 0 0 0 0 0 0 0 0 0 0 0 -0.028777 0 0 0 0 0 0
4.7383 0.016389 0.013121 -0.076979 0.04142 0 0.046602 0.0042362 -0.023658 -0.027921 -0.0056559 -0.059008 -6.0246 0 0 0 0 0 0 0 0 0 0 0 0 0 0 0 0 0 0 0 -0.046118 0 0 0 0 0 0
4.7422 0.007816 0.0061154 0.02684 0.07594 0 0.081572 -0.00072494 -0.013339 -0.032741 0.014705 -0.069828 -6.0072 0 0 0 0 0 0 0 0 0 0 0 0 0 0 0 0 0 0 0 -0.055882 0 0 0 0 0 0
4.7461 -0.0014908 -0.0019378 0.095412 0.059626 0 0.058869 -0.0036325 -0.0066989 -0.021159 0.016771 -0.049571 -5.995 0 0 0 0 0 0 0 0 0 0 0 0 0 0 0 0 0 0 0 -0.039911 0 0 0 0 0 0
4.75 -0.0092375 -0.0094524 0.07559 0.0012496 0 -0.0096318 -0.003365 -0.0061087 0.0003566 0.0007731 -0.0037912 -6.0092 0 0 0 0 0 0 0 0 0 0 0 0 0 0 0 0 0 0 0 -0.0043348 0 0 0 0 0 0
4.7539 -0.01488 -0.014629 -0.0060305 -0.057068 0 -0.073748 -0.0045867 -0.0074146 0.012432 -0.018743 0.042004 -6.0433 0 0 0 0 0 0 0 0 0 0 0 0 0 0 0 0 0 0 0 0.0265 0 0 0 0 0 0
4.7578 -0.019023 -0.016666 -0.07816 -0.076894 0 -0.090215 -0.01043 -0.0059923 0.0051091 -0.025179 0.062358 -6.0714 0 0 0 0 0 0 0 0 0 0 0 0 0 0 0 0 0 0 0 0.033512 0 0 0 0 0 0
4.7617 -0.022286 -0.016885 -0.088728 -0.05367 0 -0.057996 -0.016782 -0.0014158 -0.0093252 -0.013324 0.050079 -6.0769 0 0 0 0 0 0 0 0 0 0 0 0 0 0 0 0 0 0 0 0.020063 0 0 0 0 0 0
4.7656 -0.024435 -0.017697 -0.039012 -0.014505 0 -0.01203 -0.015886 0.0037229 -0.0089758 0.0070576 0.020356 -6.0701 0 0 0 0 0 0 0 0 0 0 0 0 0 0 0 0 0 0 0 0.0067423 0 0 0 0 0 0
4.7695 -0.024332 -0.019845 0.029807 0.0094361 0 0.013091 -0.0057198 0.0075014 0.012586 0.019835 -0.00060492 -6.0759 0 0 0 0 0 0 0 0 0 0 0 0 0 0 0 0 0 0 0 0.010498 0 0 0 0 0 0
4.7734 -0.02083 -0.020982 0.071703 0.0076051 0 0.010973 0.0058853 0.0093345 0.036993 0.015604 0.0055544 -6.1057 0 0 0 0 0 0 0 0 0 0 0 0 0 0 0 0 0 0 0 0.029145 0 0 0 0 0 0
4.7773 -0.014059 -0.017776 0.06152 -0.0081429 0 -0.0010131 0.0081287 0.0076302 0.03904 -0.0015079 0.034968 -6.1455 0 0 0 0 0 0 0 0 0 0 0 0 0 0 0 0 0 0 0 0.044874 0 0 0 0 0 0
4.7813 -0.0060658 -0.0098476 0.0037264 -0.01978 0 -0.0062101 -0.0016452 -0.00042895 0.013122 -0.018168 0.061751 -6.1721 0 0 0 0 0 0 0 0 0 0 0 0 0 0 0 0 0 0 0 0.04089 0 0 0 0 0 0
4.7852 2.7902e-05 -0.0012719 -0.069034 -0.018334 0 -0.0038831 -0.014776 -0.014657 -0.020648 -0.022967 0.054962 -6.1806 0 0 0 0 0 0 0 0 0 0 0 0 0 0 0 0 0 0 0 0.014404 0 0 0 0 0 0
4.7891 0.0020675 0.0025905 -0.10813 -0.0065339 0 -0.0025894 -0.019948 -0.028295 -0.037297 -0.015134 0.0027622 -6.1909 0 0 0 0 0 0 0 0 0 0 0 0 0 0 0 0 0 0 0 -0.02388 0 0 0 0 0 0
4.793 0.00057374 0.00016688 -0.077805 0.0071564 0 -0.0058899 -0.014595 -0.031787 -0.031914 -0.0043191 -0.073936 -6.2268 0 0 0 0 0 0 0 0 0 0 0 0 0 0 0 0 0 0 0 -0.059163 0 0 0 0 0 0
4.7969 -0.0015075 -0.0045442 0.010723 0.014009 0 -0.0096505 -0.00683 -0.022433 -0.021713 -0.0022054 -0.13175 -6.2884 0 0 0 0 0 0 0 0 0 0 0 0 0 0 0 0 0 0 0 -0.080238 0 0 0 0 0 0
4.8008 -0.001141 -0.0056389 0.093158 0.0079193 0 -0.011172 -0.0060272 -0.0095225 -0.024226 -0.012811 -0.1349 -6.3499 0 0 0 0 0 0 0 0 0 0 0 0 0 0 0 0 0 0 0 -0.081398 0 0 0 0 0 0
4.8047 0.002193 -0.00097576 0.096306 -0.010652 0 -0.014039 -0.012572 -0.0069379 -0.037037 -0.028993 -0.082891 -6.3849 0 0 0 0 0 0 0 0 0 0 0 0 0 0 0 0 0 0 0 -0.062593 0 0 0 0 0 0
4.8086 0.0059637 0.0058249 0.0060405 -0.030582 0 -0.020032 -0.017883 -0.018617 -0.041707 -0.037793 -0.012274 -6.3929 0 0 0 0 0 0 0 0 0 0 0 0 0 0 0 0 0 0 0 -0.031151 0 0 0 0 0 0
4.8125 0.0068168 0.0090677 -0.1053 -0.033578 0 -0.019937 -0.014197 -0.032172 -0.026343 -0.030522 0.031222 -6.3989 0 0 0 0 0 0 0 0 0 0 0 0 0 0 0 0 0 0 0 -0.0014408 0 0 0 0 0 0
4.8164 0.0037655 0.0066275 -0.13198 -0.0087453 0 -0.00024409 -0.0029114 -0.029567 -0.00018381 -0.0097102 0.028182 -6.4272 0 0 0 0 0 0 0 0 0 0 0 0 0 0 0 0 0 0 0 0.012605 0 0 0 0 0 0
4.8203 -0.00048415 0.0019732 -0.031678 0.032608 0 0.037104 0.0075956 -0.0057843 0.016601 0.012736 -0.0012261 -6.4761 0 0 0 0 0 0 0 0 0 0 0 0 0 0 0 0 0 0 0 0.0089112 0 0 0 0 0 0
4.8242 -0.0013999 0.00081276 0.12426 0.059703 0 0.06591 0.011586 0.023907 0.015704 0.024896 -0.017427 -6.5215 0 0 0 0 0 0 0 0 0 0 0 0 0 0 0 0 0 0 0 0.0010984 0 0 0 0 0 0
4.8281 0.0037678 0.0059193 0.20478 0.04676 0 0.05531 0.011807 0.037404 0.0095032 0.024121 0.0029956 -6.5427 0 0 0 0 0 0 0 0 0 0 0 0 0 0 0 0 0 0 0 0.0073942 0 0 0 0 0 0
4.832 0.013638 0.015062 0.13629 -0.00044554 0 0.0034324 0.015243 0.027673 0.015867 0.018451 0.047766 -6.5433 0 0 0 0 0 0 0 0 0 0 0 0 0 0 0 0 0 0 0 0.032651 0 0 0 0 0 0
4.8359 0.023568 0.023431 -0.025221 -0.043441 0 -0.050983 0.024311 0.010667 0.036926 0.018973 0.081883 -6.5464 0 0 0 0 0 0 0 0 0 0 0 0 0 0 0 0 0 0 0 0.061495 0 0 0 0 0 0
4.8398 0.029 0.027613 -0.13994 -0.041761 0 -0.057962 0.03398 0.010012 0.056571 0.029896 0.080253 -6.5696 0 0 0 0 0 0 0 0 0 0 0 0 0 0 0 0 0 0 0 0.071896 0 0 0 0 0 0
4.8438 0.028563 0.027428 -0.10933 0.010059 0 -0.0032208 0.037844 0.033051 0.059344 0.045088 0.050333 -6.6073 0 0 0 0 0 0 0 0 0 0 0 0 0 0 0 0 0 0 0 0.057534 0 0 0 0 0 0
4.8477 0.024542 0.024766 0.035064 0.074499 0 0.073677 0.035501 0.062493 0.048341 0.053819 0.025188 -6.6373 0 0 0 0 0 0 0 0 0 0 0 0 0 0 0 0 0 0 0 0.036177 0 0 0 0 0 0
4.8516 0.020593 0.021469 0.16185 0.10197 0 0.11151 0.03229 0.072496 0.04102 0.050016 0.034026 -6.643 0 0 0 0 0 0 0 0 0 0 0 0 0 0 0 0 0 0 0 0.03363 0 0 0 0 0 0
4.8555 0.018725 0.018304 0.15904 0.073254 0 0.081722 0.031982 0.053333 0.047838 0.036596 0.076186 -6.6273 0 0 0 0 0 0 0 0 0 0 0 0 0 0 0 0 0 0 0 0.057667 0 0 0 0 0 0
4.8594 0.017991 0.015235 0.03085 0.01443 0 0.012893 0.031712 0.020189 0.058998 0.021727 0.12023 -6.6083 0 0 0 0 0 0 0 0 0 0 0 0 0 0 0 0 0 0 0 0.087989 0 0 0 0 0 0
4.8633 0.015817 0.011942 -0.11302 -0.028703 0 -0.037876 0.025724 -0.0020212 0.055216 0.011593 0.12807 -6.6015 0 0 0 0 0 0 0 0 0 0 0 0 0 0 0 0 0 0 0 0.09342 0 0 0 0 0 0
4.8672 0.010676 0.0081428 -0.15777 -0.031145 0 -0.037893 0.013536 -0.00196 0.030297 0.0066511 0.084116 -6.6103 0 0 0 0 0 0 0 0 0 0 0 0 0 0 0 0 0 0 0 0.060475 0 0 0 0 0 0
4.8711 0.00381 0.0040706 -0.077837 -0.0062307 0 -0.004454 0.0021775 0.0096412 -0.00077494 0.0036843 0.0071216 -6.6282 0 0 0 0 0 0 0 0 0 0 0 0 0 0 0 0 0 0 0 0.0058973 0 0 0 0 0 0
4.875 -0.0015013 0.0010065 0.053579 0.013293 0 0.019042 -0.0011318 0.013094 -0.017895 -2.2567e-05 -0.063213 -6.6475 0 0 0 0 0 0 0 0 0 0 0 0 0 0 0 0 0 0 0 -0.038419 0 0 0 0 0 0
4.8789 -0.0025581 0.00088851 0.13519 0.0087231 0 0.0087629 0.0022768 -0.00033988 -0.017626 -0.0050125 -0.09382 -6.6637 0 0 0 0 0 0 0 0 0 0 0 0 0 0 0 0 0 0 0 -0.052788 0 0 0 0 0 0
4.8828 0.00047608 0.0045456 0.11792 -0.0096582 0 -0.018745 0.0031713 -0.021591 -0.015482 -0.010926 -0.079669 -6.6736 0 0 0 0 0 0 0 0 0 0 0 0 0 0 0 0 0 0 0 -0.043392 0 0 0 0 0 0
4.8867 0.004653 0.010034 0.030939 -0.017477 0 -0.028332 -0.0051357 -0.034732 -0.026147 -0.017543 -0.04438 -6.6744 0 0 0 0 0 0 0 0 0 0 0 0 0 0 0 0 0 0 0 -0.031549 0 0 0 0 0 0
4.8906 0.0067552 0.013402 -0.053161 -0.0024379 0 -0.0043641 -0.017987 -0.032546 -0.044844 -0.023751 -0.02083 -6.6665 0 0 0 0 0 0 0 0 0 0 0 0 0 0 0 0 0 0 0 -0.032028 0 0 0 0 0 0
4.8945 0.0061655 0.01214 -0.074667 0.024759 0 0.034419 -0.02285 -0.021007 -0.051943 -0.026472 -0.026777 -6.6559 0 0 0 0 0 0 0 0 0 0 0 0 0 0 0 0 0 0 0 -0.042096 0 0 0 0 0 0
4.8984 0.005574 0.0082695 -0.022828 0.042652 0 0.05533 -0.012249 -0.01045 -0.035839 -0.022456 -0.053504 -6.6499 0 0 0 0 0 0 0 0 0 0 0 0 0 0 0 0 0 0 0 -0.049082 0 0 0 0 0 0
4.9023 0.0088055 0.0074679 0.063181 0.039198 0 0.043295 0.0077708 -0.0047787 -0.0075609 -0.011946 -0.075199 -6.6504 0 0 0 0 0 0 0 0 0 0 0 0 0 0 0 0 0 0 0 -0.04498 0 0 0 0 0 0
4.9063 0.017548 0.014189 0.12125 0.0203 0 0.01205 0.023359 0.00019719 0.010373 0.00038126 -0.070632 -6.6511 0 0 0 0 0 0 0 0 0 0 0 0 0 0 0 0 0 0 0 -0.032214 0 0 0 0 0 0
4.9102 0.02972 0.027142 0.10635 0.002069 0 -0.011774 0.027031 0.0097614 0.0087917 0.0097276 -0.039212 -6.6456 0 0 0 0 0 0 0 0 0 0 0 0 0 0 0 0 0 0 0 -0.017189 0 0 0 0 0 0
4.9141 0.040738 0.039706 0.024207 -0.0022541 0 -0.011578 0.024984 0.024006 0.0022959 0.016902 0.001273 -6.6358 0 0 0 0 0 0 0 0 0 0 0 0 0 0 0 0 0 0 0 -0.0016741 0 0 0 0 0 0
4.918 0.04646 0.045199 -0.064994 0.010972 0 0.010888 0.02953 0.03879 0.013219 0.028514 0.032163 -6.6314 0 0 0 0 0 0 0 0 0 0 0 0 0 0 0 0 0 0 0 0.018003 0 0 0 0 0 0
4.9219 0.045387 0.042023 -0.085906 0.036693 0 0.043316 0.04487 0.050993 0.046864 0.049673 0.050617 -6.6397 0 0 0 0 0 0 0 0 0 0 0 0 0 0 0 0 0 0 0 0.044944 0 0 0 0 0 0
4.9258 0.038763 0.033915 -0.010225 0.063979 0 0.072585 0.061728 0.060756 0.085341 0.07593 0.070663 -6.6558 0 0 0 0 0 0 0 0 0 0 0 0 0 0 0 0 0 0 0 0.077399 0 0 0 0 0 0
4.9297 0.029216 0.025692 0.10885 0.078359 0 0.08702 0.066579 0.068509 0.10611 0.093712 0.10792 -6.6651 0 0 0 0 0 0 0 0 0 0 0 0 0 0 0 0 0 0 0 0.11058 0 0 0 0 0 0
4.9336 0.019426 0.019301 0.17007 0.067173 0 0.076362 0.055382 0.071844 0.10391 0.090869 0.16168 -6.6554 0 0 0 0 0 0 0 0 0 0 0 0 0 0 0 0 0 0 0 0.14009 0 0 0 0 0 0
4.9375 0.011562 0.013982 0.10897 0.029222 0 0.037996 0.03721 0.067407 0.092142 0.068145 0.20993 -6.6265 0 0 0 0 0 0 0 0 0 0 0 0 0 0 0 0 0 0 0 0.16105 0 0 0 0 0 0
4.9414 0.0069777 0.009276 -0.03756 -0.018634 0 -0.014082 0.024616 0.056013 0.084317 0.04016 0.22209 -6.5872 0 0 0 0 0 0 0 0 0 0 0 0 0 0 0 0 0 0 0 0.16471 0 0 0 0 0 0
4.9453 0.0056938 0.0065278 -0.15177 -0.048167 0 -0.051344 0.021662 0.044049 0.078324 0.023875 0.1799 -6.5441 0 0 0 0 0 0 0 0 0 0 0 0 0 0 0 0 0 0 0 0.14043 0 0 0 0 0 0
4.9492 0.006114 0.0069015 -0.13263 -0.039567 0 -0.049655 0.022002 0.037854 0.061608 0.024619 0.091809 -6.4958 0 0 0 0 0 0 0 0 0 0 0 0 0 0 0 0 0 0 0 0.085721 0 0 0 0 0 0
4.9531 0.0058609 0.0087211 0.012638 0.0007261 0 -0.011038 0.017458 0.036274 0.029615 0.032294 -0.0087606 -6.4387 0 0 0 0 0 0 0 0 0 0 0 0 0 0 0 0 0 0 0 0.015393 0 0 0 0 0 0
4.957 0.0035566 0.0081201 0.16786 0.041772 0 0.034037 0.0064506 0.030037 -0.0055996 0.030802 -0.080494 -6.3753 0 0 0 0 0 0 0 0 0 0 0 0 0 0 0 0 0 0 0 -0.042495 0 0 0 0 0 0
4.9609 -1.6523e-05 0.0029567 0.20366 0.051402 0 0.05014 -0.0064992 0.010111 -0.027429 0.011724 -0.097353 -6.3154 0 0 0 0 0 0 0 0 0 0 0 0 0 0 0 0 0 0 0 -0.065247 0 0 0 0 0 0
4.9648 -0.0027811 -0.0044639 0.086971 0.02248 0 0.026638 -0.017637 -0.022473 -0.033187 -0.019579 -0.065022 -6.2663 0 0 0 0 0 0 0 0 0 0 0 0 0 0 0 0 0 0 0 -0.054019 0 0 0 0 0 0
4.9688 -0.0036572 -0.0094831 -0.091588 -0.021156 0 -0.014087 -0.027726 -0.055294 -0.036842 -0.049314 -0.019821 -6.2239 0 0 0 0 0 0 0 0 0 0 0 0 0 0 0 0 0 0 0 -0.034467 0 0 0 0 0 0
4.9727 -0.003893 -0.010071 -0.19489 -0.045196 0 -0.038113 -0.038423 -0.073739 -0.052355 -0.06585 -0.0075524 -6.1758 0 0 0 0 0 0 0 0 0 0 0 0 0 0 0 0 0 0 0 -0.036733 0 0 0 0 0 0
4.9766 -0.0057215 -0.0089841 -0.15175 -0.034172 0 -0.030814 -0.047059 -0.072489 -0.076915 -0.066575 -0.052632 -6.1147 0 0 0 0 0 0 0 0 0 0 0 0 0 0 0 0 0 0 0 -0.071102 0 0 0 0 0 0
4.9805 -0.0094745 -0.010216 -0.009363 -0.0037652 0 -0.0080376 -0.047747 -0.058893 -0.093578 -0.057263 -0.13801 -6.047 0 0 0 0 0 0 0 0 0 0 0 0 0 0 0 0 0 0 0 -0.12013 0 0 0 0 0 0
4.9844 -0.012336 -0.013574 0.11262 0.014451 0 0.0017298 -0.038351 -0.045672 -0.090155 -0.046595 -0.21313 -5.9871 0 0 0 0 0 0 0 0 0 0 0 0 0 0 0 0 0 0 0 -0.15321 0 0 0 0 0 0
4.9883 -0.010656 -0.013984 0.12103 0.0018841 0 -0.014127 -0.024617 -0.040093 -0.072233 -0.040466 -0.22816 -5.9441 0 0 0 0 0 0 0 0 0 0 0 0 0 0 0 0 0 0 0 -0.14986 0 0 0 0 0 0
4.9922 -0.0040716 -0.0072225 0.018726 -0.030184 0 -0.040316 -0.015324 -0.039108 -0.05531 -0.038787 -0.17004 -5.9126 0 0 0 0 0 0 0 0 0 0 0 0 0 0 0 0 0 0 0 -0.11206 0 0 0 0 0 0
4.9961 0.002733 0.0037862 -0.10508 -0.050308 0 -0.048152 -0.013128 -0.033661 -0.045641 -0.0357 -0.071373 -5.8786 0 0 0 0 0 0 0 0 0 0 0 0 0 0 0 0 0 0 0 -0.057902 0 0 0 0 0 0
5 0.0030434 0.0096354 -0.14851 -0.034679 0 -0.022105 -0.011741 -0.017346 -0.032805 -0.023509 0.016753 -5.8335 0 0 0 0 0 0 0 0 0 0 0 0 0 0 0 0 0 0 0 -0.0053423 0 0 0 0 0 0
5.0039 -0.0061305 0.0027333 -0.075217 0.010691 0 0.025218 -0.0034597 0.0079116 -0.003309 0.00081451 0.065402 -5.7805 0 0 0 0 0 0 0 0 0 0 0 0 0 0 0 0 0 0 0 0.038664 0 0 0 0 0 0
5.0078 -0.020605 -0.014496 0.058845 0.052252 0 0.061348 0.011092 0.032854 0.040238 0.030825 0.086299 -5.7294 0 0 0 0 0 0 0 0 0 0 0 0 0 0 0 0 0 0 0 0.076472 0 0 0 0 0 0
5.0117 -0.031283 -0.030056 0.14727 0.054619 0 0.05772 0.022419 0.046978 0.076984 0.05281 0.11178 -5.6864 0 0 0 0 0 0 0 0 0 0 0 0 0 0 0 0 0 0 0 0.11027 0 0 0 0 0 0
5.0156 -0.030615 -0.031887 0.114 0.0098342 0 0.010959 0.022201 0.045398 0.086445 0.05561 0.15548 -5.6489 0 0 0 0 0 0 0 0 0 0 0 0 0 0 0 0 0 0 0 0.1349 0 0 0 0 0 0
5.0195 -0.018091 -0.017903 -0.023779 -0.052987 0 -0.052552 0.013043 0.032411 0.068195 0.040807 0.19208 -5.6105 0 0 0 0 0 0 0 0 0 0 0 0 0 0 0 0 0 0 0 0.13902 0 0 0 0 0 0
5.0234 -0.00037649 0.0026106 -0.16012 -0.086572 0 -0.091602 0.0067113 0.019403 0.041644 0.023253 0.17769 -5.5687 0 0 0 0 0 0 0 0 0 0 0 0 0 0 0 0 0 0 0 0.1135 0 0 0 0 0 0
5.0273 0.013741 0.017137 -0.17733 -0.060376 0 -0.076262 0.012098 0.017417 0.026724 0.019232 0.094036 -5.5263 0 0 0 0 0 0 0 0 0 0 0 0 0 0 0 0 0 0 0 0.060851 0 0 0 0 0 0
5.0313 0.01941 0.019828 -0.043705 0.014255 0 -0.0097941 0.025675 0.028461 0.026395 0.031592 -0.024389 -5.4864 0 0 0 0 0 0 0 0 0 0 0 0 0 0 0 0 0 0 0 -0.0010247 0 0 0 0 0 0
5.0352 0.018202 0.01457 0.14746 0.088945 0 0.069119 0.034742 0.042245 0.028332 0.045814 -0.10824 -5.4486 0 0 0 0 0 0 0 0 0 0 0 0 0 0 0 0 0 0 0 -0.045184 0 0 0 0 0 0
5.0391 0.015662 0.0097437 0.241 0.11202 0 0.10951 0.030034 0.042789 0.021197 0.042107 -0.10482 -5.4096 0 0 0 0 0 0 0 0 0 0 0 0 0 0 0 0 0 0 0 -0.050911 0 0 0 0 0 0
5.043 0.016414 0.010607 0.14598 0.067364 0 0.084372 0.014454 0.021662 0.0061318 0.013619 -0.021682 -5.368 0 0 0 0 0 0 0 0 0 0 0 0 0 0 0 0 0 0 0 -0.019591 0 0 0 0 0 0
5.0469 0.020727 0.016062 -0.077679 -0.011548 0 0.01356 -0.00066376 -0.012797 -0.0079473 -0.025694 0.074448 -5.326 0 0 0 0 0 0 0 0 0 0 0 0 0 0 0 0 0 0 0 0.021349 0 0 0 0 0 0
5.0508 0.024902 0.021295 -0.25437 -0.065335 0 -0.048136 -0.0068358 -0.0398 -0.016901 -0.051143 0.10442 -5.2861 0 0 0 0 0 0 0 0 0 0 0 0 0 0 0 0 0 0 0 0.033741 0 0 0 0 0 0
5.0547 0.024756 0.022529 -0.23274 -0.053824 0 -0.05309 -0.0050627 -0.042393 -0.025425 -0.046809 0.034353 -5.247 0 0 0 0 0 0 0 0 0 0 0 0 0 0 0 0 0 0 0 -0.0037989 0 0 0 0 0 0
5.0586 0.019233 0.019493 -0.016756 0.012151 0 -0.00054209 -0.0019506 -0.022206 -0.038207 -0.017785 -0.098452 -5.2045 0 0 0 0 0 0 0 0 0 0 0 0 0 0 0 0 0 0 0 -0.076057 0 0 0 0 0 0
5.0625 0.011244 0.014488 0.22813 0.078471 0 0.06127 -0.0013122 0.0013656 -0.050229 0.014565 -0.20984 -5.1554 0 0 0 0 0 0 0 0 0 0 0 0 0 0 0 0 0 0 0 -0.13719 0 0 0 0 0 0
5.0664 0.0050607 0.0099028 0.3069 0.090301 0 0.075637 -0.0011364 0.0081401 -0.049304 0.029271 -0.2254 -5.1012 0 0 0 0 0 0 0 0 0 0 0 0 0 0 0 0 0 0 0 -0.14166 0 0 0 0 0 0
5.0703 0.0024774 0.0063895 0.1566 0.036003 0 0.02705 0.0017491 -0.0046852 -0.028955 0.020354 -0.12969 -5.0458 0 0 0 0 0 0 0 0 0 0 0 0 0 0 0 0 0 0 0 -0.077904 0 0 0 0 0 0
5.0742 0.0011415 0.0026392 -0.10064 -0.043383 0 -0.044338 0.0062706 -0.020333 0.0030621 -0.0010221 0.025158 -4.9894 0 0 0 0 0 0 0 0 0 0 0 0 0 0 0 0 0 0 0 0.022018 0 0 0 0 0 0
5.0781 -0.0031415 -0.0033379 -0.25919 -0.087313 0 -0.077769 0.0080303 -0.018715 0.030599 -0.016421 0.15565 -4.9258 0 0 0 0 0 0 0 0 0 0 0 0 0 0 0 0 0 0 0 0.10508 0 0 0 0 0 0
5.082 -0.01185 -0.01202 -0.19958 -0.064572 0 -0.045771 0.0051918 0.0041494 0.043063 -0.013482 0.2017 -4.8479 0 0 0 0 0 0 0 0 0 0 0 0 0 0 0 0 0 0 0 0.13411 0 0 0 0 0 0
5.0859 -0.021077 -0.020622 0.017383 0.0024363 0 0.021746 0.0016215 0.032196 0.042505 0.006243 0.16135 -4.7574 0 0 0 0 0 0 0 0 0 0 0 0 0 0 0 0 0 0 0 0.10974 0 0 0 0 0 0
5.0898 -0.023737 -0.023701 0.20753 0.05761 0 0.064809 0.0029486 0.044469 0.037419 0.028996 0.082795 -4.6685 0 0 0 0 0 0 0 0 0 0 0 0 0 0 0 0 0 0 0 0.062247 0 0 0 0 0 0
5.0938 -0.015397 -0.016863 0.21778 0.057932 0 0.046731 0.0099563 0.034352 0.031987 0.038379 0.022374 -4.6008 0 0 0 0 0 0 0 0 0 0 0 0 0 0 0 0 0 0 0 0.023812 0 0 0 0 0 0
5.0977 0.0011359 -0.0012866 0.047367 0.0076892 0 -0.014868 0.01715 0.014277 0.023512 0.02698 0.0031687 -4.5642 0 0 0 0 0 0 0 0 0 0 0 0 0 0 0 0 0 0 0 0.0061059 0 0 0 0 0 0
5.1016 0.016849 0.015214 -0.15998 -0.047708 0 -0.065858 0.018347 0.00215 0.0097005 0.0024605 0.0061833 -4.5481 0 0 0 0 0 0 0 0 0 0 0 0 0 0 0 0 0 0 0 -0.00013667 0 0 0 0 0 0
5.1055 0.022876 0.022915 -0.23795 -0.061373 0 -0.06373 0.012922 0.00388 -0.0046742 -0.01718 -0.0018986 -4.5266 0 0 0 0 0 0 0 0 0 0 0 0 0 0 0 0 0 0 0 -0.0083235 0 0 0 0 0 0
5.1094 0.01712 0.01774 -0.12986 -0.023454 0 -0.012125 0.0057244 0.0094109 -0.011036 -0.017342 -0.031937 -4.4765 0 0 0 0 0 0 0 0 0 0 0 0 0 0 0 0 0 0 0 -0.020535 0 0 0 0 0 0
5.1133 0.0056903 0.0051545 0.072664 0.033374 0 0.046552 0.0012296 0.0051862 -0.0067904 0.00050874 -0.061002 -4.3953 0 0 0 0 0 0 0 0 0 0 0 0 0 0 0 0 0 0 0 -0.027276 0 0 0 0 0 0
5.1172 -0.0019811 -0.003698 0.20827 0.063799 0 0.069617 -0.00086492 -0.010677 0.00035414 0.018813 -0.056645 -4.3028 0 0 0 0 0 0 0 0 0 0 0 0 0 0 0 0 0 0 0 -0.020036 0 0 0 0 0 0
5.1211 -0.00023566 -0.00090984 0.1744 0.047819 0 0.047722 -0.0035185 -0.026079 -0.00040661 0.018676 -0.013151 -4.2248 0 0 0 0 0 0 0 0 0 0 0 0 0 0 0 0 0 0 0 -0.0026765 0 0 0 0 0 0
5.125 0.0090471 0.01179 0.0054645 0.0047188 0 0.0068122 -0.0068645 -0.027103 -0.011584 -0.0023113 0.035925 -4.1712 0 0 0 0 0 0 0 0 0 0 0 0 0 0 0 0 0 0 0 0.009616 0 0 0 0 0 0
5.1289 0.0184 0.024583 -0.15709 -0.026381 0 -0.017883 -0.0068293 -0.011682 -0.02438 -0.025939 0.043245 -4.1288 0 0 0 0 0 0 0 0 0 0 0 0 0 0 0 0 0 0 0 0.0027124 0 0 0 0 0 0
5.1328 0.020224 0.027369 -0.17742 -0.020492 0 -0.010342 -0.00036381 0.008707 -0.027492 -0.028737 -0.0097545 -4.0749 0 0 0 0 0 0 0 0 0 0 0 0 0 0 0 0 0 0 0 -0.02367 0 0 0 0 0 0
5.1367 0.011501 0.016916 -0.034089 0.01365 0 0.017322 0.0086793 0.019806 -0.018234 -0.0042447 -0.090895 -3.9991 0 0 0 0 0 0 0 0 0 0 0 0 0 0 0 0 0 0 0 -0.053285 0 0 0 0 0 0
5.1406 -0.0049634 -0.002106 0.15909 0.042534 0 0.037602 0.010822 0.016258 -0.0043077 0.028632 -0.13671 -3.9124 0 0 0 0 0 0 0 0 0 0 0 0 0 0 0 0 0 0 0 -0.062897 0 0 0 0 0 0
5.1445 -0.022611 -0.021621 0.23914 0.035485 0 0.028366 -0.00032634 0.0035304 0.004885 0.040521 -0.099335 -3.8365 0 0 0 0 0 0 0 0 0 0 0 0 0 0 0 0 0 0 0 -0.037554 0 0 0 0 0 0
5.1484 -0.03463 -0.035255 0.12356 -0.011704 0 -0.01287 -0.020352 -0.0093886 0.0073629 0.017531 0.0154 -3.7825 0 0 0 0 0 0 0 0 0 0 0 0 0 0 0 0 0 0 0 0.018053 0 0 0 0 0 0
5.1523 -0.037024 -0.040253 -0.11714 -0.073449 0 -0.067141 -0.035816 -0.017337 0.0084976 -0.025098 0.14727 -3.7423 0 0 0 0 0 0 0 0 0 0 0 0 0 0 0 0 0 0 0 0.079122 0 0 0 0 0 0
5.1563 -0.030114 -0.036574 -0.30566 -0.11122 0 -0.10354 -0.034874 -0.019665 0.012849 -0.054534 0.21847 -3.6982 0 0 0 0 0 0 0 0 0 0 0 0 0 0 0 0 0 0 0 0.11238 0 0 0 0 0 0
5.1602 -0.017892 -0.025824 -0.29293 -0.09794 0 -0.095971 -0.017253 -0.01657 0.017616 -0.047359 0.18237 -3.6418 0 0 0 0 0 0 0 0 0 0 0 0 0 0 0 0 0 0 0 0.094638 0 0 0 0 0 0
5.1641 -0.0054858 -0.011172 -0.078304 -0.035328 0 -0.040562 0.0054355 -0.0078482 0.014941 -0.0086955 0.05308 -3.5799 0 0 0 0 0 0 0 0 0 0 0 0 0 0 0 0 0 0 0 0.02834 0 0 0 0 0 0
5.168 0.0038417 0.0029786 0.18285 0.044888 0 0.036709 0.018923 0.0039646 0.00041343 0.032334 -0.10151 -3.5254 0 0 0 0 0 0 0 0 0 0 0 0 0 0 0 0 0 0 0 -0.056175 0 0 0 0 0 0
5.1719 0.010014 0.01276 0.2956 0.097347 0 0.09129 0.016654 0.011333 -0.021205 0.04582 -0.19878 -3.4824 0 0 0 0 0 0 0 0 0 0 0 0 0 0 0 0 0 0 0 -0.11574 0 0 0 0 0 0
5.1758 0.014706 0.016948 0.17702 0.090084 0 0.088136 0.0029892 0.0058925 -0.038632 0.023188 -0.19021 -3.4426 0 0 0 0 0 0 0 0 0 0 0 0 0 0 0 0 0 0 0 -0.11978 0 0 0 0 0 0
5.1797 0.018513 0.017139 -0.077614 0.02742 0 0.028794 -0.011781 -0.01305 -0.042371 -0.018415 -0.091017 -3.3961 0 0 0 0 0 0 0 0 0 0 0 0 0 0 0 0 0 0 0 -0.070201 0 0 0 0 0 0
5.1836 0.019599 0.015568 -0.26835 -0.048171 0 -0.04508 -0.019077 -0.034468 -0.031281 -0.050334 0.029062 -3.3412 0 0 0 0 0 0 0 0 0 0 0 0 0 0 0 0 0 0 0 -0.0011689 0 0 0 0 0 0
5.1875 0.015422 0.012862 -0.24669 -0.081906 0 -0.079288 -0.016414 -0.042118 -0.012611 -0.052516 0.091417 -3.2838 0 0 0 0 0 0 0 0 0 0 0 0 0 0 0 0 0 0 0 0.043299 0 0 0 0 0 0
5.1914 0.0059807 0.0082485 -0.030677 -0.046424 0 -0.047702 -0.0069884 -0.027518 0.0035097 -0.025249 0.062192 -3.2279 0 0 0 0 0 0 0 0 0 0 0 0 0 0 0 0 0 0 0 0.039374 0 0 0 0 0 0
5.1953 -0.0048392 0.001823 0.21153 0.033957 0 0.026004 0.0033671 0.0019473 0.010585 0.013318 -0.024081 -3.1711 0 0 0 0 0 0 0 0 0 0 0 0 0 0 0 0 0 0 0 -0.00039497 0 0 0 0 0 0
5.1992 -0.011596 -0.0040771 0.2948 0.097335 0 0.084814 0.0093954 0.027666 0.0092201 0.040008 -0.090682 -3.1106 0 0 0 0 0 0 0 0 0 0 0 0 0 0 0 0 0 0 0 -0.03729 0 0 0 0 0 0
5.2031 -0.011468 -0.0064688 0.16049 0.090664 0 0.081887 0.0088254 0.033863 0.0059116 0.041107 -0.077437 -3.0522 0 0 0 0 0 0 0 0 0 0 0 0 0 0 0 0 0 0 0 -0.036007 0 0 0 0 0 0
5.207 -0.0064475 -0.004822 -0.08195 0.013386 0 0.017103 0.0035496 0.019461 0.0080536 0.02021 0.012658 -3.0066 0 0 0 0 0 0 0 0 0 0 0 0 0 0 0 0 0 0 0 0.0085359 0 0 0 0 0 0
5.2109 -0.0015374 -0.0021374 -0.24478 -0.078845 0 -0.062513 -0.0013051 -0.0017516 0.018193 -0.0049448 0.11618 -2.9764 0 0 0 0 0 0 0 0 0 0 0 0 0 0 0 0 0 0 0 0.067625 0 0 0 0 0 0
5.2148 -0.00068032 -0.0024241 -0.20946 -0.11643 0 -0.098796 -0.00073352 -0.012195 0.031572 -0.01499 0.15959 -2.9471 0 0 0 0 0 0 0 0 0 0 0 0 0 0 0 0 0 0 0 0.101 0 0 0 0 0 0
5.2188 -0.004037 -0.0068827 -0.015632 -0.071046 0 -0.066454 0.0061651 -0.0036724 0.039331 -0.0029624 0.11637 -2.8977 0 0 0 0 0 0 0 0 0 0 0 0 0 0 0 0 0 0 0 0.087399 0 0 0 0 0 0
5.2227 -0.0085906 -0.0126 0.17556 0.02166 0 0.0087018 0.014852 0.017114 0.035388 0.020256 0.025191 -2.8216 0 0 0 0 0 0 0 0 0 0 0 0 0 0 0 0 0 0 0 0.039635 0 0 0 0 0 0
5.2266 -0.010861 -0.015013 0.21123 0.090687 0 0.070129 0.01841 0.033922 0.021271 0.034037 -0.043986 -2.7379 0 0 0 0 0 0 0 0 0 0 0 0 0 0 0 0 0 0 0 -0.0070927 0 0 0 0 0 0
5.2305 -0.0090956 -0.011652 0.065735 0.085658 0 0.072912 0.012985 0.032683 0.004428 0.024217 -0.046229 -2.6762 0 0 0 0 0 0 0 0 0 0 0 0 0 0 0 0 0 0 0 -0.023574 0 0 0 0 0 0
5.2344 -0.0036283 -0.0037099 -0.14311 0.014547 0 0.016369 0.0011387 0.011381 -0.0085219 -0.0052673 0.00511 -2.6496 0 0 0 0 0 0 0 0 0 0 0 0 0 0 0 0 0 0 0 -0.0088991 0 0 0 0 0 0
5.2383 0.0038551 0.0054376 -0.24982 -0.065364 0 -0.056098 -0.0098408 -0.018344 -0.017039 -0.034999 0.052388 -2.6404 0 0 0 0 0 0 0 0 0 0 0 0 0 0 0 0 0 0 0 0.010565 0 0 0 0 0 0
5.2422 0.010965 0.012721 -0.17082 -0.092932 0 -0.088722 -0.013383 -0.0389 -0.025242 -0.044988 0.040869 -2.6152 0 0 0 0 0 0 0 0 0 0 0 0 0 0 0 0 0 0 0 0.0040006 0 0 0 0 0 0
5.2461 0.015111 0.016544 0.033866 -0.047913 0 -0.053706 -0.0084038 -0.038781 -0.035498 -0.029692 -0.0383 -2.554 0 0 0 0 0 0 0 0 0 0 0 0 0 0 0 0 0 0 0 -0.037621 0 0 0 0 0 0
5.25 0.014491 0.01645 0.21148 0.037144 0 0.028041 0.00030013 -0.020658 -0.043978 -0.0013452 -0.13999 -2.466 0 0 0 0 0 0 0 0 0 0 0 0 0 0 0 0 0 0 0 -0.092243 0 0 0 0 0 0
5.2539 0.0093698 0.012697 0.23562 0.10237 0 0.10036 0.0060123 0.00067059 -0.04309 0.020048 -0.1955 -2.3781 0 0 0 0 0 0 0 0 0 0 0 0 0 0 0 0 0 0 0 -0.12138 0 0 0 0 0 0
5.2578 0.0023388 0.0065003 0.09891 0.10224 0 0.11086 0.0050598 0.0095472 -0.028618 0.021225 -0.15941 -2.3098 0 0 0 0 0 0 0 0 0 0 0 0 0 0 0 0 0 0 0 -0.097904 0 0 0 0 0 0
5.2617 -0.003282 0.00013135 -0.089113 0.035215 0 0.04889 -0.00098705 0.0015562 -0.0046299 0.0038498 -0.041908 -2.2588 0 0 0 0 0 0 0 0 0 0 0 0 0 0 0 0 0 0 0 -0.026925 0 0 0 0 0 0
5.2656 -0.0057864 -0.004077 -0.19044 -0.055486 0 -0.044821 -0.0071406 -0.013297 0.018401 -0.018045 0.094218 -2.2092 0 0 0 0 0 0 0 0 0 0 0 0 0 0 0 0 0 0 0 0.055082 0 0 0 0 0 0
5.2695 -0.0059567 -0.0052602 -0.14077 -0.10946 0 -0.10544 -0.0089738 -0.019151 0.030473 -0.027859 0.17128 -2.1496 0 0 0 0 0 0 0 0 0 0 0 0 0 0 0 0 0 0 0 0.1028 0 0 0 0 0 0
5.2734 -0.0056065 -0.0044825 0.010757 -0.088664 0 -0.090287 -0.0055087 -0.0075088 0.028345 -0.016696 0.14678 -2.0814 0 0 0 0 0 0 0 0 0 0 0 0 0 0 0 0 0 0 0 0.091583 0 0 0 0 0 0
5.2773 -0.0054709 -0.0035599 0.14673 -0.0049889 0 -0.01082 0.00095944 0.016001 0.017193 0.011245 0.043385 -2.0138 0 0 0 0 0 0 0 0 0 0 0 0 0 0 0 0 0 0 0 0.034387 0 0 0 0 0 0
5.2813 -0.004892 -0.0035877 0.17047 0.083987 0 0.074486 0.0073335 0.036636 0.0074575 0.040515 -0.063836 -1.9527 0 0 0 0 0 0 0 0 0 0 0 0 0 0 0 0 0 0 0 -0.025868 0 0 0 0 0 0
5.2852 -0.0036194 -0.0047997 0.071607 0.11282 0 0.10251 0.011836 0.042272 0.0088754 0.053012 -0.097441 -1.8976 0 0 0 0 0 0 0 0 0 0 0 0 0 0 0 0 0 0 0 -0.044626 0 0 0 0 0 0
5.2891 -0.0033421 -0.0075404 -0.074785 0.05631 0 0.052006 0.013848 0.031532 0.024085 0.039418 -0.031784 -1.8456 0 0 0 0 0 0 0 0 0 0 0 0 0 0 0 0 0 0 0 -0.0064453 0 0 0 0 0 0
5.293 -0.0065735 -0.012494 -0.16762 -0.048192 0 -0.041098 0.012244 0.012414 0.0449 0.0064323 0.088234 -1.7961 0 0 0 0 0 0 0 0 0 0 0 0 0 0 0 0 0 0 0 0.063136 0 0 0 0 0 0
5.2969 -0.013545 -0.019217 -0.15161 -0.12553 0 -0.11133 0.0049809 -0.0054711 0.055018 -0.026517 0.17871 -1.7504 0 0 0 0 0 0 0 0 0 0 0 0 0 0 0 0 0 0 0 0.11404 0 0 0 0 0 0
5.3008 -0.020514 -0.024632 -0.051214 -0.11922 0 -0.11246 -0.0085326 -0.017187 0.040208 -0.040529 0.1755 -1.7092 0 0 0 0 0 0 0 0 0 0 0 0 0 0 0 0 0 0 0 0.10595 0 0 0 0 0 0
5.3047 -0.022009 -0.02411 0.053778 -0.035688 0 -0.049682 -0.024352 -0.022847 0.00040441 -0.031146 0.076392 -1.6717 0 0 0 0 0 0 0 0 0 0 0 0 0 0 0 0 0 0 0 0.036254 0 0 0 0 0 0
5.3086 -0.015552 -0.015314 0.090671 0.060973 0 0.028367 -0.034388 -0.024296 -0.046606 -0.011389 -0.062839 -1.6364 0 0 0 0 0 0 0 0 0 0 0 0 0 0 0 0 0 0 0 -0.058502 0 0 0 0 0 0
5.3125 -0.0044831 -0.0014965 0.047176 0.10038 0 0.068859 -0.031891 -0.023009 -0.075815 -0.00068855 -0.17078 -1.5999 0 0 0 0 0 0 0 0 0 0 0 0 0 0 0 0 0 0 0 -0.12845 0 0 0 0 0 0
5.3164 0.004055 0.0095333 -0.024404 0.060513 0 0.052799 -0.018119 -0.020845 -0.07351 -0.0088964 -0.20584 -1.5566 0 0 0 0 0 0 0 0 0 0 0 0 0 0 0 0 0 0 0 -0.14362 0 0 0 0 0 0
5.3203 0.0044231 0.010732 -0.054934 -0.019576 0 0.0032951 -0.0034737 -0.020958 -0.048193 -0.029244 -0.17276 -1.5013 0 0 0 0 0 0 0 0 0 0 0 0 0 0 0 0 0 0 0 -0.11006 0 0 0 0 0 0
5.3242 -0.0035503 0.001081 -0.018921 -0.076601 0 -0.038331 -0.00037239 -0.026106 -0.023284 -0.045884 -0.10622 -1.4375 0 0 0 0 0 0 0 0 0 0 0 0 0 0 0 0 0 0 0 -0.059288 0 0 0 0 0 0
5.3281 -0.01511 -0.013858 0.043911 -0.074812 0 -0.045893 -0.012997 -0.03543 -0.017265 -0.04818 -0.042163 -1.3793 0 0 0 0 0 0 0 0 0 0 0 0 0 0 0 0 0 0 0 -0.02243 0 0 0 0 0 0
5.332 -0.024503 -0.026387 0.065971 -0.028755 0 -0.024463 -0.033056 -0.043582 -0.029015 -0.038343 -2.0018e-05 -1.3422 0 0 0 0 0 0 0 0 0 0 0 0 0 0 0 0 0 0 0 -0.010633 0 0 0 0 0 0
5.3359 -0.028476 -0.031877 0.015952 0.01701 0 -0.00014138 -0.045965 -0.044058 -0.041366 -0.026557 0.017617 -1.3272 0 0 0 0 0 0 0 0 0 0 0 0 0 0 0 0 0 0 0 -0.014543 0 0 0 0 0 0
5.3398 -0.026769 -0.03033 -0.069013 0.027394 0 0.0038636 -0.042317 -0.034183 -0.038422 -0.020095 0.016899 -1.3163 0 0 0 0 0 0 0 0 0 0 0 0 0 0 0 0 0 0 0 -0.018475 0 0 0 0 0 0
5.3438 -0.02046 -0.024016 -0.11506 0.0005388 0 -0.015583 -0.024525 -0.017215 -0.019462 -0.01762 0.0064113 -1.2873 0 0 0 0 0 0 0 0 0 0 0 0 0 0 0 0 0 0 0 -0.014452 0 0 0 0 0 0
5.3477 -0.010698 -0.014634 -0.079774 -0.038378 0 -0.042081 -0.0032597 0.00019596 0.0028773 -0.01296 -0.0053905 -1.2376 0 0 0 0 0 0 0 0 0 0 0 0 0 0 0 0 0 0 0 -0.0053659 0 0 0 0 0 0
5.3516 0.00096626 -0.0030736 0.0068964 -0.059997 0 -0.053553 0.011953 0.012675 0.016029 -0.0026521 -0.012228 -1.1901 0 0 0 0 0 0 0 0 0 0 0 0 0 0 0 0 0 0 0 0.0017033 0 0 0 0 0 0
5.3555 0.011831 0.008808 0.069239 -0.048955 0 -0.037244 0.01882 0.018936 0.017953 0.011004 -0.012011 -1.1715 0 0 0 0 0 0 0 0 0 0 0 0 0 0 0 0 0 0 0 0.0034677 0 0 0 0 0 0
5.3594 0.018582 0.017429 0.055867 -0.0085305 0 0.0030853 0.020533 0.021128 0.015612 0.023239 -0.005678 -1.1835 0 0 0 0 0 0 0 0 0 0 0 0 0 0 0 0 0 0 0 0.0031102 0 0 0 0 0 0
5.3633 0.019082 0.019365 -0.013259 0.043279 0 0.049298 0.020131 0.022244 0.016133 0.031274 0.0074279 -1.1968 0 0 0 0 0 0 0 0 0 0 0 0 0 0 0 0 0 0 0 0.0075106 0 0 0 0 0 0
5.3672 0.013713 0.014122 -0.067976 0.080579 0 0.077592 0.017916 0.023962 0.021333 0.034911 0.031735 -1.178 0 0 0 0 0 0 0 0 0 0 0 0 0 0 0 0 0 0 0 0.022409 0 0 0 0 0 0
5.3711 0.004894 0.0047316 -0.056259 0.080231 0 0.070453 0.013752 0.02596 0.029416 0.034059 0.069568 -1.1232 0 0 0 0 0 0 0 0 0 0 0 0 0 0 0 0 0 0 0 0.048 0 0 0 0 0 0
5.375 -0.0046739 -0.0046254 0.0068818 0.036624 0 0.027655 0.009652 0.02638 0.038196 0.027745 0.11104 -1.0619 0 0 0 0 0 0 0 0 0 0 0 0 0 0 0 0 0 0 0 0.076195 0 0 0 0 0 0
5.3789 -0.013341 -0.011627 0.056634 -0.028777 0 -0.030216 0.0081107 0.022966 0.044184 0.016345 0.13215 -1.0266 0 0 0 0 0 0 0 0 0 0 0 0 0 0 0 0 0 0 0 0.091721 0 0 0 0 0 0
5.3828 -0.020447 -0.016587 0.043073 -0.076418 0 -0.071297 0.007943 0.014542 0.040334 0.003599 0.10898 -1.0197 0 0 0 0 0 0 0 0 0 0 0 0 0 0 0 0 0 0 0 0.079434 0 0 0 0 0 0
5.3867 -0.025502 -0.020682 -0.020873 -0.076301 0 -0.07262 0.0037167 0.0020852 0.019512 -0.0054714 0.039659 -1.0124 0 0 0 0 0 0 0 0 0 0 0 0 0 0 0 0 0 0 0 0.035855 0 0 0 0 0 0
5.3906 -0.027828 -0.023928 -0.073814 -0.033686 0 -0.03771 -0.0087299 -0.011632 -0.016352 -0.009452 -0.046182 -0.97769 0 0 0 0 0 0 0 0 0 0 0 0 0 0 0 0 0 0 0 -0.023502 0 0 0 0 0 0
5.3945 -0.026996 -0.025055 -0.066147 0.01238 0 0.003958 -0.026006 -0.023871 -0.051698 -0.012564 -0.10353 -0.92115 0 0 0 0 0 0 0 0 0 0 0 0 0 0 0 0 0 0 0 -0.070097 0 0 0 0 0 0
5.3984 -0.023313 -0.023042 -0.0065787 0.021181 0 0.018903 -0.037925 -0.033555 -0.066466 -0.02057 -0.10445 -0.87581 0 0 0 0 0 0 0 0 0 0 0 0 0 0 0 0 0 0 0 -0.081172 0 0 0 0 0 0
5.4023 -0.017702 -0.018336 0.048152 -0.013403 0 -0.0027586 -0.03624 -0.040895 -0.053784 -0.034203 -0.060616 -0.86777 0 0 0 0 0 0 0 0 0 0 0 0 0 0 0 0 0 0 0 -0.058048 0 0 0 0 0 0
5.4063 -0.011191 -0.012482 0.047287 -0.056316 0 -0.037856 -0.02312 -0.045494 -0.028869 -0.04722 -0.015649 -0.88962 0 0 0 0 0 0 0 0 0 0 0 0 0 0 0 0 0 0 0 -0.027405 0 0 0 0 0 0
5.4102 -0.0046948 -0.0068809 -0.0085976 -0.062511 0 -0.04939 -0.01018 -0.04555 -0.017545 -0.05167 -0.011977 -0.90956 0 0 0 0 0 0 0 0 0 0 0 0 0 0 0 0 0 0 0 -0.021602 0 0 0 0 0 0
5.4141 0.00078077 -0.0022153 -0.070645 -0.018417 0 -0.019739 -0.0081396 -0.039901 -0.032982 -0.045308 -0.058566 -0.90443 0 0 0 0 0 0 0 0 0 0 0 0 0 0 0 0 0 0 0 -0.052577 0 0 0 0 0 0
5.418 0.0041015 0.0010827 -0.085975 0.044312 0 0.031271 -0.017083 -0.030942 -0.06284 -0.033629 -0.12487 -0.8801 0 0 0 0 0 0 0 0 0 0 0 0 0 0 0 0 0 0 0 -0.1011 0 0 0 0 0 0
5.4219 0.0045243 0.0023294 -0.041544 0.075399 0 0.061021 -0.027003 -0.024307 -0.080094 -0.024591 -0.16431 -0.85898 0 0 0 0 0 0 0 0 0 0 0 0 0 0 0 0 0 0 0 -0.13104 0 0 0 0 0 0
5.4258 0.0023163 0.0009858 0.027784 0.048603 0 0.040292 -0.027783 -0.024068 -0.067428 -0.021473 -0.14742 -0.8523 0 0 0 0 0 0 0 0 0 0 0 0 0 0 0 0 0 0 0 -0.11695 0 0 0 0 0 0
5.4297 -0.0013405 -0.0024878 0.068566 -0.017134 0 -0.020259 -0.018308 -0.027586 -0.031519 -0.020742 -0.079854 -0.84977 0 0 0 0 0 0 0 0 0 0 0 0 0 0 0 0 0 0 0 -0.062402 0 0 0 0 0 0
5.4336 -0.0052134 -0.0065141 0.049167 -0.074394 0 -0.076925 -0.0059003 -0.026049 0.005623 -0.016162 0.0052866 -0.83657 0 0 0 0 0 0 0 0 0 0 0 0 0 0 0 0 0 0 0 0.0049387 0 0 0 0 0 0
5.4375 -0.0087292 -0.0093801 -0.017779 -0.084646 0 -0.087561 0.0021732 -0.011771 0.027696 -0.0044559 0.071523 -0.81507 0 0 0 0 0 0 0 0 0 0 0 0 0 0 0 0 0 0 0 0.055104 0 0 0 0 0 0
5.4414 -0.011727 -0.010328 -0.083466 -0.044456 0 -0.044489 0.0054663 0.013904 0.035798 0.012523 0.10093 -0.80403 0 0 0 0 0 0 0 0 0 0 0 0 0 0 0 0 0 0 0 0.075628 0 0 0 0 0 0
5.4453 -0.013659 -0.0096519 -0.09523 0.017122 0 0.021306 0.0087204 0.039998 0.041103 0.029651 0.10043 -0.81625 0 0 0 0 0 0 0 0 0 0 0 0 0 0 0 0 0 0 0 0.074902 0 0 0 0 0 0
5.4492 -0.013467 -0.0079426 -0.034095 0.062216 0 0.065985 0.014908 0.05392 0.049609 0.041507 0.091394 -0.84139 0 0 0 0 0 0 0 0 0 0 0 0 0 0 0 0 0 0 0 0.070087 0 0 0 0 0 0
5.4531 -0.01067 -0.0056409 0.06618 0.06807 0 0.065337 0.0214 0.05104 0.056473 0.04431 0.091589 -0.85499 0 0 0 0 0 0 0 0 0 0 0 0 0 0 0 0 0 0 0 0.072048 0 0 0 0 0 0
5.457 -0.0065601 -0.0034565 0.13573 0.036611 0 0.02813 0.02318 0.037107 0.054207 0.03717 0.10188 -0.84402 0 0 0 0 0 0 0 0 0 0 0 0 0 0 0 0 0 0 0 0.078751 0 0 0 0 0 0
5.4609 -0.0039066 -0.002817 0.11678 -0.011137 0 -0.016336 0.018584 0.021929 0.042701 0.023135 0.10628 -0.81994 0 0 0 0 0 0 0 0 0 0 0 0 0 0 0 0 0 0 0 0.079353 0 0 0 0 0 0
5.4648 -0.0049153 -0.0051742 0.011853 -0.048581 0 -0.042037 0.0106 0.011044 0.028583 0.0085523 0.085384 -0.80521 0 0 0 0 0 0 0 0 0 0 0 0 0 0 0 0 0 0 0 0.063428 0 0 0 0 0 0
5.4688 -0.0091974 -0.010406 -0.10894 -0.057751 0 -0.041674 0.002658 0.0031404 0.015817 -0.00077454 0.033882 -0.80905 0 0 0 0 0 0 0 0 0 0 0 0 0 0 0 0 0 0 0 0.028629 0 0 0 0 0 0
5.4727 -0.013827 -0.016074 -0.15657 -0.038543 0 -0.025488 -0.0053887 -0.0057635 0.00049982 -0.0045959 -0.031496 -0.81994 0 0 0 0 0 0 0 0 0 0 0 0 0 0 0 0 0 0 0 -0.016936 0 0 0 0 0 0
5.4766 -0.015681 -0.018865 -0.094763 -0.008138 0 -0.0094841 -0.015967 -0.017126 -0.022863 -0.009195 -0.081531 -0.82161 0 0 0 0 0 0 0 0 0 0 0 0 0 0 0 0 0 0 0 -0.058375 0 0 0 0 0 0
5.4805 -0.013989 -0.01732 0.025573 0.010887 0 -0.0041031 -0.028886 -0.02907 -0.051307 -0.021619 -0.095923 -0.81292 0 0 0 0 0 0 0 0 0 0 0 0 0 0 0 0 0 0 0 -0.08222 0 0 0 0 0 0
5.4844 -0.01076 -0.013238 0.10446 0.0070797 0 -0.0097375 -0.039292 -0.039363 -0.072851 -0.04154 -0.079695 -0.80836 0 0 0 0 0 0 0 0 0 0 0 0 0 0 0 0 0 0 0 -0.085014 0 0 0 0 0 0
5.4883 -0.0087883 -0.010159 0.076082 -0.011594 0 -0.018993 -0.041669 -0.047504 -0.077661 -0.059199 -0.059828 -0.81972 0 0 0 0 0 0 0 0 0 0 0 0 0 0 0 0 0 0 0 -0.076116 0 0 0 0 0 0
5.4922 -0.0092078 -0.010136 -0.034086 -0.025836 0 -0.022816 -0.035729 -0.053429 -0.068606 -0.063052 -0.063254 -0.84067 0 0 0 0 0 0 0 0 0 0 0 0 0 0 0 0 0 0 0 -0.070971 0 0 0 0 0 0
5.4961 -0.010825 -0.011895 -0.13028 -0.023137 0 -0.017213 -0.02735 -0.055434 -0.058583 -0.050694 -0.094069 -0.85221 0 0 0 0 0 0 0 0 0 0 0 0 0 0 0 0 0 0 0 -0.078544 0 0 0 0 0 0
5.5 -0.011577 -0.012179 -0.12878 -0.008985 0 -0.0066911 -0.023104 -0.051025 -0.056849 -0.032069 -0.12968 -0.84242 0 0 0 0 0 0 0 0 0 0 0 0 0 0 0 0 0 0 0 -0.093089 0 0 0 0 0 0
5.5039 -0.010512 -0.0090252 -0.029023 4.5179e-05 0 -0.001022 -0.024086 -0.040219 -0.059485 -0.020753 -0.13953 -0.81878 0 0 0 0 0 0 0 0 0 0 0 0 0 0 0 0 0 0 0 -0.098373 0 0 0 0 0 0
5.5078 -0.0084526 -0.0037858 0.088544 -0.0055457 0 -0.0063635 -0.025533 -0.026927 -0.054569 -0.02124 -0.11014 -0.80071 0 0 0 0 0 0 0 0 0 0 0 0 0 0 0 0 0 0 0 -0.081689 0 0 0 0 0 0
5.5117 -0.0070165 -1.745e-05 0.13344 -0.017732 0 -0.018038 -0.022209 -0.015789 -0.035901 -0.024857 -0.054588 -0.80138 0 0 0 0 0 0 0 0 0 0 0 0 0 0 0 0 0 0 0 -0.045188 0 0 0 0 0 0
5.5156 -0.00711 -0.00032633 0.079891 -0.019621 0 -0.023103 -0.013395 -0.0075251 -0.0095479 -0.018664 0.00067315 -0.81781 0 0 0 0 0 0 0 0 0 0 0 0 0 0 0 0 0 0 0 -0.003757 0 0 0 0 0 0
5.5195 -0.0081939 -0.0040756 -0.018448 -0.0043559 0 -0.012438 -0.0023875 0.0016435 0.013705 0.0013772 0.03839 -0.83674 0 0 0 0 0 0 0 0 0 0 0 0 0 0 0 0 0 0 0 0.028504 0 0 0 0 0 0
5.5234 -0.0086734 -0.0078578 -0.080243 0.016141 0 0.0087063 0.0078883 0.015235 0.030257 0.026074 0.061428 -0.84706 0 0 0 0 0 0 0 0 0 0 0 0 0 0 0 0 0 0 0 0.049691 0 0 0 0 0 0
5.5273 -0.0069068 -0.0080964 -0.063986 0.022787 0 0.023645 0.017421 0.031517 0.04542 0.041627 0.083431 -0.84636 0 0 0 0 0 0 0 0 0 0 0 0 0 0 0 0 0 0 0 0.067974 0 0 0 0 0 0
5.5313 -0.0021905 -0.0035406 0.0058394 0.0097602 0 0.020023 0.027024 0.04418 0.063236 0.042338 0.11026 -0.83861 0 0 0 0 0 0 0 0 0 0 0 0 0 0 0 0 0 0 0 0.088701 0 0 0 0 0 0
5.5352 0.0046608 0.0040712 0.067983 -0.0080153 0 0.0032923 0.03502 0.048323 0.07761 0.034877 0.1313 -0.82989 0 0 0 0 0 0 0 0 0 0 0 0 0 0 0 0 0 0 0 0.10515 0 0 0 0 0 0
5.5391 0.011388 0.011225 0.076036 -0.0092055 0 -0.0072125 0.037647 0.045205 0.076976 0.030589 0.12914 -0.82679 0 0 0 0 0 0 0 0 0 0 0 0 0 0 0 0 0 0 0 0.10382 0 0 0 0 0 0
5.543 0.015204 0.014606 0.02908 0.011726 0 0.0022663 0.033234 0.040323 0.058274 0.034178 0.097854 -0.83551 0 0 0 0 0 0 0 0 0 0 0 0 0 0 0 0 0 0 0 0.079525 0 0 0 0 0 0
5.5469 0.014329 0.012716 -0.035678 0.037203 0 0.024062 0.024891 0.036903 0.033574 0.039825 0.051745 -0.8584 0 0 0 0 0 0 0 0 0 0 0 0 0 0 0 0 0 0 0 0.044157 0 0 0 0 0 0
5.5508 0.0092736 0.0065544 -0.073667 0.042251 0 0.034505 0.017703 0.032156 0.019649 0.037579 0.015834 -0.8907 0 0 0 0 0 0 0 0 0 0 0 0 0 0 0 0 0 0 0 0.018412 0 0 0 0 0 0
5.5547 0.0028021 -0.00080507 -0.061909 0.018261 0 0.017275 0.01305 0.020642 0.020362 0.022921 0.0059423 -0.9232 0 0 0 0 0 0 0 0 0 0 0 0 0 0 0 0 0 0 0 0.013136 0 0 0 0 0 0
5.5586 -0.0016555 -0.005663 -0.010545 -0.018169 0 -0.018124 0.0068337 0.0010949 0.021417 0.00059164 0.015697 -0.95018 0 0 0 0 0 0 0 0 0 0 0 0 0 0 0 0 0 0 0 0.018458 0 0 0 0 0 0
5.5625 -0.0021001 -0.0056134 0.045354 -0.039506 0 -0.042508 -0.0054486 -0.020716 0.0048502 -0.019624 0.021374 -0.97451 0 0 0 0 0 0 0 0 0 0 0 0 0 0 0 0 0 0 0 0.012256 0 0 0 0 0 0
5.5664 0.00099515 -0.00086282 0.068272 -0.0308 0 -0.033396 -0.02184 -0.036096 -0.0309 -0.030151 0.00053837 -1.0032 0 0 0 0 0 0 0 0 0 0 0 0 0 0 0 0 0 0 0 -0.019111 0 0 0 0 0 0
5.5703 0.0054003 0.0059904 0.044107 -0.00096859 0 0.0035462 -0.033312 -0.040081 -0.066637 -0.02981 -0.05018 -1.0375 0 0 0 0 0 0 0 0 0 0 0 0 0 0 0 0 0 0 0 -0.066933 0 0 0 0 0 0
5.5742 0.008828 0.011628 -0.0050157 0.026674 0 0.039006 -0.031329 -0.034139 -0.079198 -0.023067 -0.11119 -1.0697 0 0 0 0 0 0 0 0 0 0 0 0 0 0 0 0 0 0 0 -0.10593 0 0 0 0 0 0
5.5781 0.010164 0.013906 -0.034661 0.034037 0 0.046126 -0.016547 -0.023455 -0.062765 -0.016464 -0.15197 -1.0907 0 0 0 0 0 0 0 0 0 0 0 0 0 0 0 0 0 0 0 -0.11419 0 0 0 0 0 0
5.582 0.0094751 0.012613 -0.014181 0.020452 0 0.02313 0.00042715 -0.012847 -0.033384 -0.014878 -0.15017 -1.1005 0 0 0 0 0 0 0 0 0 0 0 0 0 0 0 0 0 0 0 -0.08936 0 0 0 0 0 0
5.5859 0.0072751 0.008826 0.042634 -0.00058911 0 -0.0080254 0.0076642 -0.0052722 -0.012907 -0.018849 -0.10502 -1.1084 0 0 0 0 0 0 0 0 0 0 0 0 0 0 0 0 0 0 0 -0.048093 0 0 0 0 0 0
5.5898 0.0040617 0.0038231 0.083122 -0.013951 0 -0.023326 0.0020169 -0.0022913 -0.0092736 -0.023871 -0.037015 -1.1224 0 0 0 0 0 0 0 0 0 0 0 0 0 0 0 0 0 0 0 -0.011335 0 0 0 0 0 0
5.5938 0.00048435 -0.0013359 0.059865 -0.013042 0 -0.01657 -0.0087252 -0.0035032 -0.012315 -0.022732 0.025022 -1.1398 0 0 0 0 0 0 0 0 0 0 0 0 0 0 0 0 0 0 0 0.010348 0 0 0 0 0 0
5.5977 -0.0023788 -0.0055077 -0.022712 -0.0016232 0 -0.00013263 -0.01317 -0.0049259 -0.0069971 -0.010594 0.060851 -1.1504 0 0 0 0 0 0 0 0 0 0 0 0 0 0 0 0 0 0 0 0.020156 0 0 0 0 0 0
5.6016 -0.003307 -0.0073148 -0.10462 0.01078 0 0.010111 -0.0058208 5.9009e-05 0.011297 0.010521 0.068793 -1.1496 0 0 0 0 0 0 0 0 0 0 0 0 0 0 0 0 0 0 0 0.027561 0 0 0 0 0 0
5.6055 -0.0017454 -0.0058035 -0.11909 0.01512 0 0.008547 0.0096551 0.015293 0.034436 0.032097 0.06284 -1.1454 0 0 0 0 0 0 0 0 0 0 0 0 0 0 0 0 0 0 0 0.038908 0 0 0 0 0 0
5.6094 0.0016138 -0.0014264 -0.052732 0.007917 0 0.00057622 0.024883 0.036212 0.051553 0.044984 0.059922 -1.1509 0 0 0 0 0 0 0 0 0 0 0 0 0 0 0 0 0 0 0 0.053723 0 0 0 0 0 0
5.6133 0.0051121 0.0038111 0.039499 -0.0061403 0 -0.0058448 0.033385 0.051006 0.058527 0.046003 0.067271 -1.1701 0 0 0 0 0 0 0 0 0 0 0 0 0 0 0 0 0 0 0 0.067127 0 0 0 0 0 0
5.6172 0.0071038 0.0075203 0.081748 -0.015986 0 -0.0066126 0.033463 0.049812 0.05759 0.039254 0.07918 -1.1932 0 0 0 0 0 0 0 0 0 0 0 0 0 0 0 0 0 0 0 0.074018 0 0 0 0 0 0
5.6211 0.0068321 0.0085066 0.045036 -0.011367 0 -0.0011182 0.026754 0.03405 0.050815 0.031145 0.084362 -1.2067 0 0 0 0 0 0 0 0 0 0 0 0 0 0 0 0 0 0 0 0.071657 0 0 0 0 0 0
5.625 0.0045511 0.007289 -0.027581 0.0081372 0 0.0099098 0.016035 0.016074 0.037561 0.024476 0.076324 -1.2065 0 0 0 0 0 0 0 0 0 0 0 0 0 0 0 0 0 0 0 0.060475 0 0 0 0 0 0
5.6289 0.00096716 0.0050816 -0.062206 0.029983 0 0.023137 0.0046668 0.0082155 0.018888 0.017578 0.057483 -1.2004 0 0 0 0 0 0 0 0 0 0 0 0 0 0 0 0 0 0 0 0.043847 0 0 0 0 0 0
5.6328 -0.0033734 0.0023248 -0.022868 0.036439 0 0.030577 -0.0036108 0.011474 0.0014872 0.0085231 0.034567 -1.1977 0 0 0 0 0 0 0 0 0 0 0 0 0 0 0 0 0 0 0 0.026556 0 0 0 0 0 0
5.6367 -0.0082109 -0.0016645 0.056137 0.018742 0 0.023177 -0.0066462 0.015122 -0.0065164 -0.0013139 0.011427 -1.2 0 0 0 0 0 0 0 0 0 0 0 0 0 0 0 0 0 0 0 0.011743 0 0 0 0 0 0
5.6406 -0.013221 -0.0075255 0.1027 -0.014404 0 -0.00032544 -0.0065214 0.0076532 -0.0048858 -0.0089402 -0.012919 -1.203 0 0 0 0 0 0 0 0 0 0 0 0 0 0 0 0 0 0 0 -0.0016801 0 0 0 0 0 0
5.6445 -0.017635 -0.01441 0.07198 -0.042635 0 -0.028654 -0.0091302 -0.012069 -0.0044355 -0.01442 -0.039688 -1.2059 0 0 0 0 0 0 0 0 0 0 0 0 0 0 0 0 0 0 0 -0.018078 0 0 0 0 0 0
5.6484 -0.020288 -0.019891 -0.015507 -0.049931 0 -0.045118 -0.019184 -0.034393 -0.017896 -0.022043 -0.065477 -1.2153 0 0 0 0 0 0 0 0 0 0 0 0 0 0 0 0 0 0 0 -0.04031 0 0 0 0 0 0
5.6523 -0.020157 -0.021554 -0.093872 -0.036703 0 -0.041726 -0.034551 -0.048575 -0.046187 -0.035313 -0.083546 -1.2379 0 0 0 0 0 0 0 0 0 0 0 0 0 0 0 0 0 0 0 -0.065231 0 0 0 0 0 0
5.6563 -0.01706 -0.018897 -0.10758 -0.017214 0 -0.026096 -0.046067 -0.051751 -0.074571 -0.050974 -0.09033 -1.2713 0 0 0 0 0 0 0 0 0 0 0 0 0 0 0 0 0 0 0 -0.084459 0 0 0 0 0 0
5.6602 -0.01204 -0.013842 -0.053358 -0.0055483 0 -0.013156 -0.044498 -0.048467 -0.084233 -0.05966 -0.089561 -1.3041 0 0 0 0 0 0 0 0 0 0 0 0 0 0 0 0 0 0 0 -0.090562 0 0 0 0 0 0
5.6641 -0.0070909 -0.0094213 0.022691 -0.0041393 0 -0.010003 -0.029001 -0.043252 -0.068919 -0.054113 -0.08837 -1.3265 0 0 0 0 0 0 0 0 0 0 0 0 0 0 0 0 0 0 0 -0.083001 0 0 0 0 0 0
5.668 -0.004276 -0.0078027 0.063389 -0.0054418 0 -0.010381 -0.0090762 -0.036005 -0.040508 -0.036996 -0.088607 -1.3399 0 0 0 0 0 0 0 0 0 0 0 0 0 0 0 0 0 0 0 -0.067866 0 0 0 0 0 0
5.6719 -0.0046413 -0.0091824 0.040702 -0.0033943 0 -0.0048395 0.0024581 -0.025257 -0.018221 -0.019664 -0.082818 -1.3547 0 0 0 0 0 0 0 0 0 0 0 0 0 0 0 0 0 0 0 -0.051733 0 0 0 0 0 0
5.6758 -0.007523 -0.012047 -0.028738 -0.0014151 0 0.005326 -0.00047629 -0.013925 -0.01228 -0.012197 -0.0605 -1.3801 0 0 0 0 0 0 0 0 0 0 0 0 0 0 0 0 0 0 0 -0.036185 0 0 0 0 0 0
5.6797 -0.010708 -0.014141 -0.097111 -0.0080202 0 0.0073402 -0.01286 -0.008765 -0.017455 -0.014345 -0.019772 -1.4161 0 0 0 0 0 0 0 0 0 0 0 0 0 0 0 0 0 0 0 -0.018733 0 0 0 0 0 0
5.6836 -0.011486 -0.013336 -0.11574 -0.024906 0 -0.0082161 -0.023227 -0.012645 -0.020954 -0.016385 0.026787 -1.4564 0 0 0 0 0 0 0 0 0 0 0 0 0 0 0 0 0 0 0 0.0013449 0 0 0 0 0 0
5.6875 -0.0081282 -0.0083037 -0.065499 -0.04086 0 -0.033045 -0.022538 -0.018498 -0.014825 -0.0087511 0.058791 -1.4956 0 0 0 0 0 0 0 0 0 0 0 0 0 0 0 0 0 0 0 0.01948 0 0 0 0 0 0
5.6914 -0.0010013 0.00073267 0.028476 -0.039222 0 -0.044523 -0.0096248 -0.013502 -0.00046096 0.0094014 0.062611 -1.5315 0 0 0 0 0 0 0 0 0 0 0 0 0 0 0 0 0 0 0 0.029405 0 0 0 0 0 0
5.6953 0.0073859 0.011405 0.10907 -0.012784 0 -0.025771 0.010015 0.0088566 0.01682 0.030604 0.042152 -1.563 0 0 0 0 0 0 0 0 0 0 0 0 0 0 0 0 0 0 0 0.030513 0 0 0 0 0 0
5.6992 0.013592 0.019673 0.12429 0.0278 0 0.017016 0.029012 0.04065 0.034437 0.046455 0.017404 -1.5882 0 0 0 0 0 0 0 0 0 0 0 0 0 0 0 0 0 0 0 0.03073 0 0 0 0 0 0
5.7031 0.015136 0.021834 0.066788 0.060159 0 0.057579 0.041639 0.064261 0.052347 0.053406 0.01205 -1.6076 0 0 0 0 0 0 0 0 0 0 0 0 0 0 0 0 0 0 0 0.040649 0 0 0 0 0 0
5.707 0.011947 0.017029 -0.016784 0.065771 0 0.070453 0.044598 0.066332 0.067817 0.051965 0.038626 -1.6273 0 0 0 0 0 0 0 0 0 0 0 0 0 0 0 0 0 0 0 0.063639 0 0 0 0 0 0
5.7109 0.0063841 0.0081832 -0.060669 0.042211 0 0.05012 0.037146 0.048148 0.073666 0.042891 0.089821 -1.6556 0 0 0 0 0 0 0 0 0 0 0 0 0 0 0 0 0 0 0 0.091033 0 0 0 0 0 0
5.7148 0.0017417 0.00023191 -0.03491 0.0035018 0 0.012205 0.022146 0.023419 0.063981 0.026853 0.14006 -1.6949 0 0 0 0 0 0 0 0 0 0 0 0 0 0 0 0 0 0 0 0.10689 0 0 0 0 0 0
5.7188 0.0002708 -0.0031487 0.02785 -0.029688 0 -0.021072 0.0063738 0.0066571 0.041334 0.0080473 0.15701 -1.7377 0 0 0 0 0 0 0 0 0 0 0 0 0 0 0 0 0 0 0 0.09826 0 0 0 0 0 0
5.7227 0.0021976 -0.001574 0.061743 -0.04182 0 -0.03577 -0.0024347 0.0031538 0.016488 -0.0046658 0.11912 -1.7736 0 0 0 0 0 0 0 0 0 0 0 0 0 0 0 0 0 0 0 0.062868 0 0 0 0 0 0
5.7266 0.0063994 0.0029341 0.029703 -0.029417 0 -0.030242 -0.00091171 0.0081108 -0.00045291 -0.0037685 0.031212 -1.8 0 0 0 0 0 0 0 0 0 0 0 0 0 0 0 0 0 0 0 0.0099806 0 0 0 0 0 0
5.7305 0.011952 0.0086196 -0.039728 -0.0013064 0 -0.010551 0.0069851 0.012972 -0.0084316 0.0083749 -0.072356 -1.8232 0 0 0 0 0 0 0 0 0 0 0 0 0 0 0 0 0 0 0 -0.044064 0 0 0 0 0 0
5.7344 0.018947 0.015594 -0.078046 0.026656 0 0.0142 0.013179 0.011832 -0.014232 0.018688 -0.14357 -1.8489 0 0 0 0 0 0 0 0 0 0 0 0 0 0 0 0 0 0 0 -0.08197 0 0 0 0 0 0
5.7383 0.027704 0.024727 -0.042293 0.040474 0 0.033979 0.012753 0.0037033 -0.022993 0.014187 -0.14964 -1.8724 0 0 0 0 0 0 0 0 0 0 0 0 0 0 0 0 0 0 0 -0.091671 0 0 0 0 0 0
5.7422 0.03715 0.035167 0.042674 0.036973 0 0.041429 0.0084772 -0.008191 -0.031166 -0.0045463 -0.095905 -1.8826 0 0 0 0 0 0 0 0 0 0 0 0 0 0 0 0 0 0 0 -0.072068 0 0 0 0 0 0
5.7461 0.044208 0.04341 0.10694 0.026807 0 0.038012 0.0078113 -0.017691 -0.030023 -0.021302 -0.023582 -1.8748 0 0 0 0 0 0 0 0 0 0 0 0 0 0 0 0 0 0 0 -0.035474 0 0 0 0 0 0
5.75 0.04522 0.045308 0.10131 0.02675 0 0.035445 0.015072 -0.017795 -0.015915 -0.017835 0.019468 -1.8592 0 0 0 0 0 0 0 0 0 0 0 0 0 0 0 0 0 0 0 -0.0023803 0 0 0 0 0 0
5.7539 0.038543 0.039312 0.041646 0.044445 0 0.045619 0.02659 -0.0048155 0.0044392 0.0086271 0.01424 -1.8521 0 0 0 0 0 0 0 0 0 0 0 0 0 0 0 0 0 0 0 0.011471 0 0 0 0 0 0
5.7578 0.02612 0.027859 -0.010614 0.067892 0 0.065133 0.033853 0.017352 0.019939 0.040988 -0.016115 -1.8597 0 0 0 0 0 0 0 0 0 0 0 0 0 0 0 0 0 0 0 0.0072861 0 0 0 0 0 0
5.7617 0.012583 0.015633 -0.010106 0.071674 0 0.071765 0.031503 0.037726 0.026012 0.056239 -0.026869 -1.8718 0 0 0 0 0 0 0 0 0 0 0 0 0 0 0 0 0 0 0 0.0032154 0 0 0 0 0 0
5.7656 0.0024667 0.0064037 0.030833 0.038607 0 0.042604 0.022172 0.045552 0.028361 0.045334 0.010335 -1.8734 0 0 0 0 0 0 0 0 0 0 0 0 0 0 0 0 0 0 0 0.019232 0 0 0 0 0 0
5.7695 -0.0023315 0.0012333 0.05978 -0.020622 0 -0.019304 0.013606 0.0393 0.035485 0.02069 0.083565 -1.8606 0 0 0 0 0 0 0 0 0 0 0 0 0 0 0 0 0 0 0 0.058327 0 0 0 0 0 0
5.7734 -0.0030736 -0.0009432 0.039565 -0.069581 0 -0.07734 0.011517 0.02864 0.04859 0.0048048 0.15011 -1.8443 0 0 0 0 0 0 0 0 0 0 0 0 0 0 0 0 0 0 0 0.1013 0 0 0 0 0 0
5.7773 -0.0026422 -0.0017328 -0.015785 -0.0726 0 -0.086597 0.015474 0.026148 0.060331 0.010989 0.17046 -1.8376 0 0 0 0 0 0 0 0 0 0 0 0 0 0 0 0 0 0 0 0.12166 0 0 0 0 0 0
5.7813 -0.0033554 -0.0024425 -0.05806 -0.025324 0 -0.033702 0.021033 0.035544 0.06348 0.033316 0.13817 -1.8434 0 0 0 0 0 0 0 0 0 0 0 0 0 0 0 0 0 0 0 0.10825 0 0 0 0 0 0
5.7852 -0.0056171 -0.0040632 -0.053644 0.037877 0 0.045748 0.024432 0.047485 0.058851 0.053015 0.082129 -1.8544 0 0 0 0 0 0 0 0 0 0 0 0 0 0 0 0 0 0 0 0.074861 0 0 0 0 0 0
5.7891 -0.0079291 -0.0069082 -0.01404 0.06882 0 0.092093 0.024285 0.047322 0.052662 0.053645 0.04156 -1.8638 0 0 0 0 0 0 0 0 0 0 0 0 0 0 0 0 0 0 0 0.046958 0 0 0 0 0 0
5.793 -0.0079319 -0.009617 0.019047 0.0437 0 0.069942 0.019603 0.027918 0.046292 0.031836 0.034939 -1.8714 0 0 0 0 0 0 0 0 0 0 0 0 0 0 0 0 0 0 0 0.037553 0 0 0 0 0 0
5.7969 -0.0038698 -0.0090024 0.014931 -0.017242 0 -0.002308 0.0085811 -0.0040264 0.03146 -0.0028044 0.046531 -1.8785 0 0 0 0 0 0 0 0 0 0 0 0 0 0 0 0 0 0 0 0.034674 0 0 0 0 0 0
5.8008 0.0041213 -0.0021485 -0.019394 -0.065462 0 -0.068018 -0.0086279 -0.033283 -0.0013114 -0.035123 0.039238 -1.8806 0 0 0 0 0 0 0 0 0 0 0 0 0 0 0 0 0 0 0 0.01265 0 0 0 0 0 0
5.8047 0.013611 0.01035 -0.048518 -0.062357 0 -0.078715 -0.026171 -0.047539 -0.048604 -0.05238 -0.016274 -1.871 0 0 0 0 0 0 0 0 0 0 0 0 0 0 0 0 0 0 0 -0.042621 0 0 0 0 0 0
5.8086 0.020922 0.023312 -0.040207 -0.0088212 0 -0.030852 -0.033957 -0.044967 -0.090472 -0.049337 -0.11617 -1.8526 0 0 0 0 0 0 0 0 0 0 0 0 0 0 0 0 0 0 0 -0.11699 0 0 0 0 0 0
5.8125 0.023345 0.030123 0.0094519 0.056812 0 0.036335 -0.025556 -0.032929 -0.104 -0.030447 -0.21899 -1.8399 0 0 0 0 0 0 0 0 0 0 0 0 0 0 0 0 0 0 0 -0.17461 0 0 0 0 0 0
5.8164 0.021036 0.028011 0.073812 0.088983 0 0.075494 -0.0055409 -0.020976 -0.082634 -0.0084478 -0.26704 -1.8448 0 0 0 0 0 0 0 0 0 0 0 0 0 0 0 0 0 0 0 -0.18232 0 0 0 0 0 0
5.8203 0.016903 0.020529 0.11289 0.068542 0 0.066515 0.012311 -0.014669 -0.042377 0.0023487 -0.22285 -1.8588 0 0 0 0 0 0 0 0 0 0 0 0 0 0 0 0 0 0 0 -0.13241 0 0 0 0 0 0
5.8242 0.014222 0.014421 0.097793 0.014873 0 0.025816 0.016218 -0.013678 -0.0082069 -0.0036936 -0.097956 -1.8554 0 0 0 0 0 0 0 0 0 0 0 0 0 0 0 0 0 0 0 -0.047557 0 0 0 0 0 0
5.8281 0.01384 0.013439 0.031059 -0.030291 0 -0.011715 0.0069817 -0.013279 0.00656 -0.017285 0.047991 -1.8137 0 0 0 0 0 0 0 0 0 0 0 0 0 0 0 0 0 0 0 0.033723 0 0 0 0 0 0
5.832 0.013489 0.015014 -0.04822 -0.033819 0 -0.019476 -0.0026844 -0.0072153 0.0086082 -0.019623 0.14233 -1.7426 0 0 0 0 0 0 0 0 0 0 0 0 0 0 0 0 0 0 0 0.079821 0 0 0 0 0 0
5.8359 0.0099873 0.013102 -0.084019 0.0050897 0 0.0044699 -7.377e-05 0.0087341 0.014329 0.0020622 0.14776 -1.6753 0 0 0 0 0 0 0 0 0 0 0 0 0 0 0 0 0 0 0 0.082829 0 0 0 0 0 0
5.8398 0.0023955 0.0043921 -0.044114 0.053988 0 0.038314 0.015711 0.033057 0.032868 0.041313 0.088584 -1.6389 0 0 0 0 0 0 0 0 0 0 0 0 0 0 0 0 0 0 0 0.060823 0 0 0 0 0 0
5.8438 -0.0068248 -0.0082677 0.045291 0.06963 0 0.051089 0.033384 0.05713 0.059103 0.074704 0.032353 -1.6277 0 0 0 0 0 0 0 0 0 0 0 0 0 0 0 0 0 0 0 0.045109 0 0 0 0 0 0
5.8477 -0.013758 -0.018542 0.10703 0.029522 0 0.023091 0.040237 0.068984 0.08077 0.079752 0.037886 -1.611 0 0 0 0 0 0 0 0 0 0 0 0 0 0 0 0 0 0 0 0.059213 0 0 0 0 0 0
5.8516 -0.01627 -0.022444 0.07089 -0.048671 0 -0.037883 0.032869 0.061335 0.089428 0.053621 0.10952 -1.5666 0 0 0 0 0 0 0 0 0 0 0 0 0 0 0 0 0 0 0 0.10163 0 0 0 0 0 0
5.8555 -0.015547 -0.021426 -0.059092 -0.11534 0 -0.096016 0.017855 0.03796 0.083907 0.015712 0.19419 -1.5056 0 0 0 0 0 0 0 0 0 0 0 0 0 0 0 0 0 0 0 0.14447 0 0 0 0 0 0
5.8594 -0.014667 -0.019959 -0.19168 -0.12251 0 -0.10855 0.0036119 0.01207 0.066122 -0.0086249 0.22368 -1.4618 0 0 0 0 0 0 0 0 0 0 0 0 0 0 0 0 0 0 0 0.1517 0 0 0 0 0 0
5.8633 -0.015753 -0.020623 -0.21519 -0.060542 0 -0.058528 -0.0067124 -0.0034097 0.037864 -0.0088088 0.16707 -1.457 0 0 0 0 0 0 0 0 0 0 0 0 0 0 0 0 0 0 0 0.106 0 0 0 0 0 0
5.8672 -0.018373 -0.021958 -0.095208 0.030539 0 0.025808 -0.01457 -0.0060334 0.0031913 0.0039034 0.051404 -1.479 0 0 0 0 0 0 0 0 0 0 0 0 0 0 0 0 0 0 0 0.023876 0 0 0 0 0 0
5.8711 -0.020385 -0.020909 0.084549 0.087371 0 0.085681 -0.020878 -0.0055473 -0.029018 0.008024 -0.063425 -1.4937 0 0 0 0 0 0 0 0 0 0 0 0 0 0 0 0 0 0 0 -0.055124 0 0 0 0 0 0
5.875 -0.020079 -0.016684 0.1841 0.070003 0 0.075048 -0.024408 -0.015265 -0.049746 -0.0095488 -0.13115 -1.4777 0 0 0 0 0 0 0 0 0 0 0 0 0 0 0 0 0 0 0 -0.098284 0 0 0 0 0 0
5.8789 -0.017534 -0.011705 0.12473 -0.0072089 0 -0.0011108 -0.02571 -0.040399 -0.059221 -0.044121 -0.14819 -1.4369 0 0 0 0 0 0 0 0 0 0 0 0 0 0 0 0 0 0 0 -0.10428 0 0 0 0 0 0
5.8828 -0.014226 -0.0089031 -0.040931 -0.086427 0 -0.087682 -0.029985 -0.073231 -0.069313 -0.078906 -0.14568 -1.396 0 0 0 0 0 0 0 0 0 0 0 0 0 0 0 0 0 0 0 -0.10098 0 0 0 0 0 0
5.8867 -0.01163 -0.0086716 -0.17154 -0.11114 0 -0.12186 -0.042592 -0.09874 -0.092249 -0.098182 -0.15692 -1.375 0 0 0 0 0 0 0 0 0 0 0 0 0 0 0 0 0 0 0 -0.11795 0 0 0 0 0 0
5.8906 -0.01016 -0.0087987 -0.15686 -0.068612 0 -0.082329 -0.060553 -0.10531 -0.12477 -0.096248 -0.18978 -1.3767 0 0 0 0 0 0 0 0 0 0 0 0 0 0 0 0 0 0 0 -0.15822 0 0 0 0 0 0
5.8945 -0.0090883 -0.0071242 -0.009644 0.0041579 0 -0.0033444 -0.070662 -0.091653 -0.1453 -0.077409 -0.22335 -1.3929 0 0 0 0 0 0 0 0 0 0 0 0 0 0 0 0 0 0 0 -0.19438 0 0 0 0 0 0
5.8984 -0.0072032 -0.0037262 0.14899 0.05352 0 0.056755 -0.059514 -0.065452 -0.13075 -0.050768 -0.2262 -1.4156 0 0 0 0 0 0 0 0 0 0 0 0 0 0 0 0 0 0 0 -0.1919 0 0 0 0 0 0
5.9023 -0.0036487 -0.00037942 0.19333 0.051397 0 0.063061 -0.027231 -0.036607 -0.078528 -0.02536 -0.17905 -1.4381 0 0 0 0 0 0 0 0 0 0 0 0 0 0 0 0 0 0 0 -0.13814 0 0 0 0 0 0
5.9063 0.0014432 0.0016619 0.093642 0.011947 0 0.026391 0.0096521 -0.011309 -0.011907 -0.0072516 -0.086885 -1.4511 0 0 0 0 0 0 0 0 0 0 0 0 0 0 0 0 0 0 0 -0.051918 0 0 0 0 0 0
5.9102 0.0068108 0.0028121 -0.06828 -0.026821 0 -0.014452 0.031123 0.0092263 0.038231 0.0025689 0.023569 -1.4435 0 0 0 0 0 0 0 0 0 0 0 0 0 0 0 0 0 0 0 0.032176 0 0 0 0 0 0
5.9141 0.010663 0.0041542 -0.17126 -0.035921 0 -0.028738 0.030958 0.026379 0.058218 0.0090971 0.11716 -1.4138 0 0 0 0 0 0 0 0 0 0 0 0 0 0 0 0 0 0 0 0.088418 0 0 0 0 0 0
5.918 0.011852 0.0058901 -0.14764 -0.014183 0 -0.014557 0.021319 0.041509 0.059461 0.020564 0.16743 -1.3764 0 0 0 0 0 0 0 0 0 0 0 0 0 0 0 0 0 0 0 0.11268 0 0 0 0 0 0
5.9219 0.010776 0.0072365 -0.024735 0.018043 0 0.0090656 0.01998 0.055091 0.063224 0.041854 0.17004 -1.3516 0 0 0 0 0 0 0 0 0 0 0 0 0 0 0 0 0 0 0 0.11698 0 0 0 0 0 0
5.9258 0.0090659 0.0076533 0.10541 0.038461 0 0.023813 0.033096 0.066996 0.079336 0.068919 0.14492 -1.3485 0 0 0 0 0 0 0 0 0 0 0 0 0 0 0 0 0 0 0 0.11612 0 0 0 0 0 0
5.9297 0.0081045 0.0075569 0.15463 0.037072 0 0.024696 0.050585 0.07642 0.099998 0.090165 0.12375 -1.357 0 0 0 0 0 0 0 0 0 0 0 0 0 0 0 0 0 0 0 0.11919 0 0 0 0 0 0
5.9336 0.0077572 0.0075414 0.095182 0.017505 0 0.016529 0.057571 0.081298 0.11176 0.09492 0.12874 -1.3595 0 0 0 0 0 0 0 0 0 0 0 0 0 0 0 0 0 0 0 0.12885 0 0 0 0 0 0
5.9375 0.0067185 0.0073358 -0.026788 -0.0088242 0 0.0051202 0.048872 0.078468 0.10954 0.081771 0.15683 -1.349 0 0 0 0 0 0 0 0 0 0 0 0 0 0 0 0 0 0 0 0.14226 0 0 0 0 0 0
5.9414 0.0043017 0.0062256 -0.12319 -0.028039 0 -0.0049904 0.03179 0.065544 0.09732 0.058947 0.18165 -1.3327 0 0 0 0 0 0 0 0 0 0 0 0 0 0 0 0 0 0 0 0.15014 0 0 0 0 0 0
5.9453 0.0017576 0.0046205 -0.12173 -0.027965 0 -0.0075366 0.016383 0.043519 0.077949 0.036632 0.17251 -1.3196 0 0 0 0 0 0 0 0 0 0 0 0 0 0 0 0 0 0 0 0.13797 0 0 0 0 0 0
5.9492 0.0014142 0.0044857 -0.016864 -0.004311 0 0.0040706 0.005641 0.017667 0.047807 0.019024 0.11585 -1.3071 0 0 0 0 0 0 0 0 0 0 0 0 0 0 0 0 0 0 0 0.094081 0 0 0 0 0 0
5.9531 0.0041727 0.0073294 0.12034 0.032955 0 0.028296 -0.0038964 -0.0048697 0.004391 0.0036036 0.023649 -1.285 0 0 0 0 0 0 0 0 0 0 0 0 0 0 0 0 0 0 0 0.021236 0 0 0 0 0 0
5.957 0.0079209 0.01159 0.18793 0.060901 0 0.049921 -0.014114 -0.019657 -0.043092 -0.013114 -0.075519 -1.25 0 0 0 0 0 0 0 0 0 0 0 0 0 0 0 0 0 0 0 -0.059572 0 0 0 0 0 0
5.9609 0.0088501 0.012775 0.12932 0.057008 0 0.048102 -0.021488 -0.02819 -0.076066 -0.030712 -0.15319 -1.2133 0 0 0 0 0 0 0 0 0 0 0 0 0 0 0 0 0 0 0 -0.12011 0 0 0 0 0 0
5.9648 0.0047906 0.0072098 -0.017604 0.01701 0 0.014576 -0.022643 -0.036654 -0.083064 -0.04609 -0.1932 -1.1894 0 0 0 0 0 0 0 0 0 0 0 0 0 0 0 0 0 0 0 -0.14378 0 0 0 0 0 0
5.9688 -0.0025768 -0.00392 -0.14444 -0.038195 0 -0.034973 -0.021562 -0.050512 -0.072979 -0.057982 -0.19442 -1.1802 0 0 0 0 0 0 0 0 0 0 0 0 0 0 0 0 0 0 0 -0.13643 0 0 0 0 0 0
5.9727 -0.0089136 -0.014607 -0.15763 -0.075078 0 -0.069714 -0.027507 -0.06897 -0.068221 -0.068017 -0.16758 -1.1728 0 0 0 0 0 0 0 0 0 0 0 0 0 0 0 0 0 0 0 -0.11931 0 0 0 0 0 0
5.9766 -0.010839 -0.018761 -0.055938 -0.071236 0 -0.067106 -0.043919 -0.08406 -0.08207 -0.076407 -0.13019 -1.1556 0 0 0 0 0 0 0 0 0 0 0 0 0 0 0 0 0 0 0 -0.11044 0 0 0 0 0 0
5.9805 -0.0086269 -0.015397 0.068987 -0.031551 0 -0.030713 -0.060876 -0.085685 -0.10324 -0.078058 -0.099742 -1.1321 0 0 0 0 0 0 0 0 0 0 0 0 0 0 0 0 0 0 0 -0.11099 0 0 0 0 0 0
5.9844 -0.0056087 -0.0092943 0.11212 0.016021 0 0.01314 -0.061716 -0.069074 -0.10507 -0.065566 -0.084755 -1.1176 0 0 0 0 0 0 0 0 0 0 0 0 0 0 0 0 0 0 0 -0.10744 0 0 0 0 0 0
5.9883 -0.0051146 -0.0065295 0.044555 0.040808 0 0.03597 -0.039096 -0.038862 -0.071382 -0.03764 -0.078172 -1.1206 0 0 0 0 0 0 0 0 0 0 0 0 0 0 0 0 0 0 0 -0.085413 0 0 0 0 0 0
5.9922 -0.0079265 -0.009298 -0.066946 0.029563 0 0.026671 -0.0041245 -0.0066009 -0.013401 -0.0039431 -0.060815 -1.1318 0 0 0 0 0 0 0 0 0 0 0 0 0 0 0 0 0 0 0 -0.041877 0 0 0 0 0 0
5.9961 -0.012264 -0.014769 -0.12497 -0.0074804 0 -0.0046587 0.021871 0.016393 0.039163 0.020411 -0.016353 -1.1332 0 0 0 0 0 0 0 0 0 0 0 0 0 0 0 0 0 0 0 0.013314 0 0 0 0 0 0
6 -0.015641 -0.018366 -0.087631 -0.045919 0 -0.037522 0.025582 0.025549 0.063273 0.026842 0.052452 -1.1168 0 0 0 0 0 0 0 0 0 0 0 0 0 0 0 0 0 0 0 0.06469 0 0 0 0 0 0
6.0039 -0.016466 -0.017631 0.0028418 -0.062848 0 -0.054473 0.012222 0.024639 0.059249 0.0204 0.12102 -1.0917 0 0 0 0 0 0 0 0 0 0 0 0 0 0 0 0 0 0 0 0.099296 0 0 0 0 0 0
6.0078 -0.014292 -0.013097 0.068616 -0.048823 0 -0.047958 -0.0011805 0.022141 0.045046 0.014853 0.15865 -1.0745 0 0 0 0 0 0 0 0 0 0 0 0 0 0 0 0 0 0 0 0.1109 0 0 0 0 0 0
6.0117 -0.0094419 -0.0065087 0.068487 -0.011316 0 -0.020707 -0.0016373 0.025419 0.037636 0.020445 0.15102 -1.0734 0 0 0 0 0 0 0 0 0 0 0 0 0 0 0 0 0 0 0 0.10113 0 0 0 0 0 0
6.0156 -0.0031014 0.0006361 0.025322 0.030111 0 0.015962 0.010676 0.036288 0.041323 0.035886 0.1105 -1.0854 0 0 0 0 0 0 0 0 0 0 0 0 0 0 0 0 0 0 0 0.079263 0 0 0 0 0 0
6.0195 0.002333 0.0065711 -0.0087637 0.054287 0 0.045225 0.026578 0.04995 0.050999 0.051074 0.066126 -1.1045 0 0 0 0 0 0 0 0 0 0 0 0 0 0 0 0 0 0 0 0.059303 0 0 0 0 0 0
6.0234 0.0038992 0.0084663 -0.0063094 0.050047 0 0.051783 0.037485 0.057451 0.060841 0.056087 0.042161 -1.1268 0 0 0 0 0 0 0 0 0 0 0 0 0 0 0 0 0 0 0 0.052597 0 0 0 0 0 0
6.0273 3.2377e-05 0.0037598 0.015983 0.022628 0 0.031589 0.039398 0.050582 0.066301 0.0472 0.043177 -1.1463 0 0 0 0 0 0 0 0 0 0 0 0 0 0 0 0 0 0 0 0.05912 0 0 0 0 0 0
6.0313 -0.0076926 -0.0068609 0.023229 -0.010176 0 -0.0034372 0.030169 0.027064 0.060167 0.026154 0.055104 -1.151 0 0 0 0 0 0 0 0 0 0 0 0 0 0 0 0 0 0 0 0.065218 0 0 0 0 0 0
6.0352 -0.015033 -0.018239 -0.0001823 -0.0305 0 -0.032537 0.008042 -0.006979 0.033497 -0.0030159 0.057357 -1.1308 0 0 0 0 0 0 0 0 0 0 0 0 0 0 0 0 0 0 0 0.052312 0 0 0 0 0 0
6.0391 -0.017862 -0.023675 -0.038924 -0.032462 0 -0.041427 -0.023771 -0.039496 -0.014404 -0.034421 0.034585 -1.0917 0 0 0 0 0 0 0 0 0 0 0 0 0 0 0 0 0 0 0 0.011333 0 0 0 0 0 0
6.043 -0.01499 -0.020009 -0.064929 -0.02402 0 -0.032607 -0.052716 -0.059153 -0.067701 -0.059153 -0.01784 -1.0576 0 0 0 0 0 0 0 0 0 0 0 0 0 0 0 0 0 0 0 -0.049018 0 0 0 0 0 0
6.0469 -0.0085195 -0.010083 -0.061084 -0.017439 0 -0.020596 -0.062206 -0.061894 -0.10099 -0.067873 -0.092462 -1.0522 0 0 0 0 0 0 0 0 0 0 0 0 0 0 0 0 0 0 0 -0.10753 0 0 0 0 0 0
6.0508 -0.0016259 3.2588e-06 -0.029405 -0.017494 0 -0.016511 -0.04561 -0.052598 -0.099492 -0.058081 -0.16973 -1.0744 0 0 0 0 0 0 0 0 0 0 0 0 0 0 0 0 0 0 0 -0.14466 0 0 0 0 0 0
6.0547 0.0039088 0.0061671 0.01506 -0.018275 0 -0.017405 -0.015262 -0.040682 -0.073252 -0.038962 -0.2219 -1.0987 0 0 0 0 0 0 0 0 0 0 0 0 0 0 0 0 0 0 0 -0.15337 0 0 0 0 0 0
6.0586 0.0080733 0.0089307 0.052277 -0.010706 0 -0.011102 0.0054299 -0.033345 -0.049034 -0.02608 -0.22467 -1.1005 0 0 0 0 0 0 0 0 0 0 0 0 0 0 0 0 0 0 0 -0.13879 0 0 0 0 0 0
6.0625 0.01103 0.011074 0.063404 0.0075011 0 0.0088767 0.0019846 -0.031693 -0.04559 -0.028065 -0.17265 -1.083 0 0 0 0 0 0 0 0 0 0 0 0 0 0 0 0 0 0 0 -0.10992 0 0 0 0 0 0
6.0664 0.011778 0.013389 0.040342 0.029038 0 0.034181 -0.017917 -0.031849 -0.056372 -0.037658 -0.086557 -1.074 0 0 0 0 0 0 0 0 0 0 0 0 0 0 0 0 0 0 0 -0.072913 0 0 0 0 0 0
6.0703 0.0088327 0.013423 -0.0032361 0.042804 0 0.047885 -0.031707 -0.028712 -0.057139 -0.037419 -0.0026311 -1.0949 0 0 0 0 0 0 0 0 0 0 0 0 0 0 0 0 0 0 0 -0.031201 0 0 0 0 0 0
6.0742 0.0022354 0.008545 -0.033966 0.04155 0 0.039487 -0.023101 -0.018815 -0.030618 -0.016237 0.05038 -1.1349 0 0 0 0 0 0 0 0 0 0 0 0 0 0 0 0 0 0 0 0.010988 0 0 0 0 0 0
6.0781 -0.0054655 -0.00027478 -0.023088 0.024882 0 0.013534 0.0036039 -0.0012357 0.016744 0.019103 0.068785 -1.1596 0 0 0 0 0 0 0 0 0 0 0 0 0 0 0 0 0 0 0 0.047951 0 0 0 0 0 0
6.082 -0.010625 -0.0083979 0.02344 -0.0021398 0 -0.015546 0.02943 0.022062 0.061631 0.04918 0.071384 -1.146 0 0 0 0 0 0 0 0 0 0 0 0 0 0 0 0 0 0 0 0.075728 0 0 0 0 0 0
6.0859 -0.011183 -0.011476 0.061799 -0.030569 0 -0.035199 0.039285 0.045715 0.085214 0.059215 0.079966 -1.1058 0 0 0 0 0 0 0 0 0 0 0 0 0 0 0 0 0 0 0 0.094495 0 0 0 0 0 0
6.0898 -0.0081312 -0.0093234 0.047114 -0.048332 0 -0.040879 0.033767 0.061943 0.086587 0.051335 0.1011 -1.0728 0 0 0 0 0 0 0 0 0 0 0 0 0 0 0 0 0 0 0 0.10643 0 0 0 0 0 0
6.0938 -0.0044831 -0.0057044 -0.019583 -0.043993 0 -0.033234 0.023988 0.064552 0.077176 0.040076 0.12476 -1.069 0 0 0 0 0 0 0 0 0 0 0 0 0 0 0 0 0 0 0 0.1117 0 0 0 0 0 0
6.0977 -0.0028057 -0.0044427 -0.083499 -0.015264 0 -0.013998 0.018011 0.053875 0.066304 0.03674 0.13771 -1.0861 0 0 0 0 0 0 0 0 0 0 0 0 0 0 0 0 0 0 0 0.10814 0 0 0 0 0 0
6.1016 -0.0035483 -0.0060121 -0.083782 0.024076 0 0.012253 0.014739 0.037637 0.055022 0.039132 0.13592 -1.1003 0 0 0 0 0 0 0 0 0 0 0 0 0 0 0 0 0 0 0 0.095478 0 0 0 0 0 0
6.1055 -0.0053531 -0.0079238 -0.015334 0.048826 0 0.033988 0.0099795 0.025238 0.042052 0.036416 0.12343 -1.0986 0 0 0 0 0 0 0 0 0 0 0 0 0 0 0 0 0 0 0 0.07816 0 0 0 0 0 0
6.1094 -0.0066263 -0.0079627 0.058614 0.039841 0 0.036027 0.0044105 0.019615 0.030069 0.022256 0.10157 -1.0881 0 0 0 0 0 0 0 0 0 0 0 0 0 0 0 0 0 0 0 0.061379 0 0 0 0 0 0
6.1133 -0.0067893 -0.0064923 0.062871 0.0012571 0 0.012157 0.002241 0.014519 0.021941 0.0013476 0.063311 -1.0803 0 0 0 0 0 0 0 0 0 0 0 0 0 0 0 0 0 0 0 0.043299 0 0 0 0 0 0
6.1172 -0.0063583 -0.0055425 -0.014878 -0.039732 0 -0.024827 0.0027073 0.0006995 0.012147 -0.016968 0.00096051 -1.075 0 0 0 0 0 0 0 0 0 0 0 0 0 0 0 0 0 0 0 0.013402 0 0 0 0 0 0
6.1211 -0.0062304 -0.0061903 -0.10549 -0.053873 0 -0.049535 -0.0030212 -0.024437 -0.01229 -0.029447 -0.080091 -1.0639 0 0 0 0 0 0 0 0 0 0 0 0 0 0 0 0 0 0 0 -0.037693 0 0 0 0 0 0
6.125 -0.0070011 -0.0074417 -0.11946 -0.034589 0 -0.045095 -0.022914 -0.053211 -0.057482 -0.041189 -0.15733 -1.0477 0 0 0 0 0 0 0 0 0 0 0 0 0 0 0 0 0 0 0 -0.10439 0 0 0 0 0 0
6.1289 -0.0086829 -0.0077182 -0.032285 -0.0035017 0 -0.019571 -0.052127 -0.07384 -0.10946 -0.057149 -0.20345 -1.0408 0 0 0 0 0 0 0 0 0 0 0 0 0 0 0 0 0 0 0 -0.16298 0 0 0 0 0 0
6.1328 -0.010665 -0.0068607 0.08826 0.0095477 0 0.00056125 -0.073031 -0.080173 -0.13975 -0.073438 -0.2052 -1.055 0 0 0 0 0 0 0 0 0 0 0 0 0 0 0 0 0 0 0 -0.18601 0 0 0 0 0 0
6.1367 -0.01177 -0.0060609 0.14112 -0.0060463 0 -0.003948 -0.070052 -0.075221 -0.12864 -0.079216 -0.17199 -1.0822 0 0 0 0 0 0 0 0 0 0 0 0 0 0 0 0 0 0 0 -0.16352 0 0 0 0 0 0
6.1406 -0.010564 -0.0057978 0.082692 -0.032441 0 -0.025173 -0.044894 -0.065598 -0.084372 -0.067576 -0.12691 -1.1006 0 0 0 0 0 0 0 0 0 0 0 0 0 0 0 0 0 0 0 -0.11205 0 0 0 0 0 0
6.1445 -0.0060662 -0.0044434 -0.035043 -0.040781 0 -0.034991 -0.0156 -0.053763 -0.037479 -0.043303 -0.089004 -1.0997 0 0 0 0 0 0 0 0 0 0 0 0 0 0 0 0 0 0 0 -0.061991 0 0 0 0 0 0
6.1484 0.0014402 0.00039349 -0.11215 -0.018153 0 -0.01351 0.00050236 -0.036795 -0.014042 -0.018667 -0.06241 -1.0955 0 0 0 0 0 0 0 0 0 0 0 0 0 0 0 0 0 0 0 -0.033833 0 0 0 0 0 0
6.1523 0.010135 0.0088973 -0.087425 0.021432 0 0.029307 0.0024686 -0.012452 -0.013569 -0.0017508 -0.039328 -1.1134 0 0 0 0 0 0 0 0 0 0 0 0 0 0 0 0 0 0 0 -0.024358 0 0 0 0 0 0
6.1563 0.017308 0.017696 0.014198 0.050918 0 0.061235 0.0039336 0.015282 -0.012964 0.010023 -0.010817 -1.157 0 0 0 0 0 0 0 0 0 0 0 0 0 0 0 0 0 0 0 -0.013996 0 0 0 0 0 0
6.1602 0.020645 0.021962 0.10962 0.053771 0 0.057609 0.016617 0.038234 0.0085723 0.02459 0.025975 -1.1986 0 0 0 0 0 0 0 0 0 0 0 0 0 0 0 0 0 0 0 0.01336 0 0 0 0 0 0
6.1641 0.019367 0.019269 0.12803 0.034739 0 0.023705 0.037468 0.051611 0.049482 0.044696 0.068743 -1.2053 0 0 0 0 0 0 0 0 0 0 0 0 0 0 0 0 0 0 0 0.057169 0 0 0 0 0 0
6.168 0.014517 0.011573 0.060918 0.010585 0 -0.011954 0.052859 0.058264 0.089635 0.063999 0.11434 -1.1756 0 0 0 0 0 0 0 0 0 0 0 0 0 0 0 0 0 0 0 0.10398 0 0 0 0 0 0
6.1719 0.0082473 0.0034876 -0.041992 -0.0062143 0 -0.025006 0.053898 0.064471 0.11116 0.073691 0.15957 -1.1428 0 0 0 0 0 0 0 0 0 0 0 0 0 0 0 0 0 0 0 0.14081 0 0 0 0 0 0
6.1758 0.0025478 -0.0014733 -0.11479 -0.013723 0 -0.014854 0.04512 0.07195 0.11304 0.071623 0.19808 -1.1419 0 0 0 0 0 0 0 0 0 0 0 0 0 0 0 0 0 0 0 0.1632 0 0 0 0 0 0
6.1797 -0.0018224 -0.0032595 -0.11687 -0.014064 0 0.0014312 0.037442 0.075385 0.1059 0.06364 0.21887 -1.1738 0 0 0 0 0 0 0 0 0 0 0 0 0 0 0 0 0 0 0 0.1716 0 0 0 0 0 0
6.1836 -0.0055679 -0.0044548 -0.050308 -0.0064237 0 0.010336 0.034656 0.068406 0.096261 0.056159 0.21112 -1.2068 0 0 0 0 0 0 0 0 0 0 0 0 0 0 0 0 0 0 0 0.16404 0 0 0 0 0 0
6.1875 -0.010081 -0.0075468 0.04559 0.0097748 0 0.013032 0.029636 0.051035 0.079788 0.048851 0.17212 -1.2135 0 0 0 0 0 0 0 0 0 0 0 0 0 0 0 0 0 0 0 0.136 0 0 0 0 0 0
6.1914 -0.016123 -0.012966 0.11389 0.026053 0 0.015716 0.014262 0.029726 0.050245 0.035606 0.11098 -1.2013 0 0 0 0 0 0 0 0 0 0 0 0 0 0 0 0 0 0 0 0.088201 0 0 0 0 0 0
6.1953 -0.022865 -0.019222 0.10906 0.02477 0 0.014313 -0.0093614 0.0098613 0.011156 0.012165 0.043307 -1.204 0 0 0 0 0 0 0 0 0 0 0 0 0 0 0 0 0 0 0 0.031554 0 0 0 0 0 0
6.1992 -0.028009 -0.024245 0.02781 -0.0063381 0 -0.0045174 -0.030197 -0.010313 -0.025421 -0.018453 -0.01896 -1.2442 0 0 0 0 0 0 0 0 0 0 0 0 0 0 0 0 0 0 0 -0.019224 0 0 0 0 0 0
6.2031 -0.02899 -0.02632 -0.07893 -0.057382 0 -0.044545 -0.040707 -0.036583 -0.052173 -0.048368 -0.074142 -1.3084 0 0 0 0 0 0 0 0 0 0 0 0 0 0 0 0 0 0 0 -0.05852 0 0 0 0 0 0
6.207 -0.024488 -0.02421 -0.13295 -0.09666 0 -0.085573 -0.045379 -0.069445 -0.075247 -0.071491 -0.12823 -1.3605 0 0 0 0 0 0 0 0 0 0 0 0 0 0 0 0 0 0 0 -0.094947 0 0 0 0 0 0
6.2109 -0.015272 -0.017329 -0.086611 -0.093052 0 -0.094375 -0.054525 -0.099342 -0.10609 -0.086606 -0.18569 -1.3773 0 0 0 0 0 0 0 0 0 0 0 0 0 0 0 0 0 0 0 -0.14081 0 0 0 0 0 0
6.2148 -0.0039425 -0.0065821 0.032109 -0.042774 0 -0.054711 -0.070012 -0.1129 -0.14409 -0.094387 -0.2415 -1.3678 0 0 0 0 0 0 0 0 0 0 0 0 0 0 0 0 0 0 0 -0.19483 0 0 0 0 0 0
6.2188 0.0061737 0.0049191 0.13296 0.024308 0 0.013098 -0.079966 -0.10452 -0.17022 -0.093525 -0.28058 -1.3587 0 0 0 0 0 0 0 0 0 0 0 0 0 0 0 0 0 0 0 -0.236 0 0 0 0 0 0
6.2227 0.012354 0.012714 0.13404 0.066313 0 0.065117 -0.070045 -0.08148 -0.16159 -0.081813 -0.28471 -1.3676 0 0 0 0 0 0 0 0 0 0 0 0 0 0 0 0 0 0 0 -0.23719 0 0 0 0 0 0
6.2266 0.013522 0.013593 0.032505 0.060931 0 0.069318 -0.039898 -0.057137 -0.11387 -0.060942 -0.24261 -1.3916 0 0 0 0 0 0 0 0 0 0 0 0 0 0 0 0 0 0 0 -0.18756 0 0 0 0 0 0
6.2305 0.010656 0.0081005 -0.089885 0.020053 0 0.030735 -0.0063806 -0.039381 -0.048612 -0.038101 -0.15731 -1.4198 0 0 0 0 0 0 0 0 0 0 0 0 0 0 0 0 0 0 0 -0.10347 0 0 0 0 0 0
6.2344 0.0062892 0.00053962 -0.13593 -0.02328 0 -0.016361 0.011264 -0.025705 0.0033718 -0.020591 -0.047732 -1.4478 0 0 0 0 0 0 0 0 0 0 0 0 0 0 0 0 0 0 0 -0.017585 0 0 0 0 0 0
6.2383 0.0030719 -0.0040199 -0.076088 -0.041601 0 -0.039364 0.0094833 -0.0086932 0.02714 -0.0083795 0.057162 -1.4785 0 0 0 0 0 0 0 0 0 0 0 0 0 0 0 0 0 0 0 0.043977 0 0 0 0 0 0
6.2422 0.0020534 -0.0035096 0.030122 -0.029989 0 -0.030999 0.0029925 0.01519 0.033409 0.0066588 0.13032 -1.512 0 0 0 0 0 0 0 0 0 0 0 0 0 0 0 0 0 0 0 0.076873 0 0 0 0 0 0
6.2461 0.0019237 -0.0002265 0.092232 -0.0026055 0 -0.006825 0.0092964 0.042642 0.044836 0.03242 0.16032 -1.5421 0 0 0 0 0 0 0 0 0 0 0 0 0 0 0 0 0 0 0 0.095142 0 0 0 0 0 0
6.25 0.00013983 0.0014335 0.069689 0.022218 0 0.014262 0.031333 0.067644 0.073618 0.066809 0.15887 -1.5653 0 0 0 0 0 0 0 0 0 0 0 0 0 0 0 0 0 0 0 0.11573 0 0 0 0 0 0
6.2539 -0.0046085 -0.0010551 -7.4789e-05 0.032855 0 0.023728 0.055648 0.08617 0.11183 0.096736 0.15482 -1.587 0 0 0 0 0 0 0 0 0 0 0 0 0 0 0 0 0 0 0 0.14576 0 0 0 0 0 0
6.2578 -0.01058 -0.0060809 -0.046944 0.02575 0 0.021406 0.066543 0.096161 0.14094 0.10778 0.17471 -1.6161 0 0 0 0 0 0 0 0 0 0 0 0 0 0 0 0 0 0 0 0.18055 0 0 0 0 0 0
6.2617 -0.013639 -0.0091823 -0.036266 0.0036971 0 0.0084328 0.060424 0.094983 0.148 0.095768 0.22106 -1.6513 0 0 0 0 0 0 0 0 0 0 0 0 0 0 0 0 0 0 0 0.20851 0 0 0 0 0 0
6.2656 -0.01022 -0.0066268 0.0071949 -0.022944 0 -0.011545 0.0462 0.080151 0.13228 0.069683 0.26477 -1.6805 0 0 0 0 0 0 0 0 0 0 0 0 0 0 0 0 0 0 0 0.21563 0 0 0 0 0 0
6.2695 -0.00025475 0.0017965 0.035751 -0.036088 0 -0.025917 0.033785 0.054006 0.09985 0.043738 0.26119 -1.6953 0 0 0 0 0 0 0 0 0 0 0 0 0 0 0 0 0 0 0 0.18859 0 0 0 0 0 0
6.2734 0.01244 0.012855 0.030407 -0.019 0 -0.016519 0.024871 0.025993 0.05631 0.026557 0.18163 -1.7041 0 0 0 0 0 0 0 0 0 0 0 0 0 0 0 0 0 0 0 0.12079 0 0 0 0 0 0
6.2773 0.022695 0.022283 0.013108 0.02734 0 0.022436 0.015301 0.0070823 0.0069684 0.016798 0.038502 -1.7256 0 0 0 0 0 0 0 0 0 0 0 0 0 0 0 0 0 0 0 0.021512 0 0 0 0 0 0
6.2813 0.027266 0.02724 0.012981 0.07615 0 0.069306 0.0037406 -7.7811e-05 -0.038817 0.00735 -0.11632 -1.7665 0 0 0 0 0 0 0 0 0 0 0 0 0 0 0 0 0 0 0 -0.080814 0 0 0 0 0 0
6.2852 0.02625 0.027117 0.029448 0.089289 0 0.085038 -0.0054777 -0.0048332 -0.068887 -0.0074358 -0.22149 -1.8111 0 0 0 0 0 0 0 0 0 0 0 0 0 0 0 0 0 0 0 -0.15031 0 0 0 0 0 0
6.2891 0.021903 0.02284 0.03394 0.048203 0 0.046834 -0.0089906 -0.020267 -0.077608 -0.027886 -0.24423 -1.8356 0 0 0 0 0 0 0 0 0 0 0 0 0 0 0 0 0 0 0 -0.1664 0 0 0 0 0 0
6.293 0.016459 0.01597 0.0055935 -0.024959 0 -0.024956 -0.011301 -0.04963 -0.073348 -0.049834 -0.199 -1.8346 0 0 0 0 0 0 0 0 0 0 0 0 0 0 0 0 0 0 0 -0.13973 0 0 0 0 0 0
6.2969 0.010969 0.0083685 -0.041322 -0.079203 0 -0.077217 -0.021443 -0.080822 -0.072958 -0.06723 -0.13371 -1.8277 0 0 0 0 0 0 0 0 0 0 0 0 0 0 0 0 0 0 0 -0.10481 0 0 0 0 0 0
6.3008 0.0056613 0.0020021 -0.069197 -0.074442 0 -0.06806 -0.041323 -0.095221 -0.085401 -0.074177 -0.094469 -1.837 0 0 0 0 0 0 0 0 0 0 0 0 0 0 0 0 0 0 0 -0.092476 0 0 0 0 0 0
6.3047 0.00074953 -0.0017421 -0.054506 -0.016059 0 -0.0052445 -0.059198 -0.083053 -0.10043 -0.066822 -0.095373 -1.861 0 0 0 0 0 0 0 0 0 0 0 0 0 0 0 0 0 0 0 -0.10492 0 0 0 0 0 0
6.3086 -0.0033879 -0.0029158 -0.010345 0.047598 0 0.058509 -0.058004 -0.051059 -0.095805 -0.045902 -0.11406 -1.8759 0 0 0 0 0 0 0 0 0 0 0 0 0 0 0 0 0 0 0 -0.11557 0 0 0 0 0 0
6.3125 -0.0065127 -0.0029382 0.027854 0.064708 0 0.070857 -0.032156 -0.016046 -0.058476 -0.018216 -0.11315 -1.8637 0 0 0 0 0 0 0 0 0 0 0 0 0 0 0 0 0 0 0 -0.094202 0 0 0 0 0 0
6.3164 -0.0084901 -0.0031711 0.035384 0.022649 0 0.024314 0.0043792 0.0085167 0.00022035 0.0059282 -0.069373 -1.8362 0 0 0 0 0 0 0 0 0 0 0 0 0 0 0 0 0 0 0 -0.034484 0 0 0 0 0 0
6.3203 -0.0087893 -0.0033351 0.01569 -0.043066 0 -0.040302 0.028637 0.0204 0.051259 0.019205 0.010708 -1.8253 0 0 0 0 0 0 0 0 0 0 0 0 0 0 0 0 0 0 0 0.040463 0 0 0 0 0 0
6.3242 -0.0064318 -0.0015922 -0.010325 -0.079828 0 -0.071711 0.028867 0.025875 0.071567 0.02286 0.096861 -1.8492 0 0 0 0 0 0 0 0 0 0 0 0 0 0 0 0 0 0 0 0.097787 0 0 0 0 0 0
6.3281 -0.0010632 0.0033192 -0.024855 -0.060165 0 -0.049934 0.014849 0.031872 0.062933 0.025853 0.15578 -1.892 0 0 0 0 0 0 0 0 0 0 0 0 0 0 0 0 0 0 0 0.12052 0 0 0 0 0 0
6.332 0.005667 0.0098071 -0.021306 0.00047386 0 0.0042226 0.007991 0.041303 0.048729 0.037164 0.17111 -1.9203 0 0 0 0 0 0 0 0 0 0 0 0 0 0 0 0 0 0 0 0.11667 0 0 0 0 0 0
6.3359 0.010187 0.013573 0.00013002 0.06089 0 0.053363 0.020762 0.05354 0.05207 0.057351 0.1512 -1.9184 0 0 0 0 0 0 0 0 0 0 0 0 0 0 0 0 0 0 0 0.10715 0 0 0 0 0 0
6.3398 0.0092319 0.010695 0.033394 0.086184 0 0.072758 0.045279 0.065873 0.075949 0.076713 0.12187 -1.9024 0 0 0 0 0 0 0 0 0 0 0 0 0 0 0 0 0 0 0 0.10688 0 0 0 0 0 0
6.3438 0.0026235 0.0011852 0.059373 0.06725 0 0.059412 0.061278 0.073034 0.10246 0.081938 0.10925 -1.8994 0 0 0 0 0 0 0 0 0 0 0 0 0 0 0 0 0 0 0 0.11572 0 0 0 0 0 0
6.3477 -0.006056 -0.010314 0.047539 0.018218 0 0.022647 0.054636 0.067447 0.10933 0.065961 0.12219 -1.9161 0 0 0 0 0 0 0 0 0 0 0 0 0 0 0 0 0 0 0 0.12283 0 0 0 0 0 0
6.3516 -0.011908 -0.017684 -0.019346 -0.036986 0 -0.024884 0.028513 0.043955 0.087034 0.033306 0.14425 -1.9332 0 0 0 0 0 0 0 0 0 0 0 0 0 0 0 0 0 0 0 0.11548 0 0 0 0 0 0
6.3555 -0.012399 -0.017831 -0.11432 -0.075079 0 -0.066395 -0.0018755 0.00672 0.04259 -0.0028226 0.14177 -1.9304 0 0 0 0 0 0 0 0 0 0 0 0 0 0 0 0 0 0 0 0.084362 0 0 0 0 0 0
6.3594 -0.0091042 -0.012721 -0.16836 -0.079199 0 -0.080624 -0.023375 -0.029632 -0.0091441 -0.029099 0.086099 -1.9119 0 0 0 0 0 0 0 0 0 0 0 0 0 0 0 0 0 0 0 0.026154 0 0 0 0 0 0
6.3633 -0.0060398 -0.0073524 -0.12187 -0.046077 0 -0.054088 -0.033508 -0.049131 -0.055268 -0.040093 -0.022856 -1.9026 0 0 0 0 0 0 0 0 0 0 0 0 0 0 0 0 0 0 0 -0.052414 0 0 0 0 0 0
6.3672 -0.0061917 -0.0055804 0.012261 0.0065098 0 0.001216 -0.03741 -0.047648 -0.087829 -0.04064 -0.14903 -1.9199 0 0 0 0 0 0 0 0 0 0 0 0 0 0 0 0 0 0 0 -0.13104 0 0 0 0 0 0
6.3711 -0.0093094 -0.0074365 0.13949 0.043575 0 0.047161 -0.039593 -0.037506 -0.10246 -0.041481 -0.238 -1.9552 0 0 0 0 0 0 0 0 0 0 0 0 0 0 0 0 0 0 0 -0.18124 0 0 0 0 0 0
6.375 -0.012652 -0.0099045 0.15345 0.035017 0 0.046373 -0.040495 -0.037355 -0.09913 -0.051141 -0.25143 -1.9843 0 0 0 0 0 0 0 0 0 0 0 0 0 0 0 0 0 0 0 -0.1833 0 0 0 0 0 0
6.3789 -0.013647 -0.010032 0.03225 -0.01713 0 -0.0031907 -0.039821 -0.055331 -0.085227 -0.069212 -0.19433 -1.9953 0 0 0 0 0 0 0 0 0 0 0 0 0 0 0 0 0 0 0 -0.1436 0 0 0 0 0 0
6.3828 -0.01199 -0.0074945 -0.12935 -0.07278 0 -0.060611 -0.039989 -0.081026 -0.07432 -0.085695 -0.11325 -1.9988 0 0 0 0 0 0 0 0 0 0 0 0 0 0 0 0 0 0 0 -0.094379 0 0 0 0 0 0
6.3867 -0.0095663 -0.0046147 -0.19234 -0.082273 0 -0.074486 -0.043743 -0.094148 -0.076668 -0.087496 -0.06393 -2.0127 0 0 0 0 0 0 0 0 0 0 0 0 0 0 0 0 0 0 0 -0.071081 0 0 0 0 0 0
6.3906 -0.0086111 -0.0041711 -0.094025 -0.029781 0 -0.029205 -0.048582 -0.081953 -0.088285 -0.06815 -0.071052 -2.0402 0 0 0 0 0 0 0 0 0 0 0 0 0 0 0 0 0 0 0 -0.083466 0 0 0 0 0 0
6.3945 -0.0097247 -0.0069072 0.091465 0.047499 0 0.038237 -0.045993 -0.049441 -0.090739 -0.033655 -0.11071 -2.0684 0 0 0 0 0 0 0 0 0 0 0 0 0 0 0 0 0 0 0 -0.10632 0 0 0 0 0 0
6.3984 -0.011173 -0.010593 0.21145 0.086473 0 0.068893 -0.028659 -0.013669 -0.065567 0.00069626 -0.12954 -2.0876 0 0 0 0 0 0 0 0 0 0 0 0 0 0 0 0 0 0 0 -0.099939 0 0 0 0 0 0
6.4023 -0.0098575 -0.01124 0.16391 0.051917 0 0.033704 0.00097166 0.011276 -0.011954 0.02094 -0.086483 -2.1058 0 0 0 0 0 0 0 0 0 0 0 0 0 0 0 0 0 0 0 -0.04405 0 0 0 0 0 0
6.4063 -0.0034038 -0.0057458 -0.015424 -0.029974 0 -0.039957 0.030449 0.024329 0.049333 0.024583 0.014849 -2.1397 0 0 0 0 0 0 0 0 0 0 0 0 0 0 0 0 0 0 0 0.044177 0 0 0 0 0 0
6.4102 0.0077907 0.0055877 -0.18293 -0.089873 0 -0.090245 0.047116 0.034521 0.091142 0.022089 0.12775 -2.192 0 0 0 0 0 0 0 0 0 0 0 0 0 0 0 0 0 0 0 0.12314 0 0 0 0 0 0
6.4141 0.019924 0.018384 -0.20544 -0.071648 0 -0.071234 0.048849 0.04994 0.10134 0.028191 0.19653 -2.2437 0 0 0 0 0 0 0 0 0 0 0 0 0 0 0 0 0 0 0 0.15887 0 0 0 0 0 0
6.418 0.027474 0.026283 -0.0652 0.020732 0 0.011126 0.044949 0.06983 0.090947 0.049714 0.19694 -2.2721 0 0 0 0 0 0 0 0 0 0 0 0 0 0 0 0 0 0 0 0.14874 0 0 0 0 0 0
6.4219 0.026659 0.024987 0.13157 0.12464 0 0.10442 0.046194 0.086055 0.082019 0.079403 0.1524 -2.2754 0 0 0 0 0 0 0 0 0 0 0 0 0 0 0 0 0 0 0 0.11911 0 0 0 0 0 0
6.4258 0.018409 0.01563 0.24069 0.16597 0 0.14804 0.054104 0.090543 0.087278 0.10042 0.11417 -2.275 0 0 0 0 0 0 0 0 0 0 0 0 0 0 0 0 0 0 0 0.10208 0 0 0 0 0 0
6.4297 0.008281 0.0046263 0.18649 0.11319 0 0.11337 0.060088 0.081046 0.10034 0.098074 0.12044 -2.2927 0 0 0 0 0 0 0 0 0 0 0 0 0 0 0 0 0 0 0 0.11147 0 0 0 0 0 0
6.4336 0.0027004 -0.00059712 0.010526 -0.0019321 0 0.019991 0.054669 0.061291 0.1038 0.070246 0.16489 -2.327 0 0 0 0 0 0 0 0 0 0 0 0 0 0 0 0 0 0 0 0.13487 0 0 0 0 0 0
6.4375 0.0040829 0.0027985 -0.16289 -0.1079 0 -0.077584 0.036837 0.037561 0.085398 0.029519 0.19877 -2.3555 0 0 0 0 0 0 0 0 0 0 0 0 0 0 0 0 0 0 0 0.14373 0 0 0 0 0 0
6.4414 0.0087996 0.010577 -0.21223 -0.14049 0 -0.12164 0.014212 0.01556 0.046983 -0.0044959 0.16672 -2.3587 0 0 0 0 0 0 0 0 0 0 0 0 0 0 0 0 0 0 0 0.11266 0 0 0 0 0 0
6.4453 0.010023 0.014453 -0.098444 -0.081934 0 -0.084917 -0.0049553 -0.0012072 0.00066318 -0.017798 0.051614 -2.3403 0 0 0 0 0 0 0 0 0 0 0 0 0 0 0 0 0 0 0 0.03668 0 0 0 0 0 0
6.4492 0.003412 0.0086136 0.10707 0.029073 0 0.010356 -0.018631 -0.012522 -0.040689 -0.011642 -0.10462 -2.3226 0 0 0 0 0 0 0 0 0 0 0 0 0 0 0 0 0 0 0 -0.061737 0 0 0 0 0 0
6.4531 -0.0090146 -0.0054094 0.2635 0.11972 0 0.10094 -0.029747 -0.022017 -0.069026 -0.0023342 -0.2228 -2.3237 0 0 0 0 0 0 0 0 0 0 0 0 0 0 0 0 0 0 0 -0.14116 0 0 0 0 0 0
6.457 -0.02014 -0.019558 0.25157 0.12656 0 0.12024 -0.039705 -0.035362 -0.081153 -0.0098927 -0.23949 -2.3425 0 0 0 0 0 0 0 0 0 0 0 0 0 0 0 0 0 0 0 -0.16437 0 0 0 0 0 0
6.4609 -0.02321 -0.025254 0.061977 0.037761 0 0.046123 -0.045221 -0.055389 -0.078269 -0.042102 -0.15508 -2.3645 0 0 0 0 0 0 0 0 0 0 0 0 0 0 0 0 0 0 0 -0.12508 0 0 0 0 0 0
6.4648 -0.017054 -0.019855 -0.18288 -0.092425 0 -0.075703 -0.042496 -0.077441 -0.067576 -0.085634 -0.039742 -2.3793 0 0 0 0 0 0 0 0 0 0 0 0 0 0 0 0 0 0 0 -0.05858 0 0 0 0 0 0
6.4688 -0.0068812 -0.0084921 -0.3047 -0.17354 0 -0.15772 -0.033407 -0.090211 -0.061568 -0.11297 0.012502 -2.3891 0 0 0 0 0 0 0 0 0 0 0 0 0 0 0 0 0 0 0 -0.022017 0 0 0 0 0 0
6.4727 -0.00014755 3.8692e-05 -0.2018 -0.14137 0 -0.13478 -0.025536 -0.083559 -0.070266 -0.10244 -0.04715 -2.4024 0 0 0 0 0 0 0 0 0 0 0 0 0 0 0 0 0 0 0 -0.052539 0 0 0 0 0 0
6.4766 -0.00086395 2.188e-05 0.060448 -0.011007 0 -0.018955 -0.024829 -0.057827 -0.09045 -0.056828 -0.18065 -2.4229 0 0 0 0 0 0 0 0 0 0 0 0 0 0 0 0 0 0 0 -0.13369 0 0 0 0 0 0
6.4805 -0.0067487 -0.0069767 0.28441 0.12486 0 0.10304 -0.028661 -0.026014 -0.10339 -0.0042464 -0.284 -2.4471 0 0 0 0 0 0 0 0 0 0 0 0 0 0 0 0 0 0 0 -0.20089 0 0 0 0 0 0
6.4844 -0.011236 -0.013522 0.28893 0.16134 0 0.13483 -0.027458 -0.0051387 -0.087527 0.022085 -0.26102 -2.4701 0 0 0 0 0 0 0 0 0 0 0 0 0 0 0 0 0 0 0 -0.18787 0 0 0 0 0 0
6.4883 -0.0086764 -0.012144 0.059123 0.065095 0 0.048797 -0.014026 -0.0027187 -0.037611 0.010397 -0.097849 -2.4915 0 0 0 0 0 0 0 0 0 0 0 0 0 0 0 0 0 0 0 -0.080183 0 0 0 0 0 0
6.4922 0.0011826 -0.0012147 -0.23022 -0.091898 0 -0.087002 0.0088618 -0.0097919 0.027362 -0.018875 0.11957 -2.513 0 0 0 0 0 0 0 0 0 0 0 0 0 0 0 0 0 0 0 0.068567 0 0 0 0 0 0
6.4961 0.012724 0.013503 -0.34744 -0.18307 0 -0.15952 0.030521 -0.00748 0.076876 -0.028761 0.26281 -2.5345 0 0 0 0 0 0 0 0 0 0 0 0 0 0 0 0 0 0 0 0.17405 0 0 0 0 0 0
6.5 0.018424 0.022859 -0.19026 -0.12712 0 -0.10065 0.041886 0.017135 0.092482 0.0036206 0.25392 -2.5533 0 0 0 0 0 0 0 0 0 0 0 0 0 0 0 0 0 0 0 0.18411 0 0 0 0 0 0
6.5039 0.014461 0.021043 0.12801 0.043095 0 0.055719 0.042702 0.058604 0.08128 0.066525 0.12416 -2.5683 0 0 0 0 0 0 0 0 0 0 0 0 0 0 0 0 0 0 0 0.11699 0 0 0 0 0 0
6.5078 0.0038514 0.010054 0.36565 0.20163 0 0.19632 0.039591 0.095033 0.067315 0.12075 -0.0084079 -2.5824 0 0 0 0 0 0 0 0 0 0 0 0 0 0 0 0 0 0 0 0.044451 0 0 0 0 0 0
6.5117 -0.0054556 -0.0016104 0.34281 0.22629 0 0.2139 0.038179 0.10384 0.069461 0.12938 -0.028357 -2.5988 0 0 0 0 0 0 0 0 0 0 0 0 0 0 0 0 0 0 0 0.034053 0 0 0 0 0 0
6.5156 -0.0063687 -0.00527 0.080607 0.094435 0 0.08911 0.038246 0.079331 0.086179 0.086469 0.087448 -2.6174 0 0 0 0 0 0 0 0 0 0 0 0 0 0 0 0 0 0 0 0.096812 0 0 0 0 0 0
6.5195 0.0019725 0.0014126 -0.21975 -0.098529 0 -0.093421 0.036349 0.03784 0.099524 0.021846 0.24932 -2.6357 0 0 0 0 0 0 0 0 0 0 0 0 0 0 0 0 0 0 0 0.18012 0 0 0 0 0 0
6.5234 0.01355 0.012889 -0.33505 -0.21136 0 -0.20585 0.031446 0.0059537 0.09217 -0.021223 0.32093 -2.6535 0 0 0 0 0 0 0 0 0 0 0 0 0 0 0 0 0 0 0 0.20908 0 0 0 0 0 0
6.5273 0.020226 0.020404 -0.18745 -0.16231 0 -0.1687 0.026092 0.00057452 0.060944 -0.017958 0.22336 -2.6739 0 0 0 0 0 0 0 0 0 0 0 0 0 0 0 0 0 0 0 0.1432 0 0 0 0 0 0
6.5313 0.018091 0.01897 0.10474 0.012494 0 -0.0068844 0.022023 0.016455 0.016868 0.020541 -0.0020065 -2.6972 0 0 0 0 0 0 0 0 0 0 0 0 0 0 0 0 0 0 0 0.006948 0 0 0 0 0 0
6.5352 0.010124 0.010744 0.32202 0.18791 0 0.16829 0.016355 0.030948 -0.024389 0.056466 -0.21982 -2.7162 0 0 0 0 0 0 0 0 0 0 0 0 0 0 0 0 0 0 0 -0.12634 0 0 0 0 0 0
6.5391 0.0030014 0.0022 0.30564 0.24035 0 0.23666 0.0041702 0.022131 -0.051373 0.053388 -0.29766 -2.7202 0 0 0 0 0 0 0 0 0 0 0 0 0 0 0 0 0 0 0 -0.18409 0 0 0 0 0 0
6.543 0.0010326 -0.0019728 0.067721 0.13303 0 0.15161 -0.01479 -0.013973 -0.060035 0.0027354 -0.20126 -2.7066 0 0 0 0 0 0 0 0 0 0 0 0 0 0 0 0 0 0 0 -0.14336 0 0 0 0 0 0
6.5469 0.0027195 -0.0024802 -0.22311 -0.061801 0 -0.028993 -0.033449 -0.06026 -0.053767 -0.069701 -0.018068 -2.6866 0 0 0 0 0 0 0 0 0 0 0 0 0 0 0 0 0 0 0 -0.046392 0 0 0 0 0 0
6.5508 0.0029304 -0.003427 -0.36382 -0.21491 0 -0.18386 -0.042986 -0.091299 -0.043002 -0.12132 0.10744 -2.6779 0 0 0 0 0 0 0 0 0 0 0 0 0 0 0 0 0 0 0 0.027889 0 0 0 0 0 0
6.5547 -0.0015474 -0.0071042 -0.25928 -0.22834 0 -0.21246 -0.041279 -0.091507 -0.041952 -0.12195 0.078079 -2.6892 0 0 0 0 0 0 0 0 0 0 0 0 0 0 0 0 0 0 0 0.018233 0 0 0 0 0 0
6.5586 -0.008406 -0.010964 0.012772 -0.10026 0 -0.1037 -0.034678 -0.064945 -0.059452 -0.074386 -0.087854 -2.7129 0 0 0 0 0 0 0 0 0 0 0 0 0 0 0 0 0 0 0 -0.074954 0 0 0 0 0 0
6.5625 -0.011565 -0.0098416 0.2585 0.076273 0 0.059046 -0.030468 -0.030361 -0.088441 -0.011876 -0.2721 -2.7319 0 0 0 0 0 0 0 0 0 0 0 0 0 0 0 0 0 0 0 -0.18727 0 0 0 0 0 0
6.5664 -0.0066434 -0.0012023 0.30767 0.17923 0 0.15997 -0.028096 -0.0066701 -0.10531 0.02603 -0.34162 -2.7352 0 0 0 0 0 0 0 0 0 0 0 0 0 0 0 0 0 0 0 -0.23374 0 0 0 0 0 0
6.5703 0.0048585 0.011744 0.13739 0.14342 0 0.13508 -0.019389 -0.00035697 -0.085219 0.02178 -0.24102 -2.7251 0 0 0 0 0 0 0 0 0 0 0 0 0 0 0 0 0 0 0 -0.16898 0 0 0 0 0 0
6.5742 0.016369 0.022077 -0.11219 0.0059031 0 0.016711 0.0015595 -0.0033675 -0.02399 -0.0086131 -0.02735 -2.7119 0 0 0 0 0 0 0 0 0 0 0 0 0 0 0 0 0 0 0 -0.020943 0 0 0 0 0 0
6.5781 0.02124 0.024453 -0.24522 -0.12263 0 -0.094584 0.029298 -0.0014256 0.053015 -0.029469 0.17374 -2.7055 0 0 0 0 0 0 0 0 0 0 0 0 0 0 0 0 0 0 0 0.12781 0 0 0 0 0 0
6.582 0.01762 0.01891 -0.16137 -0.14115 0 -0.10874 0.049341 0.0145 0.10632 -0.01398 0.25606 -2.7109 0 0 0 0 0 0 0 0 0 0 0 0 0 0 0 0 0 0 0 0.19825 0 0 0 0 0 0
6.5859 0.0093716 0.010219 0.067104 -0.034712 0 -0.015178 0.050783 0.041856 0.11177 0.034903 0.20175 -2.7302 0 0 0 0 0 0 0 0 0 0 0 0 0 0 0 0 0 0 0 0.16925 0 0 0 0 0 0
6.5898 0.0027677 0.0039273 0.25483 0.11454 0 0.11072 0.036811 0.068894 0.079281 0.087303 0.08471 -2.7615 0 0 0 0 0 0 0 0 0 0 0 0 0 0 0 0 0 0 0 0.087808 0 0 0 0 0 0
6.5938 0.0019253 0.0027085 0.25237 0.19095 0 0.16753 0.022262 0.083156 0.044107 0.10993 0.010199 -2.7952 0 0 0 0 0 0 0 0 0 0 0 0 0 0 0 0 0 0 0 0.029238 0 0 0 0 0 0
6.5977 0.0063864 0.0055264 0.063735 0.13444 0 0.10672 0.020301 0.07972 0.037828 0.091055 0.03695 -2.8141 0 0 0 0 0 0 0 0 0 0 0 0 0 0 0 0 0 0 0 0.039752 0 0 0 0 0 0
6.6016 0.012096 0.0092963 -0.16228 -0.014118 0 -0.030443 0.031096 0.063656 0.06392 0.047718 0.13802 -2.8051 0 0 0 0 0 0 0 0 0 0 0 0 0 0 0 0 0 0 0 0.1053 0 0 0 0 0 0
6.6055 0.014515 0.011086 -0.25582 -0.14549 0 -0.14483 0.042938 0.045374 0.097577 0.010978 0.22629 -2.7728 0 0 0 0 0 0 0 0 0 0 0 0 0 0 0 0 0 0 0 0.16754 0 0 0 0 0 0
6.6094 0.011556 0.0094658 -0.15933 -0.16536 0 -0.15395 0.043553 0.032602 0.10759 0.0022613 0.223 -2.7406 0 0 0 0 0 0 0 0 0 0 0 0 0 0 0 0 0 0 0 0.17084 0 0 0 0 0 0
6.6133 0.0046357 0.00491 0.037154 -0.063125 0 -0.051761 0.03007 0.025096 0.080293 0.018991 0.11712 -2.7328 0 0 0 0 0 0 0 0 0 0 0 0 0 0 0 0 0 0 0 0.10298 0 0 0 0 0 0
6.6172 -0.0024635 -0.00043831 0.17891 0.084069 0 0.089175 0.0091326 0.016056 0.027039 0.038781 -0.028149 -2.753 0 0 0 0 0 0 0 0 0 0 0 0 0 0 0 0 0 0 0 0.00096521 0 0 0 0 0 0
6.6211 -0.0060272 -0.0036957 0.17066 0.17068 0 0.17149 -0.010499 -0.0010588 -0.027192 0.037162 -0.125 -2.7812 0 0 0 0 0 0 0 0 0 0 0 0 0 0 0 0 0 0 0 -0.078723 0 0 0 0 0 0
6.625 -0.0046145 -0.002843 0.04002 0.13806 0 0.14119 -0.024106 -0.026014 -0.061732 0.0053418 -0.12797 -2.7935 0 0 0 0 0 0 0 0 0 0 0 0 0 0 0 0 0 0 0 -0.10092 0 0 0 0 0 0
6.6289 0.00028277 0.0018442 -0.10023 0.01188 0 0.022028 -0.030997 -0.050994 -0.071249 -0.043721 -0.066804 -2.7849 0 0 0 0 0 0 0 0 0 0 0 0 0 0 0 0 0 0 0 -0.074546 0 0 0 0 0 0
6.6328 0.0054641 0.0078129 -0.14689 -0.12005 0 -0.10454 -0.031441 -0.065997 -0.065112 -0.08394 -0.020753 -2.7712 0 0 0 0 0 0 0 0 0 0 0 0 0 0 0 0 0 0 0 -0.04303 0 0 0 0 0 0
6.6367 0.0081764 0.01196 -0.07784 -0.16949 0 -0.15609 -0.026063 -0.065832 -0.058853 -0.093273 -0.054396 -2.7683 0 0 0 0 0 0 0 0 0 0 0 0 0 0 0 0 0 0 0 -0.050516 0 0 0 0 0 0
6.6406 0.0076063 0.012658 0.046839 -0.10576 0 -0.10297 -0.018052 -0.053168 -0.063699 -0.06838 -0.16443 -2.7744 0 0 0 0 0 0 0 0 0 0 0 0 0 0 0 0 0 0 0 -0.10752 0 0 0 0 0 0
6.6445 0.0047276 0.010256 0.13946 0.026027 0 0.015171 -0.013316 -0.035947 -0.078879 -0.027077 -0.27798 -2.7735 0 0 0 0 0 0 0 0 0 0 0 0 0 0 0 0 0 0 0 -0.17988 0 0 0 0 0 0
6.6484 0.0009531 0.0057975 0.1451 0.13595 0 0.11795 -0.015834 -0.022004 -0.090545 0.003727 -0.30396 -2.7574 0 0 0 0 0 0 0 0 0 0 0 0 0 0 0 0 0 0 0 -0.20994 0 0 0 0 0 0
6.6523 -0.0030125 -0.00034824 0.067935 0.14887 0 0.13767 -0.02235 -0.014975 -0.07981 0.0070365 -0.19962 -2.7388 0 0 0 0 0 0 0 0 0 0 0 0 0 0 0 0 0 0 0 -0.1573 0 0 0 0 0 0
6.6563 -0.0071597 -0.0082487 -0.042196 0.054978 0 0.063275 -0.023439 -0.013293 -0.037196 -0.01189 -0.0041245 -2.7391 0 0 0 0 0 0 0 0 0 0 0 0 0 0 0 0 0 0 0 -0.031363 0 0 0 0 0 0
6.6602 -0.011355 -0.016892 -0.12419 -0.082251 0 -0.053305 -0.011922 -0.011608 0.026207 -0.029807 0.18452 -2.7637 0 0 0 0 0 0 0 0 0 0 0 0 0 0 0 0 0 0 0 0.10894 0 0 0 0 0 0
6.6641 -0.014859 -0.023537 -0.13873 -0.16825 0 -0.13262 0.0090577 -0.0035873 0.081768 -0.023978 0.27224 -2.7927 0 0 0 0 0 0 0 0 0 0 0 0 0 0 0 0 0 0 0 0.19127 0 0 0 0 0 0
6.668 -0.016794 -0.025324 -0.086045 -0.14358 0 -0.12255 0.027151 0.014196 0.10172 0.0093125 0.22805 -2.7995 0 0 0 0 0 0 0 0 0 0 0 0 0 0 0 0 0 0 0 0.17824 0 0 0 0 0 0
6.6719 -0.016974 -0.02189 -0.0030164 -0.027838 0 -0.035266 0.03117 0.038424 0.080065 0.051209 0.10077 -2.7783 0 0 0 0 0 0 0 0 0 0 0 0 0 0 0 0 0 0 0 0.093214 0 0 0 0 0 0
6.6758 -0.01607 -0.016169 0.058957 0.09275 0 0.060879 0.020988 0.05836 0.038223 0.074646 -0.015964 -2.7506 0 0 0 0 0 0 0 0 0 0 0 0 0 0 0 0 0 0 0 0.0035995 0 0 0 0 0 0
6.6797 -0.014887 -0.012116 0.064679 0.1282 0 0.09129 0.0071835 0.061173 0.0088143 0.06478 -0.045837 -2.7434 0 0 0 0 0 0 0 0 0 0 0 0 0 0 0 0 0 0 0 -0.027231 0 0 0 0 0 0
6.6836 -0.013566 -0.011327 0.016613 0.05247 0 0.031885 0.00084808 0.041463 0.010095 0.029065 0.021662 -2.7628 0 0 0 0 0 0 0 0 0 0 0 0 0 0 0 0 0 0 0 0.015649 0 0 0 0 0 0
6.6875 -0.011661 -0.011899 -0.04776 -0.075942 0 -0.070507 0.0037004 0.0076923 0.032362 -0.0099518 0.12689 -2.7893 0 0 0 0 0 0 0 0 0 0 0 0 0 0 0 0 0 0 0 0.090341 0 0 0 0 0 0
6.6914 -0.0089669 -0.010684 -0.081748 -0.15783 0 -0.1322 0.0079237 -0.021629 0.047654 -0.031651 0.18185 -2.7994 0 0 0 0 0 0 0 0 0 0 0 0 0 0 0 0 0 0 0 0.13087 0 0 0 0 0 0
6.6953 -0.0060446 -0.0065696 -0.06042 -0.12855 0 -0.097377 0.0049138 -0.031197 0.033789 -0.030263 0.13063 -2.7889 0 0 0 0 0 0 0 0 0 0 0 0 0 0 0 0 0 0 0 0.095729 0 0 0 0 0 0
6.6992 -0.0037144 -0.0013867 0.0046946 -0.006922 0 0.016234 -0.0064707 -0.021357 -0.0080728 -0.015518 -0.011575 -2.7736 0 0 0 0 0 0 0 0 0 0 0 0 0 0 0 0 0 0 0 -0.0034763 0 0 0 0 0 0
6.7031 -0.0019981 0.0023667 0.075316 0.11938 0 0.12791 -0.019919 -0.0083059 -0.056063 -0.0035507 -0.16748 -2.771 0 0 0 0 0 0 0 0 0 0 0 0 0 0 0 0 0 0 0 -0.11234 0 0 0 0 0 0
6.707 0.00021918 0.0043285 0.11103 0.15975 0 0.15422 -0.028473 -0.010483 -0.085953 -0.0062387 -0.24985 -2.7821 0 0 0 0 0 0 0 0 0 0 0 0 0 0 0 0 0 0 0 -0.17299 0 0 0 0 0 0
6.7109 0.0042021 0.0064584 0.092001 0.087047 0 0.072934 -0.030221 -0.032242 -0.088388 -0.025012 -0.22136 -2.7945 0 0 0 0 0 0 0 0 0 0 0 0 0 0 0 0 0 0 0 -0.1627 0 0 0 0 0 0
6.7148 0.0098762 0.010423 0.028461 -0.044285 0 -0.05919 -0.027639 -0.059172 -0.071836 -0.05042 -0.11946 -2.7982 0 0 0 0 0 0 0 0 0 0 0 0 0 0 0 0 0 0 0 -0.1052 0 0 0 0 0 0
6.7188 0.015338 0.01515 -0.04458 -0.1393 0 -0.14818 -0.023006 -0.069529 -0.051974 -0.066627 -0.027016 -2.7962 0 0 0 0 0 0 0 0 0 0 0 0 0 0 0 0 0 0 0 -0.049113 0 0 0 0 0 0
6.7227 0.018007 0.017379 -0.084298 -0.13066 0 -0.13165 -0.016021 -0.051953 -0.03868 -0.059864 -0.0093348 -2.7979 0 0 0 0 0 0 0 0 0 0 0 0 0 0 0 0 0 0 0 -0.030975 0 0 0 0 0 0
6.7266 0.016516 0.014775 -0.063293 -0.024671 0 -0.022599 -0.0059173 -0.01439 -0.030801 -0.027932 -0.064202 -2.8066 0 0 0 0 0 0 0 0 0 0 0 0 0 0 0 0 0 0 0 -0.049608 0 0 0 0 0 0
6.7305 0.011756 0.0083894 0.01048 0.10511 0 0.10246 0.0055763 0.022694 -0.020195 0.015521 -0.12386 -2.8144 0 0 0 0 0 0 0 0 0 0 0 0 0 0 0 0 0 0 0 -0.069318 0 0 0 0 0 0
6.7344 0.0062724 0.0019556 0.09135 0.16998 0 0.1593 0.014865 0.042069 0.0004119 0.047714 -0.10863 -2.8124 0 0 0 0 0 0 0 0 0 0 0 0 0 0 0 0 0 0 0 -0.048746 0 0 0 0 0 0
6.7383 0.0026223 -0.0011799 0.1205 0.12693 0 0.11347 0.020257 0.041191 0.031695 0.052466 0.0082497 -2.8013 0 0 0 0 0 0 0 0 0 0 0 0 0 0 0 0 0 0 0 0.025635 0 0 0 0 0 0
6.7422 0.0020236 -0.00037186 0.067956 0.0072122 0 0.00026765 0.024114 0.031383 0.066572 0.033542 0.17466 -2.7915 0 0 0 0 0 0 0 0 0 0 0 0 0 0 0 0 0 0 0 0.12575 0 0 0 0 0 0
6.7461 0.0041036 0.0027924 -0.037401 -0.10581 0 -0.10278 0.030322 0.027475 0.093282 0.013205 0.29355 -2.7918 0 0 0 0 0 0 0 0 0 0 0 0 0 0 0 0 0 0 0 0.19858 0 0 0 0 0 0
6.75 0.0075795 0.0067131 -0.11917 -0.13429 0 -0.12895 0.039596 0.036997 0.1014 0.014902 0.2919 -2.8009 0 0 0 0 0 0 0 0 0 0 0 0 0 0 0 0 0 0 0 0.20245 0 0 0 0 0 0
6.7539 0.011133 0.011095 -0.1065 -0.059649 0 -0.064739 0.04797 0.056028 0.088384 0.043537 0.17365 -2.8095 0 0 0 0 0 0 0 0 0 0 0 0 0 0 0 0 0 0 0 0.13724 0 0 0 0 0 0
6.7578 0.013911 0.016121 0.0075448 0.064998 0 0.044274 0.050355 0.072685 0.062647 0.080409 0.017526 -2.8096 0 0 0 0 0 0 0 0 0 0 0 0 0 0 0 0 0 0 0 0.046314 0 0 0 0 0 0
6.7617 0.015556 0.020847 0.15099 0.15289 0 0.1258 0.045332 0.074795 0.039588 0.097761 -0.077423 -2.802 0 0 0 0 0 0 0 0 0 0 0 0 0 0 0 0 0 0 0 -0.012254 0 0 0 0 0 0
6.7656 0.015945 0.022997 0.22035 0.14552 0 0.12942 0.036037 0.057318 0.031543 0.080732 -0.059104 -2.7932 0 0 0 0 0 0 0 0 0 0 0 0 0 0 0 0 0 0 0 -0.0055264 0 0 0 0 0 0
6.7695 0.014907 0.020593 0.15867 0.0536 0 0.059415 0.026453 0.025944 0.038445 0.038267 0.044761 -2.7884 0 0 0 0 0 0 0 0 0 0 0 0 0 0 0 0 0 0 0 0.051763 0 0 0 0 0 0
6.7734 0.012155 0.013744 0.0033297 -0.053085 0 -0.030241 0.017528 -0.0054794 0.047099 -0.0051423 0.14879 -2.7877 0 0 0 0 0 0 0 0 0 0 0 0 0 0 0 0 0 0 0 0.108 0 0 0 0 0 0
6.7773 0.0075797 0.0047472 -0.13745 -0.09898 0 -0.075773 0.0073761 -0.023256 0.040856 -0.028482 0.16941 -2.7874 0 0 0 0 0 0 0 0 0 0 0 0 0 0 0 0 0 0 0 0.11108 0 0 0 0 0 0
6.7813 0.0017517 -0.0034844 -0.16464 -0.058674 0 -0.050466 -0.005109 -0.023229 0.012554 -0.028005 0.080195 -2.7846 0 0 0 0 0 0 0 0 0 0 0 0 0 0 0 0 0 0 0 0.044549 0 0 0 0 0 0
6.7852 -0.0038639 -0.0090629 -0.064049 0.026819 0 0.01627 -0.017824 -0.014158 -0.029649 -0.016506 -0.072897 -2.7783 0 0 0 0 0 0 0 0 0 0 0 0 0 0 0 0 0 0 0 -0.061566 0 0 0 0 0 0
6.7891 -0.0074438 -0.011523 0.081889 0.084419 0 0.062892 -0.027102 -0.011219 -0.068166 -0.011554 -0.20427 -2.7693 0 0 0 0 0 0 0 0 0 0 0 0 0 0 0 0 0 0 0 -0.15173 0 0 0 0 0 0
6.793 -0.0079469 -0.011248 0.15645 0.065982 0 0.045031 -0.031352 -0.023734 -0.088332 -0.02302 -0.24555 -2.7594 0 0 0 0 0 0 0 0 0 0 0 0 0 0 0 0 0 0 0 -0.18202 0 0 0 0 0 0
6.7969 -0.0060025 -0.0090286 0.097872 -0.016158 0 -0.028533 -0.032232 -0.047051 -0.087095 -0.047642 -0.18835 -2.7517 0 0 0 0 0 0 0 0 0 0 0 0 0 0 0 0 0 0 0 -0.1473 0 0 0 0 0 0
6.8008 -0.0036667 -0.0061485 -0.052791 -0.10066 0 -0.10213 -0.03196 -0.065877 -0.072092 -0.071754 -0.085125 -2.7491 0 0 0 0 0 0 0 0 0 0 0 0 0 0 0 0 0 0 0 -0.080778 0 0 0 0 0 0
6.8047 -0.0030543 -0.0042915 -0.1818 -0.12441 0 -0.11682 -0.030143 -0.06654 -0.053808 -0.079353 -0.0091983 -2.7519 0 0 0 0 0 0 0 0 0 0 0 0 0 0 0 0 0 0 0 -0.028188 0 0 0 0 0 0
6.8086 -0.004885 -0.0046731 -0.1884 -0.068673 0 -0.056446 -0.024242 -0.04772 -0.038434 -0.061745 -0.002782 -2.7568 0 0 0 0 0 0 0 0 0 0 0 0 0 0 0 0 0 0 0 -0.016044 0 0 0 0 0 0
6.8125 -0.0081209 -0.0069763 -0.061723 0.029061 0 0.03998 -0.013455 -0.020696 -0.026462 -0.024367 -0.04977 -2.7592 0 0 0 0 0 0 0 0 0 0 0 0 0 0 0 0 0 0 0 -0.036137 0 0 0 0 0 0
6.8164 -0.010904 -0.0093419 0.10904 0.10321 0 0.10766 -0.0014491 0.00027762 -0.015831 0.014249 -0.092101 -2.7576 0 0 0 0 0 0 0 0 0 0 0 0 0 0 0 0 0 0 0 -0.055741 0 0 0 0 0 0
6.8203 -0.011874 -0.0097585 0.19949 0.10577 0 0.10272 0.0058199 0.0084762 -0.005042 0.033365 -0.076594 -2.7553 0 0 0 0 0 0 0 0 0 0 0 0 0 0 0 0 0 0 0 -0.044437 0 0 0 0 0 0
6.8242 -0.010758 -0.0076492 0.14267 0.037386 0 0.030975 0.0056224 0.0076596 0.0063549 0.025117 0.0032861 -2.7568 0 0 0 0 0 0 0 0 0 0 0 0 0 0 0 0 0 0 0 0.0026888 0 0 0 0 0 0
6.8281 -0.0080144 -0.0041211 -0.019576 -0.055309 0 -0.059323 0.0016665 0.0067726 0.01861 0.0020499 0.10215 -2.7627 0 0 0 0 0 0 0 0 0 0 0 0 0 0 0 0 0 0 0 0.06198 0 0 0 0 0 0
6.832 -0.0042309 -0.00073091 -0.16579 -0.11177 0 -0.11136 0.0012658 0.012458 0.031604 -0.01124 0.15731 -2.7683 0 0 0 0 0 0 0 0 0 0 0 0 0 0 0 0 0 0 0 0.099453 0 0 0 0 0 0
6.8359 3.7389e-06 0.0018165 -0.18474 -0.096667 0 -0.095029 0.0087606 0.025303 0.043632 0.0022534 0.13651 -2.7674 0 0 0 0 0 0 0 0 0 0 0 0 0 0 0 0 0 0 0 0.096117 0 0 0 0 0 0
6.8398 0.0038539 0.0036852 -0.0597 -0.021332 0 -0.022353 0.021365 0.040725 0.051366 0.036952 0.062234 -2.7571 0 0 0 0 0 0 0 0 0 0 0 0 0 0 0 0 0 0 0 0.061626 0 0 0 0 0 0
6.8438 0.0062629 0.0048953 0.11657 0.064839 0 0.062441 0.031334 0.051827 0.052194 0.068087 -0.0050421 -2.74 0 0 0 0 0 0 0 0 0 0 0 0 0 0 0 0 0 0 0 0.02664 0 0 0 0 0 0
6.8477 0.0065326 0.0047515 0.20937 0.10685 0 0.10982 0.032313 0.052226 0.046919 0.071628 -0.011754 -2.721 0 0 0 0 0 0 0 0 0 0 0 0 0 0 0 0 0 0 0 0.019948 0 0 0 0 0 0
6.8516 0.0049133 0.0025631 0.14305 0.079622 0 0.093573 0.024052 0.038963 0.039498 0.043901 0.049054 -2.7041 0 0 0 0 0 0 0 0 0 0 0 0 0 0 0 0 0 0 0 0.047016 0 0 0 0 0 0
6.8555 0.0024558 -0.0011904 -0.040409 0.0037551 0 0.026114 0.011676 0.015193 0.033159 0.0040093 0.13151 -2.691 0 0 0 0 0 0 0 0 0 0 0 0 0 0 0 0 0 0 0 0.085192 0 0 0 0 0 0
6.8594 0.0001466 -0.0047729 -0.21033 -0.068893 0 -0.048989 0.00093402 -0.0098071 0.026435 -0.022455 0.16797 -2.6824 0 0 0 0 0 0 0 0 0 0 0 0 0 0 0 0 0 0 0 0.098898 0 0 0 0 0 0
6.8633 -0.0017721 -0.0064839 -0.2435 -0.090737 0 -0.084831 -0.0059375 -0.02546 0.013625 -0.023678 0.11566 -2.6776 0 0 0 0 0 0 0 0 0 0 0 0 0 0 0 0 0 0 0 0.064429 0 0 0 0 0 0
6.8672 -0.003515 -0.0059507 -0.11563 -0.051067 0 -0.062927 -0.010506 -0.027346 -0.0096739 -0.0088498 -0.012623 -2.6744 0 0 0 0 0 0 0 0 0 0 0 0 0 0 0 0 0 0 0 -0.012405 0 0 0 0 0 0
6.8711 -0.0048264 -0.0039826 0.080636 0.017246 0 -0.0062539 -0.015267 -0.021021 -0.040559 0.0020114 -0.1541 -2.6697 0 0 0 0 0 0 0 0 0 0 0 0 0 0 0 0 0 0 0 -0.097823 0 0 0 0 0 0
6.875 -0.0046149 -0.0012706 0.20501 0.062369 0 0.038373 -0.020717 -0.017648 -0.068203 -0.0048043 -0.23463 -2.6619 0 0 0 0 0 0 0 0 0 0 0 0 0 0 0 0 0 0 0 -0.15026 0 0 0 0 0 0
6.8789 -0.0018798 0.0023349 0.17401 0.052166 0 0.037254 -0.024756 -0.024201 -0.080169 -0.026916 -0.21583 -2.6532 0 0 0 0 0 0 0 0 0 0 0 0 0 0 0 0 0 0 0 -0.14629 0 0 0 0 0 0
6.8828 0.002804 0.0069055 0.022029 -0.001621 0 -0.0028751 -0.024407 -0.03686 -0.071045 -0.049393 -0.11959 -2.6486 0 0 0 0 0 0 0 0 0 0 0 0 0 0 0 0 0 0 0 -0.09522 0 0 0 0 0 0
6.8867 0.006873 0.010959 -0.12676 -0.052421 0 -0.040623 -0.018231 -0.044041 -0.046463 -0.056525 -0.012845 -2.6507 0 0 0 0 0 0 0 0 0 0 0 0 0 0 0 0 0 0 0 -0.03219 0 0 0 0 0 0
6.8906 0.0072711 0.01156 -0.15406 -0.055202 0 -0.035519 -0.007779 -0.036678 -0.019257 -0.042355 0.03858 -2.6572 0 0 0 0 0 0 0 0 0 0 0 0 0 0 0 0 0 0 0 0.0058397 0 0 0 0 0 0
6.8945 0.0028528 0.0066104 -0.038289 -0.0028501 0 0.015919 0.0027249 -0.016471 -0.00088838 -0.013806 0.015356 -2.6622 0 0 0 0 0 0 0 0 0 0 0 0 0 0 0 0 0 0 0 0.004754 0 0 0 0 0 0
6.8984 -0.0043822 -0.0026635 0.12844 0.065963 0 0.074533 0.0084825 0.0052701 0.0053224 0.014 -0.04365 -2.6613 0 0 0 0 0 0 0 0 0 0 0 0 0 0 0 0 0 0 0 -0.018901 0 0 0 0 0 0
6.9023 -0.01043 -0.011749 0.21068 0.09489 0 0.089025 0.0071353 0.016851 0.0045977 0.026917 -0.073096 -2.6547 0 0 0 0 0 0 0 0 0 0 0 0 0 0 0 0 0 0 0 -0.032549 0 0 0 0 0 0
6.9063 -0.011959 -0.015862 0.13466 0.053637 0 0.037933 0.00092631 0.015177 0.0054527 0.020599 -0.033091 -2.6458 0 0 0 0 0 0 0 0 0 0 0 0 0 0 0 0 0 0 0 -0.013584 0 0 0 0 0 0
6.9102 -0.0083811 -0.013405 -0.052083 -0.036134 0 -0.050989 -0.003911 0.0072444 0.013348 0.0038339 0.058773 -2.6373 0 0 0 0 0 0 0 0 0 0 0 0 0 0 0 0 0 0 0 0.033115 0 0 0 0 0 0
6.9141 -0.0017926 -0.006738 -0.21358 -0.11358 0 -0.1192 -0.00096157 0.0039463 0.027607 -0.0067701 0.14098 -2.629 0 0 0 0 0 0 0 0 0 0 0 0 0 0 0 0 0 0 0 0.079485 0 0 0 0 0 0
6.918 0.0048674 0.00029128 -0.22757 -0.12184 0 -0.11886 0.011542 0.011911 0.042782 0.0014272 0.15692 -2.62 0 0 0 0 0 0 0 0 0 0 0 0 0 0 0 0 0 0 0 0.096651 0 0 0 0 0 0
6.9219 0.0097465 0.0055236 -0.079844 -0.049744 0 -0.046047 0.028558 0.029229 0.05257 0.026879 0.099917 -2.6115 0 0 0 0 0 0 0 0 0 0 0 0 0 0 0 0 0 0 0 0.077417 0 0 0 0 0 0
6.9258 0.012687 0.0094257 0.12262 0.058933 0 0.057031 0.040979 0.046912 0.053431 0.053797 0.018179 -2.607 0 0 0 0 0 0 0 0 0 0 0 0 0 0 0 0 0 0 0 0.041181 0 0 0 0 0 0
6.9297 0.014456 0.013331 0.2317 0.1357 0 0.13042 0.041759 0.054315 0.046078 0.063525 -0.023941 -2.6094 0 0 0 0 0 0 0 0 0 0 0 0 0 0 0 0 0 0 0 0.017889 0 0 0 0 0 0
6.9336 0.015609 0.017223 0.17083 0.13463 0 0.13442 0.030919 0.045496 0.034506 0.048745 0.0031252 -2.6179 0 0 0 0 0 0 0 0 0 0 0 0 0 0 0 0 0 0 0 0.024185 0 0 0 0 0 0
6.9375 0.015955 0.019434 -0.0068732 0.062545 0 0.072606 0.015481 0.023475 0.023357 0.018874 0.071552 -2.6267 0 0 0 0 0 0 0 0 0 0 0 0 0 0 0 0 0 0 0 0.050515 0 0 0 0 0 0
6.9414 0.014816 0.018317 -0.16087 -0.028573 0 -0.013118 0.0042774 -0.00043098 0.015066 -0.0076681 0.11854 -2.6272 0 0 0 0 0 0 0 0 0 0 0 0 0 0 0 0 0 0 0 0.068722 0 0 0 0 0 0
6.9453 0.011693 0.013954 -0.1727 -0.079459 0 -0.070762 0.0015931 -0.013227 0.0084972 -0.017399 0.094907 -2.6122 0 0 0 0 0 0 0 0 0 0 0 0 0 0 0 0 0 0 0 0.053805 0 0 0 0 0 0
6.9492 0.0068509 0.0081886 -0.036803 -0.063698 0 -0.071199 0.004505 -0.0095754 0.00019006 -0.010398 0.00241 -2.5806 0 0 0 0 0 0 0 0 0 0 0 0 0 0 0 0 0 0 0 0.003383 0 0 0 0 0 0
6.9531 0.0015701 0.0032517 0.13812 -0.0023367 0 -0.024981 0.005831 0.0032261 -0.012238 0.0021878 -0.10695 -2.5404 0 0 0 0 0 0 0 0 0 0 0 0 0 0 0 0 0 0 0 -0.059061 0 0 0 0 0 0
6.957 -0.0021463 0.00052542 0.2164 0.055011 0 0.027829 0.00030278 0.010157 -0.026878 0.0078198 -0.16703 -2.5054 0 0 0 0 0 0 0 0 0 0 0 0 0 0 0 0 0 0 0 -0.099098 0 0 0 0 0 0
6.9609 -0.0024808 0.0003532 0.14077 0.067113 0 0.04786 -0.0108 0.00097138 -0.037326 0.0010046 -0.14241 -2.4871 0 0 0 0 0 0 0 0 0 0 0 0 0 0 0 0 0 0 0 -0.093996 0 0 0 0 0 0
6.9648 0.00099063 0.0024034 -0.026663 0.029582 0 0.025268 -0.020115 -0.01988 -0.036472 -0.014517 -0.051417 -2.4844 0 0 0 0 0 0 0 0 0 0 0 0 0 0 0 0 0 0 0 -0.047966 0 0 0 0 0 0
6.9688 0.0066312 0.0057343 -0.15711 -0.024248 0 -0.014306 -0.019569 -0.035556 -0.022081 -0.029026 0.046592 -2.4825 0 0 0 0 0 0 0 0 0 0 0 0 0 0 0 0 0 0 0 0.010013 0 0 0 0 0 0
6.9727 0.011415 0.00867 -0.15619 -0.04949 0 -0.03169 -0.0068154 -0.030765 9.4158e-05 -0.032351 0.090598 -2.4635 0 0 0 0 0 0 0 0 0 0 0 0 0 0 0 0 0 0 0 0.044582 0 0 0 0 0 0
6.9766 0.012789 0.0093286 -0.03356 -0.023865 0 -0.0072556 0.012083 -0.0056354 0.018722 -0.019527 0.057972 -2.4225 0 0 0 0 0 0 0 0 0 0 0 0 0 0 0 0 0 0 0 0.036963 0 0 0 0 0 0
6.9805 0.010386 0.0069323 0.11008 0.034712 0 0.041417 0.026107 0.023179 0.023966 0.0051155 -0.020886 -2.3737 0 0 0 0 0 0 0 0 0 0 0 0 0 0 0 0 0 0 0 -0.0026686 0 0 0 0 0 0
6.9844 0.00607 0.002661 0.16362 0.080401 0 0.072313 0.026803 0.035796 0.014488 0.028424 -0.08373 -2.34 0 0 0 0 0 0 0 0 0 0 0 0 0 0 0 0 0 0 0 -0.042186 0 0 0 0 0 0
6.9883 0.0020831 -0.0012643 0.089096 0.073681 0 0.05281 0.014465 0.025333 -0.001009 0.035772 -0.080156 -2.3325 0 0 0 0 0 0 0 0 0 0 0 0 0 0 0 0 0 0 0 -0.049819 0 0 0 0 0 0
6.9922 -0.0011079 -0.0038042 -0.054032 0.012704 0 -0.012393 -0.0018878 0.0028841 -0.0095002 0.022207 -0.0077091 -2.3406 0 0 0 0 0 0 0 0 0 0 0 0 0 0 0 0 0 0 0 -0.016485 0 0 0 0 0 0
6.9961 -0.0051712 -0.0063648 -0.15788 -0.062726 0 -0.08205 -0.011174 -0.012641 -0.0030311 -0.0015975 0.086361 -2.3419 0 0 0 0 0 0 0 0 0 0 0 0 0 0 0 0 0 0 0 0.037995 0 0 0 0 0 0
7 -0.011868 -0.011327 -0.1481 -0.0996 0 -0.10808 -0.0086052 -0.010325 0.015022 -0.016015 0.14028 -2.3229 0 0 0 0 0 0 0 0 0 0 0 0 0 0 0 0 0 0 0 0.079588 0 0 0 0 0 0
7.0039 -0.020341 -0.018821 -0.037292 -0.072168 0 -0.071549 0.00091295 0.0049329 0.03183 -0.0086174 0.12373 -2.2896 0 0 0 0 0 0 0 0 0 0 0 0 0 0 0 0 0 0 0 0.084662 0 0 0 0 0 0
7.0078 -0.026406 -0.024985 0.087667 -0.0027176 0 0.0026129 0.0072533 0.018158 0.034227 0.013865 0.058474 -2.259 0 0 0 0 0 0 0 0 0 0 0 0 0 0 0 0 0 0 0 0.055671 0 0 0 0 0 0
7.0117 -0.024977 -0.024063 0.1328 0.055199 0 0.0636 0.0038308 0.01728 0.018452 0.029954 -0.0029112 -2.2409 0 0 0 0 0 0 0 0 0 0 0 0 0 0 0 0 0 0 0 0.01617 0 0 0 0 0 0
7.0156 -0.013972 -0.013094 0.06829 0.059056 0 0.071887 -0.0067127 0.0021486 -0.006977 0.022045 -0.022415 -2.2304 0 0 0 0 0 0 0 0 0 0 0 0 0 0 0 0 0 0 0 -0.009844 0 0 0 0 0 0
7.0195 0.0035048 0.0048865 -0.049162 0.011379 0 0.02793 -0.014778 -0.016648 -0.027594 -0.007141 -0.0072706 -2.2163 0 0 0 0 0 0 0 0 0 0 0 0 0 0 0 0 0 0 0 -0.016666 0 0 0 0 0 0
7.0234 0.020661 0.022278 -0.12022 -0.042704 0 -0.028988 -0.012099 -0.026518 -0.033611 -0.035886 0.00027087 -2.1951 0 0 0 0 0 0 0 0 0 0 0 0 0 0 0 0 0 0 0 -0.018292 0 0 0 0 0 0
7.0273 0.031164 0.032037 -0.080982 -0.052869 0 -0.050969 0.0010951 -0.021705 -0.026329 -0.042021 -0.03516 -2.1739 0 0 0 0 0 0 0 0 0 0 0 0 0 0 0 0 0 0 0 -0.03227 0 0 0 0 0 0
7.0313 0.03278 0.032229 0.044293 -0.005251 0 -0.018189 0.016119 -0.0064143 -0.015376 -0.021869 -0.10561 -2.1595 0 0 0 0 0 0 0 0 0 0 0 0 0 0 0 0 0 0 0 -0.060744 0 0 0 0 0 0
7.0352 0.02786 0.026292 0.15864 0.066025 0 0.045776 0.022868 0.0087728 -0.0094952 0.0075076 -0.16131 -2.1488 0 0 0 0 0 0 0 0 0 0 0 0 0 0 0 0 0 0 0 -0.085531 0 0 0 0 0 0
7.0391 0.02075 0.019267 0.16722 0.10647 0 0.092056 0.017713 0.014217 -0.0090805 0.023979 -0.1497 -2.132 0 0 0 0 0 0 0 0 0 0 0 0 0 0 0 0 0 0 0 -0.081814 0 0 0 0 0 0
7.043 0.014557 0.013736 0.054188 0.084607 0 0.084409 0.0058331 0.0077811 -0.0068373 0.01889 -0.059429 -2.1044 0 0 0 0 0 0 0 0 0 0 0 0 0 0 0 0 0 0 0 -0.039165 0 0 0 0 0 0
7.0469 0.0098608 0.0090342 -0.1008 0.015691 0 0.027394 -0.0033247 -0.0034064 0.0044285 0.0022746 0.066906 -2.0719 0 0 0 0 0 0 0 0 0 0 0 0 0 0 0 0 0 0 0 0.027454 0 0 0 0 0 0
7.0508 0.0058959 0.0038375 -0.18271 -0.051878 0 -0.037551 -0.0031143 -0.0076108 0.024248 -0.0078244 0.16112 -2.0429 0 0 0 0 0 0 0 0 0 0 0 0 0 0 0 0 0 0 0 0.085843 0 0 0 0 0 0
7.0547 0.0025346 -0.001005 -0.13147 -0.07424 0 -0.064878 0.0063732 0.0028907 0.044062 -0.00054184 0.17602 -2.0167 0 0 0 0 0 0 0 0 0 0 0 0 0 0 0 0 0 0 0 0.10784 0 0 0 0 0 0
7.0586 0.00098566 -0.0024812 0.010825 -0.042891 0 -0.039785 0.019682 0.0253 0.054139 0.021034 0.11516 -1.9839 0 0 0 0 0 0 0 0 0 0 0 0 0 0 0 0 0 0 0 0.087911 0 0 0 0 0 0
7.0625 0.0026287 0.0016876 0.13491 0.013687 0 0.012919 0.030385 0.047471 0.051469 0.044504 0.02655 -1.9395 0 0 0 0 0 0 0 0 0 0 0 0 0 0 0 0 0 0 0 0.045884 0 0 0 0 0 0
7.0664 0.0072891 0.010191 0.15281 0.054964 0 0.051727 0.034707 0.056661 0.041694 0.057544 -0.031719 -1.8919 0 0 0 0 0 0 0 0 0 0 0 0 0 0 0 0 0 0 0 0.012626 0 0 0 0 0 0
7.0703 0.012757 0.018278 0.066015 0.057861 0 0.052263 0.032438 0.049071 0.033835 0.05441 -0.027914 -1.8565 0 0 0 0 0 0 0 0 0 0 0 0 0 0 0 0 0 0 0 0.0093696 0 0 0 0 0 0
7.0742 0.016131 0.021063 -0.042083 0.029158 0 0.023526 0.025847 0.032098 0.032862 0.037414 0.027517 -1.8373 0 0 0 0 0 0 0 0 0 0 0 0 0 0 0 0 0 0 0 0.034791 0 0 0 0 0 0
7.0781 0.015863 0.017225 -0.080136 -0.0046306 0 -0.0047673 0.018123 0.017411 0.036374 0.015166 0.09311 -1.8197 0 0 0 0 0 0 0 0 0 0 0 0 0 0 0 0 0 0 0 0.067599 0 0 0 0 0 0
7.082 0.012786 0.0099242 -0.024277 -0.018608 0 -0.0095154 0.012033 0.011288 0.037421 -0.0011976 0.12407 -1.7838 0 0 0 0 0 0 0 0 0 0 0 0 0 0 0 0 0 0 0 0.081669 0 0 0 0 0 0
7.0859 0.009335 0.0042179 0.067816 -0.0057288 0 0.0084576 0.0087706 0.010891 0.03024 -0.0038842 0.098745 -1.7264 0 0 0 0 0 0 0 0 0 0 0 0 0 0 0 0 0 0 0 0.063046 0 0 0 0 0 0
7.0898 0.0077068 0.0032232 0.11181 0.021353 0 0.029575 0.007336 0.0091439 0.014195 0.005736 0.029319 -1.6656 0 0 0 0 0 0 0 0 0 0 0 0 0 0 0 0 0 0 0 0.017966 0 0 0 0 0 0
7.0938 0.0084742 0.0061597 0.069491 0.041054 0 0.034505 0.0052726 0.0025018 -0.0062891 0.016468 -0.04776 -1.6221 0 0 0 0 0 0 0 0 0 0 0 0 0 0 0 0 0 0 0 -0.03227 0 0 0 0 0 0
7.0977 0.010575 0.0096252 -0.022935 0.037647 0 0.018623 0.00080469 -0.0062137 -0.024579 0.014912 -0.094966 -1.5958 0 0 0 0 0 0 0 0 0 0 0 0 0 0 0 0 0 0 0 -0.06518 0 0 0 0 0 0
7.1016 0.012361 0.010656 -0.090713 0.011111 0 -0.0080244 -0.0051804 -0.011916 -0.035083 -0.0031075 -0.095991 -1.5629 0 0 0 0 0 0 0 0 0 0 0 0 0 0 0 0 0 0 0 -0.070262 0 0 0 0 0 0
7.1055 0.012632 0.0088184 -0.084944 -0.022887 0 -0.030419 -0.0093676 -0.012958 -0.035475 -0.027359 -0.063246 -1.4996 0 0 0 0 0 0 0 0 0 0 0 0 0 0 0 0 0 0 0 -0.053353 0 0 0 0 0 0
7.1094 0.010904 0.0057456 -0.019457 -0.042565 0 -0.037301 -0.008778 -0.012127 -0.027486 -0.040428 -0.026096 -1.4075 0 0 0 0 0 0 0 0 0 0 0 0 0 0 0 0 0 0 0 -0.030359 0 0 0 0 0 0
7.1133 0.0070604 0.0029782 0.047108 -0.033945 0 -0.024476 -0.0037785 -0.012493 -0.016017 -0.032209 -0.0086205 -1.3142 0 0 0 0 0 0 0 0 0 0 0 0 0 0 0 0 0 0 0 -0.015509 0 0 0 0 0 0
7.1172 0.0011227 0.00039136 0.063126 -0.001045 0 0.0041599 0.0016121 -0.013544 -0.0065005 -0.0088707 -0.013217 -1.2487 0 0 0 0 0 0 0 0 0 0 0 0 0 0 0 0 0 0 0 -0.012351 0 0 0 0 0 0
7.1211 -0.006411 -0.0032772 0.023707 0.034709 0 0.035472 0.0027589 -0.012294 -0.0017063 0.012064 -0.021954 -1.2167 0 0 0 0 0 0 0 0 0 0 0 0 0 0 0 0 0 0 0 -0.013323 0 0 0 0 0 0
7.125 -0.014006 -0.008437 -0.031842 0.047141 0 0.049641 -0.001759 -0.0078601 -0.00035454 0.016158 -0.013896 -1.199 0 0 0 0 0 0 0 0 0 0 0 0 0 0 0 0 0 0 0 -0.0075808 0 0 0 0 0 0
7.1289 -0.019108 -0.013291 -0.0569 0.023221 0 0.031007 -0.0089203 -0.0036438 0.00093919 0.0031011 0.01568 -1.1726 0 0 0 0 0 0 0 0 0 0 0 0 0 0 0 0 0 0 0 0.0089111 0 0 0 0 0 0
7.1328 -0.019192 -0.014647 -0.034624 -0.025685 0 -0.017191 -0.013612 -0.0038731 0.0038917 -0.014632 0.049553 -1.1298 0 0 0 0 0 0 0 0 0 0 0 0 0 0 0 0 0 0 0 0.028708 0 0 0 0 0 0
7.1367 -0.013385 -0.010402 0.013805 -0.068418 0 -0.067775 -0.012311 -0.0079585 0.0067137 -0.022772 0.060969 -1.0788 0 0 0 0 0 0 0 0 0 0 0 0 0 0 0 0 0 0 0 0.037608 0 0 0 0 0 0
7.1406 -0.0035195 -0.0016243 0.051582 -0.073628 0 -0.084272 -0.0050179 -0.0093272 0.0064844 -0.015503 0.034941 -1.0283 0 0 0 0 0 0 0 0 0 0 0 0 0 0 0 0 0 0 0 0.02596 0 0 0 0 0 0
7.1445 0.0063524 0.0075945 0.056797 -0.032251 0 -0.048221 0.0054758 -0.0011744 0.0035587 0.002511 -0.017525 -0.9781 0 0 0 0 0 0 0 0 0 0 0 0 0 0 0 0 0 0 0 -0.0016729 0 0 0 0 0 0
7.1484 0.011982 0.012561 0.035768 0.033249 0 0.022624 0.015445 0.01587 0.0029552 0.021195 -0.063271 -0.92326 0 0 0 0 0 0 0 0 0 0 0 0 0 0 0 0 0 0 0 -0.026669 0 0 0 0 0 0
7.1523 0.011358 0.010935 0.011442 0.081385 0 0.083153 0.021417 0.031954 0.01008 0.031252 -0.067417 -0.8647 0 0 0 0 0 0 0 0 0 0 0 0 0 0 0 0 0 0 0 -0.028012 0 0 0 0 0 0
7.1563 0.0059329 0.0041271 0.00030883 0.079306 0 0.092895 0.020723 0.034866 0.024147 0.027757 -0.017626 -0.81049 0 0 0 0 0 0 0 0 0 0 0 0 0 0 0 0 0 0 0 0.0017011 0 0 0 0 0 0
7.1602 -0.00035302 -0.0037743 -0.0009564 0.026771 0 0.04649 0.012585 0.020181 0.036147 0.011716 0.063792 -0.76615 0 0 0 0 0 0 0 0 0 0 0 0 0 0 0 0 0 0 0 0.047769 0 0 0 0 0 0
7.1641 -0.0037952 -0.0087827 -0.0082542 -0.04174 0 -0.022243 -0.00034477 -0.0041037 0.03482 -0.0094316 0.12934 -0.72656 0 0 0 0 0 0 0 0 0 0 0 0 0 0 0 0 0 0 0 0.080283 0 0 0 0 0 0
7.168 -0.0036147 -0.009646 -0.030239 -0.080243 0 -0.066163 -0.012053 -0.022791 0.016374 -0.024037 0.13392 -0.68071 0 0 0 0 0 0 0 0 0 0 0 0 0 0 0 0 0 0 0 0.073448 0 0 0 0 0 0
7.1719 -0.0025833 -0.0085782 -0.055454 -0.064319 0 -0.059911 -0.016487 -0.024723 -0.01085 -0.022856 0.064917 -0.62455 0 0 0 0 0 0 0 0 0 0 0 0 0 0 0 0 0 0 0 0.024425 0 0 0 0 0 0
7.1758 -0.0048754 -0.0094992 -0.060207 -0.009718 0 -0.017049 -0.0125 -0.011299 -0.031811 -0.0069718 -0.044978 -0.56687 0 0 0 0 0 0 0 0 0 0 0 0 0 0 0 0 0 0 0 -0.042236 0 0 0 0 0 0
7.1797 -0.012542 -0.01485 -0.032003 0.038497 0 0.022574 -0.0058801 0.0043009 -0.036301 0.010298 -0.13356 -0.52091 0 0 0 0 0 0 0 0 0 0 0 0 0 0 0 0 0 0 0 -0.08903 0 0 0 0 0 0
7.1836 -0.023335 -0.023247 0.012949 0.039565 0 0.024017 -0.0054332 0.0067072 -0.026718 0.011883 -0.14714 -0.49062 0 0 0 0 0 0 0 0 0 0 0 0 0 0 0 0 0 0 0 -0.089789 0 0 0 0 0 0
7.1875 -0.03185 -0.029982 0.037629 -0.011187 0 -0.016608 -0.015457 -0.010124 -0.015409 -0.0091586 -0.07763 -0.46689 0 0 0 0 0 0 0 0 0 0 0 0 0 0 0 0 0 0 0 -0.047374 0 0 0 0 0 0
7.1914 -0.033416 -0.030418 0.015501 -0.07687 0 -0.069198 -0.031207 -0.037806 -0.014159 -0.042062 0.027673 -0.4376 0 0 0 0 0 0 0 0 0 0 0 0 0 0 0 0 0 0 0 0.0075349 0 0 0 0 0 0
7.1953 -0.027725 -0.023829 -0.040643 -0.10533 0 -0.091186 -0.042092 -0.058837 -0.025099 -0.064995 0.094097 -0.40031 0 0 0 0 0 0 0 0 0 0 0 0 0 0 0 0 0 0 0 0.036114 0 0 0 0 0 0
7.1992 -0.019123 -0.014388 -0.081505 -0.068689 0 -0.058798 -0.040404 -0.059061 -0.040349 -0.061698 0.069824 -0.36403 0 0 0 0 0 0 0 0 0 0 0 0 0 0 0 0 0 0 0 0.016738 0 0 0 0 0 0
7.2031 -0.01311 -0.0080465 -0.060364 0.013204 0 0.013049 -0.027881 -0.038528 -0.049542 -0.034624 -0.035884 -0.3391 0 0 0 0 0 0 0 0 0 0 0 0 0 0 0 0 0 0 0 -0.040577 0 0 0 0 0 0
7.207 -0.011877 -0.0076438 0.02138 0.084165 0 0.077033 -0.014052 -0.012305 -0.047881 -0.0035012 -0.15555 -0.32693 0 0 0 0 0 0 0 0 0 0 0 0 0 0 0 0 0 0 0 -0.10024 0 0 0 0 0 0
7.2109 -0.012729 -0.010531 0.10454 0.091303 0 0.084653 -0.0079126 0.00032864 -0.038254 0.0096428 -0.20876 -0.31969 0 0 0 0 0 0 0 0 0 0 0 0 0 0 0 0 0 0 0 -0.12412 0 0 0 0 0 0
7.2148 -0.010838 -0.011093 0.11491 0.025123 0 0.023145 -0.010654 -0.0091637 -0.027144 -0.0029466 -0.15917 -0.30851 0 0 0 0 0 0 0 0 0 0 0 0 0 0 0 0 0 0 0 -0.096854 0 0 0 0 0 0
7.2188 -0.003957 -0.0061115 0.028387 -0.069856 0 -0.069214 -0.015827 -0.031138 -0.019134 -0.029241 -0.041288 -0.29064 0 0 0 0 0 0 0 0 0 0 0 0 0 0 0 0 0 0 0 -0.036319 0 0 0 0 0 0
7.2227 0.0051439 0.0019442 -0.098016 -0.12413 0 -0.12531 -0.015979 -0.044538 -0.014428 -0.046501 0.064637 -0.26903 0 0 0 0 0 0 0 0 0 0 0 0 0 0 0 0 0 0 0 0.018782 0 0 0 0 0 0
7.2266 0.010755 0.0069226 -0.16353 -0.093353 0 -0.097702 -0.0089362 -0.033333 -0.0099286 -0.037738 0.092631 -0.24753 0 0 0 0 0 0 0 0 0 0 0 0 0 0 0 0 0 0 0 0.036853 0 0 0 0 0 0
7.2305 0.0090518 0.0045779 -0.10597 0.0063408 0 0.0017062 0.001774 0.0003128 -0.0017061 -0.0038844 0.04063 -0.22797 0 0 0 0 0 0 0 0 0 0 0 0 0 0 0 0 0 0 0 0.017089 0 0 0 0 0 0
7.2344 0.0013959 -0.003449 0.03885 0.106 0 0.10462 0.011337 0.037052 0.012724 0.036359 -0.029291 -0.21087 0 0 0 0 0 0 0 0 0 0 0 0 0 0 0 0 0 0 0 -0.0097481 0 0 0 0 0 0
7.2383 -0.006761 -0.011001 0.15648 0.13233 0 0.13489 0.017409 0.054977 0.032336 0.058809 -0.041621 -0.19655 0 0 0 0 0 0 0 0 0 0 0 0 0 0 0 0 0 0 0 -0.0061265 0 0 0 0 0 0
7.2422 -0.010319 -0.012807 0.14407 0.063045 0 0.067559 0.019758 0.046039 0.051177 0.050293 0.030163 -0.18413 0 0 0 0 0 0 0 0 0 0 0 0 0 0 0 0 0 0 0 0.039887 0 0 0 0 0 0
7.2461 -0.0084033 -0.0088495 -0.00048308 -0.053479 0 -0.049324 0.01783 0.021079 0.059659 0.018322 0.1394 -0.17082 0 0 0 0 0 0 0 0 0 0 0 0 0 0 0 0 0 0 0 0.10113 0 0 0 0 0 0
7.25 -0.0044623 -0.003804 -0.16799 -0.13226 0 -0.13012 0.010597 3.4333e-05 0.050053 -0.013438 0.20099 -0.15453 0 0 0 0 0 0 0 0 0 0 0 0 0 0 0 0 0 0 0 0.1301 0 0 0 0 0 0
7.2539 -0.002865 -0.0024442 -0.22121 -0.11589 0 -0.11779 -0.00060542 -0.0039123 0.023582 -0.021955 0.1586 -0.13778 0 0 0 0 0 0 0 0 0 0 0 0 0 0 0 0 0 0 0 0.09713 0 0 0 0 0 0
7.2578 -0.0051664 -0.0055093 -0.10727 -0.019207 0 -0.027505 -0.010334 0.0066966 -0.0072526 -0.0023538 0.031226 -0.12723 0 0 0 0 0 0 0 0 0 0 0 0 0 0 0 0 0 0 0 0.016981 0 0 0 0 0 0
7.2617 -0.0091472 -0.0096162 0.094116 0.082017 0 0.067508 -0.012276 0.017722 -0.025526 0.027498 -0.098649 -0.12707 0 0 0 0 0 0 0 0 0 0 0 0 0 0 0 0 0 0 0 -0.05948 0 0 0 0 0 0
7.2656 -0.011042 -0.010709 0.22981 0.11071 0 0.095635 -0.0055201 0.015871 -0.022481 0.040214 -0.14666 -0.13252 0 0 0 0 0 0 0 0 0 0 0 0 0 0 0 0 0 0 0 -0.083838 0 0 0 0 0 0
7.2695 -0.0087346 -0.0075036 0.19411 0.048968 0 0.042426 0.0028263 -0.0011412 -0.0055986 0.020545 -0.089916 -0.13148 0 0 0 0 0 0 0 0 0 0 0 0 0 0 0 0 0 0 0 -0.047999 0 0 0 0 0 0
7.2734 -0.0032824 -0.0020712 0.013764 -0.049565 0 -0.042173 0.0028907 -0.02401 0.0061601 -0.021787 0.016843 -0.1147 0 0 0 0 0 0 0 0 0 0 0 0 0 0 0 0 0 0 0 0.0098488 0 0 0 0 0 0
7.2773 0.0021516 0.0022664 -0.1721 -0.10483 0 -0.087771 -0.0087119 -0.039778 -0.0024875 -0.059049 0.083888 -0.085056 0 0 0 0 0 0 0 0 0 0 0 0 0 0 0 0 0 0 0 0.036171 0 0 0 0 0 0
7.2813 0.0047879 0.0034333 -0.2212 -0.074945 0 -0.060179 -0.024648 -0.041198 -0.030035 -0.067014 0.05412 -0.056195 0 0 0 0 0 0 0 0 0 0 0 0 0 0 0 0 0 0 0 0.0043382 0 0 0 0 0 0
7.2852 0.0041766 0.0016699 -0.098954 0.012512 0 0.014756 -0.032619 -0.030707 -0.058817 -0.043516 -0.055715 -0.041191 0 0 0 0 0 0 0 0 0 0 0 0 0 0 0 0 0 0 0 -0.065822 0 0 0 0 0 0
7.2891 0.0023184 -0.00095117 0.096001 0.086021 0 0.075771 -0.026219 -0.017171 -0.069174 -0.0090444 -0.16944 -0.041826 0 0 0 0 0 0 0 0 0 0 0 0 0 0 0 0 0 0 0 -0.12517 0 0 0 0 0 0
7.293 0.0020137 -0.0018087 0.20979 0.088672 0 0.075781 -0.010531 -0.0087941 -0.05478 0.010491 -0.20808 -0.048272 0 0 0 0 0 0 0 0 0 0 0 0 0 0 0 0 0 0 0 -0.13295 0 0 0 0 0 0
7.2969 0.004582 0.00071149 0.15246 0.021347 0 0.016543 0.0030012 -0.00751 -0.025967 0.0041728 -0.14535 -0.04828 0 0 0 0 0 0 0 0 0 0 0 0 0 0 0 0 0 0 0 -0.084609 0 0 0 0 0 0
7.3008 0.0085084 0.0058117 -0.033492 -0.06161 0 -0.05569 0.007182 -0.0085225 0.00069915 -0.016614 -0.022519 -0.036345 0 0 0 0 0 0 0 0 0 0 0 0 0 0 0 0 0 0 0 -0.010481 0 0 0 0 0 0
7.3047 0.010135 0.010008 -0.20593 -0.096539 0 -0.086422 0.0046214 -0.0048783 0.015951 -0.02873 0.085064 -0.015205 0 0 0 0 0 0 0 0 0 0 0 0 0 0 0 0 0 0 0 0.049272 0 0 0 0 0 0
7.3086 0.0062435 0.0090005 -0.23101 -0.057717 0 -0.052452 0.0032025 0.0064721 0.022323 -0.016233 0.12261 0.0090908 0 0 0 0 0 0 0 0 0 0 0 0 0 0 0 0 0 0 0 0.071902 0 0 0 0 0 0
7.3125 -0.0031585 0.0010939 -0.085023 0.026524 0 0.022674 0.0069468 0.021723 0.027508 0.017191 0.091332 0.031849 0 0 0 0 0 0 0 0 0 0 0 0 0 0 0 0 0 0 0 0.062715 0 0 0 0 0 0
7.3164 -0.014123 -0.010533 0.12559 0.096415 0 0.085813 0.012129 0.032773 0.035186 0.051035 0.040568 0.050294 0 0 0 0 0 0 0 0 0 0 0 0 0 0 0 0 0 0 0 0.04549 0 0 0 0 0 0
7.3203 -0.021137 -0.01939 0.24206 0.10274 0 0.090938 0.012298 0.033454 0.042571 0.063078 0.024966 0.062272 0 0 0 0 0 0 0 0 0 0 0 0 0 0 0 0 0 0 0 0.042787 0 0 0 0 0 0
7.3242 -0.021073 -0.020582 0.1729 0.039247 0 0.030886 0.0060743 0.024464 0.045232 0.045441 0.060453 0.066708 0 0 0 0 0 0 0 0 0 0 0 0 0 0 0 0 0 0 0 0.059992 0 0 0 0 0 0
7.3281 -0.015574 -0.014969 -0.033423 -0.054006 0 -0.056714 -0.0011347 0.012789 0.041996 0.010167 0.11268 0.06553 0 0 0 0 0 0 0 0 0 0 0 0 0 0 0 0 0 0 0 0.082189 0 0 0 0 0 0
7.332 -0.0096678 -0.0084936 -0.22064 -0.11703 0 -0.11404 -0.0032796 0.0059116 0.034281 -0.019592 0.12647 0.063672 0 0 0 0 0 0 0 0 0 0 0 0 0 0 0 0 0 0 0 0.084972 0 0 0 0 0 0
7.3359 -0.0076321 -0.0068825 -0.24241 -0.10941 0 -0.10274 -0.00061023 0.005619 0.022173 -0.026603 0.072628 0.065937 0 0 0 0 0 0 0 0 0 0 0 0 0 0 0 0 0 0 0 0.052702 0 0 0 0 0 0
7.3398 -0.0096111 -0.01057 -0.078393 -0.037941 0 -0.031538 0.0004493 0.0067155 0.0037903 -0.012377 -0.025471 0.073761 0 0 0 0 0 0 0 0 0 0 0 0 0 0 0 0 0 0 0 -0.0074727 0 0 0 0 0 0
7.3438 -0.011943 -0.014729 0.14402 0.047006 0 0.049185 -0.0055968 0.0017204 -0.020226 0.0042991 -0.10785 0.085293 0 0 0 0 0 0 0 0 0 0 0 0 0 0 0 0 0 0 0 -0.066878 0 0 0 0 0 0
7.3477 -0.010792 -0.014318 0.24584 0.086218 0 0.083546 -0.017084 -0.012535 -0.042935 0.0027088 -0.12443 0.097908 0 0 0 0 0 0 0 0 0 0 0 0 0 0 0 0 0 0 0 -0.093818 0 0 0 0 0 0
7.3516 -0.0056814 -0.0090176 0.13935 0.054425 0 0.051108 -0.026641 -0.031978 -0.054549 -0.022328 -0.07474 0.10931 0 0 0 0 0 0 0 0 0 0 0 0 0 0 0 0 0 0 0 -0.077534 0 0 0 0 0 0
7.3555 0.00025896 -0.0031526 -0.097064 -0.020981 0 -0.018985 -0.028621 -0.048208 -0.05146 -0.055394 -0.0085564 0.11594 0 0 0 0 0 0 0 0 0 0 0 0 0 0 0 0 0 0 0 -0.03855 0 0 0 0 0 0
7.3594 0.0033093 -0.00095909 -0.27746 -0.081306 0 -0.072048 -0.024388 -0.054444 -0.041346 -0.072685 0.013427 0.11232 0 0 0 0 0 0 0 0 0 0 0 0 0 0 0 0 0 0 0 -0.014543 0 0 0 0 0 0
7.3633 0.0024069 -0.0023403 -0.25697 -0.082285 0 -0.070773 -0.01998 -0.049617 -0.037312 -0.061598 -0.03296 0.095149 0 0 0 0 0 0 0 0 0 0 0 0 0 0 0 0 0 0 0 -0.030729 0 0 0 0 0 0
7.3672 -0.00036362 -0.0034978 -0.049522 -0.02747 0 -0.022309 -0.019207 -0.037892 -0.045355 -0.030954 -0.11725 0.069617 0 0 0 0 0 0 0 0 0 0 0 0 0 0 0 0 0 0 0 -0.078467 0 0 0 0 0 0
7.3711 -0.002167 -0.0014766 0.18356 0.037717 0 0.031414 -0.019959 -0.024931 -0.057491 -0.0030724 -0.17818 0.050182 0 0 0 0 0 0 0 0 0 0 0 0 0 0 0 0 0 0 0 -0.12062 0 0 0 0 0 0
7.375 -0.0021361 0.0024295 0.26522 0.064742 0 0.049794 -0.017417 -0.01424 -0.058139 0.0050432 -0.1687 0.051658 0 0 0 0 0 0 0 0 0 0 0 0 0 0 0 0 0 0 0 -0.12001 0 0 0 0 0 0
7.3789 -0.0018795 0.0039923 0.14421 0.039532 0 0.024638 -0.0099322 -0.0060448 -0.038105 -0.0051917 -0.086999 0.076591 0 0 0 0 0 0 0 0 0 0 0 0 0 0 0 0 0 0 0 -0.067513 0 0 0 0 0 0
7.3828 -0.003625 0.00046983 -0.070241 -0.011597 0 -0.018166 -0.00075735 0.0014277 -0.0027615 -0.017268 0.02669 0.11087 0 0 0 0 0 0 0 0 0 0 0 0 0 0 0 0 0 0 0 0.012611 0 0 0 0 0 0
7.3867 -0.0079801 -0.0066088 -0.20465 -0.048265 0 -0.043758 0.0059148 0.0098564 0.032866 -0.014938 0.11987 0.13332 0 0 0 0 0 0 0 0 0 0 0 0 0 0 0 0 0 0 0 0.082237 0 0 0 0 0 0
7.3906 -0.013231 -0.01291 -0.16254 -0.048211 0 -0.035968 0.0094207 0.019419 0.056144 0.0046502 0.15944 0.13183 0 0 0 0 0 0 0 0 0 0 0 0 0 0 0 0 0 0 0 0.11548 0 0 0 0 0 0
7.3945 -0.016387 -0.014977 0.0065579 -0.018837 0 -0.0054485 0.012276 0.028576 0.063999 0.030426 0.1451 0.11159 0 0 0 0 0 0 0 0 0 0 0 0 0 0 0 0 0 0 0 0.11084 0 0 0 0 0 0
7.3984 -0.014835 -0.012192 0.15942 0.015482 0 0.023615 0.01595 0.034864 0.060231 0.047646 0.10124 0.088387 0 0 0 0 0 0 0 0 0 0 0 0 0 0 0 0 0 0 0 0.084278 0 0 0 0 0 0
7.4023 -0.0075978 -0.0057193 0.17918 0.033536 0 0.032827 0.018592 0.036263 0.049114 0.048732 0.058093 0.07407 0 0 0 0 0 0 0 0 0 0 0 0 0 0 0 0 0 0 0 0.054325 0 0 0 0 0 0
7.4063 0.0040235 0.0032393 0.061727 0.028185 0 0.019622 0.017921 0.032503 0.033678 0.036682 0.034581 0.068041 0 0 0 0 0 0 0 0 0 0 0 0 0 0 0 0 0 0 0 0.032371 0 0 0 0 0 0
7.4102 0.016422 0.01331 -0.093389 0.0058528 0 -0.004839 0.015507 0.025505 0.01879 0.020945 0.030693 0.061985 0 0 0 0 0 0 0 0 0 0 0 0 0 0 0 0 0 0 0 0.021564 0 0 0 0 0 0
7.4141 0.024706 0.021536 -0.16773 -0.018192 0 -0.023451 0.016134 0.01843 0.011556 0.010769 0.031433 0.051479 0 0 0 0 0 0 0 0 0 0 0 0 0 0 0 0 0 0 0 0.019158 0 0 0 0 0 0
7.418 0.025011 0.023653 -0.11178 -0.025588 0 -0.021371 0.021648 0.013644 0.015059 0.010139 0.02005 0.042185 0 0 0 0 0 0 0 0 0 0 0 0 0 0 0 0 0 0 0 0.01835 0 0 0 0 0 0
7.4219 0.017142 0.017267 0.026254 -0.0047128 0 0.0057983 0.026307 0.010928 0.021903 0.015654 -0.0070482 0.044736 0 0 0 0 0 0 0 0 0 0 0 0 0 0 0 0 0 0 0 0.011323 0 0 0 0 0 0
7.4258 0.0053932 0.0051501 0.14168 0.036888 0 0.045484 0.020581 0.0073799 0.017725 0.018036 -0.035006 0.063945 0 0 0 0 0 0 0 0 0 0 0 0 0 0 0 0 0 0 0 -0.0047703 0 0 0 0 0 0
7.4297 -0.0038105 -0.0054729 0.14891 0.069732 0 0.070413 0.0013153 -0.00045236 -0.0051378 0.0079941 -0.041939 0.093001 0 0 0 0 0 0 0 0 0 0 0 0 0 0 0 0 0 0 0 -0.02334 0 0 0 0 0 0
7.4336 -0.006276 -0.0081982 0.040651 0.060536 0 0.055159 -0.022164 -0.013358 -0.036985 -0.015593 -0.020644 0.11787 0 0 0 0 0 0 0 0 0 0 0 0 0 0 0 0 0 0 0 -0.03258 0 0 0 0 0 0
7.4375 -0.003058 -0.0028746 -0.10546 0.0028949 0 -0.00085245 -0.034017 -0.027514 -0.056435 -0.041578 0.0084322 0.12752 0 0 0 0 0 0 0 0 0 0 0 0 0 0 0 0 0 0 0 -0.027672 0 0 0 0 0 0
7.4414 0.00054687 0.0040973 -0.17841 -0.067654 0 -0.064454 -0.025863 -0.035889 -0.049724 -0.052543 0.0091024 0.1211 0 0 0 0 0 0 0 0 0 0 0 0 0 0 0 0 0 0 0 -0.019004 0 0 0 0 0 0
7.4453 -0.00059093 0.0052648 -0.1137 -0.09594 0 -0.088772 -0.0054591 -0.032999 -0.024996 -0.038834 -0.038508 0.10667 0 0 0 0 0 0 0 0 0 0 0 0 0 0 0 0 0 0 0 -0.024569 0 0 0 0 0 0
7.4492 -0.0072427 -0.00149 0.051776 -0.054541 0 -0.051635 0.0092301 -0.020002 -0.0057135 -0.0090771 -0.1124 0.093798 0 0 0 0 0 0 0 0 0 0 0 0 0 0 0 0 0 0 0 -0.05015 0 0 0 0 0 0
7.4531 -0.015316 -0.011441 0.19659 0.026057 0 0.020496 0.0057647 -0.0056954 -0.0081479 0.014154 -0.15663 0.08652 0 0 0 0 0 0 0 0 0 0 0 0 0 0 0 0 0 0 0 -0.076955 0 0 0 0 0 0
7.457 -0.019276 -0.017436 0.20258 0.077951 0 0.069292 -0.011922 -0.0010246 -0.02526 0.012364 -0.12302 0.082022 0 0 0 0 0 0 0 0 0 0 0 0 0 0 0 0 0 0 0 -0.073452 0 0 0 0 0 0
7.4609 -0.01643 -0.015843 0.05268 0.054494 0 0.052981 -0.027637 -0.010013 -0.033898 -0.012257 -0.014984 0.075249 0 0 0 0 0 0 0 0 0 0 0 0 0 0 0 0 0 0 0 -0.025117 0 0 0 0 0 0
7.4648 -0.008588 -0.0087503 -0.14385 -0.025208 0 -0.015093 -0.027564 -0.024434 -0.018465 -0.037426 0.10563 0.064895 0 0 0 0 0 0 0 0 0 0 0 0 0 0 0 0 0 0 0 0.045398 0 0 0 0 0 0
7.4688 -0.00015183 -0.0011923 -0.23139 -0.089978 0 -0.075039 -0.011419 -0.028342 0.013039 -0.039313 0.15989 0.055507 0 0 0 0 0 0 0 0 0 0 0 0 0 0 0 0 0 0 0 0.090636 0 0 0 0 0 0
7.4727 0.0053145 0.003287 -0.13599 -0.079398 0 -0.072046 0.0093314 -0.010917 0.03684 -0.012869 0.11139 0.053817 0 0 0 0 0 0 0 0 0 0 0 0 0 0 0 0 0 0 0 0.076675 0 0 0 0 0 0
7.4766 0.0071838 0.0046998 0.066747 0.00099514 0 -0.0058261 0.02253 0.022329 0.036535 0.024208 -0.0036448 0.062395 0 0 0 0 0 0 0 0 0 0 0 0 0 0 0 0 0 0 0 0.014123 0 0 0 0 0 0
7.4805 0.0072953 0.0052818 0.20937 0.08364 0 0.0678 0.024216 0.050789 0.017725 0.04678 -0.1014 0.076242 0 0 0 0 0 0 0 0 0 0 0 0 0 0 0 0 0 0 0 -0.047775 0 0 0 0 0 0
7.4844 0.0078675 0.0068706 0.17273 0.098803 0 0.085858 0.018388 0.053838 0.00032426 0.042478 -0.11216 0.085606 0 0 0 0 0 0 0 0 0 0 0 0 0 0 0 0 0 0 0 -0.060674 0 0 0 0 0 0
7.4883 0.0096577 0.0094918 -0.011537 0.035441 0 0.033801 0.010941 0.028406 -0.0015397 0.019433 -0.030622 0.082922 0 0 0 0 0 0 0 0 0 0 0 0 0 0 0 0 0 0 0 -0.016058 0 0 0 0 0 0
7.4922 0.011575 0.011785 -0.18737 -0.051307 0 -0.042302 0.0055157 -0.0064171 0.009394 -0.0028752 0.082922 0.06807 0 0 0 0 0 0 0 0 0 0 0 0 0 0 0 0 0 0 0 0.050089 0 0 0 0 0 0
7.4961 0.011729 0.012284 -0.20746 -0.089844 0 -0.076838 0.0040726 -0.023403 0.020862 -0.0092678 0.14943 0.047806 0 0 0 0 0 0 0 0 0 0 0 0 0 0 0 0 0 0 0 0.08907 0 0 0 0 0 0
7.5 0.0090577 0.010487 -0.056491 -0.052033 0 -0.040947 0.0082388 -0.0091778 0.025661 0.0022081 0.1284 0.030577 0 0 0 0 0 0 0 0 0 0 0 0 0 0 0 0 0 0 0 0.078178 0 0 0 0 0 0
7.5039 0.0044334 0.0073414 0.1412 0.02823 0 0.035339 0.017527 0.024468 0.026373 0.022267 0.043192 0.021694 0 0 0 0 0 0 0 0 0 0 0 0 0 0 0 0 0 0 0 0.033761 0 0 0 0 0 0
7.5078 0.00042576 0.0049609 0.23084 0.088225 0 0.091311 0.026606 0.05011 0.027097 0.037972 -0.041294 0.022347 0 0 0 0 0 0 0 0 0 0 0 0 0 0 0 0 0 0 0 -0.0080901 0 0 0 0 0 0
7.5117 -0.00036857 0.0053813 0.15385 0.087371 0 0.085949 0.027168 0.047161 0.02505 0.03948 -0.068561 0.031439 0 0 0 0 0 0 0 0 0 0 0 0 0 0 0 0 0 0 0 -0.022059 0 0 0 0 0 0
7.5156 0.0025751 0.0087488 -0.014323 0.033396 0 0.027198 0.015162 0.018076 0.013884 0.024103 -0.030002 0.046839 0 0 0 0 0 0 0 0 0 0 0 0 0 0 0 0 0 0 0 -0.0091209 0 0 0 0 0 0
7.5195 0.0068646 0.012403 -0.13716 -0.030938 0 -0.03981 -0.0034856 -0.015107 -0.0054004 -0.0017376 0.033318 0.064761 0 0 0 0 0 0 0 0 0 0 0 0 0 0 0 0 0 0 0 0.011105 0 0 0 0 0 0
7.5234 0.0086575 0.012293 -0.12904 -0.062376 0 -0.069862 -0.01616 -0.02977 -0.020862 -0.024205 0.065073 0.079349 0 0 0 0 0 0 0 0 0 0 0 0 0 0 0 0 0 0 0 0.019102 0 0 0 0 0 0
7.5273 0.0056451 0.0062651 -0.013416 -0.044838 0 -0.048431 -0.014462 -0.020256 -0.020163 -0.029597 0.037232 0.084651 0 0 0 0 0 0 0 0 0 0 0 0 0 0 0 0 0 0 0 0.0086187 0 0 0 0 0 0
7.5313 -0.00083977 -0.0034992 0.10867 0.0048123 0 0.0036083 -0.0023339 0.00028624 -0.0043988 -0.014926 -0.029466 0.077975 0 0 0 0 0 0 0 0 0 0 0 0 0 0 0 0 0 0 0 -0.012395 0 0 0 0 0 0
7.5352 -0.0066035 -0.011521 0.14158 0.050526 0 0.04826 0.0074524 0.013163 0.01124 0.0074485 -0.082531 0.061433 0 0 0 0 0 0 0 0 0 0 0 0 0 0 0 0 0 0 0 -0.0291 0 0 0 0 0 0
7.5391 -0.007885 -0.013197 0.061816 0.059824 0 0.055617 0.0056007 0.0094666 0.012306 0.018008 -0.078938 0.040391 0 0 0 0 0 0 0 0 0 0 0 0 0 0 0 0 0 0 0 -0.029098 0 0 0 0 0 0
7.543 -0.0044324 -0.00858 -0.073 0.024258 0 0.021211 -0.0049686 -0.0051439 -0.00034418 0.0064951 -0.019192 0.020994 0 0 0 0 0 0 0 0 0 0 0 0 0 0 0 0 0 0 0 -0.010259 0 0 0 0 0 0
7.5469 0.00036281 -0.002232 -0.16852 -0.033228 0 -0.031897 -0.012921 -0.017866 -0.012539 -0.017951 0.051961 0.0092351 0 0 0 0 0 0 0 0 0 0 0 0 0 0 0 0 0 0 0 0.015855 0 0 0 0 0 0
7.5508 0.0024326 0.00079796 -0.15748 -0.071434 0 -0.067123 -0.010667 -0.019903 -0.013192 -0.033786 0.079278 0.010612 0 0 0 0 0 0 0 0 0 0 0 0 0 0 0 0 0 0 0 0.029064 0 0 0 0 0 0
7.5547 0.00046157 -0.00082781 -0.044384 -0.060116 0 -0.0584 -0.0019072 -0.011935 -0.0063986 -0.02619 0.03964 0.027416 0 0 0 0 0 0 0 0 0 0 0 0 0 0 0 0 0 0 0 0.014623 0 0 0 0 0 0
7.5586 -0.0032373 -0.0041375 0.094999 -0.0054712 0 -0.010195 0.0032034 -0.001355 -0.0053268 -0.0007754 -0.039401 0.054046 0 0 0 0 0 0 0 0 0 0 0 0 0 0 0 0 0 0 0 -0.022357 0 0 0 0 0 0
7.5625 -0.0050286 -0.0050553 0.16271 0.051028 0 0.042723 -0.00050117 0.0044416 -0.015087 0.02132 -0.099775 0.076017 0 0 0 0 0 0 0 0 0 0 0 0 0 0 0 0 0 0 0 -0.055956 0 0 0 0 0 0
7.5664 -0.0032158 -0.0020945 0.10927 0.064389 0 0.060142 -0.0078355 0.0030715 -0.024898 0.02246 -0.096315 0.077654 0 0 0 0 0 0 0 0 0 0 0 0 0 0 0 0 0 0 0 -0.057378 0 0 0 0 0 0
7.5703 0.00062834 0.0027853 -0.023683 0.0243 0 0.029218 -0.0095427 -0.002156 -0.019525 0.0037318 -0.030055 0.054907 0 0 0 0 0 0 0 0 0 0 0 0 0 0 0 0 0 0 0 -0.019522 0 0 0 0 0 0
7.5742 0.0031877 0.0063364 -0.12848 -0.034299 0 -0.022744 -0.0027529 -0.0051999 0.0024816 -0.01725 0.053521 0.021651 0 0 0 0 0 0 0 0 0 0 0 0 0 0 0 0 0 0 0 0.033785 0 0 0 0 0 0
7.5781 0.0021529 0.0065955 -0.11483 -0.060262 0 -0.049862 0.006139 -0.0017515 0.02482 -0.022503 0.098775 0.00094254 0 0 0 0 0 0 0 0 0 0 0 0 0 0 0 0 0 0 0 0.064901 0 0 0 0 0 0
7.582 -0.0022239 0.0035578 0.011841 -0.030801 0 -0.027505 0.0089686 0.0072826 0.02933 -0.0081431 0.079904 0.0065206 0 0 0 0 0 0 0 0 0 0 0 0 0 0 0 0 0 0 0 0.053008 0 0 0 0 0 0
7.5859 -0.0077817 -0.0018661 0.14741 0.028272 0 0.024751 0.0046952 0.015679 0.014824 0.014663 0.017203 0.031008 0 0 0 0 0 0 0 0 0 0 0 0 0 0 0 0 0 0 0 0.011487 0 0 0 0 0 0
7.5898 -0.012327 -0.0087836 0.17255 0.064954 0 0.059106 -0.00045068 0.01607 -0.001868 0.030192 -0.040384 0.052693 0 0 0 0 0 0 0 0 0 0 0 0 0 0 0 0 0 0 0 -0.023875 0 0 0 0 0 0
7.5938 -0.014993 -0.01612 0.055587 0.045674 0 0.04119 -0.0012319 0.0059787 -0.0039484 0.029085 -0.051511 0.055265 0 0 0 0 0 0 0 0 0 0 0 0 0 0 0 0 0 0 0 -0.025403 0 0 0 0 0 0
7.5977 -0.016194 -0.02211 -0.11643 -0.017567 0 -0.019965 6.2971e-05 -0.0093001 0.007856 0.011977 -0.010794 0.041834 0 0 0 0 0 0 0 0 0 0 0 0 0 0 0 0 0 0 0 0.0043308 0 0 0 0 0 0
7.6016 -0.016635 -0.024751 -0.20947 -0.079387 0 -0.080116 -0.0032712 -0.020312 0.017033 -0.013119 0.049389 0.029964 0 0 0 0 0 0 0 0 0 0 0 0 0 0 0 0 0 0 0 0.037057 0 0 0 0 0 0
7.6055 -0.016436 -0.023122 -0.15566 -0.098493 0 -0.097196 -0.013283 -0.021181 0.0095068 -0.034977 0.082747 0.033373 0 0 0 0 0 0 0 0 0 0 0 0 0 0 0 0 0 0 0 0.04367 0 0 0 0 0 0
7.6094 -0.015049 -0.01813 -0.0077731 -0.066885 0 -0.063537 -0.023341 -0.014567 -0.012029 -0.04333 0.060943 0.04887 0 0 0 0 0 0 0 0 0 0 0 0 0 0 0 0 0 0 0 0.016394 0 0 0 0 0 0
7.6133 -0.011872 -0.011769 0.1112 -0.0096737 0 -0.0066285 -0.024542 -0.0089249 -0.032493 -0.034117 -0.0078637 0.060762 0 0 0 0 0 0 0 0 0 0 0 0 0 0 0 0 0 0 0 -0.028876 0 0 0 0 0 0
7.6172 -0.0070023 -0.0056391 0.11482 0.037736 0 0.036963 -0.015688 -0.010495 -0.040915 -0.013957 -0.085173 0.05665 0 0 0 0 0 0 0 0 0 0 0 0 0 0 0 0 0 0 0 -0.067632 0 0 0 0 0 0
7.6211 -0.0015129 -0.00029105 0.020113 0.05282 0 0.047919 -0.0053432 -0.017867 -0.039894 0.0018039 -0.12802 0.037821 0 0 0 0 0 0 0 0 0 0 0 0 0 0 0 0 0 0 0 -0.083572 0 0 0 0 0 0
7.625 0.0029709 0.0041365 -0.079019 0.034423 0 0.030405 -0.0031078 -0.024332 -0.038688 -0.00018729 -0.11696 0.014912 0 0 0 0 0 0 0 0 0 0 0 0 0 0 0 0 0 0 0 -0.075066 0 0 0 0 0 0
7.6289 0.0052012 0.0071117 -0.09903 -0.0020446 0 0.00087031 -0.0094622 -0.025067 -0.040148 -0.018992 -0.067456 -0.0042535 0 0 0 0 0 0 0 0 0 0 0 0 0 0 0 0 0 0 0 -0.051418 0 0 0 0 0 0
7.6328 0.0051127 0.0079617 -0.032797 -0.034035 0 -0.02436 -0.015422 -0.021198 -0.037836 -0.037761 -0.017062 -0.020734 0 0 0 0 0 0 0 0 0 0 0 0 0 0 0 0 0 0 0 -0.025983 0 0 0 0 0 0
7.6367 0.0038673 0.0068996 0.057446 -0.041651 0 -0.033468 -0.012391 -0.016637 -0.02596 -0.037076 0.0022822 -0.039237 0 0 0 0 0 0 0 0 0 0 0 0 0 0 0 0 0 0 0 -0.010319 0 0 0 0 0 0
7.6406 0.0030266 0.0053632 0.10175 -0.01793 0 -0.020323 -0.0012576 -0.011986 -0.0085961 -0.012546 -0.013138 -0.059584 0 0 0 0 0 0 0 0 0 0 0 0 0 0 0 0 0 0 0 -0.0089357 0 0 0 0 0 0
7.6445 0.0034712 0.0049144 0.077627 0.023953 0 0.010908 0.0092268 -0.0032627 0.0042699 0.02018 -0.037706 -0.075561 0 0 0 0 0 0 0 0 0 0 0 0 0 0 0 0 0 0 0 -0.015277 0 0 0 0 0 0
7.6484 0.0049623 0.0057706 0.01604 0.055109 0 0.042143 0.012586 0.01253 0.0094234 0.038891 -0.037359 -0.0821 0 0 0 0 0 0 0 0 0 0 0 0 0 0 0 0 0 0 0 -0.01368 0 0 0 0 0 0
7.6523 0.0066812 0.006711 -0.034147 0.050097 0 0.049471 0.011557 0.031437 0.015522 0.034506 0.0035239 -0.081782 0 0 0 0 0 0 0 0 0 0 0 0 0 0 0 0 0 0 0 0.009695 0 0 0 0 0 0
7.6563 0.008163 0.0066358 -0.04473 0.0090252 0 0.022936 0.014054 0.043958 0.032633 0.018185 0.069536 -0.082929 0 0 0 0 0 0 0 0 0 0 0 0 0 0 0 0 0 0 0 0.053135 0 0 0 0 0 0
7.6602 0.0096842 0.0060825 -0.020812 -0.037676 0 -0.019306 0.023136 0.043644 0.057509 0.0094876 0.12498 -0.091546 0 0 0 0 0 0 0 0 0 0 0 0 0 0 0 0 0 0 0 0.095797 0 0 0 0 0 0
7.6641 0.011758 0.0068802 0.012075 -0.050748 0 -0.040963 0.032853 0.034106 0.072928 0.017901 0.13923 -0.10609 0 0 0 0 0 0 0 0 0 0 0 0 0 0 0 0 0 0 0 0.1112 0 0 0 0 0 0
7.668 0.014328 0.010143 0.028832 -0.014838 0 -0.018487 0.034965 0.026373 0.064471 0.035718 0.10772 -0.12023 0 0 0 0 0 0 0 0 0 0 0 0 0 0 0 0 0 0 0 0.088896 0 0 0 0 0 0
7.6719 0.016521 0.014723 0.019542 0.046021 0 0.034436 0.028736 0.028433 0.037433 0.047611 0.053812 -0.12957 0 0 0 0 0 0 0 0 0 0 0 0 0 0 0 0 0 0 0 0.045128 0 0 0 0 0 0
7.6758 0.017161 0.017845 -0.0061449 0.085931 0 0.074817 0.02218 0.037316 0.014274 0.045437 0.011601 -0.13486 0 0 0 0 0 0 0 0 0 0 0 0 0 0 0 0 0 0 0 0.011265 0 0 0 0 0 0
7.6797 0.015471 0.017339 -0.025411 0.074249 0 0.067227 0.022783 0.041827 0.013222 0.033354 0.0027046 -0.13907 0 0 0 0 0 0 0 0 0 0 0 0 0 0 0 0 0 0 0 0.0085227 0 0 0 0 0 0
7.6836 0.011313 0.013215 -0.018382 0.020528 0 0.016434 0.028016 0.033216 0.029643 0.02041 0.023119 -0.14264 0 0 0 0 0 0 0 0 0 0 0 0 0 0 0 0 0 0 0 0.030928 0 0 0 0 0 0
7.6875 0.0050568 0.0071908 0.014087 -0.034182 0 -0.035745 0.026814 0.013139 0.040056 0.010837 0.048051 -0.1424 0 0 0 0 0 0 0 0 0 0 0 0 0 0 0 0 0 0 0 0.051423 0 0 0 0 0 0
7.6914 -0.002444 0.0010469 0.046404 -0.051511 0 -0.04763 0.01125 -0.0085017 0.025297 0.0024495 0.050238 -0.13495 0 0 0 0 0 0 0 0 0 0 0 0 0 0 0 0 0 0 0 0.04518 0 0 0 0 0 0
7.6953 -0.0095989 -0.0042693 0.047161 -0.025705 0 -0.014402 -0.013869 -0.022668 -0.010641 -0.0074163 0.018847 -0.12073 0 0 0 0 0 0 0 0 0 0 0 0 0 0 0 0 0 0 0 0.0093835 0 0 0 0 0 0
7.6992 -0.014164 -0.0080985 0.0088916 0.014999 0 0.029538 -0.034015 -0.027731 -0.044728 -0.017294 -0.033698 -0.10533 0 0 0 0 0 0 0 0 0 0 0 0 0 0 0 0 0 0 0 -0.036642 0 0 0 0 0 0
7.7031 -0.014233 -0.0093572 -0.039508 0.034175 0 0.043331 -0.037858 -0.027909 -0.056715 -0.023755 -0.081166 -0.097156 0 0 0 0 0 0 0 0 0 0 0 0 0 0 0 0 0 0 0 -0.068652 0 0 0 0 0 0
7.707 -0.0097066 -0.0070979 -0.054797 0.016759 0 0.015782 -0.02705 -0.027116 -0.046107 -0.026317 -0.10221 -0.1026 0 0 0 0 0 0 0 0 0 0 0 0 0 0 0 0 0 0 0 -0.07561 0 0 0 0 0 0
7.7109 -0.0028679 -0.001954 -0.019794 -0.021296 0 -0.027688 -0.013445 -0.025631 -0.028769 -0.027843 -0.094513 -0.12105 0 0 0 0 0 0 0 0 0 0 0 0 0 0 0 0 0 0 0 -0.064315 0 0 0 0 0 0
7.7148 0.0028911 0.003465 0.036473 -0.048259 0 -0.050309 -0.0074531 -0.022233 -0.019577 -0.029785 -0.073852 -0.1429 0 0 0 0 0 0 0 0 0 0 0 0 0 0 0 0 0 0 0 -0.04986 0 0 0 0 0 0
7.7188 0.0054663 0.0063331 0.062236 -0.042045 0 -0.035493 -0.0096513 -0.0176 -0.020208 -0.029034 -0.059001 -0.1542 0 0 0 0 0 0 0 0 0 0 0 0 0 0 0 0 0 0 0 -0.042559 0 0 0 0 0 0
7.7227 0.0055204 0.0061182 0.031244 -0.0058286 0 0.0030124 -0.012999 -0.013976 -0.022458 -0.021394 -0.055304 -0.14727 0 0 0 0 0 0 0 0 0 0 0 0 0 0 0 0 0 0 0 -0.041856 0 0 0 0 0 0
7.7266 0.0055817 0.0051432 -0.030305 0.035994 0 0.036761 -0.011353 -0.011689 -0.019583 -0.0078542 -0.051133 -0.12962 0 0 0 0 0 0 0 0 0 0 0 0 0 0 0 0 0 0 0 -0.039505 0 0 0 0 0 0
7.7305 0.0074447 0.0061981 -0.066316 0.056283 0 0.045928 -0.0045186 -0.0076026 -0.011578 0.0047597 -0.030563 -0.12063 0 0 0 0 0 0 0 0 0 0 0 0 0 0 0 0 0 0 0 -0.027154 0 0 0 0 0 0
7.7344 0.010234 0.0093445 -0.043125 0.043923 0 0.030451 0.0041822 0.0016971 -0.00062451 0.010854 0.0092826 -0.1349 0 0 0 0 0 0 0 0 0 0 0 0 0 0 0 0 0 0 0 -0.0024525 0 0 0 0 0 0
7.7383 0.010992 0.011259 0.018272 0.010199 0 0.0045896 0.012801 0.01536 0.014278 0.012925 0.052814 -0.16566 0 0 0 0 0 0 0 0 0 0 0 0 0 0 0 0 0 0 0 0.029249 0 0 0 0 0 0
7.7422 0.0073442 0.0081757 0.061365 -0.020715 0 -0.015542 0.02138 0.02794 0.034826 0.019153 0.078628 -0.18615 0 0 0 0 0 0 0 0 0 0 0 0 0 0 0 0 0 0 0 0.057746 0 0 0 0 0 0
7.7461 -9.3396e-05 -0.00014656 0.046455 -0.029897 0 -0.021092 0.028404 0.03416 0.056402 0.033081 0.079102 -0.17238 0 0 0 0 0 0 0 0 0 0 0 0 0 0 0 0 0 0 0 0.073919 0 0 0 0 0 0
7.75 -0.0076969 -0.0092783 -0.013282 -0.017132 0 -0.013205 0.029288 0.033573 0.067454 0.047003 0.068041 -0.12819 0 0 0 0 0 0 0 0 0 0 0 0 0 0 0 0 0 0 0 0.075547 0 0 0 0 0 0
7.7539 -0.011216 -0.013152 -0.064586 0.00063953 0 -0.00091044 0.020648 0.029979 0.059177 0.048001 0.067665 -0.086874 0 0 0 0 0 0 0 0 0 0 0 0 0 0 0 0 0 0 0 0.06861 0 0 0 0 0 0
7.7578 -0.0086233 -0.0087575 -0.061707 0.0050404 0 0.0049117 0.0060467 0.0266 0.035893 0.031757 0.085843 -0.084132 0 0 0 0 0 0 0 0 0 0 0 0 0 0 0 0 0 0 0 0.061873 0 0 0 0 0 0
7.7617 -0.001314 0.0015333 -0.0044888 -0.0066186 0 0.00017232 -0.0045335 0.022995 0.013462 0.0093501 0.1051 -0.12573 0 0 0 0 0 0 0 0 0 0 0 0 0 0 0 0 0 0 0 0.058309 0 0 0 0 0 0
7.7656 0.0069701 0.01183 0.064637 -0.018067 0 -0.0069679 -0.0029717 0.017248 0.0053298 -0.0016391 0.095571 -0.18111 0 0 0 0 0 0 0 0 0 0 0 0 0 0 0 0 0 0 0 0.05134 0 0 0 0 0 0
7.7695 0.012471 0.01696 0.097192 -0.0090432 0 -0.0013413 0.0086798 0.010128 0.010061 0.0060391 0.04235 -0.21027 0 0 0 0 0 0 0 0 0 0 0 0 0 0 0 0 0 0 0 0.030995 0 0 0 0 0 0
7.7734 0.013408 0.015567 0.074546 0.023644 0 0.023786 0.018953 0.0051698 0.01366 0.021451 -0.036711 -0.19832 0 0 0 0 0 0 0 0 0 0 0 0 0 0 0 0 0 0 0 -0.0043215 0 0 0 0 0 0
7.7773 0.010613 0.010056 0.01607 0.058507 0 0.054338 0.017013 0.0038026 0.004472 0.025122 -0.099898 -0.16489 0 0 0 0 0 0 0 0 0 0 0 0 0 0 0 0 0 0 0 -0.041875 0 0 0 0 0 0
7.7813 0.0067281 0.0042302 -0.040088 0.064671 0 0.061689 0.0024308 0.0016568 -0.015042 0.0071621 -0.1119 -0.14113 0 0 0 0 0 0 0 0 0 0 0 0 0 0 0 0 0 0 0 -0.062245 0 0 0 0 0 0
7.7852 0.0045359 0.00088974 -0.063634 0.029007 0 0.027493 -0.014813 -0.0079041 -0.031767 -0.023474 -0.071426 -0.13971 0 0 0 0 0 0 0 0 0 0 0 0 0 0 0 0 0 0 0 -0.055691 0 0 0 0 0 0
7.7891 0.0053115 0.00089086 -0.04775 -0.028512 0 -0.03389 -0.023621 -0.025236 -0.036013 -0.046815 -0.013511 -0.14787 0 0 0 0 0 0 0 0 0 0 0 0 0 0 0 0 0 0 0 -0.032446 0 0 0 0 0 0
7.793 0.0080874 0.003473 -0.0086369 -0.066852 0 -0.079625 -0.020786 -0.040277 -0.03045 -0.048469 0.016047 -0.14706 0 0 0 0 0 0 0 0 0 0 0 0 0 0 0 0 0 0 0 -0.015876 0 0 0 0 0 0
7.7969 0.010345 0.0069439 0.026401 -0.055735 0 -0.071248 -0.011399 -0.039319 -0.024721 -0.029703 -0.00518 -0.13457 0 0 0 0 0 0 0 0 0 0 0 0 0 0 0 0 0 0 0 -0.022662 0 0 0 0 0 0
7.8008 0.0097849 0.0093097 0.035489 -0.0013232 0 -0.0093987 -0.0020304 -0.01792 -0.02299 -0.0038461 -0.059244 -0.12354 0 0 0 0 0 0 0 0 0 0 0 0 0 0 0 0 0 0 0 -0.047011 0 0 0 0 0 0
7.8047 0.005976 0.0090369 0.015894 0.056585 0 0.0622 0.0049561 0.012562 -0.019255 0.014987 -0.10034 -0.1244 0 0 0 0 0 0 0 0 0 0 0 0 0 0 0 0 0 0 0 -0.063631 0 0 0 0 0 0
7.8086 0.0006309 0.005917 -0.01369 0.074854 0 0.090277 0.010483 0.032521 -0.0056818 0.020229 -0.087667 -0.1319 0 0 0 0 0 0 0 0 0 0 0 0 0 0 0 0 0 0 0 -0.04816 0 0 0 0 0 0
7.8125 -0.0037445 0.0013699 -0.026807 0.040598 0 0.05526 0.014294 0.030006 0.01612 0.013777 -0.015338 -0.13325 0 0 0 0 0 0 0 0 0 0 0 0 0 0 0 0 0 0 0 0.0017698 0 0 0 0 0 0
7.8164 -0.0057304 -0.0024134 -0.011092 -0.019178 0 -0.013517 0.013828 0.010682 0.034457 0.0026658 0.081368 -0.12631 0 0 0 0 0 0 0 0 0 0 0 0 0 0 0 0 0 0 0 0.062492 0 0 0 0 0 0
7.8203 -0.0058528 -0.0040793 0.020044 -0.059356 0 -0.063401 0.0082077 -0.0072332 0.03889 -0.0043439 0.14796 -0.12433 0 0 0 0 0 0 0 0 0 0 0 0 0 0 0 0 0 0 0 0.10071 0 0 0 0 0 0
7.8242 -0.0057835 -0.0041211 0.038913 -0.051847 0 -0.0614 0.0018074 -0.008296 0.031059 -0.00017877 0.14654 -0.13972 0 0 0 0 0 0 0 0 0 0 0 0 0 0 0 0 0 0 0 0.09712 0 0 0 0 0 0
7.8281 -0.0067039 -0.0042823 0.029946 -0.0060596 0 -0.017521 0.0015193 0.0081892 0.022787 0.015969 0.081672 -0.16563 0 0 0 0 0 0 0 0 0 0 0 0 0 0 0 0 0 0 0 0.059175 0 0 0 0 0 0
7.832 -0.0083231 -0.0058421 0.0055627 0.040354 0 0.028515 0.0093731 0.029085 0.023351 0.03548 -0.0018505 -0.17836 0 0 0 0 0 0 0 0 0 0 0 0 0 0 0 0 0 0 0 0.014256 0 0 0 0 0 0
7.8359 -0.0093357 -0.0084231 -0.0063467 0.051489 0 0.041653 0.018659 0.038726 0.029757 0.043771 -0.048858 -0.16045 0 0 0 0 0 0 0 0 0 0 0 0 0 0 0 0 0 0 0 -0.010139 0 0 0 0 0 0
7.8398 -0.0087587 -0.010496 0.0073144 0.01977 0 0.016621 0.019015 0.030142 0.03038 0.03089 -0.031783 -0.11992 0 0 0 0 0 0 0 0 0 0 0 0 0 0 0 0 0 0 0 -0.0044094 0 0 0 0 0 0
7.8438 -0.0068794 -0.011036 0.028265 -0.03039 0 -0.023629 0.0063577 0.0080679 0.017621 0.0012242 0.029907 -0.084049 0 0 0 0 0 0 0 0 0 0 0 0 0 0 0 0 0 0 0 0.01872 0 0 0 0 0 0
7.8477 -0.0050288 -0.010579 0.024017 -0.062559 0 -0.049222 -0.012362 -0.016133 -0.0042127 -0.027816 0.083548 -0.073727 0 0 0 0 0 0 0 0 0 0 0 0 0 0 0 0 0 0 0 0.034709 0 0 0 0 0 0
7.8516 -0.0044946 -0.010556 -0.016151 -0.055357 0 -0.044693 -0.024888 -0.031995 -0.023729 -0.039174 0.081271 -0.085264 0 0 0 0 0 0 0 0 0 0 0 0 0 0 0 0 0 0 0 0.024425 0 0 0 0 0 0
7.8555 -0.0055691 -0.011642 -0.064057 -0.016755 0 -0.016427 -0.024545 -0.035054 -0.033817 -0.030365 0.014688 -0.097823 0 0 0 0 0 0 0 0 0 0 0 0 0 0 0 0 0 0 0 -0.013295 0 0 0 0 0 0
7.8594 -0.0074855 -0.012938 -0.075784 0.023292 0 0.014292 -0.01569 -0.028196 -0.037056 -0.015161 -0.079417 -0.096454 0 0 0 0 0 0 0 0 0 0 0 0 0 0 0 0 0 0 0 -0.06127 0 0 0 0 0 0
7.8633 -0.0091911 -0.012985 -0.035358 0.035096 0 0.025298 -0.0088535 -0.019742 -0.040388 -0.010802 -0.1462 -0.084959 0 0 0 0 0 0 0 0 0 0 0 0 0 0 0 0 0 0 0 -0.095492 0 0 0 0 0 0
7.8672 -0.010259 -0.011577 0.025004 0.010177 0 0.0070226 -0.010997 -0.018723 -0.046464 -0.02278 -0.15156 -0.076384 0 0 0 0 0 0 0 0 0 0 0 0 0 0 0 0 0 0 0 -0.10078 0 0 0 0 0 0
7.8711 -0.011193 -0.010345 0.051605 -0.033335 0 -0.030519 -0.020467 -0.028828 -0.051735 -0.041287 -0.10341 -0.074855 0 0 0 0 0 0 0 0 0 0 0 0 0 0 0 0 0 0 0 -0.080074 0 0 0 0 0 0
7.875 -0.012879 -0.011275 0.019799 -0.064038 0 -0.062143 -0.0303 -0.0448 -0.052275 -0.051569 -0.041097 -0.07095 0 0 0 0 0 0 0 0 0 0 0 0 0 0 0 0 0 0 0 -0.05103 0 0 0 0 0 0
7.8789 -0.01558 -0.014499 -0.040606 -0.059923 0 -0.063689 -0.034907 -0.05513 -0.048914 -0.047078 -0.0040377 -0.055299 0 0 0 0 0 0 0 0 0 0 0 0 0 0 0 0 0 0 0 -0.032332 0 0 0 0 0 0
7.8828 -0.018298 -0.017648 -0.071303 -0.024352 0 -0.030925 -0.03302 -0.05043 -0.044896 -0.033014 -0.0050481 -0.03322 0 0 0 0 0 0 0 0 0 0 0 0 0 0 0 0 0 0 0 -0.030092 0 0 0 0 0 0
7.8867 -0.019142 -0.017642 -0.039314 0.016459 0 0.014288 -0.025572 -0.031069 -0.039465 -0.018919 -0.027149 -0.022274 0 0 0 0 0 0 0 0 0 0 0 0 0 0 0 0 0 0 0 -0.034766 0 0 0 0 0 0
7.8906 -0.016663 -0.013369 0.032193 0.033283 0 0.039168 -0.013199 -0.0071112 -0.026809 -0.0096582 -0.0421 -0.0348 0 0 0 0 0 0 0 0 0 0 0 0 0 0 0 0 0 0 0 -0.030803 0 0 0 0 0 0
7.8945 -0.011252 -0.0068326 0.084799 0.016457 0 0.026733 0.0027079 0.009842 -0.0035509 -0.0036931 -0.032959 -0.064571 0 0 0 0 0 0 0 0 0 0 0 0 0 0 0 0 0 0 0 -0.010781 0 0 0 0 0 0
7.8984 -0.0054192 -0.0017397 0.07685 -0.016645 0 -0.0089981 0.017405 0.015536 0.023409 0.0019308 -0.0033653 -0.091685 0 0 0 0 0 0 0 0 0 0 0 0 0 0 0 0 0 0 0 0.01802 0 0 0 0 0 0
7.9023 -0.0024656 -0.00088911 0.018031 -0.036124 0 -0.034818 0.023786 0.014534 0.03944 0.0073613 0.030163 -0.099643 0 0 0 0 0 0 0 0 0 0 0 0 0 0 0 0 0 0 0 0.040106 0 0 0 0 0 0
7.9063 -0.0042911 -0.0045791 -0.043018 -0.024916 0 -0.028258 0.018067 0.013624 0.035117 0.011053 0.053089 -0.086963 0 0 0 0 0 0 0 0 0 0 0 0 0 0 0 0 0 0 0 0.045319 0 0 0 0 0 0
7.9102 -0.0099169 -0.010951 -0.062888 0.0061681 0 0.0016469 0.0046991 0.014578 0.016827 0.013087 0.062115 -0.064223 0 0 0 0 0 0 0 0 0 0 0 0 0 0 0 0 0 0 0 0.03727 0 0 0 0 0 0
7.9141 -0.015867 -0.017305 -0.037722 0.027333 0 0.022843 -0.0058211 0.01376 0.0026563 0.015074 0.063353 -0.043851 0 0 0 0 0 0 0 0 0 0 0 0 0 0 0 0 0 0 0 0.029106 0 0 0 0 0 0
7.918 -0.018193 -0.021007 1.5652e-05 0.015891 0 0.010688 -0.0055878 0.0081794 0.0057163 0.016514 0.063416 -0.034541 0 0 0 0 0 0 0 0 0 0 0 0 0 0 0 0 0 0 0 0.030527 0 0 0 0 0 0
7.9219 -0.014744 -0.01979 0.013853 -0.02269 0 -0.028151 0.003605 0.00047199 0.020993 0.013311 0.061684 -0.041987 0 0 0 0 0 0 0 0 0 0 0 0 0 0 0 0 0 0 0 0.037918 0 0 0 0 0 0
7.9258 -0.0062518 -0.012391 -0.0063914 -0.057522 0 -0.060672 0.012022 -0.0032172 0.029498 0.0022 0.049766 -0.068236 0 0 0 0 0 0 0 0 0 0 0 0 0 0 0 0 0 0 0 0.036765 0 0 0 0 0 0
7.9297 0.0042045 0.00011931 -0.039589 -0.057152 0 -0.056328 0.011233 -0.00017792 0.016485 -0.013148 0.018616 -0.10635 0 0 0 0 0 0 0 0 0 0 0 0 0 0 0 0 0 0 0 0.014693 0 0 0 0 0 0
7.9336 0.012691 0.01349 -0.052429 -0.015665 0 -0.013012 0.0017867 0.0050657 -0.013877 -0.022512 -0.03145 -0.13836 0 0 0 0 0 0 0 0 0 0 0 0 0 0 0 0 0 0 0 -0.025909 0 0 0 0 0 0
7.9375 0.015955 0.021577 -0.025009 0.04173 0 0.041991 -0.0081787 0.0047437 -0.041672 -0.018034 -0.085141 -0.14563 0 0 0 0 0 0 0 0 0 0 0 0 0 0 0 0 0 0 0 -0.066563 0 0 0 0 0 0
7.9414 0.012481 0.019758 0.033968 0.077502 0 0.07414 -0.01157 -0.0043725 -0.048823 -0.0034547 -0.11683 -0.1263 0 0 0 0 0 0 0 0 0 0 0 0 0 0 0 0 0 0 0 -0.084305 0 0 0 0 0 0
7.9453 0.0029845 0.0081287 0.08959 0.06876 0 0.065806 -0.0092125 -0.017645 -0.033992 0.006954 -0.10524 -0.10197 0 0 0 0 0 0 0 0 0 0 0 0 0 0 0 0 0 0 0 -0.067588 0 0 0 0 0 0
7.9492 -0.0097337 -0.0082699 0.099821 0.021298 0 0.024004 -0.0082521 -0.027151 -0.011559 0.00070319 -0.049884 -0.10231 0 0 0 0 0 0 0 0 0 0 0 0 0 0 0 0 0 0 0 -0.024808 0 0 0 0 0 0
7.9531 -0.021693 -0.022586 0.043798 -0.037497 0 -0.029038 -0.014311 -0.0291 0.0022524 -0.020538 0.023202 -0.13882 0 0 0 0 0 0 0 0 0 0 0 0 0 0 0 0 0 0 0 0.020355 0 0 0 0 0 0
7.957 -0.029258 -0.030155 -0.056405 -0.078038 0 -0.070195 -0.025673 -0.026254 0.0016238 -0.041135 0.073698 -0.19338 0 0 0 0 0 0 0 0 0 0 0 0 0 0 0 0 0 0 0 0.043174 0 0 0 0 0 0
7.9609 -0.030568 -0.030259 -0.1401 -0.084862 0 -0.084483 -0.034928 -0.023316 -0.0083126 -0.045014 0.07186 -0.23494 0 0 0 0 0 0 0 0 0 0 0 0 0 0 0 0 0 0 0 0.032239 0 0 0 0 0 0
7.9648 -0.026039 -0.024875 -0.14542 -0.061147 0 -0.068358 -0.035605 -0.021044 -0.019406 -0.029934 0.019197 -0.24937 0 0 0 0 0 0 0 0 0 0 0 0 0 0 0 0 0 0 0 -0.0045825 0 0 0 0 0 0
7.9688 -0.017686 -0.016391 -0.059047 -0.023059 0 -0.030674 -0.026956 -0.015909 -0.026594 -0.0089203 -0.050974 -0.25299 0 0 0 0 0 0 0 0 0 0 0 0 0 0 0 0 0 0 0 -0.045314 0 0 0 0 0 0
7.9727 -0.0079449 -0.0066731 0.06279 0.009925 0 0.0095812 -0.013145 -0.0055083 -0.027428 0.0022013 -0.095016 -0.27583 0 0 0 0 0 0 0 0 0 0 0 0 0 0 0 0 0 0 0 -0.066573 0 0 0 0 0 0
7.9766 0.0011013 0.0022858 0.12882 0.024203 0 0.032289 0.00077243 0.0067491 -0.019692 -0.0011766 -0.087582 -0.33149 0 0 0 0 0 0 0 0 0 0 0 0 0 0 0 0 0 0 0 -0.056577 0 0 0 0 0 0
7.9805 0.0078243 0.0079423 0.084134 0.018293 0 0.029411 0.011456 0.013522 -0.0031672 -0.0099745 -0.03672 -0.40376 0 0 0 0 0 0 0 0 0 0 0 0 0 0 0 0 0 0 0 -0.021363 0 0 0 0 0 0
7.9844 0.011024 0.0084212 -0.039488 0.0032519 0 0.01159 0.017043 0.010504 0.016178 -0.011667 0.024567 -0.46272 0 0 0 0 0 0 0 0 0 0 0 0 0 0 0 0 0 0 0 0.019265 0 0 0 0 0 0
7.9883 0.010333 0.0044442 -0.14264 -0.0048789 0 -0.00061614 0.016462 0.0012091 0.027052 -0.0022466 0.062329 -0.49291 0 0 0 0 0 0 0 0 0 0 0 0 0 0 0 0 0 0 0 0.043826 0 0 0 0 0 0
7.9922 0.0067978 -0.00038615 -0.13789 0.0025936 0 0.0045348 0.010363 -0.005659 0.021492 0.011459 0.062631 -0.50542 0 0 0 0 0 0 0 0 0 0 0 0 0 0 0 0 0 0 0 0.041992 0 0 0 0 0 0
7.9961 0.0027289 -0.0019771 -0.02424 0.019221 0 0.018683 0.0023052 -0.0039154 0.0036406 0.019884 0.035631 -0.52335 0 0 0 0 0 0 0 0 0 0 0 0 0 0 0 0 0 0 0 0.019921 0 0 0 0 0 0
8 0.00042781 0.00098951 0.10977 0.02832 0 0.02189 -0.0026138 0.0048482 -0.011867 0.019944 0.0034507 -0.55789 0 0 0 0 0 0 0 0 0 0 0 0 0 0 0 0 0 0 0 -0.0054036 0 0 0 0 0 0
8.0039 0.00059661 0.0059483 0.15969 0.018114 0 0.0038319 -0.0016294 0.013339 -0.01249 0.016391 -0.015955 -0.59955 0 0 0 0 0 0 0 0 0 0 0 0 0 0 0 0 0 0 0 -0.018368 0 0 0 0 0 0
8.0078 0.0019156 0.0086966 0.092294 -0.0061098 0 -0.023612 0.0031416 0.01554 0.00060768 0.015371 -0.016942 -0.63165 0 0 0 0 0 0 0 0 0 0 0 0 0 0 0 0 0 0 0 -0.014236 0 0 0 0 0 0
8.0117 0.0023889 0.0070539 -0.029476 -0.025052 0 -0.036129 0.0067652 0.011721 0.014259 0.017871 -0.0036472 -0.64973 0 0 0 0 0 0 0 0 0 0 0 0 0 0 0 0 0 0 0 0.00073018 0 0 0 0 0 0
8.0156 0.0013566 0.0026814 -0.10344 -0.021965 0 -0.020238 0.006573 0.0071939 0.017046 0.019648 0.01695 -0.66626 0 0 0 0 0 0 0 0 0 0 0 0 0 0 0 0 0 0 0 0.01697 0 0 0 0 0 0
8.0195 0.0002488 -0.00043858 -0.074608 0.002488 0 0.013242 0.0049156 0.0068928 0.010665 0.016721 0.038899 -0.69706 0 0 0 0 0 0 0 0 0 0 0 0 0 0 0 0 0 0 0 0.029187 0 0 0 0 0 0
8.0234 0.001219 0.00063147 0.024081 0.031179 0 0.039174 0.0063808 0.011297 0.0067467 0.010035 0.056316 -0.74469 0 0 0 0 0 0 0 0 0 0 0 0 0 0 0 0 0 0 0 0.037104 0 0 0 0 0 0
8.0273 0.004845 0.0054625 0.10693 0.045887 0 0.041226 0.012338 0.01696 0.012805 0.0045609 0.061723 -0.796 0 0 0 0 0 0 0 0 0 0 0 0 0 0 0 0 0 0 0 0.0405 0 0 0 0 0 0
8.0313 0.0091284 0.010674 0.10956 0.041693 0 0.024706 0.018848 0.019975 0.023105 0.0042384 0.048313 -0.83529 0 0 0 0 0 0 0 0 0 0 0 0 0 0 0 0 0 0 0 0.03571 0 0 0 0 0 0
8.0352 0.01091 0.012435 0.036508 0.027019 0 0.007254 0.020378 0.018511 0.024733 0.0080252 0.015873 -0.85899 0 0 0 0 0 0 0 0 0 0 0 0 0 0 0 0 0 0 0 0.018765 0 0 0 0 0 0
8.0391 0.0085323 0.0090417 -0.052144 0.011697 0 -0.00095371 0.015292 0.012665 0.012083 0.010697 -0.025012 -0.8777 0 0 0 0 0 0 0 0 0 0 0 0 0 0 0 0 0 0 0 -0.0077809 0 0 0 0 0 0
8.043 0.0032833 0.0018743 -0.094474 -0.0023881 0 -0.0055859 0.0070674 0.0032082 -0.0065854 0.0073387 -0.056069 -0.905 0 0 0 0 0 0 0 0 0 0 0 0 0 0 0 0 0 0 0 -0.032666 0 0 0 0 0 0
8.0469 -0.001789 -0.0056597 -0.07185 -0.018072 0 -0.017017 8.6965e-05 -0.008519 -0.017892 -0.0024784 -0.061815 -0.94468 0 0 0 0 0 0 0 0 0 0 0 0 0 0 0 0 0 0 0 -0.042806 0 0 0 0 0 0
8.0508 -0.0046747 -0.010436 -0.013348 -0.032797 0 -0.033724 -0.0049219 -0.01963 -0.017361 -0.014057 -0.040498 -0.98824 0 0 0 0 0 0 0 0 0 0 0 0 0 0 0 0 0 0 0 -0.034021 0 0 0 0 0 0
8.0547 -0.0061859 -0.011702 0.034266 -0.036044 0 -0.04046 -0.010457 -0.025847 -0.012824 -0.020728 -0.0064951 -1.0235 0 0 0 0 0 0 0 0 0 0 0 0 0 0 0 0 0 0 0 -0.015103 0 0 0 0 0 0
8.0586 -0.0089314 -0.011445 0.041399 -0.020011 0 -0.024807 -0.017513 -0.024099 -0.013722 -0.018595 0.019192 -1.0452 0 0 0 0 0 0 0 0 0 0 0 0 0 0 0 0 0 0 0 -0.00040076 0 0 0 0 0 0
8.0625 -0.014249 -0.012428 0.01116 0.0074898 0 0.0055972 -0.022597 -0.015761 -0.019322 -0.0097564 0.023875 -1.0587 0 0 0 0 0 0 0 0 0 0 0 0 0 0 0 0 0 0 0 0.0024506 0 0 0 0 0 0
8.0664 -0.019874 -0.015113 -0.02849 0.024347 0 0.025418 -0.020705 -0.0069744 -0.020204 -0.0016288 0.011345 -1.0747 0 0 0 0 0 0 0 0 0 0 0 0 0 0 0 0 0 0 0 -0.0024147 0 0 0 0 0 0
8.0703 -0.020707 -0.016103 -0.045306 0.012676 0 0.014228 -0.011296 -0.0045314 -0.011514 -0.0019941 -0.0042524 -1.1011 0 0 0 0 0 0 0 0 0 0 0 0 0 0 0 0 0 0 0 -0.0063314 0 0 0 0 0 0
8.0742 -0.012472 -0.010172 -0.022736 -0.021613 0 -0.021637 -0.00013611 -0.010067 -0.001804 -0.0125 -0.013799 -1.1394 0 0 0 0 0 0 0 0 0 0 0 0 0 0 0 0 0 0 0 -0.0077997 0 0 0 0 0 0
8.0781 0.004508 0.005054 0.030419 -0.048625 0 -0.050223 0.005979 -0.017681 -0.0052507 -0.025546 -0.023057 -1.1857 0 0 0 0 0 0 0 0 0 0 0 0 0 0 0 0 0 0 0 -0.015428 0 0 0 0 0 0
8.082 0.024575 0.025607 0.08547 -0.037391 0 -0.039387 0.0064626 -0.017801 -0.024207 -0.028271 -0.045666 -1.2345 0 0 0 0 0 0 0 0 0 0 0 0 0 0 0 0 0 0 0 -0.037418 0 0 0 0 0 0
8.0859 0.039879 0.042558 0.11211 0.016545 0 0.014958 0.0080326 -0.0047896 -0.04171 -0.012147 -0.083689 -1.2796 0 0 0 0 0 0 0 0 0 0 0 0 0 0 0 0 0 0 0 -0.067426 0 0 0 0 0 0
8.0898 0.045217 0.047983 0.09818 0.083348 0 0.082426 0.017717 0.017872 -0.034553 0.018882 -0.11449 -1.3149 0 0 0 0 0 0 0 0 0 0 0 0 0 0 0 0 0 0 0 -0.082334 0 0 0 0 0 0
8.0938 0.040996 0.040836 0.056342 0.11921 0 0.11947 0.0347 0.039483 0.004422 0.049242 -0.10076 -1.3359 0 0 0 0 0 0 0 0 0 0 0 0 0 0 0 0 0 0 0 -0.057599 0 0 0 0 0 0
8.0977 0.03222 0.027571 0.012192 0.099132 0 0.10136 0.049727 0.050009 0.057204 0.062463 -0.020865 -1.3423 0 0 0 0 0 0 0 0 0 0 0 0 0 0 0 0 0 0 0 0.010999 0 0 0 0 0 0
8.1016 0.024502 0.016818 -0.015466 0.036329 0 0.040075 0.053193 0.047691 0.094575 0.053972 0.10471 -1.3409 0 0 0 0 0 0 0 0 0 0 0 0 0 0 0 0 0 0 0 0.098188 0 0 0 0 0 0
8.1055 0.020305 0.012765 -0.024277 -0.026847 0 -0.024458 0.043988 0.040096 0.099967 0.035184 0.21663 -1.3409 0 0 0 0 0 0 0 0 0 0 0 0 0 0 0 0 0 0 0 0.16242 0 0 0 0 0 0
8.1094 0.01821 0.01304 -0.020982 -0.04915 0 -0.052334 0.030368 0.037637 0.080671 0.024658 0.25349 -1.3472 0 0 0 0 0 0 0 0 0 0 0 0 0 0 0 0 0 0 0 0.17288 0 0 0 0 0 0
8.1133 0.015371 0.012548 -0.0086029 -0.019536 0 -0.030627 0.022325 0.04484 0.057491 0.033056 0.19639 -1.3553 0 0 0 0 0 0 0 0 0 0 0 0 0 0 0 0 0 0 0 0.13016 0 0 0 0 0 0
8.1172 0.010732 0.0091303 0.015044 0.035602 0 0.018864 0.023296 0.056523 0.045277 0.054315 0.085525 -1.3557 0 0 0 0 0 0 0 0 0 0 0 0 0 0 0 0 0 0 0 0.065221 0 0 0 0 0 0
8.1211 0.006158 0.0054954 0.045932 0.071973 0 0.055974 0.028899 0.061967 0.043495 0.070493 -0.0068363 -1.3448 0 0 0 0 0 0 0 0 0 0 0 0 0 0 0 0 0 0 0 0.017927 0 0 0 0 0 0
8.125 0.0045936 0.0058812 0.066386 0.060135 0 0.051627 0.032543 0.053542 0.042765 0.066255 -0.027934 -1.3312 0 0 0 0 0 0 0 0 0 0 0 0 0 0 0 0 0 0 0 0.010812 0 0 0 0 0 0
8.1289 0.0070371 0.011146 0.056891 0.008334 0 0.01005 0.031122 0.032731 0.036573 0.04098 0.018758 -1.3296 0 0 0 0 0 0 0 0 0 0 0 0 0 0 0 0 0 0 0 0.036021 0 0 0 0 0 0
8.1328 0.01112 0.0173 0.019315 -0.04209 0 -0.03322 0.025408 0.0088232 0.025063 0.0088047 0.079588 -1.3463 0 0 0 0 0 0 0 0 0 0 0 0 0 0 0 0 0 0 0 0.063038 0 0 0 0 0 0
8.1367 0.012717 0.018885 -0.015158 -0.047656 0 -0.038443 0.016633 -0.0083234 0.010043 -0.012837 0.093559 -1.3711 0 0 0 0 0 0 0 0 0 0 0 0 0 0 0 0 0 0 0 0.060783 0 0 0 0 0 0
8.1406 0.0093683 0.013878 -0.0096088 0.0015472 0 0.004908 0.0047128 -0.015382 -0.0091065 -0.016477 0.037849 -1.3848 0 0 0 0 0 0 0 0 0 0 0 0 0 0 0 0 0 0 0 0.018946 0 0 0 0 0 0
8.1445 0.0026828 0.0055947 0.040867 0.069877 0 0.06541 -0.0095962 -0.016897 -0.032324 -0.0091992 -0.058241 -1.3778 0 0 0 0 0 0 0 0 0 0 0 0 0 0 0 0 0 0 0 -0.04534 0 0 0 0 0 0
8.1484 -0.0024465 4.006e-05 0.095824 0.10092 0 0.091411 -0.022174 -0.020213 -0.053674 -0.0056183 -0.13888 -1.3596 0 0 0 0 0 0 0 0 0 0 0 0 0 0 0 0 0 0 0 -0.099663 0 0 0 0 0 0
8.1523 -0.0014538 0.0012026 0.10069 0.062784 0 0.053242 -0.027206 -0.028517 -0.063283 -0.015379 -0.16429 -1.3505 0 0 0 0 0 0 0 0 0 0 0 0 0 0 0 0 0 0 0 -0.11891 0 0 0 0 0 0
8.1563 0.0061399 0.0081259 0.038373 -0.02231 0 -0.028153 -0.022399 -0.037826 -0.056608 -0.035023 -0.13695 -1.3612 0 0 0 0 0 0 0 0 0 0 0 0 0 0 0 0 0 0 0 -0.10218 0 0 0 0 0 0
8.1602 0.015799 0.015705 -0.048293 -0.091306 0 -0.092883 -0.012032 -0.040292 -0.040523 -0.05026 -0.092965 -1.3825 0 0 0 0 0 0 0 0 0 0 0 0 0 0 0 0 0 0 0 -0.071108 0 0 0 0 0 0
8.1641 0.020817 0.018194 -0.089791 -0.089275 0 -0.088426 -0.0037196 -0.030995 -0.027437 -0.046848 -0.068341 -1.3957 0 0 0 0 0 0 0 0 0 0 0 0 0 0 0 0 0 0 0 -0.050468 0 0 0 0 0 0
8.168 0.016973 0.012843 -0.052071 -0.01512 0 -0.01389 -0.0016176 -0.012572 -0.022249 -0.022015 -0.068189 -1.3923 0 0 0 0 0 0 0 0 0 0 0 0 0 0 0 0 0 0 0 -0.046302 0 0 0 0 0 0
8.1719 0.0055674 0.0014935 0.029709 0.074977 0 0.075805 -0.0031154 0.0062048 -0.016554 0.012143 -0.063798 -1.3819 0 0 0 0 0 0 0 0 0 0 0 0 0 0 0 0 0 0 0 -0.040613 0 0 0 0 0 0
8.1758 -0.0074787 -0.010601 0.079525 0.11111 0 0.11168 -0.0025479 0.016848 0.0020866 0.03637 -0.019922 -1.3796 0 0 0 0 0 0 0 0 0 0 0 0 0 0 0 0 0 0 0 -0.0086821 0 0 0 0 0 0
8.1797 -0.01577 -0.017933 0.047152 0.065031 0 0.065175 0.0021803 0.017406 0.034608 0.038037 0.069561 -1.3872 0 0 0 0 0 0 0 0 0 0 0 0 0 0 0 0 0 0 0 0.054719 0 0 0 0 0 0
8.1836 -0.016629 -0.017971 -0.046641 -0.028118 0 -0.02947 0.0073924 0.013455 0.065505 0.020837 0.16739 -1.3902 0 0 0 0 0 0 0 0 0 0 0 0 0 0 0 0 0 0 0 0.12366 0 0 0 0 0 0
8.1875 -0.012168 -0.012369 -0.12657 -0.098842 0 -0.10293 0.0082194 0.013018 0.075067 0.0023922 0.21444 -1.3754 0 0 0 0 0 0 0 0 0 0 0 0 0 0 0 0 0 0 0 0.15665 0 0 0 0 0 0
8.1914 -0.0067098 -0.0052309 -0.12553 -0.097771 0 -0.10499 0.0046752 0.019728 0.057334 0.00064107 0.17345 -1.3481 0 0 0 0 0 0 0 0 0 0 0 0 0 0 0 0 0 0 0 0.12875 0 0 0 0 0 0
8.1953 -0.0030151 0.00023606 -0.038714 -0.031147 0 -0.040791 0.0022045 0.029955 0.025973 0.01918 0.061562 -1.33 0 0 0 0 0 0 0 0 0 0 0 0 0 0 0 0 0 0 0 0.053874 0 0 0 0 0 0
8.1992 -0.00058603 0.0038769 0.074508 0.048727 0 0.038194 0.0058558 0.036146 0.0024751 0.043614 -0.055625 -1.3373 0 0 0 0 0 0 0 0 0 0 0 0 0 0 0 0 0 0 0 -0.022414 0 0 0 0 0 0
8.2031 0.0027786 0.0076615 0.13788 0.086324 0 0.077336 0.014414 0.033209 -0.0014734 0.052737 -0.10753 -1.3626 0 0 0 0 0 0 0 0 0 0 0 0 0 0 0 0 0 0 0 -0.055058 0 0 0 0 0 0
8.207 0.0080293 0.012698 0.11348 0.06302 0 0.059202 0.020995 0.02228 0.0089505 0.035999 -0.06834 -1.3813 0 0 0 0 0 0 0 0 0 0 0 0 0 0 0 0 0 0 0 -0.031385 0 0 0 0 0 0
8.2109 0.013524 0.017352 0.02395 0.0054417 0 0.010626 0.019628 0.0089927 0.019596 0.0027741 0.024691 -1.3765 0 0 0 0 0 0 0 0 0 0 0 0 0 0 0 0 0 0 0 0.021886 0 0 0 0 0 0
8.2148 0.016552 0.018628 -0.068343 -0.03935 0 -0.024166 0.01093 -0.0014796 0.020111 -0.024699 0.098738 -1.3553 0 0 0 0 0 0 0 0 0 0 0 0 0 0 0 0 0 0 0 0.060343 0 0 0 0 0 0
8.2188 0.016071 0.015512 -0.1046 -0.039415 0 -0.019072 0.0011599 -0.0077021 0.0094918 -0.029075 0.097823 -1.3397 0 0 0 0 0 0 0 0 0 0 0 0 0 0 0 0 0 0 0 0.053893 0 0 0 0 0 0
8.2227 0.01385 0.010672 -0.065604 0.0015992 0 0.017264 -0.003942 -0.011057 -0.0074387 -0.011477 0.020667 -1.3414 0 0 0 0 0 0 0 0 0 0 0 0 0 0 0 0 0 0 0 0.0051408 0 0 0 0 0 0
8.2266 0.01283 0.008398 0.018666 0.050314 0 0.052442 -0.0038681 -0.012644 -0.025216 0.010367 -0.082559 -1.3488 0 0 0 0 0 0 0 0 0 0 0 0 0 0 0 0 0 0 0 -0.056415 0 0 0 0 0 0
8.2305 0.014329 0.01057 0.088553 0.068574 0 0.056391 -0.0021847 -0.011898 -0.038665 0.017367 -0.14861 -1.3399 0 0 0 0 0 0 0 0 0 0 0 0 0 0 0 0 0 0 0 -0.096152 0 0 0 0 0 0
8.2344 0.016823 0.014744 0.092509 0.039922 0 0.022378 -0.0017013 -0.0081904 -0.041817 0.0044607 -0.14358 -1.3068 0 0 0 0 0 0 0 0 0 0 0 0 0 0 0 0 0 0 0 -0.095031 0 0 0 0 0 0
8.2383 0.01743 0.016431 0.02251 -0.018921 0 -0.029618 -0.0017325 -0.0028334 -0.030258 -0.016438 -0.079541 -1.2637 0 0 0 0 0 0 0 0 0 0 0 0 0 0 0 0 0 0 0 -0.057226 0 0 0 0 0 0
8.2422 0.014639 0.013417 -0.076065 -0.068506 0 -0.066488 -6.9852e-05 0.0016192 -0.0065436 -0.027244 0.0014193 -1.231 0 0 0 0 0 0 0 0 0 0 0 0 0 0 0 0 0 0 0 -0.0037927 0 0 0 0 0 0
8.2461 0.0097311 0.0078734 -0.13176 -0.072885 0 -0.062775 0.0034419 0.0043801 0.018234 -0.018222 0.058725 -1.2137 0 0 0 0 0 0 0 0 0 0 0 0 0 0 0 0 0 0 0 0.040836 0 0 0 0 0 0
8.25 0.0057567 0.0043109 -0.097842 -0.024978 0 -0.016729 0.0064458 0.0080508 0.031483 0.0056417 0.076583 -1.1978 0 0 0 0 0 0 0 0 0 0 0 0 0 0 0 0 0 0 0 0.061594 0 0 0 0 0 0
8.2539 0.0051622 0.0055582 0.0095073 0.046685 0 0.047187 0.0073509 0.016217 0.029785 0.030182 0.066338 -1.1676 0 0 0 0 0 0 0 0 0 0 0 0 0 0 0 0 0 0 0 0.059144 0 0 0 0 0 0
8.2578 0.00813 0.010618 0.11836 0.096241 0 0.091666 0.0082044 0.028988 0.022509 0.043391 0.051759 -1.1227 0 0 0 0 0 0 0 0 0 0 0 0 0 0 0 0 0 0 0 0.047265 0 0 0 0 0 0
8.2617 0.012696 0.015988 0.15312 0.092209 0 0.089371 0.013205 0.041376 0.023456 0.043083 0.050399 -1.0766 0 0 0 0 0 0 0 0 0 0 0 0 0 0 0 0 0 0 0 0.042474 0 0 0 0 0 0
8.2656 0.016134 0.018568 0.092531 0.039703 0 0.041441 0.023866 0.046912 0.037767 0.036015 0.063052 -1.0394 0 0 0 0 0 0 0 0 0 0 0 0 0 0 0 0 0 0 0 0.05186 0 0 0 0 0 0
8.2695 0.016435 0.017324 -0.013813 -0.023914 0 -0.021842 0.035909 0.043262 0.056593 0.030877 0.076164 -1.0061 0 0 0 0 0 0 0 0 0 0 0 0 0 0 0 0 0 0 0 0.067718 0 0 0 0 0 0
8.2734 0.013195 0.012923 -0.085379 -0.056916 0 -0.060861 0.04159 0.034127 0.064711 0.031364 0.07412 -0.96433 0 0 0 0 0 0 0 0 0 0 0 0 0 0 0 0 0 0 0 0.073937 0 0 0 0 0 0
8.2773 0.0078141 0.0067735 -0.074498 -0.043074 0 -0.0541 0.03575 0.025344 0.053766 0.034125 0.05266 -0.91138 0 0 0 0 0 0 0 0 0 0 0 0 0 0 0 0 0 0 0 0.05994 0 0 0 0 0 0
8.2813 0.0029863 0.00079748 -0.001433 -0.00070362 0 -0.012718 0.020187 0.019289 0.029008 0.03222 0.023477 -0.85909 0 0 0 0 0 0 0 0 0 0 0 0 0 0 0 0 0 0 0 0.030629 0 0 0 0 0 0
8.2852 0.0014116 -0.0025706 0.066804 0.034681 0 0.029522 0.0025911 0.013509 0.0043182 0.021053 0.0053965 -0.82079 0 0 0 0 0 0 0 0 0 0 0 0 0 0 0 0 0 0 0 0.0030489 0 0 0 0 0 0
8.2891 0.0041315 -0.0013495 0.07357 0.038651 0 0.043246 -0.0087565 0.0048893 -0.0088732 0.0025492 0.0079028 -0.79492 0 0 0 0 0 0 0 0 0 0 0 0 0 0 0 0 0 0 0 -0.0081721 0 0 0 0 0 0
8.293 0.00963 0.0042881 0.016948 0.01437 0 0.025434 -0.010007 -0.0054972 -0.0090602 -0.015448 0.020658 -0.7647 0 0 0 0 0 0 0 0 0 0 0 0 0 0 0 0 0 0 0 -0.0039248 0 0 0 0 0 0
8.2969 0.014717 0.011478 -0.053221 -0.013951 0 -0.0013793 -0.003091 -0.012538 -0.0037458 -0.024424 0.019857 -0.71473 0 0 0 0 0 0 0 0 0 0 0 0 0 0 0 0 0 0 0 -7.9934e-05 0 0 0 0 0 0
8.3008 0.016834 0.016528 -0.07892 -0.022724 0 -0.01081 0.006522 -0.012366 -0.0027978 -0.021487 -0.011536 -0.64622 0 0 0 0 0 0 0 0 0 0 0 0 0 0 0 0 0 0 0 -0.013122 0 0 0 0 0 0
8.3047 0.015935 0.017821 -0.039807 -0.0071301 0 0.0044282 0.013228 -0.0070641 -0.011725 -0.011739 -0.066176 -0.5746 0 0 0 0 0 0 0 0 0 0 0 0 0 0 0 0 0 0 0 -0.04447 0 0 0 0 0 0
8.3086 0.014194 0.016853 0.034398 0.017668 0 0.028102 0.013824 -0.0033861 -0.028515 -0.004285 -0.11384 -0.51348 0 0 0 0 0 0 0 0 0 0 0 0 0 0 0 0 0 0 0 -0.077467 0 0 0 0 0 0
8.3125 0.013721 0.01623 0.090613 0.030845 0 0.037002 0.0086018 -0.0063278 -0.044695 -0.0046822 -0.1229 -0.46301 0 0 0 0 0 0 0 0 0 0 0 0 0 0 0 0 0 0 0 -0.089816 0 0 0 0 0 0
8.3164 0.014436 0.016681 0.093553 0.022823 0 0.02236 0.0010826 -0.013908 -0.049816 -0.010149 -0.084604 -0.41403 0 0 0 0 0 0 0 0 0 0 0 0 0 0 0 0 0 0 0 -0.07071 0 0 0 0 0 0
8.3203 0.014185 0.016321 0.049371 0.0016892 0 -0.0030644 -0.0036509 -0.018417 -0.037615 -0.012007 -0.01985 -0.36023 0 0 0 0 0 0 0 0 0 0 0 0 0 0 0 0 0 0 0 -0.028404 0 0 0 0 0 0
8.3242 0.010999 0.012952 -0.0032461 -0.014437 0 -0.01729 -0.0017774 -0.012992 -0.010522 -0.003524 0.037236 -0.3029 0 0 0 0 0 0 0 0 0 0 0 0 0 0 0 0 0 0 0 0.017037 0 0 0 0 0 0
8.3281 0.0052955 0.0068271 -0.024499 -0.01202 0 -0.0085274 0.0066889 0.0026356 0.021053 0.013751 0.064555 -0.24432 0 0 0 0 0 0 0 0 0 0 0 0 0 0 0 0 0 0 0 0.04844 0 0 0 0 0 0
8.332 -9.8121e-05 0.00082713 -0.0027747 0.0075706 0 0.015506 0.017572 0.022091 0.045082 0.030859 0.065251 -0.18085 0 0 0 0 0 0 0 0 0 0 0 0 0 0 0 0 0 0 0 0.061364 0 0 0 0 0 0
8.3359 -0.0021149 -0.002104 0.038825 0.029244 0 0.035064 0.0252 0.037307 0.055397 0.038685 0.059696 -0.10686 0 0 0 0 0 0 0 0 0 0 0 0 0 0 0 0 0 0 0 0.062706 0 0 0 0 0 0
8.3398 0.00017292 -0.0014724 0.061922 0.035564 0 0.034624 0.026352 0.043713 0.054262 0.03501 0.06541 -0.025323 0 0 0 0 0 0 0 0 0 0 0 0 0 0 0 0 0 0 0 0.061733 0 0 0 0 0 0
8.3438 0.0048956 0.00078819 0.042991 0.01993 0 0.014059 0.022392 0.04186 0.048322 0.02537 0.082596 0.050012 0 0 0 0 0 0 0 0 0 0 0 0 0 0 0 0 0 0 0 0.062246 0 0 0 0 0 0
8.3477 0.008679 0.0023712 -0.0083048 -0.0080174 0 -0.012736 0.017758 0.035478 0.042361 0.017673 0.095895 0.10685 0 0 0 0 0 0 0 0 0 0 0 0 0 0 0 0 0 0 0 0.061484 0 0 0 0 0 0
8.3516 0.0086523 0.0021767 -0.056338 -0.02898 0 -0.028658 0.015963 0.028396 0.036782 0.01586 0.088702 0.14915 0 0 0 0 0 0 0 0 0 0 0 0 0 0 0 0 0 0 0 0.054673 0 0 0 0 0 0
8.3555 0.0039221 0.00010425 -0.067012 -0.028269 0 -0.024834 0.016419 0.022283 0.02989 0.017756 0.057494 0.19655 0 0 0 0 0 0 0 0 0 0 0 0 0 0 0 0 0 0 0 0.040137 0 0 0 0 0 0
8.3594 -0.0038911 -0.0036713 -0.034562 -0.0074195 0 -0.0056898 0.014821 0.015836 0.020874 0.01775 0.015496 0.26601 0 0 0 0 0 0 0 0 0 0 0 0 0 0 0 0 0 0 0 0.020942 0 0 0 0 0 0
8.3633 -0.011025 -0.0082095 0.013549 0.016137 0 0.014332 0.0069696 0.0057287 0.009726 0.01113 -0.016429 0.35396 0 0 0 0 0 0 0 0 0 0 0 0 0 0 0 0 0 0 0 0.0025491 0 0 0 0 0 0
8.3672 -0.012993 -0.010656 0.038379 0.022283 0 0.020234 -0.0069193 -0.010439 -0.0045689 -0.0030133 -0.025295 0.43823 0 0 0 0 0 0 0 0 0 0 0 0 0 0 0 0 0 0 0 -0.011336 0 0 0 0 0 0
8.3711 -0.0069724 -0.0068796 0.021505 0.0050575 0 0.0072174 -0.020974 -0.030399 -0.02335 -0.021015 -0.017366 0.49919 0 0 0 0 0 0 0 0 0 0 0 0 0 0 0 0 0 0 0 -0.021815 0 0 0 0 0 0
8.375 0.0059434 0.0051748 -0.018329 -0.020386 0 -0.013962 -0.026934 -0.04597 -0.044414 -0.035576 -0.016222 0.53862 0 0 0 0 0 0 0 0 0 0 0 0 0 0 0 0 0 0 0 -0.034414 0 0 0 0 0 0
8.3789 0.020504 0.022123 -0.038639 -0.027958 0 -0.022573 -0.019933 -0.047093 -0.059779 -0.038641 -0.045754 0.57696 0 0 0 0 0 0 0 0 0 0 0 0 0 0 0 0 0 0 0 -0.054483 0 0 0 0 0 0
8.3828 0.029983 0.035778 -0.0080813 -0.0019152 0 -0.0034274 -0.0026132 -0.029655 -0.059839 -0.026326 -0.10764 0.63229 0 0 0 0 0 0 0 0 0 0 0 0 0 0 0 0 0 0 0 -0.080514 0 0 0 0 0 0
8.3867 0.030241 0.038431 0.064005 0.047196 0 0.038021 0.015765 -0.00087215 -0.041706 -0.0034405 -0.17082 0.70339 0 0 0 0 0 0 0 0 0 0 0 0 0 0 0 0 0 0 0 -0.10048 0 0 0 0 0 0
8.3906 0.022053 0.028524 0.12832 0.086361 0 0.074746 0.024993 0.023605 -0.013502 0.017001 -0.18605 0.774 0 0 0 0 0 0 0 0 0 0 0 0 0 0 0 0 0 0 0 -0.09629 0 0 0 0 0 0
8.3945 0.0098598 0.011496 0.12974 0.083375 0 0.07613 0.020471 0.030174 0.010911 0.021583 -0.12044 0.83261 0 0 0 0 0 0 0 0 0 0 0 0 0 0 0 0 0 0 0 -0.05611 0 0 0 0 0 0
8.3984 -0.0017423 -0.0048866 0.051247 0.032628 0 0.03298 0.0059663 0.017462 0.022695 0.0072427 0.012225 0.88612 0 0 0 0 0 0 0 0 0 0 0 0 0 0 0 0 0 0 0 0.013245 0 0 0 0 0 0
8.4023 -0.010481 -0.016046 -0.066574 -0.037718 0 -0.031563 -0.009188 -0.0023769 0.024139 -0.014167 0.15165 0.95316 0 0 0 0 0 0 0 0 0 0 0 0 0 0 0 0 0 0 0 0.084871 0 0 0 0 0 0
8.4063 -0.015976 -0.021842 -0.14944 -0.084679 0 -0.076985 -0.016049 -0.012636 0.024483 -0.023274 0.22686 1.0444 0 0 0 0 0 0 0 0 0 0 0 0 0 0 0 0 0 0 0 0.12574 0 0 0 0 0 0
8.4102 -0.017772 -0.023444 -0.14262 -0.081656 0 -0.075886 -0.010864 -0.00416 0.030274 -0.0082195 0.20335 1.1505 0 0 0 0 0 0 0 0 0 0 0 0 0 0 0 0 0 0 0 0.11807 0 0 0 0 0 0
8.4141 -0.014772 -0.020428 -0.053801 -0.037052 0 -0.034633 0.0038288 0.01878 0.040002 0.024852 0.10598 1.2493 0 0 0 0 0 0 0 0 0 0 0 0 0 0 0 0 0 0 0 0.072186 0 0 0 0 0 0
8.418 -0.007018 -0.011896 0.050032 0.014551 0 0.013633 0.021169 0.042419 0.0472 0.055302 -4.3344e-05 1.3251 0 0 0 0 0 0 0 0 0 0 0 0 0 0 0 0 0 0 0 0.019822 0 0 0 0 0 0
8.4219 0.0024305 2.52e-05 0.092714 0.040455 0 0.037051 0.032969 0.05302 0.047029 0.063231 -0.054564 1.3815 0 0 0 0 0 0 0 0 0 0 0 0 0 0 0 0 0 0 0 -0.0079434 0 0 0 0 0 0
8.4258 0.0084471 0.0093398 0.047925 0.033094 0 0.028924 0.032718 0.04471 0.039035 0.04394 -0.039342 1.4372 0 0 0 0 0 0 0 0 0 0 0 0 0 0 0 0 0 0 0 -0.0013622 0 0 0 0 0 0
8.4297 0.0075874 0.01036 -0.041126 0.010103 0 0.007385 0.018656 0.021447 0.024955 0.010071 0.018206 1.5093 0 0 0 0 0 0 0 0 0 0 0 0 0 0 0 0 0 0 0 0.024183 0 0 0 0 0 0
8.4336 0.0011927 0.0031545 -0.098573 -0.0055956 0 -0.0056556 -0.0039721 -0.0062577 0.0064765 -0.019177 0.07064 1.5992 0 0 0 0 0 0 0 0 0 0 0 0 0 0 0 0 0 0 0 0.042465 0 0 0 0 0 0
8.4375 -0.0055263 -0.0057483 -0.078755 -0.0054638 0 -0.004138 -0.024076 -0.026926 -0.013659 -0.031771 0.081537 1.6925 0 0 0 0 0 0 0 0 0 0 0 0 0 0 0 0 0 0 0 0.035694 0 0 0 0 0 0
8.4414 -0.0079478 -0.0089464 -0.0017616 0.0022599 0 0.0017772 -0.030839 -0.033513 -0.030152 -0.028688 0.041296 1.7707 0 0 0 0 0 0 0 0 0 0 0 0 0 0 0 0 0 0 0 0.0038042 0 0 0 0 0 0
8.4453 -0.0058839 -0.0048562 0.067641 0.0057069 0 0.0010936 -0.021799 -0.026845 -0.037905 -0.019468 -0.03498 1.8258 0 0 0 0 0 0 0 0 0 0 0 0 0 0 0 0 0 0 0 -0.040227 0 0 0 0 0 0
8.4492 -0.0031194 0.0011699 0.076908 0.0017846 0 -0.0057655 -0.0060966 -0.015291 -0.037679 -0.01366 -0.11767 1.8662 0 0 0 0 0 0 0 0 0 0 0 0 0 0 0 0 0 0 0 -0.080961 0 0 0 0 0 0
8.4531 -0.0032187 0.0024496 0.027222 -0.004516 0 -0.010586 0.0016514 -0.0098179 -0.037295 -0.015523 -0.17329 1.9116 0 0 0 0 0 0 0 0 0 0 0 0 0 0 0 0 0 0 0 -0.10696 0 0 0 0 0 0
8.457 -0.0058443 -0.0023639 -0.034665 -0.0097568 0 -0.010141 -0.0066587 -0.016533 -0.044265 -0.023974 -0.17621 1.9783 0 0 0 0 0 0 0 0 0 0 0 0 0 0 0 0 0 0 0 -0.11121 0 0 0 0 0 0
8.4609 -0.0071701 -0.0081309 -0.061512 -0.016533 0 -0.010915 -0.02484 -0.031733 -0.056108 -0.034718 -0.12209 2.0683 0 0 0 0 0 0 0 0 0 0 0 0 0 0 0 0 0 0 0 -0.091014 0 0 0 0 0 0
8.4648 -0.0037991 -0.008411 -0.043369 -0.026432 0 -0.018949 -0.036581 -0.043691 -0.059692 -0.041689 -0.035617 2.1676 0 0 0 0 0 0 0 0 0 0 0 0 0 0 0 0 0 0 0 -0.051147 0 0 0 0 0 0
8.4688 0.0037285 -0.0016134 -0.0063046 -0.031122 0 -0.027129 -0.028874 -0.040549 -0.042799 -0.038378 0.038898 2.2576 0 0 0 0 0 0 0 0 0 0 0 0 0 0 0 0 0 0 0 -0.0062311 0 0 0 0 0 0
8.4727 0.011041 0.0076495 0.01899 -0.015996 0 -0.01775 -0.0031728 -0.018729 -0.0073113 -0.020988 0.064357 2.3285 0 0 0 0 0 0 0 0 0 0 0 0 0 0 0 0 0 0 0 0.024755 0 0 0 0 0 0
8.4766 0.013256 0.012611 0.023334 0.022888 0 0.017962 0.025538 0.014181 0.0301 0.0073887 0.038148 2.3855 0 0 0 0 0 0 0 0 0 0 0 0 0 0 0 0 0 0 0 0.031595 0 0 0 0 0 0
8.4805 0.0084465 0.0095382 0.016682 0.065706 0 0.062664 0.040585 0.043673 0.051651 0.035622 -0.0034652 2.4419 0 0 0 0 0 0 0 0 0 0 0 0 0 0 0 0 0 0 0 0.022767 0 0 0 0 0 0
8.4844 -0.0013031 -0.00017099 0.0076297 0.077666 0 0.079528 0.035567 0.056373 0.05294 0.049614 -0.011485 2.5071 0 0 0 0 0 0 0 0 0 0 0 0 0 0 0 0 0 0 0 0.020433 0 0 0 0 0 0
8.4883 -0.011333 -0.011474 -0.0073805 0.037532 0 0.042314 0.016776 0.04705 0.043672 0.041589 0.037043 2.5807 0 0 0 0 0 0 0 0 0 0 0 0 0 0 0 0 0 0 0 0.041337 0 0 0 0 0 0
8.4922 -0.016813 -0.018504 -0.033039 -0.038318 0 -0.036474 -0.0037365 0.021475 0.035082 0.016909 0.11808 2.6566 0 0 0 0 0 0 0 0 0 0 0 0 0 0 0 0 0 0 0 0.079321 0 0 0 0 0 0
8.4961 -0.01485 -0.016987 -0.058429 -0.10095 0 -0.10716 -0.016339 -0.0057249 0.028973 -0.0076376 0.17529 2.7308 0 0 0 0 0 0 0 0 0 0 0 0 0 0 0 0 0 0 0 0.10671 0 0 0 0 0 0
8.5 -0.0058493 -0.0061799 -0.058494 -0.10327 0 -0.11726 -0.016754 -0.017907 0.020362 -0.014179 0.16044 2.8035 0 0 0 0 0 0 0 0 0 0 0 0 0 0 0 0 0 0 0 0.096138 0 0 0 0 0 0
8.5039 0.0062898 0.0098606 -0.016677 -0.037117 0 -0.052127 -0.0048675 -0.0060059 0.008893 0.0038109 0.069976 2.875 0 0 0 0 0 0 0 0 0 0 0 0 0 0 0 0 0 0 0 0.045225 0 0 0 0 0 0
8.5078 0.015854 0.023275 0.053578 0.057814 0 0.051335 0.015596 0.02401 0.0032714 0.035695 -0.04871 2.9419 0 0 0 0 0 0 0 0 0 0 0 0 0 0 0 0 0 0 0 -0.017715 0 0 0 0 0 0
8.5117 0.018675 0.026763 0.11213 0.12111 0 0.12937 0.035616 0.052127 0.01141 0.059221 -0.126 3.001 0 0 0 0 0 0 0 0 0 0 0 0 0 0 0 0 0 0 0 -0.053338 0 0 0 0 0 0
8.5156 0.015124 0.019113 0.12016 0.1137 0 0.13517 0.042446 0.056086 0.02737 0.054779 -0.11508 3.0564 0 0 0 0 0 0 0 0 0 0 0 0 0 0 0 0 0 0 0 -0.040993 0 0 0 0 0 0
8.5195 0.010023 0.007003 0.069388 0.043458 0 0.069118 0.027544 0.027685 0.032325 0.019461 -0.024413 3.1196 0 0 0 0 0 0 0 0 0 0 0 0 0 0 0 0 0 0 0 0.0052454 0 0 0 0 0 0
8.5234 0.0088567 0.00027728 -0.010798 -0.042125 0 -0.024185 -0.0040998 -0.018793 0.012011 -0.028874 0.083648 3.1996 0 0 0 0 0 0 0 0 0 0 0 0 0 0 0 0 0 0 0 0.046548 0 0 0 0 0 0
8.5273 0.013155 0.0038909 -0.07199 -0.08832 0 -0.086889 -0.033478 -0.054531 -0.02654 -0.061697 0.12987 3.2919 0 0 0 0 0 0 0 0 0 0 0 0 0 0 0 0 0 0 0 0.047073 0 0 0 0 0 0
8.5313 0.019171 0.013717 -0.076202 -0.067689 0 -0.084219 -0.040035 -0.056318 -0.0579 -0.058607 0.070463 3.3798 0 0 0 0 0 0 0 0 0 0 0 0 0 0 0 0 0 0 0 -0.0010063 0 0 0 0 0 0
8.5352 0.021228 0.020416 -0.018531 0.0039095 0 -0.02398 -0.018219 -0.023727 -0.0598 -0.022158 -0.068261 3.449 0 0 0 0 0 0 0 0 0 0 0 0 0 0 0 0 0 0 0 -0.071726 0 0 0 0 0 0
8.5391 0.016719 0.017903 0.067148 0.077749 0 0.050377 0.01686 0.020487 -0.032405 0.022731 -0.19949 3.5018 0 0 0 0 0 0 0 0 0 0 0 0 0 0 0 0 0 0 0 -0.12108 0 0 0 0 0 0
8.543 0.0081028 0.0083389 0.12307 0.10277 0 0.087814 0.040958 0.04725 0.0036268 0.045807 -0.22948 3.5572 0 0 0 0 0 0 0 0 0 0 0 0 0 0 0 0 0 0 0 -0.11362 0 0 0 0 0 0
8.5469 0.00020373 -0.00096358 0.10092 0.059203 0 0.062701 0.039731 0.041826 0.02706 0.033249 -0.12272 3.6336 0 0 0 0 0 0 0 0 0 0 0 0 0 0 0 0 0 0 0 -0.044459 0 0 0 0 0 0
8.5508 -0.0042643 -0.0051031 -0.00055006 -0.025603 0 -0.0071754 0.01848 0.012531 0.032871 -0.0022459 0.067741 3.7338 0 0 0 0 0 0 0 0 0 0 0 0 0 0 0 0 0 0 0 0.055535 0 0 0 0 0 0
8.5547 -0.006482 -0.0056771 -0.12115 -0.092941 0 -0.071207 -0.005054 -0.017706 0.030304 -0.031296 0.23073 3.8445 0 0 0 0 0 0 0 0 0 0 0 0 0 0 0 0 0 0 0 0.13533 0 0 0 0 0 0
8.5586 -0.009123 -0.0074693 -0.17127 -0.093817 0 -0.081574 -0.01646 -0.028711 0.028039 -0.030327 0.27065 3.9494 0 0 0 0 0 0 0 0 0 0 0 0 0 0 0 0 0 0 0 0.153 0 0 0 0 0 0
8.5625 -0.012608 -0.011839 -0.099471 -0.027664 0 -0.030412 -0.013991 -0.015922 0.025048 0.0006503 0.172 4.0425 0 0 0 0 0 0 0 0 0 0 0 0 0 0 0 0 0 0 0 0.10203 0 0 0 0 0 0
8.5664 -0.01406 -0.014317 0.055311 0.053373 0 0.041114 -0.0050376 0.0090819 0.016221 0.038633 0.00715 4.1271 0 0 0 0 0 0 0 0 0 0 0 0 0 0 0 0 0 0 0 0.016442 0 0 0 0 0 0
8.5703 -0.010039 -0.0091801 0.18016 0.083315 0 0.073416 0.0033391 0.028439 0.0030092 0.055573 -0.11813 4.2068 0 0 0 0 0 0 0 0 0 0 0 0 0 0 0 0 0 0 0 -0.051321 0 0 0 0 0 0
8.5742 -0.00028569 0.0038184 0.17457 0.036658 0 0.037761 0.009005 0.030233 -0.0059375 0.039313 -0.13888 4.2803 0 0 0 0 0 0 0 0 0 0 0 0 0 0 0 0 0 0 0 -0.066039 0 0 0 0 0 0
8.5781 0.011198 0.017745 0.039576 -0.047387 0 -0.036585 0.011914 0.01536 -0.0052915 0.0016842 -0.069383 4.3464 0 0 0 0 0 0 0 0 0 0 0 0 0 0 0 0 0 0 0 -0.032697 0 0 0 0 0 0
8.582 0.018701 0.023797 -0.1132 -0.094826 0 -0.083721 0.010501 -0.004378 -0.00071175 -0.031315 0.019573 4.4108 0 0 0 0 0 0 0 0 0 0 0 0 0 0 0 0 0 0 0 0.011448 0 0 0 0 0 0
8.5859 0.018682 0.01855 -0.15186 -0.05893 0 -0.056573 0.0033544 -0.015196 -0.0024831 -0.038732 0.06101 4.4839 0 0 0 0 0 0 0 0 0 0 0 0 0 0 0 0 0 0 0 0.029238 0 0 0 0 0 0
8.5898 0.011845 0.0063819 -0.040602 0.038027 0 0.030163 -0.0063699 -0.011344 -0.011777 -0.018865 0.039829 4.5702 0 0 0 0 0 0 0 0 0 0 0 0 0 0 0 0 0 0 0 0.013126 0 0 0 0 0 0
8.5938 0.0021448 -0.0047448 0.12321 0.12068 0 0.10861 -0.01131 0.00086937 -0.016922 0.011005 -0.0063662 4.6623 0 0 0 0 0 0 0 0 0 0 0 0 0 0 0 0 0 0 0 -0.013006 0 0 0 0 0 0
8.5977 -0.0060826 -0.009803 0.19054 0.12191 0 0.11293 -0.0069865 0.0085493 -0.0064081 0.027897 -0.027805 4.7478 0 0 0 0 0 0 0 0 0 0 0 0 0 0 0 0 0 0 0 -0.019711 0 0 0 0 0 0
8.6016 -0.01073 -0.0098251 0.091644 0.037557 0 0.034491 0.0018109 0.0033296 0.015116 0.019367 -0.0068223 4.8223 0 0 0 0 0 0 0 0 0 0 0 0 0 0 0 0 0 0 0 -0.0007224 0 0 0 0 0 0
8.6055 -0.012758 -0.0097354 -0.1007 -0.071658 0 -0.070835 0.0038877 -0.01133 0.027405 -0.0085409 0.030406 4.8943 0 0 0 0 0 0 0 0 0 0 0 0 0 0 0 0 0 0 0 0.021923 0 0 0 0 0 0
8.6094 -0.014967 -0.013627 -0.23309 -0.13076 0 -0.12912 -0.0074376 -0.023675 0.013848 -0.036647 0.041014 4.9749 0 0 0 0 0 0 0 0 0 0 0 0 0 0 0 0 0 0 0 0.020086 0 0 0 0 0 0
8.6133 -0.019501 -0.0215 -0.20263 -0.10907 0 -0.10772 -0.026462 -0.025185 -0.020139 -0.047034 0.0056916 5.064 0 0 0 0 0 0 0 0 0 0 0 0 0 0 0 0 0 0 0 -0.012712 0 0 0 0 0 0
8.6172 -0.025736 -0.029429 -0.041144 -0.038432 0 -0.036754 -0.039364 -0.018913 -0.049918 -0.035926 -0.052721 5.149 0 0 0 0 0 0 0 0 0 0 0 0 0 0 0 0 0 0 0 -0.053976 0 0 0 0 0 0
8.6211 -0.030294 -0.03243 0.11766 0.019713 0 0.022373 -0.037062 -0.015855 -0.053932 -0.01551 -0.087605 5.219 0 0 0 0 0 0 0 0 0 0 0 0 0 0 0 0 0 0 0 -0.071435 0 0 0 0 0 0
8.625 -0.029686 -0.028052 0.15289 0.025903 0 0.030244 -0.023633 -0.02261 -0.032957 -0.0034876 -0.068224 5.2773 0 0 0 0 0 0 0 0 0 0 0 0 0 0 0 0 0 0 0 -0.05065 0 0 0 0 0 0
8.6289 -0.023753 -0.018561 0.05109 -0.010631 0 -0.0027318 -0.011764 -0.033322 -0.0072586 -0.0088308 -0.007321 5.3387 0 0 0 0 0 0 0 0 0 0 0 0 0 0 0 0 0 0 0 -0.0067098 0 0 0 0 0 0
8.6328 -0.016707 -0.010114 -0.094025 -0.047912 0 -0.034259 -0.010423 -0.035302 0.0036401 -0.025489 0.047054 5.4129 0 0 0 0 0 0 0 0 0 0 0 0 0 0 0 0 0 0 0 0.028493 0 0 0 0 0 0
8.6367 -0.014079 -0.0087438 -0.16534 -0.050761 0 -0.03259 -0.017776 -0.023343 -0.0033949 -0.039091 0.049785 5.4921 0 0 0 0 0 0 0 0 0 0 0 0 0 0 0 0 0 0 0 0.030779 0 0 0 0 0 0
8.6406 -0.017643 -0.01542 -0.11376 -0.019001 0 -0.0036194 -0.025749 -0.0075437 -0.018418 -0.040235 -0.0042675 5.5586 0 0 0 0 0 0 0 0 0 0 0 0 0 0 0 0 0 0 0 -0.00032994 0 0 0 0 0 0
8.6445 -0.022988 -0.024234 0.012543 0.016452 0 0.018905 -0.029516 -0.0049623 -0.032715 -0.032055 -0.07574 5.6029 0 0 0 0 0 0 0 0 0 0 0 0 0 0 0 0 0 0 0 -0.044441 0 0 0 0 0 0
8.6484 -0.022621 -0.026204 0.11313 0.022433 0 0.0071702 -0.03059 -0.022114 -0.0455 -0.025276 -0.11326 5.6345 0 0 0 0 0 0 0 0 0 0 0 0 0 0 0 0 0 0 0 -0.076329 0 0 0 0 0 0
8.6523 -0.012492 -0.01652 0.11239 -0.007954 0 -0.034592 -0.030962 -0.045859 -0.056626 -0.026076 -0.09556 5.6721 0 0 0 0 0 0 0 0 0 0 0 0 0 0 0 0 0 0 0 -0.081671 0 0 0 0 0 0
8.6563 0.0038379 0.00080281 0.012506 -0.04918 0 -0.072994 -0.027077 -0.05305 -0.058009 -0.029144 -0.046741 5.7262 0 0 0 0 0 0 0 0 0 0 0 0 0 0 0 0 0 0 0 -0.0627 0 0 0 0 0 0
8.6602 0.017425 0.015454 -0.11034 -0.063077 0 -0.072517 -0.012698 -0.030984 -0.038356 -0.023115 -0.011398 5.7904 0 0 0 0 0 0 0 0 0 0 0 0 0 0 0 0 0 0 0 -0.032858 0 0 0 0 0 0
8.6641 0.020838 0.018883 -0.16111 -0.029129 0 -0.02367 0.011602 0.010315 0.0017881 -0.0031057 -0.012157 5.8513 0 0 0 0 0 0 0 0 0 0 0 0 0 0 0 0 0 0 0 -0.0060229 0 0 0 0 0 0
8.668 0.013664 0.010864 -0.096247 0.037297 0 0.048573 0.033982 0.045444 0.043215 0.022318 -0.028559 5.9031 0 0 0 0 0 0 0 0 0 0 0 0 0 0 0 0 0 0 0 0.012482 0 0 0 0 0 0
8.6719 0.0019899 -0.0012202 0.039242 0.092951 0 0.10057 0.039364 0.053824 0.061233 0.037202 -0.017245 5.951 0 0 0 0 0 0 0 0 0 0 0 0 0 0 0 0 0 0 0 0.027617 0 0 0 0 0 0
8.6758 -0.0070989 -0.0093023 0.13956 0.096591 0 0.098193 0.023514 0.034862 0.048006 0.032054 0.044413 6.0012 0 0 0 0 0 0 0 0 0 0 0 0 0 0 0 0 0 0 0 0.047811 0 0 0 0 0 0
8.6797 -0.010677 -0.010934 0.11849 0.039836 0 0.039279 -0.001276 0.0061937 0.020711 0.012652 0.13117 6.0509 0 0 0 0 0 0 0 0 0 0 0 0 0 0 0 0 0 0 0 0.074243 0 0 0 0 0 0
8.6836 -0.010569 -0.0093931 -0.016074 -0.04432 0 -0.043656 -0.015877 -0.01132 0.0055196 -0.0043604 0.18503 6.0922 0 0 0 0 0 0 0 0 0 0 0 0 0 0 0 0 0 0 0 0.095258 0 0 0 0 0 0
8.6875 -0.0099853 -0.0086327 -0.15849 -0.10328 0 -0.10253 -0.010815 -0.0082317 0.012876 -0.0050947 0.16094 6.1236 0 0 0 0 0 0 0 0 0 0 0 0 0 0 0 0 0 0 0 0.092738 0 0 0 0 0 0
8.6914 -0.010189 -0.0090245 -0.18638 -0.10179 0 -0.10374 0.0061144 0.0095025 0.029089 0.010548 0.064545 6.1554 0 0 0 0 0 0 0 0 0 0 0 0 0 0 0 0 0 0 0 0.05765 0 0 0 0 0 0
8.6953 -0.010132 -0.0080432 -0.065072 -0.046191 0 -0.049992 0.01795 0.027119 0.032081 0.029193 -0.049117 6.2 0 0 0 0 0 0 0 0 0 0 0 0 0 0 0 0 0 0 0 0.002091 0 0 0 0 0 0
8.6992 -0.008348 -0.0041239 0.11563 0.022399 0 0.021929 0.013967 0.031272 0.014031 0.034441 -0.11419 6.2583 0 0 0 0 0 0 0 0 0 0 0 0 0 0 0 0 0 0 0 -0.044675 0 0 0 0 0 0
8.7031 -0.0044808 0.001276 0.21167 0.059959 0 0.067051 -0.0021131 0.017498 -0.01222 0.018794 -0.098957 6.3186 0 0 0 0 0 0 0 0 0 0 0 0 0 0 0 0 0 0 0 -0.056086 0 0 0 0 0 0
8.707 0.00079613 0.0055483 0.14627 0.050765 0 0.063644 -0.017225 -0.0077239 -0.02762 -0.011246 -0.02465 6.3691 0 0 0 0 0 0 0 0 0 0 0 0 0 0 0 0 0 0 0 -0.029132 0 0 0 0 0 0
8.7109 0.0064396 0.007875 -0.023546 0.01423 0 0.026292 -0.020665 -0.030568 -0.025228 -0.039312 0.051833 6.4111 0 0 0 0 0 0 0 0 0 0 0 0 0 0 0 0 0 0 0 0.011661 0 0 0 0 0 0
8.7148 0.010982 0.0092998 -0.15588 -0.015176 0 -0.0092821 -0.011389 -0.038017 -0.013892 -0.049285 0.075711 6.4568 0 0 0 0 0 0 0 0 0 0 0 0 0 0 0 0 0 0 0 0.031728 0 0 0 0 0 0
8.7188 0.012225 0.0099769 -0.14567 -0.016216 0 -0.016581 0.0034551 -0.026723 -0.0066248 -0.035532 0.027368 6.5137 0 0 0 0 0 0 0 0 0 0 0 0 0 0 0 0 0 0 0 0.012026 0 0 0 0 0 0
8.7227 0.0081229 0.0075697 -0.011674 0.0051681 0 0.0014783 0.014559 -0.0062812 -0.0086264 -0.007538 -0.067134 6.574 0 0 0 0 0 0 0 0 0 0 0 0 0 0 0 0 0 0 0 -0.037398 0 0 0 0 0 0
8.7266 -0.0011287 -0.00040094 0.12528 0.024356 0 0.018359 0.015208 0.0071222 -0.016721 0.01469 -0.15155 6.6217 0 0 0 0 0 0 0 0 0 0 0 0 0 0 0 0 0 0 0 -0.085519 0 0 0 0 0 0
8.7305 -0.01194 -0.012509 0.14825 0.019034 0 0.0088651 0.0033758 0.00302 -0.026556 0.013364 -0.17214 6.6512 0 0 0 0 0 0 0 0 0 0 0 0 0 0 0 0 0 0 0 -0.10238 0 0 0 0 0 0
8.7344 -0.019065 -0.022694 0.039312 -0.014123 0 -0.028844 -0.017092 -0.01503 -0.036082 -0.013477 -0.1107 6.6756 0 0 0 0 0 0 0 0 0 0 0 0 0 0 0 0 0 0 0 -0.078067 0 0 0 0 0 0
8.7383 -0.01933 -0.024669 -0.11316 -0.05721 0 -0.071507 -0.036353 -0.032589 -0.041856 -0.047865 0.0011609 6.7148 0 0 0 0 0 0 0 0 0 0 0 0 0 0 0 0 0 0 0 -0.026712 0 0 0 0 0 0
8.7422 -0.01401 -0.017457 -0.19098 -0.082292 0 -0.088303 -0.042244 -0.036117 -0.03645 -0.062799 0.098581 6.7757 0 0 0 0 0 0 0 0 0 0 0 0 0 0 0 0 0 0 0 0.024324 0 0 0 0 0 0
8.7461 -0.0074585 -0.0063445 -0.13642 -0.068336 0 -0.062415 -0.028147 -0.022715 -0.014464 -0.042111 0.12451 6.8437 0 0 0 0 0 0 0 0 0 0 0 0 0 0 0 0 0 0 0 0.05101 0 0 0 0 0 0
8.75 -0.0033168 0.0018122 0.012344 -0.015156 0 -0.0018088 0.00034495 1.8931e-05 0.018012 0.005684 0.069402 6.8968 0 0 0 0 0 0 0 0 0 0 0 0 0 0 0 0 0 0 0 0.045428 0 0 0 0 0 0
8.7539 -0.0020106 0.0041298 0.15584 0.052853 0 0.064952 0.027123 0.021574 0.043405 0.051686 -0.020363 6.9266 0 0 0 0 0 0 0 0 0 0 0 0 0 0 0 0 0 0 0 0.019112 0 0 0 0 0 0
8.7578 -0.0017316 0.0026657 0.20295 0.097338 0 0.10305 0.03636 0.034809 0.046192 0.067085 -0.075076 6.9451 0 0 0 0 0 0 0 0 0 0 0 0 0 0 0 0 0 0 0 -0.0043731 0 0 0 0 0 0
8.7617 -0.0012981 0.00064536 0.12742 0.088266 0 0.088945 0.024156 0.036312 0.027652 0.044102 -0.053029 6.9717 0 0 0 0 0 0 0 0 0 0 0 0 0 0 0 0 0 0 0 -0.004606 0 0 0 0 0 0
8.7656 -0.0014857 -0.0012013 -0.018385 0.025789 0 0.024676 0.00094224 0.024685 0.0055224 0.00090378 0.028468 7.0143 0 0 0 0 0 0 0 0 0 0 0 0 0 0 0 0 0 0 0 0.020856 0 0 0 0 0 0
8.7695 -0.0035025 -0.0041611 -0.13665 -0.054769 0 -0.058485 -0.017362 0.0022684 -0.0026913 -0.032799 0.10687 7.0636 0 0 0 0 0 0 0 0 0 0 0 0 0 0 0 0 0 0 0 0.05264 0 0 0 0 0 0
8.7734 -0.0067356 -0.0082434 -0.14675 -0.10277 0 -0.11337 -0.02127 -0.021301 0.0040161 -0.037239 0.12209 7.1045 0 0 0 0 0 0 0 0 0 0 0 0 0 0 0 0 0 0 0 0.062257 0 0 0 0 0 0
8.7773 -0.008704 -0.010785 -0.042324 -0.086476 0 -0.10476 -0.012658 -0.031291 0.011373 -0.014586 0.060639 7.1314 0 0 0 0 0 0 0 0 0 0 0 0 0 0 0 0 0 0 0 0.034404 0 0 0 0 0 0
8.7813 -0.0074728 -0.0091207 0.097651 -0.01699 0 -0.035433 -0.0002809 -0.018722 0.0067999 0.015764 -0.036585 7.1517 0 0 0 0 0 0 0 0 0 0 0 0 0 0 0 0 0 0 0 -0.018221 0 0 0 0 0 0
8.7852 -0.0038313 -0.0042031 0.16173 0.057852 0 0.050976 0.0079455 0.0088689 -0.0067604 0.032327 -0.10584 7.1767 0 0 0 0 0 0 0 0 0 0 0 0 0 0 0 0 0 0 0 -0.061513 0 0 0 0 0 0
8.7891 -0.00073973 -0.00052754 0.092137 0.087198 0 0.097729 0.0087547 0.029644 -0.015168 0.024939 -0.10511 7.2117 0 0 0 0 0 0 0 0 0 0 0 0 0 0 0 0 0 0 0 -0.065102 0 0 0 0 0 0
8.793 -0.00059955 -0.0018767 -0.063387 0.053551 0 0.075502 0.0024477 0.024527 -0.010077 -0.0013595 -0.039904 7.2541 0 0 0 0 0 0 0 0 0 0 0 0 0 0 0 0 0 0 0 -0.026595 0 0 0 0 0 0
8.7969 -0.0032304 -0.0073992 -0.18425 -0.015959 0 0.0039128 -0.0089612 -0.0052811 0.00094339 -0.031459 0.043963 7.2999 0 0 0 0 0 0 0 0 0 0 0 0 0 0 0 0 0 0 0 0.025255 0 0 0 0 0 0
8.8008 -0.0064567 -0.012379 -0.17486 -0.07141 0 -0.064481 -0.021625 -0.03789 0.0025099 -0.049289 0.091125 7.3472 0 0 0 0 0 0 0 0 0 0 0 0 0 0 0 0 0 0 0 0.05159 0 0 0 0 0 0
8.8047 -0.008258 -0.012852 -0.045705 -0.077178 0 -0.085073 -0.029728 -0.049446 -0.011599 -0.046116 0.069876 7.3945 0 0 0 0 0 0 0 0 0 0 0 0 0 0 0 0 0 0 0 0.031822 0 0 0 0 0 0
8.8086 -0.0080032 -0.0089857 0.095893 -0.035803 0 -0.053152 -0.028299 -0.034732 -0.031585 -0.025036 -0.01039 7.4369 0 0 0 0 0 0 0 0 0 0 0 0 0 0 0 0 0 0 0 -0.022727 0 0 0 0 0 0
8.8125 -0.0058397 -0.0037789 0.13943 0.017786 0 -0.0016951 -0.017627 -0.0099678 -0.041975 0.000514 -0.10504 7.4675 0 0 0 0 0 0 0 0 0 0 0 0 0 0 0 0 0 0 0 -0.078719 0 0 0 0 0 0
8.8164 -0.0016867 0.00088836 0.065157 0.044639 0 0.029817 -0.0042151 0.0041338 -0.036953 0.014654 -0.15964 7.4844 0 0 0 0 0 0 0 0 0 0 0 0 0 0 0 0 0 0 0 -0.10418 0 0 0 0 0 0
8.8203 0.0044753 0.0059349 -0.045901 0.030159 0 0.026736 0.0042568 0.0014888 -0.023827 0.0097724 -0.14197 7.4943 0 0 0 0 0 0 0 0 0 0 0 0 0 0 0 0 0 0 0 -0.087278 0 0 0 0 0 0
8.8242 0.011371 0.012608 -0.090795 -0.007589 0 0.0055148 0.005762 -0.0065475 -0.012255 -0.0073506 -0.062158 7.5092 0 0 0 0 0 0 0 0 0 0 0 0 0 0 0 0 0 0 0 -0.039452 0 0 0 0 0 0
8.8281 0.016196 0.019177 -0.035798 -0.033509 0 -0.0057104 0.0054345 -0.005318 -0.0030203 -0.019846 0.033117 7.5378 0 0 0 0 0 0 0 0 0 0 0 0 0 0 0 0 0 0 0 0.015008 0 0 0 0 0 0
8.832 0.016325 0.021243 0.062415 -0.022415 0 0.0080002 0.0097165 0.0083273 0.01054 -0.013556 0.091513 7.5803 0 0 0 0 0 0 0 0 0 0 0 0 0 0 0 0 0 0 0 0.053621 0 0 0 0 0 0
8.8359 0.011498 0.015836 0.11642 0.02175 0 0.038149 0.019079 0.025191 0.031215 0.011408 0.09077 7.6309 0 0 0 0 0 0 0 0 0 0 0 0 0 0 0 0 0 0 0 0.066334 0 0 0 0 0 0
8.8398 0.0041778 0.0048778 0.085304 0.067383 0 0.061189 0.02708 0.03495 0.05123 0.040059 0.052772 7.6837 0 0 0 0 0 0 0 0 0 0 0 0 0 0 0 0 0 0 0 0.058481 0 0 0 0 0 0
8.8438 -0.0023331 -0.00591 -0.00026872 0.07678 0 0.055482 0.026839 0.035461 0.058766 0.05376 0.023952 7.7346 0 0 0 0 0 0 0 0 0 0 0 0 0 0 0 0 0 0 0 0.045698 0 0 0 0 0 0
8.8477 -0.0060456 -0.01157 -0.076355 0.033991 0 0.015227 0.018053 0.031094 0.050223 0.044161 0.036677 7.7796 0 0 0 0 0 0 0 0 0 0 0 0 0 0 0 0 0 0 0 0.042842 0 0 0 0 0 0
8.8516 -0.0066909 -0.011205 -0.10077 -0.040191 0 -0.044275 0.0072703 0.025122 0.033863 0.018771 0.082644 7.8135 0 0 0 0 0 0 0 0 0 0 0 0 0 0 0 0 0 0 0 0.052687 0 0 0 0 0 0
8.8555 -0.0046173 -0.0070943 -0.075045 -0.098449 0 -0.091562 0.0015259 0.017023 0.020747 -0.0054043 0.12004 7.8339 0 0 0 0 0 0 0 0 0 0 0 0 0 0 0 0 0 0 0 0.062766 0 0 0 0 0 0
8.8594 -0.00011743 -0.0015378 -0.026894 -0.098135 0 -0.094467 0.0023392 0.0071038 0.013813 -0.014131 0.10847 7.8458 0 0 0 0 0 0 0 0 0 0 0 0 0 0 0 0 0 0 0 0.055031 0 0 0 0 0 0
8.8633 0.0058458 0.0045783 0.016899 -0.032989 0 -0.041588 0.0059097 0.00019725 0.007643 -0.0047044 0.042882 7.8614 0 0 0 0 0 0 0 0 0 0 0 0 0 0 0 0 0 0 0 0.022643 0 0 0 0 0 0
8.8672 0.010871 0.010399 0.041276 0.058478 0 0.043412 0.0081028 0.0013034 -0.0017456 0.013763 -0.040642 7.8919 0 0 0 0 0 0 0 0 0 0 0 0 0 0 0 0 0 0 0 -0.020249 0 0 0 0 0 0
8.8711 0.012173 0.013728 0.03997 0.11693 0 0.11005 0.008011 0.0076563 -0.0099908 0.026876 -0.091218 7.9387 0 0 0 0 0 0 0 0 0 0 0 0 0 0 0 0 0 0 0 -0.046641 0 0 0 0 0 0
8.875 0.0090747 0.012394 0.014969 0.10351 0 0.11325 0.0066648 0.0084469 -0.0096283 0.023434 -0.080676 7.9927 0 0 0 0 0 0 0 0 0 0 0 0 0 0 0 0 0 0 0 -0.038561 0 0 0 0 0 0
8.8789 0.004211 0.0071277 -0.018732 0.028496 0 0.048563 0.0038295 -0.004514 -0.0015109 0.0017679 -0.024192 8.043 0 0 0 0 0 0 0 0 0 0 0 0 0 0 0 0 0 0 0 -0.0046665 0 0 0 0 0 0
8.8828 0.0015096 0.002026 -0.036096 -0.055217 0 -0.039801 -0.0021378 -0.025944 0.0022085 -0.028522 0.030177 8.086 0 0 0 0 0 0 0 0 0 0 0 0 0 0 0 0 0 0 0 0.023319 0 0 0 0 0 0
8.8867 0.0025023 0.0010624 -0.019552 -0.090372 0 -0.089864 -0.010914 -0.039472 -0.010665 -0.050828 0.035119 8.1268 0 0 0 0 0 0 0 0 0 0 0 0 0 0 0 0 0 0 0 0.01492 0 0 0 0 0 0
8.8906 0.0047827 0.0039811 0.023091 -0.057096 0 -0.06971 -0.018025 -0.033006 -0.037752 -0.05109 -0.022022 8.1715 0 0 0 0 0 0 0 0 0 0 0 0 0 0 0 0 0 0 0 -0.033044 0 0 0 0 0 0
8.8945 0.0045176 0.0063099 0.061206 0.013542 0 -0.0024788 -0.017706 -0.011585 -0.06042 -0.027838 -0.10764 8.2202 0 0 0 0 0 0 0 0 0 0 0 0 0 0 0 0 0 0 0 -0.090601 0 0 0 0 0 0
8.8984 0.00057602 0.0039707 0.06572 0.064537 0 0.053839 -0.0085796 0.0066146 -0.058639 0.0048744 -0.16131 8.2673 0 0 0 0 0 0 0 0 0 0 0 0 0 0 0 0 0 0 0 -0.11499 0 0 0 0 0 0
8.9023 -0.0041291 -0.0023195 0.032597 0.057094 0 0.055015 0.0040568 0.0078815 -0.028732 0.026046 -0.13565 8.3078 0 0 0 0 0 0 0 0 0 0 0 0 0 0 0 0 0 0 0 -0.082012 0 0 0 0 0 0
8.9063 -0.005652 -0.0077416 -0.016848 -0.00011979 0 0.0058569 0.012412 -0.0038972 0.012963 0.023163 -0.031196 8.3435 0 0 0 0 0 0 0 0 0 0 0 0 0 0 0 0 0 0 0 -0.0045111 0 0 0 0 0 0
8.9102 -0.003235 -0.0085112 -0.056198 -0.058886 0 -0.047202 0.012914 -0.012137 0.043493 0.0025006 0.098772 8.3803 0 0 0 0 0 0 0 0 0 0 0 0 0 0 0 0 0 0 0 0.075568 0 0 0 0 0 0
8.9141 -0.00020284 -0.0058171 -0.071989 -0.069901 0 -0.057617 0.0086895 -0.0048862 0.050612 -0.015319 0.18053 8.4221 0 0 0 0 0 0 0 0 0 0 0 0 0 0 0 0 0 0 0 0.11519 0 0 0 0 0 0
8.918 -0.00054462 -0.0042329 -0.064208 -0.021804 0 -0.017405 0.0055668 0.013697 0.038908 -0.012171 0.16968 8.4675 0 0 0 0 0 0 0 0 0 0 0 0 0 0 0 0 0 0 0 0.098054 0 0 0 0 0 0
8.9219 -0.0048207 -0.0064733 -0.037322 0.049278 0 0.038487 0.0061427 0.028727 0.021995 0.012038 0.082653 8.5126 0 0 0 0 0 0 0 0 0 0 0 0 0 0 0 0 0 0 0 0.04339 0 0 0 0 0 0
8.9258 -0.009681 -0.010423 0.0012338 0.086922 0 0.0624 0.008002 0.029535 0.010597 0.038638 -0.015277 8.5559 0 0 0 0 0 0 0 0 0 0 0 0 0 0 0 0 0 0 0 -0.0091471 0 0 0 0 0 0
8.9297 -0.011325 -0.011678 0.034378 0.057632 0 0.0317 0.0071653 0.018021 0.0069687 0.045348 -0.058422 8.5992 0 0 0 0 0 0 0 0 0 0 0 0 0 0 0 0 0 0 0 -0.027249 0 0 0 0 0 0
8.9336 -0.009119 -0.0085689 0.037661 -0.022622 0 -0.034953 0.0023147 0.003532 0.007189 0.024565 -0.028924 8.6433 0 0 0 0 0 0 0 0 0 0 0 0 0 0 0 0 0 0 0 -0.0072541 0 0 0 0 0 0
8.9375 -0.0057418 -0.0039462 -4.2077e-05 -0.098638 0 -0.091809 -0.0046303 -0.0074484 0.0058601 -0.010572 0.033079 8.6848 0 0 0 0 0 0 0 0 0 0 0 0 0 0 0 0 0 0 0 0.025447 0 0 0 0 0 0
8.9414 -0.0041741 -0.0019109 -0.05542 -0.11562 0 -0.097703 -0.011198 -0.01481 -0.00095987 -0.036944 0.064923 8.7188 0 0 0 0 0 0 0 0 0 0 0 0 0 0 0 0 0 0 0 0.036898 0 0 0 0 0 0
8.9453 -0.00504 -0.0034248 -0.078899 -0.059149 0 -0.043533 -0.016441 -0.020022 -0.014047 -0.039493 0.032964 8.7448 0 0 0 0 0 0 0 0 0 0 0 0 0 0 0 0 0 0 0 0.011072 0 0 0 0 0 0
8.9492 -0.0068642 -0.0057857 -0.036258 0.033714 0 0.040568 -0.020227 -0.021839 -0.029331 -0.021753 -0.0418 8.7697 0 0 0 0 0 0 0 0 0 0 0 0 0 0 0 0 0 0 0 -0.037474 0 0 0 0 0 0
8.9531 -0.0082751 -0.0062499 0.052057 0.10012 0 0.10226 -0.02169 -0.018969 -0.038429 -0.0014195 -0.10339 8.8031 0 0 0 0 0 0 0 0 0 0 0 0 0 0 0 0 0 0 0 -0.074894 0 0 0 0 0 0
8.957 -0.0093008 -0.0053322 0.11744 0.095271 0 0.099411 -0.019814 -0.015188 -0.034134 0.0040674 -0.10754 8.8486 0 0 0 0 0 0 0 0 0 0 0 0 0 0 0 0 0 0 0 -0.074974 0 0 0 0 0 0
8.9609 -0.010567 -0.0059865 0.098695 0.023001 0 0.029083 -0.01579 -0.017913 -0.018132 -0.0099252 -0.056493 8.9003 0 0 0 0 0 0 0 0 0 0 0 0 0 0 0 0 0 0 0 -0.040421 0 0 0 0 0 0
8.9648 -0.011981 -0.0099002 -0.00096258 -0.067954 0 -0.066895 -0.013677 -0.029607 -0.0029474 -0.033322 0.0048451 8.9468 0 0 0 0 0 0 0 0 0 0 0 0 0 0 0 0 0 0 0 -0.0010718 0 0 0 0 0 0
8.9688 -0.012838 -0.015413 -0.1105 -0.11854 0 -0.12768 -0.017294 -0.042161 -0.0032889 -0.049956 0.025801 8.9799 0 0 0 0 0 0 0 0 0 0 0 0 0 0 0 0 0 0 0 0.0099399 0 0 0 0 0 0
8.9727 -0.013049 -0.019335 -0.14836 -0.099788 0 -0.11568 -0.025967 -0.042991 -0.022646 -0.049387 -0.010478 8.9996 0 0 0 0 0 0 0 0 0 0 0 0 0 0 0 0 0 0 0 -0.017166 0 0 0 0 0 0
8.9766 -0.013414 -0.020151 -0.090304 -0.030862 0 -0.044482 -0.033897 -0.028194 -0.047867 -0.033528 -0.074669 9.0121 0 0 0 0 0 0 0 0 0 0 0 0 0 0 0 0 0 0 0 -0.060859 0 0 0 0 0 0
8.9805 -0.014137 -0.018666 0.01222 0.036731 0 0.031161 -0.03455 -0.008292 -0.058542 -0.014152 -0.11365 9.0245 0 0 0 0 0 0 0 0 0 0 0 0 0 0 0 0 0 0 0 -0.085081 0 0 0 0 0 0
8.9844 -0.013437 -0.015662 0.077197 0.056747 0 0.057834 -0.026035 0.0012071 -0.043866 -0.0035943 -0.089942 9.0412 0 0 0 0 0 0 0 0 0 0 0 0 0 0 0 0 0 0 0 -0.066877 0 0 0 0 0 0
8.9883 -0.0086262 -0.010118 0.058699 0.020715 0 0.024851 -0.01225 -0.0044621 -0.011678 -0.0053899 -0.0099726 9.0634 0 0 0 0 0 0 0 0 0 0 0 0 0 0 0 0 0 0 0 -0.013306 0 0 0 0 0 0
8.9922 0.0007214 -0.00082238 -0.020785 -0.037329 0 -0.029582 0.0010092 -0.014106 0.018493 -0.011702 0.078569 9.0906 0 0 0 0 0 0 0 0 0 0 0 0 0 0 0 0 0 0 0 0.044283 0 0 0 0 0 0
8.9961 0.010876 0.010345 -0.093199 -0.066945 0 -0.052279 0.010601 -0.011931 0.031458 -0.0098635 0.11884 9.1206 0 0 0 0 0 0 0 0 0 0 0 0 0 0 0 0 0 0 0 0.072793 0 0 0 0 0 0
9 0.016007 0.017945 -0.0982 -0.039511 0 -0.019907 0.016771 0.0062614 0.026704 0.006526 0.085255 9.1488 0 0 0 0 0 0 0 0 0 0 0 0 0 0 0 0 0 0 0 0.059729 0 0 0 0 0 0
9.0039 0.012812 0.016958 -0.025299 0.029118 0 0.042755 0.020307 0.028916 0.015223 0.030765 0.0038948 9.1703 0 0 0 0 0 0 0 0 0 0 0 0 0 0 0 0 0 0 0 0.020456 0 0 0 0 0 0
9.0078 0.0032586 0.0074678 0.080235 0.088737 0 0.084567 0.020268 0.040239 0.0083329 0.046889 -0.063354 9.1832 0 0 0 0 0 0 0 0 0 0 0 0 0 0 0 0 0 0 0 -0.013091 0 0 0 0 0 0
9.0117 -0.0073908 -0.005129 0.14641 0.091447 0 0.069485 0.015145 0.034585 0.0098283 0.042137 -0.062412 9.1906 0 0 0 0 0 0 0 0 0 0 0 0 0 0 0 0 0 0 0 -0.01401 0 0 0 0 0 0
9.0156 -0.01528 -0.014985 0.12031 0.028384 0 0.0035991 0.0057062 0.019197 0.016638 0.018118 0.012164 9.1979 0 0 0 0 0 0 0 0 0 0 0 0 0 0 0 0 0 0 0 0.021353 0 0 0 0 0 0
9.0195 -0.020563 -0.020691 0.0060926 -0.061422 0 -0.071232 -0.0043819 0.0047084 0.023698 -0.0092536 0.11052 9.2085 0 0 0 0 0 0 0 0 0 0 0 0 0 0 0 0 0 0 0 0.070023 0 0 0 0 0 0
9.0234 -0.025437 -0.025026 -0.12915 -0.1182 0 -0.10856 -0.011314 -0.0044912 0.026672 -0.021989 0.16239 9.2213 0 0 0 0 0 0 0 0 0 0 0 0 0 0 0 0 0 0 0 0.096755 0 0 0 0 0 0
9.0273 -0.030134 -0.030116 -0.19377 -0.10519 0 -0.088511 -0.014259 -0.01027 0.021738 -0.014615 0.12851 9.2335 0 0 0 0 0 0 0 0 0 0 0 0 0 0 0 0 0 0 0 0.077859 0 0 0 0 0 0
9.0313 -0.031589 -0.033741 -0.13732 -0.035778 0 -0.028402 -0.015336 -0.014344 0.0063749 0.0013475 0.028886 9.2445 0 0 0 0 0 0 0 0 0 0 0 0 0 0 0 0 0 0 0 0.018539 0 0 0 0 0 0
9.0352 -0.02644 -0.031205 0.0032686 0.037241 0 0.030905 -0.016702 -0.015593 -0.017467 0.0071385 -0.074108 9.2569 0 0 0 0 0 0 0 0 0 0 0 0 0 0 0 0 0 0 0 -0.049683 0 0 0 0 0 0
9.0391 -0.015133 -0.020818 0.12169 0.06221 0 0.052089 -0.018313 -0.014396 -0.041877 -0.0074224 -0.12381 9.2725 0 0 0 0 0 0 0 0 0 0 0 0 0 0 0 0 0 0 0 -0.091238 0 0 0 0 0 0
9.043 -0.002606 -0.0068005 0.12225 0.027077 0 0.024992 -0.018812 -0.016369 -0.057356 -0.035481 -0.10966 9.2888 0 0 0 0 0 0 0 0 0 0 0 0 0 0 0 0 0 0 0 -0.092326 0 0 0 0 0 0
9.0469 0.0054143 0.0038284 0.0014227 -0.034079 0 -0.027245 -0.017996 -0.027762 -0.060471 -0.058918 -0.068694 9.2998 0 0 0 0 0 0 0 0 0 0 0 0 0 0 0 0 0 0 0 -0.069652 0 0 0 0 0 0
9.0508 0.0068579 0.0072724 -0.14208 -0.070266 0 -0.063971 -0.017386 -0.046142 -0.056822 -0.062916 -0.05017 9.301 0 0 0 0 0 0 0 0 0 0 0 0 0 0 0 0 0 0 0 -0.054463 0 0 0 0 0 0
9.0547 0.0042638 0.0056428 -0.18547 -0.053729 0 -0.055784 -0.018072 -0.058357 -0.054998 -0.046845 -0.074496 9.2934 0 0 0 0 0 0 0 0 0 0 0 0 0 0 0 0 0 0 0 -0.065064 0 0 0 0 0 0
9.0586 0.0017014 0.0038324 -0.08562 0.0010585 0 -0.0066724 -0.018644 -0.051239 -0.057003 -0.023082 -0.11949 9.282 0 0 0 0 0 0 0 0 0 0 0 0 0 0 0 0 0 0 0 -0.091278 0 0 0 0 0 0
9.0625 0.0010724 0.0043105 0.082304 0.052432 0 0.048022 -0.016207 -0.025419 -0.055368 -0.0060765 -0.1415 9.2699 0 0 0 0 0 0 0 0 0 0 0 0 0 0 0 0 0 0 0 -0.1039 0 0 0 0 0 0
9.0664 0.0012961 0.0053886 0.18708 0.065391 0 0.068328 -0.009557 0.003114 -0.040687 -0.0015781 -0.11087 9.2564 0 0 0 0 0 0 0 0 0 0 0 0 0 0 0 0 0 0 0 -0.080198 0 0 0 0 0 0
9.0703 0.00050852 0.0042371 0.15052 0.03604 0 0.040843 -0.00070479 0.017162 -0.012008 -0.0042769 -0.033171 9.24 0 0 0 0 0 0 0 0 0 0 0 0 0 0 0 0 0 0 0 -0.022857 0 0 0 0 0 0
[truncated: 5,337,382 more chars]
