# Supplementary material for: Dataset from dynamic shake-table testing of five full-scale single leaf and cavity URM walls subjected to out-of-plane two-way bending
Source: Data Brief. 2019 Mar 20;24:103854. doi: 10.1016/j.dib.2019.103854 (PMC6480314; doi:10.1016/j.dib.2019.103854)
Supplement: Multimedia component 2 [file mmc2.zip › DATA/CL-000-RF/Test2.txt]

0 -0.0034701 -0.00056974 0.0019268 0.00017925 0 0.0013148 -0.00029497 0.0021018 0.0025683 0.0014875 0.0038422 0.034148 0.013551 0.0085214 0.003007 0.017277 0.004157 -0.0089168 -0.012927 0.0045176 -0.02004 -0.031294 0.0032414 0.004187 0.0020793 0.002297 0.00018969 -8.0837e-05 -0.032265 0 0 0.0041494 0 0.015362 0.013397 0.006586 0 0
0.0039063 -0.001591 -0.001019 0.0019058 0.00029888 0 0.0028376 0.00092019 0.00090176 0.0040174 0.00089151 0.0054914 0.05715 0.012155 0.0079502 -0.005406 0.0025498 0.0072284 -0.013441 -0.024608 0.0069387 -0.022791 -0.038978 0.0011943 0.0027332 0.0014569 0.0019294 5.2196e-05 4.9384e-05 -0.038379 0 0 0.0040186 0 0.0038728 0.011898 0.0068815 0 0
0.0078125 -0.00043886 -0.00072148 0.0075743 0.00055379 0 0.003679 0.0024535 0.00016621 0.0035598 0.00018744 0.0050077 0.051474 0.010905 0.0051294 -0.015423 -0.014379 0.0082456 -0.020041 -0.034099 0.0063072 -0.022656 -0.04101 0.00089604 0.0016934 0.00060555 0.00074716 3.3816e-05 -4.8225e-05 -0.035631 0 0 0.0022454 0 -0.0021936 0.0093014 0.0054967 0 0
0.011719 5.0856e-05 -0.00024499 0.014069 0.00094786 0 0.0029281 0.0027128 0.00037856 0.0018196 -0.00089163 0.0030927 0.016531 0.010577 0.00012392 -0.02353 -0.030096 0.0050403 -0.025861 -0.038628 0.0014139 -0.021252 -0.038049 0.0014301 -0.00010381 -0.0002415 -0.00063487 -0.00024108 -0.00024176 -0.020434 0 0 -0.0006574 0 -0.0016805 0.0063472 0.0033376 0 0
0.015625 0.00070235 -6.2247e-05 0.015166 0.0012689 0 0.00083105 0.0012146 0.00097319 0.00064151 -0.0014966 0.00091787 -0.023152 0.010994 -0.0042915 -0.028643 -0.043365 -0.001194 -0.029507 -0.038083 -0.0051505 -0.019891 -0.032538 0.00079765 -0.0032087 -0.00092082 -0.0014093 -0.00087552 -0.00033829 0.0011136 0 0 -0.0036924 0 0.0032715 0.0031962 0.00058697 0 0
0.019531 0.0020902 -1.5243e-05 0.0082257 0.0011294 0 -0.0012728 -0.00070059 0.0011302 0.0013785 -0.00061276 -0.00063377 -0.037607 0.011861 -0.0045531 -0.030376 -0.05338 -0.006051 -0.03022 -0.032745 -0.0085433 -0.019372 -0.026407 -0.0010689 -0.007828 -0.0012415 -0.0011887 -0.0014607 -0.00026198 0.015087 0 0 -0.0057627 0 0.01075 -4.8106e-05 -0.0028029 0 0
0.023438 0.0037928 0.00037628 -0.0033901 0.00033409 0 -0.0020325 -0.001171 0.00081613 0.0033877 0.0013175 -0.0013745 -0.017598 0.012661 0.00034333 -0.028745 -0.059375 -0.005412 -0.027428 -0.023433 -0.0057024 -0.020472 -0.022106 -0.001702 -0.013981 -0.0010482 -0.00026502 -0.0014089 -7.4686e-05 0.011873 0 0 -0.0060052 0 0.018079 -0.0032717 -0.0070351 0 0
0.027344 0.0046451 0.0011946 -0.012569 -0.00081286 0 -0.001172 0.00020102 0.00071154 0.0044541 0.0023471 -0.0017636 0.018328 0.012236 0.0074278 -0.025372 -0.059999 0.00075384 -0.021714 -0.013278 0.0018187 -0.023534 -0.023345 0.0011721 -0.020403 -0.00041845 0.00069199 -0.00054593 0.00012902 -0.0032234 0 0 -0.004187 0 0.020661 -0.0057146 -0.012497 0 0
0.03125 0.0037376 0.0018832 -0.013732 -0.0016708 0 0.00039315 0.0018414 0.0010505 0.0029875 0.0010424 -0.0024468 0.042541 0.010622 0.011872 -0.022899 -0.057027 0.0080119 -0.016087 -0.0054791 0.0089559 -0.027021 -0.028497 0.006562 -0.025185 0.00026764 0.0011824 0.00064988 0.00029152 -0.013356 0 0 -0.0010246 0 0.019124 -0.0067057 -0.01838 0 0
0.035156 0.0012233 0.001785 -0.006893 -0.0018012 0 0.0014207 0.0017878 0.00090223 -0.00016046 -0.0016318 -0.0036494 0.043206 0.008073 0.010805 -0.022219 -0.051135 0.01109 -0.011992 -0.0010517 0.011261 -0.030105 -0.036053 0.010416 -0.027347 0.00056177 0.0011737 0.001421 0.0003627 -0.0058789 0 0 0.0020108 0 0.014719 -0.0058065 -0.023993 0 0
0.039063 -0.0017507 0.00085036 0.0028059 -0.0013326 0 0.0013234 -0.00027728 -0.00091736 -0.0022744 -0.0029751 -0.0049099 0.030562 0.0049474 0.0054261 -0.023912 -0.043179 0.0082144 -0.010652 -0.00056578 0.0083677 -0.03203 -0.044247 0.009268 -0.026151 0.00032454 0.00095451 0.0013608 0.00027444 0.015024 0 0 0.0035624 0 0.0089985 -0.0027535 -0.028591 0 0
0.042969 -0.0038418 -0.00027497 0.0095076 -0.00075679 0 0.00044008 -0.0026868 -0.0041119 -0.0013746 -0.0013542 -0.0054791 0.020998 0.0020028 -0.00025911 -0.028327 -0.034719 0.0022135 -0.013766 -0.0042702 0.0038533 -0.031681 -0.04972 0.0036831 -0.020592 -0.00012158 0.00078415 0.00069959 1.7295e-05 0.032072 0 0 0.0033609 0 0.0049271 0.002666 -0.030649 0 0
0.046875 -0.0043381 -0.0008547 0.011051 -0.00038511 0 -0.00045769 -0.003483 -0.0064678 0.001742 0.0018979 -0.0050834 0.018898 -3.3443e-05 -0.0027019 -0.033724 -0.028612 -0.0023863 -0.020285 -0.0096801 0.0018781 -0.029225 -0.049973 -0.002126 -0.012387 -0.0002569 0.00069688 1.4688e-05 -0.00025972 0.031485 0 0 0.0023893 0 0.0043436 0.0085537 -0.029588 0 0
0.050781 -0.0034471 -0.00068898 0.0096613 -7.905e-05 0 -0.00081069 -0.0023411 -0.0056741 0.0041896 0.0037356 -0.0042635 0.01619 -0.0013598 -0.0012512 -0.038636 -0.025978 -0.0032865 -0.027977 -0.015055 0.0037092 -0.025615 -0.046028 -0.0042427 -0.0037808 0.00016293 0.00058294 -0.00030457 -0.00030443 0.015527 0 0 0.001977 0 0.0057119 0.012975 -0.026412 0 0
0.054688 -0.0020166 -0.00014286 0.0087765 0.0004506 0 -0.00050326 -0.00073957 -0.001781 0.0038188 0.002542 -0.0038215 0.0072284 -0.0022699 0.0018871 -0.042282 -0.027311 -0.0017705 -0.035375 -0.019737 0.0069978 -0.021422 -0.038989 -0.0025885 0.0038275 0.00085982 0.00037154 -0.00031168 3.2826e-06 -0.0014052 0 0 0.0026396 0 0.0074461 0.014594 -0.021978 0 0
0.058594 -0.0009991 0.0003282 0.0093562 0.0011544 0 0.0003268 -0.00030956 0.0023812 0.0013292 -0.00029486 -0.0038653 -0.0012194 -0.0031914 0.0036311 -0.044019 -0.032736 -0.00071092 -0.040956 -0.023357 0.0080993 -0.017254 -0.030461 -0.00053026 0.00907 0.0012557 0.00010257 -0.00029423 0.00046437 -0.0080201 0 0 0.0037848 0 0.0075288 0.01215 -0.017381 0 0
0.0625 -0.00095354 0.00055155 0.0091749 0.0015842 0 0.0015016 -0.0012004 0.0035981 -0.00050422 -0.0020722 -0.0035199 0.0021986 -0.0051339 0.0022228 -0.043055 -0.041209 -0.0016147 -0.041931 -0.026614 0.0052575 -0.013973 -0.024516 -0.0010962 0.0096361 0.0009794 -0.00013843 -0.00039239 0.00067561 -0.006143 0 0 0.0044908 0 0.0015505 0.0032994 -0.015323 0 0
0.066406 -0.001732 0.00055221 0.0054612 0.0013862 0 0.0027683 -0.0021533 0.0012606 0.0003055 -0.0017195 -0.0017931 0.017812 -0.0079248 -0.00171 -0.040852 -0.048527 -0.0035411 -0.039745 -0.03091 4.8979e-05 -0.011401 -0.022668 -0.003785 0.0074782 0.00021056 -0.00029296 -0.00045994 0.00040586 -0.0055566 0 0 0.0043899 0 -0.0085812 -0.0087177 -0.016222 0 0
0.070313 -0.0024842 0.00027407 -0.0019602 0.00079557 0 0.0036598 -0.0020457 -0.0020787 0.0029507 -0.00064621 0.00118 0.031909 -0.011123 -0.0056255 -0.037968 -0.052773 -0.0044619 -0.035424 -0.036541 -0.0039115 -0.009385 -0.024855 -0.0052276 0.0037567 -0.00044553 -0.00032555 -0.00027826 -0.00012719 -0.010632 0 0 0.003646 0 -0.020605 -0.022085 -0.019793 0 0
0.074219 -0.0020981 -0.00041732 -0.010088 0.0005105 0 0.0035852 -0.0011185 -0.0031929 0.0046983 -0.00070595 0.0038684 0.031514 -0.014214 -0.0067379 -0.03489 -0.052494 -0.0033106 -0.030085 -0.04346 -0.0038635 -0.0078045 -0.030578 -0.0029197 -0.00036858 -0.00045193 -0.00019919 0.00014376 -0.00040391 -0.014234 0 0 0.0021976 0 -0.03199 -0.035005 -0.02546 0 0
0.078125 2.9325e-05 -0.0014059 -0.015101 0.00098954 0 0.0022312 -0.00057816 -0.0012053 0.003659 -0.0018862 0.004545 0.019668 -0.016221 -0.0040331 -0.032146 -0.045962 -0.00076105 -0.025487 -0.050946 -0.00011127 -0.0066169 -0.038514 0.0018745 -0.0032022 0.00020898 8.2691e-05 0.00051294 -8.8045e-05 -0.0057897 0 0 -0.00053984 0 -0.038135 -0.044732 -0.031953 0 0
0.082031 0.0033662 -0.0021268 -0.01528 0.0018885 0 -4.207e-05 -0.0011375 0.001848 0.00058739 -0.0025077 0.0029284 0.011951 -0.016383 0.00066966 -0.030055 -0.035058 0.0016066 -0.023489 -0.056398 0.0041793 -0.0061229 -0.045346 0.0050187 -0.0035281 0.0010003 0.00039625 0.00049441 0.00060916 0.015363 0 0 -0.0047994 0 -0.035092 -0.049239 -0.036641 0 0
0.085938 0.0063293 -0.0018791 -0.01194 0.0022807 0 -0.0022355 -0.0021943 0.0032896 -0.0020235 -0.0015414 0.0006469 0.017096 -0.015484 0.0037296 -0.028543 -0.023933 0.0026362 -0.023751 -0.058544 0.0054886 -0.0065601 -0.049651 0.0032982 -0.0022524 0.0012448 0.00050613 1.1359e-05 0.00107 0.035981 0 0 -0.0092845 0 -0.02572 -0.049984 -0.038663 0 0
0.089844 0.0071956 -0.00044784 -0.0079224 0.0015216 0 -0.0032658 -0.0025458 0.0024015 -0.0024428 -3.586e-05 -5.5678e-05 0.024686 -0.014286 0.0025033 -0.027641 -0.015126 0.0022597 -0.025849 -0.056843 0.0027966 -0.0080955 -0.051006 -0.0026004 -0.00015273 0.0006626 0.00022225 -0.00067246 0.00081759 0.039138 0 0 -0.011343 0 -0.012708 -0.048024 -0.037766 0 0
0.09375 0.0052647 0.0015771 -0.0053452 -5.9448e-05 0 -0.0026657 -0.0017638 0.00075601 -0.0011678 0.0001956 0.0017166 0.016007 -0.013709 -0.002151 -0.027372 -0.011094 0.0012502 -0.02914 -0.051107 -0.001595 -0.010824 -0.049345 -0.0086855 0.0018302 -0.00039543 -0.00040982 -0.0011404 -3.9153e-05 0.019072 0 0 -0.0089571 0 0.00052486 -0.04468 -0.033991 0 0
0.097656 0.0013952 0.0031368 -0.0044551 -0.0013299 0 -0.00088684 -0.00063668 0.00025446 -1.1461e-05 -0.0010168 0.0046261 -0.013135 -0.015936 -0.006186 -0.027945 -0.016187 0.00052435 -0.032225 -0.041796 -0.0040565 -0.014639 -0.045176 -0.011071 0.0017873 -0.0012109 -0.0010768 -0.0011046 -0.00088786 -0.013139 0 0 -0.002893 0 0.0057898 -0.042337 -0.027794 0 0
0.10156 -0.0025202 0.0034131 -0.004036 -0.0012728 0 0.0010327 -0.00017702 0.0011654 -1.145e-05 -0.0018136 0.0060651 -0.044427 -0.020915 -0.0057936 -0.028887 -0.027456 0.00050825 -0.034108 -0.032415 -0.002769 -0.018222 -0.04072 -0.00895 -0.00028839 -0.0012572 -0.0013924 -0.00056949 -0.0011436 -0.037717 0 0 0.0032841 0 0.00087059 -0.041791 -0.021176 0 0
0.10547 -0.0047477 0.0023064 -0.0025294 0.00014083 0 0.0021689 -0.00034792 0.0021176 -0.00043023 -0.00059481 0.0041362 -0.054843 -0.027723 -0.0010888 -0.029698 -0.04209 0.00089253 -0.034784 -0.024533 0.00080043 -0.020766 -0.036661 -0.0046544 -0.003589 -0.00060384 -0.0011761 0.00020105 -0.00073105 -0.040454 0 0 0.005815 0 -0.012527 -0.042339 -0.014693 0 0
0.10938 -0.0046883 0.00037089 0.0010431 0.0018613 0 0.0022397 -4.2473e-06 0.0017001 0.00025025 0.0018 -0.00091975 -0.041054 -0.035321 0.0036548 -0.029864 -0.057611 0.00095656 -0.034372 -0.019162 0.0034424 -0.021664 -0.033345 -0.0012359 -0.0072245 0.00017426 -0.00058616 0.00084753 -8.9659e-05 -0.021644 0 0 0.0037934 0 -0.032051 -0.043104 -0.0085691 0 0
0.11328 -0.0030077 -0.0015795 0.0066098 0.00251 0 0.0016114 0.0017884 -0.00022426 0.0025678 0.0028754 -0.0067996 -0.022316 -0.041913 0.0039484 -0.028519 -0.070521 0.00035015 -0.033196 -0.017253 0.0032553 -0.020148 -0.030886 -6.9406e-05 -0.0096694 0.0005089 1.9349e-06 0.0011006 0.00025936 0.0056285 0 0 -0.00018038 0 -0.053269 -0.042446 -0.0027216 0 0
0.11719 -0.00099289 -0.0028108 0.012939 0.0013762 0 0.00088934 0.0044437 -0.0026607 0.0054057 0.0015058 -0.010482 -0.01786 -0.044554 -0.00035229 -0.024479 -0.076589 -0.00029752 -0.031918 -0.018156 0.0012052 -0.016216 -0.028779 -0.00042545 -0.008555 0.00032141 0.00026853 0.00090717 0.00014994 0.024565 0 0 -0.0023896 0 -0.066908 -0.037887 0.0036743 0 0
0.12109 0.00027589 -0.0028335 0.017955 -0.0010594 0 0.00050268 0.0060192 -0.0044652 0.0069326 -0.00046384 -0.0099122 -0.024887 -0.043581 -0.0045534 -0.0184 -0.077149 0.00027011 -0.030673 -0.019646 -0.0002837 -0.011537 -0.026686 -0.0008121 -0.0043064 3.5092e-05 0.00015684 0.00045051 -0.00017246 0.024365 0 0 -0.001182 0 -0.070844 -0.030135 0.010799 0 0
0.125 0.00040079 -0.0015439 0.019607 -0.0034149 0 0.00057946 0.0048452 -0.0049171 0.0060574 -0.00024055 -0.0051585 -0.023577 -0.039718 -0.003643 -0.010863 -0.07339 0.0026164 -0.029273 -0.020846 -0.00011468 -0.0071102 -0.024732 -0.00043023 0.0024618 0.00010508 -0.00013454 4.4361e-05 -0.00036044 0.0056577 0 0 0.0019817 0 -0.065259 -0.020049 0.018364 0 0
0.12891 -0.00033446 0.00059396 0.016938 -0.0043093 0 0.0010578 0.0011224 -0.0036262 0.0030584 0.002447 0.0014485 -0.0040043 -0.034086 0.0024353 -0.0026464 -0.066897 0.0055249 -0.027463 -0.021079 0.00034528 -0.0039343 -0.023151 0.00050357 0.010815 0.00052536 -0.00034577 -5.7851e-05 -0.00029325 -0.020073 0 0 0.0043112 0 -0.051451 -0.0088103 0.025865 0 0
0.13281 -0.0012379 0.002549 0.010625 -0.0032994 0 0.0017711 -0.0030134 -0.00055811 -0.00085125 0.0046515 0.0063493 0.01735 -0.02958 0.0082391 0.0043238 -0.060808 0.0065612 -0.024577 -0.020113 -0.00099178 -0.0038221 -0.022813 0.001404 0.018358 0.00081821 -0.00036932 0.00017339 -0.00011878 -0.036692 0 0 0.004255 0 -0.033785 0.00077111 0.031479 0 0
0.13672 -0.0015389 0.0031626 0.0025085 -0.0012217 0 0.0023934 -0.0050368 0.0034302 -0.0042801 0.0034686 0.0066812 0.013687 -0.028956 0.0079835 0.0082846 -0.057794 0.0042175 -0.020784 -0.019584 -0.0042395 -0.0065856 -0.0239 0.0019574 0.022448 0.00054303 -0.00031206 0.00053042 -3.084e-05 -0.032731 0 0 0.0023575 0 -0.020212 0.0065069 0.033544 0 0
0.14063 -0.00070477 0.0018967 -0.0054487 0.00036258 0 0.0024206 -0.0038673 0.0063594 -0.0061158 -0.0003413 0.002174 -0.019211 -0.032208 0.0014306 0.0090083 -0.057694 -0.00030712 -0.016732 -0.020603 -0.0069185 -0.011229 -0.025841 0.0021622 0.022534 -0.00018255 -0.00036299 0.00072564 -6.0457e-05 -0.0088481 0 0 1.4475e-05 0 -0.012874 0.0085433 0.031824 0 0
0.14453 0.0012756 -0.00065878 -0.011867 0.00031921 0 0.0014058 -0.00054961 0.006192 -0.0057878 -0.002782 -0.0042977 -0.051538 -0.038764 -0.0055784 0.0065229 -0.059884 -0.0037402 -0.013025 -0.023815 -0.0062421 -0.016937 -0.028013 0.0020133 0.018477 -0.00071071 -0.00058663 0.00059795 -9.9898e-05 0.02189 0 0 -0.0020579 0 -0.012264 0.0073414 0.026328 0 0
0.14844 0.0037608 -0.0030185 -0.015886 -0.0011427 0 -0.00063747 0.0025864 0.0027229 -0.0036219 -0.0010315 -0.0082577 -0.046613 -0.047275 -0.0067811 0.0011374 -0.063055 -0.0035818 -0.010509 -0.029774 -0.0019809 -0.022616 -0.029458 0.0013745 0.010478 -0.0004662 -0.00083201 0.00020523 -9.6275e-05 0.042056 0 0 -0.0038966 0 -0.017723 0.0038936 0.017341 0 0
0.15234 0.005649 -0.0037151 -0.016798 -0.0025797 0 -0.0030496 0.0034922 -0.0016096 -0.0010217 0.003034 -0.0065364 -0.00044165 -0.05305 -0.001733 -0.005451 -0.063349 -0.00050164 -0.010553 -0.03779 0.003098 -0.02637 -0.028254 0.00019985 0.00048064 0.00045759 -0.0008531 -0.00025113 -0.00016065 0.040972 0 0 -0.0052112 0 -0.024013 0.0011014 0.0066522 0 0
0.15625 0.0059073 -0.0022612 -0.014125 -0.0024834 0 -0.0048385 0.0015873 -0.0033221 0.00013749 0.0044715 0.0004552 0.049514 -0.053429 0.0038275 -0.010949 -0.059155 0.0022634 -0.012297 -0.04517 0.0056907 -0.028202 -0.024851 -0.0011964 -0.0083607 0.0013282 -0.00054209 -0.00057172 -0.00043867 0.020848 0 0 -0.0049372 0 -0.026104 0.00064974 -0.0030671 0 0
0.16016 0.0041742 0.00053529 -0.0081505 -0.00059812 0 -0.005298 -0.0020355 -0.00084517 -0.001128 0.0006606 0.0088553 0.058779 -0.04757 0.0039892 -0.014438 -0.049997 0.0021176 -0.015002 -0.050466 0.0047928 -0.028391 -0.019943 -0.0021574 -0.014669 0.0014376 -5.5192e-05 -0.00063994 -0.00087046 -0.0060709 0 0 -0.0023626 0 -0.022752 0.0027317 -0.010768 0 0
0.16406 0.0010289 0.0031054 -0.00023902 0.0017792 0 -0.0043972 -0.005317 0.0038892 -0.0038703 -0.0053994 0.013879 0.019384 -0.035297 -0.0011456 -0.015236 -0.035869 -0.00030089 -0.017803 -0.052433 0.0021259 -0.027376 -0.014455 -0.0020188 -0.017351 0.00075807 0.00030264 -0.00040998 -0.0011273 -0.026047 0 0 0.0013892 0 -0.013631 0.0071337 -0.015665 0 0
0.16797 -0.0023005 0.0040964 0.0076127 0.0028579 0 -0.0026261 -0.0063924 0.0069311 -0.0056866 -0.0077569 0.012888 -0.032878 -0.017291 -0.0056295 -0.012513 -0.017285 -0.0019084 -0.018983 -0.049146 1.1307e-05 -0.026072 -0.010487 -0.00054802 -0.01489 -5.9627e-05 0.00033494 0.00011257 -0.00086286 -0.031222 0 0 0.0035699 0 -0.00022142 0.012631 -0.01682 0 0
0.17188 -0.0046269 0.0031334 0.013689 0.0018743 0 -0.0005479 -0.0046298 0.0056587 -0.0046049 -0.0035673 0.0068215 -0.055156 0.0010014 -0.0041212 -0.0075295 0.0018952 -0.00060852 -0.017429 -0.041717 -0.00086729 -0.025625 -0.0099717 0.0017747 -0.0087458 -0.00033 0.00010478 0.00083085 -8.445e-05 -0.02182 0 0 0.0020865 0 0.01124 0.016316 -0.01544 0 0
0.17578 -0.005428 0.00092796 0.017153 -0.00029471 0 0.0014168 -0.0010041 0.00094402 -0.00078551 0.0038313 -0.000765 -0.039547 0.015924 0.0021621 -0.0017505 0.018983 0.0022861 -0.013807 -0.032445 -0.0015403 -0.026033 -0.01245 0.0038481 -0.0011463 4.1743e-05 -0.00016352 0.0015135 0.00072945 -0.0043105 0 0 -0.0022157 0 0.017885 0.017158 -0.012857 0 0
0.17969 -0.0049843 -0.0012479 0.018002 -0.0019713 0 0.0028208 0.0024852 -0.0037639 0.0035801 0.0080888 -0.0060107 -0.016799 0.025374 0.006419 0.0039799 0.032325 0.00336 -0.0088259 -0.022838 -0.0029322 -0.027037 -0.017186 0.0045139 0.006469 0.00056949 -0.00031225 0.0018614 0.00095423 0.011615 0 0 -0.0057653 0 0.018726 0.014838 -0.0096731 0 0
0.18359 -0.0039855 -0.0023358 0.016766 -0.0021529 0 0.0030634 0.0040814 -0.0054195 0.0061331 0.0059034 -0.0067515 -0.019718 0.027635 0.0033411 0.0088419 0.04047 0.00087176 -0.0034857 -0.014518 -0.004409 -0.028171 -0.022993 0.0033864 0.012586 0.00076287 -0.00035366 0.0016927 0.00035523 0.01655 0 0 -0.0051785 0 0.013618 0.0094346 -0.0063992 0 0
0.1875 -0.0029636 -0.0020351 0.014399 -0.0012385 0 0.0017696 0.0033922 -0.0036625 0.006226 -0.00026149 -0.0032722 -0.046974 0.020522 -0.0050791 0.011552 0.04087 -0.0030561 -0.00028736 -0.010508 -0.0043411 -0.027856 -0.026245 0.0013455 0.014254 0.00061919 -0.00035263 0.0010959 -0.00064918 0.0061191 0 0 -0.00031784 0 0.0056244 0.0023982 -0.0030852 0 0
0.19141 -0.002018 -0.0008313 0.012145 -0.00041349 0 -0.00054189 0.0015211 -0.00062145 0.0050903 -0.0051948 0.0020864 -0.065827 0.0096881 -0.011216 0.012732 0.037209 -0.0043634 0.000464 -0.0099683 -0.0019976 -0.025708 -0.025522 7.783e-05 0.012294 0.00051904 -0.00026682 0.00038658 -0.0012877 -0.014578 0 0 0.005391 0 0.00080521 -0.0033155 0.00066728 0 0
0.19531 -0.0009993 0.0004303 0.010873 -0.00042768 0 -0.0023433 9.5064e-05 0.0011192 0.004308 -0.0060034 0.0060063 -0.049061 -0.0023487 -0.0093825 0.012699 0.031214 -0.0012558 -0.00072642 -0.012263 0.0013382 -0.021845 -0.020839 0.00075671 0.0072748 0.00070004 1.8753e-05 -0.00011505 -0.0010823 -0.031408 0 0 0.007747 0 0.001123 -0.0066565 0.0050134 0 0
0.19922 0.00011249 0.0010828 0.010123 -0.0010102 0 -0.0020745 -1.0784e-05 0.00039144 0.0042523 -0.0039138 0.0056952 -0.0050619 -0.013244 -0.00149 0.011815 0.024643 0.0037376 -0.0030374 -0.01658 0.0032442 -0.01661 -0.012733 0.0029072 -3.8618e-05 0.00094562 0.00047768 -0.0002859 -0.00026834 -0.029284 0 0 0.0051401 0 0.0076053 -0.0069487 0.0099737 0 0
0.20313 0.0010668 0.00092873 0.00796 -0.0013808 0 0.000399 0.00079669 -0.0021412 0.0040313 -0.0016738 0.00049401 0.030817 -0.019766 0.0050376 0.010603 0.020114 0.0061801 -0.0045804 -0.021585 0.0021692 -0.010894 -0.0028202 0.0046459 -0.0083609 0.00085184 0.00083297 -0.00020506 0.00041528 -0.0037332 0 0 -0.00044068 0 0.020323 -0.0036636 0.015316 0 0
0.20703 0.0015981 0.00017884 0.002439 -0.001144 0 0.0032612 0.0013918 -0.0047745 0.0027874 -0.00026974 -0.0072494 0.032593 -0.020285 0.0048321 0.0099055 0.01993 0.0042499 -0.0024238 -0.025113 -0.0013102 -0.0066879 0.0047242 0.0043283 -0.015346 0.00034816 0.00076604 -4.736e-06 0.00039359 0.033432 0 0 -0.0053583 0 0.033696 0.0013661 0.019926 0 0
0.21094 0.001782 -0.00077594 -0.0062219 -0.0005501 0 0.0039746 0.00096748 -0.0058101 0.00082797 0.0012494 -0.013058 0.0079658 -0.016706 -0.00031315 0.010085 0.023273 0.00066665 0.0035835 -0.026474 -0.0050106 -0.004696 0.0081785 0.0021387 -0.020117 -0.00016082 0.00027515 0.00023274 -0.00023608 0.060568 0 0 -0.0071766 0 0.043079 0.0059732 0.023143 0 0
0.21484 0.0020327 -0.0015247 -0.01488 5.8782e-05 0 0.0014405 -0.00039071 -0.0043371 -0.00061507 0.0033026 -0.013007 -0.01376 -0.010265 -0.0039624 0.011357 0.029315 -0.00010337 0.013055 -0.025365 -0.0068262 -0.005127 0.0070039 -3.4801e-05 -0.022315 -0.00023389 -0.00023458 0.00042529 -0.00083376 0.060948 0 0 -0.0059069 0 0.046324 0.0090458 0.024647 0 0
0.21875 0.0026409 -0.0017045 -0.019337 0.00082875 0 -0.0028341 -0.0019557 -0.00073719 -0.00063297 0.0043347 -0.0066219 -0.014293 -0.0024589 -0.0021882 0.013869 0.036869 0.003419 0.025126 -0.021688 -0.0061292 -0.0079289 0.001195 -0.00048779 -0.02181 7.4626e-05 -0.00031089 0.00041299 -0.00085124 0.034437 0 0 -0.0030564 0 0.041968 0.009641 0.024261 0 0
0.22266 0.0032899 -0.001126 -0.017506 0.0022067 0 -0.0057852 -0.0030061 0.0032311 0.00050489 0.0024937 0.0023425 -0.0031989 0.0037895 0.0024328 0.017866 0.042957 0.0079634 0.036724 -0.015385 -0.00391 -0.012356 -0.0079167 0.00052601 -0.018627 0.00022531 7.4191e-05 4.2877e-05 -0.00034185 -0.0028938 0 0 2.7866e-05 0 0.029603 0.0065613 0.021975 0 0
0.22656 0.0031341 8.1765e-06 -0.010989 0.0041545 0 -0.0052783 -0.0032278 0.0051926 0.0017441 -0.0016448 0.0082482 -0.002579 0.0068594 0.0041252 0.022363 0.045632 0.0086889 0.044378 -0.008328 -0.001757 -0.016143 -0.016033 0.0010795 -0.014737 -0.00020779 0.00047971 -0.00060633 0.00015491 -0.030166 0 0 0.002791 0 0.016318 0.0017359 0.019328 0 0
0.23047 0.0015275 0.0010379 -0.0035081 0.0057371 0 -0.0018649 -0.0026802 0.0037237 0.002329 -0.0048966 0.0075487 -0.01921 0.0065162 0.00064668 0.026675 0.044787 0.0041984 0.046994 -0.0014819 -0.0005584 -0.018362 -0.021499 -0.00025054 -0.010981 -0.0009918 0.00048907 -0.0011333 0.00021379 -0.034802 0 0 0.0048731 0 0.0056767 -0.0036255 0.017004 0 0
0.23438 -0.0012132 0.0012043 0.0022784 0.0057487 0 0.0017487 -0.0016158 -0.00030602 0.0023468 -0.0044353 0.0013324 -0.035927 0.002765 -0.0040804 0.030188 0.040724 -0.0017253 0.044065 0.0043828 7.7775e-05 -0.01843 -0.023321 -0.0026407 -0.0079392 -0.0013829 0.0002179 -0.0010722 -3.3019e-05 -0.01852 0 0 0.0054933 0 0.00015787 -0.0085391 0.015461 0 0
0.23828 -0.0037925 0.00029887 0.0064179 0.0038973 0 0.0030037 -0.000418 -0.0039658 0.0022405 -0.00067486 -0.0056078 -0.030995 -0.0041893 -0.0043592 0.031978 0.034401 -0.0036071 0.035401 0.0082688 0.0012023 -0.015822 -0.02073 -0.0037633 -0.0061812 -0.00087838 0.00021563 -0.00034043 -8.71e-05 0.0057361 0 0 0.0038526 0 0.0023654 -0.011741 0.015136 0 0
0.24219 -0.0048261 -0.00098577 0.010299 0.0013352 0 0.0015017 0.00043687 -0.0042971 0.0020327 0.0031895 -0.0084127 -0.0032351 -0.012527 0.00072011 0.031163 0.029102 0.00029364 0.023834 0.009567 0.0031447 -0.011353 -0.01535 -0.0023862 -0.0056078 0.00019633 0.00078467 0.00057693 0.00029246 0.021962 0 0 0.00020941 0 0.01104 -0.012176 0.015839 0 0
0.24609 -0.0039147 -0.0014947 0.014052 -0.00015059 0 -0.00093376 0.0006099 -0.00067619 0.0012939 0.004429 -0.00557 0.024627 -0.019982 0.0058421 0.028574 0.026742 0.0059773 0.013181 0.0094537 0.0046312 -0.006793 -0.01003 2.8678e-05 -0.0053423 0.00091528 0.0014638 0.00097865 0.00072205 0.019424 0 0 -0.0036722 0 0.02066 -0.01064 0.016825 0 0
0.25 -0.0019334 -0.00061185 0.015775 0.00034212 0 -0.0019751 0.00022121 0.0045123 -5.7878e-05 0.0031637 0.00047105 0.027661 -0.025291 0.0049047 0.024778 0.027908 0.0072675 0.0051934 0.008715 0.0035302 -0.0029457 -0.0059232 0.00073297 -0.0049893 0.00061374 0.0013604 0.00057024 0.00053206 -0.0018742 0 0 -0.0054741 0 0.028357 -0.0075548 0.017823 0 0
0.25391 -0.00025082 0.0010781 0.013505 0.0020008 0 -0.0006576 -0.00013724 0.0075866 -0.0011236 0.0014508 0.0056029 0.0026585 -0.027317 -0.0024059 0.020459 0.032745 0.0016812 0.0012933 0.0082217 -0.0010274 -0.00047117 -0.0038966 -0.0011954 -0.0042223 -0.00046348 0.00011795 -0.00024242 -0.00048892 -0.030585 0 0 -0.0040341 0 0.031545 -0.0034299 0.018634 0 0
0.25781 0.00041777 0.0021945 0.0077252 0.002977 0 0.0020796 0.00011416 0.0063286 -0.00051001 0.00058122 0.0071126 -0.029413 -0.023895 -0.0099453 0.016994 0.040413 -0.0069798 0.003301 0.0096863 -0.0070309 -7.6486e-06 -0.0044571 -0.0034841 -0.0028688 -0.0013771 -0.0014899 -0.00071424 -0.0017228 -0.04972 0 0 -0.00033868 0 0.026697 0.00092287 0.01928 0 0
0.26172 0.0004825 0.0017749 0.0014593 0.0020013 0 0.0043132 0.00094965 0.0015869 0.0023016 -3.4507e-05 0.0050996 -0.04333 -0.016345 -0.01114 0.015188 0.047186 -0.011871 0.0086354 0.013415 -0.010442 -0.00026953 -0.005528 -0.0028766 -0.0017251 -0.001363 -0.002102 -0.00045216 -0.0021779 -0.047081 0 0 0.0031001 0 0.016949 0.0045615 0.020175 0 0
0.26563 0.00089455 0.00018302 -0.0023319 -0.00050125 0 0.0045398 0.0016696 -0.0034614 0.0060246 -0.0013028 0.0016014 -0.031567 -0.0064828 -0.0054518 0.014812 0.051227 -0.0092231 0.015133 0.018608 -0.0083809 -0.00022146 -0.0058528 0.0011747 -0.0014487 -0.0005109 -0.0010547 0.00023961 -0.0013935 -0.024039 0 0 0.0040152 0 0.0057415 0.0071493 0.021423 0 0
0.26953 0.0021169 -0.0011901 -0.0033739 -0.002766 0 0.0025447 0.001513 -0.0056865 0.0081738 -0.0025868 -0.0013221 -0.0085274 0.0041753 0.0013526 0.015521 0.051468 -0.0016438 0.021309 0.024406 -0.0019546 0.00080927 -0.0047648 0.0053852 -0.0025072 0.00037127 0.00085741 0.00069368 8.6973e-05 0.0049404 0 0 0.0019271 0 -0.0043715 0.0084466 0.022955 0 0
0.27344 0.0036324 -0.0011865 -0.0039601 -0.003164 0 -0.00060349 0.00036834 -0.0041765 0.0069173 -0.0022237 -0.0028397 0.0041929 0.013589 0.0031658 0.016676 0.047003 0.0044325 0.025503 0.029449 0.0041958 0.0035175 -0.0017742 0.0056746 -0.0054247 0.00052212 0.0020012 0.00053364 0.0011706 0.023207 0 0 -0.0016338 0 -0.010307 0.0081942 0.024524 0 0
0.27734 0.0043971 9.2397e-05 -0.0062657 -0.0015024 0 -0.0032108 -0.0011484 -0.00071516 0.002645 0.00010642 -0.0032595 -0.0036369 0.018116 -0.00061343 0.016742 0.038495 0.0046637 0.026005 0.03091 0.0056806 0.0079135 0.0022126 0.0014394 -0.010279 -0.00013414 0.0013951 -1.835e-05 0.0011917 0.024834 0 0 -0.0042493 0 -0.0084944 0.0062625 0.025015 0 0
0.28125 0.0037479 0.0014466 -0.0099455 0.00091127 0 -0.0039053 -0.0023176 0.0016241 -0.0021496 0.0023108 -0.0031961 -0.023904 0.018049 -0.0052055 0.015325 0.029476 0.00049896 0.024172 0.028886 0.0021532 0.012293 0.0052285 -0.0034964 -0.015503 -0.0010198 -0.00036664 -0.00044757 0.00047398 0.017993 0 0 -0.0041892 0 -0.0016523 0.003667 0.023928 0 0
0.28516 0.0019232 0.0017024 -0.012414 0.0023942 0 -0.0024798 -0.0029452 0.00072068 -0.0046639 0.0018833 -0.0029661 -0.038069 0.013943 -0.0058873 0.012534 0.021533 -0.0026955 0.020736 0.023897 -0.0025306 0.015643 0.0064358 -0.0045269 -0.02019 -0.001467 -0.0016747 -0.00048039 -5.7606e-05 0.015599 0 0 -0.0013999 0 0.0086395 0.00098877 0.021116 0 0
0.28906 -0.00018657 0.00067536 -0.011288 0.002188 0 -0.00012589 -0.0033192 -0.0030455 -0.0038185 -0.0011025 -0.0026034 -0.031942 0.0067355 -0.0026984 0.0086798 0.016022 -0.0010728 0.016477 0.016819 -0.0040054 0.017047 0.0052696 -0.00087964 -0.023479 -0.0012317 -0.0014042 -0.00026897 0.00017905 0.022388 0 0 0.0026056 0 0.020635 -0.0011757 0.016618 0 0
0.29297 -0.001721 -0.00087202 -0.0063672 0.00088576 0 0.0013055 -0.0036146 -0.0070327 -0.00090105 -0.0036582 -0.0021733 -0.0064431 -0.0014623 0.0003336 0.0047042 0.01474 0.0040347 0.012496 0.0098571 -0.0013345 0.015055 0.0014087 0.0036405 -0.023937 -0.00055079 0.00010635 -0.00010001 0.00086226 0.031225 0 0 0.0057548 0 0.03155 -0.0017228 0.010828 0 0
0.29688 -0.0023511 -0.0020423 0.00057564 -0.00024712 0 0.00070552 -0.0035216 -0.0082797 0.0016226 -0.0029834 -0.0018996 0.022282 -0.0072117 5.1155e-05 0.0021278 0.016886 0.0076748 0.0095336 0.0061635 0.0026244 0.010438 -0.0030003 0.0046345 -0.021799 0.00016081 0.0014906 -4.2668e-05 0.0011319 0.031833 0 0 0.0066532 0 0.039135 -0.00032843 0.0054066 0 0
0.30078 -0.0022969 -0.0024561 0.0074204 -0.0003823 0 -0.0013061 -0.0026017 -0.0057821 0.0020692 0.00032464 -0.0019655 0.033411 -0.0095762 -0.0024467 0.0013127 0.021064 0.0063169 0.0075181 0.0062904 0.0045132 0.0048775 -0.00629 0.0016417 -0.018288 0.00060445 0.0016749 3.9008e-05 0.00049639 0.022049 0 0 0.0053265 0 0.043309 0.0023659 0.0012389 0 0
0.30469 -0.0020215 -0.0021931 0.012745 0.00027849 0 -0.0028099 -0.00097447 -0.001282 0.00066262 0.0027087 -0.0022216 0.016458 -0.008303 -0.0033592 0.0023402 0.02665 0.001299 0.0064161 0.010156 0.0037867 -0.00042549 -0.007557 -0.0015723 -0.01429 0.00067302 0.00075082 0.00018347 -0.00063531 0.0092727 0 0 0.0030585 0 0.043984 0.0057908 -0.0012433 0 0
0.30859 -0.001915 -0.0013612 0.015587 0.00085361 0 -0.0022518 0.00053295 0.0022086 -0.00098211 0.0014874 -0.0021143 -0.019407 -0.0035703 -0.00055737 0.0050885 0.033101 -0.0026364 0.0061519 0.017161 0.0026398 -0.0041261 -0.0060754 -0.0012259 -0.010833 0.00039414 -0.00034218 0.00018959 -0.0013261 0.00095111 0 0 0.0014497 0 0.041229 0.0091931 -0.0017735 0 0
0.3125 -0.0021106 1.7733e-05 0.015043 0.00068411 0 0.00011144 0.0010725 0.0029816 -0.0014089 -0.0020988 -0.00096446 -0.049889 0.0031305 0.0041833 0.0088823 0.040677 -0.0020622 0.0069568 0.024449 0.0029999 -0.0038194 -0.0017129 0.0023549 -0.0097515 -9.6299e-05 -0.00081526 -0.00013034 -0.0010099 -0.0045353 0 0 0.0013079 0 0.034556 0.010882 -0.00055504 0 0
0.31641 -0.0024124 0.0016678 0.010864 -4.1014e-05 0 0.0024111 0.00060977 0.0019847 -0.00050249 -0.0040942 0.0014976 -0.052772 0.0089972 0.007298 0.012465 0.049364 0.0019598 0.0085995 0.028887 0.0041967 -0.00075196 0.0028788 0.0051497 -0.010484 -0.00055276 -0.00062889 -0.00060969 -2.8579e-05 -0.015335 0 0 0.0021128 0 0.025808 0.010918 0.00074269 0 0
0.32031 -0.0023437 0.0028344 0.0044411 -0.00048627 0 0.0029109 -3.3732e-05 0.0016128 0.00065417 -0.0020565 0.0046439 -0.025318 0.013234 0.0072124 0.01554 0.058867 0.0052683 0.011027 0.029563 0.0039257 0.0041611 0.0065316 0.0038949 -0.012422 -0.00071098 -0.000222 -0.00078379 0.00071297 -0.033974 0 0 0.0024275 0 0.015797 0.0097864 0.0015383 0 0
0.32422 -0.0013902 0.0026968 -0.0014714 -1.7608e-06 0 0.0016231 -3.4799e-05 0.0030585 0.00096406 0.0023019 0.006933 0.012919 0.015388 0.0055583 0.017934 0.068559 0.0048515 0.014102 0.026126 0.0012346 0.0098793 0.0083289 -0.00030803 -0.014851 -0.00047885 0.00010988 -0.00037483 0.00061593 -0.049513 0 0 0.00097743 0 0.0054945 0.0081752 0.001439 0 0
0.32813 0.00060056 0.0011584 -0.0047033 0.0011806 0 0.00018945 0.00058192 0.0049057 0.00035795 0.0049124 0.006661 0.035411 0.015376 0.0048136 0.019626 0.076549 0.0015201 0.017474 0.018907 -0.0020518 0.014634 0.0072808 -0.0031445 -0.016493 -4.7793e-05 0.00041611 0.00032728 -6.8235e-05 -0.044793 0 0 -0.0023607 0 -0.0032084 0.0076068 0.00023379 0 0
0.33203 0.0031348 -0.00082978 -0.0054869 0.0020477 0 0.0001526 0.001025 0.0045425 -0.0002687 0.0035616 0.0032549 0.029582 0.014852 0.0053967 0.020905 0.079033 -0.001465 0.020101 0.01166 -0.0031808 0.016649 0.0044362 -0.0017176 -0.016187 0.00024008 0.00075691 0.00068516 -0.00052492 -0.013699 0 0 -0.0063499 0 -0.0075169 0.0099803 -0.0010705 0 0
0.33594 0.0052112 -0.0018975 -0.0059881 0.0016555 0 0.0013972 0.00064693 0.0010855 -8.4497e-05 -4.6172e-05 -0.001786 0.0053134 0.014992 0.0055536 0.021703 0.07489 -0.0019325 0.02141 0.0071398 -0.001491 0.016239 0.0015964 0.0023478 -0.014423 0.00018553 0.00090759 0.0003684 -0.00018191 0.028613 0 0 -0.0090992 0 -0.0070424 0.015003 -0.0015349 0 0
0.33984 0.0058805 -0.0013499 -0.0076989 -7.1741e-06 0 0.0023455 -0.00034201 -0.0032232 0.00075282 -0.0023974 -0.005327 -0.015672 0.016161 0.0038903 0.021659 0.063665 -0.00060144 0.021095 0.0066296 0.00085645 0.013795 -0.00026431 0.0045942 -0.01177 -9.7163e-05 0.00056928 -0.0002684 0.00075557 0.054484 0 0 -0.0091914 0 -0.0017718 0.02207 -0.00070887 0 0
0.34375 0.0048324 0.0002813 -0.0093848 -0.0019215 0 0.0016558 -0.0011477 -0.0048117 0.0012218 -0.0018915 -0.0045919 -0.01871 0.018488 0.0013392 0.020298 0.045491 0.00047637 0.018979 0.010979 0.001267 0.0099461 -0.00028008 0.0022896 -0.0090009 -0.00031241 -0.00016223 -0.00054487 0.0015261 0.045557 0 0 -0.0064973 0 0.0078675 0.030206 0.0017165 0 0
0.34766 0.0025538 0.0017347 -0.0079969 -0.0028212 0 -0.00036767 -0.0013046 -0.0021818 0.00051271 -0.00011651 0.00052224 -0.0060058 0.021231 0.00017599 0.015963 0.022327 0.00061103 0.015016 0.020345 -0.00048856 0.0061231 0.0025201 -0.0029962 -0.0080791 -0.00028128 -0.00071861 -0.00019319 0.0015318 0.0085222 0 0 -0.0021996 0 0.019913 0.036276 0.005704 0 0
0.35156 -3.5772e-05 0.0020595 -0.0018753 -0.0021868 0 -0.0020766 -0.0011406 0.0024439 -0.0010028 0.00038546 0.0067538 0.0096506 0.022999 0.0012943 0.0091343 0.0012215 0.0010323 0.010748 0.030172 -0.0021804 0.0034736 0.0064951 -0.0072842 -0.0094498 -8.8864e-05 -0.00058412 0.00034636 0.00085525 -0.02952 0 0 0.0019171 0 0.029981 0.038272 0.0095777 0 0
0.35547 -0.0021348 0.0012464 0.0070517 -0.0006079 0 -0.0020935 -0.0012419 0.0049709 -0.0018951 -0.00093796 0.0094196 0.018479 0.023486 0.0030202 0.00064739 -0.014439 0.0028059 0.0069363 0.038218 -0.0017258 0.0021351 0.01081 -0.00819 -0.012724 6.5704e-05 0.00012536 0.00043118 0.00012209 -0.042381 0 0 0.0044346 0 0.03636 0.035964 0.012511 0 0
0.35938 -0.0033745 2.3446e-07 0.014523 0.00075634 0 -0.00054441 -0.0015656 0.0030719 -0.00085317 -0.002239 0.005874 0.020631 0.022701 0.0029293 -0.0084814 -0.022201 0.0048561 0.0041558 0.042852 0.00051632 0.0020963 0.01493 -0.0067088 -0.017311 0.00012949 0.00072444 -2.4787e-05 -9.0744e-05 -0.024691 0 0 0.0049634 0 0.038013 0.029616 0.01393 0 0
0.36328 -0.0037763 -0.00094689 0.017552 0.0011005 0 0.001241 -0.0013218 -0.0018366 0.0021238 -0.0015275 -0.0021826 0.021706 0.021099 0.00059469 -0.016359 -0.019165 0.0047463 0.0030912 0.042269 0.0022811 0.0031744 0.01849 -0.0052699 -0.022012 0.00025852 0.0006612 -0.00040807 0.00028732 0.0056625 0 0 0.0041697 0 0.034115 0.020227 0.013248 0 0
0.36719 -0.0035515 -0.0012862 0.016785 0.00048968 0 0.0020623 0.00010733 -0.0060335 0.0055784 0.0011449 -0.0096126 0.024315 0.020544 -0.0019364 -0.019663 -0.006758 0.0015318 0.0038219 0.0372 0.0020014 0.0047611 0.022449 -0.004727 -0.024377 0.00060577 0.000105 -7.9483e-05 0.00088117 0.023192 0 0 0.0032136 0 0.027075 0.011791 0.011054 0 0
0.37109 -0.0029639 -0.0010876 0.015293 -0.0003787 0 0.0017769 0.0021957 -0.0067797 0.0076117 0.0038619 -0.011518 0.025433 0.021873 -0.0025411 -0.018231 0.0084564 -0.0026563 0.0054337 0.03118 0.00047588 0.0065281 0.027924 -0.0038038 -0.023831 0.0010799 -0.00025497 0.00086503 0.0012956 0.014755 0 0 0.0029669 0 0.020676 0.0069619 0.0088489 0 0
0.375 -0.0022666 -0.00055157 0.01514 -0.0008385 0 0.0010595 0.0034305 -0.0043281 0.0071978 0.0048302 -0.0068695 0.020961 0.025166 -0.0015603 -0.012344 0.023066 -0.004409 0.0075296 0.026107 -0.00015223 0.0085174 0.035425 -0.0013528 -0.020315 0.0013664 -5.029e-06 0.0016119 0.00144 -0.011846 0 0 0.0034845 0 0.016601 0.0067987 0.0073829 0 0
0.37891 -0.0016044 9.4018e-05 0.015244 -0.00072841 0 0.00054736 0.0026258 -0.0011043 0.0047764 0.0038553 0.00080655 0.01091 0.03019 -0.0014994 -0.0027491 0.033859 -0.0025022 0.0097448 0.023747 0.0012468 0.010832 0.045219 0.0015524 -0.014076 0.0012161 0.00048857 0.0014472 0.0014692 -0.035653 0 0 0.0040434 0 0.016149 0.011859 0.0072962 0 0
0.38281 -0.00089369 0.00056617 0.012555 -0.00035882 0 0.00038938 0.00012251 0.00067672 0.0018013 0.0020131 0.006204 -0.00065783 0.035543 -0.0040891 0.0082307 0.036161 0.00074892 0.011811 0.026674 0.0037804 0.013842 0.056838 0.0023737 -0.0061152 0.00070097 0.00046033 0.00050169 0.0014912 -0.039001 0 0 0.0037073 0 0.020182 0.022083 0.0092824 0 0
0.38672 0.00014128 0.0006065 0.0051609 -0.00014668 0 0.00046987 -0.0023893 0.00055937 -0.00025412 0.00038439 0.0061671 -0.0096883 0.038884 -0.0079573 0.016568 0.032432 0.0018493 0.013972 0.033122 0.0057672 0.017287 0.067243 -3.8776e-05 0.0010283 0.00016048 -0.00037132 -0.00038451 0.0014061 -0.019591 0 0 0.0020263 0 0.024933 0.033093 0.012057 0 0
0.39063 0.0016835 0.00020321 -0.0057518 -0.00029767 0 0.00071703 -0.0033288 -0.00048961 -0.00069679 -0.00062447 0.0016588 -0.014907 0.039598 -0.0096447 0.020919 0.025948 -0.00025609 0.016445 0.04108 0.0065014 0.020668 0.074584 -0.0037767 0.0063229 -0.00011158 -0.0013869 -0.00052516 0.0010493 0.0098732 0 0 -0.00061741 0 0.027853 0.042526 0.014552 0 0
0.39453 0.0034841 -0.00031445 -0.016612 -0.00073438 0 0.00099215 -0.0025652 -0.0013468 0.00016988 -0.001057 -0.0035282 -0.01694 0.037586 -0.0070996 0.020699 0.019205 -0.0031647 0.019319 0.04904 0.0064826 0.023521 0.077605 -0.0054177 0.0091966 -0.00011358 -0.0016142 -3.8897e-05 0.00045283 0.032572 0 0 -0.0032576 0 0.0273 0.04893 0.016001 0 0
0.39844 0.004831 -0.00051953 -0.02372 -0.0012006 0 0.00084073 -0.0013677 -0.0014684 0.0013485 -0.0011069 -0.0058844 -0.016433 0.0332 -0.0020208 0.015745 0.015307 -0.003633 0.022609 0.055153 0.0061413 0.025174 0.074966 -0.0032728 0.0092163 -6.5156e-05 -0.00071079 0.00039243 -9.035e-05 0.039634 0 0 -0.0049772 0 0.021625 0.05095 0.015515 0 0
0.40234 0.0049643 -0.00028143 -0.024924 -0.0014019 0 -0.00027721 -0.0010974 -0.0007659 0.0017253 -0.0012091 -0.0044533 -0.014179 0.028904 0.0015116 0.0084292 0.017337 -0.00094591 0.025618 0.057495 0.0049417 0.024792 0.066843 0.001025 0.007025 -0.00011338 0.00063367 0.00033717 -0.00025477 0.034222 0 0 -0.0054303 0 0.011369 0.0488 0.012571 0 0
0.40625 0.003649 0.00011107 -0.019915 -0.001141 0 -0.0022964 -0.0019868 0.00063455 0.00069753 -0.0019852 -0.00074502 -0.012275 0.026828 0.00086717 0.002494 0.02263 0.0025234 0.027519 0.057452 0.002137 0.023243 0.05739 0.004154 0.0046924 -0.00014875 0.0013058 6.5738e-05 1.9174e-05 0.025694 0 0 -0.0048644 0 0.001113 0.045705 0.0086278 0 0
0.41016 0.001413 0.00025444 -0.0099486 -0.00044886 0 -0.0042071 -0.0031467 0.0022362 -0.0014025 -0.0035712 0.0030177 -0.013104 0.027568 -0.0026307 -0.00055243 0.029293 0.0039438 0.027814 0.05585 -0.0017572 0.021183 0.048684 0.0041724 0.0031599 6.0654e-05 0.00078978 0.0001551 0.00046021 0.020178 0 0 -0.0037051 0 -0.0067334 0.043018 0.0044825 0 0
0.41406 -0.00078187 3.8486e-05 0.0022959 0.00037332 0 -0.0047044 -0.0036179 0.0030623 -0.0033868 -0.0049997 0.0054587 -0.01599 0.031287 -0.0049722 0.00036444 0.035338 0.0028395 0.026122 0.053544 -0.0047419 0.019336 0.042597 0.0019637 0.0032392 0.00056111 -0.00039619 0.00073603 0.00070352 0.016407 0 0 -0.0021568 0 -0.010104 0.041822 0.00090428 0 0
0.41797 -0.002174 -0.00028835 0.013155 0.00092144 0 -0.0033651 -0.0032743 0.0022315 -0.0039096 -0.0047668 0.0062679 -0.015601 0.037209 -0.0031999 0.0061252 0.03749 0.0011797 0.021877 0.051614 -0.0049245 0.019089 0.041753 -6.5859e-05 0.0060721 0.0010755 -0.0012331 0.0012659 0.00060192 0.0099835 0 0 -0.00023501 0 -0.0063047 0.042953 -0.00096585 0 0
0.42188 -0.002636 -0.00044345 0.019476 0.0010199 0 -0.0011346 -0.0026943 -6.7341e-05 -0.0024232 -0.0024296 0.005507 -0.0054429 0.041965 0.0019784 0.013633 0.035425 0.0010319 0.016235 0.050083 -0.0023264 0.020894 0.044864 -0.00036318 0.011077 0.0012122 -0.0011355 0.0010983 0.00031981 0.00065888 0 0 0.0018212 0 0.0015433 0.04444 -0.0012631 0 0
0.42578 -0.0026032 -0.000422 0.020579 0.00092648 0 0.00049499 -0.0022988 -0.0023172 0.00033137 0.00050734 0.0031828 0.015858 0.043922 0.0069815 0.020293 0.031163 0.0025795 0.010439 0.048169 0.0010417 0.023988 0.049324 0.00071809 0.017207 0.00083367 -0.00038972 0.00021799 0.00013967 -0.0058671 0 0 0.0032728 0 0.0092789 0.044424 -0.00081631 0 0
0.42969 -0.0026221 -0.00043284 0.018782 0.0011311 0 0.0008477 -0.001806 -0.0027562 0.0027915 0.0017827 -0.00038518 0.041708 0.042377 0.0084792 0.024589 0.026247 0.0044537 0.0053352 0.045236 0.002942 0.027647 0.053336 0.0018273 0.023771 0.00021819 0.00024348 -0.00066803 0.00018474 -0.0041056 0 0 0.003219 0 0.014023 0.041772 -0.00022927 0 0
0.43359 -0.0029084 -0.00057052 0.01738 0.0018305 0 0.00057058 -0.00061768 -0.00097831 0.0037233 0.000679 -0.0040336 0.061428 0.037027 0.0058237 0.02514 0.022553 0.0054726 0.0018273 0.040552 0.0027093 0.030883 0.054908 0.0021143 0.029988 -0.00015959 0.0002851 -0.00078442 0.00032333 0.0037953 0 0 0.00143 0 0.012687 0.035456 -0.00020913 0 0
0.4375 -0.0032161 -0.00066416 0.01753 0.0025624 0 0.00078467 0.0013235 0.0015218 0.0031323 -0.0011359 -0.0060098 0.067338 0.029279 0.0009059 0.021051 0.022688 0.0055224 0.0014194 0.033264 0.0014063 0.031515 0.05137 0.0017444 0.034443 -3.2213e-05 -8.3538e-05 1.27e-07 0.00032724 0.0083529 0 0 -0.0010796 0 0.0011996 0.025131 -0.0018766 0 0
0.44141 -0.0030515 -0.00051511 0.017031 0.0024445 0 0.0018292 0.0031852 0.0025237 0.0021542 -0.0014165 -0.005122 0.05866 0.022663 -0.0037871 0.015777 0.024729 0.0048388 0.0031126 0.025119 0.00047437 0.029768 0.045231 0.0012753 0.037102 0.00044837 -0.0003011 0.0010954 0.00011121 0.0019245 0 0 -0.0024792 0 -0.015011 0.014354 -0.0047371 0 0
0.44531 -0.0020493 -0.0002265 0.012557 0.00093151 0 0.0029356 0.0038421 0.00095541 0.0020149 8.8687e-05 -0.0018359 0.039811 0.018379 -0.006769 0.011003 0.026969 0.003147 0.0063974 0.017225 0.00042293 0.026175 0.038261 0.00092715 0.037873 0.00087555 -8.5257e-06 0.0017406 -0.00018513 -0.012248 0 0 -0.0014818 0 -0.032532 0.0049087 -0.0084364 0 0
0.44922 -0.00027132 -0.00017238 0.0034145 -0.0015555 0 0.0030848 0.0028532 -0.0022422 0.0029568 0.001328 0.0017739 0.016521 0.017123 -0.0076627 0.0081753 0.027663 0.00013447 0.010703 0.010654 0.00071196 0.021489 0.032264 0.00055201 0.036722 0.00095251 0.00062916 0.00158 -0.00034753 -0.021235 0 0 0.0014003 0 -0.047926 -0.0016939 -0.012587 0 0
0.45313 0.0017489 -0.00057194 -0.0069034 -0.003762 0 0.0020176 0.00086215 -0.0049619 0.0040334 0.00046139 0.0033547 -0.0059438 0.018986 -0.0065198 0.0091117 0.023797 -0.0033431 0.015181 0.0071628 0.00057288 0.017303 0.030219 9.4866e-05 0.033388 0.00070349 0.0011 0.00077079 -0.00031582 -0.013915 0 0 0.0039164 0 -0.055547 -0.0034794 -0.016607 0 0
0.45703 0.0032662 -0.0011423 -0.013224 -0.0044766 0 0.00032269 -0.00095381 -0.0055995 0.0038965 -0.0016561 0.0018976 -0.022451 0.020708 -0.0036129 0.012974 0.01444 -0.0052573 0.018758 0.0072424 -0.0002463 0.015731 0.033386 -0.0001556 0.02826 0.00035644 0.00099991 -0.0002978 -0.00025867 0.008172 0 0 0.003701 0 -0.052867 -0.0015355 -0.020003 0 0
0.46094 0.0037554 -0.0012792 -0.013113 -0.0034341 0 -0.0013099 -0.0018398 -0.004079 0.0018825 -0.0021234 -0.0015956 -0.028776 0.019765 0.00013226 0.017314 0.002042 -0.0042032 0.021147 0.0095526 -0.0013633 0.016842 0.039715 0.00020119 0.022125 6.179e-05 0.00036414 -0.0012664 -0.0004049 0.031453 0 0 0.00030697 0 -0.043601 0.0013087 -0.022825 0 0
0.46484 0.0032278 -0.00064346 -0.009014 -0.0014615 0 -0.0026533 -0.0019367 -0.0015917 -0.0014562 0.000658 -0.0048604 -0.024476 0.014979 0.0030557 0.020588 -0.011598 -0.0011378 0.022143 0.013216 -0.002063 0.020386 0.04761 0.0012946 0.015505 -0.00023489 -0.00035722 -0.0018511 -0.00077779 0.041771 0 0 -0.0040742 0 -0.030616 0.0033514 -0.025067 0 0
0.46875 0.0021691 0.00044605 -0.005945 0.00024331 0 -0.0036924 -0.0019152 0.00041799 -0.0046963 0.0047221 -0.0059001 -0.014526 0.0055988 0.0037333 0.02127 -0.024415 0.0011885 0.021598 0.01722 -0.0016797 0.025789 0.05516 0.0028336 0.0089947 -0.00063544 -0.00062302 -0.0018413 -0.0010923 0.035293 0 0 -0.0060227 0 -0.017398 0.0029281 -0.026739 0 0
0.47266 0.0011141 0.0012464 -0.0068436 0.0010398 0 -0.0040697 -0.0022279 0.0011071 -0.0064171 0.0062224 -0.0041866 -0.00634 -0.007939 0.0022729 0.017095 -0.032531 0.00088397 0.018828 0.019725 -1.603e-05 0.031233 0.058308 0.0042192 0.0042301 -0.0010431 -0.0001826 -0.0012251 -0.00095186 0.018978 0 0 -0.003489 0 -0.011392 -0.0022514 -0.027408 0 0
0.47656 0.00021038 0.0012353 -0.0098796 0.0011692 0 -0.0031754 -0.0027294 0.00049813 -0.0059863 0.0034829 -0.00080345 -0.0039589 -0.020699 0.0004422 0.010573 -0.036788 -0.0011404 0.014414 0.020416 0.0022851 0.034849 0.056902 0.0047591 0.0019218 -0.0011416 0.00073559 -0.00031751 -0.00021169 0.0022651 0 0 0.0024627 0 -0.013387 -0.0096273 -0.026916 0 0
0.48047 -0.00081934 0.0005353 -0.010203 0.0012776 0 -0.00097192 -0.0029576 -0.00072048 -0.0038261 -0.0010648 0.0023883 -0.0052881 -0.030265 0.0001287 0.0036063 -0.03865 -0.0021983 0.0086009 0.019452 0.0038463 0.036192 0.051736 0.0039383 0.0023391 -0.00068125 0.001554 0.00037725 0.00080887 -0.009949 0 0 0.0082354 0 -0.021837 -0.017312 -0.025098 0 0
0.48438 -0.0022555 -0.00026242 -0.0044426 0.0016907 0 0.0014519 -0.0026873 -0.0016245 -0.0011021 -0.0033687 0.0038994 -0.0054563 -0.034887 0.0014617 -0.0020844 -0.039602 -0.00083219 0.0016877 0.017029 0.0034543 0.035119 0.043784 0.0017373 0.0055677 0.00019776 0.0017239 0.00054848 0.0014909 -0.016662 0 0 0.010223 0 -0.034635 -0.023656 -0.021893 0 0
0.48828 -0.0039048 -0.00063424 0.0061282 0.0021603 0 0.0025126 -0.0021392 -0.0015846 0.00094205 -0.0020027 0.003368 -0.0024524 -0.032594 0.0025532 -0.0039738 -0.041978 0.001514 -0.0058344 0.013393 0.0011941 0.031759 0.034698 -0.0012097 0.011642 0.00097006 0.0011025 0.00032718 0.0013701 -0.016471 0 0 0.0073313 0 -0.047737 -0.02636 -0.017271 0 0
0.49219 -0.0050719 -0.00047485 0.016425 0.0022599 0 0.0015572 -0.0016587 -0.00068781 0.0016394 0.00055294 0.0015755 0.0015098 -0.024942 0.0013455 -0.00055922 -0.047652 0.0020646 -0.012562 0.0089033 -0.0013661 0.027607 0.027032 -0.0038918 0.019117 0.0011255 5.1304e-05 9.3428e-05 0.00051579 -0.0076623 0 0 0.0015827 0 -0.053934 -0.024517 -0.012191 0 0
0.49609 -0.0050748 -4.6609e-06 0.021357 0.0019334 0 -0.00035844 -0.0012723 0.00030769 0.0011855 0.00098335 -0.00015704 0.0042027 -0.01642 -0.0021346 0.0057524 -0.054808 -0.00018134 -0.017567 0.0038109 -0.0024325 0.023943 0.021038 -0.0055251 0.026082 0.00062368 -0.00083536 3.1348e-05 -0.00050106 0.0065078 0 0 -0.0035066 0 -0.051983 -0.020631 -0.007844 0 0
0.5 -0.003849 0.00053266 0.019211 0.0015802 0 -0.0012718 -0.00066151 0.00059885 0.00039046 -0.0010414 -0.00077008 0.0073742 -0.0093683 -0.0054329 0.01321 -0.061626 -0.0032539 -0.020283 -0.0018257 -0.0016047 0.021198 0.016326 -0.0059197 0.031481 -4.2635e-05 -0.0011654 -5.0217e-05 -0.001048 0.015493 0 0 -0.0053807 0 -0.042028 -0.016328 -0.0048995 0 0
0.50391 -0.0020636 0.0010101 0.012055 0.0015918 0 -3.0285e-05 0.00038038 7.1579e-05 7.4193e-05 -0.0027275 -3.6714e-06 0.014697 -0.0059013 -0.0057889 0.019831 -0.065987 -0.0042436 -0.020274 -0.0079164 -0.00014143 0.019619 0.012224 -0.005219 0.034362 -0.00027112 -0.00099372 -0.00039842 -0.00091365 0.0086494 0 0 -0.0038664 0 -0.025096 -0.013312 -0.0039235 0 0
0.50781 -0.00061262 0.0013225 0.0034975 0.00186 0 0.0027129 0.0015198 -0.00059704 0.00054746 -0.0017754 0.0015736 0.025489 -0.0087663 -0.0027914 0.021548 -0.062967 -0.0023027 -0.016762 -0.014019 0.00051202 0.019129 0.0069278 -0.0033901 0.033026 0.00011654 -0.00068693 -0.00087824 -0.00042295 -0.013181 0 0 -0.00075993 0 -0.0047003 -0.014387 -0.0057384 0 0
0.51172 6.733e-05 0.0012995 -0.0038123 0.0018239 0 0.005134 0.0020319 -0.00065308 0.0015409 0.00064562 0.002968 0.032152 -0.015002 0.0010407 0.017748 -0.052553 0.00060965 -0.011466 -0.019118 0.00033076 0.018674 -0.00032833 -0.00025997 0.028711 0.00073424 -0.00055818 -0.00099489 -0.00010294 -0.034691 0 0 0.0017347 0 0.012375 -0.018572 -0.0089124 0 0
0.51563 0.00025464 0.00082031 -0.0090001 0.0010521 0 0.0057902 0.0014806 -8.7717e-05 0.0025401 0.0012412 0.003295 0.025892 -0.021897 0.0024412 0.0096703 -0.0367 0.0018445 -0.0056468 -0.02261 0.00056872 0.01784 -0.0089011 0.0037579 0.022651 0.0010133 -0.00062178 -0.00044226 -0.00022031 -0.03773 0 0 0.0023675 0 0.023647 -0.024015 -0.012292 0 0
0.51953 0.00058796 1.0517e-05 -0.012157 -0.0002262 0 0.0045965 0.0002532 0.00033855 0.0031442 -0.0012365 0.0021552 0.0056045 -0.027421 0.0003411 -0.0013866 -0.01732 0.0005505 -0.00027644 -0.024078 0.0019762 0.016426 -0.01794 0.0071722 0.01583 0.00072641 -0.00067184 0.00042513 -0.00060462 -0.01778 0 0 0.0011883 0 0.027734 -0.029138 -0.014995 0 0
0.52344 0.0014601 -0.00074734 -0.013368 -0.0012214 0 0.0025138 -0.0006822 -7.0689e-05 0.0031422 -0.0040207 -0.00024606 -0.019766 -0.029112 -0.0032108 -0.013341 0.0026545 -0.0020552 0.0034312 -0.02305 0.0035348 0.014341 -0.025906 0.0081565 0.0095184 0.00014436 -0.00055868 0.00081122 -0.00087631 0.011362 0 0 -0.00095455 0 0.023596 -0.031755 -0.015926 0 0
0.52734 0.0026829 -0.0010617 -0.012647 -0.0012693 0 0.00057774 -0.00066183 -0.0011831 0.0024041 -0.0031972 -0.0031706 -0.038512 -0.025214 -0.0050016 -0.021975 0.017805 -0.004457 0.0041127 -0.019775 0.0034282 0.011924 -0.029649 0.0061691 0.0054554 -0.00029922 -0.00035681 0.00026465 -0.00081428 0.030216 0 0 -0.0030719 0 0.013096 -0.029563 -0.014088 0 0
0.53125 0.0036343 -0.00081039 -0.01047 -0.00045347 0 -0.00068235 1.2631e-05 -0.0022197 0.0009056 0.0016669 -0.0055457 -0.045621 -0.018688 -0.0035756 -0.026214 0.027334 -0.0062652 0.0027358 -0.01593 0.0013133 0.0095787 -0.029171 0.0027671 0.0033391 -0.00045464 -0.00026372 -0.0007783 -0.00050508 0.030968 0 0 -0.0043939 0 0.001579 -0.024657 -0.010648 0 0
0.53516 0.0036827 -0.00019037 -0.0078603 0.00045921 0 -0.0011323 0.00037719 -0.0026647 -0.001038 0.0065342 -0.0063172 -0.044595 -0.011274 -0.00035846 -0.025959 0.031466 -0.0077439 -3.8548e-05 -0.012236 -0.00084926 0.0073519 -0.024788 0.00040567 0.0028035 -0.0005417 -0.00036564 -0.0013298 -0.00017995 0.02187 0 0 -0.0044672 0 -0.0086643 -0.018644 -0.0062888 0 0
0.53906 0.0025524 0.00046656 -0.0056554 0.00073519 0 -0.00077558 -0.00015023 -0.002801 -0.0026745 0.0069917 -0.0049556 -0.040685 -0.0047045 0.0019381 -0.021544 0.030931 -0.0084922 -0.0034197 -0.0092922 -0.00073943 0.0052286 -0.01717 0.00013709 0.0033385 -0.00080881 -0.00053458 -0.00079121 3.2035e-05 0.015108 0 0 -0.0032148 0 -0.015667 -0.01328 -0.0017328 0 0
0.54297 0.00045923 0.00089243 -0.0037532 0.00037089 0 0.00017591 -0.0010491 -0.0031996 -0.0032061 0.0030177 -0.0019098 -0.034348 -0.0015757 0.0019057 -0.014044 0.027442 -0.0073626 -0.005844 -0.007595 0.0015279 0.002987 -0.0078913 0.00059531 0.0039405 -0.0011703 -0.00056092 0.00044415 0.00016523 0.012635 0 0 -0.00099948 0 -0.016846 -0.011788 0.0018981 0 0
0.54688 -0.0019594 0.00093777 -0.0013409 0.00010765 0 0.0011379 -0.0011355 -0.003778 -0.002476 -0.00096015 0.0013723 -0.022807 -0.0015916 0.0004925 -0.006669 0.024276 -0.0039541 -0.0059743 -0.0061015 0.0030245 0.00052072 0.00017166 -0.00044923 0.0036134 -0.001245 -0.00037036 0.0013482 0.00027408 0.006167 0 0 0.0014473 0 -0.013591 -0.014716 0.0043197 0 0
0.55078 -0.0038601 0.00054545 0.0019529 0.00074879 0 0.0014182 0.00017823 -0.0036552 -0.0012538 -0.00089779 0.0030979 -0.0070898 -0.002944 -0.00028595 -0.00077677 0.022178 0.00022156 -0.0037644 -0.0038247 0.00088457 -0.0018667 0.0061848 -0.0034443 0.0024203 -0.00076911 -9.8387e-05 0.0012129 0.00030372 -0.0092265 0 0 0.0032938 0 -0.0081085 -0.020175 0.0060371 0 0
0.55469 -0.0045318 -0.00021612 0.0052154 0.0024072 0 0.00084854 0.0020799 -0.0021446 -0.00065381 0.0024912 0.00223 0.0053377 -0.0042744 0.00058262 0.0030288 0.021139 0.0026434 0.00069251 -0.00018958 -0.0044242 -0.0037961 0.0099229 -0.0061956 0.0006081 7.0312e-05 4.005e-05 0.00024617 0.00015066 -0.024823 0 0 0.0039302 0 -0.0018583 -0.026489 0.0074599 0 0
0.55859 -0.0037684 -0.0010758 0.0068081 0.0043421 0 6.2727e-05 0.0029333 0.00020175 -0.0011034 0.0047071 -0.00065364 0.0071133 -0.0039563 0.0023985 0.0044262 0.020673 0.0020404 0.0070945 0.0053098 -0.0090554 -0.0047181 0.011515 -0.0059178 -0.001351 0.00076085 -5.9494e-05 -0.00073674 -0.0001634 -0.025005 0 0 0.0031648 0 0.0035279 -0.031418 0.0091133 0 0
0.5625 -0.0020518 -0.0016052 0.0059359 0.0054753 0 -7.1687e-05 0.0017739 0.0018238 -0.0018897 0.0026596 -0.0034494 -0.0003593 0.00026956 0.003889 0.0039655 0.018865 -0.00044785 0.014227 0.012266 -0.0092947 -0.0033542 0.012288 -0.0021567 -0.0021003 0.00093115 -0.00032133 -0.0011261 -0.00043456 -0.0051674 0 0 0.0012638 0 0.005623 -0.030729 0.011616 0 0
0.56641 -0.00033227 -0.0014617 0.0035582 0.0051038 0 0.00061513 -0.00073561 0.0016393 -0.0018635 -0.0017853 -0.0037117 -0.0071932 0.0068057 0.0046887 0.0035717 0.01529 -0.002522 0.02033 0.018325 -0.0051109 -0.00033043 0.013918 0.002523 -0.0013415 0.00066633 -0.00057609 -0.00098279 -0.00043629 0.019312 0 0 -0.0010944 0 0.0050999 -0.025526 0.01434 0 0
0.57031 0.00053496 -0.00065734 0.0014561 0.0032659 0 0.0013344 -0.0028673 0.00026208 -0.00069376 -0.003895 -0.00029454 -0.0057074 0.014542 0.0054619 0.0039268 0.010381 -0.002988 0.024582 0.022102 -9.4498e-05 0.0037505 0.016756 0.0048613 0.00082794 0.00034482 -0.00069213 -0.00076808 -0.0001377 0.025103 0 0 -0.0029772 0 0.002558 -0.017151 0.016653 0 0
0.57422 0.00033013 0.00040671 0.00024524 0.00063403 0 0.0011327 -0.0033538 -0.00045508 0.00062913 -0.0014074 0.0056317 -0.00021131 0.02234 0.0066628 0.0055245 0.0048577 -0.0025667 0.026322 0.022431 0.0020754 0.0081403 0.020876 0.0037962 0.0041408 0.00019442 -0.00063522 -0.00075538 0.00025728 0.0035315 0 0 -0.0035925 0 -0.0012365 -0.0072752 0.017912 0 0
0.57813 -0.00042076 0.0011941 -0.0014627 -0.001822 0 -6.6152e-05 -0.0023487 0.00075911 0.00069186 0.0029046 0.010995 -0.0038884 0.028446 0.0075396 0.0087723 0.00059691 -0.0025782 0.024519 0.017561 0.00090644 0.011301 0.025765 0.00097595 0.0078884 6.9127e-05 -0.00044346 -0.0007978 0.00049565 -0.0292 0 0 -0.0028461 0 -0.0048585 0.00086769 0.016906 0 0
0.58203 -0.00084446 0.0013505 -0.0054559 -0.0031703 0 -0.0013208 -0.0009189 0.00322 -0.00083131 0.0042931 0.01258 -0.024286 0.032206 0.0067 0.0128 1.0335e-05 -0.0032778 0.019829 0.0087754 -0.0011136 0.011764 0.029592 -0.0013305 0.010724 -0.00030894 -0.00018126 -0.00062708 0.00048966 -0.04558 0 0 -0.0016234 0 -0.0063308 0.0042586 0.013446 0 0
0.58594 -0.00031366 0.000833 -0.011206 -0.0028503 0 -0.00162 0.00024824 0.0047861 -0.0026005 0.0012556 0.0091042 -0.052202 0.034617 0.0037254 0.016633 0.0031518 -0.0038023 0.013881 -0.0010639 -0.0015531 0.010007 0.031529 -0.0023404 0.012337 -0.00092832 8.2746e-05 -0.00024431 0.00034663 -0.031542 0 0 -0.0013161 0 -0.0051852 0.0037933 0.0087228 0 0
0.58984 0.0011834 -0.00016495 -0.015009 -0.0010324 0 -0.00089271 0.0014305 0.0037759 -0.0026948 -0.0028923 0.0022021 -0.066679 0.036358 2.2385e-05 0.01973 0.0098247 -0.0035349 0.007781 -0.010075 -0.0003946 0.0067068 0.031272 -0.0026191 0.01277 -0.0013848 0.00028594 7.6234e-05 0.00021466 0.0015046 0 0 -0.0026989 0 -0.0012223 0.00069092 0.0036962 0 0
0.59375 0.003075 -0.0013137 -0.012547 0.0012258 0 1.3287e-05 0.0031144 0.00045575 -0.00044343 -0.0037461 -0.0044462 -0.052742 0.038189 -0.0021726 0.021614 0.019475 -0.0029625 0.0027342 -0.01632 0.00061006 0.0028725 0.028769 -0.0023573 0.012277 -0.0012448 0.00039254 0.00013537 0.00013443 0.028282 0 0 -0.0050317 0 0.0055301 -0.0032624 -0.00050262 0 0
0.59766 0.0045121 -0.0021752 -0.0029934 0.0023956 0 0.00031222 0.0048507 -0.0032307 0.0027362 -0.0006289 -0.0074083 -0.015257 0.040937 -0.001742 0.021622 0.030635 -0.0029088 0.0015247 -0.016182 0.00033857 0.0015856 0.024684 -0.00065038 0.012058 -0.00050401 0.00041062 5.5012e-05 4.4716e-05 0.032462 0 0 -0.0063467 0 0.014634 -0.0032371 -0.0011463 0 0
0.60156 0.0047293 -0.0022788 0.0092996 0.0014636 0 9.4029e-05 0.0052063 -0.0052577 0.0043665 0.0027729 -0.0056888 0.024207 0.043746 0.00036806 0.020709 0.041109 -0.0032422 0.0040307 -0.011625 -0.00055913 0.0040874 0.021151 0.0030738 0.01324 0.00035077 0.00037536 0.00011761 -0.0001069 0.018617 0 0 -0.0049444 0 0.023549 0.0020991 0.0016458 0 0
0.60547 0.0033484 -0.001385 0.01766 -0.0011774 0 8.8092e-05 0.0031123 -0.004887 0.0029417 0.0024911 -0.0012738 0.04415 0.045798 0.0021294 0.019364 0.050437 -0.0029014 0.0098603 -0.0041192 -0.00091126 0.010346 0.018982 0.0073264 0.016048 0.00074948 0.00030533 0.00039714 -0.00030073 0.0038929 0 0 -0.00092241 0 0.030937 0.012161 0.0073587 0 0
0.60938 0.00059183 0.00019178 0.018391 -0.003811 0 0.00072102 -0.00073257 -0.0027963 -0.00081456 -0.0014871 0.002365 0.038058 0.0464 0.0022717 0.01801 0.058417 -0.001355 0.018396 0.0048741 -0.00079037 0.019897 0.018712 0.0091357 0.020443 0.00050576 0.0001803 0.00062643 -0.00048692 0.00044324 0 0 0.0036643 0 0.035615 0.025798 0.015262 0 0
0.61328 -0.0026844 0.0015598 0.013717 -0.0046423 0 0.0015819 -0.0040039 -0.00029239 -0.0045058 -0.0053149 0.0026928 0.015575 0.044567 0.0011146 0.017179 0.065128 0.00037186 0.028488 0.01323 -0.0014197 0.03146 0.020826 0.0068726 0.025995 -0.00010491 -2.8695e-05 0.00046702 -0.00064457 0.0067388 0 0 0.0062685 0 0.035743 0.0404 0.023994 0 0
0.61719 -0.0052742 0.0017275 0.0095355 -0.0032825 0 0.0018698 -0.0045418 0.0014391 -0.005862 -0.0053584 -0.00031673 -0.0079749 0.040594 -0.00025482 0.017122 0.071332 0.00060647 0.037314 0.018916 -0.003317 0.041222 0.02449 0.0022759 0.030832 -0.00067189 -0.00030778 -0.00011099 -0.0007688 0.014127 0 0 0.0057001 0 0.030345 0.050512 0.030841 0 0
0.62109 -0.0061974 0.00031485 0.009939 -0.0011364 0 0.0012475 -0.0021775 0.0016315 -0.004264 -0.0017934 -0.0044926 -0.022403 0.036199 -0.0012962 0.017424 0.077295 -0.0010183 0.043431 0.022626 -0.0050889 0.047223 0.028394 -0.00091685 0.033814 -0.00099483 -0.0005886 -0.00074681 -0.00082291 0.018655 0 0 0.0027653 0 0.021291 0.054566 0.034897 0 0
0.625 -0.0052559 -0.0020764 0.01361 -0.00021071 0 0.00012592 0.0011311 0.00010015 -0.00092283 0.0018344 -0.0071669 -0.025821 0.032355 -0.0022745 0.017764 0.082737 -0.0029186 0.0462 0.025082 -0.0045894 0.048704 0.032041 -0.00060359 0.034497 -0.001115 -0.00079469 -0.00098483 -0.00075601 0.02441 0 0 -0.00071435 0 0.0097358 0.052245 0.035893 0 0
0.62891 -0.0031473 -0.0041848 0.015412 -0.0013288 0 -0.00084963 0.0029533 -0.0024823 0.0021382 0.0021986 -0.006812 -0.021534 0.029961 -0.0033206 0.017777 0.087215 -0.0031563 0.045281 0.027193 -0.001298 0.045368 0.035078 0.0016807 0.032687 -0.0011001 -0.00089717 -0.00064632 -0.00058467 0.035803 0 0 -0.0033857 0 -0.0029322 0.043895 0.033862 0 0
0.63281 -0.0009922 -0.0048854 0.0115 -0.0033866 0 -0.0014138 0.002249 -0.0045836 0.0033526 -0.00092488 -0.0035392 -0.014451 0.030028 -0.0036582 0.016676 0.088983 -0.0015227 0.040493 0.030608 0.0028088 0.037674 0.037636 0.0027075 0.028726 -0.00090872 -0.00092062 6.1809e-05 -0.00041584 0.048883 0 0 -0.0049381 0 -0.013616 0.03133 0.029345 0 0
0.63672 0.00039409 -0.0038641 0.0030075 -0.0043768 0 -0.0017052 -0.00018111 -0.0045986 0.0023097 -0.0050086 0.0014249 -0.0093716 0.030826 -0.0021868 0.014453 0.087601 0.0003244 0.034644 0.035265 0.0050028 0.029832 0.040848 0.0013539 0.025024 -0.00049897 -0.00089866 0.00074753 -0.00033945 0.052564 0 0 -0.0055375 0 -0.019941 0.019664 0.024794 0 0
0.64063 0.00093321 -0.0017218 -0.0050826 -0.0032389 0 -0.0018376 -0.0027656 -0.0021298 -0.00029891 -0.0073251 0.0064126 -0.0091938 0.030897 0.001076 0.011405 0.083312 0.00083307 0.029258 0.040184 0.0043607 0.023939 0.045269 -5.6064e-05 0.022761 2.4107e-06 -0.00083474 0.0011157 -0.00030688 0.039565 0 0 -0.0051668 0 -0.021165 0.01077 0.021262 0 0
0.64453 0.001122 0.00045942 -0.0085152 -0.00078333 0 -0.001709 -0.0044688 0.0013845 -0.0032111 -0.0069054 0.0096349 -0.012228 0.029173 0.0044058 0.0078719 0.076435 0.00027601 0.025395 0.044395 0.0024601 0.021389 0.051166 0.0014764 0.022662 0.00034145 -0.00071023 0.0011011 -0.00017849 0.016056 0 0 -0.0038382 0 -0.016811 0.0056567 0.019402 0 0
0.64844 0.0014885 0.0017231 -0.0072742 0.0011642 0 -0.0013179 -0.0051446 0.0035601 -0.0052598 -0.0045067 0.0094965 -0.011948 0.024387 0.0055895 0.0044291 0.067526 0.00016446 0.024219 0.046365 0.0016486 0.023614 0.058655 0.0057806 0.025372 0.0003791 -0.0005199 0.00081514 7.061e-05 -0.00052354 0 0 -0.0023212 0 -0.006344 0.0049774 0.019808 0 0
0.65234 0.0021585 0.0016755 -0.0049166 0.0015103 0 -0.0010665 -0.0050012 0.0029508 -0.0058953 -0.0014968 0.0054224 -0.0022306 0.016689 0.0039044 0.0023864 0.058196 0.0011342 0.026133 0.04432 0.0028725 0.030436 0.066458 0.0090354 0.030058 0.00023939 -0.00028446 0.0004177 0.0002407 0.0048732 0 0 -0.0021183 0 0.0093287 0.0072103 0.022198 0 0
0.65625 0.002846 0.00062331 -0.0048088 0.00080467 0 -0.0014582 -0.0041327 0.00029416 -0.0053238 0.00089969 -0.0011403 0.015066 0.0090659 0.00080775 0.0021304 0.049754 0.0019889 0.029298 0.039747 0.0052193 0.038609 0.072836 0.0074744 0.034385 0.00015517 -2.7246e-05 2.3252e-05 9.915e-05 0.030944 0 0 -0.0041497 0 0.026617 0.0094983 0.025081 0 0
0.66016 0.0031601 -0.0005897 -0.007056 0.00047961 0 -0.002398 -0.0026801 -0.0020697 -0.0041579 0.0017738 -0.0067341 0.028331 0.0034772 -0.0014671 0.0038242 0.042736 0.0011817 0.032712 0.033755 0.0071926 0.046478 0.076879 0.0014138 0.037155 0.00017733 0.00024417 -0.00032261 -0.00028234 0.058063 0 0 -0.0073016 0 0.043679 0.010878 0.027795 0 0
0.66406 0.0028873 -0.0010154 -0.0087416 0.0012872 0 -0.0029672 -0.001184 -0.0021401 -0.002816 0.00081372 -0.0076866 0.024536 0.0018084 -0.0019832 0.0074759 0.037564 -0.0010431 0.035385 0.027598 0.0079684 0.052482 0.07789 -0.0047563 0.037355 0.00011405 0.00051632 -0.00060558 -0.00046309 0.06113 0 0 -0.0086433 0 0.058686 0.010707 0.029764 0 0
0.66797 0.0020368 -0.00016836 -0.0067181 0.0025624 0 -0.0021306 -0.00037911 0.00016328 -0.0011904 -0.0011894 -0.0028054 0.0017304 0.007481 -0.0016595 0.012937 0.035069 -0.0025772 0.035738 0.023582 0.0074018 0.054167 0.075002 -0.0066939 0.033658 -0.00018697 0.00073454 -0.00077935 -3.5345e-05 0.028092 0 0 -0.0056844 0 0.068159 0.008978 0.030288 0 0
0.67188 0.00072847 0.0015936 -0.00015996 0.0030061 0 0.00024853 -0.00045468 0.0031121 0.0010715 -0.0024409 0.0052203 -0.026217 0.01923 -0.001776 0.018656 0.035106 -0.001732 0.033795 0.022307 0.0053907 0.051853 0.07037 -0.0040579 0.027871 -0.00053669 0.00081729 -0.00074645 0.00086357 -0.029947 0 0 0.0011826 0 0.071118 0.0076994 0.029809 0 0
0.67578 -0.00086922 0.0032151 0.0090027 0.0020741 0 0.0031691 -0.00065491 0.0047178 0.0039261 -0.0013534 0.011286 -0.038679 0.034268 -0.0021884 0.023639 0.037485 0.00075642 0.030399 0.02261 0.001899 0.046888 0.065948 -0.00032082 0.022032 -0.00049394 0.00073289 -0.00044551 0.0015314 -0.085134 0 0 0.0084936 0 0.068515 0.0079653 0.028864 0 0
0.67969 -0.0024825 0.0036241 0.017392 0.00048802 0 0.0053156 0.00010875 0.0042529 0.0066218 0.0020133 0.01144 -0.024453 0.050486 -0.0013995 0.027248 0.042206 0.0024415 0.026194 0.023392 -0.0022726 0.040233 0.063052 0.0010408 0.017619 0.00016316 0.000563 3.2726e-07 0.0013324 -0.11138 0 0 0.012274 0 0.061141 0.01028 0.027732 0 0
0.68359 -0.0036867 0.0024871 0.021767 -0.00060497 0 0.0060688 0.0020941 0.0025219 0.0081346 0.0057871 0.0058022 0.008802 0.065269 0.0014482 0.028847 0.049311 0.0018348 0.022002 0.023109 -0.0052587 0.03306 0.063096 -0.00020347 0.016328 0.0010716 0.00045935 0.00024715 0.00039524 -0.10121 0 0 0.011158 0 0.050189 0.014918 0.026652 0 0
0.6875 -0.0040243 0.00043934 0.020106 -0.00082256 0 0.0056751 0.0042399 0.00092232 0.0079965 0.0077313 -0.0015908 0.040061 0.074224 0.0049083 0.027899 0.058563 -0.00010971 0.019151 0.019141 -0.0053325 0.027364 0.067465 -0.0015239 0.020423 0.0014804 0.00050058 -5.9136e-05 -0.00040757 -0.068417 0 0 0.00723 0 0.038892 0.020762 0.025367 0 0
0.69141 -0.003262 -0.0013938 0.012358 -0.00077097 0 0.0045864 0.00501 0.00030404 0.0066903 0.0069349 -0.0059107 0.050591 0.078127 0.0060445 0.025905 0.068028 -0.0014322 0.017543 0.012718 -0.0026095 0.023629 0.073638 -0.00080761 0.027624 0.00090103 0.00058101 -0.00093808 -0.00030123 -0.035651 0 0 0.0038827 0 0.030355 0.025437 0.023297 0 0
0.69531 -0.0015898 -0.0021729 0.00086221 -0.0011242 0 0.0029409 0.0038364 0.00053678 0.005182 0.0041516 -0.0050461 0.036889 0.077706 0.0032526 0.023632 0.076595 -0.0016986 0.016932 0.0052551 0.0006425 0.022006 0.080083 0.0014595 0.036518 -0.00040849 0.00046921 -0.0019294 0.00054044 -0.017606 0 0 0.002842 0 0.025783 0.027885 0.020077 0 0
0.69922 0.00042267 -0.0017911 -0.01023 -0.0016895 0 0.00085301 0.0017195 0.00088154 0.0040375 0.00072818 -0.0007376 0.011461 0.073927 -0.0017697 0.021809 0.083213 -0.0024251 0.016987 -0.0015821 0.0017369 0.022524 0.085269 0.0031155 0.045578 -0.0016231 2.4264e-05 -0.0023749 0.001073 -0.013339 0 0 0.0031421 0 0.025953 0.02732 0.015465 0 0
0.70313 0.0021124 -0.00073846 -0.016987 -0.0015949 0 -0.0010065 0.0003275 0.00064235 0.0030059 -0.0024883 0.0032569 -0.0075714 0.068248 -0.005199 0.021517 0.086041 -0.0047904 0.017105 -0.0043446 -0.00016079 0.025331 0.086638 0.0028613 0.052164 -0.0020406 -0.00061707 -0.0019487 0.00041323 -0.011835 0 0 0.002726 0 0.031657 0.022853 0.0092588 0 0
0.70703 0.0030608 0.00034261 -0.018143 -0.00043027 0 -0.0015862 0.00044565 -0.00040857 0.0014589 -0.0051737 0.0041096 -0.0090771 0.062527 -0.0045362 0.022867 0.084951 -0.0075129 0.016667 -0.00069973 -0.0033791 0.029645 0.083445 0.0014453 0.054425 -0.0016224 -0.0010825 -0.00095161 -0.0011934 -0.0033825 0 0 0.00073166 0 0.040114 0.016161 0.0027864 0 0
0.71094 0.0032614 0.000983 -0.015908 0.00098809 0 -0.00051678 0.0012862 -0.0019685 -0.00080936 -0.0069118 0.0015598 0.0050363 0.056911 -0.00094322 0.024955 0.081536 -0.0077956 0.015761 0.007865 -0.005257 0.0346 0.077364 0.00047268 0.053092 -0.00089922 -0.0010451 -5.834e-05 -0.0025089 0.013985 0 0 -0.0018864 0 0.048413 0.0092793 -0.0025096 0 0
0.71484 0.00302 0.00096653 -0.014079 0.001227 0 0.0011166 0.001307 -0.0033927 -0.0032558 -0.0071167 -0.0026429 0.023087 0.051143 0.0019919 0.02705 0.076942 -0.0045479 0.014576 0.019894 -0.0043041 0.039655 0.069679 0.00056559 0.04882 -0.000407 -0.00051526 0.0002649 -0.002471 0.036448 0 0 -0.0037254 0 0.054892 0.0034184 -0.0055976 0 0
0.71875 0.0026717 0.00033716 -0.014824 -0.00028889 0 0.0014656 -0.00029802 -0.0040155 -0.0050249 -0.0057482 -0.0064357 0.032567 0.044777 0.0019171 0.028306 0.072512 -6.1838e-05 0.013401 0.033362 -0.0010898 0.044245 0.061954 0.00098663 0.04259 -0.00025173 0.00012878 0.00011624 -0.0012189 0.059241 0 0 -0.0044836 0 0.058049 -0.00028165 -0.0054859 0 0
0.72266 0.0023135 -0.00055283 -0.016947 -0.0024986 0 -0.00030827 -0.0028763 -0.003511 -0.0056508 -0.0037899 -0.0086538 0.02835 0.036878 7.5053e-05 0.026758 0.071129 0.0021936 0.013077 0.043119 0.002589 0.04705 0.0576 0.00082041 0.036599 -0.0001832 0.00043458 -4.0299e-05 8.9545e-05 0.078004 0 0 -0.0049372 0 0.05599 7.1332e-05 -0.00021247 0 0
0.72656 0.0017398 -0.0011116 -0.017159 -0.0035676 0 -0.0029753 -0.0049708 -0.0021341 -0.0053236 -0.0025956 -0.0090951 0.01503 0.02848 -0.00012994 0.022816 0.07291 0.0014428 0.013776 0.047534 0.0051589 0.048116 0.056934 5.5428e-05 0.032435 1.399e-05 0.00025457 0.00011684 0.00047707 0.087152 0 0 -0.0055766 0 0.052004 0.0029 0.0077477 0 0
0.73047 0.00063649 -0.00087157 -0.01313 -0.0026295 0 -0.0041998 -0.0056115 -0.00064081 -0.004544 -0.0026482 -0.007997 0.0024352 0.020655 0.0030663 0.016982 0.077492 0.00064649 0.015501 0.046979 0.0060988 0.04759 0.059606 -0.00061701 0.030385 0.00029075 -0.00012787 0.00048916 9.698e-05 0.080928 0 0 -0.0057082 0 0.04808 0.0073754 0.016883 0 0
0.73438 -0.0010891 3.8164e-05 -0.005468 -0.00065735 0 -0.0027531 -0.0049881 0.00014323 -0.0036094 -0.0031654 -0.0057333 -0.001912 0.014481 0.0075834 0.0099132 0.0843 0.0031796 0.018195 0.04243 0.005874 0.045732 0.065033 -0.00072435 0.030495 0.00047225 -0.00025246 0.00075951 -6.2446e-05 0.059041 0 0 -0.0042042 0 0.046027 0.012666 0.025661 0 0
0.73828 -0.0030817 0.00081107 0.0029937 0.0004659 0 0.00023153 -0.0039823 -0.00013665 -0.0024391 -0.003072 -0.0028846 0.0025718 0.011859 0.0093015 0.0028224 0.092263 0.0086542 0.021758 0.036261 0.005429 0.043036 0.072149 -0.00038142 0.032573 0.00051707 0.00010387 0.00078526 0.00063244 0.030758 0 0 -0.0010733 0 0.04848 0.017601 0.03163 0 0
0.74219 -0.0046179 0.00054436 0.0095758 -0.00021657 0 0.0022978 -0.0031829 -0.0011007 -0.00081314 -0.0022132 -0.00024699 0.011174 0.013819 0.0061595 -0.0022251 0.099214 0.01269 0.025771 0.033492 0.0056085 0.040624 0.078903 0.000167 0.035358 0.00054894 0.00073014 0.00072376 0.0016929 0.010218 0 0 0.0020302 0 0.056099 0.020793 0.032585 0 0
0.74609 -0.0049895 -0.00091729 0.013408 -0.0018284 0 0.0019851 -0.0024184 -0.0018686 0.0012825 -0.0013817 0.0015139 0.019366 0.018495 0.00040258 -0.0047287 0.10421 0.01123 0.029861 0.035449 0.0066095 0.038913 0.084612 0.00095723 0.037925 0.0006457 0.001183 0.0007887 0.0020115 0.0048109 0 0 0.0031179 0 0.065784 0.022081 0.029648 0 0
0.75 -0.0039599 -0.0026776 0.015045 -0.0025835 0 9.3014e-05 -0.001199 -0.0016621 0.0034981 -0.0012003 0.0022966 0.026066 0.0245 -0.0033474 -0.0045087 0.10672 0.0048681 0.033832 0.042016 0.007716 0.037916 0.089199 0.0020475 0.039962 0.00069194 0.0011915 0.00097419 0.0010912 0.0080253 0 0 0.0017335 0 0.075169 0.021329 0.023751 0 0
0.75391 -0.0019701 -0.003429 0.014924 -0.0015946 0 -0.001309 0.00049478 -0.00037022 0.0052008 -0.0013211 0.0026077 0.031375 0.030209 -0.0023238 -0.0016047 0.10637 -0.0015412 0.037483 0.05235 0.0077377 0.037502 0.092778 0.0030915 0.041288 0.00051189 0.00087639 0.001082 -0.00034625 0.0056109 0 0 -0.00055373 0 0.081627 0.0185 0.016148 0 0
0.75781 8.1855e-05 -0.0025463 0.012486 0.00024526 0 -0.0009836 0.0019539 0.0013342 0.0057315 -0.00095572 0.0031158 0.032223 0.032049 0.0019778 0.0037613 0.10197 -0.0036756 0.040188 0.062644 0.0060598 0.036993 0.095749 0.0035405 0.041967 0.00012234 0.00058068 0.00098198 -0.0010536 -0.0098456 0 0 -0.001542 0 0.079299 0.013295 0.0096112 0 0
0.76172 0.0013752 -0.00064606 0.0068438 0.0011506 0 0.00042952 0.0023105 0.0024545 0.0047845 8.8299e-06 0.0041056 0.022525 0.029188 0.0053953 0.0097287 0.09444 -0.0018417 0.041508 0.067872 0.0033611 0.035775 0.098423 0.0032748 0.042701 -0.0002334 0.00049802 0.00074914 -0.00052856 -0.030929 0 0 -0.00028388 0 0.068561 0.0069085 0.0059443 0 0
0.76563 0.00167 0.0009167 -0.0017991 0.00017096 0 0.0013176 0.0013818 0.0024133 0.0027677 0.00084712 0.0052664 -0.00040674 0.02223 0.0048771 0.015532 0.084367 -0.000122 0.041103 0.066547 0.0010617 0.034017 0.10036 0.0026573 0.043828 -0.00035035 0.00048513 0.00051252 0.00048518 -0.042866 0 0 0.0022938 0 0.051451 8.5608e-05 0.0050485 0 0
0.76953 0.0014314 0.0011611 -0.011374 -0.001938 0 0.00077534 -5.2682e-05 0.0015081 0.00079884 0.0010539 0.005884 -0.029649 0.01195 0.00072622 0.020674 0.072351 -0.0017297 0.038677 0.058108 -0.00013845 0.032114 0.10102 0.0017296 0.045591 -0.00031745 0.00024801 0.00025348 0.00079092 -0.038564 0 0 0.0043851 0 0.030158 -0.0065278 0.0064854 0 0
0.77344 0.0014676 0.00020724 -0.018536 -0.0034582 0 -0.00070218 -0.00085102 0.00064698 7.4248e-05 0.0011751 0.0052096 -0.050854 -0.00028547 -0.0044385 0.024692 0.059345 -0.0056861 0.03376 0.042665 -0.001018 0.030994 0.099318 -0.00030264 0.048281 -0.00042889 -0.00030368 -0.00012951 -2.0382e-05 -0.024715 0 0 0.0047307 0 0.0082456 -0.012019 0.0091794 0 0
0.77734 0.0023022 -0.00095809 -0.020253 -0.0032353 0 -0.0019692 -0.0004664 0.00051019 0.0008949 0.0021208 0.0028304 -0.052992 -0.011249 -0.0083144 0.027552 0.048415 -0.0081843 0.026415 0.024719 -0.0027916 0.032911 0.093881 -0.0041303 0.052066 -0.00081358 -0.00091757 -0.00054906 -0.0011717 -0.012599 0 0 0.0032095 0 -0.0073525 -0.015109 0.010326 0 0
0.78125 0.0037088 -0.0013482 -0.015464 -0.0015217 0 -0.0023233 0.00060649 0.00086776 0.0022098 0.0036906 -0.00098127 -0.037928 -0.019303 -0.010256 0.029893 0.041781 -0.0067744 0.018226 0.0095972 -0.0052348 0.038169 0.085914 -0.0086581 0.056517 -0.0012068 -0.0012263 -0.00065207 -0.0015212 -0.0050829 0 0 0.00050176 0 -0.015061 -0.016137 0.0089382 0 0
0.78516 0.0047626 -0.00066397 -0.0059369 0.00049282 0 -0.0017815 0.0013003 0.00077207 0.0023413 0.0043557 -0.0050613 -0.018856 -0.0238 -0.010465 0.031935 0.040834 -0.0027064 0.010185 -0.00037955 -0.0062473 0.046659 0.076329 -0.010835 0.061392 -0.0011645 -0.0010963 -0.00015892 -0.00071528 0.0041403 0 0 -0.002391 0 -0.014688 -0.01535 0.005064 0 0
0.78906 0.0044285 0.00067794 0.0043035 0.0017862 0 -0.00059809 0.0009189 -0.00043415 0.00049286 0.0029937 -0.0076275 -0.0084974 -0.024387 -0.0087652 0.033844 0.046602 0.00077553 0.0033255 -0.0035065 -0.0038291 0.057905 0.066228 -0.0081027 0.066397 -0.00052599 -0.0007219 0.00070801 0.00050078 0.018128 0 0 -0.0043132 0 -0.0068048 -0.013128 -0.00084417 0 0
0.79297 0.0023148 0.0019816 0.011034 0.0021351 0 0.0010465 -0.00031659 -0.0022494 -0.0023175 0.00066261 -0.0072369 -0.0087365 -0.020547 -0.0048537 0.035556 0.060647 0.0018286 -0.0002157 0.0019263 0.0013593 0.07017 0.057937 -0.0014592 0.070805 0.00037601 -0.00037478 0.0012652 0.0010646 0.027446 0 0 -0.0041798 0 0.0065958 -0.010184 -0.0068839 0 0
0.79688 -0.00094371 0.0026763 0.012428 0.0018701 0 0.0027628 -0.0015893 -0.0032811 -0.0039543 -4.3707e-05 -0.00398 -0.011802 -0.014335 0.00036471 0.036609 0.078239 0.0012833 -3.3981e-05 0.010955 0.0057889 0.079749 0.052813 0.0043532 0.073732 0.0009982 -0.00010896 0.00097709 0.00061433 0.018431 0 0 -0.0016785 0 0.019361 -0.0075367 -0.010048 0 0
0.80078 -0.0039845 0.0024574 0.010364 0.0012944 0 0.0037035 -0.0022932 -0.0025827 -0.0030212 0.0021302 0.00011359 -0.010608 -0.0071506 0.0044586 0.03658 0.095035 0.00086461 0.0030523 0.019783 0.00594 0.084921 0.050397 0.0045831 0.074725 0.0010686 0.0002283 4.2579e-05 -0.00026333 -0.0079173 0 0 0.0020149 0 0.028844 -0.0052844 -0.009548 0 0
0.80469 -0.0055233 0.0013098 0.0090084 0.00047298 0 0.003074 -0.0024827 -0.00077958 -0.00014383 0.0051549 0.0021853 -0.0061712 9.4518e-05 0.0052091 0.03508 0.10773 0.00093833 0.0082616 0.025994 0.0016135 0.084617 0.050089 -0.0010726 0.073395 0.00076103 0.00068759 -0.00072161 -0.0007011 -0.029331 0 0 0.0045468 0 0.033704 -0.0032984 -0.0052313 0 0
0.80859 -0.005107 -0.00042449 0.011277 -0.00051512 0 0.0010716 -0.0025449 0.00031113 0.0026326 0.0053614 0.00067843 -0.0042254 0.0064213 0.0027908 0.031598 0.11235 0.00044916 0.014423 0.027122 -0.0037611 0.077889 0.050865 -0.0078426 0.069283 0.00041457 0.00099177 -0.00066884 -0.00038384 -0.020707 0 0 0.0040037 0 0.033037 -0.0012228 0.0025648 0 0
0.8125 -0.0032935 -0.0020402 0.015951 -0.0013467 0 -0.0009104 -0.0025438 -0.00056207 0.0037743 0.0014124 -0.0031391 -0.0062164 0.010335 -0.00018722 0.025254 0.1033 -0.0012654 0.01863 0.021513 -0.006305 0.064914 0.050414 -0.010113 0.06187 0.0001583 0.00072009 1.8046e-05 0.00025201 0.017908 0 0 0.00062143 0 0.027923 0.0019703 0.011012 0 0
0.81641 -0.0011806 -0.0027411 0.018254 -0.0016225 0 -0.0013606 -0.0020677 -0.0026174 0.0035614 -0.0037093 -0.0057356 -0.0064488 0.012177 -0.0011993 0.017059 0.085744 -0.0033176 0.019603 0.013464 -0.0051932 0.050244 0.04821 -0.0065368 0.052811 -0.00012622 -0.00022779 0.00052102 0.00052745 0.054271 0 0 -0.0031293 0 0.022654 0.0062411 0.01675 0 0
0.82031 0.00031256 -0.0021402 0.013881 -0.0012492 0 -6.8566e-05 -0.00083596 -0.0034861 0.0034235 -0.0053299 -0.0038569 0.00072107 0.012209 -0.00033553 0.0075625 0.062909 -0.0042067 0.016964 0.0053268 -0.0029646 0.035965 0.044696 -0.00095991 0.042891 -0.00050966 -0.0013825 0.0002541 0.00015013 0.050293 0 0 -0.0044701 0 0.019003 0.011223 0.018465 0 0
0.82422 0.00088979 -0.00059168 0.0031544 -0.0005628 0 0.0016386 0.00062961 -0.0013975 0.004068 -0.0019564 0.0027996 0.012683 0.010847 -2.0713e-05 -0.0025516 0.038475 -0.0035448 0.010689 -0.000657 -0.002515 0.023976 0.040622 0.0016727 0.032919 -0.00080496 -0.0020037 -0.00052998 -0.00060578 -0.00072702 0 0 -0.0026657 0 0.018402 0.01638 0.015339 0 0
0.82813 0.00082819 0.0009988 -0.0085831 -3.0814e-05 0 0.0021976 0.0011898 0.0029132 0.0045103 0.0028277 0.010953 0.020443 0.0089823 -0.0020822 -0.011857 0.019219 -0.0023767 0.0011754 -0.0010656 -0.0040849 0.017065 0.038047 0.00011032 0.024235 -0.00074736 -0.0017008 -0.0010571 -0.0012049 -0.063211 0 0 0.00036245 0 0.022539 0.020325 0.0068114 0 0
0.83203 0.00062258 0.0017873 -0.01501 0.00013764 0 0.0013183 0.00017478 0.0065148 0.0031779 0.0038072 0.01581 0.019553 0.0083389 -0.0053481 -0.01826 0.010947 -0.001804 -0.0085928 0.0042424 -0.0053345 0.0153 0.039199 -0.0025629 0.017853 -0.0003605 -0.00078268 -0.00090854 -0.0012597 -0.088321 0 0 0.0017641 0 0.030024 0.021611 -0.0035761 0 0
0.83594 0.00065682 0.0015308 -0.013868 7.0903e-05 0 0.00010717 -0.0016955 0.0066807 -3.5871e-05 -0.00045894 0.014364 0.017045 0.00956 -0.0065418 -0.020922 0.012942 -0.0017544 -0.016484 0.012764 -0.0041191 0.016797 0.043797 -0.0027205 0.013712 -2.5924e-05 2.5032e-05 -0.00045767 -0.00071372 -0.056884 0 0 0.00024916 0 0.038779 0.020438 -0.012766 0 0
0.83984 0.0010632 0.00063289 -0.0084627 -9.2286e-06 0 -0.00026462 -0.0026884 0.0032048 -0.0030748 -0.005998 0.0074468 0.024544 0.012893 -0.0036778 -0.019183 0.024244 -0.0013991 -0.021181 0.022763 -0.00078732 0.020391 0.051211 -4.4841e-05 0.011855 -9.5389e-05 0.00022902 -0.0003647 0.00021622 0.0044287 0 0 -0.0029024 0 0.047655 0.017231 -0.019045 0 0
0.84375 0.0017077 -0.00025346 -0.0043032 -1.3575e-05 0 0.00018737 -0.001619 -0.0014864 -0.0033755 -0.0074146 -0.00095783 0.043866 0.018362 0.0016405 -0.012557 0.042964 -0.00049104 -0.021551 0.032263 0.0023192 0.024765 0.060338 0.0026362 0.012227 -0.00045638 -4.4608e-05 -0.00071918 0.0011762 0.048377 0 0 -0.0050886 0 0.055563 0.01274 -0.020966 0 0
0.84766 0.0022157 -0.00066158 -0.0040409 4.8321e-05 0 0.00047399 0.00086115 -0.0044294 -0.00037532 -0.0033636 -0.0065072 0.061753 0.025272 0.0055232 7.3622e-05 0.06447 0.00026581 -0.015535 0.037676 0.0032523 0.027912 0.067596 0.0029206 0.015336 -0.00058954 -0.00027848 -0.00085627 0.0017982 0.048442 0 0 -0.0045988 0 0.061227 0.0094922 -0.017026 0 0
0.85156 0.0020828 -0.00046591 -0.0053672 0.00023096 0 -2.356e-05 0.0026469 -0.0044075 0.0036694 0.0022386 -0.0072837 0.061606 0.031569 0.005366 0.015008 0.083029 0.00031395 -0.0062629 0.039665 0.0019861 0.029696 0.07095 0.0015091 0.020174 -0.00013218 -0.00013333 -0.00012401 0.0018296 0.017186 0 0 -0.0018186 0 0.065747 0.009061 -0.011292 0 0
0.85547 0.00094935 0.00020617 -0.0036546 0.00066391 0 -0.00070735 0.0020505 -0.0024501 0.0055107 0.0044071 -0.0046275 0.040803 0.036515 0.002026 0.03039 0.097139 0.00023446 0.0048289 0.039072 -0.00024658 0.030491 0.070076 0.0010185 0.026565 0.00064939 0.00023752 0.0012366 0.0012581 -0.012045 0 0 0.0013904 0 0.069679 0.011719 -0.0057229 0 0
0.85938 -0.001063 0.0010775 0.00329 0.0013776 0 -0.00042375 -0.00057535 -0.00047442 0.0037249 0.0020911 -0.001691 0.014427 0.039647 -0.0014167 0.044351 0.10593 0.0010989 0.016289 0.03688 -0.0025176 0.030774 0.065166 0.0025641 0.034269 0.0010479 0.00042057 0.0021417 0.0003382 -0.017734 0 0 0.0032837 0 0.07351 0.017312 -0.0020246 0 0
0.86328 -0.0032437 0.0017516 0.01276 0.0021955 0 0.0011415 -0.0030715 0.00033074 -0.00010864 -0.0012447 -0.0010263 0.00017593 0.040691 -0.0026654 0.05384 0.10887 0.00284 0.025979 0.03467 -0.0046978 0.031427 0.057189 0.0042483 0.042981 0.00063101 0.00022897 0.001699 -0.00055075 -0.0047781 0 0 0.0033514 0 0.077764 0.024978 -0.002399 0 0
0.86719 -0.0046205 0.0017995 0.019062 0.0028678 0 0.0029667 -0.0033926 -5.1223e-05 -0.0028733 -0.0017058 -0.0029905 0.00031027 0.041122 -0.0017816 0.056267 0.10821 0.003811 0.031831 0.033899 -0.0066881 0.033385 0.049687 0.0033301 0.051455 -0.0002687 -9.1086e-05 0.00016892 -0.0011268 0.008355 0 0 0.0022703 0 0.08242 0.031446 -0.0067175 0 0
0.87109 -0.0045607 0.0010041 0.017959 0.0032787 0 0.0036852 -0.0013841 -0.0010928 -0.0025395 0.00097808 -0.0058894 0.0006141 0.042409 -0.00018555 0.052919 0.10619 0.0024208 0.034185 0.033917 -0.007896 0.036425 0.04451 -0.00049844 0.058546 -0.00085721 -0.0001376 -0.0012004 -0.0013344 0.0109 0 0 0.0011021 0 0.087076 0.034825 -0.012331 0 0
0.875 -0.0031908 -0.00038778 0.0098354 0.0034347 0 0.0029465 0.0012377 -0.0023021 0.00042498 0.0036729 -0.0074275 -0.012028 0.045162 0.0010918 0.044714 0.10344 -0.00090898 0.033266 0.03384 -0.0079063 0.040263 0.042145 -0.0045747 0.063418 -0.00069784 0.00020672 -0.001352 -0.0012946 0.0064025 0 0 0.00055318 0 0.091548 0.034305 -0.017548 0 0
0.87891 -0.0012787 -0.0016922 -0.00074853 0.0032435 0 0.0016507 0.0025473 -0.0031408 0.0038354 0.0035887 -0.0062509 -0.032907 0.049752 0.0017201 0.032984 0.10031 -0.0038799 0.029518 0.032552 -0.0073757 0.044487 0.042607 -0.0061066 0.065285 -0.00017052 0.00064556 -0.0004202 -0.001157 0.0021018 0 0 0.0007369 0 0.095697 0.029478 -0.020633 0 0
0.88281 0.00032503 -0.0021856 -0.0083624 0.0024486 0 0.00088064 0.002002 -0.0028265 0.0056808 0.001101 -0.0025962 -0.042814 0.055716 0.0011551 0.020758 0.0961 -0.0045972 0.023677 0.02721 -0.0075959 0.048079 0.044356 -0.00512 0.06232 -4.0498e-05 0.00077637 0.00046528 -0.00099028 -0.0021777 0 0 0.0013539 0 0.0996 0.020661 -0.018622 0 0
0.88672 0.0012222 -0.0016076 -0.010184 0.00095629 0 0.00081042 0.00050969 -0.00079391 0.0053644 -0.0012556 0.0021003 -0.028594 0.060602 -0.0014526 0.011495 0.090493 -0.0034149 0.017745 0.018058 -0.008864 0.050428 0.044171 -0.0041362 0.056074 -0.00056595 0.00050018 0.00035451 -0.00076173 -0.011805 0 0 0.0020108 0 0.10367 0.011846 -0.013049 0 0
0.89063 0.0015741 -0.00036513 -0.0073471 -0.00074993 0 0.00077216 -0.00080419 0.0024208 0.0035657 -0.0019089 0.0060942 0.0013572 0.063229 -0.0057213 0.0061685 0.083837 -0.0021683 0.012574 0.0062726 -0.0096267 0.051425 0.04099 -0.004979 0.047762 -0.0011197 0.00011341 -0.00058222 -0.00037345 -0.026499 0 0 0.0024686 0 0.10792 0.0050382 -0.0056048 0 0
0.89453 0.0017838 0.00073633 -0.003686 -0.0017114 0 0.00023549 -0.0016602 0.0050241 0.0013626 -0.0016121 0.0080959 0.023937 0.062897 -0.0088455 0.0052189 0.07669 -0.0017433 0.0088423 -0.006776 -0.0078073 0.051024 0.034367 -0.0064272 0.038495 -0.00080143 4.1703e-06 -0.001279 0.00026483 -0.036237 0 0 0.0026949 0 0.1122 0.0016751 0.0021909 0 0
0.89844 0.0020945 0.0010268 -0.0029909 -0.0012618 0 -0.00056345 -0.0024862 0.0051834 -0.00043921 -0.0017305 0.0076378 0.023591 0.059061 -0.0071872 0.0087704 0.070232 -0.0010342 0.0074599 -0.018663 -0.0031816 0.049195 0.024326 -0.0055055 0.029871 0.00054246 0.00026872 -0.00088342 0.0011154 -0.030223 0 0 0.0026852 0 0.11599 0.0033893 0.0081642 0 0
0.90234 0.0024269 0.00038498 -0.0065067 0.00020818 0 -0.0010534 -0.0035084 0.0027215 -0.001487 -0.0020181 0.0051239 0.0064879 0.05351 -1.5616e-05 0.014542 0.066798 0.0012849 0.0093713 -0.024841 0.0018396 0.046227 0.013666 -0.001092 0.024244 0.001973 0.00061807 0.00039197 0.0019017 -0.0087533 0 0 0.002218 0 0.11782 0.010015 0.010108 0 0
0.90625 0.0024902 -0.0007231 -0.012084 0.0013774 0 -0.0011663 -0.0042888 -0.00043729 -0.0018676 -0.00091326 0.0016769 -0.0075929 0.049049 0.0084862 0.019501 0.066378 0.0043103 0.013829 -0.024748 0.004121 0.042706 0.0053103 0.0041755 0.021612 0.002237 0.00064577 0.0014843 0.0021633 0.015896 0 0 0.00088494 0 0.11728 0.018374 0.009358 0 0
0.91016 0.0019961 -0.0015586 -0.015519 0.0011001 0 -0.0014516 -0.0042376 -0.0017739 -0.0020528 0.0019953 -0.001238 -0.0056426 0.046855 0.011956 0.022306 0.068533 0.0050587 0.020477 -0.018414 0.0025545 0.038808 0.00060922 0.0060073 0.021776 0.00096979 0.00019634 0.0014765 0.001561 0.030552 0 0 -0.0014358 0 0.11426 0.026813 0.007076 0 0
0.91406 0.00082191 -0.0015669 -0.013366 -0.00049855 0 -0.002287 -0.0033936 -0.00038724 -0.0026039 0.0046052 -0.0024241 0.0080207 0.047711 0.0075147 0.021914 0.072467 0.0015676 0.028808 -0.0064303 -0.0011582 0.034677 0.00055279 0.0026328 0.024285 -0.00086219 -0.00049087 0.00038196 0.00025062 0.031841 0 0 -0.0040222 0 0.10884 0.033741 0.0046561 0 0
0.91797 -0.00089881 -0.00072201 -0.0054405 -0.0020764 0 -0.0031811 -0.0024659 0.0021622 -0.0035963 0.004113 -0.0015845 0.020352 0.051466 -0.0011644 0.017223 0.075842 -0.0044086 0.037684 0.0093021 -0.0043166 0.030371 0.0063131 -0.0031739 0.028041 -0.0017652 -0.00097043 -0.00095529 -0.0010567 0.025751 0 0 -0.005364 0 0.10154 0.036678 0.0050153 0 0
0.92188 -0.0027573 0.00043937 0.004874 -0.0023306 0 -0.0030939 -0.0020645 0.0032171 -0.0042776 0.00016125 0.00044139 0.024938 0.0539 -0.0069176 0.010773 0.075888 -0.0084546 0.044995 0.023463 -0.0054839 0.025933 0.015013 -0.0063515 0.030918 -0.0010457 -0.00094441 -0.0016294 -0.0015398 0.018888 0 0 -0.0041356 0 0.094336 0.036036 0.0093482 0 0
0.92578 -0.004179 0.0011483 0.012957 -0.001245 0 -0.0014846 -0.0020409 0.0013394 -0.003549 -0.0043776 0.0020989 0.02603 0.052226 -0.0056979 0.0047236 0.072045 -0.0075945 0.049686 0.033515 -0.0048897 0.021401 0.024727 -0.0040311 0.032133 0.00057806 -0.00049539 -0.0013508 -0.00092481 0.012891 0 0 -0.00045456 0 0.087919 0.033004 0.016936 0 0
0.92969 -0.0046927 0.00093059 0.016248 -5.7394e-05 0 0.0010817 -0.0017229 -0.0025186 -0.0010686 -0.0061123 0.002018 0.028787 0.044664 -0.00021145 0.00066524 0.064242 -0.0031515 0.051028 0.037898 -0.0031197 0.016848 0.034325 0.0019195 0.031282 0.0016419 -1.6155e-05 -0.00051395 0.00024478 0.0074592 0 0 0.003744 0 0.082443 0.028418 0.026962 0 0
0.93359 -0.0042222 -3.1865e-05 0.015845 3.2129e-05 0 0.0034238 -0.00075626 -0.0059083 0.0020794 -0.0044271 -0.00016273 0.030377 0.029475 0.0031194 0.00048241 0.052843 0.00077719 0.048254 0.035171 -0.00020884 0.012411 0.042748 0.006544 0.028109 0.0012377 0.00011487 0.00024405 0.0010395 0.0054981 0 0 0.0058182 0 0.077692 0.023279 0.03809 0 0
0.9375 -0.0031422 -0.0010221 0.014965 -0.00093054 0 0.004725 0.0004454 -0.0068473 0.0040258 -0.0017192 -0.0035601 0.024336 0.0075734 0.00073473 0.0064194 0.040311 0.0016022 0.041207 0.025459 0.003631 0.0087406 0.049367 0.0060385 0.023227 -0.00024951 -0.00014086 0.00052736 0.00092988 0.011426 0 0 0.0043057 0 0.071638 0.018694 0.047177 0 0
0.94141 -0.0019904 -0.0013485 0.015563 -0.0017857 0 0.0049301 0.001153 -0.005097 0.00367 -0.00043884 -0.0065022 0.012388 -0.01409 -0.004717 0.016118 0.029703 0.00061217 0.032804 0.01398 0.0068944 0.0063453 0.054937 0.0008439 0.018538 -0.0015911 -0.00043538 0.00036501 0.00019784 0.023634 0 0 7.2625e-05 0 0.062871 0.014542 0.052995 0 0
0.94531 -0.0010597 -0.00089818 0.016138 -0.0015637 0 0.0043074 0.0011138 -0.0019322 0.001694 -0.00044322 -0.0073738 0.0068557 -0.031638 -0.0075449 0.028251 0.022366 0.00094353 0.024583 0.0033955 0.0073027 0.0057246 0.059444 -0.0049008 0.015047 -0.0018557 -0.00034147 7.8524e-05 -0.00041111 0.031491 0 0 -0.0042551 0 0.05098 0.010535 0.055171 0 0
0.94922 -0.00025196 -0.00019201 0.012902 -0.00054062 0 0.0029586 0.00074969 0.00098936 -2.1336e-05 0.00031086 -0.0054136 0.017543 -0.041591 -0.0050876 0.041345 0.019351 0.0036203 0.018033 -0.0037737 0.0039405 0.007334 0.06272 -0.0068412 0.013678 -0.0011627 0.00022491 8.4168e-06 -0.00043144 0.023432 0 0 -0.0061321 0 0.03599 0.0063827 0.053618 0 0
0.95313 0.00066103 0.00011183 0.003496 8.753e-05 0 0.00098201 0.00057626 0.0025544 -7.8838e-05 0.0027347 -0.001138 0.037333 -0.03844 -0.00019556 0.052835 0.02228 0.0062408 0.015659 -0.0033742 -0.0013578 0.012229 0.063569 -0.0038302 0.016085 -0.00041525 0.00086032 0.00027409 -6.6298e-05 -0.00066586 0 0 -0.0047478 0 0.018945 0.0017072 0.048277 0 0
0.95703 0.0016504 -0.00020484 -0.0099639 -0.00046675 0 -0.001031 0.00059659 0.0024514 0.0012642 0.0050384 0.0037911 0.045376 -0.024623 0.0022582 0.060515 0.029906 0.0057649 0.01787 0.0049921 -0.0052919 0.019969 0.060871 0.0013961 0.022238 -0.00036146 0.00099684 0.00068642 0.00013625 -0.026545 0 0 -0.0013171 0 0.0040662 -0.0030166 0.040909 0 0
0.96094 0.0023469 -0.00080538 -0.02142 -0.0017135 0 -0.0020864 0.00041081 0.0010531 0.0025219 0.0046733 0.0072909 0.027845 -0.0061036 0.00073993 0.064363 0.04045 0.0021275 0.023189 0.018759 -0.0060029 0.029294 0.055061 0.0046203 0.030955 -0.00090641 0.00044261 0.00087659 -7.6925e-05 -0.037009 0 0 0.0019934 0 -0.0061043 -0.0070012 0.032684 0 0
0.96484 0.0023705 -0.0012085 -0.024945 -0.0024129 0 -0.0016735 -0.00013693 -0.0007309 0.0024698 0.0015715 0.0079531 -0.0053657 0.01306 -0.0015863 0.064418 0.052955 -0.0015022 0.030554 0.036124 -0.0045545 0.039252 0.046828 0.0035407 0.041395 -0.0012838 -0.00037329 0.00058679 -0.00041142 -0.027296 0 0 0.0035278 0 -0.01005 -0.0096274 0.024133 0 0
0.96875 0.0017207 -0.0012498 -0.019208 -0.0018918 0 -0.00048649 -0.0006398 -0.0017317 0.001168 -0.0012543 0.00593 -0.027997 0.028404 -0.00073635 0.060976 0.066425 -0.0021115 0.038649 0.054877 -0.0034119 0.048707 0.037312 -0.00057841 0.052522 -0.00085438 -0.00073812 -8.9263e-05 -0.00040611 -0.0090334 0 0 0.0029841 0 -0.0066093 -0.010245 0.015688 0 0
0.97266 0.00078817 -0.0011094 -0.0086399 -0.00069366 0 5.9959e-05 -0.00060128 -0.0011335 -0.00038608 -0.00075965 0.0029257 -0.023391 0.032438 0.0034811 0.054445 0.07909 -2.358e-05 0.045027 0.070567 -0.003683 0.054948 0.030768 -0.0042325 0.061849 0.00025631 -0.00030186 -0.00074809 1.0932e-05 0.0011519 0 0 0.0012838 0 0.0048621 -0.007786 0.0078858 0 0
0.97656 -4.1878e-05 -0.00094709 -0.00015783 0.00012362 0 -0.00074869 -0.00015111 0.00085623 -0.0014038 0.0026897 0.0010866 -0.0020166 0.028867 0.0071823 0.046906 0.089658 0.0016829 0.049378 0.081918 -0.0042084 0.057842 0.02967 -0.0047378 0.068234 0.001264 0.00058452 -0.0010041 0.00042514 -0.0031536 0 0 -0.00022404 0 0.017899 -0.0039979 0.00090176 0 0
0.98047 -0.00076429 -0.00064361 0.0020656 0.0002059 0 -0.0020593 -7.5593e-05 0.002959 -0.0019505 0.0053976 0.0014679 0.0090747 0.020663 0.0065699 0.03887 0.097222 0.00073067 0.052078 0.088854 -0.0033435 0.057561 0.034728 -0.0023496 0.071177 0.0014395 0.00119 -0.00081152 0.0003989 -0.01379 0 0 -0.00066885 0 0.02938 3.7852e-05 -0.0049704 0 0
0.98438 -0.0016812 -4.5701e-06 -0.00037318 0.00023922 0 -0.0022114 -0.00099216 0.0037038 -0.0025111 0.0040496 0.0032587 -0.0053686 0.011068 0.0018705 0.030741 0.10096 -0.0019163 0.053687 0.091653 -0.0011566 0.054549 0.045927 0.00035569 0.070414 0.00074653 0.0010837 -0.00046099 -3.5045e-05 -0.017401 0 0 -0.00018267 0 0.036544 0.0032165 -0.0094522 0 0
0.98828 -0.0029429 0.00081508 -0.001766 0.0010195 0 -0.0004519 -0.0025339 0.0026084 -0.0031401 -0.00084869 0.0044651 -0.032666 0.005423 -0.003067 0.022824 0.099202 -0.0033953 0.055336 0.090964 0.0005482 0.049742 0.062297 0.0011186 0.06553 -0.00017298 0.00050261 -0.00025745 -0.00041 -0.0080015 0 0 0.00024169 0 0.035459 0.0036611 -0.01192 0 0
0.99219 -0.0042026 0.0012446 0.0026814 0.0023266 0 0.0022026 -0.0034978 0.00057927 -0.0032385 -0.0054559 0.003531 -0.045782 0.0077956 -0.0047379 0.01522 0.091781 -0.0023565 0.058311 0.08898 0.00024285 0.045522 0.078087 6.5115e-05 0.057811 -0.00061612 5.2158e-05 -0.00023026 -0.00035415 0.0092647 0 0 -0.00048865 0 0.02592 7.1635e-05 -0.012408 0 0
0.99609 -0.0047834 0.00080365 0.012552 0.0029369 0 0.0039143 -0.0029016 -0.00090865 -0.002204 -0.0064272 0.00053056 -0.032151 0.015604 -0.0031001 0.0079401 0.080866 -0.00047931 0.062216 0.086838 -0.0017908 0.042993 0.089167 -0.00077119 0.049015 -0.00043944 7.5847e-05 -0.00019164 -2.2117e-05 0.024741 0 0 -0.0026664 0 0.012087 -0.0065731 -0.01189 0 0
1 -0.0042229 -0.00030311 0.022198 0.0018679 0 0.0037948 -0.00090908 -0.001112 -0.00020127 -0.0040181 -0.0030531 -0.0068343 0.026372 -0.00083532 0.0010909 0.067846 -0.00045051 0.066368 0.084658 -0.0041036 0.042513 0.093455 0.00013771 0.040005 -0.00010697 0.00035918 -5.3259e-05 5.8544e-05 0.032884 0 0 -0.0054418 0 -0.0034406 -0.01554 -0.011035 0 0
1.0039 -0.0026588 -0.0012073 0.025041 -0.00044323 0 0.0026291 0.0012904 -0.00055993 0.0017948 -0.0013619 -0.0056345 0.0038893 0.03695 -0.00013364 -0.0051952 0.054324 -0.0028281 0.069833 0.082297 -0.0057823 0.044161 0.089472 0.0020747 0.031591 -0.00015081 0.0004474 5.2141e-06 -0.00042588 0.034679 0 0 -0.0073914 0 -0.017864 -0.025852 -0.010593 0 0
1.0078 -0.00069445 -0.0011245 0.018664 -0.002339 0 0.001871 0.0024834 -0.00034558 0.0027349 -0.00099457 -0.0066292 -0.0095442 0.040182 -0.00072483 -0.010376 0.0437 -0.0053432 0.069905 0.078327 -0.0069273 0.047326 0.075969 0.0028986 0.025034 -0.00059135 0.00018336 -0.00024343 -0.0011837 0.033634 0 0 -0.0075812 0 -0.026225 -0.035255 -0.012082 0 0
1.0117 0.0010836 -0.00012767 0.0065493 -0.0024202 0 0.0021151 0.002318 -0.00092889 0.0022925 -0.00244 -0.0064147 -0.03045 0.035251 -0.00091314 -0.014561 0.037017 -0.0052901 0.066274 0.072142 -0.0075175 0.049987 0.059815 0.0015491 0.020187 -0.0008955 -0.00014147 -0.00070517 -0.0015524 0.031139 0 0 -0.0062091 0 -0.029151 -0.042055 -0.015288 0 0
1.0156 0.0024451 0.00087546 -0.0048075 -0.00086157 0 0.0027173 0.0013347 -0.0016729 0.0010383 -0.0031742 -0.0054696 -0.03424 0.023917 0.00013174 -0.017888 0.033909 -0.0022399 0.059543 0.063915 -0.0066545 0.051389 0.044581 -0.00053445 0.016954 -0.0005218 -0.00015854 -0.00091993 -0.0011368 0.025693 0 0 -0.0042653 0 -0.028247 -0.045766 -0.019534 0 0
1.0195 0.0034349 0.0010094 -0.010816 0.00075051 0 0.0028085 0.00033631 -0.0015499 -5.0285e-05 -0.0015437 -0.0038214 -0.014248 0.0083415 0.0015628 -0.020518 0.033736 0.0017821 0.050545 0.054069 -0.0037384 0.051094 0.032964 -0.0007683 0.015309 0.0004829 0.00015109 -0.00048204 -0.00021054 0.015341 0 0 -0.0025837 0 -0.025142 -0.046109 -0.024053 0 0
1.0234 0.0040737 0.00029496 -0.011643 0.00091189 0 0.002358 -0.00016409 -0.00024778 -0.00026195 0.0016184 -0.0014309 0.012253 -0.0075995 0.002058 -0.022711 0.035186 0.0044695 0.040868 0.043587 -0.00025934 0.048809 0.028118 0.0017443 0.015401 0.0014392 0.00048074 0.0004848 0.00052182 8.2789e-05 0 0 -0.0012359 0 -0.022369 -0.042787 -0.027472 0 0
1.0273 0.0042388 -0.00037923 -0.01093 -0.00041204 0 0.0020221 -1.9004e-05 0.0014688 0.00046633 0.0041387 0.0010839 0.022744 -0.017494 0.0012219 -0.025058 0.035269 0.0051227 0.03379 0.03506 0.00060853 0.045519 0.03049 0.0049041 0.01743 0.0016185 0.00061844 0.0013392 0.00056748 -0.017564 0 0 0.00019288 0 -0.023213 -0.036534 -0.02765 0 0
1.0313 0.0038504 -0.00016747 -0.011926 -0.0017969 0 0.0020843 0.0007137 0.0024886 0.0016136 0.0048122 0.0024941 0.011653 -0.021019 -0.00039382 -0.027832 0.032941 0.0044241 0.030169 0.02952 -0.0028818 0.042624 0.035777 0.005346 0.020843 0.00091193 0.00072331 0.0014744 7.4322e-05 -0.033527 0 0 0.0018678 0 -0.027298 -0.029034 -0.02476 0 0
1.0352 0.0030933 0.0008651 -0.014556 -0.0016934 0 0.0019234 0.0017902 0.0024028 0.002482 0.0043347 0.0020385 -0.0069024 -0.019114 -0.0021759 -0.03107 0.028199 0.0030109 0.030034 0.027291 -0.008401 0.040726 0.041727 0.0015959 0.025328 -5.6433e-05 0.0010933 0.00087352 -0.00034819 -0.0441 0 0 0.0033975 0 -0.033929 -0.020974 -0.019122 0 0
1.0391 0.0023456 0.001811 -0.015703 0.00019352 0 0.0007748 0.0026966 0.0018165 0.0027193 0.0041751 0.00048178 -0.016235 -0.013489 -0.0037577 -0.034724 0.021435 0.00095191 0.033011 0.028367 -0.010892 0.040269 0.046182 -0.004441 0.030469 -0.00048345 0.0016968 9.769e-05 -0.00022413 -0.048433 0 0 0.0043012 0 -0.042109 -0.01299 -0.011331 0 0
1.043 0.0018294 0.0018532 -0.012065 0.0026952 0 -0.0010907 0.0027968 0.0016663 0.0026266 0.0049398 -0.00015455 -0.013785 -0.0088059 -0.0044789 -0.038417 0.014429 -0.0013675 0.037618 0.032153 -0.0073416 0.04156 0.046363 -0.0090724 0.035173 -8.1247e-05 0.0020703 -0.00027238 0.00034574 -0.050051 0 0 0.0046699 0 -0.049783 -0.0060108 -0.0028851 0 0
1.0469 0.0013455 0.0010999 -0.0029805 0.0042141 0 -0.0022609 0.0017773 0.0022887 0.0029362 0.0059709 0.0017415 -0.010146 -0.0095713 -0.003247 -0.041355 0.0098392 -0.0025812 0.040885 0.035853 -0.00020641 0.043306 0.043879 -0.0098928 0.038148 0.00073225 0.0017797 -0.00015122 0.00079669 -0.05498 0 0 0.0051904 0 -0.055723 -0.00043478 0.0040756 0 0
1.0508 0.00041295 0.00046658 0.0088263 0.0040111 0 -0.0014559 -1.8346e-05 0.0031784 0.0040943 0.0062564 0.0057575 -0.014329 -0.016006 0.00038498 -0.043066 0.0083309 -0.0013377 0.041911 0.038218 0.0044964 0.044688 0.040969 -0.0074983 0.03901 0.0012804 0.00095331 9.3846e-05 0.00064963 -0.066271 0 0 0.0064075 0 -0.060364 0.003568 0.0090333 0 0
1.0547 -0.0012583 0.00073434 0.018761 0.0026677 0 0.0011194 -0.0017791 0.0036005 0.0056317 0.0053873 0.0094993 -0.023429 -0.027536 0.0050269 -0.043166 0.010031 0.0019035 0.040389 0.038591 0.0028902 0.045204 0.039317 -0.0045717 0.037617 0.001232 0.00024403 0.00012824 -1.5361e-05 -0.079192 0 0 0.007969 0 -0.064258 0.005738 0.011863 0 0
1.0586 -0.0033735 0.0017381 0.022817 0.0014667 0 0.0038018 -0.0028056 0.0033372 0.0063492 0.0036359 0.010408 -0.027553 -0.042532 0.0079694 -0.041167 0.014625 0.0045835 0.036407 0.036519 -0.0030539 0.044379 0.040975 -0.0035562 0.03399 0.00078346 0.00019431 -2.4734e-06 -0.00059968 -0.082704 0 0 0.0086722 0 -0.068349 0.0056211 0.012743 0 0
1.0625 -0.005097 0.0024841 0.019584 0.0013215 0 0.0048575 -0.0029163 0.002776 0.0053674 0.0014719 0.0077797 -0.022368 -0.055697 0.0074473 -0.03659 0.01961 0.0041351 0.031754 0.032866 -0.007688 0.042271 0.047444 -0.0050244 0.029316 0.0003231 0.00067747 -3.3607e-05 -0.00051469 -0.067736 0 0 0.0073347 0 -0.073866 0.0021834 0.013108 0 0
1.0664 -0.0055259 0.0020538 0.010966 0.0021363 0 0.0038094 -0.002346 0.0023095 0.0031057 -0.00069129 0.003211 -0.014011 -0.064036 0.0043868 -0.030626 0.022348 0.00053734 0.028336 0.029689 -0.0073865 0.03995 0.055738 -0.0076975 0.025411 1.4292e-05 0.0010488 0.00010086 0.00027111 -0.035445 0 0 0.0037289 0 -0.07985 -0.0038666 0.014366 0 0
1.0703 -0.00425 0.00041227 0.0012822 0.003016 0 0.0014937 -0.0014077 0.0017844 0.0010683 -0.0023869 -0.00080905 -0.011486 -0.066852 0.00156 -0.02394 0.021782 -0.0034126 0.026637 0.02785 -0.0037237 0.037885 0.063973 -0.0095164 0.023007 -0.00024618 0.00086142 0.00014304 0.0011684 0.0026651 0 0 -0.0011869 0 -0.085092 -0.012265 0.01679 0 0
1.0742 -0.0016239 -0.0015871 -0.0051067 0.0030524 0 -0.00091078 -0.00039912 0.00066311 0.00040975 -0.0031499 -0.002773 -0.016485 -0.064098 0.00087259 -0.017274 0.017229 -0.0045702 0.026792 0.027985 -0.0010208 0.036458 0.070302 -0.0087822 0.022611 -0.00051757 0.00035514 -0.00014549 0.0014685 0.033488 0 0 -0.0058248 0 -0.088245 -0.022593 0.02036 0 0
1.0781 0.001392 -0.0028992 -0.0065786 0.0020211 0 -0.0026865 0.00022591 -0.0012491 0.00064598 -0.0029655 -0.0028692 -0.022265 -0.056711 0.0017246 -0.012105 0.0081327 -0.0022144 0.028109 0.030617 -0.0013872 0.03604 0.071767 -0.0049611 0.024569 -0.00059314 0.00016276 -0.00059316 0.00097327 0.051672 0 0 -0.0088029 0 -0.086333 -0.033985 0.024143 0 0
1.082 0.003695 -0.0029898 -0.0054708 0.00046591 0 -0.0035558 -0.00010912 -0.0033399 -1.0522e-05 -0.0025592 -0.0022151 -0.02154 -0.048916 0.002235 -0.0096832 -0.0027356 0.0015942 0.028114 0.034072 -0.0028795 0.036104 0.068815 0.00090273 0.027164 -0.00019177 0.00056159 -0.00070245 0.00017223 0.060802 0 0 -0.0095275 0 -0.078837 -0.044259 0.025719 0 0
1.0859 0.0045453 -0.0020078 -0.006252 -0.0008309 0 -0.0033347 -0.0015935 -0.0045883 -0.0027709 -0.0029088 -0.0016936 -0.013345 -0.042551 0.0017798 -0.010058 -0.013067 0.0041579 0.025759 0.036861 -0.0024972 0.036134 0.063888 0.0064542 0.029027 0.00062726 0.0011239 -0.00018747 -0.0002182 0.066404 0 0 -0.0083347 0 -0.067795 -0.052152 0.023963 0 0
1.0898 0.0038664 -0.00050111 -0.011474 -0.001499 0 -0.0020247 -0.0035067 -0.0045079 -0.0066682 -0.0042637 -0.0015726 -0.001969 -0.038197 0.0017157 -0.013217 -0.021436 0.0043565 0.020695 0.03809 -0.00011848 0.035871 0.058787 0.0092601 0.029426 0.0013343 0.0011801 0.00062276 6.382e-05 0.06931 0 0 -0.006248 0 -0.054997 -0.056806 0.018281 0 0
1.0938 0.0022062 0.00090628 -0.018771 -0.0017835 0 -0.0002374 -0.0044553 -0.0036705 -0.0090232 -0.0057073 -0.0019744 0.0082425 -0.035921 0.0033588 -0.01897 -0.026469 0.0028303 0.012934 0.036937 0.0013589 0.035109 0.055614 0.008455 0.02777 0.001325 0.00058119 0.0010147 0.00057736 0.066635 0 0 -0.0044435 0 -0.042794 -0.057435 0.0083415 0 0
1.0977 0.0003881 0.0016484 -0.022034 -0.0021549 0 0.00088266 -0.0034543 -0.0032052 -0.0077621 -0.0058729 -0.0032544 0.014462 -0.03384 0.0057294 -0.026549 -0.026207 0.00055797 0.00426 0.032711 -0.00031875 0.033926 0.05768 0.0054198 0.024284 0.00049854 -0.0001097 0.0005684 0.00062305 0.05801 0 0 -0.0035962 0 -0.036634 -0.053008 -0.0050988 0 0
1.1016 -0.00094675 0.0013135 -0.016464 -0.0027467 0 0.00055579 -0.00091289 -0.0037034 -0.0033765 -0.0041863 -0.0055788 0.012622 -0.029731 0.0060631 -0.033904 -0.022922 -0.0020869 -0.0024042 0.027526 -0.003843 0.032874 0.062864 0.0026181 0.021366 -0.0005813 -0.0002365 -0.00042388 -4.0656e-05 0.048253 0 0 -0.0034748 0 -0.036721 -0.046611 -0.018037 0 0
1.1055 -0.0016327 -0.00011701 -0.0033322 -0.0032066 0 -0.00076398 0.0015559 -0.0046111 0.0014614 -0.0013972 -0.0081141 -0.0027119 -0.023066 0.0028367 -0.040216 -0.017611 -0.0047676 -0.0059588 0.022413 -0.0057428 0.032102 0.069321 0.0014632 0.020239 -0.0011591 0.00020126 -0.0012557 -0.00092223 0.042072 0 0 -0.0031506 0 -0.042427 -0.039882 -0.028482 0 0
1.1094 -0.0019361 -0.0020402 0.010156 -0.0031156 0 -0.0016628 0.002479 -0.0047362 0.0042803 0.0011027 -0.0089516 -0.031935 -0.013762 -0.0021565 -0.044834 -0.011276 -0.0062966 -0.0057694 0.018292 -0.0044257 0.031655 0.075022 0.0012561 0.021854 -0.00096536 0.00051643 -0.0015071 -0.0012554 0.036744 0 0 -0.0017516 0 -0.052599 -0.034454 -0.034722 0 0
1.1133 -0.00224 -0.0033861 0.016348 -0.0025049 0 -0.0011119 0.0017652 -0.0033849 0.0047948 0.0024236 -0.0063085 -0.064102 -0.0025329 -0.0053344 -0.046934 -0.0052588 -0.0051458 -0.0015564 0.016387 -0.0019849 0.031335 0.076239 0.00029422 0.02733 -0.00043807 7.9277e-05 -0.0013918 -0.00074538 0.022526 0 0 0.00083769 0 -0.0648 -0.033025 -0.034195 0 0
1.1172 -0.0027106 -0.0032616 0.013365 -0.0018556 0 0.00050246 0.00060848 -0.0010105 0.0045571 0.0026622 -0.00020658 -0.08102 0.0073553 -0.0049782 -0.047028 -0.00076618 -0.0011969 0.0035882 0.016649 -0.0015627 0.030364 0.070107 -0.0020169 0.034974 -0.00026934 -0.00096334 -0.0013879 0.00014567 -0.0073536 0 0 0.0039292 0 -0.074505 -0.037164 -0.027394 0 0
1.1211 -0.0031835 -0.0016449 0.0063754 -0.0015254 0 0.0018335 0.00017436 0.0012308 0.0048498 0.0024365 0.0069015 -0.071711 0.013905 -0.0028849 -0.046364 0.0022354 0.0033365 0.0067838 0.017906 -0.0034038 0.028443 0.058159 -0.0043374 0.042036 -0.00072295 -0.0017764 -0.0015935 0.00065956 -0.046612 0 0 0.0065952 0 -0.080487 -0.045349 -0.017483 0 0
1.125 -0.003309 0.00050589 0.0026197 -0.0012351 0 0.0020345 0.00045707 0.0025051 0.0052329 0.0021607 0.011389 -0.043764 0.016016 -0.0020377 -0.045646 0.0037903 0.005335 0.0064928 0.01948 -0.0043734 0.025554 0.041703 -0.0047586 0.046771 -0.0013868 -0.0016396 -0.0015623 0.00047073 -0.076983 0 0 0.0081996 0 -0.08265 -0.056383 -0.0064308 0 0
1.1289 -0.0028025 0.0019247 0.0046805 -0.00028014 0 0.0015548 0.00048085 0.0028631 0.0043263 0.0018135 0.010865 -0.018247 0.012903 -0.0029547 -0.045568 0.0040431 0.0034694 0.0014899 0.02068 -0.0016658 0.02183 0.022565 -0.0028522 0.047524 -0.0015811 -0.00061776 -0.00084056 -5.9309e-05 -0.08129 0 0 0.0084147 0 -0.081465 -0.068703 0.003644 0 0
1.1328 -0.001613 0.0019694 0.0082225 0.0016294 0 0.0013503 -0.00045243 0.0028717 0.0018284 0.0012205 0.0059495 -0.011028 0.0033628 -0.0030747 -0.047125 0.0030626 -0.00055742 -0.0093656 0.020625 0.0035564 0.018231 0.0051221 -0.00015952 0.041648 -0.0010039 0.00056936 0.0003848 -0.00033087 -0.057352 0 0 0.0069848 0 -0.079161 -0.078518 0.008763 0 0
1.1367 6.6092e-05 0.0010305 0.0062406 0.0037752 0 0.0014922 -0.0018816 0.0028724 -0.00066451 0.00034739 2.0908e-05 -0.018599 -0.0090017 -9.033e-05 -0.04962 0.0015258 -0.0036044 -0.021725 0.019873 0.0069132 0.016013 -0.0075709 0.0013496 0.032503 1.4945e-06 0.0012671 0.0012881 -0.00014754 -0.020405 0 0 0.0038553 0 -0.078704 -0.083828 0.0092706 0 0
1.1406 0.0018972 9.8942e-05 -0.0041666 0.0048409 0 0.00095619 -0.0026293 0.0027469 -0.0011337 -0.00067448 -0.0029619 -0.023108 -0.022428 0.0046177 -0.052405 -0.00037676 -0.0039339 -0.033111 0.018858 0.0052932 0.015586 -0.014809 0.0010899 0.022512 0.00076919 0.0014055 0.0011381 0.00013405 0.0077148 0 0 -0.00028518 0 -0.080544 -0.084322 0.0061571 0 0
1.1445 0.003523 -6.7804e-05 -0.018676 0.0040768 0 -0.00098612 -0.0020475 0.0023709 0.00063027 -0.00161 -0.001061 -0.011604 -0.035395 0.0067332 -0.054872 -0.0025021 -0.0024067 -0.041508 0.017878 0.00016114 0.017088 -0.016363 4.2875e-05 0.01386 0.00087416 0.0013394 3.5295e-05 6.7764e-05 0.013158 0 0 -0.0038293 0 -0.084555 -0.080081 0.00053559 0 0
1.1484 0.004656 0.00055991 -0.028922 0.0020927 0 -0.0033691 -0.00069291 0.0020572 0.0025566 -0.0020941 0.0044 0.010475 -0.045863 0.0035538 -0.056094 -0.0047236 -0.00097648 -0.044278 0.017181 -0.003908 0.020402 -0.01227 -0.00060108 0.0097321 0.00041235 0.0013159 -0.0011257 -0.00035115 -0.0026157 0 0 -0.0051257 0 -0.089673 -0.07157 -0.0057815 0 0
1.1523 0.0051094 0.0014685 -0.028944 0.00039758 0 -0.0039773 0.00025659 0.0022898 0.0022634 -0.0017121 0.0097524 0.025261 -0.051666 -0.0026345 -0.055315 -0.0068996 -0.00035873 -0.040732 0.016125 -0.0037751 0.023778 -0.0051213 -0.00056698 0.012444 -0.00018976 0.0012302 -0.0014607 -0.00067752 -0.026091 0 0 -0.0038948 0 -0.092325 -0.061512 -0.0099484 0 0
1.1563 0.0047792 0.0021422 -0.019376 3.0353e-05 0 -0.0014926 0.00014737 0.0029643 -0.00051659 -0.00039272 0.011394 0.020839 -0.053339 -0.0064169 -0.053237 -0.0089885 0.00049174 -0.034237 0.013782 -0.00046188 0.025586 0.0019258 -0.0001889 0.019335 -0.00057305 0.0008968 -0.0008678 -0.00051647 -0.040888 0 0 -0.0017192 0 -0.091012 -0.052322 -0.011584 0 0
1.1602 0.0036279 0.002391 -0.0063109 0.00059196 0 0.0028483 -0.00066841 0.0031014 -0.0035981 0.001212 0.0080865 0.002445 -0.051136 -0.0047101 -0.050382 -0.010978 0.0026579 -0.026776 0.0095262 0.0025308 0.025029 0.0073987 0.00055307 0.028483 -0.00066211 0.0004203 -1.2858e-05 3.9818e-05 -0.036576 0 0 -0.00076349 0 -0.08539 -0.044914 -0.010905 0 0
1.1641 0.0017339 0.0022525 0.0035031 0.00066685 0 0.0060028 -0.0014035 0.0016313 -0.0044551 0.0020055 0.0016799 -0.014263 -0.045553 -1.3289e-05 -0.047369 -0.012863 0.0054579 -0.020402 0.002841 0.002999 0.021537 0.010027 0.0020806 0.037657 -0.00056937 0.00016048 0.00040461 0.000513 -0.013721 0 0 -0.001723 0 -0.075631 -0.03991 -0.0084373 0 0
1.168 -0.00059921 0.0017499 0.0070241 -0.00073044 0 0.0057332 -0.0016832 -0.0013597 -0.0025894 0.0014323 -0.004157 -0.019014 -0.037627 0.0022113 -0.045456 -0.014614 0.0067889 -0.018546 -0.0069648 0.0017193 0.014586 0.0077992 0.0041681 0.042361 -0.00037905 0.00032186 0.00031004 0.00053829 0.015987 0 0 -0.0030732 0 -0.063321 -0.037689 -0.0056681 0 0
1.1719 -0.0028017 0.00088511 0.0059388 -0.003075 0 0.0025435 -0.0017253 -0.0042462 0.00022683 0.0002127 -0.0063122 -0.014495 -0.030367 -0.00061817 -0.045114 -0.016235 0.0053341 -0.020852 -0.017877 0.00075442 0.0065722 0.0020138 0.0053575 0.041286 -6.6476e-05 0.0006789 0.00018139 0.00020472 0.035351 0 0 -0.0025805 0 -0.052671 -0.036415 -0.0042634 0 0
1.1758 -0.0042168 -0.00013992 0.0045028 -0.0046766 0 -0.00092712 -0.0018084 -0.0049953 0.0019083 -0.00020559 -0.0041517 -0.0093262 -0.02529 -0.0053459 -0.046096 -0.017731 0.0021524 -0.025678 -0.028298 0.00096503 -0.00089526 -0.0059834 0.0041006 0.035489 0.00039592 0.0007953 0.0004046 -9.804e-05 0.031955 0 0 0.00032627 0 -0.04531 -0.035154 -0.0043405 0 0
1.1797 -0.0044686 -0.00083918 0.0063058 -0.004151 0 -0.0023246 -0.0018115 -0.0029618 0.0020365 0.00079621 0.00025329 -0.0066652 -0.023394 -0.0062795 -0.048113 -0.019126 -0.00020615 -0.031556 -0.037006 0.0016627 -0.0066564 -0.01511 0.0006884 0.02612 0.0009085 0.00050024 0.00081278 -9.3331e-05 0.0075335 0 0 0.0037899 0 -0.042032 -0.033402 -0.0056943 0 0
1.1836 -0.0037374 -0.00075447 0.011984 -0.0016739 0 -0.0013678 -0.0014019 0.00031608 0.0018724 0.0020825 0.0036817 -0.0019267 -0.025705 -0.0010822 -0.050663 -0.020474 -0.00018097 -0.036378 -0.042481 0.0022323 -0.0093612 -0.023948 -0.0023644 0.015055 0.0012593 6.9862e-05 0.00091169 0.00018507 -0.021528 0 0 0.0052619 0 -0.043244 -0.030799 -0.0076891 0 0
1.1875 -0.0026305 6.1845e-05 0.018812 0.0010834 0 0.00052014 -0.00055678 0.00219 0.0026598 0.0017631 0.003986 0.0092607 -0.031786 0.0067843 -0.052681 -0.022066 0.0013849 -0.036952 -0.043456 0.0031334 -0.0079806 -0.030138 -0.002416 0.0060359 0.0012799 -9.6454e-05 0.00050168 0.00056486 -0.035326 0 0 0.0039862 0 -0.046834 -0.02778 -0.0083921 0 0
1.1914 -0.0016699 0.00092237 0.022226 0.0022324 0 0.0019092 0.00031709 0.0010238 0.0042249 -0.00063112 0.001438 0.023926 -0.03813 0.011437 -0.053797 -0.024112 0.0023859 -0.033852 -0.042084 0.0048639 -0.0043656 -0.033512 0.00063622 0.00010317 0.00098698 7.4841e-05 -3.5447e-05 0.00097262 -0.025713 0 0 0.0016139 0 -0.049267 -0.02515 -0.0071222 0 0
1.1953 -0.00083172 0.00099491 0.018618 0.0010532 0 0.0024194 0.00085372 -0.0024374 0.0053024 -0.0031331 -0.0016939 0.03429 -0.042685 0.010074 -0.05397 -0.026689 0.0018302 -0.027782 -0.039595 0.0064608 0.00057051 -0.034188 0.0040045 -0.0028202 0.00057012 0.00027589 -0.0001273 0.0014048 -0.0027644 0 0 0.00031563 0 -0.049138 -0.023123 -0.0038999 0 0
1.1992 0.00037887 4.1795e-05 0.0079834 -0.001572 0 0.0023092 0.0011698 -0.0056076 0.0049658 -0.0029241 -0.0029466 0.036105 -0.043533 0.0050416 -0.053261 -0.029796 0.00080496 -0.019731 -0.037244 0.0059248 0.0058967 -0.032521 0.0045725 -0.0031627 0.00023712 0.0002037 0.00035018 0.0017073 0.01398 0 0 0.00047301 0 -0.045456 -0.021754 0.00097805 0 0
1.2031 0.0023115 -0.0012866 -0.0054787 -0.0038768 0 0.001589 0.0016521 -0.0060366 0.0034249 0.0007826 -0.0014701 0.031992 -0.037456 0.0008932 -0.051866 -0.033177 0.001002 -0.01171 -0.036978 0.0024792 0.010261 -0.029383 0.0018182 -0.0021181 5.5814e-05 -8.1262e-05 0.00090446 0.0015437 0.012244 0 0 0.00048081 0 -0.037557 -0.020586 0.0063784 0 0
1.207 0.0045848 -0.0019473 -0.015731 -0.0044363 0 -1.5232e-05 0.0022948 -0.0032173 0.0014265 0.0055353 0.0014807 0.026124 -0.025805 2.4066e-05 -0.050298 -0.035788 0.0025225 -0.0059194 -0.038922 -0.0020247 0.013047 -0.026743 -0.0019176 -0.0015514 -6.74e-05 -0.00024914 0.00093226 0.00071937 -0.0031339 0 0 -0.0011633 0 -0.028487 -0.018344 0.010189 0 0
1.2109 0.0061665 -0.0013982 -0.018891 -0.0030485 0 -0.0022983 0.0024379 0.0011124 -0.00075598 0.0076308 0.003653 0.018042 -0.011825 0.0013233 -0.048675 -0.036877 0.0035104 -0.0025623 -0.041716 -0.0045679 0.014495 -0.02527 -0.0039886 -0.0015713 -0.00025452 -0.00012551 0.00035565 -0.000459 -0.015688 0 0 -0.0038708 0 -0.020571 -0.01456 0.011802 0 0
1.2148 0.0061525 -9.4974e-05 -0.015754 -0.00077706 0 -0.004246 0.0013689 0.0042525 -0.0033545 0.0055191 0.0035638 0.004349 0.0019629 0.0024532 -0.04699 -0.035891 0.0021318 -0.0015391 -0.044145 -0.0039631 0.014739 -0.02512 -0.0039964 -0.0018422 -0.00048865 7.2536e-05 -0.0003046 -0.0012645 -0.012286 0 0 -0.0053671 0 -0.01512 -0.0091289 0.011083 0 0
1.2188 0.0045554 0.00087167 -0.01061 0.00079666 0 -0.0048369 -0.00078044 0.0043661 -0.0061383 0.0012205 0.0015275 -0.013882 0.012513 0.0025426 -0.04517 -0.032273 -0.0012429 -0.0024436 -0.044646 -0.0020799 0.013968 -0.026177 -0.0036801 -0.0016524 -0.00057447 -1.4177e-05 -0.00049658 -0.0011222 0.0064222 0 0 -0.0041117 0 -0.013274 -0.0021716 0.0082031 0 0
1.2227 0.0023373 0.00068706 -0.0072329 0.00064024 0 -0.0041189 -0.0028779 0.0016028 -0.0078321 -0.0017177 -0.0007909 -0.028655 0.014267 0.0023599 -0.043073 -0.025488 -0.0041378 -0.0039819 -0.040148 -0.0018305 0.012204 -0.02707 -0.0045377 0.00096417 -0.00029125 -0.00043558 -0.00022266 -0.00015762 0.028444 0 0 -0.0010776 0 -0.015262 0.0048913 0.0046694 0 0
1.2266 0.00060565 -0.00052419 -0.0056409 -0.0010154 0 -0.0031738 -0.0036849 -0.0021083 -0.0069786 -0.001633 -0.0018007 -0.032639 0.0094204 0.0024849 -0.041028 -0.017697 -0.0044149 -0.0048348 -0.031929 -0.0040637 0.0098425 -0.0264 -0.0060109 0.0056199 0.00037084 -0.00081754 -2.7136e-06 0.0008453 0.041436 0 0 0.0011018 0 -0.017663 0.010249 0.0025004 0 0
1.2305 -0.00028944 -0.001838 -0.0026421 -0.0028338 0 -0.0028573 -0.0029646 -0.0043555 -0.0035424 -4.9829e-05 -0.0011318 -0.028401 -0.00014968 0.0022653 -0.039411 -0.010113 -0.0025152 -0.0047451 -0.021124 -0.0067154 0.0070353 -0.023757 -0.006191 0.01151 0.0011069 -0.00074596 -0.0002595 0.0010878 0.041133 0 0 0.00075573 0 -0.018872 0.013165 0.0023489 0 0
1.2344 -0.00091702 -0.0023118 0.0043746 -0.0033731 0 -0.0027698 -0.001669 -0.0037897 0.00056292 0.0003214 0.00040774 -0.026758 -0.012154 0.0009231 -0.038612 -0.003907 -0.0010241 -0.0036368 -0.0091418 -0.007004 0.0039962 -0.019027 -0.0040282 0.017588 0.0014651 -0.00023428 -0.00080422 0.00041832 0.030918 0 0 -0.0011947 0 -0.017586 0.013196 0.0045467 0 0
1.2383 -0.0020562 -0.0017177 0.014103 -0.00222 0 -0.0017778 -0.0009945 -0.00095988 0.0028902 -0.0014138 0.0018385 -0.033862 -0.022356 -0.00083426 -0.039441 -0.00099502 -0.0018759 -0.0017349 0.0012709 -0.0041677 0.0012237 -0.012563 -0.00045349 0.021552 0.001192 0.00025601 -0.00099218 -0.0005807 0.016038 0 0 -0.0022666 0 -0.012304 0.010015 0.0090616 0 0
1.2422 -0.0038175 -0.00064693 0.021781 -0.00032269 0 0.00041441 -0.001259 0.0021038 0.0025891 -0.0035559 0.0028905 -0.041505 -0.026223 -0.0010945 -0.042126 -0.0018728 -0.0041055 -4.0902e-05 0.0069591 7.4191e-05 -0.00042885 -0.0065848 0.0026741 0.021139 0.00046959 0.00028589 -0.00039181 -0.0011137 -3.3842e-05 0 0 -0.00095221 0 -0.0046036 0.0055209 0.013712 0 0
1.2461 -0.0054212 2.1675e-05 0.023144 0.00081866 0 0.0025192 -0.0017086 0.0033187 0.0011109 -0.0039145 0.0038841 -0.033838 -0.024223 0.0011 -0.045884 -0.0050036 -0.0046458 0.00090211 0.0079513 0.0034082 -0.0008469 -0.0024805 0.0043116 0.017019 -0.00019395 -9.8945e-05 0.00074161 -0.00079283 -0.01426 0 0 0.0018455 0 0.0027888 0.0014678 0.016761 0 0
1.25 -0.0057971 -0.00020342 0.018145 0.00043542 0 0.0028045 -0.001385 0.0020105 0.00071045 -0.0022993 0.0048382 -0.0056211 -0.017332 0.0042679 -0.050075 -0.009253 -0.0015347 0.00082201 0.0045769 0.0048089 -0.0001651 -0.00088031 0.004638 0.010057 -0.00036566 -0.00041068 0.0016832 0.00015188 -0.021722 0 0 0.0037673 0 0.0081572 -0.0013365 0.017243 0 0
1.2539 -0.0044156 -0.0011191 0.010934 -0.00090177 0 0.0010019 -0.00012546 -0.0006722 0.0022257 -0.00063151 0.0049145 0.027856 -0.0072354 0.0057011 -0.053925 -0.013284 0.0037379 -0.00046438 -0.0023765 0.0046127 0.0012876 -0.0021457 0.0040312 0.0015654 -4.5973e-05 -0.00022303 0.0019114 0.0011368 -0.017253 0 0 0.0031582 0 0.0098584 -0.0022983 0.014397 0 0
1.2578 -0.0016407 -0.0020278 0.0061359 -0.0018936 0 -0.001159 0.0012821 -0.0027187 0.0043549 -0.00068235 0.0030256 0.042213 0.0013402 0.0042915 -0.055576 -0.014274 0.0073189 -0.0033135 -0.010663 0.0033993 0.0018598 -0.0060883 0.0023429 -0.004788 0.00034095 0.00039045 0.0015426 0.0016442 -0.00062596 0 0 0.00030124 0 0.0053626 -0.0014946 0.0072704 0 0
1.2617 0.0015718 -0.0022051 0.0049131 -0.0017167 0 -0.0015142 0.0018574 -0.0028221 0.0050911 -0.0020878 -0.00081602 0.026894 0.0050733 0.0018386 -0.055017 -0.012201 0.0066335 -0.0070837 -0.017202 0.001451 -6.657e-05 -0.010151 -0.00041086 -0.007112 0.00032534 0.00092536 0.0011177 0.00148 0.020137 0 0 -0.0031127 0 -0.0021198 -0.0012334 -0.0014606 0 0
1.2656 0.0042375 -0.0013004 0.0044114 -0.00063913 0 0.0004632 0.0012962 -0.0012796 0.0037694 -0.0028592 -0.0048032 -0.0041769 0.0034732 0.0012144 -0.052711 -0.007734 0.0029738 -0.011587 -0.021155 -0.0007366 -0.0051433 -0.013425 -0.0029983 -0.0054117 -0.00020208 0.00093128 0.0010188 0.00080436 0.031879 0 0 -0.0053292 0 -0.010444 -0.0026831 -0.010417 0 0
1.2695 0.0057116 0.00050265 0.00090224 0.00048171 0 0.0032565 0.00015487 0.00045772 0.0016487 -0.0017197 -0.006292 -0.026055 -0.0033344 0.0032312 -0.0493 -0.0017368 0.00032868 -0.01666 -0.022124 -0.0021113 -0.013675 -0.015406 -0.0034218 -0.00018412 -0.0009171 0.00041928 0.0011376 2.4256e-05 0.024599 0 0 -0.0053825 0 -0.017643 -0.0066642 -0.0184 0 0
1.2734 0.0057703 0.0025586 -0.0064025 0.0011695 0 0.0048948 -0.00070431 0.0010889 0.00057044 0.00043224 -0.0038694 -0.026659 -0.01443 0.0056011 -0.046047 0.0041793 0.0014979 -0.022146 -0.020074 -0.0018326 -0.025789 -0.015964 -0.0009221 0.0071456 -0.0013591 -0.00017843 0.0010897 -0.00039276 -0.0011193 0 0 -0.0031962 0 -0.020839 -0.014032 -0.023782 0 0
1.2773 0.0045969 0.0039938 -0.014317 0.0016678 0 0.0047115 -0.00081226 0.00043102 0.0012132 0.001557 0.0012451 -0.01613 -0.025941 0.0052158 -0.045187 0.0074107 0.0053473 -0.02761 -0.017048 -0.00030112 -0.039192 -0.016969 0.002681 0.012642 -0.0012924 -0.00040394 0.00067964 -0.00016782 -0.033177 0 0 0.00050519 0 -0.01811 -0.023417 -0.025431 0 0
1.2813 0.0027696 0.0040524 -0.018208 0.0023234 0 0.0034225 -0.00035233 -0.0007254 0.0027232 0.00077207 0.0058648 -0.012671 -0.03532 0.0014283 -0.047012 0.0076976 0.0079936 -0.032626 -0.015053 0.0011006 -0.051127 -0.020048 0.0042686 0.014594 -0.00080689 -0.00012712 0.00010204 0.00058638 -0.054544 0 0 0.0042521 0 -0.011692 -0.032173 -0.024313 0 0
1.2852 0.0011085 0.0024735 -0.015729 0.0028188 0 0.0017532 0.00011706 -0.0015641 0.0038981 -0.00070015 0.0071933 -0.021544 -0.041675 -0.0030809 -0.051356 0.0052073 0.0067449 -0.03688 -0.014969 0.0015293 -0.060048 -0.025874 0.0024204 0.012592 -0.00013647 0.0004214 -0.00028515 0.001397 -0.053366 0 0 0.0063217 0 -0.0031721 -0.038771 -0.020864 0 0
1.2891 0.00026582 -0.0002682 -0.0086135 0.0022676 0 -0.00047578 0.0001467 -0.0019894 0.0044532 -0.00095158 0.0049406 -0.030689 -0.044525 -0.0047659 -0.057734 0.00041413 0.0027849 -0.040074 -0.017439 0.0015966 -0.064609 -0.034789 -0.0010039 0.0067438 0.00054503 0.00087899 -0.00031631 0.0017496 -0.030485 0 0 0.0058662 0 0.0056006 -0.041832 -0.015619 0 0
1.293 0.00026961 -0.0030549 -0.001228 0.00021361 0 -0.0035923 -0.00029628 -0.0024695 0.0049686 0.00047778 0.0014142 -0.026952 -0.043809 -0.0025227 -0.064412 -0.0053576 -0.00015229 -0.041512 -0.022957 0.0023246 -0.062541 -0.046185 -0.0026202 -0.0014542 0.0011299 0.00099578 -0.00012331 0.0014644 0.00040732 0 0 0.0038104 0 0.010948 -0.039261 -0.0092141 0 0
1.2969 0.00045279 -0.0046099 0.0026806 -0.0025188 0 -0.0066678 -0.00087264 -0.0032219 0.005711 0.0021344 -0.0004414 -0.013379 -0.041959 0.0014029 -0.068868 -0.01016 0.00026185 -0.041601 -0.029345 0.0033326 -0.056333 -0.056423 -0.00096614 -0.0080997 0.0014541 0.00073739 5.7795e-05 0.00079291 0.020652 0 0 0.0023179 0 0.011853 -0.033569 -0.0028376 0 0
1.3008 -3.948e-05 -0.0041692 0.0024452 -0.004152 0 -0.0075126 -0.001193 -0.0036352 0.0058364 0.0022915 0.00065861 -0.0071189 -0.039907 0.0036376 -0.070302 -0.013592 0.0024955 -0.040733 -0.035212 0.0027837 -0.047937 -0.063559 0.0019925 -0.011689 0.0012937 0.00026106 0.00011082 0.00014798 0.018241 0 0 0.0028874 0 0.0091406 -0.026931 0.0029128 0 0
1.3047 -0.0015081 -0.0019496 0.00044208 -0.003324 0 -0.0045915 -0.0011666 -0.0026029 0.0040583 0.00079726 0.0035704 -0.019997 -0.038125 0.0027057 -0.068368 -0.015582 0.0028235 -0.039207 -0.039546 -0.00031909 -0.038816 -0.066355 0.00295 -0.011436 0.00057473 -0.00016605 6.7888e-05 -0.00024875 -0.0042486 0 0 0.0047952 0 0.0037635 -0.021044 0.0074966 0 0
1.3086 -0.003356 0.00091341 -0.00012833 -0.00027443 0 0.0010217 -0.0010759 0.00041541 0.00020414 -0.00088923 0.0058791 -0.043922 -0.036852 -1.0111e-05 -0.062993 -0.016363 -0.00055173 -0.037383 -0.041149 -0.0040725 -0.03073 -0.063596 0.0007275 -0.0068522 -0.0004216 -0.00029107 -5.3317e-06 -0.0004477 -0.031133 0 0 0.0055995 0 -0.0026631 -0.01805 0.010116 0 0
1.3125 -0.0044704 0.0029708 0.0021334 0.003255 0 0.0059594 -0.0012487 0.0045118 -0.0040228 -0.0013827 0.0057684 -0.058044 -0.035759 -0.0019687 -0.056029 -0.017106 -0.00522 -0.035688 -0.039258 -0.0047983 -0.025556 -0.056401 -0.002595 0.00028759 -0.0011517 -3.15e-05 -7.0925e-05 -0.00055022 -0.043938 0 0 0.003422 0 -0.0069257 -0.019842 0.0094223 0 0
1.3164 -0.0040316 0.0032616 0.005664 0.0053022 0 0.0072029 -0.0015817 0.0075142 -0.0060861 -0.00080899 0.0030623 -0.050032 -0.034635 -0.0018706 -0.05017 -0.018529 -0.0066198 -0.034138 -0.035556 -0.00084217 -0.022606 -0.04898 -0.0040362 0.0067552 -0.001205 0.00043022 -7.098e-05 -0.00050317 -0.03329 0 0 -0.0012214 0 -0.0083064 -0.024319 0.0059935 0 0
1.3203 -0.0020891 0.0018202 0.0070179 0.0050106 0 0.0045771 -0.0014445 0.0073422 -0.0046965 -0.00044831 -0.0010664 -0.028007 -0.033647 -0.00044344 -0.046632 -0.020665 -0.0025068 -0.032648 -0.030933 0.0049877 -0.021468 -0.043367 -0.0029161 0.011152 -0.00064925 0.00073886 9.2808e-05 -0.00018275 -0.0038715 0 0 -0.0059109 0 -0.0070219 -0.030113 0.00019968 0 0
1.3242 0.00051563 -0.00041241 0.0034805 0.0029602 0 0.00063287 -0.00025555 0.0036498 -0.0010612 -0.0011439 -0.0050423 -0.01037 -0.033046 0.00079839 -0.04636 -0.023369 0.0045961 -0.031121 -0.026301 0.0075304 -0.021674 -0.041283 -0.0014068 0.012382 3.5318e-05 0.00063426 0.00045177 0.00034406 0.030394 0 0 -0.0085853 0 -0.0036735 -0.035765 -0.0073779 0 0
1.3281 0.0027288 -0.0021827 -0.0045582 0.00047266 0 -0.0019031 0.0016823 -0.0015583 0.0018948 -0.0023732 -0.007589 -0.0056196 -0.033583 0.0012277 -0.050497 -0.02589 0.009418 -0.029409 -0.023077 0.0042855 -0.022824 -0.044797 -0.0019151 0.0092139 0.00039699 0.00018458 0.00084995 0.00074743 0.05604 0 0 -0.0091694 0 -0.00015426 -0.038838 -0.015333 0 0
1.332 0.0038686 -0.0026235 -0.013249 -0.0013264 0 -0.0024699 0.0029971 -0.0050635 0.001743 -0.0029876 -0.0079609 -0.0050138 -0.035254 0.001471 -0.056971 -0.027266 0.008461 -0.027705 -0.021543 -0.0018676 -0.024761 -0.051232 -0.0042559 0.0036673 0.00039889 -0.0002497 0.0010087 0.00071172 0.066846 0 0 -0.0089541 0 0.00072235 -0.038962 -0.02128 0 0
1.3359 0.0038378 -0.0016387 -0.017528 -0.0019666 0 -0.0025205 0.0022185 -0.0047183 -0.0016163 -0.0026366 -0.0060834 0.004362 -0.037313 0.0023244 -0.063811 -0.027474 0.0027168 -0.026325 -0.02099 -0.0053922 -0.027694 -0.057605 -0.0057394 -0.0024426 0.00036631 -0.0003253 0.00077277 0.00028364 0.063921 0 0 -0.0086643 0 -0.0017101 -0.037442 -0.024346 0 0
1.3398 0.0029721 0.00017742 -0.014658 -0.0015443 0 -0.0033196 -0.00073641 -0.00117 -0.0059317 -0.0021252 -0.0028114 0.021933 -0.039049 0.0036065 -0.06973 -0.026696 -0.0037415 -0.025543 -0.02075 -0.0036287 -0.031789 -0.061913 -0.0040708 -0.008042 0.00056781 -2.745e-05 0.0002807 -0.00012245 0.051617 0 0 -0.0075607 0 -0.0075546 -0.035381 -0.024119 0 0
1.3438 0.0017697 0.0019342 -0.0065132 -0.0004592 0 -0.0042567 -0.0039893 0.0024981 -0.0082757 -0.0022513 7.8109e-05 0.03219 -0.0395 0.0042683 -0.07336 -0.025343 -0.0075172 -0.025691 -0.019896 0.00067436 -0.037206 -0.062005 6.7269e-05 -0.012088 0.00088936 0.00031479 -0.00015891 -0.00011517 0.034145 0 0 -0.0045965 0 -0.016486 -0.034224 -0.020423 0 0
1.3477 0.00068137 0.0028702 0.0014527 0.00076371 0 -0.0035224 -0.0048932 0.0031511 -0.0070265 -0.0025074 0.00066838 0.021506 -0.037031 0.0036301 -0.073088 -0.024688 -0.008233 -0.027234 -0.016456 0.0025209 -0.043415 -0.055764 0.0034851 -0.013851 0.00095539 0.00033229 -0.00037774 0.00028937 0.014919 0 0 -0.00016682 0 -0.026067 -0.036124 -0.014299 0 0
1.3516 -2.2147e-05 0.0026313 0.0042099 0.0016106 0 -0.00033857 -0.0022242 0.00016863 -0.0027389 -0.0012922 -0.0017259 -0.0056336 -0.032904 0.0023533 -0.070655 -0.025191 -0.0076063 -0.029453 -0.010602 5.8597e-05 -0.048711 -0.046849 0.0034918 -0.014822 0.00055956 -4.6339e-05 -0.00049593 0.00070402 -0.003121 0 0 0.0037599 0 -0.033047 -0.039735 -0.0087573 0 0
1.3555 -0.00034337 0.0013688 0.0012302 0.001764 0 0.0037481 0.0025444 -0.0040023 0.0024819 0.0023655 -0.0056336 -0.029245 -0.028317 0.0019976 -0.067014 -0.026714 -0.0068959 -0.031901 -0.0026903 -0.0036422 -0.052043 -0.037286 0.00036414 -0.015725 -7.3802e-05 -0.00053789 -0.00072481 0.00078084 -0.018256 0 0 0.0054632 0 -0.035878 -0.043626 -0.0051552 0 0
1.3594 -0.000558 -0.00032209 -0.0028056 0.0012373 0 0.0059671 0.0061951 -0.005874 0.0063961 0.0073233 -0.0079908 -0.032721 -0.024606 0.0034891 -0.063128 -0.028931 -0.0056999 -0.034118 0.0067028 -0.0042196 -0.052504 -0.028987 -0.0030825 -0.017177 -0.00049336 -0.00076817 -0.0010476 0.00054003 -0.031089 0 0 0.0052575 0 -0.033381 -0.0462 -0.0045891 0 0
1.3633 -0.0010402 -0.0016401 -0.001696 0.00030469 0 0.0047546 0.0062874 -0.0038209 0.0077941 0.010771 -0.0061559 -0.017858 -0.024421 0.0060279 -0.060431 -0.030887 -0.0031438 -0.035313 0.016282 -0.00090603 -0.048617 -0.024676 -0.0041807 -0.019836 -0.00047456 -0.00059639 -0.0011715 0.00027608 -0.043733 0 0 0.0051903 0 -0.023834 -0.044254 -0.0085054 0 0
1.3672 -0.001958 -0.0019713 0.006877 -0.00071011 0 0.0011345 0.0030835 0.00066063 0.0068159 0.010427 -3.1543e-05 -0.00092203 -0.029184 0.007625 -0.059657 -0.031215 0.00029219 -0.035136 0.023837 0.0027281 -0.04119 -0.024334 -0.0026449 -0.023087 -0.00023201 -0.00020813 -0.00084651 0.00019126 -0.056768 0 0 0.0068803 0 -0.0092904 -0.036079 -0.015674 0 0
1.3711 -0.0030519 -0.001265 0.01874 -0.0015461 0 -0.0021986 -0.00080696 0.0043698 0.0045043 0.0065307 0.0073971 0.0044154 -0.03726 0.0068473 -0.060229 -0.029908 0.0026144 -0.034041 0.028699 0.0028175 -0.032287 -0.025613 -0.00041566 -0.02588 -0.00016344 7.364e-05 -0.00020811 0.00019639 -0.066798 0 0 0.0097708 0 0.0069002 -0.023572 -0.02384 0 0
1.375 -0.003714 -0.00010611 0.025944 -0.0019307 0 -0.0030987 -0.0026883 0.0051052 0.0020654 0.0017823 0.011757 -0.0017085 -0.047135 0.0040762 -0.061714 -0.027251 0.0020602 -0.032397 0.030605 -0.0006229 -0.023232 -0.026953 0.00033273 -0.027499 -0.00041331 5.2955e-05 0.00026707 8.1035e-05 -0.067652 0 0 0.0116 0 0.022572 -0.0084648 -0.031597 0 0
1.3789 -0.0033644 0.00066359 0.022864 -0.0015455 0 -0.0014545 -0.0018872 0.0032222 0.00028311 -0.0007684 0.010187 -0.010511 -0.056848 0.0010113 -0.063566 -0.023793 -0.001191 -0.030664 0.029563 -0.0039787 -0.015412 -0.026698 -0.001072 -0.027252 -0.0007389 -0.00023351 0.00018673 -0.00019788 -0.054944 0 0 0.010497 0 0.035485 0.0069813 -0.037525 0 0
1.3828 -0.001869 0.00055969 0.010666 -0.00026619 0 0.0011338 7.3337e-05 0.00086725 -0.00069076 -5.4187e-05 0.0034192 -0.017554 -0.061417 -0.0010656 -0.064896 -0.021424 -0.0051468 -0.029836 0.026076 -0.0042 -0.011318 -0.022543 -0.0037155 -0.023908 -0.00081815 -0.00061322 -0.00038415 -0.00047305 -0.030288 0 0 0.0065258 0 0.040883 0.016815 -0.039061 0 0
1.3867 0.00031855 -0.00017537 -0.0037063 0.0014864 0 0.0028326 0.001132 -7.2377e-05 -0.0011813 0.0023929 -0.0045119 -0.027273 -0.06022 -0.0024167 -0.06568 -0.021167 -0.007685 -0.029976 0.022566 -0.0019979 -0.009968 -0.016721 -0.0062346 -0.018869 -0.00064003 -0.00093004 -0.00098966 -0.00059031 -0.0015467 0 0 0.001323 0 0.039962 0.01954 -0.037441 0 0
1.3906 0.0024041 -0.00078446 -0.013123 0.0027689 0 0.0027979 0.0004649 0.00068005 -0.0016331 0.0039075 -0.0088358 -0.044207 -0.053918 -0.0041269 -0.066173 -0.022987 -0.00794 -0.030859 0.019897 -0.00057625 -0.010511 -0.011033 -0.0077791 -0.012905 -0.00052378 -0.0010976 -0.0012012 -0.00057352 0.021204 0 0 -0.00338 0 0.033699 0.015408 -0.033479 0 0
1.3945 0.0037094 -0.00063632 -0.015521 0.0027315 0 0.0013628 -0.0011804 0.0020772 -0.0022847 0.0028602 -0.0071715 -0.062516 -0.043645 -0.0063365 -0.066647 -0.026519 -0.0061865 -0.032163 0.018667 -0.0016188 -0.012049 -0.0071471 -0.0080327 -0.0067456 -0.00073594 -0.0010479 -0.00094197 -0.0005045 0.031245 0 0 -0.0066804 0 0.023352 0.0053223 -0.028017 0 0
1.3984 0.0040065 0.00025116 -0.014305 0.0013665 0 -0.00053405 -0.0025798 0.0029135 -0.0030635 -0.0002653 -0.0010601 -0.067722 -0.031736 -0.0075207 -0.067554 -0.030665 -0.0029048 -0.033234 0.019386 -0.0032743 -0.013202 -0.0075866 -0.0067596 -0.0014161 -0.0011439 -0.00069561 -0.00042782 -0.00030517 0.028949 0 0 -0.008276 0 0.011 -0.0085792 -0.022246 0 0
1.4023 0.0035108 0.0012515 -0.013906 -0.0003847 0 -0.0019993 -0.0032212 0.0025845 -0.0037268 -0.0035663 0.0051515 -0.050515 -0.02278 -0.0059061 -0.069079 -0.032588 0.0014975 -0.033002 0.021179 -0.0023869 -0.012534 -0.013162 -0.0037683 0.0021896 -0.0013247 -7.8797e-06 0.00011313 0.00021705 0.021733 0 0 -0.0080078 0 0.00085758 -0.020409 -0.017631 0 0
1.4063 0.0025928 0.0016655 -0.015007 -0.0014006 0 -0.002544 -0.0034335 0.0010651 -0.0040836 -0.0053459 0.0072754 -0.01821 -0.017982 -0.0016844 -0.070707 -0.031192 0.0060078 -0.031319 0.022709 0.0017222 -0.010374 -0.021142 0.00052289 0.0043713 -0.0010394 0.00087261 0.00057693 0.0010347 0.019924 0 0 -0.0060959 0 -0.0052385 -0.027181 -0.014347 0 0
1.4102 0.0014787 0.0012539 -0.014022 -0.0013447 0 -0.0021711 -0.003588 -0.001287 -0.0040858 -0.0052138 0.0040132 0.0089935 -0.017344 0.0025147 -0.071976 -0.026139 0.0086482 -0.028179 0.023336 0.0063003 -0.0071223 -0.029728 0.0046634 0.0052996 -0.00055046 0.0016049 0.0008786 0.0016954 0.029954 0 0 -0.0036557 0 -0.0064803 -0.027809 -0.01241 0 0
1.4141 0.00019144 0.00033007 -0.007167 -0.00086087 0 -0.0012709 -0.0034507 -0.0036426 -0.0037273 -0.0038964 -0.0023966 0.014343 -0.020286 0.0038283 -0.072377 -0.017478 0.0075928 -0.023703 0.022558 0.0080513 -0.0033327 -0.037008 0.006705 0.0052142 -0.0003898 0.0018194 0.00086316 0.0016189 0.048435 0 0 -0.0023206 0 -0.0024748 -0.021892 -0.011735 0 0
1.418 -0.0012578 -0.00056725 0.0050397 -0.00078476 0 -0.00032778 -0.0024433 -0.00473 -0.00291 -0.0022306 -0.0079019 -0.0018914 -0.0244 0.0020392 -0.070712 -0.0062475 0.0030746 -0.018297 0.020101 0.0065075 -0.00016586 -0.039774 0.0055828 0.0043394 -0.00078525 0.0013932 0.00045683 0.00069429 0.061892 0 0 -0.0028006 0 0.0070265 -0.010223 -0.012346 0 0
1.4219 -0.0026607 -0.0010474 0.017339 -0.0011933 0 0.00044698 -0.00046136 -0.0035757 -0.001476 -0.00045511 -0.0093407 -0.024024 -0.026071 2.4681e-05 -0.067174 0.0039851 -0.002024 -0.013157 0.017612 0.0041283 0.0018839 -0.03914 0.0022087 0.0031262 -0.0013546 0.00060383 -0.00010643 -0.00047489 0.054522 0 0 -0.0038061 0 0.018143 0.0014371 -0.013746 0 0
1.4258 -0.0036364 -0.00099193 0.023786 -0.0013153 0 0.0012552 0.0017408 -0.00059762 0.00058183 0.0015588 -0.0062059 -0.035443 -0.024383 0.00093418 -0.062176 0.011576 -0.0040965 -0.0089066 0.016185 0.0032274 0.0029884 -0.037011 -0.00090618 0.0016797 -0.0014366 -1.1179e-05 -0.00035852 -0.0010503 0.02014 0 0 -0.0028507 0 0.028754 0.010412 -0.01576 0 0
1.4297 -0.0038998 -0.00047927 0.02243 -0.00042192 0 0.0024227 0.0031038 0.0022036 0.0029547 0.0035582 -0.00047614 -0.03232 -0.019046 0.0047543 -0.056096 0.015452 -0.0018858 -0.0060653 0.016626 0.0033953 0.0033589 -0.035058 -0.0015174 8.1892e-05 -0.00075675 -3.6828e-05 -3.4611e-05 -0.00075609 -0.030749 0 0 0.0014232 0 0.037277 0.015002 -0.018231 0 0
1.4336 -0.0035048 0.00026934 0.01634 0.0012405 0 0.0038944 0.0032238 0.002651 0.0051201 0.0046393 0.0049796 -0.024928 -0.010287 0.0079135 -0.049465 0.014534 0.0022006 -0.0053603 0.019899 0.0023481 0.0033647 -0.035662 0.00042759 -0.0015681 0.00025789 0.00048516 0.00056832 -0.00015813 -0.075803 0 0 0.0075864 0 0.041811 0.01361 -0.020932 0 0
1.4375 -0.002787 0.00087408 0.010422 0.0024824 0 0.0050185 0.0027215 0.00037651 0.0066611 0.0039455 0.00808 -0.026837 -0.00058171 0.0066798 -0.04319 0.0094813 0.004082 -0.0076998 0.026055 -0.00089952 0.0034993 -0.040986 0.002581 -0.0028654 0.00087089 0.0010711 0.00079529 -7.542e-05 -0.095373 0 0 0.012236 0 0.040984 0.0074309 -0.023085 0 0
1.4414 -0.0020221 0.00089588 0.0073143 0.0021893 0 0.0049151 0.0026084 -0.002603 0.0074897 0.0017173 0.0082769 -0.042246 0.0076979 0.0011085 -0.037595 0.0034775 0.0017106 -0.012414 0.033066 -0.0042945 0.0036924 -0.048713 0.0021496 -0.0034568 0.00075743 0.0011929 0.00029788 -0.00069921 -0.085504 0 0 0.01269 0 0.036966 0.00094641 -0.024133 0 0
1.4453 -0.0011457 0.0001562 0.0060493 0.00034566 0 0.0031709 0.0032525 -0.0035567 0.0077171 -0.00047398 0.0063023 -0.061883 0.013706 -0.0045563 -0.032798 -0.0019069 -0.0029205 -0.01923 0.039798 -0.0045412 0.0037277 -0.056955 -0.0015439 -0.0030672 0.0003164 0.00074416 -0.00052771 -0.001356 -0.058835 0 0 0.0090709 0 0.030906 -0.0035752 -0.023756 0 0
1.4492 0.00013931 -0.00096154 0.004002 -0.0018931 0 0.00028407 0.0039594 -0.0015193 0.0072995 -0.00080699 0.0034849 -0.070177 0.016892 -0.0056993 -0.028876 -0.005235 -0.0054686 -0.027742 0.045171 -0.00056835 0.003361 -0.063626 -0.006244 -0.0014602 0.00023836 0.00015199 -0.00087145 -0.0011976 -0.033248 0 0 0.0039269 0 0.024046 -0.0041372 -0.021735 0 0
1.4531 0.0019267 -0.0016299 -0.00034602 -0.003093 0 -0.0025049 0.003595 0.0018303 0.0058887 0.0012238 0.001138 -0.057676 0.016763 -0.0017122 -0.026136 -0.0043788 -0.0032149 -0.03708 0.047497 0.0050391 0.0021081 -0.064539 -0.0086361 0.0018624 0.00076191 -3.077e-06 -0.00033828 -0.00010938 -0.018774 0 0 -1.8089e-05 0 0.0184 0.0020152 -0.017789 0 0
1.457 0.0037843 -0.0011869 -0.0063837 -0.0025617 0 -0.0038739 0.0016733 0.0037754 0.003176 0.0042279 0.00013776 -0.029095 0.014673 0.0034433 -0.024647 -0.00018431 0.0022852 -0.045196 0.047417 0.0081703 0.00026859 -0.059032 -0.0073327 0.0063638 0.0013871 0.00045892 0.00059906 0.0011252 -0.013729 0 0 -0.0017217 0 0.015027 0.012363 -0.013009 0 0
1.4609 0.0049292 0.00023691 -0.012274 -0.00070079 0 -0.0031524 -0.0011046 0.00303 -0.00051713 0.005991 0.00064481 -0.00062991 0.011175 0.00509 -0.024467 0.0057965 0.0063387 -0.050827 0.046295 0.0067172 -0.0015491 -0.049023 -0.0041657 0.011411 0.0013568 0.0011132 0.0010554 0.0015886 -0.011232 0 0 -0.0017879 0 0.01358 0.023728 -0.0081983 0 0
1.4648 0.0048016 0.0017021 -0.016169 0.0013905 0 -0.00074509 -0.0033572 0.00063778 -0.0040357 0.0053066 0.0020497 0.011942 0.0063181 0.002271 -0.025675 0.012449 0.0050898 -0.052976 0.045182 0.0020883 -0.0028165 -0.036172 -0.002452 0.016527 0.00043133 0.001305 0.00065 0.0011199 -0.0074551 0 0 -0.0011608 0 0.013681 0.033747 -0.0038209 0 0
1.4688 0.0035071 0.002171 -0.016638 0.0025949 0 0.0019653 -0.0041053 -0.0014091 -0.0059806 0.0028996 0.0032726 0.0053034 -0.00011903 -0.0016008 -0.028356 0.018441 -0.0011487 -0.050485 0.04538 -0.0024611 -0.002842 -0.02279 -0.0038136 0.021122 -0.00082555 0.00077806 -0.00010044 0.00040862 -0.003101 0 0 -0.00025034 0 0.01471 0.039612 -0.00030686 0 0
1.4727 0.0016974 0.0013578 -0.012815 0.0023179 0 0.0032831 -0.0034615 -0.0021734 -0.0057511 0.00062041 0.0033174 -0.0093871 -0.0089577 -0.0023604 -0.032153 0.021881 -0.0080823 -0.041699 0.048747 -0.0047283 -0.00046015 -0.013121 -0.0066239 0.024124 -0.0015391 -5.1214e-05 -0.0003581 0.00022056 0.0014947 0 0 0.00074663 0 0.015474 0.037324 0.0023307 0 0
1.4766 1.8444e-05 -5.1019e-05 -0.0050694 0.00076941 0 0.0022235 -0.0023681 -0.0022956 -0.0041416 -0.00025026 0.0017297 -0.016997 -0.018942 0.00080071 -0.035618 0.023347 -0.010912 -0.029343 0.054184 -0.0049122 0.0036092 -0.0074201 -0.0076132 0.025672 -0.0013085 -0.00046992 0.00011205 0.00059838 0.0098691 0 0 0.0011815 0 0.015634 0.029629 0.0050624 0 0
1.4805 -0.0013131 -0.00099339 0.0043285 -0.0010529 0 -0.0006827 -0.0017109 -0.0027482 -0.0028336 5.7008e-05 -0.0012936 -0.012587 -0.028859 0.0048042 -0.037859 0.023349 -0.0080917 -0.014821 0.060805 -0.0045591 0.0089006 -0.0051398 -0.005056 0.025875 -0.00052149 -0.00015448 0.00069218 0.00087091 0.026053 0 0 0.00014084 0 0.015455 0.018257 0.0083786 0 0
1.4844 -0.0024084 -0.00087703 0.011979 -0.0018211 0 -0.0035121 -0.0016532 -0.0034764 -0.0030635 0.00040156 -0.0050338 -0.0058394 -0.0373 0.0059908 -0.038057 0.022487 -0.002268 0.00034014 0.067599 -0.004629 0.014858 -0.0054239 -0.00042231 0.024932 6.9417e-05 0.00051193 0.0006202 0.00042376 0.04762 0 0 -0.0025263 0 0.015345 0.005161 0.012655 0 0
1.4883 -0.0032757 7.6039e-05 0.015724 -0.00074458 0 -0.0041782 -0.0017304 -0.0035035 -0.0045535 7.1604e-05 -0.0083561 -0.0107 -0.041096 0.003685 -0.034776 0.021748 0.0021537 0.013463 0.072671 -0.0046969 0.020467 -0.0065945 0.003025 0.023195 4.8197e-05 0.00082595 -0.00013233 -0.00060949 0.063562 0 0 -0.0055471 0 0.016406 -0.0063542 0.018235 0 0
1.4922 -0.0036211 0.0011848 0.016532 0.0016796 0 -0.0019801 -0.001462 -0.0022416 -0.005671 -0.00059807 -0.0098196 -0.029856 -0.038134 0.00047079 -0.028373 0.021854 0.0025615 0.022096 0.074603 -0.0038203 0.024552 -0.0068015 0.0031494 0.021514 -0.00037413 0.00048039 -0.00080255 -0.0014526 0.06094 0 0 -0.0068704 0 0.019603 -0.013483 0.024075 0 0
1.4961 -0.0031529 0.0018976 0.017516 0.0037948 0 0.0018184 -0.00079383 -0.0003623 -0.0047544 -0.00086482 -0.0081472 -0.050017 -0.029696 -0.00076514 -0.020515 0.022442 -0.00016832 0.026311 0.0738 -0.0019246 0.026853 -0.0063591 0.00050366 0.020257 -0.00069474 -0.00012186 -0.00067521 -0.001449 0.035139 0 0 -0.0051713 0 0.024534 -0.016671 0.028945 0 0
1.5 -0.00204 0.0020461 0.020437 0.0039702 0 0.0049808 3.0718e-05 0.00080793 -0.0015084 -0.00058423 -0.0031644 -0.053968 -0.017008 0.00028744 -0.012463 0.023046 -0.0029888 0.026265 0.07061 -0.00024545 0.02716 -0.0059695 -0.0027151 0.019545 -0.00065935 -0.00029679 0.00011631 -0.00068491 -0.0054435 0 0 -0.00085187 0 0.030654 -0.016509 0.031958 0 0
1.5039 -0.00092778 0.0016799 0.023133 0.0019717 0 0.0060387 0.00089084 0.00063409 0.00272 -0.00035515 0.0034344 -0.037915 -0.0018573 0.001483 -0.0056507 0.023051 -0.0035489 0.022459 0.065599 -0.00041353 0.025349 -0.006649 -0.0048777 0.019402 -0.00044514 0.00017931 0.00072792 0.00012608 -0.044344 0 0 0.0042905 0 0.037149 -0.013997 0.032256 0 0
1.5078 -0.00037735 0.00085648 0.021035 -0.0007554 0 0.0051935 0.0019191 -0.00027668 0.0059997 -0.00066084 0.008503 -0.01601 0.010999 0.00091187 -0.0034474 0.020808 -0.0020072 0.015996 0.059722 -0.0030036 0.020745 -0.011081 -0.0059696 0.019475 -0.00037064 0.00079798 0.00053388 0.0003221 -0.067173 0 0 0.0082797 0 0.041325 -0.011321 0.028101 0 0
1.5117 -0.00027319 -0.00030663 0.011883 -0.0022935 0 0.0035964 0.0031588 -0.00085193 0.0072678 -0.0010961 0.0093003 -0.0064286 0.019035 -0.00090808 -0.0053648 0.016663 -0.00038002 0.009588 0.053974 -0.0067866 0.014501 -0.018345 -0.0067432 0.01906 -0.00052348 0.00083328 -0.00018825 -0.00015285 -0.068974 0 0 0.0099794 0 0.042069 -0.0099813 0.021495 0 0
1.5156 0.00012182 -0.0014527 -0.00099989 -0.0019059 0 0.0018902 0.0041931 -0.00066796 0.0069265 -0.00070968 0.0056008 -0.012863 0.021991 -0.0016707 -0.010778 0.011153 -0.00030368 0.0040148 0.048398 -0.0093515 0.0071046 -0.027287 -0.0073292 0.017859 -0.00071911 0.000131 -0.00057966 -0.00079595 -0.054631 0 0 0.0093312 0 0.039153 -0.0099653 0.013519 0 0
1.5195 0.0014156 -0.0020377 -0.010665 -0.00056995 0 -0.00032741 0.0043082 -0.00016627 0.0061568 0.00082455 0.00019288 -0.02093 0.020227 4.619e-05 -0.018771 0.0050094 -0.0014107 -0.00018354 0.042956 -0.0087234 -0.00084505 -0.03654 -0.0069489 0.015692 -0.000771 -0.00066418 -0.00016718 -0.0010447 -0.034181 0 0 0.0070557 0 0.03275 -0.011022 0.0052885 0 0
1.5234 0.0033465 -0.0016964 -0.012373 0.00012299 0 -0.0034994 0.0031604 7.8303e-05 0.0056784 0.0025557 -0.0030156 -0.013868 0.015107 0.0030079 -0.027637 -0.00027477 -0.0017806 -0.0025764 0.037418 -0.0048259 -0.0082557 -0.043551 -0.0048527 0.012428 -0.00069582 -0.00072666 0.00060212 -0.00071502 -0.017346 0 0 0.0042751 0 0.023588 -0.012337 -0.0014594 0 0
1.5273 0.0048214 -0.00057846 -0.0077437 -0.00041038 0 -0.0067536 0.0012672 7.7298e-06 0.0051374 0.0030117 -0.0019706 0.0086291 0.010903 0.004378 -0.034195 -0.0023464 6.6111e-05 -0.0037612 0.031739 0.00034238 -0.013031 -0.045525 -0.0012577 0.0088363 -0.00060093 9.0389e-05 0.0008473 -4.6723e-05 -0.0098096 0 0 0.0021447 0 0.014994 -0.012539 -0.0049259 0 0
1.5313 0.0047625 0.0007288 -0.0029767 -0.0012342 0 -0.0079648 -0.00029495 -9.4385e-05 0.003651 0.001693 0.0019454 0.028393 0.0096173 0.002554 -0.037464 -0.00092678 0.0035476 -0.004573 0.026441 0.0040286 -0.014373 -0.043239 0.0026722 0.0058902 -0.00043264 0.0010478 0.00021773 0.00055204 -0.011493 0 0 0.0013666 0 0.0093605 -0.011647 -0.0053589 0 0
1.5352 0.0029925 0.0016421 -0.0027776 -0.00096293 0 -0.0055695 -0.0008046 -0.00019662 0.00092728 -0.00029186 0.0051266 0.026123 0.011688 -0.0011074 -0.037165 0.0039556 0.0062829 -0.0052782 0.022092 0.0045822 -0.01175 -0.037498 0.0055327 0.0042172 3.5114e-05 0.0012194 -0.00072139 0.00077245 -0.016893 0 0 0.0017521 0 0.0079323 -0.010015 -0.0029062 0 0
1.5391 0.00035425 0.0019487 -0.0060034 0.00074703 0 -0.00045549 -0.00053351 -0.00062815 -0.0021497 -0.0012445 0.004723 0.00041233 0.016987 -0.0034594 -0.033383 0.011946 0.0060138 -0.006042 0.019327 0.0024226 -0.0048583 -0.029488 0.0062706 0.0043941 0.00088192 0.00041498 -0.0010846 0.00052516 -0.017943 0 0 0.0022959 0 0.011613 -0.0081993 0.0021045 0 0
1.543 -0.0019949 0.0017641 -0.0073098 0.0028287 0 0.0041457 -0.00043146 -0.0015386 -0.0040678 -0.00059085 0.00081392 -0.030711 0.023518 -0.0025334 -0.02691 0.021702 0.0025283 -0.0065285 0.01981 -0.00056054 0.0066985 -0.021823 0.0044648 0.0074944 0.0017515 -0.00061034 -0.00057871 -4.9759e-05 -0.0087433 0 0 0.0019163 0 0.021391 -0.0077527 0.0092549 0 0
1.5469 -0.0034099 0.0012277 -0.0029421 0.0038769 0 0.0050263 -0.0011445 -0.0024891 -0.0039059 0.0004767 -0.0039892 -0.046438 0.027595 0.00057307 -0.020692 0.030138 -0.0020136 -0.0061283 0.02297 -0.0025226 0.019647 -0.016401 0.00066295 0.012315 0.0020087 -0.00089051 0.00023679 -0.00062464 0.010674 0 0 0.00030935 0 0.033107 -0.0090891 0.01692 0 0
1.5508 -0.0039819 0.0003616 0.0053325 0.0034844 0 0.0016324 -0.0023673 -0.0028294 -0.0021413 0.00015051 -0.0069127 -0.040499 0.028019 0.0027427 -0.015968 0.0359 -0.004577 -0.0045801 0.028035 -0.0027792 0.032067 -0.013192 -0.0033096 0.017875 0.0013004 -0.00019697 0.00056419 -0.00081052 0.034487 0 0 -0.0018833 0 0.044138 -0.011728 0.024408 0 0
1.5547 -0.0041065 -0.00073789 0.012008 0.0024812 0 -0.0034322 -0.0031925 -0.0024677 -0.00032845 -0.0021768 -0.007118 -0.022749 0.024241 0.0018469 -0.013575 0.038064 -0.0033678 -0.0017681 0.03423 -0.0018045 0.042425 -0.011902 -0.0048916 0.023306 -1.562e-05 0.00074845 0.00015592 -0.00038953 0.05509 0 0 -0.0037561 0 0.05235 -0.015053 0.031156 0 0
1.5586 -0.0039638 -0.0016775 0.013174 0.0019535 0 -0.006496 -0.0030672 -0.0020395 8.3774e-05 -0.0052578 -0.0058075 -0.0064113 0.016113 -0.0011678 -0.014373 0.035612 0.0009902 0.0023378 0.040356 -0.0005258 0.048718 -0.011764 -0.0025516 0.027358 -0.0010625 0.00099755 -0.00053309 0.00047647 0.067518 0 0 -0.0049528 0 0.054901 -0.017916 0.03642 0 0
1.5625 -0.0034423 -0.0019127 0.0097527 0.002172 0 -0.0056363 -0.0023239 -0.0021689 -0.0011862 -0.0071285 -0.0046262 0.0034616 0.0059895 -0.0031695 -0.018224 0.028973 0.0059504 0.0068844 0.044307 0.00024669 0.049416 -0.011319 0.0024661 0.028473 -0.0011527 0.00029524 -0.0008891 0.001278 0.070764 0 0 -0.0057686 0 0.049532 -0.018444 0.039177 0 0
1.5664 -0.0024724 -0.001234 0.0055959 0.0025085 0 -0.0018484 -0.0017406 -0.0026647 -0.0031345 -0.0068538 -0.0041051 0.0091225 -0.0033145 -0.0019284 -0.023375 0.020818 0.008727 0.01073 0.045685 -8.4617e-06 0.046567 -0.010543 0.0064672 0.027166 -0.00036449 -0.00071822 -0.00072482 0.0014914 0.065923 0 0 -0.0065108 0 0.039209 -0.016968 0.039702 0 0
1.5703 -0.0012987 -0.0001034 0.0029804 0.0022539 0 0.0021436 -0.0016576 -0.0026562 -0.0042907 -0.0051532 -0.0035373 0.011561 -0.01081 0.0015447 -0.029051 0.012398 0.0079698 0.01324 0.044333 -0.0013615 0.041262 -0.010072 0.0061742 0.023804 0.00056596 -0.0011796 -0.00032367 0.00098234 0.054188 0 0 -0.0069225 0 0.025707 -0.014156 0.038065 0 0
1.5742 -0.00035154 0.00058713 0.00056098 0.0013297 0 0.0040796 -0.0016576 -0.0015783 -0.0037452 -0.0034344 -0.0021096 0.00717 -0.01586 0.0037607 -0.034515 0.0048777 0.0043912 0.013867 0.04027 -0.0031026 0.034706 -0.010747 0.0018154 0.018906 0.00092878 -0.00082875 -2.8999e-05 0.00012989 0.037206 0 0 -0.0063827 0 0.011046 -0.010942 0.034456 0 0
1.5781 0.00013027 0.00019357 -0.0042621 0.00017655 0 0.003464 -0.0011579 0.00012249 -0.0016204 -0.0024083 2.1587e-05 -0.0058107 -0.018348 0.002045 -0.038729 -0.0001335 8.4282e-05 0.011645 0.03339 -0.0037843 0.028793 -0.014858 -0.0027281 0.013449 0.00064036 -0.00016738 8.4549e-05 -0.00046397 0.018873 0 0 -0.0046803 0 -0.00095451 -0.0097485 0.029211 0 0
1.582 0.00030241 -0.0011695 -0.011583 -0.00086874 0 0.0012719 -0.00021262 0.0013828 0.0012003 -0.0017445 0.0017506 -0.020241 -0.020419 -0.0027254 -0.041447 -0.0030482 -0.002879 0.0073822 0.024976 -0.0021811 0.02467 -0.022685 -0.0033114 0.0087441 0.00021149 0.00013674 0.00014372 -0.00044535 0.0054621 0 0 -0.0024694 0 -0.0078351 -0.012121 0.023811 0 0
1.5859 0.00052545 -0.0027419 -0.018199 -0.001872 0 -0.0011748 0.00043123 0.0015533 0.0036838 -0.00093439 0.0020047 -0.023493 -0.023071 -0.0066563 -0.042732 -0.0047747 -0.0035846 0.0019822 0.015734 0.0013643 0.022191 -0.032915 0.00061615 0.0051455 0.00018021 -7.797e-05 0.00022357 3.9833e-05 0.0025006 0 0 -0.00082985 0 -0.0096653 -0.017595 0.019 0 0
1.5898 0.0009844 -0.0037106 -0.020596 -0.002957 0 -0.0030206 0.00013536 0.00088792 0.0050967 -0.00016501 0.00070094 -0.0098929 -0.026674 -0.0062974 -0.042523 -0.0059399 -0.0024597 -0.0038929 0.0061235 0.0046682 0.021167 -0.044214 0.0055242 0.0028315 0.00060667 -0.00040078 0.00028156 0.00051388 0.010432 0 0 -0.00032664 0 -0.0066772 -0.025437 0.015199 0 0
1.5938 0.001491 -0.0037245 -0.018262 -0.003841 0 -0.0039648 -0.00085582 2.7497e-05 0.0051271 -9.1883e-05 -0.0011672 0.01115 -0.031285 -0.0018086 -0.040668 -0.0072699 -0.00058492 -0.0094364 -0.0033552 0.0052795 0.021257 -0.054572 0.0072495 0.0019025 0.0010947 -0.00037541 0.00031601 0.00058263 0.023021 0 0 -0.00051369 0 0.0005516 -0.034307 0.012757 0 0
1.5977 0.0016307 -0.0029394 -0.013711 -0.0039087 0 -0.0039772 -0.0015707 -0.00076898 0.0038462 -0.00079993 -0.0023458 0.021467 -0.035487 0.0031966 -0.036708 -0.0093826 0.0011356 -0.01325 -0.011547 0.0027093 0.021945 -0.059743 0.0049126 0.0023348 0.001232 4.7063e-06 0.00045023 0.00022784 0.030665 0 0 -0.00038848 0 0.010192 -0.040616 0.011529 0 0
1.6016 0.0010912 -0.001712 -0.0094408 -0.0027926 0 -0.003091 -0.0012846 -0.0016888 0.0016871 -0.0013099 -0.0023567 0.0097594 -0.037996 0.0049772 -0.031463 -0.011696 0.0022658 -0.01525 -0.01788 -0.0009571 0.022877 -0.059739 0.0013813 0.0034856 0.0009539 0.00034806 0.00076096 -0.00024946 0.026859 0 0 0.00063692 0 0.019619 -0.043164 0.01039 0 0
1.6055 -9.8044e-05 -0.00033314 -0.0054852 -0.00079253 0 -0.0013625 -0.00027773 -0.0027758 -0.00060687 -0.0004483 -0.0019394 -0.018745 -0.038448 0.0029324 -0.025476 -0.013717 0.0025899 -0.015397 -0.021896 -0.0029699 0.02407 -0.055104 3.6778e-05 0.0051863 0.00050383 0.00033527 0.0010705 -0.00053299 0.013247 0 0 0.0021592 0 0.027895 -0.041993 0.0088426 0 0
1.6094 -0.0015492 0.00098893 -0.00026571 0.0013423 0 0.0010956 0.00045572 -0.00361 -0.0022064 0.0017097 -0.002504 -0.047689 -0.036764 -0.00028239 -0.019421 -0.014965 0.0019157 -0.013762 -0.023265 -0.0025782 0.025531 -0.046839 0.001422 0.0072598 0.00013274 4.5952e-05 0.0010453 -0.00054113 -0.00085734 0 0 0.0031078 0 0.034244 -0.037626 0.0064876 0 0
1.6133 -0.0026734 0.0020386 0.0065038 0.0030021 0 0.0040039 0.00026071 -0.0037673 -0.0025678 0.0034749 -0.0048976 -0.063709 -0.03339 -0.0016604 -0.014861 -0.014649 0.00034396 -0.01043 -0.02137 -0.0016378 0.027221 -0.037231 0.0032143 0.0094381 -9.3014e-05 -0.00019329 0.00057802 -0.00041491 -0.0050285 0 0 0.0026576 0 0.037489 -0.031867 0.0028956 0 0
1.6172 -0.0029193 0.0026209 0.012507 0.0040279 0 0.0067242 -0.00047476 -0.0034193 -0.0016975 0.0029327 -0.0083802 -0.065324 -0.030381 -0.00066169 -0.013589 -0.013006 -0.0013474 -0.0064891 -0.01753 -0.0023912 0.028504 -0.03014 0.0031561 0.01105 -0.00021921 -0.00020315 1.5883e-05 -0.00030843 0.0037365 0 0 0.00095028 0 0.037459 -0.028516 -0.0013953 0 0
1.6211 -0.0020275 0.0027089 0.014824 0.0045167 0 0.0082307 -0.00070403 -0.003132 -8.5298e-05 -0.00011768 -0.01075 -0.059932 -0.028695 0.00083614 -0.015819 -0.010842 -0.0019644 -0.0028472 -0.013349 -0.0047607 0.028816 -0.026597 0.0014395 0.011592 -0.00025536 -0.00010795 -0.00011384 -0.00022599 0.017086 0 0 -0.00094514 0 0.034502 -0.028778 -0.0057754 0 0
1.625 -0.00021747 0.002508 0.012995 0.0045266 0 0.0075807 0.00021793 -0.0029717 0.001632 -0.0036486 -0.0098122 -0.054954 -0.028647 0.0010313 -0.021545 -0.0086957 -0.00093724 -0.00012984 -0.0098538 -0.0062077 0.027784 -0.026845 -1.531e-05 0.010668 -0.00018433 -0.00010529 0.00033731 -7.2649e-05 0.020248 0 0 -0.0017836 0 0.028611 -0.032918 -0.0099548 0 0
1.6289 0.0018287 0.0023139 0.0095719 0.0041222 0 0.0047627 0.001902 -0.0021146 0.0029778 -0.0049993 -0.0052124 -0.052962 -0.030282 0.00016655 -0.030457 -0.0071453 0.00082458 0.0010362 -0.0080772 -0.0045061 0.025092 -0.030648 -0.00021578 0.0079051 -9.2131e-05 -0.00017562 0.00090368 0.00016098 0.00334 0 0 -0.0010295 0 0.019811 -0.040659 -0.013707 0 0
1.6328 0.0032726 0.002284 0.0073733 0.003614 0 0.0011513 0.0033368 0.00026487 0.0037054 -0.003155 0.00096463 -0.053308 -0.032691 -0.00014918 -0.040965 -0.0070207 0.0014369 -0.00075555 -0.0095766 -0.00048697 0.020595 -0.036488 -0.0003831 0.0026736 -0.00017214 -0.00010651 0.00091913 0.00031602 -0.029743 0 0 0.00079843 0 0.0078927 -0.049616 -0.017171 0 0
1.6367 0.0035951 0.0023402 0.0064512 0.0034603 0 -0.0011775 0.0038597 0.0036736 0.0037139 0.00046998 0.0056255 -0.054894 -0.034302 0.00078619 -0.049827 -0.0076296 -0.00016464 -0.0045705 -0.012666 0.0023662 0.01598 -0.041505 -0.0023668 -0.0034281 -0.00050756 0.00020742 0.00020483 0.00021591 -0.063208 0 0 0.0026095 0 -0.0047594 -0.056231 -0.020965 0 0
1.6406 0.0029222 0.0022695 0.0041754 0.0037148 0 -0.0010205 0.003668 0.0062255 0.0030409 0.0034671 0.0071534 -0.055753 -0.034745 0.0017838 -0.055555 -0.0085256 -0.0027912 -0.0098436 -0.016235 0.0012803 0.012094 -0.044896 -0.0061519 -0.0094594 -0.00086915 0.0005806 -0.00068744 -9.0904e-05 -0.081662 0 0 0.0036852 0 -0.016758 -0.059425 -0.025232 0 0
1.6445 0.0019319 0.0018981 -0.0016075 0.0036494 0 0.00081695 0.0034039 0.0062727 0.001969 0.0046076 0.0067644 -0.05194 -0.033891 0.0013299 -0.056983 -0.0092968 -0.0036401 -0.015878 -0.019178 -0.0029247 0.0096239 -0.046166 -0.0094623 -0.014492 -0.00083884 0.00071898 -0.00096758 -0.00028677 -0.082448 0 0 0.004277 0 -0.02671 -0.058693 -0.029926 0 0
1.6484 0.0013694 0.0012028 -0.0097889 0.0022502 0 0.0020484 0.0033414 0.0041577 0.0010225 0.004592 0.0073095 -0.040313 -0.031978 -0.00020049 -0.052496 -0.0094031 -0.00081349 -0.021399 -0.019735 -0.0064673 0.0093968 -0.045022 -0.009973 -0.016997 -0.00022873 0.00055941 -0.00036283 -6.1371e-05 -0.07635 0 0 0.0052566 0 -0.032152 -0.05414 -0.034548 0 0
1.6523 0.0015249 0.00034648 -0.016584 -0.00063733 0 0.00086726 0.0030735 0.0020679 0.00067564 0.0047586 0.010396 -0.023841 -0.0302 -0.00053221 -0.043135 -0.008895 0.0045753 -0.024477 -0.017048 -0.0061158 0.010632 -0.042478 -0.0076357 -0.016148 0.00062865 0.000349 0.00061818 0.00052215 -0.075453 0 0 0.0070538 0 -0.031435 -0.049186 -0.037362 0 0
1.6563 0.0020615 -0.00033412 -0.018741 -0.0036727 0 -0.0023592 0.0020138 0.0019149 0.00095091 0.0052876 0.014439 -0.012173 -0.028962 0.0019838 -0.031868 -0.0083883 0.0089539 -0.024731 -0.012459 -0.0020004 0.011644 -0.039398 -0.0045759 -0.013056 0.0010964 0.00035718 0.0011661 0.00097083 -0.079815 0 0 0.0088948 0 -0.026147 -0.046463 -0.037465 0 0
1.6602 0.0023045 -0.00043664 -0.015848 -0.0048188 0 -0.0052787 0.00016201 0.0034003 0.0013456 0.0049165 0.015618 -0.013812 -0.028116 0.0061051 -0.020413 -0.0082616 0.0092737 -0.022006 -0.006957 0.0029302 0.011426 -0.035921 -0.0028329 -0.0084865 0.00082156 0.00056783 0.00090178 0.00076374 -0.076695 0 0 0.0092225 0 -0.017446 -0.047065 -0.03439 0 0
1.6641 0.0017477 0.00024321 -0.0095341 -0.0030961 0 -0.0055417 -0.0016741 0.0043706 0.0012767 0.0024971 0.011084 -0.026498 -0.027298 0.0085073 -0.010509 -0.008868 0.0056838 -0.016376 -0.0016902 0.0058494 0.0090593 -0.032033 -0.0025225 -0.0033615 0.00011461 0.00073343 0.00015069 -0.00011359 -0.053875 0 0 0.0070834 0 -0.0068385 -0.051635 -0.027917 0 0
1.668 0.00039536 0.0014226 -0.0010821 0.00033274 0 -0.0027999 -0.0024439 0.0031202 0.00067051 -0.001332 0.0016314 -0.036891 -0.024994 0.0071297 -0.0052389 -0.010505 0.0012941 -0.0081938 0.0011891 0.0061676 0.0035345 -0.026943 -0.0022657 0.00060496 -0.00031229 0.00072602 -0.0004439 -0.0010392 -0.013925 0 0 0.0031944 0 0.0021694 -0.059658 -0.018348 0 0
1.6719 -0.0012792 0.0023366 0.0092712 0.0029415 0 0.0010735 -0.0016996 0.0001694 6.2527e-05 -0.0042916 -0.0085555 -0.032149 -0.02085 0.0035086 -0.0038629 -0.012219 -0.00073196 0.00031002 0.0019469 0.0049988 -0.0026441 -0.020646 -0.0010477 0.0031087 -3.8805e-05 0.00073083 -0.00051961 -0.0012356 0.02552 0 0 -0.00045424 0 0.0071777 -0.066866 -0.0089609 0 0
1.6758 -0.002679 0.0022164 0.020401 0.0029199 0 0.0036408 1.5823e-05 -0.0023529 9.6013e-06 -0.0044575 -0.014865 -0.012789 -0.015562 0.0013966 -0.0052966 -0.013395 0.00014113 0.0081714 0.0015222 0.0032992 -0.0075122 -0.013642 0.00072915 0.0047119 0.00062983 0.00099752 -0.00022384 -0.00046638 0.046485 0 0 -0.0022289 0 0.0078287 -0.071178 -0.0014644 0 0
1.6797 -0.0034555 0.00095424 0.028494 0.00066706 0 0.0038345 0.0015396 -0.0029415 0.00037264 -0.0021258 -0.015375 0.0066092 -0.010136 0.0029318 -0.0084771 -0.013627 0.001946 0.01469 0.00086162 0.0011789 -0.0094015 -0.0065992 0.0019592 0.0060794 0.00095567 0.0014218 5.9987e-05 0.00071435 0.046007 0 0 -0.0022043 0 0.0041866 -0.071186 0.002895 0 0
1.6836 -0.003652 -0.00066257 0.028634 -0.0016892 0 0.0024906 0.0018934 -0.002081 0.0002796 0.00040256 -0.011701 0.010357 -0.0066404 0.0063614 -0.011815 -0.01252 0.0027307 0.019071 0.0014904 -0.001047 -0.005929 -0.00084474 0.0021517 0.0084261 0.00051921 0.001502 0.0001207 0.0014339 0.037086 0 0 -0.0019322 0 -0.0032157 -0.065424 0.0026601 0 0
1.6875 -0.0035538 -0.0014955 0.019274 -0.0022567 0 0.0012567 0.00090929 -0.0013948 -0.0010467 0.00098094 -0.0072925 -0.0044259 -0.008963 0.007755 -0.01299 -0.01089 0.0025969 0.021045 0.0049278 -0.0019497 0.0039514 0.0011828 0.0017809 0.013331 -0.00032958 0.00082189 4.6361e-05 0.0012679 0.035117 0 0 -0.0028823 0 -0.011555 -0.055114 -0.0017828 0 0
1.6914 -0.0033843 -0.0010018 0.005118 -0.00095781 0 0.0010936 -0.0007327 -0.0017634 -0.0033461 -0.0004113 -0.004956 -0.026483 -0.017027 0.0049328 -0.011905 -0.010277 0.0030985 0.021505 0.0099408 2.9618e-05 0.01667 -0.00050141 0.0015737 0.020034 -0.00079477 -0.00043077 2.2614e-05 0.00057346 0.044164 0 0 -0.0051164 0 -0.018382 -0.044057 -0.0073931 0 0
1.6953 -0.0030902 0.00026235 -0.0055023 0.00066442 0 0.0016795 -0.0020257 -0.0025901 -0.0052658 -0.0018335 -0.0054649 -0.041776 -0.030257 -0.000443 -0.0088599 -0.011588 0.004885 0.02068 0.015314 0.0045018 0.02981 -0.0056593 0.0018837 0.027593 -0.00042276 -0.0015271 8.7269e-05 8.0932e-05 0.056228 0 0 -0.0074211 0 -0.022745 -0.034084 -0.012557 0 0
1.6992 -0.0023812 0.0010955 -0.0073693 0.0010321 0 0.0019546 -0.0023276 -0.0028206 -0.0053987 -0.0014662 -0.007705 -0.04495 -0.047481 -0.0045934 -0.0044085 -0.015575 0.0064582 0.018755 0.019617 0.0085357 0.040772 -0.013722 0.0027974 0.034794 0.00043496 -0.0018529 9.7812e-05 0.00017171 0.061851 0 0 -0.0085493 0 -0.024006 -0.026799 -0.015765 0 0
1.7031 -0.0010072 0.00069254 -0.0031262 -0.00010438 0 0.0010623 -0.0017542 -0.0022334 -0.0035261 0.00052966 -0.0096007 -0.040059 -0.065171 -0.0051407 -4.2369e-05 -0.023148 0.0056137 0.015402 0.019611 0.0087977 0.044335 -0.023102 0.0043501 0.038448 0.00095257 -0.0014834 -0.00010635 0.00056553 0.058889 0 0 -0.0081504 0 -0.021653 -0.024159 -0.014895 0 0
1.707 0.00092964 -0.0006639 -0.0010026 -0.0016936 0 -0.0010794 -0.0010134 -0.0014188 -0.00088393 0.0022365 -0.0090881 -0.032778 -0.078039 -0.0028093 0.0024979 -0.03193 0.0020301 0.010575 0.014761 0.0045964 0.03999 -0.030839 0.0061398 0.036903 0.00062565 -0.0010407 -0.0005475 0.00069358 0.050421 0 0 -0.0065435 0 -0.017777 -0.024178 -0.0114 0 0
1.7109 0.0028648 -0.0018755 -0.0070093 -0.0024865 0 -0.0037403 -0.00080543 -0.0007108 0.00084445 0.002 -0.005034 -0.025024 -0.084318 -1.2747e-05 0.0028424 -0.039839 -0.0019474 0.0044377 0.0064227 -0.001274 0.029795 -0.035813 0.0068646 0.030596 -0.00025467 -0.00097345 -0.0010914 0.00032465 0.036734 0 0 -0.0039362 0 -0.013543 -0.025031 -0.0071728 0 0
1.7148 0.003975 -0.0019794 -0.018766 -0.001999 0 -0.0056661 -0.0012409 0.00030849 0.00090884 0.00016378 0.001934 -0.01762 -0.083117 0.0016353 0.00090149 -0.045329 -0.0033822 -0.0027453 -0.0040326 -0.0048959 0.015673 -0.037389 0.004963 0.020203 -0.00090089 -0.001061 -0.0015289 -0.00021683 0.013222 0 0 -0.00026575 0 -0.0095708 -0.025568 -0.0036354 0 0
1.7188 0.0035977 -0.00091323 -0.027066 -0.0005754 0 -0.0056106 -0.0017494 0.0019787 -5.7138e-06 -0.0012179 0.0092621 -0.014992 -0.073941 0.0021961 -0.0031904 -0.046552 -0.0015882 -0.010473 -0.014491 -0.004552 0.00046543 -0.035062 0.00031092 0.0070103 -0.00078375 -0.00071783 -0.0016598 -0.00043273 -0.021946 0 0 0.0041069 0 -0.0063275 -0.024622 -0.0025282 0 0
1.7227 0.001637 0.00051436 -0.024087 0.0011327 0 -0.0031201 -0.0015756 0.0035687 -0.00055769 -0.00037943 0.013628 -0.022975 -0.058803 0.0023092 -0.0082365 -0.042028 0.00125 -0.016787 -0.020692 -0.0018688 -0.010185 -0.029139 -0.0048398 -0.0051203 -0.00010002 0.00022832 -0.0013504 -0.00018668 -0.05958 0 0 0.0078622 0 -0.003525 -0.02199 -0.0054602 0 0
1.7266 -0.0012741 0.0013007 -0.01066 0.0025317 0 0.00078333 -0.00046451 0.0036907 -1.7952e-05 0.0024122 0.01305 -0.04049 -0.043008 0.0020301 -0.012586 -0.035018 0.0023242 -0.020336 -0.022296 5.2525e-05 -0.015134 -0.02192 -0.00729 -0.013632 0.00046987 0.0011831 -0.00059423 0.00017912 -0.081975 0 0 0.0093151 0 -0.00036205 -0.019451 -0.010234 0 0
1.7305 -0.0039727 0.00094441 0.0042864 0.0031003 0 0.0037739 0.0010629 0.0019171 0.0011516 0.0050114 0.008358 -0.055844 -0.028583 0.0010928 -0.015559 -0.027454 0.00093997 -0.020384 -0.019813 -0.00056288 -0.014555 -0.014254 -0.0057908 -0.017697 0.00043205 0.001318 0.00043618 0.0002313 -0.075938 0 0 0.0077554 0 0.0033912 -0.017899 -0.01537 0 0
1.7344 -0.005287 -0.00031414 0.011635 0.0024807 0 0.0036396 0.0021073 -0.00035954 0.0018603 0.0052397 0.0025843 -0.055131 -0.01716 -0.00011292 -0.016638 -0.021251 -0.0010527 -0.016465 -0.014227 -0.0030162 -0.0091836 -0.0068985 -0.0024757 -0.016975 -8.4217e-05 0.00045758 0.0014192 -0.0001124 -0.04407 0 0 0.0041283 0 0.0078059 -0.01802 -0.019367 0 0
1.7383 -0.0046664 -0.0017104 0.0098795 0.00090333 0 0.00016659 0.0021338 -0.0011599 0.0014664 0.0027002 -0.0013782 -0.036118 -0.010529 -0.0005513 -0.01518 -0.01949 -0.0013891 -0.0079901 -0.0079984 -0.0052008 -0.00097921 -0.00081455 -0.0010105 -0.011598 -0.00050262 -0.0006546 0.0020296 -0.00054634 -0.0033512 0 0 0.00026185 0 0.012489 -0.020309 -0.019712 0 0
1.7422 -0.0025716 -0.0023736 0.0055759 -0.0005241 0 -0.0041572 0.0014066 -9.4237e-05 0.0003494 -0.00098783 -0.0027789 -0.012545 -0.0072671 0.00022585 -0.012152 -0.022145 0.00032413 0.002522 -0.0048069 -0.005381 0.005939 0.0035609 -0.0030924 -0.0050894 -0.00035902 -0.0010508 0.0021179 -0.00073037 0.02705 0 0 -0.0025591 0 0.016127 -0.022846 -0.01636 0 0
1.7461 -0.00029958 -0.0017463 0.0063067 -0.00035282 0 -0.0056551 0.00072862 0.0010401 -0.0004774 -0.0035699 -0.0028799 -0.0023492 -0.0056685 0.0012741 -0.008686 -0.026763 0.0025131 0.012679 -0.0053446 -0.0031288 0.010201 0.0061407 -0.0068853 0.00024852 0.00030841 -0.00049542 0.0017871 -0.00061452 0.037068 0 0 -0.0041837 0 0.018134 -0.024013 -0.011246 0 0
1.75 0.00079207 9.0111e-05 0.013129 0.0019576 0 -0.002337 0.0007269 0.00015759 -0.00027553 -0.0038545 -0.0030498 -0.010742 -0.0049566 0.001219 -0.0055206 -0.031355 0.003547 0.020919 -0.0095702 0.00074171 0.011374 0.0066345 -0.009037 0.0032076 0.0010582 0.0002984 0.0013054 -0.00041103 0.027834 0 0 -0.0049155 0 0.018273 -0.022988 -0.0059129 0 0
1.7539 0.00023281 0.0023381 0.019661 0.0052002 0 0.0042077 0.0013322 -0.0026924 0.00081567 -0.0023651 -0.0032531 -0.025805 -0.0044889 3.0607e-05 -0.0034335 -0.033521 0.0033686 0.025671 -0.016893 0.0045646 0.0094847 0.00468 -0.0080806 0.0028303 0.0014626 0.00041337 0.00093503 -0.00031632 0.0070338 0 0 -0.0046624 0 0.016486 -0.01917 -0.0022211 0 0
1.7578 -0.0011403 0.0038288 0.018362 0.007062 0 0.0097187 0.0019197 -0.0051423 0.0019462 -0.00062122 -0.0025578 -0.031674 -0.0044233 -0.00068142 -0.0038547 -0.02858 0.003117 0.024405 -0.02465 0.006324 0.0056812 -0.0011107 -0.0056115 -0.0014344 0.0014181 -0.00035639 0.00080338 -0.00033173 -0.015192 0 0 -0.0031317 0 0.013508 -0.013454 -0.0037024 0 0
1.7617 -0.0017259 0.0037126 0.0077072 0.0059647 0 0.010463 0.0019663 -0.0049157 0.0022769 0.00018382 -0.00091849 -0.025447 -0.0052244 0.00042246 -0.0061747 -0.018475 0.003402 0.019641 -0.029987 0.0046331 0.0021484 -0.0094772 -0.0042371 -0.0067749 0.0011065 -0.0013569 0.00088086 -0.00034871 -0.027889 0 0 -0.00080984 0 0.011167 -0.0094267 -0.0089597 0 0
1.7656 -0.00037157 0.0020411 -0.0064411 0.0024892 0 0.0061186 0.0015954 -0.0022485 0.0016404 2.899e-05 7.1786e-05 -0.019581 -0.0070057 0.0023895 -0.010037 -0.0049908 0.003355 0.012685 -0.032076 -6.8595e-07 -0.00074458 -0.019749 -0.0048799 -0.012041 0.00073266 -0.0017811 0.0010362 -0.00032567 -0.022728 0 0 0.00076476 0 0.010137 -0.0088894 -0.016697 0 0
1.7695 0.0026521 -0.00025804 -0.0161 -0.0010584 0 -0.00011716 0.0014693 0.0003483 0.00064101 -0.00012561 -0.0013081 -0.027022 -0.0096983 0.002487 -0.014987 0.0097538 0.0015816 0.0048827 -0.030508 -0.0048484 -0.0029114 -0.031101 -0.006425 -0.016284 0.00034031 -0.0014291 0.0011146 -0.00030917 -0.00087438 0 0 0.00025797 0 0.01086 -0.013162 -0.025397 0 0
1.7734 0.0057329 -0.0020287 -0.017649 -0.0026535 0 -0.0042441 0.0020843 0.00072412 0.00014403 0.00069732 -0.0045652 -0.045199 -0.012827 -0.00084014 -0.020246 0.021857 -0.0020466 -0.0017921 -0.025171 -0.0065664 -0.0048928 -0.042019 -0.0076279 -0.018475 -0.00013518 -0.00074738 0.001013 -0.00029994 0.023236 0 0 -0.0017876 0 0.013646 -0.023708 -0.032339 0 0
1.7773 0.0070357 -0.0026064 -0.013635 -0.0022509 0 -0.0046087 0.0031136 -0.00075302 0.0005437 0.0025618 -0.0065363 -0.056599 -0.01509 -0.0057142 -0.024482 0.02724 -0.005736 -0.0058679 -0.018128 -0.0038752 -0.0080923 -0.050305 -0.0085046 -0.019117 -0.00068672 -0.00022349 0.00073548 -0.00018774 0.029093 0 0 -0.0028649 0 0.017221 -0.037477 -0.034882 0 0
1.7813 0.0057755 -0.0020229 -0.0090779 -0.0015146 0 -0.0027704 0.0034846 -0.0017734 0.0013741 0.0044743 -0.0038499 -0.046062 -0.016237 -0.0080865 -0.027214 0.026652 -0.0069902 -0.0080563 -0.011016 0.0011038 -0.012681 -0.055593 -0.0094177 -0.019498 -0.0011474 0.00010415 0.00039809 0.00011406 0.0058025 0 0 -0.00055375 0 0.02029 -0.050057 -0.033741 0 0
1.7852 0.0026497 -0.00067794 -0.0066263 -0.0018576 0 -0.0015252 0.0022686 -0.00059722 0.0016217 0.005171 0.003719 -0.017057 -0.016505 -0.0056259 -0.028206 0.021055 -0.0045459 -0.0090352 -0.0044127 0.0044304 -0.018394 -0.057822 -0.0094045 -0.020316 -0.0012935 0.00049165 0.00015505 0.00048834 -0.037374 0 0 0.0050851 0 0.022246 -0.058776 -0.02974 0 0
1.7891 -0.00081288 0.0010058 -0.0051523 -0.0028089 0 -0.0020961 -0.0003223 0.0022724 0.00058839 0.0042181 0.012257 0.0099691 -0.016406 -0.00025537 -0.027355 0.012002 0.00068576 -0.0096927 0.0013223 0.003649 -0.024703 -0.057209 -0.0065863 -0.022201 -0.0010384 0.00096965 8.3936e-05 0.00064348 -0.076899 0 0 0.011181 0 0.022632 -0.061171 -0.024098 0 0
1.793 -0.0033247 0.0025582 -0.0021862 -0.0024522 0 -0.0031358 -0.0027839 0.0048256 -0.001353 0.002472 0.016331 0.015678 -0.018039 0.0035103 -0.024644 0.0032128 0.0062667 -0.011944 0.0062542 -0.00023503 -0.029663 -0.054578 -0.00083473 -0.025718 -0.00053198 0.001161 0.00012503 0.00037553 -0.092866 0 0 0.014247 0 0.021294 -0.05354 -0.019651 0 0
1.7969 -0.0044525 0.0032959 0.0031512 0.00041532 0 -0.0023658 -0.0033518 0.0055325 -0.0028239 0.0014165 0.013112 -0.0013948 -0.022459 0.0029431 -0.021577 -0.0024584 0.0096935 -0.016129 0.010952 -0.003924 -0.032209 -0.052267 0.0045555 -0.029559 -7.2553e-05 0.00070137 0.00013901 -0.00020252 -0.082287 0 0 0.01285 0 0.019834 -0.041164 -0.017817 0 0
1.8008 -0.0044729 0.0025463 0.0096679 0.0045866 0 0.00084377 -0.0014971 0.0043675 -0.0024591 0.0018767 0.0045262 -0.024916 -0.029426 -0.00019878 -0.01896 -0.0049345 0.0096 -0.021808 0.015166 -0.0048365 -0.032444 -0.051138 0.0050652 -0.032846 0.00010281 -0.00022782 3.889e-05 -0.00072136 -0.056303 0 0 0.0083402 0 0.018991 -0.027686 -0.018325 0 0
1.8047 -0.003886 0.00031229 0.015675 0.0070732 0 0.0044957 0.0014032 0.0022139 -0.0001586 0.0032381 -0.0042474 -0.035984 -0.038302 -0.0013818 -0.017471 -0.0046597 0.0062645 -0.028405 0.018432 -0.0029482 -0.030771 -0.051768 -0.00046776 -0.034866 -1.2973e-05 -0.00091621 -0.00012396 -0.00085431 -0.027039 0 0 0.0032818 0 0.019235 -0.01627 -0.020601 0 0
1.8086 -0.0031351 -0.0023105 0.020139 0.0056726 0 0.0055737 0.0029515 -8.2371e-05 0.0025197 0.0039193 -0.0084602 -0.028191 -0.047508 0.0023098 -0.018062 -0.0030492 0.0015003 -0.034817 0.01957 4.213e-05 -0.028217 -0.054712 -0.0077795 -0.034677 -0.00019868 -0.00074678 -0.00019912 -0.00055353 0.00059162 0 0 -0.0005948 0 0.020927 -0.011322 -0.023326 0 0
1.8125 -0.0026115 -0.0036734 0.022267 0.001106 0 0.0027693 0.0015849 -0.0018164 0.0033291 0.0027154 -0.006682 -0.0098596 -0.053171 0.0093861 -0.021341 -0.0036351 -0.0020565 -0.039156 0.016684 0.002803 -0.027325 -0.059531 -0.010533 -0.032121 -0.00018023 0.00021018 -6.5081e-05 -1.6965e-05 0.025372 0 0 -0.0030419 0 0.023164 -0.015805 -0.023935 0 0
1.8164 -0.002618 -0.0028634 0.020933 -0.0033746 0 -0.0021948 -0.0021286 -0.0021355 0.0010235 -0.0001776 -0.0010994 0.0053232 -0.054145 0.015237 -0.026323 -0.0074887 -0.0022806 -0.041217 0.010397 0.0052218 -0.028866 -0.064942 -0.0062348 -0.028554 0.00014754 0.0012492 0.00026245 0.00051469 0.043208 0 0 -0.0045197 0 0.024641 -0.025869 -0.022107 0 0
1.8203 -0.0031058 -0.00059564 0.015629 -0.0046869 0 -0.0058711 -0.0058881 -0.00052945 -0.0035862 -0.0033268 0.0043045 0.0085075 -0.050282 0.015959 -0.032409 -0.014593 0.0010133 -0.041051 0.0013611 0.0073602 -0.032778 -0.070344 0.0013505 -0.024741 0.00062427 0.0016611 0.00062123 0.00088587 0.049114 0 0 -0.0053874 0 0.02476 -0.038982 -0.018192 0 0
1.8242 -0.0034754 0.0012642 0.0081166 -0.0025245 0 -0.0058648 -0.007441 0.0020538 -0.0081127 -0.0051602 0.0060483 -0.0011115 -0.041973 0.011173 -0.038906 -0.024467 0.0056741 -0.03891 -0.0094563 0.0082665 -0.03863 -0.075182 0.0060409 -0.021443 0.00094015 0.0012977 0.00079164 0.00099928 0.046181 0 0 -0.0059485 0 0.023107 -0.052321 -0.012899 0 0
1.8281 -0.00287 0.0012501 0.0021586 0.00048092 0 -0.0026491 -0.0062232 0.0031408 -0.010256 -0.0049683 0.0027457 -0.018812 -0.031148 0.0038378 -0.044438 -0.035163 0.0085728 -0.0354 -0.019582 0.0065071 -0.044581 -0.078623 0.005504 -0.019816 0.00088574 0.00056208 0.0006324 0.00078515 0.047789 0 0 -0.0067622 0 0.019636 -0.060848 -0.0084811 0 0
1.832 -0.00090821 -0.00048251 0.00041942 0.0011573 0 0.0010642 -0.0035206 0.00068608 -0.0093302 -0.0030781 -0.0042953 -0.03731 -0.022225 -0.0020355 -0.048184 -0.043714 0.0079407 -0.031913 -0.026674 0.0019989 -0.048018 -0.080739 0.0034164 -0.019513 0.0005336 -4.7467e-05 0.00019587 0.00029593 0.065348 0 0 -0.0082497 0 0.016417 -0.063626 -0.0071821 0 0
1.8359 0.0017854 -0.0023998 0.0013774 -0.0014437 0 0.0026753 -0.0011989 -0.0045134 -0.0065007 -0.00038542 -0.011523 -0.048613 -0.016753 -0.0036656 -0.050172 -0.049448 0.0047293 -0.028878 -0.030567 -0.0031228 -0.048302 -0.081712 0.0052617 -0.019827 0.00018649 -0.00031418 -0.00025126 -0.00018688 0.092597 0 0 -0.0098092 0 0.014766 -0.062284 -0.0093098 0 0
1.8398 0.003865 -0.003011 0.00024829 -0.0053564 0 0.0016419 -0.0002788 -0.0087567 -0.0037164 0.0021084 -0.014802 -0.047246 -0.015397 -0.00060947 -0.050528 -0.052251 0.001644 -0.026497 -0.031528 -0.0059787 -0.045314 -0.081632 0.012244 -0.020197 0.00011991 -0.00029065 -0.00036064 -0.00026449 0.10591 0 0 -0.0097455 0 0.015544 -0.058343 -0.014774 0 0
1.8438 0.0042363 -0.0020706 -0.0058278 -0.0075603 0 -0.00052197 -0.00055792 -0.0084836 -0.0023012 0.0035043 -0.011909 -0.035078 -0.018332 0.0051933 -0.049547 -0.05249 0.00063976 -0.024863 -0.030389 -0.0054574 -0.039381 -0.080552 0.019713 -0.019887 0.0003372 -7.9586e-05 4.5025e-05 0.0002389 0.085084 0 0 -0.0066654 0 0.019629 -0.054052 -0.023041 0 0
1.8477 0.0028754 -0.00049997 -0.013258 -0.0065793 0 -0.0018663 -0.001293 -0.0037138 -0.0022722 0.00326 -0.0043823 -0.022739 -0.023219 0.010228 -0.048216 -0.052367 0.0012481 -0.023875 -0.029942 -0.0031016 -0.032977 -0.078547 0.021637 -0.018212 0.00056192 0.00025185 0.00077315 0.0010274 0.035291 0 0 -0.0011523 0 0.026605 -0.052614 -0.031583 0 0
1.8516 0.00075041 0.00067018 -0.013646 -0.0035009 0 -0.0015954 -0.001985 0.0017143 -0.0026764 0.0016656 0.0030639 -0.022905 -0.026908 0.011165 -0.047416 -0.053711 0.0013798 -0.023337 -0.03168 -0.0013568 -0.02859 -0.076129 0.016321 -0.015994 0.00048517 0.00057168 0.0013286 0.0015056 -0.013807 0 0 0.0042037 0 0.033552 -0.053409 -0.038037 0 0
1.8555 -0.0010426 0.0011312 -0.0014283 -0.00070579 0 -0.00031417 -0.0024922 0.0036089 -0.0024414 5.1833e-05 0.0057517 -0.038945 -0.028516 0.0070776 -0.047405 -0.056892 -0.0002263 -0.023399 -0.035642 -0.0010388 -0.027119 -0.073556 0.0076156 -0.013954 4.734e-05 0.00064403 0.0012739 0.0012969 -0.033718 0 0 0.0068293 0 0.038784 -0.0553 -0.041453 0 0
1.8594 -0.0020772 0.0011626 0.019362 0.00031304 0 0.00092732 -0.0026605 0.0012121 -0.0010414 9.0874e-05 0.0026796 -0.059709 -0.027667 0.00052307 -0.048314 -0.061933 -0.0024648 -0.02426 -0.041434 -0.00074729 -0.029084 -0.071101 0.00083145 -0.012874 -0.00050327 0.00030901 0.0006149 0.00062668 -0.022886 0 0 0.006387 0 0.040737 -0.056929 -0.041192 0 0
1.8633 -0.0026143 0.00097006 0.036468 1.6457e-05 0 0.0016119 -0.0021942 -0.0024493 0.0013442 0.0024076 -0.0025239 -0.067716 -0.02523 -0.0040013 -0.050108 -0.067964 -0.0029153 -0.026594 -0.047221 0.001192 -0.034657 -0.069298 -0.0020143 -0.014365 -0.00082322 -0.00029944 -0.00015709 0.00015543 -0.0066854 0 0 0.004929 0 0.036764 -0.05556 -0.036545 0 0
1.8672 -0.0029798 0.00043675 0.038862 7.3628e-06 0 0.0018662 -0.0010244 -0.0037779 0.0040678 0.0057556 -0.0044484 -0.054982 -0.024813 -0.0034957 -0.052052 -0.072657 -0.00048338 -0.030502 -0.050005 0.0044505 -0.041192 -0.068477 -0.0029275 -0.018746 -0.00075021 -0.00079501 -0.00046125 0.00037757 -0.012088 0 0 0.0048025 0 0.027716 -0.050577 -0.029629 0 0
1.8711 -0.0030755 -0.00044827 0.026084 0.0013647 0 0.0019051 0.00036034 -0.0018798 0.0063827 0.0078247 -0.00032465 -0.031407 -0.028047 0.0010899 -0.053793 -0.075197 0.0031184 -0.035498 -0.049291 0.0066522 -0.046944 -0.068567 -0.004653 -0.025019 -0.00038716 -0.0008517 -0.00012431 0.0011509 -0.0431 0 0 0.0064592 0 0.015905 -0.043776 -0.02232 0 0
1.875 -0.0025588 -0.0011775 0.008683 0.0037487 0 0.0016487 0.0012092 0.0012939 0.0077576 0.0071939 0.0077473 -0.016315 -0.035546 0.0058026 -0.055235 -0.075361 0.004738 -0.041145 -0.045313 0.005689 -0.051003 -0.069508 -0.0074369 -0.032251 5.4316e-05 -0.00046365 0.00049899 0.0018134 -0.080478 0 0 0.0083463 0 0.0029953 -0.036777 -0.015821 0 0
1.8789 -0.0014133 -0.0010452 -0.000958 0.005907 0 0.00093686 0.0012266 0.0034769 0.0080271 0.0045828 0.014645 -0.020278 -0.047415 0.0072475 -0.056404 -0.073262 0.0028056 -0.04684 -0.038922 0.001971 -0.052652 -0.071189 -0.0091608 -0.039166 0.00045507 0.0001238 0.00090687 0.0017721 -0.10234 0 0 0.0087488 0 -0.0090432 -0.031691 -0.011377 0 0
1.8828 -0.00017879 3.0718e-05 0.00091816 0.0067982 0 -6.2955e-05 0.00087896 0.0041257 0.0073211 0.0020525 0.01639 -0.035117 -0.061156 0.005311 -0.057974 -0.070476 -0.00098107 -0.051023 -0.034016 -0.0017697 -0.051727 -0.073359 -0.0081092 -0.042465 0.00081551 0.00069838 0.00093975 0.0010012 -0.1017 0 0 0.0074289 0 -0.01654 -0.032456 -0.011172 0 0
1.8867 0.0005004 0.0011711 0.007192 0.0061662 0 -0.00089133 0.00085225 0.0039698 0.0058263 0.00089454 0.012921 -0.042724 -0.072156 0.0024613 -0.060521 -0.069229 -0.0031221 -0.053259 -0.033529 -0.0029592 -0.050193 -0.075493 -0.0050086 -0.041554 0.0011092 0.0012206 0.00085946 9.0245e-06 -0.084499 0 0 0.0053712 0 -0.019814 -0.037269 -0.014238 0 0
1.8906 0.00054842 0.0012505 0.007408 0.0042659 0 -0.0012967 0.00124 0.0033322 0.0036041 0.00042967 0.0073236 -0.034403 -0.078514 0.00068007 -0.064222 -0.070309 -0.0016661 -0.0534 -0.038202 -0.0014901 -0.048684 -0.07734 -0.0023042 -0.036386 0.0011779 0.0016693 0.00094019 -0.00063391 -0.056186 0 0 0.0032357 0 -0.019285 -0.04434 -0.020173 0 0
1.8945 0.0005912 4.2456e-05 -0.0023662 0.0014449 0 -0.0015621 0.00144 0.0017372 0.00068696 -0.00094409 0.0027367 -0.020906 -0.078947 -0.0004622 -0.069079 -0.074183 0.001775 -0.051443 -0.048061 0.00035679 -0.047604 -0.078635 -0.0018236 -0.027303 0.00084457 0.0018492 0.0010447 -0.00073005 -0.016644 0 0 0.00054584 0 -0.015613 -0.051617 -0.028423 0 0
1.8984 0.0013297 -0.0014232 -0.016381 -0.0017488 0 -0.0021581 0.00093379 -0.0007725 -0.0025953 -0.0035805 5.8689e-05 -0.021893 -0.072241 -0.0025506 -0.074767 -0.081133 0.0034183 -0.04741 -0.061968 0.000187 -0.046955 -0.078819 -0.0033463 -0.015235 0.00015933 0.0014919 0.00070411 -0.00048642 0.03056 0 0 -0.0033827 0 -0.0098842 -0.055274 -0.038132 0 0
1.9023 0.002745 -0.0017573 -0.024851 -0.0042025 0 -0.0030441 2.5597e-05 -0.002731 -0.0054251 -0.0057863 -0.0016844 -0.044586 -0.061901 -0.0055925 -0.07963 -0.089279 0.00092675 -0.042289 -0.074379 -0.002272 -0.045407 -0.07726 -0.0051395 -0.0035848 -0.00050656 0.00060277 -0.00033127 -0.00021039 0.069473 0 0 -0.0079373 0 -0.0042816 -0.052412 -0.047223 0 0
1.9063 0.0039461 -0.00051195 -0.022416 -0.0045097 0 -0.0034655 -0.00041563 -0.0024732 -0.0067817 -0.0054974 -0.003327 -0.073466 -0.051863 -0.0072359 -0.082465 -0.096803 -0.0041534 -0.036937 -0.08183 -0.0049987 -0.042105 -0.073923 -0.0054369 0.0055485 -0.00069086 -0.00036843 -0.0016617 -2.0593e-05 0.079659 0 0 -0.011047 0 0.00023883 -0.044788 -0.054432 0 0
1.9102 0.003861 0.0014152 -0.011773 -0.002133 0 -0.0026324 8.1782e-06 -0.00029666 -0.0060929 -0.0027502 -0.0043819 -0.083011 -0.044158 -0.0050911 -0.082488 -0.10268 -0.0075555 -0.031765 -0.082599 -0.0055611 -0.036683 -0.068755 -0.0034385 0.011116 -0.00023476 -0.00082845 -0.0024514 0.00017662 0.055981 0 0 -0.01079 0 0.0032645 -0.034121 -0.058966 0 0
1.9141 0.0021561 0.0026425 -0.00029806 0.0015676 0 -0.00065865 0.00065226 0.0012682 -0.0037107 -0.00015891 -0.003898 -0.062462 -0.040512 0.00036783 -0.079048 -0.10599 -0.006114 -0.027129 -0.075568 -0.0032536 -0.028993 -0.061814 0.00049991 0.012399 0.00053234 -0.00057244 -0.0021443 0.00050033 0.018227 0 0 -0.007186 0 0.0045507 -0.022705 -0.060175 0 0
1.918 -0.00044249 0.0025176 0.0062145 0.0038457 0 0.0012874 0.00052324 -6.9726e-05 -0.00073166 -0.00056105 -0.00215 -0.028408 -0.042752 0.005677 -0.070997 -0.10506 -0.00073259 -0.023598 -0.06023 0.00034423 -0.019667 -0.053518 0.0050475 0.0088859 0.0010342 1.1193e-05 -0.00098086 0.00092774 -0.0033138 0 0 -0.0023785 0 0.0036633 -0.016041 -0.056767 0 0
1.9219 -0.002682 0.0014966 0.0071429 0.0027138 0 0.0019315 -0.00046144 -0.0036919 0.001732 -0.0040562 -0.0010153 -0.011554 -0.047276 0.0073884 -0.060885 -0.1012 0.0043145 -0.020932 -0.043298 0.002711 -0.011173 -0.045739 0.008322 0.0042788 0.00093009 0.00031415 0.00021212 0.0012953 0.0057029 0 0 0.00097516 0 0.0016043 -0.015375 -0.051017 0 0
1.9258 -0.0036701 0.00047366 0.0060339 -0.001044 0 0.0010812 -0.0011548 -0.0063518 0.0032098 -0.0075245 -0.0023536 -0.028846 -0.052287 0.0051192 -0.050129 -0.094905 0.0051639 -0.019011 -0.027944 0.0023806 -0.0046295 -0.039546 0.0088144 0.00043849 0.00040353 8.933e-05 0.0007557 0.0014297 0.031384 0 0 0.0015695 0 -0.0011719 -0.019929 -0.044194 0 0
1.9297 -0.003371 -7.4116e-05 0.0070883 -0.0041178 0 -0.00015504 -0.00033893 -0.005367 0.0039208 -0.007325 -0.0059252 -0.066963 -0.056428 0.0015424 -0.039978 -0.086621 0.0017448 -0.017706 -0.016631 -3.3982e-05 -0.00081303 -0.035834 0.0065271 -0.0011634 -1.306e-05 -0.00036233 0.00065003 0.0012748 0.045464 0 0 7.6125e-05 0 -0.0042035 -0.028496 -0.037453 0 0
1.9336 -0.0023953 -0.00023774 0.012099 -0.0033957 0 -0.00040132 0.0018441 -0.0013046 0.0042889 -0.0026531 -0.009019 -0.093175 -0.058309 -0.00045059 -0.032172 -0.076701 -0.0023477 -0.016848 -0.012299 -0.0024998 -0.00056165 -0.035924 0.0032385 0.0012799 8.4694e-05 -0.00056727 0.00041713 0.00092368 0.030441 0 0 -0.0016217 0 -0.006762 -0.038683 -0.032417 0 0
1.9375 -0.0013893 -0.00017054 0.019229 0.0011414 0 0.00069667 0.0038659 0.0027742 0.0045018 0.0036684 -0.0083826 -0.083945 -0.058331 -0.00029605 -0.028005 -0.065904 -0.0032823 -0.015984 -0.014963 -0.0032463 -0.0030009 -0.040091 0.0012002 0.007625 0.00063408 -0.00037569 0.00049221 0.0005506 -0.0087675 0 0 -0.0016691 0 -0.0075267 -0.04623 -0.030544 0 0
1.9414 -0.00057883 0.00027965 0.02371 0.0061809 0 0.0022092 0.004369 0.0045697 0.004545 0.0076665 -0.0028711 -0.045102 -0.058271 0.00043758 -0.026316 -0.055098 -0.00042698 -0.014823 -0.020622 -0.0020578 -0.0060864 -0.046384 0.0011753 0.01495 0.0011997 -4.2364e-05 0.00082438 0.00030129 -0.054706 0 0 0.00084196 0 -0.0061955 -0.050536 -0.031031 0 0
1.9453 0.00023038 0.0012908 0.020381 0.0079771 0 0.0029267 0.0036415 0.0045957 0.0045452 0.0075377 0.0054487 -0.0057188 -0.058888 0.00024877 -0.026357 -0.044824 0.003396 -0.013293 -0.02719 -0.00016692 -0.0089283 -0.053683 0.0017109 0.021327 0.0013803 0.00013533 0.0010506 0.00021446 -0.094001 0 0 0.0054278 0 -0.002683 -0.052146 -0.033294 0 0
1.9492 0.0013267 0.002537 0.0074281 0.0057626 0 0.0025607 0.0033002 0.0048924 0.004881 0.0047795 0.012636 0.0074296 -0.060727 -0.00079896 -0.027249 -0.035624 0.0048503 -0.011401 -0.032631 0.0010321 -0.010791 -0.060803 0.00049447 0.02478 0.0011309 0.00014605 0.00096263 0.00023111 -0.12257 0 0 0.010242 0 0.0028872 -0.052125 -0.036598 0 0
1.9531 0.0027844 0.0032046 -0.010916 0.0023481 0 0.0018775 0.0044328 0.0062314 0.0057996 0.0024157 0.015524 -0.0092181 -0.063428 -0.0016979 -0.027512 -0.028795 0.0031802 -0.0095428 -0.034147 0.0012017 -0.011214 -0.065688 -0.0034889 0.021466 0.00072209 0.00017275 0.00071815 0.00028075 -0.13842 0 0 0.012825 0 0.0096842 -0.05358 -0.039594 0 0
1.957 0.0044016 0.0027388 -0.025717 0.0012401 0 0.00165 0.0062425 0.0072631 0.0069082 0.0022953 0.01362 -0.037477 -0.064488 -0.0019905 -0.026646 -0.024321 0.0004957 -0.0085849 -0.032723 0.0010703 -0.011587 -0.06812 -0.0090905 0.012423 0.00042982 0.00024303 0.00060136 0.00035547 -0.1363 0 0 0.011592 0 0.015183 -0.058349 -0.041473 0 0
1.9609 0.0058608 0.0015883 -0.029194 0.0031259 0 0.0016229 0.0067857 0.0064854 0.0071793 0.0039269 0.0090229 -0.056812 -0.062451 -0.0021139 -0.025175 -0.021856 -0.0007076 -0.0090039 -0.029893 0.0013077 -0.012835 -0.06872 -0.014066 -0.00025576 0.00028671 0.00011331 0.00066547 0.00048166 -0.11346 0 0 0.0071608 0 0.018005 -0.065565 -0.042408 0 0
1.9648 0.0069296 0.0010728 -0.020988 0.0053419 0 0.00074777 0.0050907 0.0044 0.0056728 0.0054832 0.0046812 -0.061424 -0.056409 -0.0023717 -0.023724 -0.021106 5.4018e-06 -0.011102 -0.026851 0.0015325 -0.015518 -0.068045 -0.016727 -0.014655 0.00012182 -0.00041839 0.00068287 0.00061497 -0.078902 0 0 0.0022165 0 0.01721 -0.073896 -0.042666 0 0
1.9688 0.0075522 0.002345 -0.0089262 0.0049565 0 -0.0013864 0.0023547 0.003077 0.0024394 0.0056099 0.002414 -0.059941 -0.045505 -0.0021966 -0.023367 -0.021679 0.0010735 -0.015176 -0.025109 0.00062554 -0.020136 -0.066895 -0.016585 -0.027978 -0.00019498 -0.0011396 0.00043199 0.00060521 -0.051866 0 0 -0.00040488 0 0.011771 -0.080783 -0.042762 0 0
1.9727 0.0078064 0.0053687 -0.0024434 0.0022895 0 -0.0034031 0.00087217 0.0036752 -0.0012185 0.0043669 0.0020255 -0.061615 -0.031004 -0.00089333 -0.025937 -0.022846 0.0010917 -0.020636 -0.025994 -0.0018658 -0.0259 -0.066274 -0.013963 -0.035528 -0.0005762 -0.0014908 -3.9833e-05 0.00033254 -0.047737 0 0 7.5594e-05 0 0.0021522 -0.080922 -0.043565 0 0
1.9766 0.0078098 0.0088698 -0.0039549 0.0010218 0 -0.0027159 0.0018216 0.0050656 -0.0034661 0.0028376 0.0019274 -0.06562 -0.016748 0.0010844 -0.030926 -0.024132 0.00040219 -0.025787 -0.028327 -0.004743 -0.030884 -0.065987 -0.0097235 -0.03744 -0.00078038 -0.001082 -0.00047491 -9.6702e-05 -0.065613 0 0 0.0019514 0 -0.0080896 -0.07455 -0.044955 0 0
1.9805 0.0076671 0.011308 -0.0064162 0.0044631 0 0.0023111 0.0042762 0.0053198 -0.0031245 0.0021345 0.00066993 -0.064315 -0.0046284 0.0022074 -0.037741 -0.025576 0.00034033 -0.029709 -0.031369 -0.0058308 -0.03412 -0.065613 -0.0055792 -0.034363 -0.00063681 -0.00011622 -0.0006826 -0.00034758 -0.091291 0 0 0.0028899 0 -0.01693 -0.06277 -0.046595 0 0
1.9844 0.007486 0.011992 -0.0001545 0.011675 0 0.010458 0.0064182 0.0042015 -0.00039627 0.0026891 -0.0017516 -0.054976 0.0037289 0.001559 -0.045563 -0.027297 0.0012195 -0.03161 -0.034384 -0.0038694 -0.034863 -0.064685 -0.0039444 -0.027459 -0.00021048 0.00076757 -0.00069374 -0.00014531 -0.11236 0 0 0.0022909 0 -0.022441 -0.047399 -0.048059 0 0
1.9883 0.0074106 0.011412 0.016974 0.017645 0 0.017923 0.007507 0.0035066 0.0034321 0.004164 -0.0037508 -0.045517 0.006064 0.00017394 -0.05247 -0.029806 0.0016618 -0.030381 -0.036432 0.00018986 -0.032388 -0.062354 -0.0064391 -0.019549 0.0002328 0.0010968 -0.00063649 0.00039402 -0.12908 0 0 0.00179 0 -0.021275 -0.033132 -0.048357 0 0
1.9922 0.0075975 0.010629 0.035974 0.017785 0 0.020903 0.0084099 0.0048167 0.0070217 0.0058596 -0.0032798 -0.047171 0.0042346 0.00015251 -0.056511 -0.033316 0.00025636 -0.027436 -0.037876 0.0038192 -0.028971 -0.05918 -0.012054 -0.015045 0.00041282 0.00097578 -0.00052994 0.00077927 -0.15063 0 0 0.0034563 0 -0.014089 -0.025523 -0.047133 0 0
1.9961 0.008115 0.01038 0.043799 0.012495 0 0.018468 0.010238 0.0075432 0.009886 0.007322 0.00060603 -0.061991 0.00053254 0.0022448 -0.057548 -0.037627 -0.0023762 -0.024606 -0.039565 0.0049251 -0.026762 -0.056455 -0.01726 -0.015287 0.00021752 0.00087568 -0.00027093 0.00058511 -0.18328 0 0 0.0076202 0 -0.0033062 -0.025101 -0.044847 0 0
2 0.0088376 0.010629 0.034993 0.0071158 0 0.013253 0.012795 0.0098042 0.012466 0.0087566 0.006986 -0.079005 -0.0036847 0.0046596 -0.055719 -0.042585 -0.0037608 -0.023263 -0.042096 0.0033529 -0.027251 -0.055328 -0.018819 -0.020841 -0.00023606 0.0010597 0.00018084 -9.195e-05 -0.22464 0 0 0.01257 0 0.0092677 -0.031366 -0.041928 0 0
2.0039 0.009445 0.010807 0.017001 0.006973 0 0.0092808 0.014682 0.010995 0.015411 0.010817 0.013758 -0.083747 -0.007046 0.0047474 -0.051494 -0.047978 -0.0021531 -0.024986 -0.046117 0.00063553 -0.032024 -0.057242 -0.016944 -0.031831 -0.00067712 0.0012896 0.00067755 -0.00067756 -0.268 0 0 0.016282 0 0.021407 -0.042754 -0.038974 0 0
2.0078 0.0095795 0.010374 0.0039343 0.012175 0 0.0087379 0.014884 0.012572 0.018767 0.013761 0.019196 -0.071856 -0.0084935 0.001953 -0.046617 -0.053592 0.0012355 -0.032074 -0.051985 -0.0014598 -0.042859 -0.064764 -0.015486 -0.046815 -0.00083642 0.0011294 0.00099887 -0.00069167 -0.30822 0 0 0.018226 0 0.029194 -0.053185 -0.03708 0 0
2.0117 0.0090868 0.0092188 0.0043849 0.017297 0 0.010476 0.013965 0.01573 0.021776 0.016719 0.023016 -0.053353 -0.0093078 -0.0012559 -0.042958 -0.059396 0.0030584 -0.042097 -0.058014 -0.0020536 -0.056294 -0.075699 -0.018497 -0.061535 -0.00060241 0.00048784 0.0010758 -0.00027176 -0.34075 0 0 0.019367 0 0.032936 -0.057811 -0.036055 0 0
2.0156 0.0081752 0.0076736 0.01437 0.01646 0 0.011464 0.013429 0.01888 0.023428 0.018064 0.026 -0.043803 -0.010133 -0.0017662 -0.040995 -0.065438 0.0011204 -0.053423 -0.06316 -0.0011947 -0.070297 -0.088444 -0.026379 -0.074185 -9.7295e-05 -0.00021676 0.0010403 -4.5615e-05 -0.35745 0 0 0.020617 0 0.033305 -0.055423 -0.035485 0 0
2.0195 0.0073455 0.0062278 0.021562 0.0090151 0 0.0097485 0.013989 0.018583 0.023204 0.016895 0.028602 -0.051283 -0.011444 0.00086081 -0.040911 -0.071677 -0.0033126 -0.064305 -0.066469 0.00056467 -0.082808 -0.10117 -0.035398 -0.083223 0.00038505 -0.00045685 0.0010291 -0.00042548 -0.34902 0 0 0.02158 0 0.031248 -0.04577 -0.03487 0 0
2.0234 0.0070796 0.0052047 0.016556 0.00035607 0 0.006142 0.014701 0.013556 0.021296 0.014215 0.029958 -0.071073 -0.013442 0.0036976 -0.042444 -0.07775 -0.006751 -0.071639 -0.06643 0.0022225 -0.09029 -0.11038 -0.040943 -0.086367 0.00056209 -0.00013397 0.00098193 -0.0010722 -0.31445 0 0 0.020933 0 0.028523 -0.030028 -0.033197 0 0
2.0273 0.00745 0.0045994 0.00096542 -0.0029634 0 0.0031692 0.013932 0.0071198 0.018186 0.01228 0.02837 -0.091269 -0.014682 0.0032672 -0.043752 -0.082111 -0.0070099 -0.073464 -0.063304 0.0022434 -0.090764 -0.11303 -0.041068 -0.083663 0.00034977 0.00030866 0.00070188 -0.0011707 -0.26535 0 0 0.017845 0 0.027349 -0.014699 -0.029837 0 0
2.0313 0.0079188 0.0041451 -0.014394 0.00079285 0 0.002449 0.01104 0.0044971 0.014063 0.012314 0.02288 -0.10219 -0.013917 -0.0009736 -0.043754 -0.083464 -0.0052158 -0.071147 -0.058746 -0.0007309 -0.085638 -0.10988 -0.036937 -0.07686 -9.082e-05 0.00030209 0.00013403 -0.0003003 -0.21626 0 0 0.012808 0 0.027775 -0.00345 -0.025394 0 0
2.0352 0.0075357 0.003526 -0.018885 0.0070458 0 0.0031333 0.0069332 0.0072293 0.0087736 0.012863 0.014426 -0.1008 -0.010444 -0.0060354 -0.042012 -0.08075 -0.0041338 -0.065861 -0.053844 -0.0063509 -0.075792 -0.10165 -0.030423 -0.066763 -0.00048642 -0.00032819 -0.00046244 0.0010159 -0.16876 0 0 0.007129 0 0.029413 0.0023301 -0.020454 0 0
2.0391 0.0055074 0.0025688 -0.010561 0.0091325 0 0.0028854 0.0030229 0.01084 0.0023798 0.010851 0.0054017 -0.088378 -0.0037662 -0.0082018 -0.038325 -0.073008 -0.0047694 -0.05918 -0.049773 -0.01175 -0.062438 -0.089563 -0.022095 -0.054256 -0.00064453 -0.0012155 -0.00068207 0.001728 -0.10852 0 0 0.001846 0 0.031554 0.0020626 -0.015768 0 0
2.043 0.0018063 0.0012783 0.0029828 0.0041996 0 0.00031315 -0.00012824 0.0089262 -0.0042979 0.0047001 -0.002046 -0.066637 0.0061487 -0.0063015 -0.033208 -0.058372 -0.0051519 -0.054554 -0.048633 -0.013019 -0.047439 -0.076213 -0.011724 -0.040271 -0.00053738 -0.0017527 -0.00034102 0.0012703 -0.022066 0 0 -0.0027666 0 0.032103 -0.0023303 -0.013159 0 0
2.0469 -0.0026413 -0.00026841 0.0113 -0.0045751 0 -0.0036141 -0.002964 -0.00018498 -0.0098634 -0.003614 -0.0074799 -0.037367 0.016146 -0.0022803 -0.02872 -0.040995 -0.0027442 -0.052988 -0.049669 -0.0083612 -0.032893 -0.064179 -2.8937e-05 -0.026293 -0.00023348 -0.0015268 0.00033013 0.00012318 0.083412 0 0 -0.0069018 0 0.030456 -0.0045715 -0.012627 0 0
2.0508 -0.0064206 -0.0020189 0.009384 -0.011075 0 -0.0065079 -0.0059249 -0.011299 -0.013249 -0.01001 -0.01212 -0.0047455 0.024724 0.0010916 -0.025718 -0.023516 0.0022454 -0.053872 -0.05202 -0.00013401 -0.019142 -0.053595 0.011133 -0.01285 0.00020049 -0.0005565 0.00087594 -0.00068222 0.18037 0 0 -0.010832 0 0.026902 -0.0023776 -0.01378 0 0
2.0547 -0.0084871 -0.0039076 0.0011497 -0.011471 0 -0.0067912 -0.008609 -0.017226 -0.014524 -0.012073 -0.017401 0.024175 0.030733 0.0027023 -0.024767 -0.0084653 0.0065122 -0.056215 -0.054732 0.0065757 -0.0063722 -0.044196 0.020582 -0.00040996 0.00069187 0.0007455 0.0010074 -0.000606 0.24373 0 0 -0.014866 0 0.021953 0.00555 -0.0161 0 0
2.0586 -0.0087791 -0.0057296 -0.0040985 -0.0069202 0 -0.0049615 -0.010092 -0.015657 -0.014773 -0.011281 -0.023431 0.043089 0.032822 0.003354 -0.026375 0.00013956 0.0068746 -0.057808 -0.056147 0.0079611 0.0053517 -0.034843 0.029115 0.010313 0.0010774 0.0017797 0.00082228 -9.3574e-05 0.27235 0 0 -0.019274 0 0.016735 0.0198 -0.018637 0 0
2.0625 -0.0080753 -0.0070957 0.00075302 -0.0019055 0 -0.0028116 -0.0099264 -0.010878 -0.015078 -0.011178 -0.028612 0.051245 0.031514 0.0040807 -0.029307 -0.00079368 0.0036388 -0.05493 -0.054082 0.0044858 0.015881 -0.023314 0.038107 0.01866 0.0011116 0.0020344 0.00066931 -1.6801e-05 0.28492 0 0 -0.023752 0 0.013214 0.035427 -0.019941 0 0
2.0664 -0.0072068 -0.0075655 0.014596 -0.00027916 0 -0.0016781 -0.0085735 -0.0088206 -0.015542 -0.013344 -0.030644 0.054553 0.028885 0.0047849 -0.031639 -0.0083799 0.00040736 -0.047377 -0.048628 2.6015e-05 0.024805 -0.0097385 0.046766 0.024926 0.00065712 0.001367 0.00081174 -0.00068869 0.29443 0 0 -0.026887 0 0.011562 0.047131 -0.019907 0 0
2.0703 -0.0063143 -0.006863 0.028111 -0.0025582 0 -0.0015745 -0.0068191 -0.011014 -0.015309 -0.015543 -0.028119 0.06152 0.025765 0.0046716 -0.032269 -0.020543 0.0004739 -0.035592 -0.039953 -0.0018947 0.031395 0.0050399 0.051587 0.02905 -9.5259e-05 0.00015996 0.0012006 -0.0015157 0.29049 0 0 -0.026639 0 0.011472 0.052228 -0.018684 0 0
2.0742 -0.004816 -0.0049984 0.030267 -0.0061881 0 -0.0017927 -0.004957 -0.013765 -0.013494 -0.014194 -0.021622 0.077328 0.022823 0.0036463 -0.030212 -0.034714 0.0036389 -0.020559 -0.028502 -0.00097159 0.03484 0.019721 0.049357 0.030984 -0.00065174 -0.00083472 0.0015243 -0.0016338 0.25087 0 0 -0.021962 0 0.012353 0.048659 -0.016574 0 0
2.0781 -0.0020844 -0.002227 0.017011 -0.0077958 0 -0.0018512 -0.0027151 -0.012766 -0.010065 -0.0085076 -0.013659 0.10086 0.019947 0.0027842 -0.023866 -0.045482 0.0067499 -0.0054369 -0.015505 0.00060358 0.032629 0.029955 0.040654 0.02981 -0.00056368 -0.00098052 0.001458 -0.00081174 0.16989 0 0 -0.014152 0 0.012313 0.034387 -0.014231 0 0
2.082 0.0018549 0.0010706 -0.0043765 -0.005358 0 -0.0015249 0.00013864 -0.0075464 -0.0057834 -0.0016055 -0.0073458 0.12654 0.015721 0.0032293 -0.014978 -0.050067 0.0071733 0.0057744 -0.0038542 0.0012265 0.025487 0.033157 0.029629 0.025624 0.00016837 -0.00025823 0.00091211 0.00034181 0.070232 0 0 -0.0063236 0 0.0098018 0.0167 -0.012061 0 0
2.0859 0.0062906 0.0045004 -0.019417 0.00092906 0 -0.0001501 0.0034231 -0.0010966 -0.0013363 0.0027946 -0.0044547 0.14891 0.009426 0.0048151 -0.0050669 -0.049004 0.0053397 0.011859 0.0048085 0.0016488 0.014391 0.02914 0.019774 0.018206 0.0010282 0.00066956 0.00011959 0.0010275 -0.017845 0 0 -0.0010456 0 0.0046986 0.00031357 -0.0097644 0 0
2.0898 0.010448 0.0077743 -0.016932 0.0090145 0 0.0034597 0.0069116 0.0040854 0.0033399 0.0045233 -0.0039648 0.16621 0.00077976 0.0060383 0.004578 -0.043323 0.0037715 0.012216 0.0090917 0.0034476 0.00019764 0.018181 0.010167 0.0072791 0.0013699 0.00097791 -0.00048715 0.0010079 -0.08842 0 0 0.0018059 0 -0.0028189 -0.011303 -0.0069649 0 0
2.0938 0.014074 0.010855 0.0019048 0.016094 0 0.0098726 0.010862 0.0084444 0.0088119 0.0072005 -0.0023286 0.18069 -0.010193 0.0054758 0.012179 -0.035168 0.0040052 0.0065183 0.0070208 0.006119 -0.015925 0.0011525 -0.0034246 -0.0077195 0.00093746 0.00039122 -0.00055188 0.00068122 -0.16697 0 0 0.0048951 0 -0.012161 -0.01404 -0.0029719 0 0
2.0977 0.017371 0.014003 0.023685 0.020084 0 0.017814 0.015817 0.013751 0.015282 0.014096 0.0042329 0.19615 -0.021081 0.0031534 0.015214 -0.029954 0.0049904 -0.0033779 -0.0035174 0.0064195 -0.031753 -0.017943 -0.023476 -0.026639 5.3901e-05 -0.00054526 -6.1765e-05 0.00050993 -0.28263 0 0 0.011021 0 -0.021149 -0.0058617 0.0029523 0 0
2.1016 0.020426 0.017562 0.032959 0.020937 0 0.024556 0.021717 0.020076 0.022084 0.024122 0.016724 0.21487 -0.029275 0.00048705 0.014154 -0.029908 0.0046136 -0.014044 -0.019781 0.0011277 -0.046239 -0.035294 -0.047149 -0.046844 -0.00067882 -0.00091538 0.00060037 0.000528 -0.43426 0 0 0.020671 0 -0.028305 0.00727 0.0097817 0 0
2.1055 0.022876 0.02154 0.024808 0.020844 0 0.027983 0.0274 0.025456 0.028111 0.03251 0.032027 0.23657 -0.033603 -0.0010239 0.0091514 -0.035455 0.0023715 -0.024312 -0.040345 -0.009516 -0.059194 -0.049755 -0.068251 -0.066685 -0.00087236 -0.00023357 0.00091759 0.00045325 -0.58637 0 0 0.03169 0 -0.033149 0.02205 0.01662 0 0
2.1094 0.02429 0.025402 0.0092977 0.022697 0 0.028379 0.031304 0.028541 0.032719 0.035592 0.04469 0.26019 -0.033327 -0.00096125 0.00054563 -0.046372 5.4541e-05 -0.033306 -0.063495 -0.021411 -0.070631 -0.060735 -0.082653 -0.08444 -0.00059245 0.0011079 0.00065619 0.00016386 -0.69941 0 0 0.041101 0 -0.035469 0.035169 0.022466 0 0
2.1133 0.024894 0.028405 0.0034823 0.027628 0 0.027962 0.032866 0.030517 0.036168 0.034515 0.050759 0.28683 -0.02813 3.5407e-05 -0.011401 -0.061109 -0.0002515 -0.040501 -0.085902 -0.029854 -0.080877 -0.068647 -0.091299 -0.096531 -0.00018846 0.0021445 8.6693e-05 -0.00010231 -0.76253 0 0 0.047186 0 -0.035369 0.041435 0.02518 0 0
2.1172 0.025733 0.030291 0.017096 0.033744 0 0.028609 0.033165 0.033579 0.039191 0.0338 0.050537 0.32073 -0.021989 0.001185 -0.024785 -0.074774 0.0015225 -0.047095 -0.1038 -0.033256 -0.090883 -0.07687 -0.097755 -0.10204 5.0452e-05 0.0021323 -0.00022877 -5.8151e-05 -0.79623 0 0 0.050052 0 -0.03472 0.040919 0.024469 0 0
2.1211 0.027896 0.031613 0.043842 0.037595 0 0.030264 0.034051 0.037838 0.042217 0.036392 0.047818 0.36629 -0.017403 0.002261 -0.038481 -0.085164 0.0033733 -0.053734 -0.11624 -0.033712 -0.10078 -0.086795 -0.10347 -0.10218 7.3226e-05 0.0011475 6.9621e-05 0.00024553 -0.82606 0 0 0.050689 0 -0.034448 0.036627 0.021594 0 0
2.125 0.031453 0.033216 0.065912 0.037402 0 0.031805 0.03653 0.04079 0.045006 0.040697 0.046318 0.42314 -0.015586 0.0034166 -0.051746 -0.091096 0.0033242 -0.060556 -0.12281 -0.034218 -0.1104 -0.098731 -0.10633 -0.097957 -1.6309e-05 -2.6899e-06 0.00081346 0.00047667 -0.85793 0 0 0.049844 0 -0.034917 0.031035 0.017769 0 0
2.1289 0.03518 0.035263 0.068277 0.035002 0 0.033161 0.039936 0.040368 0.046912 0.042785 0.046712 0.48411 -0.017346 0.0045449 -0.063784 -0.09169 0.0012598 -0.06743 -0.1234 -0.035717 -0.11931 -0.11235 -0.10407 -0.090819 -0.00012289 -0.00046071 0.0014629 0.00045882 -0.87958 0 0 0.04778 0 -0.036261 0.027382 0.014727 0 0
2.1328 0.037456 0.036862 0.050879 0.034282 0 0.035791 0.042598 0.03789 0.047344 0.041091 0.047056 0.53933 -0.020289 0.0050507 -0.073075 -0.087038 -0.0013458 -0.07273 -0.11926 -0.036954 -0.12592 -0.12366 -0.09818 -0.083843 -0.00021041 -1.3794e-05 0.0015915 0.00041508 -0.88121 0 0 0.044781 0 -0.037301 0.03134 0.016272 0 0
2.1367 0.03754 0.036854 0.028443 0.037247 0 0.040483 0.043238 0.036969 0.045986 0.038182 0.045837 0.58419 -0.01924 0.0043822 -0.079841 -0.080748 -0.0031204 -0.0755 -0.11441 -0.036754 -0.13011 -0.12914 -0.093353 -0.078776 -0.0002484 0.00076853 0.0012221 0.0006665 -0.86832 0 0 0.041547 0 -0.036407 0.041777 0.022422 0 0
2.1406 0.03602 0.035052 0.018031 0.041588 0 0.044938 0.041809 0.039291 0.042837 0.037612 0.044086 0.62458 -0.011263 0.0027968 -0.084044 -0.074229 -0.0038206 -0.075337 -0.11017 -0.035734 -0.1318 -0.12703 -0.092835 -0.075636 -0.00019173 0.0010628 0.00071151 0.001133 -0.85267 0 0 0.038997 0 -0.032561 0.057428 0.032736 0 0
2.1445 0.034027 0.032541 0.024857 0.042518 0 0.044612 0.039207 0.042237 0.038326 0.03957 0.043993 0.67409 0.0059626 0.0015153 -0.085751 -0.068753 -0.0037816 -0.072097 -0.10751 -0.035434 -0.13112 -0.11629 -0.094814 -0.074043 -3.974e-05 0.00054483 0.0003654 0.0012925 -0.83432 0 0 0.037646 0 -0.024911 0.076579 0.046387 0 0
2.1484 0.032003 0.030492 0.038301 0.037428 0 0.036924 0.036348 0.04144 0.033429 0.040388 0.045509 0.74488 0.035773 0.0019319 -0.084884 -0.066093 -0.0029314 -0.065806 -0.10705 -0.036116 -0.12826 -0.095884 -0.094162 -0.072442 0.00013153 -0.00027893 0.0002141 0.00074498 -0.79728 0 0 0.03708 0 -0.011914 0.095938 0.061583 0 0
2.1523 0.029202 0.028567 0.041359 0.028708 0 0.024706 0.033415 0.035536 0.029338 0.036544 0.045087 0.83928 0.073711 0.004412 -0.082415 -0.067174 -0.00087734 -0.05835 -0.1068 -0.036131 -0.12445 -0.071247 -0.087675 -0.06802 0.00024995 -0.00049102 0.00013543 -0.00023197 -0.72333 0 0 0.035929 0 0.0055507 0.11116 0.075125 0 0
2.1563 0.024324 0.024737 0.025278 0.021449 0 0.014531 0.029674 0.02753 0.026604 0.028567 0.038817 0.94821 0.11305 0.0076727 -0.079147 -0.071837 0.002039 -0.050945 -0.10477 -0.033875 -0.1203 -0.04776 -0.077089 -0.060148 0.0003513 0.00037673 8.3019e-05 -0.00083555 -0.60802 0 0 0.032585 0 0.025348 0.12152 0.086192 0 0
2.1602 0.016619 0.017011 -0.0031774 0.017907 0 0.010584 0.023833 0.021055 0.024404 0.020353 0.02725 1.0569 0.14946 0.0094061 -0.075369 -0.080279 0.004254 -0.043956 -0.099632 -0.030147 -0.11586 -0.028618 -0.066625 -0.04879 0.00054027 0.0017954 9.4429e-05 -0.00053872 -0.46201 0 0 0.026522 0 0.04604 0.12687 0.09473 0 0
2.1641 0.0064772 0.0055493 -0.027794 0.014342 0 0.009966 0.014808 0.015893 0.020826 0.014629 0.016503 1.1526 0.17856 0.0078624 -0.071282 -0.092625 0.0040369 -0.037498 -0.090204 -0.027842 -0.11098 -0.01673 -0.05791 -0.034344 0.00080883 0.0025718 9.9838e-05 0.00029372 -0.29915 0 0 0.019287 0 0.066032 0.12762 0.10111 0 0
2.168 -0.0048514 -0.006988 -0.036655 0.0041104 0 0.0047937 0.0026383 0.0081893 0.014193 0.0097022 0.013238 1.2304 0.19234 0.0032591 -0.066545 -0.10964 0.0012251 -0.030331 -0.074274 -0.028715 -0.10412 -0.016752 -0.047825 -0.01878 0.00093563 0.0018704 -0.0001316 0.00069047 -0.12575 0 0 0.01381 0 0.081478 0.12504 0.10719 0 0
2.1719 -0.015925 -0.017396 -0.031333 -0.015236 0 -0.010037 -0.011062 -0.0046895 0.0043155 0.0012603 0.017422 1.2943 0.19616 -0.0021433 -0.060847 -0.12821 -0.0020791 -0.021055 -0.054819 -0.030309 -0.094558 -0.02303 -0.031318 -0.0050645 0.00065608 3.6313e-05 -0.00072563 3.7684e-05 0.059921 0 0 0.0117 0 0.091785 0.12254 0.11498 0 0
2.1758 -0.025593 -0.024378 -0.023794 -0.037669 0 -0.030796 -0.023723 -0.020277 -0.0075232 -0.012688 0.019974 1.3555 0.19331 -0.0054911 -0.053949 -0.1464 -0.0025001 -0.0090713 -0.033126 -0.0265 -0.081786 -0.032656 -0.0058241 0.0059286 -1.8378e-05 -0.0015959 -0.0014006 -0.0012534 0.26226 0 0 0.010398 0 0.096764 0.12119 0.12488 0 0
2.1797 -0.03316 -0.029176 -0.024508 -0.052139 0 -0.047027 -0.033394 -0.032837 -0.01981 -0.029132 0.0087659 1.4262 0.1872 -0.0052488 -0.045709 -0.16224 0.0028854 0.0059293 -0.010373 -0.011768 -0.065493 -0.042883 0.027249 0.01379 -0.00069051 -0.0018298 -0.0015818 -0.0020823 0.48464 0 0 0.0034295 0 0.096574 0.12176 0.13693 0 0
2.1836 -0.0385 -0.033922 -0.033157 -0.051599 0 -0.050518 -0.040071 -0.039117 -0.031954 -0.04258 -0.021209 1.5114 0.18282 -0.0020577 -0.03595 -0.1723 0.015347 0.024152 0.012036 0.014346 -0.045152 -0.049957 0.064607 0.018564 -0.00087002 -0.00066423 -0.00095686 -0.0016839 0.72701 0 0 -0.014984 0 0.091559 0.12504 0.15064 0 0
2.1875 -0.042204 -0.039581 -0.040424 -0.03975 0 -0.042896 -0.045522 -0.041731 -0.044158 -0.050121 -0.062156 1.6038 0.18511 0.0020947 -0.025289 -0.1737 0.034082 0.043976 0.033135 0.046462 -0.021717 -0.051251 0.10337 0.02291 -0.00042176 0.00073715 8.6546e-05 -0.0003325 0.98052 0 0 -0.043972 0 0.08473 0.13066 0.16391 0 0
2.1914 -0.045489 -0.04559 -0.038632 -0.029087 0 -0.034532 -0.051652 -0.046516 -0.056328 -0.053835 -0.097643 1.6862 0.19297 0.0055558 -0.014607 -0.16856 0.056149 0.063635 0.053315 0.076845 0.0029803 -0.048485 0.14084 0.029189 0.00029658 0.0011657 0.00070134 0.00094066 1.2225 0 0 -0.074384 0 0.079076 0.1375 0.17563 0 0
2.1953 -0.049612 -0.05124 -0.030576 -0.031404 0 -0.035723 -0.058952 -0.056866 -0.067465 -0.05838 -0.11371 1.7446 0.20517 0.0080145 -0.0043538 -0.15845 0.076843 0.082387 0.072817 0.10004 0.02805 -0.04285 0.17304 0.038581 0.0007764 0.00048933 0.00036829 0.0012887 1.4233 0 0 -0.094323 0 0.076191 0.1451 0.18548 0 0
2.1992 -0.055032 -0.056868 -0.027803 -0.048652 0 -0.048378 -0.066514 -0.071001 -0.076418 -0.06659 -0.10831 1.78 0.21993 0.010087 0.0050709 -0.14547 0.091217 0.09967 0.091908 0.11504 0.052647 -0.035783 0.19535 0.051982 0.00082941 -0.00033257 -0.00056332 0.00072313 1.5663 0 0 -0.098206 0 0.077439 0.15303 0.19342 0 0
2.2031 -0.061005 -0.06324 -0.039871 -0.071762 0 -0.065569 -0.073325 -0.084347 -0.083144 -0.077414 -0.091989 1.8083 0.23373 0.012178 0.013097 -0.1344 0.096693 0.11511 0.11052 0.12394 0.07546 -0.029532 0.20583 0.070415 0.00068492 -0.00033039 -0.001205 -5.2687e-05 1.6644 0 0 -0.091486 0 0.084939 0.16086 0.19999 0 0
2.207 -0.066015 -0.069834 -0.064733 -0.087986 0 -0.078445 -0.079117 -0.093504 -0.08883 -0.0875 -0.080045 1.8455 0.24464 0.013924 0.02021 -0.12863 0.094983 0.12986 0.12806 0.12925 0.096527 -0.02471 0.20789 0.090814 0.00062715 0.00044624 -0.0010443 -0.00036801 1.751 0 0 -0.086275 0 0.095769 0.16841 0.20666 0 0
2.2109 -0.068741 -0.07427 -0.089237 -0.090208 0 -0.083268 -0.083712 -0.097473 -0.094445 -0.093974 -0.082505 1.8901 0.25299 0.014716 0.026653 -0.12836 0.091167 0.14422 0.14387 0.13233 0.11597 -0.020779 0.20836 0.11127 0.00061656 0.0010345 -0.00048616 -0.00012328 1.846 0 0 -0.091213 0 0.10763 0.17562 0.21359 0 0
2.2148 -0.068798 -0.074046 -0.099236 -0.080801 0 -0.082321 -0.085889 -0.096098 -0.099213 -0.09561 -0.098645 1.9226 0.25931 0.014544 0.0325 -0.13317 0.089981 0.15809 0.15732 0.13376 0.13378 -0.017232 0.2117 0.13026 0.00036179 0.00066115 -0.00040702 0.00029039 1.928 0 0 -0.10444 0 0.11854 0.18241 0.22058 0 0
2.2188 -0.066775 -0.069022 -0.090317 -0.068071 0 -0.079344 -0.083762 -0.089186 -0.10086 -0.092242 -0.11852 1.9241 0.26462 0.014137 0.037644 -0.14179 0.092273 0.17085 0.16741 0.13414 0.14972 -0.013311 0.21565 0.14578 -0.00023097 -0.00037929 -0.0011658 0.00047099 1.9451 0 0 -0.11567 0 0.12575 0.18858 0.22682 0 0
2.2227 -0.063721 -0.061985 -0.070342 -0.059519 0 -0.075361 -0.076892 -0.07806 -0.09768 -0.084272 -0.12916 1.8975 0.27026 0.014263 0.041252 -0.14979 0.094876 0.17997 0.17315 0.13389 0.16274 -0.0088333 0.2129 0.15561 -0.00078808 -0.0010454 -0.0021333 0.0003582 1.857 0 0 -0.11504 0 0.12605 0.19354 0.22997 0 0
2.2266 -0.060594 -0.056384 -0.052676 -0.057566 0 -0.069093 -0.067843 -0.066888 -0.090221 -0.073188 -0.12156 1.8687 0.2758 0.015074 0.042903 -0.1544 0.094064 0.18445 0.17573 0.13232 0.17246 -0.0049835 0.19756 0.16078 -0.00077107 -0.00071612 -0.0022773 0.00018059 1.6719 0 0 -0.10042 0 0.12111 0.19705 0.22957 0 0
2.2305 -0.057967 -0.0534 -0.046359 -0.059782 0 -0.060304 -0.060766 -0.060451 -0.080755 -0.061858 -0.09523 1.8644 0.28036 0.016232 0.042204 -0.15482 0.089192 0.18355 0.17539 0.1275 0.17805 -0.0027251 0.17071 0.16148 -7.9271e-05 0.00010092 -0.0012124 0.00015505 1.44 0 0 -0.077426 0 0.11204 0.19873 0.22551 0 0
2.2344 -0.055886 -0.051309 -0.050499 -0.061615 0 -0.05128 -0.057672 -0.059494 -0.070883 -0.05317 -0.058948 1.8867 0.28291 0.017507 0.03887 -0.15075 0.083017 0.17687 0.17243 0.11776 0.17871 -0.0029597 0.14009 0.15806 0.00072873 0.00033135 0.00038025 0.00027117 1.2132 0 0 -0.053862 0 0.10028 0.19821 0.21805 0 0
2.2383 -0.053806 -0.047766 -0.055655 -0.058942 0 -0.044519 -0.056084 -0.058958 -0.059981 -0.047789 -0.026812 1.9111 0.28111 0.018978 0.032325 -0.14268 0.078707 0.16363 0.16656 0.10365 0.17188 -0.0071294 0.11427 0.15038 0.00091342 -0.0004348 0.001393 0.00032843 1.0121 0 0 -0.034708 0 0.088564 0.19434 0.20804 0 0
2.2422 -0.050738 -0.042524 -0.050367 -0.049719 0 -0.039753 -0.05101 -0.052235 -0.046366 -0.043485 -0.010821 1.9084 0.27542 0.020549 0.024082 -0.13396 0.076909 0.14723 0.15841 0.088419 0.15845 -0.013202 0.096697 0.14039 0.00028077 -0.0014149 0.0013069 0.00014367 0.83108 0 0 -0.021521 0 0.079657 0.18757 0.19829 0 0
2.2461 -0.045816 -0.037619 -0.029065 -0.035346 0 -0.03442 -0.039844 -0.037873 -0.030133 -0.037203 -0.013507 1.8714 0.26759 0.021501 0.015391 -0.12597 0.075834 0.13004 0.14847 0.075925 0.13998 -0.018674 0.084192 0.12948 -0.00061001 -0.0014284 0.00055088 -0.00026058 0.66627 0 0 -0.014319 0 0.073951 0.17876 0.19 0 0
2.25 -0.039037 -0.034838 0.0024824 -0.021164 0 -0.027409 -0.025391 -0.021615 -0.014534 -0.028036 -0.025676 1.8164 0.25906 0.020915 0.0071059 -0.1192 0.073728 0.11357 0.13709 0.067747 0.11763 -0.021503 0.070541 0.11874 -0.00099621 -0.000178 -7.4969e-05 -0.00062726 0.52771 0 0 -0.01213 0 0.071483 0.16867 0.18377 0 0
2.2539 -0.031544 -0.033293 0.027991 -0.01426 0 -0.021441 -0.0137 -0.011169 -0.0040733 -0.018049 -0.031993 1.7628 0.25172 0.018676 0.0001788 -0.11372 0.070551 0.099392 0.12472 0.061988 0.092898 -0.019115 0.05175 0.10945 -0.00064753 0.0013742 -0.00020948 -0.0006268 0.42113 0 0 -0.011823 0 0.07196 0.15836 0.17998 0 0
2.2578 -0.025023 -0.029914 0.029745 -0.018328 0 -0.020469 -0.0086426 -0.0089866 -0.00090203 -0.010135 -0.021604 1.711 0.24846 0.015895 -0.0042273 -0.10804 0.067069 0.089295 0.11266 0.055134 0.069277 -0.0077669 0.029002 0.1041 -2.3411e-05 0.0019516 -0.00012523 -0.00012182 0.32699 0 0 -0.0084547 0 0.074174 0.15052 0.17821 0 0
2.2617 -0.020535 -0.02258 0.0023216 -0.029132 0 -0.024266 -0.0085933 -0.010639 -0.0029854 -0.0052613 0.0036662 1.6446 0.24807 0.01405 -0.0069969 -0.10099 0.062999 0.08206 0.1019 0.045391 0.049203 0.0092488 0.0076489 0.10226 0.00027097 0.0012202 -0.00023058 0.00065673 0.21203 0 0 0.00098099 0 0.076435 0.14621 0.17691 0 0
2.2656 -0.017721 -0.012705 -0.039123 -0.035655 0 -0.026468 -0.0084489 -0.010208 -0.0058499 -0.0020261 0.030081 1.5518 0.24929 0.013635 -0.0085851 -0.092534 0.057045 0.077361 0.092768 0.034444 0.033849 0.029912 -0.0065457 0.10358 9.6706e-05 3.7486e-05 -0.00055648 0.0012091 0.068591 0 0 0.013589 0 0.078343 0.14594 0.17573 0 0
2.2695 -0.015052 -0.0044774 -0.065771 -0.028053 0 -0.019506 -0.004705 -0.0064129 -0.0061697 0.0012315 0.041696 1.4429 0.25066 0.013773 -0.0094658 -0.082972 0.04911 0.074896 0.085379 0.025982 0.024074 0.051977 -0.011234 0.10744 -0.00019688 -0.00051104 -0.0008081 0.0011351 -0.063084 0 0 0.021577 0 0.079632 0.14988 0.17449 0 0
2.2734 -0.010874 -0.0012577 -0.056035 -0.0066702 0 -0.0025453 0.0016545 -0.0028132 -0.0038151 0.0043298 0.031835 1.3426 0.24931 0.013271 -0.01023 -0.073642 0.041781 0.074861 0.079593 0.022332 0.021404 0.071601 -0.008829 0.11262 -0.00028794 -0.00019766 -0.00081645 0.00048969 -0.12318 0 0 0.018853 0 0.080153 0.15811 0.17346 0 0
2.2773 -0.0043901 -0.0024342 -0.014889 0.01639 0 0.015677 0.0070166 -0.0025628 -0.00085538 0.0054961 0.0075668 1.2674 0.24346 0.011932 -0.011163 -0.066675 0.038586 0.077127 0.073872 0.02245 0.024011 0.086021 -0.0044329 0.11683 -0.000273 0.00027995 -0.000762 -0.00022574 -0.08989 0 0 0.0071697 0 0.079908 0.16775 0.17329 0 0
2.2813 0.0041027 -0.003608 0.026943 0.026234 0 0.023171 0.0091857 -0.0043365 0.00084003 0.003577 -0.016074 1.2111 0.23417 0.010658 -0.01203 -0.062087 0.040378 0.081091 0.067249 0.023229 0.029298 0.096153 -0.001829 0.11933 -0.00046391 0.00020948 -0.00088991 -0.00048998 -0.0076499 0 0 -0.0049557 0 0.078615 0.17626 0.17383 0 0
2.2852 0.01363 0.00015355 0.037365 0.018098 0 0.015423 0.0091886 -0.0040466 0.00078927 -0.00023869 -0.02733 1.1545 0.22242 0.010325 -0.012619 -0.059309 0.043976 0.086136 0.059269 0.022848 0.035682 0.10289 -0.00076809 0.11986 -0.00087059 -0.00033735 -0.0011156 -0.00023264 0.045713 0 0 -0.010189 0 0.07583 0.18197 0.17462 0 0
2.2891 0.023061 0.010855 0.012046 0.0028238 0 0.00083013 0.0095409 0.00037427 -0.0007097 -0.0028379 -0.025554 1.086 0.20957 0.010905 -0.012689 -0.057282 0.045166 0.091407 0.049646 0.022744 0.041499 0.10756 0.0018291 0.11843 -0.0010526 -0.00068367 -0.0010705 0.00012524 0.02034 0 0 -0.0092038 0 0.071025 0.18324 0.17495 0 0
2.293 0.031399 0.026523 -0.018411 -0.00090677 0 -0.0047471 0.011771 0.0073892 -0.0032129 -0.0010501 -0.019783 1.011 0.19817 0.011928 -0.012016 -0.052021 0.043094 0.093436 0.03842 0.025907 0.043301 0.11211 0.0073862 0.11507 -0.00058601 -0.00040384 -0.00057428 0.00013078 -0.078509 0 0 -0.008912 0 0.062682 0.17651 0.17209 0 0
2.2969 0.037965 0.042799 -0.012951 0.018196 0 0.0097397 0.016221 0.015196 -0.0052788 0.0068123 -0.01962 0.94185 0.18822 0.013536 -0.011409 -0.042141 0.040834 0.0902 0.026883 0.032693 0.040749 0.11623 0.011855 0.11024 0.00037365 0.00018199 5.1975e-05 -0.00020131 -0.22123 0 0 -0.013567 0 0.052291 0.16431 0.16551 0 0
2.3008 0.042599 0.055369 0.042935 0.054131 0 0.041574 0.023599 0.025032 -0.0031701 0.020504 -0.025829 0.88193 0.17851 0.016366 -0.011487 -0.027996 0.040694 0.080533 0.015166 0.038005 0.033548 0.11785 0.0065166 0.10295 0.0011291 0.00042056 0.00026841 -0.00038598 -0.40146 0 0 -0.018093 0 0.040861 0.14767 0.15528 0 0
2.3047 0.045708 0.061545 0.1205 0.087516 0 0.075888 0.035222 0.039341 0.0082906 0.037946 -0.028101 0.82415 0.16757 0.019838 -0.012843 -0.010703 0.038949 0.063759 0.0031137 0.03291 0.021591 0.11457 -0.016573 0.09188 0.0011143 0.00010715 -8.4554e-05 9.4599e-06 -0.64249 0 0 -0.01116 0 0.029497 0.12773 0.14183 0 0
2.3086 0.047841 0.060629 0.16799 0.099917 0 0.096049 0.050718 0.056641 0.031901 0.055483 -0.011988 0.7634 0.15223 0.02077 -0.016503 0.006583 0.026429 0.038964 -0.010326 0.010156 0.0043985 0.10104 -0.058811 0.073614 0.00048998 -0.00029933 -0.00056955 0.00086034 -0.95433 0 0 0.014512 0 0.020115 0.10605 0.12627 0 0
2.3125 0.048972 0.053736 0.15186 0.086605 0 0.094248 0.065944 0.070117 0.064086 0.068872 0.029825 0.70626 0.12942 0.014708 -0.02282 0.016665 -0.0040062 0.0092098 -0.02778 -0.030311 -0.01708 0.072476 -0.11365 0.044248 -1.4553e-05 -0.00025309 -0.00060871 0.0015453 -1.2929 0 0 0.054642 0 0.014422 0.085112 0.11179 0 0
2.3164 0.048215 0.043476 0.083982 0.057999 0 0.074631 0.07464 0.073307 0.094896 0.075354 0.090067 0.66457 0.1008 -0.00026914 -0.030748 0.016922 -0.049432 -0.021073 -0.050066 -0.080012 -0.040924 0.032066 -0.1703 0.0052257 0.000135 0.0002202 -0.00012095 0.001528 -1.5723 0 0 0.095857 0 0.011519 0.066 0.099891 0 0
2.3203 0.044531 0.03329 0.011806 0.030284 0 0.048272 0.073385 0.06736 0.11321 0.075541 0.14892 0.64042 0.068072 -0.020577 -0.039574 0.0062431 -0.096244 -0.049386 -0.077494 -0.12592 -0.066125 -0.017602 -0.2187 -0.04214 0.00073258 0.00055695 0.00038604 0.00085775 -1.7229 0 0 0.12525 0 0.010583 0.049274 0.091039 0 0
2.3242 0.038041 0.026268 -0.019163 0.014211 0 0.025449 0.065043 0.061123 0.11361 0.072999 0.18465 0.62167 0.033595 -0.038407 -0.04847 -0.015545 -0.12854 -0.073363 -0.10991 -0.15716 -0.09159 -0.072893 -0.25201 -0.095681 0.0010941 0.0003126 0.00038374 8.1528e-05 -1.7361 0 0 0.13777 0 0.010526 0.035353 0.085316 0 0
2.3281 0.030685 0.023889 0.001268 0.010727 0 0.011216 0.056628 0.062606 0.099536 0.071171 0.1858 0.59512 0.0040328 -0.046995 -0.055562 -0.046751 -0.13872 -0.088652 -0.14536 -0.17007 -0.1147 -0.12408 -0.26603 -0.14854 0.00082047 -0.00034733 -9.1825e-05 -0.00030852 -1.6532 0 0 0.13564 0 0.0090397 0.025495 0.081919 0 0
2.332 0.025331 0.025471 0.044756 0.014585 0 0.0059775 0.053175 0.070415 0.080201 0.070218 0.15675 0.56249 -0.016087 -0.045599 -0.060024 -0.077171 -0.13122 -0.097082 -0.17758 -0.16855 -0.1334 -0.1623 -0.25851 -0.19163 0.00021114 -0.00087312 -0.00050032 -0.00028875 -1.5176 0 0 0.12295 0 0.0055784 0.018905 0.078222 0 0
2.3359 0.02378 0.028643 0.070401 0.020426 0 0.0083513 0.053589 0.074618 0.064072 0.067012 0.11333 0.53994 -0.025508 -0.039676 -0.061577 -0.1015 -0.11674 -0.099949 -0.20268 -0.15986 -0.14631 -0.18428 -0.23022 -0.22053 -0.00010832 -0.0009557 -0.00042087 -0.00017792 -1.3427 0 0 0.10223 0 0.001079 0.015459 0.073585 0 0
2.3398 0.025274 0.030457 0.056355 0.025629 0 0.016776 0.052458 0.066517 0.054017 0.058488 0.072315 0.5401 -0.023666 -0.035938 -0.059969 -0.11561 -0.10258 -0.098163 -0.21731 -0.14876 -0.15208 -0.18786 -0.18621 -0.23191 0.00010822 -0.00078821 -1.128e-05 -0.00018962 -1.1242 0 0 0.07596 0 -0.0032576 0.015167 0.067928 0 0
2.3438 0.026798 0.028491 0.012968 0.029095 0 0.028827 0.045512 0.046894 0.04719 0.04492 0.042582 0.55668 -0.01018 -0.03664 -0.054697 -0.11413 -0.087735 -0.092422 -0.21647 -0.13422 -0.14828 -0.17032 -0.13455 -0.22113 0.00049451 -0.00069304 0.00022127 -0.00020887 -0.86873 0 0 0.048819 0 -0.0051097 0.018374 0.061885 0 0
2.3477 0.024972 0.02167 -0.028778 0.029212 0 0.039951 0.032809 0.02406 0.03845 0.029525 0.023379 0.56979 0.011235 -0.038104 -0.045394 -0.094303 -0.066315 -0.082738 -0.19619 -0.11081 -0.13248 -0.13379 -0.082262 -0.18774 0.0005522 -0.00063855 5.2101e-05 -1.9849e-05 -0.59452 0 0 0.026013 0 -0.0007271 0.025203 0.058419 0 0
2.3516 0.018037 0.010726 -0.041322 0.023892 0 0.043858 0.016865 0.0045795 0.023871 0.014803 0.0087924 0.56654 0.034234 -0.034537 -0.033234 -0.063322 -0.035092 -0.069255 -0.16255 -0.0741 -0.10784 -0.087919 -0.031778 -0.142 0.00026621 -0.0002895 -0.00018016 0.00034698 -0.30481 0 0 0.0086677 0 0.0090968 0.034271 0.058934 0 0
2.3555 0.0065612 -0.0019283 -0.019223 0.012309 0 0.035119 -0.0010385 -0.012342 0.0021911 -0.00026593 -0.0069176 0.55392 0.056139 -0.023446 -0.018651 -0.02452 0.0020322 -0.051352 -0.11823 -0.025983 -0.075669 -0.036446 0.018487 -0.088354 0.0001403 0.00046033 2.2044e-05 0.00061042 0.02699 0 0 -0.0080045 0 0.023288 0.04496 0.063882 0 0
2.3594 -0.0072734 -0.013229 0.018384 -0.0039673 0 0.01244 -0.021321 -0.030703 -0.025344 -0.018806 -0.027289 0.54945 0.074648 -0.0078492 -0.0022013 0.018531 0.036207 -0.028489 -0.066341 0.024343 -0.037593 0.01711 0.070162 -0.031336 0.00061458 0.0011702 0.00070056 0.00059739 0.42921 0 0 -0.030402 0 0.040212 0.056576 0.073246 0 0
2.3633 -0.020832 -0.021106 0.041259 -0.021664 0 -0.019619 -0.042829 -0.049633 -0.05532 -0.041683 -0.054333 0.56065 0.086761 0.0062536 0.014964 0.06045 0.059823 0.00066291 -0.0116 0.065209 0.003533 0.068372 0.12147 0.022602 0.0015269 0.0012299 0.001343 0.00051403 0.88379 0 0 -0.059794 0 0.055562 0.06784 0.08594 0 0
2.3672 -0.031756 -0.025653 0.028653 -0.037342 0 -0.051797 -0.060513 -0.062116 -0.082401 -0.064857 -0.088316 0.57675 0.094086 0.014457 0.030452 0.096865 0.071114 0.032795 0.039502 0.089849 0.042062 0.11471 0.16747 0.069601 0.0022161 0.00056436 0.0014267 0.00075439 1.312 0 0 -0.090125 0 0.064779 0.077332 0.097609 0 0
2.3711 -0.038258 -0.028695 -0.01563 -0.048258 0 -0.073767 -0.068128 -0.062848 -0.10049 -0.081405 -0.12518 0.58151 0.098458 0.016559 0.042882 0.12672 0.073877 0.064674 0.084309 0.10053 0.075055 0.1551 0.20304 0.10922 0.002142 -0.00016219 0.0009857 0.00142 1.6159 0 0 -0.11275 0 0.067049 0.084484 0.10618 0 0
2.375 -0.039516 -0.031937 -0.064249 -0.052424 0 -0.078464 -0.063946 -0.05586 -0.10522 -0.086332 -0.15462 0.57122 0.101 0.015496 0.051201 0.14911 0.073508 0.093583 0.12076 0.10587 0.10025 0.1882 0.22477 0.14089 0.0013552 -0.00016129 0.00055382 0.0020996 1.7377 0 0 -0.12308 0 0.062295 0.088853 0.11051 0 0
2.3789 -0.036295 -0.035323 -0.084888 -0.048924 0 -0.065081 -0.0532 -0.051801 -0.09649 -0.079661 -0.16321 0.55608 0.10284 0.014296 0.054177 0.16299 0.073176 0.11594 0.1464 0.11325 0.11497 0.21189 0.23038 0.16384 0.00036719 0.00066044 0.00056195 0.002203 1.6824 0 0 -0.12227 0 0.051125 0.089923 0.10973 0 0
2.3828 -0.031149 -0.037237 -0.064712 -0.039011 0 -0.039467 -0.043908 -0.056572 -0.07881 -0.065531 -0.14247 0.54386 0.10451 0.013956 0.050829 0.16641 0.072845 0.1256 0.15706 0.12268 0.11567 0.22092 0.21766 0.17548 -0.00034729 0.0015655 0.00088718 0.0015344 1.4904 0 0 -0.1131 0 0.037377 0.087217 0.10486 0 0
2.3867 -0.027479 -0.036428 -0.021894 -0.026906 0 -0.01198 -0.039978 -0.06394 -0.058908 -0.049189 -0.096134 0.52633 0.10521 0.013719 0.044586 0.16275 0.070947 0.125 0.15678 0.12713 0.10755 0.21805 0.18588 0.17811 -0.00065179 0.0017034 0.0010598 0.00050673 1.204 0 0 -0.095691 0 0.025879 0.082535 0.099719 0 0
2.3906 -0.027627 -0.033704 0.0071018 -0.018743 0 0.0062218 -0.038719 -0.061376 -0.042099 -0.034972 -0.039952 0.48664 0.10403 0.012798 0.037236 0.15307 0.066545 0.11536 0.14675 0.11907 0.092832 0.20412 0.13908 0.17169 -0.00061693 0.00093264 0.00085814 -0.0002268 0.8667 0 0 -0.068644 0 0.01835 0.076678 0.095673 0 0
2.3945 -0.031254 -0.031505 -0.0037048 -0.019458 0 0.0072416 -0.035129 -0.043748 -0.030098 -0.025914 0.0068067 0.42066 0.10008 0.011573 0.030579 0.13862 0.060104 0.098394 0.12853 0.097274 0.07402 0.18055 0.08729 0.15644 -0.00026381 -9.691e-05 0.00057466 -0.00034019 0.54463 0 0 -0.034243 0 0.015936 0.070468 0.093686 0 0
2.3984 -0.035316 -0.031594 -0.04822 -0.029398 0 -0.010201 -0.027923 -0.020017 -0.021515 -0.023237 0.031778 0.34719 0.091481 0.011186 0.027567 0.1211 0.052752 0.076853 0.10407 0.06831 0.054968 0.14955 0.042726 0.13179 0.00042709 -0.0006333 0.00063675 -3.622e-05 0.32123 0 0 -0.0011966 0 0.019543 0.065172 0.094043 0 0
2.4023 -0.035904 -0.033101 -0.092679 -0.043119 0 -0.039246 -0.020576 -0.0050394 -0.014091 -0.024974 0.034165 0.29289 0.078656 0.01218 0.029073 0.10408 0.045298 0.056232 0.078995 0.041922 0.040001 0.11779 0.01319 0.10187 0.0012775 -0.00051113 0.0010375 0.00026229 0.24702 0 0 0.019517 0 0.025941 0.061543 0.093724 0 0
2.4063 -0.030722 -0.032929 -0.10279 -0.051681 0 -0.066478 -0.016651 -0.0047793 -0.0066147 -0.025783 0.021638 0.26609 0.063397 0.013659 0.033403 0.089084 0.038147 0.038726 0.056446 0.024755 0.02972 0.088558 -0.0017885 0.070415 0.0018409 -0.00015045 0.0012715 0.00034727 0.2873 0 0 0.022614 0 0.032554 0.059156 0.090416 0 0
2.4102 -0.020513 -0.028207 -0.070446 -0.047566 0 -0.077226 -0.015281 -0.010726 0.00072668 -0.02008 0.0041974 0.2476 0.047014 0.013841 0.039014 0.076729 0.032016 0.025286 0.038093 0.0175 0.024044 0.06324 -0.0087696 0.039618 0.0017182 1.7375e-05 0.00088881 0.00033348 0.33046 0 0 0.012866 0 0.038117 0.057519 0.082793 0 0
2.4141 -0.0084489 -0.018522 -0.017767 -0.029531 0 -0.062993 -0.012217 -0.009449 0.0072901 -0.0068597 -0.0093924 0.20944 0.031054 0.011581 0.043898 0.067276 0.028272 0.016375 0.025231 0.016611 0.022312 0.042584 -0.014501 0.011607 0.00096833 -1.1022e-05 4.7851e-05 0.00040168 0.2647 0 0 0.0017556 0 0.041622 0.055915 0.069811 0 0
2.418 0.0019592 -0.0059581 0.023057 -0.0041743 0 -0.026942 -0.0049998 0.0031439 0.013027 0.0086964 -0.012052 0.14262 0.018795 0.0074781 0.043008 0.059881 0.02807 0.01161 0.018934 0.017821 0.021786 0.025541 -0.021674 -0.010414 0.00013124 4.1698e-05 -0.00058509 0.00053111 0.058877 0 0 -0.00049207 0 0.042565 0.05228 0.051286 0 0
2.4219 0.0089338 0.0067399 0.035011 0.017578 0 0.016873 0.0041772 0.018127 0.018689 0.019509 0.0003911 0.065374 0.010184 0.0035541 0.036003 0.051833 0.03089 0.0074001 0.014737 0.018243 0.018878 0.007842 -0.029253 -0.028476 -0.00022958 0.00027697 -0.00052234 0.00052557 -0.22422 0 0 0.0090664 0 0.042713 0.046113 0.032349 0 0
2.4258 0.013087 0.017858 0.025713 0.027603 0 0.051245 0.01142 0.02392 0.025058 0.023229 0.025229 0.0041894 0.0047411 0.0017285 0.023263 0.042178 0.034185 0.0024609 0.010771 0.016564 0.012448 -0.011839 -0.035449 -0.043475 -1.7474e-05 0.00045949 1.1862e-05 0.00026226 -0.487 0 0 0.025677 0 0.042419 0.037411 0.015462 0 0
2.4297 0.016433 0.026816 0.016527 0.026547 0 0.065828 0.016142 0.018899 0.031822 0.024228 0.050159 -0.031659 0.0016736 0.002425 0.0057111 0.030306 0.035058 -0.0041938 0.0054685 0.012868 0.0018822 -0.03423 -0.039639 -0.056268 0.00037817 0.00033959 0.00029926 -0.00014668 -0.66459 0 0 0.040637 0 0.041756 0.026432 0.0026937 0 0
2.4336 0.020728 0.033206 0.023882 0.023409 0 0.062161 0.021643 0.012619 0.037074 0.028271 0.058021 -0.056282 -0.00066829 0.004532 -0.014615 0.015881 0.032729 -0.013516 -0.0029206 0.0088412 -0.013018 -0.059229 -0.042019 -0.067616 0.00052766 2.9771e-05 -0.00011323 -0.000448 -0.74139 0 0 0.045858 0 0.039972 0.013896 -0.0032114 0 0
2.4375 0.026435 0.036421 0.048184 0.027877 0 0.049926 0.03019 0.014952 0.038189 0.035331 0.039007 -0.089976 -0.0053042 0.0066435 -0.032744 0.00082404 0.029174 -0.024412 -0.013583 0.0072189 -0.029103 -0.083219 -0.042968 -0.077626 0.00037052 -6.1389e-05 -0.00091686 -0.00046179 -0.72417 0 0 0.037536 0 0.035165 0.0020297 -0.0031051 0 0
2.4414 0.032922 0.036527 0.075732 0.041113 0 0.037984 0.038697 0.025585 0.033903 0.038817 0.0012318 -0.13856 -0.013031 0.008245 -0.046332 -0.012987 0.02671 -0.034937 -0.024044 0.0094641 -0.043419 -0.10362 -0.043827 -0.085867 0.00016356 0.00030733 -0.0013424 -0.00018589 -0.62574 0 0 0.018647 0 0.027126 -0.0079735 -0.00058374 0 0
2.4453 0.03933 0.035236 0.088771 0.05358 0 0.028444 0.041076 0.035209 0.026209 0.032989 -0.031331 -0.18997 -0.023909 0.0096028 -0.054335 -0.024615 0.024533 -0.04384 -0.032703 0.013149 -0.054417 -0.11931 -0.047941 -0.091896 8.5873e-05 0.00088582 -0.00095391 0.00026154 -0.48626 0 0 -0.00091356 0 0.016174 -0.015605 0.0023714 0 0
2.4492 0.04508 0.035378 0.076487 0.053361 0 0.019033 0.035562 0.036476 0.020223 0.020953 -0.034829 -0.22835 -0.037578 0.010578 -0.056226 -0.033347 0.018052 -0.049909 -0.03801 0.012212 -0.06085 -0.12966 -0.059519 -0.095349 -2.4132e-06 0.0011429 -0.00011177 0.00072996 -0.39474 0 0 -0.0084943 0 0.0030737 -0.020606 0.0038236 0 0
2.4531 0.049564 0.038805 0.042355 0.038561 0 0.010613 0.028623 0.032299 0.02139 0.013958 -0.0035139 -0.24841 -0.052055 0.0099126 -0.05185 -0.038675 0.0026726 -0.050818 -0.037492 0.0012419 -0.061285 -0.13531 -0.080219 -0.096045 -0.0003587 0.00080337 0.00037527 0.0010602 -0.45684 0 0 0.0036317 0 -0.0087652 -0.023075 0.0014264 0 0
2.457 0.051647 0.044556 0.0045148 0.02184 0 0.010821 0.029886 0.032615 0.031729 0.02146 0.045763 -0.25623 -0.063997 0.0061577 -0.045876 -0.043182 -0.020917 -0.048274 -0.033897 -0.019393 -0.059484 -0.14144 -0.10671 -0.096751 -0.00095761 0.00013812 6.0229e-05 0.001107 -0.71428 0 0 0.032245 0 -0.015606 -0.025209 -0.0026739 0 0
2.4609 0.049988 0.049162 -0.01355 0.020834 0 0.028136 0.042375 0.043486 0.048085 0.041593 0.087083 -0.2599 -0.072036 -0.00047028 -0.04035 -0.048111 -0.045308 -0.043622 -0.029276 -0.042632 -0.057558 -0.15012 -0.13223 -0.099186 -0.0013768 -0.00029328 -0.00068097 0.00084233 -1.0892 0 0 0.06464 0 -0.016182 -0.027905 -0.0065694 0 0
2.4648 0.044304 0.049112 0.00048679 0.041487 0 0.060754 0.05833 0.060245 0.064075 0.062011 0.10542 -0.26289 -0.0753 -0.0073789 -0.036729 -0.054281 -0.061168 -0.038114 -0.025382 -0.059733 -0.057133 -0.1625 -0.15118 -0.10469 -0.0011406 -0.00016524 -0.00099469 0.00045605 -1.4197 0 0 0.087546 0 -0.0099701 -0.031726 -0.0086616 0 0
2.4688 0.036426 0.043471 0.035463 0.06974 0 0.091819 0.065663 0.071493 0.074216 0.070646 0.10552 -0.26622 -0.072916 -0.011265 -0.036505 -0.062394 -0.064589 -0.033578 -0.024597 -0.067118 -0.060129 -0.17906 -0.16231 -0.11497 -0.0001929 0.00035255 -0.00037151 0.00027074 -1.5673 0 0 0.096127 0 0.0030594 -0.037097 -0.0067722 0 0
2.4727 0.029729 0.034544 0.061935 0.081151 0 0.098515 0.059002 0.069379 0.076778 0.065706 0.10267 -0.27288 -0.066406 -0.010907 -0.03938 -0.07127 -0.060166 -0.032285 -0.028357 -0.068694 -0.066757 -0.19559 -0.16738 -0.12969 0.0009735 0.00080421 0.00082999 0.00045666 -1.5034 0 0 0.094933 0 0.018534 -0.043125 -0.00025398 0 0
2.4766 0.026868 0.026227 0.055548 0.061702 0 0.069838 0.044223 0.056026 0.073171 0.055204 0.1051 -0.28626 -0.059089 -0.0083315 -0.042916 -0.078684 -0.056464 -0.033778 -0.034293 -0.071332 -0.074247 -0.20717 -0.16694 -0.14515 0.0016604 0.00085484 0.0016423 0.0008118 -1.3025 0 0 0.090375 0 0.031367 -0.048375 0.0079012 0 0
2.4805 0.027586 0.021552 0.020273 0.021491 0 0.018135 0.032143 0.040854 0.065157 0.047518 0.10535 -0.30427 -0.05244 -0.0069555 -0.045759 -0.083212 -0.057798 -0.037428 -0.040652 -0.077833 -0.080783 -0.21102 -0.15811 -0.15884 0.0014749 0.00049671 0.0013025 0.00089675 -1.0611 0 0 0.082951 0 0.039138 -0.052084 0.015765 0 0
2.4844 0.028708 0.021234 -0.011704 -0.011947 0 -0.02702 0.028271 0.032496 0.05321 0.043542 0.088684 -0.31843 -0.047698 -0.0083195 -0.046625 -0.083555 -0.060122 -0.042301 -0.0455 -0.084187 -0.084532 -0.20488 -0.13701 -0.16819 0.0005899 -5.5494e-05 -8.2115e-05 0.00046586 -0.82964 0 0 0.067654 0 0.039961 -0.05362 0.021377 0 0
2.4883 0.026669 0.023832 -0.0076143 -0.015806 0 -0.039319 0.02903 0.03273 0.037728 0.038334 0.049822 -0.32135 -0.046014 -0.010649 -0.043477 -0.077256 -0.055079 -0.04595 -0.044889 -0.083677 -0.082048 -0.18538 -0.10351 -0.16774 -0.00040698 -0.00057426 -0.0015731 -0.00023153 -0.61487 0 0 0.042047 0 0.031644 -0.052093 0.021368 0 0
2.4922 0.020547 0.026847 0.03418 0.009563 0 -0.014424 0.027368 0.036389 0.021267 0.029057 0.0015666 -0.31472 -0.045211 -0.010759 -0.03729 -0.066123 -0.038421 -0.045993 -0.038349 -0.073641 -0.074074 -0.15874 -0.063487 -0.15774 -0.00092142 -0.00091564 -0.0021055 -0.00064259 -0.42593 0 0 0.012771 0 0.019227 -0.048784 0.01686 0 0
2.4961 0.012896 0.027842 0.079404 0.041939 0 0.028161 0.020678 0.03573 0.0084827 0.019241 -0.033305 -0.30749 -0.04334 -0.007409 -0.029381 -0.051969 -0.014695 -0.041858 -0.027136 -0.058265 -0.062289 -0.12961 -0.026229 -0.1401 -0.00073454 -0.0010004 -0.0012917 -0.00045733 -0.29322 0 0 -0.0075697 0 0.0064334 -0.044532 0.010071 0 0
2.5 0.0075807 0.025206 0.087344 0.056339 0 0.060749 0.012465 0.025552 0.0029354 0.014285 -0.039776 -0.30471 -0.038948 -0.0026634 -0.02073 -0.03607 0.006213 -0.033298 -0.012365 -0.044911 -0.047969 -0.10106 0.00079648 -0.11636 -0.00013773 -0.00080617 0.00029676 4.6781e-05 -0.23346 0 0 -0.011054 0 -0.0041817 -0.039728 0.0028143 0 0
2.5039 0.0064927 0.01865 0.04815 0.044483 0 0.066872 0.0070389 0.0064413 0.0036688 0.013879 -0.022334 -0.29966 -0.030286 0.00015508 -0.012535 -0.019909 0.017163 -0.020275 0.004349 -0.037822 -0.032715 -0.076332 0.01565 -0.08854 0.00026393 -0.00040756 0.0015711 0.0002605 -0.20781 0 0 -0.0022035 0 -0.0097871 -0.034568 -0.002504 0 0
2.5078 0.008046 0.0093917 -0.0078001 0.018259 0 0.049002 0.0042438 -0.015047 0.0053306 0.010913 -0.0010913 -0.27915 -0.016119 -0.00022222 -0.0061674 -0.0053498 0.018785 -0.004264 0.019933 -0.035137 -0.018589 -0.057323 0.021885 -0.060526 -7.1354e-06 2.6148e-05 0.001729 -0.00012331 -0.13481 0 0 0.0051553 0 -0.0082256 -0.028015 -0.002867 0 0
2.5117 0.0086134 -0.0002383 -0.037982 -0.0035053 0 0.021017 0.00031304 -0.029779 0.0022402 -0.00097292 0.0035737 -0.23775 0.0003347 -0.0018884 -0.001051 0.0076194 0.017181 0.011575 0.033096 -0.0315 -0.0055903 -0.040354 0.025744 -0.034809 -0.00089176 0.00033255 0.00079615 -0.00075228 0.042364 0 0 -0.00076862 0 -0.0029875 -0.019171 3.3996e-05 0 0
2.5156 0.0054426 -0.0078472 -0.0263 -0.011141 0 -0.0049489 -0.0068889 -0.031887 -0.0072402 -0.019371 -0.014953 -0.18566 0.017094 -0.0019601 0.0033051 0.019146 0.017419 0.025729 0.04347 -0.023117 0.0066502 -0.023498 0.032736 -0.012271 -0.0017633 0.00046729 -0.00048918 -0.00093706 0.30021 0 0 -0.02061 0 0.0042262 -0.0074894 0.0047853 0 0
2.5195 -0.0014995 -0.012186 0.0045489 -0.0090814 0 -0.025017 -0.015012 -0.023393 -0.020002 -0.034019 -0.04669 -0.14126 0.032122 0.00027947 0.0074389 0.02945 0.0195 0.036836 0.050886 -0.010519 0.01855 -0.0050963 0.045008 0.0064467 -0.0018965 0.00049654 -0.0013068 -0.00035248 0.54902 0 0 -0.044527 0 0.011789 0.0073112 0.0097903 0 0
2.5234 -0.0099856 -0.013722 0.017032 -0.0079364 0 -0.040164 -0.020155 -0.013333 -0.031308 -0.036428 -0.073296 -0.11507 0.041691 0.0026349 0.012186 0.038706 0.02017 0.042538 0.054927 0.0027245 0.030612 0.016314 0.060156 0.020049 -0.0011072 0.00048222 -0.0013517 0.00059967 0.70265 0 0 -0.06055 0 0.017772 0.025232 0.012156 0 0
2.5273 -0.017371 -0.014182 -0.0060574 -0.013518 0 -0.049702 -0.021661 -0.010945 -0.03816 -0.028229 -0.079789 -0.10138 0.044703 0.0024161 0.017608 0.04713 0.017671 0.042951 0.056292 0.013161 0.04206 0.037624 0.072238 0.028858 2.2101e-05 0.00040795 -0.00092187 0.0011523 0.73467 0 0 -0.062286 0 0.022347 0.043177 0.010813 0 0
2.5313 -0.022052 -0.015398 -0.048643 -0.02293 0 -0.049821 -0.022654 -0.01819 -0.039736 -0.019319 -0.062265 -0.085313 0.042795 -0.00055839 0.023039 0.054655 0.013929 0.039473 0.055553 0.019361 0.051508 0.0553 0.075249 0.033486 0.00062156 0.00023794 -0.00050262 0.00089831 0.67339 0 0 -0.050495 0 0.026698 0.05859 0.0072808 0 0
2.5352 -0.023729 -0.018233 -0.079346 -0.029032 0 -0.038113 -0.025584 -0.028396 -0.035653 -0.01775 -0.028782 -0.057623 0.037271 -0.003543 0.027894 0.061123 0.012158 0.03302 0.053009 0.021692 0.057714 0.066872 0.067447 0.034081 0.00032981 1.7104e-05 -0.00029992 0.00014474 0.55784 0 0 -0.03017 0 0.031495 0.069707 0.0030192 0 0
2.5391 -0.022998 -0.022176 -0.079217 -0.02707 0 -0.018138 -0.028455 -0.032505 -0.0254 -0.022107 0.0053039 -0.022428 0.029887 -0.0034776 0.031454 0.066335 0.013049 0.024731 0.049013 0.021309 0.059255 0.069873 0.053168 0.030815 -0.00036396 -0.00014307 -0.000165 -0.00044574 0.41194 0 0 -0.0078754 0 0.037364 0.074776 -1.4537e-05 0 0
2.543 -0.021049 -0.025724 -0.053144 -0.017676 0 0.0013256 -0.026812 -0.02711 -0.010412 -0.024267 0.025002 0.0083324 0.02445 3.5084e-05 0.032479 0.069847 0.014027 0.017208 0.044996 0.019678 0.053617 0.061919 0.040045 0.024208 -0.00061098 -0.00019429 9.0239e-05 -0.00052411 0.26033 0 0 0.0091652 0 0.043648 0.071361 0.0025062 0 0
2.5469 -0.019465 -0.027258 -0.019828 -0.0057905 0 0.011464 -0.019618 -0.016781 0.0038478 -0.019147 0.023288 0.026543 0.022587 0.0043535 0.032126 0.07245 0.012356 0.012523 0.043081 0.018444 0.044411 0.050836 0.033501 0.017461 -6.1926e-05 -0.00022272 0.00039544 -0.00033109 0.15102 0 0 0.014618 0 0.047902 0.064134 0.0099565 0 0
2.5508 -0.019619 -0.025972 0.0040664 0.0018078 0 0.0079754 -0.012066 -0.0091174 0.0096542 -0.010749 0.0048581 0.033918 0.02454 0.0063048 0.031251 0.074444 0.0085365 0.011702 0.044522 0.018831 0.033834 0.040968 0.03331 0.012185 0.00078682 -0.00033791 0.00049461 -0.00032425 0.14082 0 0 0.0066445 0 0.0486 0.055568 0.021382 0 0
2.5547 -0.02167 -0.022363 0.010585 -0.00083233 0 -0.0080253 -0.011381 -0.0080843 0.0026119 -0.0080723 -0.017083 0.038146 0.030151 0.0050362 0.030765 0.076114 0.0061884 0.015488 0.050285 0.020754 0.024162 0.03634 0.035313 0.009805 0.0011285 -0.00049579 0.0002932 -0.00060386 0.24782 0 0 -0.0094715 0 0.044578 0.048096 0.03545 0 0
2.5586 -0.024072 -0.017958 -0.0011323 -0.015348 0 -0.031207 -0.01953 -0.012096 -0.01381 -0.015433 -0.030011 0.044956 0.038725 0.0025257 0.032249 0.077763 0.0085154 0.025046 0.061774 0.022835 0.019229 0.043048 0.036294 0.012472 0.00069397 -0.00049549 4.5638e-05 -0.00078668 0.4218 0 0 -0.023944 0 0.034301 0.045463 0.049552 0 0
2.5625 -0.024348 -0.014332 -0.025215 -0.035785 0 -0.052774 -0.030526 -0.017421 -0.029789 -0.027465 -0.030929 0.054313 0.047365 0.0014969 0.036552 0.079499 0.015128 0.038642 0.076952 0.023796 0.021352 0.061542 0.036876 0.019844 1.7842e-08 -0.00020617 0.000118 -0.00046663 0.57071 0 0 -0.029736 0 0.020254 0.049322 0.059965 0 0
2.5664 -0.020767 -0.012043 -0.046847 -0.049446 0 -0.061587 -0.03536 -0.021965 -0.036195 -0.033846 -0.027414 0.06312 0.054163 0.0029221 0.042519 0.081122 0.022498 0.053056 0.09209 0.023994 0.028323 0.08565 0.039593 0.029184 -0.0002586 0.00021959 0.00055942 0.00025784 0.62236 0 0 -0.027986 0 0.0063646 0.0571 0.066165 0 0
2.5703 -0.013528 -0.010277 -0.046723 -0.044342 0 -0.048562 -0.029642 -0.025316 -0.031069 -0.028735 -0.029331 0.070225 0.058096 0.005411 0.04908 0.082396 0.027406 0.066059 0.1046 0.025317 0.038245 0.11103 0.044596 0.038601 2.2144e-05 0.00042834 0.00097825 0.00079982 0.56425 0 0 -0.025757 0 -0.0050154 0.066704 0.068175 0 0
2.5742 -0.0044703 -0.0075263 -0.016454 -0.019194 0 -0.013936 -0.01658 -0.02633 -0.019825 -0.015552 -0.038342 0.078328 0.058365 0.0067753 0.054903 0.083035 0.029632 0.075305 0.11184 0.029248 0.0487 0.13286 0.048046 0.046033 0.00029503 0.00021224 0.00091538 0.00067066 0.43045 0 0 -0.027929 0 -0.011679 0.075599 0.066456 0 0
2.5781 0.0042708 -0.002794 0.027812 0.013006 0 0.02876 -0.0031622 -0.022599 -0.0096011 -0.0031093 -0.045231 0.091151 0.053637 0.0060756 0.056513 0.08198 0.031167 0.075337 0.10812 0.034992 0.053867 0.14123 0.045119 0.047208 6.2787e-05 -0.00023976 0.00034782 3.1456e-05 0.26096 0 0 -0.031564 0 -0.010452 0.077903 0.062235 0 0
2.582 0.011337 0.0036478 0.052404 0.033163 0 0.058326 0.0058095 -0.013123 -0.0036346 0.0023724 -0.038343 0.10859 0.046392 0.0042905 0.053499 0.078875 0.032975 0.067396 0.096177 0.039659 0.052096 0.13729 0.034417 0.042926 -0.00049207 -0.00048589 -0.00023171 -0.00039575 0.080755 0 0 -0.02899 0 -0.0055949 0.073024 0.057991 0 0
2.5859 0.016188 0.010463 0.034541 0.030669 0 0.059605 0.01008 -0.00074934 -0.00063273 0.0016891 -0.015689 0.12429 0.038008 0.0032455 0.046361 0.073343 0.032985 0.052918 0.078279 0.040402 0.043789 0.12326 0.01905 0.034319 -0.0007084 -0.00025364 -0.00028506 -1.3235e-05 -0.088409 0 0 -0.016555 0 -2.9715e-05 0.06202 0.054169 0 0
2.5898 0.018601 0.016077 -0.012836 0.011889 0 0.034806 0.011831 0.0094248 0.0017568 0.00043578 0.01106 0.12877 0.029746 0.003975 0.035905 0.06506 0.027677 0.033578 0.056696 0.036394 0.029813 0.10151 0.0034279 0.022579 -0.00026553 0.00029442 0.00022424 0.0010408 -0.21481 0 0 0.00038799 0 0.003742 0.046417 0.050905 0 0
2.5938 0.018551 0.019366 -0.047641 -0.0054877 0 0.0020982 0.012824 0.014662 0.0042978 0.003512 0.025475 0.11736 0.023431 0.0059479 0.023703 0.053398 0.015853 0.012107 0.034814 0.028789 0.011963 0.075536 -0.010663 0.0094765 0.00034981 0.00073259 0.00078714 0.001973 -0.27294 0 0 0.012054 0 0.0023319 0.029149 0.047904 0 0
2.5977 0.016598 0.019821 -0.03562 -0.0074908 0 -0.018206 0.013894 0.017151 0.0071759 0.011651 0.020816 0.09726 0.021187 0.0076211 0.013447 0.038646 0.00079039 -0.0062 0.017382 0.019077 -0.0052542 0.050433 -0.024761 -0.0025761 0.00033253 0.00079546 0.00086125 0.0020445 -0.27682 0 0 0.014041 0 -0.0054488 0.016408 0.044288 0 0
2.6016 0.013954 0.017486 0.016069 0.0052064 0 -0.018135 0.015922 0.021419 0.012253 0.022018 0.007006 0.086243 0.02255 0.0076566 0.0066841 0.02275 -0.011659 -0.01953 0.004692 0.0077528 -0.019654 0.027218 -0.041158 -0.013461 -0.00050026 0.00060244 0.00039593 0.0012257 -0.28698 0 0 0.012292 0 -0.015475 0.010301 0.04017 0 0
2.6055 0.011692 0.013017 0.06307 0.019806 0 -0.0049764 0.019641 0.029234 0.022366 0.030961 0.0034041 0.10071 0.027155 0.0057764 0.0038404 0.006993 -0.017612 -0.027437 -0.0036853 -0.0054096 -0.030724 0.005503 -0.060326 -0.023655 -0.0014012 0.00046635 -0.00018097 0.00018335 -0.36959 0 0 0.017858 0 -0.024747 0.011433 0.036049 0 0
2.6094 0.009717 0.00774 0.064302 0.023856 0 0.0084259 0.024039 0.037534 0.037426 0.036178 0.0232 0.14073 0.034383 0.0027275 0.0048944 -0.0072417 -0.018277 -0.030048 -0.0086657 -0.020194 -0.038432 -0.015471 -0.080731 -0.033855 -0.001439 0.00052802 -0.00047043 -0.00034706 -0.53881 0 0 0.036434 0 -0.030068 0.019692 0.03261 0 0
2.6133 0.0067507 0.0032228 0.020316 0.015491 0 0.01538 0.025988 0.041405 0.051936 0.037313 0.062331 0.18617 0.042798 -0.00039376 0.0088355 -0.016845 -0.018664 -0.028462 -0.012504 -0.035363 -0.043655 -0.037141 -0.10002 -0.045611 -0.00052652 0.00062658 -0.00051987 -0.00017238 -0.73564 0 0 0.06259 0 -0.025057 0.033674 0.031913 0 0
2.6172 0.0016318 0.00032967 -0.027809 0.002835 0 0.018029 0.022749 0.038611 0.057937 0.035495 0.10152 0.21079 0.049908 -0.0028141 0.011999 -0.021311 -0.022797 -0.026702 -0.01794 -0.049081 -0.048853 -0.058393 -0.11517 -0.058526 0.00041794 0.0005204 -0.00068613 0.00031925 -0.86398 0 0 0.083612 0 -0.010829 0.047326 0.034506 0 0
2.6211 -0.0052628 -0.0014933 -0.037535 -0.0049568 0 0.020417 0.015078 0.030889 0.051441 0.032265 0.11902 0.20481 0.054797 -0.0043034 0.01275 -0.021319 -0.029543 -0.026081 -0.025218 -0.059363 -0.054409 -0.076573 -0.12155 -0.070893 0.00040336 0.00017603 -0.0011251 0.00063485 -0.85049 0 0 0.088613 0 0.009232 0.05784 0.039748 0 0
2.625 -0.012003 -0.0038412 -0.003435 -0.0054791 0 0.021181 0.0070245 0.021354 0.035856 0.028099 0.10387 0.18517 0.056966 -0.0050001 0.010144 -0.017511 -0.032864 -0.027025 -0.034041 -0.063833 -0.060081 -0.088977 -0.11329 -0.08082 -0.00058795 -0.000203 -0.0015281 0.00062609 -0.67858 0 0 0.074691 0 0.031997 0.063492 0.046865 0 0
2.6289 -0.016597 -0.0079691 0.040809 -0.0033048 0 0.014194 0.0018788 0.011569 0.018478 0.021361 0.061019 0.18183 0.05606 -0.0052057 0.0034064 -0.010849 -0.026519 -0.029308 -0.043401 -0.05955 -0.064869 -0.091361 -0.086612 -0.085187 -0.0015735 -0.00040643 -0.001449 0.00048492 -0.37933 0 0 0.046345 0 0.052863 0.062691 0.054522 0 0
2.6328 -0.01848 -0.01359 0.055502 -0.0045844 0 -0.0040989 -0.0015381 0.0012968 0.0035012 0.0091048 0.0067688 0.21057 0.052998 -0.0053434 -0.0064027 -0.0032898 -0.0093108 -0.02998 -0.049949 -0.04419 -0.065436 -0.077708 -0.043711 -0.078128 -0.0015949 -0.00041225 -0.00086753 0.00039656 -0.0041391 0 0 0.011088 0 0.063953 0.056078 0.05971 0 0
2.6367 -0.018505 -0.019015 0.028853 -0.012172 0 -0.029154 -0.0077975 -0.0099186 -0.011031 -0.010074 -0.040717 0.25803 0.050082 -0.0058826 -0.016005 0.0040718 0.013645 -0.02682 -0.052137 -0.018353 -0.061025 -0.052853 0.0071288 -0.061019 -0.00068824 -0.00033427 -0.00032 0.00030883 0.39125 0 0 -0.023909 0 0.065563 0.048356 0.061761 0 0
2.6406 -0.017691 -0.022539 -0.018565 -0.024563 0 -0.050452 -0.019685 -0.022023 -0.029137 -0.033298 -0.069956 0.29434 0.048429 -0.0069474 -0.023745 0.011462 0.034779 -0.018907 -0.049175 0.013243 -0.051408 -0.019647 0.05642 -0.034669 0.00022155 -0.00023616 -0.00037295 7.6427e-05 0.74885 0 0 -0.052867 0 0.058708 0.041899 0.060877 0 0
2.6445 -0.016327 -0.023731 -0.056696 -0.03721 0 -0.058687 -0.034438 -0.035049 -0.050437 -0.05378 -0.080247 0.30167 0.049007 -0.0077738 -0.028167 0.019372 0.049746 -0.0058025 -0.040599 0.04363 -0.036768 0.018523 0.099253 -0.00051657 0.00033707 -7.7739e-05 -0.00097147 -0.00024356 1.0159 0 0 -0.072204 0 0.045186 0.038886 0.057672 0 0
2.6484 -0.014487 -0.023458 -0.069658 -0.044112 0 -0.05104 -0.045701 -0.048959 -0.068765 -0.064901 -0.080249 0.29042 0.053285 -0.0066933 -0.027025 0.029618 0.059967 0.012434 -0.025508 0.067634 -0.017771 0.055699 0.13641 0.038637 -0.00022092 0.00014276 -0.0013992 -0.00035862 1.165 0 0 -0.082093 0 0.028982 0.042738 0.054146 0 0
2.6523 -0.013101 -0.02282 -0.060084 -0.040174 0 -0.031221 -0.049312 -0.06184 -0.077585 -0.064864 -0.081713 0.28645 0.060423 -0.0021336 -0.021507 0.043221 0.069906 0.031529 -0.0064688 0.084617 0.0020836 0.086515 0.16966 0.076194 -0.00067171 0.00027183 -0.00097552 -6.1637e-05 1.2096 0 0 -0.086633 0 0.016384 0.052657 0.05365 0 0
2.6563 -0.013866 -0.02228 -0.0385 -0.025323 0 -0.0069656 -0.046807 -0.069066 -0.076194 -0.057793 -0.091226 0.30274 0.069002 0.0058604 -0.013663 0.059153 0.08169 0.048548 0.014204 0.097197 0.020942 0.11098 0.19621 0.10895 -0.00051209 0.00011803 0.00019381 0.00045849 1.1923 0 0 -0.090525 0 0.0089867 0.066131 0.057134 0 0
2.6602 -0.017628 -0.021839 -0.014753 -0.0077055 0 0.01169 -0.043113 -0.066297 -0.069776 -0.050193 -0.10503 0.32502 0.077999 0.014952 -0.0048688 0.076073 0.092128 0.061664 0.034888 0.1071 0.037778 0.12955 0.20826 0.13481 -4.4538e-05 -0.00029645 0.0012162 0.00072227 1.1527 0 0 -0.09425 0 0.0071479 0.081345 0.064842 0 0
2.6641 -0.022925 -0.021762 0.0017475 -0.00082037 0 0.014352 -0.04131 -0.054505 -0.063424 -0.045961 -0.11135 0.32677 0.086217 0.021672 0.0033156 0.091926 0.094969 0.069142 0.053736 0.11225 0.051722 0.14338 0.1986 0.1518 6.335e-05 -0.00066712 0.0012293 0.00043588 1.1018 0 0 -0.092861 0 0.010441 0.096104 0.076526 0 0
2.668 -0.026696 -0.022667 0.0017469 -0.013492 0 -0.004561 -0.040297 -0.041077 -0.05708 -0.04426 -0.099587 0.29799 0.091137 0.023802 0.0083573 0.10042 0.086439 0.06883 0.066226 0.10828 0.061299 0.15391 0.16708 0.15597 -0.00037656 -0.00066347 0.00024524 -0.00015566 1.026 0 0 -0.080751 0 0.015693 0.10623 0.089504 0 0
2.6719 -0.026919 -0.024651 -0.016309 -0.040095 0 -0.039046 -0.037415 -0.033865 -0.04709 -0.041575 -0.069545 0.2578 0.092434 0.021979 0.010564 0.10011 0.06909 0.064154 0.071485 0.092939 0.067128 0.16155 0.12182 0.15083 -0.00081788 -0.00026602 -0.00083017 -0.0004523 0.90895 0 0 -0.058202 0 0.018576 0.11141 0.099493 0 0
2.6758 -0.024622 -0.026529 -0.038268 -0.061563 0 -0.070609 -0.032273 -0.03313 -0.032089 -0.035353 -0.032415 0.23748 0.089632 0.018985 0.010183 0.090492 0.050443 0.056163 0.068466 0.069194 0.068405 0.16405 0.074284 0.13663 -0.00059417 0.00019429 -0.0010491 -7.7521e-05 0.74674 0 0 -0.032621 0 0.017701 0.11158 0.10438 0 0
2.6797 -0.022955 -0.026384 -0.040448 -0.059498 0 -0.07847 -0.026942 -0.030457 -0.015761 -0.025723 -0.0020569 0.25112 0.082375 0.017223 0.0075678 0.071821 0.037535 0.045753 0.056508 0.043617 0.064226 0.1588 0.032514 0.11369 0.00031605 0.00036341 -0.00031332 0.00072959 0.54235 0 0 -0.012299 0 0.012243 0.10693 0.10247 0 0
2.6836 -0.023937 -0.023238 -0.010724 -0.032436 0 -0.055407 -0.022532 -0.017458 -0.0028669 -0.014452 0.016074 0.28294 0.069569 0.016712 0.0030945 0.044982 0.031955 0.033291 0.034022 0.021658 0.05179 0.13927 -0.0018638 0.08103 0.001239 0.00021138 0.00056172 0.0013206 0.29727 0 0 0.0013044 0 0.0017725 0.097463 0.091176 0 0
2.6875 -0.026084 -0.018193 0.035187 0.001205 0 -0.015326 -0.016857 0.0040042 0.0066382 -0.0031173 0.028099 0.30268 0.051944 0.015493 -0.0024319 0.016046 0.029403 0.018611 0.0041942 0.0042629 0.030261 0.10246 -0.031446 0.040901 0.0015056 1.7162e-05 0.00065366 0.0012399 0.019022 0 0 0.014381 0 -0.010538 0.084761 0.07226 0 0
2.6914 -0.025464 -0.013659 0.062728 0.01799 0 0.016395 -0.0067038 0.021582 0.017647 0.0073486 0.043779 0.29215 0.031641 0.011997 -0.0086199 -0.010632 0.023889 0.0018559 -0.028039 -0.011083 0.0025375 0.053531 -0.058404 -0.0025886 0.0011091 1.5627e-05 -0.00019564 0.00061767 -0.26005 0 0 0.033074 0 -0.021777 0.070237 0.049801 0 0
2.6953 -0.019328 -0.011189 0.048856 0.0096132 0 0.022954 0.007501 0.023943 0.033019 0.015791 0.064926 0.25698 0.010188 0.0069626 -0.015382 -0.03287 0.012988 -0.016662 -0.059515 -0.026239 -0.029042 -0.0033481 -0.08131 -0.046539 0.00062422 0.00011935 -0.0012748 -1.8035e-05 -0.4795 0 0 0.054893 0 -0.030314 0.054495 0.026287 0 0
2.6992 -0.0088103 -0.010002 0.0052152 -0.010324 0 0.0087222 0.020261 0.012641 0.047499 0.020411 0.081497 0.21526 -0.01064 0.0029407 -0.022667 -0.048978 2.6572e-05 -0.036365 -0.08695 -0.039438 -0.0615 -0.062816 -0.09537 -0.087712 0.00054435 4.4053e-05 -0.0017088 -0.00026696 -0.57842 0 0 0.068562 0 -0.034732 0.038101 0.0043316 0 0
2.7031 0.0019097 -0.0077066 -0.030654 -0.019479 0 -0.007236 0.025197 0.0013441 0.050489 0.019831 0.079594 0.17803 -0.025973 0.0019143 -0.03039 -0.05675 -0.0082848 -0.05425 -0.10319 -0.046251 -0.086483 -0.11087 -0.095394 -0.11761 0.00080134 -0.00030598 -0.0012438 -0.00016078 -0.53619 0 0 0.063422 0 -0.032603 0.022167 -0.010815 0 0
2.707 0.009086 -0.0025862 -0.029744 -0.0074664 0 -0.0099954 0.020897 0.0022966 0.036291 0.014661 0.054245 0.14198 -0.034326 0.0034618 -0.037913 -0.060372 -0.0068109 -0.067206 -0.1095 -0.04336 -0.10031 -0.14151 -0.079507 -0.1352 0.00095228 -0.00065417 -0.00037571 2.2196e-05 -0.3898 0 0 0.039668 0 -0.026533 0.0078915 -0.019267 0 0
2.7109 0.012102 0.0047408 0.0013785 0.015447 0 -0.0012903 0.012291 0.013865 0.011445 0.0077407 0.015175 0.098817 -0.035356 0.0053029 -0.044796 -0.061326 0.0041371 -0.073668 -0.10703 -0.031545 -0.10213 -0.15372 -0.051358 -0.14058 0.00073834 -0.00061665 0.00021002 0.00014572 -0.21122 0 0 0.0094589 0 -0.0178 -0.0039027 -0.02158 0 0
2.7148 0.013025 0.011794 0.027607 0.029271 0 0.0059159 0.0060389 0.022457 -0.0093067 0.0024816 -0.019688 0.048283 -0.029256 0.005575 -0.05064 -0.060641 0.018721 -0.072646 -0.097197 -0.015457 -0.092082 -0.14795 -0.019186 -0.13453 0.00035762 -0.00014596 0.00025728 0.00033415 -0.06454 0 0 -0.012329 0 -0.0076112 -0.01251 -0.018562 0 0
2.7188 0.013953 0.016227 0.019467 0.023482 0 0.0036745 0.0047339 0.016937 -0.015316 0.0006515 -0.037081 0.00027888 -0.016696 0.0044595 -0.054795 -0.058865 0.029309 -0.062972 -0.081957 -0.00077558 -0.071177 -0.12607 0.0082243 -0.11848 0.00019818 0.00034797 2.4709e-05 0.00070964 0.022029 0 0 -0.019104 0 0.0024189 -0.016729 -0.011469 0 0
2.7227 0.015117 0.017417 -0.018824 0.0059448 0 -0.001793 0.0057018 0.00022182 -0.0086448 0.00146 -0.036538 -0.034421 -0.0023557 0.0035758 -0.056908 -0.055234 0.031422 -0.047599 -0.065497 0.0087635 -0.046931 -0.098884 0.026237 -0.099103 0.00040384 0.00036883 -0.00013856 0.0011056 0.053867 0 0 -0.015601 0 0.010016 -0.01656 -0.003666 0 0
2.7266 0.015446 0.016398 -0.053497 -0.0058757 0 0.0024465 0.0050047 -0.014075 -0.00059405 0.0025819 -0.027862 -0.053823 0.0093728 0.0039561 -0.057618 -0.049414 0.026409 -0.031769 -0.050124 0.012631 -0.026269 -0.075729 0.035984 -0.082103 0.00076369 -0.00017175 -0.00019355 0.001143 0.051082 0 0 -0.011444 0 0.014571 -0.014266 0.0026027 0 0
2.7305 0.014457 0.014661 -0.051818 -0.0015315 0 0.020571 0.0018271 -0.01577 -0.00014897 0.0021441 -0.021649 -0.065302 0.01633 0.00485 -0.057224 -0.041482 0.019881 -0.018249 -0.036489 0.012933 -0.012403 -0.060567 0.041251 -0.069945 0.00097033 -0.00085402 -0.00036227 0.00062068 0.034024 0 0 -0.012322 0 0.01564 -0.011242 0.0064668 0 0
2.7344 0.01304 0.013189 -0.0097485 0.014088 0 0.041483 -0.0013078 -0.0074394 -0.0062 0.00012183 -0.021594 -0.078349 0.01681 0.004624 -0.056062 -0.031842 0.017063 -0.0095601 -0.024902 0.012842 -0.0078097 -0.056307 0.043309 -0.064472 0.00088172 -0.0011518 -0.00074779 -0.00021253 0.018137 0 0 -0.016727 0 0.012953 -0.0089857 0.0073766 0 0
2.7383 0.012276 0.012369 0.046518 0.027102 0 0.048266 -0.0019259 0.00055468 -0.010638 -0.0017479 -0.023947 -0.097527 0.0085529 0.0027362 -0.054575 -0.022785 0.018701 -0.0095851 -0.01545 0.01471 -0.015513 -0.066 0.038867 -0.067737 0.00051964 -0.00092027 -0.001106 -0.00082744 0.0093784 0 0 -0.019469 0 0.0057379 -0.010463 0.005034 0 0
2.7422 0.011851 0.012274 0.082403 0.027611 0 0.033778 -0.00019349 0.0026328 -0.0076689 -0.0013194 -0.022495 -0.12095 -0.0039308 0.0006226 -0.053272 -0.017835 0.020834 -0.015378 -0.0073542 0.018408 -0.029153 -0.082137 0.023612 -0.075209 -6.5069e-05 -0.00048121 -0.0010554 -0.00086622 -0.0025546 0 0 -0.016853 0 -0.0037571 -0.01592 0.0018847 0 0
2.7461 0.010133 0.012587 0.079031 0.016732 0 0.00678 0.0020872 0.0034729 0.0010718 0.002354 -0.01367 -0.14327 -0.017546 0.00046293 -0.052334 -0.018425 0.018543 -0.024175 -0.00085764 0.02084 -0.044715 -0.10036 -0.001936 -0.084236 -0.00079149 -0.00025459 -0.00050477 -0.00041785 -0.042436 0 0 -0.0085093 0 -0.013928 -0.024358 -0.00062534 0 0
2.75 0.0060333 0.012369 0.042109 0.0031273 0 -0.016345 0.0042526 0.010667 0.010117 0.0083041 0.0017733 -0.15963 -0.030013 0.0029927 -0.051914 -0.025304 0.010327 -0.033847 0.0035517 0.017583 -0.059412 -0.11775 -0.030536 -0.09309 -0.0014232 -0.00034947 0.00018064 0.00013573 -0.13102 0 0 0.0041142 0 -0.02343 -0.034697 -0.0014675 0 0
2.7539 0.00064628 0.010375 -0.0055726 -0.0050694 0 -0.024737 0.007548 0.023921 0.01693 0.014376 0.020138 -0.16883 -0.038635 0.0065352 -0.052226 -0.038958 -0.0007853 -0.041748 0.0048158 0.0062469 -0.070215 -0.13128 -0.052887 -0.10008 -0.0016003 -0.00052552 0.00048155 0.00049399 -0.26178 0 0 0.019194 0 -0.030436 -0.045165 0.00053023 0 0
2.7578 -0.0032249 0.0061052 -0.038639 -0.0049151 0 -0.018554 0.012935 0.033878 0.023541 0.018847 0.037042 -0.175 -0.041202 0.0082905 -0.053569 -0.056563 -0.010165 -0.045235 0.0014481 -0.010816 -0.075353 -0.13924 -0.064642 -0.10471 -0.001149 -0.00050959 0.00021442 0.00062781 -0.39701 0 0 0.034118 0 -0.03238 -0.052184 0.0058105 0 0
2.7617 -0.0033631 0.00065922 -0.04224 0.0020227 0 -0.0043573 0.018846 0.032087 0.031828 0.021526 0.049219 -0.18623 -0.040143 0.0067824 -0.05559 -0.072892 -0.015474 -0.045798 -0.0047748 -0.0271 -0.077751 -0.14421 -0.068734 -0.10875 -0.00036178 -0.00028738 -0.00027635 0.00064184 -0.49196 0 0 0.045018 0 -0.030224 -0.055083 0.012294 0 0
2.7656 -6.7452e-05 -0.0036637 -0.019796 0.011897 0 0.011622 0.021922 0.020525 0.039047 0.023242 0.055592 -0.20909 -0.036744 0.00326 -0.057984 -0.08543 -0.017703 -0.044474 -0.012486 -0.036115 -0.078865 -0.14725 -0.070684 -0.11294 0.0001568 -6.962e-05 -0.00041864 0.00054781 -0.52583 0 0 0.048504 0 -0.024671 -0.053899 0.018714 0 0
2.7695 0.0040784 -0.0049127 0.0080214 0.019478 0 0.024944 0.02011 0.0096539 0.039615 0.0242 0.057202 -0.24229 -0.032338 0.00075572 -0.060352 -0.092092 -0.018674 -0.042391 -0.020064 -0.036021 -0.080043 -0.14933 -0.071911 -0.11787 3.6147e-05 -2.4934e-05 7.1474e-05 0.00024797 -0.50877 0 0 0.044509 0 -0.016712 -0.049074 0.023777 0 0
2.7734 0.0062633 -0.002861 0.015775 0.019231 0 0.030645 0.014602 0.0072896 0.031184 0.023049 0.055432 -0.27609 -0.028668 0.0015516 -0.061604 -0.089967 -0.018082 -0.041124 -0.023884 -0.030716 -0.082544 -0.15089 -0.068173 -0.12351 -0.00047893 -0.00011525 0.00092426 -0.00026932 -0.45871 0 0 0.036694 0 -0.0084583 -0.041954 0.025105 0 0
2.7773 0.0053971 0.00099142 -0.0074102 0.0088291 0 0.023846 0.0084323 0.010905 0.017639 0.017977 0.049403 -0.30003 -0.026117 0.0052139 -0.060673 -0.082083 -0.013528 -0.040642 -0.021648 -0.026175 -0.084965 -0.15115 -0.054674 -0.12774 -0.00077708 -0.0002078 0.0015202 -0.00079285 -0.37469 0 0 0.028912 0 -0.0028075 -0.035764 0.022479 0 0
2.7813 0.002445 0.0046305 -0.046118 -0.0069966 0 0.0049836 0.0034492 0.011596 0.0052867 0.0089661 0.035304 -0.31265 -0.023969 0.0089205 -0.057387 -0.071683 -0.0035712 -0.039721 -0.013885 -0.02515 -0.085398 -0.14928 -0.032124 -0.12891 -0.0005438 -0.00028754 0.0013678 -0.0010082 -0.2381 0 0 0.021042 0 -0.00057218 -0.031702 0.017147 0 0
2.7852 -0.00065837 0.0067276 -0.067918 -0.017617 0 -0.016711 -0.00087062 0.0044263 -0.0032886 -0.0013072 0.0096758 -0.32297 -0.02168 0.0098819 -0.051726 -0.060689 0.0096566 -0.037265 -0.0012815 -0.024956 -0.082373 -0.14471 -0.0071212 -0.12585 -0.00010811 -0.00047536 0.00046125 -0.00076021 -0.041982 0 0 0.0091263 0 -0.0020829 -0.030239 0.010175 0 0
2.7891 -0.0022481 0.0069341 -0.050088 -0.01431 0 -0.028046 -0.0057087 -0.0068835 -0.01048 -0.0093461 -0.025149 -0.34088 -0.018597 0.0078215 -0.043844 -0.051027 0.021388 -0.031871 0.014918 -0.020303 -0.074213 -0.13687 0.013447 -0.11738 -4.3925e-05 -0.00080599 -0.0007264 -0.00017991 0.18293 0 0 -0.0094793 0 -0.0073706 -0.031494 0.0030212 0 0
2.793 -0.0014812 0.0055587 -0.001449 0.0013923 0 -0.022362 -0.010686 -0.01546 -0.018812 -0.013837 -0.058741 -0.36614 -0.014331 0.0053071 -0.034823 -0.043906 0.028034 -0.021423 0.031281 -0.0084713 -0.058996 -0.12562 0.02782 -0.10266 -0.00044499 -0.0010393 -0.0015595 0.00044203 0.37519 0 0 -0.031036 0 -0.015192 -0.034151 -0.001144 0 0
2.7969 0.0016103 0.0034205 0.042555 0.017581 0 -0.0053778 -0.013919 -0.019339 -0.026262 -0.016513 -0.077273 -0.38846 -0.010062 0.0055 -0.02656 -0.037102 0.030019 -0.008164 0.045087 0.0079387 -0.04057 -0.11343 0.038926 -0.085768 -0.00072421 -0.00078657 -0.0016184 0.0008755 0.47833 0 0 -0.046397 0 -0.02245 -0.035814 -0.0017018 0 0
2.8008 0.0060789 0.0019633 0.049858 0.021839 0 0.010264 -0.014113 -0.022091 -0.027835 -0.019611 -0.072967 -0.39941 -0.0064877 0.0092072 -0.019821 -0.029285 0.030763 0.0064314 0.055675 0.023037 -0.021056 -0.10145 0.049143 -0.068747 -0.00024844 0.00010477 -0.00091309 0.0010479 0.47319 0 0 -0.048138 0 -0.027756 -0.035607 0.0013592 0 0
2.8047 0.01014 0.0028873 0.020231 0.012474 0 0.016579 -0.011936 -0.025905 -0.021724 -0.022521 -0.050643 -0.40325 -0.004172 0.013921 -0.015167 -0.01938 0.032967 0.020774 0.062803 0.032243 -0.0025938 -0.090748 0.056501 -0.053557 0.00084538 0.0012829 0.00015474 0.00098835 0.38129 0 0 -0.037279 0 -0.02996 -0.032954 0.0077381 0 0
2.8086 0.011884 0.0069212 -0.014816 4.9909e-05 0 0.016034 -0.0089349 -0.026661 -0.012461 -0.021596 -0.025028 -0.41337 -0.0037218 0.015878 -0.013217 -0.0062795 0.036053 0.032036 0.066688 0.035066 0.011271 -0.082999 0.056497 -0.043298 0.0016029 0.0020599 0.0010364 0.00076201 0.2436 0 0 -0.022767 0 -0.027413 -0.027449 0.016673 0 0
2.8125 0.010587 0.012664 -0.021129 -0.0027596 0 0.016002 -0.0054609 -0.018078 -0.006686 -0.013915 -0.01016 -0.43693 -0.0040022 0.013383 -0.012949 0.0075419 0.037093 0.03821 0.06945 0.033777 0.018504 -0.079003 0.047058 -0.039216 0.0011446 0.0019267 0.0013489 0.00048007 0.098013 0 0 -0.013744 0 -0.021011 -0.020844 0.025614 0 0
2.8164 0.0076038 0.016982 0.0072443 0.0067313 0 0.018819 -0.0003735 -0.00044301 -0.005948 -0.0012079 -0.0092887 -0.4645 -0.0036675 0.0083237 -0.013216 0.018736 0.033783 0.039947 0.072049 0.029853 0.020136 -0.078439 0.030687 -0.040118 -0.00038125 0.00097196 0.0010843 0.0003041 -0.030215 0 0 -0.011776 0 -0.013026 -0.014772 0.033102 0 0
2.8203 0.0057716 0.017182 0.04392 0.01908 0 0.019043 0.0070243 0.017024 -0.0048243 0.010634 -0.013532 -0.47768 -0.0020573 0.0044004 -0.013567 0.024837 0.026155 0.037617 0.074442 0.022098 0.016635 -0.081466 0.01141 -0.045598 -0.0018202 -0.00017535 0.00058154 0.00034448 -0.13076 0 0 -0.010285 0 -0.0050271 -0.010119 0.038357 0 0
2.8242 0.0074201 0.013245 0.055105 0.022426 0 0.010905 0.015315 0.024315 0.0032019 0.016673 -0.0099568 -0.46818 0.0013154 0.0037371 -0.01369 0.023425 0.015663 0.031834 0.076232 0.0083693 0.0087053 -0.088217 -0.0096379 -0.055135 -0.0020688 -0.00083773 0.00027014 0.00052691 -0.21231 0 0 -0.0013741 0 0.001285 -0.0076375 0.040791 0 0
2.8281 0.012499 0.0079499 0.029106 0.014107 0 -0.0028958 0.021908 0.02093 0.018579 0.017671 0.0080934 -0.44835 0.0058029 0.0051523 -0.014246 0.0095525 0.0033895 0.022933 0.074629 -0.011017 -0.0035975 -0.10022 -0.034579 -0.06959 -0.0011331 -0.0007843 0.0003611 0.00061784 -0.30346 0 0 0.016771 0 0.0020618 -0.0083645 0.039276 0 0
2.832 0.018428 0.0046171 -0.015812 0.0027057 0 -0.01166 0.025695 0.01672 0.035182 0.019332 0.03675 -0.44116 0.0084716 0.0057126 -0.01644 -0.011357 -0.010168 0.012432 0.068772 -0.0319 -0.018253 -0.11561 -0.064514 -0.087656 -0.00011203 -0.00031772 0.00071813 0.00045108 -0.43719 0 0 0.038659 0 -0.0021217 -0.010772 0.035425 0 0
2.8359 0.021857 0.0045291 -0.048987 -0.00087391 0 -0.0066121 0.028132 0.021741 0.046669 0.026423 0.065707 -0.45883 0.0076507 0.0038588 -0.020894 -0.036076 -0.023697 0.00049816 0.058678 -0.048623 -0.034787 -0.1334 -0.095535 -0.10909 -0.00010842 7.3705e-05 0.0010043 0.00013074 -0.62068 0 0 0.056693 0 -0.010469 -0.014349 0.029737 0 0
2.8398 0.020924 0.0064187 -0.051655 0.0061627 0 0.010159 0.031133 0.035747 0.052075 0.037575 0.085824 -0.49178 0.0021278 0.00083164 -0.027921 -0.061353 -0.034326 -0.012655 0.044859 -0.058057 -0.052619 -0.1524 -0.11978 -0.13336 -0.00116 0.00014533 0.00097021 -4.9407e-05 -0.8143 0 0 0.066955 0 -0.021819 -0.018717 0.022676 0 0
2.8438 0.016278 0.0082472 -0.027459 0.016716 0 0.027168 0.034048 0.048362 0.054335 0.046083 0.093609 -0.51852 -0.0095417 -0.00098429 -0.037632 -0.082149 -0.039064 -0.026744 0.028762 -0.061496 -0.070775 -0.17048 -0.13071 -0.15932 -0.0022412 2.7197e-05 0.00063706 7.1555e-05 -0.94418 0 0 0.070148 0 -0.033931 -0.023697 0.01471 0 0
2.8477 0.010336 0.0091988 0.0051176 0.021353 0 0.033615 0.033478 0.049333 0.054287 0.045907 0.090152 -0.52555 -0.024979 -0.00083285 -0.047674 -0.093153 -0.03717 -0.039892 0.015094 -0.062587 -0.086284 -0.18367 -0.12724 -0.18246 -0.0022941 -5.1056e-06 0.00024176 0.00030941 -0.94498 0 0 0.067991 0 -0.04203 -0.029434 0.0068478 0 0
2.8516 0.0056642 0.0098501 0.027515 0.016829 0 0.027619 0.026702 0.037813 0.048277 0.03685 0.077381 -0.51706 -0.039558 -0.00034835 -0.055406 -0.095455 -0.030697 -0.050061 0.0066568 -0.063211 -0.096995 -0.19065 -0.11284 -0.19914 -0.0012365 0.0001522 2.7692e-05 0.00030917 -0.80054 0 0 0.059947 0 -0.044171 -0.035737 1.131e-05 0 0
2.8555 0.0037594 0.01073 0.031153 0.0075727 0 0.015212 0.015234 0.021686 0.033007 0.024031 0.056065 -0.50689 -0.050435 -0.0014893 -0.059211 -0.089845 -0.02241 -0.055614 0.0049445 -0.061248 -0.10122 -0.19044 -0.09136 -0.20671 1.9006e-05 0.00033713 7.886e-05 -4.6754e-05 -0.55131 0 0 0.044104 0 -0.039399 -0.04223 -0.0050426 0 0
2.8594 0.0047655 0.011311 0.019416 0.00027042 0 0.0032088 0.0044266 0.0092324 0.011864 0.012844 0.02713 -0.5036 -0.054936 -0.0040486 -0.057688 -0.077673 -0.013311 -0.054994 0.010969 -0.052365 -0.097485 -0.18239 -0.06447 -0.20287 0.00047835 0.00030722 0.00031009 -0.00045039 -0.26797 0 0 0.02091 0 -0.027288 -0.048363 -0.0075484 0 0
2.8633 0.0077789 0.010782 0.0041646 -0.0017422 0 -0.0053592 -0.00090885 0.0027826 -0.0057072 0.0049484 -0.0057833 -0.50495 -0.048521 -0.0056433 -0.048535 -0.061166 -0.0025784 -0.044625 0.026138 -0.034261 -0.082361 -0.16475 -0.033 -0.18255 -2.8516e-05 -1.2452e-05 0.00056506 -0.00044795 -0.017122 0 0 -0.0047103 0 -0.0078066 -0.052008 -0.0054286 0 0
2.8672 0.011241 0.0095696 -0.0011469 0.00085165 0 -0.0095172 -0.00063241 -8.6969e-05 -0.012488 -0.0010853 -0.035671 -0.50481 -0.03548 -0.0042682 -0.03549 -0.044611 0.010071 -0.027779 0.045082 -0.0095203 -0.06026 -0.1418 0.00026079 -0.15227 -0.00078859 -0.00046188 0.00071043 8.2534e-05 0.15753 0 0 -0.025536 0 0.013066 -0.051836 0.00052836 0 0
2.8711 0.013378 0.0094571 0.0094939 0.0062533 0 -0.0070475 0.00096182 -0.0016194 -0.010718 -0.0063263 -0.054618 -0.50152 -0.019686 -0.00054302 -0.02139 -0.029282 0.022464 -0.00742 0.064593 0.015496 -0.034539 -0.11602 0.030277 -0.11702 -0.00094834 -0.00079349 0.00067953 0.00077043 0.23843 0 0 -0.036633 0 0.031899 -0.047664 0.0092661 0 0
2.875 0.012901 0.011695 0.0283 0.013234 0 0.0042125 -0.00058952 -0.002099 -0.0097604 -0.0098092 -0.057853 -0.49777 -0.0043708 0.0029086 -0.0085533 -0.015949 0.03096 0.013792 0.082163 0.034706 -0.0080707 -0.089451 0.05257 -0.081045 -0.0002858 -0.00086297 0.00049124 0.0010951 0.23474 0 0 -0.038127 0 0.046075 -0.039664 0.019706 0 0
2.8789 0.0098225 0.015062 0.037299 0.019855 0 0.021351 -0.0058926 -0.0023059 -0.016038 -0.010371 -0.04669 -0.49439 0.0060973 0.0042482 -6.2133e-05 -0.0052641 0.033461 0.032022 0.09463 0.045815 0.0152 -0.064681 0.065842 -0.050159 0.00067356 -0.00069178 0.00025396 0.00087084 0.18278 0 0 -0.034031 0 0.052325 -0.02846 0.030145 0 0
2.8828 0.005747 0.01631 0.022922 0.022336 0 0.034787 -0.011571 -0.0049906 -0.025952 -0.0090943 -0.028358 -0.48843 0.0072309 0.004199 0.00099551 0.0023012 0.031204 0.041423 0.098597 0.050512 0.029587 -0.045894 0.071437 -0.032212 0.0011923 -0.00039523 0.00011408 0.000365 0.13445 0 0 -0.028782 0 0.048539 -0.017388 0.037044 0 0
2.8867 0.0030691 0.013029 -0.0094866 0.017328 0 0.0344 -0.013575 -0.011778 -0.029583 -0.0087056 -0.012507 -0.47899 0.0021565 0.0048132 -0.0029509 0.0072171 0.027365 0.042468 0.095974 0.051693 0.035644 -0.033747 0.070482 -0.02559 0.00094257 -9.4337e-05 0.00013934 -3.8707e-05 0.12773 0 0 -0.024713 0 0.039167 -0.0094633 0.039441 0 0
2.8906 0.0033759 0.0061952 -0.036502 0.0060755 0 0.01856 -0.010391 -0.019065 -0.021224 -0.010251 -0.0060353 -0.47219 -0.0068607 0.0067462 -0.010331 0.0091421 0.024082 0.03566 0.087507 0.050507 0.033732 -0.02901 0.062176 -0.029071 0.00019268 0.00011164 0.00023193 -0.00022174 0.15743 0 0 -0.021862 0 0.026617 -0.0060458 0.037024 0 0
2.8945 0.0061786 -0.00031234 -0.035819 -0.0046958 0 -0.0033457 -0.0035136 -0.019346 -0.0053029 -0.01111 -0.0090094 -0.47611 -0.017198 0.0083082 -0.019318 0.0077173 0.021066 0.022067 0.074159 0.04575 0.024696 -0.032154 0.045089 -0.040744 -0.00049417 0.00015371 0.00019536 -0.00033827 0.17503 0 0 -0.018988 0 0.013445 -0.0080417 0.029886 0 0
2.8984 0.009054 -0.0029558 -0.007895 -0.0076917 0 -0.018329 0.0042853 -0.0083995 0.0084752 -0.0072547 -0.01428 -0.48912 -0.024068 0.0074715 -0.026646 0.0015319 0.016965 0.0037642 0.056922 0.035636 0.0097535 -0.04483 0.019696 -0.057257 -0.00070669 4.5201e-05 -6.1643e-05 -0.00050366 0.12481 0 0 -0.014155 0 0.0039033 -0.016209 0.018666 0 0
2.9023 0.0092448 -0.001468 0.02144 -0.0018135 0 -0.02026 0.010629 0.0090719 0.015022 0.0022535 -0.011575 -0.49603 -0.025349 0.0044823 -0.030296 -0.0082702 0.011463 -0.014184 0.038525 0.019937 -0.0067508 -0.063524 -0.010906 -0.072837 -0.00042172 -6.5364e-05 -0.0003852 -0.00059367 -0.011736 0 0 -0.0048972 0 -0.0003481 -0.02632 0.0071561 0 0
2.9063 0.0055818 0.0012703 0.022485 0.0061799 0 -0.013319 0.014034 0.022392 0.017838 0.01347 0.0059034 -0.48001 -0.022391 0.0019187 -0.030734 -0.019964 0.0055627 -0.029633 0.020328 0.00058785 -0.022784 -0.085035 -0.0426 -0.085875 7.5631e-05 4.4884e-05 -0.00048971 -0.00041597 -0.20128 0 0 0.010783 0 -0.00038302 -0.035214 -0.0024936 0 0
2.9102 -0.00070999 0.002032 -0.011308 0.0075675 0 -0.0058397 0.013947 0.024349 0.02328 0.020749 0.036292 -0.44054 -0.016551 0.0019829 -0.028563 -0.032113 9.6618e-05 -0.041363 0.0032518 -0.019307 -0.037175 -0.10702 -0.071796 -0.095835 0.00045294 0.00048358 -0.00025845 -2.2522e-05 -0.38371 0 0 0.032229 0 0.0027949 -0.040815 -0.0089472 0 0
2.9141 -0.0069063 -0.00017657 -0.0561 -0.0001131 0 -0.0018602 0.011101 0.017427 0.032283 0.021745 0.068758 -0.39791 -0.0098773 0.0041124 -0.024831 -0.042819 -0.0051258 -0.048356 -0.011708 -0.036726 -0.048865 -0.12666 -0.094957 -0.10277 0.000561 0.0010942 8.0024e-05 0.00026678 -0.50925 0 0 0.054433 0 0.0076861 -0.040957 -0.010925 0 0
2.918 -0.010655 -0.0040385 -0.077514 -0.010546 0 0.00081095 0.0075847 0.010283 0.039011 0.018988 0.088647 -0.3768 -0.0059217 0.005724 -0.021743 -0.048182 -0.010053 -0.049867 -0.022615 -0.049206 -0.056554 -0.13874 -0.10725 -0.10816 0.00048806 0.0015437 0.0001352 0.00020659 -0.55378 0 0 0.069099 0 0.011545 -0.033848 -0.0076053 0 0
2.9219 -0.011414 -0.0077977 -0.059465 -0.014532 0 0.0050984 0.005556 0.0084717 0.037367 0.016454 0.085306 -0.38346 -0.0044775 0.0052645 -0.020067 -0.048312 -0.01262 -0.048463 -0.02996 -0.054798 -0.061346 -0.14357 -0.10327 -0.11362 0.00042143 0.0016169 -0.00024008 -6.6195e-05 -0.50805 0 0 0.068763 0 0.01366 -0.023654 -0.002169 0 0
2.9258 -0.010481 -0.010721 -0.016227 -0.0088051 0 0.0090003 0.0051525 0.0094932 0.027309 0.014942 0.058064 -0.39931 -0.0044745 0.0039696 -0.019617 -0.04349 -0.0093524 -0.044899 -0.033728 -0.052379 -0.063348 -0.14131 -0.080592 -0.11903 0.00043601 0.0014272 -0.00074362 -0.00016224 -0.36615 0 0 0.051476 0 0.014341 -0.012535 0.003853 0 0
2.9297 -0.0097777 -0.01281 0.021308 0.00060271 0 0.0065578 0.0037657 0.0069244 0.01381 0.011225 0.016886 -0.39865 -0.004592 0.0041718 -0.019992 -0.034368 0.0012985 -0.03985 -0.034032 -0.042409 -0.062662 -0.13249 -0.042986 -0.12389 0.00039891 0.0012868 -0.0008799 9.9339e-05 -0.13417 0 0 0.022555 0 0.014113 -0.0025602 0.0089993 0 0
2.9336 -0.010455 -0.01377 0.030745 0.0036412 0 -0.0056189 -0.0019051 -0.0018896 0.00050508 0.0017926 -0.022809 -0.37346 -0.0021306 0.0061023 -0.020098 -0.022269 0.01621 -0.033774 -0.030733 -0.027172 -0.058814 -0.11769 0.0003596 -0.12613 0.00010195 0.0013312 -0.00045757 0.00042697 0.15164 0 0 -0.0081496 0 0.01422 0.0032455 0.01109 0 0
2.9375 -0.01232 -0.012983 0.012681 -0.0046974 0 -0.023472 -0.012499 -0.013415 -0.013724 -0.012886 -0.048381 -0.34091 0.0041413 0.0071104 -0.018705 -0.01057 0.028982 -0.027087 -0.025105 -0.0097257 -0.052046 -0.09995 0.039952 -0.12323 -0.00047446 0.0013092 0.0001886 0.00032938 0.42641 0 0 -0.031739 0 0.015688 0.0045797 0.0096062 0 0
2.9414 -0.014306 -0.010675 -0.014605 -0.019677 0 -0.037482 -0.024619 -0.022658 -0.031042 -0.027996 -0.056529 -0.32623 0.012417 0.0045806 -0.015948 -0.0007934 0.034979 -0.019964 -0.018233 0.0078342 -0.042949 -0.081024 0.071141 -0.11513 -0.0010272 0.00082932 0.00051666 -0.00034304 0.62818 0 0 -0.044811 0 0.017978 0.0036258 0.0058426 0 0
2.9453 -0.015382 -0.0086004 -0.031574 -0.030467 0 -0.039579 -0.033091 -0.028486 -0.048827 -0.038125 -0.0541 -0.33798 0.020989 -0.00056262 -0.012118 0.0064674 0.035337 -0.012484 -0.010583 0.025192 -0.031734 -0.061509 0.094886 -0.10202 -0.0011127 -0.00013944 0.00033132 -0.0011808 0.73448 0 0 -0.050143 0 0.020447 0.0019628 0.00077597 0 0
2.9492 -0.015096 -0.0088783 -0.030255 -0.028836 0 -0.028721 -0.034901 -0.033125 -0.059678 -0.041272 -0.052342 -0.35973 0.027741 -0.0039119 -0.0077053 0.010983 0.035728 -0.004733 -0.002559 0.042828 -0.018659 -0.041758 0.11392 -0.084509 -0.00053406 -0.0010643 -1.0712e-05 -0.0015694 0.76862 0 0 -0.053384 0 0.022239 0.0013808 -0.0044091 0 0
2.9531 -0.013529 -0.011853 -0.016372 -0.015683 0 -0.011089 -0.03116 -0.037355 -0.058283 -0.039497 -0.058286 -0.36536 0.027902 -0.0016029 -0.0038846 0.013434 0.040754 0.003015 0.0054664 0.060194 -0.0039813 -0.021632 0.12844 -0.06464 0.00041991 -0.0012566 2.1708e-05 -0.001239 0.76976 0 0 -0.058338 0 0.021533 0.0050961 -0.0070554 0 0
2.957 -0.010964 -0.015297 -0.0033282 -0.00036059 0 0.0040249 -0.025508 -0.038389 -0.047558 -0.036258 -0.069466 -0.3426 0.023122 0.0057675 -0.00095257 0.016422 0.049337 0.010321 0.013087 0.075007 0.010745 -0.0016095 0.13539 -0.046254 0.0011521 -0.00055659 0.00056395 -0.00044464 0.7572 0 0 -0.064258 0 0.019379 0.011767 -0.0067379 0 0
2.9609 -0.0077554 -0.016105 -0.0034621 0.0063683 0 0.0091352 -0.020918 -0.033596 -0.03662 -0.033467 -0.076249 -0.30299 0.015269 0.013554 0.0012613 0.020837 0.055618 0.016787 0.019801 0.084493 0.024528 0.017327 0.1315 -0.030859 0.0012377 0.00041376 0.0012061 0.00034827 0.72261 0 0 -0.066935 0 0.01702 0.02 -0.0035386 0 0
2.9648 -0.0044425 -0.012973 -0.020059 0.00031188 0 0.0020015 -0.018048 -0.025091 -0.032193 -0.030718 -0.070179 -0.2706 0.0064946 0.017486 0.0029613 0.027186 0.054406 0.021953 0.024978 0.087318 0.036272 0.033917 0.11649 -0.019696 0.00078253 0.00077187 0.0014322 0.00086418 0.65148 0 0 -0.062482 0 0.015799 0.028232 0.0022128 0 0
2.9688 -0.0017741 -0.0074182 -0.043234 -0.013093 0 -0.013046 -0.016069 -0.01847 -0.032484 -0.026533 -0.051454 -0.26201 0.00061623 0.017489 0.0044596 0.035565 0.045827 0.024759 0.027112 0.084151 0.043742 0.045183 0.093189 -0.014631 0.00031497 0.00021484 0.0011754 0.0010835 0.54396 0 0 -0.05061 0 0.018179 0.03366 0.0097941 0 0
2.9727 -0.00039603 -0.0021999 -0.053973 -0.022817 0 -0.026625 -0.014131 -0.016216 -0.029866 -0.019792 -0.028887 -0.27538 0.0011279 0.016945 0.0054089 0.043304 0.034802 0.023656 0.024024 0.07625 0.044002 0.046911 0.06505 -0.016571 0.00029437 -0.00066721 0.00088 0.0010255 0.41076 0 0 -0.03462 0 0.025713 0.033359 0.016951 0 0
2.9766 -0.00038741 0.0010908 -0.037269 -0.02047 0 -0.029245 -0.011545 -0.013782 -0.018958 -0.010251 -0.012031 -0.29602 0.0059734 0.018384 0.004721 0.047568 0.026273 0.018439 0.015634 0.063697 0.037 0.039004 0.033734 -0.024567 0.00068374 -0.00096387 0.0010001 0.00063622 0.2529 0 0 -0.018151 0 0.036112 0.028058 0.022153 0 0
2.9805 -0.0011291 0.0028083 0.0036209 -0.0066721 0 -0.017767 -0.0070585 -0.0041154 -0.0012555 0.0015152 -0.0023978 -0.31034 0.012939 0.020372 0.0012498 0.046319 0.020998 0.0087134 0.001706 0.045374 0.022358 0.021087 -0.00077299 -0.038913 0.00098531 -0.00035427 0.0014819 -4.4348e-05 0.055151 0 0 -0.0017606 0 0.047296 0.018362 0.024477 0 0
2.9844 -0.0017336 0.0039168 0.045256 0.0093734 0 0.0015446 0.00079551 0.013536 0.017862 0.014122 0.0079818 -0.31494 0.019189 0.018961 -0.0062134 0.037681 0.015766 -0.0057467 -0.017716 0.020965 4.3083e-05 -0.0067093 -0.038063 -0.059893 0.00071249 0.00057352 0.001804 -0.00071151 -0.19305 0 0 0.017208 0 0.056751 0.0052407 0.023142 0 0
2.9883 -0.001702 0.0044115 0.060207 0.017017 0 0.017107 0.011765 0.030764 0.034948 0.025431 0.028786 -0.31479 0.017772 0.012089 -0.020667 0.017588 0.0072982 -0.025607 -0.042535 -0.0070296 -0.030329 -0.044437 -0.075395 -0.08969 -0.00012859 0.00093112 0.0015376 -0.00096942 -0.46896 0 0 0.040938 0 0.058195 -0.0093403 0.016382 0 0
2.9922 -0.0012065 0.0034358 0.04006 0.012478 0 0.020905 0.02244 0.037358 0.04987 0.033141 0.061086 -0.31529 0.0076767 0.0021969 -0.039841 -0.0097059 -0.004152 -0.047451 -0.068474 -0.033481 -0.063299 -0.085098 -0.10757 -0.12462 -0.00098663 0.00043814 0.00081746 -0.00074403 -0.71238 0 0 0.066863 0 0.050914 -0.022662 0.0059862 0 0
2.9961 -0.00073841 0.00085177 0.0043124 0.0014852 0 0.014468 0.027766 0.03152 0.061865 0.035762 0.093837 -0.3169 -0.0089747 -0.0056388 -0.061302 -0.040767 -0.014676 -0.069008 -0.092994 -0.053111 -0.095689 -0.12479 -0.12848 -0.16158 -0.0012021 -0.0003163 0.00021249 -0.00043203 -0.85476 0 0 0.087088 0 0.03657 -0.033852 -0.0068255 0 0
3 -0.00048163 -0.0017896 -0.0153 -0.0060422 0 0.0061832 0.024996 0.021673 0.066495 0.03317 0.11069 -0.31649 -0.029518 -0.008057 -0.082632 -0.072422 -0.019708 -0.088248 -0.1139 -0.063138 -0.12481 -0.16019 -0.13329 -0.19744 -0.00056933 -0.00052134 0.00013752 -0.00050454 -0.85768 0 0 0.092752 0 0.017283 -0.042296 -0.020947 0 0
3.0039 -3.1706e-05 -0.0022678 -0.0025603 -0.0045827 0 0.0026077 0.01647 0.01751 0.058669 0.026379 0.10153 -0.31247 -0.049068 -0.0058985 -0.099968 -0.099967 -0.017271 -0.10217 -0.12804 -0.063898 -0.14691 -0.18656 -0.12039 -0.22708 0.00045284 1.156e-06 0.00044364 -0.00094159 -0.7298 0 0 0.080111 0 -0.0030883 -0.047264 -0.034812 0 0
3.0078 0.0012793 0.00024485 0.028808 0.0028182 0 0.0027089 0.0080961 0.019932 0.038977 0.017015 0.069308 -0.30757 -0.058277 -0.0027142 -0.10736 -0.11629 -0.0090372 -0.10689 -0.13163 -0.057398 -0.15761 -0.19781 -0.092474 -0.24168 0.0010723 0.00064855 0.00061499 -0.0011727 -0.51475 0 0 0.053359 0 -0.016305 -0.048194 -0.045594 0 0
3.0117 0.0037819 0.0043112 0.048007 0.0084156 0 0.00093004 0.0045323 0.020852 0.015594 0.0071218 0.027281 -0.3064 -0.056132 -0.0012913 -0.10561 -0.12173 0.0010833 -0.10391 -0.12665 -0.045625 -0.15909 -0.19594 -0.056203 -0.24141 0.00078674 0.00073401 0.00033572 -0.00069145 -0.26747 0 0 0.02198 0 -0.020212 -0.046065 -0.052516 0 0
3.0156 0.0071412 0.0075341 0.035486 0.0076689 0 -0.0046866 0.0055027 0.01285 -0.0015743 -0.0010273 -0.00998 -0.31033 -0.043275 -0.001741 -0.095544 -0.11656 0.009348 -0.0939 -0.11385 -0.030217 -0.15216 -0.18144 -0.019925 -0.22644 -0.00019967 0.00024862 -0.00019585 0.00028785 -0.038142 0 0 -0.0049841 0 -0.01466 -0.041061 -0.055126 0 0
3.0195 0.010531 0.0086839 0.00019782 0.0034078 0 -0.0087879 0.0067256 -0.0022476 -0.0089872 -0.0058097 -0.034177 -0.3151 -0.02152 -0.0024931 -0.078702 -0.10175 0.014014 -0.077931 -0.094303 -0.01315 -0.13803 -0.15541 0.0097271 -0.19798 -0.0011169 -0.00015183 -0.00052507 0.00091045 0.13501 0 0 -0.02319 0 -0.00055942 -0.033454 -0.053241 0 0
3.0234 0.013074 0.0084828 -0.029794 0.0023771 0 -0.0040542 0.0043566 -0.015258 -0.011358 -0.0075778 -0.044744 -0.31377 0.0037743 -0.0024269 -0.058609 -0.078958 0.015746 -0.057784 -0.069547 0.0031284 -0.11811 -0.11914 0.030386 -0.15885 -0.0012386 8.325e-05 -0.00045563 0.00051215 0.2331 0 0 -0.033189 0 0.018349 -0.023556 -0.046517 0 0
3.0273 0.014175 0.0084241 -0.033375 0.0079556 0 0.010019 -0.0015232 -0.019434 -0.015528 -0.0088675 -0.045557 -0.30242 0.023384 -0.0017012 -0.041576 -0.054569 0.016585 -0.037998 -0.044386 0.01679 -0.096889 -0.080649 0.043819 -0.11976 -0.00047578 0.00072992 -0.00024459 -0.00065359 0.265 0 0 -0.037791 0 0.03321 -0.013538 -0.037791 0 0
3.0313 0.013615 0.0090824 -0.014288 0.016513 0 0.024756 -0.0075677 -0.016918 -0.023172 -0.012404 -0.041362 -0.28318 0.034511 -0.00086105 -0.029816 -0.031507 0.01813 -0.020786 -0.021432 0.027764 -0.076572 -0.044922 0.053238 -0.086172 0.00054543 0.00097571 -0.00028071 -0.0016098 0.26484 0 0 -0.039558 0 0.040425 -0.0049283 -0.029057 0 0
3.0352 0.01152 0.0096895 0.0045761 0.020866 0 0.02946 -0.010766 -0.014987 -0.029979 -0.018196 -0.036385 -0.26157 0.036108 0.00018676 -0.024442 -0.011484 0.02014 -0.007669 -0.0025842 0.037211 -0.058692 -0.015638 0.060278 -0.061531 0.0010072 0.00028352 -0.00062343 -0.0016179 0.2708 0 0 -0.040009 0 0.038181 0.0011246 -0.021721 0 0
3.0391 0.0083107 0.0091641 0.0032479 0.016977 0 0.020874 -0.010994 -0.017091 -0.031247 -0.022686 -0.033941 -0.24126 0.028175 0.0019445 -0.026115 0.0039645 0.020663 -0.00027868 0.0099827 0.045357 -0.044937 0.0029003 0.063953 -0.049215 0.0005855 -0.00098908 -0.00091558 -0.00090103 0.29731 0 0 -0.039744 0 0.025361 0.003267 -0.017384 0 0
3.043 0.004581 0.0072301 -0.017882 0.0071108 0 0.0052981 -0.010157 -0.01925 -0.026823 -0.021489 -0.035116 -0.22191 0.015324 0.0042801 -0.03351 0.013438 0.017759 -0.00072263 0.012862 0.049816 -0.038262 0.0043177 0.06199 -0.051553 -0.0003038 -0.0018861 -0.00075712 -0.00035463 0.32411 0 0 -0.038227 0 0.0050861 2.2982e-05 -0.018058 0 0
3.0469 0.000867 0.0044496 -0.039652 -0.003128 0 -0.0081758 -0.0094535 -0.015568 -0.019943 -0.013533 -0.037019 -0.20242 0.0047208 0.0060753 -0.041992 0.018831 0.011397 -0.0062456 0.0085948 0.046588 -0.037587 -0.0063726 0.052831 -0.061166 -0.00091602 -0.001765 -0.00013255 -0.00056597 0.31294 0 0 -0.033441 0 -0.01409 -0.0060321 -0.021898 0 0
3.0508 -0.0025542 0.0014493 -0.041193 -0.0099529 0 -0.015479 -0.0081057 -0.0058284 -0.01233 -0.0024822 -0.033214 -0.18547 -0.0012567 0.0061884 -0.049928 0.020154 0.0037732 -0.015765 -0.0019915 0.033439 -0.042886 -0.026975 0.036484 -0.075185 -0.0008558 -0.00088149 0.00055057 -0.0012112 0.23677 0 0 -0.022713 0 -0.028361 -0.013457 -0.027791 0 0
3.0547 -0.0056108 -0.0015264 -0.01703 -0.013216 0 -0.018353 -0.0048015 0.0039107 -0.0022292 0.006315 -0.017619 -0.17679 -0.0011087 0.0047209 -0.056043 0.017277 -0.0023568 -0.028056 -0.017845 0.012765 -0.05391 -0.054872 0.014077 -0.090952 -0.00038002 -6.933e-05 0.00082904 -0.001468 0.096319 0 0 -0.0049346 0 -0.034635 -0.020747 -0.034469 0 0
3.0586 -0.0081529 -0.0042843 0.018724 -0.013884 0 -0.018767 0.00017134 0.0082049 0.012066 0.010512 0.010429 -0.17882 0.0057173 0.003146 -0.059208 0.0084937 -0.0058024 -0.041289 -0.037706 -0.0089721 -0.070738 -0.086188 -0.012658 -0.1056 -5.7168e-05 0.00011206 0.00057491 -0.00095308 -0.085737 0 0 0.01755 0 -0.028936 -0.025363 -0.039631 0 0
3.0625 -0.0097862 -0.0062916 0.042549 -0.011328 0 -0.014924 0.0048182 0.0082203 0.027907 0.01236 0.044147 -0.1856 0.014038 0.0030583 -0.060686 -0.0065435 -0.0074978 -0.052691 -0.058158 -0.025214 -0.090341 -0.11507 -0.041025 -0.11841 -0.00016059 -0.00013472 5.356e-05 -0.00013091 -0.27925 0 0 0.039433 0 -0.01503 -0.026062 -0.041294 0 0
3.0664 -0.010124 -0.0070266 0.037886 -0.0043766 0 -0.0042437 0.0075014 0.0097698 0.039115 0.015561 0.072395 -0.18619 0.020256 0.0047359 -0.06178 -0.026252 -0.0090365 -0.061184 -0.077106 -0.033511 -0.10989 -0.13954 -0.066725 -0.13037 -0.00043271 -0.0001811 -0.00034478 0.00024048 -0.45216 0 0 0.055187 0 0.0016166 -0.023813 -0.039685 0 0
3.0703 -0.0092866 -0.0067646 0.0068076 0.005095 0 0.010378 0.0086291 0.015858 0.041512 0.020725 0.0857 -0.17488 0.022731 0.0068612 -0.063024 -0.049176 -0.010712 -0.066116 -0.093156 -0.036377 -0.12742 -0.15858 -0.08426 -0.14192 -0.00044759 0.00028825 -0.00041069 -2.2996e-05 -0.56656 0 0 0.061692 0 0.01769 -0.019438 -0.035198 0 0
3.0742 -0.0080716 -0.006685 -0.030491 0.011089 0 0.019518 0.0097953 0.022546 0.036664 0.024229 0.080807 -0.15785 0.020397 0.007624 -0.064771 -0.073312 -0.01097 -0.06704 -0.10499 -0.038105 -0.1409 -0.1716 -0.088804 -0.15348 -0.00014466 0.00093393 -0.00021636 -0.00033174 -0.58075 0 0 0.058561 0 0.029876 -0.014059 -0.028581 0 0
3.0781 -0.0074363 -0.0078442 -0.04891 0.0076438 0 0.014366 0.011225 0.022855 0.029217 0.021631 0.060961 -0.14787 0.014283 0.0062264 -0.066245 -0.092086 -0.0076407 -0.063146 -0.10921 -0.04036 -0.14545 -0.17688 -0.078408 -0.16351 8.1905e-05 0.0011405 -9.3091e-06 1.7151e-06 -0.46731 0 0 0.046594 0 0.033477 -0.010021 -0.022033 0 0
3.082 -0.0076668 -0.0099844 -0.0366 -0.0051631 0 -0.0045151 0.010558 0.014064 0.020956 0.012018 0.032787 -0.15131 0.0096456 0.0035709 -0.066163 -0.10196 0.00034951 -0.057112 -0.10755 -0.040428 -0.14268 -0.17699 -0.054912 -0.16957 -0.00014704 0.0006673 -3.8842e-05 0.00098105 -0.236 0 0 0.026747 0 0.032222 -0.0079657 -0.017498 0 0
3.0859 -0.008076 -0.011573 -0.0049649 -0.019706 0 -0.026044 0.0047651 0.00023974 0.0089752 -0.0011383 0.0027513 -0.16093 0.0086525 0.001619 -0.063983 -0.10127 0.012213 -0.04989 -0.10035 -0.033611 -0.13309 -0.17183 -0.02301 -0.16975 -0.00070155 -0.00011667 -0.00041522 0.0018979 0.060263 0 0 0.0010396 0 0.028334 -0.0076952 -0.015464 0 0
3.0898 -0.0076685 -0.011225 0.019001 -0.02626 0 -0.036933 -0.0064601 -0.01225 -0.0094311 -0.013123 -0.024551 -0.16296 0.012813 0.0018845 -0.059459 -0.089203 0.025709 -0.042323 -0.088219 -0.017661 -0.11748 -0.16127 0.01164 -0.16253 -0.0010208 -0.00061313 -0.001027 0.0020564 0.34627 0 0 -0.025978 0 0.024007 -0.0088102 -0.016075 0 0
3.0938 -0.0062328 -0.0090981 0.014309 -0.020902 0 -0.031823 -0.019332 -0.020551 -0.030847 -0.021552 -0.046309 -0.15155 0.023477 0.0041578 -0.052626 -0.064878 0.038036 -0.035319 -0.071735 0.0046013 -0.096803 -0.14398 0.044007 -0.14536 -0.00072872 -0.0005522 -0.0015551 0.0014388 0.55849 0 0 -0.047788 0 0.022373 -0.010408 -0.019079 0 0
3.0977 -0.0047798 -0.0067966 -0.015595 -0.0086239 0 -0.016177 -0.028349 -0.026101 -0.046378 -0.026913 -0.060934 -0.13489 0.037302 0.0065105 -0.045608 -0.033822 0.046744 -0.029068 -0.053554 0.026707 -0.074195 -0.12015 0.07049 -0.12014 -0.00011338 -0.00016785 -0.001641 0.00062632 0.66924 0 0 -0.059147 0 0.025049 -0.011048 -0.022318 0 0
3.1016 -0.0047947 -0.00589 -0.044606 0.0010921 0 -0.00046717 -0.030451 -0.030705 -0.049216 -0.030367 -0.067951 -0.12603 0.049967 0.0068127 -0.04024 -0.0026769 0.050663 -0.022933 -0.036051 0.042832 -0.052064 -0.092571 0.089231 -0.092043 0.00011232 0.00011416 -0.001159 0.00014728 0.68929 0 0 -0.059457 0 0.030162 -0.010592 -0.024261 0 0
3.1055 -0.0069282 -0.0066266 -0.046248 0.0020269 0 0.0077991 -0.027206 -0.033622 -0.041318 -0.031963 -0.068211 -0.12829 0.05914 0.0047266 -0.037465 0.024951 0.050636 -0.016488 -0.02057 0.051444 -0.031653 -0.063188 0.10022 -0.064292 -0.00042465 9.2653e-05 -0.0003794 1.0788e-05 0.65425 0 0 -0.05307 0 0.036294 -0.0092422 -0.024298 0 0
3.1094 -0.010345 -0.008086 -0.017271 -0.0046172 0 0.0072776 -0.023142 -0.033197 -0.031788 -0.031239 -0.063798 -0.13218 0.062811 0.0023982 -0.037997 0.045772 0.049174 -0.0093209 -0.0083245 0.055453 -0.014051 -0.034253 0.10491 -0.040179 -0.0012802 -9.8177e-05 0.00018639 -0.00011902 0.60618 0 0 -0.046014 0 0.041812 -0.0073954 -0.022084 0 0
3.1133 -0.013337 -0.009365 0.01934 -0.012603 0 0.00055942 -0.021886 -0.030118 -0.0284 -0.028853 -0.057327 -0.12771 0.058335 0.0028407 -0.042517 0.054212 0.048561 -0.0010924 -0.0017552 0.058976 -0.0016434 -0.011381 0.10507 -0.026197 -0.0015681 -0.00021235 0.00019294 -0.00042043 0.57624 0 0 -0.041924 0 0.043741 -0.0063007 -0.017995 0 0
3.1172 -0.014604 -0.010322 0.035224 -0.016472 0 -0.0090818 -0.023546 -0.027267 -0.030994 -0.026596 -0.050801 -0.11789 0.04993 0.0070771 -0.048322 0.054069 0.048606 0.0069041 0.00061898 0.063576 0.0061515 0.0032951 0.10127 -0.021294 -0.00085572 -0.00015216 -0.00023406 -0.00071368 0.57034 0 0 -0.040423 0 0.042573 -0.0067126 -0.014526 0 0
3.1211 -0.014007 -0.011123 0.021843 -0.015337 0 -0.018621 -0.02525 -0.025854 -0.03312 -0.025397 -0.044542 -0.11674 0.040026 0.012652 -0.054036 0.047856 0.046346 0.01344 -0.00026281 0.06704 0.0094211 0.0093324 0.092171 -0.023939 0.0003405 -1.1533e-05 -0.00061463 -0.00075042 0.56347 0 0 -0.038577 0 0.039418 -0.0087058 -0.012912 0 0
3.125 -0.012225 -0.011384 -0.0036347 -0.012072 0 -0.024858 -0.023801 -0.022981 -0.029208 -0.023752 -0.036842 -0.13248 0.030431 0.015281 -0.05869 0.037589 0.038648 0.017338 -0.0036381 0.065443 0.0081455 0.0065827 0.075411 -0.032698 0.00099719 6.5682e-05 -0.00057842 -0.00057097 0.51108 0 0 -0.033332 0 0.035314 -0.012257 -0.013998 0 0
3.1289 -0.0098474 -0.010187 -0.016343 -0.0097613 0 -0.025124 -0.017904 -0.014495 -0.019156 -0.018818 -0.024853 -0.15489 0.023103 0.012494 -0.061307 0.025543 0.025662 0.016651 -0.0086812 0.05647 0.0018911 -0.0051916 0.049705 -0.045732 0.00053516 9.5304e-06 -0.00023327 -0.00046657 0.3763 0 0 -0.02287 0 0.031766 -0.017259 -0.018685 0 0
3.1328 -0.0068892 -0.0070817 -0.0070371 -0.0089428 0 -0.019016 -0.0084842 -0.00038156 -0.0062646 -0.0093015 -0.0066449 -0.16294 0.018282 0.0059166 -0.062312 0.013742 0.011597 0.0094161 -0.014524 0.041165 -0.0092699 -0.024087 0.016551 -0.06016 -0.00067428 -0.00017962 -6.377e-05 -0.0006141 0.15651 0 0 -0.0068191 0 0.030016 -0.023279 -0.026159 0 0
3.1367 -0.0030976 -0.002851 0.011689 -0.0075876 0 -0.0087087 0.002394 0.013828 0.0074773 0.0029476 0.016727 -0.1467 0.013678 -0.00017139 -0.063507 0.0019755 0.0015853 -0.0025573 -0.021003 0.022969 -0.023366 -0.046274 -0.019782 -0.074668 -0.001723 -0.00048837 -0.0004514 -0.00086446 -0.11102 0 0 0.013479 0 0.028957 -0.0299 -0.033924 0 0
3.1406 0.0014654 0.0010537 0.020305 -0.0031675 0 0.0030362 0.012587 0.02193 0.02233 0.014345 0.040775 -0.12005 0.0079289 -0.0027196 -0.065861 -0.010342 -0.0025636 -0.018191 -0.028397 0.0053827 -0.039518 -0.07036 -0.05396 -0.089204 -0.0020205 -0.00088926 -0.0012918 -0.00095699 -0.36878 0 0 0.034445 0 0.027515 -0.037103 -0.040684 0 0
3.1445 0.0062974 0.003925 0.011555 0.0050099 0 0.0147 0.020295 0.023045 0.037226 0.022393 0.05949 -0.10898 -0.00020871 -0.0023863 -0.070202 -0.023858 -0.0034205 -0.036115 -0.037034 -0.0095249 -0.05677 -0.095046 -0.081619 -0.1039 -0.0017028 -0.0012881 -0.002079 -0.00088008 -0.56723 0 0 0.050783 0 0.024509 -0.044885 -0.045279 0 0
3.1484 0.010862 0.0064894 -0.0048621 0.014749 0 0.025145 0.02431 0.02194 0.047305 0.026933 0.068418 -0.12603 -0.012334 -0.002108 -0.077401 -0.039592 -0.004647 -0.053448 -0.047701 -0.020835 -0.073397 -0.1184 -0.10028 -0.1192 -0.0012615 -0.0015205 -0.0023465 -0.0009023 -0.68074 0 0 0.057902 0 0.017558 -0.053271 -0.046108 0 0
3.1523 0.014936 0.010001 -0.014125 0.021948 0 0.031405 0.024544 0.023346 0.04712 0.028966 0.066613 -0.1577 -0.026271 -0.0033775 -0.085389 -0.056058 -0.006853 -0.066984 -0.059434 -0.027826 -0.087704 -0.13847 -0.1089 -0.13421 -0.00091283 -0.0014439 -0.0020155 -0.0012064 -0.70612 0 0 0.054848 0 0.0073275 -0.061428 -0.044671 0 0
3.1563 0.018416 0.014641 -0.010241 0.023311 0 0.029246 0.022426 0.026925 0.03676 0.028989 0.056182 -0.17811 -0.039789 -0.0043648 -0.092271 -0.071384 -0.0071359 -0.075655 -0.070874 -0.02994 -0.099076 -0.1539 -0.10714 -0.14742 -0.0004487 -0.0010518 -0.0013469 -0.0015699 -0.65565 0 0 0.04502 0 -0.0043594 -0.068488 -0.04253 0 0
3.1602 0.020842 0.018957 0.001463 0.019122 0 0.01771 0.020315 0.028602 0.02359 0.026981 0.040427 -0.1747 -0.051166 -0.0020642 -0.096582 -0.083924 -0.0028434 -0.078757 -0.080742 -0.027829 -0.10702 -0.16334 -0.0954 -0.15731 0.00031447 -0.00050472 -0.00063206 -0.0015159 -0.5552 0 0 0.033686 0 -0.015825 -0.073669 -0.040772 0 0
3.1641 0.021354 0.020989 0.012486 0.013619 0 0.0030057 0.019888 0.02622 0.016475 0.023644 0.02272 -0.15876 -0.058265 0.0038291 -0.096513 -0.091422 0.0046815 -0.075611 -0.087202 -0.024048 -0.11093 -0.16485 -0.075851 -0.16165 0.0010915 -5.2922e-05 1.0605e-05 -0.000813 -0.44292 0 0 0.024464 0 -0.024663 -0.075891 -0.040637 0 0
3.168 0.019374 0.019939 0.018719 0.011839 0 -0.0041523 0.020735 0.022269 0.017866 0.020685 0.0068624 -0.15061 -0.058699 0.0097098 -0.090281 -0.090615 0.01077 -0.066375 -0.087066 -0.021981 -0.11015 -0.15574 -0.052951 -0.15673 0.0012786 8.2967e-05 0.00056005 0.00022125 -0.35708 0 0 0.017987 0 -0.026715 -0.073691 -0.042881 0 0
3.1719 0.015404 0.016731 0.020306 0.015072 0 0.0026735 0.02059 0.020254 0.022003 0.019238 -0.0026617 -0.15707 -0.055106 0.011171 -0.080829 -0.084102 0.012034 -0.05477 -0.081789 -0.02351 -0.10654 -0.14032 -0.032381 -0.14522 0.0005804 -0.00018848 0.00091989 0.00096271 -0.31433 0 0 0.013481 0 -0.023095 -0.068746 -0.045716 0 0
3.1758 0.011038 0.013049 0.017752 0.019206 0 0.018862 0.017277 0.019466 0.021176 0.018284 -0.0025328 -0.16606 -0.048926 0.0073374 -0.069882 -0.073388 0.0098933 -0.042502 -0.072359 -0.02746 -0.10078 -0.12099 -0.018454 -0.12873 -0.00058228 -0.0007685 0.0009207 0.0010244 -0.29739 0 0 0.010787 0 -0.014831 -0.062043 -0.047975 0 0
3.1797 0.0079479 0.010003 0.011621 0.018321 0 0.03168 0.010784 0.015331 0.013409 0.015425 0.0060481 -0.16311 -0.041698 0.0018268 -0.059258 -0.060256 0.0089882 -0.031246 -0.060106 -0.030441 -0.093564 -0.10044 -0.011778 -0.10923 -0.0013669 -0.0013639 0.00051389 0.00055069 -0.26867 0 0 0.010135 0 -0.0033865 -0.054684 -0.048559 0 0
3.1836 0.006662 0.0077106 0.0057126 0.010707 0 0.031265 0.0035907 0.0057123 0.0036348 0.0096549 0.01593 -0.14966 -0.035843 -0.00077159 -0.052113 -0.047941 0.012062 -0.023794 -0.047683 -0.029475 -0.085841 -0.083643 -0.0091042 -0.09048 -0.0012286 -0.00159 -9.0398e-05 1.3034e-05 -0.20198 0 0 0.01018 0 0.0081541 -0.048626 -0.045786 0 0
3.1875 0.0062501 0.005881 0.0066315 0.0012632 0 0.01909 -0.0011337 -0.0044521 -0.0022037 0.0030408 0.017472 -0.14157 -0.032843 0.00077207 -0.049824 -0.039903 0.016901 -0.02134 -0.038585 -0.024153 -0.078807 -0.074244 -0.0057385 -0.076783 -0.00033997 -0.0011926 -0.00053811 -0.00021264 -0.10397 0 0 0.0074513 0 0.01555 -0.045245 -0.040595 0 0
3.1914 0.0052537 0.0044264 0.016683 -0.0028582 0 0.0053369 -0.0019316 -0.0068622 -0.0032222 -0.00099234 0.0055581 -0.14999 -0.032168 0.0036711 -0.051183 -0.036611 0.018716 -0.022991 -0.033457 -0.016629 -0.072776 -0.071262 0.001179 -0.06875 0.00066486 -0.00027103 -0.00060058 -5.5899e-05 -0.0048759 0 0 -0.00093515 0 0.017738 -0.044134 -0.035093 0 0
3.1953 0.0030226 0.0033675 0.027581 0.00040698 0 -0.0019081 -4.55e-05 0.00099092 -0.0034207 -0.0012215 -0.015388 -0.16715 -0.033277 0.0045871 -0.05512 -0.038131 0.015336 -0.028001 -0.032319 -0.009825 -0.067843 -0.0734 0.010919 -0.066404 0.0012802 0.00070602 -0.00032271 0.00034828 0.070626 0 0 -0.013589 0 0.014294 -0.044812 -0.030877 0 0
3.1992 0.00025262 0.002376 0.025017 0.005357 0 -0.0040131 0.0017288 0.011419 -0.0062967 -9.6251e-05 -0.03342 -0.17418 -0.035355 0.003246 -0.060156 -0.044102 0.009458 -0.03528 -0.034696 -0.0056696 -0.063977 -0.078525 0.020052 -0.069202 0.0014267 0.0011848 7.8498e-05 0.00081638 0.12184 0 0 -0.024517 0 0.0052569 -0.046511 -0.029745 0 0
3.2031 -0.0017322 0.00076209 0.0028975 0.0040065 0 -0.0079341 0.0012067 0.012908 -0.010826 -0.0012308 -0.037459 -0.1624 -0.036615 0.0022936 -0.063009 -0.052952 0.0055395 -0.041976 -0.038263 -0.0046042 -0.060728 -0.080791 0.025024 -0.074847 0.0012552 0.0009362 0.00041571 0.0011321 0.16199 0 0 -0.027549 0 -0.0082773 -0.047364 -0.034798 0 0
3.207 -0.0022587 -0.0019326 -0.027074 -0.0053181 0 -0.01598 -0.0017948 0.0015565 -0.013083 -0.005474 -0.025534 -0.14384 -0.036314 0.003846 -0.062778 -0.061012 0.0049641 -0.045812 -0.039892 -0.0060561 -0.057159 -0.077376 0.024396 -0.079198 0.00083802 0.0002528 0.00061156 0.0010375 0.19438 0 0 -0.021718 0 -0.021961 -0.046566 -0.043432 0 0
3.2109 -0.0019763 -0.0054201 -0.043063 -0.015337 0 -0.021418 -0.0057231 -0.014407 -0.010963 -0.009874 -0.0059843 -0.13841 -0.03441 0.006881 -0.059659 -0.066701 0.0049761 -0.045987 -0.038653 -0.0088769 -0.052964 -0.068171 0.019365 -0.080832 0.00017582 -0.00026541 0.00063189 0.00040646 0.20421 0 0 -0.012174 0 -0.034014 -0.044111 -0.053825 0 0
3.2148 -0.0023538 -0.0088504 -0.033168 -0.01668 0 -0.015725 -0.0086589 -0.022234 -0.00631 -0.010776 0.0093468 -0.15203 -0.031059 0.0084966 -0.054201 -0.068683 0.0025009 -0.042083 -0.0341 -0.011489 -0.047979 -0.053898 0.01272 -0.078755 -0.00053992 -0.00018005 0.00043786 -0.00049444 0.17666 0 0 -0.0054352 0 -0.0429 -0.040188 -0.06403 0 0
3.2188 -0.0044842 -0.011461 -0.0081343 -0.0078147 0 0.00012451 -0.0095938 -0.016847 -0.0024864 -0.0077462 0.013956 -0.17008 -0.026778 0.007493 -0.047812 -0.064948 -0.0016557 -0.033797 -0.026349 -0.01235 -0.042227 -0.037099 0.0072903 -0.072001 -0.00086266 0.00045046 5.9846e-05 -0.0010277 0.12087 0 0 -0.0036106 0 -0.046394 -0.035368 -0.070714 0 0
3.2227 -0.0082259 -0.012945 0.0076641 0.0022956 0 0.013392 -0.0088714 -0.0051626 -0.00094774 -0.0041181 0.010059 -0.17353 -0.023216 0.0059892 -0.043372 -0.055681 -0.0031629 -0.023495 -0.018579 -0.010989 -0.036806 -0.024313 0.0048543 -0.062416 -0.0004533 0.001142 -0.00032327 -0.00066206 0.071956 0 0 -0.0034525 0 -0.044149 -0.03097 -0.071481 0 0
3.2266 -0.012334 -0.013283 -0.00048965 0.0023041 0 0.010326 -0.0078357 0.0014829 -0.00099308 -0.0036912 0.0042716 -0.15962 -0.02147 0.0070262 -0.04183 -0.043356 0.0012387 -0.013664 -0.013384 -0.0086882 -0.032729 -0.018272 0.0058029 -0.052597 0.0004806 0.0013799 -0.00047572 0.00046978 0.066856 0 0 -0.0010505 0 -0.038113 -0.027469 -0.067956 0 0
3.2305 -0.015366 -0.012529 -0.023128 -0.01025 0 -0.010174 -0.0080696 -0.0016134 -0.0022752 -0.0072099 0.00040152 -0.14411 -0.022303 0.010788 -0.043471 -0.029615 0.010107 -0.0056655 -0.012177 -0.0076498 -0.030695 -0.020012 0.009484 -0.044056 0.001229 0.0010003 -0.00033111 0.0015501 0.11771 0 0 0.0029967 0 -0.029437 -0.024991 -0.061559 0 0
3.2344 -0.01658 -0.011042 -0.03577 -0.025856 0 -0.033994 -0.010517 -0.0093879 -0.0060262 -0.012181 -0.0036213 -0.14314 -0.026382 0.013834 -0.048231 -0.016319 0.018756 -0.00070147 -0.016061 -0.008896 -0.031323 -0.029761 0.014962 -0.038235 0.0011875 0.00027481 -9.3526e-05 0.0017494 0.2068 0 0 0.0036461 0 -0.019467 -0.02353 -0.054142 0 0
3.2383 -0.016181 -0.0097968 -0.022835 -0.031605 0 -0.043552 -0.014765 -0.01403 -0.012899 -0.015705 -0.012086 -0.15531 -0.035253 0.01248 -0.055293 -0.00781 0.024129 -0.00065872 -0.026288 -0.010862 -0.035811 -0.046113 0.021688 -0.037833 0.00045127 -0.00031237 -4.1668e-05 0.0010013 0.30279 0 0 -0.0031518 0 -0.011099 -0.022956 -0.049796 0 0
3.2422 -0.014899 -0.0099651 0.0074404 -0.023224 0 -0.032775 -0.01894 -0.013561 -0.02025 -0.016906 -0.025211 -0.16405 -0.046856 0.0068171 -0.061972 -0.0051715 0.027519 -0.0034746 -0.03857 -0.010402 -0.042283 -0.062084 0.029429 -0.041424 -0.00024974 -0.0003914 -0.00021018 8.4406e-05 0.378 0 0 -0.015303 0 -0.006259 -0.022755 -0.049582 0 0
3.2461 -0.013398 -0.011765 0.031159 -0.0088309 0 -0.011274 -0.020629 -0.012673 -0.023116 -0.016635 -0.036849 -0.15698 -0.059726 0.00099614 -0.067234 -0.0082139 0.032121 -0.0079536 -0.050411 -0.0056377 -0.049505 -0.074816 0.037325 -0.047932 -0.00025758 7.5981e-05 -0.00031846 -0.00013127 0.41296 0 0 -0.025266 0 -0.0055456 -0.022944 -0.052688 0 0
3.25 -0.011973 -0.013728 0.030757 -0.00092728 0 0.005307 -0.018477 -0.015924 -0.018871 -0.015608 -0.038931 -0.14019 -0.072395 -0.00066651 -0.070383 -0.016343 0.038343 -0.013105 -0.059714 0.0020123 -0.056344 -0.082346 0.043056 -0.056294 0.0003713 0.00078197 -7.9919e-05 0.00045391 0.39517 0 0 -0.026283 0 -0.0092187 -0.023603 -0.057948 0 0
3.2539 -0.010618 -0.013554 0.0090911 -0.0046968 0 0.0085994 -0.013344 -0.021756 -0.010646 -0.013724 -0.028824 -0.1316 -0.082489 0.0022663 -0.070726 -0.02826 0.042468 -0.01774 -0.063614 0.0087362 -0.061117 -0.0827 0.04357 -0.064956 0.00094363 0.0012427 0.00042015 0.001074 0.32565 0 0 -0.018305 0 -0.017417 -0.025007 -0.063028 0 0
3.2578 -0.0091875 -0.010107 -0.016022 -0.013909 0 0.0021742 -0.0078921 -0.024131 -0.0052087 -0.011223 -0.012802 -0.14097 -0.086692 0.0062721 -0.068752 -0.039499 0.040427 -0.020984 -0.060451 0.011437 -0.062035 -0.077196 0.037549 -0.071372 0.00082975 0.0010745 0.0007231 0.00087235 0.23001 0 0 -0.0081112 0 -0.027913 -0.027346 -0.0639 0 0
3.2617 -0.0073965 -0.0046644 -0.028467 -0.017734 0 -0.004905 -0.004674 -0.019467 -0.0068706 -0.0095676 -0.0020397 -0.15924 -0.085415 0.0076246 -0.065984 -0.046974 0.032589 -0.023337 -0.053155 0.010115 -0.059905 -0.070028 0.027592 -0.07495 4.9662e-05 0.00024556 0.00043472 -0.00024313 0.15454 0 0 -0.0037128 0 -0.03756 -0.030158 -0.060407 0 0
3.2656 -0.0047403 9.2038e-05 -0.024753 -0.011127 0 -0.0073839 -0.0042122 -0.010724 -0.013524 -0.010215 -0.0041161 -0.16846 -0.079096 0.0059191 -0.063103 -0.049385 0.024121 -0.02512 -0.043613 0.0073726 -0.055354 -0.06316 0.019359 -0.075587 -0.0008305 -0.00086107 -0.00033725 -0.001519 0.13729 0 0 -0.0081452 0 -0.044651 -0.033134 -0.053212 0 0
3.2695 -0.00064063 0.0025378 -0.011802 0.0012843 0 -0.0067314 -0.0046809 -0.0041774 -0.018771 -0.0124 -0.017002 -0.16122 -0.068597 0.0038378 -0.060723 -0.045975 0.020237 -0.026673 -0.033964 0.0057695 -0.04925 -0.058367 0.017277 -0.073478 -0.0013042 -0.0016648 -0.0010302 -0.0020888 0.17299 0 0 -0.017686 0 -0.047679 -0.035957 -0.04353 0 0
3.2734 0.005073 0.003589 0.0015214 0.010658 0 -0.006543 -0.0034594 -0.0027582 -0.017685 -0.012865 -0.030435 -0.14805 -0.05604 0.0038066 -0.059641 -0.036639 0.021248 -0.0283 -0.028545 0.0057637 -0.043601 -0.058023 0.020125 -0.069594 -0.001341 -0.0017738 -0.0011411 -0.0017389 0.2065 0 0 -0.025119 0 -0.044202 -0.038204 -0.034931 0 0
3.2773 0.011678 0.0056215 0.009229 0.012489 0 -0.0069255 0.00083324 -0.0032946 -0.010269 -0.0085186 -0.03342 -0.14529 -0.045293 0.0053648 -0.059679 -0.026765 0.022536 -0.029773 -0.029238 0.0059555 -0.040619 -0.061208 0.020931 -0.066907 -0.0012117 -0.001254 -0.00068208 -0.00096307 0.16794 0 0 -0.024651 0 -0.036689 -0.040338 -0.030944 0 0
3.2813 0.017614 0.0099094 0.0080472 0.0099328 0 -0.0040058 0.0075084 -0.0002116 0.00023125 0.00059707 -0.021707 -0.1573 -0.037681 0.005954 -0.060638 -0.019845 0.019363 -0.030874 -0.035685 0.0048196 -0.041064 -0.067104 0.012186 -0.0671 -0.0010357 -0.00055258 -0.0001054 -0.00035961 0.023448 0 0 -0.014805 0 -0.027674 -0.043028 -0.031954 0 0
3.2852 0.021256 0.015262 -0.0021531 0.00964 0 0.0056775 0.014617 0.0087431 0.011213 0.01134 0.00041458 -0.17215 -0.033847 0.0039687 -0.062456 -0.018423 0.011455 -0.031558 -0.04739 0.0018402 -0.045458 -0.075408 -0.0078169 -0.071435 -0.00065612 -0.00013757 0.00019338 -8.6452e-05 -0.20121 0 0 0.0018 0 -0.019201 -0.046847 -0.037698 0 0
3.2891 0.021941 0.01925 -0.01539 0.015087 0 0.020975 0.02036 0.020666 0.022106 0.020548 0.02452 -0.17473 -0.03412 0.00063072 -0.065167 -0.025483 0.0028534 -0.031932 -0.063441 -0.002814 -0.054356 -0.086141 -0.033409 -0.081441 4.8278e-07 -0.00017122 0.00024021 7.8503e-05 -0.44169 0 0 0.0205 0 -0.013952 -0.052584 -0.047133 0 0
3.293 0.020394 0.020615 -0.019833 0.023764 0 0.036073 0.023865 0.030635 0.032453 0.027629 0.04415 -0.1624 -0.037042 -0.0011802 -0.06906 -0.043047 -0.002338 -0.03331 -0.081098 -0.0090185 -0.067763 -0.10047 -0.056388 -0.098222 0.00057562 -0.00048804 0.00033775 0.00026552 -0.63779 0 0 0.036801 0 -0.015494 -0.060781 -0.056097 0 0
3.2969 0.018169 0.020214 -0.0061947 0.029941 0 0.044072 0.025098 0.035842 0.040174 0.033747 0.05748 -0.14671 -0.039844 0.00035448 -0.073787 -0.065555 -0.0036614 -0.03688 -0.097587 -0.016539 -0.083229 -0.1179 -0.072734 -0.1184 0.00048045 -0.00083526 0.00063211 0.00026997 -0.76015 0 0 0.047896 0 -0.021984 -0.069755 -0.061537 0 0
3.3008 0.016539 0.019602 0.021403 0.029566 0 0.040983 0.024573 0.036767 0.042992 0.038826 0.065372 -0.14047 -0.041633 0.0046038 -0.079063 -0.08987 -0.0039115 -0.043312 -0.11187 -0.02427 -0.099636 -0.13793 -0.084696 -0.14014 -0.00045939 -0.0010876 0.00093106 -0.00015047 -0.80666 0 0 0.053218 0 -0.032049 -0.078254 -0.062565 0 0
3.3047 0.015765 0.01905 0.044771 0.022931 0 0.027758 0.023311 0.035445 0.041453 0.040467 0.068064 -0.14494 -0.041844 0.009505 -0.084502 -0.11273 -0.0056399 -0.053017 -0.12317 -0.030272 -0.11583 -0.15971 -0.096465 -0.16146 -0.0016284 -0.0012312 0.0009846 -0.00081414 -0.78656 0 0 0.053884 0 -0.043999 -0.084958 -0.058864 0 0
3.3086 0.015287 0.01738 0.045937 0.01377 0 0.0099766 0.022647 0.033538 0.039317 0.036597 0.064463 -0.15039 -0.040577 0.013419 -0.089074 -0.1283 -0.0084735 -0.066247 -0.13032 -0.033145 -0.1297 -0.18063 -0.10822 -0.17863 -0.0020449 -0.001213 0.00085569 -0.0011013 -0.71505 0 0 0.051403 0 -0.054552 -0.087154 -0.050987 0 0
3.3125 0.014461 0.01381 0.024471 0.0064977 0 -0.004416 0.023393 0.031845 0.039924 0.028904 0.054586 -0.14835 -0.040057 0.015757 -0.091595 -0.13408 -0.0097617 -0.079992 -0.134 -0.033375 -0.13956 -0.19631 -0.11489 -0.18918 -0.0012715 -0.0009116 0.00087729 -0.00051005 -0.61817 0 0 0.046623 0 -0.060765 -0.084199 -0.042939 0 0
3.3164 0.013063 0.0095154 -0.00035677 0.0038573 0 -0.0088216 0.024778 0.030428 0.042165 0.022463 0.041863 -0.14152 -0.041575 0.016183 -0.091851 -0.13167 -0.0074217 -0.091621 -0.13486 -0.032959 -0.14504 -0.20498 -0.11089 -0.19329 9.6691e-05 -0.00030444 0.0011941 0.00075988 -0.52911 0 0 0.039864 0 -0.062693 -0.077422 -0.036812 0 0
3.3203 0.011131 0.0068225 -0.0071506 0.0058828 0 -0.0017683 0.024432 0.028296 0.040824 0.02098 0.031879 -0.14082 -0.045732 0.013968 -0.089779 -0.1223 -0.0019668 -0.099267 -0.13295 -0.033421 -0.14572 -0.20558 -0.095548 -0.19106 0.00092826 0.00037857 0.0014424 0.0018333 -0.46695 0 0 0.031835 0 -0.060688 -0.067897 -0.033557 0 0
3.3242 0.0085807 0.0066903 0.0066337 0.01008 0 0.01173 0.020009 0.023331 0.031534 0.022439 0.027911 -0.15311 -0.052861 0.0086667 -0.085484 -0.10778 0.0039641 -0.10097 -0.12814 -0.034297 -0.14124 -0.19739 -0.073455 -0.18286 0.00061165 0.00076425 0.0010418 0.0018438 -0.41585 0 0 0.023918 0 -0.055564 -0.05708 -0.033732 0 0
3.3281 0.0052325 0.0072681 0.021882 0.012618 0 0.022908 0.011328 0.013723 0.01541 0.020262 0.027403 -0.17241 -0.061797 0.0013683 -0.079639 -0.091712 0.0077233 -0.093833 -0.11916 -0.033701 -0.13065 -0.18048 -0.049563 -0.16939 -0.00035754 0.00065815 -0.00011405 0.00066943 -0.33089 0 0 0.016933 0 -0.049484 -0.048066 -0.036517 0 0
3.332 0.0013068 0.0053778 0.017005 0.010279 0 0.024602 0.00097259 0.00020134 -0.0015119 0.0095582 0.02324 -0.18348 -0.069334 -0.0052106 -0.073811 -0.077377 0.0084844 -0.082056 -0.10727 -0.030195 -0.11695 -0.16109 -0.024634 -0.15431 -0.00085044 0.00024538 -0.0013155 -0.00094097 -0.17279 0 0 0.0095798 0 -0.044421 -0.04191 -0.03892 0 0
3.3359 -0.0023281 -0.00038874 -0.0099592 0.0023037 0 0.015249 -0.0075479 -0.013477 -0.013531 -0.0076767 0.0092894 -0.17426 -0.073955 -0.008329 -0.068362 -0.065462 0.0076463 -0.067811 -0.09313 -0.023652 -0.1013 -0.1415 0.0039094 -0.13886 -0.00018548 -7.7181e-05 -0.0015238 -0.001941 0.05749 0 0 -0.0012526 0 -0.040551 -0.038627 -0.039961 0 0
3.3398 -0.0047513 -0.0081257 -0.038886 -0.009095 0 -0.0013522 -0.012594 -0.023118 -0.019911 -0.02385 -0.014432 -0.1456 -0.074491 -0.0071417 -0.063441 -0.056262 0.0078713 -0.053278 -0.077585 -0.014213 -0.084842 -0.12358 0.036865 -0.12411 0.0012332 -8.9539e-05 -0.00031483 -0.0017475 0.31634 0 0 -0.0177 0 -0.037737 -0.037949 -0.039029 0 0
3.3438 -0.0060509 -0.014265 -0.047199 -0.020023 0 -0.019422 -0.01556 -0.02755 -0.024504 -0.03245 -0.041406 -0.11018 -0.069436 -0.0031104 -0.058719 -0.049633 0.011351 -0.041738 -0.062295 -0.00111 -0.069202 -0.10916 0.069842 -0.11148 0.002312 5.2617e-05 0.0016255 -0.00058637 0.54798 0 0 -0.037914 0 -0.03503 -0.039127 -0.035954 0 0
3.3477 -0.0076768 -0.016758 -0.031366 -0.027105 0 -0.034142 -0.019275 -0.029298 -0.031251 -0.033469 -0.063068 -0.082811 -0.060381 0.0013685 -0.052824 -0.043788 0.018093 -0.035065 -0.049865 0.016416 -0.055774 -0.096957 0.095593 -0.10163 0.0022699 2.7267e-05 0.0029823 0.00075665 0.71774 0 0 -0.056002 0 -0.030542 -0.040306 -0.032746 0 0
3.3516 -0.011355 -0.016608 -0.0088335 -0.029056 0 -0.042202 -0.025164 -0.031592 -0.040317 -0.032334 -0.07395 -0.070904 -0.050007 0.0046532 -0.045212 -0.037644 0.025317 -0.031707 -0.040835 0.036512 -0.044374 -0.084555 0.10969 -0.094051 0.0012675 -0.00026875 0.0028545 0.0014951 0.81902 0 0 -0.065581 0 -0.023963 -0.040814 -0.030861 0 0
3.3555 -0.017286 -0.016396 0.00019187 -0.026847 0 -0.041464 -0.031831 -0.034973 -0.048251 -0.033884 -0.073484 -0.07215 -0.039722 0.0063673 -0.035844 -0.030885 0.0289 -0.030419 -0.035259 0.053714 -0.034816 -0.070684 0.1134 -0.088493 0.00012843 -0.00059173 0.0014139 0.0012935 0.85621 0 0 -0.064089 0 -0.015439 -0.040581 -0.030857 0 0
3.3594 -0.023349 -0.017581 -0.0085108 -0.02281 0 -0.032024 -0.036268 -0.037229 -0.051166 -0.037758 -0.064284 -0.079418 -0.030841 0.006744 -0.024967 -0.023417 0.026396 -0.029648 -0.032817 0.061955 -0.026761 -0.054264 0.11096 -0.084618 -0.00047276 -0.00062479 -0.00036564 0.00038821 0.82994 0 0 -0.05417 0 -0.0054336 -0.039756 -0.033001 0 0
3.3633 -0.026359 -0.019378 -0.02214 -0.019394 0 -0.01798 -0.036329 -0.036446 -0.047533 -0.039572 -0.049897 -0.087079 -0.024957 0.005993 -0.01467 -0.016101 0.019366 -0.026513 -0.031969 0.059671 -0.019835 -0.035112 0.1045 -0.081992 -0.00052785 -0.00034079 -0.0015582 -0.00060886 0.74305 0 0 -0.041265 0 0.0041827 -0.039254 -0.036572 0 0
3.3672 -0.024544 -0.020058 -0.025958 -0.017929 0 -0.0066837 -0.032164 -0.033275 -0.038608 -0.035967 -0.034299 -0.093382 -0.020751 0.0044396 -0.0079461 -0.01044 0.012627 -0.021194 -0.029891 0.051942 -0.013647 -0.017283 0.092613 -0.079601 -0.0004988 -3.8821e-05 -0.0018962 -0.0010834 0.6162 0 0 -0.030028 0 0.011525 -0.039739 -0.039324 0 0
3.3711 -0.019115 -0.018917 -0.017108 -0.017796 0 -0.0041031 -0.025657 -0.029604 -0.027289 -0.027971 -0.022132 -0.098243 -0.017599 0.0029004 -0.0064525 -0.0074408 0.010546 -0.015011 -0.025963 0.046675 -0.0087535 -0.0037151 0.073823 -0.077321 -0.00074195 -1.1963e-05 -0.0016874 -0.00078718 0.48809 0 0 -0.022577 0 0.01595 -0.041254 -0.040636 0 0
3.375 -0.013454 -0.016766 -0.0040649 -0.016766 0 -0.0099015 -0.018881 -0.025544 -0.016932 -0.019584 -0.017185 -0.1002 -0.015162 0.0023646 -0.01142 -0.0080395 0.013535 -0.0095133 -0.020182 0.047728 -0.0059018 0.0029641 0.050681 -0.07525 -0.0011886 -0.00022591 -0.0013133 4.0346e-06 0.39232 0 0 -0.018986 0 0.017061 -0.043745 -0.040366 0 0
3.3789 -0.010549 -0.014739 0.0041785 -0.012991 0 -0.017587 -0.013121 -0.019008 -0.01033 -0.013787 -0.019004 -0.096456 -0.013519 0.0030575 -0.024583 -0.013922 0.018085 -0.0076586 -0.013569 0.051438 -0.0068446 -0.0014663 0.02932 -0.073973 -0.001531 -0.00037403 -0.00090084 0.00068318 0.33171 0 0 -0.018064 0 0.014395 -0.04703 -0.039056 0 0
3.3828 -0.010879 -0.013104 0.0053336 -0.0074321 0 -0.020557 -0.0088617 -0.0090064 -0.0083501 -0.010391 -0.021168 -0.086267 -0.014412 0.0040268 -0.044726 -0.026514 0.02033 -0.01319 -0.010768 0.050155 -0.014015 -0.019244 0.014544 -0.075355 -0.0015914 -0.0002405 -0.0004159 0.00077323 0.27724 0 0 -0.017205 0 0.0084043 -0.050825 -0.039735 0 0
3.3867 -0.012457 -0.011462 0.0010472 -0.0041286 0 -0.018251 -0.0060346 0.0013402 -0.0088485 -0.0074097 -0.014707 -0.073818 -0.019033 0.0040115 -0.067333 -0.04431 0.019561 -0.024995 -0.014698 0.039597 -0.026634 -0.045659 0.0057418 -0.080282 -0.0014316 4.7603e-05 8.8168e-05 0.00031674 0.19485 0 0 -0.012534 0 0.00019433 -0.055258 -0.044196 0 0
3.3906 -0.012782 -0.0098087 -0.0087983 -0.0069046 0 -0.015745 -0.0039899 0.0065576 -0.007555 -0.0036701 0.0044865 -0.066735 -0.028179 0.002831 -0.089902 -0.06658 0.01813 -0.042004 -0.027003 0.022957 -0.044121 -0.078119 -0.001817 -0.089402 -0.0011469 0.00016412 0.0004363 -0.0001609 0.075863 0 0 -0.0011342 0 -0.010159 -0.060696 -0.053132 0 0
3.3945 -0.010841 -0.0088647 -0.025165 -0.014808 0 -0.01693 -0.0016317 0.0044207 -0.0013199 0.00033102 0.030443 -0.070428 -0.04235 0.0017059 -0.10993 -0.092299 0.018175 -0.062596 -0.048713 0.007974 -0.065467 -0.11365 -0.011552 -0.10312 -0.00068645 -4.7923e-05 0.00053109 -0.00012941 -0.055591 0 0 0.015535 0 -0.022667 -0.067543 -0.066753 0 0
3.3984 -0.0075289 -0.0091023 -0.043512 -0.021087 0 -0.018865 0.0017399 -0.00078238 0.0087272 0.003632 0.049751 -0.083081 -0.061838 0.0019659 -0.12291 -0.11902 0.018988 -0.082723 -0.080561 0.0001183 -0.087845 -0.14681 -0.021714 -0.12189 3.1122e-05 -0.00040371 0.00048777 0.00043961 -0.16127 0 0 0.030666 0 -0.038198 -0.076719 -0.083999 0 0
3.4023 -0.0044742 -0.0096699 -0.052495 -0.018187 0 -0.014336 0.0053774 -0.0018741 0.017414 0.0059579 0.051167 -0.096407 -0.082153 0.0034723 -0.12912 -0.14229 0.018066 -0.097847 -0.11441 -0.0013733 -0.10641 -0.17366 -0.027047 -0.14179 0.000848 -0.0005825 0.00050234 0.0010263 -0.21342 0 0 0.036015 0 -0.055704 -0.087046 -0.099734 0 0
3.4063 -0.0025946 -0.0087289 -0.043102 -0.0052205 0 -0.00067668 0.007152 0.0036683 0.019575 0.0073673 0.034473 -0.10221 -0.10033 0.0045835 -0.12996 -0.15966 0.014509 -0.10659 -0.14472 -0.001256 -0.11887 -0.19341 -0.024072 -0.15991 0.0013323 -0.000463 0.0006064 0.0010527 -0.20553 0 0 0.028333 0 -0.073837 -0.097043 -0.11117 0 0
3.4102 -0.0016228 -0.0051165 -0.019584 0.0094184 0 0.014805 0.0052513 0.010334 0.014355 0.007339 0.01068 -0.099111 -0.11413 0.003875 -0.12653 -0.16915 0.010632 -0.10817 -0.16722 -0.0028758 -0.12358 -0.20552 -0.014517 -0.17385 0.001118 -0.00021617 0.00061733 0.00045211 -0.14761 0 0 0.012489 0 -0.091227 -0.10532 -0.11637 0 0
3.4141 -0.00068794 0.00038338 0.0016874 0.014241 0 0.01992 0.00017012 0.009777 0.0056341 0.0050438 -0.0069825 -0.09323 -0.1208 0.0018019 -0.12029 -0.1682 0.0096843 -0.10195 -0.17649 -0.0053608 -0.1186 -0.20946 -0.0037108 -0.18031 0.00030118 -8.8705e-05 0.00035724 -0.0002491 -0.057969 0 0 -0.0022617 0 -0.1057 -0.10977 -0.11324 0 0
3.418 0.00086771 0.005588 0.0073413 0.0051541 0 0.0093418 -0.0050999 -0.00017153 -0.0017116 0.00077099 -0.013548 -0.092213 -0.11844 0.00040043 -0.11349 -0.15514 0.012158 -0.08927 -0.1679 -0.0056871 -0.1037 -0.2054 0.0039789 -0.17548 -0.00055953 -0.00015995 -0.00011434 -0.00043894 0.040412 0 0 -0.0098582 0 -0.11329 -0.10752 -0.10166 0 0
3.4219 0.0031634 0.0087791 0.0012574 -0.0095086 0 -0.0087295 -0.0072237 -0.012142 -0.0057908 -0.003395 -0.015029 -0.098437 -0.11133 0.0012348 -0.10721 -0.13588 0.015034 -0.074504 -0.14926 -0.0025405 -0.084602 -0.19677 0.0080011 -0.1631 -0.00090467 -0.00033708 -0.00052708 -2.7653e-05 0.12203 0 0 -0.011811 0 -0.11469 -0.1006 -0.086932 0 0
3.4258 0.0059625 0.0099971 0.0014716 -0.015158 0 -0.018542 -0.0051439 -0.015637 -0.0079623 -0.0049113 -0.021127 -0.10782 -0.10172 0.0037899 -0.10154 -0.11365 0.015027 -0.059464 -0.125 0.0024805 -0.064208 -0.18467 0.010484 -0.14539 -0.0006638 -0.00052633 -0.00065229 0.00045221 0.16508 0 0 -0.014163 0 -0.11062 -0.090544 -0.071548 0 0
3.4297 0.0089444 0.010575 0.020798 -0.0036628 0 -0.010444 -0.00064518 -0.0071176 -0.0096943 -0.0029212 -0.034735 -0.11486 -0.091901 0.006099 -0.096422 -0.091875 0.012211 -0.045807 -0.099909 0.0071243 -0.045422 -0.17022 0.012979 -0.12498 -0.00027734 -0.00071263 -0.00049215 0.00036556 0.15892 0 0 -0.02016 0 -0.10226 -0.07924 -0.057838 0 0
3.4336 0.011809 0.011633 0.050717 0.018877 0 0.010691 0.0036456 0.0064489 -0.009998 0.001169 -0.047869 -0.1183 -0.085447 0.0069129 -0.09155 -0.076978 0.0097602 -0.035994 -0.082404 0.010932 -0.033273 -0.15499 0.01452 -0.10693 -0.00022374 -0.00085182 -0.00021361 -0.00039257 0.10502 0 0 -0.026104 0 -0.092384 -0.070734 -0.049019 0 0
3.4375 0.014289 0.013215 0.066606 0.036831 0 0.030172 0.0067264 0.014324 -0.0064618 0.005329 -0.047809 -0.12171 -0.083409 0.0069401 -0.086907 -0.072423 0.0099753 -0.03052 -0.076613 0.014764 -0.02949 -0.14171 0.012449 -0.095949 -0.00053635 -0.00078206 5.3171e-05 -0.001275 0.010331 0 0 -0.024596 0 -0.085527 -0.068314 -0.044561 0 0
3.4414 0.016187 0.014737 0.050916 0.03831 0 0.036447 0.0096662 0.012298 0.0014632 0.0088351 -0.02814 -0.12897 -0.084491 0.0077062 -0.082961 -0.077055 0.011171 -0.028765 -0.080378 0.018209 -0.032713 -0.13203 0.0046532 -0.09251 -0.00080121 -0.0003683 0.00029424 -0.0015891 -0.11762 0 0 -0.011957 0 -0.082926 -0.071719 -0.042452 0 0
3.4453 0.017366 0.015875 0.011628 0.02505 0 0.029856 0.013793 0.0063479 0.010965 0.012325 0.0048692 -0.13987 -0.087641 0.0093471 -0.080211 -0.089654 0.0092915 -0.030402 -0.091509 0.018477 -0.0419 -0.12729 -0.0088381 -0.096615 -0.00061923 0.00023969 0.00050424 -0.0011345 -0.26644 0 0 0.0075994 0 -0.084859 -0.080278 -0.041338 0 0
3.4492 0.017628 0.016643 -0.023021 0.010101 0 0.019771 0.018786 0.0063361 0.018145 0.016212 0.036039 -0.15034 -0.091453 0.010025 -0.079317 -0.10816 0.0027204 -0.035011 -0.10664 0.012697 -0.05554 -0.12895 -0.025778 -0.10768 -3.462e-05 0.00059922 0.00058724 -0.00035977 -0.41154 0 0 0.025103 0 -0.090971 -0.092612 -0.039673 0 0
3.4531 0.016653 0.016718 -0.029181 0.0058402 0 0.014406 0.022783 0.016307 0.02169 0.019742 0.05217 -0.15645 -0.093718 0.0079165 -0.081427 -0.12691 -0.0051412 -0.041747 -0.11804 0.0013482 -0.070418 -0.13945 -0.042805 -0.12328 0.00051507 0.00035935 0.0004455 8.6468e-05 -0.52013 0 0 0.034185 0 -0.098124 -0.10431 -0.03578 0 0
3.457 0.014238 0.015176 -0.0079241 0.013427 0 0.013859 0.024253 0.030789 0.02392 0.021993 0.051357 -0.15767 -0.094506 0.0037011 -0.085194 -0.14082 -0.008803 -0.04851 -0.12247 -0.011173 -0.083433 -0.15455 -0.057077 -0.13867 0.00065317 -0.00030855 0.00016115 -4.9289e-05 -0.57058 0 0 0.035758 0 -0.10229 -0.11188 -0.030904 0 0
3.4609 0.010759 0.011369 0.017299 0.022875 0 0.012289 0.023448 0.040007 0.028046 0.023424 0.043507 -0.15632 -0.094345 0.00058808 -0.089761 -0.14806 -0.0062821 -0.054329 -0.11964 -0.019985 -0.093559 -0.17179 -0.067745 -0.15232 0.00042709 -0.00074867 4.11e-06 -0.0004476 -0.57107 0 0 0.036101 0 -0.102 -0.11428 -0.026101 0 0
3.4648 0.0072776 0.0061061 0.022576 0.02288 0 0.005521 0.021861 0.03837 0.034555 0.02553 0.041894 -0.15466 -0.093844 0.001423 -0.094209 -0.14744 -0.0013193 -0.058325 -0.11003 -0.023893 -0.10006 -0.18843 -0.076195 -0.16307 0.00020624 -0.00040224 0.00018206 -0.00058018 -0.55539 0 0 0.040683 0 -0.096411 -0.11105 -0.02242 0 0
3.4688 0.0049187 0.0016218 0.0036071 0.011038 0 -0.0041381 0.020427 0.02835 0.04042 0.028541 0.052352 -0.15339 -0.094058 0.0056879 -0.096934 -0.13761 0.00041884 -0.059053 -0.095431 -0.02604 -0.10191 -0.19925 -0.084201 -0.16974 0.00025429 0.00060824 0.00058657 -0.00022319 -0.55331 0 0 0.049413 0 -0.085069 -0.10228 -0.021621 0 0
3.4727 0.0038857 -5.2222e-05 -0.02319 -0.0043462 0 -0.0099978 0.018569 0.017191 0.041675 0.029953 0.068249 -0.15243 -0.095182 0.0096402 -0.096853 -0.12187 -0.0026834 -0.056344 -0.080908 -0.030257 -0.099792 -0.19917 -0.090892 -0.17318 0.00045518 0.0015181 0.00085572 0.0003644 -0.55996 0 0 0.056882 0 -0.071916 -0.091892 -0.023995 0 0
3.4766 0.0031194 0.0011247 -0.036449 -0.011725 0 -0.0070108 0.015076 0.01052 0.036535 0.026288 0.074978 -0.15216 -0.096111 0.0097114 -0.094516 -0.10385 -0.0063157 -0.051338 -0.068339 -0.03671 -0.094842 -0.18855 -0.091339 -0.17449 0.00047891 0.0015993 0.00073917 0.00071091 -0.534 0 0 0.05651 0 -0.060445 -0.082943 -0.028192 0 0
3.4805 0.0011837 0.0031011 -0.026424 -0.0060954 0 0.0040066 0.0096427 0.008588 0.026164 0.016809 0.060658 -0.15289 -0.095797 0.0058469 -0.090323 -0.085272 -0.0044546 -0.044686 -0.057905 -0.041066 -0.087382 -0.16775 -0.079145 -0.17377 0.00017718 0.00081749 0.00038191 0.0005444 -0.42916 0 0 0.044924 0 -0.05255 -0.077002 -0.033328 0 0
3.4844 -0.0022692 0.0035434 0.0005952 0.00696 0 0.016787 0.0032635 0.007351 0.013038 0.0050609 0.025203 -0.15325 -0.093046 0.0014294 -0.084839 -0.067656 0.0047035 -0.037133 -0.049109 -0.037883 -0.077684 -0.13791 -0.051817 -0.17092 -0.00024507 -0.00018626 0.00018991 -2.5335e-05 -0.2328 0 0 0.023746 0 -0.049792 -0.075319 -0.038415 0 0
3.4883 -0.0058957 0.0018277 0.029547 0.015778 0 0.023336 -0.0028562 0.0023548 -0.00085592 -0.0040582 -0.018935 -0.15036 -0.084944 -8.7858e-05 -0.0789 -0.052478 0.017065 -0.029621 -0.038472 -0.025013 -0.065295 -0.10211 -0.01427 -0.16352 -0.00046758 -0.00073968 0.00039316 -0.0006465 0.02176 0 0 -0.0015283 0 -0.053951 -0.079411 -0.041862 0 0
3.4922 -0.0077059 -0.00070343 0.046522 0.011741 0 0.018312 -0.0084335 -0.0078799 -0.014323 -0.0090506 -0.054929 -0.14251 -0.07291 0.0016329 -0.073016 -0.038575 0.026547 -0.022244 -0.023489 -0.0052296 -0.051325 -0.067927 0.023447 -0.15134 -0.00042012 -0.00072007 0.00077943 -0.00098846 0.27709 0 0 -0.024378 0 -0.060601 -0.0859 -0.043906 0 0
3.4961 -0.0069136 -0.0023356 0.044792 -0.0039611 0 0.0022702 -0.013897 -0.020835 -0.026257 -0.013222 -0.072558 -0.13216 -0.058078 0.0039503 -0.067006 -0.025429 0.030234 -0.014556 -0.0039156 0.015799 -0.036278 -0.038361 0.052867 -0.13417 -0.00035297 -0.00050304 0.00090899 -0.00090366 0.48537 0 0 -0.040321 0 -0.067505 -0.093121 -0.044883 0 0
3.5 -0.0047925 -0.0026901 0.026753 -0.020891 0 -0.017515 -0.019159 -0.031469 -0.035342 -0.02073 -0.073696 -0.12572 -0.041696 0.0042829 -0.060647 -0.012733 0.029754 -0.0061043 0.019776 0.033016 -0.020702 -0.015672 0.072313 -0.1122 -0.00053179 -0.00043335 0.00059142 -0.00044298 0.62522 0 0 -0.048731 0 -0.072753 -0.099582 -0.045076 0 0
3.5039 -0.0035755 -0.0028313 0.0031328 -0.026942 0 -0.03008 -0.022976 -0.035328 -0.040537 -0.031155 -0.068352 -0.12951 -0.025805 0.0026995 -0.053474 -0.00052059 0.028357 0.003941 0.045781 0.044172 -0.0054879 -0.0026124 0.08573 -0.085979 -0.00090796 -0.00046792 0.00010209 0.00018939 0.69407 0 0 -0.052189 0 -0.073876 -0.10322 -0.044728 0 0
3.5078 -0.0043589 -0.0038413 -0.011723 -0.017584 0 -0.027454 -0.023795 -0.031644 -0.041473 -0.038581 -0.064974 -0.14482 -0.013261 0.0014734 -0.045482 0.0099182 0.027528 0.015679 0.06823 0.049728 0.0078806 0.0016595 0.096559 -0.059189 -0.0011482 -0.00036512 -0.00010639 0.00069727 0.69272 0 0 -0.053498 0 -0.070036 -0.10236 -0.043508 0 0
3.5117 -0.0060356 -0.0055055 -0.0090199 0.00022292 0 -0.011107 -0.0212 -0.024181 -0.0382 -0.03677 -0.06342 -0.16569 -0.0043534 0.0024197 -0.037588 0.017662 0.026604 0.027611 0.083912 0.051317 0.018956 0.0016035 0.10306 -0.03538 -0.0010012 -0.00010823 0.00011802 0.0008118 0.62155 0 0 -0.052605 0 -0.063439 -0.097917 -0.040961 0 0
3.5156 -0.0063442 -0.0064943 0.00628 0.012995 0 0.0077227 -0.01635 -0.018481 -0.030895 -0.025472 -0.05658 -0.18142 0.00083773 0.0050623 -0.03058 0.022053 0.024853 0.038403 0.091169 0.050155 0.027328 -0.00083705 0.099937 -0.016737 -0.00059169 1.7397e-05 0.00048852 0.00047018 0.48986 0 0 -0.046462 0 -0.055299 -0.090386 -0.036772 0 0
3.5195 -0.0040496 -0.0057541 0.017198 0.011371 0 0.015898 -0.010947 -0.017109 -0.020342 -0.01132 -0.038797 -0.18238 0.0024773 0.0074392 -0.025309 0.022606 0.022839 0.046566 0.088946 0.046241 0.032658 -0.0038721 0.084322 -0.0052223 -0.00030125 -0.00018805 0.00062896 -8.0267e-05 0.32329 0 0 -0.032598 0 -0.046891 -0.080492 -0.030743 0 0
3.5234 -0.00015933 -0.0035867 0.0086664 -0.0019924 0 0.0089234 -0.005919 -0.017019 -0.0086567 -0.0020617 -0.012992 -0.16618 0.00055356 0.0082941 -0.023731 0.01851 0.021442 0.048305 0.075641 0.038661 0.033578 -0.0062261 0.059542 -0.0050801 -0.000354 -0.00048802 0.00050996 -0.00040876 0.15646 0 0 -0.013201 0 -0.039938 -0.069775 -0.023078 0 0
3.5273 0.0029555 -0.0013423 -0.017004 -0.014367 0 -0.0052756 -0.0011748 -0.012105 0.0012339 0.00028733 0.010519 -0.14027 -0.0032463 0.0080738 -0.025273 0.012293 0.020231 0.043704 0.057071 0.026856 0.030684 -0.0094102 0.032493 -0.013462 -0.00056265 -0.00040043 0.00047398 -0.00022376 0.014565 0 0 0.0048579 0 -0.034277 -0.060785 -0.016085 0 0
3.5313 0.0036194 -0.00014635 -0.038817 -0.013829 0 -0.013563 0.0035681 0.00074311 0.0076717 0.00061187 0.022758 -0.11858 -0.0083549 0.0078529 -0.029011 0.0053709 0.017697 0.033886 0.036204 0.012077 0.02414 -0.015158 0.0074543 -0.028121 -0.00052625 0.00021564 0.00081736 0.00037329 -0.099856 0 0 0.015225 0 -0.029192 -0.054773 -0.011264 0 0
3.5352 0.0021105 4.7289e-06 -0.034329 7.1243e-05 0 -0.0095766 0.008063 0.01772 0.012038 0.0051795 0.02429 -0.11287 -0.014398 0.0078138 -0.034127 -0.001326 0.013243 0.020023 0.01504 -0.0023375 0.013994 -0.024826 -0.017001 -0.047262 -7.913e-05 0.00085984 0.0014008 0.00095812 -0.20338 0 0 0.018036 0 -0.024095 -0.052655 -0.009729 0 0
3.5391 6.0215e-05 -3.3368e-05 -0.0012064 0.015608 0 0.00094235 0.011744 0.030535 0.017843 0.015131 0.024908 -0.12424 -0.021029 0.007224 -0.039461 -0.0068876 0.0083151 0.0039676 -0.0044125 -0.012689 0.00011605 -0.040184 -0.044616 -0.068656 0.0004917 0.0008063 0.0017322 0.00114 -0.31397 0 0 0.02044 0 -0.018207 -0.055559 -0.012833 0 0
3.543 -0.0011996 0.0004294 0.037875 0.019326 0 0.0067766 0.014361 0.033338 0.02724 0.025403 0.034569 -0.14198 -0.027197 0.0057681 -0.043311 -0.011287 0.0049632 -0.010065 -0.020673 -0.017651 -0.016659 -0.060914 -0.075157 -0.088266 0.00070462 -0.00013945 0.0014438 0.00087754 -0.4327 0 0 0.030081 0 -0.011146 -0.063342 -0.020518 0 0
3.5469 -0.0016424 0.0012395 0.05375 0.0083192 0 0.0030963 0.016025 0.027567 0.038092 0.029784 0.053603 -0.15231 -0.031771 0.0043133 -0.045634 -0.015672 0.0034742 -0.020003 -0.034488 -0.019477 -0.033657 -0.08199 -0.10185 -0.10398 0.00035761 -0.0013557 0.00065445 0.00046028 -0.5373 0 0 0.047083 0 -0.0038984 -0.072542 -0.029351 0 0
3.5508 -0.0020729 0.0016515 0.036764 -0.0071164 0 -0.0036643 0.016561 0.019959 0.044793 0.026676 0.071203 -0.15041 -0.033865 0.0039514 -0.046601 -0.020496 0.0022043 -0.025016 -0.045744 -0.021977 -0.049109 -0.099957 -0.11523 -0.1146 -0.00026618 -0.0019422 -0.00015481 0.00020175 -0.59109 0 0 0.062356 0 0.0028348 -0.081051 -0.037287 0 0
3.5547 -0.0029129 0.0011407 0.0058063 -0.013123 0 -0.0030636 0.015186 0.015822 0.042566 0.019902 0.073811 -0.1446 -0.032664 0.0044896 -0.046479 -0.026015 0.00022692 -0.024659 -0.05419 -0.026538 -0.06119 -0.11132 -0.10981 -0.11913 -0.00066152 -0.0015506 -0.00059347 0.0001772 -0.56192 0 0 0.064526 0 0.0083727 -0.086737 -0.04231 0 0
3.5586 -0.0036106 -3.0221e-05 -0.0088465 -0.0051685 0 0.0074927 0.011252 0.014398 0.031396 0.014265 0.056097 -0.14745 -0.026387 0.0044708 -0.045559 -0.031663 -0.00031969 -0.018272 -0.057803 -0.029888 -0.065803 -0.10891 -0.087348 -0.11511 -0.00055334 -0.00065486 -0.000654 0.00026112 -0.4408 0 0 0.049503 0 0.011587 -0.085491 -0.040786 0 0
3.5625 -0.0032039 -0.00094596 0.006725 0.0080473 0 0.018869 0.0053656 0.010806 0.015931 0.010796 0.025004 -0.16174 -0.016126 0.0029967 -0.043768 -0.034912 0.0044263 -0.008519 -0.055267 -0.026292 -0.062042 -0.092865 -0.054621 -0.10395 -9.353e-05 -1.4263e-05 -0.00057744 0.0003674 -0.24974 0 0 0.023909 0 0.013119 -0.07717 -0.033079 0 0
3.5664 -0.0013016 -0.00067997 0.037517 0.013249 0 0.018764 -0.00054509 0.0020659 0.0015902 0.0064313 -0.0061983 -0.17578 -0.0035808 0.0012227 -0.040475 -0.033992 0.01566 0.0028452 -0.046528 -0.012737 -0.051244 -0.067034 -0.018676 -0.087562 0.00034501 6.7062e-05 -0.00051253 0.00057025 -0.033057 0 0 -0.00066987 0 0.01408 -0.064017 -0.021355 0 0
3.5703 0.001582 0.0010798 0.053643 0.0052778 0 0.0042752 -0.0046296 -0.0093572 -0.0092534 -0.0019843 -0.028031 -0.1744 0.0099945 0.0014536 -0.035017 -0.027631 0.029068 0.014825 -0.031596 0.0075281 -0.034495 -0.034449 0.015991 -0.067203 0.00051453 -9.0417e-05 -0.00038154 0.00094651 0.16344 0 0 -0.016976 0 0.015304 -0.047959 -0.0073127 0 0
3.5742 0.0045899 0.0038252 0.03761 -0.0083219 0 -0.014286 -0.0066169 -0.018037 -0.017554 -0.013735 -0.040159 -0.15553 0.023062 0.0045005 -0.0265 -0.01452 0.03724 0.026471 -0.010742 0.026699 -0.013387 0.00084363 0.046835 -0.044409 0.00042953 -4.1393e-05 -7.4442e-05 0.0013413 0.3115 0 0 -0.026229 0 0.017796 -0.031641 0.0068498 0 0
3.5781 0.0072608 0.0065296 -0.00010729 -0.014781 0 -0.022301 -0.007725 -0.021021 -0.024707 -0.02419 -0.048148 -0.13475 0.032931 0.008246 -0.013796 0.005717 0.035732 0.036463 0.013883 0.038201 0.0080392 0.030665 0.071423 -0.022465 0.0002287 0.000244 0.00031103 0.0013881 0.4044 0 0 -0.033967 0 0.022914 -0.020537 0.017072 0 0
3.582 0.009647 0.0082608 -0.030423 -0.007941 0 -0.013758 -0.0089733 -0.020187 -0.029983 -0.028423 -0.055871 -0.13154 0.03969 0.0093402 0.00052195 0.027459 0.027045 0.044565 0.037461 0.041408 0.026154 0.05238 0.086857 -0.0037139 -6.8193e-06 0.00040387 0.00050566 0.00083957 0.44497 0 0 -0.042617 0 0.029566 -0.01536 0.022972 0 0
3.5859 0.011797 0.0087358 -0.030489 0.0068407 0 0.0041764 -0.0097706 -0.019252 -0.031007 -0.024909 -0.061147 -0.15009 0.043519 0.0065015 0.014625 0.047516 0.018447 0.050362 0.057717 0.040996 0.03951 0.065466 0.090738 0.01077 -0.00026313 0.00018079 0.00035358 -0.00011915 0.43162 0 0 -0.048515 0 0.036922 -0.015743 0.02473 0 0
3.5898 0.013296 0.0084389 -0.0021004 0.01854 0 0.018524 -0.0084662 -0.019111 -0.026488 -0.016205 -0.058265 -0.17456 0.04475 0.0019125 0.026576 0.062831 0.015576 0.053472 0.072682 0.041635 0.04706 0.070058 0.082212 0.020189 -0.00047895 -0.00023524 8.9157e-06 -0.00094034 0.35798 0 0 -0.045922 0 0.044063 -0.020777 0.022826 0 0
3.5938 0.013436 0.0081691 0.030841 0.020463 0 0.021786 -0.0043553 -0.016832 -0.018027 -0.006604 -0.044113 -0.18444 0.043756 -0.00090266 0.032584 0.068167 0.017869 0.05281 0.079191 0.043065 0.047223 0.066564 0.062201 0.023107 -0.00051895 -0.00041805 -0.00019693 -0.0011534 0.22679 0 0 -0.033295 0 0.04925 -0.02834 0.018137 0 0
3.5977 0.011846 0.0083287 0.041897 0.014732 0 0.016352 0.0011329 -0.0092882 -0.0089726 0.00080162 -0.021658 -0.17444 0.041439 -0.00051631 0.030719 0.062674 0.01991 0.048585 0.077647 0.040225 0.041597 0.058638 0.033194 0.020637 -0.00031512 -0.00019841 -8.0853e-05 -0.0007581 0.061416 0 0 -0.01517 0 0.051265 -0.034272 0.01285 0 0
3.6016 0.0088983 0.008542 0.022075 0.0081924 0 0.0092968 0.0055623 0.0027713 -0.0015106 0.0054719 0.0022777 -0.15837 0.038064 0.001321 0.022833 0.050125 0.016863 0.042078 0.07065 0.028267 0.032383 0.048193 -0.00085866 0.014581 -7.0638e-06 0.00014903 0.00022372 -0.00017911 -0.1014 0 0 0.0019686 0 0.050627 -0.037375 0.007914 0 0
3.6055 0.0054684 0.0079712 -0.014409 0.0052275 0 0.0045388 0.007862 0.014758 0.0050442 0.0088337 0.022266 -0.15312 0.033525 0.0020168 0.010419 0.033123 0.0085422 0.034145 0.059564 0.0077582 0.020504 0.03549 -0.035023 0.0056512 0.00012762 0.00022637 0.00042066 0.00016554 -0.23469 0 0 0.015217 0 0.047839 -0.037497 0.0036534 0 0
3.6094 0.0022834 0.0060766 -0.041136 0.0049089 0 0.00069094 0.0093611 0.022282 0.013102 0.012774 0.037401 -0.16055 0.027626 0.0011592 -0.0044974 0.014769 -0.0013011 0.025787 0.045894 -0.014756 0.0068153 0.020398 -0.064798 -0.0054769 -7.4e-05 -5.2489e-05 0.00033966 0.00024024 -0.33849 0 0 0.026543 0 0.043656 -0.035021 0.00020589 0 0
3.6133 -0.00050092 0.0031308 -0.03826 0.0041505 0 -0.0044344 0.012233 0.024805 0.023976 0.018254 0.0499 -0.16688 0.019664 0.00079765 -0.017068 0.001128 -0.0088048 0.019083 0.031821 -0.031402 -0.0081743 0.00085527 -0.087742 -0.018709 -0.00048409 -0.00040227 5.904e-05 0.00034476 -0.43244 0 0 0.039024 0 0.040196 -0.032023 -0.0024716 0 0
3.6172 -0.0031301 1.3912e-05 -0.0062361 0.0020777 0 -0.0091155 0.016883 0.025179 0.03602 0.024569 0.06137 -0.15957 0.010742 0.0027431 -0.024767 -0.0068889 -0.012684 0.014415 0.019255 -0.038776 -0.02338 -0.021473 -0.10359 -0.032953 -0.0007862 -0.00049771 -0.00021572 0.00073112 -0.52864 0 0 0.052417 0 0.039164 -0.03069 -0.004854 0 0
3.6211 -0.0057108 -0.0024838 0.034135 0.0004896 0 -0.0087762 0.021029 0.025921 0.045281 0.029481 0.070668 -0.14256 0.001611 0.0060791 -0.027204 -0.010046 -0.013624 0.011556 0.0090008 -0.039955 -0.038067 -0.044749 -0.11226 -0.04762 -0.00076015 -0.0002709 -0.00033337 0.0013069 -0.61054 0 0 0.06266 0 0.041226 -0.03117 -0.0069819 0 0
3.625 -0.0078585 -0.0041685 0.055428 0.00059855 0 -0.0016244 0.021502 0.026392 0.047955 0.030334 0.074881 -0.1325 -0.006951 0.0078405 -0.024516 -0.0095363 -0.012098 0.010119 0.0017856 -0.041097 -0.051349 -0.066723 -0.11169 -0.061941 -0.00045729 0.00013947 -0.00025184 0.0017205 -0.63862 0 0 0.065348 0 0.046763 -0.033163 -0.0088773 0 0
3.6289 -0.0088868 -0.0053291 0.042518 0.0006683 0 0.0078099 0.017003 0.023709 0.042612 0.025679 0.071549 -0.14021 -0.013615 0.0061908 -0.017452 -0.0076841 -0.0075349 0.0093336 -0.0010383 -0.045587 -0.061291 -0.082767 -0.098257 -0.074253 -0.00010356 0.00062683 1.0414e-05 0.0017015 -0.57805 0 0 0.059169 0 0.056178 -0.035348 -0.010494 0 0
3.6328 -0.0083894 -0.0062487 0.00388 -0.0021968 0 0.011758 0.0091275 0.016081 0.03065 0.016297 0.05954 -0.15807 -0.017113 0.0025648 -0.0093425 -0.0079455 0.00050788 0.0080926 0.0013463 -0.05057 -0.064973 -0.086602 -0.069987 -0.08138 0.00013011 0.0011741 0.00038611 0.0012824 -0.42256 0 0 0.045858 0 0.067808 -0.034657 -0.011976 0 0
3.6367 -0.0067193 -0.0069298 -0.033765 -0.0081313 0 0.006192 0.00082168 0.0048883 0.014989 0.0046737 0.038392 -0.16749 -0.017846 0.00037671 -0.0023661 -0.010256 0.011118 0.006604 0.0076522 -0.048689 -0.062194 -0.078561 -0.029808 -0.082295 0.00022824 0.0016697 0.00071323 0.00070691 -0.19504 0 0 0.02746 0 0.079173 -0.030421 -0.013557 0 0
3.6406 -0.0049251 -0.0072908 -0.045071 -0.013367 0 -0.005375 -0.0060292 -0.0065286 -0.0017278 -0.0067786 0.0081958 -0.1583 -0.015903 0.0017013 0.0027762 -0.013544 0.022477 0.0055218 0.017188 -0.033716 -0.052629 -0.058968 0.014675 -0.076107 0.00022909 0.0018178 0.00077084 0.00018378 0.070666 0 0 0.0045589 0 0.088749 -0.02274 -0.0153 0 0
3.6445 -0.0041176 -0.0074919 -0.025781 -0.01385 0 -0.015181 -0.011584 -0.015843 -0.018057 -0.017168 -0.028637 -0.13912 -0.011459 0.0054866 0.0057441 -0.01619 0.033313 0.0057313 0.029056 -0.0057706 -0.036304 -0.028964 0.05503 -0.062252 0.00010541 0.0013955 0.00046913 -0.00022193 0.34503 0 0 -0.022297 0 0.095062 -0.012171 -0.017204 0 0
3.6484 -0.0046909 -0.0079063 0.0035778 -0.01004 0 -0.01828 -0.016999 -0.023378 -0.033267 -0.026887 -0.065423 -0.12812 -0.0040955 0.0090209 0.006894 -0.013129 0.043314 0.010016 0.041391 0.027857 -0.013081 0.0088549 0.086124 -0.039391 -0.00018176 0.00061857 2.1464e-05 -0.00048988 0.60207 0 0 -0.049823 0 0.095158 -0.00088398 -0.018703 0 0
3.6523 -0.0059971 -0.0087029 0.014395 -0.0073812 0 -0.016367 -0.022752 -0.030942 -0.046179 -0.035985 -0.092364 -0.13478 0.005455 0.010773 0.008059 -0.0027474 0.051948 0.018657 0.051977 0.056953 0.012443 0.046527 0.10715 -0.012595 -0.00051749 0.00011026 -0.00016011 -0.00053369 0.81059 0 0 -0.071653 0 0.090579 0.0082208 -0.018778 0 0
3.6563 -0.0067963 -0.0095194 -0.0057152 -0.011107 0 -0.014815 -0.028011 -0.039215 -0.054677 -0.042924 -0.10172 -0.1516 0.016917 0.011456 0.0097114 0.014053 0.05745 0.030829 0.06023 0.074599 0.037884 0.080762 0.11946 0.015024 -0.00060427 0.00035623 0.00015907 -0.00026736 0.93533 0 0 -0.08183 0 0.082956 0.014603 -0.016812 0 0
3.6602 -0.0062216 -0.0096474 -0.041458 -0.020168 0 -0.016335 -0.031329 -0.04622 -0.056667 -0.045203 -0.093457 -0.1628 0.029943 0.012484 0.011946 0.035817 0.057863 0.045448 0.065896 0.080816 0.06136 0.10921 0.12408 0.040872 -0.00018782 0.0011731 0.00075112 0.00022292 0.95335 0 0 -0.07925 0 0.073769 0.018249 -0.012406 0 0
3.6641 -0.0045266 -0.0086055 -0.061848 -0.026721 0 -0.017918 -0.031671 -0.04825 -0.051815 -0.041386 -0.076079 -0.15854 0.04393 0.013987 0.014437 0.059635 0.053395 0.060511 0.068935 0.081001 0.080475 0.12916 0.12124 0.061432 0.00066239 0.0018256 0.0010919 0.00064905 0.87072 0 0 -0.068656 0 0.065141 0.019749 -0.0051351 0 0
3.668 -0.0029667 -0.0065586 -0.046278 -0.022646 0 -0.014225 -0.028843 -0.042508 -0.042309 -0.032601 -0.060583 -0.14071 0.056269 0.014792 0.015638 0.078009 0.047229 0.07128 0.070373 0.080582 0.092424 0.13851 0.11141 0.072325 0.0015362 0.0017643 0.00088699 0.00073873 0.72078 0 0 -0.056779 0 0.059945 0.021435 0.003892 0 0
3.6719 -0.0028271 -0.0042092 -0.0027371 -0.0075722 0 -0.0039724 -0.023327 -0.029493 -0.031532 -0.021976 -0.051931 -0.11778 0.064646 0.014157 0.014957 0.087672 0.043092 0.076056 0.071306 0.080186 0.098144 0.13972 0.095567 0.07498 0.0019946 0.0012268 0.00042505 0.00050314 0.54269 0 0 -0.04682 0 0.057531 0.024226 0.01212 0 0
3.6758 -0.0043436 -0.0023252 0.037543 0.0092503 0 0.0072619 -0.016043 -0.013341 -0.02151 -0.01248 -0.045233 -0.098203 0.067417 0.012895 0.012317 0.087299 0.041499 0.074122 0.071613 0.075197 0.097463 0.13279 0.074198 0.069815 0.0019159 0.0010099 0.00032955 0.00025514 0.35873 0 0 -0.036272 0 0.056781 0.027609 0.01797 0 0
3.6797 -0.0064093 -0.0013428 0.04478 0.015784 0 0.011055 -0.0081617 0.000351 -0.011496 -0.00511 -0.030445 -0.089206 0.063201 0.012373 0.0078659 0.076387 0.038667 0.065276 0.07088 0.060003 0.090303 0.11768 0.046628 0.057557 0.0015302 0.0015971 0.00089728 0.00031864 0.16962 0 0 -0.020062 0 0.056174 0.030612 0.019981 0 0
3.6836 -0.0073313 -0.0012731 0.014316 0.0073426 0 0.0036671 -0.00072099 0.0080606 0.00075754 0.0011253 -0.0019511 -0.097261 0.049284 0.012597 0.0023102 0.054784 0.029846 0.049524 0.066785 0.03341 0.075011 0.092091 0.012395 0.038526 0.0011286 0.0025631 0.0017014 0.00070119 -0.031011 0 0 0.0038068 0 0.051766 0.029599 0.015479 0 0
3.6875 -0.0060241 -0.0017726 -0.029867 -0.0088006 0 -0.0097581 0.0059469 0.010791 0.016067 0.0077059 0.03523 -0.12394 0.029349 0.011836 -0.0027872 0.029456 0.014301 0.031388 0.057345 0.00078227 0.053371 0.058553 -0.026359 0.016069 0.00078064 0.002927 0.001927 0.0010589 -0.23962 0 0 0.031196 0 0.041087 0.021979 0.0060638 0 0
3.6914 -0.0026966 -0.0022045 -0.053989 -0.018746 0 -0.018453 0.012347 0.013284 0.032082 0.01512 0.068212 -0.15981 0.0073528 0.0084333 -0.0070897 0.0045067 -0.0029315 0.013482 0.04243 -0.028877 0.027282 0.020262 -0.064281 -0.0080183 0.00036211 0.0021204 0.0011582 0.00099847 -0.4388 0 0 0.054072 0 0.024898 0.0084535 -0.0058581 0 0
3.6953 0.0014265 -0.0017726 -0.040197 -0.013144 0 -0.01435 0.019043 0.020033 0.04456 0.022561 0.085785 -0.18676 -0.013675 0.0028313 -0.010648 -0.017573 -0.0146 -0.0026286 0.022299 -0.048597 -0.0017338 -0.020052 -0.095271 -0.032583 -0.00018108 0.00056845 -0.00017211 0.00043249 -0.60638 0 0 0.0661 0 0.0044498 -0.009655 -0.018432 0 0
3.6992 0.0049858 9.6296e-05 0.00063514 0.0050949 0 0.0013775 0.025477 0.030994 0.05048 0.028647 0.086544 -0.19174 -0.029997 -0.002536 -0.013836 -0.034376 -0.017026 -0.015455 -0.0022434 -0.057433 -0.031649 -0.058676 -0.11581 -0.05639 -0.00068193 -0.0007064 -0.0011514 -0.00033704 -0.72518 0 0 0.066845 0 -0.017962 -0.029846 -0.029326 0 0
3.7031 0.0072232 0.0032493 0.037746 0.023046 0 0.019005 0.029666 0.040767 0.049946 0.032201 0.078658 -0.18004 -0.035724 -0.0054214 -0.018128 -0.043764 -0.012801 -0.023763 -0.026961 -0.059844 -0.057196 -0.087235 -0.1258 -0.076824 -0.00091401 -0.0010143 -0.0012254 -0.00086242 -0.78411 0 0 0.061213 0 -0.035322 -0.044252 -0.034806 0 0
3.707 0.0081333 0.0066661 0.04324 0.028117 0 0.02759 0.029434 0.04249 0.045151 0.032524 0.071723 -0.17174 -0.033414 -0.0056557 -0.023881 -0.048781 -0.0079123 -0.029462 -0.046971 -0.061167 -0.075672 -0.10443 -0.12615 -0.092933 -0.00086535 -0.00050092 -0.00066672 -0.00088852 -0.77397 0 0 0.054869 0 -0.044282 -0.049338 -0.035805 0 0
3.7109 0.0081686 0.0090112 0.011852 0.017889 0 0.022998 0.024292 0.033511 0.037767 0.029352 0.067994 -0.1815 -0.024859 -0.0047964 -0.030749 -0.050374 -0.0061258 -0.033082 -0.059763 -0.062892 -0.085479 -0.10981 -0.11615 -0.10366 -0.00076244 0.00020154 -0.00021625 -0.00050858 -0.68715 0 0 0.049568 0 -0.043808 -0.044332 -0.033156 0 0
3.7148 0.0078845 0.00957 -0.035758 0.0014856 0 0.010342 0.016172 0.017887 0.027685 0.022929 0.060664 -0.20209 -0.012301 -0.0041551 -0.038093 -0.049378 -0.005906 -0.035038 -0.063374 -0.061419 -0.085522 -0.10373 -0.09396 -0.10808 -0.00077385 0.00066376 -0.00029884 -5.5391e-05 -0.52468 0 0 0.042142 0 -0.033824 -0.02963 -0.027954 0 0
3.7188 0.0077196 0.0087725 -0.067619 -0.0082432 0 -0.00065264 0.008174 0.0033434 0.014317 0.014189 0.040546 -0.2111 0.00021952 -0.0035285 -0.043981 -0.046028 -0.0025733 -0.035121 -0.054641 -0.051154 -0.073675 -0.08682 -0.059962 -0.1038 -0.00073862 0.00090249 -0.00063722 0.00014345 -0.30375 0 0 0.02778 0 -0.015496 -0.0078688 -0.022123 0 0
3.7227 0.0078497 0.0077947 -0.062457 -0.0049173 0 -0.0032134 0.0023583 -0.004701 -0.0012811 0.0046318 0.00534 -0.19619 0.0081051 -0.0019135 -0.045862 -0.040369 0.0066016 -0.032796 -0.036848 -0.029498 -0.05353 -0.065204 -0.019218 -0.091561 -0.00029241 0.0010323 -0.00064153 -3.6845e-05 -0.057567 0 0 0.0048619 0 0.0032544 0.011051 -0.017882 0 0
3.7266 0.0080794 0.0075778 -0.024048 0.0070859 0 0.0020518 -0.0014252 -0.0067726 -0.016049 -0.004212 -0.036333 -0.17162 0.011071 0.00089186 -0.043463 -0.032616 0.019225 -0.027977 -0.014851 0.00013996 -0.029445 -0.042595 0.02007 -0.073817 0.0006766 0.00091449 -0.00012025 -0.00046709 0.17323 0 0 -0.022414 0 0.01733 0.021823 -0.0153 0 0
3.7305 0.0079114 0.0081563 0.02182 0.017129 0 0.0088524 -0.0046884 -0.0076179 -0.026831 -0.011336 -0.069471 -0.16589 0.0095134 0.0037859 -0.036903 -0.022984 0.029357 -0.020639 0.0084374 0.029665 -0.0039014 -0.020461 0.051066 -0.052021 0.0017376 0.00033268 0.0004672 -0.00085841 0.35154 0 0 -0.04565 0 0.024045 0.021906 -0.01408 0 0
3.7344 0.0068966 0.0088431 0.045808 0.017211 0 0.010951 -0.0084025 -0.011142 -0.03244 -0.016321 -0.082254 -0.19091 0.0044844 0.0054394 -0.02675 -0.011859 0.032256 -0.010931 0.030032 0.051038 0.020618 0.00025903 0.071541 -0.027866 0.0021844 -0.00052301 0.00048504 -0.00094328 0.45209 0 0 -0.05706 0 0.021415 0.0098474 -0.013619 0 0
3.7383 0.0050527 0.0089512 0.035983 0.0078683 0 0.0070159 -0.011903 -0.016864 -0.033705 -0.01893 -0.073488 -0.22577 -0.00083398 0.0055276 -0.015313 -0.00091145 0.028037 0.00014392 0.044759 0.060948 0.039925 0.019658 0.083034 -0.0048318 0.0016711 -0.00097149 -0.0001911 -0.00064934 0.46687 0 0 -0.054196 0 0.0081926 -0.013087 -0.012341 0 0
3.7422 0.002937 0.0082682 0.0059008 -0.0031245 0 0.00099163 -0.013511 -0.020834 -0.031758 -0.018807 -0.052714 -0.23452 -0.0037022 0.0046806 -0.0059808 0.0079655 0.021289 0.010117 0.053659 0.061939 0.054441 0.038609 0.087363 0.014587 0.000591 -0.00044017 -0.0010063 -0.00015498 0.40835 0 0 -0.041356 0 -0.0071832 -0.03518 -0.0099255 0 0
3.7461 0.0012178 0.0069047 -0.016739 -0.0074069 0 -0.0017141 -0.012077 -0.019538 -0.026773 -0.015682 -0.033294 -0.20138 -0.0037661 0.0034352 0.00011048 0.014007 0.01723 0.017829 0.057345 0.059259 0.064266 0.056282 0.084306 0.029192 -0.00022335 0.00083437 -0.0012524 0.00023472 0.30692 0 0 -0.026645 0 -0.020913 -0.051271 -0.006832 0 0
3.75 0.00012112 0.004897 -0.012679 -0.0024214 0 0.0011499 -0.0079307 -0.01287 -0.0186 -0.0098764 -0.0235 -0.14687 -0.0011479 0.0016738 0.0022665 0.01674 0.017714 0.022342 0.056579 0.056071 0.069572 0.071361 0.0725 0.038018 -0.000223 0.001847 -0.00073999 0.00032108 0.19809 0 0 -0.01658 0 -0.029766 -0.057261 -0.0037029 0 0
3.7539 -0.00068085 0.002167 0.012825 0.007081 0 0.0068331 -0.0025137 -0.0038017 -0.0082084 -0.0025077 -0.02163 -0.10752 0.0031611 -0.00074196 -4.3361e-05 0.015672 0.020129 0.022302 0.052121 0.050995 0.070036 0.080132 0.051888 0.039254 0.00040373 0.001708 6.3777e-05 0.00016757 0.10329 0 0 -0.011969 0 -0.029602 -0.048143 -0.001982 0 0
3.7578 -0.0016157 -0.0010948 0.034024 0.012951 0 0.0097253 0.0026948 0.0042646 0.0021525 0.0049193 -0.01826 -0.10061 0.0062397 -0.0031069 -0.0048358 0.012065 0.019757 0.018004 0.04528 0.039991 0.065737 0.077436 0.024785 0.032802 0.00097347 0.00051609 0.0005356 3.039e-05 0.018048 0 0 -0.0080324 0 -0.020912 -0.027197 -0.0032969 0 0
3.7617 -0.0027057 -0.0041796 0.02647 0.0097454 0 0.005794 0.0069102 0.0097449 0.010562 0.011184 -0.0039557 -0.11072 0.0069718 -0.0041082 -0.0099327 0.0074478 0.013592 0.01126 0.036801 0.020902 0.057579 0.063962 -0.0052868 0.021018 0.00097267 -0.00070921 0.00049053 0.0001112 -0.079678 0 0 0.001225 0 -0.008719 -0.0032999 -0.0071008 0 0
3.7656 -0.0036109 -0.0062226 -0.010984 -0.0012684 0 -0.0039391 0.0099786 0.013145 0.016907 0.015728 0.022876 -0.11078 0.0051898 -0.0030787 -0.014507 0.0022578 0.0028206 0.0029126 0.026768 -0.0033973 0.045813 0.040621 -0.035176 0.0050397 0.00047521 -0.0010075 0.00027022 0.00035537 -0.20432 0 0 0.017626 0 0.004033 0.018357 -0.012745 0 0
3.7695 -0.0041876 -0.0069343 -0.052886 -0.012858 0 -0.013542 0.011914 0.015815 0.022335 0.01855 0.053644 -0.092783 0.0011238 -0.00079067 -0.017981 -0.0032579 -0.0076691 -0.0061854 0.015226 -0.026107 0.030824 0.009273 -0.062193 -0.013796 -5.4407e-05 -0.00037697 0.00028451 0.00048983 -0.34093 0 0 0.03664 0 0.014359 0.032697 -0.019295 0 0
3.7734 -0.0048668 -0.0069292 -0.066655 -0.016902 0 -0.016201 0.012625 0.01852 0.027175 0.019867 0.074736 -0.074311 -0.0036625 0.0012458 -0.020545 -0.0098715 -0.012314 -0.014942 0.0022909 -0.041016 0.013612 -0.024272 -0.083103 -0.032779 -0.00028817 0.00031971 0.00052922 0.00027294 -0.44708 0 0 0.050259 0 0.017568 0.031356 -0.02431 0 0
3.7773 -0.006276 -0.007206 -0.039626 -0.010473 0 -0.0095272 0.011968 0.020624 0.029808 0.019851 0.076716 -0.075487 -0.0067497 0.0022349 -0.023768 -0.018163 -0.0083678 -0.022733 -0.01025 -0.046557 -0.0024488 -0.051248 -0.093962 -0.048497 -0.00030778 0.00030672 0.00059515 -0.00027129 -0.47883 0 0 0.052696 0 0.015538 0.019278 -0.026456 0 0
3.7813 -0.0083886 -0.0082085 0.0089279 0.0014538 0 0.0019055 0.0098936 0.020173 0.027948 0.018453 0.060691 -0.094277 -0.0074916 0.0026407 -0.028206 -0.027945 0.0024315 -0.029182 -0.021019 -0.045987 -0.015368 -0.068402 -0.091648 -0.05924 -0.00037987 -0.00032067 0.00014404 -0.00084471 -0.41916 0 0 0.044268 0 0.010443 0.0011311 -0.025822 0 0
3.7852 -0.010161 -0.0093729 0.041773 0.0092478 0 0.009311 0.0064558 0.014995 0.020954 0.015255 0.036717 -0.10868 -0.0056554 0.0032751 -0.034013 -0.038664 0.015069 -0.033815 -0.028751 -0.043698 -0.023499 -0.073758 -0.075727 -0.063608 -0.00055627 -0.00077766 -0.00066371 -0.0010932 -0.2854 0 0 0.030285 0 0.0041663 -0.018948 -0.022774 0 0
3.7891 -0.010254 -0.0096134 0.03328 0.0060414 0 0.0062883 0.0017906 0.0046283 0.010504 0.00953 0.015417 -0.10247 -0.0013588 0.0041515 -0.040906 -0.048929 0.024488 -0.035648 -0.031439 -0.041046 -0.024477 -0.065493 -0.048724 -0.059532 -0.00058513 -0.00048143 -0.0012506 -0.00086092 -0.11191 0 0 0.016107 0 -0.00073512 -0.035169 -0.018202 0 0
3.793 -0.0083054 -0.0082856 -0.0093148 -0.0063104 0 -0.0057695 -0.0038022 -0.0082629 -0.0011097 0.00082395 -0.00017569 -0.083873 0.0037236 0.0045658 -0.046529 -0.05469 0.028675 -0.032831 -0.027044 -0.035309 -0.016887 -0.046833 -0.014694 -0.046043 -0.00022788 0.00033161 -0.0011496 -0.00028357 0.07352 0 0 0.0029135 0 -0.0019704 -0.041084 -0.014484 0 0
3.7969 -0.0055202 -0.0057413 -0.050714 -0.018095 0 -0.018234 -0.0097199 -0.018769 -0.012925 -0.01014 -0.015414 -0.075204 0.0081534 0.0042674 -0.049096 -0.054315 0.029527 -0.025709 -0.017389 -0.022468 -0.0040434 -0.025089 0.022215 -0.026841 0.00040194 0.00089346 -0.00046071 0.00032636 0.25782 0 0 -0.011976 0 -0.0008713 -0.038847 -0.012631 0 0
3.8008 -0.0038496 -0.0030533 -0.055242 -0.019539 0 -0.021895 -0.015078 -0.023164 -0.025044 -0.021052 -0.036717 -0.085641 0.011599 0.0041441 -0.04773 -0.046981 0.030987 -0.014434 -0.0033188 -0.0012319 0.01239 -0.0030106 0.057876 -0.0036697 0.00088712 0.00073116 0.00021634 0.0006938 0.43194 0 0 -0.030674 0 0.0015658 -0.030275 -0.012727 0 0
3.8047 -0.0044035 -0.0012791 -0.015488 -0.0093178 0 -0.014402 -0.01898 -0.02226 -0.036512 -0.028891 -0.062938 -0.099389 0.01398 0.0053853 -0.041894 -0.032415 0.035796 0.00052985 0.014104 0.025099 0.030594 0.017183 0.08767 0.021569 0.00091051 0.00012621 0.00031978 0.00074231 0.57719 0 0 -0.050582 0 0.0042479 -0.017738 -0.014543 0 0
3.8086 -0.0065187 -0.00093706 0.041078 0.0038712 0 -0.0020567 -0.020871 -0.02112 -0.044265 -0.031748 -0.083824 -0.094011 0.015958 0.0079934 -0.031246 -0.010905 0.043138 0.01781 0.033152 0.05021 0.047569 0.033965 0.10701 0.045671 0.00057871 -0.00024453 -0.00017106 0.00060508 0.66605 0 0 -0.064768 0 0.005656 -0.0056087 -0.016835 0 0
3.8125 -0.0083358 -0.0019716 0.073014 0.008624 0 0.0057098 -0.020697 -0.024446 -0.045069 -0.030141 -0.08767 -0.068554 0.018824 0.010437 -0.019372 0.011476 0.048813 0.033399 0.050929 0.068223 0.061167 0.049631 0.11316 0.065884 0.00031314 -4.4252e-05 -0.00073599 0.00048494 0.67831 0 0 -0.066889 0 0.0062203 0.0027016 -0.017505 0 0
3.8164 -0.0083356 -0.0039533 0.05692 0.00084904 0 0.004246 -0.0188 -0.031526 -0.038788 -0.02648 -0.071555 -0.048498 0.022665 0.011004 -0.0086665 0.0308 0.047898 0.045014 0.066044 0.076354 0.071074 0.065297 0.10672 0.081426 0.00042144 0.0004088 -0.00080905 0.0004582 0.61655 0 0 -0.056362 0 0.007068 0.0072998 -0.016053 0 0
3.8203 -0.0064448 -0.0061864 0.0053699 -0.012597 0 -0.0031166 -0.015655 -0.03596 -0.029241 -0.022939 -0.044692 -0.059699 0.027151 0.0094455 -0.00076884 0.044245 0.038169 0.050984 0.077355 0.075285 0.077008 0.080953 0.090989 0.091613 0.00079687 0.00053641 -0.00029751 0.00037766 0.50568 0 0 -0.039105 0 0.0090076 0.0086356 -0.012458 0 0
3.8242 -0.0038227 -0.0077586 -0.043178 -0.020093 0 -0.0091244 -0.01164 -0.031212 -0.021162 -0.019626 -0.021478 -0.098583 0.031446 0.0071671 0.0025274 0.048591 0.022017 0.049405 0.083423 0.067742 0.078645 0.095665 0.06967 0.095601 0.0010446 0.00013417 0.00035889 -8.8087e-06 0.37627 0 0 -0.023144 0 0.012971 0.0077178 -0.0071082 0 0
3.8281 -0.0017097 -0.0078002 -0.054336 -0.015552 0 -0.0095715 -0.0069569 -0.017051 -0.016052 -0.014791 -0.01022 -0.13157 0.032613 0.0058499 -0.00037667 0.040385 0.0054586 0.038505 0.081522 0.056727 0.074962 0.10343 0.045184 0.091674 0.0008822 -0.00042694 0.00062897 -0.00077539 0.24642 0 0 -0.012875 0 0.018718 0.0065397 -0.0023782 0 0
3.832 -0.00047533 -0.005985 -0.023978 -0.003321 0 -0.0063576 -0.0017087 -0.00042865 -0.011203 -0.0069202 -0.0074686 -0.12625 0.029721 0.0060577 -0.0067012 0.024786 -0.0053215 0.02261 0.073301 0.044433 0.067032 0.10113 0.018877 0.08189 0.0003982 -0.00059599 0.00039798 -0.0016117 0.11629 0 0 -0.0067465 0 0.023469 0.005751 -0.00032333 0 0
3.8359 0.00037697 -0.0028809 0.019704 0.0065453 0 -0.0041615 0.0039012 0.010463 -0.0029798 0.0033181 -0.0026052 -0.082914 0.022587 0.0071459 -0.015241 0.0042351 -0.0076766 0.0037013 0.059154 0.031912 0.054708 0.087093 -0.00771 0.066555 -6.6906e-05 -0.00018527 5.5621e-05 -0.0019404 -0.02275 0 0 0.00016011 0 0.025411 0.0049003 -0.0017813 0 0
3.8398 0.0014873 0.00028556 0.039511 0.0076427 0 -0.0048256 0.0093938 0.013325 0.0090531 0.013203 0.012021 -0.034537 0.011477 0.008142 -0.024815 -0.018665 -0.0038985 -0.016185 0.039733 0.019224 0.037954 0.060642 -0.032511 0.046126 -0.00025332 0.00047875 9.2485e-05 -0.0013471 -0.17431 0 0 0.011405 0 0.022953 0.0033576 -0.0072173 0 0
3.8438 0.0030018 0.0024104 0.01925 0.0022307 0 -0.005528 0.014055 0.013021 0.021447 0.020044 0.03462 -0.015766 -0.0024189 0.0083395 -0.034011 -0.039888 0.00079991 -0.033927 0.015884 0.0059309 0.016234 0.021703 -0.053933 0.020824 -0.00017988 0.0008891 0.00061158 1.5838e-05 -0.32936 0 0 0.026379 0 0.013669 -0.00050683 -0.01686 0 0
3.8477 0.0045307 0.0032546 -0.02333 -0.0021985 0 -0.0023711 0.01726 0.015867 0.030119 0.023203 0.056178 -0.032451 -0.014999 0.0071622 -0.042225 -0.055993 0.0023049 -0.047341 -0.0086723 -0.0081019 -0.0080647 -0.020346 -0.071551 -0.0062131 -4.9056e-05 0.00080308 0.0012335 0.0014435 -0.4683 0 0 0.041167 0 0.00010968 -0.0071379 -0.027652 0 0
3.8516 0.0055477 0.0035385 -0.050881 -0.00047992 0 0.0049008 0.01887 0.022923 0.033867 0.024188 0.068134 -0.060618 -0.024051 0.004114 -0.049807 -0.066803 0.0005509 -0.056638 -0.03135 -0.021979 -0.032249 -0.058274 -0.085061 -0.032211 -1.8542e-05 0.00038921 0.0014706 0.0021608 -0.56894 0 0 0.051492 0 -0.013604 -0.015305 -0.037095 0 0
3.8555 0.0057644 0.0043113 -0.036689 0.0061982 0 0.012324 0.019287 0.029185 0.034478 0.024896 0.068011 -0.072581 -0.028367 -0.00052868 -0.056969 -0.072244 -0.00093697 -0.061939 -0.050424 -0.033767 -0.0543 -0.08771 -0.092469 -0.055134 -9.5999e-05 1.0513e-05 0.0011767 0.001883 -0.61449 0 0 0.054968 0 -0.024451 -0.023884 -0.043638 0 0
3.8594 0.0052288 0.0061031 0.013244 0.012886 0 0.015751 0.01902 0.02919 0.033743 0.025832 0.05884 -0.062039 -0.027087 -0.0050518 -0.063943 -0.072564 0.0015299 -0.063582 -0.064231 -0.04147 -0.072013 -0.1047 -0.09012 -0.072833 -0.00022189 -9.75e-05 0.00062728 0.00097157 -0.59852 0 0 0.051382 0 -0.029149 -0.031435 -0.045843 0 0
3.8633 0.004243 0.0084952 0.064042 0.016162 0 0.014869 0.018094 0.022803 0.031121 0.025894 0.044724 -0.044843 -0.019839 -0.0070422 -0.070477 -0.06776 0.0083869 -0.06157 -0.069331 -0.044321 -0.080324 -0.10398 -0.075623 -0.080344 -0.00037998 2.7778e-05 0.00018674 7.4867e-05 -0.52571 0 0 0.041842 0 -0.021658 -0.034633 -0.041756 0 0
3.8672 0.0032519 0.010367 0.07895 0.016282 0 0.012778 0.015944 0.015049 0.024737 0.023628 0.027894 -0.039115 -0.011195 -0.0054702 -0.075994 -0.06066 0.016389 -0.057626 -0.06864 -0.043213 -0.081241 -0.094882 -0.051286 -0.080179 -0.00057492 0.00017585 -4.459e-05 -0.00038382 -0.40892 0 0 0.028161 0 -0.0066882 -0.033964 -0.034932 0 0
3.8711 0.0027067 0.010596 0.048179 0.014842 0 0.011922 0.012006 0.010456 0.014399 0.018519 0.0095904 -0.04766 -0.0031107 -0.0020738 -0.080031 -0.051989 0.02146 -0.052015 -0.063235 -0.039717 -0.075713 -0.081363 -0.024328 -0.07338 -0.00071768 0.00017296 -0.00022577 -0.00041441 -0.26454 0 0 0.012776 0 0.012684 -0.030107 -0.027311 0 0
3.875 0.0028514 0.0087579 -0.0035104 0.011908 0 0.011287 0.0065314 0.0083525 0.0029272 0.011238 -0.0077244 -0.059099 0.0027346 -0.00013534 -0.082246 -0.042413 0.022147 -0.044995 -0.054304 -0.034495 -0.064999 -0.067019 -0.002761 -0.06127 -0.00060469 2.2802e-05 -0.00046305 -0.00026633 -0.10915 0 0 -0.001561 0 0.033072 -0.024017 -0.020831 0 0
3.8789 0.0035398 0.0054403 -0.036713 0.0065027 0 0.0082038 0.00078202 0.0042328 -0.0059063 0.0030231 -0.020451 -0.062516 0.0041828 -0.0013781 -0.082144 -0.032629 0.02051 -0.03672 -0.043313 -0.026678 -0.05094 -0.056042 0.0098631 -0.045675 -8.2506e-05 -0.00011304 -0.00060256 -0.00013122 0.040439 0 0 -0.012747 0 0.048701 -0.017497 -0.018611 0 0
3.8828 0.00429 0.0020004 -0.028798 -0.00042903 0 0.0025833 -0.0036736 -0.0044815 -0.010608 -0.0048761 -0.026534 -0.058097 0.0013374 -0.0040575 -0.080475 -0.023611 0.0198 -0.028139 -0.032581 -0.015072 -0.037053 -0.049208 0.016223 -0.030088 0.00074145 -6.4947e-05 -0.00041008 -5.4385e-05 0.16606 0 0 -0.020284 0 0.053938 -0.01331 -0.022716 0 0
3.8867 0.004613 -0.00012613 0.008634 -0.0050143 0 -0.0016869 -0.0060051 -0.014799 -0.012841 -0.011318 -0.027483 -0.053982 -0.0035876 -0.0044752 -0.078463 -0.015869 0.021241 -0.020307 -0.023098 -0.00024434 -0.024767 -0.043492 0.021932 -0.016066 0.0014824 0.00018174 6.2573e-05 -4.1902e-05 0.2504 0 0 -0.025145 0 0.049922 -0.011962 -0.031526 0 0
3.8906 0.004362 -0.00022155 0.04039 -0.0036619 0 -0.00042415 -0.0065528 -0.020703 -0.015093 -0.015319 -0.027018 -0.055668 -0.0093271 -0.00063703 -0.07672 -0.0098555 0.022969 -0.013979 -0.015342 0.014552 -0.014472 -0.036947 0.030184 -0.004183 0.0017315 0.00044289 0.00039564 -0.00012016 0.28421 0 0 -0.028483 0 0.037708 -0.013476 -0.043767 0 0
3.8945 0.0037917 0.0012989 0.037411 0.0026112 0 0.0057711 -0.006277 -0.01913 -0.017826 -0.016431 -0.027484 -0.06064 -0.014581 0.0056241 -0.075786 -0.0060021 0.02193 -0.0098822 -0.009651 0.024876 -0.0062271 -0.027632 0.039071 0.0052622 0.0013784 0.0004618 0.00018437 -0.00024301 0.27312 0 0 -0.030332 0 0.019067 -0.017555 -0.057758 0 0
3.8984 0.0032999 0.0031701 0.00076055 0.0079793 0 0.010862 -0.0057889 -0.012979 -0.019135 -0.015095 -0.027878 -0.06279 -0.017503 0.010258 -0.076102 -0.0057607 0.016761 -0.0096 -0.0069381 0.02807 0.00043444 -0.013473 0.043591 0.011807 0.00070595 0.000115 -0.00048841 -0.00023108 0.23615 0 0 -0.029593 0 -0.0025158 -0.023222 -0.069424 0 0
3.9023 0.0031265 0.004111 -0.039948 0.0069393 0 0.0086469 -0.0048937 -0.0080468 -0.017034 -0.012353 -0.02556 -0.059988 -0.018855 0.010658 -0.076614 -0.0085472 0.0089613 -0.011809 -0.0064814 0.025182 0.0068075 0.0015431 0.040141 0.01638 0.00015363 -0.00047713 -0.0010403 6.1346e-05 0.19363 0 0 -0.025302 0 -0.022576 -0.028484 -0.076176 0 0
3.9063 0.0032677 0.0036292 -0.051811 -3.3494e-05 0 -0.00092488 -0.0030291 -0.0073057 -0.011624 -0.0089677 -0.019596 -0.056166 -0.019607 0.0076637 -0.07662 -0.014122 0.0015708 -0.015493 -0.0080984 0.019997 0.012856 0.014166 0.029451 0.018799 -4.0523e-05 -0.0010348 -0.00092782 0.0004838 0.15295 0 0 -0.017883 0 -0.04021 -0.032737 -0.077493 0 0
3.9102 0.0035649 0.0022163 -0.025844 -0.0063383 0 -0.010865 -0.00010448 -0.0084599 -0.0049035 -0.0048604 -0.011812 -0.056647 -0.020654 0.0041651 -0.075574 -0.022236 -0.0031235 -0.019693 -0.011661 0.015847 0.018222 0.021596 0.015743 0.01868 8.0508e-06 -0.0013179 -0.00020367 0.00060295 0.1046 0 0 -0.0090651 0 -0.05501 -0.03561 -0.073329 0 0
3.9141 0.0037542 0.00085099 0.016633 -0.0053359 0 -0.013037 0.0031039 -0.00695 0.0012205 0.00039099 -0.0043346 -0.062615 -0.023329 0.0022187 -0.072789 -0.032625 -0.0047855 -0.022995 -0.017173 0.012992 0.021768 0.019744 0.0032525 0.014915 1.7029e-05 -0.0012578 0.00051558 0.00012224 0.032772 0 0 -0.00051604 0 -0.066956 -0.036807 -0.064041 0 0
3.918 0.0034285 0.00027103 0.042853 0.0030758 0 -0.0054788 0.0053995 -0.00083821 0.0063419 0.0064691 0.0034253 -0.070293 -0.02859 0.0018043 -0.068293 -0.043972 -0.0045149 -0.023663 -0.024247 0.0089155 0.021013 0.0066222 -0.0068146 0.0061741 -0.00013617 -0.00093026 0.0006694 -0.00068319 -0.068227 0 0 0.0074723 0 -0.076777 -0.036588 -0.052824 0 0
3.9219 0.0021273 0.00057428 0.035649 0.011938 0 0.005727 0.0060854 0.0074766 0.011084 0.011953 0.014449 -0.074716 -0.035129 0.0020013 -0.063211 -0.054626 -0.0036088 -0.022083 -0.032004 0.0012234 0.015847 -0.012587 -0.016567 -0.0061313 -0.00028418 -0.0004596 0.00031036 -0.0010706 -0.18574 0 0 0.015906 0 -0.084808 -0.035601 -0.042987 0 0
3.9258 -0.00029386 0.0013207 0.0057844 0.013466 0 0.011732 0.0055844 0.013936 0.015772 0.015285 0.030128 -0.073873 -0.041831 0.0025149 -0.058135 -0.063575 -0.0027857 -0.018697 -0.040025 -0.0096178 0.0063611 -0.034793 -0.028899 -0.020985 -0.00017365 1.3378e-05 -8.1641e-06 -0.00051861 -0.29469 0 0 0.025562 0 -0.090365 -0.033977 -0.035969 0 0
3.9297 -0.0032598 0.001879 -0.019407 0.0061498 0 0.0084262 0.0052127 0.01655 0.019946 0.016115 0.046642 -0.06986 -0.047406 0.0035241 -0.053615 -0.069862 -0.0020896 -0.014149 -0.047886 -0.020301 -0.0069664 -0.056659 -0.044158 -0.037066 0.00020682 0.00030408 0.00010773 0.00065112 -0.37075 0 0 0.035331 0 -0.092574 -0.031793 -0.032845 0 0
3.9336 -0.0055352 0.0017158 -0.01956 -0.0039254 0 -0.00053359 0.0061785 0.016364 0.022928 0.015475 0.05603 -0.06691 -0.048836 0.0044365 -0.050345 -0.071468 -0.0010063 -0.0099066 -0.05471 -0.027381 -0.022476 -0.072118 -0.058632 -0.051083 0.00053221 0.00023517 0.00042485 0.0014423 -0.3991 0 0 0.041994 0 -0.088469 -0.028821 -0.034663 0 0
3.9375 -0.0059329 0.00058401 0.0034087 -0.0086323 0 -0.0074686 0.0084757 0.015322 0.024232 0.014475 0.051909 -0.068246 -0.045316 0.0037914 -0.047762 -0.069172 0.0013905 -0.00726 -0.059802 -0.030006 -0.035944 -0.079343 -0.066271 -0.059952 0.00041641 -0.00018617 0.00035324 0.0011003 -0.37481 0 0 0.041922 0 -0.078491 -0.025129 -0.038325 0 0
3.9414 -0.0041943 -0.0013023 0.029458 -0.0049498 0 -0.0074019 0.010544 0.013922 0.023138 0.012933 0.035073 -0.073739 -0.037527 0.0010064 -0.045209 -0.064107 0.0059309 -0.0061899 -0.062637 -0.030044 -0.045177 -0.079163 -0.062718 -0.06275 -0.0001915 -0.00064497 -0.00032476 -0.00010223 -0.30036 0 0 0.033637 0 -0.064209 -0.020883 -0.041572 0 0
3.9453 -0.0012638 -0.003193 0.037999 0.00269 0 -0.0018304 0.010166 0.011111 0.01839 0.0095984 0.013767 -0.079668 -0.026207 -0.0021316 -0.042181 -0.057108 0.012437 -0.0064018 -0.062599 -0.029611 -0.048597 -0.072149 -0.048651 -0.058865 -0.00089581 -0.0006853 -0.00109 -0.001053 -0.18671 0 0 0.019331 0 -0.047033 -0.016239 -0.04281 0 0
3.9492 0.0013553 -0.0040907 0.023146 0.0066093 0 0.0032647 0.0061741 0.0060295 0.0092099 0.0038357 -0.0020417 -0.081016 -0.012559 -0.0026028 -0.038047 -0.049199 0.019216 -0.0071874 -0.058691 -0.028565 -0.044414 -0.059012 -0.029529 -0.047702 -0.0011759 -0.00012535 -0.0011442 -0.00084412 -0.055547 0 0 0.0039832 0 -0.028999 -0.011426 -0.040222 0 0
3.9531 0.0026371 -0.003433 -0.0043621 0.0026449 0 0.0029176 -0.00033041 -0.00067406 -0.0029824 -0.0031225 -0.0078189 -0.075146 0.00033078 0.0007234 -0.032133 -0.041484 0.023871 -0.0061861 -0.048977 -0.024504 -0.031431 -0.040412 -0.011557 -0.02957 -0.00085206 0.00066849 -0.00024729 0.00035214 0.06526 0 0 -0.0076165 0 -0.013938 -0.0069321 -0.032474 0 0
3.957 0.0025798 -0.001684 -0.027156 -0.0063597 0 -0.0026468 -0.0064431 -0.0072569 -0.014332 -0.008926 -0.0072629 -0.064103 0.010606 0.0054155 -0.025065 -0.033549 0.025157 -0.0021667 -0.034823 -0.01524 -0.013933 -0.018372 0.0028957 -0.0081996 -0.00023718 0.0010137 0.00096091 0.0014597 0.15545 0 0 -0.013918 0 -0.0025029 -0.0029078 -0.022322 0 0
3.9609 0.0018756 -0.00017876 -0.033488 -0.013032 0 -0.0084484 -0.0095832 -0.012241 -0.020956 -0.012212 -0.0086203 -0.053335 0.017778 0.0075739 -0.017113 -0.024438 0.024213 0.0054173 -0.016877 -0.0013223 0.0061278 0.0066976 0.016283 0.015108 0.00018324 0.00053394 0.0015289 0.0015371 0.21535 0 0 -0.017346 0 0.005583 0.00063884 -0.01133 0 0
3.9648 0.001148 -0.00013583 -0.023329 -0.011674 0 -0.0091894 -0.0096271 -0.01524 -0.022152 -0.013779 -0.017661 -0.047718 0.02176 0.0058127 -0.0085596 -0.013062 0.02371 0.016809 0.0039443 0.013821 0.026771 0.034227 0.032226 0.039138 0.00021796 -0.00041463 0.0010897 0.00061442 0.26419 0 0 -0.021898 0 0.010968 0.0037573 -0.0010746 0 0
3.9688 0.0005111 -0.0016181 -0.0064554 -0.0031376 0 -0.0039771 -0.0090386 -0.01679 -0.021041 -0.01546 -0.032899 -0.04854 0.023153 0.0027721 0.0003116 0.0031993 0.0254 0.032107 0.025762 0.02614 0.044939 0.062926 0.050593 0.062384 9.8276e-05 -0.00099907 0.0001717 -0.00047805 0.32124 0 0 -0.029348 0 0.015279 0.0066358 0.0058884 0 0
3.9727 -0.0002629 -0.003447 0.0044245 0.0055117 0 0.0025733 -0.010569 -0.017772 -0.021502 -0.017857 -0.046606 -0.054156 0.025052 0.0022326 0.0091779 0.024566 0.028321 0.048473 0.04505 0.033509 0.058768 0.088741 0.066157 0.083512 0.00013898 -0.00067608 -0.00037128 -0.0010118 0.38476 0 0 -0.037211 0 0.020898 0.0097977 0.009097 0 0
3.9766 -0.001342 -0.0042543 0.0015178 0.0064732 0 0.0039809 -0.014447 -0.018862 -0.024155 -0.019461 -0.050572 -0.062883 0.029193 0.0048315 0.017794 0.048817 0.029493 0.06356 0.06021 0.036436 0.068537 0.10883 0.072347 0.10183 0.00031628 0.00026644 -0.00019735 -0.00099339 0.42805 0 0 -0.040428 0 0.028064 0.01357 0.0099159 0 0
3.9805 -0.0026952 -0.0037239 -0.012751 -0.0022931 0 -0.0024308 -0.017761 -0.019926 -0.025508 -0.018182 -0.04208 -0.074246 0.036465 0.0071927 0.025839 0.073809 0.026557 0.075708 0.070216 0.036798 0.07439 0.12103 0.066588 0.11646 0.00025848 0.00096231 0.00027223 -0.00092173 0.41802 0 0 -0.035539 0 0.036492 0.018203 0.0094048 0 0
3.9844 -0.0042506 -0.0028177 -0.026261 -0.014803 0 -0.012582 -0.01692 -0.019542 -0.021378 -0.013641 -0.025594 -0.086978 0.047485 0.0056539 0.032878 0.096671 0.019867 0.083177 0.074236 0.036123 0.076646 0.12321 0.05216 0.12636 -0.00030002 0.00079751 0.00038652 -0.0010747 0.34091 0 0 -0.02374 0 0.045477 0.023953 0.0088993 0 0
3.9883 -0.005971 -0.0027533 -0.024981 -0.021345 0 -0.018384 -0.011058 -0.01554 -0.011241 -0.0076922 -0.0090777 -0.096836 0.061663 0.0005773 0.037245 0.1097 0.01212 0.082608 0.071164 0.034849 0.075313 0.11196 0.034993 0.12807 -0.0010938 -4.0444e-06 -2.8891e-05 -0.0011976 0.21359 0 0 -0.010004 0 0.052731 0.031265 0.010733 0 0
3.9922 -0.0076323 -0.0037637 -0.0043045 -0.01635 0 -0.014419 -0.0031378 -0.0069598 0.00086364 -0.0026006 0.0019715 -0.098193 0.075145 -0.0036211 0.038825 0.11239 0.0060696 0.076633 0.064857 0.032685 0.071938 0.094205 0.018862 0.12335 -0.0014533 -0.00063132 -0.00052178 -0.00091361 0.071968 0 0 0.00097346 0 0.057685 0.03927 0.014566 0 0
3.9961 -0.0085973 -0.0048858 0.024822 -0.0033423 0 -0.0029047 0.0024671 0.0039727 0.0097744 0.0010638 0.0079373 -0.088946 0.085908 -0.0029559 0.037536 0.10496 0.0026667 0.066506 0.056723 0.02922 0.066653 0.073147 0.0036785 0.11291 -0.00094007 -0.00051376 -0.0005114 -0.00029167 -0.051457 0 0 0.0082186 0 0.060628 0.047338 0.019704 0 0
4 -0.0080499 -0.0049573 0.042147 0.0077272 0 0.0078328 0.0037476 0.012308 0.013479 0.0044717 0.013267 -0.073468 0.092224 0.0019423 0.033534 0.088475 0.0012172 0.053682 0.048041 0.024232 0.059569 0.051909 -0.01201 0.097753 0.00014205 0.00012206 0.00013091 0.00015649 -0.14202 0 0 0.014078 0 0.062131 0.054753 0.025295 0 0
4.0039 -0.0056731 -0.0037533 0.034045 0.0089815 0 0.010519 0.0026148 0.013945 0.014058 0.0085501 0.02122 -0.059538 0.091511 0.0065203 0.027257 0.065326 0.00093266 0.040473 0.040274 0.017865 0.050474 0.034928 -0.027615 0.079641 0.00093747 0.00052231 0.00099084 6.3339e-05 -0.20088 0 0 0.020549 0 0.063607 0.06002 0.029684 0 0
4.0078 -0.0021535 -0.0020995 0.0061668 0.0015496 0 0.0053376 0.0027925 0.0095082 0.014766 0.012332 0.030067 -0.05173 0.08462 0.0071244 0.020907 0.04287 0.0019664 0.03013 0.034077 0.01088 0.039975 0.024621 -0.040025 0.062756 0.00081755 0.0001983 0.0015194 -0.00033415 -0.23407 0 0 0.026271 0 0.067088 0.061554 0.031343 0 0
4.0117 0.0010952 -0.00093274 -0.019714 -0.00564 0 -0.00060406 0.0061378 0.0044308 0.016619 0.013625 0.034419 -0.048204 0.075087 0.0046939 0.015984 0.025139 0.0049538 0.023367 0.028966 0.0046851 0.029185 0.019 -0.046231 0.049234 -1.1041e-06 -0.00058288 0.0014768 -0.0004377 -0.24519 0 0 0.027478 0 0.072455 0.059548 0.030762 0 0
4.0156 0.002873 -0.00039261 -0.023877 -0.0044326 0 -0.00047223 0.010927 0.0042823 0.017902 0.011316 0.030554 -0.044455 0.065157 0.0033905 0.013189 0.01386 0.0098921 0.020349 0.024739 0.00069083 0.01891 0.016708 -0.045867 0.040108 -0.00063307 -0.0010873 0.0010217 2.0935e-05 -0.2361 0 0 0.022113 0 0.079084 0.054193 0.028462 0 0
4.0195 0.0029869 8.0242e-05 -0.0063756 0.0046002 0 0.0053841 0.013579 0.0093506 0.016579 0.0067272 0.020603 -0.039739 0.057205 0.0058331 0.012987 0.010011 0.015767 0.020868 0.021186 -0.00071528 0.010012 0.016098 -0.040925 0.036014 -0.00034993 -0.0008471 0.00048173 0.00063778 -0.20979 0 0 0.012773 0 0.08596 0.045952 0.025192 0 0
4.0234 0.0021869 0.00084072 0.012487 0.012612 0 0.0098262 0.01192 0.01396 0.012549 0.0024542 0.011213 -0.038589 0.055606 0.010235 0.015435 0.013748 0.021221 0.02388 0.018725 -0.00051533 0.0045578 0.014916 -0.033411 0.037612 0.00074361 -8.095e-05 0.00010523 0.0007535 -0.16936 0 0 0.0050827 0 0.089659 0.036217 0.022538 0 0
4.0273 0.001361 0.0014384 0.010515 0.011117 0 0.0064327 0.0068296 0.011732 0.0073777 -5.9313e-05 0.0075433 -0.045334 0.05903 0.012454 0.018076 0.019226 0.025324 0.02637 0.017775 -9.9677e-05 0.0021623 0.013168 -0.023836 0.041325 0.0018293 0.0005778 -1.7013e-05 0.00017119 -0.11439 0 0 0.0026773 0 0.088765 0.027727 0.021059 0 0
4.0313 0.00079895 0.0010585 -0.015491 0.00045012 0 -0.0034458 0.0010219 0.001923 0.0022837 -0.0015921 0.0082147 -0.057767 0.06576 0.010488 0.019763 0.024307 0.027636 0.027231 0.018702 0.00020001 0.0024132 0.011993 -0.011999 0.045749 0.0021366 0.00070358 8.4436e-05 -0.00062264 -0.041523 0 0 0.003665 0 0.083305 0.021579 0.02037 0 0
4.0352 0.0001883 -0.00046562 -0.045754 -0.010356 0 -0.011482 -0.0034089 -0.0094673 -0.0029832 -0.0037878 0.0063468 -0.067553 0.073985 0.0064424 0.0197 0.027647 0.027907 0.025771 0.021717 0.001452 0.0048492 0.012543 0.0014763 0.049894 0.0015803 0.00040659 0.00029589 -0.00096169 0.048903 0 0 0.0022722 0 0.073748 0.018518 0.019942 0 0
4.0391 -0.00079395 -0.0022194 -0.054499 -0.012187 0 -0.010494 -0.0061881 -0.015109 -0.0090885 -0.0070134 -0.003909 -0.067644 0.080758 0.0040317 0.017102 0.028397 0.026203 0.021449 0.027036 0.0047144 0.0088187 0.016817 0.015037 0.052912 0.00069797 0.00010015 0.00046436 -0.00065011 0.14621 0 0 -0.0056372 0 0.061325 0.019333 0.018686 0 0
4.043 -0.0019969 -0.0028939 -0.032474 -0.0044393 0 -0.0017029 -0.0080521 -0.012982 -0.015384 -0.0098658 -0.021346 -0.059021 0.082266 0.0046665 0.012891 0.028569 0.023407 0.015729 0.033479 0.009249 0.013056 0.025962 0.027467 0.055218 6.0283e-05 3.4337e-05 0.0004941 -6.2376e-05 0.23079 0 0 -0.018364 0 0.050088 0.023087 0.015204 0 0
4.0469 -0.0029018 -0.0019225 0.0052813 0.0048567 0 0.0063679 -0.0093337 -0.0077333 -0.019782 -0.010811 -0.037928 -0.049578 0.079063 0.0064396 0.0090645 0.030461 0.0211 0.010933 0.03926 0.01249 0.016956 0.037638 0.038421 0.057882 -0.00018953 0.00010185 0.00043026 0.00033839 0.28389 0 0 -0.029493 0 0.042564 0.027498 0.010071 0 0
4.0508 -0.0031074 7.8428e-05 0.032716 0.0072026 0 0.0063319 -0.0096049 -0.0056631 -0.020522 -0.010003 -0.04514 -0.046378 0.071999 0.0068018 0.0066633 0.034856 0.020319 0.0083626 0.043366 0.012262 0.020405 0.050212 0.047113 0.061318 -0.00025568 6.1054e-05 0.00039661 0.00045198 0.2975 0 0 -0.033207 0 0.039929 0.031423 0.0040115 0 0
4.0547 -0.0026174 0.0019519 0.034336 0.0017154 0 -0.00084492 -0.00847 -0.0085995 -0.017803 -0.0091673 -0.040619 -0.04935 0.062386 0.0055707 0.0065624 0.042078 0.02028 0.0091503 0.0449 0.009209 0.023392 0.061881 0.050923 0.065756 -0.00030039 -0.00013365 0.00040666 0.00046775 0.27563 0 0 -0.028766 0 0.042954 0.033813 -0.0020172 0 0
4.0586 -0.0016709 0.0029954 0.016104 -0.0047502 0 -0.0071141 -0.0062412 -0.012698 -0.013425 -0.0096202 -0.029184 -0.052526 0.053383 0.0048397 0.0096332 0.050725 0.018734 0.014977 0.042396 0.0067664 0.025992 0.069101 0.046487 0.070576 -0.00026402 -0.00027087 0.00027918 0.00045625 0.22736 0 0 -0.020227 0 0.052697 0.033135 -0.0055637 0 0
4.0625 -0.00041598 0.0033153 -0.002206 -0.0049467 0 -0.0055732 -0.0036037 -0.012795 -0.0088825 -0.010601 -0.01793 -0.050739 0.047814 0.006139 0.013528 0.056306 0.014123 0.02337 0.03734 0.0082158 0.028157 0.07142 0.033053 0.073515 -6.8916e-05 -0.00013324 -0.0001621 0.00021233 0.15946 0 0 -0.012237 0 0.065692 0.030243 -0.0056043 0 0
4.0664 0.0011344 0.0033475 -0.0045501 0.0017828 0 0.0028717 -0.00080215 -0.0074014 -0.0041091 -0.0097355 -0.010394 -0.044612 0.04585 0.0083461 0.01635 0.056557 0.0075157 0.03204 0.031002 0.013395 0.029462 0.069653 0.01455 0.073138 0.00013151 0.0002346 -0.00077058 -0.00042491 0.075449 0 0 -0.006293 0 0.079848 0.02604 -0.0026195 0 0
4.0703 0.0028421 0.0032394 0.0093412 0.0096291 0 0.010946 0.0025056 0.00058216 0.0017888 -0.0052235 -0.0049847 -0.039586 0.047176 0.0088326 0.016652 0.050095 0.0020533 0.039101 0.024283 0.018296 0.02941 0.064389 -0.0026091 0.068384 4.5217e-05 0.0005311 -0.0010467 -0.0011994 -0.020035 0 0 -0.00076854 0 0.093676 0.021165 0.0027125 0 0
4.0742 0.0042723 0.0027964 0.025715 0.012544 0 0.012497 0.00648 0.0073458 0.0088257 0.0024061 0.001869 -0.04121 0.050819 0.0065279 0.01264 0.035657 0.00013664 0.042036 0.018206 0.018219 0.027155 0.056314 -0.014582 0.057983 -0.00040004 0.00046824 -0.00056557 -0.0015525 -0.11798 0 0 0.0061279 0 0.10547 0.016342 0.0091405 0 0
4.0781 0.0049138 0.0019155 0.028587 0.0096494 0 0.0080333 0.010387 0.011548 0.015527 0.01055 0.011753 -0.051581 0.05354 0.0033821 0.0031139 0.015006 0.0011229 0.037752 0.01352 0.01173 0.021449 0.045729 -0.023009 0.041791 -0.00089467 3.745e-05 0.00050518 -0.0011824 -0.20683 0 0 0.014022 0 0.113 0.012165 0.013567 0 0
4.082 0.0046003 0.00085371 0.011571 0.0047015 0 0.0029878 0.012904 0.014209 0.0201 0.016394 0.023205 -0.068819 0.053444 0.0025174 -0.008916 -0.0060007 0.0020569 0.028571 0.0093949 0.0018793 0.013467 0.032865 -0.032498 0.023557 -0.0010489 -0.00047994 0.001388 -0.00042106 -0.27688 0 0 0.020934 0 0.1167 0.0083182 0.014848 0 0
4.0859 0.0036605 -3.2653e-05 -0.017844 0.0013094 0 0.0013743 0.013207 0.016127 0.02197 0.018657 0.033558 -0.087924 0.050088 0.0050057 -0.021655 -0.02463 0.00082168 0.016107 0.0052873 -0.0063703 0.0040796 0.017401 -0.044981 0.0053022 -0.00085201 -0.00076044 0.0013252 5.1536e-05 -0.32221 0 0 0.025521 0 0.11647 0.0045883 0.012844 0 0
4.0898 0.0026003 -0.00071 -0.042982 -0.00033198 0 0.001974 0.011645 0.016436 0.021948 0.017928 0.040834 -0.10165 0.043451 0.0086606 -0.033249 -0.038544 -0.0015614 0.0023008 0.00069642 -0.01009 -0.0056498 -0.00080388 -0.056701 -0.010968 -0.00072605 -0.00071558 0.00029689 -0.0001015 -0.33905 0 0 0.028117 0 0.11238 0.00079067 0.0078095 0 0
4.0938 0.0016532 -0.0014503 -0.048355 -0.002043 0 0.00076663 0.0093139 0.013973 0.020961 0.015738 0.043767 -0.10252 0.034345 0.010067 -0.040396 -0.044646 -0.0019284 -0.0089154 -0.0049256 -0.010225 -0.013374 -0.021489 -0.061058 -0.021706 -0.0010301 -0.00054998 -0.00091024 -0.00051998 -0.3242 0 0 0.02943 0 0.10399 -0.0031494 0.00092257 0 0
4.0977 0.00068925 -0.0023384 -0.030043 -0.0041436 0 -0.0037469 0.0070549 0.0094307 0.018935 0.013346 0.040924 -0.086929 0.025906 0.0077687 -0.042186 -0.045252 0.0017938 -0.014195 -0.010633 -0.0099939 -0.017118 -0.040689 -0.054471 -0.026068 -0.0015365 -0.0005455 -0.0014041 -0.00052543 -0.27664 0 0 0.028723 0 0.093068 -0.0067066 -0.0046696 0 0
4.1016 -0.00044085 -0.0029261 0.00033223 -0.0044728 0 -0.0085004 0.004948 0.0053297 0.015097 0.01103 0.031076 -0.059023 0.019689 0.0035383 -0.039844 -0.043297 0.0085235 -0.013539 -0.015149 -0.011631 -0.016883 -0.054831 -0.039432 -0.025248 -0.0015233 -0.00076183 -0.00097857 0.00017005 -0.20081 0 0 0.023954 0 0.081327 -0.0094308 -0.0075616 0 0
4.1055 -0.0015568 -0.0025586 0.022265 -0.0011229 0 -0.0091668 0.0026516 0.0035696 0.0091793 0.008144 0.015077 -0.029865 0.016532 0.00069778 -0.034282 -0.040358 0.015151 -0.0072761 -0.017431 -0.014436 -0.012831 -0.061049 -0.022015 -0.019984 -0.00050329 -0.00093921 -0.00020889 0.0011777 -0.10724 0 0 0.014039 0 0.070009 -0.011029 -0.0070159 0 0
4.1094 -0.0022424 -0.0011127 0.021132 0.0045458 0 -0.0048737 -5.3771e-05 0.0033801 0.0020027 0.0037908 -0.0029992 -0.011139 0.017067 0.0012402 -0.026721 -0.037893 0.019389 0.0037167 -0.016267 -0.015579 -0.0054349 -0.056132 -0.0068253 -0.011237 0.001131 -0.00073231 0.00020325 0.0018414 -0.0087019 0 0 0.00079842 0 0.060542 -0.011235 -0.0025364 0 0
4.1133 -0.0023121 0.00067148 0.00065469 0.0083991 0 0.00085342 -0.0031739 0.0020956 -0.005202 -0.0022168 -0.017525 -0.0081054 0.021496 0.0043301 -0.019257 -0.035769 0.021232 0.0165 -0.0096977 -0.012587 0.0037996 -0.03492 0.0055486 -0.00029874 0.0022793 -9.3563e-05 0.00011032 0.0018634 0.084932 0 0 -0.011733 0 0.055608 -0.010029 0.0056945 0 0
4.1172 -0.0021162 0.001711 -0.018516 0.0072538 0 0.0036557 -0.0066959 -0.0020343 -0.01177 -0.0087541 -0.025 -0.017866 0.027279 0.0072516 -0.012939 -0.031578 0.021831 0.027352 -0.00017735 -0.0052615 0.012614 -0.0050717 0.016818 0.011128 0.0020603 0.00057092 -7.9255e-05 0.0014819 0.16849 0 0 -0.020219 0 0.054123 -0.0085934 0.014736 0 0
4.1211 -0.0022738 0.001474 -0.015559 0.0019013 0 0.0023331 -0.010461 -0.008038 -0.017612 -0.01381 -0.026524 -0.033657 0.033468 0.0077357 -0.0078758 -0.023772 0.021644 0.035013 0.010809 0.0043403 0.02043 0.029105 0.027831 0.022712 0.00063395 0.00069829 2.3134e-06 0.0010854 0.23937 0 0 -0.024375 0 0.055169 -0.0074338 0.023361 0 0
4.125 -0.0030316 0.00034464 0.011341 -0.0036777 0 -0.00078058 -0.0137 -0.013211 -0.022323 -0.015894 -0.026618 -0.049986 0.039215 0.0056913 -0.0040749 -0.011231 0.020237 0.038637 0.021651 0.01345 0.026904 0.063024 0.037552 0.03417 -0.00089842 0.00011454 0.0002201 0.00076629 0.29456 0 0 -0.026496 0 0.057562 -0.0069505 0.030479 0 0
4.1289 -0.0038868 -0.00087649 0.041116 -0.0059214 0 -0.0028249 -0.015015 -0.015589 -0.024701 -0.015296 -0.029222 -0.063746 0.043431 0.0030762 -0.0015512 0.0072528 0.017692 0.03738 0.029474 0.020225 0.031957 0.088776 0.04449 0.045135 -0.0014488 -0.00069285 0.00013666 0.00031994 0.32979 0 0 -0.028744 0 0.05895 -0.0075408 0.034537 0 0
4.1328 -0.0039093 -0.0017443 0.046881 -0.0044511 0 -0.0031513 -0.013333 -0.015241 -0.023521 -0.013868 -0.034262 -0.072298 0.045496 0.0021422 -0.00043957 0.027964 0.015368 0.033011 0.031829 0.024358 0.036382 0.099994 0.048013 0.054668 -0.00085779 -0.00092433 -0.00039792 -0.0003685 0.34031 0 0 -0.030888 0 0.056385 -0.0086709 0.035086 0 0
4.1367 -0.002533 -0.0023851 0.02001 -0.0016796 0 -0.0031286 -0.0091299 -0.013424 -0.018827 -0.013249 -0.037558 -0.073241 0.04546 0.0034716 -0.0010838 0.046311 0.014599 0.027466 0.029274 0.026562 0.040396 0.098511 0.047821 0.061835 7.0107e-05 -0.00020242 -0.00099397 -0.001048 0.32139 0 0 -0.030533 0 0.049763 -0.0096383 0.03286 0 0
4.1406 -0.00012774 -0.0030225 -0.020833 -0.00032078 0 -0.0039584 -0.0044964 -0.011057 -0.012177 -0.013181 -0.033995 -0.067378 0.043112 0.0053986 -0.0039499 0.059285 0.014807 0.021559 0.022289 0.027626 0.043638 0.085825 0.042895 0.06563 0.00038717 0.00099543 -0.0011261 -0.0012747 0.26887 0 0 -0.025362 0 0.039437 -0.010099 0.028117 0 0
4.1445 0.0021529 -0.003484 -0.045086 -0.0014171 0 -0.0052995 -0.0015918 -0.0083024 -0.0054569 -0.011728 -0.021411 -0.06051 0.03825 0.0054127 -0.0095024 0.064058 0.01367 0.015942 0.01173 0.027779 0.045509 0.064383 0.032187 0.065 -0.00014113 0.0016886 -0.00072747 -0.0008408 0.18208 0 0 -0.015193 0 0.02624 -0.0097855 0.021176 0 0
4.1484 0.0031255 -0.0033374 -0.03673 -0.0041533 0 -0.0059197 -0.00081364 -0.0052134 0.00049426 -0.0073552 -0.0024948 -0.059568 0.029864 0.0025126 -0.018713 0.055664 0.0096644 0.010795 -0.00043113 0.026672 0.043141 0.039127 0.016822 0.056668 -0.00092087 0.0012705 -0.0002755 6.079e-06 0.069226 0 0 -0.0022362 0 0.013211 -0.0087573 0.012186 0 0
4.1523 0.0023313 -0.002504 -0.0075838 -0.0067361 0 -0.0050742 -0.00056981 -0.0021098 0.005928 -0.00078412 0.016407 -0.065479 0.019567 -0.001549 -0.029251 0.040339 0.0041831 0.0054807 -0.011188 0.023795 0.036097 0.016368 0.00090725 0.042657 -0.0011663 8.8702e-05 -0.00025775 0.00076325 -0.049778 0 0 0.010253 0 0.003788 -0.0080322 0.0027491 0 0
4.1563 0.00025583 -0.0015769 0.014612 -0.007329 0 -0.0029639 0.00099246 0.0009228 0.011014 0.005411 0.028743 -0.07078 0.0084681 -0.0034833 -0.039539 0.021831 0.00049006 -0.00011494 -0.019439 0.018948 0.024495 -0.0024297 -0.010927 0.024155 -0.00061123 -0.00085756 -0.00062569 0.0010592 -0.14886 0 0 0.019589 0 -0.00076327 -0.0080679 -0.0061758 0 0
4.1602 -0.0020595 -0.0013717 0.011718 -0.0049676 0 -0.00032305 0.0040368 0.0044012 0.015015 0.0091118 0.03146 -0.066209 -0.0022618 -0.0013296 -0.048086 0.0035979 0.00037424 -0.0058841 -0.024377 0.012494 0.0088623 -0.016494 -0.017294 0.0025125 0.00034758 -0.00083472 -0.0008597 0.00086131 -0.20862 0 0 0.024577 0 0.00029301 -0.00913 -0.013619 0 0
4.1641 -0.0036593 -0.0021267 -0.0095348 -0.00053287 0 0.0017787 0.006897 0.0086569 0.016916 0.010418 0.026711 -0.050421 -0.010598 0.0036009 -0.052521 -0.0094674 0.0023237 -0.011219 -0.024984 0.0053627 -0.0095496 -0.025535 -0.021026 -0.020128 0.0010952 -1.7252e-05 -0.00056855 0.00039262 -0.22707 0 0 0.025634 0 0.0076135 -0.011352 -0.017876 0 0
4.168 -0.0041409 -0.0032108 -0.025772 0.0031346 0 0.0018403 0.0078374 0.012602 0.016716 0.010977 0.020238 -0.032287 -0.014063 0.0076691 -0.05113 -0.013656 0.003566 -0.014266 -0.021545 -0.0011545 -0.026473 -0.031377 -0.025894 -0.039586 0.0013177 0.00076074 5.5406e-05 -7.4157e-05 -0.21816 0 0 0.02431 0 0.018688 -0.013668 -0.017102 0 0
4.1719 -0.0037303 -0.0036807 -0.019482 0.0030757 0 -0.0013314 0.0067436 0.013884 0.015592 0.011722 0.017174 -0.022526 -0.013304 0.0080263 -0.04584 -0.011817 0.0037434 -0.014367 -0.015958 -0.0057642 -0.039134 -0.035734 -0.032324 -0.054074 0.0011305 0.00085685 0.00042575 -0.0003577 -0.19847 0 0 0.022285 0 0.029747 -0.014955 -0.012213 0 0
4.1758 -0.0030245 -0.0031231 0.005712 -0.00083106 0 -0.0068208 0.0049175 0.010919 0.014441 0.011669 0.018174 -0.023335 -0.0089693 0.0049991 -0.037987 -0.0059931 0.0056928 -0.011294 -0.009162 -0.0076831 -0.046128 -0.038708 -0.036682 -0.062526 0.00081808 0.00039434 0.00016751 -0.00041855 -0.1735 0 0 0.020141 0 0.03883 -0.014693 -0.0038928 0 0
4.1797 -0.0026042 -0.0019382 0.029909 -0.0047999 0 -0.010755 0.0033521 0.0048624 0.012446 0.0092105 0.019116 -0.027345 -0.0020777 0.0014842 -0.029176 0.0013793 0.01191 -0.0051148 -0.0021343 -0.0070829 -0.046487 -0.040109 -0.034887 -0.064213 0.00055016 1.1292e-05 -0.0005263 -0.00036348 -0.13608 0 0 0.016819 0 0.044183 -0.012539 0.0068561 0 0
4.1836 -0.0027286 -0.00085539 0.035311 -0.0040786 0 -0.0086434 0.0015954 -0.00092918 0.00763 0.0043574 0.014951 -0.026991 0.0048195 8.1424e-05 -0.022699 0.0059052 0.020563 0.0032486 0.0034133 -0.0050648 -0.038931 -0.037963 -0.026361 -0.0574 0.00035069 0.00012273 -0.0011289 -0.00038059 -0.07745 0 0 0.010577 0 0.043035 -0.008569 0.017497 0 0
4.1875 -0.0032488 -0.00027385 0.020433 0.0020877 0 0.00010145 -0.0014287 -0.0038186 -0.00075857 -0.0007877 0.0044944 -0.023504 0.0089234 0.00092519 -0.020091 0.0063155 0.026102 0.010579 0.0067871 -0.0029383 -0.027925 -0.031895 -0.014039 -0.045612 0.00025164 0.00051191 -0.001285 -0.00057162 0.00057622 0 0 0.0009758 0 0.037593 -0.0049305 0.024964 0 0
4.1914 -0.0037506 -0.00011269 -0.0012444 0.0085765 0 0.0099365 -0.0056399 -0.0042537 -0.010535 -0.0040703 -0.0082905 -0.025041 0.0096864 0.0022668 -0.020998 0.003824 0.02463 0.015364 0.0081091 -0.0012109 -0.016078 -0.022444 -0.00081782 -0.031028 0.00036645 0.00064922 -0.001035 -0.00079504 0.084723 0 0 -0.0099661 0 0.029976 -0.0028665 0.028267 0 0
4.1953 -0.0038156 -0.00019477 -0.014262 0.0085512 0 0.012772 -0.0092772 -0.0049549 -0.01773 -0.0055541 -0.017923 -0.036108 0.0070541 0.0028262 -0.024841 -0.00021424 0.018443 0.016688 0.0076217 0.00078926 -0.0051994 -0.010277 0.013106 -0.015302 0.00076148 0.00032093 -0.00061283 -0.00073433 0.16058 0 0 -0.018936 0 0.021953 -0.0031829 0.026902 0 0
4.1992 -0.0032355 -0.00058302 -0.013027 0.00040927 0 0.0052035 -0.010443 -0.0077154 -0.019852 -0.0073184 -0.022441 -0.050668 0.0014549 0.003136 -0.030492 -0.0035234 0.014315 0.01374 0.0058209 0.0040922 0.0027361 0.0034364 0.028791 -0.00043802 0.0012834 -0.00015231 -0.00016791 -0.00022487 0.22238 0 0 -0.024048 0 0.015912 -0.0066856 0.020564 0 0
4.2031 -0.0020764 -0.0014241 -0.0036154 -0.0095759 0 -0.0074567 -0.009082 -0.011328 -0.018048 -0.010847 -0.024661 -0.057348 -0.0045806 0.0044852 -0.035208 -0.0025098 0.016693 0.0077756 0.0043474 0.0086638 0.0065824 0.015864 0.044853 0.0107 0.0015859 -0.00031533 0.0002469 0.00046527 0.27155 0 0 -0.026371 0 0.015122 -0.012582 0.011011 0 0
4.207 -0.00061925 -0.0025173 0.0031971 -0.012518 0 -0.015151 -0.0071311 -0.012948 -0.015847 -0.014937 -0.028183 -0.051243 -0.0088262 0.0069481 -0.037751 0.0022211 0.022878 0.0022165 0.0043849 0.01284 0.0083943 0.025688 0.056323 0.018027 0.0013936 -9.6329e-05 0.00050831 0.00077252 0.30595 0 0 -0.028351 0 0.018726 -0.018045 0.001691 0 0
4.2109 0.00073086 -0.0032048 0.00038019 -0.0056015 0 -0.012072 -0.0065404 -0.011298 -0.015621 -0.016605 -0.032312 -0.039173 -0.010549 0.0089885 -0.03792 0.0096254 0.025635 -0.0012267 0.0063606 0.014488 0.0091821 0.032474 0.058085 0.021468 0.00077062 0.00015546 0.00042182 0.00036473 0.313 0 0 -0.030457 0 0.025907 -0.021473 -0.0057878 0 0
4.2148 0.0015311 -0.0028292 -0.011178 0.0045896 0 -0.0020776 -0.007276 -0.0080206 -0.016324 -0.01414 -0.031657 -0.032695 -0.0093706 0.0091469 -0.035819 0.018267 0.020814 -0.0011144 0.010462 0.013013 0.0098905 0.03603 0.04951 0.021147 0.00011191 0.00012217 -2.7496e-05 -0.00045623 0.27625 0 0 -0.02971 0 0.035484 -0.021431 -0.010052 0 0
4.2188 0.0014267 -0.0013457 -0.023829 0.0081115 0 0.0051535 -0.0074639 -0.005625 -0.014767 -0.0089176 -0.021533 -0.036863 -0.0054103 0.0077544 -0.032191 0.024808 0.011849 0.0043847 0.016469 0.010185 0.01143 0.036009 0.03522 0.016958 -0.00017446 -9.7873e-05 -0.00050448 -0.0009653 0.19136 0 0 -0.022288 0 0.044788 -0.015666 -0.0091262 0 0
4.2227 0.00034124 0.00053442 -0.027927 0.0015443 0 0.0036768 -0.0054902 -0.0045151 -0.0090115 -0.003938 -0.0039741 -0.046843 -0.0011194 0.0065707 -0.029055 0.02655 0.0061646 0.012646 0.022097 0.0086561 0.012887 0.033403 0.020995 0.010505 -2.4228e-05 -0.00012529 -0.00055555 -0.00071059 0.076386 0 0 -0.008086 0 0.05039 -0.0059852 -0.0045516 0 0
4.2266 -0.0013768 0.0018307 -0.017913 -0.0082695 0 -0.0030222 -0.0017389 -0.0026811 -0.00035507 -0.00072248 0.012227 -0.054719 0.002183 0.0067485 -0.027186 0.023684 0.0072495 0.020674 0.025773 0.0094317 0.012851 0.028456 0.0090851 0.00267 0.00022579 0.00021929 -8.0757e-05 6.9885e-06 -0.035052 0 0 0.0075535 0 0.051356 0.0049998 0.0015894 0 0
4.2305 -0.0030322 0.0019686 0.0032272 -0.010812 0 -0.0060394 0.0018734 0.0015 0.0079753 0.0019302 0.018395 -0.057384 0.0038494 0.0075742 -0.026924 0.016692 0.01105 0.026274 0.026416 0.010845 0.010151 0.020955 -0.0023137 -0.0061666 0.00015946 0.00066485 0.00048391 0.00041782 -0.11377 0 0 0.017441 0 0.047275 0.015332 0.0077929 0 0
4.2344 -0.0039404 0.0010853 0.024581 -0.0024811 0 -0.00063687 0.003917 0.0067 0.013767 0.0059298 0.013628 -0.056627 0.0034391 0.0075077 -0.028427 0.0065871 0.010736 0.026927 0.022921 0.010308 0.0033701 0.010408 -0.015361 -0.015738 -0.00029907 0.00076707 0.00055055 8.0738e-05 -0.15236 0 0 0.01864 0 0.038075 0.022671 0.012288 0 0
4.2383 -0.003854 -0.00017763 0.0342 0.009485 0 0.0085691 0.0047197 0.009562 0.017225 0.010982 0.0057969 -0.053355 0.0013458 0.0062402 -0.031333 -0.0036776 0.0046898 0.019168 0.014274 0.0071782 -0.0095539 -0.0043683 -0.029086 -0.026007 -0.00077044 0.00039538 -3.0682e-05 -0.000644 -0.16587 0 0 0.015169 0 0.025132 0.023156 0.012048 0 0
4.2422 -0.00312 -0.0011116 0.028177 0.013898 0 0.012256 0.0055778 0.0083311 0.019621 0.014224 0.0045727 -0.045142 -0.00081334 0.0052019 -0.034465 -0.011673 -0.0011453 0.0066362 0.0035835 0.0037316 -0.025814 -0.021244 -0.039844 -0.03653 -0.00075306 -0.00011786 -0.00081146 -0.00097138 -0.17625 0 0 0.014259 0 0.012392 0.018502 0.0078469 0 0
4.2461 -0.0023969 -0.0012767 0.014219 0.0065407 0 0.0060875 0.0070044 0.00508 0.021134 0.013005 0.0128 -0.031099 -0.0026233 0.0058105 -0.037488 -0.016671 0.00060854 -0.0083655 -0.0074638 0.0030466 -0.043739 -0.03869 -0.044691 -0.046909 -0.00012152 -0.00031531 -0.0012043 -0.00052967 -0.19361 0 0 0.01939 0 0.0015116 0.0097958 0.00023945 0 0
4.25 -0.0021283 -0.0006433 0.0054427 -0.0057188 0 -0.0045837 0.0081313 0.003755 0.020484 0.0078318 0.024128 -0.01728 -0.0038992 0.0075565 -0.04016 -0.018271 0.010596 -0.023339 -0.017189 0.0058733 -0.061509 -0.054994 -0.043589 -0.056654 0.00068318 -5.0281e-05 -0.0010658 0.00024296 -0.20931 0 0 0.026763 0 -0.0061533 -0.0016448 -0.0099759 0 0
4.2539 -0.002186 0.00041388 0.0088472 -0.01159 0 -0.0098271 0.0079044 0.0059299 0.016693 0.0021886 0.028836 -0.013879 -0.0050297 0.0083583 -0.042319 -0.016141 0.021359 -0.033843 -0.02277 0.0097864 -0.075808 -0.066663 -0.038263 -0.064524 0.00098943 0.00043452 -0.00077206 0.00057214 -0.20487 0 0 0.028765 0 -0.0088214 -0.013656 -0.021332 0 0
4.2578 -0.0019679 0.0012823 0.018856 -0.0060581 0 -0.0048322 0.0065471 0.0088928 0.010703 -0.00069308 0.022247 -0.025541 -0.0074851 0.0069456 -0.044081 -0.01179 0.024432 -0.036578 -0.022902 0.011592 -0.083776 -0.070979 -0.029791 -0.069134 0.00048144 0.00080054 -0.00073454 0.00016718 -0.1679 0 0 0.021186 0 -0.0075171 -0.023527 -0.031068 0 0
4.2617 -0.00086125 0.0014676 0.022419 0.0053118 0 0.0055438 0.0054556 0.008309 0.0047833 -0.00077658 0.0081544 -0.045782 -0.011773 0.0045023 -0.045468 -0.0064914 0.01859 -0.032676 -0.01889 0.010493 -0.085732 -0.068894 -0.018219 -0.070383 -0.00050098 0.00090162 -0.00092979 -0.00050654 -0.10205 0 0 0.0072408 0 -0.0044165 -0.030771 -0.037965 0 0
4.2656 0.001291 0.00097674 0.011336 0.012204 0 0.011645 0.0055802 0.0027605 0.00033953 -0.00088086 -0.005195 -0.062996 -0.017909 0.0035027 -0.046369 -0.00077523 0.01076 -0.023149 -0.011649 0.0086737 -0.081909 -0.06126 -0.0044553 -0.068182 -0.0012388 0.00078277 -0.00097193 -0.00077205 -0.023973 0 0 -0.0053792 0 -0.00073904 -0.035247 -0.041309 0 0
4.2695 0.0040419 0.00038804 -0.0097271 0.0093064 0 0.0081385 0.006187 -0.0045858 -0.0033306 -0.0035546 -0.01224 -0.072066 -0.025613 0.0049337 -0.04663 0.0049321 0.0088716 -0.0095695 -0.0023815 0.0087436 -0.07294 -0.049457 0.0086102 -0.062649 -0.0012366 0.00050726 -0.00060867 -0.00046649 0.048366 0 0 -0.011417 0 0.0023039 -0.037073 -0.040616 0 0
4.2734 0.006559 0.00043552 -0.027091 0.00056233 0 -0.0015158 0.0055342 -0.008881 -0.0078262 -0.0084395 -0.013843 -0.078329 -0.032911 0.0070875 -0.045766 0.010203 0.01419 0.0044757 0.0065061 0.010848 -0.060049 -0.03691 0.017922 -0.054153 -0.00059719 0.00011005 -3.8974e-05 -4.4952e-05 0.10554 0 0 -0.012177 0 0.0031315 -0.036311 -0.035015 0 0
4.2773 0.0080221 0.0014039 -0.029936 -0.00544 0 -0.0089565 0.0028229 -0.0080165 -0.013313 -0.012638 -0.014975 -0.089127 -0.037469 0.0074102 -0.044327 0.014844 0.020773 0.015656 0.013411 0.012569 -0.047109 -0.027265 0.023153 -0.045341 0.0001539 -0.00027267 0.00031117 3.7715e-06 0.14696 0 0 -0.013132 0 0.002619 -0.03441 -0.027468 0 0
4.2813 0.0079694 0.0028876 -0.018909 -0.0037071 0 -0.0086584 -0.00071517 -0.0041646 -0.017737 -0.013402 -0.01926 -0.10303 -0.038384 0.0053646 -0.042796 0.018483 0.021964 0.02313 0.018024 0.011609 -0.035623 -0.021577 0.02683 -0.037338 0.00057464 -0.00036017 0.00026668 -0.00028009 0.17342 0 0 -0.017772 0 0.0013548 -0.031709 -0.019408 0 0
4.2852 0.0064732 0.0041544 -0.003979 0.0032402 0 -0.0020425 -0.0028398 -0.0012701 -0.018536 -0.010362 -0.025505 -0.11006 -0.035199 0.0030285 -0.041686 0.020688 0.016811 0.026469 0.020243 0.0082618 -0.026839 -0.020449 0.030811 -0.0311 0.00063201 3.8321e-05 6.4599e-05 -0.00042609 0.18036 0 0 -0.023888 0 -0.00018254 -0.028522 -0.012182 0 0
4.2891 0.0041126 0.0047458 0.0053116 0.0086816 0 0.0050655 -0.0023998 -0.0013729 -0.014994 -0.0053949 -0.028846 -0.1034 -0.027684 0.0027258 -0.041907 0.02046 0.010108 0.025412 0.020087 0.0050267 -0.022457 -0.024372 0.032983 -0.027939 0.000576 0.00071716 3.4862e-05 -0.00013331 0.15948 0 0 -0.025739 0 -0.0015386 -0.025228 -0.0077855 0 0
4.293 0.0017494 0.0047159 0.0074475 0.0081953 0 0.0081339 -0.00032398 -0.0032867 -0.0087467 -0.00080438 -0.02496 -0.088967 -0.018473 0.0044221 -0.044195 0.01667 0.0069042 0.021417 0.01839 0.0039956 -0.02301 -0.031829 0.028546 -0.028398 0.00058205 0.0011085 0.00021609 0.00036563 0.107 0 0 -0.019628 0 -0.0031976 -0.022789 -0.0078087 0 0
4.2969 0.00015719 0.0043424 0.0080354 0.0031157 0 0.0071657 0.0014725 -0.0042678 -0.0020595 0.0022645 -0.0136 -0.080906 -0.010478 0.0059069 -0.047877 0.0097681 0.0077226 0.016119 0.01589 0.0049905 -0.026765 -0.040882 0.015344 -0.031423 0.00058571 0.00075797 0.00037014 0.00060056 0.030345 0 0 -0.0073721 0 -0.0060005 -0.021912 -0.011178 0 0
4.3008 -0.00033756 0.0037541 0.012858 -0.0015121 0 0.0052859 0.0020571 -0.0024433 0.0040502 0.0040363 0.0011895 -0.087463 -0.0051517 0.0055356 -0.052399 -5.2045e-05 0.0091333 0.0099415 0.012672 0.0063117 -0.032809 -0.050985 -0.0023906 -0.036608 0.00045229 -0.00018382 0.00033818 0.00043924 -0.054466 0 0 0.0053797 0 -0.010426 -0.023114 -0.017131 0 0
4.3047 2.3072e-05 0.0029659 0.0223 -0.0017462 0 0.0050923 0.0022979 0.0021956 0.0098613 0.0053902 0.013959 -0.10306 -0.003666 0.004273 -0.057074 -0.012423 0.00816 0.003143 0.0087146 0.0068469 -0.040104 -0.061766 -0.016545 -0.043498 0.00021302 -0.00099573 0.0002531 0.00023244 -0.13271 0 0 0.013935 0 -0.016803 -0.026826 -0.024666 0 0
4.3086 0.00067023 0.0022356 0.031654 0.0021924 0 0.0065067 0.0038085 0.0083186 0.015479 0.0071452 0.021393 -0.11562 -0.0073751 0.0045439 -0.060429 -0.02657 0.0053494 -0.0047013 0.0033818 0.0069104 -0.046818 -0.073527 -0.022064 -0.051746 4.3956e-05 -0.00099723 0.0003236 0.00034941 -0.1987 0 0 0.017786 0 -0.024887 -0.033812 -0.031612 0 0
4.3125 0.0011719 0.0021568 0.03547 0.00676 0 0.007561 0.0072056 0.014064 0.019917 0.0096723 0.023853 -0.12051 -0.013235 0.0071295 -0.062161 -0.040226 0.003566 -0.013592 -0.0032194 0.0070488 -0.051695 -0.086101 -0.021385 -0.060367 1.6294e-05 -0.00017889 0.00047882 0.00067216 -0.25379 0 0 0.019667 0 -0.031966 -0.042243 -0.036219 0 0
4.3164 0.0015676 0.0031558 0.031286 0.0084315 0 0.0066911 0.011399 0.017555 0.021923 0.012675 0.02404 -0.12466 -0.01929 0.0097458 -0.062775 -0.052146 0.004513 -0.023179 -0.010727 0.0067327 -0.054599 -0.098868 -0.021621 -0.068791 -3.8699e-05 0.00076522 0.00037508 0.00068085 -0.29745 0 0 0.022034 0 -0.03631 -0.050832 -0.038269 0 0
4.3203 0.002292 0.0048448 0.020315 0.0065148 0 0.0042864 0.014452 0.017588 0.021449 0.015198 0.02417 -0.13647 -0.024099 0.0091661 -0.062874 -0.061291 0.0070093 -0.032993 -0.018698 0.004962 -0.055558 -0.11103 -0.027214 -0.07644 -0.00033255 0.0010469 -0.00017641 6.2791e-05 -0.32197 0 0 0.024642 0 -0.036683 -0.05856 -0.037834 0 0
4.3242 0.0037321 0.0060496 0.0061387 0.0033609 0 0.0023902 0.015044 0.014582 0.019766 0.016168 0.024241 -0.15363 -0.025987 0.0047305 -0.063524 -0.066196 0.0085188 -0.042143 -0.026341 0.0021637 -0.054774 -0.12106 -0.035548 -0.082359 -0.00080228 0.00045974 -0.00086898 -0.00085819 -0.31781 0 0 0.025276 0 -0.031641 -0.064117 -0.035347 0 0
4.3281 0.0057829 0.0057296 -0.0068541 0.0020924 0 0.0029758 0.01325 0.01073 0.017926 0.015248 0.02284 -0.16383 -0.024222 -0.00060675 -0.066475 -0.065398 0.0077771 -0.04871 -0.031839 0.0007015 -0.053141 -0.12592 -0.03986 -0.08465 -0.0010866 -0.00049175 -0.0011214 -0.0013899 -0.2845 0 0 0.022417 0 -0.022005 -0.066527 -0.032743 0 0
4.332 0.0077797 0.003997 -0.015019 0.0037832 0 0.0061072 0.0102 0.008459 0.015408 0.013183 0.01942 -0.15764 -0.020971 -0.002964 -0.07136 -0.060742 0.0056649 -0.052475 -0.034664 0.0026618 -0.051436 -0.12569 -0.036119 -0.083312 -0.000896 -0.0010782 -0.00068665 -0.0011608 -0.2346 0 0 0.016967 0 -0.012156 -0.067207 -0.031582 0 0
4.3359 0.0088802 0.002172 -0.017191 0.0064284 0 0.0094119 0.0071604 0.0081884 0.010732 0.01103 0.015361 -0.13869 -0.017514 -0.0011913 -0.077515 -0.053251 0.0039043 -0.05342 -0.034514 0.0070152 -0.0497 -0.12052 -0.026642 -0.078276 -0.00038496 -0.00096286 3.2645e-05 -0.00047368 -0.18431 0 0 0.011428 0 -0.0046638 -0.066997 -0.03244 0 0
4.3398 0.0086081 0.0016916 -0.015474 0.0067471 0 0.0096263 0.0048091 0.0078049 0.0035024 0.0089499 0.012286 -0.11966 -0.015142 0.0022835 -0.084011 -0.044168 0.0034717 -0.051747 -0.031273 0.0096499 -0.047829 -0.11091 -0.017062 -0.069718 -6.5232e-05 -0.00041857 0.00036867 5.0343e-05 -0.13862 0 0 0.0075077 0 -0.0019156 -0.066771 -0.035647 0 0
4.3438 0.0071551 0.0028565 -0.013473 0.0034794 0 0.0054269 0.0030499 0.0048726 -0.0044971 0.0059904 0.009312 -0.10939 -0.016011 0.0041554 -0.088381 -0.036024 0.004351 -0.047983 -0.024754 0.0070292 -0.045014 -0.098012 -0.010445 -0.058122 -0.00028563 -3.1139e-05 9.3344e-05 0.00011528 -0.086715 0 0 0.0045257 0 -0.0077765 -0.067818 -0.041299 0 0
4.3477 0.0052502 0.0046158 -0.01265 -0.00084597 0 -0.00078636 0.0013226 -0.00046535 -0.010567 0.0013315 0.0027618 -0.10649 -0.020056 0.0034975 -0.088702 -0.031411 0.0062749 -0.043986 -0.016867 7.8209e-05 -0.040545 -0.085098 -0.0050098 -0.046305 -0.00082578 -0.00019775 -0.00033377 -2.5223e-05 -0.014447 0 0 0.00016667 0 -0.019666 -0.069972 -0.047522 0 0
4.3516 0.0037187 0.0055727 -0.01037 -0.0017901 0 -0.0042832 -0.0008128 -0.005147 -0.013414 -0.0042512 -0.010198 -0.10582 -0.026201 0.0022043 -0.085112 -0.030793 0.009075 -0.040507 -0.0089538 -0.0059181 -0.034552 -0.07344 0.0025389 -0.035918 -0.0010813 -0.0008166 -0.00027136 4.5823e-05 0.076279 0 0 -0.0070508 0 -0.033616 -0.072234 -0.053124 0 0
4.3555 0.0030382 0.005208 -0.0024852 0.0026994 0 -0.0020352 -0.0031429 -0.0061314 -0.013953 -0.0084784 -0.026992 -0.10792 -0.033618 0.0024551 -0.078042 -0.034233 0.012192 -0.037862 -0.001925 -0.0058144 -0.027346 -0.06358 0.012263 -0.028014 -0.00068684 -0.0013537 0.00038501 0.00040941 0.16004 0 0 -0.015749 0 -0.046595 -0.073725 -0.05737 0 0
4.3594 0.0031367 0.0041778 0.011344 0.0096518 0 0.0041583 -0.0047363 -0.0035755 -0.013767 -0.009383 -0.039248 -0.11802 -0.041246 0.0041743 -0.068427 -0.041423 0.014277 -0.036185 0.0032225 0.0006891 -0.019545 -0.05575 0.020222 -0.023636 8.0593e-05 -0.0012159 0.0010597 0.00076438 0.20129 0 0 -0.02199 0 -0.054876 -0.073278 -0.059544 0 0
4.3633 0.0034967 0.0035402 0.025233 0.013227 0 0.008908 -0.0045647 -0.0006272 -0.013093 -0.0070338 -0.038449 -0.13542 -0.047328 0.0052314 -0.059485 -0.050247 0.013782 -0.034953 0.0050994 0.0087434 -0.013262 -0.049218 0.022287 -0.023609 0.00056781 -0.00020092 0.001086 0.00082138 0.17863 0 0 -0.021922 0 -0.053446 -0.069156 -0.059142 0 0
4.3672 0.0034751 0.0037855 0.031121 0.010204 0 0.008277 -0.0024217 0.00013737 -0.010744 -0.0033146 -0.023331 -0.1477 -0.0517 0.0039906 -0.053719 -0.057648 0.010187 -0.033373 0.0047146 0.012717 -0.0095926 -0.042787 0.018096 -0.025645 0.00041195 0.0012648 0.0003833 0.00062098 0.099875 0 0 -0.014769 0 -0.046288 -0.062822 -0.057606 0 0
4.3711 0.0026822 0.0045688 0.026156 0.0034837 0 0.0038051 0.00072276 -0.0003256 -0.0059358 -1.9184e-05 -0.0019929 -0.14033 -0.054426 0.0013326 -0.052001 -0.062519 0.0046423 -0.031295 0.0025329 0.010918 -0.0089094 -0.036592 0.010931 -0.028843 -9.9922e-05 0.0023163 -0.00049737 0.00041388 -0.0039364 0 0 -0.003706 0 -0.036455 -0.055358 -0.055587 0 0
4.375 0.0012454 0.0051836 0.016011 -0.00037621 0 0.0010559 0.0034383 0.0013065 0.00030759 0.0026178 0.014053 -0.11343 -0.055676 -2.2583e-05 -0.054766 -0.064154 -0.00063618 -0.028726 -0.0009257 0.0062947 -0.011298 -0.031097 0.0040819 -0.03241 -0.00035065 0.0022319 -0.00096325 0.00031274 -0.098946 0 0 0.0062858 0 -0.027297 -0.047973 -0.053703 0 0
4.3789 -0.00018958 0.0051238 0.01009 0.0023262 0 0.0036704 0.0050668 0.0065384 0.0060101 0.0054175 0.018995 -0.086553 -0.055697 0.0018393 -0.062177 -0.062163 -0.0036644 -0.026136 -0.0049797 0.0029814 -0.016575 -0.028353 -0.0020007 -0.035646 -3.0319e-05 0.0010211 -0.00093145 0.00018765 -0.16636 0 0 0.011965 0 -0.024974 -0.04295 -0.052819 0 0
4.3828 -0.00078044 0.0042368 0.012749 0.0083909 0 0.0090392 0.0062297 0.01262 0.010307 0.0086101 0.016658 -0.083377 -0.055255 0.0060952 -0.071218 -0.059268 -0.0036933 -0.02479 -0.0089396 0.0025543 -0.022608 -0.031171 -0.0088642 -0.038987 0.00059004 -0.00049421 -0.00076754 -7.4057e-05 -0.20576 0 0 0.013825 0 -0.032573 -0.041819 -0.053275 0 0
4.3867 -7.5642e-06 0.0026055 0.019109 0.010671 0 0.010614 0.0079656 0.01493 0.014044 0.011184 0.015687 -0.10988 -0.054816 0.0097844 -0.079513 -0.057763 -0.0014058 -0.025258 -0.012892 0.0034947 -0.02807 -0.039844 -0.017064 -0.043249 0.00099576 -0.0012718 -0.00075982 -0.00031747 -0.22607 0 0 0.014858 0 -0.046906 -0.043863 -0.054804 0 0
4.3906 0.00191 0.0005432 0.01975 0.00543 0 0.0049903 0.010304 0.011833 0.017973 0.012043 0.020828 -0.14774 -0.054663 0.010266 -0.085765 -0.058885 0.0015822 -0.027838 -0.017098 0.0036175 -0.032424 -0.054236 -0.024814 -0.048952 0.00095354 -0.00087407 -0.0007753 -0.00024981 -0.23489 0 0 0.017297 0 -0.06498 -0.048403 -0.057269 0 0
4.3945 0.0040117 -0.0013008 0.0098139 -0.0034394 0 -0.003683 0.011827 0.0066408 0.020755 0.011451 0.028844 -0.16966 -0.055059 0.0073007 -0.088893 -0.063618 0.0036574 -0.032668 -0.021932 0.0023689 -0.035368 -0.073648 -0.029752 -0.056544 0.00065109 0.00020176 -0.00047762 0.0001794 -0.2345 0 0 0.020456 0 -0.082891 -0.05444 -0.060488 0 0
4.3984 0.0050832 -0.0021159 -0.0062862 -0.0080422 0 -0.0072027 0.010855 0.0042774 0.019606 0.010815 0.03267 -0.16163 -0.056673 0.0031254 -0.0874 -0.072452 0.0042729 -0.03957 -0.02845 0.0007733 -0.037329 -0.094581 -0.031483 -0.065986 0.0003769 0.0010109 0.00018733 0.00063603 -0.22399 0 0 0.021685 0 -0.090863 -0.05954 -0.064246 0 0
4.4023 0.0043644 -0.0015303 -0.018772 -0.0045108 0 -0.0017027 0.007153 0.0061036 0.013415 0.010914 0.02895 -0.13166 -0.059205 0.00073644 -0.083624 -0.081545 0.0045061 -0.046446 -0.036073 -0.00017291 -0.039724 -0.11119 -0.031687 -0.074694 0.00019109 0.0010143 0.00082531 0.00072356 -0.20205 0 0 0.019336 0 -0.088085 -0.062307 -0.067919 0 0
4.4063 0.0020184 -0.00013513 -0.02087 0.0028811 0 0.0077525 0.0023533 0.0085347 0.0048701 0.010737 0.020956 -0.099833 -0.062348 0.0018337 -0.078427 -0.088904 0.0063733 -0.052243 -0.044058 -0.00038929 -0.042806 -0.12065 -0.031642 -0.080936 -2.1145e-05 0.00048096 0.00094461 0.00041627 -0.16715 0 0 0.014565 0 -0.075821 -0.062455 -0.071088 0 0
4.4102 -0.0009638 0.00074418 -0.013757 0.0060017 0 0.011611 -0.0014499 0.0069764 -0.0013089 0.008491 0.014174 -0.082239 -0.065668 0.0058251 -0.072549 -0.092836 0.011025 -0.056 -0.051469 -6.8616e-05 -0.046496 -0.12083 -0.030062 -0.083121 -0.00024907 8.0973e-05 0.00043648 7.3853e-05 -0.11632 0 0 0.0099885 0 -0.056318 -0.059943 -0.073295 0 0
4.4141 -0.0033674 3.5088e-05 -0.0043154 0.0012136 0 0.005183 -0.0035688 0.00076832 -0.0027528 0.0037114 0.0097899 -0.08312 -0.068214 0.010351 -0.06668 -0.091012 0.017292 -0.056187 -0.056312 0.0011369 -0.049935 -0.10867 -0.023894 -0.078558 -0.0002626 0.00013741 -0.00032098 -8.9452e-06 -0.045556 0 0 0.0066293 0 -0.034305 -0.054915 -0.073595 0 0
4.418 -0.0044651 -0.0021835 0.0010959 -0.0069542 0 -0.006637 -0.0051363 -0.0062417 -0.0018832 -0.0020313 0.003417 -0.097396 -0.068361 0.01285 -0.060891 -0.08375 0.02224 -0.052012 -0.055856 0.0036618 -0.050366 -0.086244 -0.011356 -0.066443 0.00010764 0.00033532 -0.00081046 1.4277e-05 0.046844 0 0 0.0025628 0 -0.018672 -0.048698 -0.070935 0 0
4.4219 -0.00438 -0.0047485 0.00093628 -0.010699 0 -0.014213 -0.0076561 -0.0099637 -0.0035265 -0.0067303 -0.0094686 -0.11593 -0.065871 0.012158 -0.054812 -0.074189 0.023629 -0.044593 -0.050194 0.0068274 -0.046551 -0.059706 0.0059261 -0.049663 0.00066785 0.00016136 -0.00079638 -0.00028607 0.15563 0 0 -0.0049957 0 -0.011667 -0.042387 -0.065613 0 0
4.4258 -0.0039016 -0.0063942 -0.0019127 -0.0071909 0 -0.012582 -0.011233 -0.010306 -0.0099157 -0.0099334 -0.027285 -0.12866 -0.060754 0.0091377 -0.048256 -0.064131 0.021978 -0.034495 -0.039531 0.0087364 -0.037904 -0.032543 0.023792 -0.029998 0.00096634 -0.0004523 -0.00043888 -0.0010542 0.26578 0 0 -0.016141 0 -0.01342 -0.036415 -0.057809 0 0
4.4297 -0.0039175 -0.0066929 -0.0033985 -0.0013848 0 -0.005731 -0.014341 -0.010718 -0.018279 -0.012685 -0.042201 -0.12804 -0.053284 0.0059 -0.041103 -0.055396 0.019965 -0.022426 -0.024485 0.0079364 -0.024239 -0.0082912 0.038352 -0.0094885 0.00074551 -0.0010064 -8.5852e-05 -0.0018653 0.35448 0 0 -0.027061 0 -0.022948 -0.031111 -0.047882 0 0
4.4336 -0.0048408 -0.0061097 -0.0012111 -0.00045188 0 -0.001612 -0.015322 -0.013765 -0.023586 -0.015512 -0.046604 -0.11499 -0.044713 0.0041684 -0.033622 -0.050696 0.019547 -0.0096984 -0.007023 0.0052153 -0.0062694 0.006582 0.04795 0.0077625 0.00021899 -0.00096014 -1.9166e-06 -0.002108 0.39935 0 0 -0.032748 0 -0.036007 -0.026906 -0.036758 0 0
4.4375 -0.0063696 -0.0053145 0.0040112 -0.0058736 0 -0.0035761 -0.013989 -0.017879 -0.023498 -0.017106 -0.039804 -0.10175 -0.037716 0.0040615 -0.026896 -0.048751 0.019832 0.0017884 0.008525 0.0033403 0.01116 0.012651 0.052813 0.019995 -0.00017906 -0.00031128 -0.00023646 -0.0016468 0.38999 0 0 -0.031197 0 -0.045442 -0.023606 -0.026435 0 0
4.4414 -0.0076877 -0.0046253 0.0089069 -0.01172 0 -0.0074163 -0.011676 -0.018963 -0.020266 -0.015614 -0.028389 -0.10436 -0.033472 0.0042884 -0.021584 -0.048049 0.018172 0.011133 0.020246 0.0046465 0.0255 0.011476 0.053466 0.02709 -0.00029212 0.00039595 -0.00063265 -0.0010121 0.33594 0 0 -0.024981 0 -0.049386 -0.021223 -0.01779 0 0
4.4453 -0.0079594 -0.0041227 0.0089617 -0.010958 0 -0.0068099 -0.009794 -0.014957 -0.017711 -0.011189 -0.020103 -0.12781 -0.032735 0.0035374 -0.018189 -0.047322 0.013439 0.017594 0.026815 0.0088266 0.034873 0.0045256 0.049882 0.029098 -0.00037584 0.00061475 -0.00091544 -0.00085799 0.2631 0 0 -0.018695 0 -0.047196 -0.019805 -0.011456 0 0
4.4492 -0.0068235 -0.0040496 0.0015535 -0.0030614 0 -0.0008185 -0.0085099 -0.0082297 -0.016865 -0.0065376 -0.017321 -0.15848 -0.036252 0.0017334 -0.017376 -0.04488 0.007799 0.020101 0.026742 0.013216 0.037015 -0.0061816 0.042029 0.026147 -0.00067805 0.00028522 -0.00085428 -0.0012564 0.19823 0 0 -0.014839 0 -0.039326 -0.019519 -0.008185 0 0
4.4531 -0.0046067 -0.0047498 -0.010985 0.0051325 0 0.0048371 -0.0069007 -0.0031941 -0.01515 -0.004348 -0.016109 -0.17437 -0.042845 -1.5952e-05 -0.019214 -0.039798 0.0047767 0.0179 0.020586 0.015275 0.031709 -0.017088 0.030755 0.019419 -0.00097643 -0.00021353 -0.00046591 -0.0016082 0.15142 0 0 -0.012165 0 -0.030689 -0.020298 -0.0080378 0 0
4.457 -0.0021405 -0.0060592 -0.02146 0.0061498 0 0.0039344 -0.0042407 -0.0019059 -0.0098154 -0.0043154 -0.010971 -0.16514 -0.049493 -0.00065409 -0.022358 -0.034006 0.0055451 0.012667 0.012167 0.014696 0.02314 -0.026488 0.017809 0.010921 -0.00070732 -0.00050401 -8.0162e-05 -0.0012845 0.11098 0 0 -0.0077904 0 -0.025218 -0.021402 -0.0095106 0 0
4.4609 -0.00029604 -0.0069324 -0.022674 -0.00081453 0 -0.0035153 -0.00091701 -0.0024004 -0.0015566 -0.0033676 -0.00022561 -0.14171 -0.054571 -0.00029385 -0.026179 -0.028995 0.0076268 0.0052295 0.003309 0.013104 0.013355 -0.034002 0.0050187 0.0012673 0.00035866 -0.00051377 -9.7346e-05 -0.00031125 0.056067 0 0 -0.00055297 0 -0.023913 -0.02235 -0.011955 0 0
4.4648 0.0004794 -0.0060222 -0.013869 -0.0093338 0 -0.011133 0.0019879 -0.0012646 0.0058648 0.0008076 0.012812 -0.12441 -0.056599 -9.9311e-05 -0.030054 -0.026304 0.0076451 -0.0034654 -0.0042694 0.011959 0.0043249 -0.03952 -0.0064653 -0.0089907 0.0016562 -0.00037383 -0.00056576 0.00063778 -0.022884 0 0 0.0078592 0 -0.02699 -0.022638 -0.014732 0 0
4.4688 0.00033928 -0.0028907 -0.0024322 -0.012046 0 -0.012463 0.0038561 0.0026867 0.0094946 0.0068379 0.022982 -0.12244 -0.053155 -0.0011021 -0.033047 -0.028838 0.0051598 -0.011661 -0.0081291 0.011085 -0.0012785 -0.043062 -0.016225 -0.019154 0.0022102 -0.00016742 -0.0010176 0.00091447 -0.11387 0 0 0.014803 0 -0.032438 -0.021238 -0.016965 0 0
4.4727 -0.00016418 0.0013211 0.0021287 -0.007145 0 -0.0068205 0.0050899 0.0075381 0.010103 0.010896 0.027153 -0.127 -0.045604 -0.0031602 -0.034791 -0.035683 0.0032086 -0.017586 -0.0088255 0.0093077 -0.0040151 -0.045318 -0.024191 -0.02819 0.0015728 9.3183e-05 -0.00086164 0.00050683 -0.19207 0 0 0.019192 0 -0.034762 -0.018085 -0.018219 0 0
4.4766 -0.00049861 0.0045569 -0.0027337 0.0010439 0 0.0010558 0.0064979 0.010612 0.010904 0.010952 0.025565 -0.12493 -0.035889 -0.0050233 -0.035303 -0.044636 0.0048023 -0.020756 -0.0077523 0.006229 -0.0054655 -0.046187 -0.030292 -0.035373 0.00032923 0.00027545 -4.2264e-05 -3.1068e-05 -0.2388 0 0 0.021909 0 -0.032005 -0.013589 -0.01848 0 0
4.4805 -0.00049013 0.0053395 -0.0094204 0.0069644 0 0.0062877 0.0082764 0.010974 0.013685 0.0091964 0.020555 -0.11574 -0.025499 -0.005328 -0.034541 -0.053845 0.0092981 -0.020881 -0.0059432 0.0030406 -0.0068044 -0.045318 -0.034228 -0.040066 -0.00043265 9.2032e-05 0.00074509 -0.00018272 -0.2525 0 0 0.024037 0 -0.023549 -0.0080859 -0.017719 0 0
4.4844 -0.00036766 0.0037591 -0.0070322 0.0085294 0 0.0079054 0.0097133 0.0094831 0.016794 0.0095732 0.014721 -0.11117 -0.016302 -0.003555 -0.032427 -0.060828 0.012879 -0.017742 -0.0046682 0.0014939 -0.0094622 -0.042032 -0.035264 -0.041443 -0.00018961 -0.00058674 0.00065357 7.7544e-05 -0.2429 0 0 0.02521 0 -0.0096245 -0.002044 -0.015903 0 0
4.4883 -0.00052188 0.0011463 0.0075976 0.0072786 0 0.0078279 0.0098442 0.0070569 0.017072 0.012945 0.0099797 -0.11804 -0.011241 -0.00023001 -0.028793 -0.061602 0.012752 -0.011594 -0.005368 0.002246 -0.014687 -0.034981 -0.032279 -0.038523 0.00053098 -0.001398 -0.00040433 0.00041268 -0.21687 0 0 0.023968 0 0.0049702 0.0036217 -0.013056 0 0
4.4922 -0.0011718 -0.0010888 0.025545 0.0051545 0 0.0071019 0.00827 0.0037179 0.013282 0.015435 0.0072864 -0.12668 -0.009776 0.0035448 -0.024395 -0.057481 0.010354 -0.0044154 -0.0071115 0.0043552 -0.02071 -0.025462 -0.024487 -0.033326 0.00077085 -0.0016258 -0.0015104 0.00057757 -0.17185 0 0 0.019505 0 0.014607 0.008472 -0.009897 0 0
4.4961 -0.0021569 -0.0022944 0.03309 0.0023057 0 0.0044435 0.0053379 -0.00052695 0.0070864 0.012222 0.0063063 -0.12134 -0.011392 0.0066893 -0.019693 -0.049617 0.0098017 0.0029811 -0.0089702 0.006314 -0.026141 -0.014301 -0.012588 -0.026888 0.00019847 -0.00083673 -0.0015563 0.00063591 -0.10323 0 0 0.012652 0 0.017052 0.012306 -0.0068889 0 0
4.5 -0.0029631 -0.0025091 0.024189 -0.0018227 0 -0.0013181 0.0017475 -0.0046034 0.00082452 0.0029331 0.0052382 -0.10153 -0.015336 0.008523 -0.015202 -0.039464 0.013212 0.0098483 -0.0099077 0.007387 -0.029564 -0.0024606 0.00079623 -0.02026 -0.00054256 0.00059181 -0.0003853 0.00074719 -0.015936 0 0 0.0050228 0 0.010958 0.014958 -0.0045288 0 0
4.5039 -0.0029538 -0.0019405 0.0062239 -0.0062003 0 -0.0083306 -0.001774 -0.006958 -0.0048554 -0.0073077 0.0015974 -0.087154 -0.020174 0.0089191 -0.012014 -0.029716 0.018118 0.015112 -0.0077871 0.0079193 -0.028346 0.0082514 0.012268 -0.015026 -0.00056769 0.0016665 0.0009435 0.00087644 0.073412 0 0 -0.0025127 0 -0.0043829 0.015977 -0.0038713 0 0
4.5078 -0.0016924 -0.00074806 -0.0065427 -0.0080962 0 -0.012324 -0.0044244 -0.0072708 -0.010597 -0.012537 -0.0060271 -0.097523 -0.023579 0.0082889 -0.010944 -0.022969 0.019961 0.018537 -0.0015528 0.0085708 -0.022136 0.016334 0.01976 -0.011615 0.00024404 0.0016123 0.0011511 0.00083158 0.14622 0 0 -0.010126 0 -0.022221 0.01528 -0.0054152 0 0
4.5117 0.00079475 0.0007555 -0.0055344 -0.0055708 0 -0.010398 -0.0053186 -0.0069531 -0.01599 -0.011463 -0.016484 -0.12654 -0.024758 0.0073461 -0.01169 -0.018943 0.016953 0.020641 0.0079492 0.0095194 -0.012676 0.022111 0.023679 -0.009002 0.0010783 0.0005691 4.3429e-05 0.00056948 0.19231 0 0 -0.017813 0 -0.037094 0.013091 -0.0086186 0 0
4.5156 0.0039593 0.0020253 0.0052714 0.00030945 0 -0.0037943 -0.0039658 -0.0074427 -0.018702 -0.0080155 -0.026183 -0.14447 -0.023332 0.0066941 -0.013875 -0.017 0.011951 0.02178 0.019979 0.010453 -0.0012306 0.026031 0.025831 -0.0062798 0.0010331 -0.00053427 -0.0012355 0.00034131 0.21022 0 0 -0.024227 0 -0.045829 0.0095461 -0.012939 0 0
4.5195 0.0069457 0.0026856 0.01393 0.0061617 0 0.0033529 -0.00093417 -0.0082201 -0.016671 -0.0065708 -0.030877 -0.1286 -0.019141 0.00652 -0.016896 -0.016054 0.0093724 0.022399 0.033481 0.011122 0.010661 0.028832 0.027087 -0.0023402 6.5794e-05 -0.00081032 -0.0013243 0.00044265 0.19936 0 0 -0.027117 0 -0.045679 0.0048636 -0.017616 0 0
4.5234 0.0089878 0.0030057 0.01144 0.0091859 0 0.0077494 0.0021663 -0.0071561 -0.010885 -0.0072535 -0.027888 -0.090046 -0.012357 0.0066643 -0.018934 -0.013193 0.010647 0.023299 0.045562 0.011664 0.019921 0.032304 0.026206 0.0049641 -0.00096568 -0.0001454 -1.9596e-05 0.00084697 0.15587 0 0 -0.02502 0 -0.033563 -0.00011095 -0.020414 0 0
4.5273 0.0097454 0.0037515 -0.0011173 0.0092082 0 0.0090825 0.0037505 -0.0030895 -0.0050955 -0.0063792 -0.017472 -0.064971 -0.0053663 0.006937 -0.019074 -0.0076669 0.013149 0.024701 0.054201 0.012322 0.026034 0.037029 0.021157 0.0142 -0.0011787 0.00082239 0.0015185 0.0011842 0.078947 0 0 -0.018459 0 -0.017018 -0.0040389 -0.020554 0 0
4.5313 0.0093541 0.005367 -0.014479 0.0080073 0 0.0088013 0.0035783 0.0023882 -0.0022257 -0.0012186 -0.0028281 -0.076561 0.00060031 0.007256 -0.017337 4.6928e-05 0.013453 0.026372 0.058381 0.012948 0.028969 0.042501 0.011593 0.023861 -0.00050593 0.0013615 0.0019478 0.0011306 -0.019537 0 0 -0.0094917 0 0.00038283 -0.0062879 -0.017988 0 0
4.5352 0.0081811 0.007309 -0.018883 0.0071361 0 0.0077636 0.0030191 0.0063392 -0.0013286 0.0064957 0.011097 -0.10874 0.004375 0.0074411 -0.014078 0.0090612 0.010988 0.027935 0.057362 0.012914 0.02883 0.04789 -0.0001815 0.032211 0.00035093 0.0012476 0.0010782 0.00077084 -0.11552 0 0 -0.00023474 0 0.015367 -0.0064213 -0.013007 0 0
4.5391 0.0065345 0.0083455 -0.010538 0.0067493 0 0.0058109 0.0038421 0.0077201 0.0013259 0.01224 0.019766 -0.12225 0.0039866 0.007054 -0.010489 0.017145 0.0081236 0.028391 0.049856 0.011556 0.025599 0.051051 -0.010927 0.035789 0.00071109 0.00078664 -2.2181e-05 0.00049982 -0.18677 0 0 0.0081025 0 0.023426 -0.0039538 -0.006542 0 0
4.543 0.0045943 0.0076413 0.007009 0.0062714 0 0.0033142 0.0065871 0.00863 0.0080235 0.013511 0.021551 -0.097543 -0.0015726 0.0057411 -0.0095316 0.0204 0.0070998 0.026097 0.036876 0.00875 0.019708 0.048764 -0.019193 0.03118 0.00054984 0.00038238 -0.00021615 0.00056296 -0.22852 0 0 0.015109 0 0.02305 -0.00011534 -0.0014844 0 0
4.5469 0.0025729 0.0055604 0.025599 0.0054945 0 0.0019696 0.010071 0.011788 0.016894 0.012291 0.019147 -0.057833 -0.010779 0.0038718 -0.012375 0.017963 0.0077275 0.020791 0.021238 0.0051333 0.011695 0.040899 -0.026257 0.019609 0.00034962 0.00016341 0.00051606 0.00076706 -0.25547 0 0 0.020715 0 0.017493 0.003312 0.00062909 0 0
4.5508 0.00083371 0.0033612 0.036595 0.0046134 0 0.0032219 0.012494 0.016911 0.023744 0.012524 0.018265 -0.045639 -0.022545 0.0026422 -0.019448 0.0095308 0.0083794 0.012403 0.0046456 0.0017486 0.0016612 0.027685 -0.034312 0.0022097 0.00044729 -4.8702e-06 0.0011407 0.00070428 -0.28717 0 0 0.025181 0 0.0087276 0.0052842 -0.00088627 0 0
4.5547 -0.00027242 0.0021012 0.034983 0.0035418 0 0.0061696 0.013024 0.020305 0.026297 0.015582 0.023544 -0.076774 -0.035491 0.0031767 -0.030764 -0.0047003 0.0085571 0.0011327 -0.011064 -0.00065091 -0.010238 0.0098771 -0.043732 -0.019267 0.00066152 -0.00025543 0.00076294 0.00023211 -0.32981 0 0 0.029194 0 -0.0010291 0.0048557 -0.0063676 0 0
4.5586 -0.00073711 0.00185 0.022494 0.0019165 0 0.0079939 0.012287 0.018542 0.025984 0.01876 0.034327 -0.12147 -0.046179 0.0053245 -0.045082 -0.02353 0.0094982 -0.011856 -0.021765 -0.0021656 -0.023303 -0.0097141 -0.052049 -0.040099 0.00057525 -0.000533 -0.00037317 -0.00035279 -0.3696 0 0 0.033209 0 -0.0080504 0.00076102 -0.01553 0 0
4.5625 -0.00098833 0.0019029 0.0076256 3.3888e-05 0 0.006984 0.011379 0.01231 0.025363 0.018214 0.044007 -0.13367 -0.052367 0.0074909 -0.057879 -0.041741 0.012039 -0.023211 -0.026456 -0.003675 -0.034939 -0.025939 -0.055483 -0.055318 7.4212e-05 -0.00063756 -0.001144 -0.00065167 -0.38136 0 0 0.036204 0 -0.011368 -0.0046971 -0.02469 0 0
4.5664 -0.001509 0.0016014 0.00065894 -0.00074777 0 0.0046553 0.010531 0.0059844 0.024421 0.012907 0.044282 -0.097628 -0.05352 0.0079782 -0.066822 -0.056582 0.014697 -0.031015 -0.025155 -0.0059876 -0.043304 -0.03644 -0.051443 -0.063179 -0.00049961 -0.00039473 -0.00075163 -0.00061231 -0.34351 0 0 0.035329 0 -0.011183 -0.0097263 -0.03198 0 0
4.5703 -0.0022661 0.00084153 0.0057112 0.00069788 0 0.0040098 0.0088487 0.0031038 0.020324 0.005374 0.031408 -0.042815 -0.0495 0.0066698 -0.070134 -0.065745 0.014861 -0.033706 -0.018112 -0.0087564 -0.046782 -0.039498 -0.039868 -0.062602 -0.00071781 0.00020208 0.00043357 -0.00055343 -0.24878 0 0 0.027637 0 -0.0077358 -0.012741 -0.036013 0 0
4.5742 -0.0025635 -0.00010827 0.016278 0.0034115 0 0.0055521 0.0053892 0.0026501 0.01105 -0.0010366 0.0093352 -0.012427 -0.040433 0.0052909 -0.065523 -0.065895 0.012061 -0.029047 -0.0057824 -0.010182 -0.04286 -0.032941 -0.022805 -0.052436 -0.00049333 0.00093517 0.0012693 -0.00073131 -0.10738 0 0 0.01291 0 -0.0012942 -0.011406 -0.035131 0 0
4.5781 -0.0016162 -0.0010203 0.019661 0.0044293 0 0.0058919 0.00037588 0.00039663 -0.0014118 -0.0050751 -0.013039 -0.02036 -0.028856 0.0057861 -0.052812 -0.054278 0.0093037 -0.016268 0.0092636 -0.0081258 -0.030065 -0.017173 -0.0031881 -0.034585 -9.0925e-05 0.0014064 0.0010138 -0.00097099 0.05506 0 0 -0.0050969 0 0.0074404 -0.0038943 -0.029412 0 0
4.582 0.00059049 -0.0017649 0.0080106 0.0015324 0 0.0013226 -0.0047188 -0.006001 -0.012265 -0.0077452 -0.028165 -0.041505 -0.017746 0.008324 -0.036219 -0.034274 0.010319 0.00084335 0.024206 -0.0020101 -0.012043 0.0029396 0.016064 -0.013936 0.00022421 0.0012238 2.9901e-05 -0.00083103 0.20374 0 0 -0.020646 0 0.01727 0.0074424 -0.021875 0 0
4.5859 0.0030017 -0.002078 -0.013592 -0.0038929 0 -0.0071047 -0.0083124 -0.013799 -0.018379 -0.010272 -0.034351 -0.042638 -0.0082488 0.010936 -0.017906 -0.0075714 0.015345 0.020144 0.038003 0.0061431 0.0090727 0.025101 0.032494 0.007359 0.0004421 0.00030336 -0.00066134 -0.00014923 0.30638 0 0 -0.029827 0 0.027524 0.02103 -0.014162 0 0
4.5898 0.0041635 -0.0015909 -0.030318 -0.0073209 0 -0.013025 -0.009915 -0.017587 -0.020966 -0.01265 -0.035063 -0.018419 -0.0011786 0.011206 -6.7194e-05 0.023724 0.020191 0.039321 0.049886 0.012743 0.030893 0.04705 0.044482 0.027303 0.00068899 -0.00093045 -0.00043517 0.00065905 0.3477 0 0 -0.032799 0 0.037429 0.03505 -0.0078878 0 0
4.5938 0.003345 -0.00031645 -0.030141 -0.005181 0 -0.010398 -0.010248 -0.014918 -0.023372 -0.014176 -0.034451 0.0051603 0.0030885 0.0083947 0.013674 0.055449 0.020007 0.053986 0.059272 0.015148 0.048761 0.065374 0.051527 0.042886 0.0009445 -0.0017238 0.0003905 0.0009404 0.33705 0 0 -0.032467 0 0.044846 0.04582 -0.0056735 0 0
4.5977 0.0010936 0.00097424 -0.01447 0.0012348 0 -6.9398e-05 -0.010288 -0.0090723 -0.026551 -0.014664 -0.033667 0.00016133 0.006959 0.0040264 0.022487 0.081946 0.014065 0.062383 0.067511 0.013571 0.060161 0.079375 0.053995 0.053724 0.00098993 -0.0015392 0.0010051 0.00046193 0.30103 0 0 -0.031097 0 0.048095 0.051533 -0.0070821 0 0
[truncated: 1,332,989 more chars]
