# Supplementary material for: Dataset from dynamic shake-table testing of five full-scale single leaf and cavity URM walls subjected to out-of-plane two-way bending
Source: Data Brief. 2019 Mar 20;24:103854. doi: 10.1016/j.dib.2019.103854 (PMC6480314; doi:10.1016/j.dib.2019.103854)
Supplement: Multimedia component 2 [file mmc2.zip › DATA/CL-000-RF/Test20.txt]

0 -0.00053196 -0.001084 0.00023296 -0.0017501 0 -0.002217 -0.00014328 0.0011569 -0.00015724 -0.0026722 0.0040224 -0.20706 -0.0066237 -0.029012 -0.038767 0.00756 -0.019346 -0.029554 -0.0092877 -0.036363 -0.017747 0.022462 0.0078703 -0.0031667 0.00018301 -0.00034427 0.00040284 -0.00062133 -0.00069221 0 0 0.00026081 0 -0.0043225 -0.0092899 -0.079528 0 0
0.003906 0.00093202 -0.00057985 -0.0033343 -0.0039959 0 -0.004901 0.00060048 -0.0013459 -0.00046077 -0.0058732 0.0069069 -0.19102 -0.007461 -0.029799 -0.043664 -0.0038515 -0.018548 -0.032429 -0.0066372 -0.031969 -0.019438 0.032095 0.0067044 -0.0011141 0.00020609 -6.4898e-05 8.5676e-05 -0.0012555 0.011282 0 0 0.00021189 0 0.0075309 0.010273 -0.07414 0 0
0.007812 0.001698 -0.00019476 -0.003208 -0.0050852 0 -0.0051041 0.002419 -0.0027303 -0.00049136 -0.0045271 0.0076362 -0.16909 -0.0087876 -0.028196 -0.045164 -0.012421 -0.015744 -0.03205 0.0023841 -0.02555 -0.015657 0.042587 0.0055279 0.0051712 0.00022579 0.00014908 0.00034321 -0.0012793 0.0054676 0 0 -0.0011554 0 0.019208 0.029834 -0.062342 0 0
0.011719 0.0017009 4.868e-05 -0.0035342 -0.0043311 0 -0.0030501 0.004921 -0.0028268 -0.00098396 -0.0001126 0.0067571 -0.15654 -0.0091748 -0.025112 -0.042026 -0.015417 -0.010693 -0.028838 0.015589 -0.018799 -0.0079847 0.050023 0.003916 0.0117 -4.4275e-06 0.00013909 0.00087165 -0.0007763 -0.013445 0 0 -0.0035755 0 0.027609 0.043151 -0.046766 0 0
0.015625 0.0012578 0.00026336 -0.0072662 -0.0024352 0 -0.00050704 0.0064846 -0.0024272 -0.0027187 0.0031096 0.0052079 -0.15916 -0.0077276 -0.021233 -0.034778 -0.013943 -0.004386 -0.023611 0.030293 -0.012702 0.0010566 0.053334 0.0015519 0.015993 -0.00031075 -7.4433e-05 0.0011222 -0.00016358 -0.024417 0 0 -0.0055944 0 0.031855 0.04933 -0.030113 0 0
0.019531 0.00079666 0.000518 -0.013498 -0.0011805 0 0.00057645 0.0057131 -0.0024456 -0.0052234 0.002447 0.0036328 -0.17284 -0.0040037 -0.016837 -0.023878 -0.0093125 0.0022574 -0.016829 0.044568 -0.0077674 0.0096802 0.052251 -0.00088336 0.016721 -0.00029135 -0.00025664 0.00080319 0.00012734 -0.011547 0 0 -0.006022 0 0.031389 0.048381 -0.014173 0 0
0.023437 0.00051226 0.0007245 -0.018564 -0.0018566 0 -0.00047733 0.0028803 -0.0030166 -0.0067789 -0.0007131 0.0022096 -0.19168 0.0022518 -0.012114 -0.010084 -0.0035542 0.008017 -0.0090051 0.056221 -0.0043789 0.015875 0.047033 -0.0020041 0.012851 0.00017295 -0.00013319 0.00012101 -5.2963e-05 0.018842 0 0 -0.0050376 0 0.025857 0.041132 -0.0008579 0 0
0.027344 0.00023195 0.00073621 -0.019177 -0.0038564 0 -0.0026454 -0.00027525 -0.0034666 -0.0059686 -0.002792 0.00081754 -0.21336 0.009999 -0.0070658 0.0046188 -0.0016081 0.010016 -0.0011517 0.060915 -0.0025462 0.016273 0.039779 -0.0009662 0.0044323 0.00071972 0.00034616 -0.00045053 -0.0005026 0.044397 0 0 -0.0037443 0 0.014912 0.030741 0.0066107 0 0
0.03125 -0.00037269 0.0005634 -0.014501 -0.0050129 0 -0.0040552 -0.0022387 -0.0031797 -0.0031772 -0.0019859 -0.00075297 -0.23638 0.016285 -0.0020866 0.017828 -0.0045493 0.0084135 0.0056327 0.059911 -0.00095245 0.012702 0.033797 0.001573 -0.0043388 0.00087159 0.00090585 -0.00062326 -0.00086558 0.049441 0 0 -0.002793 0 0.002066 0.021812 0.0098066 0 0
0.035156 -0.0013989 0.00044975 -0.0059584 -0.0035805 0 -0.0033856 -0.0030392 -0.0023649 -0.0003445 0.00013124 -0.0026192 -0.2556 0.019639 0.0023052 0.028555 -0.011885 0.0036011 0.010697 0.054144 0.00086101 0.0064628 0.029972 0.003735 -0.011565 0.00054196 0.0011334 -0.00052484 -0.00093572 0.039214 0 0 -0.00174 0 -0.011002 0.015652 0.009547 0 0
0.039062 -0.0025147 0.0006707 0.0040445 1.1777e-05 0 -0.0007467 -0.0037747 -0.0018129 0.00088547 0.00089152 -0.0046141 -0.2643 0.018964 0.0055094 0.036009 -0.022546 -0.0037305 0.013483 0.044902 0.0031897 -0.00097416 0.028751 0.0037474 -0.015705 9.4289e-05 0.00081234 -0.00050586 -0.00081513 0.030601 0 0 0.00014242 0 -0.022619 0.0131 0.0067647 0 0
0.042969 -0.0031651 0.0012214 0.012946 0.0034293 0 0.0025213 -0.0049721 -0.0018931 0.00071299 -0.00023205 -0.0062046 -0.26165 0.012971 0.006134 0.038913 -0.033845 -0.012122 0.012978 0.034514 0.006075 -0.0071299 0.030013 0.0012612 -0.014917 -9.0445e-05 0.00010364 -0.00074914 -0.0007822 0.031074 0 0 0.0026618 0 -0.029963 0.014746 0.0027045 0 0
0.046875 -0.0030116 0.0017298 0.018427 0.0045238 0 0.00483 -0.0057451 -0.0019882 0.00081271 -0.0012436 -0.0067276 -0.2559 0.0041172 0.0031469 0.037492 -0.040992 -0.018616 0.0095365 0.026841 0.0084036 -0.009756 0.031637 -0.0023055 -0.010657 -1.0681e-05 -0.0005758 -0.0010845 -0.00097584 0.030482 0 0 0.0046339 0 -0.031085 0.018954 -0.0011219 0 0
0.050781 -0.002189 0.0017423 0.019224 0.0032053 0 0.005306 -0.0047579 -0.0011307 0.0024627 -0.00033547 -0.0058809 -0.25709 -0.0039693 -0.0026366 0.033212 -0.042862 -0.02204 0.0047473 0.022965 0.009293 -0.0094681 0.032584 -0.0046012 -0.0058958 4.4306e-05 -0.0008499 -0.0011806 -0.0011928 0.014763 0 0 0.005079 0 -0.027174 0.024205 -0.0044559 0 0
0.054687 -0.0011285 0.0011479 0.016172 0.001296 0 0.0041138 -0.0018794 0.00078561 0.0051556 0.0017386 -0.0040258 -0.26614 -0.0089893 -0.010489 0.026879 -0.039332 -0.021856 -0.00028666 0.023193 0.0082806 -0.0070003 0.032871 -0.0037985 -0.0023956 -8.7122e-05 -0.00059413 -0.00089481 -0.001026 -0.015105 0 0 0.0042677 0 -0.019166 0.030001 -0.0072951 0 0
0.058594 -0.00012851 0.00032885 0.012036 0.00062911 0 0.0021021 0.0014172 0.0026182 0.007099 0.0025364 -0.0018971 -0.2729 -0.0087558 -0.019403 0.019417 -0.030921 -0.017834 -0.0043481 0.027391 0.005068 -0.0034249 0.03291 0.0001949 -0.0018379 -0.00022759 6.5952e-05 -0.00041562 -0.00026134 -0.0417 0 0 0.0033558 0 -0.0083968 0.036015 -0.0097329 0 0
0.0625 0.00088715 -0.00012947 0.0094067 0.0013632 0 0.00019162 0.0034241 0.002975 0.0069917 0.00096906 9.5206e-05 -0.26688 0.00033964 -0.026654 0.012846 -0.020073 -0.0099743 -0.0047834 0.034589 -0.00015418 -0.0012539 0.035508 0.0055098 -0.0065603 -0.00010232 0.00087853 -6.2193e-05 0.0008271 -0.049514 0 0 0.0030443 0 0.0017865 0.042358 -0.011601 0 0
0.066406 0.002172 8.9978e-05 0.0082632 0.0021161 0 -0.0010523 0.0038204 0.0016121 0.0052036 -0.0012077 0.0022484 -0.24984 0.014 -0.03063 0.0087485 -0.01128 -0.0012672 -0.0018918 0.041634 -0.0049304 -0.0014418 0.042315 0.0093169 -0.013744 0.00029511 0.0015656 3.1296e-05 0.0016016 -0.042025 0 0 0.0028745 0 0.0084394 0.048741 -0.012408 0 0
0.070312 0.0037312 0.00081715 0.005892 0.0015899 0 -0.0015086 0.0037437 -0.00027763 0.0032533 -0.0013287 0.0051156 -0.23591 0.029144 -0.031099 0.0076692 -0.0060101 0.006927 0.0035705 0.04747 -0.0078959 -0.0036323 0.053384 0.0095818 -0.021343 0.00067975 0.0018763 1.0839e-05 0.0015535 -0.03759 0 0 0.0020006 0 0.010858 0.054445 -0.011596 0 0
0.074219 0.005127 0.0015973 -0.00019397 -6.6586e-05 0 -0.0013712 0.0042919 -0.0012194 0.0022948 0.001048 0.0085769 -0.23779 0.042934 -0.02819 0.0098332 -0.0051095 0.013518 0.010686 0.051422 -0.0079874 -0.0072144 0.068172 0.0064802 -0.027528 0.00081101 0.0016673 9.0342e-05 0.0007454 -0.04848 0 0 0.00046961 0 0.0088671 0.058587 -0.0087385 0 0
0.078125 0.0057489 0.0020715 -0.0090306 -0.0014658 0 -0.00097488 0.0052062 -0.00082684 0.0022117 0.0035194 0.011442 -0.25289 0.051167 -0.022495 0.015276 -0.0091453 0.017129 0.017825 0.052964 -0.0038251 -0.010857 0.085016 0.0023863 -0.029656 0.00074855 0.0010124 0.00028064 -0.0002111 -0.066745 0 0 -0.00060698 0 0.0028013 0.059321 -0.0032202 0 0
0.082031 0.0053018 0.0021662 -0.016199 -0.0013937 0 -0.00065151 0.0052173 4.4367e-05 0.0020709 0.003519 0.012196 -0.26464 0.050422 -0.016686 0.021689 -0.016102 0.017185 0.022188 0.052829 0.0042432 -0.012167 0.098514 0.00023411 -0.02595 0.00070758 0.00021393 0.00036804 -0.00064962 -0.072822 0 0 -0.00028538 0 -0.0041884 0.054091 0.0041296 0 0
0.085937 0.0040371 0.0019857 -0.017505 4.6971e-05 0 -0.00060987 0.0035875 0.00040878 0.0012232 0.0012222 0.010325 -0.25862 0.043685 -0.01275 0.026216 -0.023238 0.015117 0.023352 0.052209 0.013523 -0.010946 0.10578 0.0013378 -0.018583 0.00072328 -0.00038129 0.00017014 -0.00038269 -0.057005 0 0 0.0010163 0 -0.0093361 0.043756 0.011111 0 0
0.089844 0.00251 0.0016261 -0.012835 0.0015972 0 -0.00084678 0.0010286 0.00021073 -0.00014642 -0.00067299 0.0069006 -0.2375 0.033125 -0.011527 0.027164 -0.029498 0.011687 0.021396 0.051392 0.022431 -0.0075167 0.10558 0.0043786 -0.0089351 0.00059024 -0.00064532 -0.00021771 0.00019888 -0.029673 0 0 0.0018412 0 -0.01154 0.029053 0.016298 0 0
0.09375 0.0011254 0.0011486 -0.0062332 0.0020122 0 -0.0011378 -0.0010376 0.00018946 -0.001395 -1.1828e-05 0.0037076 -0.21959 0.02133 -0.013569 0.023052 -0.034097 0.0077187 0.016734 0.050495 0.029395 -0.0025283 0.097336 0.0064892 0.0014246 0.00018375 -0.00075172 -0.00047176 0.00052873 -0.0094483 0 0 0.0012476 0 -0.010103 0.011148 0.018324 0 0
0.097656 -6.6899e-05 0.0006792 -0.001987 0.0011083 0 -0.0011394 -0.0019632 0.00085555 -0.0020884 0.002447 0.001648 -0.22226 0.013389 -0.019377 0.011373 -0.036611 0.0045245 0.010635 0.04875 0.031689 0.0020347 0.081193 0.0056506 0.0097412 -0.00025424 -0.00096241 -0.00035007 0.00037161 -0.0034768 0 0 -0.00017948 0 -0.0049114 -0.0068989 0.014734 0 0
0.10156 -0.0011572 0.00041442 -0.0006851 -0.00016022 0 -0.00056665 -0.0023722 0.0018654 -0.0022216 0.0040151 1.5979e-05 -0.24628 0.011238 -0.026703 -0.0046742 -0.038581 0.0025669 0.0054249 0.045137 0.030125 0.0040832 0.063581 0.0023981 0.0151 -0.00028779 -0.001321 6.2642e-05 -3.6068e-05 -0.0020773 0 0 -0.0010471 0 0.00069926 -0.020995 0.0073988 0 0
0.10547 -0.00203 0.00044769 0.00077409 -0.0005292 0 0.00063396 -0.0031643 0.0024842 -0.0019653 0.0031455 -0.0025227 -0.27589 0.013727 -0.034279 -0.022152 -0.040718 0.0015077 0.0017133 0.039399 0.026174 0.0032689 0.047911 -0.00068769 0.018022 0.00021902 -0.0015862 0.00043882 -0.00029877 0.0073551 0 0 -0.00076543 0 0.0049605 -0.029713 -0.001511 0 0
0.10938 -0.0023133 0.00061729 0.0053561 0.00055702 0 0.0021936 -0.0042824 0.0024562 -0.0014327 0.00099398 -0.0061466 -0.29345 0.019459 -0.041276 -0.038711 -0.043306 0.00092767 -0.00033695 0.031556 0.021056 -0.00040031 0.03636 -0.001316 0.019023 0.00086884 -0.0014945 0.00052865 -0.00027119 0.024306 0 0 -0.00014443 0 0.0068419 -0.032251 -0.01022 0 0
0.11328 -0.0017116 0.00062278 0.012302 0.0024688 0 0.0035601 -0.0047276 0.0021529 -0.00073815 -0.00021559 -0.0091292 -0.29374 0.026016 -0.046845 -0.051302 -0.046352 9.7549e-05 -0.0009169 0.02192 0.016405 -0.0065563 0.031064 0.00043116 0.018893 0.0010888 -0.0010659 0.00037275 -0.00014823 0.035507 0 0 -0.00026971 0 0.0054849 -0.027991 -0.01637 0 0
0.11719 -0.00037175 0.00035481 0.017442 0.003764 0 0.0040928 -0.0037687 0.0018654 -9.896e-05 9.2389e-05 -0.0090704 -0.28537 0.028532 -0.050348 -0.056265 -0.048613 -0.0025299 -0.0015614 0.012567 0.014449 -0.013333 0.03209 0.0022031 0.018711 0.0007182 -0.00059748 0.00019411 -0.00018273 0.030427 0 0 -0.0010323 0 0.0018909 -0.018446 -0.017214 0 0
0.12109 0.0011369 7.9973e-05 0.016962 0.0031928 0 0.0033827 -0.0018602 0.0012598 0.00032089 0.00033355 -0.0051007 -0.27987 0.02627 -0.052466 -0.056015 -0.049208 -0.0071152 -0.0034767 0.0055058 0.014753 -0.019005 0.034905 0.0016298 0.018529 0.00016133 -0.0003358 0.00012233 -0.00036999 0.013274 0 0 -0.0011715 0 -0.0011264 -0.0080927 -0.014692 0 0
0.125 0.0022485 0.00021698 0.010803 0.0006951 0 0.0015558 -0.00015548 -0.00015838 0.00066868 -0.0010055 0.0010161 -0.28076 0.019674 -0.053332 -0.05222 -0.047892 -0.01356 -0.0069336 0.001677 0.016805 -0.023061 0.037339 -0.0013634 0.017941 -8.345e-05 -0.00020438 8.2706e-05 -0.00044974 -0.0021819 0 0 8.9471e-05 0 -0.0023637 0.0010492 -0.010338 0 0
0.12891 0.0028218 0.0008836 0.002553 -0.0023623 0 -0.00067159 0.00079523 -0.0020606 0.0013244 -0.0031789 0.0060222 -0.28279 0.0097237 -0.053044 -0.046822 -0.044674 -0.021566 -0.011941 0.0017063 0.019946 -0.025246 0.037443 -0.0043925 0.016475 1.9984e-05 7.4344e-05 -3.2343e-05 -0.00021358 -0.0081865 0 0 0.0017378 0 -0.00096443 0.0071978 -0.0058934 0 0
0.13281 0.0031413 0.0016949 -0.0036581 -0.004043 0 -0.0023369 0.0015792 -0.0031126 0.0024089 -0.0037616 0.0076225 -0.2801 -0.00095319 -0.051287 -0.04329 -0.040161 -0.030256 -0.017838 0.0061933 0.02303 -0.02566 0.03264 -0.0048128 0.013068 5.1115e-05 0.00057691 -0.00014624 0.00022942 -0.01057 0 0 0.0017317 0 0.003464 0.0077652 -0.0046426 0 0
0.13672 0.0035172 0.0020725 -0.0061281 -0.0032904 0 -0.0028334 0.0030247 -0.0021031 0.0033967 -0.0013985 0.0061248 -0.27362 -0.0085439 -0.048035 -0.043747 -0.03645 -0.037745 -0.022689 0.012286 0.025319 -0.025782 0.024116 -0.0021946 0.0079816 -0.00030639 0.00097277 -3.8488e-05 0.00052513 -0.020109 0 0 -0.00074406 0 0.007767 0.0036381 -0.0078582 0 0
0.14063 0.0039121 0.0017832 -0.0060505 -0.00082822 0 -0.002341 0.0049371 0.00069481 0.0033885 0.0024837 0.0039179 -0.27016 -0.01226 -0.043502 -0.047178 -0.034407 -0.043178 -0.025712 0.017526 0.027192 -0.026285 0.014144 0.0013212 0.0023446 -0.00081859 0.00081282 0.00037193 0.00041118 -0.038649 0 0 -0.0039592 0 0.0094407 -0.0031707 -0.014027 0 0
0.14453 0.0039731 0.0011565 -0.0057945 0.0013463 0 -0.0016776 0.0060125 0.0034852 0.0019211 0.0050349 0.0033886 -0.2748 -0.011962 -0.037822 -0.052352 -0.034301 -0.046031 -0.026604 0.020302 0.029097 -0.027341 0.0042912 0.0031317 -0.0028424 -0.00092211 4.9388e-05 0.0008421 -3.6372e-05 -0.056383 0 0 -0.0048999 0 0.006936 -0.011288 -0.021653 0 0
0.14844 0.0033977 0.00075209 -0.0069101 0.0015873 0 -0.0015913 0.0051255 0.0044596 -0.00045748 0.0049 0.0051163 -0.28484 -0.0079895 -0.031187 -0.057393 -0.036086 -0.045882 -0.025315 0.018979 0.031677 -0.028892 -0.0036926 0.002633 -0.0063026 -0.00038493 -0.00079465 0.00098872 -0.00049277 -0.062798 0 0 -0.0020525 0 -0.0011602 -0.019123 -0.028634 0 0
0.15234 0.0022231 0.00082471 -0.0091946 -8.6223e-06 0 -0.0020411 0.0025725 0.00339 -0.0024681 0.0034447 0.0076961 -0.29147 -0.0018693 -0.023848 -0.057743 -0.038099 -0.04233 -0.022821 0.011671 0.03609 -0.029691 -0.0071228 0.0015643 -0.005243 0.00035785 -0.0010625 0.00068374 -0.00069266 -0.057849 0 0 0.0030474 0 -0.015215 -0.023889 -0.030335 0 0
0.15625 0.00075603 0.0011328 -0.010872 -0.001691 0 -0.002137 -0.00013608 0.0016958 -0.0030199 0.0030364 0.0090164 -0.28762 0.0041587 -0.016069 -0.052971 -0.038138 -0.037282 -0.020999 0.0018636 0.041582 -0.028692 -0.0072364 0.0019277 -0.00037453 0.00061654 -0.00060097 0.00021901 -0.00062324 -0.050488 0 0 0.0070775 0 -0.029808 -0.025504 -0.026931 0 0
0.16016 -0.00071001 0.0012462 -0.0095478 -0.0015921 0 -0.00091297 -0.0017171 0.00098756 -0.0019409 0.0044514 0.0077776 -0.2747 0.0097886 -0.0076092 -0.043513 -0.035401 -0.031413 -0.020353 -0.0083047 0.047424 -0.025476 -0.0046979 0.0036971 0.0077606 0.00018662 7.3861e-05 1.5586e-05 -0.00042871 -0.047314 0 0 0.0077629 0 -0.041957 -0.024004 -0.019255 0 0
0.16406 -0.0020231 0.0009758 -0.0037975 0.00062176 0 0.0016472 -0.0022075 0.0016444 6.0046e-05 0.006261 0.0042079 -0.26218 0.014953 0.0018129 -0.030257 -0.029492 -0.025333 -0.021064 -0.016651 0.052802 -0.019854 -0.00026687 0.0047626 0.018366 -0.000394 0.00029129 0.00016702 -0.00018759 -0.045358 0 0 0.005557 0 -0.048985 -0.019567 -0.0085729 0 0
0.16797 -0.0030199 0.00046934 0.0051533 0.003413 0 0.0042481 -0.0025701 0.0027893 0.0020004 0.0065931 -0.0002091 -0.26018 0.020143 0.012919 -0.015154 -0.020456 -0.01973 -0.022668 -0.01937 0.056153 -0.011799 0.005012 0.0032018 0.029939 -0.00037026 -9.3431e-05 0.00032847 0.00015102 -0.037062 0 0 0.002765 0 -0.046814 -0.012302 0.0025035 0 0
0.17188 -0.0033687 -5.297e-05 0.013148 0.0045985 0 0.0050435 -0.0033688 0.0034108 0.0031623 0.0050191 -0.003592 -0.27145 0.025883 0.025583 -0.0018735 -0.011322 -0.015013 -0.022734 -0.014345 0.056373 -0.0030335 0.0095973 -0.00053004 0.039638 0.00046011 -0.00057199 0.00010448 0.00060486 -0.020391 0 0 0.0012745 0 -0.036108 -0.0032798 0.01026 0 0
0.17578 -0.0027383 -0.00053539 0.015411 0.0030595 0 0.0030364 -0.0040642 0.0032413 0.0032253 0.0025328 -0.0046456 -0.28927 0.031383 0.0384 0.0084906 -0.0045971 -0.011194 -0.019822 -0.0036709 0.054078 0.0049382 0.012733 -0.0038589 0.046239 0.0015178 -0.00055631 -0.00047685 0.00099678 -0.0014534 0 0 0.0011755 0 -0.021662 0.0064549 0.014326 0 0
0.17969 -0.0012132 -0.0010005 0.010379 -0.00043773 0 -0.00098793 -0.0036804 0.002565 0.0021958 0.00011215 -0.0033956 -0.30298 0.03554 0.049961 0.015658 -0.0017108 -0.0084617 -0.013243 0.010916 0.049703 0.011273 0.01379 -0.0045717 0.049006 0.0019606 -4.77e-05 -0.00094164 0.0010379 0.01286 0 0 0.0012823 0 -0.0067847 0.016234 0.015005 0 0
0.18359 0.00052364 -0.0013043 0.0017121 -0.0038408 0 -0.004822 -0.0020026 0.0015322 0.000433 -0.0020697 -0.0012504 -0.3063 0.036976 0.058602 0.019744 -0.0038174 -0.0070426 -0.0026496 0.027126 0.043854 0.015254 0.012161 -0.0029011 0.047436 0.0014114 0.00032514 -0.00085291 0.00061032 0.022127 0 0 0.00056941 0 0.0049138 0.025336 0.013103 0 0
0.1875 0.0015838 -0.001137 -0.0041319 -0.0052462 0 -0.0063098 8.1688e-05 4.2076e-05 -0.0013132 -0.003934 -0.00011102 -0.30139 0.03153 0.059334 0.021258 -0.012407 -0.0081662 0.01121 0.039014 0.037474 0.015732 0.0058233 -0.0010236 0.040416 0.00022098 -3.2481e-05 -0.00028163 -5.5611e-05 0.030278 0 0 -0.001054 0 0.0060376 0.031459 0.010997 0 0
0.19141 0.0015859 -0.00037329 -0.0033663 -0.0041169 0 -0.0048479 0.0014336 -0.0016993 -0.0021809 -0.004669 -0.00091326 -0.29536 0.020187 0.052542 0.021755 -0.023475 -0.011633 0.023793 0.043501 0.031269 0.014308 -0.0040712 -0.00059064 0.030817 -0.00087958 -0.0010019 0.00025424 -0.00053179 0.037609 0 0 -0.0030699 0 -0.0018869 0.033558 0.0106 0 0
0.19531 0.00099577 0.00061902 0.0014996 -0.0015479 0 -0.0017754 0.001693 -0.0029046 -0.0018082 -0.0033935 -0.0027282 -0.29259 0.0044016 0.039155 0.021018 -0.034972 -0.017234 0.032549 0.039882 0.025134 0.011753 -0.016583 -0.0010376 0.020142 -0.0013262 -0.0017772 0.00031974 -0.00054647 0.038617 0 0 -0.0049663 0 -0.016712 0.030935 0.011762 0 0
0.19922 0.00068539 0.0011564 0.0037332 0.00049366 0 0.00062994 0.0013704 -0.0028871 -0.00075524 -0.00075566 -0.0034222 -0.29048 -0.014012 0.020578 0.018575 -0.045198 -0.024597 0.035396 0.028136 0.018903 0.0087127 -0.030553 -0.00049901 0.0098268 -0.0010107 -0.0016023 -1.8656e-05 -0.0001907 0.029997 0 0 -0.0063665 0 -0.035955 0.023169 0.013938 0 0
0.20313 0.0010757 0.00084118 -0.0012889 0.00047072 0 0.00077309 0.0010401 -0.0020352 -0.00018931 0.00080703 -0.0015964 -0.28279 -0.031719 -0.00051946 0.013008 -0.052024 -0.032975 0.029381 0.0087956 0.012178 0.0059281 -0.043857 0.0017958 0.0020412 -0.00022032 -0.00049271 -0.00033069 0.00022044 0.019056 0 0 -0.0068536 0 -0.055436 0.0096555 0.015578 0 0
0.20703 0.001697 -4.5363e-06 -0.011348 -0.0016523 0 -0.0012148 0.0006702 -0.0017506 -0.00094089 -0.00080767 0.0018444 -0.26763 -0.042975 -0.017812 0.0027673 -0.054694 -0.040241 0.014434 -0.013179 0.0048372 0.0038186 -0.052458 0.0044501 -0.0006556 0.00057918 0.00076716 -0.00032778 0.000464 0.02005 0 0 -0.0061252 0 -0.068349 -0.0074598 0.013853 0 0
0.21094 0.0016286 -0.00056835 -0.01892 -0.0042867 0 -0.0037018 -0.00016636 -0.003063 -0.0027358 -0.0048057 0.0041002 -0.25198 -0.046951 -0.028509 -0.010596 -0.055222 -0.045266 -0.0045417 -0.032817 -0.0024126 0.0019537 -0.055447 0.005435 0.0011394 0.00095661 0.0013352 -0.00014741 0.00056377 0.039501 0 0 -0.004474 0 -0.073426 -0.024173 0.0088346 0 0
0.21484 0.00040641 -0.00027422 -0.017701 -0.0052566 0 -0.0047729 -0.0015702 -0.0052804 -0.0043434 -0.0075617 0.0027591 -0.24744 -0.043719 -0.031601 -0.025651 -0.054727 -0.047602 -0.024585 -0.047673 -0.0089134 -5.0117e-05 -0.052594 0.0044874 0.0068767 0.00070986 0.0010271 -0.00011646 0.00065111 0.06599 0 0 -0.0028438 0 -0.070457 -0.037964 0.0011819 0 0
0.21875 -0.0014887 0.00069381 -0.0080262 -0.0033798 0 -0.0035062 -0.003021 -0.0062978 -0.0045534 -0.0058526 -0.0019919 -0.26017 -0.034043 -0.026841 -0.040593 -0.054345 -0.047077 -0.042583 -0.055756 -0.013949 -0.0026213 -0.044194 0.0035396 0.015635 3.4161e-06 0.00037524 -0.00032025 0.00073742 0.077397 0 0 -0.0020299 0 -0.059936 -0.046381 -0.0080042 0 0
0.22266 -0.0030285 0.0015771 0.0037228 0.00058062 0 -0.00046185 -0.0038504 -0.004531 -0.0031148 -0.0002064 -0.0072639 -0.28424 -0.020291 -0.015285 -0.050811 -0.055489 -0.044004 -0.052604 -0.054173 -0.015842 -0.0066853 -0.031695 0.0045363 0.024995 -0.00069633 4.671e-05 -0.00052019 0.00068482 0.060354 0 0 -0.0017264 0 -0.043371 -0.044501 -0.015509 0 0
0.22656 -0.0035056 0.0017255 0.010752 0.0044217 0 0.0028111 -0.0038726 -0.00060667 -0.00083063 0.0052206 -0.0096318 -0.30491 -0.0077315 -0.0038023 -0.054208 -0.057448 -0.040966 -0.054387 -0.047182 -0.014959 -0.01211 -0.01998 0.0070295 0.031478 -0.00095095 0.00023703 -0.00051277 0.00040279 0.022715 0 0 -0.00062432 0 -0.026314 -0.034471 -0.018889 0 0
0.23047 -0.0030264 0.0010957 0.011015 0.0061267 0 0.0047865 -0.0034223 0.0029879 0.0011926 0.0063816 -0.0076837 -0.30984 0.0019685 0.0042545 -0.051301 -0.059065 -0.039212 -0.049869 -0.037978 -0.012076 -0.018397 -0.011116 0.0083612 0.033919 -0.00071776 0.00059588 -0.00045445 1.4339e-05 -0.013622 0 0 0.0022282 0 -0.011099 -0.019327 -0.018264 0 0
0.23438 -0.0022204 0.00014465 0.00754 0.0052808 0 0.0048073 -0.0028237 0.0040579 0.0023989 0.0030249 -0.0028377 -0.29842 0.0080661 0.0068206 -0.042973 -0.059369 -0.039452 -0.040941 -0.028945 -0.0078577 -0.025011 -0.0062681 0.0064328 0.031767 -0.00038496 0.00066189 -0.00069596 -0.00023368 -0.03202 0 0 0.0060846 0 0.00078687 -0.0017716 -0.014243 0 0
0.23828 -0.0015527 -0.00064694 0.0046641 0.0031185 0 0.0033142 -0.0019915 0.0025733 0.0030123 -0.0013406 0.0020035 -0.28132 0.010356 0.0020015 -0.030959 -0.057028 -0.042238 -0.03048 -0.022947 -0.0032187 -0.031075 -0.0063175 0.0021007 0.024781 -0.00038325 0.00030929 -0.001281 -0.00023152 -0.033166 0 0 0.0087079 0 0.0078982 0.014343 -0.0082755 0 0
0.24219 -0.00095788 -0.001072 0.0043966 0.00129 0 0.0014388 -0.00063706 0.00048247 0.0035624 -0.0030037 0.0045461 -0.271 0.010747 -0.008791 -0.020002 -0.050983 -0.046442 -0.023813 -0.022913 0.00046273 -0.034614 -0.0097466 -0.0015065 0.015177 -0.00074721 -0.00021049 -0.0017347 -0.0001334 -0.02946 0 0 0.0081643 0 0.0096656 0.022643 -0.0044292 0 0
0.24609 -7.8096e-05 -0.0011 0.0059033 0.00056595 0 0.00026912 0.0012363 -0.00020964 0.0042446 -0.0013858 0.0042763 -0.27173 0.011474 -0.019534 -0.01266 -0.043143 -0.049581 -0.021922 -0.026872 0.0030946 -0.035171 -0.012893 -0.0021506 0.0066958 -0.0011033 -0.00058151 -0.0014906 -0.00018562 -0.030302 0 0 0.0045477 0 0.0085734 0.02337 -0.0042576 0 0
0.25 0.0012507 -0.00068156 0.0073004 0.00058706 0 0.00021995 0.003189 0.00085605 0.0046926 0.0010659 0.0022538 -0.27792 0.012826 -0.027038 -0.0093101 -0.034702 -0.050344 -0.024297 -0.033552 0.0048609 -0.032478 -0.014251 -0.00076168 0.0010259 -0.0011144 -0.00071009 -0.00055291 -0.00043811 -0.034615 0 0 -5.1061e-05 0 0.0056078 0.017479 -0.0076596 0 0
0.25391 0.0027929 0.00018574 0.0071192 0.00062207 0 0.00085361 0.0046967 0.0024125 0.0043042 0.0018396 0.00023663 -0.28114 0.014673 -0.028454 -0.0096918 -0.026893 -0.047645 -0.029787 -0.041506 0.006045 -0.026489 -0.012694 -0.00034455 -0.00050503 -0.00088235 -0.00071707 0.00036158 -0.00067208 -0.036376 0 0 -0.0032782 0 0.0017505 0.006622 -0.013933 0 0
0.25781 0.0041128 0.0012106 0.004402 0.00035908 0 0.0012577 0.0055125 0.0029632 0.0027928 0.00077093 -0.00013372 -0.27887 0.015238 -0.019432 -0.011878 -0.021799 -0.039961 -0.034937 -0.048311 0.0072136 -0.017219 -0.0074304 -0.0026426 0.003675 -0.00082907 -0.00072483 0.00044386 -0.00064283 -0.033794 0 0 -0.0042449 0 -0.0016663 -0.0052234 -0.020316 0 0
0.26172 0.0048668 0.0018054 -0.0013178 -2.7772e-05 0 0.00075203 0.0056153 0.0020163 0.00050904 -0.00041992 0.0020016 -0.27645 0.012076 -0.0027071 -0.011547 -0.019574 -0.029307 -0.034947 -0.052427 0.0087635 -0.0069597 -0.0013468 -0.00613 0.010932 -0.0011684 -0.00071936 -0.00042411 -0.0003768 -0.030601 0 0 -0.0037012 0 -0.0035081 -0.012369 -0.022397 0 0
0.26563 0.0048869 0.001524 -0.0090848 -0.00033457 0 -0.00055788 0.0049504 0.00015799 -0.0017073 -0.00040295 0.0061227 -0.2809 0.0051137 0.01722 -0.007397 -0.018975 -0.017927 -0.028827 -0.054168 0.010559 0.0026342 0.0032555 -0.0075056 0.018747 -0.0015825 -0.0006225 -0.0015424 -0.00018601 -0.029561 0 0 -0.0028143 0 -0.0035125 -0.0136 -0.019219 0 0
0.26953 0.0041035 0.00056099 -0.015757 -0.00058381 0 -0.0018191 0.0034633 -0.0016765 -0.0030393 0.00048774 0.010225 -0.2925 -0.0050714 0.037095 0.00076919 -0.018975 -0.0073007 -0.016514 -0.053835 0.01248 0.010494 0.0050348 -0.0051351 0.025625 -0.0015186 -0.00044431 -0.0020601 -0.00036508 -0.028143 0 0 -0.0020382 0 -0.0015047 -0.0088216 -0.01081 0 0
0.27344 0.0025501 -0.00027905 -0.017378 -0.00080899 0 -0.0020929 0.0014569 -0.002792 -0.0032081 0.0011703 0.011783 -0.30254 -0.017174 0.053122 0.012429 -0.018253 0.00099456 0.0012969 -0.051933 0.014361 0.015545 0.0027974 -0.0008424 0.030122 -0.00081249 -0.00031084 -0.0017362 -0.00088359 -0.022416 0 0 -0.0011533 0 0.0026232 0.0012074 0.0020123 0 0
0.27734 0.00049424 -0.00025144 -0.01243 -0.00082195 0 -0.0011489 -0.00031739 -0.0028332 -0.0026173 0.0013723 0.009494 -0.30019 -0.025987 0.058999 0.023492 -0.014518 0.0050186 0.020413 -0.048952 0.016361 0.016542 -0.0034704 0.0017887 0.031438 6.3275e-05 -0.00033357 -0.0010287 -0.0013956 -0.013342 0 0 -6.5116e-05 0 0.0086604 0.012154 0.014633 0 0
0.28125 -0.0015366 0.00061651 -0.0038729 -0.00042521 0 0.00028058 -0.0012424 -0.0017727 -0.0020045 0.0017368 0.0043922 -0.28287 -0.028389 0.057144 0.029716 -0.0084902 0.0066539 0.035472 -0.045112 0.019113 0.015614 -0.0097347 0.00082233 0.032248 0.00044021 -0.00047865 -0.0005085 -0.0015524 -0.0059067 0 0 0.00082371 0 0.014799 0.019095 0.022319 0 0
0.28516 -0.0030134 0.0014916 0.0028211 0.00017397 0 0.001064 -0.0015978 -7.0062e-05 -0.0018598 0.002477 -0.00089768 -0.2607 -0.023467 0.04925 0.029412 -0.0009996 0.0068882 0.044317 -0.04002 0.023107 0.013889 -0.013889 -0.0023341 0.033993 0.00012497 -0.000587 -0.00030691 -0.0012971 -0.0010883 0 0 0.0011173 0 0.019983 0.020376 0.023368 0 0
0.28906 -0.0037567 0.0014567 0.0044356 0.00041446 0 0.00062396 -0.0025034 0.0013283 -0.002075 0.0025442 -0.004299 -0.24971 -0.011161 0.037358 0.021616 0.0069404 0.0066614 0.045492 -0.033314 0.028703 0.012468 -0.014135 -0.0044637 0.037864 -0.0004345 -0.00051893 -0.0001742 -0.00086134 0.0084423 0 0 0.0010435 0 0.023192 0.015105 0.016883 0 0
0.29297 -0.003997 0.00030929 0.002979 2.6854e-05 0 -0.00054711 -0.0047718 0.0015491 -0.0021054 0.00065058 -0.0057966 -0.25827 0.0073612 0.024784 0.0056451 0.013336 0.0071023 0.037437 -0.024259 0.036311 0.01298 -0.007964 -0.0035453 0.045249 -0.00066757 -0.00026659 4.1197e-05 -0.0005119 0.030788 0 0 0.0012642 0 0.022551 0.0030032 0.0025372 0 0
0.29688 -0.0040315 -0.001309 0.0035019 -0.00048186 0 -0.001304 -0.0077201 0.0005899 -0.0014728 -0.0029375 -0.0067998 -0.27828 0.025153 0.015304 -0.01363 0.016274 0.0081691 0.024079 -0.013726 0.044396 0.015788 0.003274 -0.00024381 0.054397 -0.0004983 6.5927e-05 0.00015388 -0.00033055 0.062057 0 0 0.0020208 0 0.017384 -0.011086 -0.014232 0 0
0.30078 -0.0038417 -0.0025092 0.008613 -0.00027742 0 -0.00087451 -0.0093424 -0.00054695 -0.00015143 -0.0060929 -0.0080866 -0.29007 0.037499 0.0089887 -0.031573 0.016072 0.0088421 0.0099127 -0.0035459 0.050905 0.019504 0.01605 0.0032668 0.062421 -0.00037009 0.00035876 -6.4767e-05 -0.00022747 0.084044 0 0 0.0026693 0 0.0089093 -0.023138 -0.028764 0 0
0.30469 -0.0031215 -0.0028407 0.015266 0.00073243 0 0.00041283 -0.0079872 -0.00076767 0.0014535 -0.0066737 -0.00868 -0.27874 0.041862 0.0053317 -0.045596 0.013112 0.0083892 -0.0026964 0.0048634 0.054272 0.022935 0.028046 0.0055709 0.067357 -0.00066421 0.00052824 -0.00048655 -0.00011355 0.078789 0 0 0.002255 0 -0.0020635 -0.031075 -0.038577 0 0
0.30859 -0.0017141 -0.002441 0.017392 0.0014735 0 0.0013783 -0.0040149 -3.725e-05 0.0027947 -0.0046401 -0.0070327 -0.24842 0.036364 0.0033514 -0.053449 0.0080655 0.0060873 -0.01165 0.010005 0.052935 0.024693 0.036858 0.0069855 0.067297 -0.0011891 0.00050577 -0.00070153 -1.0549e-05 0.047302 0 0 0.00051828 0 -0.014509 -0.03326 -0.041649 0 0
0.3125 4.043e-05 -0.0016661 0.011974 0.00069036 0 0.0010218 0.00029711 0.00050287 0.0033941 -0.0020996 -0.0032417 -0.22092 0.019055 0.00052203 -0.051722 0.0024772 0.0011354 -0.014428 0.0085285 0.04349 0.021466 0.037894 0.0085235 0.058958 -0.0013374 0.00022986 -0.00053128 6.1174e-06 0.012352 0 0 -0.0018395 0 -0.026208 -0.027999 -0.035576 0 0
0.31641 0.0014904 -0.00073103 0.0024008 -0.0015215 0 -0.0005831 0.0026734 -0.00028038 0.0028767 -0.0011719 0.0003683 -0.21806 -0.0018793 -0.004233 -0.044862 -0.0020353 -0.0042623 -0.014326 0.0024702 0.029166 0.014059 0.033126 0.010266 0.046383 -0.00075006 -0.00028057 -0.00032386 -7.0529e-05 -0.00025154 0 0 -0.003929 0 -0.035594 -0.020008 -0.025821 0 0
0.32031 0.0022365 0.00026339 -0.0044771 -0.0034098 0 -0.0023441 0.0027704 -0.00221 0.0010649 -0.0019565 0.0013131 -0.24239 -0.022354 -0.010353 -0.035021 -0.0051031 -0.0085817 -0.013078 -0.0066308 0.01218 0.0035667 0.024079 0.010993 0.032135 0.00024355 -0.00083902 -0.00056998 -0.00015021 0.01483 0 0 -0.0055206 0 -0.042115 -0.011342 -0.014976 0 0
0.32422 0.0024625 0.001102 -0.0048187 -0.0031615 0 -0.0031015 0.0022261 -0.00381 -0.0017054 -0.0027183 -0.00033114 -0.27398 -0.038882 -0.016917 -0.024044 -0.0065295 -0.010484 -0.012063 -0.017169 -0.0052042 -0.0086707 0.012342 0.0094447 0.018572 0.00089796 -0.0011353 -0.0012218 -0.00013895 0.03715 0 0 -0.0068966 0 -0.045377 -0.0035456 -0.0051358 0 0
0.32813 0.0026451 0.0014677 -0.0013549 -0.00092756 0 -0.0026035 0.00282 -0.0037007 -0.0043461 -0.0019096 -0.0015869 -0.28734 -0.046777 -0.021781 -0.01409 -0.0061858 -0.0079836 -0.012741 -0.026626 -0.019374 -0.020227 0.0002622 0.0058563 0.0090758 0.00074708 -0.00094921 -0.0015642 -4.4498e-05 0.038967 0 0 -0.0079006 0 -0.044741 0.0019136 0.0013045 0 0
0.33203 0.0029468 0.0012824 -0.0004893 0.00099006 0 -0.0016205 0.0046347 -0.0019385 -0.0053788 0.00030178 0.00067127 -0.27382 -0.043742 -0.021423 -0.0064891 -0.0043611 -0.00060966 -0.014645 -0.031994 -0.026129 -0.027186 -0.0089896 0.0021506 0.0058686 -3.4141e-07 -0.00037076 -0.00093289 1.5701e-05 0.0097981 0 0 -0.0074858 0 -0.04023 0.0059428 0.004119 0 0
0.33594 0.0029758 0.00095861 -0.005795 0.00034589 0 -0.001121 0.006046 0.00011223 -0.0039363 0.0025751 0.0064696 -0.24888 -0.033662 -0.015872 -0.00034239 -0.0014056 0.0090598 -0.015695 -0.033709 -0.026311 -0.02909 -0.014981 0.00047488 0.0065154 -0.00073204 0.00020276 0.00044574 -9.2639e-05 -0.035985 0 0 -0.0045961 0 -0.032977 0.010881 0.0058582 0 0
0.33984 0.0022171 0.001138 -0.014243 -0.0025188 0 -0.0013048 0.0054435 0.0012178 -0.00063079 0.0041287 0.012322 -0.23716 -0.0186 -0.0055861 0.0048987 0.0027912 0.019401 -0.014574 -0.032393 -0.02071 -0.026053 -0.017626 0.001333 0.0093009 -0.001024 0.0003486 0.0014922 -0.00040234 -0.073971 0 0 0.00041728 0 -0.02331 0.018024 0.0080278 0 0
0.34375 0.00069046 0.0020638 -0.018704 -0.0045621 0 -0.0014137 0.0028537 0.0014718 0.0026679 0.005502 0.014206 -0.2494 -0.0008518 0.0084536 0.0098159 0.0083824 0.028692 -0.010096 -0.029006 -0.010618 -0.01867 -0.017085 0.0030144 0.012265 -0.00092686 -3.8242e-05 0.0012955 -0.00077558 -0.090784 0 0 0.0055275 0 -0.011602 0.028457 0.01209 0 0
0.34766 -0.00088218 0.0032278 -0.014243 -0.0028173 0 -0.00049881 -0.00012931 0.0020093 0.0042139 0.007493 0.011086 -0.27315 0.016109 0.023234 0.014885 0.016017 0.033861 -0.00072206 -0.0256 0.001174 -0.0088276 -0.013358 0.0029682 0.011923 -0.00072875 -0.00064756 9.1565e-05 -0.00093178 -0.091448 0 0 0.00853 0 0.0017002 0.043167 0.020077 0 0
0.35156 -0.0016154 0.0037413 -0.0023753 0.0024982 0 0.0015751 -0.0018673 0.0036263 0.0037982 0.0096696 0.0056353 -0.28572 0.030195 0.034355 0.019624 0.024814 0.035244 0.010501 -0.023728 0.010848 -0.00040977 -0.0078685 8.068e-05 0.0080703 -0.00055956 -0.0010036 -0.00088919 -0.00059814 -0.089062 0 0 0.0089532 0 0.014827 0.058725 0.030244 0 0
0.35547 -0.0011844 0.0031499 0.010214 0.007701 0 0.0038488 -0.0019969 0.0058343 0.0028537 0.010391 0.001692 -0.27617 0.041216 0.040285 0.02347 0.033792 0.034135 0.021071 -0.023121 0.017386 0.0052576 -0.0010699 -0.0041169 0.0021289 -0.00030348 -0.00084728 -0.00063054 0.00025774 -0.090332 0 0 0.00837 0 0.026631 0.072522 0.040738 0 0
0.35938 -3.3447e-05 0.0019032 0.016904 0.0087094 0 0.0050094 -0.0012989 0.0073238 0.0030747 0.0084897 0.0010789 -0.25475 0.049046 0.040203 0.026008 0.042025 0.031683 0.029011 -0.02322 0.020326 0.0075332 0.0067664 -0.0065672 -0.0045115 0.00013565 -0.00031653 0.00064427 0.0012764 -0.091841 0 0 0.0086523 0 0.036156 0.082482 0.050013 0 0
0.36328 0.0010844 0.00099208 0.015644 0.0046747 0 0.0045047 -0.0005181 0.0072657 0.0048273 0.004756 0.0026978 -0.2413 0.053522 0.033546 0.02674 0.048106 0.029516 0.031775 -0.022833 0.019521 0.006135 0.015429 -0.0053943 -0.0097092 0.00059169 0.00021193 0.0017172 0.0018421 -0.088041 0 0 0.009919 0 0.042081 0.085903 0.055974 0 0
0.36719 0.0017359 0.001075 0.0094731 -0.0012413 0 0.0030192 0.00043151 0.0060548 0.0068653 0.0014823 0.0042326 -0.24539 0.054238 0.022427 0.025792 0.04999 0.02966 0.027396 -0.019564 0.016316 0.0029877 0.024218 -0.0018302 -0.010621 0.00073391 0.00044243 0.0016345 0.0015239 -0.079511 0 0 0.010351 0 0.043105 0.080502 0.056286 0 0
0.37109 0.0020185 0.001917 0.0034903 -0.0046547 0 0.0018534 0.0020459 0.0048012 0.0075711 0.00039472 0.0043457 -0.25838 0.052044 0.011411 0.024456 0.048658 0.031477 0.019192 -0.01355 0.01291 0.0010111 0.032173 0.00061329 -0.0084406 0.00040286 0.00034234 0.00064211 0.00050372 -0.07177 0 0 0.0081315 0 0.041106 0.069812 0.052593 0 0
0.375 0.0022695 0.0026447 0.0011652 -0.0036793 0 0.0017439 0.0042121 0.0042126 0.0064309 0.0010786 0.0033274 -0.26446 0.047063 0.0026468 0.023323 0.044917 0.0342 0.0090883 -0.0053391 0.010107 0.0014939 0.038605 -0.00072519 -0.004345 -0.00019452 6.3505e-05 -0.00017334 -0.00044927 -0.067126 0 0 0.0035076 0 0.037132 0.055625 0.045766 0 0
0.37891 0.0026757 0.0025345 0.0024932 -0.0002179 0 0.0021917 0.0058661 0.0040215 0.0042935 0.0014929 0.0021671 -0.25793 0.039538 -0.002006 0.022887 0.039841 0.036931 -0.00089992 0.0042184 0.0085471 0.005411 0.042855 -0.0050413 0.00025136 -0.00064749 -0.00025013 -9.34e-05 -0.00057219 -0.06 0 0 -0.0012188 0 0.032345 0.039859 0.036821 0 0
0.38281 0.0031627 0.0015869 0.0045871 0.0020862 0 0.0019413 0.0058241 0.0033982 0.0022967 2.1357e-05 0.0014903 -0.24833 0.029888 0.00017981 0.023639 0.03583 0.037993 -0.0074684 0.012998 0.0089712 0.013785 0.043442 -0.0086198 0.0025952 -0.00069504 -0.00054517 0.00051049 0.00019306 -0.04181 0 0 -0.0037897 0 0.028734 0.02546 0.027247 0 0
0.38672 0.003546 0.00042549 0.00386 0.0010913 0 0.0002205 0.0039728 0.0017916 0.00071742 -0.0029799 0.0013408 -0.24879 0.020275 0.0074151 0.024909 0.035355 0.037222 -0.0097744 0.018881 0.010931 0.02408 0.04053 -0.0082756 0.0016086 -0.00042416 -0.00078096 0.00069354 0.00108 -0.010534 0 0 -0.0040233 0 0.027364 0.014233 0.01861 0 0
0.39063 0.0036687 -0.0002771 -0.0014572 -0.0023181 0 -0.0023638 0.0015754 -0.00060584 -0.0010303 -0.0055411 0.0014582 -0.26083 0.011999 0.017056 0.026088 0.038707 0.035805 -0.0090713 0.021876 0.013915 0.033952 0.034837 -0.0043987 -0.0015234 -0.00014886 -0.00084578 5.3877e-05 0.0011704 0.025029 0 0 -0.0037167 0 0.027602 0.0059166 0.011263 0 0
0.39453 0.0033904 -0.00027641 -0.0097244 -0.0054022 0 -0.0041258 0.00030223 -0.0030175 -0.0033664 -0.0058212 0.0013369 -0.27199 0.005827 0.027212 0.026867 0.045802 0.034824 -0.0063386 0.022325 0.017601 0.041753 0.026748 -0.00046926 -0.0056367 -0.00011381 -0.00061834 -0.00082004 0.00028188 0.050791 0 0 -0.0046084 0 0.028678 0.00024032 0.0054438 0 0
0.39844 0.002563 0.00021135 -0.016356 -0.0059521 0 -0.0036079 0.00083168 -0.0045477 -0.0057308 -0.0035445 0.00018096 -0.26858 0.0024294 0.035663 0.027005 0.056157 0.035713 -0.0028636 0.021007 0.021619 0.045667 0.016696 0.00059386 -0.0090721 -0.00029117 -0.00012666 -0.0010398 -0.00080669 0.057599 0 0 -0.0065697 0 0.029401 -0.0032819 0.0013571 0 0
0.40234 0.0011516 0.00079448 -0.01662 -0.0037418 0 -0.00080497 0.002273 -0.0046002 -0.0069392 -1.5038e-05 -0.002582 -0.24999 0.0018765 0.038605 0.0268 0.067449 0.040825 -0.00037841 0.020249 0.024937 0.042947 0.0051262 -0.00050766 -0.0088953 -0.00041708 0.00039397 -0.00042505 -0.0010758 0.047173 0 0 -0.0078405 0 0.026877 -0.0053941 -0.00027759 0 0
0.40625 -0.00059353 0.0011635 -0.0092982 -0.00021292 0 0.0027465 0.0029199 -0.0031578 -0.0063289 0.0029664 -0.0063101 -0.22968 0.0018211 0.03677 0.027001 0.076637 0.048424 0.0013841 0.021305 0.0266 0.035844 -0.0070833 -0.00032071 -0.0061841 -0.00021362 0.00065317 0.00031379 -0.00026275 0.029504 0 0 -0.0069099 0 0.020926 -0.0071099 -9.159e-06 0 0
0.41016 -0.0021573 0.0011527 0.0016331 0.0028058 0 0.0050955 0.0016901 -0.00088808 -0.0044461 0.0041936 -0.0088742 -0.22263 0.0012075 0.03071 0.027779 0.082367 0.056961 0.0030508 0.024075 0.025834 0.025422 -0.019819 0.0033254 -0.0024132 0.0003716 0.0005413 0.00039373 0.00086477 0.014974 0 0 -0.0039997 0 0.011887 -0.008654 0.0019949 0 0
0.41406 -0.0030502 0.00070922 0.0093184 0.0041261 0 0.0052752 -0.00094734 0.0010943 -0.002544 0.0034746 -0.0080318 -0.2324 -0.00082283 0.021243 0.029108 0.08359 0.064678 0.0052572 0.02807 0.021951 0.012863 -0.033036 0.0084287 0.00066969 0.0010749 0.00021233 -0.00017663 0.0012607 0.0078605 0 0 -0.00071226 0 0.00043123 -0.010231 0.0054246 0 0
0.41797 -0.0031265 -8.531e-05 0.0091698 0.0035041 0 0.0038427 -0.0033 0.001875 -0.0014335 0.0014884 -0.0035914 -0.25024 -0.0051946 0.0097376 0.030374 0.07875 0.068092 0.0090115 0.031548 0.013542 -0.00010916 -0.046978 0.010398 -0.00057557 0.0014587 -7.278e-05 -0.00065386 0.00063096 0.0053412 0 0 0.0015618 0 -0.011849 -0.012151 0.0095908 0 0
0.42188 -0.002627 -0.00096751 0.0027848 0.0014988 0 0.0022266 -0.0037573 0.0014163 -0.00086337 -0.000558 0.0018266 -0.26538 -0.010744 -0.0010679 0.029746 0.069157 0.064715 0.013779 0.031284 0.001064 -0.011437 -0.062077 0.0067227 -0.008716 0.0012262 -0.00017985 -0.00043172 -0.00030449 0.0013458 0 0 0.0026873 0 -0.022023 -0.014853 0.012637 0 0
0.42578 -0.0019175 -0.0015586 -0.0030714 -0.00081208 0 0.0015505 -0.0020289 0.00061132 2.0702e-05 -0.0014002 0.0046485 -0.27448 -0.015683 -0.0099096 0.026392 0.0572 0.055855 0.017945 0.026255 -0.013636 -0.020693 -0.078505 -0.00014105 -0.022114 0.00048874 -0.00018125 0.00028665 -0.00057691 -0.0083092 0 0 0.0033311 0 -0.029214 -0.018344 0.01361 0 0
0.42969 -0.0011982 -0.0015783 -0.0021126 -0.0022884 0 0.0019215 0.00066288 0.0005043 0.0017039 -0.00038202 0.0034223 -0.28113 -0.01883 -0.016081 0.019962 0.044232 0.042698 0.020289 0.015929 -0.029347 -0.027678 -0.096422 -0.0048659 -0.039148 -0.00026229 -0.00022998 0.00075946 4.3446e-05 -0.022932 0 0 0.0038206 0 -0.033152 -0.022456 0.012072 0 0
0.43359 -0.00045195 -0.001049 0.0058088 -0.002363 0 0.0026142 0.0025795 0.0013112 0.0037986 0.0019524 0.0001981 -0.28766 -0.019052 -0.019065 0.010402 0.031634 0.026948 0.019556 0.00015575 -0.04472 -0.03237 -0.11591 -0.0043353 -0.057577 -0.0005214 -0.00039242 0.00056547 0.00085712 -0.037574 0 0 0.0037655 0 -0.033922 -0.026874 0.0078229 0 0
0.4375 0.00038727 -0.00030009 0.014123 -0.0014659 0 0.0027705 0.0028304 0.002206 0.0053918 0.0039417 -0.0012652 -0.28988 -0.014486 -0.017573 -0.0011308 0.021768 0.012765 0.013639 -0.021018 -0.057039 -0.034482 -0.13675 -0.00049365 -0.071468 -0.00019083 -0.00061273 4.9793e-05 0.0010057 -0.04642 0 0 0.0028017 0 -0.032178 -0.02997 0.0014958 0 0
0.44141 0.0012737 0.0002445 0.014905 -0.00073763 0 0.0019508 0.0019714 0.0021406 0.0057771 0.0038479 0.0011274 -0.28089 -0.0075939 -0.013265 -0.011002 0.014464 0.002649 0.0054765 -0.043454 -0.066324 -0.035251 -0.15673 0.0019343 -0.078543 0.00033835 -0.000799 -0.00012845 0.00035933 -0.046504 0 0 0.0013859 0 -0.030032 -0.030497 -0.0038788 0 0
0.44531 0.0020435 0.00032283 0.0057025 -0.0010933 0 0.00023619 0.0013485 0.00089546 0.0048867 0.0012488 0.0060013 -0.25962 7.8052e-05 -0.0067104 -0.01737 0.009333 -0.0030845 -0.0029007 -0.065313 -0.072965 -0.03501 -0.17403 0.0003649 -0.078674 0.0005577 -0.00088736 0.00021465 -0.00040552 -0.039128 0 0 0.00051326 0 -0.027693 -0.027964 -0.0067411 0 0
0.44922 0.0024945 -4.7098e-05 -0.0081384 -0.0024132 0 -0.001932 0.0017903 -0.00071808 0.0031911 -0.0023861 0.0098413 -0.23457 0.0070403 0.0015069 -0.018814 0.0058694 -0.0046136 -0.0096054 -0.084925 -0.077458 -0.034041 -0.18674 -0.0032443 -0.072348 0.00032013 -0.00081692 0.00058555 -0.00056388 -0.028048 0 0 0.00059198 0 -0.025016 -0.02223 -0.0058756 0 0
0.45313 0.0024292 -0.00062896 -0.01775 -0.003655 0 -0.0039104 0.0028365 -0.0016992 0.0013282 -0.0046282 0.0099969 -0.21838 0.011006 0.01064 -0.013451 0.0032297 -0.0027919 -0.011809 -0.099775 -0.080555 -0.03258 -0.19121 -0.0048152 -0.060891 -6.3153e-05 -0.00051216 0.00041527 -8.1091e-05 -0.016074 0 0 0.00082484 0 -0.020963 -0.013467 0.00030767 0 0
0.45703 0.0016712 -0.0011245 -0.017904 -0.0038355 0 -0.0050213 0.0031889 -0.0018319 -0.00022248 -0.0039531 0.0065252 -0.21836 0.0099511 0.01904 -0.002305 -0.00011274 -0.00082448 -0.0083595 -0.10729 -0.083217 -0.030911 -0.18389 -0.0025186 -0.04878 -0.00021694 2.4532e-05 -0.00024751 0.00044476 -0.0029641 0 0 -3.4627e-05 0 -0.013321 -0.0044604 0.010909 0 0
0.46094 0.00016048 -0.0013333 -0.010859 -0.0029545 0 -0.0048746 0.0019279 -0.0017662 -0.0013253 -0.0010442 0.001511 -0.23147 0.0048248 0.025604 0.010758 -0.0045926 -0.00061712 -0.0022867 -0.10799 -0.085309 -0.029087 -0.16703 0.0016241 -0.038677 -0.00015904 0.00059289 -0.00075226 0.0005055 0.01376 0 0 -0.0022709 0 -0.0022079 0.0020776 0.022561 0 0
0.46484 -0.0018933 -0.0012686 -0.0037867 -0.0019619 0 -0.0037367 -0.00066525 -0.0021871 -0.0022222 0.0016251 -0.0029814 -0.24747 -0.0038652 0.029585 0.023542 -0.010157 -0.0027318 0.0041911 -0.10166 -0.086186 -0.026953 -0.14198 0.0043272 -0.031334 -0.00029303 0.0008534 -0.00054799 0.00023083 0.036056 0 0 -0.0047082 0 0.011698 0.0046296 0.033167 0 0
0.46875 -0.0039934 -0.001184 -0.0023616 -0.0018144 0 -0.0025354 -0.0034122 -0.0030412 -0.0033327 0.0016883 -0.0062262 -0.25651 -0.015409 0.030336 0.033879 -0.016532 -0.007343 0.0086348 -0.088328 -0.085024 -0.024278 -0.1107 0.004651 -0.026995 -0.00090816 0.00061123 0.00021979 0.00017257 0.063137 0 0 -0.0057752 0 0.027189 0.0019662 0.04061 0 0
0.47266 -0.0055994 -0.0014454 -0.0062493 -0.0025672 0 -0.0022571 -0.0052789 -0.003676 -0.0048208 -0.0012489 -0.0085773 -0.25476 -0.028822 0.026409 0.038087 -0.022366 -0.013645 0.0062633 -0.067311 -0.0793 -0.020063 -0.077628 0.0046525 -0.024731 -0.0017342 6.4254e-05 0.00085922 0.00061855 0.09131 0 0 -0.0050696 0 0.039731 -0.0076372 0.040805 0 0
0.47656 -0.0064599 -0.0022573 -0.010135 -0.0033778 0 -0.0031151 -0.0061048 -0.0036754 -0.0062428 -0.0053128 -0.010492 -0.24536 -0.042202 0.019539 0.037329 -0.025863 -0.018971 -0.0020376 -0.04314 -0.069255 -0.013845 -0.049159 0.0066738 -0.021755 -0.0020943 -0.0003116 0.00082566 0.0012367 0.11552 0 0 -0.0037666 0 0.044674 -0.020271 0.034865 0 0
0.48047 -0.0066932 -0.003413 -0.0088586 -0.003367 0 -0.004269 -0.006402 -0.0033968 -0.0067387 -0.0078727 -0.012041 -0.23577 -0.054696 0.011153 0.033314 -0.026198 -0.022139 -0.013729 -0.018794 -0.055875 -0.0055874 -0.027632 0.010589 -0.01731 -0.0015668 -0.0002193 0.00019519 0.0014412 0.13134 0 0 -0.0034353 0 0.040469 -0.033138 0.024575 0 0
0.48438 -0.0065005 -0.0043123 -0.0018685 -0.0024467 0 -0.0044886 -0.006608 -0.0035818 -0.0058098 -0.0075823 -0.013103 -0.23403 -0.065524 0.0024809 0.027475 -0.022806 -0.022383 -0.026307 0.0032384 -0.040208 0.0045813 -0.014469 0.014082 -0.011243 -0.00047484 0.00010862 -0.00052348 0.0010464 0.1366 0 0 -0.0045277 0 0.02647 -0.044029 0.011528 0 0
0.48828 -0.0058211 -0.0043236 0.0066633 -0.001316 0 -0.0032374 -0.006654 -0.0044768 -0.0040231 -0.0052439 -0.013632 -0.24477 -0.073515 -0.0047708 0.021723 -0.015041 -0.01894 -0.035866 0.019565 -0.023939 0.016305 -0.010976 0.015378 -0.0040038 0.00034945 0.00010121 -0.00091993 0.00047276 0.13221 0 0 -0.0061216 0 0.0025603 -0.050116 -0.0020303 0 0
0.49219 -0.0043551 -0.0032546 0.011589 -0.00069532 0 -0.0011489 -0.0062086 -0.005448 -0.0028115 -0.0028459 -0.013569 -0.26589 -0.076327 -0.0081277 0.018281 -0.0034209 -0.012086 -0.03646 0.026077 -0.010657 0.027609 -0.015442 0.015141 0.0016463 0.00033525 -0.00052618 -0.0009361 0.00028874 0.12164 0 0 -0.0070899 0 -0.025771 -0.048847 -0.012504 0 0
0.49609 -0.0019905 -0.0015363 0.010784 -0.0006178 0 0.00059178 -0.0051499 -0.0055142 -0.003293 -0.0017273 -0.01269 -0.2879 -0.07405 -0.0080789 0.016494 0.0093942 -0.0039504 -0.029391 0.025359 -0.0015396 0.036502 -0.02205 0.015435 0.0039143 -0.00029309 -0.0013528 -0.00066921 0.00061199 0.10829 0 0 -0.0073103 0 -0.05017 -0.043009 -0.019438 0 0
0.5 0.00081854 6.7011e-05 0.0061414 -0.00048967 0 0.0013435 -0.003647 -0.0042293 -0.0050951 -0.0015481 -0.01075 -0.29817 -0.066475 -0.0051522 0.015492 0.022119 0.004502 -0.016199 0.019064 0.0029641 0.041756 -0.028211 0.017084 0.0020464 -0.00076282 -0.0015627 -0.00012745 0.0010143 0.092028 0 0 -0.0075428 0 -0.066177 -0.03427 -0.022982 0 0
0.50391 0.0031952 0.00099807 0.0013495 0.00016986 0 0.0014573 -0.0018342 -0.0020293 -0.006385 -0.00091934 -0.0077218 -0.28907 -0.053703 -0.00016006 0.014222 0.033548 0.01235 0.00090483 0.0092667 0.0027482 0.042349 -0.031605 0.018458 -0.0043319 -0.00052341 -0.00076435 0.0006711 0.0009982 0.067993 0 0 -0.008155 0 -0.06999 -0.024494 -0.02359 0 0
0.50781 0.0044427 0.001248 -0.0012025 0.0010909 0 0.0016385 0.00037341 0.00021874 -0.0052904 0.0010355 -0.0037049 -0.26423 -0.036054 0.0050181 0.010499 0.041802 0.018115 0.016942 -0.00010357 -0.0022859 0.036386 -0.029 0.016908 -0.015343 0.00024251 0.00050805 0.0014166 0.00050453 0.030072 0 0 -0.0082203 0 -0.055473 -0.016922 -0.022241 0 0
0.51172 0.0045366 0.0012388 -0.0018317 0.0014108 0 0.0019742 0.0029787 0.0019155 -0.0015386 0.0037536 0.0013806 -0.23739 -0.017741 0.0078203 0.0037888 0.046977 0.021274 0.026695 -0.0052471 -0.0095097 0.026068 -0.021328 0.011178 -0.027731 0.00085602 0.0012093 0.0015494 -6.9145e-05 -0.022483 0 0 -0.0061501 0 -0.028606 -0.013366 -0.020779 0 0
0.51563 0.0040254 0.0014075 -0.0026017 0.00054656 0 0.0017798 0.0054832 0.0030093 0.0031754 0.0058072 0.0076746 -0.22349 -0.0017938 0.0075791 -0.0047479 0.049864 0.021922 0.029671 -0.0060387 -0.017361 0.013993 -0.010651 0.0023755 -0.039391 0.00083569 0.00078067 0.00077699 -0.00030119 -0.080999 0 0 -0.0013326 0 0.0031935 -0.013307 -0.019523 0 0
0.51953 0.003471 0.0018929 -0.005191 -0.0010243 0 0.00052311 0.0070057 0.0037645 0.0064806 0.006325 0.014606 -0.22868 0.0096246 0.004081 -0.013942 0.050869 0.020021 0.026177 -0.0029485 -0.024948 0.0020988 0.0015795 -0.0070286 -0.049017 0.00032831 -0.00026638 -0.00044714 -0.00013848 -0.1307 0 0 0.0049192 0 0.034514 -0.016176 -0.018351 0 0
0.52344 0.0030231 0.002562 -0.0093044 -0.0018846 0 -0.0011775 0.0070111 0.0044391 0.0071646 0.005798 0.020321 -0.24725 0.014148 -0.0025746 -0.022103 0.050385 0.015528 0.017386 0.0028398 -0.031442 -0.0072872 0.013631 -0.01473 -0.055337 -0.00010871 -0.00082436 -0.0011267 0.00012384 -0.16003 0 0 0.010179 0 0.058956 -0.021026 -0.016799 0 0
0.52734 0.0025226 0.0032542 -0.012625 -0.00074164 0 -0.0017131 0.005918 0.005206 0.005979 0.0055037 0.022418 -0.2673 0.008689 -0.010808 -0.025498 0.048138 0.0084747 0.0077142 0.007655 -0.035787 -0.010087 0.022593 -0.019319 -0.056966 -7.5293e-05 -0.00029208 -0.00058421 0.00017203 -0.16858 0 0 0.012778 0 0.066335 -0.025824 -0.013323 0 0
0.53125 0.0019202 0.0039408 -0.012248 0.0024008 0 0.00012121 0.0048291 0.0062074 0.0048199 0.0062098 0.019842 -0.2796 -0.002237 -0.017785 -0.024204 0.044115 0.00069647 0.0013689 0.0094222 -0.03835 -0.0074564 0.028192 -0.020369 -0.055838 0.00034744 0.00080936 0.00082159 -6.7645e-05 -0.16635 0 0 0.012975 0 0.060881 -0.029355 -0.0079775 0 0
0.53516 0.0014732 0.0046559 -0.0067288 0.0060106 0 0.0038047 0.004533 0.007468 0.0051182 0.0074978 0.014207 -0.28164 -0.016232 -0.022188 -0.018621 0.038096 -0.0067102 -0.00042867 0.008058 -0.039063 -0.00024422 0.030321 -0.018604 -0.052609 0.00077193 0.0013599 0.0019067 -0.00045305 -0.16469 0 0 0.012387 0 0.045759 -0.031437 -0.001171 0 0
0.53906 0.0014991 0.0053387 0.0025093 0.0080682 0 0.0072571 0.0047687 0.0086955 0.0068238 0.0083047 0.0089176 -0.2752 -0.030767 -0.022944 -0.0095058 0.030069 -0.012594 0.0029303 0.004029 -0.037878 0.010377 0.029063 -0.015975 -0.047902 0.00090056 0.00078786 0.0016941 -0.0008073 -0.16669 0 0 0.012329 0 0.024883 -0.032073 0.006452 0 0
0.54297 0.0020122 0.0058105 0.011551 0.0076234 0 0.0085179 0.0045508 0.0092998 0.0086811 0.007995 0.006501 -0.26213 -0.041673 -0.018456 0.0015753 0.020395 -0.014639 0.011503 -0.00071216 -0.034362 0.022295 0.024439 -0.014726 -0.04221 0.00072079 -0.0003333 0.00030417 -0.0010273 -0.1655 0 0 0.012688 0 0.0053839 -0.031518 0.01329 0 0
0.54688 0.0027057 0.0059243 0.016297 0.0055792 0 0.0074282 0.0032572 0.0088038 0.0093424 0.006828 0.0065692 -0.2443 -0.045892 -0.0097937 0.011549 0.011956 -0.011337 0.021812 -0.0021123 -0.028875 0.032158 0.018313 -0.015557 -0.035955 0.00039013 -0.00085703 -0.0011623 -0.0010671 -0.15171 0 0 0.012265 0 -0.0045083 -0.030697 0.017151 0 0
0.55078 0.0033068 0.0057104 0.015347 0.0039742 0 0.0057077 0.0013718 0.007323 0.0083275 0.0054693 0.0064424 -0.22735 -0.044327 0.00080403 0.019423 0.0072385 -0.0035206 0.031382 0.0010126 -0.022284 0.039002 0.012621 -0.016657 -0.029275 4.4306e-05 -0.00021856 -0.0016297 -0.00091131 -0.12293 0 0 0.010089 0 -0.0042655 -0.030054 0.017801 0 0
0.55469 0.003881 0.0053473 0.011177 0.004291 0 0.005307 0.00012843 0.0055896 0.00619 0.0042544 0.0039002 -0.22169 -0.037744 0.011911 0.024984 0.0080404 0.0080832 0.039055 0.0088865 -0.015203 0.042501 0.0087734 -0.015198 -0.022237 -0.00024422 0.0010078 -0.00096244 -0.00060555 -0.087024 0 0 0.0063755 0 0.005586 -0.029786 0.015372 0 0
0.55859 0.0047128 0.0049919 0.0082949 0.0061996 0 0.0065677 0.00043328 0.0043871 0.003985 0.0030537 -0.000624 -0.23612 -0.027369 0.022013 0.028395 0.015993 0.022361 0.043982 0.021134 -0.008339 0.042685 0.0082238 -0.010353 -0.014918 -0.0003941 0.0016999 5.2772e-05 -0.00026556 -0.056532 0 0 0.0023567 0 0.023397 -0.030029 0.010364 0 0
0.5625 0.0058943 0.0046631 0.0094848 0.0078306 0 0.0079074 0.0021263 0.0038814 0.0025619 0.0017693 -0.0044959 -0.26771 -0.015476 0.027983 0.030945 0.034098 0.035962 0.045446 0.035197 -0.0034899 0.039999 0.014525 -0.0047474 -0.0076469 -0.00031157 0.0012976 0.00054601 8.8543e-06 -0.03969 0 0 -0.00069482 0 0.044265 -0.031257 0.0048024 0 0
0.56641 0.00709 0.0042991 0.013239 0.0073702 0 0.0073137 0.0042134 0.0034935 0.0021422 0.00074142 -0.0053631 -0.29874 -0.0044409 0.03008 0.034558 0.056498 0.045505 0.045553 0.046642 -0.0010418 0.036725 0.02574 -0.0023578 -0.00082792 1.6117e-08 0.00030043 0.00034144 0.00023359 -0.035682 0 0 -0.0022942 0 0.061704 -0.033649 0.0014111 0 0
0.57031 0.0077454 0.0039016 0.014847 0.0046096 0 0.0042556 0.0057047 0.0024641 0.0023256 0.00053261 -0.0031098 -0.30724 0.0054417 0.028702 0.039612 0.079719 0.049498 0.04501 0.053892 -0.0011243 0.033426 0.040317 -0.0046097 0.0053429 0.00037455 -0.00030499 -4.3427e-05 0.00050213 -0.037429 0 0 -0.0028159 0 0.0741 -0.037582 0.0011521 0 0
0.57422 0.0075137 0.0035821 0.010548 0.0011153 0 0.00028238 0.0062151 0.00060914 0.0024221 0.0013586 0.00047181 -0.28496 0.014107 0.02448 0.04613 0.10038 0.046946 0.044361 0.055985 -0.0037166 0.030447 0.056397 -0.0087222 0.010706 0.0005941 -4.5912e-05 -4.6943e-05 0.00081589 -0.038546 0 0 -0.0029456 0 0.08069 -0.043398 0.0045699 0 0
0.57813 0.0064717 0.0034464 0.0012296 -0.0010905 0 -0.0021886 0.0059103 -0.0014119 0.0018916 0.0028484 0.003559 -0.24688 0.021832 0.018538 0.053519 0.11314 0.036593 0.044052 0.052178 -0.0087754 0.027861 0.070601 -0.010289 0.01499 0.00058492 0.00063549 0.00037494 0.00099271 -0.038121 0 0 -0.0030785 0 0.081496 -0.051794 0.012029 0 0
0.58203 0.0049788 0.0034471 -0.0077173 -0.0011472 0 -0.0017934 0.0050993 -0.0025393 0.0006598 0.0043663 0.0055986 -0.22137 0.029036 0.013634 0.059395 0.11393 0.020821 0.044138 0.045223 -0.015141 0.025155 0.078054 -0.0076006 0.018015 0.00047798 0.00092658 0.00080096 0.00081936 -0.03961 0 0 -0.0030984 0 0.080225 -0.062693 0.02134 0 0
0.58594 0.0034111 0.0033787 -0.010551 0.00012947 0 0.00078076 0.0039771 -0.0020854 -0.0008439 0.0054546 0.0069455 -0.22673 0.035215 0.011308 0.062472 0.10603 0.0042507 0.044505 0.03866 -0.021413 0.022188 0.078772 -0.0031814 0.0199 0.00045811 0.0005025 0.00083751 0.00032271 -0.045691 0 0 -0.0025881 0 0.079809 -0.07471 0.029837 0 0
0.58984 0.0020422 0.0030404 -0.0058758 0.0011831 0 0.0034643 0.0026548 -0.0002257 -0.0019293 0.005917 0.0077642 -0.25437 0.039427 0.012344 0.062187 0.091773 -0.010327 0.045187 0.034228 -0.026757 0.019148 0.073456 -0.00093866 0.02055 0.00057175 -0.00019301 0.00047465 -0.00016129 -0.054324 0 0 -0.0012332 0 0.081038 -0.086862 0.03611 0 0
0.59375 0.0010565 0.0024194 0.0021954 0.0011536 0 0.0044691 0.0012517 0.0021252 -0.0020081 0.0056426 0.0077174 -0.2749 0.040551 0.017266 0.058279 0.074093 -0.020154 0.046235 0.033395 -0.030356 0.016366 0.063542 -0.0020406 0.019875 0.00070715 -0.00047195 -1.239e-05 -0.00026238 -0.059983 0 0 0.00087825 0 0.084167 -0.098045 0.038949 0 0
0.59766 0.00051246 0.0017305 0.0074866 0.00050993 0 0.003565 -0.00010896 0.0039088 -0.00088302 0.0046281 0.006678 -0.26332 0.035251 0.026744 0.050906 0.058971 -0.019739 0.047799 0.038062 -0.030338 0.015148 0.053543 -0.0039969 0.017472 0.00075122 -0.00012698 -0.00039271 5.8417e-05 -0.059044 0 0 0.0032642 0 0.087415 -0.10554 0.036562 0 0
0.60156 0.00024261 0.0012873 0.0069056 0.00041597 0 0.0020469 -0.0013027 0.0045534 0.0011424 0.0032732 0.0052949 -0.22102 0.02433 0.03789 0.043042 0.049993 -0.010829 0.049336 0.045684 -0.026996 0.016031 0.048897 -0.0037917 0.014141 0.00072394 0.00039415 -0.00062398 0.00045625 -0.054146 0 0 0.0053538 0 0.087452 -0.10862 0.031227 0 0
0.60547 -8.5657e-05 0.0013171 0.0029201 0.0015484 0 0.0015705 -0.002108 0.0042317 0.0033467 0.0024298 0.0044894 -0.17421 0.0094279 0.048866 0.036036 0.047009 0.0040405 0.050224 0.054523 -0.020909 0.018806 0.050874 -0.0013968 0.01049 0.00073909 0.00049481 -0.00070779 0.00055671 -0.05271 0 0 0.0068324 0 0.083071 -0.10736 0.02453 0 0
0.60938 -0.00063357 0.0018395 0.0012863 0.0034865 0 0.0028505 -0.0021637 0.0036131 0.004861 0.0027932 0.0044349 -0.14976 -0.0077221 0.0582 0.030688 0.049363 0.022417 0.049898 0.063251 -0.012708 0.02309 0.059664 0.00034171 0.0070153 0.00086447 5.5213e-05 -0.00053666 0.00035614 -0.060095 0 0 0.0076989 0 0.073736 -0.10196 0.017654 0 0
0.61328 -0.0010599 0.0026567 0.0059468 0.0051386 0 0.0051855 -0.0011937 0.0033146 0.005094 0.0040768 0.0043483 -0.15115 -0.024305 0.063975 0.027616 0.055506 0.040585 0.0475 0.070267 -0.0034044 0.028092 0.074382 -0.00074461 0.00437 0.0010658 -0.00045328 9.6951e-07 0.00022597 -0.073459 0 0 0.0079728 0 0.059318 -0.092805 0.011969 0 0
0.61719 -0.00064565 0.0034403 0.015355 0.0056774 0 0.007054 0.00062338 0.003451 0.0041331 0.0049545 0.0034622 -0.15745 -0.034959 0.064469 0.025664 0.061718 0.051799 0.042531 0.074057 0.0044038 0.031762 0.08888 -0.0033002 0.0029403 0.0012843 -0.00044434 0.00076391 0.00049221 -0.0827 0 0 0.0073992 0 0.042797 -0.081873 0.0083052 0 0
0.62109 0.0010708 0.0038863 0.0233 0.0050905 0 0.0072353 0.002587 0.0036104 0.0027988 0.0041323 0.0020536 -0.14565 -0.039028 0.061641 0.022589 0.066571 0.054941 0.036629 0.075461 0.0093243 0.033395 0.097797 -0.0036764 0.0017344 0.0015097 0.00020922 0.0013093 0.0010285 -0.078745 0 0 0.0055968 0 0.02813 -0.071753 0.0054253 0 0
0.625 0.0037002 0.0038837 0.023653 0.0039629 0 0.0056066 0.0039452 0.003251 0.0021531 0.0016383 0.0012507 -0.11416 -0.036785 0.056703 0.017246 0.070575 0.050037 0.031006 0.074893 0.010776 0.03302 0.098988 -1.4514e-05 -0.00013804 0.0017248 0.001046 0.0012149 0.0013057 -0.062016 0 0 0.0026387 0 0.017117 -0.063759 0.0024859 0 0
0.62891 0.006104 0.003596 0.015296 0.0028749 0 0.0031086 0.0045116 0.0021717 0.0027083 -0.0010234 0.0017783 -0.083931 -0.029165 0.051025 0.0087422 0.074755 0.037888 0.026949 0.072854 0.0084931 0.030978 0.091209 0.0052894 -0.0036388 0.0018038 0.0014222 0.00049739 0.00087009 -0.042873 0 0 -0.00054816 0 0.011153 -0.059037 -0.0013525 0 0
0.63281 0.0072128 0.0033531 0.0032291 0.0020569 0 0.0010244 0.004752 0.00066562 0.0039704 -0.0021515 0.0030958 -0.076639 -0.018968 0.047106 -0.0038228 0.082702 0.021046 0.02705 0.069997 0.0024664 0.028706 0.074228 0.0075112 -0.010899 0.001557 0.0010642 -0.00031947 -0.00021558 -0.032934 0 0 -0.0025858 0 0.011965 -0.059616 -0.0073679 0 0
0.63672 0.0068297 0.0033841 -0.0051624 0.0015128 0 0.0001679 0.0051674 -0.00072957 0.0047984 -0.001343 0.0039485 -0.092353 -0.011705 0.046224 -0.017585 0.096708 0.0062721 0.03127 0.067294 -0.004454 0.028619 0.055849 0.0040131 -0.021807 0.00095305 0.0002876 -0.00061089 -0.0013857 -0.035091 0 0 -0.0026987 0 0.016549 -0.06435 -0.014786 0 0
0.64063 0.0056499 0.0035908 -0.0058532 0.0012788 0 0.00052407 0.0056173 -0.0016029 0.0043586 0.00027994 0.0036978 -0.10924 -0.0092518 0.04771 -0.029912 0.11571 -0.0034129 0.037961 0.065078 -0.010569 0.031362 0.041107 -0.0032835 -0.034807 0.00028449 -0.00027759 -0.00017218 -0.0019991 -0.04166 0 0 -0.0014411 0 0.022423 -0.071469 -0.022147 0 0
0.64453 0.0044994 0.0035841 -0.0013054 0.0014105 0 0.0014497 0.0053734 -0.0018284 0.0028451 0.0012661 0.0028999 -0.10512 -0.012319 0.050753 -0.038843 0.13815 -0.0063653 0.045645 0.063482 -0.014986 0.03702 0.033054 -0.0096348 -0.048362 2.2329e-05 -0.00020418 0.00063603 -0.0017779 -0.042242 0 0 -0.00024216 0 0.028099 -0.079612 -0.028213 0 0
0.64844 0.0035791 0.0029941 0.0017221 0.0017291 0 0.0021485 0.003905 -0.0014634 0.0012872 0.0011398 0.0025268 -0.078498 -0.020973 0.05404 -0.042105 0.16137 -0.0013593 0.052276 0.062547 -0.017012 0.045249 0.034541 -0.011446 -0.06025 0.00041731 0.00040099 0.0012392 -0.00091876 -0.033382 0 0 -4.9505e-05 0 0.03211 -0.087065 -0.031384 0 0
0.65234 0.0024532 0.0017958 -0.0019369 0.0017405 0 0.0020746 0.0015361 -0.00062402 0.00061033 0.00052126 0.0028194 -0.047796 -0.032195 0.054475 -0.036766 0.17782 0.010694 0.053885 0.061571 -0.017488 0.053431 0.046286 -0.0086957 -0.0652 0.0012199 0.0010125 0.0013359 0.00011105 -0.020616 0 0 -0.00038559 0 0.033397 -0.090622 -0.029041 0 0
0.65625 0.00070685 0.00034527 -0.011133 0.00099599 0 0.0011292 -0.00079691 0.00048348 0.00083901 0.00018767 0.0031199 -0.030889 -0.040994 0.051591 -0.026545 0.18507 0.023634 0.050889 0.059263 -0.019202 0.058693 0.060392 -0.004113 -0.062902 0.001835 0.001145 0.0010616 0.00085674 -0.011646 0 0 0.00013352 0 0.033511 -0.090345 -0.022946 0 0
0.66016 -0.0014875 -0.00090927 -0.01897 -0.00038304 0 -0.00031891 -0.0024479 0.0014819 0.0011787 0.00030166 0.0027671 -0.026951 -0.045416 0.045738 -0.013463 0.1827 0.034716 0.044037 0.054633 -0.023531 0.059827 0.072978 -0.00062571 -0.053571 0.0018106 0.00076954 0.00073414 0.0010594 -0.0083405 0 0 0.002227 0 0.03312 -0.086625 -0.014284 0 0
0.66406 -0.0034828 -0.0017638 -0.018411 -0.0016104 0 -0.0015784 -0.0036072 0.0019305 0.00083875 0.00059103 0.0018584 -0.019334 -0.044145 0.037666 0.00035594 0.17119 0.041592 0.034421 0.046797 -0.031475 0.056075 0.080605 0.00043214 -0.038051 0.0012117 0.00032722 0.00050684 0.00072905 -0.0056476 0 0 0.0049116 0 0.032743 -0.080191 -0.0044582 0 0
0.66797 -0.0047492 -0.0023244 -0.0082436 -0.0018322 0 -0.0019898 -0.0048652 0.0016201 -0.00024132 0.00094684 0.00094315 0.0047636 -0.036167 0.02938 0.011525 0.15243 0.041101 0.024209 0.034099 -0.043947 0.04679 0.078532 -0.00055547 -0.018468 0.00052815 0.00031856 0.00029137 0.0001322 0.0024904 0 0 0.0061545 0 0.032566 -0.072706 0.0039284 0 0
0.67188 -0.0052513 -0.0027794 0.00566 -0.00095879 0 -0.0013944 -0.0063085 0.00074983 -0.0014226 0.0014468 0.00013666 0.039509 -0.025803 0.024296 0.018006 0.13368 0.034417 0.016114 0.017675 -0.057561 0.035247 0.068261 -0.0022138 -0.00088118 0.00021658 0.00082794 -2.4419e-05 -0.00034245 0.017379 0 0 0.0046741 0 0.031333 -0.067372 0.0082421 0 0
0.67578 -0.0052437 -0.0031597 0.014866 8.0073e-05 0 -0.00037725 -0.0072246 -0.00027025 -0.0020204 0.0017725 -0.0010933 0.06612 -0.017212 0.023284 0.020993 0.11866 0.024715 0.010175 0.00046631 -0.068502 0.024548 0.054643 -0.002887 0.011466 0.00032116 0.0014261 -0.00036388 -0.00043788 0.03569 0 0 0.0011239 0 0.027911 -0.065403 0.0084376 0 0
0.67969 -0.0048255 -0.0033483 0.014742 2.0173e-05 0 5.0995e-05 -0.0067908 -0.0012312 -0.001892 0.0010421 -0.0030962 0.072271 -0.012863 0.026523 0.021581 0.10884 0.013868 0.005911 -0.015057 -0.074098 0.01652 0.040807 -0.0013453 0.016808 0.00050895 0.0015573 -0.00051096 -0.00023587 0.053729 0 0 -0.0025193 0 0.021534 -0.067381 0.0046135 0 0
0.68359 -0.0038502 -0.0032872 0.0073492 -0.0016375 0 -0.00077173 -0.0049764 -0.0023 -0.0014742 -0.0013019 -0.0052061 0.064374 -0.014937 0.033707 0.021254 0.10489 0.0038054 0.0024289 -0.026099 -0.071781 0.012796 0.030027 0.0023904 0.013944 0.00043721 0.0010523 -0.00035172 -9.1584e-05 0.069828 0 0 -0.0047335 0 0.01157 -0.073543 -0.0027974 0 0
0.6875 -0.002304 -0.0030917 -0.001154 -0.0041031 0 -0.0025506 -0.0026352 -0.0037319 -0.001396 -0.0044064 -0.0060932 0.06037 -0.026446 0.042973 0.023144 0.10554 -0.0026286 -0.0027532 -0.025078 -0.056686 0.015901 0.027648 0.0067685 0.0016516 7.437e-05 0.00027306 -1.5435e-05 -0.00029025 0.082599 0 0 -0.0056223 0 -0.0027487 -0.083895 -0.013145 0 0
0.69141 -0.00065543 -0.0029093 -0.0057976 -0.0058765 0 -0.0042089 -0.00071954 -0.0054289 -0.002098 -0.0062459 -0.0050913 0.071703 -0.041828 0.050671 0.027616 0.10557 -0.0063371 -0.0099522 -0.013537 -0.035026 0.022524 0.030704 0.0097567 -0.013324 -0.00030587 -0.0002469 0.00025085 -0.00073764 0.089085 0 0 -0.0064178 0 -0.018272 -0.095283 -0.0244 0 0
0.69531 0.00032742 -0.0027023 -0.006115 -0.0059532 0 -0.0047892 0.00045285 -0.0068672 -0.0036714 -0.0054063 -0.0030383 0.093593 -0.05817 0.05558 0.033911 0.1036 -0.0078655 -0.018282 0.0072175 -0.010383 0.031164 0.037103 0.010679 -0.027901 -0.00039915 -0.00029358 0.0003277 -0.001025 0.087159 0 0 -0.0080071 0 -0.033385 -0.10658 -0.036344 0 0
0.69922 0.00018163 -0.0022705 -0.0052253 -0.0046019 0 -0.0042782 0.0010766 -0.0075167 -0.0058146 -0.0026854 -0.0016141 0.11249 -0.072766 0.056952 0.040971 0.099119 -0.0076683 -0.026518 0.035182 0.013619 0.040458 0.044736 0.01099 -0.039353 -0.00013163 -9.6108e-05 0.00031068 -0.00084145 0.080144 0 0 -0.010067 0 -0.046604 -0.11685 -0.048927 0 0
0.70313 -0.00084547 -0.0015571 -0.006342 -0.0030492 0 -0.0035473 0.0011724 -0.0073052 -0.0078296 -0.00059226 -0.0018336 0.12098 -0.081749 0.054286 0.046588 0.092983 -0.0059526 -0.031959 0.066691 0.031293 0.04877 0.050554 0.012821 -0.043941 0.00030362 1.1619e-05 0.00035548 -0.00031178 0.076862 0 0 -0.011561 0 -0.05571 -0.12503 -0.062582 0 0
0.70703 -0.0020322 -0.00089812 -0.01008 -0.0024078 0 -0.0034374 0.00031775 -0.0066165 -0.0088082 -0.0009645 -0.0032923 0.12404 -0.083098 0.049692 0.047925 0.090556 -0.0020342 -0.031197 0.093864 0.037608 0.055317 0.052358 0.01654 -0.040479 0.00061473 -1.62e-05 0.00047768 0.00011666 0.08443 0 0 -0.011824 0 -0.059422 -0.1308 -0.07775 0 0
0.71094 -0.0028242 -0.0008482 -0.014404 -0.0028283 0 -0.0038925 -0.0017879 -0.0058522 -0.0081165 -0.0031178 -0.0048553 0.13158 -0.079538 0.045512 0.045502 0.095074 0.004606 -0.025034 0.11332 0.034744 0.060913 0.051505 0.019951 -0.032487 0.00061408 6.0005e-05 0.00054242 0.00013282 0.10016 0 0 -0.010977 0 -0.0591 -0.13471 -0.093684 0 0
0.71484 -0.0032368 -0.0016544 -0.016463 -0.0035647 0 -0.0040257 -0.0046296 -0.0050837 -0.0058967 -0.0045775 -0.0058431 0.14748 -0.072825 0.0427 0.040168 0.10805 0.01437 -0.014494 0.12362 0.024266 0.066014 0.049 0.02025 -0.022275 0.00031384 0.00038871 0.00044005 -0.0001321 0.11191 0 0 -0.0093662 0 -0.055333 -0.13675 -0.10955 0 0
0.71875 -0.0036567 -0.0028884 -0.014489 -0.0037614 0 -0.0030562 -0.0070215 -0.0041765 -0.0030681 -0.0036799 -0.0063536 0.16702 -0.065001 0.041919 0.033227 0.13023 0.027462 -0.0011573 0.12413 0.0083556 0.071064 0.046014 0.016829 -0.012442 -0.00011256 0.00074973 0.00022108 -0.00029071 0.10806 0 0 -0.0069405 0 -0.04883 -0.13683 -0.12431 0 0
0.72266 -0.0043231 -0.00368 -0.0087092 -0.0031673 0 -0.001157 -0.0080709 -0.0031518 -0.00068017 -0.0012222 -0.00658 0.18396 -0.059762 0.043033 0.028265 0.161 0.043513 0.01082 0.11453 -0.0089552 0.076072 0.044074 0.011942 -0.0082283 -0.00044619 0.00074601 2.6542e-05 -0.0001601 0.087778 0 0 -0.0034557 0 -0.040198 -0.13381 -0.13488 0 0
0.72656 -0.0050454 -0.0034204 -0.0012488 -0.0021872 0 0.00064644 -0.0078977 -0.0022482 0.00084132 0.0006352 -0.0062544 0.1974 -0.058333 0.043461 0.027689 0.19174 0.058951 0.01814 0.10155 -0.023705 0.079933 0.042588 0.0085169 -0.010653 -0.00053884 0.00027634 -8.4061e-05 4.0115e-05 0.060847 0 0 0.00073572 0 -0.030878 -0.12809 -0.14041 0 0
0.73047 -0.0053952 -0.0022964 0.0048007 -0.0013837 0 0.0013999 -0.0072616 -0.0015632 0.0018138 0.00088766 -0.005062 0.21091 -0.060311 0.041875 0.031527 0.21794 0.071708 0.020555 0.088077 -0.035337 0.0817 0.040479 0.0075043 -0.018775 -0.000372 -0.00026898 -0.00017222 -1.0754e-05 0.037707 0 0 0.0043796 0 -0.021481 -0.12027 -0.14113 0 0
0.73438 -0.0050936 -0.0011387 0.0070552 -0.0010031 0 0.0010087 -0.0065377 -0.00078408 0.0026762 0.0006617 -0.0034311 0.22648 -0.06518 0.037462 0.03931 0.23633 0.080277 0.018427 0.075967 -0.043776 0.08063 0.036905 0.007597 -0.031406 -4.0716e-05 -0.00036947 -0.00026768 -0.00028789 0.02076 0 0 0.0060781 0 -0.01259 -0.11106 -0.13748 0 0
0.73828 -0.0041817 -0.00071299 0.0055448 -0.00093244 0 0.00014379 -0.0052933 0.00049174 0.0033456 0.0014979 -0.0024262 0.24171 -0.072055 0.029523 0.049757 0.24317 0.082872 0.012997 0.066833 -0.049441 0.075712 0.030793 0.0073152 -0.046459 0.00030549 6.8272e-05 -0.00023689 -0.00037525 0.0061586 0 0 0.0054272 0 -0.0051143 -0.1017 -0.1303 0 0
0.74219 -0.0028809 -0.0011094 0.0029557 -0.00098776 0 -0.000521 -0.0030109 0.002087 0.0033195 0.0030399 -0.0025413 0.25322 -0.079216 0.019593 0.058813 0.23818 0.07967 0.0083536 0.060372 -0.053767 0.067016 0.022735 0.0067761 -0.059151 0.00051127 0.00058619 0.000102 8.3916e-05 -0.0074049 0 0 0.0033367 0 -0.00096094 -0.095192 -0.12255 0 0
0.74609 -0.0013919 -0.0017627 0.0025151 -0.0011562 0 -0.00087496 -7.1405e-05 0.003062 0.0024205 0.0030771 -0.0027607 0.26099 -0.085763 0.010763 0.064259 0.2284 0.07455 0.0067059 0.054394 -0.057543 0.056987 0.015653 0.0070622 -0.067375 0.00044289 0.00066055 0.00069681 0.00093387 -0.01484 0 0 0.0011882 0 -0.00038453 -0.092487 -0.11669 0 0
0.75 0.00013436 -0.0020104 0.0048561 -0.0015701 0 -0.0012088 0.0023021 0.0024731 0.0012741 0.00018446 -0.0012664 0.26759 -0.091438 0.0046808 0.065495 0.21728 0.069419 0.0084021 0.048079 -0.060501 0.046912 0.011516 0.0082258 -0.070517 4.2666e-05 0.00028412 0.0011587 0.0015847 -0.011478 0 0 -0.00027663 0 -0.0035834 -0.093869 -0.1137 0 0
0.75391 0.0014948 -0.0016268 0.0068848 -0.0023132 0 -0.0016611 0.0032336 0.00044496 0.0008399 -0.004017 0.0026265 0.27413 -0.09606 0.0027379 0.062441 0.20806 0.066002 0.013235 0.040848 -0.062197 0.038032 0.012151 0.008744 -0.068494 -0.00056576 -1.0057e-05 0.0010545 0.001578 -0.002339 0 0 -0.0012358 0 -0.010492 -0.099237 -0.11427 0 0
0.75781 0.0024148 -0.00089256 0.0043982 -0.0032789 0 -0.0019956 0.0031699 -0.0016207 0.0014069 -0.0058647 0.0073226 0.27938 -0.099088 0.0068791 0.056033 0.20514 0.066315 0.019425 0.032866 -0.061127 0.03225 0.020674 0.0074008 -0.061974 -0.0010186 0.00026434 0.00036342 0.0010463 -0.0008224 0 0 -0.0021416 0 -0.020702 -0.1078 -0.11923 0 0
0.76172 0.0026826 -0.00026967 -0.0035007 -0.0041753 0 -0.0019436 0.0033909 -0.0021355 0.0021635 -0.0032524 0.010009 0.28427 -0.10006 0.014404 0.050126 0.20725 0.068456 0.023354 0.026172 -0.057453 0.029181 0.034313 0.0053222 -0.055073 -0.0008614 0.00098616 -0.00039189 0.00057168 -0.015212 0 0 -0.0030552 0 -0.031033 -0.11616 -0.12656 0 0
0.76563 0.002288 -7.4513e-05 -0.012553 -0.0046396 0 -0.0016253 0.0044588 -0.00077858 0.0019041 0.0019385 0.0090482 0.29491 -0.098569 0.022604 0.04639 0.21149 0.070101 0.023981 0.021961 -0.052324 0.027773 0.049386 0.0053126 -0.049879 8.3603e-05 0.0015217 -0.00056147 0.00059886 -0.036725 0 0 -0.0037127 0 -0.039481 -0.1227 -0.13485 0 0
0.76953 0.0013974 -0.00039194 -0.016482 -0.0044152 0 -0.0014766 0.0053432 0.0011291 0.0001933 0.0053619 0.0053341 0.31754 -0.094185 0.029579 0.045595 0.21573 0.06963 0.021047 0.020927 -0.046741 0.02732 0.063014 0.0087335 -0.047538 0.0014112 0.0013857 2.4993e-05 0.0010217 -0.04383 0 0 -0.0040579 0 -0.044662 -0.12658 -0.14325 0 0
0.77344 0.00019957 -0.0011339 -0.012625 -0.0035561 0 -0.0017373 0.004345 0.0017745 -0.0022267 0.0043113 0.0012819 0.34871 -0.086387 0.033163 0.048137 0.21739 0.065246 0.014824 0.023634 -0.042068 0.027015 0.071612 0.01338 -0.04897 0.0022608 0.0007455 0.00086801 0.0013468 -0.021239 0 0 -0.0044058 0 -0.0451 -0.1272 -0.15093 0 0
0.77734 -0.0011914 -0.0020506 -0.0045985 -0.0025348 0 -0.0021173 0.00095912 0.00045172 -0.0041824 0.00021914 -0.0014173 0.37273 -0.074926 0.031032 0.052705 0.21371 0.056099 0.0077509 0.029446 -0.040345 0.026204 0.069898 0.015139 -0.053813 0.0019285 0.00021488 0.0012474 0.0012055 0.024538 0 0 -0.0049664 0 -0.039271 -0.12513 -0.15696 0 0
0.78125 -0.0026771 -0.0027173 0.00092039 -0.0020509 0 -0.0020607 -0.0033199 -0.0019042 -0.0051162 -0.0029831 -0.0029751 0.37346 -0.062288 0.025958 0.056652 0.20734 0.046261 0.0024207 0.035378 -0.040447 0.025355 0.061138 0.012069 -0.058994 0.00049987 0.00017744 0.00087934 0.00065587 0.069233 0 0 -0.005394 0 -0.030019 -0.12274 -0.16159 0 0
0.78516 -0.0040636 -0.0026846 0.00046865 -0.0025118 0 -0.0013234 -0.0061873 -0.003667 -0.0053152 -0.0028299 -0.0046388 0.35108 -0.049804 0.019713 0.059218 0.20012 0.038265 -0.00053509 0.040148 -0.041185 0.02485 0.04761 0.0065854 -0.063163 -0.0011174 0.0004 0.0001305 1.8922e-05 0.091168 0 0 -0.0050805 0 -0.018524 -0.1207 -0.16474 0 0
0.78906 -0.0050616 -0.0018162 -0.0029742 -0.0035386 0 -0.00020911 -0.0065293 -0.0039167 -0.0052053 -0.00048905 -0.0070201 0.32625 -0.038755 0.014141 0.060048 0.19391 0.03446 -0.00091147 0.042721 -0.04122 0.024992 0.031963 0.0032111 -0.06522 -0.0019025 0.00035959 -0.0004001 -0.00047164 0.088191 0 0 -0.0039571 0 -0.0059227 -0.11938 -0.16627 0 0
0.79297 -0.0054139 -0.00051682 -0.0030481 -0.0040286 0 0.00077888 -0.0052004 -0.0029559 -0.0046783 0.00087986 -0.0094962 0.32413 -0.031259 0.012394 0.059656 0.19168 0.038565 0.00071383 0.041926 -0.037898 0.026017 0.019009 0.0041139 -0.063931 -0.0015826 -0.00010792 -0.00046236 -0.00078993 0.075437 0 0 -0.002796 0 0.0064689 -0.11835 -0.16555 0 0
0.79688 -0.0050122 0.00047393 0.0035703 -0.0029319 0 0.00143 -0.0038891 -0.0016807 -0.0033125 -0.00047928 -0.011072 0.35165 -0.027755 0.015758 0.060818 0.19367 0.049291 0.0018318 0.039015 -0.030127 0.026874 0.012985 0.0071301 -0.060706 -0.00082591 -0.00059599 -0.00029528 -0.00095234 0.068047 0 0 -0.0024814 0 0.018095 -0.11546 -0.16253 0 0
0.80078 -0.0038926 0.00065208 0.013624 -0.00020705 0 0.0018874 -0.0033916 -0.00069851 -0.0011879 -0.0033895 -0.011398 0.39046 -0.027052 0.022671 0.064903 0.19748 0.062343 0.001473 0.035687 -0.019556 0.026511 0.013364 0.0083136 -0.057531 -0.00054873 -0.00060696 -0.00023965 -0.00088085 0.06729 0 0 -0.0029713 0 0.029304 -0.10972 -0.15797 0 0
0.80469 -0.0021656 0.00018728 0.019956 0.002914 0 0.0022673 -0.0030888 -0.00010704 0.00079187 -0.0053247 -0.010707 0.41344 -0.028432 0.031841 0.072372 0.20122 0.074609 -0.00050935 0.032903 -0.0076938 0.024277 0.019324 0.0061701 -0.055651 -0.0010028 -0.00017435 -0.00031906 -0.00052574 0.062801 0 0 -0.0031871 0 0.040249 -0.10083 -0.15251 0 0
0.80859 -7.0068e-06 -0.00021475 0.01774 0.0047198 0 0.0023778 -0.0019522 0.00011515 0.0016192 -0.0049721 -0.0089911 0.40931 -0.031048 0.04161 0.083236 0.20275 0.082701 -0.0038795 0.031548 0.0035438 0.019629 0.029365 0.003016 -0.056261 -0.0015584 0.00010683 -0.00027641 -7.5387e-05 0.045617 0 0 -0.0021016 0 0.051068 -0.088908 -0.14703 0 0
0.8125 0.0022774 6.9253e-05 0.0084456 0.0042965 0 0.0019392 0.00023857 -0.00013457 0.0012262 -0.002994 -0.0057419 0.39115 -0.033965 0.048207 0.095293 0.19759 0.079895 -0.0068605 0.032555 0.0094534 0.012261 0.039637 0.002162 -0.061098 -0.0014048 -0.00027857 1.4477e-05 9.6538e-05 0.01668 0 0 0.00011035 0 0.06077 -0.076174 -0.14416 0 0
0.81641 0.0042453 0.0010537 -0.0017284 0.0022174 0 0.0010442 0.0027926 -0.00077969 0.00065581 -0.00064583 -0.0007709 0.38104 -0.037007 0.050903 0.10429 0.18753 0.06956 -0.0081471 0.034357 0.010108 0.0047174 0.046758 0.0041471 -0.067868 -0.00043633 -0.0011423 0.00029525 -0.0002121 -0.016859 0 0 0.0021763 0 0.067983 -0.066553 -0.14477 0 0
0.82031 0.0054727 0.0021877 -0.007015 6.7903e-05 0 0.00025099 0.004991 -0.0011929 0.0010816 0.0016832 0.0049112 0.38748 -0.040548 0.049868 0.10836 0.17404 0.054193 -0.0079022 0.036109 0.0062043 -0.001699 0.049929 0.0060912 -0.075333 0.00060406 -0.0016949 0.00016634 -0.00075339 -0.050419 0 0 0.0030386 0 0.071547 -0.061768 -0.14902 0 0
0.82422 0.0057907 0.0028777 -0.0061128 -0.00074519 0 0.00011446 0.0067265 -0.00046014 0.0026791 0.0042889 0.0094638 0.39868 -0.044955 0.045602 0.10627 0.15883 0.036596 -0.0066935 0.03705 -0.0011734 -0.0059071 0.048832 0.0046756 -0.08233 0.00087518 -0.0013115 -0.00044124 -0.0010017 -0.084323 0 0 0.0029393 0 0.070523 -0.062939 -0.15674 0 0
0.82813 0.0053902 0.002958 -0.002174 0.00012115 0 0.00066243 0.0081607 0.0017749 0.0045272 0.0069481 0.0117 0.39775 -0.05089 0.039171 0.096809 0.1448 0.021364 -0.0062625 0.036128 -0.0099817 -0.0065042 0.04354 -0.00056279 -0.08724 0.00028558 -0.0001809 -0.0011284 -0.00066238 -0.11793 0 0 0.0030639 0 0.063333 -0.071144 -0.16725 0 0
0.83203 0.004683 0.0027078 0.00036599 0.0019965 0 0.001432 0.0090066 0.0047663 0.0055851 0.0085908 0.012112 0.3827 -0.058255 0.033099 0.08338 0.13514 0.01319 -0.0097314 0.033033 -0.016849 -0.004094 0.036516 -0.0069432 -0.089421 -0.00044933 0.00083758 -0.0014082 1.1116e-05 -0.1448 0 0 0.0041628 0 0.050903 -0.083038 -0.1775 0 0
0.83594 0.0040243 0.0025187 -0.00085966 0.0039203 0 0.002037 0.0085251 0.0071339 0.005654 0.0084664 0.012229 0.36998 -0.066072 0.028477 0.070691 0.12936 0.010901 -0.017173 0.028555 -0.021189 -0.00088274 0.029931 -0.01123 -0.090036 -0.00057676 0.0010055 -0.0011785 0.00045 -0.15659 0 0 0.0057454 0 0.036472 -0.094139 -0.18532 0 0
0.83984 0.003524 0.0026118 -0.0048229 0.0052883 0 0.0025957 0.0063763 0.0079961 0.0053546 0.0073156 0.01291 0.37839 -0.07379 0.025563 0.061266 0.12672 0.013117 -0.027934 0.023052 -0.023219 0.0019192 0.024762 -0.012143 -0.089739 -6.3945e-05 0.00035189 -0.00074827 0.00032452 -0.15198 0 0 0.0067643 0 0.021974 -0.10209 -0.18962 0 0
0.84375 0.0030729 0.0030249 -0.0080774 0.0059691 0 0.0035018 0.003305 0.0076532 0.005312 0.0068668 0.013423 0.41036 -0.080886 0.024326 0.057308 0.12609 0.017853 -0.040789 0.016892 -0.023557 0.0031833 0.021775 -0.01052 -0.089208 0.00044883 -0.00043615 -0.00041246 -0.00016164 -0.1396 0 0 0.006942 0 0.0093918 -0.10486 -0.18963 0 0
0.84766 0.0025216 0.0037189 -0.0071138 0.0060608 0 0.0048212 0.00072806 0.0071385 0.0055513 0.0079897 0.01229 0.44944 -0.086945 0.023953 0.06164 0.12485 0.020634 -0.051507 0.010315 -0.024082 0.0017401 0.021922 -0.0077587 -0.088921 0.00039873 -0.00070582 -0.00011225 -0.00052745 -0.13008 0 0 0.0071077 0 0.0023148 -0.10003 -0.18455 0 0
0.85156 0.0018533 0.0045764 -0.00084271 0.0057067 0 0.0060776 -0.00044242 0.0071354 0.0056932 0.0095916 0.0089677 0.47547 -0.093047 0.022721 0.069675 0.12137 0.019089 -0.056632 0.0034966 -0.026181 -0.00036845 0.023717 -0.0047376 -0.087972 -9.2525e-05 -0.00039603 0.00039211 -0.00051056 -0.12557 0 0 0.0080776 0 -0.00013313 -0.092106 -0.17774 0 0
0.85547 0.0012457 0.0053233 0.0081916 0.0051111 0 0.0067436 -0.00048105 0.0073956 0.0055192 0.0096379 0.0045678 0.48167 -0.099915 0.020048 0.078256 0.11598 0.013641 -0.055748 -0.0034641 -0.029617 -0.0015444 0.02624 -0.0021556 -0.085359 -0.00039858 4.0859e-05 0.0010569 -0.00025991 -0.11826 0 0 0.0093988 0 0.00067341 -0.084073 -0.1711 0 0
0.85938 0.0010102 0.0056128 0.015034 0.0045587 0 0.0068682 -0.0003081 0.0072008 0.0051337 0.0072805 0.00094317 0.47765 -0.10795 0.015667 0.084949 0.10941 0.0051227 -0.049205 -0.01038 -0.033893 -0.00059081 0.02873 -0.0011397 -0.080269 -0.00010906 0.00017191 0.0014227 -6.4273e-05 -0.1003 0 0 0.0095543 0 0.0034736 -0.078181 -0.16606 0 0
0.86328 0.0014478 0.0053306 0.015739 0.0042675 0 0.0070309 -0.00035958 0.0062736 0.0046281 0.0037986 -0.00078652 0.47797 -0.11738 0.009525 0.086782 0.10333 -0.0046759 -0.038413 -0.016827 -0.037877 0.0039291 0.030195 -0.0027429 -0.071568 0.00052746 -1.7737e-05 0.0010675 9.4459e-06 -0.074468 0 0 0.0075796 0 0.006482 -0.077091 -0.1643 0 0
0.86719 0.0026756 0.0048264 0.010639 0.0042109 0 0.0075775 -0.00011787 0.0051205 0.0038766 0.0013836 -0.00077591 0.48916 -0.12621 0.0030743 0.08282 0.10156 -0.012065 -0.0289 -0.021536 -0.039642 0.011441 0.029525 -0.0066923 -0.059488 0.00090038 -0.00021438 0.00016008 0.00012796 -0.054173 0 0 0.0043193 0 0.0075413 -0.081184 -0.16649 0 0
0.87109 0.0045087 0.0047255 0.0044106 0.0041586 0 0.0080128 0.0012464 0.0044852 0.0028752 0.0011608 0.00020886 0.50687 -0.13176 -0.0018197 0.0772 0.10498 -0.016231 -0.024109 -0.023983 -0.039578 0.018454 0.027224 -0.011028 -0.046932 0.00069634 -0.00016317 -0.00058613 0.00037107 -0.052365 0 0 0.0018059 0 0.0070939 -0.086306 -0.17038 0 0
0.875 0.0064905 0.0053903 0.0022726 0.0039472 0 0.0073845 0.0039007 0.0045802 0.002159 0.0025189 0.0016413 0.52286 -0.13222 -0.0039854 0.072618 0.11384 -0.017328 -0.024967 -0.023769 -0.038457 0.022658 0.023754 -0.013407 -0.035814 0.00017512 9.156e-05 -0.00061221 0.00051596 -0.07053 0 0 0.0012928 0 0.0058959 -0.089876 -0.1747 0 0
0.87891 0.0080925 0.0065395 0.0053429 0.0036895 0 0.0054111 0.0070839 0.0049496 0.0025243 0.0041693 0.0033411 0.53274 -0.12608 -0.0023774 0.071752 0.12791 -0.01589 -0.031604 -0.020629 -0.037309 0.021851 0.019745 -0.012901 -0.028044 -0.00020073 0.00031631 -0.00012846 0.00024155 -0.098031 0 0 0.0020403 0 0.0048932 -0.089417 -0.17816 0 0
0.88281 0.0089689 0.0074512 0.0095593 0.003676 0 0.0031492 0.0097018 0.0050561 0.0041057 0.0054512 0.0050393 0.53746 -0.11094 0.0050549 0.079114 0.14624 -0.013355 -0.042155 -0.013999 -0.038673 0.012114 0.016757 -0.0105 -0.027297 -0.0003054 0.00035239 9.0558e-05 -0.00045053 -0.12124 0 0 0.0022182 0 0.0060897 -0.081055 -0.17875 0 0
0.88672 0.0090896 0.0075945 0.0094865 0.0040689 0 0.0023093 0.011044 0.0048887 0.0058654 0.0064375 0.0062612 0.54019 -0.0916 0.016624 0.092602 0.16454 -0.011484 -0.05032 -0.0054962 -0.043589 -0.0040374 0.016155 -0.0079927 -0.032742 -0.00043076 0.00022629 -0.00042162 -0.0010995 -0.13304 0 0 0.00099375 0 0.0096125 -0.067598 -0.17706 0 0
0.89063 0.0086699 0.0070733 0.0035484 0.0047197 0 0.0036974 0.010975 0.0049222 0.0063622 0.0071115 0.0067989 0.54383 -0.07291 0.03003 0.10808 0.18054 -0.010147 -0.053348 0.0035818 -0.051129 -0.022842 0.017957 -0.0065915 -0.042086 -0.00085377 3.8845e-05 -0.0012337 -0.0011488 -0.135 0 0 -0.00045428 0 0.014033 -0.053285 -0.17478 0 0
0.89453 0.0079899 0.0064518 -0.0043858 0.0052965 0 0.0062846 0.0097138 0.0055224 0.0052576 0.0070284 0.0070929 0.55157 -0.058751 0.043239 0.12196 0.19279 -0.0088516 -0.049918 0.012248 -0.060238 -0.041281 0.02187 -0.0066311 -0.053495 -0.0014345 -0.00017068 -0.001419 -0.00047093 -0.13301 0 0 -0.00011157 0 0.017851 -0.041644 -0.17345 0 0
0.89844 0.0072583 0.006183 -0.0086004 0.0055724 0 0.0079338 0.0077242 0.006504 0.0039478 0.0060499 0.0078444 0.56742 -0.054003 0.053456 0.12941 0.19984 -0.0065964 -0.039314 0.01929 -0.069221 -0.055474 0.027179 -0.0081349 -0.064564 -0.0017279 -0.0004047 -0.00057459 0.00048176 -0.13268 0 0 0.0027557 0 0.018813 -0.037281 -0.17529 0 0
0.90234 0.0065828 0.006256 -0.0066802 0.0056027 0 0.007244 0.0057742 0.0073405 0.0043967 0.0051144 0.0091741 0.59377 -0.065776 0.054564 0.12212 0.20078 -0.001289 -0.024488 0.022355 -0.074558 -0.059437 0.030994 -0.011072 -0.071448 -0.0014727 -0.00058807 0.00065197 0.0010582 -0.13778 0 0 0.0067955 0 0.012295 -0.047309 -0.18448 0 0
0.90625 0.0059833 0.0063808 -0.0011531 0.0056877 0 0.0048455 0.0047577 0.0077829 0.0071521 0.0057341 0.010339 0.62766 -0.088584 0.046333 0.1031 0.19885 0.0062326 -0.011755 0.021503 -0.076298 -0.05567 0.031248 -0.014877 -0.074627 -0.00088604 -0.00055559 0.0011612 0.00094514 -0.15048 0 0 0.0098888 0 -0.00076689 -0.067562 -0.1999 0 0
0.91016 0.0053966 0.006405 0.0036391 0.0062104 0 0.0029313 0.0050801 0.0081811 0.010587 0.0084455 0.010456 0.66033 -0.119 0.028589 0.074547 0.19547 0.01486 -0.0038787 0.016539 -0.07526 -0.046078 0.027072 -0.018144 -0.075047 -0.00042786 -0.00022539 0.00053255 0.00036339 -0.1702 0 0 0.011142 0 -0.019451 -0.095178 -0.22067 0 0
0.91406 0.0047172 0.0064338 0.0058198 0.0074266 0 0.0034059 0.006157 0.0091077 0.0123 0.011896 0.0094907 0.6824 -0.15306 0.001808 0.039411 0.19191 0.023215 -0.0029813 0.0074751 -0.072675 -0.033005 0.018047 -0.019402 -0.073975 -0.00031688 0.00021684 -0.00052323 -0.00019384 -0.19208 0 0 0.01147 0 -0.04234 -0.12669 -0.24547 0 0
0.91797 0.0039349 0.0065456 0.0069936 0.0092102 0 0.0062645 0.0067564 0.010626 0.011367 0.013769 0.0083821 0.69131 -0.18358 -0.032981 0.003277 0.18975 0.028199 -0.011551 -0.005835 -0.0715 -0.020688 0.004081 -0.018449 -0.074019 -0.00034138 0.0003748 -0.00090265 -0.0003625 -0.20781 0 0 0.012288 0 -0.066439 -0.15556 -0.27153 0 0
0.92188 0.0032802 0.0065341 0.009456 0.010862 0 0.0095652 0.0060979 0.011953 0.0091775 0.01276 0.0081413 0.69473 -0.20398 -0.06921 -0.026288 0.18893 0.027519 -0.025866 -0.020982 -0.075011 -0.013297 -0.010945 -0.016694 -0.077488 -0.00015146 -2.9944e-05 -0.0002645 -9.1056e-05 -0.2101 0 0 0.013838 0 -0.086938 -0.17499 -0.29399 0 0
0.92578 0.0031802 0.0060878 0.013112 0.011284 0 0.010959 0.0046674 0.01195 0.0079776 0.0096508 0.0088931 0.7066 -0.2147 -0.10213 -0.047628 0.18825 0.022085 -0.041679 -0.035635 -0.083126 -0.010623 -0.023802 -0.015844 -0.083763 0.00032533 -0.00083583 0.00063211 0.00044423 -0.19743 0 0 0.014925 0 -0.1025 -0.18458 -0.31098 0 0
0.92969 0.0039459 0.0052462 0.0155 0.0096841 0 0.0094765 0.0038269 0.010101 0.0086363 0.0064783 0.0098635 0.73782 -0.21666 -0.1287 -0.060233 0.18676 0.01294 -0.056637 -0.04817 -0.095302 -0.011968 -0.032395 -0.016178 -0.091878 0.00080354 -0.0014707 0.00076066 0.00098595 -0.17515 0 0 0.014199 0 -0.11269 -0.18458 -0.32151 0 0
0.93359 0.0054188 0.00455 0.014523 0.0064157 0 0.0061786 0.004517 0.0071283 0.0098841 0.0047863 0.010198 0.78818 -0.2118 -0.14612 -0.064454 0.18341 0.0016904 -0.068578 -0.056943 -0.11041 -0.015994 -0.034777 -0.016304 -0.10035 0.00093937 -0.0013904 -7.6906e-05 0.0012592 -0.152 0 0 0.0115 0 -0.11768 -0.17615 -0.3251 0 0
0.9375 0.0069402 0.0045855 0.010593 0.0031148 0 0.0032688 0.0063539 0.0046103 0.0097158 0.0047081 0.0096335 0.84552 -0.20475 -0.14883 -0.061765 0.17648 -0.0070783 -0.075085 -0.058499 -0.1251 -0.019286 -0.027235 -0.014746 -0.10476 0.00064213 -0.00058392 -0.0010636 0.0010218 -0.13486 0 0 0.0078993 0 -0.1189 -0.16245 -0.3216 0 0
0.94141 0.0077589 0.0053365 0.0059393 0.0016589 0 0.0024381 0.0080204 0.0037844 0.0074063 0.0054375 0.0084037 0.89315 -0.19991 -0.14256 -0.057763 0.16803 -0.010787 -0.078967 -0.055365 -0.13696 -0.02001 -0.013745 -0.011675 -0.10393 8.2588e-05 0.00032715 -0.0012561 0.00021144 -0.12507 0 0 0.004596 0 -0.12036 -0.14953 -0.31647 0 0
0.94531 0.007555 0.0060662 0.0022671 0.0025996 0 0.0036915 0.008472 0.0044908 0.0040876 0.0061308 0.0067757 0.92101 -0.19741 -0.1297 -0.053732 0.15969 -0.0086734 -0.081317 -0.049041 -0.1458 -0.01829 0.0041867 -0.008911 -0.097776 -0.00052114 0.00055472 -0.00055946 -0.00089303 -0.11797 0 0 0.0020059 0 -0.12312 -0.13902 -0.31188 0 0
0.94922 0.0066057 0.005938 -0.00043535 0.0044862 0 0.0054591 0.007663 0.005218 0.0014788 0.0061907 0.0049575 0.93246 -0.19662 -0.11276 -0.050489 0.15319 -0.00050131 -0.08296 -0.041228 -0.15192 -0.014638 0.025059 -0.0081873 -0.086717 -0.0010331 -0.00017379 0.00024811 -0.0017256 -0.10547 0 0 -6.5574e-05 0 -0.12778 -0.13197 -0.30972 0 0
0.95313 0.0054456 0.0047768 -0.0029678 0.0049351 0 0.0058455 0.006153 0.0043509 0.00027278 0.0050756 0.003391 0.94131 -0.19489 -0.095105 -0.048146 0.1516 0.013722 -0.084278 -0.034745 -0.15665 -0.010527 0.04715 -0.0095062 -0.071822 -0.0013323 -0.0013174 0.00040628 -0.0017803 -0.081098 0 0 -0.001614 0 -0.13431 -0.12903 -0.31231 0 0
0.95703 0.0043682 0.0031857 -0.0055272 0.0026884 0 0.0040706 0.0042625 0.00163 -0.00016412 0.0024892 0.002718 0.96087 -0.18721 -0.080683 -0.045358 0.157 0.030898 -0.083936 -0.032789 -0.16322 -0.0084497 0.068557 -0.011181 -0.056647 -0.0012526 -0.0019194 -3.2446e-05 -0.0010081 -0.045361 0 0 -0.0021119 0 -0.14045 -0.12841 -0.31947 0 0
0.96094 0.0032485 0.001904 -0.00769 -0.0011976 0 0.0010232 0.0018499 -0.0014983 -0.00071477 -0.00094331 0.0030795 0.99384 -0.17309 -0.069904 -0.041658 0.16718 0.047972 -0.080967 -0.034998 -0.17254 -0.0085484 0.088642 -0.011309 -0.043209 -0.00072864 -0.0014009 -0.00034659 0.00010775 -0.0073325 0 0 -0.0010941 0 -0.14465 -0.12825 -0.32841 0 0
0.96484 0.0018046 0.0011027 -0.0093744 -0.0042271 0 -0.0014964 -0.0011182 -0.0030773 -0.0014503 -0.0035275 0.0034879 1.0314 -0.15318 -0.062665 -0.037279 0.18029 0.06338 -0.075032 -0.040735 -0.18446 -0.010393 0.10683 -0.0091107 -0.032223 -1.2518e-05 -6.0988e-05 -9.5027e-07 0.00090755 0.020664 0 0 0.0010617 0 -0.14638 -0.12796 -0.33731 0 0
0.96875 -3.0835e-05 0.0003563 -0.010937 -0.0046571 0 -0.002255 -0.0040834 -0.0023929 -0.0017492 -0.0036573 0.0023266 1.0624 -0.12894 -0.058491 -0.032758 0.19399 0.075728 -0.066139 -0.048927 -0.19834 -0.013196 0.12254 -0.0050734 -0.024029 0.00037838 0.0011762 0.00076738 0.0010459 0.032802 0 0 0.003129 0 -0.14543 -0.12719 -0.34424 0 0
0.97266 -0.0020113 -0.00073684 -0.011929 -0.0029528 0 -0.0015757 -0.0062481 -0.00066171 -0.001282 -0.0014595 -0.0011198 1.0833 -0.10591 -0.056334 -0.030487 0.20245 0.082325 -0.055988 -0.056882 -0.21131 -0.014632 0.13309 -0.00028771 -0.018401 7.6174e-05 0.0015475 0.0012485 0.0006894 0.035686 0 0 0.0039041 0 -0.14276 -0.12646 -0.34557 0 0
0.97656 -0.0037758 -0.0020247 -0.010401 -0.0011564 0 -0.00097744 -0.007384 7.0769e-05 -0.00059291 0.00090736 -0.0056063 1.1009 -0.09016 -0.054241 -0.031759 0.20332 0.084077 -0.04866 -0.062393 -0.22047 -0.013561 0.13798 0.0040828 -0.013168 -0.00073089 0.0010551 0.001052 0.00027448 0.043434 0 0 0.003104 0 -0.14142 -0.12693 -0.34227 0 0
0.98047 -0.0050607 -0.0029635 -0.0045333 -0.00087277 0 -0.0017444 -0.0080385 -0.0011593 -0.00058706 0.0010292 -0.0087142 1.1246 -0.08351 -0.051857 -0.036467 0.1969 0.081493 -0.046002 -0.065375 -0.22518 -0.010321 0.13712 0.0069664 -0.0076786 -0.0013747 0.00035097 0.00049522 9.3587e-05 0.064599 0 0 0.0014347 0 -0.14266 -0.12898 -0.33591 0 0
0.98438 -0.0057185 -0.0032587 0.0045355 -0.001893 0 -0.0036833 -0.0087596 -0.0033549 -0.0015572 -0.0014597 -0.0090026 1.158 -0.086737 -0.049112 -0.044112 0.18406 0.075014 -0.049116 -0.066133 -0.22535 -0.0055002 0.1307 0.0076727 -0.0016755 -0.0012854 6.0751e-05 0.00019912 0.00010539 0.092886 0 0 -0.00016167 0 -0.14711 -0.13275 -0.32806 0 0
0.98828 -0.0056508 -0.0032248 0.012131 -0.0027332 0 -0.0052277 -0.0092219 -0.0046098 -0.0028831 -0.0044388 -0.0074052 1.1967 -0.099975 -0.046298 -0.053454 0.16678 0.065074 -0.058933 -0.065636 -0.2215 -0.00034254 0.11925 0.0064573 0.0046954 -0.00053169 0.0002356 0.00039745 0.0001068 0.11177 0 0 -0.0013106 0 -0.15512 -0.13819 -0.32119 0 0
0.99219 -0.0048661 -0.0034347 0.013405 -0.0023829 0 -0.0048644 -0.0083979 -0.0040754 -0.0037193 -0.0053573 -0.0062903 1.2347 -0.11798 -0.044475 -0.060791 0.15088 0.053391 -0.072658 -0.06632 -0.21689 0.0028685 0.10651 0.0046924 0.0099444 0.00023646 0.00044688 0.00072567 3.5919e-05 0.10994 0 0 -0.0023619 0 -0.16418 -0.14404 -0.31897 0 0
0.99609 -0.0036373 -0.0040601 0.0079158 -0.0014057 0 -0.0026251 -0.0057534 -0.002863 -0.0038734 -0.0037787 -0.0069905 1.2695 -0.13404 -0.043978 -0.064287 0.13972 0.042157 -0.085391 -0.068795 -0.21431 0.0041061 0.096398 0.0040299 0.01317 0.00041113 0.00034398 0.00066606 6.612e-05 0.092861 0 0 -0.0038902 0 -0.17101 -0.14898 -0.32118 0 0
1 -0.0024886 -0.0046611 0.0005622 -0.001334 0 -0.00027004 -0.002175 -0.0029344 -0.0039368 -0.0018042 -0.0083389 1.3014 -0.14514 -0.04487 -0.063322 0.13432 0.032486 -0.094805 -0.072738 -0.2148 0.0039344 0.090753 0.0050743 0.01397 -1.0297e-05 2.2944e-05 0.00010352 0.00038945 0.07856 0 0 -0.006079 0 -0.17391 -0.15237 -0.32714 0 0
1.0039 -0.0018827 -0.0046752 -0.0027669 -0.0030937 0 6.5116e-05 0.00050428 -0.0050771 -0.0046221 -0.0019309 -0.0078513 1.3289 -0.14889 -0.047074 -0.057733 0.13497 0.025345 -0.099019 -0.07748 -0.21895 0.0032158 0.090916 0.0068876 0.012152 -0.0004887 -0.00018926 -0.00060246 0.0009211 0.081335 0 0 -0.0084984 0 -0.17151 -0.15371 -0.33577 0 0
1.0078 -0.0018705 -0.004058 -0.00088683 -0.0060771 0 -0.0023784 0.0010157 -0.0080191 -0.0060845 -0.0045475 -0.0044659 1.3491 -0.14236 -0.050217 -0.04799 0.14073 0.022259 -0.096046 -0.080819 -0.22692 0.0042518 0.098192 0.0079381 0.0076597 -0.00054237 -0.00023242 -0.0010274 0.0012572 0.099417 0 0 -0.01038 0 -0.16202 -0.15219 -0.34419 0 0
1.0117 -0.0021097 -0.003357 0.0014997 -0.008676 0 -0.0063142 -0.00032303 -0.0095958 -0.0078828 -0.0075678 -4.0373e-05 1.3628 -0.13022 -0.053149 -0.037703 0.14637 0.021794 -0.090254 -0.081193 -0.23591 0.0082843 0.10791 0.0075559 0.0023128 -0.00023516 -0.00044652 -0.0010607 0.00098801 0.11838 0 0 -0.011128 0 -0.1492 -0.14869 -0.34898 0 0
1.0156 -0.0022917 -0.0031358 -0.0013207 -0.0095993 0 -0.0093464 -0.0020934 -0.0087915 -0.009434 -0.0084301 0.0020408 1.3791 -0.11629 -0.055371 -0.028585 0.14967 0.022339 -0.085247 -0.079253 -0.24451 0.014555 0.11659 0.0064018 -0.0029503 -4.9598e-05 -0.0011203 -0.00087034 0.00011481 0.12578 0 0 -0.010702 0 -0.13619 -0.14392 -0.34938 0 0
1.0195 -0.0025203 -0.0033849 -0.0098708 -0.0087076 0 -0.009689 -0.0031843 -0.0066111 -0.010355 -0.0063528 -8.516e-05 1.4098 -0.1031 -0.05661 -0.021552 0.14964 0.022688 -0.083514 -0.076091 -0.25207 0.02202 0.12188 0.0056182 -0.0076537 -0.00031493 -0.0019678 -0.00060028 -0.00082734 0.12125 0 0 -0.0095837 0 -0.12527 -0.13833 -0.34519 0 0
1.0234 -0.0031802 -0.0035522 -0.018302 -0.0068051 0 -0.0073017 -0.003633 -0.0049674 -0.010414 -0.002745 -0.0049558 1.457 -0.093456 -0.056657 -0.017285 0.14593 0.02136 -0.087818 -0.073719 -0.25816 0.028873 0.12124 0.0057942 -0.011469 -0.00082855 -0.0022259 -0.00022497 -0.0011261 0.11267 0 0 -0.008313 0 -0.11907 -0.13237 -0.33668 0 0
1.0273 -0.0043979 -0.0031376 -0.019618 -0.0048697 0 -0.0036885 -0.0041627 -0.0047837 -0.0093984 0.00026292 -0.0089304 1.5085 -0.090086 -0.055728 -0.015316 0.14134 0.016534 -0.10016 -0.077389 -0.26369 0.030804 0.11306 0.0068667 -0.014917 -0.0010763 -0.0014143 0.00028417 -0.00048422 0.1045 0 0 -0.006918 0 -0.1204 -0.12681 -0.32618 0 0
1.0313 -0.0057104 -0.002199 -0.012209 -0.0034776 0 -0.00070677 -0.0051441 -0.0052225 -0.0072713 0.0014678 -0.0092059 1.5464 -0.090469 -0.054759 -0.013633 0.13974 0.0094729 -0.11587 -0.087758 -0.27011 0.027398 0.10196 0.0086856 -0.019115 -0.00079626 1.0414e-05 0.00074747 0.00066152 0.092618 0 0 -0.0047969 0 -0.12601 -0.12209 -0.31693 0 0
1.0352 -0.0063804 -0.0012615 -0.001314 -0.0026804 0 0.00062849 -0.0062008 -0.0047018 -0.0044729 0.0010046 -0.0059975 1.5635 -0.093243 -0.054183 -0.011571 0.14268 0.0010638 -0.13238 -0.10436 -0.27786 0.019026 0.090423 0.011112 -0.024622 -0.00026879 0.00089771 0.00084116 0.0014309 0.07129 0 0 -0.0013357 0 -0.13399 -0.11846 -0.31007 0 0
1.0391 -0.00607 -0.00078629 0.0058624 -0.0021214 0 0.00056117 -0.0067601 -0.0025476 -0.0018692 -0.00032312 -0.0021196 1.5696 -0.096991 -0.054363 -0.0086682 0.15104 -0.0077096 -0.14712 -0.12596 -0.28712 0.0065939 0.080856 0.013381 -0.031848 -2.5486e-05 0.00044704 0.0004012 0.0012167 0.043312 0 0 0.0031601 0 -0.14231 -0.11609 -0.30638 0 0
1.043 -0.0051386 -0.00078486 0.0064795 -0.0012406 0 0.00012807 -0.0067138 0.00037358 -0.00018671 -0.0017187 -0.00057309 1.5813 -0.099658 -0.055748 -0.0047963 0.16505 -0.015136 -0.15598 -0.14898 -0.29743 -0.0075 0.076909 0.013885 -0.041231 -0.00029997 -0.00094705 -0.00037207 0.00021668 0.020377 0 0 0.0071643 0 -0.14754 -0.11525 -0.30635 0 0
1.0469 -0.0042058 -0.00091877 0.0038599 0.00035331 0 0.00028123 -0.0063567 0.0025137 0.00058243 -0.0025413 -0.0022602 1.6054 -0.10002 -0.057822 -0.00093094 0.1797 -0.020142 -0.15793 -0.16645 -0.30651 -0.018596 0.078795 0.011385 -0.05143 -0.00080412 -0.0019589 -0.0010375 -0.00072526 0.012164 0 0 0.0088288 0 -0.14764 -0.11497 -0.30757 0 0
1.0508 -0.0034446 -0.00086427 0.0035257 0.0024185 0 0.0012221 -0.0057789 0.0029848 0.0011463 -0.002324 -0.0055071 1.6353 -0.098375 -0.059802 0.002486 0.19123 -0.023022 -0.15479 -0.17585 -0.31297 -0.025036 0.084316 0.0067297 -0.060929 -0.0010506 -0.001539 -0.00123 -0.00086659 0.015776 0 0 0.0075073 0 -0.1435 -0.11405 -0.30808 0 0
1.0547 -0.0023978 -0.00050265 0.0076991 0.0039852 0 0.00235 -0.0045953 0.0020986 0.0021934 -0.0010749 -0.00745 1.6629 -0.09492 -0.061125 0.0054514 0.19749 -0.023918 -0.14765 -0.17607 -0.31594 -0.026106 0.092108 0.0029053 -0.068573 -0.00086419 8.3477e-05 -0.00086279 -0.00022828 0.017384 0 0 0.0045056 0 -0.13587 -0.1115 -0.30688 0 0
1.0586 -0.00053407 0.00018555 0.013416 0.0040171 0 0.0028182 -0.002426 0.00083395 0.0036703 0.00047831 -0.0060693 1.6905 -0.089961 -0.061202 0.0081772 0.19669 -0.023068 -0.13787 -0.16687 -0.31472 -0.021602 0.10064 0.0025899 -0.073136 -0.00054331 0.0015988 -9.185e-05 0.00046142 0.0048344 0 0 0.0021597 0 -0.12589 -0.10622 -0.30314 0 0
1.0625 0.002069 0.0012478 0.015512 0.0024629 0 0.0022864 0.00046375 2.6288e-06 0.0047882 0.0013114 -0.001496 1.7278 -0.083634 -0.059141 0.012086 0.18744 -0.020087 -0.12709 -0.15023 -0.30824 -0.0123 0.10824 0.0053616 -0.071811 -0.00051892 0.0018369 0.0008114 0.00049731 -0.021572 0 0 0.0019055 0 -0.11601 -0.095696 -0.29679 0 0
1.0664 0.0046777 0.0026572 0.011292 0.00066538 0 0.001286 0.0032026 -9.3994e-05 0.0047669 0.001054 0.0041165 1.7761 -0.076644 -0.056254 0.01769 0.17589 -0.015324 -0.1166 -0.13431 -0.29936 -0.0025158 0.11539 0.0076872 -0.066286 -0.00087934 0.00082376 0.0015237 -0.00011366 -0.050512 0 0 0.0030996 0 -0.10811 -0.081639 -0.29078 0 0
1.0703 0.006531 0.0041104 0.0027485 0.00045707 0 0.00085281 0.0050509 0.0005068 0.0035901 0.00048391 0.0079985 1.8195 -0.069224 -0.053537 0.024698 0.1648 -0.0086949 -0.10679 -0.12235 -0.28914 0.0062257 0.12266 0.0061966 -0.05745 -0.0012534 -0.00032758 0.0017144 -0.00069232 -0.070702 0 0 0.0037597 0 -0.10277 -0.065171 -0.28675 0 0
1.0742 0.007435 0.0050753 -0.0051088 0.0025463 0 0.0016601 0.005992 0.0016242 0.0020565 0.00087938 0.0085888 1.8391 -0.061655 -0.052016 0.032464 0.1565 -0.00031158 -0.098104 -0.1169 -0.27854 0.012715 0.13043 0.0010529 -0.046403 -0.0011683 -0.00052387 0.0011994 -0.00060949 -0.079944 0 0 0.0025635 0 -0.10035 -0.047629 -0.28611 0 0
1.0781 0.0076924 0.0051776 -0.0080132 0.005699 0 0.0033708 0.0065026 0.0029094 0.0011285 0.0027933 0.0066031 1.8353 -0.054472 -0.053507 0.039155 0.15391 0.0094081 -0.091595 -0.12096 -0.26871 0.015596 0.13889 -0.0042527 -0.034993 -0.00052582 0.000319 0.00014971 5.8382e-05 -0.084374 0 0 0.00018951 0 -0.1014 -0.031411 -0.29094 0 0
1.082 0.0075368 0.0045731 -0.005281 0.0076469 0 0.004836 0.0068252 0.0038629 0.0012221 0.005537 0.0045126 1.8335 -0.048442 -0.05883 0.041375 0.15656 0.018095 -0.088967 -0.13258 -0.26039 0.015229 0.1462 -0.0066462 -0.026136 0.00026412 0.0013233 -0.00090222 0.00061834 -0.090989 0 0 -0.0012746 0 -0.1052 -0.019484 -0.30069 0 0
1.0859 0.0068066 0.0038761 7.8742e-05 0.0070241 0 0.0050627 0.0066473 0.004156 0.0020506 0.007908 0.0046619 1.862 -0.043434 -0.066156 0.038508 0.16133 0.023953 -0.090313 -0.14693 -0.2534 0.013072 0.15059 -0.006721 -0.020505 0.00062019 0.0015779 -0.0013945 0.00048791 -0.10204 0 0 -0.00022914 0 -0.11032 -0.011729 -0.31225 0 0
1.0898 0.0052608 0.0036442 0.0037855 0.0045671 0 0.0041393 0.0055596 0.004012 0.0030386 0.0092997 0.0073963 1.9224 -0.03906 -0.073809 0.030601 0.16657 0.026014 -0.095509 -0.16138 -0.2477 0.0097666 0.15107 -0.0078087 -0.018177 0.00029334 0.00097213 -0.0011681 -0.00021586 -0.11538 0 0 0.0030848 0 -0.11583 -0.0076833 -0.32347 0 0
1.0938 0.0031225 0.0039016 0.0035006 0.0024535 0 0.0032526 0.0036875 0.004123 0.003823 0.0099537 0.01075 1.9847 -0.034713 -0.079756 0.018253 0.17076 0.023623 -0.10405 -0.1734 -0.24327 0.0059303 0.14697 -0.011802 -0.018846 -0.00040313 0.00017077 -0.00057371 -0.00083371 -0.12747 0 0 0.0069599 0 -0.12068 -0.0064388 -0.33202 0 0
1.0977 0.0011289 0.0041655 0.00061279 0.0023959 0 0.0036862 0.0016901 0.0050053 0.0044044 0.010213 0.012056 2.0166 -0.028065 -0.078576 0.0042408 0.17272 0.016797 -0.11352 -0.17904 -0.24058 0.0022225 0.13848 -0.016474 -0.020944 -0.00082887 -0.00011627 -0.00011065 -0.00086067 -0.13467 0 0 0.0097423 0 -0.1221 -0.0052809 -0.3328 0 0
1.1016 -4.1551e-05 0.0039347 -0.00084605 0.0042215 0 0.0056219 0.00013597 0.0063827 0.0049371 0.0098566 0.010179 2.0169 -0.017735 -0.069717 -0.0065233 0.17466 0.010262 -0.11968 -0.17978 -0.23934 -0.0010118 0.1308 -0.017572 -0.02132 -0.00052311 0.00022157 4.6156e-05 -0.0004111 -0.13305 0 0 0.01093 0 -0.11903 -0.0012875 -0.32635 0 0
1.1055 -0.00032854 0.0031484 0.0023527 0.0061219 0 0.0078027 -0.0009466 0.0072932 0.0054639 0.0084148 0.0064408 2.0177 -0.0035182 -0.054425 -0.012215 0.17811 0.0067142 -0.12079 -0.17699 -0.23947 -0.0036341 0.12688 -0.013617 -0.018761 0.00041663 0.0007104 0.00013591 1.7716e-05 -0.11995 0 0 0.010984 0 -0.11129 0.0061249 -0.31398 0 0
1.1094 -0.00018153 0.0021877 0.0094049 0.0061965 0 0.0084209 -0.0017827 0.0069081 0.005849 0.0060541 0.0034632 2.0518 0.014357 -0.03451 -0.011832 0.18405 0.0081319 -0.11594 -0.17181 -0.24085 -0.0055346 0.12884 -0.0080441 -0.012572 0.0013729 0.00082004 0.00043273 0.00014764 -0.097525 0 0 0.010421 0 -0.099057 0.016965 -0.29722 0 0
1.1133 7.8768e-05 0.0014847 0.015399 0.0038944 0 0.0065515 -0.0022379 0.005286 0.0058916 0.0037771 0.0029554 2.1188 0.035049 -0.013525 -0.0047163 0.19336 0.01684 -0.10452 -0.16569 -0.24327 -0.0065427 0.13913 -0.0060009 -0.0022626 0.0016389 0.00042352 0.00084229 0.00016745 -0.073637 0 0 0.0093148 0 -0.082901 0.03053 -0.27861 0 0
1.1172 0.00064647 0.0011649 0.015022 0.00028658 0 0.0029639 -0.0017572 0.0033077 0.0054444 0.0025067 0.004385 2.1848 0.054564 0.00030566 0.0058844 0.20356 0.031551 -0.090289 -0.16031 -0.24577 -0.0068814 0.15598 -0.0089896 0.010071 0.00093573 -0.00018822 0.00095977 0.0003718 -0.056582 0 0 0.0075553 0 -0.06639 0.043209 -0.26339 0 0
1.1211 0.0018716 0.0010429 0.0072105 -0.0028011 0 -0.00037281 -6.3424e-05 0.0018594 0.0044358 0.002064 0.0055752 2.2185 0.069769 0.0042341 0.015252 0.2106 0.046549 -0.078432 -0.15589 -0.24727 -0.0073312 0.17292 -0.013093 0.02119 -0.00035449 -0.0006174 0.00055274 0.00068708 -0.047389 0 0 0.0052546 0 -0.052941 0.052465 -0.25362 0 0
1.125 0.0035754 0.00088361 -0.0034272 -0.0039993 0 -0.0017392 0.0021921 0.0010723 0.0028493 0.0013321 0.004571 2.2225 0.079061 -0.0023778 0.021238 0.21203 0.058451 -0.071427 -0.15236 -0.24695 -0.0084084 0.18625 -0.012841 0.029412 -0.0014157 -0.0006439 -7.5836e-05 0.00071446 -0.037709 0 0 0.0026561 0 -0.044234 0.057343 -0.25 0 0
1.1289 0.0049038 0.00061044 -0.010086 -0.0031815 0 -0.00095914 0.0037128 0.00032262 0.000759 -0.00045318 0.0011544 2.2292 0.08132 -0.01903 0.022159 0.20579 0.064093 -0.071169 -0.1495 -0.24401 -0.010593 0.19255 -0.0067458 0.033323 -0.0015456 -0.00029824 -0.00029897 0.00026969 -0.016956 0 0 -0.00022849 0 -0.041494 0.057404 -0.25264 0 0
1.1328 0.0049932 0.00027681 -0.0093662 -0.001485 0 0.00046867 0.0036231 -0.0010887 -0.0015905 -0.0027421 -0.0031077 2.2655 0.075239 -0.042232 0.016375 0.18894 0.058512 -0.079284 -0.14676 -0.23636 -0.014593 0.18671 0.0012256 0.030986 -0.00064433 0.00020983 0.00021225 -0.00025749 0.017342 0 0 -0.0035617 0 -0.045917 0.053159 -0.26095 0 0
1.1367 0.0037594 -8.6726e-05 -0.00404 -0.000592 0 0.00053268 0.0022111 -0.0032754 -0.0037791 -0.0042013 -0.0061038 2.3248 0.065923 -0.061266 0.0080573 0.16723 0.045931 -0.089472 -0.14318 -0.22416 -0.019256 0.17369 0.005649 0.025332 0.0007107 0.00059703 0.0010944 -0.00024569 0.056172 0 0 -0.0070914 0 -0.052493 0.049313 -0.26989 0 0
1.1406 0.0019189 -0.00054083 -0.0004171 -0.0015944 0 -0.0016945 0.00052913 -0.0056926 -0.0053787 -0.0041719 -0.0066462 2.3758 0.057017 -0.070975 0.00026853 0.14574 0.03152 -0.096979 -0.13812 -0.20824 -0.023215 0.15914 0.00484 0.018905 0.0016712 0.00063978 0.0015656 0.00042771 0.086339 0 0 -0.009809 0 -0.057418 0.048419 -0.2767 0 0
1.1445 0.00019371 -0.0011663 -0.0026476 -0.0041055 0 -0.0052566 -0.00072074 -0.0075894 -0.0062218 -0.0033712 -0.0051768 2.396 0.05102 -0.068339 -0.0050002 0.12827 0.019349 -0.0985 -0.13102 -0.1894 -0.025305 0.14743 0.0020268 0.01347 0.0017132 0.00033461 0.0011309 0.0011176 0.10148 0 0 -0.01057 0 -0.057969 0.051974 -0.27964 0 0
1.1484 -0.0014143 -0.0019738 -0.0090661 -0.0063856 0 -0.0079801 -0.0018078 -0.0084993 -0.0065452 -0.0030176 -0.003384 2.3939 0.05069 -0.05079 -0.0056947 0.11933 0.01459 -0.090378 -0.12114 -0.16881 -0.023977 0.14403 0.0017553 0.01101 0.00097599 -4.0731e-05 4.0817e-05 0.0010058 0.10633 0 0 -0.0092581 0 -0.051017 0.06127 -0.27694 0 0
1.1523 -0.0034545 -0.0029062 -0.013756 -0.00666 0 -0.008145 -0.0034745 -0.0084014 -0.0068184 -0.003428 -0.0030632 2.3968 0.057898 -0.021322 -0.0012479 0.12326 0.023186 -0.070916 -0.10782 -0.14999 -0.017469 0.15484 0.0055867 0.012932 9.1855e-05 -0.00011575 -0.00093134 -1.9274e-05 0.11084 0 0 -0.0071781 0 -0.034365 0.074981 -0.26802 0 0
1.1563 -0.0061564 -0.0039046 -0.011794 -0.0047146 0 -0.0058561 -0.0059521 -0.0075821 -0.007328 -0.00378 -0.0049124 2.4213 0.068103 0.0077659 0.0043509 0.13367 0.039414 -0.04788 -0.093215 -0.13536 -0.0082809 0.17339 0.011278 0.016501 -0.00034559 0.00021264 -0.0011647 -0.0011648 0.12072 0 0 -0.0059886 0 -0.013818 0.087836 -0.25692 0 0
1.1602 -0.008874 -0.0049398 -0.0035371 -0.0023028 0 -0.0029795 -0.0086074 -0.0064355 -0.0078638 -0.0033351 -0.0080102 2.4592 0.078609 0.030255 0.0090227 0.14663 0.059212 -0.025645 -0.078942 -0.12614 0.0018688 0.19521 0.015536 0.020063 -0.00023599 0.00059324 -0.00068263 -0.0014876 0.13352 0 0 -0.0060858 0 0.0071407 0.097066 -0.2457 0 0
1.1641 -0.010536 -0.0059852 0.0055634 -0.0017408 0 -0.001661 -0.010547 -0.0053406 -0.0078493 -0.0026252 -0.010403 2.493 0.086754 0.040757 0.010932 0.15806 0.078162 -0.0083723 -0.066774 -0.12312 0.011137 0.21552 0.016952 0.022042 1.8228e-05 0.00048565 -4.8682e-05 -0.0008231 0.14281 0 0 -0.0061886 0 0.025018 0.10031 -0.23629 0 0
1.168 -0.010671 -0.0069936 0.009203 -0.0037982 0 -0.0026566 -0.011411 -0.0045953 -0.0068899 -0.0030819 -0.010522 2.5182 0.088176 0.031487 0.0077139 0.16102 0.088264 -0.0025502 -0.060507 -0.12722 0.016106 0.22567 0.016365 0.020153 -6.7929e-05 -0.00028641 0.00017353 9.9634e-05 0.14513 0 0 -0.0047566 0 0.033857 0.094198 -0.23153 0 0
1.1719 -0.0098987 -0.0079186 0.0049292 -0.0068947 0 -0.0049027 -0.011487 -0.004369 -0.0052647 -0.0054231 -0.0084275 2.5472 0.082814 0.0079893 0.0012272 0.15382 0.086412 -0.0070067 -0.061708 -0.13444 0.015699 0.22246 0.015201 0.015402 -0.00059982 -0.0012379 -0.00012169 0.00045921 0.1429 0 0 -0.0018833 0 0.032934 0.081894 -0.23118 0 0
1.1758 -0.0093504 -0.0087373 -0.0042435 -0.0085458 0 -0.0066706 -0.011152 -0.0047034 -0.003847 -0.008663 -0.0058015 2.5897 0.073997 -0.019917 -0.0055047 0.1405 0.076447 -0.016063 -0.068491 -0.1409 0.011885 0.20996 0.014198 0.010435 -0.0012169 -0.0015683 -0.00057188 0.00015992 0.14202 0 0 0.0003867 0 0.026154 0.068247 -0.23299 0 0
1.1797 -0.0095932 -0.0094234 -0.012257 -0.0077922 0 -0.0072098 -0.010457 -0.0055684 -0.0034404 -0.010987 -0.0045772 2.6361 0.064426 -0.045364 -0.010461 0.12457 0.061796 -0.025495 -0.079046 -0.14405 0.0064379 0.19173 0.013611 0.0072836 -0.0014516 -0.00090696 -0.00071762 -0.00021554 0.14737 0 0 -0.00016813 0 0.016645 0.056589 -0.23532 0 0
1.1836 -0.010177 -0.009909 -0.014497 -0.0062268 0 -0.0073391 -0.0093642 -0.006903 -0.0041372 -0.011597 -0.0053101 2.664 0.057394 -0.060832 -0.011548 0.11053 0.047016 -0.030409 -0.09083 -0.14133 0.0016813 0.17248 0.013809 0.0082343 -0.0011859 0.00025879 -0.00039381 -0.00019321 0.16051 0 0 -0.0037884 0 0.0083031 0.05049 -0.23624 0 0
1.1875 -0.010212 -0.010124 -0.01112 -0.0064998 0 -0.0084578 -0.0082351 -0.0085719 -0.005357 -0.011463 -0.0067782 2.6631 0.059779 -0.053492 -0.0060698 0.10829 0.041727 -0.022071 -0.097083 -0.12883 0.0026404 0.16235 0.01499 0.017243 -0.0007616 0.00096055 0.0001688 2.9017e-05 0.17998 0 0 -0.008415 0 0.0090894 0.055564 -0.23234 0 0
1.1914 -0.0093291 -0.010108 -0.0068622 -0.0096891 0 -0.010983 -0.0078 -0.010307 -0.006563 -0.012112 -0.0072419 2.6493 0.069963 -0.031601 0.0022554 0.11714 0.045669 -0.0045312 -0.095804 -0.11132 0.0086112 0.16222 0.016488 0.030847 -0.00063003 0.00063587 0.00056691 -9.3292e-05 0.20268 0 0 -0.011587 0 0.018153 0.066835 -0.22509 0 0
1.1953 -0.0080378 -0.010054 -0.0073733 -0.014126 0 -0.013778 -0.0084951 -0.011783 -0.0078993 -0.013816 -0.0062174 2.6513 0.086053 -0.0011632 0.011243 0.13526 0.056613 0.018669 -0.087155 -0.091615 0.018001 0.17068 0.017115 0.046699 -0.00088344 -0.00032269 0.00056146 -0.00065511 0.22517 0 0 -0.012645 0 0.033607 0.080843 -0.21596 0 0
1.1992 -0.0072176 -0.010189 -0.01457 -0.016864 0 -0.015155 -0.0099133 -0.01283 -0.010002 -0.015244 -0.0050623 2.6834 0.10553 0.031133 0.018827 0.15993 0.071457 0.043467 -0.072209 -0.072594 0.028699 0.18546 0.016647 0.062316 -0.0011439 -0.0009276 0.00025769 -0.0010431 0.24512 0 0 -0.013031 0 0.052826 0.093916 -0.20671 0 0
1.2031 -0.0073694 -0.010564 -0.024572 -0.016354 0 -0.014471 -0.011093 -0.013606 -0.013099 -0.015004 -0.0057648 2.7334 0.12349 0.05367 0.021998 0.18568 0.083809 0.062585 -0.054018 -0.058936 0.036298 0.20175 0.016645 0.073549 -0.00094676 -0.00055247 -6.4113e-06 -0.00060258 0.26249 0 0 -0.014488 0 0.070464 0.099765 -0.20062 0 0
1.207 -0.008382 -0.011002 -0.030197 -0.013733 0 -0.012748 -0.011439 -0.014479 -0.01638 -0.013351 -0.0090515 2.7752 0.13313 0.055787 0.020214 0.20355 0.085685 0.069106 -0.040184 -0.053795 0.035605 0.21205 0.01917 0.077512 -0.00025342 0.00044337 3.1609e-05 0.00050668 0.27941 0 0 -0.01713 0 0.078904 0.093776 -0.20095 0 0
1.2109 -0.0098957 -0.011295 -0.026533 -0.011574 0 -0.011739 -0.01131 -0.015679 -0.01842 -0.01214 -0.013598 2.7935 0.13386 0.040981 0.016242 0.21152 0.077676 0.065086 -0.033811 -0.054835 0.027465 0.21526 0.024412 0.076301 0.00043657 0.0010526 0.00031896 0.0013086 0.29797 0 0 -0.019356 0 0.077299 0.078977 -0.20676 0 0
1.2148 -0.011703 -0.011457 -0.015212 -0.011456 0 -0.01234 -0.01164 -0.017033 -0.018391 -0.013007 -0.017082 2.7941 0.12608 0.012938 0.011994 0.20922 0.061458 0.052779 -0.03588 -0.060161 0.013359 0.21176 0.029987 0.071681 0.00052899 0.00060939 0.00054458 0.00097907 0.3176 0 0 -0.019571 0 0.065825 0.057994 -0.21702 0 0
1.2188 -0.013705 -0.011729 -0.003555 -0.012746 0 -0.013878 -0.012975 -0.018044 -0.016826 -0.015702 -0.01811 2.7929 0.11108 -0.022927 0.0095361 0.19734 0.039928 0.035518 -0.046384 -0.067322 -0.0043114 0.20292 0.033077 0.065908 -7.1524e-05 -0.00053664 0.00046315 -0.00023274 0.33445 0 0 -0.017795 0 0.045639 0.034309 -0.23016 0 0
1.2227 -0.015576 -0.012264 0.0011453 -0.013568 0 -0.014825 -0.014917 -0.018263 -0.015107 -0.018281 -0.017293 2.7995 0.09317 -0.053047 0.01242 0.17887 0.021278 0.021461 -0.062535 -0.071011 -0.018409 0.19302 0.033344 0.063757 -0.00081295 -0.0013337 0.00018024 -0.001178 0.34376 0 0 -0.015539 0 0.020447 0.016158 -0.24203 0 0
1.2266 -0.016657 -0.01283 -0.0024157 -0.012733 0 -0.014147 -0.016454 -0.017584 -0.014158 -0.018874 -0.016594 2.8126 0.079084 -0.068484 0.018963 0.16166 0.011368 0.01578 -0.0761 -0.069276 -0.02393 0.18669 0.033358 0.066325 -0.00097825 -0.0010344 8.5982e-05 -0.0009562 0.34288 0 0 -0.014269 0 -0.0023045 0.0073697 -0.24927 0 0
1.2305 -0.016357 -0.012906 -0.0085818 -0.010659 0 -0.012 -0.016769 -0.016221 -0.013691 -0.017211 -0.017613 2.8264 0.070939 -0.068372 0.027213 0.1485 0.010677 0.018678 -0.083864 -0.062746 -0.020238 0.18452 0.035843 0.072581 -0.00036243 8.1215e-05 0.00045556 0.00016393 0.33226 0 0 -0.014187 0 -0.019952 0.0078632 -0.25118 0 0
1.2344 -0.014702 -0.01216 -0.0098302 -0.0086241 0 -0.009329 -0.015724 -0.014432 -0.012803 -0.014522 -0.020238 2.8382 0.069849 -0.053575 0.035348 0.14119 0.018566 0.029335 -0.083878 -0.052543 -0.007771 0.18641 0.040571 0.081144 0.00050693 0.00096579 0.0011055 0.0010388 0.31392 0 0 -0.014473 0 -0.030726 0.016767 -0.24765 0 0
1.2383 -0.012464 -0.01087 -0.0036331 -0.0074364 0 -0.0070266 -0.013755 -0.01235 -0.011188 -0.012217 -0.022635 2.8469 0.07637 -0.02742 0.040642 0.14134 0.032702 0.045226 -0.074613 -0.041051 0.01153 0.19116 0.044248 0.089366 0.00083084 0.00079289 0.0014944 0.00084311 0.2893 0 0 -0.01438 0 -0.032828 0.031905 -0.23908 0 0
1.2422 -0.010683 -0.0098201 0.0049287 -0.0070081 0 -0.0055773 -0.011499 -0.010087 -0.0095759 -0.01083 -0.022435 2.8485 0.086642 -0.0023576 0.040854 0.14743 0.045574 0.058539 -0.06009 -0.033368 0.029744 0.19488 0.043521 0.092841 0.00025102 -0.00028234 0.0012239 -0.00011068 0.25917 0 0 -0.013772 0 -0.027328 0.046692 -0.22875 0 0
1.2461 -0.0099607 -0.009715 0.0072011 -0.0070402 0 -0.0053148 -0.0095632 -0.0079735 -0.0088593 -0.010091 -0.018247 2.8393 0.095611 0.013456 0.038097 0.15547 0.053255 0.064993 -0.046787 -0.031012 0.041514 0.19593 0.037957 0.091415 -0.00084944 -0.0013018 0.000448 -0.00076805 0.22512 0 0 -0.012658 0 -0.01837 0.057223 -0.21972 0 0
1.25 -0.010111 -0.010626 -0.0017254 -0.0077592 0 -0.0066383 -0.0084162 -0.0066014 -0.0089536 -0.009643 -0.010597 2.8227 0.10096 0.01715 0.034015 0.1638 0.054939 0.063056 -0.037726 -0.034277 0.044817 0.1942 0.03006 0.085612 -0.001706 -0.0014135 -0.00025002 -0.00046214 0.19108 0 0 -0.010662 0 -0.0076776 0.062288 -0.21318 0 0
1.2539 -0.010429 -0.011981 -0.018574 -0.0096998 0 -0.0096472 -0.0082003 -0.0065117 -0.0088059 -0.0094096 -0.0018292 2.8113 0.10081 0.0073549 0.030459 0.17096 0.050759 0.052084 -0.035341 -0.042888 0.038597 0.19011 0.022771 0.076453 -0.0018133 -0.00061758 -0.00041958 0.00045391 0.16293 0 0 -0.007459 0 0.0031234 0.061393 -0.20994 0 0
1.2578 -0.010302 -0.013076 -0.03399 -0.012776 0 -0.013531 -0.0085613 -0.0077333 -0.0076878 -0.0093282 0.0049588 2.8154 0.092887 -0.015063 0.030843 0.17529 0.043255 0.032398 -0.042183 -0.055567 0.022989 0.18562 0.017412 0.066444 -0.0012505 0.00033627 -0.00017072 0.0010904 0.14642 0 0 -0.0038073 0 0.011808 0.055005 -0.21062 0 0
1.2617 -0.0096821 -0.013583 -0.039431 -0.015811 0 -0.016597 -0.0088412 -0.0095863 -0.006328 -0.009074 0.0075064 2.8312 0.080774 -0.038403 0.035019 0.1774 0.03813 0.010922 -0.052973 -0.068172 0.0057429 0.18332 0.013971 0.058406 -0.00046978 0.00072995 -1.509e-05 0.00099848 0.14476 0 0 -0.0017254 0 0.01753 0.047542 -0.21286 0 0
1.2656 -0.0090891 -0.013621 -0.033357 -0.017266 0 -0.017309 -0.008694 -0.011025 -0.0064406 -0.0083307 0.0056423 2.841 0.067209 -0.056506 0.040955 0.17788 0.036925 -0.0087012 -0.063945 -0.079099 -0.0091004 0.18352 0.012606 0.052509 0.00014377 0.0005275 -0.00028737 0.0005428 0.15725 0 0 -0.0030531 0 0.020208 0.040779 -0.21544 0 0
1.2695 -0.0091914 -0.01343 -0.021999 -0.016586 0 -0.015574 -0.0085861 -0.011373 -0.0089372 -0.0073582 0.0013675 2.8305 0.05406 -0.065567 0.046707 0.17697 0.039966 -0.024153 -0.072748 -0.087509 -0.019155 0.18602 0.013994 0.048454 0.00049202 0.00028434 -0.00076993 0.00033728 0.17968 0 0 -0.0075402 0 0.019743 0.035541 -0.21772 0 0
1.2734 -0.010299 -0.013086 -0.014337 -0.014823 0 -0.013013 -0.0095264 -0.010909 -0.012706 -0.0070993 -0.0024863 2.8041 0.04338 -0.061999 0.049399 0.17476 0.046608 -0.033134 -0.077096 -0.092834 -0.022321 0.19011 0.018059 0.045345 0.00064698 0.00048739 -0.00092606 0.00048619 0.20671 0 0 -0.012528 0 0.016003 0.032219 -0.21928 0 0
1.2773 -0.012121 -0.012561 -0.015221 -0.013789 0 -0.011726 -0.012088 -0.010744 -0.015421 -0.0085092 -0.004251 2.7827 0.037091 -0.045957 0.044543 0.17072 0.052557 -0.034484 -0.077286 -0.095685 -0.019151 0.19358 0.023029 0.041034 0.00065657 0.0010471 -0.00048497 0.00053211 0.23496 0 0 -0.014949 0 0.0096084 0.029742 -0.22066 0 0
1.2813 -0.013937 -0.011965 -0.021809 -0.014444 0 -0.012506 -0.015617 -0.01192 -0.015726 -0.011662 -0.0046503 2.784 0.033627 -0.026571 0.034013 0.16526 0.054738 -0.032205 -0.07807 -0.098071 -0.014744 0.19561 0.026595 0.035384 0.00053403 0.0014415 0.00025725 0.00012402 0.26463 0 0 -0.013988 0 0.0030099 0.026883 -0.22269 0 0
1.2852 -0.015053 -0.011605 -0.025937 -0.015968 0 -0.014082 -0.018511 -0.014389 -0.014535 -0.015491 -0.0062435 2.8047 0.032285 -0.0081524 0.019554 0.15879 0.052602 -0.028063 -0.082022 -0.10074 -0.01114 0.19641 0.028198 0.029176 0.00038187 0.001299 0.00073685 -0.00044431 0.29759 0 0 -0.011844 0 -0.0024418 0.023684 -0.22548 0 0
1.2891 -0.0152 -0.011703 -0.020681 -0.016445 0 -0.014191 -0.01943 -0.01682 -0.014034 -0.018439 -0.011386 2.8234 0.032348 0.0054137 0.0033651 0.15187 0.046319 -0.023761 -0.091295 -0.10433 -0.0099303 0.19645 0.029762 0.02349 0.00040063 0.00077258 0.00068256 -0.00050894 0.3332 0 0 -0.011747 0 -0.0055227 0.020484 -0.22892 0 0
1.293 -0.014616 -0.012084 -0.0061628 -0.014602 0 -0.011608 -0.018349 -0.017619 -0.015337 -0.019492 -0.020195 2.8204 0.033096 0.0087362 -0.0099827 0.14617 0.037926 -0.021625 -0.10857 -0.1096 -0.012242 0.19713 0.033681 0.021145 0.0006964 0.00033451 0.00033663 0.00017227 0.36578 0 0 -0.015028 0 -0.0043438 0.018961 -0.23201 0 0
1.2969 -0.013789 -0.012247 0.0099334 -0.011098 0 -0.0073729 -0.016461 -0.016388 -0.017259 -0.018774 -0.03006 2.7938 0.033881 0.0032883 -0.016618 0.14386 0.032563 -0.022465 -0.12997 -0.11654 -0.015145 0.19941 0.040078 0.023772 0.0011081 0.00026432 0.00014002 0.0010437 0.38705 0 0 -0.01997 0 -0.00031531 0.020855 -0.23279 0 0
1.3008 -0.013108 -0.011816 0.017806 -0.0081931 0 -0.0041099 -0.01507 -0.014445 -0.017533 -0.017322 -0.037061 2.7577 0.03435 -0.0067811 -0.017046 0.14544 0.031998 -0.025585 -0.15074 -0.12492 -0.016088 0.20246 0.04636 0.030156 0.0013125 0.00040463 0.00027054 0.0012731 0.39185 0 0 -0.0234 0 0.0037283 0.025733 -0.23073 0 0
1.3047 -0.012688 -0.01096 0.012888 -0.0079926 0 -0.004008 -0.014536 -0.013696 -0.015195 -0.016281 -0.038246 2.7258 0.034042 -0.018826 -0.012171 0.15106 0.036682 -0.030471 -0.16768 -0.13475 -0.013644 0.20529 0.049606 0.03896 0.0011503 0.0004121 0.00053439 0.00062634 0.38125 0 0 -0.023338 0 0.0054613 0.032737 -0.22583 0 0
1.3086 -0.012417 -0.010308 -0.00069351 -0.010712 0 -0.0071774 -0.014213 -0.014731 -0.011648 -0.016108 -0.033207 2.7 0.03233 -0.029951 -0.0036609 0.16054 0.046309 -0.03644 -0.17743 -0.14606 -0.0066371 0.20645 0.049187 0.048224 0.00082137 0.00016486 0.00066458 -0.00027063 0.35945 0 0 -0.020263 0 0.0021532 0.040408 -0.21847 0 0
1.3125 -0.012091 -0.010389 -0.013446 -0.014416 0 -0.011695 -0.013249 -0.016036 -0.0092767 -0.016288 -0.024021 2.672 0.026781 -0.036412 0.0038609 0.17208 0.057292 -0.042266 -0.17535 -0.15906 0.0048133 0.2026 0.04684 0.052886 0.00070016 -0.00015173 0.00062819 -0.000585 0.32784 0 0 -0.016108 0 -0.011608 0.043861 -0.21146 0 0
1.3164 -0.0115 -0.011108 -0.017969 -0.01648 0 -0.015149 -0.011376 -0.015287 -0.0090973 -0.015751 -0.013865 2.635 0.017343 -0.039952 0.0074122 0.18186 0.0646 -0.0473 -0.16734 -0.17265 0.015993 0.19504 0.044356 0.05198 0.00094689 -0.00033867 0.00059948 -0.00014086 0.28363 0 0 -0.012409 0 -0.032224 0.041288 -0.20819 0 0
1.3203 -0.010503 -0.011746 -0.014406 -0.015597 0 -0.016271 -0.0089999 -0.011682 -0.0099101 -0.013697 -0.005359 2.5906 0.0041871 -0.042018 0.0066183 0.18811 0.066461 -0.051527 -0.15661 -0.18623 0.024583 0.18521 0.041684 0.045845 0.0013372 -0.00044965 0.00069692 0.00043325 0.22594 0 0 -0.0094666 0 -0.056968 0.032476 -0.21027 0 0
1.3242 -0.0091465 -0.011525 -0.0094463 -0.012655 0 -0.015381 -0.0067148 -0.0070158 -0.0097513 -0.010267 0.00034847 2.546 -0.012078 -0.044037 0.0017583 0.18946 0.06186 -0.055063 -0.14636 -0.19919 0.028676 0.17486 0.037545 0.03537 0.0015052 -0.00067452 0.00084546 0.00040819 0.16283 0 0 -0.0069766 0 -0.082652 0.01793 -0.21878 0 0
1.3281 -0.0077502 -0.010235 -0.0099631 -0.0098288 0 -0.01356 -0.0048807 -0.0042496 -0.0080077 -0.0065111 0.0034695 2.5071 -0.0298 -0.048033 -0.0056116 0.18416 0.050254 -0.058349 -0.14118 -0.21057 0.025779 0.16745 0.031562 0.022684 0.0013267 -0.00098568 0.00091225 -0.00027094 0.11021 0 0 -0.0049329 0 -0.10328 -0.00055574 -0.23498 0 0
1.332 -0.0067877 -0.0083852 -0.01691 -0.0087125 0 -0.011582 -0.0036375 -0.0048438 -0.0059236 -0.0036576 0.004817 2.4736 -0.044435 -0.05398 -0.010775 0.17446 0.03612 -0.062292 -0.14281 -0.2199 0.017379 0.16633 0.025236 0.012133 0.001007 -0.0010309 0.00088764 -0.00095886 0.08115 0 0 -0.0036509 0 -0.11248 -0.01712 -0.25555 0 0
1.3359 -0.0065351 -0.0067934 -0.024597 -0.0091187 0 -0.0095493 -0.0031525 -0.0074543 -0.0050593 -0.002291 0.0050491 2.4408 -0.053639 -0.059428 -0.011434 0.16467 0.023767 -0.06699 -0.14799 -0.22764 0.0072426 0.17039 0.020614 0.0050641 0.00078495 -0.0004897 0.00084452 -0.0010113 0.075748 0 0 -0.0030971 0 -0.11109 -0.028652 -0.27604 0 0
1.3398 -0.0067911 -0.0059861 -0.02564 -0.0094975 0 -0.0073236 -0.0036721 -0.0093106 -0.005487 -0.0021438 0.0043607 2.4031 -0.056207 -0.062281 -0.0065629 0.15782 0.015539 -0.072154 -0.15412 -0.23386 -0.0024192 0.17836 0.018327 0.0017437 0.00062115 0.00047375 0.00074702 -0.00042447 0.0823 0 0 -0.0026532 0 -0.10024 -0.033807 -0.2938 0 0
1.3438 -0.0070129 -0.0059005 -0.017138 -0.0084549 0 -0.005015 -0.0052567 -0.0088749 -0.0057242 -0.0026205 0.0026622 2.3558 -0.051466 -0.060258 0.0043357 0.15702 0.013428 -0.077258 -0.1582 -0.23863 -0.0094192 0.18842 0.017278 0.0019351 0.00026341 0.0012276 0.00042471 0.00024632 0.089172 0 0 -0.0018047 0 -0.082022 -0.031911 -0.30635 0 0
1.3477 -0.0068337 -0.0060618 -0.0030117 -0.0059574 0 -0.0029765 -0.0074888 -0.0070859 -0.0044373 -0.0034307 -2.8393e-05 2.2985 -0.039461 -0.048177 0.021164 0.1692 0.020497 -0.07984 -0.15392 -0.24072 -0.01022 0.19615 0.016159 0.0044535 -0.00037193 0.0012401 -0.00017757 0.00052444 0.09484 0 0 -0.00092092 0 -0.061767 -0.023383 -0.30931 0 0
1.3516 -0.0064626 -0.0060038 0.0089851 -0.0032442 0 -0.0014564 -0.0095089 -0.0060394 -0.0020051 -0.0046446 -0.003323 2.2367 -0.026836 -0.028939 0.038956 0.19135 0.03257 -0.078287 -0.14205 -0.23944 -0.006661 0.19961 0.014802 0.0070856 -0.00097089 0.00062514 -0.00077865 0.00046123 0.10544 0 0 -0.0010063 0 -0.045889 -0.014393 -0.3061 0 0
1.3555 -0.0064882 -0.0055655 0.012831 -0.0017213 0 -0.00047011 -0.010439 -0.0066733 -0.00022309 -0.0062024 -0.0065191 2.1793 -0.017151 -0.0054128 0.055357 0.22041 0.047298 -0.07208 -0.12445 -0.23416 -0.00013809 0.19936 0.013827 0.0098246 -0.0010718 4.0737e-05 -0.00092922 0.00043493 0.12338 0 0 -0.0025203 0 -0.036025 -0.0077325 -0.29905 0 0
1.3594 -0.0072035 -0.0048852 0.0080977 -0.0019285 0 -7.419e-05 -0.0099144 -0.00797 -0.00047831 -0.0075877 -0.0089221 2.1313 -0.013328 0.019354 0.068463 0.25296 0.062583 -0.061203 -0.10317 -0.22451 0.0081114 0.1964 0.013372 0.013034 -0.00056604 -6.6639e-06 -0.00048065 0.0006022 0.14114 0 0 -0.004633 0 -0.032936 -0.0054928 -0.29025 0 0
1.3633 -0.0081313 -0.0041974 -0.00035116 -0.0033704 0 -0.00058284 -0.0083344 -0.008363 -0.0023583 -0.0081852 -0.010213 2.0869 -0.019352 0.040245 0.075776 0.28317 0.075546 -0.046174 -0.081664 -0.21014 0.016513 0.19293 0.012827 0.017983 0.00011007 0.00028729 0.00016947 0.0006759 0.14844 0 0 -0.0059576 0 -0.036794 -0.010119 -0.28253 0 0
1.3672 -0.0083021 -0.0036587 -0.006158 -0.0050816 0 -0.0022457 -0.006622 -0.0075599 -0.0041303 -0.0079567 -0.010613 2.0332 -0.036933 0.049542 0.075789 0.30082 0.082565 -0.031489 -0.065345 -0.19393 0.02341 0.19262 0.011979 0.026448 0.00035144 0.00025474 0.00041259 0.00028651 0.14445 0 0 -0.0060933 0 -0.044562 -0.02181 -0.27884 0 0
1.3711 -0.0070704 -0.00332 -0.0059731 -0.0062508 0 -0.0046105 -0.0055978 -0.0066583 -0.0044862 -0.0075648 -0.010696 1.9631 -0.061358 0.047156 0.070673 0.30406 0.083606 -0.021556 -0.054936 -0.18024 0.028686 0.19517 0.01187 0.037106 -3.9942e-05 -0.00044057 4.6445e-05 -0.00050964 0.13964 0 0 -0.0061754 0 -0.053079 -0.037315 -0.27847 0 0
1.375 -0.004669 -0.003181 -0.0016657 -0.0064884 0 -0.0063964 -0.0053924 -0.0065607 -0.0036628 -0.0076387 -0.010913 1.8863 -0.090109 0.033389 0.061303 0.29226 0.078492 -0.018923 -0.050339 -0.1719 0.032136 0.19919 0.013796 0.048347 -0.00068915 -0.0013035 -0.00051099 -0.0011891 0.14308 0 0 -0.0075668 0 -0.061609 -0.05532 -0.2808 0 0
1.3789 -0.0019604 -0.0032066 0.0012363 -0.0058416 0 -0.0063466 -0.0053784 -0.0067313 -0.0028506 -0.0079339 -0.011113 1.8222 -0.12045 0.0094241 0.048679 0.26598 0.067386 -0.025641 -0.050921 -0.17148 0.033546 0.20268 0.017297 0.058133 -0.0010698 -0.0014173 -0.00069529 -0.0012729 0.14909 0 0 -0.0099614 0 -0.06983 -0.074587 -0.28499 0 0
1.3828 0.00030104 -0.0032764 -0.0020546 -0.0047748 0 -0.0044408 -0.0047627 -0.0058697 -0.0027269 -0.0074071 -0.010437 1.7806 -0.14773 -0.021835 0.033915 0.22758 0.050449 -0.044736 -0.055125 -0.18362 0.031499 0.19977 0.019666 0.060995 -0.00105 -0.00039921 -0.00045032 -0.0008461 0.13981 0 0 -0.011098 0 -0.078837 -0.094078 -0.28988 0 0
1.3867 0.0018948 -0.0031693 -0.011416 -0.0040295 0 -0.002214 -0.0033873 -0.0036903 -0.0028227 -0.0052745 -0.0078357 1.7487 -0.16951 -0.052137 0.019004 0.1889 0.032068 -0.069412 -0.059273 -0.20358 0.025594 0.1878 0.0181 0.055157 -0.00096647 0.0010934 -0.00029877 -0.00050548 0.10357 0 0 -0.0087505 0 -0.089685 -0.11345 -0.29484 0 0
1.3906 0.0028672 -0.0026826 -0.021231 -0.0041715 0 -0.0016134 -0.0019844 -0.0015568 -0.0023638 -0.0019703 -0.0029959 1.701 -0.18571 -0.077849 0.0047534 0.15607 0.015076 -0.094052 -0.062146 -0.22627 0.015976 0.16793 0.012493 0.042001 -0.0011621 0.0018791 -0.00070197 -0.00075844 0.050057 0 0 -0.003159 0 -0.10177 -0.13252 -0.30029 0 0
1.3945 0.0030348 -0.0018478 -0.024338 -0.0050293 0 -0.0032881 -0.0015517 -0.0010453 -0.001481 0.0010683 0.0029827 1.6253 -0.19628 -0.09666 -0.0082289 0.13325 0.0016143 -0.11428 -0.063121 -0.24745 0.0029567 0.14188 0.0058242 0.02325 -0.0015238 0.0013175 -0.001429 -0.0014796 0.0048929 0 0 0.0026818 0 -0.11402 -0.15089 -0.30662 0 0
1.3984 0.0019786 -0.0010515 -0.017717 -0.0056356 0 -0.0059316 -0.0023885 -0.0020505 -0.0012654 0.0026274 0.0078533 1.5377 -0.20124 -0.10632 -0.019208 0.12484 -0.0056927 -0.12456 -0.061814 -0.2614 -0.012806 0.11285 0.0015238 0.0019003 -0.0015571 -0.00011986 -0.0017076 -0.0019884 -0.012007 0 0 0.005418 0 -0.12432 -0.16768 -0.31439 0 0
1.4023 -0.00039751 -0.00089025 -0.0051752 -0.0050112 0 -0.0074093 -0.003787 -0.0027601 -0.0025062 0.0026787 0.009514 1.4686 -0.20095 -0.1062 -0.0268 0.13283 -0.0044379 -0.11901 -0.058557 -0.25995 -0.028356 0.089202 0.00048474 -0.014881 -0.00093372 -0.0013124 -0.0010603 -0.001689 -0.0024513 0 0 0.0042067 0 -0.12749 -0.18008 -0.32296 0 0
1.4063 -0.0034386 -0.001792 0.0055823 -0.0032394 0 -0.0066881 -0.0047793 -0.0017081 -0.0045356 0.0021057 0.0075088 1.4323 -0.19789 -0.1015 -0.031089 0.14811 0.0013699 -0.10403 -0.054534 -0.2466 -0.040969 0.074161 0.00075831 -0.02469 8.2386e-05 -0.0014914 9.5697e-05 -0.00066124 0.015754 0 0 0.0012724 0 -0.12334 -0.18742 -0.32958 0 0
1.4102 -0.006078 -0.0036599 0.0091847 -0.00174 0 -0.0047648 -0.0051929 0.00039684 -0.0056027 0.0015925 0.0035299 1.411 -0.19294 -0.094209 -0.031541 0.16621 0.009321 -0.083723 -0.050057 -0.22381 -0.049516 0.06813 4.1735e-07 -0.027556 0.00080475 -0.00080673 0.00081438 0.00036054 0.028711 0 0 -0.00034741 0 -0.11236 -0.18922 -0.33186 0 0
1.4141 -0.0076928 -0.0058337 0.006695 -0.0022306 0 -0.0037248 -0.0058158 0.0012795 -0.004553 0.00095774 0.00032485 1.3718 -0.18702 -0.086142 -0.027618 0.18278 0.01688 -0.062611 -0.04537 -0.19472 -0.053313 0.070407 -0.0021425 -0.024433 0.00073076 -6.8891e-06 0.00060921 0.00060126 0.03836 0 0 0.00041501 0 -0.095744 -0.18537 -0.32737 0 0
1.418 -0.0085521 -0.0074413 0.0039199 -0.0051504 0 -0.0048306 -0.00736 -0.00038896 -0.0021081 -0.0003782 -0.00032673 1.2994 -0.18167 -0.079172 -0.017338 0.19123 0.019727 -0.048824 -0.0406 -0.16494 -0.051934 0.077676 -0.0040684 -0.018833 -2.2978e-05 0.00031885 -1.8134e-05 -0.00010227 0.054742 0 0 0.0020063 0 -0.076676 -0.17565 -0.3107 0 0
1.4219 -0.0093182 -0.0079141 0.0056376 -0.009005 0 -0.0073938 -0.0093076 -0.0033735 -0.00036208 -0.0024495 0.00097422 1.2112 -0.17851 -0.073363 -0.00085944 0.19028 0.016866 -0.046202 -0.035938 -0.14042 -0.048824 0.081207 -0.0040609 -0.017587 -0.00086277 0.00015687 -0.00013288 -0.0011698 0.079971 0 0 0.0020701 0 -0.061121 -0.16321 -0.2821 0 0
1.4258 -0.010132 -0.0073018 0.011215 -0.011362 0 -0.0093667 -0.010036 -0.0050606 -0.00093669 -0.0044978 0.0016296 1.1384 -0.17763 -0.067855 0.020415 0.18298 0.0109 -0.051628 -0.031621 -0.12139 -0.046302 0.077386 -0.001519 -0.022584 -0.0012492 -0.00013999 0.00057175 -0.0017509 0.10406 0 0 -0.00037166 0 -0.050868 -0.1501 -0.24546 0 0
1.4297 -0.010335 -0.0061782 0.015543 -0.010718 0 -0.0090152 -0.0083421 -0.0042285 -0.0036199 -0.005721 -0.00096341 1.0937 -0.17871 -0.062102 0.045377 0.17165 0.0042342 -0.061881 -0.027866 -0.10721 -0.045405 0.064701 0.0034682 -0.034072 -0.0010864 -0.00029731 0.0013857 -0.0013871 0.11754 0 0 -0.0045003 0 -0.046361 -0.13728 -0.20382 0 0
1.4336 -0.00921 -0.0052352 0.013981 -0.0076601 0 -0.006238 -0.0048739 -0.0023731 -0.006779 -0.0061289 -0.0072883 1.059 -0.18101 -0.055539 0.072502 0.15927 5.5163e-05 -0.072325 -0.024931 -0.096286 -0.046791 0.042617 0.010794 -0.051236 -0.00066279 -0.00028676 0.0013359 -0.00033371 0.12481 0 0 -0.0089815 0 -0.047235 -0.12547 -0.1611 0 0
1.4375 -0.0069507 -0.0048726 0.0063465 -0.0043996 0 -0.0026275 -0.0018843 -0.0021481 -0.0089936 -0.0065025 -0.015064 1.0058 -0.18107 -0.047883 0.097103 0.15117 0.0049607 -0.071962 -0.023198 -0.084386 -0.048867 0.014511 0.019685 -0.068547 -0.00031542 -0.00015458 0.00028666 0.00066911 0.14076 0 0 -0.013106 0 -0.049989 -0.11462 -0.12596 0 0
1.4414 -0.0047629 -0.0050539 -0.0035657 -0.0031784 0 -0.0004572 -0.0013723 -0.0046613 -0.010177 -0.00751 -0.020582 0.92421 -0.17626 -0.04006 0.11557 0.14776 0.017102 -0.05971 -0.021944 -0.069755 -0.048231 -0.010793 0.027545 -0.080065 -0.00019198 0.00014117 -0.00082428 0.00095552 0.17304 0 0 -0.016536 0 -0.049829 -0.10361 -0.10025 0 0
1.4453 -0.0039123 -0.0054701 -0.011756 -0.0048423 0 -0.0013745 -0.0034027 -0.0085341 -0.011155 -0.0089743 -0.021095 0.83181 -0.16532 -0.032319 0.12596 0.14838 0.034195 -0.037043 -0.02072 -0.053173 -0.043387 -0.029487 0.030673 -0.083912 -0.00026722 0.00063814 -0.0009106 0.0003893 0.21049 0 0 -0.018427 0 -0.045398 -0.092236 -0.083713 0 0
1.4492 -0.0046737 -0.0058322 -0.016967 -0.008494 0 -0.0054658 -0.0062664 -0.011544 -0.01239 -0.01006 -0.016611 0.75322 -0.14758 -0.024678 0.12692 0.15197 0.053352 -0.0067172 -0.019096 -0.036026 -0.033476 -0.038616 0.027362 -0.07925 -0.00046395 0.0011818 0.00013864 -0.00059314 0.23215 0 0 -0.017602 0 -0.036098 -0.080552 -0.075197 0 0
1.4531 -0.0062342 -0.0060584 -0.020228 -0.012176 0 -0.011051 -0.0082378 -0.012813 -0.013375 -0.010099 -0.0099502 0.69582 -0.12243 -0.016456 0.11634 0.15649 0.068824 0.024725 -0.016417 -0.022106 -0.018215 -0.034429 0.020448 -0.066309 -0.00069383 0.001458 0.0013214 -0.0013366 0.22851 0 0 -0.014 0 -0.022373 -0.069377 -0.071686 0 0
1.457 -0.0075563 -0.0062392 -0.022309 -0.013963 0 -0.015392 -0.0090526 -0.013141 -0.013297 -0.0091524 -0.0050396 0.646 -0.094052 -0.0054347 0.097908 0.15903 0.074592 0.045759 -0.012705 -0.016196 -0.0027143 -0.020175 0.015862 -0.051734 -0.00083125 0.0012736 0.0015122 -0.0014301 0.21154 0 0 -0.009675 0 -0.0090053 -0.060853 -0.06552 0 0
1.4609 -0.0082256 -0.0064487 -0.022273 -0.012902 0 -0.016177 -0.0096431 -0.01344 -0.012051 -0.0078398 -0.0045552 0.58708 -0.06678 0.0094081 0.077366 0.15912 0.072016 0.053556 -0.0087445 -0.017866 0.0082549 -0.0019933 0.017597 -0.040368 -0.00075187 0.00076863 0.0005474 -0.00094682 0.20218 0 0 -0.0076121 0 0.00084401 -0.055786 -0.053365 0 0
1.4648 -0.0084571 -0.0065831 -0.018573 -0.0094776 0 -0.013044 -0.010637 -0.013391 -0.010326 -0.0067848 -0.0083456 0.51643 -0.043027 0.02849 0.058139 0.15678 0.063146 0.047698 -0.0051435 -0.026124 0.011867 0.01683 0.02385 -0.034246 -0.00044919 0.00029357 -0.00068234 -0.00032094 0.208 0 0 -0.0090101 0 0.0057703 -0.054545 -0.034141 0 0
1.4688 -0.0084718 -0.0063836 -0.011144 -0.0053733 0 -0.0079271 -0.011432 -0.011961 -0.0086714 -0.0062673 -0.01361 0.44351 -0.024897 0.051825 0.043614 0.15227 0.051127 0.029345 -0.0025663 -0.039136 0.0057761 0.033136 0.028604 -0.034607 -7.9556e-05 7.9273e-05 -0.0011494 7.9998e-06 0.21473 0 0 -0.011744 0 0.0049398 -0.057192 -0.0077203 0 0
1.4727 -0.0081189 -0.0056451 -0.0021074 -0.0024752 0 -0.0036817 -0.010873 -0.0089493 -0.0067571 -0.0062296 -0.016712 0.37474 -0.015265 0.077508 0.039863 0.14583 0.044811 0.0046746 -0.0023724 -0.051277 -0.012821 0.04258 0.027435 -0.040579 0.00016439 6.8585e-05 -0.00063293 -0.0001022 0.20029 0 0 -0.011971 0 -0.0014187 -0.063162 0.023084 0 0
1.4766 -0.0071771 -0.0044357 0.0054997 -0.0015918 0 -0.0018717 -0.008683 -0.0055242 -0.0038528 -0.0063731 -0.015479 0.3051 -0.0095613 0.099947 0.043816 0.13806 0.048438 -0.014153 -0.003811 -0.057202 -0.035302 0.047565 0.021634 -0.045295 0.00023069 7.4598e-05 0.00021319 -0.00045697 0.15629 0 0 -0.0076907 0 -0.0080951 -0.069071 0.050485 0 0
1.4805 -0.0058265 -0.0031102 0.0095267 -0.0018483 0 -0.0016588 -0.0059167 -0.0030124 -5.7199e-05 -0.0062179 -0.010451 0.22627 -0.0052084 0.116 0.052868 0.12847 0.061553 -0.022739 -0.0061251 -0.0554 -0.056606 0.050013 0.016288 -0.045821 0.00022147 3.6241e-05 0.00059434 -0.00073579 0.095551 0 0 -0.00082313 0 -0.012885 -0.073392 0.070946 0 0
1.4844 -0.0045409 -0.0020499 0.0095221 -0.0014335 0 -0.00091717 -0.0039151 -0.0014581 0.0032453 -0.0052907 -0.0042855 0.13985 -9.408e-05 0.1232 0.064439 0.11654 0.082462 -0.018432 -0.0085458 -0.045194 -0.072457 0.051652 0.014433 -0.040285 0.00021763 5.0677e-05 0.00028117 -0.00075303 0.039975 0 0 0.0043591 0 -0.014236 -0.07491 0.0819 0 0
1.4883 -0.0034191 -0.0013194 0.0064693 0.00075537 0 0.0014163 -0.0029277 0.00026164 0.0044897 -0.0034817 0.00019007 0.058435 0.0083439 0.11818 0.074669 0.10115 0.10681 0.0008293 -0.0098336 -0.026351 -0.07704 0.054802 0.013769 -0.027167 0.00014133 0.00017581 -0.00035172 -0.00056468 0.0023684 0 0 0.0050248 0 -0.010586 -0.072021 0.080249 0 0
1.4922 -0.00179 -0.00054918 0.00222 0.004006 0 0.0041171 -0.0019275 0.0029199 0.0035786 -0.0011989 0.0018063 -0.0074069 0.020684 0.10188 0.078987 0.082009 0.12347 0.028481 -0.0087416 -0.0028129 -0.068268 0.061156 0.0095796 -0.010333 -0.00014151 0.0003027 -0.00081091 -0.00037447 -0.020651 0 0 0.0021223 0 -0.0028554 -0.063892 0.067585 0 0
1.4961 0.0012675 0.00080609 -0.0011072 0.006345 0 0.0049303 0.00025218 0.005925 0.0022368 0.0010244 0.0014833 -0.060706 0.034048 0.081383 0.078134 0.061254 0.12807 0.054565 -0.0060826 0.020578 -0.05304 0.069325 0.00053203 0.0043666 -0.00058215 0.00029657 -0.00089225 -0.00035501 -0.041552 0 0 -0.00089323 0 0.0062293 -0.051916 0.050525 0 0
1.5 0.0058995 0.0030258 -0.0021037 0.0063575 0 0.0031221 0.0037604 0.0080657 0.0024889 0.0031621 0.0011921 -0.11463 0.046504 0.060676 0.073163 0.040402 0.11933 0.074043 -0.0027548 0.041557 -0.035788 0.07811 -0.0093644 0.01399 -0.00089128 0.00022362 -0.00067802 -0.00053292 -0.070812 0 0 -0.0014274 0 0.01563 -0.036514 0.032229 0 0
1.5039 0.011051 0.0058868 -0.0011944 0.0046043 0 0.00067485 0.0077207 0.0090595 0.0047251 0.0057839 0.0025 -0.17834 0.056097 0.043742 0.065624 0.021099 0.097337 0.082573 8.9578e-05 0.058146 -0.021263 0.086107 -0.015059 0.01615 -0.00079996 0.00032469 -0.00031741 -0.00079544 -0.11202 0 0 0.00027464 0 0.024531 -0.018202 0.01567 0 0
1.5078 0.015197 0.0088497 -0.00066241 0.0032865 0 0.00075181 0.011152 0.0099466 0.0073896 0.0093159 0.0058441 -0.24878 0.05943 0.037217 0.058983 0.0068134 0.064998 0.073866 -0.00070611 0.066901 -0.01828 0.09015 -0.016272 0.0082796 -0.00037552 0.00070264 7.5201e-05 -0.00097372 -0.16371 0 0 0.0022982 0 0.032823 0.002378 0.0047198 0 0
1.5117 0.017556 0.011486 -0.0027235 0.0044519 0 0.0048451 0.013669 0.01183 0.0086705 0.013263 0.010783 -0.31716 0.058101 0.039255 0.055848 -0.0023128 0.033886 0.054638 -0.0067467 0.068775 -0.026852 0.089314 -0.018095 -0.0033459 -7.0876e-07 0.001096 0.0003719 -0.00093395 -0.22228 0 0 0.003721 0 0.041843 0.022494 -0.0020636 0 0
1.5156 0.018582 0.013735 -0.006875 0.0083691 0 0.011393 0.015353 0.014553 0.0084295 0.016456 0.016581 -0.38122 0.054369 0.046026 0.056124 -0.0074589 0.0090798 0.030491 -0.017949 0.064665 -0.043483 0.08401 -0.025353 -0.014142 2.1975e-05 0.0010819 0.00044697 -0.00064324 -0.28305 0 0 0.0057077 0 0.052156 0.040087 -0.0068006 0 0
1.5195 0.019289 0.015769 -0.009247 0.013423 0 0.017159 0.016316 0.016976 0.0083413 0.018269 0.022438 -0.44789 0.050081 0.054183 0.059352 -0.0097086 -0.0064441 0.0055311 -0.033944 0.055145 -0.064893 0.074731 -0.036817 -0.02081 -0.00018318 0.00055484 0.00032353 -0.00020134 -0.34127 0 0 0.0099516 0 0.063903 0.053367 -0.011075 0 0
1.5234 0.02018 0.017665 -0.0053481 0.017425 0 0.019922 0.016719 0.018499 0.010141 0.019454 0.027377 -0.52353 0.04769 0.059031 0.064453 -0.010644 -0.010178 -0.015387 -0.053872 0.040776 -0.086214 0.06232 -0.045843 -0.019523 -0.00019568 -5.7372e-05 0.0002304 0.000183 -0.39415 0 0 0.016388 0 0.076878 0.05982 -0.016802 0 0
1.5273 0.020917 0.019295 0.0058042 0.019112 0 0.019913 0.017138 0.019842 0.013893 0.021425 0.0303 -0.6041 0.050253 0.054161 0.068864 -0.012844 -0.0038895 -0.02723 -0.074044 0.023793 -0.099283 0.049595 -0.047124 -0.0079492 0.00018743 -0.00015994 0.00038385 0.00029119 -0.44156 0 0 0.022816 0 0.089152 0.056915 -0.025299 0 0
1.5313 0.020954 0.020546 0.020113 0.018772 0 0.018988 0.018431 0.022058 0.018091 0.024603 0.030497 -0.67749 0.056568 0.042115 0.071734 -0.016557 0.0047173 -0.032724 -0.090707 0.0080629 -0.10396 0.039418 -0.042487 0.0082875 0.0006279 0.00039043 0.0006801 3.5423e-05 -0.48345 0 0 0.026851 0 0.099353 0.049202 -0.034664 0 0
1.5352 0.020328 0.0216 0.03131 0.01787 0 0.018846 0.020858 0.024994 0.021314 0.027736 0.028236 -0.73558 0.0658 0.025556 0.073341 -0.021138 0.012717 -0.033463 -0.10187 -0.0041893 -0.10132 0.033426 -0.039506 0.026099 0.00053643 0.0010789 0.00069978 -0.00045879 -0.51689 0 0 0.028063 0 0.10722 0.039995 -0.043574 0 0
1.5391 0.019703 0.022865 0.035952 0.018161 0 0.02013 0.023405 0.027257 0.023522 0.02919 0.024836 -0.78187 0.076968 0.0078216 0.074261 -0.025641 0.017802 -0.031204 -0.10592 -0.010967 -0.093193 0.033042 -0.044281 0.042415 -0.00027321 0.0012083 0.00012745 -0.00091406 -0.53809 0 0 0.028095 0 0.1129 0.033005 -0.050766 0 0
1.543 0.019698 0.024537 0.035871 0.02072 0 0.02278 0.024406 0.027858 0.025652 0.02887 0.022062 -0.82631 0.08872 -0.0038208 0.07624 -0.027508 0.018294 -0.028111 -0.099939 -0.0087986 -0.083601 0.041108 -0.055803 0.052466 -0.0012749 0.00059484 -0.00082942 -0.0010816 -0.54863 0 0 0.028841 0 0.11778 0.036103 -0.0544 0 0
1.5469 0.020331 0.026262 0.03579 0.025195 0 0.026506 0.023224 0.027543 0.028207 0.028473 0.021283 -0.87378 0.10023 -0.0041691 0.080665 -0.024852 0.017529 -0.025205 -0.086483 -3.3813e-05 -0.077511 0.056116 -0.067467 0.055778 -0.0016619 -0.00023663 -0.0015321 -0.00090332 -0.55841 0 0 0.03077 0 0.12531 0.052815 -0.055883 0 0
1.5508 0.021173 0.027328 0.038468 0.029726 0 0.03056 0.021287 0.028031 0.030662 0.029516 0.022929 -0.91953 0.11188 0.0055958 0.086946 -0.018065 0.018212 -0.021737 -0.068925 0.011063 -0.075216 0.075183 -0.073678 0.054693 -0.0011237 -0.00056689 -0.0015003 -0.00052438 -0.57897 0 0 0.033004 0 0.13702 0.080076 -0.057642 0 0
1.5547 0.021966 0.027299 0.042055 0.031966 0 0.033445 0.021131 0.02994 0.032315 0.031311 0.026389 -0.95574 0.12404 0.023814 0.094231 -0.0076801 0.021683 -0.017001 -0.049495 0.021228 -0.076038 0.096124 -0.07454 0.050844 -0.00016405 -0.00017292 -0.00090181 -0.00015661 -0.61187 0 0 0.03463 0 0.15369 0.11461 -0.061502 0 0
1.5586 0.022908 0.026495 0.042068 0.030832 0 0.033609 0.024087 0.03186 0.033355 0.031414 0.030223 -0.98028 0.1372 0.047574 0.10116 0.0053325 0.028909 -0.01011 -0.030704 0.026579 -0.078375 0.11624 -0.074257 0.046206 0.0003892 0.00050209 -0.00039335 7.5191e-05 -0.64422 0 0 0.035468 0 0.17574 0.15146 -0.069549 0 0
1.5625 0.02431 0.025788 0.035916 0.027586 0 0.030887 0.02885 0.031802 0.034577 0.028328 0.032616 -0.99769 0.15159 0.068699 0.10417 0.018286 0.038415 -0.00047034 -0.016953 0.020541 -0.07717 0.12947 -0.075848 0.04328 0.00017931 0.00082872 -0.00045017 0.00017462 -0.65745 0 0 0.035545 0 0.20228 0.17741 -0.084497 0 0
1.5664 0.026057 0.02588 0.025679 0.024954 0 0.027048 0.032437 0.029354 0.035934 0.023492 0.032159 -1.013 0.16564 0.081992 0.1031 0.029023 0.045688 0.0092269 -0.008262 0.0071297 -0.070704 0.13491 -0.078208 0.04151 -0.00040453 0.00058649 -0.00089379 0.00019879 -0.6415 0 0 0.034304 0 0.22888 0.18819 -0.10232 0 0
1.5703 0.027557 0.026712 0.016705 0.024735 0 0.024433 0.032687 0.025999 0.035834 0.020115 0.028732 -1.0276 0.17823 0.086127 0.098561 0.03693 0.048688 0.017139 -0.0044483 -0.010213 -0.059159 0.13229 -0.078273 0.039962 -0.00073024 8.4189e-05 -0.001125 0.00017474 -0.60082 0 0 0.030934 0 0.25356 0.18356 -0.12009 0 0
1.5742 0.028227 0.02756 0.013473 0.026082 0 0.023833 0.029928 0.023275 0.032446 0.019952 0.023823 -1.0413 0.18829 0.080789 0.091613 0.041698 0.046003 0.021545 -0.0050487 -0.027527 -0.043372 0.12192 -0.075107 0.037693 -0.00062408 -0.00023251 -0.00079861 9.5795e-05 -0.54819 0 0 0.025679 0 0.27455 0.16501 -0.13469 0 0
1.5781 0.027942 0.027664 0.016315 0.026416 0 0.023948 0.026329 0.021145 0.025967 0.021613 0.019718 -1.0571 0.19404 0.066683 0.084756 0.04315 0.036385 0.019553 -0.0094202 -0.037228 -0.025796 0.10452 -0.07104 0.033194 -0.00050159 -0.00020945 -0.00019394 -2.5315e-05 -0.49537 0 0 0.020456 0 0.28907 0.13742 -0.14032 0 0
1.582 0.02693 0.026747 0.021494 0.024266 0 0.023173 0.023798 0.018633 0.019295 0.02237 0.017959 -1.0786 0.19542 0.050278 0.082023 0.042753 0.024088 0.011314 -0.015316 -0.032973 -0.011543 0.08493 -0.06884 0.026809 -0.00081605 -2.9487e-05 0.00011587 -0.00013562 -0.4509 0 0 0.017714 0 0.29608 0.11493 -0.13348 0 0
1.5859 0.025308 0.024982 0.024266 0.021088 0 0.021683 0.022542 0.015866 0.015988 0.021342 0.018377 -1.1029 0.19398 0.036079 0.084179 0.04173 0.013914 1.2268e-05 -0.021281 -0.017376 -0.0022335 0.066931 -0.068564 0.020631 -0.0014761 6.569e-05 -8.9521e-05 -0.00018621 -0.4232 0 0 0.01843 0 0.29663 0.10429 -0.11713 0 0
1.5898 0.02285 0.022602 0.022443 0.019825 0 0.021193 0.021446 0.014645 0.017263 0.020271 0.019657 -1.1186 0.19045 0.026202 0.091214 0.040585 0.0087883 -0.012116 -0.026627 0.0068014 0.0017174 0.052649 -0.067785 0.016358 -0.0019051 3.3238e-06 -0.00043932 -0.00017593 -0.41889 0 0 0.021318 0 0.29069 0.10805 -0.09363 0 0
1.5938 0.019328 0.019709 0.017884 0.021433 0 0.022411 0.01951 0.016393 0.020969 0.020908 0.020891 -1.1141 0.18556 0.022197 0.10254 0.039715 0.011364 -0.022577 -0.030789 0.035551 0.00054096 0.043932 -0.064694 0.015828 -0.0016823 -0.00015443 -0.00039314 -0.00012269 -0.43363 0 0 0.024103 0 0.27832 0.12703 -0.066203 0 0
1.5977 0.015048 0.016492 0.01495 0.023163 0 0.023233 0.016735 0.019784 0.023556 0.022234 0.02236 -1.09 0.17957 0.025813 0.11557 0.039643 0.026055 -0.02613 -0.032666 0.058363 -0.0039667 0.04428 -0.060202 0.023174 -0.0010448 -0.0003563 0.00015973 4.8301e-06 -0.44666 0 0 0.025461 0 0.25804 0.1575 -0.042827 0 0
1.6016 0.010975 0.01353 0.01702 0.020957 0 0.020356 0.013852 0.02127 0.023005 0.02118 0.024471 -1.0611 0.17251 0.033081 0.12607 0.040576 0.04724 -0.023279 -0.032616 0.069707 -0.007573 0.050402 -0.056517 0.036178 -0.00067733 -0.00057537 0.00078015 0.00028122 -0.43133 0 0 0.025529 0 0.23393 0.18463 -0.028592 0 0
1.6055 0.0082269 0.011642 0.023593 0.013941 0 0.013195 0.011534 0.018527 0.019915 0.016381 0.025921 -1.0447 0.16427 0.042665 0.1325 0.042937 0.071691 -0.015117 -0.030797 0.069305 -0.0091226 0.060498 -0.053983 0.052996 -0.00099659 -0.00069515 0.00094274 0.0007021 -0.37649 0 0 0.024616 0 0.20851 0.20231 -0.024834 0 0
1.6094 0.0073873 0.011295 0.030298 0.0062826 0 0.0058018 0.010041 0.013163 0.01607 0.010533 0.023464 -1.0465 0.15498 0.053608 0.1339 0.047153 0.096437 -0.0029788 -0.027481 0.058171 -0.0080689 0.072757 -0.050081 0.071639 -0.0016933 -0.00049708 0.00055567 0.0010705 -0.29795 0 0 0.021925 0 0.18435 0.2064 -0.031997 0 0
1.6133 0.0082203 0.012112 0.03208 0.0039103 0 0.0039434 0.0093858 0.0093582 0.012533 0.0080942 0.014464 -1.0574 0.14515 0.065283 0.12933 0.054095 0.1173 0.010919 -0.023175 0.039427 -0.0044975 0.084506 -0.042027 0.088844 -0.0020159 0.00013665 -7.018e-06 0.0010741 -0.22598 0 0 0.016172 0 0.16575 0.19279 -0.050069 0 0
1.6172 0.0099569 0.013068 0.027165 0.0088418 0 0.0095561 0.0094871 0.0095698 0.0093553 0.010433 0.00034317 -1.0654 0.13727 0.077415 0.12054 0.064005 0.13004 0.022554 -0.019804 0.022866 -0.0010316 0.091516 -0.030229 0.09971 -0.0014966 0.0010031 -0.00033415 0.00056467 -0.17994 0 0 0.0076664 0 0.15778 0.167 -0.073835 0 0
1.6211 0.011808 0.013265 0.018404 0.016737 0 0.018124 0.010046 0.011907 0.0067715 0.013876 -0.012587 -1.0663 0.13285 0.089275 0.11069 0.075185 0.13561 0.030542 -0.018885 0.013725 0.0002875 0.092768 -0.018727 0.1036 -0.00038214 0.0016351 -0.00035682 -0.0002093 -0.15614 0 0 -0.00057842 0 0.15869 0.13991 -0.097214 0 0
1.625 0.013282 0.012589 0.010651 0.020438 0 0.022135 0.010494 0.012204 0.0058157 0.013296 -0.016723 -1.0651 0.13259 0.099798 0.1012 0.086245 0.13436 0.034348 -0.02136 0.013605 -0.0013562 0.087776 -0.011953 0.10025 0.00062806 0.0016533 -0.00029059 -0.00070605 -0.1406 0 0 -0.0045082 0 0.16683 0.11666 -0.11737 0 0
1.6289 0.014186 0.011647 0.0065027 0.016361 0 0.017726 0.010339 0.0086193 0.0072332 0.0076187 -0.0089362 -1.0669 0.13678 0.10766 0.093361 0.095577 0.12702 0.033769 -0.02796 0.022935 -0.0064289 0.076523 -0.011015 0.089832 0.0010145 0.0010896 -0.00028457 -0.00053513 -0.12978 0 0 -0.0023478 0 0.17978 0.10161 -0.13191 0 0
1.6328 0.014489 0.011055 0.0045026 0.0076529 0 0.0081675 0.0096385 0.0036983 0.0099734 0.0011864 0.0062656 -1.0705 0.1448 0.10843 0.088848 0.098992 0.11398 0.028284 -0.039699 0.039808 -0.014912 0.059536 -0.01318 0.072761 0.00080504 0.00035925 -0.00022919 0.00013314 -0.13317 0 0 0.0035611 0 0.19154 0.099164 -0.1373 0 0
1.6367 0.014205 0.010812 0.0015534 0.001122 0 0.00076952 0.0089768 0.001644 0.011467 -0.00071011 0.019318 -1.0723 0.15214 0.10088 0.086805 0.095239 0.098517 0.019917 -0.053204 0.055876 -0.02392 0.042218 -0.014805 0.05402 0.00039552 -9.3662e-05 6.3634e-05 0.00062917 -0.15478 0 0 0.0084145 0 0.19627 0.1016 -0.13651 0 0
1.6406 0.01334 0.010333 -0.0030193 0.0010119 0 0.00021363 0.0088534 0.0038749 0.0099262 0.0026896 0.022335 -1.0733 0.15658 0.0857 0.086468 0.084776 0.082281 0.0095204 -0.065851 0.067745 -0.032022 0.027863 -0.014598 0.036499 0.00011783 -0.00012988 0.00055429 0.00035671 -0.17804 0 0 0.0087987 0 0.19313 0.10334 -0.13182 0 0
1.6445 0.011841 0.0090655 -0.006233 0.0055426 0 0.0047226 0.0091212 0.0077512 0.0063197 0.0071331 0.014789 -1.0791 0.15686 0.063938 0.087338 0.068288 0.066579 -0.0023388 -0.075534 0.073557 -0.038315 0.018987 -0.014081 0.022521 1.9267e-05 6.2912e-05 0.00092883 -0.00060253 -0.17731 0 0 0.0053147 0 0.1823 0.10061 -0.12484 0 0
1.6484 0.0096047 0.0070397 -0.0046304 0.0091561 0 0.0084096 0.0090847 0.0096307 0.0036583 0.008261 0.0036591 -1.0914 0.15207 0.037558 0.088925 0.047044 0.053101 -0.015094 -0.0795 0.072016 -0.041948 0.018729 -0.015223 0.015124 -1.1733e-05 0.00021787 0.00088449 -0.0014463 -0.14654 0 0 0.0017341 0 0.16511 0.089424 -0.11727 0 0
1.6523 0.0065952 0.0048517 0.0013961 0.0078225 0 0.0070371 0.0081031 0.008561 0.0040666 0.0062333 -0.0020054 -1.1018 0.14481 0.012884 0.090834 0.025589 0.044768 -0.027141 -0.07529 0.065313 -0.04293 0.029378 -0.017995 0.018404 -2.5838e-05 0.0002275 0.00044191 -0.0012944 -0.11118 0 0 0.0016779 0 0.14743 0.069948 -0.11055 0 0
1.6563 0.0030239 0.0031432 0.007014 0.0022695 0 0.001504 0.0060059 0.0065317 0.0066719 0.0048798 0.0022264 -1.0974 0.13987 -0.0056057 0.092871 0.0081757 0.04137 -0.036733 -0.066637 0.058314 -0.042864 0.045677 -0.020282 0.029878 3.0536e-05 0.00017614 -4.2249e-05 1.3009e-05 -0.10458 0 0 0.0058576 0 0.1336 0.049843 -0.10409 0 0
1.6602 -0.00057471 0.0021109 0.0072717 -0.0033626 0 -0.0037431 0.0029947 0.0054956 0.0085849 0.0066252 0.013234 -1.0725 0.13943 -0.016068 0.09495 -0.0030202 0.04279 -0.042417 -0.05594 0.052678 -0.042308 0.064577 -0.019948 0.048214 0.00019703 0.00021417 -0.00016774 0.0016939 -0.13097 0 0 0.011969 0 0.12443 0.033186 -0.097137 0 0
1.6641 -0.0034874 0.0014637 0.0022047 -0.0053995 0 -0.0050408 -0.00056497 0.0050754 0.0079091 0.0093463 0.022974 -1.0346 0.14497 -0.017436 0.096969 -0.0062587 0.048572 -0.042802 -0.045785 0.049561 -0.041709 0.082837 -0.016777 0.071587 0.00042407 0.00043585 0.00019443 0.0026169 -0.15643 0 0 0.016706 0 0.11984 0.023513 -0.088855 0 0
1.668 -0.0051168 0.00078082 -0.0026321 -0.0032304 0 -0.0022147 -0.0040229 0.0036424 0.0055109 0.0089172 0.024274 -0.99693 0.15709 -0.0088981 0.098582 0.0014961 0.05766 -0.034646 -0.040876 0.049328 -0.041216 0.094608 -0.012423 0.0963 0.00063056 0.00083382 0.00082228 0.002205 -0.14097 0 0 0.017786 0 0.11714 0.025174 -0.077565 0 0
1.6719 -0.0052364 -0.00010739 -0.0011655 0.001074 0 0.0021892 -0.0062832 0.0010286 0.0037204 0.0043456 0.015465 -0.96694 0.16902 0.0032165 0.099382 0.016929 0.066416 -0.018977 -0.04248 0.049465 -0.040243 0.097574 -0.0086294 0.11634 0.00077361 0.0012917 0.0013132 0.00085576 -0.07891 0 0 0.014622 0 0.1101 0.032619 -0.063533 0 0
1.6758 -0.004066 -0.0010282 0.0072842 0.0047512 0 0.0053577 -0.0062878 -0.00090737 0.0035615 -0.00078081 0.00091789 -0.9431 0.17543 0.014187 0.099227 0.035976 0.07289 0.0014032 -0.04815 0.04888 -0.038357 0.093612 -0.0055711 0.12937 0.00081025 0.0015951 0.0013407 -0.00046185 -0.0034367 0 0 0.0079348 0 0.096846 0.039358 -0.048263 0 0
1.6797 -0.0021624 -0.0016621 0.016846 0.0058231 0 0.0057187 -0.0040976 -0.00077008 0.0036494 -0.0024527 -0.012285 -0.92236 0.17285 0.021015 0.097992 0.055691 0.075909 0.024246 -0.055459 0.047494 -0.035282 0.084453 -0.0018445 0.13401 0.00063364 0.001515 0.00084132 -0.0010207 0.049662 0 0 -0.000678 0 0.077106 0.040975 -0.033158 0 0
1.6836 -0.00019439 -0.0018059 0.019819 0.0035117 0 0.0029484 -0.0014347 4.9789e-05 0.0018605 -0.0011185 -0.01888 -0.90695 0.15788 0.0207 0.095552 0.072604 0.074433 0.046647 -0.060983 0.045813 -0.030776 0.072627 0.0040044 0.12926 0.00015836 0.00097738 6.2298e-05 -0.00081021 0.078272 0 0 -0.0090006 0 0.051694 0.03274 -0.020097 0 0
1.6875 0.0013196 -0.0015033 0.012951 -0.0016002 0 -0.0022493 -0.00064774 -0.0014589 -0.0022614 -0.0012967 -0.01815 -0.9003 0.12861 0.0095346 0.091516 0.07978 0.067473 0.061962 -0.05689 0.047445 -0.024733 0.063566 0.011838 0.1152 -0.00046782 0.00019296 -0.00055585 -0.00031676 0.10948 0 0 -0.014803 0 0.02678 0.0096163 -0.013653 0 0
1.6914 0.0022129 -0.00099167 -0.00015477 -0.0073567 0 -0.0078962 -0.0026605 -0.0062323 -0.0070509 -0.0060448 -0.013473 -0.89698 0.09576 -0.0076742 0.08623 0.07761 0.057877 0.068892 -0.043368 0.054006 -0.018189 0.05913 0.019595 0.09845 -0.00080296 -0.00042011 -0.00064414 5.9536e-05 0.16053 0 0 -0.016966 0 0.0086495 -0.019974 -0.013747 0 0
1.6953 0.0026786 -0.00053463 -0.012054 -0.01062 0 -0.011002 -0.005877 -0.011308 -0.01047 -0.012656 -0.0094557 -0.8811 0.064923 -0.028644 0.079551 0.06648 0.046681 0.067074 -0.021647 0.065568 -0.011654 0.059172 0.024556 0.08168 -0.00041345 -0.00051903 -0.00018502 0.00032479 0.21149 0 0 -0.016254 0 -0.00061399 -0.051336 -0.020209 0 0
1.6992 0.0030319 -0.00024676 -0.01686 -0.0092095 0 -0.0093113 -0.0074078 -0.01244 -0.011819 -0.014874 -0.0087958 -0.83953 0.041121 -0.051029 0.071307 0.047402 0.03484 0.056792 0.0061299 0.081434 -0.005669 0.063005 0.02522 0.067225 0.00065447 -9.5538e-05 0.00042453 0.00068153 0.22247 0 0 -0.014698 0 -9.4816e-05 -0.079966 -0.032398 0 0
1.7031 0.0033834 -1.9243e-05 -0.013729 -0.0039417 0 -0.0034965 -0.0056735 -0.0085248 -0.011541 -0.0095277 -0.010863 -0.77748 0.031527 -0.071366 0.060822 0.022272 0.023412 0.038777 0.035043 0.098889 -0.0012876 0.068721 0.022307 0.057986 0.0017315 0.00052709 0.00065717 0.001111 0.17653 0 0 -0.013808 0 0.0098333 -0.099187 -0.048992 0 0
1.707 0.0035228 0.00039085 -0.0065222 0.0014497 0 0.0026487 -0.0018689 -0.0028442 -0.0098216 -0.00022787 -0.012651 -0.71847 0.034637 -0.086715 0.047772 -0.0028511 0.013064 0.018225 0.056256 0.11076 0.00016812 0.072778 0.01809 0.053612 0.001984 0.00095215 0.0003072 0.0012625 0.099428 0 0 -0.013205 0 0.021206 -0.10764 -0.065517 0 0
1.7109 0.0031579 0.0011522 -0.00066818 0.0031209 0 0.00498 0.0011904 0.00038856 -0.0061839 0.0060945 -0.011157 -0.68562 0.042531 -0.09723 0.032534 -0.024322 0.0038489 -0.0010428 0.066886 0.1136 -0.0018315 0.074435 0.014573 0.051566 0.001138 0.0009759 -0.00029718 0.00078722 0.03386 0 0 -0.011092 0 0.028554 -0.10993 -0.079302 0 0
1.7148 0.0022928 0.0021947 0.00046091 0.00041696 0 0.0025413 0.0016649 0.00031816 -0.00075376 0.0061041 -0.0054754 -0.68174 0.049993 -0.10296 0.015247 -0.040236 -0.0040023 -0.017045 0.065644 0.10553 -0.0079261 0.073806 0.012002 0.050412 -0.00022563 0.00064472 -0.00057163 -0.00024993 -0.0021273 0 0 -0.0061952 0 0.02962 -0.10893 -0.089023 0 0
1.7188 0.001342 0.00325 -0.0022479 -0.0034897 0 -0.0015551 0.00014246 -0.00021267 0.0046041 0.0029167 0.0026596 -0.68831 0.051547 -0.10424 -0.0038624 -0.049186 -0.010227 -0.02816 0.05225 0.085477 -0.018678 0.071461 0.0089765 0.048698 -0.001156 0.00013143 -0.00022899 -0.0013357 -0.026318 0 0 0.00071928 0 0.023135 -0.10783 -0.093759 0 0
1.7227 0.00084121 0.0040865 -0.0040671 -0.004403 0 -0.0029245 -0.0012857 0.0016076 0.0073141 0.0020722 0.010019 -0.68394 0.038466 -0.10096 -0.024395 -0.049267 -0.013401 -0.031942 0.027432 0.052821 -0.035796 0.069197 0.0040146 0.044971 -0.0011784 -0.00037891 0.00041876 -0.0018985 -0.063909 0 0 0.0073102 0 0.011115 -0.11051 -0.092725 0 0
1.7266 0.0010614 0.0047305 0.00034355 -0.00075262 0 0.00027289 -0.0010295 0.0053522 0.0066853 0.0054645 0.013811 -0.66278 0.017277 -0.095556 -0.04469 -0.045557 -0.013927 -0.031692 0.00050316 0.017317 -0.056104 0.067718 -0.0028812 0.040881 -0.00068311 -0.00069968 0.00072966 -0.0017337 -0.11623 0 0 0.011636 0 0.0021975 -0.11465 -0.090027 0 0
1.7305 0.0019566 0.0054606 0.012482 0.0053412 0 0.0061242 0.0010638 0.0084098 0.005156 0.0099724 0.013245 -0.63442 -0.0062795 -0.088779 -0.063667 -0.040203 -0.012112 -0.028862 -0.02486 -0.016531 -0.077712 0.066032 -0.010141 0.037845 -0.00046159 -0.0006488 0.00033177 -0.0010751 -0.16369 0 0 0.013669 0 2.0328e-05 -0.11763 -0.087536 0 0
1.7344 0.0034804 0.0065828 0.027644 0.010378 0 0.011218 0.0044009 0.0097026 0.0063067 0.011783 0.0099452 -0.60799 -0.026615 -0.081261 -0.080214 -0.034905 -0.008432 -0.024713 -0.04575 -0.044977 -0.098736 0.062812 -0.016071 0.037074 -0.0008541 -0.00016128 -0.0005278 -0.00031496 -0.19594 0 0 0.014912 0 0.0069035 -0.11714 -0.086748 0 0
1.7383 0.0058292 0.0082164 0.037396 0.012643 0 0.013761 0.0085859 0.011192 0.011319 0.010916 0.0070307 -0.58042 -0.034908 -0.073689 -0.092249 -0.03141 -0.0037844 -0.020688 -0.058715 -0.063119 -0.11616 0.05511 -0.020379 0.040289 -0.0013806 0.00057381 -0.0012184 0.00028388 -0.22844 0 0 0.016644 0 0.024725 -0.10983 -0.089411 0 0
1.7422 0.0092233 0.010292 0.035947 0.013173 0 0.014493 0.013315 0.015114 0.01758 0.010711 0.0073237 -0.54225 -0.025147 -0.066788 -0.09735 -0.029527 -0.00029546 -0.017994 -0.062951 -0.06942 -0.12678 0.039604 -0.024283 0.047147 -0.0012432 0.0011578 -0.0012937 0.00062253 -0.28249 0 0 0.018657 0 0.047709 -0.096139 -0.095426 0 0
1.7461 0.013408 0.01271 0.025368 0.01401 0 0.01508 0.017689 0.020394 0.021096 0.01336 0.011607 -0.49307 -0.0045755 -0.060521 -0.096423 -0.027193 0.0011845 -0.016465 -0.061811 -0.069023 -0.13173 0.018433 -0.029143 0.054522 -0.00019122 0.0012602 -0.00082893 0.00063774 -0.35316 0 0 0.019647 0 0.067873 -0.08173 -0.10248 0 0
1.75 0.017504 0.01542 0.014611 0.015998 0 0.016261 0.020411 0.023057 0.020312 0.017191 0.018028 -0.44685 0.021214 -0.054722 -0.090024 -0.023077 0.00049276 -0.01597 -0.056769 -0.064979 -0.13194 -0.0061687 -0.035051 0.0602 0.0011476 0.00089629 -0.00024443 0.0002796 -0.40742 0 0 0.018675 0 0.081188 -0.070493 -0.1092 0 0
1.7539 0.02054 0.018309 0.012348 0.018386 0 0.017711 0.021123 0.020699 0.017418 0.018966 0.023218 -0.41893 0.045673 -0.049128 -0.079131 -0.015943 -0.0022329 -0.016316 -0.049359 -0.060642 -0.1287 -0.031238 -0.040758 0.061884 0.0018241 0.00041398 0.00012865 -0.00033531 -0.41942 0 0 0.016129 0 0.084361 -0.066351 -0.11427 0 0
1.7578 0.022237 0.021046 0.019608 0.020169 0 0.019153 0.021284 0.015916 0.015939 0.018174 0.024562 -0.40824 0.055052 -0.042989 -0.066352 -0.0040712 -0.0058269 -0.017332 -0.041394 -0.062404 -0.12474 -0.048705 -0.044916 0.054777 0.0014623 0.00017754 0.00026756 -0.00083506 -0.40308 0 0 0.013381 0 0.073791 -0.076476 -0.11562 0 0
1.7617 0.023219 0.023166 0.028849 0.021261 0 0.020854 0.023054 0.014261 0.017363 0.017879 0.022077 -0.39501 0.046889 -0.035887 -0.056542 0.0098253 -0.0077873 -0.018499 -0.034385 -0.07242 -0.1227 -0.054132 -0.047329 0.04012 0.00059334 0.00026013 0.00029783 -0.00080538 -0.40169 0 0 0.011766 0 0.057866 -0.096605 -0.11455 0 0
1.7656 0.02434 0.024408 0.030531 0.022189 0 0.022853 0.02696 0.018557 0.020313 0.021008 0.018429 -0.358 0.02498 -0.027963 -0.051676 0.023403 -0.0070698 -0.019364 -0.028708 -0.089912 -0.12257 -0.047648 -0.049047 0.02005 0.00010326 0.00044361 0.0002327 -0.00018371 -0.44343 0 0 0.011995 0 0.042243 -0.12152 -0.11252 0 0
1.7695 0.025778 0.02499 0.021361 0.023053 0 0.024283 0.030934 0.025823 0.022707 0.026638 0.017039 -0.29377 -0.0065137 -0.019482 -0.05284 0.03482 -0.003081 -0.019391 -0.024578 -0.11369 -0.1238 -0.030224 -0.051406 -0.0035449 0.00036506 0.00048607 -3.7257e-05 0.00058507 -0.51239 0 0 0.014296 0 0.030953 -0.14668 -0.11079 0 0
1.7734 0.026823 0.025494 0.0070298 0.023357 0 0.024138 0.032113 0.030384 0.024058 0.030895 0.019722 -0.21843 -0.040742 -0.010992 -0.060813 0.041719 0.0046438 -0.017629 -0.022174 -0.14152 -0.12491 -0.0041974 -0.055055 -0.028025 0.00092809 0.00034317 -0.0005065 0.00088585 -0.56808 0 0 0.01864 0 0.028553 -0.1657 -0.11098 0 0
1.7773 0.026606 0.026374 -0.0025501 0.022996 0 0.022818 0.029727 0.029811 0.025356 0.031429 0.025669 -0.15038 -0.064803 -0.0039386 -0.072531 0.042673 0.014786 -0.012003 -0.020852 -0.16644 -0.12216 0.021933 -0.059764 -0.049151 0.0010488 0.00012953 -0.00090539 0.00050188 -0.59051 0 0 0.024504 0 0.036839 -0.17019 -0.11477 0 0
1.7813 0.025034 0.027522 -0.00093887 0.023014 0 0.022351 0.025941 0.027126 0.027162 0.030073 0.032334 -0.092845 -0.076513 0.001152 -0.082003 0.041257 0.024356 -0.0026895 -0.018895 -0.18354 -0.115 0.041473 -0.064879 -0.066335 0.00048782 -6.2835e-05 -0.00088894 -0.00015673 -0.59851 0 0 0.030555 0 0.049263 -0.16314 -0.12087 0 0
1.7852 0.022963 0.028313 0.010553 0.024781 0 0.024476 0.023657 0.026971 0.028666 0.030434 0.037229 -0.033542 -0.076687 0.0039564 -0.086031 0.039857 0.031699 0.0099808 -0.015103 -0.19014 -0.10393 0.051943 -0.069795 -0.079735 -0.00025036 -0.00022741 -0.00040298 -0.00044587 -0.62141 0 0 0.035055 0 0.062329 -0.14679 -0.12849 0 0
1.7891 0.021476 0.028091 0.024582 0.028225 0 0.028428 0.023663 0.030303 0.028984 0.033343 0.039166 0.039598 -0.067475 0.0042485 -0.081919 0.040937 0.035302 0.025269 -0.0083343 -0.18434 -0.090007 0.051887 -0.074106 -0.089825 -0.00045985 -0.00033188 0.00018275 -0.00014235 -0.65957 0 0 0.037028 0 0.072692 -0.12409 -0.13679 0 0
1.793 0.021004 0.026673 0.033089 0.031144 0 0.03106 0.024275 0.033596 0.028851 0.035699 0.038338 0.1246 -0.054609 0.0013109 -0.065785 0.049023 0.032424 0.040729 0.0035804 -0.16297 -0.07669 0.040432 -0.077594 -0.097413 2.3982e-05 -0.00024471 0.00037091 0.00031294 -0.68175 0 0 0.037087 0 0.075549 -0.10031 -0.14466 0 0
1.7969 0.021133 0.024428 0.032102 0.030765 0 0.029606 0.023677 0.033153 0.030139 0.034124 0.03576 0.20779 -0.046639 -0.0045266 -0.042754 0.064177 0.023992 0.051437 0.019187 -0.13308 -0.068911 0.024824 -0.080198 -0.1037 0.00065268 0.00012838 1.2552e-06 0.00026842 -0.66205 0 0 0.036846 0 0.07173 -0.081125 -0.15217 0 0
1.8008 0.021128 0.021945 0.023542 0.026293 0 0.024358 0.022061 0.029245 0.033335 0.02902 0.032747 0.2786 -0.045003 -0.01308 -0.018849 0.08363 0.012148 0.054825 0.035639 -0.10147 -0.067805 0.0098359 -0.081863 -0.10814 0.00072821 0.00063635 -0.00058053 -0.00042968 -0.61065 0 0 0.03721 0 0.063825 -0.067435 -0.16027 0 0
1.8047 0.020553 0.019648 0.01377 0.01992 0 0.018447 0.021001 0.025339 0.036003 0.02409 0.030476 0.34048 -0.049454 -0.02444 0.0015514 0.10505 -0.0013957 0.049116 0.050447 -0.072979 -0.073474 -0.001766 -0.082197 -0.10962 0.00010982 0.00090772 -0.00083438 -0.0012162 -0.56033 0 0 0.03721 0 0.053251 -0.059575 -0.16973 0 0
1.8086 0.019406 0.017671 0.0096972 0.015148 0 0.014904 0.02098 0.023671 0.034552 0.021931 0.02936 0.40702 -0.058384 -0.038795 0.013414 0.12536 -0.014431 0.032633 0.060387 -0.053101 -0.085171 -0.0074389 -0.08028 -0.10635 -0.00065746 0.00067336 -0.00052695 -0.0013404 -0.52508 0 0 0.03471 0 0.041388 -0.05745 -0.18152 0 0
1.8125 0.017852 0.015978 0.014054 0.013908 0 0.014066 0.02035 0.022684 0.027867 0.021056 0.028453 0.48847 -0.065864 -0.056147 0.0097146 0.13879 -0.021834 0.0046919 0.059121 -0.050316 -0.097649 -0.0048319 -0.075073 -0.093333 -0.00090398 6.638e-05 5.4683e-05 -0.00063407 -0.48207 0 0 0.028489 0 0.027839 -0.061231 -0.19645 0 0
1.8164 0.016012 0.014485 0.022638 0.015146 0 0.013892 0.017276 0.019303 0.01887 0.01799 0.025695 0.58287 -0.068665 -0.073787 -0.0029964 0.14608 -0.022363 -0.026389 0.049342 -0.059098 -0.10432 0.0025405 -0.066259 -0.072115 -0.00049441 -0.00046189 0.00037376 0.00027787 -0.40084 0 0 0.019696 0 0.011362 -0.068902 -0.21195 0 0
1.8203 0.013995 0.013035 0.026468 0.016049 0 0.012484 0.012388 0.013067 0.012006 0.011837 0.019385 0.67987 -0.066989 -0.089799 -0.020401 0.14869 -0.015429 -0.056184 0.033298 -0.075988 -0.10216 0.013902 -0.054697 -0.043635 8.1774e-05 -0.0005617 0.00013917 0.00057193 -0.28501 0 0 0.011134 0 -0.0087049 -0.080366 -0.2261 0 0
1.8242 0.011948 0.011369 0.018656 0.014557 0 0.0098527 0.0086695 0.0069109 0.009045 0.0056443 0.0099254 0.77162 -0.061903 -0.10221 -0.03785 0.14859 -0.00099141 -0.08043 0.013858 -0.097051 -0.089009 0.028727 -0.041837 -0.0093999 0.00024707 -0.00029434 -0.00042696 4.4652e-05 -0.17479 0 0 0.0049827 0 -0.032432 -0.095353 -0.23695 0 0
1.8281 0.0098913 0.0092383 0.0010551 0.010784 0 0.0071724 0.0082274 0.0036375 0.0075939 0.0027922 0.00013652 0.8592 -0.057072 -0.10708 -0.047286 0.15001 0.020772 -0.091978 -0.0033132 -0.1157 -0.062083 0.047812 -0.028601 0.027594 -8.1647e-05 9.7883e-06 -0.00077493 -0.00067139 -0.10417 0 0 0.001144 0 -0.058534 -0.11345 -0.24079 0 0
1.832 0.007532 0.0066155 -0.015744 0.0063295 0 0.0048467 0.0095011 0.0024693 0.0038612 0.0027879 -0.0065631 0.94926 -0.058253 -0.10274 -0.043678 0.15814 0.04492 -0.088776 -0.011822 -0.12611 -0.026801 0.072042 -0.014937 0.061078 -0.00046039 0.00016802 -0.00048542 -0.00072486 -0.062222 0 0 -0.0022358 0 -0.08063 -0.13071 -0.23646 0 0
1.8359 0.0044136 0.0037547 -0.020526 0.0025547 0 0.0019722 0.0083897 -1.8346e-06 -0.0032954 0.001752 -0.0087616 1.0461 -0.065787 -0.091768 -0.030393 0.17316 0.067142 -0.075567 -0.012082 -0.12969 0.0097487 0.10045 -0.000668 0.088247 -0.00042915 0.00033592 0.0003949 0.00011162 -0.0057795 0 0 -0.0066644 0 -0.094557 -0.14335 -0.22649 0 0
1.8398 0.00040266 0.0009719 -0.01126 -0.00038156 0 -0.0021501 0.0024505 -0.0055185 -0.011277 -0.0027705 -0.0080992 1.1479 -0.078684 -0.076149 -0.010478 0.19448 0.084841 -0.055745 -0.0055397 -0.12842 0.04314 0.13188 0.013283 0.10758 2.7743e-06 0.00074053 0.0013988 0.0012055 0.088958 0 0 -0.011756 0 -0.097917 -0.14857 -0.2127 0 0
1.8438 -0.0039953 -0.0016643 0.0025581 -0.0030718 0 -0.0065104 -0.0063172 -0.011716 -0.016495 -0.0084594 -0.0077267 1.2499 -0.094894 -0.058476 0.011985 0.22071 0.095691 -0.033476 0.0052023 -0.12529 0.069018 0.16462 0.024775 0.11813 0.00040445 0.0012858 0.0019922 0.0016545 0.19523 0 0 -0.015683 0 -0.089054 -0.14368 -0.19731 0 0
1.8477 -0.0079266 -0.0043962 0.0079482 -0.0058674 0 -0.0090448 -0.013244 -0.014583 -0.017756 -0.010627 -0.0095837 1.3495 -0.10672 -0.044897 0.027773 0.24701 0.095856 -0.0176 0.01169 -0.12799 0.078899 0.19245 0.031809 0.11852 0.00041389 0.0015355 0.0019316 0.0011061 0.26217 0 0 -0.017001 0 -0.067123 -0.12291 -0.18489 0 0
1.8516 -0.010872 -0.0075026 -0.00015489 -0.0085397 0 -0.008945 -0.01549 -0.013008 -0.016765 -0.0078419 -0.013004 1.4481 -0.10894 -0.03761 0.034789 0.26808 0.090813 -0.010517 0.0086624 -0.13836 0.077173 0.2117 0.034045 0.11503 0.00010877 0.0011401 0.0013586 1.5966e-05 0.26983 0 0 -0.015929 0 -0.042998 -0.09309 -0.17663 0 0
1.8555 -0.013026 -0.010964 -0.014809 -0.010804 0 -0.0079252 -0.01448 -0.010098 -0.015723 -0.0041594 -0.015763 1.5471 -0.10003 -0.036092 0.034461 0.28203 0.083788 -0.011419 -0.0044722 -0.15505 0.066421 0.22129 0.032917 0.11025 -0.00014535 0.00023398 0.00061218 -0.00085276 0.25066 0 0 -0.013948 0 -0.021546 -0.057766 -0.17196 0 0
1.8594 -0.01498 -0.01443 -0.024068 -0.012894 0 -0.0087533 -0.013912 -0.0097885 -0.015152 -0.005069 -0.016291 1.6437 -0.079492 -0.038986 0.029112 0.28769 0.077839 -0.018588 -0.026909 -0.17575 0.049404 0.22116 0.030359 0.1064 -0.00016881 -0.00065998 -3.21e-05 -0.0011341 0.25421 0 0 -0.012368 0 -0.0064583 -0.020273 -0.16988 0 0
1.8633 -0.017088 -0.017536 -0.02214 -0.015447 0 -0.012489 -0.01588 -0.01277 -0.014342 -0.011599 -0.014844 1.7317 -0.047305 -0.04287 0.02372 0.28381 0.077499 -0.028106 -0.055431 -0.19531 0.030052 0.21225 0.027694 0.10625 -0.00019383 -0.0011154 -0.00046643 -0.0010733 0.29676 0 0 -0.011488 0 -0.0016516 0.014928 -0.16817 0 0
1.8672 -0.019235 -0.020215 -0.014032 -0.018836 0 -0.017484 -0.019411 -0.016369 -0.013348 -0.019284 -0.012803 1.8073 -0.0089229 -0.040046 0.026589 0.27321 0.085921 -0.031592 -0.07901 -0.20424 0.014276 0.20192 0.025882 0.11138 -0.00055489 -0.0011298 -0.00066077 -0.0011116 0.35261 0 0 -0.011031 0 -0.0036817 0.044353 -0.16292 0 0
1.8711 -0.02119 -0.022675 -0.0098956 -0.022748 0 -0.021298 -0.022512 -0.01815 -0.013641 -0.023179 -0.011308 1.8748 0.030079 -0.028044 0.038364 0.26058 0.09998 -0.026361 -0.091465 -0.2008 0.0037517 0.19621 0.02643 0.1201 -0.0011843 -0.0009574 -0.00054823 -0.0013487 0.39234 0 0 -0.0111 0 -0.0043367 0.069781 -0.15352 0 0
1.875 -0.023027 -0.025079 -0.015437 -0.026474 0 -0.023411 -0.024681 -0.01867 -0.01639 -0.023146 -0.010813 1.946 0.0675 -0.0062649 0.058001 0.24815 0.11727 -0.011868 -0.090147 -0.18469 -0.00094496 0.19773 0.031224 0.13145 -0.0015219 -0.00071533 -6.7325e-05 -0.0014567 0.41922 0 0 -0.01241 0 0.0012111 0.09254 -0.14028 0 0
1.8789 -0.02504 -0.027313 -0.027732 -0.029556 0 -0.025652 -0.026802 -0.020217 -0.020591 -0.023464 -0.011758 2.0324 0.10164 0.024844 0.083302 0.23799 0.13492 0.011367 -0.073723 -0.15678 0.00026288 0.20816 0.040896 0.14426 -0.0010279 -0.00029012 0.00066457 -0.0010883 0.46085 0 0 -0.015566 0 0.01736 0.11418 -0.12406 0 0
1.8828 -0.027294 -0.029133 -0.039315 -0.032065 0 -0.029868 -0.029064 -0.023514 -0.023701 -0.027471 -0.015071 2.1355 0.13068 0.061959 0.10747 0.23331 0.14695 0.039986 -0.04243 -0.11985 0.0074491 0.22785 0.053524 0.15652 0.00019194 0.00035049 0.0012775 -0.00030027 0.53048 0 0 -0.020357 0 0.050313 0.13637 -0.10789 0 0
1.8867 -0.029466 -0.030527 -0.04509 -0.034247 0 -0.035447 -0.030233 -0.02683 -0.024517 -0.033689 -0.021467 2.2437 0.15609 0.095695 0.12379 0.23343 0.152 0.065513 -0.008737 -0.082631 0.017081 0.2482 0.065708 0.16677 0.0013301 0.00089605 0.0013556 0.00046576 0.60958 0 0 -0.025948 0 0.091272 0.15771 -0.095593 0 0
1.8906 -0.031292 -0.031846 -0.045167 -0.036041 0 -0.039553 -0.029642 -0.028667 -0.025067 -0.037901 -0.030194 2.3389 0.17802 0.12189 0.13141 0.23751 0.15165 0.084621 0.021029 -0.048075 0.027616 0.26447 0.075558 0.17466 0.0015297 0.00091751 0.00080423 0.00079898 0.67405 0 0 -0.031727 0 0.13287 0.17578 -0.088349 0 0
1.8945 -0.03309 -0.03351 -0.042445 -0.03713 0 -0.039946 -0.029293 -0.030389 -0.029028 -0.038468 -0.038835 2.4094 0.19603 0.13787 0.13067 0.24491 0.14772 0.095418 0.042617 -0.017772 0.038031 0.27348 0.084574 0.17996 0.00065192 0.00038704 1.4494e-05 0.00067421 0.72977 0 0 -0.037727 0 0.16911 0.18838 -0.086728 0 0
1.8984 -0.035591 -0.035564 -0.039255 -0.037544 0 -0.037421 -0.032658 -0.035022 -0.037905 -0.038357 -0.044867 2.4575 0.2087 0.14103 0.12351 0.25491 0.14337 0.09648 0.051625 0.0073303 0.047326 0.27197 0.096031 0.18238 -0.00058804 -0.00015472 -0.00041467 0.00039604 0.80847 0 0 -0.044047 0 0.19212 0.19219 -0.091008 0 0
1.9023 -0.039099 -0.037593 -0.036758 -0.038092 0 -0.035273 -0.040728 -0.043275 -0.04891 -0.041408 -0.047716 2.4966 0.21305 0.13301 0.1173 0.26605 0.14411 0.090999 0.048123 0.028663 0.054986 0.26144 0.11109 0.18201 -0.0012517 -9.8491e-05 -0.00020602 0.00024523 0.92463 0 0 -0.049986 0 0.19489 0.18495 -0.099086 0 0
1.9063 -0.042898 -0.039126 -0.03607 -0.039925 0 -0.036344 -0.049823 -0.051675 -0.056896 -0.047385 -0.049304 2.5383 0.21071 0.12173 0.11657 0.27664 0.14994 0.085745 0.040573 0.048545 0.061991 0.25046 0.12668 0.18012 -0.00096611 0.00055115 0.00031817 0.00023351 1.0456 0 0 -0.05407 0 0.18527 0.17219 -0.10735 0 0
1.9102 -0.045681 -0.040129 -0.037952 -0.043411 0 -0.040586 -0.054395 -0.055558 -0.058614 -0.051864 -0.052359 2.5828 0.20264 0.11053 0.12207 0.28571 0.15955 0.083585 0.033011 0.06683 0.069021 0.24378 0.13769 0.17725 -0.00013581 0.0011039 0.00052887 0.00019902 1.1165 0 0 -0.055197 0 0.16782 0.15721 -0.11443 0 0
1.9141 -0.046682 -0.041004 -0.040901 -0.047368 0 -0.045391 -0.05246 -0.053858 -0.055229 -0.05129 -0.057906 2.6191 0.19023 0.1023 0.13341 0.29227 0.17088 0.086753 0.029076 0.082883 0.076784 0.24576 0.1416 0.17393 0.00054743 0.00088887 0.00011496 6.9916e-05 1.1161 0 0 -0.053787 0 0.14743 0.14337 -0.11928 0 0
1.918 -0.046283 -0.042043 -0.041027 -0.049632 0 -0.048061 -0.047724 -0.050224 -0.050857 -0.047281 -0.064141 2.6361 0.17624 0.099984 0.14681 0.29398 0.17839 0.097157 0.033168 0.092979 0.086582 0.26311 0.14078 0.17092 0.00074038 4.2966e-06 -0.00057345 -4.1237e-05 1.0806 0 0 -0.051618 0 0.13166 0.13618 -0.12113 0 0
1.9219 -0.045405 -0.042869 -0.03565 -0.048698 0 -0.047861 -0.045687 -0.049009 -0.048816 -0.045011 -0.067684 2.6335 0.16454 0.10059 0.15397 0.29021 0.17719 0.10974 0.04205 0.094399 0.098109 0.29115 0.1399 0.16856 0.00060916 -0.00073795 -0.00084063 -1.1654e-05 1.0634 0 0 -0.050383 0 0.12289 0.13569 -0.12218 0 0
1.9258 -0.044353 -0.042535 -0.027312 -0.045009 0 -0.045894 -0.047706 -0.050633 -0.049169 -0.047379 -0.066124 2.623 0.15576 0.10076 0.15173 0.28137 0.16736 0.12007 0.051022 0.087466 0.10993 0.32259 0.14103 0.1664 0.0004643 -0.00066022 -0.00034296 8.6004e-05 1.0757 0 0 -0.050329 0 0.11822 0.1385 -0.12435 0 0
1.9297 -0.042448 -0.040297 -0.022783 -0.040582 0 -0.04342 -0.049576 -0.051503 -0.049435 -0.051581 -0.059821 2.6183 0.14976 0.098277 0.13868 0.26761 0.14964 0.12514 0.056542 0.072746 0.12052 0.35167 0.14145 0.16383 0.00036391 5.2722e-05 0.00052284 1.9683e-05 1.0737 0 0 -0.050307 0 0.11495 0.14169 -0.12901 0 0
1.9336 -0.03892 -0.036408 -0.026484 -0.037162 0 -0.040542 -0.046323 -0.048357 -0.047146 -0.051994 -0.051628 2.6246 0.14572 0.090798 0.11423 0.24921 0.12581 0.12173 0.054423 0.051469 0.12767 0.37123 0.13636 0.15984 0.00012741 0.00055467 0.00095451 -0.0003464 1.0088 0 0 -0.049047 0 0.10935 0.14147 -0.13769 0 0
1.9375 -0.034076 -0.032154 -0.034858 -0.034685 0 -0.036509 -0.037933 -0.041861 -0.041661 -0.046122 -0.044811 2.6361 0.14039 0.076654 0.081874 0.22688 0.10163 0.10681 0.038779 0.027494 0.12585 0.36884 0.12367 0.15153 -0.00032884 0.00025732 0.00049968 -0.00086837 0.88322 0 0 -0.046225 0 0.095637 0.13167 -0.15237 0 0
1.9414 -0.029385 -0.029023 -0.038741 -0.031706 0 -0.031082 -0.029555 -0.035446 -0.034049 -0.037025 -0.040682 2.6444 0.1319 0.060209 0.0506 0.20366 0.081904 0.086743 0.014669 0.0050508 0.11553 0.34955 0.10594 0.13879 -0.00079435 -0.0005414 -0.00049986 -0.0012297 0.74802 0 0 -0.042246 0 0.076496 0.11516 -0.17049 0 0
1.9453 -0.02634 -0.027713 -0.032744 -0.027537 0 -0.025524 -0.025997 -0.031226 -0.025922 -0.029881 -0.037537 2.6467 0.12004 0.043662 0.023955 0.18098 0.067878 0.064881 -0.015009 -0.015041 0.097258 0.31705 0.087809 0.12178 -0.00096595 -0.0010006 -0.0012073 -0.0012289 0.6483 0 0 -0.037203 0 0.054463 0.094474 -0.19066 0 0
1.9492 -0.025316 -0.02783 -0.022207 -0.023877 0 -0.022221 -0.026761 -0.028162 -0.018636 -0.026858 -0.031759 2.6487 0.10509 0.028955 0.0046858 0.16031 0.060073 0.044493 -0.047079 -0.032531 0.072292 0.27613 0.071939 0.10118 -0.00080243 -0.00065032 -0.0010406 -0.00093955 0.57959 0 0 -0.030461 0 0.032343 0.072509 -0.21134 0 0
1.9531 -0.025637 -0.028471 -0.019393 -0.023892 0 -0.023165 -0.027255 -0.024483 -0.013232 -0.025911 -0.020556 2.6577 0.088445 0.018452 -0.0040742 0.14449 0.058296 0.03055 -0.07636 -0.048299 0.043585 0.23606 0.05777 0.078881 -0.00058783 0.00013625 -0.00016293 -0.0005889 0.50554 0 0 -0.021587 0 0.015087 0.054559 -0.2298 0 0
1.957 -0.026649 -0.029097 -0.031361 -0.029146 0 -0.028375 -0.024592 -0.02087 -0.010487 -0.024141 -0.0046701 2.6744 0.073763 0.010884 -0.0054646 0.13592 0.05899 0.024605 -0.098376 -0.064904 0.018655 0.20974 0.043977 0.060208 -0.00060329 0.00059509 0.0007125 -0.00032157 0.41298 0 0 -0.011671 0 0.0049291 0.044291 -0.24335 0 0
1.9609 -0.028427 -0.029867 -0.051402 -0.037286 0 -0.035422 -0.021143 -0.019961 -0.010611 -0.021256 0.01099 2.6906 0.062592 0.0035017 -0.0037185 0.13469 0.060558 0.023944 -0.11351 -0.082609 0.0013621 0.20026 0.031473 0.048291 -0.00078609 0.00039196 0.000959 -0.00012126 0.33667 0 0 -0.0034387 0 -0.00086796 0.039863 -0.25184 0 0
1.9648 -0.031273 -0.03119 -0.063451 -0.043126 0 -0.040615 -0.021616 -0.022593 -0.012962 -0.019225 0.019687 2.6947 0.055642 -0.0052597 -0.00077582 0.1413 0.063107 0.026685 -0.1222 -0.10069 -0.0061322 0.20885 0.023583 0.045238 -0.00079251 -0.00010481 0.00050391 5.0697e-05 0.32351 0 0 0.00033017 0 -0.004526 0.039539 -0.25518 0 0
1.9688 -0.034653 -0.032997 -0.056191 -0.042693 0 -0.041267 -0.027113 -0.025771 -0.016324 -0.019254 0.016963 2.6791 0.053221 -0.016816 0.0017081 0.156 0.067327 0.030576 -0.12542 -0.11788 -0.0023897 0.2352 0.023395 0.052724 -0.00041917 -0.0003343 -0.00023985 0.000113 0.3787 0 0 -0.0012787 0 -0.0087497 0.040937 -0.25362 0 0
1.9727 -0.037 -0.034468 -0.033501 -0.036675 0 -0.037498 -0.033198 -0.025559 -0.019686 -0.020315 0.0036243 2.6443 0.055424 -0.031463 0.0033842 0.18044 0.077652 0.031792 -0.12462 -0.12928 0.014197 0.27645 0.031289 0.073897 9.6862e-05 -0.00018101 -0.00080372 -7.3019e-05 0.45832 0 0 -0.0068666 0 -0.018234 0.039439 -0.24761 0 0
1.9766 -0.036849 -0.034491 -0.011044 -0.029875 0 -0.032038 -0.034467 -0.021914 -0.022839 -0.02101 -0.014745 2.5961 0.059053 -0.04443 0.0062706 0.20954 0.0942 0.030072 -0.12296 -0.13454 0.034728 0.31764 0.045014 0.10082 0.00027088 -1.0568e-05 -0.0010035 -0.00049655 0.51764 0 0 -0.014165 0 -0.031049 0.034827 -0.24074 0 0
1.9805 -0.03416 -0.032448 -0.0022783 -0.026873 0 -0.027941 -0.030522 -0.019487 -0.026273 -0.021988 -0.031554 2.5406 0.063069 -0.052488 0.011404 0.24117 0.11582 0.026131 -0.12102 -0.13469 0.055285 0.35223 0.061628 0.12954 -0.00011855 -0.00013727 -0.00093591 -0.00090932 0.55796 0 0 -0.021908 0 -0.044588 0.028648 -0.23435 0 0
1.9844 -0.030369 -0.028677 -0.0072434 -0.027864 0 -0.026034 -0.026489 -0.022734 -0.030528 -0.025361 -0.043376 2.4809 0.066621 -0.052908 0.019401 0.27328 0.14055 0.02081 -0.11907 -0.13149 0.072496 0.3747 0.078881 0.1563 -0.00074993 -0.00041691 -0.00075989 -0.0010012 0.61701 0 0 -0.030317 0 -0.05611 0.022703 -0.2296 0 0
1.9883 -0.027048 -0.024273 -0.014334 -0.028639 0 -0.024464 -0.027362 -0.030535 -0.035544 -0.031544 -0.051262 2.4179 0.068782 -0.041607 0.030604 0.30291 0.16385 0.0155 -0.11697 -0.12879 0.082016 0.37731 0.094971 0.17548 -0.0010318 -0.00044902 -0.00054247 -0.00067648 0.71441 0 0 -0.039842 0 -0.060814 0.020396 -0.22791 0 0
1.9922 -0.024544 -0.020454 -0.012464 -0.024857 0 -0.020944 -0.032439 -0.036674 -0.040409 -0.037558 -0.058364 2.3538 0.068839 -0.019595 0.042549 0.32662 0.17685 0.011273 -0.11412 -0.13354 0.082561 0.35833 0.10788 0.1826 -0.00066061 -0.00010083 -0.00028765 -0.00013769 0.81734 0 0 -0.049627 0 -0.055357 0.024129 -0.22969 0 0
1.9961 -0.022 -0.017957 -0.0015675 -0.016544 0 -0.015584 -0.036002 -0.036078 -0.043592 -0.039377 -0.066103 2.2922 0.066765 0.0059421 0.052645 0.34425 0.1774 0.0072926 -0.11056 -0.14685 0.077962 0.32625 0.1158 0.18019 0.00010611 0.00031513 -3.4658e-05 0.00031138 0.86709 0 0 -0.057319 0 -0.043406 0.030744 -0.23376 0 0
2 -0.018591 -0.016787 0.0079603 -0.0085038 0 -0.011352 -0.033394 -0.030029 -0.043598 -0.035989 -0.072224 2.2349 0.062212 0.03029 0.059553 0.3553 0.1649 0.0026717 -0.10651 -0.16846 0.070304 0.2857 0.11814 0.16967 0.00072331 0.00042602 0.00012791 0.00052386 0.83612 0 0 -0.060439 0 -0.027779 0.037156 -0.23961 0 0
2.0039 -0.014573 -0.01637 0.0052987 -0.0061603 0 -0.011384 -0.025721 -0.024494 -0.039824 -0.030441 -0.07228 2.1773 0.05483 0.04852 0.062212 0.35951 0.13991 -0.0035955 -0.10236 -0.19717 0.061778 0.24178 0.1156 0.153 0.00086486 0.00026151 0.00014529 0.00056324 0.75027 0 0 -0.057964 0 -0.011839 0.039688 -0.24671 0 0
2.0078 -0.01105 -0.015928 -0.011039 -0.010713 0 -0.015661 -0.018243 -0.023427 -0.033128 -0.02646 -0.063152 2.1088 0.043259 0.050728 0.059173 0.35479 0.10557 -0.013505 -0.099496 -0.22863 0.055199 0.20314 0.10852 0.1329 0.00064125 0.00021889 6.7182e-05 0.00054111 0.65293 0 0 -0.050693 0 -0.002531 0.029161 -0.25471 0 0
2.0117 -0.0088974 -0.0149 -0.03187 -0.018031 0 -0.020436 -0.014617 -0.024571 -0.025464 -0.024364 -0.045656 2.0201 0.028645 0.03867 0.052996 0.34337 0.07267 -0.025784 -0.098936 -0.25588 0.050205 0.17311 0.09577 0.11279 0.00036056 0.00056945 1.888e-05 0.00047316 0.55568 0 0 -0.04032 0 -0.0013777 0.0050399 -0.26316 0 0
2.0156 -0.0081063 -0.013247 -0.044403 -0.022153 0 -0.021281 -0.013547 -0.022375 -0.01856 -0.020931 -0.024274 1.9124 0.011792 0.015986 0.044822 0.32626 0.045704 -0.03881 -0.10094 -0.27672 0.045427 0.15065 0.075745 0.093013 0.00016245 0.0011032 9.6116e-05 0.00032796 0.43315 0 0 -0.028298 0 -0.0069456 -0.030164 -0.27183 0 0
2.0195 -0.0081846 -0.011477 -0.041235 -0.020105 0 -0.016944 -0.011176 -0.014479 -0.012599 -0.013376 -0.004368 1.7999 -0.0067037 -0.013906 0.035258 0.3042 0.02747 -0.051111 -0.10552 -0.28995 0.039686 0.13424 0.049092 0.073476 -5.5818e-05 0.0013374 0.00027542 0.00016703 0.26539 0 0 -0.015483 0 -0.01764 -0.07362 -0.28034 0 0
2.0234 -0.0089425 -0.010359 -0.024856 -0.013854 0 -0.0104 -0.0060306 -0.0043598 -0.0062198 -0.0029359 0.010925 1.6999 -0.026195 -0.046015 0.024556 0.27799 0.020493 -0.060508 -0.11245 -0.29471 0.031332 0.121 0.019999 0.053526 -0.00038513 0.0010386 0.00041197 0.00014137 0.074923 0 0 -0.0024657 0 -0.030847 -0.12062 -0.28793 0 0
2.0273 -0.010638 -0.010455 -0.0056 -0.0081706 0 -0.0062026 -0.00079978 0.0025739 0.0019051 0.0058935 0.021948 1.6184 -0.046133 -0.072149 0.012235 0.25035 0.022678 -0.064543 -0.11937 -0.29217 0.019692 0.10502 -0.0058992 0.032425 -0.00067373 0.00045033 0.00033481 0.00030148 -0.085803 0 0 0.010123 0 -0.042202 -0.16121 -0.29226 0 0
2.0313 -0.013355 -0.011785 0.0048754 -0.0067423 0 -0.0067868 0.00068324 0.0045492 0.011229 0.0094768 0.031188 1.5448 -0.066392 -0.090796 -0.0011752 0.22464 0.026942 -0.064779 -0.12339 -0.28503 0.007402 0.0848 -0.025233 0.011533 -0.00062466 -8.7128e-06 -1.1563e-05 0.00045713 -0.18048 0 0 0.021645 0 -0.050904 -0.19173 -0.29227 0 0
2.0352 -0.016485 -0.013873 0.00077535 -0.009871 0 -0.011073 -0.0025368 0.0042235 0.019029 0.0079353 0.040406 1.462 -0.086847 -0.10202 -0.014796 0.20281 0.030383 -0.062222 -0.12248 -0.27272 -0.0036284 0.061132 -0.038349 -0.0074586 -0.00012338 -0.00018499 -0.00047642 0.00031692 -0.21375 0 0 0.031396 0 -0.057312 -0.21101 -0.28716 0 0
2.0391 -0.01904 -0.016092 -0.013889 -0.015104 0 -0.016133 -0.0079608 0.0042904 0.022075 0.0040508 0.04833 1.3634 -0.10722 -0.10652 -0.027436 0.18666 0.030636 -0.058037 -0.11477 -0.25421 -0.011468 0.035663 -0.046822 -0.022615 0.00057986 -0.00025817 -0.00076224 -0.00018917 -0.20836 0 0 0.038101 0 -0.062085 -0.21879 -0.27644 0 0
2.043 -0.020478 -0.017989 -0.027414 -0.019523 0 -0.019761 -0.012584 0.0036892 0.018825 4.1002e-05 0.050716 1.2601 -0.12587 -0.10562 -0.035408 0.17985 0.02579 -0.053951 -0.096197 -0.22432 -0.012496 0.014136 -0.049771 -0.028949 0.0010483 -0.00041735 -0.00064182 -0.00076536 -0.16681 0 0 0.039483 0 -0.066431 -0.215 -0.25923 0 0
2.0469 -0.021064 -0.019348 -0.028336 -0.021589 0 -0.021526 -0.015596 -0.00083207 0.010255 -0.0039856 0.043003 1.1698 -0.13975 -0.10216 -0.036189 0.181 0.019507 -0.050593 -0.068711 -0.18245 -0.007628 0.0029322 -0.043354 -0.025514 0.0010155 -0.00059719 -0.00018289 -0.00099532 -0.067086 0 0 0.032953 0 -0.07031 -0.20582 -0.23911 0 0
2.0508 -0.021373 -0.020047 -0.014449 -0.021513 0 -0.022039 -0.018038 -0.009863 -0.0011318 -0.0087524 0.023843 1.0957 -0.14688 -0.096034 -0.030287 0.18759 0.014924 -0.047088 -0.035589 -0.13177 0.0005481 0.0033888 -0.024459 -0.014315 0.00056206 -0.00060211 0.00024216 -0.00075408 0.10211 0 0 0.017593 0 -0.072239 -0.19432 -0.21881 0 0
2.0547 -0.021555 -0.020003 0.0042503 -0.020557 0 -0.021957 -0.020601 -0.019442 -0.012921 -0.014123 -0.0030918 1.0199 -0.14568 -0.086299 -0.018696 0.19783 0.014015 -0.042543 0.00066986 -0.075538 0.010016 0.015909 0.00513 0.0028374 -2.4432e-05 -0.00042108 0.00023551 -0.00034228 0.31136 0 0 -0.0040511 0 -0.070784 -0.18202 -0.2001 0 0
2.0586 -0.021246 -0.019336 0.012356 -0.020077 0 -0.021837 -0.022722 -0.024844 -0.023627 -0.019402 -0.030619 0.91737 -0.13443 -0.071137 -0.0033555 0.20945 0.018729 -0.035685 0.036897 -0.018742 0.018216 0.040073 0.038698 0.02328 -0.0005043 -0.00029158 -0.00026949 -0.00017974 0.50569 0 0 -0.026357 0 -0.064009 -0.17005 -0.18481 0 0
2.0625 -0.020189 -0.018537 0.0012802 -0.020764 0 -0.022326 -0.023879 -0.025759 -0.032608 -0.024834 -0.051963 0.78052 -0.11224 -0.046856 0.0091135 0.21803 0.029643 -0.024823 0.06722 0.025986 0.021332 0.071379 0.069112 0.040923 -0.0007852 -0.000411 -0.00091781 -0.00038527 0.65017 0 0 -0.043625 0 -0.049788 -0.15917 -0.17427 0 0
2.0664 -0.018737 -0.018326 -0.02315 -0.022287 0 -0.023761 -0.024895 -0.026663 -0.039821 -0.03163 -0.064235 0.6291 -0.086438 -0.01738 0.01437 0.22179 0.041877 -0.012103 0.091054 0.055485 0.020744 0.1011 0.093491 0.053108 -0.00083983 -0.00066771 -0.0012343 -0.00070303 0.75423 0 0 -0.053598 0 -0.032772 -0.14945 -0.16527 0 0
2.0703 -0.017599 -0.019165 -0.044829 -0.023545 0 -0.025469 -0.027142 -0.031673 -0.045811 -0.039819 -0.068987 0.49455 -0.060658 0.013969 0.01112 0.21975 0.052975 0.0008717 0.1086 0.069656 0.017895 0.12579 0.11352 0.059612 -0.00063957 -0.00075491 -0.0010505 -0.00084021 0.84731 0 0 -0.058476 0 -0.016043 -0.14126 -0.15594 0 0
2.0742 -0.017136 -0.020833 -0.050316 -0.023606 0 -0.026019 -0.030545 -0.039698 -0.05138 -0.046618 -0.069796 0.39302 -0.038276 0.043321 -0.00091794 0.21117 0.060758 0.012447 0.1205 0.069964 0.014454 0.14278 0.13145 0.060954 -0.0002324 -0.00054304 -0.00063357 -0.00080395 0.93544 0 0 -0.062328 0 -0.0026554 -0.1349 -0.1446 0 0
2.0781 -0.017109 -0.022498 -0.039486 -0.022738 0 -0.024753 -0.033145 -0.045368 -0.056575 -0.048049 -0.069165 0.31246 -0.024161 0.062388 -0.020572 0.19419 0.062182 0.019696 0.12778 0.060972 0.013499 0.14883 0.14624 0.059278 0.00015801 -0.00024418 -0.0003839 -0.00083208 0.9896 0 0 -0.067039 0 0.0022193 -0.13088 -0.12887 0 0
2.082 -0.017194 -0.023305 -0.024568 -0.022494 0 -0.02301 -0.033099 -0.044631 -0.059831 -0.042766 -0.067244 0.22523 -0.017531 0.064721 -0.039897 0.16959 0.05809 0.022093 0.13283 0.055327 0.016673 0.14694 0.15372 0.060005 0.00022254 -0.00015163 -0.00042048 -0.0010109 0.97773 0 0 -0.070425 0 -0.0014765 -0.12728 -0.1101 0 0
2.0859 -0.017621 -0.022974 -0.018735 -0.024421 0 -0.023198 -0.03081 -0.03865 -0.058623 -0.03393 -0.062852 0.11259 -0.013534 0.052497 -0.053872 0.13951 0.051257 0.02194 0.13581 0.058284 0.022215 0.14135 0.1502 0.06516 -0.00016153 -0.00027492 -0.00049576 -0.0010757 0.90085 0 0 -0.068252 0 -0.0087665 -0.12135 -0.091869 0 0
2.0898 -0.019043 -0.021916 -0.024773 -0.028323 0 -0.02613 -0.028444 -0.031902 -0.051619 -0.02661 -0.055224 -0.022494 -0.0086517 0.028043 -0.059982 0.10518 0.043251 0.021007 0.13567 0.071342 0.028296 0.13411 0.1355 0.075254 -0.00075279 -0.00033315 -0.00031661 -0.00069381 0.79089 0 0 -0.058268 0 -0.015608 -0.1108 -0.077104 0 0
2.0938 -0.021663 -0.020809 -0.033744 -0.031759 0 -0.029395 -0.02727 -0.027126 -0.040366 -0.023115 -0.044673 -0.16378 0.00095045 -0.0048958 -0.056529 0.068079 0.035649 0.021357 0.13086 0.094313 0.032575 0.12706 0.11265 0.090037 -0.001105 -0.00012388 0.00010389 6.1128e-05 0.67485 0 0 -0.042473 0 -0.017334 -0.093255 -0.068977 0 0
2.0977 -0.024585 -0.020068 -0.034002 -0.031592 0 -0.028981 -0.026054 -0.023056 -0.028449 -0.021199 -0.031952 -0.29958 0.022094 -0.035727 -0.043096 0.03199 0.029879 0.02651 0.11506 0.1201 0.02886 0.12128 0.085214 0.10606 -0.00096236 0.00019655 0.00046391 0.00062933 0.54953 0 0 -0.025536 0 -0.0034233 -0.063518 -0.075088 0 0
2.1016 -0.026234 -0.019664 -0.021734 -0.026495 0 -0.023051 -0.022595 -0.017132 -0.018564 -0.017069 -0.017533 -0.43113 0.049733 -0.055872 -0.028495 0.00049663 0.024218 0.033965 0.089675 0.13679 0.017715 0.11521 0.055663 0.11764 -0.00050608 0.00028946 0.00052259 0.00046159 0.39613 0 0 -0.010992 0 0.022649 -0.027293 -0.091497 0 0
2.1055 -0.025554 -0.019318 -0.0038148 -0.018286 0 -0.014128 -0.01662 -0.009371 -0.010402 -0.0098103 -0.0018472 -0.56628 0.079609 -0.06314 -0.016467 -0.024679 0.017235 0.040797 0.05586 0.13952 0.00039759 0.10795 0.026032 0.12232 -0.00018761 6.4029e-05 0.0003544 -0.00039289 0.21524 0 0 0.0010524 0 0.057426 0.01145 -0.1158 0 0
2.1094 -0.022863 -0.018749 0.0084843 -0.010862 0 -0.007252 -0.010483 -0.0026129 -0.0017207 -0.0023733 0.013807 -0.70919 0.10719 -0.056949 -0.0099388 -0.042336 0.0076585 0.043819 0.015454 0.12508 -0.021202 0.098986 -0.00079385 0.1184 -0.00030119 -0.00017662 0.00020374 -0.0012601 0.039264 0 0 0.012566 0 0.09666 0.048461 -0.14522 0 0
2.1133 -0.019528 -0.017756 0.0084272 -0.0075558 0 -0.0057133 -0.0066636 0.00084986 0.0083562 0.0017613 0.026903 -0.85803 0.1246 -0.038361 -0.012146 -0.050802 -0.0064315 0.036968 -0.028048 0.090219 -0.043315 0.088119 -0.021453 0.10385 -0.0007231 -7.7391e-05 0.00013055 -0.0014551 -0.091641 0 0 0.0241 0 0.13266 0.076338 -0.17543 0 0
2.1172 -0.016797 -0.016204 -0.0020874 -0.0089961 0 -0.0085113 -0.0050424 0.0018155 0.017376 0.0022634 0.034507 -1.0105 0.12505 -0.017468 -0.020781 -0.052253 -0.024665 0.01529 -0.067117 0.042409 -0.059071 0.077926 -0.033973 0.081903 -0.0010692 0.00033925 -9.1264e-05 -0.00091866 -0.16052 0 0 0.032822 0 0.15497 0.087919 -0.20075 0 0
2.1211 -0.014888 -0.014115 -0.015348 -0.012986 0 -0.011879 -0.0033449 0.002727 0.021245 0.0018168 0.03473 -1.1677 0.11246 -0.0022584 -0.030013 -0.05101 -0.043744 -0.016994 -0.098631 -0.0072454 -0.066529 0.071054 -0.038759 0.058486 -0.001085 0.000679 -0.00066188 -0.00022194 -0.17633 0 0 0.034243 0 0.16333 0.086143 -0.22096 0 0
2.125 -0.013081 -0.011819 -0.023888 -0.016201 0 -0.013025 -0.00035023 0.0042231 0.017972 0.0025611 0.027722 -1.3306 0.089729 0.0038162 -0.036478 -0.048902 -0.061065 -0.056238 -0.12123 -0.053255 -0.06493 0.069234 -0.037279 0.03692 -0.00085531 0.00061463 -0.0013964 3.6229e-05 -0.15042 0 0 0.026153 0 0.15848 0.07344 -0.23678 0 0
2.1289 -0.010579 -0.009891 -0.024873 -0.016316 0 -0.012201 0.0020276 0.0041351 0.0095746 0.0033956 0.015638 -1.4959 0.060722 -0.0015335 -0.03701 -0.047442 -0.073745 -0.097691 -0.13428 -0.090771 -0.054245 0.073968 -0.02997 0.020406 -0.000642 0.00022652 -0.0017931 -0.00022573 -0.080686 0 0 0.011103 0 0.14244 0.053299 -0.24962 0 0
2.1328 -0.0073204 -0.0087674 -0.020691 -0.013234 0 -0.011383 0.000551 0.00019603 0.00021592 0.0012552 0.0018524 -1.6583 0.032912 -0.018952 -0.02676 -0.04656 -0.074264 -0.12911 -0.137 -0.11325 -0.034886 0.088139 -0.016072 0.014765 -0.0005704 -0.0001582 -0.0015233 -0.00063677 0.035455 0 0 -0.0049194 0 0.12001 0.033416 -0.26317 0 0
2.1367 -0.0041173 -0.0083345 -0.016619 -0.0089618 0 -0.011616 -0.0054717 -0.0069663 -0.0073149 -0.0051987 -0.010176 -1.8172 0.011021 -0.037741 -0.009986 -0.042269 -0.061861 -0.1437 -0.13495 -0.12623 -0.012921 0.10791 0.0041251 0.017931 -0.00052984 -0.00039903 -0.00081428 -0.00088759 0.17807 0 0 -0.016497 0 0.099489 0.020556 -0.27983 0 0
2.1406 -0.0021156 -0.0079569 -0.017316 -0.0063664 0 -0.012114 -0.012728 -0.014266 -0.013082 -0.013687 -0.018159 -1.9786 -0.005481 -0.052159 0.0097974 -0.031284 -0.037175 -0.14083 -0.12997 -0.13327 0.0092523 0.13077 0.027205 0.02763 -0.0003824 -0.00067644 -0.00026797 -0.0010521 0.30577 0 0 -0.022063 0 0.082727 0.015388 -0.29882 0 0
2.1445 -0.0020234 -0.0070184 -0.023628 -0.0073604 0 -0.011723 -0.016761 -0.019367 -0.018321 -0.020222 -0.022084 -2.1482 -0.017783 -0.058193 0.02971 -0.010984 -0.0011223 -0.12119 -0.12298 -0.13672 0.030079 0.15465 0.047578 0.041763 -0.00020366 -0.0011461 -0.00027814 -0.0013626 0.3859 0 0 -0.023977 0 0.070288 0.017426 -0.31865 0 0
2.1484 -0.003587 -0.0054762 -0.031275 -0.011381 0 -0.010458 -0.016156 -0.022571 -0.023093 -0.02255 -0.024405 -2.3223 -0.028544 -0.051483 0.046005 0.022235 0.044827 -0.086999 -0.11414 -0.1387 0.048157 0.17684 0.061099 0.057355 -0.00023591 -0.0015749 -0.00067205 -0.0017746 0.42124 0 0 -0.025846 0 0.061458 0.02458 -0.33603 0 0
2.1523 -0.0056421 -0.0038459 -0.032943 -0.015238 0 -0.009098 -0.01353 -0.025146 -0.026165 -0.0215 -0.028609 -2.49 -0.042328 -0.033012 0.055169 0.067946 0.093887 -0.04885 -0.10219 -0.13913 0.063032 0.19329 0.067848 0.06883 -0.00057168 -0.0014873 -0.00095487 -0.0019109 0.44125 0 0 -0.029642 0 0.051784 0.029767 -0.34359 0 0
2.1563 -0.0067779 -0.0026056 -0.023475 -0.014951 0 -0.0076014 -0.012386 -0.026585 -0.026931 -0.019304 -0.036516 -2.6454 -0.058711 -0.012082 0.059389 0.1165 0.13806 -0.016659 -0.08756 -0.13681 0.075666 0.20323 0.071137 0.073944 -0.0009259 -0.00072159 -0.00085373 -0.0014912 0.46631 0 0 -0.034683 0 0.038643 0.029105 -0.34011 0 0
2.1602 -0.0062498 -0.001651 -0.0047918 -0.0087678 0 -0.0047973 -0.013441 -0.02469 -0.026492 -0.017212 -0.046123 -2.7961 -0.075843 0.0061808 0.059999 0.16147 0.17254 0.0056158 -0.070973 -0.13105 0.085792 0.20547 0.073555 0.071447 -0.00080626 0.00027232 -0.0005358 -0.00072519 0.48382 0 0 -0.038561 0 0.021613 0.02166 -0.32519 0 0
2.1641 -0.0044573 -0.00040618 0.01409 0.00090792 0 -0.00015102 -0.014352 -0.018662 -0.02613 -0.014914 -0.052027 -2.9566 -0.091278 0.016952 0.05851 0.19617 0.19288 0.015237 -0.053542 -0.12152 0.092905 0.19894 0.073909 0.060534 1.9756e-05 0.0008132 -0.00029002 -0.00015671 0.46131 0 0 -0.038683 0 0.00093678 0.0074004 -0.29926 0 0
2.168 -0.0024891 0.0015182 0.023246 0.0086998 0 0.0045969 -0.012683 -0.011095 -0.024963 -0.011673 -0.048659 -3.1321 -0.098766 0.012625 0.056978 0.20674 0.18953 0.0096518 -0.038574 -0.10896 0.094088 0.17972 0.068005 0.039414 0.0012083 0.00066812 -0.00011466 -9.5587e-05 0.37896 0 0 -0.033343 0 -0.02118 -0.011794 -0.26372 0 0
2.1719 -0.0010143 0.0038533 0.01984 0.010255 0 0.0065039 -0.0084247 -0.0057469 -0.02001 -0.0072831 -0.034238 -3.311 -0.096617 -0.0033847 0.056212 0.19232 0.16527 -0.0026237 -0.029179 -0.097939 0.087544 0.1494 0.05239 0.012355 0.0020231 0.0002542 0.0002468 -0.00029971 0.24496 0 0 -0.022295 0 -0.040303 -0.029573 -0.22659 0 0
2.1758 0.00046652 0.0059385 0.010784 0.0060273 0 0.0047072 -0.0033522 -0.0032407 -0.0092265 -0.0018294 -0.012448 -3.4769 -0.087704 -0.02523 0.055427 0.15884 0.12564 -0.01583 -0.025625 -0.090851 0.073032 0.11068 0.027531 -0.016966 0.0019054 0.00011982 0.00085909 -0.00030202 0.081457 0 0 -0.0070676 0 -0.055069 -0.043273 -0.19217 0 0
2.1797 0.0031783 0.0074523 0.0069176 0.0014074 0 0.0023206 0.0014841 6.731e-05 0.0056885 0.0048109 0.0095884 -3.6274 -0.074995 -0.048531 0.053782 0.11134 0.07472 -0.02662 -0.027741 -0.088919 0.050365 0.065723 -0.0022495 -0.045801 0.00093369 0.00031542 0.0013266 -1.3007e-05 -0.096221 0 0 0.0092023 0 -0.065029 -0.051567 -0.16317 0 0
2.1836 0.0077403 0.0087914 0.013263 0.002565 0 0.0041917 0.0067653 0.008124 0.020118 0.012593 0.025671 -3.7781 -0.062996 -0.067915 0.050027 0.056933 0.017731 -0.031913 -0.0348 -0.092942 0.019516 0.017473 -0.031532 -0.070809 -0.000238 0.00040185 0.0011187 0.00012906 -0.28079 0 0 0.022963 0 -0.070312 -0.053628 -0.14225 0 0
2.1875 0.013265 0.01065 0.024167 0.011177 0 0.012107 0.013262 0.020302 0.030413 0.02051 0.034164 -3.9457 -0.060987 -0.076091 0.04192 0.01096 -0.035118 -0.030953 -0.044094 -0.10058 -0.017914 -0.026758 -0.056632 -0.086106 -0.00090757 7.0937e-05 0.00017959 -0.00032068 -0.45864 0 0 0.032188 0 -0.073542 -0.050613 -0.13206 0 0
2.1914 0.017919 0.013245 0.028154 0.02257 0 0.022225 0.019915 0.031299 0.036698 0.026785 0.038415 -4.1283 -0.068911 -0.076546 0.030323 -0.020135 -0.078919 -0.029192 -0.052777 -0.10622 -0.056282 -0.062829 -0.076537 -0.092881 -0.00085287 -0.00040758 -0.00089083 -0.0012089 -0.60553 0 0 0.037649 0 -0.078373 -0.046638 -0.12817 0 0
2.1953 0.020507 0.016044 0.018451 0.029164 0 0.027789 0.024379 0.036246 0.041556 0.030275 0.043752 -4.3049 -0.084979 -0.07222 0.015586 -0.034799 -0.11226 -0.029384 -0.060556 -0.10732 -0.092952 -0.088979 -0.091992 -0.091861 -0.00042073 -0.00049995 -0.0013581 -0.0018308 -0.70319 0 0 0.042141 0 -0.085986 -0.042906 -0.12894 0 0
2.1992 0.021516 0.018305 -0.00029942 0.026573 0 0.024978 0.025605 0.035419 0.046247 0.031476 0.053116 -4.4571 -0.10638 -0.066471 -0.0018066 -0.033021 -0.13465 -0.033855 -0.067559 -0.10196 -0.12545 -0.10421 -0.10401 -0.084254 -0.00015121 -0.00012167 -0.0010433 -0.0016396 -0.75653 0 0 0.047894 0 -0.097065 -0.040237 -0.13269 0 0
2.2031 0.022501 0.019842 -0.015266 0.017344 0 0.016507 0.02526 0.033324 0.048929 0.031793 0.064334 -4.5879 -0.12653 -0.065328 -0.021255 -0.016231 -0.14582 -0.04542 -0.075195 -0.087998 -0.1495 -0.10712 -0.11276 -0.072054 -0.00031137 0.0001558 -0.00042633 -0.00084593 -0.78621 0 0 0.054248 0 -0.1117 -0.038792 -0.13735 0 0
2.207 0.024417 0.021145 -0.015696 0.0091677 0 0.0095866 0.026032 0.0334 0.046949 0.031898 0.071068 -4.7186 -0.13705 -0.072396 -0.040774 0.0050223 -0.15089 -0.061196 -0.08502 -0.069274 -0.1635 -0.10241 -0.11717 -0.059702 -0.00074103 -0.00026033 -6.1719e-05 -0.00021961 -0.80167 0 0 0.057736 0 -0.12654 -0.037119 -0.14037 0 0
2.2109 0.02661 0.022735 -0.0011238 0.0089646 0 0.010122 0.028578 0.034538 0.040419 0.031265 0.067168 -4.8659 -0.13711 -0.085136 -0.058507 0.024387 -0.15305 -0.076725 -0.095879 -0.050136 -0.16866 -0.093955 -0.11533 -0.048826 -0.0010833 -0.0012171 9.3003e-06 -0.00028622 -0.78757 0 0 0.054776 0 -0.13881 -0.034684 -0.1408 0 0
2.2148 0.027497 0.024457 0.019203 0.01757 0 0.018285 0.030628 0.033248 0.03271 0.029485 0.051614 -5.0259 -0.12718 -0.10088 -0.072658 0.039039 -0.15311 -0.089001 -0.10594 -0.03312 -0.16524 -0.083098 -0.10582 -0.039754 -0.0011244 -0.0018679 0.00017914 -0.00079929 -0.72336 0 0 0.044799 0 -0.14645 -0.031621 -0.13799 0 0
2.2188 0.026191 0.025525 0.034242 0.029148 0 0.028849 0.029374 0.028465 0.027166 0.027449 0.030317 -5.1804 -0.10891 -0.11603 -0.081214 0.047102 -0.15126 -0.095018 -0.11268 -0.020571 -0.15373 -0.070698 -0.089342 -0.032278 -0.00092201 -0.0015752 0.00065697 -0.0010612 -0.61495 0 0 0.031176 0 -0.14752 -0.028394 -0.13146 0 0
2.2227 0.023352 0.025269 0.038982 0.035621 0 0.035341 0.024501 0.022996 0.023854 0.026459 0.012793 -5.3188 -0.087193 -0.12107 -0.077207 0.048419 -0.1439 -0.08937 -0.10767 -0.015958 -0.1332 -0.054308 -0.069328 -0.024011 -0.00065868 -0.00066049 0.0010939 -0.00071066 -0.49926 0 0 0.019122 0 -0.13652 -0.027528 -0.12036 0 0
2.2266 0.020481 0.023814 0.036066 0.032595 0 0.034289 0.018568 0.019933 0.020159 0.026092 0.0056321 -5.4471 -0.067742 -0.11499 -0.062152 0.049269 -0.12999 -0.076857 -0.09155 -0.016038 -0.10843 -0.032524 -0.050414 -0.012887 -0.00043259 -9.9141e-05 0.0009419 -8.2393e-05 -0.41194 0 0 0.012233 0 -0.11613 -0.029819 -0.10805 0 0
2.2305 0.018513 0.021956 0.031522 0.022364 0 0.026789 0.014475 0.018696 0.014448 0.023824 0.0076467 -5.5769 -0.051017 -0.09842 -0.036858 0.052065 -0.10896 -0.059963 -0.065988 -0.019816 -0.081124 -0.0046863 -0.035676 0.0014745 -0.00021724 -0.00044951 0.00014345 0.00023903 -0.35346 0 0 0.010296 0 -0.086892 -0.03499 -0.096729 0 0
2.2344 0.017231 0.020425 0.029606 0.011994 0 0.017218 0.012943 0.015837 0.008364 0.017694 0.010911 -5.7082 -0.036645 -0.072893 -0.0030405 0.058609 -0.080879 -0.041196 -0.033814 -0.026518 -0.053073 0.029128 -0.024933 0.018916 2.5777e-06 -0.0012164 -0.00068754 0.00011242 -0.29354 0 0 0.0099067 0 -0.049808 -0.042268 -0.08869 0 0
2.2383 0.015987 0.019297 0.030849 0.0080956 0 0.010548 0.012571 0.0097826 0.0049587 0.0093394 0.007311 -5.8288 -0.022281 -0.041626 0.035798 0.070591 -0.046244 -0.024057 -0.0012265 -0.036078 -0.02692 0.067873 -0.015856 0.038295 0.00011975 -0.0013946 -0.00086412 -4.4636e-05 -0.21047 0 0 0.0072618 0 -0.006139 -0.049567 -0.088177 0 0
2.2422 0.014749 0.018138 0.033182 0.012135 0 0.0096544 0.011915 0.0035852 0.0049843 0.0034308 -0.0045437 -5.9317 -0.0035234 -0.012342 0.069891 0.085712 -0.0096404 -0.011297 0.019744 -0.049459 -0.0058783 0.10532 -0.0069934 0.055393 -1.5823e-05 -0.00059872 -0.00035614 0.00016474 -0.12082 0 0 0.001078 0 0.038646 -0.052432 -0.098884 0 0
2.2461 0.014246 0.016639 0.033594 0.019562 0 0.013636 0.010967 0.0019352 0.0059671 0.0032711 -0.017849 -6.0285 0.019274 0.011426 0.093677 0.10011 0.025033 -0.0018122 0.025693 -0.066669 0.009886 0.13685 0.0002008 0.067806 -0.00039641 0.000495 0.00018346 0.00056617 -0.065457 0 0 -0.0063496 0 0.079581 -0.049567 -0.1187 0 0
2.25 0.01513 0.015033 0.029086 0.023296 0 0.018167 0.010593 0.0057177 0.0053556 0.0071011 -0.022913 -6.1402 0.044425 0.028431 0.10425 0.11152 0.055849 0.0052877 0.015669 -0.087609 0.020299 0.1601 0.002388 0.074336 -0.00077159 0.00089543 0.0001404 0.00059091 -0.068465 0 0 -0.01062 0 0.11352 -0.040635 -0.1461 0 0
2.2539 0.017163 0.013914 0.017914 0.01908 0 0.018362 0.01117 0.010665 0.0039642 0.0096523 -0.014825 -6.2737 0.069337 0.038215 0.099744 0.11781 0.081256 0.011122 -0.0097286 -0.11184 0.025632 0.17336 -0.0025188 0.074262 -0.00081951 0.00037925 -0.00040271 3.9062e-06 -0.11615 0 0 -0.008288 0 0.1376 -0.025908 -0.17889 0 0
2.2578 0.019325 0.013731 0.0017292 0.0088258 0 0.012745 0.012292 0.012017 0.0053178 0.0078801 0.0028204 -6.4114 0.085523 0.041153 0.078311 0.11539 0.098746 0.017127 -0.046332 -0.13736 0.026259 0.17492 -0.013198 0.066978 -0.00044199 -0.0003093 -0.00080479 -0.00068827 -0.178 0 0 0.00052092 0 0.14599 -0.007211 -0.21184 0 0
2.2617 0.020645 0.014475 -0.013314 -0.00056856 0 0.0051235 0.013672 0.009889 0.011308 0.0047019 0.020891 -6.5279 0.08941 0.042261 0.051815 0.10751 0.11097 0.022985 -0.080764 -0.16038 0.025252 0.17249 -0.025828 0.057316 0.00010751 -0.00033537 -0.00061445 -0.00069872 -0.24076 0 0 0.01185 0 0.14436 0.01018 -0.23908 0 0
2.2656 0.020844 0.015774 -0.019208 -0.0022589 0 0.0020169 0.015598 0.0090065 0.019197 0.0061729 0.03147 -6.617 0.081532 0.043126 0.026852 0.096815 0.1189 0.027417 -0.10789 -0.17954 0.023468 0.16995 -0.037079 0.047475 0.00041463 0.0002999 -5.5675e-05 0.00016017 -0.31332 0 0 0.020469 0 0.13704 0.024179 -0.25873 0 0
2.2695 0.020234 0.017135 -0.011994 0.0053119 0 0.0070697 0.018125 0.012991 0.023798 0.01468 0.032851 -6.6996 0.063338 0.044501 0.0084937 0.085706 0.12299 0.029168 -0.12466 -0.19413 0.021232 0.16992 -0.046232 0.038882 0.0002548 0.00082428 0.00028157 0.0011603 -0.39911 0 0 0.023588 0 0.12783 0.033485 -0.2697 0 0
2.2734 0.019232 0.018104 0.0038828 0.017006 0 0.017265 0.020173 0.019886 0.022766 0.025535 0.0294 -6.8019 0.038043 0.046419 0.002968 0.077664 0.12306 0.02616 -0.12879 -0.20382 0.018293 0.17492 -0.054558 0.032783 -0.0002202 0.00062042 0.00013574 0.0013117 -0.47539 0 0 0.022854 0 0.12197 0.036942 -0.27105 0 0
2.2773 0.018082 0.018342 0.017718 0.024677 0 0.024871 0.020178 0.024221 0.01915 0.031066 0.027365 -6.9274 0.014938 0.046672 0.013318 0.077493 0.11841 0.016892 -0.12507 -0.211 0.012854 0.18356 -0.062914 0.02821 -0.00063013 -8.4626e-05 -0.00017939 0.00033573 -0.51071 0 0 0.022836 0 0.12545 0.035847 -0.26497 0 0
2.2813 0.016915 0.017772 0.020674 0.023253 0 0.023947 0.017914 0.023232 0.0182 0.028163 0.03028 -7.0529 -0.00096521 0.043878 0.031822 0.084427 0.11045 0.0043818 -0.12225 -0.21856 0.0043241 0.19078 -0.070133 0.022533 -0.00069953 -0.00052684 -0.0002302 -0.0010569 -0.50173 0 0 0.02697 0 0.13584 0.033533 -0.25641 0 0
2.2852 0.015789 0.016729 0.013226 0.014492 0 0.015667 0.015227 0.019922 0.021804 0.02129 0.036954 -7.1526 -0.0084775 0.0375 0.054072 0.097593 0.10015 -0.0092271 -0.12399 -0.22713 -0.0074053 0.1937 -0.073745 0.014262 -0.00046379 -0.00028308 -1.9372e-05 -0.0018583 -0.482 0 0 0.034323 0 0.15056 0.031178 -0.24722 0 0
2.2891 0.014564 0.015826 0.004943 0.0054634 0 0.0074274 0.014373 0.019373 0.02659 0.017733 0.042635 -7.2243 -0.0075823 0.027341 0.075444 0.11548 0.08878 -0.021546 -0.13305 -0.2368 -0.022073 0.18982 -0.072152 0.0021235 -0.00018176 0.00032489 5.3724e-05 -0.0016847 -0.48552 0 0 0.040073 0 0.16624 0.029639 -0.23889 0 0
2.293 0.012898 0.015475 0.0062496 0.0029695 0 0.0063866 0.015544 0.022679 0.0276 0.020211 0.042166 -7.2905 -0.00094757 0.013633 0.088076 0.13408 0.079434 -0.027573 -0.15118 -0.24523 -0.03813 0.1757 -0.066128 -0.015637 -7.9176e-05 0.00070925 -0.00023994 -0.0009942 -0.50463 0 0 0.039445 0 0.17504 0.028825 -0.23265 0 0
2.2969 0.010664 0.015462 0.019243 0.0083948 0 0.013302 0.016478 0.025648 0.023359 0.024607 0.033382 -7.3741 0.0030659 -0.00083417 0.090234 0.14689 0.074788 -0.025852 -0.17079 -0.24802 -0.05144 0.15625 -0.058342 -0.036243 -0.00018205 0.00072074 -0.00060552 -0.00047466 -0.49346 0 0 0.031732 0 0.17212 0.026353 -0.22727 0 0
2.3008 0.0084146 0.015083 0.035636 0.016972 0 0.02213 0.014853 0.023707 0.016893 0.02481 0.018949 -7.4776 0.0008978 -0.014813 0.084127 0.1512 0.074843 -0.017926 -0.18626 -0.24325 -0.059751 0.13625 -0.051439 -0.056932 -0.00036514 0.00071512 -0.00056496 -0.00034477 -0.41803 0 0 0.020901 0 0.1583 0.020616 -0.22168 0 0
2.3047 0.0072359 0.013839 0.043416 0.021783 0 0.025412 0.010903 0.01719 0.012086 0.019027 0.0052305 -7.5839 -0.0093561 -0.02777 0.071525 0.14533 0.079059 -0.0054214 -0.19385 -0.22987 -0.061541 0.11913 -0.046272 -0.075557 -0.00051072 0.00096692 -9.1358e-05 -0.00030249 -0.29812 0 0 0.012336 0 0.13497 0.010518 -0.2153 0 0
2.3086 0.0078604 0.012041 0.036183 0.019088 0 0.020346 0.0072632 0.010827 0.0098314 0.010925 -0.0017454 -7.6774 -0.029062 -0.039486 0.054845 0.12786 0.086134 0.009089 -0.18953 -0.20714 -0.055271 0.10888 -0.041509 -0.089464 -0.00059521 0.0012347 0.00027481 -5.5682e-05 -0.19208 0 0 0.0086743 0 0.10485 -0.0050761 -0.20765 0 0
2.3125 0.0098794 0.010666 0.017491 0.010826 0 0.010448 0.0061997 0.008284 0.0081097 0.0052109 -0.00080414 -7.7569 -0.057032 -0.051111 0.037569 0.1002 0.091287 0.019198 -0.1708 -0.17713 -0.040874 0.10958 -0.034767 -0.094673 -0.00064686 0.0010612 4.0603e-05 0.00027002 -0.13963 0 0 0.0082792 0 0.075777 -0.026326 -0.19926 0 0
2.3164 0.011995 0.010541 -0.0024023 0.0027621 0 0.00216 0.0074036 0.0083399 0.005171 0.0031999 0.003091 -7.8312 -0.087147 -0.063954 0.020847 0.071105 0.091242 0.022043 -0.14605 -0.14681 -0.024529 0.11615 -0.024483 -0.093484 -0.00067293 0.00042845 -0.00059218 0.00032829 -0.12597 0 0 0.0072791 0 0.053135 -0.049196 -0.19166 0 0
2.3203 0.013202 0.011636 -0.01363 0.00015641 0 2.9251e-05 0.0088231 0.0071184 0.0016293 0.0030449 0.0025708 -7.9044 -0.11726 -0.078304 0.0041697 0.044923 0.0848 0.016516 -0.11941 -0.11928 -0.0097476 0.12558 -0.01135 -0.087131 -0.00066112 -9.9058e-05 -0.00085404 7.2233e-05 -0.10639 0 0 0.0029905 0 0.03828 -0.071613 -0.18567 0 0
2.3242 0.013702 0.0132 -0.012085 0.0043632 0 0.0043284 0.009357 0.0033826 -0.0008094 0.0032545 -0.0058768 -7.9727 -0.14561 -0.094131 -0.013152 0.02553 0.07139 0.0021588 -0.09488 -0.097197 8.5397e-07 0.13479 0.0016642 -0.077163 -0.00063715 3.2998e-06 -0.00023963 -7.4746e-05 -0.061736 0 0 -0.0041859 0 0.031549 -0.091594 -0.18194 0 0
2.3281 0.014533 0.014537 -0.00042533 0.012473 0 0.011991 0.010051 0.00032732 -0.0017771 0.0045446 -0.018393 -8.0337 -0.1704 -0.1105 -0.032689 0.018741 0.050786 -0.02149 -0.078511 -0.084435 -0.0016817 0.13877 0.010821 -0.066258 -0.00067801 0.00054793 0.0008748 0.00035133 -0.021272 0 0 -0.011425 0 0.031756 -0.10587 -0.18135 0 0
2.332 0.016295 0.01561 0.014326 0.019679 0 0.019069 0.012374 0.0017398 -0.0023472 0.007917 -0.026362 -8.0952 -0.19194 -0.12461 -0.054172 0.022585 0.02736 -0.049625 -0.072286 -0.080218 -0.016829 0.13516 0.013685 -0.05846 -0.00083947 0.00075457 0.0015518 0.0012916 -0.029084 0 0 -0.015476 0 0.031864 -0.11381 -0.18286 0 0
2.3359 0.018362 0.016853 0.024586 0.022405 0 0.022737 0.01583 0.0073284 -0.002697 0.012116 -0.023148 -8.1691 -0.21079 -0.135 -0.075621 0.030985 0.0042027 -0.078274 -0.074093 -0.082053 -0.04246 0.12542 0.010188 -0.055268 -0.0010727 9.3727e-05 0.0012274 0.002115 -0.095757 0 0 -0.014269 0 0.027851 -0.11722 -0.18512 0 0
2.3398 0.019486 0.018486 0.026125 0.020276 0 0.022268 0.018075 0.012992 -0.00075494 0.014446 -0.0091633 -8.2571 -0.22678 -0.14079 -0.095309 0.039619 -0.017208 -0.10512 -0.082797 -0.08898 -0.076472 0.1104 0.001858 -0.057613 -0.0012297 -0.0010849 0.00024615 0.0021779 -0.19102 0 0 -0.0075189 0 0.017754 -0.11732 -0.18734 0 0
2.3438 0.0191 0.020162 0.020775 0.016051 0 0.019189 0.017593 0.015696 0.005761 0.014341 0.0089651 -8.3449 -0.23954 -0.14134 -0.11124 0.043679 -0.035757 -0.12799 -0.096944 -0.1001 -0.11603 0.091227 -0.0099357 -0.066111 -0.0011647 -0.0018638 -0.00055581 0.0014304 -0.28175 0 0 0.0033091 0 0.00028728 -0.11566 -0.18873 0 0
2.3477 0.01791 0.021338 0.015869 0.013778 0 0.016542 0.015748 0.016968 0.015986 0.014992 0.023853 -8.4141 -0.24678 -0.13607 -0.11896 0.034114 -0.050917 -0.14295 -0.11489 -0.11617 -0.15473 0.068268 -0.024885 -0.081845 -0.0008406 -0.0016731 -0.00070243 0.00046397 -0.36646 0 0 0.015441 0 -0.024538 -0.11541 -0.1881 0 0
2.3516 0.017167 0.021926 0.019339 0.016199 0 0.017104 0.015565 0.020721 0.025567 0.020249 0.032307 -8.4599 -0.2502 -0.12904 -0.12099 0.014847 -0.065196 -0.15217 -0.13293 -0.13544 -0.18732 0.042796 -0.042822 -0.10029 -0.00036125 -0.00080584 -0.00041478 -2.3013e-05 -0.4652 0 0 0.02587 0 -0.050013 -0.11811 -0.18602 0 0
2.3555 0.017536 0.022444 0.033039 0.022882 0 0.021378 0.018508 0.028071 0.030514 0.029869 0.035901 -8.4946 -0.25087 -0.12197 -0.11891 -0.010711 -0.079342 -0.15635 -0.1492 -0.15698 -0.21188 0.01479 -0.062081 -0.11929 7.6301e-05 -1.215e-05 -0.00015506 0.00019613 -0.58147 0 0 0.032955 0 -0.073117 -0.12402 -0.18273 0 0
2.3594 0.018822 0.023485 0.049891 0.030335 0 0.02703 0.023 0.035521 0.031291 0.038738 0.03795 -8.5349 -0.24999 -0.11641 -0.11449 -0.038588 -0.093818 -0.15631 -0.16176 -0.1795 -0.22715 -0.015471 -0.079284 -0.13669 0.00027018 0.00030246 -3.2698e-05 0.00077251 -0.68721 0 0 0.037426 0 -0.091256 -0.13303 -0.17847 0 0
2.3633 0.020695 0.025131 0.058543 0.034307 0 0.030666 0.026429 0.038783 0.032409 0.041548 0.040586 -8.5867 -0.24958 -0.11445 -0.1105 -0.061748 -0.10861 -0.15287 -0.16689 -0.20013 -0.23146 -0.04712 -0.091329 -0.149 0.00011998 0.00036656 0.0001927 0.0011617 -0.75171 0 0 0.041585 0 -0.10083 -0.14454 -0.17348 0 0
2.3672 0.02332 0.026949 0.05263 0.032878 0 0.030707 0.028213 0.037633 0.03756 0.038081 0.044246 -8.6435 -0.25135 -0.11673 -0.10976 -0.072651 -0.12235 -0.14785 -0.1614 -0.21375 -0.22751 -0.075782 -0.097867 -0.15344 -0.00027423 0.00058394 0.00059966 0.0010716 -0.77844 0 0 0.046968 0 -0.10153 -0.15571 -0.16822 0 0
2.3711 0.027014 0.02855 0.036637 0.028038 0 0.028762 0.030214 0.035932 0.045478 0.033303 0.048603 -8.6975 -0.25404 -0.12163 -0.1117 -0.072782 -0.13435 -0.14256 -0.14746 -0.21913 -0.21992 -0.097866 -0.10163 -0.15147 -0.00060098 0.00096207 0.0008403 0.00060249 -0.80171 0 0 0.05252 0 -0.096987 -0.16448 -0.16313 0 0
2.375 0.031358 0.029987 0.022504 0.024311 0 0.028124 0.034008 0.03683 0.051063 0.032169 0.052884 -8.7482 -0.25612 -0.12811 -0.11551 -0.06399 -0.14439 -0.13757 -0.12693 -0.21584 -0.21087 -0.1108 -0.10596 -0.14414 -0.00050634 0.001113 0.00054533 6.3803e-05 -0.84406 0 0 0.055221 0 -0.089259 -0.16967 -0.15858 0 0
2.3789 0.035003 0.031518 0.019509 0.02528 0 0.030719 0.038383 0.039054 0.050527 0.034871 0.055419 -8.7984 -0.25569 -0.13496 -0.12001 -0.049177 -0.15245 -0.13335 -0.10244 -0.20413 -0.20241 -0.11238 -0.11172 -0.13297 0.00010542 0.00075577 -9.4731e-05 -0.00028633 -0.88541 0 0 0.052859 0 -0.08059 -0.17038 -0.15495 0 0
2.3828 0.036629 0.033016 0.0265 0.030711 0 0.035309 0.040238 0.038803 0.044962 0.037497 0.054088 -8.8449 -0.24811 -0.13982 -0.12261 -0.035229 -0.15889 -0.13067 -0.081129 -0.18573 -0.19714 -0.098275 -0.11662 -0.12121 0.0008881 5.951e-05 -0.00038751 -0.00036831 -0.88344 0 0 0.046356 0 -0.075061 -0.16521 -0.15348 0 0
2.3867 0.036081 0.033767 0.033569 0.036623 0 0.038468 0.037958 0.034834 0.038691 0.036779 0.048317 -8.8778 -0.23473 -0.14177 -0.12271 -0.027475 -0.16479 -0.12916 -0.068583 -0.16775 -0.19416 -0.076069 -0.11746 -0.11226 0.0012415 -0.00056929 9.1876e-05 -0.00025618 -0.82298 0 0 0.039296 0 -0.074267 -0.15745 -0.15411 0 0
2.3906 0.034362 0.03296 0.031372 0.0383 0 0.037273 0.033298 0.030328 0.034643 0.033258 0.040584 -8.8902 -0.2182 -0.14086 -0.12104 -0.026106 -0.16983 -0.12851 -0.065584 -0.15306 -0.19224 -0.050508 -0.11302 -0.10669 0.00081505 -0.00092804 0.00088855 -8.9961e-05 -0.73586 0 0 0.034975 0 -0.078304 -0.14916 -0.15657 0 0
2.3945 0.032426 0.030389 0.019316 0.033802 0 0.03134 0.029455 0.029049 0.03202 0.029614 0.034958 -8.8876 -0.20134 -0.1373 -0.11849 -0.030389 -0.17335 -0.12841 -0.071676 -0.14348 -0.19018 -0.025512 -0.1047 -0.10445 -0.00010192 -0.0011174 0.0010272 7.1786e-06 -0.6657 0 0 0.03374 0 -0.08702 -0.14206 -0.16051 0 0
2.3984 0.030105 0.026626 0.0054754 0.025219 0 0.022819 0.027537 0.030402 0.028371 0.026903 0.033308 -8.8835 -0.18892 -0.1316 -0.11666 -0.038032 -0.17366 -0.12837 -0.084713 -0.14063 -0.18612 -0.0061645 -0.094554 -0.10475 -0.00074047 -0.0012309 6.8095e-05 -1.4669e-05 -0.61839 0 0 0.03305 0 -0.10001 -0.13846 -0.16525 0 0
2.4023 0.026393 0.022503 -0.00083519 0.016879 0 0.014864 0.025541 0.029607 0.022968 0.023588 0.033055 -8.8862 -0.18739 -0.12579 -0.1179 -0.04308 -0.1679 -0.12742 -0.095638 -0.14252 -0.17786 0.0033305 -0.083093 -0.10395 -0.00051396 -0.0011246 -0.0012982 -0.00011962 -0.55693 0 0 0.029993 0 -0.11483 -0.14023 -0.16905 0 0
2.4063 0.020769 0.018509 0.0034497 0.012129 0 0.0099205 0.02098 0.023137 0.017327 0.018314 0.029486 -8.891 -0.19467 -0.12164 -0.12172 -0.043596 -0.15715 -0.12521 -0.098467 -0.14456 -0.16622 0.0064654 -0.069229 -0.099651 0.00040799 -0.00062672 -0.0018601 -0.00022739 -0.44785 0 0 0.023724 0 -0.12854 -0.14547 -0.17099 0 0
2.4102 0.014065 0.014691 0.0137 0.011206 0 0.0086615 0.014 0.013088 0.012686 0.012431 0.020764 -8.8878 -0.20846 -0.12004 -0.12743 -0.039882 -0.14256 -0.12153 -0.091224 -0.14457 -0.15188 0.0055772 -0.052214 -0.090973 0.0012076 8.4938e-05 -0.0011196 -0.00027352 -0.30478 0 0 0.015732 0 -0.13964 -0.15293 -0.1707 0 0
2.4141 0.0079226 0.011034 0.022032 0.011591 0 0.0097564 0.0073424 0.0051649 0.0081596 0.0086925 0.010308 -8.8751 -0.22568 -0.12162 -0.13405 -0.033052 -0.12582 -0.11626 -0.073224 -0.14069 -0.13573 0.0033254 -0.033338 -0.077505 0.0011678 0.00049702 0.0001713 -0.00022881 -0.17734 0 0 0.0081913 0 -0.14679 -0.16121 -0.16802 0 0
2.418 0.0034736 0.0077271 0.022871 0.010226 0 0.010563 0.0033159 0.0024802 0.0021846 0.0076402 0.0034546 -8.8643 -0.23923 -0.12721 -0.13931 -0.027299 -0.11129 -0.10919 -0.046559 -0.13058 -0.11969 0.0042565 -0.01554 -0.059536 0.00035352 0.00024987 0.0007729 -7.3957e-05 -0.097747 0 0 0.0022945 0 -0.14762 -0.16768 -0.16296 0 0
2.4219 0.00066297 0.0049599 0.01559 0.0058219 0 0.0087409 0.0014633 0.0023791 -0.0046271 0.0064496 0.0015829 -8.8691 -0.24408 -0.13438 -0.14174 -0.027153 -0.10287 -0.1013 -0.022148 -0.1166 -0.10577 0.0098968 -0.0014356 -0.041206 -0.00046643 -0.0004567 0.00021458 0.00020142 -0.047542 0 0 -0.0020315 0 -0.14382 -0.17114 -0.15737 0 0
2.4258 -0.0012238 0.0025511 0.0037766 -0.00033713 0 0.0040123 -0.00041717 -3.7899e-06 -0.0092611 0.0021174 0.00015941 -8.8912 -0.24107 -0.14105 -0.14162 -0.032709 -0.10062 -0.093331 -0.0054065 -0.10082 -0.094348 0.018985 0.008263 -0.024791 -0.00059209 -0.0010584 -0.00078528 0.00053488 0.016979 0 0 -0.0053634 0 -0.13727 -0.17206 -0.15242 0 0
2.4297 -0.0026395 -1.1058e-05 -0.0072028 -0.0055211 0 -0.001449 -0.0033734 -0.0057345 -0.0095501 -0.0046811 -0.0065521 -8.918 -0.23177 -0.14562 -0.13938 -0.043062 -0.10385 -0.085844 0.00068206 -0.084576 -0.085533 0.030318 0.014666 -0.011673 -7.8319e-05 -0.0012168 -0.0011312 0.00074359 0.11112 0 0 -0.0081456 0 -0.12932 -0.17098 -0.14887 0 0
2.4336 -0.0035563 -0.003017 -0.013085 -0.0077378 0 -0.0048384 -0.0061955 -0.010814 -0.0071698 -0.0099547 -0.018689 -8.9336 -0.2193 -0.14612 -0.13583 -0.055958 -0.1108 -0.079534 -0.0061833 -0.069208 -0.079241 0.042107 0.019476 -0.0031386 0.00036803 -0.0010969 -0.00046398 0.00061796 0.20318 0 0 -0.010671 0 -0.12156 -0.1688 -0.14754 0 0
2.4375 -0.0040057 -0.0060693 -0.0133 -0.007374 0 -0.0054417 -0.0073655 -0.011169 -0.0064564 -0.010905 -0.029335 -8.9326 -0.21122 -0.14015 -0.13276 -0.063988 -0.11548 -0.075488 -0.022796 -0.05589 -0.074749 0.051701 0.023898 0.00069746 0.00015265 -0.0010086 0.0005964 0.0001332 0.25192 0 0 -0.013194 0 -0.11588 -0.16708 -0.14905 0 0
2.4414 -0.0044759 -0.0083166 -0.011767 -0.0069647 0 -0.0055367 -0.0074078 -0.0078968 -0.0099245 -0.0092902 -0.030691 -8.9211 -0.20953 -0.1303 -0.13069 -0.063784 -0.11436 -0.073209 -0.038531 -0.044053 -0.070798 0.059444 0.028277 0.0030646 -0.00060072 -0.0009111 0.001211 -0.00043997 0.25508 0 0 -0.015717 0 -0.11159 -0.16607 -0.15191 0 0
2.4453 -0.0055603 -0.0092733 -0.014228 -0.0090775 0 -0.0081303 -0.0084812 -0.006354 -0.015486 -0.0094351 -0.022024 -8.909 -0.21335 -0.11817 -0.12936 -0.054715 -0.10674 -0.072403 -0.048781 -0.033694 -0.067217 0.06603 0.032141 0.0053007 -0.0012306 -0.00047529 0.001136 -0.00071442 0.25182 0 0 -0.017783 0 -0.10794 -0.16536 -0.15533 0 0
2.4492 -0.0073394 -0.0094167 -0.023027 -0.013918 0 -0.01351 -0.011614 -0.010024 -0.018694 -0.013045 -0.011175 -8.9011 -0.22081 -0.10549 -0.12826 -0.03719 -0.092798 -0.072668 -0.049966 -0.024889 -0.063974 0.072248 0.034436 0.0085353 -0.0012637 0.00032887 0.00073246 -0.00054521 0.27747 0 0 -0.018798 0 -0.1041 -0.16435 -0.15848 0 0
2.4531 -0.0093886 -0.0099084 -0.033746 -0.018842 0 -0.018342 -0.015132 -0.016361 -0.017575 -0.017035 -0.0076076 -8.8966 -0.22653 -0.095356 -0.12606 -0.013721 -0.074638 -0.073238 -0.038482 -0.0185 -0.061567 0.079338 0.034199 0.013904 -0.00086491 0.00092176 0.0003492 -0.00020149 0.32478 0 0 -0.018671 0 -0.09866 -0.16156 -0.16 0 0
2.457 -0.01148 -0.011664 -0.037944 -0.020576 0 -0.018821 -0.016537 -0.019611 -0.014589 -0.017197 -0.013587 -8.893 -0.22397 -0.08958 -0.12173 0.0073757 -0.058869 -0.072925 -0.021201 -0.014937 -0.060432 0.087101 0.031649 0.020446 -0.00053893 0.00064229 -4.7672e-05 -0.0001183 0.35638 0 0 -0.017922 0 -0.091752 -0.15625 -0.1593 0 0
2.4609 -0.014063 -0.014655 -0.030818 -0.018459 0 -0.015013 -0.015778 -0.017437 -0.013568 -0.013515 -0.022117 -8.89 -0.21324 -0.087124 -0.11584 0.022052 -0.048314 -0.071424 -0.0054204 -0.013514 -0.060223 0.09422 0.028715 0.026851 -0.000482 -0.00038435 -0.00057259 -0.00043951 0.3518 0 0 -0.016928 0 -0.084928 -0.14924 -0.15699 0 0
2.4648 -0.017788 -0.018069 -0.016814 -0.015632 0 -0.01174 -0.015851 -0.013683 -0.015369 -0.010711 -0.023625 -8.8882 -0.19572 -0.086927 -0.10918 0.028376 -0.043997 -0.068707 0.0044964 -0.013507 -0.060484 0.099661 0.027948 0.032372 -0.00037407 -0.0011289 -0.00096465 -0.00083666 0.33259 0 0 -0.015226 0 -0.079592 -0.14137 -0.15368 0 0
2.4688 -0.022537 -0.021089 -0.0068849 -0.016642 0 -0.014454 -0.019651 -0.014097 -0.01738 -0.013091 -0.014898 -8.8883 -0.17408 -0.087479 -0.10286 0.025242 -0.046098 -0.064928 0.0045083 -0.013882 -0.060543 0.10231 0.030356 0.036332 0.00013736 -0.00064284 -0.00071895 -0.00083258 0.33754 0 0 -0.012034 0 -0.077421 -0.13383 -0.1502 0 0
2.4727 -0.027149 -0.023464 -0.0089037 -0.023269 0 -0.023813 -0.026496 -0.019955 -0.017281 -0.019561 -0.0019256 -8.8928 -0.15721 -0.085338 -0.10019 0.013275 -0.051895 -0.061231 -0.0092116 -0.011679 -0.058409 0.1009 0.034377 0.03838 0.00085773 0.00083051 0.00024865 -0.00030745 0.37994 0 0 -0.0077635 0 -0.082087 -0.12971 -0.14895 0 0
2.4766 -0.030289 -0.025411 -0.020137 -0.032412 0 -0.034406 -0.032428 -0.026846 -0.016319 -0.024735 0.005404 -8.9057 -0.14963 -0.080131 -0.10163 0.00023912 -0.055593 -0.059115 -0.026904 -0.0062248 -0.053994 0.098612 0.03761 0.040212 0.0011192 0.001927 0.0012546 0.00036444 0.43798 0 0 -0.0048173 0 -0.091352 -0.1293 -0.15082 0 0
2.4805 -0.03153 -0.027078 -0.029465 -0.038312 0 -0.039225 -0.034142 -0.029761 -0.01794 -0.02502 0.0012516 -8.9294 -0.15174 -0.072643 -0.10695 -0.010965 -0.055596 -0.059343 -0.043333 0.0021453 -0.047786 0.097506 0.040008 0.0426 0.00050658 0.0015142 0.001408 0.00070822 0.48681 0 0 -0.0062994 0 -0.1036 -0.13237 -0.15611 0 0
2.4844 -0.031437 -0.028228 -0.027662 -0.037326 0 -0.035731 -0.032234 -0.028435 -0.023372 -0.022701 -0.012666 -8.9612 -0.16271 -0.064067 -0.11549 -0.018069 -0.051203 -0.062461 -0.053761 0.012689 -0.040615 0.099454 0.045011 0.046126 -0.00057132 -5.8775e-05 0.00057896 0.00063504 0.52988 0 0 -0.013447 0 -0.11697 -0.13837 -0.16482 0 0
2.4883 -0.030578 -0.028418 -0.015897 -0.030907 0 -0.027741 -0.030182 -0.02695 -0.029618 -0.023273 -0.029885 -8.9942 -0.17949 -0.057116 -0.12562 -0.018694 -0.043077 -0.069203 -0.051428 0.023546 -0.034506 0.10732 0.056599 0.051321 -0.0011716 -0.0012172 -0.00033473 0.00047081 0.59013 0 0 -0.024233 0 -0.12829 -0.1461 -0.17669 0 0
2.4922 -0.028712 -0.027393 -0.0043678 -0.02408 0 -0.02154 -0.030356 -0.028535 -0.032577 -0.029079 -0.044367 -9.0244 -0.19362 -0.055516 -0.13321 -0.014478 -0.036752 -0.078316 -0.035719 0.031374 -0.032944 0.12086 0.07452 0.057133 -0.00073702 -0.00074693 -0.00027074 0.00050507 0.67296 0 0 -0.034688 0 -0.13443 -0.15259 -0.18925 0 0
2.4961 -0.025185 -0.025251 -0.002752 -0.020954 0 -0.020282 -0.031625 -0.031926 -0.031751 -0.036534 -0.05325 -9.0553 -0.20179 -0.059176 -0.13632 -0.0089334 -0.035625 -0.087608 -0.013461 0.035611 -0.036564 0.13627 0.092627 0.062112 0.0003295 0.00094828 0.00085461 0.00061001 0.74812 0 0 -0.041792 0 -0.13639 -0.15639 -0.20035 0 0
2.5 -0.020067 -0.022307 -0.011939 -0.021568 0 -0.022051 -0.031067 -0.033359 -0.030823 -0.04 -0.056222 -9.094 -0.2034 -0.067512 -0.13394 -0.0039031 -0.041012 -0.095667 0.010934 0.03639 -0.045408 0.15076 0.1028 0.065367 0.001081 0.0022672 0.0019735 0.00041008 0.77513 0 0 -0.045202 0 -0.13534 -0.15668 -0.20882 0 0
2.5039 -0.014617 -0.018923 -0.024383 -0.022764 0 -0.022817 -0.027488 -0.031307 -0.033126 -0.037674 -0.05404 -9.1414 -0.19896 -0.079361 -0.12553 -0.0010995 -0.053442 -0.10109 0.032683 0.034289 -0.058987 0.16134 0.10138 0.066094 0.00101 0.0020563 0.0019164 -0.00018015 0.74295 0 0 -0.046389 0 -0.13289 -0.15286 -0.21367 0 0
2.5078 -0.010402 -0.015524 -0.031441 -0.021686 0 -0.020637 -0.022577 -0.028033 -0.037164 -0.03277 -0.048246 -9.1895 -0.19228 -0.091241 -0.11076 -0.0028778 -0.071304 -0.10101 0.042783 0.030982 -0.07501 0.16155 0.091999 0.062897 0.00053956 0.00071885 0.00060994 -0.00071477 0.67749 0 0 -0.046461 0 -0.13289 -0.14351 -0.21351 0 0
2.5117 -0.0080061 -0.012634 -0.029934 -0.018195 0 -0.016843 -0.018619 -0.026243 -0.037659 -0.02908 -0.041364 -9.2301 -0.18873 -0.09956 -0.094471 -0.0076325 -0.087669 -0.09679 0.04176 0.028053 -0.088622 0.15265 0.08188 0.057278 0.00049333 -0.00034032 -0.00083025 -0.00063485 0.60906 0 0 -0.045061 0 -0.13661 -0.13051 -0.21102 0 0
2.5156 -0.0067982 -0.010707 -0.022642 -0.014188 0 -0.013747 -0.01585 -0.025289 -0.031267 -0.026534 -0.03577 -9.2659 -0.18867 -0.10363 -0.079213 -0.014246 -0.099847 -0.089774 0.031493 0.024823 -0.097889 0.13636 0.074965 0.049965 0.001136 -0.0002304 -0.0011888 7.1427e-05 0.53933 0 0 -0.041178 0 -0.14303 -0.11456 -0.2078 0 0
2.5195 -0.0059732 -0.0097806 -0.014353 -0.011261 0 -0.012078 -0.01269 -0.021848 -0.020593 -0.022051 -0.031441 -9.3104 -0.19123 -0.10338 -0.066984 -0.021757 -0.10632 -0.081293 0.013877 0.020191 -0.10162 0.11436 0.068581 0.041467 0.0018507 0.00062679 -0.00027098 0.0007367 0.4461 0 0 -0.034431 0 -0.15065 -0.096201 -0.20516 0 0
2.5234 -0.0055875 -0.0093472 -0.0085 -0.0095454 0 -0.010935 -0.008344 -0.014335 -0.011777 -0.01424 -0.025161 -9.373 -0.19318 -0.099469 -0.060327 -0.02892 -0.10617 -0.073417 -0.0084336 0.011641 -0.098763 0.088953 0.056775 0.032182 0.001815 0.0011728 0.001057 0.00064101 0.31726 0 0 -0.025202 0 -0.15635 -0.075921 -0.20471 0 0
2.5273 -0.0063297 -0.0087107 -0.0065204 -0.0085741 0 -0.0096144 -0.0042527 -0.0055203 -0.0081532 -0.0058432 -0.01305 -9.4464 -0.18598 -0.095287 -0.060196 -0.033942 -0.10323 -0.069309 -0.030834 -0.004165 -0.091617 0.063815 0.03686 0.022295 0.00092973 0.0009425 0.0018166 -0.00023327 0.17101 0 0 -0.01384 0 -0.15441 -0.054857 -0.20724 0 0
2.5313 -0.0083362 -0.0075787 -0.0080673 -0.0084096 0 -0.0085651 -0.0024424 0.00012218 -0.0069553 -0.00072931 0.005242 -9.5106 -0.16762 -0.093088 -0.063128 -0.036267 -0.10224 -0.069088 -0.050973 -0.024805 -0.084501 0.040439 0.012644 0.012203 -2.7497e-05 0.000423 0.0017705 -0.0011436 0.038423 0 0 -0.00052059 0 -0.14461 -0.034216 -0.21105 0 0
2.5352 -0.010553 -0.006322 -0.01042 -0.0092339 0 -0.0082317 -0.0028154 0.0014043 -0.0026993 0.00086592 0.024684 -9.5537 -0.13809 -0.093324 -0.066873 -0.035349 -0.10494 -0.072441 -0.067844 -0.047619 -0.079391 0.019395 -0.0086137 0.0024973 -0.0002016 0.00026522 0.0013622 -0.001318 -0.067815 0 0 0.013637 0 -0.12758 -0.014634 -0.21494 0 0
2.5391 -0.011507 -0.0055836 -0.0087271 -0.010032 0 -0.0075926 -0.0029085 0.001806 0.0065768 0.0027717 0.03773 -9.5853 -0.098628 -0.095934 -0.068994 -0.030759 -0.1123 -0.07866 -0.080656 -0.069231 -0.077894 0.0011498 -0.022175 -0.0060283 0.00044817 0.000436 0.001015 -0.00070244 -0.15868 0 0 0.025723 0 -0.10473 0.0033356 -0.21764 0 0
2.543 -0.010653 -0.0055707 0.00063973 -0.0086226 0 -0.004771 -0.00065828 0.0054088 0.017052 0.0081227 0.03985 -9.6278 -0.054141 -0.099119 -0.06455 -0.021385 -0.12344 -0.085646 -0.08727 -0.08081 -0.081517 -0.012327 -0.028818 -0.01051 0.0011168 0.00036185 0.00070401 6.5624e-05 -0.24258 0 0 0.032263 0 -0.080431 0.01876 -0.21669 0 0
2.5469 -0.0087167 -0.0057119 0.015424 -0.0038022 0 0.00056055 0.0030699 0.011963 0.02306 0.015004 0.032939 -9.6934 -0.014891 -0.099347 -0.052556 -0.0094169 -0.13243 -0.089911 -0.088072 -0.078277 -0.086749 -0.019445 -0.032464 -0.0089316 0.00099779 -0.00018787 0.00023187 0.00038736 -0.30306 0 0 0.031961 0 -0.061785 0.032471 -0.21206 0 0
2.5508 -0.0066609 -0.0050353 0.027014 0.0026214 0 0.0058849 0.0053212 0.016787 0.022589 0.017936 0.023524 -9.7714 0.015393 -0.095417 -0.034525 0.0030112 -0.13642 -0.090048 -0.083804 -0.063462 -0.090768 -0.018905 -0.035506 -0.0010359 9.4202e-05 -0.00066665 -0.00027566 0.00029782 -0.31141 0 0 0.027113 0 -0.051432 0.04528 -0.20472 0 0
2.5547 -0.0045159 -0.0029378 0.026888 0.0067261 0 0.0077356 0.0044198 0.01569 0.01839 0.013834 0.01735 -9.8404 0.034861 -0.086835 -0.011995 0.014163 -0.13404 -0.085201 -0.075145 -0.038975 -0.091628 -0.0095324 -0.036724 0.013027 -0.00083567 -0.00037808 -0.00037308 0.00027854 -0.26076 0 0 0.021642 0 -0.050864 0.057709 -0.19548 0 0
2.5586 -0.0014788 0.00034494 0.015018 0.0061335 0 0.005257 0.0019713 0.0094268 0.014083 0.0056659 0.014995 -9.893 0.042482 -0.073529 0.01262 0.021774 -0.12457 -0.074613 -0.063121 -0.0095594 -0.08718 0.010219 -0.03333 0.032601 -0.0010796 0.00058324 0.00016186 0.00056123 -0.1793 0 0 0.017297 0 -0.06122 0.070303 -0.18542 0 0
2.5625 0.0028692 0.0039501 0.0013889 0.0027839 0 0.0016245 0.0011637 0.0028566 0.010251 -0.00043743 0.012101 -9.9442 0.041441 -0.057714 0.0338 0.023028 -0.11183 -0.058987 -0.051239 0.011708 -0.076649 0.040113 -0.024389 0.053281 -0.00064162 0.0012817 0.0009235 0.00078154 -0.10453 0 0 0.01201 0 -0.080606 0.083116 -0.17624 0 0
2.5664 0.0077528 0.0070431 -0.0024605 0.001491 0 0.0014169 0.0033481 1.1824e-05 0.0049734 -0.0014002 0.0037315 -10.013 0.039365 -0.042799 0.049417 0.020643 -0.10227 -0.042479 -0.04268 0.018796 -0.064661 0.072473 -0.011947 0.069461 -0.00011996 0.00094689 0.0011682 0.00041575 -0.048274 0 0 0.0025098 0 -0.10151 0.095315 -0.16823 0 0
2.5703 0.011847 0.009344 0.0055645 0.0052272 0 0.0062806 0.0068159 0.00064199 -0.0023707 0.00027093 -0.010906 -10.1 0.038739 -0.029874 0.059065 0.016742 -0.098469 -0.027317 -0.038754 0.010058 -0.053988 0.1029 0.0007494 0.078149 -1.7884e-05 -0.00010365 0.00054552 -0.0005055 0.0053273 0 0 -0.011198 0 -0.12043 0.10625 -0.16128 0 0
2.5742 0.014656 0.011169 0.015767 0.011878 0 0.013229 0.0089962 0.0016485 -0.0090354 0.00025427 -0.027083 -10.181 0.04136 -0.019598 0.062954 0.013681 -0.10212 -0.015659 -0.040287 -0.014564 -0.047302 0.1271 0.011502 0.076898 -0.00027318 -0.00074261 -0.00051309 -0.001271 0.066274 0 0 -0.024249 0 -0.13416 0.11535 -0.15519 0 0
2.5781 0.016989 0.013085 0.01611 0.016106 0 0.0174 0.0093145 0.0011466 -0.011276 -0.0021564 -0.037396 -10.232 0.048284 -0.011976 0.06226 0.015999 -0.11406 -0.011495 -0.048042 -0.053107 -0.049151 0.13736 0.019452 0.061628 -0.00046208 -0.00026372 -0.0011744 -0.0011643 0.11146 0 0 -0.030279 0 -0.13755 0.12171 -0.14965 0 0
2.582 0.019907 0.015522 0.004489 0.014765 0 0.016638 0.0094229 0.00035922 -0.0083395 -0.0032376 -0.036582 -10.254 0.056969 -0.0044871 0.061367 0.025156 -0.12774 -0.015764 -0.058778 -0.093872 -0.059331 0.13277 0.023664 0.035959 -0.00036047 0.00081156 -0.00095593 -0.00023145 0.099349 0 0 -0.026691 0 -0.13041 0.12633 -0.14454 0 0
2.5859 0.023351 0.018568 -0.0084472 0.010425 0 0.013475 0.010884 0.0016869 -0.0032689 0.00074191 -0.024886 -10.273 0.065993 0.004128 0.062101 0.038233 -0.13851 -0.026698 -0.070185 -0.13074 -0.07466 0.11775 0.022182 0.0051139 -0.00020156 0.0012792 -0.00010261 0.00070856 0.011867 0 0 -0.016676 0 -0.11555 0.13054 -0.1401 0 0
2.5898 0.026065 0.021972 -0.0088669 0.0092582 0 0.012737 0.013415 0.005867 0.00054487 0.0093081 -0.0077406 -10.318 0.075132 0.014143 0.064895 0.052371 -0.14413 -0.043076 -0.081379 -0.16114 -0.092954 0.095411 0.012954 -0.027696 -0.00037632 0.00055308 0.00071018 0.00084847 -0.12518 0 0 -0.006029 0 -0.094744 0.13514 -0.13661 0 0
2.5938 0.026968 0.025274 0.0076851 0.015213 0 0.017208 0.015822 0.01166 0.0031313 0.018598 0.0079299 -10.391 0.084639 0.025382 0.069568 0.063767 -0.14306 -0.063251 -0.091873 -0.1837 -0.11164 0.0696 -0.0043121 -0.059072 -0.00095795 -0.00072073 0.0009573 0.00015281 -0.26828 0 0 0.0020303 0 -0.070142 0.14084 -0.13436 0 0
2.5977 0.02649 0.028055 0.032646 0.026146 0 0.025368 0.018182 0.017887 0.0077634 0.025803 0.018274 -10.47 0.096863 0.035061 0.072911 0.06335 -0.13706 -0.083539 -0.10343 -0.20065 -0.12654 0.047051 -0.027336 -0.084012 -0.0015856 -0.0013877 0.00056802 -0.00068511 -0.3995 0 0 0.0090695 0 -0.045887 0.14771 -0.13355 0 0
2.6016 0.026409 0.030213 0.052282 0.035649 0 0.032957 0.022219 0.024764 0.017131 0.031702 0.024751 -10.531 0.11157 0.040797 0.071986 0.052509 -0.13359 -0.10061 -0.11807 -0.21902 -0.13795 0.029423 -0.052399 -0.10417 -0.001806 -0.00099902 -0.00019076 -0.00099405 -0.53782 0 0 0.018938 0 -0.025168 0.15363 -0.13287 0 0
2.6055 0.028337 0.03212 0.058689 0.038727 0 0.0366 0.02916 0.032822 0.030215 0.038492 0.032377 -10.565 0.12737 0.041836 0.065898 0.033687 -0.13567 -0.11323 -0.13638 -0.24057 -0.1467 0.016057 -0.076398 -0.12089 -0.001483 -0.00018085 -0.00096995 -0.00076148 -0.70684 0 0 0.033438 0 -0.009172 0.15722 -0.13157 0 0
2.6094 0.032379 0.034408 0.054143 0.035991 0 0.03631 0.037711 0.041207 0.043194 0.046124 0.045155 -10.584 0.1423 0.038053 0.054482 0.01031 -0.14519 -0.12062 -0.15835 -0.26596 -0.15376 0.0058271 -0.09817 -0.13564 -0.00086847 0.00016039 -0.0014714 -0.00052226 -0.89834 0 0 0.05037 0 0.0013014 0.15729 -0.12906 0 0
2.6133 0.037157 0.03744 0.046896 0.032792 0 0.035153 0.044823 0.048024 0.053041 0.052041 0.062223 -10.6 0.1518 0.030219 0.038619 -0.010496 -0.16323 -0.1218 -0.18281 -0.29364 -0.16061 -0.0036587 -0.11834 -0.15047 -0.00032507 -0.00018506 -0.0014937 -0.00070418 -1.0739 0 0 0.065306 0 0.0051264 0.15213 -0.12456 0 0
2.6172 0.040934 0.040851 0.044209 0.034481 0 0.036737 0.048584 0.052507 0.059692 0.054633 0.077989 -10.615 0.15077 0.023238 0.023909 -0.018986 -0.18273 -0.11875 -0.2045 -0.3163 -0.16802 -0.015216 -0.13814 -0.16627 -2.6599e-05 -0.0006517 -0.0010267 -0.0011766 -1.2013 0 0 0.074895 0 0.003972 0.1431 -0.11886 0 0
2.6211 0.042713 0.043644 0.048495 0.042055 0 0.04247 0.049925 0.056022 0.064761 0.055749 0.08647 -10.624 0.1408 0.020416 0.014187 -0.015121 -0.19698 -0.11425 -0.22021 -0.33015 -0.17487 -0.028218 -0.15799 -0.1813 9.57e-05 -0.00067942 -0.00033319 -0.0014476 -1.2812 0 0 0.078721 0 0.00055226 0.1335 -0.11356 0 0
2.625 0.042603 0.04493 0.057185 0.05147 0 0.050269 0.051192 0.060153 0.068852 0.058588 0.086326 -10.626 0.12388 0.023264 0.011332 -0.00052836 -0.2026 -0.10965 -0.22821 -0.33353 -0.17998 -0.041409 -0.17646 -0.19364 0.0001937 -0.00035051 0.00018028 -0.0012217 -1.3347 0 0 0.078753 0 -0.0038941 0.12539 -0.10968 0 0
2.6289 0.041662 0.044797 0.064101 0.056643 0 0.055519 0.053379 0.063983 0.070804 0.063201 0.082054 -10.625 0.10299 0.032685 0.016584 0.02158 -0.19708 -0.10618 -0.22739 -0.32581 -0.18205 -0.053061 -0.19017 -0.20105 0.00033981 -0.00016708 0.00029122 -0.00069338 -1.3702 0 0 0.077519 0 -0.0082483 0.12076 -0.10823 0 0
2.6328 0.041591 0.044567 0.06199 0.0538 0 0.054081 0.055332 0.064284 0.069458 0.065347 0.07978 -10.626 0.08638 0.048275 0.030413 0.040695 -0.17965 -0.10522 -0.21669 -0.30794 -0.17837 -0.058412 -0.19481 -0.19746 0.00048939 -0.00034882 0.00016044 -0.00031341 -1.371 0 0 0.076392 0 -0.011766 0.12261 -0.11082 0 0
2.6367 0.044192 0.046113 0.047532 0.044489 0 0.045874 0.055717 0.059126 0.065387 0.06088 0.080952 -10.63 0.078904 0.063427 0.045681 0.047572 -0.16167 -0.10537 -0.20268 -0.28873 -0.17141 -0.057534 -0.18738 -0.18457 0.00053494 -0.00057485 0.00012822 -0.00034074 -1.3183 0 0 0.074615 0 -0.015681 0.12748 -0.11561 0 0
2.6406 0.050412 0.050675 0.026925 0.035507 0 0.03649 0.055133 0.051036 0.060345 0.051183 0.079732 -10.631 0.080326 0.074751 0.058942 0.040461 -0.14905 -0.1056 -0.18816 -0.27122 -0.1634 -0.051733 -0.16826 -0.16439 0.00037878 -0.00046916 0.00028638 -0.00064904 -1.221 0 0 0.069413 0 -0.02106 0.13252 -0.12148 0 0
2.6445 0.059435 0.058068 0.015735 0.035314 0 0.034722 0.055635 0.045695 0.055276 0.043287 0.067304 -10.63 0.089239 0.079687 0.067689 0.019442 -0.14605 -0.10505 -0.17509 -0.25712 -0.15642 -0.042599 -0.14179 -0.13913 8.5698e-06 -0.00016304 0.00032907 -0.00090604 -1.1155 0 0 0.057727 0 -0.028697 0.13524 -0.12763 0 0
2.6484 0.068805 0.066848 0.028855 0.04843 0 0.046637 0.058294 0.046959 0.049674 0.043892 0.040336 -10.63 0.1019 0.075096 0.069174 -0.013194 -0.15731 -0.10266 -0.1653 -0.2473 -0.15366 -0.032945 -0.11469 -0.11246 -0.00043609 -0.00017053 -8.3967e-05 -0.000863 -1.0384 0 0 0.039325 0 -0.039561 0.13202 -0.13328 0 0
2.6523 0.075924 0.075246 0.066319 0.071302 0 0.070186 0.061928 0.053314 0.043317 0.053238 0.0065985 -10.632 0.10873 0.061065 0.063984 -0.045851 -0.17985 -0.098606 -0.15856 -0.23883 -0.15807 -0.027893 -0.093583 -0.091281 -0.00068317 -0.00069325 -0.0008336 -0.00048155 -1.0065 0 0 0.019206 0 -0.052548 0.12081 -0.13915 0 0
2.6563 0.079868 0.082112 0.10846 0.093399 0 0.095107 0.064716 0.05969 0.038292 0.065131 -0.017845 -10.626 0.10625 0.042623 0.056325 -0.070303 -0.20361 -0.094916 -0.15315 -0.22933 -0.16752 -0.028761 -0.083153 -0.07787 -0.0004992 -0.0012284 -0.0013259 0.00011244 -1.0243 0 0 0.0064443 0 -0.064684 0.1055 -0.14674 0 0
2.6602 0.081886 0.087201 0.12853 0.10402 0 0.10933 0.066744 0.062821 0.03848 0.072929 -0.018799 -10.598 0.093869 0.021925 0.047692 -0.083882 -0.22363 -0.093188 -0.14899 -0.2191 -0.18078 -0.036199 -0.085924 -0.073194 8.1553e-05 -0.0010372 -0.0010603 0.00070254 -1.104 0 0 0.0089396 0 -0.074197 0.088588 -0.15695 0 0
2.6641 0.084086 0.090807 0.11472 0.1003 0 0.10756 0.070247 0.064486 0.04647 0.075246 0.0059763 -10.534 0.072136 0.00089688 0.039118 -0.085492 -0.23564 -0.095079 -0.14643 -0.20922 -0.19641 -0.050502 -0.10267 -0.077608 0.0007009 7.1421e-07 -0.00018907 0.0010335 -1.2622 0 0 0.02757 0 -0.079536 0.072697 -0.17045 0 0
2.668 0.087552 0.093254 0.081847 0.089609 0 0.09522 0.077073 0.069324 0.060935 0.076042 0.044779 -10.437 0.043838 -0.019305 0.029051 -0.077445 -0.23571 -0.10431 -0.14897 -0.20586 -0.21299 -0.073166 -0.13236 -0.091933 0.00092212 0.001135 0.0005838 0.00091541 -1.4942 0 0 0.054857 0 -0.078807 0.061802 -0.18733 0 0
2.6719 0.091682 0.094736 0.060221 0.083658 0 0.084156 0.086316 0.079779 0.077329 0.080032 0.080027 -10.319 0.01545 -0.040998 0.012533 -0.071514 -0.23275 -0.12024 -0.15975 -0.21445 -0.23117 -0.10232 -0.17178 -0.11179 0.00060155 0.0014399 0.00069923 0.00038311 -1.7583 0 0 0.079985 0 -0.07626 0.054069 -0.20341 0 0
2.6758 0.095192 0.095527 0.069711 0.088784 0 0.083476 0.095006 0.093622 0.091407 0.088688 0.10032 -10.191 -0.012299 -0.066407 -0.013455 -0.072706 -0.2338 -0.14114 -0.17942 -0.23554 -0.25305 -0.13716 -0.21576 -0.13544 3.1066e-05 0.00073674 0.00028179 -0.00025208 -1.9982 0 0 0.096395 0 -0.075848 0.045716 -0.21565 0 0
2.6797 0.097552 0.096201 0.10237 0.10093 0 0.092943 0.1011 0.10635 0.10223 0.10026 0.1073 -10.06 -0.040259 -0.097049 -0.050732 -0.083293 -0.24343 -0.16556 -0.20797 -0.26857 -0.28055 -0.17717 -0.25897 -0.1623 -0.00031684 -0.00024294 -7.9222e-05 -0.00059603 -2.188 0 0 0.10562 0 -0.080561 0.033391 -0.22192 0 0
2.6836 0.099393 0.097523 0.12986 0.10989 0 0.1043 0.10532 0.11546 0.11192 0.11226 0.11235 -9.9236 -0.071159 -0.13455 -0.10088 -0.10418 -0.26628 -0.19154 -0.24469 -0.31156 -0.3164 -0.22179 -0.29796 -0.19247 -0.0002135 -0.00061039 -4.5724e-05 -0.00049119 -2.35 0 0 0.11435 0 -0.094043 0.01241 -0.21983 0 0
2.6875 0.10174 0.10009 0.12921 0.10891 0 0.10908 0.10987 0.12203 0.12277 0.12297 0.12625 -9.7778 -0.1118 -0.17725 -0.15906 -0.12803 -0.29978 -0.21544 -0.28426 -0.35577 -0.36182 -0.26726 -0.33174 -0.22771 0.00014224 -0.00016813 9.3652e-05 -0.00015152 -2.5253 0 0 0.12775 0 -0.11766 -0.022253 -0.2096 0 0
2.6914 0.10517 0.10405 0.10311 0.10076 0 0.10588 0.11575 0.12833 0.13462 0.13103 0.15035 -9.6155 -0.15984 -0.2178 -0.21254 -0.14455 -0.32944 -0.23606 -0.32013 -0.39363 -0.40885 -0.3076 -0.36034 -0.26676 0.00034499 0.00051175 -0.00017115 4.4519e-05 -2.7244 0 0 0.14507 0 -0.14254 -0.063482 -0.1986 0 0
2.6953 0.10966 0.10917 0.076701 0.095088 0 0.10122 0.12204 0.13483 0.14478 0.13531 0.17564 -9.4291 -0.21098 -0.2513 -0.2537 -0.14942 -0.34651 -0.25309 -0.34972 -0.42316 -0.45132 -0.33858 -0.38274 -0.30826 0.0001586 0.00076748 -0.00087422 -0.00010041 -2.9123 0 0 0.1607 0 -0.16209 -0.1057 -0.19116 0 0
2.6992 0.11504 0.11508 0.074782 0.099988 0 0.10349 0.12753 0.13977 0.15037 0.13611 0.18991 -9.2138 -0.25943 -0.27307 -0.27566 -0.13977 -0.34332 -0.26643 -0.37126 -0.44365 -0.48279 -0.35621 -0.39669 -0.35022 -0.00033263 0.00049613 -0.0014402 -0.00047378 -3.0407 0 0 0.16892 0 -0.16959 -0.14278 -0.19129 0 0
2.7031 0.12111 0.12151 0.10099 0.11571 0 0.11571 0.13238 0.14145 0.15054 0.13605 0.18655 -8.9731 -0.28979 -0.27408 -0.26613 -0.11385 -0.30813 -0.27563 -0.38311 -0.45686 -0.48946 -0.35239 -0.40044 -0.38698 -0.00089412 0.00012531 -0.0013176 -0.00084782 -3.0912 0 0 0.16767 0 -0.15147 -0.16205 -0.2054 0 0
2.707 0.12733 0.12819 0.13683 0.13539 0 0.13309 0.13736 0.1402 0.14705 0.1383 0.16859 -8.7182 -0.28939 -0.25584 -0.23049 -0.083878 -0.25201 -0.28113 -0.38991 -0.47077 -0.46802 -0.32987 -0.39493 -0.41129 -0.0013766 6.3864e-05 -0.00065398 -0.0011392 -3.0837 0 0 0.15903 0 -0.10702 -0.15861 -0.23004 0 0
2.7109 0.13291 0.13478 0.15921 0.15081 0 0.14705 0.14183 0.13793 0.14275 0.14313 0.14565 -8.4587 -0.26042 -0.22567 -0.18093 -0.059512 -0.19237 -0.28274 -0.3948 -0.48797 -0.42581 -0.29654 -0.38387 -0.42114 -0.0017413 0.00029883 -0.00019064 -0.0014285 -3.0482 0 0 0.1472 0 -0.046156 -0.13811 -0.25759 0 0
2.7148 0.13735 0.14084 0.15932 0.15733 0 0.15187 0.14358 0.13616 0.13952 0.14692 0.1272 -8.193 -0.20659 -0.18901 -0.12606 -0.046548 -0.14199 -0.27975 -0.39874 -0.50814 -0.36901 -0.25825 -0.3716 -0.41552 -0.0019084 0.00052243 -0.00044209 -0.0017524 -2.9975 0 0 0.13632 0 0.022623 -0.10579 -0.28206 0 0
2.7188 0.14107 0.14607 0.14692 0.15505 0 0.1484 0.1414 0.13503 0.13734 0.14567 0.11728 -7.9087 -0.13486 -0.15255 -0.075901 -0.050248 -0.11525 -0.27119 -0.40198 -0.52928 -0.30607 -0.22211 -0.36086 -0.39433 -0.0016988 0.00053144 -0.0010852 -0.0019685 -2.9322 0 0 0.12914 0 0.088231 -0.069034 -0.29649 0 0
2.7227 0.14504 0.15051 0.13921 0.14739 0 0.14261 0.13742 0.13405 0.13489 0.13983 0.11386 -7.5938 -0.068614 -0.13041 -0.048853 -0.075191 -0.1373 -0.25451 -0.40065 -0.54016 -0.2576 -0.203 -0.35232 -0.3615 -0.0010122 0.00040509 -0.0012901 -0.0018893 -2.8643 0 0 0.12628 0 0.12386 -0.045833 -0.28763 0 0
2.7266 0.14966 0.15452 0.14606 0.13975 0 0.1408 0.13587 0.13345 0.1315 0.13485 0.11214 -7.2474 -0.027143 -0.12427 -0.042112 -0.10749 -0.19087 -0.23368 -0.39304 -0.53614 -0.23164 -0.20125 -0.34614 -0.33125 -4.5558e-05 0.00032385 -0.00066044 -0.0015239 -2.8245 0 0 0.1261 0 0.12668 -0.041573 -0.26254 0 0
2.7305 0.15422 0.15854 0.16406 0.13832 0 0.14565 0.13897 0.13444 0.12853 0.13615 0.10903 -6.8766 -0.016712 -0.13359 -0.052199 -0.14075 -0.26434 -0.21132 -0.37933 -0.51711 -0.22984 -0.21564 -0.34363 -0.31058 0.00075044 0.00032632 0.00027649 -0.0011086 -2.8407 0 0 0.12604 0 0.097964 -0.055973 -0.2266 0 0
2.7344 0.15773 0.16279 0.18173 0.14746 0 0.15573 0.14457 0.13827 0.12898 0.14371 0.10554 -6.4838 -0.039993 -0.15647 -0.074372 -0.1693 -0.34471 -0.19036 -0.36077 -0.48513 -0.25153 -0.24367 -0.34735 -0.30547 0.0010035 0.00030399 0.00061236 -0.00086682 -2.9159 0 0 0.12507 0 0.041909 -0.086604 -0.18616 0 0
2.7383 0.16037 0.16709 0.18934 0.16587 0 0.16755 0.14865 0.14538 0.13533 0.15225 0.10611 -6.0611 -0.096817 -0.18882 -0.10015 -0.18608 -0.4096 -0.17641 -0.34172 -0.4474 -0.2935 -0.2804 -0.35972 -0.3249 0.00071753 0.0001816 5.2836e-05 -0.00078695 -3.0343 0 0 0.12562 0 -0.031722 -0.12659 -0.15281 0 0
2.7422 0.16377 0.17096 0.18522 0.18555 0 0.17781 0.15039 0.15527 0.14733 0.15731 0.11539 -5.6004 -0.16349 -0.21942 -0.1175 -0.19193 -0.43789 -0.17484 -0.33254 -0.42292 -0.33945 -0.31481 -0.38152 -0.36666 0.00021727 1.239e-05 -0.00074836 -0.00069995 -3.1884 0 0 0.13227 0 -0.097066 -0.1587 -0.13904 0 0
2.7461 0.16943 0.17392 0.17524 0.19617 0 0.18423 0.15393 0.16662 0.16209 0.16021 0.13487 -5.1076 -0.2201 -0.24248 -0.12482 -0.19402 -0.43446 -0.18426 -0.33699 -0.41965 -0.37877 -0.34226 -0.41147 -0.41894 -0.0002027 -0.00012514 -0.00090606 -0.00056367 -3.3905 0 0 0.14791 0 -0.14134 -0.17564 -0.14346 0 0
2.75 0.17683 0.17586 0.16763 0.19297 0 0.18561 0.16429 0.17739 0.17642 0.16639 0.1615 -4.6025 -0.25672 -0.25547 -0.12292 -0.19665 -0.40506 -0.20337 -0.35633 -0.44047 -0.40701 -0.36121 -0.44671 -0.47424 -0.00054013 -0.00026419 -0.00028377 -0.00058077 -3.6485 0 0 0.1703 0 -0.15903 -0.17485 -0.16374 0 0
2.7539 0.18339 0.17715 0.1673 0.18104 0 0.18223 0.18139 0.18538 0.1891 0.17867 0.18913 -4.1 -0.26561 -0.25696 -0.11414 -0.2041 -0.3586 -0.22999 -0.39026 -0.48564 -0.42137 -0.37128 -0.48345 -0.52446 -0.00098167 -0.00052694 0.00035328 -0.00096756 -3.934 0 0 0.1929 0 -0.14736 -0.15587 -0.19566 0 0
2.7578 0.1865 0.17852 0.17332 0.17166 0 0.17672 0.19865 0.18963 0.20071 0.19325 0.21172 -3.5911 -0.23891 -0.24649 -0.10593 -0.22176 -0.31704 -0.25845 -0.43349 -0.54811 -0.42135 -0.374 -0.51749 -0.5539 -0.0015752 -0.00097307 0.00018539 -0.0016386 -4.1843 0 0 0.20923 0 -0.10711 -0.12311 -0.22813 0 0
2.7617 0.18567 0.18056 0.18057 0.17307 0 0.17372 0.20808 0.19167 0.21102 0.20312 0.22608 -3.0487 -0.1995 -0.23321 -0.10466 -0.2435 -0.29646 -0.28184 -0.47124 -0.60422 -0.41889 -0.3762 -0.545 -0.56452 -0.0020727 -0.00151 -0.00074916 -0.0022189 -4.3447 0 0 0.21725 0 -0.062677 -0.093237 -0.25047 0 0
2.7656 0.18277 0.1831 0.18422 0.18417 0 0.17721 0.20693 0.19478 0.21748 0.20534 0.23254 -2.4533 -0.15886 -0.22106 -0.11092 -0.26437 -0.29863 -0.29819 -0.4975 -0.64432 -0.41869 -0.37983 -0.56383 -0.56048 -0.0021384 -0.0019575 -0.0015739 -0.0024204 -4.4099 0 0 0.21972 0 -0.024714 -0.07286 -0.26066 0 0
2.7695 0.18014 0.18523 0.18357 0.19631 0 0.18699 0.19935 0.20098 0.21718 0.20385 0.2337 -1.8136 -0.12587 -0.21293 -0.12409 -0.28008 -0.32246 -0.30655 -0.50849 -0.66219 -0.42368 -0.38581 -0.57432 -0.54636 -0.0016976 -0.0021695 -0.0014877 -0.0023577 -4.4216 0 0 0.22104 0 -0.00098814 -0.06636 -0.25842 0 0
2.7734 0.17891 0.18589 0.18195 0.20128 0 0.19755 0.19195 0.20847 0.21085 0.20457 0.23292 -1.157 -0.1107 -0.21183 -0.1416 -0.28451 -0.36268 -0.30659 -0.5009 -0.65212 -0.43582 -0.39398 -0.57904 -0.52947 -0.0010431 -0.0020912 -0.00056927 -0.0024032 -4.4252 0 0 0.22385 0 9.7607e-05 -0.077814 -0.24543 0 0
2.7773 0.17886 0.18489 0.183 0.19747 0 0.20153 0.18826 0.21238 0.20409 0.2085 0.233 -0.49875 -0.11475 -0.21689 -0.15584 -0.27501 -0.40056 -0.30237 -0.48204 -0.62353 -0.44979 -0.40039 -0.58093 -0.52041 -0.00058592 -0.0017669 0.00037057 -0.0027158 -4.4322 0 0 0.22803 0 -0.019311 -0.10178 -0.23095 0 0
2.7813 0.17953 0.18328 0.18674 0.1895 0 0.19573 0.18745 0.20904 0.20313 0.21061 0.23505 0.17629 -0.12627 -0.22307 -0.16352 -0.2585 -0.42499 -0.29846 -0.46421 -0.59383 -0.45851 -0.40203 -0.58116 -0.51936 -0.00051646 -0.0013633 0.00066158 -0.003001 -4.4228 0 0 0.23184 0 -0.045347 -0.12676 -0.22151 0 0
2.7852 0.18084 0.18263 0.18969 0.18298 0 0.18447 0.18734 0.19975 0.20849 0.20593 0.23718 0.89915 -0.13901 -0.22753 -0.16395 -0.23926 -0.43241 -0.29633 -0.45298 -0.57054 -0.45829 -0.39732 -0.57832 -0.52392 -0.00070823 -0.0011657 0.00039366 -0.0028295 -4.3762 0 0 0.23279 0 -0.071 -0.14714 -0.21902 0 0
2.7891 0.1826 0.18371 0.18903 0.18039 0 0.17671 0.18721 0.19007 0.2131 0.19569 0.23415 1.6832 -0.147 -0.22761 -0.15738 -0.22178 -0.42143 -0.29688 -0.45281 -0.55963 -0.44622 -0.38515 -0.56947 -0.53032 -0.0009112 -0.0014269 0.0001623 -0.002192 -4.2891 0 0 0.22783 0 -0.089758 -0.15795 -0.22422 0 0
2.793 0.184 0.18565 0.18618 0.18099 0 0.17852 0.18692 0.18496 0.20799 0.18635 0.22013 2.5087 -0.1427 -0.21934 -0.14623 -0.2135 -0.39421 -0.29924 -0.46727 -0.56491 -0.41894 -0.36386 -0.55234 -0.52795 -0.00098958 -0.0021057 0.00032318 -0.0016402 -4.1637 0 0 0.21434 0 -0.093177 -0.15265 -0.23509 0 0
2.7969 0.18415 0.18662 0.1857 0.18292 0 0.18748 0.1845 0.18439 0.19091 0.18234 0.19368 3.342 -0.13096 -0.20596 -0.13658 -0.21373 -0.36598 -0.29939 -0.4854 -0.57275 -0.38536 -0.338 -0.5273 -0.51088 -0.00097624 -0.0027722 0.00063244 -0.0017856 -3.9919 0 0 0.1927 0 -0.087047 -0.13763 -0.24393 0 0
2.8008 0.1831 0.18527 0.1899 0.18423 0 0.19438 0.17652 0.18379 0.16933 0.18099 0.16126 4.1697 -0.1174 -0.1913 -0.13028 -0.21888 -0.34345 -0.29555 -0.49956 -0.57448 -0.3517 -0.31059 -0.49773 -0.48092 -0.00096538 -0.0029014 0.00062483 -0.0026549 -3.7662 0 0 0.16808 0 -0.077949 -0.11856 -0.2478 0 0
2.8047 0.18177 0.18173 0.19488 0.18259 0 0.19101 0.16205 0.17874 0.1543 0.17552 0.13476 5.0096 -0.10604 -0.17857 -0.12802 -0.22584 -0.33039 -0.2869 -0.50467 -0.56491 -0.32232 -0.28388 -0.46881 -0.44115 -0.0010216 -0.0023711 0.00021081 -0.0036039 -3.5082 0 0 0.14843 0 -0.07082 -0.099487 -0.24543 0 0
2.8086 0.18052 0.17714 0.1928 0.17609 0 0.17748 0.14632 0.16903 0.15078 0.16307 0.12334 5.8882 -0.10152 -0.1721 -0.12967 -0.23026 -0.32968 -0.27315 -0.49533 -0.53952 -0.30212 -0.26061 -0.44524 -0.39763 -0.0011863 -0.0016562 -0.00022942 -0.003916 -3.2784 0 0 0.13905 0 -0.071678 -0.085132 -0.23644 0 0
2.8125 0.17817 0.17225 0.17901 0.16561 0 0.1621 0.13871 0.15829 0.15382 0.14869 0.12626 6.8105 -0.10597 -0.1774 -0.13236 -0.22631 -0.33891 -0.25765 -0.47104 -0.50353 -0.29459 -0.24485 -0.42927 -0.36626 -0.0014903 -0.0014256 -0.00032702 -0.0034759 -3.1424 0 0 0.13838 0 -0.085309 -0.079775 -0.22513 0 0
2.8164 0.1732 0.16684 0.15722 0.1558 0 0.15411 0.14542 0.15005 0.15432 0.14079 0.13373 7.7566 -0.11279 -0.19066 -0.13351 -0.2159 -0.34948 -0.24527 -0.44309 -0.4721 -0.29372 -0.23588 -0.42025 -0.3527 -0.0018858 -0.0018761 -0.00015976 -0.0028347 -3.1202 0 0 0.13975 0 -0.10474 -0.079844 -0.21706 0 0
2.8203 0.16604 0.16043 0.13768 0.1519 0 0.15565 0.16285 0.1449 0.14832 0.14272 0.13606 8.7078 -0.11825 -0.20903 -0.13283 -0.20059 -0.35802 -0.23822 -0.41697 -0.45243 -0.2966 -0.23345 -0.41577 -0.35783 -0.0021778 -0.0024928 -0.00010401 -0.0026357 -3.1682 0 0 0.13812 0 -0.12535 -0.083282 -0.21426 0 0
2.8242 0.15954 0.15361 0.12935 0.15417 0 0.16028 0.17822 0.14129 0.14036 0.14953 0.13286 9.6712 -0.11896 -0.22908 -0.13054 -0.18225 -0.36186 -0.23809 -0.39744 -0.44999 -0.30045 -0.23692 -0.4137 -0.3805 -0.0021112 -0.0025372 -0.00029689 -0.0030265 -3.214 0 0 0.13503 0 -0.14238 -0.087948 -0.21795 0 0
2.8281 0.15611 0.14815 0.13308 0.15625 0 0.15916 0.17819 0.13848 0.13801 0.15326 0.13273 10.674 -0.11051 -0.24384 -0.1286 -0.16367 -0.35828 -0.2464 -0.39001 -0.46986 -0.30194 -0.245 -0.41339 -0.41525 -0.001605 -0.0017938 -0.00039078 -0.0036328 -3.2095 0 0 0.1365 0 -0.14754 -0.090869 -0.22845 0 0
2.832 0.15428 0.14531 0.14171 0.15057 0 0.14906 0.1592 0.13765 0.14369 0.15079 0.14311 11.732 -0.096419 -0.24775 -0.13002 -0.14614 -0.34986 -0.25807 -0.38931 -0.49723 -0.30117 -0.2525 -0.4151 -0.44549 -0.00090495 -0.00079395 5.9605e-05 -0.0040214 -3.1568 0 0 0.14569 0 -0.13975 -0.091058 -0.2402 0 0
2.8359 0.14891 0.14402 0.14638 0.13658 0 0.13507 0.13133 0.14011 0.15236 0.14597 0.16045 12.828 -0.081876 -0.24137 -0.13493 -0.12842 -0.33894 -0.26869 -0.38848 -0.51877 -0.30007 -0.25606 -0.41839 -0.46374 -0.00044262 -0.00028042 0.0010059 -0.0040911 -3.0905 0 0 0.15803 0 -0.12339 -0.089373 -0.24958 0 0
2.8398 0.13603 0.14103 0.1434 0.12294 0 0.12585 0.11206 0.14468 0.15691 0.14405 0.17165 13.929 -0.07025 -0.22576 -0.14268 -0.10939 -0.32641 -0.27553 -0.38329 -0.5264 -0.29991 -0.25348 -0.42129 -0.46648 -0.0004824 -0.00048541 0.0018224 -0.0040142 -3.0427 0 0 0.16457 0 -0.1018 -0.086294 -0.25471 0 0
2.8438 0.11788 0.13348 0.1359 0.11974 0 0.12595 0.11385 0.14763 0.15474 0.14519 0.1666 15.014 -0.06503 -0.20306 -0.15186 -0.087586 -0.31278 -0.27595 -0.36962 -0.51252 -0.30205 -0.24266 -0.42127 -0.45177 -0.00088699 -0.00098008 0.0018889 -0.0039147 -3.0225 0 0 0.16049 0 -0.079135 -0.082344 -0.25415 0 0
2.8477 0.10236 0.12169 0.12963 0.12762 0 0.13176 0.13403 0.14528 0.14882 0.14388 0.1496 16.098 -0.069333 -0.17964 -0.15725 -0.061611 -0.29674 -0.26719 -0.3449 -0.47207 -0.30675 -0.22155 -0.41705 -0.42242 -0.0012413 -0.0012026 0.0012332 -0.0037308 -3.0138 0 0 0.15018 0 -0.062376 -0.076839 -0.24799 0 0
2.8516 0.096297 0.10919 0.1271 0.13492 0 0.13409 0.15514 0.13666 0.14282 0.13488 0.13692 17.212 -0.076443 -0.16137 -0.15646 -0.035006 -0.27817 -0.25434 -0.31795 -0.4244 -0.31015 -0.19686 -0.40915 -0.3918 -0.0012196 -0.0010361 0.00052439 -0.0033934 -2.9792 0 0 0.14328 0 -0.051253 -0.068731 -0.24116 0 0
2.8555 0.098453 0.099438 0.12531 0.12733 0 0.12513 0.15614 0.12383 0.13664 0.11892 0.14128 18.371 -0.082397 -0.1497 -0.14906 -0.01014 -0.25731 -0.23963 -0.29291 -0.37845 -0.30937 -0.17199 -0.39822 -0.36378 -0.00084304 -0.00081477 0.00040065 -0.0030218 -2.8665 0 0 0.14525 0 -0.044217 -0.057064 -0.2356 0 0
2.8594 0.099055 0.091742 0.11833 0.10153 0 0.10424 0.12746 0.10999 0.12724 0.10205 0.15795 19.56 -0.083509 -0.14512 -0.13534 0.010908 -0.23465 -0.22497 -0.27293 -0.34152 -0.30157 -0.14998 -0.38273 -0.34053 -0.00041056 -0.00084 0.00083391 -0.0028319 -2.6291 0 0 0.15169 0 -0.039315 -0.04114 -0.23277 0 0
2.8633 0.086637 0.080268 0.10195 0.069192 0 0.078231 0.078358 0.097264 0.11312 0.08954 0.16695 20.746 -0.074183 -0.14669 -0.11672 0.025227 -0.21122 -0.21229 -0.26041 -0.3212 -0.28126 -0.13475 -0.3586 -0.32099 -0.00021974 -0.0010343 0.001191 -0.0028656 -2.2562 0 0 0.15163 0 -0.032881 -0.019921 -0.23397 0 0
2.8672 0.056131 0.057403 0.075587 0.046006 0 0.055675 0.030021 0.085303 0.096237 0.080382 0.15096 21.917 -0.053788 -0.14749 -0.098199 0.035328 -0.18746 -0.19998 -0.24747 -0.30825 -0.24569 -0.12398 -0.32148 -0.29383 -0.00036488 -0.0011269 0.00090117 -0.0029215 -1.7848 0 0 0.13684 0 -0.02185 0.0045506 -0.23698 0 0
2.8711 0.011428 0.019227 0.039779 0.035106 0 0.038776 -0.00089718 0.070738 0.078818 0.067582 0.11234 23.085 -0.026885 -0.14261 -0.082003 0.047265 -0.16107 -0.18468 -0.22472 -0.28735 -0.19718 -0.11035 -0.26962 -0.25127 -0.00074299 -0.0010749 1.5824e-05 -0.0028226 -1.2683 0 0 0.10835 0 -0.0077259 0.029352 -0.23892 0 0
2.875 -0.038506 -0.031058 -0.0076918 0.020803 0 0.018811 -0.015228 0.047575 0.058833 0.043384 0.072772 24.271 0.0039357 -0.1293 -0.068436 0.065842 -0.1288 -0.1636 -0.18574 -0.24826 -0.13614 -0.087534 -0.20381 -0.18862 -0.0011562 -0.0011394 -0.00089103 -0.0026927 -0.71778 0 0 0.074881 0 0.0077399 0.052776 -0.2381 0 0
2.8789 -0.085183 -0.084195 -0.071109 -0.019728 0 -0.019873 -0.029414 0.0095855 0.029958 0.00451 0.053932 25.478 0.035895 -0.10542 -0.057061 0.096131 -0.086725 -0.13388 -0.1247 -0.18124 -0.063247 -0.048615 -0.12383 -0.10248 -0.0013636 -0.0015017 -0.001308 -0.0028293 -0.075495 0 0 0.044886 0 0.02224 0.073207 -0.23295 0 0
2.8828 -0.12318 -0.12955 -0.1493 -0.095243 0 -0.087474 -0.060203 -0.045132 -0.013089 -0.046342 0.055728 26.688 0.06553 -0.067756 -0.043793 0.15011 -0.021782 -0.088457 -0.031361 -0.069666 0.023563 0.024344 -0.024756 0.011517 -0.0011045 -0.0019116 -0.0012052 -0.0032267 0.74305 0 0 0.018574 0 0.030151 0.088057 -0.22084 0 0
2.8867 -0.1499 -0.16019 -0.22703 -0.18745 0 -0.17548 -0.10947 -0.11015 -0.069299 -0.10242 0.050917 27.871 0.093292 -0.023851 -0.024495 0.22189 0.063911 -0.031189 0.077947 0.065351 0.11842 0.12466 0.10249 0.13573 -0.00021765 -0.0018476 -0.00089771 -0.0032873 1.7678 0 0 -0.014262 0 0.031708 0.099533 -0.20447 0 0
2.8906 -0.16561 -0.17566 -0.27613 -0.25844 0 -0.25407 -0.16285 -0.17164 -0.13176 -0.15579 0.0018643 29.015 0.12023 0.022647 0.0022023 0.30691 0.16728 0.035913 0.19403 0.21121 0.21868 0.2466 0.26464 0.26232 0.0011594 -0.0010355 -0.00060936 -0.0021603 2.9293 0 0 -0.069011 0 0.028738 0.10907 -0.18518 0 0
2.8945 -0.17472 -0.18145 -0.27208 -0.27493 0 -0.28691 -0.20283 -0.21568 -0.19298 -0.19965 -0.11229 30.121 0.14717 0.068697 0.03685 0.40038 0.28407 0.11092 0.30898 0.35701 0.32164 0.38378 0.45764 0.38531 0.0025279 0.00028861 -0.00028074 0.00050074 4.093 0 0 -0.15574 0 0.023533 0.11799 -0.16409 0 0
2.8984 -0.18533 -0.18603 -0.21705 -0.23268 0 -0.25709 -0.22348 -0.23768 -0.24908 -0.23043 -0.27686 31.202 0.17507 0.11057 0.079469 0.495 0.40651 0.19159 0.41254 0.48867 0.42299 0.52605 0.66261 0.49842 0.0032761 0.0016818 0.00019889 0.0040735 5.1346 0 0 -0.2685 0 0.020434 0.12814 -0.1425 0 0
2.9023 -0.20453 -0.19691 -0.14935 -0.1636 0 -0.18566 -0.23319 -0.24626 -0.29841 -0.24984 -0.44362 32.264 0.20323 0.14601 0.12543 0.5794 0.51709 0.27349 0.49845 0.59807 0.515 0.6558 0.85062 0.60188 0.0031094 0.0029752 0.00069297 0.0072896 5.9841 0 0 -0.38141 0 0.026391 0.14158 -0.12193 0 0
2.9063 -0.23217 -0.21705 -0.12459 -0.11917 0 -0.12541 -0.24445 -0.25758 -0.33745 -0.26496 -0.55293 33.302 0.23005 0.1774 0.16975 0.65112 0.60844 0.35309 0.57354 0.69504 0.59562 0.7684 0.99449 0.70247 0.0022865 0.0043241 0.0008792 0.009104 6.6119 0 0 -0.45748 0 0.041592 0.15814 -0.10282 0 0
2.9102 -0.25955 -0.24332 -0.17616 -0.13949 0 -0.12865 -0.26251 -0.28388 -0.36032 -0.28492 -0.56496 34.309 0.25471 0.20617 0.21016 0.70913 0.67744 0.42782 0.64154 0.78515 0.66371 0.86299 1.0814 0.80269 0.0014266 0.0057699 0.00062878 0.0093647 7.0051 0 0 -0.46913 0 0.065283 0.17778 -0.085488 0 0
2.9141 -0.27581 -0.26807 -0.28459 -0.22665 0 -0.20955 -0.28392 -0.32477 -0.36461 -0.31473 -0.48424 35.28 0.27664 0.23388 0.24485 0.75324 0.72279 0.49503 0.70628 0.87399 0.71894 0.94046 1.1185 0.90415 0.0010488 0.006918 0.00022918 0.0087588 7.1845 0 0 -0.41932 0 0.095762 0.20027 -0.070155 0 0
2.918 -0.2773 -0.2836 -0.38415 -0.34016 0 -0.32949 -0.30399 -0.36761 -0.35763 -0.3505 -0.36317 36.214 0.2959 0.26259 0.27136 0.78151 0.74348 0.54643 0.77019 0.96492 0.76052 1.0038 1.1287 1.0023 0.0012592 0.0072373 0.00012084 0.0081879 7.2438 0 0 -0.34646 0 0.12791 0.22524 -0.057452 0 0
2.9219 -0.27091 -0.28698 -0.40786 -0.41918 0 -0.41962 -0.32211 -0.39579 -0.35469 -0.38028 -0.27791 37.111 0.31545 0.29206 0.29249 0.79839 0.75406 0.5796 0.8282 1.0473 0.79521 1.0627 1.1372 1.0842 0.0018171 0.0067154 0.00039684 0.0081634 7.3329 0 0 -0.30451 0 0.15404 0.25011 -0.046145 0 0
2.9258 -0.26792 -0.28189 -0.33846 -0.41996 0 -0.42695 -0.33835 -0.39831 -0.36766 -0.39101 -0.28527 37.971 0.33658 0.32055 0.30954 0.8045 0.76043 0.59423 0.87347 1.1087 0.82481 1.1177 1.1575 1.1399 0.0024246 0.0060755 0.00065179 0.0086521 7.5508 0 0 -0.32771 0 0.1717 0.27282 -0.03509 0 0
2.9297 -0.27403 -0.27597 -0.22454 -0.34495 0 -0.35121 -0.34683 -0.37479 -0.39267 -0.37738 -0.3843 38.791 0.35964 0.34617 0.32292 0.7992 0.7651 0.59024 0.8998 1.1386 0.84901 1.1664 1.1831 1.1614 0.0029135 0.006184 0.00042491 0.0093194 7.8269 0 0 -0.40449 0 0.17985 0.29138 -0.02333 0 0
2.9336 -0.28539 -0.27546 -0.14682 -0.24352 0 -0.24544 -0.33722 -0.33458 -0.409 -0.3461 -0.50997 39.566 0.38434 0.36578 0.33233 0.7802 0.7685 0.56763 0.89822 1.1216 0.86508 1.2017 1.191 1.1381 0.0032105 0.0072108 -0.0002003 0.0098423 7.923 0 0 -0.4815 0 0.1782 0.30281 -0.0095611 0 0
2.9375 -0.2939 -0.28132 -0.15977 -0.18144 0 -0.17958 -0.30611 -0.29217 -0.39301 -0.31238 -0.56943 40.29 0.40633 0.37348 0.33559 0.74389 0.76287 0.53205 0.86034 1.0452 0.862 1.204 1.1565 1.0637 0.0032565 0.0084596 -0.00053336 0.010065 7.5995 0 0 -0.49777 0 0.17202 0.30243 0.0073902 0 0
2.9414 -0.29578 -0.28964 -0.25381 -0.19803 0 -0.19341 -0.26669 -0.26155 -0.3377 -0.29045 -0.50145 40.96 0.42204 0.3705 0.33354 0.69688 0.74341 0.49582 0.80202 0.93816 0.83757 1.1718 1.0692 0.96458 0.0030593 0.0090803 7.2913e-05 0.010005 6.8261 0 0 -0.42574 0 0.16943 0.29321 0.025425 0 0
2.9453 -0.29451 -0.29572 -0.3658 -0.27998 0 -0.27184 -0.24343 -0.25069 -0.26195 -0.28475 -0.31964 41.58 0.42971 0.35728 0.3268 0.64302 0.70791 0.46457 0.73189 0.81732 0.7904 1.1047 0.94285 0.85473 0.0028026 0.008903 0.0014704 0.0098046 5.8518 0 0 -0.29035 0 0.17422 0.27727 0.042549 0 0
2.9492 -0.29575 -0.29793 -0.42667 -0.37049 0 -0.35837 -0.25293 -0.25801 -0.20043 -0.28782 -0.1078 42.163 0.4283 0.33488 0.31647 0.58684 0.65575 0.44311 0.65921 0.70052 0.72088 1.0052 0.81101 0.74852 0.0027813 0.0084961 0.0026744 0.0096324 5.0595 0 0 -0.15346 0 0.18932 0.25745 0.056498 0 0
2.9531 -0.30073 -0.29827 -0.40811 -0.40823 0 -0.39496 -0.28822 -0.27277 -0.1805 -0.28644 0.03095 42.72 0.41708 0.30527 0.30537 0.53773 0.58876 0.43807 0.59982 0.62006 0.63221 0.88067 0.71084 0.67104 0.0031248 0.0084313 0.0026812 0.0095657 4.7158 0 0 -0.075878 0 0.21808 0.24027 0.061879 0 0
2.957 -0.30533 -0.29959 -0.33548 -0.36915 0 -0.3604 -0.32235 -0.28094 -0.20306 -0.27183 0.036639 43.246 0.40258 0.27556 0.29817 0.50442 0.52309 0.44447 0.56245 0.58969 0.54534 0.76097 0.6652 0.63346 0.0035929 0.0086259 0.0014066 0.0095235 4.8186 0 0 -0.082789 0 0.25274 0.2335 0.056427 0 0
2.9609 -0.30523 -0.30244 -0.2633 -0.28222 0 -0.282 -0.32967 -0.27379 -0.24222 -0.24653 -0.075293 43.727 0.38923 0.24995 0.2961 0.48819 0.46956 0.45508 0.54451 0.60017 0.47461 0.66377 0.67321 0.63008 0.00374 0.0085034 -0.00017785 0.0093637 5.1478 0 0 -0.15334 0 0.28502 0.23862 0.041918 0 0
2.9648 -0.30087 -0.30457 -0.23633 -0.20851 0 -0.2153 -0.30587 -0.25388 -0.2645 -0.22312 -0.23023 44.147 0.37927 0.23121 0.29937 0.48977 0.43523 0.46505 0.54378 0.64354 0.42978 0.6005 0.71445 0.65643 0.0033577 0.0077455 -0.00088254 0.0090838 5.4504 0 0 -0.23749 0 0.30874 0.25579 0.020043 0 0
2.9688 -0.29636 -0.30309 -0.26384 -0.19865 0 -0.20638 -0.26946 -0.23393 -0.25358 -0.21576 -0.3435 44.508 0.37442 0.22199 0.30744 0.50909 0.42693 0.46906 0.55668 0.70809 0.42067 0.58201 0.76305 0.70572 0.0027446 0.0067332 -0.00032685 0.0089003 5.6009 0 0 -0.28724 0 0.31693 0.28396 -0.0066002 0 0
2.9727 -0.29428 -0.29711 -0.31968 -0.25802 0 -0.26136 -0.24537 -0.2288 -0.2222 -0.23081 -0.36834 44.823 0.37352 0.22605 0.31658 0.54477 0.45267 0.46061 0.57729 0.76997 0.46015 0.62151 0.80228 0.76462 0.0024683 0.0061664 0.00080976 0.0090615 5.633 0 0 -0.28349 0 0.29782 0.31629 -0.030905 0 0
2.9766 -0.29244 -0.28821 -0.36268 -0.34321 0 -0.34206 -0.24683 -0.24596 -0.20236 -0.26287 -0.31552 45.109 0.37088 0.23723 0.32237 0.58582 0.49489 0.44598 0.5988 0.81578 0.52382 0.68945 0.83132 0.81891 0.002814 0.0063225 0.0015077 0.0095475 5.6679 0 0 -0.24457 0 0.26149 0.34231 -0.047874 0 0
2.9805 -0.28643 -0.2787 -0.36229 -0.3916 0 -0.39057 -0.26983 -0.28029 -0.22094 -0.29828 -0.23921 45.368 0.36415 0.25272 0.32359 0.62837 0.546 0.42959 0.62008 0.844 0.59992 0.77295 0.86145 0.86485 0.003481 0.0068113 0.0013466 0.0099952 5.8171 0 0 -0.21249 0 0.21405 0.35763 -0.055628 0 0
2.9844 -0.27477 -0.26948 -0.31564 -0.36416 0 -0.36739 -0.30024 -0.31635 -0.27852 -0.3229 -0.20224 45.589 0.35184 0.26961 0.31976 0.66898 0.59875 0.41589 0.64031 0.85532 0.67668 0.85943 0.90554 0.89984 0.0038559 0.0070728 0.00075255 0.0099906 6.1177 0 0 -0.22499 0 0.16239 0.35918 -0.053098 0 0
2.9883 -0.26065 -0.2597 -0.24814 -0.27249 0 -0.27868 -0.32309 -0.33639 -0.34708 -0.32884 -0.2407 45.759 0.33332 0.28352 0.31159 0.70304 0.64342 0.41204 0.65877 0.85378 0.73626 0.93123 0.96758 0.92102 0.0035859 0.0069957 0.00040104 0.0094647 6.5067 0 0 -0.28976 0 0.11861 0.34357 -0.039072 0 0
2.9922 -0.24859 -0.24819 -0.1977 -0.17182 0 -0.17405 -0.32711 -0.33017 -0.38826 -0.31697 -0.34464 45.876 0.31478 0.29098 0.30407 0.72765 0.67448 0.41963 0.67327 0.85033 0.76705 0.97707 1.0379 0.92976 0.0028606 0.0069397 0.0004834 0.0087796 6.8349 0 0 -0.37778 0 0.094678 0.31829 -0.018317 0 0
2.9961 -0.24006 -0.23518 -0.19081 -0.12398 0 -0.11479 -0.307 -0.30128 -0.37925 -0.29526 -0.46352 45.951 0.30152 0.29275 0.29992 0.74323 0.69417 0.43234 0.68162 0.84823 0.77442 1.0015 1.0964 0.92809 0.0021414 0.0071921 0.00061365 0.0083948 6.9354 0 0 -0.44161 0 0.089102 0.29286 0.003821 0 0
3 -0.23304 -0.22261 -0.22506 -0.15523 0 -0.13312 -0.2676 -0.26607 -0.32816 -0.27455 -0.53426 45.995 0.29629 0.28938 0.29985 0.74914 0.70305 0.44506 0.68177 0.84686 0.76188 1.0073 1.1214 0.91554 0.0016845 0.0075587 0.00040228 0.0084555 6.7297 0 0 -0.44706 0 0.099509 0.27276 0.024197 0 0
3.0039 -0.22541 -0.21286 -0.27052 -0.23805 0 -0.21043 -0.22655 -0.24447 -0.26808 -0.2634 -0.51766 46.02 0.30107 0.28186 0.3038 0.74487 0.70185 0.45188 0.6718 0.84412 0.73441 0.99813 1.0998 0.89137 0.0013955 0.0075819 -8.6951e-06 0.0087245 6.3006 0 0 -0.39581 0 0.12165 0.26311 0.039748 0 0
3.0078 -0.21786 -0.20714 -0.29029 -0.31018 0 -0.29033 -0.20708 -0.24678 -0.23421 -0.26333 -0.42135 46.033 0.31583 0.27111 0.30776 0.72626 0.68566 0.43961 0.64757 0.83057 0.69789 0.97597 1.0331 0.85047 0.0011302 0.0070989 -7.7407e-05 0.0089021 5.8459 0 0 -0.32185 0 0.14411 0.27145 0.043709 0 0
3.0117 -0.2127 -0.20483 -0.26627 -0.31822 0 -0.3177 -0.22083 -0.26527 -0.23967 -0.26709 -0.2936 46.042 0.32976 0.25857 0.30558 0.69768 0.65484 0.41145 0.61627 0.80432 0.65812 0.94466 0.93556 0.79917 0.0010125 0.0064533 0.00048889 0.0089513 5.52 0 0 -0.2646 0 0.15643 0.28882 0.037061 0 0
3.0156 -0.21044 -0.20411 -0.21123 -0.25478 0 -0.27599 -0.2539 -0.27775 -0.26636 -0.26213 -0.19113 46.044 0.33733 0.24371 0.29484 0.66079 0.60802 0.37182 0.58149 0.76619 0.61369 0.90189 0.8264 0.741 0.0013294 0.0061252 0.0013186 0.0090706 5.2882 0 0 -0.2399 0 0.15719 0.30931 0.020262 0 0
3.0195 -0.20862 -0.20298 -0.15875 -0.16251 0 -0.19613 -0.27244 -0.26236 -0.27711 -0.23859 -0.14315 46.021 0.33443 0.22595 0.27431 0.61735 0.54486 0.32587 0.5462 0.71776 0.56269 0.84529 0.7203 0.67954 0.0020998 0.006252 0.001701 0.0093798 4.9403 0 0 -0.23151 0 0.14705 0.32743 -0.0058048 0 0
3.0234 -0.20449 -0.20019 -0.13945 -0.10228 0 -0.13174 -0.24793 -0.21375 -0.24154 -0.19709 -0.13751 45.946 0.31634 0.20387 0.24344 0.56966 0.46518 0.28246 0.51374 0.66202 0.5006 0.76962 0.62241 0.62009 0.002855 0.0065991 0.0013334 0.0097151 4.2773 0 0 -0.20842 0 0.13019 0.3351 -0.039823 0 0
3.0273 -0.19851 -0.19566 -0.16139 -0.10941 0 -0.12016 -0.1823 -0.14838 -0.15877 -0.14998 -0.13712 45.799 0.28746 0.17787 0.20909 0.52317 0.37991 0.2544 0.48469 0.60549 0.42642 0.67618 0.53066 0.56965 0.0029825 0.0069382 0.00068191 0.0097801 3.3215 0 0 -0.15262 0 0.12133 0.32599 -0.075145 0 0
3.0313 -0.1944 -0.19073 -0.20721 -0.17014 0 -0.15821 -0.10985 -0.094429 -0.061475 -0.11422 -0.11134 45.587 0.25959 0.15177 0.17928 0.48171 0.30325 0.24176 0.45629 0.55115 0.34918 0.57837 0.44318 0.52868 0.0023319 0.0072829 0.00053409 0.0094704 2.3565 0 0 -0.07462 0 0.12811 0.30528 -0.10492 0 0
3.0352 -0.19559 -0.18777 -0.24717 -0.23464 0 -0.209 -0.072408 -0.073877 0.002687 -0.10081 -0.057426 45.339 0.24009 0.12882 0.15819 0.44792 0.24425 0.24308 0.42753 0.49997 0.27659 0.48658 0.36476 0.49771 0.0014251 0.0076729 0.001185 0.0089874 1.7506 0 0 -0.0058558 0 0.15318 0.27665 -0.12471 0 0
3.0391 -0.20193 -0.18928 -0.25775 -0.25533 0 -0.23234 -0.088295 -0.089874 0.0014117 -0.1087 0.0019332 45.081 0.23604 0.11255 0.14931 0.42427 0.21132 0.25537 0.39791 0.4526 0.21733 0.41219 0.30737 0.47689 0.00098858 0.007851 0.0020984 0.008618 1.7054 0 0 0.024057 0 0.19716 0.24462 -0.13049 0 0
3.043 -0.21018 -0.19625 -0.23462 -0.22105 0 -0.21467 -0.141 -0.12756 -0.060194 -0.12764 0.038074 44.814 0.26002 0.11169 0.1575 0.41764 0.22161 0.27125 0.37126 0.41241 0.19325 0.38322 0.2844 0.46952 0.0012544 0.0073823 0.0023976 0.0084508 2.1343 0 0 0.0069348 0 0.25561 0.21836 -0.11389 0 0
3.0469 -0.21717 -0.20693 -0.19471 -0.16284 0 -0.17683 -0.19486 -0.16563 -0.14188 -0.1467 0.034837 44.514 0.30322 0.12534 0.17454 0.42648 0.26363 0.28171 0.35628 0.38408 0.20642 0.40236 0.30319 0.47515 0.0017545 0.0061953 0.0016887 0.0083503 2.755 0 0 -0.041096 0 0.30868 0.20285 -0.082012 0 0
3.0508 -0.22183 -0.21709 -0.16686 -0.12921 0 -0.15571 -0.22189 -0.18904 -0.1949 -0.16125 -0.006301 44.16 0.35571 0.14986 0.1947 0.449 0.32636 0.2859 0.35885 0.37296 0.25186 0.46337 0.36149 0.49507 0.0018317 0.0048928 0.00039919 0.0081768 3.2989 0 0 -0.093199 0 0.34595 0.19762 -0.041979 0 0
3.0547 -0.22389 -0.2219 -0.17451 -0.15019 0 -0.17502 -0.21754 -0.19527 -0.19543 -0.17355 -0.072945 43.756 0.40888 0.18152 0.21391 0.48361 0.40098 0.28477 0.38333 0.38425 0.3245 0.55963 0.44993 0.5309 0.0013325 0.0043279 -0.00065969 0.0079458 3.6663 0 0 -0.13061 0 0.36026 0.20151 1.6001e-05 0 0
3.0586 -0.22169 -0.21849 -0.21822 -0.21596 0 -0.22658 -0.19673 -0.19263 -0.16074 -0.18821 -0.15094 43.325 0.45067 0.21452 0.22766 0.52821 0.47619 0.28169 0.43506 0.42606 0.41643 0.68073 0.55766 0.58563 0.00075627 0.0047808 -0.0010187 0.0077314 3.9365 0 0 -0.15368 0 0.34374 0.21206 0.035335 0 0
3.0625 -0.21268 -0.20751 -0.26973 -0.28343 0 -0.2751 -0.17934 -0.19408 -0.13593 -0.20748 -0.22928 42.886 0.46323 0.23691 0.23322 0.57512 0.53549 0.2869 0.51171 0.50486 0.5079 0.79918 0.67579 0.65925 0.00071633 0.0056271 -0.00085168 0.0074804 4.2617 0 0 -0.17881 0 0.29617 0.22211 0.050682 0 0
3.0664 -0.1968 -0.19268 -0.28631 -0.30517 0 -0.28236 -0.1786 -0.2097 -0.1601 -0.2298 -0.30068 42.434 0.45031 0.24584 0.23521 0.61534 0.57762 0.30347 0.59342 0.60227 0.5851 0.8956 0.79623 0.73896 0.0012911 0.0059272 -0.00064749 0.0070428 4.745 0 0 -0.22422 0 0.23719 0.22669 0.04813 0 0
3.0703 -0.17905 -0.17908 -0.24086 -0.26113 0 -0.23434 -0.19732 -0.24043 -0.23686 -0.25129 -0.36067 41.947 0.41489 0.24108 0.23614 0.64363 0.60295 0.33102 0.66894 0.70675 0.64272 0.96232 0.90796 0.81661 0.0019432 0.005356 -0.0006868 0.0064369 5.3676 0 0 -0.29395 0 0.17634 0.22403 0.029943 0 0
3.0742 -0.16752 -0.17115 -0.14789 -0.17321 0 -0.15327 -0.2287 -0.27585 -0.33039 -0.26776 -0.40583 41.414 0.36159 0.22374 0.23834 0.65538 0.61287 0.36754 0.72738 0.8056 0.67724 0.99446 0.99578 0.88365 0.0020708 0.00449 -0.00085991 0.0060117 5.9852 0 0 -0.37086 0 0.12258 0.2131 -0.00029054 0 0
3.0781 -0.16774 -0.1713 -0.062494 -0.09362 0 -0.086295 -0.25842 -0.29877 -0.38964 -0.27622 -0.43128 40.849 0.29918 0.19753 0.24432 0.64159 0.60857 0.4054 0.74941 0.87302 0.68359 0.98616 1.0443 0.92233 0.0016013 0.0041638 -0.00090712 0.0062155 6.3869 0 0 -0.42395 0 0.088918 0.19309 -0.035078 0 0
3.082 -0.17831 -0.17909 -0.046537 -0.073444 0 -0.07695 -0.27015 -0.29603 -0.38254 -0.27579 -0.42971 40.276 0.24278 0.17289 0.25125 0.60726 0.59557 0.43056 0.73637 0.89559 0.67139 0.95583 1.045 0.9269 0.0010319 0.0046286 -0.00071763 0.0071315 6.4018 0 0 -0.42682 0 0.073595 0.16922 -0.063278 0 0
3.0859 -0.19194 -0.19113 -0.12276 -0.1299 0 -0.13673 -0.25546 -0.2686 -0.31635 -0.26811 -0.39532 39.702 0.19763 0.15395 0.25524 0.56107 0.57538 0.43774 0.69934 0.87788 0.64765 0.91675 1.0014 0.90264 0.00091942 0.0054211 -0.0003621 0.0082833 6.0102 0 0 -0.37552 0 0.068441 0.14536 -0.082243 0 0
3.0898 -0.20101 -0.20202 -0.25163 -0.23277 0 -0.23489 -0.22222 -0.23227 -0.23139 -0.25624 -0.33196 39.11 0.1663 0.14227 0.25334 0.5094 0.54793 0.42419 0.64606 0.82412 0.61549 0.87568 0.92758 0.8536 0.0013711 0.0060033 7.8166e-05 0.0089893 5.3819 0 0 -0.29323 0 0.067641 0.12404 -0.091409 0 0
3.0938 -0.20294 -0.20695 -0.3523 -0.32049 0 -0.31473 -0.19207 -0.20665 -0.17406 -0.24215 -0.25769 38.476 0.15026 0.1383 0.24225 0.46003 0.51252 0.38841 0.58598 0.74151 0.57735 0.83834 0.84086 0.78569 0.002019 0.0063592 0.00059281 0.0089613 4.7884 0 0 -0.21748 0 0.064288 0.10785 -0.091609 0 0
3.0977 -0.201 -0.20469 -0.35688 -0.33813 0 -0.32808 -0.18487 -0.20043 -0.16792 -0.22486 -0.19773 37.789 0.14883 0.13808 0.21824 0.42803 0.46826 0.3339 0.5337 0.64757 0.53334 0.80519 0.75387 0.71144 0.0024189 0.0068503 0.001124 0.0085381 4.4269 0 0 -0.17724 0 0.049319 0.10076 -0.088163 0 0
3.1016 -0.20056 -0.19878 -0.25977 -0.27403 0 -0.26684 -0.20182 -0.20529 -0.20046 -0.2019 -0.1674 37.062 0.1523 0.13498 0.18883 0.41376 0.42235 0.27763 0.49138 0.56193 0.48585 0.76855 0.67086 0.64299 0.0024104 0.007563 0.0014529 0.0083015 4.2812 0 0 -0.17515 0 0.027511 0.099991 -0.087635 0 0
3.1055 -0.20428 -0.19521 -0.12521 -0.16979 0 -0.17003 -0.22278 -0.20386 -0.2328 -0.17358 -0.15853 36.312 0.15765 0.12714 0.15838 0.41614 0.37959 0.2267 0.45739 0.49026 0.43641 0.72445 0.58999 0.58332 0.0021121 0.008002 0.0013205 0.0084698 4.1399 0 0 -0.18683 0 0.003655 0.10427 -0.091438 0 0
3.1094 -0.21007 -0.19759 -0.04498 -0.094014 0 -0.099452 -0.22217 -0.18468 -0.2256 -0.14574 -0.14372 35.539 0.16247 0.11384 0.13121 0.43275 0.3447 0.18708 0.42942 0.43623 0.3871 0.67018 0.50908 0.53407 0.0016769 0.0075546 0.0007082 0.0087094 3.7705 0 0 -0.17818 0 -0.017021 0.11213 -0.10002 0 0
3.1133 -0.21313 -0.2038 -0.074533 -0.095616 0 -0.098491 -0.19077 -0.15134 -0.16579 -0.12717 -0.098545 34.734 0.16503 0.096338 0.1144 0.45877 0.32636 0.16666 0.40349 0.40301 0.34296 0.60394 0.43109 0.49589 0.0011612 0.0062007 -4.2737e-05 0.0085521 3.1182 0 0 -0.12961 0 -0.024741 0.12136 -0.11202 0 0
3.1172 -0.20999 -0.20752 -0.19254 -0.1688 0 -0.16216 -0.14439 -0.11869 -0.077441 -0.12297 -0.025146 33.89 0.16729 0.082163 0.11056 0.483 0.32708 0.16331 0.37772 0.38401 0.31124 0.53685 0.36608 0.46432 0.00064149 0.0046238 -0.00045743 0.0079578 2.3738 0 0 -0.051684 0 -0.014259 0.12887 -0.12198 0 0
3.1211 -0.20165 -0.20394 -0.3137 -0.25627 0 -0.24049 -0.11214 -0.10126 -0.0087143 -0.13014 0.04365 33.016 0.17184 0.075656 0.11559 0.50072 0.34076 0.16941 0.35566 0.37366 0.29376 0.48065 0.3288 0.43732 0.00034927 0.0035665 -0.00030649 0.0074062 1.8633 0 0 0.018484 0 0.009291 0.13397 -0.1277 0 0
3.125 -0.1933 -0.19468 -0.34794 -0.29057 0 -0.27452 -0.11462 -0.10443 -0.0015101 -0.14031 0.065149 32.127 0.18036 0.078811 0.12671 0.51041 0.36338 0.18105 0.34135 0.37121 0.29197 0.44347 0.33257 0.41597 0.0005511 0.0031582 0.00023276 0.0074117 1.8471 0 0 0.03889 0 0.041765 0.13665 -0.12872 0 0
3.1289 -0.19073 -0.18714 -0.26567 -0.2444 0 -0.23961 -0.15006 -0.12411 -0.062973 -0.14768 0.017337 31.226 0.19432 0.092655 0.14053 0.51174 0.39013 0.19437 0.33939 0.37688 0.30659 0.43286 0.382 0.40233 0.0012313 0.0029577 0.00077494 0.0079744 2.3684 0 0 -0.010185 0 0.077803 0.13731 -0.12537 0 0
3.1328 -0.19582 -0.18833 -0.12232 -0.1523 0 -0.1641 -0.19773 -0.15212 -0.15928 -0.1545 -0.08447 30.294 0.21549 0.11599 0.15139 0.50749 0.413 0.20595 0.36103 0.39891 0.34024 0.46388 0.4685 0.40756 0.0019426 0.0026051 0.001057 0.0085438 3.2399 0 0 -0.11101 0 0.10544 0.13781 -0.12087 0 0
3.1367 -0.20479 -0.19863 -0.022147 -0.086013 0 -0.10857 -0.23363 -0.18089 -0.23781 -0.16823 -0.19719 29.309 0.23852 0.13892 0.15829 0.50541 0.43095 0.2177 0.39778 0.43645 0.3829 0.51844 0.57219 0.43162 0.0020859 0.0022752 0.0010782 0.0085391 4.1529 0 0 -0.21686 0 0.12065 0.14027 -0.11954 0 0
3.1406 -0.21101 -0.21134 -0.044192 -0.10082 0 -0.12054 -0.24531 -0.20498 -0.26298 -0.19308 -0.27753 28.267 0.2599 0.15748 0.16243 0.50809 0.44644 0.232 0.44341 0.48834 0.43091 0.58687 0.67071 0.47359 0.001431 0.002398 0.00098211 0.0079063 4.8368 0 0 -0.28074 0 0.12366 0.14511 -0.12217 0 0
3.1445 -0.21053 -0.21857 -0.18254 -0.19303 0 -0.19824 -0.23686 -0.22184 -0.23966 -0.22434 -0.30724 27.189 0.27632 0.16895 0.16525 0.51703 0.46238 0.25089 0.49159 0.55223 0.48108 0.66009 0.75039 0.53124 0.00038583 0.003021 0.00088875 0.0071752 5.1854 0 0 -0.286 0 0.11563 0.15222 -0.12871 0 0
3.1484 -0.20552 -0.21785 -0.34609 -0.30125 0 -0.29082 -0.22354 -0.23333 -0.20685 -0.25138 -0.29981 26.101 0.28245 0.17094 0.16943 0.53303 0.48435 0.27741 0.53241 0.62331 0.52961 0.7257 0.81196 0.59998 -0.0002932 0.0036256 0.00086125 0.0069867 5.2929 0 0 -0.25678 0 0.099187 0.16066 -0.13777 0 0
3.1523 -0.20228 -0.21334 -0.42124 -0.35081 0 -0.33481 -0.22132 -0.24573 -0.20679 -0.26637 -0.28739 25.008 0.27464 0.16766 0.17746 0.55127 0.51704 0.31077 0.55577 0.6882 0.57189 0.77265 0.86611 0.66525 -0.00012578 0.0036576 0.00095792 0.0075513 5.3773 0 0 -0.23923 0 0.081441 0.16658 -0.14419 0 0
3.1563 -0.20536 -0.21089 -0.35372 -0.30801 0 -0.29977 -0.23717 -0.26503 -0.25338 -0.27002 -0.29852 23.895 0.25742 0.16581 0.18771 0.56615 0.5556 0.34527 0.56497 0.7393 0.60659 0.80501 0.92175 0.71753 0.00069651 0.0031611 0.0012046 0.008515 5.6246 0 0 -0.26629 0 0.066265 0.16766 -0.14567 0 0
3.1602 -0.21315 -0.21222 -0.18944 -0.20387 0 -0.20973 -0.26444 -0.28977 -0.32315 -0.26921 -0.34066 22.738 0.23394 0.16857 0.19847 0.57458 0.59499 0.37681 0.56278 0.77248 0.632 0.82581 0.97603 0.75187 0.0015067 0.0027538 0.001483 0.0092883 6.0441 0 0 -0.33228 0 0.054707 0.16275 -0.14172 0 0
3.1641 -0.21923 -0.2141 -0.042628 -0.1109 0 -0.12604 -0.28614 -0.3087 -0.37354 -0.26953 -0.39616 21.534 0.20798 0.17841 0.20764 0.57385 0.6291 0.40113 0.55291 0.78476 0.6465 0.83897 1.0143 0.76462 0.0017596 0.0029432 0.0015267 0.0094957 6.4418 0 0 -0.3971 0 0.04713 0.15123 -0.13258 0 0
3.168 -0.21815 -0.21272 -0.013599 -0.091432 0 -0.1048 -0.2855 -0.30801 -0.37296 -0.27055 -0.43284 20.296 0.1878 0.19681 0.21051 0.55918 0.64178 0.40867 0.54114 0.76998 0.64408 0.84948 1.0198 0.74912 0.0014715 0.0035529 0.0011402 0.0091672 6.549 0 0 -0.41646 0 0.042929 0.13308 -0.12063 0 0
3.1719 -0.20992 -0.20812 -0.11667 -0.15553 0 -0.15924 -0.25804 -0.28348 -0.32094 -0.26777 -0.4235 19.037 0.17789 0.21581 0.20699 0.53497 0.62889 0.40025 0.53013 0.738 0.62734 0.8582 0.98602 0.71659 0.0011179 0.0039059 0.00045656 0.0085914 6.223 0 0 -0.3745 0 0.039516 0.11416 -0.111 0 0
3.1758 -0.1991 -0.20369 -0.27131 -0.25673 0 -0.25191 -0.2163 -0.24616 -0.24626 -0.25787 -0.36351 17.76 0.17787 0.23004 0.19876 0.50424 0.59272 0.37843 0.51714 0.69375 0.59847 0.86097 0.92025 0.67301 0.001131 0.0035543 -8.9222e-05 0.008039 5.5635 0 0 -0.294 0 0.03644 0.097848 -0.10521 0 0
3.1797 -0.18994 -0.20159 -0.36235 -0.32559 0 -0.32011 -0.18223 -0.21476 -0.18718 -0.24123 -0.27525 16.45 0.1866 0.23562 0.18746 0.46907 0.53625 0.34549 0.49902 0.64023 0.55919 0.85322 0.83823 0.62219 0.0014977 0.0027468 -0.00013632 0.0076156 4.8434 0 0 -0.21791 0 0.03371 0.086523 -0.10378 0 0
3.1836 -0.18297 -0.19944 -0.32371 -0.31559 0 -0.31671 -0.17134 -0.20042 -0.16763 -0.2197 -0.19457 15.096 0.2015 0.22793 0.17558 0.43169 0.46466 0.30447 0.47018 0.57988 0.51161 0.82715 0.75334 0.56749 0.00182 0.0021543 0.00022543 0.0073231 4.3032 0 0 -0.17832 0 0.031874 0.082866 -0.10645 0 0
3.1875 -0.17626 -0.19244 -0.18433 -0.23127 0 -0.23978 -0.18082 -0.19745 -0.18341 -0.19369 -0.147 13.703 0.21486 0.20591 0.16689 0.39471 0.39235 0.26184 0.42436 0.51511 0.46072 0.77325 0.67 0.5111 0.0017295 0.0022057 0.00050202 0.0071983 3.9753 0 0 -0.17614 0 0.032031 0.087237 -0.10976 0 0
3.1914 -0.16902 -0.17884 -0.044118 -0.12257 0 -0.13318 -0.19119 -0.18885 -0.20543 -0.16287 -0.13048 12.291 0.22204 0.1786 0.16128 0.35939 0.32973 0.22245 0.36891 0.44948 0.41139 0.70141 0.58508 0.45404 0.0012249 0.0027556 0.00027446 0.007344 3.68 0 0 -0.18451 0 0.033408 0.094175 -0.11068 0 0
3.1953 -0.1628 -0.16271 0.000257 -0.051891 0 -0.058172 -0.18106 -0.16162 -0.19838 -0.12984 -0.11874 10.876 0.22185 0.15081 0.15801 0.32659 0.28058 0.18824 0.30956 0.38545 0.36561 0.61841 0.49502 0.39732 0.00062644 0.0033503 -0.00035972 0.0077923 3.1951 0 0 -0.17044 0 0.035221 0.10071 -0.10847 0 0
3.1992 -0.15879 -0.15059 -0.07527 -0.055153 0 -0.054161 -0.14373 -0.11832 -0.14491 -0.1016 -0.084128 9.4516 0.21405 0.12714 0.15605 0.29723 0.24728 0.16076 0.25282 0.32581 0.32505 0.53234 0.40234 0.34233 0.00024604 0.0036816 -0.00085319 0.0083326 2.4569 0 0 -0.11833 0 0.036595 0.10402 -0.1029 0 0
3.2031 -0.1549 -0.14508 -0.20707 -0.12018 0 -0.1134 -0.093122 -0.075103 -0.060392 -0.085654 -0.022372 7.9984 0.20019 0.11463 0.15344 0.27424 0.23255 0.1429 0.21224 0.27807 0.2927 0.45994 0.3174 0.29441 0.00013294 0.0037182 -0.00073544 0.0085206 1.6358 0 0 -0.040753 0 0.035921 0.099795 -0.094975 0 0
3.207 -0.14668 -0.14202 -0.29177 -0.19523 0 -0.18657 -0.054781 -0.049126 0.013447 -0.083645 0.041011 6.4972 0.18706 0.11225 0.14966 0.25901 0.22863 0.13355 0.19324 0.24703 0.26834 0.41338 0.25462 0.25977 0.0001236 0.0035032 -6.1849e-05 0.0079582 1.032 0 0 0.028735 0 0.033624 0.089472 -0.087955 0 0
3.2109 -0.13175 -0.13419 -0.26083 -0.22269 0 -0.2163 -0.048494 -0.046739 0.035092 -0.08904 0.068746 4.948 0.17758 0.11566 0.14617 0.25122 0.23053 0.13123 0.19169 0.23257 0.25132 0.392 0.22565 0.24058 8.1548e-05 0.0030146 0.00067235 0.006664 0.87592 0 0 0.05544 0 0.031438 0.076584 -0.08278 0 0
3.2148 -0.11273 -0.11797 -0.12785 -0.17724 0 -0.17627 -0.074516 -0.061062 -0.0068934 -0.091908 0.040286 3.3713 0.1729 0.12181 0.14446 0.25055 0.23581 0.13529 0.20362 0.23439 0.24169 0.39432 0.23298 0.2383 3.5788e-05 0.002304 0.0010414 0.0051922 1.1724 0 0 0.024923 0 0.030904 0.063839 -0.079535 0 0
3.2188 -0.094807 -0.096176 0.024049 -0.083135 0 -0.08864 -0.1125 -0.078531 -0.083189 -0.086711 -0.031828 1.7926 0.17336 0.12702 0.14656 0.25635 0.24256 0.14505 0.2231 0.25137 0.23968 0.41684 0.26732 0.25391 8.643e-05 0.0016567 0.0010715 0.0043043 1.6902 0 0 -0.04655 0 0.034023 0.054544 -0.077738 0 0
3.2227 -0.080115 -0.074425 0.10335 0.0026313 0 -0.0069117 -0.13384 -0.087504 -0.14249 -0.07585 -0.11018 0.22492 0.17548 0.12633 0.15551 0.26558 0.2493 0.15874 0.23707 0.27761 0.24543 0.44872 0.31057 0.28469 0.00023284 0.0014288 0.0011109 0.0043985 2.094 0 0 -0.11995 0 0.043822 0.05363 -0.075126 0 0
3.2266 -0.064887 -0.05495 0.074086 0.03081 0 0.023225 -0.11953 -0.083162 -0.14716 -0.065832 -0.15802 -1.3379 0.17382 0.12117 0.16745 0.27273 0.25418 0.1715 0.23976 0.30043 0.25298 0.47535 0.34402 0.31611 0.00035764 0.001665 0.0013711 0.0051897 2.1344 0 0 -0.15673 0 0.057088 0.058103 -0.071089 0 0
3.2305 -0.042592 -0.034041 -0.022758 -0.0045195 0 -0.0037667 -0.071965 -0.067715 -0.098739 -0.060085 -0.16215 -2.9109 0.16609 0.11252 0.1789 0.27511 0.25477 0.18023 0.23002 0.31326 0.25828 0.491 0.35715 0.34038 0.00038892 0.0019858 0.001663 0.0059715 1.777 0 0 -0.14299 0 0.07126 0.065494 -0.066715 0 0
3.2344 -0.009948 -0.005496 -0.10253 -0.061723 0 -0.051129 -0.012336 -0.04768 -0.033669 -0.055357 -0.13721 -4.5012 0.15065 0.10128 0.18596 0.27033 0.24814 0.18177 0.20766 0.30998 0.25689 0.49081 0.35113 0.35007 0.00042428 0.001989 0.0016107 0.0062574 1.1945 0 0 -0.097573 0 0.083516 0.07299 -0.063634 0 0
3.2383 0.030381 0.033544 -0.097322 -0.081871 0 -0.067625 0.034671 -0.029539 0.0063532 -0.044564 -0.11099 -6.0996 0.12565 0.087571 0.18039 0.25418 0.22668 0.16942 0.1724 0.27914 0.23925 0.46649 0.33376 0.33158 0.00062995 0.0017603 0.0010892 0.0061924 0.62712 0 0 -0.0571 0 0.088337 0.075281 -0.066415 0 0
3.2422 0.072784 0.079848 0.00089572 -0.030315 0 -0.022947 0.058092 -0.014874 0.00531 -0.022515 -0.10368 -7.687 0.094285 0.068594 0.15623 0.22565 0.1838 0.13886 0.1265 0.21643 0.19733 0.41513 0.30909 0.27883 0.0010025 0.0018473 0.00040527 0.0063004 0.20558 0 0 -0.048422 0 0.082226 0.068241 -0.079796 0 0
3.2461 0.11358 0.12637 0.1413 0.081178 0 0.074782 0.066857 0.0022678 -0.018104 0.011268 -0.11526 -9.2499 0.059915 0.0412 0.11603 0.18635 0.12062 0.091692 0.069773 0.12647 0.132 0.33855 0.26951 0.19675 0.0012767 0.0026065 3.5374e-05 0.00678 -0.14103 0 0 -0.068944 0 0.067463 0.053272 -0.1029 0 0
3.25 0.15242 0.16676 0.25232 0.20544 0 0.18827 0.080651 0.032392 -0.027028 0.054534 -0.12678 -10.79 0.023699 0.002544 0.061769 0.136 0.037321 0.028218 -0.00055585 0.010292 0.043072 0.23513 0.19678 0.086705 0.0011266 0.0036014 0.00020311 0.0070582 -0.62909 0 0 -0.08891 0 0.045984 0.031705 -0.13451 0 0
3.2539 0.18917 0.19806 0.28625 0.29184 0 0.27566 0.11371 0.082214 0.0073053 0.10563 -0.11127 -12.321 -0.013584 -0.050064 -0.0034106 0.074256 -0.064843 -0.050624 -0.087938 -0.1304 -0.068586 0.10336 0.071781 -0.049042 0.00047414 0.0037915 0.00070825 0.0061146 -1.4614 0 0 -0.072268 0 0.020499 0.0055895 -0.17244 0 0
3.2578 0.22089 0.22037 0.24221 0.31435 0 0.31187 0.16512 0.1471 0.089134 0.16363 -0.046811 -13.848 -0.053425 -0.12224 -0.072168 -0.0041377 -0.18488 -0.14496 -0.20524 -0.29789 -0.20352 -0.066587 -0.11381 -0.21207 -0.00043164 0.0024419 0.001127 0.0033469 -2.6844 0 0 0.00053185 0 -0.0025808 -0.020371 -0.21029 0 0
3.2617 0.24275 0.23497 0.15959 0.27984 0 0.29632 0.2223 0.21194 0.1993 0.22506 0.073462 -15.358 -0.096445 -0.20287 -0.13522 -0.094279 -0.31019 -0.24462 -0.34322 -0.47772 -0.34669 -0.25727 -0.3512 -0.3876 -0.0012647 -0.00013872 0.0011444 -0.00080628 -4.1583 0 0 0.12282 0 -0.019412 -0.042494 -0.24211 0 0
3.2656 0.25227 0.24331 0.092464 0.21874 0 0.24899 0.2718 0.26165 0.30795 0.28146 0.23621 -16.823 -0.14224 -0.28526 -0.1895 -0.19373 -0.43603 -0.34526 -0.49548 -0.66376 -0.4919 -0.45912 -0.61657 -0.5697 -0.0019285 -0.0028088 0.00072652 -0.0050746 -5.6396 0 0 0.26755 0 -0.029294 -0.060123 -0.2666 0 0
3.2695 0.2519 0.24675 0.080877 0.16928 0 0.20099 0.30653 0.29284 0.38847 0.32221 0.40925 -18.221 -0.18975 -0.36279 -0.23293 -0.29926 -0.55805 -0.44273 -0.65446 -0.84958 -0.63329 -0.66187 -0.87904 -0.75214 -0.0025661 -0.0045631 6.5076e-05 -0.0082179 -6.8978 0 0 0.40067 0 -0.03218 -0.073131 -0.28346 0 0
3.2734 0.24693 0.24645 0.13088 0.16267 0 0.1823 0.32467 0.31572 0.42724 0.34166 0.55126 -19.55 -0.23609 -0.4248 -0.2631 -0.40475 -0.66992 -0.53052 -0.80668 -1.0246 -0.76193 -0.8481 -1.11 -0.92467 -0.0032537 -0.0052904 -0.00056913 -0.0097879 -7.7902 0 0 0.49393 0 -0.028578 -0.081933 -0.29346 0 0
3.2773 0.24111 0.24298 0.21103 0.20947 0 0.20756 0.32616 0.34339 0.42787 0.34447 0.62885 -20.837 -0.27459 -0.46147 -0.28188 -0.49635 -0.76332 -0.60049 -0.93 -1.1715 -0.86639 -0.99343 -1.2901 -1.0698 -0.0037501 -0.0056057 -0.00094353 -0.010196 -8.2794 0 0 0.53402 0 -0.021984 -0.089031 -0.30167 0 0
3.2813 0.23484 0.23673 0.26947 0.28998 0 0.26501 0.31379 0.37788 0.4094 0.34344 0.63393 -22.108 -0.30313 -0.47728 -0.29394 -0.56717 -0.83614 -0.65203 -1.0191 -1.2847 -0.94502 -1.0955 -1.4124 -1.1816 -0.0036527 -0.006043 -0.00094679 -0.010178 -8.4243 0 0 0.52787 0 -0.015209 -0.096086 -0.31115 0 0
3.2852 0.22765 0.22908 0.26661 0.35782 0 0.31891 0.29757 0.40607 0.3966 0.35043 0.58974 -23.375 -0.32073 -0.47476 -0.30056 -0.61216 -0.88439 -0.68314 -1.0698 -1.3579 -0.99417 -1.1517 -1.4804 -1.2534 -0.0028604 -0.0065245 -0.00065043 -0.010225 -8.3591 0 0 0.50052 0 -0.0091867 -0.10336 -0.32225 0 0
3.2891 0.22164 0.22333 0.20538 0.36424 0 0.33018 0.29327 0.4101 0.40496 0.36708 0.538 -24.626 -0.32716 -0.45751 -0.30267 -0.62743 -0.90421 -0.69229 -1.0799 -1.3855 -1.0107 -1.161 -1.5014 -1.2801 -0.0018455 -0.0066241 -0.00028549 -0.01044 -8.2406 0 0 0.48217 0 -0.0045309 -0.1108 -0.33451 0 0
3.293 0.22123 0.22345 0.13466 0.29372 0 0.28518 0.31057 0.38322 0.42897 0.3832 0.51201 -25.836 -0.32236 -0.43068 -0.29871 -0.60325 -0.88142 -0.67216 -1.0403 -1.3487 -0.98147 -1.1162 -1.4794 -1.2439 -0.0013615 -0.0062179 -7.9044e-05 -0.010723 -8.1552 0 0 0.48791 0 -0.0015889 -0.11697 -0.34393 0 0
3.2969 0.22916 0.23112 0.11653 0.18434 0 0.21058 0.34002 0.33665 0.44402 0.38432 0.51284 -26.989 -0.31264 -0.40273 -0.28869 -0.55492 -0.82567 -0.63145 -0.96972 -1.2647 -0.9184 -1.0385 -1.4117 -1.1633 -0.0017893 -0.0057185 -5.1296e-05 -0.010957 -8.0411 0 0 0.50416 0 0.0003421 -0.1206 -0.34684 0 0
3.3008 0.2429 0.24386 0.17769 0.10986 0 0.15875 0.35421 0.29134 0.42283 0.3622 0.50745 -28.089 -0.29928 -0.37494 -0.27252 -0.49182 -0.74464 -0.57537 -0.8776 -1.1448 -0.8293 -0.93633 -1.2933 -1.0499 -0.0027473 -0.0056268 9.6875e-06 -0.010983 -7.7062 0 0 0.49533 0 0.0013484 -0.12134 -0.34281 0 0
3.3047 0.2557 0.25629 0.28409 0.12899 0 0.17074 0.32797 0.26197 0.35552 0.3201 0.45294 -29.152 -0.28201 -0.34729 -0.25023 -0.42104 -0.64498 -0.50811 -0.77076 -0.9985 -0.72063 -0.81521 -1.1272 -0.9125 -0.0033858 -0.0059458 0.00031221 -0.010558 -6.9693 0 0 0.42984 0 0.0014446 -0.11899 -0.33215 0 0
3.3086 0.26158 0.26396 0.36402 0.23813 0 0.24412 0.2622 0.24725 0.25806 0.26925 0.33126 -30.191 -0.25841 -0.3182 -0.2218 -0.35091 -0.53561 -0.43482 -0.65679 -0.83765 -0.60059 -0.67943 -0.93085 -0.76189 -0.0031241 -0.0061458 0.00077657 -0.0094842 -5.8303 0 0 0.30698 0 0.00054859 -0.11337 -0.31617 0 0
3.3125 0.25959 0.26637 0.3644 0.36746 0 0.33204 0.1886 0.23406 0.16261 0.22092 0.1679 -31.206 -0.22152 -0.28373 -0.18936 -0.29172 -0.43449 -0.36592 -0.54966 -0.68642 -0.48621 -0.53708 -0.73304 -0.61692 -0.0021427 -0.005727 0.0010318 -0.0078493 -4.5279 0 0 0.16227 0 -0.00053179 -0.10485 -0.29991 0 0
3.3164 0.25373 0.26627 0.29381 0.42829 0 0.37562 0.1476 0.21057 0.097905 0.1812 0.018503 -32.187 -0.17276 -0.24508 -0.15704 -0.24369 -0.35044 -0.30765 -0.45823 -0.55913 -0.38801 -0.40008 -0.56261 -0.48851 -0.0011828 -0.0047501 0.00076482 -0.0060847 -3.4165 0 0 0.045646 0 -0.00015835 -0.094765 -0.28662 0 0
3.3203 0.24925 0.26631 0.21435 0.37755 0 0.34561 0.15688 0.17656 0.074435 0.152 -0.06804 -33.125 -0.11486 -0.20464 -0.12726 -0.20691 -0.28755 -0.26379 -0.38864 -0.46382 -0.31181 -0.27766 -0.43686 -0.38305 -0.00087713 -0.0037676 9.4187e-05 -0.0047061 -2.7497 0 0 -0.010768 0 0.002807 -0.083617 -0.27682 0 0
3.3242 0.24894 0.26643 0.18897 0.24944 0 0.26218 0.19796 0.14322 0.083258 0.13482 -0.081715 -34.022 -0.052267 -0.16576 -0.10247 -0.18112 -0.24858 -0.23748 -0.34629 -0.40691 -0.26236 -0.17962 -0.35891 -0.30615 -0.0012605 -0.0032704 -0.00044869 -0.0039497 -2.5427 0 0 -0.010384 0 0.0093091 -0.071963 -0.27038 0 0
3.3281 0.25214 0.26453 0.23036 0.13 0 0.17923 0.23262 0.12425 0.10587 0.13194 -0.053115 -34.883 0.0010742 -0.13832 -0.08836 -0.16834 -0.23987 -0.23639 -0.34444 -0.40309 -0.25076 -0.13119 -0.32459 -0.27281 -0.0018691 -0.0032688 -0.00037532 -0.0036649 -2.6163 0 0 0.016925 0 0.020511 -0.061125 -0.2656 0 0
3.332 0.25618 0.25921 0.29551 0.094943 0 0.14668 0.23397 0.12672 0.12593 0.14332 -0.023569 -35.712 0.027639 -0.13067 -0.087301 -0.16803 -0.25472 -0.25689 -0.3771 -0.44179 -0.27111 -0.13904 -0.33161 -0.28187 -0.0022338 -0.0034175 0.00029012 -0.0035596 -2.7726 0 0 0.040833 0 0.032616 -0.053474 -0.25991 0 0
3.3359 0.25804 0.25157 0.3276 0.15812 0 0.17818 0.2051 0.14798 0.13633 0.16356 -0.0088814 -36.507 0.022399 -0.14386 -0.099177 -0.18049 -0.28877 -0.29422 -0.43503 -0.51143 -0.31632 -0.1964 -0.38248 -0.32846 -0.002239 -0.0034614 0.0010038 -0.0035245 -2.9475 0 0 0.05223 0 0.04142 -0.050707 -0.25411 0 0
3.3398 0.25545 0.24401 0.30519 0.267 0 0.24532 0.17156 0.17925 0.14079 0.18407 0.01255 -37.261 -0.016637 -0.17809 -0.12418 -0.20671 -0.34089 -0.34567 -0.51239 -0.60521 -0.38244 -0.29781 -0.47914 -0.41031 -0.0020602 -0.0034633 0.0011856 -0.0036978 -3.2276 0 0 0.065837 0 0.043447 -0.054303 -0.24998 0 0
3.3438 0.24758 0.23772 0.25494 0.34383 0 0.29931 0.15845 0.21122 0.15154 0.19974 0.077218 -37.968 -0.08922 -0.23235 -0.16237 -0.24813 -0.41096 -0.40823 -0.60232 -0.71583 -0.46521 -0.43487 -0.61525 -0.52477 -0.0018748 -0.0036005 0.0007282 -0.0042383 -3.7401 0 0 0.10525 0 0.034423 -0.066028 -0.25065 0 0
3.3477 0.23571 0.23156 0.22126 0.33946 0 0.30374 0.17344 0.23808 0.18305 0.21393 0.19915 -38.63 -0.18083 -0.29874 -0.21167 -0.30516 -0.50081 -0.47635 -0.6935 -0.83129 -0.5563 -0.58352 -0.77346 -0.6631 -0.0017211 -0.0038449 4.6308e-05 -0.0050904 -4.5236 0 0 0.18323 0 0.0082318 -0.08797 -0.26404 0 0
3.3516 0.22292 0.22354 0.22486 0.26224 0 0.25727 0.20728 0.25846 0.2421 0.23553 0.35017 -39.255 -0.26109 -0.36083 -0.26192 -0.366 -0.59877 -0.54199 -0.77792 -0.93974 -0.64291 -0.71509 -0.93014 -0.80061 -0.0016128 -0.0039506 -0.00034898 -0.0060068 -5.4746 0 0 0.29026 0 -0.027062 -0.11427 -0.28773 0 0
3.3555 0.21233 0.21319 0.24832 0.16633 0 0.19256 0.2451 0.27437 0.31889 0.26943 0.47523 -39.853 -0.31531 -0.41079 -0.30753 -0.42372 -0.69712 -0.601 -0.8525 -1.0355 -0.71814 -0.81756 -1.0637 -0.9242 -0.0016694 -0.0037678 -0.00030415 -0.0067782 -6.3878 0 0 0.39698 0 -0.065899 -0.14133 -0.31848 0 0
3.3594 0.20506 0.20248 0.25747 0.11187 0 0.15282 0.2753 0.2888 0.38726 0.30885 0.53042 -40.429 -0.33155 -0.44199 -0.34311 -0.47133 -0.78717 -0.64944 -0.91455 -1.1132 -0.77552 -0.88162 -1.1603 -1.0214 -0.0020271 -0.0034925 -7.5643e-05 -0.0074009 -7.0459 0 0 0.46869 0 -0.10212 -0.16537 -0.35182 0 0
3.3633 0.19991 0.19448 0.23434 0.12565 0 0.16134 0.29071 0.3027 0.41822 0.33729 0.51257 -40.982 -0.2926 -0.44392 -0.35881 -0.4958 -0.85006 -0.67933 -0.95787 -1.1621 -0.8023 -0.89341 -1.2148 -1.0692 -0.0026112 -0.0035247 7.2086e-06 -0.0080065 -7.3062 0 0 0.48419 0 -0.12368 -0.17922 -0.37733 0 0
3.3672 0.19536 0.1912 0.19164 0.18701 0 0.20479 0.28748 0.31312 0.39944 0.33961 0.45721 -41.508 -0.21294 -0.42009 -0.35189 -0.4914 -0.86906 -0.68696 -0.97798 -1.178 -0.79506 -0.86324 -1.2276 -1.0601 -0.0030835 -0.0040631 -0.00012413 -0.0086654 -7.1525 0 0 0.44832 0 -0.12171 -0.17844 -0.38302 0 0
3.3711 0.19174 0.1925 0.15971 0.24605 0 0.24341 0.26719 0.31414 0.3456 0.31326 0.40818 -41.999 -0.11935 -0.3818 -0.3285 -0.46413 -0.84592 -0.67506 -0.97422 -1.1652 -0.76122 -0.80892 -1.2009 -1.0066 -0.0031085 -0.0048726 -0.00027897 -0.0092948 -6.6959 0 0 0.38913 0 -0.099524 -0.16548 -0.36917 0 0
3.375 0.19113 0.19626 0.16156 0.26033 0 0.24214 0.23962 0.30107 0.28913 0.27042 0.38457 -42.452 -0.029248 -0.33605 -0.29285 -0.41786 -0.78196 -0.64454 -0.9441 -1.1247 -0.70491 -0.73946 -1.1372 -0.91563 -0.0027009 -0.005479 -0.00028649 -0.0097494 -6.1177 0 0 0.33887 0 -0.060301 -0.14232 -0.33764 0 0
3.3789 0.1947 0.19952 0.19676 0.22445 0 0.19953 0.2193 0.27476 0.25648 0.22952 0.37045 -42.867 0.039239 -0.29045 -0.25025 -0.35786 -0.68128 -0.59702 -0.8856 -1.0585 -0.63158 -0.66384 -1.0401 -0.79666 -0.0022727 -0.0055933 -0.00021534 -0.0099511 -5.5705 0 0 0.31102 0 -0.0090324 -0.11188 -0.29252 0 0
3.3828 0.20045 0.19956 0.24262 0.17144 0 0.1502 0.215 0.24173 0.24872 0.20328 0.3332 -43.25 0.051116 -0.25855 -0.21197 -0.29405 -0.554 -0.53368 -0.79106 -0.96554 -0.55057 -0.59298 -0.91526 -0.66613 -0.0022811 -0.0053348 -0.00029929 -0.0098939 -5.0919 0 0 0.29115 0 0.041047 -0.080934 -0.24772 0 0
3.3867 0.20401 0.19507 0.26763 0.14506 0 0.13672 0.22115 0.2091 0.24247 0.19207 0.2532 -43.61 0.02095 -0.23976 -0.18397 -0.23634 -0.42939 -0.46612 -0.68051 -0.86144 -0.47401 -0.52899 -0.77233 -0.54487 -0.0028026 -0.005053 -0.00066594 -0.0095446 -4.5958 0 0 0.25072 0 0.078089 -0.055634 -0.2171 0 0
3.3906 0.202 0.1871 0.24861 0.16411 0 0.17299 0.2211 0.17852 0.21069 0.18619 0.14131 -43.951 -0.040351 -0.23132 -0.16689 -0.18702 -0.31843 -0.39881 -0.56407 -0.7515 -0.40521 -0.47146 -0.62404 -0.43938 -0.003456 -0.0049593 -0.0011608 -0.0087998 -3.958 0 0 0.17383 0 0.098468 -0.037485 -0.2044 0 0
3.3945 0.19487 0.17892 0.1855 0.2074 0 0.23047 0.20113 0.1456 0.14589 0.17371 0.031831 -44.271 -0.12035 -0.2296 -0.16009 -0.14734 -0.22978 -0.33574 -0.45178 -0.64063 -0.3464 -0.41988 -0.48418 -0.3544 -0.0037527 -0.0049416 -0.0014422 -0.0075902 -3.1375 0 0 0.074148 0 0.10034 -0.027095 -0.21087 0 0
3.3984 0.18634 0.17432 0.1072 0.23195 0 0.26046 0.16326 0.10655 0.066837 0.14804 -0.041666 -44.56 -0.19905 -0.22796 -0.16108 -0.11803 -0.17421 -0.28251 -0.35921 -0.53525 -0.29969 -0.37418 -0.36438 -0.29581 -0.0035294 -0.0047204 -0.0012552 -0.0060316 -2.241 0 0 -0.01337 0 0.082522 -0.024347 -0.23526 0 0
3.4023 0.18041 0.17511 0.060413 0.20978 0 0.23433 0.12506 0.066553 0.0046592 0.11169 -0.068564 -44.811 -0.24983 -0.21708 -0.16145 -0.096207 -0.15095 -0.24352 -0.3009 -0.44349 -0.26369 -0.33545 -0.27215 -0.26269 -0.0030487 -0.0041555 -0.00064062 -0.0044489 -1.4778 0 0 -0.059137 0 0.053735 -0.024788 -0.26305 0 0
3.4063 0.17867 0.17992 0.080867 0.15232 0 0.16734 0.10651 0.040647 -0.018822 0.075333 -0.065318 -45.028 -0.27126 -0.19718 -0.15681 -0.079145 -0.14722 -0.21685 -0.27177 -0.36818 -0.23594 -0.30452 -0.21146 -0.24777 -0.0027009 -0.003398 7.9602e-05 -0.0032201 -1.0439 0 0 -0.060344 0 0.024216 -0.024553 -0.2827 0 0
3.4102 0.18044 0.1854 0.16316 0.1017 0 0.10581 0.11553 0.044094 -0.0030469 0.053165 -0.059299 -45.221 -0.26556 -0.17043 -0.14606 -0.067186 -0.15828 -0.2025 -0.26921 -0.31347 -0.21759 -0.28326 -0.18501 -0.24993 -0.0026288 -0.0027612 0.00051465 -0.0025676 -1.022 0 0 -0.038434 0 -0.0012465 -0.022246 -0.28954 0 0
3.4141 0.18434 0.18909 0.25578 0.096723 0 0.089966 0.14381 0.079018 0.036003 0.055952 -0.064923 -45.403 -0.23802 -0.14048 -0.12922 -0.061263 -0.17974 -0.20024 -0.28919 -0.28364 -0.21045 -0.27362 -0.19596 -0.26842 -0.0026449 -0.0024584 0.00045227 -0.0024614 -1.3637 0 0 -0.016504 0 -0.018575 -0.016987 -0.28065 0 0
3.418 0.18947 0.19109 0.2944 0.14253 0 0.12484 0.17462 0.12959 0.079788 0.084723 -0.070156 -45.576 -0.2032 -0.11891 -0.10999 -0.0676 -0.21135 -0.2133 -0.32798 -0.29522 -0.22466 -0.28258 -0.24737 -0.3088 -0.0024904 -0.0024538 -1.8876e-05 -0.002688 -1.9471 0 0 0.0014386 0 -0.022132 -0.0090691 -0.25602 0 0
3.4219 0.19479 0.1932 0.2534 0.20864 0 0.18233 0.19455 0.17174 0.11794 0.12927 -0.044258 -45.726 -0.18077 -0.11395 -0.096146 -0.086952 -0.25304 -0.23812 -0.37557 -0.34384 -0.26048 -0.30775 -0.33977 -0.36627 -0.0021463 -0.0025466 -0.0005816 -0.0030122 -2.6532 0 0 0.030741 0 -0.016737 -0.0019039 -0.23026 0 0
3.4258 0.19836 0.1965 0.17184 0.25449 0 0.22804 0.20038 0.19062 0.1497 0.17375 0.037785 -45.835 -0.17562 -0.12686 -0.090892 -0.11871 -0.30634 -0.2735 -0.431 -0.4255 -0.3163 -0.34804 -0.46864 -0.43761 -0.0018765 -0.002589 -0.00090471 -0.0033269 -3.4065 0 0 0.087846 0 -0.0057611 0.0027226 -0.21054 0 0
3.4297 0.19778 0.19969 0.12524 0.25897 0 0.24632 0.19828 0.1912 0.17955 0.20651 0.17184 -45.892 -0.18958 -0.15729 -0.096168 -0.16195 -0.37223 -0.31854 -0.4946 -0.53608 -0.38989 -0.40283 -0.62334 -0.51984 -0.0019639 -0.0026321 -0.00085354 -0.0037168 -4.1706 0 0 0.17232 0 0.0081311 0.0035056 -0.20153 0 0
3.4336 0.19184 0.20001 0.16084 0.23041 0 0.24329 0.19824 0.19274 0.21293 0.22696 0.32066 -45.905 -0.22207 -0.20317 -0.1137 -0.21513 -0.45189 -0.3725 -0.56876 -0.66968 -0.47741 -0.47214 -0.78765 -0.60874 -0.002402 -0.0028666 -0.00054587 -0.0043942 -4.9196 0 0 0.26545 0 0.021674 -0.0011193 -0.20786 0 0
3.4375 0.18158 0.19537 0.25193 0.19333 0 0.23126 0.20785 0.21159 0.25403 0.24359 0.43425 -45.896 -0.26151 -0.25288 -0.14035 -0.27188 -0.53949 -0.43094 -0.65382 -0.806 -0.56506 -0.5524 -0.94171 -0.69406 -0.002843 -0.0034116 -0.00021476 -0.0055123 -5.611 0 0 0.34422 0 0.030041 -0.011923 -0.22791 0 0
3.4414 0.16964 0.18574 0.31623 0.16755 0 0.21438 0.22781 0.24735 0.30295 0.26434 0.48094 -45.882 -0.29558 -0.29507 -0.1683 -0.32516 -0.62288 -0.48653 -0.73981 -0.92518 -0.64064 -0.63389 -1.0656 -0.76902 -0.0028643 -0.0041466 -2.5354e-06 -0.0069531 -6.1753 0 0 0.39589 0 0.031987 -0.026522 -0.25207 0 0
3.4453 0.15843 0.1728 0.2872 0.15768 0 0.18933 0.25042 0.28352 0.35178 0.28753 0.46622 -45.87 -0.31987 -0.32491 -0.19388 -0.37114 -0.69401 -0.53425 -0.81799 -1.0158 -0.69754 -0.70991 -1.1441 -0.82947 -0.0023266 -0.004757 0.00012372 -0.0082779 -6.5249 0 0 0.42076 0 0.026569 -0.043927 -0.27634 0 0
3.4492 0.14903 0.15871 0.17647 0.15695 0 0.15616 0.2628 0.30088 0.38396 0.30133 0.42531 -45.849 -0.33154 -0.33887 -0.21379 -0.40623 -0.74492 -0.56899 -0.87869 -1.068 -0.7302 -0.77327 -1.1707 -0.8717 -0.0015122 -0.0049744 0.00026069 -0.0089611 -6.5808 0 0 0.42447 0 0.01326 -0.063024 -0.29733 0 0
3.4531 0.14141 0.14548 0.068347 0.1568 0 0.12431 0.25412 0.29098 0.38149 0.29257 0.39524 -45.807 -0.32927 -0.33249 -0.22298 -0.42211 -0.75763 -0.57844 -0.89793 -1.0611 -0.72727 -0.80625 -1.1477 -0.88559 -0.00091634 -0.0048038 0.00038907 -0.0087849 -6.3079 0 0 0.41017 0 -0.0089577 -0.0817 -0.31173 0 0
3.457 0.13557 0.13517 0.047484 0.15237 0 0.1063 0.22315 0.25907 0.33751 0.25776 0.38784 -45.735 -0.32244 -0.31413 -0.22263 -0.41718 -0.7308 -0.56047 -0.86912 -1.0046 -0.69486 -0.80167 -1.0815 -0.87037 -0.00086223 -0.0045202 0.00033288 -0.0080508 -5.7375 0 0 0.37778 0 -0.034 -0.096482 -0.32164 0 0
3.4609 0.13214 0.12985 0.12322 0.14257 0 0.1071 0.18014 0.21669 0.26419 0.20701 0.38328 -45.628 -0.31561 -0.28954 -0.21476 -0.39191 -0.6695 -0.51808 -0.79866 -0.91201 -0.63955 -0.76121 -0.97712 -0.82648 -0.0012621 -0.0044132 -7.6603e-05 -0.007355 -4.9597 0 0 0.32778 0 -0.055806 -0.10493 -0.32814 0 0
3.4648 0.13227 0.13076 0.22021 0.12961 0 0.12132 0.14094 0.17317 0.18711 0.15796 0.34707 -45.488 -0.31 -0.26141 -0.20024 -0.34567 -0.57672 -0.45324 -0.69208 -0.79169 -0.56465 -0.68593 -0.83629 -0.75239 -0.0017253 -0.0045072 -0.00079056 -0.0070615 -4.0867 0 0 0.26281 0 -0.069099 -0.1048 -0.33066 0 0
3.4688 0.13676 0.13722 0.24591 0.11971 0 0.1406 0.11719 0.13353 0.12847 0.12442 0.25623 -45.313 -0.30502 -0.23169 -0.17962 -0.27742 -0.45621 -0.3688 -0.55783 -0.65344 -0.47323 -0.57787 -0.66275 -0.64545 -0.0019076 -0.0045206 -0.0015089 -0.0069471 -3.2106 0 0 0.18573 0 -0.06702 -0.093227 -0.32728 0 0
3.4727 0.1452 0.14659 0.17438 0.12165 0 0.16123 0.11005 0.10138 0.092766 0.10838 0.11613 -45.109 -0.28964 -0.19839 -0.15206 -0.18689 -0.31776 -0.27326 -0.41807 -0.51399 -0.36894 -0.4451 -0.46922 -0.50216 -0.0017778 -0.0041171 -0.001877 -0.0063908 -2.3845 0 0 0.098776 0 -0.03703 -0.06581 -0.30959 0 0
3.4766 0.15536 0.15542 0.069753 0.13998 0 0.18255 0.11152 0.08013 0.067201 0.10058 -0.040953 -44.883 -0.25583 -0.15984 -0.12002 -0.088941 -0.18163 -0.18149 -0.29443 -0.3863 -0.262 -0.30888 -0.27905 -0.34405 -0.0015618 -0.0032243 -0.001742 -0.0049768 -1.6339 0 0 0.0073162 0 0.012805 -0.029805 -0.2779 0 0
3.4805 0.16344 0.1609 0.02726 0.16756 0 0.19898 0.11126 0.069668 0.036403 0.088416 -0.1716 -44.642 -0.19948 -0.11593 -0.084909 0.0079724 -0.058713 -0.10098 -0.19563 -0.27661 -0.15837 -0.17822 -0.11953 -0.18403 -0.0014456 -0.0021315 -0.0012494 -0.0029555 -0.98272 0 0 -0.075446 0 0.076693 0.010134 -0.2337 0 0
3.4844 0.16568 0.16165 0.085598 0.18627 0 0.19765 0.10316 0.063241 -0.0021989 0.065454 -0.24077 -44.388 -0.11868 -0.06772 -0.048641 0.095033 0.0404 -0.038571 -0.1283 -0.19049 -0.064508 -0.061416 -0.011147 -0.036173 -0.001366 -0.0012875 -0.00072281 -0.0011136 -0.47014 0 0 -0.13042 0 0.14724 0.04874 -0.18018 0 0
3.4883 0.16083 0.1577 0.1906 0.17922 0 0.16836 0.087707 0.051177 -0.036041 0.036207 -0.23616 -44.112 -0.01339 -0.02018 -0.015977 0.15489 0.094536 -0.0071149 -0.10294 -0.1402 0.0051237 0.027524 0.038683 0.070805 -0.0011265 -0.0009834 -0.00045126 -0.00015973 -0.14798 0 0 -0.14316 0 0.20882 0.075366 -0.12641 0 0
3.4922 0.15159 0.15047 0.24326 0.14592 0 0.11763 0.070706 0.030604 -0.048914 0.013608 -0.17277 -43.806 0.094231 0.014195 0.0055875 0.17632 0.094737 -0.009228 -0.11288 -0.12946 0.038098 0.081566 0.033668 0.11428 -0.00071075 -0.0011832 -0.00053872 -0.00019107 -0.065418 0 0 -0.11507 0 0.24198 0.080888 -0.089831 0 0
3.4961 0.14337 0.14273 0.18845 0.10618 0 0.070986 0.060373 0.012043 -0.034205 0.011076 -0.085646 -43.473 0.18415 0.028878 0.013268 0.16356 0.049643 -0.037914 -0.147 -0.15328 0.034845 0.10229 -0.018049 0.097947 -0.00041597 -0.0015966 -0.00087485 -0.00070949 -0.25333 0 0 -0.064113 0 0.24363 0.066762 -0.076659 0 0
3.5 0.14068 0.13783 0.064676 0.086887 0 0.05745 0.064152 0.014288 0.00228 0.034312 -0.011955 -43.12 0.24237 0.019561 0.005047 0.1194 -0.035746 -0.089568 -0.20076 -0.21039 -0.0050586 0.087706 -0.1085 0.024319 -0.00059592 -0.0018916 -0.001206 -0.0011188 -0.71418 0 0 -0.012324 0 0.2131 0.0348 -0.089558 0 0
3.5039 0.14395 0.1381 -0.028314 0.10141 0 0.087494 0.085267 0.049607 0.050278 0.077936 0.030211 -42.756 0.25571 -0.016757 -0.020282 0.048826 -0.15396 -0.15949 -0.26966 -0.29847 -0.080107 0.036218 -0.22974 -0.10021 -0.001243 -0.0018869 -0.0012816 -0.0012127 -1.4171 0 0 0.030088 0 0.15254 -0.011449 -0.12885 0 0
3.5078 0.14984 0.14322 -0.014231 0.13893 0 0.14385 0.12012 0.1116 0.10349 0.12886 0.053352 -42.378 0.19659 -0.084247 -0.065126 -0.037745 -0.28975 -0.24054 -0.3514 -0.41705 -0.18823 -0.065493 -0.37207 -0.26162 -0.0018816 -0.0016438 -0.0010347 -0.0012462 -2.2975 0 0 0.070544 0 0.071745 -0.061467 -0.18905 0 0
3.5117 0.15453 0.15043 0.096671 0.17329 0 0.19372 0.15891 0.17727 0.1597 0.17378 0.09168 -41.974 0.097085 -0.16127 -0.11682 -0.12002 -0.41648 -0.31965 -0.43705 -0.54483 -0.30369 -0.19652 -0.52451 -0.42079 -0.0019662 -0.0014491 -0.00068024 -0.0016267 -3.2635 0 0 0.12473 0 -0.0024792 -0.10181 -0.24654 0 0
3.5156 0.15692 0.15666 0.21794 0.1837 0 0.21223 0.19057 0.22267 0.21476 0.2056 0.17452 -41.534 -0.025739 -0.23797 -0.17002 -0.1913 -0.52438 -0.39234 -0.52285 -0.6734 -0.41671 -0.34732 -0.67718 -0.56396 -0.0014287 -0.0016735 -0.00059001 -0.002567 -4.2103 0 0 0.20034 0 -0.059376 -0.12787 -0.29216 0 0
3.5195 0.15856 0.16078 0.25826 0.16996 0 0.19787 0.20912 0.23944 0.26002 0.22501 0.29999 -41.063 -0.15396 -0.30534 -0.21976 -0.24662 -0.60597 -0.45501 -0.6049 -0.79495 -0.51886 -0.50688 -0.8215 -0.68034 -0.00079551 -0.002517 -0.00096428 -0.0039685 -5.0385 0 0 0.28782 0 -0.090689 -0.13685 -0.3191 0 0
3.5234 0.16086 0.16376 0.19273 0.15032 0 0.16915 0.21665 0.2386 0.2879 0.23716 0.43003 -40.576 -0.25933 -0.35062 -0.25915 -0.28043 -0.65173 -0.50277 -0.67633 -0.89812 -0.59899 -0.6562 -0.94705 -0.757 -0.00069392 -0.0037656 -0.0015748 -0.0055101 -5.6722 0 0 0.36512 0 -0.086309 -0.12639 -0.32018 0 0
3.5273 0.16284 0.16662 0.078178 0.14538 0 0.14838 0.22013 0.2393 0.29957 0.24705 0.51299 -40.082 -0.31231 -0.36749 -0.28361 -0.29577 -0.66503 -0.53432 -0.7289 -0.97303 -0.65211 -0.76529 -1.0391 -0.79562 -0.0012191 -0.0047949 -0.0018933 -0.0067909 -6.0703 0 0 0.41169 0 -0.052618 -0.10496 -0.30293 0 0
3.5313 0.16213 0.16855 0.0057704 0.16196 0 0.14685 0.22475 0.2525 0.30457 0.2565 0.51805 -39.571 -0.3186 -0.36452 -0.29628 -0.30092 -0.65972 -0.5535 -0.76267 -1.0218 -0.68453 -0.82692 -1.0823 -0.81048 -0.0018265 -0.0049409 -0.0015835 -0.0074662 -6.226 0 0 0.42007 0 -0.0081588 -0.083366 -0.28198 0 0
3.5352 0.15792 0.16752 0.031527 0.18927 0 0.16122 0.22942 0.27281 0.31054 0.26375 0.45546 -39.023 -0.28389 -0.34621 -0.29843 -0.29863 -0.64115 -0.56089 -0.7765 -1.0429 -0.69767 -0.8364 -1.0697 -0.80591 -0.0018974 -0.0040387 -0.00090659 -0.007416 -6.1544 0 0 0.39744 0 0.036951 -0.066864 -0.26455 0 0
3.5391 0.15232 0.16263 0.13716 0.2079 0 0.17939 0.22798 0.28353 0.31341 0.26441 0.36749 -38.428 -0.21768 -0.31777 -0.29173 -0.29111 -0.61419 -0.55695 -0.76983 -1.0353 -0.69293 -0.79208 -1.0092 -0.78547 -0.0014046 -0.0026754 -0.00056298 -0.0068901 -5.8744 0 0 0.35809 0 0.072798 -0.059905 -0.25699 0 0
3.543 0.14861 0.1557 0.24612 0.20341 0 0.18884 0.21464 0.2696 0.29915 0.25322 0.29785 -37.798 -0.14156 -0.28601 -0.27689 -0.27658 -0.58001 -0.53781 -0.73722 -0.98827 -0.665 -0.68976 -0.91938 -0.74365 -0.00096598 -0.0018511 -0.001025 -0.0064404 -5.3977 0 0 0.31386 0 0.083535 -0.06766 -0.26585 0 0
3.5469 0.14811 0.14988 0.27966 0.17506 0 0.18246 0.18886 0.2284 0.25732 0.22685 0.26314 -37.157 -0.082604 -0.25608 -0.25761 -0.25327 -0.53775 -0.50614 -0.68611 -0.91042 -0.61744 -0.56377 -0.81747 -0.67981 -0.0011995 -0.002237 -0.0019979 -0.0065399 -4.7386 0 0 0.26913 0 0.074685 -0.082175 -0.28114 0 0
3.5508 0.14909 0.14657 0.21293 0.13558 0 0.16131 0.15624 0.17161 0.19336 0.18707 0.24623 -36.523 -0.047376 -0.22807 -0.23479 -0.21976 -0.48534 -0.46302 -0.61908 -0.80628 -0.55153 -0.43041 -0.7089 -0.59329 -0.0020426 -0.0036273 -0.0026189 -0.0071251 -3.9371 0 0 0.22165 0 0.05337 -0.098063 -0.29613 0 0
3.5547 0.14851 0.14393 0.09304 0.10384 0 0.13453 0.12531 0.11807 0.12694 0.14188 0.21344 -35.887 -0.038298 -0.20167 -0.20902 -0.17525 -0.4214 -0.40949 -0.53801 -0.68013 -0.46887 -0.30147 -0.58889 -0.48479 -0.0027583 -0.0050697 -0.0022778 -0.0075097 -3.0723 0 0 0.16689 0 0.026035 -0.11116 -0.30597 0 0
3.5586 0.14444 0.13866 0.006475 0.094394 0 0.11501 0.10276 0.082878 0.077323 0.10224 0.14086 -35.227 -0.054528 -0.17591 -0.18071 -0.11897 -0.34431 -0.34676 -0.44436 -0.53762 -0.37182 -0.18986 -0.45377 -0.35643 -0.0026429 -0.0055904 -0.0012499 -0.0068793 -2.2423 0 0 0.10281 0 0.0018566 -0.11636 -0.30532 0 0
3.5625 0.13651 0.12935 0.016341 0.10885 0 0.11097 0.090005 0.069087 0.049254 0.075272 0.031698 -34.526 -0.080109 -0.15032 -0.15165 -0.055744 -0.25944 -0.28037 -0.34494 -0.39615 -0.27245 -0.10421 -0.31142 -0.2252 -0.0017117 -0.0049125 -0.00044867 -0.0050223 -1.5204 0 0 0.032966 0 -0.0069794 -0.11058 -0.29445 0 0
3.5664 0.1249 0.11776 0.11292 0.13362 0 0.11861 0.082803 0.066863 0.032406 0.059378 -0.084683 -33.784 -0.098571 -0.12624 -0.12414 0.005474 -0.17805 -0.21697 -0.25011 -0.27082 -0.18365 -0.035573 -0.18084 -0.10989 -0.00066734 -0.0035872 -0.00050659 -0.002631 -0.92429 0 0 -0.033039 0 -0.0018204 -0.098847 -0.28183 0 0
3.5703 0.11001 0.10684 0.21633 0.14694 0 0.12319 0.074152 0.060796 0.013577 0.046093 -0.16933 -33.021 -0.10417 -0.10508 -0.099593 0.059463 -0.10702 -0.16014 -0.16691 -0.17026 -0.11261 0.01935 -0.081876 -0.02085 -0.00020796 -0.0024862 -0.0011331 -0.0008267 -0.43124 0 0 -0.082555 0 0.01532 -0.083923 -0.27167 0 0
3.5742 0.093407 0.097663 0.23512 0.13254 0 0.1102 0.059149 0.041165 -0.010772 0.028115 -0.19524 -32.25 -0.093404 -0.088306 -0.079267 0.10128 -0.052842 -0.11302 -0.10223 -0.10169 -0.065344 0.063635 -0.024768 0.033313 -0.00040454 -0.0021271 -0.0014484 -0.00026932 -0.030113 0 0 -0.10553 0 0.041294 -0.06864 -0.26758 0 0
3.5781 0.078248 0.088435 0.14005 0.09156 0 0.078497 0.038835 0.011473 -0.032787 0.0067526 -0.16201 -31.471 -0.06608 -0.078985 -0.065565 0.12087 -0.02819 -0.081763 -0.071746 -0.079581 -0.052695 0.096319 -0.0077524 0.037832 -0.0007571 -0.0023814 -0.00095303 -0.00063833 0.24168 0 0 -0.10004 0 0.069499 -0.056975 -0.2729 0 0
3.582 0.067323 0.076648 -0.0066019 0.04301 0 0.043101 0.019992 -0.013709 -0.04168 -0.008198 -0.095353 -30.677 -0.0377 -0.07586 -0.056981 0.11936 -0.029078 -0.064215 -0.07386 -0.092546 -0.064593 0.11428 -0.02239 0.0090638 -0.00079807 -0.0027159 -8.6954e-05 -0.0009646 0.31746 0 0 -0.073828 0 0.091662 -0.049043 -0.28083 0 0
3.5859 0.06 0.061936 -0.095616 0.010955 0 0.023713 0.010476 -0.019589 -0.032687 -0.0065117 -0.031269 -29.865 -0.017332 -0.077237 -0.051754 0.10066 -0.048321 -0.057464 -0.10125 -0.12891 -0.091124 0.11403 -0.059751 -0.037519 -0.00056172 -0.0026819 0.00024693 -0.00051874 0.16357 0 0 -0.039827 0 0.10584 -0.043015 -0.2856 0 0
3.5898 0.051929 0.046754 -0.058681 0.007404 0 0.02818 0.013369 -0.0024279 -0.0089174 0.013417 0.0061729 -29.042 -0.010381 -0.082347 -0.048808 0.067274 -0.081052 -0.060046 -0.14843 -0.18136 -0.12609 0.092488 -0.11248 -0.091925 -0.00045153 -0.0022353 -0.00031172 0.00054823 -0.17541 0 0 -0.0082796 0 0.11124 -0.037503 -0.28365 0 0
3.5938 0.039044 0.03437 0.072708 0.02448 0 0.045808 0.024695 0.027867 0.022655 0.0424 0.018831 -28.222 -0.021733 -0.090648 -0.047017 0.022206 -0.12151 -0.070655 -0.20821 -0.24195 -0.16292 0.046011 -0.17386 -0.14335 -0.00072324 -0.0016971 -0.0011534 0.0013804 -0.59445 0 0 0.018959 0 0.10774 -0.030784 -0.27153 0 0
3.5977 0.022379 0.026316 0.19011 0.042154 0 0.056736 0.036575 0.055663 0.054951 0.066709 0.029829 -27.413 -0.051891 -0.10352 -0.045522 -0.028112 -0.1608 -0.088734 -0.26647 -0.30056 -0.19537 -0.025464 -0.23762 -0.18038 -0.0011864 -0.0014585 -0.0013391 0.0012284 -0.99212 0 0 0.047328 0 0.097022 -0.021303 -0.24996 0 0
3.6016 0.0082228 0.021538 0.19719 0.044527 0 0.048677 0.042942 0.070812 0.081476 0.077055 0.062967 -26.611 -0.087217 -0.12093 -0.04443 -0.075077 -0.19454 -0.11096 -0.31474 -0.35335 -0.22498 -0.10296 -0.2992 -0.20772 -0.0014241 -0.0016833 -0.00062274 0.00015665 -1.3184 0 0 0.082418 0 0.083963 -0.01084 -0.22884 0 0
3.6055 0.0023555 0.017499 0.08988 0.030573 0 0.025808 0.042886 0.073527 0.09663 0.073178 0.12176 -25.801 -0.12151 -0.14284 -0.044063 -0.11419 -0.22124 -0.13595 -0.35053 -0.39884 -0.25314 -0.176 -0.35562 -0.2285 -0.0012375 -0.0022011 0.00026611 -0.0009777 -1.5647 0 0 0.12258 0 0.069917 -0.00061557 -0.21306 0 0
3.6094 0.0036856 0.011758 -0.041969 0.011109 0 0.0027368 0.039327 0.069904 0.098268 0.061648 0.18475 -24.972 -0.14917 -0.16857 -0.044654 -0.14126 -0.23978 -0.16197 -0.37244 -0.43555 -0.28088 -0.23437 -0.4023 -0.24568 -0.00081395 -0.0026391 0.00039564 -0.0012394 -1.7169 0 0 0.15752 0 0.05597 0.0082411 -0.20662 0 0
3.6133 0.0040885 0.0028656 -0.093216 -0.0032591 0 -0.0093062 0.035123 0.063961 0.090141 0.050092 0.22061 -24.126 -0.16229 -0.19536 -0.046334 -0.14792 -0.24713 -0.18496 -0.37838 -0.45827 -0.30762 -0.26006 -0.4302 -0.26137 -0.00048394 -0.0026927 -0.00038047 -0.00039867 -1.731 0 0 0.1741 0 0.043061 0.014208 -0.21409 0 0
3.6172 -0.0046121 -0.0093489 -0.033091 -0.010999 0 -0.010718 0.030471 0.05438 0.079552 0.042464 0.21056 -23.271 -0.16041 -0.21539 -0.047599 -0.13263 -0.24179 -0.19811 -0.37137 -0.46103 -0.32623 -0.24805 -0.42767 -0.27079 -0.00039662 -0.002353 -0.0012932 0.00087489 -1.5584 0 0 0.1648 0 0.031766 0.018327 -0.2289 0 0
3.6211 -0.023004 -0.023621 0.072016 -0.01792 0 -0.010049 0.023233 0.038096 0.070308 0.037464 0.15995 -22.424 -0.14754 -0.22417 -0.046929 -0.1003 -0.22376 -0.1983 -0.35317 -0.44159 -0.33012 -0.20712 -0.38731 -0.26726 -0.00047356 -0.0019189 -0.0015048 0.0015586 -1.1909 0 0 0.1319 0 0.02264 0.022591 -0.24279 0 0
3.625 -0.043265 -0.037413 0.11988 -0.028761 0 -0.01463 0.010853 0.015428 0.057759 0.029652 0.091483 -21.596 -0.12542 -0.21881 -0.043188 -0.053917 -0.19203 -0.18309 -0.3229 -0.39732 -0.31392 -0.14253 -0.31188 -0.24507 -0.00061654 -0.0017645 -0.0009822 0.0011089 -0.67086 0 0 0.0848 0 0.016499 0.028271 -0.25081 0 0
3.6289 -0.055936 -0.047973 0.061121 -0.041894 0 -0.025413 -0.0080773 -0.0094918 0.032352 0.012364 0.027594 -20.79 -0.095908 -0.1972 -0.035285 0.0026222 -0.14579 -0.15061 -0.27918 -0.32627 -0.27258 -0.061046 -0.21309 -0.19861 -0.0008456 -0.0020249 -0.00044989 -8.7057e-05 -0.058719 0 0 0.033177 0 0.014287 0.0366 -0.24839 0 0
3.6328 -0.057658 -0.053964 -0.062231 -0.052077 0 -0.03954 -0.033035 -0.033083 -0.010415 -0.018209 -0.022786 -19.999 -0.05931 -0.15716 -0.021004 0.061721 -0.081861 -0.097249 -0.21469 -0.22418 -0.19613 0.027129 -0.10403 -0.11652 -0.0011832 -0.0024496 -0.00052049 -0.00098876 0.60454 0 0 -0.017938 0 0.019184 0.048808 -0.23067 0 0
3.6367 -0.052792 -0.056228 -0.15731 -0.056866 0 -0.055179 -0.061079 -0.055773 -0.06339 -0.059378 -0.064677 -19.209 -0.019737 -0.11231 -0.0032891 0.11565 -0.010683 -0.036084 -0.13789 -0.11184 -0.10436 0.11188 0.0077443 -0.017751 -0.0014702 -0.002553 -0.0010051 -0.00068158 1.2956 0 0 -0.067964 0 0.028987 0.061803 -0.2083 0 0
3.6406 -0.048405 -0.056705 -0.1598 -0.058878 0 -0.071962 -0.087044 -0.080014 -0.1118 -0.1016 -0.10787 -18.408 0.020594 -0.068786 0.016526 0.16236 0.062681 0.026702 -0.053906 0.00071311 -0.0076747 0.19122 0.12013 0.087643 -0.0014141 -0.0019482 -0.0011602 0.00095264 1.9749 0 0 -0.1169 0 0.042342 0.073765 -0.18675 0 0
3.6445 -0.04828 -0.056391 -0.082883 -0.061792 0 -0.087201 -0.10539 -0.10498 -0.14435 -0.133 -0.15746 -17.597 0.059042 -0.032002 0.037123 0.20062 0.13307 0.08511 0.031353 0.10387 0.083522 0.26384 0.23039 0.18956 -0.00088008 -0.00060864 -0.00055036 0.0031774 2.5664 0 0 -0.1621 0 0.057563 0.083075 -0.17076 0 0
3.6484 -0.051319 -0.054474 0.00083502 -0.065442 0 -0.094133 -0.11323 -0.12444 -0.16029 -0.1463 -0.21036 -16.788 0.09021 -0.0091729 0.056703 0.22949 0.19199 0.12991 0.10711 0.18273 0.1529 0.3283 0.33021 0.27218 -0.00010025 0.0011112 0.00046323 0.0049618 2.9823 0 0 -0.19833 0 0.071556 0.08739 -0.1664 0 0
3.6523 -0.054191 -0.049631 0.022374 -0.066014 0 -0.086295 -0.11183 -0.13121 -0.16587 -0.1428 -0.25727 -15.994 0.10691 -0.0011613 0.073713 0.25124 0.23075 0.15414 0.15964 0.2271 0.18826 0.38305 0.40696 0.32263 0.00047381 0.0026663 0.0011317 0.0056838 3.1692 0 0 -0.22044 0 0.079662 0.086569 -0.1727 0 0
3.6563 -0.054135 -0.042014 -0.030388 -0.060808 0 -0.064272 -0.10474 -0.12395 -0.16515 -0.12995 -0.28691 -15.223 0.10961 -0.00094608 0.088297 0.26773 0.25022 0.16143 0.18872 0.24388 0.19699 0.42645 0.44975 0.34618 0.00055442 0.0035701 0.0011104 0.0054335 3.1301 0 0 -0.22586 0 0.081191 0.083086 -0.18225 0 0
3.6602 -0.049363 -0.033545 -0.1085 -0.051394 0 -0.037103 -0.094188 -0.10916 -0.15596 -0.11483 -0.29025 -14.469 0.099095 -0.004743 0.10027 0.27786 0.24988 0.15341 0.1943 0.23601 0.18359 0.45477 0.45407 0.3453 0.00024291 0.0035941 0.00072535 0.0047604 2.9049 0 0 -0.21517 0 0.076087 0.078193 -0.19082 0 0
3.6641 -0.038508 -0.026048 -0.14349 -0.041123 0 -0.015631 -0.079872 -0.095424 -0.13509 -0.099507 -0.26443 -13.723 0.077272 -0.0087179 0.10941 0.27979 0.22992 0.13243 0.17781 0.20745 0.15398 0.46384 0.42139 0.32353 -0.00012542 0.0028798 0.00046674 0.0041832 2.5368 0 0 -0.19123 0 0.064905 0.073112 -0.19433 0 0
3.668 -0.021567 -0.019303 -0.099136 -0.030189 0 -0.0038957 -0.061647 -0.085285 -0.10571 -0.081868 -0.21477 -12.976 0.049522 -0.0088602 0.11345 0.26388 0.18712 0.1003 0.14039 0.16004 0.11645 0.43852 0.35576 0.2818 -0.00031986 0.0019196 0.00037522 0.0039119 2.0603 0 0 -0.15793 0 0.049847 0.068697 -0.18782 0 0
3.6719 -0.0017718 -0.011412 0.003279 -0.014973 0 0.0026986 -0.04249 -0.072691 -0.076773 -0.059855 -0.15252 -12.231 0.025464 -0.0083216 0.11137 0.22904 0.13083 0.063114 0.093906 0.10176 0.078364 0.38282 0.26165 0.22666 -0.00036504 0.0013342 7.3954e-05 0.0039285 1.5082 0 0 -0.11899 0 0.03662 0.063559 -0.17709 0 0
3.6758 0.014774 -0.0011649 0.10055 0.0064657 0 0.010591 -0.026716 -0.048768 -0.053931 -0.033912 -0.088672 -11.49 0.0075838 -0.010999 0.102 0.17616 0.065055 0.021993 0.041084 0.033135 0.038056 0.29998 0.14459 0.1574 -0.00039031 0.0014821 -0.00061555 0.0041871 0.90813 0 0 -0.076599 0 0.027701 0.056336 -0.16676 0 0
3.6797 0.023023 0.010276 0.13115 0.028835 0 0.020028 -0.014124 -0.010537 -0.031762 -0.0055833 -0.027824 -10.754 -0.0033638 -0.020248 0.084333 0.10696 -0.0070358 -0.022618 -0.017142 -0.046142 -0.0073539 0.19315 0.012264 0.0727 -0.00042526 0.0021517 -0.001267 0.0046318 0.26358 0 0 -0.030392 0 0.024759 0.04596 -0.16048 0 0
3.6836 0.023401 0.020447 0.077768 0.041534 0 0.024718 0.0028582 0.035458 0.002504 0.024845 0.032459 -10.016 -0.0083709 -0.040946 0.056599 0.024651 -0.081876 -0.071112 -0.082038 -0.13818 -0.064451 0.06627 -0.12622 -0.030977 -0.00041332 0.0026513 -0.0012143 0.0050356 -0.4517 0 0 0.021837 0 0.029559 0.031009 -0.16278 0 0
3.6875 0.022083 0.028257 -0.019135 0.038124 0 0.019998 0.033207 0.07761 0.05584 0.05782 0.096119 -9.2675 -0.015168 -0.075211 0.019162 -0.058779 -0.15369 -0.12345 -0.15727 -0.24274 -0.14197 -0.068553 -0.26199 -0.15232 -0.00039264 0.0023405 -0.00032061 0.0049533 -1.2547 0 0 0.081121 0 0.040728 0.011661 -0.17489 0 0
3.6914 0.02623 0.035127 -0.087648 0.024572 0 0.011008 0.076377 0.10739 0.11956 0.091416 0.16213 -8.5082 -0.029011 -0.11562 -0.022363 -0.13351 -0.21998 -0.17685 -0.23996 -0.3514 -0.23351 -0.19876 -0.38675 -0.27781 -0.00054586 0.0012065 0.00074502 0.0039921 -2.0945 0 0 0.14379 0 0.052978 -0.0091221 -0.19061 0 0
3.6953 0.038346 0.043099 -0.074896 0.01715 0 0.011536 0.11796 0.12406 0.17328 0.11993 0.22314 -7.7413 -0.051205 -0.15766 -0.064748 -0.1952 -0.27946 -0.22913 -0.32689 -0.45814 -0.33297 -0.31766 -0.49163 -0.39797 -0.00098075 -5.6827e-05 0.001108 0.0022127 -2.8384 0 0 0.20069 0 0.06331 -0.029891 -0.2067 0 0
3.6992 0.054721 0.052004 0.013512 0.030123 0 0.033034 0.13899 0.13278 0.19976 0.137 0.26998 -6.9693 -0.081721 -0.19666 -0.1046 -0.24068 -0.33117 -0.27778 -0.41368 -0.55633 -0.43256 -0.41906 -0.56721 -0.50278 -0.0014858 -0.00061003 0.00055892 0.00023418 -3.3394 0 0 0.24078 0 0.068828 -0.049333 -0.22007 0 0
3.7031 0.068744 0.059067 0.11621 0.063273 0 0.073036 0.13207 0.13886 0.19732 0.14077 0.29708 -6.1882 -0.11633 -0.22434 -0.13495 -0.26543 -0.37234 -0.31648 -0.4876 -0.63001 -0.51223 -0.48881 -0.60647 -0.56965 -0.0016192 -0.00020217 -0.00024641 -0.0011541 -3.5334 0 0 0.25714 0 0.064296 -0.065951 -0.22708 0 0
3.707 0.075503 0.061717 0.16198 0.10006 0 0.11351 0.10858 0.14341 0.17894 0.13554 0.30364 -5.3906 -0.1436 -0.23984 -0.15304 -0.27697 -0.40367 -0.34225 -0.53734 -0.67215 -0.55707 -0.52551 -0.60869 -0.59413 -0.0011415 0.00060457 -0.00048486 -0.0015749 -3.4746 0 0 0.25068 0 0.050936 -0.080893 -0.23038 0 0
3.7109 0.074049 0.060654 0.12446 0.11841 0 0.13159 0.088934 0.14341 0.16015 0.12781 0.29062 -4.574 -0.15821 -0.24549 -0.15921 -0.27929 -0.42425 -0.35459 -0.55966 -0.68234 -0.56488 -0.53055 -0.57967 -0.5812 -0.00036341 0.00094392 -1.845e-05 -0.0013104 -3.2711 0 0 0.22875 0 0.031907 -0.095047 -0.23274 0 0
3.7148 0.067001 0.05967 0.041668 0.10608 0 0.1151 0.084603 0.13493 0.14723 0.12066 0.25794 -3.7465 -0.15698 -0.24261 -0.15352 -0.27347 -0.43175 -0.35253 -0.55215 -0.65939 -0.5346 -0.50359 -0.52716 -0.53439 1.8239e-05 0.0004089 0.00049832 -0.00099135 -2.9842 0 0 0.19937 0 0.009852 -0.10852 -0.23547 0 0
3.7188 0.059202 0.062144 -0.016283 0.069549 0 0.071743 0.089699 0.11659 0.13513 0.11205 0.2052 -2.9217 -0.13725 -0.23245 -0.13608 -0.2589 -0.42188 -0.33463 -0.51252 -0.60162 -0.46633 -0.44338 -0.45559 -0.45849 -0.00047906 -0.00064781 0.00034029 -0.0010384 -2.5929 0 0 0.16582 0 -0.01165 -0.12088 -0.23942 0 0
3.7227 0.056029 0.067738 -0.0043841 0.030808 0 0.025729 0.089777 0.090865 0.11446 0.098311 0.13469 -2.1077 -0.10047 -0.2138 -0.10767 -0.22814 -0.38317 -0.29795 -0.44137 -0.50753 -0.36752 -0.34887 -0.36574 -0.36353 -0.0016442 -0.0015181 -0.000525 -0.0013818 -2.0572 0 0 0.1257 0 -0.025815 -0.12798 -0.24082 0 0
3.7266 0.060583 0.072674 0.06312 0.01428 0 0.0037631 0.077523 0.062902 0.08012 0.078503 0.053466 -1.2979 -0.058701 -0.18697 -0.074528 -0.18163 -0.32071 -0.24961 -0.35675 -0.39537 -0.26152 -0.23833 -0.26017 -0.2651 -0.0026987 -0.0017937 -0.0014138 -0.0016618 -1.4031 0 0 0.075206 0 -0.032127 -0.12744 -0.23525 0 0
3.7305 0.070464 0.073221 0.12876 0.031523 0 0.018916 0.058478 0.037906 0.035136 0.05506 -0.027162 -0.47499 -0.016522 -0.15105 -0.03925 -0.12015 -0.23708 -0.19258 -0.26594 -0.27332 -0.15784 -0.12036 -0.14866 -0.16839 -0.0029311 -0.0016216 -0.001606 -0.0016264 -0.73871 0 0 0.015502 0 -0.03113 -0.11798 -0.2208 0 0
3.7344 0.077608 0.068835 0.14149 0.072476 0 0.061826 0.042237 0.018644 -0.010722 0.031179 -0.093668 0.37684 0.022227 -0.10584 -0.0045454 -0.046151 -0.13656 -0.13043 -0.17605 -0.15017 -0.065077 -0.0040637 -0.047377 -0.077968 -0.0022516 -0.0013791 -0.00098911 -0.0013089 -0.18566 0 0 -0.043797 0 -0.024135 -0.099177 -0.19676 0 0
3.7383 0.07372 0.062098 0.096358 0.10953 0 0.10515 0.03136 0.0046212 -0.045154 0.0090046 -0.13319 1.2596 0.0534 -0.052276 0.024608 0.032673 -0.028911 -0.070072 -0.098249 -0.042386 0.0035795 0.093805 0.028486 -0.0011293 -0.0011767 -0.0011979 -6.2973e-05 -0.000875 0.19282 0 0 -0.087395 0 -0.014538 -0.071796 -0.16486 0 0
3.7422 0.058137 0.056115 0.03275 0.11432 0 0.11991 0.021762 -0.0063264 -0.058537 -0.0091578 -0.13823 2.1606 0.077908 -0.0012098 0.043325 0.097261 0.063939 -0.022194 -0.041229 0.033191 0.044381 0.15892 0.072192 0.056732 -0.00032217 -0.00086695 0.00057583 -0.00039998 0.39608 0 0 -0.10272 0 -0.0095244 -0.045199 -0.13764 0 0
3.7461 0.040334 0.05227 -0.0021532 0.078185 0 0.094747 0.012984 -0.015046 -0.049111 -0.019226 -0.11259 3.0629 0.09744 0.038245 0.050646 0.13798 0.13058 0.0087599 -0.0060845 0.07354 0.061561 0.19062 0.086747 0.093905 7.6548e-05 -0.00017869 0.00067617 0.0001471 0.43818 0 0 -0.088851 0 -0.012193 -0.026435 -0.12364 0 0
3.75 0.032595 0.050098 0.0093211 0.021541 0 0.044819 0.013235 -0.019257 -0.025488 -0.017108 -0.073503 3.9577 0.11177 0.059709 0.045742 0.14914 0.1636 0.01972 0.0054151 0.076444 0.056751 0.18813 0.079589 0.10759 0.00020079 0.0007096 0.00033546 0.00074093 0.32447 0 0 -0.059062 0 -0.024128 -0.019812 -0.12787 0 0
3.7539 0.038163 0.048346 0.046679 -0.017956 0 0.0024986 0.029822 -0.015057 -0.0029006 -0.0032626 -0.044 4.8482 0.12009 0.057221 0.028331 0.12684 0.15717 0.008513 -0.0078782 0.041619 0.032253 0.15247 0.056208 0.095129 0.00031136 0.0013157 -0.00025342 0.0012118 0.085937 0 0 -0.033136 0 -0.046177 -0.028982 -0.15418 0 0
3.7578 0.046544 0.045478 0.072661 -0.013159 0 -0.0059076 0.054957 -0.0010516 0.0066847 0.015201 -0.036744 5.7435 0.11571 0.021432 -0.001564 0.068876 0.10216 -0.027988 -0.050896 -0.030254 -0.010445 0.085678 0.018015 0.048153 0.0004414 0.0012387 -0.00092853 0.0013712 -0.18666 0 0 -0.023224 0 -0.077366 -0.057039 -0.20387 0 0
3.7617 0.042228 0.03955 0.062727 0.029652 0 0.019286 0.066315 0.018556 0.0039788 0.028695 -0.041366 6.6497 0.10013 -0.028045 -0.034019 0.0029198 0.027783 -0.073006 -0.10723 -0.11142 -0.058396 0.011741 -0.035101 -0.015972 0.00041055 0.00051864 -0.0014786 0.0012035 -0.38416 0 0 -0.023608 0 -0.10791 -0.088935 -0.25593 0 0
3.7656 0.019775 0.028912 0.019787 0.073095 0 0.050327 0.047292 0.035453 0.0026428 0.032709 -0.029252 7.5667 0.07519 -0.080846 -0.064433 -0.058694 -0.05295 -0.1191 -0.16944 -0.191 -0.10642 -0.059706 -0.1011 -0.089082 7.8487e-05 -0.00038921 -0.0016135 0.000888 -0.48022 0 0 -0.01399 0 -0.1325 -0.11658 -0.2999 0 0
3.7695 -0.009452 0.01412 -0.032108 0.077487 0 0.053746 0.0078284 0.043003 0.018336 0.031442 0.023338 8.4916 0.044012 -0.12695 -0.088619 -0.10516 -0.12768 -0.15943 -0.22991 -0.25955 -0.14959 -0.11999 -0.17413 -0.16277 -0.00046215 -0.00096941 -0.0011641 0.00062393 -0.58084 0 0 0.023849 0 -0.14624 -0.13264 -0.32676 0 0
3.7734 -0.026556 -0.00091101 -0.065613 0.03382 0 0.018508 -0.018866 0.041678 0.054735 0.033521 0.11107 9.4237 0.01377 -0.15115 -0.10033 -0.12185 -0.17864 -0.18435 -0.27644 -0.30485 -0.18038 -0.15671 -0.24499 -0.2239 -0.00093672 -0.001002 -0.00032294 0.00046811 -0.83723 0 0 0.088196 0 -0.14105 -0.12627 -0.32391 0 0
3.7773 -0.022358 -0.010879 -0.066183 -0.027373 0 -0.032797 -0.0055343 0.03895 0.098507 0.043749 0.19664 10.362 -0.002146 -0.14599 -0.097647 -0.10728 -0.19537 -0.19009 -0.29748 -0.3242 -0.19334 -0.16424 -0.30269 -0.26009 -0.0011025 -0.00065955 0.00040747 0.00035857 -1.2788 0 0 0.15379 0 -0.11439 -0.09658 -0.29282 0 0
3.7813 -0.0061854 -0.013513 -0.038778 -0.060371 0 -0.060722 0.04082 0.042859 0.12791 0.058622 0.23531 11.299 -0.0010064 -0.12207 -0.086034 -0.075563 -0.18691 -0.18344 -0.29569 -0.32667 -0.19147 -0.15026 -0.33664 -0.2738 -0.00091672 -0.00034234 0.00059484 0.00025022 -1.7285 0 0 0.18759 0 -0.074161 -0.056034 -0.24927 0 0
3.7852 0.002322 -0.012515 -0.0041523 -0.042284 0 -0.041604 0.081131 0.054172 0.12784 0.069143 0.20861 12.222 0.016832 -0.086759 -0.068901 -0.034539 -0.15877 -0.1683 -0.27283 -0.3159 -0.17605 -0.11846 -0.34007 -0.26636 -0.0005399 -0.0004113 0.00022663 0.00015779 -1.9048 0 0 0.17268 0 -0.025804 -0.013114 -0.20281 0 0
3.7891 -0.00953 -0.015533 0.012593 0.0071512 0 0.010338 0.077571 0.063892 0.099025 0.067141 0.13883 13.119 0.048877 -0.048767 -0.050136 0.0075942 -0.11777 -0.14903 -0.2321 -0.29547 -0.14897 -0.073237 -0.31288 -0.24034 -0.00021039 -0.00096452 -0.00032638 5.8555e-05 -1.633 0 0 0.12107 0 0.024176 0.022912 -0.1634 0 0
3.793 -0.037444 -0.028196 -0.0039734 0.040581 0 0.050646 0.02688 0.058776 0.054992 0.049067 0.071271 13.991 0.083892 -0.024316 -0.03668 0.040096 -0.074063 -0.13097 -0.17882 -0.26374 -0.1113 -0.019148 -0.26116 -0.19718 -9.9416e-05 -0.0017476 -0.00067729 -0.00016196 -0.97665 0 0 0.064195 0 0.060357 0.033715 -0.14796 0 0
3.7969 -0.065719 -0.049356 -0.050322 0.020209 0 0.03749 -0.038242 0.031006 0.01112 0.015725 0.038882 14.857 0.10563 -0.015452 -0.02965 0.065934 -0.033868 -0.11349 -0.12426 -0.21815 -0.068144 0.038028 -0.19198 -0.14461 -0.00022667 -0.0022594 -0.00072395 -0.00056281 -0.16887 0 0 0.028556 0 0.075727 0.022043 -0.15207 0 0
3.8008 -0.081629 -0.071919 -0.10557 -0.052927 0 -0.035303 -0.080042 -0.015465 -0.024725 -0.028834 0.037965 15.74 0.10957 -0.017614 -0.027052 0.090765 0.0045856 -0.092949 -0.070862 -0.15488 -0.019984 0.098658 -0.10719 -0.082958 -0.00046729 -0.002048 -0.00060542 -0.00092588 0.58266 0 0 0.016086 0 0.069552 -0.0054183 -0.16933 0 0
3.8047 -0.084611 -0.088557 -0.14384 -0.13951 0 -0.13086 -0.087894 -0.066842 -0.054178 -0.076824 0.03357 16.649 0.094474 -0.025553 -0.026425 0.1197 0.044052 -0.065689 -0.019384 -0.071114 0.033315 0.16387 -0.0024761 -0.011676 -0.00064121 -0.0010316 -0.00044914 -0.00076984 1.2329 0 0 0.0045367 0 0.042613 -0.041595 -0.19381 0 0
3.8086 -0.083417 -0.097095 -0.14959 -0.18997 0 -0.19385 -0.081747 -0.10832 -0.084124 -0.11703 -0.011765 17.568 0.062411 -0.030069 -0.023214 0.1603 0.090503 -0.02555 0.031321 0.037157 0.093147 0.23688 0.1261 0.071934 -0.00063107 0.00041891 -0.00024898 0.00029161 1.8671 0 0 -0.033344 0 -0.0025662 -0.074971 -0.21703 0 0
3.8125 -0.086638 -0.10107 -0.12587 -0.17831 0 -0.1892 -0.087525 -0.13329 -0.12067 -0.13956 -0.10904 18.47 0.031975 -0.017787 -0.0098625 0.21688 0.15223 0.031888 0.086744 0.16343 0.16045 0.32124 0.27295 0.16881 -0.00044242 0.0017547 1.2509e-05 0.0021462 2.5593 0 0 -0.10759 0 -0.052298 -0.087738 -0.22914 0 0
3.8164 -0.096641 -0.10582 -0.091063 -0.11875 0 -0.12709 -0.11226 -0.14625 -0.16449 -0.14359 -0.23356 19.337 0.018672 0.0093898 0.01339 0.28019 0.22547 0.098391 0.14858 0.28988 0.23139 0.41232 0.42003 0.27105 -0.0001577 0.0026663 0.00022463 0.0041663 3.276 0 0 -0.20216 0 -0.093311 -0.079803 -0.23177 0 0
3.8203 -0.11085 -0.11423 -0.067771 -0.056351 0 -0.05641 -0.14276 -0.1579 -0.20883 -0.14062 -0.33917 20.171 0.02867 0.048086 0.045418 0.34367 0.30611 0.16791 0.21652 0.40609 0.30311 0.50596 0.54389 0.37294 0.0001593 0.0032486 0.00023056 0.0056582 3.9027 0 0 -0.28449 0 -0.11937 -0.053315 -0.22684 0 0
3.8242 -0.1261 -0.12573 -0.071333 -0.038672 0 -0.031598 -0.16417 -0.17632 -0.24142 -0.14765 -0.38482 20.985 0.065321 0.093365 0.084118 0.4003 0.38871 0.23361 0.28923 0.50216 0.37238 0.59701 0.6279 0.46819 0.00049027 0.0037517 4.675e-05 0.0063711 4.3428 0 0 -0.32523 0 -0.1257 -0.012393 -0.21691 0 0
3.8281 -0.14049 -0.1383 -0.10315 -0.08568 0 -0.075849 -0.17498 -0.20097 -0.25114 -0.17376 -0.35812 21.783 0.1271 0.13351 0.12379 0.43677 0.45926 0.28088 0.36087 0.56042 0.43162 0.67202 0.66995 0.54275 0.00078498 0.004193 -8.7907e-05 0.0065806 4.5794 0 0 -0.31532 0 -0.10595 0.032797 -0.20572 0 0
3.832 -0.15259 -0.15054 -0.15025 -0.17558 0 -0.1659 -0.18349 -0.22362 -0.2368 -0.21151 -0.28362 22.559 0.18778 0.15943 0.15653 0.454 0.50743 0.30545 0.42191 0.58816 0.4777 0.72279 0.68051 0.59337 0.00089917 0.0042851 4.8166e-05 0.0066981 4.6601 0 0 -0.27078 0 -0.072624 0.068703 -0.19498 0 0
3.8359 -0.16122 -0.16197 -0.19096 -0.25669 0 -0.24845 -0.19393 -0.23495 -0.21098 -0.24168 -0.21063 23.304 0.23233 0.17147 0.18003 0.45864 0.53228 0.31083 0.46775 0.59618 0.51119 0.74879 0.67382 0.62325 0.00069358 0.0037917 0.0003946 0.006848 4.6479 0 0 -0.22335 0 -0.035438 0.092709 -0.18352 0 0
3.8398 -0.16737 -0.17242 -0.20571 -0.28068 0 -0.27685 -0.20078 -0.23153 -0.1934 -0.24788 -0.18467 24.02 0.25166 0.17114 0.19325 0.45609 0.534 0.30036 0.49489 0.592 0.53238 0.75011 0.65978 0.63503 0.00025131 0.0029267 0.00066202 0.0068471 4.5958 0 0 -0.20205 0 -0.00087316 0.10457 -0.17041 0 0
3.8438 -0.17492 -0.18189 -0.18921 -0.23693 0 -0.24247 -0.19754 -0.21778 -0.19626 -0.22877 -0.21758 24.719 0.23752 0.16183 0.19587 0.45355 0.51417 0.2792 0.49924 0.58435 0.5418 0.72777 0.64122 0.63239 -4.1334e-05 0.0023073 0.00067914 0.0065492 4.5423 0 0 -0.2154 0 0.024053 0.10606 -0.15452 0 0
3.8477 -0.18765 -0.1911 -0.1562 -0.16256 0 -0.17919 -0.18732 -0.20216 -0.21348 -0.19814 -0.27683 25.411 0.19399 0.15213 0.19095 0.46039 0.48158 0.25782 0.47696 0.58151 0.54013 0.6889 0.61603 0.6217 0.00025022 0.0024362 0.00062646 0.0061133 4.4966 0 0 -0.24541 0 0.034174 0.10584 -0.13765 0 0
3.8516 -0.20487 -0.20135 -0.13445 -0.11732 0 -0.13799 -0.18103 -0.19121 -0.22451 -0.17401 -0.30593 26.088 0.14924 0.14642 0.18505 0.47308 0.45024 0.2416 0.44011 0.57972 0.53176 0.64818 0.58066 0.60831 0.0011676 0.0032177 0.0008408 0.0058781 4.4193 0 0 -0.25896 0 0.038344 0.11082 -0.12492 0 0
3.8555 -0.22093 -0.21309 -0.14694 -0.13922 0 -0.1504 -0.18508 -0.18645 -0.21166 -0.1668 -0.2654 26.731 0.11703 0.14415 0.18009 0.48672 0.42528 0.23059 0.39422 0.57409 0.51726 0.6111 0.53364 0.59184 0.0021719 0.0040188 0.001379 0.0060043 4.2428 0 0 -0.23141 0 0.041912 0.12187 -0.11944 0 0
3.8594 -0.23041 -0.22468 -0.19522 -0.21524 0 -0.20732 -0.19413 -0.18598 -0.17654 -0.17515 -0.16475 27.327 0.10903 0.14377 0.17727 0.49572 0.41059 0.22377 0.34526 0.55975 0.49721 0.58212 0.47909 0.57139 0.0025023 0.004235 0.0018575 0.0063174 3.948 0 0 -0.16655 0 0.049986 0.1384 -0.12354 0 0
3.8633 -0.23378 -0.23337 -0.25707 -0.29156 0 -0.26824 -0.19821 -0.18834 -0.14068 -0.18998 -0.058936 27.881 0.14022 0.13988 0.1763 0.48847 0.41039 0.21723 0.30402 0.52822 0.47179 0.5666 0.42903 0.54316 0.0018453 0.0038014 0.0018082 0.0065323 3.6341 0 0 -0.09701 0 0.069956 0.15556 -0.13967 0 0
3.8672 -0.23698 -0.23797 -0.30098 -0.31607 0 -0.29249 -0.19556 -0.19412 -0.12881 -0.20161 -0.0099824 28.406 0.19613 0.12763 0.17317 0.46168 0.41959 0.20649 0.28211 0.48454 0.44584 0.56188 0.40127 0.5083 0.00069163 0.0031693 0.0011951 0.0065789 3.4898 0 0 -0.062996 0 0.098879 0.16365 -0.15935 0 0
3.8711 -0.2449 -0.24053 -0.30677 -0.27829 0 -0.26847 -0.19541 -0.20404 -0.14919 -0.20518 -0.043372 28.907 0.25534 0.10899 0.16568 0.42309 0.43252 0.19287 0.28245 0.44081 0.4245 0.56381 0.41119 0.47283 -2.3307e-05 0.0028352 0.00050483 0.0066367 3.6594 0 0 -0.084332 0 0.12803 0.16011 -0.17377 0 0
3.875 -0.25572 -0.24478 -0.27757 -0.21426 0 -0.21949 -0.20666 -0.21624 -0.18795 -0.20282 -0.13341 29.374 0.30366 0.086951 0.15297 0.37985 0.44625 0.17889 0.30712 0.40679 0.41198 0.5706 0.46173 0.44262 0.00027371 0.0029365 0.00027334 0.0068428 4.1161 0 0 -0.14744 0 0.15042 0.14469 -0.17714 0 0
3.8789 -0.2628 -0.25242 -0.23623 -0.17494 0 -0.18436 -0.22638 -0.22657 -0.22188 -0.20266 -0.22678 29.791 0.32644 0.065989 0.13481 0.34129 0.45809 0.16838 0.35705 0.39356 0.41287 0.58078 0.53948 0.42491 0.0012878 0.0032742 0.00054783 0.0070451 4.6703 0 0 -0.2169 0 0.1581 0.11876 -0.16383 0 0
3.8828 -0.26198 -0.26086 -0.21121 -0.18704 0 -0.18941 -0.24237 -0.23263 -0.23754 -0.21427 -0.28206 30.157 0.30245 0.05931 0.11441 0.33071 0.46639 0.17277 0.43187 0.42375 0.43691 0.59592 0.62201 0.43853 0.0021459 0.0036222 0.00087734 0.0069256 5.1212 0 0 -0.26155 0 0.13562 0.09126 -0.12706 0 0
3.8867 -0.25624 -0.26518 -0.22138 -0.23814 0 -0.23263 -0.2476 -0.23733 -0.24013 -0.24153 -0.29296 30.489 0.25476 0.06868 0.098609 0.34852 0.4747 0.19133 0.5112 0.48311 0.47494 0.6168 0.69183 0.47816 0.0022133 0.0039244 0.00084292 0.0063804 5.4123 0 0 -0.27414 0 0.094421 0.073873 -0.082064 0 0
3.8906 -0.25226 -0.26255 -0.26646 -0.29293 0 -0.28835 -0.24925 -0.24762 -0.24587 -0.2777 -0.28203 30.803 0.19735 0.093203 0.090801 0.39261 0.4853 0.22179 0.58515 0.56235 0.52144 0.64446 0.7464 0.53985 0.0016501 0.0042125 0.0005285 0.0057194 5.6457 0 0 -0.27104 0 0.042591 0.071203 -0.037353 0 0
3.8945 -0.25298 -0.25491 -0.32541 -0.32098 0 -0.32538 -0.26064 -0.26807 -0.26654 -0.30789 -0.27743 31.097 0.14413 0.13046 0.093512 0.4586 0.50023 0.26058 0.64464 0.65095 0.57034 0.6794 0.79591 0.61796 0.0011844 0.0044519 0.00040048 0.0054373 5.9488 0 0 -0.27569 0 -0.010834 0.086149 -0.00096025 0 0
3.8984 -0.2547 -0.24746 -0.36477 -0.31277 0 -0.32477 -0.28459 -0.29488 -0.29974 -0.31907 -0.29485 31.356 0.11653 0.17483 0.10999 0.53756 0.52246 0.30004 0.67555 0.73137 0.61134 0.72202 0.8509 0.70229 0.0013615 0.0045643 0.00074185 0.0057843 6.3302 0 0 -0.30081 0 -0.049995 0.12144 0.014916 0 0
3.9023 -0.25217 -0.24441 -0.3569 -0.27754 0 -0.28814 -0.30732 -0.31662 -0.33157 -0.30975 -0.33411 31.566 0.1255 0.21321 0.13565 0.60903 0.55111 0.32738 0.67351 0.78488 0.63438 0.76734 0.91059 0.77494 0.0020324 0.004579 0.0013011 0.0065819 6.6658 0 0 -0.34145 0 -0.060173 0.16762 0.0064591 0 0
3.9063 -0.24554 -0.24613 -0.30123 -0.2338 0 -0.23551 -0.31124 -0.32229 -0.34724 -0.29083 -0.38376 31.727 0.15711 0.23998 0.16218 0.66365 0.58154 0.3401 0.65035 0.81345 0.64186 0.80969 0.96121 0.83036 0.0025664 0.0046484 0.0015681 0.0074491 6.8129 0 0 -0.3802 0 -0.046603 0.21306 -0.016626 0 0
3.9102 -0.24086 -0.24994 -0.23241 -0.20244 0 -0.19555 -0.29314 -0.31043 -0.3404 -0.27624 -0.42494 31.851 0.20068 0.25272 0.18434 0.69716 0.6102 0.33819 0.61342 0.81994 0.63629 0.84524 0.98522 0.86651 0.0025229 0.0048437 0.0013572 0.008154 6.7294 0 0 -0.39771 0 -0.01481 0.25131 -0.048278 0 0
3.9141 -0.24296 -0.25297 -0.20209 -0.20147 0 -0.19169 -0.26822 -0.2909 -0.31577 -0.27229 -0.43519 31.944 0.24344 0.25033 0.19694 0.70712 0.63316 0.32324 0.57119 0.80937 0.62152 0.87028 0.97334 0.88307 0.0020746 0.0049749 0.0010116 0.0087082 6.4891 0 0 -0.38263 0 0.027194 0.27651 -0.08172 0 0
3.918 -0.24902 -0.25395 -0.24028 -0.23656 0 -0.22841 -0.25536 -0.27726 -0.28573 -0.27521 -0.3987 31.998 0.25885 0.23162 0.18981 0.68959 0.64012 0.30112 0.53847 0.79126 0.60547 0.87558 0.93023 0.87937 0.0017748 0.0047174 0.00097549 0.0091602 6.2007 0 0 -0.3379 0 0.058944 0.27885 -0.10627 0 0
3.9219 -0.25015 -0.25242 -0.32479 -0.29117 0 -0.28505 -0.25927 -0.27554 -0.26388 -0.27739 -0.32123 32.009 0.24377 0.20574 0.16788 0.65791 0.63014 0.28209 0.51841 0.77476 0.59355 0.86372 0.87086 0.86486 0.0019536 0.003971 0.0012292 0.0093989 5.9287 0 0 -0.28155 0 0.067578 0.26624 -0.12209 0 0
3.9258 -0.23993 -0.24721 -0.38912 -0.32912 0 -0.32448 -0.26766 -0.27915 -0.25818 -0.27413 -0.23547 31.989 0.20322 0.17554 0.13546 0.61644 0.60327 0.26793 0.50747 0.75841 0.58404 0.83539 0.81147 0.83986 0.0023857 0.0030544 0.0012682 0.0092338 5.6787 0 0 -0.23916 0 0.052125 0.24369 -0.1323 0 0
3.9297 -0.22065 -0.2365 -0.37075 -0.31656 0 -0.31533 -0.2644 -0.27406 -0.26558 -0.2639 -0.18502 31.963 0.14336 0.1428 0.09663 0.56798 0.55991 0.25855 0.50128 0.73904 0.57389 0.79096 0.76143 0.80299 0.0025565 0.0024799 0.00069647 0.008652 5.4248 0 0 -0.22893 0 0.014252 0.21544 -0.13971 0 0
3.9336 -0.20076 -0.21981 -0.26458 -0.24966 0 -0.25449 -0.24344 -0.25022 -0.27169 -0.24428 -0.19315 31.944 0.074857 0.10843 0.05721 0.51412 0.50038 0.25098 0.49178 0.70863 0.55613 0.72946 0.72008 0.74858 0.0022197 0.0025198 -0.00022537 0.0079199 5.1231 0 0 -0.24739 0 -0.04044 0.18663 -0.14821 0 0
3.9375 -0.18641 -0.19959 -0.13459 -0.16312 0 -0.17213 -0.2102 -0.20962 -0.25814 -0.21184 -0.24108 31.914 0.017645 0.0727 0.025414 0.456 0.43062 0.23467 0.46761 0.65426 0.51914 0.65209 0.67868 0.66795 0.0016585 0.0030216 -0.00073554 0.0073813 4.7086 0 0 -0.26833 0 -0.091606 0.16262 -0.15884 0 0
3.9414 -0.17636 -0.18028 -0.068004 -0.10716 0 -0.11252 -0.17319 -0.16509 -0.21547 -0.16843 -0.27705 31.83 -0.021858 0.037139 0.0019334 0.39683 0.36019 0.2056 0.43117 0.57916 0.46524 0.56638 0.62586 0.56746 0.0013913 0.0036398 -0.00033011 0.0071654 4.122 0 0 -0.25934 0 -0.12573 0.14291 -0.16697 0 0
3.9453 -0.16515 -0.16542 -0.10579 -0.10888 0 -0.10303 -0.13802 -0.13121 -0.15274 -0.12619 -0.25293 31.665 -0.041658 0.0036233 -0.013583 0.33958 0.29455 0.16315 0.38621 0.48678 0.39794 0.47665 0.55413 0.45256 0.0016328 0.0041743 0.00066513 0.0071269 3.3778 0 0 -0.20587 0 -0.13719 0.12668 -0.16886 0 0
3.9492 -0.15022 -0.15532 -0.20718 -0.15094 0 -0.13517 -0.10958 -0.11485 -0.094746 -0.10206 -0.16061 31.429 -0.041354 -0.025626 -0.022161 0.28771 0.23905 0.10842 0.33789 0.38242 0.32264 0.38781 0.465 0.33062 0.0020568 0.0046137 0.0013414 0.007062 2.6115 0 0 -0.12382 0 -0.12252 0.11277 -0.16104 0 0
3.9531 -0.13503 -0.14744 -0.28042 -0.18665 0 -0.17269 -0.094962 -0.11214 -0.066186 -0.10343 -0.039241 31.164 -0.019598 -0.04423 -0.025488 0.25092 0.20549 0.048333 0.29841 0.27917 0.25433 0.31169 0.37005 0.22127 0.0020959 0.0048954 0.001052 0.0069318 2.0261 0 0 -0.049347 0 -0.07849 0.0996 -0.13844 0 0
3.957 -0.12512 -0.13889 -0.25595 -0.17873 0 -0.18034 -0.098657 -0.11285 -0.073717 -0.11881 0.051877 30.904 0.015137 -0.050795 -0.026543 0.2325 0.19492 -0.0011974 0.27382 0.19258 0.20813 0.25684 0.28656 0.14316 0.0014905 0.0047847 1.152e-05 0.0068443 1.7515 0 0 -0.013395 0 -0.022263 0.086861 -0.11007 0 0
3.9609 -0.12214 -0.12866 -0.14197 -0.12856 0 -0.15007 -0.11379 -0.10793 -0.10047 -0.12518 0.073283 30.654 0.05924 -0.046876 -0.02482 0.23101 0.2047 -0.032594 0.26089 0.12767 0.18718 0.22546 0.2295 0.10091 0.0005712 0.0041303 -0.00092659 0.0068617 1.7385 0 0 -0.021228 0 0.035806 0.075977 -0.084834 0 0
3.9648 -0.12231 -0.11777 -0.016875 -0.072287 0 -0.10426 -0.12217 -0.094778 -0.11841 -0.10767 0.028512 30.391 0.11047 -0.033923 -0.018962 0.24486 0.23264 -0.040938 0.25545 0.087809 0.19238 0.219 0.20414 0.09662 1.508e-05 0.0032215 -0.0010444 0.0069095 1.7965 0 0 -0.052237 0 0.088843 0.068563 -0.069538 0 0
3.9688 -0.12027 -0.10752 0.03403 -0.049581 0 -0.07532 -0.10847 -0.077609 -0.10932 -0.073425 -0.04349 30.099 0.16652 -0.014147 -0.006224 0.27135 0.27562 -0.021366 0.2503 0.076421 0.22277 0.23864 0.2043 0.13082 0.00029255 0.0027311 -0.00030388 0.0069116 1.753 0 0 -0.077869 0 0.12953 0.067187 -0.072523 0 0
3.9727 -0.11329 -0.098064 -0.014982 -0.072483 0 -0.079259 -0.076363 -0.063701 -0.07757 -0.045477 -0.097314 29.784 0.2191 0.0075898 0.018742 0.30278 0.3241 0.0254 0.23125 0.096258 0.26773 0.28016 0.21708 0.19258 0.0012819 0.0031481 0.00079041 0.0069595 1.5904 0 0 -0.081664 0 0.14968 0.076139 -0.099983 0 0
3.9766 -0.10191 -0.088308 -0.11286 -0.11798 0 -0.10406 -0.048417 -0.058578 -0.045145 -0.04191 -0.10932 29.465 0.25871 0.027666 0.052093 0.33155 0.36658 0.080955 0.1994 0.13498 0.31042 0.32709 0.23105 0.25676 0.0023669 0.0042437 0.0017228 0.0072531 1.4313 0 0 -0.066768 0 0.15423 0.092289 -0.13706 0 0
3.9805 -0.087637 -0.077207 -0.17409 -0.14653 0 -0.12004 -0.046572 -0.062743 -0.033757 -0.060137 -0.087551 29.146 0.27834 0.045227 0.090254 0.35555 0.39761 0.13637 0.15971 0.1887 0.34468 0.37205 0.24191 0.31317 0.0029147 0.0051946 0.0022888 0.007835 1.3982 0 0 -0.048866 0 0.14415 0.11322 -0.17459 0 0
3.9844 -0.071698 -0.064905 -0.14401 -0.12993 0 -0.10258 -0.071093 -0.071473 -0.049081 -0.080824 -0.06028 28.81 0.27189 0.059709 0.12863 0.37352 0.41263 0.18309 0.11907 0.25307 0.36582 0.4083 0.25199 0.3533 0.0027279 0.0053288 0.0024818 0.0084323 1.4901 0 0 -0.043195 0 0.12072 0.13582 -0.2035 0 0
3.9883 -0.056032 -0.052765 -0.036994 -0.069438 0 -0.05042 -0.099289 -0.077646 -0.078496 -0.086337 -0.053508 28.437 0.22761 0.070075 0.15606 0.38476 0.4039 0.20685 0.094864 0.32124 0.36871 0.42536 0.26466 0.36606 0.0021137 0.0047536 0.0022718 0.0086408 1.5912 0 0 -0.055163 0 0.083699 0.1529 -0.20904 0 0
3.9922 -0.043994 -0.042444 0.077761 0.0050927 0 0.012481 -0.10579 -0.075992 -0.10173 -0.075069 -0.072983 28.027 0.15554 0.074691 0.16125 0.39153 0.37561 0.2036 0.1009 0.3785 0.35876 0.42239 0.2785 0.35673 0.0015582 0.0042003 0.0016533 0.0083049 1.5842 0 0 -0.078268 0 0.039559 0.15623 -0.19269 0 0
3.9961 -0.038267 -0.034897 0.12743 0.052713 0 0.051559 -0.08434 -0.066166 -0.1044 -0.058974 -0.10226 27.605 0.072806 0.07136 0.14318 0.3938 0.33538 0.17832 0.13245 0.41521 0.34074 0.40446 0.28653 0.33434 0.0013241 0.0042407 0.00088365 0.0076928 1.4465 0 0 -0.098211 0 -0.0048545 0.14418 -0.16708 0 0
4 -0.03777 -0.030052 0.084946 0.045845 0 0.04349 -0.050309 -0.052525 -0.084979 -0.049497 -0.11732 27.203 -0.0080281 0.057632 0.10202 0.38987 0.28784 0.13409 0.18261 0.42367 0.31587 0.37448 0.28094 0.30366 0.0013242 0.0047101 0.00048729 0.0072646 1.2422 0 0 -0.10099 0 -0.044061 0.11613 -0.14213 0 0
4.0039 -0.037699 -0.027209 -0.01613 -0.011151 0 -0.0078404 -0.023946 -0.040734 -0.053061 -0.0475 -0.10641 26.826 -0.072637 0.030697 0.039739 0.37703 0.23807 0.075132 0.24025 0.3961 0.28447 0.3359 0.2595 0.26937 0.0013373 0.0049404 0.00084315 0.0072666 1.0462 0 0 -0.082014 0 -0.07174 0.07258 -0.12967 0 0
4.0078 -0.033831 -0.025674 -0.10746 -0.081452 0 -0.071476 -0.013357 -0.033801 -0.022942 -0.046008 -0.078929 26.457 -0.092799 -0.014662 -0.034156 0.34555 0.19392 0.0097771 0.27071 0.3178 0.24072 0.29327 0.22745 0.23483 0.001305 0.0045218 0.0017342 0.0075687 0.89075 0 0 -0.05081 0 -0.073247 0.018584 -0.15137 0 0
4.0117 -0.026928 -0.025142 -0.13249 -0.11731 0 -0.10734 -0.013423 -0.0306 -0.0067951 -0.03994 -0.055585 26.07 -0.07835 -0.067379 -0.10038 0.2992 0.15623 -0.050308 0.25995 0.21413 0.18603 0.25147 0.19301 0.19953 0.0013838 0.0037422 0.002412 0.0078776 0.77311 0 0 -0.025866 0 -0.054848 -0.031419 -0.19624 0 0
4.0156 -0.022192 -0.025626 -0.082885 -0.092619 0 -0.092338 -0.017285 -0.027761 -0.0090389 -0.031005 -0.047715 25.658 -0.037178 -0.12013 -0.15035 0.24124 0.1243 -0.10003 0.2058 0.098704 0.12224 0.21199 0.16005 0.16261 0.0017005 0.0032398 0.0022318 0.0080384 0.68253 0 0 -0.020396 0 -0.021619 -0.070415 -0.25464 0 0
4.0195 -0.023896 -0.027134 -0.0020013 -0.023615 0 -0.037382 -0.024097 -0.022811 -0.023041 -0.023603 -0.044931 25.232 0.020727 -0.16526 -0.17722 0.1763 0.097079 -0.13508 0.11111 -0.014235 0.052686 0.17625 0.125 0.12377 0.0020889 0.003283 0.0012605 0.0080697 0.59488 0 0 -0.02951 0 0.019807 -0.092508 -0.31559 0 0
4.0234 -0.030866 -0.029502 0.046085 0.040512 0 0.018614 -0.034511 -0.015681 -0.033027 -0.018494 -0.023976 24.811 0.077399 -0.18893 -0.17134 0.1142 0.072874 -0.14849 -0.01291 -0.10092 -0.014328 0.14689 0.081382 0.083814 0.0021322 0.0034797 0.00021973 0.0079279 0.45329 0 0 -0.031616 0 0.056425 -0.088878 -0.35904 0 0
4.0273 -0.037803 -0.03262 0.021679 0.053314 0 0.035886 -0.04266 -0.0077557 -0.023285 -0.012436 0.027563 24.399 0.10859 -0.18204 -0.13782 0.071065 0.050168 -0.14063 -0.12535 -0.14149 -0.062536 0.12696 0.028687 0.048903 0.0015195 0.0032119 -0.00020749 0.0073574 0.1949 0 0 -0.006252 0 0.070306 -0.062201 -0.36698 0 0
4.0313 -0.041093 -0.036865 -0.062056 0.0062716 0 0.0030771 -0.038405 -0.00034953 0.0090618 -0.003633 0.094349 23.988 0.1119 -0.15255 -0.091553 0.050575 0.030262 -0.11984 -0.20194 -0.14294 -0.08648 0.11689 -0.022507 0.024156 0.00038081 0.0022849 -5.1454e-07 0.0060958 -0.16658 0 0 0.045353 0 0.060514 -0.024882 -0.34605 0 0
4.0352 -0.042742 -0.043254 -0.14824 -0.065313 0 -0.054566 -0.019966 0.00521 0.047592 0.0043295 0.14044 23.566 0.08869 -0.10676 -0.041013 0.053907 0.015538 -0.090952 -0.23072 -0.11062 -0.083319 0.11776 -0.054412 0.013527 -0.00075297 0.0010928 0.00027969 0.0042676 -0.48287 0 0 0.096074 0 0.029101 0.015345 -0.3031 0 0
4.0391 -0.048241 -0.052891 -0.17817 -0.11122 0 -0.095781 -0.0018102 0.0061581 0.064593 0.0050136 0.13627 23.128 0.043502 -0.052901 0.0051473 0.080168 0.0089185 -0.059355 -0.20401 -0.052708 -0.052155 0.13044 -0.052553 0.02059 -0.0013512 0.00018445 0.00015353 0.002508 -0.52835 0 0 0.11134 0 -0.019051 0.050269 -0.24797 0 0
4.043 -0.06081 -0.06598 -0.13602 -0.10618 0 -0.096659 -0.0052877 -0.0019328 0.040534 -0.0050656 0.082512 22.676 -0.0088762 -0.0098949 0.032432 0.12435 0.020076 -0.034616 -0.1159 0.015423 0.006754 0.15868 -0.014577 0.054062 -0.0012721 -0.0002357 -0.00026755 0.0015825 -0.15886 0 0 0.076022 0 -0.066824 0.064617 -0.20445 0 0
4.0469 -0.078202 -0.081176 -0.061761 -0.067821 0 -0.06926 -0.038632 -0.022439 -0.019613 -0.024135 0.0097876 22.214 -0.04761 0.013085 0.043507 0.16771 0.047575 -0.018468 -0.010274 0.076798 0.072905 0.1968 0.049552 0.10451 -0.00078253 -0.00034963 -0.00045873 0.0017958 0.55849 0 0 0.0067069 0 -0.094914 0.061295 -0.18545 0 0
4.0508 -0.095008 -0.095993 -0.020701 -0.039256 0 -0.049894 -0.086694 -0.053736 -0.087783 -0.048266 -0.045481 21.748 -0.066162 0.01676 0.042828 0.2032 0.089578 -0.0082967 0.09225 0.12969 0.1381 0.24279 0.12549 0.16701 -0.00023913 -0.00037454 -0.00010106 0.0027407 1.3718 0 0 -0.061266 0 -0.097983 0.045696 -0.19053 0 0
4.0547 -0.10737 -0.10809 -0.052062 -0.052816 0 -0.067378 -0.12253 -0.088084 -0.13259 -0.075143 -0.068177 21.279 -0.06091 0.003939 0.034943 0.22631 0.14377 -0.000609 0.17626 0.17478 0.19659 0.29525 0.20359 0.23726 0.0002026 -0.00031382 0.00057899 0.0036402 2.0187 0 0 -0.10077 0 -0.074187 0.023616 -0.21659 0 0
4.0586 -0.11504 -0.11648 -0.13747 -0.10548 0 -0.11851 -0.13062 -0.11563 -0.14198 -0.10375 -0.072534 20.801 -0.029391 -0.018438 0.026825 0.23323 0.20646 0.011526 0.22464 0.2168 0.24296 0.35336 0.28211 0.30996 0.00056632 -9.5768e-05 0.0011146 0.0039669 2.404 0 0 -0.11106 0 -0.024692 0.0045958 -0.25548 0 0
4.0625 -0.11956 -0.12171 -0.21529 -0.16393 0 -0.17106 -0.11929 -0.13111 -0.13027 -0.13129 -0.086788 20.309 0.018424 -0.032691 0.02777 0.22969 0.26814 0.03963 0.23743 0.26728 0.27873 0.41637 0.36352 0.37772 0.0008226 0.00015188 0.0013499 0.0037811 2.6338 0 0 -0.11358 0 0.031257 0.0019852 -0.28583 0 0
4.0664 -0.12179 -0.12497 -0.22958 -0.19163 0 -0.19035 -0.11097 -0.13768 -0.12443 -0.15282 -0.12945 19.791 0.067407 -0.031784 0.037375 0.22665 0.32271 0.083187 0.2386 0.32772 0.31133 0.4822 0.44843 0.43822 0.00079476 0.00012076 0.0015582 0.0035279 2.8933 0 0 -0.13192 0 0.075138 0.014424 -0.29841 0 0
4.0703 -0.12196 -0.12705 -0.17385 -0.17493 0 -0.16625 -0.12131 -0.14427 -0.14251 -0.16522 -0.1963 19.243 0.11079 -0.014712 0.053838 0.22917 0.3673 0.13994 0.24114 0.39569 0.34339 0.54928 0.53246 0.48999 0.00036341 -0.00032877 0.0019795 0.0035615 3.2884 0 0 -0.17381 0 0.099066 0.038766 -0.29129 0 0
4.0742 -0.12131 -0.12799 -0.094274 -0.12992 0 -0.1191 -0.14752 -0.15828 -0.18187 -0.17123 -0.26538 18.667 0.14285 0.017244 0.074331 0.24141 0.39979 0.20582 0.25737 0.46691 0.37671 0.61557 0.60732 0.53184 -0.00026852 -0.00091018 0.0023534 0.0038705 3.7806 0 0 -0.22798 0 0.097614 0.070124 -0.26505 0 0
4.0781 -0.12224 -0.12766 -0.051059 -0.088961 0 -0.082709 -0.17473 -0.17949 -0.22491 -0.17754 -0.31258 18.073 0.1559 0.056144 0.091796 0.26727 0.41604 0.2684 0.30389 0.52693 0.40914 0.67418 0.66421 0.55921 -0.0006193 -0.001111 0.0020783 0.0042092 4.24 0 0 -0.27438 0 0.067228 0.095653 -0.22613 0 0
4.082 -0.12596 -0.12642 -0.071107 -0.079162 0 -0.080139 -0.19045 -0.20005 -0.25351 -0.188 -0.32537 17.465 0.15604 0.085947 0.10077 0.29763 0.42044 0.31238 0.36786 0.56348 0.43289 0.71806 0.69659 0.57293 -0.0003283 -0.00069193 0.0009075 0.0044158 4.5399 0 0 -0.29693 0 0.028864 0.10452 -0.19187 0 0
4.0859 -0.1305 -0.12509 -0.13035 -0.10671 0 -0.11077 -0.19187 -0.21008 -0.25918 -0.19891 -0.30725 16.838 0.14863 0.10128 0.10128 0.32522 0.41525 0.33275 0.43286 0.57426 0.44324 0.74335 0.70153 0.57313 0.00046623 4.6303e-05 -0.00059029 0.0045593 4.6121 0 0 -0.2906 0 -0.0048328 0.096331 -0.16856 0 0
4.0898 -0.1321 -0.12424 -0.1771 -0.15436 0 -0.1544 -0.18215 -0.20426 -0.24298 -0.20175 -0.27317 16.186 0.13733 0.099801 0.094089 0.34466 0.40131 0.32673 0.48509 0.55836 0.43694 0.74664 0.67999 0.55914 0.0011866 0.00053146 -0.0014115 0.0047999 4.4491 0 0 -0.26143 0 -0.025905 0.072669 -0.15923 0 0
4.0938 -0.12891 -0.12343 -0.1738 -0.1918 0 -0.18526 -0.16425 -0.18457 -0.21078 -0.19076 -0.24007 15.508 0.12615 0.080818 0.081161 0.34949 0.37859 0.29234 0.50596 0.51583 0.41048 0.72327 0.6362 0.52927 0.0013 0.00045474 -0.0010437 0.0051609 4.0871 0 0 -0.22236 0 -0.026609 0.037864 -0.1654 0 0
4.0977 -0.12281 -0.12133 -0.12246 -0.19326 0 -0.18556 -0.14076 -0.15797 -0.17053 -0.16751 -0.21697 14.818 0.11922 0.052074 0.067943 0.33348 0.34552 0.23503 0.4707 0.45191 0.36453 0.66887 0.57561 0.48065 0.0007756 2.8168e-05 1.0758e-05 0.0054768 3.5945 0 0 -0.18679 0 -0.006961 0.0070773 -0.18151 0 0
4.1016 -0.11723 -0.11662 -0.057114 -0.1535 0 -0.1529 -0.1173 -0.13171 -0.13191 -0.13852 -0.19936 14.129 0.11546 0.025586 0.057525 0.30471 0.30537 0.1721 0.39564 0.37931 0.31156 0.59646 0.50238 0.41984 8.4247e-05 -0.00026496 0.00070855 0.005558 3.0525 0 0 -0.16115 0 0.016547 -0.0096888 -0.19717 0 0
4.1055 -0.11328 -0.10904 -0.015153 -0.092472 0 -0.10103 -0.10159 -0.10959 -0.10348 -0.10954 -0.1719 13.442 0.11365 0.0051304 0.049884 0.26669 0.25951 0.11019 0.29068 0.30094 0.25656 0.51136 0.41832 0.34928 -0.00022705 -0.00013074 0.00049482 0.0053778 2.5177 0 0 -0.14012 0 0.035924 -0.0095238 -0.20898 0 0
4.1094 -0.10892 -0.099802 -0.012969 -0.044076 0 -0.054089 -0.096508 -0.09129 -0.086574 -0.083152 -0.11981 12.744 0.11231 -0.0069853 0.044279 0.22307 0.20969 0.054903 0.1678 0.2189 0.20383 0.41917 0.32478 0.27181 3.9482e-05 0.00032349 -0.00016532 0.0050849 1.9936 0 0 -0.1098 0 0.044257 0.0084043 -0.21458 0 0
4.1133 -0.10197 -0.09089 -0.041784 -0.03427 0 -0.034705 -0.095249 -0.074142 -0.07219 -0.060907 -0.042332 12.022 0.1085 -0.01083 0.037535 0.17813 0.15919 0.012571 0.048505 0.13313 0.15779 0.32812 0.2263 0.1921 0.00066759 0.0007662 -0.00031626 0.0048409 1.4507 0 0 -0.059256 0 0.033093 0.041732 -0.21282 0 0
4.1172 -0.093087 -0.083866 -0.07978 -0.063086 0 -0.050058 -0.086416 -0.055922 -0.047546 -0.045276 0.041811 11.273 0.10007 -0.014677 0.025972 0.13503 0.11303 -0.019503 -0.04433 0.045537 0.11629 0.24673 0.1326 0.11836 0.0012775 0.00095371 0.00044195 0.0046626 0.88926 0 0 0.0069844 0 0.0097679 0.07485 -0.20849 0 0
4.1211 -0.084853 -0.078848 -0.10646 -0.10413 0 -0.0852 -0.065502 -0.0369 -0.0091298 -0.037588 0.10308 10.505 0.087418 -0.022522 0.010285 0.094121 0.073055 -0.045403 -0.10696 -0.039284 0.076361 0.17759 0.056268 0.054939 0.0015792 0.00087193 0.0014874 0.0044296 0.38611 0 0 0.067155 0 -0.015592 0.098957 -0.20412 0 0
4.125 -0.078011 -0.074453 -0.11009 -0.12313 0 -0.11117 -0.040557 -0.019928 0.030239 -0.034481 0.11913 9.7259 0.071087 -0.035353 -0.0077846 0.05603 0.040561 -0.066652 -0.13792 -0.11616 0.0371 0.12296 0.0074145 0.0052683 0.0014412 0.00066163 0.0017908 0.0040436 0.06284 0 0 0.095198 0 -0.036563 0.10953 -0.20023 0 0
4.1289 -0.069749 -0.068707 -0.089352 -0.10237 0 -0.10498 -0.025024 -0.0085283 0.04959 -0.028912 0.089497 8.9348 0.052087 -0.052745 -0.025259 0.021612 0.016617 -0.084244 -0.13793 -0.17824 -0.0017365 0.085022 -0.011009 -0.027204 0.00087225 0.00049108 0.00098771 0.0035788 -0.0079608 0 0 0.079834 0 -0.046597 0.10332 -0.19651 0 0
4.1328 -0.056828 -0.060321 -0.053231 -0.052932 0 -0.06712 -0.024761 -0.0043365 0.03783 -0.016864 0.036188 8.1278 0.033576 -0.066672 -0.032002 -0.0033592 0.004251 -0.093999 -0.10992 -0.20626 -0.033753 0.071055 -0.0038967 -0.034826 6.6766e-05 0.00049138 -0.0001915 0.0032747 0.12617 0 0 0.034203 0 -0.03859 0.080739 -0.18844 0 0
4.1367 -0.040218 -0.049437 -0.019036 -0.0058796 0 -0.021658 -0.033004 -0.0060465 0.0048918 -0.0030818 -0.010261 7.3095 0.018222 -0.069911 -0.025316 -0.016753 0.00030664 -0.093728 -0.07254 -0.20488 -0.053334 0.074072 0.019327 -0.02689 -0.0005534 0.00071892 -0.00057446 0.0033669 0.32381 0 0 -0.012584 0 -0.022682 0.05603 -0.17423 0 0
4.1406 -0.025451 -0.037336 -0.0049512 0.010567 0 0.0024937 -0.038303 -0.010864 -0.025664 0.0016703 -0.029357 6.495 0.0067924 -0.060337 -0.0049614 -0.016507 0.0049442 -0.08168 -0.031191 -0.1769 -0.056988 0.092204 0.049442 -0.0069158 -0.00051025 0.0010982 0.000367 0.0038939 0.45645 0 0 -0.035789 0 -0.0040131 0.034997 -0.15418 0 0
4.1445 -0.017374 -0.025377 -0.018291 -0.0091199 0 -0.0056584 -0.036183 -0.017035 -0.036527 -0.0091778 -0.021841 5.6955 -0.00049714 -0.037642 0.027828 -0.0015365 0.018223 -0.0571 0.0095705 -0.12697 -0.042611 0.12289 0.080854 0.021291 0.00034547 0.0014153 0.0020507 0.0046345 0.49954 0 0 -0.031367 0 0.01285 0.022261 -0.12954 0 0
4.1484 -0.014701 -0.014038 -0.04777 -0.044575 0 -0.031025 -0.03159 -0.024645 -0.030357 -0.030134 -0.0074076 4.9042 -0.004175 -0.0043608 0.069126 0.029604 0.041531 -0.019528 0.045063 -0.063442 -0.007824 0.16248 0.11241 0.052667 0.0015809 0.0014513 0.0033323 0.0052291 0.52616 0 0 -0.016233 0 0.022517 0.022838 -0.1043 0 0
4.1523 -0.010629 -0.0027895 -0.068237 -0.06407 0 -0.045193 -0.030373 -0.033515 -0.024568 -0.046712 -0.011311 4.0985 -0.0083099 0.025384 0.10589 0.068092 0.071744 0.022449 0.072805 -0.004958 0.036697 0.20032 0.14555 0.080377 0.0024166 0.0011831 0.003469 0.0053979 0.61511 0 0 -0.013667 0 0.026374 0.032484 -0.087225 0 0
4.1563 0.00059616 0.0092083 -0.056816 -0.045997 0 -0.028861 -0.030665 -0.040482 -0.032963 -0.047229 -0.047735 3.2604 -0.015614 0.04253 0.1306 0.10344 0.10253 0.060249 0.093021 0.039806 0.078409 0.22909 0.18047 0.10236 0.0023506 0.00084007 0.0025862 0.0050998 0.76313 0 0 -0.035847 0 0.030008 0.043327 -0.081409 0 0
4.1602 0.018021 0.022279 -0.0089977 0.0069057 0 0.014259 -0.024561 -0.039776 -0.052376 -0.032135 -0.10887 2.3956 -0.027157 0.042692 0.13944 0.12892 0.12872 0.088668 0.10466 0.066648 0.10975 0.2441 0.21205 0.11739 0.0016038 0.00071649 0.0013338 0.0045317 0.87842 0 0 -0.075756 0 0.036527 0.050907 -0.088126 0 0
4.1641 0.035362 0.035995 0.057479 0.069143 0 0.061627 -0.0078214 -0.027349 -0.066364 -0.01212 -0.16623 1.5313 -0.043424 0.023111 0.12994 0.13814 0.14457 0.10298 0.10653 0.072887 0.12368 0.24126 0.22863 0.1246 0.00090498 0.00091192 0.00023622 0.0039858 0.84929 0 0 -0.11221 0 0.048696 0.051065 -0.10753 0 0
4.168 0.047848 0.049636 0.11347 0.10843 0 0.088758 0.014394 -0.0052904 -0.060595 0.0024637 -0.18512 0.69458 -0.062419 -0.016877 0.099994 0.11833 0.13438 0.093869 0.09178 0.052396 0.10715 0.21141 0.21607 0.11937 0.00078228 0.0012739 -0.00058401 0.0036763 0.61726 0 0 -0.12289 0 0.067651 0.038051 -0.13778 0 0
4.1719 0.056948 0.06276 0.13579 0.10623 0 0.085331 0.03294 0.018857 -0.034131 0.010337 -0.14559 -0.10725 -0.077763 -0.060131 0.064181 0.079142 0.099848 0.06876 0.062071 0.014113 0.070157 0.16418 0.16579 0.10183 0.0010658 0.0015908 -0.0011634 0.0036432 0.19505 0 0 -0.096664 0 0.085294 0.017998 -0.1683 0 0
4.1758 0.067816 0.075283 0.11999 0.070327 0 0.060645 0.045016 0.038479 0.0029434 0.018724 -0.057019 -0.88643 -0.086356 -0.098934 0.029271 0.02693 0.043874 0.031045 0.017379 -0.040873 0.017981 0.10423 0.081255 0.069885 0.0011224 0.0017893 -0.0013844 0.0037554 -0.36582 0 0 -0.038998 0 0.096985 -0.0053836 -0.19473 0 0
4.1797 0.08254 0.086993 0.082667 0.03106 0 0.037355 0.057125 0.05424 0.04045 0.035824 0.045106 -1.6577 -0.086239 -0.12774 0.00041463 -0.032375 -0.029669 -0.01651 -0.042119 -0.11227 -0.044989 0.035518 -0.023117 0.021557 0.00057932 0.0018977 -0.0010369 0.0037739 -1.011 0 0 0.031678 0 0.099502 -0.029039 -0.21389 0 0
4.1836 0.096985 0.09706 0.05302 0.022362 0 0.03847 0.076971 0.073492 0.075343 0.064393 0.12069 -2.4242 -0.075656 -0.14084 -0.016613 -0.090583 -0.11419 -0.071399 -0.11694 -0.20237 -0.11421 -0.03747 -0.13083 -0.047444 -0.00024238 0.0018512 -0.00017553 0.0034353 -1.6911 0 0 0.094243 0 0.089543 -0.049302 -0.22228 0 0
4.1875 0.10498 0.10418 0.057205 0.058898 0 0.073799 0.10369 0.10223 0.10949 0.10113 0.15143 -3.179 -0.060356 -0.14151 -0.022266 -0.13811 -0.19402 -0.13043 -0.20276 -0.30953 -0.18563 -0.10969 -0.23335 -0.13646 -0.00066189 0.0014459 0.00070445 0.0025585 -2.3544 0 0 0.13644 0 0.072182 -0.064361 -0.22069 0 0
4.1914 0.1053 0.10745 0.10132 0.12449 0 0.13191 0.12792 0.13709 0.14328 0.13969 0.15294 -3.9176 -0.04966 -0.14056 -0.024983 -0.17585 -0.26142 -0.19066 -0.29092 -0.42227 -0.25802 -0.1801 -0.33265 -0.2341 -0.00038982 0.00056872 0.00097506 0.0011683 -2.9504 0 0 0.16096 0 0.057158 -0.076479 -0.21496 0 0
4.1953 0.10359 0.10746 0.16299 0.18107 0 0.18328 0.14175 0.16618 0.17334 0.17302 0.16217 -4.6433 -0.049066 -0.14335 -0.029627 -0.20539 -0.31392 -0.25008 -0.3761 -0.53206 -0.33057 -0.24855 -0.43403 -0.33294 0.00012124 -0.00055522 0.00041507 -0.00043686 -3.4499 0 0 0.18172 0 0.049133 -0.08655 -0.20796 0 0
4.1992 0.10711 0.10663 0.20149 0.19386 0 0.19655 0.14704 0.17905 0.19588 0.19432 0.20828 -5.3612 -0.063391 -0.15454 -0.040845 -0.22921 -0.35078 -0.30639 -0.45282 -0.62952 -0.40209 -0.31501 -0.53556 -0.42494 0.0001219 -0.0014538 -0.00056272 -0.0017792 -3.8529 0 0 0.21201 0 0.051718 -0.095303 -0.20246 0 0
4.2031 0.11754 0.10814 0.18584 0.15609 0 0.16065 0.15243 0.17689 0.21005 0.19921 0.28809 -6.0685 -0.099792 -0.17878 -0.065364 -0.25194 -0.37366 -0.35217 -0.50823 -0.69208 -0.46614 -0.37759 -0.62391 -0.49239 -0.00065646 -0.001827 -0.0012528 -0.0024676 -4.1662 0 0 0.2525 0 0.066566 -0.10161 -0.20252 0 0
4.207 0.12952 0.11401 0.12315 0.0955 0 0.097118 0.16275 0.17222 0.21692 0.18942 0.36496 -6.7561 -0.14666 -0.2071 -0.097492 -0.27645 -0.39398 -0.38241 -0.53973 -0.71631 -0.51411 -0.43234 -0.68045 -0.5312 -0.0017157 -0.0018523 -0.0012564 -0.0024734 -4.3704 0 0 0.28841 0 0.080732 -0.10292 -0.20761 0 0
4.2109 0.13603 0.12335 0.061694 0.056362 0 0.049608 0.17306 0.17738 0.21635 0.17417 0.39279 -7.4191 -0.19302 -0.23204 -0.13022 -0.30055 -0.41521 -0.39544 -0.54877 -0.70768 -0.54074 -0.47468 -0.69273 -0.54428 -0.0022917 -0.0019944 -0.00077688 -0.0021721 -4.4164 0 0 0.29901 0 0.085597 -0.097862 -0.21598 0 0
4.2148 0.13493 0.13245 0.058351 0.068701 0 0.053838 0.17463 0.19227 0.20692 0.16511 0.34862 -8.0631 -0.22978 -0.24807 -0.15753 -0.32106 -0.43777 -0.39018 -0.53658 -0.67151 -0.54187 -0.49982 -0.66215 -0.53443 -0.0020997 -0.0024801 -0.00035518 -0.0020654 -4.2661 0 0 0.27305 0 0.075623 -0.085855 -0.22598 0 0
4.2188 0.13029 0.137 0.13125 0.12644 0 0.10956 0.16552 0.20329 0.18967 0.16736 0.25047 -8.6982 -0.24479 -0.2486 -0.17108 -0.33209 -0.45926 -0.36553 -0.50499 -0.61592 -0.51224 -0.50018 -0.60258 -0.50583 -0.0015483 -0.003014 -0.00033407 -0.0023791 -3.9441 0 0 0.21881 0 0.045306 -0.066768 -0.2352 0 0
4.2227 0.12796 0.13532 0.23763 0.19093 0 0.1783 0.15341 0.19513 0.17013 0.17447 0.14764 -9.3253 -0.22348 -0.22981 -0.16 -0.32105 -0.46585 -0.32514 -0.46083 -0.55812 -0.45145 -0.46377 -0.53228 -0.46771 -0.0012434 -0.003081 -0.00056869 -0.0028868 -3.5452 0 0 0.16055 0 -0.00070101 -0.045572 -0.23883 0 0
4.2266 0.13035 0.12988 0.30156 0.21818 0 0.21149 0.14689 0.16476 0.15443 0.17315 0.089243 -9.9329 -0.17873 -0.20291 -0.13183 -0.28949 -0.45061 -0.28081 -0.41479 -0.50721 -0.37855 -0.40043 -0.46533 -0.428 -0.0013637 -0.0025265 -0.00062654 -0.0031369 -3.1787 0 0 0.12306 0 -0.042969 -0.029619 -0.23592 0 0
4.2305 0.13528 0.12558 0.27375 0.19034 0 0.18761 0.14541 0.12469 0.1429 0.15458 0.092168 -10.507 -0.1194 -0.17421 -0.091824 -0.23896 -0.41028 -0.23747 -0.37026 -0.46288 -0.30302 -0.31507 -0.4072 -0.38711 -0.0015705 -0.0017654 -0.00023965 -0.0028956 -2.893 0 0 0.11514 0 -0.070666 -0.022625 -0.22618 0 0
4.2344 0.13879 0.1258 0.17437 0.12821 0 0.12809 0.13977 0.092848 0.12882 0.12263 0.13026 -11.045 -0.055907 -0.14994 -0.046332 -0.17273 -0.34388 -0.19936 -0.32974 -0.42278 -0.23407 -0.21414 -0.35529 -0.34434 -0.0014847 -0.0013688 0.00044123 -0.0023988 -2.6463 0 0 0.1238 0 -0.074423 -0.02739 -0.20993 0 0
4.2383 0.1384 0.12941 0.079536 0.075366 0 0.078643 0.12333 0.078753 0.10555 0.091483 0.15291 -11.559 -0.0091049 -0.14003 -0.0080569 -0.098866 -0.25306 -0.17181 -0.29471 -0.37732 -0.18668 -0.11028 -0.30309 -0.29461 -0.0011425 -0.0014804 0.0010112 -0.0021631 -2.3545 0 0 0.12375 0 -0.040806 -0.047123 -0.18864 0 0
4.2422 0.13392 0.1315 0.060116 0.065763 0 0.072164 0.1013 0.078381 0.075009 0.074847 0.12124 -12.063 0.0052441 -0.14483 0.011557 -0.035515 -0.16064 -0.15267 -0.26158 -0.31778 -0.16378 -0.023464 -0.24605 -0.2358 -0.00091534 -0.0017148 0.0011982 -0.0025134 -1.977 0 0 0.095985 0 0.015518 -0.072981 -0.169 0 0
4.2461 0.12637 0.12755 0.12344 0.099132 0 0.1043 0.087081 0.080827 0.048131 0.075988 0.037155 -12.558 -0.010732 -0.15842 0.012251 0.0082411 -0.08271 -0.13823 -0.22844 -0.2482 -0.1593 0.038089 -0.18714 -0.17267 -0.0010314 -0.0016436 0.0010801 -0.0032619 -1.5676 0 0 0.04269 0 0.074517 -0.096116 -0.15549 0 0
4.25 0.11727 0.11736 0.20766 0.14261 0 0.14052 0.08876 0.07891 0.035851 0.086274 -0.055624 -13.033 -0.053423 -0.17633 -0.0049957 0.026497 -0.029731 -0.1266 -0.19529 -0.17532 -0.16913 0.06896 -0.13835 -0.11107 -0.0012835 -0.0013101 0.00092945 -0.0038441 -1.2462 0 0 -0.012441 0 0.1219 -0.11038 -0.15108 0 0
4.2539 0.10859 0.10512 0.23306 0.15677 0 0.14632 0.10012 0.073609 0.039583 0.092399 -0.10057 -13.483 -0.11589 -0.19306 -0.037366 0.01408 -0.011815 -0.11613 -0.16322 -0.10983 -0.18803 0.064689 -0.11568 -0.059521 -0.0012718 -0.0011861 0.00086571 -0.0038029 -1.1155 0 0 -0.039213 0 0.14178 -0.10926 -0.15862 0 0
4.2578 0.1024 0.095678 0.16669 0.12576 0 0.11425 0.10617 0.069975 0.051145 0.08609 -0.067512 -13.914 -0.17633 -0.19923 -0.075051 -0.034427 -0.041273 -0.10799 -0.14119 -0.084659 -0.20819 0.020434 -0.12905 -0.04254 -0.00089239 -0.0016339 0.00068992 -0.0031939 -1.1934 0 0 -0.021371 0 0.11057 -0.083623 -0.18064 0 0
4.2617 0.099519 0.090391 0.047204 0.068789 0 0.06708 0.097893 0.070815 0.061791 0.069624 0.025947 -14.341 -0.21524 -0.19646 -0.10551 -0.097045 -0.092795 -0.10488 -0.13468 -0.10379 -0.22556 -0.039976 -0.17419 -0.060202 -0.00049743 -0.0024964 9.9919e-05 -0.0025535 -1.411 0 0 0.031875 0 0.050505 -0.045477 -0.20678 0 0
4.2656 0.098402 0.086714 -0.047258 0.024869 0 0.037857 0.080983 0.075109 0.070242 0.054247 0.12655 -14.776 -0.22535 -0.18701 -0.12428 -0.16305 -0.1542 -0.10891 -0.14709 -0.16568 -0.24023 -0.10591 -0.23339 -0.11056 -0.00053046 -0.0032673 -0.00090514 -0.0024611 -1.6697 0 0 0.091669 0 -0.024031 -0.0020475 -0.23091 0 0
4.2695 0.096012 0.081591 -0.059051 0.023363 0 0.045078 0.069668 0.081311 0.081141 0.052835 0.18199 -15.212 -0.20228 -0.17376 -0.12839 -0.22186 -0.21361 -0.12157 -0.18031 -0.26439 -0.25269 -0.16708 -0.28585 -0.18858 -0.001043 -0.0036144 -0.0018512 -0.0030715 -1.9 0 0 0.1287 0 -0.097787 0.039083 -0.24702 0 0
4.2734 0.090365 0.07508 0.0088732 0.062574 0 0.08104 0.072283 0.089903 0.096586 0.070892 0.17525 -15.628 -0.1417 -0.16187 -0.11483 -0.25638 -0.25357 -0.14477 -0.23655 -0.38449 -0.26434 -0.20789 -0.31984 -0.28241 -0.0016299 -0.0036379 -0.0020885 -0.0040011 -2.0784 0 0 0.13206 0 -0.14508 0.064895 -0.24474 0 0
4.2773 0.082346 0.070399 0.099585 0.11167 0 0.11889 0.083346 0.10132 0.11118 0.10129 0.13201 -16.011 -0.061187 -0.15681 -0.09093 -0.25632 -0.26515 -0.17334 -0.3035 -0.48557 -0.27607 -0.2195 -0.33717 -0.36208 -0.0018527 -0.0036058 -0.0013528 -0.0046366 -2.2014 0 0 0.11425 0 -0.14866 0.065938 -0.22026 0 0
4.2813 0.074944 0.070399 0.14523 0.13349 0 0.13084 0.089713 0.11209 0.11668 0.12713 0.097467 -16.36 0.019182 -0.15808 -0.065662 -0.22915 -0.25665 -0.20053 -0.36718 -0.54821 -0.28668 -0.20882 -0.34696 -0.41301 -0.0016807 -0.0035472 -7.425e-05 -0.0045946 -2.2578 0 0 0.09945 0 -0.11933 0.046788 -0.18141 0 0
4.2852 0.070707 0.074256 0.11302 0.11111 0 0.10555 0.083849 0.11515 0.11085 0.13249 0.10142 -16.694 0.087392 -0.16475 -0.044068 -0.18042 -0.23409 -0.22214 -0.41877 -0.56343 -0.29491 -0.18088 -0.35508 -0.42813 -0.0014819 -0.0032364 0.00090761 -0.003966 -2.2321 0 0 0.1044 0 -0.066308 0.0112 -0.13431 0 0
4.2891 0.069924 0.077897 0.024333 0.05945 0 0.055553 0.070662 0.10603 0.10007 0.11422 0.1378 -17.029 0.13201 -0.17523 -0.030858 -0.11775 -0.205 -0.23419 -0.44993 -0.52666 -0.2993 -0.1424 -0.35869 -0.4035 -0.0015965 -0.0025799 0.001026 -0.0031893 -2.1292 0 0 0.1264 0 -0.0018467 -0.035395 -0.086529 0 0
4.293 0.070992 0.077768 -0.062098 0.014398 0 0.011021 0.061757 0.08884 0.092432 0.085127 0.1722 -17.371 0.13032 -0.1861 -0.03404 -0.058965 -0.18377 -0.22976 -0.444 -0.43828 -0.29682 -0.10782 -0.34986 -0.33731 -0.0019732 -0.0018847 0.0004612 -0.002697 -1.9855 0 0 0.14661 0 0.047287 -0.080242 -0.05698 0 0
4.2969 0.072024 0.074038 -0.089794 0.0074799 0 0.0019769 0.063758 0.074859 0.089092 0.06456 0.16985 -17.711 0.094335 -0.19503 -0.048366 -0.018774 -0.17515 -0.21561 -0.41275 -0.34081 -0.29019 -0.086886 -0.32382 -0.26096 -0.0022442 -0.0016047 -4.6717e-05 -0.0026292 -1.8451 0 0 0.14519 0 0.070523 -0.1124 -0.051747 0 0
4.3008 0.071891 0.070086 -0.042246 0.043695 0 0.038077 0.072447 0.073227 0.083796 0.063072 0.12221 -18.036 0.031586 -0.2022 -0.070519 -0.0013656 -0.17781 -0.19591 -0.3631 -0.25253 -0.2811 -0.081048 -0.28393 -0.18817 -0.0021186 -0.0018116 0.00010678 -0.0028133 -1.7233 0 0 0.11642 0 0.069365 -0.12879 -0.071282 0 0
4.3047 0.070224 0.069067 0.045139 0.097712 0 0.099161 0.07766 0.082049 0.071043 0.074287 0.053051 -18.338 -0.05021 -0.20806 -0.097293 -0.0086617 -0.18939 -0.1744 -0.3017 -0.18736 -0.2709 -0.090093 -0.23981 -0.12956 -0.0016543 -0.0020291 0.00083577 -0.0029752 -1.5967 0 0 0.072861 0 0.047554 -0.12785 -0.11431 0 0
4.3086 0.067329 0.07127 0.10847 0.13142 0 0.14598 0.073235 0.089017 0.053477 0.081428 0.00065782 -18.622 -0.1401 -0.21379 -0.12422 -0.041601 -0.20501 -0.15613 -0.23735 -0.16105 -0.26106 -0.11181 -0.20118 -0.097368 -0.001144 -0.0016942 0.0014741 -0.0029768 -1.4352 0 0 0.036392 0 0.013467 -0.10847 -0.1776 0 0
4.3125 0.064598 0.074784 0.10112 0.1211 0 0.14686 0.062339 0.082089 0.039953 0.072804 -0.010254 -18.9 -0.21895 -0.22056 -0.14506 -0.08877 -0.2154 -0.14539 -0.18166 -0.17302 -0.25132 -0.13578 -0.17288 -0.093019 -0.00079107 -0.00078058 0.0014332 -0.0028865 -1.2436 0 0 0.022823 0 -0.015049 -0.077225 -0.24607 0 0
4.3164 0.064527 0.078213 0.030276 0.075124 0 0.10185 0.054057 0.060867 0.036387 0.052117 0.013576 -19.178 -0.27908 -0.22722 -0.15851 -0.13567 -0.21814 -0.14014 -0.13673 -0.2026 -0.24003 -0.15454 -0.15388 -0.10246 -0.00054953 0.00010804 0.00075892 -0.0028574 -1.0681 0 0 0.031149 0 -0.03233 -0.043463 -0.30669 0 0
4.3203 0.069301 0.082135 -0.045623 0.028978 0 0.044558 0.055406 0.038064 0.039707 0.03449 0.039401 -19.45 -0.31673 -0.23222 -0.16379 -0.17571 -0.21312 -0.1389 -0.10335 -0.24023 -0.22625 -0.16555 -0.1398 -0.11914 -0.00026937 0.00030721 5.5189e-05 -0.0029549 -0.96013 0 0 0.044804 0 -0.038543 -0.01125 -0.35312 0 0
4.3242 0.078708 0.087823 -0.060785 0.019963 0 0.018065 0.066122 0.029365 0.041701 0.0327 0.033798 -19.704 -0.32966 -0.23374 -0.16055 -0.20342 -0.20122 -0.13991 -0.081632 -0.277 -0.20934 -0.16752 -0.12677 -0.13681 6.4648e-05 -0.00027603 -0.00011531 -0.0030995 -0.9339 0 0 0.044284 0 -0.035872 0.015936 -0.38032 0 0
4.3281 0.0896 0.095073 0.0044684 0.059603 0 0.042564 0.079866 0.040657 0.038494 0.046892 -0.010176 -19.931 -0.31312 -0.22718 -0.14712 -0.21199 -0.18571 -0.14073 -0.074154 -0.30411 -0.1901 -0.16145 -0.11516 -0.1497 0.00028804 -0.0011267 0.00026074 -0.0031692 -0.96758 0 0 0.022656 0 -0.03265 0.033668 -0.38004 0 0
4.332 0.098036 0.10195 0.10488 0.1243 0 0.1006 0.089721 0.063809 0.035342 0.066576 -0.064484 -20.137 -0.28029 -0.21328 -0.12731 -0.20983 -0.17262 -0.14109 -0.078653 -0.3268 -0.17429 -0.15573 -0.11152 -0.1617 0.00023914 -0.0016762 0.00070606 -0.0031447 -1.0472 0 0 -0.0071279 0 -0.037415 0.044874 -0.36211 0 0
4.3359 0.10237 0.10679 0.16472 0.17196 0 0.15168 0.093139 0.084251 0.041804 0.081361 -0.084073 -20.338 -0.23899 -0.19475 -0.10349 -0.2034 -0.16405 -0.14242 -0.095123 -0.35097 -0.16612 -0.15412 -0.12696 -0.1777 -5.6672e-05 -0.001815 0.0007509 -0.0031446 -1.205 0 0 -0.019362 0 -0.049944 0.052074 -0.33348 0 0
4.3398 0.10419 0.11005 0.13974 0.17262 0 0.16394 0.093064 0.093127 0.062686 0.089368 -0.039549 -20.548 -0.19478 -0.17439 -0.077553 -0.19724 -0.16132 -0.14621 -0.12405 -0.38053 -0.16893 -0.15873 -0.17087 -0.20138 -0.00040279 -0.0018379 0.00033047 -0.0033079 -1.5023 0 0 0.0065664 0 -0.068337 0.056927 -0.29902 0 0
4.3438 0.10617 0.11352 0.055143 0.13034 0 0.13698 0.095227 0.093547 0.09394 0.096302 0.059348 -20.76 -0.15398 -0.15671 -0.051962 -0.19644 -0.16569 -0.15475 -0.16672 -0.41948 -0.18703 -0.17113 -0.24311 -0.23716 -0.00060622 -0.0019744 -0.00027156 -0.0036358 -1.9637 0 0 0.069946 0 -0.087924 0.061109 -0.26414 0 0
4.3477 0.10921 0.11793 -0.013324 0.079682 0 0.098815 0.10391 0.096436 0.12661 0.10816 0.16786 -20.947 -0.12453 -0.15084 -0.031727 -0.20454 -0.17779 -0.17077 -0.22197 -0.46517 -0.22284 -0.18899 -0.33039 -0.28567 -0.00061062 -0.0020947 -0.00076359 -0.0039554 -2.5236 0 0 0.14666 0 -0.097268 0.06523 -0.23483 0 0
4.3516 0.11211 0.12173 -0.00059576 0.059951 0 0.081767 0.11896 0.11062 0.15354 0.12561 0.23602 -21.09 -0.10521 -0.15752 -0.018445 -0.21667 -0.1947 -0.19154 -0.28076 -0.50713 -0.26708 -0.20674 -0.41165 -0.33715 -0.0004762 -0.0019127 -0.0010468 -0.0040533 -3.0455 0 0 0.20412 0 -0.094466 0.068087 -0.21039 0 0
4.3555 0.11398 0.12291 0.094689 0.086472 0 0.097995 0.1358 0.13572 0.17237 0.14451 0.24248 -21.189 -0.095045 -0.17633 -0.012978 -0.22982 -0.21546 -0.21531 -0.33824 -0.5396 -0.31492 -0.22234 -0.46983 -0.38621 -0.00028843 -0.0013874 -0.0011148 -0.0038692 -3.4051 0 0 0.22293 0 -0.080444 0.068581 -0.18965 0 0
4.3594 0.11634 0.12191 0.20882 0.14026 0 0.13306 0.14854 0.16282 0.18377 0.16001 0.2071 -21.269 -0.092414 -0.2057 -0.01562 -0.24098 -0.23898 -0.24012 -0.3897 -0.55778 -0.36147 -0.23433 -0.50172 -0.42775 -0.00012913 -0.00082228 -0.0008978 -0.0035692 -3.5715 0 0 0.20913 0 -0.057406 0.065744 -0.17103 0 0
4.3633 0.1222 0.12211 0.26332 0.18294 0 0.15968 0.15397 0.18113 0.18919 0.16949 0.17346 -21.353 -0.094373 -0.24094 -0.026502 -0.24556 -0.26333 -0.26233 -0.42708 -0.5554 -0.39869 -0.24204 -0.51783 -0.45376 -0.00011275 -0.00056285 -0.00033652 -0.0034207 -3.6147 0 0 0.18752 0 -0.03108 0.05813 -0.1515 0 0
4.3672 0.13267 0.12685 0.22517 0.18516 0 0.1591 0.15356 0.18508 0.19088 0.17293 0.17516 -21.445 -0.094823 -0.27024 -0.039718 -0.24409 -0.28457 -0.27932 -0.45031 -0.54151 -0.42388 -0.24872 -0.53221 -0.46597 -0.00037193 -0.00068596 0.00039485 -0.0035614 -3.6379 0 0 0.1816 0 -0.0092878 0.048438 -0.1289 0 0
4.3711 0.1448 0.13572 0.1294 0.14776 0 0.13408 0.15174 0.17703 0.19208 0.17213 0.21193 -21.522 -0.091181 -0.28747 -0.050735 -0.23965 -0.3002 -0.29102 -0.46358 -0.52535 -0.43904 -0.25583 -0.55062 -0.46913 -0.00093799 -0.0010372 0.0008713 -0.0038577 -3.6939 0 0 0.19596 0 0.0075131 0.040019 -0.1041 0 0
4.375 0.15338 0.14402 0.049007 0.1006 0 0.10592 0.15183 0.16491 0.19478 0.17017 0.25275 -21.563 -0.082112 -0.28864 -0.056493 -0.23438 -0.30821 -0.2973 -0.46948 -0.51231 -0.44521 -0.26333 -0.56645 -0.46564 -0.0016286 -0.0015016 0.00075986 -0.0039859 -3.7535 0 0 0.21491 0 0.020403 0.035501 -0.078438 0 0
4.3789 0.15484 0.14632 0.038532 0.080398 0 0.098657 0.1531 0.15684 0.19638 0.16998 0.262 -21.568 -0.0667 -0.27016 -0.053819 -0.23081 -0.30648 -0.29812 -0.471 -0.50751 -0.44373 -0.27027 -0.56706 -0.45775 -0.002105 -0.0021015 0.00020313 -0.0036926 -3.7435 0 0 0.21727 0 0.031904 0.037943 -0.054071 0 0
4.3828 0.14969 0.14079 0.095485 0.10342 0 0.12138 0.15148 0.15606 0.19018 0.17134 0.22739 -21.56 -0.045595 -0.22857 -0.038506 -0.23174 -0.29144 -0.29245 -0.47007 -0.5127 -0.43401 -0.27001 -0.54443 -0.44393 -0.0021032 -0.0027847 -0.00022691 -0.0030364 -3.6095 0 0 0.19434 0 0.048328 0.052271 -0.0375 0 0
4.3867 0.14131 0.13038 0.16684 0.15277 0 0.1601 0.14349 0.15887 0.17117 0.16908 0.16846 -21.558 -0.024569 -0.17774 -0.016782 -0.23447 -0.26897 -0.28225 -0.46532 -0.51727 -0.41733 -0.25929 -0.50115 -0.42213 -0.0016475 -0.0032328 -5.2669e-05 -0.0023995 -3.3534 0 0 0.15649 0 0.06905 0.073301 -0.030113 0 0
4.3906 0.13291 0.12003 0.19258 0.18978 0 0.1855 0.12963 0.15704 0.14225 0.15581 0.12021 -21.562 -0.0068725 -0.12432 0.0077227 -0.23693 -0.24156 -0.26772 -0.45364 -0.51522 -0.39259 -0.23688 -0.44771 -0.39027 -0.0010418 -0.0030576 0.0006177 -0.0022208 -3.0207 0 0 0.12371 0 0.090879 0.097536 -0.032518 0 0
4.3945 0.12579 0.11302 0.15191 0.18224 0 0.17304 0.11444 0.14386 0.11354 0.12886 0.10572 -21.549 0.0044063 -0.074831 0.031162 -0.23711 -0.2117 -0.24918 -0.43198 -0.50161 -0.35897 -0.2028 -0.39445 -0.34727 -0.00063793 -0.0022562 0.0011727 -0.0026283 -2.6658 0 0 0.10903 0 0.10983 0.12114 -0.04465 0 0
4.3984 0.12014 0.10976 0.078257 0.12913 0 0.12241 0.10326 0.11987 0.094191 0.095273 0.11868 -21.502 0.0037592 -0.039674 0.046783 -0.23189 -0.18272 -0.22686 -0.39405 -0.47006 -0.31452 -0.15882 -0.34525 -0.29269 -0.00058892 -0.001379 0.001106 -0.0032779 -2.3249 0 0 0.10854 0 0.11693 0.13707 -0.066272 0 0
4.4023 0.1164 0.10933 0.033057 0.063272 0 0.061412 0.098494 0.093875 0.084503 0.068957 0.12915 -21.42 -0.01059 -0.024828 0.049215 -0.22155 -0.15715 -0.20338 -0.34063 -0.42707 -0.26358 -0.11633 -0.29757 -0.2373 -0.0007941 -0.0010974 0.00052054 -0.0035783 -2.0154 0 0 0.10569 0 0.10586 0.14004 -0.09257 0 0
4.4063 0.11512 0.11124 0.058783 0.02864 0 0.028754 0.098547 0.077443 0.076852 0.061013 0.10772 -21.32 -0.035039 -0.02633 0.039935 -0.2095 -0.13464 -0.18132 -0.27967 -0.38427 -0.21282 -0.08382 -0.24808 -0.19178 -0.0010465 -0.0015441 -7.5796e-06 -0.0031755 -1.7505 0 0 0.085679 0 0.081797 0.13263 -0.12016 0 0
4.4102 0.11583 0.11539 0.14632 0.048546 0 0.046623 0.099761 0.076473 0.064818 0.071322 0.049886 -21.21 -0.067436 -0.041645 0.019995 -0.19807 -0.1151 -0.16238 -0.21696 -0.34901 -0.16695 -0.066485 -0.19904 -0.16315 -0.0012152 -0.0021405 -5.6833e-05 -0.0023008 -1.5526 0 0 0.048458 0 0.049737 0.11731 -0.1481 0 0
4.4141 0.11679 0.12062 0.241 0.10861 0 0.10365 0.099401 0.086605 0.0511 0.089007 -0.017792 -21.081 -0.1051 -0.067239 -0.0087655 -0.18974 -0.09834 -0.14821 -0.15904 -0.32844 -0.13085 -0.068689 -0.16041 -0.15775 -0.0013007 -0.002164 0.00020611 -0.0016395 -1.4538 0 0 0.010503 0 0.016336 0.097591 -0.17604 0 0
4.418 0.11638 0.12433 0.28251 0.16758 0 0.16245 0.097319 0.096733 0.04567 0.10125 -0.054675 -20.917 -0.14308 -0.09694 -0.042804 -0.1882 -0.086349 -0.14255 -0.12075 -0.33371 -0.11591 -0.098536 -0.14573 -0.18638 -0.0013569 -0.0014995 0.00024838 -0.0017703 -1.4827 0 0 -0.0057891 0 -0.0014728 0.081757 -0.20664 0 0
4.4219 0.11468 0.12404 0.24827 0.18757 0 0.1866 0.095413 0.098156 0.055932 0.10244 -0.034291 -20.712 -0.1771 -0.12371 -0.075514 -0.18959 -0.080298 -0.14308 -0.10172 -0.35213 -0.11825 -0.14306 -0.16397 -0.2308 -0.0013955 -0.00077849 -0.00021445 -0.0026401 -1.646 0 0 0.012719 0 8.8002e-06 0.073372 -0.24169 0 0
4.4258 0.11297 0.11942 0.16735 0.16035 0 0.16595 0.095815 0.091689 0.079079 0.096375 0.036586 -20.485 -0.20576 -0.14607 -0.10448 -0.19036 -0.081795 -0.14878 -0.10044 -0.37547 -0.13575 -0.19605 -0.21267 -0.28023 -0.0013767 -0.00073785 -0.0008931 -0.003575 -1.9129 0 0 0.060691 0 0.018752 0.071183 -0.28079 0 0
4.4297 0.11169 0.11245 0.095301 0.11012 0 0.12076 0.099282 0.086542 0.10434 0.091255 0.12175 -20.254 -0.22781 -0.16328 -0.12769 -0.18711 -0.092053 -0.15874 -0.11491 -0.39635 -0.1661 -0.25184 -0.27749 -0.32483 -0.0012721 -0.0014655 -0.0012268 -0.0038675 -2.2168 0 0 0.11716 0 0.051168 0.072745 -0.32241 0 0
4.4336 0.10928 0.1055 0.071322 0.072572 0 0.083073 0.10473 0.091929 0.12228 0.093335 0.17953 -20.024 -0.24105 -0.17517 -0.14225 -0.17424 -0.11309 -0.17205 -0.14264 -0.40461 -0.20657 -0.3029 -0.33935 -0.35053 -0.0011189 -0.0023223 -0.00095378 -0.0034272 -2.4793 0 0 0.15829 0 0.089818 0.072158 -0.36208 0 0
4.4375 0.10373 0.099224 0.091908 0.068003 0 0.072089 0.10991 0.10882 0.13141 0.10394 0.18966 -19.78 -0.24225 -0.18366 -0.14562 -0.14796 -0.14234 -0.18714 -0.17834 -0.39537 -0.25067 -0.34066 -0.38478 -0.34776 -0.0010003 -0.0026023 -0.0003294 -0.0028675 -2.6458 0 0 0.17145 0 0.11997 0.058422 -0.38762 0 0
4.4414 0.095185 0.092637 0.11991 0.089065 0 0.083062 0.11268 0.1289 0.13625 0.1198 0.16448 -19.508 -0.23093 -0.19019 -0.13914 -0.11354 -0.17289 -0.20257 -0.21852 -0.37796 -0.2929 -0.36445 -0.41227 -0.3269 -0.000972 -0.0022203 0.00019098 -0.0029092 -2.7106 0 0 0.16154 0 0.13787 0.030772 -0.39376 0 0
4.4453 0.086623 0.084978 0.11837 0.11013 0 0.095898 0.11205 0.14124 0.14042 0.13435 0.13744 -19.211 -0.20509 -0.19445 -0.1226 -0.075106 -0.20053 -0.21744 -0.2627 -0.35909 -0.32989 -0.37278 -0.42954 -0.2953 -0.0010046 -0.0017225 0.00039334 -0.0036571 -2.7098 0 0 0.14581 0 0.14369 -0.0090631 -0.37751 0 0
4.4492 0.081329 0.077243 0.079906 0.10855 0 0.093384 0.10852 0.14042 0.14296 0.13964 0.13809 -18.908 -0.16298 -0.19571 -0.096075 -0.037531 -0.22108 -0.23076 -0.31056 -0.34602 -0.35831 -0.36449 -0.44412 -0.26152 -0.00099978 -0.0016675 0.00038628 -0.0044659 -2.6887 0 0 0.14122 0 0.13927 -0.057458 -0.33746 0 0
4.4531 0.079823 0.071614 0.029593 0.08106 0 0.073788 0.10349 0.12938 0.14094 0.13019 0.17141 -18.61 -0.099505 -0.19036 -0.058643 -0.012243 -0.22664 -0.23937 -0.3608 -0.35198 -0.36884 -0.3335 -0.45482 -0.24209 -0.00087902 -0.0020694 0.00032182 -0.0045616 -2.6649 0 0 0.15284 0 0.13056 -0.10134 -0.27352 0 0
4.457 0.079508 0.069451 0.0027706 0.044868 0 0.050136 0.098281 0.11532 0.13376 0.10799 0.21481 -18.311 -0.025587 -0.17793 -0.017306 -0.0037071 -0.21991 -0.24134 -0.40545 -0.37328 -0.36013 -0.28549 -0.4514 -0.24092 -0.00067957 -0.0024591 0.00017653 -0.0038238 -2.6165 0 0 0.17082 0 0.12443 -0.12527 -0.20561 0 0
4.4609 0.077454 0.070043 0.018209 0.024734 0 0.039594 0.093308 0.10335 0.12328 0.08362 0.23382 -17.992 0.048606 -0.15949 0.022833 -0.01091 -0.20469 -0.23574 -0.43692 -0.40126 -0.33296 -0.22517 -0.42249 -0.25283 -0.00056655 -0.0024206 -0.00012676 -0.0029448 -2.4978 0 0 0.17723 0 0.11979 -0.12435 -0.14564 0 0
4.4648 0.073232 0.071373 0.066578 0.035708 0 0.05152 0.088031 0.093428 0.11005 0.070011 0.20501 -17.641 0.11366 -0.13627 0.057444 -0.032117 -0.18401 -0.22186 -0.44821 -0.42751 -0.2885 -0.15679 -0.36508 -0.27172 -0.00071966 -0.0019871 -0.00046361 -0.0027782 -2.2696 0 0 0.15801 0 0.11407 -0.096419 -0.10222 0 0
4.4688 0.068815 0.071964 0.11916 0.072429 0 0.080953 0.081472 0.082304 0.091498 0.071861 0.13128 -17.27 0.15556 -0.11046 0.080541 -0.063942 -0.1617 -0.1987 -0.42882 -0.43906 -0.22884 -0.086544 -0.28798 -0.28714 -0.0011606 -0.0015221 -0.00052231 -0.0035003 -1.9216 0 0 0.1123 0 0.10157 -0.040914 -0.085533 0 0
4.4727 0.066038 0.07182 0.14715 0.11134 0 0.11023 0.072929 0.067531 0.065381 0.080256 0.040169 -16.899 0.15288 -0.087442 0.084782 -0.095392 -0.14209 -0.16717 -0.36827 -0.41577 -0.16448 -0.027784 -0.20682 -0.27846 -0.0016706 -0.0013035 -0.00013978 -0.0044132 -1.4804 0 0 0.053374 0 0.072672 0.029028 -0.10038 0 0
4.4766 0.064843 0.071716 0.13795 0.12506 0 0.11832 0.062491 0.049807 0.034992 0.078984 -0.033136 -16.536 0.1144 -0.069698 0.075916 -0.11748 -0.12421 -0.13283 -0.28408 -0.36333 -0.10792 0.015037 -0.13558 -0.24414 -0.0019087 -0.0012991 0.00044213 -0.0045897 -1.0038 0 0 0.0010405 0 0.033043 0.092338 -0.12917 0 0
4.4805 0.064276 0.071925 0.10052 0.10087 0 0.094332 0.051258 0.032337 0.0092321 0.05845 -0.066837 -16.168 0.046818 -0.057918 0.05773 -0.12606 -0.10645 -0.09859 -0.18762 -0.28715 -0.065367 0.040609 -0.081044 -0.18587 -0.0016702 -0.00132 0.00076159 -0.0037372 -0.56716 0 0 -0.029824 0 -0.01036 0.13901 -0.16228 0 0
4.4844 0.064641 0.071949 0.058739 0.051326 0 0.047534 0.041215 0.018827 -0.0039923 0.024994 -0.064041 -15.775 -0.040388 -0.052196 0.03481 -0.11814 -0.087016 -0.067368 -0.091711 -0.19512 -0.041791 0.049168 -0.043263 -0.10796 -0.0010743 -0.0012909 0.0006038 -0.0024556 -0.24231 0 0 -0.03731 0 -0.048938 0.16083 -0.19013 0 0
4.4883 0.067684 0.071453 0.036937 0.0080197 0 0.0052659 0.034665 0.012048 -0.0046445 -0.0031624 -0.047311 -15.352 -0.12605 -0.051989 0.016147 -0.089226 -0.062963 -0.04479 -0.022582 -0.10543 -0.044775 0.042944 -0.019722 -0.022751 -0.00049711 -0.0013079 0.00021925 -0.0016778 -0.074969 0 0 -0.031942 0 -0.061721 0.14607 -0.19752 0 0
4.4922 0.074188 0.071174 0.044965 0.00071248 0 -0.0033887 0.033292 0.013354 -0.00010014 -0.0099032 -0.040324 -14.917 -0.18282 -0.053494 0.0089777 -0.048169 -0.036988 -0.033411 0.0038916 -0.042206 -0.065188 0.034047 -0.0091737 0.045564 -0.00028684 -0.0014686 2.294e-05 -0.0018648 -0.073338 0 0 -0.027716 0 -0.038502 0.10721 -0.18426 0 0
4.4961 0.08189 0.07258 0.071789 0.035833 0 0.031348 0.037373 0.022438 0.002787 0.007202 -0.049846 -14.492 -0.20446 -0.055358 0.012241 -0.0038508 -0.0146 -0.032994 -0.0084731 -0.012997 -0.093513 0.027356 -0.012874 0.086197 -0.00050901 -0.0017368 0.00011553 -0.0027036 -0.21704 0 0 -0.030759 0 0.012908 0.058324 -0.15956 0 0
4.5 0.086712 0.076532 0.093217 0.09101 0 0.090544 0.045777 0.037107 0.0050707 0.037047 -0.061226 -14.085 -0.18949 -0.057514 0.023662 0.037192 -0.0010243 -0.043856 -0.055219 -0.0222 -0.12408 0.023758 -0.033698 0.092218 -0.00094363 -0.0020064 0.00019567 -0.0035027 -0.47957 0 0 -0.033982 0 0.083442 0.0084958 -0.13095 0 0
4.5039 0.086584 0.082289 0.089996 0.13101 0 0.13832 0.056866 0.053805 0.014778 0.064951 -0.050666 -13.679 -0.14016 -0.060626 0.039019 0.067341 -0.0030585 -0.06633 -0.12838 -0.072598 -0.15114 0.021991 -0.074364 0.057584 -0.0013136 -0.0022403 -2.4109e-05 -0.0038128 -0.84273 0 0 -0.022343 0 0.15892 -0.03248 -0.10819 0 0
4.5078 0.083847 0.087912 0.063091 0.13337 0 0.14731 0.069561 0.069293 0.038474 0.082649 -0.0047433 -13.248 -0.074921 -0.068841 0.045411 0.071724 -0.034766 -0.1017 -0.20727 -0.16304 -0.17045 0.008932 -0.13525 -0.022728 -0.0015048 -0.0024721 -0.00040096 -0.0036821 -1.2886 0 0 0.014578 0 0.20157 -0.05244 -0.10852 0 0
4.5117 0.083368 0.091716 0.033239 0.10369 0 0.11803 0.083589 0.082539 0.073872 0.090939 0.067862 -12.783 -0.023366 -0.083295 0.037149 0.054113 -0.088024 -0.1435 -0.27364 -0.26652 -0.18829 -0.024138 -0.21216 -0.12223 -0.0015786 -0.0026704 -0.00047525 -0.0034279 -1.7791 0 0 0.072279 0 0.20095 -0.05919 -0.12765 0 0
4.5156 0.088049 0.093502 0.024201 0.069108 0 0.076581 0.098699 0.095095 0.11073 0.095791 0.14128 -12.291 0.0033313 -0.10404 0.013239 0.016618 -0.15759 -0.18886 -0.32374 -0.37221 -0.20894 -0.080683 -0.29546 -0.22932 -0.0016189 -0.0026841 -2.0546e-05 -0.0032848 -2.2517 0 0 0.13198 0 0.15755 -0.057601 -0.16068 0 0
4.5195 0.096255 0.094578 0.043656 0.05643 0 0.053387 0.11373 0.10935 0.13874 0.10344 0.18982 -11.791 -0.0023945 -0.13038 -0.025475 -0.037269 -0.23688 -0.2347 -0.35656 -0.47022 -0.23612 -0.16151 -0.37242 -0.3327 -0.0016274 -0.0023959 0.00061052 -0.0033003 -2.6434 0 0 0.17258 0 0.076883 -0.0527 -0.20144 0 0
4.5234 0.10361 0.096666 0.078146 0.073219 0 0.061147 0.12652 0.12602 0.15451 0.11771 0.2045 -11.289 -0.047108 -0.15987 -0.074799 -0.10112 -0.31338 -0.27556 -0.37547 -0.54658 -0.27489 -0.26395 -0.43254 -0.41502 -0.001581 -0.0019213 0.00078537 -0.0034628 -2.9277 0 0 0.18505 0 -0.024243 -0.05167 -0.23803 0 0
4.5273 0.10698 0.10058 0.10568 0.10562 0 0.089299 0.13487 0.14291 0.1616 0.13854 0.19696 -10.781 -0.10961 -0.18531 -0.11957 -0.15953 -0.37027 -0.30553 -0.3951 -0.59587 -0.32069 -0.36406 -0.47268 -0.46522 -0.0015371 -0.0015841 0.00023609 -0.0037862 -3.1255 0 0 0.17807 0 -0.10406 -0.057727 -0.25757 0 0
4.5313 0.10653 0.10559 0.11351 0.13176 0 0.11663 0.1376 0.1561 0.16519 0.16073 0.18918 -10.256 -0.16772 -0.20285 -0.15119 -0.20441 -0.40435 -0.32407 -0.42101 -0.62371 -0.36431 -0.4434 -0.49752 -0.48757 -0.0016056 -0.0016354 -0.00066756 -0.0042146 -3.2771 0 0 0.17048 0 -0.14529 -0.067281 -0.26062 0 0
4.5352 0.10426 0.10979 0.10511 0.13791 0 0.12873 0.13494 0.16225 0.16732 0.17481 0.19742 -9.71 -0.20913 -0.21029 -0.16523 -0.23128 -0.41456 -0.33085 -0.45298 -0.63261 -0.39898 -0.49071 -0.51427 -0.4845 -0.0017885 -0.0020011 -0.0013208 -0.004525 -3.3968 0 0 0.17662 0 -0.1417 -0.077373 -0.24912 0 0
4.5391 0.1016 0.11126 0.092239 0.12536 0 0.12571 0.12819 0.16049 0.16682 0.17229 0.22143 -9.1445 -0.22317 -0.20618 -0.15879 -0.23693 -0.40181 -0.3263 -0.48831 -0.62579 -0.41778 -0.49656 -0.5256 -0.45996 -0.0019022 -0.0023432 -0.0014922 -0.0044558 -3.4549 0 0 0.19606 0 -0.092303 -0.084555 -0.22684 0 0
4.543 0.099028 0.10937 0.082723 0.10603 0 0.11698 0.11946 0.15255 0.16218 0.15288 0.24517 -8.5626 -0.19698 -0.18869 -0.12959 -0.21655 -0.36936 -0.3111 -0.50972 -0.60425 -0.40645 -0.44571 -0.52638 -0.41935 -0.0017387 -0.0023775 -0.0014431 -0.0039923 -3.4022 0 0 0.21475 0 -0.010614 -0.082895 -0.20352 0 0
4.5469 0.097426 0.10536 0.076587 0.093049 0 0.11118 0.11134 0.14143 0.15325 0.12686 0.24738 -7.9621 -0.15514 -0.16658 -0.09409 -0.18564 -0.33367 -0.29303 -0.50601 -0.57456 -0.37561 -0.36925 -0.50745 -0.37609 -0.0013314 -0.0021086 -0.0014573 -0.0034772 -3.2144 0 0 0.21585 0 0.059979 -0.075958 -0.18765 0 0
4.5508 0.098411 0.10161 0.071987 0.093207 0 0.11046 0.10619 0.12966 0.14041 0.10831 0.21517 -7.3388 -0.11082 -0.14365 -0.059379 -0.15112 -0.29992 -0.27459 -0.47425 -0.53702 -0.33184 -0.28244 -0.46341 -0.33343 -0.0010086 -0.0017472 -0.0013952 -0.0033423 -2.9127 0 0 0.19128 0 0.10302 -0.067032 -0.18034 0 0
4.5547 0.10218 0.10007 0.071107 0.1043 0 0.11165 0.10465 0.11811 0.12357 0.10392 0.15267 -6.694 -0.075246 -0.12305 -0.031118 -0.11889 -0.27164 -0.25754 -0.41455 -0.49171 -0.28166 -0.1987 -0.39802 -0.29332 -0.0011063 -0.0014447 -0.00085352 -0.0036817 -2.5465 0 0 0.14621 0 0.10768 -0.059269 -0.18145 0 0
4.5586 0.10536 0.10073 0.077576 0.11688 0 0.11008 0.10445 0.10585 0.10284 0.10735 0.079719 -6.0362 -0.062836 -0.10856 -0.015862 -0.096227 -0.25151 -0.24322 -0.33044 -0.43731 -0.23428 -0.13548 -0.32307 -0.25637 -0.0015997 -0.0011772 0.00023638 -0.0041144 -2.1593 0 0 0.094755 0 0.064675 -0.057438 -0.18898 0 0
4.5625 0.10258 0.1015 0.088612 0.11953 0 0.10244 0.1011 0.091343 0.080107 0.10513 0.021018 -5.3748 -0.076703 -0.10118 -0.013637 -0.086156 -0.2361 -0.2303 -0.24388 -0.37541 -0.19873 -0.10232 -0.25184 -0.2192 -0.0020565 -0.00089294 0.0013158 -0.0041262 -1.7735 0 0 0.051288 0 -0.0053577 -0.063975 -0.19632 0 0
4.5664 0.091528 0.099738 0.092983 0.10621 0 0.088231 0.090996 0.074247 0.059001 0.088933 -0.0079585 -4.7096 -0.10161 -0.097369 -0.016802 -0.082731 -0.22005 -0.2166 -0.1718 -0.3119 -0.1727 -0.087443 -0.19257 -0.17948 -0.0020085 -0.00069553 0.0016468 -0.0035737 -1.4033 0 0 0.023458 0 -0.071495 -0.074564 -0.20052 0 0
4.5703 0.076753 0.094266 0.080122 0.081572 0 0.071191 0.074693 0.056673 0.042554 0.062809 -0.0092433 -4.0295 -0.12808 -0.095029 -0.021306 -0.082139 -0.20103 -0.20126 -0.12142 -0.25121 -0.15383 -0.083553 -0.14663 -0.13696 -0.0013864 -0.00078127 0.001064 -0.0028429 -1.075 0 0 0.010324 0 -0.11875 -0.086025 -0.20121 0 0
4.5742 0.067164 0.086235 0.052445 0.059511 0 0.059083 0.057516 0.042579 0.031249 0.03914 0.0011062 -3.3219 -0.14635 -0.091977 -0.023227 -0.080259 -0.17728 -0.18367 -0.097358 -0.19817 -0.13901 -0.082607 -0.11181 -0.092166 -0.00057743 -0.0011767 0.00018702 -0.0024907 -0.8279 0 0 0.0054236 0 -0.13474 -0.094862 -0.19878 0 0
4.5781 0.068351 0.078157 0.027186 0.053736 0 0.059683 0.046291 0.035449 0.023933 0.02794 0.0059141 -2.5858 -0.14055 -0.084728 -0.01764 -0.070188 -0.14814 -0.16429 -0.10188 -0.16471 -0.12327 -0.072941 -0.087076 -0.050118 -5.0847e-05 -0.0016123 -0.00018607 -0.002723 -0.69436 0 0 0.0021915 0 -0.10668 -0.094489 -0.19566 0 0
4.582 0.076627 0.071919 0.023319 0.066648 0 0.073951 0.04462 0.035947 0.020666 0.029896 -0.00045844 -1.8353 -0.11617 -0.073718 -0.0076763 -0.052824 -0.11892 -0.14623 -0.11389 -0.15152 -0.10585 -0.05531 -0.074603 -0.018168 4.5406e-05 -0.0017461 0.00013416 -0.0032215 -0.67974 0 0 -0.001486 0 -0.061646 -0.085991 -0.19427 0 0
4.5859 0.08101 0.067369 0.044429 0.085895 0 0.09217 0.05047 0.041523 0.023804 0.038444 -0.0093718 -1.0889 -0.081746 -0.060503 0.0031759 -0.031465 -0.092916 -0.13113 -0.12313 -0.15588 -0.089414 -0.035439 -0.07789 2.6461e-05 -8.7497e-05 -0.0015299 0.00061342 -0.0034646 -0.76074 0 0 -0.0021052 0 -0.017705 -0.072329 -0.19413 0 0
4.5898 0.072088 0.062494 0.07373 0.092763 0 0.098431 0.057874 0.048245 0.035277 0.046782 -0.0066369 -0.35364 -0.044378 -0.046568 0.012197 -0.0091986 -0.072454 -0.12002 -0.12358 -0.17488 -0.076557 -0.018453 -0.098107 0.002 -0.00021686 -0.0012891 0.00065359 -0.0032038 -0.89806 0 0 0.0065171 0 0.012507 -0.05615 -0.19433 0 0
4.5938 0.049898 0.054838 0.086752 0.076337 0 0.081795 0.060917 0.053088 0.05255 0.052065 0.015127 0.3815 -0.013628 -0.034166 0.015962 0.0093516 -0.060215 -0.11393 -0.11044 -0.20386 -0.071367 -0.011784 -0.13177 -0.014999 -0.00033554 -0.0013767 0.00026495 -0.0026426 -1.0469 0 0 0.027967 0 0.015121 -0.041228 -0.19295 0 0
4.5977 0.023658 0.043034 0.07085 0.041831 0 0.045378 0.056607 0.054691 0.06804 0.054052 0.050689 1.1352 0.00090136 -0.026844 0.012485 0.018124 -0.056771 -0.1118 -0.0891 -0.23078 -0.076594 -0.021179 -0.17129 -0.047731 -0.00056923 -0.0017566 -2.4474e-06 -0.0022052 -1.1596 0 0 0.059209 0 -0.012471 -0.032288 -0.1874 0 0
4.6016 0.0038523 0.027488 0.034556 0.0062394 0 0.0050992 0.044989 0.052524 0.073722 0.05213 0.086624 1.9156 0.0053336 -0.024267 0.0060098 0.019531 -0.056871 -0.11012 -0.071327 -0.2478 -0.085323 -0.037215 -0.20756 -0.083278 -0.00089704 -0.0020035 0.00024376 -0.002173 -1.1897 0 0 0.090892 0 -0.048451 -0.027998 -0.17993 0 0
4.6055 -0.0058565 0.010076 -0.0005839 -0.014656 0 -0.02151 0.027794 0.046165 0.067209 0.045365 0.11073 2.7103 0.0042888 -0.025926 -0.00088312 0.015903 -0.057732 -0.10717 -0.061396 -0.2518 -0.09234 -0.05283 -0.23252 -0.11466 -0.0010821 -0.0017683 0.00074552 -0.0025269 -1.1096 0 0 0.11205 0 -0.08152 -0.026965 -0.17303 0 0
4.6094 -0.0098492 -0.006775 -0.017515 -0.017097 0 -0.027368 0.0077551 0.035914 0.053545 0.034966 0.11823 3.4951 0.0027899 -0.030895 -0.0056188 0.010218 -0.056548 -0.10143 -0.061736 -0.24081 -0.092158 -0.060536 -0.2406 -0.13519 -0.0009361 -0.0012203 0.00088791 -0.0030567 -0.92861 0 0 0.11599 0 -0.10152 -0.027481 -0.16956 0 0
4.6133 -0.014891 -0.021101 -0.015439 -0.010082 0 -0.019293 -0.011194 0.023742 0.040677 0.024751 0.11111 4.2545 0.0087143 -0.036849 -0.004082 0.0089436 -0.048339 -0.090444 -0.069691 -0.21223 -0.073863 -0.04588 -0.22888 -0.13282 -0.00059508 -0.00094676 0.00043835 -0.0035474 -0.69134 0 0 0.10324 0 -0.096212 -0.026518 -0.1757 0 0
4.6172 -0.023799 -0.032111 -0.007466 -0.0071419 0 -0.011203 -0.02461 0.012522 0.032555 0.017597 0.093656 4.9951 0.022026 -0.039501 0.0033953 0.017299 -0.031295 -0.074388 -0.068486 -0.17322 -0.037045 -0.0076705 -0.19672 -0.10775 -0.00042721 -0.0013539 -0.00013233 -0.0038607 -0.44503 0 0 0.079799 0 -0.077185 -0.022613 -0.19142 0 0
4.6211 -0.034246 -0.040314 -0.0084123 -0.016682 0 -0.013778 -0.030203 0.0033494 0.025977 0.011415 0.069049 5.7389 0.037767 -0.036809 0.014687 0.035577 -0.0059752 -0.053786 -0.048593 -0.12817 0.012473 0.047099 -0.14536 -0.065378 -0.00062365 -0.0021792 -0.00013465 -0.0039181 -0.19791 0 0 0.05241 0 -0.058487 -0.016453 -0.21199 0 0
4.625 -0.042654 -0.04699 -0.023795 -0.037622 0 -0.028684 -0.030682 -0.0064153 0.01366 -0.00023463 0.038874 6.5027 0.052121 -0.027381 0.028456 0.063778 0.027504 -0.028499 -0.0048574 -0.078768 0.070159 0.11313 -0.077466 -0.0091997 -0.00093724 -0.0026571 0.00058043 -0.0036909 0.094074 0 0 0.024339 0 -0.049183 -0.0085355 -0.23299 0 0
4.6289 -0.048291 -0.053359 -0.047686 -0.061635 0 -0.050004 -0.033418 -0.021559 -0.009597 -0.022507 0.0036718 7.2821 0.060441 -0.0098936 0.04321 0.10136 0.068963 0.0019224 0.066422 -0.025864 0.13012 0.18358 0.0034044 0.056542 -0.00090712 -0.0022171 0.0014306 -0.0032182 0.49504 0 0 -0.0057029 0 -0.05866 0.00049516 -0.2483 0 0
4.6328 -0.053481 -0.060044 -0.068759 -0.079008 0 -0.069653 -0.045723 -0.044525 -0.043088 -0.053933 -0.036933 8.0547 0.058678 0.01638 0.057857 0.14657 0.11808 0.039234 0.15816 0.033303 0.1827 0.24795 0.09302 0.12561 -0.00035358 -0.0010246 0.0016847 -0.0025796 1.0333 0 0 -0.041267 0 -0.090966 0.010875 -0.24563 0 0
4.6367 -0.060506 -0.067138 -0.078497 -0.084428 0 -0.082189 -0.068911 -0.07229 -0.081272 -0.086769 -0.083587 8.7991 0.054689 0.045338 0.07271 0.1938 0.16967 0.080314 0.24448 0.098453 0.22775 0.30552 0.18613 0.19322 0.00040859 0.00018475 0.0011791 -0.0018059 1.6663 0 0 -0.084236 0 -0.12538 0.023292 -0.22814 0 0
4.6406 -0.069089 -0.074559 -0.076134 -0.080176 0 -0.086999 -0.096341 -0.098229 -0.11773 -0.11272 -0.13475 9.512 0.053849 0.073575 0.087836 0.24085 0.22088 0.12272 0.31317 0.16849 0.26692 0.35786 0.27601 0.25821 0.00088959 0.00080661 0.00041773 -0.00083801 2.2944 0 0 -0.13173 0 -0.15006 0.038175 -0.19959 0 0
4.6445 -0.077027 -0.082108 -0.068567 -0.075203 0 -0.088079 -0.11783 -0.11768 -0.14813 -0.12856 -0.184 10.207 0.061062 0.097713 0.10297 0.28553 0.26866 0.16346 0.35444 0.24124 0.30228 0.40686 0.35494 0.31957 0.00091877 0.00089388 1.4557e-05 0.000357 2.8134 0 0 -0.17586 0 -0.15472 0.055528 -0.16501 0 0
4.6484 -0.082776 -0.08911 -0.066227 -0.079763 0 -0.091732 -0.12717 -0.13163 -0.17041 -0.13682 -0.22102 10.899 0.083562 0.11179 0.11641 0.32383 0.30682 0.19575 0.35591 0.31014 0.33708 0.45504 0.41617 0.37516 0.00075423 0.00099513 0.00012651 0.0016038 3.1656 0 0 -0.20704 0 -0.12535 0.074264 -0.13497 0 0
4.6523 -0.086916 -0.094299 -0.076859 -0.097909 0 -0.10235 -0.12654 -0.1445 -0.18349 -0.14201 -0.23765 11.591 0.11724 0.11364 0.12405 0.35176 0.33023 0.21253 0.33095 0.36273 0.37143 0.50057 0.45646 0.4215 0.00070637 0.0015175 0.00044972 0.0025105 3.3566 0 0 -0.21933 0 -0.072219 0.089437 -0.1217 0 0
4.6563 -0.091088 -0.096567 -0.099809 -0.12292 0 -0.11815 -0.12391 -0.15797 -0.18687 -0.14648 -0.23464 12.274 0.15162 0.10711 0.12419 0.36873 0.33985 0.21435 0.30003 0.394 0.40074 0.53804 0.47713 0.45601 0.00075316 0.0023018 0.00066912 0.0027467 3.431 0 0 -0.21444 0 -0.016284 0.098103 -0.12491 0 0
4.6602 -0.095951 -0.096207 -0.12421 -0.14026 0 -0.13046 -0.12586 -0.16757 -0.18154 -0.14944 -0.22233 12.939 0.17944 0.095363 0.11611 0.37396 0.33629 0.20222 0.2747 0.40062 0.42014 0.56237 0.48221 0.47561 0.00062523 0.0028359 0.00078192 0.0023918 3.431 0 0 -0.20088 0 0.028852 0.098937 -0.14251 0 0
4.6641 -0.10054 -0.095374 -0.13391 -0.13741 0 -0.12914 -0.13203 -0.1661 -0.1705 -0.1486 -0.21269 13.586 0.19328 0.082398 0.099806 0.3672 0.32103 0.17851 0.26572 0.38068 0.42411 0.56819 0.4747 0.47724 0.00024371 0.0028327 0.00095598 0.0019733 3.3676 0 0 -0.18804 0 0.049667 0.0914 -0.17031 0 0
4.668 -0.10354 -0.096854 -0.11811 -0.11396 0 -0.11122 -0.13604 -0.1509 -0.15748 -0.14225 -0.20881 14.221 0.18108 0.078254 0.078384 0.34774 0.29745 0.1507 0.28395 0.33132 0.39834 0.54339 0.45378 0.45141 -7.4314e-05 0.0025273 0.0011777 0.0020638 3.2217 0 0 -0.17921 0 0.026019 0.078758 -0.1951 0 0
4.6719 -0.10485 -0.10191 -0.081501 -0.08366 0 -0.085729 -0.13165 -0.12762 -0.14429 -0.13045 -0.20116 14.844 0.15643 0.085502 0.06094 0.32463 0.27442 0.12928 0.30874 0.27252 0.3525 0.50165 0.41575 0.40882 3.2856e-05 0.0023825 0.0011691 0.0027626 2.9713 0 0 -0.16915 0 -0.017661 0.071434 -0.20665 0 0
4.6758 -0.10571 -0.10917 -0.045556 -0.066103 0 -0.069368 -0.11867 -0.10623 -0.12951 -0.11534 -0.17514 15.445 0.12869 0.10332 0.051537 0.30167 0.2547 0.11697 0.32683 0.21275 0.29329 0.45126 0.35857 0.35495 0.00045228 0.0025593 0.00068622 0.0035686 2.6223 0 0 -0.14886 0 -0.064961 0.074334 -0.20343 0 0
4.6797 -0.10743 -0.11577 -0.036917 -0.073618 0 -0.074963 -0.10336 -0.093014 -0.11021 -0.10073 -0.12415 16.015 0.10665 0.12954 0.052973 0.282 0.24005 0.11473 0.32679 0.15918 0.22802 0.40037 0.2865 0.29557 0.00059018 0.0027569 -0.00015761 0.0038132 2.2215 0 0 -0.11404 0 -0.10053 0.090699 -0.18614 0 0
4.6836 -0.11024 -0.11985 -0.068803 -0.103 0 -0.10154 -0.093223 -0.086337 -0.085915 -0.090316 -0.057371 16.56 0.10335 0.15885 0.068085 0.26931 0.23158 0.12123 0.29279 0.12079 0.16862 0.36112 0.21113 0.23949 6.8231e-06 0.0026038 -0.00091969 0.0032759 1.8417 0 0 -0.070368 0 -0.10156 0.12349 -0.15917 0 0
4.6875 -0.11341 -0.12204 -0.12861 -0.1379 0 -0.13436 -0.091006 -0.080252 -0.061194 -0.085206 0.0042557 17.101 0.1241 0.1782 0.09107 0.26347 0.22569 0.12561 0.22617 0.10067 0.12974 0.34291 0.14738 0.19851 -0.00098282 0.0021491 -0.0011721 0.0024015 1.5494 0 0 -0.030907 0 -0.057985 0.16306 -0.1381 0 0
4.6914 -0.11634 -0.12453 -0.18307 -0.15971 0 -0.15528 -0.093197 -0.071913 -0.04416 -0.082992 0.040726 17.653 0.15585 0.18221 0.11262 0.26032 0.21839 0.12046 0.15079 0.091908 0.11045 0.33926 0.10705 0.17384 -0.0014958 0.0018813 -0.00080694 0.0019079 1.3799 0 0 -0.0078339 0 0.0086949 0.19562 -0.131 0 0
4.6953 -0.1193 -0.12867 -0.20014 -0.15929 0 -0.15529 -0.094199 -0.065154 -0.041422 -0.080295 0.044388 18.21 0.18895 0.16894 0.12803 0.25804 0.20838 0.10328 0.082793 0.091608 0.10913 0.34549 0.094242 0.16606 -0.00097149 0.0022199 -5.7353e-05 0.0021569 1.3371 0 0 -0.005137 0 0.083227 0.21319 -0.14017 0 0
4.6992 -0.12325 -0.13373 -0.17275 -0.14174 0 -0.13972 -0.092263 -0.066838 -0.053358 -0.077069 0.022248 18.747 0.21284 0.13821 0.13339 0.25514 0.19504 0.07335 0.038939 0.097015 0.12271 0.35601 0.10573 0.17472 0.00016663 0.003025 0.00068423 0.0028707 1.413 0 0 -0.017864 0 0.14865 0.2089 -0.16568 0 0
4.7031 -0.12909 -0.13807 -0.12566 -0.12188 0 -0.12293 -0.091726 -0.080071 -0.073783 -0.078121 -0.011067 19.234 0.20721 0.094313 0.12568 0.25282 0.18139 0.036518 0.051761 0.10906 0.14598 0.36261 0.13522 0.2005 0.00085776 0.0036737 0.0010427 0.0034207 1.606 0 0 -0.037588 0 0.17236 0.17415 -0.20025 0 0
4.707 -0.13711 -0.14129 -0.098021 -0.11426 0 -0.11758 -0.099446 -0.10125 -0.094571 -0.089253 -0.043393 19.669 0.17736 0.055692 0.11664 0.25729 0.17537 0.010846 0.11064 0.13201 0.17142 0.3668 0.17815 0.23558 0.00046726 0.0036527 0.00078342 0.0033714 1.9176 0 0 -0.058846 0 0.15678 0.12897 -0.22388 0 0
4.7109 -0.14676 -0.14501 -0.11355 -0.12423 0 -0.12701 -0.11848 -0.12352 -0.11154 -0.11117 -0.071173 20.072 0.13484 0.032465 0.11491 0.27332 0.18195 0.0059501 0.19969 0.17072 0.19951 0.37533 0.23349 0.27772 -0.00055109 0.0030522 -4.5562e-05 0.0027789 2.3347 0 0 -0.081515 0 0.11513 0.089082 -0.2271 0 0
4.7148 -0.15681 -0.15113 -0.16176 -0.14585 0 -0.14532 -0.14465 -0.14264 -0.12677 -0.1377 -0.098865 20.471 0.090984 0.032095 0.12714 0.30453 0.20494 0.028411 0.30454 0.22926 0.23199 0.39497 0.30197 0.32597 -0.001128 0.0024479 -0.0010068 0.0020482 2.8189 0 0 -0.10843 0 0.060404 0.06725 -0.20379 0 0
4.7188 -0.16557 -0.15948 -0.20608 -0.1673 0 -0.16328 -0.1692 -0.15946 -0.14567 -0.16094 -0.13364 20.876 0.063449 0.063675 0.16174 0.35558 0.24928 0.085532 0.40457 0.31349 0.27342 0.43666 0.38273 0.38054 -0.00069694 0.0023136 -0.0014255 0.0015854 3.3217 0 0 -0.14152 0 0.012591 0.080552 -0.14783 0 0
4.7227 -0.17161 -0.16734 -0.21303 -0.17951 0 -0.17474 -0.18542 -0.17712 -0.17151 -0.17868 -0.1795 21.273 0.077557 0.1286 0.2208 0.42434 0.315 0.17226 0.4702 0.42249 0.33029 0.51127 0.47145 0.44215 0.00025138 0.0026024 -0.00086539 0.0015904 3.8126 0 0 -0.17985 0 0.0007498 0.14068 -0.066559 0 0
4.7266 -0.1746 -0.17166 -0.17896 -0.18157 0 -0.17914 -0.19368 -0.19675 -0.20228 -0.19583 -0.23403 21.638 0.12596 0.20642 0.2876 0.49554 0.38875 0.26417 0.50364 0.53778 0.39664 0.60443 0.5609 0.50716 0.00077612 0.0029263 0.00041688 0.0020782 4.2889 0 0 -0.22024 0 0.020137 0.22371 0.015751 0 0
4.7305 -0.17578 -0.17179 -0.13233 -0.17922 0 -0.17975 -0.20022 -0.21584 -0.23196 -0.21784 -0.28892 21.962 0.2013 0.28528 0.3516 0.55985 0.46301 0.348 0.50941 0.6474 0.46674 0.70529 0.64308 0.57245 0.00056746 0.003087 0.0015478 0.0029587 4.752 0 0 -0.25861 0 0.063345 0.31369 0.085546 0 0
4.7344 -0.17709 -0.17002 -0.11027 -0.17861 0 -0.18015 -0.2109 -0.23041 -0.25447 -0.24266 -0.33317 22.252 0.29335 0.35307 0.40207 0.60812 0.53015 0.41121 0.49451 0.73905 0.53359 0.80142 0.71082 0.63426 0.00028719 0.0033205 0.0017213 0.0040227 5.1682 0 0 -0.29045 0 0.12004 0.39344 0.1301 0 0
4.7383 -0.17953 -0.16958 -0.1295 -0.18126 0 -0.18188 -0.22516 -0.23793 -0.26645 -0.26017 -0.35735 22.521 0.37956 0.38697 0.41893 0.62332 0.57587 0.43277 0.47241 0.78715 0.58009 0.86614 0.75812 0.68229 0.00078522 0.0039647 0.00091466 0.0049195 5.4571 0 0 -0.31098 0 0.16749 0.42969 0.12696 0 0
4.7422 -0.18201 -0.17187 -0.17532 -0.18429 0 -0.18416 -0.23576 -0.23829 -0.26731 -0.26058 -0.35699 22.771 0.437 0.38252 0.40218 0.60837 0.59698 0.41827 0.45735 0.78725 0.59621 0.88722 0.78008 0.7085 0.0020735 0.0049402 -8.2109e-05 0.0053022 5.5283 0 0 -0.31599 0 0.18787 0.41455 0.082673 0 0
4.7461 -0.18227 -0.17578 -0.21598 -0.18453 0 -0.18513 -0.23463 -0.23287 -0.25799 -0.24356 -0.33402 22.992 0.46278 0.34801 0.36222 0.57377 0.59761 0.38133 0.4485 0.74806 0.5837 0.87022 0.77369 0.71103 0.0032192 0.005685 -0.00040263 0.0051163 5.3459 0 0 -0.30393 0 0.18366 0.36118 0.012721 0 0
4.75 -0.17929 -0.17926 -0.22829 -0.18181 0 -0.18328 -0.22012 -0.22334 -0.24063 -0.21896 -0.29581 23.175 0.45699 0.29053 0.30732 0.52733 0.58079 0.33173 0.44239 0.67631 0.54476 0.8207 0.73963 0.68822 0.0032968 0.0056871 0.00010826 0.0047517 4.9672 0 0 -0.2776 0 0.15964 0.2816 -0.071181 0 0
4.7539 -0.1751 -0.18157 -0.21302 -0.17817 0 -0.17861 -0.19928 -0.21146 -0.21907 -0.1984 -0.25208 23.326 0.42275 0.22016 0.24841 0.47887 0.55067 0.28135 0.43211 0.58136 0.4836 0.74763 0.68327 0.63865 0.0023605 0.0050631 0.00084049 0.0048061 4.5183 0 0 -0.24353 0 0.12484 0.19321 -0.15425 0 0
4.7578 -0.17394 -0.1838 -0.19014 -0.17545 0 -0.17335 -0.1832 -0.199 -0.19818 -0.18638 -0.21066 23.458 0.37311 0.15928 0.20508 0.44347 0.51501 0.24726 0.40125 0.4831 0.41227 0.67188 0.61354 0.56286 0.001377 0.0045217 0.0011119 0.0055804 4.1227 0 0 -0.20873 0 0.10142 0.13229 -0.21023 0 0
4.7617 -0.17914 -0.18754 -0.18129 -0.17473 0 -0.17182 -0.17904 -0.18725 -0.18109 -0.17942 -0.1742 23.581 0.32646 0.11891 0.1797 0.42003 0.48132 0.2273 0.3519 0.39724 0.34535 0.60858 0.53991 0.47815 0.001208 0.0046898 0.00083787 0.0067469 3.8349 0 0 -0.17704 0 0.096599 0.10658 -0.23821 0 0
4.7656 -0.1902 -0.19324 -0.19495 -0.17819 0 -0.17892 -0.18506 -0.17644 -0.16658 -0.17264 -0.14018 23.691 0.288 0.10164 0.17052 0.40483 0.45156 0.21743 0.28858 0.32854 0.28729 0.56083 0.46983 0.39271 0.0017536 0.005481 0.00047757 0.0075454 3.6293 0 0 -0.14803 0 0.10885 0.11397 -0.24087 0 0
4.7695 -0.20258 -0.19972 -0.2237 -0.18937 0 -0.19674 -0.19275 -0.16636 -0.15041 -0.16572 -0.10514 23.768 0.26113 0.10774 0.17428 0.39324 0.42705 0.21276 0.21766 0.27996 0.2412 0.5296 0.40873 0.31471 0.0021546 0.0061688 0.00039917 0.007389 3.4477 0 0 -0.11961 0 0.13416 0.14865 -0.22308 0 0
4.7734 -0.21077 -0.205 -0.25132 -0.20887 0 -0.22093 -0.19384 -0.15773 -0.13065 -0.16183 -0.070573 23.804 0.24809 0.13492 0.18443 0.37645 0.40933 0.2047 0.15321 0.25496 0.21037 0.51357 0.36183 0.2584 0.0017684 0.0060985 0.00044808 0.0063618 3.2624 0 0 -0.092611 0 0.16127 0.19563 -0.19503 0 0
4.7773 -0.21186 -0.20741 -0.26237 -0.22916 0 -0.24023 -0.1866 -0.15257 -0.11235 -0.16215 -0.045486 23.806 0.24332 0.16735 0.19198 0.34967 0.39818 0.1887 0.11154 0.24757 0.19201 0.50444 0.33512 0.23272 0.00083248 0.0053051 0.00021967 0.0051703 3.1051 0 0 -0.073212 0 0.17363 0.22762 -0.17431 0 0
4.7813 -0.20702 -0.20616 -0.24922 -0.23599 0 -0.2415 -0.17642 -0.15264 -0.10586 -0.16336 -0.041857 23.794 0.24297 0.19552 0.19707 0.31881 0.3935 0.17012 0.093236 0.25279 0.18399 0.50009 0.33346 0.23441 0.00014749 0.0044252 -0.00032868 0.004597 3.0412 0 0 -0.070273 0 0.16984 0.2381 -0.1649 0 0
4.7852 -0.19988 -0.20155 -0.21573 -0.21895 0 -0.21894 -0.17076 -0.15732 -0.11864 -0.16156 -0.065354 23.781 0.24625 0.21553 0.20212 0.29022 0.3963 0.15469 0.097326 0.27018 0.18734 0.50236 0.35694 0.26168 0.00021729 0.0040509 -0.00070883 0.0049372 3.115 0 0 -0.088711 0 0.15171 0.22723 -0.16609 0 0
4.7891 -0.19361 -0.19494 -0.17685 -0.18325 0 -0.18092 -0.17297 -0.1637 -0.14739 -0.1579 -0.10885 23.758 0.25299 0.22511 0.211 0.27186 0.40776 0.14953 0.12058 0.30005 0.20375 0.5145 0.39941 0.31119 0.00081066 0.0042286 -0.00043092 0.0058695 3.3137 0 0 -0.12403 0 0.12364 0.19902 -0.17466 0 0
4.793 -0.18928 -0.18871 -0.15268 -0.15032 0 -0.1478 -0.18022 -0.16943 -0.17857 -0.15881 -0.15542 23.701 0.26572 0.22645 0.23536 0.28467 0.43245 0.17262 0.15611 0.35021 0.2431 0.54988 0.45142 0.37669 0.0013397 0.0045783 0.00036952 0.0067918 3.5785 0 0 -0.16339 0 0.099276 0.17246 -0.17516 0 0
4.7969 -0.18635 -0.18527 -0.1573 -0.14312 0 -0.13971 -0.18694 -0.17549 -0.19839 -0.1698 -0.18984 23.592 0.28109 0.23057 0.27264 0.32337 0.46458 0.21761 0.19247 0.41473 0.29899 0.60292 0.50557 0.44121 0.0015144 0.0047977 0.00096669 0.0072677 3.8514 0 0 -0.1937 0 0.08646 0.16511 -0.15713 0 0
4.8008 -0.18426 -0.18563 -0.1887 -0.16738 0 -0.1622 -0.19034 -0.18547 -0.20405 -0.18947 -0.20933 23.427 0.29555 0.24137 0.31817 0.38199 0.50053 0.27809 0.22878 0.48946 0.36699 0.66725 0.55961 0.49846 0.0015153 0.0049327 0.00075861 0.0072201 4.1167 0 0 -0.21102 0 0.084415 0.18 -0.11885 0 0
4.8047 -0.18304 -0.18839 -0.22839 -0.2054 0 -0.20101 -0.19269 -0.2015 -0.20576 -0.21018 -0.22417 23.221 0.30519 0.26103 0.36601 0.45285 0.53628 0.3462 0.26533 0.56897 0.44149 0.73476 0.61438 0.54344 0.0015923 0.0051519 -0.00011186 0.0068153 4.3998 0 0 -0.22312 0 0.090602 0.21644 -0.061549 0 0
4.8086 -0.1828 -0.19051 -0.253 -0.22969 0 -0.23133 -0.19851 -0.22071 -0.21721 -0.2246 -0.24731 22.989 0.30269 0.28999 0.4043 0.52193 0.56476 0.40744 0.30532 0.64252 0.5119 0.78939 0.66873 0.56987 0.0016845 0.0053827 -0.00091303 0.0062533 4.7235 0 0 -0.2422 0 0.098081 0.26753 0.0085036 0 0
4.8125 -0.1828 -0.18942 -0.25002 -0.22489 0 -0.23522 -0.20908 -0.23622 -0.24245 -0.2311 -0.28188 22.734 0.28297 0.31767 0.41701 0.56836 0.57727 0.44114 0.35179 0.69146 0.56074 0.80838 0.71649 0.57833 0.0015481 0.0053156 -0.001072 0.0056777 5.0584 0 0 -0.27319 0 0.095658 0.30787 0.067769 0 0
4.8164 -0.18157 -0.18482 -0.22534 -0.19903 0 -0.21378 -0.21986 -0.24206 -0.27115 -0.23261 -0.31748 22.453 0.25277 0.33399 0.40537 0.59027 0.57446 0.44601 0.39964 0.71132 0.58445 0.79218 0.74843 0.57663 0.0011825 0.0047934 -0.00068257 0.0052131 5.3138 0 0 -0.30743 0 0.084439 0.32421 0.10232 0 0
4.8203 -0.178 -0.17849 -0.19699 -0.17446 0 -0.18438 -0.22321 -0.23734 -0.28631 -0.2314 -0.33779 22.144 0.21792 0.3333 0.37176 0.58878 0.55694 0.42272 0.44266 0.6996 0.58154 0.74319 0.75739 0.5681 0.00094646 0.0040957 -0.00025722 0.004994 5.3824 0 0 -0.32764 0 0.068521 0.31192 0.10574 0 0
4.8242 -0.17227 -0.17235 -0.18134 -0.16794 0 -0.16596 -0.21446 -0.22579 -0.27759 -0.22609 -0.33217 21.812 0.18546 0.31115 0.32082 0.56746 0.52636 0.37441 0.47332 0.65587 0.55239 0.66698 0.74155 0.55588 0.0011602 0.0037253 -9.1681e-05 0.0051018 5.2068 0 0 -0.32039 0 0.053912 0.26973 0.074449 0 0
4.8281 -0.1656 -0.16667 -0.18327 -0.17776 0 -0.16469 -0.1957 -0.21149 -0.2485 -0.21418 -0.30168 21.464 0.17193 0.26221 0.26452 0.53547 0.48591 0.30902 0.47017 0.5798 0.49834 0.57891 0.70355 0.5414 0.0016687 0.0039007 -1.4031e-05 0.0054764 4.8152 0 0 -0.28576 0 0.057903 0.20414 0.008444 0 0
4.832 -0.15898 -0.16021 -0.19615 -0.18796 0 -0.17148 -0.17405 -0.19553 -0.21212 -0.19611 -0.25611 21.096 0.17984 0.20384 0.2183 0.5067 0.44448 0.24536 0.43265 0.49296 0.43654 0.5033 0.6475 0.52245 0.0019445 0.0043405 0.00023529 0.0059238 4.3013 0 0 -0.23672 0 0.084277 0.14359 -0.062159 0 0
4.8359 -0.15242 -0.15191 -0.20816 -0.1832 0 -0.17168 -0.15613 -0.17682 -0.18036 -0.1756 -0.20703 20.698 0.20443 0.14705 0.18538 0.48263 0.40478 0.18954 0.3667 0.40526 0.37371 0.44694 0.57755 0.49582 0.0016718 0.0046037 0.00054072 0.006245 3.7666 0 0 -0.18953 0 0.12732 0.10029 -0.12155 0 0
4.8398 -0.1453 -0.1424 -0.20802 -0.16027 0 -0.15761 -0.14373 -0.15542 -0.15658 -0.15585 -0.16281 20.26 0.2398 0.10022 0.16634 0.46225 0.36817 0.14491 0.27931 0.32354 0.31407 0.41259 0.49896 0.45873 0.0011476 0.0045988 0.00050115 0.006382 3.2732 0 0 -0.15364 0 0.17953 0.081622 -0.1587 0 0
4.8438 -0.13745 -0.1336 -0.18823 -0.12803 0 -0.13359 -0.13416 -0.13413 -0.13679 -0.13643 -0.12747 19.786 0.27547 0.073554 0.1591 0.44078 0.3351 0.11357 0.18234 0.25491 0.26121 0.40008 0.41888 0.40699 0.0010032 0.0046599 -1.53e-05 0.0064525 2.835 0 0 -0.12848 0 0.22688 0.093732 -0.16165 0 0
4.8477 -0.12972 -0.12702 -0.14821 -0.099604 0 -0.11116 -0.12405 -0.11623 -0.11616 -0.11508 -0.10082 19.293 0.29084 0.071511 0.15171 0.40622 0.30275 0.091435 0.10203 0.20245 0.21543 0.39519 0.34433 0.3399 0.0015247 0.0050882 -0.00057246 0.0066402 2.4409 0 0 -0.10753 0 0.2417 0.12638 -0.13216 0 0
4.8516 -0.12332 -0.12244 -0.098118 -0.084969 0 -0.10006 -0.11245 -0.10216 -0.093734 -0.092299 -0.078365 18.797 0.28303 0.079804 0.13577 0.35841 0.2685 0.071305 0.048111 0.15907 0.17341 0.38316 0.27862 0.26757 0.0023254 0.0056977 -0.00058094 0.0070269 2.0784 0 0 -0.084586 0 0.222 0.15672 -0.09511 0 0
4.8555 -0.11865 -0.11837 -0.057921 -0.087774 0 -0.10245 -0.10063 -0.089194 -0.071836 -0.072885 -0.053066 18.3 0.25353 0.089957 0.10932 0.30051 0.23188 0.051428 0.022905 0.12237 0.13489 0.35937 0.22047 0.19659 0.0027418 0.0059235 -4.1365e-06 0.0074889 1.7422 0 0 -0.057352 0 0.17061 0.17395 -0.063944 0 0
4.8594 -0.11478 -0.1136 -0.047026 -0.1045 0 -0.11291 -0.090003 -0.074902 -0.052957 -0.061935 -0.020686 17.79 0.20644 0.0935 0.072291 0.23775 0.19313 0.03099 0.025813 0.090408 0.10018 0.32158 0.16786 0.13387 0.0025112 0.0054075 0.0004993 0.0077416 1.4345 0 0 -0.027864 0 0.093991 0.16912 -0.051198 0 0
4.8633 -0.11005 -0.1082 -0.069047 -0.12446 0 -0.12218 -0.081036 -0.060652 -0.038421 -0.059511 0.014358 17.253 0.15422 0.077118 0.0299 0.1856 0.15532 0.012792 0.051631 0.064371 0.073548 0.27321 0.1233 0.093643 0.0019875 0.0044115 0.00025635 0.0075163 1.1716 0 0 -0.0015922 0 0.010727 0.13176 -0.075405 0 0
4.8672 -0.10336 -0.10297 -0.1052 -0.13304 0 -0.12175 -0.074225 -0.051129 -0.029753 -0.060251 0.039086 16.686 0.11714 0.044719 -0.0038014 0.15855 0.12482 0.0024288 0.07882 0.048199 0.058472 0.23222 0.094781 0.078725 0.0016876 0.0035827 -0.00063131 0.0067699 0.98984 0 0 0.014031 0 -0.050235 0.078367 -0.12558 0 0
4.8711 -0.094691 -0.098111 -0.12599 -0.12013 0 -0.10794 -0.070947 -0.050013 -0.029566 -0.058907 0.040539 16.097 0.10121 0.0072563 -0.022634 0.15741 0.10508 0.0020157 0.098351 0.044819 0.055408 0.20847 0.090344 0.084667 0.001711 0.0033278 -0.0013081 0.0057771 0.93385 0 0 0.012657 0 -0.081011 0.024871 -0.1845 0 0
4.875 -0.084919 -0.092693 -0.11441 -0.089233 0 -0.084734 -0.072223 -0.05623 -0.03947 -0.055936 0.016625 15.498 0.10872 -0.02594 -0.023266 0.1807 0.098728 0.012599 0.10632 0.056456 0.064498 0.20802 0.11106 0.10789 0.0016769 0.0034829 -0.0010452 0.0050024 1.0231 0 0 -0.0066674 0 -0.079187 -0.017468 -0.23902 0 0
4.8789 -0.075003 -0.085385 -0.080495 -0.058061 0 -0.063025 -0.076436 -0.064646 -0.056852 -0.056894 -0.021109 14.892 0.13967 -0.042575 -0.0033771 0.22398 0.10859 0.034641 0.10101 0.085431 0.085394 0.23633 0.14911 0.14335 0.0012109 0.0036146 -4.318e-05 0.0048025 1.224 0 0 -0.037285 0 -0.046036 -0.035888 -0.27297 0 0
4.8828 -0.065564 -0.075744 -0.052258 -0.046357 0 -0.054574 -0.079259 -0.070504 -0.074869 -0.065966 -0.056661 14.274 0.18431 -0.023199 0.033511 0.27053 0.13705 0.065018 0.090028 0.13103 0.115 0.29358 0.19301 0.18052 0.00040074 0.0035575 0.00074391 0.0051687 1.461 0 0 -0.068249 0 0.0016009 -0.015706 -0.26434 0 0
4.8867 -0.056866 -0.064638 -0.04965 -0.059268 0 -0.062963 -0.077004 -0.073075 -0.087095 -0.080394 -0.08284 13.643 0.22497 0.020845 0.072206 0.30494 0.17382 0.095157 0.085859 0.1799 0.14569 0.359 0.23491 0.21168 -0.00027411 0.0035518 0.00060299 0.0057341 1.6651 0 0 -0.091819 0 0.039611 0.026239 -0.22843 0 0
4.8906 -0.048921 -0.0535 -0.065414 -0.081205 0 -0.078587 -0.070294 -0.075024 -0.092745 -0.09171 -0.10576 13.004 0.25521 0.080505 0.10642 0.32304 0.21369 0.12143 0.092974 0.22508 0.17468 0.42294 0.27295 0.2348 -0.00041651 0.0038513 -0.00019923 0.0060696 1.8151 0 0 -0.1086 0 0.060295 0.080308 -0.17589 0 0
[truncated: 2,069,021 more chars]
