# Supplementary material for: Dataset from dynamic shake-table testing of five full-scale single leaf and cavity URM walls subjected to out-of-plane two-way bending
Source: Data Brief. 2019 Mar 20;24:103854. doi: 10.1016/j.dib.2019.103854 (PMC6480314; doi:10.1016/j.dib.2019.103854)
Supplement: Multimedia component 2 [file mmc2.zip › DATA/CL-000-RF/Test21.txt]

0 0.0012201 -0.0050461 -0.024241 -0.0063166 0 -0.0081967 -0.0035771 -0.005388 0.001875 -0.006389 -0.0020945 -1.5747 -0.069206 -0.032274 -0.030342 0.0078561 -0.00064979 -0.024757 -0.022254 0.035429 -0.010095 -0.013487 0.019474 -0.001979 -0.00035104 0.00018247 0.0016061 0.00098394 0.088504 0 0 -0.0041759 0 -0.0399 0.020357 -0.021977 0 0
0.003906 -0.001213 -0.0035381 -0.020583 -0.0069305 0 -0.006782 -0.0075079 -0.0063333 -0.00034822 -0.0032301 -0.0063433 -1.596 -0.064917 -0.023733 -0.025645 0.0054793 0.010925 -0.011883 -0.0093677 0.042893 -0.0082029 -0.0074728 0.018745 0.00016196 -0.0010034 0.0003642 0.001729 0.0014759 0.11519 0 0 -0.0055872 0 -0.045788 0.028552 -0.013825 0 0
0.007813 -0.0045806 -0.001749 -0.016117 -0.0055564 0 -0.0038504 -0.008451 -0.0034644 -0.0050306 0.00084682 -0.0066296 -1.6051 -0.063508 -0.017498 -0.01846 0.0018747 0.019664 -0.00047859 0.0022958 0.052583 -0.0041695 0.00098072 0.019075 0.007498 -0.0010057 0.00041052 0.0015501 0.0015662 0.096839 0 0 -0.0047369 0 -0.045109 0.0338 -0.0092314 0 0
0.011719 -0.0081916 -0.0014163 -0.011314 -0.0028102 0 -0.0019427 -0.0080882 -0.0010533 -0.010579 0.0036749 -0.0047827 -1.6066 -0.064991 -0.014334 -0.009757 -0.0019924 0.02463 0.0078335 0.0118 0.063404 0.0027301 0.010749 0.020938 0.019732 -0.0004381 0.00029699 0.0011929 0.0011872 0.074486 0 0 -0.003495 0 -0.036973 0.034923 -0.0093952 0 0
0.015625 -0.010894 -0.0031475 -0.0033237 -0.00061354 0 -0.0025307 -0.0088601 -0.0027734 -0.013474 0.0018535 -0.0051564 -1.6118 -0.067852 -0.015674 -0.0029922 -0.0053186 0.023914 0.010286 0.016966 0.071723 0.01302 0.018232 0.023373 0.035054 0.00026131 -2.3351e-05 0.00069006 0.0006551 0.096095 0 0 -0.0033713 0 -0.021922 0.031413 -0.015611 0 0
0.019531 -0.011383 -0.0056884 0.0092181 -0.00034264 0 -0.0046391 -0.010649 -0.0073292 -0.011836 -0.005201 -0.009102 -1.6253 -0.069132 -0.019167 -0.00043292 -0.0083363 0.019873 0.0090269 0.018579 0.075453 0.023595 0.021522 0.025099 0.048924 0.00075957 -0.00048221 0.0001432 0.00034691 0.15785 0 0 -0.0043155 0 -0.0068024 0.026999 -0.02408 0 0
0.023438 -0.0091361 -0.0068797 0.022142 -0.0014123 0 -0.005826 -0.010588 -0.0099907 -0.0076554 -0.013058 -0.013271 -1.6422 -0.067867 -0.023597 -0.002821 -0.01117 0.013393 0.0050114 0.016686 0.073795 0.032605 0.020194 0.02559 0.059357 0.0010118 -0.00087703 -0.0001893 0.00033255 0.20316 0 0 -0.0055022 0 0.0053562 0.023006 -0.033289 0 0
0.027344 -0.005093 -0.0054255 0.028392 -0.0019202 0 -0.0045263 -0.0063265 -0.0080227 -0.0049753 -0.015359 -0.013805 -1.6568 -0.063572 -0.027761 -0.010367 -0.01388 0.0053571 -0.00079492 0.011422 0.066439 0.038346 0.014343 0.025195 0.064753 0.0010711 -0.0010196 -7.9756e-05 0.00035825 0.18235 0 0 -0.006709 0 0.01204 0.020355 -0.041943 0 0
0.03125 -0.0011477 -0.0018231 0.024998 -0.00066898 0 -0.0013482 0.00094934 -0.0035076 -0.0058959 -0.0097059 -0.011127 -1.6715 -0.056273 -0.029852 -0.022847 -0.016363 -0.0031906 -0.0072362 0.0026522 0.053239 0.038097 0.0047284 0.024535 0.062869 0.00089517 -0.00089312 0.00037897 0.00019354 0.10591 0 0 -0.0084446 0 0.0099403 0.019551 -0.048613 0 0
0.035156 0.0012768 0.0022737 0.016189 0.0017146 0 0.0018729 0.0072169 -0.00043501 -0.0086929 -0.00018501 -0.0092811 -1.6944 -0.048938 -0.028797 -0.036534 -0.018258 -0.01125 -0.013301 -0.0087457 0.037276 0.031138 -0.0049678 0.02395 0.054335 0.00044071 -0.0006446 0.00074712 -5.7608e-05 0.031321 0 0 -0.010785 0 -0.00022142 0.01866 -0.053308 0 0
0.039063 0.0022622 0.0054165 0.0087232 0.003783 0 0.0040035 0.0093631 0.00011995 -0.0098758 0.0064199 -0.01053 -1.7273 -0.043976 -0.025721 -0.048087 -0.019587 -0.018806 -0.019045 -0.021398 0.021681 0.020128 -0.012401 0.023317 0.042421 -0.00011818 -0.00042424 0.00059323 -5.4858e-05 -9.5454e-05 0 0 -0.012539 0 -0.014003 0.015939 -0.057178 0 0
0.042969 0.0030316 0.0070972 0.004742 0.0050848 0 0.005356 0.0079364 0.00082858 -0.0076437 0.0069344 -0.011926 -1.7598 -0.042475 -0.021482 -0.055719 -0.020472 -0.025936 -0.024602 -0.034584 0.007924 0.0066972 -0.016705 0.021989 0.028943 -0.00042042 -0.00025089 -8.4662e-05 0.00035644 -0.004205 0 0 -0.011894 0 -0.028784 0.010712 -0.0607 0 0
0.046875 0.0046026 0.0074519 0.00052323 0.0065123 0 0.0066424 0.0061082 0.0041657 -0.002995 0.0041061 -0.0082784 -1.7776 -0.045122 -0.017105 -0.057968 -0.021114 -0.032765 -0.030153 -0.047565 -0.0028145 -0.0073188 -0.017466 0.018754 0.015793 -0.00025031 -4.4097e-05 -0.00081009 0.00087388 -0.02923 0 0 -0.0078429 0 -0.041842 0.002668 -0.064249 0 0
0.050781 0.0068388 0.0067043 -0.0076259 0.0087247 0 0.0076588 0.0062775 0.0088315 0.0021738 0.0028829 0.0018229 -1.7783 -0.051637 -0.014563 -0.052721 -0.022052 -0.039146 -0.035726 -0.058837 -0.0094222 -0.018553 -0.015387 0.012186 0.0062952 0.00020268 0.00022474 -0.0010376 0.00096328 -0.098057 0 0 -0.0008389 0 -0.048138 -0.0070624 -0.067363 0 0
0.054688 0.0087474 0.0051605 -0.017657 0.010677 0 0.0074251 0.0081135 0.011155 0.0072084 0.0051858 0.014072 -1.7758 -0.057527 -0.01397 -0.043869 -0.023367 -0.044455 -0.040785 -0.067921 -0.014635 -0.026134 -0.014026 0.0017077 0.00078638 0.00050055 0.0004393 -0.00064021 0.00039385 -0.1855 0 0 0.0077965 0 -0.047741 -0.014775 -0.068804 0 0
0.058594 0.0095028 0.0035771 -0.02322 0.010357 0 0.0056298 0.0098108 0.0098284 0.012528 0.0089012 0.022816 -1.788 -0.060349 -0.014684 -0.033851 -0.024703 -0.04796 -0.044884 -0.074681 -0.020067 -0.030393 -0.014801 -0.011211 -0.0012136 0.00039405 0.00041984 -1.1685e-05 -0.00046793 -0.25263 0 0 0.016687 0 -0.041494 -0.018792 -0.067891 0 0
0.0625 0.0090244 0.0030571 -0.020427 0.0072064 0 0.0035649 0.010539 0.0080329 0.017829 0.011516 0.026429 -1.8177 -0.058345 -0.016025 -0.02467 -0.025652 -0.048992 -0.047694 -0.079019 -0.026889 -0.031748 -0.018471 -0.023023 -0.00022963 5.9675e-05 0.00011493 0.00029598 -0.00094114 -0.29159 0 0 0.024439 0 -0.030226 -0.018114 -0.064261 0 0
0.066406 0.0076678 0.0041862 -0.011694 0.0034436 0 0.0032537 0.010998 0.0099849 0.021374 0.013412 0.027431 -1.849 -0.049486 -0.01688 -0.018929 -0.025462 -0.046459 -0.048797 -0.080715 -0.036392 -0.030854 -0.025415 -0.029947 0.0029664 -0.00012211 -0.000281 3.6863e-05 -0.00063953 -0.325 0 0 0.029285 0 -0.015027 -0.011923 -0.057664 0 0
0.070313 0.0056881 0.0062376 -0.0022163 0.0024034 0 0.0055483 0.011674 0.015718 0.0215 0.016681 0.0278 -1.8616 -0.034571 -0.01598 -0.018839 -0.02343 -0.039954 -0.04849 -0.079894 -0.048251 -0.028923 -0.033131 -0.030619 0.0068149 2.251e-05 -0.00042009 -0.00057866 0.00018678 -0.3633 0 0 0.029507 0 0.0016861 -0.0025345 -0.049809 0 0
0.074219 0.0032667 0.0074981 0.0061898 0.0052964 0 0.0091858 0.01139 0.0203 0.018475 0.021185 0.0259 -1.8512 -0.018409 -0.013991 -0.022506 -0.020539 -0.031654 -0.047882 -0.077513 -0.059928 -0.026609 -0.03845 -0.02729 0.010378 0.00032806 -6.3767e-05 -0.001118 0.00090582 -0.37738 0 0 0.02481 0 0.017879 0.0060969 -0.043138 0 0
0.078125 0.00097095 0.0066811 0.01595 0.0097611 0 0.011776 0.008375 0.018739 0.014333 0.023233 0.019175 -1.8338 -0.0037283 -0.011667 -0.02869 -0.017695 -0.022979 -0.047422 -0.07383 -0.069742 -0.023884 -0.039741 -0.024128 0.013453 0.00054085 0.00068194 -0.0012662 0.0010871 -0.32623 0 0 0.017256 0 0.032638 0.012209 -0.03884 0 0
0.082031 -0.00020019 0.0041396 0.028233 0.011878 0 0.011689 0.0028229 0.011276 0.010834 0.019148 0.0090966 -1.8298 0.0068586 -0.0099065 -0.035932 -0.015923 -0.015452 -0.047444 -0.069082 -0.076053 -0.020633 -0.035724 -0.023722 0.015958 0.00059835 0.0013695 -0.00097923 0.00083672 -0.2106 0 0 0.010347 0 0.045166 0.014437 -0.037842 0 0
0.085938 0.00044355 0.0016486 0.038351 0.0097214 0 0.0090703 -0.0022398 0.0032087 0.0080015 0.0098412 0.0014671 -1.8445 0.0089522 -0.010673 -0.041482 -0.017452 -0.012128 -0.047853 -0.063285 -0.075729 -0.016404 -0.024773 -0.024768 0.017944 0.00059199 0.0014996 -0.00041923 0.00059108 -0.087573 0 0 0.0065995 0 0.053795 0.011642 -0.041112 0 0
0.089844 0.0024881 0.00092097 0.038751 0.0049507 0 0.0053496 -0.0032705 -0.00045996 0.0048762 0.00082842 0.00063474 -1.8647 0.0041337 -0.014193 -0.043657 -0.022171 -0.013437 -0.047324 -0.056778 -0.069898 -0.011587 -0.01054 -0.023117 0.019577 0.00051772 0.00091024 0.00017232 0.00063249 -0.022355 0 0 0.005699 0 0.058612 0.0072736 -0.046013 0 0
0.09375 0.0045945 0.0022704 0.027095 0.0010701 0 0.0021605 0.0004333 0.00037076 0.0012816 -0.0028551 0.0040308 -1.874 -0.0046922 -0.019493 -0.042643 -0.028535 -0.018114 -0.044961 -0.049738 -0.06059 -0.0068137 0.0040351 -0.015416 0.020685 0.00021524 -4.9444e-05 0.00055598 0.00084155 -0.025871 0 0 0.0049047 0 0.060102 0.0037493 -0.050538 0 0
0.097656 0.0056697 0.0046089 0.010229 0.00033496 0 0.00070688 0.0058667 0.0018062 -0.0017829 -0.0014138 0.0039265 -1.8696 -0.015272 -0.025637 -0.038786 -0.035013 -0.024918 -0.040211 -0.042278 -0.049374 -0.002608 0.016889 -0.0021362 0.021022 -0.00036082 -0.00074477 0.00057186 0.00090531 -0.046072 0 0 0.0013402 0 0.058595 0.0025161 -0.053385 0 0
0.10156 0.0058435 0.0065618 -0.0011423 0.0022901 0 0.0015918 0.0089234 0.00077151 -0.0035612 0.00050266 -0.0046683 -1.8634 -0.024734 -0.031248 -0.032784 -0.039334 -0.031981 -0.032575 -0.034529 -0.038257 0.00034729 0.025684 0.012637 0.020182 -0.00088771 -0.000741 0.00025118 0.00070747 -0.023034 0 0 -0.0057863 0 0.054512 0.0049103 -0.053206 0 0
0.10547 0.0061572 0.0074586 -0.0019788 0.0048164 0 0.0044957 0.0078331 -0.001951 -0.0047239 -0.00085861 -0.018297 -1.8675 -0.028842 -0.033847 -0.026599 -0.037222 -0.03536 -0.022842 -0.026901 -0.030403 0.0013321 0.027817 0.024281 0.017562 -0.0008623 -0.00015142 -0.00013941 0.00045951 0.050979 0 0 -0.014622 0 0.04903 0.010608 -0.049521 0 0
0.10938 0.0072601 0.0073541 0.003167 0.0060405 0 0.0077562 0.0040903 -0.003523 -0.0065195 -0.0045212 -0.027793 -1.8805 -0.028434 -0.033723 -0.021783 -0.029748 -0.034424 -0.01387 -0.019896 -0.02577 0.001419 0.02571 0.030586 0.014027 -0.00014116 0.00047167 -0.00025792 0.00044519 0.12821 0 0 -0.021772 0 0.043836 0.016277 -0.045032 0 0
0.11328 0.0085444 0.006444 0.0054161 0.0052395 0 0.0087825 0.00039185 -0.0029142 -0.0088218 -0.006535 -0.026571 -1.8897 -0.024446 -0.031389 -0.018817 -0.018251 -0.029425 -0.0072531 -0.013979 -0.024008 0.0013367 0.0205 0.032059 0.010251 0.00076056 0.00062717 1.1164e-05 0.00068235 0.1566 0 0 -0.024024 0 0.039579 0.020441 -0.04121 0 0
0.11719 0.0086976 0.0048061 -3.6583e-05 0.0026279 0 0.0057778 -0.0018379 -0.0019713 -0.0096699 -0.0048304 -0.015836 -1.886 -0.018091 -0.027558 -0.017958 -0.0045812 -0.021076 -0.0043676 -0.0096464 -0.024564 0.0018239 0.013381 0.029899 0.0069878 0.0010447 0.00029733 0.00040379 0.00088806 0.12648 0 0 -0.019811 0 0.03678 0.021986 -0.039388 0 0
0.12109 0.0070807 0.0027538 -0.010729 -0.00089069 0 -0.00038573 -0.0028266 -0.0026224 -0.0072092 -0.0013001 -0.0020537 -1.8738 -0.011518 -0.023604 -0.019329 0.0070856 -0.011334 -0.0073077 -0.0081946 -0.026532 0.0041177 0.0058513 0.024313 0.0058013 0.00038767 -8.0349e-05 0.0004964 0.0007905 0.066325 0 0 -0.010036 0 0.036172 0.020082 -0.04147 0 0
0.125 0.0044349 0.0011423 -0.020533 -0.0036446 0 -0.0061274 -0.0029923 -0.0039516 -0.0018953 0.0010941 0.0093688 -1.8662 -0.0067316 -0.020817 -0.021569 0.012112 -0.004039 -0.014417 -0.01033 -0.028753 0.0081917 -0.00092472 0.01507 0.0075428 -0.00069755 -6.6932e-05 0.00014769 0.00044574 0.002524 0 0 0.0020395 0 0.037549 0.017514 -0.046624 0 0
0.12891 0.0021914 0.00094293 -0.024597 -0.0036287 0 -0.0075761 -0.0019324 -0.0029236 0.0037275 0.002262 0.017075 -1.8703 -0.0034174 -0.018883 -0.023634 0.010395 -0.00054455 -0.022775 -0.015727 -0.031287 0.0129 -0.0069578 0.0034141 0.011589 -0.0013156 0.00034785 -0.00028686 0.00020583 -0.064467 0 0 0.012173 0 0.040564 0.016798 -0.052836 0 0
0.13281 0.0012068 0.0023548 -0.020751 5.446e-05 0 -0.0035978 0.0008152 0.0019975 0.0075479 0.0048844 0.021515 -1.8797 -0.00095731 -0.017272 -0.024923 0.0025288 -0.0013925 -0.030379 -0.024169 -0.034488 0.017257 -0.012284 -0.0073364 0.017343 -0.001028 0.00075669 -0.0002547 0.0003575 -0.14289 0 0 0.017411 0 0.045237 0.019344 -0.058735 0 0
0.13672 0.0012908 0.0044549 -0.0084721 0.0059102 0 0.0033117 0.0044344 0.0086304 0.0097905 0.010338 0.022082 -1.8834 0.0016213 -0.015193 -0.024893 -0.01007 -0.0066805 -0.035089 -0.035243 -0.038894 0.020084 -0.017001 -0.013825 0.023949 -0.00022659 0.00075014 0.00041707 0.00080733 -0.22014 0 0 0.017795 0 0.051655 0.026304 -0.062847 0 0
0.14063 0.0018721 0.0059346 0.01066 0.010684 0 0.0091414 0.0069704 0.012924 0.012089 0.015845 0.018028 -1.8796 0.006782 -0.010687 -0.022687 -0.022544 -0.015388 -0.033173 -0.047517 -0.045697 0.018679 -0.020761 -0.015573 0.029207 0.00031839 0.00029688 0.0012498 0.0011504 -0.26391 0 0 0.016008 0 0.060603 0.03796 -0.062698 0 0
0.14453 0.0028261 0.006274 0.030908 0.011915 0 0.01151 0.0071496 0.012836 0.014966 0.016817 0.011549 -1.8794 0.014387 -0.0041819 -0.019173 -0.030432 -0.023727 -0.027022 -0.058259 -0.053448 0.013943 -0.02341 -0.015653 0.032204 0.00022784 -0.00028135 0.0014801 0.0010626 -0.25606 0 0 0.01506 0 0.070895 0.049792 -0.059719 0 0
0.14844 0.0044196 0.0061385 0.04314 0.010068 0 0.011004 0.0058493 0.010005 0.016897 0.012087 0.0077937 -1.8942 0.023741 0.0036593 -0.014716 -0.032626 -0.0302 -0.01824 -0.066073 -0.060699 0.0066693 -0.024723 -0.018019 0.032858 -0.00020046 -0.00065999 0.0007633 0.0006185 -0.21825 0 0 0.015969 0 0.081575 0.059696 -0.054729 0 0
0.15234 0.0065239 0.0065576 0.040766 0.007966 0 0.0098415 0.0053626 0.0076639 0.016176 0.0059153 0.01029 -1.9202 0.03388 0.012026 -0.0097058 -0.028808 -0.033605 -0.0085475 -0.069804 -0.065827 -0.0021045 -0.024579 -0.023785 0.031334 -0.00041922 -0.00077959 -0.00046484 0.00021005 -0.19512 0 0 0.017442 0 0.091474 0.066002 -0.048574 0 0
0.15625 0.0082156 0.0077419 0.026233 0.0079302 0 0.0095874 0.0070717 0.0074034 0.01326 0.0040239 0.016668 -1.9385 0.042766 0.019398 -0.004696 -0.019619 -0.032413 -0.00068278 -0.067671 -0.065545 -0.010419 -0.02283 -0.030006 0.02818 -0.00023211 -0.00076981 -0.0013392 0.00015309 -0.21017 0 0 0.017588 0 0.098122 0.06679 -0.042369 0 0
0.16016 0.0084349 0.0087785 0.010441 0.0095666 0 0.010156 0.010007 0.0082413 0.010587 0.0076887 0.02025 -1.9316 0.047652 0.024346 -0.00046587 -0.0099434 -0.026996 0.003113 -0.060311 -0.056905 -0.015318 -0.020234 -0.032144 0.025052 9.0024e-05 -0.00069208 -0.0013047 0.00038791 -0.24222 0 0 0.015727 0 0.098414 0.06371 -0.036939 0 0
0.16406 0.0070484 0.0085066 0.0037415 0.010408 0 0.010525 0.011836 0.0084209 0.0099281 0.012303 0.016597 -1.9018 0.04854 0.027498 0.0027205 -0.0030872 -0.019225 0.003909 -0.050624 -0.041414 -0.016249 -0.017593 -0.027856 0.022695 0.00022369 -0.00045889 -0.00054182 0.00057766 -0.24753 0 0 0.012561 0 0.092614 0.06008 -0.032054 0 0
0.16797 0.0050782 0.0066315 0.0065736 0.0085085 0 0.0097996 0.011146 0.0073408 0.010392 0.011987 0.0080693 -1.8719 0.04573 0.029516 0.0046684 -0.00033891 -0.010026 0.0027134 -0.040416 -0.02032 -0.013039 -0.015186 -0.018622 0.021238 0.00018675 -3.1948e-05 0.00029328 0.00048892 -0.20284 0 0 0.0090029 0 0.081141 0.057558 -0.027568 0 0
0.17188 0.0037392 0.0039484 0.0094052 0.0041087 0 0.0074564 0.0085772 0.005493 0.0095084 0.0053275 0.0013115 -1.8655 0.039918 0.031269 0.0052399 -0.0023964 -0.00034363 0.00084317 -0.031592 0.0045574 -0.0058538 -0.013179 -0.0080358 0.020612 0.00024867 0.0003829 0.00070156 0.00024547 -0.12373 0 0 0.0053206 0 0.064941 0.057567 -0.023326 0 0
0.17578 0.0032709 0.0015348 0.0025932 -0.0011 0 0.003202 0.0057476 0.0031441 0.006102 -0.0035888 0.00037015 -1.8859 0.03319 0.034506 0.0040687 -0.0086266 0.0083476 0.0010161 -0.027765 0.02856 0.0046676 -0.011155 0.0011945 0.020134 0.00051128 0.00045469 0.00070246 0.00018617 -0.043724 0 0 0.0015093 0 0.046999 0.06091 -0.01971 0 0
0.17969 0.0027943 -0.00017358 -0.013562 -0.0056956 0 -0.002574 0.0034232 -5.8825e-05 0.0015279 -0.0093352 0.0029366 -1.9126 0.028536 0.03907 0.0020542 -0.014301 0.015358 0.003707 -0.028308 0.047297 0.015454 -0.008151 0.0086457 0.019146 0.00070767 8.8022e-05 0.00062392 0.00048376 0.017784 0 0 -0.0019808 0 0.032221 0.064108 -0.017505 0 0
0.18359 0.0012958 -0.0015184 -0.028651 -0.0090126 0 -0.0079928 0.0010068 -0.0040059 -0.0021193 -0.009706 0.0034405 -1.9206 0.027007 0.043884 -0.00020829 -0.017359 0.02041 0.0080886 -0.031813 0.059659 0.025179 -0.003709 0.015192 0.017881 0.00048617 -0.00038764 0.00063623 0.00093857 0.064053 0 0 -0.0044457 0 0.022419 0.065041 -0.017268 0 0
0.1875 -0.0013578 -0.002992 -0.03184 -0.010306 0 -0.010085 -0.0022913 -0.0073213 -0.0044939 -0.0063844 -0.0009445 -1.9029 0.029247 0.047751 -0.0021689 -0.01648 0.023273 0.01317 -0.036773 0.065295 0.032858 0.0024385 0.02131 0.016804 -0.00014823 -0.00047615 0.00057179 0.0011728 0.10405 0 0 -0.0059052 0 0.018644 0.062251 -0.019346 0 0
0.19141 -0.0043984 -0.0046487 -0.021615 -0.0085665 0 -0.0071086 -0.0062037 -0.008402 -0.0070555 -0.0023125 -0.0080176 -1.8762 0.035867 0.048521 -0.0029991 -0.01048 0.02353 0.017147 -0.040694 0.064455 0.03733 0.010517 0.026606 0.017023 -0.00076058 -2.2008e-06 0.0001996 0.001017 0.13741 0 0 -0.0074041 0 0.021729 0.054224 -0.024096 0 0
0.19531 -0.006993 -0.0061566 -0.0064393 -0.004032 0 -0.00098701 -0.0095914 -0.0073633 -0.010695 0.00048889 -0.013727 -1.864 0.045848 0.043492 -0.0017181 -0.00097849 0.02126 0.017435 -0.039761 0.061246 0.038173 0.019745 0.030631 0.020652 -0.00088691 0.00068231 -0.00040474 0.0006706 0.16031 0 0 -0.0098976 0 0.029115 0.042806 -0.030319 0 0
0.19922 -0.0089189 -0.007282 0.0033115 0.00043553 0 0.0030913 -0.011727 -0.0064271 -0.014068 0.00077789 -0.01638 -1.8753 0.05669 0.034028 0.0011735 0.0084639 0.017826 0.014628 -0.034223 0.060013 0.036905 0.028814 0.033542 0.027449 -0.00047937 0.0010143 -0.00084877 0.00046413 0.18008 0 0 -0.012941 0 0.036406 0.032522 -0.035875 0 0
0.20313 -0.010411 -0.0081479 0.0038002 0.00073306 0 0.00060807 -0.013026 -0.0078843 -0.014961 -0.0025681 -0.017201 -1.8973 0.067153 0.021269 0.0052029 0.016125 0.013995 0.0095435 -0.024836 0.062468 0.034207 0.037074 0.03568 0.036866 7.3528e-05 0.00074554 -0.00080508 0.00049077 0.21384 0 0 -0.014979 0 0.041677 0.025836 -0.039648 0 0
0.20703 -0.011552 -0.00897 -0.00067232 -0.0046751 0 -0.0079653 -0.014323 -0.011692 -0.013155 -0.0095358 -0.017696 -1.9099 0.076053 0.0067044 0.0097265 0.02053 0.01056 0.0033213 -0.012859 0.069743 0.030774 0.043954 0.036831 0.047976 0.00034561 0.00014341 -0.0003645 0.00052219 0.26823 0 0 -0.015195 0 0.043395 0.024862 -0.040712 0 0
0.21094 -0.012036 -0.0096382 -0.0027658 -0.012396 0 -0.016822 -0.015626 -0.015416 -0.011169 -0.017306 -0.01789 -1.9046 0.081268 -0.0064439 0.013058 0.019743 0.0089165 -0.0013448 -0.0016908 0.082106 0.02746 0.048465 0.036457 0.057985 0.00025305 -0.0003156 3.8884e-05 0.00030817 0.32441 0 0 -0.014734 0 0.040186 0.032277 -0.037973 0 0
0.21484 -0.011533 -0.0096749 0.0016396 -0.016476 0 -0.019438 -0.015882 -0.016665 -0.011637 -0.02105 -0.017397 -1.8912 0.082697 -0.015731 0.013673 0.015755 0.0089799 -0.0026526 0.0049746 0.09448 0.024544 0.050774 0.034839 0.063615 5.3101e-05 -0.00040306 6.3504e-05 -7.9019e-05 0.34983 0 0 -0.015541 0 0.035303 0.043525 -0.033687 0 0
0.21875 -0.010089 -0.0086311 0.010746 -0.013883 0 -0.014185 -0.014098 -0.015336 -0.014221 -0.017845 -0.016955 -1.8854 0.08088 -0.021219 0.011301 0.010349 0.0098408 -0.00097851 0.0065328 0.10343 0.021682 0.050921 0.033593 0.063997 3.9103e-05 -0.00026916 -0.00020376 -0.00026431 0.32718 0 0 -0.017872 0 0.031182 0.054554 -0.029777 0 0
0.22266 -0.0080133 -0.0064812 0.018409 -0.0075384 0 -0.0056159 -0.01053 -0.01324 -0.015724 -0.010037 -0.017538 -1.8924 0.07621 -0.023263 0.0059233 0.0047041 0.010614 0.0029971 0.0030356 0.10658 0.018488 0.048689 0.034416 0.058806 0.00029107 -0.00016905 -0.00036489 3.2128e-05 0.26975 0 0 -0.019439 0 0.029353 0.062506 -0.027587 0 0
0.22656 -0.0054197 -0.0036177 0.018165 -0.0033261 0 -9.2662e-05 -0.0065913 -0.011723 -0.013425 -0.0038254 -0.018122 -1.9023 0.069197 -0.022695 -0.0022372 9.1524e-05 0.0099918 0.0079637 -0.0048135 0.10129 0.014349 0.043573 0.036995 0.04809 0.00069073 -0.00015202 -0.00014912 0.00064043 0.20654 0 0 -0.017572 0 0.031313 0.064141 -0.02862 0 0
0.23047 -0.0020871 -0.00052183 0.0076661 -0.0038604 0 3.4003e-05 -0.0035829 -0.010136 -0.007883 -0.0036377 -0.015802 -1.9018 0.061138 -0.021583 -0.011455 -0.0023249 0.0057676 0.010535 -0.013408 0.086025 0.0081784 0.03437 0.038394 0.034084 0.0010792 -6.83e-05 0.00029616 0.0010394 0.15387 0 0 -0.012217 0 0.036776 0.057239 -0.033696 0 0
0.23438 0.0020974 0.0024983 -0.0086809 -0.0056275 0 -0.0019119 -0.0016084 -0.0068488 -0.0020548 -0.0077848 -0.0091645 -1.8885 0.053669 -0.021059 -0.019325 -0.0033661 -0.0011198 0.0096006 -0.019213 0.066658 0.00048217 0.022435 0.035017 0.020725 0.0013361 0.0001665 0.00056435 0.00084583 0.10371 0 0 -0.0062739 0 0.04186 0.047057 -0.039955 0 0
0.23828 0.0066342 0.0052825 -0.021315 -0.0028036 0 -0.00080105 0.00030856 -0.001472 0.0021019 -0.010027 -0.00096897 -1.8737 0.047516 -0.020883 -0.024722 -0.0034227 -0.0096367 0.0051401 -0.021082 0.046209 -0.008267 0.0086946 0.025594 0.0094783 0.0013534 0.00041319 0.00042103 0.00020383 0.037894 0 0 -0.0025676 0 0.044412 0.036596 -0.045656 0 0
0.24219 0.010507 0.0076644 -0.021866 0.0061574 0 0.0050242 0.0032071 0.0044231 0.0054968 -0.005593 0.0040467 -1.8706 0.04328 -0.020551 -0.026759 -0.00288 -0.018465 -0.0024397 -0.018424 0.027616 -0.01745 -0.0056797 0.012329 0.0014183 0.0010533 0.00046137 4.9667e-05 -0.00033492 -0.050961 0 0 -0.00066538 0 0.042587 0.028721 -0.049111 0 0
0.24609 0.01285 0.009447 -0.010247 0.01627 0 0.012327 0.0073488 0.008898 0.010175 0.0044916 0.0046484 -1.8805 0.041927 -0.01837 -0.024154 -0.0021017 -0.024605 -0.011697 -0.011329 0.015422 -0.025661 -0.018029 -0.00099363 -0.0025027 0.00050727 0.00029435 -0.00014171 -0.0003275 -0.15471 0 0 0.0027895 0 0.033861 0.027657 -0.047514 0 0
0.25 0.013464 0.010513 0.0041013 0.020666 0 0.016459 0.012122 0.01163 0.01628 0.014913 0.0054917 -1.8926 0.042987 -0.013135 -0.018324 -0.0012902 -0.025401 -0.019262 -0.0035489 0.010349 -0.031352 -0.025381 -0.012159 -0.0043662 -2.8517e-06 0.00012624 5.4712e-05 0.00016267 -0.26069 0 0 0.010373 0 0.020973 0.032541 -0.041011 0 0
0.25391 0.012652 0.010851 0.0095921 0.017283 0 0.015823 0.01638 0.013972 0.021489 0.021257 0.012701 -1.8953 0.045574 -0.0056175 -0.011076 -0.00051761 -0.02114 -0.02375 0.0026261 0.0099585 -0.034318 -0.02733 -0.021916 -0.0059342 -0.0001512 0.0001572 0.0004316 0.00066655 -0.36005 0 0 0.020794 0 0.0080586 0.039668 -0.031713 0 0
0.25781 0.010668 0.01041 0.0029291 0.010596 0 0.012788 0.018781 0.01711 0.023569 0.023198 0.026818 -1.8881 0.049232 0.0032801 -0.0034418 0.00010954 -0.01233 -0.024474 0.0062161 0.012617 -0.034483 -0.023763 -0.032385 -0.0079571 0.00013364 0.00034626 0.00057948 0.00076959 -0.44318 0 0 0.029857 0 -0.0019244 0.04645 -0.021113 0 0
0.26172 0.0075174 0.0089688 -0.0072795 0.0067534 0 0.010587 0.018181 0.020474 0.022868 0.022967 0.041094 -1.8805 0.053503 0.012246 0.0035593 0.00044533 1.7091e-05 -0.02107 0.0066739 0.016386 -0.031967 -0.014968 -0.044159 -0.010936 0.0005537 0.0004814 0.00030897 0.00045197 -0.49302 0 0 0.034419 0 -0.0058118 0.05003 -0.010947 0 0
0.26563 0.0033818 0.006312 -0.0080902 0.0075234 0 0.0098947 0.014339 0.022161 0.021685 0.021863 0.047617 -1.8805 0.058132 0.01787 0.008856 7.6089e-05 0.01305 -0.013401 0.005403 0.018927 -0.02704 -0.0019753 -0.054891 -0.013799 0.00069044 0.0004578 -0.00014168 8.7083e-06 -0.49177 0 0 0.034995 0 0.0020182 0.046506 -0.0041734 0 0
0.26953 -0.00092584 0.0026275 0.0055469 0.0092927 0 0.0086571 0.0085157 0.020715 0.021311 0.019202 0.044834 -1.8848 0.063165 0.019857 0.013477 -0.00060228 0.024047 -0.0041569 0.0061689 0.021149 -0.021212 0.011784 -0.06055 -0.014405 0.00040747 0.00041322 -0.00031941 -0.00028819 -0.43752 0 0 0.034257 0 0.016965 0.03985 -0.00012938 0 0
0.27344 -0.0041851 -0.0012727 0.02552 0.007632 0 0.0049478 0.0031414 0.016307 0.020387 0.0144 0.038103 -1.882 0.068779 0.018759 0.01814 -0.0010409 0.032534 0.0059822 0.010592 0.0247 -0.014624 0.025596 -0.057986 -0.011609 -9.3808e-06 0.00054281 1.3718e-05 -0.00039788 -0.35025 0 0 0.033356 0 0.036224 0.033027 0.0019841 0 0
0.27734 -0.0056146 -0.0042581 0.037367 0.0020691 0 -0.00055768 0.00029693 0.010279 0.016557 0.0088238 0.032727 -1.8656 0.075079 0.015504 0.023499 -0.00059551 0.038484 0.016526 0.019754 0.031291 -0.0072542 0.039094 -0.046588 -0.0046206 -0.00014705 0.00081676 0.00063627 -0.00042375 -0.25555 0 0 0.030302 0 0.056777 0.028968 0.0030827 0 0
0.28125 -0.0055021 -0.0055683 0.032586 -0.0038697 0 -0.0051128 0.00011817 0.003996 0.0093818 0.0046645 0.027536 -1.8428 0.082108 0.012138 0.030479 0.0021315 0.042633 0.027331 0.034599 0.04418 0.0015143 0.052637 -0.028028 0.0074822 9.0325e-05 0.00096057 0.001029 -0.00042582 -0.16128 0 0 0.022148 0 0.073729 0.032437 0.0046658 0 0
0.28516 -0.0049247 -0.005333 0.014984 -0.0066938 0 -0.0066059 0.00066381 -0.0016798 0.00096413 0.0022253 0.016545 -1.8284 0.088923 0.011816 0.038865 0.0082524 0.047506 0.038723 0.051962 0.064378 0.012498 0.067617 -0.004937 0.022592 0.00034924 0.00075259 0.00079282 -0.00039192 -0.053508 0 0 0.0083916 0 0.0827 0.044971 0.0078941 0 0
0.28906 -0.0048041 -0.0044596 -0.0038901 -0.0062366 0 -0.0054378 -0.00043702 -0.0061899 -0.0063574 -0.00072996 -0.003175 -1.8311 0.094473 0.01478 0.04732 0.016776 0.053992 0.050528 0.068085 0.088455 0.025198 0.08399 0.020127 0.03774 0.00015948 0.00030669 -3.7248e-05 -0.00035812 0.082341 0 0 -0.0081477 0 0.085069 0.062281 0.01207 0 0
0.29297 -0.0052135 -0.0039599 -0.014674 -0.0049805 0 -0.0038235 -0.0040199 -0.0092997 -0.012353 -0.0064329 -0.026514 -1.8442 0.098017 0.020629 0.054838 0.026704 0.061972 0.062269 0.080939 0.11372 0.038925 0.10102 0.044867 0.051259 -0.00059059 5.0181e-06 -0.0010245 -0.00044231 0.23801 0 0 -0.023587 0 0.082216 0.08121 0.016454 0 0
0.29688 -0.0055382 -0.0042482 -0.016202 -0.0050075 0 -0.0036366 -0.008926 -0.011622 -0.018441 -0.014308 -0.044096 -1.8519 0.098878 0.028507 0.060351 0.036718 0.070892 0.073254 0.088798 0.13705 0.052687 0.11754 0.06709 0.061607 -0.0015032 0.00013718 -0.0016497 -0.00068004 0.38321 0 0 -0.035568 0 0.076147 0.098163 0.02013 0 0
0.30078 -0.0051932 -0.0049403 -0.013811 -0.0063252 0 -0.0051052 -0.013316 -0.01466 -0.025156 -0.021276 -0.05073 -1.8443 0.095826 0.035727 0.06156 0.043079 0.077787 0.08067 0.089584 0.15109 0.062997 0.12874 0.084803 0.066239 -0.0019895 0.00062848 -0.0016439 -0.00086841 0.48936 0 0 -0.043555 0 0.071457 0.10589 0.021067 0 0
0.30469 -0.0041349 -0.0052529 -0.013572 -0.0078482 0 -0.0072231 -0.016227 -0.019501 -0.030819 -0.024758 -0.049396 -1.8257 0.090853 0.040222 0.05946 0.04432 0.080242 0.083224 0.08739 0.15525 0.067753 0.13206 0.096588 0.066952 -0.0017533 0.0011262 -0.0011001 -0.00069652 0.54928 0 0 -0.047407 0 0.071223 0.10516 0.019598 0 0
0.30859 -0.0027862 -0.0046494 -0.017921 -0.0089073 0 -0.0087911 -0.017791 -0.025077 -0.033084 -0.02476 -0.046956 -1.8102 0.085298 0.041961 0.055017 0.040551 0.077681 0.080501 0.084395 0.15067 0.066268 0.12687 0.10183 0.064685 -0.0010101 0.0013111 -0.00034004 -0.00011369 0.57157 0 0 -0.046726 0 0.075637 0.098363 0.016479 0 0
0.3125 -0.0016555 -0.0032446 -0.02465 -0.0091546 0 -0.0088514 -0.018199 -0.028063 -0.031371 -0.022755 -0.046924 -1.8075 0.080304 0.041328 0.049165 0.032289 0.070057 0.072411 0.082083 0.13876 0.058281 0.11315 0.10057 0.060061 -0.00028217 0.0010917 0.00030898 0.00047332 0.55972 0 0 -0.041893 0 0.084346 0.088038 0.012486 0 0
0.31641 -0.0010901 -0.001697 -0.028189 -0.0076355 0 -0.0066813 -0.016954 -0.02527 -0.027096 -0.019228 -0.04705 -1.8155 0.077414 0.039465 0.043262 0.020761 0.057839 0.059016 0.081759 0.12181 0.043688 0.091336 0.093055 0.053436 7.5646e-06 0.00054483 0.00066019 0.00049614 0.50306 0 0 -0.034857 0 0.096163 0.078299 0.0088445 0 0
0.32031 -0.001223 -0.00068719 -0.022453 -0.0032913 0 -0.0022537 -0.013415 -0.016621 -0.021501 -0.013338 -0.04304 -1.8229 0.077583 0.039101 0.039138 0.0097945 0.044436 0.042889 0.081642 0.10441 0.025275 0.066004 0.079457 0.044372 -0.00019746 -0.00021221 0.00068602 -0.00019061 0.3911 0 0 -0.027728 0 0.10714 0.074852 0.0070718 0 0
0.32422 -0.0018812 -0.00035929 -0.0051516 0.0030191 0 0.0029423 -0.0079556 -0.0057085 -0.014026 -0.0051366 -0.032917 -1.8205 0.079195 0.040734 0.036748 0.0015798 0.032809 0.027394 0.078248 0.088362 0.006878 0.041923 0.059917 0.032822 -0.00062662 -0.0010071 0.00046857 -0.0010401 0.23278 0 0 -0.02026 0 0.11478 0.077098 0.006841 0 0
0.32813 -0.0024317 -0.0001372 0.01854 0.007802 0 0.0061134 -0.0021539 0.0029319 -0.003529 0.0028958 -0.017315 -1.8077 0.081011 0.043769 0.035788 -0.0033458 0.023953 0.014133 0.069277 0.073464 -0.0098878 0.020832 0.035021 0.018673 -0.00092734 -0.001533 0.00015163 -0.0012292 0.055823 0 0 -0.009556 0 0.11792 0.083619 0.0077306 0 0
0.33203 -0.0018929 0.00091318 0.037314 0.0076426 0 0.0052178 0.0024305 0.007417 0.009089 0.0077142 0.0026921 -1.7907 0.08166 0.047142 0.035761 -0.0049521 0.018397 0.0044492 0.052751 0.058992 -0.023738 0.0038844 0.0065072 0.0020127 -0.00090034 -0.0014564 -9.8112e-05 -0.00043218 -0.11391 0 0 0.0066474 0 0.11579 0.092311 0.0091779 0 0
0.33594 0.00048274 0.0033991 0.041627 0.0032815 0 0.0014085 0.0056476 0.0095803 0.020395 0.0092406 0.025608 -1.7765 0.07828 0.047162 0.035485 -0.0045473 0.015703 0.00026254 0.025677 0.042188 -0.033376 -0.0086431 -0.022352 -0.01638 -0.00057717 -0.00074228 -0.00015112 0.00081207 -0.26836 0 0 0.0261 0 0.10704 0.097889 0.01006 0 0
0.33984 0.0045252 0.0070961 0.032515 0.00032221 0 -0.00088543 0.0087599 0.012658 0.027237 0.01113 0.046942 -1.7697 0.070606 0.041013 0.033921 -0.005727 0.012548 -0.0004959 -0.0063079 0.021863 -0.040942 -0.020455 -0.047359 -0.033469 -0.0001353 0.00014487 8.5196e-06 0.0015521 -0.41019 0 0 0.042111 0 0.094256 0.096441 0.009846 0 0
0.34375 0.0090634 0.011031 0.02208 0.0046298 0 0.0027573 0.013036 0.018078 0.029854 0.0171 0.05902 -1.7715 0.059768 0.028745 0.031044 -0.0098057 0.0074995 0.00029872 -0.037961 -0.00049715 -0.047826 -0.033094 -0.06511 -0.047471 0.00025087 0.00050965 0.0002534 0.0012917 -0.53383 0 0 0.048481 0 0.079241 0.088041 0.0087527 0 0
0.34766 0.012683 0.014108 0.02286 0.016305 0 0.01256 0.018437 0.024436 0.031527 0.026486 0.056511 -1.7805 0.046838 0.010971 0.026984 -0.01729 -2.7081e-05 0.0013333 -0.065147 -0.022909 -0.054681 -0.046907 -0.074878 -0.05712 0.00050499 3.158e-05 0.0003874 0.00042081 -0.62117 0 0 0.044898 0 0.063297 0.073302 0.0069777 0 0
0.35156 0.014722 0.01577 0.03502 0.028448 0 0.023436 0.023683 0.0292 0.034862 0.034118 0.043226 -1.79 0.033411 -0.010828 0.022087 -0.028202 -0.010143 0.0011067 -0.082625 -0.041935 -0.061852 -0.061367 -0.079009 -0.061005 0.0006288 -0.00088035 0.00029274 -0.00021725 -0.65944 0 0 0.037429 0 0.047978 0.053708 0.0048098 0 0
0.35547 0.015577 0.016166 0.044595 0.032594 0 0.028517 0.027347 0.030927 0.038772 0.035061 0.03167 -1.7887 0.022589 -0.031146 0.017419 -0.039903 -0.020203 -0.0017756 -0.083814 -0.049526 -0.067523 -0.071392 -0.081011 -0.058246 0.00060835 -0.0014204 2.9415e-05 -0.00017888 -0.65815 0 0 0.033326 0 0.036287 0.033969 0.002288 0 0
0.35938 0.016063 0.015763 0.036276 0.025971 0 0.024579 0.028661 0.029761 0.039597 0.029306 0.033049 -1.7672 0.014923 -0.045801 0.013681 -0.049011 -0.027025 -0.0059166 -0.074271 -0.045521 -0.069648 -0.073501 -0.08249 -0.052039 0.00036318 -0.0011494 -0.000215 0.00017592 -0.64009 0 0 0.034972 0 0.029052 0.017757 -0.00097397 0 0
0.36328 0.016478 0.014816 0.0091701 0.013735 0 0.01465 0.02737 0.026345 0.035102 0.021489 0.046286 -1.7276 0.010311 -0.053065 0.011152 -0.054014 -0.029107 -0.010158 -0.057191 -0.030432 -0.066961 -0.066007 -0.081487 -0.043483 -0.0001768 -0.00042644 -0.00029758 0.00012449 -0.6129 0 0 0.038455 0 0.02691 0.0063275 -0.0053544 0 0
0.36719 0.016299 0.013239 -0.020312 0.0042785 0 0.0055381 0.023374 0.021007 0.026843 0.016215 0.057552 -1.6872 0.0083762 -0.051895 0.010023 -0.053818 -0.025407 -0.013223 -0.036167 -0.0057237 -0.05858 -0.048113 -0.073956 -0.033523 -0.00092099 -3.4809e-05 -0.00026087 -0.00060776 -0.55532 0 0 0.037604 0 0.030202 0.00043646 -0.01112 0 0
0.37109 0.014729 0.010935 -0.032218 0.0023 0 0.0024735 0.017011 0.014252 0.018358 0.014168 0.052162 -1.6676 0.008257 -0.041191 0.01068 -0.047099 -0.01478 -0.012466 -0.01706 0.025047 -0.043404 -0.019749 -0.057413 -0.022598 -0.0015673 -0.00036175 -0.00030109 -0.0015111 -0.4395 0 0 0.029296 0 0.039573 0.00086048 -0.018431 0 0
0.375 0.011511 0.0081706 -0.020619 0.0058837 0 0.0053928 0.0096547 0.0075 0.011502 0.012777 0.028008 -1.677 0.0082583 -0.025758 0.012894 -0.036565 -0.00078461 -0.0065828 -0.00422 0.053303 -0.025281 0.010582 -0.033694 -0.010183 -0.0017691 -0.00098861 -0.00057823 -0.0017707 -0.26849 0 0 0.015482 0 0.05176 0.0049081 -0.025328 0 0
0.37891 0.0072312 0.0055691 0.0017339 0.0093348 0 0.009652 0.0033753 0.0024934 0.0051855 0.0097476 -0.0023933 -1.7004 0.008097 -0.0095536 0.016406 -0.024697 0.013441 0.0036058 0.0033856 0.07548 -0.0079778 0.036412 -0.0083073 0.0041202 -0.0014231 -0.0011364 -0.0010398 -0.0010683 -0.08603 0 0 0.0010707 0 0.063536 0.010428 -0.029747 0 0
0.38281 0.0029748 0.0037012 0.015563 0.0082357 0 0.010092 -0.000582 -0.0004166 -0.0023049 0.0050074 -0.022996 -1.7091 0.0079833 0.0051913 0.021153 -0.012759 0.026144 0.0174 0.0071292 0.090014 0.0060359 0.05376 0.013159 0.020344 -0.00081338 -0.00050548 -0.0014317 9.507e-05 0.057178 0 0 -0.0096194 0 0.072648 0.016255 -0.030024 0 0
0.38672 -0.00025612 0.0027087 0.011861 0.0022936 0 0.0049925 -0.0030386 -0.0030426 -0.010494 -0.00056233 -0.027532 -1.6834 0.0084204 0.01642 0.02708 -0.0018538 0.035745 0.033739 0.0091832 0.096189 0.014286 0.059004 0.028552 0.038256 -0.00042941 0.00038295 -0.0014996 0.00085374 0.14742 0 0 -0.015056 0 0.076723 0.021297 -0.024378 0 0
0.39063 -0.0018986 0.0023297 -0.0019669 -0.0052467 0 -0.0028561 -0.0060961 -0.0077205 -0.016877 -0.0068504 -0.022858 -1.6287 0.011196 0.021528 0.03412 0.007385 0.040874 0.049805 0.014396 0.095109 0.013023 0.047911 0.039702 0.055098 -0.00057367 0.0007162 -0.0012032 0.00073889 0.21427 0 0 -0.016655 0 0.071384 0.02373 -0.0094244 0 0
0.39453 -0.0018981 0.0022578 -0.010405 -0.0099082 0 -0.0082688 -0.01064 -0.014503 -0.019667 -0.013769 -0.02078 -1.57 0.016076 0.023007 0.041296 0.01617 0.04432 0.062987 0.023502 0.092899 0.0065516 0.030083 0.049776 0.067331 -0.0010951 0.00023711 -0.0007434 2.1973e-05 0.29066 0 0 -0.017654 0 0.059966 0.02355 0.010561 0 0
0.39844 -0.00065771 0.0024305 -0.0032571 -0.0082936 0 -0.0072325 -0.014679 -0.020175 -0.01958 -0.01919 -0.02741 -1.5305 0.02243 0.021772 0.048062 0.024801 0.04718 0.072093 0.035427 0.091077 -0.0029756 0.010019 0.059882 0.072781 -0.0014967 -0.00048113 -0.00037612 -0.00062488 0.36935 0 0 -0.021173 0 0.044319 0.020532 0.033077 0 0
0.40234 0.001086 0.0029553 0.017304 -3.2233e-05 0 0.00030919 -0.014685 -0.020595 -0.018467 -0.019329 -0.039456 -1.5126 0.02935 0.018652 0.053887 0.03332 0.050252 0.076196 0.048557 0.090433 -0.013437 -0.0081429 0.067722 0.069756 -0.0013347 -0.00061786 -0.00018444 -0.00075523 0.40366 0 0 -0.027811 0 0.026463 0.014576 0.055436 0 0
0.40625 0.0025493 0.0037984 0.039437 0.011071 0 0.010067 -0.0090633 -0.014473 -0.016653 -0.012543 -0.048463 -1.5005 0.034749 0.014296 0.057834 0.040983 0.053885 0.073724 0.059153 0.090273 -0.021924 -0.018894 0.069108 0.055539 -0.00056886 6.4243e-05 -2.5721e-05 -0.00046173 0.35314 0 0 -0.034164 0 0.0094954 0.0053563 0.073025 0 0
0.41016 0.0032943 0.0046136 0.049492 0.018212 0 0.015819 -0.00033125 -0.0049432 -0.01254 -0.0024835 -0.047205 -1.4782 0.03558 0.0088971 0.059331 0.045424 0.056023 0.065194 0.062322 0.086376 -0.026935 -0.021143 0.060949 0.032327 0.00041561 0.00099141 0.00029451 -0.00016239 0.22622 0 0 -0.034246 0 -0.0037948 -0.0059709 0.081621 0 0
0.41406 0.0034223 0.0049189 0.039492 0.015863 0 0.013457 0.006492 0.0027493 -0.0051275 0.0039737 -0.033195 -1.4457 0.031509 0.0023615 0.058763 0.045537 0.054625 0.052784 0.058093 0.076637 -0.030029 -0.019408 0.043498 0.0052339 0.0010993 0.0013626 0.00078547 -0.00016324 0.075778 0 0 -0.023936 0 -0.014326 -0.017744 0.082331 0 0
0.41797 0.0033427 0.0044524 0.011759 0.0046938 0 0.0041144 0.0080296 0.0054284 0.0037225 0.0030154 -0.0091288 -1.4174 0.022534 -0.0054384 0.056195 0.040645 0.048314 0.037532 0.046933 0.060221 -0.032449 -0.016752 0.020545 -0.022916 0.0011758 0.00092781 0.0012035 -0.00043508 -0.04598 0 0 -0.0051855 0 -0.023283 -0.029023 0.076099 0 0
0.42188 0.0033117 0.0033607 -0.020704 -0.0076202 0 -0.0061746 0.005312 0.0042381 0.010393 -0.0020247 0.017873 -1.4048 0.0090798 -0.014572 0.051727 0.030388 0.035946 0.020557 0.029988 0.036959 -0.035631 -0.016503 -0.0023591 -0.049307 0.00070974 0.00018856 0.0012395 -0.00073754 -0.12612 0 0 0.014287 0 -0.032285 -0.038912 0.064469 0 0
0.42578 0.0032117 0.0020563 -0.040117 -0.01185 0 -0.010592 0.0025366 0.0031123 0.013085 -0.0036511 0.038399 -1.4034 -0.0073609 -0.024873 0.044854 0.014621 0.015938 0.0037144 0.010301 0.0086395 -0.042032 -0.024368 -0.020528 -0.069438 4.6933e-05 -0.00012816 0.00081059 -0.00086622 -0.18722 0 0 0.026479 0 -0.045281 -0.046042 0.050775 0 0
0.42969 0.0027747 0.00089168 -0.035416 -0.0050188 0 -0.0066173 0.0031502 0.0051453 0.013758 0.002375 0.045408 -1.3958 -0.022862 -0.034939 0.0362 -0.002289 -0.0066159 -0.011223 -0.0073296 -0.017919 -0.050442 -0.038049 -0.032198 -0.084285 -0.0004157 0.00024527 0.00019188 -0.00075543 -0.25278 0 0 0.029258 0 -0.062552 -0.051516 0.039328 0 0
0.43359 0.0019274 -6.6292e-05 -0.012019 0.006623 0 0.0020273 0.0070482 0.010192 0.015976 0.012868 0.039501 -1.3689 -0.035777 -0.043944 0.026031 -0.018141 -0.028509 -0.02338 -0.021372 -0.039725 -0.059097 -0.054524 -0.038838 -0.094817 -0.00045704 0.00093061 -0.000159 -0.00041283 -0.32192 0 0 0.027433 0 -0.082667 -0.056098 0.031316 0 0
0.4375 0.00079052 -0.0010119 0.010032 0.012812 0 0.0083705 0.011229 0.015441 0.020854 0.020585 0.029646 -1.3264 -0.04489 -0.051152 0.014712 -0.031154 -0.046932 -0.031984 -0.030795 -0.054725 -0.066188 -0.070752 -0.043417 -0.10172 -0.00014774 0.0013193 3.2438e-05 0.00013406 -0.37515 0 0 0.02763 0 -0.10376 -0.060361 0.027417 0 0
0.44141 -0.00066625 -0.0021978 0.011435 0.0081835 0 0.0077006 0.012675 0.01784 0.025508 0.021223 0.026603 -1.285 -0.048726 -0.055419 0.0029253 -0.038993 -0.057815 -0.035724 -0.034485 -0.060753 -0.068634 -0.081803 -0.047655 -0.10537 0.00020715 0.0011174 0.00060165 0.00076776 -0.3951 0 0 0.031894 0 -0.1222 -0.064883 0.028139 0 0
0.44531 -0.0028043 -0.0037324 -0.009229 -0.0034054 0 0.00092721 0.010412 0.016023 0.025687 0.016509 0.033543 -1.2586 -0.047154 -0.05547 -0.0070681 -0.040098 -0.0577 -0.033572 -0.03226 -0.05935 -0.062847 -0.081618 -0.050175 -0.10475 0.00028974 0.00050954 0.0010367 0.0012014 -0.37415 0 0 0.036108 0 -0.13158 -0.06922 0.032492 0 0
0.44922 -0.0059521 -0.0055137 -0.032852 -0.013007 0 -0.0068863 0.0052557 0.010481 0.019652 0.010709 0.042597 -1.2453 -0.042543 -0.051786 -0.013668 -0.0363 -0.049611 -0.027138 -0.025574 -0.055367 -0.050404 -0.07179 -0.047081 -0.099019 2.4869e-05 -0.00012111 0.00087618 0.0010864 -0.3051 0 0 0.034295 0 -0.13161 -0.07218 0.038637 0 0
0.45313 -0.0098024 -0.0073182 -0.036067 -0.014765 0 -0.011117 -0.0015605 0.0026414 0.0093082 0.0054463 0.041324 -1.2309 -0.035938 -0.044241 -0.015753 -0.02814 -0.035153 -0.017102 -0.01437 -0.05068 -0.032329 -0.053514 -0.034658 -0.087073 -0.00034027 -0.00055815 0.00010037 0.00030892 -0.17646 0 0 0.024092 0 -0.12268 -0.072878 0.046098 0 0
0.45703 -0.013303 -0.0089688 -0.012472 -0.01027 0 -0.011036 -0.0089829 -0.0059495 -0.0020765 -0.00099287 0.023484 -1.2039 -0.02841 -0.032799 -0.012421 -0.016216 -0.016286 -0.0043067 0.0014445 -0.046796 -0.010053 -0.028622 -0.012204 -0.068041 -0.00044129 -0.00084729 -0.00082104 -0.00078801 0.013308 0 0 0.0081287 0 -0.10599 -0.070534 0.054515 0 0
0.46094 -0.015342 -0.010451 0.021018 -0.0057033 0 -0.0094244 -0.015737 -0.01393 -0.012597 -0.009761 -0.0058233 -1.1657 -0.021536 -0.016785 -0.0019179 -0.00049982 0.003772 0.0098689 0.023155 -0.044176 0.013719 -0.00063876 0.017142 -0.040383 -0.00013581 -0.0011062 -0.0012879 -0.0015413 0.23763 0 0 -0.0091091 0 -0.085105 -0.063963 0.06391 0 0
0.46484 -0.01564 -0.011869 0.038816 -0.0057264 0 -0.0095008 -0.020302 -0.020354 -0.022029 -0.018615 -0.034896 -1.1293 -0.016439 0.0016248 0.012481 0.017372 0.021351 0.023076 0.048195 -0.04034 0.035397 0.024954 0.048022 -0.0095012 0.00034548 -0.001314 -0.0010472 -0.0014398 0.44694 0 0 -0.02482 0 -0.067516 -0.055575 0.073594 0 0
0.46875 -0.014958 -0.013258 0.028372 -0.01032 0 -0.012378 -0.021992 -0.025073 -0.030232 -0.024153 -0.054604 -1.1066 -0.013416 0.020537 0.027932 0.036161 0.035371 0.034344 0.073857 -0.033868 0.053875 0.046201 0.075471 0.020156 0.00061221 -0.0013121 -0.00038255 -0.0005529 0.60016 0 0 -0.038281 0 -0.056235 -0.047522 0.08265 0 0
0.47266 -0.014354 -0.014419 -0.00095519 -0.016518 0 -0.016972 -0.021972 -0.028808 -0.036277 -0.026271 -0.063296 -1.0985 -0.012688 0.038279 0.042163 0.054676 0.045117 0.043003 0.09768 -0.024164 0.068453 0.061808 0.096645 0.045062 0.00050002 -0.00099509 0.00015126 0.00048771 0.69255 0 0 -0.048872 0 -0.052996 -0.04145 0.09012 0 0
0.47656 -0.014238 -0.014968 -0.028289 -0.021656 0 -0.02145 -0.022527 -0.032404 -0.039464 -0.028737 -0.06451 -1.095 -0.014514 0.052511 0.052236 0.071154 0.049858 0.048335 0.11615 -0.011093 0.078464 0.070444 0.1109 0.060719 0.00022792 -0.00047669 0.00021072 0.0009818 0.7495 0 0 -0.055127 0 -0.059222 -0.039396 0.094521 0 0
0.48047 -0.014124 -0.014621 -0.039034 -0.024406 0 -0.024279 -0.024819 -0.03574 -0.040511 -0.034408 -0.062047 -1.0838 -0.018845 0.058866 0.053836 0.081503 0.048791 0.049678 0.12315 0.0018001 0.083121 0.070788 0.1189 0.061651 0.00014531 -5.037e-05 -7.237e-05 0.00071069 0.79179 0 0 -0.056238 0 -0.073582 -0.043277 0.093159 0 0
0.48438 -0.013265 -0.013464 -0.033668 -0.02378 0 -0.024288 -0.027396 -0.037402 -0.040851 -0.040673 -0.057948 -1.0598 -0.024153 0.05805 0.0487 0.085335 0.04386 0.048472 0.12047 0.010027 0.083873 0.065744 0.12166 0.052869 0.00033388 3.8713e-05 -0.00027576 5.3282e-05 0.80983 0 0 -0.05372 0 -0.089756 -0.050323 0.08724 0 0
0.48828 -0.011434 -0.011933 -0.022621 -0.018998 0 -0.020784 -0.02734 -0.035716 -0.040554 -0.04114 -0.053607 -1.0273 -0.029712 0.050413 0.037821 0.082483 0.03556 0.045075 0.10932 0.011275 0.080723 0.056193 0.11985 0.037062 0.00051282 -0.00018194 -0.00012797 -0.0004216 0.77454 0 0 -0.050405 0 -0.105 -0.058951 0.077587 0 0
0.49219 -0.0090869 -0.010469 -0.015728 -0.011166 0 -0.014375 -0.023114 -0.030296 -0.037583 -0.032431 -0.050235 -0.99705 -0.034839 0.036738 0.022535 0.073265 0.024449 0.039833 0.091495 0.0038676 0.073687 0.04311 0.11338 0.01723 0.000373 -0.0003989 0.00022613 -0.00047806 0.67146 0 0 -0.047314 0 -0.11691 -0.067547 0.06533 0 0
0.49609 -0.0068583 -0.009145 -0.016446 -0.0041785 0 -0.0075402 -0.016179 -0.022576 -0.029773 -0.018498 -0.047004 -0.9801 -0.038551 0.018432 0.0050538 0.058558 0.011045 0.032779 0.070282 -0.014243 0.061982 0.027651 0.10122 -0.0019868 -3.1567e-05 -0.00025948 0.00038633 -0.00034521 0.5189 0 0 -0.042073 0 -0.12225 -0.073669 0.052733 0 0
0.5 -0.0050127 -0.0076243 -0.0226 -0.0022679 0 -0.0034445 -0.0096267 -0.014717 -0.017598 -0.0071617 -0.039875 -0.9818 -0.041114 -0.00010264 -0.011074 0.042989 -0.0028789 0.024467 0.051137 -0.03766 0.046954 0.012369 0.082093 -0.017053 -0.00030653 0.00029515 0.0001119 -0.00036553 0.35072 0 0 -0.0312 0 -0.12204 -0.076976 0.042819 0 0
0.50391 -0.0033584 -0.0054698 -0.0289 -0.005718 0 -0.0033182 -0.0052591 -0.0079122 -0.0044999 -0.0023632 -0.024434 -0.99863 -0.043602 -0.016545 -0.024638 0.029142 -0.016218 0.015427 0.035524 -0.061335 0.030377 -0.0014534 0.055803 -0.02863 -0.00017097 0.00089845 -0.00042801 -0.00057211 0.18509 0 0 -0.014244 0 -0.1188 -0.078916 0.036195 0 0
0.50781 -0.0015423 -0.0024964 -0.02851 -0.0094706 0 -0.0048244 -0.0021702 -0.0017221 0.0058822 -0.00062335 -0.001011 -1.0189 -0.046961 -0.029581 -0.035006 0.018273 -0.028294 0.0060498 0.023779 -0.082289 0.013522 -0.013113 0.024394 -0.037672 0.00016388 0.00099694 -0.00080947 -0.00066944 0.015363 0 0 0.0046938 0 -0.11419 -0.080594 0.032973 0 0
0.51172 0.00069329 0.0011534 -0.015765 -0.007074 0 -0.0035297 0.0018468 0.004989 0.012756 0.0044587 0.023615 -1.0294 -0.052341 -0.038122 -0.041782 0.011254 -0.038476 -0.0031921 0.0156 -0.097706 -0.0021473 -0.022068 -0.0081304 -0.045722 0.00017021 0.0003197 -0.00074472 -0.00043368 -0.16869 0 0 0.019951 0 -0.11003 -0.083328 0.032885 0 0
0.51563 0.0034747 0.0051992 0.0088198 0.0032999 0 0.0033282 0.0078489 0.012609 0.018324 0.014923 0.040837 -1.0241 -0.062122 -0.040651 -0.044234 0.0078528 -0.045779 -0.011062 0.0091157 -0.10497 -0.013564 -0.027982 -0.037526 -0.055784 -0.00039278 -0.00081049 -0.00031724 -5.8628e-05 -0.35697 0 0 0.028914 0 -0.10932 -0.088809 0.034723 0 0
0.51953 0.0068081 0.0093913 0.035795 0.016776 0 0.014148 0.014929 0.020307 0.025037 0.026534 0.047179 -1.0095 -0.074854 -0.03981 -0.044152 0.0047304 -0.051315 -0.017326 0.0021504 -0.10928 -0.021046 -0.032871 -0.061192 -0.067655 -0.001105 -0.0016461 0.0001472 -6.9629e-06 -0.52204 0 0 0.033646 0 -0.11177 -0.095343 0.036442 0 0
0.52344 0.010495 0.013476 0.051855 0.025928 0 0.024 0.021561 0.026858 0.032989 0.033885 0.046634 -0.99928 -0.089337 -0.036377 -0.041927 0.00077178 -0.055385 -0.021981 -0.0051179 -0.11319 -0.024858 -0.037416 -0.078722 -0.080035 -0.0012239 -0.0015891 0.00040159 -0.00047959 -0.6445 0 0 0.038116 0 -0.11699 -0.10158 0.037757 0 0
0.52734 0.014107 0.017097 0.050608 0.027123 0 0.028574 0.027119 0.031675 0.039979 0.036121 0.046107 -1.0019 -0.10413 -0.031072 -0.037968 -0.0047135 -0.058237 -0.025175 -0.012058 -0.11884 -0.025469 -0.04211 -0.090896 -0.091338 -0.00045787 -0.00069999 0.00044919 -0.0010908 -0.72849 0 0 0.044058 0 -0.12441 -0.10623 0.038663 0 0
0.53125 0.017222 0.019889 0.038719 0.022985 0 0.027459 0.031696 0.034892 0.043663 0.036693 0.04888 -1.0114 -0.11641 -0.024467 -0.032656 -0.011785 -0.059827 -0.027305 -0.01633 -0.12867 -0.023566 -0.047159 -0.098272 -0.098164 0.00063344 0.00032972 0.00042455 -0.0011719 -0.78797 0 0 0.049519 0 -0.13297 -0.10734 0.039876 0 0
0.53516 0.019766 0.021748 0.029739 0.019136 0 0.02396 0.034795 0.036607 0.043275 0.038123 0.052588 -1.0111 -0.12302 -0.017238 -0.027259 -0.017742 -0.059803 -0.029577 -0.014684 -0.14094 -0.020835 -0.05152 -0.10064 -0.097753 0.0011035 0.00075557 0.000372 -0.00045029 -0.82099 0 0 0.051003 0 -0.1403 -0.10532 0.042929 0 0
0.53906 0.022026 0.022941 0.030708 0.019112 0 0.021971 0.035061 0.036397 0.039529 0.038701 0.052775 -0.98864 -0.12418 -0.0097946 -0.022855 -0.020519 -0.058014 -0.032494 -0.0075406 -0.15175 -0.018074 -0.054302 -0.097543 -0.091706 0.00054404 0.00040931 0.00019775 0.00060925 -0.8062 0 0 0.046663 0 -0.14493 -0.10293 0.04794 0 0
0.54297 0.024201 0.02383 0.035422 0.022346 0 0.022932 0.031863 0.03387 0.033691 0.035212 0.047365 -0.94813 -0.12023 -0.0023499 -0.020139 -0.019062 -0.054243 -0.03607 0.0041984 -0.15851 -0.015432 -0.055034 -0.08902 -0.081433 -0.00046315 -0.00019101 -0.00016067 0.0012063 -0.72959 0 0 0.037625 0 -0.14577 -0.10223 0.054615 0 0
0.54688 0.025962 0.024433 0.031946 0.026063 0 0.025279 0.026882 0.029594 0.027282 0.027991 0.037622 -0.90846 -0.11199 0.0048918 -0.019725 -0.012694 -0.04834 -0.040122 0.018961 -0.15877 -0.012887 -0.053413 -0.076043 -0.068865 -0.00086908 -0.00035012 -0.00057401 0.00096826 -0.61139 0 0 0.026981 0 -0.14179 -0.10536 0.062351 0 0
0.55078 0.026595 0.02433 0.016454 0.02797 0 0.026237 0.023323 0.025145 0.022197 0.021563 0.026077 -0.88736 -0.10136 0.011552 -0.022639 -0.0015352 -0.039978 -0.04331 0.03161 -0.14874 -0.0097917 -0.049567 -0.060512 -0.058429 -0.00017331 0.00015202 -0.00078892 0.00027522 -0.49888 0 0 0.017966 0 -0.13029 -0.11642 0.068828 0 0
0.55469 0.025687 0.023131 -0.0018384 0.027025 0 0.02404 0.022958 0.021898 0.019967 0.019664 0.014949 -0.8861 -0.091574 0.017848 -0.027059 0.0095974 -0.030706 -0.04437 0.037946 -0.13405 -0.0057522 -0.045806 -0.04504 -0.052378 0.0010726 0.00086691 -0.00067123 -0.00020052 -0.4275 0 0 0.012661 0 -0.11398 -0.13239 0.072247 0 0
0.55859 0.023616 0.021053 -0.010114 0.022898 0 0.019009 0.024007 0.019729 0.020156 0.020691 0.0064232 -0.88855 -0.08346 0.024079 -0.031824 0.01833 -0.02131 -0.042901 0.03709 -0.11858 -0.00073728 -0.043195 -0.03234 -0.050596 0.0017801 0.0011037 -0.00035596 -0.00023289 -0.3899 0 0 0.0113 0 -0.094802 -0.15047 0.072233 0 0
0.5625 0.021237 0.018954 -0.0051366 0.01621 0 0.013316 0.022497 0.017124 0.019809 0.019454 0.0026537 -0.87474 -0.077438 0.030538 -0.035948 0.022953 -0.012441 -0.03882 0.029038 -0.10571 0.0051892 -0.042449 -0.024014 -0.052549 0.0013502 0.00055982 -0.00012715 -0.00023345 -0.34659 0 0 0.012057 0 -0.074849 -0.16799 0.068793 0 0
0.56641 0.019077 0.017668 0.0045096 0.0095308 0 0.0098875 0.016138 0.012787 0.01555 0.013511 0.0038198 -0.83633 -0.073637 0.037699 -0.038113 0.021596 -0.0049488 -0.032347 0.014786 -0.1002 0.011825 -0.044247 -0.019437 -0.056926 0.00020614 -0.000419 -0.00014678 -0.00068196 -0.26837 0 0 0.011806 0 -0.057577 -0.18081 0.062353 0 0
0.57031 0.016978 0.01728 0.0091017 0.0068152 0 0.010804 0.0069502 0.0072 0.0070039 0.0065354 0.0063669 -0.78085 -0.071264 0.045722 -0.037736 0.015582 0.00050204 -0.025819 0.00013376 -0.10508 0.018402 -0.047741 -0.016 -0.060786 -0.00065127 -0.0011444 -0.00031578 -0.001458 -0.16729 0 0 0.0082024 0 -0.048622 -0.18507 0.055314 0 0
0.57422 0.014661 0.017119 0.0086787 0.010236 0 0.015675 -9.8617e-05 0.0025102 -0.0018907 0.0044303 0.0049526 -0.72292 -0.069878 0.053736 -0.036244 0.0091576 0.0043471 -0.021519 -0.010409 -0.11608 0.024317 -0.051295 -0.01117 -0.063319 -0.00058149 -0.0011386 -0.00040106 -0.0018785 -0.08615 0 0 0.0018888 0 -0.04846 -0.1836 0.049403 0 0
0.57813 0.012539 0.016517 0.011719 0.017174 0 0.021181 -0.0011569 0.00078933 -0.0055594 0.0085213 -0.0023898 -0.67251 -0.070052 0.060883 -0.034548 0.0046136 0.0066636 -0.020714 -0.01513 -0.13051 0.02919 -0.054354 -0.0048891 -0.064948 0.00019048 -0.0004476 -0.00027626 -0.0014531 -0.060102 0 0 -0.003425 0 -0.057157 -0.17878 0.04498 0 0
0.58203 0.01169 0.015552 0.02374 0.021399 0 0.022914 0.0036306 0.00239 -0.0013512 0.013845 -0.01121 -0.63 -0.072628 0.066192 -0.033576 0.0040243 0.0075374 -0.02443 -0.013074 -0.14541 0.032666 -0.056596 5.9103e-05 -0.066514 0.00092201 0.00048557 -2.3328e-05 -0.00051375 -0.090281 0 0 -0.0037797 0 -0.074092 -0.1735 0.042015 0 0
0.58594 0.012826 0.014988 0.039601 0.018599 0 0.01893 0.010878 0.0059584 0.0082457 0.014693 -0.014021 -0.58963 -0.080955 0.067135 -0.034647 0.010216 0.0065981 -0.034301 -0.0045702 -0.15574 0.033793 -0.05875 0.00041739 -0.071011 0.0011058 0.0011874 0.00017931 4.8133e-05 -0.15184 0 0 0.0015109 0 -0.097366 -0.17404 0.038944 0 0
0.58984 0.015289 0.015429 0.048485 0.011175 0 0.012153 0.017057 0.0098972 0.017735 0.011048 -0.007463 -0.54556 -0.095954 0.063512 -0.03674 0.020128 0.0041336 -0.047524 0.0039447 -0.16079 0.032685 -0.06301 -0.0045606 -0.080145 0.00084544 0.0014233 0.00022336 -0.00027996 -0.22102 0 0 0.0090534 0 -0.12002 -0.18275 0.032888 0 0
0.59375 0.017306 0.016598 0.045456 0.0068374 0 0.0088161 0.0207 0.013619 0.0229 0.0084617 0.004311 -0.49496 -0.11681 0.0561 -0.038384 0.030798 0.00041517 -0.061853 0.0089692 -0.16233 0.029587 -0.070379 -0.012561 -0.093419 0.00055732 0.0012206 0.00011355 -0.0010373 -0.29035 0 0 0.014356 0 -0.13863 -0.19816 0.022723 0 0
0.59766 0.017415 0.017482 0.036042 0.011432 0 0.013307 0.02213 0.017356 0.023348 0.011616 0.014092 -0.43801 -0.14245 0.045644 -0.038347 0.040048 -0.0042815 -0.075583 0.0083246 -0.16198 0.024716 -0.081267 -0.020737 -0.10995 0.00043479 0.00074549 -0.00010557 -0.001241 -0.36108 0 0 0.015873 0 -0.15094 -0.21842 0.0078909 0 0
0.60156 0.015679 0.017216 0.028959 0.022691 0 0.023603 0.022005 0.021022 0.021648 0.01905 0.01923 -0.37695 -0.17096 0.033278 -0.034974 0.04528 -0.0095243 -0.086613 -5.3155e-05 -0.16204 0.018384 -0.095718 -0.028573 -0.12802 0.00029886 0.00019971 -0.00039151 -0.00044463 -0.42938 0 0 0.016209 0 -0.15462 -0.24035 -0.011903 0 0
0.60547 0.013482 0.015786 0.02611 0.03138 0 0.031828 0.020783 0.023677 0.020759 0.024987 0.023834 -0.31496 -0.19678 0.021543 -0.026844 0.044761 -0.013978 -0.092242 -0.015381 -0.16539 0.011777 -0.11068 -0.037763 -0.14279 -4.1226e-05 -0.00022081 -0.00064822 0.00074374 -0.48548 0 0 0.019339 0 -0.14889 -0.25658 -0.034665 0 0
0.60938 0.012168 0.013904 0.021663 0.029281 0 0.030273 0.019295 0.024322 0.022257 0.025752 0.032878 -0.25425 -0.21669 0.01175 -0.016702 0.042258 -0.016811 -0.093712 -0.031621 -0.17067 0.0062478 -0.12188 -0.04906 -0.15208 -0.00039712 -0.00037142 -0.00068762 0.0012743 -0.52346 0 0 0.026614 0 -0.13912 -0.2649 -0.05655 0 0
0.61328 0.01195 0.012283 0.010689 0.016687 0 0.018059 0.018876 0.023102 0.026021 0.023203 0.044865 -0.19427 -0.22961 0.0041649 -0.0064887 0.040357 -0.017665 -0.09167 -0.045789 -0.17634 0.0025005 -0.12694 -0.059654 -0.15514 -0.0002922 -0.00024009 -0.00034505 0.00075569 -0.54486 0 0 0.035249 0 -0.12782 -0.26496 -0.075873 0 0
0.61719 0.012116 0.011134 -0.0034824 0.0024262 0 0.0025319 0.020148 0.021405 0.030425 0.021584 0.051702 -0.13256 -0.23516 -0.0012227 0.0017576 0.041687 -0.016367 -0.086934 -0.055263 -0.18073 0.0010971 -0.12391 -0.064492 -0.15175 0.00051278 9.7107e-06 0.00031099 -0.00015713 -0.54915 0 0 0.040407 0 -0.11739 -0.25725 -0.091315 0 0
0.62109 0.012058 0.010335 -0.012036 -0.0034876 0 -0.0061533 0.021747 0.020554 0.032617 0.022185 0.046502 -0.068663 -0.23376 -0.0048826 0.0041532 0.051053 -0.012883 -0.080685 -0.056476 -0.18064 0.0029199 -0.10968 -0.060754 -0.14201 0.0016311 0.00012666 0.00091357 -0.0005143 -0.52533 0 0 0.038707 0 -0.11136 -0.24355 -0.10139 0 0
0.625 0.011868 0.0099089 -0.010037 0.0021379 0 -0.002826 0.020992 0.020415 0.029684 0.022348 0.03107 -0.0063653 -0.2311 -0.0085765 -6.0206e-05 0.068729 -0.0089099 -0.074812 -0.05197 -0.17612 0.0068444 -0.087983 -0.050943 -0.12982 0.0022744 -3.5959e-05 0.0010239 -0.00012703 -0.46078 0 0 0.030297 0 -0.11054 -0.23007 -0.10864 0 0
0.62891 0.011926 0.010144 -0.0012975 0.01379 0 0.0090195 0.016438 0.019461 0.020971 0.019601 0.014948 0.050525 -0.23055 -0.013075 -0.0087491 0.091666 -0.005719 -0.070046 -0.04591 -0.16991 0.011492 -0.063414 -0.041026 -0.11749 0.0019326 -0.00037864 0.00049396 0.00024874 -0.36152 0 0 0.018492 0 -0.1136 -0.21977 -0.11569 0 0
0.63281 0.012186 0.01116 0.006488 0.022336 0 0.020462 0.0097942 0.016298 0.0097379 0.015249 0.0069049 0.10624 -0.23375 -0.018696 -0.02018 0.11747 -0.0041207 -0.06686 -0.041249 -0.16442 0.015951 -0.038926 -0.035114 -0.10611 0.00085026 -0.00061015 -0.00037477 -0.00019242 -0.25923 0 0 0.0078303 0 -0.11965 -0.21414 -0.12415 0 0
0.63672 0.012125 0.012458 0.0099938 0.022155 0 0.024226 0.0048619 0.011146 0.0017085 0.012746 0.0075337 0.17509 -0.24179 -0.025578 -0.032091 0.14312 -0.0048943 -0.065673 -0.04128 -0.16274 0.019235 -0.017676 -0.031898 -0.096463 -0.00018801 -0.00048053 -0.0010474 -0.0013346 -0.19013 0 0 0.0018076 0 -0.12756 -0.21421 -0.13562 0 0
0.64063 0.011355 0.013016 0.012316 0.014606 0 0.019652 0.0041631 0.0058107 0.00072259 0.013019 0.0099198 0.27073 -0.25329 -0.033338 -0.040102 0.16258 -0.0090549 -0.067586 -0.051307 -0.17126 0.019858 -0.0043477 -0.026453 -0.088595 -0.00056767 -5.6136e-06 -0.0011596 -0.0021921 -0.16264 0 0 0.0010572 0 -0.1356 -0.22012 -0.15166 0 0
0.64453 0.010012 0.011918 0.017455 0.0059467 0 0.011943 0.0065186 0.0021784 0.005166 0.012882 0.0067379 0.38993 -0.26261 -0.040821 -0.044111 0.17571 -0.014899 -0.071835 -0.067712 -0.1878 0.01878 0.0035861 -0.015551 -0.081017 -0.0003539 0.00051675 -0.00074584 -0.0019483 -0.14678 0 0 0.0028001 0 -0.1426 -0.2275 -0.16935 0 0
0.64844 0.0083267 0.0089387 0.024761 0.0020755 0 0.0070243 0.008043 0.00069984 0.0089561 0.0087727 -0.0035609 0.50798 -0.26679 -0.047424 -0.04492 0.18327 -0.0216 -0.078204 -0.088003 -0.21051 0.016657 0.0077235 -0.0010841 -0.073389 -0.00011255 0.00073044 -0.00012459 -0.00084879 -0.099751 0 0 0.0024682 0 -0.14813 -0.23447 -0.18692 0 0
0.65234 0.0059779 0.0045981 0.029796 0.0041158 0 0.0065965 0.0055974 0.00015574 0.0067034 0.0012158 -0.016383 0.5952 -0.26343 -0.052532 -0.043648 0.18651 -0.028319 -0.086346 -0.10937 -0.237 0.01422 0.0098343 0.011686 -0.065592 -0.00025775 0.00050618 0.00038874 3.3633e-05 -0.0050189 0 0 -0.0027873 0 -0.15175 -0.23928 -0.20265 0 0
0.65625 0.0022296 -0.00022932 0.029343 0.0076879 0 0.0071969 -0.00065344 -0.0012607 -0.0016312 -0.0056746 -0.025018 0.64294 -0.24914 -0.054868 -0.042469 0.18794 -0.033761 -0.095651 -0.12686 -0.26289 0.012714 0.012679 0.019026 -0.058101 -0.00061776 4.3504e-05 0.00065166 -9.1917e-05 0.11235 0 0 -0.011191 0 -0.15238 -0.23923 -0.21369 0 0
0.66016 -0.0030498 -0.0047134 0.023654 0.0062629 0 0.0036146 -0.0078052 -0.00458 -0.010964 -0.009114 -0.024793 0.67442 -0.2262 -0.052932 -0.043523 0.19186 -0.036812 -0.10429 -0.13557 -0.28239 0.013307 0.019111 0.021753 -0.052381 -0.00066519 -0.00030708 0.00065631 -0.0009417 0.20784 0 0 -0.017127 0 -0.14898 -0.23271 -0.21859 0 0
0.66406 -0.0086495 -0.0082451 0.0139 -0.0035325 0 -0.0062892 -0.012897 -0.0093944 -0.015774 -0.010775 -0.015299 0.72691 -0.20009 -0.046328 -0.045905 0.19937 -0.037564 -0.11107 -0.13616 -0.29478 0.015844 0.029307 0.023709 -0.048882 -0.00014804 -0.00035296 0.0004365 -0.001502 0.2543 0 0 -0.015893 0 -0.14174 -0.22053 -0.21869 0 0
0.66797 -0.012648 -0.010531 -6.4726e-05 -0.018405 0 -0.019142 -0.014929 -0.014138 -0.014575 -0.014024 -0.0011097 0.81953 -0.17409 -0.034418 -0.048273 0.21062 -0.035967 -0.11525 -0.12944 -0.30001 0.020199 0.043414 0.027733 -0.047656 0.00057014 -0.00022211 7.4347e-05 -0.0010958 0.25906 0 0 -0.0085019 0 -0.13073 -0.20294 -0.21457 0 0
0.67188 -0.014035 -0.01176 -0.017248 -0.029836 0 -0.02797 -0.014722 -0.01699 -0.010237 -0.018702 0.0093315 0.93654 -0.1515 -0.016688 -0.048853 0.22529 -0.032059 -0.11622 -0.11693 -0.2987 0.026112 0.061368 0.033307 -0.048479 0.00084443 -0.00022096 -0.00024523 -2.5033e-05 0.24998 0 0 -0.0016254 0 -0.11623 -0.18043 -0.20699 0 0
0.67578 -0.013701 -0.012661 -0.031806 -0.030277 0 -0.02728 -0.013615 -0.016973 -0.0067376 -0.020399 0.0080802 1.0426 -0.13774 0.0083934 -0.042815 0.24183 -0.025424 -0.11283 -0.10246 -0.29211 0.033216 0.083896 0.037727 -0.04986 0.00041576 -0.00050875 -0.00029782 0.00082644 0.2498 0 0 -0.0019507 0 -0.099461 -0.15379 -0.19629 0 0
0.67969 -0.013684 -0.014159 -0.035308 -0.019634 0 -0.017691 -0.012762 -0.01477 -0.0061583 -0.015882 -0.0057454 1.1153 -0.13002 0.036652 -0.030687 0.25748 -0.017205 -0.10714 -0.091107 -0.28424 0.040586 0.10912 0.038993 -0.049216 -0.00029897 -0.00089772 -1.5961e-05 0.00091227 0.26424 0 0 -0.0099103 0 -0.083965 -0.12711 -0.18392 0 0
0.68359 -0.015379 -0.016684 -0.025467 -0.0063806 0 -0.0064237 -0.013313 -0.012679 -0.0084311 -0.0084007 -0.022844 1.1636 -0.12572 0.065494 -0.014152 0.27156 -0.0078343 -0.10012 -0.084436 -0.27586 0.047982 0.13604 0.037479 -0.045408 -0.00061349 -0.00099045 0.0003912 0.00047046 0.28977 0 0 -0.018976 0 -0.071521 -0.10258 -0.17016 0 0
0.6875 -0.018472 -0.019744 -0.011898 -0.0015074 0 -0.0027051 -0.016324 -0.013332 -0.012806 -0.0058832 -0.029398 1.215 -0.12225 0.09248 0.0047208 0.28378 0.00231 -0.092557 -0.083279 -0.26732 0.055242 0.16354 0.035454 -0.03767 -0.00025383 -0.00054988 0.00058837 0.00012832 0.32552 0 0 -0.021591 0 -0.063486 -0.082004 -0.15536 0 0
0.69141 -0.021572 -0.022247 -0.0098876 -0.0098097 0 -0.011031 -0.021749 -0.017767 -0.018553 -0.013005 -0.019088 1.2867 -0.11564 0.11385 0.022112 0.29421 0.012775 -0.085294 -0.088113 -0.25833 0.062233 0.18958 0.035744 -0.025154 0.00040435 0.00024297 0.0004356 0.00022123 0.37471 0 0 -0.016258 0 -0.06162 -0.068036 -0.13999 0 0
0.69531 -0.02366 -0.023399 -0.025697 -0.02588 0 -0.027354 -0.027598 -0.024313 -0.02438 -0.025697 -0.00079454 1.3703 -0.10174 0.12582 0.031851 0.30418 0.022877 -0.078762 -0.095994 -0.24794 0.068897 0.21003 0.040793 -0.0091417 0.00078511 0.00090334 0.00014508 0.00057075 0.43737 0 0 -0.0090608 0 -0.065417 -0.061741 -0.12594 0 0
0.69922 -0.024756 -0.023334 -0.048076 -0.038394 0 -0.041484 -0.030794 -0.029543 -0.028315 -0.034546 0.0070285 1.4432 -0.08228 0.1305 0.033722 0.31449 0.032386 -0.07251 -0.10299 -0.23653 0.075289 0.22375 0.051953 0.0073993 0.000746 0.0010405 7.0428e-05 0.00082318 0.50615 0 0 -0.0082571 0 -0.071312 -0.059659 -0.11471 0 0
0.70313 -0.025279 -0.022858 -0.05647 -0.039072 0 -0.044262 -0.029577 -0.03084 -0.029186 -0.033871 -0.0078322 1.4933 -0.058962 0.1293 0.028337 0.32498 0.041183 -0.066288 -0.10717 -0.22474 0.08138 0.23011 0.06842 0.022796 0.00069422 0.00067227 0.00032246 0.00082104 0.57077 0 0 -0.017155 0 -0.077335 -0.059664 -0.10734 0 0
0.70703 -0.025148 -0.022573 -0.039649 -0.028725 0 -0.034164 -0.025249 -0.028524 -0.028204 -0.026889 -0.039492 1.5283 -0.034047 0.12407 0.017073 0.33515 0.049171 -0.059883 -0.10695 -0.21348 0.087121 0.22903 0.086479 0.03543 0.0010572 0.0001675 0.0006238 0.00058801 0.62412 0 0 -0.031659 0 -0.081539 -0.059428 -0.10472 0 0
0.71094 -0.023823 -0.022297 -0.0069156 -0.015743 0 -0.018237 -0.021309 -0.025577 -0.028308 -0.02175 -0.067733 1.5648 -0.012897 0.11834 0.0036284 0.34237 0.055871 -0.053417 -0.10029 -0.2053 0.092161 0.22094 0.10063 0.042205 0.0017042 -0.00010994 0.00057951 0.00010476 0.66192 0 0 -0.04399 0 -0.080754 -0.054633 -0.10854 0 0
0.71484 -0.021219 -0.02136 0.019217 -0.0090736 0 -0.0067142 -0.020525 -0.025073 -0.031284 -0.02315 -0.074488 1.6095 0.00092381 0.11534 -0.006744 0.344 0.060883 -0.047962 -0.090619 -0.20139 0.096046 0.21152 0.10674 0.043618 0.001988 -9.9111e-05 9.0003e-05 -0.0006831 0.67798 0 0 -0.048528 0 -0.075844 -0.044598 -0.11604 0 0
0.71875 -0.018242 -0.019406 0.021877 -0.011833 0 -0.005596 -0.022662 -0.027542 -0.035603 -0.028522 -0.058027 1.6551 0.0072557 0.1151 -0.013057 0.3389 0.063588 -0.044435 -0.080922 -0.2016 0.098173 0.20353 0.1049 0.040728 0.0013997 -8.8161e-06 -0.00053291 -0.0015833 0.6643 0 0 -0.04484 0 -0.068579 -0.030911 -0.12503 0 0
0.72266 -0.016137 -0.016813 0.0026124 -0.020086 0 -0.012865 -0.024923 -0.030552 -0.037563 -0.031975 -0.032557 1.6919 0.0064205 0.11708 -0.015328 0.32633 0.063269 -0.04361 -0.0736 -0.20572 0.097829 0.19846 0.099109 0.034342 0.00013874 -3.4283e-05 -0.00086883 -0.0020568 0.61836 0 0 -0.036557 0 -0.060482 -0.015278 -0.13388 0 0
0.72656 -0.015281 -0.014312 -0.022245 -0.026528 0 -0.020835 -0.024498 -0.030782 -0.034719 -0.030516 -0.015259 1.7201 -0.00060038 0.11984 -0.014586 0.30546 0.058722 -0.046524 -0.071786 -0.21338 0.093796 0.19741 0.093645 0.025471 -0.0010293 -0.00015192 -0.00078129 -0.0016267 0.54905 0 0 -0.028361 0 -0.053661 -0.00045887 -0.14062 0 0
0.73047 -0.014813 -0.012294 -0.035877 -0.025575 0 -0.022343 -0.020676 -0.026648 -0.027991 -0.025621 -0.013529 1.747 -0.0097584 0.11954 -0.01533 0.2776 0.048124 -0.05392 -0.079225 -0.22347 0.083755 0.1982 0.089342 0.015944 -0.0014902 -0.00020372 -0.00049056 -0.00046051 0.47168 0 0 -0.023561 0 -0.05113 0.0081473 -0.14313 0 0
0.73438 -0.013552 -0.010603 -0.032336 -0.016661 0 -0.01591 -0.014825 -0.019316 -0.020319 -0.019732 -0.022501 1.7762 -0.016801 0.11511 -0.020197 0.24845 0.033429 -0.063471 -0.092884 -0.23448 0.068893 0.19641 0.083271 0.0070471 -0.0013107 -0.00014365 -0.00028863 0.00058204 0.39522 0 0 -0.022854 0 -0.052108 0.010191 -0.14286 0 0
0.73828 -0.01121 -0.008987 -0.017484 -0.0044662 0 -0.0062827 -0.0088861 -0.011596 -0.013629 -0.01322 -0.031603 1.8032 -0.020155 0.10664 -0.029626 0.22107 0.01584 -0.073829 -0.11081 -0.24607 0.049911 0.18986 0.071908 -0.00091572 -0.0010307 -0.00013607 -0.00024948 0.00065672 0.3154 0 0 -0.023892 0 -0.055767 0.0060941 -0.14075 0 0
0.74219 -0.0086356 -0.0076109 -0.0027235 0.0037446 0 -0.00044854 -0.0042083 -0.0059414 -0.0076086 -0.0056543 -0.032025 1.8238 -0.018738 0.0947 -0.043364 0.19839 -0.0031595 -0.083564 -0.13068 -0.25793 0.027873 0.17697 0.054477 -0.007808 -0.00098631 -0.00036993 -0.00025285 -0.00024852 0.22219 0 0 -0.022112 0 -0.061008 -0.0031261 -0.13783 0 0
0.74609 -0.0069303 -0.0069865 0.0018375 0.002652 0 -0.0023077 -0.0015502 -0.0031256 -0.001341 0.0012484 -0.020027 1.8443 -0.011527 0.081159 -0.059366 0.18578 -0.020429 -0.089976 -0.14801 -0.26958 0.0052522 0.15631 0.033334 -0.013714 -0.00094362 -0.00078699 -0.00023999 -0.0012646 0.11456 0 0 -0.013502 0 -0.065561 -0.014902 -0.13577 0 0
0.75 -0.0065465 -0.0073932 -0.0078701 -0.007031 0 -0.0098388 -0.0014022 -0.0021592 0.0046416 0.0041045 0.0025525 1.8787 -0.0014642 0.069642 -0.072538 0.1837 -0.032609 -0.091687 -0.15873 -0.27953 -0.013574 0.13357 0.011708 -0.019331 -0.00045387 -0.0010427 -0.00034161 -0.0014767 0.0065808 0 0 0.0018344 0 -0.067139 -0.024176 -0.13538 0 0
0.75391 -0.0072744 -0.0084911 -0.026911 -0.018095 0 -0.016666 -0.0036435 -0.0011277 0.0086096 0.0020337 0.028217 1.9332 0.0090742 0.061218 -0.080988 0.18938 -0.039123 -0.089238 -0.16255 -0.28616 -0.026739 0.11396 -0.0082087 -0.024766 0.00049406 -0.00078604 -0.00069294 -0.0008022 -0.081689 0 0 0.018495 0 -0.065506 -0.029042 -0.13615 0 0
0.75781 -0.0088495 -0.0096034 -0.041969 -0.021554 0 -0.016886 -0.0068898 0.001589 0.0097859 -0.00093248 0.045651 1.996 0.018781 0.056202 -0.084024 0.20078 -0.039777 -0.083092 -0.15946 -0.28785 -0.033098 0.10102 -0.024803 -0.029743 0.0013043 -5.9116e-06 -0.0011609 4.6872e-06 -0.13847 0 0 0.029021 0 -0.060645 -0.028546 -0.13761 0 0
0.76172 -0.011202 -0.010356 -0.038763 -0.013841 0 -0.0097114 -0.0088222 0.006129 0.009445 0.00058981 0.045937 2.0458 0.026482 0.054461 -0.08159 0.21523 -0.034778 -0.074005 -0.14996 -0.28263 -0.031793 0.09838 -0.035525 -0.033708 0.0013332 0.00089955 -0.0013497 0.00020222 -0.16443 0 0 0.029533 0 -0.052797 -0.022146 -0.13911 0 0
0.76563 -0.014002 -0.010938 -0.013984 -0.00053697 0 -0.00039927 -0.0078656 0.010581 0.0093184 0.0069489 0.030132 2.0711 0.031621 0.054649 -0.076044 0.22727 -0.02549 -0.063878 -0.13554 -0.26591 -0.022539 0.11063 -0.037053 -0.034009 0.00058953 0.0014134 -0.00093935 -0.00017273 -0.16348 0 0 0.022698 0 -0.042634 -0.010051 -0.13965 0 0
0.76953 -0.016236 -0.011694 0.018438 0.0074585 0 0.0035056 -0.0048045 0.011743 0.0091736 0.011782 0.010249 2.0802 0.036512 0.054705 -0.071935 0.23454 -0.01583 -0.05503 -0.12013 -0.2414 -0.010876 0.12996 -0.027712 -0.029766 -0.00020722 0.0012952 -1.0146e-05 -0.00044079 -0.13186 0 0 0.014929 0 -0.031942 0.0036857 -0.13951 0 0
0.77344 -0.016658 -0.012528 0.035737 0.0028635 0 -0.0019556 -0.0024955 0.0072194 0.0066783 0.0079731 -0.00014781 2.0904 0.042462 0.05454 -0.07061 0.23686 -0.0070159 -0.04834 -0.10482 -0.21109 0.00088664 0.15241 -0.0096097 -0.020362 -0.00031425 0.00073457 0.0010025 -0.00012015 -0.058949 0 0 0.010222 0 -0.021294 0.017559 -0.13898 0 0
0.77734 -0.014835 -0.012809 0.025241 -0.011544 0 -0.013705 -0.0035466 -0.0024488 -2.3765e-05 -0.0046425 0.0015161 2.1096 0.050603 0.054412 -0.072788 0.23467 8.504e-05 -0.044457 -0.09038 -0.17732 0.010714 0.17413 0.012285 -0.0055908 0.00030525 0.00014878 0.0016761 0.00049765 0.06026 0 0 0.006575 0 -0.011239 0.030232 -0.13832 0 0
0.78125 -0.011635 -0.011896 -0.0030767 -0.024935 0 -0.023549 -0.0079697 -0.013537 -0.0099542 -0.01835 0.0039021 2.1293 0.062499 0.055777 -0.078325 0.22962 0.0048752 -0.044235 -0.077425 -0.14425 0.015985 0.18958 0.033599 0.014624 0.00096889 -0.0001728 0.0018943 0.00067419 0.2131 0 0 -0.0015447 0 -0.0027212 0.039919 -0.13774 0 0
0.78516 -0.008477 -0.0096889 -0.024073 -0.027284 0 -0.024186 -0.013026 -0.021404 -0.019915 -0.024759 -0.007091 2.1381 0.07719 0.060748 -0.083522 0.22624 0.0086624 -0.0467 -0.065723 -0.11754 0.016705 0.19665 0.053046 0.036362 0.00097869 -0.00026296 0.0017839 6.075e-05 0.36929 0 0 -0.017139 0 0.0028478 0.045768 -0.13654 0 0
0.78906 -0.0060528 -0.0066444 -0.019771 -0.017248 0 -0.01462 -0.015452 -0.023666 -0.027294 -0.022558 -0.033362 2.1369 0.092024 0.068942 -0.08595 0.22641 0.01266 -0.050138 -0.055143 -0.098397 0.015114 0.19856 0.071324 0.055604 0.00030228 -0.00036423 0.0014433 -0.0009028 0.49309 0 0 -0.036918 0 0.0046956 0.048312 -0.13381 0 0
0.79297 -0.0038853 -0.0033305 0.0042428 -0.0023777 0 -0.00067622 -0.014034 -0.021608 -0.03171 -0.017681 -0.06112 2.1395 0.10501 0.079473 -0.08464 0.23055 0.017235 -0.053516 -0.046059 -0.087439 0.012519 0.19747 0.087704 0.069641 -0.00044692 -0.00064002 0.00083957 -0.0014519 0.5579 0 0 -0.053219 0 0.0019585 0.04764 -0.12889 0 0
0.79688 -0.0011588 -9.1408e-05 0.024372 0.0077635 0 0.009585 -0.01028 -0.018611 -0.033763 -0.016246 -0.072898 2.1564 0.11401 0.090917 -0.079127 0.23845 0.022514 -0.055788 -0.039011 -0.084727 0.010277 0.19584 0.098319 0.0759 -0.00065409 -0.00098255 -1.1517e-06 -0.0012775 0.55471 0 0 -0.059473 0 -0.0061556 0.043928 -0.12124 0 0
0.80078 0.0021573 0.0028378 0.021155 0.0089212 0 0.011666 -0.0068323 -0.017053 -0.032888 -0.018345 -0.063099 2.1825 0.11416 0.098152 -0.070588 0.24692 0.027002 -0.055061 -0.036569 -0.090917 0.0099697 0.19686 0.098358 0.068917 -0.00027788 -0.0010959 -0.00079389 -0.00076249 0.49195 0 0 -0.054253 0 -0.021825 0.036938 -0.11038 0 0
0.80469 0.0051594 0.0050592 -0.0034618 0.0039288 0 0.0070872 -0.0052318 -0.016495 -0.027433 -0.019094 -0.041608 2.2022 0.10739 0.098161 -0.063606 0.25058 0.028393 -0.052166 -0.038754 -0.10147 0.010268 0.19878 0.08615 0.053401 0.00019121 -0.00078728 -0.0011254 -0.00047119 0.38899 0 0 -0.041068 0 -0.041401 0.028554 -0.099406 0 0
0.80859 0.0069246 0.0060992 -0.029403 -0.0012337 0 0.0011421 -0.0049415 -0.014553 -0.01714 -0.014756 -0.022875 2.2079 0.095419 0.090111 -0.060139 0.24678 0.025263 -0.048072 -0.045561 -0.11528 0.0097037 0.19888 0.064899 0.032317 0.00025865 -0.00020357 -0.00085408 -0.00052603 0.26636 0 0 -0.025185 0 -0.062546 0.01958 -0.090405 0 0
0.8125 0.0073799 0.0058987 -0.037284 -0.0025301 0 -0.0015493 -0.0041566 -0.0093316 -0.0047996 -0.0064871 -0.012665 2.2092 0.080111 0.073864 -0.061477 0.23367 0.016493 -0.043868 -0.056825 -0.13165 0.0068661 0.19449 0.04021 0.0085417 -0.00014078 0.00023151 -0.00033579 -0.00056785 0.13627 0 0 -0.01058 0 -0.08297 0.010659 -0.085252 0 0
0.81641 0.0071781 0.0051552 -0.023871 7.3251e-05 0 4.8897e-05 -0.0014091 -0.0010699 0.005506 0.002033 -0.005658 2.2221 0.064459 0.049794 -0.068832 0.20892 0.00037848 -0.041497 -0.072395 -0.15052 -0.00059003 0.18104 0.015876 -0.013766 -0.00068179 0.00017365 -0.00015387 -0.00027226 -0.001094 0 0 0.0012799 0 -0.099055 0.002517 -0.086831 0 0
0.82031 0.006896 0.0050056 -0.0012917 0.0039978 0 0.0037729 0.0033856 0.0082343 0.012056 0.0092116 0.0058032 2.251 0.05312 0.02259 -0.080037 0.17498 -0.022737 -0.043759 -0.090818 -0.17207 -0.014368 0.15558 -0.0079497 -0.029691 -0.0010035 -0.00028727 -0.00056361 0.00023572 -0.15177 0 0 0.011197 0 -0.10674 -0.004791 -0.096491 0 0
0.82422 0.0066353 0.0062281 0.015776 0.0066282 0 0.0068285 0.0090547 0.016442 0.016927 0.016434 0.022942 2.2835 0.046687 -0.0030338 -0.091233 0.13867 -0.049375 -0.050435 -0.11037 -0.19526 -0.032358 0.12298 -0.03264 -0.039894 -0.00097033 -0.00063035 -0.0012125 0.0005488 -0.31621 0 0 0.021258 0 -0.1074 -0.01216 -0.11082 0 0
0.82813 0.0064706 0.0086964 0.021251 0.0071111 0 0.0081592 0.014134 0.02254 0.023374 0.024655 0.040686 2.3051 0.044894 -0.025001 -0.10055 0.10379 -0.077703 -0.061128 -0.13045 -0.21914 -0.053181 0.086716 -0.057572 -0.045392 -0.0006535 -0.00033702 -0.0014482 0.0004824 -0.4816 0 0 0.033225 0 -0.10216 -0.020176 -0.1277 0 0
0.83203 0.0069996 0.011604 0.018982 0.0068837 0 0.0090201 0.01788 0.026755 0.031978 0.031768 0.054151 2.3165 0.046927 -0.041707 -0.1064 0.074079 -0.1058 -0.075041 -0.15055 -0.24251 -0.075185 0.050801 -0.078936 -0.047747 -0.00018925 0.00059521 -0.0009276 0.00028799 -0.62612 0 0 0.04661 0 -0.092655 -0.029375 -0.1448 0 0
0.83594 0.0090633 0.0142 0.017152 0.0089282 0 0.011733 0.020633 0.029921 0.039863 0.034606 0.062462 2.3331 0.050325 -0.051211 -0.1068 0.056297 -0.13001 -0.089889 -0.16989 -0.2618 -0.094911 0.023793 -0.092109 -0.050476 0.00027818 0.0015585 6.4454e-05 0.00033022 -0.7315 0 0 0.057921 0 -0.082497 -0.040258 -0.1577 0 0
0.83984 0.012789 0.016302 0.022504 0.015653 0 0.017651 0.023331 0.032758 0.043766 0.033083 0.06624 2.3675 0.05152 -0.056651 -0.10418 0.049134 -0.14862 -0.10199 -0.18738 -0.27451 -0.10997 0.0086809 -0.09524 -0.056382 0.00057894 0.0018223 0.00086651 0.00064173 -0.79168 0 0 0.062488 0 -0.075698 -0.051015 -0.16513 0 0
0.84375 0.017111 0.01817 0.036869 0.02622 0 0.025649 0.026537 0.035364 0.043295 0.030886 0.06406 2.4145 0.049827 -0.059725 -0.10018 0.049939 -0.16117 -0.1099 -0.2018 -0.27976 -0.11978 0.0043034 -0.090722 -0.065131 0.00056915 0.0011976 0.00097759 0.00090151 -0.80973 0 0 0.058065 0 -0.07287 -0.059886 -0.16787 0 0
0.84766 0.020524 0.020015 0.055074 0.035677 0 0.032253 0.029791 0.03696 0.040707 0.031314 0.053957 2.4549 0.045303 -0.061298 -0.0958 0.056546 -0.1672 -0.11274 -0.21186 -0.27684 -0.12392 0.0092349 -0.083346 -0.075793 0.00026489 0.00024107 0.00037526 0.00084966 -0.78849 0 0 0.047062 0 -0.073866 -0.065366 -0.16669 0 0
0.85156 0.022387 0.02175 0.065504 0.037822 0 0.033693 0.031883 0.03619 0.037804 0.033187 0.038121 2.4757 0.038793 -0.061843 -0.091892 0.066105 -0.16596 -0.10967 -0.21539 -0.2648 -0.12184 0.021012 -0.076838 -0.086318 -0.00011253 -0.00024464 -0.00058568 0.00061738 -0.72747 0 0 0.034899 0 -0.077688 -0.065371 -0.16276 0 0
0.85547 0.02339 0.023171 0.056588 0.030469 0 0.028793 0.031874 0.032144 0.033954 0.032092 0.023482 2.4834 0.034189 -0.06028 -0.087918 0.07395 -0.15706 -0.10135 -0.20912 -0.24354 -0.11343 0.033487 -0.071609 -0.091542 -0.00029765 3.6095e-05 -0.0014716 0.00056254 -0.63008 0 0 0.025667 0 -0.080002 -0.058087 -0.1579 0 0
0.85938 0.024663 0.024248 0.027557 0.018454 0 0.020509 0.029917 0.025538 0.02763 0.025833 0.015587 2.497 0.033911 -0.056115 -0.08251 0.078519 -0.14409 -0.091229 -0.19589 -0.21737 -0.10154 0.042391 -0.065213 -0.090451 -0.00021228 0.00060324 -0.0019639 0.00081117 -0.51208 0 0 0.01922 0 -0.077829 -0.047078 -0.15271 0 0
0.86328 0.026529 0.025134 -0.0061347 0.010721 0 0.014403 0.027057 0.018835 0.019345 0.017665 0.012513 2.5298 0.038704 -0.049283 -0.074977 0.079629 -0.12883 -0.080746 -0.17745 -0.1879 -0.087367 0.046435 -0.054887 -0.083256 -1.1699e-05 0.00069795 -0.0019017 0.0010705 -0.39896 0 0 0.012565 0 -0.070107 -0.034596 -0.14671 0 0
0.86719 0.028281 0.02594 -0.021569 0.013186 0 0.014751 0.024234 0.014747 0.012056 0.013257 0.0069729 2.5789 0.048704 -0.040077 -0.064903 0.077455 -0.11317 -0.071176 -0.15599 -0.15675 -0.072226 0.044917 -0.040204 -0.070895 0.00011229 5.3608e-05 -0.0013153 0.00095568 -0.31281 0 0 0.0040111 0 -0.056394 -0.023048 -0.13926 0 0
0.87109 0.029142 0.026629 -0.0072384 0.023675 0 0.021272 0.021565 0.01418 0.0083291 0.014768 -0.0045943 2.6329 0.062847 -0.03004 -0.052358 0.072556 -0.10075 -0.064174 -0.13608 -0.12615 -0.058535 0.03733 -0.024034 -0.056479 0.00013836 -0.00083964 -0.00048404 0.00045255 -0.26161 0 0 -0.0043214 0 -0.037048 -0.016878 -0.12874 0 0
0.875 0.029217 0.027197 0.024907 0.033875 0 0.029379 0.018741 0.015607 0.0077168 0.018879 -0.016297 2.6864 0.075719 -0.022967 -0.040458 0.066664 -0.094347 -0.05976 -0.12271 -0.09825 -0.048997 0.026484 -0.011182 -0.0465 0.00018527 -0.0012375 0.00014654 -3.3778e-05 -0.242 0 0 -0.008219 0 -0.017314 -0.017422 -0.11554 0 0
0.87891 0.029302 0.02787 0.04792 0.036645 0 0.033918 0.016072 0.016672 0.0077338 0.020967 -0.017979 2.7448 0.084167 -0.0206 -0.031591 0.060208 -0.09392 -0.057422 -0.11665 -0.07376 -0.04446 0.013973 -0.0056435 -0.043712 0.00029401 -0.00087601 0.00027115 -0.00011191 -0.25092 0 0 -0.0053535 0 -0.00063168 -0.022637 -0.10139 0 0
0.88281 0.029889 0.028974 0.043401 0.031848 0 0.033206 0.014871 0.016594 0.0074008 0.020357 -0.0063553 2.8144 0.08632 -0.023839 -0.027428 0.053107 -0.099215 -0.057048 -0.11795 -0.053302 -0.045482 0.00041321 -0.0083836 -0.049668 0.00031669 -0.00017559 2.1075e-05 0.00017955 -0.29156 0 0 0.0026612 0 0.010864 -0.030625 -0.087774 0 0
0.88672 0.030603 0.030545 0.018493 0.025502 0 0.029887 0.016545 0.016957 0.0089631 0.02052 0.01047 2.8916 0.08059 -0.033218 -0.029668 0.044989 -0.10951 -0.058627 -0.12594 -0.037524 -0.052433 -0.013842 -0.017269 -0.065469 8.1453e-05 0.00026184 -0.00011185 0.00045086 -0.36676 0 0 0.011997 0 0.015188 -0.038734 -0.07657 0 0
0.89063 0.030803 0.03215 -0.00044749 0.023721 0 0.028125 0.021213 0.020046 0.015383 0.024362 0.020817 2.9645 0.066391 -0.047399 -0.040403 0.034411 -0.12216 -0.063127 -0.13724 -0.028226 -0.065032 -0.029226 -0.02912 -0.091077 -0.00035341 0.00028222 0.0002459 0.00043353 -0.46904 0 0 0.019949 0 0.010434 -0.041184 -0.071179 0 0
0.89453 0.030556 0.033236 0.0080088 0.027661 0 0.029939 0.027343 0.026397 0.026325 0.030571 0.021398 3.026 0.049991 -0.060884 -0.055081 0.021737 -0.13317 -0.070007 -0.14654 -0.023585 -0.078902 -0.045571 -0.042086 -0.11952 -0.00068577 0.0002519 0.000922 0.00028872 -0.58135 0 0 0.026428 0 0.0017581 -0.037551 -0.069762 0 0
0.89844 0.030743 0.033698 0.041153 0.033835 0 0.033982 0.032887 0.034043 0.037464 0.035413 0.020314 3.0833 0.034273 -0.071076 -0.071388 0.0073811 -0.14109 -0.079027 -0.15202 -0.023496 -0.092098 -0.062624 -0.05627 -0.14801 -0.0006574 0.00054004 0.0013184 0.00039066 -0.68944 0 0 0.032709 0 -0.0085995 -0.028644 -0.070847 0 0
0.90234 0.032065 0.034041 0.075242 0.038292 0 0.037399 0.036832 0.040165 0.044294 0.03748 0.027881 3.1528 0.02178 -0.075795 -0.086972 -0.0080446 -0.14485 -0.089745 -0.15241 -0.027895 -0.10288 -0.08001 -0.072256 -0.17405 -0.00033375 0.0010384 0.001026 0.00083894 -0.79187 0 0 0.0395 0 -0.0186 -0.015895 -0.072786 0 0
0.90625 0.034115 0.034879 0.086521 0.039854 0 0.038581 0.039627 0.043405 0.046404 0.039284 0.045504 3.2451 0.015924 -0.071924 -0.097977 -0.023183 -0.14323 -0.10116 -0.14656 -0.037737 -0.10876 -0.096823 -0.089318 -0.1944 -4.9591e-05 0.001277 0.00030173 0.0012695 -0.89511 0 0 0.046529 0 -0.025745 -0.0026044 -0.072773 0 0
0.91016 0.035627 0.036233 0.07002 0.039767 0 0.038223 0.042244 0.044655 0.047491 0.043701 0.06449 3.3554 0.016066 -0.060587 -0.10146 -0.035814 -0.13774 -0.11104 -0.1368 -0.05329 -0.10951 -0.11175 -0.10533 -0.20837 -6.9456e-05 0.00098874 -0.00014056 0.0011943 -0.9989 0 0 0.053408 0 -0.030047 0.0057655 -0.06925 0 0
0.91406 0.035699 0.037368 0.040692 0.039432 0 0.038155 0.045 0.045795 0.05112 0.049805 0.075218 3.4678 0.018454 -0.045431 -0.098096 -0.045233 -0.13034 -0.11849 -0.12553 -0.073611 -0.107 -0.12446 -0.11845 -0.21774 -0.00033982 0.00045385 0.00014513 0.00050468 -1.0888 0 0 0.059993 0 -0.033802 0.0079011 -0.064162 0 0
0.91797 0.034618 0.037366 0.019171 0.039231 0 0.039423 0.047333 0.047876 0.056912 0.053405 0.075956 3.5698 0.020488 -0.028479 -0.088198 -0.050993 -0.12174 -0.12317 -0.11349 -0.098219 -0.10222 -0.13467 -0.12853 -0.22316 -0.0005981 0.00021342 0.00086248 -0.00040225 -1.145 0 0 0.065608 0 -0.038764 0.0034493 -0.059538 0 0
0.92188 0.033409 0.035888 0.01634 0.039058 0 0.041297 0.048462 0.050346 0.061131 0.051741 0.072339 3.6619 0.019377 -0.011789 -0.072439 -0.052859 -0.11244 -0.12505 -0.10111 -0.12638 -0.09622 -0.14219 -0.13637 -0.22528 -0.00068583 0.00047778 0.0012793 -0.0009897 -1.1568 0 0 0.068502 0 -0.046834 -0.0072877 -0.057873 0 0
0.92578 0.032674 0.033396 0.027945 0.038769 0 0.041679 0.047942 0.051608 0.060606 0.04654 0.069753 3.7567 0.0094637 0.0018313 -0.051694 -0.050121 -0.10157 -0.12469 -0.086643 -0.15563 -0.089787 -0.14589 -0.14151 -0.22331 -0.00069121 0.00090888 0.0010035 -0.001036 -1.1261 0 0 0.066887 0 -0.061969 -0.023029 -0.065555 0 0
0.92969 0.032017 0.03067 0.039846 0.037576 0 0.03842 0.045545 0.050056 0.055436 0.041685 0.068126 3.8678 -0.0075096 0.01323 -0.030223 -0.045046 -0.088169 -0.12435 -0.068562 -0.18144 -0.082611 -0.14661 -0.14105 -0.21764 -0.00077562 0.0010208 0.00039055 -0.00072585 -1.0574 0 0 0.060718 0 -0.082187 -0.039454 -0.081316 0 0
0.93359 0.03061 0.028171 0.038053 0.03378 0 0.030858 0.041003 0.044899 0.047865 0.038496 0.063995 3.9997 -0.029734 0.023439 -0.010012 -0.038349 -0.071666 -0.12453 -0.046376 -0.20121 -0.073889 -0.14424 -0.13137 -0.20783 -0.00092749 0.0007259 0.00014047 -0.00036154 -0.94883 0 0 0.051986 0 -0.10577 -0.055625 -0.103 0 0
0.9375 0.0281 0.025822 0.017969 0.026376 0 0.020896 0.034342 0.036668 0.03935 0.03459 0.055463 4.1455 -0.055171 0.033425 0.0071374 -0.030537 -0.051774 -0.12535 -0.020165 -0.21283 -0.062895 -0.13864 -0.11125 -0.19356 -0.00095667 0.00039034 0.0005364 -6.8905e-05 -0.79783 0 0 0.042797 0 -0.13089 -0.071157 -0.12799 0 0
0.94141 0.024804 0.023303 -0.01113 0.017308 0 0.012689 0.026516 0.027313 0.029569 0.027708 0.043337 4.2922 -0.080453 0.044557 0.01844 -0.021897 -0.028301 -0.12625 0.0092133 -0.2131 -0.048401 -0.12917 -0.083557 -0.17408 -0.00072505 0.00034438 0.0011649 0.00019675 -0.61506 0 0 0.033286 0 -0.15454 -0.086496 -0.15148 0 0
0.94531 0.021139 0.020409 -0.03013 0.011191 0 0.010339 0.019285 0.019404 0.018238 0.019456 0.028345 4.4286 -0.10024 0.057432 0.021409 -0.012095 -0.0032924 -0.12487 0.036889 -0.20235 -0.030396 -0.11559 -0.05361 -0.15034 -0.00031589 0.00043438 0.001403 0.00043571 -0.42793 0 0 0.021971 0 -0.17256 -0.10374 -0.16597 0 0
0.94922 0.017154 0.017118 -0.023185 0.011453 0 0.014605 0.013948 0.014413 0.0069313 0.01385 0.010022 4.5522 -0.11353 0.070655 0.017816 -0.00068571 0.02063 -0.12032 0.059009 -0.18662 -0.011044 -0.099129 -0.025908 -0.12499 5.825e-05 0.00016241 0.0010931 0.00050239 -0.26447 0 0 0.0084081 0 -0.18472 -0.12334 -0.17103 0 0
0.95313 0.012786 0.013451 0.0077906 0.016332 0 0.021327 0.010096 0.011276 -0.0017249 0.01216 -0.010119 4.6697 -0.12004 0.083 0.0086477 0.012878 0.041987 -0.11248 0.073306 -0.16952 0.0082463 -0.080257 -0.0022547 -0.09942 0.00026617 -0.0007231 0.00064395 0.00026139 -0.13293 0 0 -0.0048991 0 -0.191 -0.14492 -0.16727 0 0
0.95703 0.0083765 0.0094269 0.040627 0.01941 0 0.023751 0.0059399 0.0069794 -0.0066206 0.010583 -0.025956 4.7912 -0.12005 0.093114 -0.0047373 0.029133 0.059453 -0.10167 0.07798 -0.1549 0.025988 -0.059491 0.017403 -0.075001 0.00031212 -0.0018528 0.00048571 -0.00019448 -0.019618 0 0 -0.013899 0 -0.19177 -0.16764 -0.15623 0 0
0.96094 0.0045923 0.0051982 0.048789 0.015132 0 0.017682 0.00020383 -0.0006966 -0.0092673 0.0042725 -0.030433 4.9225 -0.11442 0.097834 -0.019608 0.049566 0.070539 -0.09001 0.069743 -0.15015 0.039196 -0.037487 0.033072 -0.054211 0.00020635 -0.0025149 0.00056434 -0.0005481 0.091445 0 0 -0.016636 0 -0.1875 -0.18796 -0.14214 0 0
0.96484 0.0016794 0.0011275 0.024573 0.0041668 0 0.0051984 -0.0062887 -0.010595 -0.012009 -0.0066327 -0.023394 5.0619 -0.10782 0.09734 -0.032112 0.073154 0.076741 -0.081595 0.053875 -0.15577 0.047842 -0.015712 0.044158 -0.037211 -9.706e-05 -0.0023014 0.00048121 -0.00051708 0.19844 0 0 -0.015341 0 -0.18126 -0.20204 -0.13127 0 0
0.96875 -0.0010026 -0.0023899 -0.012109 -0.0070027 0 -0.0068202 -0.011177 -0.018585 -0.015464 -0.016263 -0.014291 5.2048 -0.10238 0.092697 -0.041067 0.098936 0.07915 -0.07797 0.033727 -0.16952 0.052628 0.0049945 0.050599 -0.02362 -0.00054355 -0.0014473 8.2526e-05 -0.00011584 0.28376 0 0 -0.014606 0 -0.17413 -0.20839 -0.12484 0 0
0.97266 -0.0043923 -0.0052051 -0.03039 -0.012158 0 -0.012457 -0.012868 -0.021081 -0.018222 -0.019003 -0.014547 5.3498 -0.099437 0.084927 -0.045888 0.12614 0.078402 -0.079817 0.011568 -0.1891 0.054069 0.023918 0.053744 -0.013174 -0.0008231 -0.00055215 -0.00026574 0.0003349 0.33509 0 0 -0.017353 0 -0.16659 -0.20599 -0.12287 0 0
0.97656 -0.0085835 -0.0074662 -0.016884 -0.010984 0 -0.011617 -0.012209 -0.018441 -0.018968 -0.015616 -0.026198 5.5003 -0.10027 0.075564 -0.04627 0.15378 0.074978 -0.087304 -0.010242 -0.21097 0.052743 0.040052 0.055406 -0.0056026 -0.00055436 -4.1264e-05 -0.00011233 0.00045277 0.36052 0 0 -0.022552 0 -0.15882 -0.19371 -0.12415 0 0
0.98047 -0.012462 -0.009385 0.011411 -0.0086186 0 -0.0093463 -0.011711 -0.014742 -0.018252 -0.012419 -0.039142 5.6575 -0.10458 0.068006 -0.043616 0.18042 0.069026 -0.096609 -0.029867 -0.22782 0.049262 0.052305 0.055954 -0.00017844 0.00024971 6.2342e-05 0.00042998 7.0961e-05 0.37921 0 0 -0.026683 0 -0.15003 -0.17225 -0.12322 0 0
0.98438 -0.014723 -0.011054 0.023319 -0.0099288 0 -0.010424 -0.013152 -0.01397 -0.017706 -0.014336 -0.040893 5.8143 -0.10907 0.063977 -0.040539 0.20605 0.06132 -0.10238 -0.048062 -0.23721 0.044325 0.062399 0.053868 0.0046092 0.00096445 -7.6337e-05 0.00065336 -0.00066119 0.39881 0 0 -0.027036 0 -0.13961 -0.14675 -0.11702 0 0
0.98828 -0.015301 -0.012604 0.003504 -0.014783 0 -0.014781 -0.016105 -0.016441 -0.017816 -0.019716 -0.028938 5.9575 -0.11155 0.064281 -0.037813 0.23101 0.052118 -0.10197 -0.065085 -0.23841 0.037921 0.071739 0.047695 0.0094807 0.00080323 -0.00037962 3.1192e-06 -0.001388 0.40654 0 0 -0.023479 0 -0.12708 -0.11915 -0.10499 0 0
0.99219 -0.015624 -0.014497 -0.033275 -0.019127 0 -0.018396 -0.018842 -0.019077 -0.017179 -0.022723 -0.012556 6.0806 -0.1098 0.06942 -0.035918 0.25578 0.041778 -0.093323 -0.081053 -0.23133 0.030082 0.082011 0.038489 0.015143 -0.00036893 -0.00082823 -0.0011833 -0.0017614 0.38571 0 0 -0.017528 0 -0.11201 -0.091235 -0.08744 0 0
0.99609 -0.017304 -0.017415 -0.0573 -0.020143 0 -0.018439 -0.020393 -0.01906 -0.014308 -0.020284 -0.0025168 6.1923 -0.099163 0.080255 -0.034592 0.28144 0.03114 -0.073803 -0.094839 -0.21595 0.020929 0.097323 0.029958 0.022936 -0.0017101 -0.0012378 -0.0018393 -0.0016329 0.33919 0 0 -0.010576 0 -0.093398 -0.065199 -0.066935 0 0
1 -0.020559 -0.021573 -0.052434 -0.019512 0 -0.016936 -0.021345 -0.016838 -0.0098317 -0.015499 -0.00051066 6.3107 -0.079038 0.094271 -0.032146 0.30817 0.021796 -0.048712 -0.10413 -0.19626 0.012275 0.12045 0.02591 0.033132 -0.002057 -0.0012483 -0.0011879 -0.001134 0.29312 0 0 -0.0035175 0 -0.071931 -0.041858 -0.05012 0 0
1.0039 -0.023962 -0.026039 -0.029599 -0.021299 0 -0.018816 -0.022683 -0.015345 -0.0064269 -0.013841 0.0001025 6.4465 -0.051664 0.10913 -0.027879 0.3347 0.014343 -0.023198 -0.10763 -0.17414 0.0057339 0.15069 0.027541 0.044948 -0.0010327 -0.0006629 0.00040956 -0.00059003 0.27637 0 0 0.0022483 0 -0.048724 -0.021116 -0.039715 0 0
1.0078 -0.025718 -0.028926 -0.013513 -0.02709 0 -0.026324 -0.02428 -0.016591 -0.0065411 -0.016993 0.0040301 6.5913 -0.018926 0.12313 -0.021639 0.35939 0.0090256 -0.00069503 -0.10448 -0.1502 0.0025867 0.18687 0.033316 0.057525 0.00051385 0.00023026 0.0017036 -0.0002924 0.29865 0 0 0.0043322 0 -0.024714 -0.0031704 -0.036966 0 0
1.0117 -0.025098 -0.028617 -0.018132 -0.033764 0 -0.035731 -0.024995 -0.019584 -0.010463 -0.021527 0.0069634 6.726 0.016539 0.13428 -0.013612 0.37984 0.0058954 0.015142 -0.093995 -0.12462 0.0042841 0.22685 0.041328 0.06959 0.0012679 0.00079953 0.0017122 -0.0002715 0.34957 0 0 0.00056664 0 -0.001131 0.011654 -0.04244 0 0
1.0156 -0.022682 -0.025073 -0.035283 -0.036131 0 -0.039967 -0.024198 -0.021755 -0.016638 -0.023461 0.00014377 6.8401 0.048074 0.13836 -0.0061304 0.38893 0.0040275 0.019657 -0.077138 -0.096412 0.012983 0.26279 0.05129 0.07728 0.00070377 0.00062767 0.0006318 -0.00027537 0.415 0 0 -0.0091317 0 0.018477 0.021619 -0.054035 0 0
1.0195 -0.019454 -0.020014 -0.044971 -0.03147 0 -0.034706 -0.022694 -0.021964 -0.023318 -0.022737 -0.018888 6.9431 0.072148 0.13593 -0.0018939 0.38662 0.0014618 0.017755 -0.060385 -0.066627 0.025316 0.28879 0.063879 0.079284 -0.00043315 -6.8808e-05 -0.00039971 -1.6711e-05 0.4876 0 0 -0.022198 0 0.032666 0.027497 -0.065374 0 0
1.0234 -0.015986 -0.01568 -0.0343 -0.021579 0 -0.022117 -0.021782 -0.021507 -0.029387 -0.022344 -0.041929 7.0533 0.087477 0.127 -0.0022919 0.37284 -0.0025712 0.011985 -0.047037 -0.036445 0.039363 0.30203 0.078257 0.074779 -0.00091832 -0.00062177 -0.00041267 0.00051253 0.55943 0 0 -0.034723 0 0.040375 0.029285 -0.074332 0 0
1.0273 -0.012523 -0.013222 -0.0069991 -0.011054 0 -0.0090149 -0.021557 -0.02215 -0.033805 -0.023822 -0.057007 7.177 0.093548 0.11192 -0.0083292 0.34836 -0.008616 0.0048792 -0.039972 -0.0073535 0.053083 0.30073 0.090799 0.063325 -0.00028995 -0.0005347 0.00054406 0.00097587 0.61064 0 0 -0.043346 0 0.040908 0.027141 -0.079486 0 0
1.0313 -0.0095374 -0.012133 0.021586 -0.0041452 0 -0.0016307 -0.020659 -0.023766 -0.035239 -0.025291 -0.05857 7.3011 0.090126 0.090904 -0.021445 0.31493 -0.017191 -0.00013403 -0.043491 0.017146 0.062922 0.28257 0.096834 0.04405 0.00074094 8.0308e-05 0.0015979 0.00097987 0.61579 0 0 -0.046313 0 0.032915 0.021037 -0.080166 0 0
1.0352 -0.0077475 -0.01112 0.035757 -0.0028142 0 -0.0017649 -0.017934 -0.024425 -0.033057 -0.024451 -0.050161 7.4074 0.08268 0.066852 -0.039368 0.28085 -0.027187 -0.0018671 -0.056261 0.033333 0.066115 0.25441 0.09395 0.019536 0.0010948 0.00067202 0.001967 0.00045096 0.56633 0 0 -0.043562 0 0.019162 0.01261 -0.080184 0 0
1.0391 -0.0074225 -0.0094588 0.027814 -0.0064367 0 -0.006886 -0.014046 -0.022671 -0.028501 -0.022216 -0.038391 7.4937 0.075964 0.042169 -0.058885 0.25184 -0.037482 -0.002479 -0.073103 0.041381 0.06346 0.22397 0.083731 -0.0073121 0.00044592 0.00080715 0.0016042 -0.00028437 0.48374 0 0 -0.036564 0 0.0035223 0.003337 -0.082685 0 0
1.043 -0.0078285 -0.0074874 0.0014796 -0.012196 0 -0.0128 -0.010903 -0.019085 -0.024008 -0.02166 -0.026723 7.5776 0.072421 0.018071 -0.078138 0.23098 -0.047664 -0.0038393 -0.090644 0.041421 0.05557 0.19526 0.070373 -0.035127 -0.000512 0.00053412 0.0010074 -0.00080749 0.40294 0 0 -0.028061 0 -0.011705 -0.006054 -0.089163 0 0
1.0469 -0.0076435 -0.0059003 -0.028503 -0.016015 0 -0.016092 -0.0093543 -0.0153 -0.020782 -0.023188 -0.015814 7.678 0.074079 -0.0043788 -0.0953 0.22063 -0.057478 -0.0081035 -0.10529 0.034107 0.043478 0.17182 0.057667 -0.062682 -0.00085738 0.00024215 0.00057313 -0.00097781 0.33959 0 0 -0.021031 0 -0.024235 -0.014906 -0.10063 0 0
1.0508 -0.0060194 -0.0047255 -0.042347 -0.014596 0 -0.015136 -0.0078746 -0.011879 -0.017297 -0.022408 -0.0074608 7.7949 0.08307 -0.02354 -0.10695 0.22338 -0.067549 -0.019892 -0.11049 0.020332 0.02926 0.15711 0.046985 -0.088668 -0.00037394 0.00024645 0.00026639 -0.00096823 0.27546 0 0 -0.016833 0 -0.030072 -0.022055 -0.11685 0 0
1.0547 -0.0031568 -0.0031164 -0.028003 -0.0079194 0 -0.010234 -0.0040163 -0.007796 -0.010881 -0.014447 -0.0046182 7.9093 0.094533 -0.040386 -0.11378 0.22998 -0.078893 -0.037292 -0.10854 0.0044484 0.016125 0.14497 0.037463 -0.11346 0.00034668 0.00054016 -0.00011611 -0.00094687 0.17916 0 0 -0.013924 0 -0.031212 -0.027404 -0.1327 0 0
1.0586 0.00020232 -0.00014021 0.0065235 0.00025587 0 -0.0033481 0.0027485 -0.0020566 -0.00094408 -0.00029222 -0.0063923 8.0043 0.10573 -0.055301 -0.11595 0.2353 -0.091813 -0.058558 -0.10188 -0.012807 0.0051546 0.13141 0.027367 -0.13705 0.00062757 0.00087909 -0.00053574 -0.00079951 0.040238 0 0 -0.0088132 0 -0.029315 -0.030703 -0.14591 0 0
1.0625 0.0036906 0.0042972 0.034855 0.0054445 0 0.0030191 0.010018 0.0047918 0.0098327 0.012749 -0.005442 8.0837 0.11425 -0.068588 -0.11361 0.23475 -0.1063 -0.081823 -0.093117 -0.031187 -0.0028291 0.11303 0.015111 -0.15923 0.00038486 0.0010076 -0.00070333 -0.00025165 -0.12051 0 0 0.0010181 0 -0.02612 -0.031745 -0.15491 0 0
1.0664 0.0075102 0.0093156 0.032575 0.0068734 0 0.0077799 0.014633 0.011318 0.017992 0.018095 0.0062774 8.1674 0.11676 -0.080368 -0.1065 0.22167 -0.12184 -0.10412 -0.086471 -0.051457 -0.006754 0.085146 -0.00038294 -0.17903 6.4272e-05 0.00079627 -0.0004584 0.0007199 -0.27412 0 0 0.014721 0 -0.024377 -0.030032 -0.1582 0 0
1.0703 0.011704 0.013753 0.0010763 0.0086861 0 0.012367 0.015837 0.017104 0.022805 0.016989 0.028153 8.2705 0.11161 -0.090401 -0.095178 0.19245 -0.13578 -0.12172 -0.086631 -0.075387 -0.0063606 0.047163 -0.019316 -0.19388 3.9276e-05 0.0002762 -2.4648e-05 0.0016681 -0.41121 0 0 0.028544 0 -0.027384 -0.025954 -0.15813 0 0
1.0742 0.015497 0.016919 -0.029313 0.015795 0 0.019178 0.015989 0.02316 0.026734 0.01729 0.049062 8.3893 0.10164 -0.098449 -0.081648 0.15316 -0.14617 -0.13471 -0.092235 -0.10238 -0.0028936 0.0053918 -0.040401 -0.2028 0.00022356 -0.0003419 0.00020797 0.0019613 -0.54135 0 0 0.038794 0 -0.034828 -0.021183 -0.15877 0 0
1.0781 0.017693 0.018754 -0.024756 0.027971 0 0.028148 0.018021 0.029999 0.032242 0.024699 0.056991 8.5083 0.088361 -0.10394 -0.067159 0.10783 -0.15178 -0.14332 -0.10151 -0.13145 0.003243 -0.03593 -0.06079 -0.20475 0.00028307 -0.00070218 0.00012757 0.0013339 -0.66568 0 0 0.044425 0 -0.046349 -0.016898 -0.16218 0 0
1.082 0.017858 0.019464 0.019405 0.038456 0 0.035041 0.022344 0.035821 0.03861 0.036025 0.05073 8.6189 0.073419 -0.10625 -0.053121 0.061164 -0.15164 -0.1481 -0.11201 -0.16112 0.011595 -0.072309 -0.077206 -0.1989 8.8226e-05 -0.00051439 3.1898e-05 0.00014659 -0.75849 0 0 0.046897 0 -0.061292 -0.014364 -0.17005 0 0
1.0859 0.01695 0.019234 0.070951 0.039393 0 0.034262 0.026472 0.037573 0.042496 0.042235 0.040711 8.7266 0.058937 -0.10318 -0.042975 0.023157 -0.14378 -0.14962 -0.11724 -0.18652 0.021742 -0.09473 -0.087632 -0.18296 -0.00016671 0.00013242 0.00026938 -0.00091439 -0.78388 0 0 0.04782 0 -0.078769 -0.016454 -0.18399 0 0
1.0898 0.016557 0.018299 0.088258 0.029282 0 0.024409 0.027639 0.03421 0.041526 0.038143 0.037624 8.8405 0.045265 -0.095227 -0.038128 -0.0012803 -0.13115 -0.14954 -0.11324 -0.20393 0.032244 -0.1038 -0.091996 -0.16089 -0.00025478 0.00069228 0.00079308 -0.0013884 -0.73208 0 0 0.04708 0 -0.097243 -0.023031 -0.19952 0 0
1.0938 0.017369 0.017106 0.058155 0.015037 0 0.011086 0.025505 0.02838 0.036697 0.028027 0.041278 8.9597 0.031502 -0.082924 -0.038181 -0.01205 -0.11539 -0.14803 -0.099603 -0.21245 0.042442 -0.10233 -0.091186 -0.13519 -0.00018068 0.00055868 0.0011466 -0.0012994 -0.63462 0 0 0.043309 0 -0.11669 -0.033013 -0.21328 0 0
1.0977 0.018458 0.016144 0.007829 0.0063171 0 0.0033206 0.02222 0.02407 0.030909 0.021003 0.042036 9.0747 0.016764 -0.066729 -0.042341 -0.0095984 -0.097494 -0.14507 -0.076434 -0.21181 0.051884 -0.092762 -0.085535 -0.1077 -8.4699e-05 -0.00033336 0.00091946 -0.0009374 -0.53916 0 0 0.035894 0 -0.13727 -0.045284 -0.22269 0 0
1.1016 0.018142 0.015508 -0.020695 0.0074258 0 0.0061075 0.020079 0.022492 0.025661 0.021384 0.032862 9.1826 -0.00033016 -0.047198 -0.048969 0.0049189 -0.078258 -0.14031 -0.04439 -0.20217 0.060085 -0.078437 -0.074539 -0.080551 1.9986e-05 -0.0013288 0.00018766 -0.00050174 -0.46957 0 0 0.026237 0 -0.15942 -0.058079 -0.22443 0 0
1.1055 0.015607 0.014732 -0.0084818 0.014388 0 0.015938 0.019454 0.020893 0.020071 0.024662 0.017931 9.2946 -0.021054 -0.026103 -0.052944 0.026031 -0.057568 -0.13362 -0.0073785 -0.18734 0.066769 -0.064642 -0.058171 -0.056311 0.00025926 -0.0016089 -0.00052663 -2.9569e-05 -0.41287 0 0 0.017039 0 -0.18285 -0.067914 -0.216 0 0
1.1094 0.011722 0.013192 0.025782 0.019433 0 0.02375 0.018948 0.015901 0.013201 0.023098 0.0079884 9.4254 -0.043553 -0.0055769 -0.051366 0.046674 -0.035158 -0.12627 0.029315 -0.17313 0.0725 -0.053116 -0.038249 -0.034851 0.00061702 -0.001012 -0.00072739 0.00038402 -0.34328 0 0 0.010475 0 -0.20522 -0.074058 -0.20171 0 0
1.1133 0.0082781 0.010723 0.045974 0.017926 0 0.022631 0.017099 0.0077307 0.0063844 0.014238 0.0080616 9.5735 -0.066404 0.013461 -0.043248 0.064158 -0.010787 -0.11898 0.063494 -0.16187 0.077342 -0.043637 -0.018126 -0.016042 0.00077689 -0.00025608 -0.0003719 0.00046196 -0.25278 0 0 0.0068831 0 -0.22439 -0.076584 -0.18373 0 0
1.1172 0.0064545 0.0077958 0.031504 0.011175 0 0.013118 0.013542 0.00030494 0.0021259 0.0029905 0.011778 9.7185 -0.088026 0.030279 -0.028329 0.076387 0.015598 -0.11241 0.093269 -0.1554 0.08128 -0.035552 -0.00077267 0.00036783 0.00039873 -0.0002434 0.0001343 -1.9973e-05 -0.15376 0 0 0.0047306 0 -0.23811 -0.075947 -0.1643 0 0
1.1211 0.0059119 0.0050217 -0.0075928 0.0035366 0 0.0015617 0.0087188 -0.0030409 0.00068557 -0.0042175 0.0085595 9.8403 -0.10509 0.043889 -0.0075748 0.080961 0.043524 -0.10738 0.11541 -0.15572 0.083614 -0.026947 0.01293 0.014413 -0.00043577 -0.0011131 0.00030981 -0.00087237 -0.055891 0 0 0.0015165 0 -0.24109 -0.07349 -0.14659 0 0
1.125 0.0051996 0.0025131 -0.04318 -0.0020823 0 -0.0060647 0.0030747 -0.0033745 -0.0012013 -0.005943 -0.0048267 9.9405 -0.11626 0.055465 0.012485 0.080937 0.070229 -0.10308 0.12965 -0.15991 0.083587 -0.016373 0.024078 0.026698 -0.001179 -0.0020522 -3.558e-05 -0.0014869 0.048934 0 0 -0.004885 0 -0.23301 -0.071857 -0.13172 0 0
1.1289 0.0029451 -0.00018707 -0.053147 -0.0057392 0 -0.0086298 -0.0030227 -0.0049778 -0.0071898 -0.0058644 -0.021264 10.042 -0.12233 0.066206 0.027907 0.079573 0.093718 -0.098306 0.13633 -0.16531 0.080959 -0.0043896 0.034107 0.037364 -0.0013241 -0.0021144 -0.00071334 -0.0013203 0.17184 0 0 -0.014735 0 -0.21669 -0.07163 -0.1187 0 0
1.1328 -0.0012181 -0.0035343 -0.035499 -0.0086456 0 -0.0089911 -0.0088054 -0.010392 -0.016919 -0.0075745 -0.031237 10.166 -0.12394 0.076794 0.03625 0.079171 0.11246 -0.092223 0.13501 -0.1704 0.075584 0.0082588 0.043302 0.046303 -0.00092902 -0.0012051 -0.0013239 -0.00042174 0.30038 0 0 -0.025469 0 -0.19442 -0.072712 -0.10666 0 0
1.1367 -0.0065712 -0.0074154 -0.005342 -0.0112 0 -0.010005 -0.01317 -0.017405 -0.025497 -0.010884 -0.031852 10.31 -0.12205 0.087881 0.035268 0.082352 0.12478 -0.083909 0.12491 -0.17373 0.067423 0.020388 0.050693 0.053278 -0.00053573 -0.00017378 -0.0014988 0.00056825 0.39653 0 0 -0.032448 0 -0.16934 -0.074509 -0.094428 0 0
1.1406 -0.011897 -0.01122 0.017215 -0.01316 0 -0.01211 -0.015571 -0.02151 -0.027915 -0.013566 -0.027222 10.453 -0.11874 0.099349 0.023565 0.093527 0.12795 -0.072831 0.10351 -0.17456 0.05718 0.029534 0.054982 0.057462 -0.00054334 9.4587e-05 -0.0010926 0.00099733 0.42824 0 0 -0.031799 0 -0.14833 -0.074313 -0.080481 0 0
1.1445 -0.016184 -0.014443 0.018324 -0.014903 0 -0.014372 -0.016637 -0.021002 -0.023786 -0.015253 -0.021746 10.58 -0.11629 0.10961 0.0079292 0.11084 0.12541 -0.061496 0.075391 -0.17495 0.047069 0.036088 0.055429 0.059465 -0.00075736 -0.00039426 -0.00028289 0.00078588 0.40223 0 0 -0.023653 0 -0.13417 -0.070888 -0.065718 0 0
1.1484 -0.01905 -0.017096 -0.0027689 -0.01744 0 -0.016638 -0.017508 -0.018768 -0.017363 -0.017895 -0.015783 10.697 -0.11544 0.11731 -0.0086881 0.13304 0.11834 -0.051592 0.042703 -0.17599 0.037981 0.040687 0.052229 0.059144 -0.00066107 -0.00080293 0.00047875 0.00041968 0.36079 0 0 -0.012851 0 -0.12743 -0.064141 -0.051161 0 0
1.1523 -0.020759 -0.019472 -0.03227 -0.020952 0 -0.019746 -0.018525 -0.018769 -0.013141 -0.022323 -0.0086063 10.822 -0.1167 0.12119 -0.023666 0.15843 0.10796 -0.044727 0.0078696 -0.1786 0.030594 0.044152 0.046759 0.056305 -9.8115e-05 -0.00042032 0.00071607 0.00038099 0.3445 0 0 -0.0058454 0 -0.128 -0.054437 -0.037902 0 0
1.1563 -0.021933 -0.021618 -0.048644 -0.023997 0 -0.023822 -0.018942 -0.02147 -0.012142 -0.025965 -0.0032307 10.961 -0.12071 0.11882 -0.033791 0.1837 0.095456 -0.04368 -0.024909 -0.1838 0.025585 0.048061 0.041818 0.049945 0.00046297 0.00055436 0.00027499 0.00064378 0.36079 0 0 -0.0060856 0 -0.13517 -0.043246 -0.028035 0 0
1.1602 -0.023183 -0.023262 -0.037829 -0.024883 0 -0.027311 -0.018274 -0.023677 -0.012711 -0.025434 -0.0051939 11.1 -0.12677 0.11048 -0.039569 0.20344 0.082171 -0.048453 -0.050946 -0.1903 0.021887 0.054029 0.041122 0.03955 0.00043947 0.001255 -0.00051229 0.00076989 0.39094 0 0 -0.011923 0 -0.14465 -0.034387 -0.022286 0 0
1.1641 -0.024908 -0.024419 -0.0072623 -0.023854 0 -0.028414 -0.01773 -0.022906 -0.014017 -0.021196 -0.015816 11.217 -0.13359 0.098897 -0.043922 0.21577 0.068508 -0.056301 -0.070004 -0.19591 0.018292 0.061992 0.047415 0.025809 -0.00015966 0.0011092 -0.0010582 0.00046936 0.4231 0 0 -0.018837 0 -0.15382 -0.029403 -0.019169 0 0
1.168 -0.027396 -0.025962 0.016006 -0.023423 0 -0.027394 -0.019785 -0.020914 -0.017404 -0.018246 -0.028611 11.31 -0.14021 0.086005 -0.048693 0.21957 0.05463 -0.065221 -0.082285 -0.19894 0.014342 0.07185 0.060126 0.0092487 -0.00068848 0.00042173 -0.0010031 -2.0464e-05 0.47033 0 0 -0.023579 0 -0.16158 -0.028777 -0.017515 0 0
1.1719 -0.031006 -0.029313 0.0066417 -0.026227 0 -0.026944 -0.025937 -0.022047 -0.023965 -0.021248 -0.034524 11.397 -0.14553 0.074017 -0.055751 0.21432 0.04068 -0.072911 -0.088629 -0.1976 0.0097619 0.08335 0.074859 -0.009348 -0.00057953 -4.5869e-05 -0.00051173 -0.00017008 0.55249 0 0 -0.026144 0 -0.16716 -0.032452 -0.015888 0 0
1.1758 -0.036066 -0.035277 -0.034993 -0.032694 0 -0.030008 -0.034953 -0.028302 -0.031864 -0.029493 -0.030873 11.495 -0.14609 0.067846 -0.067513 0.19954 0.027585 -0.074245 -0.091191 -0.18722 0.0057549 0.09673 0.086098 -0.027315 -3.4239e-06 3.5417e-05 -7.7018e-05 0.00024886 0.66609 0 0 -0.028158 0 -0.16946 -0.038251 -0.011046 0 0
1.1797 -0.042417 -0.043079 -0.080134 -0.041009 0 -0.037325 -0.043634 -0.037028 -0.037497 -0.037705 -0.023842 11.598 -0.14114 0.067551 -0.08108 0.18244 0.016498 -0.069287 -0.094048 -0.16917 0.0045509 0.112 0.091592 -0.041598 0.00031617 0.00024192 -1.5721e-05 0.0008661 0.78148 0 0 -0.030272 0 -0.16892 -0.041234 -0.0026439 0 0
1.1836 -0.049069 -0.050659 -0.095945 -0.049065 0 -0.047087 -0.04944 -0.044016 -0.03962 -0.041947 -0.021714 11.686 -0.13019 0.072475 -0.094271 0.16648 0.0083858 -0.05863 -0.097784 -0.14384 0.0075847 0.12983 0.094759 -0.050603 -5.8144e-05 -1.6028e-05 -0.00017631 0.0010447 0.87371 0 0 -0.031962 0 -0.16473 -0.039142 0.0088077 0 0
1.1875 -0.054556 -0.056136 -0.075209 -0.055889 0 -0.056559 -0.052345 -0.048225 -0.041404 -0.043769 -0.026981 11.747 -0.11316 0.08162 -0.10506 0.15468 0.0041087 -0.043161 -0.10236 -0.11177 0.015938 0.15084 0.10255 -0.053122 -0.00076148 -0.00073142 -0.00016321 0.0005022 0.952 0 0 -0.033789 0 -0.15604 -0.030334 0.022475 0 0
1.1914 -0.057977 -0.059172 -0.042316 -0.061101 0 -0.063605 -0.054208 -0.052423 -0.047392 -0.047734 -0.036302 11.792 -0.089972 0.093195 -0.11031 0.15134 0.0052309 -0.024339 -0.10642 -0.073393 0.031161 0.17632 0.12007 -0.047337 -0.001053 -0.0012747 0.00017805 -0.00041352 1.0519 0 0 -0.038777 0 -0.14076 -0.012813 0.036619 0 0
1.1953 -0.059839 -0.061006 -0.029289 -0.063863 0 -0.067004 -0.056712 -0.05906 -0.058436 -0.055401 -0.047157 11.847 -0.063869 0.10351 -0.10839 0.15856 0.012208 -0.005463 -0.1062 -0.03157 0.051898 0.20618 0.14638 -0.034167 -0.0006937 -0.001125 0.00056113 -0.001048 1.1966 0 0 -0.050275 0 -0.11838 0.011437 0.047686 0 0
1.1992 -0.061744 -0.063158 -0.045822 -0.063546 0 -0.066487 -0.060235 -0.066639 -0.07044 -0.06318 -0.06154 11.923 -0.03888 0.11107 -0.10203 0.17243 0.022929 0.011648 -0.10077 0.01003 0.07422 0.23799 0.17487 -0.017529 -0.00023079 -0.00048039 0.00057374 -0.0010103 1.37 0 0 -0.067893 0 -0.092852 0.03736 0.0545 0 0
1.2031 -0.064941 -0.066009 -0.072826 -0.061719 0 -0.063547 -0.064452 -0.071332 -0.078538 -0.06681 -0.081288 12 -0.017334 0.11541 -0.092899 0.19041 0.036235 0.026185 -0.090201 0.048991 0.095868 0.27006 0.19808 0.00050347 -0.00033083 -2.1003e-05 0.00015521 -0.00043625 1.53 0 0 -0.086008 0 -0.067435 0.062038 0.056621 0 0
1.207 -0.06895 -0.068491 -0.083992 -0.062408 0 -0.061902 -0.069208 -0.072045 -0.082018 -0.067072 -0.10139 12.049 -0.0013765 0.11638 -0.082885 0.20959 0.050785 0.037553 -0.075213 0.082826 0.1146 0.30054 0.21276 0.017807 -0.00093827 -0.00011171 -0.00030498 0.00023407 1.6475 0 0 -0.09731 0 -0.045879 0.082582 0.054017 0 0
1.2109 -0.071585 -0.069022 -0.071378 -0.068676 0 -0.065444 -0.074137 -0.072516 -0.08439 -0.069505 -0.11164 12.058 0.0048515 0.11391 -0.075197 0.22375 0.063733 0.044296 -0.059298 0.10508 0.12629 0.32487 0.22143 0.030519 -0.0012773 -0.0003936 -0.00036834 0.00065878 1.7254 0 0 -0.098723 0 -0.037706 0.093372 0.047237 0 0
1.2148 -0.070546 -0.066749 -0.049338 -0.078095 0 -0.07398 -0.077619 -0.077172 -0.088698 -0.077832 -0.10732 12.042 0.0036259 0.10958 -0.070756 0.22963 0.072546 0.047016 -0.048436 0.11498 0.13157 0.34135 0.22941 0.037681 -0.00074037 -0.00024972 -9.9847e-06 0.00077821 1.7816 0 0 -0.094223 0 -0.044591 0.094972 0.040079 0 0
1.2188 -0.065325 -0.062128 -0.036136 -0.082339 0 -0.080865 -0.077085 -0.085088 -0.093627 -0.088449 -0.096881 12.03 -0.0031794 0.10365 -0.069088 0.22694 0.076021 0.045713 -0.045083 0.11282 0.13146 0.3493 0.24014 0.039316 0.00035278 0.00040942 0.00036268 0.00070103 1.8171 0 0 -0.091679 0 -0.064578 0.088549 0.034285 0 0
1.2227 -0.057853 -0.056639 -0.035642 -0.073218 0 -0.076715 -0.071231 -0.089356 -0.094807 -0.092654 -0.095755 12.038 -0.014245 0.09604 -0.069756 0.21578 0.07316 0.04022 -0.050693 0.098798 0.12662 0.34794 0.25207 0.035365 0.001034 0.00097975 0.00034561 0.00052496 1.8085 0 0 -0.096166 0 -0.095252 0.074932 0.030924 0 0
1.2266 -0.051427 -0.052148 -0.038141 -0.050941 0 -0.057941 -0.062036 -0.083531 -0.089491 -0.08488 -0.1102 12.055 -0.028208 0.086282 -0.072137 0.19669 0.062518 0.030007 -0.066533 0.072968 0.11753 0.33574 0.25914 0.025548 0.00072659 0.00083259 -5.3475e-05 0.00030097 1.7314 0 0 -0.1053 0 -0.13243 0.054922 0.030938 0 0
1.2305 -0.048813 -0.050342 -0.035909 -0.026957 0 -0.032841 -0.053982 -0.068727 -0.079043 -0.068459 -0.12765 12.064 -0.043873 0.07395 -0.075633 0.17337 0.043659 0.015234 -0.089867 0.037599 0.10437 0.31124 0.25404 0.010074 -0.0001208 5.4415e-05 -0.00045817 0.00010102 1.5868 0 0 -0.11026 0 -0.16577 0.030174 0.033301 0 0
1.2344 -0.050921 -0.052286 -0.033711 -0.017409 0 -0.018198 -0.050747 -0.053608 -0.066829 -0.05301 -0.12526 12.056 -0.060713 0.060799 -0.080012 0.15114 0.021102 -0.0011531 -0.11371 -0.001387 0.088233 0.2789 0.23227 -0.0081854 -0.00052705 -0.00059694 -0.00052713 2.3014e-05 1.4024 0 0 -0.10165 0 -0.19019 0.0036112 0.035001 0 0
1.2383 -0.056767 -0.057961 -0.042725 -0.031391 0 -0.027187 -0.052537 -0.046888 -0.05483 -0.046281 -0.090027 12.042 -0.078758 0.04838 -0.085316 0.13273 -0.0023099 -0.017265 -0.13464 -0.041508 0.069497 0.24092 0.19509 -0.027543 -4.0509e-05 -0.00047785 -0.00025386 9.7756e-05 1.2131 0 0 -0.076132 0 -0.20448 -0.023442 0.034412 0 0
1.2422 -0.064404 -0.066018 -0.066549 -0.063289 0 -0.058065 -0.056775 -0.049837 -0.043419 -0.048561 -0.031788 12.033 -0.097929 0.038434 -0.09146 0.12064 -0.023431 -0.031067 -0.1496 -0.08036 0.048788 0.19991 0.15009 -0.046052 0.00082345 0.00029089 0.00012943 0.00023605 1.0467 0 0 -0.0397 0 -0.20869 -0.049609 0.030153 0 0
1.2461 -0.071985 -0.074163 -0.09574 -0.095715 0 -0.09378 -0.061139 -0.056156 -0.034034 -0.054277 0.022789 12.026 -0.11743 0.035142 -0.097596 0.11979 -0.035185 -0.038042 -0.15367 -0.11374 0.028115 0.16155 0.10876 -0.05893 0.0012268 0.0010061 0.00045861 0.00031751 0.92786 0 0 -0.0055416 0 -0.20512 -0.071839 0.020389 0 0
1.25 -0.078353 -0.080231 -0.11581 -0.11121 0 -0.11386 -0.065381 -0.058744 -0.030215 -0.057875 0.049132 12.007 -0.13421 0.039858 -0.10091 0.12985 -0.033248 -0.036112 -0.14806 -0.13884 0.012008 0.1328 0.0821 -0.061882 0.00095253 0.0011392 0.00076091 0.00032404 0.88383 0 0 0.01261 0 -0.20226 -0.087679 0.0079013 0 0
1.2539 -0.082998 -0.083264 -0.11847 -0.10395 0 -0.10919 -0.070011 -0.056079 -0.034501 -0.057793 0.039822 11.963 -0.14585 0.051178 -0.099289 0.14851 -0.017769 -0.025868 -0.13508 -0.15457 0.0033087 0.11617 0.076098 -0.053779 0.0005582 0.00080353 0.0010789 0.00034023 0.93267 0 0 0.0082222 0 -0.20341 -0.096604 -0.0041595 0 0
1.2578 -0.085636 -0.083725 -0.10496 -0.082964 0 -0.08778 -0.073932 -0.052306 -0.044603 -0.055902 0.0053124 11.889 -0.15047 0.06781 -0.091018 0.17413 0.011043 -0.0078068 -0.11569 -0.15953 0.0042539 0.11332 0.089738 -0.033816 0.00061389 0.00047711 0.0012747 0.00041044 1.0612 0 0 -0.013994 0 -0.20965 -0.098281 -0.013493 0 0
1.2617 -0.085858 -0.082671 -0.08184 -0.06469 0 -0.067138 -0.074593 -0.052268 -0.054304 -0.054883 -0.036227 11.793 -0.14588 0.087804 -0.074169 0.20455 0.052391 0.017157 -0.090612 -0.15193 0.017295 0.12554 0.1166 -0.0014693 0.00097472 0.00040619 0.0011132 0.00045021 1.2227 0 0 -0.041119 0 -0.22091 -0.092616 -0.01747 0 0
1.2656 -0.083263 -0.080692 -0.057214 -0.060866 0 -0.060335 -0.071125 -0.057398 -0.059404 -0.056816 -0.069644 11.683 -0.12968 0.10655 -0.046528 0.23454 0.10277 0.045896 -0.058354 -0.12811 0.045434 0.15221 0.14899 0.041898 0.00097099 0.00041905 0.00055628 0.00036564 1.3692 0 0 -0.060891 0 -0.23211 -0.081195 -0.013203 0 0
1.2695 -0.078078 -0.077626 -0.040461 -0.070578 0 -0.067186 -0.066773 -0.066015 -0.062437 -0.063108 -0.088161 11.564 -0.10844 0.12146 -0.014028 0.25937 0.15343 0.072869 -0.020117 -0.095321 0.080962 0.18258 0.18178 0.087272 0.00028139 0.00029341 -9.6163e-05 0.00025691 1.4904 0 0 -0.070166 0 -0.23795 -0.069726 -0.0056819 0 0
1.2734 -0.071704 -0.07324 -0.040173 -0.082125 0 -0.076856 -0.066976 -0.076025 -0.070262 -0.073893 -0.094131 11.436 -0.085716 0.13198 0.020185 0.27666 0.20075 0.095323 0.023891 -0.057568 0.12019 0.21168 0.21345 0.13036 -0.00057638 0.00011997 -0.00042991 0.00041511 1.6187 0 0 -0.07609 0 -0.23705 -0.060817 0.0014736 0 0
1.2773 -0.066354 -0.06804 -0.056958 -0.082946 0 -0.078345 -0.07418 -0.086089 -0.086302 -0.086735 -0.096981 11.295 -0.065077 0.138 0.052922 0.28449 0.24152 0.11078 0.072895 -0.019372 0.15934 0.2349 0.24425 0.16717 -0.00076273 0.00015714 -0.00029149 0.0010223 1.7881 0 0 -0.088644 0 -0.22912 -0.056672 0.004462 0 0
1.2813 -0.063652 -0.063231 -0.078089 -0.069865 0 -0.06953 -0.084631 -0.09454 -0.10564 -0.096853 -0.10768 11.141 -0.05235 0.13972 0.078836 0.27937 0.27066 0.11478 0.12464 0.010522 0.19243 0.24501 0.27346 0.19116 -7.3967e-05 0.0003808 8.5698e-05 0.0018456 1.9868 0 0 -0.11081 0 -0.21604 -0.060338 -0.0039722 0 0
1.2852 -0.063197 -0.059803 -0.084354 -0.051641 0 -0.057816 -0.091007 -0.098775 -0.11858 -0.10016 -0.13033 10.975 -0.04965 0.13872 0.094806 0.26296 0.28678 0.10675 0.17135 0.023167 0.21501 0.23998 0.29808 0.20029 0.00076995 0.00037647 0.00033448 0.0023153 2.153 0 0 -0.13508 0 -0.20591 -0.070122 -0.027224 0 0
1.2891 -0.062581 -0.057688 -0.067375 -0.041723 0 -0.052921 -0.088762 -0.096951 -0.11919 -0.096652 -0.15677 10.799 -0.053313 0.13498 0.10244 0.23938 0.29158 0.089854 0.2076 0.018711 0.22772 0.22342 0.3138 0.19759 0.00086905 -0.00019043 0.00030198 0.0020078 2.219 0 0 -0.1493 0 -0.20254 -0.081922 -0.061198 0 0
1.293 -0.059305 -0.055923 -0.040722 -0.04702 0 -0.058335 -0.079965 -0.090128 -0.10994 -0.090278 -0.17085 10.616 -0.060272 0.1273 0.10262 0.21081 0.28484 0.065841 0.22929 -0.0020761 0.23056 0.19717 0.31694 0.18423 0.00010292 -0.0010631 0.00013003 0.00108 2.1607 0 0 -0.14648 0 -0.20697 -0.092968 -0.10244 0 0
1.2969 -0.053123 -0.05369 -0.030039 -0.061962 0 -0.068339 -0.07085 -0.081722 -0.097956 -0.084769 -0.16111 10.431 -0.066708 0.11403 0.096647 0.17957 0.26637 0.036876 0.23277 -0.03695 0.2239 0.16345 0.30587 0.16169 -0.00075846 -0.0015268 3.1678e-05 0.00017306 2.0047 0 0 -0.1295 0 -0.21896 -0.10034 -0.1464 0 0
1.3008 -0.046588 -0.051158 -0.048369 -0.072964 0 -0.072616 -0.065735 -0.074265 -0.087522 -0.079667 -0.13061 10.241 -0.063325 0.088722 0.085406 0.14924 0.23102 0.0068316 0.20921 -0.078543 0.20566 0.12452 0.28089 0.12954 -0.000903 -0.0011459 5.838e-05 -0.00017626 1.7926 0 0 -0.10714 0 -0.23199 -0.098269 -0.18129 0 0
1.3047 -0.042993 -0.049202 -0.080865 -0.069679 0 -0.064588 -0.063515 -0.067072 -0.076986 -0.071034 -0.093622 10.039 -0.048979 0.053837 0.071551 0.12208 0.18377 -0.020368 0.16989 -0.11375 0.17989 0.084833 0.24344 0.091779 -0.00033319 -0.00029882 0.0001105 -3.3844e-05 1.5429 0 0 -0.086016 0 -0.23567 -0.089086 -0.20222 0 0
1.3086 -0.043411 -0.048252 -0.096493 -0.053487 0 -0.046908 -0.059832 -0.057619 -0.062474 -0.056275 -0.061904 9.8204 -0.024521 0.011929 0.055211 0.099207 0.12662 -0.043471 0.11983 -0.13767 0.1475 0.04623 0.19558 0.049336 0.00019617 0.00015087 0.0001203 5.4737e-05 1.2497 0 0 -0.066122 0 -0.22569 -0.074458 -0.20804 0 0
1.3125 -0.045599 -0.047466 -0.077228 -0.036011 0 -0.029803 -0.051973 -0.045033 -0.043274 -0.037805 -0.03482 9.5885 0.0083025 -0.033545 0.036535 0.081761 0.062257 -0.061596 0.063983 -0.14702 0.10964 0.010721 0.14033 0.0034184 4.3286e-05 -0.00024516 0.00014596 -0.00029909 0.91289 0 0 -0.043407 0 -0.19953 -0.056169 -0.19878 0 0
1.3164 -0.045892 -0.045181 -0.036113 -0.029081 0 -0.023393 -0.041174 -0.031464 -0.02271 -0.021449 -0.0041678 9.3564 0.045834 -0.075661 0.015488 0.072303 -0.0046616 -0.073587 0.0089413 -0.1385 0.067944 -0.017775 0.082447 -0.043959 -0.00063043 -0.0010228 0.00027304 -0.00085175 0.56014 0 0 -0.015722 0 -0.15529 -0.036773 -0.17514 0 0
1.3203 -0.042327 -0.04033 -0.0055516 -0.034886 0 -0.029837 -0.030493 -0.019725 -0.0045536 -0.011266 0.031833 9.1357 0.07914 -0.10209 -0.0055677 0.074155 -0.063159 -0.079688 -0.037688 -0.11835 0.028105 -0.032788 0.028423 -0.08655 -0.0010705 -0.0012768 0.0004896 -0.00094879 0.23979 0 0 0.013781 0 -0.10291 -0.019176 -0.14436 0 0
1.3242 -0.036041 -0.03353 -0.006947 -0.044549 0 -0.041471 -0.021451 -0.010266 0.0098476 -0.0063642 0.061642 8.9253 0.10376 -0.11024 -0.023246 0.086826 -0.10738 -0.081445 -0.075357 -0.0971 -0.0053412 -0.033248 -0.014815 -0.11981 -0.00074858 -0.00060293 0.00071917 -0.00024048 -0.0060026 0 0 0.03822 0 -0.054946 -0.0032909 -0.11307 0 0
1.3281 -0.029763 -0.026742 -0.031267 -0.045842 0 -0.046548 -0.013415 -0.0014502 0.020418 -0.0028728 0.069579 8.7112 0.11746 -0.099183 -0.034852 0.1107 -0.13354 -0.078925 -0.10379 -0.080147 -0.029473 -0.017993 -0.042171 -0.1404 0.00011708 0.00050796 0.0009497 0.000867 -0.15854 0 0 0.05123 0 -0.018103 0.011335 -0.083771 0 0
1.332 -0.025118 -0.021747 -0.048603 -0.033153 0 -0.03817 -0.0058587 0.0071446 0.02579 0.0015465 0.052082 8.4781 0.1188 -0.069547 -0.037738 0.14568 -0.13878 -0.072105 -0.12319 -0.072342 -0.041822 0.013299 -0.052402 -0.14543 0.00084206 0.0012196 0.0012373 0.0015412 -0.2202 0 0 0.050327 0 0.0018582 0.025333 -0.058277 0 0
1.3359 -0.021519 -0.018748 -0.036247 -0.01165 0 -0.019423 -0.00013685 0.012757 0.023815 0.0056713 0.023465 8.2218 0.10508 -0.024546 -0.025917 0.19162 -0.11683 -0.059346 -0.13202 -0.080386 -0.037685 0.060772 -0.048552 -0.1287 0.00097031 0.0011996 0.0015361 0.0013334 -0.20594 0 0 0.037917 0 -0.0034172 0.039168 -0.03799 0 0
1.3398 -0.017538 -0.016339 0.0015203 0.0069554 0 -0.0007742 0.0017033 0.011847 0.01507 0.0069028 0.0043076 7.9502 0.083021 0.020734 -0.0038412 0.23948 -0.079334 -0.04254 -0.13279 -0.097531 -0.024266 0.11174 -0.036277 -0.099458 0.00063577 0.00083877 0.0015982 0.00063814 -0.14153 0 0 0.020341 0 -0.022521 0.050994 -0.020631 0 0
1.3438 -0.012993 -0.012869 0.038303 0.01299 0 0.0079311 -0.00043089 0.0044848 0.0044788 0.0045475 0.0038311 7.6744 0.055857 0.059615 0.024065 0.28336 -0.033288 -0.023623 -0.12573 -0.11833 -0.006558 0.15862 -0.020858 -0.06458 0.00030924 0.00068035 0.0011776 0.00031018 -0.061755 0 0 0.0053298 0 -0.047751 0.058115 -0.0059625 0 0
1.3477 -0.0093266 -0.0079846 0.047924 0.005174 0 0.0044256 -0.0040224 -0.0045762 -0.0022875 0.00036264 0.01348 7.4005 0.025773 0.087798 0.053838 0.31828 0.01596 -0.0046041 -0.11069 -0.13856 0.011595 0.19541 -0.0046838 -0.029811 0.00031249 0.00079407 0.00039442 0.00080862 0.004783 0 0 -0.0019318 0 -0.073572 0.057874 0.0054421 0 0
1.3516 -0.00789 -0.0030123 0.023914 -0.0091919 0 -0.005277 -0.0063162 -0.0099924 -0.0043168 -0.0037552 0.016711 7.129 -0.0051302 0.10116 0.079798 0.33725 0.062053 0.011238 -0.08682 -0.15303 0.02551 0.21426 0.013103 -0.0028611 0.00060871 0.00081986 -0.00018816 0.0017334 0.05803 0 0 -0.0023654 0 -0.093884 0.045938 0.011609 0 0
1.3555 -0.0081328 0.00013996 -0.01756 -0.019536 0 -0.012311 -0.0069975 -0.010875 -0.0063855 -0.0077307 0.0038856 6.8598 -0.034767 0.10134 0.093862 0.33243 0.097501 0.017765 -0.054841 -0.15785 0.031357 0.20811 0.034499 0.0067588 0.0009573 0.00055183 -6.9245e-06 0.0022161 0.13004 0 0 -0.0029253 0 -0.10608 0.018035 0.007668 0 0
1.3594 -0.0077865 0.00060135 -0.04991 -0.018962 0 -0.011731 -0.0080019 -0.011182 -0.013528 -0.012633 -0.021734 6.5933 -0.062484 0.097948 0.097562 0.31039 0.1232 0.015052 -0.019978 -0.15745 0.032782 0.18513 0.059565 0.002555 0.0011438 0.00028155 0.00089769 0.0017569 0.25483 0 0 -0.011362 0 -0.1162 -0.019257 -0.0054178 0 0
1.3633 -0.0049626 -0.00071725 -0.053126 -0.0084756 0 -0.0054179 -0.010706 -0.014949 -0.024977 -0.018585 -0.049501 6.3279 -0.087521 0.095091 0.092661 0.27436 0.13942 0.0036984 0.014962 -0.15452 0.032336 0.14907 0.084736 -0.012918 0.0010618 0.00044764 0.0017749 0.00066792 0.42638 0 0 -0.029152 0 -0.12779 -0.061322 -0.026522 0 0
1.3672 -2.4536e-05 -0.0018581 -0.025757 0.0040625 0 0.00049958 -0.01387 -0.021631 -0.034354 -0.024025 -0.069819 6.0603 -0.109 0.096169 0.081745 0.22838 0.14671 -0.014857 0.047202 -0.15174 0.032709 0.10411 0.10395 -0.036263 0.00071047 0.0010264 0.0017863 -0.00028189 0.58672 0 0 -0.048963 0 -0.14396 -0.10279 -0.053633 0 0
1.3711 0.0046401 -0.0013725 0.013761 0.0096974 0 0.0011102 -0.014771 -0.026597 -0.035996 -0.026985 -0.0775 5.7911 -0.12371 0.10391 0.070292 0.17904 0.14416 -0.036555 0.071879 -0.15242 0.038116 0.055843 0.11183 -0.061258 0.00023354 0.0014517 0.00081328 -0.00060453 0.66151 0 0 -0.059794 0 -0.16769 -0.13186 -0.081064 0 0
1.375 0.0066411 0.00062034 0.038053 0.0050696 0 -0.0033022 -0.012144 -0.025905 -0.030279 -0.026481 -0.070777 5.5303 -0.12961 0.11263 0.064222 0.13484 0.13352 -0.053317 0.088531 -0.15457 0.047559 0.010426 0.10657 -0.081121 -7.6603e-05 0.0012257 -0.00037903 -0.00045819 0.61287 0 0 -0.055702 0 -0.19185 -0.14122 -0.099788 0 0
1.3789 0.0053996 0.0026977 0.029546 -0.0049185 0 -0.0076035 -0.0074536 -0.019865 -0.022099 -0.022367 -0.051141 5.2907 -0.1261 0.11697 0.063771 0.098058 0.11568 -0.061977 0.098838 -0.1542 0.057274 -0.030319 0.090322 -0.095089 3.1842e-05 0.00052478 -0.00084962 -0.00033516 0.46134 0 0 -0.040069 0 -0.20887 -0.13182 -0.10666 0 0
1.3828 0.0022184 0.0033857 -0.0051026 -0.010922 0 -0.0060609 -0.0031566 -0.011781 -0.014798 -0.014576 -0.024731 5.0719 -0.11233 0.11331 0.068061 0.069775 0.090942 -0.060961 0.10369 -0.14807 0.063977 -0.064831 0.067049 -0.10339 0.00047407 5.6379e-05 -0.00038509 -0.00048429 0.26062 0 0 -0.021513 0 -0.21297 -0.10511 -0.10016 0 0
1.3867 -0.0010617 0.0022723 -0.038046 -0.0068234 0 0.00269 -0.0002148 -0.0040884 -0.0070061 -0.0035606 -0.00083094 4.8515 -0.087282 0.097894 0.074939 0.050505 0.059602 -0.049387 0.10403 -0.13219 0.063372 -0.09124 0.039973 -0.10718 0.00077933 0.00028367 0.00031985 -0.00069639 0.056086 0 0 -0.0058982 0 -0.19746 -0.064036 -0.079613 0 0
1.3906 -0.0033258 9.8996e-05 -0.041888 0.0050097 0 0.013775 0.0021531 0.0032828 0.0040425 0.0082884 0.014353 4.5989 -0.04958 0.069144 0.077565 0.040049 0.023853 -0.029865 0.098916 -0.10221 0.048855 -0.10298 0.010797 -0.10972 0.00048499 0.000893 0.00039654 -0.00062123 -0.13134 0 0 0.0074243 0 -0.15518 -0.017735 -0.04891 0 0
1.3945 -0.0044379 -0.0020737 -0.013312 0.015512 0 0.019091 0.004492 0.010851 0.017288 0.016767 0.02291 4.3031 -0.0059478 0.037853 0.073101 0.034277 -0.010309 -0.010804 0.087808 -0.066842 0.025975 -0.10015 -0.018885 -0.1129 -0.00034148 0.0011312 -0.00030882 -0.00020137 -0.28969 0 0 0.021914 0 -0.10103 0.023423 -0.019317 0 0
1.3984 -0.0048315 -0.0037546 0.023142 0.016371 0 0.013369 0.0057758 0.01721 0.027619 0.018804 0.032353 3.9873 0.04024 0.010331 0.061471 0.032883 -0.039486 0.0042565 0.068888 -0.032277 -0.0010563 -0.08141 -0.045896 -0.11583 -0.0010341 0.00064582 -0.0011117 0.00026419 -0.39958 0 0 0.037599 0 -0.043674 0.056057 0.00411 0 0
1.4023 -0.0052241 -0.0051994 0.036545 0.0066545 0 -0.0012799 0.0046864 0.019871 0.031175 0.015723 0.046198 3.6927 0.085328 -0.0074841 0.043583 0.035928 -0.060585 0.01248 0.040609 -0.0050072 -0.027483 -0.046367 -0.065652 -0.11707 -0.00090018 -0.00012596 -0.001236 0.00045226 -0.4428 0 0 0.049561 0 0.008095 0.077934 0.01713 0 0
1.4063 -0.0065534 -0.0068911 0.017271 -0.0070601 0 -0.01629 0.0018951 0.018308 0.02959 0.012739 0.058326 3.4438 0.1223 -0.0058057 0.022799 0.045651 -0.06813 0.010445 -0.0002951 0.0024483 -0.044141 0.0057156 -0.07443 -0.11219 8.7875e-05 -0.00046476 -0.00061714 0.00033428 -0.42431 0 0 0.052623 0 0.039416 0.086958 0.013696 0 0
1.4102 -0.0096141 -0.0089632 -0.015439 -0.016682 0 -0.022837 5.1517e-05 0.014966 0.027652 0.014051 0.058614 3.2258 0.14395 0.015284 0.0069871 0.06376 -0.062337 0.0011912 -0.049713 -0.015942 -0.044285 0.064104 -0.071604 -0.097118 0.0012105 -0.00018743 8.8664e-05 0.00013928 -0.37341 0 0 0.046637 0 0.044196 0.087695 -0.0036696 0 0
1.4141 -0.014272 -0.011107 -0.033237 -0.018936 0 -0.018556 0.00080016 0.012407 0.026951 0.018052 0.044504 2.9994 0.14929 0.047252 -0.0007916 0.089293 -0.047724 -0.010575 -0.10005 -0.05399 -0.030453 0.11827 -0.059558 -0.073022 0.0016664 0.00016342 0.00026295 5.9307e-05 -0.31392 0 0 0.036323 0 0.029949 0.083844 -0.028481 0 0
1.418 -0.019016 -0.012905 -0.025888 -0.016604 0 -0.0091638 0.0021097 0.0098687 0.023382 0.017984 0.02521 2.7357 0.13736 0.084119 0.00068861 0.1216 -0.026899 -0.022256 -0.14533 -0.10664 -0.005056 0.16137 -0.041194 -0.041321 0.0013215 -2.9576e-05 -6.7002e-06 7.1277e-05 -0.2343 0 0 0.026101 0 0.0023021 0.076141 -0.056882 0 0
1.4219 -0.021694 -0.014147 -0.0091627 -0.014564 0 -0.0035205 -0.00045453 0.0037887 0.011973 0.0081458 0.012643 2.4387 0.10807 0.11906 0.011685 0.15955 -0.0028074 -0.031396 -0.17904 -0.16708 0.028203 0.18698 -0.017493 -0.0043589 0.00076709 -0.00072512 -8.5232e-05 5.7601e-05 -0.096032 0 0 0.015901 0 -0.031576 0.064659 -0.084801 0 0
1.4258 -0.021138 -0.014856 -0.0069136 -0.015181 0 -0.0063691 -0.0091042 -0.0077801 -0.0063915 -0.01017 0.0083027 2.1356 0.061128 0.13848 0.030559 0.20018 0.020383 -0.034944 -0.18421 -0.21773 0.060522 0.18321 0.01235 0.030787 0.00064427 -0.0012558 0.00041451 1.9867e-05 0.12228 0 0 0.0024615 0 -0.057275 0.044481 -0.1048 0 0
1.4297 -0.018309 -0.015194 -0.026787 -0.017243 0 -0.015002 -0.020648 -0.02191 -0.024497 -0.028982 0.00093589 1.8479 0.010156 0.14375 0.049523 0.23832 0.041472 -0.035292 -0.165 -0.24828 0.08534 0.16328 0.048301 0.058144 0.00096929 -0.0010875 0.0011035 8.1273e-05 0.39038 0 0 -0.015922 0 -0.070407 0.015832 -0.11603 0 0
1.4336 -0.015803 -0.015499 -0.053697 -0.018416 0 -0.022455 -0.028704 -0.032857 -0.035626 -0.040028 -0.02156 1.5746 -0.0383 0.13791 0.06609 0.27163 0.061042 -0.033333 -0.12395 -0.25504 0.10143 0.13452 0.0871 0.075671 0.001172 -0.00043028 0.0011754 0.00027356 0.6415 0 0 -0.036807 0 -0.071875 -0.020014 -0.11782 0 0
1.4375 -0.016063 -0.016372 -0.065481 -0.017992 0 -0.023937 -0.029738 -0.037532 -0.040109 -0.041214 -0.058284 1.3021 -0.078173 0.12489 0.078624 0.29802 0.079796 -0.029622 -0.064802 -0.23613 0.10856 0.10412 0.1228 0.082234 0.00076372 -3.0729e-06 0.00029822 0.00041174 0.82519 0 0 -0.055687 0 -0.063701 -0.060587 -0.10968 0 0
1.4414 -0.019815 -0.018484 -0.053349 -0.017356 0 -0.020645 -0.026991 -0.038354 -0.04413 -0.037378 -0.094213 1.023 -0.10013 0.11186 0.086097 0.31405 0.098983 -0.023936 0.0064746 -0.18934 0.1075 0.082539 0.15004 0.076721 -0.00011811 -0.00022642 -0.00091903 0.00027221 0.94449 0 0 -0.069633 0 -0.050275 -0.099932 -0.089876 0 0
1.4453 -0.025878 -0.022015 -0.027866 -0.018507 0 -0.018009 -0.027946 -0.040287 -0.052208 -0.035428 -0.11283 0.74307 -0.098088 0.1092 0.091439 0.31717 0.11871 -0.014223 0.075333 -0.1239 0.10299 0.077802 0.16699 0.063039 -0.00086174 -0.00076309 -0.0014243 -0.0001028 1.0395 0 0 -0.07815 0 -0.039519 -0.12482 -0.058712 0 0
1.4492 -0.032104 -0.026161 -0.0079418 -0.022492 0 -0.020591 -0.037267 -0.045418 -0.061887 -0.038875 -0.10935 0.46794 -0.078376 0.11745 0.097629 0.30914 0.13682 3.0375e-05 0.13309 -0.053449 0.098038 0.084622 0.17539 0.046442 -0.0010172 -0.00091492 -0.00071695 -0.00036103 1.1357 0 0 -0.081128 0 -0.032979 -0.13068 -0.020584 0 0
1.4531 -0.036353 -0.029325 -0.0056268 -0.028744 0 -0.028312 -0.051703 -0.050999 -0.066412 -0.046176 -0.092106 0.1918 -0.044721 0.13529 0.10548 0.28994 0.15108 0.018593 0.17504 0.014647 0.092957 0.098583 0.17773 0.028987 -0.00070685 -0.00040903 0.0006528 -0.00017628 1.2111 0 0 -0.077679 0 -0.029851 -0.11548 0.021574 0 0
1.457 -0.036934 -0.030008 -0.019159 -0.034992 0 -0.03668 -0.061779 -0.052615 -0.061883 -0.052871 -0.073192 -0.097793 -0.0018371 0.15996 0.11522 0.25979 0.15898 0.040593 0.19744 0.073208 0.087436 0.11422 0.17466 0.012364 -0.00041111 0.0003126 0.0015796 0.00037536 1.2133 0 0 -0.068031 0 -0.028383 -0.078919 0.064222 0 0
1.4609 -0.032919 -0.027705 -0.035907 -0.037605 0 -0.040001 -0.05893 -0.048341 -0.050692 -0.054532 -0.059543 -0.40395 0.041213 0.1829 0.12413 0.21757 0.15393 0.061178 0.19185 0.10722 0.078263 0.12044 0.16495 -0.0022399 -0.00043626 0.00059536 0.0013985 0.00084127 1.1063 0 0 -0.05579 0 -0.02308 -0.023639 0.097519 0 0
1.4648 -0.024788 -0.023058 -0.040081 -0.033081 0 -0.034801 -0.042068 -0.03931 -0.03801 -0.048478 -0.051871 -0.71469 0.075747 0.19523 0.1276 0.17061 0.13775 0.073116 0.16645 0.11538 0.064025 0.11497 0.14748 -0.016145 -0.00066337 0.0002687 0.00041811 0.00084196 0.89887 0 0 -0.046329 0 -0.011753 0.031778 0.11459 0 0
1.4688 -0.014919 -0.017194 -0.021629 -0.020781 0 -0.021682 -0.018391 -0.02714 -0.026328 -0.034579 -0.048136 -1.0165 0.099627 0.19464 0.12389 0.12407 0.1132 0.073103 0.12584 0.098201 0.045522 0.10099 0.12276 -0.030178 -0.0007836 -0.00023676 -0.00046856 0.00047606 0.63284 0 0 -0.041555 0 0.0039764 0.07803 0.11301 0 0
1.4727 -0.0068056 -0.010997 0.015388 -0.0049604 0 -0.0052917 0.0017182 -0.012521 -0.014571 -0.015854 -0.044631 -1.3117 0.1118 0.18027 0.11224 0.082685 0.083032 0.059164 0.073619 0.056223 0.024098 0.082246 0.092279 -0.044879 -0.00067011 -0.00042696 -0.00064474 0.00022417 0.35211 0 0 -0.036642 0 0.021853 0.10853 0.091524 0 0
1.4766 -0.0028516 -0.0049385 0.050197 0.0066898 0 0.0074916 0.011504 0.0030141 -0.0018704 0.0019664 -0.034584 -1.6184 0.11164 0.15215 0.092595 0.053615 0.051477 0.029478 0.013948 -0.010318 0.0025075 0.065217 0.056994 -0.060765 -0.00045946 -0.00028037 -0.00024806 0.00043045 0.084484 0 0 -0.023512 0 0.037533 0.11583 0.048994 0 0
1.4805 -0.002286 0.00063611 0.055774 0.0082634 0 0.011086 0.011594 0.015291 0.0098165 0.013097 -0.010496 -1.9494 0.10203 0.11686 0.070466 0.047145 0.026596 -0.010682 -0.044466 -0.093897 -0.012861 0.060614 0.017415 -0.077948 -0.00033006 -0.00018703 0.00012301 0.00091631 -0.15464 0 0 0.0011581 0 0.042915 0.098863 -0.0076281 0 0
1.4844 -0.0012976 0.0054288 0.020599 0.00086539 0 0.0051666 0.008721 0.019773 0.018013 0.015599 0.027838 -2.295 0.088667 0.083247 0.05259 0.059745 0.010442 -0.049915 -0.09506 -0.17895 -0.020629 0.067563 -0.02442 -0.096017 -0.00031478 -0.00042493 7.8464e-05 0.0011526 -0.35525 0 0 0.031213 0 0.038143 0.071164 -0.06417 0 0
1.4883 0.0042051 0.0096124 -0.035114 -0.0070893 0 -0.0038427 0.0108 0.016755 0.023738 0.013278 0.067657 -2.628 0.073059 0.055054 0.041956 0.089212 0.0032628 -0.082518 -0.13406 -0.25677 -0.020971 0.08343 -0.063442 -0.11502 -0.0003625 -0.00082202 -0.00021866 0.00081072 -0.51695 0 0 0.054829 0 0.02442 0.038959 -0.11324 0 0
1.4922 0.015305 0.014209 -0.068147 -0.005707 0 -0.0061231 0.021661 0.013316 0.03126 0.013272 0.089447 -2.9291 0.056233 0.035217 0.040657 0.13206 0.0043787 -0.10357 -0.15833 -0.31892 -0.014948 0.10418 -0.093136 -0.13503 -0.00048963 -0.00097682 -0.00031487 0.00010155 -0.65573 0 0 0.063693 0 0.0039124 0.0080822 -0.14805 0 0
1.4961 0.029132 0.020665 -0.045607 0.0087888 0 0.0046422 0.038642 0.018093 0.042966 0.020866 0.082837 -3.2043 0.037569 0.027232 0.050121 0.18076 0.011053 -0.10622 -0.16154 -0.34859 -0.0063513 0.1192 -0.10968 -0.15638 -0.00075188 -0.0007267 1.9325e-05 -0.00045207 -0.79525 0 0 0.059042 0 -0.018032 -0.014484 -0.15677 0 0
1.5 0.04115 0.029691 0.023999 0.031028 0 0.026059 0.054553 0.032972 0.0554 0.035759 0.057402 -3.4767 0.015706 0.026035 0.061908 0.22149 0.015254 -0.097477 -0.14978 -0.3459 -0.0027079 0.11793 -0.11495 -0.17789 -0.0010551 -0.00029187 0.00057269 -0.00053962 -0.94438 0 0 0.049419 0 -0.034524 -0.030867 -0.14307 0 0
1.5039 0.048651 0.0404 0.092949 0.050595 0 0.04838 0.062758 0.050393 0.061905 0.052692 0.036116 -3.7629 -0.0094608 0.027067 0.069704 0.24842 0.012955 -0.08526 -0.13012 -0.31869 -0.006988 0.09867 -0.11531 -0.19784 -0.0011041 3.6617e-05 0.00094173 -0.00031088 -1.0848 0 0 0.043258 0 -0.044565 -0.045769 -0.1145 0 0
1.5078 0.052392 0.050736 0.11275 0.059769 0 0.061923 0.061892 0.059982 0.059553 0.065368 0.036087 -4.0592 -0.037537 0.027336 0.069364 0.25795 0.0016119 -0.075077 -0.10782 -0.2733 -0.020811 0.060979 -0.11684 -0.21449 -0.00065621 0.00023156 0.00091814 -0.00011375 -1.1866 0 0 0.043622 0 -0.048424 -0.062424 -0.076573 0 0
1.5117 0.055226 0.058953 0.076371 0.058685 0 0.064388 0.056644 0.058382 0.052623 0.070209 0.054746 -4.351 -0.06752 0.023624 0.056636 0.24686 -0.021163 -0.073191 -0.089222 -0.21848 -0.045305 0.0056329 -0.12143 -0.22542 0.00016395 0.00046107 0.00060575 -6.7549e-05 -1.2396 0 0 0.048805 0 -0.047546 -0.084444 -0.036128 0 0
1.5156 0.059383 0.064817 0.025123 0.054302 0 0.061724 0.053976 0.052319 0.048581 0.067657 0.07441 -4.6307 -0.094714 0.012465 0.029224 0.21386 -0.056531 -0.086523 -0.084912 -0.17352 -0.079266 -0.061914 -0.12702 -0.22585 0.0008858 0.00073694 0.00021333 2.7344e-05 -1.2669 0 0 0.056025 0 -0.047244 -0.11338 -0.0052067 0 0
1.5195 0.065078 0.069449 0.012683 0.054769 0 0.062139 0.05786 0.051824 0.051108 0.06135 0.079551 -4.9017 -0.11537 -0.0027874 -0.0024292 0.17178 -0.096462 -0.10792 -0.093077 -0.14773 -0.11529 -0.13009 -0.13118 -0.21877 0.0011036 0.00078159 -0.00017309 0.0003694 -1.3066 0 0 0.063431 0 -0.050725 -0.14199 0.01365 0 0
1.5234 0.071364 0.074134 0.058647 0.063813 0 0.069139 0.066885 0.060792 0.057905 0.056512 0.069284 -5.1673 -0.12735 -0.019824 -0.032478 0.12585 -0.13684 -0.1328 -0.11166 -0.14397 -0.15028 -0.19459 -0.13426 -0.20638 0.00086123 0.00034224 -0.00056696 0.00084099 -1.3803 0 0 0.069361 0 -0.057784 -0.16529 0.020266 0 0
1.5273 0.077767 0.079407 0.13317 0.078869 0 0.079858 0.076469 0.074454 0.065014 0.057986 0.054617 -5.4195 -0.12904 -0.036087 -0.055363 0.080947 -0.17355 -0.15645 -0.13774 -0.1631 -0.1815 -0.25179 -0.13917 -0.19144 0.00057981 -0.00041402 -0.00088223 0.0010914 -1.4822 0 0 0.071816 0 -0.067292 -0.17862 0.015455 0 0
1.5313 0.084684 0.08519 0.18427 0.093514 0 0.089282 0.083184 0.08548 0.07164 0.067848 0.04666 -5.6456 -0.11767 -0.046661 -0.062125 0.043623 -0.19948 -0.17125 -0.1657 -0.205 -0.20498 -0.29646 -0.14881 -0.17973 0.00059381 -0.0009522 -0.0008705 0.00091855 -1.5969 0 0 0.07024 0 -0.07486 -0.17398 0.0011293 0 0
1.5352 0.092239 0.091447 0.18082 0.10206 0 0.095313 0.087112 0.091328 0.079579 0.083667 0.049266 -5.8451 -0.096895 -0.047566 -0.052184 0.016353 -0.21085 -0.17472 -0.18788 -0.25624 -0.22007 -0.3276 -0.16427 -0.17781 0.00081433 -0.00088679 -0.00034797 0.00048553 -1.7224 0 0 0.067657 0 -0.073327 -0.15286 -0.015243 0 0
1.5391 0.099228 0.098216 0.13372 0.10327 0 0.099672 0.090528 0.095094 0.088799 0.099394 0.061187 -6.0342 -0.071959 -0.039291 -0.032293 -0.0030793 -0.20983 -0.17115 -0.20317 -0.30701 -0.22853 -0.34683 -0.18546 -0.18601 0.00090147 -0.0003961 0.00050751 0.00011335 -1.8703 0 0 0.06963 0 -0.061223 -0.12307 -0.02934 0 0
1.543 0.1037 0.10486 0.081685 0.101 0 0.10473 0.095 0.10025 0.095968 0.10927 0.080832 -6.2291 -0.04609 -0.02226 -0.0071205 -0.015832 -0.19775 -0.16379 -0.21188 -0.35246 -0.23096 -0.35398 -0.21247 -0.20372 0.00073829 -3.1612e-05 0.0011601 -9.1581e-05 -2.0443 0 0 0.079895 0 -0.038391 -0.089771 -0.039069 0 0
1.5469 0.10481 0.10968 0.05904 0.10118 0 0.11052 0.10014 0.10639 0.098751 0.11205 0.10599 -6.4264 -0.022627 0.0024551 0.01795 -0.023376 -0.17668 -0.15655 -0.2154 -0.38871 -0.22804 -0.34894 -0.24529 -0.22928 0.00063148 -0.00010474 0.0011133 -0.00031022 -2.2264 0 0 0.096841 0 -0.0058219 -0.058637 -0.042934 0 0
1.5508 0.10396 0.11091 0.073412 0.10721 0 0.11516 0.10493 0.11079 0.10047 0.11164 0.13048 -6.6041 -0.008363 0.031984 0.032828 -0.026449 -0.15031 -0.15648 -0.2184 -0.4116 -0.21932 -0.32817 -0.28188 -0.25673 0.00096353 -0.00034591 0.00036229 -0.00068985 -2.3891 0 0 0.11474 0 0.031388 -0.03957 -0.039717 0 0
1.5547 0.10381 0.1086 0.10622 0.11692 0 0.11735 0.10945 0.11312 0.10808 0.11341 0.14558 -6.7446 -0.0026397 0.059551 0.038181 -0.027024 -0.12511 -0.1621 -0.22486 -0.42842 -0.20767 -0.29918 -0.31721 -0.27845 0.0016654 -0.00024323 -0.0005541 -0.0010362 -2.5214 0 0 0.12874 0 0.06377 -0.029905 -0.034702 0 0
1.5586 0.10615 0.10541 0.12954 0.124 0 0.1175 0.11488 0.11646 0.12425 0.11945 0.14783 -6.8564 -0.0049572 0.082215 0.036122 -0.025049 -0.10294 -0.17088 -0.23479 -0.44166 -0.19416 -0.26541 -0.34528 -0.29191 0.0021343 0.00031503 -0.00099486 -0.0009422 -2.6375 0 0 0.1384 0 0.087719 -0.026803 -0.030565 0 0
1.5625 0.11053 0.10502 0.12529 0.12307 0 0.11636 0.12174 0.12327 0.14246 0.12733 0.1442 -6.9669 -0.01436 0.097588 0.029349 -0.020516 -0.085062 -0.17999 -0.24732 -0.45316 -0.1799 -0.2304 -0.36265 -0.29566 0.0017684 0.00084186 -0.00075447 -0.00025884 -2.7552 0 0 0.14643 0 0.10077 -0.027139 -0.029765 0 0
1.5664 0.11518 0.10924 0.096682 0.11467 0 0.11372 0.12877 0.13124 0.15185 0.13298 0.14621 -7.0934 -0.029372 0.10234 0.022661 -0.013117 -0.072539 -0.1843 -0.25924 -0.46389 -0.16657 -0.19961 -0.37009 -0.28866 0.00061206 0.00075029 -0.00018963 0.0006312 -2.8673 0 0 0.15404 0 0.10034 -0.026022 -0.035982 0 0
1.5703 0.11891 0.11628 0.067322 0.10584 0 0.1097 0.13379 0.13497 0.14772 0.13454 0.15701 -7.222 -0.045309 0.097215 0.022112 -0.0040891 -0.063506 -0.17913 -0.26354 -0.47152 -0.15617 -0.17824 -0.37059 -0.27589 -0.00056764 -3.6539e-06 0.00017087 0.0011021 -2.9382 0 0 0.15836 0 0.090992 -0.019368 -0.050741 0 0
1.5742 0.12192 0.12196 0.066928 0.10533 0 0.10718 0.13547 0.13195 0.13635 0.13327 0.16582 -7.3187 -0.058698 0.087495 0.027331 0.0045344 -0.055313 -0.16671 -0.25839 -0.4738 -0.14845 -0.16435 -0.36603 -0.26299 -0.00090044 -0.0008685 0.00012839 0.0008723 -2.9321 0 0 0.15464 0 0.080217 -0.0093998 -0.070572 0 0
1.5781 0.12469 0.12285 0.10907 0.11684 0 0.11127 0.13396 0.12598 0.12851 0.13143 0.15798 -7.3619 -0.067704 0.076247 0.037048 0.011438 -0.046936 -0.14897 -0.24336 -0.46926 -0.14294 -0.15593 -0.35646 -0.25229 -0.00016655 -0.0012988 -7.0711e-05 0.00026459 -2.8465 0 0 0.14108 0 0.07193 0.0015395 -0.092964 0 0
1.582 0.12637 0.11846 0.17544 0.13526 0 0.12418 0.12986 0.12334 0.1285 0.12992 0.13198 -7.3635 -0.070825 0.066663 0.049227 0.01534 -0.037628 -0.12848 -0.21899 -0.45682 -0.13888 -0.15023 -0.34269 -0.2455 0.0010144 -0.0013174 -8.6048e-05 -0.00014663 -2.7177 0 0 0.12182 0 0.069691 0.010586 -0.11497 0 0
1.5859 0.12484 0.11095 0.22253 0.14866 0 0.13979 0.12311 0.1256 0.13063 0.12804 0.10513 -7.3552 -0.065419 0.064265 0.05862 0.013625 -0.027745 -0.11048 -0.18834 -0.4353 -0.13424 -0.14102 -0.32864 -0.24308 0.0017137 -0.0013875 0.00011143 -0.00011796 -2.5937 0 0 0.10538 0 0.078598 0.011575 -0.12987 0 0
1.5898 0.11866 0.10297 0.21175 0.14505 0 0.14486 0.11349 0.12728 0.12645 0.12466 0.10006 -7.3587 -0.055056 0.067995 0.062227 0.0075574 -0.019773 -0.097603 -0.16012 -0.41095 -0.12762 -0.12588 -0.3198 -0.24017 0.0014418 -0.0017526 0.00023025 7.7232e-05 -2.4996 0 0 0.099584 0 0.094005 0.0051116 -0.13576 0 0
1.5938 0.10907 0.09601 0.14166 0.1201 0 0.12838 0.10219 0.12136 0.11424 0.11902 0.12365 -7.3688 -0.042268 0.075049 0.060248 -0.0018109 -0.015425 -0.08958 -0.1381 -0.38738 -0.11936 -0.10672 -0.31787 -0.23407 0.00046965 -0.0020398 4.4797e-05 2.5983e-05 -2.4237 0 0 0.10634 0 0.1117 -0.0064373 -0.13355 0 0
1.5977 0.099747 0.090576 0.054014 0.081441 0 0.092382 0.092299 0.10706 0.099922 0.11064 0.15845 -7.3665 -0.029261 0.082465 0.053309 -0.013647 -0.01608 -0.085928 -0.12482 -0.36727 -0.11025 -0.086393 -0.3169 -0.22295 -0.00047882 -0.0016351 -0.00027271 -0.00034574 -2.331 0 0 0.11931 0 0.12784 -0.020829 -0.12466 0 0
1.6016 0.09429 0.087216 0.0048178 0.046472 0 0.053978 0.087128 0.091486 0.089274 0.099665 0.17483 -7.3431 -0.019113 0.085312 0.04282 -0.026994 -0.023664 -0.085711 -0.12296 -0.35389 -0.10212 -0.070651 -0.30585 -0.20491 -0.00081732 -0.00043646 -0.00027574 -0.00073181 -2.1902 0 0 0.12606 0 0.1368 -0.034739 -0.11184 0 0
1.6055 0.093711 0.086718 0.022409 0.033544 0 0.035013 0.08788 0.083202 0.08136 0.088129 0.15324 -7.3081 -0.01618 0.075588 0.031781 -0.040679 -0.039107 -0.08757 -0.1318 -0.34888 -0.099648 -0.071395 -0.2768 -0.18149 -0.00046678 0.00088854 0.00027942 -0.00084042 -1.9953 0 0 0.11485 0 0.13072 -0.04455 -0.10199 0 0
1.6094 0.096163 0.089051 0.087446 0.050376 0 0.04641 0.09287 0.084503 0.07118 0.08002 0.09825 -7.2722 -0.020114 0.054082 0.021073 -0.054244 -0.059227 -0.091149 -0.14489 -0.34824 -0.10413 -0.089758 -0.2323 -0.15811 0.00021349 0.0014887 0.0011145 -0.00071771 -1.7747 0 0 0.083085 0 0.11124 -0.05204 -0.098193 0 0
1.6133 0.098864 0.092433 0.15061 0.087128 0 0.079766 0.098931 0.089919 0.05789 0.078738 0.035192 -7.2297 -0.030857 0.021916 0.0099722 -0.067563 -0.082807 -0.097073 -0.15927 -0.34981 -0.11616 -0.12555 -0.18555 -0.13791 0.00076537 0.0011553 0.0016368 -0.00061745 -1.5847 0 0 0.041826 0 0.079203 -0.059291 -0.10092 0 0
1.6172 0.10001 0.093996 0.17105 0.12057 0 0.11319 0.10329 0.091923 0.047985 0.083492 -0.0053043 -7.1604 -0.048018 -0.018805 -0.0026307 -0.080503 -0.10866 -0.10602 -0.17209 -0.35134 -0.13577 -0.17706 -0.15276 -0.12381 0.00092911 0.00048628 0.0014864 -0.0006155 -1.4858 0 0 0.01134 0 0.036225 -0.068693 -0.10968 0 0
1.6211 0.098882 0.091715 0.14298 0.12873 0 0.12674 0.10411 0.087535 0.048791 0.088751 -0.0037106 -7.05 -0.071542 -0.062882 -0.020124 -0.092362 -0.1359 -0.11953 -0.17914 -0.34914 -0.16245 -0.23902 -0.14332 -0.12105 0.0007219 0.00020627 0.00086422 -0.00048687 -1.5085 0 0 0.0084264 0 -0.014779 -0.085171 -0.12112 0 0
1.625 0.094606 0.08578 0.092316 0.10641 0 0.11524 0.1 0.079614 0.059515 0.088535 0.038858 -6.9064 -0.098421 -0.10122 -0.043109 -0.10182 -0.16396 -0.13537 -0.17997 -0.34197 -0.19024 -0.2966 -0.15499 -0.1281 0.00033614 0.00039386 0.00030592 -2.4331e-05 -1.6246 0 0 0.034027 0 -0.065302 -0.10846 -0.12754 0 0
1.6289 0.085684 0.077985 0.052313 0.069179 0 0.089218 0.090122 0.072838 0.070562 0.081862 0.10056 -6.7512 -0.12707 -0.13029 -0.069489 -0.10771 -0.19263 -0.15077 -0.17582 -0.33047 -0.21525 -0.34239 -0.17654 -0.1419 -5.4739e-06 0.00046845 0.00014963 0.00060272 -1.7503 0 0 0.071439 0 -0.11093 -0.13526 -0.12575 0 0
1.6328 0.071342 0.069788 0.041033 0.041362 0 0.064709 0.075494 0.069366 0.072551 0.073489 0.14863 -6.5986 -0.15652 -0.148 -0.096992 -0.10886 -0.22134 -0.16351 -0.16753 -0.31511 -0.23463 -0.37148 -0.19487 -0.16029 -0.00014505 -6.9528e-05 0.00025563 0.00094095 -1.7887 0 0 0.097856 0 -0.14867 -0.16258 -0.11416 0 0
1.6367 0.053352 0.061068 0.055033 0.036984 0 0.051135 0.0599 0.068101 0.065312 0.068572 0.15681 -6.4438 -0.1858 -0.15264 -0.12214 -0.1037 -0.24904 -0.1708 -0.15612 -0.29657 -0.24509 -0.37898 -0.20141 -0.18061 -3.0469e-05 -0.00099684 0.00024385 0.00074519 -1.6868 0 0 0.1006 0 -0.17537 -0.18629 -0.091832 0 0
1.6406 0.035964 0.050776 0.077006 0.04935 0 0.046437 0.048312 0.06677 0.057086 0.066686 0.12203 -6.2732 -0.21282 -0.144 -0.13679 -0.089263 -0.27034 -0.16872 -0.14332 -0.27614 -0.2413 -0.3603 -0.19461 -0.1981 0.00026602 -0.0015586 -5.2613e-05 0.00028861 -1.4668 0 0 0.084849 0 -0.18724 -0.19913 -0.062122 0 0
1.6445 0.023337 0.038676 0.087581 0.058025 0 0.041748 0.04341 0.063613 0.055193 0.061962 0.067869 -6.0845 -0.23636 -0.12972 -0.14049 -0.068365 -0.28149 -0.16064 -0.13087 -0.25571 -0.22684 -0.3273 -0.17851 -0.21065 0.00055069 -0.0012805 -0.00043162 7.0691e-05 -1.2068 0 0 0.066891 0 -0.19018 -0.20309 -0.034131 0 0
1.6484 0.016619 0.026279 0.075077 0.046914 0 0.030365 0.043248 0.057342 0.058582 0.04967 0.028879 -5.891 -0.25508 -0.11246 -0.1335 -0.04211 -0.27921 -0.1483 -0.11927 -0.23611 -0.20267 -0.28427 -0.15912 -0.21698 0.00057316 -0.00048561 -0.00060914 0.0002168 -0.98541 0 0 0.059604 0 -0.1865 -0.2 -0.012176 0 0
1.6523 0.013495 0.016025 0.041509 0.017673 0 0.013597 0.04262 0.046876 0.05984 0.03223 0.025433 -5.7073 -0.26772 -0.094543 -0.11693 -0.011817 -0.26076 -0.13349 -0.10889 -0.21811 -0.17002 -0.23532 -0.14044 -0.21603 0.0001748 6.5719e-05 -0.00057543 0.00028694 -0.8338 0 0 0.062889 0 -0.17857 -0.19217 0.00010594 0 0
1.6563 0.010666 0.0096254 0.0026056 -0.012448 0 -0.00035495 0.037177 0.032268 0.053234 0.017743 0.049024 -5.5324 -0.27103 -0.078386 -0.093189 0.02062 -0.22029 -0.11842 -0.10001 -0.20312 -0.12975 -0.18483 -0.12189 -0.20499 -0.00054718 6.1053e-06 -0.00057495 -0.00021241 -0.72543 0 0 0.066025 0 -0.16916 -0.18363 -0.0026311 0 0
1.6602 0.0068221 0.0071252 -0.021 -0.025071 0 -0.0028147 0.026591 0.0158 0.039379 0.012146 0.070579 -5.3506 -0.26442 -0.06458 -0.069322 0.052035 -0.16235 -0.10378 -0.091837 -0.19156 -0.085619 -0.13596 -0.09855 -0.18406 -0.001209 -0.0002715 -0.00072703 -0.0011557 -0.60347 0 0 0.057775 0 -0.16046 -0.1781 -0.017684 0 0
1.6641 0.0032045 0.0072757 -0.018305 -0.01438 0 0.0085779 0.013994 0.0012193 0.022404 0.013114 0.064282 -5.1498 -0.24966 -0.052417 -0.048722 0.081213 -0.095748 -0.088305 -0.083617 -0.18263 -0.040202 -0.08857 -0.064577 -0.15551 -0.0013456 -0.00011612 -0.0007624 -0.0017751 -0.41881 0 0 0.034561 0 -0.15188 -0.17457 -0.039364 0 0
1.668 0.0014617 0.0084303 0.0027341 0.010296 0 0.027226 0.0026915 -0.0088938 0.0046749 0.012144 0.026076 -4.9357 -0.22743 -0.041551 -0.032882 0.10754 -0.026457 -0.070981 -0.075042 -0.17582 0.005093 -0.042365 -0.01807 -0.12068 -0.00076075 0.00058268 -0.00025648 -0.001417 -0.15402 0 0 0.0011355 0 -0.14236 -0.17129 -0.064418 0 0
1.6719 0.0012785 0.008982 0.020723 0.032488 0 0.040657 -0.0064009 -0.01511 -0.013977 0.0025451 -0.027395 -4.7271 -0.19865 -0.031609 -0.022637 0.13065 0.038987 -0.050766 -0.065912 -0.17047 0.048968 0.0031533 0.036089 -0.081268 0.00025738 0.0012042 0.00083406 -0.0002964 0.17302 0 0 -0.033977 0 -0.13046 -0.16576 -0.089494 0 0
1.6758 0.00035718 0.0073499 0.017931 0.038909 0 0.037544 -0.014425 -0.020332 -0.032526 -0.014887 -0.074549 -4.5357 -0.16347 -0.022213 -0.01839 0.14966 0.086186 -0.027401 -0.057136 -0.16563 0.088457 0.04787 0.087968 -0.041212 0.0010918 0.0010365 0.0019332 0.00061316 0.51833 0 0 -0.062891 0 -0.11179 -0.15074 -0.10978 0 0
1.6797 -0.0033217 0.002286 -0.006221 0.025213 0 0.014696 -0.022441 -0.027027 -0.046829 -0.033647 -0.10285 -4.3544 -0.12566 -0.012327 -0.016278 0.16603 0.1158 -0.0057079 -0.050554 -0.16099 0.12306 0.090483 0.12803 -0.0050233 0.0012557 4.6139e-05 0.0022543 0.00051439 0.82698 0 0 -0.080315 0 -0.087286 -0.12692 -0.12583 0 0
1.6836 -0.0094624 -0.006199 -0.037451 -0.0036224 0 -0.020116 -0.030153 -0.035342 -0.053242 -0.047682 -0.11083 -4.1651 -0.086508 -0.00098802 -0.015473 0.17949 0.12882 0.010817 -0.047487 -0.15729 0.15145 0.12907 0.15223 0.025341 0.00077313 -0.0010595 0.0015159 -0.00041811 1.0513 0 0 -0.0845 0 -0.057845 -0.095541 -0.13812 0 0
1.6875 -0.015769 -0.01611 -0.060848 -0.03585 0 -0.05158 -0.036563 -0.043624 -0.053508 -0.055039 -0.10233 -3.9589 -0.047437 0.012797 -0.015464 0.18945 0.12722 0.019035 -0.048975 -0.15536 0.17221 0.1615 0.16296 0.048366 0.0001225 -0.0015304 0.00024829 -0.0012365 1.1669 0 0 -0.078229 0 -0.024828 -0.058548 -0.14707 0 0
1.6914 -0.020109 -0.02405 -0.07165 -0.057403 0 -0.065039 -0.041122 -0.050009 -0.053879 -0.056301 -0.082816 -3.7458 -0.010929 0.030998 -0.016456 0.19374 0.11408 0.013807 -0.056599 -0.15711 0.18166 0.18308 0.16545 0.061723 -0.00022162 -0.001272 -0.00066002 -0.0012071 1.1778 0 0 -0.068197 0 0.0091078 -0.01963 -0.15266 0 0
1.6953 -0.022118 -0.02713 -0.072942 -0.05842 0 -0.054842 -0.043617 -0.052976 -0.058007 -0.051592 -0.060167 -3.5449 0.018529 0.054233 -0.019384 0.18882 0.09746 -0.0047297 -0.068771 -0.16353 0.17619 0.18873 0.16302 0.065754 -0.00021005 -0.00081937 -0.00075569 -0.00052393 1.1047 0 0 -0.061061 0 0.038572 0.014627 -0.15398 0 0
1.6992 -0.022663 -0.024808 -0.066609 -0.039572 0 -0.027668 -0.043112 -0.050817 -0.061396 -0.040763 -0.043875 -3.3652 0.039034 0.079469 -0.023893 0.1743 0.081698 -0.029157 -0.081467 -0.17218 0.15765 0.17957 0.155 0.063413 -0.00018866 -0.00068081 -0.00037928 5.3338e-06 0.96605 0 0 -0.058295 0 0.06124 0.042282 -0.15064 0 0
1.7031 -0.022103 -0.019109 -0.050936 -0.012882 0 0.0015015 -0.037843 -0.04186 -0.054666 -0.026119 -0.038984 -3.1975 0.048835 0.10378 -0.029307 0.14948 0.067682 -0.054497 -0.092042 -0.18063 0.12676 0.15556 0.13837 0.05556 -0.00046363 -0.00080791 -0.0002478 -8.499e-05 0.76976 0 0 -0.054812 0 0.075611 0.062618 -0.14201 0 0
1.707 -0.01955 -0.013026 -0.028 0.0058848 0 0.01835 -0.026977 -0.026315 -0.033307 -0.012982 -0.040306 -3.025 0.046575 0.12367 -0.034639 0.11412 0.055425 -0.075352 -0.097836 -0.18596 0.08497 0.11729 0.11118 0.043 -0.00093753 -0.0007464 -0.0007055 -0.00041181 0.52352 0 0 -0.043668 0 0.080602 0.075531 -0.12765 0 0
1.7109 -0.014028 -0.0084428 -0.0095905 0.0086737 0 0.017373 -0.012624 -0.007876 -0.0038715 -0.0058834 -0.035471 -2.8409 0.028987 0.1291 -0.036673 0.067763 0.041882 -0.080666 -0.093807 -0.18008 0.035991 0.065211 0.074588 0.02528 -0.0012132 -0.00023671 -0.001403 -0.00024886 0.2514 0 0 -0.022975 0 0.073299 0.080658 -0.10663 0 0
1.7148 -0.0061122 -0.0052357 -0.010221 0.00072506 0 0.0040243 0.00045124 0.0074633 0.020306 -0.0041599 -0.016268 -2.6545 0.004038 0.11845 -0.034051 0.018662 0.023906 -0.071157 -0.082947 -0.16199 -0.0094843 0.0097232 0.032638 0.004535 -0.001044 0.00044082 -0.0016978 0.00055187 -0.0040702 0 0 0.0016507 0 0.058308 0.081654 -0.082777 0 0
1.7188 0.0019852 -0.0019839 -0.031596 -0.0051849 0 -0.010108 0.0079125 0.015338 0.029975 -0.002411 0.012823 -2.4806 -0.023137 0.093251 -0.027137 -0.028142 0.0011519 -0.050064 -0.068508 -0.13364 -0.045826 -0.043555 -0.0093662 -0.017785 -0.00061644 0.00074464 -0.0013218 0.0013026 -0.20205 0 0 0.021568 0 0.037899 0.079285 -0.057964 0 0
1.7227 0.0081961 0.0026226 -0.055906 -0.00072009 0 -0.015261 0.009257 0.016354 0.026909 0.0040303 0.03841 -2.3235 -0.048279 0.055815 -0.016751 -0.068402 -0.025977 -0.0208 -0.053527 -0.097782 -0.068713 -0.090117 -0.046461 -0.040184 -0.00033485 0.00042995 -0.00062068 0.0012165 -0.3305 0 0 0.032024 0 0.013811 0.073734 -0.033459 0 0
1.7266 0.012443 0.0089412 -0.058761 0.011203 0 -0.0089353 0.0084315 0.015601 0.020952 0.014482 0.050602 -2.1708 -0.06572 0.010546 -0.004719 -0.096181 -0.055963 0.01124 -0.042534 -0.059634 -0.072541 -0.12406 -0.075036 -0.060205 -0.00034592 -0.00023363 -0.00015283 0.0003258 -0.41567 0 0 0.03487 0 -0.012063 0.064362 -0.01048 0 0
1.7305 0.016645 0.016535 -0.031809 0.021024 0 0.0044556 0.01098 0.018655 0.02123 0.024329 0.050893 -2.0038 -0.070831 -0.030196 0.00382 -0.1061 -0.083562 0.035972 -0.04114 -0.032085 -0.056353 -0.14132 -0.093573 -0.073623 -0.00035112 -0.00077654 -0.0001144 -0.00046986 -0.50441 0 0 0.035303 0 -0.03718 0.049666 0.010763 0 0
1.7344 0.022924 0.024808 0.0072402 0.023285 0 0.018479 0.020089 0.027611 0.030141 0.030703 0.04787 -1.8142 -0.069183 -0.059458 0.0063803 -0.10397 -0.10617 0.050109 -0.047342 -0.020443 -0.031594 -0.14918 -0.10309 -0.080922 5.6319e-05 -0.00097544 -0.0002008 -0.00032716 -0.63345 0 0 0.036965 0 -0.060777 0.030472 0.030959 0 0
1.7383 0.031849 0.033392 0.02866 0.022333 0 0.029737 0.034613 0.040301 0.044082 0.035679 0.047131 -1.6113 -0.065286 -0.074904 0.0018844 -0.093108 -0.12326 0.05217 -0.05939 -0.027072 -0.0049334 -0.15238 -0.10679 -0.083186 0.00089157 -0.00094653 -1.4046e-05 0.00063173 -0.80857 0 0 0.040432 0 -0.082856 0.0068146 0.049584 0 0
1.7422 0.042321 0.042068 0.016921 0.027534 0 0.039267 0.050189 0.052548 0.057706 0.043236 0.047564 -1.4142 -0.064329 -0.075752 -0.010176 -0.077408 -0.13508 0.041398 -0.075008 -0.05295 0.016723 -0.15624 -0.10857 -0.08224 0.0016802 -0.00086466 0.00046257 0.0014202 -1.0059 0 0 0.045254 0 -0.10368 -0.021188 0.065671 0 0
1.7461 0.052842 0.050546 -0.01489 0.04351 0 0.049908 0.062104 0.060933 0.066785 0.053785 0.047052 -1.2336 -0.077791 -0.063726 -0.030226 -0.063628 -0.14391 0.015383 -0.089925 -0.098966 0.020488 -0.17143 -0.11135 -0.083595 0.0018931 -0.00071237 0.00084443 0.0012027 -1.1887 0 0 0.051657 0 -0.12428 -0.054318 0.074362 0 0
1.75 0.062583 0.05846 -0.03519 0.06544 0 0.062503 0.067812 0.064201 0.068882 0.06306 0.048461 -1.0609 -0.10937 -0.051651 -0.05347 -0.05625 -0.1553 -0.021335 -0.10154 -0.15348 0.0044303 -0.20192 -0.11629 -0.093959 0.0014554 -0.00036375 0.00078201 0.00013927 -1.3264 0 0 0.059443 0 -0.14619 -0.091174 0.070985 0 0
1.7539 0.071235 0.065562 -0.01907 0.083417 0 0.074409 0.067943 0.0634 0.064091 0.066978 0.056842 -0.87157 -0.15521 -0.046125 -0.077072 -0.053974 -0.17098 -0.065744 -0.11132 -0.21025 -0.026681 -0.24436 -0.12344 -0.11496 0.00079398 0.00014668 0.00035591 -0.00082545 -1.4078 0 0 0.066192 0 -0.16947 -0.13014 0.054075 0 0
1.7578 0.078227 0.071844 0.032651 0.090646 0 0.081491 0.065795 0.061555 0.056406 0.06684 0.071013 -0.64392 -0.21085 -0.050704 -0.099309 -0.05467 -0.19125 -0.11583 -0.12129 -0.26605 -0.068566 -0.2948 -0.13295 -0.14692 0.00039707 0.00055386 -9.2795e-06 -0.00096368 -1.4459 0 0 0.068364 0 -0.19358 -0.16939 0.02292 0 0
1.7617 0.082626 0.077432 0.09411 0.087586 0 0.081751 0.065725 0.062671 0.053 0.068596 0.081298 -0.37616 -0.26907 -0.068092 -0.11851 -0.054497 -0.21535 -0.16926 -0.13484 -0.31846 -0.11504 -0.34667 -0.14544 -0.1891 0.00037966 0.0006131 -1.4538e-05 -0.00045909 -1.4749 0 0 0.065203 0 -0.21728 -0.20606 -0.022625 0 0
1.7656 0.084053 0.082332 0.13194 0.079715 0 0.077466 0.07094 0.069545 0.059696 0.07666 0.07866 -0.089249 -0.31058 -0.094927 -0.13315 -0.043932 -0.23746 -0.21948 -0.15915 -0.36798 -0.15347 -0.38281 -0.16133 -0.23452 0.00049278 0.00037995 0.00018251 -8.2379e-05 -1.5359 0 0 0.061066 0 -0.23513 -0.23061 -0.076927 0 0
1.7695 0.083556 0.086298 0.12646 0.072963 0 0.074018 0.08158 0.081333 0.075771 0.089098 0.065987 0.1892 -0.32768 -0.1195 -0.14485 -0.022075 -0.25264 -0.26079 -0.19255 -0.41733 -0.18015 -0.39747 -0.18018 -0.27373 0.00048475 0.00017552 0.00014932 -0.0002739 -1.6549 0 0 0.062751 0 -0.24397 -0.23895 -0.1273 0 0
1.7734 0.083231 0.088951 0.083953 0.071296 0 0.07622 0.094333 0.093278 0.093645 0.099428 0.05796 0.44728 -0.31731 -0.13632 -0.15401 0.0096945 -0.25919 -0.28952 -0.23274 -0.46598 -0.19501 -0.38902 -0.20091 -0.30271 0.00035178 0.00026625 -0.00031116 -0.00067995 -1.8252 0 0 0.073789 0 -0.24162 -0.22803 -0.16716 0 0
1.7773 0.084643 0.090064 0.033963 0.076526 0 0.084863 0.10422 0.099855 0.10486 0.10294 0.067938 0.69905 -0.27866 -0.14103 -0.16094 0.048551 -0.2565 -0.30275 -0.27643 -0.5123 -0.19928 -0.358 -0.22284 -0.31864 0.00021871 0.0006229 -0.00087394 -0.00063079 -2.0087 0 0 0.091396 0 -0.22667 -0.19607 -0.19086 0 0
1.7813 0.087442 0.089736 0.012208 0.087817 0 0.096008 0.10762 0.099205 0.1071 0.1007 0.095201 0.97339 -0.21209 -0.12842 -0.16533 0.086465 -0.24553 -0.29522 -0.31582 -0.54889 -0.19649 -0.30796 -0.24599 -0.31867 8.0512e-05 0.0010164 -0.00096426 2.497e-05 -2.1601 0 0 0.10915 0 -0.19687 -0.14038 -0.18942 0 0
1.7852 0.0895 0.088296 0.037226 0.10055 0 0.10353 0.10446 0.094816 0.10531 0.097536 0.1259 1.2904 -0.13691 -0.10586 -0.16701 0.10956 -0.23501 -0.27315 -0.34097 -0.56481 -0.19491 -0.25802 -0.26999 -0.31129 -0.00020678 0.001298 -0.00034174 0.00069634 -2.2547 0 0 0.12238 0 -0.15968 -0.074166 -0.16792 0 0
1.7891 0.088527 0.085981 0.095132 0.10726 0 0.10306 0.09796 0.092546 0.1062 0.096951 0.14602 1.6453 -0.068453 -0.082466 -0.16617 0.11322 -0.23024 -0.24585 -0.34993 -0.55748 -0.19701 -0.22051 -0.29247 -0.30473 -0.00065845 0.0015054 0.00059344 0.00069077 -2.2975 0 0 0.13062 0 -0.12371 -0.01123 -0.13719 0 0
1.793 0.083805 0.082709 0.14591 0.10223 0 0.094622 0.092169 0.095506 0.11169 0.098607 0.15191 2.0138 -0.016394 -0.063651 -0.16277 0.095383 -0.2335 -0.21931 -0.3418 -0.52595 -0.20281 -0.20243 -0.30876 -0.30358 -0.00099766 0.0016832 0.0011061 -6.5703e-06 -2.3068 0 0 0.1352 0 -0.095189 0.038952 -0.10448 0 0
1.7969 0.076665 0.078221 0.15103 0.086374 0 0.082045 0.089194 0.10141 0.11768 0.099982 0.14837 2.3728 0.010325 -0.054481 -0.15688 0.055768 -0.24596 -0.19979 -0.31691 -0.47111 -0.21114 -0.20932 -0.31368 -0.3118 -0.00088883 0.001691 0.00077583 -0.00069151 -2.2854 0 0 0.13568 0 -0.08057 0.066883 -0.077603 0 0
1.8008 0.069446 0.072519 0.10344 0.067343 0 0.070009 0.088016 0.10458 0.11827 0.099081 0.1393 2.7175 -0.0051345 -0.060165 -0.14806 -0.00086866 -0.26329 -0.19762 -0.27682 -0.40078 -0.21507 -0.24656 -0.30437 -0.3319 -0.00035221 0.0013016 -0.0001215 -0.00068501 -2.2103 0 0 0.12964 0 -0.094246 0.053719 -0.071034 0 0
1.8047 0.063847 0.066162 0.03499 0.0537 0 0.061006 0.085419 0.10031 0.11048 0.094941 0.12361 3.0611 -0.045668 -0.06992 -0.1375 -0.054037 -0.27318 -0.20575 -0.23367 -0.33697 -0.21016 -0.29179 -0.28156 -0.35237 0.00015396 0.00051828 -0.00086025 -4.4533e-05 -2.0491 0 0 0.11597 0 -0.12777 0.015137 -0.079963 0 0
1.8086 0.059875 0.059977 -0.007531 0.048436 0 0.05458 0.078203 0.087873 0.095262 0.086624 0.10065 3.4194 -0.10294 -0.077481 -0.12534 -0.094062 -0.26921 -0.21867 -0.19168 -0.28849 -0.19521 -0.33325 -0.24856 -0.36612 0.00016731 -0.00028629 -0.0009041 0.00052301 -1.7921 0 0 0.0974 0 -0.17605 -0.039961 -0.099987 0 0
1.8125 0.056032 0.054318 0.00099172 0.047958 0 0.049053 0.065307 0.070117 0.075722 0.073449 0.075934 3.7981 -0.16787 -0.077236 -0.11172 -0.11271 -0.24649 -0.23042 -0.15444 -0.26158 -0.17004 -0.35983 -0.20893 -0.36667 -0.00026302 -0.00064646 -0.00034393 0.00042539 -1.4704 0 0 0.078834 0 -0.2329 -0.10179 -0.12577 0 0
1.8164 0.050464 0.048547 0.045607 0.046942 0 0.043735 0.048712 0.051359 0.055488 0.056815 0.057835 4.1918 -0.22625 -0.061247 -0.096721 -0.09787 -0.19854 -0.23068 -0.12634 -0.2623 -0.13551 -0.3541 -0.1652 -0.34375 -0.00057929 -0.00045124 0.00024584 -0.00021975 -1.1418 0 0 0.063238 0 -0.28749 -0.15457 -0.14788 0 0
1.8203 0.042247 0.0414 0.086341 0.043293 0 0.039325 0.032542 0.035391 0.038138 0.040674 0.048083 4.5943 -0.26029 -0.030026 -0.081434 -0.049699 -0.13243 -0.21068 -0.10843 -0.27727 -0.098207 -0.30746 -0.11946 -0.29549 -0.00029704 -7.1563e-05 0.00035813 -0.00078077 -0.85541 0 0 0.049553 0 -0.32359 -0.18091 -0.1545 0 0
1.8242 0.031958 0.032084 0.092062 0.038044 0 0.036168 0.020665 0.024293 0.026054 0.028674 0.038505 5.0048 -0.2683 0.0060662 -0.067345 0.016839 -0.063379 -0.17508 -0.097338 -0.2869 -0.06274 -0.23286 -0.074579 -0.23307 0.00044301 8.2269e-06 -1.8548e-05 -0.00083215 -0.62127 0 0 0.03484 0 -0.33803 -0.18255 -0.14593 0 0
1.8281 0.021173 0.021117 0.063052 0.031427 0 0.03237 0.01407 0.017534 0.018266 0.020426 0.019816 5.4252 -0.24984 0.039884 -0.055573 0.092861 -0.00060983 -0.12801 -0.091212 -0.27974 -0.030532 -0.13884 -0.034051 -0.16366 0.00098075 -0.00031399 -0.0004622 -0.00057899 -0.40965 0 0 0.018018 0 -0.32987 -0.16203 -0.12379 0 0
1.832 0.011298 0.010041 0.024987 0.020884 0 0.024209 0.0099361 0.011753 0.0099541 0.011447 -0.0068974 5.8523 -0.20642 0.063879 -0.047209 0.16867 0.046845 -0.075017 -0.0879 -0.24552 -0.0021835 -0.035768 -5.2103e-05 -0.095232 0.00082698 -0.00066185 -0.00055412 -0.00053994 -0.17779 0 0 0.00094646 0 -0.30008 -0.12407 -0.091292 0 0
1.8359 0.0026199 0.00014848 0.0038126 0.0040469 0 0.0090483 0.0034612 0.0024657 -0.004092 -0.0023095 -0.030052 6.2778 -0.14231 0.063298 -0.044364 0.22531 0.063162 -0.029185 -0.082718 -0.16948 0.024335 0.054393 0.028396 -0.043321 0.00020511 -0.00058708 -0.00025017 -0.0008911 0.097432 0 0 -0.014019 0 -0.25313 -0.079791 -0.057638 0 0
1.8398 -0.0057207 -0.0085888 0.0055671 -0.016845 0 -0.011672 -0.0085485 -0.012469 -0.024262 -0.019943 -0.040173 6.6949 -0.077344 0.043342 -0.04428 0.25787 0.058264 0.0017215 -0.070972 -0.074487 0.053713 0.11905 0.054906 -0.0099065 -0.00015755 -4.3505e-05 0.00013495 -0.0012374 0.40503 0 0 -0.02686 0 -0.20739 -0.043836 -0.033582 0 0
1.8438 -0.014911 -0.017367 0.016157 -0.034999 0 -0.032386 -0.025062 -0.030334 -0.044723 -0.036173 -0.041067 7.1053 -0.020969 0.010927 -0.044368 0.26728 0.041576 0.017188 -0.050308 0.022024 0.087162 0.15655 0.082756 0.00797 0.00021245 0.00056596 0.0002543 -0.0010701 0.70997 0 0 -0.039729 0 -0.17142 -0.020167 -0.022075 0 0
1.8477 -0.025563 -0.02734 0.016311 -0.044584 0 -0.046866 -0.041441 -0.045004 -0.058245 -0.046506 -0.046041 7.5161 0.019516 -0.027167 -0.042183 0.25531 0.021621 0.018011 -0.019052 0.10499 0.12477 0.16719 0.11194 0.013816 0.0010294 0.00079177 2.1211e-05 -0.00037992 0.97501 0 0 -0.054036 0 -0.15159 -0.010815 -0.024335 0 0
1.8516 -0.037468 -0.038621 -0.0035891 -0.046216 0 -0.052627 -0.052938 -0.051962 -0.062783 -0.051291 -0.062678 7.9299 0.034871 -0.06052 -0.033905 0.22503 0.010603 0.0067435 0.024959 0.15315 0.16521 0.15315 0.13907 0.013528 0.0015345 0.00054576 -0.00038409 0.00027935 1.177 0 0 -0.068092 0 -0.15558 -0.016838 -0.040386 0 0
1.8555 -0.050047 -0.050469 -0.038926 -0.046565 0 -0.052707 -0.058278 -0.052507 -0.062873 -0.054425 -0.083292 8.34 0.020475 -0.073955 -0.015538 0.1876 0.022344 -0.0069356 0.078766 0.14828 0.20142 0.1282 0.16029 0.018476 0.0012723 0.00011397 -0.00073594 0.00036378 1.312 0 0 -0.077904 0 -0.185 -0.033183 -0.062216 0 0
1.8594 -0.062871 -0.062339 -0.07597 -0.052437 0 -0.053448 -0.060481 -0.052936 -0.064431 -0.058854 -0.092251 8.7374 -0.010949 -0.0681 0.0094921 0.15407 0.051422 -0.015491 0.13253 0.10959 0.22867 0.10723 0.17476 0.032322 0.00054749 -0.0001679 -0.00095778 -8.4921e-05 1.3944 0 0 -0.080351 0 -0.22666 -0.051843 -0.080039 0 0
1.8633 -0.075745 -0.074489 -0.10099 -0.065432 0 -0.060206 -0.064521 -0.059209 -0.069071 -0.064523 -0.082337 9.1201 -0.052513 -0.044511 0.038322 0.12959 0.092785 -0.016139 0.17965 0.049919 0.24468 0.096548 0.18544 0.055333 0.00010782 -0.00018679 -0.0011174 -0.00050165 1.4563 0 0 -0.075862 0 -0.27345 -0.06973 -0.089267 0 0
1.8672 -0.088441 -0.087416 -0.10864 -0.082126 0 -0.074327 -0.073868 -0.072144 -0.074441 -0.07083 -0.062392 9.4948 -0.096724 -0.0062463 0.067435 0.11847 0.13994 -0.0070771 0.2135 -0.015837 0.24809 0.10111 0.19672 0.086568 0.00040232 -2.3962e-05 -0.0012791 -0.00043105 1.5438 0 0 -0.068596 0 -0.31802 -0.084219 -0.086234 0 0
1.8711 -0.10056 -0.10076 -0.10587 -0.098454 0 -0.093284 -0.088451 -0.087554 -0.079549 -0.079506 -0.048739 9.8662 -0.1301 0.040238 0.088611 0.12828 0.17925 0.013407 0.22002 -0.058625 0.23793 0.12752 0.21157 0.12214 0.0011686 0.00023728 -0.0013935 -2.6765e-05 1.7003 0 0 -0.064421 0 -0.34735 -0.091627 -0.066041 0 0
1.875 -0.11173 -0.11304 -0.10757 -0.11296 0 -0.11306 -0.10501 -0.10065 -0.087705 -0.093231 -0.050909 10.227 -0.1454 0.083293 0.097063 0.1544 0.20201 0.039597 0.20105 -0.063413 0.22364 0.16777 0.23083 0.15431 0.0017171 0.00058385 -0.0013299 0.00014582 1.9415 0 0 -0.068236 0 -0.35791 -0.091648 -0.036362 0 0
1.8789 -0.12174 -0.12273 -0.12435 -0.12596 0 -0.13038 -0.11913 -0.10994 -0.10265 -0.11114 -0.066915 10.56 -0.14352 0.11889 0.093643 0.19145 0.20972 0.068075 0.16426 -0.034217 0.21147 0.21513 0.25508 0.18047 0.0015764 0.00097101 -0.00099927 -0.00020588 2.2409 0 0 -0.081902 0 -0.35269 -0.084272 -0.0040036 0 0
1.8828 -0.13051 -0.12964 -0.15089 -0.13693 0 -0.14341 -0.12775 -0.11719 -0.12246 -0.12737 -0.090489 10.855 -0.12564 0.14476 0.079814 0.23553 0.20486 0.096806 0.11627 0.02385 0.20566 0.26517 0.28617 0.19939 0.0008692 0.0012569 -0.0004494 -0.0006937 2.5431 0 0 -0.10347 0 -0.33439 -0.069078 0.026114 0 0
1.8867 -0.13788 -0.13511 -0.16761 -0.14411 0 -0.15123 -0.13102 -0.12451 -0.13959 -0.13596 -0.11879 11.12 -0.094114 0.15904 0.058443 0.28178 0.19215 0.12386 0.066399 0.10175 0.21077 0.3131 0.32617 0.21046 0.00013642 0.001322 0.00013327 -0.00060128 2.8022 0 0 -0.12809 0 -0.30698 -0.045266 0.048214 0 0
1.8906 -0.14371 -0.14085 -0.15812 -0.14686 0 -0.15357 -0.13269 -0.13258 -0.1485 -0.13758 -0.15086 11.375 -0.055206 0.16056 0.038229 0.32146 0.18285 0.14721 0.033487 0.17796 0.23111 0.35306 0.37408 0.21549 -0.00013568 0.0012265 0.00050277 0.00034281 3.0155 0 0 -0.15051 0 -0.27832 -0.012733 0.054897 0 0
1.8945 -0.14841 -0.14746 -0.12816 -0.14742 0 -0.15149 -0.13827 -0.14165 -0.15244 -0.14019 -0.18096 11.632 -0.016422 0.1546 0.025459 0.35206 0.1819 0.16746 0.021437 0.23991 0.26 0.38627 0.42401 0.21956 0.00016056 0.0011475 0.00047408 0.0015938 3.2201 0 0 -0.16764 0 -0.2529 0.022245 0.050964 0 0
1.8984 -0.15302 -0.15433 -0.10547 -0.1495 0 -0.14799 -0.15133 -0.15296 -0.16071 -0.15168 -0.19872 11.882 0.020363 0.1426 0.022027 0.37315 0.18933 0.18463 0.030324 0.28561 0.29436 0.41331 0.46763 0.22448 0.00077717 0.0011113 4.2808e-05 0.0022526 3.455 0 0 -0.17959 0 -0.23063 0.055937 0.039276 0 0
1.9023 -0.15859 -0.16067 -0.1163 -0.15515 0 -0.14743 -0.17039 -0.16795 -0.17813 -0.17172 -0.19881 12.105 0.05396 0.1261 0.028712 0.38511 0.20395 0.19879 0.058351 0.31534 0.3311 0.43502 0.49951 0.23177 0.0013487 0.00085823 -0.00056153 0.0019247 3.7206 0 0 -0.18834 0 -0.21051 0.084647 0.023114 0 0
1.9063 -0.16528 -0.16665 -0.1587 -0.16345 0 -0.15333 -0.18904 -0.18554 -0.19854 -0.19147 -0.18941 12.288 0.083913 0.10695 0.045128 0.38949 0.22151 0.20973 0.10074 0.33341 0.36599 0.45192 0.52099 0.2432 0.0016196 0.00010348 -0.00096511 0.0011125 3.9754 0 0 -0.19569 0 -0.18834 0.10169 0.0078364 0 0
1.9102 -0.17227 -0.17308 -0.20052 -0.17241 0 -0.166 -0.20014 -0.20102 -0.2103 -0.20188 -0.18723 12.439 0.11167 0.089707 0.06385 0.39298 0.23494 0.21887 0.14331 0.35207 0.39636 0.4658 0.53856 0.25822 0.0015501 -0.0010124 -0.00087919 0.0007376 4.1707 0 0 -0.2025 0 -0.15886 0.10618 -0.001876 0 0
1.9141 -0.17876 -0.18033 -0.20769 -0.18131 0 -0.18211 -0.20113 -0.20886 -0.20865 -0.20188 -0.20218 12.575 0.13725 0.077368 0.080158 0.39908 0.2433 0.22755 0.1798 0.37488 0.42258 0.47766 0.55806 0.27539 0.0013027 -0.0018136 -0.00032074 0.0012733 4.2907 0 0 -0.20929 0 -0.12256 0.10266 -0.0066064 0 0
1.918 -0.18505 -0.18751 -0.1777 -0.19065 0 -0.19672 -0.19592 -0.20744 -0.20124 -0.19851 -0.22722 12.698 0.15963 0.071979 0.091711 0.40912 0.24724 0.23643 0.20773 0.40168 0.44471 0.48789 0.57957 0.29362 0.0011257 -0.0015766 0.00038063 0.0023494 4.3602 0 0 -0.21661 0 -0.081302 0.094528 -0.0074902 0 0
1.9219 -0.19214 -0.19314 -0.14497 -0.2001 0 -0.20645 -0.19159 -0.20099 -0.2003 -0.19952 -0.24494 12.793 0.17729 0.075348 0.096784 0.42369 0.2485 0.24607 0.22603 0.43048 0.46299 0.49676 0.59776 0.31166 0.001174 -0.00022682 0.00083906 0.0031927 4.4155 0 0 -0.22391 0 -0.038336 0.085935 -0.0064453 0 0
1.9258 -0.20012 -0.19648 -0.15032 -0.20734 0 -0.21114 -0.1928 -0.19672 -0.20981 -0.20672 -0.24404 12.842 0.18425 0.089694 0.09414 0.44015 0.2524 0.25583 0.23608 0.451 0.47566 0.50414 0.60701 0.32532 0.0013827 0.0014613 0.00092157 0.0034122 4.472 0 0 -0.22846 0 -0.0061767 0.084575 -0.0083963 0 0
1.9297 -0.20704 -0.1981 -0.20204 -0.20964 0 -0.21255 -0.19878 -0.19926 -0.22166 -0.21607 -0.22876 12.849 0.18209 0.10728 0.088436 0.45267 0.26009 0.26331 0.24436 0.45941 0.4829 0.51015 0.60659 0.33228 0.0015277 0.0024353 0.0008095 0.0033184 4.5171 0 0 -0.22681 0 0.009136 0.089588 -0.014654 0 0
1.9336 -0.20987 -0.19908 -0.26521 -0.20637 0 -0.21159 -0.20516 -0.20745 -0.22484 -0.22254 -0.21269 12.838 0.17181 0.12407 0.080693 0.45858 0.26973 0.26675 0.25139 0.4559 0.48359 0.51419 0.60093 0.33071 0.0014595 0.0022165 0.0007394 0.0034891 4.5303 0 0 -0.21839 0 0.0053818 0.09851 -0.024369 0 0
1.9375 -0.20715 -0.19957 -0.29024 -0.19962 0 -0.20705 -0.20813 -0.21563 -0.21707 -0.22351 -0.20511 12.841 0.15492 0.13643 0.071431 0.45604 0.27877 0.26465 0.25669 0.44206 0.47676 0.51549 0.59515 0.31931 0.0012892 0.0012417 0.00069494 0.0040878 4.5014 0 0 -0.20756 0 -0.017899 0.10828 -0.036023 0 0
1.9414 -0.20065 -0.19851 -0.25497 -0.19248 0 -0.1976 -0.20681 -0.21796 -0.20602 -0.21815 -0.20482 12.857 0.13391 0.13927 0.059792 0.44306 0.28135 0.25465 0.25661 0.42218 0.46003 0.51215 0.59043 0.2959 0.001303 0.00040718 0.0004058 0.0046745 4.4309 0 0 -0.20069 0 -0.059995 0.11286 -0.045865 0 0
1.9453 -0.19395 -0.19467 -0.18317 -0.18706 0 -0.18503 -0.20224 -0.21217 -0.19975 -0.20626 -0.20554 12.858 0.11305 0.13295 0.043185 0.424 0.27177 0.23801 0.24499 0.4053 0.43373 0.50244 0.58379 0.26422 0.0016506 0.00029926 -0.00030437 0.0046932 4.3206 0 0 -0.20043 0 -0.10859 0.10592 -0.048048 0 0
1.9492 -0.18932 -0.18799 -0.12457 -0.18403 0 -0.17492 -0.19538 -0.20043 -0.19811 -0.18966 -0.20396 12.805 0.092881 0.12397 0.02166 0.40496 0.25348 0.21886 0.22277 0.3928 0.40148 0.48735 0.57202 0.23147 0.002128 0.0008394 -0.0011862 0.0040957 4.1746 0 0 -0.20292 0 -0.15317 0.089072 -0.042349 0 0
1.9531 -0.18584 -0.17995 -0.11505 -0.18299 0 -0.17273 -0.18686 -0.18758 -0.19489 -0.17419 -0.20103 12.68 0.072329 0.11677 -0.0039537 0.38905 0.23032 0.19948 0.19203 0.38267 0.36528 0.46735 0.55558 0.20228 0.0023216 0.0015669 -0.0016555 0.0034258 4.0128 0 0 -0.20166 0 -0.18905 0.063929 -0.029655 0 0
1.957 -0.18077 -0.17238 -0.15051 -0.18231 0 -0.17826 -0.17825 -0.17804 -0.18714 -0.16734 -0.19741 12.498 0.049647 0.11597 -0.032094 0.37885 0.20736 0.18206 0.15628 0.3713 0.32735 0.44315 0.5384 0.18129 0.0020068 0.0021329 -0.0012934 0.0032795 3.8732 0 0 -0.19439 0 -0.21284 0.032924 -0.011872 0 0
1.9609 -0.17267 -0.16605 -0.19344 -0.17874 0 -0.18417 -0.17209 -0.17327 -0.17938 -0.17162 -0.19146 12.287 0.019052 0.12926 -0.056373 0.37626 0.19772 0.16892 0.12744 0.34527 0.29214 0.41549 0.52383 0.17746 0.001398 0.0024748 -0.00027914 0.0037147 3.7849 0 0 -0.18538 0 -0.22289 0.00081656 0.0040372 0 0
1.9648 -0.16263 -0.16018 -0.20391 -0.16897 0 -0.18103 -0.16935 -0.17097 -0.1773 -0.18024 -0.18272 12.064 -0.018989 0.15035 -0.070925 0.37415 0.20396 0.1566 0.11499 0.30018 0.26249 0.38614 0.51113 0.18547 0.00097228 0.0026152 0.00070745 0.0042238 3.7317 0 0 -0.18017 0 -0.23048 -0.028658 0.010485 0 0
1.9688 -0.15255 -0.1531 -0.16983 -0.15295 0 -0.16525 -0.16702 -0.16665 -0.17864 -0.18123 -0.17482 11.825 -0.061271 0.1723 -0.07402 0.36745 0.22241 0.14202 0.12069 0.23825 0.23942 0.35487 0.49592 0.19956 0.001029 0.0024727 0.001062 0.0042706 3.646 0 0 -0.17842 0 -0.24086 -0.055478 0.0048945 0 0
1.9727 -0.14242 -0.14338 -0.1145 -0.13535 0 -0.14223 -0.15923 -0.15681 -0.17328 -0.16759 -0.17181 11.56 -0.10375 0.18846 -0.065228 0.35201 0.24792 0.1226 0.14412 0.16353 0.22358 0.32119 0.474 0.21401 0.0014261 0.0019772 0.00076039 0.003813 3.4513 0 0 -0.17326 0 -0.25711 -0.079873 -0.013999 0 0
1.9766 -0.13024 -0.13057 -0.077503 -0.12223 0 -0.12126 -0.14229 -0.14139 -0.15365 -0.14343 -0.17143 11.267 -0.13867 0.18823 -0.045247 0.32219 0.27033 0.094738 0.18209 0.084712 0.21577 0.28375 0.44456 0.21963 0.0017518 0.0013182 0.00030244 0.0032829 3.124 0 0 -0.15866 0 -0.28124 -0.10248 -0.046887 0 0
1.9805 -0.11488 -0.11536 -0.083713 -0.11487 0 -0.10694 -0.11902 -0.12343 -0.12398 -0.11968 -0.16476 10.954 -0.15195 0.16036 -0.02292 0.27659 0.26942 0.057905 0.21758 0.022736 0.21393 0.24167 0.40962 0.20382 0.0017382 0.00093786 0.00017443 0.0030967 2.7166 0 0 -0.13666 0 -0.30542 -0.12233 -0.087275 0 0
1.9844 -0.098611 -0.099415 -0.12322 -0.10761 0 -0.095744 -0.097551 -0.1063 -0.097408 -0.10366 -0.14483 10.63 -0.14362 0.11272 -0.0075302 0.22484 0.24233 0.018525 0.23641 -0.015755 0.21271 0.19805 0.37081 0.16924 0.0014973 0.0011743 0.00039145 0.0032538 2.3189 0 0 -0.1159 0 -0.31907 -0.13674 -0.12565 0 0
1.9883 -0.085931 -0.085038 -0.15811 -0.093449 0 -0.081657 -0.084947 -0.091365 -0.083394 -0.093555 -0.11477 10.291 -0.11509 0.051208 -0.0036015 0.17324 0.18973 -0.019205 0.23147 -0.03 0.20877 0.15565 0.32731 0.11865 0.0013697 0.0019145 0.00056576 0.0034327 1.9915 0 0 -0.10232 0 -0.31605 -0.14288 -0.15734 0 0
1.9922 -0.079376 -0.074337 -0.15243 -0.072651 0 -0.064948 -0.081542 -0.078214 -0.078969 -0.082839 -0.085086 9.9317 -0.069769 -0.016816 -0.014567 0.12842 0.11497 -0.051051 0.19752 -0.022157 0.19869 0.11758 0.27742 0.056351 0.0015765 0.002652 0.00037487 0.003422 1.7314 0 0 -0.092165 0 -0.29147 -0.13814 -0.17835 0 0
1.9961 -0.076598 -0.068076 -0.10248 -0.054896 0 -0.054138 -0.081127 -0.066676 -0.072964 -0.068834 -0.062274 9.5509 -0.017813 -0.075718 -0.044507 0.10366 0.028965 -0.069409 0.12744 -0.0029163 0.17524 0.091285 0.22221 -0.0076186 0.0020222 0.0029141 -9.9536e-05 0.003364 1.4946 0 0 -0.075771 0 -0.23903 -0.11771 -0.18276 0 0
2 -0.072202 -0.064896 -0.041642 -0.050893 0 -0.057645 -0.076614 -0.057463 -0.058087 -0.055206 -0.042456 9.1598 0.021966 -0.11428 -0.082579 0.1 -0.045942 -0.07668 0.040228 0.0034922 0.13886 0.077108 0.16716 -0.060576 0.0023961 0.0026246 -0.0005016 0.0035402 1.2457 0 0 -0.04865 0 -0.17529 -0.090014 -0.17614 0 0
2.0039 -0.06285 -0.061866 -0.013267 -0.060893 0 -0.072894 -0.06549 -0.050351 -0.03757 -0.046165 -0.01843 8.7705 0.042429 -0.13248 -0.12022 0.11239 -0.10137 -0.078007 -0.049282 -0.012152 0.093274 0.070989 0.11971 -0.099415 0.0024293 0.0020648 -0.00060169 0.0039705 0.9835 0 0 -0.017953 0 -0.11405 -0.064167 -0.16382 0 0
2.0078 -0.050537 -0.056373 -0.033156 -0.07218 0 -0.084772 -0.050295 -0.04251 -0.020093 -0.040126 0.0079409 8.3831 0.039925 -0.13146 -0.15122 0.13624 -0.13295 -0.077507 -0.13006 -0.05395 0.042086 0.068762 0.084725 -0.12302 0.0020758 0.0015518 -0.0004952 0.0043124 0.7278 0 0 0.0032684 0 -0.065333 -0.047541 -0.14943 0 0
2.0117 -0.040658 -0.048115 -0.074754 -0.06949 0 -0.077007 -0.034955 -0.030314 -0.010033 -0.03104 0.024178 7.9863 0.012235 -0.11424 -0.16836 0.16487 -0.13782 -0.080532 -0.1889 -0.12339 -0.0092738 0.064023 0.061915 -0.13162 0.0015223 0.0012201 -0.00040401 0.0042003 0.4927 0 0 0.0084052 0 -0.040949 -0.049598 -0.13699 0 0
2.0156 -0.036876 -0.039536 -0.09162 -0.049016 0 -0.047022 -0.021718 -0.013973 -0.0043037 -0.016126 0.020665 7.5711 -0.032854 -0.089798 -0.16361 0.18474 -0.12092 -0.093663 -0.20706 -0.20545 -0.047828 0.043814 0.047331 -0.13073 0.001074 0.0010831 -0.00036108 0.0036544 0.28359 0 0 0.0034018 0 -0.052054 -0.080685 -0.1306 0 0
2.0195 -0.038055 -0.034193 -0.058269 -0.022393 0 -0.010241 -0.011651 0.00015619 0.0017006 -0.0007645 0.0044657 7.1422 -0.075537 -0.066619 -0.14539 0.1918 -0.098812 -0.11253 -0.1941 -0.27411 -0.069487 0.0092636 0.037172 -0.12922 0.0009871 0.001171 -0.00017614 0.0031026 0.11628 0 0 0.00039487 0 -0.081183 -0.12586 -0.12787 0 0
2.0234 -0.040181 -0.03423 0.0068989 -0.0067988 0 0.010973 -0.0067553 0.0035671 0.0072657 0.0056041 -0.0040986 6.7136 -0.10684 -0.045669 -0.11818 0.18613 -0.076354 -0.13285 -0.15438 -0.31668 -0.07252 -0.035489 0.030397 -0.12896 0.0013031 0.0014825 0.00027994 0.0029813 0.027772 0 0 0.0058016 0 -0.11813 -0.1742 -0.12701 0 0
2.0273 -0.04085 -0.038938 0.056751 -0.010842 0 0.0043825 -0.009843 -0.0066998 0.0069373 -0.0016221 0.0087097 6.2921 -0.11941 -0.026657 -0.086777 0.16931 -0.056787 -0.14981 -0.093521 -0.32298 -0.056577 -0.084154 0.028513 -0.1306 0.0017755 0.0018173 0.00082884 0.0033407 0.057134 0 0 0.015008 0 -0.15244 -0.21386 -0.12611 0 0
2.0313 -0.041399 -0.04545 0.05437 -0.029263 0 -0.023777 -0.021465 -0.0243 -0.0027503 -0.018061 0.034076 5.8687 -0.10377 -0.0053538 -0.058578 0.14672 -0.03969 -0.15349 -0.019815 -0.27843 -0.021701 -0.11972 0.033859 -0.13114 0.0019986 0.0018037 0.0010946 0.0038527 0.21264 0 0 0.017963 0 -0.16716 -0.22167 -0.12213 0 0
2.0352 -0.044647 -0.050862 0.0015452 -0.049678 0 -0.055405 -0.037498 -0.038437 -0.0189 -0.034876 0.046469 5.4285 -0.069849 0.024174 -0.038659 0.13063 -0.016731 -0.13929 0.050772 -0.19906 0.020649 -0.12145 0.048543 -0.12303 0.0017152 0.0012365 0.00086962 0.0041699 0.46006 0 0 0.0085081 0 -0.15794 -0.18843 -0.11438 0 0
2.0391 -0.051083 -0.053988 -0.065464 -0.063014 0 -0.074836 -0.050944 -0.043293 -0.035267 -0.046362 0.026557 4.9685 -0.031837 0.061613 -0.025711 0.12604 0.016052 -0.11112 0.11083 -0.10622 0.062273 -0.086449 0.074349 -0.10357 0.0010683 0.00039626 0.00033783 0.0042173 0.74508 0 0 -0.012116 0 -0.13453 -0.12562 -0.10449 0 0
2.043 -0.057816 -0.055494 -0.10533 -0.067793 0 -0.078145 -0.057008 -0.042805 -0.048531 -0.052699 -0.021559 4.503 0.00068885 0.10526 -0.018224 0.13515 0.059704 -0.07219 0.15593 -0.013018 0.098764 -0.014908 0.11208 -0.071744 0.00051987 -7.7722e-05 -8.0564e-05 0.0041311 1.0259 0 0 -0.039004 0 -0.10511 -0.043625 -0.093712 0 0
2.0469 -0.061322 -0.056695 -0.10008 -0.066998 0 -0.071497 -0.056628 -0.046008 -0.060256 -0.056696 -0.075062 4.0482 0.017625 0.15193 -0.013842 0.15883 0.11368 -0.026959 0.18245 0.067128 0.12636 0.089475 0.15961 -0.027709 0.00044913 0.00025616 -8.2842e-05 0.0039932 1.2846 0 0 -0.067935 0 -0.080024 0.043482 -0.083522 0 0
2.0508 -0.060822 -0.058329 -0.062927 -0.063764 0 -0.063174 -0.055046 -0.057863 -0.072873 -0.060145 -0.11232 3.6012 0.0012215 0.19031 -0.0072351 0.19375 0.16836 0.015683 0.1836 0.11409 0.14145 0.20786 0.21033 0.023843 0.00079431 0.0011972 0.00032437 0.0037301 1.5128 0 0 -0.095094 0 -0.08065 0.10154 -0.075988 0 0
2.0547 -0.058747 -0.060363 -0.025245 -0.060676 0 -0.057791 -0.057059 -0.074919 -0.085412 -0.064072 -0.12736 3.1382 -0.037171 0.21496 0.0039577 0.2262 0.2102 0.051994 0.17083 0.13891 0.15169 0.30795 0.25466 0.071418 0.0011183 0.0020666 0.00092005 0.0032977 1.6983 0 0 -0.11477 0 -0.10364 0.12306 -0.069658 0 0
2.0586 -0.058184 -0.062693 -0.015564 -0.060757 0 -0.056192 -0.063728 -0.089581 -0.094417 -0.070616 -0.12749 2.6365 -0.090385 0.22446 0.019904 0.24985 0.23338 0.082282 0.1486 0.14804 0.16057 0.37631 0.28476 0.11042 0.0010594 0.0023474 0.0014512 0.0028768 1.831 0 0 -0.1211 0 -0.14358 0.10975 -0.063097 0 0
2.0625 -0.060377 -0.065705 -0.042736 -0.066005 0 -0.05792 -0.073143 -0.097527 -0.098447 -0.081802 -0.12182 2.0984 -0.1503 0.21883 0.040251 0.25951 0.23419 0.10754 0.12144 0.14815 0.17118 0.40321 0.29911 0.13753 0.00070092 0.0021349 0.0016911 0.002766 1.92 0 0 -0.11412 0 -0.19334 0.066977 -0.054836 0 0
2.0664 -0.064713 -0.069969 -0.090292 -0.074206 0 -0.062259 -0.083237 -0.1002 -0.10002 -0.09561 -0.11511 1.5525 -0.20329 0.1994 0.063825 0.24796 0.209 0.13017 0.095421 0.14799 0.18725 0.37714 0.30267 0.14916 0.00045807 0.0019254 0.0014294 0.0030372 1.9925 0 0 -0.10286 0 -0.23927 0.0076403 -0.0423 0 0
2.0703 -0.070394 -0.075351 -0.12551 -0.079329 0 -0.067806 -0.092997 -0.10076 -0.10237 -0.10518 -0.11028 1.0274 -0.23362 0.17545 0.086935 0.21815 0.16947 0.15303 0.076458 0.15284 0.2086 0.31478 0.30217 0.15068 0.00060309 0.0020042 0.00059184 0.0033689 2.0686 0 0 -0.099356 0 -0.26368 -0.039566 -0.024454 0 0
2.0742 -0.077143 -0.080576 -0.12148 -0.077515 0 -0.073104 -0.10124 -0.099538 -0.10528 -0.10446 -0.11091 0.52478 -0.24143 0.15338 0.10727 0.18129 0.12961 0.17477 0.063988 0.1585 0.23125 0.2437 0.30073 0.1503 0.00096581 0.0021411 -0.00053511 0.0033273 2.1376 0 0 -0.10776 0 -0.26643 -0.064743 -0.0036027 0 0
2.0781 -0.084024 -0.083867 -0.079899 -0.07276 0 -0.078522 -0.10561 -0.094667 -0.10539 -0.095231 -0.11734 0.017191 -0.22801 0.13542 0.12338 0.14449 0.096201 0.19285 0.057017 0.16061 0.25236 0.17858 0.29655 0.15216 0.001152 0.0019373 -0.0012945 0.002846 2.1641 0 0 -0.11958 0 -0.24961 -0.06637 0.018424 0 0
2.082 -0.08835 -0.084215 -0.034737 -0.074419 0 -0.086326 -0.10403 -0.086497 -0.10073 -0.086698 -0.12231 -0.52543 -0.19665 0.12274 0.134 0.11522 0.074879 0.20408 0.053891 0.15411 0.26893 0.13304 0.28656 0.15986 0.0010225 0.0013998 -0.0010887 0.0023675 2.1222 0 0 -0.12132 0 -0.21766 -0.046618 0.039453 0 0
2.0859 -0.086972 -0.082124 -0.027182 -0.086998 0 -0.097091 -0.097329 -0.079299 -0.093523 -0.08635 -0.11542 -1.1084 -0.1564 0.11402 0.13554 0.10814 0.070721 0.19916 0.051251 0.12821 0.27443 0.12554 0.27094 0.17685 0.00086078 0.0010338 2.6567e-05 0.0024196 2.0211 0 0 -0.10767 0 -0.18269 -0.019687 0.054239 0 0
2.0898 -0.079329 -0.079126 -0.068477 -0.1027 0 -0.10578 -0.089385 -0.077154 -0.087586 -0.091311 -0.094673 -1.7099 -0.12337 0.10383 0.12945 0.11995 0.071917 0.18013 0.047055 0.088537 0.26995 0.13889 0.25368 0.19643 0.001018 0.0012962 0.001206 0.0030307 1.8934 0 0 -0.086774 0 -0.15799 -0.0074352 0.061679 0 0
2.0938 -0.069003 -0.076504 -0.1249 -0.1064 0 -0.10326 -0.083666 -0.078645 -0.083455 -0.090461 -0.071474 -2.3053 -0.10361 0.090487 0.11618 0.14519 0.071704 0.15012 0.042123 0.041167 0.25639 0.16002 0.23873 0.21378 0.0014583 0.0020197 0.0014352 0.0036223 1.7585 0 0 -0.071984 0 -0.14622 -0.015482 0.061942 0 0
2.0977 -0.061471 -0.074393 -0.14445 -0.089901 0 -0.084186 -0.079557 -0.077266 -0.077504 -0.076339 -0.060245 -2.891 -0.10108 0.07329 0.09616 0.17798 0.065103 0.11241 0.037614 -0.0080323 0.23451 0.17792 0.22609 0.2248 0.0017748 0.0025016 0.00044015 0.0035575 1.6023 0 0 -0.068654 0 -0.14805 -0.045527 0.055411 0 0
2.1016 -0.059688 -0.071985 -0.10514 -0.061539 0 -0.054561 -0.072803 -0.068098 -0.066591 -0.054376 -0.062226 -3.4853 -0.11975 0.052457 0.069562 0.2086 0.046596 0.072113 0.035965 -0.05008 0.20474 0.17802 0.21198 0.22367 0.0016982 0.0022219 -0.00099094 0.0028145 1.4005 0 0 -0.069639 0 -0.1622 -0.095301 0.042657 0 0
2.1055 -0.061665 -0.06847 -0.039082 -0.040271 0 -0.030316 -0.06036 -0.053668 -0.05286 -0.03893 -0.062381 -4.1062 -0.15464 0.031801 0.038497 0.22116 0.017057 0.03724 0.039521 -0.074382 0.16853 0.15132 0.19326 0.20633 0.0014998 0.0014291 -0.0016585 0.002078 1.1608 0 0 -0.063856 0 -0.1803 -0.14557 0.026092 0 0
2.1094 -0.062498 -0.06373 -0.00543 -0.039192 0 -0.026021 -0.044833 -0.042165 -0.042831 -0.039543 -0.045576 -4.7517 -0.19219 0.014048 0.0065171 0.21459 -0.01477 0.0086582 0.045252 -0.084288 0.12906 0.11084 0.17136 0.17826 0.0017528 0.00093276 -0.0010066 0.0021164 0.9414 0 0 -0.048526 0 -0.19579 -0.18145 0.0083689 0 0
2.1133 -0.058899 -0.058248 -0.034839 -0.054285 0 -0.042892 -0.033543 -0.039521 -0.041471 -0.051602 -0.015733 -5.4024 -0.22499 -8.0692e-05 -0.024571 0.19037 -0.04436 -0.014506 0.050054 -0.082813 0.088029 0.06542 0.15181 0.14224 0.0026497 0.0012917 0.00042409 0.0030564 0.81869 0 0 -0.032361 0 -0.2069 -0.19788 -0.0097219 0 0
2.1172 -0.051848 -0.052598 -0.098849 -0.069056 0 -0.067052 -0.032471 -0.04371 -0.047614 -0.061027 0.0040096 -6.0439 -0.24597 -0.010431 -0.05304 0.15206 -0.067644 -0.033882 0.050357 -0.074051 0.047346 0.024495 0.13993 0.10142 0.0036393 0.0022417 0.0015592 0.004281 0.83002 0 0 -0.02697 0 -0.2128 -0.19248 -0.027609 0 0
2.1211 -0.045075 -0.047201 -0.13544 -0.069638 0 -0.080081 -0.040649 -0.047241 -0.055338 -0.057736 -0.0072244 -6.6826 -0.24274 -0.018156 -0.075585 0.1103 -0.079683 -0.0532 0.037796 -0.06613 0.011887 0.0044146 0.13672 0.060649 0.0038602 0.0029509 0.0017703 0.0050318 0.93972 0 0 -0.035759 0 -0.2141 -0.16787 -0.045042 0 0
2.125 -0.041298 -0.042483 -0.10701 -0.05546 0 -0.072742 -0.050364 -0.044866 -0.059147 -0.043946 -0.046098 -7.3405 -0.2195 -0.026421 -0.091979 0.081529 -0.085513 -0.074578 0.012505 -0.065752 -0.0144 0.0042262 0.13872 0.024313 0.002977 0.0028138 0.0012906 0.0050799 1.0568 0 0 -0.051161 0 -0.21393 -0.1438 -0.062197 0 0
2.1289 -0.040153 -0.038932 -0.034855 -0.036692 0 -0.050401 -0.053036 -0.038274 -0.057256 -0.029906 -0.085378 -8.0318 -0.18406 -0.035657 -0.1028 0.070743 -0.089541 -0.096185 -0.020615 -0.072852 -0.030526 0.01568 0.14104 -0.0062285 0.0015436 0.0019639 0.00074393 0.0047941 1.0894 0 0 -0.061638 0 -0.21219 -0.12886 -0.078887 0 0
2.1328 -0.039509 -0.036687 0.021971 -0.023663 0 -0.026896 -0.045513 -0.033399 -0.050666 -0.023256 -0.096526 -8.7462 -0.14296 -0.045426 -0.10835 0.079817 -0.094368 -0.11573 -0.05664 -0.086482 -0.036127 0.031795 0.14041 -0.029792 0.00049887 0.0010434 0.00041353 0.0046133 0.99706 0 0 -0.060607 0 -0.20796 -0.12693 -0.094726 0 0
2.1367 -0.038157 -0.03505 0.021022 -0.019703 0 -0.013686 -0.031658 -0.034063 -0.040948 -0.023591 -0.072499 -9.4549 -0.10505 -0.054317 -0.10885 0.10865 -0.10235 -0.12939 -0.088071 -0.10435 -0.03133 0.043051 0.1359 -0.044824 0.0003235 0.0005672 8.3968e-05 0.0045587 0.80782 0 0 -0.049442 0 -0.1991 -0.13972 -0.10898 0 0
2.1406 -0.036671 -0.032717 -0.02833 -0.022282 0 -0.013471 -0.018741 -0.038747 -0.030111 -0.026137 -0.030529 -10.134 -0.085222 -0.058069 -0.10496 0.14587 -0.11209 -0.1309 -0.10062 -0.12072 -0.020746 0.036957 0.12812 -0.048562 0.00073018 0.0005668 -0.00044699 0.0043247 0.5985 0 0 -0.034117 0 -0.18183 -0.15753 -0.11967 0 0
2.1445 -0.035656 -0.028785 -0.078359 -0.027548 0 -0.021408 -0.012308 -0.042813 -0.021673 -0.028004 0.0038779 -10.786 -0.082335 -0.056715 -0.09944 0.17477 -0.11876 -0.12428 -0.09602 -0.13313 -0.012776 0.019213 0.11869 -0.044646 0.001139 0.00077714 -0.00089771 0.0037945 0.45226 0 0 -0.020749 0 -0.1599 -0.16699 -0.12694 0 0
2.1484 -0.033765 -0.023604 -0.086598 -0.031874 0 -0.030093 -0.013354 -0.042566 -0.019504 -0.029363 0.014149 -11.433 -0.093708 -0.051445 -0.093614 0.18827 -0.1202 -0.11308 -0.077759 -0.14154 -0.011294 -0.0046346 0.1104 -0.035097 0.0013297 0.0010074 -0.000729 0.0033188 0.41603 0 0 -0.013813 0 -0.13682 -0.16372 -0.13087 0 0
2.1523 -0.028207 -0.018422 -0.047446 -0.030825 0 -0.03343 -0.018759 -0.036983 -0.024073 -0.029888 -0.0019168 -12.104 -0.11518 -0.044153 -0.08881 0.18131 -0.11513 -0.10144 -0.051035 -0.14651 -0.019378 -0.02831 0.10629 -0.022528 0.0015309 0.0012319 0.00013818 0.0033691 0.47666 0 0 -0.01593 0 -0.11657 -0.14562 -0.13179 0 0
2.1563 -0.017586 -0.013987 0.01107 -0.020564 0 -0.02823 -0.023549 -0.027007 -0.030363 -0.026958 -0.035802 -12.809 -0.13755 -0.039935 -0.087519 0.14893 -0.10384 -0.097761 -0.028129 -0.14988 -0.04092 -0.040255 0.1071 -0.012854 0.0019278 0.0013959 0.00098178 0.0039239 0.56711 0 0 -0.026616 0 -0.10757 -0.11469 -0.13043 0 0
2.1602 -0.0040888 -0.009518 0.053156 -0.0026326 0 -0.0151 -0.023407 -0.014881 -0.031103 -0.018802 -0.07204 -13.536 -0.1491 -0.04438 -0.091018 0.10548 -0.094634 -0.10689 -0.023309 -0.15458 -0.070249 -0.036821 0.10897 -0.014199 0.0022689 0.0013194 0.00084284 0.0043229 0.60141 0 0 -0.040495 0 -0.11281 -0.087317 -0.12921 0 0
2.1641 0.0076529 -0.0032616 0.057849 0.013992 0 0.0011836 -0.016627 -0.0041544 -0.022994 -0.0081655 -0.090937 -14.262 -0.149 -0.057276 -0.098497 0.064341 -0.093037 -0.12577 -0.037157 -0.16099 -0.10053 -0.024787 0.10442 -0.028856 0.0021067 0.00091102 -0.00048904 0.0038709 0.5192 0 0 -0.048242 0 -0.12731 -0.072207 -0.12927 0 0
2.168 0.014392 0.0058159 0.026341 0.019045 0 0.013756 -0.0048929 0.0016738 -0.0093869 -0.00056702 -0.076346 -14.967 -0.13893 -0.077433 -0.10918 0.033505 -0.10193 -0.15127 -0.067777 -0.16903 -0.1274 -0.010307 0.086897 -0.057847 0.0013992 0.00042194 -0.0021103 0.0026286 0.31271 0 0 -0.041682 0 -0.1464 -0.07292 -0.13103 0 0
2.1719 0.017242 0.016932 -0.021004 0.011528 0 0.018682 0.0078839 0.002523 0.0037083 0.0019163 -0.028496 -15.652 -0.12281 -0.10245 -0.12188 0.020408 -0.12329 -0.17892 -0.11063 -0.17834 -0.14643 -0.0013119 0.055558 -0.10115 0.00071066 0.00033093 -0.0027344 0.0015333 0.020578 0 0 -0.019735 0 -0.16381 -0.090891 -0.13466 0 0
2.1758 0.020795 0.028179 -0.052559 0.0036269 0 0.01927 0.018445 0.0037388 0.013918 0.0040535 0.030109 -16.331 -0.11515 -0.12437 -0.13349 0.031941 -0.15503 -0.1988 -0.15016 -0.189 -0.15201 -0.014336 0.016 -0.15514 0.00068306 0.00087876 -0.0018658 0.0016052 -0.30193 0 0 0.0099772 0 -0.16524 -0.11812 -0.13904 0 0
2.1797 0.029019 0.038261 -0.04069 0.011709 0 0.024611 0.026736 0.012857 0.024063 0.013315 0.067117 -17.02 -0.12376 -0.13848 -0.14223 0.050804 -0.18466 -0.20994 -0.17542 -0.20222 -0.15176 -0.045173 -0.023935 -0.20746 0.0013256 0.0017516 -0.00026417 0.0029463 -0.61163 0 0 0.035797 0 -0.15187 -0.13666 -0.14198 0 0
2.1836 0.041679 0.047396 0.017066 0.04127 0 0.04186 0.03563 0.032598 0.037612 0.032232 0.065093 -17.724 -0.14956 -0.14444 -0.14808 0.06747 -0.20697 -0.21446 -0.18539 -0.21991 -0.15044 -0.088959 -0.059702 -0.25317 0.0019398 0.0023221 0.0007637 0.0045233 -0.88798 0 0 0.04964 0 -0.12752 -0.14011 -0.14269 0 0
2.1875 0.054643 0.056456 0.087065 0.080088 0 0.068447 0.04768 0.057029 0.053922 0.055574 0.036894 -18.435 -0.19106 -0.14321 -0.15152 0.073236 -0.21831 -0.2154 -0.18174 -0.24392 -0.15272 -0.13969 -0.092418 -0.28854 0.0018213 0.0022409 0.00054397 0.0050127 -1.1291 0 0 0.052084 0 -0.097516 -0.1248 -0.14081 0 0
2.1914 0.063742 0.065447 0.11756 0.10684 0 0.091955 0.061964 0.075948 0.069146 0.075228 0.015719 -19.135 -0.24184 -0.13858 -0.15434 0.055447 -0.21577 -0.21936 -0.17218 -0.27784 -0.16592 -0.18643 -0.12667 -0.3096 0.00099818 0.0017402 -0.00044964 0.0039522 -1.346 0 0 0.051704 0 -0.073041 -0.089743 -0.13656 0 0
2.1953 0.068483 0.073204 0.080404 0.10781 0 0.099155 0.074508 0.084 0.081389 0.087077 0.027788 -19.813 -0.2824 -0.14006 -0.16063 0.013568 -0.2088 -0.23384 -0.17653 -0.32112 -0.19258 -0.2176 -0.16617 -0.3218 0.00019922 0.0013094 -0.0011757 0.0021239 -1.5597 0 0 0.059363 0 -0.068153 -0.052112 -0.13351 0 0
2.1992 0.072121 0.078709 0.0016491 0.087149 0 0.087195 0.082265 0.085304 0.093189 0.092794 0.072479 -20.471 -0.30347 -0.15073 -0.17166 -0.03891 -0.20813 -0.25696 -0.2015 -0.36813 -0.22659 -0.23555 -0.21077 -0.33364 8.0747e-05 0.0011124 -0.0010405 0.00082036 -1.7929 0 0 0.08094 0 -0.081455 -0.026467 -0.13462 0 0
2.2031 0.078151 0.082456 -0.052991 0.062947 0 0.067356 0.086624 0.088657 0.10771 0.096208 0.1264 -21.113 -0.30165 -0.1708 -0.18748 -0.092782 -0.2194 -0.2858 -0.2479 -0.41471 -0.26325 -0.24373 -0.25616 -0.34952 0.00055568 0.00083025 -0.0003395 0.00069978 -2.0528 0 0 0.11272 0 -0.10942 -0.019633 -0.14167 0 0
2.207 0.086757 0.086138 -0.032 0.053985 0 0.057719 0.09242 0.098522 0.12332 0.099866 0.16417 -21.746 -0.27619 -0.19896 -0.2075 -0.13807 -0.24708 -0.31611 -0.31339 -0.45624 -0.29708 -0.2473 -0.29566 -0.3732 0.00093981 0.0001266 0.00020928 0.0013016 -2.3178 0 0 0.14264 0 -0.14614 -0.036253 -0.15599 0 0
2.2109 0.094682 0.090848 0.055673 0.068148 0 0.070116 0.10295 0.11152 0.13381 0.10533 0.17519 -22.366 -0.23395 -0.22735 -0.22797 -0.15574 -0.29316 -0.33626 -0.38219 -0.48222 -0.31613 -0.25848 -0.32309 -0.40686 0.00072109 -0.00080538 0.00024722 0.0016186 -2.5441 0 0 0.15775 0 -0.17377 -0.076326 -0.17861 0 0
2.2148 0.098489 0.095776 0.14648 0.099042 0 0.10114 0.11591 0.12153 0.13502 0.11441 0.16491 -22.968 -0.19924 -0.24523 -0.24322 -0.15075 -0.339 -0.34261 -0.42972 -0.49371 -0.32022 -0.28087 -0.33582 -0.43937 9.013e-05 -0.0012895 5.2427e-05 0.0011067 -2.6936 0 0 0.15358 0 -0.18032 -0.11606 -0.2022 0 0
2.2188 0.097813 0.098949 0.17652 0.13023 0 0.1336 0.12467 0.1266 0.13021 0.12715 0.14632 -23.553 -0.18251 -0.24898 -0.25097 -0.13027 -0.37309 -0.33665 -0.44666 -0.49298 -0.3119 -0.31096 -0.33681 -0.46258 -0.00032298 -0.00082536 0.00011785 0.00014605 -2.7579 0 0 0.13834 0 -0.16475 -0.14379 -0.22201 0 0
2.2227 0.095358 0.099215 0.13398 0.14363 0 0.14745 0.124 0.12923 0.12723 0.1383 0.13283 -24.128 -0.19036 -0.23689 -0.24989 -0.10148 -0.38631 -0.32085 -0.42789 -0.48242 -0.29412 -0.34379 -0.3334 -0.46953 -0.0001594 0.00033682 0.00057092 -0.00043453 -2.7559 0 0 0.12726 0 -0.12863 -0.15148 -0.23405 0 0
2.2266 0.093895 0.097273 0.06266 0.12931 0 0.1328 0.11485 0.13054 0.12991 0.13869 0.13436 -24.702 -0.22857 -0.20847 -0.23893 -0.075372 -0.36661 -0.30022 -0.36988 -0.46536 -0.27175 -0.36917 -0.33215 -0.45005 0.0003234 0.0013558 0.0010614 -0.00022608 -2.7065 0 0 0.13024 0 -0.077501 -0.13093 -0.2327 0 0
2.2305 0.093622 0.094628 0.018385 0.09321 0 0.097006 0.10342 0.12667 0.13319 0.12338 0.15185 -25.271 -0.28374 -0.17334 -0.22215 -0.06526 -0.3136 -0.28438 -0.29107 -0.44649 -0.25296 -0.36937 -0.33265 -0.40031 0.00062137 0.0015579 0.0011733 0.00037788 -2.6061 0 0 0.14282 0 -0.030727 -0.090242 -0.2161 0 0
2.2344 0.092668 0.09178 0.023072 0.056606 0 0.060761 0.095645 0.11328 0.12792 0.098934 0.17138 -25.824 -0.33187 -0.1428 -0.20599 -0.068072 -0.24841 -0.27487 -0.21805 -0.42638 -0.23913 -0.34427 -0.32604 -0.33541 0.00059078 0.001012 0.00086442 0.00062516 -2.4346 0 0 0.14895 0 0.00040839 -0.05029 -0.19276 0 0
2.2383 0.089917 0.087825 0.056858 0.043723 0 0.045155 0.092342 0.093062 0.11049 0.080189 0.16836 -26.352 -0.35989 -0.12184 -0.19345 -0.079405 -0.18367 -0.27003 -0.1634 -0.40339 -0.22913 -0.29561 -0.30127 -0.26478 0.00057625 0.00034689 0.00047081 0.00018174 -2.1838 0 0 0.13418 0 0.012379 -0.021881 -0.16833 0 0
2.2422 0.086682 0.08194 0.085966 0.063261 0 0.057328 0.089418 0.076224 0.086962 0.077021 0.12639 -26.859 -0.35649 -0.1142 -0.18697 -0.09336 -0.13217 -0.26691 -0.13738 -0.37543 -0.22082 -0.22747 -0.25514 -0.1986 0.00093382 6.0086e-05 0.00032815 -0.00054524 -1.8792 0 0 0.098138 0 0.004052 -0.014386 -0.1489 0 0
2.2461 0.085194 0.074952 0.092126 0.098747 0 0.084789 0.082437 0.071216 0.067425 0.084082 0.057117 -27.357 -0.30552 -0.12316 -0.18917 -0.0964 -0.11648 -0.25676 -0.15213 -0.33707 -0.20775 -0.15127 -0.19746 -0.15657 0.0015326 8.4915e-05 0.00045349 -0.00083178 -1.5717 0 0 0.055657 0 -0.02147 -0.039333 -0.14639 0 0
2.25 0.085644 0.069066 0.077971 0.11901 0 0.10373 0.070898 0.075247 0.056977 0.085362 -0.0017024 -27.858 -0.22952 -0.13791 -0.19513 -0.082697 -0.1329 -0.23525 -0.18668 -0.29145 -0.18611 -0.087089 -0.14566 -0.1426 0.0018335 3.5891e-05 0.00060918 -0.00035693 -1.3094 0 0 0.025622 0 -0.047266 -0.079745 -0.16092 0 0
2.2539 0.085513 0.065996 0.054583 0.10318 0 0.096688 0.058543 0.075995 0.052587 0.070423 -0.015158 -28.358 -0.14983 -0.15128 -0.20108 -0.055894 -0.16975 -0.20548 -0.22457 -0.24499 -0.15748 -0.042549 -0.11249 -0.15106 0.0014705 -0.00023055 0.0006236 0.00049018 -1.1158 0 0 0.017399 0 -0.06664 -0.12083 -0.18679 0 0
2.2578 0.082365 0.065631 0.032657 0.059497 0 0.066692 0.050154 0.064106 0.047949 0.045785 0.016769 -28.841 -0.083082 -0.15862 -0.20453 -0.020583 -0.21704 -0.17168 -0.25454 -0.20401 -0.1244 -0.022176 -0.097352 -0.17636 0.00068313 -0.00042436 0.00058328 0.000983 -0.98935 0 0 0.025616 0 -0.076677 -0.15215 -0.21842 0 0
2.2617 0.077087 0.066663 0.024224 0.020116 0 0.035976 0.04824 0.043553 0.039978 0.029142 0.056457 -29.291 -0.050228 -0.15524 -0.20287 0.015316 -0.26098 -0.14141 -0.2641 -0.17806 -0.091676 -0.029846 -0.089 -0.20991 0.00011624 -0.00020466 0.00069376 0.00071591 -0.9164 0 0 0.036047 0 -0.076435 -0.16178 -0.24734 0 0
2.2656 0.073539 0.068203 0.042368 0.01497 0 0.028996 0.052201 0.02837 0.030401 0.032055 0.061374 -29.713 -0.075663 -0.14017 -0.19556 0.034597 -0.27944 -0.13141 -0.24499 -0.18364 -0.071591 -0.063449 -0.077036 -0.2338 0.00020151 0.00034795 0.00099154 -7.621e-05 -0.8826 0 0 0.036457 0 -0.073666 -0.14259 -0.25726 0 0
2.2695 0.074383 0.070294 0.089658 0.047083 0 0.052585 0.059734 0.028834 0.022782 0.049074 0.02265 -30.123 -0.13758 -0.12238 -0.18749 0.034868 -0.2739 -0.14195 -0.21382 -0.21394 -0.06706 -0.10608 -0.061675 -0.24184 0.00077202 0.00074965 0.0012474 -0.00078738 -0.87813 0 0 0.024341 0 -0.077039 -0.11289 -0.24799 0 0
2.2734 0.077504 0.072742 0.14684 0.090744 0 0.08954 0.068539 0.041717 0.020028 0.064162 -0.027308 -30.539 -0.22153 -0.10654 -0.18142 0.017468 -0.24798 -0.17027 -0.18007 -0.26304 -0.078317 -0.15065 -0.053301 -0.23376 0.0012797 0.00061099 0.0011809 -0.00098614 -0.90399 0 0 0.0077882 0 -0.088329 -0.083351 -0.2218 0 0
2.2773 0.077436 0.074049 0.18105 0.11328 0 0.11155 0.077033 0.054628 0.024639 0.066734 -0.044679 -30.962 -0.3111 -0.09681 -0.17981 -0.014284 -0.20724 -0.21143 -0.15299 -0.32301 -0.10402 -0.19059 -0.063051 -0.21132 0.0013355 3.6652e-05 0.00076197 -0.00072116 -0.9783 0 0 0.00049791 0 -0.10741 -0.064157 -0.18291 0 0
2.2813 0.070982 0.072271 0.17276 0.10069 0 0.10142 0.084241 0.059071 0.038777 0.060293 -0.011747 -31.387 -0.37551 -0.098937 -0.18615 -0.051501 -0.16347 -0.25256 -0.14682 -0.37627 -0.13951 -0.2164 -0.093489 -0.1811 0.0010004 -0.00052757 0.00028057 -0.00036636 -1.1293 0 0 0.013769 0 -0.12828 -0.070623 -0.14198 0 0
2.2852 0.061221 0.067231 0.13553 0.066125 0 0.066693 0.089547 0.057896 0.061485 0.056115 0.052335 -31.8 -0.39353 -0.10995 -0.19792 -0.078732 -0.13263 -0.27528 -0.1617 -0.40272 -0.17108 -0.22592 -0.13709 -0.15851 0.00059169 -0.00079999 9.7103e-05 -0.00023315 -1.368 0 0 0.048775 0 -0.13599 -0.098885 -0.11563 0 0
2.2891 0.055174 0.0614 0.10493 0.036744 0 0.033714 0.092494 0.060003 0.085871 0.060899 0.11258 -32.197 -0.37039 -0.12419 -0.2109 -0.091674 -0.11837 -0.27632 -0.18883 -0.40027 -0.19215 -0.22256 -0.18228 -0.14993 0.00030218 -0.0009128 0.0003122 -0.00033891 -1.6585 0 0 0.093496 0 -0.1249 -0.13533 -0.10822 0 0
2.293 0.05691 0.057913 0.10494 0.032404 0 0.027076 0.092585 0.069528 0.10168 0.072028 0.14607 -32.574 -0.31235 -0.13797 -0.2222 -0.089178 -0.12204 -0.25607 -0.22204 -0.37 -0.19943 -0.20855 -0.22039 -0.15848 6.8145e-05 -0.0011205 0.0006741 -0.00049578 -1.9191 0 0 0.12817 0 -0.093107 -0.16994 -0.1209 0 0
2.2969 0.063072 0.057445 0.12599 0.05296 0 0.050714 0.089323 0.081797 0.10325 0.08322 0.15164 -32.931 -0.22998 -0.14735 -0.22873 -0.072034 -0.14335 -0.21794 -0.25408 -0.3164 -0.19082 -0.18682 -0.24816 -0.18583 -0.00023174 -0.0013485 0.00081452 -0.00055465 -2.0659 0 0 0.13794 0 -0.040927 -0.19124 -0.15265 0 0
2.3008 0.065754 0.057404 0.13763 0.080899 0 0.085088 0.082836 0.089321 0.095151 0.091267 0.14039 -33.269 -0.15101 -0.14736 -0.22622 -0.046992 -0.17968 -0.17811 -0.27347 -0.25808 -0.16717 -0.16343 -0.2656 -0.22987 -0.00054753 -0.0011767 0.00059091 -0.00053567 -2.0674 0 0 0.12407 0 0.020446 -0.18065 -0.19444 0 0
2.3047 0.060171 0.054625 0.12147 0.094336 0 0.10205 0.074626 0.089514 0.08833 0.095651 0.12386 -33.597 -0.096253 -0.14245 -0.21902 -0.025539 -0.21928 -0.15395 -0.28182 -0.21705 -0.14136 -0.14459 -0.27316 -0.27468 -0.00068893 -0.00034563 0.00021475 -0.00055036 -1.9611 0 0 0.10335 0 0.069664 -0.15009 -0.22944 0 0
2.3086 0.049443 0.048927 0.088811 0.081042 0 0.085778 0.067297 0.085274 0.089248 0.094022 0.11074 -33.929 -0.071086 -0.13529 -0.20976 -0.010675 -0.25789 -0.15067 -0.28051 -0.20061 -0.11847 -0.13248 -0.27068 -0.31272 -0.00056182 0.00078231 4.7977e-05 -0.00064752 -1.8149 0 0 0.094224 0 0.097392 -0.10824 -0.25137 0 0
2.3125 0.041649 0.043731 0.06571 0.046252 0 0.044405 0.062852 0.079379 0.093107 0.082387 0.10674 -34.278 -0.077424 -0.12836 -0.20094 -0.0039078 -0.29149 -0.17048 -0.27096 -0.2127 -0.10251 -0.12834 -0.25744 -0.33716 -0.0003128 0.0013931 0.00025937 -0.00076187 -1.6692 0 0 0.10069 0 0.096808 -0.064434 -0.25577 0 0
2.3164 0.042209 0.042975 0.065011 0.01054 0 0.0042828 0.060889 0.071002 0.08886 0.061618 0.10986 -34.637 -0.11414 -0.12483 -0.19617 -0.0047108 -0.31364 -0.21233 -0.25368 -0.25484 -0.097751 -0.13301 -0.23224 -0.33713 -0.00020812 0.00094142 0.00066088 -0.00080144 -1.5127 0 0 0.10871 0 0.059703 -0.034164 -0.23796 0 0
2.3203 0.049331 0.04753 0.07728 -0.002195 0 -0.0084694 0.058825 0.058779 0.071104 0.041435 0.10598 -34.985 -0.16067 -0.12439 -0.19602 -0.0052333 -0.318 -0.25678 -0.22759 -0.30636 -0.10049 -0.1405 -0.19386 -0.30915 -0.00038401 -0.00029165 0.00087435 -0.00075665 -1.3135 0 0 0.099015 0 -0.0020864 -0.02859 -0.20565 0 0
2.3242 0.056757 0.054804 0.087679 0.019053 0 0.01416 0.054505 0.045466 0.046238 0.033947 0.076815 -35.303 -0.20091 -0.12343 -0.1971 -0.00062768 -0.30438 -0.2888 -0.19216 -0.34821 -0.10372 -0.14424 -0.14319 -0.26116 -0.00073275 -0.0013934 0.00067272 -0.0007076 -1.068 0 0 0.064854 0 -0.070168 -0.041192 -0.16938 0 0
2.3281 0.060419 0.061649 0.094914 0.062842 0 0.057292 0.048841 0.036886 0.02639 0.041614 0.019125 -35.588 -0.22733 -0.11929 -0.19678 0.010749 -0.2719 -0.30089 -0.14702 -0.37045 -0.10342 -0.14025 -0.086014 -0.19789 -0.0010137 -0.0015969 0.00018241 -0.00072781 -0.82037 0 0 0.018296 0 -0.13466 -0.066366 -0.13423 0 0
2.332 0.061873 0.067168 0.1083 0.10151 0 0.094365 0.045476 0.035617 0.017981 0.05327 -0.044212 -35.859 -0.23424 -0.10924 -0.19222 0.029445 -0.22055 -0.28749 -0.092605 -0.36504 -0.095838 -0.12499 -0.033258 -0.1252 -0.0010389 -0.00088655 -0.00023209 -0.00079259 -0.63228 0 0 -0.019959 0 -0.18636 -0.096788 -0.10468 0 0
2.3359 0.065431 0.072481 0.12848 0.11096 0 0.10579 0.047287 0.037506 0.017226 0.054562 -0.07834 -36.139 -0.21615 -0.088571 -0.17802 0.052275 -0.15126 -0.24359 -0.034666 -0.32319 -0.076234 -0.093414 0.0032496 -0.056233 -0.00075476 0.000117 -0.00028539 -0.0007913 -0.53959 0 0 -0.036685 0 -0.21203 -0.11749 -0.085503 0 0
2.3398 0.072781 0.07824 0.13909 0.089198 0 0.091422 0.053089 0.036417 0.016526 0.04281 -0.066723 -36.43 -0.18875 -0.062439 -0.15777 0.070706 -0.081162 -0.19044 0.012257 -0.26878 -0.051991 -0.055709 0.016848 -0.0034312 -0.0002104 0.00079172 8.3141e-07 -0.00063829 -0.53632 0 0 -0.03335 0 -0.22111 -0.12447 -0.071781 0 0
2.3438 0.081191 0.083275 0.12341 0.057765 0 0.068362 0.058302 0.032273 0.013621 0.030218 -0.027457 -36.715 -0.15993 -0.035172 -0.13523 0.081067 -0.020504 -0.13903 0.039318 -0.21569 -0.028725 -0.019204 0.0086615 0.027224 0.00046879 0.00098929 0.00034788 -0.00038099 -0.59731 0 0 -0.020085 0 -0.21954 -0.12039 -0.061319 0 0
2.3477 0.086933 0.086116 0.087435 0.044138 0 0.05691 0.05956 0.032552 0.013402 0.031552 0.0035786 -36.975 -0.13594 -0.010926 -0.11419 0.080871 0.021724 -0.098195 0.039443 -0.17553 -0.011611 0.0093512 -0.015811 0.030978 0.0010584 0.00093594 0.00047313 -0.00019867 -0.71226 0 0 -0.0049624 0 -0.21204 -0.1089 -0.052947 0 0
2.3516 0.089699 0.087469 0.059801 0.060032 0 0.066084 0.058958 0.044621 0.021784 0.049592 0.0075337 -37.206 -0.12426 0.0037228 -0.10093 0.067439 0.031998 -0.079104 0.0024443 -0.16388 -0.0086142 0.019591 -0.052786 0.00039752 0.0012637 0.00080167 0.00030493 -0.00027226 -0.89918 0 0 0.010798 0 -0.20366 -0.097018 -0.046732 0 0
2.3555 0.092991 0.090314 0.064397 0.09392 0 0.089239 0.063389 0.067349 0.039965 0.073895 1.0715e-05 -37.421 -0.12819 0.0017105 -0.10296 0.043086 0.0011233 -0.087293 -0.071252 -0.18992 -0.027026 0.0022603 -0.10287 -0.065201 0.00089092 0.00048932 -7.6275e-06 -0.00061684 -1.1902 0 0 0.029944 0 -0.19636 -0.095913 -0.047191 0 0
2.3594 0.10025 0.097089 0.09429 0.12275 0 0.11145 0.078964 0.091848 0.065328 0.093179 0.013538 -37.638 -0.14083 -0.013713 -0.11779 0.014478 -0.056971 -0.11256 -0.1619 -0.23944 -0.061431 -0.035118 -0.16784 -0.15086 6.1203e-05 -0.00014141 -0.00024947 -0.0010203 -1.6057 0 0 0.054918 0 -0.1875 -0.1059 -0.056895 0 0
2.3633 0.11114 0.10697 0.11681 0.13095 0 0.12137 0.10529 0.11067 0.095851 0.10658 0.064352 -37.856 -0.15835 -0.040567 -0.14355 -0.015641 -0.13451 -0.15007 -0.25887 -0.30455 -0.10871 -0.088065 -0.24541 -0.24918 -0.00076774 -0.00094293 -0.00029564 -0.0011709 -2.1349 0 0 0.086991 0 -0.17532 -0.12543 -0.077261 0 0
2.3672 0.12196 0.11641 0.10606 0.12038 0 0.11841 0.13483 0.12485 0.13073 0.12154 0.13785 -38.057 -0.17667 -0.076094 -0.17745 -0.044841 -0.2225 -0.19469 -0.35138 -0.37648 -0.16488 -0.15104 -0.32752 -0.35218 -0.001084 -0.0014886 -0.00016085 -0.00090815 -2.7273 0 0 0.12673 0 -0.15839 -0.15168 -0.10886 0 0
2.3711 0.12935 0.12257 0.068994 0.10558 0 0.11132 0.15787 0.14068 0.16618 0.14242 0.20479 -38.226 -0.18919 -0.11532 -0.21374 -0.070481 -0.30504 -0.23986 -0.42135 -0.44101 -0.22262 -0.21419 -0.40414 -0.44572 -0.00071455 -0.0014535 4.0272e-05 -0.0004011 -3.299 0 0 0.17179 0 -0.13631 -0.17773 -0.15081 0 0
2.375 0.13315 0.12578 0.038291 0.10152 0 0.11106 0.16897 0.16048 0.19344 0.16426 0.24724 -38.362 -0.19409 -0.15122 -0.24492 -0.092857 -0.37095 -0.28106 -0.46747 -0.49103 -0.27337 -0.2685 -0.46823 -0.52093 2.6572e-05 -0.00095413 0.00015877 -7.6654e-05 -3.7561 0 0 0.21372 0 -0.11559 -0.19717 -0.19284 0 0
2.3789 0.13565 0.12854 0.041062 0.11432 0 0.12342 0.16954 0.17857 0.20429 0.17875 0.26693 -38.478 -0.19254 -0.18161 -0.26885 -0.11206 -0.41954 -0.31733 -0.49487 -0.52716 -0.31436 -0.31223 -0.51733 -0.57652 0.00060121 -0.00046498 8.2734e-05 -0.00030852 -4.0326 0 0 0.23984 0 -0.10047 -0.20982 -0.22915 0 0
2.3828 0.13845 0.13211 0.076214 0.13933 0 0.14534 0.16537 0.18727 0.19966 0.18399 0.27268 -38.586 -0.18564 -0.20518 -0.28444 -0.12756 -0.45106 -0.34764 -0.50754 -0.54999 -0.34363 -0.34433 -0.55117 -0.61173 0.00070078 -0.00039379 -0.00018325 -0.0011033 -4.1239 0 0 0.24233 0 -0.093632 -0.2164 -0.25594 0 0
2.3867 0.1406 0.13471 0.12025 0.16425 0 0.16605 0.16185 0.18568 0.1906 0.18531 0.26749 -38.685 -0.17502 -0.2208 -0.29103 -0.13798 -0.46683 -0.37035 -0.5106 -0.56051 -0.35905 -0.36385 -0.56906 -0.62593 0.0004696 -0.00075158 -0.00048081 -0.0020637 -4.085 0 0 0.22659 0 -0.097704 -0.21899 -0.26934 0 0
2.3906 0.13954 0.1332 0.1498 0.17467 0 0.1726 0.16077 0.18035 0.18843 0.18663 0.25108 -38.76 -0.16373 -0.2281 -0.29001 -0.13914 -0.4705 -0.3808 -0.50974 -0.55884 -0.35848 -0.3684 -0.57002 -0.62033 0.00028628 -0.0012257 -0.00058436 -0.0026908 -3.9872 0 0 0.20891 0 -0.11077 -0.22266 -0.26894 0 0
2.3945 0.13344 0.1264 0.15574 0.16122 0 0.15768 0.16017 0.17711 0.19323 0.18385 0.22992 -38.801 -0.15368 -0.23046 -0.28611 -0.13177 -0.46738 -0.37995 -0.50593 -0.54739 -0.3472 -0.35989 -0.55453 -0.60388 0.00032472 -0.0015213 -0.00039649 -0.0027823 -3.8628 0 0 0.20308 0 -0.12393 -0.22915 -0.26392 0 0
2.3984 0.12244 0.11622 0.14011 0.12649 0 0.12528 0.15631 0.17375 0.19326 0.16951 0.21627 -38.814 -0.14538 -0.22861 -0.28073 -0.11607 -0.45688 -0.36763 -0.49684 -0.52504 -0.32626 -0.33655 -0.52448 -0.57851 0.00034536 -0.0015858 -8.0147e-05 -0.0025736 -3.6832 0 0 0.20791 0 -0.13308 -0.23781 -0.25834 0 0
2.4023 0.10816 0.10564 0.10854 0.08604 0 0.089784 0.14584 0.1624 0.17658 0.1433 0.21339 -38.816 -0.13907 -0.22312 -0.27498 -0.092754 -0.4378 -0.34424 -0.47978 -0.49076 -0.2967 -0.29676 -0.48064 -0.54572 -5.0578e-05 -0.0015238 5.2688e-05 -0.0024948 -3.39 0 0 0.20823 0 -0.13494 -0.24736 -0.25576 0 0
2.4063 0.092557 0.095806 0.070621 0.059769 0 0.067304 0.12747 0.13874 0.14297 0.11467 0.2061 -38.819 -0.13492 -0.21361 -0.26939 -0.06308 -0.40435 -0.31024 -0.44817 -0.44104 -0.25812 -0.23514 -0.42103 -0.50465 -0.00094125 -0.0013822 -0.00015072 -0.0027706 -2.949 0 0 0.18868 0 -0.12616 -0.25389 -0.26003 0 0
2.4102 0.077348 0.085364 0.042773 0.05786 0 0.064742 0.10279 0.10722 0.10362 0.093361 0.17247 -38.827 -0.13189 -0.20048 -0.26319 -0.031687 -0.35584 -0.27207 -0.40306 -0.38058 -0.21313 -0.15796 -0.34328 -0.45569 -0.0018738 -0.0011013 -0.00047816 -0.0032375 -2.3801 0 0 0.14682 0 -0.11289 -0.25379 -0.26802 0 0
2.4141 0.063719 0.07252 0.040296 0.072714 0 0.075085 0.075821 0.076596 0.069922 0.078716 0.10731 -38.831 -0.12911 -0.18423 -0.25561 -0.00038874 -0.29618 -0.23336 -0.34987 -0.31524 -0.16398 -0.074361 -0.24965 -0.39986 -0.0021854 -0.00067844 -0.00051118 -0.0035298 -1.7439 0 0 0.093442 0 -0.10115 -0.24721 -0.27517 0 0
2.418 0.051826 0.057234 0.060525 0.084692 0 0.082987 0.051061 0.05143 0.04392 0.061102 0.031117 -38.825 -0.12592 -0.16496 -0.24599 0.03045 -0.22837 -0.19557 -0.29236 -0.24871 -0.11189 0.0090084 -0.14937 -0.33755 -0.0015953 -0.00030661 -4.7098e-05 -0.0034238 -1.1045 0 0 0.04196 0 -0.09438 -0.23455 -0.27838 0 0
2.4219 0.040425 0.041254 0.077406 0.077222 0 0.075994 0.030828 0.029385 0.020137 0.034299 -0.027333 -38.811 -0.12153 -0.14276 -0.23367 0.061098 -0.1564 -0.15946 -0.235 -0.18488 -0.058159 0.084476 -0.054852 -0.26935 -0.00050349 -0.00026491 0.00064191 -0.002991 -0.50658 0 0 -0.00085345 0 -0.095644 -0.21674 -0.27444 0 0
2.4258 0.027537 0.02623 0.06135 0.04814 0 0.052098 0.013972 0.0065308 -0.0051987 0.0039405 -0.056761 -38.794 -0.11367 -0.11729 -0.21697 0.094269 -0.088453 -0.123 -0.18455 -0.1287 -0.0051767 0.1377 0.025348 -0.19653 0.00032577 -0.000644 0.0010288 -0.0024389 0.02471 0 0 -0.034419 0 -0.10534 -0.19555 -0.25942 0 0
2.4297 0.011987 0.012111 0.0094439 0.0084961 0 0.018445 -0.0027748 -0.016866 -0.029332 -0.018645 -0.069708 -38.775 -0.1021 -0.090112 -0.19709 0.13047 -0.027544 -0.083602 -0.13951 -0.077098 0.045246 0.17348 0.090435 -0.12345 0.00043268 -0.0012052 0.00085094 -0.001858 0.47831 0 0 -0.058529 0 -0.11441 -0.17362 -0.23921 0 0
2.4336 -0.0056425 -0.0026264 -0.046351 -0.027541 0 -0.015509 -0.021822 -0.037152 -0.047709 -0.030202 -0.084255 -38.748 -0.08663 -0.061847 -0.17446 0.1687 0.026151 -0.040941 -0.09809 -0.028287 0.091917 0.19544 0.14466 -0.052262 5.3387e-05 -0.0015491 0.00038747 -0.0011788 0.8608 0 0 -0.071786 0 -0.11834 -0.15131 -0.21677 0 0
2.4375 -0.023784 -0.019449 -0.066517 -0.051221 0 -0.043256 -0.0428 -0.052759 -0.061163 -0.040049 -0.10387 -38.708 -0.067421 -0.033208 -0.14971 0.20723 0.073039 0.0044625 -0.058525 0.019225 0.13368 0.208 0.19119 0.014882 -0.00015113 -0.0014412 0.00016617 -0.00038213 1.1995 0 0 -0.076248 0 -0.11363 -0.12891 -0.19486 0 0
2.4414 -0.041546 -0.038465 -0.042259 -0.060783 0 -0.061854 -0.063315 -0.066494 -0.075677 -0.059078 -0.11812 -38.661 -0.045096 -0.0055269 -0.12398 0.24137 0.11403 0.049742 -0.018612 0.066416 0.16786 0.21818 0.2288 0.073824 0.00022785 -0.00097682 0.00038688 0.00031048 1.5262 0 0 -0.080168 0 -0.096445 -0.10677 -0.17719 0 0
2.4453 -0.05917 -0.058151 -0.0055524 -0.059589 0 -0.070917 -0.081224 -0.081468 -0.094561 -0.085821 -0.12007 -38.62 -0.023605 0.018913 -0.10021 0.2639 0.15101 0.087198 0.020243 0.10977 0.19271 0.23348 0.25433 0.12066 0.00093371 -0.00044578 0.00069703 0.00054424 1.8451 0 0 -0.091951 0 -0.072946 -0.086784 -0.16483 0 0
2.4492 -0.076605 -0.075875 0.0006618 -0.055586 0 -0.073347 -0.095797 -0.096265 -0.11278 -0.10649 -0.11644 -38.601 -0.0064261 0.038995 -0.080297 0.27379 0.18353 0.11337 0.053785 0.14472 0.20931 0.25268 0.26749 0.15552 0.0013157 -6.9116e-05 0.00060381 0.00018464 2.1167 0 0 -0.1103 0 -0.052302 -0.071141 -0.15576 0 0
2.4531 -0.091991 -0.08886 -0.037512 -0.060282 0 -0.076105 -0.10674 -0.10616 -0.12101 -0.10982 -0.11777 -38.603 0.0039416 0.053636 -0.065637 0.27081 0.20967 0.12638 0.078174 0.16751 0.21792 0.27313 0.27259 0.17775 0.0010145 0.00012058 9.1524e-05 -0.00044504 2.2835 0 0 -0.12288 0 -0.040113 -0.061809 -0.1491 0 0
2.457 -0.1024 -0.095571 -0.094229 -0.082232 0 -0.086636 -0.11285 -0.10913 -0.11548 -0.099905 -0.12305 -38.612 0.0051829 0.061862 -0.057438 0.25576 0.22702 0.12533 0.089456 0.17461 0.2191 0.29109 0.27565 0.18714 0.00035551 0.00017918 -0.00027354 -0.00074558 2.3214 0 0 -0.118 0 -0.041524 -0.06073 -0.14399 0 0
2.4609 -0.10661 -0.097053 -0.13055 -0.11711 0 -0.10552 -0.11275 -0.10882 -0.10254 -0.092145 -0.12093 -38.611 -0.0077399 0.060492 -0.058611 0.2318 0.22755 0.11004 0.078825 0.15902 0.21332 0.29695 0.28022 0.18167 2.8275e-05 0.00010727 5.5797e-05 -0.00034361 2.2708 0 0 -0.098445 0 -0.063752 -0.072426 -0.14138 0 0
2.4648 -0.10694 -0.096955 -0.12901 -0.1455 0 -0.12297 -0.10738 -0.11017 -0.09312 -0.096843 -0.10724 -38.593 -0.028797 0.052538 -0.065337 0.2088 0.21499 0.091507 0.055125 0.13251 0.20578 0.29199 0.28598 0.16937 0.00036471 -0.00014229 0.00091503 0.00053198 2.2141 0 0 -0.081766 0 -0.094729 -0.09135 -0.14284 0 0
2.4688 -0.10766 -0.099393 -0.10336 -0.14634 0 -0.12596 -0.10137 -0.11332 -0.093157 -0.10939 -0.095186 -38.571 -0.053853 0.039467 -0.075582 0.19033 0.19243 0.074375 0.024615 0.1026 0.19862 0.28012 0.2909 0.15384 0.00096619 -0.00052431 0.0014466 0.0011735 2.2193 0 0 -0.084643 0 -0.12657 -0.11379 -0.14955 0 0
2.4727 -0.11117 -0.10582 -0.080391 -0.11726 0 -0.11163 -0.10054 -0.11403 -0.10008 -0.11769 -0.10182 -38.567 -0.078857 0.022702 -0.087513 0.17876 0.16311 0.061977 -0.0068087 0.075997 0.19349 0.26578 0.29377 0.13804 0.0010884 -0.0008283 0.00091852 0.00095176 2.2975 0 0 -0.10639 0 -0.15237 -0.13626 -0.16215 0 0
2.4766 -0.11573 -0.11373 -0.077931 -0.081682 0 -0.093503 -0.10716 -0.11057 -0.10758 -0.11722 -0.12499 -38.596 -0.0975 0.0041388 -0.098718 0.17615 0.13195 0.057644 -0.030469 0.062313 0.19227 0.25687 0.2948 0.12553 0.00041084 -0.0008054 -0.000461 -0.00015382 2.4079 0 0 -0.12894 0 -0.16247 -0.1536 -0.18112 0 0
2.4805 -0.11731 -0.11868 -0.09828 -0.071163 0 -0.091397 -0.11746 -0.10787 -0.11202 -0.11538 -0.14061 -38.658 -0.10222 -0.012746 -0.1065 0.18009 0.10595 0.059715 -0.037924 0.068561 0.19508 0.26319 0.29463 0.11846 -0.00059814 -0.00039249 -0.0016191 -0.0014997 2.4976 0 0 -0.13398 0 -0.15089 -0.16046 -0.20256 0 0
2.4844 -0.11369 -0.1182 -0.13375 -0.096766 0 -0.1122 -0.12436 -0.11228 -0.11381 -0.12046 -0.12823 -38.742 -0.095107 -0.026359 -0.1111 0.18566 0.085329 0.06221 -0.033552 0.087019 0.19931 0.28133 0.29399 0.11434 -0.0011083 0.0001991 -0.0015908 -0.0022411 2.5375 0 0 -0.12032 0 -0.12605 -0.15889 -0.22131 0 0
2.4883 -0.10656 -0.1135 -0.17046 -0.137 0 -0.14059 -0.12337 -0.12235 -0.11455 -0.1295 -0.097172 -38.84 -0.078266 -0.035934 -0.11275 0.19097 0.068745 0.061778 -0.021166 0.1119 0.2033 0.30698 0.2944 0.11138 -0.00072458 0.00063719 -0.00044285 -0.0019347 2.5291 0 0 -0.10419 0 -0.093041 -0.15028 -0.23462 0 0
2.4922 -0.099521 -0.10758 -0.189 -0.15623 0 -0.15095 -0.11617 -0.1277 -0.11507 -0.13054 -0.08091 -38.952 -0.054871 -0.040996 -0.1119 0.19458 0.054066 0.055298 -0.0056187 0.13644 0.20535 0.3343 0.29815 0.10768 0.00015072 0.00072629 0.00078899 -0.00081743 2.4908 0 0 -0.10305 0 -0.05755 -0.13651 -0.24018 0 0
2.4961 -0.094402 -0.10178 -0.17283 -0.13704 0 -0.13084 -0.10839 -0.11949 -0.11626 -0.11703 -0.10192 -39.086 -0.032931 -0.040694 -0.10896 0.19592 0.035718 0.037758 0.0025895 0.1463 0.20201 0.34831 0.30613 0.10003 0.00074209 0.00053088 0.0010986 0.00041992 2.4414 0 0 -0.11952 0 -0.029049 -0.12033 -0.23467 0 0
2.5 -0.089671 -0.094606 -0.1255 -0.095373 0 -0.093309 -0.10378 -0.10132 -0.11942 -0.097046 -0.1451 -39.246 -0.021295 -0.037554 -0.10485 0.19722 0.011056 0.01221 -0.0021739 0.13644 0.19311 0.34071 0.31522 0.089298 0.0006594 0.00026985 0.0004387 0.0011477 2.3886 0 0 -0.1404 0 -0.010283 -0.10428 -0.22286 0 0
2.5039 -0.08248 -0.084196 -0.077496 -0.063733 0 -0.065235 -0.10062 -0.08701 -0.1235 -0.085422 -0.17071 -39.425 -0.022314 -0.033062 -0.099622 0.19917 -0.018121 -0.018137 -0.018869 0.10907 0.17939 0.31244 0.31842 0.077773 0.00021736 0.00011113 -0.00033247 0.0011977 2.3192 0 0 -0.14949 0 0.00073502 -0.088021 -0.20796 0 0
2.5078 -0.071808 -0.071258 -0.06537 -0.060202 0 -0.062465 -0.093804 -0.085817 -0.12285 -0.087315 -0.1542 -39.612 -0.03698 -0.028168 -0.093257 0.2016 -0.049332 -0.050856 -0.045675 0.066701 0.16137 0.26551 0.3088 0.067547 2.8192e-05 6.7799e-05 -0.00037752 0.00087592 2.1974 0 0 -0.14053 0 0.0058132 -0.070903 -0.19174 0 0
2.5117 -0.059469 -0.059056 -0.095387 -0.073916 0 -0.076022 -0.080274 -0.091275 -0.11067 -0.092173 -0.10974 -39.801 -0.065457 -0.023818 -0.085621 0.20341 -0.078067 -0.082962 -0.078999 0.013568 0.13965 0.20411 0.28421 0.06164 0.00033693 6.4354e-05 0.00030444 0.00062614 1.9808 0 0 -0.119 0 0.0075817 -0.051604 -0.17565 0 0
2.5156 -0.048392 -0.05034 -0.12983 -0.079485 0 -0.082303 -0.062205 -0.087093 -0.086437 -0.085142 -0.072574 -39.994 -0.10255 -0.020515 -0.07729 0.19941 -0.094556 -0.11011 -0.10921 -0.040784 0.11521 0.14012 0.24855 0.063714 0.00080035 6.6952e-05 0.00097732 0.00064679 1.6557 0 0 -0.094522 0 0.0089155 -0.028774 -0.15815 0 0
2.5195 -0.040432 -0.044803 -0.11831 -0.063072 0 -0.066288 -0.045027 -0.064816 -0.059069 -0.062952 -0.061264 -40.199 -0.13909 -0.017504 -0.069862 0.18747 -0.098421 -0.13175 -0.13082 -0.090407 0.089621 0.08189 0.20805 0.070494 0.0009025 0.00013316 0.00099481 0.00077455 1.2621 0 0 -0.073145 0 0.0093004 -0.0049082 -0.13687 0 0
2.5234 -0.035753 -0.039964 -0.048906 -0.033468 0 -0.03472 -0.032664 -0.033913 -0.040144 -0.03663 -0.061849 -40.421 -0.17149 -0.014399 -0.064498 0.16683 -0.090708 -0.14725 -0.142 -0.13407 0.063408 0.030869 0.16629 0.079226 0.00052442 0.00034706 0.00044154 0.00071837 0.87896 0 0 -0.055537 0 0.0070492 0.01768 -0.11091 0 0
2.5273 -0.033573 -0.034247 0.03361 -0.010114 0 -0.0078622 -0.024843 -0.012625 -0.032781 -0.019017 -0.048632 -40.656 -0.19699 -0.010925 -0.06231 0.13758 -0.0737 -0.15616 -0.14195 -0.17142 0.037101 -0.012887 0.12254 0.086708 5.7596e-05 0.00072411 -4.4853e-05 0.00041854 0.57025 0 0 -0.039301 0 0.00032899 0.036423 -0.080148 0 0
2.5313 -0.032717 -0.028489 0.066386 -0.0040342 0 -0.00019805 -0.018583 -0.0092464 -0.028312 -0.012153 -0.014397 -40.896 -0.21269 -0.0072111 -0.065559 0.10136 -0.053447 -0.15658 -0.13048 -0.20308 0.011762 -0.05237 0.074739 0.086 -3.0212e-05 0.0011787 7.8634e-06 0.00017951 0.33895 0 0 -0.021226 0 -0.014887 0.045451 -0.047062 0 0
2.5352 -0.031497 -0.024209 0.028561 -0.011303 0 -0.0095478 -0.011499 -0.014267 -0.015339 -0.0082134 0.024558 -41.134 -0.22278 -0.0050001 -0.073759 0.066354 -0.040856 -0.15017 -0.11511 -0.23209 -0.011166 -0.09394 0.024033 0.072857 0.00031038 0.0015675 0.00045651 0.00041437 0.13321 0 0 0.0012705 0 -0.037886 0.042335 -0.021134 0 0
2.5391 -0.027921 -0.02109 -0.037928 -0.021394 0 -0.022743 -0.003285 -0.011547 0.0080585 -0.00077754 0.050174 -41.365 -0.23105 -0.0058335 -0.085217 0.037239 -0.039782 -0.13961 -0.10125 -0.25871 -0.030936 -0.13779 -0.023837 0.048443 0.00067398 0.0017591 0.00079211 0.0012087 -0.097533 0 0 0.027898 0 -0.065614 0.028565 -0.0084419 0 0
2.543 -0.020908 -0.017045 -0.068428 -0.02703 0 -0.02865 0.0054104 0.0044456 0.03227 0.0082754 0.061506 -41.588 -0.23925 -0.010897 -0.098783 0.016656 -0.052047 -0.12697 -0.092418 -0.28195 -0.046881 -0.18191 -0.061584 0.013894 0.00063334 0.0016871 0.00072674 0.0021278 -0.35004 0 0 0.053252 0 -0.096003 0.0050876 -0.013077 0 0
2.5469 -0.011371 -0.010814 -0.035384 -0.025192 0 -0.024672 0.014297 0.024194 0.046233 0.013756 0.068702 -41.807 -0.24871 -0.021418 -0.11308 0.0067245 -0.078439 -0.11485 -0.092152 -0.3 -0.058319 -0.22238 -0.085108 -0.028789 0.00017402 0.0013815 0.00044325 0.002512 -0.56852 0 0 0.06831 0 -0.12663 -0.026655 -0.038752 0 0
2.5508 -0.001569 -0.0035573 0.031574 -0.01338 0 -0.013374 0.022861 0.034926 0.04794 0.015876 0.074117 -42.03 -0.25725 -0.03855 -0.12564 0.0082129 -0.11674 -0.10929 -0.10621 -0.30701 -0.063781 -0.24496 -0.095723 -0.074433 -0.00030177 0.00097451 0.00029065 0.0020451 -0.69525 0 0 0.066803 0 -0.15387 -0.063891 -0.087571 0 0
2.5547 0.0070392 0.0028905 0.080237 0.0091594 0 0.0027598 0.028982 0.033946 0.043801 0.020374 0.068333 -42.267 -0.26008 -0.057376 -0.13575 0.012987 -0.156 -0.11094 -0.12931 -0.30503 -0.065545 -0.24723 -0.098194 -0.11669 -0.00037256 0.00065922 0.00035074 0.0010753 -0.7181 0 0 0.05141 0 -0.17747 -0.10097 -0.14193 0 0
2.5586 0.015118 0.0090176 0.083931 0.035446 0 0.021277 0.029599 0.028803 0.039156 0.029817 0.046778 -42.52 -0.25379 -0.074816 -0.14306 0.017907 -0.19168 -0.11927 -0.15854 -0.29545 -0.064107 -0.22886 -0.096596 -0.15299 1.5885e-05 0.00059026 0.00039264 0.0003478 -0.67175 0 0 0.032918 0 -0.1968 -0.1353 -0.19254 0 0
2.5625 0.024291 0.017697 0.055526 0.050806 0 0.036916 0.02397 0.026399 0.032688 0.038171 0.022653 -42.779 -0.23548 -0.087827 -0.14727 0.020432 -0.21985 -0.133 -0.19057 -0.2802 -0.059881 -0.19128 -0.091653 -0.18121 0.00052722 0.00077585 0.00022112 0.00035546 -0.60151 0 0 0.021824 0 -0.2109 -0.16429 -0.23067 0 0
2.5664 0.034766 0.030607 0.023968 0.044713 0 0.043218 0.016274 0.025691 0.02165 0.037099 0.014794 -43.028 -0.20006 -0.091032 -0.14742 0.018124 -0.23505 -0.14908 -0.21952 -0.26279 -0.052696 -0.13819 -0.081622 -0.19775 0.00074904 0.0010499 -4.4986e-05 0.00090734 -0.53396 0 0 0.020053 0 -0.21607 -0.18282 -0.24235 0 0
2.5703 0.044717 0.045265 0.0087395 0.024099 0 0.039379 0.013846 0.022399 0.010098 0.027137 0.022782 -43.255 -0.14973 -0.082427 -0.14297 0.013053 -0.23742 -0.16133 -0.23858 -0.24901 -0.042651 -0.084208 -0.065706 -0.20213 0.00052928 0.0011704 -0.00011086 0.0013355 -0.48096 0 0 0.02088 0 -0.20671 -0.18624 -0.22413 0 0
2.5742 0.052446 0.05691 0.017785 0.011499 0 0.034168 0.021525 0.018061 0.007673 0.019505 0.022577 -43.467 -0.091984 -0.066067 -0.13456 0.0085472 -0.23206 -0.16812 -0.24798 -0.24079 -0.030767 -0.038513 -0.046969 -0.19732 5.9217e-05 0.0009849 0.00012207 0.0011513 -0.46007 0 0 0.016812 0 -0.18188 -0.17526 -0.18679 0 0
2.5781 0.058874 0.063782 0.056277 0.025761 0 0.039952 0.037263 0.020422 0.018656 0.024867 -0.0061221 -43.681 -0.031653 -0.045027 -0.1226 0.0062483 -0.22208 -0.16959 -0.24903 -0.23926 -0.018205 -0.0059281 -0.032349 -0.18494 -0.00031427 0.00053922 0.00041959 0.0005126 -0.49919 0 0 0.0072405 0 -0.14096 -0.15006 -0.13754 0 0
2.582 0.067118 0.069643 0.12128 0.063432 0 0.061003 0.053697 0.034018 0.034952 0.041605 -0.050274 -43.907 0.025957 -0.02308 -0.10779 0.0074511 -0.21099 -0.16687 -0.24431 -0.24516 -0.0065282 0.0098208 -0.029807 -0.16703 -0.00035826 4.3709e-05 0.00048843 4.1008e-05 -0.6199 0 0 -0.0012637 0 -0.084458 -0.11161 -0.08486 0 0
2.5859 0.079265 0.079946 0.18661 0.10096 0 0.088293 0.064722 0.053272 0.043775 0.057742 -0.069297 -44.133 0.068622 -0.0090076 -0.092968 0.011827 -0.20625 -0.16586 -0.24337 -0.26218 -0.0022508 0.0011687 -0.044904 -0.14927 -0.00010355 -0.00027436 0.00032583 0.00017228 -0.8246 0 0 -0.0008568 0 -0.016847 -0.063157 -0.045847 0 0
2.5898 0.093977 0.095612 0.20909 0.11683 0 0.10734 0.070918 0.068016 0.043005 0.064932 -0.035077 -44.334 0.093676 -0.0053117 -0.082654 0.014081 -0.21086 -0.1727 -0.25545 -0.28922 -0.0095384 -0.024304 -0.079164 -0.1394 0.00020619 -0.00032204 0.00021034 0.00069443 -1.1063 0 0 0.012252 0 0.045388 -0.016975 -0.025241 0 0
2.5938 0.10798 0.11184 0.16739 0.1113 0 0.11185 0.078615 0.075663 0.045939 0.068409 0.036763 -44.495 0.099809 -0.011606 -0.07945 0.011058 -0.22561 -0.18935 -0.28411 -0.32754 -0.031006 -0.065346 -0.13074 -0.14172 0.00031145 -0.0001945 0.00033388 0.00094141 -1.4667 0 0 0.03723 0 0.093774 0.020894 -0.022253 0 0
2.5977 0.12002 0.12392 0.096243 0.1038 0 0.10938 0.093777 0.085116 0.067931 0.081172 0.10077 -44.629 0.086271 -0.026783 -0.085377 0.00029288 -0.25069 -0.21656 -0.33125 -0.37825 -0.068469 -0.12141 -0.19594 -0.15955 0.00013904 -0.00010553 0.00052533 0.00045323 -1.915 0 0 0.070724 0 0.12178 0.045667 -0.03494 0 0
2.6016 0.13264 0.13342 0.067083 0.11217 0 0.11363 0.11692 0.10691 0.10886 0.10914 0.12697 -44.76 0.051179 -0.048495 -0.10337 -0.02151 -0.28605 -0.25422 -0.3984 -0.44409 -0.12471 -0.19432 -0.27004 -0.19778 -0.00014473 -0.00024449 0.00043056 -0.000555 -2.4436 0 0 0.10787 0 0.12091 0.050969 -0.059422 0 0
2.6055 0.14935 0.14686 0.12008 0.13673 0 0.13197 0.14374 0.14085 0.15181 0.14443 0.12794 -44.899 -0.001385 -0.070409 -0.13225 -0.053568 -0.32681 -0.29558 -0.47697 -0.52334 -0.19564 -0.28391 -0.34768 -0.25435 -0.00029258 -0.00064738 -2.7617e-05 -0.001381 -3.0136 0 0 0.14245 0 0.094063 0.036995 -0.085203 0 0
2.6094 0.17004 0.16751 0.21597 0.16479 0 0.16064 0.16969 0.17588 0.1805 0.17422 0.13904 -45.024 -0.060673 -0.089292 -0.16523 -0.089936 -0.36688 -0.33388 -0.55479 -0.60722 -0.27056 -0.38226 -0.42412 -0.31783 -0.00023367 -0.0011671 -0.00045223 -0.0014984 -3.5724 0 0 0.16926 0 0.058295 0.0142 -0.10598 0 0
2.6133 0.18997 0.1898 0.268 0.18704 0 0.1906 0.19305 0.20197 0.19581 0.19413 0.1773 -45.102 -0.12046 -0.10464 -0.19847 -0.12772 -0.40336 -0.36627 -0.62617 -0.69012 -0.34346 -0.48388 -0.4976 -0.38178 -0.0001912 -0.0015797 -0.00032111 -0.0010563 -4.09 0 0 0.18863 0 0.022946 -0.011861 -0.11967 0 0
2.6172 0.20396 0.20412 0.23035 0.20527 0 0.21549 0.21362 0.21963 0.21238 0.21062 0.22687 -45.126 -0.17426 -0.11674 -0.22809 -0.16419 -0.43387 -0.39076 -0.68634 -0.76616 -0.40841 -0.58243 -0.57036 -0.43979 -0.00050282 -0.0017682 0.00045229 -0.00075192 -4.5703 0 0 0.208 0 -0.0029536 -0.035671 -0.1252 0 0
2.6211 0.2119 0.20777 0.14986 0.22383 0 0.23317 0.23009 0.23584 0.2393 0.23062 0.26469 -45.123 -0.20799 -0.12851 -0.24732 -0.19624 -0.45576 -0.40623 -0.72988 -0.82322 -0.45445 -0.66245 -0.64595 -0.48145 -0.0012627 -0.0018365 0.0013583 -0.0012116 -5.0252 0 0 0.23627 0 -0.006155 -0.049405 -0.12256 0 0
2.625 0.21965 0.20998 0.11972 0.23859 0 0.24213 0.2408 0.25284 0.26833 0.2521 0.29024 -45.132 -0.21883 -0.14436 -0.2574 -0.22592 -0.47451 -0.41959 -0.76539 -0.86164 -0.48342 -0.71763 -0.72352 -0.51065 -0.0021247 -0.0020191 0.001742 -0.0024561 -5.4428 0 0 0.27463 0 0.0052962 -0.055832 -0.118 0 0
2.6289 0.23429 0.22408 0.18082 0.24054 0 0.24082 0.24772 0.26532 0.28423 0.26738 0.32067 -45.162 -0.2098 -0.16534 -0.26167 -0.25557 -0.49468 -0.43477 -0.799 -0.88595 -0.49977 -0.74936 -0.79447 -0.53467 -0.0025119 -0.0024219 0.0014201 -0.0039015 -5.7929 0 0 0.31275 0 0.020407 -0.060301 -0.11476 0 0
2.6328 0.25801 0.25414 0.27969 0.23158 0 0.23316 0.25796 0.27039 0.28477 0.27458 0.35823 -45.172 -0.18457 -0.19164 -0.26314 -0.28686 -0.51981 -0.4542 -0.83455 -0.90039 -0.50722 -0.75997 -0.84625 -0.56009 -0.002101 -0.0028295 0.00082533 -0.0048443 -6.0675 0 0 0.33561 0 0.029817 -0.067442 -0.11505 0 0
2.6367 0.28629 0.29015 0.33179 0.2319 0 0.2327 0.27867 0.27682 0.28542 0.28216 0.37546 -45.109 -0.14951 -0.22263 -0.26616 -0.32161 -0.55437 -0.48015 -0.87573 -0.9113 -0.51086 -0.75404 -0.8722 -0.59639 -0.0011524 -0.0028233 0.00053622 -0.0049862 -6.3037 0 0 0.33524 0 0.020647 -0.083707 -0.12132 0 0
2.6406 0.3113 0.31721 0.31802 0.26478 0 0.25621 0.30887 0.29877 0.30173 0.29992 0.34368 -44.95 -0.12283 -0.25427 -0.27757 -0.35943 -0.60155 -0.51177 -0.92061 -0.93038 -0.51895 -0.74641 -0.87927 -0.65629 -0.00035384 -0.0021901 0.00069572 -0.0045936 -6.5543 0 0 0.31728 0 -0.02163 -0.11585 -0.13556 0 0
2.6445 0.32698 0.32886 0.301 0.33068 0 0.30835 0.33727 0.33807 0.32972 0.32678 0.27537 -44.721 -0.11566 -0.28296 -0.29664 -0.39592 -0.65428 -0.54378 -0.96082 -0.96002 -0.53322 -0.74908 -0.88567 -0.73242 -0.00028686 -0.0012636 0.00092459 -0.0042453 -6.834 0 0 0.29711 0 -0.084135 -0.15666 -0.15469 0 0
2.6484 0.33171 0.33045 0.33978 0.39806 0 0.37163 0.35059 0.37561 0.34899 0.35008 0.22741 -44.462 -0.13251 -0.30764 -0.32198 -0.42806 -0.70782 -0.57369 -0.99097 -0.99943 -0.55311 -0.76608 -0.90883 -0.81791 -0.0009784 -0.00080447 0.00078595 -0.0044282 -7.103 0 0 0.29046 0 -0.15714 -0.20055 -0.17714 0 0
2.6523 0.32783 0.33012 0.40557 0.42465 0 0.41401 0.34569 0.38551 0.34651 0.35794 0.253 -44.186 -0.17564 -0.32786 -0.35146 -0.45299 -0.75715 -0.5994 -1.0064 -1.0465 -0.57732 -0.79954 -0.95308 -0.9043 -0.0019192 -0.0014131 0.00026685 -0.0052765 -7.3117 0 0 0.30618 0 -0.22947 -0.24129 -0.20117 0 0
2.6563 0.31982 0.32901 0.40706 0.39222 0 0.41137 0.33309 0.36024 0.33344 0.35074 0.34895 -43.866 -0.2457 -0.34418 -0.38019 -0.4654 -0.79254 -0.61843 -0.9995 -1.0951 -0.60229 -0.84969 -1.0073 -0.97255 -0.0025003 -0.002959 -0.00024881 -0.0065691 -7.4528 0 0 0.34345 0 -0.27871 -0.26634 -0.2235 0 0
2.6602 0.31263 0.32263 0.30564 0.32302 0 0.36663 0.32735 0.32071 0.33363 0.33944 0.45428 -43.466 -0.32248 -0.36026 -0.40229 -0.46702 -0.81108 -0.63339 -0.97779 -1.1355 -0.62346 -0.9034 -1.0537 -1.0085 -0.002466 -0.0045936 -0.00045751 -0.0079125 -7.5564 0 0 0.39095 0 -0.29265 -0.27086 -0.24089 0 0
2.6641 0.31033 0.31099 0.18419 0.26293 0 0.30877 0.33326 0.29907 0.35547 0.33373 0.50223 -42.985 -0.39115 -0.3774 -0.41661 -0.46204 -0.81641 -0.64697 -0.95095 -1.1648 -0.64033 -0.95189 -1.0797 -1.014 -0.0020243 -0.0054149 -0.00049962 -0.0089666 -7.6291 0 0 0.42817 0 -0.27694 -0.25951 -0.25268 0 0
2.668 0.3147 0.30374 0.17352 0.24692 0 0.27203 0.34266 0.31059 0.37975 0.33416 0.47254 -42.459 -0.44218 -0.39553 -0.42281 -0.45324 -0.8114 -0.66056 -0.92542 -1.1815 -0.65326 -0.98978 -1.0828 -0.99194 -0.0016019 -0.0052089 -0.00077686 -0.009592 -7.6202 0 0 0.43282 0 -0.23749 -0.2365 -0.25861 0 0
2.6719 0.3246 0.31193 0.30471 0.27682 0 0.27244 0.34556 0.34225 0.37948 0.33583 0.39573 -41.925 -0.46622 -0.41384 -0.4212 -0.4438 -0.8 -0.67536 -0.90817 -1.1853 -0.66335 -1.0121 -1.0673 -0.94805 -0.0015116 -0.004566 -0.0014167 -0.0098631 -7.4738 0 0 0.39546 0 -0.18359 -0.20796 -0.25878 0 0
2.6758 0.33718 0.33514 0.45632 0.3271 0 0.30014 0.3431 0.36781 0.35057 0.33684 0.31597 -41.377 -0.45264 -0.42708 -0.41387 -0.4384 -0.78964 -0.69085 -0.90779 -1.1771 -0.67453 -1.0131 -1.0396 -0.89976 -0.0017904 -0.004254 -0.002 -0.0099601 -7.2231 0 0 0.3314 0 -0.1379 -0.18729 -0.25444 0 0
2.6797 0.3499 0.35996 0.47343 0.36848 0 0.33169 0.34673 0.37212 0.31829 0.33998 0.25884 -40.776 -0.42167 -0.43273 -0.4062 -0.43679 -0.78384 -0.70465 -0.9164 -1.1656 -0.68951 -1.0031 -1.0072 -0.86482 -0.0022569 -0.0044702 -0.0019128 -0.010024 -7.0127 0 0 0.27572 0 -0.11243 -0.17883 -0.24968 0 0
2.6836 0.36158 0.37396 0.34054 0.38744 0 0.35021 0.36302 0.3607 0.31104 0.34667 0.2321 -40.082 -0.38373 -0.43009 -0.40007 -0.43838 -0.78265 -0.71563 -0.92926 -1.1537 -0.70921 -0.9868 -0.98033 -0.84897 -0.0026714 -0.0047327 -0.0010043 -0.010086 -6.9975 0 0 0.25955 0 -0.10905 -0.18224 -0.24579 0 0
2.6875 0.3718 0.38045 0.21387 0.38925 0 0.35647 0.38145 0.34906 0.33034 0.35313 0.24126 -39.3 -0.34916 -0.41946 -0.39702 -0.44254 -0.78559 -0.72315 -0.94185 -1.1444 -0.73417 -0.96892 -0.97069 -0.85571 -0.0028822 -0.0045101 0.00013955 -0.010115 -7.204 0 0 0.28557 0 -0.12704 -0.1958 -0.24366 0 0
2.6914 0.38044 0.39622 0.26151 0.3881 0 0.36415 0.38222 0.34698 0.35089 0.35544 0.28792 -38.468 -0.33395 -0.40289 -0.39902 -0.44891 -0.79124 -0.72714 -0.94829 -1.1423 -0.76534 -0.95688 -0.98451 -0.88826 -0.0029 -0.0039024 0.00064568 -0.01011 -7.5037 0 0 0.32596 0 -0.16164 -0.21476 -0.24371 0 0
2.6953 0.38872 0.43248 0.47467 0.39556 0 0.38542 0.35967 0.35404 0.35117 0.35738 0.35237 -37.618 -0.34668 -0.38939 -0.40611 -0.4588 -0.79841 -0.73152 -0.95003 -1.1526 -0.80242 -0.95904 -1.0178 -0.93707 -0.0028783 -0.0036047 0.00013433 -0.010134 -7.7441 0 0 0.34724 0 -0.19551 -0.22933 -0.2439 0 0
2.6992 0.40041 0.4794 0.65863 0.41459 0 0.42031 0.3362 0.36643 0.33969 0.36945 0.39286 -36.743 -0.38031 -0.38502 -0.41695 -0.47436 -0.80899 -0.73973 -0.95484 -1.1774 -0.84516 -0.97786 -1.0599 -0.99342 -0.0029947 -0.0041471 -0.00092462 -0.010237 -7.9111 0 0 0.34007 0 -0.2198 -0.23666 -0.24265 0 0
2.7031 0.41962 0.51268 0.62471 0.43961 0 0.45779 0.34688 0.38294 0.34697 0.39766 0.37802 -35.806 -0.42988 -0.39345 -0.43101 -0.49794 -0.826 -0.75392 -0.96916 -1.2195 -0.89453 -1.0163 -1.1045 -1.0549 -0.0032969 -0.0052181 -0.0016379 -0.010366 -8.1459 0 0 0.32562 0 -0.23128 -0.23648 -0.23942 0 0
2.707 0.44543 0.51711 0.38491 0.46115 0 0.48614 0.40471 0.4035 0.39134 0.43472 0.32237 -34.772 -0.48894 -0.41757 -0.4477 -0.53194 -0.85304 -0.77595 -0.99989 -1.2816 -0.95166 -1.0767 -1.1575 -1.1204 -0.0036438 -0.0058524 -0.0014961 -0.010394 -8.5877 0 0 0.33344 0 -0.22866 -0.22978 -0.23407 0 0
2.7109 0.46876 0.50273 0.14288 0.47255 0 0.5023 0.48083 0.42538 0.45637 0.46501 0.28046 -33.643 -0.54539 -0.46223 -0.4663 -0.583 -0.90169 -0.80922 -1.0625 -1.3728 -1.0214 -1.1689 -1.2329 -1.1963 -0.0038182 -0.0053767 -0.00079465 -0.01027 -9.2012 0 0 0.37362 0 -0.2148 -0.22165 -0.22855 0 0
2.7148 0.47772 0.49538 0.09237 0.4749 0 0.51171 0.52473 0.44491 0.50487 0.47927 0.29763 -32.444 -0.5921 -0.51595 -0.48482 -0.64515 -0.96826 -0.84878 -1.1467 -1.4812 -1.0995 -1.2812 -1.3402 -1.2856 -0.0037213 -0.0041637 -0.00028806 -0.010136 -9.7849 0 0 0.43095 0 -0.20216 -0.21813 -0.22656 0 0
2.7188 0.46926 0.51083 0.23806 0.47565 0 0.5199 0.5103 0.46246 0.51514 0.48306 0.36787 -31.19 -0.62818 -0.57281 -0.50245 -0.71471 -1.0493 -0.89266 -1.2454 -1.6001 -1.1833 -1.4077 -1.4746 -1.3889 -0.0034466 -0.0033768 -0.00044704 -0.010278 -10.167 0 0 0.48383 0 -0.1949 -0.22022 -0.22977 0 0
2.7227 0.45646 0.53954 0.41996 0.48129 0 0.52527 0.46398 0.48282 0.5019 0.48973 0.44523 -29.871 -0.65356 -0.62746 -0.51862 -0.78795 -1.1406 -0.93931 -1.3512 -1.7228 -1.2698 -1.5424 -1.6201 -1.5051 -0.0031482 -0.0039005 -0.0010468 -0.010902 -10.396 0 0 0.52527 0 -0.19545 -0.2278 -0.23919 0 0
2.7266 0.46167 0.55788 0.4939 0.49112 0 0.5215 0.4443 0.50866 0.50196 0.50654 0.49542 -28.463 -0.66864 -0.67236 -0.53281 -0.85913 -1.2349 -0.98741 -1.4532 -1.8392 -1.3537 -1.6764 -1.761 -1.6309 -0.0028625 -0.0055102 -0.0014555 -0.011939 -10.715 0 0 0.56348 0 -0.20504 -0.23902 -0.2556 0 0
2.7305 0.49878 0.55337 0.45852 0.49919 0 0.50771 0.48864 0.5359 0.54094 0.52984 0.528 -26.957 -0.67606 -0.7008 -0.5463 -0.92015 -1.318 -1.0366 -1.5387 -1.9364 -1.4278 -1.7966 -1.8909 -1.7523 -0.0025163 -0.0071157 -0.0012932 -0.01306 -11.329 0 0 0.6047 0 -0.21755 -0.24734 -0.27535 0 0
2.7344 0.55981 0.53689 0.40175 0.50319 0 0.49518 0.5778 0.55801 0.61291 0.55322 0.57335 -25.366 -0.67824 -0.71613 -0.56135 -0.97017 -1.3858 -1.087 -1.6098 -2.0158 -1.4919 -1.901 -2.0109 -1.8602 -0.0021388 -0.0078247 -0.00079837 -0.01391 -12.185 0 0 0.64051 0 -0.22635 -0.24996 -0.29354 0 0
2.7383 0.61959 0.52991 0.36017 0.50979 0 0.50144 0.65379 0.5747 0.68748 0.57681 0.63621 -23.714 -0.67515 -0.72039 -0.57954 -1.0089 -1.4367 -1.1385 -1.6688 -2.0791 -1.5466 -1.9895 -2.1229 -1.9504 -0.002002 -0.0077387 -0.00056867 -0.014361 -12.999 0 0 0.65499 0 -0.22852 -0.24658 -0.30783 0 0
2.7422 0.65536 0.54229 0.27905 0.52923 0 0.53541 0.67411 0.59287 0.73211 0.60508 0.68566 -22.002 -0.66659 -0.71636 -0.60238 -1.0368 -1.471 -1.1911 -1.7197 -2.1294 -1.5933 -2.0634 -2.2251 -2.0203 -0.002436 -0.0076951 -0.00097222 -0.014578 -13.495 0 0 0.64281 0 -0.22203 -0.23796 -0.31641 0 0
2.7461 0.66327 0.56501 0.12045 0.56405 0 0.58801 0.64891 0.61727 0.72953 0.63675 0.69557 -20.208 -0.65122 -0.70943 -0.63258 -1.0545 -1.4909 -1.2433 -1.77 -2.1736 -1.6364 -2.1261 -2.3161 -2.0683 -0.0034301 -0.0082833 -0.0018175 -0.014866 -13.639 0 0 0.61681 0 -0.20572 -0.22903 -0.31804 0 0
2.75 0.65677 0.58382 -0.031449 0.60509 0 0.63864 0.62476 0.64279 0.68321 0.66117 0.68425 -18.306 -0.63358 -0.70728 -0.66712 -1.0689 -1.5092 -1.2928 -1.8254 -2.2211 -1.6825 -2.1873 -2.399 -2.1097 -0.0044591 -0.0092043 -0.0025661 -0.015453 -13.646 0 0 0.59684 0 -0.18728 -0.22786 -0.31861 0 0
2.7539 0.64995 0.59621 -0.027409 0.64015 0 0.67167 0.63402 0.66014 0.61563 0.66787 0.69948 -16.291 -0.61788 -0.71283 -0.70295 -1.0835 -1.5319 -1.339 -1.8847 -2.2738 -1.7334 -2.2498 -2.4796 -2.1525 -0.0048289 -0.0096412 -0.0028285 -0.016377 -13.766 0 0 0.59339 0 -0.17131 -0.23763 -0.32212 0 0
2.7578 0.6441 0.61153 0.17024 0.66577 0 0.68652 0.6636 0.66947 0.56177 0.65844 0.76168 -14.181 -0.60778 -0.72796 -0.73746 -1.1006 -1.5627 -1.3811 -1.9457 -2.3315 -1.7893 -2.3142 -2.5593 -2.2019 -0.0042996 -0.0092055 -0.0026475 -0.017531 -14.064 0 0 0.6038 0 -0.16107 -0.26013 -0.33138 0 0
2.7617 0.63102 0.63559 0.40339 0.68805 0 0.69166 0.67547 0.68334 0.55407 0.64571 0.83304 -11.997 -0.6085 -0.75462 -0.76701 -1.1231 -1.6051 -1.4191 -2.0038 -2.3924 -1.849 -2.3791 -2.6321 -2.2621 -0.0033814 -0.0084105 -0.002353 -0.018768 -14.412 0 0 0.62222 0 -0.16031 -0.29674 -0.34951 0 0
2.7656 0.60796 0.65972 0.45619 0.71109 0 0.69094 0.65452 0.71167 0.60112 0.64039 0.85419 -9.7493 -0.62606 -0.79177 -0.78679 -1.1542 -1.6586 -1.4533 -2.0495 -2.4495 -1.9056 -2.4372 -2.6904 -2.3304 -0.0029467 -0.008153 -0.0022102 -0.019952 -14.655 0 0 0.64815 0 -0.17153 -0.34329 -0.37654 0 0
2.7695 0.58597 0.66874 0.28745 0.72739 0 0.6796 0.62948 0.7447 0.67601 0.64162 0.80966 -7.4218 -0.65449 -0.83156 -0.79913 -1.1909 -1.7145 -1.4852 -2.0824 -2.4995 -1.9534 -2.4842 -2.7327 -2.3954 -0.0034714 -0.0087649 -0.00224 -0.020953 -14.765 0 0 0.68278 0 -0.18984 -0.38953 -0.40517 0 0
2.7734 0.58121 0.65887 0.095879 0.72305 0 0.6549 0.6421 0.7572 0.73087 0.64299 0.74606 -4.992 -0.68991 -0.86946 -0.8055 -1.2314 -1.7673 -1.5138 -2.1027 -2.541 -1.9889 -2.5177 -2.7653 -2.4503 -0.0046143 -0.0096603 -0.0023327 -0.021637 -14.836 0 0 0.72001 0 -0.21323 -0.43022 -0.43113 0 0
2.7773 0.59832 0.644 0.12292 0.69372 0 0.62751 0.69744 0.73409 0.73211 0.64535 0.71999 -2.4464 -0.72783 -0.90092 -0.80772 -1.2728 -1.8118 -1.5377 -2.1115 -2.5736 -2.0098 -2.5359 -2.7943 -2.4889 -0.0055327 -0.00996 -0.0024441 -0.021933 -14.938 0 0 0.74698 0 -0.23966 -0.46058 -0.45031 0 0
2.7813 0.62421 0.64142 0.39239 0.6529 0 0.61677 0.75135 0.69008 0.6872 0.65753 0.73578 0.21206 -0.75948 -0.91706 -0.80862 -1.3088 -1.837 -1.5512 -2.11 -2.5959 -2.011 -2.5352 -2.8169 -2.5001 -0.0056196 -0.0094226 -0.0026212 -0.021905 -15.009 0 0 0.75567 0 -0.2666 -0.47244 -0.45568 0 0
2.7852 0.63995 0.65261 0.67412 0.62215 0 0.63155 0.75232 0.65861 0.63722 0.68122 0.74586 2.9699 -0.77814 -0.91631 -0.81065 -1.3316 -1.8394 -1.5502 -2.1034 -2.6091 -1.9974 -2.5203 -2.8239 -2.4878 -0.0049653 -0.0086946 -0.0028557 -0.021752 -14.919 0 0 0.75137 0 -0.29133 -0.46773 -0.44856 0 0
2.7891 0.63848 0.66127 0.72278 0.61298 0 0.65831 0.69545 0.65889 0.6206 0.69919 0.71219 5.8146 -0.78379 -0.90259 -0.81312 -1.3386 -1.8213 -1.5352 -2.0929 -2.6123 -1.9741 -2.4952 -2.8093 -2.4598 -0.0041633 -0.0086254 -0.0029952 -0.021682 -14.616 0 0 0.7454 0 -0.3125 -0.45194 -0.43361 0 0
2.793 0.6296 0.65143 0.53754 0.61972 0 0.67255 0.63038 0.67699 0.64212 0.68658 0.65382 8.7429 -0.77663 -0.87914 -0.81484 -1.3282 -1.7845 -1.507 -2.0783 -2.6027 -1.9437 -2.4613 -2.7782 -2.4208 -0.0037324 -0.0093816 -0.0028676 -0.021749 -14.211 0 0 0.73992 0 -0.32869 -0.42895 -0.41402 0 0
2.7969 0.62754 0.62559 0.35779 0.62957 0 0.66405 0.61263 0.68269 0.67493 0.63829 0.62312 11.761 -0.75756 -0.85045 -0.81388 -1.2987 -1.7312 -1.4675 -2.0585 -2.5765 -1.9086 -2.4196 -2.7418 -2.376 -0.003734 -0.010284 -0.0024988 -0.021811 -13.889 0 0 0.72407 0 -0.33814 -0.40348 -0.3935 0 0
2.8008 0.63467 0.60206 0.39839 0.63609 0 0.64752 0.64792 0.66291 0.68948 0.58162 0.64013 14.877 -0.72835 -0.82659 -0.80546 -1.2506 -1.6682 -1.4244 -2.0297 -2.5234 -1.8703 -2.3704 -2.7058 -2.3309 -0.0038673 -0.010508 -0.0021573 -0.021678 -13.738 0 0 0.68861 0 -0.33605 -0.3846 -0.37714 0 0
2.8047 0.63882 0.59434 0.61605 0.64035 0 0.64461 0.68752 0.63267 0.67814 0.55486 0.66653 18.095 -0.69523 -0.81202 -0.79068 -1.1971 -1.6073 -1.3878 -1.9944 -2.4528 -1.8303 -2.3186 -2.6648 -2.2863 -0.0038247 -0.0098821 -0.0021275 -0.021334 -13.656 0 0 0.642 0 -0.32512 -0.37492 -0.36414 0 0
2.8086 0.62628 0.596 0.76233 0.64126 0 0.65608 0.6789 0.61174 0.65333 0.56964 0.65191 21.404 -0.65982 -0.80714 -0.77055 -1.1439 -1.5534 -1.3614 -1.954 -2.3703 -1.7883 -2.2671 -2.6094 -2.2407 -0.0035199 -0.0089842 -0.0024228 -0.02101 -13.438 0 0 0.60644 0 -0.3068 -0.37469 -0.35302 0 0
2.8125 0.5964 0.58838 0.65897 0.63107 0 0.65708 0.61811 0.59749 0.62807 0.59705 0.59563 24.791 -0.62367 -0.8111 -0.74648 -1.0958 -1.5104 -1.3473 -1.9101 -2.2827 -1.7446 -2.2188 -2.5386 -2.1924 -0.0030558 -0.0084869 -0.0027397 -0.020988 -12.961 0 0 0.59492 0 -0.28309 -0.3832 -0.34215 0 0
2.8164 0.56264 0.56251 0.38774 0.60438 0 0.62399 0.5501 0.56993 0.60383 0.59551 0.54719 28.246 -0.5889 -0.82048 -0.72101 -1.0592 -1.4829 -1.3469 -1.8649 -2.2026 -1.6992 -2.1792 -2.4622 -2.1383 -0.0025936 -0.0084999 -0.0027236 -0.021276 -12.292 0 0 0.59509 0 -0.25795 -0.39821 -0.32878 0 0
2.8203 0.54024 0.53038 0.19271 0.56875 0 0.56388 0.52015 0.52385 0.57631 0.55322 0.54346 31.772 -0.55942 -0.82585 -0.69753 -1.0326 -1.4664 -1.3502 -1.821 -2.1434 -1.6544 -2.1501 -2.3925 -2.0779 -0.0022937 -0.0085799 -0.0022996 -0.021481 -11.64 0 0 0.58087 0 -0.23845 -0.41169 -0.31219 0 0
2.8242 0.53336 0.51255 0.21884 0.54002 0 0.51134 0.53066 0.48562 0.54672 0.50031 0.56089 35.384 -0.53792 -0.82305 -0.67629 -1.0092 -1.4528 -1.3479 -1.7783 -2.1039 -1.6121 -2.127 -2.3325 -2.0144 -0.0022984 -0.008319 -0.0017479 -0.021068 -11.183 0 0 0.54126 0 -0.22695 -0.41887 -0.29483 0 0
2.8281 0.53371 0.51577 0.38332 0.52473 0 0.49314 0.54752 0.48699 0.52186 0.47722 0.54396 39.094 -0.52678 -0.81055 -0.65686 -0.98445 -1.4375 -1.3346 -1.7366 -2.0813 -1.5737 -2.106 -2.2758 -1.9505 -0.0026544 -0.0078231 -0.0014602 -0.01984 -10.951 0 0 0.49429 0 -0.22432 -0.41725 -0.27887 0 0
2.832 0.5295 0.52531 0.50529 0.51149 0 0.49966 0.54313 0.52302 0.50438 0.49314 0.47679 42.899 -0.5282 -0.78796 -0.63837 -0.95364 -1.4157 -1.3055 -1.6955 -2.071 -1.5404 -2.0822 -2.2171 -1.8889 -0.0032171 -0.0075687 -0.001612 -0.018209 -10.826 0 0 0.46863 0 -0.23054 -0.40512 -0.26682 0 0
2.8359 0.5145 0.52039 0.51641 0.48571 0 0.49741 0.52388 0.54742 0.48845 0.51862 0.40828 46.786 -0.54705 -0.75777 -0.61882 -0.90936 -1.3812 -1.2544 -1.6561 -2.0595 -1.5151 -2.0434 -2.1607 -1.8362 -0.0037004 -0.0078449 -0.0020447 -0.016952 -10.661 0 0 0.47277 0 -0.24344 -0.3813 -0.26457 0 0
2.8398 0.48991 0.49545 0.49831 0.45192 0 0.46991 0.51235 0.51951 0.4681 0.51843 0.3966 50.735 -0.57359 -0.72898 -0.59843 -0.85844 -1.3416 -1.1946 -1.6205 -2.0361 -1.4946 -1.9897 -2.1172 -1.7922 -0.0039027 -0.0084256 -0.0024314 -0.016607 -10.393 0 0 0.4869 0 -0.25488 -0.35508 -0.27017 0 0
2.8438 0.46039 0.46435 0.52335 0.43377 0 0.43901 0.51042 0.45273 0.44676 0.48692 0.4391 54.74 -0.60156 -0.70453 -0.57876 -0.80688 -1.3027 -1.1334 -1.5904 -1.9997 -1.477 -1.9241 -2.0916 -1.7562 -0.0038888 -0.0088197 -0.0025418 -0.01705 -10.054 0 0 0.48702 0 -0.26149 -0.33107 -0.28197 0 0
2.8477 0.43041 0.444 0.5249 0.44554 0 0.43847 0.49237 0.40472 0.43384 0.44832 0.47534 58.804 -0.62486 -0.68602 -0.56161 -0.76052 -1.2696 -1.0774 -1.5669 -1.9515 -1.4601 -1.8501 -2.0761 -1.727 -0.00389 -0.008791 -0.0023775 -0.017623 -9.7156 0 0 0.47262 0 -0.26083 -0.31301 -0.29814 0 0
2.8516 0.40277 0.43581 0.38286 0.46753 0 0.46855 0.43901 0.41339 0.43154 0.42599 0.46113 62.931 -0.63369 -0.67377 -0.55055 -0.72882 -1.2503 -1.0354 -1.5507 -1.896 -1.4404 -1.7747 -2.0565 -1.7025 -0.0039933 -0.0085571 -0.0021055 -0.017711 -9.407 0 0 0.46423 0 -0.25023 -0.30553 -0.31594 0 0
2.8555 0.37711 0.42417 0.12534 0.46078 0 0.48722 0.37052 0.45037 0.42978 0.41852 0.42112 67.117 -0.61901 -0.66122 -0.54868 -0.71777 -1.2464 -1.0114 -1.5352 -1.845 -1.4116 -1.708 -2.0227 -1.6763 -0.0039743 -0.0084663 -0.001894 -0.017185 -9.1006 0 0 0.47291 0 -0.23203 -0.30795 -0.33123 0 0
2.8594 0.34754 0.39138 -0.028397 0.41222 0 0.45448 0.33176 0.44997 0.41737 0.4081 0.4117 71.356 -0.58637 -0.64219 -0.55251 -0.71774 -1.2463 -0.99609 -1.5105 -1.8003 -1.3707 -1.6482 -1.9736 -1.6424 -0.0035107 -0.0085475 -0.0017962 -0.016342 -8.7376 0 0 0.47953 0 -0.21239 -0.31279 -0.34289 0 0
2.8633 0.30288 0.33134 0.11032 0.35744 0 0.38099 0.33937 0.3854 0.39561 0.38542 0.44044 75.648 -0.53979 -0.61357 -0.55867 -0.72023 -1.2398 -0.98253 -1.4683 -1.7573 -1.314 -1.5896 -1.9125 -1.5953 -0.0025801 -0.0084635 -0.0017484 -0.015456 -8.2553 0 0 0.45288 0 -0.19473 -0.31527 -0.3503 0 0
2.8672 0.23301 0.24926 0.44055 0.34237 0 0.31847 0.35078 0.30268 0.37497 0.3566 0.45079 80 -0.48458 -0.57305 -0.56291 -0.71503 -1.2154 -0.9627 -1.4003 -1.7087 -1.238 -1.524 -1.8385 -1.5291 -0.0015898 -0.0079352 -0.0016564 -0.014482 -7.5884 0 0 0.39009 0 -0.18223 -0.31052 -0.35303 0 0
2.8711 0.13838 0.15241 0.59683 0.35509 0 0.2926 0.29922 0.2658 0.35714 0.32377 0.40162 84.407 -0.43194 -0.51809 -0.55339 -0.67536 -1.1438 -0.91733 -1.2853 -1.6251 -1.1292 -1.4233 -1.7453 -1.4246 -0.0010498 -0.0071615 -0.0015037 -0.013211 -6.6683 0 0 0.33148 0 -0.17987 -0.28979 -0.34867 0 0
2.875 0.033876 0.046079 0.2899 0.30718 0 0.25238 0.16551 0.27205 0.32633 0.26888 0.34242 88.848 -0.3906 -0.45684 -0.52388 -0.59098 -1.0206 -0.83981 -1.128 -1.4847 -0.98788 -1.2702 -1.6229 -1.2768 -0.0011002 -0.0067264 -0.0013985 -0.011628 -5.447 0 0 0.32535 0 -0.18398 -0.25693 -0.3366 0 0
2.8789 -0.058714 -0.06103 -0.37349 0.10704 0 0.10673 0.0088925 0.24104 0.26464 0.169 0.36986 93.286 -0.36042 -0.39296 -0.47309 -0.46179 -0.84941 -0.72939 -0.93391 -1.2799 -0.81395 -1.0593 -1.4559 -1.083 -0.0013751 -0.0070092 -0.0014982 -0.0099344 -3.9296 0 0 0.37298 0 -0.19017 -0.21725 -0.31551 0 0
2.8828 -0.12528 -0.15284 -0.94604 -0.23127 0 -0.17187 -0.085097 0.10297 0.17451 0.030702 0.49113 97.693 -0.33934 -0.32771 -0.40016 -0.2885 -0.63372 -0.58511 -0.70681 -1.0051 -0.60606 -0.78714 -1.2185 -0.8394 -0.0013134 -0.0076407 -0.0018237 -0.0081241 -2.1639 0 0 0.41072 0 -0.19426 -0.17513 -0.28391 0 0
2.8867 -0.16972 -0.2146 -1.0428 -0.55668 0 -0.4811 -0.092795 -0.10823 0.076793 -0.10049 0.55487 102.07 -0.32206 -0.26043 -0.30404 -0.072585 -0.37814 -0.40491 -0.44995 -0.65424 -0.36044 -0.44933 -0.87866 -0.53911 -0.000557 -0.0075555 -0.0021073 -0.0056004 -0.17685 0 0 0.35253 0 -0.18993 -0.13641 -0.23908 0 0
2.8906 -0.21178 -0.24903 -0.69 -0.68134 0 -0.64503 -0.083205 -0.27113 -0.018894 -0.17771 0.36532 106.42 -0.29114 -0.17994 -0.18681 0.17464 -0.095901 -0.18841 -0.16753 -0.2361 -0.073512 -0.054483 -0.4176 -0.17718 0.00094254 -0.0056804 -0.0018663 -0.0014571 2.0764 0 0 0.15718 0 -0.16591 -0.10622 -0.17811 0 0
2.8945 -0.27429 -0.28156 -0.26991 -0.53802 0 -0.56043 -0.15146 -0.30065 -0.13517 -0.20389 -0.1071 110.77 -0.23649 -0.077095 -0.05824 0.4325 0.19582 0.050999 0.13162 0.20941 0.23994 0.36362 0.14383 0.22206 0.0030665 -0.0017552 -0.00074656 0.0046198 4.653 0 0 -0.13888 0 -0.12237 -0.078365 -0.10658 0 0
2.8984 -0.36897 -0.34402 -0.1382 -0.25128 0 -0.30166 -0.31752 -0.24885 -0.30359 -0.23843 -0.64244 115.08 -0.15189 0.055638 0.079251 0.69495 0.49397 0.31006 0.44742 0.66695 0.57495 0.79215 0.73998 0.64925 0.005577 0.0033264 0.0010968 0.011637 7.4583 0 0 -0.44657 0 -0.0584 -0.046202 -0.0266 0 0
2.9023 -0.48923 -0.44808 -0.32478 -0.048479 0 -0.078854 -0.49578 -0.26221 -0.51258 -0.34276 -0.93458 119.34 -0.032645 0.22459 0.22373 0.95748 0.79722 0.58557 0.78014 1.1228 0.92616 1.2196 1.2909 1.0945 0.0079588 0.0079115 0.002955 0.017601 10.133 0 0 -0.67823 0 0.025997 -0.0021769 0.059546 0 0
2.9063 -0.61312 -0.57305 -0.60442 -0.084239 0 -0.078142 -0.57413 -0.42772 -0.68807 -0.51561 -0.86419 123.5 0.13129 0.44333 0.37554 1.2187 1.1109 0.87613 1.1348 1.5612 1.2869 1.6329 1.7523 1.5439 0.0094005 0.010486 0.0040112 0.020787 12.175 0 0 -0.78643 0 0.13279 0.072029 0.1494 0 0
2.9102 -0.71406 -0.68075 -0.79878 -0.33277 0 -0.32332 -0.52793 -0.67098 -0.74694 -0.68662 -0.61089 127.56 0.3265 0.69711 0.53334 1.4822 1.4394 1.1731 1.5047 1.9819 1.6449 2.0314 2.1447 1.9811 0.009283 0.010556 0.0039816 0.020979 13.307 0 0 -0.77231 0 0.25297 0.18285 0.24015 0 0
2.9141 -0.77484 -0.74485 -0.93455 -0.63572 0 -0.67594 -0.45426 -0.82567 -0.68487 -0.78093 -0.48448 131.54 0.53941 0.96807 0.69526 1.7494 1.7804 1.4698 1.8812 2.39 1.9941 2.4203 2.5355 2.4004 0.0079397 0.0090161 0.0034026 0.019599 13.818 0 0 -0.67989 0 0.37987 0.3249 0.33166 0 0
2.918 -0.79802 -0.76919 -1.0962 -0.84674 0 -0.95974 -0.48791 -0.81055 -0.6075 -0.79236 -0.64089 135.42 0.7612 1.2435 0.8597 2.0196 2.1301 1.7608 2.2567 2.7878 2.3301 2.8022 2.9842 2.7977 0.0068981 0.0077723 0.0032565 0.018647 14.539 0 0 -0.589 0 0.50955 0.49378 0.42444 0 0
2.9219 -0.8056 -0.7808 -1.206 -0.93456 0 -1.0878 -0.67782 -0.7252 -0.65577 -0.79095 -0.96512 139.21 0.98207 1.5087 1.0245 2.2909 2.4821 2.0396 2.6223 3.1765 2.648 3.1799 3.4974 3.1692 0.0080669 0.0087356 0.0042078 0.019378 16.328 0 0 -0.59485 0 0.638 0.68285 0.51957 0 0
2.9258 -0.826 -0.80695 -1.0595 -0.96475 0 -1.0882 -0.94211 -0.75397 -0.88141 -0.85542 -1.2235 142.87 1.1854 1.7379 1.1845 2.5517 2.8148 2.291 2.9579 3.5483 2.9378 3.5525 4.0261 3.5055 0.012326 0.012711 0.0060957 0.021784 19.406 0 0 -0.76045 0 0.76009 0.87742 0.62069 0 0
2.9297 -0.87568 -0.85751 -0.61519 -1.0064 0 -1.0357 -1.1411 -0.97185 -1.1898 -0.99704 -1.3059 146.4 1.3701 1.9364 1.3392 2.7952 3.1186 2.517 3.2648 3.8983 3.206 3.9159 4.5052 3.816 0.018715 0.018847 0.0081175 0.025067 23.053 0 0 -1.0629 0 0.87744 1.0651 0.72847 0 0
2.9336 -0.94971 -0.92496 -0.18092 -1.0697 0 -0.97928 -1.1944 -1.2574 -1.4119 -1.1488 -1.3011 149.79 1.5366 2.1091 1.4899 3.0179 3.389 2.7172 3.5428 4.2211 3.4534 4.2649 4.8968 4.1011 0.025005 0.025073 0.0095112 0.028415 26.002 0 0 -1.3847 0 0.99197 1.2444 0.8444 0 0
2.9375 -1.0293 -0.99631 -0.19766 -1.1255 0 -0.93387 -1.1336 -1.4086 -1.4429 -1.2274 -1.3481 153.03 1.687 2.2634 1.6386 3.218 3.6245 2.8927 3.793 4.5124 3.681 4.5939 5.2035 4.3613 0.029223 0.029307 0.01011 0.031312 27.265 0 0 -1.5794 0 1.1061 1.4161 0.97005 0 0
2.9414 -1.0994 -1.0636 -0.77878 -1.1614 0 -0.91739 -1.0524 -1.3419 -1.32 -1.206 -1.4541 156.11 1.8253 2.4137 1.7908 3.3934 3.8233 3.0441 4.0153 4.7634 3.8877 4.8903 5.4507 4.5925 0.030819 0.030631 0.010297 0.033326 26.791 0 0 -1.5716 0 1.2253 1.5865 1.1102 0 0
2.9453 -1.1594 -1.1253 -1.4976 -1.199 0 -0.9656 -1.0184 -1.1689 -1.1718 -1.131 -1.491 159.02 1.9645 2.5824 1.9546 3.5571 4.0043 3.1837 4.218 4.9832 4.0787 5.1483 5.661 4.7989 0.030579 0.029623 0.010492 0.033938 25.434 0 0 -1.4093 0 1.356 1.7707 1.2676 0 0
2.9492 -1.2164 -1.1822 -1.7177 -1.2592 0 -1.0981 -1.0334 -1.0743 -1.0974 -1.0764 -1.3617 161.77 2.1118 2.776 2.1313 3.721 4.184 3.3224 4.4083 5.1872 4.2603 5.374 5.8459 4.989 0.029636 0.027666 0.010726 0.032825 24.309 0 0 -1.2194 0 1.4987 1.9735 1.4403 0 0
2.9531 -1.2695 -1.2341 -1.1956 -1.3267 0 -1.2784 -1.0671 -1.1319 -1.0973 -1.0855 -1.1332 164.35 2.2705 2.9964 2.3206 3.8913 4.3706 3.4664 4.5884 5.3837 4.4359 5.5699 6.0145 5.1677 0.028649 0.025889 0.010716 0.03033 24.064 0 0 -1.1053 0 1.6534 2.1966 1.6271 0 0
2.957 -1.3053 -1.2787 -0.35457 -1.3631 0 -1.4251 -1.1108 -1.2534 -1.1128 -1.151 -0.979 166.77 2.4427 3.2427 2.5213 4.0733 4.5708 3.6212 4.7601 5.581 4.6087 5.7394 6.1832 5.3408 0.027862 0.024639 0.010353 0.027521 24.64 0 0 -1.0796 0 1.8194 2.4391 1.8263 0 0
2.9609 -1.3109 -1.3119 0.075664 -1.3528 0 -1.4736 -1.1856 -1.3088 -1.1157 -1.238 -0.99904 169.02 2.6282 3.5072 2.726 4.2711 4.7908 3.7954 4.9235 5.7901 4.7848 5.8872 6.3721 5.5195 0.027624 0.023786 0.010047 0.025607 25.609 0 0 -1.0902 0 1.9921 2.6925 2.0316 0 0
2.9648 -1.2912 -1.3287 -0.27183 -1.3239 0 -1.4273 -1.3039 -1.2762 -1.1444 -1.316 -1.1269 171.07 2.8126 3.7649 2.9218 4.4711 5.0168 3.98 5.0842 6.008 4.9667 6.0316 6.5922 5.709 0.028529 0.023357 0.010576 0.025177 26.67 0 0 -1.1011 0 2.1596 2.9351 2.2293 0 0
2.9688 -1.2699 -1.325 -1.0696 -1.3167 0 -1.3478 -1.4348 -1.2518 -1.2515 -1.372 -1.2247 172.92 2.9873 4.0037 3.1022 4.664 5.2403 4.1683 5.2445 6.2304 5.1536 6.1792 6.8393 5.9088 0.030895 0.023727 0.012498 0.025938 27.819 0 0 -1.138 0 2.3151 3.1563 2.4115 0 0
2.9727 -1.2677 -1.3014 -1.6165 -1.3404 0 -1.2976 -1.519 -1.321 -1.4265 -1.4051 -1.2469 174.57 3.1447 4.2133 3.2614 4.8414 5.4537 4.3529 5.4056 6.4527 5.3436 6.3348 7.0992 6.1159 0.034186 0.025151 0.015629 0.027125 29.119 0 0 -1.2505 0 2.4525 3.3472 2.5712 0 0
2.9766 -1.2804 -1.2651 -1.483 -1.3679 0 -1.296 -1.5193 -1.4462 -1.5833 -1.419 -1.2796 176.04 3.2726 4.3782 3.3908 4.9892 5.6449 4.521 5.5683 6.6664 5.5309 6.5029 7.3569 6.3221 0.037152 0.027202 0.01902 0.028122 30.379 0 0 -1.4357 0 2.5614 3.4948 2.6964 0 0
2.9805 -1.2795 -1.2251 -0.86045 -1.3754 0 -1.3251 -1.4534 -1.5022 -1.6292 -1.4202 -1.4149 177.35 3.3635 4.492 3.4868 5.0963 5.8036 4.655 5.7254 6.8583 5.7001 6.6759 7.6014 6.5042 0.038671 0.028862 0.021467 0.028725 31.15 0 0 -1.6109 0 2.6354 3.5962 2.7806 0 0
2.9844 -1.2391 -1.1863 -0.31787 -1.3722 0 -1.3632 -1.3765 -1.419 -1.545 -1.4147 -1.6169 178.49 3.4275 4.5698 3.5583 5.1711 5.9338 4.7542 5.8672 7.0238 5.8415 6.8385 7.821 6.6492 0.03851 0.029294 0.02222 0.028964 31.074 0 0 -1.6746 0 2.6837 3.6673 2.8351 0 0
2.9883 -1.1637 -1.1478 -0.26039 -1.3805 0 -1.3978 -1.3333 -1.2674 -1.3991 -1.4015 -1.744 179.42 3.4684 4.6175 3.6073 5.2163 6.0346 4.8166 5.9841 7.1564 5.947 6.9776 7.9988 6.7469 0.037309 0.028581 0.021392 0.028842 30.241 0 0 -1.5984 0 2.7098 3.7142 2.8643 0 0
2.9922 -1.0887 -1.109 -0.6228 -1.3892 0 -1.4082 -1.3285 -1.1892 -1.2879 -1.3721 -1.7028 180.16 3.491 4.6417 3.6363 5.2354 6.1054 4.8416 6.0665 7.2494 6.0088 7.0796 8.115 6.789 0.035911 0.027627 0.019847 0.028329 29.171 0 0 -1.4578 0 2.7186 3.7433 2.8736 0 0
2.9961 -1.0517 -1.0765 -1.0358 -1.3463 0 -1.3555 -1.3361 -1.2485 -1.2641 -1.3224 -1.5543 180.71 3.498 4.6464 3.6417 5.2282 6.1343 4.8228 6.0869 7.2768 6.0053 7.1085 8.1557 6.7539 0.034773 0.027296 0.018632 0.027539 28.418 0 0 -1.368 0 2.7152 3.7583 2.8678 0 0
3 -1.0623 -1.0627 -1.2206 -1.2111 0 -1.211 -1.329 -1.3666 -1.313 -1.2663 -1.4478 181.12 3.4943 4.6395 3.6284 5.2033 6.1254 4.7764 6.0523 7.2424 5.9518 7.0692 8.1186 6.6668 0.033961 0.027615 0.018338 0.026766 28.131 0 0 -1.385 0 2.7086 3.764 2.8562 0 0
3.0039 -1.0969 -1.0742 -1.1991 -1.0149 0 -1.0032 -1.2968 -1.4085 -1.3792 -1.2296 -1.4584 181.4 3.4775 4.6193 3.5971 5.1609 6.0785 4.7086 5.9705 7.1491 5.8585 6.9701 8.0133 6.5435 0.033494 0.027883 0.018811 0.026261 27.971 0 0 -1.4623 0 2.6996 3.7583 2.8401 0 0
3.0078 -1.1201 -1.0998 -1.1686 -0.85676 0 -0.82473 -1.2418 -1.321 -1.4067 -1.222 -1.5139 181.54 3.444 4.5824 3.5473 5.0992 5.9918 4.6222 5.8472 6.9985 5.7324 6.8183 7.8535 6.3947 0.033454 0.02752 0.019373 0.026 27.424 0 0 -1.5 0 2.687 3.7385 2.8189 0 0
3.0117 -1.1095 -1.1128 -1.2441 -0.82583 0 -0.77392 -1.1704 -1.1755 -1.3613 -1.2179 -1.4868 181.52 3.3861 4.5208 3.4766 5.0126 5.8603 4.5176 5.6884 6.7906 5.5799 6.622 7.6505 6.2308 0.033741 0.026731 0.019393 0.025715 26.23 0 0 -1.4317 0 2.6671 3.6985 2.7899 0 0
3.0156 -1.0621 -1.0869 -1.3542 -0.92473 0 -0.87713 -1.0944 -1.0777 -1.2378 -1.1734 -1.3372 181.33 3.2924 4.4195 3.3825 4.8899 5.6791 4.39 5.5034 6.5341 5.4081 6.3975 7.4102 6.058 0.033863 0.026212 0.01877 0.025153 24.548 0 0 -1.2707 0 2.6286 3.6289 2.7468 0 0
3.0195 -0.98462 -1.0141 -1.3559 -1.0705 0 -1.0627 -1.0324 -1.0545 -1.0669 -1.0721 -1.1412 180.97 3.1719 4.2847 3.2725 4.7371 5.4648 4.2421 5.303 6.2541 5.2229 6.1608 7.1339 5.8721 0.033221 0.026222 0.01795 0.024277 22.767 0 0 -1.0829 0 2.5704 3.5363 2.6908 0 0
3.0234 -0.88439 -0.90902 -1.2004 -1.1683 0 -1.2119 -0.99677 -1.0408 -0.91099 -0.95146 -0.9876 180.48 3.0295 4.1188 3.1487 4.555 5.2223 4.0732 5.0863 5.9579 5.0222 5.9123 6.8232 5.6648 0.031685 0.026081 0.0175 0.023211 21.172 0 0 -0.92775 0 2.4918 3.4233 2.6227 0 0
3.0273 -0.77298 -0.79809 -0.97251 -1.1776 0 -1.2372 -0.97223 -0.96715 -0.8316 -0.87283 -0.88136 179.86 2.8713 3.9259 3.0138 4.3455 4.957 3.8831 4.8513 5.6513 4.8034 5.65 6.484 5.4268 0.029815 0.024762 0.017627 0.022057 19.754 0 0 -0.82587 0 2.3936 3.2937 2.5441 0 0
3.0313 -0.67258 -0.7046 -0.80124 -1.1076 0 -1.1184 -0.91375 -0.83822 -0.83942 -0.85531 -0.7755 179.12 2.7084 3.7135 2.8704 4.1093 4.6728 3.6706 4.5866 5.3347 4.5564 5.3596 6.1279 5.1354 0.02837 0.022041 0.018042 0.02082 18.287 0 0 -0.77219 0 2.2785 3.1538 2.458 0 0
3.0352 -0.61062 -0.64164 -0.75952 -0.96482 0 -0.88148 -0.77997 -0.71453 -0.87015 -0.84243 -0.67697 178.27 2.5558 3.5034 2.7265 3.8618 4.3826 3.4483 4.2944 5.007 4.286 5.0365 5.7661 4.7968 0.027519 0.018894 0.018251 0.019457 16.537 0 0 -0.7592 0 2.1629 3.0178 2.3738 0 0
3.0391 -0.60188 -0.61374 -0.83812 -0.73515 0 -0.5684 -0.57962 -0.6303 -0.82449 -0.74705 -0.66881 177.32 2.418 3.3073 2.5874 3.614 4.0944 3.2269 3.985 4.6696 4.0033 4.6891 5.3984 4.4302 0.026563 0.016512 0.017926 0.017833 14.432 0 0 -0.77415 0 2.0568 2.8931 2.2961 0 0
3.043 -0.63528 -0.6196 -0.96947 -0.43232 0 -0.24128 -0.38443 -0.5545 -0.65115 -0.5426 -0.78973 176.29 2.297 3.1331 2.4576 3.3739 3.8151 3.0141 3.6681 4.3259 3.7186 4.3272 5.0075 4.0526 0.024529 0.01477 0.017008 0.015543 12.09 0 0 -0.77611 0 1.9669 2.785 2.2283 0 0
3.0469 -0.68047 -0.6504 -1.0512 -0.15374 0 -0.004618 -0.28568 -0.44316 -0.40108 -0.31201 -0.90747 175.17 2.1936 2.9885 2.3424 3.1508 3.5529 2.8195 3.3576 3.9824 3.4457 3.9662 4.5702 3.6867 0.021111 0.011741 0.015531 0.011886 9.7689 0 0 -0.69453 0 1.9002 2.6989 2.1737 0 0
3.0508 -0.70973 -0.68809 -0.9767 -0.05315 0 0.014582 -0.3253 -0.31571 -0.19691 -0.19558 -0.77142 173.96 2.107 2.8849 2.2531 2.9644 3.3299 2.6622 3.0904 3.668 3.2183 3.6525 4.0851 3.386 0.017103 0.0050501 0.013505 0.0063637 7.7984 0 0 -0.47438 0 1.8653 2.643 2.1367 0 0
3.0547 -0.71457 -0.71089 -0.70569 -0.22293 0 -0.24855 -0.4607 -0.25443 -0.13752 -0.27354 -0.24901 172.65 2.029 2.8077 2.1849 2.8128 3.1473 2.5381 2.8764 3.402 3.0406 3.4044 3.5986 3.159 0.013909 -0.0059518 0.011098 -0.00048981 6.5023 0 0 -0.13967 0 1.8484 2.6057 2.1099 0 0
3.0586 -0.70356 -0.70588 -0.34196 -0.58875 0 -0.70933 -0.5954 -0.31585 -0.22069 -0.48761 0.47441 171.23 1.9594 2.7525 2.1363 2.6981 3.0101 2.4483 2.7233 3.1994 2.9159 3.2326 3.2036 3.0105 0.012613 -0.019135 0.0089511 -0.006671 6.0961 0 0 0.18682 0 1.8439 2.5827 2.0905 0 0
3.0625 -0.68771 -0.67838 -0.11678 -0.93196 0 -1.1399 -0.6488 -0.45204 -0.35173 -0.67686 0.96228 169.71 1.8994 2.7155 2.1057 2.622 2.9224 2.3932 2.6359 3.0727 2.8454 3.1436 3.0009 2.9413 0.013348 -0.03075 0.008142 -0.0093973 6.579 0 0 0.34225 0 1.8463 2.5699 2.0759 0 0
3.0664 -0.67137 -0.64845 -0.2315 -1.0428 0 -1.2992 -0.60618 -0.53873 -0.42678 -0.70158 0.84846 168.1 1.8564 2.6958 2.0917 2.5926 2.8973 2.379 2.6272 3.0486 2.8347 3.1511 3.041 2.9564 0.015402 -0.037918 0.0095578 -0.0067485 7.7041 0 0 0.22886 0 1.8494 2.5628 2.0628 0 0
3.0703 -0.65599 -0.63603 -0.66506 -0.87884 0 -1.0998 -0.51367 -0.49348 -0.41409 -0.5501 0.14505 166.39 1.8399 2.6933 2.0888 2.6063 2.9299 2.4025 2.6848 3.118 2.8693 3.2302 3.2873 3.0292 0.017784 -0.040383 0.01306 0.00085695 9.0795 0 0 -0.11199 0 1.851 2.5586 2.0498 0 0
3.0742 -0.64729 -0.64705 -1.1347 -0.59071 0 -0.67809 -0.43453 -0.36409 -0.36534 -0.34093 -0.73903 164.59 1.851 2.7089 2.0947 2.6547 3.0063 2.4568 2.7895 3.2527 2.9359 3.353 3.6285 3.1373 0.019731 -0.04014 0.0172 0.010552 10.35 0 0 -0.51566 0 1.8542 2.5592 2.0388 0 0
3.0781 -0.653 -0.67147 -1.2876 -0.39535 0 -0.30285 -0.41035 -0.29198 -0.3581 -0.22686 -1.2899 162.68 1.8914 2.7462 2.1107 2.736 3.1218 2.541 2.9353 3.4413 3.032 3.5092 3.9378 3.2748 0.02089 -0.039436 0.019926 0.018498 11.336 0 0 -0.79124 0 1.8623 2.5682 2.0325 0 0
3.082 -0.67268 -0.69299 -0.98466 -0.41196 0 -0.19054 -0.45277 -0.38166 -0.42876 -0.28658 -1.2454 160.68 1.9613 2.8088 2.1388 2.8486 3.2714 2.654 3.1163 3.6713 3.1565 3.6905 4.1424 3.438 0.02123 -0.038955 0.019867 0.021971 12.054 0 0 -0.83254 0 1.8793 2.5896 2.0343 0 0
3.0859 -0.69337 -0.70072 -0.42985 -0.5958 0 -0.36907 -0.55419 -0.6035 -0.55259 -0.48681 -0.73966 158.59 2.0624 2.9101 2.1911 2.9993 3.456 2.8023 3.3346 3.938 3.3238 3.9026 4.2583 3.6414 0.020948 -0.037567 0.017249 0.020673 12.644 0 0 -0.67186 0 1.9143 2.6363 2.0548 0 0
3.0898 -0.69978 -0.69413 -0.023429 -0.80375 0 -0.68426 -0.69354 -0.82222 -0.6766 -0.72652 -0.16269 156.4 2.174 3.0356 2.2637 3.1704 3.6565 2.9695 3.5695 4.2223 3.5221 4.1386 4.3711 3.8774 0.020453 -0.033513 0.013691 0.016582 13.309 0 0 -0.45122 0 1.9611 2.7015 2.0911 0 0
3.0938 -0.68986 -0.6806 -0.056538 -0.91154 0 -0.92601 -0.83262 -0.91847 -0.76635 -0.90999 0.10983 154.08 2.2871 3.1774 2.3534 3.3537 3.8651 3.148 3.8106 4.5181 3.744 4.3947 4.5776 4.1404 0.020344 -0.025747 0.011048 0.012696 14.274 0 0 -0.33901 0 2.0152 2.7796 2.1406 0 0
3.0977 -0.67804 -0.67032 -0.49778 -0.8819 0 -0.96824 -0.92112 -0.8847 -0.82628 -0.99099 -0.087043 151.64 2.3936 3.3266 2.4554 3.54 4.0735 3.3297 4.0466 4.8178 3.9796 4.664 4.923 4.421 0.021267 -0.014441 0.010218 0.011556 15.735 0 0 -0.44305 0 2.0717 2.8638 2.1992 0 0
3.1016 -0.68102 -0.67176 -1.032 -0.75442 0 -0.82798 -0.92281 -0.81175 -0.88391 -0.97412 -0.67157 149.09 2.4821 3.4684 2.5599 3.7136 4.2678 3.5009 4.2572 5.1066 4.2088 4.9303 5.3719 4.6992 0.023612 -0.00071227 0.010793 0.014241 17.72 0 0 -0.75953 0 2.1223 2.9416 2.2594 0 0
3.1055 -0.70031 -0.6877 -1.2996 -0.6014 0 -0.62624 -0.84692 -0.7933 -0.95847 -0.89693 -1.3942 146.44 2.5426 3.5785 2.6456 3.8489 4.425 3.6385 4.4127 5.3483 4.3905 5.1521 5.8237 4.9278 0.027171 0.013697 0.011697 0.02006 19.938 0 0 -1.1742 0 2.1571 2.993 2.3055 0 0
3.1094 -0.72 -0.71221 -1.1426 -0.49733 0 -0.50018 -0.75226 -0.84666 -1.0409 -0.8141 -1.954 143.72 2.5786 3.6505 2.7029 3.9393 4.5382 3.7354 4.5095 5.523 4.5086 5.3084 6.161 5.0851 0.030973 0.026499 0.01213 0.026882 21.789 0 0 -1.513 0 2.1775 3.0153 2.3315 0 0
3.1133 -0.72214 -0.73188 -0.68831 -0.50281 0 -0.52753 -0.71075 -0.91772 -1.0985 -0.78129 -2.1174 140.91 2.5907 3.6794 2.7268 3.9791 4.6004 3.7848 4.5434 5.6134 4.5523 5.3846 6.3034 5.1561 0.033533 0.035115 0.012003 0.032037 22.626 0 0 -1.6254 0 2.1845 3.0079 2.3345 0 0
3.1172 -0.70343 -0.73363 -0.24006 -0.63918 0 -0.69434 -0.75551 -0.94851 -1.1007 -0.82886 -1.8204 137.98 2.5803 3.6622 2.7144 3.9649 4.6062 3.7813 4.5126 5.6047 4.5147 5.3699 6.2387 5.1302 0.033577 0.037604 0.01163 0.033551 22.147 0 0 -1.4649 0 2.1808 2.9729 2.3132 0 0
3.1211 -0.67663 -0.71508 -0.068485 -0.85741 0 -0.9069 -0.85632 -0.93178 -1.0443 -0.93497 -1.2144 134.93 2.5462 3.5899 2.6612 3.8862 4.5374 3.7078 4.4078 5.4591 4.3807 5.2397 6.019 4.9833 0.030895 0.03393 0.011128 0.031161 20.625 0 0 -1.1212 0 2.1712 2.9172 2.2674 0 0
3.125 -0.65751 -0.68836 -0.24436 -1.0413 0 -1.0373 -0.94348 -0.90328 -0.96014 -1.0259 -0.60121 131.75 2.4999 3.488 2.5913 3.7723 4.4201 3.5887 4.2629 5.2273 4.1995 5.0455 5.7285 4.7708 0.026705 0.02648 0.0102 0.026464 18.754 0 0 -0.77418 0 2.1632 2.8634 2.215 0 0
3.1289 -0.65253 -0.67199 -0.61338 -1.0709 0 -0.98836 -0.95873 -0.89086 -0.88863 -1.0183 -0.26962 128.48 2.4474 3.371 2.5175 3.6392 4.2699 3.4396 4.0941 4.9444 3.9991 4.8172 5.4435 4.5252 0.023066 0.019026 0.0085065 0.021964 17.197 0 0 -0.58779 0 2.1584 2.8208 2.1655 0 0
3.1328 -0.65876 -0.67634 -0.92246 -0.91065 0 -0.7533 -0.89128 -0.87875 -0.84344 -0.87926 -0.32821 125.15 2.3931 3.2501 2.4486 3.4986 4.0988 3.2727 3.9129 4.6386 3.8001 4.5769 5.2036 4.2708 0.021578 0.014593 0.0062106 0.019564 16.169 0 0 -0.60979 0 2.1569 2.7948 2.1255 0 0
3.1367 -0.67198 -0.6952 -1.0058 -0.6479 0 -0.43506 -0.7745 -0.82303 -0.79555 -0.65739 -0.65029 121.72 2.3426 3.139 2.3942 3.3636 3.921 3.1034 3.731 4.3458 3.6267 4.3496 5.0052 4.0363 0.02228 0.013758 0.0040739 0.019493 15.371 0 0 -0.74809 0 2.1578 2.7901 2.1022 0 0
3.1406 -0.69073 -0.71108 -0.89061 -0.43792 0 -0.20253 -0.65504 -0.70074 -0.69967 -0.45593 -0.96759 118.2 2.3037 3.0551 2.3589 3.2482 3.7586 2.9558 3.5617 4.1143 3.5015 4.1607 4.8155 3.8526 0.023676 0.014668 0.0029243 0.020375 14.334 0 0 -0.8427 0 2.1567 2.8006 2.0982 0 0
3.1445 -0.71198 -0.70965 -0.73845 -0.39442 0 -0.19727 -0.56547 -0.54324 -0.54515 -0.36591 -1.041 114.55 2.2756 2.9959 2.3326 3.1497 3.6183 2.8357 3.4075 3.9409 3.4101 4.0022 4.5984 3.7102 0.023938 0.014704 0.0029531 0.020307 12.855 0 0 -0.77966 0 2.1512 2.8106 2.1023 0 0
3.1484 -0.72656 -0.69036 -0.67835 -0.51321 0 -0.44347 -0.51861 -0.42062 -0.38318 -0.41027 -0.79393 110.79 2.2574 2.9596 2.3099 3.0666 3.5032 2.7455 3.2713 3.8214 3.3449 3.8702 4.3405 3.6037 0.02233 0.012404 0.0035227 0.018125 11.2 0 0 -0.56311 0 2.1406 2.8121 2.1086 0 0
3.1523 -0.72326 -0.66498 -0.69102 -0.68675 0 -0.82132 -0.51608 -0.3886 -0.29629 -0.53707 -0.33978 106.93 2.2472 2.9433 2.2857 2.997 3.4153 2.6858 3.1558 3.7482 3.2967 3.7601 4.067 3.5261 0.019686 0.0082261 0.0037213 0.014042 9.9115 0 0 -0.29901 0 2.1247 2.7983 2.111 0 0
3.1563 -0.69895 -0.64703 -0.6592 -0.78901 0 -1.1276 -0.55287 -0.44303 -0.32985 -0.65893 0.090987 102.98 2.2409 2.9427 2.2539 2.9406 3.3606 2.6591 3.0724 3.7106 3.2539 3.6712 3.8368 3.4704 0.017596 0.0038482 0.003188 0.0093929 9.4136 0 0 -0.11509 0 2.1037 2.7599 2.0999 0 0
3.1602 -0.66326 -0.6421 -0.52838 -0.75861 0 -1.1918 -0.61214 -0.52161 -0.44755 -0.70446 0.27454 98.927 2.2309 2.9459 2.2184 2.896 3.331 2.6521 3.0228 3.686 3.2098 3.604 3.7148 3.427 0.017077 0.00085634 0.0024344 0.0057853 9.7212 0 0 -0.083333 0 2.0804 2.7062 2.0754 0 0
3.1641 -0.63164 -0.64589 -0.39685 -0.62449 0 -0.97679 -0.66247 -0.55365 -0.55624 -0.64991 0.11275 94.775 2.2147 2.9486 2.1862 2.8644 3.3211 2.6576 3.0053 3.6713 3.1686 3.5634 3.735 3.3973 0.017903 -8.8835e-05 0.0023299 0.0042087 10.459 0 0 -0.19362 0 2.0559 2.648 2.0426 0 0
3.168 -0.61331 -0.64918 -0.4207 -0.47302 0 -0.60227 -0.67088 -0.51748 -0.58155 -0.5234 -0.30518 90.523 2.1917 2.9493 2.1632 2.8481 3.3286 2.6727 3.0197 3.6691 3.1363 3.5551 3.876 3.3856 0.019039 0.00075389 0.0032159 0.0045561 11.135 0 0 -0.37729 0 2.0309 2.5934 2.0061 0 0
3.1719 -0.6061 -0.6441 -0.62457 -0.39271 0 -0.2731 -0.62699 -0.45722 -0.5259 -0.39021 -0.74181 86.188 2.1624 2.9479 2.157 2.8509 3.3525 2.6955 3.0655 3.6871 3.1219 3.5868 4.0709 3.3993 0.019624 0.0026488 0.0045001 0.0057703 11.459 0 0 -0.54875 0 2.0058 2.5518 1.9718 0 0
3.1758 -0.60149 -0.62783 -0.83223 -0.42903 0 -0.15759 -0.55699 -0.44347 -0.45767 -0.32619 -0.95056 81.784 2.1336 2.9488 2.1796 2.8797 3.3944 2.7292 3.1409 3.7481 3.1448 3.6697 4.2471 3.4562 0.019554 0.0047517 0.0051578 0.006538 11.49 0 0 -0.64074 0 1.9817 2.5383 1.9525 0 0
3.1797 -0.59264 -0.60318 -0.81982 -0.56217 0 -0.2899 -0.50995 -0.51139 -0.44682 -0.38155 -0.84002 77.31 2.1138 2.9564 2.2213 2.9247 3.4474 2.7722 3.2278 3.8451 3.1971 3.7788 4.3707 3.5446 0.01927 0.0063286 0.0047007 0.0061606 11.551 0 0 -0.6305 0 1.9609 2.546 1.9495 0 0
3.1836 -0.57736 -0.57665 -0.55078 -0.71236 0 -0.55747 -0.52284 -0.63002 -0.51073 -0.54635 -0.54407 72.746 2.1077 2.9721 2.2764 2.9812 3.5095 2.8235 3.3196 3.9716 3.2736 3.9014 4.461 3.6576 0.019182 0.0070412 0.0037002 0.0050468 11.996 0 0 -0.55529 0 1.9459 2.5718 1.9635 0 0
3.1875 -0.55674 -0.55447 -0.24127 -0.77776 0 -0.77973 -0.59116 -0.72906 -0.61563 -0.74322 -0.32929 68.075 2.1188 2.9968 2.3386 3.0443 3.578 2.8814 3.4099 4.1181 3.367 4.0246 4.5641 3.7861 0.01937 0.0072891 0.0033478 0.0044372 12.962 0 0 -0.50185 0 1.9387 2.6113 1.994 0 0
3.1914 -0.53473 -0.53848 -0.16675 -0.69695 0 -0.82485 -0.67021 -0.75698 -0.71807 -0.86627 -0.39745 63.291 2.1526 3.0305 2.3969 3.1055 3.6484 2.9402 3.4897 4.2636 3.4627 4.1262 4.7073 3.9122 0.019752 0.0081974 0.0044314 0.0054924 14.257 0 0 -0.55654 0 1.9443 2.6586 2.0404 0 0
3.1953 -0.51909 -0.52528 -0.39391 -0.50001 0 -0.6875 -0.70712 -0.71729 -0.79497 -0.85075 -0.73532 58.413 2.2009 3.0654 2.4385 3.1541 3.7108 2.9868 3.5513 4.3726 3.537 4.1889 4.871 4.0069 0.020338 0.010911 0.0066506 0.0083956 15.43 0 0 -0.7366 0 1.961 2.7039 2.0927 0 0
3.1992 -0.51792 -0.51013 -0.71166 -0.30242 0 -0.47877 -0.67797 -0.65382 -0.83622 -0.72219 -1.1307 53.467 2.2516 3.0946 2.4615 3.1857 3.7581 3.013 3.5918 4.4319 3.5802 4.213 4.9972 4.0583 0.021176 0.015504 0.0088656 0.012155 15.992 0 0 -0.95796 0 1.9819 2.7428 2.1423 0 0
3.2031 -0.5299 -0.49235 -0.83429 -0.23098 0 -0.34055 -0.60115 -0.60622 -0.82453 -0.57907 -1.3351 48.47 2.2956 3.1126 2.4641 3.1959 3.7836 3.0125 3.6063 4.4323 3.5855 4.1968 5.0265 4.0568 0.022056 0.020407 0.010008 0.015238 15.659 0 0 -1.0811 0 2.0011 2.7725 2.1827 0 0
3.207 -0.53773 -0.47581 -0.66915 -0.32991 0 -0.34747 -0.51878 -0.58186 -0.74144 -0.51534 -1.2361 43.421 2.3237 3.1145 2.446 3.1805 3.7803 2.9795 3.5897 4.3674 3.5477 4.14 4.9329 3.995 0.022412 0.023093 0.009826 0.016506 14.489 0 0 -1.0122 0 2.0117 2.7906 2.2079 0 0
3.2109 -0.517 -0.46306 -0.3814 -0.52293 0 -0.46312 -0.46426 -0.56612 -0.59947 -0.54499 -0.90943 38.307 2.3123 3.0861 2.4029 3.1213 3.7248 2.8981 3.5171 4.2176 3.4499 4.0289 4.7336 3.8494 0.021676 0.021735 0.0088777 0.015742 12.828 0 0 -0.77957 0 1.995 2.7881 2.2016 0 0
3.2148 -0.45758 -0.44929 -0.2095 -0.66717 0 -0.5754 -0.44272 -0.54883 -0.45727 -0.59503 -0.53655 33.114 2.267 3.0337 2.3457 3.0265 3.6268 2.7865 3.3976 4.0201 3.3152 3.8795 4.4735 3.6543 0.019804 0.016619 0.0079263 0.0135 11.115 0 0 -0.51495 0 1.9525 2.7676 2.1701 0 0
3.2188 -0.37774 -0.42427 -0.24037 -0.65833 0 -0.57962 -0.43613 -0.53143 -0.38411 -0.57412 -0.27675 27.844 2.1908 2.959 2.2774 2.8969 3.4884 2.6519 3.2323 3.7863 3.1509 3.6936 4.1999 3.4228 0.017452 0.010122 0.0073623 0.010602 9.6606 0 0 -0.35237 0 1.8865 2.7284 2.1171 0 0
3.2227 -0.31262 -0.38185 -0.36909 -0.50254 0 -0.44965 -0.42285 -0.50912 -0.39764 -0.45502 -0.19069 22.508 2.0881 2.8638 2.2007 2.735 3.313 2.5015 3.0244 3.5271 2.9642 3.474 3.9442 3.1684 0.015549 0.0051507 0.0071032 0.0077419 8.5324 0 0 -0.32988 0 1.8012 2.6708 2.0469 0 0
3.2266 -0.28355 -0.327 -0.44707 -0.30064 0 -0.25085 -0.3916 -0.458 -0.43845 -0.29622 -0.24163 17.121 1.9652 2.7495 2.1187 2.5436 3.104 2.3447 2.7775 3.254 2.7636 3.2219 3.7151 2.909 0.014627 0.0032193 0.0068755 0.0053596 7.5767 0 0 -0.37685 0 1.7048 2.5939 1.9675 0 0
3.2305 -0.27667 -0.27088 -0.42561 -0.16565 0 -0.091536 -0.34059 -0.3534 -0.41662 -0.18549 -0.33913 11.689 1.8396 2.6235 2.0369 2.3405 2.8783 2.1946 2.5131 2.9836 2.5636 2.9527 3.501 2.6699 0.014457 0.0036509 0.0064849 0.0035892 6.5487 0 0 -0.38876 0 1.6168 2.5058 1.8954 0 0
3.2344 -0.25364 -0.21787 -0.3445 -0.14398 0 -0.049374 -0.26931 -0.20455 -0.29233 -0.16094 -0.38711 6.2148 1.7225 2.4943 1.9587 2.144 2.652 2.0546 2.2521 2.7232 2.3714 2.684 3.2812 2.4562 0.014303 0.0044472 0.0058504 0.0021688 5.2614 0 0 -0.31472 0 1.5473 2.4177 1.8383 0 0
3.2383 -0.18573 -0.15885 -0.22254 -0.1968 0 -0.12209 -0.17629 -0.062906 -0.11297 -0.18272 -0.32577 0.70151 1.6183 2.3661 1.8854 1.9637 2.4328 1.9248 2.0046 2.4759 2.1895 2.4244 3.0398 2.2681 0.013531 0.003994 0.0049254 0.00046495 3.6788 0 0 -0.18233 0 1.5006 2.336 1.7989 0 0
3.2422 -0.078405 -0.080229 -0.019821 -0.24074 0 -0.23239 -0.066124 0.016463 0.030843 -0.17643 -0.16355 -4.834 1.5302 2.2426 1.8173 1.8078 2.2266 1.8039 1.7785 2.2434 2.0187 2.1811 2.7763 2.1025 0.012045 0.0021631 0.0037111 -0.0021533 1.9204 0 0 -0.053216 0 1.4791 2.2666 1.7783 0 0
3.2461 0.036477 0.019456 0.27049 -0.20552 0 -0.28047 0.044491 0.02808 0.087568 -0.10103 0.021621 -10.366 1.4602 2.1307 1.753 1.6885 2.0412 1.6855 1.5838 2.0255 1.8555 1.9619 2.5039 1.9463 0.010252 9.9884e-06 0.0023548 -0.0057251 0.18176 0 0 0.034421 0 1.4844 2.2201 1.7739 0 0
3.25 0.13043 0.12368 0.53084 -0.068776 0 -0.20741 0.1328 0.027769 0.084882 0.022712 0.13035 -15.874 1.3955 2.0285 1.685 1.5878 1.8661 1.5579 1.4033 1.8073 1.6859 1.7497 2.2345 1.7726 0.0086545 -0.0014532 0.0011494 -0.0094173 -1.3821 0 0 0.082848 0 1.4972 2.1895 1.769 0 0
3.2539 0.19883 0.211 0.57976 0.14138 0 -0.027705 0.18628 0.084049 0.092341 0.14229 0.11703 -21.353 1.3284 1.9333 1.6087 1.4918 1.693 1.4153 1.2245 1.5786 1.5011 1.5309 1.9624 1.568 0.0074912 -0.0021926 0.00035878 -0.011971 -2.7402 0 0 0.11193 0 1.5075 2.1676 1.7561 0 0
3.2578 0.25438 0.27414 0.35433 0.36363 0 0.18741 0.21422 0.21264 0.15032 0.22368 0.031962 -26.815 1.2534 1.8422 1.5205 1.3889 1.5149 1.2532 1.0372 1.3304 1.2942 1.2941 1.6636 1.3228 0.0066817 -0.0029887 3.1809e-05 -0.012654 -3.9829 0 0 0.13601 0 1.5078 2.1479 1.7299 0 0
3.2617 0.30676 0.32401 0.017142 0.52908 0 0.35964 0.24194 0.35845 0.2389 0.27234 -0.013591 -32.267 1.1634 1.7506 1.4161 1.2632 1.3218 1.0659 0.82804 1.0501 1.0555 1.0236 1.3142 1.0248 0.0060254 -0.004479 1.537e-05 -0.011936 -5.2369 0 0 0.1657 0 1.4891 2.1211 1.6857 0 0
3.2656 0.35383 0.37379 -0.15352 0.59063 0 0.44929 0.29063 0.44433 0.31233 0.31377 0.065079 -37.702 1.0541 1.6498 1.2948 1.099 1.103 0.8522 0.5847 0.72606 0.78005 0.70762 0.91289 0.67228 0.0054001 -0.0064362 0.00013906 -0.01125 -6.5657 0 0 0.21918 0 1.4453 2.0739 1.6268 0 0
3.2695 0.39108 0.4212 -0.0018943 0.54752 0 0.46793 0.36025 0.44024 0.35392 0.36385 0.26164 -43.093 0.93417 1.5381 1.1673 0.9087 0.8649 0.62604 0.31958 0.37517 0.48499 0.366 0.48623 0.29419 0.0047772 -0.0079993 0.0003352 -0.011966 -7.9301 0 0 0.31503 0 1.3859 2.0086 1.5659 0 0
3.2734 0.4222 0.45017 0.37138 0.44885 0 0.45712 0.43075 0.38766 0.38938 0.4208 0.49142 -48.411 0.80869 1.4152 1.0395 0.70102 0.6122 0.39486 0.040802 0.007834 0.1799 0.01139 0.070263 -0.094644 0.0041162 -0.0085767 0.00055165 -0.014435 -9.2301 0 0 0.44783 0 1.3155 1.9277 1.5089 0 0
3.2773 0.454 0.45184 0.70657 0.36613 0 0.45625 0.48014 0.36002 0.44866 0.47848 0.66197 -53.643 0.6832 1.2821 0.91744 0.48608 0.3507 0.16649 -0.24217 -0.3638 -0.12485 -0.34219 -0.31348 -0.47901 0.0033311 -0.008468 0.00061256 -0.017843 -10.377 0 0 0.57813 0 1.239 1.8349 1.4609 0 0
3.2813 0.48319 0.44075 0.80493 0.34914 0 0.48347 0.50314 0.40024 0.5256 0.53718 0.73394 -58.798 0.56808 1.142 0.81172 0.28334 0.092831 -0.044303 -0.51041 -0.71466 -0.40952 -0.66755 -0.66605 -0.83185 0.002413 -0.0085579 0.00028933 -0.020922 -11.333 0 0 0.65825 0 1.1639 1.739 1.4272 0 0
3.2852 0.49657 0.44569 0.65795 0.39723 0 0.53585 0.51455 0.49266 0.58438 0.59771 0.72723 -63.89 0.46873 1.0054 0.72296 0.10559 -0.14709 -0.23082 -0.75053 -1.0265 -0.66297 -0.95152 -0.9976 -1.1414 0.0015658 -0.0093957 -0.00041624 -0.022829 -12.108 0 0 0.67319 0 1.0965 1.6527 1.3997 0 0
3.2891 0.49008 0.48245 0.39835 0.46881 0 0.5987 0.53607 0.58718 0.60492 0.65111 0.6874 -68.924 0.38431 0.87814 0.64657 -0.048844 -0.36422 -0.39457 -0.96189 -1.2979 -0.8855 -1.1977 -1.3091 -1.4099 0.0011364 -0.010615 -0.0011074 -0.023521 -12.745 0 0 0.65439 0 1.0381 1.5803 1.3702 0 0
3.293 0.48407 0.53777 0.175 0.51929 0 0.65323 0.5791 0.64467 0.61165 0.68307 0.65589 -73.891 0.3141 0.76424 0.57911 -0.18251 -0.55501 -0.53661 -1.1445 -1.5284 -1.077 -1.4092 -1.5892 -1.6382 0.0013214 -0.01131 -0.0012375 -0.023507 -13.32 0 0 0.65014 0 0.98972 1.5242 1.3334 0 0
3.2969 0.51002 0.58321 0.089147 0.5336 0 0.68214 0.63776 0.66192 0.6483 0.69114 0.6626 -78.775 0.25666 0.66811 0.51609 -0.30034 -0.716 -0.65877 -1.2996 -1.719 -1.238 -1.5915 -1.8286 -1.828 0.0019131 -0.011009 -0.00061371 -0.023366 -13.934 0 0 0.68308 0 0.95252 1.4861 1.2837 0 0
3.3008 0.57661 0.6049 0.20009 0.52817 0 0.6774 0.69562 0.66281 0.72508 0.69289 0.72331 -83.566 0.20861 0.59554 0.45123 -0.41373 -0.84319 -0.76444 -1.4322 -1.8747 -1.3685 -1.7552 -2.0323 -1.9804 0.0023864 -0.010267 0.00034782 -0.023485 -14.66 0 0 0.73772 0 0.92853 1.4651 1.218 0 0
3.3047 0.65329 0.61639 0.50811 0.52781 0 0.64847 0.73883 0.67378 0.79999 0.71098 0.82647 -88.265 0.16306 0.53745 0.38435 -0.53069 -0.95205 -0.86267 -1.5573 -2.0154 -1.4816 -1.9145 -2.2159 -2.1125 0.0023174 -0.01024 0.00094249 -0.024057 -15.474 0 0 0.78563 0 0.91239 1.4502 1.1488 0 0
3.3086 0.69658 0.64052 0.89056 0.54457 0 0.62135 0.76458 0.70631 0.82081 0.74971 0.92511 -92.874 0.11825 0.49077 0.31794 -0.65094 -1.0477 -0.95447 -1.6791 -2.1455 -1.5796 -2.0715 -2.3886 -2.2277 0.0017533 -0.011628 0.00080969 -0.025114 -16.23 0 0 0.81487 0 0.90193 1.4372 1.0834 0 0
3.3125 0.6964 0.68141 1.1009 0.57751 0 0.62385 0.77981 0.75383 0.78421 0.79006 0.96002 -97.393 0.072847 0.45248 0.25516 -0.77265 -1.1352 -1.0401 -1.8009 -2.2683 -1.6642 -2.2272 -2.5421 -2.3291 0.0011422 -0.013992 0.0002514 -0.02649 -16.75 0 0 0.83078 0 0.89475 1.4224 1.0287 0 0
3.3164 0.69031 0.71974 0.92989 0.62628 0 0.66658 0.79282 0.79789 0.74423 0.81064 0.90687 -101.81 0.026237 0.41981 0.20358 -0.88824 -1.2195 -1.1159 -1.9248 -2.3829 -1.7348 -2.3791 -2.66 -2.4171 0.00086159 -0.016101 -9.3058e-05 -0.02781 -16.952 0 0 0.83453 0 0.88688 1.4013 0.99605 0 0
3.3203 0.72292 0.73775 0.4333 0.69782 0 0.73624 0.80552 0.81914 0.7546 0.81077 0.80229 -106.12 -0.020303 0.38961 0.16811 -0.98762 -1.3045 -1.1788 -2.0488 -2.4877 -1.7948 -2.5242 -2.7378 -2.4957 0.00083001 -0.016971 0.00011751 -0.028666 -16.913 0 0 0.81369 0 0.87352 1.3732 0.98512 0 0
3.3242 0.79014 0.74449 -0.019371 0.79639 0 0.80759 0.81263 0.81066 0.80535 0.80873 0.71556 -110.32 -0.065593 0.36105 0.14582 -1.07 -1.3896 -1.2301 -2.1706 -2.5839 -1.8492 -2.6637 -2.7932 -2.5685 0.00063875 -0.016618 0.00063084 -0.028906 -16.797 0 0 0.76124 0 0.85418 1.3408 0.98668 0 0
3.3281 0.8328 0.76926 -0.0089174 0.90903 0 0.862 0.80861 0.78621 0.82725 0.8174 0.68884 -114.39 -0.10887 0.33404 0.13413 -1.1355 -1.473 -1.271 -2.2882 -2.6728 -1.9012 -2.7988 -2.8546 -2.6372 8.4301e-05 -0.015878 0.00091658 -0.028787 -16.728 0 0 0.69855 0 0.82928 1.3056 0.99471 0 0
3.332 0.79653 0.82693 0.54398 1.0051 0 0.89462 0.79621 0.7726 0.76784 0.82715 0.70685 -118.35 -0.14948 0.30862 0.12932 -1.186 -1.5527 -1.3034 -2.4001 -2.7565 -1.9542 -2.931 -2.9407 -2.7036 -0.00049791 -0.015565 0.00070976 -0.028819 -16.733 0 0 0.66743 0 0.79999 1.2696 1.0025 0 0
3.3359 0.69949 0.89361 1.2368 1.0543 0 0.90619 0.78782 0.7868 0.66116 0.81798 0.72725 -122.2 -0.18624 0.28439 0.12204 -1.226 -1.6217 -1.3335 -2.5014 -2.8403 -2.015 -3.0624 -3.0501 -2.7693 -0.0005337 -0.015834 0.00019376 -0.029436 -16.797 0 0 0.69206 0 0.77118 1.2362 0.99895 0 0
3.3398 0.63141 0.92375 1.4784 1.048 0 0.89369 0.79611 0.81751 0.61052 0.78717 0.73561 -125.94 -0.22135 0.25865 0.10565 -1.2661 -1.6817 -1.3694 -2.5946 -2.928 -2.0832 -3.1914 -3.1703 -2.8353 0.00011806 -0.016274 -0.00031934 -0.030799 -16.943 0 0 0.75163 0 0.7475 1.2058 0.98587 0 0
3.3438 0.67327 0.89483 0.99254 1.0049 0 0.85425 0.82097 0.83355 0.69056 0.75833 0.76053 -129.57 -0.25631 0.22919 0.078224 -1.3088 -1.7343 -1.4143 -2.6803 -3.0197 -2.1579 -3.3149 -3.2935 -2.902 0.00086103 -0.016491 -0.00078534 -0.03283 -17.218 0 0 0.79841 0 0.72991 1.1778 0.96594 0 0
3.3477 0.81337 0.83327 0.074698 0.95702 0 0.79892 0.8462 0.8164 0.86411 0.75849 0.83131 -133.09 -0.29282 0.19375 0.038823 -1.3557 -1.7824 -1.4703 -2.7592 -3.1146 -2.2385 -3.4293 -3.4219 -2.9705 0.00083448 -0.016489 -0.0014336 -0.035351 -17.606 0 0 0.80553 0 0.71826 1.1513 0.94201 0 0
3.3516 0.94801 0.79193 -0.64198 0.92804 0 0.75702 0.85234 0.78542 1.0038 0.78815 0.92921 -136.49 -0.33421 0.14794 -0.013391 -1.4075 -1.8311 -1.5402 -2.832 -3.2101 -2.324 -3.5282 -3.5597 -3.0429 -0.00026639 -0.016513 -0.0024145 -0.03809 -17.987 0 0 0.79289 0 0.71043 1.1243 0.91818 0 0
3.3555 0.97353 0.80079 -0.70704 0.92103 0 0.75911 0.83668 0.78516 1.0065 0.81998 0.99348 -139.74 -0.38499 0.088182 -0.074436 -1.463 -1.891 -1.6216 -2.9027 -3.3021 -2.4142 -3.6096 -3.7028 -3.1248 -0.0018846 -0.016657 -0.0035504 -0.04059 -18.233 0 0 0.80152 0 0.69772 1.0924 0.89647 0 0
3.3594 0.88266 0.84149 -0.19343 0.92178 0 0.81039 0.82053 0.84187 0.89115 0.8294 0.98084 -142.84 -0.44511 0.017006 -0.13942 -1.5218 -1.9655 -1.7084 -2.9753 -3.3915 -2.5101 -3.6821 -3.839 -3.2184 -0.0031608 -0.016741 -0.0045035 -0.042252 -18.358 0 0 0.84469 0 0.67478 1.0543 0.8737 0 0
3.3633 0.77005 0.87142 0.4227 0.91233 0 0.88093 0.83319 0.93132 0.7823 0.82258 0.91313 -145.82 -0.51438 -0.064291 -0.20656 -1.5852 -2.0558 -1.7981 -3.0519 -3.48 -2.6131 -3.7515 -3.959 -3.3256 -0.0037704 -0.016601 -0.0051434 -0.042656 -18.525 0 0 0.89126 0 0.63897 1.0093 0.84693 0 0
3.3672 0.74154 0.86989 0.69652 0.88411 0 0.9261 0.88417 0.99406 0.79228 0.82923 0.85839 -148.69 -0.59189 -0.15376 -0.27431 -1.6548 -2.1623 -1.8878 -3.1348 -3.5704 -2.7246 -3.8244 -4.0635 -3.4473 -0.0041287 -0.016355 -0.0056426 -0.041932 -18.882 0 0 0.90091 0 0.58872 0.9572 0.81305 0 0
3.3711 0.81691 0.85624 0.56035 0.84316 0 0.92145 0.94958 0.98693 0.91656 0.86771 0.86416 -151.45 -0.67388 -0.24695 -0.34088 -1.7366 -2.2825 -1.9729 -3.2268 -3.6697 -2.8465 -3.9131 -4.1608 -3.5837 -0.004756 -0.016291 -0.0061693 -0.04079 -19.37 0 0 0.87147 0 0.5239 0.89872 0.76671 0 0
3.375 0.91965 0.86192 0.30742 0.80598 0 0.88139 0.98838 0.92189 1.044 0.9229 0.91539 -154.08 -0.75046 -0.335 -0.4044 -1.8268 -2.4012 -2.0505 -3.3221 -3.7764 -2.969 -4.0146 -4.2565 -3.7203 -0.0055531 -0.016467 -0.006571 -0.040065 -19.74 0 0 0.84428 0 0.45779 0.84089 0.71477 0 0
3.3789 0.9572 0.89006 0.28698 0.78922 0 0.84562 0.97591 0.85382 1.068 0.96244 0.96053 -156.56 -0.81569 -0.41279 -0.46272 -1.9201 -2.5096 -2.118 -3.4152 -3.885 -3.0829 -4.1212 -4.3485 -3.8471 -0.005859 -0.01656 -0.0064938 -0.040106 -19.788 0 0 0.86074 0 0.39831 0.78836 0.66406 0 0
3.3828 0.90697 0.90922 0.6076 0.79958 0 0.84611 0.92443 0.8305 0.98533 0.97198 0.97224 -158.89 -0.86463 -0.47586 -0.51342 -2.0106 -2.6001 -2.1726 -3.5006 -3.9888 -3.1795 -4.2242 -4.4308 -3.9549 -0.0052619 -0.016213 -0.0058572 -0.040584 -19.585 0 0 0.91845 0 0.35174 0.7452 0.62085 0 0
3.3867 0.8257 0.88896 1.0799 0.83032 0 0.88362 0.87197 0.85432 0.88827 0.96776 0.97229 -161.09 -0.89018 -0.51745 -0.552 -2.0879 -2.6626 -2.2089 -3.5691 -4.0754 -3.2448 -4.3093 -4.5004 -4.0302 -0.0042217 -0.015533 -0.0051215 -0.040893 -19.429 0 0 0.97536 0 0.32628 0.71746 0.59452 0 0
3.3906 0.78385 0.83735 1.3974 0.86645 0 0.93084 0.85068 0.89062 0.86578 0.97193 0.99524 -163.19 -0.88742 -0.53074 -0.5716 -2.1344 -2.6878 -2.2193 -3.6078 -4.1224 -3.2612 -4.3535 -4.557 -4.0582 -0.0037241 -0.015131 -0.0049488 -0.040774 -19.55 0 0 0.99535 0 0.32739 0.71161 0.59506 0 0
3.3945 0.79989 0.79787 1.3823 0.8943 0 0.95534 0.86466 0.90826 0.92053 0.98103 1.0374 -165.19 -0.86742 -0.524 -0.57548 -2.1517 -2.6874 -2.2093 -3.6211 -4.1316 -3.2407 -4.3611 -4.5982 -4.0513 -0.0042758 -0.015532 -0.005541 -0.040524 -19.877 0 0 0.98314 0 0.34443 0.72163 0.61424 0 0
3.3984 0.83848 0.8075 1.1142 0.90784 0 0.94211 0.8953 0.90778 0.98197 0.96743 1.0538 -167.08 -0.83594 -0.50117 -0.56512 -2.1413 -2.6666 -2.1818 -3.6116 -4.1044 -3.1898 -4.3358 -4.6162 -4.016 -0.0053527 -0.016562 -0.0063669 -0.040592 -20.102 0 0 0.97067 0 0.37198 0.74439 0.64678 0 0
3.4023 0.86155 0.8605 0.86734 0.90817 0 0.90076 0.9232 0.91087 0.99018 0.91428 1.0074 -168.82 -0.79936 -0.46707 -0.54285 -2.1069 -2.6317 -2.1408 -3.5832 -4.0454 -3.1175 -4.2842 -4.6042 -3.9602 -0.0059475 -0.017397 -0.0066261 -0.040991 -19.991 0 0 0.9743 0 0.40419 0.77596 0.68633 0 0
3.4063 0.86864 0.91551 0.90211 0.89969 0 0.85689 0.94156 0.92851 0.95428 0.84313 0.91411 -170.39 -0.76908 -0.43027 -0.51306 -2.0563 -2.592 -2.0946 -3.5434 -3.9652 -3.0409 -4.2199 -4.5643 -3.8973 -0.0056313 -0.017343 -0.0060083 -0.041164 -19.601 0 0 0.97424 0 0.43162 0.80881 0.72088 0 0
3.4102 0.8853 0.9369 1.2459 0.88834 0 0.83591 0.95018 0.94517 0.92668 0.79949 0.82986 -171.82 -0.75356 -0.40235 -0.48596 -2.0097 -2.5595 -2.0578 -3.5081 -3.8915 -2.982 -4.1662 -4.5098 -3.8457 -0.004945 -0.01656 -0.0049522 -0.040476 -19.181 0 0 0.93987 0 0.44841 0.8329 0.74105 0 0
3.4141 0.92214 0.92613 1.6298 0.88217 0 0.84838 0.94382 0.93549 0.93211 0.80931 0.79596 -173.14 -0.75342 -0.38712 -0.4665 -1.9753 -2.538 -2.0369 -3.4836 -3.837 -2.9467 -4.1302 -4.4572 -3.8109 -0.0046915 -0.015949 -0.00413 -0.038836 -18.883 0 0 0.8699 0 0.45484 0.84462 0.74654 0 0
3.418 0.95799 0.91305 1.6684 0.88904 0 0.88384 0.91447 0.89316 0.93792 0.85398 0.80306 -174.37 -0.76864 -0.38673 -0.45802 -1.9581 -2.5297 -2.0362 -3.4735 -3.8098 -2.9378 -4.115 -4.4173 -3.7961 -0.0049788 -0.016259 -0.0037195 -0.036799 -18.636 0 0 0.80008 0 0.45139 0.84164 0.73789 0 0
3.4219 0.96635 0.92146 1.1871 0.90901 0 0.91761 0.86712 0.84075 0.8991 0.89172 0.81198 -175.48 -0.79832 -0.40274 -0.46399 -1.9619 -2.5368 -2.0597 -3.4807 -3.8169 -2.9564 -4.1219 -4.3919 -3.8037 -0.0051509 -0.017319 -0.0032619 -0.035044 -18.321 0 0 0.76957 0 0.43918 0.82195 0.71685 0 0
3.4258 0.95089 0.94854 0.43587 0.92907 0 0.92852 0.82834 0.81159 0.82196 0.90149 0.80284 -176.44 -0.83876 -0.43417 -0.48861 -1.9877 -2.5623 -2.1107 -3.5061 -3.864 -2.9988 -4.1458 -4.3803 -3.8355 -0.0046914 -0.018214 -0.0022628 -0.033804 -18.03 0 0 0.78453 0 0.42068 0.78515 0.68859 0 0
3.4297 0.94528 0.97674 -0.040726 0.93006 0 0.91608 0.83103 0.82308 0.76836 0.90103 0.79377 -177.24 -0.88171 -0.47096 -0.52424 -2.0235 -2.5996 -2.1754 -3.5405 -3.9327 -3.05 -4.1749 -4.3849 -3.8818 -0.0039898 -0.018226 -0.00087036 -0.032837 -18.074 0 0 0.81839 0 0.40042 0.74174 0.66016 0 0
3.4336 0.97582 0.99822 0.17028 0.90506 0 0.90236 0.88589 0.8661 0.79185 0.92129 0.8103 -177.87 -0.92459 -0.50946 -0.56768 -2.0656 -2.6477 -2.2484 -3.582 -4.0178 -3.1067 -4.2086 -4.4105 -3.9416 -0.0039753 -0.017552 0.00013748 -0.031946 -18.67 0 0 0.84457 0 0.37986 0.69654 0.63362 0 0
3.4375 1.0294 1.02 0.96921 0.87283 0 0.91427 0.96818 0.91612 0.87784 0.96877 0.84611 -178.35 -0.9653 -0.54649 -0.61543 -2.1109 -2.7053 -2.3244 -3.6294 -4.1147 -3.1668 -4.2476 -4.4609 -4.0142 -0.0049745 -0.017031 7.4545e-05 -0.031381 -19.659 0 0 0.86168 0 0.36031 0.65425 0.61057 0 0
3.4414 1.0626 1.0443 1.7677 0.86884 0 0.96054 1.0355 0.95239 0.95726 1.0185 0.86603 -178.69 -1.0015 -0.57849 -0.6617 -2.1582 -2.7721 -2.3961 -3.6851 -4.2213 -3.2317 -4.3009 -4.5379 -4.103 -0.0061632 -0.017193 -0.00097752 -0.0316 -20.565 0 0 0.88458 0 0.34397 0.62264 0.59315 0 0
3.4453 1.0418 1.0514 1.941 0.91621 0 1.0242 1.0601 0.96926 0.98012 1.042 0.8502 -178.91 -1.0325 -0.60522 -0.69873 -2.2075 -2.8433 -2.4571 -3.7519 -4.3337 -3.3038 -4.3789 -4.6447 -4.2059 -0.0063897 -0.017698 -0.0022579 -0.032625 -21.003 0 0 0.91814 0 0.33295 0.60617 0.58234 0 0
3.4492 0.96983 1.0097 1.3318 1.0012 0 1.0776 1.0445 0.97454 0.96615 1.0354 0.82829 -178.98 -1.0579 -0.62786 -0.72345 -2.2579 -2.9125 -2.5051 -3.8277 -4.4463 -3.3796 -4.4793 -4.7867 -4.3144 -0.0055312 -0.017796 -0.0030843 -0.033782 -21 0 0 0.9502 0 0.32765 0.60322 0.57837 0 0
3.4531 0.87399 0.90538 0.36358 1.0776 0 1.103 1.0063 0.97929 0.97443 1.0145 0.86115 -178.92 -1.0764 -0.64609 -0.73326 -2.307 -2.9741 -2.537 -3.9088 -4.5516 -3.4536 -4.5965 -4.9631 -4.4195 -0.0047836 -0.017311 -0.0034766 -0.034289 -20.894 0 0 0.97291 0 0.32841 0.61308 0.58196 0 0
3.457 0.77386 0.76099 -0.33225 1.099 0 1.0983 0.95325 0.98624 1.0267 0.98863 0.98502 -178.72 -1.0862 -0.65925 -0.72604 -2.3512 -3.0215 -2.5495 -3.9896 -4.6407 -3.5177 -4.7214 -5.1547 -4.5101 -0.0053929 -0.016998 -0.0039985 -0.034135 -20.922 0 0 1.0025 0 0.33527 0.63432 0.59379 0 0
3.4609 0.66861 0.62059 -0.42643 1.0492 0 1.0629 0.87742 0.98345 1.0731 0.94748 1.174 -178.41 -1.0786 -0.65959 -0.69449 -2.3737 -3.031 -2.5262 -4.0433 -4.6741 -3.5383 -4.8125 -5.3199 -4.5438 -0.0071539 -0.0178 -0.0050136 -0.034214 -20.93 0 0 1.066 0 0.34778 0.66592 0.61597 0 0
3.4648 0.55537 0.51737 -0.091065 0.94468 0 0.98322 0.77486 0.94954 1.0428 0.87889 1.3554 -177.99 -1.0548 -0.64403 -0.64777 -2.367 -3 -2.4703 -4.052 -4.6411 -3.5039 -4.8394 -5.4066 -4.5088 -0.0084309 -0.019712 -0.0061704 -0.035322 -20.516 0 0 1.1631 0 0.36107 0.70125 0.64254 0 0
3.4688 0.45197 0.45592 0.24034 0.81059 0 0.84057 0.66556 0.8709 0.92546 0.79245 1.4574 -177.48 -1.0136 -0.60838 -0.5882 -2.3242 -2.9229 -2.3791 -4.0016 -4.5297 -3.405 -4.7818 -5.3708 -4.3934 -0.007845 -0.021497 -0.0066754 -0.036881 -19.428 0 0 1.246 0 0.37373 0.73914 0.67122 0 0
3.4727 0.39219 0.42368 0.27337 0.65852 0 0.63537 0.58684 0.7592 0.79072 0.7161 1.4428 -176.87 -0.95414 -0.54909 -0.5179 -2.2398 -2.7951 -2.2509 -3.8809 -4.3318 -3.2357 -4.6242 -5.1893 -4.1899 -0.0058299 -0.021624 -0.0060672 -0.036802 -17.799 0 0 1.2457 0 0.38506 0.779 0.70019 0 0
3.4766 0.39566 0.41378 0.041962 0.49124 0 0.40383 0.56247 0.65097 0.71997 0.66637 1.3064 -176.18 -0.87358 -0.45851 -0.43785 -2.102 -2.6053 -2.0792 -3.668 -4.03 -2.9837 -4.3391 -4.8589 -3.8816 -0.0042154 -0.019547 -0.0046782 -0.03294 -15.97 0 0 1.1251 0 0.3958 0.82175 0.728 0 0
3.4805 0.44606 0.43159 -0.2176 0.32523 0 0.20547 0.57871 0.5825 0.7204 0.62843 1.0596 -175.43 -0.77342 -0.33604 -0.34823 -1.9122 -2.3564 -1.8679 -3.3669 -3.6394 -2.6657 -3.941 -4.3913 -3.487 -0.0041037 -0.01608 -0.0033036 -0.025013 -14.138 0 0 0.9091 0 0.41238 0.87087 0.75755 0 0
3.4844 0.50356 0.47989 -0.30334 0.20056 0 0.090029 0.5937 0.55851 0.71463 0.57305 0.72833 -174.64 -0.65999 -0.19224 -0.24915 -1.6884 -2.0697 -1.6324 -3.0143 -3.2026 -2.3174 -3.4847 -3.8144 -3.0515 -0.0043175 -0.012577 -0.0024321 -0.015196 -12.23 0 0 0.66358 0 0.4401 0.92785 0.79331 0 0
3.4883 0.53931 0.54381 -0.15608 0.16008 0 0.072755 0.57298 0.54529 0.61932 0.49317 0.3654 -173.81 -0.5358 -0.032335 -0.13939 -1.4396 -1.7556 -1.38 -2.6301 -2.7421 -1.9576 -3.0005 -3.1785 -2.6001 -0.0023245 -0.0098454 -0.001845 -0.0067261 -10.141 0 0 0.44618 0 0.48279 0.99383 0.83859 0 0
3.4922 0.55563 0.59613 0.18524 0.21522 0 0.13696 0.51736 0.50012 0.43267 0.4165 0.047461 -172.93 -0.40355 0.13768 -0.01789 -1.1754 -1.426 -1.1188 -2.2362 -2.2815 -1.6055 -2.5208 -2.5552 -2.1588 0.0030275 -0.0079251 -0.00099833 -0.0016955 -8.0442 0 0 0.27607 0 0.54363 1.0694 0.89634 0 0
3.4961 0.57269 0.61854 0.63611 0.33391 0 0.25419 0.45776 0.41287 0.24147 0.3766 -0.15587 -171.96 -0.2679 0.30625 0.11724 -0.91456 -1.1042 -0.86572 -1.876 -1.866 -1.2974 -2.1087 -2.0173 -1.7796 0.009715 -0.0067899 0.00021522 2.5704e-05 -6.3914 0 0 0.14448 0 0.62783 1.1545 0.97096 0 0
3.5 0.59956 0.61501 1.0459 0.46494 0 0.39794 0.42457 0.31909 0.14251 0.37429 -0.2196 -170.88 -0.13809 0.46025 0.25429 -0.67715 -0.81357 -0.63731 -1.5735 -1.5144 -1.043 -1.7837 -1.6103 -1.4765 0.01373 -0.0069832 0.0011298 -8.0694e-05 -5.5894 0 0 0.04515 0 0.72059 1.2393 1.0508 0 0
3.5039 0.62306 0.60318 1.1974 0.57514 0 0.5417 0.4221 0.2692 0.15864 0.37468 -0.1726 -169.68 -0.02088 0.59192 0.38292 -0.47466 -0.56729 -0.4445 -1.3372 -1.2343 -0.8458 -1.5483 -1.337 -1.2518 0.01238 -0.0092885 0.00078441 -0.00092985 -5.6614 0 0 -0.011204 0 0.81069 1.3165 1.1264 0 0
3.5078 0.62506 0.59486 0.93919 0.6625 0 0.65498 0.42972 0.28231 0.22883 0.34517 -0.070749 -168.38 0.076917 0.6938 0.49289 -0.31783 -0.37769 -0.29801 -1.1743 -1.0333 -0.71019 -1.4043 -1.1692 -1.1079 0.0066392 -0.013701 -0.0012054 -0.002643 -6.2297 0 0 -0.010766 0 0.88788 1.3791 1.1888 0 0
3.5117 0.60575 0.58825 0.37682 0.73528 0 0.71317 0.42333 0.32977 0.2724 0.2918 0.037524 -167.01 0.14356 0.75317 0.56716 -0.2245 -0.26563 -0.21657 -1.0972 -0.92703 -0.64651 -1.3567 -1.0772 -1.0518 0.00033293 -0.018879 -0.0042025 -0.0057282 -6.8063 0 0 0.041021 0 0.93673 1.4159 1.2246 0 0
3.5156 0.58554 0.57855 -0.10628 0.78463 0 0.71538 0.39469 0.36443 0.2579 0.25249 0.12323 -165.58 0.16168 0.75327 0.58144 -0.21558 -0.25643 -0.22381 -1.114 -0.93243 -0.667 -1.4008 -1.0512 -1.085 -0.0030358 -0.022835 -0.0069561 -0.0097256 -7.0976 0 0 0.11416 0 0.93867 1.412 1.2182 0 0
3.5195 0.58389 0.57095 -0.1129 0.78425 0 0.68732 0.35447 0.36537 0.21479 0.25593 0.16771 -164.07 0.1379 0.70534 0.54468 -0.27212 -0.32886 -0.30111 -1.1964 -1.0232 -0.75192 -1.5044 -1.0998 -1.1799 -0.0028463 -0.024343 -0.0084997 -0.012968 -7.087 0 0 0.17093 0 0.90394 1.375 1.1797 0 0
3.5234 0.59992 0.57795 0.41201 0.71868 0 0.65934 0.32324 0.35395 0.1918 0.29405 0.15938 -162.47 0.073877 0.61289 0.46092 -0.38809 -0.47774 -0.44227 -1.3374 -1.1946 -0.8975 -1.6618 -1.2326 -1.3315 -0.0011287 -0.023714 -0.0087497 -0.013878 -6.9378 0 0 0.18923 0 0.83867 1.3082 1.1143 0 0
3.5273 0.61593 0.60324 1.0855 0.60773 0 0.63909 0.322 0.36833 0.21423 0.33917 0.10963 -160.77 -0.026748 0.48152 0.33709 -0.55524 -0.69527 -0.63826 -1.5294 -1.4403 -1.0985 -1.8677 -1.4476 -1.5345 -0.00016967 -0.022254 -0.0083389 -0.012536 -6.9023 0 0 0.17592 0 0.7512 1.2169 1.0293 0 0
3.5313 0.61779 0.63236 1.3914 0.49727 0 0.609 0.36634 0.42597 0.27821 0.3826 0.067146 -158.97 -0.15895 0.31977 0.18577 -0.76395 -0.97505 -0.87638 -1.7695 -1.7612 -1.3535 -2.1295 -1.7352 -1.7928 -0.00049937 -0.021029 -0.0079428 -0.010901 -7.3005 0 0 0.16505 0 0.65809 1.1111 0.93743 0 0
3.5352 0.6082 0.64333 1.1292 0.42401 0 0.55362 0.46023 0.51153 0.3721 0.44595 0.099821 -157.08 -0.29707 0.15747 0.038891 -0.98117 -1.2745 -1.1171 -2.0318 -2.1186 -1.6307 -2.4311 -2.0883 -2.0828 -0.001047 -0.020208 -0.0077734 -0.011384 -8.4481 0 0 0.20355 0 0.58218 1.0127 0.85605 0 0
3.5391 0.59884 0.62711 0.58076 0.39079 0 0.48689 0.58905 0.59674 0.49154 0.54961 0.24654 -155.1 -0.42664 0.010949 -0.088978 -1.1904 -1.568 -1.3406 -2.3003 -2.4867 -1.9097 -2.7581 -2.503 -2.3863 -0.00085473 -0.019501 -0.0076579 -0.015062 -10.45 0 0 0.32786 0 0.53039 0.93174 0.79058 0 0
3.543 0.59333 0.5954 0.23183 0.37812 0 0.44666 0.71908 0.66516 0.63348 0.67629 0.48095 -153.02 -0.53803 -0.10879 -0.18897 -1.3812 -1.8379 -1.5336 -2.564 -2.847 -2.176 -3.0989 -2.9657 -2.6892 -0.00028736 -0.018973 -0.0074833 -0.021087 -13.003 0 0 0.53845 0 0.50598 0.87474 0.74397 0 0
3.5469 0.58197 0.5671 0.32218 0.37671 0 0.45923 0.80963 0.7164 0.78399 0.7756 0.72744 -150.86 -0.62115 -0.19015 -0.25298 -1.5432 -2.064 -1.6831 -2.8101 -3.1779 -2.4133 -3.4383 -3.4415 -2.9736 -0.0005127 -0.019178 -0.0074414 -0.027592 -15.447 0 0 0.78814 0 0.51032 0.84775 0.71832 0 0
3.5508 0.55428 0.54879 0.66064 0.40303 0 0.51183 0.83267 0.75274 0.91765 0.80835 0.92034 -148.62 -0.66611 -0.22245 -0.27755 -1.665 -2.2179 -1.7759 -3.0171 -3.4421 -2.5955 -3.7409 -3.8792 -3.2049 -0.0020241 -0.020454 -0.0077854 -0.033052 -17.129 0 0 1.0002 0 0.53511 0.85269 0.71301 0 0
3.5547 0.51343 0.53072 0.86336 0.47901 0 0.56445 0.7861 0.77112 1.0071 0.78178 1.0514 -146.31 -0.69041 -0.22949 -0.28522 -1.7613 -2.3197 -1.836 -3.1885 -3.6459 -2.7329 -3.9939 -4.2315 -3.3831 -0.0039341 -0.02229 -0.0083897 -0.036893 -17.796 0 0 1.112 0 0.55875 0.86908 0.71621 0 0
3.5586 0.47524 0.50146 0.74642 0.59869 0 0.58907 0.69227 0.771 1.0308 0.73668 1.1593 -143.93 -0.70221 -0.2223 -0.2848 -1.8363 -2.3771 -1.8715 -3.3229 -3.7884 -2.8272 -4.188 -4.4723 -3.5062 -0.0047976 -0.023618 -0.0086687 -0.039181 -17.676 0 0 1.1146 0 0.57178 0.88724 0.72364 0 0
3.5625 0.45264 0.46313 0.47182 0.72042 0 0.5927 0.58644 0.76359 0.97655 0.70291 1.2711 -141.47 -0.70951 -0.21166 -0.28403 -1.8934 -2.3984 -1.8904 -3.4193 -3.8702 -2.8806 -4.3161 -4.5973 -3.5741 -0.0040363 -0.02379 -0.0080431 -0.040105 -17.2 0 0 1.0533 0 0.56644 0.89812 0.73138 0 0
3.5664 0.4431 0.42944 0.32798 0.7962 0 0.59865 0.50539 0.7639 0.8519 0.67558 1.3571 -138.92 -0.72274 -0.21208 -0.29048 -1.9319 -2.3914 -1.8976 -3.4679 -3.8836 -2.8889 -4.3591 -4.6111 -3.5803 -0.0024616 -0.023152 -0.0065327 -0.039856 -16.639 0 0 0.98712 0 0.53262 0.88872 0.7345 0 0
3.5703 0.43227 0.40947 0.40847 0.80861 0 0.60864 0.47862 0.7708 0.697 0.63702 1.3464 -136.29 -0.743 -0.2259 -0.29939 -1.947 -2.3655 -1.8909 -3.4659 -3.8386 -2.8554 -4.3243 -4.5173 -3.5358 -0.0014245 -0.022502 -0.0048499 -0.038768 -15.999 0 0 0.94209 0 0.47975 0.86026 0.73143 0 0
3.5742 0.40853 0.39666 0.53331 0.77702 0 0.59211 0.5174 0.76048 0.58017 0.5924 1.1923 -133.6 -0.76042 -0.24139 -0.30011 -1.9326 -2.3181 -1.8621 -3.4133 -3.7441 -2.7821 -4.2249 -4.3227 -3.4483 -0.0015395 -0.022025 -0.0038296 -0.03721 -15.191 0 0 0.89999 0 0.42413 0.82527 0.72507 0 0
3.5781 0.37252 0.37602 0.47461 0.72788 0 0.5188 0.60196 0.70727 0.55863 0.56966 0.92638 -130.86 -0.76452 -0.24684 -0.28333 -1.8799 -2.2402 -1.8014 -3.3035 -3.5985 -2.6642 -4.0611 -4.046 -3.315 -0.0022515 -0.020952 -0.0037047 -0.035162 -14.217 0 0 0.82946 0 0.37813 0.79465 0.71885 0 0
3.582 0.33329 0.34104 0.22219 0.66256 0 0.39965 0.67961 0.61242 0.62601 0.57954 0.64903 -128.08 -0.74259 -0.22798 -0.23887 -1.7791 -2.12 -1.6981 -3.1288 -3.3984 -2.4961 -3.8318 -3.717 -3.1308 -0.0025358 -0.018435 -0.0039262 -0.03207 -13.139 0 0 0.72459 0 0.3553 0.78126 0.71729 0 0
3.5859 0.29845 0.30097 -2.1104e-05 0.55861 0 0.28773 0.68727 0.50688 0.69805 0.58527 0.46386 -125.25 -0.65636 -0.1442 -0.14038 -1.5953 -1.9123 -1.5183 -2.8535 -3.1123 -2.2487 -3.5046 -3.3617 -2.8599 -0.0018963 -0.014725 -0.0037029 -0.027388 -11.907 0 0 0.61118 0 0.38891 0.81945 0.7373 0 0
3.5898 0.26991 0.27044 0.024867 0.40315 0 0.23331 0.59125 0.42034 0.66614 0.52713 0.40944 -122.37 -0.51372 -0.0027741 -0.0023011 -1.3494 -1.631 -1.282 -2.5073 -2.759 -1.9437 -3.1029 -2.9865 -2.5192 -0.0006789 -0.011302 -0.0027298 -0.021421 -10.318 0 0 0.5172 0 0.46942 0.90478 0.78385 0 0
3.5938 0.24703 0.25352 0.27158 0.22186 0 0.23883 0.41501 0.34861 0.48519 0.38457 0.44079 -119.44 -0.31917 0.19168 0.16852 -1.0484 -1.2819 -0.99717 -2.0999 -2.3409 -1.5876 -2.6304 -2.5788 -2.1127 0.00044374 -0.0096479 -0.0014025 -0.015542 -8.2222 0 0 0.44146 0 0.59161 1.0338 0.86033 0 0
3.5977 0.22972 0.23971 0.48817 0.070337 0 0.26146 0.22804 0.2584 0.21903 0.20938 0.46756 -116.48 -0.081034 0.4307 0.36342 -0.70222 -0.87521 -0.67379 -1.6438 -1.8636 -1.1888 -2.0945 -2.1235 -1.6479 0.0011396 -0.0098432 -0.00035752 -0.011353 -5.7732 0 0 0.35475 0 0.74745 1.1996 0.96782 0 0
3.6016 0.21591 0.21533 0.43784 -0.0067895 0 0.2593 0.10009 0.12937 -0.0032919 0.087659 0.41372 -113.51 0.18546 0.69913 0.56883 -0.32568 -0.42899 -0.32667 -1.1568 -1.3328 -0.75843 -1.5047 -1.6197 -1.136 0.001559 -0.010465 0.00014268 -0.0094598 -3.4285 0 0 0.23186 0 0.92313 1.3896 1.107 0 0
3.6055 0.1983 0.177 0.11869 -0.010893 0 0.2291 0.056765 -0.010765 -0.086752 0.063497 0.25706 -110.51 0.43969 0.95772 0.76008 0.043255 0.0071733 0.012406 -0.68044 -0.78263 -0.32688 -0.90508 -1.0827 -0.61778 0.0019481 -0.0099469 0.00035343 -0.0090225 -1.65 0 0 0.080618 0 1.0862 1.5699 1.2584 0 0
3.6094 0.16792 0.13339 -0.24559 0.013567 0 0.1941 0.071496 -0.10077 -0.039224 0.10043 0.031882 -107.47 0.65776 1.1841 0.927 0.38028 0.40282 0.32585 -0.24009 -0.24725 0.083881 -0.33442 -0.53253 -0.12493 0.0022748 -0.0080603 0.00063874 -0.0085482 -0.56973 0 0 -0.060912 0 1.2188 1.7207 1.3994 0 0
3.6133 0.12323 0.09515 -0.4119 0.015874 0 0.15924 0.095361 -0.10223 0.047034 0.11849 -0.19583 -104.39 0.82664 1.3666 1.0642 0.67095 0.7415 0.60357 0.14885 0.25184 0.46006 0.18259 0.015974 0.32437 0.0022847 -0.0060487 0.0010181 -0.0071662 0.076674 0 0 -0.15511 0 1.311 1.8312 1.5158 0 0
3.6172 0.074123 0.065447 -0.31108 -0.023689 0 0.090679 0.093502 -0.043014 0.076411 0.066745 -0.36239 -101.29 0.9367 1.497 1.1682 0.90335 1.0107 0.83749 0.47358 0.69406 0.78919 0.6233 0.55034 0.71438 0.0018748 -0.0053134 0.0011756 -0.0051768 0.71723 0 0 -0.19405 0 1.3554 1.8934 1.5942 0 0
3.6211 0.033954 0.039801 -0.064938 -0.085541 0 -0.048518 0.057327 -0.00096323 0.016376 -0.041658 -0.43568 -98.195 0.97072 1.5611 1.2308 1.0516 1.1871 1.008 0.70355 1.031 1.0396 0.93626 1.0511 1.0111 0.0013394 -0.0060082 0.00088343 -0.0034379 1.6568 0 0 -0.20368 0 1.3376 1.8928 1.6081 0 0
3.625 0.0065611 0.012685 0.14696 -0.13241 0 -0.24115 -0.0081493 -0.039273 -0.10242 -0.15931 -0.43026 -95.108 0.96485 1.5905 1.2698 1.1457 1.3096 1.1336 0.86753 1.2797 1.2258 1.1527 1.4903 1.2392 0.0012282 -0.0069051 0.00033086 -0.0023202 2.9689 0 0 -0.22434 0 1.2865 1.8589 1.579 0 0
3.6289 -0.016981 -0.017755 0.22 -0.1388 0 -0.4032 -0.097675 -0.15368 -0.23417 -0.25632 -0.40015 -92.03 0.9385 1.601 1.2926 1.2022 1.3968 1.2225 0.98043 1.4526 1.3554 1.2927 1.8427 1.4106 0.0019671 -0.006552 -1.7751e-05 -0.0013101 4.5629 0 0 -0.28605 0 1.2183 1.8077 1.524 0 0
3.6328 -0.046846 -0.050116 0.15185 -0.10672 0 -0.44143 -0.20221 -0.28054 -0.35581 -0.33512 -0.40814 -88.957 0.9068 1.6044 1.3049 1.2343 1.4618 1.2807 1.0536 1.5599 1.4343 1.3722 2.0992 1.5331 0.0035845 -0.0044965 0.0001404 0.00041106 6.2552 0 0 -0.39335 0 1.1464 1.7517 1.4587 0 0
3.6367 -0.080156 -0.081276 -0.0093981 -0.062419 0 -0.3332 -0.2976 -0.3553 -0.46178 -0.40037 -0.48567 -85.889 0.8877 1.6133 1.3124 1.2564 1.5162 1.3125 1.0985 1.6123 1.4669 1.4093 2.2662 1.6117 0.0057169 -0.0014545 0.00070467 0.0030779 7.7604 0 0 -0.52279 0 1.0878 1.7068 1.4051 0 0
3.6406 -0.10068 -0.10569 -0.20616 -0.041197 0 -0.15165 -0.34786 -0.36353 -0.53679 -0.43076 -0.60938 -82.823 0.89714 1.6366 1.3207 1.2832 1.5635 1.324 1.1291 1.6302 1.4658 1.4291 2.3518 1.6494 0.0078 0.001511 0.0013531 0.006025 8.6971 0 0 -0.63106 0 1.062 1.6891 1.3921 0 0
3.6445 -0.094785 -0.11526 -0.36599 -0.069054 0 -0.0088956 -0.3287 -0.33911 -0.549 -0.3942 -0.71342 -79.757 0.92667 1.667 1.3312 1.3125 1.5971 1.3221 1.1513 1.6311 1.4486 1.4425 2.3524 1.6557 0.0092712 0.0038055 0.0018772 0.0081654 8.7312 0 0 -0.67269 0 1.0645 1.694 1.4148 0 0
3.6484 -0.067245 -0.10405 -0.39746 -0.14687 0 0.031904 -0.25036 -0.31896 -0.4764 -0.29086 -0.73143 -76.688 0.96963 1.6983 1.3435 1.3377 1.6087 1.3065 1.162 1.6145 1.419 1.4462 2.2561 1.6294 0.0097254 0.0053689 0.0022642 0.0087296 7.7984 0 0 -0.62334 0 1.0919 1.7176 1.4671 0 0
3.6523 -0.039288 -0.075316 -0.23881 -0.24374 0 -0.0036154 -0.15441 -0.30506 -0.337 -0.17033 -0.63846 -73.629 1.0178 1.7235 1.3562 1.3503 1.5898 1.2757 1.1557 1.5771 1.3794 1.4337 2.061 1.5692 0.0090562 0.0062188 0.0024895 0.0076336 6.1975 0 0 -0.49606 0 1.1386 1.7549 1.5392 0 0
3.6563 -0.02931 -0.042408 0.066918 -0.30693 0 -0.040278 -0.084285 -0.27038 -0.18695 -0.095411 -0.46297 -70.599 1.0537 1.7265 1.3644 1.3265 1.519 1.2192 1.1112 1.4965 1.3233 1.3785 1.7892 1.4643 0.0075523 0.0062125 0.0023765 0.0053338 4.4253 0 0 -0.33621 0 1.1933 1.7954 1.6082 0 0
3.6602 -0.035624 -0.019478 0.35809 -0.28868 0 -0.027685 -0.055717 -0.19656 -0.083847 -0.08616 -0.26314 -67.61 1.064 1.7008 1.3608 1.2573 1.4016 1.1338 1.0184 1.3617 1.2434 1.2674 1.4828 1.3238 0.0058186 0.0053209 0.0017885 0.0024783 2.8729 0 0 -0.19469 0 1.2368 1.8242 1.6485 0 0
3.6641 -0.039012 -0.0096487 0.45157 -0.17638 0 0.021281 -0.052712 -0.099463 -0.047321 -0.10314 -0.089381 -64.646 1.046 1.6475 1.3408 1.1459 1.2471 1.0199 0.87838 1.1743 1.1353 1.1015 1.1829 1.1559 0.0044655 0.0039536 0.00093909 -0.00034074 1.6373 0 0 -0.097814 0 1.2608 1.8355 1.654 0 0
3.668 -0.022424 -0.0029377 0.2903 -0.0053125 0 0.056333 -0.047957 -0.015292 -0.049721 -0.088019 0.038602 -61.672 0.99782 1.5671 1.2998 0.99525 1.0619 0.87742 0.69233 0.937 0.99566 0.88262 0.91108 0.96477 0.0037366 0.0027654 0.00036559 -0.0027103 0.57757 0 0 -0.03673 0 1.2596 1.8248 1.6227 0 0
3.6719 0.012443 0.013098 0.0112 0.15787 0 0.045018 -0.02434 0.036075 -0.041091 -0.019239 0.12869 -58.659 0.91803 1.4603 1.2321 0.81039 0.85304 0.70702 0.46338 0.65542 0.82011 0.61518 0.66744 0.75482 0.0033864 0.0020469 0.00045169 -0.0044885 -0.49255 0 0 0.017953 0 1.2275 1.7877 1.5551 0 0
3.6758 0.048207 0.040914 -0.14598 0.2517 0 0.00085028 0.020871 0.070458 0.01488 0.07344 0.19824 -55.61 0.80879 1.332 1.1298 0.60772 0.63302 0.51692 0.20977 0.3552 0.60957 0.31969 0.44357 0.53203 0.0029562 0.0013924 0.00096853 -0.0058409 -1.6716 0 0 0.091394 0 1.1606 1.7202 1.464 0 0
3.6797 0.07026 0.071822 -0.030721 0.25261 0 -0.036608 0.084573 0.12084 0.11997 0.14536 0.25962 -52.556 0.68977 1.1985 1.0092 0.41087 0.41675 0.32916 -0.034857 0.072318 0.3895 0.032066 0.23522 0.30735 0.0022295 0.00011502 0.0011983 -0.0071115 -2.9632 0 0 0.18948 0 1.0784 1.638 1.3745 0 0
3.6836 0.080923 0.096528 0.28388 0.18346 0 -0.041106 0.16209 0.20048 0.24491 0.1812 0.31758 -49.526 0.57096 1.068 0.87957 0.23047 0.21211 0.15617 -0.25334 -0.17638 0.17411 -0.23027 0.04427 0.08679 0.001438 -0.0019536 0.00061875 -0.0085627 -4.3051 0 0 0.29963 0 0.99074 1.5494 1.2966 0 0
3.6875 0.095021 0.11465 0.54866 0.095624 0 -0.016606 0.24143 0.28572 0.34955 0.20142 0.37235 -46.52 0.46259 0.94869 0.75186 0.075936 0.027067 0.0098731 -0.43027 -0.37691 -0.022373 -0.45159 -0.1275 -0.12315 0.00099938 -0.0041263 -0.00053036 -0.01021 -5.553 0 0 0.39939 0 0.90817 1.4632 1.2383 0 0
3.6914 0.12236 0.13235 0.54117 0.039003 0 0.019931 0.29999 0.33596 0.40536 0.23086 0.42008 -43.506 0.38438 0.85668 0.64799 -0.035439 -0.11977 -0.086672 -0.53797 -0.50642 -0.17301 -0.6033 -0.28252 -0.30709 0.0010377 -0.0053866 -0.0014311 -0.011903 -6.4742 0 0 0.46477 0 0.85 1.3963 1.2107 0 0
3.6953 0.15578 0.15203 0.25756 0.038496 0 0.064694 0.31588 0.33075 0.40826 0.26971 0.45102 -40.452 0.34827 0.80161 0.58699 -0.10032 -0.21552 -0.12876 -0.57757 -0.57526 -0.26592 -0.68275 -0.42441 -0.45081 0.00119 -0.0052815 -0.0014832 -0.013526 -6.8511 0 0 0.47867 0 0.8289 1.362 1.2081 0 0
3.6992 0.17696 0.16758 -0.074643 0.087557 0 0.13138 0.28736 0.2881 0.37571 0.2979 0.4526 -37.35 0.34989 0.78068 0.56824 -0.12528 -0.26114 -0.12827 -0.56742 -0.60402 -0.30946 -0.7049 -0.55221 -0.55151 0.00094779 -0.0043022 -0.00089388 -0.015047 -6.6634 0 0 0.44131 0 0.84099 1.359 1.2201 0 0
3.7031 0.17428 0.172 -0.18299 0.15819 0 0.22985 0.239 0.24751 0.33137 0.30253 0.42014 -34.212 0.38562 0.79251 0.59043 -0.11247 -0.2558 -0.092467 -0.51769 -0.60268 -0.30829 -0.67719 -0.65903 -0.60534 0.00022374 -0.0034109 -0.00043159 -0.016353 -6.1673 0 0 0.37607 0 0.88263 1.3859 1.2407 0 0
3.707 0.15523 0.16831 0.019271 0.21886 0 0.34314 0.20423 0.23536 0.28979 0.29311 0.36669 -31.052 0.44916 0.83391 0.64913 -0.065047 -0.20064 -0.030791 -0.44032 -0.58135 -0.2695 -0.6089 -0.73587 -0.60967 -0.00045484 -0.0032239 -0.00060119 -0.017156 -5.7418 0 0 0.3201 0 0.94742 1.4388 1.2636 0 0
3.7109 0.14167 0.1696 0.35946 0.24975 0 0.42841 0.19889 0.24584 0.25397 0.2879 0.31949 -27.866 0.52272 0.89798 0.73088 0.014115 -0.097871 0.039551 -0.3524 -0.54591 -0.20326 -0.51258 -0.77498 -0.55452 -0.00039803 -0.0036361 -0.0011293 -0.017186 -5.6057 0 0 0.3005 0 1.0167 1.5054 1.2793 0 0
3.7148 0.1522 0.18615 0.55636 0.24822 0 0.4435 0.21183 0.25316 0.22577 0.29029 0.30118 -24.642 0.58148 0.96247 0.80622 0.099787 0.015835 0.1004 -0.27054 -0.5012 -0.13292 -0.41525 -0.76885 -0.47066 0.00053923 -0.0041398 -0.0013117 -0.01654 -5.6659 0 0 0.31423 0 1.0683 1.563 1.2861 0 0
3.7188 0.18694 0.21327 0.4641 0.22416 0 0.37763 0.22098 0.24013 0.21462 0.2845 0.30934 -21.379 0.61679 1.0192 0.86474 0.18086 0.126 0.14735 -0.19834 -0.44512 -0.064269 -0.32569 -0.70818 -0.36925 0.001708 -0.0043924 -0.00082814 -0.015721 -5.6421 0 0 0.33107 0 1.0936 1.6026 1.284 0 0
3.7227 0.22723 0.23366 0.19122 0.19185 0 0.26135 0.21618 0.21415 0.23002 0.25509 0.31321 -18.095 0.62338 1.0619 0.89898 0.24725 0.22022 0.1781 -0.13801 -0.37597 -0.0014602 -0.25087 -0.58536 -0.26107 0.0021915 -0.0044428 -0.00011626 -0.015201 -5.3309 0 0 0.31852 0 1.0874 1.6176 1.2736 0 0
3.7266 0.24993 0.23298 -0.010017 0.16507 0 0.14861 0.20412 0.19604 0.26323 0.20633 0.27403 -14.805 0.59751 1.0829 0.90144 0.28399 0.28271 0.19223 -0.091254 -0.29009 0.052644 -0.19883 -0.40407 -0.16008 0.0016545 -0.0044988 0.00011675 -0.014879 -4.7384 0 0 0.2656 0 1.0443 1.6001 1.2565 0 0
3.7305 0.24467 0.21279 0.02189 0.15604 0 0.084626 0.19264 0.19548 0.28055 0.15893 0.17584 -11.512 0.55836 1.0862 0.88351 0.28734 0.31326 0.19989 -0.054781 -0.19262 0.10097 -0.16636 -0.18702 -0.07912 0.00069373 -0.0046068 -0.00029609 -0.01408 -3.9859 0 0 0.18518 0 0.98116 1.5586 1.2385 0 0
3.7344 0.22068 0.18822 0.21854 0.17244 0 0.081586 0.17627 0.19922 0.24422 0.12888 0.043167 -8.1953 0.52777 1.0832 0.86312 0.2724 0.32808 0.20971 -0.024404 -0.093961 0.14703 -0.14187 0.02704 -0.017446 0.00031617 -0.0046164 -0.00075598 -0.012211 -3.1533 0 0 0.097969 0 0.92003 1.5109 1.2244 0 0
3.7383 0.19846 0.1742 0.36369 0.20957 0 0.1171 0.14308 0.18432 0.14745 0.11341 -0.06924 -4.8336 0.51764 1.0802 0.84959 0.24993 0.33635 0.22505 0.0011581 -0.00071305 0.19149 -0.11884 0.19792 0.025038 0.0010157 -0.0044042 -0.00052807 -0.009483 -2.2788 0 0 0.019866 0 0.87354 1.4667 1.2167 0 0
3.7422 0.19298 0.17445 0.31031 0.24499 0 0.154 0.096165 0.14285 0.030528 0.099308 -0.10934 -1.4221 0.53806 1.083 0.85124 0.23223 0.34751 0.24803 0.02297 0.080577 0.23438 -0.090832 0.3004 0.049394 0.0023247 -0.0040497 0.00044366 -0.0069378 -1.5045 0 0 -0.035361 0 0.85318 1.4357 1.2175 0 0
3.7461 0.20191 0.18226 0.12008 0.24769 0 0.16668 0.062895 0.093005 -0.042422 0.082488 -0.06159 2.0279 0.60132 1.0992 0.87767 0.24556 0.37396 0.27732 0.041323 0.13691 0.27138 -0.048924 0.33117 0.053914 0.0032574 -0.003764 0.0014227 -0.0056523 -1.1349 0 0 -0.049583 0 0.87738 1.4343 1.2296 0 0
3.75 0.20836 0.18825 -0.0068654 0.20219 0 0.15617 0.075647 0.065274 -0.029509 0.075457 0.041795 5.5027 0.68017 1.1219 0.91374 0.29089 0.40872 0.30295 0.058184 0.17274 0.29918 -0.00029028 0.30302 0.046478 0.0031973 -0.0036834 0.0016082 -0.0058618 -1.4461 0 0 -0.0087224 0 0.92716 1.4543 1.2455 0 0
3.7539 0.19597 0.18559 0.062956 0.12889 0 0.1445 0.13924 0.076747 0.058708 0.093999 0.14072 8.9985 0.75587 1.1442 0.94817 0.36042 0.44275 0.31949 0.073918 0.19082 0.31607 0.046322 0.23321 0.0296 0.0023824 -0.0037594 0.00094891 -0.0068308 -2.3857 0 0 0.076545 0 0.98789 1.4876 1.2597 0 0
3.7578 0.16364 0.17026 0.26076 0.07645 0 0.15429 0.21815 0.11744 0.16883 0.13777 0.18621 12.517 0.81261 1.16 0.9715 0.44468 0.46776 0.32294 0.088261 0.19287 0.32089 0.082278 0.13568 0.0053484 0.0015801 -0.0038309 0.00019448 -0.0075693 -3.4886 0 0 0.16376 0 1.0466 1.5271 1.2674 0 0
3.7617 0.12662 0.14166 0.38132 0.084422 0 0.18928 0.25968 0.15969 0.24221 0.18563 0.17235 16.057 0.82862 1.1602 0.97071 0.52668 0.47117 0.30851 0.099779 0.17916 0.31193 0.093352 0.021204 -0.024003 0.0013441 -0.0037664 0.00013539 -0.0076696 -4.1598 0 0 0.20398 0 1.0851 1.5624 1.2615 0 0
3.7656 0.10277 0.10596 0.28327 0.14561 0 0.23018 0.2345 0.1798 0.24859 0.21067 0.1379 19.608 0.78928 1.1366 0.93791 0.57545 0.44364 0.27788 0.10316 0.14843 0.29094 0.063886 -0.09769 -0.05175 0.0015915 -0.0035469 0.00081257 -0.0074852 -4.1048 0 0 0.18255 0 1.085 1.5806 1.2369 0 0
3.7695 0.096105 0.076491 0.028572 0.20559 0 0.24756 0.15851 0.17215 0.19571 0.20036 0.13464 23.163 0.71819 1.0977 0.88805 0.58794 0.39911 0.24275 0.096483 0.10485 0.2649 0.0058043 -0.20375 -0.071515 0.0018255 -0.0032727 0.0014858 -0.0075968 -3.5195 0 0 0.13468 0 1.0573 1.5837 1.202 0 0
3.7734 0.092862 0.065084 -0.17036 0.20607 0 0.22114 0.078293 0.14676 0.11859 0.16435 0.1849 26.725 0.63074 1.0499 0.83112 0.56731 0.34788 0.21012 0.079141 0.051408 0.23755 -0.070969 -0.27737 -0.078465 0.001672 -0.0031276 0.0013675 -0.0081927 -2.8772 0 0 0.11492 0 1.0112 1.5746 1.1631 0 0
3.7773 0.073985 0.06943 -0.1421 0.13584 0 0.15164 0.035142 0.11815 0.061924 0.12503 0.26162 30.304 0.54416 1.0006 0.77817 0.5211 0.30167 0.18717 0.051845 -0.0073203 0.21291 -0.15362 -0.30276 -0.067893 0.0011682 -0.0032931 0.0003835 -0.0089633 -2.5304 0 0 0.14677 0 0.95786 1.5575 1.1276 0 0
3.7813 0.032313 0.070516 0.09263 0.041183 0 0.059301 0.039151 0.097373 0.060637 0.10069 0.3087 33.906 0.4924 0.96637 0.75148 0.4737 0.28588 0.18864 0.020885 -0.054992 0.20053 -0.20974 -0.27349 -0.027415 0.00061206 -0.0037987 -0.00075669 -0.0094899 -2.4904 0 0 0.20188 0 0.92203 1.5422 1.1127 0 0
3.7852 -0.021416 0.04693 0.34107 -0.016138 0 -0.027822 0.070269 0.090224 0.11951 0.094138 0.28701 37.522 0.48895 0.95857 0.75859 0.46156 0.31091 0.21737 0.0052489 -0.066908 0.20836 -0.21137 -0.19338 0.042294 0.00025822 -0.0044094 -0.001199 -0.0096338 -2.5246 0 0 0.22981 0 0.92081 1.5391 1.1262 0 0
3.7891 -0.068669 -0.0054162 0.39918 -0.014847 0 -0.087536 0.097654 0.095718 0.20187 0.092829 0.20777 41.14 0.52822 0.97895 0.79552 0.4974 0.3743 0.27141 0.018549 -0.028893 0.24129 -0.15131 -0.072279 0.13859 0.00020667 -0.0047157 -0.000668 -0.0095542 -2.396 0 0 0.207 0 0.95438 1.5505 1.1662 0 0
3.793 -0.098893 -0.068222 0.20687 0.0090654 0 -0.11308 0.097438 0.1022 0.2443 0.07805 0.1244 44.757 0.60431 1.0286 0.85842 0.58789 0.47406 0.34997 0.072255 0.070508 0.30453 -0.025037 0.080346 0.26062 0.00050582 -0.0044476 0.00036206 -0.0094465 -1.9888 0 0 0.15476 0 1.0209 1.5772 1.23 0 0
3.7969 -0.11624 -0.11718 -0.12324 -0.00041117 0 -0.11508 0.058996 0.087933 0.19792 0.036771 0.088501 48.375 0.70752 1.1082 0.94119 0.73718 0.60694 0.45251 0.1811 0.24518 0.4057 0.17094 0.25953 0.40815 0.0012226 -0.0037552 0.0011328 -0.0093244 -1.2638 0 0 0.10996 0 1.1152 1.6194 1.3122 0 0
3.8008 -0.1328 -0.14401 -0.40301 -0.065694 0 -0.11457 -0.015718 0.033332 0.067323 -0.030547 0.10711 51.99 0.81519 1.2144 1.0294 0.93129 0.7657 0.57811 0.3629 0.50483 0.55732 0.42875 0.464 0.58096 0.0023421 -0.0031276 0.0012484 -0.0089922 -0.19067 0 0 0.083066 0 1.2184 1.672 1.3959 0 0
3.8047 -0.15721 -0.16192 -0.49742 -0.15742 0 -0.1295 -0.11279 -0.061199 -0.090034 -0.11033 0.13651 55.586 0.91054 1.33 1.1103 1.1285 0.93498 0.71548 0.5869 0.80343 0.74179 0.70696 0.69188 0.76677 0.0036498 -0.0029336 0.00096151 -0.0081134 1.2167 0 0 0.048557 0 1.3089 1.7243 1.4651 0 0
3.8086 -0.18998 -0.18971 -0.39481 -0.22599 0 -0.16245 -0.20838 -0.16914 -0.20873 -0.18401 0.11551 59.137 0.98913 1.4478 1.1798 1.3108 1.1108 0.86048 0.83727 1.1183 0.95104 0.9889 0.93712 0.96086 0.0048138 -0.0029906 0.00091199 -0.0062917 2.821 0 0 -0.024548 0 1.3776 1.7708 1.5128 0 0
3.8125 -0.22764 -0.23286 -0.19657 -0.24821 0 -0.20021 -0.27783 -0.25422 -0.26531 -0.23859 0.0092011 62.63 1.0487 1.5607 1.2349 1.4627 1.2898 1.0088 1.0969 1.4266 1.1757 1.2595 1.1901 1.1584 0.0056328 -0.0026295 0.0015717 -0.0032476 4.3846 0 0 -0.13796 0 1.4178 1.8069 1.5339 0 0
3.8164 -0.26809 -0.28144 -0.056392 -0.24409 0 -0.2285 -0.31014 -0.2982 -0.28673 -0.27282 -0.16944 66.078 1.0886 1.6574 1.2724 1.5635 1.4682 1.1534 1.3364 1.6912 1.3997 1.498 1.4412 1.3521 0.0061747 -0.0012758 0.0028457 0.00086747 5.722 0 0 -0.26182 0 1.4192 1.8245 1.5215 0 0
3.8203 -0.3107 -0.32484 -0.10252 -0.25319 0 -0.25081 -0.31626 -0.31475 -0.31302 -0.29624 -0.36968 69.506 1.1188 1.7325 1.2982 1.6243 1.6403 1.2862 1.5336 1.8971 1.6036 1.7017 1.6844 1.5356 0.006639 0.00097129 0.0041348 0.0052615 6.829 0 0 -0.36307 0 1.3926 1.8241 1.4885 0 0
3.8242 -0.35287 -0.36401 -0.36399 -0.29987 0 -0.29229 -0.32158 -0.33557 -0.35701 -0.32353 -0.53089 72.922 1.146 1.7899 1.3191 1.6664 1.8026 1.4058 1.6921 2.0587 1.7837 1.8808 1.9177 1.7094 0.007109 0.0033278 0.0048114 0.0087533 7.8461 0 0 -0.43119 0 1.3526 1.8122 1.4502 0 0
3.8281 -0.39026 -0.40691 -0.73091 -0.38027 0 -0.37932 -0.34751 -0.38189 -0.40333 -0.368 -0.61037 76.306 1.1732 1.833 1.3395 1.7041 1.9524 1.5116 1.8173 2.1885 1.9398 2.0416 2.1425 1.8754 0.0075084 0.0049277 0.004736 0.010494 8.8949 0 0 -0.47652 0 1.3087 1.7943 1.4167 0 0
3.832 -0.42213 -0.45481 -0.99243 -0.47427 0 -0.50874 -0.39818 -0.44912 -0.44132 -0.43556 -0.60268 79.621 1.2031 1.8668 1.3644 1.7525 2.0877 1.6042 1.9185 2.3033 2.074 2.192 2.3637 2.0365 0.0078337 0.0055026 0.004383 0.010614 9.9753 0 0 -0.51165 0 1.2712 1.7768 1.3987 0 0
3.8359 -0.45547 -0.49833 -0.96532 -0.56074 0 -0.63585 -0.46346 -0.51759 -0.48686 -0.51978 -0.54639 82.84 1.2411 1.907 1.4065 1.8391 2.2079 1.6892 2.0209 2.4412 2.1977 2.3457 2.5909 2.2037 0.0083703 0.005548 0.0044447 0.010153 11.03 0 0 -0.54211 0 1.2622 1.7783 1.4189 0 0
3.8398 -0.50083 -0.52985 -0.64598 -0.62114 0 -0.69946 -0.53263 -0.57508 -0.56399 -0.60166 -0.50998 85.962 1.2891 1.966 1.4677 1.958 2.3281 1.7797 2.1457 2.6166 2.33 2.5104 2.8345 2.3848 0.0095745 0.0058918 0.005233 0.010242 12.07 0 0 -0.57437 0 1.2824 1.8046 1.4698 0 0
3.8438 -0.56212 -0.55663 -0.25959 -0.63971 0 -0.66975 -0.6023 -0.62556 -0.66882 -0.6591 -0.55299 89.008 1.3504 2.0494 1.5495 2.1051 2.4568 1.8819 2.2985 2.8303 2.4774 2.6882 3.0985 2.5821 0.011666 0.0070971 0.006412 0.011234 13.182 0 0 -0.62247 0 1.3326 1.8585 1.5473 0 0
3.8477 -0.63097 -0.5964 -0.12682 -0.61465 0 -0.58007 -0.67054 -0.67693 -0.76247 -0.68345 -0.68055 91.99 1.4276 2.1602 1.6521 2.2745 2.6015 2.0005 2.4813 3.0793 2.6438 2.8801 3.3728 2.7965 0.014325 0.0091742 0.0073233 0.012577 14.383 0 0 -0.69622 0 1.4116 1.9404 1.6455 0 0
3.8516 -0.69256 -0.65803 -0.41587 -0.57399 0 -0.51148 -0.72651 -0.7255 -0.80623 -0.68968 -0.82974 94.903 1.5264 2.3015 1.7751 2.4571 2.7728 2.1415 2.693 3.3535 2.831 3.0866 3.6356 3.0263 0.016819 0.011693 0.0076008 0.013481 15.499 0 0 -0.78171 0 1.5174 2.0504 1.7543 0 0
3.8555 -0.7382 -0.72963 -0.97524 -0.57109 0 -0.53648 -0.75219 -0.75816 -0.79973 -0.70648 -0.91196 97.728 1.6435 2.458 1.9053 2.6342 2.9666 2.2976 2.9119 3.6215 3.0238 3.2997 3.8661 3.2558 0.018486 0.014058 0.0074732 0.013672 16.266 0 0 -0.84235 0 1.6333 2.1718 1.8532 0 0
3.8594 -0.77212 -0.79006 -1.4141 -0.64887 0 -0.66473 -0.73996 -0.77055 -0.77785 -0.75046 -0.88659 100.45 1.7671 2.6112 2.0289 2.7964 3.165 2.4547 3.12 3.8651 3.2062 3.5099 4.0588 3.471 0.01915 0.015733 0.0074607 0.013505 16.585 0 0 -0.84861 0 1.7434 2.2881 1.933 0 0
3.8633 -0.80618 -0.83224 -1.4021 -0.79865 0 -0.83491 -0.70963 -0.77846 -0.77116 -0.80814 -0.80133 103.05 1.889 2.7505 2.1375 2.9379 3.3556 2.604 3.3076 4.0758 3.3688 3.7104 4.2248 3.6631 0.019175 0.016426 0.0078094 0.013457 16.682 0 0 -0.80967 0 1.8386 2.3905 1.9899 0 0
3.8672 -0.84886 -0.87122 -0.95554 -0.95637 0 -0.96051 -0.70367 -0.80577 -0.77938 -0.84738 -0.75502 105.53 2.0009 2.8663 2.2239 3.0548 3.5253 2.7363 3.4669 4.2475 3.5036 3.8946 4.3792 3.8245 0.019197 0.016268 0.0083009 0.013677 16.988 0 0 -0.77136 0 1.9108 2.4712 2.022 0 0
3.8711 -0.90013 -0.92636 -0.4533 -1.0487 0 -0.99316 -0.75802 -0.85989 -0.78994 -0.85129 -0.80952 107.9 2.0858 2.9444 2.276 3.138 3.649 2.8355 3.5857 4.3733 3.5981 4.0471 4.5263 3.9409 0.019778 0.015867 0.0086554 0.014085 17.804 0 0 -0.77824 0 1.9458 2.5194 2.0306 0 0
3.875 -0.95597 -0.99719 -0.34209 -1.0514 0 -0.95385 -0.87109 -0.9225 -0.81429 -0.84083 -0.9331 110.13 2.1496 3.0039 2.3107 3.2034 3.7416 2.9131 3.6835 4.4811 3.6734 4.1764 4.6594 4.0332 0.021183 0.016017 0.0090515 0.014775 19.075 0 0 -0.83641 0 1.9593 2.5525 2.0368 0 0
3.8789 -1.0146 -1.0616 -0.76387 -1.0057 0 -0.90977 -1.0001 -0.96789 -0.8874 -0.85911 -1.0327 112.21 2.2011 3.0595 2.3407 3.2618 3.8193 2.9803 3.7728 4.5863 3.7434 4.2915 4.7764 4.1159 0.023283 0.017148 0.010088 0.01611 20.462 0 0 -0.91406 0 1.9634 2.5831 2.0518 0 0
3.8828 -1.0755 -1.0996 -1.4296 -0.97659 0 -0.91962 -1.092 -0.99044 -1.0209 -0.92935 -1.0456 114.13 2.2499 3.1246 2.3774 3.3239 3.8987 3.048 3.865 4.7022 3.8208 4.4029 4.8947 4.2028 0.025602 0.018936 0.012115 0.018276 21.633 0 0 -0.97659 0 1.9695 2.6225 2.0842 0 0
3.8867 -1.1325 -1.1155 -1.8617 -0.9964 0 -0.99329 -1.1241 -1.0108 -1.1648 -1.0294 -0.99798 115.87 2.3119 3.219 2.438 3.4066 4.006 3.1336 3.9772 4.8472 3.9238 4.5285 5.0482 4.3144 0.027542 0.0205 0.01464 0.020819 22.501 0 0 -1.0174 0 1.9947 2.6872 2.1453 0 0
3.8906 -1.1717 -1.131 -1.8025 -1.0471 0 -1.0951 -1.1195 -1.0526 -1.2365 -1.1118 -0.97126 117.43 2.4115 3.3632 2.5415 3.5352 4.1759 3.2613 4.1341 5.0425 4.0718 4.7015 5.2655 4.4783 0.028734 0.021109 0.016541 0.022806 23.194 0 0 -1.0532 0 2.0625 2.7956 2.2397 0 0
3.8945 -1.1805 -1.1577 -1.4261 -1.0939 0 -1.1807 -1.1233 -1.1148 -1.1994 -1.1497 -1.0139 118.81 2.5479 3.5456 2.6793 3.7081 4.3998 3.4278 4.3356 5.2814 4.2562 4.9267 5.5512 4.6903 0.029298 0.020795 0.017034 0.023581 23.864 0 0 -1.0956 0 2.1693 2.9392 2.3532 0 0
3.8984 -1.1616 -1.1801 -1.1632 -1.1276 0 -1.2316 -1.1614 -1.1703 -1.1092 -1.1606 -1.0944 120.02 2.7196 3.7592 2.8463 3.9244 4.67 3.6307 4.5834 5.5614 4.4726 5.2057 5.886 4.9482 0.02972 0.020291 0.016429 0.023345 24.53 0 0 -1.1346 0 2.3131 3.1142 2.4791 0 0
3.9023 -1.1358 -1.1739 -1.2968 -1.1676 0 -1.2585 -1.2201 -1.1933 -1.0686 -1.1806 -1.146 121.07 2.9222 3.9948 3.0356 4.1799 4.9749 3.865 4.8767 5.8779 4.7145 5.5363 6.2463 5.2471 0.030413 0.020342 0.015871 0.022925 25.112 0 0 -1.1547 0 2.4897 3.3146 2.6103 0 0
3.9063 -1.1286 -1.14 -1.7006 -1.2282 0 -1.2781 -1.2632 -1.1877 -1.1298 -1.2208 -1.1498 121.97 3.1459 4.2367 3.2352 4.4654 5.2904 4.1208 5.2154 6.2229 4.9724 5.9098 6.6194 5.5772 0.031352 0.021055 0.016254 0.022947 25.583 0 0 -1.1619 0 2.6911 3.532 2.7374 0 0
3.9102 -1.1501 -1.1136 -1.9646 -1.2905 0 -1.2908 -1.2699 -1.1853 -1.2481 -1.2561 -1.1605 122.7 3.3655 4.466 3.428 4.7477 5.5842 4.3737 5.5672 6.567 5.2276 6.2821 7.0001 5.9061 0.032167 0.021894 0.017396 0.023282 26.052 0 0 -1.1864 0 2.8929 3.7485 2.8571 0 0
3.9141 -1.187 -1.1324 -1.7897 -1.3177 0 -1.2832 -1.2542 -1.2162 -1.336 -1.261 -1.2412 123.26 3.5686 4.6774 3.6079 5.0091 5.8474 4.6115 5.9087 6.8929 5.4722 6.628 7.3747 6.2157 0.0326 0.022263 0.018347 0.023349 26.694 0 0 -1.2551 0 3.0819 3.9553 2.9705 0 0
3.918 -1.2133 -1.1942 -1.2814 -1.2979 0 -1.2493 -1.2492 -1.2805 -1.358 -1.2495 -1.3832 123.65 3.7457 4.8665 3.7699 5.2364 6.0748 4.8249 6.2205 7.1863 5.6996 6.9289 7.7146 6.4918 0.032809 0.022091 0.01849 0.022897 27.581 0 0 -1.3618 0 3.2481 4.1448 3.0776 0 0
3.9219 -1.2089 -1.2486 -0.86668 -1.2626 0 -1.2068 -1.2727 -1.3492 -1.36 -1.2664 -1.5071 123.86 3.8851 5.0281 3.9082 5.4137 6.2625 5.0026 6.4765 7.4294 5.9011 7.1632 7.9907 6.7166 0.033157 0.021858 0.018246 0.02236 28.585 0 0 -1.469 0 3.3786 4.3069 3.1776 0 0
3.9258 -1.1691 -1.2368 -0.90481 -1.2573 0 -1.1881 -1.3106 -1.3895 -1.4003 -1.3331 -1.5498 123.9 3.965 5.1467 4.0068 5.5178 6.4034 5.1216 6.6295 7.5911 6.0556 7.3031 8.1939 6.8602 0.033762 0.022108 0.018614 0.022377 29.43 0 0 -1.5392 0 3.4501 4.4177 3.2595 0 0
3.9297 -1.0991 -1.1407 -1.352 -1.2936 0 -1.2123 -1.3352 -1.3901 -1.4694 -1.4091 -1.54 123.77 3.9924 5.2211 4.0644 5.5643 6.5033 5.1863 6.6918 7.6835 6.1601 7.3745 8.3369 6.935 0.034347 0.02296 0.020048 0.023054 29.866 0 0 -1.5624 0 3.4706 4.4765 3.3151 0 0
3.9336 -1.0024 -0.99468 -1.7852 -1.3357 0 -1.264 -1.3343 -1.3623 -1.496 -1.4229 -1.5657 123.48 3.964 5.2414 4.0728 5.5528 6.5512 5.1898 6.662 7.703 6.2034 7.3801 8.4309 6.9379 0.034617 0.024043 0.021918 0.023824 29.802 0 0 -1.5548 0 3.4393 4.4768 3.3353 0 0
3.9375 -0.87797 -0.84943 -1.7607 -1.3344 0 -1.2965 -1.3197 -1.3229 -1.4376 -1.346 -1.663 123.03 3.8774 5.198 4.0248 5.4825 6.5338 5.1263 6.5412 7.6456 6.1744 7.3214 8.4601 6.8661 0.034668 0.024846 0.023171 0.024121 29.307 0 0 -1.5353 0 3.3574 4.4136 3.3123 0 0
3.9414 -0.72878 -0.72795 -1.1868 -1.2673 0 -1.2542 -1.3008 -1.2782 -1.3469 -1.2292 -1.7527 122.43 3.7197 5.0624 3.8982 5.3371 6.407 4.9718 6.3164 7.4838 6.0376 7.1778 8.3819 6.6961 0.034829 0.025121 0.02347 0.024069 28.453 0 0 -1.5105 0 3.2215 4.2719 3.2283 0 0
3.9453 -0.57157 -0.61745 -0.388 -1.1384 0 -1.0955 -1.2537 -1.2208 -1.3216 -1.1491 -1.7128 121.72 3.5077 4.8413 3.7039 5.1178 6.1535 4.7335 6.0058 7.2083 5.7891 6.9342 8.1558 6.4257 0.035012 0.02502 0.023486 0.024301 27.134 0 0 -1.4811 0 3.056 4.0729 3.0959 0 0
3.9492 -0.43505 -0.50033 0.1705 -0.94295 0 -0.80572 -1.1243 -1.1344 -1.38 -1.1129 -1.5233 120.91 3.2638 4.5591 3.4654 4.8341 5.7895 4.4313 5.6254 6.8221 5.4456 6.5847 7.7712 6.0624 0.034351 0.024911 0.023907 0.02495 25.028 0 0 -1.4524 0 2.8828 3.8442 2.9381 0 0
3.9531 -0.34551 -0.38584 0.242 -0.6515 0 -0.40542 -0.87308 -0.99924 -1.4024 -1.0288 -1.3181 120.04 3.0013 4.2312 3.1981 4.4888 5.3237 4.0756 5.1772 6.3188 5.0133 6.1175 7.2448 5.6036 0.031711 0.024953 0.024227 0.02481 21.765 0 0 -1.425 0 2.7156 3.6033 2.77 0 0
3.957 -0.31108 -0.30674 -0.058104 -0.25336 0 0.037576 -0.52399 -0.79673 -1.2193 -0.79118 -1.2598 119.14 2.7348 3.876 2.9194 4.0856 4.7702 3.6787 4.6616 5.6917 4.501 5.5207 6.5907 5.0466 0.026709 0.024643 0.022722 0.021695 17.228 0 0 -1.368 0 2.5683 3.3688 2.6088 0 0
3.9609 -0.31762 -0.28582 -0.40481 0.1778 0 0.40507 -0.16922 -0.52412 -0.77577 -0.40695 -1.3403 118.21 2.4871 3.526 2.6603 3.6265 4.1558 3.2575 4.0599 4.9136 3.9152 4.7599 5.7953 4.3717 0.020172 0.022641 0.017912 0.013889 11.76 0 0 -1.2098 0 2.4629 3.1727 2.4839 0 0
3.9648 -0.33861 -0.31006 -0.53969 0.47854 0 0.55831 0.080415 -0.21418 -0.20792 -0.031827 -1.3186 117.27 2.2571 3.1985 2.4267 3.1482 3.5395 2.8356 3.4083 4.0615 3.3049 3.9188 4.8322 3.638 0.013525 0.017264 0.010212 0.0015638 6.1141 0 0 -0.87342 0 2.3821 3.009 2.3881 0 0
3.9688 -0.35073 -0.34 -0.43208 0.49052 0 0.40734 0.16214 0.059569 0.24974 0.14067 -0.8986 116.28 2.039 2.8944 2.2146 2.6644 2.9394 2.4178 2.723 3.1695 2.687 3.0364 3.7085 2.8713 0.0077391 0.0076978 0.0021096 -0.012985 1.1707 0 0 -0.34454 0 2.3143 2.8704 2.3124 0 0
3.9727 -0.34388 -0.3431 -0.23035 0.19309 0 -0.015461 0.093214 0.21249 0.44157 0.046527 -0.013667 115.23 1.826 2.6119 2.0176 2.1877 2.3695 2.0069 2.0232 2.2737 2.0772 2.1533 2.5031 2.0986 0.0030259 -0.0047064 -0.0034283 -0.026388 -2.3921 0 0 0.28102 0 2.2467 2.7473 2.2455 0 0
3.9766 -0.32093 -0.31669 -0.097388 -0.24719 0 -0.53821 -0.05003 0.20478 0.39073 -0.18221 1.0388 114.11 1.6049 2.3442 1.8218 1.7364 1.8447 1.604 1.3434 1.4323 1.4985 1.3362 1.3566 1.3646 -0.00046013 -0.016198 -0.004936 -0.035613 -4.2927 0 0 0.8191 0 2.1574 2.6233 2.167 0 0
3.9805 -0.29057 -0.28039 -0.089355 -0.57335 0 -0.92223 -0.17986 0.083463 0.24529 -0.32105 1.7617 112.93 1.3676 2.0781 1.6091 1.3275 1.365 1.2098 0.73723 0.70941 0.97428 0.65518 0.41321 0.72251 -0.0019281 -0.022178 -0.0031008 -0.038785 -4.6736 0 0 1.0888 0 2.0305 2.4804 2.0561 0 0
3.9844 -0.25986 -0.25148 -0.15453 -0.61497 0 -0.9915 -0.23274 -0.032117 0.1455 -0.23535 1.8051 111.71 1.1262 1.8155 1.3841 0.96428 0.9248 0.83137 0.22305 0.10931 0.5093 0.11049 -0.24518 0.1797 -0.00041076 -0.019915 0.00030516 -0.03531 -4.0464 0 0 1.0191 0 1.8783 2.3239 1.92 0 0
3.9883 -0.23132 -0.23074 -0.21076 -0.40088 0 -0.73416 -0.17943 -0.024329 0.1431 0.024264 1.2182 110.45 0.89528 1.5657 1.1567 0.6559 0.53233 0.48111 -0.18251 -0.35968 0.11449 -0.29286 -0.6293 -0.25427 0.0038494 -0.010592 0.0039684 -0.025919 -3.1946 0 0 0.6995 0 1.7136 2.1632 1.7689 0 0
3.9922 -0.20454 -0.20952 -0.21579 -0.11532 0 -0.30387 -0.024746 0.13773 0.2213 0.29238 0.40634 109.17 0.69329 1.342 0.94159 0.41204 0.19907 0.17437 -0.46623 -0.69404 -0.1991 -0.55599 -0.82173 -0.57366 0.0086661 0.00099367 0.0075239 -0.013004 -2.9637 0 0 0.33563 0 1.553 2.0118 1.6171 0 0
3.9961 -0.17969 -0.18438 -0.18468 0.057332 0 0.079942 0.18882 0.36894 0.35216 0.44411 -0.15502 107.85 0.57692 1.1958 0.78965 0.27912 -0.011974 -0.029683 -0.57887 -0.8562 -0.37936 -0.65459 -0.92479 -0.74202 0.011037 0.0090716 0.010749 -0.00075779 -3.8945 0 0 0.13526 0 1.4438 1.9131 1.5085 0 0
4 -0.15929 -0.16081 -0.16558 0.061409 0 0.26199 0.38306 0.52418 0.51138 0.48171 -0.21586 106.5 0.55198 1.1384 0.7195 0.24736 -0.093877 -0.12293 -0.56956 -0.89516 -0.44207 -0.6493 -1.0093 -0.80085 0.0094096 0.010053 0.012667 0.0058647 -5.8574 0 0 0.19428 0 1.4015 1.8804 1.4622 0 0
4.0039 -0.14672 -0.14482 -0.20352 -0.027841 0 0.22506 0.47099 0.50281 0.65039 0.48149 0.15225 105.12 0.61443 1.1714 0.73516 0.315 -0.041096 -0.10117 -0.45432 -0.8176 -0.38865 -0.55259 -1.0858 -0.75596 0.0049426 0.0040104 0.011843 0.0035683 -7.9996 0 0 0.45342 0 1.4259 1.914 1.4805 0 0
4.0078 -0.14288 -0.13568 -0.30984 -0.10466 0 0.070351 0.40564 0.32218 0.69045 0.47713 0.67824 103.72 0.75646 1.2926 0.83588 0.47903 0.14799 0.036535 -0.24474 -0.62468 -0.2202 -0.37 -1.104 -0.60796 0.00043771 -0.0061844 0.0078005 -0.006786 -9.1722 0 0 0.74842 0 1.5123 2.0102 1.5611 0 0
4.0117 -0.1446 -0.12923 -0.44647 -0.1248 0 -0.06635 0.21497 0.10097 0.57294 0.41416 1.0879 102.29 0.96428 1.4969 1.0179 0.73872 0.47818 0.29366 0.053821 -0.30182 0.06934 -0.093439 -0.97762 -0.34255 -0.0020309 -0.016853 0.0021155 -0.019681 -8.6061 0 0 0.91379 0 1.6499 2.1602 1.6966 0 0
4.0156 -0.14715 -0.12575 -0.53948 -0.10872 0 -0.099779 -0.012686 -0.035804 0.31833 0.2241 1.2225 100.84 1.1889 1.7442 1.241 1.0626 0.90843 0.63598 0.42325 0.15568 0.46031 0.28488 -0.62685 0.050196 -0.002395 -0.024871 -0.0021242 -0.027515 -6.3281 0 0 0.86729 0 1.7955 2.3246 1.848 0 0
4.0195 -0.14912 -0.13069 -0.52803 -0.080586 0 -0.0336 -0.18762 -0.053245 0.021321 -0.068355 1.043 99.355 1.3905 1.9881 1.4581 1.4002 1.3651 1.002 0.82691 0.6959 0.8973 0.73217 -0.022445 0.52781 -0.0015994 -0.027839 -0.0023245 -0.024987 -2.9937 0 0 0.62497 0 1.9147 2.4692 1.9796 0 0
4.0234 -0.15461 -0.14722 -0.42197 -0.031457 0 0.057019 -0.2742 -0.024368 -0.2224 -0.33141 0.58519 97.851 1.5538 2.2091 1.6487 1.7282 1.8146 1.3634 1.2481 1.2916 1.3542 1.2318 0.79056 1.0686 0.00029543 -0.024024 0.0017802 -0.012341 0.67404 0 0 0.25592 0 1.9933 2.5799 2.0763 0 0
4.0273 -0.16975 -0.17077 -0.31401 0.046646 0 0.077377 -0.29666 -0.055258 -0.38344 -0.43433 -0.061141 96.335 1.6686 2.3922 1.7968 2.0257 2.2266 1.6946 1.6696 1.9119 1.8049 1.7637 1.7049 1.6464 0.0045132 -0.013117 0.0080203 0.0049899 4.3 0 0 -0.16881 0 2.0216 2.6467 2.1273 0 0
4.0313 -0.19612 -0.19355 -0.31435 0.10401 0 -0.031127 -0.29756 -0.18499 -0.49254 -0.37385 -0.74993 94.805 1.7281 2.521 1.8836 2.2614 2.5563 1.9565 2.0592 2.4935 2.2038 2.2854 2.593 2.2058 0.011799 0.0025157 0.013464 0.020125 7.7782 0 0 -0.58881 0 1.9921 2.6617 2.1218 0 0
4.0352 -0.22794 -0.21355 -0.4462 0.040214 0 -0.25779 -0.29613 -0.3517 -0.57936 -0.28736 -1.2986 93.245 1.7695 2.6223 1.9379 2.4484 2.8175 2.1588 2.3983 2.9867 2.5345 2.75 3.3515 2.6879 0.020467 0.017687 0.016404 0.029002 10.896 0 0 -0.93609 0 1.9425 2.6584 2.0931 0 0
4.0391 -0.25668 -0.23636 -0.59652 -0.20546 0 -0.52625 -0.2881 -0.4567 -0.63534 -0.32958 -1.5556 91.643 1.8149 2.7153 1.9819 2.6035 3.0306 2.3187 2.6848 3.3816 2.8001 3.1423 3.925 3.074 0.026779 0.026467 0.017059 0.032 13.176 0 0 -1.1329 0 1.897 2.6586 2.0638 0 0
4.043 -0.27921 -0.26711 -0.59038 -0.56248 0 -0.73242 -0.27871 -0.4657 -0.64335 -0.52688 -1.4809 89.995 1.8783 2.8122 2.0305 2.7383 3.2087 2.4483 2.9174 3.6736 3.0031 3.4521 4.3006 3.3525 0.02779 0.025584 0.016684 0.032059 14.197 0 0 -1.1324 0 1.8722 2.6766 2.0494 0 0
4.0469 -0.30121 -0.30278 -0.35131 -0.84244 0 -0.79582 -0.30207 -0.44725 -0.62799 -0.74986 -1.1734 88.312 1.9726 2.9245 2.0996 2.866 3.366 2.5618 3.0956 3.8611 3.1472 3.6702 4.4929 3.5137 0.024012 0.01659 0.016167 0.031433 14.059 0 0 -0.97124 0 1.8857 2.7274 2.0665 0 0
4.0508 -0.33157 -0.33494 -0.012712 -0.87182 0 -0.6957 -0.39591 -0.5058 -0.65128 -0.83317 -0.81749 86.597 2.0984 3.0522 2.1983 2.9955 3.5111 2.6746 3.2242 3.9616 3.2433 3.7982 4.5344 3.5692 0.019132 0.0048873 0.015436 0.030081 13.46 0 0 -0.77048 0 1.9491 2.8175 2.1266 0 0
4.0547 -0.3727 -0.3599 0.14258 -0.63741 0 -0.47542 -0.5543 -0.67008 -0.74624 -0.72948 -0.57868 84.837 2.2268 3.1736 2.3057 3.1179 3.6391 2.7854 3.3261 4.0269 3.3162 3.8808 4.4738 3.5841 0.016864 -0.0038443 0.014 0.026845 13.186 0 0 -0.66149 0 2.0348 2.9203 2.2056 0 0
4.0586 -0.41615 -0.38296 -0.097617 -0.3104 0 -0.22075 -0.71134 -0.84781 -0.86427 -0.55167 -0.51999 83.008 2.3406 3.2731 2.4072 3.2202 3.738 2.8855 3.403 4.0682 3.3688 3.9288 4.3681 3.5791 0.017936 -0.0070756 0.011824 0.021718 13.471 0 0 -0.68969 0 2.1274 3.0194 2.2892 0 0
4.0625 -0.44797 -0.41065 -0.66194 -0.11835 0 -0.030261 -0.78191 -0.89892 -0.90707 -0.46503 -0.58985 81.103 2.4231 3.3356 2.4877 3.2884 3.7949 2.9644 3.4539 4.0913 3.401 3.9498 4.2644 3.5702 0.020039 -0.0061771 0.0095663 0.016609 13.845 0 0 -0.78332 0 2.2109 3.099 2.3626 0 0
4.0664 -0.45899 -0.44013 -1.187 -0.17206 0 0.012712 -0.72657 -0.76392 -0.819 -0.53394 -0.68099 79.131 2.4433 3.3318 2.5182 3.2888 3.7769 2.9937 3.46 4.0819 3.3976 3.9356 4.1809 3.5621 0.02054 -0.0043108 0.0079979 0.013788 13.63 0 0 -0.82127 0 2.2575 3.1301 2.3993 0 0
4.0703 -0.45111 -0.45973 -1.2637 -0.39542 0 -0.13047 -0.5815 -0.52512 -0.64304 -0.66816 -0.71173 77.111 2.398 3.2626 2.4904 3.212 3.6785 2.9576 3.4035 4.0128 3.3421 3.869 4.1038 3.5287 0.019056 -0.003616 0.0073174 0.013744 12.599 0 0 -0.74081 0 2.2556 3.106 2.3894 0 0
4.0742 -0.43493 -0.46155 -0.76955 -0.61015 0 -0.42428 -0.42725 -0.33872 -0.47902 -0.71514 -0.67257 75.044 2.3029 3.1475 2.4161 3.0727 3.516 2.8621 3.2829 3.8746 3.2316 3.742 4.0061 3.4475 0.01739 -0.0040657 0.0070865 0.014823 11.166 0 0 -0.58657 0 2.2136 3.0395 2.342 0 0
4.0781 -0.42229 -0.45175 -0.0099788 -0.68795 0 -0.7514 -0.32846 -0.30034 -0.39041 -0.6052 -0.611 72.909 2.1682 2.9991 2.3034 2.8814 3.3001 2.7116 3.0974 3.6624 3.0636 3.5484 3.8702 3.303 0.017239 -0.0044931 0.0067971 0.015041 9.9696 0 0 -0.45904 0 2.1377 2.9394 2.2641 0 0
4.082 -0.42022 -0.44537 0.47779 -0.63263 0 -0.95486 -0.29911 -0.37158 -0.36015 -0.41082 -0.57453 70.69 2.0069 2.8333 2.1634 2.6529 3.0453 2.514 2.8494 3.3754 2.8383 3.284 3.6968 3.0812 0.018331 -0.004273 0.0063986 0.014083 9.3117 0 0 -0.41776 0 2.037 2.8176 2.1656 0 0
4.0859 -0.42894 -0.45027 0.33419 -0.53504 0 -0.9249 -0.3155 -0.43409 -0.33591 -0.26984 -0.56128 68.387 1.8456 2.6816 2.0197 2.4223 2.7835 2.2909 2.557 3.0315 2.5663 2.9548 3.4944 2.7737 0.018895 -0.0038823 0.0062127 0.013263 8.9724 0 0 -0.43317 0 1.9326 2.6987 2.0684 0 0
4.0898 -0.44275 -0.45814 -0.32586 -0.46758 0 -0.67661 -0.35022 -0.411 -0.3016 -0.25443 -0.51855 66.027 1.7087 2.5605 1.8956 2.2233 2.5493 2.0818 2.2766 2.6986 2.2978 2.6238 3.2673 2.4504 0.017678 -0.0040551 0.0063697 0.013484 8.5119 0 0 -0.42588 0 1.8468 2.6011 1.9909 0 0
4.0938 -0.45191 -0.45331 -0.98649 -0.42917 0 -0.35051 -0.38821 -0.33232 -0.28675 -0.31428 -0.38964 63.632 1.6074 2.4759 1.8007 2.0705 2.3588 1.9049 2.0362 2.4098 2.059 2.3246 3.0169 2.1502 0.015169 -0.004766 0.0064369 0.013551 7.6727 0 0 -0.3445 0 1.7893 2.5323 1.94 0 0
4.0977 -0.44633 -0.43001 -1.1346 -0.38161 0 -0.12078 -0.4171 -0.28408 -0.30759 -0.34187 -0.16964 61.193 1.551 2.4312 1.7429 1.975 2.2255 1.7757 1.8607 2.194 1.874 2.0882 2.7558 1.9098 0.012782 -0.0052827 0.005703 0.010934 6.5037 0 0 -0.20389 0 1.7682 2.4975 1.9208 0 0
4.1016 -0.42156 -0.39891 -0.66877 -0.31777 0 -0.076353 -0.41781 -0.30413 -0.32139 -0.28547 0.076275 58.684 1.556 2.4317 1.7347 1.9552 2.173 1.7191 1.7896 2.0958 1.7828 1.9664 2.5171 1.7897 0.011181 -0.0051579 0.0038743 0.0044527 5.2125 0 0 -0.058297 0 1.7963 2.5057 1.941 0 0
4.1055 -0.3836 -0.3761 0.027397 -0.27704 0 -0.17104 -0.37728 -0.33937 -0.26261 -0.19404 0.24689 56.085 1.6183 2.4648 1.7717 2.0028 2.2004 1.7357 1.8257 2.1161 1.7963 1.9743 2.3443 1.8103 0.0097548 -0.0049051 0.0014859 -0.003868 4.0249 0 0 0.047327 0 1.8683 2.5506 1.9931 0 0
4.1094 -0.34685 -0.36691 0.40941 -0.29385 0 -0.28291 -0.31062 -0.30907 -0.12766 -0.15508 0.26564 53.406 1.7143 2.512 1.8354 2.0906 2.2806 1.7996 1.9293 2.2102 1.8812 2.0703 2.2697 1.9257 0.0077888 -0.0054522 -0.00040036 -0.0098998 3.2074 0 0 0.094557 0 1.9635 2.6162 2.0616 0 0
4.1133 -0.32448 -0.36246 0.21691 -0.34611 0 -0.32589 -0.26048 -0.20227 -0.0067219 -0.19826 0.12462 50.681 1.8295 2.5635 1.9147 2.2044 2.3988 1.8956 2.0774 2.3538 2.0172 2.2289 2.2967 2.106 0.0058264 -0.0068905 -0.00094548 -0.010643 3.0961 0 0 0.074283 0 2.0684 2.6935 2.1376 0 0
4.1172 -0.31838 -0.35114 -0.33434 -0.37033 0 -0.31184 -0.26331 -0.1009 -0.011139 -0.26821 -0.11384 47.933 1.9473 2.6091 1.9977 2.3286 2.5377 2.0067 2.244 2.5195 2.1801 2.4194 2.4017 2.3157 0.0054902 -0.007944 -6.2627e-05 -0.0065725 3.9205 0 0 -0.024156 0 2.1682 2.7726 2.2118 0 0
4.1211 -0.31804 -0.33101 -0.76084 -0.33143 0 -0.31295 -0.31268 -0.10075 -0.16297 -0.29159 -0.35254 45.158 2.031 2.6299 2.0589 2.4344 2.6632 2.0993 2.3805 2.6626 2.3221 2.5819 2.5499 2.4844 0.0078286 -0.0069283 0.0016767 -0.00093598 5.5047 0 0 -0.19248 0 2.2281 2.8319 2.2647 0 0
4.125 -0.31035 -0.3094 -0.72179 -0.26762 0 -0.37174 -0.36007 -0.21323 -0.36341 -0.26094 -0.50702 42.331 2.0673 2.6254 2.0883 2.5068 2.7521 2.1555 2.4659 2.7639 2.4153 2.6839 2.71 2.58 0.011968 -0.0033959 0.003555 0.0031497 7.1947 0 0 -0.37841 0 2.24 2.8622 2.2904 0 0
4.1289 -0.29119 -0.29209 -0.27745 -0.25331 0 -0.45166 -0.35811 -0.35129 -0.47875 -0.24167 -0.54165 39.44 2.0553 2.5979 2.0849 2.5422 2.7985 2.1719 2.4983 2.8222 2.4554 2.7214 2.8589 2.6017 0.015572 0.0011716 0.0051137 0.0049328 8.2194 0 0 -0.50145 0 2.2042 2.8609 2.2875 0 0
4.1328 -0.2675 -0.27619 0.20071 -0.3138 0 -0.4735 -0.3053 -0.41371 -0.45905 -0.29367 -0.48094 36.498 1.9976 2.5511 2.0499 2.5388 2.8005 2.1485 2.4791 2.8379 2.4428 2.6963 2.9804 2.5543 0.016697 0.0044268 0.0061679 0.0056841 8.2366 0 0 -0.51135 0 2.1241 2.8276 2.2555 0 0
4.1367 -0.24818 -0.25463 0.35519 -0.38452 0 -0.39397 -0.24686 -0.37933 -0.37113 -0.39422 -0.39186 33.528 1.9008 2.4909 1.9871 2.4954 2.7576 2.0876 2.4123 2.8125 2.3821 2.6157 3.0645 2.4499 0.015241 0.0050682 0.0066142 0.0066314 7.5605 0 0 -0.43479 0 2.0065 2.7625 2.1942 0 0
4.1406 -0.23348 -0.22539 0.11219 -0.36621 0 -0.24567 -0.22967 -0.31565 -0.31922 -0.44985 -0.34309 30.538 1.7955 2.4331 1.9167 2.4251 2.6899 2.0097 2.3202 2.7561 2.3014 2.5152 3.1098 2.3307 0.012697 0.0038291 0.0063845 0.0075884 6.8332 0 0 -0.35626 0 1.8815 2.6808 2.1146 0 0
4.1445 -0.21398 -0.19316 -0.30502 -0.22623 0 -0.10405 -0.25633 -0.29918 -0.34183 -0.39013 -0.36196 27.52 1.7078 2.3868 1.8568 2.3483 2.6213 1.9358 2.2252 2.682 2.226 2.4241 3.1234 2.2267 0.010714 0.0026431 0.0056221 0.0075687 6.4489 0 0 -0.34407 0 1.7749 2.6021 2.0341 0 0
4.1484 -0.18003 -0.16178 -0.58137 -0.042206 0 -0.022734 -0.284 -0.33525 -0.38883 -0.24616 -0.41858 24.46 1.6492 2.3554 1.8151 2.2734 2.5603 1.8741 2.1349 2.5926 2.1638 2.3518 3.1123 2.1468 0.0099519 0.0028312 0.0048075 0.0063234 6.2809 0 0 -0.39197 0 1.6989 2.5362 1.9623 0 0
4.1523 -0.13122 -0.12795 -0.53683 0.061897 0 -0.0023087 -0.26716 -0.35937 -0.38943 -0.12826 -0.45294 21.363 1.6279 2.3402 1.7968 2.2071 2.5127 1.8303 2.0542 2.4891 2.119 2.303 3.0736 2.095 0.010102 0.0040451 0.0045548 0.004839 5.9342 0 0 -0.43356 0 1.6627 2.4912 1.9078 0 0
4.1563 -0.076393 -0.085008 -0.21303 0.028647 0 -0.012742 -0.19958 -0.31114 -0.32738 -0.12086 -0.4266 18.25 1.6517 2.339 1.8058 2.1546 2.4765 1.8062 1.9833 2.3654 2.0858 2.2718 2.9905 2.0643 0.010595 0.0048861 0.005157 0.0042299 5.1986 0 0 -0.4121 0 1.6782 2.4786 1.8875 0 0
4.1602 -0.024951 -0.032498 0.19455 -0.080725 0 -0.03186 -0.11426 -0.19722 -0.24458 -0.19931 -0.35445 15.139 1.6922 2.3354 1.8212 2.1032 2.4283 1.7813 1.907 2.2214 2.0368 2.2259 2.841 2.0219 0.011028 0.0044542 0.0062815 0.0043994 4.2074 0 0 -0.33225 0 1.7194 2.4843 1.8959 0 0
4.1641 0.020753 0.020734 0.46879 -0.14483 0 -0.055354 -0.045628 -0.07909 -0.18169 -0.25257 -0.28547 12.027 1.7291 2.3191 1.8282 2.0408 2.352 1.7405 1.8138 2.0559 1.9551 2.1455 2.6122 1.9486 0.011051 0.0032312 0.007132 0.0040716 3.1747 0 0 -0.24337 0 1.7667 2.4951 1.9236 0 0
4.168 0.064507 0.064733 0.48189 -0.092376 0 -0.077083 0.0036517 -0.0056549 -0.13093 -0.1888 -0.24878 8.9048 1.7476 2.2824 1.8159 1.9569 2.2352 1.6718 1.6935 1.8663 1.828 2.0154 2.3084 1.8304 0.010253 0.0024644 0.0069877 0.0021482 2.0634 0 0 -0.1789 0 1.8057 2.5008 1.962 0 0
4.1719 0.10927 0.098579 0.25215 0.042118 0 -0.075486 0.057534 0.03279 -0.052381 -0.019468 -0.218 5.7744 1.7297 2.2161 1.7709 1.8373 2.0627 1.5601 1.5326 1.6473 1.6402 1.8169 1.9496 1.6498 0.0084703 0.0027531 0.0056938 -0.0011935 0.59752 0 0 -0.12057 0 1.8194 2.4881 1.9991 0 0
4.1758 0.15267 0.13037 -0.06291 0.16412 0 -0.029515 0.13264 0.083251 0.07232 0.15748 -0.13238 2.6568 1.6555 2.1109 1.6807 1.6634 1.8237 1.3893 1.3117 1.3875 1.3802 1.5331 1.5611 1.3891 0.0061854 0.0033062 0.0037303 -0.0048907 -1.384 0 0 -0.024014 0 1.7887 2.4404 2.0099 0 0
4.1797 0.18946 0.16691 -0.24858 0.21273 0 0.054834 0.21491 0.17143 0.2138 0.25194 0.042527 -0.42255 1.5437 1.9817 1.5636 1.4527 1.5509 1.1822 1.0482 1.0966 1.0822 1.1999 1.1648 1.0783 0.0043338 0.0026185 0.0018495 -0.0083369 -3.6382 0 0 0.12657 0 1.728 2.368 1.9893 0 0
4.1836 0.21709 0.20532 -0.17183 0.20852 0 0.1438 0.27237 0.27268 0.32324 0.25777 0.27378 -3.4552 1.4032 1.8352 1.4296 1.2148 1.261 0.95056 0.75082 0.77907 0.76246 0.83435 0.77565 0.73047 0.0035132 -0.00010378 0.0005935 -0.012043 -5.6403 0 0 0.29609 0 1.646 2.278 1.9358 0 0
4.1875 0.23774 0.23657 0.10797 0.21711 0 0.20746 0.28906 0.34085 0.37907 0.24218 0.48133 -6.4541 1.2447 1.6788 1.2893 0.96108 0.971 0.70773 0.43089 0.44133 0.43836 0.45518 0.40359 0.36067 0.0033948 -0.0041369 3.6314e-05 -0.016827 -7.0122 0 0 0.43013 0 1.5526 2.1789 1.8512 0 0
4.1914 0.25536 0.2564 0.36386 0.27633 0 0.24955 0.28294 0.35839 0.40046 0.27102 0.60155 -9.4349 1.0851 1.5243 1.1604 0.71362 0.70988 0.47697 0.11081 0.097986 0.13898 0.09462 0.057449 -0.0058373 0.0030637 -0.0077805 -0.00013192 -0.022492 -7.817 0 0 0.50296 0 1.4658 2.0865 1.741 0 0
4.1953 0.27226 0.27078 0.37892 0.36307 0 0.30004 0.28898 0.35196 0.41934 0.35022 0.63309 -12.395 0.94483 1.3854 1.057 0.49871 0.49434 0.28012 -0.17518 -0.22112 -0.11467 -0.21636 -0.25256 -0.33687 0.0020126 -0.0096939 -0.00030419 -0.027574 -8.4256 0 0 0.5313 0 1.4037 2.0163 1.6319 0 0
4.1992 0.28942 0.28968 0.14482 0.42502 0 0.37728 0.32615 0.36112 0.44808 0.4347 0.62406 -15.316 0.83074 1.2667 0.97908 0.32425 0.32109 0.12049 -0.41274 -0.50012 -0.32221 -0.47096 -0.51542 -0.62045 0.00072126 -0.0098151 -0.00066892 -0.030538 -9.1187 0 0 0.54588 0 1.3692 1.9697 1.5406 0 0
4.2031 0.30883 0.31709 -0.10618 0.43476 0 0.4623 0.38263 0.39897 0.47706 0.48224 0.6189 -18.181 0.74782 1.1723 0.92665 0.1958 0.18827 0.00012334 -0.59186 -0.7275 -0.48278 -0.66372 -0.72362 -0.84766 0.00015262 -0.0091408 -0.0011115 -0.031162 -9.8464 0 0 0.55851 0 1.3637 1.9468 1.4776 0 0
4.207 0.33351 0.34899 -0.095707 0.40896 0 0.51515 0.43243 0.447 0.4964 0.49079 0.62121 -20.996 0.70035 1.1059 0.89819 0.11735 0.092152 -0.080805 -0.7041 -0.89253 -0.59722 -0.79104 -0.87906 -1.0108 0.00068122 -0.0087265 -0.0013491 -0.030648 -10.369 0 0 0.56061 0 1.387 1.9457 1.4524 0 0
4.2109 0.36419 0.38012 0.23606 0.38176 0 0.51585 0.46318 0.48309 0.51041 0.48784 0.60671 -23.777 0.69795 1.0771 0.89107 0.095768 0.029097 -0.12233 -0.73707 -0.97736 -0.66399 -0.84501 -0.99587 -1.0949 0.0016227 -0.0088724 -0.0011963 -0.030423 -10.582 0 0 0.54725 0 1.4358 1.9606 1.4767 0 0
4.2148 0.39663 0.40973 0.64469 0.37004 0 0.48448 0.48509 0.50553 0.5292 0.49572 0.56545 -26.531 0.71982 1.0707 0.89061 0.09988 -0.020471 -0.14827 -0.73467 -1.0215 -0.70815 -0.86533 -1.0957 -1.1385 0.0018897 -0.0091409 -0.00076231 -0.030955 -10.659 0 0 0.53248 0 1.4893 1.9767 1.5225 0 0
4.2188 0.42385 0.43883 0.77868 0.36836 0 0.4592 0.51391 0.52668 0.55289 0.5146 0.52373 -29.241 0.75672 1.0805 0.89176 0.11725 -0.061463 -0.16633 -0.7152 -1.0407 -0.73664 -0.86711 -1.1967 -1.1557 0.0010721 -0.00902 -0.00040855 -0.031733 -10.868 0 0 0.53666 0 1.5377 1.9891 1.5763 0 0
4.2227 0.44146 0.46377 0.49838 0.37068 0 0.45829 0.54911 0.54957 0.57066 0.53474 0.52173 -31.872 0.7987 1.0996 0.8899 0.1357 -0.098099 -0.18328 -0.69604 -1.0505 -0.7557 -0.86489 -1.3033 -1.1605 -0.00020704 -0.0085235 -0.00047162 -0.03219 -11.294 0 0 0.56346 0 1.5723 1.9937 1.6246 0 0
4.2266 0.45055 0.47653 0.023735 0.38602 0 0.46857 0.5724 0.5603 0.57453 0.55323 0.57197 -34.401 0.82928 1.1175 0.87878 0.13767 -0.13412 -0.20646 -0.70102 -1.07 -0.77093 -0.87841 -1.4047 -1.17 -0.00099271 -0.0081944 -0.00097421 -0.032351 -11.765 0 0 0.59607 0 1.5782 1.986 1.6474 0 0
4.2305 0.45524 0.47356 -0.23998 0.42815 0 0.47007 0.56767 0.54679 0.5684 0.57231 0.64305 -36.833 0.83045 1.1213 0.85529 0.11035 -0.17181 -0.23757 -0.74136 -1.1093 -0.78607 -0.92022 -1.4834 -1.1945 -0.00094539 -0.0085806 -0.0015899 -0.032549 -12.039 0 0 0.61661 0 1.5492 1.967 1.6345 0 0
4.2344 0.45805 0.46241 -0.05451 0.49437 0 0.46471 0.53966 0.5195 0.56122 0.58578 0.68506 -39.196 0.80334 1.1104 0.82326 0.060163 -0.20948 -0.27119 -0.803 -1.158 -0.79968 -0.98121 -1.5261 -1.2267 -0.00052219 -0.0096993 -0.0019183 -0.032758 -12.034 0 0 0.62352 0 1.4953 1.9419 1.5974 0 0
4.2383 0.45847 0.45605 0.43555 0.5615 0 0.47364 0.50993 0.50566 0.55465 0.57741 0.67069 -41.511 0.75107 1.0868 0.78621 -0.006135 -0.24402 -0.30226 -0.87365 -1.2058 -0.80889 -1.0518 -1.5281 -1.2584 -0.00029225 -0.010965 -0.0018301 -0.032536 -11.847 0 0 0.62584 0 1.4243 1.914 1.5448 0 0
4.2422 0.45544 0.45946 0.8207 0.60466 0 0.50716 0.49417 0.52025 0.5421 0.53804 0.61328 -43.781 0.67989 1.0545 0.74882 -0.079005 -0.27132 -0.32484 -0.93819 -1.2404 -0.80989 -1.1194 -1.4909 -1.2792 -0.00024584 -0.011634 -0.001557 -0.031685 -11.587 0 0 0.62349 0 1.3459 1.887 1.4881 0 0
4.2461 0.44947 0.46352 0.77652 0.61579 0 0.54425 0.48562 0.54628 0.51938 0.48066 0.54898 -45.994 0.61117 1.0294 0.72581 -0.12939 -0.27439 -0.32163 -0.95809 -1.2287 -0.78881 -1.1467 -1.4173 -1.261 0.00011002 -0.011387 -0.0014415 -0.03074 -11.225 0 0 0.60161 0 1.2854 1.8706 1.4523 0 0
4.25 0.44132 0.45453 0.33891 0.60073 0 0.54827 0.46338 0.54852 0.49166 0.4321 0.50437 -48.139 0.5694 1.0262 0.7253 -0.13862 -0.24704 -0.29088 -0.92565 -1.1695 -0.74356 -1.1198 -1.3106 -1.2027 0.001037 -0.01058 -0.001597 -0.030503 -10.645 0 0 0.5487 0 1.258 1.8692 1.4457 0 0
4.2539 0.42944 0.42968 -0.13015 0.56135 0 0.50317 0.41769 0.5081 0.46707 0.40801 0.47915 -50.215 0.56364 1.0502 0.75035 -0.10017 -0.18621 -0.23288 -0.84268 -1.0662 -0.67359 -1.0359 -1.177 -1.1079 0.0021205 -0.0099567 -0.0018148 -0.031026 -9.821 0 0 0.47676 0 1.2679 1.8849 1.467 0 0
4.2578 0.41121 0.40096 -0.24702 0.48901 0 0.43054 0.36543 0.44128 0.44637 0.39922 0.45395 -52.226 0.59889 1.1041 0.8021 -0.011418 -0.090931 -0.14931 -0.71406 -0.92399 -0.57971 -0.89672 -1.027 -0.98197 0.0026497 -0.010041 -0.0017962 -0.031245 -8.9022 0 0 0.4159 0 1.3159 1.9188 1.513 0 0
4.2617 0.38767 0.38284 0.083765 0.38124 0 0.36919 0.33778 0.38295 0.42298 0.38565 0.41014 -54.175 0.67892 1.1893 0.88096 0.12882 0.039266 -0.043346 -0.5496 -0.75237 -0.46379 -0.70741 -0.87327 -0.83473 0.0024031 -0.010725 -0.0014535 -0.029838 -8.1157 0 0 0.38501 0 1.4008 1.9719 1.5759 0 0
4.2656 0.36578 0.37754 0.60647 0.26217 0 0.34007 0.35055 0.35296 0.39306 0.36081 0.34388 -56.056 0.78309 1.2896 0.97245 0.29399 0.18596 0.068462 -0.38298 -0.5796 -0.34101 -0.50446 -0.72657 -0.69227 0.0019311 -0.011376 -0.00097528 -0.026545 -7.5711 0 0 0.3707 0 1.5002 2.0354 1.6347 0 0
4.2695 0.35341 0.37437 0.93015 0.178 0 0.33376 0.38585 0.34084 0.36108 0.33759 0.26729 -57.866 0.88096 1.3833 1.0574 0.44851 0.32404 0.16962 -0.23976 -0.42685 -0.22833 -0.32432 -0.59514 -0.57078 0.0019829 -0.011407 -0.00062231 -0.022563 -7.1764 0 0 0.34037 0 1.5888 2.0949 1.677 0 0
4.2734 0.351 0.36315 0.83295 0.16437 0 0.32946 0.40449 0.32308 0.33272 0.32873 0.20073 -59.616 0.95648 1.4589 1.125 0.57285 0.43913 0.25097 -0.13225 -0.30504 -0.13565 -0.1862 -0.48649 -0.47795 0.0026903 -0.010778 -0.00049983 -0.019578 -6.7479 0 0 0.27795 0 1.6541 2.1415 1.6983 0 0
4.2773 0.34959 0.34567 0.41575 0.21574 0 0.31993 0.3791 0.29138 0.30581 0.32718 0.16239 -61.32 0.9956 1.5062 1.1658 0.64959 0.51819 0.30463 -0.069781 -0.22289 -0.071778 -0.10612 -0.40722 -0.41923 0.0034065 -0.010004 -0.00053848 -0.018383 -6.2028 0 0 0.20423 0 1.6855 2.1669 1.6961 0 0
4.2813 0.3393 0.3319 0.0070856 0.289 0 0.31383 0.31797 0.26116 0.27402 0.31238 0.15897 -62.99 0.97653 1.5089 1.1631 0.64861 0.53746 0.31592 -0.067135 -0.19694 -0.053711 -0.11091 -0.35901 -0.40387 0.003394 -0.0096599 -0.00065117 -0.018431 -5.6503 0 0 0.1591 0 1.6676 2.1545 1.6698 0 0
4.2852 0.32024 0.32687 -0.086874 0.33968 0 0.31736 0.25829 0.25284 0.24042 0.27673 0.18154 -64.625 0.92133 1.4827 1.131 0.59448 0.51401 0.29819 -0.09918 -0.20859 -0.068265 -0.16871 -0.33503 -0.41401 0.0026328 -0.0098567 -0.00084089 -0.018634 -5.3018 0 0 0.16367 0 1.6214 2.1142 1.6371 0 0
4.2891 0.30366 0.32476 0.20283 0.35601 0 0.32147 0.23529 0.26866 0.2212 0.24004 0.21065 -66.21 0.85093 1.4423 1.0836 0.51215 0.46572 0.26381 -0.1481 -0.24294 -0.10219 -0.25286 -0.32309 -0.43813 0.0018863 -0.010186 -0.0011329 -0.018444 -5.2903 0 0 0.20124 0 1.5645 2.0587 1.608 0 0
4.293 0.3008 0.31741 0.67036 0.35869 0 0.312 0.25514 0.29036 0.22955 0.23157 0.22934 -67.737 0.78181 1.3989 1.0321 0.42151 0.40669 0.22248 -0.20106 -0.28883 -0.14499 -0.34325 -0.31488 -0.46824 0.0019512 -0.010159 -0.0014498 -0.018111 -5.5578 0 0 0.23536 0 1.51 1.9992 1.5893 0 0
4.2969 0.31083 0.30604 0.98579 0.37023 0 0.28912 0.29416 0.29851 0.25662 0.25754 0.23487 -69.211 0.73501 1.3667 0.99135 0.34831 0.35505 0.18654 -0.24316 -0.33254 -0.18309 -0.41524 -0.3126 -0.49551 0.0028677 -0.0096768 -0.0016244 -0.018049 -5.9012 0 0 0.24416 0 1.4742 1.9512 1.5883 0 0
4.3008 0.32141 0.30089 0.92559 0.38791 0 0.27037 0.3222 0.29109 0.27554 0.29144 0.23844 -70.646 0.7374 1.3632 0.98206 0.32851 0.33589 0.17382 -0.25666 -0.35417 -0.19674 -0.43821 -0.32479 -0.50918 0.0038928 -0.0090733 -0.0015623 -0.018199 -6.1262 0 0 0.23578 0 1.4752 1.9404 1.6109 0 0
4.3047 0.32217 0.30882 0.53045 0.38797 0 0.27142 0.32744 0.28214 0.26953 0.30068 0.25217 -72.048 0.77627 1.3811 0.99887 0.35248 0.34403 0.18157 -0.24808 -0.3549 -0.18892 -0.42391 -0.35443 -0.51116 0.0042379 -0.0087304 -0.0013557 -0.01813 -6.1835 0 0 0.23298 0 1.5016 1.9632 1.647 0 0
4.3086 0.31662 0.32457 0.084075 0.35422 0 0.28711 0.32171 0.28472 0.25318 0.28178 0.27571 -73.411 0.84191 1.4141 1.0364 0.41034 0.37271 0.20569 -0.22286 -0.33887 -0.16471 -0.3824 -0.39152 -0.50407 0.0038053 -0.0087163 -0.0011956 -0.017652 -6.183 0 0 0.2475 0 1.5454 2.0143 1.6913 0 0
4.3125 0.31905 0.33737 -0.081803 0.2996 0 0.29663 0.32505 0.29855 0.25899 0.26501 0.2957 -74.719 0.92206 1.4543 1.087 0.48859 0.41258 0.24007 -0.18817 -0.31275 -0.13147 -0.32655 -0.41962 -0.49181 0.0032002 -0.0088135 -0.0011751 -0.017109 -6.2887 0 0 0.27147 0 1.5973 2.0855 1.7382 0 0
4.3164 0.3392 0.34516 0.16888 0.25857 0 0.28838 0.34651 0.31467 0.30009 0.28224 0.2991 -75.962 0.99186 1.4848 1.1342 0.55779 0.44244 0.27006 -0.15948 -0.29426 -0.10726 -0.28286 -0.43152 -0.48448 0.0030614 -0.0088436 -0.0012199 -0.01699 -6.5857 0 0 0.29063 0 1.6394 2.1575 1.7774 0 0
4.3203 0.37107 0.35824 0.6609 0.25901 0 0.27625 0.37835 0.32881 0.35151 0.33296 0.28734 -77.148 1.0252 1.4894 1.1572 0.5839 0.43909 0.27629 -0.15613 -0.3075 -0.11361 -0.2785 -0.43888 -0.49704 0.0034258 -0.0088695 -0.0012269 -0.017359 -7.029 0 0 0.30104 0 1.6565 2.2024 1.7988 0 0
4.3242 0.39829 0.38622 1.0243 0.30158 0 0.28762 0.40589 0.34627 0.37502 0.38532 0.27746 -78.291 1.0175 1.4661 1.1504 0.56023 0.39842 0.25306 -0.18474 -0.35991 -0.15544 -0.31776 -0.46564 -0.53619 0.0037513 -0.0090416 -0.0012214 -0.017825 -7.5096 0 0 0.31127 0 1.6479 2.2121 1.7998 0 0
4.3281 0.41025 0.42358 0.97637 0.36379 0 0.33519 0.42131 0.37339 0.36282 0.41067 0.28921 -79.397 0.96706 1.4143 1.111 0.48439 0.31884 0.19723 -0.25004 -0.45554 -0.23497 -0.40243 -0.53055 -0.60706 0.0035181 -0.0093162 -0.001312 -0.018114 -7.9705 0 0 0.33177 0 1.6139 2.1836 1.7781 0 0
4.332 0.41202 0.4524 0.55645 0.42085 0 0.40316 0.42857 0.40724 0.35001 0.41293 0.33021 -80.453 0.87478 1.3356 1.0382 0.35789 0.20136 0.10741 -0.35582 -0.5961 -0.35207 -0.53148 -0.63475 -0.71433 0.0027528 -0.0094393 -0.001487 -0.018538 -8.459 0 0 0.36585 0 1.5569 2.1166 1.7318 0 0
4.3359 0.41794 0.46114 0.11006 0.46189 0 0.46198 0.43726 0.43746 0.37864 0.42093 0.39154 -81.436 0.74946 1.2373 0.93598 0.19399 0.054341 -0.012968 -0.50601 -0.77548 -0.49873 -0.69748 -0.76451 -0.86345 0.0019465 -0.0092579 -0.0015372 -0.019728 -9.064 0 0 0.4106 0 1.484 2.0221 1.6587 0 0
4.3398 0.43672 0.45824 0.013447 0.48969 0 0.49503 0.4534 0.45808 0.45108 0.45358 0.45592 -82.331 0.62281 1.1399 0.82936 0.031738 -0.093968 -0.1378 -0.67187 -0.95805 -0.6454 -0.86897 -0.90402 -1.0276 0.0014938 -0.0089831 -0.0012744 -0.021879 -9.7986 0 0 0.46188 0 1.4122 1.9316 1.5767 0 0
4.3438 0.464 0.46355 0.35528 0.51015 0 0.50901 0.4758 0.47489 0.5253 0.49785 0.50971 -83.144 0.50895 1.0525 0.72964 -0.1124 -0.2317 -0.25503 -0.83873 -1.1277 -0.77903 -1.0327 -1.0447 -1.1925 0.0012688 -0.0090344 -0.00083316 -0.02432 -10.55 0 0 0.51466 0 1.3485 1.8582 1.4953 0 0
4.3477 0.48892 0.48629 0.85193 0.52506 0 0.52035 0.49935 0.49796 0.5582 0.52387 0.54893 -83.894 0.42057 0.98273 0.64712 -0.2243 -0.3485 -0.3537 -0.99178 -1.2701 -0.8883 -1.1766 -1.1831 -1.3436 0.00079259 -0.0095779 -0.00066151 -0.025977 -11.152 0 0 0.55986 0 1.299 1.8125 1.4243 0 0
4.3516 0.50588 0.51483 1.0845 0.53365 0 0.53579 0.52015 0.5277 0.54912 0.51962 0.5764 -84.59 0.3778 0.94254 0.59803 -0.28306 -0.42894 -0.41666 -1.105 -1.3647 -0.95645 -1.2816 -1.314 -1.4558 -0.00018954 -0.010274 -0.0011035 -0.026289 -11.518 0 0 0.58608 0 1.2736 1.8088 1.381 0 0
4.3555 0.51852 0.53068 0.86073 0.53742 0 0.54858 0.53737 0.55159 0.53549 0.50577 0.59454 -85.222 0.38511 0.93238 0.58727 -0.28852 -0.47139 -0.43974 -1.16 -1.4115 -0.98399 -1.3397 -1.427 -1.5126 -0.0013373 -0.010566 -0.001967 -0.025687 -11.698 0 0 0.58841 0 1.2744 1.8402 1.3773 0 0
4.3594 0.53345 0.53094 0.38194 0.5406 0 0.5511 0.5518 0.55804 0.54781 0.51402 0.60131 -85.768 0.42654 0.94094 0.60336 -0.26019 -0.48911 -0.43598 -1.1665 -1.431 -0.98767 -1.3621 -1.5133 -1.525 -0.001965 -0.010252 -0.0025845 -0.025152 -11.823 0 0 0.57497 0 1.2936 1.8877 1.4056 0 0
4.3633 0.55288 0.53289 0.061253 0.54591 0 0.54596 0.56416 0.55295 0.57729 0.55303 0.59317 -86.209 0.49165 0.96098 0.63873 -0.20988 -0.4904 -0.41387 -1.1325 -1.4357 -0.97809 -1.3558 -1.5726 -1.5017 -0.0016892 -0.009713 -0.0024016 -0.025304 -11.987 0 0 0.56182 0 1.3258 1.9401 1.4598 0 0
4.3672 0.57447 0.55473 0.15728 0.55133 0 0.54278 0.57562 0.55901 0.59269 0.59935 0.5726 -86.548 0.56777 0.9841 0.68401 -0.1511 -0.48498 -0.3836 -1.0696 -1.44 -0.96721 -1.3303 -1.6146 -1.4547 -0.00083164 -0.0095441 -0.0015414 -0.025923 -12.207 0 0 0.56003 0 1.3647 1.9859 1.5313 0 0
4.3711 0.59622 0.59454 0.55652 0.55241 0 0.54712 0.58908 0.59433 0.58363 0.62274 0.55232 -86.806 0.62566 0.99182 0.7177 -0.11254 -0.49393 -0.36729 -1.01 -1.472 -0.98018 -1.3098 -1.6522 -1.4157 -0.00016282 -0.0099513 -0.00074474 -0.0263 -12.468 0 0 0.56852 0 1.394 2.0036 1.5975 0 0
4.375 0.61843 0.63165 0.89758 0.54824 0 0.55683 0.6085 0.65085 0.57656 0.61803 0.54952 -86.998 0.64823 0.97709 0.72608 -0.10885 -0.52779 -0.37636 -0.9877 -1.5366 -1.0238 -1.3188 -1.695 -1.4131 -0.00022778 -0.010562 -0.00069465 -0.026023 -12.791 0 0 0.58041 0 1.4027 1.995 1.6375 0 0
4.3789 0.63957 0.64807 0.90854 0.54552 0 0.56978 0.63521 0.69633 0.60317 0.60946 0.5721 -87.128 0.63074 0.93915 0.70522 -0.1445 -0.58868 -0.41318 -1.0157 -1.6318 -1.098 -1.3678 -1.7486 -1.4571 -0.00090616 -0.010831 -0.0013781 -0.025395 -13.206 0 0 0.5941 0 1.3873 1.9633 1.6442 0 0
4.3828 0.65242 0.64433 0.63542 0.55641 0 0.59106 0.66417 0.70154 0.65939 0.62392 0.60944 -87.186 0.57183 0.87919 0.65387 -0.2211 -0.67625 -0.47782 -1.1017 -1.7533 -1.2004 -1.4635 -1.8168 -1.5528 -0.001616 -0.010592 -0.0021204 -0.025141 -13.679 0 0 0.61463 0 1.3466 1.9126 1.6137 0 0
4.3867 0.6473 0.63148 0.36 0.59076 0 0.62822 0.68413 0.66778 0.70525 0.66234 0.63977 -87.157 0.47201 0.80081 0.57222 -0.33952 -0.7876 -0.56847 -1.2529 -1.8931 -1.3259 -1.6131 -1.9031 -1.7047 -0.0019163 -0.010155 -0.0022489 -0.025735 -14.07 0 0 0.64326 0 1.2809 1.8485 1.5428 0 0
4.3906 0.61972 0.61119 0.31164 0.64729 0 0.67897 0.68318 0.62679 0.70706 0.69863 0.6515 -87.036 0.35453 0.72163 0.47814 -0.47939 -0.90182 -0.66744 -1.4426 -2.0265 -1.4519 -1.7963 -2.0072 -1.887 -0.0018795 -0.0099049 -0.0017088 -0.026998 -14.228 0 0 0.66979 0 1.2063 1.7847 1.4485 0 0
4.3945 0.57394 0.57146 0.46602 0.70943 0 0.72616 0.6565 0.61172 0.67261 0.70508 0.6586 -86.819 0.24734 0.65742 0.39345 -0.61184 -0.99765 -0.75536 -1.6256 -2.1346 -1.5582 -1.9734 -2.1212 -2.06 -0.001882 -0.0098968 -0.0010355 -0.028309 -14.119 0 0 0.68065 0 1.1425 1.7309 1.3564 0 0
4.3984 0.51829 0.50665 0.61296 0.74989 0 0.74712 0.61041 0.62618 0.6381 0.6765 0.69041 -86.506 0.16602 0.61763 0.33088 -0.71917 -1.0616 -0.82041 -1.7747 -2.2046 -1.6318 -2.1188 -2.2301 -2.1993 -0.0020946 -0.0099079 -0.00077636 -0.029172 -13.854 0 0 0.67621 0 1.1006 1.6927 1.2806 0 0
4.4023 0.45892 0.43818 0.59555 0.74324 0 0.72767 0.55879 0.64176 0.62365 0.62965 0.75974 -86.098 0.12455 0.61051 0.30206 -0.78442 -1.0811 -0.85165 -1.8639 -2.2245 -1.6606 -2.2068 -2.3158 -2.2814 -0.0022648 -0.0098307 -0.00099976 -0.029594 -13.569 0 0 0.67603 0 1.091 1.6752 1.2341 0 0
4.4063 0.40054 0.40629 0.46387 0.67965 0 0.66708 0.51425 0.62622 0.61227 0.58269 0.83872 -85.605 0.14956 0.65366 0.33023 -0.771 -1.0286 -0.82465 -1.8401 -2.1632 -1.6164 -2.1814 -2.3608 -2.2558 -0.0020259 -0.0098741 -0.0013623 -0.02993 -13.265 0 0 0.70046 0 1.1323 1.6912 1.241 0 0
4.4102 0.35233 0.43452 0.39921 0.57102 0 0.5725 0.48105 0.57448 0.57818 0.53937 0.8703 -85.044 0.22498 0.73427 0.40284 -0.68929 -0.9186 -0.74823 -1.7209 -2.0324 -1.5119 -2.055 -2.3484 -2.1364 -0.0013589 -0.010285 -0.0015618 -0.030356 -12.788 0 0 0.74369 0 1.209 1.7351 1.2905 0 0
4.4141 0.32854 0.50214 0.51129 0.44512 0 0.45443 0.45598 0.51242 0.52852 0.49389 0.81067 -84.432 0.33482 0.84098 0.50656 -0.5551 -0.76579 -0.63283 -1.5313 -1.8455 -1.3606 -1.8512 -2.263 -1.9446 -0.00064781 -0.010906 -0.0016183 -0.030455 -11.991 0 0 0.76729 0 1.3059 1.8008 1.3701 0 0
4.418 0.33767 0.55647 0.72655 0.33249 0 0.33066 0.43595 0.47107 0.50354 0.44737 0.6655 -83.772 0.46655 0.96497 0.63076 -0.38174 -0.58151 -0.48685 -1.292 -1.6135 -1.1733 -1.5903 -2.0958 -1.6985 -0.00023976 -0.011146 -0.0017016 -0.02935 -10.911 0 0 0.72616 0 1.4111 1.8828 1.4694 0 0
4.4219 0.36972 0.5567 0.86598 0.25562 0 0.2306 0.42375 0.45793 0.5289 0.41389 0.48566 -83.054 0.60432 1.0951 0.76174 -0.18732 -0.37995 -0.32119 -1.0307 -1.3508 -0.96407 -1.3009 -1.8534 -1.423 -1.744e-05 -0.010494 -0.0017935 -0.026341 -9.7741 0 0 0.60612 0 1.5089 1.9737 1.5751 0 0
4.4258 0.39787 0.5069 0.80804 0.22615 0 0.1863 0.42471 0.45299 0.5743 0.40682 0.32742 -82.263 0.72211 1.2118 0.87589 -0.0081559 -0.18696 -0.15942 -0.79803 -1.0922 -0.76202 -1.0402 -1.5632 -1.1682 0.00048215 -0.0090821 -0.0016593 -0.021591 -8.8146 0 0 0.43859 0 1.5756 2.0554 1.6637 0 0
4.4297 0.39806 0.44603 0.56866 0.24659 0 0.211 0.43609 0.43064 0.57128 0.4199 0.21691 -81.399 0.81326 1.3077 0.96621 0.13844 -0.015531 -0.017556 -0.61181 -0.86339 -0.58522 -0.83225 -1.2669 -0.95872 0.0014845 -0.0076758 -0.0011948 -0.01625 -8.0776 0 0 0.2785 0 1.6127 2.1178 1.728 0 0
4.4336 0.36966 0.40734 0.25183 0.30968 0 0.28423 0.44078 0.38323 0.47808 0.42492 0.15136 -80.471 0.8756 1.3798 1.0304 0.24661 0.12916 0.097174 -0.47653 -0.67543 -0.44129 -0.6838 -1.0041 -0.80279 0.0025889 -0.0070494 -0.00071213 -0.011864 -7.411 0 0 0.16635 0 1.622 2.1563 1.7657 0 0
4.4375 0.33594 0.38977 -0.033772 0.3945 0 0.36166 0.41537 0.32374 0.32423 0.39211 0.12715 -79.494 0.90899 1.4265 1.0683 0.314 0.24395 0.17967 -0.39198 -0.53597 -0.33516 -0.59587 -0.79768 -0.70361 0.003081 -0.007338 -0.00074765 -0.0094572 -6.649 0 0 0.10881 0 1.6075 2.1681 1.7761 0 0
4.4414 0.32198 0.36879 -0.19902 0.46724 0 0.4046 0.34933 0.26942 0.18663 0.3158 0.1549 -78.472 0.91293 1.445 1.0795 0.33945 0.32308 0.2217 -0.35385 -0.45533 -0.27397 -0.56414 -0.64764 -0.66168 0.0026778 -0.007987 -0.0015136 -0.008998 -5.8032 0 0 0.090696 0 1.5765 2.1503 1.7587 0 0
4.4453 0.33169 0.33024 -0.16363 0.49351 0 0.40333 0.25893 0.22713 0.12218 0.22195 0.23968 -77.401 0.90263 1.4481 1.0783 0.34785 0.37855 0.23825 -0.32918 -0.40722 -0.23855 -0.54713 -0.53808 -0.6402 0.0018919 -0.0083102 -0.0025715 -0.0096069 -5.072 0 0 0.099282 0 1.5463 2.1196 1.7288 0 0
4.4492 0.34664 0.28825 0.10513 0.45772 0 0.37426 0.181 0.19505 0.12676 0.15039 0.35006 -76.274 0.88868 1.4464 1.0742 0.35566 0.42054 0.24411 -0.30004 -0.36886 -0.21253 -0.52134 -0.44862 -0.61553 0.0015513 -0.0080824 -0.0031306 -0.010285 -4.6648 0 0 0.13262 0 1.5247 2.0892 1.6973 0 0
4.4531 0.34682 0.26884 0.50736 0.37441 0 0.33722 0.14864 0.17374 0.15743 0.1275 0.41934 -75.091 0.87756 1.4466 1.0727 0.372 0.45464 0.24855 -0.25755 -0.32697 -0.18625 -0.4748 -0.36373 -0.57497 0.0019362 -0.0076151 -0.0027358 -0.010533 -4.6125 0 0 0.18535 0 1.516 2.0676 1.6708 0 0
4.457 0.3302 0.28001 0.8004 0.27984 0 0.29848 0.16805 0.16924 0.18416 0.15176 0.39022 -73.859 0.87581 1.4557 1.079 0.40498 0.48633 0.26142 -0.19509 -0.2687 -0.15021 -0.39833 -0.2772 -0.50779 0.0024859 -0.0073245 -0.0016821 -0.010425 -4.7369 0 0 0.23335 0 1.5238 2.0632 1.6561 0 0
4.4609 0.31061 0.30232 0.75344 0.20899 0 0.25512 0.21603 0.18318 0.21044 0.20079 0.26369 -72.584 0.89358 1.4834 1.0998 0.46036 0.52157 0.296 -0.11332 -0.18431 -0.094934 -0.29249 -0.19307 -0.41107 0.0024608 -0.0072811 -0.00075001 -0.010241 -4.7898 0 0 0.24097 0 1.5523 2.0858 1.6638 0 0
4.4648 0.29863 0.30914 0.36957 0.17603 0 0.21105 0.25929 0.2038 0.24599 0.24949 0.10293 -71.269 0.92501 1.5227 1.1294 0.52258 0.55934 0.34388 -0.032059 -0.094415 -0.03201 -0.18643 -0.12415 -0.31221 0.0018779 -0.0071695 -0.00052228 -0.010101 -4.6295 0 0 0.18996 0 1.5908 2.1222 1.6864 0 0
4.4688 0.28887 0.29289 -0.054162 0.17288 0 0.18184 0.27764 0.2126 0.27482 0.28226 -0.013831 -69.916 0.96591 1.568 1.1641 0.58257 0.59656 0.39779 0.038081 -0.013464 0.029835 -0.095371 -0.087504 -0.22661 0.0016373 -0.0066401 -0.00093463 -0.0099142 -4.2985 0 0 0.10282 0 1.6344 2.1646 1.72 0 0
4.4727 0.26867 0.26924 -0.14602 0.18343 0 0.18086 0.27183 0.20238 0.26458 0.29333 -0.045774 -68.528 1.011 1.6129 1.1998 0.63132 0.62928 0.44941 0.087368 0.044266 0.081466 -0.033074 -0.096955 -0.16831 0.0025662 -0.005679 -0.0014423 -0.0095724 -3.9742 0 0 0.034979 0 1.6779 2.2054 1.7594 0 0
4.4766 0.23749 0.25799 0.20637 0.19785 0 0.20277 0.25337 0.18635 0.20888 0.28204 -0.00050827 -67.105 1.0493 1.6451 1.2282 0.65309 0.64786 0.48223 0.099477 0.053231 0.10576 -0.021559 -0.15569 -0.15999 0.0043302 -0.0046747 -0.0015702 -0.0091191 -3.859 0 0 0.037859 0 1.7119 2.2318 1.7957 0 0
4.4805 0.21306 0.26385 0.72675 0.21511 0 0.22545 0.23112 0.18577 0.14905 0.25266 0.095425 -65.645 1.0657 1.6514 1.2391 0.63894 0.64097 0.48053 0.070079 0.0041372 0.09203 -0.063572 -0.25344 -0.20369 0.0054657 -0.0041682 -0.0012918 -0.0087622 -4.0849 0 0 0.12229 0 1.7258 2.2356 1.8161 0 0
4.4844 0.21553 0.27684 0.97773 0.23592 0 0.2309 0.20876 0.20822 0.14243 0.21816 0.22359 -64.14 1.0571 1.6329 1.2311 0.59532 0.60793 0.44672 0.0098305 -0.086308 0.047661 -0.14186 -0.36983 -0.28029 0.0047171 -0.0045074 -0.00093113 -0.0088019 -4.6608 0 0 0.25169 0 1.7185 2.2209 1.8176 0 0
4.4883 0.24642 0.28732 0.74883 0.25761 0 0.22376 0.19226 0.24081 0.20723 0.19918 0.36736 -62.589 1.0225 1.5909 1.2033 0.52602 0.54814 0.38318 -0.075584 -0.2073 -0.022192 -0.24663 -0.48144 -0.37832 0.0024517 -0.0056393 -0.00078614 -0.0095537 -5.4675 0 0 0.36854 0 1.6895 2.191 1.7989 0 0
4.4922 0.28571 0.29556 0.2373 0.27683 0 0.22747 0.19389 0.26658 0.30407 0.21316 0.49005 -61.001 0.96286 1.5287 1.1566 0.4365 0.46264 0.29476 -0.17914 -0.3455 -0.11025 -0.36659 -0.56859 -0.48481 0.00065812 -0.0071466 -0.00089524 -0.011218 -6.3051 0 0 0.43102 0 1.6393 2.1505 1.76 0 0
4.4961 0.31049 0.30611 -0.14882 0.29518 0 0.26127 0.22411 0.28488 0.37491 0.26093 0.53962 -59.385 0.88441 1.4559 1.0942 0.33787 0.35542 0.19399 -0.28819 -0.47491 -0.20059 -0.48164 -0.62027 -0.57749 0.0013224 -0.0084982 -0.0011346 -0.013658 -6.9847 0 0 0.43231 0 1.5717 2.1087 1.7025 0 0
4.5 0.31497 0.31748 -0.16416 0.31884 0 0.32102 0.27863 0.31089 0.39656 0.32433 0.48964 -57.74 0.81051 1.3906 1.0327 0.24786 0.24863 0.10271 -0.3866 -0.58018 -0.27688 -0.57783 -0.63741 -0.64986 0.0045953 -0.0093647 -0.0014537 -0.01625 -7.4176 0 0 0.39397 0 1.5057 2.0744 1.6436 0 0
4.5039 0.3112 0.32236 0.089767 0.35105 0 0.38181 0.33582 0.35321 0.39163 0.37877 0.37572 -56.043 0.75206 1.3399 0.9803 0.17418 0.1532 0.029206 -0.46727 -0.6583 -0.33402 -0.65036 -0.63405 -0.70266 0.0084823 -0.009783 -0.0019387 -0.018084 -7.6386 0 0 0.34617 0 1.4506 2.0503 1.5912 0 0
4.5078 0.31264 0.31818 0.32492 0.3854 0 0.41774 0.37029 0.3963 0.3905 0.40974 0.28015 -54.273 0.71755 1.3086 0.94335 0.12294 0.0783 -0.020579 -0.52444 -0.70822 -0.36894 -0.69582 -0.63348 -0.73753 0.010417 -0.010021 -0.0026299 -0.018538 -7.7434 0 0 0.31263 0 1.4143 2.0378 1.5521 0 0
4.5117 0.32066 0.31364 0.37336 0.40739 0 0.41899 0.37142 0.41144 0.39385 0.41786 0.26927 -52.428 0.71801 1.3025 0.93051 0.10294 0.036949 -0.039657 -0.54937 -0.72946 -0.37861 -0.70895 -0.65807 -0.7572 0.0093246 -0.010235 -0.0033186 -0.01778 -7.8018 0 0 0.307 0 1.4076 2.0386 1.5355 0 0
4.5156 0.32854 0.32089 0.31603 0.40367 0 0.3927 0.35006 0.38783 0.38072 0.40952 0.34124 -50.531 0.75174 1.3174 0.94237 0.11531 0.03416 -0.03186 -0.54055 -0.72999 -0.36958 -0.69232 -0.71678 -0.76789 0.0063379 -0.01025 -0.0035898 -0.016704 -7.8296 0 0 0.33416 0 1.4328 2.0498 1.5442 0 0
4.5195 0.33472 0.34193 0.32915 0.3714 0 0.35267 0.32834 0.3493 0.34878 0.38682 0.43462 -48.608 0.79971 1.3402 0.96593 0.14619 0.054819 -0.011944 -0.51209 -0.72057 -0.35392 -0.6598 -0.79893 -0.77387 0.0036313 -0.0097331 -0.003136 -0.016232 -7.8347 0 0 0.38876 0 1.4748 2.0655 1.5673 0 0
4.5234 0.34656 0.3652 0.45135 0.32167 0 0.31175 0.32331 0.33471 0.33206 0.35051 0.48636 -46.667 0.85121 1.3646 0.99362 0.18801 0.090575 0.013098 -0.47183 -0.70473 -0.33701 -0.61869 -0.87993 -0.77588 0.0025541 -0.0086468 -0.0020777 -0.016612 -7.866 0 0 0.45214 0 1.5249 2.0825 1.598 0 0
4.5273 0.36893 0.37718 0.53796 0.27659 0 0.28292 0.33853 0.35962 0.36739 0.31269 0.47901 -44.686 0.89537 1.384 1.0175 0.23256 0.13217 0.036506 -0.42841 -0.68548 -0.3237 -0.57678 -0.93572 -0.77438 0.002772 -0.0075106 -0.00098484 -0.017339 -7.9879 0 0 0.49583 0 1.574 2.0979 1.6293 0 0
4.5313 0.39273 0.37582 0.43859 0.26189 0 0.28152 0.36684 0.40023 0.44426 0.2999 0.43538 -42.635 0.91336 1.3887 1.0234 0.26422 0.16322 0.048504 -0.39858 -0.66609 -0.32084 -0.54961 -0.95567 -0.77022 0.0030156 -0.0070961 -0.00051939 -0.017764 -8.1977 0 0 0.49527 0 1.6052 2.1062 1.6473 0 0
4.5352 0.40024 0.37053 0.18352 0.29556 0 0.31944 0.39698 0.41839 0.49954 0.33449 0.37985 -40.503 0.90642 1.3797 1.0111 0.27584 0.17598 0.049137 -0.39009 -0.65054 -0.32739 -0.54439 -0.94504 -0.76866 0.0024945 -0.0077463 -0.00094394 -0.017723 -8.3838 0 0 0.44638 0 1.6157 2.1061 1.6481 0 0
4.5391 0.38372 0.36973 -0.031712 0.37508 0 0.39267 0.41713 0.40195 0.47287 0.40761 0.31855 -38.305 0.8816 1.3607 0.98582 0.26845 0.17181 0.041463 -0.40143 -0.64118 -0.34126 -0.5603 -0.91716 -0.77338 0.0015634 -0.0089671 -0.0018815 -0.017555 -8.399 0 0 0.37147 0 1.6098 2.0986 1.6342 0 0
4.543 0.35624 0.37114 -0.04071 0.47078 0 0.47459 0.41697 0.37658 0.37005 0.47364 0.25821 -36.063 0.84536 1.3344 0.9525 0.24419 0.15307 0.028268 -0.42975 -0.63973 -0.36079 -0.59517 -0.88349 -0.7868 0.0011475 -0.0097703 -0.0025516 -0.017571 -8.1969 0 0 0.30763 0 1.5917 2.0848 1.6086 0 0
4.5469 0.34011 0.36613 0.13455 0.53558 0 0.52525 0.39304 0.37545 0.26697 0.48052 0.2295 -33.781 0.80704 1.3051 0.91888 0.20743 0.12439 0.013582 -0.46925 -0.64834 -0.38388 -0.64435 -0.84941 -0.81144 0.001694 -0.0095251 -0.0023428 -0.017652 -7.8968 0 0 0.28469 0 1.5683 2.0669 1.5769 0 0
4.5508 0.34385 0.35181 0.31771 0.53132 0 0.51362 0.3552 0.39999 0.24463 0.41463 0.27158 -31.448 0.78241 1.2807 0.89874 0.17221 0.098417 0.00483 -0.5027 -0.6656 -0.40612 -0.69085 -0.81636 -0.84295 0.0027533 -0.0085318 -0.0012934 -0.017443 -7.696 0 0 0.30833 0 1.5525 2.0512 1.5517 0 0
4.5547 0.35344 0.33582 0.34781 0.45569 0 0.43837 0.32479 0.41607 0.31645 0.31813 0.38471 -29.054 0.77357 1.2648 0.8936 0.14912 0.083161 0.0042488 -0.51936 -0.68287 -0.42407 -0.72095 -0.7852 -0.86875 0.0034978 -0.0077564 -8.3378e-05 -0.01688 -7.699 0 0 0.35958 0 1.5473 2.0419 1.5384 0 0
4.5586 0.34851 0.3279 0.20236 0.34734 0 0.33177 0.32035 0.39146 0.41746 0.25782 0.50576 -26.603 0.77988 1.2595 0.90274 0.14245 0.081635 0.012742 -0.51522 -0.69474 -0.43543 -0.7285 -0.75641 -0.88067 0.003512 -0.007964 0.00048364 -0.016364 -7.8198 0 0 0.40862 0 1.5524 2.0405 1.5387 0 0
4.5625 0.32638 0.32884 -0.022603 0.26156 0 0.24274 0.34101 0.33427 0.46378 0.27017 0.54617 -24.107 0.79933 1.2663 0.92415 0.15486 0.095558 0.030569 -0.48831 -0.69602 -0.43813 -0.70943 -0.72814 -0.87132 0.0030383 -0.0090639 0.00010209 -0.016315 -7.8486 0 0 0.4313 0 1.5656 2.0476 1.5524 0 0
4.5664 0.30663 0.33007 -0.20658 0.23358 0 0.20874 0.36462 0.28937 0.42378 0.33209 0.46567 -21.572 0.82725 1.2883 0.95308 0.18889 0.12669 0.058114 -0.43803 -0.67737 -0.4272 -0.65913 -0.69667 -0.82767 0.0025587 -0.010241 -0.0008226 -0.016626 -7.6251 0 0 0.41821 0 1.5812 2.0625 1.5774 0 0
4.5703 0.30974 0.32399 -0.25981 0.25844 0 0.2341 0.36576 0.29415 0.33652 0.38449 0.31088 -18.987 0.85412 1.3209 0.98023 0.23239 0.1661 0.0899 -0.38058 -0.64134 -0.40366 -0.5946 -0.66069 -0.7591 0.0022932 -0.010681 -0.0015422 -0.01669 -7.1644 0 0 0.37455 0 1.5899 2.0773 1.6035 0 0
4.5742 0.33244 0.31192 -0.12668 0.30191 0 0.28919 0.33846 0.33952 0.26857 0.3857 0.17899 -16.345 0.87702 1.3583 1.003 0.27624 0.20732 0.1219 -0.32664 -0.59508 -0.37072 -0.52967 -0.6257 -0.68071 0.002152 -0.010185 -0.0015825 -0.016037 -6.6398 0 0 0.31586 0 1.5894 2.0873 1.6253 0 0
4.5781 0.34718 0.30021 0.1914 0.32967 0 0.33171 0.30155 0.37722 0.25625 0.34377 0.14047 -13.652 0.89514 1.3967 1.021 0.31518 0.24661 0.15161 -0.28226 -0.54344 -0.33052 -0.47276 -0.60282 -0.60351 0.0020572 -0.0091883 -0.0010703 -0.014879 -6.2517 0 0 0.26334 0 1.5789 2.09 1.6406 0 0
4.582 0.32792 0.28988 0.5769 0.32868 0 0.3355 0.28043 0.36591 0.28519 0.2999 0.19303 -10.93 0.90872 1.4312 1.035 0.34433 0.28047 0.17648 -0.25279 -0.4921 -0.28564 -0.43214 -0.60076 -0.54039 0.0021265 -0.0083254 -0.00052487 -0.013926 -6.0974 0 0 0.23764 0 1.5589 2.0833 1.6475 0 0
4.5859 0.27595 0.27328 0.7961 0.30645 0 0.30585 0.28256 0.3088 0.31537 0.2838 0.28182 -8.1923 0.9214 1.4533 1.0497 0.36099 0.30624 0.1939 -0.24031 -0.44744 -0.24017 -0.41439 -0.61667 -0.51054 0.0024555 -0.0080054 -0.00036584 -0.013676 -6.1245 0 0 0.24956 0 1.5338 2.0688 1.6479 0 0
4.5898 0.2191 0.24256 0.64248 0.27666 0 0.26994 0.29076 0.24602 0.31875 0.28756 0.35345 -5.426 0.93721 1.4652 1.0688 0.37552 0.32992 0.20866 -0.23076 -0.40466 -0.19567 -0.40328 -0.63315 -0.50055 0.0028152 -0.0082927 -0.0006146 -0.013971 -6.1726 0 0 0.29105 0 1.5113 2.0562 1.6491 0 0
4.5938 0.18523 0.19988 0.14227 0.24876 0 0.25144 0.28036 0.21307 0.29469 0.2812 0.38698 -2.6068 0.9575 1.47 1.0927 0.39437 0.3559 0.22436 -0.21621 -0.35797 -0.15069 -0.38848 -0.62497 -0.49879 0.0027475 -0.0089821 -0.0010053 -0.014279 -6.0562 0 0 0.33489 0 1.494 2.0506 1.6538 0 0
4.5977 0.17674 0.15688 -0.39064 0.22795 0 0.25158 0.2424 0.20963 0.25833 0.24856 0.38271 0.27439 0.98312 1.4713 1.1213 0.42373 0.38884 0.2449 -0.18915 -0.30106 -0.10293 -0.35972 -0.57109 -0.49204 0.0020814 -0.0096824 -0.0012916 -0.014295 -5.6469 0 0 0.34765 0 1.4843 2.0564 1.6641 0 0
4.6016 0.17087 0.12363 -0.56748 0.21726 0 0.2521 0.19021 0.20798 0.22177 0.20323 0.33986 3.1963 1.015 1.4779 1.1527 0.47441 0.43805 0.27813 -0.1369 -0.22086 -0.045784 -0.29888 -0.46417 -0.45427 0.0013187 -0.0099136 -0.0013904 -0.014087 -4.9271 0 0 0.31001 0 1.485 2.0801 1.6818 0 0
4.6055 0.14346 0.099567 -0.25525 0.21339 0 0.23437 0.14453 0.18627 0.18695 0.16947 0.25751 6.1246 1.0516 1.5013 1.1828 0.54979 0.51038 0.32994 -0.055181 -0.11009 0.029262 -0.1983 -0.31205 -0.3639 0.0013646 -0.0093307 -0.0012734 -0.013662 -3.9969 0 0 0.23012 0 1.4952 2.1192 1.7031 0 0
4.6094 0.091519 0.076438 0.28336 0.20108 0 0.194 0.11402 0.14875 0.15072 0.15215 0.15367 9.0437 1.0915 1.543 1.2109 0.6432 0.60347 0.39814 0.04916 0.025 0.12334 -0.067815 -0.13171 -0.22756 0.0027403 -0.0079989 -0.00084416 -0.012583 -3.0174 0 0 0.13909 0 1.512 2.1655 1.7238 0 0
4.6133 0.033768 0.048756 0.59924 0.1583 0 0.13723 0.090324 0.11393 0.11159 0.13054 0.068699 11.969 1.1345 1.6032 1.2381 0.75082 0.71633 0.48149 0.17291 0.18067 0.23754 0.086609 0.059049 -0.050924 0.0050173 -0.0064309 -3.396e-05 -0.01033 -2.1177 0 0 0.071218 0 1.5344 2.2141 1.7423 0 0
4.6172 -0.0085962 0.019133 0.44004 0.073882 0 0.06716 0.060126 0.088951 0.071109 0.082379 0.037892 14.926 1.1806 1.6804 1.2663 0.86804 0.8469 0.5778 0.3121 0.35183 0.37187 0.25741 0.24742 0.15672 0.0070746 -0.0052351 0.00097587 -0.0070921 -1.328 0 0 0.043272 0 1.5616 2.2603 1.7572 0 0
4.6211 -0.030552 -0.0072148 -0.045589 -0.037661 0 -0.021075 0.019621 0.061189 0.032164 0.010629 0.059182 17.914 1.2319 1.769 1.3036 0.98832 0.99264 0.68377 0.46373 0.53147 0.52717 0.4329 0.42775 0.37499 0.007993 -0.0046403 0.0017321 -0.004046 -0.59576 0 0 0.047354 0 1.5933 2.2969 1.7694 0 0
4.625 -0.044982 -0.031003 -0.46507 -0.14102 0 -0.12796 -0.023268 0.015338 -0.0020644 -0.056808 0.092524 20.901 1.2868 1.8544 1.3531 1.1066 1.142 0.7913 0.62046 0.71198 0.68991 0.60423 0.60153 0.58051 0.007762 -0.0043704 0.001833 -0.0025226 0.13544 0 0 0.059965 0 1.6265 2.3271 1.7847 0 0
4.6289 -0.069102 -0.059387 -0.53512 -0.2036 0 -0.23439 -0.058817 -0.045752 -0.02886 -0.094155 0.093294 23.85 1.3442 1.9319 1.4149 1.223 1.2913 0.89879 0.78115 0.89382 0.85498 0.77202 0.77639 0.76884 0.0071569 -0.0040136 0.0013284 -0.0027599 0.86727 0 0 0.057783 0 1.6593 2.3539 1.8059 0 0
4.6328 -0.11008 -0.09773 -0.29467 -0.21694 0 -0.30462 -0.085673 -0.10139 -0.048817 -0.1024 0.044728 26.752 1.4028 1.9985 1.4882 1.3381 1.4382 1.0055 0.94501 1.0784 1.0182 0.93818 0.96351 0.93891 0.0069549 -0.0034894 0.00076498 -0.0035298 1.574 0 0 0.028117 0 1.6901 2.3799 1.835 0 0
4.6367 -0.16156 -0.1427 -0.0088232 -0.19738 0 -0.31057 -0.11165 -0.13446 -0.069302 -0.10636 -0.041239 29.631 1.4602 2.0519 1.5707 1.4537 1.5806 1.1123 1.1118 1.2698 1.1751 1.1082 1.1721 1.0941 0.0072773 -0.0030922 0.00076498 -0.0031615 2.2825 0 0 -0.030349 0 1.7159 2.4087 1.8744 0 0
4.6406 -0.21086 -0.18495 0.094532 -0.16907 0 -0.25703 -0.14656 -0.15034 -0.10335 -0.12946 -0.14627 32.514 1.5129 2.0995 1.6532 1.5722 1.7198 1.2229 1.2796 1.4728 1.3237 1.2907 1.403 1.2517 0.0076529 -0.0030623 0.0015119 -0.0010351 3.1023 0 0 -0.11182 0 1.735 2.4416 1.921 0 0
4.6445 -0.24849 -0.21776 -0.01442 -0.14917 0 -0.18369 -0.1951 -0.17312 -0.16176 -0.17408 -0.25844 35.402 1.5607 2.151 1.7294 1.6922 1.8587 1.3385 1.4455 1.6834 1.4673 1.4842 1.6461 1.4221 0.0076495 -0.0031885 0.0026293 0.0019149 4.1465 0 0 -0.20621 0 1.75 2.4754 1.9684 0 0
4.6484 -0.27262 -0.24159 -0.22181 -0.1486 0 -0.14048 -0.25464 -0.22343 -0.24347 -0.22653 -0.36285 38.264 1.604 2.2115 1.7969 1.8123 1.998 1.459 1.6074 1.8979 1.6073 1.686 1.8859 1.6082 0.0073837 -0.002921 0.003551 0.0041581 5.4065 0 0 -0.29955 0 1.7634 2.508 2.0133 0 0
4.6523 -0.28712 -0.25997 -0.41694 -0.17935 0 -0.15688 -0.31658 -0.29993 -0.33289 -0.27684 -0.43291 41.074 1.6437 2.2855 1.8543 1.9302 2.1383 1.5838 1.7631 2.1117 1.745 1.8917 2.1117 1.8105 0.0074221 -0.0018832 0.0039974 0.0049767 6.7113 0 0 -0.37625 0 1.7782 2.5372 2.0527 0 0
4.6563 -0.29659 -0.2736 -0.55542 -0.25056 0 -0.22775 -0.36887 -0.3804 -0.40796 -0.32886 -0.44823 43.826 1.6826 2.3787 1.9016 2.0402 2.2775 1.7094 1.907 2.3123 1.8799 2.0884 2.3253 2.0218 0.0082349 -0.00020023 0.0041112 0.0049314 7.8318 0 0 -0.42628 0 1.8017 2.5604 2.0831 0 0
4.6602 -0.30283 -0.2806 -0.614 -0.3515 0 -0.32114 -0.40003 -0.43863 -0.45376 -0.38933 -0.42655 46.54 1.7245 2.4808 1.9467 2.1406 2.4101 1.8289 2.0392 2.4927 2.0092 2.2649 2.5375 2.2212 0.0097742 0.0017177 0.0041999 0.0050631 8.6424 0 0 -0.45338 0 1.8366 2.5818 2.1088 0 0
4.6641 -0.30549 -0.28236 -0.55569 -0.44245 0 -0.39663 -0.40554 -0.46088 -0.47154 -0.45063 -0.4274 49.227 1.7704 2.5834 1.9925 2.231 2.5316 1.9382 2.1592 2.6504 2.1288 2.4175 2.7538 2.3969 0.011542 0.0036496 0.004425 0.0058154 9.1914 0 0 -0.47554 0 1.8817 2.6051 2.1329 0 0
4.668 -0.30593 -0.28632 -0.38377 -0.47396 0 -0.42264 -0.39304 -0.45104 -0.47605 -0.48994 -0.50637 51.881 1.8199 2.6791 2.0398 2.311 2.6376 2.0338 2.2656 2.7827 2.2344 2.5431 2.9622 2.5398 0.013003 0.0057044 0.0047485 0.0068042 9.6157 0 0 -0.51324 0 1.9349 2.633 2.1571 0 0
4.6719 -0.31011 -0.30091 -0.20904 -0.42655 0 -0.39008 -0.38043 -0.42566 -0.4833 -0.48929 -0.65516 54.48 1.8718 2.7575 2.0878 2.3787 2.7213 2.1101 2.3546 2.8846 2.3185 2.6376 3.1326 2.6377 0.013909 0.0079604 0.0050907 0.0074975 9.9911 0 0 -0.57122 0 1.9924 2.6682 2.1826 0 0
4.6758 -0.32589 -0.32783 -0.20086 -0.33535 0 -0.32105 -0.38532 -0.40527 -0.49791 -0.45627 -0.78989 57.015 1.9186 2.8028 2.128 2.4286 2.7714 2.1591 2.4155 2.9462 2.3681 2.6978 3.232 2.6786 0.014325 0.010086 0.0054265 0.0078784 10.267 0 0 -0.62845 0 2.0423 2.7087 2.2057 0 0
4.6797 -0.3555 -0.36082 -0.42653 -0.27106 0 -0.26416 -0.41319 -0.40567 -0.51049 -0.42252 -0.81002 59.499 1.954 2.8187 2.1537 2.4601 2.7931 2.1851 2.449 2.9733 2.388 2.7333 3.2442 2.6802 0.014442 0.011489 0.0057015 0.0083388 10.338 0 0 -0.64778 0 2.0776 2.7451 2.2207 0 0
4.6836 -0.39067 -0.39211 -0.74592 -0.28747 0 -0.26888 -0.45407 -0.43044 -0.50725 -0.41837 -0.68073 61.945 1.9738 2.8061 2.1608 2.4694 2.7868 2.1883 2.4525 2.9643 2.3793 2.745 3.1789 2.6485 0.014438 0.011909 0.0057524 0.0090513 10.17 0 0 -0.60214 0 2.0942 2.7709 2.224 0 0
4.6875 -0.41763 -0.41887 -0.90682 -0.37979 0 -0.34924 -0.49041 -0.46787 -0.48401 -0.44668 -0.46475 64.349 1.9743 2.767 2.1464 2.4536 2.7536 2.1694 2.4244 2.9189 2.344 2.7333 3.0663 2.5899 0.014449 0.011771 0.005442 0.0096706 9.8485 0 0 -0.49921 0 2.0896 2.7803 2.2121 0 0
4.6914 -0.42998 -0.44265 -0.77709 -0.49055 0 -0.46648 -0.50869 -0.49687 -0.45163 -0.48046 -0.27629 66.687 1.9483 2.7035 2.1058 2.4035 2.6923 2.1267 2.3601 2.833 2.2849 2.6929 2.9416 2.5116 0.014558 0.011823 0.0049145 0.0097369 9.515 0 0 -0.38374 0 2.0592 2.7622 2.1801 0 0
4.6953 -0.43712 -0.46485 -0.48194 -0.55733 0 -0.55336 -0.50576 -0.5007 -0.42703 -0.48706 -0.20004 68.94 1.9045 2.6332 2.052 2.3293 2.6181 2.0723 2.2769 2.728 2.2203 2.6321 2.8325 2.4314 0.014766 0.012383 0.0046315 0.0092639 9.2781 0 0 -0.31178 0 2.015 2.7234 2.1372 0 0
4.6992 -0.45742 -0.48578 -0.29218 -0.5595 0 -0.56667 -0.48773 -0.47877 -0.41767 -0.45713 -0.24363 71.107 1.8539 2.5686 1.9972 2.2456 2.544 2.0174 2.1915 2.6242 2.1631 2.5625 2.7546 2.3607 0.014985 0.013028 0.0050204 0.0087746 9.1814 0 0 -0.3134 0 1.968 2.6761 2.0935 0 0
4.7031 -0.50027 -0.50888 -0.36579 -0.52565 0 -0.52361 -0.4658 -0.44671 -0.41542 -0.41304 -0.35124 73.208 1.8052 2.5196 1.95 2.1644 2.4806 1.9708 2.117 2.5377 2.123 2.4944 2.7132 2.3085 0.015128 0.013098 0.0060176 0.0087433 9.236 0 0 -0.37181 0 1.9263 2.6298 2.0564 0 0
4.707 -0.55491 -0.54174 -0.60471 -0.50192 0 -0.48668 -0.4532 -0.42465 -0.40745 -0.39058 -0.45088 75.259 1.7689 2.4974 1.9204 2.1012 2.4408 1.9431 2.0689 2.4874 2.111 2.4414 2.7057 2.285 0.015197 0.012479 0.0069975 0.0091138 9.4464 0 0 -0.43574 0 1.8991 2.5962 2.0348 0 0
4.7109 -0.59923 -0.58824 -0.77129 -0.51486 0 -0.50889 -0.46164 -0.42445 -0.39382 -0.41116 -0.49189 77.25 1.7676 2.5248 1.9253 2.0915 2.4539 1.9576 2.0787 2.5113 2.1489 2.4387 2.7247 2.314 0.015249 0.011785 0.0072457 0.009446 9.7924 0 0 -0.45666 0 1.9035 2.597 2.0429 0 0
4.7148 -0.62165 -0.63854 -0.73498 -0.55999 0 -0.5897 -0.49537 -0.44641 -0.39248 -0.46818 -0.45783 79.155 1.7986 2.5908 1.9568 2.134 2.515 2.009 2.1384 2.5948 2.2254 2.4893 2.7648 2.386 0.015258 0.011705 0.0065838 0.0094712 10.209 0 0 -0.42288 0 1.9334 2.6263 2.072 0 0
4.7188 -0.63324 -0.67133 -0.58625 -0.61695 0 -0.68118 -0.54635 -0.4849 -0.42372 -0.5366 -0.36745 80.953 1.8599 2.6906 2.0113 2.2281 2.6227 2.0947 2.2449 2.7315 2.3369 2.5954 2.8308 2.499 0.015098 0.012238 0.0055656 0.0093867 10.633 0 0 -0.36576 0 1.9856 2.6793 2.1172 0 0
4.7227 -0.65595 -0.67179 -0.50555 -0.6686 0 -0.73412 -0.59785 -0.53424 -0.48867 -0.59438 -0.27288 82.644 1.948 2.8173 2.0844 2.3699 2.7731 2.2107 2.393 2.9127 2.4785 2.7554 2.9409 2.6488 0.014759 0.012702 0.0050664 0.0096033 11.088 0 0 -0.33614 0 2.0556 2.7499 2.1727 0 0
4.7266 -0.698 -0.64918 -0.54441 -0.70608 0 -0.73664 -0.63667 -0.58878 -0.56533 -0.63604 -0.24453 84.241 2.0557 2.9592 2.1704 2.5528 2.9606 2.35 2.5757 3.1258 2.644 2.9665 3.1182 2.8316 0.014608 0.012534 0.0056564 0.010347 11.724 0 0 -0.37109 0 2.1354 2.8271 2.2294 0 0
4.7305 -0.74306 -0.63341 -0.56898 -0.72358 0 -0.71149 -0.66379 -0.64081 -0.62841 -0.66907 -0.33404 85.75 2.1628 3.0922 2.2574 2.746 3.1587 2.4922 2.7689 3.3439 2.8164 3.1967 3.3713 3.0279 0.015315 0.012043 0.0073012 0.011619 12.714 0 0 -0.47472 0 2.2087 2.8942 2.2765 0 0
4.7344 -0.76644 -0.64935 -0.4328 -0.71751 0 -0.68517 -0.69125 -0.68281 -0.67332 -0.70063 -0.5342 87.165 2.2578 3.2053 2.339 2.9286 3.3488 2.6254 2.9571 3.5547 2.9851 3.4207 3.6811 3.2235 0.017321 0.012253 0.0095537 0.01345 14.073 0 0 -0.62154 0 2.268 2.9469 2.3127 0 0
4.7383 -0.76188 -0.69277 -0.18645 -0.69446 0 -0.66779 -0.72677 -0.71379 -0.71797 -0.72978 -0.77247 88.471 2.3351 3.2931 2.4123 3.0893 3.5214 2.744 3.1327 3.7536 3.1447 3.6253 4.0033 3.4112 0.020293 0.013951 0.011934 0.015946 15.572 0 0 -0.77297 0 2.3096 2.9845 2.3377 0 0
4.7422 -0.74966 -0.73342 -0.080712 -0.6758 0 -0.66209 -0.76241 -0.74152 -0.77922 -0.75211 -0.95316 89.662 2.3908 3.3524 2.4746 3.2193 3.6688 2.844 3.2897 3.9381 3.291 3.7993 4.29 3.5846 0.023144 0.016866 0.01413 0.018921 16.841 0 0 -0.89331 0 2.3312 3.0079 2.3528 0 0
4.7461 -0.75596 -0.74439 -0.33411 -0.68709 0 -0.67995 -0.78155 -0.77547 -0.84915 -0.76922 -1.019 90.741 2.4214 3.3812 2.5209 3.3045 3.7805 2.9217 3.4189 4.1061 3.4164 3.9275 4.5131 3.7322 0.02476 0.019809 0.015947 0.021616 17.607 0 0 -0.95932 0 2.3314 3.0219 2.3608 0 0
4.75 -0.78524 -0.7291 -0.88969 -0.73754 0 -0.73679 -0.77896 -0.81632 -0.8989 -0.79006 -0.98235 91.712 2.4447 3.4017 2.5581 3.3665 3.8752 2.9916 3.5322 4.2645 3.5282 4.0335 4.6745 3.8614 0.024859 0.021608 0.017235 0.023062 17.88 0 0 -0.96602 0 2.3273 3.0383 2.3695 0 0
4.7539 -0.81658 -0.71854 -1.4126 -0.8092 0 -0.82591 -0.77224 -0.85369 -0.90795 -0.82154 -0.90541 92.57 2.4696 3.4241 2.5898 3.4151 3.9621 3.0601 3.6346 4.413 3.6293 4.1291 4.7964 3.9748 0.024181 0.021962 0.017934 0.022931 17.925 0 0 -0.92983 0 2.3275 3.0616 2.3819 0 0
4.7578 -0.82896 -0.74196 -1.5505 -0.8688 0 -0.90746 -0.78907 -0.87589 -0.88857 -0.85917 -0.85195 93.308 2.5038 3.4568 2.6204 3.4594 4.0491 3.1328 3.7304 4.5501 3.7225 4.2246 4.9036 4.0751 0.023831 0.021491 0.018145 0.021965 18.067 0 0 -0.88446 0 2.3398 3.0956 2.4011 0 0
4.7617 -0.8283 -0.80113 -1.2266 -0.89335 0 -0.93549 -0.84057 -0.88245 -0.87804 -0.89033 -0.85312 93.926 2.558 3.5112 2.6568 3.5115 4.1464 3.2165 3.8249 4.6713 3.8112 4.3332 5.0101 4.1652 0.024369 0.021068 0.018088 0.021369 18.49 0 0 -0.86587 0 2.376 3.1456 2.432 0 0
4.7656 -0.84494 -0.87295 -0.70403 -0.88671 0 -0.90177 -0.90816 -0.88641 -0.9055 -0.90872 -0.90412 94.434 2.6384 3.5927 2.71 3.5828 4.2607 3.3146 3.9247 4.7744 3.9013 4.4622 5.1185 4.2519 0.025498 0.02111 0.017964 0.021683 19.182 0 0 -0.89219 0 2.4429 3.215 2.4801 0 0
4.7695 -0.90174 -0.93397 -0.37454 -0.87299 0 -0.84961 -0.95958 -0.90352 -0.96684 -0.92392 -0.97884 94.838 2.7362 3.6921 2.7807 3.6715 4.3865 3.4218 4.0311 4.8682 3.9961 4.6038 5.2272 4.3412 0.026564 0.021404 0.017896 0.022337 20.006 0 0 -0.95325 0 2.5305 3.2997 2.5433 0 0
4.7734 -0.98543 -0.97832 -0.46155 -0.87537 0 -0.83817 -0.97961 -0.93893 -1.0316 -0.95267 -1.044 95.131 2.8457 3.8037 2.8685 3.7758 4.52 3.5345 4.1451 4.9594 4.097 4.7525 5.3364 4.4359 0.027259 0.021483 0.018023 0.022405 20.818 0 0 -1.0192 0 2.6324 3.3976 2.6205 0 0
4.7773 -1.052 -1.0111 -0.87792 -0.9012 0 -0.8913 -0.98425 -0.98338 -1.0721 -0.99874 -1.0711 95.292 2.9603 3.9213 2.971 3.893 4.6564 3.6483 4.2667 5.0557 4.2047 4.9022 5.4509 4.5386 0.027809 0.021118 0.018538 0.021754 21.509 0 0 -1.0618 0 2.7406 3.506 2.7094 0 0
4.7813 -1.0625 -1.0294 -1.3216 -0.94513 0 -0.98253 -1.0033 -1.0207 -1.0824 -1.0435 -1.0513 95.296 3.0645 4.0313 3.0788 4.0164 4.7847 3.7523 4.3947 5.1726 4.3172 5.0415 5.5776 4.6512 0.028523 0.020533 0.019532 0.021257 22.002 0 0 -1.0707 0 2.8373 3.6165 2.8016 0 0
4.7852 -1.0137 -1.0166 -1.4981 -1.0016 0 -1.0684 -1.0486 -1.0385 -1.0729 -1.0612 -1.0062 95.131 3.1462 4.1218 3.1713 4.1319 4.8957 3.8371 4.5193 5.3065 4.4235 5.1653 5.7205 4.7637 0.029326 0.020224 0.020756 0.021774 22.255 0 0 -1.0539 0 2.9084 3.7126 2.8802 0 0
4.7891 -0.93515 -0.95897 -1.2946 -1.069 0 -1.1288 -1.1003 -1.0343 -1.0534 -1.0455 -0.97778 94.805 3.2001 4.1868 3.2372 4.2302 4.9833 3.8967 4.6312 5.4448 4.5135 5.2708 5.8748 4.8657 0.029821 0.020543 0.021665 0.023061 22.281 0 0 -1.0264 0 2.9493 3.7836 2.9352 0 0
4.793 -0.85855 -0.86517 -0.81677 -1.1384 0 -1.1662 -1.1239 -1.016 -1.0295 -1.0177 -0.99602 94.329 3.2217 4.2207 3.2674 4.3021 5.0408 3.9255 4.7204 5.5727 4.5776 5.3534 6.0235 4.9464 0.029821 0.021364 0.021858 0.02393 22.159 0 0 -1.0029 0 2.9567 3.8205 2.9587 0 0
4.7969 -0.79224 -0.76477 -0.30803 -1.1796 0 -1.1689 -1.0994 -0.99722 -1.0123 -1.004 -1.0542 93.717 3.2039 4.2147 3.2499 4.3336 5.0564 3.9139 4.7702 5.6643 4.6 5.4038 6.1392 4.9885 0.029679 0.022133 0.021529 0.023586 21.968 0 0 -0.99856 0 2.9261 3.8101 2.94 0 0
4.8008 -0.72495 -0.68511 -0.022666 -1.1453 0 -1.0881 -1.033 -0.98901 -1.0202 -1.0004 -1.1204 92.978 3.1411 4.1589 3.178 4.3016 5.0088 3.8504 4.7491 5.6677 4.5565 5.396 6.1938 4.9613 0.029968 0.022329 0.02137 0.02265 21.692 0 0 -1.0307 0 2.8588 3.7419 2.8736 0 0
4.8047 -0.64981 -0.631 -0.10147 -0.99882 0 -0.87189 -0.9435 -0.98806 -1.0581 -0.96718 -1.1758 92.131 3.0491 4.0682 3.076 4.2153 4.9064 3.7498 4.6614 5.5814 4.4583 5.3263 6.1675 4.8717 0.030783 0.022008 0.021872 0.022575 21.169 0 0 -1.1067 0 2.773 3.6394 2.7826 0 0
4.8086 -0.57981 -0.58884 -0.4885 -0.74972 0 -0.53131 -0.84193 -0.97014 -1.0928 -0.86431 -1.2322 91.198 2.9339 3.9483 2.9546 4.0761 4.7493 3.6175 4.5052 5.4029 4.3083 5.186 6.0506 4.7202 0.031395 0.021823 0.022657 0.023931 20.158 0 0 -1.204 0 2.6758 3.5146 2.6786 0 0
4.8125 -0.53826 -0.54893 -0.93755 -0.46767 0 -0.17284 -0.72942 -0.90069 -1.0601 -0.69906 -1.2978 90.198 2.8017 3.8057 2.8249 3.8873 4.5395 3.4597 4.2816 5.1345 4.1119 4.9686 5.8366 4.5099 0.030696 0.02232 0.022604 0.025365 18.489 0 0 -1.2614 0 2.574 3.3802 2.5734 0 0
4.8164 -0.53597 -0.51967 -1.143 -0.25644 0 0.048163 -0.61245 -0.76328 -0.91342 -0.53623 -1.3241 89.134 2.6603 3.6488 2.702 3.65 4.2757 3.2835 3.9872 4.7782 3.8731 4.6551 5.5148 4.241 0.02806 0.023024 0.020781 0.02449 16.201 0 0 -1.2028 0 2.4766 3.2571 2.4858 0 0
4.8203 -0.55986 -0.51697 -0.94752 -0.19836 0 0.023906 -0.51387 -0.58501 -0.67369 -0.45395 -1.2046 87.994 2.5207 3.4915 2.5919 3.3906 3.9854 3.1026 3.6573 4.3857 3.6161 4.2796 5.0775 3.9433 0.023891 0.022333 0.017351 0.01996 13.579 0 0 -0.98595 0 2.3879 3.1575 2.4216 0 0
4.8242 -0.5835 -0.54131 -0.48226 -0.30335 0 -0.23452 -0.46158 -0.43054 -0.43071 -0.48067 -0.85758 86.765 2.3865 3.3381 2.4899 3.1259 3.6872 2.9208 3.3175 3.988 3.3528 3.8761 4.5397 3.6344 0.019382 0.018677 0.013558 0.012756 11.06 0 0 -0.64295 0 2.3075 3.0776 2.3746 0 0
4.8281 -0.58709 -0.56958 -0.098462 -0.49817 0 -0.60336 -0.46303 -0.35901 -0.28349 -0.57006 -0.33249 85.441 2.2594 3.1895 2.3918 2.8663 3.3929 2.7393 2.9843 3.6033 3.0894 3.4683 3.9564 3.3243 0.015787 0.012149 0.010808 0.0054986 9.0686 0 0 -0.27838 0 2.2347 3.0132 2.3391 0 0
4.832 -0.56779 -0.57283 -0.10053 -0.66622 0 -0.917 -0.4922 -0.37525 -0.26743 -0.63655 0.16961 84.028 2.1408 3.0456 2.2915 2.6227 3.1143 2.5575 2.6754 3.2486 2.831 3.0839 3.4144 3.0223 0.013802 0.0050754 0.0097146 0.00055987 7.8549 0 0 -0.018678 0 2.1689 2.957 2.3073 0 0
4.8359 -0.53509 -0.54226 -0.48086 -0.71431 0 -1.048 -0.50545 -0.42082 -0.33173 -0.61829 0.40853 82.532 2.0327 2.9038 2.1809 2.4127 2.8696 2.3729 2.4198 2.9435 2.5834 2.7712 2.9964 2.7405 0.013436 0.00069946 0.0099895 -0.0012317 7.39 0 0 0.056111 0 2.1109 2.8953 2.2662 0 0
4.8398 -0.50053 -0.49642 -0.89899 -0.62385 0 -0.95347 -0.47369 -0.4199 -0.38525 -0.51256 0.27575 80.955 1.9336 2.7643 2.0667 2.2325 2.6536 2.1892 2.2085 2.6736 2.3479 2.5228 2.7381 2.4777 0.014247 0.00086975 0.011074 -0.00040155 7.3761 0 0 -0.045112 0 2.0604 2.8261 2.2171 0 0
4.8438 -0.4723 -0.46258 -0.95979 -0.45472 0 -0.68092 -0.40212 -0.3435 -0.36721 -0.36079 -0.11597 79.294 1.846 2.6317 1.9574 2.0841 2.4675 2.0134 2.0402 2.4379 2.1305 2.3353 2.6094 2.2378 0.015589 0.0046562 0.01267 0.0021053 7.3726 0 0 -0.23256 0 2.0198 2.7537 2.1652 0 0
4.8477 -0.4548 -0.4519 -0.57112 -0.30301 0 -0.34742 -0.32133 -0.23391 -0.28149 -0.20984 -0.50264 77.556 1.7728 2.5124 1.8622 1.9696 2.313 1.8537 1.9129 2.2367 1.9382 2.2027 2.5351 2.0258 0.016715 0.0090809 0.014555 0.0053515 6.9934 0 0 -0.38517 0 1.9916 2.6847 2.1168 0 0
4.8516 -0.44755 -0.45292 -0.056267 -0.24309 0 -0.095672 -0.26123 -0.16542 -0.1741 -0.090867 -0.64344 75.759 1.7232 2.4235 1.8015 1.8988 2.2008 1.7317 1.8304 2.0833 1.7918 2.1202 2.441 1.8594 0.016867 0.01125 0.016058 0.0081056 6.0846 0 0 -0.41038 0 1.9825 2.635 2.0866 0 0
4.8555 -0.4433 -0.44707 0.10825 -0.29022 0 -0.030642 -0.23279 -0.17729 -0.087448 -0.026184 -0.46436 73.916 1.702 2.3813 1.7881 1.8732 2.1384 1.6669 1.7882 1.9927 1.7096 2.0708 2.296 1.7555 0.015532 0.010021 0.016058 0.0087596 4.7928 0 0 -0.28424 0 1.993 2.6186 2.0857 0 0
4.8594 -0.43076 -0.4278 -0.28261 -0.40059 0 -0.16025 -0.23091 -0.2418 -0.037772 -0.037913 -0.076303 72.027 1.7044 2.3828 1.8133 1.8846 2.1229 1.6564 1.7806 1.966 1.689 2.048 2.1257 1.7146 0.012793 0.006064 0.013842 0.006227 3.5003 0 0 -0.05813 0 2.0168 2.631 2.1085 0 0
4.8633 -0.4042 -0.40412 -0.95812 -0.50045 0 -0.38379 -0.24872 -0.29556 -0.027375 -0.13375 0.3162 70.075 1.7271 2.4255 1.8706 1.9295 2.1549 1.6986 1.8076 2.0072 1.7299 2.0545 1.9951 1.7403 0.0095122 0.00084759 0.010031 0.0012296 2.6726 0 0 0.16496 0 2.0491 2.6666 2.1496 0 0
4.8672 -0.3712 -0.38794 -1.3901 -0.52415 0 -0.5516 -0.28513 -0.30053 -0.063857 -0.28174 0.52835 68.047 1.7657 2.5034 1.9506 2.0031 2.2337 1.788 1.8696 2.1178 1.8291 2.0953 1.9738 1.8338 0.007101 -0.0040695 0.0065201 -0.0034752 2.6937 0 0 0.27403 0 2.0843 2.7173 2.2008 0 0
4.8711 -0.3481 -0.38107 -1.2505 -0.44487 0 -0.56345 -0.3384 -0.27438 -0.15707 -0.4113 0.46282 65.945 1.8098 2.6004 2.0321 2.097 2.3596 1.9124 1.9741 2.3044 1.9815 2.1953 2.103 2.0032 0.0068967 -0.0069862 0.0052272 -0.0045966 3.7283 0 0 0.19886 0 2.1091 2.7602 2.2417 0 0
4.875 -0.34445 -0.37457 -0.69509 -0.28972 0 -0.43253 -0.39612 -0.26382 -0.29714 -0.4567 0.12764 63.786 1.8469 2.6858 2.096 2.1888 2.4976 2.0347 2.0987 2.5163 2.1436 2.3368 2.3748 2.2011 0.0094315 -0.0061025 0.0067062 -0.00052409 5.6295 0 0 -0.054041 0 2.1185 2.7804 2.2615 0 0
4.8789 -0.3514 -0.35847 -0.21274 -0.1333 0 -0.26474 -0.43586 -0.29353 -0.44322 -0.41063 -0.36999 61.589 1.8742 2.7489 2.1382 2.2698 2.6323 2.1412 2.2323 2.7306 2.2978 2.5077 2.7311 2.4057 0.014013 -0.00054156 0.0098464 0.0075596 7.9242 0 0 -0.39732 0 2.1124 2.7761 2.2595 0 0
4.8828 -0.34756 -0.32991 -0.18207 -0.065182 0 -0.17336 -0.43864 -0.34489 -0.54238 -0.33471 -0.85067 59.353 1.8903 2.7823 2.1572 2.333 2.7499 2.2218 2.3641 2.9261 2.429 2.6933 3.0835 2.597 0.018925 0.0082323 0.012868 0.016521 9.9357 0 0 -0.69926 0 2.0918 2.7488 2.2373 0 0
4.8867 -0.31824 -0.29273 -0.54514 -0.13843 0 -0.20086 -0.40362 -0.38299 -0.56521 -0.3088 -1.1283 57.063 1.8962 2.7795 2.1545 2.3699 2.8316 2.2649 2.4771 3.0728 2.5177 2.8674 3.3493 2.7452 0.022238 0.01634 0.014604 0.023238 11.054 0 0 -0.84839 0 2.0603 2.7052 2.2009 0 0
4.8906 -0.26931 -0.25245 -0.89098 -0.32616 0 -0.30442 -0.3503 -0.39752 -0.5254 -0.36118 -1.1057 54.707 1.9009 2.7525 2.1442 2.3805 2.8672 2.2741 2.552 3.1471 2.5557 2.9871 3.4864 2.8245 0.022815 0.019655 0.014933 0.026094 11.035 0 0 -0.81195 0 2.0301 2.6682 2.1691 0 0
4.8945 -0.22153 -0.21339 -0.85146 -0.52126 0 -0.4 -0.30571 -0.41014 -0.46584 -0.4439 -0.84108 52.293 1.91 2.7201 2.1367 2.3753 2.8696 2.2651 2.5901 3.1628 2.5582 3.0439 3.506 2.8457 0.02089 0.016797 0.01425 0.025203 10.128 0 0 -0.65143 0 2.0084 2.6491 2.1511 0 0
4.8984 -0.19131 -0.17946 -0.43066 -0.5931 0 -0.41705 -0.28662 -0.4404 -0.42509 -0.47711 -0.52022 49.843 1.9242 2.6901 2.1342 2.3576 2.8441 2.2434 2.5908 3.1249 2.5311 3.0332 3.4551 2.8133 0.017801 0.010252 0.0128 0.02177 8.8958 0 0 -0.48141 0 1.9977 2.6512 2.1496 0 0
4.9023 -0.1775 -0.1543 0.024149 -0.47187 0 -0.32701 -0.28985 -0.47046 -0.41316 -0.42075 -0.3342 47.38 1.9428 2.6681 2.137 2.3307 2.7962 2.2132 2.5551 3.0402 2.4805 2.9546 3.3782 2.7343 0.015052 0.0042966 0.010659 0.017394 7.8315 0 0 -0.39588 0 1.9988 2.6747 2.165 0 0
4.9063 -0.16642 -0.13863 0.15106 -0.20166 0 -0.14766 -0.29666 -0.45212 -0.41242 -0.30724 -0.34914 44.91 1.956 2.6541 2.1362 2.2918 2.7261 2.17 2.4772 2.91 2.4075 2.8048 3.2867 2.6144 0.013381 0.0014198 0.0081803 0.013574 7.0542 0 0 -0.41045 0 2.0086 2.7104 2.1913 0 0
4.9102 -0.14751 -0.12811 -0.12093 0.081116 0 0.059666 -0.28663 -0.3542 -0.39613 -0.20799 -0.47077 42.424 1.9507 2.6316 2.1181 2.2371 2.6358 2.1061 2.3699 2.7521 2.3164 2.622 3.1585 2.4756 0.012523 0.00048372 0.0061206 0.011193 6.3158 0 0 -0.46037 0 2.0132 2.7346 2.2107 0 0
4.9141 -0.12217 -0.11568 -0.54958 0.23333 0 0.20247 -0.25037 -0.20261 -0.34609 -0.169 -0.53123 39.914 1.9212 2.5901 2.0768 2.1619 2.5206 2.0154 2.2356 2.5697 2.2048 2.4209 2.9628 2.3223 0.011756 -0.0017112 0.005084 0.01002 5.2967 0 0 -0.4542 0 2.0054 2.7367 2.2154 0 0
4.918 -0.098036 -0.097145 -0.81198 0.19448 0 0.19636 -0.19276 -0.068395 -0.2593 -0.17626 -0.42432 37.387 1.8637 2.5218 2.0089 2.0622 2.3758 1.8931 2.0744 2.3628 2.0699 2.2094 2.6897 2.155 0.010663 -0.0070645 0.0048494 0.0087645 3.9135 0 0 -0.34282 0 1.9798 2.7102 2.2001 0 0
4.9219 -0.077687 -0.074121 -0.7503 0.016992 0 0.025228 -0.12607 -0.0099701 -0.1459 -0.17752 -0.17949 34.853 1.7744 2.4172 1.911 1.9315 2.1927 1.7335 1.8828 2.1278 1.9058 1.992 2.3601 1.9691 0.0094266 -0.014296 0.0044333 0.0060423 2.3745 0 0 -0.15257 0 1.9301 2.6489 2.1596 0 0
4.9258 -0.055957 -0.051347 -0.43626 -0.17806 0 -0.22397 -0.060067 -0.022582 -0.024501 -0.13307 0.075461 32.315 1.6602 2.2778 1.7902 1.7677 1.9672 1.5409 1.6569 1.8609 1.7088 1.7637 2.0117 1.7525 0.0084995 -0.020229 0.0029909 0.0016719 0.9684 0 0 0.038882 0 1.8554 2.5584 2.0959 0 0
4.9297 -0.027925 -0.031649 -0.065435 -0.2806 0 -0.39916 0.0021009 -0.043351 0.083263 -0.046263 0.21929 29.763 1.5407 2.1274 1.6656 1.5876 1.7219 1.3392 1.4116 1.5765 1.4941 1.523 1.6762 1.5104 0.0080903 -0.022759 0.00069174 -0.0029218 -0.17986 0 0 0.1609 0 1.7697 2.4602 2.0235 0 0
4.9336 0.0031992 -0.014166 0.17818 -0.24859 0 -0.38373 0.059371 -0.0080907 0.15997 0.048744 0.22093 27.187 1.4254 1.9786 1.5461 1.4001 1.4702 1.1411 1.1559 1.2833 1.2702 1.2713 1.3669 1.2471 0.0079936 -0.022498 -0.0013591 -0.0057869 -1.1555 0 0 0.19554 0 1.6804 2.3636 1.9488 0 0
4.9375 0.028499 0.0033096 0.19457 -0.11279 0 -0.18368 0.10609 0.092243 0.19985 0.12164 0.14576 24.588 1.3228 1.8438 1.4399 1.2146 1.2267 0.95876 0.90039 0.99148 1.0463 1.0123 1.0825 0.9697 0.0078433 -0.021698 -0.0021287 -0.006169 -2.0957 0 0 0.17927 0 1.5947 2.2768 1.8778 0 0
4.9414 0.043391 0.022056 -0.0054478 0.057843 0 0.076172 0.13238 0.20611 0.21152 0.16714 0.096583 21.988 1.2457 1.7436 1.3598 1.0484 1.0208 0.81361 0.66955 0.7245 0.84075 0.76225 0.81944 0.69742 0.0074192 -0.021858 -0.0016084 -0.0052801 -3.0277 0 0 0.16773 0 1.5255 2.2113 1.8193 0 0
4.9453 0.053498 0.043327 -0.28508 0.19712 0 0.24867 0.13374 0.26921 0.21303 0.19769 0.14349 19.413 1.1913 1.6785 1.3042 0.9112 0.86658 0.70746 0.48412 0.50161 0.66691 0.54774 0.5814 0.45972 0.0066849 -0.022585 -0.00078989 -0.0053306 -3.8762 0 0 0.197 0 1.4776 2.1641 1.7752 0 0
4.9492 0.069643 0.0701 -0.41533 0.26651 0 0.27208 0.12074 0.26011 0.22198 0.22342 0.28801 16.873 1.1538 1.6405 1.2679 0.80345 0.76114 0.63361 0.34878 0.32786 0.52784 0.3818 0.37969 0.27002 0.0056349 -0.022643 -0.00074006 -0.0076974 -4.5983 0 0 0.26887 0 1.4493 2.1306 1.7444 0 0
4.9531 0.097706 0.10541 -0.21079 0.26247 0 0.19933 0.11675 0.21454 0.24685 0.24322 0.47189 14.357 1.1303 1.6251 1.2483 0.72636 0.70281 0.58863 0.26724 0.20802 0.42698 0.27417 0.22846 0.13834 0.0042645 -0.021745 -0.001704 -0.011899 -5.2584 0 0 0.36074 0 1.4403 2.1089 1.727 0 0
4.957 0.13419 0.14776 0.29158 0.21285 0 0.13357 0.14207 0.18995 0.28385 0.2532 0.61347 11.852 1.1178 1.6274 1.2435 0.68125 0.68842 0.56879 0.24238 0.14699 0.3682 0.2347 0.1393 0.074877 0.0027493 -0.020982 -0.0030343 -0.0162 -5.9352 0 0 0.44217 0 1.4498 2.0979 1.7236 0 0
4.9609 0.1709 0.18934 0.78625 0.16349 0 0.13821 0.19722 0.21604 0.32001 0.25816 0.64867 9.3525 1.1166 1.6439 1.2536 0.67268 0.71187 0.57248 0.27419 0.15201 0.36001 0.27203 0.1172 0.090573 0.0015545 -0.021477 -0.0038625 -0.019088 -6.5649 0 0 0.48464 0 1.4783 2.1022 1.7372 0 0
4.9648 0.2022 0.22105 0.90066 0.15474 0 0.20091 0.26119 0.27495 0.3405 0.2703 0.55967 6.871 1.1236 1.6693 1.273 0.68596 0.75005 0.58974 0.32906 0.19149 0.38177 0.34392 0.15747 0.14487 0.0011925 -0.022859 -0.0037833 -0.020201 -6.9221 0 0 0.46736 0 1.5163 2.1197 1.761 0 0
4.9688 0.2272 0.24022 0.52191 0.1968 0 0.26873 0.30752 0.32348 0.33716 0.2958 0.38174 4.4219 1.1377 1.7028 1.2996 0.71616 0.7959 0.61816 0.3939 0.25344 0.42557 0.43214 0.24371 0.22055 0.0017669 -0.023355 -0.0029945 -0.02008 -6.7996 0 0 0.38738 0 1.5601 2.1496 1.7913 0 0
4.9727 0.2472 0.25282 -0.051316 0.26226 0 0.30457 0.32389 0.33199 0.31355 0.32434 0.18611 2.0102 1.1569 1.7433 1.3307 0.75775 0.84297 0.65484 0.45637 0.32564 0.48255 0.51895 0.34905 0.30052 0.0027757 -0.021474 -0.0019801 -0.019341 -6.2268 0 0 0.27006 0 1.6055 2.19 1.8238 0 0
4.9766 0.26394 0.26729 -0.32186 0.3064 0 0.30885 0.31765 0.30468 0.28251 0.33471 0.046724 -0.3682 1.1762 1.7874 1.3609 0.80203 0.88286 0.69467 0.49902 0.39028 0.53836 0.57824 0.44222 0.35953 0.0034563 -0.017582 -0.0011774 -0.018288 -5.5029 0 0 0.16487 0 1.6452 2.2351 1.8501 0 0
4.9805 0.28106 0.28662 -0.023888 0.30295 0 0.29973 0.30433 0.26819 0.25684 0.31273 0.007342 -2.7154 1.184 1.8227 1.38 0.83394 0.90697 0.72495 0.51215 0.42918 0.57269 0.59511 0.49703 0.37986 0.0033905 -0.013738 -0.00085691 -0.017167 -4.998 0 0 0.1193 0 1.6694 2.2706 1.8599 0 0
4.9844 0.30443 0.30729 0.61956 0.26607 0 0.28773 0.29268 0.24569 0.24047 0.26576 0.065226 -5.0227 1.1754 1.8404 1.3838 0.84677 0.9124 0.73802 0.49988 0.43967 0.57917 0.57634 0.50081 0.36556 0.0027895 -0.011959 -0.001101 -0.016458 -4.9027 0 0 0.1467 0 1.6763 2.2894 1.8524 0 0
4.9883 0.33725 0.32558 1.0727 0.23887 0 0.27446 0.28191 0.24218 0.229 0.22037 0.17788 -7.2757 1.1482 1.8344 1.3698 0.83628 0.89621 0.7287 0.46447 0.42012 0.55426 0.52626 0.45758 0.31956 0.0022002 -0.012595 -0.0017505 -0.016635 -5.1505 0 0 0.21617 0 1.6645 2.2879 1.8277 0 0
4.9922 0.37366 0.34266 0.95713 0.25768 0 0.26743 0.27119 0.25075 0.21944 0.20474 0.28689 -9.4675 1.1017 1.7995 1.3366 0.79966 0.85607 0.6929 0.40958 0.3708 0.49655 0.45133 0.38431 0.24719 0.0019659 -0.014276 -0.0024256 -0.017629 -5.5548 0 0 0.27689 0 1.6344 2.2645 1.7876 0 0
4.9961 0.39941 0.36186 0.38798 0.32315 0 0.2832 0.26796 0.26691 0.21875 0.22997 0.34606 -11.604 1.0402 1.7276 1.2836 0.73265 0.78524 0.62377 0.34006 0.29099 0.40539 0.36098 0.30191 0.1569 0.00199 -0.015302 -0.0027672 -0.018699 -5.9963 0 0 0.29758 0 1.5886 2.2203 1.7392 0 0
5 0.40238 0.38141 -0.1357 0.40185 0 0.3304 0.2835 0.2934 0.23983 0.28434 0.34141 -13.696 0.98295 1.6419 1.2267 0.65556 0.70062 0.54196 0.2688 0.20096 0.30608 0.27063 0.22533 0.065768 0.0019667 -0.015052 -0.0027557 -0.019033 -6.4746 0 0 0.28691 0 1.5435 2.1749 1.6964 0 0
5.0039 0.38432 0.39305 -0.17912 0.45408 0 0.39352 0.32014 0.33151 0.2871 0.34299 0.29483 -15.746 0.9385 1.554 1.1727 0.57767 0.61028 0.4573 0.19973 0.10798 0.20891 0.18384 0.15768 -0.021867 0.0017386 -0.014193 -0.0027336 -0.018513 -7.0112 0 0 0.27814 0 1.5065 2.1369 1.6645 0 0
5.0078 0.36139 0.39011 0.2587 0.46148 0 0.4404 0.36515 0.37181 0.34666 0.38419 0.24968 -17.745 0.91314 1.4746 1.1276 0.50717 0.5218 0.37857 0.13582 0.018227 0.12235 0.10297 0.091614 -0.10305 0.001382 -0.013733 -0.0030096 -0.017835 -7.5477 0 0 0.29562 0 1.4833 2.1125 1.6472 0 0
5.0117 0.35156 0.3767 0.78037 0.43292 0 0.44844 0.39966 0.39739 0.39388 0.40015 0.24533 -19.684 0.914 1.4186 1.0989 0.45504 0.44599 0.31762 0.080091 -0.061175 0.056545 0.029561 0.01671 -0.17558 0.0010162 -0.014014 -0.0034361 -0.01785 -7.9699 0 0 0.33577 0 1.4821 2.1093 1.6481 0 0
5.0156 0.36026 0.3665 0.96693 0.38982 0 0.42253 0.41423 0.39817 0.41349 0.39727 0.29499 -21.562 0.93339 1.3932 1.0875 0.42502 0.38994 0.27923 0.031152 -0.1281 0.011355 -0.038765 -0.072369 -0.24183 0.00066019 -0.014553 -0.003495 -0.018779 -8.2253 0 0 0.3776 0 1.5015 2.1227 1.6616 0 0
5.0195 0.37762 0.37025 0.73052 0.34969 0 0.38738 0.41514 0.38137 0.41237 0.38926 0.38055 -23.387 0.95478 1.3865 1.0846 0.40708 0.34693 0.2535 -0.015851 -0.18839 -0.025182 -0.10541 -0.17267 -0.30569 0.00032383 -0.014702 -0.0028995 -0.020084 -8.3914 0 0 0.40688 0 1.5302 2.1398 1.6776 0 0
5.0234 0.38907 0.38459 0.33735 0.32185 0 0.3651 0.41575 0.3666 0.41131 0.38919 0.46674 -25.166 0.96916 1.3915 1.0852 0.3949 0.31208 0.23416 -0.063659 -0.24555 -0.059745 -0.17164 -0.27633 -0.36849 0.00014805 -0.014331 -0.0020647 -0.021049 -8.6073 0 0 0.42733 0 1.5615 2.1532 1.6913 0 0
5.0273 0.3876 0.39464 0.12585 0.31282 0 0.36208 0.42262 0.36976 0.4236 0.40386 0.52335 -26.893 0.9683 1.3998 1.084 0.38158 0.27965 0.21435 -0.1149 -0.30326 -0.098935 -0.23844 -0.37665 -0.43123 0.00032036 -0.013879 -0.0018283 -0.021421 -8.9352 0 0 0.45017 0 1.5886 2.1562 1.6981 0 0
5.0313 0.37627 0.38825 0.21012 0.32866 0 0.37418 0.43096 0.39162 0.44272 0.43065 0.53989 -28.556 0.94122 1.3981 1.0722 0.35564 0.23939 0.18302 -0.17317 -0.36672 -0.15128 -0.30551 -0.47133 -0.49309 0.00081845 -0.013824 -0.002595 -0.021496 -9.2982 0 0 0.47782 0 1.6001 2.1386 1.6927 0 0
5.0352 0.36106 0.36719 0.42666 0.36877 0 0.39673 0.43215 0.4209 0.45205 0.45745 0.52559 -30.148 0.90122 1.385 1.051 0.31884 0.1908 0.14197 -0.23415 -0.43308 -0.20978 -0.36937 -0.56067 -0.55066 0.0013337 -0.014182 -0.0038032 -0.021682 -9.5545 0 0 0.50175 0 1.598 2.1086 1.6808 0 0
5.0391 0.34424 0.3439 0.52759 0.41882 0 0.42448 0.42318 0.4465 0.44558 0.46823 0.50033 -31.679 0.85948 1.3651 1.0241 0.27766 0.13934 0.097477 -0.29249 -0.49667 -0.26577 -0.42602 -0.64388 -0.60016 0.0015562 -0.014517 -0.0043732 -0.022086 -9.6279 0 0 0.51506 0 1.5864 2.0738 1.6669 0 0
5.043 0.32539 0.32813 0.41138 0.45371 0 0.44446 0.4074 0.46432 0.43639 0.45387 0.48486 -33.165 0.82511 1.3432 0.99525 0.23893 0.091278 0.055937 -0.34266 -0.5513 -0.31115 -0.47103 -0.71706 -0.63744 0.0015295 -0.014418 -0.0037618 -0.02253 -9.5595 0 0 0.52253 0 1.5694 2.0408 1.6546 0 0
5.0469 0.30679 0.3187 0.18957 0.45168 0 0.43743 0.38755 0.47296 0.44287 0.42112 0.49325 -34.614 0.81021 1.3276 0.97072 0.21397 0.057759 0.027821 -0.37544 -0.58617 -0.3334 -0.49655 -0.77358 -0.65504 0.0016178 -0.013921 -0.002531 -0.022867 -9.4355 0 0 0.53466 0 1.5526 2.0181 1.6488 0 0
5.0508 0.29454 0.30841 0.064105 0.40849 0 0.39275 0.36105 0.46657 0.4668 0.38981 0.52569 -36.017 0.82479 1.3307 0.96083 0.22088 0.058059 0.028873 -0.37564 -0.58226 -0.31654 -0.48865 -0.80447 -0.63939 0.0020533 -0.013467 -0.0017879 -0.023159 -9.2711 0 0 0.55209 0 1.5437 2.0153 1.6536 0 0
5.0547 0.29269 0.29504 0.1477 0.33995 0 0.3225 0.32386 0.43699 0.48667 0.37664 0.56343 -37.362 0.85737 1.3506 0.96594 0.25668 0.090179 0.055508 -0.34613 -0.54178 -0.26862 -0.45016 -0.79781 -0.59283 0.0025805 -0.013433 -0.0020574 -0.023531 -8.9704 0 0 0.55893 0 1.5422 2.027 1.6656 0 0
5.0586 0.29747 0.28455 0.37704 0.27181 0 0.25709 0.27816 0.3849 0.47419 0.37838 0.57308 -38.646 0.90145 1.3855 0.98611 0.31902 0.15284 0.1055 -0.28749 -0.46472 -0.19343 -0.38113 -0.74008 -0.51474 0.0026823 -0.013699 -0.0027799 -0.023893 -8.4002 0 0 0.5335 0 1.5465 2.0501 1.683 0 0
5.0625 0.29915 0.2829 0.56983 0.22597 0 0.2239 0.23438 0.32641 0.41831 0.37226 0.52385 -39.885 0.95007 1.4327 1.0204 0.40361 0.2428 0.17517 -0.2018 -0.35301 -0.096053 -0.28316 -0.62234 -0.40595 0.0022137 -0.013695 -0.0029705 -0.023885 -7.512 0 0 0.46617 0 1.5548 2.081 1.7038 0 0
5.0664 0.29055 0.28673 0.56672 0.21215 0 0.22862 0.2047 0.28382 0.33475 0.33715 0.40904 -41.099 0.99307 1.4874 1.0673 0.50172 0.35435 0.25837 -0.091459 -0.20889 0.016541 -0.15808 -0.44901 -0.26653 0.0017177 -0.01289 -0.0023098 -0.023101 -6.4075 0 0 0.36693 0 1.5627 2.1139 1.725 0 0
5.0703 0.27338 0.28502 0.35177 0.22683 0 0.25547 0.19438 0.26674 0.25361 0.27688 0.25483 -42.296 1.0277 1.5417 1.1176 0.59487 0.46886 0.34161 0.026532 -0.054684 0.13036 -0.025275 -0.24173 -0.11644 0.0019701 -0.011285 -0.0014656 -0.021404 -5.3015 0 0 0.25802 0 1.5665 2.1432 1.7445 0 0
5.0742 0.256 0.27069 0.069325 0.25582 0 0.28172 0.19911 0.26267 0.19822 0.22067 0.10779 -43.466 1.0574 1.5933 1.166 0.6754 0.57753 0.41948 0.14209 0.095811 0.23974 0.10285 -0.032355 0.030175 0.003153 -0.0094341 -0.0013052 -0.019075 -4.4107 0 0 0.16181 0 1.5666 2.1681 1.762 0 0
5.0781 0.24591 0.24946 -0.076231 0.27853 0 0.29028 0.20913 0.24881 0.17266 0.19606 0.010115 -44.595 1.0851 1.6407 1.2092 0.73885 0.67505 0.48882 0.24835 0.23323 0.34093 0.21779 0.15171 0.1631 0.0045511 -0.0079928 -0.0018959 -0.016717 -3.8451 0 0 0.094826 0 1.5635 2.1881 1.7772 0 0
5.082 0.24512 0.23563 0.027355 0.27605 0 0.27241 0.21491 0.21473 0.16453 0.19986 -0.019603 -45.676 1.1142 1.6831 1.2436 0.78147 0.75644 0.54686 0.3379 0.34746 0.43016 0.31026 0.29882 0.27067 0.0051631 -0.0072362 -0.0024214 -0.014994 -3.5658 0 0 0.066878 0 1.5586 2.2033 1.79 0 0
5.0859 0.2523 0.23925 0.30675 0.24302 0 0.22823 0.21055 0.17307 0.15644 0.19911 0.0097545 -46.716 1.146 1.7175 1.2646 0.80082 0.8149 0.58932 0.39814 0.42304 0.49859 0.36692 0.41219 0.33414 0.0046453 -0.0069846 -0.0021079 -0.014325 -3.433 0 0 0.077452 0 1.555 2.2129 1.7989 0 0
5.0898 0.26696 0.25801 0.54914 0.19647 0 0.172 0.19583 0.14683 0.13692 0.16583 0.068992 -47.726 1.1742 1.7438 1.2767 0.8083 0.85631 0.61962 0.43444 0.46945 0.547 0.39857 0.49852 0.3646 0.0036175 -0.0069258 -0.0011161 -0.01464 -3.3119 0 0 0.10944 0 1.5538 2.2181 1.8041 0 0
5.0938 0.28912 0.28132 0.56576 0.17107 0 0.13485 0.17833 0.14687 0.10654 0.11207 0.11897 -48.703 1.1931 1.7604 1.2817 0.80709 0.88039 0.6369 0.44703 0.48849 0.5727 0.40863 0.55693 0.36558 0.0030292 -0.0069231 -0.00039344 -0.01537 -3.1725 0 0 0.13141 0 1.5549 2.2193 1.8054 0 0
5.0977 0.31514 0.30068 0.34735 0.19839 0 0.15099 0.17269 0.16347 0.078511 0.086194 0.12416 -49.636 1.1975 1.7656 1.2812 0.79978 0.88659 0.64018 0.43654 0.48202 0.57343 0.40061 0.57737 0.34123 0.0032625 -0.0069849 -0.00065221 -0.015766 -3.1138 0 0 0.11643 0 1.558 2.2168 1.8026 0 0
5.1016 0.33627 0.3148 0.079027 0.28182 0 0.22989 0.19293 0.18062 0.072925 0.12839 0.072421 -50.514 1.1782 1.7556 1.2767 0.78675 0.86925 0.62448 0.40021 0.44727 0.54198 0.37592 0.54792 0.29383 0.0038804 -0.0070271 -0.0016148 -0.015414 -3.2948 0 0 0.066809 0 1.5622 2.2113 1.7955 0 0
5.1055 0.34427 0.32603 -0.0070456 0.387 0 0.33902 0.24086 0.19612 0.10482 0.22724 -0.0072468 -51.334 1.1386 1.7321 1.2688 0.76556 0.82696 0.58915 0.34265 0.38507 0.48274 0.33617 0.46269 0.22934 0.0041784 -0.0068342 -0.0023527 -0.014585 -3.8221 0 0 0.021151 0 1.5655 2.2065 1.7861 0 0
5.1094 0.33977 0.33517 0.17746 0.45906 0 0.41994 0.30087 0.22367 0.17251 0.32318 -0.049066 -52.106 1.0894 1.6997 1.2562 0.73368 0.76303 0.53759 0.26962 0.29726 0.40498 0.28013 0.32416 0.14956 0.003865 -0.0063556 -0.002315 -0.014112 -4.6781 0 0 0.030846 0 1.567 2.2041 1.7757 0 0
5.1133 0.33427 0.34202 0.50281 0.45754 0 0.4304 0.34923 0.27373 0.25618 0.35994 0.011913 -52.835 1.0374 1.66 1.2369 0.68821 0.67818 0.47092 0.18303 0.18239 0.31313 0.20411 0.1413 0.052839 0.0031728 -0.0059802 -0.0018893 -0.014829 -5.738 0 0 0.12118 0 1.5656 2.2043 1.7647 0 0
5.1172 0.34203 0.34971 0.72545 0.38483 0 0.37659 0.37222 0.33502 0.33044 0.33558 0.18888 -53.516 0.98945 1.6148 1.2081 0.62628 0.57371 0.39067 0.084708 0.039166 0.21179 0.10389 -0.071624 -0.063129 0.0024408 -0.0063354 -0.0018951 -0.017025 -6.8454 0 0 0.26936 0 1.5599 2.2067 1.753 0 0
5.1211 0.36832 0.36471 0.68251 0.28645 0 0.30601 0.3767 0.38002 0.38159 0.30289 0.42122 -54.135 0.95437 1.5625 1.1611 0.53848 0.44826 0.29652 -0.026888 -0.13954 0.10395 -0.036255 -0.29458 -0.2082 0.0017692 -0.0076664 -0.0026269 -0.020326 -7.8771 0 0 0.41899 0 1.5447 2.2051 1.7379 0 0
5.125 0.40425 0.38972 0.41824 0.2226 0 0.26901 0.38253 0.39214 0.41441 0.31824 0.60766 -54.684 0.92393 1.5029 1.1005 0.43362 0.31379 0.19621 -0.14671 -0.33372 -0.0082118 -0.20325 -0.50395 -0.36985 0.0011238 -0.0094226 -0.0035374 -0.024006 -8.7586 0 0 0.51882 0 1.5197 2.1928 1.7177 0 0
5.1289 0.43288 0.41715 0.14733 0.23111 0 0.28538 0.4037 0.38635 0.44288 0.38964 0.67422 -55.171 0.89114 1.4351 1.0289 0.31538 0.17475 0.09226 -0.27366 -0.53305 -0.12605 -0.39053 -0.68063 -0.54083 0.00061788 -0.010587 -0.0038843 -0.027381 -9.4512 0 0 0.55333 0 1.4844 2.166 1.6916 0 0
5.1328 0.4415 0.43298 0.090757 0.30767 0 0.34271 0.43695 0.39885 0.47499 0.47392 0.62287 -55.609 0.84952 1.359 0.94979 0.18805 0.035705 -0.012725 -0.40622 -0.72697 -0.25055 -0.59031 -0.81978 -0.71322 0.00049505 -0.010539 -0.0035572 -0.029972 -9.9537 0 0 0.54333 0 1.4394 2.1222 1.6592 0 0
5.1367 0.43062 0.42976 0.31036 0.41449 0 0.41766 0.46808 0.45246 0.50708 0.52213 0.52188 -56.005 0.78923 1.2752 0.86956 0.05827 -0.096212 -0.11475 -0.54193 -0.89806 -0.38332 -0.78957 -0.93303 -0.87351 0.00080136 -0.0096194 -0.0031304 -0.031498 -10.317 0 0 0.52238 0 1.3857 2.0586 1.621 0 0
5.1406 0.41399 0.41629 0.66006 0.50694 0 0.4915 0.48774 0.53122 0.53138 0.52441 0.45058 -56.35 0.71059 1.1931 0.7998 -0.061358 -0.21059 -0.2071 -0.67228 -1.0285 -0.51869 -0.9664 -1.0392 -1.0053 0.001221 -0.0087975 -0.0031251 -0.031937 -10.631 0 0 0.51333 0 1.3326 1.9842 1.5824 0 0
5.1445 0.4104 0.41269 0.88779 0.55735 0 0.5476 0.49865 0.59111 0.54596 0.51051 0.44811 -56.624 0.62862 1.1219 0.74449 -0.16467 -0.30466 -0.28704 -0.78999 -1.1229 -0.64685 -1.1138 -1.1502 -1.1096 0.0013745 -0.0087661 -0.0033856 -0.031667 -10.968 0 0 0.52205 0 1.2887 1.9134 1.5493 0 0
5.1484 0.43231 0.43393 0.82121 0.56219 0 0.56691 0.50815 0.59842 0.55549 0.51176 0.50414 -56.818 0.55484 1.0679 0.70573 -0.24703 -0.37542 -0.35189 -0.88899 -1.1839 -0.75994 -1.2275 -1.2631 -1.1871 0.0012455 -0.0093867 -0.0033177 -0.031409 -11.322 0 0 0.54529 0 1.2596 1.8554 1.5252 0 0
5.1523 0.47737 0.47636 0.50906 0.53522 0 0.53978 0.51706 0.55999 0.56378 0.52955 0.58462 -56.941 0.50158 1.0369 0.68458 -0.30449 -0.42066 -0.3994 -0.96342 -1.2163 -0.84993 -1.3048 -1.3659 -1.2407 0.0011653 -0.010018 -0.0026914 -0.031788 -11.623 0 0 0.57825 0 1.2504 1.8192 1.5132 0 0
5.1563 0.52757 0.5195 0.20438 0.498 0 0.48594 0.52006 0.51668 0.56957 0.54305 0.65803 -57.01 0.49571 1.0398 0.68349 -0.32539 -0.43296 -0.42247 -0.99756 -1.2281 -0.89705 -1.3382 -1.4485 -1.274 0.0013166 -0.010299 -0.0020202 -0.032793 -11.816 0 0 0.61412 0 1.2712 1.8228 1.5197 0 0
5.1602 0.55785 0.54049 0.1775 0.47462 0 0.45329 0.5171 0.507 0.57136 0.54192 0.70112 -57.036 0.52905 1.0629 0.69287 -0.31894 -0.42536 -0.42843 -1.0007 -1.2378 -0.90903 -1.3456 -1.5104 -1.3005 0.0013943 -0.010485 -0.0020171 -0.033726 -11.934 0 0 0.64099 0 1.3101 1.856 1.5371 0 0
5.1641 0.55041 0.52812 0.48438 0.48631 0 0.48298 0.51995 0.53565 0.57376 0.54205 0.696 -57.01 0.58906 1.0966 0.709 -0.29027 -0.40483 -0.42115 -0.97988 -1.2495 -0.89334 -1.334 -1.5581 -1.3223 0.00094582 -0.011006 -0.0027273 -0.033822 -12.063 0 0 0.64514 0 1.3578 1.9085 1.56 0 0
5.168 0.50565 0.4866 0.88479 0.53981 0 0.56826 0.54167 0.5745 0.58387 0.56448 0.63871 -56.908 0.66357 1.133 0.72975 -0.2433 -0.37637 -0.40325 -0.94113 -1.2637 -0.85626 -1.3076 -1.5969 -1.3385 5.3841e-05 -0.01183 -0.003371 -0.033024 -12.234 0 0 0.62122 0 1.4063 1.9712 1.5835 0 0
5.1719 0.44126 0.42971 1.0136 0.61379 0 0.65029 0.57773 0.59091 0.59935 0.60241 0.55566 -56.711 0.73403 1.1622 0.75389 -0.1821 -0.34511 -0.37697 -0.89174 -1.2767 -0.80563 -1.2678 -1.6257 -1.3439 -0.00054014 -0.012438 -0.0031489 -0.032084 -12.336 0 0 0.58031 0 1.4444 2.031 1.6013 0 0
5.1758 0.37976 0.37333 0.69454 0.65881 0 0.66201 0.60058 0.57366 0.60297 0.61694 0.50138 -56.42 0.77153 1.1753 0.78206 -0.11457 -0.31371 -0.34367 -0.842 -1.271 -0.75225 -1.2109 -1.6356 -1.322 -0.00020999 -0.012475 -0.00215 -0.031795 -12.175 0 0 0.54625 0 1.4575 2.0681 1.6055 0 0
5.1797 0.33464 0.33066 0.12796 0.62165 0 0.58178 0.57878 0.53363 0.57449 0.57105 0.52304 -56.051 0.77648 1.1786 0.81394 -0.047679 -0.27864 -0.3041 -0.79393 -1.2369 -0.69838 -1.1361 -1.6125 -1.2686 0.00069919 -0.012259 -0.001328 -0.032054 -11.621 0 0 0.54044 0 1.449 2.082 1.5991 0 0
5.1836 0.3068 0.30909 -0.24359 0.48378 0 0.44663 0.50563 0.48476 0.51101 0.46809 0.61581 -55.623 0.75329 1.1777 0.84933 0.016373 -0.23533 -0.25674 -0.74468 -1.1675 -0.6408 -1.0407 -1.5387 -1.1798 0.0010774 -0.012482 -0.001516 -0.03174 -10.716 0 0 0.56454 0 1.4222 2.0745 1.5847 0 0
5.1875 0.29248 0.307 -0.11041 0.2847 0 0.31564 0.40924 0.42955 0.4339 0.35435 0.71263 -55.148 0.70971 1.179 0.88775 0.076166 -0.17884 -0.19983 -0.69001 -1.0578 -0.5749 -0.92274 -1.3968 -1.0535 0.00036218 -0.013324 -0.0025198 -0.029613 -9.6225 0 0 0.59343 0 1.3816 2.0494 1.5658 0 0
5.1914 0.29213 0.31342 0.4129 0.10607 0 0.22341 0.33242 0.36454 0.37215 0.2819 0.72568 -54.628 0.66574 1.196 0.92791 0.13156 -0.096812 -0.1275 -0.6163 -0.89729 -0.48627 -0.7762 -1.178 -0.88377 -0.00041408 -0.014016 -0.0032712 -0.025382 -8.4886 0 0 0.58552 0 1.3376 2.017 1.5509 0 0
5.1953 0.30908 0.31398 0.86092 0.02258 0 0.16912 0.29955 0.29615 0.33683 0.2679 0.60821 -54.065 0.64729 1.2344 0.96785 0.18822 0.010321 -0.040698 -0.51629 -0.70506 -0.36985 -0.61174 -0.89166 -0.69003 0.00076344 -0.013413 -0.0028923 -0.019932 -7.3539 0 0 0.50678 0 1.3053 1.9953 1.5485 0 0
[truncated: 1,795,012 more chars]
