# Supplementary material for: Dataset from dynamic shake-table testing of five full-scale single leaf and cavity URM walls subjected to out-of-plane two-way bending
Source: Data Brief. 2019 Mar 20;24:103854. doi: 10.1016/j.dib.2019.103854 (PMC6480314; doi:10.1016/j.dib.2019.103854)
Supplement: Multimedia component 2 [file mmc2.zip › DATA/CL-000-RF/Test22.txt]

0 0.0019429 0.0026784 0.0059643 0.0023526 0 -0.0023344 -0.010538 -0.00019266 -0.01034 -0.0015157 -0.0083627 0.039976 0 0 0 0 0 0 0 0 0 0 0 0 0 0 0 0 0 0 0 0.0011637 0 0 0 0 0 0
0.003906 0.0012357 0.0022793 0.004483 0.003203 0 -0.0038017 -0.0071493 -0.0022694 -0.0092392 -0.00070466 -0.0094154 0.022671 0 0 0 0 0 0 0 0 0 0 0 0 0 0 0 0 0 0 0 0.0049111 0 0 0 0 0 0
0.007812 0.001003 0.0010306 -0.0016517 0.0024331 0 -0.003406 -0.0013555 -0.0059135 -0.0029075 -0.00093622 -0.0090286 -0.017691 0 0 0 0 0 0 0 0 0 0 0 0 0 0 0 0 0 0 0 0.0034016 0 0 0 0 0 0
0.011719 0.00068869 -6.1678e-05 -0.010054 0.0012016 0 -0.0016129 0.0061477 -0.0079347 0.0064502 -0.0017179 -0.0057253 -0.057997 0 0 0 0 0 0 0 0 0 0 0 0 0 0 0 0 0 0 0 -5.9988e-05 0 0 0 0 0 0
0.015625 -0.00032525 -0.00031343 -0.017307 0.00053667 0 -0.00012594 0.013009 -0.0051335 0.014102 -0.0025397 -0.00053061 -0.073065 0 0 0 0 0 0 0 0 0 0 0 0 0 0 0 0 0 0 0 -0.0014677 0 0 0 0 0 0
0.019531 -0.0020396 0.00013772 -0.019726 0.00023519 0 -0.00035591 0.01571 0.0017672 0.015356 -0.0027569 0.0032948 -0.054614 0 0 0 0 0 0 0 0 0 0 0 0 0 0 0 0 0 0 0 0.00042118 0 0 0 0 0 0
0.023437 -0.0037007 0.00053057 -0.0146 -0.00056244 0 -0.0020742 0.01186 0.0076766 0.0087322 -0.0015889 0.002825 -0.016672 0 0 0 0 0 0 0 0 0 0 0 0 0 0 0 0 0 0 0 0.0034432 0 0 0 0 0 0
0.027344 -0.0043567 0.00018848 -0.0020381 -0.001941 0 -0.0035089 0.002676 0.0073493 -0.002492 0.0012871 -0.0018863 0.016567 0 0 0 0 0 0 0 0 0 0 0 0 0 0 0 0 0 0 0 0.0043855 0 0 0 0 0 0
0.03125 -0.0036043 -0.00088497 0.013805 -0.0028099 0 -0.0028712 -0.0069175 0.00036544 -0.011885 0.0049604 -0.0074599 0.029071 0 0 0 0 0 0 0 0 0 0 0 0 0 0 0 0 0 0 0 0.0018868 0 0 0 0 0 0
0.035156 -0.0018718 -0.0020367 0.025977 -0.0021601 0 5.5914e-06 -0.011403 -0.0081819 -0.013875 0.0073674 -0.0095456 0.021888 0 0 0 0 0 0 0 0 0 0 0 0 0 0 0 0 0 0 0 -0.002633 0 0 0 0 0 0
0.039062 -4.0183e-05 -0.0025531 0.028633 -0.00049509 0 0.0033931 -0.0086967 -0.012132 -0.0074408 0.0066655 -0.0060325 0.0071688 0 0 0 0 0 0 0 0 0 0 0 0 0 0 0 0 0 0 0 -0.0064089 0 0 0 0 0 0
0.042969 0.001205 -0.0022272 0.021065 0.00042654 0 0.0050686 -0.0015662 -0.0094746 0.0032212 0.002921 0.0013533 -0.0044416 0 0 0 0 0 0 0 0 0 0 0 0 0 0 0 0 0 0 0 -0.0075063 0 0 0 0 0 0
0.046875 0.0017365 -0.0013935 0.0083945 -0.00052264 0 0.0041905 0.0048498 -0.0033714 0.011494 -0.0015538 0.008197 -0.010564 0 0 0 0 0 0 0 0 0 0 0 0 0 0 0 0 0 0 0 -0.0059183 0 0 0 0 0 0
0.050781 0.0018519 -0.00049348 -0.0020592 -0.0024093 0 0.0019651 0.0070959 0.0015211 0.012539 -0.003847 0.010387 -0.013917 0 0 0 0 0 0 0 0 0 0 0 0 0 0 0 0 0 0 0 -0.0030751 0 0 0 0 0 0
0.054687 0.0018901 0.00029406 -0.0058951 -0.0030225 0 0.00046685 0.0053895 0.0032494 0.0060476 -0.002799 0.0068427 -0.01588 0 0 0 0 0 0 0 0 0 0 0 0 0 0 0 0 0 0 0 -0.00057672 0 0 0 0 0 0
0.058594 0.001983 0.00097497 -0.00399 -0.0011836 0 0.000678 0.0022145 0.0031837 -0.0039612 6.0698e-05 0.00016797 -0.015239 0 0 0 0 0 0 0 0 0 0 0 0 0 0 0 0 0 0 0 0.00076856 0 0 0 0 0 0
0.0625 0.0020849 0.0014171 -0.00046798 0.0019007 0 0.001599 -0.00041318 0.0032319 -0.011747 0.0018836 -0.005147 -0.012498 0 0 0 0 0 0 0 0 0 0 0 0 0 0 0 0 0 0 0 0.00109 0 0 0 0 0 0
0.066406 0.0021163 0.0013106 0.001281 0.0037677 0 0.0013275 -0.0020684 0.0033267 -0.01313 0.00093393 -0.0057837 -0.012499 0 0 0 0 0 0 0 0 0 0 0 0 0 0 0 0 0 0 0 0.0009749 0 0 0 0 0 0
0.070312 0.0020027 0.00057764 0.00069981 0.0031324 0 -0.00089499 -0.0028375 0.0019134 -0.0077377 -0.0020951 -0.0018664 -0.020025 0 0 0 0 0 0 0 0 0 0 0 0 0 0 0 0 0 0 0 0.00088719 0 0 0 0 0 0
0.074219 0.0015911 -0.00024869 -0.0010232 0.001034 0 -0.0036954 -0.0021187 -0.0016448 0.00082062 -0.0048844 0.0031558 -0.032425 0 0 0 0 0 0 0 0 0 0 0 0 0 0 0 0 0 0 0 0.00094437 0 0 0 0 0 0
0.078125 0.00063538 -0.00028379 -0.0030509 -0.0004357 0 -0.0047276 0.00075497 -0.0059025 0.0070549 -0.0054401 0.0050398 -0.038688 0 0 0 0 0 0 0 0 0 0 0 0 0 0 0 0 0 0 0 0.0011575 0 0 0 0 0 0
0.082031 -0.001003 0.00085981 -0.0052601 -0.00030933 0 -0.0029537 0.0047791 -0.0087245 0.0070562 -0.003416 0.0019429 -0.028503 0 0 0 0 0 0 0 0 0 0 0 0 0 0 0 0 0 0 0 0.0017733 0 0 0 0 0 0
0.085937 -0.0030498 0.0024559 -0.0068405 0.0005467 0 0.00019588 0.0069824 -0.0093621 0.0012876 2.3036e-05 -0.0041224 -0.0034162 0 0 0 0 0 0 0 0 0 0 0 0 0 0 0 0 0 0 0 0.0031647 0 0 0 0 0 0
0.089844 -0.0047272 0.0030597 -0.0056294 0.00075781 0 0.0020434 0.0047328 -0.0087098 -0.0054625 0.0032081 -0.0087924 0.021918 0 0 0 0 0 0 0 0 0 0 0 0 0 0 0 0 0 0 0 0.0051508 0 0 0 0 0 0
0.09375 -0.0050944 0.0017418 0.00014197 8.6112e-05 0 0.0011902 -0.0013817 -0.0077066 -0.0074399 0.004845 -0.0087323 0.03129 0 0 0 0 0 0 0 0 0 0 0 0 0 0 0 0 0 0 0 0.0064368 0 0 0 0 0 0
0.097656 -0.003677 -0.00094221 0.0092741 -0.00048821 0 -0.0011074 -0.0073393 -0.0061536 -0.0023833 0.004416 -0.0042205 0.020888 0 0 0 0 0 0 0 0 0 0 0 0 0 0 0 0 0 0 0 0.0051463 0 0 0 0 0 0
0.10156 -0.00091765 -0.0032254 0.017426 -0.00014135 0 -0.0021335 -0.0088986 -0.0034925 0.0064863 0.0023369 0.0011653 0.0020344 0 0 0 0 0 0 0 0 0 0 0 0 0 0 0 0 0 0 0 0.00050151 0 0 0 0 0 0
0.10547 0.0019662 -0.0034962 0.020278 0.00076204 0 -0.00038405 -0.0053279 -0.00036696 0.012827 -9.2311e-05 0.0034908 -0.0098624 0 0 0 0 0 0 0 0 0 0 0 0 0 0 0 0 0 0 0 -0.0057453 0 0 0 0 0 0
0.10938 0.0036968 -0.001566 0.017109 0.0012098 0 0.0028815 6.3193e-05 0.0013751 0.012126 -0.0012778 0.0015801 -0.008815 0 0 0 0 0 0 0 0 0 0 0 0 0 0 0 0 0 0 0 -0.0098888 0 0 0 0 0 0
0.11328 0.0037301 0.0012502 0.010994 0.00087501 0 0.0047463 0.0031576 0.00060592 0.0051374 -0.0004433 -0.0022382 -0.00093125 0 0 0 0 0 0 0 0 0 0 0 0 0 0 0 0 0 0 0 -0.0090006 0 0 0 0 0 0
0.11719 0.0025389 0.0032146 0.0053263 0.00050674 0 0.0033458 0.0027789 -0.0015238 -0.0030368 0.0016048 -0.0042226 0.0049906 0 0 0 0 0 0 0 0 0 0 0 0 0 0 0 0 0 0 0 -0.0036431 0 0 0 0 0 0
0.12109 0.001189 0.003388 0.00045393 0.00088127 0 -0.00042555 0.0012732 -0.0025726 -0.0071801 0.0030263 -0.0022491 0.0074668 0 0 0 0 0 0 0 0 0 0 0 0 0 0 0 0 0 0 0 0.0021518 0 0 0 0 0 0
0.125 0.00056152 0.0020243 -0.0057761 0.0016621 0 -0.0037973 0.0016325 -0.0015192 -0.005732 0.002577 0.0027164 0.011936 0 0 0 0 0 0 0 0 0 0 0 0 0 0 0 0 0 0 0 0.0040908 0 0 0 0 0 0
0.12891 0.00081485 6.9019e-05 -0.014196 0.0016707 0 -0.0046513 0.004377 -5.19e-05 -0.0011084 0.00075452 0.0076587 0.021656 0 0 0 0 0 0 0 0 0 0 0 0 0 0 0 0 0 0 0 0.0013168 0 0 0 0 0 0
0.13281 0.0014221 -0.0015658 -0.021753 0.00031971 0 -0.0032471 0.0073568 -0.00065551 0.0030207 -0.00083734 0.0098819 0.031699 0 0 0 0 0 0 0 0 0 0 0 0 0 0 0 0 0 0 0 -0.0028964 0 0 0 0 0 0
0.13672 0.0016428 -0.0023598 -0.023589 -0.0015364 0 -0.0016331 0.0082771 -0.0034375 0.0045789 -0.0013166 0.0086754 0.033755 0 0 0 0 0 0 0 0 0 0 0 0 0 0 0 0 0 0 0 -0.0042387 0 0 0 0 0 0
0.14063 0.0010173 -0.0021734 -0.017919 -0.0024509 0 -0.0015355 0.0069175 -0.005388 0.0037295 -0.0014723 0.0052223 0.026094 0 0 0 0 0 0 0 0 0 0 0 0 0 0 0 0 0 0 0 -0.0013423 0 0 0 0 0 0
0.14453 -0.00041453 -0.0011957 -0.0084119 -0.0020005 0 -0.0028544 0.0047206 -0.0032809 0.0015937 -0.0026029 0.0013175 0.016366 0 0 0 0 0 0 0 0 0 0 0 0 0 0 0 0 0 0 0 0.0031732 0 0 0 0 0 0
0.14844 -0.0021787 4.7555e-05 -0.0011571 -0.0012431 0 -0.0040629 0.0026311 0.0026805 -0.00098854 -0.0044824 -0.0017816 0.013164 0 0 0 0 0 0 0 0 0 0 0 0 0 0 0 0 0 0 0 0.0054808 0 0 0 0 0 0
0.15234 -0.0035769 0.00084296 0.00090846 -0.001418 0 -0.0038449 1.2919e-05 0.0084585 -0.0034362 -0.0049829 -0.0036103 0.016039 0 0 0 0 0 0 0 0 0 0 0 0 0 0 0 0 0 0 0 0.0042227 0 0 0 0 0 0
0.15625 -0.003956 0.00071391 0.00031226 -0.0024003 0 -0.0022514 -0.0039916 0.009691 -0.0048014 -0.0022406 -0.0041328 0.016375 0 0 0 0 0 0 0 0 0 0 0 0 0 0 0 0 0 0 0 0.0013981 0 0 0 0 0 0
0.16016 -0.0030118 -0.00018233 0.0017032 -0.0027862 0 -0.00040096 -0.0083732 0.0056589 -0.0039022 0.0027619 -0.0034486 0.0090052 0 0 0 0 0 0 0 0 0 0 0 0 0 0 0 0 0 0 0 -0.00017373 0 0 0 0 0 0
0.16406 -0.0010221 -0.0011307 0.0064953 -0.0015993 0 0.00070024 -0.010218 -0.00021026 -0.00042148 0.0062526 -0.0018464 0.00092965 0 0 0 0 0 0 0 0 0 0 0 0 0 0 0 0 0 0 0 0.00011932 0 0 0 0 0 0
0.16797 0.0012038 -0.0014379 0.011248 0.00035026 0 0.00092127 -0.0072743 -0.0035825 0.0042487 0.0048799 8.8162e-05 0.0053582 0 0 0 0 0 0 0 0 0 0 0 0 0 0 0 0 0 0 0 0.00040399 0 0 0 0 0 0
0.17188 0.0027525 -0.00099355 0.011403 0.0011266 0 0.00074091 -0.00062241 -0.0027844 0.0075829 -0.00090521 0.0016515 0.025933 0 0 0 0 0 0 0 0 0 0 0 0 0 0 0 0 0 0 0 -0.0011347 0 0 0 0 0 0
0.17578 0.0031746 -0.00027051 0.0061963 -0.0002644 0 0.00049038 0.0055221 0.00060039 0.0076165 -0.0068461 0.0023948 0.048773 0 0 0 0 0 0 0 0 0 0 0 0 0 0 0 0 0 0 0 -0.0039027 0 0 0 0 0 0
0.17969 0.0027397 0.00020335 -0.00054589 -0.0026709 0 2.2309e-05 0.0070658 0.0039687 0.004286 -0.0085467 0.0023001 0.05329 0 0 0 0 0 0 0 0 0 0 0 0 0 0 0 0 0 0 0 -0.0054116 0 0 0 0 0 0
0.18359 0.0021294 0.00031623 -0.0044086 -0.0038408 0 -0.00091602 0.003456 0.0059008 -0.00066271 -0.0053265 0.0015964 0.032435 0 0 0 0 0 0 0 0 0 0 0 0 0 0 0 0 0 0 0 -0.0040444 0 0 0 0 0 0
0.1875 0.0018216 0.00031003 -0.0047134 -0.002645 0 -0.0021452 -0.0018855 0.0062391 -0.0048842 -0.00052893 0.00050707 0.0012912 0 0 0 0 0 0 0 0 0 0 0 0 0 0 0 0 0 0 0 -0.00094209 0 0 0 0 0 0
0.19141 0.0017219 0.00033747 -0.0046304 -0.00013814 0 -0.0030116 -0.0044422 0.0048535 -0.0066266 0.001869 -0.00070675 -0.016161 0 0 0 0 0 0 0 0 0 0 0 0 0 0 0 0 0 0 0 0.0011065 0 0 0 0 0 0
0.19531 0.001365 0.00021429 -0.0073317 0.0015862 0 -0.0029093 -0.0021382 0.0013017 -0.0052336 0.0008478 -0.0014822 -0.0094779 0 0 0 0 0 0 0 0 0 0 0 0 0 0 0 0 0 0 0 0.00054548 0 0 0 0 0 0
0.19922 0.00044384 -0.0003256 -0.012566 0.0014268 0 -0.0018441 0.0034274 -0.0039906 -0.0011868 -0.0012872 -0.0009855 0.0094029 0 0 0 0 0 0 0 0 0 0 0 0 0 0 0 0 0 0 0 -0.0014393 0 0 0 0 0 0
0.20313 -0.00087624 -0.0011914 -0.017095 6.6492e-05 0 -0.00051172 0.0086425 -0.008763 0.0039027 -0.0016855 0.0012453 0.019613 0 0 0 0 0 0 0 0 0 0 0 0 0 0 0 0 0 0 0 -0.0023565 0 0 0 0 0 0
0.20703 -0.0021341 -0.0018744 -0.017925 -0.0010932 0 0.00016897 0.010557 -0.0099946 0.0075335 0.00026776 0.0044812 0.01241 0 0 0 0 0 0 0 0 0 0 0 0 0 0 0 0 0 0 0 -0.0011246 0 0 0 0 0 0
0.21094 -0.0029818 -0.0018944 -0.014514 -0.0014732 0 -0.00031371 0.0083627 -0.006475 0.0072899 0.0028356 0.0067526 -0.0022422 0 0 0 0 0 0 0 0 0 0 0 0 0 0 0 0 0 0 0 0.00089867 0 0 0 0 0 0
0.21484 -0.0033635 -0.0012859 -0.0080517 -0.001653 0 -0.001704 0.0030977 -0.00031247 0.0024211 0.0040427 0.0060511 -0.0091952 0 0 0 0 0 0 0 0 0 0 0 0 0 0 0 0 0 0 0 0.0015664 0 0 0 0 0 0
0.21875 -0.0033321 -0.00058368 0.00034336 -0.002361 0 -0.0030897 -0.0033751 0.004406 -0.0050938 0.0034466 0.0020609 -0.0054917 0 0 0 0 0 0 0 0 0 0 0 0 0 0 0 0 0 0 0 0.00031541 0 0 0 0 0 0
0.22266 -0.0028199 -0.00030637 0.0096997 -0.0034525 0 -0.0034099 -0.0090267 0.0047864 -0.01119 0.0019219 -0.0031005 -0.0020171 0 0 0 0 0 0 0 0 0 0 0 0 0 0 0 0 0 0 0 -0.0013511 0 0 0 0 0 0
0.22656 -0.0017115 -0.00047394 0.017609 -0.004023 0 -0.0020979 -0.011926 0.0012869 -0.012052 0.00028844 -0.006095 -0.0083846 0 0 0 0 0 0 0 0 0 0 0 0 0 0 0 0 0 0 0 -0.0016565 0 0 0 0 0 0
0.23047 -0.00014962 -0.00064279 0.019906 -0.003387 0 0.0004931 -0.01076 -0.0029589 -0.0066336 -0.0013459 -0.0048493 -0.01919 0 0 0 0 0 0 0 0 0 0 0 0 0 0 0 0 0 0 0 -0.00048937 0 0 0 0 0 0
0.23438 0.0013425 -0.00038185 0.013462 -0.0017489 0 0.0031843 -0.0057524 -0.004818 0.0024564 -0.0029872 -0.00033384 -0.018124 0 0 0 0 0 0 0 0 0 0 0 0 0 0 0 0 0 0 0 0.00067041 0 0 0 0 0 0
0.23828 0.0021708 0.00032072 -8.8828e-05 7.5583e-05 0 0.0046112 0.00084612 -0.0034134 0.010408 -0.0040804 0.0039781 0.0039408 0 0 0 0 0 0 0 0 0 0 0 0 0 0 0 0 0 0 0 0.00063065 0 0 0 0 0 0
0.24219 0.0021456 0.0010956 -0.01397 0.0013992 0 0.0040394 0.0056177 -0.00031078 0.013037 -0.003886 0.0047137 0.036881 0 0 0 0 0 0 0 0 0 0 0 0 0 0 0 0 0 0 0 -5.7636e-05 0 0 0 0 0 0
0.24609 0.0016134 0.0015563 -0.020707 0.002025 0 0.0017922 0.0060458 0.0020441 0.0091877 -0.0024619 0.0012112 0.059009 0 0 0 0 0 0 0 0 0 0 0 0 0 0 0 0 0 0 0 0.00024635 0 0 0 0 0 0
0.25 0.0010802 0.0015787 -0.01785 0.0020561 0 -0.001023 0.0023552 0.0021199 0.0013359 -0.00088187 -0.0040039 0.056857 0 0 0 0 0 0 0 0 0 0 0 0 0 0 0 0 0 0 0 0.002241 0 0 0 0 0 0
0.25391 0.00071952 0.00127 -0.0096531 0.0016564 0 -0.0032511 -0.0024432 8.8875e-05 -0.0058898 -0.00025194 -0.0072476 0.036532 0 0 0 0 0 0 0 0 0 0 0 0 0 0 0 0 0 0 0 0.0045708 0 0 0 0 0 0
0.25781 0.00029304 0.00077149 -0.0031156 0.0010988 0 -0.0042978 -0.0045767 -0.0026112 -0.0083865 -0.00063891 -0.0065137 0.015678 0 0 0 0 0 0 0 0 0 0 0 0 0 0 0 0 0 0 0 0.004965 0 0 0 0 0 0
0.26172 -0.00046249 0.00017122 -0.0021716 0.00082231 0 -0.0041992 -0.00219 -0.0044036 -0.0049869 -0.0011653 -0.0028309 0.0058103 0 0 0 0 0 0 0 0 0 0 0 0 0 0 0 0 0 0 0 0.0025433 0 0 0 0 0 0
0.26563 -0.0014539 -0.00041404 -0.005307 0.001116 0 -0.0032679 0.0033356 -0.0045951 0.001814 -0.0010712 0.0007955 0.0038652 0 0 0 0 0 0 0 0 0 0 0 0 0 0 0 0 0 0 0 -0.0010563 0 0 0 0 0 0
0.26953 -0.0023013 -0.00077075 -0.0081019 0.0016592 0 -0.0017739 0.0084155 -0.0036381 0.0073933 -0.00038018 0.0017982 9.8831e-05 0 0 0 0 0 0 0 0 0 0 0 0 0 0 0 0 0 0 0 -0.0029291 0 0 0 0 0 0
0.27344 -0.0027489 -0.00070229 -0.0074346 0.0015985 0 4.7885e-05 0.0098132 -0.0024704 0.0080052 0.00056637 -0.00016393 -0.0087564 0 0 0 0 0 0 0 0 0 0 0 0 0 0 0 0 0 0 0 -0.0014195 0 0 0 0 0 0
0.27734 -0.0028896 -0.00025194 -0.0032363 0.0003597 0 0.0018151 0.0067534 -0.0015297 0.0033374 0.001858 -0.0032632 -0.01656 0 0 0 0 0 0 0 0 0 0 0 0 0 0 0 0 0 0 0 0.0023771 0 0 0 0 0 0
0.28125 -0.0029097 0.00020706 0.0029228 -0.0015603 0 0.0030044 0.0011201 -0.00044828 -0.0032312 0.0038014 -0.0050582 -0.017191 0 0 0 0 0 0 0 0 0 0 0 0 0 0 0 0 0 0 0 0.0054153 0 0 0 0 0 0
0.28516 -0.0026771 0.00016821 0.0097579 -0.0027949 0 0.0032662 -0.0041349 0.0011707 -0.0070019 0.0058927 -0.0042144 -0.013724 0 0 0 0 0 0 0 0 0 0 0 0 0 0 0 0 0 0 0 0.0050535 0 0 0 0 0 0
0.28906 -0.0017535 -0.00062267 0.016336 -0.0023075 0 0.0027523 -0.0069238 0.0027628 -0.0053244 0.0065166 -0.0012496 -0.015469 0 0 0 0 0 0 0 0 0 0 0 0 0 0 0 0 0 0 0 0.0010155 0 0 0 0 0 0
0.29297 6.4249e-05 -0.0018744 0.020926 -0.00044674 0 0.0020639 -0.0068703 0.0029758 0.00050916 0.0042959 0.0019557 -0.025904 0 0 0 0 0 0 0 0 0 0 0 0 0 0 0 0 0 0 0 -0.004475 0 0 0 0 0 0
0.29688 0.0022458 -0.0028051 0.021035 0.0012719 0 0.0017716 -0.0048243 0.0012055 0.0062463 -0.00010185 0.0034015 -0.035879 0 0 0 0 0 0 0 0 0 0 0 0 0 0 0 0 0 0 0 -0.0083023 0 0 0 0 0 0
0.30078 0.003724 -0.0025899 0.015374 0.001516 0 0.0019084 -0.0019126 -0.0011263 0.0077679 -0.0039052 0.0022306 -0.031251 0 0 0 0 0 0 0 0 0 0 0 0 0 0 0 0 0 0 0 -0.0085178 0 0 0 0 0 0
0.30469 0.0037354 -0.00096877 0.0056938 0.00030507 0 0.0019168 0.00095954 -0.001405 0.0039901 -0.0044823 -0.0006505 -0.0079578 0 0 0 0 0 0 0 0 0 0 0 0 0 0 0 0 0 0 0 -0.0054389 0 0 0 0 0 0
0.30859 0.002509 0.0014024 -0.003953 -0.0011146 0 0.0011467 0.0030758 0.0015223 -0.0024762 -0.00179 -0.0030114 0.021378 0 0 0 0 0 0 0 0 0 0 0 0 0 0 0 0 0 0 0 -0.0011923 0 0 0 0 0 0
0.3125 0.0010787 0.0032101 -0.010208 -0.0014729 0 -0.00050197 0.0039128 0.0055527 -0.0072441 0.001589 -0.002724 0.037116 0 0 0 0 0 0 0 0 0 0 0 0 0 0 0 0 0 0 0 0.0018285 0 0 0 0 0 0
0.31641 0.00035516 0.0033141 -0.012709 -0.00053345 0 -0.002355 0.0034776 0.0067586 -0.0071792 0.0029751 0.00061191 0.029755 0 0 0 0 0 0 0 0 0 0 0 0 0 0 0 0 0 0 0 0.0024733 0 0 0 0 0 0
0.32031 0.000359 0.0016198 -0.013336 0.00090437 0 -0.0033935 0.0025254 0.0031497 -0.0024359 0.0020446 0.0050615 0.0082493 0 0 0 0 0 0 0 0 0 0 0 0 0 0 0 0 0 0 0 0.0013219 0 0 0 0 0 0
0.32422 0.0003557 -0.00072502 -0.01335 0.0018304 0 -0.0030239 0.0020553 -0.0029866 0.0037886 0.00065816 0.0074886 -0.0081072 0 0 0 0 0 0 0 0 0 0 0 0 0 0 0 0 0 0 0 -5.2366e-05 0 0 0 0 0 0
0.32813 -0.00029826 -0.0020915 -0.011666 0.0017727 0 -0.0015712 0.0022831 -0.0069112 0.0075025 0.00046703 0.0058193 -0.0062141 0 0 0 0 0 0 0 0 0 0 0 0 0 0 0 0 0 0 0 -0.00034881 0 0 0 0 0 0
0.33203 -0.0014887 -0.0015817 -0.0062024 0.00091866 0 -7.1521e-05 0.0021539 -0.0059095 0.0065857 0.0011407 0.00070641 0.010815 0 0 0 0 0 0 0 0 0 0 0 0 0 0 0 0 0 0 0 0.00065727 0 0 0 0 0 0
0.33594 -0.0024999 0.00028528 0.0031769 -0.00020198 0 0.00050443 0.00019324 -0.0018788 0.0020628 0.0011738 -0.0048531 0.027904 0 0 0 0 0 0 0 0 0 0 0 0 0 0 0 0 0 0 0 0.0022408 0 0 0 0 0 0
0.33984 -0.0027432 0.0020099 0.013357 -0.0010384 0 -6.3471e-06 -0.003863 0.00074024 -0.0028388 9.5116e-05 -0.0077354 0.031274 0 0 0 0 0 0 0 0 0 0 0 0 0 0 0 0 0 0 0 0.0034121 0 0 0 0 0 0
0.34375 -0.0022476 0.0023134 0.019826 -0.0012263 0 -0.00085595 -0.0082692 -0.00046097 -0.0050791 -0.00075592 -0.0069113 0.018921 0 0 0 0 0 0 0 0 0 0 0 0 0 0 0 0 0 0 0 0.0034599 0 0 0 0 0 0
0.34766 -0.0014511 0.0010778 0.019978 -0.0007879 0 -0.0010146 -0.010334 -0.0036331 -0.0038264 7.8786e-05 -0.0038363 0.00081184 0 0 0 0 0 0 0 0 0 0 0 0 0 0 0 0 0 0 0 0.0020784 0 0 0 0 0 0
0.35156 -0.0006346 -0.00072811 0.014862 -0.00022544 0 -1.6023e-05 -0.0085765 -0.0050451 -0.00063803 0.0020733 -0.00085867 -0.0095266 0 0 0 0 0 0 0 0 0 0 0 0 0 0 0 0 0 0 0 -0.00061598 0 0 0 0 0 0
0.35547 0.00030706 -0.0019471 0.0080392 -0.00021901 0 0.0016789 -0.0039863 -0.0032242 0.0021258 0.0028957 0.00073658 -0.0045617 0 0 0 0 0 0 0 0 0 0 0 0 0 0 0 0 0 0 0 -0.0038957 0 0 0 0 0 0
0.35938 0.0015243 -0.0020787 0.0028784 -0.00097116 0 0.0030748 0.00080831 -0.00018861 0.0031353 0.00089509 0.0012862 0.013078 0 0 0 0 0 0 0 0 0 0 0 0 0 0 0 0 0 0 0 -0.006355 0 0 0 0 0 0
0.36328 0.0027662 -0.0013958 0.00059529 -0.001812 0 0.0034076 0.0036477 0.0013927 0.0026116 -0.0028969 0.0016995 0.033379 0 0 0 0 0 0 0 0 0 0 0 0 0 0 0 0 0 0 0 -0.0065148 0 0 0 0 0 0
0.36719 0.0034193 -0.00044859 0.00015653 -0.0016572 0 0.0026201 0.0042001 0.0014985 0.0013684 -0.0056272 0.0021857 0.045612 0 0 0 0 0 0 0 0 0 0 0 0 0 0 0 0 0 0 0 -0.0040047 0 0 0 0 0 0
0.37109 0.0030469 0.00040875 -0.00046418 -6.1404e-05 0 0.001221 0.00347 0.0024517 -0.00033284 -0.0054612 0.0021595 0.044169 0 0 0 0 0 0 0 0 0 0 0 0 0 0 0 0 0 0 0 -0.00027525 0 0 0 0 0 0
0.375 0.0018426 0.0010581 -0.0027901 0.0021847 0 -0.00019694 0.0023406 0.0053879 -0.0027861 -0.0032458 0.0012586 0.030354 0 0 0 0 0 0 0 0 0 0 0 0 0 0 0 0 0 0 0 0.0021997 0 0 0 0 0 0
0.37891 0.0004819 0.0014041 -0.0068593 0.0036583 0 -0.0012644 0.00090515 0.0079556 -0.0057707 -0.0012273 0.00013905 0.01011 0 0 0 0 0 0 0 0 0 0 0 0 0 0 0 0 0 0 0 0.0019177 0 0 0 0 0 0
0.38281 -0.00048961 0.0013192 -0.011116 0.0035999 0 -0.0017786 -0.00080735 0.0064539 -0.0078072 -0.0004792 1.1311e-05 -0.0096564 0 0 0 0 0 0 0 0 0 0 0 0 0 0 0 0 0 0 0 -0.00021487 0 0 0 0 0 0
0.38672 -0.0010876 0.00083092 -0.01334 0.002561 0 -0.0015649 -0.0019111 0.00031234 -0.0069238 -8.2853e-05 0.0013678 -0.023326 0 0 0 0 0 0 0 0 0 0 0 0 0 0 0 0 0 0 0 -0.0015781 0 0 0 0 0 0
0.39063 -0.0017039 0.00023636 -0.012255 0.0017013 0 -0.00059276 -0.0010575 -0.0063264 -0.0025089 0.0011483 0.003322 -0.027082 0 0 0 0 0 0 0 0 0 0 0 0 0 0 0 0 0 0 0 -0.00027563 0 0 0 0 0 0
0.39453 -0.0025465 -0.00010666 -0.008642 0.0015131 0 0.00074411 0.0019371 -0.0082183 0.0035069 0.0027547 0.0043475 -0.019597 0 0 0 0 0 0 0 0 0 0 0 0 0 0 0 0 0 0 0 0.0029566 0 0 0 0 0 0
0.39844 -0.0033343 -0.00012539 -0.0047129 0.0014007 0 0.001639 0.005019 -0.0042326 0.0075116 0.0030704 0.0036784 -0.0039614 0 0 0 0 0 0 0 0 0 0 0 0 0 0 0 0 0 0 0 0.0053354 0 0 0 0 0 0
0.40234 -0.0035632 -9.686e-05 -0.0019436 0.00056092 0 0.0014141 0.0049532 0.0014902 0.0066793 0.0015513 0.0019221 0.011304 0 0 0 0 0 0 0 0 0 0 0 0 0 0 0 0 0 0 0 0.0046619 0 0 0 0 0 0
0.40625 -0.0030227 -0.00031593 0.00059828 -0.00089997 0 0.00020874 -5.8528e-06 0.0037906 0.001121 -1.0208e-05 0.00030414 0.015555 0 0 0 0 0 0 0 0 0 0 0 0 0 0 0 0 0 0 0 0.00143 0 0 0 0 0 0
0.41016 -0.0019882 -0.00073168 0.0053409 -0.0019501 0 -0.000906 -0.0081615 0.001578 -0.0059964 0.00077054 -0.00056078 0.0034018 0 0 0 0 0 0 0 0 0 0 0 0 0 0 0 0 0 0 0 -0.0017009 0 0 0 0 0 0
0.41406 -0.00090591 -0.00097736 0.013055 -0.0017464 0 -0.00067486 -0.01507 -0.0016532 -0.010432 0.0039372 -0.0010363 -0.019588 0 0 0 0 0 0 0 0 0 0 0 0 0 0 0 0 0 0 0 -0.0025091 0 0 0 0 0 0
0.41797 4.2751e-05 -0.00076498 0.020538 -0.0005576 0 0.001278 -0.016509 -0.0021044 -0.0094768 0.0065824 -0.0016764 -0.039311 0 0 0 0 0 0 0 0 0 0 0 0 0 0 0 0 0 0 0 -0.0012071 0 0 0 0 0 0
0.42188 0.0010041 -0.00018901 0.022074 0.00060012 0 0.0040019 -0.011372 0.00028227 -0.0034696 0.0056509 -0.0023049 -0.043376 0 0 0 0 0 0 0 0 0 0 0 0 0 0 0 0 0 0 0 0.00015457 0 0 0 0 0 0
0.42578 0.0021002 0.00039636 0.014156 0.0011572 0 0.0058228 -0.0023109 0.0024288 0.0045336 0.0012831 -0.0021062 -0.030787 0 0 0 0 0 0 0 0 0 0 0 0 0 0 0 0 0 0 0 8.2482e-05 0 0 0 0 0 0
0.42969 0.0031014 0.00074501 -0.00065566 0.0015447 0 0.005516 0.0061192 0.0021992 0.010501 -0.0030421 -0.00066953 -0.012106 0 0 0 0 0 0 0 0 0 0 0 0 0 0 0 0 0 0 0 -0.00082914 0 0 0 0 0 0
0.43359 0.0035274 0.00087572 -0.014671 0.0024206 0 0.0031098 0.010218 0.00083245 0.011524 -0.0039027 0.0012167 3.198e-05 0 0 0 0 0 0 0 0 0 0 0 0 0 0 0 0 0 0 0 -0.00084504 0 0 0 0 0 0
0.4375 0.0030867 0.00086521 -0.02053 0.0035451 0 -0.00022396 0.0089539 0.000863 0.0072492 -0.0012793 0.0020356 0.00076515 0 0 0 0 0 0 0 0 0 0 0 0 0 0 0 0 0 0 0 0.00066491 0 0 0 0 0 0
0.44141 0.0019731 0.00061423 -0.016631 0.0037896 0 -0.0029677 0.0040466 0.0022962 -1.9185e-05 0.0017121 0.0009524 -0.0059157 0 0 0 0 0 0 0 0 0 0 0 0 0 0 0 0 0 0 0 0.0022942 0 0 0 0 0 0
0.44531 0.00069201 -3.6037e-05 -0.0078953 0.0024258 0 -0.0040956 -0.0013034 0.0020313 -0.0065889 0.0022765 -0.0012167 -0.014212 0 0 0 0 0 0 0 0 0 0 0 0 0 0 0 0 0 0 0 0.002097 0 0 0 0 0 0
0.44922 -0.00039111 -0.00094303 -0.0014586 0.00020268 0 -0.003479 -0.0041865 -0.0023746 -0.0093835 0.00071884 -0.0025065 -0.02252 0 0 0 0 0 0 0 0 0 0 0 0 0 0 0 0 0 0 0 -0.00013041 0 0 0 0 0 0
0.45313 -0.0012907 -0.001559 -0.001276 -0.0011928 0 -0.0017926 -0.0034499 -0.0089368 -0.0075461 -0.0003792 -0.0014132 -0.031643 0 0 0 0 0 0 0 0 0 0 0 0 0 0 0 0 0 0 0 -0.0023603 0 0 0 0 0 0
0.45703 -0.0021888 -0.0013517 -0.0060447 -0.00086753 0 -8.1676e-05 -0.00022297 -0.012249 -0.002697 0.00063269 0.001781 -0.038825 0 0 0 0 0 0 0 0 0 0 0 0 0 0 0 0 0 0 0 -0.002276 0 0 0 0 0 0
0.46094 -0.0030412 -0.00037826 -0.011339 0.00025745 0 0.00081922 0.0028321 -0.0087583 0.0022295 0.0026596 0.0050968 -0.036989 0 0 0 0 0 0 0 0 0 0 0 0 0 0 0 0 0 0 0 0.00038553 0 0 0 0 0 0
0.46484 -0.0034736 0.00063572 -0.013243 0.00036487 0 0.00076442 0.0032246 -0.00075895 0.0047247 0.003374 0.0062654 -0.022275 0 0 0 0 0 0 0 0 0 0 0 0 0 0 0 0 0 0 0 0.003561 0 0 0 0 0 0
0.46875 -0.0031082 0.00088027 -0.01039 -0.0013245 0 0.00034215 0.00023967 0.0053603 0.0039368 0.0020421 0.0043519 -0.0016547 0 0 0 0 0 0 0 0 0 0 0 0 0 0 0 0 0 0 0 0.0048791 0 0 0 0 0 0
0.47266 -0.0019714 0.0001587 -0.0037477 -0.0037059 0 0.00033915 -0.0046883 0.0050126 0.00085025 0.00024475 0.00044167 0.0099585 0 0 0 0 0 0 0 0 0 0 0 0 0 0 0 0 0 0 0 0.0037642 0 0 0 0 0 0
0.47656 -0.00053218 -0.00098944 0.004393 -0.0049513 0 0.00098038 -0.0090737 -0.00055319 -0.0024366 -0.00026206 -0.0030226 0.0028354 0 0 0 0 0 0 0 0 0 0 0 0 0 0 0 0 0 0 0 0.0014905 0 0 0 0 0 0
0.48047 0.00068346 -0.0018088 0.011068 -0.004366 0 0.0016558 -0.011016 -0.0059792 -0.0038714 0.00016929 -0.0038014 -0.01696 0 0 0 0 0 0 0 0 0 0 0 0 0 0 0 0 0 0 0 -0.00055339 0 0 0 0 0 0
0.48438 0.0014975 -0.0018998 0.013288 -0.0029005 0 0.0015132 -0.0101 -0.0070951 -0.0026016 -0.00048674 -0.001365 -0.031592 0 0 0 0 0 0 0 0 0 0 0 0 0 0 0 0 0 0 0 -0.0021818 0 0 0 0 0 0
0.48828 0.0020898 -0.0012987 0.0094256 -0.0018643 0 0.0004202 -0.0071033 -0.0042334 0.00037338 -0.0032281 0.0026172 -0.027599 0 0 0 0 0 0 0 0 0 0 0 0 0 0 0 0 0 0 0 -0.003812 0 0 0 0 0 0
0.49219 0.0026362 -0.00017647 0.00073304 -0.0014381 0 -0.00072602 -0.003125 -0.00071284 0.0026192 -0.0063273 0.0052762 -0.0084048 0 0 0 0 0 0 0 0 0 0 0 0 0 0 0 0 0 0 0 -0.0049349 0 0 0 0 0 0
0.49609 0.0030042 0.0013057 -0.0087908 -0.00071901 0 -0.00081684 0.00095952 0.001069 0.0019007 -0.0068535 0.0045711 0.0095333 0 0 0 0 0 0 0 0 0 0 0 0 0 0 0 0 0 0 0 -0.00392 0 0 0 0 0 0
0.5 0.0028542 0.0027756 -0.014879 0.0008507 0 0.00025074 0.0044976 0.0015131 -0.0018625 -0.0038964 0.0009743 0.013059 0 0 0 0 0 0 0 0 0 0 0 0 0 0 0 0 0 0 0 0.0001267 0 0 0 0 0 0
0.50391 0.0020319 0.0034947 -0.016064 0.0024847 0 0.0012658 0.0069484 0.0022392 -0.0059934 0.00012119 -0.0026369 0.0045162 0 0 0 0 0 0 0 0 0 0 0 0 0 0 0 0 0 0 0 0.005437 0 0 0 0 0 0
0.50781 0.00080149 0.0027637 -0.014445 0.0027716 0 0.00079345 0.0080188 0.0036093 -0.0068205 0.0016526 -0.0031337 -0.0020257 0 0 0 0 0 0 0 0 0 0 0 0 0 0 0 0 0 0 0 0.0081936 0 0 0 0 0 0
0.51172 -0.00035368 0.00069165 -0.013208 0.0013237 0 -0.0013321 0.0078332 0.0043705 -0.002789 -0.0004891 0.00018929 0.0043664 0 0 0 0 0 0 0 0 0 0 0 0 0 0 0 0 0 0 0 0.0057918 0 0 0 0 0 0
0.51563 -0.0011524 -0.0015251 -0.013155 -0.00059876 0 -0.0036647 0.0067444 0.0034172 0.0037246 -0.0040097 0.0047109 0.021129 0 0 0 0 0 0 0 0 0 0 0 0 0 0 0 0 0 0 0 -0.00026139 0 0 0 0 0 0
0.51953 -0.0016962 -0.0023668 -0.01175 -0.0013007 0 -0.0044112 0.0048982 0.001184 0.0078612 -0.0054503 0.0063964 0.035873 0 0 0 0 0 0 0 0 0 0 0 0 0 0 0 0 0 0 0 -0.0050426 0 0 0 0 0 0
0.52344 -0.0022145 -0.0012791 -0.0058057 -0.00039171 0 -0.0030898 0.0021299 -0.0009505 0.006154 -0.0034264 0.0031335 0.038594 0 0 0 0 0 0 0 0 0 0 0 0 0 0 0 0 0 0 0 -0.0044057 0 0 0 0 0 0
0.52734 -0.0026724 0.00073847 0.0046876 0.00088412 0 -0.00090544 -0.0015303 -0.0021841 -0.00043056 0.00045488 -0.0033343 0.029437 0 0 0 0 0 0 0 0 0 0 0 0 0 0 0 0 0 0 0 0.0010879 0 0 0 0 0 0
0.53125 -0.0027032 0.0019226 0.015416 0.0010672 0 0.00052215 -0.0052837 -0.0027063 -0.0070798 0.0035452 -0.0086345 0.015769 0 0 0 0 0 0 0 0 0 0 0 0 0 0 0 0 0 0 0 0.0063995 0 0 0 0 0 0
0.53516 -0.0019749 0.0012617 0.020654 2.0215e-05 0 0.00072601 -0.0077329 -0.0027343 -0.008972 0.0045879 -0.0091605 0.004113 0 0 0 0 0 0 0 0 0 0 0 0 0 0 0 0 0 0 0 0.0064796 0 0 0 0 0 0
0.53906 -0.0006057 -0.00066217 0.017784 -0.0011097 0 0.00063823 -0.0078513 -0.0018294 -0.0050455 0.0041873 -0.0047388 -0.0039523 0 0 0 0 0 0 0 0 0 0 0 0 0 0 0 0 0 0 0 0.00090966 0 0 0 0 0 0
0.54297 0.00083458 -0.0022608 0.0094122 -0.0013366 0 0.001355 -0.005824 0.00034899 0.0014863 0.0033659 0.0015842 -0.0095812 0 0 0 0 0 0 0 0 0 0 0 0 0 0 0 0 0 0 0 -0.0056486 0 0 0 0 0 0
0.54688 0.001771 -0.0023358 0.0012998 -0.00092859 0 0.0028415 -0.0028397 0.0028874 0.0060331 0.0022599 0.0061594 -0.013224 0 0 0 0 0 0 0 0 0 0 0 0 0 0 0 0 0 0 0 -0.0076447 0 0 0 0 0 0
0.55078 0.002077 -0.00096885 -0.0020212 -0.00089511 0 0.0039732 -3.8688e-05 0.003952 0.0061454 0.0004008 0.0072969 -0.014547 0 0 0 0 0 0 0 0 0 0 0 0 0 0 0 0 0 0 0 -0.0035531 0 0 0 0 0 0
0.55469 0.0020824 0.00078379 -0.00022484 -0.0015698 0 0.0037718 0.0022277 0.0026826 0.0027305 -0.002093 0.0057603 -0.014295 0 0 0 0 0 0 0 0 0 0 0 0 0 0 0 0 0 0 0 0.0029928 0 0 0 0 0 0
0.55859 0.0021478 0.0018865 0.0033906 -0.0020625 0 0.0023947 0.0040561 0.000474 -0.0014774 -0.0041106 0.0033499 -0.014038 0 0 0 0 0 0 0 0 0 0 0 0 0 0 0 0 0 0 0 0.0066822 0 0 0 0 0 0
0.5625 0.0022586 0.002003 0.00502 -0.0012939 0 0.00082314 0.0051474 -0.00019768 -0.0042414 -0.0044867 0.0013258 -0.013777 0 0 0 0 0 0 0 0 0 0 0 0 0 0 0 0 0 0 0 0.0051847 0 0 0 0 0 0
0.56641 0.0020446 0.0014115 0.0031266 0.00058564 0 -0.00026567 0.0047175 0.0015728 -0.0048912 -0.0031532 2.001e-05 -0.01159 0 0 0 0 0 0 0 0 0 0 0 0 0 0 0 0 0 0 0 0.00073751 0 0 0 0 0 0
0.57031 0.0011766 0.00055577 -0.0011391 0.0021046 0 -0.0010621 0.0025085 0.0039394 -0.0038623 -0.0011751 -0.00060275 -0.0073033 0 0 0 0 0 0 0 0 0 0 0 0 0 0 0 0 0 0 0 -0.002402 0 0 0 0 0 0
0.57422 -0.00027655 -0.00019411 -0.0055204 0.0019129 0 -0.0020158 -0.00026422 0.0041282 -0.0018777 0.00028313 -0.00055094 -0.0057329 0 0 0 0 0 0 0 0 0 0 0 0 0 0 0 0 0 0 0 -0.0018512 0 0 0 0 0 0
0.57813 -0.0018581 -0.00050479 -0.0083405 0.00019857 0 -0.0029131 -0.0014494 0.0014326 0.00029987 0.00084922 -5.1159e-05 -0.013637 0 0 0 0 0 0 0 0 0 0 0 0 0 0 0 0 0 0 0 0.0012894 0 0 0 0 0 0
0.58203 -0.0030369 -0.00013241 -0.0089035 -0.001481 0 -0.0028942 0.00012954 -0.0018955 0.0017912 0.0008477 0.00020415 -0.031508 0 0 0 0 0 0 0 0 0 0 0 0 0 0 0 0 0 0 0 0.0041255 0 0 0 0 0 0
0.58594 -0.0035004 0.00078882 -0.0068775 -0.0017667 0 -0.0015007 0.0032074 -0.0028903 0.001886 0.00063132 -0.00048108 -0.049099 0 0 0 0 0 0 0 0 0 0 0 0 0 0 0 0 0 0 0 0.0047843 0 0 0 0 0 0
0.58984 -0.0032189 0.0015855 -0.0019235 -0.0007724 0 0.0004905 0.0047561 -0.00086788 0.00064835 0.0002773 -0.0019604 -0.051695 0 0 0 0 0 0 0 0 0 0 0 0 0 0 0 0 0 0 0 0.0035575 0 0 0 0 0 0
0.59375 -0.0023544 0.0014241 0.0057482 0.00022271 0 0.0015761 0.0024769 0.0019685 -0.00094487 -0.00013159 -0.0031046 -0.033034 0 0 0 0 0 0 0 0 0 0 0 0 0 0 0 0 0 0 0 0.0017365 0 0 0 0 0 0
0.59766 -0.0011817 5.5468e-05 0.01455 0.00019192 0 0.00099634 -0.0031008 0.0027798 -0.0017501 -0.00028213 -0.002829 -0.0023896 0 0 0 0 0 0 0 0 0 0 0 0 0 0 0 0 0 0 0 -7.7382e-05 0 0 0 0 0 0
0.60156 -4.8062e-05 -0.0017932 0.021618 -0.00069048 0 -0.00039763 -0.008841 0.00067799 -0.0014162 5.6148e-05 -0.0013365 0.021997 0 0 0 0 0 0 0 0 0 0 0 0 0 0 0 0 0 0 0 -0.0022276 0 0 0 0 0 0
0.60547 0.00073682 -0.002886 0.024168 -0.0014565 0 -0.00089793 -0.011297 -0.0029087 -0.00049502 0.00058463 -0.00013416 0.027434 0 0 0 0 0 0 0 0 0 0 0 0 0 0 0 0 0 0 0 -0.0048044 0 0 0 0 0 0
0.60938 0.0010923 -0.0024736 0.02107 -0.001441 0 0.00038529 -0.0090212 -0.0059902 0.0004353 0.00062755 -0.00056837 0.0157 0 0 0 0 0 0 0 0 0 0 0 0 0 0 0 0 0 0 0 -0.0067179 0 0 0 0 0 0
0.61328 0.0012582 -0.0009108 0.013298 -0.00079204 0 0.0026328 -0.0031117 -0.007663 0.0015703 -0.00013582 -0.0023023 -0.00093451 0 0 0 0 0 0 0 0 0 0 0 0 0 0 0 0 0 0 0 -0.0063995 0 0 0 0 0 0
0.61719 0.0016094 0.00067175 0.0030222 -8.1081e-06 0 0.0040895 0.0039352 -0.0080827 0.0035502 -0.0012246 -0.0034107 -0.010772 0 0 0 0 0 0 0 0 0 0 0 0 0 0 0 0 0 0 0 -0.0035257 0 0 0 0 0 0
0.62109 0.0022918 0.0013086 -0.0075573 0.00070829 0 0.0036641 0.0096763 -0.0074423 0.0062683 -0.0018169 -0.002168 -0.0095989 0 0 0 0 0 0 0 0 0 0 0 0 0 0 0 0 0 0 0 0.00016815 0 0 0 0 0 0
0.625 0.0030164 0.00088422 -0.016476 0.0014367 0 0.0017662 0.012451 -0.0056219 0.0082237 -0.0016141 0.0011991 0.00080403 0 0 0 0 0 0 0 0 0 0 0 0 0 0 0 0 0 0 0 0.0021084 0 0 0 0 0 0
0.62891 0.0032456 3.0894e-05 -0.021589 0.0020243 0 -0.00027297 0.011566 -0.0029129 0.0074177 -0.0010393 0.0045778 0.016956 0 0 0 0 0 0 0 0 0 0 0 0 0 0 0 0 0 0 0 0.0011448 0 0 0 0 0 0
0.63281 0.0026191 -0.00050835 -0.020788 0.0019382 0 -0.0013861 0.0075343 -0.00057964 0.0031692 -0.00050805 0.0058166 0.034331 0 0 0 0 0 0 0 0 0 0 0 0 0 0 0 0 0 0 0 -0.0013216 0 0 0 0 0 0
0.63672 0.0012221 -0.00040347 -0.013568 0.00085308 0 -0.0013602 0.0022524 -0.00016886 -0.0028553 0.00025702 0.004544 0.045676 0 0 0 0 0 0 0 0 0 0 0 0 0 0 0 0 0 0 0 -0.002519 0 0 0 0 0 0
0.64063 -0.00052378 0.00020972 -0.0026738 -0.0007131 0 -0.00054612 -0.0016201 -0.002126 -0.0074859 0.0018486 0.0022537 0.043224 0 0 0 0 0 0 0 0 0 0 0 0 0 0 0 0 0 0 0 -0.00076248 0 0 0 0 0 0
0.64453 -0.0021672 0.00097818 0.0064224 -0.0016331 0 0.00062278 -0.0022179 -0.0052672 -0.0081544 0.0040685 0.00075316 0.025828 0 0 0 0 0 0 0 0 0 0 0 0 0 0 0 0 0 0 0 0.0030581 0 0 0 0 0 0
0.64844 -0.0033943 0.0015426 0.0089114 -0.0012152 0 0.0016989 0.00012904 -0.007721 -0.0045802 0.0055457 0.00061742 0.0032887 0 0 0 0 0 0 0 0 0 0 0 0 0 0 0 0 0 0 0 0.0062714 0 0 0 0 0 0
0.65234 -0.0039652 0.0016171 0.0045685 4.8981e-05 0 0.0021058 0.0030525 -0.0083187 0.0011556 0.004883 0.0010422 -0.0096466 0 0 0 0 0 0 0 0 0 0 0 0 0 0 0 0 0 0 0 0.0066912 0 0 0 0 0 0
0.65625 -0.0036578 0.0010765 -0.0014673 0.00095033 0 0.0014138 0.0039649 -0.0070812 0.0059763 0.002281 0.00091969 -0.0061416 0 0 0 0 0 0 0 0 0 0 0 0 0 0 0 0 0 0 0 0.0042893 0 0 0 0 0 0
0.66016 -0.0024327 9.9585e-05 -0.0024633 0.00083554 0 -6.5533e-05 0.0020126 -0.0046758 0.0075349 -0.00027361 -0.00014043 0.0059732 0 0 0 0 0 0 0 0 0 0 0 0 0 0 0 0 0 0 0 0.000914 0 0 0 0 0 0
0.66406 -0.00067043 -0.00080771 0.0043402 0.0003162 0 -0.0011724 -0.0015372 -0.0018117 0.0053228 -0.00079001 -0.0017219 0.01188 0 0 0 0 0 0 0 0 0 0 0 0 0 0 0 0 0 0 0 -0.0014494 0 0 0 0 0 0
0.66797 0.00089493 -0.001071 0.01516 0.00058703 0 -0.00077826 -0.0046262 0.00079718 0.00079357 0.00069168 -0.0031556 0.0050173 0 0 0 0 0 0 0 0 0 0 0 0 0 0 0 0 0 0 0 -0.0021737 0 0 0 0 0 0
0.67188 0.0016596 -0.00044915 0.022507 0.0020474 0 0.0010349 -0.0059932 0.00235 -0.0034313 0.0020541 -0.0039334 -0.0060207 0 0 0 0 0 0 0 0 0 0 0 0 0 0 0 0 0 0 0 -0.0020022 0 0 0 0 0 0
0.67578 0.0016519 0.00077542 0.021044 0.0037349 0 0.0028107 -0.0055817 0.0023707 -0.0049766 0.0012798 -0.0037552 -0.0066614 0 0 0 0 0 0 0 0 0 0 0 0 0 0 0 0 0 0 0 -0.0018602 0 0 0 0 0 0
0.67969 0.0015024 0.0020042 0.011428 0.0042448 0 0.0029932 -0.0038109 0.0012701 -0.0031328 -0.0013695 -0.0026167 0.0078865 0 0 0 0 0 0 0 0 0 0 0 0 0 0 0 0 0 0 0 -0.0018079 0 0 0 0 0 0
0.68359 0.0018142 0.0027287 -0.00089661 0.0031963 0 0.0014655 -0.00093085 0.00012599 0.00062505 -0.0035315 -0.0011128 0.027002 0 0 0 0 0 0 0 0 0 0 0 0 0 0 0 0 0 0 0 -0.0011523 0 0 0 0 0 0
0.6875 0.0025099 0.0027664 -0.010324 0.0016755 0 -0.00029779 0.002736 -0.00037295 0.0036052 -0.0031702 -0.00042569 0.035 0 0 0 0 0 0 0 0 0 0 0 0 0 0 0 0 0 0 0 0.00051982 0 0 0 0 0 0
0.69141 0.0028308 0.0021935 -0.014783 0.0011442 0 -0.00074583 0.0062117 -0.00058835 0.0038707 -0.00071084 -0.0014762 0.026368 0 0 0 0 0 0 0 0 0 0 0 0 0 0 0 0 0 0 0 0.0025518 0 0 0 0 0 0
0.69531 0.0020406 0.0011718 -0.015692 0.0019306 0 0.00011655 0.0080313 -0.0011815 0.0017203 0.0013829 -0.0037551 0.010349 0 0 0 0 0 0 0 0 0 0 0 0 0 0 0 0 0 0 0 0.0035653 0 0 0 0 0 0
0.69922 0.00016494 -8.8219e-05 -0.015207 0.0028827 0 0.00076579 0.0073169 -0.0017482 -0.00063094 0.00113 -0.0052123 0.0013845 0 0 0 0 0 0 0 0 0 0 0 0 0 0 0 0 0 0 0 0.0026886 0 0 0 0 0 0
0.70313 -0.0019509 -0.0012583 -0.013963 0.0025644 0 -9.6529e-05 0.0046446 -0.00077612 -0.0010064 -0.0010081 -0.003884 0.0064069 0 0 0 0 0 0 0 0 0 0 0 0 0 0 0 0 0 0 0 0.0004876 0 0 0 0 0 0
0.70703 -0.0033107 -0.001942 -0.0112 0.00076503 0 -0.0019497 0.0016156 0.0025019 0.00081034 -0.0027198 -3.7027e-05 0.021119 0 0 0 0 0 0 0 0 0 0 0 0 0 0 0 0 0 0 0 -0.0013665 0 0 0 0 0 0
0.71094 -0.0035088 -0.0019221 -0.0063617 -0.0012313 0 -0.0027958 -0.0005722 0.0063654 0.0028955 -0.002233 0.0034469 0.036097 0 0 0 0 0 0 0 0 0 0 0 0 0 0 0 0 0 0 0 -0.0015009 0 0 0 0 0 0
0.71484 -0.0028839 -0.0013789 -0.00010812 -0.0018994 0 -0.0011824 -0.0020764 0.0074941 0.0029199 5.2099e-05 0.00338 0.044025 0 0 0 0 0 0 0 0 0 0 0 0 0 0 0 0 0 0 0 -6.9302e-05 0 0 0 0 0 0
0.71875 -0.0020561 -0.00078746 0.0060521 -0.00097395 0 0.0021848 -0.003853 0.0042411 0.00026056 0.002241 -0.00054941 0.041743 0 0 0 0 0 0 0 0 0 0 0 0 0 0 0 0 0 0 0 0.0013611 0 0 0 0 0 0
0.72266 -0.0013906 -0.00052583 0.010602 0.00031833 0 0.004955 -0.0061949 -0.0010957 -0.0033482 0.0029546 -0.0048713 0.029323 0 0 0 0 0 0 0 0 0 0 0 0 0 0 0 0 0 0 0 0.0012253 0 0 0 0 0 0
0.72656 -0.00086975 -0.00055898 0.012336 0.00051976 0 0.0052818 -0.0079961 -0.0039575 -0.0051506 0.0024464 -0.0050386 0.010831 0 0 0 0 0 0 0 0 0 0 0 0 0 0 0 0 0 0 0 -0.00060307 0 0 0 0 0 0
0.73047 -0.00034063 -0.00052467 0.01039 -0.00058644 0 0.0034355 -0.0076286 -0.0019603 -0.0035525 0.0018442 0.00041254 -0.0046275 0 0 0 0 0 0 0 0 0 0 0 0 0 0 0 0 0 0 0 -0.0027147 0 0 0 0 0 0
0.73438 0.00025008 -0.00013471 0.0048015 -0.0017735 0 0.0013183 -0.0045945 0.0025224 0.00059134 0.0016661 0.0081052 -0.0072749 0 0 0 0 0 0 0 0 0 0 0 0 0 0 0 0 0 0 0 -0.0035195 0 0 0 0 0 0
0.73828 0.00086604 0.00051966 -0.0026287 -0.0016327 0 0.00050835 -0.00026436 0.0046896 0.0045251 0.001367 0.012333 0.0038198 0 0 0 0 0 0 0 0 0 0 0 0 0 0 0 0 0 0 0 -0.0027482 0 0 0 0 0 0
0.74219 0.0014984 0.0010548 -0.0085119 -2.7805e-05 0 0.00087713 0.0030876 0.0023517 0.0055231 0.00026023 0.009773 0.015985 0 0 0 0 0 0 0 0 0 0 0 0 0 0 0 0 0 0 0 -0.0016114 0 0 0 0 0 0
0.74609 0.00215 0.0011531 -0.0098766 0.0017146 0 0.0010534 0.004063 -0.0017329 0.0028218 -0.0014589 0.0022278 0.011969 0 0 0 0 0 0 0 0 0 0 0 0 0 0 0 0 0 0 0 -0.0014468 0 0 0 0 0 0
0.75 0.0026956 0.00081756 -0.006686 0.0020678 0 2.3999e-05 0.0031052 -0.0029081 -0.0017822 -0.0028339 -0.004962 -0.012638 0 0 0 0 0 0 0 0 0 0 0 0 0 0 0 0 0 0 0 -0.0022341 0 0 0 0 0 0
0.75391 0.0028507 0.00030722 -0.0023675 0.0007691 0 -0.0018738 0.0018734 0.00017589 -0.005122 -0.0031872 -0.0072992 -0.041473 0 0 0 0 0 0 0 0 0 0 0 0 0 0 0 0 0 0 0 -0.0025507 0 0 0 0 0 0
0.75781 0.0023615 -0.00011067 -0.0013118 -0.00095674 0 -0.003441 0.0017237 0.0039655 -0.0048993 -0.0027825 -0.004419 -0.050441 0 0 0 0 0 0 0 0 0 0 0 0 0 0 0 0 0 0 0 -0.0010784 0 0 0 0 0 0
0.76172 0.0012307 -0.00031675 -0.0052316 -0.0016075 0 -0.0038326 0.0026771 0.0038865 -0.0014072 -0.0023647 0.00028544 -0.031386 0 0 0 0 0 0 0 0 0 0 0 0 0 0 0 0 0 0 0 0.0018755 0 0 0 0 0 0
0.76563 -0.00027495 -0.00031359 -0.011602 -0.00082597 0 -0.0031631 0.0036394 -0.00051231 0.0026261 -0.0022234 0.0028741 -0.0020872 0 0 0 0 0 0 0 0 0 0 0 0 0 0 0 0 0 0 0 0.004476 0 0 0 0 0 0
0.76953 -0.001819 -0.00015616 -0.015591 0.00036058 0 -0.0020771 0.0034915 -0.0048389 0.0041262 -0.0019413 0.00187 0.0099804 0 0 0 0 0 0 0 0 0 0 0 0 0 0 0 0 0 0 0 0.0050539 0 0 0 0 0 0
0.77344 -0.003125 3.3641e-05 -0.013716 0.00065099 0 -0.0010337 0.0020336 -0.0043936 0.0021405 -0.0010731 -0.0012293 -0.0047831 0 0 0 0 0 0 0 0 0 0 0 0 0 0 0 0 0 0 0 0.0036619 0 0 0 0 0 0
0.77734 -0.0038961 3.9506e-05 -0.0060922 -0.00025115 0 -0.00014452 5.4879e-05 0.00096685 -0.0013736 0.0001653 -0.003731 -0.027813 0 0 0 0 0 0 0 0 0 0 0 0 0 0 0 0 0 0 0 0.001852 0 0 0 0 0 0
0.78125 -0.0037296 -0.00033514 0.0041804 -0.0014714 0 0.00048571 -0.0014141 0.0067993 -0.0032223 0.0010865 -0.0038845 -0.031263 0 0 0 0 0 0 0 0 0 0 0 0 0 0 0 0 0 0 0 0.00091351 0 0 0 0 0 0
0.78516 -0.002328 -0.0010333 0.013312 -0.0019707 0 0.00061647 -0.001976 0.0086407 -0.0017429 0.0013582 -0.0017585 -0.0072683 0 0 0 0 0 0 0 0 0 0 0 0 0 0 0 0 0 0 0 0.00050678 0 0 0 0 0 0
0.78906 6.6827e-05 -0.0016393 0.018637 -0.001568 0 0.00023359 -0.0021257 0.0060658 0.0017668 0.0014115 0.0012828 0.022995 0 0 0 0 0 0 0 0 0 0 0 0 0 0 0 0 0 0 0 -0.00075664 0 0 0 0 0 0
0.79297 0.0025125 -0.0016097 0.019068 -0.00090182 0 -0.00012087 -0.0026566 0.0021506 0.0042464 0.0018809 0.0036513 0.030315 0 0 0 0 0 0 0 0 0 0 0 0 0 0 0 0 0 0 0 -0.0033804 0 0 0 0 0 0
0.79688 0.0038604 -0.00072564 0.01485 -0.00050523 0 0.00029187 -0.0037025 -0.00035754 0.0035968 0.0027287 0.0043886 0.0068928 0 0 0 0 0 0 0 0 0 0 0 0 0 0 0 0 0 0 0 -0.0058968 0 0 0 0 0 0
0.80078 0.0036254 0.00063007 0.0073776 -0.00016475 0 0.0015452 -0.0042951 -0.0014731 0.00044561 0.0031243 0.0035717 -0.025919 0 0 0 0 0 0 0 0 0 0 0 0 0 0 0 0 0 0 0 -0.006047 0 0 0 0 0 0
0.80469 0.0024318 0.001668 -0.0010977 0.00064933 0 0.0026523 -0.0029869 -0.00258 -0.0025672 0.0022768 0.0022495 -0.038569 0 0 0 0 0 0 0 0 0 0 0 0 0 0 0 0 0 0 0 -0.0031823 0 0 0 0 0 0
0.80859 0.0015107 0.0017523 -0.0083572 0.0018252 0 0.0022807 0.00083718 -0.0036235 -0.0031756 0.00030353 0.0018454 -0.020517 0 0 0 0 0 0 0 0 0 0 0 0 0 0 0 0 0 0 0 0.00067368 0 0 0 0 0 0
0.8125 0.0016208 0.00087752 -0.013269 0.002388 0 2.3584e-05 0.0060779 -0.0027892 -0.0013149 -0.0018161 0.0031688 0.013155 0 0 0 0 0 0 0 0 0 0 0 0 0 0 0 0 0 0 0 0.0024611 0 0 0 0 0 0
0.81641 0.0023768 -0.00032492 -0.015892 0.0014768 0 -0.0030423 0.010374 0.00088052 0.0010909 -0.0030958 0.0056498 0.039108 0 0 0 0 0 0 0 0 0 0 0 0 0 0 0 0 0 0 0 0.00097617 0 0 0 0 0 0
0.82031 0.0026202 -0.0010487 -0.016356 -0.00049062 0 -0.0051503 0.011658 0.0054186 0.0018872 -0.0032352 0.0075316 0.04617 0 0 0 0 0 0 0 0 0 0 0 0 0 0 0 0 0 0 0 -0.0018787 0 0 0 0 0 0
0.82422 0.0014816 -0.00087456 -0.013871 -0.0018953 0 -0.005263 0.0095665 0.0074015 0.00029939 -0.0025045 0.0070834 0.038675 0 0 0 0 0 0 0 0 0 0 0 0 0 0 0 0 0 0 0 -0.0028568 0 0 0 0 0 0
0.82813 -0.00084968 -2.18e-05 -0.0074409 -0.0014038 0 -0.0037722 0.005517 0.0055641 -0.0027664 -0.0012098 0.0039502 0.024503 0 0 0 0 0 0 0 0 0 0 0 0 0 0 0 0 0 0 0 -0.00047498 0 0 0 0 0 0
0.83203 -0.0032946 0.00085091 0.0020639 0.00060034 0 -0.0019135 0.001514 0.0023153 -0.0055358 0.00044689 -0.00048889 0.0058453 0 0 0 0 0 0 0 0 0 0 0 0 0 0 0 0 0 0 0 0.0035978 0 0 0 0 0 0
0.83594 -0.004725 0.0011094 0.010911 0.0022344 0 -0.00062559 -0.001201 0.0011644 -0.0063869 0.0019887 -0.004069 -0.016573 0 0 0 0 0 0 0 0 0 0 0 0 0 0 0 0 0 0 0 0.0062071 0 0 0 0 0 0
0.83984 -0.0046709 0.00054148 0.014492 0.0019047 0 -7.5539e-07 -0.0025633 0.0028557 -0.0045298 0.002499 -0.0052982 -0.034669 0 0 0 0 0 0 0 0 0 0 0 0 0 0 0 0 0 0 0 0.0056983 0 0 0 0 0 0
0.84375 -0.0033877 -0.00054838 0.01112 -0.00013981 0 0.00034204 -0.0031464 0.0046303 -0.00037162 0.0012481 -0.0041937 -0.035198 0 0 0 0 0 0 0 0 0 0 0 0 0 0 0 0 0 0 0 0.0032337 0 0 0 0 0 0
0.84766 -0.0014685 -0.0015635 0.0040054 -0.0021257 0 0.0006421 -0.0034942 0.003473 0.004415 -0.001385 -0.0020256 -0.013971 0 0 0 0 0 0 0 0 0 0 0 0 0 0 0 0 0 0 0 0.0012809 0 0 0 0 0 0
0.85156 0.00050226 -0.0019813 -0.0010001 -0.0026098 0 0.00089324 -0.0039343 -0.00038064 0.0074351 -0.0038366 -0.00039927 0.014505 0 0 0 0 0 0 0 0 0 0 0 0 0 0 0 0 0 0 0 0.0010292 0 0 0 0 0 0
0.85547 0.0020373 -0.0016291 -0.00025236 -0.0018668 0 0.0011826 -0.0046682 -0.0036673 0.0068662 -0.0045245 -0.00038618 0.026546 0 0 0 0 0 0 0 0 0 0 0 0 0 0 0 0 0 0 0 0.0014491 0 0 0 0 0 0
0.85938 0.0027714 -0.00072838 0.004678 -0.001326 0 0.0017944 -0.0056298 -0.0036948 0.0028321 -0.0032447 -0.0020628 0.011312 0 0 0 0 0 0 0 0 0 0 0 0 0 0 0 0 0 0 0 0.00080458 0 0 0 0 0 0
0.86328 0.0026213 0.00027189 0.0086471 -0.0017418 0 0.002776 -0.0061765 -0.0011381 -0.0023361 -0.0013445 -0.0044661 -0.017453 0 0 0 0 0 0 0 0 0 0 0 0 0 0 0 0 0 0 0 -0.0012018 0 0 0 0 0 0
0.86719 0.0019457 0.00093983 0.0075643 -0.0022155 0 0.0035183 -0.0052471 0.0010548 -0.0054976 -0.00040835 -0.0059796 -0.033963 0 0 0 0 0 0 0 0 0 0 0 0 0 0 0 0 0 0 0 -0.0030254 0 0 0 0 0 0
0.87109 0.0014009 0.0010503 0.001576 -0.0012387 0 0.0030862 -0.0022541 0.0011425 -0.0048711 -0.0007699 -0.0052005 -0.025699 0 0 0 0 0 0 0 0 0 0 0 0 0 0 0 0 0 0 0 -0.0029837 0 0 0 0 0 0
0.875 0.0014639 0.0006637 -0.0058581 0.0013804 0 0.0011941 0.0020407 0.00031531 -0.0012691 -0.0013694 -0.0019829 -0.0055807 0 0 0 0 0 0 0 0 0 0 0 0 0 0 0 0 0 0 0 -0.0011217 0 0 0 0 0 0
0.87891 0.0020071 9.1479e-05 -0.011428 0.0039288 0 -0.0011947 0.0057637 0.00080613 0.0026006 -0.0010267 0.0021409 0.001807 0 0 0 0 0 0 0 0 0 0 0 0 0 0 0 0 0 0 0 0.00082924 0 0 0 0 0 0
0.88281 0.0023475 -0.00025327 -0.014231 0.0043489 0 -0.0024798 0.0073566 0.0028693 0.00415 0.00030326 0.0048116 -0.014283 0 0 0 0 0 0 0 0 0 0 0 0 0 0 0 0 0 0 0 0.0013305 0 0 0 0 0 0
0.88672 0.0017691 -9.9528e-05 -0.014997 0.0023632 0 -0.0018444 0.0068653 0.0043323 0.0026176 0.0016135 0.0045916 -0.039788 0 0 0 0 0 0 0 0 0 0 0 0 0 0 0 0 0 0 0 0.00066283 0 0 0 0 0 0
0.89063 8.3031e-05 0.00045653 -0.013995 -0.00013925 0 -9.7177e-05 0.005677 0.0032338 -0.0007071 0.0020356 0.0021933 -0.050186 0 0 0 0 0 0 0 0 0 0 0 0 0 0 0 0 0 0 0 0.00048702 0 0 0 0 0 0
0.89453 -0.0022163 0.00094206 -0.010436 -0.00094599 0 0.0010031 0.0048621 0.00036898 -0.00363 0.001708 -5.3358e-05 -0.034939 0 0 0 0 0 0 0 0 0 0 0 0 0 0 0 0 0 0 0 0.0017914 0 0 0 0 0 0
0.89844 -0.0042461 0.0008213 -0.0039407 0.00030109 0 0.00037823 0.0038951 -0.0012772 -0.0045438 0.0013968 -0.00021769 -0.0073858 0 0 0 0 0 0 0 0 0 0 0 0 0 0 0 0 0 0 0 0.0034846 0 0 0 0 0 0
0.90234 -0.0051941 -3.7519e-05 0.0040427 0.001854 0 -0.0013562 0.001275 0.00043346 -0.0033013 0.0014756 0.0015073 0.0086649 0 0 0 0 0 0 0 0 0 0 0 0 0 0 0 0 0 0 0 0.0032888 0 0 0 0 0 0
0.90625 -0.004656 -0.001137 0.010883 0.0017479 0 -0.0024826 -0.0034705 0.0046968 -0.0011193 0.0015772 0.0030336 0.0011184 0 0 0 0 0 0 0 0 0 0 0 0 0 0 0 0 0 0 0 0.00017464 0 0 0 0 0 0
0.91016 -0.0027789 -0.0016441 0.014855 -0.00018165 0 -0.0017785 -0.0085633 0.0087597 0.00030312 0.0012955 0.0024292 -0.020892 0 0 0 0 0 0 0 0 0 0 0 0 0 0 0 0 0 0 0 -0.0041492 0 0 0 0 0 0
0.91406 -0.00023479 -0.0010355 0.01621 -0.0022066 0 0.00042836 -0.011059 0.010596 -3.3186e-05 0.00092761 -0.00013076 -0.03725 0 0 0 0 0 0 0 0 0 0 0 0 0 0 0 0 0 0 0 -0.0063877 0 0 0 0 0 0
0.91797 0.0020079 0.00044044 0.015958 -0.0024922 0 0.0026718 -0.0093733 0.010243 -0.0016333 0.0011613 -0.0024131 -0.034945 0 0 0 0 0 0 0 0 0 0 0 0 0 0 0 0 0 0 0 -0.0045782 0 0 0 0 0 0
0.92188 0.0031332 0.0019137 0.013963 -0.00081826 0 0.0036728 -0.0047844 0.0087692 -0.0027549 0.001991 -0.0021924 -0.017186 0 0 0 0 0 0 0 0 0 0 0 0 0 0 0 0 0 0 0 -6.4184e-05 0 0 0 0 0 0
0.92578 0.0029537 0.0025416 0.0089094 0.001439 0 0.0032456 -0.00041441 0.0066687 -0.0017515 0.0022849 0.0005864 0.0020795 0 0 0 0 0 0 0 0 0 0 0 0 0 0 0 0 0 0 0 0.0034427 0 0 0 0 0 0
0.92969 0.0020422 0.0020911 0.00051788 0.0027836 0 0.0020692 0.0013328 0.0038053 0.0014182 0.00082058 0.0035795 0.010323 0 0 0 0 0 0 0 0 0 0 0 0 0 0 0 0 0 0 0 0.0030198 0 0 0 0 0 0
0.93359 0.0013169 0.00097836 -0.0085462 0.0028425 0 0.00082602 0.00045762 0.00062446 0.0048862 -0.0021794 0.0039846 0.0041661 0 0 0 0 0 0 0 0 0 0 0 0 0 0 0 0 0 0 0 -0.00088152 0 0 0 0 0 0
0.9375 0.0013431 -0.00017276 -0.013742 0.0022321 0 -0.00029533 -0.0011732 -0.0013901 0.006296 -0.004818 0.00092537 -0.011238 0 0 0 0 0 0 0 0 0 0 0 0 0 0 0 0 0 0 0 -0.0047645 0 0 0 0 0 0
0.94141 0.0019163 -0.00096986 -0.012304 0.0015585 0 -0.0013524 -0.0016997 -0.00099167 0.0048404 -0.0051345 -0.0037747 -0.027455 0 0 0 0 0 0 0 0 0 0 0 0 0 0 0 0 0 0 0 -0.0050852 0 0 0 0 0 0
0.94531 0.0022746 -0.0013244 -0.006028 0.00086106 0 -0.0021719 -0.00057238 0.001292 0.0020114 -0.0029939 -0.0070009 -0.037488 0 0 0 0 0 0 0 0 0 0 0 0 0 0 0 0 0 0 0 -0.0012863 0 0 0 0 0 0
0.94922 0.0017336 -0.0012603 -0.00017357 -2.46e-06 0 -0.002319 0.0015831 0.0034215 0.00023444 -0.00020647 -0.0066792 -0.038015 0 0 0 0 0 0 0 0 0 0 0 0 0 0 0 0 0 0 0 0.0037814 0 0 0 0 0 0
0.95313 0.00019537 -0.00081785 0.00087888 -0.00077739 0 -0.0015514 0.003796 0.0038648 0.0006195 0.0013452 -0.0031725 -0.029636 0 0 0 0 0 0 0 0 0 0 0 0 0 0 0 0 0 0 0 0.0063569 0 0 0 0 0 0
0.95703 -0.0018251 -0.00018148 -0.0026499 -0.00093787 0 -0.00018877 0.005195 0.003116 0.0020159 0.001579 0.001181 -0.015659 0 0 0 0 0 0 0 0 0 0 0 0 0 0 0 0 0 0 0 0.0049126 0 0 0 0 0 0
0.96094 -0.0035481 0.00022778 -0.0062095 -0.00038478 0 0.0010586 0.0049862 0.0029422 0.0022978 0.002024 0.0038227 0.00020915 0 0 0 0 0 0 0 0 0 0 0 0 0 0 0 0 0 0 0 0.0011797 0 0 0 0 0 0
0.96484 -0.0043059 -1.9724e-05 -0.0048774 0.00023846 0 0.0016311 0.0026704 0.0042401 0.00055047 0.0037698 0.0036428 0.015741 0 0 0 0 0 0 0 0 0 0 0 0 0 0 0 0 0 0 0 -0.0017058 0 0 0 0 0 0
0.96875 -0.0037595 -0.00093623 0.0025485 0.00013087 0 0.0014864 -0.0013054 0.0060034 -0.0020665 0.0058756 0.0014672 0.02975 0 0 0 0 0 0 0 0 0 0 0 0 0 0 0 0 0 0 0 -0.0020779 0 0 0 0 0 0
0.97266 -0.0020051 -0.0019559 0.012702 -0.00080046 0 0.0010019 -0.0052827 0.0065338 -0.0035841 0.0061253 -0.00078146 0.039766 0 0 0 0 0 0 0 0 0 0 0 0 0 0 0 0 0 0 0 -0.00095468 0 0 0 0 0 0
0.97656 0.00038281 -0.0023137 0.020348 -0.0018177 0 0.0006157 -0.0072971 0.005368 -0.0032107 0.0034227 -0.0015198 0.041125 0 0 0 0 0 0 0 0 0 0 0 0 0 0 0 0 0 0 0 -0.00061303 0 0 0 0 0 0
0.98047 0.0024919 -0.001671 0.022025 -0.0021371 0 0.00057026 -0.0066258 0.0036465 -0.0019779 -0.00077586 -0.00051673 0.030172 0 0 0 0 0 0 0 0 0 0 0 0 0 0 0 0 0 0 0 -0.0020924 0 0 0 0 0 0
0.98438 0.0034992 -0.00038773 0.017785 -0.0017076 0 0.00085942 -0.0044156 0.0026378 -0.001511 -0.003643 0.0011535 0.0095617 0 0 0 0 0 0 0 0 0 0 0 0 0 0 0 0 0 0 0 -0.0041409 0 0 0 0 0 0
0.98828 0.0031848 0.0008248 0.010257 -0.0010972 0 0.001248 -0.0025486 0.0023372 -0.0023533 -0.0036286 0.002079 -0.010212 0 0 0 0 0 0 0 0 0 0 0 0 0 0 0 0 0 0 0 -0.0045749 0 0 0 0 0 0
0.99219 0.0020981 0.0015035 0.0024447 -0.00070419 0 0.0013209 -0.0017828 0.0018134 -0.0035733 -0.0018395 0.0015998 -0.016671 0 0 0 0 0 0 0 0 0 0 0 0 0 0 0 0 0 0 0 -0.002573 0 0 0 0 0 0
0.99609 0.0011524 0.001685 -0.0038365 -0.00033276 0 0.00069811 -0.0011235 0.00069548 -0.0038592 -0.00076638 0.0001729 -0.0050885 0 0 0 0 0 0 0 0 0 0 0 0 0 0 0 0 0 0 0 0.00046844 0 0 0 0 0 0
1 0.00093999 0.0016324 -0.0081145 0.0003182 0 -0.00057951 0.0008579 -0.00020247 -0.0027675 -0.0017652 -0.0011985 0.01641 0 0 0 0 0 0 0 0 0 0 0 0 0 0 0 0 0 0 0 0.0023555 0 0 0 0 0 0
1.0039 0.0013451 0.0014432 -0.010521 0.00091672 0 -0.0018423 0.0041679 5.2667e-05 -0.00088886 -0.0039002 -0.0018759 0.031849 0 0 0 0 0 0 0 0 0 0 0 0 0 0 0 0 0 0 0 0.00227 0 0 0 0 0 0
1.0078 0.0017426 0.0010197 -0.011137 0.00058519 0 -0.0021671 0.0070376 0.0011408 0.00092089 -0.0051622 -0.001995 0.029175 0 0 0 0 0 0 0 0 0 0 0 0 0 0 0 0 0 0 0 0.001437 0 0 0 0 0 0
1.0117 0.0015151 0.00038676 -0.0099248 -0.0010862 0 -0.0012035 0.0074788 0.0016179 0.0021619 -0.004555 -0.0020904 0.0091463 0 0 0 0 0 0 0 0 0 0 0 0 0 0 0 0 0 0 0 0.0016524 0 0 0 0 0 0
1.0156 0.00040865 -0.00011759 -0.0070601 -0.0032402 0 0.00031086 0.0050778 0.00048275 0.0025947 -0.0028374 -0.0024437 -0.015992 0 0 0 0 0 0 0 0 0 0 0 0 0 0 0 0 0 0 0 0.0032918 0 0 0 0 0 0
1.0195 -0.0014396 -0.00010858 -0.0031603 -0.0042637 0 0.0010256 0.0011608 -0.0016781 0.0019602 -0.0013995 -0.002879 -0.032565 0 0 0 0 0 0 0 0 0 0 0 0 0 0 0 0 0 0 0 0.0049203 0 0 0 0 0 0
1.0234 -0.0035855 0.00037033 0.00088322 -0.003282 0 0.00019945 -0.0026629 -0.0032986 0.00024517 -0.00077398 -0.003141 -0.035538 0 0 0 0 0 0 0 0 0 0 0 0 0 0 0 0 0 0 0 0.0048624 0 0 0 0 0 0
1.0273 -0.0052928 0.00073997 0.0043257 -0.0010953 0 -0.0014559 -0.0058197 -0.0033839 -0.00173 -0.00041433 -0.003285 -0.03041 0 0 0 0 0 0 0 0 0 0 0 0 0 0 0 0 0 0 0 0.0029902 0 0 0 0 0 0
1.0313 -0.0056527 0.00037068 0.006821 0.00053569 0 -0.0022417 -0.008535 -0.002153 -0.0023981 0.00029518 -0.0035158 -0.026146 0 0 0 0 0 0 0 0 0 0 0 0 0 0 0 0 0 0 0 0.00079804 0 0 0 0 0 0
1.0352 -0.0040639 -0.00077295 0.0082619 0.00060831 0 -0.00095138 -0.010589 -0.00024377 -0.00063249 0.0012113 -0.0036369 -0.025949 0 0 0 0 0 0 0 0 0 0 0 0 0 0 0 0 0 0 0 -0.00026281 0 0 0 0 0 0
1.0391 -0.00087673 -0.0019894 0.0084426 -0.00016939 0 0.0019885 -0.010838 0.0021472 0.0029324 0.0017513 -0.0028768 -0.024218 0 0 0 0 0 0 0 0 0 0 0 0 0 0 0 0 0 0 0 -0.00031508 0 0 0 0 0 0
1.043 0.0024693 -0.002386 0.007051 -0.00019398 0 0.0048122 -0.0083074 0.0048649 0.0059341 0.0017924 -0.00054302 -0.012524 0 0 0 0 0 0 0 0 0 0 0 0 0 0 0 0 0 0 0 -0.00075682 0 0 0 0 0 0
1.0469 0.0042555 -0.0016211 0.0041656 0.0013132 0 0.005867 -0.0036723 0.0067608 0.0059852 0.0018996 0.0030091 0.010541 0 0 0 0 0 0 0 0 0 0 0 0 0 0 0 0 0 0 0 -0.0024812 0 0 0 0 0 0
1.0508 0.0037703 -0.00017482 0.00072883 0.0034842 0 0.0048519 0.00074001 0.0058733 0.0026358 0.0025686 0.0061609 0.03471 0 0 0 0 0 0 0 0 0 0 0 0 0 0 0 0 0 0 0 -0.0046242 0 0 0 0 0 0
1.0547 0.0019343 0.0010485 -0.001779 0.0046954 0 0.002766 0.0027414 0.0013398 -0.0022043 0.0034605 0.0070478 0.043891 0 0 0 0 0 0 0 0 0 0 0 0 0 0 0 0 0 0 0 -0.0052943 0 0 0 0 0 0
1.0586 0.00056394 0.0013844 -0.0025317 0.0041697 0 0.00082454 0.0021951 -0.0048918 -0.0057509 0.003631 0.0050628 0.028866 0 0 0 0 0 0 0 0 0 0 0 0 0 0 0 0 0 0 0 -0.0035697 0 0 0 0 0 0
1.0625 0.00083605 0.00079732 -0.0023746 0.0026184 0 -0.00046604 0.001112 -0.0088695 -0.0063425 0.0025257 0.0014978 -0.0036147 0 0 0 0 0 0 0 0 0 0 0 0 0 0 0 0 0 0 0 -0.00061742 0 0 0 0 0 0
1.0664 0.0023297 -0.00020654 -0.0033942 0.0013691 0 -0.001263 0.0017909 -0.0077491 -0.0042668 0.0005775 -0.0013319 -0.033991 0 0 0 0 0 0 0 0 0 0 0 0 0 0 0 0 0 0 0 0.0013322 0 0 0 0 0 0
1.0703 0.0035025 -0.00094637 -0.0069937 0.0010345 0 -0.0017221 0.0047643 -0.0022778 -0.0010652 -0.0012437 -0.0017787 -0.04384 0 0 0 0 0 0 0 0 0 0 0 0 0 0 0 0 0 0 0 0.00117 0 0 0 0 0 0
1.0742 0.0030819 -0.00093422 -0.012082 0.001131 0 -0.0016557 0.0083666 0.0039153 0.00166 -0.002312 2.7268e-05 -0.029371 0 0 0 0 0 0 0 0 0 0 0 0 0 0 0 0 0 0 0 2.0421e-05 0 0 0 0 0 0
1.0781 0.0010445 -0.00010435 -0.015289 0.00088488 0 -0.0008982 0.010088 0.0075113 0.0028756 -0.0026108 0.0024615 -0.0030335 0 0 0 0 0 0 0 0 0 0 0 0 0 0 0 0 0 0 0 0.0001149 0 0 0 0 0 0
1.082 -0.0015964 0.0011322 -0.013426 0.00017779 0 0.00019547 0.0083493 0.0079169 0.002158 -0.0022424 0.0036735 0.017683 0 0 0 0 0 0 0 0 0 0 0 0 0 0 0 0 0 0 0 0.0025097 0 0 0 0 0 0
1.0859 -0.0037293 0.0020593 -0.0062054 -0.00042849 0 0.00087566 0.003339 0.0066792 -0.00023611 -0.0010532 0.0027485 0.023714 0 0 0 0 0 0 0 0 0 0 0 0 0 0 0 0 0 0 0 0.0058738 0 0 0 0 0 0
1.0898 -0.0047746 0.0020553 0.0032492 -0.00048911 0 0.00072075 -0.0033061 0.0050804 -0.0031246 0.00097469 1.9844e-05 0.018319 0 0 0 0 0 0 0 0 0 0 0 0 0 0 0 0 0 0 0 0.0075129 0 0 0 0 0 0
1.0938 -0.0045791 0.0010255 0.010659 -0.0002727 0 0.00014463 -0.0093404 0.0029091 -0.0046243 0.0030926 -0.0033767 0.0098303 0 0 0 0 0 0 0 0 0 0 0 0 0 0 0 0 0 0 0 0.0056782 0 0 0 0 0 0
1.0977 -0.0030923 -0.00047203 0.013633 -0.0004474 0 4.9147e-05 -0.012727 -0.00034839 -0.0033019 0.0039847 -0.0061532 0.0026134 0 0 0 0 0 0 0 0 0 0 0 0 0 0 0 0 0 0 0 0.0010924 0 0 0 0 0 0
1.1016 -0.00046748 -0.0015769 0.012844 -0.0012444 0 0.00092713 -0.012347 -0.0037473 0.000448 0.0029217 -0.0073348 -0.0041659 0 0 0 0 0 0 0 0 0 0 0 0 0 0 0 0 0 0 0 -0.0035631 0 0 0 0 0 0
1.1055 0.0025345 -0.0017192 0.010547 -0.0020755 0 0.0023469 -0.00852 -0.0050909 0.0042412 0.00065472 -0.0065155 -0.010655 0 0 0 0 0 0 0 0 0 0 0 0 0 0 0 0 0 0 0 -0.0056527 0 0 0 0 0 0
1.1094 0.0045839 -0.00098361 0.008145 -0.0020411 0 0.0033388 -0.0029607 -0.00315 0.0053568 -0.0011379 -0.0039783 -0.01268 0 0 0 0 0 0 0 0 0 0 0 0 0 0 0 0 0 0 0 -0.0044094 0 0 0 0 0 0
1.1133 0.0046117 2.7015e-05 0.0051926 -0.00078068 0 0.0032467 0.0020746 0.00067519 0.0029968 -0.0014573 -0.00062471 -0.0065103 0 0 0 0 0 0 0 0 0 0 0 0 0 0 0 0 0 0 0 -0.0012533 0 0 0 0 0 0
1.1172 0.0027767 0.00065491 0.00060034 0.0012012 0 0.0021805 0.005022 0.0033675 -0.00092631 -0.00091628 0.0023648 0.0033405 0 0 0 0 0 0 0 0 0 0 0 0 0 0 0 0 0 0 0 0.0014356 0 0 0 0 0 0
1.1211 0.00052313 0.00057482 -0.0054307 0.0029767 0 0.00073315 0.0056982 0.0030828 -0.0033689 -0.00089478 0.0040215 0.0044369 0 0 0 0 0 0 0 0 0 0 0 0 0 0 0 0 0 0 0 0.0020476 0 0 0 0 0 0
1.125 -0.00051936 -0.00011879 -0.010789 0.0038725 0 -0.00058072 0.0049663 0.00076859 -0.0027686 -0.0018282 0.0039561 -0.012049 0 0 0 0 0 0 0 0 0 0 0 0 0 0 0 0 0 0 0 0.00073324 0 0 0 0 0 0
1.1289 0.00014471 -0.0010355 -0.012807 0.0037517 0 -0.0015545 0.003868 -0.001051 -0.00030125 -0.0026159 0.0024364 -0.03943 0 0 0 0 0 0 0 0 0 0 0 0 0 0 0 0 0 0 0 -0.00095178 0 0 0 0 0 0
1.1328 0.0015474 -0.0016541 -0.010371 0.0028329 0 -0.0021277 0.0030917 -0.00090663 0.0013631 -0.0019037 0.00024886 -0.057423 0 0 0 0 0 0 0 0 0 0 0 0 0 0 0 0 0 0 0 -0.0013912 0 0 0 0 0 0
1.1367 0.0021703 -0.0015157 -0.0049776 0.0014438 0 -0.0022545 0.003013 0.00035378 0.00058614 0.0002122 -0.0015299 -0.049146 0 0 0 0 0 0 0 0 0 0 0 0 0 0 0 0 0 0 0 -0.00019512 0 0 0 0 0 0
1.1406 0.0011869 -0.00050006 0.00012466 -1.6445e-05 0 -0.0020394 0.0037591 0.00073799 -0.0018283 0.002096 -0.0018834 -0.017808 0 0 0 0 0 0 0 0 0 0 0 0 0 0 0 0 0 0 0 0.0015754 0 0 0 0 0 0
1.1445 -0.0010505 0.00094529 0.0020959 -0.0010643 0 -0.0018512 0.0048786 -0.00083831 -0.0036022 0.0023072 -0.00039294 0.014184 0 0 0 0 0 0 0 0 0 0 0 0 0 0 0 0 0 0 0 0.0024235 0 0 0 0 0 0
1.1484 -0.0034834 0.0019304 0.00046326 -0.0013376 0 -0.0020461 0.0050866 -0.0037582 -0.0032869 0.0012022 0.0022683 0.024487 0 0 0 0 0 0 0 0 0 0 0 0 0 0 0 0 0 0 0 0.0017857 0 0 0 0 0 0
1.1523 -0.0051057 0.0017032 -0.0024353 -0.00093043 0 -0.0024718 0.0029109 -0.0065523 -0.0016306 0.00050675 0.0044184 0.010595 0 0 0 0 0 0 0 0 0 0 0 0 0 0 0 0 0 0 0 0.00049984 0 0 0 0 0 0
1.1563 -0.0053476 0.00029579 -0.0029349 -0.00044389 0 -0.0023879 -0.0018671 -0.0080432 -0.00071727 0.0012846 0.0043344 -0.0088786 0 0 0 0 0 0 0 0 0 0 0 0 0 0 0 0 0 0 0 -9.1897e-05 0 0 0 0 0 0
1.1602 -0.0040777 -0.0013786 0.0013317 -0.00053623 0 -0.0011146 -0.0073402 -0.0076583 -0.0017607 0.0026389 0.0016075 -0.012364 0 0 0 0 0 0 0 0 0 0 0 0 0 0 0 0 0 0 0 0.00046526 0 0 0 0 0 0
1.1641 -0.0016041 -0.0021777 0.0093617 -0.0013087 0 0.0011416 -0.010443 -0.0052243 -0.0037278 0.0026994 -0.002241 0.0050112 0 0 0 0 0 0 0 0 0 0 0 0 0 0 0 0 0 0 0 0.0012813 0 0 0 0 0 0
1.168 0.0012479 -0.0016047 0.016901 -0.0021335 0 0.0032028 -0.0092914 -0.0011171 -0.004168 0.00081175 -0.0046554 0.028821 0 0 0 0 0 0 0 0 0 0 0 0 0 0 0 0 0 0 0 0.0011219 0 0 0 0 0 0
1.1719 0.0033289 -0.00011962 0.019036 -0.0021541 0 0.003816 -0.0047905 0.0033081 -0.0015365 -0.0016029 -0.0039703 0.04066 0 0 0 0 0 0 0 0 0 0 0 0 0 0 0 0 0 0 0 -0.00015493 0 0 0 0 0 0
1.1758 0.0038084 0.0013572 0.013596 -0.0010388 0 0.0027085 0.00012329 0.0059894 0.0031349 -0.0025617 -0.00083424 0.034973 0 0 0 0 0 0 0 0 0 0 0 0 0 0 0 0 0 0 0 -0.0012968 0 0 0 0 0 0
1.1797 0.0028153 0.0022045 0.002821 0.00068799 0 0.00074307 0.0029824 0.0054951 0.0068267 -0.0017117 0.0021538 0.021346 0 0 0 0 0 0 0 0 0 0 0 0 0 0 0 0 0 0 0 -0.00091562 0 0 0 0 0 0
1.1836 0.0013802 0.0023827 -0.0081313 0.002014 0 -0.00095749 0.0036168 0.0023058 0.0069664 -0.00068522 0.0024238 0.012302 0 0 0 0 0 0 0 0 0 0 0 0 0 0 0 0 0 0 0 0.00097552 0 0 0 0 0 0
1.1875 0.00058381 0.0021034 -0.014677 0.0021722 0 -0.001961 0.0036425 -0.0014013 0.0036138 -0.0011907 -0.00053555 0.010798 0 0 0 0 0 0 0 0 0 0 0 0 0 0 0 0 0 0 0 0.0028251 0 0 0 0 0 0
1.1914 0.00067677 0.0014351 -0.015538 0.0011511 0 -0.0025753 0.0044063 -0.0034231 -0.0005231 -0.0030147 -0.0047228 0.0098903 0 0 0 0 0 0 0 0 0 0 0 0 0 0 0 0 0 0 0 0.003042 0 0 0 0 0 0
1.1953 0.0010214 0.00036479 -0.012718 -0.00033569 0 -0.0030921 0.0056845 -0.0030359 -0.0022819 -0.0042157 -0.0070769 0.0029217 0 0 0 0 0 0 0 0 0 0 0 0 0 0 0 0 0 0 0 0.0015835 0 0 0 0 0 0
1.1992 0.00085753 -0.00082944 -0.009221 -0.0013159 0 -0.0032365 0.0063476 -0.00098001 -0.0005805 -0.0032751 -0.0056766 -0.0080205 0 0 0 0 0 0 0 0 0 0 0 0 0 0 0 0 0 0 0 -6.2117e-05 0 0 0 0 0 0
1.2031 3.5776e-05 -0.0015152 -0.0067403 -0.0011318 0 -0.0025301 0.0058771 0.0016297 0.0028258 -0.00074655 -0.0010766 -0.014361 0 0 0 0 0 0 0 0 0 0 0 0 0 0 0 0 0 0 0 -0.00047367 0 0 0 0 0 0
1.207 -0.0010179 -0.0012191 -0.0050956 0.00017174 0 -0.0011039 0.0047736 0.0039617 0.0048941 0.0014377 0.0040515 -0.010777 0 0 0 0 0 0 0 0 0 0 0 0 0 0 0 0 0 0 0 0.00026611 0 0 0 0 0 0
1.2109 -0.0019026 -0.0002136 -0.00322 0.001833 0 0.00012262 0.0034791 0.0051599 0.0037294 0.0021315 0.0065936 -0.0015246 0 0 0 0 0 0 0 0 0 0 0 0 0 0 0 0 0 0 0 0.00083759 0 0 0 0 0 0
1.2148 -0.0025783 0.00056389 -0.00031909 0.0027964 0 0.00027872 0.0014387 0.0041475 -0.0001011 0.0020902 0.0048819 0.0033765 0 0 0 0 0 0 0 0 0 0 0 0 0 0 0 0 0 0 0 0.00027534 0 0 0 0 0 0
1.2188 -0.0030437 0.00033669 0.0036838 0.0024128 0 -0.00047023 -0.0021623 0.00056756 -0.0042204 0.0028002 -0.00026889 -0.001896 0 0 0 0 0 0 0 0 0 0 0 0 0 0 0 0 0 0 0 -0.00097589 0 0 0 0 0 0
1.2227 -0.002893 -0.00073131 0.0081476 0.00097172 0 -0.00095896 -0.0066469 -0.0039466 -0.0062256 0.0044607 -0.0059168 -0.01287 0 0 0 0 0 0 0 0 0 0 0 0 0 0 0 0 0 0 0 -0.0017422 0 0 0 0 0 0
1.2266 -0.0015277 -0.0016363 0.011687 -0.00041535 0 -0.00018605 -0.0093806 -0.0061381 -0.0051151 0.0055121 -0.0085965 -0.018594 0 0 0 0 0 0 0 0 0 0 0 0 0 0 0 0 0 0 0 -0.0016784 0 0 0 0 0 0
1.2305 0.001031 -0.0014637 0.012419 -0.00063363 0 0.0015755 -0.0077812 -0.0036525 -0.0015775 0.0042889 -0.0063755 -0.011999 0 0 0 0 0 0 0 0 0 0 0 0 0 0 0 0 0 0 0 -0.001761 0 0 0 0 0 0
1.2344 0.0036819 -0.000223 0.0090782 0.00051186 0 0.0029325 -0.0021213 0.002457 0.0025744 0.00094472 -0.00017133 0.0025975 0 0 0 0 0 0 0 0 0 0 0 0 0 0 0 0 0 0 0 -0.0029907 0 0 0 0 0 0
1.2383 0.004894 0.0012251 0.0025295 0.0020882 0 0.0026892 0.0039224 0.008071 0.00521 -0.0024845 0.0066198 0.011872 0 0 0 0 0 0 0 0 0 0 0 0 0 0 0 0 0 0 0 -0.0047666 0 0 0 0 0 0
1.2422 0.00402 0.0020013 -0.0039586 0.0028078 0 0.00099258 0.0060492 0.00935 0.004717 -0.0039174 0.010144 0.0044908 0 0 0 0 0 0 0 0 0 0 0 0 0 0 0 0 0 0 0 -0.0049997 0 0 0 0 0 0
1.2461 0.0019594 0.0019068 -0.0067634 0.0021393 0 -0.00084758 0.0030778 0.0059783 0.00089653 -0.0029964 0.0085194 -0.018108 0 0 0 0 0 0 0 0 0 0 0 0 0 0 0 0 0 0 0 -0.0022044 0 0 0 0 0 0
1.25 0.00039885 0.0013556 -0.0049975 0.0007455 0 -0.0016271 -0.001948 0.0011 -0.0044582 -0.0010776 0.0030034 -0.040622 0 0 0 0 0 0 0 0 0 0 0 0 0 0 0 0 0 0 0 0.0025344 0 0 0 0 0 0
1.2539 0.00031064 0.0007922 -0.0016714 -0.0001632 0 -0.0012917 -0.0044556 -0.0018581 -0.0080937 0.00025221 -0.0029428 -0.044773 0 0 0 0 0 0 0 0 0 0 0 0 0 0 0 0 0 0 0 0.0060101 0 0 0 0 0 0
1.2578 0.001173 0.0003337 -0.0012726 6.6555e-05 0 -0.00077757 -0.002325 -0.0020965 -0.0072049 0.00044764 -0.0059846 -0.024303 0 0 0 0 0 0 0 0 0 0 0 0 0 0 0 0 0 0 0 0.0056759 0 0 0 0 0 0
1.2617 0.001622 -4.73e-05 -0.0055813 0.0010187 0 -0.00095729 0.0025191 -0.0012872 -0.0016353 -4.2948e-06 -0.0049559 0.0085732 0 0 0 0 0 0 0 0 0 0 0 0 0 0 0 0 0 0 0 0.0021491 0 0 0 0 0 0
1.2656 0.00078181 -0.00020622 -0.011658 0.0017257 0 -0.0018175 0.0061218 -0.0011247 0.0055107 -0.00037667 -0.0012849 0.032014 0 0 0 0 0 0 0 0 0 0 0 0 0 0 0 0 0 0 0 -0.0011243 0 0 0 0 0 0
1.2695 -0.0010672 9.197e-05 -0.014149 0.0016281 0 -0.0025861 0.0059096 -0.0017026 0.0097717 -0.00021027 0.0022264 0.03242 0 0 0 0 0 0 0 0 0 0 0 0 0 0 0 0 0 0 0 -0.00090736 0 0 0 0 0 0
1.2734 -0.0029668 0.00075546 -0.0098838 0.0010061 0 -0.0024928 0.0023336 -0.0023359 0.0085317 0.00071707 0.0032182 0.015951 0 0 0 0 0 0 0 0 0 0 0 0 0 0 0 0 0 0 0 0.0028812 0 0 0 0 0 0
1.2773 -0.0041615 0.0012041 -0.00046463 0.00053281 0 -0.0013527 -0.0022676 -0.0031766 0.0029725 0.0023838 0.0010316 0.0027429 0 0 0 0 0 0 0 0 0 0 0 0 0 0 0 0 0 0 0 0.0070485 0 0 0 0 0 0
1.2813 -0.0044061 0.0008188 0.0094014 0.0005215 0 0.00043674 -0.0058734 -0.0050693 -0.0028626 0.0042218 -0.0030988 0.0083223 0 0 0 0 0 0 0 0 0 0 0 0 0 0 0 0 0 0 0 0.0078926 0 0 0 0 0 0
1.2852 -0.0036284 -0.00038945 0.015837 0.00068719 0 0.0022407 -0.0078187 -0.007688 -0.0051065 0.0051116 -0.0067758 0.029205 0 0 0 0 0 0 0 0 0 0 0 0 0 0 0 0 0 0 0 0.0042881 0 0 0 0 0 0
1.2891 -0.0017043 -0.0016336 0.018045 0.0006018 0 0.0034878 -0.0082012 -0.008686 -0.0027316 0.0042143 -0.0076848 0.046375 0 0 0 0 0 0 0 0 0 0 0 0 0 0 0 0 0 0 0 -0.0015675 0 0 0 0 0 0
1.293 0.0011698 -0.0019649 0.017172 0.00025266 0 0.0038495 -0.0069835 -0.0057237 0.0020991 0.0020297 -0.0048697 0.043378 0 0 0 0 0 0 0 0 0 0 0 0 0 0 0 0 0 0 0 -0.0061094 0 0 0 0 0 0
1.2969 0.0040023 -0.001077 0.013882 5.3793e-05 0 0.0034044 -0.0040394 0.00043966 0.0058722 0.0003463 0.00057186 0.021459 0 0 0 0 0 0 0 0 0 0 0 0 0 0 0 0 0 0 0 -0.0071141 0 0 0 0 0 0
1.3008 0.0053044 0.00046805 0.0077751 0.00032738 0 0.0026916 9.4317e-05 0.0055681 0.0060729 0.00070282 0.0059421 -0.0027527 0 0 0 0 0 0 0 0 0 0 0 0 0 0 0 0 0 0 0 -0.0049274 0 0 0 0 0 0
1.3047 0.0042294 0.0017454 -0.00084292 0.00088045 0 0.0024037 0.0039587 0.0054913 0.0024817 0.0027676 0.0085358 -0.013907 0 0 0 0 0 0 0 0 0 0 0 0 0 0 0 0 0 0 0 -0.001624 0 0 0 0 0 0
1.3086 0.0015053 0.0021432 -0.0094168 0.0011731 0 0.0027804 0.0059899 0.000264 -0.0029675 0.0044718 0.0074251 -0.011631 0 0 0 0 0 0 0 0 0 0 0 0 0 0 0 0 0 0 0 0.00075021 0 0 0 0 0 0
1.3125 -0.00092984 0.001614 -0.014264 0.00088782 0 0.003262 0.0056965 -0.0055337 -0.0072839 0.0039948 0.0040661 -0.0078735 0 0 0 0 0 0 0 0 0 0 0 0 0 0 0 0 0 0 0 0.0013554 0 0 0 0 0 0
1.3164 -0.0014584 0.00047971 -0.013603 0.00025989 0 0.0029152 0.0040426 -0.006971 -0.0079187 0.0015968 0.0011122 -0.012076 0 0 0 0 0 0 0 0 0 0 0 0 0 0 0 0 0 0 0 0.00058962 0 0 0 0 0 0
1.3203 -0.0001177 -0.00080174 -0.0092599 -0.00019271 0 0.0013846 0.0026904 -0.0032376 -0.0041965 -0.00068793 0.00032204 -0.02081 0 0 0 0 0 0 0 0 0 0 0 0 0 0 0 0 0 0 0 -0.00057389 0 0 0 0 0 0
1.3242 0.0015087 -0.0016818 -0.0050254 -0.0002298 0 -0.00057416 0.0028045 0.0020992 0.0020184 -0.0011806 0.0013199 -0.022665 0 0 0 0 0 0 0 0 0 0 0 0 0 0 0 0 0 0 0 -0.0012462 0 0 0 0 0 0
1.3281 0.0017125 -0.0015976 -0.0032446 -0.00012887 0 -0.0016563 0.0043315 0.0050159 0.007177 -0.00016444 0.0022538 -0.012107 0 0 0 0 0 0 0 0 0 0 0 0 0 0 0 0 0 0 0 -0.00096578 0 0 0 0 0 0
1.332 5.1383e-05 -0.0003248 -0.0031177 -0.00036796 0 -0.0012246 0.0060906 0.00476 0.0083082 0.0007596 0.0016635 0.0035123 0 0 0 0 0 0 0 0 0 0 0 0 0 0 0 0 0 0 0 0.00021913 0 0 0 0 0 0
1.3359 -0.0024725 0.0016186 -0.0022514 -0.0011163 0 4.3075e-05 0.0064512 0.0036418 0.0051951 0.00068938 -0.00023114 0.011393 0 0 0 0 0 0 0 0 0 0 0 0 0 0 0 0 0 0 0 0.0018233 0 0 0 0 0 0
1.3398 -0.0043839 0.0030668 0.00053481 -0.0020616 0 0.00080541 0.0042503 0.0037751 0.00057316 0.00037423 -0.0019711 0.0065032 0 0 0 0 0 0 0 0 0 0 0 0 0 0 0 0 0 0 0 0.0031266 0 0 0 0 0 0
1.3438 -0.0048041 0.0029765 0.0042775 -0.0026974 0 0.0003972 -0.00037166 0.0048298 -0.00205 0.0010007 -0.0024394 -0.0041484 0 0 0 0 0 0 0 0 0 0 0 0 0 0 0 0 0 0 0 0.0034672 0 0 0 0 0 0
1.3477 -0.0037531 0.0012938 0.0075114 -0.0027212 0 -0.00051042 -0.0056785 0.005138 -0.0011476 0.0023677 -0.001912 -0.010448 0 0 0 0 0 0 0 0 0 0 0 0 0 0 0 0 0 0 0 0.0025095 0 0 0 0 0 0
1.3516 -0.0017542 -0.00091892 0.010129 -0.0021627 0 -0.00061479 -0.009062 0.004266 0.0019572 0.0028015 -0.0015596 -0.010686 0 0 0 0 0 0 0 0 0 0 0 0 0 0 0 0 0 0 0 0.00038243 0 0 0 0 0 0
1.3555 0.00060319 -0.0022947 0.013003 -0.0012323 0 0.00067326 -0.0086425 0.0035939 0.0047549 0.0010813 -0.0020317 -0.012471 0 0 0 0 0 0 0 0 0 0 0 0 0 0 0 0 0 0 0 -0.0023313 0 0 0 0 0 0
1.3594 0.0027584 -0.0021933 0.015841 -0.00016127 0 0.0026017 -0.0046849 0.0042343 0.0058887 -0.0018581 -0.0026829 -0.02221 0 0 0 0 0 0 0 0 0 0 0 0 0 0 0 0 0 0 0 -0.0047514 0 0 0 0 0 0
1.3633 0.0041346 -0.0010335 0.016134 0.00080434 0 0.0037398 0.00044741 0.0051341 0.005782 -0.0035843 -0.0022577 -0.035432 0 0 0 0 0 0 0 0 0 0 0 0 0 0 0 0 0 0 0 -0.0060185 0 0 0 0 0 0
1.3672 0.0043012 0.00026575 0.01106 0.0013879 0 0.0031994 0.0040029 0.0040298 0.0052175 -0.0026299 -0.0002897 -0.039439 0 0 0 0 0 0 0 0 0 0 0 0 0 0 0 0 0 0 0 -0.0057168 0 0 0 0 0 0
1.3711 0.003292 0.0010657 0.00074721 0.0014192 0 0.0012499 0.0048814 0.00031164 0.0038826 -4.9032e-05 0.0022681 -0.026152 0 0 0 0 0 0 0 0 0 0 0 0 0 0 0 0 0 0 0 -0.0041524 0 0 0 0 0 0
1.375 0.0016943 0.0012646 -0.010623 0.0010332 0 -0.0010798 0.0042471 -0.0037068 0.0008419 0.0016917 0.0038469 -0.0016378 0 0 0 0 0 0 0 0 0 0 0 0 0 0 0 0 0 0 0 -0.002194 0 0 0 0 0 0
1.3789 0.00030397 0.00098619 -0.017481 0.00063903 0 -0.0028177 0.0042274 -0.0048812 -0.0035443 0.0012447 0.0036984 0.018019 0 0 0 0 0 0 0 0 0 0 0 0 0 0 0 0 0 0 0 -0.00068961 0 0 0 0 0 0
1.3828 -0.00039381 0.00027261 -0.017119 0.00056543 0 -0.0035172 0.0059701 -0.0024683 -0.00676 -0.00047558 0.0025663 0.0207 0 0 0 0 0 0 0 0 0 0 0 0 0 0 0 0 0 0 0 9.1099e-05 0 0 0 0 0 0
1.3867 -0.00047699 -0.00080543 -0.011611 0.00070379 0 -0.0032324 0.0087968 0.0011666 -0.0059317 -0.0016732 0.0019919 0.0083786 0 0 0 0 0 0 0 0 0 0 0 0 0 0 0 0 0 0 0 0.00047802 0 0 0 0 0 0
1.3906 -0.0004195 -0.0018602 -0.0056965 0.00058193 0 -0.0023538 0.010958 0.0031454 -0.00086156 -0.0017866 0.0029526 -0.0060581 0 0 0 0 0 0 0 0 0 0 0 0 0 0 0 0 0 0 0 0.00088215 0 0 0 0 0 0
1.3945 -0.00072256 -0.0022552 -0.0027296 -0.0001167 0 -0.0015053 0.010976 0.0029658 0.0049249 -0.0018239 0.0050412 -0.011396 0 0 0 0 0 0 0 0 0 0 0 0 0 0 0 0 0 0 0 0.0013074 0 0 0 0 0 0
1.3984 -0.0016212 -0.0016255 -0.0023683 -0.0011041 0 -0.0012994 0.0083297 0.0024696 0.0066913 -0.002667 0.006772 -0.0075589 0 0 0 0 0 0 0 0 0 0 0 0 0 0 0 0 0 0 0 0.0014295 0 0 0 0 0 0
1.4023 -0.0029445 -0.00032052 -0.0017305 -0.0016425 0 -0.0018469 0.0033405 0.0032039 0.002557 -0.0035949 0.0066264 -0.0035247 0 0 0 0 0 0 0 0 0 0 0 0 0 0 0 0 0 0 0 0.0011075 0 0 0 0 0 0
1.4063 -0.0041054 0.00078419 0.0015147 -0.0012354 0 -0.0024388 -0.0030106 0.0044887 -0.0046596 -0.0029949 0.0040333 -0.0069219 0 0 0 0 0 0 0 0 0 0 0 0 0 0 0 0 0 0 0 0.00065356 0 0 0 0 0 0
1.4102 -0.0042889 0.0010072 0.0070221 -0.00017812 0 -0.0019703 -0.0089525 0.004443 -0.0096275 -0.00050573 -0.00022987 -0.015933 0 0 0 0 0 0 0 0 0 0 0 0 0 0 0 0 0 0 0 0.0004651 0 0 0 0 0 0
1.4141 -0.0029179 0.00042586 0.012133 0.00063911 0 1.3904e-05 -0.012098 0.0025343 -0.0087621 0.0020346 -0.0042954 -0.020966 0 0 0 0 0 0 0 0 0 0 0 0 0 0 0 0 0 0 0 0.00046323 0 0 0 0 0 0
1.418 -0.00019706 -0.00025547 0.013941 0.00054226 0 0.0026263 -0.010623 0.00041894 -0.002814 0.0021892 -0.0060252 -0.013946 0 0 0 0 0 0 0 0 0 0 0 0 0 0 0 0 0 0 0 0.00013278 0 0 0 0 0 0
1.4219 0.0027595 -0.00036151 0.011226 -0.00028105 0 0.0041701 -0.0049031 3.6981e-05 0.0041579 -0.000549 -0.004192 0.0036838 0 0 0 0 0 0 0 0 0 0 0 0 0 0 0 0 0 0 0 -0.00071561 0 0 0 0 0 0
1.4258 0.0045291 0.00022899 0.0050913 -0.00094642 0 0.0035857 0.0020188 0.0013219 0.0080437 -0.0041009 0.00049073 0.021498 0 0 0 0 0 0 0 0 0 0 0 0 0 0 0 0 0 0 0 -0.0013432 0 0 0 0 0 0
1.4297 0.0043725 0.0011189 -0.0017452 -0.00068675 0 0.0014365 0.0061866 0.0023255 0.0072295 -0.0057866 0.0053163 0.02864 0 0 0 0 0 0 0 0 0 0 0 0 0 0 0 0 0 0 0 -0.00057539 0 0 0 0 0 0
1.4336 0.0027834 0.0018095 -0.006412 0.0004816 0 -0.00060753 0.0056275 0.0015774 0.0028317 -0.0048188 0.007004 0.022932 0 0 0 0 0 0 0 0 0 0 0 0 0 0 0 0 0 0 0 0.0018581 0 0 0 0 0 0
1.4375 0.0010545 0.0020268 -0.0074285 0.001853 0 -0.0013117 0.0019193 -0.00018781 -0.0026529 -0.0027064 0.0039758 0.012587 0 0 0 0 0 0 0 0 0 0 0 0 0 0 0 0 0 0 0 0.0045528 0 0 0 0 0 0
1.4414 0.00021376 0.0017441 -0.0055805 0.0027126 0 -0.00088073 -0.0011029 -0.00094511 -0.0066824 -0.0013822 -0.002169 0.0088838 0 0 0 0 0 0 0 0 0 0 0 0 0 0 0 0 0 0 0 0.0053417 0 0 0 0 0 0
1.4453 0.00028396 0.0010731 -0.003453 0.0028782 0 -0.00043668 -0.00045077 0.00029232 -0.0073523 -0.0013025 -0.0074232 0.015986 0 0 0 0 0 0 0 0 0 0 0 0 0 0 0 0 0 0 0 0.0032837 0 0 0 0 0 0
1.4492 0.00048593 0.0002393 -0.0036212 0.0026199 0 -0.00063088 0.0037976 0.0025506 -0.0039082 -0.0014908 -0.0081556 0.026991 0 0 0 0 0 0 0 0 0 0 0 0 0 0 0 0 0 0 0 -0.00021886 0 0 0 0 0 0
1.4531 7.3568e-05 -0.00041568 -0.0066115 0.0021808 0 -0.00095755 0.0089126 0.0042777 0.0025945 -0.0010638 -0.0038679 0.030144 0 0 0 0 0 0 0 0 0 0 0 0 0 0 0 0 0 0 0 -0.0024755 0 0 0 0 0 0
1.457 -0.0010519 -0.00058393 -0.010252 0.0015104 0 -0.00048656 0.011814 0.0050435 0.0091396 -0.000185 0.0023422 0.019907 0 0 0 0 0 0 0 0 0 0 0 0 0 0 0 0 0 0 0 -0.001881 0 0 0 0 0 0
1.4609 -0.00243 -0.0002594 -0.011119 0.00049515 0 0.00089591 0.011024 0.0053903 0.011967 0.00058361 0.0061013 0.0026609 0 0 0 0 0 0 0 0 0 0 0 0 0 0 0 0 0 0 0 0.00068892 0 0 0 0 0 0
1.4648 -0.003525 0.00016798 -0.0070672 -0.00065412 0 0.0022098 0.0069043 0.0053245 0.0088771 0.0013837 0.0050428 -0.0086855 0 0 0 0 0 0 0 0 0 0 0 0 0 0 0 0 0 0 0 0.0028369 0 0 0 0 0 0
1.4688 -0.0040009 0.00018305 0.0011296 -0.0013994 0 0.0024057 0.00075298 0.0038927 0.0010138 0.0029311 0.00044428 -0.006317 0 0 0 0 0 0 0 0 0 0 0 0 0 0 0 0 0 0 0 0.002938 0 0 0 0 0 0
1.4727 -0.0036285 -0.0004232 0.010213 -0.0013491 0 0.0015206 -0.005842 0.000826 -0.0074543 0.0051972 -0.0039644 0.0057608 0 0 0 0 0 0 0 0 0 0 0 0 0 0 0 0 0 0 0 0.0014135 0 0 0 0 0 0
1.4766 -0.0022103 -0.0013777 0.016388 -0.00071854 0 0.00064524 -0.010977 -0.0018533 -0.011776 0.0066944 -0.0048836 0.016363 0 0 0 0 0 0 0 0 0 0 0 0 0 0 0 0 0 0 0 -0.00019063 0 0 0 0 0 0
1.4805 0.00016327 -0.0021649 0.017234 -0.00023557 0 0.00073566 -0.012614 -0.00097277 -0.0095614 0.0056303 -0.0017013 0.018165 0 0 0 0 0 0 0 0 0 0 0 0 0 0 0 0 0 0 0 -0.0010811 0 0 0 0 0 0
1.4844 0.0027895 -0.0024082 0.012501 -0.00050214 0 0.0016031 -0.0096749 0.0043379 -0.0022506 0.0019155 0.0033963 0.013745 0 0 0 0 0 0 0 0 0 0 0 0 0 0 0 0 0 0 0 -0.0018486 0 0 0 0 0 0
1.4883 0.0045176 -0.0020226 0.0038563 -0.001407 0 0.0021744 -0.0033217 0.010628 0.0057725 -0.0022673 0.0071676 0.010805 0 0 0 0 0 0 0 0 0 0 0 0 0 0 0 0 0 0 0 -0.0032051 0 0 0 0 0 0
1.4922 0.0045043 -0.001103 -0.0057881 -0.0021762 0 0.0016666 0.003146 0.012465 0.0098016 -0.004227 0.0074322 0.012509 0 0 0 0 0 0 0 0 0 0 0 0 0 0 0 0 0 0 0 -0.00448 0 0 0 0 0 0
1.4961 0.00293 0.00017134 -0.013175 -0.00205 0 0.00033867 0.0063057 0.0074446 0.0076116 -0.003193 0.0042231 0.013988 0 0 0 0 0 0 0 0 0 0 0 0 0 0 0 0 0 0 0 -0.003912 0 0 0 0 0 0
1.5 0.00093038 0.0014547 -0.015905 -0.0009817 0 -0.00093786 0.0050664 -0.0011342 0.00084571 -0.00093105 -0.00043276 0.0088074 0 0 0 0 0 0 0 0 0 0 0 0 0 0 0 0 0 0 0 -0.00069154 0 0 0 0 0 0
1.5039 -0.00028156 0.002187 -0.013659 0.00027311 0 -0.0016626 0.0013718 -0.0069475 -0.0059159 5.0247e-05 -0.0037583 -0.0023819 0 0 0 0 0 0 0 0 0 0 0 0 0 0 0 0 0 0 0 0.0035112 0 0 0 0 0 0
1.5078 -0.00031911 0.0018775 -0.00852 0.00075221 0 -0.0020606 -0.0015439 -0.0062412 -0.0080535 -0.0011774 -0.003843 -0.011429 0 0 0 0 0 0 0 0 0 0 0 0 0 0 0 0 0 0 0 0.0055518 0 0 0 0 0 0
1.5117 0.00024315 0.00060784 -0.0037124 5.2745e-05 0 -0.0024873 -0.0017706 -0.00084294 -0.0040715 -0.0033578 -0.00087038 -0.011423 0 0 0 0 0 0 0 0 0 0 0 0 0 0 0 0 0 0 0 0.0037058 0 0 0 0 0 0
1.5156 0.000509 -0.00078657 -0.0014166 -0.0013638 0 -0.0027498 8.6813e-05 0.0041714 0.0032076 -0.0044678 0.0028301 -0.0046412 0 0 0 0 0 0 0 0 0 0 0 0 0 0 0 0 0 0 0 -0.00042926 0 0 0 0 0 0
1.5195 -2.5745e-05 -0.0012352 -0.0013435 -0.0025418 0 -0.0022754 0.0019235 0.0054137 0.0085507 -0.0034868 0.0042468 -0.00018547 0 0 0 0 0 0 0 0 0 0 0 0 0 0 0 0 0 0 0 -0.003166 0 0 0 0 0 0
1.5234 -0.0012825 -0.00032253 -0.0013302 -0.0027414 0 -0.00095378 0.0020633 0.0036553 0.008141 -0.00088819 0.0019405 -0.0034558 0 0 0 0 0 0 0 0 0 0 0 0 0 0 0 0 0 0 0 -0.0021118 0 0 0 0 0 0
1.5273 -0.0028508 0.0012694 0.00057307 -0.0019252 0 0.00043632 0.00027936 0.0018743 0.0024192 0.0021396 -0.0026009 -0.0093179 0 0 0 0 0 0 0 0 0 0 0 0 0 0 0 0 0 0 0 0.0015598 0 0 0 0 0 0
1.5313 -0.0042021 0.0022575 0.0044147 -0.00068354 0 0.00088241 -0.0026053 0.0016914 -0.0043636 0.0045757 -0.0058835 -0.0071741 0 0 0 0 0 0 0 0 0 0 0 0 0 0 0 0 0 0 0 0.0041996 0 0 0 0 0 0
1.5352 -0.0046851 0.0017942 0.0084852 0.00027906 0 0.00025054 -0.0055698 0.0021829 -0.007509 0.00581 -0.0051858 0.0070778 0 0 0 0 0 0 0 0 0 0 0 0 0 0 0 0 0 0 0 0.0030682 0 0 0 0 0 0
1.5391 -0.0036263 0.00012435 0.010914 0.0006612 0 -0.000416 -0.0076903 0.0017993 -0.0053318 0.0055657 -0.0009303 0.025217 0 0 0 0 0 0 0 0 0 0 0 0 0 0 0 0 0 0 0 -0.0012642 0 0 0 0 0 0
1.543 -0.00080895 -0.0016767 0.011043 0.00069054 0 0.00012724 -0.0080114 0.00056294 3.9617e-05 0.0040283 0.0035856 0.033634 0 0 0 0 0 0 0 0 0 0 0 0 0 0 0 0 0 0 0 -0.0056679 0 0 0 0 0 0
1.5469 0.0029927 -0.0025496 0.0093783 0.00080834 0 0.0020086 -0.0058337 -0.00011961 0.0048164 0.0019935 0.0050697 0.025928 0 0 0 0 0 0 0 0 0 0 0 0 0 0 0 0 0 0 0 -0.0073425 0 0 0 0 0 0
1.5508 0.0061252 -0.0021055 0.0065359 0.0012207 0 0.0039437 -0.0015751 0.00052833 0.0064574 0.00048132 0.0031758 0.0082292 0 0 0 0 0 0 0 0 0 0 0 0 0 0 0 0 0 0 0 -0.0059178 0 0 0 0 0 0
1.5547 0.0070437 -0.00066522 0.0025505 0.0017126 0 0.0043045 0.0027997 0.0015395 0.004916 -7.6892e-05 0.00071191 -0.0075068 0 0 0 0 0 0 0 0 0 0 0 0 0 0 0 0 0 0 0 -0.0030161 0 0 0 0 0 0
1.5586 0.0054702 0.0010962 -0.0027141 0.0018687 0 0.0025316 0.0047964 0.0013631 0.0017537 -0.00017538 0.00084149 -0.014261 0 0 0 0 0 0 0 0 0 0 0 0 0 0 0 0 0 0 0 -0.00027621 0 0 0 0 0 0
1.5625 0.002661 0.0024698 -0.008664 0.0014759 0 -0.00041268 0.0034066 -0.00024571 -0.0014223 -0.00054414 0.0039475 -0.013645 0 0 0 0 0 0 0 0 0 0 0 0 0 0 0 0 0 0 0 0.0018396 0 0 0 0 0 0
1.5664 0.00043868 0.0028888 -0.013745 0.00072837 0 -0.0028579 0.00028572 -0.0019675 -0.0036607 -0.0011482 0.0072367 -0.010397 0 0 0 0 0 0 0 0 0 0 0 0 0 0 0 0 0 0 0 0.0034781 0 0 0 0 0 0
1.5703 -0.00020362 0.0021338 -0.016249 5.6301e-05 0 -0.0036497 -0.0013274 -0.0025102 -0.0044024 -0.0011543 0.007504 -0.0056759 0 0 0 0 0 0 0 0 0 0 0 0 0 0 0 0 0 0 0 0.0043016 0 0 0 0 0 0
1.5742 0.00028249 0.00058031 -0.015384 -0.00024118 0 -0.0027521 0.00069785 -0.0019855 -0.0032472 -6.2044e-05 0.0043389 0.002886 0 0 0 0 0 0 0 0 0 0 0 0 0 0 0 0 0 0 0 0.0035825 0 0 0 0 0 0
1.5781 0.00062172 -0.00083274 -0.011608 -0.0002072 0 -0.00096777 0.0054101 -0.0014115 -0.00036125 0.0013541 0.00058776 0.015588 0 0 0 0 0 0 0 0 0 0 0 0 0 0 0 0 0 0 0 0.0014817 0 0 0 0 0 0
1.582 -0.00010753 -0.001154 -0.0060896 -0.0001067 0 0.00071826 0.0093518 -0.0011389 0.0030103 0.0016586 -0.00039255 0.027441 0 0 0 0 0 0 0 0 0 0 0 0 0 0 0 0 0 0 0 -0.0002595 0 0 0 0 0 0
1.5859 -0.0018071 -0.00017577 2.6675e-05 -0.00012624 0 0.0016191 0.0092261 -0.0003379 0.0048621 0.00048006 0.0020101 0.031908 0 0 0 0 0 0 0 0 0 0 0 0 0 0 0 0 0 0 0 0.00043809 0 0 0 0 0 0
1.5898 -0.0036313 0.0013122 0.0058784 -0.00019367 0 0.0015393 0.0043495 0.0017436 0.0036806 -0.00065797 0.0050664 0.027424 0 0 0 0 0 0 0 0 0 0 0 0 0 0 0 0 0 0 0 0.003737 0 0 0 0 0 0
1.5938 -0.0047217 0.0021249 0.010741 -6.234e-05 0 0.00081956 -0.0030595 0.0043836 -0.00033304 0.00032076 0.0052822 0.019078 0 0 0 0 0 0 0 0 0 0 0 0 0 0 0 0 0 0 0 0.0070773 0 0 0 0 0 0
1.5977 -0.0046751 0.0016581 0.013992 0.0004565 0 0.00022439 -0.0096466 0.0057528 -0.0051287 0.0037006 0.0016179 0.013556 0 0 0 0 0 0 0 0 0 0 0 0 0 0 0 0 0 0 0 0.0071189 0 0 0 0 0 0
1.6016 -0.0035132 0.00033576 0.015351 0.0013268 0 0.0005334 -0.012978 0.0047787 -0.0079227 0.0071897 -0.0036362 0.013079 0 0 0 0 0 0 0 0 0 0 0 0 0 0 0 0 0 0 0 0.0028769 0 0 0 0 0 0
1.6055 -0.0014774 -0.00086638 0.014997 0.0022854 0 0.0019449 -0.01236 0.0023474 -0.0067972 0.0078039 -0.0069268 0.014749 0 0 0 0 0 0 0 0 0 0 0 0 0 0 0 0 0 0 0 -0.003017 0 0 0 0 0 0
1.6094 0.0010113 -0.0012872 0.013186 0.0029591 0 0.0037709 -0.0084223 0.00040568 -0.0018432 0.0046656 -0.0063364 0.015133 0 0 0 0 0 0 0 0 0 0 0 0 0 0 0 0 0 0 0 -0.0063828 0 0 0 0 0 0
1.6133 0.0032917 -0.00097451 0.0097388 0.0030305 0 0.0048249 -0.0024907 3.1865e-06 0.0046915 -0.00011777 -0.0027703 0.014299 0 0 0 0 0 0 0 0 0 0 0 0 0 0 0 0 0 0 0 -0.0050895 0 0 0 0 0 0
1.6172 0.0046022 -0.00034252 0.0041748 0.0024168 0 0.0042991 0.0036258 0.00050771 0.0093452 -0.0033716 0.0011973 0.015055 0 0 0 0 0 0 0 0 0 0 0 0 0 0 0 0 0 0 0 -0.00080142 0 0 0 0 0 0
1.6211 0.004488 0.0003527 -0.0032945 0.0013882 0 0.0023883 0.0078425 0.00073397 0.0092211 -0.0035663 0.0033595 0.019092 0 0 0 0 0 0 0 0 0 0 0 0 0 0 0 0 0 0 0 0.0027233 0 0 0 0 0 0
1.625 0.0031506 0.0010691 -0.01083 0.00048233 0 9.5482e-05 0.0086216 0.0004397 0.0038498 -0.0016872 0.0030345 0.024783 0 0 0 0 0 0 0 0 0 0 0 0 0 0 0 0 0 0 0 0.0030254 0 0 0 0 0 0
1.6289 0.0013732 0.0016092 -0.015417 0.00015186 0 -0.0015889 0.0061101 0.00036704 -0.0040802 0.00022789 0.00089995 0.028538 0 0 0 0 0 0 0 0 0 0 0 0 0 0 0 0 0 0 0 0.00074619 0 0 0 0 0 0
1.6328 2.1755e-05 0.0014698 -0.014896 0.00035952 0 -0.0023592 0.0024421 0.0009855 -0.010036 0.00099148 -0.0017328 0.027466 0 0 0 0 0 0 0 0 0 0 0 0 0 0 0 0 0 0 0 -0.0016462 0 0 0 0 0 0
1.6367 -0.00049154 0.00029931 -0.010011 0.00052361 0 -0.0025499 0.00047542 0.0017548 -0.010525 0.00070434 -0.0034738 0.020687 0 0 0 0 0 0 0 0 0 0 0 0 0 0 0 0 0 0 0 -0.0025382 0 0 0 0 0 0
1.6406 -0.00038505 -0.0014762 -0.0043571 -2.2693e-06 0 -0.002552 0.0017016 0.001956 -0.005569 -0.00014009 -0.0032707 0.0094333 0 0 0 0 0 0 0 0 0 0 0 0 0 0 0 0 0 0 0 -0.0023789 0 0 0 0 0 0
1.6445 -0.00025694 -0.002681 -0.0017068 -0.0012665 0 -0.0023622 0.005043 0.0019467 0.0012711 -0.0013081 -0.00095669 -0.0026832 0 0 0 0 0 0 0 0 0 0 0 0 0 0 0 0 0 0 0 -0.0024054 0 0 0 0 0 0
1.6484 -0.00064227 -0.0022859 -0.002708 -0.0025319 0 -0.0017072 0.0076183 0.0029524 0.0054926 -0.0024393 0.002344 -0.009803 0 0 0 0 0 0 0 0 0 0 0 0 0 0 0 0 0 0 0 -0.0026738 0 0 0 0 0 0
1.6523 -0.001663 -0.00040002 -0.0039774 -0.0028587 0 -0.00053291 0.0068576 0.0053228 0.004812 -0.0025603 0.0046382 -0.006453 0 0 0 0 0 0 0 0 0 0 0 0 0 0 0 0 0 0 0 -0.0018502 0 0 0 0 0 0
1.6563 -0.0029244 0.0016589 -0.00082639 -0.0019787 0 0.00071597 0.0022549 0.0073654 0.00037618 -0.00070769 0.0044117 0.0077022 0 0 0 0 0 0 0 0 0 0 0 0 0 0 0 0 0 0 0 0.00092989 0 0 0 0 0 0
1.6602 -0.0036866 0.0023932 0.0083947 -0.0005964 0 0.0013613 -0.0044566 0.0065781 -0.0046583 0.0027314 0.0019147 0.025366 0 0 0 0 0 0 0 0 0 0 0 0 0 0 0 0 0 0 0 0.0043374 0 0 0 0 0 0
1.6641 -0.0032612 0.0013481 0.020096 0.00024512 0 0.0010743 -0.010479 0.0023741 -0.0075586 0.0056854 -0.00087343 0.03538 0 0 0 0 0 0 0 0 0 0 0 0 0 0 0 0 0 0 0 0.0055078 0 0 0 0 0 0
1.668 -0.0014677 -0.0005696 0.027558 0.00013932 0 0.00023928 -0.013365 -0.0026554 -0.0073441 0.0059268 -0.0017725 0.030775 0 0 0 0 0 0 0 0 0 0 0 0 0 0 0 0 0 0 0 0.0027583 0 0 0 0 0 0
1.6719 0.0011362 -0.0019029 0.025806 -0.00035126 0 -0.00026103 -0.011883 -0.0046889 -0.0044599 0.0031046 -0.00014885 0.013945 0 0 0 0 0 0 0 0 0 0 0 0 0 0 0 0 0 0 0 -0.0023733 0 0 0 0 0 0
1.6758 0.003477 -0.0017811 0.015238 -0.00034443 0 0.00028081 -0.0063495 -0.0022024 4.4633e-05 -0.00091315 0.00266 -0.0059913 0 0 0 0 0 0 0 0 0 0 0 0 0 0 0 0 0 0 0 -0.0060614 0 0 0 0 0 0
1.6797 0.0045688 -0.00041146 0.0010849 0.00042695 0 0.0017625 0.0013446 0.0024209 0.0046997 -0.0038243 0.0045515 -0.020583 0 0 0 0 0 0 0 0 0 0 0 0 0 0 0 0 0 0 0 -0.0054369 0 0 0 0 0 0
1.6836 0.0040904 0.0013073 -0.010554 0.0013877 0 0.0031947 0.008209 0.0049121 0.0074812 -0.0048592 0.0043231 -0.0266 0 0 0 0 0 0 0 0 0 0 0 0 0 0 0 0 0 0 0 -0.0010695 0 0 0 0 0 0
1.6875 0.0025111 0.0024977 -0.016517 0.0018013 0 0.0033324 0.011446 0.0028755 0.0065105 -0.0048326 0.0023658 -0.024393 0 0 0 0 0 0 0 0 0 0 0 0 0 0 0 0 0 0 0 0.0036865 0 0 0 0 0 0
1.6914 0.00069965 0.0027047 -0.017301 0.0015503 0 0.0016236 0.010152 -0.0022619 0.0017124 -0.0045032 4.1764e-05 -0.014506 0 0 0 0 0 0 0 0 0 0 0 0 0 0 0 0 0 0 0 0.005747 0 0 0 0 0 0
1.6953 -0.00063574 0.0018785 -0.014926 0.001125 0 -0.0012423 0.0061289 -0.0067418 -0.0041586 -0.0034703 -0.0014212 0.0016537 0 0 0 0 0 0 0 0 0 0 0 0 0 0 0 0 0 0 0 0.0047211 0 0 0 0 0 0
1.6992 -0.0012587 0.00026222 -0.010737 0.00088077 0 -0.0037049 0.002761 -0.0077194 -0.006835 -0.0010471 -0.0015558 0.018173 0 0 0 0 0 0 0 0 0 0 0 0 0 0 0 0 0 0 0 0.0025304 0 0 0 0 0 0
1.7031 -0.001345 -0.0015988 -0.0052581 0.00051042 0 -0.0044315 0.0024925 -0.0052303 -0.0038065 0.0020944 -0.00061167 0.025161 0 0 0 0 0 0 0 0 0 0 0 0 0 0 0 0 0 0 0 0.0010405 0 0 0 0 0 0
1.707 -0.0012475 -0.0028861 0.00047957 -0.00055882 0 -0.0032878 0.0049133 -0.0015031 0.0031542 0.0039042 0.00072936 0.016598 0 0 0 0 0 0 0 0 0 0 0 0 0 0 0 0 0 0 0 0.00042191 0 0 0 0 0 0
1.7109 -0.0013047 -0.0028356 0.0044594 -0.0022614 0 -0.0013523 0.0071813 0.0011831 0.0088012 0.0030493 0.0015979 -0.0016273 0 0 0 0 0 0 0 0 0 0 0 0 0 0 0 0 0 0 0 -0.00017927 0 0 0 0 0 0
1.7148 -0.0017159 -0.0012844 0.0051483 -0.0036002 0 4.9635e-05 0.006474 0.0019991 0.0083506 0.00079296 0.0012896 -0.0142 0 0 0 0 0 0 0 0 0 0 0 0 0 0 0 0 0 0 0 -0.00085307 0 0 0 0 0 0
1.7188 -0.002405 0.0010143 0.0033483 -0.0034733 0 0.0004205 0.0023085 0.0015209 0.001395 0.00014336 -0.00018689 -0.010036 0 0 0 0 0 0 0 0 0 0 0 0 0 0 0 0 0 0 0 -0.00045978 0 0 0 0 0 0
1.7227 -0.0029285 0.0026992 0.0019649 -0.001833 0 0.00031528 -0.0032463 0.00082172 -0.0075454 0.0027454 -0.0018003 0.0058135 0 0 0 0 0 0 0 0 0 0 0 0 0 0 0 0 0 0 0 0.001753 0 0 0 0 0 0
1.7266 -0.0026221 0.0026385 0.0033318 0.00010529 0 0.00059951 -0.0073902 0.00075051 -0.012357 0.0068024 -0.0020159 0.015761 0 0 0 0 0 0 0 0 0 0 0 0 0 0 0 0 0 0 0 0.0043745 0 0 0 0 0 0
1.7305 -0.0010453 0.00073616 0.0066328 0.00093793 0 0.0015561 -0.0085793 0.001711 -0.0098392 0.0085227 -2.697e-05 0.0071389 0 0 0 0 0 0 0 0 0 0 0 0 0 0 0 0 0 0 0 0.0043743 0 0 0 0 0 0
1.7344 0.001557 -0.0018913 0.0082939 0.00036716 0 0.0027113 -0.0070205 0.0036234 -0.0018615 0.0058158 0.0033324 -0.01385 0 0 0 0 0 0 0 0 0 0 0 0 0 0 0 0 0 0 0 2.1281e-05 0 0 0 0 0 0
1.7383 0.00421 -0.0035436 0.005311 -0.00062555 0 0.0034064 -0.0037877 0.0058688 0.006238 0.00040268 0.0060115 -0.026961 0 0 0 0 0 0 0 0 0 0 0 0 0 0 0 0 0 0 0 -0.0066431 0 0 0 0 0 0
1.7422 0.005732 -0.0030014 -0.0016987 -0.00087447 0 0.0033678 5.8326e-05 0.0074248 0.009463 -0.0038727 0.00634 -0.017575 0 0 0 0 0 0 0 0 0 0 0 0 0 0 0 0 0 0 0 -0.010681 0 0 0 0 0 0
1.7461 0.0054754 -0.000353 -0.0088715 -0.00018535 0 0.0026781 0.0035041 0.0073817 0.006283 -0.0046733 0.0044136 0.0086488 0 0 0 0 0 0 0 0 0 0 0 0 0 0 0 0 0 0 0 -0.008262 0 0 0 0 0 0
1.75 0.0037112 0.0029803 -0.012609 0.00066292 0 0.0013819 0.0053596 0.0055991 -0.00086735 -0.0029099 0.0019567 0.03099 0 0 0 0 0 0 0 0 0 0 0 0 0 0 0 0 0 0 0 -0.00028194 0 0 0 0 0 0
1.7539 0.001382 0.0050991 -0.012674 0.00095452 0 -0.00058132 0.0047795 0.0029875 -0.007573 -0.0010353 0.00077293 0.032851 0 0 0 0 0 0 0 0 0 0 0 0 0 0 0 0 0 0 0 0.0079306 0 0 0 0 0 0
1.7578 -0.00053318 0.0048493 -0.011751 0.00084803 0 -0.0029316 0.0023433 0.0011124 -0.010263 -0.00017608 0.0012377 0.015216 0 0 0 0 0 0 0 0 0 0 0 0 0 0 0 0 0 0 0 0.010832 0 0 0 0 0 0
1.7617 -0.0015426 0.0025867 -0.012057 0.0010353 0 -0.0047345 0.00027625 0.0012722 -0.0080721 0.00058599 0.0021933 -0.0077319 0 0 0 0 0 0 0 0 0 0 0 0 0 0 0 0 0 0 0 0.0071425 0 0 0 0 0 0
1.7656 -0.0017489 -8.9294e-05 -0.012693 0.0017211 0 -0.0048951 0.00088921 0.0035464 -0.0028462 0.0022697 0.0022003 -0.023427 0 0 0 0 0 0 0 0 0 0 0 0 0 0 0 0 0 0 0 0.00063429 0 0 0 0 0 0
1.7695 -0.0016084 -0.0014721 -0.010551 0.0022138 0 -0.0031944 0.0043069 0.0064159 0.0023717 0.0040768 0.00083953 -0.029542 0 0 0 0 0 0 0 0 0 0 0 0 0 0 0 0 0 0 0 -0.0033076 0 0 0 0 0 0
1.7734 -0.0015957 -0.00091628 -0.0037931 0.0016949 0 -0.00076108 0.0077832 0.0074121 0.0052293 0.0040362 -0.0011184 -0.029767 0 0 0 0 0 0 0 0 0 0 0 0 0 0 0 0 0 0 0 -0.0021362 0 0 0 0 0 0
1.7773 -0.0019466 0.00083399 0.0057782 0.00030361 0 0.00073734 0.0076925 0.0047141 0.0051305 0.0015096 -0.0026334 -0.025724 0 0 0 0 0 0 0 0 0 0 0 0 0 0 0 0 0 0 0 0.0022639 0 0 0 0 0 0
1.7813 -0.0025262 0.002341 0.013916 -0.00077326 0 0.00055222 0.002631 -0.001232 0.0030222 -0.0015306 -0.0033581 -0.016352 0 0 0 0 0 0 0 0 0 0 0 0 0 0 0 0 0 0 0 0.0058179 0 0 0 0 0 0
1.7852 -0.0028564 0.0025591 0.017371 -0.00043512 0 -0.0004945 -0.0052303 -0.0074716 0.00040612 -0.0022227 -0.0037574 -0.0039751 0 0 0 0 0 0 0 0 0 0 0 0 0 0 0 0 0 0 0 0.0058827 0 0 0 0 0 0
1.7891 -0.0023586 0.0014476 0.016101 0.0011535 0 -0.00087815 -0.011804 -0.010343 -0.0015057 0.00019673 -0.0044495 0.003743 0 0 0 0 0 0 0 0 0 0 0 0 0 0 0 0 0 0 0 0.0029764 0 0 0 0 0 0
1.793 -0.00075834 -0.00023179 0.012295 0.0026318 0 0.0001136 -0.014118 -0.008226 -0.0020072 0.003451 -0.0055182 0.0012791 0 0 0 0 0 0 0 0 0 0 0 0 0 0 0 0 0 0 0 -0.00044235 0 0 0 0 0 0
1.7969 0.001601 -0.0015681 0.007714 0.0027282 0 0.0017763 -0.011933 -0.0029326 -0.00079057 0.0044455 -0.0063802 -0.0063757 0 0 0 0 0 0 0 0 0 0 0 0 0 0 0 0 0 0 0 -0.0024264 0 0 0 0 0 0
1.8008 0.0038255 -0.0020094 0.0023409 0.0014384 0 0.0028412 -0.0068821 0.0017059 0.0019352 0.0023127 -0.0061909 -0.0065996 0 0 0 0 0 0 0 0 0 0 0 0 0 0 0 0 0 0 0 -0.0027984 0 0 0 0 0 0
1.8047 0.0049555 -0.0014807 -0.0044467 -7.2921e-05 0 0.0027467 -0.0006978 0.002967 0.0051076 -0.00088826 -0.0044091 0.0073808 0 0 0 0 0 0 0 0 0 0 0 0 0 0 0 0 0 0 0 -0.0024477 0 0 0 0 0 0
1.8086 0.0045512 -0.0002844 -0.011883 -0.00063906 0 0.001932 0.0053855 0.0012315 0.0068967 -0.0023672 -0.0012065 0.027275 0 0 0 0 0 0 0 0 0 0 0 0 0 0 0 0 0 0 0 -0.0019272 0 0 0 0 0 0
1.8125 0.0029498 0.0010089 -0.017468 -6.9476e-05 0 0.00099695 0.0098892 -0.00099951 0.0056796 -0.0012162 0.002433 0.036779 0 0 0 0 0 0 0 0 0 0 0 0 0 0 0 0 0 0 0 -0.00098786 0 0 0 0 0 0
1.8164 0.0010165 0.0017228 -0.018749 0.00095037 0 -7.3406e-05 0.010805 -0.0019191 0.0013928 0.0011684 0.0050385 0.028569 0 0 0 0 0 0 0 0 0 0 0 0 0 0 0 0 0 0 0 0.00066102 0 0 0 0 0 0
1.8203 -0.00040109 0.0014138 -0.015346 0.0016928 0 -0.0015855 0.007018 -0.0020592 -0.0039515 0.0028608 0.0054156 0.012443 0 0 0 0 0 0 0 0 0 0 0 0 0 0 0 0 0 0 0 0.0025006 0 0 0 0 0 0
1.8242 -0.00093207 0.00024456 -0.0092053 0.0019492 0 -0.0031611 0.00022962 -0.0031088 -0.0073166 0.0031638 0.0034991 0.0048955 0 0 0 0 0 0 0 0 0 0 0 0 0 0 0 0 0 0 0 0.0034035 0 0 0 0 0 0
1.8281 -0.00080078 -0.00099517 -0.0030319 0.0018573 0 -0.0035295 -0.005198 -0.0054124 -0.0066384 0.002644 0.00061975 0.011549 0 0 0 0 0 0 0 0 0 0 0 0 0 0 0 0 0 0 0 0.0027608 0 0 0 0 0 0
1.832 -0.00060242 -0.0014063 0.0014255 0.0014763 0 -0.001693 -0.0052885 -0.0071343 -0.0022498 0.0019643 -0.0012548 0.022362 0 0 0 0 0 0 0 0 0 0 0 0 0 0 0 0 0 0 0 0.0013099 0 0 0 0 0 0
1.8359 -0.00089953 -0.00068393 0.003873 0.00076142 0 0.001676 1.7888e-05 -0.0061524 0.0033333 0.0012087 -0.00091463 0.024716 0 0 0 0 0 0 0 0 0 0 0 0 0 0 0 0 0 0 0 0.00066949 0 0 0 0 0 0
1.8398 -0.0018432 0.00062479 0.0049565 -0.0001006 0 0.0043256 0.0063536 -0.0025601 0.0069976 0.00034482 0.0011491 0.018484 0 0 0 0 0 0 0 0 0 0 0 0 0 0 0 0 0 0 0 0.0018811 0 0 0 0 0 0
1.8438 -0.0030122 0.0015723 0.0057685 -0.00060477 0 0.004273 0.0083371 0.0011464 0.0067902 -0.00016956 0.0030991 0.014924 0 0 0 0 0 0 0 0 0 0 0 0 0 0 0 0 0 0 0 0.0042948 0 0 0 0 0 0
1.8477 -0.0036008 0.0015614 0.0076843 -0.00036819 0 0.0017013 0.003998 0.0025489 0.0028247 0.00028334 0.0031663 0.020877 0 0 0 0 0 0 0 0 0 0 0 0 0 0 0 0 0 0 0 0.005903 0 0 0 0 0 0
1.8516 -0.0029128 0.00071794 0.011844 0.00040178 0 -0.0010688 -0.0037638 0.0017589 -0.0028939 0.0015599 0.00096014 0.028038 0 0 0 0 0 0 0 0 0 0 0 0 0 0 0 0 0 0 0 0.0049364 0 0 0 0 0 0
1.8555 -0.00087217 -0.00036563 0.017917 0.0010725 0 -0.0016277 -0.0098088 0.0011028 -0.0074204 0.0025437 -0.0023505 0.021574 0 0 0 0 0 0 0 0 0 0 0 0 0 0 0 0 0 0 0 0.0013896 0 0 0 0 0 0
1.8594 0.0018284 -0.0011391 0.023151 0.0012912 0 0.00041614 -0.010792 0.0023757 -0.008236 0.0021278 -0.0049779 -0.0010257 0 0 0 0 0 0 0 0 0 0 0 0 0 0 0 0 0 0 0 -0.0028263 0 0 0 0 0 0
1.8633 0.0040953 -0.0013434 0.023259 0.0013918 0 0.0032623 -0.0070011 0.0047045 -0.004617 0.00033731 -0.0056946 -0.023577 0 0 0 0 0 0 0 0 0 0 0 0 0 0 0 0 0 0 0 -0.0052483 0 0 0 0 0 0
1.8672 0.0050638 -0.00092147 0.015314 0.0019352 0 0.0046748 -0.001015 0.0053666 0.0016921 -0.0017193 -0.004411 -0.026609 0 0 0 0 0 0 0 0 0 0 0 0 0 0 0 0 0 0 0 -0.0046147 0 0 0 0 0 0
1.8711 0.0045279 6.9302e-05 0.00061861 0.0028792 0 0.0038199 0.0046851 0.002637 0.0072174 -0.0029857 -0.0020215 -0.0083517 0 0 0 0 0 0 0 0 0 0 0 0 0 0 0 0 0 0 0 -0.0016102 0 0 0 0 0 0
1.875 0.0029083 0.0013274 -0.015051 0.0034331 0 0.001533 0.0087236 -0.0024031 0.008828 -0.0033005 0.0001147 0.012612 0 0 0 0 0 0 0 0 0 0 0 0 0 0 0 0 0 0 0 0.0018794 0 0 0 0 0 0
1.8789 0.00090509 0.0022025 -0.024557 0.002925 0 -0.00082685 0.010298 -0.0068747 0.0058582 -0.0030208 0.00077107 0.016872 0 0 0 0 0 0 0 0 0 0 0 0 0 0 0 0 0 0 0 0.0042151 0 0 0 0 0 0
1.8828 -0.00082864 0.0019896 -0.023763 0.0017401 0 -0.0024608 0.0088291 -0.0086239 0.0006177 -0.0021207 -0.0005162 0.0044673 0 0 0 0 0 0 0 0 0 0 0 0 0 0 0 0 0 0 0 0.00489 0 0 0 0 0 0
1.8867 -0.0018331 0.00054418 -0.013962 0.0011285 0 -0.0031786 0.0047657 -0.0075979 -0.0032565 -0.00014557 -0.0029709 -0.0066607 0 0 0 0 0 0 0 0 0 0 0 0 0 0 0 0 0 0 0 0.0042827 0 0 0 0 0 0
1.8906 -0.001919 -0.0013828 -0.00072547 0.001884 0 -0.00288 0.00036395 -0.0050615 -0.0033789 0.0027794 -0.0047521 -0.0019422 0 0 0 0 0 0 0 0 0 0 0 0 0 0 0 0 0 0 0 0.0028555 0 0 0 0 0 0
1.8945 -0.001285 -0.0025716 0.0097209 0.0032813 0 -0.0014856 -0.0013458 -0.0021021 -0.00013478 0.0052793 -0.0040781 0.01318 0 0 0 0 0 0 0 0 0 0 0 0 0 0 0 0 0 0 0 0.0008135 0 0 0 0 0 0
1.8984 -0.00054362 -0.0022635 0.013978 0.0035778 0 0.00055967 0.00084256 0.00074989 0.0038703 0.0056501 -0.00071075 0.019952 0 0 0 0 0 0 0 0 0 0 0 0 0 0 0 0 0 0 0 -0.0014614 0 0 0 0 0 0
1.9023 -0.00042299 -0.00076425 0.012719 0.0017539 0 0.0021132 0.0046964 0.0027979 0.0057305 0.0037043 0.0034956 0.0082466 0 0 0 0 0 0 0 0 0 0 0 0 0 0 0 0 0 0 0 -0.0029542 0 0 0 0 0 0
1.9063 -0.0012029 0.00084308 0.0094117 -0.0012702 0 0.002123 0.0060689 0.0028972 0.0040057 0.0014365 0.0057878 -0.011401 0 0 0 0 0 0 0 0 0 0 0 0 0 0 0 0 0 0 0 -0.0024815 0 0 0 0 0 0
1.9102 -0.0023426 0.0015714 0.0076969 -0.0033056 0 0.00071357 0.0026124 0.0004515 -0.00062549 0.0013766 0.0047113 -0.018882 0 0 0 0 0 0 0 0 0 0 0 0 0 0 0 0 0 0 0 2.0114e-05 0 0 0 0 0 0
1.9141 -0.0027519 0.001164 0.0090859 -0.0028922 0 -0.00073561 -0.0038091 -0.0034083 -0.0057899 0.0040306 0.0014235 -0.0055942 0 0 0 0 0 0 0 0 0 0 0 0 0 0 0 0 0 0 0 0.002705 0 0 0 0 0 0
1.918 -0.0016127 1.8966e-05 0.012226 -0.00064483 0 -0.00084897 -0.0085255 -0.0061582 -0.0085171 0.0070641 -0.0011927 0.017899 0 0 0 0 0 0 0 0 0 0 0 0 0 0 0 0 0 0 0 0.0027977 0 0 0 0 0 0
1.9219 0.00090537 -0.0012879 0.014077 0.00139 0 0.00037367 -0.0080935 -0.0058142 -0.0067526 0.0072877 -0.0009648 0.034524 0 0 0 0 0 0 0 0 0 0 0 0 0 0 0 0 0 0 0 -0.0010097 0 0 0 0 0 0
1.9258 0.0036745 -0.0022808 0.012218 0.0016757 0 0.0015709 -0.0031569 -0.0026419 -0.00086017 0.0036209 0.0017313 0.037599 0 0 0 0 0 0 0 0 0 0 0 0 0 0 0 0 0 0 0 -0.0068017 0 0 0 0 0 0
1.9297 0.0053653 -0.0025204 0.0066961 0.00046091 0 0.0014561 0.0024485 0.0010766 0.0059139 -0.0018583 0.0043814 0.033248 0 0 0 0 0 0 0 0 0 0 0 0 0 0 0 0 0 0 0 -0.010297 0 0 0 0 0 0
1.9336 0.0052854 -0.0016093 1.1562e-06 -0.000782 0 0.00012881 0.0052018 0.0029271 0.0090154 -0.0057632 0.0045665 0.028569 0 0 0 0 0 0 0 0 0 0 0 0 0 0 0 0 0 0 0 -0.0081076 0 0 0 0 0 0
1.9375 0.0036601 0.00043114 -0.0048755 -0.00099044 0 -0.0011581 0.0045379 0.002029 0.0057663 -0.0062698 0.0019551 0.022399 0 0 0 0 0 0 0 0 0 0 0 0 0 0 0 0 0 0 0 -0.00078226 0 0 0 0 0 0
1.9414 0.0012946 0.0027627 -0.006687 -0.00045718 0 -0.0014559 0.0024436 -0.00084798 -0.0021352 -0.0042884 -0.0016487 0.010153 0 0 0 0 0 0 0 0 0 0 0 0 0 0 0 0 0 0 0 0.0071776 0 0 0 0 0 0
1.9453 -0.00093981 0.0039793 -0.0065538 -0.00023471 0 -0.0011103 0.0010705 -0.0042671 -0.0092589 -0.0021133 -0.0040121 -0.0051765 0 0 0 0 0 0 0 0 0 0 0 0 0 0 0 0 0 0 0 0.010659 0 0 0 0 0 0
1.9492 -0.0024036 0.0031047 -0.0064734 -0.00083994 0 -0.0011729 0.0010679 -0.0069187 -0.010312 -0.0012109 -0.004224 -0.012093 0 0 0 0 0 0 0 0 0 0 0 0 0 0 0 0 0 0 0 0.007928 0 0 0 0 0 0
1.9531 -0.0027806 0.00053141 -0.0072122 -0.0017279 0 -0.0019731 0.001932 -0.0077806 -0.0042848 -0.0013236 -0.0030213 -0.0028137 0 0 0 0 0 0 0 0 0 0 0 0 0 0 0 0 0 0 0 0.00184 0 0 0 0 0 0
1.957 -0.0021613 -0.0020913 -0.00761 -0.0020065 0 -0.0025752 0.0031963 -0.0062742 0.0046856 -0.0013871 -0.0017524 0.016163 0 0 0 0 0 0 0 0 0 0 0 0 0 0 0 0 0 0 0 -0.002731 0 0 0 0 0 0
1.9609 -0.0010983 -0.0030997 -0.0058658 -0.0014741 0 -0.0018118 0.0046619 -0.002825 0.010572 -0.00089914 -0.0012017 0.029535 0 0 0 0 0 0 0 0 0 0 0 0 0 0 0 0 0 0 0 -0.0029306 0 0 0 0 0 0
1.9648 -0.00038574 -0.0021393 -0.0014004 -0.00080473 0 0.00027005 0.0055579 0.0008659 0.010008 -0.00024916 -0.0012822 0.029826 0 0 0 0 0 0 0 0 0 0 0 0 0 0 0 0 0 0 0 9.5137e-05 0 0 0 0 0 0
1.9688 -0.00050636 -0.00036671 0.0045343 -0.00075202 0 0.0022404 0.0042204 0.0027256 0.004322 6.5615e-05 -0.0015103 0.025673 0 0 0 0 0 0 0 0 0 0 0 0 0 0 0 0 0 0 0 0.0027576 0 0 0 0 0 0
1.9727 -0.0011515 0.00063171 0.0098714 -0.0013172 0 0.0026713 -0.00059609 0.0019769 -0.002247 0.00020151 -0.0015023 0.031003 0 0 0 0 0 0 0 0 0 0 0 0 0 0 0 0 0 0 0 0.0023798 0 0 0 0 0 0
1.9766 -0.001355 0.00017711 0.013081 -0.0017814 0 0.0015989 -0.0078057 -8.5362e-05 -0.0060143 0.00079332 -0.0010395 0.047076 0 0 0 0 0 0 0 0 0 0 0 0 0 0 0 0 0 0 0 -0.00077855 0 0 0 0 0 0
1.9805 -0.00027727 -0.0010896 0.013518 -0.0014943 0 0.00048163 -0.013717 -0.0012517 -0.0058926 0.0021024 6.2706e-05 0.058861 0 0 0 0 0 0 0 0 0 0 0 0 0 0 0 0 0 0 0 -0.0043471 0 0 0 0 0 0
1.9844 0.0020067 -0.0019406 0.010886 -0.0005295 0 0.00070937 -0.014307 -0.00047985 -0.0029536 0.0034851 0.0018699 0.051234 0 0 0 0 0 0 0 0 0 0 0 0 0 0 0 0 0 0 0 -0.006251 0 0 0 0 0 0
1.9883 0.0044557 -0.0016224 0.0050209 0.00044164 0 0.0022447 -0.0083558 0.0012394 0.0010599 0.0037858 0.0040664 0.027024 0 0 0 0 0 0 0 0 0 0 0 0 0 0 0 0 0 0 0 -0.0062122 0 0 0 0 0 0
1.9922 0.0058212 -0.00030763 -0.0033685 0.00082739 0 0.003746 0.001332 0.0021135 0.004517 0.0023082 0.0059483 0.0057749 0 0 0 0 0 0 0 0 0 0 0 0 0 0 0 0 0 0 0 -0.0051995 0 0 0 0 0 0
1.9961 0.0055261 0.0012505 -0.011933 0.00060857 0 0.0038938 0.0097812 0.0014598 0.0058776 -0.000503 0.0068683 0.0036631 0 0 0 0 0 0 0 0 0 0 0 0 0 0 0 0 0 0 0 -0.0039216 0 0 0 0 0 0
2 0.0039093 0.0023354 -0.017319 0.00022865 0 0.0024755 0.013199 0.00020993 0.0039994 -0.0032355 0.0067434 0.016683 0 0 0 0 0 0 0 0 0 0 0 0 0 0 0 0 0 0 0 -0.0022155 0 0 0 0 0 0
2.0039 0.0017637 0.0026082 -0.017262 0.00012565 0 0.00027366 0.011121 -0.00035838 -0.00082596 -0.0044046 0.0060519 0.025784 0 0 0 0 0 0 0 0 0 0 0 0 0 0 0 0 0 0 0 0.0001484 0 0 0 0 0 0
2.0078 -0.00025256 0.0021028 -0.012374 0.00041183 0 -0.0018064 0.0059823 6.8323e-06 -0.0062692 -0.0034249 0.0052588 0.017924 0 0 0 0 0 0 0 0 0 0 0 0 0 0 0 0 0 0 0 0.0024968 0 0 0 0 0 0
2.0117 -0.0017992 0.0011223 -0.0057821 0.00090789 0 -0.0032756 0.0010107 0.00064686 -0.009067 -0.00099288 0.004271 -0.00057591 0 0 0 0 0 0 0 0 0 0 0 0 0 0 0 0 0 0 0 0.0035479 0 0 0 0 0 0
2.0156 -0.0026903 0.00015469 -0.00073883 0.0013448 0 -0.0038744 -0.0016493 0.0012067 -0.0073527 0.0013849 0.0025594 -0.012512 0 0 0 0 0 0 0 0 0 0 0 0 0 0 0 0 0 0 0 0.0028273 0 0 0 0 0 0
2.0195 -0.0028174 -0.00029901 0.0016477 0.0014956 0 -0.0032813 -0.0015154 0.0021991 -0.0021254 0.0023993 -0.00010399 -0.0092033 0 0 0 0 0 0 0 0 0 0 0 0 0 0 0 0 0 0 0 0.0015591 0 0 0 0 0 0
2.0234 -0.0023291 -2.5909e-05 0.0025248 0.0012164 0 -0.0013771 0.00062378 0.0041084 0.0036201 0.0017554 -0.0030482 0.0016106 0 0 0 0 0 0 0 0 0 0 0 0 0 0 0 0 0 0 0 0.0017444 0 0 0 0 0 0
2.0273 -0.001739 0.00069542 0.0034272 0.00049982 0 0.0011924 0.0032563 0.0062204 0.0072625 0.00019458 -0.0049476 0.0072022 0 0 0 0 0 0 0 0 0 0 0 0 0 0 0 0 0 0 0 0.0040854 0 0 0 0 0 0
2.0313 -0.0016037 0.0012547 0.0045745 -0.00046808 0 0.0030397 0.004587 0.0068331 0.008131 -0.0012405 -0.0048112 0.0056903 0 0 0 0 0 0 0 0 0 0 0 0 0 0 0 0 0 0 0 0.0068706 0 0 0 0 0 0
2.0352 -0.0019523 0.0011637 0.0050941 -0.0013641 0 0.0029844 0.0031597 0.0048249 0.0070407 -0.0020034 -0.0028602 0.007116 0 0 0 0 0 0 0 0 0 0 0 0 0 0 0 0 0 0 0 0.0072093 0 0 0 0 0 0
2.0391 -0.0020948 0.00040562 0.0046528 -0.0019169 0 0.001135 -0.0012578 0.00084763 0.0048277 -0.0022106 -0.00047035 0.0191 0 0 0 0 0 0 0 0 0 0 0 0 0 0 0 0 0 0 0 0.0036848 0 0 0 0 0 0
2.043 -0.001168 -0.00062595 0.0043359 -0.0020601 0 -0.0010371 -0.007088 -0.0031689 0.0017875 -0.0021765 0.00084229 0.035072 0 0 0 0 0 0 0 0 0 0 0 0 0 0 0 0 0 0 0 -0.0020799 0 0 0 0 0 0
2.0469 0.0010021 -0.0014682 0.0054569 -0.0018873 0 -0.0018438 -0.011388 -0.0055245 -0.0015425 -0.0019738 0.00057344 0.039881 0 0 0 0 0 0 0 0 0 0 0 0 0 0 0 0 0 0 0 -0.0065622 0 0 0 0 0 0
2.0508 0.0035628 -0.0018327 0.007433 -0.0014836 0 -0.00072565 -0.011384 -0.0055752 -0.0037032 -0.0015432 -0.00041676 0.026743 0 0 0 0 0 0 0 0 0 0 0 0 0 0 0 0 0 0 0 -0.0072442 0 0 0 0 0 0
2.0547 0.0052108 -0.0015878 0.0072376 -0.00086923 0 0.0014158 -0.0062147 -0.0033716 -0.0031242 -0.0011004 -0.00062283 0.0058643 0 0 0 0 0 0 0 0 0 0 0 0 0 0 0 0 0 0 0 -0.0046033 0 0 0 0 0 0
2.0586 0.0051793 -0.00069634 0.0016121 -0.00014442 0 0.0030788 0.0023018 0.00072556 0.00015742 -0.0011386 0.0008989 -0.0055094 0 0 0 0 0 0 0 0 0 0 0 0 0 0 0 0 0 0 0 -0.0013836 0 0 0 0 0 0
2.0625 0.0037433 0.00065583 -0.0096064 0.00037391 0 0.0032956 0.010517 0.0055112 0.0038917 -0.0018318 0.003765 -0.00068519 0 0 0 0 0 0 0 0 0 0 0 0 0 0 0 0 0 0 0 4.4965e-05 0 0 0 0 0 0
2.0664 0.0018543 0.0018882 -0.022148 0.00028779 0 0.0020626 0.014953 0.0084068 0.0051818 -0.0025348 0.0064867 0.010568 0 0 0 0 0 0 0 0 0 0 0 0 0 0 0 0 0 0 0 -0.00034943 0 0 0 0 0 0
2.0703 0.00034847 0.0022021 -0.029585 -0.00052429 0 -2.0559e-05 0.014239 0.0066468 0.0028962 -0.0021788 0.0074756 0.013602 0 0 0 0 0 0 0 0 0 0 0 0 0 0 0 0 0 0 0 -0.0007611 0 0 0 0 0 0
2.0742 -0.00053369 0.0011869 -0.027676 -0.0017036 0 -0.002252 0.0097579 -1.8361e-05 -0.0014439 -0.00037539 0.0060992 0.0044713 0 0 0 0 0 0 0 0 0 0 0 0 0 0 0 0 0 0 0 0.00021873 0 0 0 0 0 0
2.0781 -0.0010259 -0.00065407 -0.017364 -0.0026492 0 -0.0039765 0.0045857 -0.0078522 -0.0051237 0.0019429 0.0030843 -0.0073038 0 0 0 0 0 0 0 0 0 0 0 0 0 0 0 0 0 0 0 0.0020306 0 0 0 0 0 0
2.082 -0.0014359 -0.0020952 -0.0040552 -0.0030192 0 -0.0045556 0.0014035 -0.011304 -0.0064604 0.0032075 5.3949e-05 -0.010429 0 0 0 0 0 0 0 0 0 0 0 0 0 0 0 0 0 0 0 0.0028144 0 0 0 0 0 0
2.0859 -0.0019072 -0.0021071 0.0061239 -0.0029898 0 -0.003576 0.0008321 -0.0075858 -0.0056393 0.0026646 -0.0014633 -0.0041154 0 0 0 0 0 0 0 0 0 0 0 0 0 0 0 0 0 0 0 0.0015079 0 0 0 0 0 0
2.0898 -0.0024294 -0.00072035 0.010101 -0.0029816 0 -0.0012704 0.0013463 0.00066833 -0.0037701 0.0010764 -0.00093256 0.0019211 0 0 0 0 0 0 0 0 0 0 0 0 0 0 0 0 0 0 0 -0.00089188 0 0 0 0 0 0
2.0938 -0.0028852 0.0010009 0.0089951 -0.0031336 0 0.0013735 0.00076156 0.0075951 -0.0016812 -0.00011357 0.00089505 -0.0019027 0 0 0 0 0 0 0 0 0 0 0 0 0 0 0 0 0 0 0 -0.0022357 0 0 0 0 0 0
2.0977 -0.0030247 0.0018829 0.0062843 -0.0031032 0 0.0031537 -0.0019396 0.0091951 0.00018217 -0.00025774 0.0024574 -0.015981 0 0 0 0 0 0 0 0 0 0 0 0 0 0 0 0 0 0 0 -0.0013455 0 0 0 0 0 0
2.1016 -0.00251 0.0015867 0.0049109 -0.0024391 0 0.0034745 -0.0058989 0.0062861 0.0011702 -1.2544e-05 0.0023702 -0.032311 0 0 0 0 0 0 0 0 0 0 0 0 0 0 0 0 0 0 0 0.00083768 0 0 0 0 0 0
2.1055 -0.0011559 0.00070399 0.0055682 -0.0011522 0 0.0026843 -0.0092195 0.0025964 0.00055964 -0.00039225 0.00036647 -0.041843 0 0 0 0 0 0 0 0 0 0 0 0 0 0 0 0 0 0 0 0.002213 0 0 0 0 0 0
2.1094 0.00080452 2.6902e-05 0.0069774 0.00014105 0 0.0016053 -0.010439 0.00054922 -0.0013248 -0.0015624 -0.0024306 -0.039998 0 0 0 0 0 0 0 0 0 0 0 0 0 0 0 0 0 0 0 0.0015386 0 0 0 0 0 0
2.1133 0.0027489 -0.00017318 0.0073059 0.00070806 0 0.00074862 -0.0093188 -0.00048073 -0.0025129 -0.0028025 -0.0041983 -0.02708 0 0 0 0 0 0 0 0 0 0 0 0 0 0 0 0 0 0 0 -0.00053969 0 0 0 0 0 0
2.1172 0.0040376 -0.00014594 0.0053869 0.00037409 0 4.8119e-07 -0.0065093 -0.0019654 -0.00075372 -0.0035672 -0.0037299 -0.0069131 0 0 0 0 0 0 0 0 0 0 0 0 0 0 0 0 0 0 0 -0.0023516 0 0 0 0 0 0
2.1211 0.0043827 -0.00010234 0.0011288 -0.00028236 0 -0.00097759 -0.0027875 -0.0034334 0.0039726 -0.004175 -0.0014525 0.01351 0 0 0 0 0 0 0 0 0 0 0 0 0 0 0 0 0 0 0 -0.0028648 0 0 0 0 0 0
2.125 0.0038616 0.00013521 -0.0046109 -0.00041942 0 -0.0021529 0.0012011 -0.0029412 0.0084941 -0.0051229 0.00075665 0.025435 0 0 0 0 0 0 0 0 0 0 0 0 0 0 0 0 0 0 0 -0.0023682 0 0 0 0 0 0
2.1289 0.0026479 0.0008252 -0.01026 0.00034471 0 -0.0030015 0.0046433 -0.00022327 0.0086996 -0.0058586 0.0010319 0.023388 0 0 0 0 0 0 0 0 0 0 0 0 0 0 0 0 0 0 0 -0.0016499 0 0 0 0 0 0
2.1328 0.00087346 0.0017405 -0.013906 0.0016341 0 -0.0029657 0.0064784 0.0018849 0.0033791 -0.0047632 -0.00080038 0.010703 0 0 0 0 0 0 0 0 0 0 0 0 0 0 0 0 0 0 0 -0.00086058 0 0 0 0 0 0
2.1367 -0.0011764 0.0021097 -0.014054 0.0026773 0 -0.0019707 0.0060605 0.00034637 -0.0040528 -0.00079358 -0.0028068 -0.0014138 0 0 0 0 0 0 0 0 0 0 0 0 0 0 0 0 0 0 0 0.00050134 0 0 0 0 0 0
2.1406 -0.0028538 0.0012807 -0.010575 0.0029484 0 -0.00047107 0.0040156 -0.003828 -0.0080117 0.0048805 -0.0023993 -0.002913 0 0 0 0 0 0 0 0 0 0 0 0 0 0 0 0 0 0 0 0.0025006 0 0 0 0 0 0
2.1445 -0.0033954 -0.00053494 -0.0050098 0.0024964 0 0.00096207 0.0021604 -0.0054342 -0.005438 0.0092713 0.0013737 0.0058804 0 0 0 0 0 0 0 0 0 0 0 0 0 0 0 0 0 0 0 0.0040263 0 0 0 0 0 0
2.1484 -0.0025774 -0.0022621 0.00036866 0.001729 0 0.002049 0.0021297 -0.00026486 0.0015257 0.0099634 0.006667 0.014827 0 0 0 0 0 0 0 0 0 0 0 0 0 0 0 0 0 0 0 0.0035648 0 0 0 0 0 0
2.1523 -0.0011074 -0.0028055 0.00427 0.0009488 0 0.0028251 0.0037908 0.009602 0.0073343 0.0072021 0.010003 0.014574 0 0 0 0 0 0 0 0 0 0 0 0 0 0 0 0 0 0 0 0.00087115 0 0 0 0 0 0
2.1563 -0.00016863 -0.0019661 0.0073675 0.00012983 0 0.0033536 0.0050371 0.016648 0.0076294 0.0035376 0.0089624 0.0062612 0 0 0 0 0 0 0 0 0 0 0 0 0 0 0 0 0 0 0 -0.002328 0 0 0 0 0 0
2.1602 -0.00037856 -0.00056289 0.011403 -0.00088112 0 0.0034978 0.0034299 0.01482 0.0025099 0.0014102 0.004165 -0.00014826 0 0 0 0 0 0 0 0 0 0 0 0 0 0 0 0 0 0 0 -0.0036597 0 0 0 0 0 0
2.1641 -0.0011521 0.00033378 0.01696 -0.002003 0 0.0030029 -0.0015941 0.0055546 -0.0040984 0.001179 -0.0011792 0.002956 0 0 0 0 0 0 0 0 0 0 0 0 0 0 0 0 0 0 0 -0.0023543 0 0 0 0 0 0
2.168 -0.0011902 0.00031148 0.021952 -0.0028163 0 0.0017925 -0.0078848 -0.0035196 -0.0078897 0.0014646 -0.0037727 0.012503 0 0 0 0 0 0 0 0 0 0 0 0 0 0 0 0 0 0 0 -0.00012303 0 0 0 0 0 0
2.1719 0.00028499 -0.00015264 0.022576 -0.0028499 0 0.00018533 -0.01191 -0.005969 -0.0071859 0.0010778 -0.0026376 0.018225 0 0 0 0 0 0 0 0 0 0 0 0 0 0 0 0 0 0 0 0.00042215 0 0 0 0 0 0
2.1758 0.0027195 -0.00026062 0.016301 -0.0019798 0 -0.0011806 -0.011213 -0.0023147 -0.0033164 0.00022106 0.00052939 0.013636 0 0 0 0 0 0 0 0 0 0 0 0 0 0 0 0 0 0 0 -0.0016089 0 0 0 0 0 0
2.1797 0.0046364 0.00034685 0.004424 -0.00054836 0 -0.0017102 -0.0060733 0.0016319 0.0011205 -0.00022149 0.0030995 0.0022271 0 0 0 0 0 0 0 0 0 0 0 0 0 0 0 0 0 0 0 -0.0043388 0 0 0 0 0 0
2.1836 0.0048637 0.0013273 -0.0081871 0.00090081 0 -0.0012863 0.00078224 0.0014901 0.0041009 -0.00013335 0.0036028 -0.0071784 0 0 0 0 0 0 0 0 0 0 0 0 0 0 0 0 0 0 0 -0.004809 0 0 0 0 0 0
2.1875 0.0034126 0.0020078 -0.016188 0.0019858 0 -0.00046998 0.0060123 -0.0015097 0.0048245 -0.00041944 0.0023912 -0.0096161 0 0 0 0 0 0 0 0 0 0 0 0 0 0 0 0 0 0 0 -0.0018229 0 0 0 0 0 0
2.1914 0.001263 0.0019574 -0.017229 0.0025946 0 -0.00022992 0.0076232 -0.0030986 0.0034439 -0.0017647 0.00066077 -0.0072207 0 0 0 0 0 0 0 0 0 0 0 0 0 0 0 0 0 0 0 0.0028472 0 0 0 0 0 0
2.1953 -0.00057829 0.0012548 -0.013021 0.0027048 0 -0.0012422 0.005823 -0.0016683 0.00074351 -0.0035275 -0.00087179 -0.0042521 0 0 0 0 0 0 0 0 0 0 0 0 0 0 0 0 0 0 0 0.0060869 0 0 0 0 0 0
2.1992 -0.0017625 0.00032158 -0.0073967 0.002225 0 -0.0032054 0.002473 -0.00019999 -0.0019917 -0.0042499 -0.0023199 -0.0014575 0 0 0 0 0 0 0 0 0 0 0 0 0 0 0 0 0 0 0 0.0062828 0 0 0 0 0 0
2.2031 -0.0024942 -0.00042096 -0.0032779 0.0011308 0 -0.0047889 -0.00027444 -0.0023245 -0.0033313 -0.0032552 -0.0039273 0.0030495 0 0 0 0 0 0 0 0 0 0 0 0 0 0 0 0 0 0 0 0.0045855 0 0 0 0 0 0
2.207 -0.0029936 -0.00076132 -0.0011145 -0.00024119 0 -0.0044677 -0.001217 -0.0074031 -0.0024547 -0.0014216 -0.0053338 0.0084642 0 0 0 0 0 0 0 0 0 0 0 0 0 0 0 0 0 0 0 0.0034395 0 0 0 0 0 0
2.2109 -0.0032226 -0.00069378 0.00035677 -0.0011729 0 -0.0017436 -0.00052793 -0.010579 0.00023102 -0.00017185 -0.0056835 0.0096026 0 0 0 0 0 0 0 0 0 0 0 0 0 0 0 0 0 0 0 0.003989 0 0 0 0 0 0
2.2148 -0.0030809 -0.00033122 0.0023056 -0.0010334 0 0.0022531 0.00073904 -0.0078636 0.003276 0.00014973 -0.0044245 0.002124 0 0 0 0 0 0 0 0 0 0 0 0 0 0 0 0 0 0 0 0.0050228 0 0 0 0 0 0
2.2188 -0.0026623 0.00013641 0.0048005 0.00012166 0 0.0054227 0.0015566 -0.00052165 0.0051212 0.0005975 -0.0019087 -0.011354 0 0 0 0 0 0 0 0 0 0 0 0 0 0 0 0 0 0 0 0.0044408 0 0 0 0 0 0
2.2227 -0.0021547 0.00045406 0.0072034 0.0014623 0 0.0062076 0.0015096 0.0060891 0.0049938 0.0022668 0.00081747 -0.022121 0 0 0 0 0 0 0 0 0 0 0 0 0 0 0 0 0 0 0 0.0016114 0 0 0 0 0 0
2.2266 -0.0015139 0.00038355 0.009058 0.0020333 0 0.0047255 0.00070608 0.0077618 0.0030863 0.0048454 0.0027809 -0.023015 0 0 0 0 0 0 0 0 0 0 0 0 0 0 0 0 0 0 0 -0.0018649 0 0 0 0 0 0
2.2305 -0.00040409 -0.00012634 0.010332 0.0015968 0 0.0025443 -0.00064967 0.005023 0.00012142 0.0067392 0.0036766 -0.014591 0 0 0 0 0 0 0 0 0 0 0 0 0 0 0 0 0 0 0 -0.003729 0 0 0 0 0 0
2.2344 0.0013985 -0.00081362 0.010884 0.00083328 0 0.0013063 -0.0023774 0.0016305 -0.0030688 0.0066057 0.0038535 -0.0035067 0 0 0 0 0 0 0 0 0 0 0 0 0 0 0 0 0 0 0 -0.0032678 0 0 0 0 0 0
2.2383 0.0035397 -0.0011895 0.0099949 0.00064936 0 0.001437 -0.0039576 0.00034847 -0.0056059 0.0045847 0.0038733 0.0039768 0 0 0 0 0 0 0 0 0 0 0 0 0 0 0 0 0 0 0 -0.001843 0 0 0 0 0 0
2.2422 0.0051207 -0.00085263 0.0066759 0.0012544 0 0.0020472 -0.0042725 0.0008298 -0.0065551 0.0020029 0.0040958 0.0055394 0 0 0 0 0 0 0 0 0 0 0 0 0 0 0 0 0 0 0 -0.0012536 0 0 0 0 0 0
2.2461 0.0052998 0.00018033 0.00055035 0.0019439 0 0.0019795 -0.0021471 0.001267 -0.0052751 9.2807e-05 0.0045228 0.00079407 0 0 0 0 0 0 0 0 0 0 0 0 0 0 0 0 0 0 0 -0.0017257 0 0 0 0 0 0
2.25 0.0039299 0.0014142 -0.0074853 0.0018181 0 0.00090745 0.0024717 0.0010163 -0.0020257 -0.00081537 0.0048337 -0.010877 0 0 0 0 0 0 0 0 0 0 0 0 0 0 0 0 0 0 0 -0.0016845 0 0 0 0 0 0
2.2539 0.0016545 0.0021874 -0.015371 0.00069394 0 -0.00053332 0.0078268 0.00093476 0.001796 -0.0010218 0.0045117 -0.027542 0 0 0 0 0 0 0 0 0 0 0 0 0 0 0 0 0 0 0 0.00045074 0 0 0 0 0 0
2.2578 -0.00057668 0.0021368 -0.020622 -0.00071609 0 -0.0015478 0.011136 0.0016281 0.0042686 -0.00081839 0.003084 -0.040445 0 0 0 0 0 0 0 0 0 0 0 0 0 0 0 0 0 0 0 0.0043451 0 0 0 0 0 0
2.2617 -0.0020981 0.0014391 -0.021233 -0.0014985 0 -0.0019668 0.010482 0.002418 0.0041257 -0.00034925 0.00048291 -0.036829 0 0 0 0 0 0 0 0 0 0 0 0 0 0 0 0 0 0 0 0.0077376 0 0 0 0 0 0
2.2656 -0.0027693 0.00062295 -0.016466 -0.0013404 0 -0.0022045 0.0062191 0.0024466 0.0016267 0.00013368 -0.0026801 -0.01144 0 0 0 0 0 0 0 0 0 0 0 0 0 0 0 0 0 0 0 0.0083972 0 0 0 0 0 0
2.2695 -0.0028314 0.00012809 -0.0073918 -0.00064206 0 -0.0025507 0.00061359 0.0021573 -0.0015778 0.00031153 -0.005241 0.023898 0 0 0 0 0 0 0 0 0 0 0 0 0 0 0 0 0 0 0 0.0060895 0 0 0 0 0 0
2.2734 -0.0026476 7.6883e-06 0.0031069 3.9379e-05 0 -0.0026885 -0.0039162 0.0028183 -0.0035082 0.0002276 -0.0060896 0.045371 0 0 0 0 0 0 0 0 0 0 0 0 0 0 0 0 0 0 0 0.0026314 0 0 0 0 0 0
2.2773 -0.0025189 1.3044e-05 0.011253 0.00049424 0 -0.0020317 -0.0063171 0.0045304 -0.0030906 0.00038411 -0.0049124 0.036107 0 0 0 0 0 0 0 0 0 0 0 0 0 0 0 0 0 0 0 9.6056e-05 0 0 0 0 0 0
2.2813 -0.0025517 -8.1938e-05 0.014166 0.00079072 0 -0.00051717 -0.0069571 0.0054923 -0.0007455 0.0010975 -0.0025285 0.0022752 0 0 0 0 0 0 0 0 0 0 0 0 0 0 0 0 0 0 0 -0.00093664 0 0 0 0 0 0
2.2852 -0.002547 -0.0002732 0.011551 0.00089385 0 0.0010792 -0.0066075 0.0039004 0.0019906 0.0018548 -0.00049901 -0.030329 0 0 0 0 0 0 0 0 0 0 0 0 0 0 0 0 0 0 0 -0.0013904 0 0 0 0 0 0
2.2891 -0.002043 -0.00041958 0.0059481 0.00060303 0 0.0017556 -0.0056866 0.00038025 0.0035039 0.0017295 -0.00017963 -0.037825 0 0 0 0 0 0 0 0 0 0 0 0 0 0 0 0 0 0 0 -0.0022002 0 0 0 0 0 0
2.293 -0.00064189 -0.0004663 0.0010377 -5.6669e-05 0 0.0012614 -0.0044114 -0.0021914 0.003131 0.00064378 -0.001773 -0.018306 0 0 0 0 0 0 0 0 0 0 0 0 0 0 0 0 0 0 0 -0.0031102 0 0 0 0 0 0
2.2969 0.0015474 -0.00049971 -0.00093566 -0.00055623 0 0.00039876 -0.0031915 -0.0016006 0.0015431 -0.0001128 -0.0039987 0.0083342 0 0 0 0 0 0 0 0 0 0 0 0 0 0 0 0 0 0 0 -0.0030947 0 0 0 0 0 0
2.3008 0.0037767 -0.00057371 -0.00063656 -0.00022479 0 0.00024307 -0.0023752 0.0013561 0.00023913 0.00083755 -0.0047152 0.019894 0 0 0 0 0 0 0 0 0 0 0 0 0 0 0 0 0 0 0 -0.0018335 0 0 0 0 0 0
2.3047 0.0050833 -0.00055945 -0.00079525 0.0010221 0 0.00099555 -0.0015904 0.0038689 0.00045161 0.0030426 -0.0022947 0.011524 0 0 0 0 0 0 0 0 0 0 0 0 0 0 0 0 0 0 0 -0.00043555 0 0 0 0 0 0
2.3086 0.004982 -0.00026238 -0.0037225 0.0024352 0 0.0016412 0.00018008 0.0042345 0.002175 0.00407 0.0030274 -0.0023939 0 0 0 0 0 0 0 0 0 0 0 0 0 0 0 0 0 0 0 -0.00042156 0 0 0 0 0 0
2.3125 0.0038074 0.00029059 -0.009239 0.0030606 0 0.00085396 0.003378 0.0033039 0.0040093 0.0018781 0.0088392 -0.0037589 0 0 0 0 0 0 0 0 0 0 0 0 0 0 0 0 0 0 0 -0.0019618 0 0 0 0 0 0
2.3164 0.0023705 0.00075372 -0.014704 0.002618 0 -0.0016485 0.0067445 0.0026161 0.0040086 -0.0025862 0.01181 0.012658 0 0 0 0 0 0 0 0 0 0 0 0 0 0 0 0 0 0 0 -0.0033379 0 0 0 0 0 0
2.3203 0.0012567 0.00074561 -0.017042 0.001644 0 -0.0046157 0.0079314 0.0018307 0.0010438 -0.0056746 0.0099378 0.036378 0 0 0 0 0 0 0 0 0 0 0 0 0 0 0 0 0 0 0 -0.0024258 0 0 0 0 0 0
2.3242 0.00043475 0.00025434 -0.015038 0.00074476 0 -0.0061922 0.0057313 -0.00095547 -0.0042017 -0.0044584 0.0042126 0.052002 0 0 0 0 0 0 0 0 0 0 0 0 0 0 0 0 0 0 0 0.001142 0 0 0 0 0 0
2.3281 -0.00049436 -0.00029825 -0.010068 -0.0001186 0 -0.0054703 0.001689 -0.0061356 -0.0093088 0.00010033 -0.0017489 0.051548 0 0 0 0 0 0 0 0 0 0 0 0 0 0 0 0 0 0 0 0.0053187 0 0 0 0 0 0
2.332 -0.0017284 -0.00046498 -0.0048329 -0.0013875 0 -0.0032476 -0.0009748 -0.010738 -0.011353 0.0037827 -0.0041298 0.037946 0 0 0 0 0 0 0 0 0 0 0 0 0 0 0 0 0 0 0 0.0072591 0 0 0 0 0 0
2.3359 -0.0029778 -0.0002489 -0.0012496 -0.0029693 0 -0.0012869 -0.0004596 -0.010733 -0.0086677 0.0031915 -0.0017075 0.019744 0 0 0 0 0 0 0 0 0 0 0 0 0 0 0 0 0 0 0 0.0057295 0 0 0 0 0 0
2.3398 -0.0037077 -0.00011109 0.00077525 -0.003842 0 -0.00076723 0.0016103 -0.0054381 -0.0021255 -0.00091511 0.0031707 0.0042633 0 0 0 0 0 0 0 0 0 0 0 0 0 0 0 0 0 0 0 0.0020526 0 0 0 0 0 0
2.3438 -0.0035938 -0.00045336 0.0028571 -0.0029326 0 -0.0013565 0.0016046 0.0010237 0.0049825 -0.0045845 0.006289 -0.0051996 0 0 0 0 0 0 0 0 0 0 0 0 0 0 0 0 0 0 0 -0.0012049 0 0 0 0 0 0
2.3477 -0.0027218 -0.0011098 0.0064637 -0.00045896 0 -0.0017199 -0.0024499 0.0033168 0.0086627 -0.0048565 0.00469 -0.0083161 0 0 0 0 0 0 0 0 0 0 0 0 0 0 0 0 0 0 0 -0.0024173 0 0 0 0 0 0
2.3516 -0.001408 -0.0014219 0.011432 0.0018524 0 -0.00090959 -0.0086679 -5.0762e-05 0.0067152 -0.0026147 -0.0011581 -0.0058182 0 0 0 0 0 0 0 0 0 0 0 0 0 0 0 0 0 0 0 -0.0018942 0 0 0 0 0 0
2.3555 7.3362e-05 -0.00087359 0.015772 0.002202 0 0.00071717 -0.0129 -0.0055617 0.00041117 -0.0011162 -0.0077256 0.0015038 0 0 0 0 0 0 0 0 0 0 0 0 0 0 0 0 0 0 0 -0.0010119 0 0 0 0 0 0
2.3594 0.0015525 0.0003471 0.016839 0.00048181 0 0.0018947 -0.012507 -0.0084789 -0.0060211 -0.0020929 -0.010905 0.012899 0 0 0 0 0 0 0 0 0 0 0 0 0 0 0 0 0 0 0 -0.00068238 0 0 0 0 0 0
2.3633 0.0028308 0.0014533 0.013031 -0.0015061 0 0.001711 -0.0084405 -0.0072667 -0.0080927 -0.0039361 -0.0087167 0.026946 0 0 0 0 0 0 0 0 0 0 0 0 0 0 0 0 0 0 0 -0.00076552 0 0 0 0 0 0
2.3672 0.0036062 0.0017502 0.0048937 -0.0017391 0 0.00048104 -0.0036722 -0.0040696 -0.0042073 -0.0038986 -0.0024254 0.040269 0 0 0 0 0 0 0 0 0 0 0 0 0 0 0 0 0 0 0 -0.00073278 0 0 0 0 0 0
2.3711 0.0036023 0.0012347 -0.004977 8.939e-05 0 -0.00059594 -1.763e-05 -0.0015546 0.0030828 -0.0015341 0.0044371 0.047289 0 0 0 0 0 0 0 0 0 0 0 0 0 0 0 0 0 0 0 -0.00049096 0 0 0 0 0 0
2.375 0.0027739 0.00052521 -0.013104 0.0023477 0 -0.00061859 0.0030648 -0.00039606 0.0088299 0.00075116 0.0082711 0.04312 0 0 0 0 0 0 0 0 0 0 0 0 0 0 0 0 0 0 0 -0.00032502 0 0 0 0 0 0
2.3789 0.0013693 0.00022454 -0.016651 0.0031296 0 0.00015888 0.0066176 -9.62e-05 0.0092449 0.00063872 0.0074311 0.028628 0 0 0 0 0 0 0 0 0 0 0 0 0 0 0 0 0 0 0 -0.00020446 0 0 0 0 0 0
2.3828 -0.00019892 0.00036396 -0.014561 0.002037 0 0.00060845 0.0098347 -0.0011142 0.0043545 -0.0012321 0.0029945 0.012564 0 0 0 0 0 0 0 0 0 0 0 0 0 0 0 0 0 0 0 0.00042874 0 0 0 0 0 0
2.3867 -0.0015324 0.00045024 -0.0078731 0.00031522 0 -0.0001407 0.010306 -0.004649 -0.0022518 -0.001921 -0.0020303 0.0063 0 0 0 0 0 0 0 0 0 0 0 0 0 0 0 0 0 0 0 0.0018991 0 0 0 0 0 0
2.3906 -0.0023498 1.5504e-05 0.00078662 -0.00057532 0 -0.001797 0.0067679 -0.010003 -0.0062424 0.00037853 -0.0045667 0.0138 0 0 0 0 0 0 0 0 0 0 0 0 0 0 0 0 0 0 0 0.0034411 0 0 0 0 0 0
2.3945 -0.0025305 -0.00089541 0.0082812 -0.00028511 0 -0.0030627 0.001148 -0.01343 -0.0055965 0.004166 -0.0033253 0.02623 0 0 0 0 0 0 0 0 0 0 0 0 0 0 0 0 0 0 0 0.003507 0 0 0 0 0 0
2.3984 -0.002161 -0.001746 0.012198 0.00049698 0 -0.0027069 -0.0027165 -0.011169 -0.0015863 0.0062581 0.00050118 0.02827 0 0 0 0 0 0 0 0 0 0 0 0 0 0 0 0 0 0 0 0.001271 0 0 0 0 0 0
2.4023 -0.0015324 -0.0019696 0.011808 0.001093 0 -0.00060867 -0.0025682 -0.0039397 0.0027132 0.0052853 0.0041892 0.012064 0 0 0 0 0 0 0 0 0 0 0 0 0 0 0 0 0 0 0 -0.00217 0 0 0 0 0 0
2.4063 -0.00097964 -0.0014267 0.0083303 0.0014542 0 0.0021114 0.00022918 0.0026313 0.0048276 0.0030113 0.0054317 -0.014182 0 0 0 0 0 0 0 0 0 0 0 0 0 0 0 0 0 0 0 -0.0043877 0 0 0 0 0 0
2.4102 -0.00060479 -0.00048571 0.0043072 0.0017367 0 0.0039513 0.0022365 0.0031957 0.0042523 0.0020732 0.0038576 -0.032172 0 0 0 0 0 0 0 0 0 0 0 0 0 0 0 0 0 0 0 -0.0037343 0 0 0 0 0 0
2.4141 -0.00014108 0.00028288 0.0022615 0.0016588 0 0.0041471 0.001338 -0.0016457 0.0020946 0.0029325 0.0010217 -0.029369 0 0 0 0 0 0 0 0 0 0 0 0 0 0 0 0 0 0 0 -0.00098314 0 0 0 0 0 0
2.418 0.0008228 0.00051607 0.003269 0.00070323 0 0.0031509 -0.0015675 -0.0056367 -0.00019469 0.0035875 -0.00098654 -0.0099797 0 0 0 0 0 0 0 0 0 0 0 0 0 0 0 0 0 0 0 0.0012379 0 0 0 0 0 0
2.4219 0.00238 0.00027192 0.0062593 -0.00099379 0 0.002128 -0.0040231 -0.0033263 -0.0017499 0.002175 -0.0010812 0.0091088 0 0 0 0 0 0 0 0 0 0 0 0 0 0 0 0 0 0 0 0.00082707 0 0 0 0 0 0
2.4258 0.0040337 -6.4179e-05 0.008568 -0.0023025 0 0.0019319 -0.0045933 0.0040979 -0.0023642 -0.0008039 0.00032209 0.013044 0 0 0 0 0 0 0 0 0 0 0 0 0 0 0 0 0 0 0 -0.0018435 0 0 0 0 0 0
2.4297 0.004938 -7.9702e-05 0.0075449 -0.0020209 0 0.0024155 -0.0036998 0.0099743 -0.0021165 -0.0032391 0.001978 0.00044435 0 0 0 0 0 0 0 0 0 0 0 0 0 0 0 0 0 0 0 -0.0042916 0 0 0 0 0 0
2.4336 0.0044999 0.00037324 0.0022878 -0.00019904 0 0.0026399 -0.0022906 0.0090358 -0.0011705 -0.0040098 0.0028109 -0.017756 0 0 0 0 0 0 0 0 0 0 0 0 0 0 0 0 0 0 0 -0.0042143 0 0 0 0 0 0
2.4375 0.0028247 0.0010875 -0.0056304 0.0016731 0 0.001777 -0.00048131 0.0024448 0.00012848 -0.0041162 0.0024034 -0.02865 0 0 0 0 0 0 0 0 0 0 0 0 0 0 0 0 0 0 0 -0.0014737 0 0 0 0 0 0
2.4414 0.000621 0.0016612 -0.012996 0.0020032 0 -9.1608e-05 0.0020627 -0.0042293 0.0012121 -0.0050158 0.00089736 -0.026402 0 0 0 0 0 0 0 0 0 0 0 0 0 0 0 0 0 0 0 0.0020341 0 0 0 0 0 0
2.4453 -0.0013093 0.0017737 -0.016831 0.00061851 0 -0.0020001 0.0047949 -0.0072341 0.0015783 -0.0064041 -0.0012209 -0.013715 0 0 0 0 0 0 0 0 0 0 0 0 0 0 0 0 0 0 0 0.0042639 0 0 0 0 0 0
2.4492 -0.0025235 0.001359 -0.016014 -0.001145 0 -0.0029301 0.0061492 -0.0077664 0.0012204 -0.006374 -0.0031783 0.0020359 0 0 0 0 0 0 0 0 0 0 0 0 0 0 0 0 0 0 0 0.0046653 0 0 0 0 0 0
2.4531 -0.0030049 0.00056727 -0.011538 -0.0018499 0 -0.0026814 0.0051277 -0.0089097 0.00071931 -0.0038633 -0.0040587 0.012861 0 0 0 0 0 0 0 0 0 0 0 0 0 0 0 0 0 0 0 0.0040893 0 0 0 0 0 0
2.457 -0.002942 -0.00038582 -0.0054043 -0.0013134 0 -0.0019579 0.0026851 -0.010796 0.00078309 -0.00034178 -0.0032993 0.012988 0 0 0 0 0 0 0 0 0 0 0 0 0 0 0 0 0 0 0 0.0034089 0 0 0 0 0 0
2.4609 -0.0025447 -0.001298 0.00077995 -0.00051453 0 -0.0015924 0.00094424 -0.010235 0.0015753 0.0014893 -0.0012536 0.0018954 0 0 0 0 0 0 0 0 0 0 0 0 0 0 0 0 0 0 0 0.0025544 0 0 0 0 0 0
2.4648 -0.0020367 -0.0019447 0.0062984 -0.00034136 0 -0.0016857 0.00091025 -0.0051899 0.0024631 0.00058554 0.00083765 -0.013561 0 0 0 0 0 0 0 0 0 0 0 0 0 0 0 0 0 0 0 0.00096581 0 0 0 0 0 0
2.4688 -0.0016621 -0.0020804 0.010745 -0.0006871 0 -0.0015314 0.0014005 0.0016902 0.0025097 -0.0013555 0.0017001 -0.022163 0 0 0 0 0 0 0 0 0 0 0 0 0 0 0 0 0 0 0 -0.0012516 0 0 0 0 0 0
2.4727 -0.0015317 -0.0016055 0.013324 -0.00081589 0 -0.00040122 0.00064162 0.0051948 0.0013541 -0.0018864 0.0010573 -0.017313 0 0 0 0 0 0 0 0 0 0 0 0 0 0 0 0 0 0 0 -0.0029831 0 0 0 0 0 0
2.4766 -0.0014168 -0.00076978 0.013055 -0.0003516 0 0.0016227 -0.001274 0.0030608 -0.00030835 -0.00050239 -0.00013314 -0.0046723 0 0 0 0 0 0 0 0 0 0 0 0 0 0 0 0 0 0 0 -0.0031044 0 0 0 0 0 0
2.4805 -0.00080247 -0.00011665 0.0097677 0.00037551 0 0.0036315 -0.0021475 -0.0016688 -0.0011723 0.001092 -0.00051523 0.0012263 0 0 0 0 0 0 0 0 0 0 0 0 0 0 0 0 0 0 0 -0.0017555 0 0 0 0 0 0
2.4844 0.000687 -7.1956e-05 0.0047183 0.00091542 0 0.0046788 -0.00021008 -0.0042351 -0.00041009 0.0012577 0.00052006 -0.0086318 0 0 0 0 0 0 0 0 0 0 0 0 0 0 0 0 0 0 0 -0.00039418 0 0 0 0 0 0
2.4883 0.0028078 -0.00051005 -0.00014076 0.0012888 0 0.0045229 0.0034539 -0.0033423 0.0015286 0.00031784 0.0024236 -0.025672 0 0 0 0 0 0 0 0 0 0 0 0 0 0 0 0 0 0 0 -0.00040477 0 0 0 0 0 0
2.4922 0.0046525 -0.00077899 -0.0037153 0.001754 0 0.0035718 0.0056554 -0.0017636 0.0031696 -0.00019052 0.0040825 -0.028509 0 0 0 0 0 0 0 0 0 0 0 0 0 0 0 0 0 0 0 -0.0016309 0 0 0 0 0 0
2.4961 0.0051998 -0.00027177 -0.0065477 0.0021486 0 0.0022166 0.0044766 -0.0019808 0.0031683 0.00025004 0.0047224 -0.0034618 0 0 0 0 0 0 0 0 0 0 0 0 0 0 0 0 0 0 0 -0.0024024 0 0 0 0 0 0
2.5 0.0040608 0.00095973 -0.0098505 0.0018734 0 0.00043057 0.0014896 -0.0026481 0.0013676 0.00044147 0.0042697 0.038191 0 0 0 0 0 0 0 0 0 0 0 0 0 0 0 0 0 0 0 -0.0011516 0 0 0 0 0 0
2.5039 0.0017967 0.0021772 -0.013698 0.00073229 0 -0.0018536 0.0001197 -0.00055641 -0.0011678 -0.0007185 0.0030397 0.065408 0 0 0 0 0 0 0 0 0 0 0 0 0 0 0 0 0 0 0 0.0019383 0 0 0 0 0 0
2.5078 -0.00047008 0.0025909 -0.016363 -0.00045188 0 -0.0040879 0.0018521 0.0043508 -0.0031011 -0.0023031 0.0013277 0.053516 0 0 0 0 0 0 0 0 0 0 0 0 0 0 0 0 0 0 0 0.0049345 0 0 0 0 0 0
2.5117 -0.0018357 0.0020486 -0.015732 -0.00048503 0 -0.0051227 0.0046019 0.0075971 -0.0037922 -0.0020289 -0.00059632 0.0078946 0 0 0 0 0 0 0 0 0 0 0 0 0 0 0 0 0 0 0 0.0058959 0 0 0 0 0 0
2.5156 -0.0021617 0.0011013 -0.011461 0.00078858 0 -0.0041236 0.0051979 0.0049207 -0.003398 0.00098272 -0.002233 -0.038184 0 0 0 0 0 0 0 0 0 0 0 0 0 0 0 0 0 0 0 0.0046961 0 0 0 0 0 0
2.5195 -0.0019998 0.00041954 -0.0055955 0.0019951 0 -0.0015084 0.003156 -0.002136 -0.0022093 0.0046969 -0.0028642 -0.051283 0 0 0 0 0 0 0 0 0 0 0 0 0 0 0 0 0 0 0 0.0031156 0 0 0 0 0 0
2.5234 -0.0020284 0.00020066 -0.00085869 0.0015165 0 0.0011726 0.0012946 -0.0068282 -0.00016763 0.0060041 -0.0020375 -0.026147 0 0 0 0 0 0 0 0 0 0 0 0 0 0 0 0 0 0 0 0.0030353 0 0 0 0 0 0
2.5273 -0.0024849 0.00015997 0.0016925 -0.00066654 0 0.00245 0.0023167 -0.004116 0.002774 0.0040104 -0.00012164 0.011307 0 0 0 0 0 0 0 0 0 0 0 0 0 0 0 0 0 0 0 0.0044576 0 0 0 0 0 0
2.5313 -0.0030099 1.2989e-05 0.0032354 -0.002675 0 0.0020917 0.005246 0.0036494 0.0058819 0.00098818 0.00165 0.028455 0 0 0 0 0 0 0 0 0 0 0 0 0 0 0 0 0 0 0 0.0053423 0 0 0 0 0 0
2.5352 -0.0029602 -0.00016992 0.0054743 -0.002523 0 0.0010705 0.0059932 0.0089103 0.0075557 -0.00016876 0.001821 0.014518 0 0 0 0 0 0 0 0 0 0 0 0 0 0 0 0 0 0 0 0.0035546 0 0 0 0 0 0
2.5391 -0.0019141 -0.00013004 0.008612 -0.0001768 0 0.00045742 0.0017443 0.0068414 0.0063961 0.00095299 -0.0003471 -0.012644 0 0 0 0 0 0 0 0 0 0 0 0 0 0 0 0 0 0 0 -0.0008722 0 0 0 0 0 0
2.543 -8.1137e-07 0.00016816 0.011182 0.0023739 0 0.00045697 -0.0055508 0.00032345 0.0025822 0.0021875 -0.0042238 -0.025729 0 0 0 0 0 0 0 0 0 0 0 0 0 0 0 0 0 0 0 -0.0054081 0 0 0 0 0 0
2.5469 0.0021472 0.00044543 0.011691 0.0031606 0 0.00055128 -0.010496 -0.0034653 -0.0018404 0.0016304 -0.0078665 -0.013483 0 0 0 0 0 0 0 0 0 0 0 0 0 0 0 0 0 0 0 -0.0071286 0 0 0 0 0 0
2.5508 0.0037539 0.0004659 0.0099547 0.0021774 0 0.00042019 -0.0091153 -0.00082478 -0.0042504 -0.00011806 -0.0088869 0.01096 0 0 0 0 0 0 0 0 0 0 0 0 0 0 0 0 0 0 0 -0.0053696 0 0 0 0 0 0
2.5547 0.0043134 0.00037085 0.0065859 0.0011372 0 0.0004568 -0.0022596 0.0050016 -0.0033212 -0.00096345 -0.0058587 0.024405 0 0 0 0 0 0 0 0 0 0 0 0 0 0 0 0 0 0 0 -0.0023695 0 0 0 0 0 0
2.5586 0.0037931 0.00051439 0.0016032 0.00143 0 0.0012492 0.0056609 0.0080544 8.4801e-05 -0.00013113 0.00044649 0.015093 0 0 0 0 0 0 0 0 0 0 0 0 0 0 0 0 0 0 0 -0.001148 0 0 0 0 0 0
2.5625 0.0025367 0.000958 -0.0055764 0.0026469 0 0.0026699 0.010792 0.0061593 0.00364 0.00087252 0.0069675 -0.0086147 0 0 0 0 0 0 0 0 0 0 0 0 0 0 0 0 0 0 0 -0.0025645 0 0 0 0 0 0
2.5664 0.00099702 0.0012623 -0.014243 0.0032565 0 0.0037061 0.012335 0.0022688 0.0051496 0.00037875 0.0099325 -0.028359 0 0 0 0 0 0 0 0 0 0 0 0 0 0 0 0 0 0 0 -0.0044403 0 0 0 0 0 0
2.5703 -0.00047582 0.00091014 -0.020933 0.0024759 0 0.003317 0.011463 -0.00010416 0.0037827 -0.0010306 0.0074015 -0.033165 0 0 0 0 0 0 0 0 0 0 0 0 0 0 0 0 0 0 0 -0.0037313 0 0 0 0 0 0
2.5742 -0.0016717 -7.3377e-05 -0.021027 0.0010748 0 0.0014196 0.008922 -0.0011198 0.00032162 -0.0010855 0.00093919 -0.027574 0 0 0 0 0 0 0 0 0 0 0 0 0 0 0 0 0 0 0 0.00027787 0 0 0 0 0 0
2.5781 -0.0024515 -0.0010382 -0.012835 0.00026911 0 -0.0010328 0.0045823 -0.0033189 -0.0033481 0.001144 -0.0051773 -0.024406 0 0 0 0 0 0 0 0 0 0 0 0 0 0 0 0 0 0 0 0.0049426 0 0 0 0 0 0
2.582 -0.0027275 -0.0013203 -0.00023322 0.00019684 0 -0.002897 -0.00089434 -0.0069823 -0.0050996 0.0036004 -0.0069641 -0.030614 0 0 0 0 0 0 0 0 0 0 0 0 0 0 0 0 0 0 0 0.0065646 0 0 0 0 0 0
2.5859 -0.0025407 -0.00088935 0.0094857 -0.00010649 0 -0.0036606 -0.0051127 -0.0086479 -0.0036034 0.0033634 -0.0036947 -0.040139 0 0 0 0 0 0 0 0 0 0 0 0 0 0 0 0 0 0 0 0.0038989 0 0 0 0 0 0
2.5898 -0.0021184 -0.00030822 0.011299 -0.0012696 0 -0.0034697 -0.0056658 -0.0051869 0.00070669 0.00024372 0.001644 -0.040084 0 0 0 0 0 0 0 0 0 0 0 0 0 0 0 0 0 0 0 -0.00057759 0 0 0 0 0 0
2.5938 -0.0017661 -6.4582e-05 0.0065313 -0.0025846 0 -0.0026018 -0.0028268 0.001505 0.0054404 -0.0025898 0.004844 -0.023833 0 0 0 0 0 0 0 0 0 0 0 0 0 0 0 0 0 0 0 -0.002949 0 0 0 0 0 0
2.5977 -0.0016214 -6.8213e-05 0.0013422 -0.0027895 0 -0.0011863 0.00018187 0.0054451 0.0074792 -0.0020507 0.0038215 0.0014208 0 0 0 0 0 0 0 0 0 0 0 0 0 0 0 0 0 0 0 -0.001496 0 0 0 0 0 0
2.6016 -0.0014828 0.00010287 0.0010371 -0.0016896 0 0.00053221 0.00016355 0.0027559 0.0051946 0.0012402 3.4508e-05 0.019807 0 0 0 0 0 0 0 0 0 0 0 0 0 0 0 0 0 0 0 0.0018611 0 0 0 0 0 0
2.6055 -0.00092308 0.00053838 0.0056366 -0.00052421 0 0.0019326 -0.0028831 -0.0038471 -4.205e-05 0.0035338 -0.0030329 0.019856 0 0 0 0 0 0 0 0 0 0 0 0 0 0 0 0 0 0 0 0.0036354 0 0 0 0 0 0
2.6094 0.00034793 0.00077112 0.010664 -0.00048838 0 0.0023404 -0.0059073 -0.0076536 -0.0046345 0.0022488 -0.0028011 0.0036171 0 0 0 0 0 0 0 0 0 0 0 0 0 0 0 0 0 0 0 0.0021649 0 0 0 0 0 0
2.6133 0.002148 0.00032794 0.011732 -0.0011794 0 0.0016936 -0.0061 -0.0049436 -0.0055186 -0.0010323 0.00053763 -0.016144 0 0 0 0 0 0 0 0 0 0 0 0 0 0 0 0 0 0 0 -0.001069 0 0 0 0 0 0
2.6172 0.0038126 -0.00057693 0.0080419 -0.00098817 0 0.00071409 -0.0036336 0.0013788 -0.0026151 -0.002489 0.0044567 -0.027386 0 0 0 0 0 0 0 0 0 0 0 0 0 0 0 0 0 0 0 -0.0032811 0 0 0 0 0 0
2.6211 0.0045588 -0.0010873 0.001821 0.0008612 0 0.00023323 -0.00090317 0.005307 0.001256 -0.0006722 0.006097 -0.027809 0 0 0 0 0 0 0 0 0 0 0 0 0 0 0 0 0 0 0 -0.0031775 0 0 0 0 0 0
2.625 0.0039731 -0.00055044 -0.0046117 0.0030543 0 0.00035586 0.00054154 0.004045 0.0029403 0.0017647 0.0041669 -0.023539 0 0 0 0 0 0 0 0 0 0 0 0 0 0 0 0 0 0 0 -0.0017393 0 0 0 0 0 0
2.6289 0.002275 0.00073085 -0.01036 0.0034028 0 0.00042667 0.0015919 6.4275e-06 0.0016007 0.0013945 -0.00037884 -0.02035 0 0 0 0 0 0 0 0 0 0 0 0 0 0 0 0 0 0 0 -0.00048091 0 0 0 0 0 0
2.6328 0.00017808 0.0016975 -0.014817 0.0013205 0 -0.00013998 0.0039071 -0.0030151 -0.00092458 -0.0015831 -0.0049648 -0.017473 0 0 0 0 0 0 0 0 0 0 0 0 0 0 0 0 0 0 0 0.00049253 0 0 0 0 0 0
2.6367 -0.0015373 0.0015149 -0.016296 -0.0012999 0 -0.0011431 0.0072382 -0.0041746 -0.0021244 -0.0033287 -0.0068309 -0.01038 0 0 0 0 0 0 0 0 0 0 0 0 0 0 0 0 0 0 0 0.0022596 0 0 0 0 0 0
2.6406 -0.0024402 0.0003168 -0.013016 -0.0019707 0 -0.0018445 0.0092121 -0.0052003 -0.0010464 -0.00098514 -0.0046415 0.0015125 0 0 0 0 0 0 0 0 0 0 0 0 0 0 0 0 0 0 0 0.0050531 0 0 0 0 0 0
2.6445 -0.0025889 -0.001023 -0.0055841 -0.00024148 0 -0.0018581 0.0079396 -0.0065826 0.0012454 0.0035759 0.00051247 0.011816 0 0 0 0 0 0 0 0 0 0 0 0 0 0 0 0 0 0 0 0.0070859 0 0 0 0 0 0
2.6484 -0.0023463 -0.0017565 0.0023761 0.0018736 0 -0.0015525 0.0042544 -0.0060015 0.0029544 0.0056082 0.0055128 0.012886 0 0 0 0 0 0 0 0 0 0 0 0 0 0 0 0 0 0 0 0.0060157 0 0 0 0 0 0
2.6523 -0.0020499 -0.0018083 0.007015 0.0021481 0 -0.0014493 0.00076861 -0.0014669 0.002956 0.0030115 0.0071419 0.0039824 0 0 0 0 0 0 0 0 0 0 0 0 0 0 0 0 0 0 0 0.0016832 0 0 0 0 0 0
2.6563 -0.0017935 -0.0015337 0.007768 0.00049929 0 -0.0014059 -0.0011605 0.0049306 0.0011322 -0.0010483 0.0043879 -0.0075998 0 0 0 0 0 0 0 0 0 0 0 0 0 0 0 0 0 0 0 -0.0030302 0 0 0 0 0 0
2.6602 -0.0014543 -0.0011605 0.0075124 -0.0011927 0 -0.00071535 -0.0028066 0.0080953 -0.0020143 -0.0018031 -0.00071661 -0.014038 0 0 0 0 0 0 0 0 0 0 0 0 0 0 0 0 0 0 0 -0.0045834 0 0 0 0 0 0
2.6641 -0.00088118 -0.00064905 0.0088506 -0.0014453 0 0.00087363 -0.0059878 0.0053378 -0.0055014 0.0012798 -0.0046136 -0.014591 0 0 0 0 0 0 0 0 0 0 0 0 0 0 0 0 0 0 0 -0.0021853 0 0 0 0 0 0
2.668 -3.9046e-05 -3.9779e-05 0.010627 -0.00083955 0 0.0024855 -0.010002 -0.00022444 -0.007719 0.0034935 -0.004924 -0.014482 0 0 0 0 0 0 0 0 0 0 0 0 0 0 0 0 0 0 0 0.001355 0 0 0 0 0 0
2.6719 0.0010039 0.0003247 0.0088994 -0.001041 0 0.0028132 -0.011495 -0.0027809 -0.0068973 0.00027899 -0.0020065 -0.016534 0 0 0 0 0 0 0 0 0 0 0 0 0 0 0 0 0 0 0 0.0023961 0 0 0 0 0 0
2.6758 0.0021608 0.0001368 0.0016504 -0.0024657 0 0.0015679 -0.0078318 -0.00021101 -0.0025352 -0.0070621 0.001883 -0.016077 0 0 0 0 0 0 0 0 0 0 0 0 0 0 0 0 0 0 0 8.9797e-05 0 0 0 0 0 0
2.6797 0.0033115 -0.00035496 -0.0080026 -0.0035329 0 -1.6265e-05 -0.00030216 0.0037329 0.0034195 -0.012143 0.004747 -0.0063721 0 0 0 0 0 0 0 0 0 0 0 0 0 0 0 0 0 0 0 -0.0028718 0 0 0 0 0 0
2.6836 0.0041724 -0.00038913 -0.014036 -0.0025212 0 -0.00040803 0.0065927 0.004134 0.0073001 -0.010261 0.0060938 0.010875 0 0 0 0 0 0 0 0 0 0 0 0 0 0 0 0 0 0 0 -0.0031274 0 0 0 0 0 0
2.6875 0.0042546 0.00056406 -0.013178 0.00016151 0 0.00048843 0.0091921 0.0008921 0.0063603 -0.0036303 0.0063145 0.022829 0 0 0 0 0 0 0 0 0 0 0 0 0 0 0 0 0 0 0 -9.3779e-05 0 0 0 0 0 0
2.6914 0.0031202 0.0021192 -0.0080041 0.0021029 0 0.0010876 0.0077311 -0.0013411 0.00115 0.00091741 0.00542 0.016176 0 0 0 0 0 0 0 0 0 0 0 0 0 0 0 0 0 0 0 0.0035677 0 0 0 0 0 0
2.6953 0.00083538 0.0031802 -0.0040923 0.0014394 0 -0.00018026 0.0052582 0.00068236 -0.0047094 -0.00070357 0.0029426 -0.0084135 0 0 0 0 0 0 0 0 0 0 0 0 0 0 0 0 0 0 0 0.0047855 0 0 0 0 0 0
2.6992 -0.001808 0.0029246 -0.0042999 -0.0010393 0 -0.002988 0.0039898 0.0041363 -0.0073452 -0.0056176 -0.00086826 -0.033591 0 0 0 0 0 0 0 0 0 0 0 0 0 0 0 0 0 0 0 0.0031034 0 0 0 0 0 0
2.7031 -0.0036565 0.0015719 -0.0062883 -0.0026825 0 -0.0051518 0.0033872 0.0030549 -0.0055421 -0.0075137 -0.0042901 -0.039103 0 0 0 0 0 0 0 0 0 0 0 0 0 0 0 0 0 0 0 0.00080721 0 0 0 0 0 0
2.707 -0.0039886 0.0001413 -0.0056866 -0.0018137 0 -0.0046706 0.0018793 -0.0041646 -0.0012135 -0.0037388 -0.0052169 -0.019743 0 0 0 0 0 0 0 0 0 0 0 0 0 0 0 0 0 0 0 0.00031891 0 0 0 0 0 0
2.7109 -0.0030851 -0.00051845 -0.001059 0.00057443 0 -0.001654 -0.0003291 -0.011681 0.0026487 0.0020482 -0.0032321 0.0098737 0 0 0 0 0 0 0 0 0 0 0 0 0 0 0 0 0 0 0 0.0018371 0 0 0 0 0 0
2.7148 -0.0020016 -0.00040036 0.0048617 0.0020956 0 0.0018509 -0.001114 -0.011828 0.0043443 0.0043279 -0.00030386 0.02839 0 0 0 0 0 0 0 0 0 0 0 0 0 0 0 0 0 0 0 0.0035962 0 0 0 0 0 0
2.7188 -0.0016515 -0.00010222 0.0086492 0.0016337 0 0.0038412 0.00076291 -0.0035305 0.0041103 0.0018368 0.00098943 0.025928 0 0 0 0 0 0 0 0 0 0 0 0 0 0 0 0 0 0 0 0.0040396 0 0 0 0 0 0
2.7227 -0.0019836 -9.4329e-05 0.0099445 0.00033825 0 0.003985 0.0034566 0.0060573 0.0030746 -0.001604 4.1124e-07 0.010411 0 0 0 0 0 0 0 0 0 0 0 0 0 0 0 0 0 0 0 0.0032485 0 0 0 0 0 0
2.7266 -0.0020189 -0.00034845 0.011078 -1.0157e-05 0 0.0033295 0.0034944 0.0087856 0.0020696 -0.0020033 -0.0014598 -0.0024407 0 0 0 0 0 0 0 0 0 0 0 0 0 0 0 0 0 0 0 0.0021973 0 0 0 0 0 0
2.7305 -0.00075322 -0.00060994 0.013298 0.0008537 0 0.0027743 -0.00041894 0.0036874 0.0013818 0.00028813 -0.0012838 -0.0040557 0 0 0 0 0 0 0 0 0 0 0 0 0 0 0 0 0 0 0 0.0011402 0 0 0 0 0 0
2.7344 0.0018653 -0.00079698 0.014443 0.0015698 0 0.0022318 -0.0055441 -0.0028295 0.0010724 0.0016535 0.00046116 0.0016003 0 0 0 0 0 0 0 0 0 0 0 0 0 0 0 0 0 0 0 -0.00064256 0 0 0 0 0 0
2.7383 0.00475 -0.00097183 0.011077 0.0010332 0 0.0012877 -0.0074881 -0.0044989 0.0010404 9.2544e-05 0.0016144 0.0054206 0 0 0 0 0 0 0 0 0 0 0 0 0 0 0 0 0 0 0 -0.0033932 0 0 0 0 0 0
2.7422 0.0064331 -0.0010145 0.0026663 -0.00017089 0 0.00022152 -0.0043734 -0.0015696 0.00084652 -0.0023038 0.00058099 0.0037708 0 0 0 0 0 0 0 0 0 0 0 0 0 0 0 0 0 0 0 -0.0056921 0 0 0 0 0 0
2.7461 0.0060994 -0.00058562 -0.0072068 -0.00054122 0 -0.00012557 0.001631 0.00088771 -2.2639e-05 -0.0022195 -0.0014478 0.001284 0 0 0 0 0 0 0 0 0 0 0 0 0 0 0 0 0 0 0 -0.005372 0 0 0 0 0 0
2.75 0.0040643 0.00042916 -0.014125 0.00039218 0 0.00046934 0.0067954 -0.0001293 -0.0013961 0.00045999 -0.0014412 0.0043669 0 0 0 0 0 0 0 0 0 0 0 0 0 0 0 0 0 0 0 -0.0018393 0 0 0 0 0 0
2.7539 0.0014165 0.0015338 -0.016835 0.0014265 0 0.00099145 0.0092886 -0.0021835 -0.0021633 0.0023118 0.0021158 0.013413 0 0 0 0 0 0 0 0 0 0 0 0 0 0 0 0 0 0 0 0.0028066 0 0 0 0 0 0
2.7578 -0.00075336 0.0019025 -0.017364 0.0011677 0 0.0001688 0.0098608 -0.0013855 -0.0012822 0.00062212 0.0070767 0.021853 0 0 0 0 0 0 0 0 0 0 0 0 0 0 0 0 0 0 0 0.0053938 0 0 0 0 0 0
2.7617 -0.0019119 0.0011657 -0.017326 -0.00021595 0 -0.0019317 0.0096111 0.001774 0.00079017 -0.0030493 0.0092528 0.022442 0 0 0 0 0 0 0 0 0 0 0 0 0 0 0 0 0 0 0 0.0045727 0 0 0 0 0 0
2.7656 -0.0021408 -0.00014817 -0.01516 -0.0011758 0 -0.0036429 0.008111 0.0025431 0.0020563 -0.0045018 0.0063683 0.014277 0 0 0 0 0 0 0 0 0 0 0 0 0 0 0 0 0 0 0 0.0019724 0 0 0 0 0 0
2.7695 -0.0018531 -0.0010659 -0.0079887 -0.00070893 0 -0.0033104 0.0043325 -0.0017868 0.0008791 -0.0018872 0.00033484 0.0040808 0 0 0 0 0 0 0 0 0 0 0 0 0 0 0 0 0 0 0 0.00036609 0 0 0 0 0 0
2.7734 -0.0014775 -0.0010703 0.0038283 0.00035663 0 -0.0011014 -0.0010138 -0.0072463 -0.0019987 0.0019644 -0.0045021 0.00081796 0 0 0 0 0 0 0 0 0 0 0 0 0 0 0 0 0 0 0 0.0007976 0 0 0 0 0 0
2.7773 -0.0012676 -0.00048057 0.014991 0.00035293 0 0.0010443 -0.0051002 -0.0065955 -0.0037576 0.0027894 -0.0053438 0.0082208 0 0 0 0 0 0 0 0 0 0 0 0 0 0 0 0 0 0 0 0.0017275 0 0 0 0 0 0
2.7813 -0.0012291 5.2329e-05 0.019126 -0.0011214 0 0.0013519 -0.0055401 0.0024382 -0.0022552 -0.00010141 -0.00315 0.021122 0 0 0 0 0 0 0 0 0 0 0 0 0 0 0 0 0 0 0 0.0010328 0 0 0 0 0 0
2.7852 -0.0011388 0.00027863 0.014637 -0.0025632 0 -5.1079e-05 -0.0030393 0.013552 0.0015345 -0.0030396 -0.0010949 0.028621 0 0 0 0 0 0 0 0 0 0 0 0 0 0 0 0 0 0 0 -0.001427 0 0 0 0 0 0
2.7891 -0.00067353 0.00044124 0.0063859 -0.0022414 0 -0.0014515 -0.0008337 0.017542 0.0042108 -0.0024184 -0.0011895 0.022162 0 0 0 0 0 0 0 0 0 0 0 0 0 0 0 0 0 0 0 -0.0035382 0 0 0 0 0 0
2.793 0.00037165 0.00070533 0.0012178 -0.00022248 0 -0.001456 -0.0012649 0.011418 0.0033412 0.00092732 -0.0026023 0.0026055 0 0 0 0 0 0 0 0 0 0 0 0 0 0 0 0 0 0 0 -0.003254 0 0 0 0 0 0
2.7969 0.0019019 0.00075399 0.0018095 0.0016794 0 -0.00031359 -0.0033054 0.0010934 4.4979e-05 0.0025989 -0.0030618 -0.019593 0 0 0 0 0 0 0 0 0 0 0 0 0 0 0 0 0 0 0 -0.00093799 0 0 0 0 0 0
2.8008 0.0035137 0.00015813 0.0049255 0.0019733 0 0.0006891 -0.0038991 -0.0050119 -0.0021054 -0.0002293 -0.0014298 -0.032025 0 0 0 0 0 0 0 0 0 0 0 0 0 0 0 0 0 0 0 0.00087193 0 0 0 0 0 0
2.8047 0.0046681 -0.00090727 0.0053918 0.001103 0 0.00082118 -0.0016031 -0.0041463 -0.00083144 -0.0054252 0.0013414 -0.029809 0 0 0 0 0 0 0 0 0 0 0 0 0 0 0 0 0 0 0 8.8067e-05 0 0 0 0 0 0
2.8086 0.0049217 -0.0015749 0.0012588 0.00070158 0 0.00054234 0.0016679 -0.00046535 0.0024145 -0.0081663 0.0035065 -0.018561 0 0 0 0 0 0 0 0 0 0 0 0 0 0 0 0 0 0 0 -0.0026691 0 0 0 0 0 0
2.8125 0.004088 -0.0011098 -0.0050101 0.0014679 0 0.00058647 0.0028028 0.00099299 0.0039243 -0.0061483 0.0042645 -0.0080758 0 0 0 0 0 0 0 0 0 0 0 0 0 0 0 0 0 0 0 -0.0045486 0 0 0 0 0 0
2.8164 0.0023012 0.00021424 -0.0097319 0.0023063 0 0.00084389 0.0010381 -0.00012021 0.0015337 -0.0017557 0.0040372 -0.0030561 0 0 0 0 0 0 0 0 0 0 0 0 0 0 0 0 0 0 0 -0.0032039 0 0 0 0 0 0
2.8203 3.8562e-06 0.0012395 -0.011474 0.0017826 0 0.00052824 -0.0012188 -0.00057169 -0.003252 0.001017 0.003416 -0.0003603 0 0 0 0 0 0 0 0 0 0 0 0 0 0 0 0 0 0 0 0.00095411 0 0 0 0 0 0
2.8242 -0.0021614 0.0010226 -0.011208 5.3402e-05 0 -0.00063247 -0.0011984 0.0010384 -0.006851 0.00099293 0.0024105 0.0047255 0 0 0 0 0 0 0 0 0 0 0 0 0 0 0 0 0 0 0 0.0051259 0 0 0 0 0 0
2.8281 -0.0035863 -0.00024947 -0.0098817 -0.0012 0 -0.0018055 0.0010733 0.0019558 -0.0069724 0.00047538 0.00094051 0.010896 0 0 0 0 0 0 0 0 0 0 0 0 0 0 0 0 0 0 0 0.0065991 0 0 0 0 0 0
2.832 -0.003982 -0.0015075 -0.0069147 -0.00083972 0 -0.0019273 0.0028719 -0.00093213 -0.0042426 0.0018388 -0.00029757 0.011372 0 0 0 0 0 0 0 0 0 0 0 0 0 0 0 0 0 0 0 0.0048999 0 0 0 0 0 0
2.8359 -0.0035145 -0.0018981 -0.0014505 0.00020042 0 -0.0009908 0.0018949 -0.0061959 -0.00089925 0.0045213 -4.4887e-05 0.002498 0 0 0 0 0 0 0 0 0 0 0 0 0 0 0 0 0 0 0 0.0017936 0 0 0 0 0 0
2.8398 -0.0026468 -0.0014947 0.0055493 -6.6684e-05 0 -8.1827e-05 -0.0012628 -0.0084973 0.0014097 0.0059858 0.0021481 -0.0099584 0 0 0 0 0 0 0 0 0 0 0 0 0 0 0 0 0 0 0 -0.00048393 0 0 0 0 0 0
2.8438 -0.0017949 -0.00091436 0.011322 -0.0021915 0 -4.1008e-05 -0.0040392 -0.0045958 0.0022702 0.0050901 0.004933 -0.0155 0 0 0 0 0 0 0 0 0 0 0 0 0 0 0 0 0 0 0 -0.00091645 0 0 0 0 0 0
2.8477 -0.0010882 -0.00044971 0.013691 -0.0043122 0 -0.00040732 -0.0049489 0.0023032 0.001606 0.0034535 0.0059382 -0.010426 0 0 0 0 0 0 0 0 0 0 0 0 0 0 0 0 0 0 0 1.714e-05 0 0 0 0 0 0
2.8516 -0.00042033 0.00016295 0.013042 -0.0040224 0 -3.7295e-05 -0.0050762 0.005348 -0.00077525 0.0031977 0.0038273 -0.0026788 0 0 0 0 0 0 0 0 0 0 0 0 0 0 0 0 0 0 0 0.0012302 0 0 0 0 0 0
2.8555 0.00032625 0.0011068 0.011507 -0.0010599 0 0.0012979 -0.0063331 0.0012186 -0.0042351 0.0041329 -0.00033075 -0.0029198 0 0 0 0 0 0 0 0 0 0 0 0 0 0 0 0 0 0 0 0.0019232 0 0 0 0 0 0
2.8594 0.0011521 0.0019087 0.010267 0.0022706 0 0.0023699 -0.0086734 -0.006283 -0.006486 0.0040807 -0.0037842 -0.010962 0 0 0 0 0 0 0 0 0 0 0 0 0 0 0 0 0 0 0 0.001791 0 0 0 0 0 0
2.8633 0.0019993 0.0018166 0.0081347 0.0034759 0 0.0018483 -0.0096401 -0.010194 -0.0048743 0.0018904 -0.0043027 -0.013813 0 0 0 0 0 0 0 0 0 0 0 0 0 0 0 0 0 0 0 0.00081616 0 0 0 0 0 0
2.8672 0.0028177 0.00078959 0.0031443 0.0023761 0 1.7397e-05 -0.0068673 -0.0074083 0.00081544 -0.00082992 -0.0018803 0.00037119 0 0 0 0 0 0 0 0 0 0 0 0 0 0 0 0 0 0 0 -0.00077167 0 0 0 0 0 0
2.8711 0.0034648 -0.00014953 -0.0046036 0.00095479 0 -0.0013081 -0.00076556 -0.0011637 0.0071002 -0.0016185 0.0014513 0.026956 0 0 0 0 0 0 0 0 0 0 0 0 0 0 0 0 0 0 0 -0.0023148 0 0 0 0 0 0
2.875 0.0035653 0.0001677 -0.012052 0.00088755 0 -0.00077826 0.0055204 0.0030868 0.0091638 -0.00032071 0.0033099 0.046288 0 0 0 0 0 0 0 0 0 0 0 0 0 0 0 0 0 0 0 -0.0028035 0 0 0 0 0 0
2.8789 0.0026489 0.0017415 -0.015383 0.0017062 0 0.00084552 0.0087353 0.0031595 0.005099 0.0006386 0.002609 0.042452 0 0 0 0 0 0 0 0 0 0 0 0 0 0 0 0 0 0 0 -0.0015001 0 0 0 0 0 0
2.8828 0.00061956 0.0031799 -0.013182 0.0016545 0 0.0014205 0.0079396 0.0010139 -0.0021358 -0.00059325 -4.0893e-06 0.019719 0 0 0 0 0 0 0 0 0 0 0 0 0 0 0 0 0 0 0 0.0012921 0 0 0 0 0 0
2.8867 -0.0018655 0.0029545 -0.0075477 2.6332e-05 0 -0.00016341 0.0045633 -0.00090119 -0.0071939 -0.0026843 -0.0028799 -0.0018841 0 0 0 0 0 0 0 0 0 0 0 0 0 0 0 0 0 0 0 0.004105 0 0 0 0 0 0
2.8906 -0.0036361 0.00089316 -0.002312 -0.0019118 0 -0.0026303 0.00065603 -0.0026135 -0.0069167 -0.0025887 -0.0044561 -0.0078632 0 0 0 0 0 0 0 0 0 0 0 0 0 0 0 0 0 0 0 0.0051752 0 0 0 0 0 0
2.8945 -0.0038468 -0.0016338 -0.00020573 -0.0024751 0 -0.0036443 -0.0025229 -0.0054025 -0.0025897 0.00045134 -0.0040003 -0.0039527 0 0 0 0 0 0 0 0 0 0 0 0 0 0 0 0 0 0 0 0.0037593 0 0 0 0 0 0
2.8984 -0.0027028 -0.0030003 -0.001346 -0.001603 0 -0.0023467 -0.0045105 -0.0086596 0.0019748 0.003399 -0.0018102 -0.0074797 0 0 0 0 0 0 0 0 0 0 0 0 0 0 0 0 0 0 0 0.00082846 0 0 0 0 0 0
2.9023 -0.0013241 -0.0027169 -0.0037696 -0.00085871 0 -0.00020556 -0.0050984 -0.0094837 0.004083 0.0027004 0.0010342 -0.025012 0 0 0 0 0 0 0 0 0 0 0 0 0 0 0 0 0 0 0 -0.0015375 0 0 0 0 0 0
2.9063 -0.00077488 -0.0015763 -0.0050276 -0.0014173 0 0.00076962 -0.0043987 -0.0058696 0.0037823 -0.0012944 0.0032293 -0.042271 0 0 0 0 0 0 0 0 0 0 0 0 0 0 0 0 0 0 0 -0.0017126 0 0 0 0 0 0
2.9102 -0.0011329 -0.00063206 -0.0035942 -0.0025598 0 0.00031746 -0.0032985 0.00050579 0.0024864 -0.0042296 0.0039207 -0.03908 0 0 0 0 0 0 0 0 0 0 0 0 0 0 0 0 0 0 0 0.00015093 0 0 0 0 0 0
2.9141 -0.0014822 -0.00026456 0.00040397 -0.0025508 0 3.0385e-05 -0.0031819 0.0055604 0.00097734 -0.0025479 0.0031498 -0.01334 0 0 0 0 0 0 0 0 0 0 0 0 0 0 0 0 0 0 0 0.0021621 0 0 0 0 0 0
2.918 -0.00081951 -0.00023255 0.0051556 -0.00081999 0 0.0012134 -0.004705 0.0067804 -0.00077233 0.002213 0.0017683 0.013549 0 0 0 0 0 0 0 0 0 0 0 0 0 0 0 0 0 0 0 0.0021959 0 0 0 0 0 0
2.9219 0.0010119 -0.00032154 0.0079207 0.0012534 0 0.003126 -0.0068873 0.00522 -0.0023453 0.0048342 0.00084854 0.017496 0 0 0 0 0 0 0 0 0 0 0 0 0 0 0 0 0 0 0 -0.0002768 0 0 0 0 0 0
2.9258 0.0032095 -0.00059389 0.0065218 0.001947 0 0.0037701 -0.007746 0.0034139 -0.0025177 0.0022185 0.00099856 -0.0032123 0 0 0 0 0 0 0 0 0 0 0 0 0 0 0 0 0 0 0 -0.0035753 0 0 0 0 0 0
2.9297 0.0046996 -0.00097191 0.00082209 0.0012372 0 0.0023041 -0.0060056 0.0021831 -0.00071485 -0.003014 0.0020498 -0.026255 0 0 0 0 0 0 0 0 0 0 0 0 0 0 0 0 0 0 0 -0.0050498 0 0 0 0 0 0
2.9336 0.0048713 -0.00090496 -0.006975 0.00076837 0 0.00016207 -0.0021471 0.0004494 0.0015902 -0.0053796 0.0032785 -0.029299 0 0 0 0 0 0 0 0 0 0 0 0 0 0 0 0 0 0 0 -0.0032315 0 0 0 0 0 0
2.9375 0.0037414 0.00018024 -0.013641 0.0017736 0 -0.00053674 0.0021802 -0.0020138 0.0018188 -0.0026389 0.0039463 -0.01349 0 0 0 0 0 0 0 0 0 0 0 0 0 0 0 0 0 0 0 0.00092903 0 0 0 0 0 0
2.9414 0.0016679 0.0020289 -0.01687 0.0035024 0 0.00054529 0.0055125 -0.0030198 -0.00093283 0.0018518 0.0037747 -0.00073711 0 0 0 0 0 0 0 0 0 0 0 0 0 0 0 0 0 0 0 0.0048365 0 0 0 0 0 0
2.9453 -0.00085833 0.0034033 -0.016272 0.0041043 0 0.0015621 0.0071807 -0.00027256 -0.0043942 0.0031988 0.0030478 -0.0082824 0 0 0 0 0 0 0 0 0 0 0 0 0 0 0 0 0 0 0 0.0063581 0 0 0 0 0 0
2.9492 -0.0031538 0.0030662 -0.012827 0.0029008 0 0.00068337 0.0069147 0.0050334 -0.0050272 0.00061699 0.0022704 -0.029052 0 0 0 0 0 0 0 0 0 0 0 0 0 0 0 0 0 0 0 0.0053777 0 0 0 0 0 0
2.9531 -0.0043772 0.0010095 -0.0076963 0.0012377 0 -0.0016522 0.004556 0.008192 -0.0016642 -0.0019448 0.0016187 -0.039363 0 0 0 0 0 0 0 0 0 0 0 0 0 0 0 0 0 0 0 0.0034766 0 0 0 0 0 0
2.957 -0.0039922 -0.0013872 -0.0016895 0.00082812 0 -0.0030855 0.00059252 0.005471 0.0030315 -0.00080168 0.0006652 -0.024892 0 0 0 0 0 0 0 0 0 0 0 0 0 0 0 0 0 0 0 0.0022411 0 0 0 0 0 0
2.9609 -0.002351 -0.0025165 0.0043738 0.0016068 0 -0.0019217 -0.003335 -0.0016215 0.0050625 0.0029053 -0.0012381 0.003939 0 0 0 0 0 0 0 0 0 0 0 0 0 0 0 0 0 0 0 0.001953 0 0 0 0 0 0
2.9648 -0.00067326 -0.0018819 0.0092977 0.0017887 0 0.0010049 -0.0052438 -0.0073502 0.0030449 0.0045606 -0.0041028 0.023391 0 0 0 0 0 0 0 0 0 0 0 0 0 0 0 0 0 0 0 0.001849 0 0 0 0 0 0
2.9688 -0.00015913 -0.00032686 0.011878 0.00016173 0 0.0032735 -0.0046036 -0.0073199 -0.00053712 0.0017126 -0.0067845 0.021126 0 0 0 0 0 0 0 0 0 0 0 0 0 0 0 0 0 0 0 0.0013845 0 0 0 0 0 0
2.9727 -0.00092907 0.00091855 0.011666 -0.002167 0 0.0034522 -0.0030873 -0.0026401 -0.0020122 -0.002782 -0.0075613 0.0072746 0 0 0 0 0 0 0 0 0 0 0 0 0 0 0 0 0 0 0 0.0009155 0 0 0 0 0 0
2.9766 -0.0018432 0.0012658 0.0092265 -0.0028216 0 0.0023401 -0.0029592 0.00173 -0.00019131 -0.0039445 -0.0055827 0.0015847 0 0 0 0 0 0 0 0 0 0 0 0 0 0 0 0 0 0 0 0.0010293 0 0 0 0 0 0
2.9805 -0.0014894 0.0009094 0.0056421 -0.00091656 0 0.0016196 -0.0045122 0.0023232 0.0027906 -0.00049671 -0.0018885 0.012601 0 0 0 0 0 0 0 0 0 0 0 0 0 0 0 0 0 0 0 0.0014474 0 0 0 0 0 0
2.9844 0.00053411 0.00024971 0.0019245 0.0017306 0 0.0017338 -0.0054802 0.000174 0.0040207 0.003538 0.0012112 0.031262 0 0 0 0 0 0 0 0 0 0 0 0 0 0 0 0 0 0 0 0.0010163 0 0 0 0 0 0
2.9883 0.0032416 -0.00051562 -0.0010611 0.0024938 0 0.0015636 -0.0034426 -0.0013718 0.0027282 0.0033687 0.002098 0.042987 0 0 0 0 0 0 0 0 0 0 0 0 0 0 0 0 0 0 0 -0.00096205 0 0 0 0 0 0
2.9922 0.005099 -0.0012154 -0.0024936 0.0008487 0 0.00013464 0.0012367 -0.00078116 0.0005501 -0.0011601 0.0013316 0.042228 0 0 0 0 0 0 0 0 0 0 0 0 0 0 0 0 0 0 0 -0.0035196 0 0 0 0 0 0
2.9961 0.0052216 -0.0014303 -0.0020265 -0.0010667 0 -0.0019169 0.0053461 0.00061087 -0.00067951 -0.0055124 0.0010468 0.034062 0 0 0 0 0 0 0 0 0 0 0 0 0 0 0 0 0 0 0 -0.0045094 0 0 0 0 0 0
3 0.0038313 -0.00073625 -0.00058897 -0.00092534 0 -0.0030011 0.0060021 0.0012442 -0.00085173 -0.005659 0.0026692 0.024909 0 0 0 0 0 0 0 0 0 0 0 0 0 0 0 0 0 0 0 -0.002592 0 0 0 0 0 0
3.0039 0.0017433 0.00070883 -0.00035159 0.001126 0 -0.0025197 0.0036655 0.0016169 -0.0012272 -0.0023995 0.0052105 0.016197 0 0 0 0 0 0 0 0 0 0 0 0 0 0 0 0 0 0 0 0.0012596 0 0 0 0 0 0
3.0078 -0.00038338 0.002026 -0.0030942 0.0026825 0 -0.0016249 0.0015658 0.0030313 -0.0026215 5.5509e-05 0.0060254 0.0076625 0 0 0 0 0 0 0 0 0 0 0 0 0 0 0 0 0 0 0 0.0044284 0 0 0 0 0 0
3.0117 -0.0022591 0.0022909 -0.0080819 0.0018798 0 -0.0017922 0.0020897 0.004708 -0.0043873 -0.00075794 0.0034574 0.002496 0 0 0 0 0 0 0 0 0 0 0 0 0 0 0 0 0 0 0 0.0049917 0 0 0 0 0 0
3.0156 -0.0036574 0.0013899 -0.011745 -0.00051315 0 -0.0029575 0.0042061 0.003686 -0.0051446 -0.0028943 -0.0012233 0.0045577 0 0 0 0 0 0 0 0 0 0 0 0 0 0 0 0 0 0 0 0.0034197 0 0 0 0 0 0
3.0195 -0.0042205 0.00011393 -0.010183 -0.0021121 0 -0.0035714 0.0048732 -0.0015873 -0.0041192 -0.0027946 -0.0046139 0.010539 0 0 0 0 0 0 0 0 0 0 0 0 0 0 0 0 0 0 0 0.0019238 0 0 0 0 0 0
3.0234 -0.0037476 -0.00063519 -0.0026583 -0.0017573 0 -0.0025748 0.002763 -0.0082409 -0.0016128 0.00010974 -0.0040452 0.0095435 0 0 0 0 0 0 0 0 0 0 0 0 0 0 0 0 0 0 0 0.0021599 0 0 0 0 0 0
3.0273 -0.002597 -0.0006482 0.0072082 -0.00077043 0 -0.00086973 -0.00011928 -0.010828 0.0014621 0.0026338 0.00014951 -0.0053654 0 0 0 0 0 0 0 0 0 0 0 0 0 0 0 0 0 0 0 0.0036631 0 0 0 0 0 0
3.0313 -0.0015751 -0.00037613 0.014029 -0.0011597 0 -0.00037565 -0.00090636 -0.0066793 0.0040172 0.0017386 0.0049552 -0.025819 0 0 0 0 0 0 0 0 0 0 0 0 0 0 0 0 0 0 0 0.0045407 0 0 0 0 0 0
3.0352 -0.0012571 -0.00022946 0.014931 -0.0029683 0 -0.0016829 0.000458 0.0011377 0.0048474 -0.0017413 0.0070506 -0.032662 0 0 0 0 0 0 0 0 0 0 0 0 0 0 0 0 0 0 0 0.0035345 0 0 0 0 0 0
3.0391 -0.0014062 -0.00012888 0.011663 -0.0039955 0 -0.0031176 0.00082857 0.0067927 0.0030139 -0.0040622 0.0050179 -0.015069 0 0 0 0 0 0 0 0 0 0 0 0 0 0 0 0 0 0 0 0.001218 0 0 0 0 0 0
3.043 -0.0011568 0.00018489 0.0085779 -0.0023151 0 -0.0024705 -0.0024822 0.007353 -0.0010768 -0.0030021 -0.0001808 0.015725 0 0 0 0 0 0 0 0 0 0 0 0 0 0 0 0 0 0 0 -0.00080696 0 0 0 0 0 0
3.0469 0.00014887 0.000596 0.008377 0.0013149 0 0.00049791 -0.0080458 0.0048055 -0.004987 -0.00040503 -0.0061612 0.035113 0 0 0 0 0 0 0 0 0 0 0 0 0 0 0 0 0 0 0 -0.0016234 0 0 0 0 0 0
3.0508 0.0022688 0.00064115 0.0095749 0.0039929 0 0.003639 -0.011002 0.0025305 -0.005437 0.00014082 -0.010309 0.029246 0 0 0 0 0 0 0 0 0 0 0 0 0 0 0 0 0 0 0 -0.0016721 0 0 0 0 0 0
3.0547 0.0041783 0.00014749 0.008005 0.0036389 0 0.0045832 -0.0077022 0.00095092 -0.0010603 -0.0023927 -0.010658 0.0091882 0 0 0 0 0 0 0 0 0 0 0 0 0 0 0 0 0 0 0 -0.0017964 0 0 0 0 0 0
3.0586 0.0048572 -0.00037294 0.00097535 0.0011052 0 0.0030465 0.00050086 -0.0021648 0.0057639 -0.005309 -0.0067016 -0.0010441 0 0 0 0 0 0 0 0 0 0 0 0 0 0 0 0 0 0 0 -0.0019885 0 0 0 0 0 0
3.0625 0.0040155 -0.00020805 -0.009656 -0.0008431 0 0.00076613 0.0082913 -0.0073504 0.010235 -0.005366 -7.6822e-05 0.0095673 0 0 0 0 0 0 0 0 0 0 0 0 0 0 0 0 0 0 0 -0.0014253 0 0 0 0 0 0
3.0664 0.0021889 0.00067011 -0.018227 -0.00044569 0 -0.00062993 0.011075 -0.011028 0.0088818 -0.0023513 0.0057916 0.027036 0 0 0 0 0 0 0 0 0 0 0 0 0 0 0 0 0 0 0 0.00025185 0 0 0 0 0 0
3.0703 0.00027826 0.0014178 -0.019313 0.0014465 0 -0.0012041 0.0085081 -0.0088412 0.0024077 0.0010989 0.0076633 0.027388 0 0 0 0 0 0 0 0 0 0 0 0 0 0 0 0 0 0 0 0.0020321 0 0 0 0 0 0
3.0742 -0.00099076 0.0011806 -0.01184 0.0026181 0 -0.002 0.0037452 -0.0012204 -0.0050062 0.0028476 0.0049499 0.0022851 0 0 0 0 0 0 0 0 0 0 0 0 0 0 0 0 0 0 0 0.0022683 0 0 0 0 0 0
3.0781 -0.0013447 7.1227e-05 -4.1279e-05 0.001933 0 -0.0031784 1.8643e-05 0.0057655 -0.0091027 0.0034722 0.0004082 -0.032395 0 0 0 0 0 0 0 0 0 0 0 0 0 0 0 0 0 0 0 0.00041826 0 0 0 0 0 0
3.082 -0.00097762 -0.00090775 0.0094849 0.00025197 0 -0.0034836 -0.0015611 0.0061244 -0.0083771 0.0047975 -0.0019966 -0.053403 0 0 0 0 0 0 0 0 0 0 0 0 0 0 0 0 0 0 0 -0.0021013 0 0 0 0 0 0
3.0859 -0.00042567 -0.00098183 0.012317 -0.00088004 0 -0.0017664 -0.0013744 0.00019352 -0.0041142 0.0069708 -0.00035507 -0.053018 0 0 0 0 0 0 0 0 0 0 0 0 0 0 0 0 0 0 0 -0.0030065 0 0 0 0 0 0
3.0898 -0.00031536 -0.00048797 0.0088934 -0.00097273 0 0.001327 0.0002094 -0.0057369 0.0014608 0.0080298 0.0038325 -0.04342 0 0 0 0 0 0 0 0 0 0 0 0 0 0 0 0 0 0 0 -0.0011876 0 0 0 0 0 0
3.0938 -0.00098613 -0.00046228 0.0034118 -0.00080586 0 0.0036539 0.0028157 -0.0062233 0.0064919 0.0065298 0.0074254 -0.039924 0 0 0 0 0 0 0 0 0 0 0 0 0 0 0 0 0 0 0 0.0023072 0 0 0 0 0 0
3.0977 -0.0021783 -0.0013752 0.00014193 -0.0012182 0 0.0036187 0.004939 -0.0022603 0.0093832 0.0037183 0.0085587 -0.043745 0 0 0 0 0 0 0 0 0 0 0 0 0 0 0 0 0 0 0 0.0052414 0 0 0 0 0 0
3.1016 -0.0030915 -0.0024971 0.00038321 -0.0021407 0 0.0016283 0.0041348 0.00060538 0.0086462 0.0022381 0.0076756 -0.043412 0 0 0 0 0 0 0 0 0 0 0 0 0 0 0 0 0 0 0 0.0060248 0 0 0 0 0 0
3.1055 -0.0028841 -0.0026763 0.0024814 -0.0029009 0 -0.00062723 -0.00066199 -0.00079991 0.0039907 0.0028209 0.0059517 -0.031014 0 0 0 0 0 0 0 0 0 0 0 0 0 0 0 0 0 0 0 0.0046124 0 0 0 0 0 0
3.1094 -0.0012664 -0.001649 0.0042798 -0.0030858 0 -0.0020475 -0.0071117 -0.0035953 -0.002341 0.0032011 0.0033906 -0.012672 0 0 0 0 0 0 0 0 0 0 0 0 0 0 0 0 0 0 0 0.0018747 0 0 0 0 0 0
3.1133 0.001283 -0.00034058 0.0051017 -0.0027294 0 -0.0028736 -0.010642 -0.0027305 -0.00628 0.00087495 -0.00091825 -0.0010278 0 0 0 0 0 0 0 0 0 0 0 0 0 0 0 0 0 0 0 -0.0014827 0 0 0 0 0 0
3.1172 0.0038134 0.00022131 0.0052111 -0.0017759 0 -0.0036231 -0.0083608 0.0023354 -0.0050789 -0.0035347 -0.0067235 0.00011521 0 0 0 0 0 0 0 0 0 0 0 0 0 0 0 0 0 0 0 -0.0051018 0 0 0 0 0 0
3.1211 0.0053973 0.00010779 0.0038562 0.00011065 0 -0.0038588 -0.0018663 0.0063425 -0.00014646 -0.0065621 -0.011511 -0.00032651 0 0 0 0 0 0 0 0 0 0 0 0 0 0 0 0 0 0 0 -0.0082332 0 0 0 0 0 0
3.125 0.0054485 0.00035469 -0.0010824 0.0028527 0 -0.0025879 0.0041194 0.004113 0.0036931 -0.0057638 -0.0122 0.0068338 0 0 0 0 0 0 0 0 0 0 0 0 0 0 0 0 0 0 0 -0.0093295 0 0 0 0 0 0
3.1289 0.003814 0.0015921 -0.010592 0.005291 0 0.00013562 0.0059928 -0.0032373 0.0024445 -0.002628 -0.0081131 0.017753 0 0 0 0 0 0 0 0 0 0 0 0 0 0 0 0 0 0 0 -0.0069471 0 0 0 0 0 0
3.1328 0.00083583 0.0030309 -0.021701 0.005754 0 0.0025725 0.0040606 -0.0091862 -0.0032038 -0.00094705 -0.0019194 0.018497 0 0 0 0 0 0 0 0 0 0 0 0 0 0 0 0 0 0 0 -0.0013535 0 0 0 0 0 0
3.1367 -0.0025766 0.0030721 -0.028151 0.0036131 0 0.0027588 0.0012981 -0.0089616 -0.0083063 -0.002467 0.0026332 0.0020817 0 0 0 0 0 0 0 0 0 0 0 0 0 0 0 0 0 0 0 0.0048591 0 0 0 0 0 0
3.1406 -0.0051294 0.00099239 -0.025118 0.00012809 0 0.00058319 -5.9148e-05 -0.0047499 -0.0081334 -0.0049631 0.0038516 -0.019985 0 0 0 0 0 0 0 0 0 0 0 0 0 0 0 0 0 0 0 0.00817 0 0 0 0 0 0
3.1445 -0.0057716 -0.0020967 -0.013773 -0.0025637 0 -0.0019504 -0.00020839 -0.0029386 -0.0024325 -0.0050186 0.0028303 -0.026264 0 0 0 0 0 0 0 0 0 0 0 0 0 0 0 0 0 0 0 0.0066681 0 0 0 0 0 0
3.1484 -0.0044442 -0.0040824 -0.00076741 -0.003367 0 -0.0027066 -0.00038966 -0.0065931 0.0044938 -0.002112 0.0013903 -0.0065226 0 0 0 0 0 0 0 0 0 0 0 0 0 0 0 0 0 0 0 0.0016308 0 0 0 0 0 0
3.1523 -0.0022558 -0.0036643 0.0074086 -0.002968 0 -0.0014623 -0.00079063 -0.011825 0.0076878 0.00094987 2.4547e-05 0.026466 0 0 0 0 0 0 0 0 0 0 0 0 0 0 0 0 0 0 0 -0.0032875 0 0 0 0 0 0
3.1563 -0.00073973 -0.0013685 0.0097012 -0.0026095 0 0.00023094 -0.00056999 -0.012124 0.0055633 0.0017062 -0.0016502 0.047065 0 0 0 0 0 0 0 0 0 0 0 0 0 0 0 0 0 0 0 -0.0046985 0 0 0 0 0 0
3.1602 -0.00069602 0.0010858 0.0099767 -0.0024254 0 0.0010274 0.00030283 -0.0055812 0.00059858 0.0011775 -0.0028413 0.03894 0 0 0 0 0 0 0 0 0 0 0 0 0 0 0 0 0 0 0 -0.001874 0 0 0 0 0 0
3.1641 -0.0016073 0.0022502 0.011434 -0.0013832 0 0.0011692 0.00023993 0.0031339 -0.003247 0.0024386 -0.0011059 0.007935 0 0 0 0 0 0 0 0 0 0 0 0 0 0 0 0 0 0 0 0.0029449 0 0 0 0 0 0
3.168 -0.002153 0.0018235 0.012358 0.0010801 0 0.0017308 -0.0022168 0.0079159 -0.0035905 0.0063007 0.0051941 -0.024932 0 0 0 0 0 0 0 0 0 0 0 0 0 0 0 0 0 0 0 0.0064346 0 0 0 0 0 0
3.1719 -0.0013469 0.0004296 0.0082637 0.0037871 0 0.002913 -0.0060694 0.0073115 -0.0007476 0.0095655 0.014034 -0.04134 0 0 0 0 0 0 0 0 0 0 0 0 0 0 0 0 0 0 0 0.0066677 0 0 0 0 0 0
3.1758 0.00071102 -0.0010651 -0.0018176 0.0046647 0 0.0036975 -0.0080809 0.0048819 0.0031736 0.0083791 0.020148 -0.03738 0 0 0 0 0 0 0 0 0 0 0 0 0 0 0 0 0 0 0 0.0042496 0 0 0 0 0 0
3.1797 0.0030271 -0.0019309 -0.012319 0.0029567 0 0.0033029 -0.0057917 0.0042256 0.0058192 0.0029246 0.019097 -0.021572 0 0 0 0 0 0 0 0 0 0 0 0 0 0 0 0 0 0 0 0.0013853 0 0 0 0 0 0
3.1836 0.0045031 -0.0016431 -0.015602 0.00029572 0 0.0024247 -0.00012963 0.0050171 0.0057338 -0.0022645 0.011156 -0.0054752 0 0 0 0 0 0 0 0 0 0 0 0 0 0 0 0 0 0 0 -0.00014224 0 0 0 0 0 0
3.1875 0.0045605 -7.8807e-05 -0.0097013 -0.00073767 0 0.0024098 0.0053457 0.0044609 0.0029442 -0.0030892 0.0010358 0.0031084 0 0 0 0 0 0 0 0 0 0 0 0 0 0 0 0 0 0 0 -0.00029397 0 0 0 0 0 0
3.1914 0.0032244 0.0021419 -0.00092469 0.0008546 0 0.0032325 0.0077245 0.0016301 -0.0010469 -0.00034234 -0.0062534 0.0013605 0 0 0 0 0 0 0 0 0 0 0 0 0 0 0 0 0 0 0 -0.00032642 0 0 0 0 0 0
3.1953 0.00090899 0.0037376 0.0020392 0.0035459 0 0.0029863 0.0069154 -0.0011041 -0.0041073 0.0014165 -0.0091283 -0.0092859 0 0 0 0 0 0 0 0 0 0 0 0 0 0 0 0 0 0 0 -0.0011427 0 0 0 0 0 0
3.1992 -0.001724 0.0035888 -0.003339 0.0048763 0 1.3882e-05 0.0046099 -0.0012543 -0.0049326 -0.00067712 -0.0092436 -0.023264 0 0 0 0 0 0 0 0 0 0 0 0 0 0 0 0 0 0 0 -0.0021321 0 0 0 0 0 0
3.2031 -0.0038371 0.001706 -0.011143 0.0037988 0 -0.00455 0.0018796 0.00028817 -0.0039611 -0.0044161 -0.008396 -0.032327 0 0 0 0 0 0 0 0 0 0 0 0 0 0 0 0 0 0 0 -0.0017343 0 0 0 0 0 0
3.207 -0.0046742 -0.00066889 -0.013274 0.0013549 0 -0.0070403 -0.0013688 0.00011974 -0.0026799 -0.0052441 -0.0065189 -0.030232 0 0 0 0 0 0 0 0 0 0 0 0 0 0 0 0 0 0 0 0.00074001 0 0 0 0 0 0
3.2109 -0.0040113 -0.0020721 -0.0074631 -0.00073376 0 -0.0046247 -0.0046656 -0.0033559 -0.0018617 -0.0018345 -0.0029137 -0.01767 0 0 0 0 0 0 0 0 0 0 0 0 0 0 0 0 0 0 0 0.0038812 0 0 0 0 0 0
3.2148 -0.0023945 -0.0020048 0.0013144 -0.0017399 0 0.0016097 -0.0059022 -0.0075245 -0.00069576 0.0021827 0.0013735 -0.0020812 0 0 0 0 0 0 0 0 0 0 0 0 0 0 0 0 0 0 0 0.0050029 0 0 0 0 0 0
3.2188 -0.00079729 -0.0011479 0.00683 -0.0020959 0 0.0072915 -0.0031987 -0.0082049 0.001968 0.00249 0.0035328 0.008347 0 0 0 0 0 0 0 0 0 0 0 0 0 0 0 0 0 0 0 0.0025052 0 0 0 0 0 0
3.2227 0.00010643 -0.00050018 0.0078203 -0.0022821 0 0.0086826 0.0020621 -0.0043154 0.0055346 -0.00072871 0.0017789 0.010705 0 0 0 0 0 0 0 0 0 0 0 0 0 0 0 0 0 0 0 -0.0024165 0 0 0 0 0 0
3.2266 0.00040347 -0.00045381 0.0077228 -0.0020916 0 0.0058678 0.005158 0.00094242 0.0073755 -0.0029793 -0.0023192 0.0076199 0 0 0 0 0 0 0 0 0 0 0 0 0 0 0 0 0 0 0 -0.0065175 0 0 0 0 0 0
3.2305 0.00070996 -0.00073743 0.0091395 -0.0011614 0 0.0020314 0.002177 0.0036849 0.0052371 -0.00094228 -0.0049724 0.0027544 0 0 0 0 0 0 0 0 0 0 0 0 0 0 0 0 0 0 0 -0.0072052 0 0 0 0 0 0
3.2344 0.0015135 -0.0010418 0.010177 0.00011969 0 -7.7013e-05 -0.005482 0.0033531 3.9633e-05 0.0032773 -0.0037609 -0.0022241 0 0 0 0 0 0 0 0 0 0 0 0 0 0 0 0 0 0 0 -0.0047021 0 0 0 0 0 0
3.2383 0.0027471 -0.0013864 0.0070092 0.00071708 0 -0.00048668 -0.011397 0.0025068 -0.0041923 0.0043912 0.00026179 -0.0060212 0 0 0 0 0 0 0 0 0 0 0 0 0 0 0 0 0 0 0 -0.0015926 0 0 0 0 0 0
3.2422 0.003927 -0.001783 -0.00078431 9.4847e-05 0 -0.00086231 -0.0096283 0.0031037 -0.003742 0.00025243 0.0041748 -0.0054143 0 0 0 0 0 0 0 0 0 0 0 0 0 0 0 0 0 0 0 -0.00022322 0 0 0 0 0 0
3.2461 0.0045621 -0.001801 -0.0088862 -0.00099864 0 -0.0017315 -0.00017705 0.0041554 0.0012502 -0.0051743 0.0063974 0.0022752 0 0 0 0 0 0 0 0 0 0 0 0 0 0 0 0 0 0 0 -0.00056634 0 0 0 0 0 0
3.25 0.0043639 -0.00085173 -0.012625 -0.0011704 0 -0.0016596 0.01108 0.0035926 0.0067336 -0.005943 0.0076825 0.01343 0 0 0 0 0 0 0 0 0 0 0 0 0 0 0 0 0 0 0 -0.0006458 0 0 0 0 0 0
3.2539 0.003189 0.00095706 -0.011723 0.00016798 0 0.0006484 0.01771 0.0016079 0.0083168 -0.00085236 0.0090208 0.017194 0 0 0 0 0 0 0 0 0 0 0 0 0 0 0 0 0 0 0 0.0010718 0 0 0 0 0 0
3.2578 0.0010376 0.0024676 -0.009633 0.0021214 0 0.0040193 0.017722 0.00079993 0.0049093 0.0049217 0.0095132 0.0039649 0 0 0 0 0 0 0 0 0 0 0 0 0 0 0 0 0 0 0 0.0039558 0 0 0 0 0 0
3.2617 -0.001719 0.0023173 -0.0084672 0.0031031 0 0.005312 0.013573 0.0026316 -0.00096715 0.0052752 0.0072695 -0.023329 0 0 0 0 0 0 0 0 0 0 0 0 0 0 0 0 0 0 0 0.0059971 0 0 0 0 0 0
3.2656 -0.0042016 0.00030591 -0.0060903 0.0021991 0 0.0024684 0.0083486 0.0047626 -0.0059381 -0.00033808 0.0023801 -0.047681 0 0 0 0 0 0 0 0 0 0 0 0 0 0 0 0 0 0 0 0.0061359 0 0 0 0 0 0
3.2695 -0.0053899 -0.0021627 0.000668 -0.00021946 0 -0.0031868 0.0030819 0.0031818 -0.0083703 -0.0065429 -0.0020288 -0.050647 0 0 0 0 0 0 0 0 0 0 0 0 0 0 0 0 0 0 0 0.0054372 0 0 0 0 0 0
3.2734 -0.0048642 -0.0031749 0.010542 -0.0029193 0 -0.0078968 -0.0021317 -0.0028127 -0.0084257 -0.0079511 -0.0026785 -0.028676 0 0 0 0 0 0 0 0 0 0 0 0 0 0 0 0 0 0 0 0.005698 0 0 0 0 0 0
3.2773 -0.0032131 -0.0019469 0.017314 -0.0045154 0 -0.0086054 -0.0057946 -0.0087099 -0.0064998 -0.0045341 -8.5661e-05 0.0027749 0 0 0 0 0 0 0 0 0 0 0 0 0 0 0 0 0 0 0 0.0070236 0 0 0 0 0 0
3.2813 -0.0015773 0.00057455 0.015871 -0.0039087 0 -0.0050593 -0.0054582 -0.0088079 -0.0026008 -0.00067136 0.0012205 0.022156 0 0 0 0 0 0 0 0 0 0 0 0 0 0 0 0 0 0 0 0.0072398 0 0 0 0 0 0
3.2852 -0.00067185 0.0026504 0.0082509 -0.00069667 0 0.00077774 -0.00097816 -0.0021746 0.0025644 0.00040657 -0.0027972 0.019785 0 0 0 0 0 0 0 0 0 0 0 0 0 0 0 0 0 0 0 0.0041148 0 0 0 0 0 0
3.2891 -0.00024334 0.00319 0.002334 0.0041896 0 0.006604 0.0037211 0.0060025 0.0067026 -2.3734e-05 -0.010929 0.0040266 0 0 0 0 0 0 0 0 0 0 0 0 0 0 0 0 0 0 0 -0.0018034 0 0 0 0 0 0
3.293 0.00047748 0.002325 0.0039105 0.0082834 0 0.010704 0.0035512 0.0093202 0.0071647 0.0012701 -0.016988 -0.0090131 0 0 0 0 0 0 0 0 0 0 0 0 0 0 0 0 0 0 0 -0.0069041 0 0 0 0 0 0
3.2969 0.0018175 0.00084858 0.010646 0.0087913 0 0.01166 -0.0025605 0.006137 0.0034674 0.0045823 -0.015279 -0.010872 0 0 0 0 0 0 0 0 0 0 0 0 0 0 0 0 0 0 0 -0.0074893 0 0 0 0 0 0
3.3008 0.0032296 -0.00058266 0.01471 0.0048824 0 0.0084659 -0.0099247 0.00046765 -0.0017412 0.0063046 -0.0059108 -0.0061933 0 0 0 0 0 0 0 0 0 0 0 0 0 0 0 0 0 0 0 -0.0032767 0 0 0 0 0 0
3.3047 0.0038365 -0.0016309 0.011201 -0.00098199 0 0.0018013 -0.012181 -0.0025617 -0.0047288 0.0032294 0.0052579 -0.0047926 0 0 0 0 0 0 0 0 0 0 0 0 0 0 0 0 0 0 0 0.0020716 0 0 0 0 0 0
3.3086 0.0033256 -0.0019745 0.0030315 -0.0045066 0 -0.0051123 -0.007199 -0.0013483 -0.0038694 -0.003046 0.011679 -0.010323 0 0 0 0 0 0 0 0 0 0 0 0 0 0 0 0 0 0 0 0.0040892 0 0 0 0 0 0
3.3125 0.0022226 -0.0012426 -0.0029112 -0.0030656 0 -0.0081012 0.0013467 0.0020896 -0.00076001 -0.0070581 0.011032 -0.017184 0 0 0 0 0 0 0 0 0 0 0 0 0 0 0 0 0 0 0 0.0014186 0 0 0 0 0 0
3.3164 0.001307 0.00057558 -0.0035507 0.0019018 0 -0.005435 0.0081043 0.005476 0.0017086 -0.0049726 0.005742 -0.017267 0 0 0 0 0 0 0 0 0 0 0 0 0 0 0 0 0 0 0 -0.0031364 0 0 0 0 0 0
3.3203 0.00089833 0.002825 -0.0022822 0.0061184 0 0.00029454 0.011035 0.0084318 0.0020909 0.0014704 -0.00016135 -0.008334 0 0 0 0 0 0 0 0 0 0 0 0 0 0 0 0 0 0 0 -0.0052706 0 0 0 0 0 0
3.3242 0.00081456 0.004556 -0.0037363 0.0063818 0 0.0042723 0.011932 0.011216 0.0011811 0.0068829 -0.0038909 0.0040885 0 0 0 0 0 0 0 0 0 0 0 0 0 0 0 0 0 0 0 -0.0029329 0 0 0 0 0 0
3.3281 0.00094451 0.0053036 -0.0071991 0.003454 0 0.003942 0.012705 0.012683 0.00059703 0.0077063 -0.0042514 0.011658 0 0 0 0 0 0 0 0 0 0 0 0 0 0 0 0 0 0 0 0.002203 0 0 0 0 0 0
3.332 0.0016264 0.0054147 -0.0067084 0.0011596 0 0.0014499 0.012532 0.010966 0.0012047 0.0051868 -0.00090367 0.0093574 0 0 0 0 0 0 0 0 0 0 0 0 0 0 0 0 0 0 0 0.0065349 0 0 0 0 0 0
3.3359 0.0032769 0.005546 0.0020928 0.0026861 0 0.0014276 0.009441 0.0063714 0.0029587 0.003069 0.0052942 -0.0018781 0 0 0 0 0 0 0 0 0 0 0 0 0 0 0 0 0 0 0 0.0076059 0 0 0 0 0 0
3.3398 0.0056642 0.0059304 0.0162 0.0077193 0 0.0062498 0.0040095 0.0024498 0.0055513 0.0032831 0.011413 -0.016329 0 0 0 0 0 0 0 0 0 0 0 0 0 0 0 0 0 0 0 0.0057448 0 0 0 0 0 0
3.3438 0.0077235 0.0062601 0.027174 0.012912 0 0.013495 -4.5308e-06 0.0030412 0.008455 0.0046329 0.013524 -0.026527 0 0 0 0 0 0 0 0 0 0 0 0 0 0 0 0 0 0 0 0.0033187 0 0 0 0 0 0
3.3477 0.0082666 0.0062223 0.028617 0.014759 0 0.018004 0.00052647 0.0082024 0.010438 0.0053103 0.010142 -0.026979 0 0 0 0 0 0 0 0 0 0 0 0 0 0 0 0 0 0 0 0.0027657 0 0 0 0 0 0
3.3516 0.006939 0.0058872 0.021194 0.011986 0 0.016278 0.0042276 0.013812 0.010017 0.0054446 0.004659 -0.017666 0 0 0 0 0 0 0 0 0 0 0 0 0 0 0 0 0 0 0 0.0050945 0 0 0 0 0 0
3.3555 0.0044809 0.005383 0.010528 0.0057564 0 0.0090079 0.0062478 0.01565 0.0072153 0.0063874 0.0031689 -0.004971 0 0 0 0 0 0 0 0 0 0 0 0 0 0 0 0 0 0 0 0.0095422 0 0 0 0 0 0
3.3594 0.0020615 0.004328 0.0014561 -0.0015144 0 -9.3258e-05 0.0034861 0.013479 0.004626 0.0080198 0.0086737 0.0022553 0 0 0 0 0 0 0 0 0 0 0 0 0 0 0 0 0 0 0 0.014068 0 0 0 0 0 0
3.3633 0.00037948 0.0019623 -0.0048268 -0.0072387 0 -0.0072469 -0.0018829 0.010529 0.0056109 0.0080315 0.017384 -0.00016398 0 0 0 0 0 0 0 0 0 0 0 0 0 0 0 0 0 0 0 0.016254 0 0 0 0 0 0
3.3672 -0.00064588 -0.0018862 -0.0089097 -0.0093225 0 -0.010517 -0.0048229 0.0092168 0.010594 0.0045087 0.021575 -0.0074735 0 0 0 0 0 0 0 0 0 0 0 0 0 0 0 0 0 0 0 0.014475 0 0 0 0 0 0
3.3711 -0.0014738 -0.0060504 -0.010745 -0.0071045 0 -0.0098817 -0.0031885 0.0083073 0.015402 -0.0013197 0.016835 -0.0095635 0 0 0 0 0 0 0 0 0 0 0 0 0 0 0 0 0 0 0 0.0089864 0 0 0 0 0 0
3.375 -0.0024022 -0.0085671 -0.010397 -0.0023668 0 -0.006687 -0.00020361 0.0049053 0.014311 -0.005879 0.0064548 2.1656e-05 0 0 0 0 0 0 0 0 0 0 0 0 0 0 0 0 0 0 0 0.0020796 0 0 0 0 0 0
3.3789 -0.0034119 -0.0082434 -0.010139 0.0010993 0 -0.0033007 -0.00072479 -0.0013243 0.0054875 -0.0070193 -0.0018668 0.018197 0 0 0 0 0 0 0 0 0 0 0 0 0 0 0 0 0 0 0 -0.0033077 0 0 0 0 0 0
3.3828 -0.0043488 -0.0057378 -0.013383 0.00017443 0 -0.002294 -0.0055504 -0.007058 -0.0067302 -0.0063416 -0.0039063 0.035534 0 0 0 0 0 0 0 0 0 0 0 0 0 0 0 0 0 0 0 -0.005852 0 0 0 0 0 0
3.3867 -0.0050716 -0.0030143 -0.020216 -0.0045166 0 -0.0046033 -0.010351 -0.0088773 -0.015517 -0.0071491 -0.0033249 0.045062 0 0 0 0 0 0 0 0 0 0 0 0 0 0 0 0 0 0 0 -0.0070738 0 0 0 0 0 0
3.3906 -0.0054307 -0.0017013 -0.025104 -0.0084541 0 -0.008066 -0.010483 -0.0072541 -0.017753 -0.010324 -0.0078897 0.047253 0 0 0 0 0 0 0 0 0 0 0 0 0 0 0 0 0 0 0 -0.010107 0 0 0 0 0 0
3.3945 -0.0053032 -0.0019989 -0.021327 -0.0070575 0 -0.0085829 -0.0061774 -0.0060574 -0.016349 -0.013095 -0.021158 0.04638 0 0 0 0 0 0 0 0 0 0 0 0 0 0 0 0 0 0 0 -0.016701 0 0 0 0 0 0
3.3984 -0.0048172 -0.0030835 -0.0087465 -0.00035693 0 -0.0039035 -0.0022593 -0.0080362 -0.016369 -0.012366 -0.037881 0.043632 0 0 0 0 0 0 0 0 0 0 0 0 0 0 0 0 0 0 0 -0.025031 0 0 0 0 0 0
3.4023 -0.0044822 -0.0042691 0.0039147 0.0062176 0 0.0033324 -0.0028918 -0.011647 -0.019328 -0.0087634 -0.04762 0.036105 0 0 0 0 0 0 0 0 0 0 0 0 0 0 0 0 0 0 0 -0.030479 0 0 0 0 0 0
3.4063 -0.0048427 -0.0054784 0.0064291 0.0062779 0 0.0069385 -0.0074169 -0.013028 -0.021941 -0.0064724 -0.043131 0.023277 0 0 0 0 0 0 0 0 0 0 0 0 0 0 0 0 0 0 0 -0.02905 0 0 0 0 0 0
3.4102 -0.0057979 -0.0066138 -0.0025461 -0.0017013 0 0.0025419 -0.011738 -0.010727 -0.020421 -0.0086462 -0.026028 0.012424 0 0 0 0 0 0 0 0 0 0 0 0 0 0 0 0 0 0 0 -0.020662 0 0 0 0 0 0
3.4141 -0.0063063 -0.0068936 -0.013135 -0.012616 0 -0.0078237 -0.013074 -0.0073889 -0.015102 -0.013421 -0.0054746 0.014336 0 0 0 0 0 0 0 0 0 0 0 0 0 0 0 0 0 0 0 -0.0095904 0 0 0 0 0 0
3.418 -0.0050348 -0.0052953 -0.013278 -0.018635 0 -0.016534 -0.012273 -0.0063172 -0.0099276 -0.015115 0.0080403 0.031948 0 0 0 0 0 0 0 0 0 0 0 0 0 0 0 0 0 0 0 -0.0016637 0 0 0 0 0 0
3.4219 -0.0015795 -0.001808 -0.00033232 -0.015114 0 -0.016262 -0.011332 -0.007062 -0.0075401 -0.0095882 0.0087667 0.05441 0 0 0 0 0 0 0 0 0 0 0 0 0 0 0 0 0 0 0 -0.00036334 0 0 0 0 0 0
3.4258 0.0028688 0.0020168 0.016469 -0.0035201 0 -0.0057787 -0.0098573 -0.0055809 -0.0059334 0.0017274 -0.0016472 0.065239 0 0 0 0 0 0 0 0 0 0 0 0 0 0 0 0 0 0 0 -0.0045692 0 0 0 0 0 0
3.4297 0.0062062 0.0041479 0.024734 0.010231 0 0.0092096 -0.005348 0.00092816 -0.00087188 0.013023 -0.014997 0.058158 0 0 0 0 0 0 0 0 0 0 0 0 0 0 0 0 0 0 0 -0.0092657 0 0 0 0 0 0
3.4336 0.0070031 0.0039096 0.019305 0.019568 0 0.020322 0.0028789 0.01016 0.0086113 0.018923 -0.020025 0.044362 0 0 0 0 0 0 0 0 0 0 0 0 0 0 0 0 0 0 0 -0.0085515 0 0 0 0 0 0
3.4375 0.0056236 0.0026934 0.0043503 0.020242 0 0.021865 0.0113 0.016592 0.018121 0.018071 -0.0081707 0.042264 0 0 0 0 0 0 0 0 0 0 0 0 0 0 0 0 0 0 0 0.00078565 0 0 0 0 0 0
3.4414 0.0038564 0.0027081 -0.012606 0.011864 0 0.013573 0.014979 0.017296 0.021923 0.012856 0.020013 0.058795 0 0 0 0 0 0 0 0 0 0 0 0 0 0 0 0 0 0 0 0.016915 0 0 0 0 0 0
3.4453 0.0033791 0.004929 -0.026069 -0.0013041 0 0.00016406 0.012844 0.015121 0.01875 0.0069217 0.052037 0.081065 0 0 0 0 0 0 0 0 0 0 0 0 0 0 0 0 0 0 0 0.033158 0 0 0 0 0 0
3.4492 0.004426 0.0082261 -0.031921 -0.011003 0 -0.010885 0.0092483 0.015519 0.01296 0.0034178 0.06871 0.087568 0 0 0 0 0 0 0 0 0 0 0 0 0 0 0 0 0 0 0 0.041194 0 0 0 0 0 0
3.4531 0.005798 0.01044 -0.025079 -0.0089159 0 -0.012595 0.0095181 0.02037 0.0099008 0.0045002 0.056687 0.06857 0 0 0 0 0 0 0 0 0 0 0 0 0 0 0 0 0 0 0 0.036158 0 0 0 0 0 0
3.457 0.0061097 0.010282 -0.0028205 0.006729 0 -0.0025884 0.014169 0.02555 0.010818 0.010498 0.020113 0.035932 0 0 0 0 0 0 0 0 0 0 0 0 0 0 0 0 0 0 0 0.020668 0 0 0 0 0 0
3.4609 0.0050981 0.0082995 0.027565 0.027034 0 0.013804 0.018306 0.024864 0.012792 0.018471 -0.018994 0.013189 0 0 0 0 0 0 0 0 0 0 0 0 0 0 0 0 0 0 0 0.0043893 0 0 0 0 0 0
3.4648 0.0038563 0.0062308 0.047573 0.036606 0 0.02513 0.017019 0.016159 0.013076 0.022512 -0.03464 0.01597 0 0 0 0 0 0 0 0 0 0 0 0 0 0 0 0 0 0 0 -0.0018462 0 0 0 0 0 0
3.4688 0.0038515 0.0055738 0.039939 0.025387 0 0.02159 0.010771 0.0034843 0.012172 0.017653 -0.016104 0.041162 0 0 0 0 0 0 0 0 0 0 0 0 0 0 0 0 0 0 0 0.0059704 0 0 0 0 0 0
3.4727 0.0056101 0.0066048 0.0063728 -0.0010299 0 0.0042215 0.0047787 -0.0063255 0.012015 0.0050132 0.022502 0.073107 0 0 0 0 0 0 0 0 0 0 0 0 0 0 0 0 0 0 0 0.021007 0 0 0 0 0 0
3.4766 0.008168 0.0083713 -0.028098 -0.02316 0 -0.013246 0.0032077 -0.0087456 0.012058 -0.007267 0.051162 0.098283 0 0 0 0 0 0 0 0 0 0 0 0 0 0 0 0 0 0 0 0.02965 0 0 0 0 0 0
3.4805 0.0097149 0.0093475 -0.033342 -0.022487 0 -0.014212 0.0047944 -0.0038239 0.0088795 -0.009883 0.045842 0.1138 0 0 0 0 0 0 0 0 0 0 0 0 0 0 0 0 0 0 0 0.021621 0 0 0 0 0 0
3.4844 0.0089175 0.0082588 -0.001486 0.0021564 0 0.0058438 0.004733 0.0050558 0.00056867 -0.00071421 0.0069928 0.12424 0 0 0 0 0 0 0 0 0 0 0 0 0 0 0 0 0 0 0 -0.0013426 0 0 0 0 0 0
3.4883 0.0058972 0.004795 0.042492 0.031565 0 0.032729 0.00041859 0.01339 -0.009274 0.012304 -0.039743 0.13398 0 0 0 0 0 0 0 0 0 0 0 0 0 0 0 0 0 0 0 -0.025593 0 0 0 0 0 0
3.4922 0.0021218 -3.598e-05 0.059782 0.040707 0 0.043203 -0.0056059 0.016984 -0.0135 0.017383 -0.061727 0.14459 0 0 0 0 0 0 0 0 0 0 0 0 0 0 0 0 0 0 0 -0.035206 0 0 0 0 0 0
3.4961 -0.00069483 -0.0042687 0.031342 0.01933 0 0.02438 -0.0086826 0.013235 -0.0083498 0.0090773 -0.043176 0.15791 0 0 0 0 0 0 0 0 0 0 0 0 0 0 0 0 0 0 0 -0.024095 0 0 0 0 0 0
3.5 -0.0018123 -0.0061149 -0.024306 -0.018902 0 -0.013841 -0.0072947 0.0029806 0.0018389 -0.006833 0.0029447 0.17773 0 0 0 0 0 0 0 0 0 0 0 0 0 0 0 0 0 0 0 -0.0010134 0 0 0 0 0 0
3.5039 -0.0018417 -0.0051986 -0.065967 -0.046724 0 -0.045122 -0.0044451 -0.0086634 0.0077487 -0.018255 0.04385 0.2052 0 0 0 0 0 0 0 0 0 0 0 0 0 0 0 0 0 0 0 0.016761 0 0 0 0 0 0
3.5078 -0.002014 -0.0028422 -0.064235 -0.044405 0 -0.047294 -0.0038129 -0.014831 0.0035003 -0.016879 0.05034 0.23312 0 0 0 0 0 0 0 0 0 0 0 0 0 0 0 0 0 0 0 0.016337 0 0 0 0 0 0
3.5117 -0.0030181 -0.0010193 -0.024888 -0.014377 0 -0.019873 -0.0054233 -0.012085 -0.0079249 -0.0044686 0.017806 0.24781 0 0 0 0 0 0 0 0 0 0 0 0 0 0 0 0 0 0 0 -0.0012569 0 0 0 0 0 0
3.5156 -0.0044336 -0.00083801 0.018323 0.021639 0 0.016094 -0.0059061 -0.0037207 -0.017592 0.0094514 -0.030392 0.2404 0 0 0 0 0 0 0 0 0 0 0 0 0 0 0 0 0 0 0 -0.022143 0 0 0 0 0 0
3.5195 -0.0052132 -0.0019111 0.03295 0.039309 0 0.034989 -0.0028703 0.0026812 -0.018701 0.015398 -0.05965 0.2174 0 0 0 0 0 0 0 0 0 0 0 0 0 0 0 0 0 0 0 -0.030151 0 0 0 0 0 0
3.5234 -0.0046803 -0.0030778 0.012714 0.028526 0 0.025707 0.0018704 0.0019085 -0.011855 0.010278 -0.048922 0.19871 0 0 0 0 0 0 0 0 0 0 0 0 0 0 0 0 0 0 0 -0.018624 0 0 0 0 0 0
3.5273 -0.0030756 -0.0035668 -0.021404 -0.0013465 0 -0.0020331 0.00401 -0.0042934 -0.0031184 -0.0018168 -0.0056469 0.20252 0 0 0 0 0 0 0 0 0 0 0 0 0 0 0 0 0 0 0 0.0051472 0 0 0 0 0 0
3.5313 -0.0012075 -0.0033638 -0.040764 -0.029512 0 -0.027094 0.0013997 -0.009263 0.0019922 -0.0132 0.039857 0.2298 0 0 0 0 0 0 0 0 0 0 0 0 0 0 0 0 0 0 0 0.025514 0 0 0 0 0 0
3.5352 0.00032651 -0.0026121 -0.030587 -0.037819 0 -0.032697 -0.0036521 -0.0079893 0.0022415 -0.017105 0.05615 0.26325 0 0 0 0 0 0 0 0 0 0 0 0 0 0 0 0 0 0 0 0.029389 0 0 0 0 0 0
3.5391 0.0015313 -0.0010534 0.0024432 -0.021562 0 -0.016551 -0.0068634 -0.0015292 -0.00041098 -0.010921 0.03263 0.28206 0 0 0 0 0 0 0 0 0 0 0 0 0 0 0 0 0 0 0 0.014687 0 0 0 0 0 0
3.543 0.0027388 0.0016225 0.038002 0.0085621 0 0.0099289 -0.0062613 0.00484 -0.0037199 0.0023864 -0.013835 0.2795 0 0 0 0 0 0 0 0 0 0 0 0 0 0 0 0 0 0 0 -0.0089321 0 0 0 0 0 0
3.5469 0.0041275 0.0049258 0.056076 0.033479 0 0.030273 -0.0035493 0.0071311 -0.006053 0.01527 -0.051449 0.26745 0 0 0 0 0 0 0 0 0 0 0 0 0 0 0 0 0 0 0 -0.026696 0 0 0 0 0 0
3.5508 0.005607 0.0074357 0.047648 0.037591 0 0.032942 -0.0014883 0.0058009 -0.0053801 0.019672 -0.055394 0.26472 0 0 0 0 0 0 0 0 0 0 0 0 0 0 0 0 0 0 0 -0.027936 0 0 0 0 0 0
3.5547 0.0070521 0.0078752 0.018361 0.018855 0 0.017518 -0.00069765 0.0038794 0.00051114 0.012757 -0.023645 0.28095 0 0 0 0 0 0 0 0 0 0 0 0 0 0 0 0 0 0 0 -0.012275 0 0 0 0 0 0
3.5586 0.0083797 0.0063665 -0.014715 -0.0092729 0 -0.0052754 0.00049095 0.0031894 0.011342 2.7485e-05 0.023217 0.31024 0 0 0 0 0 0 0 0 0 0 0 0 0 0 0 0 0 0 0 0.010566 0 0 0 0 0 0
3.5625 0.0092223 0.0043951 -0.03205 -0.026328 0 -0.019773 0.0033709 0.0032422 0.022247 -0.0079599 0.056631 0.33875 0 0 0 0 0 0 0 0 0 0 0 0 0 0 0 0 0 0 0 0.026951 0 0 0 0 0 0
3.5664 0.0086313 0.0032982 -0.023386 -0.019141 0 -0.015236 0.0068084 0.0033527 0.026024 -0.0039422 0.05864 0.35698 0 0 0 0 0 0 0 0 0 0 0 0 0 0 0 0 0 0 0 0.027918 0 0 0 0 0 0
3.5703 0.0054375 0.002758 0.0043222 0.0078687 0 0.0061377 0.0081752 0.0043411 0.019057 0.0094088 0.032606 0.3656 0 0 0 0 0 0 0 0 0 0 0 0 0 0 0 0 0 0 0 0.015037 0 0 0 0 0 0
3.5742 -0.0007682 0.00092892 0.029755 0.034605 0 0.029078 0.006013 0.0070893 0.0053961 0.020902 -6.2422e-05 0.37162 0 0 0 0 0 0 0 0 0 0 0 0 0 0 0 0 0 0 0 -0.00038363 0 0 0 0 0 0
3.5781 -0.0088906 -0.0037846 0.031362 0.03905 0 0.034655 0.0013694 0.0098207 -0.0057035 0.019741 -0.014634 0.38114 0 0 0 0 0 0 0 0 0 0 0 0 0 0 0 0 0 0 0 -0.0049024 0 0 0 0 0 0
3.582 -0.016643 -0.010962 0.0035812 0.013238 0 0.013675 -0.0034151 0.0082561 -0.007336 0.004343 1.4057e-05 0.39591 0 0 0 0 0 0 0 0 0 0 0 0 0 0 0 0 0 0 0 0.007174 0 0 0 0 0 0
3.5859 -0.021776 -0.018056 -0.037669 -0.030354 0 -0.025646 -0.0067888 -0.00041613 -0.00086457 -0.016601 0.0331 0.41427 0 0 0 0 0 0 0 0 0 0 0 0 0 0 0 0 0 0 0 0.028525 0 0 0 0 0 0
3.5898 -0.023215 -0.021992 -0.065523 -0.066693 0 -0.061922 -0.0087161 -0.013769 0.005245 -0.031283 0.058206 0.43265 0 0 0 0 0 0 0 0 0 0 0 0 0 0 0 0 0 0 0 0.042624 0 0 0 0 0 0
3.5938 -0.021247 -0.021072 -0.06107 -0.074503 0 -0.074169 -0.0098589 -0.025119 0.0025436 -0.033454 0.050802 0.4452 0 0 0 0 0 0 0 0 0 0 0 0 0 0 0 0 0 0 0 0.034795 0 0 0 0 0 0
3.5977 -0.016902 -0.015799 -0.026151 -0.049522 0 -0.055153 -0.010749 -0.028918 -0.010709 -0.025508 0.005611 0.44481 0 0 0 0 0 0 0 0 0 0 0 0 0 0 0 0 0 0 0 0.0029892 0 0 0 0 0 0
3.6016 -0.011355 -0.0084093 0.019034 -0.0063371 0 -0.015487 -0.011897 -0.025323 -0.02868 -0.014918 -0.058359 0.42822 0 0 0 0 0 0 0 0 0 0 0 0 0 0 0 0 0 0 0 -0.039668 0 0 0 0 0 0
3.6055 -0.0057935 -0.0017315 0.050204 0.031192 0 0.023486 -0.014065 -0.019496 -0.042729 -0.0085874 -0.10913 0.40221 0 0 0 0 0 0 0 0 0 0 0 0 0 0 0 0 0 0 0 -0.072711 0 0 0 0 0 0
3.6094 -0.0014296 0.0019831 0.053683 0.043962 0 0.042548 -0.017645 -0.016691 -0.047189 -0.0096945 -0.12181 0.38304 0 0 0 0 0 0 0 0 0 0 0 0 0 0 0 0 0 0 0 -0.081149 0 0 0 0 0 0
3.6133 0.00088427 0.0020052 0.031993 0.027796 0 0.035058 -0.021606 -0.018214 -0.041906 -0.017538 -0.093572 0.38578 0 0 0 0 0 0 0 0 0 0 0 0 0 0 0 0 0 0 0 -0.064336 0 0 0 0 0 0
3.6172 0.0012437 -0.00046933 -0.00064713 -0.0051965 0 0.009493 -0.023612 -0.02165 -0.030903 -0.028224 -0.04393 0.41097 0 0 0 0 0 0 0 0 0 0 0 0 0 0 0 0 0 0 0 -0.03524 0 0 0 0 0 0
3.6211 0.00070356 -0.0029438 -0.027348 -0.034066 0 -0.016476 -0.021807 -0.023842 -0.019351 -0.035439 -0.0014451 0.44157 0 0 0 0 0 0 0 0 0 0 0 0 0 0 0 0 0 0 0 -0.011456 0 0 0 0 0 0
3.625 0.00034761 -0.003291 -0.036338 -0.041151 0 -0.026741 -0.016603 -0.022852 -0.010981 -0.0328 0.013445 0.45542 0 0 0 0 0 0 0 0 0 0 0 0 0 0 0 0 0 0 0 -0.0044807 0 0 0 0 0 0
3.6289 0.00018336 -0.0014235 -0.025258 -0.022543 0 -0.016476 -0.010421 -0.017643 -0.006717 -0.018237 -0.00099089 0.44327 0 0 0 0 0 0 0 0 0 0 0 0 0 0 0 0 0 0 0 -0.01377 0 0 0 0 0 0
3.6328 -0.00091558 0.00054017 -0.0019737 0.0092074 0 0.0048718 -0.0054298 -0.0076214 -0.0045292 0.0027361 -0.028405 0.41587 0 0 0 0 0 0 0 0 0 0 0 0 0 0 0 0 0 0 0 -0.028107 0 0 0 0 0 0
3.6367 -0.0039556 4.2856e-05 0.018523 0.032563 0 0.019741 -0.0016766 0.0060623 -0.0006598 0.019184 -0.044318 0.39312 0 0 0 0 0 0 0 0 0 0 0 0 0 0 0 0 0 0 0 -0.032557 0 0 0 0 0 0
3.6406 -0.0084605 -0.00364 0.021636 0.030964 0 0.014637 0.0023512 0.019037 0.0079165 0.022407 -0.030009 0.38593 0 0 0 0 0 0 0 0 0 0 0 0 0 0 0 0 0 0 0 -0.017097 0 0 0 0 0 0
3.6445 -0.0125 -0.0087275 0.0027252 0.0044815 0 -0.0096155 0.0074008 0.025206 0.021 0.013156 0.015976 0.38858 0 0 0 0 0 0 0 0 0 0 0 0 0 0 0 0 0 0 0 0.017094 0 0 0 0 0 0
3.6484 -0.014241 -0.012515 -0.027511 -0.02933 0 -0.037292 0.012028 0.021365 0.034503 0.0014739 0.074806 0.38846 0 0 0 0 0 0 0 0 0 0 0 0 0 0 0 0 0 0 0 0.056942 0 0 0 0 0 0
3.6523 -0.013505 -0.01364 -0.047861 -0.047064 0 -0.048279 0.013688 0.010715 0.042459 -0.0015402 0.11632 0.3819 0 0 0 0 0 0 0 0 0 0 0 0 0 0 0 0 0 0 0 0.083635 0 0 0 0 0 0
3.6563 -0.011718 -0.012806 -0.040966 -0.036063 0 -0.032696 0.011139 0.00093133 0.040536 0.006913 0.11694 0.3787 0 0 0 0 0 0 0 0 0 0 0 0 0 0 0 0 0 0 0 0.083326 0 0 0 0 0 0
3.6602 -0.010254 -0.011403 -0.0077567 -0.0040489 0 0.0010629 0.0055917 -0.0022074 0.028624 0.01915 0.075879 0.39047 0 0 0 0 0 0 0 0 0 0 0 0 0 0 0 0 0 0 0 0.056193 0 0 0 0 0 0
3.6641 -0.0088716 -0.0096868 0.030281 0.025855 0 0.031241 -0.00038276 0.0003633 0.010878 0.023713 0.016951 0.41561 0 0 0 0 0 0 0 0 0 0 0 0 0 0 0 0 0 0 0 0.017058 0 0 0 0 0 0
3.668 -0.005848 -0.0065121 0.045464 0.031773 0 0.037536 -0.004756 0.0026552 -0.0065741 0.014706 -0.027546 0.4378 0 0 0 0 0 0 0 0 0 0 0 0 0 0 0 0 0 0 0 -0.014241 0 0 0 0 0 0
3.6719 0.00028808 -0.00084162 0.025668 0.0095127 0 0.015508 -0.0068002 9.4098e-05 -0.018669 -0.0041251 -0.040156 0.44046 0 0 0 0 0 0 0 0 0 0 0 0 0 0 0 0 0 0 0 -0.026561 0 0 0 0 0 0
3.6758 0.0090671 0.0066971 -0.01384 -0.023483 0 -0.019561 -0.0065209 -0.0059165 -0.023563 -0.022924 -0.030302 0.42262 0 0 0 0 0 0 0 0 0 0 0 0 0 0 0 0 0 0 0 -0.02474 0 0 0 0 0 0
3.6797 0.017944 0.013872 -0.040002 -0.040149 0 -0.04225 -0.0041565 -0.0099786 -0.022989 -0.032629 -0.024429 0.39973 0 0 0 0 0 0 0 0 0 0 0 0 0 0 0 0 0 0 0 -0.024153 0 0 0 0 0 0
3.6836 0.023712 0.018369 -0.02758 -0.023529 0 -0.033875 -0.00059912 -0.0088632 -0.020717 -0.02965 -0.04179 0.38885 0 0 0 0 0 0 0 0 0 0 0 0 0 0 0 0 0 0 0 -0.036514 0 0 0 0 0 0
3.6875 0.024217 0.019165 0.019011 0.019957 0 0.0043836 0.0021633 -0.0051162 -0.019887 -0.016419 -0.076168 0.39328 0 0 0 0 0 0 0 0 0 0 0 0 0 0 0 0 0 0 0 -0.058632 0 0 0 0 0 0
3.6914 0.019241 0.016591 0.066325 0.063554 0 0.050966 0.0019407 -0.0042666 -0.020763 0.0004952 -0.099284 0.40163 0 0 0 0 0 0 0 0 0 0 0 0 0 0 0 0 0 0 0 -0.073787 0 0 0 0 0 0
3.6953 0.01038 0.01153 0.076274 0.07783 0 0.076961 -0.001695 -0.0086722 -0.020558 0.012965 -0.083418 0.4008 0 0 0 0 0 0 0 0 0 0 0 0 0 0 0 0 0 0 0 -0.064907 0 0 0 0 0 0
3.6992 0.00039992 0.0049747 0.035868 0.050759 0 0.064703 -0.0063516 -0.014483 -0.015719 0.014628 -0.024817 0.38857 0 0 0 0 0 0 0 0 0 0 0 0 0 0 0 0 0 0 0 -0.028802 0 0 0 0 0 0
3.7031 -0.007613 -0.0016678 -0.03133 -0.0037031 0 0.019679 -0.0081471 -0.014811 -0.0050751 0.0048309 0.050689 0.37386 0 0 0 0 0 0 0 0 0 0 0 0 0 0 0 0 0 0 0 0.019954 0 0 0 0 0 0
3.707 -0.01126 -0.0063801 -0.081398 -0.054386 0 -0.03263 -0.0045267 -0.0058731 0.0087561 -0.0093577 0.10376 0.36657 0 0 0 0 0 0 0 0 0 0 0 0 0 0 0 0 0 0 0 0.058232 0 0 0 0 0 0
3.7109 -0.0097928 -0.0072931 -0.081278 -0.072755 0 -0.06321 0.0039177 0.0097439 0.020987 -0.016366 0.10692 0.36884 0 0 0 0 0 0 0 0 0 0 0 0 0 0 0 0 0 0 0 0.069205 0 0 0 0 0 0
3.7148 -0.0044577 -0.0040151 -0.031187 -0.050329 0 -0.057921 0.014092 0.02529 0.027992 -0.0081252 0.06161 0.37579 0 0 0 0 0 0 0 0 0 0 0 0 0 0 0 0 0 0 0 0.052139 0 0 0 0 0 0
3.7188 0.0021826 0.0017676 0.037483 -0.0025224 0 -0.025 0.022542 0.034892 0.029564 0.012916 -0.0031535 0.38228 0 0 0 0 0 0 0 0 0 0 0 0 0 0 0 0 0 0 0 0.021527 0 0 0 0 0 0
3.7227 0.007547 0.0071448 0.084907 0.042474 0 0.012953 0.027011 0.036843 0.028381 0.034402 -0.048123 0.38687 0 0 0 0 0 0 0 0 0 0 0 0 0 0 0 0 0 0 0 -0.0022353 0 0 0 0 0 0
3.7266 0.010041 0.0096166 0.088115 0.06137 0 0.035408 0.026567 0.033061 0.027469 0.042953 -0.046065 0.38981 0 0 0 0 0 0 0 0 0 0 0 0 0 0 0 0 0 0 0 -0.0041045 0 0 0 0 0 0
3.7305 0.0092418 0.008216 0.051921 0.04841 0 0.036116 0.021218 0.026359 0.027889 0.03429 0.0032781 0.38999 0 0 0 0 0 0 0 0 0 0 0 0 0 0 0 0 0 0 0 0.01809 0 0 0 0 0 0
3.7344 0.0056274 0.0035705 0.001426 0.016011 0 0.023193 0.012068 0.018358 0.028232 0.015951 0.073121 0.38617 0 0 0 0 0 0 0 0 0 0 0 0 0 0 0 0 0 0 0 0.052522 0 0 0 0 0 0
3.7383 0.00047875 -0.0026073 -0.035454 -0.015198 0 0.0095882 0.0016579 0.0094 0.02576 0.00045537 0.12437 0.38064 0 0 0 0 0 0 0 0 0 0 0 0 0 0 0 0 0 0 0 0.078783 0 0 0 0 0 0
3.7422 -0.0040988 -0.0080115 -0.043343 -0.029434 0 0.0030803 -0.0067007 -0.00027438 0.018138 -0.0047251 0.12717 0.37901 0 0 0 0 0 0 0 0 0 0 0 0 0 0 0 0 0 0 0 0.078038 0 0 0 0 0 0
3.7461 -0.0057432 -0.01032 -0.025041 -0.023802 0 0.0030363 -0.01076 -0.0095174 0.0049007 -0.0016933 0.076896 0.38443 0 0 0 0 0 0 0 0 0 0 0 0 0 0 0 0 0 0 0 0.043695 0 0 0 0 0 0
3.75 -0.0032441 -0.0082012 0.003305 -0.0074746 0 0.0039364 -0.010806 -0.016254 -0.011781 0.0017371 -0.0046223 0.39257 0 0 0 0 0 0 0 0 0 0 0 0 0 0 0 0 0 0 0 -0.013436 0 0 0 0 0 0
3.7539 0.0021998 -0.002373 0.023294 0.0060905 0 0.00074164 -0.0091749 -0.018485 -0.02747 -0.00046816 -0.082846 0.39468 0 0 0 0 0 0 0 0 0 0 0 0 0 0 0 0 0 0 0 -0.069764 0 0 0 0 0 0
3.7578 0.0073349 0.0043958 0.025221 0.0082936 0 -0.0079727 -0.0080968 -0.015774 -0.037275 -0.0083776 -0.12931 0.38701 0 0 0 0 0 0 0 0 0 0 0 0 0 0 0 0 0 0 0 -0.10172 0 0 0 0 0 0
3.7617 0.0090246 0.0088528 0.012706 0.00021668 0 -0.019462 -0.0079743 -0.010224 -0.038478 -0.017648 -0.13363 0.37644 0 0 0 0 0 0 0 0 0 0 0 0 0 0 0 0 0 0 0 -0.098942 0 0 0 0 0 0
3.7656 0.0065576 0.0093695 -0.001702 -0.0093189 0 -0.027552 -0.007704 -0.0059132 -0.03223 -0.023676 -0.10335 0.37504 0 0 0 0 0 0 0 0 0 0 0 0 0 0 0 0 0 0 0 -0.068995 0 0 0 0 0 0
3.7695 0.0019934 0.0067663 -0.0066834 -0.010608 0 -0.024757 -0.00647 -0.0066197 -0.022852 -0.024113 -0.055721 0.38793 0 0 0 0 0 0 0 0 0 0 0 0 0 0 0 0 0 0 0 -0.030836 0 0 0 0 0 0
3.7734 -0.0017885 0.0031588 -0.00030199 -0.00013212 0 -0.0066761 -0.0049274 -0.013147 -0.015077 -0.018833 -0.008834 0.40705 0 0 0 0 0 0 0 0 0 0 0 0 0 0 0 0 0 0 0 -0.0022885 0 0 0 0 0 0
3.7773 -0.0034348 8.8687e-05 0.010091 0.016685 0 0.022775 -0.004514 -0.022337 -0.011344 -0.0093026 0.023825 0.41784 0 0 0 0 0 0 0 0 0 0 0 0 0 0 0 0 0 0 0 0.0094128 0 0 0 0 0 0
3.7813 -0.0036535 -0.0021855 0.015305 0.02866 0 0.049951 -0.0057108 -0.028736 -0.010978 0.0013172 0.036076 0.41259 0 0 0 0 0 0 0 0 0 0 0 0 0 0 0 0 0 0 0 0.0085229 0 0 0 0 0 0
3.7852 -0.0037167 -0.0038374 0.011882 0.025965 0 0.057645 -0.0071114 -0.027726 -0.011215 0.0085745 0.030322 0.39695 0 0 0 0 0 0 0 0 0 0 0 0 0 0 0 0 0 0 0 0.0046134 0 0 0 0 0 0
3.7891 -0.0038196 -0.0044897 0.0033776 0.0068671 0 0.036544 -0.006222 -0.017822 -0.0086989 0.0091168 0.016088 0.3836 0 0 0 0 0 0 0 0 0 0 0 0 0 0 0 0 0 0 0 0.00515 0 0 0 0 0 0
3.793 -0.0031087 -0.0035224 -0.0042721 -0.020054 0 -0.0063528 -0.0012761 -0.00092189 -0.00070436 0.0038473 0.0043972 0.38015 0 0 0 0 0 0 0 0 0 0 0 0 0 0 0 0 0 0 0 0.011715 0 0 0 0 0 0
3.7969 -0.0011088 -0.0012675 -0.0075056 -0.039963 0 -0.050005 0.0073185 0.018777 0.013493 -0.0016224 0.00085105 0.38368 0 0 0 0 0 0 0 0 0 0 0 0 0 0 0 0 0 0 0 0.02089 0 0 0 0 0 0
3.8008 0.0013426 0.00066947 -0.0059027 -0.040379 0 -0.071924 0.016757 0.035916 0.031001 -0.00092216 0.0034985 0.38621 0 0 0 0 0 0 0 0 0 0 0 0 0 0 0 0 0 0 0 0.027832 0 0 0 0 0 0
3.8047 0.0028483 0.00078569 -0.00056905 -0.019491 0 -0.062113 0.022937 0.045013 0.045096 0.0075663 0.0081392 0.38393 0 0 0 0 0 0 0 0 0 0 0 0 0 0 0 0 0 0 0 0.029916 0 0 0 0 0 0
3.8086 0.0029436 -0.00063699 0.006044 0.011429 0 -0.028155 0.02254 0.04228 0.048347 0.018833 0.015501 0.38047 0 0 0 0 0 0 0 0 0 0 0 0 0 0 0 0 0 0 0 0.028483 0 0 0 0 0 0
3.8125 0.0024221 -0.0016745 0.0089671 0.034251 0 0.011518 0.015266 0.028135 0.038093 0.025218 0.031298 0.38197 0 0 0 0 0 0 0 0 0 0 0 0 0 0 0 0 0 0 0 0.027629 0 0 0 0 0 0
3.8164 0.0020073 -0.00093436 0.0023106 0.035728 0 0.039908 0.0047451 0.0084631 0.019742 0.022786 0.05722 0.39052 0 0 0 0 0 0 0 0 0 0 0 0 0 0 0 0 0 0 0 0.030409 0 0 0 0 0 0
3.8203 0.0010111 0.00055237 -0.014841 0.01669 0 0.049871 -0.0032112 -0.0076164 0.0037445 0.01414 0.082186 0.40264 0 0 0 0 0 0 0 0 0 0 0 0 0 0 0 0 0 0 0 0.035024 0 0 0 0 0 0
3.8242 -0.002153 8.1735e-05 -0.03382 -0.0087496 0 0.04392 -0.0045421 -0.013072 -0.0024473 0.0051553 0.085713 0.41268 0 0 0 0 0 0 0 0 0 0 0 0 0 0 0 0 0 0 0 0.03462 0 0 0 0 0 0
3.8281 -0.0078553 -0.0037771 -0.040565 -0.024163 0 0.028183 -0.00024678 -0.007749 -0.00056085 -0.00088195 0.053994 0.4166 0 0 0 0 0 0 0 0 0 0 0 0 0 0 0 0 0 0 0 0.022095 0 0 0 0 0 0
3.832 -0.013865 -0.0091339 -0.027804 -0.023442 0 0.0070133 0.0040617 0.0013646 0.0002897 -0.0058802 -0.0052392 0.41321 0 0 0 0 0 0 0 0 0 0 0 0 0 0 0 0 0 0 0 -0.0032858 0 0 0 0 0 0
3.8359 -0.016566 -0.012074 -0.0038275 -0.014372 0 -0.017493 0.0025735 0.005018 -0.0078371 -0.013917 -0.064704 0.40421 0 0 0 0 0 0 0 0 0 0 0 0 0 0 0 0 0 0 0 -0.033428 0 0 0 0 0 0
3.8398 -0.01395 -0.010258 0.013049 -0.0098915 0 -0.042101 -0.0059081 -0.0018304 -0.024378 -0.025929 -0.097087 0.39448 0 0 0 0 0 0 0 0 0 0 0 0 0 0 0 0 0 0 0 -0.056243 0 0 0 0 0 0
3.8438 -0.0075374 -0.0052023 0.011214 -0.015074 0 -0.059672 -0.017057 -0.016693 -0.041055 -0.037561 -0.095291 0.39117 0 0 0 0 0 0 0 0 0 0 0 0 0 0 0 0 0 0 0 -0.0642 0 0 0 0 0 0
3.8477 -0.0012612 -0.00084961 -0.0028545 -0.022222 0 -0.060871 -0.02477 -0.031491 -0.049491 -0.042259 -0.074942 0.39904 0 0 0 0 0 0 0 0 0 0 0 0 0 0 0 0 0 0 0 -0.059056 0 0 0 0 0 0
3.8516 0.0017042 0.00013899 -0.011557 -0.019047 0 -0.040238 -0.025915 -0.037953 -0.04771 -0.036596 -0.057433 0.41469 0 0 0 0 0 0 0 0 0 0 0 0 0 0 0 0 0 0 0 -0.048479 0 0 0 0 0 0
3.8555 0.0012657 -0.0013733 -0.005386 -0.0020487 0 -0.002268 -0.021753 -0.032707 -0.039525 -0.022966 -0.050439 0.4259 0 0 0 0 0 0 0 0 0 0 0 0 0 0 0 0 0 0 0 -0.038238 0 0 0 0 0 0
3.8594 -3.8851e-05 -0.0023119 0.0062702 0.018344 0 0.038014 -0.015456 -0.019057 -0.028988 -0.0076261 -0.044397 0.41971 0 0 0 0 0 0 0 0 0 0 0 0 0 0 0 0 0 0 0 -0.027964 0 0 0 0 0 0
3.8633 0.00049479 -0.00062703 0.0057904 0.026582 0 0.062268 -0.0090455 -0.0046467 -0.017027 0.003715 -0.026699 0.39341 0 0 0 0 0 0 0 0 0 0 0 0 0 0 0 0 0 0 0 -0.014553 0 0 0 0 0 0
3.8672 0.0036311 0.0029518 -0.011086 0.016576 0 0.059996 -0.0029682 0.0035626 -0.0036995 0.0089533 0.0022792 0.35772 0 0 0 0 0 0 0 0 0 0 0 0 0 0 0 0 0 0 0 0.0011599 0 0 0 0 0 0
3.8711 0.0080089 0.0061504 -0.027141 -0.0022233 0 0.035568 0.0022568 0.0040604 0.0081003 0.0094851 0.02785 0.32809 0 0 0 0 0 0 0 0 0 0 0 0 0 0 0 0 0 0 0 0.012575 0 0 0 0 0 0
3.875 0.011473 0.007637 -0.02048 -0.013364 0 0.0050118 0.0054491 0.0020337 0.013732 0.0081059 0.035013 0.31204 0 0 0 0 0 0 0 0 0 0 0 0 0 0 0 0 0 0 0 0.013278 0 0 0 0 0 0
3.8789 0.012496 0.0080029 0.010011 -0.0083143 0 -0.015613 0.0065706 0.0055904 0.01264 0.0071881 0.023096 0.30515 0 0 0 0 0 0 0 0 0 0 0 0 0 0 0 0 0 0 0 0.0048712 0 0 0 0 0 0
3.8828 0.010808 0.0085045 0.038796 0.0066185 0 -0.020982 0.008409 0.019089 0.011753 0.0081965 0.006834 0.29924 0 0 0 0 0 0 0 0 0 0 0 0 0 0 0 0 0 0 0 -0.0020074 0 0 0 0 0 0
3.8867 0.0073072 0.0093566 0.036811 0.017511 0 -0.017388 0.01487 0.038673 0.020563 0.011933 0.0039372 0.29316 0 0 0 0 0 0 0 0 0 0 0 0 0 0 0 0 0 0 0 0.0043209 0 0 0 0 0 0
3.8906 0.0036206 0.0095692 0.0016458 0.016321 0 -0.013551 0.026494 0.054178 0.041205 0.0185 0.021555 0.29381 0 0 0 0 0 0 0 0 0 0 0 0 0 0 0 0 0 0 0 0.026601 0 0 0 0 0 0
3.8945 0.0013752 0.0083043 -0.036917 0.0072921 0 -0.010751 0.037943 0.056461 0.063762 0.026856 0.052908 0.30653 0 0 0 0 0 0 0 0 0 0 0 0 0 0 0 0 0 0 0 0.055902 0 0 0 0 0 0
3.8984 0.0013236 0.0060221 -0.043759 0.00096137 0 -0.0023545 0.041225 0.044203 0.072996 0.034624 0.084143 0.32642 0 0 0 0 0 0 0 0 0 0 0 0 0 0 0 0 0 0 0 0.078322 0 0 0 0 0 0
3.9023 0.0028915 0.004151 -0.011822 0.0031245 0 0.016725 0.03255 0.024467 0.061128 0.038761 0.10304 0.34128 0 0 0 0 0 0 0 0 0 0 0 0 0 0 0 0 0 0 0 0.084563 0 0 0 0 0 0
3.9063 0.0047223 0.0038037 0.031376 0.0102 0 0.040729 0.016345 0.0069175 0.034614 0.036856 0.10287 0.34331 0 0 0 0 0 0 0 0 0 0 0 0 0 0 0 0 0 0 0 0.074152 0 0 0 0 0 0
3.9102 0.0058757 0.0049482 0.050483 0.014567 0 0.054542 0.0020967 -0.0026491 0.0085138 0.02832 0.081944 0.33636 0 0 0 0 0 0 0 0 0 0 0 0 0 0 0 0 0 0 0 0.052457 0 0 0 0 0 0
3.9141 0.0064587 0.0066085 0.03508 0.012872 0 0.045866 -0.0032552 -0.0040442 -0.0057788 0.014756 0.043137 0.33012 0 0 0 0 0 0 0 0 0 0 0 0 0 0 0 0 0 0 0 0.025543 0 0 0 0 0 0
3.918 0.006899 0.0074682 0.0062376 0.0081948 0 0.016702 -0.0003783 0.00013013 -0.0078445 -0.00067122 -0.005348 0.32808 0 0 0 0 0 0 0 0 0 0 0 0 0 0 0 0 0 0 0 -0.0018189 0 0 0 0 0 0
3.9219 0.0066625 0.0062252 -0.0076111 0.0047532 0 -0.017255 0.0041778 0.0071054 -0.0051737 -0.014553 -0.050656 0.32336 0 0 0 0 0 0 0 0 0 0 0 0 0 0 0 0 0 0 0 -0.025034 0 0 0 0 0 0
3.9258 0.0041553 0.0019339 0.00088707 0.00209 0 -0.03903 0.0039479 0.013259 -0.0050135 -0.024592 -0.079589 0.3079 0 0 0 0 0 0 0 0 0 0 0 0 0 0 0 0 0 0 0 -0.039491 0 0 0 0 0 0
3.9297 -0.0015864 -0.0051902 0.013639 -0.004339 0 -0.042777 -0.0031525 0.012604 -0.0099079 -0.030299 -0.084689 0.28455 0 0 0 0 0 0 0 0 0 0 0 0 0 0 0 0 0 0 0 -0.043299 0 0 0 0 0 0
3.9336 -0.0090483 -0.013005 0.0086188 -0.016931 0 -0.034906 -0.015091 -0.00080336 -0.01938 -0.032632 -0.067903 0.26731 0 0 0 0 0 0 0 0 0 0 0 0 0 0 0 0 0 0 0 -0.039964 0 0 0 0 0 0
3.9375 -0.014606 -0.018035 -0.016745 -0.03116 0 -0.024496 -0.028267 -0.026489 -0.03268 -0.03285 -0.03967 0.26839 0 0 0 0 0 0 0 0 0 0 0 0 0 0 0 0 0 0 0 -0.03684 0 0 0 0 0 0
3.9414 -0.015452 -0.017822 -0.043367 -0.037772 0 -0.014145 -0.038872 -0.053694 -0.047829 -0.031457 -0.014577 0.28569 0 0 0 0 0 0 0 0 0 0 0 0 0 0 0 0 0 0 0 -0.039488 0 0 0 0 0 0
3.9453 -0.012498 -0.013319 -0.049117 -0.030263 0 -0.00080274 -0.042907 -0.066464 -0.059031 -0.028126 -0.0056249 0.30509 0 0 0 0 0 0 0 0 0 0 0 0 0 0 0 0 0 0 0 -0.047073 0 0 0 0 0 0
3.9492 -0.010108 -0.0088045 -0.028327 -0.010963 0 0.01551 -0.037441 -0.055754 -0.05835 -0.022732 -0.018188 0.31529 0 0 0 0 0 0 0 0 0 0 0 0 0 0 0 0 0 0 0 -0.053308 0 0 0 0 0 0
3.9531 -0.012371 -0.0086879 0.0048462 0.0093027 0 0.026086 -0.023741 -0.028229 -0.042698 -0.016561 -0.045401 0.31901 0 0 0 0 0 0 0 0 0 0 0 0 0 0 0 0 0 0 0 -0.051956 0 0 0 0 0 0
3.957 -0.019175 -0.013752 0.028496 0.017493 0 0.018739 -0.0088422 -0.0025713 -0.019311 -0.01241 -0.068975 0.3278 0 0 0 0 0 0 0 0 0 0 0 0 0 0 0 0 0 0 0 -0.041497 0 0 0 0 0 0
3.9609 -0.025888 -0.02032 0.027699 0.0062376 0 -0.010239 -0.0018711 0.0048205 -0.0022505 -0.013031 -0.06877 0.34609 0 0 0 0 0 0 0 0 0 0 0 0 0 0 0 0 0 0 0 -0.025205 0 0 0 0 0 0
3.9648 -0.027155 -0.023335 0.0021816 -0.021009 0 -0.049109 -0.0067163 -0.0073616 -0.0012395 -0.018761 -0.037733 0.36279 0 0 0 0 0 0 0 0 0 0 0 0 0 0 0 0 0 0 0 -0.0080502 0 0 0 0 0 0
3.9688 -0.021376 -0.02059 -0.033788 -0.050163 0 -0.076291 -0.017791 -0.025209 -0.013048 -0.026199 0.009035 0.36055 0 0 0 0 0 0 0 0 0 0 0 0 0 0 0 0 0 0 0 0.0056023 0 0 0 0 0 0
3.9727 -0.011834 -0.01423 -0.057201 -0.062903 0 -0.074611 -0.02398 -0.031776 -0.024231 -0.029387 0.041698 0.33374 0 0 0 0 0 0 0 0 0 0 0 0 0 0 0 0 0 0 0 0.012281 0 0 0 0 0 0
3.9766 -0.003659 -0.0083346 -0.047966 -0.047521 0 -0.042901 -0.018047 -0.02044 -0.022943 -0.023352 0.037645 0.29577 0 0 0 0 0 0 0 0 0 0 0 0 0 0 0 0 0 0 0 0.010036 0 0 0 0 0 0
3.9805 0.00035123 -0.0051817 -0.0041809 -0.0084817 0 0.0034246 -0.0028306 0.0015536 -0.0085147 -0.0078571 0.0014291 0.26745 0 0 0 0 0 0 0 0 0 0 0 0 0 0 0 0 0 0 0 0.0010121 0 0 0 0 0 0
3.9844 0.0012717 -0.0038317 0.049787 0.033235 0 0.042045 0.011638 0.02054 0.0098145 0.011434 -0.035712 0.25789 0 0 0 0 0 0 0 0 0 0 0 0 0 0 0 0 0 0 0 -0.0068839 0 0 0 0 0 0
3.9883 0.0020231 -0.002082 0.075117 0.052481 0 0.056292 0.017049 0.026865 0.022341 0.025813 -0.039334 0.25709 0 0 0 0 0 0 0 0 0 0 0 0 0 0 0 0 0 0 0 -0.0037344 0 0 0 0 0 0
3.9922 0.0041327 0.0006109 0.048282 0.038147 0 0.043218 0.012984 0.019953 0.026253 0.028916 -0.00016769 0.2469 0 0 0 0 0 0 0 0 0 0 0 0 0 0 0 0 0 0 0 0.013734 0 0 0 0 0 0
3.9961 0.0063658 0.002387 -0.014486 0.0028231 0 0.013815 0.0050973 0.0062997 0.024466 0.020906 0.056802 0.21828 0 0 0 0 0 0 0 0 0 0 0 0 0 0 0 0 0 0 0 0.036208 0 0 0 0 0 0
4 0.0061651 0.0010791 -0.064348 -0.026076 0 -0.013998 -0.0013836 -0.0056118 0.019541 0.0081412 0.091223 0.17795 0 0 0 0 0 0 0 0 0 0 0 0 0 0 0 0 0 0 0 0.046406 0 0 0 0 0 0
4.0039 0.0022416 -0.0031723 -0.059376 -0.028314 0 -0.026191 -0.0053932 -0.0094879 0.010935 -0.0016448 0.078838 0.13981 0 0 0 0 0 0 0 0 0 0 0 0 0 0 0 0 0 0 0 0.032886 0 0 0 0 0 0
4.0078 -0.0040514 -0.0075546 -0.0037198 -0.0075998 0 -0.021364 -0.0079358 -0.0035769 -0.0015471 -0.0049115 0.029366 0.11213 0 0 0 0 0 0 0 0 0 0 0 0 0 0 0 0 0 0 0 0.0013856 0 0 0 0 0 0
4.0117 -0.0095595 -0.0088954 0.052224 0.012359 0 -0.011037 -0.0083208 0.0084487 -0.013573 -0.004085 -0.023214 0.093364 0 0 0 0 0 0 0 0 0 0 0 0 0 0 0 0 0 0 0 -0.027835 0 0 0 0 0 0
4.0156 -0.011527 -0.0064384 0.055804 0.0098611 0 -0.0096641 -0.0043559 0.018863 -0.017985 -0.0041962 -0.048269 0.077904 0 0 0 0 0 0 0 0 0 0 0 0 0 0 0 0 0 0 0 -0.03593 0 0 0 0 0 0
4.0195 -0.0094346 -0.0024814 0.0018532 -0.014439 0 -0.021067 0.0035424 0.02024 -0.011786 -0.0076354 -0.040205 0.06242 0 0 0 0 0 0 0 0 0 0 0 0 0 0 0 0 0 0 0 -0.020937 0 0 0 0 0 0
4.0234 -0.0052015 -0.0003235 -0.059744 -0.037747 0 -0.033285 0.010001 0.01064 -0.00075426 -0.011994 -0.017619 0.045461 0 0 0 0 0 0 0 0 0 0 0 0 0 0 0 0 0 0 0 0.0013998 0 0 0 0 0 0
4.0273 -0.0016625 -0.0013834 -0.068793 -0.035946 0 -0.0284 0.0083152 -0.0048274 0.0042646 -0.012965 -0.0037262 0.02344 0 0 0 0 0 0 0 0 0 0 0 0 0 0 0 0 0 0 0 0.012114 0 0 0 0 0 0
4.0313 -0.00040746 -0.0039927 -0.011426 -0.0058237 0 -0.00027115 -0.0028517 -0.018127 -0.0032783 -0.0092878 -0.006919 -0.0087343 0 0 0 0 0 0 0 0 0 0 0 0 0 0 0 0 0 0 0 0.0051141 0 0 0 0 0 0
4.0352 -0.00062175 -0.0048455 0.065099 0.03168 0 0.036315 -0.016926 -0.024516 -0.019526 -0.0046063 -0.017632 -0.050765 0 0 0 0 0 0 0 0 0 0 0 0 0 0 0 0 0 0 0 -0.0097882 0 0 0 0 0 0
4.0391 4.2332e-05 -0.0018378 0.094518 0.049639 0 0.055572 -0.024445 -0.024738 -0.033233 -0.0041275 -0.02161 -0.092116 0 0 0 0 0 0 0 0 0 0 0 0 0 0 0 0 0 0 0 -0.018436 0 0 0 0 0 0
4.043 0.0031512 0.0040817 0.051659 0.037514 0 0.042461 -0.021023 -0.021401 -0.034932 -0.0092226 -0.01533 -0.11764 0 0 0 0 0 0 0 0 0 0 0 0 0 0 0 0 0 0 0 -0.016053 0 0 0 0 0 0
4.0469 0.0077742 0.0095884 -0.025497 0.0078447 0 0.0064523 -0.010397 -0.014463 -0.023783 -0.015362 -0.0089036 -0.12095 0 0 0 0 0 0 0 0 0 0 0 0 0 0 0 0 0 0 0 -0.0098288 0 0 0 0 0 0
4.0508 0.011142 0.011635 -0.071462 -0.016888 0 -0.026241 0.00010944 -0.001872 -0.0066665 -0.01566 -0.014481 -0.11254 0 0 0 0 0 0 0 0 0 0 0 0 0 0 0 0 0 0 0 -0.0092725 0 0 0 0 0 0
4.0547 0.011273 0.0098553 -0.052163 -0.0232 0 -0.03505 0.0064661 0.015153 0.0083468 -0.0068666 -0.03185 -0.11317 0 0 0 0 0 0 0 0 0 0 0 0 0 0 0 0 0 0 0 -0.015387 0 0 0 0 0 0
4.0586 0.0089737 0.0066314 0.0074323 -0.014057 0 -0.020899 0.010027 0.029303 0.017597 0.0076816 -0.04548 -0.13688 0 0 0 0 0 0 0 0 0 0 0 0 0 0 0 0 0 0 0 -0.019725 0 0 0 0 0 0
4.0625 0.0069342 0.0047297 0.050142 -0.00073441 0 -0.0010967 0.013492 0.032103 0.022311 0.0207 -0.036626 -0.17934 0 0 0 0 0 0 0 0 0 0 0 0 0 0 0 0 0 0 0 -0.013271 0 0 0 0 0 0
4.0664 0.0065374 0.0046195 0.039843 0.0097987 0 0.0098358 0.016219 0.022649 0.025181 0.026514 3.0028e-05 -0.22216 0 0 0 0 0 0 0 0 0 0 0 0 0 0 0 0 0 0 0 0.0048218 0 0 0 0 0 0
4.0703 0.0057804 0.0040302 -0.0089582 0.018536 0 0.012713 0.014601 0.010201 0.027241 0.024579 0.050323 -0.24892 0 0 0 0 0 0 0 0 0 0 0 0 0 0 0 0 0 0 0 0.027246 0 0 0 0 0 0
4.0742 0.0010235 0.00032965 -0.049936 0.027213 0 0.017214 0.00701 0.0060155 0.027655 0.0185 0.090856 -0.25802 0 0 0 0 0 0 0 0 0 0 0 0 0 0 0 0 0 0 0 0.045904 0 0 0 0 0 0
4.0781 -0.0086235 -0.0064254 -0.050602 0.03061 0 0.025443 -0.0026064 0.011825 0.025616 0.012422 0.1062 -0.26191 0 0 0 0 0 0 0 0 0 0 0 0 0 0 0 0 0 0 0 0.057817 0 0 0 0 0 0
4.082 -0.018761 -0.012776 -0.020339 0.019061 0 0.025798 -0.0070556 0.017496 0.02182 0.0084101 0.097322 -0.27557 0 0 0 0 0 0 0 0 0 0 0 0 0 0 0 0 0 0 0 0.063623 0 0 0 0 0 0
4.0859 -0.022321 -0.014456 0.0037744 -0.0098937 0 0.0058301 -0.0022709 0.011669 0.0179 0.0064846 0.074371 -0.3056 0 0 0 0 0 0 0 0 0 0 0 0 0 0 0 0 0 0 0 0.061858 0 0 0 0 0 0
4.0898 -0.015664 -0.010107 -0.0033817 -0.043041 0 -0.02946 0.0085349 -0.0050775 0.014476 0.0059606 0.043127 -0.34794 0 0 0 0 0 0 0 0 0 0 0 0 0 0 0 0 0 0 0 0.047249 0 0 0 0 0 0
4.0938 -0.0025488 -0.0027084 -0.029709 -0.057382 0 -0.055686 0.017018 -0.019018 0.0098573 0.0059834 0.00085426 -0.39267 0 0 0 0 0 0 0 0 0 0 0 0 0 0 0 0 0 0 0 0.01651 0 0 0 0 0 0
4.0977 0.0081881 0.0026676 -0.039395 -0.038234 0 -0.049297 0.016103 -0.0167 0.0010939 0.0049944 -0.052862 -0.42968 0 0 0 0 0 0 0 0 0 0 0 0 0 0 0 0 0 0 0 -0.023909 0 0 0 0 0 0
4.1016 0.0095967 0.0027906 -0.011422 0.0055989 0 -0.011497 0.0049266 0.0001101 -0.012949 0.00064111 -0.10268 -0.45206 0 0 0 0 0 0 0 0 0 0 0 0 0 0 0 0 0 0 0 -0.057343 0 0 0 0 0 0
4.1055 0.0020524 -0.0015359 0.035084 0.044577 0 0.029058 -0.011416 0.013867 -0.029075 -0.0087544 -0.1199 -0.45864 0 0 0 0 0 0 0 0 0 0 0 0 0 0 0 0 0 0 0 -0.066758 0 0 0 0 0 0
4.1094 -0.0076613 -0.0067191 0.054856 0.049605 0 0.040149 -0.026087 0.0069061 -0.040741 -0.022064 -0.084784 -0.45626 0 0 0 0 0 0 0 0 0 0 0 0 0 0 0 0 0 0 0 -0.047992 0 0 0 0 0 0
4.1133 -0.012551 -0.0096142 0.018788 0.015546 0 0.015084 -0.034639 -0.021434 -0.042755 -0.034673 -0.010632 -0.45839 0 0 0 0 0 0 0 0 0 0 0 0 0 0 0 0 0 0 0 -0.01512 0 0 0 0 0 0
4.1172 -0.011114 -0.0098305 -0.054542 -0.03292 0 -0.020928 -0.036288 -0.052949 -0.036004 -0.040439 0.055893 -0.47762 0 0 0 0 0 0 0 0 0 0 0 0 0 0 0 0 0 0 0 0.0075899 0 0 0 0 0 0
4.1211 -0.0076908 -0.0094535 -0.1094 -0.059597 0 -0.033991 -0.032681 -0.065836 -0.027334 -0.035402 0.065255 -0.51561 0 0 0 0 0 0 0 0 0 0 0 0 0 0 0 0 0 0 0 0.0020239 0 0 0 0 0 0
4.125 -0.0078666 -0.010935 -0.099225 -0.045624 0 -0.013014 -0.026247 -0.052664 -0.02373 -0.020963 0.0045845 -0.56049 0 0 0 0 0 0 0 0 0 0 0 0 0 0 0 0 0 0 0 -0.030898 0 0 0 0 0 0
4.1289 -0.013543 -0.015093 -0.028766 -0.0053707 0 0.019697 -0.019451 -0.024982 -0.0259 -0.004413 -0.087494 -0.5964 0 0 0 0 0 0 0 0 0 0 0 0 0 0 0 0 0 0 0 -0.071114 0 0 0 0 0 0
4.1328 -0.021793 -0.020493 0.04647 0.02448 0 0.028259 -0.014658 -0.0021078 -0.027914 0.0040943 -0.14625 -0.61836 0 0 0 0 0 0 0 0 0 0 0 0 0 0 0 0 0 0 0 -0.092224 0 0 0 0 0 0
4.1367 -0.02761 -0.024215 0.065318 0.014782 0 -0.0048158 -0.013626 0.0041601 -0.023877 -0.0026571 -0.12827 -0.63772 0 0 0 0 0 0 0 0 0 0 0 0 0 0 0 0 0 0 0 -0.078592 0 0 0 0 0 0
4.1406 -0.027505 -0.023398 0.01281 -0.031196 0 -0.062466 -0.016341 -0.0041603 -0.014852 -0.023148 -0.043661 -0.67131 0 0 0 0 0 0 0 0 0 0 0 0 0 0 0 0 0 0 0 -0.035572 0 0 0 0 0 0
4.1445 -0.021197 -0.016943 -0.065921 -0.078333 0 -0.10531 -0.020087 -0.016429 -0.0081238 -0.045443 0.051851 -0.72387 0 0 0 0 0 0 0 0 0 0 0 0 0 0 0 0 0 0 0 0.013614 0 0 0 0 0 0
4.1484 -0.011037 -0.0066093 -0.10205 -0.085863 0 -0.10044 -0.020069 -0.022492 -0.008801 -0.052648 0.097634 -0.78182 0 0 0 0 0 0 0 0 0 0 0 0 0 0 0 0 0 0 0 0.042363 0 0 0 0 0 0
4.1523 -0.00048536 0.0034683 -0.059221 -0.038998 0 -0.043845 -0.012152 -0.01785 -0.012774 -0.033981 0.069926 -0.8265 0 0 0 0 0 0 0 0 0 0 0 0 0 0 0 0 0 0 0 0.037499 0 0 0 0 0 0
4.1563 0.0073461 0.0091258 0.036896 0.038371 0 0.037962 0.0035766 -0.0037612 -0.0097056 0.005565 -0.0046479 -0.8547 0 0 0 0 0 0 0 0 0 0 0 0 0 0 0 0 0 0 0 0.0077903 0 0 0 0 0 0
4.1602 0.01085 0.0090343 0.11863 0.099259 0 0.10455 0.021216 0.014333 0.0058508 0.045381 -0.070011 -0.88514 0 0 0 0 0 0 0 0 0 0 0 0 0 0 0 0 0 0 0 -0.021604 0 0 0 0 0 0
4.1641 0.010531 0.0056084 0.12789 0.1056 0 0.12366 0.031691 0.028436 0.026887 0.061623 -0.078619 -0.94204 0 0 0 0 0 0 0 0 0 0 0 0 0 0 0 0 0 0 0 -0.025718 0 0 0 0 0 0
4.168 0.0084142 0.0027044 0.058404 0.053712 0 0.087163 0.028759 0.031242 0.03904 0.044238 -0.021284 -1.0301 0 0 0 0 0 0 0 0 0 0 0 0 0 0 0 0 0 0 0 0.003039 0 0 0 0 0 0
4.1719 0.0062229 0.0018765 -0.041599 -0.023812 0 0.014811 0.014065 0.021252 0.034197 0.0055268 0.067972 -1.1252 0 0 0 0 0 0 0 0 0 0 0 0 0 0 0 0 0 0 0 0.04874 0 0 0 0 0 0
4.1758 0.0037388 0.00084914 -0.10492 -0.079823 0 -0.055526 -0.0033888 0.005607 0.018623 -0.027732 0.13337 -1.1912 0 0 0 0 0 0 0 0 0 0 0 0 0 0 0 0 0 0 0 0.08176 0 0 0 0 0 0
4.1797 -0.00073554 -0.0038542 -0.091796 -0.083033 0 -0.088184 -0.013693 -0.0040168 0.0066828 -0.033698 0.13258 -1.2095 0 0 0 0 0 0 0 0 0 0 0 0 0 0 0 0 0 0 0 0.078771 0 0 0 0 0 0
4.1836 -0.0077555 -0.012363 -0.015945 -0.037514 0 -0.071212 -0.013278 -0.00093646 0.0065131 -0.011517 0.065116 -1.1943 0 0 0 0 0 0 0 0 0 0 0 0 0 0 0 0 0 0 0 0.039395 0 0 0 0 0 0
4.1875 -0.01453 -0.019687 0.06551 0.020963 0 -0.024766 -0.0065852 0.01003 0.01279 0.018826 -0.025219 -1.1816 0 0 0 0 0 0 0 0 0 0 0 0 0 0 0 0 0 0 0 -0.012659 0 0 0 0 0 0
4.1914 -0.016035 -0.019183 0.09157 0.049776 0 0.012918 -0.0008258 0.016321 0.01397 0.032701 -0.078909 -1.2025 0 0 0 0 0 0 0 0 0 0 0 0 0 0 0 0 0 0 0 -0.045784 0 0 0 0 0 0
4.1953 -0.0092762 -0.0085587 0.041531 0.029828 0 0.015039 0.00084269 0.009242 0.0054321 0.019924 -0.063679 -1.2636 0 0 0 0 0 0 0 0 0 0 0 0 0 0 0 0 0 0 0 -0.043025 0 0 0 0 0 0
4.1992 0.0031021 0.0072345 -0.046339 -0.019584 0 -0.011261 0.00093939 -0.0074983 -0.0063208 -0.008377 -0.00030049 -1.3483 0 0 0 0 0 0 0 0 0 0 0 0 0 0 0 0 0 0 0 -0.014404 0 0 0 0 0 0
4.2031 0.013866 0.019332 -0.098968 -0.053938 0 -0.030148 0.0029594 -0.021043 -0.012584 -0.029822 0.051862 -1.4337 0 0 0 0 0 0 0 0 0 0 0 0 0 0 0 0 0 0 0 0.010969 0 0 0 0 0 0
4.207 0.016724 0.021815 -0.063814 -0.037764 0 -0.0089204 0.0061156 -0.021575 -0.013315 -0.028873 0.042156 -1.505 0 0 0 0 0 0 0 0 0 0 0 0 0 0 0 0 0 0 0 0.0078552 0 0 0 0 0 0
4.2109 0.011591 0.01601 0.044392 0.024937 0 0.049633 0.0058233 -0.011442 -0.016529 -0.0084475 -0.028175 -1.5596 0 0 0 0 0 0 0 0 0 0 0 0 0 0 0 0 0 0 0 -0.024531 0 0 0 0 0 0
4.2148 0.0045617 0.0085278 0.14687 0.089754 0 0.10415 -0.00042437 -0.0021556 -0.026648 0.013373 -0.10451 -1.6017 0 0 0 0 0 0 0 0 0 0 0 0 0 0 0 0 0 0 0 -0.061013 0 0 0 0 0 0
4.2188 0.0023471 0.0051752 0.15985 0.10472 0 0.10679 -0.0086426 -0.0024408 -0.036035 0.018034 -0.1232 -1.6366 0 0 0 0 0 0 0 0 0 0 0 0 0 0 0 0 0 0 0 -0.070124 0 0 0 0 0 0
4.2227 0.0062292 0.0064109 0.065791 0.052671 0 0.04465 -0.011087 -0.0094455 -0.031181 0.00096311 -0.065562 -1.6681 0 0 0 0 0 0 0 0 0 0 0 0 0 0 0 0 0 0 0 -0.039728 0 0 0 0 0 0
4.2266 0.011151 0.0080911 -0.065413 -0.032166 0 -0.045723 -0.0038926 -0.011865 -0.008059 -0.024857 0.025427 -1.6979 0 0 0 0 0 0 0 0 0 0 0 0 0 0 0 0 0 0 0 0.012352 0 0 0 0 0 0
4.2305 0.010745 0.0061116 -0.13051 -0.089419 0 -0.10473 0.0084746 -0.0016905 0.020635 -0.038424 0.081007 -1.7249 0 0 0 0 0 0 0 0 0 0 0 0 0 0 0 0 0 0 0 0.051905 0 0 0 0 0 0
4.2344 0.0035319 0.00029466 -0.080456 -0.080215 0 -0.095649 0.017065 0.017136 0.035886 -0.026231 0.064551 -1.7464 0 0 0 0 0 0 0 0 0 0 0 0 0 0 0 0 0 0 0 0.055317 0 0 0 0 0 0
4.2383 -0.005501 -0.0057593 0.035646 -0.017411 0 -0.031652 0.016807 0.031553 0.030576 0.0074374 0.0012725 -1.7622 0 0 0 0 0 0 0 0 0 0 0 0 0 0 0 0 0 0 0 0.027761 0 0 0 0 0 0
4.2422 -0.0092997 -0.0080998 0.11291 0.047141 0 0.037636 0.010728 0.030912 0.016289 0.042937 -0.045181 -1.7782 0 0 0 0 0 0 0 0 0 0 0 0 0 0 0 0 0 0 0 -0.0022511 0 0 0 0 0 0
4.2461 -0.0050406 -0.0057398 0.084084 0.066445 0 0.066653 0.0059231 0.016447 0.011205 0.058921 -0.027561 -1.8036 0 0 0 0 0 0 0 0 0 0 0 0 0 0 0 0 0 0 0 -0.0068425 0 0 0 0 0 0
4.25 0.0032768 -0.0012384 -0.020595 0.0348 0 0.046571 0.0060763 0.00031496 0.021814 0.047397 0.046393 -1.843 0 0 0 0 0 0 0 0 0 0 0 0 0 0 0 0 0 0 0 0.019083 0 0 0 0 0 0
4.2539 0.0080051 0.0013465 -0.10287 -0.013336 0 0.0049734 0.0086156 -0.0045612 0.037474 0.018898 0.12259 -1.8902 0 0 0 0 0 0 0 0 0 0 0 0 0 0 0 0 0 0 0 0.055306 0 0 0 0 0 0
4.2578 0.0038386 -0.00083624 -0.088113 -0.037468 0 -0.022613 0.0087986 0.0050502 0.042538 -0.0062994 0.14559 -1.9337 0 0 0 0 0 0 0 0 0 0 0 0 0 0 0 0 0 0 0 0.07377 0 0 0 0 0 0
4.2617 -0.0083611 -0.0078853 0.0062698 -0.025358 0 -0.022047 0.0051437 0.020251 0.031865 -0.014081 0.10024 -1.9686 0 0 0 0 0 0 0 0 0 0 0 0 0 0 0 0 0 0 0 0.060156 0 0 0 0 0 0
4.2656 -0.022596 -0.017317 0.088824 0.0017358 0 -0.0070079 -0.00020855 0.02685 0.013238 -0.0067913 0.017865 -2.0034 0 0 0 0 0 0 0 0 0 0 0 0 0 0 0 0 0 0 0 0.022253 0 0 0 0 0 0
4.2695 -0.032193 -0.025493 0.0799 0.012914 0 -0.0015989 -0.0058118 0.015661 -0.0039855 0.00024123 -0.052565 -2.0526 0 0 0 0 0 0 0 0 0 0 0 0 0 0 0 0 0 0 0 -0.019129 0 0 0 0 0 0
4.2734 -0.033928 -0.02947 -0.015778 -0.004728 0 -0.017871 -0.013554 -0.011297 -0.019244 -0.0073929 -0.080607 -2.1201 0 0 0 0 0 0 0 0 0 0 0 0 0 0 0 0 0 0 0 -0.046506 0 0 0 0 0 0
4.2773 -0.028985 -0.028329 -0.11563 -0.038707 0 -0.047373 -0.025529 -0.042498 -0.038048 -0.030835 -0.070092 -2.1928 0 0 0 0 0 0 0 0 0 0 0 0 0 0 0 0 0 0 0 -0.055757 0 0 0 0 0 0
4.2813 -0.020824 -0.023221 -0.135 -0.06552 0 -0.070296 -0.038812 -0.064514 -0.060663 -0.057249 -0.048164 -2.2513 0 0 0 0 0 0 0 0 0 0 0 0 0 0 0 0 0 0 0 -0.054508 0 0 0 0 0 0
4.2852 -0.012251 -0.016087 -0.060108 -0.069246 0 -0.070941 -0.045414 -0.069908 -0.077332 -0.070401 -0.04207 -2.2901 0 0 0 0 0 0 0 0 0 0 0 0 0 0 0 0 0 0 0 -0.05369 0 0 0 0 0 0
4.2891 -0.0040398 -0.0080904 0.045761 -0.04841 0 -0.046568 -0.039152 -0.060318 -0.07713 -0.06287 -0.062226 -2.3246 0 0 0 0 0 0 0 0 0 0 0 0 0 0 0 0 0 0 0 -0.060094 0 0 0 0 0 0
4.293 0.0042963 0.00080524 0.10189 -0.011025 0 -0.0059923 -0.022609 -0.043516 -0.060639 -0.040171 -0.09952 -2.3766 0 0 0 0 0 0 0 0 0 0 0 0 0 0 0 0 0 0 0 -0.073552 0 0 0 0 0 0
4.2969 0.012827 0.010686 0.077248 0.03158 0 0.036826 -0.0060554 -0.027465 -0.041047 -0.015118 -0.13314 -2.4518 0 0 0 0 0 0 0 0 0 0 0 0 0 0 0 0 0 0 0 -0.087619 0 0 0 0 0 0
4.3008 0.020344 0.020194 0.0077579 0.066121 0 0.068213 0.0015758 -0.015981 -0.031128 0.0013266 -0.14172 -2.5325 0 0 0 0 0 0 0 0 0 0 0 0 0 0 0 0 0 0 0 -0.092173 0 0 0 0 0 0
4.3047 0.025002 0.026481 -0.043111 0.078441 0 0.078229 0.00065326 -0.0084343 -0.030043 0.0056068 -0.11331 -2.5944 0 0 0 0 0 0 0 0 0 0 0 0 0 0 0 0 0 0 0 -0.078044 0 0 0 0 0 0
4.3086 0.025682 0.027032 -0.038849 0.060513 0 0.064032 -0.00049907 -0.0022288 -0.024788 0.0014544 -0.051941 -2.6298 0 0 0 0 0 0 0 0 0 0 0 0 0 0 0 0 0 0 0 -0.043105 0 0 0 0 0 0
4.3125 0.022713 0.021812 0.0067091 0.01981 0 0.032687 0.0053323 0.005011 -0.0048983 -0.0034007 0.022405 -2.6548 0 0 0 0 0 0 0 0 0 0 0 0 0 0 0 0 0 0 0 0.0039797 0 0 0 0 0 0
4.3164 0.01737 0.013605 0.049234 -0.02041 0 -0.00037084 0.017232 0.01505 0.025816 -0.00097722 0.082829 -2.693 0 0 0 0 0 0 0 0 0 0 0 0 0 0 0 0 0 0 0 0.047116 0 0 0 0 0 0
4.3203 0.010854 0.0061463 0.052962 -0.035538 0 -0.019366 0.028335 0.029152 0.053323 0.013337 0.11077 -2.7525 0 0 0 0 0 0 0 0 0 0 0 0 0 0 0 0 0 0 0 0.073064 0 0 0 0 0 0
4.3242 0.0039056 0.0016928 0.016274 -0.018892 0 -0.018508 0.034016 0.046864 0.068219 0.037611 0.10796 -2.8203 0 0 0 0 0 0 0 0 0 0 0 0 0 0 0 0 0 0 0 0.081175 0 0 0 0 0 0
4.3281 -0.0026124 0.00017425 -0.031271 0.012013 0 -0.0061097 0.036507 0.064105 0.074426 0.062842 0.094976 -2.8774 0 0 0 0 0 0 0 0 0 0 0 0 0 0 0 0 0 0 0 0.083524 0 0 0 0 0 0
4.332 -0.0071029 0.00030645 -0.052853 0.029986 0 0.0023972 0.040949 0.073535 0.082185 0.077397 0.095582 -2.9179 0 0 0 0 0 0 0 0 0 0 0 0 0 0 0 0 0 0 0 0.093868 0 0 0 0 0 0
4.3359 -0.0077121 0.0011781 -0.030747 0.021605 0 -0.0021356 0.047934 0.06892 0.093791 0.074805 0.11765 -2.9509 0 0 0 0 0 0 0 0 0 0 0 0 0 0 0 0 0 0 0 0.11435 0 0 0 0 0 0
4.3398 -0.0038737 0.0026561 0.021204 -0.0016525 0 -0.01411 0.051492 0.050761 0.098748 0.058782 0.14599 -2.9869 0 0 0 0 0 0 0 0 0 0 0 0 0 0 0 0 0 0 0 0.13201 0 0 0 0 0 0
4.3438 0.0024976 0.0045463 0.066245 -0.014888 0 -0.017755 0.045072 0.027745 0.084289 0.040199 0.15348 -3.0248 0 0 0 0 0 0 0 0 0 0 0 0 0 0 0 0 0 0 0 0.12884 0 0 0 0 0 0
4.3477 0.0076327 0.0058652 0.069983 -0.0031111 0 -0.0016658 0.028806 0.011246 0.049883 0.027741 0.12208 -3.0549 0 0 0 0 0 0 0 0 0 0 0 0 0 0 0 0 0 0 0 0.096946 0 0 0 0 0 0
4.3516 0.0082869 0.005308 0.026429 0.024938 0 0.029041 0.0099168 0.0065621 0.0098314 0.020613 0.057187 -3.0735 0 0 0 0 0 0 0 0 0 0 0 0 0 0 0 0 0 0 0 0.045603 0 0 0 0 0 0
4.3555 0.0041017 0.0025142 -0.034888 0.04438 0 0.054007 -0.004123 0.0084477 -0.01901 0.010369 -0.016029 -3.0908 0 0 0 0 0 0 0 0 0 0 0 0 0 0 0 0 0 0 0 -0.0056208 0 0 0 0 0 0
4.3594 -0.0019904 -0.0012189 -0.069463 0.035505 0 0.052345 -0.012121 0.0053804 -0.031596 -0.0097579 -0.070601 -3.1224 0 0 0 0 0 0 0 0 0 0 0 0 0 0 0 0 0 0 0 -0.041279 0 0 0 0 0 0
4.3633 -0.005676 -0.0035543 -0.052805 1.7827e-05 0 0.019388 -0.018553 -0.010615 -0.03683 -0.037143 -0.095712 -3.1728 0 0 0 0 0 0 0 0 0 0 0 0 0 0 0 0 0 0 0 -0.059735 0 0 0 0 0 0
4.3672 -0.0040021 -0.0025423 -0.0013774 -0.040305 0 -0.027894 -0.027127 -0.036837 -0.046553 -0.061113 -0.10121 -3.2303 0 0 0 0 0 0 0 0 0 0 0 0 0 0 0 0 0 0 0 -0.071115 0 0 0 0 0 0
4.3711 0.0030048 0.0022857 0.040488 -0.059433 0 -0.061275 -0.035977 -0.061365 -0.063574 -0.071581 -0.1068 -3.2786 0 0 0 0 0 0 0 0 0 0 0 0 0 0 0 0 0 0 0 -0.086876 0 0 0 0 0 0
4.375 0.012677 0.0097809 0.038828 -0.044064 0 -0.059792 -0.039507 -0.071611 -0.08017 -0.066283 -0.1255 -3.3133 0 0 0 0 0 0 0 0 0 0 0 0 0 0 0 0 0 0 0 -0.11011 0 0 0 0 0 0
4.3789 0.021358 0.017784 0.00029833 -0.00063631 0 -0.023123 -0.034216 -0.062861 -0.086409 -0.050306 -0.15344 -3.3451 0 0 0 0 0 0 0 0 0 0 0 0 0 0 0 0 0 0 0 -0.13319 0 0 0 0 0 0
4.3828 0.026158 0.023987 -0.0338 0.049547 0 0.028906 -0.021928 -0.040554 -0.078293 -0.030136 -0.17196 -3.3868 0 0 0 0 0 0 0 0 0 0 0 0 0 0 0 0 0 0 0 -0.14256 0 0 0 0 0 0
4.3867 0.026001 0.026756 -0.025791 0.082 0 0.069241 -0.0074924 -0.01564 -0.058357 -0.0094489 -0.15924 -3.4375 0 0 0 0 0 0 0 0 0 0 0 0 0 0 0 0 0 0 0 -0.12635 0 0 0 0 0 0
4.3906 0.021777 0.025718 0.022289 0.081217 0 0.079673 0.005629 0.0027 -0.03092 0.0098251 -0.104 -3.4816 0 0 0 0 0 0 0 0 0 0 0 0 0 0 0 0 0 0 0 -0.080808 0 0 0 0 0 0
4.3945 0.015685 0.02176 0.068602 0.048545 0 0.06006 0.016886 0.01193 0.00097356 0.024737 -0.014082 -3.5043 0 0 0 0 0 0 0 0 0 0 0 0 0 0 0 0 0 0 0 -0.013454 0 0 0 0 0 0
4.3984 0.0099532 0.016207 0.068713 0.0022267 0 0.026122 0.026534 0.01632 0.034171 0.032206 0.084502 -3.5073 0 0 0 0 0 0 0 0 0 0 0 0 0 0 0 0 0 0 0 0.058291 0 0 0 0 0 0
4.4023 0.005539 0.0097042 0.016677 -0.032012 0 -0.0017203 0.033557 0.023159 0.06345 0.033205 0.15869 -3.5094 0 0 0 0 0 0 0 0 0 0 0 0 0 0 0 0 0 0 0 0.11374 0 0 0 0 0 0
4.4063 0.0017024 0.0018807 -0.047751 -0.03646 0 -0.011282 0.036525 0.037464 0.083313 0.034171 0.18565 -3.5308 0 0 0 0 0 0 0 0 0 0 0 0 0 0 0 0 0 0 0 0.1392 0 0 0 0 0 0
4.4102 -0.0030126 -0.0076139 -0.073211 -0.013756 0 -0.0055924 0.035929 0.058047 0.092156 0.041652 0.1669 -3.5756 0 0 0 0 0 0 0 0 0 0 0 0 0 0 0 0 0 0 0 0.13605 0 0 0 0 0 0
4.4141 -0.0089949 -0.01751 -0.042155 0.013859 0 0.0003819 0.034365 0.077295 0.09345 0.054479 0.1289 -3.6285 0 0 0 0 0 0 0 0 0 0 0 0 0 0 0 0 0 0 0 0.12009 0 0 0 0 0 0
4.418 -0.0145 -0.024501 0.012988 0.020181 0 -0.0084287 0.033763 0.085285 0.091643 0.062489 0.10624 -3.6675 0 0 0 0 0 0 0 0 0 0 0 0 0 0 0 0 0 0 0 0.11036 0 0 0 0 0 0
4.4219 -0.016428 -0.024923 0.037912 -0.0045925 0 -0.034353 0.032954 0.076046 0.086923 0.055246 0.11647 -3.6818 0 0 0 0 0 0 0 0 0 0 0 0 0 0 0 0 0 0 0 0.11453 0 0 0 0 0 0
4.4258 -0.012515 -0.017447 0.0049307 -0.044459 0 -0.062462 0.028857 0.051717 0.074833 0.033252 0.14485 -3.6792 0 0 0 0 0 0 0 0 0 0 0 0 0 0 0 0 0 0 0 0.12198 0 0 0 0 0 0
4.4297 -0.003173 -0.0044761 -0.060175 -0.067733 0 -0.069059 0.020273 0.021404 0.05152 0.0099031 0.15274 -3.6784 0 0 0 0 0 0 0 0 0 0 0 0 0 0 0 0 0 0 0 0.11113 0 0 0 0 0 0
4.4336 0.008508 0.0090799 -0.097147 -0.050253 0 -0.038691 0.0098702 -0.0045156 0.019063 0.00055143 0.10634 -3.6939 0 0 0 0 0 0 0 0 0 0 0 0 0 0 0 0 0 0 0 0.066361 0 0 0 0 0 0
4.4375 0.018526 0.01874 -0.061599 0.005466 0 0.022139 0.0017266 -0.020294 -0.014826 0.0080904 0.0050921 -3.7254 0 0 0 0 0 0 0 0 0 0 0 0 0 0 0 0 0 0 0 -0.0081116 0 0 0 0 0 0
4.4414 0.024006 0.022733 0.034685 0.069724 0 0.085447 -0.0030548 -0.026734 -0.042403 0.018968 -0.11292 -3.7596 0 0 0 0 0 0 0 0 0 0 0 0 0 0 0 0 0 0 0 -0.088186 0 0 0 0 0 0
4.4453 0.024114 0.022071 0.12782 0.10453 0 0.11768 -0.0076911 -0.028657 -0.060992 0.014239 -0.19436 -3.7814 0 0 0 0 0 0 0 0 0 0 0 0 0 0 0 0 0 0 0 -0.144 0 0 0 0 0 0
4.4492 0.019689 0.018894 0.14916 0.088556 0 0.10076 -0.016207 -0.030917 -0.07281 -0.013839 -0.20624 -3.7862 0 0 0 0 0 0 0 0 0 0 0 0 0 0 0 0 0 0 0 -0.15807 0 0 0 0 0 0
4.4531 0.012468 0.014847 0.079392 0.030919 0 0.043767 -0.028569 -0.035972 -0.080592 -0.054356 -0.15736 -3.7826 0 0 0 0 0 0 0 0 0 0 0 0 0 0 0 0 0 0 0 -0.13501 0 0 0 0 0 0
4.457 0.0046485 0.010703 -0.033664 -0.034943 0 -0.02277 -0.039534 -0.043444 -0.084055 -0.085589 -0.09023 -3.7856 0 0 0 0 0 0 0 0 0 0 0 0 0 0 0 0 0 0 0 -0.096874 0 0 0 0 0 0
4.4609 -0.0013352 0.0069516 -0.10892 -0.072476 0 -0.065645 -0.042457 -0.050333 -0.080533 -0.090784 -0.050518 -3.8046 0 0 0 0 0 0 0 0 0 0 0 0 0 0 0 0 0 0 0 -0.068215 0 0 0 0 0 0
4.4648 -0.0033471 0.0043428 -0.092328 -0.063975 0 -0.067886 -0.034402 -0.051525 -0.068237 -0.068733 -0.056711 -3.8381 0 0 0 0 0 0 0 0 0 0 0 0 0 0 0 0 0 0 0 -0.060922 0 0 0 0 0 0
4.4688 -0.00046269 0.0037451 0.0027175 -0.019616 0 -0.036081 -0.017995 -0.041793 -0.048258 -0.032037 -0.090577 -3.8765 0 0 0 0 0 0 0 0 0 0 0 0 0 0 0 0 0 0 0 -0.067978 0 0 0 0 0 0
4.4727 0.0063684 0.0055939 0.10598 0.031153 0 0.0068656 0.00099616 -0.019625 -0.023528 0.0032516 -0.11252 -3.9097 0 0 0 0 0 0 0 0 0 0 0 0 0 0 0 0 0 0 0 -0.069266 0 0 0 0 0 0
4.4766 0.014576 0.0094867 0.14359 0.0593 0 0.037176 0.017528 0.009808 0.0034741 0.027461 -0.089186 -3.9323 0 0 0 0 0 0 0 0 0 0 0 0 0 0 0 0 0 0 0 -0.045367 0 0 0 0 0 0
4.4805 0.021111 0.014182 0.092602 0.05389 0 0.04369 0.029385 0.036308 0.031512 0.04034 -0.014634 -3.9432 0 0 0 0 0 0 0 0 0 0 0 0 0 0 0 0 0 0 0 0.0091288 0 0 0 0 0 0
4.4844 0.023776 0.017941 -0.0042707 0.026662 0 0.03198 0.036836 0.051278 0.059311 0.047588 0.086966 -3.9433 0 0 0 0 0 0 0 0 0 0 0 0 0 0 0 0 0 0 0 0.080951 0 0 0 0 0 0
4.4883 0.022014 0.019127 -0.073689 0.0014284 0 0.017925 0.041256 0.054287 0.084023 0.055028 0.17661 -3.9359 0 0 0 0 0 0 0 0 0 0 0 0 0 0 0 0 0 0 0 0.14513 0 0 0 0 0 0
4.4922 0.016913 0.01697 -0.067979 -0.0036371 0 0.015501 0.044052 0.053252 0.10141 0.064326 0.22294 -3.9286 0 0 0 0 0 0 0 0 0 0 0 0 0 0 0 0 0 0 0 0.17937 0 0 0 0 0 0
4.4961 0.010591 0.012102 0.00057034 0.01176 0 0.026615 0.045989 0.057204 0.10788 0.072083 0.21811 -3.9306 0 0 0 0 0 0 0 0 0 0 0 0 0 0 0 0 0 0 0 0.17648 0 0 0 0 0 0
4.5 0.0052391 0.0063632 0.072302 0.031463 0 0.039679 0.046755 0.067856 0.10272 0.072392 0.17847 -3.9457 0 0 0 0 0 0 0 0 0 0 0 0 0 0 0 0 0 0 0 0.14682 0 0 0 0 0 0
4.5039 0.0021451 0.0017528 0.088124 0.036102 0 0.038329 0.045134 0.077865 0.088823 0.061446 0.13094 -3.9659 0 0 0 0 0 0 0 0 0 0 0 0 0 0 0 0 0 0 0 0.10948 0 0 0 0 0 0
4.5078 0.0011788 -0.00070292 0.035144 0.017928 0 0.014632 0.040084 0.077465 0.071224 0.041213 0.095125 -3.9748 0 0 0 0 0 0 0 0 0 0 0 0 0 0 0 0 0 0 0 0.07927 0 0 0 0 0 0
4.5117 0.0011946 -0.0011738 -0.044525 -0.013509 0 -0.0229 0.031952 0.063031 0.054091 0.019079 0.073279 -3.9621 0 0 0 0 0 0 0 0 0 0 0 0 0 0 0 0 0 0 0 0.058753 0 0 0 0 0 0
4.5156 0.0012338 -0.00016442 -0.087442 -0.038234 0 -0.053261 0.022403 0.039445 0.038088 0.0030558 0.053751 -3.9354 0 0 0 0 0 0 0 0 0 0 0 0 0 0 0 0 0 0 0 0.04024 0 0 0 0 0 0
4.5195 0.0016162 0.0024272 -0.0583 -0.039491 0 -0.056763 0.012844 0.014646 0.020115 -0.0038378 0.023553 -3.9157 0 0 0 0 0 0 0 0 0 0 0 0 0 0 0 0 0 0 0 0.014524 0 0 0 0 0 0
4.5234 0.0038415 0.0071705 0.023106 -0.01432 0 -0.02865 0.0030682 -0.0073588 -0.003808 -0.0051651 -0.020602 -3.9202 0 0 0 0 0 0 0 0 0 0 0 0 0 0 0 0 0 0 0 -0.021213 0 0 0 0 0 0
4.5273 0.0091491 0.013932 0.097923 0.025356 0 0.017726 -0.0080428 -0.027729 -0.034168 -0.0072675 -0.070562 -3.9461 0 0 0 0 0 0 0 0 0 0 0 0 0 0 0 0 0 0 0 -0.061685 0 0 0 0 0 0
4.5313 0.016905 0.021018 0.11422 0.060384 0 0.060019 -0.020124 -0.047654 -0.065527 -0.013794 -0.11349 -3.9736 0 0 0 0 0 0 0 0 0 0 0 0 0 0 0 0 0 0 0 -0.097477 0 0 0 0 0 0
4.5352 0.02437 0.02583 0.066341 0.074865 0 0.080659 -0.029912 -0.063276 -0.088533 -0.02365 -0.13997 -3.9844 0 0 0 0 0 0 0 0 0 0 0 0 0 0 0 0 0 0 0 -0.12032 0 0 0 0 0 0
4.5391 0.028268 0.026623 -0.0033407 0.063457 0 0.0751 -0.032909 -0.06696 -0.095341 -0.033488 -0.14745 -3.978 0 0 0 0 0 0 0 0 0 0 0 0 0 0 0 0 0 0 0 -0.12605 0 0 0 0 0 0
4.543 0.026961 0.023687 -0.040685 0.032806 0 0.050522 -0.027086 -0.054197 -0.084419 -0.041038 -0.13864 -3.9689 0 0 0 0 0 0 0 0 0 0 0 0 0 0 0 0 0 0 0 -0.11507 0 0 0 0 0 0
4.5469 0.021416 0.018792 -0.023343 -0.002286 0 0.019025 -0.015183 -0.029139 -0.061116 -0.045333 -0.11845 -3.968 0 0 0 0 0 0 0 0 0 0 0 0 0 0 0 0 0 0 0 -0.091523 0 0 0 0 0 0
4.5508 0.014272 0.013544 0.024279 -0.02593 0 -0.0082684 -0.0032273 -0.0029024 -0.03396 -0.044436 -0.092027 -3.9688 0 0 0 0 0 0 0 0 0 0 0 0 0 0 0 0 0 0 0 -0.062054 0 0 0 0 0 0
4.5547 0.0079982 0.0084418 0.055439 -0.028827 0 -0.023773 0.0036096 0.01417 -0.0099287 -0.034852 -0.062852 -3.9542 0 0 0 0 0 0 0 0 0 0 0 0 0 0 0 0 0 0 0 -0.033076 0 0 0 0 0 0
4.5586 0.0037423 0.0035188 0.041949 -0.013256 0 -0.024693 0.0044231 0.019403 0.0081606 -0.014851 -0.030604 -3.9152 0 0 0 0 0 0 0 0 0 0 0 0 0 0 0 0 0 0 0 -0.0072564 0 0 0 0 0 0
4.5625 0.0016155 -0.00037556 -0.0040805 0.0080208 0 -0.014427 0.0028434 0.018247 0.021548 0.011602 0.0092483 -3.863 0 0 0 0 0 0 0 0 0 0 0 0 0 0 0 0 0 0 0 0.018169 0 0 0 0 0 0
4.5664 0.0016793 -0.0013536 -0.044333 0.019777 0 -0.0019452 0.0045521 0.01892 0.033999 0.035703 0.060927 -3.8192 0 0 0 0 0 0 0 0 0 0 0 0 0 0 0 0 0 0 0 0.04844 0 0 0 0 0 0
4.5703 0.0044058 0.0022079 -0.048684 0.015157 0 0.0036636 0.014052 0.026516 0.049671 0.050307 0.12044 -3.7965 0 0 0 0 0 0 0 0 0 0 0 0 0 0 0 0 0 0 0 0.084717 0 0 0 0 0 0
4.5742 0.010117 0.010093 -0.018378 0.0015603 0 0.001146 0.032214 0.040857 0.070323 0.056174 0.17154 -3.7876 0 0 0 0 0 0 0 0 0 0 0 0 0 0 0 0 0 0 0 0.11943 0 0 0 0 0 0
4.5781 0.018026 0.019944 0.020113 -0.004144 0 8.6507e-06 0.055159 0.058037 0.092665 0.061084 0.19243 -3.7744 0 0 0 0 0 0 0 0 0 0 0 0 0 0 0 0 0 0 0 0.13901 0 0 0 0 0 0
4.582 0.025877 0.028412 0.040758 0.010974 0 0.013059 0.07498 0.072864 0.10842 0.071667 0.17115 -3.745 0 0 0 0 0 0 0 0 0 0 0 0 0 0 0 0 0 0 0 0.13349 0 0 0 0 0 0
4.5859 0.030662 0.032606 0.037948 0.043723 0 0.042947 0.082867 0.080456 0.10889 0.085499 0.11796 -3.7017 0 0 0 0 0 0 0 0 0 0 0 0 0 0 0 0 0 0 0 0.10574 0 0 0 0 0 0
4.5898 0.030018 0.030882 0.024923 0.074195 0 0.074991 0.073908 0.077458 0.091727 0.091439 0.062591 -3.6541 0 0 0 0 0 0 0 0 0 0 0 0 0 0 0 0 0 0 0 0.071763 0 0 0 0 0 0
4.5938 0.023542 0.023136 0.016762 0.078698 0 0.085168 0.050638 0.063615 0.063938 0.078463 0.035818 -3.6073 0 0 0 0 0 0 0 0 0 0 0 0 0 0 0 0 0 0 0 0.050418 0 0 0 0 0 0
4.5977 0.013289 0.011217 0.016348 0.047238 0 0.058755 0.022202 0.042688 0.037288 0.045228 0.047953 -3.5593 0 0 0 0 0 0 0 0 0 0 0 0 0 0 0 0 0 0 0 0.049793 0 0 0 0 0 0
4.6016 0.0030768 -0.00089062 0.015093 -0.0076474 0 0.0042652 -0.0009665 0.020996 0.019275 0.0022504 0.080589 -3.5074 0 0 0 0 0 0 0 0 0 0 0 0 0 0 0 0 0 0 0 0.060854 0 0 0 0 0 0
4.6055 -0.0033 -0.0083289 0.0045404 -0.057509 0 -0.049978 -0.013147 0.0038049 0.0078985 -0.034438 0.097926 -3.4539 0 0 0 0 0 0 0 0 0 0 0 0 0 0 0 0 0 0 0 0.063448 0 0 0 0 0 0
4.6094 -0.0042265 -0.0083285 -0.013589 -0.075399 0 -0.07463 -0.015488 -0.0076857 -0.0045901 -0.052403 0.069775 -3.4029 0 0 0 0 0 0 0 0 0 0 0 0 0 0 0 0 0 0 0 0.04032 0 0 0 0 0 0
4.6133 -0.0014861 -0.0029088 -0.027387 -0.052142 0 -0.058672 -0.013424 -0.01608 -0.022784 -0.048483 -0.0088216 -3.3536 0 0 0 0 0 0 0 0 0 0 0 0 0 0 0 0 0 0 0 -0.010846 0 0 0 0 0 0
4.6172 0.00058312 0.001617 -0.023887 -0.0015705 0 -0.01509 -0.012579 -0.024727 -0.043314 -0.029311 -0.11258 -3.2997 0 0 0 0 0 0 0 0 0 0 0 0 0 0 0 0 0 0 0 -0.075055 0 0 0 0 0 0
4.6211 -0.0020682 -0.00091591 -0.00051837 0.047095 0 0.029073 -0.016657 -0.035079 -0.059044 -0.0084082 -0.19739 -3.2375 0 0 0 0 0 0 0 0 0 0 0 0 0 0 0 0 0 0 0 -0.12794 0 0 0 0 0 0
4.625 -0.01005 -0.011191 0.028793 0.064533 0 0.048832 -0.027386 -0.046767 -0.067238 -0.0010489 -0.22235 -3.1728 0 0 0 0 0 0 0 0 0 0 0 0 0 0 0 0 0 0 0 -0.14869 0 0 0 0 0 0
4.6289 -0.01945 -0.022895 0.038672 0.036869 0 0.033096 -0.043988 -0.059156 -0.072223 -0.016907 -0.1727 -3.1186 0 0 0 0 0 0 0 0 0 0 0 0 0 0 0 0 0 0 0 -0.13107 0 0 0 0 0 0
4.6328 -0.024043 -0.027024 0.0094042 -0.025031 0 -0.011334 -0.061378 -0.071244 -0.079224 -0.052548 -0.072798 -3.0836 0 0 0 0 0 0 0 0 0 0 0 0 0 0 0 0 0 0 0 -0.087638 0 0 0 0 0 0
4.6367 -0.019601 -0.018957 -0.052539 -0.087625 0 -0.062037 -0.070028 -0.079249 -0.086397 -0.089527 0.02092 -3.0649 0 0 0 0 0 0 0 0 0 0 0 0 0 0 0 0 0 0 0 -0.044596 0 0 0 0 0 0
4.6406 -0.0073062 -0.0025204 -0.10817 -0.1104 0 -0.088978 -0.060674 -0.075455 -0.084609 -0.10307 0.048947 -3.0505 0 0 0 0 0 0 0 0 0 0 0 0 0 0 0 0 0 0 0 -0.028356 0 0 0 0 0 0
4.6445 0.0063982 0.012425 -0.10766 -0.070536 0 -0.069228 -0.032074 -0.052348 -0.066155 -0.078504 -0.012461 -3.0287 0 0 0 0 0 0 0 0 0 0 0 0 0 0 0 0 0 0 0 -0.04897 0 0 0 0 0 0
4.6484 0.013701 0.016971 -0.031979 0.017261 0 -0.0043071 0.0050358 -0.010854 -0.033403 -0.023904 -0.12742 -2.9952 0 0 0 0 0 0 0 0 0 0 0 0 0 0 0 0 0 0 0 -0.090066 0 0 0 0 0 0
4.6523 0.010479 0.0091543 0.078429 0.10241 0 0.072379 0.033142 0.03469 0.0020453 0.032568 -0.21349 -2.9515 0 0 0 0 0 0 0 0 0 0 0 0 0 0 0 0 0 0 0 -0.11446 0 0 0 0 0 0
4.6563 -0.0010306 -0.0054345 0.14122 0.12724 0 0.11039 0.039682 0.062045 0.02892 0.060958 -0.19123 -2.9022 0 0 0 0 0 0 0 0 0 0 0 0 0 0 0 0 0 0 0 -0.086238 0 0 0 0 0 0
4.6602 -0.01382 -0.018179 0.094296 0.067727 0 0.076343 0.025875 0.055957 0.044472 0.050397 -0.041072 -2.8526 0 0 0 0 0 0 0 0 0 0 0 0 0 0 0 0 0 0 0 0.0025647 0 0 0 0 0 0
4.6641 -0.020783 -0.023096 -0.044189 -0.043564 0 -0.01611 0.005077 0.021547 0.053152 0.01631 0.17357 -2.8091 0 0 0 0 0 0 0 0 0 0 0 0 0 0 0 0 0 0 0 0.11989 0 0 0 0 0 0
4.668 -0.019092 -0.019556 -0.17511 -0.1339 0 -0.10782 -0.0076142 -0.016077 0.058652 -0.011565 0.33863 -2.7756 0 0 0 0 0 0 0 0 0 0 0 0 0 0 0 0 0 0 0 0.20834 0 0 0 0 0 0
4.6719 -0.011276 -0.011081 -0.19002 -0.13955 0 -0.13316 -0.0053063 -0.028233 0.059395 -0.010686 0.36026 -2.7491 0 0 0 0 0 0 0 0 0 0 0 0 0 0 0 0 0 0 0 0.22037 0 0 0 0 0 0
4.6758 -0.0025556 -0.0021662 -0.062382 -0.053055 0 -0.070091 0.0087795 -0.0036381 0.052758 0.019547 0.22689 -2.7195 0 0 0 0 0 0 0 0 0 0 0 0 0 0 0 0 0 0 0 0.1507 0 0 0 0 0 0
4.6797 0.003159 0.0042148 0.12088 0.068337 0 0.039372 0.026605 0.042653 0.042055 0.0593 0.018814 -2.6787 0 0 0 0 0 0 0 0 0 0 0 0 0 0 0 0 0 0 0 0.04198 0 0 0 0 0 0
4.6836 0.0054353 0.0072803 0.222 0.14196 0 0.11791 0.041001 0.079997 0.0362 0.082737 -0.14276 -2.6304 0 0 0 0 0 0 0 0 0 0 0 0 0 0 0 0 0 0 0 -0.042117 0 0 0 0 0 0
4.6875 0.0062863 0.0077867 0.16227 0.11872 0 0.11076 0.047084 0.084347 0.040352 0.074061 -0.1727 -2.5888 0 0 0 0 0 0 0 0 0 0 0 0 0 0 0 0 0 0 0 -0.058588 0 0 0 0 0 0
4.6914 0.0073936 0.0070772 -0.012756 0.017685 0 0.027104 0.041242 0.05443 0.047431 0.035564 -0.073271 -2.5632 0 0 0 0 0 0 0 0 0 0 0 0 0 0 0 0 0 0 0 -0.012218 0 0 0 0 0 0
4.6953 0.0083719 0.0063717 -0.16908 -0.088854 0 -0.067921 0.022124 0.0099435 0.041451 -0.01497 0.073088 -2.546 0 0 0 0 0 0 0 0 0 0 0 0 0 0 0 0 0 0 0 0.050429 0 0 0 0 0 0
4.6992 0.0075834 0.0063181 -0.19153 -0.12759 0 -0.10348 -0.0060713 -0.025045 0.01175 -0.054298 0.16146 -2.5172 0 0 0 0 0 0 0 0 0 0 0 0 0 0 0 0 0 0 0 0.074803 0 0 0 0 0 0
4.7031 0.004409 0.0067857 -0.072373 -0.074487 0 -0.055178 -0.032741 -0.038927 -0.035015 -0.06586 0.13209 -2.4654 0 0 0 0 0 0 0 0 0 0 0 0 0 0 0 0 0 0 0 0.035374 0 0 0 0 0 0
4.707 0.00048043 0.0070382 0.089584 0.03165 0 0.040193 -0.046085 -0.036787 -0.077382 -0.048517 0.0039053 -2.4033 0 0 0 0 0 0 0 0 0 0 0 0 0 0 0 0 0 0 0 -0.049227 0 0 0 0 0 0
4.7109 -0.0014918 0.0063037 0.17265 0.11854 0 0.1148 -0.041283 -0.031332 -0.094663 -0.017229 -0.14416 -2.3579 0 0 0 0 0 0 0 0 0 0 0 0 0 0 0 0 0 0 0 -0.13103 0 0 0 0 0 0
4.7148 -0.00018865 0.0043909 0.12528 0.12944 0 0.11831 -0.024099 -0.030702 -0.081717 0.0059306 -0.22745 -2.3429 0 0 0 0 0 0 0 0 0 0 0 0 0 0 0 0 0 0 0 -0.16496 0 0 0 0 0 0
4.7188 0.0029698 0.0018374 -0.0041555 0.058449 0 0.049081 -0.0060578 -0.033743 -0.050577 0.0060935 -0.208 -2.3416 0 0 0 0 0 0 0 0 0 0 0 0 0 0 0 0 0 0 0 -0.1363 0 0 0 0 0 0
4.7227 0.0048952 -0.00058776 -0.115 -0.048313 0 -0.049663 0.0043083 -0.034572 -0.019571 -0.014191 -0.11243 -2.3205 0 0 0 0 0 0 0 0 0 0 0 0 0 0 0 0 0 0 0 -0.066738 0 0 0 0 0 0
4.7266 0.0032867 -0.0026063 -0.13229 -0.1235 0 -0.12011 0.0058687 -0.029794 -0.00122 -0.03703 -0.0077297 -2.2627 0 0 0 0 0 0 0 0 0 0 0 0 0 0 0 0 0 0 0 0.0020766 0 0 0 0 0 0
4.7305 -0.0017308 -0.0046713 -0.054461 -0.12085 0 -0.12407 0.0018394 -0.021147 0.0017897 -0.042963 0.04606 -2.1866 0 0 0 0 0 0 0 0 0 0 0 0 0 0 0 0 0 0 0 0.035357 0 0 0 0 0 0
4.7344 -0.0079533 -0.0073846 0.056054 -0.043858 0 -0.062271 -0.0056115 -0.01252 -0.0065991 -0.026096 0.033854 -2.1292 0 0 0 0 0 0 0 0 0 0 0 0 0 0 0 0 0 0 0 0.025576 0 0 0 0 0 0
4.7383 -0.012679 -0.010525 0.12205 0.056222 0 0.028063 -0.016067 -0.0059259 -0.019268 0.0016171 -0.0096118 -2.1097 0 0 0 0 0 0 0 0 0 0 0 0 0 0 0 0 0 0 0 -0.0052418 0 0 0 0 0 0
4.7422 -0.013993 -0.012624 0.10223 0.11253 0 0.094239 -0.026476 -0.00058398 -0.026493 0.020518 -0.02945 -2.1099 0 0 0 0 0 0 0 0 0 0 0 0 0 0 0 0 0 0 0 -0.021993 0 0 0 0 0 0
4.7461 -0.01114 -0.011706 0.013835 0.086439 0 0.097728 -0.028548 0.0051773 -0.017571 0.019403 0.0066422 -2.0926 0 0 0 0 0 0 0 0 0 0 0 0 0 0 0 0 0 0 0 -0.0014039 0 0 0 0 0 0
4.75 -0.004553 -0.0068287 -0.081219 -0.0049947 0 0.038066 -0.013734 0.012299 0.012509 0.0043609 0.082714 -2.0392 0 0 0 0 0 0 0 0 0 0 0 0 0 0 0 0 0 0 0 0.050523 0 0 0 0 0 0
4.7539 0.0039176 0.00078076 -0.11649 -0.098103 0 -0.044127 0.017287 0.021059 0.055167 -0.0066568 0.14472 -1.9681 0 0 0 0 0 0 0 0 0 0 0 0 0 0 0 0 0 0 0 0.10085 0 0 0 0 0 0
4.7578 0.01101 0.0080292 -0.065045 -0.12508 0 -0.091263 0.050504 0.031183 0.088617 0.0012853 0.14053 -1.9171 0 0 0 0 0 0 0 0 0 0 0 0 0 0 0 0 0 0 0 0.11195 0 0 0 0 0 0
4.7617 0.013165 0.01161 0.039473 -0.062072 0 -0.068169 0.066161 0.040456 0.090861 0.027724 0.061797 -1.9064 0 0 0 0 0 0 0 0 0 0 0 0 0 0 0 0 0 0 0 0.069604 0 0 0 0 0 0
4.7656 0.0085693 0.0097661 0.12227 0.051632 0 0.01019 0.053158 0.043487 0.056964 0.056172 -0.044008 -1.9196 0 0 0 0 0 0 0 0 0 0 0 0 0 0 0 0 0 0 0 -0.0032967 0 0 0 0 0 0
4.7695 -0.0014102 0.0029195 0.11936 0.13897 0 0.085972 0.01798 0.033947 0.0054739 0.065275 -0.10317 -1.9198 0 0 0 0 0 0 0 0 0 0 0 0 0 0 0 0 0 0 0 -0.059537 0 0 0 0 0 0
4.7734 -0.012852 -0.0069796 0.026674 0.13818 0 0.099442 -0.019806 0.010394 -0.03349 0.043603 -0.068406 -1.8821 0 0 0 0 0 0 0 0 0 0 0 0 0 0 0 0 0 0 0 -0.060043 0 0 0 0 0 0
4.7773 -0.021641 -0.017403 -0.093501 0.045762 0 0.034439 -0.041538 -0.01938 -0.03999 -0.0018339 0.043175 -1.8133 0 0 0 0 0 0 0 0 0 0 0 0 0 0 0 0 0 0 0 -0.00341 0 0 0 0 0 0
4.7813 -0.025601 -0.025651 -0.15826 -0.081375 0 -0.067439 -0.041143 -0.04129 -0.018187 -0.048764 0.1563 -1.7427 0 0 0 0 0 0 0 0 0 0 0 0 0 0 0 0 0 0 0 0.070023 0 0 0 0 0 0
4.7852 -0.024783 -0.028996 -0.12755 -0.16508 0 -0.13649 -0.026067 -0.044778 0.0085376 -0.072705 0.18631 -1.6962 0 0 0 0 0 0 0 0 0 0 0 0 0 0 0 0 0 0 0 0.10431 0 0 0 0 0 0
4.7891 -0.020283 -0.025521 -0.03287 -0.15745 0 -0.12595 -0.0092118 -0.03166 0.016122 -0.062217 0.097055 -1.6794 0 0 0 0 0 0 0 0 0 0 0 0 0 0 0 0 0 0 0 0.066437 0 0 0 0 0 0
4.793 -0.013323 -0.015765 0.052932 -0.069053 0 -0.044795 -0.00030871 -0.015465 -0.0036603 -0.026902 -0.072886 -1.6788 0 0 0 0 0 0 0 0 0 0 0 0 0 0 0 0 0 0 0 -0.03028 0 0 0 0 0 0
4.7969 -0.0055342 -0.003702 0.07716 0.042317 0 0.051579 -0.0028057 -0.010915 -0.040501 0.007626 -0.23362 -1.6765 0 0 0 0 0 0 0 0 0 0 0 0 0 0 0 0 0 0 0 -0.13437 0 0 0 0 0 0
4.8008 0.00054431 0.0047304 0.044986 0.11088 0 0.10273 -0.015365 -0.022478 -0.075545 0.015776 -0.2999 -1.6622 0 0 0 0 0 0 0 0 0 0 0 0 0 0 0 0 0 0 0 -0.18953 0 0 0 0 0 0
4.8047 0.0023181 0.0053589 0.0024444 0.10226 0 0.083215 -0.033531 -0.041931 -0.093741 -0.01078 -0.24163 -1.6374 0 0 0 0 0 0 0 0 0 0 0 0 0 0 0 0 0 0 0 -0.16941 0 0 0 0 0 0
4.8086 -0.000785 -0.0009794 -0.013712 0.02979 0 0.013529 -0.049902 -0.056305 -0.089769 -0.056425 -0.097907 -1.6102 0 0 0 0 0 0 0 0 0 0 0 0 0 0 0 0 0 0 0 -0.091204 0 0 0 0 0 0
4.8125 -0.0061245 -0.0087507 -0.0079006 -0.057834 0 -0.059783 -0.055398 -0.058019 -0.066925 -0.090881 0.049742 -1.5894 0 0 0 0 0 0 0 0 0 0 0 0 0 0 0 0 0 0 0 -0.0019177 0 0 0 0 0 0
4.8164 -0.0093825 -0.011864 -0.0099245 -0.10696 0 -0.095078 -0.043919 -0.048136 -0.033655 -0.088854 0.12491 -1.5777 0 0 0 0 0 0 0 0 0 0 0 0 0 0 0 0 0 0 0 0.051083 0 0 0 0 0 0
4.8203 -0.0079809 -0.008343 -0.032734 -0.089371 0 -0.076376 -0.017925 -0.031763 -0.00088177 -0.046794 0.096696 -1.5699 0 0 0 0 0 0 0 0 0 0 0 0 0 0 0 0 0 0 0 0.046139 0 0 0 0 0 0
4.8242 -0.0032746 -0.0015046 -0.052185 -0.017477 0 -0.016658 0.010798 -0.012517 0.020921 0.014596 -0.0063923 -1.5565 0 0 0 0 0 0 0 0 0 0 0 0 0 0 0 0 0 0 0 -0.0034409 0 0 0 0 0 0
4.8281 0.00073689 0.0032841 -0.032871 0.0632 0 0.051241 0.02797 0.0076985 0.026427 0.063481 -0.11344 -1.5315 0 0 0 0 0 0 0 0 0 0 0 0 0 0 0 0 0 0 0 -0.059218 0 0 0 0 0 0
4.832 0.0010754 0.0031779 0.026664 0.10082 0 0.089641 0.026927 0.02515 0.019646 0.076434 -0.1503 -1.4999 0 0 0 0 0 0 0 0 0 0 0 0 0 0 0 0 0 0 0 -0.079703 0 0 0 0 0 0
4.8359 -0.0016854 -0.00035682 0.07991 0.069619 0 0.073844 0.013673 0.033714 0.012739 0.051694 -0.082298 -1.4746 0 0 0 0 0 0 0 0 0 0 0 0 0 0 0 0 0 0 0 -0.043562 0 0 0 0 0 0
4.8398 -0.0043927 -0.0037237 0.07071 -0.011631 0 0.0081809 0.0021374 0.030233 0.017866 0.008686 0.062347 -1.4655 0 0 0 0 0 0 0 0 0 0 0 0 0 0 0 0 0 0 0 0.037415 0 0 0 0 0 0
4.8438 -0.0046085 -0.0047455 -0.0095151 -0.088999 0 -0.070278 0.0032674 0.02021 0.037395 -0.024596 0.2053 -1.4705 0 0 0 0 0 0 0 0 0 0 0 0 0 0 0 0 0 0 0 0.12334 0 0 0 0 0 0
4.8477 -0.0028299 -0.0041119 -0.10304 -0.10808 0 -0.10979 0.016901 0.01562 0.060971 -0.027999 0.26445 -1.4765 0 0 0 0 0 0 0 0 0 0 0 0 0 0 0 0 0 0 0 0.16865 0 0 0 0 0 0
4.8516 -0.001597 -0.0038708 -0.12983 -0.052319 0 -0.0784 0.032754 0.024228 0.072984 -0.00016155 0.20705 -1.4712 0 0 0 0 0 0 0 0 0 0 0 0 0 0 0 0 0 0 0 0.1501 0 0 0 0 0 0
4.8555 -0.0027644 -0.0051401 -0.058368 0.042478 0 0.0086436 0.038928 0.040091 0.064692 0.041418 0.072955 -1.4538 0 0 0 0 0 0 0 0 0 0 0 0 0 0 0 0 0 0 0 0.082433 0 0 0 0 0 0
4.8594 -0.0058905 -0.0074892 0.061308 0.11063 0 0.093676 0.030398 0.046094 0.040605 0.070694 -0.051504 -1.4329 0 0 0 0 0 0 0 0 0 0 0 0 0 0 0 0 0 0 0 0.0090191 0 0 0 0 0 0
4.8633 -0.0091431 -0.010094 0.13507 0.10215 0 0.11581 0.011051 0.028459 0.013692 0.068041 -0.09314 -1.4165 0 0 0 0 0 0 0 0 0 0 0 0 0 0 0 0 0 0 0 -0.027805 0 0 0 0 0 0
4.8672 -0.011315 -0.012769 0.102 0.019013 0 0.056729 -0.010796 -0.0094193 -0.0058418 0.031604 -0.042034 -1.404 0 0 0 0 0 0 0 0 0 0 0 0 0 0 0 0 0 0 0 -0.016175 0 0 0 0 0 0
4.8711 -0.012625 -0.015552 -0.01508 -0.085218 0 -0.044152 -0.028277 -0.047405 -0.017768 -0.021622 0.044732 -1.3898 0 0 0 0 0 0 0 0 0 0 0 0 0 0 0 0 0 0 0 0.018194 0 0 0 0 0 0
4.875 -0.0137 -0.017649 -0.12838 -0.14281 0 -0.11907 -0.038449 -0.064199 -0.028957 -0.065934 0.08753 -1.3722 0 0 0 0 0 0 0 0 0 0 0 0 0 0 0 0 0 0 0 0.032835 0 0 0 0 0 0
4.8789 -0.014303 -0.017496 -0.15532 -0.11888 0 -0.12256 -0.04111 -0.054541 -0.044331 -0.082272 0.042127 -1.3565 0 0 0 0 0 0 0 0 0 0 0 0 0 0 0 0 0 0 0 0.0012045 0 0 0 0 0 0
4.8828 -0.013445 -0.014216 -0.080622 -0.033885 0 -0.062372 -0.037198 -0.032711 -0.061192 -0.06909 -0.071522 -1.3497 0 0 0 0 0 0 0 0 0 0 0 0 0 0 0 0 0 0 0 -0.067846 0 0 0 0 0 0
4.8867 -0.010681 -0.0088627 0.03742 0.053569 0 0.012563 -0.029057 -0.01967 -0.072263 -0.041806 -0.18733 -1.3533 0 0 0 0 0 0 0 0 0 0 0 0 0 0 0 0 0 0 0 -0.13762 0 0 0 0 0 0
4.8906 -0.006945 -0.0038171 0.11524 0.088789 0 0.053277 -0.02122 -0.025887 -0.073438 -0.021498 -0.24019 -1.3633 0 0 0 0 0 0 0 0 0 0 0 0 0 0 0 0 0 0 0 -0.17045 0 0 0 0 0 0
4.8945 -0.0038497 -0.00082067 0.10435 0.056705 0 0.045161 -0.018835 -0.044725 -0.067563 -0.020768 -0.20673 -1.3763 0 0 0 0 0 0 0 0 0 0 0 0 0 0 0 0 0 0 0 -0.15248 0 0 0 0 0 0
4.8984 -0.002229 0.00030958 0.019781 -0.012663 0 0.010204 -0.023574 -0.060398 -0.060422 -0.036286 -0.11445 -1.3926 0 0 0 0 0 0 0 0 0 0 0 0 0 0 0 0 0 0 0 -0.099374 0 0 0 0 0 0
4.9023 -0.0014822 0.001001 -0.076583 -0.069032 0 -0.017988 -0.030804 -0.06136 -0.053874 -0.052473 -0.018806 -1.411 0 0 0 0 0 0 0 0 0 0 0 0 0 0 0 0 0 0 0 -0.042152 0 0 0 0 0 0
4.9063 -0.00030061 0.0022575 -0.11922 -0.076511 0 -0.020806 -0.031963 -0.047117 -0.044125 -0.053031 0.032499 -1.4232 0 0 0 0 0 0 0 0 0 0 0 0 0 0 0 0 0 0 0 -0.0063121 0 0 0 0 0 0
4.9102 0.0021424 0.0039535 -0.079169 -0.034327 0 -0.0024865 -0.021335 -0.024762 -0.027042 -0.032082 0.025863 -1.4174 0 0 0 0 0 0 0 0 0 0 0 0 0 0 0 0 0 0 0 0.0014422 0 0 0 0 0 0
4.9141 0.005676 0.0056139 0.019556 0.02724 0 0.020313 -0.0013541 -0.0013922 -0.0041109 0.0024385 -0.014463 -1.3913 0 0 0 0 0 0 0 0 0 0 0 0 0 0 0 0 0 0 0 -0.006922 0 0 0 0 0 0
4.918 0.0093876 0.0072461 0.11394 0.069226 0 0.032666 0.01896 0.019736 0.018288 0.034758 -0.04467 -1.3598 0 0 0 0 0 0 0 0 0 0 0 0 0 0 0 0 0 0 0 -0.010738 0 0 0 0 0 0
4.9219 0.011971 0.0088441 0.13992 0.068496 0 0.028081 0.03149 0.037679 0.035829 0.051909 -0.030056 -1.3463 0 0 0 0 0 0 0 0 0 0 0 0 0 0 0 0 0 0 0 0.006734 0 0 0 0 0 0
4.9258 0.011927 0.0092521 0.075432 0.029842 0 0.0083718 0.035369 0.051201 0.051135 0.051518 0.033103 -1.3622 0 0 0 0 0 0 0 0 0 0 0 0 0 0 0 0 0 0 0 0.048985 0 0 0 0 0 0
4.9297 0.0081596 0.0064184 -0.039117 -0.019702 0 -0.01771 0.035989 0.058854 0.069936 0.041654 0.11625 -1.3955 0 0 0 0 0 0 0 0 0 0 0 0 0 0 0 0 0 0 0 0.10383 0 0 0 0 0 0
4.9336 0.0012028 -0.00034623 -0.12334 -0.049279 0 -0.036262 0.037898 0.06066 0.091777 0.03355 0.17871 -1.4194 0 0 0 0 0 0 0 0 0 0 0 0 0 0 0 0 0 0 0 0.14919 0 0 0 0 0 0
4.9375 -0.0059975 -0.008308 -0.11413 -0.043563 0 -0.034224 0.039277 0.058043 0.10594 0.033129 0.19483 -1.4154 0 0 0 0 0 0 0 0 0 0 0 0 0 0 0 0 0 0 0 0.16494 0 0 0 0 0 0
4.9414 -0.0092552 -0.012325 -0.017095 -0.011087 0 -0.0092363 0.034133 0.051575 0.098961 0.037732 0.16786 -1.3884 0 0 0 0 0 0 0 0 0 0 0 0 0 0 0 0 0 0 0 0.14438 0 0 0 0 0 0
4.9453 -0.0062048 -0.0089565 0.092874 0.023469 0 0.024941 0.020003 0.039977 0.067844 0.039917 0.121 -1.3601 0 0 0 0 0 0 0 0 0 0 0 0 0 0 0 0 0 0 0 0.097723 0 0 0 0 0 0
4.9492 0.0011733 -2.851e-05 0.12935 0.037355 0 0.04571 0.0027094 0.022826 0.025705 0.034299 0.075409 -1.3486 0 0 0 0 0 0 0 0 0 0 0 0 0 0 0 0 0 0 0 0.044779 0 0 0 0 0 0
4.9531 0.0073234 0.0081635 0.065724 0.025045 0 0.038424 -0.0075607 0.0042649 -0.0069963 0.021346 0.035586 -1.3547 0 0 0 0 0 0 0 0 0 0 0 0 0 0 0 0 0 0 0 0.0022586 0 0 0 0 0 0
4.957 0.007246 0.0098638 -0.042113 -0.00026543 0 0.0083742 -0.0055055 -0.0078489 -0.018429 0.0054234 -0.0060833 -1.3651 0 0 0 0 0 0 0 0 0 0 0 0 0 0 0 0 0 0 0 -0.024734 0 0 0 0 0 0
4.9609 0.00066762 0.0045933 -0.1045 -0.019048 0 -0.023774 0.0038935 -0.0087919 -0.014012 -0.0099938 -0.053233 -1.3671 0 0 0 0 0 0 0 0 0 0 0 0 0 0 0 0 0 0 0 -0.041398 0 0 0 0 0 0
4.9648 -0.0075987 -0.0028453 -0.075957 -0.02068 0 -0.039191 0.0092433 -0.0037046 -0.01028 -0.024712 -0.096409 -1.3593 0 0 0 0 0 0 0 0 0 0 0 0 0 0 0 0 0 0 0 -0.055318 0 0 0 0 0 0
4.9688 -0.011662 -0.0069957 0.0080926 -0.0091402 0 -0.034432 0.002041 -0.0059607 -0.020653 -0.039711 -0.12066 -1.3494 0 0 0 0 0 0 0 0 0 0 0 0 0 0 0 0 0 0 0 -0.069986 0 0 0 0 0 0
4.9727 -0.0094087 -0.0064191 0.068607 0.0036958 0 -0.019396 -0.017315 -0.02611 -0.046192 -0.053569 -0.12093 -1.346 0 0 0 0 0 0 0 0 0 0 0 0 0 0 0 0 0 0 0 -0.084427 0 0 0 0 0 0
4.9766 -0.0038321 -0.0040145 0.057042 0.0088649 0 -0.0044801 -0.041223 -0.060491 -0.077537 -0.062033 -0.10777 -1.3517 0 0 0 0 0 0 0 0 0 0 0 0 0 0 0 0 0 0 0 -0.09642 0 0 0 0 0 0
4.9805 0.00018123 -0.0031715 -0.0043694 0.0049867 0 0.0077498 -0.06067 -0.090871 -0.10274 -0.061621 -0.096925 -1.3628 0 0 0 0 0 0 0 0 0 0 0 0 0 0 0 0 0 0 0 -0.10399 0 0 0 0 0 0
4.9844 0.00040323 -0.0040628 -0.051568 -0.0050415 0 0.018351 -0.068844 -0.097192 -0.11237 -0.053308 -0.093998 -1.3722 0 0 0 0 0 0 0 0 0 0 0 0 0 0 0 0 0 0 0 -0.10398 0 0 0 0 0 0
4.9883 -0.0011284 -0.0038648 -0.043716 -0.018317 0 0.023384 -0.061211 -0.073031 -0.10005 -0.04187 -0.090864 -1.3723 0 0 0 0 0 0 0 0 0 0 0 0 0 0 0 0 0 0 0 -0.091713 0 0 0 0 0 0
4.9922 -0.000702 -0.00035384 0.0014576 -0.030931 0 0.014683 -0.036094 -0.030283 -0.063685 -0.031192 -0.07722 -1.3597 0 0 0 0 0 0 0 0 0 0 0 0 0 0 0 0 0 0 0 -0.064951 0 0 0 0 0 0
4.9961 0.0030223 0.0051204 0.033461 -0.034533 0 -0.008478 0.0016513 0.010617 -0.010154 -0.020554 -0.053439 -1.3398 0 0 0 0 0 0 0 0 0 0 0 0 0 0 0 0 0 0 0 -0.028998 0 0 0 0 0 0
5 0.0074193 0.0083993 0.023835 -0.018956 0 -0.031221 0.037968 0.03539 0.042083 -0.0062658 -0.029344 -1.3264 0 0 0 0 0 0 0 0 0 0 0 0 0 0 0 0 0 0 0 0.0041305 0 0 0 0 0 0
5.0039 0.0081409 0.0061843 -0.008683 0.016772 0 -0.032283 0.054618 0.042544 0.070329 0.012786 -0.009791 -1.3323 0 0 0 0 0 0 0 0 0 0 0 0 0 0 0 0 0 0 0 0.024585 0 0 0 0 0 0
5.0078 0.0030197 -0.000999 -0.025471 0.055221 0 -0.0054881 0.041833 0.038303 0.063595 0.031729 0.015701 -1.3571 0 0 0 0 0 0 0 0 0 0 0 0 0 0 0 0 0 0 0 0.034278 0 0 0 0 0 0
5.0117 -0.0058452 -0.0091581 -0.01354 0.066916 0 0.02872 0.0086064 0.028122 0.033849 0.042747 0.064285 -1.3841 0 0 0 0 0 0 0 0 0 0 0 0 0 0 0 0 0 0 0 0.046441 0 0 0 0 0 0
5.0156 -0.01349 -0.013848 0.0020445 0.033069 0 0.037799 -0.020648 0.014778 0.0096773 0.042163 0.13725 -1.3923 0 0 0 0 0 0 0 0 0 0 0 0 0 0 0 0 0 0 0 0.072857 0 0 0 0 0 0
5.0195 -0.015647 -0.013057 -0.0091282 -0.033126 0 0.007732 -0.023162 0.0033903 0.01462 0.034532 0.20626 -1.3756 0 0 0 0 0 0 0 0 0 0 0 0 0 0 0 0 0 0 0 0.10947 0 0 0 0 0 0
5.0234 -0.011575 -0.0078964 -0.043618 -0.088828 0 -0.039708 0.0047514 0.0039693 0.048101 0.029189 0.22657 -1.3502 0 0 0 0 0 0 0 0 0 0 0 0 0 0 0 0 0 0 0 0.13508 0 0 0 0 0 0
5.0273 -0.0041212 -0.0012408 -0.063798 -0.091402 0 -0.062918 0.04493 0.024275 0.086029 0.032031 0.17112 -1.3403 0 0 0 0 0 0 0 0 0 0 0 0 0 0 0 0 0 0 0 0.127 0 0 0 0 0 0
5.0313 0.0027352 0.0042016 -0.038072 -0.033547 0 -0.037641 0.071524 0.058115 0.10042 0.039994 0.057891 -1.3574 0 0 0 0 0 0 0 0 0 0 0 0 0 0 0 0 0 0 0 0.081219 0 0 0 0 0 0
5.0352 0.0067689 0.0071649 0.021953 0.047115 0 0.019227 0.069408 0.082949 0.080183 0.043247 -0.054959 -1.3904 0 0 0 0 0 0 0 0 0 0 0 0 0 0 0 0 0 0 0 0.018799 0 0 0 0 0 0
5.0391 0.0085791 0.0080652 0.068586 0.095041 0 0.063 0.041815 0.074247 0.035786 0.033097 -0.10653 -1.4181 0 0 0 0 0 0 0 0 0 0 0 0 0 0 0 0 0 0 0 -0.028352 0 0 0 0 0 0
5.043 0.01012 0.0082713 0.063621 0.079573 0 0.060521 0.0037037 0.027008 -0.012753 0.0089379 -0.076034 -1.4293 0 0 0 0 0 0 0 0 0 0 0 0 0 0 0 0 0 0 0 -0.041095 0 0 0 0 0 0
5.0469 0.012056 0.0087032 0.015715 0.017979 0 0.019061 -0.029883 -0.035462 -0.050213 -0.020877 0.0015934 -1.4296 0 0 0 0 0 0 0 0 0 0 0 0 0 0 0 0 0 0 0 -0.026314 0 0 0 0 0 0
5.0508 0.012401 0.0085915 -0.028567 -0.040354 0 -0.021894 -0.049958 -0.076529 -0.070408 -0.044063 0.060063 -1.4308 0 0 0 0 0 0 0 0 0 0 0 0 0 0 0 0 0 0 0 -0.0093482 0 0 0 0 0 0
5.0547 0.0079645 0.0056467 -0.030376 -0.054473 0 -0.027516 -0.052982 -0.074485 -0.071884 -0.0514 0.048594 -1.4354 0 0 0 0 0 0 0 0 0 0 0 0 0 0 0 0 0 0 0 -0.012984 0 0 0 0 0 0
5.0586 -0.0023031 -0.0018703 0.0051872 -0.022946 0 0.0014971 -0.039771 -0.039926 -0.055549 -0.04177 -0.032511 -1.4347 0 0 0 0 0 0 0 0 0 0 0 0 0 0 0 0 0 0 0 -0.0407 0 0 0 0 0 0
5.0625 -0.01501 -0.012552 0.036804 0.018886 0 0.031615 -0.017421 -0.0064664 -0.028674 -0.023215 -0.13281 -1.4215 0 0 0 0 0 0 0 0 0 0 0 0 0 0 0 0 0 0 0 -0.076517 0 0 0 0 0 0
5.0664 -0.023573 -0.021313 0.028396 0.030492 0 0.028235 0.00025631 -0.0025618 -0.0076149 -0.0093829 -0.18792 -1.4021 0 0 0 0 0 0 0 0 0 0 0 0 0 0 0 0 0 0 0 -0.099182 0 0 0 0 0 0
5.0703 -0.022635 -0.02228 -0.017201 -0.00088784 0 -0.013461 -0.0003039 -0.028935 -0.00989 -0.011908 -0.16478 -1.3918 0 0 0 0 0 0 0 0 0 0 0 0 0 0 0 0 0 0 0 -0.097925 0 0 0 0 0 0
5.0742 -0.012296 -0.013351 -0.062379 -0.051343 0 -0.06482 -0.020738 -0.060322 -0.038594 -0.031823 -0.083849 -1.4006 0 0 0 0 0 0 0 0 0 0 0 0 0 0 0 0 0 0 0 -0.078155 0 0 0 0 0 0
5.0781 0.0014845 0.0013993 -0.068696 -0.079633 0 -0.087435 -0.045703 -0.068059 -0.074421 -0.056004 -0.002857 -1.4233 0 0 0 0 0 0 0 0 0 0 0 0 0 0 0 0 0 0 0 -0.054882 0 0 0 0 0 0
5.082 0.010875 0.013913 -0.027645 -0.05802 0 -0.062086 -0.052586 -0.042634 -0.08684 -0.063656 0.025902 -1.4452 0 0 0 0 0 0 0 0 0 0 0 0 0 0 0 0 0 0 0 -0.040391 0 0 0 0 0 0
5.0859 0.011413 0.017495 0.035811 0.0075638 0 -0.00068983 -0.030041 0.0018636 -0.057788 -0.040974 -0.0061998 -1.456 0 0 0 0 0 0 0 0 0 0 0 0 0 0 0 0 0 0 0 -0.035112 0 0 0 0 0 0
5.0898 0.0043216 0.011003 0.083606 0.080124 0 0.063637 0.011029 0.041404 0.0026735 0.0062195 -0.058111 -1.458 0 0 0 0 0 0 0 0 0 0 0 0 0 0 0 0 0 0 0 -0.027328 0 0 0 0 0 0
5.0938 -0.0056035 -0.0013759 0.088704 0.11395 0 0.097141 0.045011 0.059077 0.063263 0.053308 -0.069805 -1.4604 0 0 0 0 0 0 0 0 0 0 0 0 0 0 0 0 0 0 0 -0.0018735 0 0 0 0 0 0
5.0977 -0.014235 -0.014055 0.047791 0.083022 0 0.082695 0.051526 0.052142 0.094798 0.073094 -0.0076322 -1.469 0 0 0 0 0 0 0 0 0 0 0 0 0 0 0 0 0 0 0 0.047119 0 0 0 0 0 0
5.1016 -0.020693 -0.023947 -0.019242 -0.0010387 0 0.026862 0.030089 0.028264 0.089221 0.055839 0.10841 -1.4824 0 0 0 0 0 0 0 0 0 0 0 0 0 0 0 0 0 0 0 0.10754 0 0 0 0 0 0
5.1055 -0.02649 -0.031216 -0.078862 -0.093088 0 -0.043778 -0.0025472 -0.00088875 0.059584 0.016633 0.21511 -1.4961 0 0 0 0 0 0 0 0 0 0 0 0 0 0 0 0 0 0 0 0.15208 0 0 0 0 0 0
5.1094 -0.03277 -0.037093 -0.10004 -0.14066 0 -0.095476 -0.027679 -0.023057 0.025268 -0.016717 0.24705 -1.5083 0 0 0 0 0 0 0 0 0 0 0 0 0 0 0 0 0 0 0 0.15341 0 0 0 0 0 0
5.1133 -0.038553 -0.041569 -0.072934 -0.11785 0 -0.10554 -0.037364 -0.027942 -0.0014026 -0.025543 0.17973 -1.52 0 0 0 0 0 0 0 0 0 0 0 0 0 0 0 0 0 0 0 0.10346 0 0 0 0 0 0
5.1172 -0.041418 -0.043206 -0.018972 -0.044337 0 -0.076852 -0.034868 -0.012676 -0.017007 -0.01358 0.045845 -1.5335 0 0 0 0 0 0 0 0 0 0 0 0 0 0 0 0 0 0 0 0.022514 0 0 0 0 0 0
5.1211 -0.039567 -0.04075 0.020256 0.026355 0 -0.037094 -0.026832 0.01257 -0.021801 -0.001044 -0.085397 -1.5516 0 0 0 0 0 0 0 0 0 0 0 0 0 0 0 0 0 0 0 -0.050852 0 0 0 0 0 0
5.125 -0.033163 -0.034452 0.013242 0.044087 0 -0.019045 -0.017816 0.026866 -0.01774 -0.0058325 -0.15166 -1.5799 0 0 0 0 0 0 0 0 0 0 0 0 0 0 0 0 0 0 0 -0.084472 0 0 0 0 0 0
5.1289 -0.024011 -0.025785 -0.034145 -0.0011169 0 -0.03414 -0.011546 0.011807 -0.011943 -0.028767 -0.13504 -1.6244 0 0 0 0 0 0 0 0 0 0 0 0 0 0 0 0 0 0 0 -0.074573 0 0 0 0 0 0
5.1328 -0.014364 -0.016276 -0.080157 -0.070955 0 -0.061021 -0.013371 -0.032922 -0.017503 -0.054823 -0.070362 -1.6845 0 0 0 0 0 0 0 0 0 0 0 0 0 0 0 0 0 0 0 -0.047997 0 0 0 0 0 0
5.1367 -0.0061464 -0.0070434 -0.080623 -0.10704 0 -0.061666 -0.027354 -0.085931 -0.045024 -0.067363 -0.019832 -1.7483 0 0 0 0 0 0 0 0 0 0 0 0 0 0 0 0 0 0 0 -0.041885 0 0 0 0 0 0
5.1406 -0.00096507 0.00051916 -0.027276 -0.074757 0 -0.014562 -0.049949 -0.11797 -0.090441 -0.061799 -0.030801 -1.8001 0 0 0 0 0 0 0 0 0 0 0 0 0 0 0 0 0 0 0 -0.075536 0 0 0 0 0 0
5.1445 -0.00019793 0.0041537 0.043487 0.010416 0 0.062405 -0.068898 -0.11297 -0.13254 -0.047585 -0.10405 -1.8342 0 0 0 0 0 0 0 0 0 0 0 0 0 0 0 0 0 0 0 -0.13545 0 0 0 0 0 0
5.1484 -0.0044106 0.0016668 0.080171 0.093328 0 0.12029 -0.071601 -0.078764 -0.14629 -0.03894 -0.19316 -1.8632 0 0 0 0 0 0 0 0 0 0 0 0 0 0 0 0 0 0 0 -0.18441 0 0 0 0 0 0
5.1523 -0.012313 -0.0068667 0.05776 0.1175 0 0.1139 -0.056106 -0.039139 -0.12195 -0.04351 -0.23559 -1.9087 0 0 0 0 0 0 0 0 0 0 0 0 0 0 0 0 0 0 0 -0.18734 0 0 0 0 0 0
5.1563 -0.020288 -0.017608 -0.0050653 0.062981 0 0.036027 -0.033223 -0.015282 -0.072799 -0.057581 -0.19516 -1.9813 0 0 0 0 0 0 0 0 0 0 0 0 0 0 0 0 0 0 0 -0.13505 0 0 0 0 0 0
5.1602 -0.023388 -0.02405 -0.065012 -0.041326 0 -0.075372 -0.01652 -0.012436 -0.02411 -0.069314 -0.087482 -2.0698 0 0 0 0 0 0 0 0 0 0 0 0 0 0 0 0 0 0 0 -0.050059 0 0 0 0 0 0
5.1641 -0.017653 -0.020554 -0.088085 -0.13574 0 -0.16091 -0.0098058 -0.020574 0.0061816 -0.065907 0.029125 -2.1511 0 0 0 0 0 0 0 0 0 0 0 0 0 0 0 0 0 0 0 0.027908 0 0 0 0 0 0
5.168 -0.0025289 -0.0059697 -0.067666 -0.16411 0 -0.17528 -0.0047538 -0.024548 0.017899 -0.040272 0.091624 -2.2109 0 0 0 0 0 0 0 0 0 0 0 0 0 0 0 0 0 0 0 0.066022 0 0 0 0 0 0
5.1719 0.018227 0.015325 -0.017407 -0.10414 0 -0.11016 0.0091188 -0.01349 0.023022 0.0049146 0.073971 -2.2553 0 0 0 0 0 0 0 0 0 0 0 0 0 0 0 0 0 0 0 0.05704 0 0 0 0 0 0
5.1758 0.038022 0.035826 0.044432 0.02067 0 0.0059425 0.032863 0.015557 0.032648 0.056909 0.0048897 -2.3015 0 0 0 0 0 0 0 0 0 0 0 0 0 0 0 0 0 0 0 0.02265 0 0 0 0 0 0
5.1797 0.050717 0.049082 0.10018 0.15159 0 0.12461 0.056972 0.057445 0.049849 0.097657 -0.050005 -2.3598 0 0 0 0 0 0 0 0 0 0 0 0 0 0 0 0 0 0 0 0.00049542 0 0 0 0 0 0
5.1836 0.053801 0.052816 0.12871 0.22355 0 0.1991 0.071245 0.099423 0.072413 0.11308 -0.030413 -2.4244 0 0 0 0 0 0 0 0 0 0 0 0 0 0 0 0 0 0 0 0.022002 0 0 0 0 0 0
5.1875 0.049299 0.049127 0.10929 0.20009 0 0.20265 0.074517 0.12445 0.098068 0.1021 0.078567 -2.4816 0 0 0 0 0 0 0 0 0 0 0 0 0 0 0 0 0 0 0 0.092564 0 0 0 0 0 0
5.1914 0.041738 0.042108 0.040266 0.096282 0 0.13999 0.073937 0.12029 0.12428 0.078253 0.23335 -2.5232 0 0 0 0 0 0 0 0 0 0 0 0 0 0 0 0 0 0 0 0.18535 0 0 0 0 0 0
5.1953 0.034706 0.034937 -0.044839 -0.026758 0 0.047059 0.07544 0.090405 0.14423 0.060929 0.35454 -2.55 0 0 0 0 0 0 0 0 0 0 0 0 0 0 0 0 0 0 0 0.25402 0 0 0 0 0 0
5.1992 0.028749 0.028527 -0.089567 -0.097569 0 -0.025881 0.076624 0.055806 0.14713 0.061594 0.37292 -2.566 0 0 0 0 0 0 0 0 0 0 0 0 0 0 0 0 0 0 0 0.25914 0 0 0 0 0 0
5.2031 0.022288 0.022318 -0.056278 -0.080185 0 -0.043868 0.070066 0.041541 0.12638 0.075617 0.27213 -2.5716 0 0 0 0 0 0 0 0 0 0 0 0 0 0 0 0 0 0 0 0.19318 0 0 0 0 0 0
5.207 0.014507 0.016075 0.036014 0.0015296 0 -0.011624 0.053046 0.056006 0.088139 0.086394 0.10134 -2.5669 0 0 0 0 0 0 0 0 0 0 0 0 0 0 0 0 0 0 0 0.087355 0 0 0 0 0 0
5.2109 0.0073218 0.01091 0.11746 0.081117 0 0.028579 0.032419 0.081586 0.04968 0.078335 -0.052077 -2.5585 0 0 0 0 0 0 0 0 0 0 0 0 0 0 0 0 0 0 0 -0.006074 0 0 0 0 0 0
5.2148 0.0042976 0.0086454 0.12087 0.098171 0 0.029761 0.018748 0.087757 0.026497 0.048259 -0.1152 -2.5582 0 0 0 0 0 0 0 0 0 0 0 0 0 0 0 0 0 0 0 -0.04606 0 0 0 0 0 0
5.2188 0.0073535 0.010116 0.040161 0.042751 0 -0.019083 0.015755 0.057197 0.019497 0.0069817 -0.07471 -2.5722 0 0 0 0 0 0 0 0 0 0 0 0 0 0 0 0 0 0 0 -0.028121 0 0 0 0 0 0
5.2227 0.014354 0.013958 -0.060099 -0.038518 0 -0.079171 0.016356 0.0015475 0.015017 -0.028446 0.016155 -2.5937 0 0 0 0 0 0 0 0 0 0 0 0 0 0 0 0 0 0 0 0.014703 0 0 0 0 0 0
5.2266 0.020079 0.017039 -0.097052 -0.079439 0 -0.090905 0.0095684 -0.048271 -0.001842 -0.044934 0.075022 -2.6085 0 0 0 0 0 0 0 0 0 0 0 0 0 0 0 0 0 0 0 0.035944 0 0 0 0 0 0
5.2305 0.020005 0.016377 -0.040401 -0.045521 0 -0.024909 -0.0088146 -0.068538 -0.033336 -0.039688 0.047291 -2.6095 0 0 0 0 0 0 0 0 0 0 0 0 0 0 0 0 0 0 0 0.007751 0 0 0 0 0 0
5.2344 0.013715 0.011203 0.060909 0.039841 0 0.087563 -0.032497 -0.061309 -0.067765 -0.021084 -0.057346 -2.6042 0 0 0 0 0 0 0 0 0 0 0 0 0 0 0 0 0 0 0 -0.061364 0 0 0 0 0 0
5.2383 0.0050965 0.0036552 0.12052 0.11312 0 0.17277 -0.050932 -0.048385 -0.090891 -0.0051571 -0.17451 -2.6054 0 0 0 0 0 0 0 0 0 0 0 0 0 0 0 0 0 0 0 -0.13437 0 0 0 0 0 0
5.2422 -0.00073927 -0.0024995 0.088131 0.11742 0 0.16863 -0.058385 -0.048166 -0.097781 -0.0082877 -0.23291 -2.6156 0 0 0 0 0 0 0 0 0 0 0 0 0 0 0 0 0 0 0 -0.17207 0 0 0 0 0 0
5.2461 -0.0011607 -0.0043415 -0.0095609 0.043069 0 0.071485 -0.056654 -0.058788 -0.093649 -0.037005 -0.20466 -2.6232 0 0 0 0 0 0 0 0 0 0 0 0 0 0 0 0 0 0 0 -0.15873 0 0 0 0 0 0
5.25 0.0024776 -0.0017844 -0.094164 -0.065852 0 -0.061373 -0.049999 -0.063049 -0.084811 -0.079852 -0.12159 -2.6156 0 0 0 0 0 0 0 0 0 0 0 0 0 0 0 0 0 0 0 -0.11005 0 0 0 0 0 0
5.2539 0.0062851 0.0023753 -0.10181 -0.1414 0 -0.15341 -0.039219 -0.047927 -0.071023 -0.10949 -0.047648 -2.5949 0 0 0 0 0 0 0 0 0 0 0 0 0 0 0 0 0 0 0 -0.059514 0 0 0 0 0 0
5.2578 0.006732 0.0044913 -0.032266 -0.13602 0 -0.16002 -0.021978 -0.017878 -0.047696 -0.098662 -0.029428 -2.5777 0 0 0 0 0 0 0 0 0 0 0 0 0 0 0 0 0 0 0 -0.033959 0 0 0 0 0 0
5.2617 0.0028353 0.0027643 0.057172 -0.052416 0 -0.091511 0.0013922 0.010506 -0.014498 -0.04157 -0.06168 -2.5774 0 0 0 0 0 0 0 0 0 0 0 0 0 0 0 0 0 0 0 -0.035164 0 0 0 0 0 0
5.2656 -0.0035383 -0.0014623 0.10134 0.05867 0 0.0030618 0.023976 0.024763 0.020454 0.036656 -0.092032 -2.5901 0 0 0 0 0 0 0 0 0 0 0 0 0 0 0 0 0 0 0 -0.039638 0 0 0 0 0 0
5.2695 -0.0090525 -0.0049071 0.075416 0.13026 0 0.07207 0.035853 0.02608 0.046344 0.093881 -0.060879 -2.5985 0 0 0 0 0 0 0 0 0 0 0 0 0 0 0 0 0 0 0 -0.016692 0 0 0 0 0 0
5.2734 -0.010953 -0.005132 0.0058239 0.12094 0 0.089612 0.032495 0.023909 0.059249 0.10075 0.051823 -2.5919 0 0 0 0 0 0 0 0 0 0 0 0 0 0 0 0 0 0 0 0.047124 0 0 0 0 0 0
5.2773 -0.0086308 -0.0025356 -0.056478 0.040872 0 0.061972 0.019656 0.024339 0.064779 0.062992 0.20567 -2.5782 0 0 0 0 0 0 0 0 0 0 0 0 0 0 0 0 0 0 0 0.13397 0 0 0 0 0 0
5.2813 -0.003809 0.00023559 -0.073153 -0.054983 0 0.01637 0.0094383 0.02609 0.070625 0.016624 0.32054 -2.5761 0 0 0 0 0 0 0 0 0 0 0 0 0 0 0 0 0 0 0 0.20209 0 0 0 0 0 0
5.2852 0.00082665 0.0009594 -0.039467 -0.10348 0 -0.016758 0.01081 0.026976 0.077266 -0.0010359 0.32709 -2.5941 0 0 0 0 0 0 0 0 0 0 0 0 0 0 0 0 0 0 0 0.21176 0 0 0 0 0 0
5.2891 0.0036575 6.9916e-05 0.018705 -0.076198 0 -0.019875 0.023094 0.030467 0.077375 0.019495 0.21414 -2.6196 0 0 0 0 0 0 0 0 0 0 0 0 0 0 0 0 0 0 0 0.15315 0 0 0 0 0 0
5.293 0.0052 0.00021384 0.063544 0.0015654 0 0.0021084 0.037791 0.042304 0.064881 0.05492 0.040127 -2.6305 0 0 0 0 0 0 0 0 0 0 0 0 0 0 0 0 0 0 0 0.056022 0 0 0 0 0 0
5.2969 0.007158 0.0034206 0.067496 0.070317 0 0.024267 0.046016 0.06035 0.043545 0.07108 -0.10163 -2.6161 0 0 0 0 0 0 0 0 0 0 0 0 0 0 0 0 0 0 0 -0.027511 0 0 0 0 0 0
5.3008 0.010186 0.0086034 0.029285 0.080945 0 0.018863 0.044215 0.070811 0.024898 0.051293 -0.14183 -2.5872 0 0 0 0 0 0 0 0 0 0 0 0 0 0 0 0 0 0 0 -0.056646 0 0 0 0 0 0
5.3047 0.01255 0.011973 -0.02438 0.030629 0 -0.020777 0.033801 0.058195 0.016758 0.0071533 -0.078186 -2.5655 0 0 0 0 0 0 0 0 0 0 0 0 0 0 0 0 0 0 0 -0.028371 0 0 0 0 0 0
5.3086 0.011312 0.010222 -0.055492 -0.037489 0 -0.06862 0.017138 0.020595 0.014297 -0.034315 0.027486 -2.5641 0 0 0 0 0 0 0 0 0 0 0 0 0 0 0 0 0 0 0 0.022482 0 0 0 0 0 0
5.3125 0.0052655 0.0036108 -0.042423 -0.069777 0 -0.081338 -0.0045222 -0.025853 0.0038364 -0.05255 0.094749 -2.5797 0 0 0 0 0 0 0 0 0 0 0 0 0 0 0 0 0 0 0 0.049289 0 0 0 0 0 0
5.3164 -0.0031377 -0.0038935 0.0016609 -0.04361 0 -0.033749 -0.028969 -0.059416 -0.023428 -0.045338 0.078412 -2.5986 0 0 0 0 0 0 0 0 0 0 0 0 0 0 0 0 0 0 0 0.026035 0 0 0 0 0 0
5.3203 -0.0089965 -0.0075552 0.038141 0.017841 0 0.054326 -0.050275 -0.070505 -0.061172 -0.024665 -0.0074839 -2.6106 0 0 0 0 0 0 0 0 0 0 0 0 0 0 0 0 0 0 0 -0.037474 0 0 0 0 0 0
5.3242 -0.0085348 -0.0052036 0.036378 0.06691 0 0.12627 -0.06014 -0.067035 -0.091581 -0.0054045 -0.10862 -2.6136 0 0 0 0 0 0 0 0 0 0 0 0 0 0 0 0 0 0 0 -0.10649 0 0 0 0 0 0
5.3281 -0.0019105 0.0018047 0.0025312 0.068909 0 0.12982 -0.053499 -0.062505 -0.099668 0.0021155 -0.17247 -2.6109 0 0 0 0 0 0 0 0 0 0 0 0 0 0 0 0 0 0 0 -0.14711 0 0 0 0 0 0
5.332 0.0072306 0.010306 -0.025357 0.025566 0 0.058392 -0.033236 -0.060059 -0.084672 -0.0064343 -0.1801 -2.6064 0 0 0 0 0 0 0 0 0 0 0 0 0 0 0 0 0 0 0 -0.14661 0 0 0 0 0 0
5.3359 0.014853 0.017642 -0.014614 -0.030569 0 -0.042513 -0.0088834 -0.04981 -0.05843 -0.028794 -0.14801 -2.6035 0 0 0 0 0 0 0 0 0 0 0 0 0 0 0 0 0 0 0 -0.1157 0 0 0 0 0 0
5.3398 0.019259 0.022495 0.027813 -0.06148 0 -0.10949 0.010035 -0.022115 -0.033733 -0.054208 -0.1065 -2.606 0 0 0 0 0 0 0 0 0 0 0 0 0 0 0 0 0 0 0 -0.075566 0 0 0 0 0 0
5.3438 0.021096 0.024209 0.060206 -0.047625 0 -0.10645 0.01994 0.017956 -0.014801 -0.065075 -0.075528 -2.6153 0 0 0 0 0 0 0 0 0 0 0 0 0 0 0 0 0 0 0 -0.042358 0 0 0 0 0 0
5.3477 0.02128 0.022208 0.04819 0.0037397 0 -0.044432 0.02323 0.05119 0.0018861 -0.046731 -0.054441 -2.6263 0 0 0 0 0 0 0 0 0 0 0 0 0 0 0 0 0 0 0 -0.019307 0 0 0 0 0 0
5.3516 0.019481 0.016554 0.0022212 0.065475 0 0.035105 0.023469 0.060155 0.019761 -0.00035799 -0.027442 -2.6284 0 0 0 0 0 0 0 0 0 0 0 0 0 0 0 0 0 0 0 0.0015031 0 0 0 0 0 0
5.3555 0.014897 0.0088981 -0.030244 0.10469 0 0.092699 0.021639 0.044558 0.03731 0.053542 0.022945 -2.6134 0 0 0 0 0 0 0 0 0 0 0 0 0 0 0 0 0 0 0 0.031752 0 0 0 0 0 0
5.3594 0.0081988 0.0022507 -0.013225 0.09789 0 0.11064 0.017497 0.020953 0.051082 0.08799 0.10214 -2.5828 0 0 0 0 0 0 0 0 0 0 0 0 0 0 0 0 0 0 0 0.078173 0 0 0 0 0 0
5.3633 0.0020858 -0.00084389 0.037604 0.043765 0 0.091019 0.01357 0.0080509 0.061502 0.089923 0.19465 -2.5473 0 0 0 0 0 0 0 0 0 0 0 0 0 0 0 0 0 0 0 0.13554 0 0 0 0 0 0
5.3672 -0.00063334 -0.00023898 0.067106 -0.031828 0 0.045197 0.015724 0.012857 0.073162 0.069936 0.26532 -2.5164 0 0 0 0 0 0 0 0 0 0 0 0 0 0 0 0 0 0 0 0.18499 0 0 0 0 0 0
5.3711 0.00030451 0.0016428 0.036559 -0.085932 0 -0.010691 0.027951 0.02992 0.088304 0.051502 0.27475 -2.4902 0 0 0 0 0 0 0 0 0 0 0 0 0 0 0 0 0 0 0 0.20155 0 0 0 0 0 0
5.375 0.0020579 0.0017333 -0.032961 -0.083871 0 -0.055501 0.04622 0.050684 0.10109 0.049148 0.20514 -2.4625 0 0 0 0 0 0 0 0 0 0 0 0 0 0 0 0 0 0 0 0.16977 0 0 0 0 0 0
5.3789 0.0011333 -0.0012289 -0.076739 -0.025617 0 -0.069584 0.058707 0.06999 0.10036 0.056066 0.080326 -2.4312 0 0 0 0 0 0 0 0 0 0 0 0 0 0 0 0 0 0 0 0.098159 0 0 0 0 0 0
5.3828 -0.0032307 -0.0056671 -0.049622 0.048735 0 -0.049683 0.054026 0.083005 0.079309 0.05258 -0.039385 -2.4033 0 0 0 0 0 0 0 0 0 0 0 0 0 0 0 0 0 0 0 0.019229 0 0 0 0 0 0
5.3867 -0.0078901 -0.008194 0.026276 0.084543 0 -0.016806 0.030683 0.07984 0.042544 0.026643 -0.091824 -2.3885 0 0 0 0 0 0 0 0 0 0 0 0 0 0 0 0 0 0 0 -0.029401 0 0 0 0 0 0
5.3906 -0.0080438 -0.0057683 0.079398 0.053812 0 -0.0017437 -0.00098898 0.049471 0.0028527 -0.013651 -0.05646 -2.3869 0 0 0 0 0 0 0 0 0 0 0 0 0 0 0 0 0 0 0 -0.03157 0 0 0 0 0 0
5.3945 -0.0010749 0.0024555 0.057438 -0.02042 0 -0.015489 -0.026389 -0.0069641 -0.028961 -0.046747 0.026534 -2.3856 0 0 0 0 0 0 0 0 0 0 0 0 0 0 0 0 0 0 0 -0.0057906 0 0 0 0 0 0
5.3984 0.011187 0.014474 -0.019834 -0.078897 0 -0.033335 -0.036757 -0.067769 -0.050854 -0.055869 0.080537 -2.3696 0 0 0 0 0 0 0 0 0 0 0 0 0 0 0 0 0 0 0 0.0077651 0 0 0 0 0 0
5.4023 0.023525 0.026152 -0.076482 -0.071153 0 -0.014328 -0.033149 -0.10075 -0.066562 -0.041356 0.046014 -2.336 0 0 0 0 0 0 0 0 0 0 0 0 0 0 0 0 0 0 0 -0.021572 0 0 0 0 0 0
5.4063 0.030713 0.033039 -0.051242 0.0044652 0 0.056336 -0.022373 -0.087542 -0.07748 -0.017557 -0.075181 -2.2966 0 0 0 0 0 0 0 0 0 0 0 0 0 0 0 0 0 0 0 -0.089821 0 0 0 0 0 0
5.4102 0.03058 0.032568 0.043883 0.098043 0 0.14205 -0.010695 -0.040927 -0.079447 -0.00026191 -0.218 -2.2667 0 0 0 0 0 0 0 0 0 0 0 0 0 0 0 0 0 0 0 -0.15957 0 0 0 0 0 0
5.4141 0.024658 0.025455 0.13228 0.14475 0 0.17625 -0.0016809 0.0029401 -0.068334 0.0026857 -0.29676 -2.249 0 0 0 0 0 0 0 0 0 0 0 0 0 0 0 0 0 0 0 -0.18673 0 0 0 0 0 0
5.418 0.016372 0.015172 0.13961 0.11175 0 0.11721 0.0018725 0.013171 -0.047621 -0.0081427 -0.26164 -2.2315 0 0 0 0 0 0 0 0 0 0 0 0 0 0 0 0 0 0 0 -0.15173 0 0 0 0 0 0
5.4219 0.0084715 0.005591 0.056999 0.019827 0 -0.011505 -0.0028769 -0.011031 -0.028084 -0.027475 -0.12999 -2.1982 0 0 0 0 0 0 0 0 0 0 0 0 0 0 0 0 0 0 0 -0.07176 0 0 0 0 0 0
5.4258 0.0016683 -0.0014826 -0.054132 -0.073973 0 -0.13328 -0.015503 -0.041481 -0.018316 -0.04684 0.026886 -2.1446 0 0 0 0 0 0 0 0 0 0 0 0 0 0 0 0 0 0 0 0.013079 0 0 0 0 0 0
5.4297 -0.0046787 -0.0067585 -0.11503 -0.11645 0 -0.17516 -0.028671 -0.046491 -0.015577 -0.054508 0.13024 -2.0808 0 0 0 0 0 0 0 0 0 0 0 0 0 0 0 0 0 0 0 0.066858 0 0 0 0 0 0
5.4336 -0.010707 -0.011495 -0.090798 -0.091203 0 -0.1211 -0.030499 -0.017221 -0.0073562 -0.039475 0.14177 -2.0224 0 0 0 0 0 0 0 0 0 0 0 0 0 0 0 0 0 0 0 0.078157 0 0 0 0 0 0
5.4375 -0.014805 -0.0151 -0.010438 -0.02396 0 -0.018085 -0.013496 0.027832 0.016642 -0.00040284 0.083081 -1.978 0 0 0 0 0 0 0 0 0 0 0 0 0 0 0 0 0 0 0 0.061842 0 0 0 0 0 0
5.4414 -0.014285 -0.014919 0.062839 0.038827 0 0.065374 0.017552 0.061352 0.053376 0.048479 0.016544 -1.945 0 0 0 0 0 0 0 0 0 0 0 0 0 0 0 0 0 0 0 0.044954 0 0 0 0 0 0
5.4453 -0.0076515 -0.0087545 0.08015 0.061002 0 0.089689 0.047237 0.069445 0.087179 0.083461 0.0015668 -1.9153 0 0 0 0 0 0 0 0 0 0 0 0 0 0 0 0 0 0 0 0.048203 0 0 0 0 0 0
5.4492 0.0033859 0.0022394 0.036901 0.037715 0 0.063141 0.060689 0.058169 0.10178 0.087719 0.055023 -1.8827 0 0 0 0 0 0 0 0 0 0 0 0 0 0 0 0 0 0 0 0.074035 0 0 0 0 0 0
5.4531 0.014119 0.013305 -0.030975 -0.0047101 0 0.022158 0.054603 0.042557 0.09241 0.064485 0.14139 -1.8461 0 0 0 0 0 0 0 0 0 0 0 0 0 0 0 0 0 0 0 0.10644 0 0 0 0 0 0
5.457 0.019544 0.019121 -0.074602 -0.028542 0 -0.0019492 0.038199 0.03231 0.067512 0.034226 0.19882 -1.8071 0 0 0 0 0 0 0 0 0 0 0 0 0 0 0 0 0 0 0 0.1215 0 0 0 0 0 0
5.4609 0.017698 0.017611 -0.063674 -0.011559 0 -0.0012224 0.023858 0.02757 0.040237 0.017331 0.18309 -1.7669 0 0 0 0 0 0 0 0 0 0 0 0 0 0 0 0 0 0 0 0.10292 0 0 0 0 0 0
5.4648 0.011028 0.011215 -0.005168 0.036163 0 0.013023 0.016918 0.024652 0.018971 0.017766 0.09835 -1.7267 0 0 0 0 0 0 0 0 0 0 0 0 0 0 0 0 0 0 0 0.053671 0 0 0 0 0 0
5.4688 0.0045862 0.0047204 0.060255 0.077932 0 0.024006 0.013955 0.021751 0.0049004 0.022399 -0.0071459 -1.6885 0 0 0 0 0 0 0 0 0 0 0 0 0 0 0 0 0 0 0 -0.0041496 0 0 0 0 0 0
5.4727 0.0024477 0.0017406 0.08428 0.076584 0 0.019639 0.0094747 0.018175 -0.0039722 0.015648 -0.076728 -1.6547 0 0 0 0 0 0 0 0 0 0 0 0 0 0 0 0 0 0 0 -0.042999 0 0 0 0 0 0
5.4766 0.0050871 0.0027871 0.046093 0.023536 0 -0.0029583 0.0026423 0.01092 -0.0090153 -0.0051806 -0.08511 -1.6242 0 0 0 0 0 0 0 0 0 0 0 0 0 0 0 0 0 0 0 -0.048661 0 0 0 0 0 0
5.4805 0.0096055 0.0059589 -0.027836 -0.051352 0 -0.034817 -0.0029951 -0.0040601 -0.011481 -0.028006 -0.052582 -1.5911 0 0 0 0 0 0 0 0 0 0 0 0 0 0 0 0 0 0 0 -0.030388 0 0 0 0 0 0
5.4844 0.012309 0.0089206 -0.07898 -0.098531 0 -0.055806 -0.0052085 -0.025729 -0.014826 -0.037889 -0.024488 -1.5475 0 0 0 0 0 0 0 0 0 0 0 0 0 0 0 0 0 0 0 -0.013684 0 0 0 0 0 0
5.4883 0.011423 0.010293 -0.061258 -0.083712 0 -0.044568 -0.0066841 -0.044928 -0.023827 -0.030405 -0.033857 -1.4905 0 0 0 0 0 0 0 0 0 0 0 0 0 0 0 0 0 0 0 -0.020364 0 0 0 0 0 0
5.4922 0.0079749 0.0098499 0.018674 -0.013171 0 0.0037028 -0.012056 -0.050419 -0.03987 -0.014491 -0.076748 -1.4269 0 0 0 0 0 0 0 0 0 0 0 0 0 0 0 0 0 0 0 -0.051286 0 0 0 0 0 0
5.4961 0.0045775 0.0081635 0.10145 0.069761 0 0.065944 -0.021874 -0.039389 -0.057347 -0.0039748 -0.11785 -1.3689 0 0 0 0 0 0 0 0 0 0 0 0 0 0 0 0 0 0 0 -0.085547 0 0 0 0 0 0
5.5 0.0033984 0.0063184 0.12024 0.1142 0 0.10155 -0.030584 -0.021164 -0.065982 -0.0067059 -0.11967 -1.3249 0 0 0 0 0 0 0 0 0 0 0 0 0 0 0 0 0 0 0 -0.096732 0 0 0 0 0 0
5.5039 0.0048275 0.005518 0.05578 0.09528 0 0.08184 -0.031003 -0.0089656 -0.058005 -0.019947 -0.071818 -1.2908 0 0 0 0 0 0 0 0 0 0 0 0 0 0 0 0 0 0 0 -0.073163 0 0 0 0 0 0
5.5078 0.0074808 0.0063099 -0.045887 0.028322 0 0.015427 -0.020598 -0.0074513 -0.034003 -0.03332 0.0009369 -1.2518 0 0 0 0 0 0 0 0 0 0 0 0 0 0 0 0 0 0 0 -0.026473 0 0 0 0 0 0
5.5117 0.0091943 0.0078771 -0.10974 -0.043938 0 -0.054606 -0.003243 -0.0089888 -0.0024825 -0.035131 0.056053 -1.1943 0 0 0 0 0 0 0 0 0 0 0 0 0 0 0 0 0 0 0 0.017276 0 0 0 0 0 0
5.5156 0.0082523 0.0082808 -0.092039 -0.07985 0 -0.082413 0.014551 -0.0026735 0.025911 -0.018359 0.06287 -1.1181 0 0 0 0 0 0 0 0 0 0 0 0 0 0 0 0 0 0 0 0.036285 0 0 0 0 0 0
5.5195 0.004218 0.0057935 -0.013798 -0.063418 0 -0.054155 0.028218 0.013515 0.04425 0.014863 0.024153 -1.0385 0 0 0 0 0 0 0 0 0 0 0 0 0 0 0 0 0 0 0 0.027627 0 0 0 0 0 0
5.5234 -0.0019478 0.00025025 0.059154 -0.011043 0 0.0034307 0.035979 0.030313 0.051213 0.051684 -0.02441 -0.97384 0 0 0 0 0 0 0 0 0 0 0 0 0 0 0 0 0 0 0 0.0082636 0 0 0 0 0 0
5.5273 -0.0084442 -0.0068179 0.070429 0.041 0 0.046472 0.036696 0.036689 0.049374 0.072924 -0.036744 -0.9298 0 0 0 0 0 0 0 0 0 0 0 0 0 0 0 0 0 0 0 0.0029067 0 0 0 0 0 0
5.5313 -0.013481 -0.013272 0.015522 0.059323 0 0.047617 0.029036 0.030624 0.042758 0.064229 0.012668 -0.89408 0 0 0 0 0 0 0 0 0 0 0 0 0 0 0 0 0 0 0 0.02714 0 0 0 0 0 0
5.5352 -0.015867 -0.01744 -0.059751 0.033289 0 0.012178 0.013955 0.019789 0.03536 0.027956 0.10881 -0.84826 0 0 0 0 0 0 0 0 0 0 0 0 0 0 0 0 0 0 0 0.076108 0 0 0 0 0 0
5.5391 -0.015037 -0.01822 -0.098434 -0.018945 0 -0.032101 -0.0026644 0.012435 0.030081 -0.014667 0.20089 -0.78601 0 0 0 0 0 0 0 0 0 0 0 0 0 0 0 0 0 0 0 0.12539 0 0 0 0 0 0
5.543 -0.01079 -0.014661 -0.074471 -0.061916 0 -0.057575 -0.011787 0.0094878 0.027431 -0.036256 0.23085 -0.72006 0 0 0 0 0 0 0 0 0 0 0 0 0 0 0 0 0 0 0 0.14407 0 0 0 0 0 0
5.5469 -0.003293 -0.0062424 -0.0061579 -0.065593 0 -0.051961 -0.0074899 0.0063439 0.024933 -0.023186 0.16883 -0.67011 0 0 0 0 0 0 0 0 0 0 0 0 0 0 0 0 0 0 0 0.11312 0 0 0 0 0 0
5.5508 0.0064812 0.0059599 0.063445 -0.02533 0 -0.019491 0.007603 0.00089571 0.018625 0.013296 0.033499 -0.64256 0 0 0 0 0 0 0 0 0 0 0 0 0 0 0 0 0 0 0 0.038532 0 0 0 0 0 0
5.5547 0.016484 0.018658 0.09862 0.034612 0 0.025171 0.023218 -0.0029895 0.0061598 0.044989 -0.11616 -0.62217 0 0 0 0 0 0 0 0 0 0 0 0 0 0 0 0 0 0 0 -0.049629 0 0 0 0 0 0
5.5586 0.02422 0.027715 0.090831 0.077221 0 0.062634 0.02852 -0.0011549 -0.011039 0.047888 -0.21278 -0.58471 0 0 0 0 0 0 0 0 0 0 0 0 0 0 0 0 0 0 0 -0.11301 0 0 0 0 0 0
5.5625 0.028182 0.030924 0.056213 0.077797 0 0.074639 0.019631 0.0033727 -0.028498 0.0193 -0.21693 -0.51892 0 0 0 0 0 0 0 0 0 0 0 0 0 0 0 0 0 0 0 -0.12657 0 0 0 0 0 0
5.5664 0.02888 0.029662 0.018778 0.040354 0 0.05363 0.0017084 0.0016743 -0.041423 -0.022267 -0.13688 -0.43644 0 0 0 0 0 0 0 0 0 0 0 0 0 0 0 0 0 0 0 -0.092492 0 0 0 0 0 0
5.5703 0.028236 0.02749 -0.0052116 -0.0059957 0 0.011996 -0.015208 -0.010624 -0.046752 -0.052204 -0.02189 -0.35998 0 0 0 0 0 0 0 0 0 0 0 0 0 0 0 0 0 0 0 -0.037389 0 0 0 0 0 0
5.5742 0.02755 0.026646 -0.01207 -0.027552 0 -0.020324 -0.022537 -0.025341 -0.043158 -0.055898 0.065814 -0.30209 0 0 0 0 0 0 0 0 0 0 0 0 0 0 0 0 0 0 0 0.0051095 0 0 0 0 0 0
5.5781 0.025821 0.025723 -0.006171 -0.0088778 0 -0.015194 -0.017229 -0.026926 -0.030272 -0.034177 0.085029 -0.25507 0 0 0 0 0 0 0 0 0 0 0 0 0 0 0 0 0 0 0 0.015046 0 0 0 0 0 0
5.582 0.020282 0.02092 0.0059513 0.03691 0 0.029109 -0.0021728 -0.0076045 -0.0090932 0.0017263 0.037898 -0.20093 0 0 0 0 0 0 0 0 0 0 0 0 0 0 0 0 0 0 0 -0.0029259 0 0 0 0 0 0
5.5859 0.0090822 0.0098625 0.017168 0.076153 0 0.080139 0.015774 0.022725 0.016567 0.037428 -0.031617 -0.12907 0 0 0 0 0 0 0 0 0 0 0 0 0 0 0 0 0 0 0 -0.024452 0 0 0 0 0 0
5.5898 -0.0061147 -0.0055403 0.01863 0.075554 0 0.091928 0.028686 0.043184 0.039889 0.059363 -0.064181 -0.043686 0 0 0 0 0 0 0 0 0 0 0 0 0 0 0 0 0 0 0 -0.022484 0 0 0 0 0 0
5.5938 -0.020134 -0.019818 0.001948 0.023946 0 0.040921 0.030834 0.039892 0.053617 0.057549 -0.023481 0.044348 0 0 0 0 0 0 0 0 0 0 0 0 0 0 0 0 0 0 0 0.014214 0 0 0 0 0 0
5.5977 -0.027295 -0.027522 -0.033008 -0.057473 0 -0.051874 0.021561 0.018071 0.053937 0.030835 0.076561 0.12912 0 0 0 0 0 0 0 0 0 0 0 0 0 0 0 0 0 0 0 0.072243 0 0 0 0 0 0
5.6016 -0.025176 -0.026544 -0.070957 -0.12379 0 -0.13228 0.0060828 -0.0032036 0.042542 -0.0080748 0.17611 0.21131 0 0 0 0 0 0 0 0 0 0 0 0 0 0 0 0 0 0 0 0.1202 0 0 0 0 0 0
5.6055 -0.016161 -0.018766 -0.08501 -0.1318 0 -0.15024 -0.007116 -0.0079602 0.025349 -0.03581 0.20687 0.29037 0 0 0 0 0 0 0 0 0 0 0 0 0 0 0 0 0 0 0 0.12776 0 0 0 0 0 0
5.6094 -0.0056572 -0.0082828 -0.054433 -0.068823 0 -0.094263 -0.011279 0.0043891 0.0093248 -0.032699 0.13976 0.36 0 0 0 0 0 0 0 0 0 0 0 0 0 0 0 0 0 0 0 0.086002 0 0 0 0 0 0
5.6133 0.001416 0.00079153 0.014888 0.034135 0 0.0023033 -0.0054929 0.021526 -0.00021477 0.00082578 0.0086053 0.41475 0 0 0 0 0 0 0 0 0 0 0 0 0 0 0 0 0 0 0 0.015491 0 0 0 0 0 0
5.6172 0.0031311 0.0055612 0.086032 0.11754 0 0.085346 0.0049394 0.030298 -0.0011527 0.040936 -0.1098 0.46019 0 0 0 0 0 0 0 0 0 0 0 0 0 0 0 0 0 0 0 -0.045097 0 0 0 0 0 0
5.6211 0.00057447 0.0047997 0.11195 0.13052 0 0.11437 0.01187 0.025496 0.0042488 0.056304 -0.14723 0.51182 0 0 0 0 0 0 0 0 0 0 0 0 0 0 0 0 0 0 0 -0.063837 0 0 0 0 0 0
5.625 -0.003882 -0.00069782 0.069693 0.065526 0 0.08354 0.0088707 0.0090773 0.0088165 0.03196 -0.090345 0.58053 0 0 0 0 0 0 0 0 0 0 0 0 0 0 0 0 0 0 0 -0.037387 0 0 0 0 0 0
5.6289 -0.0082393 -0.0080743 -0.01874 -0.035324 0 0.019132 -0.0056325 -0.014939 0.0027454 -0.018805 0.011649 0.65936 0 0 0 0 0 0 0 0 0 0 0 0 0 0 0 0 0 0 0 0.0062801 0 0 0 0 0 0
5.6328 -0.011385 -0.013525 -0.09804 -0.10879 0 -0.0401 -0.027601 -0.041903 -0.020173 -0.064893 0.082342 0.72796 0 0 0 0 0 0 0 0 0 0 0 0 0 0 0 0 0 0 0 0.027148 0 0 0 0 0 0
5.6367 -0.012814 -0.014528 -0.11774 -0.11345 0 -0.065489 -0.048706 -0.064009 -0.055681 -0.081163 0.06963 0.77291 0 0 0 0 0 0 0 0 0 0 0 0 0 0 0 0 0 0 0 0.0010921 0 0 0 0 0 0
5.6406 -0.012485 -0.011627 -0.068421 -0.05559 0 -0.052209 -0.059465 -0.070739 -0.088049 -0.06541 -0.02266 0.80323 0 0 0 0 0 0 0 0 0 0 0 0 0 0 0 0 0 0 0 -0.06341 0 0 0 0 0 0
5.6445 -0.011086 -0.0080379 0.011959 0.01962 0 -0.019026 -0.0538 -0.056074 -0.098444 -0.035855 -0.1413 0.84334 0 0 0 0 0 0 0 0 0 0 0 0 0 0 0 0 0 0 0 -0.13103 0 0 0 0 0 0
5.6484 -0.010102 -0.0071555 0.066055 0.062233 0 0.0048699 -0.03319 -0.02642 -0.07807 -0.014185 -0.219 0.90944 0 0 0 0 0 0 0 0 0 0 0 0 0 0 0 0 0 0 0 -0.16259 0 0 0 0 0 0
5.6523 -0.011113 -0.010055 0.057876 0.050044 0 -0.00080322 -0.007353 0.00067499 -0.035837 -0.010125 -0.21329 0.99316 0 0 0 0 0 0 0 0 0 0 0 0 0 0 0 0 0 0 0 -0.13877 0 0 0 0 0 0
5.6563 -0.014612 -0.015103 -0.0036617 -0.0020239 0 -0.032993 0.010379 0.0087174 0.0064153 -0.018813 -0.12685 1.0698 0 0 0 0 0 0 0 0 0 0 0 0 0 0 0 0 0 0 0 -0.069955 0 0 0 0 0 0
5.6602 -0.019324 -0.019675 -0.073469 -0.057154 0 -0.066138 0.010881 -0.0048713 0.028014 -0.028931 -0.0024322 1.1225 0 0 0 0 0 0 0 0 0 0 0 0 0 0 0 0 0 0 0 0.011556 0 0 0 0 0 0
5.6641 -0.022726 -0.022014 -0.10261 -0.081607 0 -0.069785 -0.0050171 -0.027404 0.022036 -0.031717 0.10149 1.1564 0 0 0 0 0 0 0 0 0 0 0 0 0 0 0 0 0 0 0 0.069761 0 0 0 0 0 0
5.668 -0.022437 -0.021514 -0.070806 -0.062917 0 -0.031897 -0.027083 -0.042188 -0.0025136 -0.024272 0.14078 1.19 0 0 0 0 0 0 0 0 0 0 0 0 0 0 0 0 0 0 0 0.08292 0 0 0 0 0 0
5.6719 -0.017497 -0.017821 0.001733 -0.013904 0 0.029573 -0.041959 -0.041141 -0.028542 -0.0084951 0.10739 1.2329 0 0 0 0 0 0 0 0 0 0 0 0 0 0 0 0 0 0 0 0.05311 0 0 0 0 0 0
5.6758 -0.0087851 -0.010546 0.069022 0.036097 0 0.076998 -0.040442 -0.027262 -0.040952 0.010253 0.031509 1.2768 0 0 0 0 0 0 0 0 0 0 0 0 0 0 0 0 0 0 0 0.0038889 0 0 0 0 0 0
5.6797 0.0013445 -0.00044082 0.090043 0.057701 0 0.07892 -0.021282 -0.007157 -0.032234 0.024263 -0.037949 1.3077 0 0 0 0 0 0 0 0 0 0 0 0 0 0 0 0 0 0 0 -0.032863 0 0 0 0 0 0
5.6836 0.0097546 0.0092887 0.055628 0.038809 0 0.032546 0.0092998 0.015882 -0.0032504 0.026922 -0.06376 1.3251 0 0 0 0 0 0 0 0 0 0 0 0 0 0 0 0 0 0 0 -0.034978 0 0 0 0 0 0
5.6875 0.01333 0.013728 -0.0061814 -0.0063512 0 -0.033783 0.040275 0.040254 0.037276 0.018164 -0.041604 1.3455 0 0 0 0 0 0 0 0 0 0 0 0 0 0 0 0 0 0 0 -0.0030064 0 0 0 0 0 0
5.6914 0.010077 0.0094007 -0.050751 -0.044741 0 -0.079719 0.059046 0.059586 0.073583 0.0065213 0.0031208 1.3862 0 0 0 0 0 0 0 0 0 0 0 0 0 0 0 0 0 0 0 0.04082 0 0 0 0 0 0
5.6953 0.0004096 -0.0025466 -0.049952 -0.047381 0 -0.079444 0.055631 0.061938 0.08712 0.0031477 0.039688 1.446 0 0 0 0 0 0 0 0 0 0 0 0 0 0 0 0 0 0 0 0.068299 0 0 0 0 0 0
5.6992 -0.012197 -0.016164 -0.013341 -0.012599 0 -0.037198 0.027961 0.03884 0.066126 0.011261 0.056579 1.5052 0 0 0 0 0 0 0 0 0 0 0 0 0 0 0 0 0 0 0 0.065009 0 0 0 0 0 0
5.7031 -0.022246 -0.024251 0.020308 0.030137 0 0.017609 -0.014374 -0.00398 0.015713 0.021326 0.06473 1.5447 0 0 0 0 0 0 0 0 0 0 0 0 0 0 0 0 0 0 0 0.038931 0 0 0 0 0 0
5.707 -0.024987 -0.023072 0.01618 0.042526 0 0.050794 -0.052252 -0.046237 -0.040862 0.018751 0.077722 1.5638 0 0 0 0 0 0 0 0 0 0 0 0 0 0 0 0 0 0 0 0.011033 0 0 0 0 0 0
5.7109 -0.019353 -0.014557 -0.025392 0.0097404 0 0.045048 -0.066305 -0.065727 -0.074332 -0.0015166 0.08949 1.5787 0 0 0 0 0 0 0 0 0 0 0 0 0 0 0 0 0 0 0 -0.0038974 0 0 0 0 0 0
5.7148 -0.008839 -0.0044556 -0.067293 -0.044905 0 0.0091977 -0.048607 -0.053677 -0.068244 -0.027738 0.073664 1.6046 0 0 0 0 0 0 0 0 0 0 0 0 0 0 0 0 0 0 0 -0.0090963 0 0 0 0 0 0
5.7188 0.00062598 0.0018135 -0.067142 -0.077479 0 -0.029867 -0.0085879 -0.019878 -0.030476 -0.04024 0.0084141 1.6407 0 0 0 0 0 0 0 0 0 0 0 0 0 0 0 0 0 0 0 -0.019842 0 0 0 0 0 0
5.7227 0.0044466 0.0022972 -0.015829 -0.059626 0 -0.046523 0.031648 0.015414 0.011939 -0.029517 -0.09499 1.6731 0 0 0 0 0 0 0 0 0 0 0 0 0 0 0 0 0 0 0 -0.045667 0 0 0 0 0 0
5.7266 0.0020195 -0.0013221 0.051314 -0.0025667 0 -0.033795 0.049822 0.034326 0.030916 -0.006515 -0.1882 1.6905 0 0 0 0 0 0 0 0 0 0 0 0 0 0 0 0 0 0 0 -0.077919 0 0 0 0 0 0
5.7305 -0.0035487 -0.0058259 0.082291 0.051784 0 -0.0067506 0.035661 0.028989 0.014771 0.0056863 -0.21476 1.6965 0 0 0 0 0 0 0 0 0 0 0 0 0 0 0 0 0 0 0 -0.094893 0 0 0 0 0 0
5.7344 -0.0080814 -0.0086627 0.052184 0.0645 0 0.010576 -0.0043007 0.0017926 -0.026713 -0.0078778 -0.15131 1.7061 0 0 0 0 0 0 0 0 0 0 0 0 0 0 0 0 0 0 0 -0.080388 0 0 0 0 0 0
5.7383 -0.009016 -0.008766 -0.015152 0.029285 0 0.0049792 -0.05073 -0.036998 -0.070611 -0.040099 -0.028637 1.7324 0 0 0 0 0 0 0 0 0 0 0 0 0 0 0 0 0 0 0 -0.03902 0 0 0 0 0 0
5.7422 -0.0062455 -0.006175 -0.066508 -0.025331 0 -0.015041 -0.080901 -0.071081 -0.094389 -0.066667 0.085005 1.7771 0 0 0 0 0 0 0 0 0 0 0 0 0 0 0 0 0 0 0 0.0053831 0 0 0 0 0 0
5.7461 -0.001171 -0.0015327 -0.062954 -0.059951 0 -0.026613 -0.078882 -0.082037 -0.08591 -0.065169 0.12651 1.832 0 0 0 0 0 0 0 0 0 0 0 0 0 0 0 0 0 0 0 0.027002 0 0 0 0 0 0
5.75 0.0045531 0.0039675 -0.010259 -0.052709 0 -0.012592 -0.042997 -0.058387 -0.046865 -0.031851 0.076797 1.8856 0 0 0 0 0 0 0 0 0 0 0 0 0 0 0 0 0 0 0 0.016508 0 0 0 0 0 0
5.7539 0.0094312 0.0085687 0.048475 -0.011003 0 0.022265 0.012191 -0.0058147 0.008758 0.016819 -0.028936 1.9291 0 0 0 0 0 0 0 0 0 0 0 0 0 0 0 0 0 0 0 -0.013388 0 0 0 0 0 0
5.7578 0.011945 0.010464 0.06929 0.037738 0 0.053199 0.061415 0.051424 0.059624 0.056558 -0.12339 1.958 0 0 0 0 0 0 0 0 0 0 0 0 0 0 0 0 0 0 0 -0.037979 0 0 0 0 0 0
5.7617 0.010747 0.0087261 0.040865 0.065104 0 0.054578 0.080966 0.083411 0.085347 0.07014 -0.146 1.9735 0 0 0 0 0 0 0 0 0 0 0 0 0 0 0 0 0 0 0 -0.037104 0 0 0 0 0 0
5.7656 0.0054936 0.0038619 -0.011276 0.057071 0 0.020733 0.062032 0.074528 0.076508 0.054785 -0.076036 1.9833 0 0 0 0 0 0 0 0 0 0 0 0 0 0 0 0 0 0 0 -0.006505 0 0 0 0 0 0
5.7695 -0.0025268 -0.0025668 -0.049197 0.019423 0 -0.028581 0.016594 0.034718 0.040956 0.020719 0.056306 1.9994 0 0 0 0 0 0 0 0 0 0 0 0 0 0 0 0 0 0 0 0.041485 0 0 0 0 0 0
5.7734 -0.010878 -0.0089327 -0.052258 -0.026445 0 -0.062311 -0.029258 -0.0079241 0.00054509 -0.014761 0.18554 2.0299 0 0 0 0 0 0 0 0 0 0 0 0 0 0 0 0 0 0 0 0.085722 0 0 0 0 0 0
5.7773 -0.017323 -0.014214 -0.02845 -0.05499 0 -0.060275 -0.051026 -0.027596 -0.021594 -0.034311 0.24557 2.0717 0 0 0 0 0 0 0 0 0 0 0 0 0 0 0 0 0 0 0 0.10692 0 0 0 0 0 0
5.7813 -0.020813 -0.017848 -0.002391 -0.051394 0 -0.026439 -0.040024 -0.01778 -0.015167 -0.02798 0.20608 2.1112 0 0 0 0 0 0 0 0 0 0 0 0 0 0 0 0 0 0 0 0.096479 0 0 0 0 0 0
5.7852 -0.021306 -0.019243 0.0062003 -0.022087 0 0.015353 -0.0066875 0.0076883 0.01188 0.00065887 0.089996 2.1363 0 0 0 0 0 0 0 0 0 0 0 0 0 0 0 0 0 0 0 0.06025 0 0 0 0 0 0
5.7891 -0.019014 -0.017817 -0.0043003 0.0082272 0 0.038289 0.027967 0.0277 0.040039 0.0343 -0.040147 2.1483 0 0 0 0 0 0 0 0 0 0 0 0 0 0 0 0 0 0 0 0.01544 0 0 0 0 0 0
5.793 -0.014288 -0.013785 -0.020091 0.014531 0 0.029482 0.045252 0.028702 0.05091 0.050848 -0.12053 2.1611 0 0 0 0 0 0 0 0 0 0 0 0 0 0 0 0 0 0 0 -0.018938 0 0 0 0 0 0
5.7969 -0.0083782 -0.0088235 -0.025027 -0.0076395 0 -0.0035618 0.037286 0.010563 0.036384 0.037458 -0.1244 2.1867 0 0 0 0 0 0 0 0 0 0 0 0 0 0 0 0 0 0 0 -0.033273 0 0 0 0 0 0
5.8008 -0.0038675 -0.0055692 -0.013131 -0.0368 0 -0.039199 0.0078244 -0.01736 -6.6419e-05 -0.00064634 -0.074241 2.2214 0 0 0 0 0 0 0 0 0 0 0 0 0 0 0 0 0 0 0 -0.03275 0 0 0 0 0 0
5.8047 -0.0035355 -0.0059598 0.0073867 -0.043099 0 -0.055568 -0.031693 -0.043543 -0.047169 -0.044189 -0.020152 2.2466 0 0 0 0 0 0 0 0 0 0 0 0 0 0 0 0 0 0 0 -0.032233 0 0 0 0 0 0
5.8086 -0.0081511 -0.0097468 0.020045 -0.015528 0 -0.043883 -0.066853 -0.059354 -0.089949 -0.073595 -0.0023562 2.2465 0 0 0 0 0 0 0 0 0 0 0 0 0 0 0 0 0 0 0 -0.04382 0 0 0 0 0 0
5.8125 -0.015325 -0.014627 0.011839 0.025725 0 -0.01358 -0.084633 -0.061219 -0.11327 -0.080889 -0.026902 2.2236 0 0 0 0 0 0 0 0 0 0 0 0 0 0 0 0 0 0 0 -0.066818 0 0 0 0 0 0
5.8164 -0.021006 -0.018046 -0.016433 0.044638 0 0.013978 -0.078221 -0.051423 -0.10717 -0.070721 -0.070371 2.1985 0 0 0 0 0 0 0 0 0 0 0 0 0 0 0 0 0 0 0 -0.088567 0 0 0 0 0 0
5.8203 -0.022647 -0.019102 -0.048647 0.020123 0 0.019943 -0.051255 -0.037401 -0.073589 -0.052441 -0.1043 2.1926 0 0 0 0 0 0 0 0 0 0 0 0 0 0 0 0 0 0 0 -0.095421 0 0 0 0 0 0
5.8242 -0.02116 -0.018819 -0.063526 -0.03501 0 0.0011715 -0.017775 -0.02806 -0.029151 -0.032803 -0.11572 2.2099 0 0 0 0 0 0 0 0 0 0 0 0 0 0 0 0 0 0 0 -0.084261 0 0 0 0 0 0
5.8281 -0.019641 -0.018594 -0.05082 -0.083734 0 -0.027723 0.0045859 -0.028079 0.0020592 -0.015669 -0.10855 2.2349 0 0 0 0 0 0 0 0 0 0 0 0 0 0 0 0 0 0 0 -0.064502 0 0 0 0 0 0
5.832 -0.020005 -0.018409 -0.020899 -0.094023 0 -0.045725 0.0052092 -0.034464 0.0035273 -0.0055061 -0.090877 2.2482 0 0 0 0 0 0 0 0 0 0 0 0 0 0 0 0 0 0 0 -0.049216 0 0 0 0 0 0
5.8359 -0.020789 -0.016596 0.0022706 -0.061796 0 -0.041581 -0.01254 -0.038925 -0.021513 -0.00717 -0.065101 2.2436 0 0 0 0 0 0 0 0 0 0 0 0 0 0 0 0 0 0 0 -0.043713 0 0 0 0 0 0
5.8398 -0.018345 -0.011422 0.0015567 -0.0095812 0 -0.021464 -0.033629 -0.034412 -0.051504 -0.020251 -0.030498 2.2316 0 0 0 0 0 0 0 0 0 0 0 0 0 0 0 0 0 0 0 -0.041751 0 0 0 0 0 0
5.8438 -0.010348 -0.0029652 -0.016518 0.034035 0 -0.0017551 -0.041474 -0.01998 -0.061597 -0.034845 0.0080676 2.2277 0 0 0 0 0 0 0 0 0 0 0 0 0 0 0 0 0 0 0 -0.032073 0 0 0 0 0 0
5.8477 0.0016863 0.0064594 -0.025672 0.05386 0 0.0062001 -0.02827 5.5888e-05 -0.040533 -0.036038 0.038346 2.2386 0 0 0 0 0 0 0 0 0 0 0 0 0 0 0 0 0 0 0 -0.0087168 0 0 0 0 0 0
5.8516 0.013138 0.01364 -0.0042886 0.051697 0 0.0052935 0.0015292 0.02065 0.0036985 -0.015299 0.04988 2.2571 0 0 0 0 0 0 0 0 0 0 0 0 0 0 0 0 0 0 0 0.024099 0 0 0 0 0 0
5.8555 0.019454 0.01635 0.04055 0.036947 0 0.0076882 0.035472 0.038807 0.052028 0.021515 0.044686 2.2702 0 0 0 0 0 0 0 0 0 0 0 0 0 0 0 0 0 0 0 0.055849 0 0 0 0 0 0
5.8594 0.018943 0.014337 0.073765 0.017421 0 0.021144 0.060405 0.052254 0.087237 0.057618 0.037366 2.271 0 0 0 0 0 0 0 0 0 0 0 0 0 0 0 0 0 0 0 0.077738 0 0 0 0 0 0
5.8633 0.013197 0.0090456 0.061331 -0.0018035 0 0.040107 0.067767 0.057338 0.1009 0.077188 0.043513 2.2628 0 0 0 0 0 0 0 0 0 0 0 0 0 0 0 0 0 0 0 0.087632 0 0 0 0 0 0
5.8672 0.0055072 0.0027412 0.0035267 -0.015428 0 0.049841 0.05558 0.050651 0.092227 0.074751 0.067202 2.2542 0 0 0 0 0 0 0 0 0 0 0 0 0 0 0 0 0 0 0 0.088716 0 0 0 0 0 0
5.8711 -0.00095027 -0.0022905 -0.05947 -0.01856 0 0.039187 0.028657 0.033805 0.064906 0.054915 0.098549 2.2501 0 0 0 0 0 0 0 0 0 0 0 0 0 0 0 0 0 0 0 0.084746 0 0 0 0 0 0
5.875 -0.0040606 -0.0043709 -0.078542 -0.011372 0 0.010016 -0.0022474 0.015533 0.027332 0.025934 0.12156 2.2468 0 0 0 0 0 0 0 0 0 0 0 0 0 0 0 0 0 0 0 0.076762 0 0 0 0 0 0
5.8789 -0.0030692 -0.003023 -0.037818 -0.00084512 0 -0.024217 -0.023671 0.0067225 -0.0063698 -0.0042803 0.12341 2.2364 0 0 0 0 0 0 0 0 0 0 0 0 0 0 0 0 0 0 0 0.063432 0 0 0 0 0 0
5.8828 0.0011991 0.00072908 0.030126 0.0048585 0 -0.047858 -0.025702 0.011507 -0.020749 -0.026907 0.098281 2.216 0 0 0 0 0 0 0 0 0 0 0 0 0 0 0 0 0 0 0 0.043434 0 0 0 0 0 0
5.8867 0.0064101 0.004865 0.071339 0.0043335 0 -0.05165 -0.0083722 0.022878 -0.0093691 -0.031689 0.047231 2.193 0 0 0 0 0 0 0 0 0 0 0 0 0 0 0 0 0 0 0 0.017363 0 0 0 0 0 0
5.8906 0.0097014 0.0076221 0.056424 0.0039165 0 -0.035191 0.017051 0.027892 0.017519 -0.013062 -0.020549 2.1819 0 0 0 0 0 0 0 0 0 0 0 0 0 0 0 0 0 0 0 -0.011752 0 0 0 0 0 0
5.8945 0.0094004 0.0085628 0.0041725 0.0096559 0 -0.0048487 0.034314 0.018266 0.037418 0.020844 -0.085688 2.1928 0 0 0 0 0 0 0 0 0 0 0 0 0 0 0 0 0 0 0 -0.03878 0 0 0 0 0 0
5.8984 0.006191 0.0084724 -0.037649 0.019017 0 0.028878 0.032284 -0.0032958 0.031164 0.047638 -0.12265 2.2213 0 0 0 0 0 0 0 0 0 0 0 0 0 0 0 0 0 0 0 -0.057593 0 0 0 0 0 0
5.9023 0.0025577 0.0081967 -0.035366 0.022389 0 0.053718 0.011519 -0.026465 -0.002753 0.044322 -0.11354 2.2499 0 0 0 0 0 0 0 0 0 0 0 0 0 0 0 0 0 0 0 -0.063542 0 0 0 0 0 0
5.9063 0.00084574 0.0076589 0.0033865 0.013731 0 0.059701 -0.017338 -0.042154 -0.047505 0.0061444 -0.063629 2.2608 0 0 0 0 0 0 0 0 0 0 0 0 0 0 0 0 0 0 0 -0.056816 0 0 0 0 0 0
5.9102 0.0016076 0.0060989 0.040956 -0.0013037 0 0.044737 -0.041132 -0.047912 -0.080895 -0.046564 -0.0037236 2.2502 0 0 0 0 0 0 0 0 0 0 0 0 0 0 0 0 0 0 0 -0.044002 0 0 0 0 0 0
5.9141 0.0035623 0.0031923 0.045519 -0.0096972 0 0.017137 -0.051237 -0.045704 -0.089872 -0.081866 0.027366 2.2316 0 0 0 0 0 0 0 0 0 0 0 0 0 0 0 0 0 0 0 -0.034965 0 0 0 0 0 0
5.918 0.0048775 -0.00031679 0.016992 -0.0043731 0 -0.0091289 -0.045623 -0.036565 -0.074884 -0.079741 0.0094711 2.2234 0 0 0 0 0 0 0 0 0 0 0 0 0 0 0 0 0 0 0 -0.035806 0 0 0 0 0 0
5.9219 0.0043951 -0.0032462 -0.018119 0.0075291 0 -0.024153 -0.027029 -0.019504 -0.04396 -0.045656 -0.044042 2.2321 0 0 0 0 0 0 0 0 0 0 0 0 0 0 0 0 0 0 0 -0.043135 0 0 0 0 0 0
5.9258 0.0019282 -0.005112 -0.033278 0.010914 0 -0.028474 -0.0012333 0.0039167 -0.0060038 -0.0034578 -0.09536 2.2475 0 0 0 0 0 0 0 0 0 0 0 0 0 0 0 0 0 0 0 -0.045383 0 0 0 0 0 0
5.9297 -0.0020044 -0.0063798 -0.023047 -0.0021593 0 -0.02981 0.023104 0.025531 0.029858 0.024247 -0.10798 2.2532 0 0 0 0 0 0 0 0 0 0 0 0 0 0 0 0 0 0 0 -0.031523 0 0 0 0 0 0
5.9336 -0.0062852 -0.0075284 -0.0021901 -0.023806 0 -0.033141 0.035608 0.033669 0.052233 0.03035 -0.069346 2.2439 0 0 0 0 0 0 0 0 0 0 0 0 0 0 0 0 0 0 0 -0.00067454 0 0 0 0 0 0
5.9375 -0.0092275 -0.0081424 0.010934 -0.036929 0 -0.034261 0.029013 0.022402 0.050726 0.0222 0.0045203 2.2298 0 0 0 0 0 0 0 0 0 0 0 0 0 0 0 0 0 0 0 0.035615 0 0 0 0 0 0
5.9414 -0.0092238 -0.0072823 0.0087992 -0.030438 0 -0.023887 0.0055558 -0.0015942 0.025194 0.010903 0.081433 2.2256 0 0 0 0 0 0 0 0 0 0 0 0 0 0 0 0 0 0 0 0.060876 0 0 0 0 0 0
5.9453 -0.0060122 -0.0047645 -0.0032984 -0.0082509 0 0.0012815 -0.021235 -0.022015 -0.0086317 0.003328 0.13087 2.2345 0 0 0 0 0 0 0 0 0 0 0 0 0 0 0 0 0 0 0 0.065168 0 0 0 0 0 0
5.9492 -0.0013349 -0.0016814 -0.014143 0.015447 0 0.03165 -0.033399 -0.024273 -0.026685 0.0020831 0.13666 2.2457 0 0 0 0 0 0 0 0 0 0 0 0 0 0 0 0 0 0 0 0.051347 0 0 0 0 0 0
5.9531 0.0021816 0.00073501 -0.014134 0.02832 0 0.049562 -0.020563 -0.0058855 -0.014115 0.0083396 0.10141 2.2464 0 0 0 0 0 0 0 0 0 0 0 0 0 0 0 0 0 0 0 0.031659 0 0 0 0 0 0
5.957 0.0033005 0.0026908 -0.0001512 0.027415 0 0.042455 0.012041 0.022479 0.02217 0.021076 0.04408 2.2368 0 0 0 0 0 0 0 0 0 0 0 0 0 0 0 0 0 0 0 0.018228 0 0 0 0 0 0
5.9609 0.0033529 0.0057507 0.021667 0.017382 0 0.013223 0.046388 0.045211 0.058177 0.034047 -0.0086836 2.2294 0 0 0 0 0 0 0 0 0 0 0 0 0 0 0 0 0 0 0 0.015235 0 0 0 0 0 0
5.9648 0.0047875 0.010737 0.037071 0.0048048 0 -0.0207 0.063402 0.051718 0.071109 0.037207 -0.035785 2.2347 0 0 0 0 0 0 0 0 0 0 0 0 0 0 0 0 0 0 0 0.01805 0 0 0 0 0 0
5.9688 0.008306 0.015825 0.032318 -0.0044899 0 -0.038503 0.054579 0.040816 0.05493 0.024623 -0.03317 2.2485 0 0 0 0 0 0 0 0 0 0 0 0 0 0 0 0 0 0 0 0.018487 0 0 0 0 0 0
5.9727 0.011647 0.017379 0.0071629 -0.0053299 0 -0.029002 0.025465 0.018454 0.020717 0.0016156 -0.014637 2.2553 0 0 0 0 0 0 0 0 0 0 0 0 0 0 0 0 0 0 0 0.011382 0 0 0 0 0 0
5.9766 0.011672 0.013334 -0.02003 0.0047546 0 0.0028382 -0.0096421 -0.0069997 -0.015081 -0.017731 0.00055806 2.2448 0 0 0 0 0 0 0 0 0 0 0 0 0 0 0 0 0 0 0 -0.0018952 0 0 0 0 0 0
5.9805 0.0078728 0.0058523 -0.024895 0.020793 0 0.038868 -0.036012 -0.027846 -0.041018 -0.022069 0.0035597 2.223 0 0 0 0 0 0 0 0 0 0 0 0 0 0 0 0 0 0 0 -0.014513 0 0 0 0 0 0
5.9844 0.0035199 0.00019579 -6.2562e-06 0.029813 0 0.057976 -0.044219 -0.038202 -0.051524 -0.012284 0.00042974 2.2072 0 0 0 0 0 0 0 0 0 0 0 0 0 0 0 0 0 0 0 -0.018796 0 0 0 0 0 0
5.9883 0.0028117 0.00034968 0.034253 0.020089 0 0.048432 -0.032246 -0.035062 -0.043196 0.00073186 0.00076486 2.2083 0 0 0 0 0 0 0 0 0 0 0 0 0 0 0 0 0 0 0 -0.011901 0 0 0 0 0 0
5.9922 0.0065335 0.005371 0.045894 -0.005608 0 0.015903 -0.0058646 -0.019864 -0.015934 0.0074387 0.0028721 2.2219 0 0 0 0 0 0 0 0 0 0 0 0 0 0 0 0 0 0 0 0.00086167 0 0 0 0 0 0
5.9961 0.010624 0.0099915 0.022418 -0.027267 0 -0.018696 0.022268 0.0011247 0.020794 0.0076664 -0.0067439 2.2348 0 0 0 0 0 0 0 0 0 0 0 0 0 0 0 0 0 0 0 0.0082638 0 0 0 0 0 0
6 0.0094112 0.0089878 -0.014577 -0.023034 0 -0.032619 0.036803 0.01905 0.046881 0.006989 -0.036327 2.2403 0 0 0 0 0 0 0 0 0 0 0 0 0 0 0 0 0 0 0 0.0011012 0 0 0 0 0 0
6.0039 0.00069647 0.0013305 -0.02955 0.0084345 0 -0.018472 0.027719 0.026407 0.043181 0.0067716 -0.071694 2.2435 0 0 0 0 0 0 0 0 0 0 0 0 0 0 0 0 0 0 0 -0.019101 0 0 0 0 0 0
6.0078 -0.012046 -0.009398 -0.010224 0.040983 0 0.0082442 -0.0021536 0.020154 0.0084638 0.00073627 -0.080485 2.2532 0 0 0 0 0 0 0 0 0 0 0 0 0 0 0 0 0 0 0 -0.038413 0 0 0 0 0 0
6.0117 -0.022333 -0.018115 0.017076 0.040435 0 0.019972 -0.036863 0.0025667 -0.035414 -0.016744 -0.039585 2.2694 0 0 0 0 0 0 0 0 0 0 0 0 0 0 0 0 0 0 0 -0.039667 0 0 0 0 0 0
6.0156 -0.025652 -0.021694 0.013277 -0.0039323 0 0.00023446 -0.056596 -0.019623 -0.058488 -0.039841 0.037839 2.2836 0 0 0 0 0 0 0 0 0 0 0 0 0 0 0 0 0 0 0 -0.016922 0 0 0 0 0 0
6.0195 -0.022341 -0.020081 -0.030425 -0.065035 0 -0.039909 -0.050502 -0.037014 -0.046284 -0.051693 0.10357 2.2896 0 0 0 0 0 0 0 0 0 0 0 0 0 0 0 0 0 0 0 0.016949 0 0 0 0 0 0
6.0234 -0.016303 -0.015173 -0.077715 -0.096761 0 -0.068265 -0.023304 -0.040692 -0.010565 -0.038425 0.10805 2.2919 0 0 0 0 0 0 0 0 0 0 0 0 0 0 0 0 0 0 0 0.037914 0 0 0 0 0 0
6.0273 -0.011368 -0.0093346 -0.079516 -0.071605 0 -0.057863 0.0091135 -0.027123 0.0224 -0.0038339 0.040372 2.3003 0 0 0 0 0 0 0 0 0 0 0 0 0 0 0 0 0 0 0 0.029285 0 0 0 0 0 0
6.0313 -0.0087149 -0.0046652 -0.023565 -0.0043815 0 -0.011314 0.030613 -0.0024346 0.033825 0.030539 -0.059515 2.3173 0 0 0 0 0 0 0 0 0 0 0 0 0 0 0 0 0 0 0 -0.0039714 0 0 0 0 0 0
6.0352 -0.0070628 -0.0025477 0.049109 0.059004 0 0.039047 0.033267 0.018548 0.023695 0.041413 -0.12783 2.3316 0 0 0 0 0 0 0 0 0 0 0 0 0 0 0 0 0 0 0 -0.038007 0 0 0 0 0 0
6.0391 -0.0046209 -0.0028968 0.07949 0.077641 0 0.056822 0.018531 0.020798 0.0034468 0.021763 -0.12209 2.3296 0 0 0 0 0 0 0 0 0 0 0 0 0 0 0 0 0 0 0 -0.048533 0 0 0 0 0 0
6.043 -0.00074786 -0.0038094 0.044332 0.045403 0 0.031267 -0.0062844 0.00055529 -0.018005 -0.014793 -0.049636 2.3102 0 0 0 0 0 0 0 0 0 0 0 0 0 0 0 0 0 0 0 -0.029756 0 0 0 0 0 0
6.0469 0.003721 -0.0027588 -0.023683 -0.0088944 0 -0.014645 -0.031123 -0.029592 -0.038407 -0.045432 0.039899 2.2883 0 0 0 0 0 0 0 0 0 0 0 0 0 0 0 0 0 0 0 0.0018998 0 0 0 0 0 0
6.0508 0.0071545 0.0010861 -0.067557 -0.04716 0 -0.044166 -0.04482 -0.048058 -0.054492 -0.053876 0.089391 2.2819 0 0 0 0 0 0 0 0 0 0 0 0 0 0 0 0 0 0 0 0.021743 0 0 0 0 0 0
6.0547 0.0081102 0.0056601 -0.056851 -0.049574 0 -0.036519 -0.03839 -0.039822 -0.05608 -0.038022 0.070341 2.2949 0 0 0 0 0 0 0 0 0 0 0 0 0 0 0 0 0 0 0 0.01609 0 0 0 0 0 0
6.0586 0.0062206 0.0076161 -0.0095166 -0.023308 0 -0.0011395 -0.011203 -0.007983 -0.033258 -0.007188 -0.0020763 2.315 0 0 0 0 0 0 0 0 0 0 0 0 0 0 0 0 0 0 0 -0.0086821 0 0 0 0 0 0
6.0625 0.0026435 0.0055487 0.031185 0.0089591 0 0.033401 0.024785 0.028378 0.0094775 0.024596 -0.080706 2.3262 0 0 0 0 0 0 0 0 0 0 0 0 0 0 0 0 0 0 0 -0.032875 0 0 0 0 0 0
6.0664 -0.00042839 0.0015363 0.036696 0.026965 0 0.043348 0.049424 0.048247 0.049689 0.043762 -0.11519 2.323 0 0 0 0 0 0 0 0 0 0 0 0 0 0 0 0 0 0 0 -0.038573 0 0 0 0 0 0
6.0703 -0.0012579 -0.00082111 0.011635 0.023792 0 0.025762 0.047322 0.042887 0.062227 0.041387 -0.081334 2.3114 0 0 0 0 0 0 0 0 0 0 0 0 0 0 0 0 0 0 0 -0.021014 0 0 0 0 0 0
6.0742 -1.0366e-05 7.2985e-05 -0.019614 0.0063812 0 -0.0037755 0.019866 0.019367 0.040602 0.018259 0.0045567 2.2991 0 0 0 0 0 0 0 0 0 0 0 0 0 0 0 0 0 0 0 0.010371 0 0 0 0 0 0
6.0781 0.0013635 0.0025364 -0.036669 -0.01061 0 -0.02545 -0.014658 -0.0072299 0.0032696 -0.01232 0.094667 2.2879 0 0 0 0 0 0 0 0 0 0 0 0 0 0 0 0 0 0 0 0.039219 0 0 0 0 0 0
6.082 0.0010826 0.0039732 -0.03329 -0.013526 0 -0.028035 -0.034123 -0.024343 -0.022132 -0.029955 0.13835 2.2772 0 0 0 0 0 0 0 0 0 0 0 0 0 0 0 0 0 0 0 0.051708 0 0 0 0 0 0
6.0859 -0.0004588 0.0040809 -0.012438 0.0016781 0 -0.012628 -0.028105 -0.026877 -0.021303 -0.020812 0.11357 2.271 0 0 0 0 0 0 0 0 0 0 0 0 0 0 0 0 0 0 0 0.043373 0 0 0 0 0 0
6.0898 -0.00092222 0.0049892 0.01884 0.025171 0 0.010935 -0.0031483 -0.015818 -0.0012461 0.010538 0.040042 2.2769 0 0 0 0 0 0 0 0 0 0 0 0 0 0 0 0 0 0 0 0.021103 0 0 0 0 0 0
6.0938 0.0013554 0.0079553 0.047479 0.038291 0 0.029879 0.024976 0.004387 0.021301 0.042809 -0.035676 2.2957 0 0 0 0 0 0 0 0 0 0 0 0 0 0 0 0 0 0 0 -0.00042543 0 0 0 0 0 0
6.0977 0.0050044 0.010569 0.054894 0.027294 0 0.033993 0.043102 0.026292 0.035923 0.053806 -0.072075 2.3155 0 0 0 0 0 0 0 0 0 0 0 0 0 0 0 0 0 0 0 -0.0070519 0 0 0 0 0 0
6.1016 0.0064139 0.0083762 0.029448 -0.0040653 0 0.020516 0.046136 0.039929 0.042147 0.0372 -0.057516 2.3203 0 0 0 0 0 0 0 0 0 0 0 0 0 0 0 0 0 0 0 0.0056935 0 0 0 0 0 0
6.1055 0.0034346 -3.3164e-05 -0.017933 -0.035281 0 -0.0034229 0.034651 0.036902 0.040649 0.005547 -0.010963 2.3065 0 0 0 0 0 0 0 0 0 0 0 0 0 0 0 0 0 0 0 0.028787 0 0 0 0 0 0
6.1094 -0.0016791 -0.0098855 -0.055266 -0.044767 0 -0.023963 0.011481 0.016813 0.026925 -0.022001 0.037113 2.2885 0 0 0 0 0 0 0 0 0 0 0 0 0 0 0 0 0 0 0 0.045134 0 0 0 0 0 0
6.1133 -0.0036013 -0.013229 -0.053852 -0.027349 0 -0.029068 -0.017319 -0.010222 -0.0023964 -0.034431 0.064328 2.2858 0 0 0 0 0 0 0 0 0 0 0 0 0 0 0 0 0 0 0 0.041149 0 0 0 0 0 0
6.1172 0.0010728 -0.0060778 -0.014349 0.0026638 0 -0.016564 -0.040311 -0.029231 -0.038262 -0.032647 0.062061 2.3025 0 0 0 0 0 0 0 0 0 0 0 0 0 0 0 0 0 0 0 0.015855 0 0 0 0 0 0
6.1211 0.0098471 0.0070962 0.032932 0.025409 0 0.0051788 -0.044353 -0.030653 -0.059462 -0.022059 0.030433 2.3228 0 0 0 0 0 0 0 0 0 0 0 0 0 0 0 0 0 0 0 -0.019326 0 0 0 0 0 0
6.125 0.015604 0.016344 0.055622 0.031959 0 0.024282 -0.024627 -0.016565 -0.049003 -0.0054174 -0.024154 2.3278 0 0 0 0 0 0 0 0 0 0 0 0 0 0 0 0 0 0 0 -0.048852 0 0 0 0 0 0
6.1289 0.012485 0.01441 0.046604 0.027022 0 0.033065 0.0080989 0.0022008 -0.011558 0.015376 -0.084112 2.3169 0 0 0 0 0 0 0 0 0 0 0 0 0 0 0 0 0 0 0 -0.061852 0 0 0 0 0 0
6.1328 0.0010771 0.0026651 0.023137 0.017459 0 0.029615 0.032491 0.014476 0.027124 0.032798 -0.11911 2.3088 0 0 0 0 0 0 0 0 0 0 0 0 0 0 0 0 0 0 0 -0.055335 0 0 0 0 0 0
6.1367 -0.011979 -0.010572 0.0021553 0.0023011 0 0.014369 0.032133 0.014867 0.040454 0.034095 -0.10035 2.3202 0 0 0 0 0 0 0 0 0 0 0 0 0 0 0 0 0 0 0 -0.032646 0 0 0 0 0 0
6.1406 -0.019678 -0.017473 -0.016859 -0.022493 0 -0.011155 0.00816 0.0039264 0.022065 0.012099 -0.025908 2.345 0 0 0 0 0 0 0 0 0 0 0 0 0 0 0 0 0 0 0 -0.0018589 0 0 0 0 0 0
6.1445 -0.020351 -0.016881 -0.040854 -0.050447 0 -0.040389 -0.022754 -0.014363 -0.011933 -0.024091 0.066371 2.3577 0 0 0 0 0 0 0 0 0 0 0 0 0 0 0 0 0 0 0 0.024557 0 0 0 0 0 0
6.1484 -0.018223 -0.013903 -0.060521 -0.061543 0 -0.058984 -0.042839 -0.033438 -0.039524 -0.052177 0.1177 2.3398 0 0 0 0 0 0 0 0 0 0 0 0 0 0 0 0 0 0 0 0.032718 0 0 0 0 0 0
6.1523 -0.018581 -0.014061 -0.050314 -0.039356 0 -0.052058 -0.045978 -0.044205 -0.049926 -0.053943 0.090954 2.3021 0 0 0 0 0 0 0 0 0 0 0 0 0 0 0 0 0 0 0 0.015727 0 0 0 0 0 0
6.1563 -0.022298 -0.017929 0.00072253 0.0066153 0 -0.019309 -0.037509 -0.03869 -0.045519 -0.031213 0.0028005 2.2777 0 0 0 0 0 0 0 0 0 0 0 0 0 0 0 0 0 0 0 -0.017686 0 0 0 0 0 0
6.1602 -0.024806 -0.020992 0.061668 0.040019 0 0.0173 -0.024203 -0.017378 -0.031636 -0.0043637 -0.085288 2.2916 0 0 0 0 0 0 0 0 0 0 0 0 0 0 0 0 0 0 0 -0.044712 0 0 0 0 0 0
6.1641 -0.020355 -0.018245 0.076232 0.026693 0 0.026847 -0.0074058 0.0071123 -0.0099181 0.0060905 -0.11378 2.336 0 0 0 0 0 0 0 0 0 0 0 0 0 0 0 0 0 0 0 -0.044061 0 0 0 0 0 0
6.168 -0.0076562 -0.0089698 0.018045 -0.030027 0 -0.0025265 0.013079 0.017263 0.016628 -0.0026886 -0.071733 2.3772 0 0 0 0 0 0 0 0 0 0 0 0 0 0 0 0 0 0 0 -0.014952 0 0 0 0 0 0
6.1719 0.0080441 0.0023472 -0.070383 -0.083812 0 -0.046525 0.030843 0.0054312 0.036084 -0.015582 -0.0031952 2.386 0 0 0 0 0 0 0 0 0 0 0 0 0 0 0 0 0 0 0 0.01859 0 0 0 0 0 0
6.1758 0.018202 0.0092577 -0.10492 -0.081395 0 -0.060051 0.032991 -0.017686 0.031907 -0.016063 0.032332 2.3618 0 0 0 0 0 0 0 0 0 0 0 0 0 0 0 0 0 0 0 0.025884 0 0 0 0 0 0
6.1797 0.016932 0.0078483 -0.038557 -0.011473 0 -0.017422 0.01165 -0.031478 -0.00088072 -0.0025068 0.011159 2.3287 0 0 0 0 0 0 0 0 0 0 0 0 0 0 0 0 0 0 0 -0.0030699 0 0 0 0 0 0
6.1836 0.0051231 -0.00080495 0.083103 0.078737 0 0.057864 -0.024523 -0.024745 -0.044551 0.011365 -0.036132 2.3089 0 0 0 0 0 0 0 0 0 0 0 0 0 0 0 0 0 0 0 -0.045791 0 0 0 0 0 0
6.1875 -0.01022 -0.011567 0.1519 0.11819 0 0.10547 -0.052802 -0.0068639 -0.068046 0.010895 -0.054317 2.3028 0 0 0 0 0 0 0 0 0 0 0 0 0 0 0 0 0 0 0 -0.064179 0 0 0 0 0 0
6.1914 -0.020766 -0.018611 0.094182 0.070486 0 0.077692 -0.053375 0.0019509 -0.051851 -0.0053815 -0.014564 2.2942 0 0 0 0 0 0 0 0 0 0 0 0 0 0 0 0 0 0 0 -0.037375 0 0 0 0 0 0
6.1953 -0.022263 -0.018985 -0.054385 -0.03429 0 -0.015802 -0.025853 -0.0074302 -0.0056413 -0.024924 0.057813 2.2719 0 0 0 0 0 0 0 0 0 0 0 0 0 0 0 0 0 0 0 0.018178 0 0 0 0 0 0
6.1992 -0.016752 -0.014174 -0.17175 -0.12212 0 -0.11013 0.010398 -0.022055 0.038806 -0.032626 0.10285 2.2448 0 0 0 0 0 0 0 0 0 0 0 0 0 0 0 0 0 0 0 0.060288 0 0 0 0 0 0
6.2031 -0.010202 -0.0086432 -0.155 -0.13275 0 -0.13605 0.032399 -0.020068 0.0533 -0.022702 0.076181 2.2325 0 0 0 0 0 0 0 0 0 0 0 0 0 0 0 0 0 0 0 0.055259 0 0 0 0 0 0
6.207 -0.0075406 -0.0063104 -0.013095 -0.06419 0 -0.076637 0.030888 0.0043207 0.033802 -0.0015036 -0.011898 2.2443 0 0 0 0 0 0 0 0 0 0 0 0 0 0 0 0 0 0 0 0.0057031 0 0 0 0 0 0
6.2109 -0.0089894 -0.0075577 0.13899 0.030341 0 0.019703 0.013732 0.030884 -0.0013448 0.018256 -0.10092 2.2658 0 0 0 0 0 0 0 0 0 0 0 0 0 0 0 0 0 0 0 -0.051428 0 0 0 0 0 0
6.2148 -0.01058 -0.0092446 0.17994 0.086354 0 0.080892 -0.0048626 0.031324 -0.030091 0.02525 -0.12507 2.2685 0 0 0 0 0 0 0 0 0 0 0 0 0 0 0 0 0 0 0 -0.074037 0 0 0 0 0 0
6.2188 -0.0082799 -0.0078845 0.084792 0.074818 0 0.069913 -0.016443 -0.0013593 -0.042304 0.0147 -0.063394 2.2337 0 0 0 0 0 0 0 0 0 0 0 0 0 0 0 0 0 0 0 -0.046505 0 0 0 0 0 0
6.2227 -0.0021 -0.0033007 -0.059409 0.016878 0 0.0099849 -0.020537 -0.042398 -0.039762 -0.0091796 0.043164 2.1686 0 0 0 0 0 0 0 0 0 0 0 0 0 0 0 0 0 0 0 0.010847 0 0 0 0 0 0
6.2266 0.0034918 0.00063367 -0.13369 -0.038918 0 -0.042029 -0.018679 -0.056366 -0.026633 -0.033488 0.12062 2.1013 0 0 0 0 0 0 0 0 0 0 0 0 0 0 0 0 0 0 0 0.059078 0 0 0 0 0 0
6.2305 0.0032746 -0.00086989 -0.087413 -0.054411 0 -0.046129 -0.010481 -0.030408 -0.0049543 -0.042015 0.11491 2.0591 0 0 0 0 0 0 0 0 0 0 0 0 0 0 0 0 0 0 0 0.068604 0 0 0 0 0 0
6.2344 -0.0041396 -0.0091029 0.027081 -0.026327 0 -0.0086165 0.0028521 0.013045 0.020209 -0.02614 0.030037 2.0475 0 0 0 0 0 0 0 0 0 0 0 0 0 0 0 0 0 0 0 0.036858 0 0 0 0 0 0
6.2383 -0.014871 -0.020109 0.10705 0.016124 0 0.030496 0.013481 0.03679 0.035804 0.0054408 -0.075632 2.047 0 0 0 0 0 0 0 0 0 0 0 0 0 0 0 0 0 0 0 -0.013992 0 0 0 0 0 0
6.2422 -0.022672 -0.027279 0.086112 0.03465 0 0.034617 0.0097773 0.022421 0.027031 0.028698 -0.13134 2.03 0 0 0 0 0 0 0 0 0 0 0 0 0 0 0 0 0 0 0 -0.05386 0 0 0 0 0 0
6.2461 -0.023544 -0.026181 -0.01766 0.0092893 0 -0.0019425 -0.012686 -0.015184 -0.0081218 0.021133 -0.10347 1.9835 0 0 0 0 0 0 0 0 0 0 0 0 0 0 0 0 0 0 0 -0.063383 0 0 0 0 0 0
6.25 -0.018199 -0.017672 -0.12344 -0.046884 0 -0.054804 -0.042914 -0.044356 -0.051385 -0.017978 -0.017875 1.9194 0 0 0 0 0 0 0 0 0 0 0 0 0 0 0 0 0 0 0 -0.04392 0 0 0 0 0 0
6.2539 -0.01071 -0.0069732 -0.15239 -0.094646 0 -0.090377 -0.059708 -0.045512 -0.074654 -0.062475 0.059861 1.8642 0 0 0 0 0 0 0 0 0 0 0 0 0 0 0 0 0 0 0 -0.014909 0 0 0 0 0 0
6.2578 -0.0050979 0.000196 -0.083025 -0.094156 0 -0.086603 -0.048164 -0.024407 -0.061582 -0.077329 0.071444 1.8352 0 0 0 0 0 0 0 0 0 0 0 0 0 0 0 0 0 0 0 -0.00066304 0 0 0 0 0 0
6.2617 -0.0029074 0.001252 0.038246 -0.034267 0 -0.042073 -0.013071 -0.00084045 -0.021218 -0.04694 0.0072029 1.8249 0 0 0 0 0 0 0 0 0 0 0 0 0 0 0 0 0 0 0 -0.013652 0 0 0 0 0 0
6.2656 -0.0033196 -0.0023321 0.13131 0.054625 0 0.024832 0.023479 0.011114 0.018936 0.010352 -0.086696 1.8066 0 0 0 0 0 0 0 0 0 0 0 0 0 0 0 0 0 0 0 -0.044436 0 0 0 0 0 0
6.2695 -0.0048631 -0.0068995 0.13525 0.11654 0 0.082447 0.038715 0.010769 0.034226 0.055162 -0.14007 1.7591 0 0 0 0 0 0 0 0 0 0 0 0 0 0 0 0 0 0 0 -0.066524 0 0 0 0 0 0
6.2734 -0.0067723 -0.0094505 0.04745 0.10729 0 0.098573 0.025644 0.0032211 0.01988 0.057249 -0.10796 1.687 0 0 0 0 0 0 0 0 0 0 0 0 0 0 0 0 0 0 0 -0.055388 0 0 0 0 0 0
6.2773 -0.0090111 -0.009394 -0.073806 0.027678 0 0.059199 -0.0039623 -0.0093959 -0.0093512 0.017869 -0.0037215 1.6179 0 0 0 0 0 0 0 0 0 0 0 0 0 0 0 0 0 0 0 -0.0091101 0 0 0 0 0 0
6.2813 -0.011471 -0.0082811 -0.14684 -0.073542 0 -0.016996 -0.030469 -0.026049 -0.033468 -0.033363 0.10744 1.5772 0 0 0 0 0 0 0 0 0 0 0 0 0 0 0 0 0 0 0 0.046138 0 0 0 0 0 0
6.2852 -0.013392 -0.0080429 -0.12273 -0.13183 0 -0.084188 -0.040178 -0.039215 -0.041135 -0.0624 0.15134 1.5645 0 0 0 0 0 0 0 0 0 0 0 0 0 0 0 0 0 0 0 0.07294 0 0 0 0 0 0
6.2891 -0.013549 -0.0091933 -0.022362 -0.11175 0 -0.09882 -0.031257 -0.035492 -0.03279 -0.054558 0.095768 1.5531 0 0 0 0 0 0 0 0 0 0 0 0 0 0 0 0 0 0 0 0.050959 0 0 0 0 0 0
6.293 -0.011035 -0.010428 0.07631 -0.031118 0 -0.053448 -0.010503 -0.0082605 -0.014661 -0.020506 -0.025728 1.5155 0 0 0 0 0 0 0 0 0 0 0 0 0 0 0 0 0 0 0 -0.0053763 0 0 0 0 0 0
6.2969 -0.0061705 -0.0099862 0.096674 0.053625 0 0.014805 0.012655 0.030696 0.0073184 0.016108 -0.13467 1.4479 0 0 0 0 0 0 0 0 0 0 0 0 0 0 0 0 0 0 0 -0.055295 0 0 0 0 0 0
6.3008 -0.00095973 -0.0076032 0.024487 0.088591 0 0.052852 0.029364 0.056031 0.02812 0.036069 -0.15959 1.3729 0 0 0 0 0 0 0 0 0 0 0 0 0 0 0 0 0 0 0 -0.061089 0 0 0 0 0 0
6.3047 0.0015179 -0.0051679 -0.079502 0.058728 0 0.035388 0.032359 0.048889 0.041324 0.033981 -0.083249 1.316 0 0 0 0 0 0 0 0 0 0 0 0 0 0 0 0 0 0 0 -0.016069 0 0 0 0 0 0
6.3086 -0.0010675 -0.0051617 -0.12956 -0.0065757 0 -0.014644 0.018247 0.013526 0.039758 0.016654 0.047429 1.2814 0 0 0 0 0 0 0 0 0 0 0 0 0 0 0 0 0 0 0 0.050432 0 0 0 0 0 0
6.3125 -0.0081902 -0.0081221 -0.087429 -0.059144 0 -0.04789 -0.0087696 -0.026163 0.020541 -0.0039726 0.15399 1.25 0 0 0 0 0 0 0 0 0 0 0 0 0 0 0 0 0 0 0 0.094186 0 0 0 0 0 0
6.3164 -0.015903 -0.011621 0.0057032 -0.066793 0 -0.033041 -0.036186 -0.046817 -0.010227 -0.017414 0.1769 1.1996 0 0 0 0 0 0 0 0 0 0 0 0 0 0 0 0 0 0 0 0.086367 0 0 0 0 0 0
6.3203 -0.018985 -0.012075 0.067235 -0.031871 0 0.016579 -0.049081 -0.042773 -0.038841 -0.01877 0.10885 1.1271 0 0 0 0 0 0 0 0 0 0 0 0 0 0 0 0 0 0 0 0.030799 0 0 0 0 0 0
6.3242 -0.014716 -0.0079421 0.04774 0.016099 0 0.057201 -0.03988 -0.025155 -0.051807 -0.010483 -0.0082267 1.049 0 0 0 0 0 0 0 0 0 0 0 0 0 0 0 0 0 0 0 -0.041928 0 0 0 0 0 0
6.3281 -0.0052712 -0.001265 -0.025727 0.043847 0 0.054036 -0.014235 -0.0074957 -0.044402 -0.00093856 -0.11399 0.98351 0 0 0 0 0 0 0 0 0 0 0 0 0 0 0 0 0 0 0 -0.09576 0 0 0 0 0 0
6.332 0.0036467 0.0040317 -0.077523 0.035645 0 0.0089514 0.012525 0.0050939 -0.023321 0.0008573 -0.16397 0.93371 0 0 0 0 0 0 0 0 0 0 0 0 0 0 0 0 0 0 0 -0.10939 0 0 0 0 0 0
6.3359 0.0071295 0.0055156 -0.056219 0.00013664 0 -0.045778 0.025959 0.013591 -0.0015892 -0.0079933 -0.147 0.88744 0 0 0 0 0 0 0 0 0 0 0 0 0 0 0 0 0 0 0 -0.083802 0 0 0 0 0 0
6.3398 0.0047496 0.0040537 0.016593 -0.037778 0 -0.076322 0.021643 0.016705 0.0099553 -0.021493 -0.082244 0.83201 0 0 0 0 0 0 0 0 0 0 0 0 0 0 0 0 0 0 0 -0.03673 0 0 0 0 0 0
6.3438 0.00044264 0.0024928 0.067927 -0.05247 0 -0.069748 0.0060731 0.0096008 0.0082728 -0.029143 -0.0045711 0.76632 0 0 0 0 0 0 0 0 0 0 0 0 0 0 0 0 0 0 0 0.0087812 0 0 0 0 0 0
6.3477 -0.0010786 0.0028614 0.044855 -0.031822 0 -0.033964 -0.0099539 -0.0081349 -0.0023002 -0.024335 0.052172 0.69945 0 0 0 0 0 0 0 0 0 0 0 0 0 0 0 0 0 0 0 0.034958 0 0 0 0 0 0
6.3516 0.0020578 0.0050151 -0.032846 0.015841 0 0.015652 -0.018787 -0.026497 -0.014447 -0.00933 0.068806 0.64038 0 0 0 0 0 0 0 0 0 0 0 0 0 0 0 0 0 0 0 0.035798 0 0 0 0 0 0
6.3555 0.0082822 0.0077019 -0.089906 0.065192 0 0.06448 -0.018392 -0.031038 -0.021769 0.0075605 0.048307 0.59113 0 0 0 0 0 0 0 0 0 0 0 0 0 0 0 0 0 0 0 0.018537 0 0 0 0 0 0
6.3594 0.01473 0.010213 -0.066966 0.087281 0 0.096958 -0.0099443 -0.016199 -0.01985 0.019479 0.012976 0.54834 0 0 0 0 0 0 0 0 0 0 0 0 0 0 0 0 0 0 0 -0.00065364 0 0 0 0 0 0
6.3633 0.019288 0.012399 0.021662 0.067176 0 0.096522 0.0048197 0.0087705 -0.0060552 0.025734 -0.0099068 0.50773 0 0 0 0 0 0 0 0 0 0 0 0 0 0 0 0 0 0 0 -0.0060482 0 0 0 0 0 0
6.3672 0.02056 0.013225 0.098947 0.015285 0 0.056337 0.023096 0.028748 0.019091 0.029678 -0.0063464 0.46501 0 0 0 0 0 0 0 0 0 0 0 0 0 0 0 0 0 0 0 0.0077448 0 0 0 0 0 0
6.3711 0.016806 0.010238 0.094779 -0.037237 0 -0.0080043 0.038919 0.037077 0.049138 0.03298 0.016165 0.41463 0 0 0 0 0 0 0 0 0 0 0 0 0 0 0 0 0 0 0 0.032365 0 0 0 0 0 0
6.375 0.0063652 0.0014594 0.0092338 -0.058849 0 -0.062129 0.043838 0.039303 0.071523 0.032852 0.038456 0.35227 0 0 0 0 0 0 0 0 0 0 0 0 0 0 0 0 0 0 0 0.052358 0 0 0 0 0 0
6.3789 -0.0099195 -0.011826 -0.088372 -0.040585 0 -0.077024 0.032054 0.042434 0.073351 0.025007 0.049207 0.2809 0 0 0 0 0 0 0 0 0 0 0 0 0 0 0 0 0 0 0 0.05734 0 0 0 0 0 0
6.3828 -0.026929 -0.02459 -0.1215 -0.0034457 0 -0.053578 0.0062133 0.043063 0.050709 0.0088479 0.05504 0.21261 0 0 0 0 0 0 0 0 0 0 0 0 0 0 0 0 0 0 0 0.049414 0 0 0 0 0 0
6.3867 -0.037137 -0.031107 -0.070958 0.017765 0 -0.021756 -0.022106 0.029622 0.013619 -0.010598 0.069799 0.15985 0 0 0 0 0 0 0 0 0 0 0 0 0 0 0 0 0 0 0 0.038972 0 0 0 0 0 0
6.3906 -0.0357 -0.029092 0.014879 0.0029333 0 -0.011884 -0.039174 -0.0023868 -0.019469 -0.025624 0.092936 0.12235 0 0 0 0 0 0 0 0 0 0 0 0 0 0 0 0 0 0 0 0.032626 0 0 0 0 0 0
6.3945 -0.024564 -0.021145 0.067755 -0.03584 0 -0.025118 -0.038343 -0.039629 -0.034713 -0.03055 0.10051 0.083604 0 0 0 0 0 0 0 0 0 0 0 0 0 0 0 0 0 0 0 0.025145 0 0 0 0 0 0
6.3984 -0.011517 -0.012332 0.05712 -0.0636 0 -0.033624 -0.024163 -0.059038 -0.032575 -0.024437 0.062334 0.023155 0 0 0 0 0 0 0 0 0 0 0 0 0 0 0 0 0 0 0 0.0042446 0 0 0 0 0 0
6.4023 -0.0044988 -0.006419 0.0073004 -0.052218 0 -0.011789 -0.0080908 -0.048869 -0.025363 -0.011148 -0.027241 -0.065394 0 0 0 0 0 0 0 0 0 0 0 0 0 0 0 0 0 0 0 -0.035268 0 0 0 0 0 0
6.4063 -0.0058834 -0.0041934 -0.03309 -0.0054402 0 0.032952 5.8568e-05 -0.021473 -0.025127 0.0017062 -0.13395 -0.1684 0 0 0 0 0 0 0 0 0 0 0 0 0 0 0 0 0 0 0 -0.0816 0 0 0 0 0 0
6.4102 -0.011521 -0.004619 -0.034385 0.042757 0 0.062521 -0.0025487 -0.0035759 -0.033816 0.0045407 -0.20177 -0.26432 0 0 0 0 0 0 0 0 0 0 0 0 0 0 0 0 0 0 0 -0.11138 0 0 0 0 0 0
6.4141 -0.0149 -0.0066008 -0.0034705 0.055745 0 0.043636 -0.013094 -0.012554 -0.0449 -0.010228 -0.19285 -0.34187 0 0 0 0 0 0 0 0 0 0 0 0 0 0 0 0 0 0 0 -0.10759 0 0 0 0 0 0
6.418 -0.012368 -0.0091598 0.031235 0.024294 0 -0.017968 -0.027627 -0.04148 -0.053136 -0.042045 -0.11694 -0.40635 0 0 0 0 0 0 0 0 0 0 0 0 0 0 0 0 0 0 0 -0.074722 0 0 0 0 0 0
6.4219 -0.0049848 -0.010444 0.045322 -0.026416 0 -0.078661 -0.042842 -0.066663 -0.060297 -0.078181 -0.025572 -0.46962 0 0 0 0 0 0 0 0 0 0 0 0 0 0 0 0 0 0 0 -0.037245 0 0 0 0 0 0
6.4258 0.0037163 -0.0077881 0.032045 -0.057883 0 -0.093049 -0.053757 -0.068914 -0.069695 -0.09759 0.024127 -0.53641 0 0 0 0 0 0 0 0 0 0 0 0 0 0 0 0 0 0 0 -0.021381 0 0 0 0 0 0
6.4297 0.011095 0.00028028 0.0011783 -0.048418 0 -0.051077 -0.052102 -0.04757 -0.076255 -0.083268 0.0075975 -0.60181 0 0 0 0 0 0 0 0 0 0 0 0 0 0 0 0 0 0 0 -0.035023 0 0 0 0 0 0
6.4336 0.016658 0.011956 -0.027295 -0.0071438 0 0.017198 -0.030536 -0.016033 -0.065736 -0.035327 -0.054283 -0.66095 0 0 0 0 0 0 0 0 0 0 0 0 0 0 0 0 0 0 0 -0.062029 0 0 0 0 0 0
6.4375 0.020772 0.022559 -0.030552 0.037241 0 0.069999 0.0090797 0.01287 -0.027551 0.026175 -0.11263 -0.71791 0 0 0 0 0 0 0 0 0 0 0 0 0 0 0 0 0 0 0 -0.074754 0 0 0 0 0 0
6.4414 0.022982 0.027573 0.0045472 0.060028 0 0.085994 0.051728 0.035203 0.030582 0.072815 -0.12185 -0.78288 0 0 0 0 0 0 0 0 0 0 0 0 0 0 0 0 0 0 0 -0.053894 0 0 0 0 0 0
6.4453 0.021955 0.025634 0.065842 0.055698 0 0.07218 0.076215 0.051698 0.082887 0.086074 -0.063755 -0.86077 0 0 0 0 0 0 0 0 0 0 0 0 0 0 0 0 0 0 0 -0.00037936 0 0 0 0 0 0
6.4492 0.016937 0.018834 0.11319 0.035292 0 0.047085 0.069779 0.060039 0.10384 0.068493 0.046044 -0.94453 0 0 0 0 0 0 0 0 0 0 0 0 0 0 0 0 0 0 0 0.067444 0 0 0 0 0 0
6.4531 0.0090144 0.010555 0.1029 0.013386 0 0.021869 0.038529 0.055336 0.088841 0.039503 0.16751 -1.0208 0 0 0 0 0 0 0 0 0 0 0 0 0 0 0 0 0 0 0 0.12612 0 0 0 0 0 0
6.457 0.00086887 0.0033663 0.027557 -0.0016211 0 -0.0021495 0.0040749 0.038657 0.057663 0.020275 0.25412 -1.0814 0 0 0 0 0 0 0 0 0 0 0 0 0 0 0 0 0 0 0 0.15863 0 0 0 0 0 0
6.4609 -0.0046739 -0.0012683 -0.065332 -0.0079338 0 -0.023225 -0.011582 0.022035 0.037196 0.020109 0.27247 -1.1298 0 0 0 0 0 0 0 0 0 0 0 0 0 0 0 0 0 0 0 0.15929 0 0 0 0 0 0
6.4648 -0.0060928 -0.0023184 -0.10319 -0.0063292 0 -0.033475 -0.00065831 0.021115 0.039959 0.033867 0.21717 -1.1754 0 0 0 0 0 0 0 0 0 0 0 0 0 0 0 0 0 0 0 0.13288 0 0 0 0 0 0
6.4688 -0.0037331 0.0005556 -0.04988 0.0013302 0 -0.02619 0.027422 0.040628 0.057703 0.049564 0.11394 -1.2256 0 0 0 0 0 0 0 0 0 0 0 0 0 0 0 0 0 0 0 0.09147 0 0 0 0 0 0
6.4727 0.00057139 0.0057463 0.05547 0.010487 0 -0.0062944 0.054904 0.067257 0.07303 0.057548 0.0077494 -1.2814 0 0 0 0 0 0 0 0 0 0 0 0 0 0 0 0 0 0 0 0.050421 0 0 0 0 0 0
6.4766 0.0044574 0.0095473 0.1244 0.014204 0 0.010868 0.067197 0.078352 0.074481 0.054032 -0.059468 -1.3406 0 0 0 0 0 0 0 0 0 0 0 0 0 0 0 0 0 0 0 0.022684 0 0 0 0 0 0
6.4805 0.0062003 0.0085609 0.09358 0.0080517 0 0.013386 0.058351 0.059533 0.060401 0.039078 -0.069156 -1.4013 0 0 0 0 0 0 0 0 0 0 0 0 0 0 0 0 0 0 0 0.012636 0 0 0 0 0 0
6.4844 0.0056114 0.0029642 -0.017568 -0.0046652 0 0.0045106 0.030042 0.01568 0.032357 0.014238 -0.033142 -1.4625 0 0 0 0 0 0 0 0 0 0 0 0 0 0 0 0 0 0 0 0.013318 0 0 0 0 0 0
6.4883 0.004043 -0.0029182 -0.12056 -0.013813 0 -0.0011538 -0.010612 -0.033567 -0.0092463 -0.016704 0.015289 -1.5217 0 0 0 0 0 0 0 0 0 0 0 0 0 0 0 0 0 0 0 0.010436 0 0 0 0 0 0
6.4922 0.0032794 -0.0040826 -0.13298 -0.010286 0 0.0066671 -0.051544 -0.068293 -0.06009 -0.045952 0.039382 -1.5762 0 0 0 0 0 0 0 0 0 0 0 0 0 0 0 0 0 0 0 -0.0083754 0 0 0 0 0 0
6.4961 0.0040738 0.00063268 -0.047971 0.0058576 0 0.023065 -0.077543 -0.079773 -0.10526 -0.063367 0.016161 -1.6258 0 0 0 0 0 0 0 0 0 0 0 0 0 0 0 0 0 0 0 -0.045291 0 0 0 0 0 0
6.5 0.0056801 0.0075575 0.062977 0.024471 0 0.033078 -0.076939 -0.071355 -0.12392 -0.062481 -0.053526 -1.674 0 0 0 0 0 0 0 0 0 0 0 0 0 0 0 0 0 0 0 -0.090796 0 0 0 0 0 0
6.5039 0.0069588 0.011942 0.11323 0.032479 0 0.026491 -0.050244 -0.05198 -0.10569 -0.046115 -0.14459 -1.7252 0 0 0 0 0 0 0 0 0 0 0 0 0 0 0 0 0 0 0 -0.12942 0 0 0 0 0 0
6.5078 0.0079693 0.01265 0.071373 0.023038 0 0.006574 -0.012375 -0.030305 -0.062916 -0.025643 -0.21752 -1.7803 0 0 0 0 0 0 0 0 0 0 0 0 0 0 0 0 0 0 0 -0.14796 0 0 0 0 0 0
6.5117 0.010182 0.01285 -0.020353 7.9972e-05 0 -0.014645 0.016235 -0.013007 -0.023601 -0.013094 -0.2367 -1.8368 0 0 0 0 0 0 0 0 0 0 0 0 0 0 0 0 0 0 0 -0.14096 0 0 0 0 0 0
6.5156 0.014696 0.015948 -0.087302 -0.023593 0 -0.026848 0.02376 -0.0044989 -0.0088731 -0.01213 -0.18974 -1.8923 0 0 0 0 0 0 0 0 0 0 0 0 0 0 0 0 0 0 0 -0.11141 0 0 0 0 0 0
6.5195 0.020126 0.021174 -0.081451 -0.032412 0 -0.025834 0.014232 -0.0049289 -0.015918 -0.015637 -0.095802 -1.9471 0 0 0 0 0 0 0 0 0 0 0 0 0 0 0 0 0 0 0 -0.068036 0 0 0 0 0 0
6.5234 0.02264 0.0237 -0.010915 -0.01584 0 -0.010437 0.0016635 -0.0081683 -0.023103 -0.012218 0.0056871 -2.0021 0 0 0 0 0 0 0 0 0 0 0 0 0 0 0 0 0 0 0 -0.020989 0 0 0 0 0 0
6.5273 0.018816 0.019353 0.07346 0.024025 0 0.019079 -0.0026704 -0.0043064 -0.011514 0.0039349 0.080317 -2.0548 0 0 0 0 0 0 0 0 0 0 0 0 0 0 0 0 0 0 0 0.022591 0 0 0 0 0 0
6.5313 0.00904 0.0090729 0.11455 0.068905 0 0.05564 0.0025835 0.012838 0.019121 0.028246 0.11965 -2.0996 0 0 0 0 0 0 0 0 0 0 0 0 0 0 0 0 0 0 0 0.061388 0 0 0 0 0 0
6.5352 -0.0018308 -0.0015031 0.082329 0.090489 0 0.080529 0.01265 0.039294 0.054678 0.04987 0.14057 -2.1339 0 0 0 0 0 0 0 0 0 0 0 0 0 0 0 0 0 0 0 0.098589 0 0 0 0 0 0
6.5391 -0.0076026 -0.0068522 -0.0094589 0.067516 0 0.071286 0.024732 0.062706 0.083143 0.060654 0.16345 -2.162 0 0 0 0 0 0 0 0 0 0 0 0 0 0 0 0 0 0 0 0.13591 0 0 0 0 0 0
6.543 -0.0052726 -0.005885 -0.10744 0.0044284 0 0.021642 0.04001 0.072193 0.10345 0.060908 0.18899 -2.1932 0 0 0 0 0 0 0 0 0 0 0 0 0 0 0 0 0 0 0 0.16707 0 0 0 0 0 0
6.5469 0.0028705 -0.0017484 -0.14576 -0.064672 0 -0.044801 0.057672 0.067597 0.11814 0.057338 0.19553 -2.2326 0 0 0 0 0 0 0 0 0 0 0 0 0 0 0 0 0 0 0 0.17765 0 0 0 0 0 0
6.5508 0.011275 0.0020196 -0.089379 -0.09552 0 -0.085663 0.069725 0.058922 0.12191 0.055753 0.1605 -2.2774 0 0 0 0 0 0 0 0 0 0 0 0 0 0 0 0 0 0 0 0.15459 0 0 0 0 0 0
6.5547 0.015364 0.0045874 0.032221 -0.065795 0 -0.071984 0.065165 0.055866 0.10325 0.05556 0.086302 -2.3203 0 0 0 0 0 0 0 0 0 0 0 0 0 0 0 0 0 0 0 0.099247 0 0 0 0 0 0
6.5586 0.014337 0.0072182 0.13457 0.0055363 0 -0.014225 0.040955 0.057482 0.059557 0.050788 0.0060599 -2.3586 0 0 0 0 0 0 0 0 0 0 0 0 0 0 0 0 0 0 0 0.032368 0 0 0 0 0 0
6.5625 0.010514 0.010354 0.13788 0.070114 0 0.043972 0.0078635 0.052564 0.0076384 0.036134 -0.038353 -2.3958 0 0 0 0 0 0 0 0 0 0 0 0 0 0 0 0 0 0 0 -0.016373 0 0 0 0 0 0
6.5664 0.0064505 0.012144 0.035772 0.08618 0 0.061685 -0.016746 0.031056 -0.026172 0.012238 -0.028391 -2.4357 0 0 0 0 0 0 0 0 0 0 0 0 0 0 0 0 0 0 0 -0.028544 0 0 0 0 0 0
6.5703 0.0027903 0.010158 -0.089718 0.049587 0 0.034643 -0.02338 -0.004441 -0.029304 -0.014207 0.015657 -2.4752 0 0 0 0 0 0 0 0 0 0 0 0 0 0 0 0 0 0 0 -0.011099 0 0 0 0 0 0
6.5742 -0.0013574 0.0042555 -0.13145 -0.0060688 0 -0.0040283 -0.01787 -0.038827 -0.015783 -0.034957 0.048603 -2.5055 0 0 0 0 0 0 0 0 0 0 0 0 0 0 0 0 0 0 0 0.00789 0 0 0 0 0 0
6.5781 -0.0063704 -0.0026417 -0.050803 -0.039322 0 -0.016496 -0.014315 -0.05694 -0.013554 -0.04519 0.032466 -2.5216 0 0 0 0 0 0 0 0 0 0 0 0 0 0 0 0 0 0 0 -0.00034586 0 0 0 0 0 0
6.582 -0.010753 -0.0067427 0.083398 -0.03386 0 0.0049795 -0.020958 -0.056606 -0.037761 -0.045487 -0.037855 -2.5298 0 0 0 0 0 0 0 0 0 0 0 0 0 0 0 0 0 0 0 -0.044426 0 0 0 0 0 0
6.5859 -0.011942 -0.0062979 0.15271 -0.0068151 0 0.033436 -0.033443 -0.049545 -0.076747 -0.040548 -0.13287 -2.544 0 0 0 0 0 0 0 0 0 0 0 0 0 0 0 0 0 0 0 -0.10732 0 0 0 0 0 0
6.5898 -0.0085624 -0.0025468 0.095541 0.011604 0 0.035091 -0.041368 -0.049062 -0.10436 -0.036446 -0.209 -2.5749 0 0 0 0 0 0 0 0 0 0 0 0 0 0 0 0 0 0 0 -0.15902 0 0 0 0 0 0
6.5938 -0.0020226 0.0016972 -0.035721 0.0057335 0 0.0013773 -0.039754 -0.056599 -0.10467 -0.037787 -0.23464 -2.6214 0 0 0 0 0 0 0 0 0 0 0 0 0 0 0 0 0 0 0 -0.17599 0 0 0 0 0 0
6.5977 0.004091 0.0040491 -0.12251 -0.015389 0 -0.044683 -0.032704 -0.060569 -0.083524 -0.045088 -0.20475 -2.6732 0 0 0 0 0 0 0 0 0 0 0 0 0 0 0 0 0 0 0 -0.15305 0 0 0 0 0 0
6.6016 0.0064802 0.0035166 -0.08947 -0.030731 0 -0.070634 -0.026442 -0.048728 -0.057277 -0.053166 -0.13783 -2.7186 0 0 0 0 0 0 0 0 0 0 0 0 0 0 0 0 0 0 0 -0.10181 0 0 0 0 0 0
6.6055 0.0045673 0.00048229 0.026977 -0.027145 0 -0.061473 -0.021187 -0.02166 -0.034247 -0.052574 -0.061033 -2.7522 0 0 0 0 0 0 0 0 0 0 0 0 0 0 0 0 0 0 0 -0.040682 0 0 0 0 0 0
6.6094 0.00098734 -0.0034105 0.11468 -0.0078248 0 -0.026874 -0.011879 0.0063675 -0.0103 -0.035159 0.0050846 -2.7753 0 0 0 0 0 0 0 0 0 0 0 0 0 0 0 0 0 0 0 0.014372 0 0 0 0 0 0
6.6133 -0.00031343 -0.0054257 0.090869 0.014602 0 0.012933 0.0036153 0.020371 0.018757 -0.0010807 0.053565 -2.7946 0 0 0 0 0 0 0 0 0 0 0 0 0 0 0 0 0 0 0 0.054145 0 0 0 0 0 0
6.6172 0.0029736 -0.002825 -0.022979 0.029606 0 0.044159 0.019594 0.018699 0.045773 0.038569 0.087893 -2.8197 0 0 0 0 0 0 0 0 0 0 0 0 0 0 0 0 0 0 0 0.076425 0 0 0 0 0 0
6.6211 0.0096866 0.0050038 -0.12381 0.033662 0 0.063047 0.02788 0.014258 0.057755 0.067474 0.11321 -2.8592 0 0 0 0 0 0 0 0 0 0 0 0 0 0 0 0 0 0 0 0.084762 0 0 0 0 0 0
6.625 0.015877 0.015041 -0.12167 0.027901 0 0.068191 0.027697 0.021824 0.052526 0.075179 0.12944 -2.914 0 0 0 0 0 0 0 0 0 0 0 0 0 0 0 0 0 0 0 0.086124 0 0 0 0 0 0
6.6289 0.017568 0.021804 -0.017245 0.015359 0 0.055815 0.027861 0.043983 0.045432 0.06475 0.1317 -2.9728 0 0 0 0 0 0 0 0 0 0 0 0 0 0 0 0 0 0 0 0.087013 0 0 0 0 0 0
6.6328 0.013576 0.021088 0.10406 0.0014305 0 0.025306 0.037288 0.06908 0.055155 0.049892 0.11725 -3.0167 0 0 0 0 0 0 0 0 0 0 0 0 0 0 0 0 0 0 0 0.089678 0 0 0 0 0 0
6.6367 0.0062898 0.0134 0.14845 -0.0062352 0 -0.013157 0.053606 0.082125 0.08236 0.043326 0.092366 -3.0336 0 0 0 0 0 0 0 0 0 0 0 0 0 0 0 0 0 0 0 0.091616 0 0 0 0 0 0
6.6406 -0.00014705 0.0038563 0.088635 -0.0025576 0 -0.041364 0.063148 0.077163 0.10536 0.046423 0.071597 -3.0288 0 0 0 0 0 0 0 0 0 0 0 0 0 0 0 0 0 0 0 0.089248 0 0 0 0 0 0
6.6445 -0.0027813 -0.0016865 -0.022842 0.0088206 0 -0.046434 0.053808 0.059609 0.099805 0.04935 0.068069 -3.0223 0 0 0 0 0 0 0 0 0 0 0 0 0 0 0 0 0 0 0 0.082113 0 0 0 0 0 0
6.6484 -0.0016113 -0.0010038 -0.1023 0.016364 0 -0.031156 0.027824 0.038437 0.062956 0.041366 0.081683 -3.0316 0 0 0 0 0 0 0 0 0 0 0 0 0 0 0 0 0 0 0 0.072743 0 0 0 0 0 0
6.6523 0.0011095 0.0034195 -0.098039 0.01083 0 -0.009526 0.00079812 0.018087 0.016773 0.02145 0.095696 -3.0577 0 0 0 0 0 0 0 0 0 0 0 0 0 0 0 0 0 0 0 0.06194 0 0 0 0 0 0
6.6563 0.0032372 0.0073181 -0.020637 -0.004279 0 0.0079853 -0.012481 -0.0017585 -0.013534 -0.00071487 0.086473 -3.0887 0 0 0 0 0 0 0 0 0 0 0 0 0 0 0 0 0 0 0 0.045064 0 0 0 0 0 0
6.6602 0.0046416 0.0086016 0.071989 -0.014098 0 0.022863 -0.010905 -0.020531 -0.022823 -0.013928 0.040483 -3.1151 0 0 0 0 0 0 0 0 0 0 0 0 0 0 0 0 0 0 0 0.015017 0 0 0 0 0 0
6.6641 0.007021 0.0086444 0.11585 -0.0065259 0 0.041113 -0.0056651 -0.033762 -0.026851 -0.015688 -0.034227 -3.14 0 0 0 0 0 0 0 0 0 0 0 0 0 0 0 0 0 0 0 -0.029347 0 0 0 0 0 0
6.668 0.011857 0.010027 0.081152 0.014481 0 0.059222 -0.0071238 -0.036955 -0.041228 -0.013735 -0.11135 -3.1701 0 0 0 0 0 0 0 0 0 0 0 0 0 0 0 0 0 0 0 -0.077657 0 0 0 0 0 0
6.6719 0.018335 0.013254 -0.0086487 0.031121 0 0.061714 -0.01461 -0.031411 -0.06271 -0.017974 -0.16235 -3.2013 0 0 0 0 0 0 0 0 0 0 0 0 0 0 0 0 0 0 0 -0.11245 0 0 0 0 0 0
6.6758 0.023085 0.01572 -0.089285 0.028767 0 0.036152 -0.019679 -0.02429 -0.073456 -0.030975 -0.17316 -3.2172 0 0 0 0 0 0 0 0 0 0 0 0 0 0 0 0 0 0 0 -0.1213 0 0 0 0 0 0
6.6797 0.022115 0.013816 -0.097575 0.010726 0 -0.0095474 -0.0179 -0.022047 -0.062538 -0.045916 -0.14947 -3.2078 0 0 0 0 0 0 0 0 0 0 0 0 0 0 0 0 0 0 0 -0.10597 0 0 0 0 0 0
6.6836 0.013593 0.0061393 -0.020803 -0.0053123 0 -0.048121 -0.014923 -0.024563 -0.039707 -0.053101 -0.10828 -3.1859 0 0 0 0 0 0 0 0 0 0 0 0 0 0 0 0 0 0 0 -0.079861 0 0 0 0 0 0
6.6875 -0.00050159 -0.0050401 0.083798 -0.0063498 0 -0.055033 -0.019594 -0.026656 -0.025541 -0.048193 -0.064203 -3.1811 0 0 0 0 0 0 0 0 0 0 0 0 0 0 0 0 0 0 0 -0.055981 0 0 0 0 0 0
6.6914 -0.015034 -0.0151 0.12524 0.0012836 0 -0.031055 -0.032058 -0.024889 -0.028931 -0.03464 -0.022426 -3.2115 0 0 0 0 0 0 0 0 0 0 0 0 0 0 0 0 0 0 0 -0.037015 0 0 0 0 0 0
6.6953 -0.024287 -0.019886 0.053257 -0.0017181 0 -0.0018878 -0.040815 -0.021151 -0.037159 -0.019206 0.017372 -3.2633 0 0 0 0 0 0 0 0 0 0 0 0 0 0 0 0 0 0 0 -0.016944 0 0 0 0 0 0
6.6992 -0.024882 -0.01788 -0.088461 -0.025514 0 0.0064089 -0.032976 -0.018546 -0.02973 -0.005867 0.052137 -3.3021 0 0 0 0 0 0 0 0 0 0 0 0 0 0 0 0 0 0 0 0.0083233 0 0 0 0 0 0
6.7031 -0.017362 -0.010535 -0.1849 -0.056056 0 -0.0077061 -0.0072914 -0.014962 -0.00078037 0.0061951 0.072148 -3.3074 0 0 0 0 0 0 0 0 0 0 0 0 0 0 0 0 0 0 0 0.033168 0 0 0 0 0 0
6.707 -0.0056665 -0.00112 -0.14195 -0.064282 0 -0.021116 0.023657 -0.0033904 0.03428 0.019602 0.068027 -3.2939 0 0 0 0 0 0 0 0 0 0 0 0 0 0 0 0 0 0 0 0.046209 0 0 0 0 0 0
6.7109 0.0050121 0.0068411 0.026059 -0.032676 0 -0.010896 0.044228 0.019628 0.054568 0.034496 0.042132 -3.2965 0 0 0 0 0 0 0 0 0 0 0 0 0 0 0 0 0 0 0 0.042457 0 0 0 0 0 0
6.7148 0.010642 0.010743 0.19516 0.025843 0 0.021064 0.048163 0.046595 0.054189 0.046974 0.01285 -3.3336 0 0 0 0 0 0 0 0 0 0 0 0 0 0 0 0 0 0 0 0.031001 0 0 0 0 0 0
6.7188 0.0097749 0.0094848 0.22852 0.07526 0 0.04858 0.040639 0.06241 0.045507 0.051192 0.0053026 -3.3884 0 0 0 0 0 0 0 0 0 0 0 0 0 0 0 0 0 0 0 0.029303 0 0 0 0 0 0
6.7227 0.0035386 0.003585 0.092636 0.083903 0 0.046045 0.029791 0.056963 0.04317 0.043209 0.033628 -3.4279 0 0 0 0 0 0 0 0 0 0 0 0 0 0 0 0 0 0 0 0.048234 0 0 0 0 0 0
6.7266 -0.0053452 -0.0050784 -0.10974 0.047634 0 0.012561 0.018415 0.034557 0.047736 0.024097 0.088157 -3.438 0 0 0 0 0 0 0 0 0 0 0 0 0 0 0 0 0 0 0 0.081258 0 0 0 0 0 0
6.7305 -0.013682 -0.013814 -0.22317 -0.010052 0 -0.027971 0.0046722 0.010021 0.046771 0.00062621 0.13817 -3.4364 0 0 0 0 0 0 0 0 0 0 0 0 0 0 0 0 0 0 0 0.10759 0 0 0 0 0 0
6.7344 -0.018615 -0.019827 -0.16885 -0.057761 0 -0.049143 -0.010924 -0.0048528 0.030684 -0.017228 0.14949 -3.4513 0 0 0 0 0 0 0 0 0 0 0 0 0 0 0 0 0 0 0 0.10654 0 0 0 0 0 0
6.7383 -0.018232 -0.020944 -0.0069088 -0.076475 0 -0.043563 -0.02223 -0.010532 0.0044099 -0.02153 0.10512 -3.4901 0 0 0 0 0 0 0 0 0 0 0 0 0 0 0 0 0 0 0 0.071123 0 0 0 0 0 0
6.7422 -0.012207 -0.016277 0.12128 -0.065262 0 -0.023923 -0.022859 -0.015471 -0.017982 -0.01193 0.015664 -3.5338 0 0 0 0 0 0 0 0 0 0 0 0 0 0 0 0 0 0 0 0.011139 0 0 0 0 0 0
6.7461 -0.0023127 -0.0067452 0.11675 -0.034023 0 -0.0065274 -0.014065 -0.024073 -0.028504 0.0026372 -0.08636 -3.5604 0 0 0 0 0 0 0 0 0 0 0 0 0 0 0 0 0 0 0 -0.053905 0 0 0 0 0 0
6.75 0.0077996 0.0048039 0.0024894 0.0048524 0 0.0031331 -0.0052673 -0.031043 -0.032281 0.0088292 -0.16325 -3.5691 0 0 0 0 0 0 0 0 0 0 0 0 0 0 0 0 0 0 0 -0.10465 0 0 0 0 0 0
6.7539 0.013942 0.014263 -0.10701 0.038882 0 0.0091526 -0.0054859 -0.028619 -0.038894 -0.0017811 -0.18966 -3.5783 0 0 0 0 0 0 0 0 0 0 0 0 0 0 0 0 0 0 0 -0.12829 0 0 0 0 0 0
6.7578 0.013392 0.017833 -0.11197 0.055853 0 0.014177 -0.014627 -0.018036 -0.049279 -0.025785 -0.16249 -3.6016 0 0 0 0 0 0 0 0 0 0 0 0 0 0 0 0 0 0 0 -0.12104 0 0 0 0 0 0
6.7617 0.0063631 0.013908 -0.011921 0.048401 0 0.014405 -0.024205 -0.011132 -0.054297 -0.049628 -0.10004 -3.6328 0 0 0 0 0 0 0 0 0 0 0 0 0 0 0 0 0 0 0 -0.089187 0 0 0 0 0 0
6.7656 -0.0041163 0.0041277 0.10158 0.02084 0 0.0065984 -0.026726 -0.018845 -0.046716 -0.059392 -0.032339 -3.6565 0 0 0 0 0 0 0 0 0 0 0 0 0 0 0 0 0 0 0 -0.048052 0 0 0 0 0 0
6.7695 -0.013897 -0.0073158 0.12925 -0.010838 0 -0.0035039 -0.023267 -0.038443 -0.031874 -0.05094 0.012815 -3.6692 0 0 0 0 0 0 0 0 0 0 0 0 0 0 0 0 0 0 0 -0.016386 0 0 0 0 0 0
6.7734 -0.019843 -0.015911 0.046991 -0.029876 0 -0.0046873 -0.020835 -0.053786 -0.023292 -0.031996 0.022269 -3.6843 0 0 0 0 0 0 0 0 0 0 0 0 0 0 0 0 0 0 0 -0.0062161 0 0 0 0 0 0
6.7773 -0.021005 -0.019182 -0.080327 -0.032147 0 0.0059067 -0.022773 -0.049489 -0.027128 -0.014801 0.0025579 -3.7143 0 0 0 0 0 0 0 0 0 0 0 0 0 0 0 0 0 0 0 -0.014633 0 0 0 0 0 0
6.7813 -0.018274 -0.017549 -0.15663 -0.028291 0 0.014974 -0.02352 -0.025002 -0.033264 -0.0062851 -0.025511 -3.7537 0 0 0 0 0 0 0 0 0 0 0 0 0 0 0 0 0 0 0 -0.025436 0 0 0 0 0 0
6.7852 -0.013129 -0.013204 -0.12958 -0.031012 0 0.0036257 -0.014293 0.0053734 -0.024444 -0.0043068 -0.03997 -3.7849 0 0 0 0 0 0 0 0 0 0 0 0 0 0 0 0 0 0 0 -0.021394 0 0 0 0 0 0
6.7891 -0.0066048 -0.0080792 -0.024119 -0.039793 0 -0.031463 0.0061972 0.025924 0.0050884 -0.0020982 -0.030341 -3.8015 0 0 0 0 0 0 0 0 0 0 0 0 0 0 0 0 0 0 0 0.002197 0 0 0 0 0 0
6.793 0.00079623 -0.0026707 0.082827 -0.039423 0 -0.068412 0.028049 0.032332 0.041366 0.0046388 -0.0015409 -3.8185 0 0 0 0 0 0 0 0 0 0 0 0 0 0 0 0 0 0 0 0.034386 0 0 0 0 0 0
6.7969 0.0084808 0.0034234 0.11974 -0.015321 0 -0.075061 0.038344 0.03169 0.062398 0.014951 0.032757 -3.8563 0 0 0 0 0 0 0 0 0 0 0 0 0 0 0 0 0 0 0 0.058648 0 0 0 0 0 0
6.8008 0.01523 0.01002 0.067744 0.029054 0 -0.036965 0.033201 0.031905 0.058274 0.025518 0.06099 -3.914 0 0 0 0 0 0 0 0 0 0 0 0 0 0 0 0 0 0 0 0.066747 0 0 0 0 0 0
6.8047 0.01938 0.015585 -0.030016 0.070652 0 0.027781 0.021247 0.033268 0.039309 0.034535 0.079771 -3.9657 0 0 0 0 0 0 0 0 0 0 0 0 0 0 0 0 0 0 0 0.063651 0 0 0 0 0 0
6.8086 0.01968 0.018098 -0.099114 0.083886 0 0.081661 0.014929 0.030869 0.024647 0.041913 0.09135 -3.9867 0 0 0 0 0 0 0 0 0 0 0 0 0 0 0 0 0 0 0 0.059862 0 0 0 0 0 0
6.8125 0.016202 0.016798 -0.085159 0.060898 0 0.096957 0.018713 0.023324 0.023942 0.04646 0.096753 -3.9808 0 0 0 0 0 0 0 0 0 0 0 0 0 0 0 0 0 0 0 0.059829 0 0 0 0 0 0
6.8164 0.010625 0.013135 0.0057909 0.016853 0 0.074403 0.02608 0.016402 0.030746 0.044688 0.092258 -3.9783 0 0 0 0 0 0 0 0 0 0 0 0 0 0 0 0 0 0 0 0.058174 0 0 0 0 0 0
6.8203 0.0056165 0.0099383 0.10692 -0.023041 0 0.036195 0.027612 0.016909 0.032523 0.0339 0.072644 -4.0047 0 0 0 0 0 0 0 0 0 0 0 0 0 0 0 0 0 0 0 0.046661 0 0 0 0 0 0
6.8242 0.0035978 0.0094587 0.13745 -0.041479 0 0.0036638 0.020965 0.024122 0.02468 0.016501 0.037581 -4.0546 0 0 0 0 0 0 0 0 0 0 0 0 0 0 0 0 0 0 0 0.023799 0 0 0 0 0 0
6.8281 0.0055107 0.011921 0.067765 -0.036599 0 -0.017259 0.012354 0.029302 0.013572 0.00014042 -0.0053422 -4.0995 0 0 0 0 0 0 0 0 0 0 0 0 0 0 0 0 0 0 0 -0.0028726 0 0 0 0 0 0
6.832 0.010233 0.015625 -0.048845 -0.016387 0 -0.03115 0.0089418 0.024538 0.0071661 -0.007682 -0.043708 -4.1194 0 0 0 0 0 0 0 0 0 0 0 0 0 0 0 0 0 0 0 -0.023224 0 0 0 0 0 0
6.8359 0.014995 0.018211 -0.11229 0.010267 0 -0.038937 0.011087 0.011332 0.005688 -0.0056937 -0.066473 -4.1223 0 0 0 0 0 0 0 0 0 0 0 0 0 0 0 0 0 0 0 -0.032118 0 0 0 0 0 0
6.8398 0.016703 0.017905 -0.059308 0.036319 0 -0.033046 0.012702 -0.00080177 0.0029218 0.00050366 -0.068225 -4.131 0 0 0 0 0 0 0 0 0 0 0 0 0 0 0 0 0 0 0 -0.030598 0 0 0 0 0 0
6.8438 0.013603 0.014064 0.074189 0.053888 0 -0.0075548 0.0085204 -0.0044662 -0.004626 0.0039314 -0.049604 -4.1552 0 0 0 0 0 0 0 0 0 0 0 0 0 0 0 0 0 0 0 -0.021354 0 0 0 0 0 0
6.8477 0.006436 0.007256 0.17311 0.053994 0 0.029385 -0.00024055 -0.0022584 -0.012609 0.0022541 -0.016027 -4.1802 0 0 0 0 0 0 0 0 0 0 0 0 0 0 0 0 0 0 0 -0.0055059 0 0 0 0 0 0
6.8516 -0.001671 -0.00071662 0.13847 0.032482 0 0.056928 -0.0077495 -0.0036613 -0.014098 -0.0016151 0.022751 -4.1868 0 0 0 0 0 0 0 0 0 0 0 0 0 0 0 0 0 0 0 0.014924 0 0 0 0 0 0
6.8555 -0.0067417 -0.007065 -0.020846 -0.0035006 0 0.05757 -0.010101 -0.01409 -0.0086039 -0.0042091 0.05289 -4.1749 0 0 0 0 0 0 0 0 0 0 0 0 0 0 0 0 0 0 0 0.032592 0 0 0 0 0 0
6.8594 -0.0062221 -0.0091247 -0.18462 -0.036903 0 0.032222 -0.0088112 -0.027761 -0.0035516 -0.0057212 0.059567 -4.1637 0 0 0 0 0 0 0 0 0 0 0 0 0 0 0 0 0 0 0 0.035898 0 0 0 0 0 0
6.8633 -0.00065334 -0.0061363 -0.21754 -0.051035 0 -0.00099705 -0.0077627 -0.032137 -0.0058958 -0.0089631 0.034187 -4.1695 0 0 0 0 0 0 0 0 0 0 0 0 0 0 0 0 0 0 0 0.017322 0 0 0 0 0 0
6.8672 0.0064243 -0.00031149 -0.085691 -0.040468 0 -0.022954 -0.0079025 -0.019704 -0.013512 -0.014714 -0.017863 -4.1879 0 0 0 0 0 0 0 0 0 0 0 0 0 0 0 0 0 0 0 -0.018006 0 0 0 0 0 0
6.8711 0.01047 0.0042165 0.1095 -0.013574 0 -0.028513 -0.006309 0.00455 -0.016721 -0.019477 -0.075316 -4.2026 0 0 0 0 0 0 0 0 0 0 0 0 0 0 0 0 0 0 0 -0.052529 0 0 0 0 0 0
6.875 0.0086514 0.0042342 0.21263 0.014216 0 -0.026486 -0.00065042 0.026934 -0.0087892 -0.018816 -0.10892 -4.2084 0 0 0 0 0 0 0 0 0 0 0 0 0 0 0 0 0 0 0 -0.066725 0 0 0 0 0 0
6.8789 0.0014704 -0.00017505 0.14256 0.029644 0 -0.026765 0.0065685 0.035848 0.0061897 -0.012606 -0.096471 -4.2191 0 0 0 0 0 0 0 0 0 0 0 0 0 0 0 0 0 0 0 -0.051724 0 0 0 0 0 0
6.8828 -0.0078016 -0.005931 -0.042072 0.026858 0 -0.029255 0.009445 0.029266 0.016939 -0.0056995 -0.036742 -4.2497 0 0 0 0 0 0 0 0 0 0 0 0 0 0 0 0 0 0 0 -0.014293 0 0 0 0 0 0
6.8867 -0.015387 -0.00978 -0.19411 0.0080092 0 -0.025482 0.0046116 0.01323 0.016238 -0.0025487 0.046801 -4.2942 0 0 0 0 0 0 0 0 0 0 0 0 0 0 0 0 0 0 0 0.028427 0 0 0 0 0 0
6.8906 -0.019235 -0.011 -0.19864 -0.017993 0 -0.0094842 -0.0049098 -0.0048847 0.0074768 -0.0016924 0.116 -4.3279 0 0 0 0 0 0 0 0 0 0 0 0 0 0 0 0 0 0 0 0.058759 0 0 0 0 0 0
6.8945 -0.019627 -0.011389 -0.060944 -0.038002 0 0.014357 -0.012359 -0.020609 -0.0002746 0.0028509 0.13749 -4.3326 0 0 0 0 0 0 0 0 0 0 0 0 0 0 0 0 0 0 0 0.065808 0 0 0 0 0 0
6.8984 -0.017964 -0.012644 0.10631 -0.040445 0 0.033936 -0.013601 -0.031141 -0.0024868 0.013627 0.10095 -4.3179 0 0 0 0 0 0 0 0 0 0 0 0 0 0 0 0 0 0 0 0.048003 0 0 0 0 0 0
6.9023 -0.015038 -0.01395 0.1774 -0.023532 0 0.038341 -0.010346 -0.032804 -0.0029613 0.023742 0.025382 -4.312 0 0 0 0 0 0 0 0 0 0 0 0 0 0 0 0 0 0 0 0.012843 0 0 0 0 0 0
6.9063 -0.010391 -0.012394 0.10855 0.00085791 0 0.023998 -0.0070512 -0.022464 -0.0073532 0.020785 -0.051519 -4.3323 0 0 0 0 0 0 0 0 0 0 0 0 0 0 0 0 0 0 0 -0.025025 0 0 0 0 0 0
6.9102 -0.0031993 -0.0058789 -0.037753 0.014274 0 -0.0053461 -0.0054276 -0.0023046 -0.014696 -0.0012135 -0.095119 -4.3684 0 0 0 0 0 0 0 0 0 0 0 0 0 0 0 0 0 0 0 -0.048984 0 0 0 0 0 0
6.9141 0.0062808 0.0044078 -0.14778 0.0070423 0 -0.04063 -0.0029516 0.0182 -0.017465 -0.033085 -0.093416 -4.3965 0 0 0 0 0 0 0 0 0 0 0 0 0 0 0 0 0 0 0 -0.049167 0 0 0 0 0 0
6.918 0.01614 0.014506 -0.14189 -0.011249 0 -0.067721 0.0030803 0.027487 -0.010548 -0.054794 -0.06151 -4.4066 0 0 0 0 0 0 0 0 0 0 0 0 0 0 0 0 0 0 0 -0.029747 0 0 0 0 0 0
6.9219 0.023643 0.020641 -0.028035 -0.017994 0 -0.068993 0.01095 0.020906 0.0013294 -0.05045 -0.027997 -4.4126 0 0 0 0 0 0 0 0 0 0 0 0 0 0 0 0 0 0 0 -0.0072904 0 0 0 0 0 0
6.9258 0.026687 0.021686 0.10869 0.0022811 0 -0.031914 0.015088 0.0049819 0.0071265 -0.021053 -0.013237 -4.434 0 0 0 0 0 0 0 0 0 0 0 0 0 0 0 0 0 0 0 0.0014113 0 0 0 0 0 0
6.9297 0.02467 0.018919 0.16817 0.04136 0 0.037481 0.011624 -0.0079257 0.001171 0.016419 -0.015599 -4.472 0 0 0 0 0 0 0 0 0 0 0 0 0 0 0 0 0 0 0 -0.0066074 0 0 0 0 0 0
6.9336 0.018253 0.013827 0.10617 0.07082 0 0.1087 0.0029149 -0.010019 -0.0094934 0.042372 -0.015791 -4.5073 0 0 0 0 0 0 0 0 0 0 0 0 0 0 0 0 0 0 0 -0.017255 0 0 0 0 0 0
6.9375 0.0086354 0.0066738 -0.033138 0.064316 0 0.13988 -0.0041507 -0.0036613 -0.010812 0.048016 0.0048105 -4.5219 0 0 0 0 0 0 0 0 0 0 0 0 0 0 0 0 0 0 0 -0.011415 0 0 0 0 0 0
6.9414 -0.0027413 -0.0025916 -0.14703 0.019685 0 0.10546 -0.0046026 0.0029411 0.004395 0.037734 0.046773 -4.5175 0 0 0 0 0 0 0 0 0 0 0 0 0 0 0 0 0 0 0 0.01727 0 0 0 0 0 0
6.9453 -0.013852 -0.012351 -0.14973 -0.038427 0 0.017749 3.6721e-05 0.0049572 0.028157 0.020995 0.090012 -4.5119 0 0 0 0 0 0 0 0 0 0 0 0 0 0 0 0 0 0 0 0.054636 0 0 0 0 0 0
6.9492 -0.021872 -0.018921 -0.0401 -0.077066 0 -0.077749 0.003772 0.0051605 0.04326 0.0039747 0.10762 -4.5172 0 0 0 0 0 0 0 0 0 0 0 0 0 0 0 0 0 0 0 0.075695 0 0 0 0 0 0
6.9531 -0.023969 -0.018791 0.093398 -0.077964 0 -0.13221 0.0025809 0.009027 0.037976 -0.011071 0.084993 -4.5292 0 0 0 0 0 0 0 0 0 0 0 0 0 0 0 0 0 0 0 0.06388 0 0 0 0 0 0
6.957 -0.019044 -0.011681 0.14178 -0.046609 0 -0.12547 -0.0013991 0.016802 0.015919 -0.021041 0.029933 -4.5359 0 0 0 0 0 0 0 0 0 0 0 0 0 0 0 0 0 0 0 0.023788 0 0 0 0 0 0
6.9609 -0.0091394 -0.0014922 0.067042 -0.0035284 0 -0.074583 -0.0021654 0.022047 -0.007457 -0.020476 -0.032283 -4.5355 0 0 0 0 0 0 0 0 0 0 0 0 0 0 0 0 0 0 0 -0.02226 0 0 0 0 0 0
6.9648 0.00093549 0.005964 -0.062223 0.030951 0 -0.014523 0.003768 0.018697 -0.017629 -0.0070944 -0.07364 -4.5381 0 0 0 0 0 0 0 0 0 0 0 0 0 0 0 0 0 0 0 -0.049611 0 0 0 0 0 0
6.9688 0.0060427 0.0067103 -0.12792 0.045663 0 0.02936 0.013199 0.008421 -0.01147 0.011946 -0.077312 -4.5521 0 0 0 0 0 0 0 0 0 0 0 0 0 0 0 0 0 0 0 -0.04604 0 0 0 0 0 0
6.9727 0.0038018 0.00090612 -0.067638 0.038682 0 0.052897 0.01816 -0.00095526 0.002289 0.022297 -0.043824 -4.5723 0 0 0 0 0 0 0 0 0 0 0 0 0 0 0 0 0 0 0 -0.016549 0 0 0 0 0 0
6.9766 -0.003874 -0.0077946 0.065521 0.014694 0 0.063109 0.012017 -0.0050628 0.010744 0.013798 0.010665 -4.5855 0 0 0 0 0 0 0 0 0 0 0 0 0 0 0 0 0 0 0 0.021626 0 0 0 0 0 0
6.9805 -0.012037 -0.014908 0.14693 -0.015831 0 0.062454 -0.0055218 -0.0094385 0.0052789 -0.0094925 0.060575 -4.5885 0 0 0 0 0 0 0 0 0 0 0 0 0 0 0 0 0 0 0 0.047937 0 0 0 0 0 0
6.9844 -0.01595 -0.017641 0.093161 -0.038281 0 0.045754 -0.028066 -0.023667 -0.014515 -0.031671 0.079591 -4.5941 0 0 0 0 0 0 0 0 0 0 0 0 0 0 0 0 0 0 0 0.046679 0 0 0 0 0 0
6.9883 -0.013967 -0.015731 -0.058105 -0.040632 0 0.011129 -0.046242 -0.047819 -0.041562 -0.038905 0.051327 -4.6189 0 0 0 0 0 0 0 0 0 0 0 0 0 0 0 0 0 0 0 0.013264 0 0 0 0 0 0
6.9922 -0.0079615 -0.010594 -0.17677 -0.022677 0 -0.030548 -0.052279 -0.06645 -0.064466 -0.031671 -0.020651 -4.6643 0 0 0 0 0 0 0 0 0 0 0 0 0 0 0 0 0 0 0 -0.042266 0 0 0 0 0 0
6.9961 -0.0011956 -0.0038404 -0.15486 0.0014642 0 -0.060906 -0.043005 -0.059789 -0.071962 -0.022912 -0.10982 -4.7148 0 0 0 0 0 0 0 0 0 0 0 0 0 0 0 0 0 0 0 -0.097401 0 0 0 0 0 0
7 0.0044016 0.003692 -0.0040031 0.013176 0 -0.069199 -0.020785 -0.023626 -0.058277 -0.023718 -0.17644 -4.7529 0 0 0 0 0 0 0 0 0 0 0 0 0 0 0 0 0 0 0 -0.12704 0 0 0 0 0 0
7.0039 0.0091916 0.011801 0.15304 0.0052111 0 -0.059826 0.0071991 0.022185 -0.027302 -0.03109 -0.18787 -4.7747 0 0 0 0 0 0 0 0 0 0 0 0 0 0 0 0 0 0 0 -0.11731 0 0 0 0 0 0
7.0078 0.014308 0.0199 0.18944 -0.010636 0 -0.042956 0.031159 0.047771 0.0080415 -0.030489 -0.13765 -4.7893 0 0 0 0 0 0 0 0 0 0 0 0 0 0 0 0 0 0 0 -0.07406 0 0 0 0 0 0
7.0117 0.019269 0.026054 0.083738 -0.012533 0 -0.019284 0.042361 0.038627 0.032655 -0.01079 -0.049275 -4.8049 0 0 0 0 0 0 0 0 0 0 0 0 0 0 0 0 0 0 0 -0.018716 0 0 0 0 0 0
7.0156 0.021199 0.027206 -0.065071 0.012183 0 0.021266 0.037119 0.0083038 0.038532 0.023376 0.039326 -4.8213 0 0 0 0 0 0 0 0 0 0 0 0 0 0 0 0 0 0 0 0.02634 0 0 0 0 0 0
7.0195 0.016719 0.020925 -0.12703 0.053929 0 0.081825 0.018989 -0.014463 0.029589 0.054158 0.09983 -4.8357 0 0 0 0 0 0 0 0 0 0 0 0 0 0 0 0 0 0 0 0.051798 0 0 0 0 0 0
7.0234 0.0050546 0.0076215 -0.053846 0.085433 0 0.1404 -0.0025574 -0.011894 0.018131 0.065088 0.12792 -4.8515 0 0 0 0 0 0 0 0 0 0 0 0 0 0 0 0 0 0 0 0.064039 0 0 0 0 0 0
7.0273 -0.010426 -0.0087077 0.082987 0.080602 0 0.15536 -0.016711 0.0088884 0.015744 0.053499 0.13766 -4.8762 0 0 0 0 0 0 0 0 0 0 0 0 0 0 0 0 0 0 0 0.075294 0 0 0 0 0 0
7.0313 -0.023819 -0.022329 0.15701 0.033173 0 0.097073 -0.016776 0.026792 0.025719 0.02996 0.14226 -4.9091 0 0 0 0 0 0 0 0 0 0 0 0 0 0 0 0 0 0 0 0.090579 0 0 0 0 0 0
7.0352 -0.030373 -0.029186 0.094829 -0.038071 0 -0.02083 -0.0035125 0.029566 0.042146 0.007593 0.13908 -4.9362 0 0 0 0 0 0 0 0 0 0 0 0 0 0 0 0 0 0 0 0.10252 0 0 0 0 0 0
7.0391 -0.029338 -0.029225 -0.063923 -0.099932 0 -0.14174 0.015379 0.024021 0.054945 -0.0070112 0.11253 -4.9429 0 0 0 0 0 0 0 0 0 0 0 0 0 0 0 0 0 0 0 0.097663 0 0 0 0 0 0
7.043 -0.023783 -0.025694 -0.20003 -0.12339 0 -0.20273 0.029272 0.023941 0.05602 -0.01391 0.05227 -4.932 0 0 0 0 0 0 0 0 0 0 0 0 0 0 0 0 0 0 0 0.068199 0 0 0 0 0 0
7.0469 -0.017737 -0.022021 -0.20966 -0.099021 0 -0.17829 0.02999 0.030691 0.042474 -0.014681 -0.029877 -4.9257 0 0 0 0 0 0 0 0 0 0 0 0 0 0 0 0 0 0 0 0.019719 0 0 0 0 0 0
7.0508 -0.013201 -0.019091 -0.083908 -0.041464 0 -0.094527 0.015757 0.029214 0.016487 -0.010309 -0.10057 -4.946 0 0 0 0 0 0 0 0 0 0 0 0 0 0 0 0 0 0 0 -0.030642 0 0 0 0 0 0
7.0547 -0.0094498 -0.015258 0.08616 0.019035 0 -0.0036437 -0.0082653 0.0046081 -0.016266 -0.0041062 -0.12506 -4.9934 0 0 0 0 0 0 0 0 0 0 0 0 0 0 0 0 0 0 0 -0.063914 0 0 0 0 0 0
7.0586 -0.0048784 -0.00884 0.17873 0.053741 0 0.055929 -0.032944 -0.038859 -0.048262 -0.00344 -0.092336 -5.0472 0 0 0 0 0 0 0 0 0 0 0 0 0 0 0 0 0 0 0 -0.070451 0 0 0 0 0 0
7.0625 0.00056715 -0.00055672 0.131 0.051898 0 0.079273 -0.04977 -0.077684 -0.072054 -0.014769 -0.02624 -5.087 0 0 0 0 0 0 0 0 0 0 0 0 0 0 0 0 0 0 0 -0.055813 0 0 0 0 0 0
7.0664 0.0047022 0.0064324 -0.016041 0.025938 0 0.082776 -0.054456 -0.08917 -0.082777 -0.035716 0.0269 -5.1122 0 0 0 0 0 0 0 0 0 0 0 0 0 0 0 0 0 0 0 -0.037817 0 0 0 0 0 0
7.0703 0.0047976 0.0088775 -0.1492 0.00075585 0 0.078878 -0.04792 -0.071233 -0.080342 -0.053978 0.026662 -5.1394 0 0 0 0 0 0 0 0 0 0 0 0 0 0 0 0 0 0 0 -0.035904 0 0 0 0 0 0
7.0742 0.000144 0.0060123 -0.16766 -0.0060195 0 0.06465 -0.034901 -0.042265 -0.069592 -0.057057 -0.035445 -5.1814 0 0 0 0 0 0 0 0 0 0 0 0 0 0 0 0 0 0 0 -0.058627 0 0 0 0 0 0
7.0781 -0.0067973 0.00017259 -0.05886 0.0025794 0 0.031806 -0.021524 -0.02268 -0.057676 -0.044426 -0.12929 -5.2338 0 0 0 0 0 0 0 0 0 0 0 0 0 0 0 0 0 0 0 -0.097053 0 0 0 0 0 0
7.082 -0.011774 -0.0048946 0.091484 0.0074723 0 -0.017391 -0.012868 -0.018035 -0.049863 -0.029033 -0.20328 -5.2818 0 0 0 0 0 0 0 0 0 0 0 0 0 0 0 0 0 0 0 -0.12916 0 0 0 0 0 0
7.0859 -0.01169 -0.0065587 0.16497 -0.0071639 0 -0.066892 -0.010879 -0.019477 -0.046247 -0.024909 -0.21484 -5.3178 0 0 0 0 0 0 0 0 0 0 0 0 0 0 0 0 0 0 0 -0.13315 0 0 0 0 0 0
7.0898 -0.0068622 -0.0048313 0.10343 -0.036933 0 -0.097967 -0.013138 -0.017183 -0.041455 -0.032514 -0.15506 -5.3474 0 0 0 0 0 0 0 0 0 0 0 0 0 0 0 0 0 0 0 -0.10082 0 0 0 0 0 0
7.0938 -0.0007786 -0.0020162 -0.043554 -0.058615 0 -0.10092 -0.013662 -0.0098079 -0.027923 -0.037063 -0.05199 -5.3782 0 0 0 0 0 0 0 0 0 0 0 0 0 0 0 0 0 0 0 -0.041795 0 0 0 0 0 0
7.0977 0.0025725 -0.00086545 -0.15713 -0.049723 0 -0.076414 -0.0064403 -0.0009456 -0.0013185 -0.022522 0.049119 -5.4083 0 0 0 0 0 0 0 0 0 0 0 0 0 0 0 0 0 0 0 0.024026 0 0 0 0 0 0
7.1016 0.0018459 -0.0024114 -0.14546 -0.0091401 0 -0.029963 0.0098695 0.0092674 0.035002 0.012207 0.11471 -5.4309 0 0 0 0 0 0 0 0 0 0 0 0 0 0 0 0 0 0 0 0.078851 0 0 0 0 0 0
7.1055 -0.0004643 -0.004846 -0.020042 0.039831 0 0.029729 0.029749 0.024357 0.069861 0.050984 0.14037 -5.4478 0 0 0 0 0 0 0 0 0 0 0 0 0 0 0 0 0 0 0 0.11471 0 0 0 0 0 0
7.1094 0.0001662 -0.0043987 0.11293 0.067066 0 0.086782 0.043896 0.043091 0.089771 0.07415 0.14492 -5.4743 0 0 0 0 0 0 0 0 0 0 0 0 0 0 0 0 0 0 0 0.13198 0 0 0 0 0 0
7.1133 0.006705 0.0019732 0.1416 0.05873 0 0.11844 0.046057 0.055343 0.087356 0.07455 0.14768 -5.5242 0 0 0 0 0 0 0 0 0 0 0 0 0 0 0 0 0 0 0 0.13284 0 0 0 0 0 0
7.1172 0.017898 0.013764 0.043966 0.02657 0 0.1074 0.038155 0.051285 0.0669 0.060707 0.14908 -5.5915 0 0 0 0 0 0 0 0 0 0 0 0 0 0 0 0 0 0 0 0.1175 0 0 0 0 0 0
7.1211 0.02867 0.026296 -0.091867 -0.0031269 0 0.058054 0.028953 0.035291 0.04229 0.045958 0.13178 -5.6515 0 0 0 0 0 0 0 0 0 0 0 0 0 0 0 0 0 0 0 0.086574 0 0 0 0 0 0
7.125 0.033436 0.033367 -0.14213 -0.010225 0 -0.0013636 0.026903 0.026517 0.028048 0.036187 0.081476 -5.684 0 0 0 0 0 0 0 0 0 0 0 0 0 0 0 0 0 0 0 0.046125 0 0 0 0 0 0
7.1289 0.029909 0.031569 -0.054333 0.005914 0 -0.038048 0.033232 0.040744 0.029797 0.028248 0.0078899 -5.6932 0 0 0 0 0 0 0 0 0 0 0 0 0 0 0 0 0 0 0 0.0087081 0 0 0 0 0 0
7.1328 0.020592 0.022917 0.10488 0.029177 0 -0.039993 0.04122 0.070524 0.04123 0.018205 -0.054519 -5.7028 0 0 0 0 0 0 0 0 0 0 0 0 0 0 0 0 0 0 0 -0.012143 0 0 0 0 0 0
7.1367 0.010929 0.013459 0.20346 0.040786 0 -0.022868 0.042047 0.0866 0.04949 0.0081909 -0.069653 -5.7292 0 0 0 0 0 0 0 0 0 0 0 0 0 0 0 0 0 0 0 -0.01028 0 0 0 0 0 0
7.1406 0.00567 0.0088498 0.15505 0.032875 0 -0.010682 0.031849 0.063435 0.044286 0.0039933 -0.028611 -5.7639 0 0 0 0 0 0 0 0 0 0 0 0 0 0 0 0 0 0 0 0.0083585 0 0 0 0 0 0
7.1445 0.0061812 0.010518 -0.0062182 0.012708 0 -0.0096436 0.014165 0.0053638 0.023939 0.0073159 0.039942 -5.7841 0 0 0 0 0 0 0 0 0 0 0 0 0 0 0 0 0 0 0 0.0284 0 0 0 0 0 0
7.1484 0.01043 0.015476 -0.15109 -0.0034933 0 -0.0027291 -0.0032894 -0.053441 -0.0049099 0.012783 0.087512 -5.7795 0 0 0 0 0 0 0 0 0 0 0 0 0 0 0 0 0 0 0 0.03342 0 0 0 0 0 0
7.1523 0.015144 0.019494 -0.16025 -0.002015 0 0.028646 -0.013791 -0.076972 -0.031948 0.013446 0.078552 -5.7652 0 0 0 0 0 0 0 0 0 0 0 0 0 0 0 0 0 0 0 0.015063 0 0 0 0 0 0
7.1563 0.018172 0.020512 -0.022188 0.018588 0 0.078497 -0.014621 -0.057029 -0.048193 0.0080107 0.013809 -5.7653 0 0 0 0 0 0 0 0 0 0 0 0 0 0 0 0 0 0 0 -0.022001 0 0 0 0 0 0
7.1602 0.019308 0.019391 0.15684 0.045246 0 0.1143 -0.0070928 -0.016752 -0.049122 0.0010261 -0.071731 -5.7861 0 0 0 0 0 0 0 0 0 0 0 0 0 0 0 0 0 0 0 -0.061802 0 0 0 0 0 0
7.1641 0.019419 0.017961 0.23807 0.057883 0 0.10357 0.0046534 0.013186 -0.035938 -0.0038184 -0.13263 -5.8098 0 0 0 0 0 0 0 0 0 0 0 0 0 0 0 0 0 0 0 -0.084935 0 0 0 0 0 0
7.168 0.018989 0.016766 0.16039 0.043198 0 0.044034 0.014904 0.020545 -0.015138 -0.0084822 -0.14043 -5.8154 0 0 0 0 0 0 0 0 0 0 0 0 0 0 0 0 0 0 0 -0.079011 0 0 0 0 0 0
7.1719 0.017435 0.01472 -0.013494 0.0057924 0 -0.03177 0.018317 0.015355 0.0042574 -0.01687 -0.09711 -5.8021 0 0 0 0 0 0 0 0 0 0 0 0 0 0 0 0 0 0 0 -0.045989 0 0 0 0 0 0
7.1758 0.013674 0.010622 -0.14991 -0.032567 0 -0.081364 0.012902 0.012474 0.015493 -0.026875 -0.029067 -5.7894 0 0 0 0 0 0 0 0 0 0 0 0 0 0 0 0 0 0 0 -0.0014228 0 0 0 0 0 0
7.1797 0.0074176 0.0047573 -0.15063 -0.047091 0 -0.083093 0.0021164 0.014843 0.017996 -0.028711 0.031348 -5.7931 0 0 0 0 0 0 0 0 0 0 0 0 0 0 0 0 0 0 0 0.034842 0 0 0 0 0 0
7.1836 0.00013452 -0.00091706 -0.027035 -0.028076 0 -0.046383 -0.0066887 0.014737 0.016893 -0.013582 0.064128 -5.8074 0 0 0 0 0 0 0 0 0 0 0 0 0 0 0 0 0 0 0 0.05078 0 0 0 0 0 0
7.1875 -0.0052158 -0.003915 0.11468 0.011257 0 0.0025335 -0.0073563 0.0077633 0.017979 0.015674 0.069599 -5.8123 0 0 0 0 0 0 0 0 0 0 0 0 0 0 0 0 0 0 0 0.048584 0 0 0 0 0 0
7.1914 -0.005784 -0.0026554 0.16131 0.044267 0 0.041334 0.0005247 0.00065813 0.022689 0.044178 0.063028 -5.8 0 0 0 0 0 0 0 0 0 0 0 0 0 0 0 0 0 0 0 0.040663 0 0 0 0 0 0
7.1953 -0.00090398 0.0026256 0.081305 0.05066 0 0.06041 0.011904 0.0035184 0.027998 0.056908 0.060605 -5.7869 0 0 0 0 0 0 0 0 0 0 0 0 0 0 0 0 0 0 0 0.038698 0 0 0 0 0 0
7.1992 0.0068583 0.0096846 -0.054482 0.030682 0 0.058804 0.021102 0.016848 0.031059 0.051477 0.066693 -5.7969 0 0 0 0 0 0 0 0 0 0 0 0 0 0 0 0 0 0 0 0.044736 0 0 0 0 0 0
7.2031 0.012795 0.01491 -0.13285 0.0027133 0 0.039179 0.026194 0.029837 0.032929 0.038673 0.071681 -5.8333 0 0 0 0 0 0 0 0 0 0 0 0 0 0 0 0 0 0 0 0.051266 0 0 0 0 0 0
7.207 0.012946 0.014949 -0.089147 -0.012678 0 0.0089033 0.028562 0.032201 0.03655 0.030258 0.062182 -5.8701 0 0 0 0 0 0 0 0 0 0 0 0 0 0 0 0 0 0 0 0.049259 0 0 0 0 0 0
7.2109 0.0068614 0.0088625 0.042113 -0.0083654 0 -0.018501 0.028802 0.025281 0.041049 0.026992 0.035251 -5.8749 0 0 0 0 0 0 0 0 0 0 0 0 0 0 0 0 0 0 0 0.036554 0 0 0 0 0 0
7.2148 -0.0019455 -0.00068857 0.15466 0.0061571 0 -0.029754 0.024467 0.019051 0.039628 0.019451 0.0038548 -5.8405 0 0 0 0 0 0 0 0 0 0 0 0 0 0 0 0 0 0 0 0.019444 0 0 0 0 0 0
7.2188 -0.0084146 -0.0086814 0.15353 0.014697 0 -0.022909 0.012933 0.018821 0.025204 0.0003029 -0.012537 -5.7934 0 0 0 0 0 0 0 0 0 0 0 0 0 0 0 0 0 0 0 0.0068667 0 0 0 0 0 0
7.2227 -0.0094193 -0.011042 0.030021 0.0077038 0 -0.010205 -0.0036823 0.018019 -0.0010091 -0.025499 -0.005103 -5.7691 0 0 0 0 0 0 0 0 0 0 0 0 0 0 0 0 0 0 0 0.0028774 0 0 0 0 0 0
7.2266 -0.0055248 -0.0074938 -0.12873 -0.011392 0 -0.0062187 -0.017815 0.0062954 -0.027533 -0.04362 0.01464 -5.7796 0 0 0 0 0 0 0 0 0 0 0 0 0 0 0 0 0 0 0 0.0037548 0 0 0 0 0 0
7.2305 0.00027706 -0.0013499 -0.20388 -0.029875 0 -0.011946 -0.021986 -0.016397 -0.041043 -0.04315 0.022328 -5.8042 0 0 0 0 0 0 0 0 0 0 0 0 0 0 0 0 0 0 0 0.0014128 0 0 0 0 0 0
7.2344 0.0054661 0.0037119 -0.13565 -0.034781 0 -0.012704 -0.015478 -0.036852 -0.037873 -0.026025 0.00015668 -5.8108 0 0 0 0 0 0 0 0 0 0 0 0 0 0 0 0 0 0 0 -0.010275 0 0 0 0 0 0
7.2383 0.0097458 0.0068483 0.028284 -0.020571 0 0.0056592 -0.0051114 -0.041359 -0.027057 -0.0041973 -0.047904 -5.7853 0 0 0 0 0 0 0 0 0 0 0 0 0 0 0 0 0 0 0 -0.031018 0 0 0 0 0 0
7.2422 0.01416 0.010088 0.16629 0.0082111 0 0.03844 0.0010158 -0.030134 -0.02131 0.01105 -0.097763 -5.7432 0 0 0 0 0 0 0 0 0 0 0 0 0 0 0 0 0 0 0 -0.053956 0 0 0 0 0 0
7.2461 0.018782 0.015223 0.17548 0.039313 0 0.062279 0.00054602 -0.016767 -0.024768 0.016146 -0.12191 -5.7128 0 0 0 0 0 0 0 0 0 0 0 0 0 0 0 0 0 0 0 -0.069152 0 0 0 0 0 0
7.25 0.021594 0.020865 0.052882 0.058519 0 0.055918 -0.0023503 -0.012845 -0.0298 0.013197 -0.10739 -5.7094 0 0 0 0 0 0 0 0 0 0 0 0 0 0 0 0 0 0 0 -0.068498 0 0 0 0 0 0
7.2539 0.019913 0.022949 -0.10106 0.056559 0 0.021239 -0.0025366 -0.015097 -0.025789 0.004404 -0.061843 -5.7231 0 0 0 0 0 0 0 0 0 0 0 0 0 0 0 0 0 0 0 -0.049828 0 0 0 0 0 0
7.2578 0.013044 0.018404 -0.16293 0.034183 0 -0.017137 0.00074374 -0.0099738 -0.010348 -0.0087601 -0.0058687 -5.729 0 0 0 0 0 0 0 0 0 0 0 0 0 0 0 0 0 0 0 -0.01846 0 0 0 0 0 0
7.2617 0.0035257 0.0084526 -0.087583 0.0022198 0 -0.033649 0.0044151 0.0092362 0.0086578 -0.02132 0.040115 -5.7086 0 0 0 0 0 0 0 0 0 0 0 0 0 0 0 0 0 0 0 0.014906 0 0 0 0 0 0
7.2656 -0.0043443 -0.0018056 0.054169 -0.024286 0 -0.023184 0.006521 0.032347 0.021688 -0.023403 0.06494 -5.6644 0 0 0 0 0 0 0 0 0 0 0 0 0 0 0 0 0 0 0 0.039408 0 0 0 0 0 0
7.2695 -0.0074562 -0.0071769 0.13573 -0.034604 0 -0.0016284 0.0091005 0.041515 0.026873 -0.0071121 0.068492 -5.6173 0 0 0 0 0 0 0 0 0 0 0 0 0 0 0 0 0 0 0 0.049772 0 0 0 0 0 0
7.2734 -0.0057562 -0.006064 0.083884 -0.027781 0 0.012399 0.015382 0.030384 0.030248 0.023735 0.058746 -5.5894 0 0 0 0 0 0 0 0 0 0 0 0 0 0 0 0 0 0 0 0.048934 0 0 0 0 0 0
7.2773 -0.001639 -0.0009347 -0.056646 -0.011338 0 0.014025 0.024805 0.012053 0.037562 0.052435 0.047115 -5.5874 0 0 0 0 0 0 0 0 0 0 0 0 0 0 0 0 0 0 0 0.04549 0 0 0 0 0 0
7.2813 0.0022645 0.0043141 -0.16101 0.0051604 0 0.010941 0.03219 0.0063873 0.047343 0.061094 0.043219 -5.598 0 0 0 0 0 0 0 0 0 0 0 0 0 0 0 0 0 0 0 0.047462 0 0 0 0 0 0
7.2852 0.0048748 0.0073506 -0.13304 0.016228 0 0.0097572 0.032479 0.019602 0.052605 0.045672 0.049948 -5.5983 0 0 0 0 0 0 0 0 0 0 0 0 0 0 0 0 0 0 0 0.056606 0 0 0 0 0 0
7.2891 0.0068107 0.0083733 0.0097758 0.021906 0 0.0079801 0.025847 0.037698 0.048389 0.019767 0.061441 -5.5739 0 0 0 0 0 0 0 0 0 0 0 0 0 0 0 0 0 0 0 0.067169 0 0 0 0 0 0
7.293 0.0093134 0.0090414 0.15041 0.024772 0 0.00060144 0.017396 0.040776 0.036276 0.0027274 0.066486 -5.5295 0 0 0 0 0 0 0 0 0 0 0 0 0 0 0 0 0 0 0 0.069792 0 0 0 0 0 0
7.2969 0.013143 0.010972 0.17331 0.026317 0 -0.0086944 0.01198 0.023266 0.021582 0.0031371 0.056005 -5.4833 0 0 0 0 0 0 0 0 0 0 0 0 0 0 0 0 0 0 0 0.057757 0 0 0 0 0 0
7.3008 0.018129 0.014926 0.063467 0.025965 0 -0.0076291 0.010196 -0.00067641 0.0079136 0.013307 0.029234 -5.4503 0 0 0 0 0 0 0 0 0 0 0 0 0 0 0 0 0 0 0 0.031472 0 0 0 0 0 0
7.3047 0.02322 0.020503 -0.082377 0.022759 0 0.011372 0.0097982 -0.01146 -0.0039785 0.019067 -0.0061278 -5.4289 0 0 0 0 0 0 0 0 0 0 0 0 0 0 0 0 0 0 0 -0.0014264 0 0 0 0 0 0
7.3086 0.026712 0.025936 -0.1401 0.017286 0 0.039814 0.0098884 -0.0026605 -0.012699 0.013913 -0.039139 -5.4027 0 0 0 0 0 0 0 0 0 0 0 0 0 0 0 0 0 0 0 -0.030099 0 0 0 0 0 0
7.3125 0.026745 0.028368 -0.062869 0.011817 0 0.058183 0.011889 0.01457 -0.01442 0.0032992 -0.060986 -5.3565 0 0 0 0 0 0 0 0 0 0 0 0 0 0 0 0 0 0 0 -0.045998 0 0 0 0 0 0
7.3164 0.022232 0.025276 0.082745 0.0087344 0 0.053672 0.01575 0.023967 -0.0069722 -0.0037328 -0.066545 -5.2913 0 0 0 0 0 0 0 0 0 0 0 0 0 0 0 0 0 0 0 -0.046601 0 0 0 0 0 0
7.3203 0.013841 0.016536 0.17548 0.0087266 0 0.031856 0.016748 0.019163 0.004658 -0.0049943 -0.053444 -5.2244 0 0 0 0 0 0 0 0 0 0 0 0 0 0 0 0 0 0 0 -0.03546 0 0 0 0 0 0
7.3242 0.0041492 0.0052919 0.13887 0.010126 0 0.0096602 0.0086366 0.0064604 0.009758 -0.0060898 -0.022739 -5.1757 0 0 0 0 0 0 0 0 0 0 0 0 0 0 0 0 0 0 0 -0.019131 0 0 0 0 0 0
7.3281 -0.0035442 -0.0036844 -0.00083258 0.0098305 0 -0.0024434 -0.0086059 -0.0047449 0.0015445 -0.011787 0.017905 -5.151 0 0 0 0 0 0 0 0 0 0 0 0 0 0 0 0 0 0 0 -0.0034733 0 0 0 0 0 0
7.332 -0.0070903 -0.0072174 -0.13993 0.005446 0 -0.0091492 -0.025066 -0.011351 -0.014298 -0.018559 0.053019 -5.1386 0 0 0 0 0 0 0 0 0 0 0 0 0 0 0 0 0 0 0 0.0081292 0 0 0 0 0 0
7.3359 -0.0066556 -0.0058187 -0.17861 -0.0025102 0 -0.02065 -0.027291 -0.015833 -0.022687 -0.017317 0.06506 -5.1186 0 0 0 0 0 0 0 0 0 0 0 0 0 0 0 0 0 0 0 0.014197 0 0 0 0 0 0
7.3398 -0.0042819 -0.0027932 -0.093146 -0.010074 0 -0.036538 -0.010335 -0.018691 -0.01287 -0.0035921 0.045643 -5.0782 0 0 0 0 0 0 0 0 0 0 0 0 0 0 0 0 0 0 0 0.014098 0 0 0 0 0 0
7.3438 -0.0023057 -0.0013073 0.051541 -0.012218 0 -0.042903 0.016158 -0.015197 0.01036 0.016073 0.0039072 -5.0182 0 0 0 0 0 0 0 0 0 0 0 0 0 0 0 0 0 0 0 0.0085353 0 0 0 0 0 0
7.3477 -0.0019891 -0.0022289 0.15175 -0.0071663 0 -0.027345 0.034684 -0.0014307 0.030003 0.028703 -0.036251 -4.9511 0 0 0 0 0 0 0 0 0 0 0 0 0 0 0 0 0 0 0 0.001188 0 0 0 0 0 0
7.3516 -0.0033205 -0.0045101 0.13851 0.00088968 0 0.0044204 0.0338 0.017625 0.032221 0.025955 -0.050047 -4.8918 0 0 0 0 0 0 0 0 0 0 0 0 0 0 0 0 0 0 0 -0.0013208 0 0 0 0 0 0
7.3555 -0.0057567 -0.0071476 0.024815 0.0040256 0 0.029873 0.016343 0.028797 0.018508 0.010605 -0.027591 -4.8497 0 0 0 0 0 0 0 0 0 0 0 0 0 0 0 0 0 0 0 0.0067565 0 0 0 0 0 0
7.3594 -0.0089269 -0.010308 -0.1042 -0.0028748 0 0.029572 -0.0051159 0.02166 0.0025427 -0.0072613 0.019462 -4.8252 0 0 0 0 0 0 0 0 0 0 0 0 0 0 0 0 0 0 0 0.024586 0 0 0 0 0 0
7.3633 -0.012643 -0.014496 -0.15202 -0.016709 0 0.0057326 -0.019995 -0.00086762 -0.0043861 -0.019428 0.064732 -4.8099 0 0 0 0 0 0 0 0 0 0 0 0 0 0 0 0 0 0 0 0.042431 0 0 0 0 0 0
7.3672 -0.016423 -0.019033 -0.082544 -0.027626 0 -0.020018 -0.026731 -0.023717 -0.0037704 -0.024661 0.082361 -4.7916 0 0 0 0 0 0 0 0 0 0 0 0 0 0 0 0 0 0 0 0.046465 0 0 0 0 0 0
7.3711 -0.019204 -0.021829 0.049015 -0.027339 0 -0.027775 -0.029524 -0.032436 -0.005745 -0.026075 0.060996 -4.7617 0 0 0 0 0 0 0 0 0 0 0 0 0 0 0 0 0 0 0 0.0284 0 0 0 0 0 0
7.375 -0.01961 -0.020866 0.13445 -0.017145 0 -0.017896 -0.030497 -0.025389 -0.01616 -0.025662 0.0088355 -4.7203 0 0 0 0 0 0 0 0 0 0 0 0 0 0 0 0 0 0 0 -0.0076161 0 0 0 0 0 0
7.3789 -0.016618 -0.01582 0.097421 -0.0075156 0 -0.0083492 -0.026951 -0.013762 -0.029729 -0.022742 -0.051967 -4.6756 0 0 0 0 0 0 0 0 0 0 0 0 0 0 0 0 0 0 0 -0.047041 0 0 0 0 0 0
7.3828 -0.010196 -0.0082438 -0.039739 -0.0084348 0 -0.014416 -0.016319 -0.010005 -0.036487 -0.017121 -0.097614 -4.6369 0 0 0 0 0 0 0 0 0 0 0 0 0 0 0 0 0 0 0 -0.074713 0 0 0 0 0 0
7.3867 -0.0016284 -0.00038234 -0.16644 -0.018919 0 -0.032024 -0.0020716 -0.016548 -0.033483 -0.011669 -0.11466 -4.6071 0 0 0 0 0 0 0 0 0 0 0 0 0 0 0 0 0 0 0 -0.08432 0 0 0 0 0 0
7.3906 0.0066457 0.0059645 -0.17126 -0.026115 0 -0.041424 0.0071946 -0.0254 -0.02802 -0.010188 -0.10498 -4.5817 0 0 0 0 0 0 0 0 0 0 0 0 0 0 0 0 0 0 0 -0.079912 0 0 0 0 0 0
7.3945 0.011841 0.0096702 -0.03795 -0.016144 0 -0.026735 0.0052561 -0.027597 -0.028845 -0.012846 -0.081067 -4.555 0 0 0 0 0 0 0 0 0 0 0 0 0 0 0 0 0 0 0 -0.069201 0 0 0 0 0 0
7.3984 0.012221 0.01016 0.13358 0.012318 0 0.0084184 -0.0055602 -0.021905 -0.035582 -0.015119 -0.055172 -4.5255 0 0 0 0 0 0 0 0 0 0 0 0 0 0 0 0 0 0 0 -0.055747 0 0 0 0 0 0
7.4023 0.008424 0.0078225 0.20571 0.044159 0 0.043658 -0.01605 -0.014211 -0.038542 -0.012311 -0.030825 -4.4957 0 0 0 0 0 0 0 0 0 0 0 0 0 0 0 0 0 0 0 -0.037334 0 0 0 0 0 0
7.4063 0.003609 0.0046178 0.11847 0.058032 0 0.058788 -0.017766 -0.0095333 -0.029034 -0.0048777 -0.0036839 -4.4673 0 0 0 0 0 0 0 0 0 0 0 0 0 0 0 0 0 0 0 -0.01121 0 0 0 0 0 0
7.4102 0.0017968 0.0035282 -0.057366 0.042792 0 0.04848 -0.0088749 -0.006044 -0.0084638 0.00184 0.029115 -4.4373 0 0 0 0 0 0 0 0 0 0 0 0 0 0 0 0 0 0 0 0.019877 0 0 0 0 0 0
7.4141 0.0051585 0.0064331 -0.17732 0.0068241 0 0.023146 0.0066277 0.0025487 0.013673 0.0038855 0.060249 -4.4019 0 0 0 0 0 0 0 0 0 0 0 0 0 0 0 0 0 0 0 0.04721 0 0 0 0 0 0
7.418 0.012233 0.012079 -0.14318 -0.027148 0 -0.0012433 0.023639 0.019313 0.029849 0.0042297 0.07399 -4.3614 0 0 0 0 0 0 0 0 0 0 0 0 0 0 0 0 0 0 0 0.061783 0 0 0 0 0 0
7.4219 0.018722 0.016517 0.016598 -0.037589 0 -0.013561 0.038604 0.039552 0.040688 0.010864 0.059295 -4.3218 0 0 0 0 0 0 0 0 0 0 0 0 0 0 0 0 0 0 0 0.061011 0 0 0 0 0 0
7.4258 0.020546 0.016279 0.17301 -0.018485 0 -0.011293 0.048286 0.054028 0.050691 0.028368 0.023618 -4.2882 0 0 0 0 0 0 0 0 0 0 0 0 0 0 0 0 0 0 0 0.050892 0 0 0 0 0 0
7.4297 0.016849 0.011611 0.20393 0.017147 0 0.00087805 0.048591 0.056347 0.059822 0.051211 -0.0063028 -4.2588 0 0 0 0 0 0 0 0 0 0 0 0 0 0 0 0 0 0 0 0.042348 0 0 0 0 0 0
7.4336 0.010463 0.0064617 0.090518 0.046111 0 0.013803 0.037297 0.047335 0.062131 0.066162 -0.00097932 -4.2248 0 0 0 0 0 0 0 0 0 0 0 0 0 0 0 0 0 0 0 0.044673 0 0 0 0 0 0
7.4375 0.0054424 0.0049123 -0.074393 0.050022 0 0.017645 0.018549 0.033209 0.053653 0.062556 0.048541 -4.1791 0 0 0 0 0 0 0 0 0 0 0 0 0 0 0 0 0 0 0 0.059964 0 0 0 0 0 0
7.4414 0.0038023 0.0073439 -0.16583 0.027153 0 0.0081344 0.0028576 0.020659 0.03968 0.041486 0.11892 -4.122 0 0 0 0 0 0 0 0 0 0 0 0 0 0 0 0 0 0 0 0.080925 0 0 0 0 0 0
7.4453 0.0043091 0.010165 -0.12389 -0.0061443 0 -0.0077326 -1.3154e-05 0.013647 0.031163 0.015657 0.16572 -4.0616 0 0 0 0 0 0 0 0 0 0 0 0 0 0 0 0 0 0 0 0.093146 0 0 0 0 0 0
7.4492 0.004294 0.0095092 0.0072019 -0.026087 0 -0.01392 0.010278 0.013051 0.032641 -9.4264e-05 0.15204 -4.007 0 0 0 0 0 0 0 0 0 0 0 0 0 0 0 0 0 0 0 0.08202 0 0 0 0 0 0
7.4531 0.002686 0.0053098 0.12092 -0.018326 0 0.0017458 0.02326 0.016962 0.035276 0.00025834 0.074998 -3.9625 0 0 0 0 0 0 0 0 0 0 0 0 0 0 0 0 0 0 0 0.042224 0 0 0 0 0 0
7.457 0.0013355 0.0016672 0.13164 0.01037 0 0.033182 0.026167 0.020447 0.024531 0.010101 -0.029665 -3.9274 0 0 0 0 0 0 0 0 0 0 0 0 0 0 0 0 0 0 0 -0.0158 0 0 0 0 0 0
7.4609 0.0032869 0.0030419 0.035764 0.035736 0 0.055602 0.015029 0.01683 -0.0039891 0.015835 -0.10965 -3.8981 0 0 0 0 0 0 0 0 0 0 0 0 0 0 0 0 0 0 0 -0.068734 0 0 0 0 0 0
7.4648 0.0095337 0.0098899 -0.089458 0.034791 0 0.044502 -0.0021786 0.0023319 -0.037264 0.007245 -0.1304 -3.8688 0 0 0 0 0 0 0 0 0 0 0 0 0 0 0 0 0 0 0 -0.093667 0 0 0 0 0 0
7.4688 0.017304 0.017882 -0.14412 0.006266 0 -4.4351e-05 -0.01331 -0.01882 -0.055148 -0.0149 -0.097205 -3.8316 0 0 0 0 0 0 0 0 0 0 0 0 0 0 0 0 0 0 0 -0.083708 0 0 0 0 0 0
7.4727 0.021666 0.021388 -0.079387 -0.025337 0 -0.047352 -0.013076 -0.034952 -0.048844 -0.03889 -0.048476 -3.78 0 0 0 0 0 0 0 0 0 0 0 0 0 0 0 0 0 0 0 -0.05335 0 0 0 0 0 0
7.4766 0.019282 0.017966 0.063686 -0.028676 0 -0.058397 -0.0066759 -0.035452 -0.028864 -0.049575 -0.024999 -3.7143 0 0 0 0 0 0 0 0 0 0 0 0 0 0 0 0 0 0 0 -0.027468 0 0 0 0 0 0
7.4805 0.011167 0.009942 0.17942 0.0061747 0 -0.019717 -0.0031484 -0.020813 -0.014198 -0.038661 -0.038477 -3.6443 0 0 0 0 0 0 0 0 0 0 0 0 0 0 0 0 0 0 0 -0.021583 0 0 0 0 0 0
7.4844 0.0020329 0.0020752 0.17389 0.054967 0 0.041712 -0.0059044 -0.0038434 -0.013779 -0.011149 -0.064309 -3.5821 0 0 0 0 0 0 0 0 0 0 0 0 0 0 0 0 0 0 0 -0.02988 0 0 0 0 0 0
7.4883 -0.0032992 -0.0022195 0.040191 0.076085 0 0.078557 -0.010126 0.0011764 -0.019164 0.016971 -0.06457 -3.5319 0 0 0 0 0 0 0 0 0 0 0 0 0 0 0 0 0 0 0 -0.031886 0 0 0 0 0 0
7.4922 -0.0034506 -0.0028497 -0.12741 0.04522 0 0.062333 -0.0090089 -0.0077477 -0.015301 0.029284 -0.022242 -3.4854 0 0 0 0 0 0 0 0 0 0 0 0 0 0 0 0 0 0 0 -0.012374 0 0 0 0 0 0
7.4961 -0.0010816 -0.002067 -0.20035 -0.021654 0 0.0070753 -0.001542 -0.017448 0.0026857 0.02084 0.042317 -3.431 0 0 0 0 0 0 0 0 0 0 0 0 0 0 0 0 0 0 0 0.023378 0 0 0 0 0 0
7.5 -0.0001632 -0.0020065 -0.11866 -0.078486 0 -0.043842 0.0065501 -0.011763 0.024446 0.0020615 0.087177 -3.3669 0 0 0 0 0 0 0 0 0 0 0 0 0 0 0 0 0 0 0 0.053091 0 0 0 0 0 0
7.5039 -0.0023735 -0.0030137 0.053687 -0.085387 0 -0.055379 0.0093209 0.012304 0.03567 -0.0094034 0.083757 -3.3042 0 0 0 0 0 0 0 0 0 0 0 0 0 0 0 0 0 0 0 0.056874 0 0 0 0 0 0
7.5078 -0.0057432 -0.003824 0.17426 -0.040213 0 -0.028576 0.0071229 0.040514 0.032885 -0.0030552 0.040893 -3.2547 0 0 0 0 0 0 0 0 0 0 0 0 0 0 0 0 0 0 0 0.034994 0 0 0 0 0 0
7.5117 -0.006663 -0.0030098 0.13896 0.021407 0 0.0055063 0.0059525 0.053941 0.026018 0.01591 -0.0025863 -3.2161 0 0 0 0 0 0 0 0 0 0 0 0 0 0 0 0 0 0 0 0.0079949 0 0 0 0 0 0
7.5156 -0.0034429 -0.00042281 -0.026715 0.05651 0 0.017144 0.010412 0.045953 0.026765 0.031674 -0.0099483 -3.1716 0 0 0 0 0 0 0 0 0 0 0 0 0 0 0 0 0 0 0 -0.00066787 0 0 0 0 0 0
7.5195 0.0017203 0.0023196 -0.18426 0.048258 0 0.0036528 0.01802 0.026788 0.035899 0.032221 0.024419 -3.1061 0 0 0 0 0 0 0 0 0 0 0 0 0 0 0 0 0 0 0 0.016114 0 0 0 0 0 0
7.5234 0.0041559 0.0025993 -0.19866 0.014261 0 -0.013332 0.021088 0.011726 0.042849 0.019863 0.072833 -3.0239 0 0 0 0 0 0 0 0 0 0 0 0 0 0 0 0 0 0 0 0.04437 0 0 0 0 0 0
7.5273 0.00046406 -0.0014762 -0.055981 -0.014083 0 -0.01281 0.014255 0.0057336 0.036967 0.0079236 0.098488 -2.9474 0 0 0 0 0 0 0 0 0 0 0 0 0 0 0 0 0 0 0 0.061506 0 0 0 0 0 0
7.5313 -0.0084054 -0.0092691 0.122 -0.019664 0 0.0047873 -0.00019159 0.00059817 0.017758 0.0067843 0.083617 -2.8971 0 0 0 0 0 0 0 0 0 0 0 0 0 0 0 0 0 0 0 0.05391 0 0 0 0 0 0
7.5352 -0.017241 -0.017057 0.18207 -0.01009 0 0.020186 -0.014506 -0.013247 -0.0061348 0.013033 0.038708 -2.8715 0 0 0 0 0 0 0 0 0 0 0 0 0 0 0 0 0 0 0 0.02502 0 0 0 0 0 0
7.5391 -0.019893 -0.019697 0.07278 -0.0046017 0 0.015753 -0.022472 -0.033788 -0.026231 0.012654 -0.011307 -2.8478 0 0 0 0 0 0 0 0 0 0 0 0 0 0 0 0 0 0 0 -0.010631 0 0 0 0 0 0
7.543 -0.013473 -0.013985 -0.10989 -0.013212 0 -0.0078488 -0.023744 -0.047725 -0.040418 -0.00452 -0.048521 -2.8026 0 0 0 0 0 0 0 0 0 0 0 0 0 0 0 0 0 0 0 -0.03974 0 0 0 0 0 0
7.5469 -0.00048326 -0.001477 -0.20449 -0.02797 0 -0.033635 -0.021628 -0.043688 -0.050006 -0.033159 -0.072348 -2.7333 0 0 0 0 0 0 0 0 0 0 0 0 0 0 0 0 0 0 0 -0.057876 0 0 0 0 0 0
7.5508 0.012591 0.011712 -0.12209 -0.032051 0 -0.043749 -0.017966 -0.024145 -0.053442 -0.055242 -0.092549 -2.6586 0 0 0 0 0 0 0 0 0 0 0 0 0 0 0 0 0 0 0 -0.0679 0 0 0 0 0 0
7.5547 0.01926 0.018633 0.077989 -0.015859 0 -0.03211 -0.011714 -0.003625 -0.046329 -0.055139 -0.11416 -2.5998 0 0 0 0 0 0 0 0 0 0 0 0 0 0 0 0 0 0 0 -0.073239 0 0 0 0 0 0
7.5586 0.016975 0.016315 0.23708 0.014465 0 -0.0048922 -0.0027834 0.0043579 -0.028748 -0.033106 -0.1285 -2.5613 0 0 0 0 0 0 0 0 0 0 0 0 0 0 0 0 0 0 0 -0.073104 0 0 0 0 0 0
7.5625 0.0085524 0.0079674 0.22681 0.041555 0 0.026563 0.0043068 -0.0020224 -0.010259 -0.0050214 -0.11782 -2.5284 0 0 0 0 0 0 0 0 0 0 0 0 0 0 0 0 0 0 0 -0.063276 0 0 0 0 0 0
7.5664 0.00023914 0.0006638 0.051257 0.048862 0 0.051091 0.00303 -0.014259 -0.003973 0.01096 -0.070073 -2.4833 0 0 0 0 0 0 0 0 0 0 0 0 0 0 0 0 0 0 0 -0.04091 0 0 0 0 0 0
7.5703 -0.0022757 0.00017033 -0.15799 0.031323 0 0.059318 -0.0075402 -0.022957 -0.013505 0.0087007 0.0067791 -2.4207 0 0 0 0 0 0 0 0 0 0 0 0 0 0 0 0 0 0 0 -0.0091671 0 0 0 0 0 0
7.5742 0.0026823 0.0069383 -0.24482 -0.00093275 0 0.046508 -0.018436 -0.024087 -0.026601 -0.0024972 0.082312 -2.3508 0 0 0 0 0 0 0 0 0 0 0 0 0 0 0 0 0 0 0 0.021882 0 0 0 0 0 0
7.5781 0.012024 0.016264 -0.14592 -0.02719 0 0.018187 -0.016339 -0.017002 -0.024176 -0.00677 0.11794 -2.2871 0 0 0 0 0 0 0 0 0 0 0 0 0 0 0 0 0 0 0 0.039536 0 0 0 0 0 0
7.582 0.020202 0.022178 0.065211 -0.027722 0 -0.0086685 0.0045197 -0.00020968 0.002344 0.005703 0.092105 -2.2325 0 0 0 0 0 0 0 0 0 0 0 0 0 0 0 0 0 0 0 0.036514 0 0 0 0 0 0
7.5859 0.022841 0.021718 0.23519 0.0024106 0 -0.015959 0.035403 0.027137 0.042288 0.032107 0.020293 -2.1783 0 0 0 0 0 0 0 0 0 0 0 0 0 0 0 0 0 0 0 0.018201 0 0 0 0 0 0
7.5898 0.019153 0.016296 0.24292 0.046209 0 -0.00090415 0.058837 0.059124 0.074729 0.059657 -0.047604 -2.1136 0 0 0 0 0 0 0 0 0 0 0 0 0 0 0 0 0 0 0 0.0029203 0 0 0 0 0 0
7.5938 0.011653 0.0095917 0.085706 0.072568 0 0.018094 0.062607 0.081617 0.086463 0.073911 -0.056622 -2.037 0 0 0 0 0 0 0 0 0 0 0 0 0 0 0 0 0 0 0 0.011945 0 0 0 0 0 0
7.5977 0.0037961 0.0042625 -0.12017 0.057823 0 0.01657 0.048924 0.080998 0.08112 0.067031 0.0141 -1.9584 0 0 0 0 0 0 0 0 0 0 0 0 0 0 0 0 0 0 0 0.053658 0 0 0 0 0 0
7.6016 -0.0023677 0.00031473 -0.22414 0.0063251 0 -0.010804 0.03023 0.056351 0.071182 0.042151 0.13138 -1.8897 0 0 0 0 0 0 0 0 0 0 0 0 0 0 0 0 0 0 0 0.1132 0 0 0 0 0 0
7.6055 -0.0067632 -0.0038742 -0.1517 -0.04853 0 -0.04022 0.016542 0.02226 0.062765 0.012163 0.22579 -1.8335 0 0 0 0 0 0 0 0 0 0 0 0 0 0 0 0 0 0 0 0.15786 0 0 0 0 0 0
7.6094 -0.010082 -0.0092486 0.03883 -0.06786 0 -0.038054 0.0075242 -0.0023228 0.050191 -0.0070749 0.23732 -1.7804 0 0 0 0 0 0 0 0 0 0 0 0 0 0 0 0 0 0 0 0.15734 0 0 0 0 0 0
7.6133 -0.012289 -0.014657 0.19808 -0.038634 0 0.0054065 -0.0031734 -0.0092097 0.025797 -0.0065899 0.15571 -1.7183 0 0 0 0 0 0 0 0 0 0 0 0 0 0 0 0 0 0 0 0.10526 0 0 0 0 0 0
7.6172 -0.012312 -0.01737 0.19935 0.013919 0 0.060437 -0.017295 -0.0056433 -0.0069714 0.0086504 0.025277 -1.646 0 0 0 0 0 0 0 0 0 0 0 0 0 0 0 0 0 0 0 0.02497 0 0 0 0 0 0
7.6211 -0.0089966 -0.014863 0.039728 0.045597 0 0.079042 -0.027735 -0.0047523 -0.033142 0.021696 -0.088266 -1.576 0 0 0 0 0 0 0 0 0 0 0 0 0 0 0 0 0 0 0 -0.04606 0 0 0 0 0 0
7.625 -0.0021794 -0.0063707 -0.15321 0.029665 0 0.036599 -0.025841 -0.012447 -0.040333 0.015313 -0.14203 -1.5233 0 0 0 0 0 0 0 0 0 0 0 0 0 0 0 0 0 0 0 -0.081775 0 0 0 0 0 0
7.6289 0.0071757 0.0066957 -0.22076 -0.020145 0 -0.043395 -0.012104 -0.023851 -0.032529 -0.014225 -0.1383 -1.4877 0 0 0 0 0 0 0 0 0 0 0 0 0 0 0 0 0 0 0 -0.083557 0 0 0 0 0 0
7.6328 0.017683 0.02139 -0.10262 -0.059843 0 -0.10475 0.0022396 -0.030942 -0.02781 -0.052426 -0.11254 -1.449 0 0 0 0 0 0 0 0 0 0 0 0 0 0 0 0 0 0 0 -0.074862 0 0 0 0 0 0
7.6367 0.02808 0.034261 0.11018 -0.050109 0 -0.10116 0.0053898 -0.031184 -0.040887 -0.075924 -0.1016 -1.3828 0 0 0 0 0 0 0 0 0 0 0 0 0 0 0 0 0 0 0 -0.079947 0 0 0 0 0 0
7.6406 0.036971 0.042282 0.24732 0.012781 0 -0.029709 -0.0034974 -0.0277 -0.067567 -0.069267 -0.11745 -1.2833 0 0 0 0 0 0 0 0 0 0 0 0 0 0 0 0 0 0 0 -0.10402 0 0 0 0 0 0
7.6445 0.042267 0.043545 0.19961 0.093796 0 0.070376 -0.013692 -0.022799 -0.086863 -0.035872 -0.14237 -1.1715 0 0 0 0 0 0 0 0 0 0 0 0 0 0 0 0 0 0 0 -0.12943 0 0 0 0 0 0
7.6484 0.041431 0.037734 0.0098418 0.14376 0 0.14729 -0.013815 -0.014423 -0.078813 0.0053008 -0.14364 -1.0762 0 0 0 0 0 0 0 0 0 0 0 0 0 0 0 0 0 0 0 -0.12903 0 0 0 0 0 0
7.6523 0.032946 0.026277 -0.16441 0.13134 0 0.16758 -0.0026609 -0.00032926 -0.040873 0.033888 -0.095724 -1.0068 0 0 0 0 0 0 0 0 0 0 0 0 0 0 0 0 0 0 0 -0.085695 0 0 0 0 0 0
7.6563 0.018031 0.012034 -0.18492 0.060568 0 0.12778 0.011138 0.015948 0.011515 0.041292 0.0021469 -0.94396 0 0 0 0 0 0 0 0 0 0 0 0 0 0 0 0 0 0 0 -0.0047083 0 0 0 0 0 0
7.6602 0.001056 -0.0014315 -0.048269 -0.033708 0 0.047884 0.019151 0.026377 0.058141 0.033479 0.12078 -0.86002 0 0 0 0 0 0 0 0 0 0 0 0 0 0 0 0 0 0 0 0.087529 0 0 0 0 0 0
7.6641 -0.012122 -0.010795 0.11648 -0.10553 0 -0.040472 0.021229 0.027101 0.086851 0.023575 0.2122 -0.74944 0 0 0 0 0 0 0 0 0 0 0 0 0 0 0 0 0 0 0 0.15637 0 0 0 0 0 0
7.668 -0.017035 -0.013919 0.16353 -0.12075 0 -0.10406 0.023263 0.024607 0.095871 0.021893 0.23468 -0.636 0 0 0 0 0 0 0 0 0 0 0 0 0 0 0 0 0 0 0 0.17632 0 0 0 0 0 0
7.6719 -0.012892 -0.010624 0.056611 -0.073702 0 -0.11899 0.028682 0.030822 0.088774 0.03063 0.17965 -0.54797 0 0 0 0 0 0 0 0 0 0 0 0 0 0 0 0 0 0 0 0.14479 0 0 0 0 0 0
7.6758 -0.0028785 -0.0030105 -0.10373 0.0089281 0 -0.083258 0.034492 0.050694 0.07146 0.044809 0.081855 -0.487 0 0 0 0 0 0 0 0 0 0 0 0 0 0 0 0 0 0 0 0.084969 0 0 0 0 0 0
7.6797 0.0075557 0.0050509 -0.1719 0.080624 0 -0.021633 0.036211 0.075026 0.053591 0.056543 0.0013594 -0.42501 0 0 0 0 0 0 0 0 0 0 0 0 0 0 0 0 0 0 0 0.034493 0 0 0 0 0 0
7.6836 0.013288 0.0093976 -0.085089 0.10096 0 0.027867 0.034459 0.086709 0.047486 0.059362 -0.014371 -0.33419 0 0 0 0 0 0 0 0 0 0 0 0 0 0 0 0 0 0 0 0.023732 0 0 0 0 0 0
7.6875 0.011621 0.0075113 0.083737 0.061245 0 0.040914 0.033754 0.074718 0.059153 0.051138 0.037898 -0.21784 0 0 0 0 0 0 0 0 0 0 0 0 0 0 0 0 0 0 0 0.055894 0 0 0 0 0 0
7.6914 0.0030783 -0.00019131 0.18957 -0.0087058 0 0.025264 0.034189 0.042439 0.078113 0.034755 0.11573 -0.10744 0 0 0 0 0 0 0 0 0 0 0 0 0 0 0 0 0 0 0 0.10309 0 0 0 0 0 0
7.6953 -0.009125 -0.010609 0.13778 -0.061022 0 0.011465 0.026969 0.003291 0.079558 0.015737 0.1611 -0.027564 0 0 0 0 0 0 0 0 0 0 0 0 0 0 0 0 0 0 0 0.12357 0 0 0 0 0 0
7.6992 -0.020477 -0.019618 -0.03852 -0.064788 0 0.021787 0.0018805 -0.030365 0.042803 -0.0024044 0.13868 0.032846 0 0 0 0 0 0 0 0 0 0 0 0 0 0 0 0 0 0 0 0.089671 0 0 0 0 0 0
7.7031 -0.02684 -0.023996 -0.20688 -0.028451 0 0.046268 -0.039237 -0.0537 -0.028166 -0.02142 0.054141 0.10965 0 0 0 0 0 0 0 0 0 0 0 0 0 0 0 0 0 0 0 0.0066232 0 0 0 0 0 0
7.707 -0.02587 -0.022451 -0.24145 0.0094156 0 0.050414 -0.078067 -0.06707 -0.10259 -0.046125 -0.057387 0.22325 0 0 0 0 0 0 0 0 0 0 0 0 0 0 0 0 0 0 0 -0.092039 0 0 0 0 0 0
7.7109 -0.017831 -0.01555 -0.11909 0.013921 0 0.0090548 -0.091962 -0.070767 -0.14451 -0.077236 -0.15841 0.3529 0 0 0 0 0 0 0 0 0 0 0 0 0 0 0 0 0 0 0 -0.16826 0 0 0 0 0 0
7.7148 -0.0056152 -0.0052699 0.067471 -0.016514 0 -0.065393 -0.072846 -0.064324 -0.14011 -0.10576 -0.22877 0.45548 0 0 0 0 0 0 0 0 0 0 0 0 0 0 0 0 0 0 0 -0.20325 0 0 0 0 0 0
7.7188 0.0060984 0.0052157 0.1839 -0.050117 0 -0.12771 -0.034762 -0.05025 -0.10605 -0.11605 -0.26621 0.50996 0 0 0 0 0 0 0 0 0 0 0 0 0 0 0 0 0 0 0 -0.20321 0 0 0 0 0 0
7.7227 0.012444 0.011882 0.15488 -0.05076 0 -0.13421 -0.0025305 -0.035811 -0.071844 -0.097433 -0.27395 0.5398 0 0 0 0 0 0 0 0 0 0 0 0 0 0 0 0 0 0 0 -0.18529 0 0 0 0 0 0
7.7266 0.010358 0.011109 0.015472 -0.01015 0 -0.076457 0.0074432 -0.028998 -0.0545 -0.055064 -0.25 0.58887 0 0 0 0 0 0 0 0 0 0 0 0 0 0 0 0 0 0 0 -0.15899 0 0 0 0 0 0
7.7305 0.00018679 0.0017879 -0.12117 0.044359 0 0.013612 -0.0036372 -0.032515 -0.049319 -0.0095434 -0.1876 0.67668 0 0 0 0 0 0 0 0 0 0 0 0 0 0 0 0 0 0 0 -0.12015 0 0 0 0 0 0
7.7344 -0.014064 -0.013173 -0.15183 0.071777 0 0.087783 -0.023879 -0.042231 -0.04274 0.016262 -0.085285 0.7812 0 0 0 0 0 0 0 0 0 0 0 0 0 0 0 0 0 0 0 -0.061456 0 0 0 0 0 0
7.7383 -0.026395 -0.027667 -0.060324 0.049566 0 0.11246 -0.043114 -0.051076 -0.030001 0.013152 0.042065 0.86603 0 0 0 0 0 0 0 0 0 0 0 0 0 0 0 0 0 0 0 0.012625 0 0 0 0 0 0
7.7422 -0.031785 -0.035576 0.07279 -0.010245 0 0.083691 -0.056929 -0.053128 -0.017791 -0.0086124 0.16025 0.92029 0 0 0 0 0 0 0 0 0 0 0 0 0 0 0 0 0 0 0 0.081713 0 0 0 0 0 0
7.7461 -0.028765 -0.034207 0.13458 -0.07139 0 0.021772 -0.061031 -0.043803 -0.011138 -0.027844 0.22609 0.96677 0 0 0 0 0 0 0 0 0 0 0 0 0 0 0 0 0 0 0 0.1208 0 0 0 0 0 0
7.75 -0.019819 -0.025355 0.069587 -0.099147 0 -0.043739 -0.047246 -0.018842 -0.0025366 -0.027572 0.20899 1.0317 0 0 0 0 0 0 0 0 0 0 0 0 0 0 0 0 0 0 0 0.11738 0 0 0 0 0 0
7.7539 -0.0092977 -0.013304 -0.07376 -0.081412 0 -0.087524 -0.0099121 0.022614 0.021695 -0.0049079 0.11334 1.1131 0 0 0 0 0 0 0 0 0 0 0 0 0 0 0 0 0 0 0 0.080381 0 0 0 0 0 0
7.7578 -0.00043572 -0.0017114 -0.17833 -0.03233 0 -0.096919 0.04306 0.071696 0.063692 0.029928 -0.014505 1.1842 0 0 0 0 0 0 0 0 0 0 0 0 0 0 0 0 0 0 0 0.034712 0 0 0 0 0 0
7.7617 0.0061844 0.0079166 -0.15084 0.020038 0 -0.075238 0.08877 0.10863 0.10548 0.061708 -0.10525 1.2276 0 0 0 0 0 0 0 0 0 0 0 0 0 0 0 0 0 0 0 0.0065131 0 0 0 0 0 0
7.7656 0.011626 0.015301 -0.00015864 0.051434 0 -0.038125 0.10327 0.11302 0.12135 0.078249 -0.10536 1.2587 0 0 0 0 0 0 0 0 0 0 0 0 0 0 0 0 0 0 0 0.0096579 0 0 0 0 0 0
7.7695 0.016222 0.019649 0.16357 0.053853 0 -0.0022849 0.07975 0.079784 0.10028 0.074666 -0.011491 1.3107 0 0 0 0 0 0 0 0 0 0 0 0 0 0 0 0 0 0 0 0.040548 0 0 0 0 0 0
7.7734 0.018237 0.019344 0.21282 0.037129 0 0.026529 0.03375 0.026115 0.05593 0.054445 0.12468 1.3968 0 0 0 0 0 0 0 0 0 0 0 0 0 0 0 0 0 0 0 0.081682 0 0 0 0 0 0
7.7773 0.014979 0.013446 0.10534 0.019938 0 0.054583 -0.0094243 -0.019464 0.014414 0.028159 0.22734 1.4942 0 0 0 0 0 0 0 0 0 0 0 0 0 0 0 0 0 0 0 0.11051 0 0 0 0 0 0
7.7813 0.0054266 0.0032623 -0.078291 0.015608 0 0.086832 -0.032896 -0.037859 -0.0072187 0.0088102 0.24218 1.5682 0 0 0 0 0 0 0 0 0 0 0 0 0 0 0 0 0 0 0 0.10966 0 0 0 0 0 0
7.7852 -0.0080532 -0.0079143 -0.19613 0.021745 0 0.11184 -0.035757 -0.031666 -0.010976 0.0038679 0.16518 1.61 0 0 0 0 0 0 0 0 0 0 0 0 0 0 0 0 0 0 0 0.074949 0 0 0 0 0 0
7.7891 -0.020573 -0.01681 -0.15824 0.021797 0 0.10346 -0.026628 -0.018451 -0.0095184 0.0087038 0.037152 1.6466 0 0 0 0 0 0 0 0 0 0 0 0 0 0 0 0 0 0 0 0.017478 0 0 0 0 0 0
7.793 -0.027562 -0.021953 0.0002518 -0.00086858 0 0.043185 -0.013909 -0.013116 -0.012007 0.0082641 -0.086887 1.7106 0 0 0 0 0 0 0 0 0 0 0 0 0 0 0 0 0 0 0 -0.042397 0 0 0 0 0 0
7.7969 -0.027293 -0.023588 0.14763 -0.046211 0 -0.056052 -0.0033236 -0.01716 -0.019832 -0.011513 -0.16847 1.804 0 0 0 0 0 0 0 0 0 0 0 0 0 0 0 0 0 0 0 -0.086683 0 0 0 0 0 0
7.8008 -0.02125 -0.022187 0.16343 -0.092363 0 -0.14954 -0.0011995 -0.023558 -0.033019 -0.050537 -0.19795 1.8951 0 0 0 0 0 0 0 0 0 0 0 0 0 0 0 0 0 0 0 -0.10943 0 0 0 0 0 0
7.8047 -0.012483 -0.0175 0.037203 -0.10859 0 -0.18882 -0.013946 -0.028677 -0.054644 -0.091484 -0.18777 1.9523 0 0 0 0 0 0 0 0 0 0 0 0 0 0 0 0 0 0 0 -0.11717 0 0 0 0 0 0
7.8086 -0.0036852 -0.0093418 -0.12345 -0.07786 0 -0.15529 -0.040526 -0.036324 -0.084877 -0.11109 -0.15833 1.976 0 0 0 0 0 0 0 0 0 0 0 0 0 0 0 0 0 0 0 -0.11979 0 0 0 0 0 0
7.8125 0.0035306 0.0008304 -0.18205 -0.0111 0 -0.070224 -0.066976 -0.050017 -0.11225 -0.097268 -0.12703 1.9974 0 0 0 0 0 0 0 0 0 0 0 0 0 0 0 0 0 0 0 -0.12012 0 0 0 0 0 0
7.8164 0.0081443 0.0095888 -0.085804 0.058754 0 0.025249 -0.073476 -0.06436 -0.11671 -0.057632 -0.10234 2.0458 0 0 0 0 0 0 0 0 0 0 0 0 0 0 0 0 0 0 0 -0.11167 0 0 0 0 0 0
7.8203 0.0092544 0.013321 0.090652 0.098333 0 0.098851 -0.051162 -0.067603 -0.086516 -0.012816 -0.082133 2.1209 0 0 0 0 0 0 0 0 0 0 0 0 0 0 0 0 0 0 0 -0.086536 0 0 0 0 0 0
7.8242 0.006501 0.010764 0.20525 0.093796 0 0.13865 -0.012528 -0.053731 -0.032914 0.018638 -0.056624 2.1971 0 0 0 0 0 0 0 0 0 0 0 0 0 0 0 0 0 0 0 -0.04565 0 0 0 0 0 0
7.8281 0.00098288 0.0040454 0.16244 0.054852 0 0.14342 0.017194 -0.030132 0.014992 0.030449 -0.017165 2.2516 0 0 0 0 0 0 0 0 0 0 0 0 0 0 0 0 0 0 0 -0.0010813 0 0 0 0 0 0
7.832 -0.004569 -0.0027041 -0.010725 0.0033238 0 0.11097 0.021527 -0.010898 0.033497 0.027151 0.033461 2.2859 0 0 0 0 0 0 0 0 0 0 0 0 0 0 0 0 0 0 0 0.031925 0 0 0 0 0 0
7.8359 -0.0070463 -0.0059572 -0.18556 -0.041123 0 0.041785 0.0067469 -0.0020361 0.024091 0.016135 0.07827 2.3206 0 0 0 0 0 0 0 0 0 0 0 0 0 0 0 0 0 0 0 0.045747 0 0 0 0 0 0
7.8398 -0.0049441 -0.0046139 -0.23105 -0.066882 0 -0.047189 -0.0053527 0.0050939 0.010262 0.0028519 0.096132 2.3745 0 0 0 0 0 0 0 0 0 0 0 0 0 0 0 0 0 0 0 0.044354 0 0 0 0 0 0
7.8438 0.00049659 -2.9655e-05 -0.113 -0.068248 0 -0.11994 0.0015781 0.024023 0.014739 -0.0075218 0.078627 2.4499 0 0 0 0 0 0 0 0 0 0 0 0 0 0 0 0 0 0 0 0.038127 0 0 0 0 0 0
7.8477 0.0060241 0.0052205 0.082114 -0.043733 0 -0.14091 0.024635 0.056765 0.040061 -0.0075906 0.03978 2.535 0 0 0 0 0 0 0 0 0 0 0 0 0 0 0 0 0 0 0 0.036021 0 0 0 0 0 0
7.8516 0.0085676 0.0087469 0.21375 0.00027633 0 -0.1017 0.047369 0.088235 0.070494 0.0091187 0.0094473 2.6159 0 0 0 0 0 0 0 0 0 0 0 0 0 0 0 0 0 0 0 0.04251 0 0 0 0 0 0
7.8555 0.0073065 0.0093206 0.19146 0.045953 0 -0.028803 0.056769 0.097985 0.090061 0.04082 0.014581 2.6838 0 0 0 0 0 0 0 0 0 0 0 0 0 0 0 0 0 0 0 0.05964 0 0 0 0 0 0
7.8594 0.0041189 0.0073511 0.039047 0.069782 0 0.037219 0.053023 0.077896 0.095692 0.074384 0.062023 2.7358 0 0 0 0 0 0 0 0 0 0 0 0 0 0 0 0 0 0 0 0.088039 0 0 0 0 0 0
7.8633 0.0021069 0.0047255 -0.12643 0.058103 0 0.072181 0.043828 0.038751 0.092851 0.09221 0.13379 2.7751 0 0 0 0 0 0 0 0 0 0 0 0 0 0 0 0 0 0 0 0.1229 0 0 0 0 0 0
7.8672 0.0032664 0.0037316 -0.18263 0.020234 0 0.080547 0.032828 0.00053351 0.082535 0.084612 0.19552 2.8117 0 0 0 0 0 0 0 0 0 0 0 0 0 0 0 0 0 0 0 0.14929 0 0 0 0 0 0
7.8711 0.0069557 0.0053434 -0.091348 -0.015135 0 0.080738 0.016809 -0.022731 0.057844 0.056682 0.21177 2.859 0 0 0 0 0 0 0 0 0 0 0 0 0 0 0 0 0 0 0 0.1455 0 0 0 0 0 0
7.875 0.010253 0.0081012 0.075106 -0.02125 0 0.081356 -0.0059881 -0.029465 0.015263 0.023217 0.16158 2.9249 0 0 0 0 0 0 0 0 0 0 0 0 0 0 0 0 0 0 0 0.0969 0 0 0 0 0 0
7.8789 0.010003 0.008877 0.18876 0.0040419 0 0.072656 -0.028265 -0.025459 -0.033628 -0.0034394 0.050456 3.0045 0 0 0 0 0 0 0 0 0 0 0 0 0 0 0 0 0 0 0 0.010837 0 0 0 0 0 0
7.8828 0.0051619 0.0053732 0.16135 0.03459 0 0.0394 -0.037762 -0.016208 -0.066496 -0.021366 -0.086605 3.0834 0 0 0 0 0 0 0 0 0 0 0 0 0 0 0 0 0 0 0 -0.081729 0 0 0 0 0 0
7.8867 -0.0022529 -0.0016228 0.0099488 0.036573 0 -0.020311 -0.029602 -0.0054206 -0.069037 -0.036381 -0.19695 3.1509 0 0 0 0 0 0 0 0 0 0 0 0 0 0 0 0 0 0 0 -0.14285 0 0 0 0 0 0
7.8906 -0.0084049 -0.0084269 -0.15591 -0.0025046 0 -0.088661 -0.012808 0.0015793 -0.048966 -0.052852 -0.23653 3.2087 0 0 0 0 0 0 0 0 0 0 0 0 0 0 0 0 0 0 0 -0.15178 0 0 0 0 0 0
7.8945 -0.010332 -0.011284 -0.21665 -0.060771 0 -0.13758 -0.0028959 -0.0025379 -0.029672 -0.067681 -0.19698 3.2652 0 0 0 0 0 0 0 0 0 0 0 0 0 0 0 0 0 0 0 -0.11817 0 0 0 0 0 0
7.8984 -0.0081485 -0.0095123 -0.13269 -0.096559 0 -0.14351 -0.0079655 -0.021274 -0.029343 -0.072755 -0.11304 3.3231 0 0 0 0 0 0 0 0 0 0 0 0 0 0 0 0 0 0 0 -0.073526 0 0 0 0 0 0
7.9023 -0.005021 -0.0061181 0.026711 -0.079585 0 -0.097449 -0.02287 -0.048509 -0.046583 -0.062485 -0.040059 3.3749 0 0 0 0 0 0 0 0 0 0 0 0 0 0 0 0 0 0 0 -0.048093 0 0 0 0 0 0
7.9063 -0.0047652 -0.005229 0.13846 -0.014554 0 -0.0094633 -0.036618 -0.070905 -0.065732 -0.039074 -0.015378 3.4144 0 0 0 0 0 0 0 0 0 0 0 0 0 0 0 0 0 0 0 -0.050818 0 0 0 0 0 0
7.9102 -0.0088279 -0.008576 0.12143 0.060376 0 0.090264 -0.043444 -0.077903 -0.073652 -0.011674 -0.03324 3.4486 0 0 0 0 0 0 0 0 0 0 0 0 0 0 0 0 0 0 0 -0.066724 0 0 0 0 0 0
7.9141 -0.015039 -0.01413 -0.0022543 0.098375 0 0.15751 -0.04506 -0.069536 -0.06902 0.0086307 -0.054289 3.4946 0 0 0 0 0 0 0 0 0 0 0 0 0 0 0 0 0 0 0 -0.071276 0 0 0 0 0 0
7.918 -0.01923 -0.017987 -0.12859 0.074071 0 0.15295 -0.043286 -0.053883 -0.0564 0.014007 -0.042009 3.5624 0 0 0 0 0 0 0 0 0 0 0 0 0 0 0 0 0 0 0 -0.049425 0 0 0 0 0 0
7.9219 -0.018491 -0.017692 -0.15679 -0.00054766 0 0.068856 -0.034222 -0.037207 -0.036146 0.0032592 0.0048515 3.6405 0 0 0 0 0 0 0 0 0 0 0 0 0 0 0 0 0 0 0 -0.0058794 0 0 0 0 0 0
7.9258 -0.013458 -0.01406 -0.068455 -0.083182 0 -0.056653 -0.012817 -0.018006 -0.0049371 -0.01687 0.051514 3.7047 0 0 0 0 0 0 0 0 0 0 0 0 0 0 0 0 0 0 0 0.038684 0 0 0 0 0 0
7.9297 -0.007774 -0.010152 0.062148 -0.126 0 -0.15615 0.017008 0.0082299 0.033509 -0.03348 0.058225 3.7414 0 0 0 0 0 0 0 0 0 0 0 0 0 0 0 0 0 0 0 0.061459 0 0 0 0 0 0
7.9336 -0.0052106 -0.0086214 0.13165 -0.10392 0 -0.1755 0.040087 0.039142 0.063035 -0.033791 0.016311 3.7604 0 0 0 0 0 0 0 0 0 0 0 0 0 0 0 0 0 0 0 0.052558 0 0 0 0 0 0
7.9375 -0.0068782 -0.00982 0.090167 -0.030473 0 -0.11151 0.04127 0.062403 0.065989 -0.014042 -0.040972 3.7849 0 0 0 0 0 0 0 0 0 0 0 0 0 0 0 0 0 0 0 0.022628 0 0 0 0 0 0
7.9414 -0.010757 -0.012031 -0.023732 0.048787 0 -0.013024 0.020138 0.064357 0.041624 0.015646 -0.061602 3.8279 0 0 0 0 0 0 0 0 0 0 0 0 0 0 0 0 0 0 0 -0.0021196 0 0 0 0 0 0
7.9453 -0.013709 -0.013204 -0.11963 0.083943 0 0.057117 -0.0066143 0.042429 0.011187 0.036748 -0.013858 3.8814 0 0 0 0 0 0 0 0 0 0 0 0 0 0 0 0 0 0 0 0.0036064 0 0 0 0 0 0
7.9492 -0.01405 -0.012535 -0.12866 0.053897 0 0.068075 -0.019093 0.0087447 0.00077461 0.036367 0.087669 3.929 0 0 0 0 0 0 0 0 0 0 0 0 0 0 0 0 0 0 0 0.045034 0 0 0 0 0 0
7.9531 -0.012503 -0.010757 -0.053462 -0.017458 0 0.037352 -0.011401 -0.018958 0.017035 0.01857 0.18741 3.9655 0 0 0 0 0 0 0 0 0 0 0 0 0 0 0 0 0 0 0 0.099088 0 0 0 0 0 0
7.957 -0.011013 -0.0092891 0.040979 -0.076434 0 0.007159 0.0045637 -0.030432 0.040337 0.0016098 0.22185 4.0004 0 0 0 0 0 0 0 0 0 0 0 0 0 0 0 0 0 0 0 0.12612 0 0 0 0 0 0
7.9609 -0.010831 -0.0091473 0.082318 -0.078404 0 0.0050392 0.011706 -0.028092 0.043212 0.0014243 0.15934 4.0431 0 0 0 0 0 0 0 0 0 0 0 0 0 0 0 0 0 0 0 0.096771 0 0 0 0 0 0
7.9648 -0.01165 -0.010349 0.045519 -0.022341 0 0.023306 0.0033618 -0.021157 0.016033 0.015573 0.021769 4.0892 0 0 0 0 0 0 0 0 0 0 0 0 0 0 0 0 0 0 0 0.015329 0 0 0 0 0 0
7.9688 -0.012318 -0.011995 -0.032918 0.046966 0 0.031285 -0.013121 -0.016484 -0.025395 0.023383 -0.1258 4.125 0 0 0 0 0 0 0 0 0 0 0 0 0 0 0 0 0 0 0 -0.079459 0 0 0 0 0 0
7.9727 -0.012101 -0.012828 -0.08734 0.072975 0 0.0051368 -0.026248 -0.015276 -0.056459 0.0040673 -0.21271 4.1454 0 0 0 0 0 0 0 0 0 0 0 0 0 0 0 0 0 0 0 -0.13929 0 0 0 0 0 0
7.9766 -0.01117 -0.011967 -0.074378 0.031876 0 -0.051197 -0.031537 -0.016674 -0.066103 -0.042615 -0.20517 4.1621 0 0 0 0 0 0 0 0 0 0 0 0 0 0 0 0 0 0 0 -0.13913 0 0 0 0 0 0
7.9805 -0.010056 -0.0095206 -0.0050914 -0.048216 0 -0.10812 -0.032587 -0.021536 -0.062463 -0.092273 -0.12603 4.1915 0 0 0 0 0 0 0 0 0 0 0 0 0 0 0 0 0 0 0 -0.092928 0 0 0 0 0 0
7.9844 -0.0089286 -0.0066689 0.064664 -0.10884 0 -0.12989 -0.033361 -0.031075 -0.058952 -0.11318 -0.037764 4.2351 0 0 0 0 0 0 0 0 0 0 0 0 0 0 0 0 0 0 0 -0.040442 0 0 0 0 0 0
7.9883 -0.007529 -0.0049899 0.078096 -0.10571 0 -0.096406 -0.032474 -0.042681 -0.058638 -0.090628 0.00092017 4.2762 0 0 0 0 0 0 0 0 0 0 0 0 0 0 0 0 0 0 0 -0.016811 0 0 0 0 0 0
7.9922 -0.0057054 -0.0053051 0.023141 -0.040612 0 -0.015385 -0.026286 -0.049594 -0.05404 -0.037948 -0.025431 4.297 0 0 0 0 0 0 0 0 0 0 0 0 0 0 0 0 0 0 0 -0.029024 0 0 0 0 0 0
7.9961 -0.0037443 -0.0068673 -0.055643 0.042609 0 0.079082 -0.015983 -0.046511 -0.040084 0.01404 -0.081547 4.2988 0 0 0 0 0 0 0 0 0 0 0 0 0 0 0 0 0 0 0 -0.055885 0 0 0 0 0 0
8 -0.0020816 -0.0076985 -0.091193 0.091369 0 0.14128 -0.0087572 -0.035362 -0.022881 0.039027 -0.1108 4.3004 0 0 0 0 0 0 0 0 0 0 0 0 0 0 0 0 0 0 0 -0.067973 0 0 0 0 0 0
8.0039 -0.00084666 -0.0060782 -0.049981 0.079605 0 0.13727 -0.010407 -0.023978 -0.013237 0.030848 -0.078751 4.3182 0 0 0 0 0 0 0 0 0 0 0 0 0 0 0 0 0 0 0 -0.049896 0 0 0 0 0 0
8.0078 3.6181e-05 -0.0021495 0.035867 0.020819 0 0.066158 -0.017518 -0.017835 -0.01288 0.0030701 0.0015213 4.3498 0 0 0 0 0 0 0 0 0 0 0 0 0 0 0 0 0 0 0 -0.0089122 0 0 0 0 0 0
8.0117 0.00022181 0.0017308 0.091329 -0.045276 0 -0.035374 -0.018894 -0.013352 -0.010589 -0.023136 0.080091 4.379 0 0 0 0 0 0 0 0 0 0 0 0 0 0 0 0 0 0 0 0.032952 0 0 0 0 0 0
8.0156 -0.0013106 0.0024392 0.06192 -0.07919 0 -0.11283 -0.0060579 -0.00077396 0.0060005 -0.031782 0.10736 4.3961 0 0 0 0 0 0 0 0 0 0 0 0 0 0 0 0 0 0 0 0.054767 0 0 0 0 0 0
8.0195 -0.0054437 -0.0015839 -0.035298 -0.06414 0 -0.12795 0.017577 0.024964 0.035687 -0.018413 0.070163 4.4088 0 0 0 0 0 0 0 0 0 0 0 0 0 0 0 0 0 0 0 0.049692 0 0 0 0 0 0
8.0234 -0.011578 -0.008905 -0.12102 -0.014134 0 -0.083122 0.038438 0.055933 0.062844 0.0099229 0.0015462 4.4321 0 0 0 0 0 0 0 0 0 0 0 0 0 0 0 0 0 0 0 0.028681 0 0 0 0 0 0
8.0273 -0.017222 -0.015803 -0.12031 0.034947 0 -0.01695 0.043973 0.074574 0.071897 0.038511 -0.041819 4.4691 0 0 0 0 0 0 0 0 0 0 0 0 0 0 0 0 0 0 0 0.01373 0 0 0 0 0 0
8.0313 -0.019348 -0.018684 -0.029915 0.047514 0 0.026282 0.032492 0.066985 0.061565 0.051759 -0.019116 4.505 0 0 0 0 0 0 0 0 0 0 0 0 0 0 0 0 0 0 0 0.023646 0 0 0 0 0 0
8.0352 -0.016611 -0.016386 0.075503 0.012948 0 0.028791 0.012911 0.034737 0.043821 0.041999 0.064528 4.5214 0 0 0 0 0 0 0 0 0 0 0 0 0 0 0 0 0 0 0 0.059507 0 0 0 0 0 0
8.0391 -0.010417 -0.010596 0.10704 -0.043522 0 0.0077765 -0.0038632 -0.0051506 0.029795 0.015697 0.15792 4.5143 0 0 0 0 0 0 0 0 0 0 0 0 0 0 0 0 0 0 0 0.099867 0 0 0 0 0 0
8.043 -0.0036973 -0.0041963 0.039874 -0.075719 0 -0.0046275 -0.012651 -0.031998 0.019056 -0.0094137 0.19547 4.498 0 0 0 0 0 0 0 0 0 0 0 0 0 0 0 0 0 0 0 0.1123 0 0 0 0 0 0
8.0469 0.0015473 0.00096088 -0.06444 -0.051291 0 0.0089838 -0.014351 -0.035199 0.0038979 -0.017053 0.14114 4.4904 0 0 0 0 0 0 0 0 0 0 0 0 0 0 0 0 0 0 0 0.076443 0 0 0 0 0 0
8.0508 0.0056291 0.004948 -0.11221 0.019238 0 0.037194 -0.011252 -0.019547 -0.017594 -0.0058734 0.0147 4.4988 0 0 0 0 0 0 0 0 0 0 0 0 0 0 0 0 0 0 0 0.0018803 0 0 0 0 0 0
8.0547 0.010143 0.0087617 -0.059545 0.085896 0 0.051381 -0.0042506 0.00028926 -0.036056 0.0087714 -0.11941 4.518 0 0 0 0 0 0 0 0 0 0 0 0 0 0 0 0 0 0 0 -0.075087 0 0 0 0 0 0
8.0586 0.015593 0.012621 0.050943 0.0972 0 0.031404 0.0051032 0.010333 -0.040182 0.0080913 -0.19428 4.5403 0 0 0 0 0 0 0 0 0 0 0 0 0 0 0 0 0 0 0 -0.11615 0 0 0 0 0 0
8.0625 0.020142 0.015339 0.12874 0.042983 0 -0.016298 0.011828 0.0051724 -0.030341 -0.012901 -0.1837 4.5627 0 0 0 0 0 0 0 0 0 0 0 0 0 0 0 0 0 0 0 -0.10823 0 0 0 0 0 0
8.0664 0.020908 0.015392 0.11217 -0.035509 0 -0.061946 0.0094929 -0.010666 -0.020177 -0.040239 -0.1144 4.5849 0 0 0 0 0 0 0 0 0 0 0 0 0 0 0 0 0 0 0 -0.070568 0 0 0 0 0 0
8.0703 0.016692 0.012608 0.016153 -0.078935 0 -0.073489 -0.0034992 -0.026819 -0.022977 -0.053145 -0.040103 4.6041 0 0 0 0 0 0 0 0 0 0 0 0 0 0 0 0 0 0 0 -0.036078 0 0 0 0 0 0
8.0742 0.0095641 0.008763 -0.085104 -0.05819 0 -0.039385 -0.019956 -0.033464 -0.037006 -0.042047 -0.00023316 4.6148 0 0 0 0 0 0 0 0 0 0 0 0 0 0 0 0 0 0 0 -0.023929 0 0 0 0 0 0
8.0781 0.0036849 0.0064163 -0.11886 0.0045725 0 0.023034 -0.027814 -0.026803 -0.04599 -0.015458 0.003246 4.6162 0 0 0 0 0 0 0 0 0 0 0 0 0 0 0 0 0 0 0 -0.027616 0 0 0 0 0 0
8.082 0.0022813 0.0069833 -0.065655 0.059069 0 0.078899 -0.019654 -0.01099 -0.034986 0.0098112 -0.004206 4.6158 0 0 0 0 0 0 0 0 0 0 0 0 0 0 0 0 0 0 0 -0.026896 0 0 0 0 0 0
8.0859 0.0053272 0.0096871 0.033629 0.070467 0 0.098489 0.00080734 0.0049845 -0.0053183 0.02409 0.0015562 4.6252 0 0 0 0 0 0 0 0 0 0 0 0 0 0 0 0 0 0 0 -0.0094817 0 0 0 0 0 0
8.0898 0.0097629 0.012189 0.11139 0.043391 0 0.075403 0.021618 0.014003 0.026763 0.030402 0.023725 4.6506 0 0 0 0 0 0 0 0 0 0 0 0 0 0 0 0 0 0 0 0.018961 0 0 0 0 0 0
8.0938 0.011877 0.012244 0.11801 0.0085578 0 0.027942 0.032461 0.016283 0.045765 0.036343 0.04851 4.6891 0 0 0 0 0 0 0 0 0 0 0 0 0 0 0 0 0 0 0 0.043836 0 0 0 0 0 0
8.0977 0.0098174 0.0090571 0.050249 -0.009242 0 -0.016143 0.032352 0.018606 0.050295 0.043181 0.06305 4.7328 0 0 0 0 0 0 0 0 0 0 0 0 0 0 0 0 0 0 0 0.057368 0 0 0 0 0 0
8.1016 0.004428 0.003536 -0.048137 -0.0091355 0 -0.039001 0.028323 0.027264 0.050776 0.044774 0.066998 4.7755 0 0 0 0 0 0 0 0 0 0 0 0 0 0 0 0 0 0 0 0.063945 0 0 0 0 0 0
8.1055 -0.0018061 -0.0024374 -0.11184 -0.0051145 0 -0.041157 0.027106 0.040912 0.055504 0.036582 0.068438 4.814 0 0 0 0 0 0 0 0 0 0 0 0 0 0 0 0 0 0 0 0.071327 0 0 0 0 0 0
8.1094 -0.0065723 -0.0070816 -0.094778 -0.0060535 0 -0.034238 0.028361 0.050543 0.060994 0.023178 0.072572 4.8461 0 0 0 0 0 0 0 0 0 0 0 0 0 0 0 0 0 0 0 0.079673 0 0 0 0 0 0
8.1133 -0.0089921 -0.0096105 -0.0049068 -0.0083881 0 -0.026978 0.025926 0.047296 0.056833 0.014697 0.076852 4.8698 0 0 0 0 0 0 0 0 0 0 0 0 0 0 0 0 0 0 0 0.08122 0 0 0 0 0 0
8.1172 -0.0097595 -0.010606 0.093499 -0.0061695 0 -0.018497 0.015191 0.030806 0.038747 0.015903 0.075787 4.8862 0 0 0 0 0 0 0 0 0 0 0 0 0 0 0 0 0 0 0 0.069947 0 0 0 0 0 0
8.1211 -0.010352 -0.011584 0.12162 -0.0023069 0 -0.0041526 -0.0012979 0.0097048 0.014778 0.020464 0.067044 4.9019 0 0 0 0 0 0 0 0 0 0 0 0 0 0 0 0 0 0 0 0.048986 0 0 0 0 0 0
8.125 -0.011853 -0.01372 0.048374 -0.005698 0 0.014125 -0.01569 -0.0064033 -0.0024739 0.01723 0.051069 4.9244 0 0 0 0 0 0 0 0 0 0 0 0 0 0 0 0 0 0 0 0.026888 0 0 0 0 0 0
8.1289 -0.013972 -0.016425 -0.076906 -0.018324 0 0.025545 -0.022002 -0.015313 -0.0090171 0.0017104 0.026657 4.9543 0 0 0 0 0 0 0 0 0 0 0 0 0 0 0 0 0 0 0 0.0074584 0 0 0 0 0 0
8.1328 -0.014883 -0.017048 -0.15672 -0.029607 0 0.019619 -0.021193 -0.022409 -0.013583 -0.019879 -0.0094663 4.9846 0 0 0 0 0 0 0 0 0 0 0 0 0 0 0 0 0 0 0 -0.01448 0 0 0 0 0 0
8.1367 -0.012196 -0.01251 -0.12378 -0.026499 0 -0.0025499 -0.019216 -0.032903 -0.028085 -0.037828 -0.056931 5.0062 0 0 0 0 0 0 0 0 0 0 0 0 0 0 0 0 0 0 0 -0.046059 0 0 0 0 0 0
8.1406 -0.0047601 -0.0020794 -0.00028481 -0.0080988 0 -0.02688 -0.020515 -0.044937 -0.054386 -0.048407 -0.10711 5.0171 0 0 0 0 0 0 0 0 0 0 0 0 0 0 0 0 0 0 0 -0.085973 0 0 0 0 0 0
8.1445 0.0058782 0.010975 0.11754 0.01261 0 -0.036826 -0.023883 -0.051222 -0.08104 -0.054649 -0.14673 5.0222 0 0 0 0 0 0 0 0 0 0 0 0 0 0 0 0 0 0 0 -0.12251 0 0 0 0 0 0
8.1484 0.015618 0.020657 0.14025 0.022343 0 -0.025928 -0.024681 -0.047239 -0.092997 -0.058576 -0.16686 5.0267 0 0 0 0 0 0 0 0 0 0 0 0 0 0 0 0 0 0 0 -0.14211 0 0 0 0 0 0
8.1523 0.019864 0.021972 0.06068 0.020524 0 -0.0013098 -0.020462 -0.036594 -0.08415 -0.055742 -0.16675 5.0313 0 0 0 0 0 0 0 0 0 0 0 0 0 0 0 0 0 0 0 -0.13891 0 0 0 0 0 0
8.1563 0.016313 0.014351 -0.044083 0.016543 0 0.023245 -0.013661 -0.027323 -0.060708 -0.040192 -0.14822 5.0359 0 0 0 0 0 0 0 0 0 0 0 0 0 0 0 0 0 0 0 -0.11554 0 0 0 0 0 0
8.1602 0.0065309 0.0020305 -0.084897 0.015283 0 0.036647 -0.0086296 -0.023294 -0.033718 -0.014595 -0.10831 5.0455 0 0 0 0 0 0 0 0 0 0 0 0 0 0 0 0 0 0 0 -0.07665 0 0 0 0 0 0
8.1641 -0.004864 -0.0089026 -0.039011 0.0096917 0 0.034678 -0.0067201 -0.020456 -0.0098871 0.0075698 -0.04235 5.0696 0 0 0 0 0 0 0 0 0 0 0 0 0 0 0 0 0 0 0 -0.025086 0 0 0 0 0 0
8.168 -0.012866 -0.014347 0.036706 -0.009051 0 0.019035 -0.0051293 -0.01212 0.0102 0.013022 0.043137 5.1108 0 0 0 0 0 0 0 0 0 0 0 0 0 0 0 0 0 0 0 0.033706 0 0 0 0 0 0
8.1719 -0.014765 -0.013995 0.065404 -0.035372 0 -0.0041528 -0.00066585 0.0029835 0.026999 0.0025568 0.12229 5.1576 0 0 0 0 0 0 0 0 0 0 0 0 0 0 0 0 0 0 0 0.085711 0 0 0 0 0 0
8.1758 -0.01116 -0.01026 0.022518 -0.048405 0 -0.024945 0.0062497 0.019256 0.038211 -0.0076807 0.16081 5.1914 0 0 0 0 0 0 0 0 0 0 0 0 0 0 0 0 0 0 0 0.11191 0 0 0 0 0 0
8.1797 -0.0049803 -0.0059076 -0.046648 -0.031515 0 -0.032764 0.012308 0.030886 0.041648 -0.00072696 0.14135 5.2035 0 0 0 0 0 0 0 0 0 0 0 0 0 0 0 0 0 0 0 0.10248 0 0 0 0 0 0
8.1836 0.00046103 -0.0025679 -0.074882 0.0072805 0 -0.023607 0.015944 0.038353 0.040792 0.024728 0.081103 5.2043 0 0 0 0 0 0 0 0 0 0 0 0 0 0 0 0 0 0 0 0.068643 0 0 0 0 0 0
8.1875 0.003022 -0.00079152 -0.036131 0.037938 0 -0.0055217 0.019952 0.046537 0.044522 0.052651 0.022958 5.2137 0 0 0 0 0 0 0 0 0 0 0 0 0 0 0 0 0 0 0 0.037998 0 0 0 0 0 0
8.1914 0.002205 -0.00068927 0.034769 0.034942 0 0.005764 0.027992 0.056377 0.058643 0.064451 0.0050025 5.2406 0 0 0 0 0 0 0 0 0 0 0 0 0 0 0 0 0 0 0 0.033957 0 0 0 0 0 0
8.1953 -0.0012024 -0.0020667 0.07767 0.0021846 0 0.0005069 0.038213 0.060421 0.077072 0.055045 0.033519 5.2745 0 0 0 0 0 0 0 0 0 0 0 0 0 0 0 0 0 0 0 0.056677 0 0 0 0 0 0
8.1992 -0.0057007 -0.0041165 0.059373 -0.029787 0 -0.014256 0.041713 0.048925 0.083138 0.034527 0.081649 5.297 0 0 0 0 0 0 0 0 0 0 0 0 0 0 0 0 0 0 0 0.082995 0 0 0 0 0 0
8.2031 -0.0095185 -0.005512 -0.0037285 -0.032444 0 -0.019372 0.029375 0.020954 0.062364 0.015665 0.11229 5.3009 0 0 0 0 0 0 0 0 0 0 0 0 0 0 0 0 0 0 0 0.085693 0 0 0 0 0 0
8.207 -0.011 -0.0052095 -0.064865 -0.0055663 0 -0.0019176 0.0015473 -0.011792 0.016135 0.0019779 0.1036 5.2962 0 0 0 0 0 0 0 0 0 0 0 0 0 0 0 0 0 0 0 0.054698 0 0 0 0 0 0
8.2109 -0.009137 -0.0032157 -0.083806 0.024537 0 0.029887 -0.029254 -0.033618 -0.036627 -0.011373 0.057372 5.2969 0 0 0 0 0 0 0 0 0 0 0 0 0 0 0 0 0 0 0 0.0022064 0 0 0 0 0 0
8.2148 -0.004146 -0.00045235 -0.051027 0.031589 0 0.05122 -0.046555 -0.037699 -0.072278 -0.027255 -0.010499 5.306 0 0 0 0 0 0 0 0 0 0 0 0 0 0 0 0 0 0 0 -0.05006 0 0 0 0 0 0
8.2188 0.0023186 0.002133 0.011786 0.013128 0 0.042231 -0.042415 -0.030224 -0.079025 -0.04048 -0.082799 5.3154 0 0 0 0 0 0 0 0 0 0 0 0 0 0 0 0 0 0 0 -0.087263 0 0 0 0 0 0
8.2227 0.0077044 0.0041674 0.066932 -0.010957 0 0.0065568 -0.023134 -0.022388 -0.06345 -0.043364 -0.14523 5.3193 0 0 0 0 0 0 0 0 0 0 0 0 0 0 0 0 0 0 0 -0.107 0 0 0 0 0 0
8.2266 0.0097754 0.0055211 0.080726 -0.020323 0 -0.031192 -0.0035238 -0.019812 -0.042784 -0.035692 -0.18406 5.3234 0 0 0 0 0 0 0 0 0 0 0 0 0 0 0 0 0 0 0 -0.11286 0 0 0 0 0 0
8.2305 0.0078544 0.0056386 0.042112 -0.012279 0 -0.046521 0.0043725 -0.020644 -0.031253 -0.026409 -0.18692 5.3375 0 0 0 0 0 0 0 0 0 0 0 0 0 0 0 0 0 0 0 -0.10654 0 0 0 0 0 0
8.2344 0.003243 0.0036418 -0.027194 0.00058776 0 -0.034363 -0.0018499 -0.02238 -0.032249 -0.024402 -0.14994 5.3617 0 0 0 0 0 0 0 0 0 0 0 0 0 0 0 0 0 0 0 -0.087464 0 0 0 0 0 0
8.2383 -0.0015906 -0.00063836 -0.081411 0.0065265 0 -0.0092533 -0.016615 -0.026958 -0.040392 -0.028916 -0.084365 5.3844 0 0 0 0 0 0 0 0 0 0 0 0 0 0 0 0 0 0 0 -0.058149 0 0 0 0 0 0
8.2422 -0.0046089 -0.0058698 -0.080587 0.0051141 0 0.011015 -0.032154 -0.036583 -0.048037 -0.030778 -0.013506 5.3968 0 0 0 0 0 0 0 0 0 0 0 0 0 0 0 0 0 0 0 -0.026661 0 0 0 0 0 0
8.2461 -0.0054738 -0.0098339 -0.023829 0.0026954 0 0.020077 -0.041956 -0.045615 -0.04898 -0.022914 0.039342 5.4062 0 0 0 0 0 0 0 0 0 0 0 0 0 0 0 0 0 0 0 -0.0020246 0 0 0 0 0 0
8.25 -0.0055113 -0.01109 0.043863 0.0017563 0 0.022398 -0.040766 -0.040761 -0.038378 -0.0078868 0.062629 5.4293 0 0 0 0 0 0 0 0 0 0 0 0 0 0 0 0 0 0 0 0.012581 0 0 0 0 0 0
8.2539 -0.0063439 -0.0099939 0.064571 -0.0016867 0 0.021809 -0.025162 -0.01314 -0.013351 0.0059424 0.059575 5.4711 0 0 0 0 0 0 0 0 0 0 0 0 0 0 0 0 0 0 0 0.021196 0 0 0 0 0 0
8.2578 -0.0082689 -0.0079249 0.017265 -0.010674 0 0.014621 0.0029538 0.029283 0.023268 0.014278 0.042798 5.5128 0 0 0 0 0 0 0 0 0 0 0 0 0 0 0 0 0 0 0 0.029701 0 0 0 0 0 0
8.2617 -0.0097766 -0.005563 -0.059801 -0.02076 0 -0.0044124 0.033631 0.063893 0.060044 0.02048 0.026892 5.5275 0 0 0 0 0 0 0 0 0 0 0 0 0 0 0 0 0 0 0 0.039827 0 0 0 0 0 0
8.2656 -0.0087657 -0.0022838 -0.098623 -0.023331 0 -0.031109 0.052515 0.071162 0.081034 0.028774 0.023202 5.5089 0 0 0 0 0 0 0 0 0 0 0 0 0 0 0 0 0 0 0 0.048698 0 0 0 0 0 0
8.2695 -0.0045899 0.0024237 -0.060335 -0.014693 0 -0.049933 0.050473 0.051668 0.076523 0.036285 0.036242 5.4817 0 0 0 0 0 0 0 0 0 0 0 0 0 0 0 0 0 0 0 0.05327 0 0 0 0 0 0
8.2734 0.00077264 0.0070338 0.028774 0.00033615 0 -0.045292 0.031187 0.025171 0.051662 0.034988 0.060953 5.4801 0 0 0 0 0 0 0 0 0 0 0 0 0 0 0 0 0 0 0 0.053847 0 0 0 0 0 0
8.2773 0.0036131 0.0080571 0.097785 0.014147 0 -0.015665 0.0087375 0.012103 0.023924 0.022248 0.083752 5.5145 0 0 0 0 0 0 0 0 0 0 0 0 0 0 0 0 0 0 0 0.052989 0 0 0 0 0 0
8.2813 0.0010454 0.002777 0.09072 0.023178 0 0.023102 -0.0036431 0.015674 0.0099647 0.006895 0.090353 5.5616 0 0 0 0 0 0 0 0 0 0 0 0 0 0 0 0 0 0 0 0.052098 0 0 0 0 0 0
8.2852 -0.0066156 -0.0076535 0.012478 0.026957 0 0.048315 -0.0035429 0.021792 0.012947 0.0016021 0.076505 5.5879 0 0 0 0 0 0 0 0 0 0 0 0 0 0 0 0 0 0 0 0.050166 0 0 0 0 0 0
8.2891 -0.015559 -0.017977 -0.077744 0.022009 0 0.045459 0.00093795 0.015328 0.021497 0.0085423 0.05153 5.5823 0 0 0 0 0 0 0 0 0 0 0 0 0 0 0 0 0 0 0 0.045397 0 0 0 0 0 0
8.293 -0.020728 -0.022303 -0.11634 0.0018764 0 0.016293 0.00046474 -0.0049079 0.020627 0.014881 0.028742 5.5637 0 0 0 0 0 0 0 0 0 0 0 0 0 0 0 0 0 0 0 0.036256 0 0 0 0 0 0
8.2969 -0.01913 -0.018584 -0.083184 -0.032668 0 -0.023619 -0.0072166 -0.026978 0.0039827 0.0051184 0.010267 5.5571 0 0 0 0 0 0 0 0 0 0 0 0 0 0 0 0 0 0 0 0.019948 0 0 0 0 0 0
8.3008 -0.011847 -0.010193 -0.0096388 -0.064648 0 -0.05385 -0.017653 -0.039144 -0.023189 -0.021776 -0.01749 5.5671 0 0 0 0 0 0 0 0 0 0 0 0 0 0 0 0 0 0 0 -0.0084929 0 0 0 0 0 0
8.3047 -0.0032204 -0.0031251 0.052362 -0.068398 0 -0.059196 -0.026397 -0.040197 -0.050792 -0.049387 -0.069463 5.5767 0 0 0 0 0 0 0 0 0 0 0 0 0 0 0 0 0 0 0 -0.051974 0 0 0 0 0 0
8.3086 0.0022064 -0.0012267 0.068548 -0.032539 0 -0.037676 -0.03329 -0.037013 -0.071631 -0.059513 -0.14004 5.5705 0 0 0 0 0 0 0 0 0 0 0 0 0 0 0 0 0 0 0 -0.1035 0 0 0 0 0 0
8.3125 0.0027098 -0.0035028 0.038606 0.022976 0 -0.0032239 -0.039675 -0.03492 -0.082803 -0.050348 -0.19647 5.5536 0 0 0 0 0 0 0 0 0 0 0 0 0 0 0 0 0 0 0 -0.14339 0 0 0 0 0 0
8.3164 0.00014448 -0.0055868 -0.013053 0.057071 0 0.020975 -0.043251 -0.03324 -0.082356 -0.037401 -0.19923 5.5449 0 0 0 0 0 0 0 0 0 0 0 0 0 0 0 0 0 0 0 -0.14882 0 0 0 0 0 0
8.3203 -0.0020125 -0.0038075 -0.056005 0.041441 0 0.018278 -0.038395 -0.029838 -0.068331 -0.035745 -0.13555 5.5531 0 0 0 0 0 0 0 0 0 0 0 0 0 0 0 0 0 0 0 -0.11158 0 0 0 0 0 0
8.3242 -0.0016208 0.001735 -0.067702 -0.011637 0 -0.0063099 -0.022895 -0.026581 -0.042882 -0.042768 -0.036396 5.5659 0 0 0 0 0 0 0 0 0 0 0 0 0 0 0 0 0 0 0 -0.049006 0 0 0 0 0 0
8.3281 0.00061642 0.0074834 -0.040876 -0.056007 0 -0.026357 -0.0032933 -0.027155 -0.015712 -0.040616 0.041497 5.5646 0 0 0 0 0 0 0 0 0 0 0 0 0 0 0 0 0 0 0 0.0042942 0 0 0 0 0 0
8.332 0.0022501 0.0095134 0.012331 -0.050446 0 -0.014535 0.0087565 -0.029862 0.00033805 -0.01632 0.056835 5.5465 0 0 0 0 0 0 0 0 0 0 0 0 0 0 0 0 0 0 0 0.020704 0 0 0 0 0 0
8.3359 0.0016626 0.0066693 0.062378 0.0042391 0 0.030809 0.0070533 -0.025923 0.00012056 0.021864 0.015315 5.5295 0 0 0 0 0 0 0 0 0 0 0 0 0 0 0 0 0 0 0 0.0010299 0 0 0 0 0 0
8.3398 -0.0002668 0.0013412 0.076731 0.064142 0 0.077617 -0.0022687 -0.0078293 -0.0070866 0.049828 -0.034949 5.5307 0 0 0 0 0 0 0 0 0 0 0 0 0 0 0 0 0 0 0 -0.02547 0 0 0 0 0 0
8.3438 -0.0009305 -0.0024239 0.04311 0.079149 0 0.082538 -0.0053985 0.020783 -0.0036843 0.049866 -0.040867 5.5466 0 0 0 0 0 0 0 0 0 0 0 0 0 0 0 0 0 0 0 -0.023792 0 0 0 0 0 0
8.3477 0.0015394 -0.0018123 -0.016251 0.035318 0 0.028278 0.0067056 0.04603 0.020907 0.02742 0.015083 5.5561 0 0 0 0 0 0 0 0 0 0 0 0 0 0 0 0 0 0 0 0.019273 0 0 0 0 0 0
8.3516 0.0064184 0.0029853 -0.05663 -0.033974 0 -0.056395 0.030008 0.056241 0.059579 0.0059354 0.10251 5.5466 0 0 0 0 0 0 0 0 0 0 0 0 0 0 0 0 0 0 0 0.084832 0 0 0 0 0 0
8.3555 0.010911 0.0091912 -0.045196 -0.076022 0 -0.11409 0.051053 0.052894 0.092115 0.0057943 0.16692 5.5315 0 0 0 0 0 0 0 0 0 0 0 0 0 0 0 0 0 0 0 0.13635 0 0 0 0 0 0
8.3594 0.012602 0.013518 0.0098439 -0.060196 0 -0.10166 0.05846 0.047607 0.10124 0.028014 0.16989 5.538 0 0 0 0 0 0 0 0 0 0 0 0 0 0 0 0 0 0 0 0.14645 0 0 0 0 0 0
8.3633 0.011579 0.01435 0.06333 0.0013368 0 -0.023501 0.051034 0.048184 0.085476 0.056387 0.11538 5.5768 0 0 0 0 0 0 0 0 0 0 0 0 0 0 0 0 0 0 0 0.11505 0 0 0 0 0 0
8.3672 0.010269 0.012549 0.070637 0.066629 0 0.071774 0.035928 0.04963 0.057895 0.072593 0.044442 5.6262 0 0 0 0 0 0 0 0 0 0 0 0 0 0 0 0 0 0 0 0.066465 0 0 0 0 0 0
8.3711 0.011127 0.010472 0.026964 0.095725 0 0.12743 0.020825 0.04079 0.033674 0.068492 0.004282 5.6498 0 0 0 0 0 0 0 0 0 0 0 0 0 0 0 0 0 0 0 0.030176 0 0 0 0 0 0
8.375 0.014306 0.010068 -0.027582 0.075508 0 0.11732 0.0089262 0.019235 0.019213 0.046999 0.014881 5.6311 0 0 0 0 0 0 0 0 0 0 0 0 0 0 0 0 0 0 0 0.020696 0 0 0 0 0 0
8.3789 0.017399 0.01152 -0.043329 0.023064 0 0.058255 0.0004072 -0.0031979 0.011555 0.016355 0.056121 5.5906 0 0 0 0 0 0 0 0 0 0 0 0 0 0 0 0 0 0 0 0.030186 0 0 0 0 0 0
8.3828 0.017469 0.013384 -0.0056747 -0.02896 0 -0.0083738 -0.0039938 -0.011707 0.0053368 -0.013607 0.083244 5.5676 0 0 0 0 0 0 0 0 0 0 0 0 0 0 0 0 0 0 0 0.03665 0 0 0 0 0 0
8.3867 0.01351 0.013907 0.05166 -0.052179 0 -0.047006 -0.0030049 -0.0047253 -0.001902 -0.032256 0.059174 5.5851 0 0 0 0 0 0 0 0 0 0 0 0 0 0 0 0 0 0 0 0.020369 0 0 0 0 0 0
8.3906 0.0072195 0.012291 0.07711 -0.036795 0 -0.047016 0.0017475 0.0034674 -0.010477 -0.031617 -0.018532 5.6323 0 0 0 0 0 0 0 0 0 0 0 0 0 0 0 0 0 0 0 -0.022357 0 0 0 0 0 0
8.3945 0.0015394 0.0089176 0.047631 0.0044399 0 -0.021709 0.0044693 -0.0023756 -0.021318 -0.013788 -0.11427 5.6788 0 0 0 0 0 0 0 0 0 0 0 0 0 0 0 0 0 0 0 -0.075977 0 0 0 0 0 0
8.3984 -0.0016496 0.0046042 -0.011391 0.043513 0 0.005744 -0.00053921 -0.021906 -0.035066 0.0056566 -0.17667 5.7036 0 0 0 0 0 0 0 0 0 0 0 0 0 0 0 0 0 0 0 -0.1144 0 0 0 0 0 0
8.4023 -0.002717 -0.00015654 -0.05034 0.053363 0 0.017212 -0.01286 -0.039228 -0.048374 0.0066211 -0.17146 5.7098 0 0 0 0 0 0 0 0 0 0 0 0 0 0 0 0 0 0 0 -0.11663 0 0 0 0 0 0
8.4063 -0.0035356 -0.0051915 -0.040585 0.025364 0 0.0079608 -0.025171 -0.039826 -0.053737 -0.018174 -0.10303 5.7142 0 0 0 0 0 0 0 0 0 0 0 0 0 0 0 0 0 0 0 -0.080311 0 0 0 0 0 0
8.4102 -0.0056477 -0.010054 0.0010365 -0.023423 0 -0.012824 -0.029589 -0.025955 -0.045797 -0.053418 -0.011013 5.7271 0 0 0 0 0 0 0 0 0 0 0 0 0 0 0 0 0 0 0 -0.02449 0 0 0 0 0 0
8.4141 -0.0089395 -0.013694 0.030094 -0.060631 0 -0.028271 -0.025047 -0.013748 -0.028322 -0.071163 0.054973 5.7445 0 0 0 0 0 0 0 0 0 0 0 0 0 0 0 0 0 0 0 0.021051 0 0 0 0 0 0
8.418 -0.011776 -0.014929 0.016991 -0.061405 0 -0.024656 -0.017943 -0.015382 -0.013097 -0.054198 0.064995 5.7574 0 0 0 0 0 0 0 0 0 0 0 0 0 0 0 0 0 0 0 0.034062 0 0 0 0 0 0
8.4219 -0.012288 -0.013326 -0.025739 -0.026999 0 -0.0017343 -0.015232 -0.025953 -0.0097208 -0.011937 0.024297 5.7643 0 0 0 0 0 0 0 0 0 0 0 0 0 0 0 0 0 0 0 0.013698 0 0 0 0 0 0
8.4258 -0.0097264 -0.0096363 -0.05585 0.016122 0 0.024888 -0.017165 -0.029163 -0.01589 0.026628 -0.033511 5.7726 0 0 0 0 0 0 0 0 0 0 0 0 0 0 0 0 0 0 0 -0.019758 0 0 0 0 0 0
8.4297 -0.0049707 -0.0053605 -0.041079 0.03679 0 0.033439 -0.017271 -0.015132 -0.018813 0.036996 -0.069132 5.7881 0 0 0 0 0 0 0 0 0 0 0 0 0 0 0 0 0 0 0 -0.03942 0 0 0 0 0 0
8.4336 -3.4866e-05 -0.0019003 0.010552 0.022988 0 0.012574 -0.009491 0.0091891 -0.0074819 0.018372 -0.061 5.8076 0 0 0 0 0 0 0 0 0 0 0 0 0 0 0 0 0 0 0 -0.030193 0 0 0 0 0 0
8.4375 0.0029362 -5.6222e-05 0.05687 -0.01019 0 -0.027681 0.0050353 0.027607 0.016063 -0.0085073 -0.015614 5.8233 0 0 0 0 0 0 0 0 0 0 0 0 0 0 0 0 0 0 0 0.0021553 0 0 0 0 0 0
8.4414 0.0025679 -0.00012193 0.057873 -0.0342 0 -0.060709 0.018362 0.030942 0.037903 -0.020797 0.039888 5.8325 0 0 0 0 0 0 0 0 0 0 0 0 0 0 0 0 0 0 0 0.037184 0 0 0 0 0 0
8.4453 -0.0013009 -0.0021427 0.0099457 -0.030245 0 -0.061811 0.022575 0.024022 0.044713 -0.011259 0.076722 5.8418 0 0 0 0 0 0 0 0 0 0 0 0 0 0 0 0 0 0 0 0.05552 0 0 0 0 0 0
8.4492 -0.0076592 -0.0058571 -0.051019 -0.0030532 0 -0.026847 0.016138 0.01709 0.035091 0.010138 0.082246 5.8581 0 0 0 0 0 0 0 0 0 0 0 0 0 0 0 0 0 0 0 0.051763 0 0 0 0 0 0
8.4531 -0.014711 -0.010422 -0.078924 0.024547 0 0.023503 0.0041113 0.013049 0.019062 0.028078 0.065139 5.8788 0 0 0 0 0 0 0 0 0 0 0 0 0 0 0 0 0 0 0 0.035475 0 0 0 0 0 0
8.457 -0.020461 -0.014465 -0.053968 0.030157 0 0.057396 -0.0067719 0.005692 0.0075923 0.033511 0.045259 5.8922 0 0 0 0 0 0 0 0 0 0 0 0 0 0 0 0 0 0 0 0.021152 0 0 0 0 0 0
8.4609 -0.023358 -0.016721 0.0028185 0.008196 0 0.053343 -0.012771 -0.0097164 0.003515 0.025778 0.036344 5.8894 0 0 0 0 0 0 0 0 0 0 0 0 0 0 0 0 0 0 0 0.016264 0 0 0 0 0 0
8.4648 -0.022817 -0.016786 0.046864 -0.027364 0 0.014033 -0.013874 -0.026982 0.0020713 0.0080894 0.035043 5.8765 0 0 0 0 0 0 0 0 0 0 0 0 0 0 0 0 0 0 0 0.016657 0 0 0 0 0 0
8.4688 -0.019384 -0.015259 0.04433 -0.053932 0 -0.036666 -0.01178 -0.032947 -0.0018811 -0.015444 0.024982 5.871 0 0 0 0 0 0 0 0 0 0 0 0 0 0 0 0 0 0 0 0.011711 0 0 0 0 0 0
8.4727 -0.01443 -0.013083 -0.0027102 -0.055695 0 -0.070262 -0.0084863 -0.021578 -0.0091838 -0.038657 -0.0074743 5.8861 0 0 0 0 0 0 0 0 0 0 0 0 0 0 0 0 0 0 0 -0.0060515 0 0 0 0 0 0
8.4766 -0.0094774 -0.010749 -0.057965 -0.033002 0 -0.071494 -0.0065061 -0.0027172 -0.018438 -0.052975 -0.058929 5.9171 0 0 0 0 0 0 0 0 0 0 0 0 0 0 0 0 0 0 0 -0.034674 0 0 0 0 0 0
8.4805 -0.0055695 -0.0081975 -0.07768 -0.00080227 0 -0.045568 -0.0087929 0.0049457 -0.029966 -0.052071 -0.10833 5.9437 0 0 0 0 0 0 0 0 0 0 0 0 0 0 0 0 0 0 0 -0.063856 0 0 0 0 0 0
8.4844 -0.0030762 -0.0055125 -0.043455 0.021578 0 -0.011327 -0.016764 -0.0094277 -0.044978 -0.038141 -0.13099 5.9474 0 0 0 0 0 0 0 0 0 0 0 0 0 0 0 0 0 0 0 -0.081621 0 0 0 0 0 0
8.4883 -0.0020325 -0.0035931 0.022296 0.022475 0 0.013098 -0.027949 -0.038669 -0.060557 -0.022092 -0.11606 5.9278 0 0 0 0 0 0 0 0 0 0 0 0 0 0 0 0 0 0 0 -0.08139 0 0 0 0 0 0
8.4922 -0.0026263 -0.0039337 0.070585 0.0044569 0 0.021167 -0.036439 -0.063496 -0.067954 -0.015354 -0.073802 5.9024 0 0 0 0 0 0 0 0 0 0 0 0 0 0 0 0 0 0 0 -0.06512 0 0 0 0 0 0
8.4961 -0.0052965 -0.0075009 0.061547 -0.018448 0 0.018176 -0.036944 -0.068231 -0.058969 -0.020412 -0.02765 5.8908 0 0 0 0 0 0 0 0 0 0 0 0 0 0 0 0 0 0 0 -0.041459 0 0 0 0 0 0
8.5 -0.010244 -0.013659 -0.0037858 -0.030988 0 0.012597 -0.029258 -0.051815 -0.035218 -0.029438 0.0016892 5.8981 0 0 0 0 0 0 0 0 0 0 0 0 0 0 0 0 0 0 0 -0.020766 0 0 0 0 0 0
8.5039 -0.016756 -0.020157 -0.081097 -0.027482 0 0.007093 -0.018827 -0.025927 -0.0098662 -0.032459 0.0079421 5.9121 0 0 0 0 0 0 0 0 0 0 0 0 0 0 0 0 0 0 0 -0.0099504 0 0 0 0 0 0
8.5078 -0.023011 -0.024295 -0.11474 -0.015372 0 -0.0028799 -0.012484 -0.0045271 0.0020589 -0.026687 -0.00049773 5.9156 0 0 0 0 0 0 0 0 0 0 0 0 0 0 0 0 0 0 0 -0.0096182 0 0 0 0 0 0
8.5117 -0.026713 -0.024373 -0.081063 -0.0085949 0 -0.022333 -0.012902 0.0049874 -0.0034461 -0.017787 -0.0095984 5.9012 0 0 0 0 0 0 0 0 0 0 0 0 0 0 0 0 0 0 0 -0.014703 0 0 0 0 0 0
8.5156 -0.026183 -0.020389 -0.00797 -0.015617 0 -0.048733 -0.016535 0.0035473 -0.015823 -0.012649 -0.010006 5.8744 0 0 0 0 0 0 0 0 0 0 0 0 0 0 0 0 0 0 0 -0.018067 0 0 0 0 0 0
8.5195 -0.021168 -0.013666 0.047406 -0.031624 0 -0.070518 -0.016611 -0.0027982 -0.01952 -0.011966 -0.0018138 5.8456 0 0 0 0 0 0 0 0 0 0 0 0 0 0 0 0 0 0 0 -0.014928 0 0 0 0 0 0
8.5234 -0.012901 -0.0059604 0.04598 -0.041513 0 -0.073856 -0.0085438 -0.0066832 -0.0075267 -0.010265 0.0078673 5.8195 0 0 0 0 0 0 0 0 0 0 0 0 0 0 0 0 0 0 0 -0.0053167 0 0 0 0 0 0
8.5273 -0.003485 0.0012014 -0.00097261 -0.031759 0 -0.052137 0.0065148 -0.002456 0.013773 -0.0025238 0.011646 5.7937 0 0 0 0 0 0 0 0 0 0 0 0 0 0 0 0 0 0 0 0.0069831 0 0 0 0 0 0
8.5313 0.004886 0.0067091 -0.043067 -0.0017721 0 -0.010814 0.022235 0.010792 0.031805 0.010225 0.0081938 5.7655 0 0 0 0 0 0 0 0 0 0 0 0 0 0 0 0 0 0 0 0.017964 0 0 0 0 0 0
8.5352 0.010533 0.0098562 -0.036367 0.034386 0 0.035376 0.030941 0.027283 0.038643 0.0219 0.0041084 5.7382 0 0 0 0 0 0 0 0 0 0 0 0 0 0 0 0 0 0 0 0.026339 0 0 0 0 0 0
8.5391 0.012671 0.010449 0.016906 0.057324 0 0.069908 0.028067 0.036852 0.03506 0.026994 0.009518 5.7199 0 0 0 0 0 0 0 0 0 0 0 0 0 0 0 0 0 0 0 0.033394 0 0 0 0 0 0
8.543 0.011597 0.008961 0.069928 0.055346 0 0.081577 0.014774 0.032051 0.026057 0.024528 0.029497 5.7153 0 0 0 0 0 0 0 0 0 0 0 0 0 0 0 0 0 0 0 0.040077 0 0 0 0 0 0
8.5469 0.0085559 0.0063883 0.072626 0.031435 0 0.068089 -0.0024614 0.015035 0.015074 0.017088 0.057185 5.7198 0 0 0 0 0 0 0 0 0 0 0 0 0 0 0 0 0 0 0 0.044364 0 0 0 0 0 0
8.5508 0.0051648 0.003732 0.016057 -0.00013676 0 0.035873 -0.015103 -0.0026462 0.0035645 0.0075655 0.075012 5.7205 0 0 0 0 0 0 0 0 0 0 0 0 0 0 0 0 0 0 0 0.041782 0 0 0 0 0 0
8.5547 0.0026156 0.0014821 -0.058919 -0.023789 0 -0.0029884 -0.017087 -0.0085808 -0.005477 -0.0021285 0.065461 5.7046 0 0 0 0 0 0 0 0 0 0 0 0 0 0 0 0 0 0 0 0.029056 0 0 0 0 0 0
8.5586 0.0012116 -0.00037708 -0.095151 -0.031453 0 -0.035732 -0.0082004 0.00058313 -0.0067786 -0.0098378 0.024847 5.6682 0 0 0 0 0 0 0 0 0 0 0 0 0 0 0 0 0 0 0 0.0077997 0 0 0 0 0 0
8.5625 0.00063168 -0.0018111 -0.065207 -0.024929 0 -0.053964 0.0058433 0.016654 0.0022832 -0.012623 -0.030618 5.6191 0 0 0 0 0 0 0 0 0 0 0 0 0 0 0 0 0 0 0 -0.015136 0 0 0 0 0 0
8.5664 0.00062243 -0.0022325 0.0082913 -0.012074 0 -0.056034 0.016845 0.026861 0.016302 -0.0089037 -0.07282 5.5717 0 0 0 0 0 0 0 0 0 0 0 0 0 0 0 0 0 0 0 -0.031263 0 0 0 0 0 0
8.5703 0.001342 -0.00073073 0.07228 -0.00083969 0 -0.045129 0.018946 0.023583 0.023466 -0.00096929 -0.079473 5.5394 0 0 0 0 0 0 0 0 0 0 0 0 0 0 0 0 0 0 0 -0.035389 0 0 0 0 0 0
8.5742 0.0029233 0.0029707 0.084277 0.0050039 0 -0.025017 0.011744 0.0084786 0.014724 0.0059635 -0.049011 5.5264 0 0 0 0 0 0 0 0 0 0 0 0 0 0 0 0 0 0 0 -0.02835 0 0 0 0 0 0
8.5781 0.0047517 0.0076815 0.04213 0.0068215 0 0.0020792 -6.4598e-05 -0.010884 -0.0075953 0.0081844 -0.0015521 5.5259 0 0 0 0 0 0 0 0 0 0 0 0 0 0 0 0 0 0 0 -0.015866 0 0 0 0 0 0
8.582 0.0054388 0.011001 -0.017792 0.0089638 0 0.033081 -0.0097795 -0.026765 -0.030359 0.0067839 0.034774 5.5241 0 0 0 0 0 0 0 0 0 0 0 0 0 0 0 0 0 0 0 -0.0047361 0 0 0 0 0 0
8.5859 0.0038411 0.010753 -0.049437 0.014689 0 0.06012 -0.012341 -0.03395 -0.039505 0.0056971 0.041968 5.5101 0 0 0 0 0 0 0 0 0 0 0 0 0 0 0 0 0 0 0 0.00095995 0 0 0 0 0 0
8.5898 0.0002685 0.0065639 -0.030721 0.022356 0 0.07095 -0.0066274 -0.029475 -0.030545 0.0062471 0.021976 5.4835 0 0 0 0 0 0 0 0 0 0 0 0 0 0 0 0 0 0 0 0.0014709 0 0 0 0 0 0
8.5938 -0.003427 0.0002479 0.02103 0.024911 0 0.05594 0.0042014 -0.013193 -0.010829 0.0045572 -0.0076106 5.4551 0 0 0 0 0 0 0 0 0 0 0 0 0 0 0 0 0 0 0 0.0002089 0 0 0 0 0 0
8.5977 -0.0052446 -0.0054089 0.061816 0.014494 0 0.016671 0.014138 0.0096732 0.0072005 -0.0043201 -0.027326 5.4369 0 0 0 0 0 0 0 0 0 0 0 0 0 0 0 0 0 0 0 0.00078272 0 0 0 0 0 0
8.6016 -0.0047523 -0.0085038 0.053621 -0.010052 0 -0.031947 0.017114 0.027999 0.014883 -0.019302 -0.028543 5.4312 0 0 0 0 0 0 0 0 0 0 0 0 0 0 0 0 0 0 0 0.0041471 0 0 0 0 0 0
8.6055 -0.0034821 -0.0090193 -0.0052151 -0.03886 0 -0.069184 0.010328 0.03031 0.011321 -0.031278 -0.016763 5.428 0 0 0 0 0 0 0 0 0 0 0 0 0 0 0 0 0 0 0 0.0078431 0 0 0 0 0 0
8.6094 -0.0035258 -0.008276 -0.075075 -0.055266 0 -0.080295 -0.0035802 0.013939 0.0013854 -0.029841 -0.004651 5.4147 0 0 0 0 0 0 0 0 0 0 0 0 0 0 0 0 0 0 0 0.0081396 0 0 0 0 0 0
8.6133 -0.0056021 -0.0075332 -0.10285 -0.047291 0 -0.06376 -0.017348 -0.010702 -0.0083908 -0.013182 -0.0010308 5.3877 0 0 0 0 0 0 0 0 0 0 0 0 0 0 0 0 0 0 0 0.003708 0 0 0 0 0 0
8.6172 -0.0084245 -0.0070952 -0.064279 -0.017791 0 -0.029712 -0.023231 -0.026727 -0.012642 0.0086963 -0.0042457 5.3561 0 0 0 0 0 0 0 0 0 0 0 0 0 0 0 0 0 0 0 -0.0022748 0 0 0 0 0 0
8.6211 -0.0099686 -0.0066166 0.012846 0.015921 0 0.0071857 -0.018122 -0.024121 -0.00869 0.02146 -0.0046039 5.3307 0 0 0 0 0 0 0 0 0 0 0 0 0 0 0 0 0 0 0 -0.0040481 0 0 0 0 0 0
8.625 -0.0094204 -0.0060376 0.067411 0.033962 0 0.034288 -0.0059372 -0.0080877 0.0020315 0.018161 0.0062234 5.312 0 0 0 0 0 0 0 0 0 0 0 0 0 0 0 0 0 0 0 0.0016261 0 0 0 0 0 0
8.6289 -0.0079729 -0.0059957 0.05428 0.028045 0 0.044115 0.0048128 0.0057596 0.013402 0.0043152 0.026374 5.2902 0 0 0 0 0 0 0 0 0 0 0 0 0 0 0 0 0 0 0 0.011394 0 0 0 0 0 0
8.6328 -0.0077691 -0.0072114 -0.016146 0.0061838 0 0.035393 0.0067627 0.0053211 0.017065 -0.0082223 0.04298 5.2573 0 0 0 0 0 0 0 0 0 0 0 0 0 0 0 0 0 0 0 0.016475 0 0 0 0 0 0
8.6367 -0.0099916 -0.0094931 -0.084185 -0.015545 0 0.0133 -0.0014056 -0.00786 0.0078889 -0.012333 0.040789 5.2179 0 0 0 0 0 0 0 0 0 0 0 0 0 0 0 0 0 0 0 0.0090437 0 0 0 0 0 0
8.6406 -0.013755 -0.011463 -0.090538 -0.026178 0 -0.012309 -0.014349 -0.021478 -0.011459 -0.010952 0.013979 5.1854 0 0 0 0 0 0 0 0 0 0 0 0 0 0 0 0 0 0 0 -0.011132 0 0 0 0 0 0
8.6445 -0.016621 -0.011409 -0.02733 -0.026206 0 -0.031831 -0.023879 -0.024847 -0.031341 -0.012145 -0.028226 5.1657 0 0 0 0 0 0 0 0 0 0 0 0 0 0 0 0 0 0 0 -0.035603 0 0 0 0 0 0
8.6484 -0.016204 -0.0085891 0.054788 -0.022729 0 -0.041259 -0.024231 -0.018321 -0.041563 -0.01974 -0.066898 5.1483 0 0 0 0 0 0 0 0 0 0 0 0 0 0 0 0 0 0 0 -0.052942 0 0 0 0 0 0
8.6523 -0.011696 -0.0038948 0.090252 -0.020033 0 -0.042786 -0.01527 -0.010987 -0.038301 -0.029127 -0.085651 5.1157 0 0 0 0 0 0 0 0 0 0 0 0 0 0 0 0 0 0 0 -0.056479 0 0 0 0 0 0
8.6563 -0.0044587 0.00058589 0.054135 -0.015682 0 -0.039366 -0.0020308 -0.010166 -0.025867 -0.031908 -0.080164 5.064 0 0 0 0 0 0 0 0 0 0 0 0 0 0 0 0 0 0 0 -0.047659 0 0 0 0 0 0
8.6602 0.0024668 0.0026788 -0.019316 -0.0053362 0 -0.029138 0.0085041 -0.014196 -0.012408 -0.023992 -0.05805 5.0103 0 0 0 0 0 0 0 0 0 0 0 0 0 0 0 0 0 0 0 -0.032782 0 0 0 0 0 0
8.6641 0.0056919 0.0011215 -0.069609 0.0099292 0 -0.0072408 0.011158 -0.01569 -0.0039318 -0.0089873 -0.030564 4.9781 0 0 0 0 0 0 0 0 0 0 0 0 0 0 0 0 0 0 0 -0.016987 0 0 0 0 0 0
8.668 0.0031893 -0.0039717 -0.062618 0.02217 0 0.025098 0.0048906 -0.010907 -0.0016121 0.0055385 -0.0041918 4.9721 0 0 0 0 0 0 0 0 0 0 0 0 0 0 0 0 0 0 0 -0.0012969 0 0 0 0 0 0
8.6719 -0.004363 -0.011126 -0.016038 0.022549 0 0.054061 -0.0071447 -0.0044778 -0.0033329 0.014 0.020826 4.9706 0 0 0 0 0 0 0 0 0 0 0 0 0 0 0 0 0 0 0 0.015109 0 0 0 0 0 0
8.6758 -0.013515 -0.017888 0.021555 0.008551 0 0.059168 -0.019486 -0.0041712 -0.0064711 0.014949 0.045049 4.9453 0 0 0 0 0 0 0 0 0 0 0 0 0 0 0 0 0 0 0 0.030578 0 0 0 0 0 0
8.6797 -0.019685 -0.021629 0.015318 -0.014283 0 0.02958 -0.027 -0.011464 -0.0090403 0.0089608 0.063775 4.8889 0 0 0 0 0 0 0 0 0 0 0 0 0 0 0 0 0 0 0 0.039541 0 0 0 0 0 0
8.6836 -0.019776 -0.020687 -0.027745 -0.036541 0 -0.023547 -0.026909 -0.018465 -0.0093386 -0.0031465 0.066802 4.8208 0 0 0 0 0 0 0 0 0 0 0 0 0 0 0 0 0 0 0 0.035635 0 0 0 0 0 0
8.6875 -0.014033 -0.015323 -0.068286 -0.049988 0 -0.071736 -0.019422 -0.015046 -0.0061046 -0.018622 0.045064 4.7663 0 0 0 0 0 0 0 0 0 0 0 0 0 0 0 0 0 0 0 0.016671 0 0 0 0 0 0
8.6914 -0.0057361 -0.0076938 -0.069109 -0.049591 0 -0.088738 -0.0071487 0.00083714 0.00019561 -0.03041 -0.00064197 4.7296 0 0 0 0 0 0 0 0 0 0 0 0 0 0 0 0 0 0 0 -0.012631 0 0 0 0 0 0
8.6953 0.0010942 -0.00062291 -0.024351 -0.03369 0 -0.068524 0.0059339 0.020153 0.0066929 -0.029461 -0.055437 4.6907 0 0 0 0 0 0 0 0 0 0 0 0 0 0 0 0 0 0 0 -0.041916 0 0 0 0 0 0
8.6992 0.0042187 0.0040631 0.037594 -0.0053618 0 -0.026673 0.015509 0.030166 0.0097519 -0.01227 -0.094596 4.6302 0 0 0 0 0 0 0 0 0 0 0 0 0 0 0 0 0 0 0 -0.059305 0 0 0 0 0 0
8.7031 0.0040847 0.0063432 0.075764 0.02572 0 0.014168 0.018123 0.024841 0.0079472 0.013215 -0.095324 4.5534 0 0 0 0 0 0 0 0 0 0 0 0 0 0 0 0 0 0 0 -0.05622 0 0 0 0 0 0
8.707 0.002767 0.0073798 0.06532 0.045501 0 0.040177 0.012748 0.0085552 0.0033828 0.030988 -0.050569 4.4873 0 0 0 0 0 0 0 0 0 0 0 0 0 0 0 0 0 0 0 -0.031442 0 0 0 0 0 0
8.7109 0.0022172 0.0081775 0.014511 0.043859 0 0.05054 0.0019824 -0.0091431 -0.00028122 0.029068 0.023181 4.4535 0 0 0 0 0 0 0 0 0 0 0 0 0 0 0 0 0 0 0 0.0067962 0 0 0 0 0 0
8.7148 0.0033401 0.0088632 -0.039936 0.023501 0 0.05043 -0.0084479 -0.021104 -0.0012265 0.010092 0.090696 4.444 0 0 0 0 0 0 0 0 0 0 0 0 0 0 0 0 0 0 0 0.042523 0 0 0 0 0 0
8.7188 0.0062425 0.0091891 -0.056755 0.00020117 0 0.043442 -0.012434 -0.025011 -0.00073076 -0.010078 0.11562 4.4281 0 0 0 0 0 0 0 0 0 0 0 0 0 0 0 0 0 0 0 0.058695 0 0 0 0 0 0
8.7227 0.010782 0.009507 -0.019755 -0.0085178 0 0.030971 -0.0069995 -0.020385 -0.00090855 -0.015531 0.082111 4.3816 0 0 0 0 0 0 0 0 0 0 0 0 0 0 0 0 0 0 0 0.046756 0 0 0 0 0 0
8.7266 0.01653 0.01092 0.046998 0.0022842 0 0.01568 0.0060037 -0.0061627 -0.0014048 -0.0035283 0.0065511 4.3098 0 0 0 0 0 0 0 0 0 0 0 0 0 0 0 0 0 0 0 0.013241 0 0 0 0 0 0
8.7305 0.022287 0.014209 0.092895 0.020839 0 0.0019196 0.021365 0.016967 0.0011887 0.014417 -0.07025 4.2401 0 0 0 0 0 0 0 0 0 0 0 0 0 0 0 0 0 0 0 -0.0223 0 0 0 0 0 0
8.7344 0.026046 0.018557 0.078173 0.02946 0 -0.0079101 0.033824 0.042551 0.010166 0.024175 -0.10684 4.1955 0 0 0 0 0 0 0 0 0 0 0 0 0 0 0 0 0 0 0 -0.038316 0 0 0 0 0 0
8.7383 0.025909 0.021506 0.0079796 0.020744 0 -0.014979 0.040383 0.059333 0.024721 0.02175 -0.085273 4.1755 0 0 0 0 0 0 0 0 0 0 0 0 0 0 0 0 0 0 0 -0.024338 0 0 0 0 0 0
8.7422 0.021348 0.020522 -0.066954 0.0040051 0 -0.01971 0.040184 0.058718 0.039156 0.015091 -0.019147 4.1631 0 0 0 0 0 0 0 0 0 0 0 0 0 0 0 0 0 0 0 0.013015 0 0 0 0 0 0
8.7461 0.013735 0.014976 -0.088614 -0.0041059 0 -0.016742 0.033223 0.042176 0.046397 0.014403 0.05852 4.1448 0 0 0 0 0 0 0 0 0 0 0 0 0 0 0 0 0 0 0 0.055161 0 0 0 0 0 0
8.75 0.0056253 0.0068944 -0.039907 0.0043719 0 0.002085 0.020229 0.020589 0.04298 0.021761 0.11671 4.1219 0 0 0 0 0 0 0 0 0 0 0 0 0 0 0 0 0 0 0 0.08345 0 0 0 0 0 0
8.7539 -0.00057787 -0.0001466 0.039114 0.021358 0 0.036591 0.0041267 0.0053359 0.031404 0.030429 0.14083 4.1025 0 0 0 0 0 0 0 0 0 0 0 0 0 0 0 0 0 0 0 0.088983 0 0 0 0 0 0
8.7578 -0.003545 -0.0030543 0.083815 0.030567 0 0.070698 -0.0091589 -0.00029226 0.018149 0.033247 0.13243 4.087 0 0 0 0 0 0 0 0 0 0 0 0 0 0 0 0 0 0 0 0.074392 0 0 0 0 0 0
8.7617 -0.0030761 -0.00070206 0.059888 0.022464 0 0.080024 -0.012892 -0.00097725 0.009243 0.030046 0.099757 4.0669 0 0 0 0 0 0 0 0 0 0 0 0 0 0 0 0 0 0 0 0.048608 0 0 0 0 0 0
8.7656 0.00031162 0.0058982 -0.0074784 0.0023562 0 0.051473 -0.0040304 -0.0015393 0.0068233 0.026157 0.050598 4.0354 0 0 0 0 0 0 0 0 0 0 0 0 0 0 0 0 0 0 0 0.020318 0 0 0 0 0 0
8.7695 0.0056475 0.014359 -0.056385 -0.014739 0 -0.002709 0.013653 -0.00069653 0.0088044 0.024682 -0.0073202 3.9976 0 0 0 0 0 0 0 0 0 0 0 0 0 0 0 0 0 0 0 -0.0051371 0 0 0 0 0 0
8.7734 0.011506 0.021837 -0.042648 -0.016346 0 -0.051241 0.031037 0.0063807 0.011107 0.022154 -0.062411 3.9662 0 0 0 0 0 0 0 0 0 0 0 0 0 0 0 0 0 0 0 -0.025011 0 0 0 0 0 0
8.7773 0.016118 0.025756 0.02253 -0.00086806 0 -0.066482 0.039051 0.019824 0.01037 0.012875 -0.099428 3.9485 0 0 0 0 0 0 0 0 0 0 0 0 0 0 0 0 0 0 0 -0.037256 0 0 0 0 0 0
8.7813 0.01788 0.024495 0.083885 0.023241 0 -0.043661 0.033838 0.031161 0.0054566 -0.0030959 -0.10583 3.94 0 0 0 0 0 0 0 0 0 0 0 0 0 0 0 0 0 0 0 -0.039851 0 0 0 0 0 0
8.7852 0.016024 0.018053 0.090188 0.043942 0 -0.00059107 0.017994 0.029343 -0.0024983 -0.017781 -0.079134 3.9315 0 0 0 0 0 0 0 0 0 0 0 0 0 0 0 0 0 0 0 -0.031615 0 0 0 0 0 0
8.7891 0.010938 0.0082575 0.035772 0.051408 0 0.038959 -0.0021362 0.011245 -0.010811 -0.022035 -0.029056 3.9204 0 0 0 0 0 0 0 0 0 0 0 0 0 0 0 0 0 0 0 -0.013497 0 0 0 0 0 0
8.793 0.003904 -0.0019399 -0.038698 0.040774 0 0.060923 -0.020047 -0.014224 -0.016151 -0.014292 0.026737 3.9114 0 0 0 0 0 0 0 0 0 0 0 0 0 0 0 0 0 0 0 0.010503 0 0 0 0 0 0
8.7969 -0.0034675 -0.0098867 -0.082548 0.013505 0 0.063101 -0.030987 -0.032905 -0.015711 -0.0020944 0.06923 3.9076 0 0 0 0 0 0 0 0 0 0 0 0 0 0 0 0 0 0 0 0.033202 0 0 0 0 0 0
8.8008 -0.0096865 -0.014397 -0.074528 -0.021716 0 0.047702 -0.032411 -0.036448 -0.0087792 0.0050201 0.083486 3.9032 0 0 0 0 0 0 0 0 0 0 0 0 0 0 0 0 0 0 0 0.045586 0 0 0 0 0 0
8.8047 -0.013578 -0.015815 -0.033642 -0.05083 0 0.016887 -0.024572 -0.027169 0.0018914 0.0036316 0.062772 3.8889 0 0 0 0 0 0 0 0 0 0 0 0 0 0 0 0 0 0 0 0.040202 0 0 0 0 0 0
8.8086 -0.014413 -0.01507 0.0023138 -0.060908 0 -0.023688 -0.011369 -0.013386 0.010393 -0.0024814 0.012341 3.863 0 0 0 0 0 0 0 0 0 0 0 0 0 0 0 0 0 0 0 0.015716 0 0 0 0 0 0
8.8125 -0.012151 -0.012738 0.0083055 -0.048364 0 -0.061012 0.00043984 -0.0015724 0.010597 -0.0081494 -0.049175 3.8352 0 0 0 0 0 0 0 0 0 0 0 0 0 0 0 0 0 0 0 -0.020281 0 0 0 0 0 0
8.8164 -0.0076456 -0.0089642 -0.011751 -0.022063 0 -0.079633 0.0048584 0.0065678 0.0005685 -0.012133 -0.095088 3.8162 0 0 0 0 0 0 0 0 0 0 0 0 0 0 0 0 0 0 0 -0.053246 0 0 0 0 0 0
[truncated: 5,336,282 more chars]
