# Supplementary material for: Dataset from dynamic shake-table testing of five full-scale single leaf and cavity URM walls subjected to out-of-plane two-way bending
Source: Data Brief. 2019 Mar 20;24:103854. doi: 10.1016/j.dib.2019.103854 (PMC6480314; doi:10.1016/j.dib.2019.103854)
Supplement: Multimedia component 2 [file mmc2.zip › DATA/CL-000-RF/Test23.txt]

0 0.0059501 0.0088202 0 0.010123 0 0.0070656 0.0084085 0.0025716 -0.0021976 0.020697 0.010411 1.0178 0.094215 -0.12647 -0.038545 0.032518 -0.12749 -0.051059 -0.17031 -0.016501 -0.085648 0.018489 -0.045619 -0.065902 0.00084871 0.00039788 -0.001109 -0.0015399 -0.16269 0 0 -0.0019195 0 0.10569 0.033048 0.0062604 0 0
0.003906 0.0013813 0.0031597 0 -0.0079871 0 -0.013823 0.0029084 -0.0085355 -0.0052524 0.00027528 0.021788 1.2007 0.14035 -0.11423 -0.022424 0.042921 -0.11889 -0.041959 -0.12203 0.10653 -0.05961 0.084881 0.051515 -0.067594 0.00084037 -0.0019762 0.0024416 0.0033314 -0.00063324 0 0 -0.0081002 0 0.12356 0.019668 0.0023952 0 0
0.007812 -0.0022558 -0.0031512 0 -0.017807 0 -0.026906 -0.0003415 -0.011631 -0.0028536 -0.016117 0.010932 1.3823 0.1758 -0.090783 -0.0014238 0.049694 -0.10599 -0.038268 -0.078024 0.20247 -0.027385 0.13429 0.12969 -0.066004 0.00016916 -0.0028016 0.0025549 0.0044704 0.14963 0 0 -0.014135 0 0.13157 0.0040404 -0.010626 0 0
0.011718 -0.0051718 -0.0086927 0 -0.017059 0 -0.026865 -0.0028579 -0.01146 -0.0057968 -0.022316 -0.016578 1.5711 0.1907 -0.060307 0.022342 0.043194 -0.087923 -0.038448 -0.047378 0.23453 0.0099899 0.14405 0.1626 -0.053003 -0.00073788 -0.0012059 -0.0012516 0.00042861 0.28283 0 0 -0.019518 0 0.12182 -0.0097333 -0.031196 0 0
0.015625 -0.0081253 -0.01263 0 -0.011087 0 -0.016804 -0.0068327 -0.014976 -0.018003 -0.021707 -0.03936 1.7671 0.18915 -0.031218 0.044234 0.024137 -0.067666 -0.038982 -0.026005 0.22047 0.045751 0.12597 0.1636 -0.03332 -0.00114 0.00091808 -0.004227 -0.0038506 0.40062 0 0 -0.025823 0 0.098152 -0.021336 -0.052079 0 0
0.019531 -0.011437 -0.015006 0 -0.0072956 0 -0.0055782 -0.013821 -0.024103 -0.033184 -0.021698 -0.045981 1.9596 0.17325 -0.0066204 0.06182 -0.0056733 -0.046438 -0.038613 -0.010766 0.17387 0.075678 0.089017 0.14247 -0.01142 -0.00077844 0.0012624 -0.0022642 -0.0030473 0.51756 0 0 -0.03471 0 0.062659 -0.031515 -0.069667 0 0
0.023437 -0.014519 -0.016279 0 -0.0092773 0 -0.0011287 -0.023384 -0.034101 -0.04265 -0.025283 -0.045081 2.1368 0.1459 0.011299 0.073082 -0.04322 -0.025246 -0.036368 0.0017875 0.11073 0.095995 0.043538 0.11037 0.0078889 -0.00020483 -0.00018126 0.0027275 0.0020174 0.64216 0 0 -0.044351 0 0.01826 -0.041184 -0.080751 0 0
0.027343 -0.016699 -0.017003 0 -0.015405 0 -0.0053275 -0.032744 -0.038941 -0.044483 -0.02944 -0.050386 2.2976 0.11181 0.02106 0.075061 -0.081223 -0.004726 -0.031289 0.016892 0.059071 0.1006 0.0072965 0.085474 0.015996 -0.00020749 -0.0013211 0.0048457 0.0053644 0.7563 0 0 -0.049941 0 -0.029461 -0.051838 -0.080366 0 0
0.03125 -0.018405 -0.018012 0 -0.021627 0 -0.014029 -0.038334 -0.037423 -0.043663 -0.030938 -0.061868 2.4527 0.07961 0.027896 0.070573 -0.1087 0.016461 -0.024456 0.036253 0.038771 0.093184 -0.0089456 0.077765 0.011679 -0.00092798 -0.00069591 0.0013577 0.0031347 0.82492 0 0 -0.048915 0 -0.070656 -0.06282 -0.069925 0 0
0.035156 -0.021128 -0.02044 0 -0.025017 0 -0.02151 -0.038525 -0.033508 -0.044269 -0.031164 -0.06674 2.615 0.052195 0.035652 0.06363 -0.12311 0.03943 -0.01716 0.056908 0.042441 0.080956 -0.011039 0.080086 0.00093211 -0.0016619 0.00074189 -0.0038002 -0.0017598 0.83154 0 0 -0.044701 0 -0.1014 -0.071866 -0.053733 0 0
0.039062 -0.025861 -0.024929 0 -0.025518 0 -0.025241 -0.035244 -0.031319 -0.044241 -0.033721 -0.057253 2.7876 0.03047 0.045813 0.05656 -0.12396 0.064578 -0.010199 0.076214 0.061554 0.068444 -0.0047782 0.085326 -0.011654 -0.0016001 0.00098315 -0.0046516 -0.0032755 0.7991 0 0 -0.043589 0 -0.11949 -0.07703 -0.034527 0 0
0.042968 -0.031613 -0.030574 0 -0.025652 0 -0.027271 -0.032574 -0.031117 -0.039185 -0.038494 -0.041148 2.9612 0.014417 0.059141 0.051652 -0.11228 0.091978 -0.0043787 0.090966 0.083693 0.060375 0.0018872 0.084134 -0.020644 -0.00070963 -0.00034501 -0.00039451 0.0003521 0.76824 0 0 -0.047505 0 -0.12358 -0.076154 -0.015338 0 0
0.046875 -0.035752 -0.034933 0 -0.028816 0 -0.031516 -0.033159 -0.030609 -0.029816 -0.040628 -0.031423 3.1241 0.0015356 0.072216 0.050909 -0.094167 0.11895 -0.0012877 0.095206 0.082179 0.06221 -0.005844 0.058632 -0.017506 0.00021811 -0.0014339 0.0036509 0.0045285 0.75532 0 0 -0.051206 0 -0.11249 -0.065482 -0.0010401 0 0
0.050781 -0.036056 -0.035585 0 -0.036505 0 -0.039406 -0.035697 -0.029011 -0.022903 -0.036357 -0.029733 3.2729 -0.01285 0.079625 0.050861 -0.080455 0.14119 -0.00059922 0.092829 0.057397 0.067508 -0.024877 0.016579 -0.0077051 0.00039502 -0.00063668 0.0025882 0.0040352 0.73864 0 0 -0.048026 0 -0.096357 -0.050219 0.0088501 0 0
0.054687 -0.032521 -0.032028 0 -0.045658 0 -0.047424 -0.036144 -0.028151 -0.023855 -0.028278 -0.026046 3.4143 -0.029807 0.079093 0.049147 -0.074492 0.1561 -0.0023355 0.086325 0.015711 0.07169 -0.049891 -0.034471 0.0039171 -0.00018274 0.001274 -0.0020387 -0.00054458 0.68931 0 0 -0.038077 0 -0.079134 -0.033449 0.015237 0 0
0.058593 -0.027192 -0.026111 0 -0.048828 0 -0.048791 -0.031677 -0.029192 -0.029857 -0.02282 -0.015198 3.5569 -0.049686 0.069383 0.043653 -0.078189 0.1617 -0.0064021 0.078176 -0.034737 0.070493 -0.075033 -0.086383 0.012472 -0.00083423 0.0018905 -0.0042051 -0.0036084 0.60883 0 0 -0.02917 0 -0.064277 -0.018162 0.019249 0 0
0.0625 -0.022348 -0.020537 0 -0.039059 0 -0.03852 -0.023524 -0.029675 -0.032308 -0.022491 -0.0074369 3.701 -0.071531 0.04992 0.031244 -0.092127 0.1549 -0.012746 0.071753 -0.078514 0.057522 -0.090197 -0.12562 0.010025 -0.00098768 0.00015281 -0.00097337 -0.0014876 0.52686 0 0 -0.028486 0 -0.056082 -0.0088281 0.022757 0 0
0.066406 -0.018915 -0.016891 0 -0.016917 0 -0.018334 -0.015805 -0.02558 -0.026152 -0.022695 -0.016354 3.8395 -0.090615 0.027326 0.012478 -0.10815 0.13799 -0.019941 0.068012 -0.10095 0.032802 -0.090274 -0.14392 -0.0059442 -0.00072717 -0.0021749 0.003685 0.0030464 0.46182 0 0 -0.033903 0 -0.055387 -0.0067528 0.027883 0 0
0.070312 -0.016447 -0.014963 0 0.0068294 0 0.002662 -0.011585 -0.01667 -0.015274 -0.017743 -0.037503 3.9674 -0.1042 0.0077529 -0.008412 -0.11876 0.11666 -0.026309 0.064099 -0.10773 0.0038197 -0.082858 -0.14934 -0.028142 -0.00051223 -0.0024994 0.0036533 0.0042447 0.39486 0 0 -0.034983 0 -0.058796 -0.0079036 0.034454 0 0
0.074218 -0.014249 -0.013696 0 0.017361 0 0.013077 -0.010285 -0.0084365 -0.0077725 -0.009011 -0.04635 4.0905 -0.11091 -0.005996 -0.028668 -0.12001 0.093851 -0.03072 0.057661 -0.10515 -0.024503 -0.073802 -0.14794 -0.051208 -0.00050147 -0.00054613 -0.0017244 0.00047284 0.29396 0 0 -0.023296 0 -0.064257 -0.0093355 0.041907 0 0
0.078125 -0.012172 -0.012429 0 0.0073906 0 0.0071466 -0.0090556 -0.0071845 -0.0069412 -0.0046257 -0.023214 4.2222 -0.10998 -0.011911 -0.045433 -0.10877 0.072398 -0.03209 0.046196 -0.10143 -0.047047 -0.069664 -0.14675 -0.069214 -0.00035585 0.001206 -0.0065599 -0.0038303 0.16257 0 0 -0.001434 0 -0.069559 -0.0078172 0.049382 0 0
0.082031 -0.010401 -0.011145 0 -0.015694 0 -0.010399 -0.0063812 -0.01294 -0.0085825 -0.0098658 0.02114 4.3705 -0.10112 -0.0094474 -0.053687 -0.081207 0.055782 -0.028332 0.025042 -0.11311 -0.055575 -0.080962 -0.15634 -0.071435 0.0002363 0.00045284 -0.0053428 -0.0036727 0.052674 0 0 0.018566 0 -0.071161 0.0023272 0.054368 0 0
0.085937 -0.0088171 -0.0097985 0 -0.034454 0 -0.026876 -0.0037724 -0.018292 -0.0071979 -0.019364 0.050659 4.5282 -0.09061 -0.0064485 -0.055952 -0.047114 0.041786 -0.021692 -0.002132 -0.13907 -0.05555 -0.10066 -0.17203 -0.062307 0.00099464 -0.0021171 0.00045986 0.00038728 0.0195 0 0 0.025471 0 -0.069287 0.018112 0.055819 0 0
0.089843 -0.0068587 -0.0078294 0 -0.034822 0 -0.0304 -0.0036546 -0.015329 -0.0028384 -0.021252 0.038288 4.6776 -0.08148 -0.0067812 -0.054851 -0.012077 0.028059 -0.014143 -0.03242 -0.17188 -0.052385 -0.12072 -0.18668 -0.047702 0.0012093 -0.0035534 0.0041475 0.0030809 0.063863 0 0 0.017357 0 -0.064847 0.035763 0.053546 0 0
0.09375 -0.0039655 -0.0045342 0 -0.016925 0 -0.018403 -0.0059191 -0.0037684 -0.00012605 -0.0097825 -0.0061623 4.8054 -0.07599 -0.013085 -0.05278 0.0194 0.012514 -0.0075647 -0.06345 -0.20397 -0.050825 -0.13407 -0.19401 -0.033162 0.00052401 -0.002121 0.0017816 0.0010618 0.12562 0 0 0.001079 0 -0.058621 0.05169 0.047517 0 0
0.097656 4.1963e-05 0.00022949 0 0.0060579 0 0.00085902 -0.0072112 0.0084415 -0.0011905 0.0076386 -0.044894 4.915 -0.076719 -0.027997 -0.053169 0.041582 -0.0078892 -0.0048802 -0.092294 -0.22289 -0.057529 -0.13055 -0.18493 -0.027071 -0.00055726 0.00061789 -0.0032472 -0.0029805 0.13647 0 0 -0.014535 0 -0.05157 0.060325 0.03771 0 0
0.10156 0.0050279 0.0058988 0 0.019526 0 0.015152 -0.0040109 0.012921 -0.0020062 0.017557 -0.048413 5.0226 -0.083883 -0.049625 -0.059259 0.050452 -0.035385 -0.0092857 -0.1178 -0.2169 -0.076688 -0.1058 -0.157 -0.037426 -0.0010825 0.0016177 -0.0045378 -0.0038078 0.07549 0 0 -0.023931 0 -0.043825 0.056557 0.025184 0 0
0.10547 0.010719 0.01172 0 0.018998 0 0.017964 0.0037248 0.0089435 0.0028212 0.014423 -0.020862 5.1426 -0.093475 -0.072275 -0.068988 0.050437 -0.067138 -0.018846 -0.14272 -0.19561 -0.10165 -0.073169 -0.12384 -0.05871 -0.0005938 -0.00010344 -0.00051183 -0.00028105 -0.028432 0 0 -0.025028 0 -0.034188 0.044919 0.011746 0 0
0.10938 0.016574 0.01719 0 0.012004 0 0.013197 0.012323 0.0035556 0.012732 0.0060827 0.010041 5.2756 -0.10313 -0.093491 -0.080512 0.043685 -0.1013 -0.031972 -0.16877 -0.16639 -0.12766 -0.041462 -0.094115 -0.086776 0.00041 -0.002401 0.0038023 0.0031979 -0.13989 0 0 -0.017722 0 -0.02132 0.028826 -0.0018434 0 0
0.11328 0.021583 0.021905 0 0.010103 0 0.011137 0.017872 0.0041407 0.020873 0.0048561 0.023445 5.4113 -0.11039 -0.11129 -0.091635 0.032565 -0.1358 -0.046656 -0.19743 -0.13753 -0.14963 -0.019609 -0.076271 -0.11682 0.00098902 -0.0026263 0.00309 0.0022619 -0.25014 0 0 -0.0044552 0 -0.0038631 0.012228 -0.014897 0 0
0.11719 0.024587 0.025225 0 0.01899 0 0.01927 0.019756 0.011642 0.021796 0.014346 0.021872 5.5421 -0.11048 -0.1243 -0.097713 0.019958 -0.16667 -0.058552 -0.22965 -0.12296 -0.15843 -0.021978 -0.082714 -0.14048 0.00068945 -0.00072455 -0.0017049 -0.0018472 -0.36561 0 0 0.0087875 0 0.021242 0.0025858 -0.02643 0 0
0.12109 0.025134 0.026469 0 0.034638 0 0.035569 0.020638 0.021105 0.018104 0.026467 0.020003 5.6716 -0.1024 -0.13608 -0.097211 0.0081372 -0.19212 -0.065072 -0.2606 -0.1213 -0.15517 -0.041413 -0.10302 -0.15601 -9.6349e-05 0.00087995 -0.0046508 -0.0037728 -0.4774 0 0 0.015325 0 0.051972 0.0013945 -0.03662 0 0
0.125 0.024021 0.025595 0 0.047079 0 0.049683 0.023223 0.027744 0.017821 0.03116 0.024697 5.8111 -0.086799 -0.14853 -0.091109 -0.0026335 -0.21221 -0.066933 -0.28591 -0.12371 -0.1446 -0.065996 -0.12416 -0.16648 -0.00064498 0.00034016 -0.0022307 -0.00082198 -0.55944 0 0 0.01396 0 0.085499 0.0054095 -0.046024 0 0
0.12891 0.022734 0.023521 0 0.047608 0 0.050876 0.027457 0.031186 0.025319 0.027117 0.031093 5.9664 -0.064111 -0.16221 -0.080324 -0.012112 -0.22684 -0.065276 -0.30212 -0.12274 -0.13045 -0.086318 -0.13629 -0.17448 -0.00064807 -0.0014078 0.0023469 0.0034703 -0.6005 0 0 0.011792 0 0.11941 0.011365 -0.055128 0 0
0.13281 0.022184 0.021486 0 0.03431 0 0.036373 0.031006 0.033774 0.036446 0.021767 0.035126 6.1319 -0.034844 -0.17674 -0.066249 -0.019969 -0.23574 -0.062224 -0.30498 -0.10839 -0.11753 -0.090396 -0.1275 -0.18356 -0.00038234 -0.0019231 0.0032453 0.0035991 -0.62527 0 0 0.018543 0 0.15042 0.014298 -0.064611 0 0
0.13672 0.022 0.020014 0 0.013351 0 0.013724 0.032045 0.036202 0.043457 0.021933 0.041532 6.2966 -0.00057479 -0.18649 -0.051407 -0.024278 -0.23741 -0.062913 -0.29068 -0.071339 -0.11058 -0.066226 -0.088953 -0.19605 -0.00023456 -0.00033746 -0.00065307 -0.00098108 -0.66963 0 0 0.036495 0 0.17256 0.0058649 -0.075472 0 0
0.14063 0.021135 0.018629 0 -0.0041188 0 -0.0043159 0.031011 0.036411 0.04362 0.026878 0.055132 6.4559 0.034711 -0.18724 -0.03722 -0.024199 -0.23281 -0.06855 -0.26732 -0.025435 -0.10576 -0.028346 -0.039558 -0.20704 -0.00023548 0.0015964 -0.0043309 -0.0049019 -0.73449 0 0 0.056538 0 0.18607 -0.01163 -0.087126 0 0
0.14453 0.0191 0.016662 0 -0.0081798 0 -0.0083687 0.029547 0.032877 0.041254 0.031185 0.068524 6.6161 0.069054 -0.17697 -0.023789 -0.018949 -0.22131 -0.078559 -0.23855 0.019498 -0.099381 0.013359 0.0090147 -0.21195 -0.00014583 0.0017161 -0.0029377 -0.0032901 -0.77613 0 0 0.065641 0 0.1908 -0.03525 -0.098716 0 0
0.14844 0.01645 0.0142 0 0.0033416 0 0.0017112 0.028263 0.027593 0.041268 0.032307 0.066383 6.7858 0.10052 -0.15465 -0.01106 -0.0081005 -0.20244 -0.091633 -0.2078 0.053747 -0.087722 0.048816 0.045569 -0.20632 9.7807e-05 0.00011133 0.0020408 0.0022173 -0.75138 0 0 0.058957 0 0.18696 -0.06122 -0.10917 0 0
0.15234 0.01406 0.012003 0 0.022368 0 0.017488 0.026147 0.024451 0.042663 0.032551 0.044736 6.9651 0.12531 -0.12001 0.0012377 0.0088016 -0.17431 -0.10376 -0.17891 0.061503 -0.064166 0.061496 0.053106 -0.18176 0.00020249 -0.0010644 0.0044936 0.0052966 -0.66765 0 0 0.044149 0 0.17373 -0.081458 -0.11572 0 0
0.15625 0.012113 0.010453 0 0.035107 0 0.028124 0.022187 0.024678 0.040085 0.033501 0.020977 7.1437 0.14153 -0.082386 0.012946 0.027548 -0.13938 -0.10896 -0.15155 0.046104 -0.030217 0.050715 0.036426 -0.1411 -0.00013942 -0.00033193 0.001246 0.0025019 -0.57615 0 0 0.033308 0 0.15296 -0.08942 -0.1162 0 0
0.16016 0.0099848 0.0088098 0 0.03164 0 0.027473 0.016962 0.024947 0.031142 0.031305 0.018099 7.3102 0.14987 -0.048599 0.023384 0.044307 -0.10099 -0.10593 -0.12293 0.022049 0.0075364 0.028177 0.011561 -0.09304 -0.00080864 0.0012844 -0.0038936 -0.0026092 -0.5107 0 0 0.030883 0 0.12604 -0.086556 -0.11099 0 0
0.16406 0.0070344 0.0057828 0 0.013459 0 0.017284 0.012034 0.020775 0.019825 0.020356 0.037965 7.4628 0.15058 -0.022447 0.031892 0.056481 -0.061346 -0.094419 -0.091088 -0.00045165 0.044054 0.0024734 -0.010378 -0.04376 -0.0012844 0.001604 -0.0047141 -0.0038348 -0.44145 0 0 0.030018 0 0.093324 -0.074814 -0.1006 0 0
0.16797 0.0032219 0.00089525 0 -0.0076734 0 0.004743 0.0077814 0.011403 0.011437 0.0015792 0.054998 7.6094 0.14414 -0.0070887 0.037724 0.061481 -0.022836 -0.075011 -0.054019 -0.010077 0.073518 -0.016395 -0.017254 -0.00026828 -0.0011491 8.2669e-05 -0.00025812 0.00014005 -0.30014 0 0 0.020427 0 0.055102 -0.057454 -0.085977 0 0
0.17188 -0.0011731 -0.0048808 0 -0.019149 0 -0.0034038 0.0024248 0.00047903 0.0054472 -0.015612 0.040798 7.759 0.13064 -0.0045051 0.039615 0.055004 0.0099052 -0.051102 -0.010442 0.0077134 0.085281 -0.013756 0.0064832 0.025668 -0.00051291 -0.0014797 0.0039073 0.0042284 -0.053384 0 0 -0.0010719 0 0.012082 -0.042377 -0.070011 0 0
0.17578 -0.0062003 -0.009979 0 -0.017373 0 -0.00574 -0.0062371 -0.0081771 -0.0042058 -0.021913 -0.0055718 7.9136 0.11387 -0.0050464 0.03975 0.042256 0.037063 -0.029091 0.033542 0.036218 0.084833 0.00048953 0.042567 0.039581 0.00010932 -0.0012081 0.0024869 0.003259 0.25535 0 0 -0.027921 0 -0.030507 -0.033242 -0.056078 0 0
0.17969 -0.0122 -0.013695 0 -0.0096615 0 -0.0066167 -0.018058 -0.014633 -0.021002 -0.018394 -0.055105 8.0698 0.094564 -0.0044428 0.039239 0.025933 0.05879 -0.010875 0.074528 0.063534 0.075883 0.018322 0.078413 0.045719 0.00030828 0.00046342 -0.0029625 -0.0016624 0.53985 0 0 -0.050326 0 -0.06945 -0.029483 -0.044854 0 0
0.18359 -0.018977 -0.016688 0 -0.0070773 0 -0.012076 -0.029848 -0.021947 -0.039729 -0.016238 -0.077324 8.2257 0.073257 0.00083901 0.039054 0.0087995 0.075461 0.0024192 0.10965 0.078465 0.062407 0.031888 0.10209 0.048571 0.00010894 0.0013123 -0.0057962 -0.0045468 0.74222 0 0 -0.062895 0 -0.10167 -0.029588 -0.036401 0 0
0.1875 -0.025293 -0.020056 0 -0.01507 0 -0.024492 -0.037738 -0.031624 -0.050584 -0.025117 -0.068666 8.3848 0.049942 0.014839 0.040316 -0.0049448 0.087312 0.010377 0.13513 0.064141 0.050242 0.029266 0.095544 0.05487 -0.00018605 0.00013486 -0.0023402 -0.0019088 0.86539 0 0 -0.066225 0 -0.12173 -0.02936 -0.029576 0 0
0.19141 -0.029593 -0.024064 0 -0.029911 0 -0.040045 -0.040327 -0.041132 -0.0496 -0.042603 -0.051148 8.5509 0.02482 0.035345 0.042192 -0.011985 0.095635 0.016603 0.15288 0.020875 0.043311 0.0090563 0.057274 0.068109 -0.00037155 -0.0016721 0.0035629 0.0029749 0.94213 0 0 -0.063338 0 -0.1277 -0.02232 -0.019995 0 0
0.19531 -0.03141 -0.027934 0 -0.04278 0 -0.05098 -0.039483 -0.046581 -0.043447 -0.056399 -0.046064 8.7203 -0.001104 0.056586 0.042509 -0.013659 0.10137 0.023889 0.16819 -0.031571 0.038879 -0.016346 0.0064056 0.083827 -0.00047709 -0.0017745 0.0051068 0.0041628 0.9885 0 0 -0.056906 0 -0.12432 -0.0084372 -0.0054948 0 0
0.19922 -0.031924 -0.030831 0 -0.046775 0 -0.05102 -0.038282 -0.047258 -0.042574 -0.057006 -0.054078 8.8816 -0.026889 0.075151 0.039551 -0.011077 0.10444 0.033049 0.18347 -0.079777 0.034351 -0.038163 -0.044139 0.098048 -0.00057804 0.00020926 0.00067479 0.00039418 0.99829 0 0 -0.049855 0 -0.11469 0.010991 0.014651 0 0
0.20313 -0.032998 -0.032918 0 -0.041032 0 -0.040035 -0.038452 -0.046379 -0.050067 -0.046985 -0.061802 9.0248 -0.051391 0.087794 0.031592 -0.0057764 0.10461 0.044334 0.20073 -0.10975 0.026687 -0.047169 -0.080658 0.10624 -0.00060849 0.0021741 -0.0043067 -0.0034177 0.97527 0 0 -0.046097 0 -0.10245 0.03363 0.040483 0 0
0.20703 -0.035731 -0.035353 0 -0.030286 0 -0.024663 -0.039893 -0.047079 -0.05863 -0.037253 -0.061973 9.1502 -0.071111 0.089786 0.015156 -0.00064026 0.10015 0.055414 0.2189 -0.098508 0.01066 -0.028451 -0.080351 0.09941 -0.00044795 0.0020373 -0.0040138 -0.0023723 0.95055 0 0 -0.048011 0 -0.094648 0.05238 0.069332 0 0
0.21094 -0.040089 -0.039344 0 -0.021908 0 -0.014562 -0.042178 -0.048629 -0.058913 -0.035578 -0.060314 9.2682 -0.085213 0.085859 -0.0061991 0.0027482 0.092156 0.062533 0.2311 -0.06291 -0.0096954 0.0054121 -0.056248 0.082185 -0.00014192 0.00021525 0.00077599 0.0022576 0.95618 0 0 -0.052864 0 -0.093519 0.063239 0.093991 0 0
0.21484 -0.045749 -0.045236 0 -0.022678 0 -0.016924 -0.045794 -0.04775 -0.049662 -0.040417 -0.062508 9.3891 -0.093627 0.079186 -0.029563 0.0049718 0.08152 0.064443 0.2328 -0.018419 -0.029849 0.043185 -0.021536 0.059649 8.581e-05 -0.000976 0.0038422 0.0045816 0.98857 0 0 -0.053673 0 -0.097827 0.066672 0.11079 0 0
0.21875 -0.052776 -0.052414 0 -0.035776 0 -0.032745 -0.051497 -0.043605 -0.038639 -0.045772 -0.061703 9.5138 -0.096487 0.072339 -0.052172 0.0070229 0.06928 0.060743 0.22082 0.021525 -0.045557 0.075185 0.012171 0.036597 9.0535e-05 -0.00022652 0.0013106 0.0014796 1.0142 0 0 -0.045664 0 -0.10572 0.064111 0.11709 0 0
0.22266 -0.061066 -0.059849 0 -0.058376 0 -0.056719 -0.058715 -0.040212 -0.034152 -0.049547 -0.045917 9.6333 -0.094008 0.068454 -0.069785 0.011152 0.057225 0.051817 0.19146 0.038381 -0.050212 0.088066 0.028741 0.020205 5.7934e-06 0.0011743 -0.0035577 -0.0033644 1.0172 0 0 -0.032276 0 -0.11343 0.059076 0.10965 0 0
0.22656 -0.069318 -0.066671 0 -0.081663 0 -0.080184 -0.065227 -0.042739 -0.037324 -0.054779 -0.017378 9.7381 -0.087952 0.069291 -0.077404 0.021671 0.049323 0.042751 0.15032 0.022945 -0.038515 0.075993 0.019234 0.017438 8.9481e-05 0.0010284 -0.0044492 -0.0038944 1.0305 0 0 -0.023761 0 -0.11394 0.059687 0.090407 0 0
0.23047 -0.075329 -0.072441 0 -0.095048 0 -0.095113 -0.068899 -0.051529 -0.043201 -0.063117 0.0022578 9.8262 -0.080433 0.072695 -0.076685 0.039011 0.047267 0.038227 0.11098 -0.0043079 -0.016429 0.054766 3.4949e-05 0.024338 0.00036819 -0.00092919 0.00011562 0.00078963 1.1062 0 0 -0.028799 0 -0.10649 0.068016 0.067693 0 0
0.23438 -0.077968 -0.077198 0 -0.093012 0 -0.097396 -0.069825 -0.060978 -0.047953 -0.070093 -0.0085785 9.903 -0.071895 0.077542 -0.068741 0.063291 0.052216 0.040416 0.081333 -0.028743 0.012308 0.035116 -0.016716 0.038132 0.00052784 -0.002606 0.0048404 0.0051242 1.2553 0 0 -0.047063 0 -0.091738 0.083675 0.045916 0 0
0.23828 -0.078819 -0.081369 0 -0.07964 0 -0.088565 -0.070577 -0.065289 -0.052956 -0.069412 -0.047283 9.9749 -0.062563 0.082737 -0.055194 0.094108 0.064957 0.050825 0.068604 -0.035179 0.043494 0.028015 -0.018323 0.055575 0.00023721 -0.0020923 0.0040791 0.0037587 1.4288 0 0 -0.069802 0 -0.071256 0.10515 0.029266 0 0
0.24219 -0.081182 -0.085388 0 -0.066541 0 -0.075512 -0.074184 -0.065143 -0.061627 -0.061716 -0.086614 10.043 -0.051743 0.087415 -0.038914 0.13027 0.087133 0.070801 0.084435 0.0028089 0.070274 0.051696 0.017627 0.072021 -0.00044303 2.6653e-06 -0.0012402 -0.0018668 1.5682 0 0 -0.087223 0 -0.049944 0.12688 0.024274 0 0
0.24609 -0.08676 -0.089077 0 -0.065029 0 -0.067744 -0.081669 -0.067753 -0.074138 -0.05671 -0.10023 10.103 -0.039228 0.092347 -0.024059 0.16638 0.11404 0.094141 0.11873 0.074548 0.090789 0.097723 0.082452 0.086658 -0.0010608 0.0013319 -0.0046892 -0.0051228 1.6698 0 0 -0.095276 0 -0.0346 0.1415 0.028425 0 0
0.25 -0.093218 -0.091321 0 -0.078247 0 -0.072341 -0.091224 -0.079635 -0.087035 -0.064651 -0.087257 10.149 -0.025526 0.098148 -0.011788 0.19931 0.14194 0.11685 0.16037 0.16015 0.10705 0.15173 0.1596 0.10162 -0.0012213 0.0007099 -0.0021181 -0.0021243 1.7869 0 0 -0.096585 0 -0.026989 0.14758 0.037609 0 0
0.25391 -0.095515 -0.090628 0 -0.098881 0 -0.088744 -0.099412 -0.099321 -0.097713 -0.085663 -0.07066 10.178 -0.011303 0.10498 -0.0027195 0.22663 0.16788 0.1363 0.20088 0.24314 0.12073 0.20205 0.23534 0.11862 -0.00098492 -0.00053473 0.0033409 0.0035989 1.9645 0 0 -0.097037 0 -0.02768 0.1451 0.048646 0 0
0.25781 -0.090296 -0.086414 0 -0.11363 0 -0.10716 -0.10314 -0.11749 -0.10725 -0.10846 -0.073802 10.19 0.0022807 0.1127 0.0027229 0.24533 0.18811 0.14971 0.2297 0.3016 0.13409 0.23341 0.29141 0.13984 -0.00075092 -0.00045432 0.0051047 0.0053546 2.1801 0 0 -0.1025 0 -0.036388 0.13532 0.057522 0 0
0.26172 -0.079341 -0.079962 0 -0.11111 0 -0.11344 -0.10111 -0.12436 -0.11764 -0.12007 -0.10163 10.186 0.012336 0.11902 0.0042466 0.25076 0.19688 0.15516 0.23447 0.30808 0.14799 0.22829 0.30439 0.16455 -0.0007582 0.00083451 0.0010808 0.0012868 2.3582 0 0 -0.11701 0 -0.048807 0.12475 0.059509 0 0
0.26563 -0.068715 -0.074085 0 -0.088801 0 -0.09882 -0.094365 -0.11727 -0.1271 -0.11656 -0.14266 10.171 0.018353 0.12224 0.0030002 0.24576 0.19652 0.15622 0.22372 0.28068 0.15898 0.20151 0.28823 0.18614 -0.00079411 0.0012147 -0.0039329 -0.0035555 2.4392 0 0 -0.14027 0 -0.059205 0.11876 0.057141 0 0
0.26953 -0.064324 -0.07159 0 -0.055887 0 -0.068164 -0.086087 -0.10173 -0.13024 -0.10458 -0.18169 10.155 0.020133 0.12186 -0.0010432 0.23092 0.18836 0.15407 0.20333 0.23225 0.16375 0.16317 0.25255 0.19999 -0.00046926 -0.00055943 -0.0041718 -0.0034666 2.4233 0 0 -0.16463 0 -0.065698 0.11844 0.052732 0 0
0.27344 -0.067927 -0.073758 0 -0.03025 0 -0.039498 -0.080534 -0.086572 -0.12353 -0.093989 -0.20508 10.143 0.017727 0.11787 -0.00788 0.20712 0.17422 0.14972 0.17983 0.1769 0.15918 0.12401 0.20804 0.20197 0.00025374 -0.0028407 0.00019443 0.0010635 2.3465 0 0 -0.17564 0 -0.067144 0.12382 0.048873 0 0
0.27734 -0.07689 -0.079938 0 -0.029619 0 -0.03314 -0.080999 -0.078356 -0.1098 -0.09028 -0.19777 10.13 0.011087 0.11137 -0.017895 0.17472 0.15727 0.14321 0.16431 0.13769 0.13949 0.10144 0.17128 0.18529 0.0009115 -0.0027469 0.0035505 0.0041995 2.2283 0 0 -0.16016 0 -0.06336 0.1322 0.050414 0 0
0.28125 -0.087167 -0.088283 0 -0.060035 0 -0.057177 -0.087675 -0.079263 -0.096116 -0.093237 -0.1476 10.104 0.0018433 0.10651 -0.029215 0.13828 0.14261 0.13375 0.16266 0.1231 0.10864 0.099546 0.14904 0.1558 0.00098679 0.00024696 0.0018894 0.0020878 2.0645 0 0 -0.11785 0 -0.059096 0.13602 0.058941 0 0
0.28516 -0.096193 -0.096774 0 -0.10893 0 -0.10022 -0.097104 -0.087782 -0.087391 -0.09997 -0.062284 10.053 -0.0090992 0.10514 -0.039573 0.10151 0.13188 0.12124 0.17154 0.12221 0.074357 0.10869 0.1341 0.12318 0.00047693 0.0032152 -0.0023695 -0.0024508 1.8728 0 0 -0.065899 0 -0.057537 0.13226 0.07176 0 0
0.28906 -0.10324 -0.1038 0 -0.14998 0 -0.138 -0.10413 -0.099558 -0.082967 -0.10671 0.020102 9.9727 -0.021362 0.10789 -0.047087 0.067023 0.12582 0.10604 0.18802 0.1258 0.042382 0.12128 0.1204 0.094264 -5.4462e-05 0.0028699 -0.0036248 -0.0035648 1.7226 0 0 -0.030068 0 -0.060365 0.11981 0.086357 0 0
0.29297 -0.10797 -0.10831 0 -0.15951 0 -0.14986 -0.1052 -0.10812 -0.079528 -0.10849 0.049693 9.8689 -0.034622 0.1148 -0.049603 0.037674 0.12473 0.088982 0.20801 0.12222 0.019234 0.1281 0.10045 0.076555 -2.549e-05 -0.00057484 -0.00016978 0.00029729 1.693 0 0 -0.027494 0 -0.068866 0.098537 0.099401 0 0
0.29688 -0.10944 -0.10982 0 -0.13369 0 -0.13311 -0.10038 -0.10739 -0.075949 -0.10065 0.0052615 9.7532 -0.047358 0.12334 -0.042121 0.020467 0.129 0.07456 0.22471 0.094811 0.017281 0.1162 0.066184 0.082654 0.00058624 -0.0033857 0.0037518 0.0044926 1.7916 0 0 -0.054988 0 -0.083008 0.072014 0.10312 0 0
0.30078 -0.10696 -0.10847 0 -0.092459 0 -0.10416 -0.092605 -0.095946 -0.073999 -0.083787 -0.081433 9.6303 -0.05663 0.12936 -0.027099 0.014342 0.13626 0.066494 0.23767 0.057263 0.031046 0.09572 0.03064 0.10401 0.0012328 -0.0024075 0.0033617 0.0040114 1.9275 0 0 -0.092363 0 -0.097265 0.048212 0.097588 0 0
0.30469 -0.10133 -0.10478 0 -0.065223 0 -0.085552 -0.085242 -0.079466 -0.074875 -0.066779 -0.14707 9.4951 -0.059627 0.13164 -0.0057974 0.019315 0.14645 0.066321 0.24848 0.022229 0.057277 0.075564 0.0046224 0.13546 0.0013407 0.0013623 -0.00065765 -0.00029938 1.9832 0 0 -0.11727 0 -0.10876 0.029913 0.083619 0 0
0.30859 -0.094866 -0.099334 0 -0.068575 0 -0.088845 -0.080311 -0.067688 -0.077102 -0.061897 -0.14892 9.3393 -0.053591 0.12964 0.020164 0.034844 0.15959 0.074688 0.25879 0.0023445 0.092223 0.064519 -0.0017391 0.17148 0.00083794 0.0038825 -0.0031108 -0.0028751 1.9191 0 0 -0.11904 0 -0.11488 0.018913 0.062644 0 0
0.3125 -0.089916 -0.092666 0 -0.094203 0 -0.10645 -0.078586 -0.067279 -0.07908 -0.074014 -0.099057 9.1611 -0.032857 0.12375 0.048178 0.060459 0.17648 0.091556 0.27118 0.019151 0.13048 0.077007 0.028272 0.20377 0.00016464 0.0026048 -0.00092672 -0.00047397 1.8042 0 0 -0.10228 0 -0.11139 0.016409 0.037331 0 0
0.31641 -0.08733 -0.085669 0 -0.11681 0 -0.1183 -0.080392 -0.076896 -0.082539 -0.094475 -0.048128 8.9673 0.0040199 0.11782 0.073704 0.090894 0.19604 0.11021 0.28431 0.077536 0.16559 0.11565 0.093624 0.22554 -0.00016757 -0.00081008 0.0029158 0.0037138 1.7438 0 0 -0.080748 0 -0.096855 0.017379 0.013015 0 0
0.32031 -0.086261 -0.079799 0 -0.11505 0 -0.10786 -0.08543 -0.08918 -0.09116 -0.10746 -0.037214 8.7664 0.050868 0.11373 0.094926 0.12113 0.21487 0.12468 0.29305 0.15671 0.19646 0.16634 0.17388 0.23854 1.1208e-05 -0.0026555 0.003161 0.0040697 1.7828 0 0 -0.068542 0 -0.074028 0.016903 -0.0084013 0 0
0.32422 -0.085096 -0.076412 0 -0.087871 0 -0.075219 -0.091742 -0.097559 -0.10486 -0.10401 -0.06621 8.5605 0.10307 0.11144 0.11076 0.14842 0.22967 0.13179 0.29283 0.24186 0.22258 0.21928 0.25547 0.24395 0.00049449 -0.0015336 -0.00096742 -0.00030456 1.8821 0 0 -0.073587 0 -0.044161 0.01283 -0.026466 0 0
0.32813 -0.082435 -0.075455 0 -0.053815 0 -0.037662 -0.095679 -0.10087 -0.11691 -0.089964 -0.10538 8.3437 0.15508 0.11011 0.12043 0.17027 0.23668 0.12901 0.27883 0.31647 0.24369 0.26372 0.32391 0.24341 0.00095859 0.0002723 -0.0045678 -0.0042639 1.9769 0 0 -0.094414 0 -0.0087749 0.0036506 -0.041259 0 0
0.33203 -0.077537 -0.074913 0 -0.035633 0 -0.017828 -0.093957 -0.10152 -0.11881 -0.079463 -0.12987 8.1091 0.19296 0.10407 0.12127 0.18211 0.22471 0.11363 0.23997 0.34935 0.25596 0.28072 0.35323 0.23668 0.0011975 -0.00011561 -0.0030705 -0.0029063 2.0364 0 0 -0.12025 0 0.030119 -0.010211 -0.053526 0 0
0.33594 -0.070552 -0.072115 0 -0.043701 0 -0.028071 -0.086288 -0.10038 -0.10855 -0.080672 -0.13778 7.8559 0.21192 0.089107 0.11532 0.18678 0.19485 0.09411 0.18444 0.34735 0.25723 0.27728 0.35239 0.22319 0.0011628 -0.0025085 0.0019641 0.0022597 2.0601 0 0 -0.136 0 0.06826 -0.022278 -0.064755 0 0
0.33984 -0.062774 -0.066142 0 -0.070148 0 -0.061952 -0.075843 -0.094801 -0.092862 -0.088196 -0.13862 7.5892 0.21159 0.06452 0.1029 0.186 0.14962 0.075113 0.11874 0.32101 0.24493 0.26125 0.33092 0.20098 0.00089384 -0.0038798 0.0045595 0.0049819 2.0339 0 0 -0.13169 0 0.10332 -0.029021 -0.074282 0 0
0.34375 -0.056417 -0.059024 0 -0.095657 0 -0.098281 -0.066737 -0.082436 -0.080488 -0.089457 -0.13439 7.3142 0.19264 0.030888 0.084239 0.1812 0.092493 0.060306 0.049199 0.28018 0.21723 0.23946 0.2972 0.1687 0.00047815 -0.0021444 0.0015849 0.0018589 1.9196 0 0 -0.11032 0 0.13301 -0.027833 -0.081018 0 0
0.34766 -0.053329 -0.054178 0 -0.10228 0 -0.1146 -0.060927 -0.065854 -0.073734 -0.077589 -0.11895 7.0309 0.15673 -0.009305 0.059154 0.17392 0.029798 0.054131 -0.014689 0.23857 0.1713 0.22074 0.26176 0.12462 4.8327e-05 0.0011698 -0.0033565 -0.0034396 1.7006 0 0 -0.086242 0 0.15338 -0.015567 -0.082297 0 0
0.35156 -0.05334 -0.053251 0 -0.083979 0 -0.10103 -0.057542 -0.052017 -0.067864 -0.05751 -0.092016 6.7357 0.11252 -0.045472 0.029549 0.16512 -0.022918 0.057243 -0.060469 0.20658 0.11225 0.20814 0.23008 0.07424 -0.00025491 0.002634 -0.0042809 -0.0045786 1.4242 0 0 -0.073044 0 0.15899 0.0062463 -0.074214 0 0
0.35547 -0.053874 -0.054346 0 -0.04984 0 -0.065639 -0.054893 -0.046286 -0.058347 -0.040125 -0.064391 6.4276 0.068391 -0.070544 -0.00038509 0.15398 -0.058104 0.063538 -0.088826 0.17608 0.05278 0.19261 0.19467 0.027721 -0.00034802 0.00095084 -0.00012886 -0.00026199 1.1735 0 0 -0.071251 0 0.15114 0.030329 -0.05842 0 0
0.35938 -0.051719 -0.05348 0 -0.018842 0 -0.028288 -0.052336 -0.047163 -0.046605 -0.032068 -0.044652 6.1126 0.027222 -0.081385 -0.027881 0.13878 -0.072277 0.069291 -0.10035 0.13931 0.00038152 0.16709 0.14911 -0.0090133 -0.00022051 -0.0015562 0.0039682 0.0041993 0.98807 0 0 -0.067948 0 0.12987 0.052415 -0.036354 0 0
0.36328 -0.045627 -0.04799 0 -0.008375 0 -0.0074971 -0.049646 -0.047496 -0.037135 -0.031373 -0.026136 5.8 -0.0089591 -0.076193 -0.050097 0.11758 -0.063661 0.070758 -0.096613 0.08823 -0.037847 0.12479 0.087339 -0.030738 0.00010779 -0.0017595 0.0030438 0.0033968 0.82393 0 0 -0.049962 0 0.095886 0.068286 -0.010143 0 0
0.36719 -0.037323 -0.038648 0 -0.02239 0 -0.0090319 -0.045075 -0.040964 -0.030177 -0.031492 0.0042712 5.4957 -0.038532 -0.054187 -0.060562 0.084786 -0.031019 0.061538 -0.078953 0.011015 -0.049427 0.056012 0.0023001 -0.029691 0.00058996 0.00056641 -0.001562 -0.0015692 0.60751 0 0 -0.018094 0 0.049947 0.070051 0.014709 0 0
0.37109 -0.029866 -0.02866 0 -0.047294 0 -0.023632 -0.035529 -0.027218 -0.020254 -0.027465 0.042935 5.1963 -0.063573 -0.027842 -0.059194 0.041217 0.0089792 0.043361 -0.054876 -0.075565 -0.041025 -0.023167 -0.086712 -0.016565 0.0010694 0.0025689 -0.0038876 -0.0044977 0.33032 0 0 0.011959 0 0.0011684 0.058877 0.03184 0 0
0.375 -0.024974 -0.020832 0 -0.060473 0 -0.034905 -0.020001 -0.011037 -0.0036106 -0.018219 0.062863 4.8911 -0.083623 -0.0042536 -0.048122 -0.010005 0.046024 0.019857 -0.027562 -0.15242 -0.021433 -0.096651 -0.16184 -0.0010645 0.0012433 0.0017812 -0.00081135 -0.0017659 0.077516 0 0 0.023365 0 -0.044679 0.038137 0.039326 0 0
0.37891 -0.021912 -0.015786 0 -0.047106 0 -0.031542 -0.0028753 0.0024851 0.014436 -0.0053686 0.039209 4.5696 -0.09697 0.012094 -0.029294 -0.06562 0.072845 -0.0059626 0.00068766 -0.20407 0.0024899 -0.1518 -0.20926 0.0097401 0.00083877 -0.00099843 0.00395 0.0031881 -0.047878 0 0 0.01322 0 -0.083038 0.010658 0.036177 0 0
0.38281 -0.018807 -0.012572 0 -0.012622 0 -0.015199 0.0075901 0.011094 0.02264 0.0076273 -0.017597 4.2284 -0.099907 0.016803 -0.0055841 -0.1205 0.081216 -0.030048 0.027159 -0.21034 0.022011 -0.17263 -0.21173 0.0075053 -7.4354e-05 -0.0027937 0.0043312 0.0041169 -0.027493 0 0 -0.0053707 0 -0.10813 -0.019694 0.021828 0 0
0.38672 -0.014694 -0.010366 0 0.020329 0 0.0014581 0.0057923 0.014482 0.015659 0.015327 -0.061215 3.8738 -0.083398 0.0087705 0.016124 -0.16166 0.063635 -0.046224 0.044785 -0.15369 0.026081 -0.14503 -0.15739 -0.013785 -0.00098016 -0.0020326 -0.00056113 -0.00027965 0.051823 0 0 -0.015135 0 -0.11151 -0.04533 -0.00077944 0 0
0.39063 -0.010071 -0.0091149 0 0.029293 0 0.0049914 -0.0053601 0.01227 0.0013314 0.012376 -0.049313 3.5169 -0.050655 -0.0039651 0.031568 -0.1843 0.031017 -0.055096 0.050282 -0.067461 0.018815 -0.093137 -0.07906 -0.042471 -0.0012601 -0.00023378 -0.0051787 -0.0046691 0.079039 0 0 -0.0082784 0 -0.098411 -0.063151 -0.024039 0 0
0.39453 -0.0057162 -0.0086995 0 0.0098825 0 -0.00783 -0.015576 0.0046475 -0.0060556 -0.0012486 0.014221 3.1677 -0.0044813 -0.018076 0.039132 -0.18551 -0.010953 -0.057325 0.041235 0.027792 0.00402 -0.030925 0.0044623 -0.070983 -0.00075366 0.00011575 -0.0041713 -0.0035948 0.014425 0 0 0.009864 0 -0.071222 -0.07184 -0.044495 0 0
0.39844 -0.0015901 -0.0081289 0 -0.02087 0 -0.026553 -0.015315 -0.0051145 -0.00014641 -0.016877 0.079633 2.8304 0.050813 -0.03072 0.037934 -0.16372 -0.05616 -0.05397 0.016218 0.11099 -0.013802 0.027454 0.074562 -0.091752 2.806e-05 -0.0012884 0.0011457 0.0018037 -0.093972 0 0 0.027496 0 -0.033161 -0.070696 -0.059097 0 0
0.40234 0.0027285 -0.0061208 0 -0.038323 0 -0.034082 -0.0038275 -0.010654 0.011209 -0.021654 0.095812 2.5031 0.10455 -0.039307 0.027173 -0.11598 -0.094405 -0.046555 -0.026569 0.14633 -0.026498 0.059863 0.1015 -0.092004 0.00033358 -0.0023041 0.0044216 0.005137 -0.17335 0 0 0.034774 0 0.010154 -0.058341 -0.063152 0 0
0.40625 0.0067245 -0.0025183 0 -0.029268 0 -0.019538 0.010429 -0.007081 0.014912 -0.0093308 0.054457 2.1816 0.14056 -0.045889 0.012259 -0.054549 -0.11805 -0.038136 -0.075581 0.12771 -0.029432 0.063261 0.084461 -0.07207 -0.00011844 -0.001193 0.0020118 0.0025566 -0.1892 0 0 0.027434 0 0.048196 -0.039051 -0.057761 0 0
0.41016 0.0087059 0.0012225 0 -0.00074785 0 0.012427 0.0173 0.0037819 0.0067286 0.012494 -0.0084762 1.8613 0.15384 -0.052579 -0.0023962 0.0092965 -0.12723 -0.02991 -0.12017 0.074992 -0.025026 0.050027 0.042619 -0.041039 -0.00086709 0.0010556 -0.0026582 -0.002567 -0.14832 0 0 0.006754 0 0.076244 -0.016691 -0.046456 0 0
0.41406 0.007333 0.0032307 0 0.027 0 0.043271 0.01318 0.01353 -0.0051978 0.027055 -0.050088 1.5384 0.14204 -0.060008 -0.014012 0.068006 -0.12221 -0.022508 -0.15302 0.0034912 -0.015617 0.029164 -0.01003 -0.0057886 -0.0011783 0.0018533 -0.0034372 -0.0038259 -0.063356 0 0 -0.020441 0 0.091423 0.0063126 -0.031658 0 0
0.41797 0.0033172 0.0028888 0 0.035995 0 0.052781 0.0025687 0.013833 -0.010707 0.022055 -0.055007 1.2089 0.10462 -0.068252 -0.019827 0.11359 -0.10408 -0.016456 -0.1666 -0.06764 -0.004536 0.011416 -0.056792 0.025371 -0.0007778 0.00019743 0.00087777 0.00032348 0.060666 0 0 -0.042437 0 0.091448 0.027393 -0.016231 0 0
0.42188 -0.00081021 0.0012121 0 0.022019 0 0.03348 -0.0074234 0.0037399 -0.0090741 -0.00011007 -0.036087 0.87016 0.046326 -0.072938 -0.015505 0.13065 -0.075355 -0.013316 -0.14925 -0.10577 0.0021956 0.009974 -0.07225 0.037611 -7.8582e-05 -0.0020278 0.0050121 0.0046597 0.2028 0 0 -0.047751 0 0.073702 0.041178 -0.0058973 0 0
0.42578 -0.0029098 -0.00032485 0 -0.0045684 0 -0.0034297 -0.013245 -0.0094512 -0.0081873 -0.024879 -0.011585 0.52359 -0.012557 -0.070336 -0.004939 0.12508 -0.044994 -0.013224 -0.11526 -0.11566 0.0045304 0.014887 -0.066318 0.034393 0.00031768 -0.0022376 0.0037221 0.0036387 0.31123 0 0 -0.033875 0 0.048727 0.047085 -0.0018486 0 0
0.42969 -0.0031907 -0.0011014 0 -0.026758 0 -0.03535 -0.015833 -0.016618 -0.01326 -0.037669 0.0094989 0.17625 -0.06396 -0.05902 0.0097692 0.099287 -0.016661 -0.016443 -0.072459 -0.10526 0.0037027 0.017128 -0.048396 0.019302 0.00027197 -0.00015244 -0.0016874 -0.00174 0.33505 0 0 -0.011622 0 0.021067 0.044166 -0.0040822 0 0
0.43359 -0.0038323 -0.001491 0 -0.031221 0 -0.043731 -0.016823 -0.014305 -0.01944 -0.033907 0.021868 -0.16326 -0.10129 -0.038683 0.026275 0.05652 0.0062489 -0.022951 -0.028927 -0.083689 0.0011232 0.0081787 -0.028245 -0.0033061 0.00019037 0.0019851 -0.0048912 -0.0050893 0.2746 0 0 0.0019178 0 -0.0049704 0.031786 -0.011959 0 0
0.4375 -0.0066844 -0.0020869 0 -0.01568 0 -0.026387 -0.015528 -0.0065296 -0.017531 -0.019084 0.016289 -0.49218 -0.11624 -0.010545 0.04066 0.0010705 0.018287 -0.032459 0.0025192 -0.065548 -0.001012 -0.025049 -0.020803 -0.026138 0.000481 0.0021263 -0.002259 -0.0024047 0.18674 0 0 -0.0021793 0 -0.02323 0.0081008 -0.023707 0 0
0.44141 -0.011472 -0.003242 0 0.009582 0 0.0021228 -0.01033 -0.00025542 -0.005771 -0.0018757 -0.011618 -0.81743 -0.11118 0.016218 0.048337 -0.056449 0.016618 -0.042037 0.012207 -0.059021 -0.0023563 -0.079063 -0.030418 -0.041171 0.0010423 0.00068979 0.0027368 0.003083 0.12954 0 0 -0.016231 0 -0.030348 -0.024654 -0.03339 0 0
0.44531 -0.016239 -0.0053741 0 0.027092 0 0.02165 -0.0023347 0.00028253 0.0069335 0.0112 -0.045875 -1.1505 -0.095105 0.035151 0.048985 -0.10926 0.0043659 -0.049234 0.004146 -0.055489 -0.0050389 -0.13539 -0.045174 -0.048444 0.0013814 -0.00027539 0.0038584 0.0049087 0.10685 0 0 -0.022824 0 -0.029001 -0.061365 -0.037272 0 0
0.44922 -0.019277 -0.0091608 0 0.022787 0 0.020241 0.0037221 -0.0045457 0.010433 0.016011 -0.054309 -1.4968 -0.072178 0.043099 0.042634 -0.15332 -0.016326 -0.052677 -0.018565 -0.047478 -0.010628 -0.18085 -0.056324 -0.048619 0.0012087 0.0002221 -0.00016476 0.0012757 0.079079 0 0 -0.011308 0 -0.020796 -0.098359 -0.033299 0 0
0.45313 -0.020331 -0.014796 0 -0.0038631 0 0.0006298 0.0030041 -0.011714 0.0041376 0.0098389 -0.017966 -1.8495 -0.046424 0.037982 0.029888 -0.18502 -0.042552 -0.051277 -0.051497 -0.026728 -0.020608 -0.20173 -0.054586 -0.043093 0.0007921 0.0010236 -0.0040654 -0.0028622 0.029122 0 0 0.01196 0 -0.0077934 -0.13151 -0.020016 0 0
0.45703 -0.020061 -0.020951 0 -0.037854 0 -0.023919 -0.0051204 -0.017934 -0.0036401 -0.0065068 0.043299 -2.1964 -0.021309 0.019359 0.012654 -0.19472 -0.066794 -0.043806 -0.086026 0.017584 -0.035589 -0.17316 -0.027449 -0.033395 0.00064571 0.00058059 -0.0026014 -0.0020567 0.0027001 0 0 0.02938 0 0.0069941 -0.14947 0.0036058 0 0
0.46094 -0.018852 -0.025016 0 -0.058055 0 -0.039669 -0.016669 -0.020459 -0.0064447 -0.025711 0.081516 -2.5333 0.0028868 -0.00076687 -0.0034659 -0.18562 -0.081705 -0.034263 -0.11394 0.066706 -0.048776 -0.11437 0.0082087 -0.021317 0.00092192 -0.0008553 0.0028306 0.002811 0.068315 0 0 0.027562 0 0.020749 -0.14975 0.028582 0 0
0.46484 -0.016667 -0.025061 0 -0.052272 0 -0.040545 -0.026836 -0.017454 -0.0068662 -0.036217 0.062712 -2.8701 0.025974 -0.016643 -0.015901 -0.15879 -0.084393 -0.024611 -0.13266 0.105 -0.055261 -0.041157 0.038986 -0.0064154 0.0012294 -0.0015184 0.0057412 0.0056014 0.23758 0 0 0.007355 0 0.032942 -0.13205 0.049249 0 0
0.46875 -0.014047 -0.021857 0 -0.026368 0 -0.029769 -0.03378 -0.0094655 -0.011359 -0.030787 -0.0010585 -3.2225 0.0471 -0.024063 -0.022619 -0.11562 -0.073083 -0.016253 -0.1401 0.11937 -0.051035 0.03203 0.054001 0.011622 0.0010977 -0.00052072 0.0024506 0.0025826 0.43837 0 0 -0.019565 0 0.043164 -0.09721 0.060687 0 0
0.47266 -0.01273 -0.018746 0 0.00025392 0 -0.015978 -0.038681 -0.00081963 -0.019863 -0.013944 -0.063185 -3.5945 0.063579 -0.018391 -0.020899 -0.057627 -0.045856 -0.010526 -0.13302 0.09152 -0.030469 0.084402 0.039109 0.033301 0.00054013 0.00081964 -0.0033197 -0.0027935 0.57684 0 0 -0.041463 0 0.050813 -0.047227 0.055658 0 0
0.47656 -0.014692 -0.019115 0 0.0092327 0 -0.007676 -0.042943 0.0017925 -0.024394 0.00021345 -0.085249 -3.9723 0.068463 -0.0013897 -0.010003 0.0060808 -0.0076236 -0.006162 -0.10858 0.022711 0.0055925 0.099552 -0.0020368 0.056085 5.2873e-05 0.0005718 -0.0048453 -0.0039778 0.62389 0 0 -0.053213 0 0.054423 0.0058921 0.03072 0 0
0.48047 -0.02035 -0.023697 0 -0.0040129 0 -0.00921 -0.046406 -0.0061684 -0.019593 -0.00071633 -0.066859 -4.3359 0.060636 0.018614 0.0061299 0.064488 0.031833 -0.00022827 -0.070582 -0.053465 0.045849 0.091652 -0.042237 0.076306 5.5832e-05 -0.0012269 -0.00049036 0.0006686 0.63387 0 0 -0.054997 0 0.053521 0.050198 -0.004529 0 0
0.48438 -0.027832 -0.030158 0 -0.029053 0 -0.019349 -0.048442 -0.023125 -0.012307 -0.017282 -0.035649 -4.6793 0.040194 0.037498 0.025421 0.1108 0.067188 0.0089497 -0.020857 -0.11493 0.083144 0.070969 -0.063931 0.092143 0.00044152 -0.0023657 0.004347 0.0057766 0.68003 0 0 -0.048791 0 0.047547 0.079181 -0.043301 0 0
0.48828 -0.034174 -0.03514 0 -0.050013 0 -0.032449 -0.049699 -0.042011 -0.016845 -0.038695 -0.0152 -5.0185 0.0085642 0.051549 0.045622 0.13866 0.093421 0.022754 0.037866 -0.13977 0.11025 0.049102 -0.050436 0.10228 0.00075915 -0.0011062 0.0037959 0.0054282 0.78196 0 0 -0.038513 0 0.036253 0.087421 -0.077932 0 0
0.49219 -0.037317 -0.03663 0 -0.056802 0 -0.041743 -0.051356 -0.055256 -0.039232 -0.052893 -0.0086574 -5.3777 -0.027771 0.056383 0.062666 0.13479 0.10157 0.042518 0.097762 -0.090198 0.11387 0.045388 0.024113 0.10632 0.00079179 0.0015086 -0.0014114 0.00032197 0.90019 0 0 -0.031807 0 0.020019 0.065991 -0.091469 0 0
0.49609 -0.037029 -0.034606 0 -0.049541 0 -0.04334 -0.052398 -0.059538 -0.068037 -0.055868 -0.010807 -5.7676 -0.054592 0.056131 0.074352 0.10586 0.094801 0.063449 0.14454 0.010576 0.097808 0.059293 0.1315 0.11016 0.00080866 0.002654 -0.004916 -0.0031082 0.98995 0 0 -0.037287 0 0.0047641 0.027364 -0.079174 0 0
0.5 -0.034207 -0.030055 0 -0.035185 0 -0.038393 -0.048808 -0.056223 -0.0834 -0.051964 -0.025137 -6.1764 -0.065668 0.054364 0.080555 0.060532 0.077958 0.08157 0.17067 0.13028 0.069548 0.08051 0.2407 0.11674 0.0011696 0.001002 -0.0024793 -0.0005593 1.0414 0 0 -0.05688 0 -0.0051924 -0.017632 -0.045004 0 0
0.50391 -0.029662 -0.023963 0 -0.021427 0 -0.031538 -0.03705 -0.048229 -0.075648 -0.046931 -0.059707 -6.5821 -0.057537 0.053277 0.081264 0.0061253 0.054976 0.093739 0.17079 0.24177 0.035301 0.099824 0.3264 0.12702 0.0017584 -0.0016434 0.0029636 0.0048802 1.0622 0 0 -0.081148 0 -0.0064721 -0.060593 0.0062717 0 0
0.50781 -0.023722 -0.017262 0 -0.012866 0 -0.026575 -0.018927 -0.037493 -0.05373 -0.042295 -0.10729 -6.9728 -0.027607 0.054924 0.076605 -0.04739 0.031069 0.095943 0.13892 0.3083 0.0034183 0.10412 0.35523 0.14072 0.0019648 -0.0024022 0.0050013 0.0064862 1.0375 0 0 -0.094633 0 0.0051818 -0.090916 0.066475 0 0
0.51172 -0.016666 -0.011098 0 -0.010328 0 -0.023181 -0.0022214 -0.025504 -0.034788 -0.036252 -0.13929 -7.3549 0.016746 0.058102 0.067586 -0.082459 0.014716 0.084261 0.075954 0.28293 -0.014646 0.07872 0.29047 0.14889 0.001308 -0.00066022 0.0015227 0.0020805 0.92908 0 0 -0.087813 0 0.032801 -0.095287 0.11421 0 0
0.51563 -0.0090288 -0.0063429 0 -0.011608 0 -0.017762 0.0047971 -0.014936 -0.026988 -0.028053 -0.12759 -7.742 0.057465 0.058429 0.056845 -0.097602 0.0065836 0.064507 0.003777 0.19491 -0.021809 0.036515 0.16993 0.14315 2.1988e-05 0.0013063 -0.0029463 -0.0033286 0.7204 0 0 -0.064249 0 0.067615 -0.081097 0.1388 0 0
0.51953 -0.001261 -0.0026038 0 -0.012548 0 -0.0075671 0.00032869 -0.0088963 -0.024246 -0.019589 -0.072891 -8.1395 0.085492 0.053436 0.045172 -0.094105 0.0055746 0.039723 -0.066391 0.065941 -0.021816 -0.013163 0.018401 0.11908 -0.0010806 0.0011449 -0.0030255 -0.0036192 0.45028 0 0 -0.035937 0 0.10435 -0.053629 0.1365 0 0
0.52344 0.0067022 0.00191 0 -0.0088488 0 0.0061979 -0.009264 -0.0076893 -0.016857 -0.012541 -0.0067154 -8.5409 0.09313 0.041192 0.033214 -0.07516 0.0095948 0.013114 -0.12396 -0.078686 -0.019386 -0.060512 -0.13681 0.07398 -0.0013578 -0.00077329 0.0009194 0.0010871 0.18632 0 0 -0.012334 0 0.13751 -0.019284 0.10612 0 0
0.52734 0.015215 0.0090096 0 0.0015181 0 0.019471 -0.014691 -0.0069413 -0.0038357 -0.0054698 0.036836 -8.9382 0.069146 0.019423 0.021425 -0.049057 0.012833 -0.010413 -0.15228 -0.19218 -0.024323 -0.08975 -0.24678 0.0059567 -0.00090535 -0.0019656 0.0034849 0.0046989 -0.036198 0 0 0.0053952 0 0.15695 0.0097948 0.048866 0 0
0.53125 0.024265 0.018846 0 0.016871 0 0.029289 -0.010629 -0.00023919 0.0077456 0.0050325 0.049315 -9.3319 0.022992 -0.0068999 0.0096727 -0.032027 0.0062404 -0.028551 -0.15323 -0.24485 -0.043331 -0.10119 -0.28801 -0.06787 -0.00035534 -0.0010346 0.0011951 0.0026219 -0.2409 0 0 0.02036 0 0.15902 0.022927 -0.013943 0 0
0.53516 0.033352 0.029758 0 0.032906 0 0.036163 0.0022201 0.015513 0.014308 0.020432 0.046993 -9.7282 -0.031755 -0.033155 -0.0022893 -0.030037 -0.013427 -0.042861 -0.13868 -0.24765 -0.074407 -0.10686 -0.27637 -0.13377 -0.00017202 0.00057329 -0.0030692 -0.0027286 -0.47407 0 0 0.03307 0 0.14732 0.020433 -0.067871 0 0
0.53906 0.042212 0.039918 0 0.045651 0 0.042418 0.020685 0.037298 0.022712 0.038459 0.046487 -10.129 -0.086026 -0.056731 -0.014593 -0.045716 -0.048036 -0.054821 -0.11732 -0.21274 -0.11522 -0.11627 -0.22665 -0.18328 -0.00023844 0.00045904 -0.0037011 -0.0049956 -0.75168 0 0 0.040867 0 0.12464 0.0037455 -0.10413 0 0
0.54297 0.05143 0.049017 0 0.053844 0 0.048836 0.043031 0.058695 0.043047 0.055512 0.048346 -10.525 -0.12992 -0.075266 -0.02734 -0.080052 -0.09868 -0.066495 -0.099573 -0.15898 -0.16198 -0.14075 -0.16013 -0.20845 -0.00014152 -0.0015552 0.00052033 -0.0016295 -1.0512 0 0 0.043726 0 0.094845 -0.023949 -0.1146 0 0
0.54688 0.061857 0.058163 0 0.05903 0 0.05397 0.068404 0.075283 0.075392 0.070087 0.046306 -10.906 -0.14819 -0.087734 -0.040335 -0.12884 -0.16426 -0.081878 -0.10358 -0.12796 -0.20576 -0.19625 -0.12122 -0.20282 0.0002506 -0.0030067 0.0047625 0.0031697 -1.3494 0 0 0.047804 0 0.065105 -0.05355 -0.0898 0 0
0.55078 0.073178 0.068222 0 0.063976 0 0.057155 0.093207 0.087232 0.10655 0.083051 0.045716 -11.269 -0.14858 -0.099311 -0.052922 -0.17677 -0.23183 -0.10089 -0.12615 -0.13217 -0.24204 -0.26621 -0.12114 -0.18786 0.00061997 -0.0017772 0.0040435 0.0037509 -1.6482 0 0 0.060764 0 0.039447 -0.076694 -0.048642 0 0
0.55469 0.083385 0.078586 0 0.071101 0 0.06141 0.11024 0.096954 0.12147 0.094906 0.063397 -11.621 -0.13594 -0.11224 -0.064682 -0.21777 -0.29505 -0.12274 -0.16342 -0.16939 -0.27012 -0.33847 -0.1574 -0.17455 0.00060696 0.0011605 -0.00061705 -0.00012125 -1.9524 0 0 0.083518 0 0.018124 -0.091396 -0.00012076 0 0
0.55859 0.09026 0.087801 0 0.081669 0 0.071963 0.11357 0.10523 0.11733 0.10412 0.10664 -11.968 -0.11564 -0.12815 -0.075252 -0.24709 -0.34805 -0.14632 -0.21055 -0.23379 -0.29013 -0.40084 -0.22394 -0.17285 0.00026511 0.0027154 -0.0034653 -0.003251 -2.2332 0 0 0.10826 0 0.00088201 -0.096876 0.046937 0 0
0.5625 0.093729 0.095236 0 0.095246 0 0.091022 0.10505 0.11057 0.10537 0.10913 0.15806 -12.308 -0.095624 -0.14816 -0.084006 -0.2592 -0.38143 -0.16953 -0.25929 -0.31165 -0.30296 -0.43328 -0.3072 -0.19675 -1.3139e-06 0.001333 -0.0011542 -0.0016763 -2.4373 0 0 0.1257 0 -0.01325 -0.093686 0.079415 0 0
0.56641 0.096585 0.1018 0 0.10938 0 0.11422 0.095 0.1123 0.099652 0.11149 0.18804 -12.628 -0.083425 -0.16825 -0.091031 -0.25847 -0.39245 -0.18982 -0.30047 -0.38034 -0.31264 -0.43012 -0.38408 -0.24588 6.4517e-05 -0.0010878 0.0031072 0.0023664 -2.5442 0 0 0.13354 0 -0.025301 -0.088241 0.088949 0 0
0.57031 0.10239 0.10884 0 0.1204 0 0.13312 0.095097 0.11337 0.10562 0.11576 0.18294 -12.921 -0.078446 -0.18422 -0.097017 -0.25334 -0.38792 -0.20712 -0.33431 -0.43609 -0.32135 -0.40767 -0.44975 -0.3064 0.00025563 -0.0014308 0.003572 0.0033065 -2.6052 0 0 0.13691 0 -0.034024 -0.084773 0.079895 0 0
0.57422 0.11228 0.1166 0 0.12588 0 0.14181 0.10908 0.11888 0.1193 0.12538 0.15698 -13.191 -0.079737 -0.19361 -0.1023 -0.2483 -0.37186 -0.22152 -0.36204 -0.47993 -0.32964 -0.37753 -0.50464 -0.36943 0.00016738 0.00086446 -0.00082356 -0.00071008 -2.7026 0 0 0.14083 0 -0.037392 -0.084926 0.054923 0 0
0.57813 0.12385 0.12388 0 0.12694 0 0.14131 0.12989 0.13131 0.1348 0.13879 0.1346 -13.448 -0.085674 -0.19442 -0.10721 -0.24755 -0.34908 -0.23338 -0.38588 -0.51519 -0.33772 -0.3528 -0.55153 -0.42555 -0.00026147 0.0030545 -0.005019 -0.0053777 -2.8638 0 0 0.14436 0 -0.03303 -0.089664 0.017771 0 0
0.58203 0.13318 0.12929 0 0.12777 0 0.13748 0.14572 0.14728 0.14913 0.15036 0.12523 -13.692 -0.094433 -0.18448 -0.11187 -0.25623 -0.32773 -0.24292 -0.40927 -0.5485 -0.34521 -0.35642 -0.59619 -0.4589 -0.00059345 0.0023377 -0.0040105 -0.0054129 -3.0247 0 0 0.14314 0 -0.014465 -0.098676 -0.026005 0 0
0.58594 0.13817 0.1325 0 0.132 0 0.13513 0.14901 0.1594 0.15999 0.1553 0.12026 -13.917 -0.10495 -0.17111 -0.11582 -0.26963 -0.31224 -0.25109 -0.43206 -0.57957 -0.35257 -0.38133 -0.63826 -0.4751 -0.00035342 -0.00076434 0.00097076 -0.00094164 -3.0898 0 0 0.13662 0 0.013354 -0.10777 -0.068668 0 0
0.58984 0.13995 0.1343 0 0.13913 0 0.13454 0.14059 0.16166 0.1625 0.15354 0.11292 -14.115 -0.11809 -0.15802 -0.11847 -0.28439 -0.30232 -0.25784 -0.4514 -0.60203 -0.36035 -0.4172 -0.67153 -0.47978 0.00038572 -0.0029515 0.0039564 0.0027489 -3.0309 0 0 0.13035 0 0.046045 -0.11525 -0.1081 0 0
0.59375 0.14122 0.1357 0 0.14474 0 0.13348 0.12677 0.15383 0.15229 0.14885 0.11281 -14.289 -0.13453 -0.1481 -0.11921 -0.29767 -0.29694 -0.2631 -0.46442 -0.60956 -0.36898 -0.45393 -0.68975 -0.47806 0.00096591 -0.0019769 0.0016023 0.0016804 -2.9166 0 0 0.13036 0 0.0791 -0.11989 -0.14271 0 0
0.59766 0.14364 0.13736 0 0.14474 0 0.13139 0.11392 0.14144 0.13252 0.14484 0.13411 -14.453 -0.15529 -0.14467 -0.11695 -0.30581 -0.29349 -0.26662 -0.46596 -0.59096 -0.3789 -0.47587 -0.68162 -0.47657 0.0007499 0.00081049 -0.0026958 -0.0021693 -2.8461 0 0 0.13631 0 0.10513 -0.12032 -0.17057 0 0
0.60156 0.14693 0.13986 0 0.13946 0 0.13054 0.10622 0.13216 0.11527 0.14253 0.17191 -14.615 -0.17797 -0.14774 -0.11099 -0.30749 -0.28686 -0.26901 -0.4537 -0.54354 -0.38887 -0.47108 -0.64293 -0.47957 -0.00023322 0.0021977 -0.0030698 -0.003674 -2.8612 0 0 0.14195 0 0.11531 -0.11637 -0.19 0 0
0.60547 0.15024 0.14395 0 0.13381 0 0.13341 0.10676 0.13157 0.11293 0.14149 0.19862 -14.768 -0.19783 -0.15305 -0.10271 -0.3064 -0.27625 -0.27158 -0.43481 -0.48594 -0.39682 -0.45158 -0.59085 -0.48333 -0.001263 0.00094269 0.0014187 -0.0011313 -2.9322 0 0 0.14214 0 0.11239 -0.10955 -0.20223 0 0
0.60938 0.15372 0.14989 0 0.13353 0 0.1401 0.11807 0.14065 0.12733 0.14239 0.18944 -14.898 -0.21177 -0.15836 -0.092958 -0.30474 -0.26236 -0.27495 -0.41412 -0.43083 -0.40143 -0.42693 -0.53692 -0.48474 -0.0015533 -0.00092495 0.0054365 0.0016877 -3.0178 0 0 0.13773 0 0.099003 -0.10034 -0.20732 0 0
0.61328 0.15816 0.15656 0 0.14157 0 0.14935 0.13935 0.15566 0.14812 0.14709 0.14919 -14.994 -0.21698 -0.16158 -0.082744 -0.30469 -0.24664 -0.27963 -0.3968 -0.3913 -0.40156 -0.40785 -0.49331 -0.48064 -0.0009244 -0.00080382 0.0038662 0.00051141 -3.1145 0 0 0.13284 0 0.07892 -0.089286 -0.2056 0 0
0.61719 0.16312 0.16144 0 0.15699 0 0.16127 0.16333 0.16996 0.16214 0.15624 0.1091 -15.058 -0.20881 -0.16011 -0.074128 -0.3091 -0.23362 -0.28565 -0.3922 -0.39048 -0.3958 -0.4139 -0.48176 -0.46699 8.4714e-05 0.0011941 -0.0018128 -0.0037961 -3.2343 0 0 0.12914 0 0.060508 -0.077259 -0.19733 0 0
0.62109 0.1659 0.16209 0 0.17563 0 0.17697 0.17792 0.17711 0.16393 0.16724 0.096523 -15.098 -0.19318 -0.15576 -0.068329 -0.31565 -0.22681 -0.29079 -0.39893 -0.4189 -0.38783 -0.44181 -0.4971 -0.45026 0.00070163 0.0024201 -0.0051562 -0.0061257 -3.3512 0 0 0.12539 0 0.05074 -0.066663 -0.18754 0 0
0.625 0.16304 0.15773 0 0.19042 0 0.19392 0.17377 0.17408 0.15746 0.17511 0.11226 -15.12 -0.17543 -0.1503 -0.065481 -0.32141 -0.22617 -0.29342 -0.41202 -0.4606 -0.38039 -0.48001 -0.52678 -0.43645 0.00052202 0.0010475 -0.0025012 -0.0035094 -3.4002 0 0 0.1232 0 0.049728 -0.059332 -0.17913 0 0
0.62891 0.15342 0.14966 0 0.19207 0 0.20273 0.15209 0.16279 0.14951 0.1756 0.13939 -15.122 -0.15958 -0.14497 -0.065666 -0.32396 -0.23108 -0.29235 -0.42707 -0.50246 -0.3753 -0.51818 -0.56029 -0.42988 -0.0002614 -0.0015955 0.002617 0.0010035 -3.3467 0 0 0.13025 0 0.05646 -0.056841 -0.17407 0 0
0.63281 0.13985 0.14018 0 0.17319 0 0.19143 0.12542 0.14863 0.14382 0.16758 0.1679 -15.108 -0.15055 -0.14109 -0.068963 -0.32011 -0.23999 -0.28621 -0.43791 -0.52708 -0.37452 -0.54164 -0.5834 -0.43563 -0.0010911 -0.0026259 0.0038 0.0019512 -3.2418 0 0 0.1537 0 0.068258 -0.061364 -0.17446 0 0
0.63672 0.12767 0.13148 0 0.1355 0 0.15624 0.10952 0.13718 0.14143 0.15342 0.20103 -15.083 -0.15229 -0.13961 -0.075324 -0.30712 -0.24849 -0.2752 -0.43693 -0.51756 -0.37792 -0.53228 -0.58127 -0.45455 -0.0014686 -0.0011608 -0.00041106 -0.0018166 -3.1821 0 0 0.18898 0 0.077493 -0.074663 -0.18057 0 0
0.64063 0.12135 0.12531 0 0.094007 0 0.10919 0.11252 0.1317 0.14355 0.13787 0.23532 -15.055 -0.15898 -0.13974 -0.08358 -0.28958 -0.25437 -0.26336 -0.42833 -0.49158 -0.38122 -0.50161 -0.56609 -0.47594 -0.0012534 0.00059164 -0.0047968 -0.0056454 -3.203 0 0 0.21702 0 0.080591 -0.092061 -0.18774 0 0
0.64453 0.12188 0.12303 0 0.071265 0 0.073386 0.12991 0.13271 0.15074 0.1267 0.24464 -15.016 -0.1667 -0.14147 -0.093387 -0.27043 -0.25773 -0.2529 -0.41588 -0.46268 -0.3819 -0.45866 -0.54778 -0.49385 -0.00069417 9.0298e-05 -0.0038827 -0.0047646 -3.2254 0 0 0.21664 0 0.077167 -0.11055 -0.19306 0 0
0.64844 0.12677 0.12486 0 0.08235 0 0.067598 0.14891 0.13886 0.1593 0.12465 0.19811 -14.946 -0.17137 -0.14489 -0.10432 -0.25273 -0.25927 -0.24581 -0.40375 -0.44488 -0.37768 -0.41358 -0.53675 -0.50285 -0.000225 -0.002311 0.0013633 -0.00019667 -3.1298 0 0 0.18232 0 0.067733 -0.12691 -0.19363 0 0
0.65234 0.13188 0.12883 0 0.12188 0 0.092418 0.15774 0.14702 0.16139 0.13249 0.099341 -14.828 -0.1659 -0.15094 -0.11542 -0.24176 -0.26172 -0.2448 -0.39936 -0.46207 -0.36508 -0.38418 -0.55029 -0.49512 -0.00015761 -0.0036744 0.0047353 0.0024303 -2.8871 0 0 0.13071 0 0.054811 -0.13492 -0.18396 0 0
0.65625 0.13347 0.13091 0 0.16524 0 0.12991 0.15232 0.15181 0.15172 0.14478 0.0010484 -14.666 -0.14956 -0.15921 -0.12432 -0.23838 -0.26812 -0.24728 -0.40333 -0.51025 -0.34615 -0.37585 -0.58411 -0.47473 -0.00046113 -0.0020204 0.0023574 -0.00023519 -2.6035 0 0 0.088953 0 0.043689 -0.13236 -0.16334 0 0
0.66016 0.1291 0.12729 0 0.18497 0 0.15705 0.13614 0.14687 0.13374 0.15147 -0.031029 -14.481 -0.12645 -0.16769 -0.12926 -0.23937 -0.27784 -0.2491 -0.4098 -0.56783 -0.32411 -0.37956 -0.62079 -0.44815 -0.00080407 0.0011874 -0.0026919 -0.0051444 -2.4226 0 0 0.075467 0 0.035618 -0.12173 -0.13402 0 0
0.66406 0.11789 0.11705 0 0.16967 0 0.16131 0.11549 0.12892 0.11715 0.14388 0.024783 -14.296 -0.099783 -0.17417 -0.12878 -0.24186 -0.28949 -0.24692 -0.41331 -0.61682 -0.30078 -0.38728 -0.64565 -0.41863 -0.00086345 0.0026633 -0.0042944 -0.0065672 -2.3842 0 0 0.089455 0 0.030633 -0.10523 -0.097342 0 0
0.66797 0.10086 0.10269 0 0.12995 0 0.14586 0.09511 0.10172 0.10792 0.12116 0.12502 -14.115 -0.07359 -0.17562 -0.12129 -0.24201 -0.30062 -0.23681 -0.40672 -0.63502 -0.27798 -0.38841 -0.6407 -0.38899 -0.00064931 0.0011089 -0.00080929 -0.003077 -2.3866 0 0 0.11562 0 0.02799 -0.085978 -0.054964 0 0
0.67188 0.08112 0.087681 0 0.087709 0 0.1223 0.077297 0.075349 0.10222 0.091753 0.19836 -13.924 -0.055083 -0.16407 -0.10417 -0.23136 -0.30358 -0.2115 -0.37513 -0.58224 -0.25646 -0.3644 -0.57343 -0.35599 -0.00051365 -0.0013541 0.0030956 0.00079564 -2.2871 0 0 0.13613 0 0.024714 -0.070844 -0.0093926 0 0
0.67578 0.062988 0.073512 0 0.05934 0 0.099576 0.063272 0.059557 0.091837 0.067697 0.2038 -13.709 -0.043712 -0.14167 -0.0824 -0.21037 -0.29661 -0.17603 -0.32427 -0.48071 -0.23415 -0.32236 -0.46492 -0.31313 -0.00078105 -0.0018085 0.0024498 0.0002437 -2.0293 0 0 0.13872 0 0.019496 -0.062087 0.035505 0 0
0.67969 0.049896 0.059273 0 0.047084 0 0.079024 0.054016 0.056458 0.075059 0.056131 0.15335 -13.473 -0.038387 -0.11091 -0.058732 -0.1802 -0.27955 -0.13358 -0.2586 -0.3467 -0.20987 -0.26934 -0.32953 -0.25679 -0.0013471 -1.1989e-05 -0.0017545 -0.0038625 -1.6676 0 0 0.11827 0 0.01296 -0.059602 0.077605 0 0
0.68359 0.042263 0.044127 0 0.042888 0 0.057383 0.049339 0.059259 0.059489 0.054752 0.085138 -13.231 -0.037706 -0.075358 -0.035999 -0.14282 -0.25301 -0.087834 -0.18369 -0.19876 -0.18288 -0.2132 -0.18336 -0.18516 -0.0016919 0.0014561 -0.0038744 -0.0061283 -1.2843 0 0 0.076901 0 0.006128 -0.06257 0.11459 0 0
0.6875 0.0373 0.029615 0 0.037788 0 0.032392 0.046698 0.058371 0.052441 0.054456 0.024534 -12.994 -0.039629 -0.042734 -0.01892 -0.1023 -0.2186 -0.045327 -0.10954 -0.068715 -0.15285 -0.16739 -0.053707 -0.098507 -0.0013631 0.00045734 -0.00084279 -0.0034439 -0.90832 0 0 0.025248 0 0.0016687 -0.068704 0.1412 0 0
0.69141 0.031237 0.018952 0 0.027582 0 0.0051125 0.041886 0.04896 0.050159 0.04637 -0.0244 -12.761 -0.042266 -0.02383 -0.010299 -0.06635 -0.18184 -0.013313 -0.048737 0.015004 -0.12308 -0.14004 0.035316 -0.014058 -0.00046522 -0.0020625 0.0037844 0.001038 -0.52669 0 0 -0.019137 0 0.0019905 -0.072763 0.15164 0 0
0.69531 0.022369 0.013936 0 0.012663 0 -0.021141 0.031731 0.032864 0.039873 0.027638 -0.058964 -12.524 -0.046087 -0.019142 -0.007621 -0.0376 -0.1451 0.0081667 -0.0025302 0.059154 -0.096211 -0.12417 0.089047 0.053256 0.00037424 -0.0032362 0.0041367 0.0017496 -0.15301 0 0 -0.040515 0 0.005816 -0.07261 0.14584 0 0
0.69922 0.012383 0.012943 0 -0.0036807 0 -0.041782 0.016643 0.014245 0.013949 0.00249 -0.065757 -12.278 -0.051889 -0.027123 -0.0087004 -0.016916 -0.10841 0.019624 0.029187 0.070813 -0.07325 -0.11381 0.1126 0.094641 0.00057253 -0.0017544 -0.00056779 -0.0023486 0.14775 0 0 -0.036412 0 0.011894 -0.067294 0.12343 0 0
0.70313 0.0047995 0.012303 0 -0.015513 0 -0.050475 0.00061656 -0.0049406 -0.019803 -0.020835 -0.037274 -12.028 -0.060595 -0.044355 -0.010711 -0.0042731 -0.071081 0.022508 0.047881 0.060743 -0.054644 -0.10171 0.11402 0.10304 0.00013127 0.00060084 -0.0047817 -0.0063575 0.31862 0 0 -0.020852 0 0.018581 -0.056346 0.085008 0 0
0.70703 0.0018173 0.0094867 0 -0.015393 0 -0.04009 -0.011535 -0.024277 -0.04446 -0.034684 0.0055007 -11.776 -0.073153 -0.058503 -0.0069944 0.0021508 -0.028979 0.020368 0.055741 0.04844 -0.03796 -0.074772 0.1055 0.070952 -0.00040732 0.0011665 -0.0032839 -0.0053915 0.38131 0 0 -0.014021 0 0.023345 -0.038814 0.032984 0 0
0.71094 0.0022174 0.004575 0 0.00044344 0 -0.007876 -0.01751 -0.040865 -0.050798 -0.035865 0.020835 -11.52 -0.085297 -0.058415 0.0040092 0.00898 0.017913 0.019565 0.059218 0.044006 -0.017328 -0.037042 0.096076 0.027512 -0.0005334 -0.00043111 0.0023506 -0.00060125 0.4258 0 0 -0.026306 0 0.028019 -0.017711 -0.01843 0 0
0.71484 0.0020726 -0.001289 0 0.025544 0 0.03771 -0.018777 -0.048606 -0.045786 -0.027495 -0.015009 -11.256 -0.093549 -0.041891 0.021285 0.018325 0.067211 0.0217 0.058433 0.043607 0.0092706 0.0050361 0.082914 -0.011895 -0.00026054 -0.002006 0.0054958 0.0021752 0.5231 0 0 -0.051033 0 0.035737 0.006004 -0.06212 0 0
0.71875 -0.0023567 -0.0080628 0 0.04296 0 0.075768 -0.018987 -0.043642 -0.043225 -0.017828 -0.079172 -10.986 -0.09474 -0.0091566 0.043134 0.031281 0.11561 0.027512 0.05284 0.04216 0.042418 0.045046 0.062457 -0.03508 -3.271e-05 -0.0016463 0.0024543 -0.00048575 0.65947 0 0 -0.071976 0 0.049592 0.031367 -0.09225 0 0
0.72266 -0.011862 -0.016571 0 0.035161 0 0.082134 -0.021141 -0.030474 -0.047784 -0.015877 -0.11948 -10.725 -0.083792 0.036237 0.06596 0.047974 0.15602 0.036872 0.039851 0.029088 0.080887 0.072659 0.026981 -0.027313 -0.00019467 -4.9578e-05 -0.0030249 -0.0054557 0.76688 0 0 -0.077457 0 0.074969 0.056982 -0.10077 0 0
0.72656 -0.023696 -0.026121 0 -0.0019523 0 0.045027 -0.025824 -0.020695 -0.051306 -0.025804 -0.10357 -10.483 -0.058423 0.077637 0.082446 0.06334 0.17643 0.046081 0.017499 -0.0036019 0.11411 0.07996 -0.025983 0.009669 -0.00063367 0.00051158 -0.0042569 -0.0069457 0.81059 0 0 -0.06793 0 0.11388 0.078767 -0.085539 0 0
0.73047 -0.033369 -0.033303 0 -0.052935 0 -0.02407 -0.031498 -0.023546 -0.045304 -0.04383 -0.049275 -10.255 -0.025044 0.10417 0.09063 0.072332 0.17672 0.051928 -0.010026 -0.045075 0.13341 0.074331 -0.083933 0.053215 -0.00096344 -0.00079715 0.00027433 -0.0035865 0.82869 0 0 -0.052419 0 0.15782 0.09352 -0.056886 0 0
0.73438 -0.037315 -0.034263 0 -0.091109 0 -0.093938 -0.035939 -0.037005 -0.033732 -0.06032 -0.0049827 -10.021 0.012235 0.11167 0.090108 0.071818 0.15749 0.052774 -0.039561 -0.086181 0.13377 0.060506 -0.13759 0.089821 -0.00098452 -0.0022309 0.0050729 5.4543e-05 0.87782 0 0 -0.040408 0 0.19991 0.098595 -0.020157 0 0
0.73828 -0.034624 -0.028482 0 -0.095662 0 -0.13096 -0.03732 -0.048894 -0.029488 -0.065781 -0.0028457 -9.7647 0.048842 0.098163 0.08132 0.059192 0.12096 0.047386 -0.0675 -0.11679 0.11149 0.043696 -0.17723 0.10647 -0.00086208 -0.001665 0.004305 -0.00064702 0.95144 0 0 -0.037267 0 0.23251 0.091635 0.019058 0 0
0.74219 -0.027039 -0.019823 0 -0.064678 0 -0.11898 -0.034411 -0.047672 -0.037991 -0.056373 -0.033742 -9.4933 0.075752 0.065352 0.06619 0.029858 0.072923 0.034053 -0.086339 -0.11742 0.061742 0.030309 -0.18457 0.083631 -0.00083892 0.00061693 -0.0011378 -0.0044721 0.9682 0 0 -0.04398 0 0.23812 0.067387 0.052598 0 0
0.74609 -0.017672 -0.013227 0 -0.015248 0 -0.068151 -0.026619 -0.032541 -0.047808 -0.035262 -0.064655 -9.2302 0.090451 0.031773 0.050947 -0.008841 0.027265 0.016984 -0.095327 -0.093854 0.0013274 0.018 -0.16698 0.036882 -0.00087854 0.0020821 -0.0047733 -0.0058641 0.84475 0 0 -0.056735 0 0.21678 0.032584 0.078873 0 0
0.75 -0.0093887 -0.010284 0 0.027787 0 -0.0069087 -0.014524 -0.013242 -0.041139 -0.0098859 -0.072141 -8.993 0.094278 0.0061149 0.03774 -0.051222 -0.011393 -0.00080787 -0.097048 -0.058044 -0.058356 0.001641 -0.13583 -0.016569 -0.00071027 0.00094727 -0.0024408 -0.0020463 0.57204 0 0 -0.065575 0 0.17551 -0.006802 0.09987 0 0
0.75391 -0.0036158 -0.0082925 0 0.045817 0 0.036466 -0.00052796 -0.00058171 -0.013672 0.011941 -0.054833 -8.7768 0.088484 -0.0067703 0.027589 -0.09295 -0.040962 -0.016996 -0.093925 -0.02002 -0.10899 -0.022731 -0.10018 -0.063174 -0.00023356 -0.0016349 0.0026725 0.0031277 0.21812 0 0 -0.057165 0 0.12133 -0.045963 0.11711 0 0
0.75781 0.00010599 -0.003658 0 0.035227 0 0.04988 0.011505 0.002303 0.018666 0.024728 -0.020451 -8.5598 0.074886 -0.0032581 0.020926 -0.12868 -0.060777 -0.028663 -0.089541 0.0066312 -0.14081 -0.060094 -0.071702 -0.08563 0.000238 -0.0029044 0.0039795 0.0035688 -0.13003 0 0 -0.024489 0 0.065109 -0.078631 0.13248 0 0
0.76172 0.0037044 0.0042645 0 0.007897 0 0.040846 0.018031 7.7847e-05 0.034488 0.026684 0.026132 -8.3256 0.056339 0.01038 0.016039 -0.15243 -0.076253 -0.032488 -0.088759 0.0086036 -0.14653 -0.10974 -0.06074 -0.069578 0.00025242 -0.0017468 -0.00045827 -0.0016148 -0.41191 0 0 0.023304 0 0.027349 -0.097161 0.14516 0 0
0.76563 0.0094036 0.013064 0 -0.015698 0 0.027001 0.017995 -0.0011679 0.027575 0.020387 0.075992 -8.0782 0.034952 0.020315 0.010753 -0.16763 -0.093938 -0.031075 -0.090631 -0.0022834 -0.13853 -0.15899 -0.057718 -0.035454 -0.00025873 6.8941e-05 -0.0055955 -0.0067607 -0.58916 0 0 0.062542 0 0.010393 -0.10561 0.15118 0 0
0.76953 0.018342 0.02066 0 -0.017859 0 0.022197 0.013806 0.0013745 0.011345 0.01221 0.10565 -7.8342 0.010175 0.020638 0.0046611 -0.17617 -0.11516 -0.026336 -0.093338 -0.017692 -0.12363 -0.20073 -0.055832 0.002571 -0.00083377 0.00012666 -0.0055476 -0.0061992 -0.63174 0 0 0.070984 0 0.011993 -0.10688 0.14633 0 0
0.77344 0.029879 0.027983 0 0.0056241 0 0.028363 0.010434 0.0083848 0.0037619 0.0094611 0.088424 -7.6039 -0.018739 0.0070013 -0.0023216 -0.18016 -0.14004 -0.02062 -0.094842 -0.029419 -0.10883 -0.22882 -0.048657 0.029663 -0.00094285 -0.0017012 -0.00065161 -0.00088866 -0.54513 0 0 0.045974 0 0.027588 -0.10433 0.12668 0 0
0.77734 0.042193 0.037815 0 0.042181 0 0.037558 0.013316 0.021477 0.010739 0.016172 0.024114 -7.3805 -0.054164 -0.023935 -0.0093655 -0.18189 -0.16482 -0.019136 -0.091607 -0.027186 -0.10496 -0.23581 -0.029021 0.019248 -0.00057963 -0.0031911 0.0031132 0.0028465 -0.41751 0 0 0.0080291 0 0.045087 -0.1033 0.084075 0 0
0.78125 0.053725 0.051278 0 0.070624 0 0.040751 0.026127 0.04232 0.025668 0.030784 -0.047462 -7.1474 -0.093682 -0.06021 -0.015413 -0.18179 -0.18171 -0.026775 -0.085791 -0.021209 -0.11496 -0.23307 -0.0088366 -0.031552 -0.00030324 -0.0025724 0.0014774 0.00090487 -0.40947 0 0 -0.014367 0 0.048449 -0.10581 0.02477 0 0
0.78516 0.064189 0.066185 0 0.076721 0 0.035917 0.048978 0.068279 0.042207 0.048181 -0.073145 -6.8945 -0.13258 -0.092506 -0.021088 -0.17796 -0.18893 -0.04415 -0.082925 -0.02796 -0.13482 -0.23302 -0.0036865 -0.10769 -0.00063599 -0.00068507 -0.0030659 -0.0038742 -0.65435 0 0 -0.0054871 0 0.03611 -0.10882 -0.040453 0 0
0.78906 0.074176 0.079092 0 0.064616 0 0.030047 0.077338 0.09101 0.062246 0.064431 -0.032423 -6.6246 -0.16647 -0.11558 -0.027425 -0.16862 -0.1868 -0.071358 -0.088047 -0.059903 -0.16151 -0.24329 -0.025284 -0.19701 -0.0014582 0.00014562 -0.0045728 -0.0054622 -1.1441 0 0 0.029079 0 0.0099052 -0.10926 -0.10309 0 0
0.79297 0.083797 0.088516 0 0.053998 0 0.034722 0.10264 0.10189 0.089013 0.079611 0.044534 -6.3448 -0.18977 -0.12489 -0.036042 -0.15158 -0.17737 -0.10782 -0.10746 -0.13086 -0.19117 -0.27129 -0.086429 -0.2838 -0.0020823 -0.00094833 -0.0010456 -0.0021027 -1.716 0 0 0.071008 0 -0.02515 -0.10299 -0.15283 0 0
0.79688 0.09197 0.095594 0 0.064183 0 0.05871 0.11563 0.099746 0.11578 0.095902 0.10724 -6.0566 -0.18966 -0.11952 -0.050944 -0.12576 -0.17158 -0.14995 -0.15285 -0.25344 -0.21832 -0.31911 -0.19968 -0.3395 -0.0019541 -0.0023137 0.0032443 0.0016907 -2.1677 0 0 0.10424 0 -0.050798 -0.083374 -0.16974 0 0
0.80078 0.097355 0.10178 0 0.097904 0 0.1017 0.11194 0.092424 0.12742 0.11328 0.132 -5.7539 -0.17078 -0.11188 -0.070458 -0.10058 -0.17846 -0.19 -0.21416 -0.3894 -0.24257 -0.36657 -0.32928 -0.36672 -0.0012323 -0.0019029 0.0032197 0.00091158 -2.4025 0 0 0.12289 0 -0.057446 -0.057558 -0.16074 0 0
0.80469 0.10012 0.10676 0 0.13837 0 0.15212 0.096324 0.08999 0.11626 0.12779 0.13638 -5.4319 -0.13654 -0.10702 -0.092452 -0.083261 -0.20061 -0.22447 -0.28435 -0.51498 -0.26471 -0.40292 -0.45418 -0.37108 -0.00061482 8.7697e-05 -0.00070034 -0.0036619 -2.4753 0 0 0.12914 0 -0.044294 -0.03175 -0.13116 0 0
0.80859 0.10244 0.10933 0 0.1618 0 0.19068 0.081565 0.096562 0.094425 0.13469 0.14939 -5.0936 -0.091763 -0.10868 -0.11424 -0.080915 -0.23855 -0.25051 -0.35544 -0.6077 -0.28561 -0.41946 -0.55445 -0.36004 -0.000609 0.0013741 -0.0032998 -0.0064776 -2.5127 0 0 0.12817 0 -0.013403 -0.012612 -0.087889 0 0
0.8125 0.10676 0.10987 0 0.15483 0 0.19932 0.081084 0.10927 0.086375 0.13308 0.17473 -4.7475 -0.046176 -0.1197 -0.12996 -0.10701 -0.28961 -0.26391 -0.41257 -0.63142 -0.30621 -0.40594 -0.5987 -0.3472 -0.0010427 0.00036028 -0.0012618 -0.0041723 -2.6005 0 0 0.12603 0 0.026721 -0.012918 -0.043447 0 0
0.81641 0.11309 0.1109 0 0.12322 0 0.17199 0.09993 0.12424 0.10689 0.12737 0.18896 -4.3979 -0.016263 -0.13306 -0.1339 -0.16411 -0.33779 -0.2662 -0.44248 -0.58515 -0.32537 -0.37596 -0.58419 -0.34776 -0.0013282 -0.001898 0.0026247 0.00023385 -2.7424 0 0 0.12904 0 0.054236 -0.038888 -0.014588 0 0
0.82031 0.11823 0.11437 0 0.086807 0 0.12069 0.13096 0.14133 0.14697 0.12393 0.17307 -4.0388 -0.0071776 -0.14178 -0.12771 -0.23895 -0.37279 -0.26227 -0.44838 -0.5045 -0.34109 -0.35031 -0.53917 -0.36057 -0.0011452 -0.00295 0.0030486 0.0011494 -2.8999 0 0 0.14055 0 0.060881 -0.08159 -0.0033263 0 0
0.82422 0.11819 0.11862 0 0.066319 0 0.070729 0.15939 0.16113 0.18205 0.12638 0.1378 -3.6564 -0.021047 -0.14272 -0.11346 -0.32089 -0.38955 -0.25465 -0.43356 -0.41379 -0.3518 -0.34102 -0.48256 -0.38215 -0.00075874 -0.0018507 -0.00096443 -0.0025355 -3.0404 0 0 0.1566 0 0.044519 -0.13328 -0.0088578 0 0
0.82813 0.11172 0.11904 0 0.071692 0 0.046183 0.1721 0.17833 0.19344 0.13347 0.11338 -3.2387 -0.057969 -0.13382 -0.094326 -0.39716 -0.38474 -0.24592 -0.40339 -0.33975 -0.35604 -0.35877 -0.43514 -0.40691 -0.00063801 -0.00013978 -0.0045948 -0.0059976 -3.1373 0 0 0.16731 0 0.0060883 -0.18422 -0.028187 0 0
0.83203 0.10168 0.11229 0 0.097686 0 0.054738 0.16459 0.18131 0.18104 0.14054 0.11834 -2.7838 -0.11341 -0.11749 -0.078956 -0.43535 -0.35678 -0.23886 -0.36982 -0.32891 -0.35091 -0.41218 -0.43044 -0.42016 -0.00085859 0.00021436 -0.0031315 -0.0045208 -3.1483 0 0 0.16551 0 -0.04269 -0.21033 -0.051642 0 0
0.83594 0.092617 0.09994 0 0.12739 0 0.083446 0.14133 0.1613 0.15712 0.14224 0.14457 -2.3032 -0.16548 -0.10572 -0.072058 -0.4312 -0.32348 -0.23252 -0.34383 -0.3621 -0.34018 -0.46887 -0.4533 -0.41758 -0.0010148 -0.00076255 0.0020523 0.00045279 -3.0285 0 0 0.15479 0 -0.078704 -0.20779 -0.06759 0 0
0.83984 0.086804 0.08745 0 0.14129 0 0.10926 0.11145 0.12279 0.13202 0.13492 0.17222 -1.8169 -0.20326 -0.10336 -0.072986 -0.3877 -0.29176 -0.22515 -0.32599 -0.4163 -0.32465 -0.50837 -0.48515 -0.39996 -0.00075564 -0.0013027 0.0049586 0.002874 -2.7801 0 0 0.1469 0 -0.093807 -0.17983 -0.07371 0 0
0.84375 0.082606 0.079384 0 0.12819 0 0.11608 0.084318 0.083252 0.10864 0.1184 0.19075 -1.3425 -0.21787 -0.11294 -0.079741 -0.3108 -0.26622 -0.21497 -0.31491 -0.46812 -0.30441 -0.51375 -0.50759 -0.36883 -0.00030011 -0.00040311 0.0021991 -0.00051219 -2.4754 0 0 0.14912 0 -0.083475 -0.1319 -0.069456 0 0
0.84766 0.07667 0.075608 0 0.092719 0 0.10454 0.067332 0.060418 0.088327 0.097174 0.19886 -0.88298 -0.19705 -0.13513 -0.087029 -0.21247 -0.25012 -0.19892 -0.30511 -0.47954 -0.27778 -0.46196 -0.4908 -0.32691 -0.00027376 0.00072618 -0.0028697 -0.0059988 -2.2053 0 0 0.15412 0 -0.045262 -0.074993 -0.056485 0 0
0.85156 0.067595 0.072153 0 0.053436 0 0.087378 0.064317 0.058658 0.076032 0.079033 0.18828 -0.42139 -0.14001 -0.15687 -0.083462 -0.12386 -0.23576 -0.17458 -0.28337 -0.41765 -0.24051 -0.35461 -0.41331 -0.27924 -0.0009871 0.00022437 -0.0042455 -0.0072178 -1.9925 0 0 0.1444 0 0.0042992 -0.031913 -0.043338 0 0
0.85547 0.057188 0.065394 0 0.030895 0 0.07604 0.072854 0.067171 0.075303 0.069975 0.14087 0.067821 -0.066025 -0.16522 -0.066874 -0.060554 -0.21314 -0.14439 -0.24631 -0.30746 -0.19322 -0.22875 -0.29991 -0.22816 -0.0019642 -0.0018143 -0.0006057 -0.0027772 -1.7623 0 0 0.10826 0 0.04596 -0.0092685 -0.034745 0 0
0.85938 0.048091 0.055006 0 0.032826 0 0.071143 0.082817 0.070913 0.079376 0.068191 0.051156 0.59747 0.013033 -0.15376 -0.038086 -0.027478 -0.17727 -0.10983 -0.19397 -0.16986 -0.1371 -0.10657 -0.16963 -0.17366 -0.0023203 -0.0031312 0.0031619 0.0020636 -1.411 0 0 0.051929 0 0.070919 -0.0071312 -0.031337 0 0
0.86328 0.040485 0.043053 0 0.048215 0 0.064232 0.080181 0.062636 0.072255 0.06322 -0.051228 1.153 0.084514 -0.11795 0.0003088 -0.02584 -0.1245 -0.072737 -0.12833 -0.030062 -0.074412 -0.010217 -0.044435 -0.11567 -0.0016616 -0.0019853 0.0021192 0.001751 -0.90855 0 0 -0.0041416 0 0.072539 -0.022633 -0.0325 0 0
0.86719 0.031617 0.03097 0 0.056038 0 0.047089 0.056164 0.044946 0.042501 0.043387 -0.11318 1.7009 0.1236 -0.055137 0.038386 -0.049109 -0.053222 -0.036594 -0.058129 0.059915 -0.013495 0.024746 0.032222 -0.055357 -0.00055716 0.0005326 -0.0024927 -0.0029084 -0.33602 0 0 -0.040999 0 0.045772 -0.043347 -0.032963 0 0
0.87109 0.01879 0.018151 0 0.042006 0 0.019044 0.015102 0.023217 -0.0039972 0.0065399 -0.10139 2.2175 0.12828 0.012059 0.063237 -0.067974 0.01925 -0.0042172 0.000901 0.088781 0.034616 0.016205 0.056978 -0.00014375 -2.7807e-05 0.001573 -0.0047078 -0.0058815 0.17652 0 0 -0.053746 0 0.011875 -0.050318 -0.026223 0 0
0.875 0.0025725 0.0034462 0 0.0093321 0 -0.013184 -0.026859 -0.00051013 -0.047057 -0.03574 -0.03514 2.7113 0.10661 0.069456 0.071781 -0.069358 0.081726 0.023708 0.042653 0.072642 0.066567 -0.011516 0.046589 0.044326 -0.00053221 -0.00010333 -0.0012504 -0.0033784 0.54465 0 0 -0.050823 0 -0.01543 -0.039135 -0.011728 0 0
0.87891 -0.01341 -0.012657 0 -0.025179 0 -0.040485 -0.052942 -0.025924 -0.069115 -0.065501 0.027504 3.2167 0.067035 0.10711 0.06357 -0.045699 0.12622 0.046697 0.063633 0.028887 0.081327 -0.038396 0.017739 0.073871 -0.0014904 -0.0025199 0.0042199 0.0015234 0.76975 0 0 -0.044137 0 -0.026518 -0.0092199 0.009458 0 0
0.88281 -0.026068 -0.027974 0 -0.045323 0 -0.055704 -0.057981 -0.049343 -0.068991 -0.071666 0.038528 3.7621 0.023159 0.1139 0.040603 0.0090723 0.14357 0.064175 0.061034 -0.014125 0.079661 -0.03777 -0.003699 0.083424 -0.0018527 -0.0027311 0.0053525 0.002739 0.90616 0 0 -0.041351 0 -0.01064 0.036359 0.033989 0 0
0.88672 -0.036038 -0.040779 0 -0.047293 0 -0.055594 -0.051068 -0.063946 -0.059442 -0.057676 -0.0041041 4.341 0.0025309 0.087671 0.016918 0.085507 0.13171 0.075782 0.040896 -0.0086225 0.073768 0.016638 0.021716 0.07461 -0.0011419 -0.00034197 0.00074572 -0.0012756 1.0098 0 0 -0.045562 0 0.035109 0.079121 0.050529 0 0
0.89063 -0.046957 -0.051682 0 -0.040341 0 -0.042515 -0.046644 -0.066891 -0.053463 -0.037602 -0.065263 4.9159 0.010957 0.050985 0.0053187 0.15897 0.10993 0.083772 0.019752 0.042644 0.077528 0.10086 0.08631 0.063546 9.4503e-05 0.0019442 -0.0043248 -0.005584 1.1207 0 0 -0.05771 0 0.090499 0.1047 0.054238 0 0
0.89453 -0.061492 -0.063119 0 -0.038307 0 -0.026365 -0.052829 -0.064909 -0.055072 -0.025731 -0.10974 5.4511 0.047255 0.016037 0.010334 0.21767 0.088712 0.089074 0.0058338 0.12852 0.096205 0.19664 0.1778 0.059343 0.00086064 0.0015038 -0.0042047 -0.0047994 1.2739 0 0 -0.075904 0 0.14394 0.10852 0.044404 0 0
0.89844 -0.078373 -0.077081 0 -0.05053 0 -0.022922 -0.067709 -0.070023 -0.062345 -0.029452 -0.12637 5.9418 0.10677 -0.0055745 0.034257 0.25177 0.078187 0.092794 0.0066238 0.23287 0.13289 0.28413 0.27993 0.070363 0.00069608 -0.001061 0.00047294 0.0003553 1.4997 0 0 -0.09327 0 0.18406 0.088901 0.022069 0 0
0.90234 -0.093761 -0.09343 0 -0.078043 0 -0.045473 -0.085423 -0.088065 -0.074981 -0.049483 -0.12123 6.4121 0.17435 0.0040554 0.075989 0.24859 0.094529 0.097275 0.034571 0.31819 0.18746 0.32716 0.35687 0.10934 5.6447e-05 -0.0026017 0.0038011 0.0040024 1.7998 0 0 -0.10056 0 0.19135 0.049344 -0.0069417 0 0
0.90625 -0.10559 -0.11027 0 -0.11457 0 -0.093844 -0.10383 -0.11191 -0.094905 -0.082918 -0.10052 6.8853 0.22177 0.041131 0.11762 0.22307 0.13615 0.10611 0.086912 0.35469 0.24188 0.31969 0.38502 0.16809 -0.00024758 -0.0011543 0.0019103 0.0023509 2.135 0 0 -0.094309 0 0.16586 0.012855 -0.027756 0 0
0.91016 -0.1162 -0.12567 0 -0.14945 0 -0.15086 -0.12498 -0.12759 -0.11982 -0.12349 -0.06942 7.3605 0.23973 0.093012 0.14836 0.19232 0.19288 0.12103 0.1553 0.34903 0.28472 0.28134 0.37346 0.23288 9.6402e-05 0.0017377 -0.0024454 -0.0017252 2.4499 0 0 -0.082627 0 0.11858 -0.0078289 -0.034091 0 0
0.91406 -0.13011 -0.13895 0 -0.17162 0 -0.19217 -0.14885 -0.12798 -0.14035 -0.16015 -0.044037 7.8173 0.22496 0.1506 0.16232 0.16784 0.25726 0.14337 0.23365 0.31208 0.30986 0.22903 0.3338 0.29379 0.00066041 0.0028904 -0.0035566 -0.0023799 2.7167 0 0 -0.080666 0 0.058056 -0.0058503 -0.023025 0 0
0.91797 -0.14906 -0.15071 0 -0.17517 0 -0.20317 -0.16909 -0.12027 -0.14745 -0.17995 -0.050704 8.2407 0.17774 0.20307 0.15489 0.16207 0.32014 0.17436 0.31445 0.26256 0.31259 0.18516 0.2848 0.33942 0.00083881 0.0012782 1.9731e-05 0.0018654 2.9522 0 0 -0.098352 0 -0.0046851 0.023992 0.0068383 0 0
0.92188 -0.16935 -0.16193 0 -0.16421 0 -0.1887 -0.17742 -0.11963 -0.1428 -0.1768 -0.10298 8.6358 0.11458 0.23396 0.12801 0.19141 0.36667 0.21523 0.382 0.24901 0.29709 0.19121 0.27263 0.35452 0.00054008 -0.00080024 0.0036933 0.0062377 3.1908 0 0 -0.13209 0 -0.047129 0.079652 0.050052 0 0
0.92578 -0.1847 -0.17312 0 -0.15198 0 -0.16727 -0.17312 -0.13558 -0.13943 -0.15876 -0.18038 9.0162 0.06545 0.24804 0.1011 0.24167 0.39868 0.25995 0.43138 0.28454 0.28571 0.24035 0.30799 0.35287 0.00024167 -0.00054804 0.002673 0.0056167 3.45 0 0 -0.1687 0 -0.064227 0.13777 0.090415 0 0
0.92969 -0.19191 -0.1839 0 -0.15262 0 -0.15561 -0.16688 -0.16464 -0.15036 -0.1448 -0.23888 9.3828 0.042399 0.24934 0.083136 0.30481 0.41897 0.30564 0.46077 0.36666 0.28898 0.32277 0.38824 0.34383 0.00038994 0.0019725 -0.0019314 0.0009226 3.7294 0 0 -0.19709 0 -0.054789 0.18821 0.12128 0 0
0.93359 -0.19391 -0.19333 0 -0.17076 0 -0.1584 -0.17334 -0.19547 -0.17694 -0.15127 -0.24884 9.7189 0.053858 0.24251 0.081433 0.37242 0.4312 0.34952 0.46984 0.48731 0.31514 0.42579 0.50569 0.33703 0.00086071 0.0040042 -0.0043946 -0.0019205 4.0341 0 0 -0.21575 0 -0.019529 0.2226 0.13761 0 0
0.9375 -0.19698 -0.20072 0 -0.19824 0 -0.17082 -0.19801 -0.21976 -0.20918 -0.17954 -0.22204 10.008 0.10808 0.23442 0.10507 0.43175 0.44162 0.38716 0.45856 0.62496 0.37382 0.52593 0.64065 0.34806 0.0011068 0.0035132 -0.0014958 0.00080775 4.3808 0 0 -0.22971 0 0.039884 0.23068 0.13389 0 0
0.94141 -0.20498 -0.20655 0 -0.22119 0 -0.18801 -0.23126 -0.23732 -0.23653 -0.21605 -0.1983 10.256 0.18425 0.23048 0.14684 0.47394 0.45724 0.41629 0.43845 0.73784 0.45195 0.59838 0.75435 0.38325 0.00082531 0.0016555 0.0033838 0.0061143 4.7668 0 0 -0.24288 0 0.10884 0.21832 0.11776 0 0
0.94531 -0.21619 -0.21263 0 -0.23123 0 -0.20946 -0.25561 -0.25171 -0.2561 -0.24453 -0.20625 10.483 0.25879 0.22909 0.1932 0.50219 0.47806 0.4386 0.41982 0.81408 0.5304 0.6455 0.83504 0.43296 0.00037671 0.0013061 0.0043523 0.0080217 5.1409 0 0 -0.25502 0 0.17579 0.19813 0.09961 0 0
0.94922 -0.2259 -0.22084 0 -0.23074 0 -0.23454 -0.26011 -0.2631 -0.27018 -0.25829 -0.24058 10.707 0.31888 0.22841 0.23626 0.51901 0.50306 0.45503 0.40833 0.85151 0.59797 0.67231 0.88004 0.48975 0.00045042 0.0035031 0.00030737 0.0049259 5.4244 0 0 -0.26539 0 0.23446 0.17697 0.084997 0 0
0.95313 -0.23177 -0.23146 0 -0.22864 0 -0.25723 -0.24882 -0.26736 -0.27875 -0.26199 -0.27677 10.92 0.35336 0.22605 0.2684 0.52794 0.53037 0.46683 0.40895 0.8532 0.64432 0.68712 0.89135 0.5447 0.0013139 0.00618 -0.0035829 0.0015191 5.577 0 0 -0.27599 0 0.27941 0.16137 0.078882 0 0
0.95703 -0.23648 -0.24278 0 -0.23231 0 -0.26897 -0.23624 -0.26207 -0.27815 -0.264 -0.30063 11.097 0.34987 0.21844 0.27906 0.53433 0.55517 0.47528 0.42871 0.8354 0.6558 0.70826 0.88198 0.58064 0.0024676 0.0067082 -0.0021345 0.0029335 5.6385 0 0 -0.28889 0 0.30135 0.15877 0.086325 0 0
0.96094 -0.24473 -0.25261 0 -0.24345 0 -0.2678 -0.23483 -0.25207 -0.26794 -0.2688 -0.31642 11.221 0.33265 0.20893 0.27828 0.54213 0.57521 0.48264 0.45715 0.82683 0.65185 0.74161 0.87875 0.59954 0.0031158 0.0050875 0.003484 0.008347 5.6961 0 0 -0.30131 0 0.30929 0.16243 0.09837 0 0
0.96484 -0.25777 -0.26034 0 -0.25957 0 -0.26235 -0.24614 -0.2477 -0.25617 -0.27625 -0.32884 11.297 0.31462 0.2006 0.2721 0.55136 0.59016 0.48914 0.4878 0.83371 0.6433 0.78267 0.88814 0.60591 0.0029848 0.0038606 0.0070876 0.011936 5.8044 0 0 -0.30629 0 0.30786 0.16833 0.11007 0 0
0.96875 -0.27106 -0.26711 0 -0.2767 0 -0.26386 -0.26232 -0.25674 -0.25418 -0.28503 -0.32829 11.341 0.30605 0.19619 0.2656 0.56175 0.59992 0.49484 0.51465 0.85814 0.63898 0.82544 0.91288 0.60453 0.0026256 0.0048944 0.0049068 0.0099863 5.9421 0 0 -0.30033 0 0.30121 0.17335 0.11753 0 0
0.97266 -0.2777 -0.27355 0 -0.28979 0 -0.27366 -0.27493 -0.27763 -0.26581 -0.2939 -0.30298 11.358 0.31868 0.19978 0.26468 0.57239 0.60423 0.49939 0.52896 0.89669 0.64905 0.85741 0.95123 0.60265 0.0028592 0.007032 4.6351e-05 0.0053965 6.0486 0 0 -0.28941 0 0.29428 0.17445 0.11637 0 0
0.97656 -0.27447 -0.27759 0 -0.29296 0 -0.28058 -0.28152 -0.30009 -0.28325 -0.29965 -0.26259 11.337 0.34822 0.21226 0.26934 0.58189 0.60348 0.50236 0.52523 0.92952 0.67122 0.86347 0.98621 0.60613 0.0039125 0.0075338 -0.001433 0.0040544 6.0919 0 0 -0.28499 0 0.28958 0.17372 0.10858 0 0
0.98047 -0.26459 -0.27542 0 -0.28308 0 -0.27302 -0.28472 -0.31227 -0.29482 -0.29699 -0.23854 11.268 0.37535 0.22887 0.27277 0.58937 0.59911 0.50377 0.51079 0.94492 0.69071 0.848 1.0059 0.61103 0.005123 0.0055313 0.0020593 0.0075841 6.0901 0 0 -0.29275 0 0.28308 0.1757 0.10142 0 0
0.98438 -0.25459 -0.2651 0 -0.26459 0 -0.25356 -0.28618 -0.30806 -0.29559 -0.28333 -0.25331 11.151 0.38786 0.24697 0.27046 0.59335 0.59163 0.50319 0.49106 0.93836 0.69796 0.81495 1.0046 0.61304 0.0055177 0.0032106 0.0058192 0.011409 6.0633 0 0 -0.30598 0 0.27032 0.18235 0.099039 0 0
0.98828 -0.24833 -0.2493 0 -0.24877 0 -0.23904 -0.28268 -0.28966 -0.28892 -0.26359 -0.29254 10.999 0.37427 0.26393 0.25821 0.59203 0.58169 0.50006 0.47236 0.90761 0.68399 0.76981 0.97874 0.60733 0.004704 0.003217 0.0047804 0.010486 5.9838 0 0 -0.31154 0 0.24638 0.19486 0.10507 0 0
0.99219 -0.24398 -0.23382 0 -0.24468 0 -0.2439 -0.26857 -0.26462 -0.2788 -0.24792 -0.31606 10.816 0.31719 0.27628 0.23035 0.57817 0.57074 0.49148 0.46758 0.85189 0.63549 0.72151 0.92293 0.58446 0.0032263 0.0054223 -0.00018016 0.0056051 5.7921 0 0 -0.30238 0 0.19976 0.21093 0.12327 0 0
0.99609 -0.23637 -0.22273 0 -0.2493 0 -0.2631 -0.24239 -0.24083 -0.26423 -0.24255 -0.29951 10.595 0.23773 0.28511 0.196 0.54957 0.56096 0.47602 0.47851 0.78706 0.56957 0.67552 0.85175 0.5498 0.002092 0.0070258 -0.0033286 0.0024955 5.4688 0 0 -0.28356 0 0.136 0.22058 0.14428 0 0
1 -0.22237 -0.21512 0 -0.24808 0 -0.27338 -0.21092 -0.22274 -0.24355 -0.24309 -0.25974 10.325 0.15564 0.29124 0.16279 0.50736 0.55224 0.45307 0.50019 0.71979 0.50115 0.62977 0.77326 0.51036 0.0019588 0.005915 -0.0011422 0.0048542 5.0773 0 0 -0.2656 0 0.064278 0.21835 0.16035 0 0
1.0039 -0.2037 -0.20663 0 -0.22815 0 -0.25362 -0.18611 -0.21061 -0.222 -0.23853 -0.23319 10.013 0.086988 0.29451 0.13651 0.45373 0.54359 0.4223 0.52689 0.65419 0.44167 0.58207 0.69325 0.47181 0.0027195 0.0032433 0.0034153 0.0098781 4.7194 0 0 -0.25312 0 -0.006205 0.20083 0.16538 0 0
1.0078 -0.18502 -0.19397 0 -0.19219 0 -0.20503 -0.17658 -0.20207 -0.21019 -0.22247 -0.2317 9.6849 0.053038 0.29354 0.1243 0.39319 0.53242 0.3834 0.5487 0.59378 0.40532 0.52871 0.61834 0.44156 0.0037555 0.0021082 0.0046615 0.011734 4.443 0 0 -0.24121 0 -0.061022 0.16486 0.15151 0 0
1.0117 -0.16959 -0.17777 0 -0.15805 0 -0.15121 -0.18033 -0.19434 -0.21213 -0.19932 -0.22806 9.3597 0.072875 0.28162 0.12952 0.34119 0.51043 0.33921 0.54537 0.54093 0.40073 0.46964 0.55732 0.42437 0.0044995 0.0039208 0.0012789 0.0086232 4.1974 0 0 -0.22228 0 -0.075534 0.11613 0.11413 0 0
1.0156 -0.15693 -0.16093 0 -0.14272 0 -0.11792 -0.18505 -0.18529 -0.21664 -0.17843 -0.19003 9.0291 0.1224 0.25674 0.14101 0.30694 0.47508 0.29567 0.51465 0.49407 0.40878 0.41359 0.50935 0.4107 0.0047725 0.0068036 -0.0020909 0.004751 3.8834 0 0 -0.19493 0 -0.053995 0.069567 0.066549 0 0
1.0195 -0.1445 -0.14512 0 -0.14577 0 -0.11192 -0.17657 -0.17278 -0.20462 -0.16277 -0.12317 8.663 0.18533 0.21814 0.15205 0.29355 0.42543 0.25574 0.45693 0.45306 0.41727 0.36659 0.47359 0.39347 0.0047062 0.0078641 -0.0006981 0.004932 3.4458 0 0 -0.16486 0 -0.0013673 0.032665 0.017074 0 0
1.0234 -0.13101 -0.12974 0 -0.14931 0 -0.11868 -0.14929 -0.15383 -0.16724 -0.14549 -0.07065 8.24 0.24391 0.16643 0.15607 0.30163 0.36187 0.22201 0.37498 0.41746 0.41391 0.33392 0.44807 0.36552 0.004485 0.006531 0.0043044 0.0086333 2.9158 0 0 -0.13811 0 0.07429 0.011729 -0.025675 0 0
1.0273 -0.1177 -0.11434 0 -0.13508 0 -0.11882 -0.11053 -0.12607 -0.11576 -0.11866 -0.067305 7.7719 0.26535 0.10584 0.14268 0.32659 0.2875 0.19827 0.2768 0.38608 0.37829 0.32267 0.42717 0.31437 0.0042078 0.004972 0.0071684 0.010837 2.3741 0 0 -0.11546 0 0.15365 0.014978 -0.045888 0 0
1.0313 -0.10656 -0.10082 0 -0.10213 0 -0.10607 -0.075312 -0.091247 -0.071807 -0.08427 -0.099357 7.295 0.23979 0.051897 0.11482 0.34476 0.21627 0.18138 0.18447 0.35214 0.31361 0.32025 0.39788 0.24445 0.003924 0.0052513 0.0045734 0.008499 1.8864 0 0 -0.093603 0 0.20816 0.031944 -0.040908 0 0
1.0352 -0.097758 -0.092035 0 -0.067889 0 -0.089936 -0.0558 -0.057535 -0.048198 -0.054541 -0.11626 6.8361 0.18086 0.013206 0.080962 0.34251 0.15622 0.16719 0.10856 0.31092 0.23479 0.31287 0.35422 0.16721 0.0036883 0.0068081 -0.00031522 0.0044144 1.4792 0 0 -0.070367 0 0.22987 0.051071 -0.018149 0 0
1.0391 -0.089405 -0.087945 0 -0.052121 0 -0.083126 -0.053784 -0.036268 -0.040606 -0.04055 -0.082285 6.3875 0.10125 -0.0052179 0.047604 0.31214 0.11218 0.15298 0.055106 0.25973 0.15361 0.29124 0.29345 0.091716 0.0035244 0.0072941 -0.0017526 0.0036341 1.1607 0 0 -0.046927 0 0.21598 0.064737 0.016116 0 0
1.043 -0.079755 -0.084294 0 -0.059853 0 -0.08798 -0.061456 -0.033771 -0.037393 -0.041548 -0.011356 5.917 0.018968 0.00072253 0.022667 0.24749 0.088377 0.13582 0.029013 0.19635 0.084809 0.2456 0.21435 0.029157 0.0033697 0.0055955 0.0015693 0.0069601 0.93953 0 0 -0.025412 0 0.16705 0.064833 0.053331 0 0
1.0469 -0.069364 -0.076278 0 -0.078544 0 -0.094639 -0.068406 -0.044701 -0.033699 -0.046316 0.050467 5.4001 -0.028219 0.029532 0.018238 0.15319 0.086131 0.11314 0.03205 0.12542 0.052785 0.17068 0.12672 -0.0018874 0.0031165 0.0032318 0.0050663 0.0097806 0.80921 0 0 -0.0066912 0 0.097396 0.043659 0.076189 0 0
1.0508 -0.060677 -0.063823 0 -0.089915 0 -0.090516 -0.068174 -0.054122 -0.032621 -0.044309 0.07115 4.8438 -0.036375 0.060969 0.02756 0.061895 0.090246 0.089307 0.045306 0.063008 0.048652 0.09219 0.052252 -0.00992 0.0027314 0.0024454 0.004104 0.0078261 0.72556 0 0 0.00802 0 0.035326 0.014329 0.081825 0 0
1.0547 -0.055543 -0.052523 0 -0.083797 0 -0.07073 -0.059782 -0.048453 -0.034173 -0.034139 0.05584 4.2769 -0.0094833 0.086006 0.04571 -0.0093869 0.094589 0.06787 0.061395 0.019023 0.065399 0.026034 0.0027917 -0.00053323 0.0023185 0.0034445 -0.00018478 0.0026899 0.62402 0 0 0.014826 0 -0.0084732 -0.01514 0.071463 0 0
1.0586 -0.053433 -0.048553 0 -0.062808 0 -0.041038 -0.045495 -0.026666 -0.029232 -0.021506 0.028308 3.7219 0.044812 0.097259 0.067278 -0.045998 0.094212 0.052398 0.073998 0.0019272 0.094848 -0.013192 -0.012114 0.019984 0.0020454 0.0042579 -0.002354 0.00011327 0.47514 0 0 0.0095192 0 -0.026252 -0.037041 0.047997 0 0
1.0625 -0.052325 -0.052592 0 -0.037704 0 -0.01348 -0.02909 -0.0017494 -0.0095521 -0.011617 0.0017031 3.1769 0.10916 0.086152 0.0834 -0.026351 0.08464 0.049606 0.076254 0.025183 0.12393 -0.0024251 0.021579 0.042535 0.0020096 0.0033358 0.00046475 0.0029939 0.32259 0 0 -0.0060893 0 -0.010205 -0.039374 0.018318 0 0
1.0664 -0.051193 -0.059131 0 -0.020592 0 -5.2316e-05 -0.016165 0.0092658 0.017017 -0.0062063 -0.024369 2.624 0.15414 0.060979 0.088405 0.03961 0.07232 0.061476 0.070845 0.080146 0.14167 0.053636 0.090197 0.060468 0.0021804 0.001585 0.0048675 0.0077408 0.25706 0 0 -0.021738 0 0.025555 -0.021163 -0.0043672 0 0
1.0703 -0.05128 -0.061962 0 -0.020465 0 -0.0079064 -0.013746 -0.0018637 0.026963 -0.0072714 -0.044313 2.0528 0.17281 0.03576 0.085876 0.1237 0.066109 0.083266 0.065469 0.14675 0.15123 0.1293 0.16936 0.076758 0.002444 0.0012567 0.0053425 0.0085884 0.34615 0 0 -0.025818 0 0.064272 0.0072552 -0.015942 0 0
1.0742 -0.054646 -0.060025 0 -0.039888 0 -0.03608 -0.026442 -0.02964 0.0017533 -0.019558 -0.040362 1.4714 0.16456 0.019133 0.079162 0.2077 0.071671 0.11165 0.0654 0.21254 0.15656 0.20753 0.24439 0.094827 0.0026678 0.0030726 0.0011478 0.004649 0.58714 0 0 -0.016973 0 0.097075 0.038483 -0.015343 0 0
1.0781 -0.06152 -0.057607 0 -0.071781 0 -0.074102 -0.051321 -0.060618 -0.051539 -0.045514 -0.0060966 0.89659 0.13256 0.019336 0.072574 0.27252 0.094109 0.14257 0.07597 0.26481 0.1631 0.27007 0.30078 0.1189 0.0027219 0.0052049 -0.0026832 0.0010042 0.92259 0 0 -0.0081646 0 0.11611 0.064219 -0.0030887 0 0
1.082 -0.06929 -0.059152 0 -0.10006 0 -0.10507 -0.07731 -0.083278 -0.10302 -0.077833 0.029462 0.33409 0.091078 0.04787 0.074875 0.28425 0.13981 0.16784 0.10651 0.28402 0.18163 0.28597 0.31705 0.15625 0.0025008 0.0054295 -0.0015311 0.0024238 1.2901 0 0 -0.017219 0 0.11232 0.068619 0.016454 0 0
1.0859 -0.074321 -0.064588 0 -0.1082 0 -0.11441 -0.091925 -0.093414 -0.12542 -0.10076 0.016497 -0.22865 0.060831 0.088784 0.085209 0.25879 0.19286 0.18534 0.14822 0.28435 0.20881 0.27116 0.31181 0.19908 0.0020038 0.0038133 0.0030776 0.0074256 1.6488 0 0 -0.05145 0 0.098412 0.056243 0.03345 0 0
1.0898 -0.074952 -0.07 0 -0.092069 0 -0.09984 -0.090612 -0.092867 -0.11658 -0.10262 -0.066671 -0.81248 0.047022 0.13223 0.10087 0.21029 0.24408 0.19579 0.19498 0.27673 0.23943 0.24003 0.29827 0.24076 0.0014145 0.0026073 0.0053501 0.010048 1.9652 0 0 -0.10046 0 0.080953 0.032547 0.044994 0 0
1.0938 -0.072954 -0.072312 0 -0.065538 0 -0.074118 -0.080231 -0.08602 -0.096775 -0.08773 -0.18154 -1.4298 0.051909 0.16944 0.11881 0.15348 0.28548 0.20057 0.24077 0.27132 0.26818 0.20682 0.2886 0.27513 0.0010367 0.0034653 0.0024471 0.0072139 2.1953 0 0 -0.14352 0 0.065444 0.0035226 0.049446 0 0
1.0977 -0.072312 -0.072526 0 -0.051092 0 -0.056464 -0.073126 -0.078377 -0.086219 -0.074179 -0.25514 -2.0772 0.074839 0.18828 0.13388 0.1117 0.306 0.2025 0.2762 0.2826 0.28625 0.1932 0.30003 0.29281 0.0010651 0.0054149 -0.0019215 0.0026116 2.3027 0 0 -0.16415 0 0.058407 -0.020935 0.046155 0 0
1.1016 -0.076518 -0.074271 0 -0.061552 0 -0.058474 -0.07724 -0.076481 -0.088499 -0.077806 -0.24333 -2.7409 0.10255 0.1843 0.14119 0.10885 0.30287 0.20675 0.29283 0.31636 0.28807 0.21431 0.33981 0.291 0.0013883 0.0060781 -0.002065 0.0022158 2.3005 0 0 -0.15953 0 0.061453 -0.029447 0.040141 0 0
1.1055 -0.086474 -0.07985 0 -0.089191 0 -0.076077 -0.091294 -0.085741 -0.095805 -0.098349 -0.16821 -3.4093 0.12472 0.16917 0.14336 0.1367 0.28857 0.21433 0.29525 0.35854 0.28104 0.25532 0.39171 0.28081 0.0016592 0.0046156 0.0025465 0.0068875 2.2632 0 0 -0.13895 0 0.069357 -0.024193 0.036445 0 0
1.1094 -0.10007 -0.088243 0 -0.11298 0 -0.094463 -0.10831 -0.10596 -0.10479 -0.12163 -0.092638 -4.0799 0.13789 0.15036 0.14292 0.18676 0.2708 0.22464 0.28705 0.39891 0.2706 0.30434 0.444 0.26956 0.0016181 0.0027527 0.0064536 0.011166 2.2807 0 0 -0.11609 0 0.079581 -0.0079549 0.037225 0 0
1.1133 -0.11321 -0.096616 0 -0.11751 0 -0.10147 -0.12216 -0.12912 -0.12071 -0.13448 -0.06142 -4.7576 0.14025 0.13578 0.14294 0.24753 0.25767 0.23635 0.27289 0.42657 0.26281 0.34775 0.48404 0.26489 0.0013538 0.0026376 0.0048481 0.0098356 2.3884 0 0 -0.1022 0 0.089744 0.015162 0.044017 0 0
1.1172 -0.12149 -0.10286 0 -0.1058 0 -0.097538 -0.13002 -0.14333 -0.1449 -0.13577 -0.070893 -5.4494 0.13329 0.13805 0.14936 0.29329 0.26235 0.24489 0.26225 0.42231 0.26776 0.35983 0.4887 0.27895 0.0012052 0.0042122 -0.0004429 0.0042914 2.5375 0 0 -0.10279 0 0.098248 0.036078 0.057785 0 0
1.1211 -0.12216 -0.10625 0 -0.094415 0 -0.093923 -0.12986 -0.14096 -0.1637 -0.13264 -0.091707 -6.159 0.12649 0.15307 0.1614 0.31027 0.28097 0.24691 0.26063 0.39495 0.28189 0.34312 0.46482 0.30493 0.0013763 0.0053548 -0.0030663 0.00089859 2.6331 0 0 -0.11606 0 0.10718 0.048288 0.073412 0 0
1.125 -0.11561 -0.10649 0 -0.096818 0 -0.10133 -0.11874 -0.12399 -0.15726 -0.12867 -0.10913 -6.8863 0.12281 0.17322 0.17542 0.30073 0.30573 0.24218 0.26674 0.35677 0.29808 0.30939 0.42468 0.33307 0.0016725 0.0045857 0.00012896 0.0033189 2.6052 0 0 -0.13313 0 0.11776 0.051844 0.087996 0 0
1.1289 -0.10543 -0.10327 0 -0.11126 0 -0.11938 -0.096177 -0.10198 -0.12133 -0.11934 -0.13187 -7.6292 0.1232 0.19177 0.18784 0.26897 0.32946 0.23102 0.27816 0.31793 0.30995 0.26931 0.37882 0.35479 0.0016736 0.0029321 0.0051966 0.0081546 2.4532 0 0 -0.14229 0 0.13031 0.047654 0.099477 0 0
1.1328 -0.096496 -0.097274 0 -0.12375 0 -0.13569 -0.069165 -0.08493 -0.076982 -0.10009 -0.16507 -8.3865 0.1268 0.19912 0.19302 0.22386 0.34159 0.2145 0.28989 0.29203 0.30817 0.2384 0.34181 0.35784 0.0011923 0.0026107 0.0058691 0.0092094 2.2351 0 0 -0.13669 0 0.14436 0.038028 0.10554 0 0
1.1367 -0.091773 -0.090894 0 -0.12124 0 -0.1351 -0.051294 -0.077632 -0.054099 -0.076187 -0.18853 -9.1591 0.1267 0.18502 0.18361 0.18605 0.32875 0.19676 0.29042 0.29009 0.28359 0.23337 0.32871 0.33019 0.00053062 0.0041802 0.0012192 0.0051134 2.0243 0 0 -0.11957 0 0.15533 0.028477 0.1047 0 0
1.1406 -0.090361 -0.086695 0 -0.10203 0 -0.11153 -0.053654 -0.079287 -0.064079 -0.061059 -0.17222 -9.9467 0.11908 0.15738 0.16384 0.16346 0.29748 0.18118 0.27747 0.29865 0.246 0.24318 0.32964 0.28467 0.0002339 0.0057559 -0.0031626 0.00096457 1.8687 0 0 -0.10092 0 0.16035 0.021391 0.099532 0 0
1.1445 -0.088447 -0.084933 0 -0.075304 0 -0.073415 -0.074966 -0.086322 -0.090377 -0.063535 -0.11171 -10.746 0.10332 0.12205 0.13711 0.15629 0.2529 0.16878 0.25149 0.30771 0.20233 0.25774 0.33611 0.23024 0.00057138 0.0053195 -0.0019362 0.0020131 1.7736 0 0 -0.087734 0 0.15875 0.01672 0.090942 0 0
1.1484 -0.082619 -0.083037 0 -0.053139 0 -0.038763 -0.10086 -0.094267 -0.10644 -0.078245 -0.039525 -11.552 0.079987 0.08567 0.10758 0.16242 0.20136 0.1601 0.2144 0.30702 0.16011 0.26591 0.33881 0.17683 0.00128 0.0032738 0.0035344 0.0071789 1.7077 0 0 -0.077912 0 0.15078 0.013918 0.079832 0 0
1.1523 -0.072734 -0.078147 0 -0.043221 0 -0.0235 -0.11406 -0.097792 -0.10079 -0.090122 0.003425 -12.36 0.053004 0.060504 0.083572 0.17363 0.15508 0.15515 0.17263 0.2796 0.13279 0.24709 0.32127 0.14257 0.0018361 0.002027 0.0069012 0.010356 1.6235 0 0 -0.064818 0 0.13931 0.01121 0.066914 0 0
1.1563 -0.061868 -0.070142 0 -0.046579 0 -0.031205 -0.10657 -0.091629 -0.082898 -0.088076 0.0039629 -13.175 0.031427 0.051331 0.070438 0.1768 0.12331 0.15141 0.13876 0.23096 0.12284 0.2016 0.28388 0.13268 0.0019602 0.0030557 0.0045629 0.0078632 1.4874 0 0 -0.047764 0 0.13198 0.0077326 0.053599 0 0
1.1602 -0.05364 -0.061768 0 -0.058791 0 -0.051528 -0.083375 -0.07395 -0.066947 -0.073121 -0.019538 -14.006 0.018535 0.054203 0.066791 0.16979 0.10518 0.14775 0.11728 0.17614 0.12371 0.14367 0.2379 0.13975 0.0018224 0.0050585 -9.5666e-05 0.0028653 1.3051 0 0 -0.035946 0 0.13145 0.0049426 0.040958 0 0
1.1641 -0.049556 -0.055777 0 -0.071922 0 -0.068282 -0.056107 -0.049533 -0.055539 -0.053751 -0.045213 -14.861 0.01567 0.065452 0.070848 0.15323 0.099033 0.14378 0.11007 0.12691 0.12981 0.085311 0.19268 0.15713 0.0017546 0.005525 -0.0010925 0.0013818 1.1227 0 0 -0.039964 0 0.13834 0.0044655 0.029987 0 0
1.168 -0.048663 -0.052442 0 -0.077285 0 -0.071096 -0.034433 -0.028452 -0.042185 -0.036296 -0.069588 -15.739 0.023153 0.079762 0.079557 0.13005 0.10158 0.13943 0.1177 0.097624 0.13368 0.042184 0.16024 0.17552 0.0018189 0.0038379 0.0026531 0.0048797 0.99667 0 0 -0.059219 0 0.15199 0.0086255 0.021989 0 0
1.1719 -0.049194 -0.050183 0 -0.069868 0 -0.061734 -0.022963 -0.019902 -0.026369 -0.022171 -0.097154 -16.628 0.03726 0.087141 0.08594 0.11113 0.10536 0.13551 0.13475 0.10702 0.12353 0.03896 0.15811 0.17808 0.0017279 0.0020881 0.0060266 0.0086106 0.95215 0 0 -0.079285 0 0.16547 0.021266 0.019866 0 0
1.1758 -0.049971 -0.048087 0 -0.052287 0 -0.050502 -0.023165 -0.025992 -0.019109 -0.013123 -0.1163 -17.516 0.050062 0.086107 0.087012 0.10205 0.10568 0.1322 0.14898 0.13645 0.10323 0.062008 0.17401 0.16545 0.0012076 0.00255 0.0042153 0.0076795 0.96354 0 0 -0.083238 0 0.1718 0.038482 0.022148 0 0
1.1797 -0.050114 -0.046783 0 -0.033969 0 -0.046324 -0.03431 -0.040725 -0.03002 -0.014485 -0.099728 -18.402 0.058837 0.0776 0.082775 0.10287 0.10243 0.12896 0.15561 0.17279 0.077338 0.099864 0.19827 0.14114 0.00039342 0.0048652 -0.001105 0.0032429 0.97173 0 0 -0.06601 0 0.1691 0.057252 0.027633 0 0
1.1836 -0.047984 -0.046419 0 -0.024416 0 -0.04916 -0.050986 -0.054511 -0.051895 -0.029383 -0.035932 -19.289 0.06164 0.063239 0.073903 0.11211 0.096235 0.12506 0.15118 0.20259 0.050991 0.13982 0.22058 0.10983 -0.00019848 0.0063831 -0.0036514 0.001083 0.92158 0 0 -0.037692 0 0.15697 0.074317 0.034739 0 0
1.1875 -0.041431 -0.044557 0 -0.025488 0 -0.05088 -0.061993 -0.059716 -0.063955 -0.050301 0.045403 -20.184 0.056728 0.046196 0.062479 0.12438 0.089592 0.11845 0.13236 0.20366 0.03347 0.1595 0.22335 0.080653 -0.0001316 0.0052775 -0.00025349 0.0042963 0.78996 0 0 -0.013742 0 0.13765 0.083653 0.040114 0 0
1.1914 -0.02982 -0.037358 0 -0.029794 0 -0.042891 -0.05606 -0.053199 -0.052761 -0.0605 0.090081 -21.086 0.046951 0.030471 0.052254 0.12922 0.085609 0.10717 0.10608 0.17018 0.029136 0.14661 0.19958 0.061949 0.0005134 0.0026787 0.0051073 0.0092042 0.59134 0 0 -0.0031235 0 0.12144 0.082321 0.039629 0 0
1.1953 -0.015793 -0.023466 0 -0.027139 0 -0.02333 -0.03161 -0.035955 -0.027181 -0.047578 0.066941 -21.994 0.035128 0.016258 0.043823 0.12417 0.08358 0.091844 0.080124 0.11814 0.032451 0.11237 0.15998 0.051424 0.0011676 0.0012728 0.0060106 0.0096819 0.36881 0 0 -0.0052995 0 0.11333 0.07373 0.033159 0 0
1.1992 -0.0042655 -0.0062633 0 -0.013461 0 0.0018557 -0.00057381 -0.012389 -0.009034 -0.016272 -0.0030533 -22.911 0.022343 0.0031344 0.036851 0.10918 0.082131 0.073176 0.058649 0.059728 0.038655 0.066608 0.11303 0.046025 0.0012555 0.0021227 0.001368 0.0046906 0.17893 0 0 -0.015369 0 0.11482 0.060707 0.02122 0 0
1.2031 0.0013644 0.0085248 0 0.0056719 0 0.023379 0.019978 0.01011 -0.0091848 0.013887 -0.067286 -23.837 0.0093998 -0.0097021 0.030504 0.085694 0.079287 0.052312 0.045243 0.0090649 0.041946 0.021719 0.06882 0.041382 0.00069002 0.0035835 -0.0032541 -0.00025837 0.067855 0 0 -0.028448 0 0.12587 0.046834 0.0050372 0 0
1.207 0.0027037 0.01779 0 0.01983 0 0.034007 0.022166 0.023317 -0.016488 0.025104 -0.088774 -24.767 -0.0034875 -0.023247 0.022167 0.059608 0.069523 0.032373 0.043003 -0.0079379 0.030575 0.0025254 0.045594 0.027607 -5.3893e-05 0.0035463 -0.0023943 0.0003818 0.040097 0 0 -0.038749 0 0.14056 0.03962 -0.011124 0 0
1.2109 0.0060889 0.023441 0 0.022465 0 0.031527 0.013895 0.023001 -0.012391 0.015957 -0.0706 -25.685 -0.015938 -0.036288 0.0114 0.037577 0.053137 0.015323 0.043118 -0.0012469 0.0074887 0.0051841 0.037366 0.0046649 -0.00032778 0.0021347 0.0027292 0.0055665 0.041261 0 0 -0.038378 0 0.14873 0.039255 -0.022977 0 0
1.2148 0.018076 0.029916 0 0.016573 0 0.01956 0.010783 0.013206 0.0062184 0.00038512 -0.037858 -26.575 -0.027076 -0.047654 -0.0012571 0.020024 0.03113 0.0011172 0.040509 0.017422 -0.023452 0.020526 0.035781 -0.025132 0.00017732 0.0014742 0.0058549 0.0089662 -0.018603 0 0 -0.021949 0 0.14787 0.043703 -0.029579 0 0
1.2188 0.040041 0.039817 0 0.013336 0 0.0073168 0.021383 0.0051652 0.023354 -0.0058988 -0.0060929 -27.443 -0.035999 -0.056552 -0.015123 0.0061052 0.0047775 -0.010808 0.030766 0.035698 -0.058171 0.038075 0.032037 -0.059147 0.0011918 0.002851 0.0034488 0.006586 -0.20695 0 0 0.0061759 0 0.13751 0.050351 -0.030828 0 0
1.2227 0.06634 0.052336 0 0.024887 0 0.007201 0.040629 0.010086 0.024381 0.0034366 0.025649 -28.308 -0.040963 -0.062279 -0.028986 -0.0078746 -0.023895 -0.022195 0.0076542 0.032878 -0.090344 0.038926 0.011223 -0.093098 0.0020521 0.004863 -0.00099191 0.0014152 -0.52333 0 0 0.032112 0 0.12027 0.05414 -0.027788 0 0
1.2266 0.087778 0.065439 0 0.0557 0 0.028592 0.0576 0.031244 0.016518 0.025945 0.056395 -29.194 -0.04208 -0.068024 -0.042057 -0.030333 -0.052359 -0.03713 -0.030409 -0.0085892 -0.11541 0.0038571 -0.038145 -0.12408 0.0021501 0.0049539 -0.0013902 -0.00046593 -0.91162 0 0 0.04379 0 0.10892 0.048626 -0.025991 0 0
1.2305 0.097909 0.078366 0 0.097756 0 0.070022 0.068363 0.06209 0.02424 0.057311 0.072403 -30.099 -0.043163 -0.077955 -0.055483 -0.062919 -0.080846 -0.056812 -0.076831 -0.077004 -0.13749 -0.05868 -0.10615 -0.15531 0.0013351 0.0025001 0.0032399 0.0025812 -1.3182 0 0 0.043419 0 0.10998 0.034934 -0.029016 0 0
1.2344 0.097425 0.091266 0 0.1332 0 0.11649 0.079545 0.09166 0.062973 0.093685 0.063779 -30.993 -0.047493 -0.094582 -0.070449 -0.1053 -0.11034 -0.081398 -0.12798 -0.16291 -0.16036 -0.14073 -0.18512 -0.18999 4.2923e-06 -0.00036003 0.0074207 0.005845 -1.7323 0 0 0.047005 0 0.12469 0.014707 -0.038277 0 0
1.2383 0.093384 0.10304 0 0.14454 0 0.1471 0.098927 0.11204 0.11991 0.1279 0.047095 -31.846 -0.058629 -0.11994 -0.088234 -0.15589 -0.14208 -0.11047 -0.18003 -0.25463 -0.18825 -0.23178 -0.26594 -0.23156 -0.0011745 -0.001225 0.0058856 0.0042213 -2.1622 0 0 0.069383 0 0.15208 -0.0095634 -0.054469 0 0
1.2422 0.093956 0.11106 0 0.127 0 0.14944 0.12401 0.12186 0.1637 0.14861 0.05853 -32.654 -0.084581 -0.15603 -0.11131 -0.20867 -0.17896 -0.14183 -0.22723 -0.32958 -0.22886 -0.30938 -0.33147 -0.286 -0.0017209 -0.00022428 0.00010557 -0.0014112 -2.5783 0 0 0.1092 0 0.18208 -0.032091 -0.076878 0 0
1.2461 0.10265 0.1138 0 0.094189 0 0.12952 0.14195 0.12463 0.17326 0.1484 0.11677 -33.44 -0.12185 -0.1944 -0.1373 -0.25451 -0.21923 -0.17091 -0.2689 -0.38183 -0.27754 -0.3634 -0.37948 -0.34646 -0.0016471 0.00030998 -0.0033924 -0.0052593 -2.8999 0 0 0.14939 0 0.19686 -0.049179 -0.098962 0 0
1.25 0.11622 0.11333 0 0.070812 0 0.10776 0.142 0.12562 0.15587 0.13357 0.19638 -34.232 -0.16467 -0.22904 -0.16356 -0.29036 -0.26017 -0.19604 -0.30605 -0.4166 -0.32786 -0.39679 -0.41511 -0.40542 -0.0013701 -0.0011294 -0.00089336 -0.0037248 -3.0614 0 0 0.17268 0 0.19055 -0.06145 -0.11747 0 0
1.2539 0.12747 0.11389 0 0.075969 0 0.10334 0.12755 0.12999 0.13732 0.12245 0.24655 -35.034 -0.20728 -0.25531 -0.18766 -0.31441 -0.29909 -0.21629 -0.33927 -0.43932 -0.37407 -0.41362 -0.44312 -0.45616 -0.0013064 -0.0032603 0.0040793 0.00028756 -3.0929 0 0 0.17617 0 0.16122 -0.070083 -0.13024 0 0
1.2578 0.1306 0.1176 0 0.10895 0 0.11961 0.11509 0.14166 0.137 0.13013 0.23981 -35.82 -0.24062 -0.26726 -0.20611 -0.32507 -0.3317 -0.23101 -0.36891 -0.45848 -0.40781 -0.42137 -0.47043 -0.48892 -0.0015075 -0.0035732 0.0051748 0.0011384 -3.1211 0 0 0.17113 0 0.11008 -0.077555 -0.13501 0 0
1.2617 0.12514 0.12209 0 0.14916 0 0.14255 0.12021 0.16082 0.15404 0.15394 0.19887 -36.565 -0.25071 -0.26146 -0.21493 -0.32368 -0.35138 -0.2415 -0.39244 -0.48323 -0.42029 -0.43267 -0.5024 -0.4934 -0.0016707 -0.0015194 0.0010102 -0.0024869 -3.2656 0 0 0.17073 0 0.057554 -0.088021 -0.13197 0 0
1.2656 0.11567 0.12309 0 0.1708 0 0.15285 0.14393 0.18159 0.1751 0.1754 0.17201 -37.272 -0.24116 -0.24655 -0.21696 -0.31577 -0.35948 -0.25036 -0.40764 -0.50864 -0.4187 -0.44853 -0.53249 -0.47905 -0.0015012 0.0006282 -0.0032245 -0.0060537 -3.5255 0 0 0.17961 0 0.024534 -0.10057 -0.12568 0 0
1.2695 0.10826 0.11914 0 0.16089 0 0.14077 0.17175 0.19343 0.19006 0.17787 0.1844 -37.967 -0.21579 -0.22685 -0.21381 -0.30239 -0.35636 -0.25776 -0.41185 -0.52776 -0.40728 -0.46523 -0.55358 -0.45131 -0.0010481 0.00037505 -0.0022586 -0.0050435 -3.767 0 0 0.19422 0 0.019929 -0.1128 -0.11783 0 0
1.2734 0.10636 0.1131 0 0.12706 0 0.1125 0.18528 0.18775 0.19711 0.16183 0.21738 -38.672 -0.18004 -0.20665 -0.20728 -0.2842 -0.3428 -0.26335 -0.40275 -0.53294 -0.39061 -0.47769 -0.5582 -0.41625 -0.00066508 -0.0020506 0.0027321 -0.00080188 -3.829 0 0 0.20875 0 0.049302 -0.12171 -0.10983 0 0
1.2773 0.10922 0.10866 0 0.090574 0 0.084738 0.17549 0.1648 0.19565 0.14236 0.23414 -39.379 -0.146 -0.19135 -0.19969 -0.25973 -0.31878 -0.26378 -0.3751 -0.5079 -0.37461 -0.47267 -0.53078 -0.383 -0.00064867 -0.0039836 0.0056225 0.0010417 -3.6445 0 0 0.2173 0 0.11466 -0.11955 -0.10238 0 0
1.2813 0.11303 0.10627 0 0.071472 0 0.073431 0.14686 0.13424 0.1806 0.13245 0.21811 -40.064 -0.12583 -0.18004 -0.19196 -0.22988 -0.2884 -0.25536 -0.33481 -0.45597 -0.35949 -0.44575 -0.47592 -0.35584 -0.00095704 -0.003494 0.0029618 -0.0023158 -3.2671 0 0 0.21168 0 0.18514 -0.10416 -0.094259 0 0
1.2852 0.11367 0.10344 0 0.076912 0 0.084446 0.11171 0.1081 0.14786 0.13063 0.18148 -40.713 -0.11932 -0.16891 -0.18285 -0.19685 -0.25399 -0.23728 -0.28886 -0.38928 -0.34086 -0.40171 -0.40576 -0.33174 -0.0013101 -0.0015998 -0.0017494 -0.0071132 -2.7999 0 0 0.18306 0 0.23936 -0.079446 -0.084783 0 0
1.2891 0.10896 0.098912 0 0.098767 0 0.11027 0.081704 0.092198 0.10385 0.12522 0.14174 -41.334 -0.12392 -0.15511 -0.17114 -0.16263 -0.21693 -0.20938 -0.24227 -0.3173 -0.31486 -0.34469 -0.32947 -0.30757 -0.0015311 -0.00087578 -0.0024502 -0.0074844 -2.3177 0 0 0.13093 0 0.26401 -0.049457 -0.07395 0 0
1.293 0.099707 0.095203 0 0.11966 0 0.13338 0.063425 0.083959 0.065186 0.10849 0.10122 -41.948 -0.13403 -0.13523 -0.1551 -0.12998 -0.17873 -0.17212 -0.201 -0.25196 -0.2766 -0.28065 -0.25844 -0.27882 -0.0017088 -0.002231 0.0018546 -0.0027365 -1.8594 0 0 0.070417 0 0.2464 -0.020224 -0.062228 0 0
1.2969 0.089514 0.09584 0 0.12319 0 0.13534 0.058398 0.077523 0.046125 0.084409 0.054629 -42.565 -0.13235 -0.10636 -0.13296 -0.10441 -0.14298 -0.13033 -0.17438 -0.21085 -0.2218 -0.22012 -0.20961 -0.23905 -0.0019854 -0.0038361 0.0057181 0.0015913 -1.4676 0 0 0.02558 0 0.18206 -0.0056928 -0.053004 0 0
1.3008 0.083205 0.10031 0 0.1038 0 0.10867 0.064392 0.070096 0.046582 0.062833 0.0086839 -43.171 -0.11245 -0.074849 -0.10896 -0.084974 -0.11205 -0.092635 -0.15905 -0.18695 -0.16271 -0.16654 -0.17773 -0.19371 -0.0022476 -0.0034819 0.0039197 0.00036227 -1.1966 0 0 0.010681 0 0.10716 -0.0070386 -0.048351 0 0
1.3047 0.084084 0.10321 0 0.071608 0 0.064754 0.075906 0.063046 0.053548 0.049167 -0.018158 -43.75 -0.074948 -0.044811 -0.086033 -0.07021 -0.08718 -0.063141 -0.15246 -0.17433 -0.10758 -0.12028 -0.15825 -0.14754 -0.0021539 -0.0014014 -0.0019889 -0.0048821 -1.0639 0 0 0.016879 0 0.040421 -0.022475 -0.048636 0 0
1.3086 0.091217 0.099484 0 0.047814 0 0.030086 0.085066 0.058038 0.053778 0.04194 -0.018852 -44.303 -0.023208 -0.020193 -0.06713 -0.058203 -0.069137 -0.045155 -0.1515 -0.16662 -0.064497 -0.081594 -0.14623 -0.10565 -0.0015397 -2.6006e-05 -0.0053624 -0.0077525 -1.0094 0 0 0.019873 0 -0.0012884 -0.048513 -0.053473 0 0
1.3125 0.099014 0.090199 0 0.050777 0 0.029555 0.084606 0.053948 0.044001 0.039072 -0.011712 -44.848 0.031352 -0.0074753 -0.057491 -0.04531 -0.058985 -0.043538 -0.15102 -0.15465 -0.047519 -0.05272 -0.13517 -0.077754 -0.00074276 -0.00096766 -0.0024033 -0.0047984 -0.93498 0 0 0.0031465 0 0.0065009 -0.076432 -0.060591 0 0
1.3164 0.10052 0.08211 0 0.08107 0 0.067202 0.071982 0.048495 0.029744 0.042451 -0.020743 -45.399 0.065169 -0.00715 -0.058198 -0.029073 -0.05365 -0.054679 -0.14628 -0.13754 -0.058206 -0.038721 -0.12444 -0.068656 -0.00039826 -0.0029753 0.0032951 0.00026157 -0.80342 0 0 -0.025728 0 0.058169 -0.091609 -0.063485 0 0
1.3203 0.092707 0.080904 0 0.11811 0 0.12027 0.051535 0.042194 0.017737 0.053944 -0.041983 -45.948 0.070161 -0.014547 -0.065585 -0.012149 -0.050659 -0.072073 -0.13878 -0.12382 -0.085506 -0.042929 -0.12024 -0.074449 -0.00082393 -0.003433 0.0051313 0.0010909 -0.69296 0 0 -0.042079 0 0.12832 -0.090838 -0.059592 0 0
1.3242 0.079516 0.085418 0 0.13395 0 0.15387 0.032678 0.039331 0.012306 0.06873 -0.039517 -46.469 0.043511 -0.027034 -0.077228 0.0020511 -0.049818 -0.092256 -0.1311 -0.12074 -0.12199 -0.068181 -0.12813 -0.092943 -0.0016323 -0.0015821 0.0014273 -0.0034671 -0.73708 0 0 -0.026994 0 0.19966 -0.074172 -0.048413 0 0
1.3281 0.069267 0.089123 0 0.11507 0 0.14636 0.025005 0.044457 0.017779 0.076787 0.01625 -46.946 -0.01432 -0.041759 -0.090298 0.0091832 -0.051593 -0.11184 -0.1269 -0.13614 -0.15917 -0.11643 -0.15399 -0.12123 -0.0020438 0.00050892 -0.0027498 -0.0079031 -1.0011 0 0 0.016843 0 0.25352 -0.043892 -0.030558 0 0
1.332 0.068015 0.087054 0 0.073839 0 0.10496 0.033295 0.058372 0.039404 0.073332 0.10814 -47.389 -0.09248 -0.056336 -0.10051 -0.0037599 -0.063351 -0.12734 -0.13789 -0.18418 -0.18295 -0.18745 -0.20785 -0.1572 -0.0016454 0.00045229 -0.0019889 -0.0067314 -1.4178 0 0 0.070142 0 0.2551 -0.011427 -0.012627 0 0
1.3359 0.074438 0.080383 0 0.039072 0 0.058761 0.05504 0.077881 0.077693 0.066321 0.17892 -47.824 -0.16003 -0.071803 -0.10824 -0.034156 -0.088772 -0.14125 -0.16463 -0.24772 -0.19574 -0.25816 -0.27257 -0.19674 -0.00082341 -0.0015418 0.0027937 -0.0012014 -1.8434 0 0 0.11432 0 0.21842 0.0085489 -0.0039475 0 0
1.3398 0.081042 0.073885 0 0.033129 0 0.035421 0.081544 0.098759 0.12209 0.070337 0.18437 -48.272 -0.20371 -0.089463 -0.11492 -0.078578 -0.12956 -0.15549 -0.20568 -0.31551 -0.20199 -0.31642 -0.33729 -0.23882 -0.00039505 -0.0029381 0.0055897 0.0021774 -2.1685 0 0 0.14234 0 0.15565 0.011354 -0.0081244 0 0
1.3438 0.080784 0.069966 0 0.05517 0 0.04147 0.10206 0.11774 0.15402 0.091324 0.13771 -48.73 -0.21363 -0.11003 -0.12189 -0.13219 -0.18561 -0.17151 -0.25804 -0.3769 -0.20628 -0.35224 -0.39188 -0.28174 -0.00079212 -0.002022 0.0028102 -0.00049563 -2.371 0 0 0.15567 0 0.0802 -0.0052068 -0.026888 0 0
1.3477 0.073046 0.066651 0 0.084024 0 0.061431 0.10912 0.13154 0.15973 0.11826 0.096968 -49.186 -0.17799 -0.13359 -0.13114 -0.1855 -0.25465 -0.19075 -0.31503 -0.41609 -0.21565 -0.35221 -0.42119 -0.32137 -0.0016273 -4.3479e-05 -0.0022616 -0.0058494 -2.4767 0 0 0.15663 0 0.013929 -0.041318 -0.060499 0 0
1.3516 0.063571 0.06167 0 0.096266 0 0.073765 0.10246 0.1357 0.14116 0.13167 0.10788 -49.63 -0.10667 -0.15424 -0.14185 -0.22113 -0.31966 -0.20982 -0.35971 -0.4251 -0.23241 -0.32003 -0.41863 -0.34602 -0.0020824 0.00031611 -0.0035489 -0.00743 -2.4968 0 0 0.14767 0 -0.01772 -0.082423 -0.096132 0 0
1.3555 0.058891 0.057145 0 0.083176 0 0.068365 0.08882 0.12683 0.11346 0.12116 0.16225 -50.064 -0.025344 -0.16601 -0.15007 -0.23444 -0.36537 -0.22311 -0.38349 -0.41601 -0.2487 -0.27729 -0.39735 -0.3496 -0.0017101 -0.0016981 0.00031673 -0.0035617 -2.4215 0 0 0.13547 0 -0.017241 -0.11443 -0.12068 0 0
1.3594 0.060963 0.058512 0 0.054341 0 0.051989 0.077748 0.10707 0.09188 0.094723 0.21178 -50.493 0.051602 -0.16505 -0.15254 -0.22384 -0.38212 -0.22638 -0.3816 -0.39581 -0.25771 -0.23632 -0.36507 -0.32826 -0.00083352 -0.0038734 0.0043726 0.00073349 -2.2648 0 0 0.12933 0 0.011448 -0.13031 -0.12683 0 0
1.3633 0.066922 0.068412 0 0.028997 0 0.040465 0.075733 0.085203 0.081364 0.071155 0.21606 -50.913 0.11013 -0.14825 -0.14603 -0.18974 -0.36175 -0.21561 -0.35101 -0.37197 -0.25221 -0.20914 -0.33009 -0.27975 -0.00018042 -0.0036581 0.0035567 1.7248e-05 -2.0833 0 0 0.13089 0 0.06159 -0.12459 -0.10871 0 0
1.3672 0.073243 0.082702 0 0.02434 0 0.046491 0.082771 0.071473 0.077845 0.064208 0.17187 -51.317 0.12581 -0.11163 -0.12421 -0.13556 -0.28995 -0.18279 -0.28785 -0.35202 -0.21782 -0.21254 -0.30311 -0.20367 -0.00017396 -0.0013056 -0.00097729 -0.00488 -1.9302 0 0 0.12743 0 0.11846 -0.091173 -0.058953 0 0
1.3711 0.079271 0.093634 0 0.047441 0 0.071942 0.093247 0.069851 0.07641 0.073437 0.10115 -51.698 0.10615 -0.068566 -0.093569 -0.080095 -0.19208 -0.1372 -0.21358 -0.33072 -0.16465 -0.23295 -0.28131 -0.12504 -0.00060261 0.00032229 -0.0033127 -0.0079701 -1.7975 0 0 0.10104 0 0.16472 -0.047245 0.0022051 0 0
1.375 0.086583 0.097116 0 0.091607 0 0.10735 0.099846 0.075153 0.07527 0.087773 0.02468 -52.058 0.060574 -0.028404 -0.060607 -0.03223 -0.087055 -0.087286 -0.14167 -0.30107 -0.10467 -0.25691 -0.2587 -0.059192 -0.00093007 -0.00086069 -0.00018647 -0.0055503 -1.625 0 0 0.04854 0 0.19633 -0.0037918 0.060451 0 0
1.3789 0.09577 0.096228 0 0.13725 0 0.13663 0.097599 0.077942 0.072538 0.095202 -0.043656 -52.405 -0.0029407 0.0013927 -0.031208 0.0016254 0.0091533 -0.040689 -0.083056 -0.25824 -0.048927 -0.27382 -0.23086 -0.017808 -0.00084583 -0.0036249 0.0048513 -0.0007398 -1.3794 0 0 -0.0088419 0 0.21129 0.030772 0.10424 0 0
1.3828 0.10503 0.09743 0 0.15989 0 0.1449 0.086169 0.072512 0.063576 0.089354 -0.084443 -52.738 -0.073948 0.011048 -0.014013 0.014043 0.074669 -0.0086632 -0.052241 -0.19698 -0.013858 -0.27027 -0.19263 -0.015497 -0.00049146 -0.0047963 0.0057354 0.00045918 -1.116 0 0 -0.039703 0 0.20856 0.046085 0.11834 0 0
1.3867 0.11237 0.10397 0 0.14538 0 0.12718 0.070212 0.060738 0.045664 0.070947 -0.073821 -53.054 -0.13703 -0.0067529 -0.019457 0.00055687 0.083708 -0.0067366 -0.063888 -0.12762 -0.020181 -0.24138 -0.14937 -0.058439 -0.00022291 -0.002941 0.0013636 -0.0033645 -0.94853 0 0 -0.029491 0 0.19096 0.034889 0.090536 0 0
1.3906 0.1185 0.11364 0 0.10328 0 0.093839 0.058054 0.049631 0.025268 0.047463 -0.0095803 -53.35 -0.18833 -0.040475 -0.041525 -0.029166 0.049167 -0.03004 -0.10527 -0.074108 -0.058147 -0.20725 -0.11774 -0.1228 -0.00024795 -1.1039e-05 -0.0029859 -0.0073061 -0.95606 0 0 0.0063058 0 0.16536 0.0084716 0.038042 0 0
1.3945 0.12659 0.12242 0 0.065005 0 0.067234 0.05847 0.046525 0.017035 0.03204 0.068944 -53.633 -0.22719 -0.083687 -0.075864 -0.071461 -0.021352 -0.075297 -0.16945 -0.052301 -0.12072 -0.18155 -0.10961 -0.19612 -0.00050888 0.00095225 -0.002078 -0.0062848 -1.1285 0 0 0.03676 0 0.13338 -0.026926 -0.028787 0 0
1.3984 0.13868 0.12909 0 0.062708 0 0.068667 0.076035 0.056266 0.032162 0.038391 0.10346 -53.91 -0.25394 -0.12952 -0.11704 -0.12253 -0.11804 -0.13767 -0.24814 -0.076386 -0.19894 -0.1778 -0.13583 -0.26606 -0.00083017 -0.0007101 0.0029111 -0.0013967 -1.4079 0 0 0.043763 0 0.096544 -0.064651 -0.098571 0 0
1.4023 0.15281 0.1355 0 0.10357 0 0.10315 0.10758 0.080399 0.067482 0.071381 0.070914 -54.181 -0.26855 -0.16702 -0.15434 -0.17837 -0.22457 -0.20803 -0.32727 -0.17087 -0.27634 -0.21943 -0.21575 -0.31495 -0.0010846 -0.0026939 0.0058935 0.0014258 -1.7688 0 0 0.036513 0 0.056497 -0.093972 -0.15114 0 0
1.4063 0.16438 0.14316 0 0.16213 0 0.15408 0.14309 0.11599 0.10786 0.1205 0.013539 -54.434 -0.27517 -0.1923 -0.17904 -0.23383 -0.32091 -0.27203 -0.39324 -0.31152 -0.33857 -0.2973 -0.33184 -0.34468 -0.0012192 -0.0025788 0.0033389 -0.0012103 -2.2387 0 0 0.040041 0 0.019165 -0.11056 -0.17776 0 0
1.4102 0.17057 0.15119 0 0.19982 0 0.1937 0.17139 0.15446 0.14028 0.1648 0.0059238 -54.658 -0.27514 -0.20839 -0.19137 -0.28696 -0.4031 -0.32537 -0.44465 -0.46898 -0.38598 -0.39239 -0.46174 -0.3661 -0.0012236 -0.00061434 -0.0015187 -0.0059285 -2.8358 0 0 0.071776 0 -0.010697 -0.11677 -0.18329 0 0
1.4141 0.17284 0.15798 0 0.19611 0 0.20256 0.18694 0.18413 0.1644 0.18794 0.086124 -54.847 -0.2686 -0.2179 -0.19261 -0.33631 -0.47013 -0.36614 -0.48192 -0.62212 -0.4206 -0.49035 -0.58916 -0.38754 -0.0011653 0.00078033 -0.0028634 -0.0068076 -3.5019 0 0 0.12913 0 -0.029288 -0.11472 -0.17261 0 0
1.418 0.1748 0.16371 0 0.16414 0 0.18309 0.19204 0.19758 0.18845 0.19052 0.21963 -55.008 -0.25517 -0.22448 -0.18566 -0.38026 -0.52301 -0.39362 -0.50727 -0.74623 -0.4469 -0.57354 -0.6948 -0.4192 -0.0012391 -1.6441e-05 0.00041822 -0.0028645 -4.1175 0 0 0.19586 0 -0.032119 -0.10752 -0.15322 0 0
1.4219 0.17763 0.16974 0 0.13773 0 0.15669 0.19323 0.19841 0.21619 0.18787 0.33214 -55.147 -0.23432 -0.23313 -0.17834 -0.41513 -0.56624 -0.40988 -0.52774 -0.80871 -0.4743 -0.61748 -0.75225 -0.47167 -0.0016678 -0.0020589 0.0034475 0.0005347 -4.5859 0 0 0.25534 0 -0.014123 -0.10056 -0.14006 0 0
1.4258 0.17812 0.17531 0 0.1425 0 0.14718 0.19543 0.19943 0.24099 0.19523 0.37522 -55.263 -0.21094 -0.2433 -0.17572 -0.44227 -0.6057 -0.42214 -0.54957 -0.83141 -0.50488 -0.6347 -0.77726 -0.53148 -0.0024591 -0.0032347 0.0016384 -0.0017757 -4.894 0 0 0.29695 0 0.013534 -0.09607 -0.13767 0 0
1.4297 0.17157 0.17617 0 0.17661 0 0.16351 0.19937 0.21156 0.2539 0.21483 0.35836 -55.35 -0.18766 -0.25298 -0.17818 -0.46145 -0.64031 -0.43146 -0.57245 -0.82761 -0.53537 -0.63402 -0.77936 -0.58783 -0.0032694 -0.0028727 -0.0033431 -0.0082391 -5.0857 0 0 0.31492 0 0.044687 -0.093842 -0.1448 0 0
1.4336 0.1565 0.16805 0 0.21501 0 0.19404 0.2033 0.23305 0.25523 0.23626 0.32331 -55.408 -0.16705 -0.25987 -0.18501 -0.47257 -0.66796 -0.43804 -0.59472 -0.81107 -0.56132 -0.6247 -0.76862 -0.62967 -0.0035981 -0.0022926 -0.0054787 -0.012173 -5.1871 0 0 0.30858 0 0.07315 -0.093271 -0.15872 0 0
1.4375 0.13647 0.15162 0 0.22942 0 0.2149 0.20546 0.24966 0.25462 0.24709 0.29893 -55.444 -0.15339 -0.25932 -0.19285 -0.47385 -0.68066 -0.43888 -0.6093 -0.80031 -0.57125 -0.61944 -0.75808 -0.63657 -0.0032013 -0.0028057 -0.0018917 -0.0096789 -5.1732 0 0 0.2866 0 0.088929 -0.092649 -0.17214 0 0
1.4414 0.11727 0.13309 0 0.20603 0 0.20562 0.20399 0.24664 0.25868 0.24164 0.28668 -55.468 -0.14761 -0.24993 -0.19518 -0.46506 -0.67165 -0.42924 -0.60635 -0.799 -0.55693 -0.61953 -0.75078 -0.60338 -0.0023375 -0.0038923 0.0033842 -0.0042973 -5.0043 0 0 0.26654 0 0.088571 -0.09002 -0.17553 0 0
1.4453 0.10263 0.11895 0 0.15073 0 0.16188 0.19533 0.22119 0.26093 0.22071 0.2799 -55.485 -0.14691 -0.23431 -0.19021 -0.44653 -0.64253 -0.40842 -0.58442 -0.79249 -0.52227 -0.61337 -0.73631 -0.54293 -0.0015759 -0.0039299 0.0041688 -0.0027244 -4.6749 0 0 0.26284 0 0.077666 -0.085345 -0.16859 0 0
1.4492 0.092137 0.11004 0 0.084238 0 0.098718 0.17497 0.18366 0.24679 0.1872 0.27912 -55.491 -0.14926 -0.21389 -0.17735 -0.41717 -0.594 -0.37598 -0.54289 -0.76743 -0.47037 -0.59048 -0.70458 -0.46368 -0.0013331 -0.0024759 -0.00033879 -0.0067993 -4.21 0 0 0.27146 0 0.060508 -0.078654 -0.15259 0 0
1.4531 0.082686 0.10128 0 0.033349 0 0.042817 0.14161 0.14743 0.20876 0.14536 0.28015 -55.48 -0.15217 -0.19027 -0.15679 -0.37583 -0.52787 -0.33226 -0.48256 -0.70888 -0.4059 -0.53933 -0.64423 -0.37573 -0.0015698 -0.0010787 -0.0045652 -0.011454 -3.6203 0 0 0.2683 0 0.042362 -0.070137 -0.13026 0 0
1.457 0.071092 0.086945 0 0.019852 0 0.017639 0.10064 0.11816 0.15476 0.10322 0.25763 -55.452 -0.15039 -0.16335 -0.12935 -0.31647 -0.44478 -0.27765 -0.40529 -0.58521 -0.33652 -0.43595 -0.52961 -0.29407 -0.0019053 -0.0014614 -0.0033948 -0.011012 -2.8888 0 0 0.22779 0 0.033736 -0.059041 -0.10946 0 0
1.4609 0.055644 0.06589 0 0.04743 0 0.029085 0.061984 0.092285 0.10048 0.070826 0.18004 -55.41 -0.14288 -0.13194 -0.099577 -0.24538 -0.35389 -0.21916 -0.3235 -0.42298 -0.26787 -0.30331 -0.38161 -0.21926 -0.0019769 -0.0033074 0.0015593 -0.0060455 -2.0191 0 0 0.14645 0 0.035071 -0.04511 -0.094886 0 0
1.4648 0.036285 0.041476 0 0.093632 0 0.060323 0.032821 0.063563 0.054738 0.051662 0.05012 -55.354 -0.12961 -0.094152 -0.067969 -0.16522 -0.25641 -0.1581 -0.2401 -0.23933 -0.19823 -0.15599 -0.21294 -0.14632 -0.0016779 -0.0044707 0.0040067 -0.0024511 -1.0854 0 0 0.048633 0 0.044778 -0.02757 -0.086195 0 0
1.4688 0.014381 0.017308 0 0.11788 0 0.080641 0.011859 0.029026 0.014306 0.036134 -0.078181 -55.282 -0.11094 -0.048645 -0.034663 -0.078979 -0.15324 -0.095198 -0.15687 -0.051677 -0.12512 -0.008603 -0.036618 -0.069884 -0.001108 -0.0034473 0.00085431 -0.0040204 -0.20698 0 0 -0.031964 0 0.060709 -0.0058741 -0.082049 0 0
1.4727 -0.0077212 -0.0058382 0 0.08693 0 0.064487 -0.0089633 -0.010926 -0.027593 0.0074998 -0.13905 -55.195 -0.087492 0.0064658 0.0012923 0.0087994 -0.044004 -0.029779 -0.073974 0.11356 -0.042393 0.11664 0.12795 0.019584 -0.00040132 -0.0011127 -0.0038521 -0.0077306 0.54513 0 0 -0.07782 0 0.079168 0.020854 -0.078641 0 0
1.4766 -0.027975 -0.028966 0 0.0011865 0 0.0086366 -0.036718 -0.054963 -0.071048 -0.042091 -0.11861 -55.106 -0.062067 0.066753 0.04043 0.090646 0.068868 0.039816 0.011178 0.23599 0.054167 0.20374 0.2638 0.12548 0.00033441 0.00039068 -0.0038832 -0.0075227 1.2103 0 0 -0.09726 0 0.09518 0.05049 -0.069489 0 0
1.4805 -0.04644 -0.052067 0 -0.10122 0 -0.065018 -0.071209 -0.10042 -0.11003 -0.10128 -0.074782 -55.032 -0.037219 0.12454 0.080395 0.16397 0.17974 0.11211 0.098161 0.3282 0.15759 0.26469 0.37711 0.23649 0.00095959 0.00022485 0.0013663 -0.0018322 1.8914 0 0 -0.1126 0 0.10832 0.079087 -0.054655 0 0
1.4844 -0.065686 -0.073562 0 -0.16996 0 -0.12409 -0.10593 -0.14095 -0.14163 -0.14746 -0.085409 -54.985 -0.014416 0.17484 0.11871 0.22715 0.28369 0.18481 0.18465 0.39946 0.26118 0.30794 0.47232 0.34322 0.0013055 -0.00027529 0.0059083 0.0044352 2.6386 0 0 -0.1412 0 0.11899 0.10389 -0.035832 0 0
1.4883 -0.08835 -0.092308 0 -0.17873 0 -0.14769 -0.13439 -0.16816 -0.17062 -0.16682 -0.17431 -54.965 0.0049564 0.21288 0.15245 0.27907 0.37535 0.25478 0.26722 0.46091 0.35691 0.34356 0.55505 0.43519 0.0013224 0.0005626 0.0043828 0.0058589 3.3862 0 0 -0.18617 0 0.1279 0.12212 -0.015745 0 0
1.4922 -0.11349 -0.10886 0 -0.14243 0 -0.13975 -0.15488 -0.17887 -0.20233 -0.16655 -0.29069 -54.954 0.017604 0.22962 0.1734 0.31571 0.44022 0.31107 0.33261 0.52825 0.42383 0.38638 0.6296 0.48909 0.001211 0.0025801 -0.0013051 0.0029839 4.0052 0 0 -0.2393 0 0.13564 0.12773 -0.0025309 0 0
1.4961 -0.13559 -0.12387 0 -0.10202 0 -0.12394 -0.16945 -0.1804 -0.23276 -0.16652 -0.36115 -54.937 0.024244 0.23176 0.18114 0.3405 0.47946 0.34805 0.37434 0.59931 0.45865 0.43552 0.69355 0.50912 0.0013224 0.0040206 -0.0041362 0.0013605 4.4118 0 0 -0.28727 0 0.14117 0.12337 0.00027169 0 0
1.5 -0.14828 -0.13592 0 -0.091828 0 -0.12449 -0.1798 -0.18559 -0.24948 -0.17946 -0.35688 -54.912 0.025996 0.22476 0.17762 0.35428 0.49589 0.36438 0.39138 0.6627 0.4646 0.48227 0.73916 0.50382 0.0018583 0.0038228 -0.00042711 0.0044565 4.6122 0 0 -0.31524 0 0.14289 0.11193 -0.0060303 0 0
1.5039 -0.14992 -0.14218 0 -0.11717 0 -0.1477 -0.18513 -0.20003 -0.24429 -0.19988 -0.30827 -54.891 0.024145 0.21296 0.16515 0.35732 0.49202 0.35972 0.38406 0.70747 0.44558 0.51832 0.75924 0.48114 0.002661 0.003015 0.0056679 0.0093173 4.6507 0 0 -0.31125 0 0.13961 0.096116 -0.019254 0 0
1.5078 -0.1456 -0.1419 0 -0.15723 0 -0.1781 -0.18404 -0.21481 -0.22342 -0.21189 -0.26136 -54.893 0.020846 0.20167 0.14758 0.34894 0.47091 0.33426 0.35404 0.71608 0.40796 0.53061 0.74236 0.45244 0.0033269 0.003395 0.0071083 0.010357 4.5414 0 0 -0.27456 0 0.12987 0.079876 -0.034976 0 0
1.5117 -0.14309 -0.13844 0 -0.18535 0 -0.19157 -0.17724 -0.21445 -0.20274 -0.20561 -0.23256 -54.935 0.021748 0.19579 0.1337 0.3298 0.43926 0.29615 0.31352 0.67419 0.3673 0.50931 0.68447 0.43396 0.0035504 0.0051583 0.0023848 0.0064902 4.2749 0 0 -0.22153 0 0.11637 0.070065 -0.043391 0 0
1.5156 -0.14618 -0.13678 0 -0.18746 0 -0.17495 -0.16751 -0.19348 -0.19248 -0.18467 -0.20885 -55.02 0.029804 0.19332 0.12726 0.30566 0.40369 0.2579 0.27672 0.60427 0.33345 0.47129 0.60919 0.42638 0.0033591 0.006532 -0.0027925 0.0026527 3.8861 0 0 -0.17852 0 0.10599 0.068166 -0.042118 0 0
1.5195 -0.15177 -0.13872 0 -0.16723 0 -0.13706 -0.15751 -0.16396 -0.18829 -0.15975 -0.18051 -55.139 0.046539 0.19243 0.12889 0.27932 0.36543 0.22481 0.24898 0.52023 0.30874 0.42759 0.52993 0.42678 0.0030271 0.0059704 -0.0025018 0.0037442 3.4839 0 0 -0.16258 0 0.10311 0.074547 -0.031492 0 0
1.5234 -0.15344 -0.14135 0 -0.13995 0 -0.10277 -0.14847 -0.14449 -0.17826 -0.13837 -0.15722 -55.276 0.072827 0.19114 0.13816 0.25359 0.32517 0.20119 0.23402 0.43683 0.29391 0.38965 0.46 0.43075 0.0027915 0.0041786 0.0022955 0.008512 3.1823 0 0 -0.16658 0 0.1116 0.088885 -0.013018 0 0
1.5273 -0.14757 -0.14037 0 -0.12269 0 -0.09486 -0.14075 -0.14136 -0.15692 -0.1227 -0.1486 -55.421 0.10962 0.18663 0.15185 0.23293 0.28234 0.19224 0.23411 0.37758 0.28703 0.37581 0.41988 0.42799 0.002675 0.0033432 0.0051831 0.011023 2.9967 0 0 -0.16532 0 0.13765 0.10997 0.0084812 0 0
1.5313 -0.13619 -0.13467 0 -0.12535 0 -0.11741 -0.13448 -0.14203 -0.13014 -0.11384 -0.14121 -55.577 0.15002 0.18012 0.1615 0.21759 0.23887 0.19228 0.23847 0.34279 0.28035 0.38193 0.4042 0.41255 0.0025591 0.004419 0.0023407 0.007981 2.8257 0 0 -0.13924 0 0.17369 0.13141 0.025621 0 0
1.5352 -0.12418 -0.1267 0 -0.14407 0 -0.15316 -0.12834 -0.12858 -0.10638 -0.11303 -0.11012 -55.757 0.18863 0.17394 0.16314 0.2051 0.19798 0.19574 0.24009 0.31869 0.27129 0.39356 0.39768 0.38643 0.0023696 0.0058506 -0.0027636 0.0028429 2.5493 0 0 -0.093196 0 0.21077 0.14923 0.037303 0 0
1.5391 -0.11439 -0.11865 0 -0.16112 0 -0.17603 -0.11856 -0.097111 -0.086405 -0.11661 -0.054506 -55.972 0.22132 0.16959 0.15438 0.19323 0.1628 0.199 0.23505 0.2939 0.25903 0.39866 0.38832 0.35173 0.0021522 0.005438 -0.0037733 0.0016049 2.1471 0 0 -0.051532 0 0.24198 0.16046 0.043964 0 0
1.543 -0.10581 -0.10947 0 -0.15502 0 -0.16856 -0.10121 -0.06233 -0.064757 -0.11326 -0.009784 -56.218 0.24316 0.16857 0.13309 0.17888 0.13771 0.19815 0.21999 0.25359 0.24372 0.38166 0.36102 0.31176 0.0019906 0.0031546 0.00059472 0.0054313 1.7154 0 0 -0.034925 0 0.2589 0.16171 0.047466 0 0
1.5469 -0.09602 -0.096529 0 -0.11702 0 -0.1315 -0.077111 -0.042901 -0.040635 -0.091768 -0.013043 -56.47 0.24553 0.16961 0.099145 0.15703 0.13069 0.18901 0.19585 0.18097 0.22803 0.32163 0.29762 0.27113 0.0019033 0.0014119 0.0049308 0.009257 1.3706 0 0 -0.042547 0 0.24974 0.14755 0.053999 0 0
1.5508 -0.084485 -0.079815 0 -0.061175 0 -0.080236 -0.053916 -0.043677 -0.02343 -0.054121 -0.057839 -56.707 0.2323 0.16732 0.061389 0.13008 0.13637 0.17475 0.17171 0.095158 0.21372 0.23714 0.21602 0.23026 0.0018448 0.0022947 0.0038665 0.0081247 1.1502 0 0 -0.056275 0 0.22412 0.12283 0.065331 0 0
1.5547 -0.073066 -0.063281 0 -0.016571 0 -0.033665 -0.041293 -0.053472 -0.02424 -0.018538 -0.093682 -56.928 0.20449 0.15844 0.024232 0.10065 0.15138 0.15704 0.15146 0.011799 0.20044 0.14179 0.12981 0.18788 0.0017769 0.0050234 -0.0012024 0.0034099 1.009 0 0 -0.059689 0 0.18813 0.089914 0.079866 0 0
1.5586 -0.063643 -0.0514 0 -0.0056658 0 -0.0047681 -0.04245 -0.058847 -0.042127 -0.0055742 -0.076661 -57.16 0.1636 0.14039 -0.0080218 0.071959 0.17168 0.13759 0.13801 -0.053033 0.18746 0.05019 0.053293 0.14301 0.0017013 0.0067388 -0.0037847 0.0011657 0.89602 0 0 -0.050924 0 0.14854 0.051664 0.094891 0 0
1.5625 -0.056021 -0.044975 0 -0.026937 0 0.0021989 -0.050486 -0.057051 -0.061565 -0.019381 -0.01673 -57.428 0.11087 0.10988 -0.02792 0.050852 0.19004 0.11862 0.13377 -0.070121 0.17231 -0.011687 0.011986 0.095293 0.0016264 0.0057468 -0.00035095 0.0045552 0.81138 0 0 -0.038557 0 0.11688 0.013254 0.10249 0 0
1.5664 -0.048472 -0.041111 0 -0.057382 0 -0.0097161 -0.054104 -0.054129 -0.06554 -0.043534 0.03189 -57.734 0.053135 0.073246 -0.032072 0.042669 0.19901 0.10152 0.13241 -0.03499 0.153 -0.03191 0.013965 0.052429 0.0015448 0.0033864 0.0051774 0.0097362 0.78119 0 0 -0.029653 0 0.10138 -0.017527 0.093766 0 0
1.5703 -0.039962 -0.03702 0 -0.072086 0 -0.031827 -0.047487 -0.052908 -0.050939 -0.056477 0.026862 -58.051 -0.0040033 0.038565 -0.023288 0.045602 0.19854 0.086124 0.12767 0.030089 0.13064 -0.022729 0.043885 0.022399 0.0014652 0.0023328 0.0061314 0.010408 0.79691 0 0 -0.025061 0 0.099246 -0.037889 0.069418 0 0
1.5742 -0.031291 -0.032684 0 -0.062478 0 -0.05167 -0.034398 -0.047243 -0.030038 -0.050747 -0.021966 -58.347 -0.056646 0.011127 -0.0035729 0.057664 0.1893 0.072506 0.116 0.10819 0.10647 0.0061069 0.08986 0.01105 0.0014354 0.0034362 0.0012807 0.005549 0.80349 0 0 -0.024431 0 0.1078 -0.046054 0.031452 0 0
1.5781 -0.023959 -0.029224 0 -0.038144 0 -0.05775 -0.022763 -0.03021 -0.017269 -0.036486 -0.069779 -58.618 -0.10085 -0.0039855 0.024167 0.075716 0.17295 0.060696 0.094455 0.17936 0.082209 0.042107 0.13732 0.023669 0.0014855 0.0049056 -0.0035649 0.00083215 0.7527 0 0 -0.030202 0 0.12302 -0.040968 -0.016247 0 0
1.582 -0.018244 -0.025692 0 -0.014446 0 -0.046573 -0.016336 -0.0058639 -0.016087 -0.02747 -0.086032 -58.891 -0.12574 0.0012156 0.052475 0.091027 0.15273 0.052005 0.060651 0.20318 0.061816 0.061784 0.15702 0.067104 0.0015484 0.0047178 -0.0025737 0.0018568 0.65207 0 0 -0.043003 0 0.13739 -0.020185 -0.06013 0 0
1.5859 -0.012679 -0.01911 0 -0.00040546 0 -0.025893 -0.012687 0.011058 -0.019109 -0.026474 -0.07733 -59.196 -0.13381 0.015726 0.073047 0.097321 0.1324 0.045881 0.024108 0.18603 0.04506 0.063445 0.14906 0.11783 0.0014877 0.0031798 0.0030239 0.0073681 0.54608 0 0 -0.055063 0 0.14795 0.0072073 -0.088783 0 0
1.5898 -0.005309 -0.0081228 0 0.0034548 0 -0.008762 -0.008612 0.0091099 -0.018783 -0.02543 -0.063649 -59.535 -0.1259 0.033402 0.082452 0.092799 0.11172 0.041803 -0.010811 0.13722 0.03095 0.051801 0.11829 0.16208 0.0012512 0.0024577 0.006458 0.010724 0.45268 0 0 -0.053444 0 0.15609 0.037666 -0.098634 0 0
1.5938 0.0047565 0.0046526 0 0.00083688 0 -0.0016533 -0.005018 -0.0071611 -0.014926 -0.017391 -0.046288 -59.882 -0.10382 0.048412 0.078361 0.076727 0.090037 0.03888 -0.04053 0.068041 0.01831 0.032603 0.071106 0.18707 0.00097383 0.0037106 0.0036847 0.0078508 0.33478 0 0 -0.032921 0 0.16374 0.067824 -0.088216 0 0
1.5977 0.016923 0.015297 0 -0.0026082 0 0.0021908 -0.0044995 -0.02012 -0.011294 -0.0044034 -0.011665 -60.203 -0.070506 0.052375 0.05793 0.048877 0.065231 0.035025 -0.060857 -0.0027861 0.0051472 0.0159 0.018298 0.17309 0.0008623 0.0054841 -0.0017332 0.0020513 0.14195 0 0 -0.0041388 0 0.17508 0.093036 -0.05744 0 0
1.6016 0.029784 0.023479 0 0.0013948 0 0.016183 -0.0047784 -0.01483 -0.0075413 0.0074428 0.036663 -60.493 -0.036248 0.04153 0.026185 0.014723 0.035716 0.025983 -0.073246 -0.054637 -0.0099408 0.0085899 -0.027481 0.11385 0.00094435 0.0054541 -0.0030905 -0.00011027 -0.12989 0 0 0.014601 0 0.19328 0.10886 -0.018436 0 0
1.6055 0.041992 0.033289 0 0.020931 0 0.045686 0.0024681 0.0087065 0.0021224 0.017585 0.066279 -60.774 -0.0086062 0.022237 -0.0080107 -0.020328 0.0037633 0.010561 -0.083349 -0.091165 -0.025672 0.003053 -0.067431 0.029168 0.00098018 0.0034053 0.0011721 0.0032685 -0.43371 0 0 0.015156 0 0.21456 0.11557 0.017415 0 0
1.6094 0.052838 0.048376 0 0.055534 0 0.079941 0.02377 0.038342 0.021701 0.031743 0.048425 -61.067 0.008474 -0.0013355 -0.039958 -0.054172 -0.028654 -0.011675 -0.094077 -0.11858 -0.040956 -0.0085686 -0.10489 -0.068086 0.00070129 0.0016974 0.0055654 0.0073392 -0.72471 0 0 0.0078666 0 0.235 0.11272 0.045057 0 0
1.6133 0.062605 0.067105 0 0.091044 0 0.10008 0.055058 0.06239 0.047007 0.052816 -0.001418 -61.37 0.011878 -0.024588 -0.065312 -0.085245 -0.059265 -0.040576 -0.1081 -0.14541 -0.054648 -0.035249 -0.14439 -0.1636 0.00015643 0.0025069 0.0043792 0.0066432 -1.0034 0 0 0.010814 0 0.24994 0.10011 0.060653 0 0
1.6172 0.072638 0.083979 0 0.1077 0 0.096483 0.082959 0.07793 0.068655 0.07447 -0.028923 -61.66 -0.0035347 -0.040478 -0.078085 -0.11276 -0.083805 -0.074806 -0.12824 -0.18986 -0.065797 -0.096501 -0.19498 -0.23114 -0.00024791 0.0051332 -0.0011718 0.0018029 -1.2985 0 0 0.031582 0 0.24766 0.075265 0.060619 0 0
1.6211 0.084668 0.095995 0 0.097967 0 0.078514 0.096782 0.088462 0.081543 0.087057 0.0054443 -61.918 -0.029624 -0.050973 -0.084123 -0.13955 -0.10459 -0.10886 -0.15135 -0.25185 -0.078266 -0.18354 -0.25335 -0.27001 -0.00013627 0.0066754 -0.0043187 -0.0014408 -1.6187 0 0 0.061297 0 0.22846 0.042568 0.053907 0 0
1.625 0.09951 0.10615 0 0.076816 0 0.066774 0.099164 0.097569 0.090015 0.089607 0.082978 -62.153 -0.06194 -0.060238 -0.088662 -0.16708 -0.12548 -0.14071 -0.17586 -0.32366 -0.095953 -0.28486 -0.31378 -0.28841 0.00039102 0.0053388 -0.0010132 0.00049928 -1.9436 0 0 0.086281 0 0.19583 0.0045297 0.044587 0 0
1.6289 0.1163 0.11953 0 0.071497 0 0.075622 0.10369 0.10739 0.10295 0.092989 0.14526 -62.39 -0.09732 -0.072128 -0.096125 -0.19632 -0.15029 -0.16934 -0.20131 -0.39765 -0.1224 -0.38995 -0.37157 -0.2948 0.00076258 0.0024365 0.0050069 0.0045711 -2.2665 0 0 0.10279 0 0.15352 -0.036618 0.034954 0 0
1.6328 0.13339 0.13692 0 0.098146 0 0.10299 0.12148 0.12137 0.12449 0.10928 0.15625 -62.642 -0.13256 -0.092477 -0.11258 -0.22823 -0.18524 -0.19434 -0.22844 -0.46193 -0.16309 -0.48345 -0.42043 -0.30256 0.00044936 0.00072641 0.006597 0.0049187 -2.6278 0 0 0.11829 0 0.10755 -0.077802 0.026258 0 0
1.6367 0.15033 0.15433 0 0.14762 0 0.136 0.15083 0.14381 0.15046 0.13907 0.13812 -62.892 -0.16606 -0.12642 -0.14272 -0.26278 -0.23733 -0.21885 -0.26326 -0.50515 -0.22242 -0.5486 -0.46031 -0.33049 -0.00052223 0.0011549 0.0017496 0.00019186 -3.0816 0 0 0.1399 0 0.068714 -0.11354 0.014863 0 0
1.6406 0.16878 0.16943 0 0.1946 0 0.16441 0.18044 0.17427 0.17364 0.17126 0.141 -63.105 -0.19946 -0.16817 -0.18029 -0.29849 -0.30102 -0.24642 -0.30892 -0.53739 -0.29301 -0.59447 -0.50295 -0.37626 -0.0016065 0.0019485 -0.004045 -0.0047991 -3.6245 0 0 0.1655 0 0.039285 -0.14261 -0.0025652 0 0
1.6445 0.19091 0.18623 0 0.22034 0 0.18747 0.20179 0.20433 0.19119 0.1953 0.1838 -63.258 -0.23375 -0.21355 -0.22094 -0.33489 -0.37201 -0.27857 -0.36699 -0.56708 -0.37062 -0.62889 -0.55652 -0.4353 -0.002296 0.0010515 -0.0044262 -0.0051179 -4.1735 0 0 0.18816 0 0.018934 -0.1648 -0.027234 0 0
1.6484 0.21666 0.2106 0 0.22651 0 0.20926 0.21666 0.22388 0.2067 0.21135 0.23553 -63.358 -0.26971 -0.25794 -0.25991 -0.37159 -0.44515 -0.31632 -0.43788 -0.60335 -0.45056 -0.66115 -0.6286 -0.50131 -0.0026003 -0.0012033 0.00031626 -0.0018574 -4.6338 0 0 0.20639 0 0.0062914 -0.18045 -0.059415 0 0
1.6523 0.24268 0.24092 0 0.22829 0 0.23108 0.23248 0.23212 0.22561 0.22734 0.25634 -63.433 -0.30711 -0.29261 -0.28837 -0.40858 -0.50963 -0.36017 -0.51978 -0.66247 -0.5246 -0.70865 -0.73083 -0.56116 -0.0029306 -0.0025236 0.0038812 -0.00068935 -4.9886 0 0 0.22607 0 -0.0022217 -0.19092 -0.096608 0 0
1.6563 0.26469 0.26646 0 0.23758 0 0.2506 0.25244 0.23994 0.24967 0.248 0.24618 -63.504 -0.34171 -0.3155 -0.30504 -0.44637 -0.55957 -0.40559 -0.59981 -0.74122 -0.58866 -0.77603 -0.84917 -0.60806 -0.0035391 -0.0016102 0.0017802 -0.0045963 -5.3097 0 0 0.25093 0 -0.011651 -0.20097 -0.12906 0 0
1.6602 0.28123 0.27815 0 0.25476 0 0.26724 0.2725 0.25888 0.27533 0.26985 0.24222 -63.566 -0.37013 -0.32971 -0.314 -0.48536 -0.59725 -0.44995 -0.67045 -0.82811 -0.64409 -0.85619 -0.96751 -0.64674 -0.0041648 0.00010283 -0.0033107 -0.0099161 -5.675 0 0 0.27493 0 -0.02188 -0.21224 -0.15156 0 0
1.6641 0.29535 0.28087 0 0.27477 0 0.28462 0.28822 0.28777 0.2965 0.28744 0.271 -63.597 -0.38986 -0.33805 -0.31896 -0.52592 -0.62565 -0.49202 -0.72723 -0.91419 -0.6923 -0.9426 -1.0741 -0.68291 -0.0043039 0.00014636 -0.0051028 -0.010788 -6.0862 0 0 0.28784 0 -0.031642 -0.22501 -0.16105 0 0
1.668 0.31253 0.29178 0 0.29586 0 0.30549 0.30195 0.31343 0.30903 0.30145 0.31622 -63.574 -0.39809 -0.34451 -0.32525 -0.56851 -0.64993 -0.53104 -0.76614 -0.98831 -0.73566 -1.026 -1.1552 -0.72575 -0.0038049 -0.0019299 -0.0015743 -0.0066097 -6.4826 0 0 0.28879 0 -0.038251 -0.23874 -0.15489 0 0
1.6719 0.33648 0.32341 0 0.31945 0 0.32616 0.32104 0.32619 0.31434 0.31756 0.34145 -63.486 -0.39342 -0.35631 -0.34235 -0.61394 -0.68296 -0.56962 -0.78944 -1.0406 -0.77916 -1.0926 -1.1992 -0.79442 -0.0031141 -0.0039721 0.0025978 -0.0031775 -6.8326 0 0 0.29059 0 -0.035543 -0.24893 -0.13517 0 0
1.6758 0.36599 0.36886 0 0.34399 0 0.33956 0.34912 0.33283 0.32023 0.33832 0.33742 -63.339 -0.38487 -0.37456 -0.36928 -0.66133 -0.72942 -0.61221 -0.81346 -1.0875 -0.82602 -1.1482 -1.23 -0.88688 -0.0028848 -0.0038966 0.0019534 -0.0058591 -7.1893 0 0 0.30787 0 -0.025707 -0.25296 -0.11472 0 0
1.6797 0.39484 0.40637 0 0.36441 0 0.34565 0.38115 0.35066 0.33697 0.35949 0.33281 -63.141 -0.37762 -0.39902 -0.4039 -0.71024 -0.79004 -0.66113 -0.84693 -1.1412 -0.87753 -1.1988 -1.263 -0.99986 -0.0033756 -0.0023403 -0.0029287 -0.013001 -7.6377 0 0 0.34141 0 -0.011704 -0.25014 -0.099864 0 0
1.6836 0.41464 0.41997 0 0.38018 0 0.35626 0.40806 0.38773 0.3696 0.37641 0.35537 -62.889 -0.37671 -0.42902 -0.44328 -0.76007 -0.86411 -0.71809 -0.89755 -1.2139 -0.93475 -1.2511 -1.3133 -1.1283 -0.004281 -0.0019595 -0.0061745 -0.017702 -8.1875 0 0 0.37704 0 0.0026629 -0.24069 -0.096214 0 0
1.6875 0.4192 0.41411 0 0.40018 0 0.38539 0.4252 0.43135 0.4119 0.39151 0.39468 -62.574 -0.39084 -0.46365 -0.48137 -0.80949 -0.94871 -0.78516 -0.97704 -1.3253 -1.0002 -1.3169 -1.4053 -1.2621 -0.005132 -0.0041574 -0.0039461 -0.015937 -8.7378 0 0 0.40086 0 0.0087176 -0.22685 -0.11217 0 0
1.6914 0.4089 0.4061 0 0.43378 0 0.43287 0.43422 0.45892 0.44892 0.41174 0.41698 -62.186 -0.42156 -0.50108 -0.51199 -0.85613 -1.0334 -0.85731 -1.0796 -1.4689 -1.0742 -1.3979 -1.5374 -1.3855 -0.0057625 -0.0072418 0.00077848 -0.011259 -9.16 0 0 0.4138 0 -0.0011129 -0.21687 -0.14527 0 0
1.6953 0.3922 0.40546 0 0.47516 0 0.4793 0.43725 0.4601 0.4681 0.43807 0.41509 -61.718 -0.4631 -0.54074 -0.53559 -0.89886 -1.1127 -0.92873 -1.191 -1.6214 -1.155 -1.4843 -1.6867 -1.4938 -0.0063199 -0.0083352 0.0019179 -0.010385 -9.4132 0 0 0.42904 0 -0.024952 -0.21535 -0.18752 0 0
1.6992 0.38191 0.40482 0 0.50057 0 0.50065 0.43222 0.44576 0.46918 0.46097 0.42713 -61.178 -0.51104 -0.58234 -0.55336 -0.93685 -1.1838 -0.9955 -1.3011 -1.7649 -1.2405 -1.5677 -1.8361 -1.5846 -0.006878 -0.0067842 -0.0021159 -0.015071 -9.5666 0 0 0.45617 0 -0.060172 -0.22465 -0.23374 0 0
1.7031 0.38675 0.39397 0 0.48718 0 0.48948 0.41686 0.43441 0.46263 0.46961 0.49246 -60.58 -0.55997 -0.62551 -0.56742 -0.96945 -1.2445 -1.0537 -1.3989 -1.88 -1.328 -1.6384 -1.9657 -1.6566 -0.0072026 -0.0049411 -0.0063645 -0.020132 -9.7081 0 0 0.49061 0 -0.10246 -0.24618 -0.27828 0 0
1.707 0.40396 0.38002 0 0.43676 0 0.46114 0.39703 0.43276 0.45786 0.46449 0.59304 -59.94 -0.59723 -0.66708 -0.58241 -0.99515 -1.2908 -1.0947 -1.4611 -1.9275 -1.4062 -1.6763 -2.0347 -1.7038 -0.0070073 -0.0053571 -0.0053861 -0.019932 -9.8466 0 0 0.51916 0 -0.13865 -0.27913 -0.31046 0 0
1.7109 0.4207 0.38716 0 0.37828 0 0.43841 0.388 0.43357 0.45493 0.45704 0.65455 -59.266 -0.62007 -0.70243 -0.59954 -1.0174 -1.3279 -1.123 -1.4942 -1.9299 -1.4672 -1.6921 -2.0573 -1.734 -0.0064 -0.0077758 1.7197e-05 -0.015324 -9.9181 0 0 0.53315 0 -0.16051 -0.31157 -0.33073 0 0
1.7148 0.42559 0.4321 0 0.34402 0 0.43059 0.40392 0.4317 0.45038 0.45578 0.6165 -58.553 -0.6282 -0.72839 -0.6171 -1.0372 -1.356 -1.1401 -1.5027 -1.9023 -1.5067 -1.6935 -2.0453 -1.7475 -0.0059264 -0.0095434 0.0036818 -0.012548 -9.8857 0 0 0.53276 0 -0.16607 -0.33798 -0.33971 0 0
1.7188 0.42139 0.50096 0 0.34304 0 0.42931 0.44507 0.43666 0.44969 0.45694 0.49749 -57.78 -0.62244 -0.74249 -0.63287 -1.0554 -1.3756 -1.1479 -1.4927 -1.8615 -1.5219 -1.689 -2.0122 -1.7456 -0.0060626 -0.0088674 0.0014858 -0.015502 -9.8172 0 0 0.51998 0 -0.15523 -0.35379 -0.33855 0 0
1.7227 0.42584 0.55607 0 0.36007 0 0.42402 0.49584 0.46306 0.46784 0.45345 0.38177 -56.93 -0.60472 -0.741 -0.64194 -1.0722 -1.3856 -1.1483 -1.4733 -1.8333 -1.5097 -1.6917 -1.98 -1.7291 -0.0066919 -0.0069111 -0.0037962 -0.020927 -9.8469 0 0 0.49296 0 -0.13 -0.3531 -0.32859 0 0
1.7266 0.45658 0.56971 0 0.37974 0 0.41858 0.53589 0.50866 0.51096 0.45197 0.3396 -55.993 -0.58372 -0.72766 -0.64043 -1.0872 -1.3881 -1.1465 -1.461 -1.8406 -1.4822 -1.7123 -1.9743 -1.7086 -0.0071909 -0.0062058 -0.0060491 -0.02241 -10.056 0 0 0.45204 0 -0.10307 -0.33829 -0.31423 0 0
1.7305 0.5123 0.55087 0 0.4071 0 0.42926 0.55325 0.54794 0.5577 0.47274 0.36806 -54.976 -0.56637 -0.7116 -0.63238 -1.1002 -1.3885 -1.1465 -1.4616 -1.8746 -1.4563 -1.7453 -1.9935 -1.6962 -0.0071007 -0.0074383 -0.003287 -0.018286 -10.395 0 0 0.41005 0 -0.08391 -0.319 -0.2993 0 0
1.7344 0.56881 0.53612 0 0.4597 0 0.46596 0.54819 0.55362 0.5671 0.52541 0.41291 -53.887 -0.55634 -0.69844 -0.62181 -1.1116 -1.3907 -1.1511 -1.4775 -1.9266 -1.4421 -1.7859 -2.0334 -1.6996 -0.0066704 -0.0086555 0.00016691 -0.013763 -10.719 0 0 0.38989 0 -0.07697 -0.30115 -0.28594 0 0
1.7383 0.59664 0.55305 0 0.53996 0 0.5181 0.52815 0.52562 0.51513 0.58605 0.43834 -52.733 -0.55682 -0.69385 -0.61379 -1.1225 -1.3991 -1.163 -1.5096 -1.9856 -1.4487 -1.8286 -2.0873 -1.726 -0.0066437 -0.0078766 -0.00066667 -0.014706 -10.91 0 0 0.40643 0 -0.085448 -0.29078 -0.27623 0 0
1.7422 0.58632 0.59408 0 0.62138 0 0.56151 0.50302 0.49495 0.42695 0.60804 0.45963 -51.51 -0.57427 -0.7086 -0.6217 -1.1376 -1.4247 -1.1896 -1.5596 -2.0315 -1.4927 -1.8654 -2.1429 -1.7891 -0.0074647 -0.0057998 -0.0051019 -0.020688 -10.964 0 0 0.45039 0 -0.11259 -0.29919 -0.27556 0 0
1.7461 0.55776 0.62713 0 0.66785 0 0.58012 0.48534 0.49511 0.36729 0.5651 0.50467 -50.205 -0.60437 -0.73914 -0.64884 -1.1623 -1.4677 -1.2302 -1.6191 -2.0643 -1.5625 -1.9005 -2.1952 -1.8746 -0.008739 -0.0051124 -0.0076904 -0.025689 -10.984 0 0 0.49364 0 -0.14677 -0.32322 -0.28478 0 0
1.75 0.54417 0.63022 0 0.66717 0 0.5796 0.48972 0.52999 0.38915 0.48494 0.55936 -48.808 -0.64451 -0.78182 -0.69364 -1.1999 -1.5265 -1.2834 -1.6856 -2.0944 -1.6497 -1.9419 -2.2502 -1.9729 -0.0095549 -0.0071354 -0.0051661 -0.025414 -11.099 0 0 0.51322 0 -0.18179 -0.35883 -0.30396 0 0
1.7539 0.56438 0.61259 0 0.64206 0 0.57954 0.52477 0.57207 0.48586 0.43376 0.57099 -47.315 -0.6925 -0.83369 -0.75362 -1.2527 -1.5995 -1.3483 -1.7576 -2.1329 -1.7478 -1.9972 -2.315 -2.0764 -0.009371 -0.009951 -0.00070643 -0.022176 -11.368 0 0 0.50997 0 -0.21308 -0.40227 -0.33294 0 0
1.7578 0.60903 0.60185 0 0.62537 0 0.59335 0.58226 0.59243 0.59414 0.45978 0.51 -45.727 -0.7458 -0.8913 -0.82417 -1.3241 -1.6849 -1.4231 -1.8352 -2.1986 -1.8495 -2.0784 -2.403 -2.1766 -0.0085661 -0.010476 -0.00012098 -0.021552 -11.759 0 0 0.50308 0 -0.23546 -0.44833 -0.3714 0 0
1.7617 0.65206 0.61414 0 0.62652 0 0.61701 0.63716 0.5898 0.6483 0.54955 0.41555 -44.049 -0.79971 -0.95124 -0.89333 -1.4127 -1.7787 -1.5032 -1.9207 -2.3126 -1.9502 -2.195 -2.5302 -2.2708 -0.0080835 -0.0081228 -0.0046362 -0.025245 -12.173 0 0 0.50848 0 -0.24671 -0.48923 -0.41545 0 0
1.7656 0.67498 0.64071 0 0.62578 0 0.63659 0.66439 0.58804 0.6354 0.64102 0.366 -42.286 -0.85146 -1.0131 -0.95438 -1.5086 -1.8774 -1.5842 -2.0139 -2.4602 -2.0533 -2.3329 -2.6854 -2.3686 -0.0085208 -0.0056249 -0.0092277 -0.029104 -12.526 0 0 0.52587 0 -0.25269 -0.5235 -0.45939 0 0
1.7695 0.68024 0.66256 0 0.60216 0 0.6443 0.65967 0.60724 0.59982 0.68085 0.40407 -40.436 -0.90041 -1.0778 -1.0055 -1.6075 -1.9814 -1.6656 -2.1158 -2.6311 -2.1628 -2.4845 -2.8608 -2.4781 -0.0095724 -0.0059307 -0.0086261 -0.028651 -12.811 0 0 0.54693 0 -0.25672 -0.55121 -0.50067 0 0
1.7734 0.68341 0.67293 0 0.5627 0 0.64575 0.64384 0.64208 0.5967 0.66888 0.50049 -38.491 -0.94652 -1.1464 -1.0463 -1.7051 -2.0916 -1.7476 -2.2272 -2.8127 -2.2826 -2.6415 -3.0468 -2.6072 -0.010354 -0.0087903 -0.0036494 -0.024967 -13.118 0 0 0.57143 0 -0.26221 -0.57308 -0.53713 0 0
1.7773 0.69526 0.68129 0 0.53968 0 0.65301 0.64472 0.67039 0.64259 0.64836 0.59432 -36.443 -0.99145 -1.2204 -1.0783 -1.7971 -2.2118 -1.8333 -2.3518 -2.9832 -2.4194 -2.7931 -3.2267 -2.7709 -0.010253 -0.011087 -0.00011582 -0.023454 -13.58 0 0 0.60917 0 -0.27495 -0.59099 -0.56569 0 0
1.7813 0.71322 0.69728 0 0.55859 0 0.67302 0.67323 0.67952 0.70928 0.65812 0.65879 -34.286 -1.0398 -1.2961 -1.11 -1.8864 -2.3403 -1.9261 -2.4878 -3.1332 -2.5662 -2.9411 -3.3909 -2.9592 -0.009468 -0.010502 -0.0017337 -0.026982 -14.264 0 0 0.66515 0 -0.29598 -0.60954 -0.58843 0 0
1.7852 0.72841 0.71696 0 0.61217 0 0.70312 0.7167 0.67912 0.75858 0.69885 0.71524 -32.021 -1.094 -1.3699 -1.1447 -1.9779 -2.4735 -2.026 -2.6334 -3.2696 -2.7147 -3.0943 -3.5439 -3.1573 -0.0087686 -0.008139 -0.0057445 -0.032111 -15.096 0 0 0.72706 0 -0.32382 -0.63102 -0.60735 0 0
1.7891 0.7373 0.72875 0 0.66836 0 0.73554 0.75443 0.68777 0.77652 0.74365 0.78535 -29.653 -1.1555 -1.4392 -1.1842 -2.0752 -2.6079 -2.1323 -2.788 -3.4 -2.8584 -3.2607 -3.6906 -3.3538 -0.0087639 -0.0070399 -0.0066051 -0.033263 -15.882 0 0 0.77271 0 -0.35746 -0.65717 -0.62354 0 0
1.793 0.74407 0.73019 0 0.70196 0 0.76367 0.77742 0.71174 0.77458 0.77219 0.84767 -27.183 -1.226 -1.501 -1.2292 -2.1833 -2.7393 -2.2428 -2.9508 -3.5358 -2.99 -3.4513 -3.8395 -3.5343 -0.0094079 -0.0084804 -0.0030168 -0.029731 -16.432 0 0 0.79011 0 -0.39567 -0.69008 -0.63788 0 0
1.7969 0.75264 0.73311 0 0.71558 0 0.78453 0.79213 0.74168 0.76727 0.78705 0.85686 -24.605 -1.305 -1.5535 -1.2784 -2.3077 -2.8605 -2.35 -3.1207 -3.6949 -3.1019 -3.6791 -4.006 -3.6793 -0.010136 -0.010528 0.00047318 -0.026698 -16.688 0 0 0.7877 0 -0.43718 -0.73326 -0.6503 0 0
1.8008 0.76006 0.74934 0 0.72984 0 0.79841 0.80722 0.76822 0.75861 0.79931 0.80294 -21.906 -1.3857 -1.6029 -1.3281 -2.4409 -2.9738 -2.4486 -3.2927 -3.8698 -3.2038 -3.9257 -4.1873 -3.8007 -0.010413 -0.010518 -0.00075324 -0.028825 -16.756 0 0 0.78347 0 -0.48067 -0.7834 -0.66087 0 0
1.8047 0.76037 0.77468 0 0.75796 0 0.80859 0.82097 0.79397 0.7508 0.80935 0.73531 -19.082 -1.4647 -1.6527 -1.3775 -2.5781 -3.0815 -2.5367 -3.4645 -4.0514 -3.3012 -4.1783 -4.3785 -3.9064 -0.010139 -0.0083445 -0.0054967 -0.034306 -16.813 0 0 0.78713 0 -0.52635 -0.83818 -0.66968 0 0
1.8086 0.75393 0.79168 0 0.79424 0 0.82003 0.82386 0.82559 0.75587 0.80961 0.71801 -16.141 -1.5387 -1.7057 -1.426 -2.7141 -3.1862 -2.6135 -3.6337 -4.2296 -3.3991 -4.4235 -4.573 -4.0054 -0.0096115 -0.0065585 -0.0081376 -0.036911 -16.984 0 0 0.79657 0 -0.57443 -0.89457 -0.67708 0 0
1.8125 0.74974 0.78913 0 0.82596 0 0.83506 0.81161 0.8576 0.78771 0.80264 0.76638 -13.097 -1.6026 -1.7654 -1.4739 -2.8394 -3.292 -2.6789 -3.7952 -4.3827 -3.5032 -4.6356 -4.7565 -4.1111 -0.0091802 -0.0072652 -0.0056221 -0.033723 -17.277 0 0 0.81014 0 -0.62563 -0.94532 -0.68446 0 0
1.8164 0.7563 0.77491 0 0.85051 0 0.84865 0.79203 0.87229 0.84127 0.8051 0.83899 -9.9564 -1.6557 -1.8278 -1.5215 -2.9469 -3.3993 -2.7396 -3.9442 -4.4983 -3.6084 -4.8009 -4.9153 -4.2277 -0.0089916 -0.0096746 -0.0013372 -0.029039 -17.622 0 0 0.83562 0 -0.67828 -0.98073 -0.69505 0 0
1.8203 0.77074 0.76623 0 0.87629 0 0.84997 0.77805 0.86027 0.8884 0.82762 0.89149 -6.7129 -1.7007 -1.8864 -1.5676 -3.0367 -3.5025 -2.799 -4.0783 -4.5825 -3.7044 -4.9259 -5.0485 -4.3449 -0.0090075 -0.011247 -0.00099766 -0.029429 -17.95 0 0 0.88111 0 -0.72971 -0.99832 -0.71026 0 0
1.8242 0.77918 0.76849 0 0.90837 0 0.832 0.77621 0.83741 0.90291 0.85573 0.92504 -3.3548 -1.7385 -1.9362 -1.6103 -3.1076 -3.5951 -2.8573 -4.1943 -4.6396 -3.7823 -5.0145 -5.1545 -4.4527 -0.0091783 -0.010875 -0.0055851 -0.035754 -18.239 0 0 0.93828 0 -0.7775 -0.9969 -0.73074 0 0
1.8281 0.76952 0.76852 0 0.93867 0 0.80018 0.78417 0.83344 0.8899 0.86095 0.97118 0.12284 -1.7702 -1.9721 -1.6471 -3.1588 -3.6695 -2.9131 -4.2888 -4.6759 -3.8328 -5.0724 -5.2328 -4.5387 -0.0095211 -0.010077 -0.01008 -0.041876 -18.492 0 0 0.98154 0 -0.81892 -0.97667 -0.7567 0 0
1.832 0.7435 0.75127 0 0.95271 0 0.76941 0.79759 0.86023 0.88265 0.83424 1.0362 3.7129 -1.7927 -1.983 -1.6698 -3.1806 -3.7028 -2.9553 -4.3466 -4.696 -3.835 -5.1019 -5.2722 -4.5712 -0.010022 -0.01078 -0.0095819 -0.041783 -18.7 0 0 0.98909 0 -0.84581 -0.94158 -0.78667 0 0
1.8359 0.71552 0.72012 0 0.94346 0 0.75018 0.81471 0.89451 0.90514 0.80155 1.079 7.4047 -1.8054 -1.9786 -1.68 -3.1783 -3.7017 -2.9783 -4.3745 -4.7042 -3.8068 -5.1138 -5.2804 -4.561 -0.010513 -0.012589 -0.0052823 -0.036633 -18.806 0 0 0.96397 0 -0.85984 -0.90831 -0.81496 0 0
1.8398 0.69925 0.69595 0 0.91463 0 0.7382 0.83197 0.8981 0.94044 0.79767 1.0541 11.195 -1.8054 -1.9631 -1.6786 -3.1507 -3.6695 -2.9784 -4.3719 -4.6954 -3.757 -5.1052 -5.2545 -4.5144 -0.010723 -0.013107 -0.0029151 -0.033228 -18.715 0 0 0.92992 0 -0.86103 -0.88363 -0.83865 0 0
1.8438 0.69586 0.69424 0 0.87166 0 0.72039 0.83858 0.85672 0.94362 0.82436 0.96767 15.093 -1.7904 -1.9408 -1.6668 -3.0971 -3.6111 -2.9539 -4.339 -4.6642 -3.6943 -5.0729 -5.1926 -4.439 -0.010493 -0.011001 -0.0056477 -0.035789 -18.338 0 0 0.90497 0 -0.84988 -0.87267 -0.85516 0 0
1.8477 0.69525 0.70649 0 0.81499 0 0.69195 0.82177 0.7956 0.88923 0.84263 0.87671 19.107 -1.7549 -1.9166 -1.6462 -3.0144 -3.533 -2.9018 -4.2724 -4.598 -3.6304 -5.007 -5.088 -4.3454 -0.0099502 -0.0079562 -0.010225 -0.040975 -17.654 0 0 0.88265 0 -0.82622 -0.88092 -0.86031 0 0
1.8516 0.68743 0.70798 0 0.74593 0 0.66517 0.78066 0.7534 0.80172 0.81284 0.82802 23.235 -1.6991 -1.8918 -1.6203 -2.9098 -3.4492 -2.8313 -4.1759 -4.4945 -3.5728 -4.9044 -4.9481 -4.2484 -0.0094205 -0.0069397 -0.011112 -0.042089 -16.758 0 0 0.84299 0 -0.79306 -0.90094 -0.85254 0 0
1.8555 0.67178 0.68425 0 0.67591 0 0.65806 0.73176 0.7418 0.73289 0.74008 0.81065 27.466 -1.6308 -1.8625 -1.5898 -2.7964 -3.3651 -2.7536 -4.0592 -4.3685 -3.5156 -4.7768 -4.7911 -4.1496 -0.0091382 -0.008724 -0.0074247 -0.037255 -15.832 0 0 0.78065 0 -0.75398 -0.91922 -0.83484 0 0
1.8594 0.65543 0.64661 0 0.62251 0 0.67371 0.69537 0.73468 0.70858 0.67157 0.77793 31.788 -1.5545 -1.8239 -1.5533 -2.6808 -3.2798 -2.6727 -3.9256 -4.2283 -3.452 -4.6303 -4.6261 -4.0457 -0.0090159 -0.010918 -0.0039853 -0.031602 -15.038 0 0 0.71604 0 -0.70989 -0.92747 -0.80803 0 0
1.8633 0.64447 0.61942 0 0.59254 0 0.69354 0.67461 0.69808 0.70309 0.64619 0.70998 36.195 -1.4747 -1.7713 -1.5085 -2.5696 -3.191 -2.5918 -3.7785 -4.0828 -3.374 -4.4714 -4.4615 -3.9315 -0.0087308 -0.010768 -0.0052028 -0.030911 -14.392 0 0 0.67457 0 -0.66148 -0.91788 -0.77308 0 0
1.8672 0.63757 0.61347 0 0.57277 0 0.69356 0.65119 0.62777 0.67019 0.65204 0.63743 40.69 -1.3998 -1.693 -1.4474 -2.4722 -3.0872 -2.5087 -3.6204 -3.9432 -3.2627 -4.3081 -4.3065 -3.7921 -0.0080683 -0.0084131 -0.0094698 -0.03458 -13.746 0 0 0.65684 0 -0.60823 -0.87744 -0.72948 0 0
1.8711 0.62752 0.61519 0 0.54374 0 0.66715 0.60573 0.55349 0.59645 0.64102 0.59677 45.28 -1.3338 -1.5969 -1.3736 -2.3856 -2.9668 -2.4173 -3.46 -3.8081 -3.1256 -4.1457 -4.1556 -3.6324 -0.0071808 -0.0066706 -0.01116 -0.036456 -12.917 0 0 0.63485 0 -0.55305 -0.81916 -0.6817 0 0
1.875 0.60745 0.60227 0 0.50444 0 0.62994 0.54217 0.50726 0.51714 0.58463 0.57619 49.962 -1.277 -1.491 -1.2915 -2.3061 -2.8333 -2.3152 -3.3022 -3.6721 -2.9725 -3.9844 -4.0023 -3.4604 -0.006478 -0.0076078 -0.0077937 -0.032365 -11.875 0 0 0.5804 0 -0.49859 -0.75354 -0.63256 0 0
1.8789 0.57558 0.56705 0 0.478 0 0.60176 0.48807 0.49216 0.4767 0.50716 0.52562 54.732 -1.2298 -1.383 -1.2063 -2.2311 -2.6919 -2.2018 -3.1513 -3.5314 -2.813 -3.8246 -3.8421 -3.2848 -0.0062336 -0.010051 -0.0033602 -0.025056 -10.804 0 0 0.49517 0 -0.44768 -0.6897 -0.5849 0 0
1.8828 0.53592 0.52237 0 0.48758 0 0.58583 0.46788 0.48477 0.47859 0.45839 0.42395 59.585 -1.1927 -1.2849 -1.1266 -2.1579 -2.5526 -2.0783 -3.0143 -3.3809 -2.6623 -3.6675 -3.6696 -3.1192 -0.0063091 -0.011044 -0.0034722 -0.020642 -9.9675 0 0 0.40981 0 -0.40531 -0.64039 -0.54341 0 0
1.8867 0.49605 0.48589 0 0.52706 0 0.56735 0.47716 0.46474 0.48156 0.45783 0.31947 64.516 -1.165 -1.214 -1.0668 -2.0872 -2.4354 -1.9581 -2.9008 -3.2265 -2.5416 -3.5218 -3.4906 -2.983 -0.0063053 -0.0094484 -0.0082382 -0.021148 -9.486 0 0 0.35456 0 -0.3793 -0.61757 -0.51596 0 0
1.8906 0.46329 0.46288 0 0.56138 0 0.53119 0.48666 0.43562 0.44686 0.47493 0.28565 69.524 -1.1432 -1.1683 -1.0264 -2.0222 -2.3432 -1.8535 -2.8077 -3.0832 -2.4478 -3.3941 -3.3212 -2.8724 -0.0060008 -0.0072935 -0.0118 -0.022428 -9.2503 0 0 0.33439 0 -0.36771 -0.61239 -0.50198 0 0
1.8945 0.43936 0.44523 0 0.55957 0 0.47728 0.47229 0.41514 0.38298 0.4663 0.3378 74.604 -1.1256 -1.1451 -1.0033 -1.9656 -2.2748 -1.7704 -2.7338 -2.961 -2.3767 -3.2893 -3.1721 -2.7827 -0.0056113 -0.0072581 -0.0093652 -0.019881 -9.0461 0 0 0.33368 0 -0.36881 -0.61818 -0.50054 0 0
1.8984 0.41585 0.4229 0 0.52449 0 0.41822 0.438 0.41041 0.33752 0.42369 0.4106 79.75 -1.1102 -1.1401 -0.99347 -1.9192 -2.2262 -1.7126 -2.6767 -2.8685 -2.3216 -3.2105 -3.0532 -2.7074 -0.0055631 -0.0093966 -0.0032131 -0.014608 -8.7569 0 0 0.33987 0 -0.37967 -0.62709 -0.50948 0 0
1.9023 0.37567 0.39085 0 0.48476 0 0.36592 0.40577 0.40942 0.34511 0.37641 0.42899 84.959 -1.0918 -1.1428 -0.98563 -1.8829 -2.184 -1.6821 -2.631 -2.8171 -2.2676 -3.1604 -2.9799 -2.6318 -0.0059898 -0.011124 -0.0001863 -0.012184 -8.4266 0 0 0.35563 0 -0.39227 -0.62367 -0.52229 0 0
1.9063 0.30316 0.34458 0 0.45775 0 0.32473 0.38476 0.39699 0.38921 0.34903 0.3924 90.228 -1.063 -1.1347 -0.96354 -1.8418 -2.124 -1.6551 -2.5803 -2.7801 -2.1966 -3.1137 -2.9299 -2.5391 -0.0064859 -0.010431 -0.0035328 -0.015538 -8.1256 0 0 0.38667 0 -0.39357 -0.60077 -0.52598 0 0
1.9102 0.19745 0.27559 0 0.42814 0 0.2956 0.35586 0.37201 0.41851 0.32997 0.37182 95.55 -1.0195 -1.1078 -0.92221 -1.7829 -2.0365 -1.6137 -2.5134 -2.7303 -2.1027 -3.0486 -2.8777 -2.4239 -0.0064037 -0.0083376 -0.0089812 -0.020868 -7.788 0 0 0.42396 0 -0.37822 -0.56136 -0.51465 0 0
1.9141 0.077298 0.17856 0 0.36913 0 0.27705 0.29055 0.34298 0.39772 0.29027 0.42119 100.91 -0.95777 -1.0568 -0.85926 -1.6952 -1.9149 -1.5442 -2.4204 -2.6454 -1.9817 -2.9466 -2.8015 -2.2815 -0.0054186 -0.0075363 -0.0098834 -0.02187 -7.2184 0 0 0.44525 0 -0.343 -0.50875 -0.48458 0 0
1.918 -0.028905 0.064031 0 0.28078 0 0.25421 0.18372 0.30868 0.33625 0.22573 0.50956 106.29 -0.87375 -0.97577 -0.77364 -1.5641 -1.753 -1.4306 -2.2873 -2.4963 -1.8285 -2.7835 -2.6717 -2.1058 -0.0038045 -0.0089513 -0.0052105 -0.017193 -6.2694 0 0 0.43576 0 -0.28516 -0.4483 -0.43233 0 0
1.9219 -0.10161 -0.042147 0 0.1941 0 0.18984 0.063276 0.25263 0.26736 0.16355 0.55771 111.67 -0.76317 -0.85789 -0.67023 -1.3677 -1.5444 -1.2522 -2.0827 -2.2372 -1.6313 -2.5159 -2.4344 -1.8789 -0.0021728 -0.010528 -0.00066025 -0.011922 -4.9865 0 0 0.40319 0 -0.2069 -0.39005 -0.35891 0 0
1.9258 -0.14225 -0.11897 0 0.12825 0 0.041551 -0.034984 0.16315 0.20774 0.12014 0.53487 117.03 -0.63776 -0.71634 -0.56192 -1.1259 -1.3049 -1.0314 -1.8117 -1.8947 -1.3953 -2.1628 -2.1035 -1.6023 -0.00097645 -0.0098414 -0.001535 -0.011157 -3.5471 0 0 0.36839 0 -0.12343 -0.33606 -0.27929 0 0
1.9297 -0.17004 -0.17155 0 0.049233 0 -0.19668 -0.10028 0.055581 0.14593 0.065534 0.49199 122.37 -0.5013 -0.55419 -0.45122 -0.84565 -1.034 -0.77635 -1.4692 -1.4774 -1.1155 -1.7265 -1.6807 -1.2682 -0.0002636 -0.0073025 -0.0061341 -0.013518 -2.0527 0 0 0.34109 0 -0.040997 -0.28329 -0.19983 0 0
1.9336 -0.20842 -0.22907 0 -0.11114 0 -0.46662 -0.15244 -0.035539 0.068459 -0.049247 0.48101 127.68 -0.35697 -0.37421 -0.33885 -0.53425 -0.72945 -0.49554 -1.052 -0.99525 -0.78698 -1.2109 -1.1701 -0.86937 0.0001887 -0.005869 -0.0077907 -0.01258 -0.40144 0 0 0.30635 0 0.035163 -0.22729 -0.12593 0 0
1.9375 -0.2732 -0.31798 0 -0.38077 0 -0.67082 -0.21624 -0.094083 -0.015669 -0.22281 0.45509 132.96 -0.20519 -0.17535 -0.21883 -0.19681 -0.37424 -0.19552 -0.54507 -0.45232 -0.39136 -0.60994 -0.56626 -0.38385 0.0006594 -0.0073672 -0.0030766 -0.0045565 1.6229 0 0 0.23304 0 0.099536 -0.15545 -0.063433 0 0
1.9414 -0.36893 -0.43675 0 -0.69269 0 -0.74216 -0.2943 -0.15024 -0.088498 -0.37744 0.28461 138.19 -0.040902 0.041827 -0.07757 0.16057 0.042384 0.1195 0.030227 0.13678 0.066161 0.054213 0.10679 0.17551 0.0014744 -0.0098124 0.0039089 0.0070729 4.1464 0 0 0.093281 0 0.15829 -0.05639 -0.0064062 0 0
1.9453 -0.48964 -0.55799 0 -0.91947 0 -0.69851 -0.36788 -0.26219 -0.16039 -0.42633 -0.10387 143.37 0.14176 0.27749 0.09163 0.53875 0.51594 0.4526 0.64456 0.76536 0.568 0.75818 0.82834 0.78195 0.0030918 -0.0091476 0.0064983 0.015576 7.0995 0 0 -0.12418 0 0.2209 0.069378 0.055091 0 0
1.9492 -0.61903 -0.65485 0 -0.9776 0 -0.62728 -0.42219 -0.46164 -0.2798 -0.3754 -0.61346 148.47 0.34855 0.53416 0.29391 0.94122 1.0441 0.80881 1.2795 1.4328 1.1038 1.4876 1.589 1.4193 0.0059462 -0.0036473 0.003646 0.018645 10.293 0 0 -0.40886 0 0.29468 0.22133 0.12908 0 0
1.9531 -0.73254 -0.72302 0 -0.9027 0 -0.60922 -0.46712 -0.71493 -0.49031 -0.34399 -1.0308 153.48 0.58534 0.81479 0.53326 1.3722 1.6215 1.194 1.9148 2.1386 1.6614 2.2264 2.3794 2.0694 0.010021 0.0040188 0.0013087 0.020405 13.551 0 0 -0.72603 0 0.38745 0.39726 0.22432 0 0
1.957 -0.80822 -0.77698 0 -0.81594 0 -0.65254 -0.53235 -0.94084 -0.77348 -0.46273 -1.2141 158.37 0.86533 1.1316 0.81751 1.8398 2.2328 1.6224 2.5075 2.8772 2.2196 2.9331 3.1811 2.7015 0.014589 0.009476 0.0052318 0.02554 16.742 0 0 -1.0197 0 0.51666 0.59396 0.36142 0 0
1.9609 -0.84387 -0.8298 0 -0.80974 0 -0.70075 -0.64438 -1.0722 -1.0433 -0.74175 -1.223 163.14 1.1672 1.4721 1.1213 2.3182 2.8369 2.0721 3.0495 3.609 2.7626 3.585 3.9642 3.3074 0.018568 0.011074 0.013851 0.033003 19.725 0 0 -1.2329 0 0.67187 0.79799 0.52929 0 0
1.9648 -0.86568 -0.88283 0 -0.86619 0 -0.70381 -0.80827 -1.1061 -1.2117 -1.0493 -1.2463 167.79 1.4801 1.831 1.4345 2.7913 3.4163 2.5305 3.538 4.3108 3.2858 4.1702 4.7118 3.8869 0.021291 0.011131 0.019916 0.03719 22.334 0 0 -1.3419 0 0.84889 1.0081 0.72304 0 0
1.9688 -0.91434 -0.93589 0 -0.8913 0 -0.67841 -1.0051 -1.1002 -1.2669 -1.2338 -1.3966 172.33 1.7931 2.2021 1.7473 3.243 3.9566 2.9845 3.9738 4.9614 3.786 4.6822 5.4091 4.441 0.022966 0.012844 0.018883 0.035036 24.47 0 0 -1.3763 0 1.0431 1.2245 0.93684 0 0
1.9727 -1.0146 -1.0005 0 -0.82889 0 -0.69587 -1.1985 -1.122 -1.2845 -1.2683 -1.5895 176.73 2.0893 2.5751 2.0469 3.6458 4.4366 3.411 4.3581 5.5259 4.2571 5.1113 6.03 4.9696 0.024312 0.016634 0.01397 0.030117 26.182 0 0 -1.3966 0 1.2493 1.4531 1.1629 0 0
1.9766 -1.1537 -1.094 0 -0.73447 0 -0.81257 -1.3422 -1.1989 -1.3523 -1.2677 -1.6406 180.98 2.3563 2.9336 2.3244 3.9846 4.8553 3.7886 4.7127 5.996 4.6962 5.4866 6.5677 5.4713 0.025726 0.020052 0.011952 0.028542 27.595 0 0 -1.4409 0 1.462 1.7053 1.3894 0 0
1.9805 -1.2902 -1.2168 0 -0.72991 0 -1.0159 -1.3945 -1.3067 -1.48 -1.3557 -1.4818 185.06 2.6024 3.2737 2.5846 4.2791 5.2333 4.1224 5.0576 6.4049 5.1048 5.8476 7.0454 5.9418 0.026914 0.020989 0.015018 0.031694 28.739 0 0 -1.4929 0 1.6813 1.9842 1.6134 0 0
1.9844 -1.3878 -1.3416 0 -0.88468 0 -1.2381 -1.3438 -1.3956 -1.5837 -1.5251 -1.2621 188.97 2.8346 3.5946 2.8309 4.5424 5.5792 4.4155 5.4003 6.7699 5.479 6.2134 7.4722 6.3721 0.027424 0.020182 0.018629 0.034799 29.499 0 0 -1.5086 0 1.9105 2.2927 1.8365 0 0
1.9883 -1.4423 -1.4306 0 -1.1457 0 -1.4184 -1.232 -1.429 -1.5679 -1.6409 -1.2187 192.7 3.0621 3.8978 3.068 4.791 5.902 4.6735 5.7461 7.1099 5.8148 6.6004 7.858 6.7527 0.027489 0.020169 0.017754 0.033134 29.806 0 0 -1.4766 0 2.1537 2.6327 2.0614 0 0
1.9922 -1.4783 -1.4697 0 -1.3871 0 -1.5461 -1.145 -1.4084 -1.4301 -1.587 -1.4425 196.24 3.3054 4.1916 3.3057 5.0567 6.2082 4.9052 6.096 7.4483 6.0951 7.0248 8.2064 7.0536 0.02814 0.022239 0.013539 0.028154 29.885 0 0 -1.4435 0 2.4247 3.0105 2.3003 0 0
1.9961 -1.5191 -1.481 0 -1.5267 0 -1.6468 -1.164 -1.3747 -1.2828 -1.401 -1.7759 199.55 3.5714 4.4942 3.5532 5.352 6.508 5.1333 6.4427 7.7928 6.3389 7.4615 8.5323 7.3003 0.030293 0.025142 0.012069 0.025867 30.234 0 0 -1.4676 0 2.7184 3.4074 2.5578 0 0
2 -1.5646 -1.5015 0 -1.5905 0 -1.7387 -1.3078 -1.3863 -1.2672 -1.2524 -1.948 202.62 3.8567 4.8124 3.8134 5.6718 6.8039 5.3652 6.7829 8.1377 6.5589 7.8929 8.8388 7.5125 0.033735 0.026877 0.016796 0.029399 31.259 0 0 -1.5473 0 3.0285 3.8131 2.8334 0 0
2.0039 -1.5966 -1.5476 0 -1.664 0 -1.8112 -1.5178 -1.4816 -1.4305 -1.2834 -1.8157 205.45 4.1561 5.1499 4.0875 6.0085 7.0983 5.6058 7.1147 8.4778 6.7666 8.3052 9.1287 7.7088 0.037151 0.027097 0.024058 0.034957 32.886 0 0 -1.6106 0 3.3478 4.2181 3.1248 0 0
2.0078 -1.6054 -1.6027 0 -1.7895 0 -1.8459 -1.7042 -1.6436 -1.6786 -1.4746 -1.4836 208.07 4.4586 5.5085 4.3762 6.346 7.3946 5.8591 7.4366 8.8042 6.9785 8.6813 9.4057 7.916 0.039298 0.027171 0.027293 0.036286 34.551 0 0 -1.5886 0 3.6636 4.609 3.4269 0 0
2.0117 -1.6035 -1.6373 0 -1.9209 0 -1.846 -1.8132 -1.7976 -1.8488 -1.6707 -1.2025 210.49 4.74 5.8728 4.6704 6.6535 7.7002 6.1243 7.752 9.117 7.217 9.018 9.6876 8.1691 0.040165 0.028111 0.024796 0.032263 35.64 0 0 -1.4984 0 3.9499 4.9634 3.7205 0 0
2.0156 -1.6108 -1.6371 0 -1.9791 0 -1.8343 -1.8536 -1.8574 -1.8402 -1.7331 -1.1577 212.7 4.992 6.2212 4.9566 6.9263 8.0163 6.3937 8.0654 9.4318 7.4802 9.3391 9.9906 8.462 0.040878 0.02922 0.021531 0.028277 35.968 0 0 -1.4367 0 4.1982 5.278 3.9914 0 0
2.0195 -1.6277 -1.6094 0 -1.9449 0 -1.8236 -1.8644 -1.7935 -1.692 -1.6631 -1.3397 214.69 5.2113 6.5398 5.225 7.1656 8.3416 6.6625 8.3767 9.7586 7.7634 9.6559 10.324 8.7851 0.042442 0.029182 0.02284 0.029646 35.856 0 0 -1.4794 0 4.403 5.548 4.2311 0 0
2.0234 -1.628 -1.5669 0 -1.8853 0 -1.7989 -1.8642 -1.6658 -1.5449 -1.5799 -1.592 216.4 5.3967 6.816 5.4661 7.3757 8.673 6.9256 8.6844 10.106 8.0589 9.9783 10.694 9.1241 0.044632 0.028032 0.02786 0.035068 35.768 0 0 -1.5959 0 4.5611 5.7703 4.4323 0 0
2.0273 -1.5851 -1.5156 0 -1.8836 0 -1.7364 -1.8377 -1.5811 -1.525 -1.5911 -1.7587 217.85 5.547 7.0247 5.6576 7.5684 8.9972 7.1702 8.9788 10.484 8.3468 10.312 11.109 9.4437 0.046229 0.027298 0.030722 0.038141 35.921 0 0 -1.6808 0 4.6643 5.9342 4.58 0 0
2.0313 -1.5061 -1.4615 0 -1.9464 0 -1.6365 -1.7698 -1.6043 -1.648 -1.6954 -1.7948 219.06 5.6803 7.1808 5.8027 7.764 9.2947 7.3884 9.2495 10.868 8.6055 10.635 11.535 9.7131 0.046309 0.028047 0.027961 0.035127 36.231 0 0 -1.6782 0 4.7364 6.0612 4.6893 0 0
2.0352 -1.4364 -1.4246 0 -1.9863 0 -1.5304 -1.6806 -1.7022 -1.8185 -1.8032 -1.7611 220.07 5.8045 7.3021 5.9109 7.9639 9.5559 7.5775 9.4917 11.231 8.8294 10.926 11.949 9.9283 0.045203 0.029396 0.022902 0.029515 36.541 0 0 -1.6581 0 4.7929 6.167 4.7737 0 0
2.0391 -1.4267 -1.4331 0 -1.9027 0 -1.4496 -1.6161 -1.7785 -1.9118 -1.8338 -1.7415 220.88 5.9227 7.4006 5.9889 8.1642 9.7737 7.7345 9.7014 11.555 9.015 11.168 12.331 10.089 0.044104 0.029561 0.02162 0.027849 36.773 0 0 -1.7414 0 4.8436 6.2617 4.8413 0 0
2.043 -1.4877 -1.4937 0 -1.6841 0 -1.396 -1.6037 -1.767 -1.8667 -1.7805 -1.7673 221.49 6.0356 7.4903 6.0451 8.3544 9.9398 7.8554 9.8735 11.815 9.1594 11.34 12.659 10.197 0.043805 0.028207 0.025509 0.031925 36.83 0 0 -1.9428 0 4.8984 6.3559 4.9009 0 0
2.0469 -1.5755 -1.5697 0 -1.433 0 -1.351 -1.6259 -1.6918 -1.7178 -1.6901 -1.8021 221.86 6.1326 7.5859 6.0926 8.5001 10.047 7.9345 10 11.982 9.2618 11.419 12.903 10.268 0.043977 0.027082 0.029682 0.036794 36.468 0 0 -2.1098 0 4.9638 6.4566 4.9589 0 0
2.0508 -1.6205 -1.5974 0 -1.2876 0 -1.3122 -1.6455 -1.6331 -1.5574 -1.6017 -1.7853 222.01 6.2061 7.682 6.1374 8.5916 10.12 7.9859 10.095 12.094 9.3378 11.444 13.091 10.323 0.04373 0.027919 0.029152 0.03685 35.475 0 0 -2.0556 0 5.0289 6.5529 5.011 0 0
2.0547 -1.5739 -1.5316 0 -1.3094 0 -1.3126 -1.6528 -1.6349 -1.4715 -1.5216 -1.6932 221.93 6.2476 7.7661 6.1743 8.6222 10.161 8.0102 10.154 12.163 9.3865 11.431 13.23 10.363 0.042777 0.030121 0.02512 0.032468 34.059 0 0 -1.7707 0 5.0823 6.6307 5.0487 0 0
2.0586 -1.4355 -1.3812 0 -1.4352 0 -1.3894 -1.6752 -1.6551 -1.4985 -1.4484 -1.5726 221.63 6.2491 7.8231 6.1949 8.5882 10.172 8.0066 10.176 12.204 9.4051 11.393 13.325 10.384 0.041861 0.031206 0.023548 0.029217 32.965 0 0 -1.486 0 5.1112 6.674 5.0623 0 0
2.0625 -1.2451 -1.1988 0 -1.5311 0 -1.5308 -1.7291 -1.6123 -1.625 -1.4008 -1.5176 221.12 6.1885 7.8131 6.172 8.478 10.137 7.961 10.14 12.221 9.3738 11.337 13.368 10.36 0.04195 0.02971 0.027771 0.030925 32.957 0 0 -1.4883 0 5.0844 6.6426 5.026 0 0
2.0664 -1.052 -1.037 0 -1.4966 0 -1.6595 -1.7676 -1.4802 -1.8017 -1.4022 -1.5959 220.42 6.06 7.7054 6.0799 8.308 10.031 7.8585 10.029 12.192 9.2747 11.247 13.338 10.259 0.043078 0.027096 0.034238 0.035263 33.987 0 0 -1.8434 0 4.9826 6.5138 4.9262 0 0
2.0703 -0.89088 -0.91477 0 -1.3318 0 -1.676 -1.6902 -1.3242 -1.9592 -1.4419 -1.7776 219.55 5.8707 7.5018 5.9165 8.0912 9.8437 7.6937 9.8436 12.09 9.1043 11.103 13.217 10.074 0.044074 0.02624 0.036604 0.037057 34.877 0 0 -2.2994 0 4.8108 6.2962 4.7689 0 0
2.0742 -0.77757 -0.82324 0 -1.1176 0 -1.5247 -1.4224 -1.235 -2.0243 -1.464 -1.9324 218.55 5.6215 7.2014 5.6802 7.829 9.5611 7.4587 9.5762 11.884 8.856 10.88 12.982 9.7945 0.04346 0.028072 0.033125 0.034795 33.991 0 0 -2.4828 0 4.5717 5.995 4.5576 0 0
2.0781 -0.71635 -0.75591 0 -0.93611 0 -1.2227 -0.99346 -1.2288 -1.9441 -1.4059 -1.9173 217.46 5.3147 6.8074 5.3726 7.5204 9.1706 7.1466 9.222 11.543 8.5241 10.554 12.609 9.4145 0.040598 0.030261 0.028302 0.031946 30.461 0 0 -2.2177 0 4.2716 5.62 4.2984 0 0
2.082 -0.70555 -0.72409 0 -0.80546 0 -0.83722 -0.53458 -1.223 -1.7141 -1.2493 -1.6917 216.26 4.9493 6.3256 5.0004 7.142 8.6402 6.738 8.7578 10.989 8.0853 10.064 12.028 8.9104 0.036035 0.029488 0.026954 0.031585 24.934 0 0 -1.6691 0 3.9259 5.1936 4.0035 0 0
2.0859 -0.73554 -0.74038 0 -0.68306 0 -0.44608 -0.19315 -1.1177 -1.386 -1.0312 -1.3567 214.95 4.5643 5.8209 4.615 6.7135 8.0383 6.2821 8.2305 10.3 7.5854 9.4683 11.315 8.339 0.030876 0.024665 0.028206 0.031501 19.153 0 0 -1.1812 0 3.5815 4.7706 3.7066 0 0
2.0898 -0.78604 -0.79274 0 -0.52801 0 -0.1246 -0.039343 -0.90211 -1.0416 -0.81005 -1.0711 213.51 4.1767 5.3189 4.2353 6.2424 7.3938 5.7989 7.6546 9.515 7.0391 8.7917 10.499 7.7177 0.025984 0.017429 0.026894 0.026502 14.73 0 0 -0.97055 0 3.2575 4.3711 3.4194 0 0
2.0938 -0.83034 -0.84331 0 -0.36106 0 0.048727 -0.044417 -0.67032 -0.74821 -0.6289 -0.9127 211.95 3.8024 4.8423 3.8775 5.7396 6.7354 5.3085 7.0448 8.6717 6.4618 8.0618 9.6146 7.0639 0.021734 0.0095445 0.020529 0.015407 12.182 0 0 -0.96477 0 2.9697 4.0111 3.1512 0 0
2.0977 -0.84673 -0.8572 0 -0.26327 0 0.0061065 -0.13635 -0.53152 -0.53242 -0.50904 -0.8157 210.29 3.4661 4.423 3.5618 5.2236 6.1046 4.8388 6.4187 7.8274 5.873 7.3172 8.7054 6.3985 0.018298 0.00053078 0.013022 0.0039182 10.956 0 0 -0.91986 0 2.7399 3.7105 2.9132 0 0
2.1016 -0.82958 -0.83142 0 -0.31007 0 -0.26163 -0.26658 -0.50727 -0.3906 -0.46431 -0.64538 208.51 3.1833 4.0738 3.2895 4.7325 5.5403 4.4135 5.8054 7.049 5.3029 6.6098 7.8374 5.7537 0.015918 -0.011535 0.010414 -0.00076477 10.246 0 0 -0.67681 0 2.5662 3.463 2.7042 0 0
2.1055 -0.79235 -0.79377 0 -0.49842 0 -0.66484 -0.42435 -0.52331 -0.31853 -0.50084 -0.34042 206.61 2.9423 3.775 3.0442 4.2834 5.0387 4.028 5.2225 6.344 4.7664 5.9554 7.0332 5.1472 0.014822 -0.026966 0.013805 0.0024372 9.722 0 0 -0.30326 0 2.4239 3.2435 2.5134 0 0
2.1094 -0.7602 -0.77425 0 -0.73513 0 -1.0397 -0.60035 -0.49924 -0.3217 -0.59498 0.01675 204.58 2.7369 3.5165 2.8189 3.8869 4.5986 3.6807 4.685 5.7155 4.2752 5.3652 6.3076 4.5943 0.014998 -0.042816 0.018188 0.0076751 9.5536 0 0 -0.0042635 0 2.2998 3.0397 2.3369 0 0
2.1133 -0.75562 -0.78 0 -0.90226 0 -1.2397 -0.75462 -0.43526 -0.39324 -0.68298 0.26924 202.44 2.5586 3.2865 2.607 3.5506 4.216 3.3685 4.2077 5.1621 3.8404 4.848 5.6718 4.1104 0.016155 -0.054616 0.018527 0.0091608 9.8856 0 0 0.081266 0 2.1801 2.8397 2.1713 0 0
2.1172 -0.78492 -0.79719 0 -0.94484 0 -1.2245 -0.82991 -0.40183 -0.48789 -0.69278 0.32389 200.2 2.3988 3.0728 2.4105 3.2974 3.8993 3.0995 3.8423 4.7026 3.5005 4.4461 5.1724 3.7476 0.01787 -0.059625 0.015475 0.0075594 10.431 0 0 -0.0081306 0 2.0462 2.6326 2.0201 0 0
2.1211 -0.83358 -0.81157 0 -0.90329 0 -1.0699 -0.79515 -0.44756 -0.53147 -0.59937 0.22327 197.85 2.2493 2.8683 2.2367 3.1051 3.6355 2.872 3.5832 4.3271 3.2468 4.1515 4.7934 3.4932 0.019622 -0.058184 0.013697 0.0081998 10.598 0 0 -0.12334 0 1.9014 2.4267 1.886 0 0
2.125 -0.87481 -0.82182 0 -0.86272 0 -0.89353 -0.67029 -0.53094 -0.46933 -0.44897 0.089603 195.39 2.1166 2.6819 2.0964 2.9717 3.433 2.697 3.4311 4.0522 3.0814 3.9714 4.5412 3.3448 0.020679 -0.052305 0.015095 0.013577 9.968 0 0 -0.15342 0 1.7572 2.235 1.774 0 0
2.1289 -0.88714 -0.83325 0 -0.86901 0 -0.76636 -0.50832 -0.55502 -0.31222 -0.32227 0.0082856 192.77 2.0099 2.5257 2.0003 2.8992 3.3039 2.5868 3.3871 3.8972 3.0085 3.9135 4.4255 3.3013 0.020173 -0.043708 0.015729 0.019579 8.6369 0 0 -0.10277 0 1.6257 2.071 1.6889 0 0
2.1328 -0.8692 -0.84518 0 -0.89248 0 -0.68908 -0.35806 -0.47055 -0.13424 -0.27025 -0.030033 189.99 1.9493 2.4257 1.9675 2.9006 3.277 2.568 3.4591 3.9053 3.0429 3.9978 4.4738 3.3689 0.017626 -0.033603 0.010579 0.020191 7.1394 0 0 -0.045333 0 1.5294 1.9587 1.64 0 0
2.1367 -0.83986 -0.85053 0 -0.87104 0 -0.63612 -0.24668 -0.3368 -0.022681 -0.2862 -0.083601 187.07 1.9634 2.4224 2.0139 2.9954 3.3857 2.6668 3.6372 4.1129 3.1936 4.2222 4.7035 3.5415 0.013637 -0.023674 0.00034204 0.014887 6.123 0 0 -0.034712 0 1.4995 1.9289 1.6355 0 0
2.1406 -0.82305 -0.8471 0 -0.7844 0 -0.60636 -0.19108 -0.27355 -0.025471 -0.33763 -0.17622 184.04 2.0401 2.5068 2.1166 3.1635 3.5987 2.8513 3.8766 4.4577 3.4253 4.5252 5.0557 3.7811 0.0099741 -0.016018 -0.0083268 0.009598 6.0755 0 0 -0.071551 0 1.529 1.9698 1.6647 0 0
2.1445 -0.82929 -0.84313 0 -0.68028 0 -0.62382 -0.21161 -0.35194 -0.13932 -0.41554 -0.27324 180.91 2.1729 2.676 2.2662 3.3978 3.9024 3.107 4.1629 4.9098 3.7255 4.8806 5.5077 4.0768 0.0087197 -0.011394 -0.0097979 0.01004 7.2358 0 0 -0.14267 0 1.6145 2.0782 1.7253 0 0
2.1484 -0.84919 -0.84694 0 -0.62574 0 -0.69708 -0.32298 -0.53377 -0.33545 -0.54147 -0.33836 177.66 2.3518 2.9226 2.4518 3.6876 4.2787 3.4158 4.4825 5.4342 4.08 5.2625 6.034 4.4182 0.010973 -0.0079275 -0.0053449 0.015594 9.5887 0 0 -0.26412 0 1.7492 2.248 1.8149 0 0
2.1523 -0.86323 -0.85299 0 -0.63679 0 -0.79361 -0.51109 -0.71517 -0.58331 -0.72415 -0.39944 174.28 2.5593 3.2357 2.6602 4.0166 4.6993 3.7489 4.8281 5.9765 4.4707 5.6392 6.6027 4.7998 0.01616 -0.0024836 -0.00086455 0.021078 12.845 0 0 -0.46917 0 1.9238 2.4751 1.9372 0 0
2.1563 -0.85808 -0.84432 0 -0.66361 0 -0.86332 -0.72653 -0.823 -0.84707 -0.91951 -0.54153 170.77 2.7634 3.5652 2.87 4.3453 5.1117 4.067 5.1898 6.4825 4.8591 5.9997 7.1657 5.1974 0.02249 0.0061641 0.00060259 0.023842 16.456 0 0 -0.75708 0 2.108 2.7268 2.0832 0 0
2.1602 -0.83506 -0.8126 0 -0.64909 0 -0.88495 -0.90984 -0.86562 -1.073 -1.0483 -0.82384 167.15 2.9568 3.8882 3.0751 4.6588 5.498 4.36 5.5652 6.9454 5.2286 6.3526 7.7076 5.5972 0.028132 0.015753 0.0021958 0.026994 19.752 0 0 -1.0656 0 2.291 2.988 2.2475 0 0
2.1641 -0.80575 -0.77342 0 -0.59825 0 -0.88188 -1.0273 -0.89737 -1.2035 -1.0619 -1.2003 163.4 3.1383 4.1915 3.2722 4.9498 5.8493 4.6241 5.9528 7.366 5.5685 6.7062 8.2192 5.9881 0.032107 0.022499 0.0082987 0.034569 22.189 0 0 -1.302 0 2.4681 3.2498 2.4263 0 0
2.168 -0.78154 -0.75626 0 -0.58214 0 -0.89033 -1.0833 -0.94835 -1.2181 -0.99074 -1.5255 159.53 3.3118 4.4638 3.4594 5.2137 6.1599 4.8589 6.3507 7.7519 5.8679 7.0725 8.6922 6.3566 0.03435 0.024633 0.017686 0.044876 23.528 0 0 -1.4032 0 2.6374 3.5042 2.6152 0 0
2.1719 -0.76736 -0.77601 0 -0.6682 0 -0.91711 -1.1001 -0.99862 -1.1597 -0.92188 -1.6496 155.52 3.4963 4.7016 3.6347 5.4563 6.4361 5.0743 6.7455 8.1248 6.1178 7.4606 9.1162 6.679 0.035191 0.023695 0.023696 0.050913 23.843 0 0 -1.371 0 2.8054 3.7424 2.8012 0 0
2.1758 -0.76244 -0.81531 0 -0.84766 0 -0.93402 -1.0904 -1.0164 -1.1054 -0.92461 -1.5282 151.38 3.699 4.9227 3.7999 5.6927 6.6997 5.2846 7.1187 8.496 6.3376 7.8498 9.5014 6.9595 0.034919 0.022339 0.021709 0.048057 23.397 0 0 -1.2597 0 2.9779 3.965 2.9727 0 0
2.1797 -0.7635 -0.83801 0 -1.0354 0 -0.91131 -1.0515 -1.0071 -1.1022 -0.99445 -1.2585 147.13 3.9163 5.1299 3.9522 5.9229 6.9534 5.4889 7.4548 8.8574 6.5316 8.2203 9.8443 7.1969 0.033765 0.021389 0.014906 0.03987 22.545 0 0 -1.1371 0 3.1537 4.168 3.1221 0 0
2.1836 -0.76616 -0.82129 0 -1.1422 0 -0.8493 -0.98601 -1.0134 -1.1296 -1.0667 -1.0165 142.78 4.1404 5.3236 4.0881 6.1436 7.1962 5.6835 7.7385 9.1964 6.7029 8.5505 10.14 7.391 0.032092 0.019562 0.01101 0.034617 21.696 0 0 -1.0551 0 3.3294 4.3466 3.2431 0 0
2.1875 -0.76524 -0.77465 0 -1.1467 0 -0.77315 -0.91964 -1.0668 -1.1333 -1.0815 -0.94506 138.34 4.3435 5.4905 4.1946 6.3334 7.4098 5.8482 7.9316 9.4712 6.8449 8.7911 10.365 7.5326 0.03045 0.015936 0.013605 0.036206 21.259 0 0 -1.0401 0 3.4891 4.4829 3.3214 0 0
2.1914 -0.75707 -0.72767 0 -1.0958 0 -0.70244 -0.8924 -1.1481 -1.0965 -1.0353 -1.0721 133.78 4.4835 5.6062 4.2624 6.4599 7.5626 5.9563 8.0206 9.6435 6.9458 8.9178 10.508 7.6223 0.029395 0.011908 0.018397 0.040216 21.497 0 0 -1.0946 0 3.6071 4.5627 3.3583 0 0
2.1953 -0.74263 -0.70153 0 -1.0428 0 -0.63571 -0.92722 -1.1999 -1.0683 -0.97481 -1.3104 129.08 4.5459 5.6581 4.2897 6.5104 7.6396 5.9993 8.0139 9.709 6.997 8.9398 10.567 7.6598 0.029275 0.010117 0.018921 0.039747 22.354 0 0 -1.1999 0 3.6717 4.5837 3.361 0 0
2.1992 -0.72706 -0.69352 0 -0.99356 0 -0.56915 -1.0055 -1.1788 -1.1136 -0.94753 -1.5276 124.27 4.5203 5.6349 4.2721 6.4743 7.6268 5.9691 7.9118 9.6613 6.9879 8.859 10.534 7.6377 0.030099 0.011582 0.014727 0.034022 23.411 0 0 -1.321 0 3.6729 4.5407 3.3309 0 0
2.2031 -0.71441 -0.68727 0 -0.91638 0 -0.52385 -1.0751 -1.0906 -1.2299 -0.96046 -1.6289 119.35 4.4003 5.526 4.2052 6.3433 7.5115 5.8595 7.7159 9.4972 6.9073 8.6798 10.399 7.5464 0.031475 0.01453 0.011983 0.029311 24.073 0 0 -1.4162 0 3.602 4.4293 3.269 0 0
2.207 -0.70279 -0.67314 0 -0.79818 0 -0.54273 -1.0861 -0.97802 -1.3244 -0.98164 -1.595 114.36 4.1766 5.3078 4.0703 6.0998 7.2625 5.654 7.4151 9.197 6.7229 8.3934 10.12 7.3479 0.032626 0.016321 0.015691 0.031091 23.854 0 0 -1.4468 0 3.4392 4.2328 3.1646 0 0
2.2109 -0.68644 -0.65573 0 -0.67846 0 -0.65191 -1.0262 -0.87917 -1.2853 -0.97421 -1.4588 109.27 3.9117 5.0328 3.8915 5.8033 6.9396 5.3994 7.0621 8.8222 6.473 8.05 9.7433 7.0743 0.0326 0.01617 0.023023 0.037017 22.596 0 0 -1.3825 0 3.2285 3.9902 3.0288 0 0
2.2148 -0.6632 -0.64331 0 -0.62007 0 -0.82303 -0.92708 -0.80358 -1.085 -0.92696 -1.2559 104.08 3.6275 4.7208 3.6768 5.4746 6.5642 5.1113 6.6751 8.3895 6.1709 7.6634 9.2845 6.7374 0.030777 0.015486 0.026092 0.039347 20.493 0 0 -1.2083 0 2.9865 3.7152 2.8634 0 0
2.2188 -0.63894 -0.63491 0 -0.64674 0 -0.97613 -0.8362 -0.74294 -0.81283 -0.85684 -1.0015 98.762 3.344 4.3908 3.4355 5.1329 6.1574 4.8046 6.2719 7.9155 5.8312 7.2474 8.762 6.3524 0.027376 0.015663 0.021026 0.033939 17.965 0 0 -0.94006 0 2.7301 3.4217 2.6717 0 0
2.2227 -0.62249 -0.62109 0 -0.71382 0 -1.0244 -0.77815 -0.69413 -0.6045 -0.78776 -0.71156 93.344 3.0843 4.0672 3.1807 4.8001 5.7455 4.4973 5.876 7.4179 5.4722 6.819 8.2024 5.9414 0.023483 0.016216 0.012522 0.024984 15.487 0 0 -0.6398 0 2.4821 3.1285 2.4586 0 0
2.2266 -0.61587 -0.59596 0 -0.74259 0 -0.92487 -0.73491 -0.66317 -0.53144 -0.72731 -0.43967 87.842 2.8591 3.7716 2.9382 4.4904 5.3562 4.2075 5.512 6.9269 5.1199 6.406 7.6588 5.5459 0.020402 0.015595 0.0083938 0.01986 13.42 0 0 -0.40617 0 2.2654 2.8591 2.2464 0 0
2.2305 -0.61054 -0.56508 0 -0.68418 0 -0.70025 -0.66236 -0.64816 -0.55313 -0.65981 -0.27625 82.262 2.6599 3.5034 2.7203 4.1991 4.9927 3.9376 5.1795 6.4586 4.7828 6.0191 7.1548 5.1818 0.018761 0.013505 0.010684 0.020507 11.889 0 0 -0.32509 0 2.081 2.6197 2.0531 0 0
2.2344 -0.59481 -0.53993 0 -0.55377 0 -0.42569 -0.5313 -0.62736 -0.5678 -0.56022 -0.29303 76.598 2.4836 3.2623 2.5342 3.9237 4.6556 3.6887 4.8763 6.0215 4.4636 5.6617 6.699 4.8541 0.018144 0.011663 0.013882 0.021826 10.766 0 0 -0.40696 0 1.9289 2.4148 1.8905 0 0
2.2383 -0.56419 -0.52594 0 -0.41156 0 -0.19796 -0.3602 -0.57197 -0.50475 -0.42015 -0.47324 70.841 2.3264 3.0465 2.3846 3.6611 4.3431 3.4606 4.5971 5.6218 4.1634 5.3341 6.2944 4.5637 0.017585 0.011873 0.012102 0.018752 9.7763 0 0 -0.56361 0 1.8076 2.2473 1.7688 0 0
2.2422 -0.52379 -0.51769 0 -0.31771 0 -0.10126 -0.21041 -0.47275 -0.37257 -0.26804 -0.69361 64.994 2.1916 2.8596 2.2798 3.4124 4.0548 3.2545 4.3283 5.2679 3.8837 5.0259 5.9314 4.3023 0.016444 0.013764 0.0062589 0.012957 8.7132 0 0 -0.65716 0 1.7164 2.1284 1.7088 0 0
2.2461 -0.48107 -0.50535 0 -0.30157 0 -0.17371 -0.1437 -0.35187 -0.23289 -0.16388 -0.78774 59.071 2.0748 2.6924 2.1962 3.1773 3.7798 3.0591 4.0513 4.9323 3.6159 4.7072 5.565 4.0387 0.014869 0.015028 0.0025762 0.010652 7.5737 0 0 -0.59198 0 1.6376 2.0403 1.6847 0 0
2.25 -0.43903 -0.48362 0 -0.35703 0 -0.38198 -0.17543 -0.24761 -0.14148 -0.16237 -0.65105 53.083 1.9752 2.5439 2.1224 2.959 3.5179 2.8703 3.7638 4.6027 3.3598 4.3678 5.1797 3.7624 0.013467 0.014001 0.0045588 0.014208 6.516 0 0 -0.37851 0 1.5647 1.9752 1.6805 0 0
2.2539 -0.39853 -0.45392 0 -0.44936 0 -0.62386 -0.26327 -0.18725 -0.11489 -0.26518 -0.31015 47.03 1.8911 2.413 2.0498 2.7605 3.2703 2.686 3.4675 4.2711 3.1165 4.0043 4.7688 3.4689 0.012616 0.011498 0.0085371 0.018226 5.6732 0 0 -0.11764 0 1.4933 1.9263 1.6821 0 0
2.2578 -0.36516 -0.41996 0 -0.52318 0 -0.77324 -0.34214 -0.17318 -0.13814 -0.40245 0.094115 40.908 1.8196 2.3001 1.9691 2.5876 3.0433 2.5053 3.1715 3.9324 2.8913 3.6205 4.3343 3.1587 0.012116 0.0097159 0.008284 0.015406 5.0158 0 0 0.077971 0 1.4188 1.8857 1.6708 0 0
2.2617 -0.34825 -0.38402 0 -0.52054 0 -0.75007 -0.37379 -0.18917 -0.18551 -0.46972 0.39451 34.719 1.7487 2.2006 1.8776 2.4427 2.8486 2.3336 2.9065 3.6055 2.6948 3.2599 3.9232 2.86 0.011454 0.0095775 0.0028698 0.0054285 4.3976 0 0 0.15795 0 1.3392 1.8404 1.6281 0 0
2.2656 -0.34877 -0.34709 0 -0.41521 0 -0.56807 -0.36588 -0.21388 -0.22861 -0.40167 0.49259 28.471 1.67 2.1065 1.7847 2.3172 2.685 2.1772 2.6885 3.3171 2.5265 2.9609 3.5786 2.6004 0.010313 0.0097607 -0.0020849 -0.0040096 3.7194 0 0 0.14803 0 1.2577 1.786 1.563 0 0
2.2695 -0.34931 -0.30936 0 -0.24184 0 -0.32147 -0.34568 -0.22789 -0.23696 -0.22446 0.40073 22.175 1.5819 2.0159 1.6975 2.209 2.5548 2.0429 2.5276 3.0875 2.3892 2.7476 3.3271 2.3984 0.0088158 0.0085423 -0.0013531 -0.0056164 3.016 0 0 0.10612 0 1.1779 1.722 1.4838 0 0
2.2734 -0.32181 -0.26805 0 -0.08425 0 -0.11917 -0.31933 -0.21562 -0.18971 -0.038534 0.21372 15.833 1.4845 1.9279 1.6238 2.1166 2.4592 1.9377 2.4307 2.9353 2.2851 2.6388 3.1901 2.2695 0.007357 0.0060997 0.0033755 -0.00058171 2.3785 0 0 0.069803 0 1.1037 1.65 1.4011 0 0
2.2773 -0.25097 -0.21593 0 -0.01696 0 -0.017385 -0.26194 -0.17017 -0.09586 0.058642 0.038469 9.4437 1.3869 1.8481 1.5786 2.0442 2.4064 1.8801 2.4109 2.8988 2.2245 2.6659 3.2038 2.2451 0.0062795 0.0043859 0.0055257 0.0032068 1.8252 0 0 0.039067 0 1.0459 1.5779 1.338 0 0
2.2813 -0.15103 -0.14653 0 -0.044211 0 0.0002514 -0.14983 -0.1008 0.002568 0.045412 -0.069886 3.0113 1.3069 1.7843 1.5589 1.9899 2.3823 1.862 2.4309 2.9382 2.1964 2.7628 3.2989 2.2882 0.005693 0.0047414 0.0017613 0.00057171 1.2941 0 0 -0.0036603 0 1.0088 1.5192 1.3062 0 0
2.2852 -0.056104 -0.063414 0 -0.094824 0 -0.0096714 0.00016699 -0.031545 0.05816 -0.017856 -0.12656 -3.4507 1.2519 1.7402 1.5563 1.9507 2.376 1.8715 2.4646 3.0137 2.1915 2.8777 3.4208 2.3648 0.0054809 0.0062341 -0.0038467 -0.0051761 0.76741 0 0 -0.065994 0 0.99171 1.4796 1.3021 0 0
2.2891 0.0096484 0.017119 0 -0.08386 0 0.0010247 0.12957 0.014295 0.054692 -0.050581 -0.18274 -9.9225 1.2254 1.717 1.5638 1.9236 2.3794 1.8983 2.4933 3.0941 2.202 2.9724 3.5299 2.4481 0.0054011 0.0068069 -0.0048048 -0.0067819 0.35512 0 0 -0.13648 0 0.99321 1.4618 1.3209 0 0
2.293 0.053073 0.077022 0 0.013536 0 0.045715 0.18128 0.031769 0.01571 -0.021874 -0.26634 -16.388 1.2287 1.7148 1.5717 1.9032 2.3814 1.9281 2.4948 3.1398 2.2178 3.0019 3.5794 2.5043 0.0052256 0.0058036 -0.00022025 -0.0021137 0.20003 0 0 -0.19423 0 1.0106 1.4678 1.3532 0 0
2.2969 0.10238 0.11301 0 0.14506 0 0.10793 0.14642 0.03558 -0.023456 0.034244 -0.34636 -22.839 1.2471 1.7209 1.5622 1.8715 2.3589 1.9306 2.4397 3.0935 2.2141 2.916 3.5143 2.48 0.0049008 0.0047139 0.004042 0.0032869 0.28368 0 0 -0.22173 0 1.0322 1.488 1.3756 0 0
2.3008 0.17618 0.14146 0 0.23454 0 0.16126 0.070464 0.043001 -0.048073 0.064709 -0.35392 -29.27 1.2539 1.7139 1.5317 1.8155 2.3028 1.896 2.3378 2.9707 2.177 2.7529 3.3673 2.3821 0.0046087 0.005187 0.0025248 0.0030192 0.35707 0 0 -0.21038 0 1.0443 1.5014 1.376 0 0
2.3047 0.26298 0.18393 0 0.25052 0 0.18694 0.015262 0.057492 -0.064594 0.053203 -0.24638 -35.674 1.2355 1.6822 1.479 1.7278 2.2063 1.8197 2.1919 2.7811 2.0973 2.5326 3.1541 2.2153 0.0045746 0.0067888 -0.0031512 -0.0025631 0.098632 0 0 -0.1608 0 1.0401 1.4967 1.3515 0 0
2.3086 0.33212 0.246 0 0.22439 0 0.18439 0.015873 0.072087 -0.072496 0.031987 -0.05787 -42.041 1.181 1.6163 1.4038 1.6031 2.0641 1.6994 2.0059 2.5376 1.9673 2.276 2.8913 1.9882 0.0047093 0.0073411 -0.0063387 -0.0072116 -0.64918 0 0 -0.082803 0 1.0146 1.4645 1.3019 0 0
2.3125 0.36372 0.31052 0 0.20875 0 0.17426 0.069805 0.087877 -0.046704 0.045434 0.1149 -48.361 1.0741 1.5 1.3048 1.4316 1.8629 1.5303 1.7798 2.2561 1.7701 2.0088 2.5948 1.7125 0.0044789 0.0055093 -0.0036019 -0.0067555 -1.7996 0 0 0.0059048 0 0.95997 1.3893 1.2299 0 0
2.3164 0.36651 0.35304 0 0.22685 0 0.18909 0.15746 0.12289 0.041575 0.108 0.1858 -54.631 0.92966 1.3458 1.1892 1.2279 1.6144 1.3299 1.5248 1.9586 1.5183 1.7431 2.2744 1.4204 0.0033024 0.0024961 0.0010343 -0.0041212 -3.1519 0 0 0.085863 0 0.88547 1.2819 1.1535 0 0
2.3203 0.36702 0.36451 0 0.26461 0 0.25031 0.26243 0.19607 0.18552 0.19762 0.14803 -60.85 0.76784 1.1722 1.0621 1.0074 1.334 1.1115 1.2482 1.645 1.2298 1.468 1.923 1.1236 0.0012135 0.00074072 0.001089 -0.0052291 -4.5569 0 0 0.14532 0 0.80259 1.1603 1.0816 0 0
2.3242 0.38452 0.35937 0 0.30298 0 0.34629 0.37044 0.30128 0.33223 0.2835 0.075322 -67.017 0.60044 0.99063 0.92521 0.77814 1.0299 0.88082 0.95229 1.3094 0.91407 1.1721 1.5311 0.82376 -0.00093129 0.0011542 -0.004288 -0.011094 -5.9386 0 0 0.18584 0 0.71827 1.0366 1.0176 0 0
2.3281 0.41872 0.36254 0 0.34436 0 0.43508 0.45896 0.40206 0.42064 0.35334 0.056063 -73.126 0.43947 0.81269 0.77985 0.54746 0.71046 0.64221 0.63894 0.94182 0.58078 0.84049 1.087 0.51846 -0.0020997 0.0021887 -0.0091543 -0.016204 -7.2049 0 0 0.21952 0 0.63968 0.92412 0.96303 0 0
2.332 0.45889 0.38949 0 0.40177 0 0.47736 0.50237 0.45867 0.43346 0.41343 0.12422 -79.175 0.29853 0.65279 0.6259 0.31982 0.38437 0.39453 0.30765 0.51532 0.24006 0.44757 0.56933 0.18676 -0.0020743 0.0017883 -0.0080147 -0.015375 -8.2295 0 0 0.26086 0 0.57583 0.84396 0.9121 0 0
2.3359 0.49842 0.43806 0 0.46943 0 0.47269 0.49471 0.46307 0.41032 0.46952 0.24927 -85.163 0.16782 0.50315 0.46859 0.089571 0.057624 0.13795 -0.032194 0.049596 -0.10145 0.022199 0.018001 -0.17639 -0.0017531 -0.00021772 -0.0025659 -0.010578 -8.9783 0 0 0.31997 0 0.51979 0.78523 0.85381 0 0
2.3398 0.53647 0.49575 0 0.51736 0 0.46171 0.46376 0.44644 0.409 0.51572 0.38351 -91.088 0.040322 0.3569 0.31012 -0.14845 -0.2703 -0.12863 -0.37842 -0.44363 -0.44416 -0.41894 -0.54652 -0.57155 -0.0023172 -0.0021584 0.00037034 -0.0090936 -9.6255 0 0 0.39989 0 0.46624 0.73883 0.78391 0 0
2.3438 0.56935 0.55074 0 0.5214 0 0.4875 0.45396 0.45087 0.45528 0.54394 0.50869 -96.941 -0.090823 0.20702 0.1525 -0.39881 -0.60042 -0.40558 -0.7294 -0.95138 -0.78896 -0.85953 -1.1046 -0.99597 -0.0040273 -0.0027996 -0.00281 -0.014993 -10.466 0 0 0.49638 0 0.4097 0.69448 0.69974 0 0
2.3477 0.58929 0.59572 0 0.49355 0 0.55306 0.49075 0.49393 0.53111 0.55896 0.63433 -102.71 -0.23586 0.041945 -0.0016339 -0.66899 -0.93589 -0.69335 -1.0851 -1.4532 -1.1387 -1.2763 -1.628 -1.4414 -0.0059145 -0.0029135 -0.008153 -0.02425 -11.658 0 0 0.59904 0 0.3409 0.63395 0.59926 0 0
2.3516 0.59703 0.62593 0 0.47401 0 0.61931 0.56236 0.56079 0.60609 0.57836 0.76108 -108.38 -0.39741 -0.14313 -0.15214 -0.95673 -1.2776 -0.98602 -1.4465 -1.9305 -1.4942 -1.6624 -2.1074 -1.8802 -0.0067579 -0.0041747 -0.0091558 -0.02947 -13.071 0 0 0.69491 0 0.25466 0.54147 0.49145 0 0
2.3555 0.6114 0.63976 0 0.49051 0 0.64731 0.63823 0.62797 0.6717 0.61646 0.86132 -113.94 -0.56723 -0.33979 -0.30155 -1.2512 -1.621 -1.2774 -1.8122 -2.3871 -1.8519 -2.035 -2.5622 -2.2964 -0.0063553 -0.0068429 -0.0049227 -0.028506 -14.409 0 0 0.77456 0 0.15674 0.4235 0.38581 0 0
2.3594 0.65595 0.64349 0 0.53088 0 0.64065 0.70258 0.68905 0.7409 0.67166 0.90312 -119.42 -0.73946 -0.54148 -0.45142 -1.545 -1.9619 -1.5639 -2.1799 -2.8272 -2.2091 -2.406 -3.0046 -2.6828 -0.0057314 -0.0092346 -0.0013553 -0.026523 -15.505 0 0 0.83605 0 0.051759 0.28668 0.28736 0 0
2.3633 0.72957 0.65148 0 0.56081 0 0.64259 0.76522 0.75436 0.82022 0.73157 0.88806 -124.82 -0.90753 -0.74046 -0.60322 -1.8301 -2.2948 -1.8417 -2.5464 -3.2563 -2.5622 -2.7876 -3.4481 -3.0348 -0.0060588 -0.0097157 -0.0038449 -0.029171 -16.447 0 0 0.88215 0 -0.054502 0.14048 0.20043 0 0
2.3672 0.79447 0.67628 0 0.5661 0 0.69113 0.83908 0.8285 0.89307 0.78846 0.85527 -130.14 -1.0582 -0.91942 -0.75741 -2.0884 -2.6037 -2.1022 -2.8978 -3.6793 -2.9012 -3.1944 -3.907 -3.3485 -0.007465 -0.008724 -0.010456 -0.03541 -17.405 0 0 0.91395 0 -0.14871 0.0092894 0.13138 0 0
2.3711 0.8046 0.71642 0 0.56955 0 0.77998 0.91338 0.89525 0.93514 0.8451 0.84561 -135.36 -1.1916 -1.0758 -0.90872 -2.3203 -2.8866 -2.346 -3.2257 -4.0911 -3.2226 -3.6059 -4.3661 -3.6478 -0.0090037 -0.0082376 -0.014062 -0.038856 -18.369 0 0 0.9293 0 -0.22683 -0.0931 0.072827 0 0
2.375 0.75426 0.75682 0 0.60267 0 0.86621 0.95669 0.92905 0.94134 0.90441 0.86725 -140.47 -1.3092 -1.2105 -1.0524 -2.5276 -3.1433 -2.5718 -3.5263 -4.4805 -3.523 -4.0034 -4.8077 -3.9402 -0.0097427 -0.0093025 -0.010912 -0.035892 -19.109 0 0 0.92979 0 -0.28952 -0.16488 0.021432 0 0
2.3789 0.69669 0.78506 0 0.66623 0 0.91361 0.94845 0.92023 0.92924 0.95749 0.9005 -145.45 -1.4122 -1.3248 -1.1842 -2.7127 -3.3742 -2.7781 -3.7979 -4.8366 -3.7988 -4.371 -5.2157 -4.2293 -0.0096983 -0.010715 -0.0051936 -0.030411 -19.429 0 0 0.9275 0 -0.33845 -0.20692 -0.025212 0 0
2.3828 0.70447 0.80746 0 0.72789 0 0.92405 0.90307 0.88549 0.91463 0.98782 0.93056 -150.31 -1.5019 -1.4206 -1.297 -2.8791 -3.5799 -2.9607 -4.0391 -5.1398 -4.0418 -4.6854 -5.5646 -4.5138 -0.0096001 -0.01057 -0.0039877 -0.029237 -19.402 0 0 0.93977 0 -0.37715 -0.22311 -0.069007 0 0
2.3867 0.80281 0.8453 0 0.76154 0 0.92635 0.85836 0.85268 0.89135 0.98902 0.96428 -155.04 -1.5823 -1.5051 -1.3874 -3.0388 -3.7697 -3.1179 -4.2629 -5.3786 -4.244 -4.9416 -5.8415 -4.7766 -0.0098902 -0.0087816 -0.0087777 -0.033861 -19.324 0 0 0.97313 0 -0.41617 -0.23257 -0.11026 0 0
2.3906 0.94049 0.91134 0 0.78145 0 0.94128 0.84112 0.8384 0.84386 0.97566 1.0113 -159.65 -1.6598 -1.5873 -1.4651 -3.2043 -3.956 -3.2594 -4.4887 -5.5791 -4.4152 -5.1753 -6.0785 -5.0073 -0.010233 -0.0073951 -0.013847 -0.038721 -19.431 0 0 1.013 0 -0.46257 -0.25155 -0.14909 0 0
2.3945 1.0319 0.99002 0 0.8283 0 0.96419 0.84847 0.84252 0.77961 0.97218 1.0575 -164.14 -1.7388 -1.6716 -1.5362 -3.382 -4.1445 -3.3907 -4.7259 -5.7568 -4.5601 -5.4083 -6.2944 -5.1999 -0.010119 -0.008184 -0.013431 -0.038192 -19.712 0 0 1.0338 0 -0.51946 -0.28689 -0.18592 0 0
2.3984 1.0337 1.045 0 0.91956 0 0.98024 0.86374 0.86126 0.7401 0.98987 1.071 -168.49 -1.8241 -1.7626 -1.607 -3.5778 -4.3402 -3.5179 -4.9826 -5.9285 -4.6851 -5.6628 -6.5089 -5.3506 -0.0097445 -0.010445 -0.0088041 -0.03368 -20.019 0 0 1.0226 0 -0.589 -0.3435 -0.22156 0 0
2.4023 0.98148 1.0509 0 1.0205 0 0.98687 0.88472 0.89806 0.76995 1.0168 1.0354 -172.72 -1.9288 -1.8698 -1.6892 -3.803 -4.55 -3.653 -5.2696 -6.1232 -4.803 -5.9755 -6.7535 -5.4563 -0.0099765 -0.011758 -0.0066465 -0.032004 -20.309 0 0 0.99235 0 -0.67424 -0.42703 -0.25965 0 0
2.4063 0.95095 1.0187 0 1.0716 0 0.99363 0.92796 0.95659 0.87225 1.032 0.97089 -176.83 -2.058 -1.9942 -1.7849 -4.0489 -4.7701 -3.8034 -5.5733 -6.3487 -4.9338 -6.3338 -7.0294 -5.5488 -0.011343 -0.010866 -0.010803 -0.03701 -20.695 0 0 0.96995 0 -0.76752 -0.52383 -0.30444 0 0
2.4102 0.98196 0.98957 0 1.0457 0 1.0033 1.0032 1.0257 0.99846 1.0284 0.91276 -180.81 -2.21 -2.1326 -1.8893 -4.3052 -4.9955 -3.9679 -5.8816 -6.5967 -5.0837 -6.7142 -7.3227 -5.6476 -0.01327 -0.0091897 -0.017622 -0.044733 -21.248 0 0 0.97113 0 -0.8631 -0.62466 -0.35673 0 0
2.4141 1.0423 0.99952 0 0.97393 0 1.0044 1.0902 1.0789 1.0866 1.019 0.87509 -184.63 -2.3815 -2.2809 -1.9976 -4.5626 -5.2216 -4.1439 -6.1853 -6.8593 -5.2553 -7.0979 -7.6216 -5.7662 -0.014566 -0.0090735 -0.020525 -0.048101 -21.818 0 0 0.98916 0 -0.95636 -0.72294 -0.41623 0 0
2.418 1.0662 1.0489 0 0.91347 0 0.99006 1.148 1.0944 1.1099 1.021 0.84555 -188.29 -2.5665 -2.4322 -2.1018 -4.808 -5.4423 -4.3261 -6.4735 -7.1246 -5.449 -7.4603 -7.9093 -5.919 -0.014694 -0.01089 -0.018066 -0.045472 -22.136 0 0 1.0083 0 -1.0413 -0.8111 -0.48146 0 0
2.4219 1.0268 1.1049 0 0.89533 0 0.97744 1.1519 1.0746 1.0874 1.0353 0.81864 -191.78 -2.7435 -2.5667 -2.1875 -5.0184 -5.6461 -4.4994 -6.7355 -7.3754 -5.6522 -7.7771 -8.1672 -6.1146 -0.014318 -0.012537 -0.015485 -0.04252 -22.106 0 0 1.0232 0 -1.1077 -0.87955 -0.5444 0 0
2.4258 0.96648 1.1335 0 0.90731 0 0.99715 1.1159 1.0431 1.0507 1.0454 0.82073 -195.12 -2.8972 -2.6759 -2.2558 -5.1974 -5.834 -4.6572 -6.9831 -7.6157 -5.8477 -8.0724 -8.4101 -6.3307 -0.014463 -0.011991 -0.017918 -0.045181 -21.928 0 0 1.0392 0 -1.1573 -0.93231 -0.59843 0 0
2.4297 0.95629 1.129 0 0.92546 0 1.0563 1.0785 1.0202 1.0084 1.0369 0.88492 -198.32 -3.0225 -2.7573 -2.3104 -5.35 -6.0078 -4.799 -7.2253 -7.8525 -6.0297 -8.3657 -8.6511 -6.5576 -0.015244 -0.0098003 -0.023792 -0.052296 -21.87 0 0 1.054 0 -1.1914 -0.97121 -0.64107 0 0
2.4336 1.0256 1.1139 0 0.9511 0 1.1197 1.066 1.0064 0.94972 1.0142 0.99906 -201.38 -3.117 -2.8118 -2.3564 -5.4848 -6.1713 -4.9266 -7.4715 -8.0949 -6.1957 -8.6782 -8.9051 -6.7865 -0.015741 -0.0084682 -0.026657 -0.056962 -21.96 0 0 1.0474 0 -1.2129 -0.9989 -0.67125 0 0
2.4375 1.1343 1.1142 0 1.0081 0 1.1394 1.0736 0.99097 0.87862 0.9963 1.0942 -204.27 -3.1835 -2.8468 -2.4077 -5.623 -6.3355 -5.05 -7.7418 -8.3631 -6.3503 -9.0496 -9.2015 -7.0097 -0.015196 -0.0094414 -0.023215 -0.054894 -21.98 0 0 0.9993 0 -1.2283 -1.02 -0.69008 0 0
2.4414 1.212 1.135 0 1.1069 0 1.1085 1.0813 0.97703 0.83233 0.99595 1.1028 -206.99 -3.2522 -2.894 -2.4829 -5.7969 -6.5225 -5.1934 -8.0495 -8.6694 -6.5213 -9.4877 -9.5512 -7.2349 -0.014097 -0.011382 -0.017591 -0.049543 -21.807 0 0 0.92035 0 -1.254 -1.0455 -0.71056 0 0
2.4453 1.2236 1.1615 0 1.223 0 1.076 1.0808 0.98922 0.85372 1.0063 1.031 -209.51 -3.3436 -2.9733 -2.5875 -6.0174 -6.7447 -5.3697 -8.3937 -9.0121 -6.728 -9.9719 -9.9457 -7.4743 -0.013745 -0.011831 -0.016514 -0.047774 -21.67 0 0 0.85593 0 -1.299 -1.0821 -0.74194 0 0
2.4492 1.1948 1.1791 0 1.3192 0 1.1013 1.0814 1.0525 0.94191 1.0099 0.96045 -211.86 -3.4711 -3.0978 -2.725 -6.2908 -7.0126 -5.5883 -8.7743 -9.3916 -6.9839 -10.487 -10.381 -7.7376 -0.014721 -0.010221 -0.021305 -0.051539 -21.975 0 0 0.85052 0 -1.3696 -1.1349 -0.79034 0 0
2.4531 1.1794 1.19 0 1.3854 0 1.1894 1.0926 1.1622 1.0371 1.0003 0.96682 -214.04 -3.6468 -3.2796 -2.8972 -6.6202 -7.3366 -5.8579 -9.1897 -9.8084 -7.3024 -11.014 -10.852 -8.0354 -0.01611 -0.0085622 -0.026519 -0.055795 -22.834 0 0 0.90481 0 -1.4714 -1.2091 -0.8615 0 0
2.457 1.2063 1.209 0 1.4462 0 1.2805 1.1106 1.2788 1.0655 0.99233 1.0406 -216.06 -3.8859 -3.5335 -3.1064 -7.0042 -7.7389 -6.1931 -9.6393 -10.276 -7.7034 -11.526 -11.365 -8.3862 -0.016558 -0.0089776 -0.026833 -0.055072 -23.87 0 0 0.97358 0 -1.6123 -1.3156 -0.96305 0 0
2.4609 1.2597 1.2461 0 1.5256 0 1.3106 1.128 1.3548 1.0077 1.0109 1.0995 -217.9 -4.1546 -3.8192 -3.3317 -7.4042 -8.1882 -6.5634 -10.104 -10.787 -8.1463 -12.023 -11.916 -8.7683 -0.016009 -0.011171 -0.023598 -0.05036 -24.572 0 0 1.0113 0 -1.7705 -1.4423 -1.0791 0 0
2.4648 1.3065 1.2956 0 1.6099 0 1.2782 1.1535 1.3678 0.92412 1.0667 1.083 -219.56 -4.4395 -4.1194 -3.5673 -7.8078 -8.6725 -6.9589 -10.577 -11.342 -8.6155 -12.515 -12.513 -9.1731 -0.016007 -0.012946 -0.022954 -0.047696 -24.858 0 0 1.0186 0 -1.9363 -1.5844 -1.2028 0 0
2.4688 1.3342 1.3421 0 1.6594 0 1.2467 1.2091 1.3274 0.90802 1.1437 1.0238 -221.03 -4.7294 -4.4187 -3.809 -8.2057 -9.1806 -7.3707 -11.057 -11.944 -9.0966 -13.011 -13.16 -9.5929 -0.018 -0.013077 -0.027947 -0.050281 -25.16 0 0 1.0367 0 -2.1007 -1.7369 -1.3281 0 0
2.4727 1.3578 1.3761 0 1.656 0 1.276 1.2989 1.2554 1.0034 1.2066 1.0121 -222.32 -5.0139 -4.6988 -4.0553 -8.5923 -9.6999 -7.792 -11.541 -12.597 -9.5753 -13.527 -13.874 -10.021 -0.0215 -0.012898 -0.034506 -0.054117 -25.877 0 0 1.093 0 -2.2523 -1.8936 -1.4479 0 0
2.4766 1.3938 1.4006 0 1.6313 0 1.3593 1.3837 1.1651 1.1587 1.2227 1.0924 -223.41 -5.3007 -4.9602 -4.3115 -8.9843 -10.225 -8.2256 -12.032 -13.287 -10.051 -14.066 -14.645 -10.46 -0.024364 -0.014531 -0.036324 -0.052828 -26.757 0 0 1.1575 0 -2.3895 -2.0491 -1.5619 0 0
2.4805 1.4333 1.4221 0 1.6337 0 1.435 1.3989 1.0631 1.2568 1.1805 1.2093 -224.3 -5.6072 -5.2228 -4.5835 -9.4012 -10.766 -8.6812 -12.536 -13.995 -10.538 -14.609 -15.448 -10.916 -0.025116 -0.017962 -0.032546 -0.045783 -26.966 0 0 1.1619 0 -2.5246 -2.2058 -1.6774 0 0
2.4844 1.4445 1.4363 0 1.6681 0 1.4562 1.309 0.96653 1.1967 1.0966 1.2689 -224.96 -5.9485 -5.5029 -4.8773 -9.8575 -11.338 -9.1697 -13.056 -14.715 -11.045 -15.141 -16.27 -11.397 -0.024775 -0.020739 -0.028659 -0.039333 -25.868 0 0 1.0657 0 -2.6677 -2.3674 -1.8001 0 0
2.4883 1.4013 1.4239 0 1.678 0 1.4403 1.1474 0.90789 0.96507 1.0093 1.2437 -225.39 -6.3395 -5.8181 -5.1983 -10.367 -11.962 -9.7028 -13.6 -15.445 -11.584 -15.646 -17.102 -11.907 -0.025985 -0.020893 -0.029544 -0.039335 -23.759 0 0 0.90049 0 -2.8306 -2.5392 -1.9366 0 0
2.4922 1.3052 1.3633 0 1.5994 0 1.4408 0.99988 0.91676 0.65043 0.96064 1.1985 -225.62 -6.8155 -6.2104 -5.5632 -10.96 -12.701 -10.314 -14.179 -16.206 -12.174 -16.093 -17.945 -12.455 -0.030206 -0.019651 -0.033497 -0.044008 -21.751 0 0 0.7452 0 -3.0428 -2.7365 -2.1009 0 0
2.4961 1.1791 1.2486 0 1.432 0 1.4778 0.94107 0.99558 0.39689 0.97493 1.2036 -225.67 -7.3474 -6.6642 -5.9584 -11.603 -13.548 -10.982 -14.783 -17.018 -12.786 -16.503 -18.81 -13.014 -0.036031 -0.020527 -0.034912 -0.046034 -20.867 0 0 0.65886 0 -3.2972 -2.9573 -2.2849 0 0
2.5 1.0442 1.0962 0 1.2482 0 1.5086 0.98202 1.1151 0.33175 1.0428 1.2353 -225.57 -7.9142 -7.1649 -6.3755 -12.275 -14.495 -11.692 -15.399 -17.895 -13.4 -16.893 -19.708 -13.563 -0.040605 -0.025653 -0.032335 -0.041572 -21.244 0 0 0.64463 0 -3.5848 -3.1972 -2.4814 0 0
2.5039 0.90609 0.93557 0 1.1206 0 1.4719 1.0736 1.2333 0.50696 1.1252 1.1881 -225.32 -8.495 -7.6963 -6.8053 -12.957 -15.525 -12.426 -16.017 -18.842 -13.996 -17.281 -20.644 -14.084 -0.042683 -0.033592 -0.031522 -0.035313 -22.187 0 0 0.67934 0 -3.8946 -3.4505 -2.6827 0 0
2.5078 0.76477 0.79262 0 1.0426 0 1.3482 1.1555 1.3162 0.8775 1.178 0.9961 -224.94 -9.0573 -8.2329 -7.2329 -13.616 -16.611 -13.156 -16.615 -19.864 -14.542 -17.689 -21.623 -14.548 -0.043902 -0.041154 -0.039029 -0.035296 -22.927 0 0 0.76554 0 -4.2075 -3.7064 -2.8761 0 0
2.5117 0.63221 0.67964 0 0.93033 0 1.1629 1.1989 1.342 1.3216 1.1814 0.73542 -224.41 -9.551 -8.7265 -7.6281 -14.208 -17.666 -13.827 -17.159 -20.908 -15.005 -18.129 -22.605 -14.932 -0.046724 -0.046965 -0.053735 -0.043574 -23.243 0 0 0.93531 0 -4.4856 -3.9404 -3.0421 0 0
2.5156 0.53545 0.59848 0 0.70956 0 0.93039 1.2089 1.295 1.6922 1.1488 0.58613 -223.77 -9.9685 -9.1597 -7.9779 -14.726 -18.628 -14.419 -17.64 -21.902 -15.4 -18.578 -23.537 -15.257 -0.051226 -0.052448 -0.066835 -0.053867 -23.352 0 0 1.1925 0 -4.7151 -4.1415 -3.1786 0 0
2.5195 0.49871 0.54987 0 0.40295 0 0.62146 1.1963 1.1697 1.8796 1.1077 0.68007 -223.04 -10.302 -9.5206 -8.2713 -15.162 -19.456 -14.919 -18.054 -22.8 -15.735 -19.016 -24.379 -15.534 -0.054371 -0.059087 -0.070951 -0.058859 -23.354 0 0 1.4604 0 -4.8876 -4.3023 -3.2836 0 0
2.5234 0.52281 0.53796 0 0.12575 0 0.21441 1.1601 0.98881 1.8544 1.0722 0.98042 -222.25 -10.548 -9.8006 -8.4998 -15.51 -20.117 -15.316 -18.396 -23.558 -16.019 -19.421 -25.096 -15.777 -0.052798 -0.065444 -0.067904 -0.058209 -22.976 0 0 1.608 0 -4.9984 -4.4176 -3.3569 0 0
2.5273 0.58297 0.56526 0 -0.006702 0 -0.21348 1.0968 0.81237 1.6706 1.035 1.3068 -221.4 -10.687 -9.9735 -8.6382 -15.748 -20.531 -15.58 -18.654 -24.082 -16.263 -19.746 -25.609 -16.006 -0.046357 -0.067883 -0.06596 -0.057662 -21.941 0 0 1.5502 0 -5.0348 -4.4733 -3.3947 0 0
2.5313 0.64689 0.62382 0 0.032106 0 -0.47132 1.0175 0.71322 1.4268 0.9873 1.4749 -220.47 -10.752 -10.068 -8.7109 -15.907 -20.763 -15.751 -18.86 -24.425 -16.49 -19.995 -25.965 -16.243 -0.038657 -0.064472 -0.06978 -0.060746 -20.464 0 0 1.3278 0 -5.0267 -4.4893 -3.4108 0 0
2.5352 0.69497 0.69255 0 0.17896 0 -0.37355 0.94439 0.72862 1.2104 0.93986 1.4174 -219.43 -10.763 -10.103 -8.7363 -16.005 -20.864 -15.858 -19.029 -24.642 -16.702 -20.188 -26.213 -16.486 -0.034017 -0.05761 -0.075032 -0.063659 -19.214 0 0 1.0837 0 -4.9917 -4.479 -3.4121 0 0
2.5391 0.72511 0.74537 0 0.358 0 0.094138 0.88951 0.82903 1.0612 0.9173 1.1969 -218.27 -10.732 -10.091 -8.7275 -16.054 -20.87 -15.916 -19.172 -24.773 -16.898 -20.339 -26.391 -16.732 -0.033881 -0.052144 -0.074029 -0.059979 -18.708 0 0 0.94949 0 -4.9417 -4.4517 -3.4023 0 0
2.543 0.74241 0.76487 0 0.54755 0 0.72219 0.84232 0.93648 0.97042 0.92837 0.93519 -217 -10.672 -10.045 -8.6994 -16.065 -20.822 -15.943 -19.293 -24.865 -17.073 -20.466 -26.538 -16.972 -0.036202 -0.050899 -0.065542 -0.049573 -18.802 0 0 0.9459 0 -4.8892 -4.418 -3.3848 0 0
2.5469 0.74867 0.7515 0 0.76821 0 1.2091 0.78633 0.98058 0.90938 0.9474 0.74618 -215.64 -10.608 -9.9891 -8.6743 -16.058 -20.779 -15.961 -19.391 -24.975 -17.208 -20.589 -26.704 -17.182 -0.038082 -0.052496 -0.057002 -0.040587 -18.899 0 0 0.99012 0 -4.8512 -4.3946 -3.3645 0 0
2.5508 0.74297 0.72167 0 1.0151 0 1.3752 0.72753 0.94466 0.85951 0.935 0.7102 -214.18 -10.559 -9.945 -8.6621 -16.053 -20.764 -15.98 -19.467 -25.104 -17.312 -20.707 -26.88 -17.355 -0.038659 -0.053642 -0.05646 -0.041505 -18.66 0 0 0.99511 0 -4.8314 -4.3874 -3.3473 0 0
2.5547 0.7292 0.69704 0 1.2183 0 1.2717 0.69971 0.86539 0.82422 0.88202 0.85983 -212.61 -10.532 -9.9204 -8.6642 -16.056 -20.776 -16.002 -19.517 -25.236 -17.384 -20.805 -27.046 -17.485 -0.039353 -0.053015 -0.063858 -0.052164 -18.429 0 0 0.95805 0 -4.8318 -4.3983 -3.3365 0 0
2.5586 0.71831 0.69243 0 1.283 0 1.0962 0.73466 0.79398 0.81915 0.82805 1.1491 -210.93 -10.532 -9.9208 -8.68 -16.07 -20.812 -16.027 -19.539 -25.35 -17.428 -20.87 -27.177 -17.569 -0.041636 -0.052269 -0.071728 -0.063981 -18.841 0 0 0.95077 0 -4.853 -4.4279 -3.3355 0 0
2.5625 0.72043 0.70972 0 1.1711 0 1.0048 0.82504 0.75898 0.85291 0.82655 1.4396 -209.14 -10.567 -9.9515 -8.7052 -16.097 -20.853 -16.049 -19.524 -25.395 -17.44 -20.867 -27.213 -17.593 -0.045039 -0.053323 -0.073974 -0.068852 -20.017 0 0 1.0282 0 -4.8968 -4.4757 -3.3508 0 0
2.5664 0.73514 0.7395 0 0.94244 0 0.99975 0.91991 0.75888 0.91303 0.88653 1.5581 -207.24 -10.619 -9.9944 -8.7274 -16.122 -20.871 -16.06 -19.48 -25.35 -17.424 -20.794 -27.133 -17.566 -0.047486 -0.055471 -0.071973 -0.066397 -21.2 0 0 1.1526 0 -4.9507 -4.5277 -3.3795 0 0
2.5703 0.7513 0.76767 0 0.71332 0 0.97993 0.96111 0.77809 0.96598 0.95282 1.4115 -205.24 -10.669 -10.033 -8.7403 -16.134 -20.857 -16.056 -19.415 -25.232 -17.379 -20.672 -26.96 -17.497 -0.047299 -0.055812 -0.071097 -0.06183 -21.295 0 0 1.2117 0 -5.0026 -4.5721 -3.4138 0 0
2.5742 0.75764 0.78251 0 0.57299 0 0.87688 0.92809 0.8013 0.97246 0.95279 1.0642 -203.14 -10.706 -10.055 -8.7401 -16.124 -20.806 -16.032 -19.331 -25.055 -17.302 -20.516 -26.714 -17.389 -0.044549 -0.052382 -0.072756 -0.058272 -19.808 0 0 1.1146 0 -5.0429 -4.6002 -3.4467 0 0
2.5781 0.75276 0.77928 0 0.53432 0 0.72882 0.85047 0.81536 0.91158 0.86741 0.69308 -200.9 -10.716 -10.049 -8.7232 -16.082 -20.718 -15.985 -19.23 -24.839 -17.189 -20.346 -26.421 -17.246 -0.040543 -0.046244 -0.072324 -0.053422 -17.296 0 0 0.87314 0 -5.0611 -4.6026 -3.469 0 0
2.582 0.74428 0.76076 0 0.55254 0 0.6285 0.77998 0.80921 0.80027 0.75395 0.45146 -198.54 -10.677 -9.9943 -8.6823 -15.992 -20.594 -15.902 -19.108 -24.621 -17.028 -20.19 -26.134 -17.072 -0.036432 -0.040231 -0.065546 -0.044247 -14.925 0 0 0.59709 0 -5.0337 -4.5602 -3.4578 0 0
2.5859 0.73842 0.73399 0 0.57994 0 0.61799 0.75025 0.78186 0.69184 0.69348 0.36594 -196.06 -10.604 -9.9081 -8.6243 -15.87 -20.457 -15.794 -18.968 -24.42 -16.844 -20.052 -25.882 -16.891 -0.032686 -0.036101 -0.055122 -0.032928 -13.595 0 0 0.41322 0 -4.9713 -4.4866 -3.4139 0 0
2.5898 0.73198 0.7055 0 0.60054 0 0.64862 0.75874 0.74953 0.64724 0.71396 0.35903 -193.46 -10.506 -9.799 -8.5506 -15.725 -20.312 -15.662 -18.813 -24.237 -16.651 -19.927 -25.67 -16.713 -0.029737 -0.033458 -0.048783 -0.025893 -13.429 0 0 0.3819 0 -4.8803 -4.3888 -3.3392 0 0
2.5938 0.71552 0.67797 0 0.62311 0 0.64161 0.77907 0.73566 0.69324 0.76623 0.36006 -190.77 -10.392 -9.6762 -8.4625 -15.565 -20.165 -15.51 -18.646 -24.069 -16.463 -19.807 -25.495 -16.549 -0.028509 -0.031305 -0.050763 -0.026798 -13.939 0 0 0.47506 0 -4.7692 -4.2749 -3.2382 0 0
2.5977 0.68418 0.65079 0 0.6563 0 0.5754 0.78498 0.74671 0.79761 0.77625 0.38041 -187.99 -10.273 -9.5528 -8.3613 -15.399 -20.015 -15.345 -18.475 -23.907 -16.302 -19.68 -25.35 -16.412 -0.029801 -0.029825 -0.05691 -0.032257 -14.559 0 0 0.61682 0 -4.6536 -4.159 -3.1209 0 0
2.6016 0.64393 0.62327 0 0.69743 0 0.50581 0.76453 0.75936 0.88481 0.71795 0.47874 -185.12 -10.166 -9.4432 -8.2556 -15.244 -19.862 -15.18 -18.319 -23.742 -16.183 -19.542 -25.212 -16.306 -0.033106 -0.030002 -0.059446 -0.03581 -14.987 0 0 0.73949 0 -4.5599 -4.0618 -3.0147 0 0
2.6055 0.60628 0.59669 0 0.73939 0 0.50488 0.71985 0.73893 0.88605 0.63214 0.66758 -182.16 -10.071 -9.3481 -8.1541 -15.104 -19.704 -15.025 -18.186 -23.578 -16.097 -19.405 -25.07 -16.221 -0.036429 -0.031774 -0.055667 -0.035324 -15.153 0 0 0.81121 0 -4.4959 -3.9891 -2.9344 0 0
2.6094 0.57662 0.57244 0 0.777 0 0.58848 0.6611 0.6748 0.78724 0.5767 0.87278 -179.1 -9.9876 -9.2672 -8.0626 -14.982 -19.541 -14.885 -18.081 -23.42 -16.033 -19.28 -24.925 -16.149 -0.03763 -0.033398 -0.050194 -0.034668 -15.03 0 0 0.82931 0 -4.4642 -3.9435 -2.8878 0 0
2.6133 0.54843 0.54813 0 0.80189 0 0.70421 0.60089 0.59505 0.63666 0.56565 0.99011 -175.95 -9.9145 -9.1984 -7.9865 -14.876 -19.374 -14.763 -18.005 -23.273 -15.981 -19.175 -24.776 -16.082 -0.036067 -0.033089 -0.048415 -0.03771 -14.564 0 0 0.80207 0 -4.4647 -3.9256 -2.8796 0 0
2.6172 0.50964 0.51702 0 0.79615 0 0.78022 0.54867 0.54103 0.50623 0.56225 0.97363 -172.71 -9.8464 -9.1372 -7.936 -14.787 -19.206 -14.662 -17.95 -23.141 -15.909 -19.101 -24.624 -15.999 -0.032869 -0.030945 -0.049533 -0.042396 -13.738 0 0 0.73958 0 -4.4899 -3.9344 -2.9126 0 0
2.6211 0.45499 0.47334 0 0.74001 0 0.77751 0.50495 0.52654 0.43928 0.52778 0.86208 -169.38 -9.775 -9.0738 -7.8979 -14.697 -19.038 -14.564 -17.882 -22.999 -15.799 -19.027 -24.457 -15.892 -0.029658 -0.028662 -0.047906 -0.042684 -12.627 0 0 0.65541 0 -4.5109 -3.9484 -2.9528 0 0
2.625 0.39284 0.41944 0 0.62934 0 0.69964 0.46134 0.52575 0.42823 0.46716 0.72686 -165.99 -9.6963 -9.003 -7.8612 -14.597 -18.865 -14.455 -17.78 -22.825 -15.647 -18.924 -24.261 -15.753 -0.027152 -0.027353 -0.040839 -0.036144 -11.362 0 0 0.56893 0 -4.514 -3.9578 -2.9818 0 0
2.6289 0.33994 0.367 0 0.48353 0 0.56841 0.41084 0.50383 0.43661 0.42015 0.60958 -162.57 -9.6065 -8.9195 -7.8149 -14.477 -18.682 -14.326 -17.627 -22.6 -15.448 -18.766 -24.02 -15.579 -0.025049 -0.026264 -0.032828 -0.027685 -10.091 0 0 0.5018 0 -4.4886 -3.9537 -2.9839 0 0
2.6328 0.30901 0.32903 0 0.33307 0 0.40481 0.36076 0.45635 0.43972 0.41199 0.51407 -159.13 -9.4988 -8.8139 -7.7398 -14.319 -18.476 -14.157 -17.395 -22.289 -15.197 -18.511 -23.702 -15.357 -0.023028 -0.024072 -0.03065 -0.024324 -8.9911 0 0 0.47021 0 -4.4207 -3.9237 -2.9373 0 0
2.6367 0.29919 0.30868 0 0.19988 0 0.23314 0.33255 0.41286 0.44379 0.42329 0.44194 -155.65 -9.3628 -8.6725 -7.6136 -14.103 -18.225 -13.934 -17.07 -21.871 -14.899 -18.131 -23.281 -15.078 -0.021457 -0.021077 -0.035157 -0.027077 -8.2638 0 0 0.47782 0 -4.3079 -3.8571 -2.8325 0 0
2.6406 0.2963 0.29526 0 0.092022 0 0.089283 0.34291 0.40059 0.46876 0.41432 0.41145 -152.1 -9.1997 -8.4973 -7.4445 -13.838 -17.925 -13.668 -16.683 -21.385 -14.574 -17.672 -22.781 -14.752 -0.020954 -0.019295 -0.039964 -0.029868 -8.0255 0 0 0.51247 0 -4.1703 -3.7615 -2.6947 0 0
2.6445 0.28144 0.27224 0 0.015934 0 0.0094711 0.38223 0.41026 0.51729 0.37442 0.43247 -148.48 -9.0082 -8.2876 -7.2379 -13.529 -17.574 -13.366 -16.251 -20.852 -14.226 -17.161 -22.217 -14.383 -0.021442 -0.020047 -0.038869 -0.027003 -8.1551 0 0 0.54904 0 -4.0183 -3.6403 -2.5396 0 0
2.6484 0.24197 0.23062 0 -0.01356 0 0.0053889 0.41422 0.4044 0.5644 0.33727 0.47596 -144.8 -8.7887 -8.0448 -7.0021 -13.181 -17.171 -13.035 -15.79 -20.294 -13.86 -16.631 -21.604 -13.973 -0.021991 -0.021989 -0.033094 -0.020198 -8.2979 0 0 0.56008 0 -3.8628 -3.498 -2.3844 0 0
2.6523 0.17855 0.17572 0 0.016835 0 0.053515 0.40303 0.35941 0.5782 0.34231 0.48786 -141.08 -8.5402 -7.7701 -6.7544 -12.807 -16.707 -12.683 -15.328 -19.746 -13.477 -16.138 -20.966 -13.527 -0.021717 -0.022299 -0.02954 -0.01651 -8.1 0 0 0.53077 0 -3.7223 -3.342 -2.2624 0 0
2.6563 0.10497 0.12165 0 0.097038 0 0.11304 0.34443 0.29306 0.54835 0.38496 0.44026 -137.35 -8.2806 -7.4857 -6.5183 -12.431 -16.204 -12.324 -14.884 -19.215 -13.085 -15.701 -20.327 -13.07 -0.020704 -0.01994 -0.03218 -0.019561 -7.4799 0 0 0.46866 0 -3.6031 -3.1883 -2.1825 0 0
2.6602 0.040901 0.079206 0 0.18702 0 0.15459 0.27004 0.24506 0.49161 0.41297 0.36111 -133.64 -8.019 -7.2021 -6.2985 -12.063 -15.674 -11.959 -14.456 -18.687 -12.682 -15.306 -19.688 -12.612 -0.019802 -0.01711 -0.037104 -0.024745 -6.6544 0 0 0.39834 0 -3.5019 -3.043 -2.1364 0 0
2.6641 0.00089765 0.04855 0 0.24 0 0.17145 0.21762 0.23266 0.43014 0.37532 0.30476 -129.93 -7.76 -6.925 -6.0949 -11.703 -15.121 -11.584 -14.039 -18.146 -12.27 -14.934 -19.043 -12.159 -0.019498 -0.016869 -0.037256 -0.024384 -5.8781 0 0 0.3427 0 -3.4145 -2.9095 -2.1141 0 0
2.668 -0.013834 0.022409 0 0.23745 0 0.16723 0.1952 0.23265 0.36762 0.27252 0.29477 -126.21 -7.507 -6.6584 -5.9026 -11.347 -14.546 -11.19 -13.623 -17.563 -11.844 -14.556 -18.377 -11.712 -0.019184 -0.019473 -0.031013 -0.016759 -5.1702 0 0 0.30578 0 -3.3331 -2.7898 -2.0989 0 0
2.6719 -0.014712 -0.0049196 0 0.20165 0 0.14041 0.17469 0.21054 0.29033 0.15544 0.3028 -122.47 -7.2507 -6.3935 -5.6983 -10.97 -13.939 -10.757 -13.173 -16.894 -11.389 -14.107 -17.657 -11.26 -0.017726 -0.021743 -0.024115 -0.0081689 -4.332 0 0 0.27307 0 -3.2369 -2.6761 -2.0519 0 0
2.6758 -0.015697 -0.031913 0 0.17197 0 0.085303 0.12223 0.1627 0.19115 0.075708 0.28477 -118.72 -6.9759 -6.1136 -5.466 -10.551 -13.302 -10.281 -12.674 -16.153 -10.902 -13.581 -16.883 -10.784 -0.014767 -0.020422 -0.022662 -0.0055593 -3.2305 0 0 0.22952 0 -3.1144 -2.5529 -1.9609 0 0
2.6797 -0.021712 -0.051901 0 0.16717 0 0.004748 0.035302 0.1211 0.088259 0.040392 0.22959 -114.98 -6.6713 -5.808 -5.1987 -10.076 -12.63 -9.7627 -12.117 -15.349 -10.375 -12.976 -16.054 -10.273 -0.011328 -0.015835 -0.025822 -0.0086165 -2.0198 0 0 0.17795 0 -2.9591 -2.4102 -1.8228 0 0
2.6836 -0.026084 -0.059265 0 0.16994 0 -0.085149 -0.051003 0.11369 0.014869 0.015741 0.16627 -111.27 -6.3273 -5.4677 -4.8924 -9.5345 -11.921 -9.2015 -11.494 -14.492 -9.806 -12.297 -15.171 -9.716 -0.0090102 -0.011636 -0.027165 -0.010738 -1.0347 0 0 0.13911 0 -2.7666 -2.2392 -1.6392 0 0
2.6875 -0.019864 -0.053383 0 0.14732 0 -0.16586 -0.095676 0.1262 -0.011929 -0.029624 0.12861 -107.58 -5.925 -5.0772 -4.5432 -8.9089 -11.17 -8.5982 -10.789 -13.594 -9.1825 -11.549 -14.229 -9.0961 -0.0085896 -0.010881 -0.022839 -0.0074081 -0.46731 0 0 0.1319 0 -2.5289 -2.0235 -1.4178 0 0
2.6914 -0.0038465 -0.03786 0 0.084601 0 -0.22834 -0.090432 0.11154 -0.010932 -0.09066 0.12434 -103.9 -5.4803 -4.6525 -4.1761 -8.2297 -10.392 -7.9789 -10.024 -12.676 -8.5246 -10.765 -13.247 -8.4335 -0.0094009 -0.012849 -0.016364 -0.0015997 -0.1844 0 0 0.15182 0 -2.2649 -1.7734 -1.1952 0 0
2.6953 0.0099585 -0.017554 0 -0.0005157 0 -0.2695 -0.067099 0.039597 -0.022969 -0.1344 0.14087 -100.2 -5.0179 -4.2153 -3.8104 -7.5311 -9.604 -7.3628 -9.2247 -11.741 -7.8543 -9.9601 -12.234 -7.7531 -0.01004 -0.014149 -0.014116 0.00029204 0.11613 0 0 0.16832 0 -1.9937 -1.5081 -0.99125 0 0
2.6992 0.010544 0.0034064 0 -0.075309 0 -0.27797 -0.066481 -0.066883 -0.074975 -0.13678 0.16745 -96.471 -4.5562 -3.7811 -3.4581 -6.8368 -8.8176 -6.7629 -8.4089 -10.786 -7.1868 -9.1401 -11.194 -7.0715 -0.0096189 -0.012687 -0.01713 -0.0032487 0.59593 0 0 0.14458 0 -1.7291 -1.2427 -0.81699 0 0
2.7031 0.0018352 0.022257 0 -0.12109 0 -0.23109 -0.099469 -0.15115 -0.15598 -0.10673 0.19485 -92.732 -4.1174 -3.368 -3.1313 -6.1736 -8.0455 -6.1928 -7.5956 -9.8094 -6.5393 -8.308 -10.133 -6.407 -0.0084006 -0.0098798 -0.019496 -0.0067039 1.1605 0 0 0.063757 0 -1.4867 -0.99543 -0.68153 0 0
2.707 0.0024865 0.038232 0 -0.1456 0 -0.1141 -0.13832 -0.17734 -0.22718 -0.075284 0.19292 -89.007 -3.7483 -3.01 -2.8482 -5.5938 -7.3161 -5.6794 -6.8261 -8.8125 -5.9426 -7.4716 -9.061 -5.7876 -0.0073781 -0.0087033 -0.015476 -0.0041715 1.645 0 0 -0.059655 0 -1.2983 -0.80594 -0.59116 0 0
2.7109 0.029234 0.053215 0 -0.16963 0 0.054831 -0.14578 -0.16377 -0.2554 -0.065627 0.10773 -85.309 -3.4443 -2.6993 -2.5957 -5.0892 -6.6316 -5.2119 -6.1128 -7.8286 -5.3876 -6.6542 -8.0056 -5.2019 -0.0073588 -0.010042 -0.0066636 0.0034495 2.0601 0 0 -0.19121 0 -1.1567 -0.66984 -0.51872 0 0
2.7148 0.079541 0.070831 0 -0.20366 0 0.22219 -0.11246 -0.16076 -0.23933 -0.075522 -0.096735 -81.624 -3.204 -2.4334 -2.3702 -4.6591 -5.9986 -4.7889 -5.4661 -6.8846 -4.8704 -5.8781 -6.9872 -4.6445 -0.008355 -0.011597 -0.00035016 0.0096323 2.5993 0 0 -0.30066 0 -1.0596 -0.58357 -0.45444 0 0
2.7188 0.13215 0.09358 0 -0.23688 0 0.32751 -0.065683 -0.19825 -0.20776 -0.086097 -0.38811 -77.917 -3.0231 -2.2085 -2.1688 -4.3001 -5.4233 -4.4083 -4.8943 -6.0072 -4.3865 -5.1663 -6.0263 -4.1099 -0.0096216 -0.010428 -0.0009578 0.01026 3.4055 0 0 -0.38042 0 -1.0026 -0.54024 -0.39024 0 0
2.7227 0.16671 0.1204 0 -0.24606 0 0.34065 -0.041918 -0.25767 -0.19645 -0.083868 -0.66894 -74.159 -2.8974 -2.0228 -1.9921 -4.0143 -4.9247 -4.0728 -4.4194 -5.2503 -3.9333 -4.5688 -5.1663 -3.5952 -0.010149 -0.0060255 -0.0049069 0.0085462 4.374 0 0 -0.44596 0 -0.98116 -0.52798 -0.31934 0 0
2.7266 0.1831 0.14732 0 -0.21325 0 0.27745 -0.051255 -0.29302 -0.22499 -0.074595 -0.84597 -70.35 -2.8019 -1.8662 -1.8395 -3.7833 -4.5091 -3.7759 -4.0407 -4.6374 -3.509 -4.1112 -4.4335 -3.1074 -0.009262 -0.00046091 -0.0050727 0.01076 5.2217 0 0 -0.51975 0 -0.97642 -0.51642 -0.24705 0 0
2.7305 0.1999 0.17064 0 -0.13644 0 0.18451 -0.069492 -0.27444 -0.28878 -0.079383 -0.90238 -66.514 -2.7179 -1.7313 -1.7084 -3.5886 -4.1645 -3.5096 -3.7379 -4.1388 -3.1184 -3.7672 -3.8139 -2.6599 -0.0070434 0.0041293 0.00067548 0.018147 5.7396 0 0 -0.6114 0 -0.97524 -0.49066 -0.1825 0 0
2.7344 0.23242 0.18914 0 -0.027407 0 0.10985 -0.065191 -0.21031 -0.36511 -0.11837 -0.89923 -62.679 -2.638 -1.6179 -1.5995 -3.4249 -3.8906 -3.2749 -3.5065 -3.7431 -2.7734 -3.5251 -3.3087 -2.27 -0.0043641 0.0075013 0.0072094 0.025145 5.9464 0 0 -0.70804 0 -0.97196 -0.44535 -0.13165 0 0
2.7383 0.27337 0.20319 0 0.097188 0 0.081702 -0.033742 -0.13333 -0.42522 -0.19335 -0.90465 -58.845 -2.5568 -1.5264 -1.5131 -3.288 -3.686 -3.0736 -3.3417 -3.4355 -2.4876 -3.3689 -2.9172 -1.9567 -0.0024014 0.010578 0.0086872 0.026188 5.9916 0 0 -0.78153 0 -0.96218 -0.3783 -0.099864 0 0
2.7422 0.29758 0.21273 0 0.22145 0 0.10286 -0.0033664 -0.07322 -0.44716 -0.27984 -0.92568 -54.987 -2.4737 -1.4676 -1.4556 -3.1856 -3.5707 -2.929 -3.2582 -3.225 -2.315 -3.2908 -2.6804 -1.7838 -0.0018731 0.013458 0.0056688 0.022603 5.9491 0 0 -0.80661 0 -0.94104 -0.29522 -0.095031 0 0
2.7461 0.28774 0.21768 0 0.3292 0 0.15519 -0.0063479 -0.043116 -0.42665 -0.33606 -0.9119 -51.079 -2.3968 -1.435 -1.4178 -3.1134 -3.52 -2.8391 -3.2317 -3.0944 -2.2434 -3.2576 -2.5677 -1.729 -0.0025679 0.015 0.0040685 0.020916 5.7367 0 0 -0.77628 0 -0.91361 -0.21925 -0.10245 0 0
2.75 0.25477 0.2206 0 0.40112 0 0.2092 -0.044103 -0.042307 -0.37975 -0.32758 -0.81925 -47.116 -2.3337 -1.4294 -1.3999 -3.0766 -3.5339 -2.81 -3.261 -3.0615 -2.2715 -3.2747 -2.5855 -1.7857 -0.003635 0.014507 0.0074443 0.024492 5.2256 0 0 -0.70301 0 -0.8833 -0.16195 -0.11524 0 0
2.7539 0.23045 0.22724 0 0.41759 0 0.23903 -0.081515 -0.060237 -0.33121 -0.25265 -0.65963 -43.116 -2.2928 -1.4528 -1.4038 -3.0827 -3.6149 -2.8482 -3.3472 -3.1464 -2.3971 -3.352 -2.7418 -1.9472 -0.004422 0.013118 0.012346 0.028866 4.3799 0 0 -0.60631 0 -0.85391 -0.13287 -0.12843 0 0
2.7578 0.23794 0.24172 0 0.3697 0 0.23865 -0.077077 -0.076084 -0.29297 -0.14569 -0.48629 -39.096 -2.2896 -1.5132 -1.438 -3.1502 -3.7792 -2.9701 -3.5019 -3.3968 -2.6247 -3.5197 -3.067 -2.2127 -0.0050509 0.01281 0.01252 0.026764 3.2677 0 0 -0.49851 0 -0.83226 -0.14573 -0.13788 0 0
2.7617 0.26905 0.26011 0 0.27138 0 0.22671 -0.019719 -0.064483 -0.2512 -0.050624 -0.34164 -35.049 -2.3435 -1.6225 -1.5165 -3.3036 -4.0447 -3.1834 -3.7385 -3.8468 -2.9417 -3.8119 -3.5739 -2.5644 -0.0061409 0.014034 0.0067014 0.016961 1.9734 0 0 -0.38149 0 -0.83176 -0.2061 -0.14923 0 0
2.7656 0.29156 0.27047 0 0.16085 0 0.23046 0.063219 -0.013473 -0.17767 0.014922 -0.23075 -30.954 -2.448 -1.7752 -1.6358 -3.5329 -4.3923 -3.4614 -4.0437 -4.4377 -3.3147 -4.2028 -4.2078 -2.9695 -0.0079922 0.014936 0.00024132 0.0062228 0.55606 0 0 -0.25514 0 -0.85734 -0.29823 -0.17235 0 0
2.7695 0.27957 0.26236 0 0.084504 0 0.25935 0.13316 0.060676 -0.059171 0.06962 -0.14279 -26.796 -2.6012 -1.9706 -1.7956 -3.8359 -4.8164 -3.7939 -4.4163 -5.1409 -3.7339 -4.679 -4.9477 -3.4183 -0.010158 0.013314 -0.0014485 0.0018455 -0.89413 0 0 -0.12667 0 -0.91365 -0.4152 -0.21402 0 0
2.7734 0.2375 0.23826 0 0.070696 0 0.29368 0.17392 0.12341 0.082435 0.14016 -0.079927 -22.588 -2.7986 -2.206 -1.993 -4.2073 -5.3082 -4.1689 -4.8534 -5.9217 -4.1894 -5.2218 -5.7697 -3.902 -0.011902 0.0091058 0.00051668 0.0036148 -2.2134 0 0 -0.0094999 0 -1.0041 -0.54918 -0.28014 0 0
2.7773 0.19507 0.21472 0 0.11214 0 0.3023 0.19834 0.15364 0.20198 0.22343 -0.049707 -18.362 -3.0316 -2.4764 -2.2227 -4.6387 -5.8549 -4.5711 -5.358 -6.7256 -4.6743 -5.7985 -6.6459 -4.4132 -0.013001 0.0044628 9.1657e-05 0.0046787 -3.2443 0 0 0.087492 0 -1.1365 -0.68845 -0.37985 0 0
2.7813 0.17982 0.20942 0 0.17228 0 0.27359 0.22441 0.16507 0.26584 0.28229 -0.031976 -14.137 -3.2657 -2.7505 -2.4554 -5.0791 -6.407 -4.9715 -5.8917 -7.4947 -5.165 -6.3575 -7.5241 -4.9267 -0.013917 0.0013468 -0.0059008 2.6129e-05 -3.9758 0 0 0.16793 0 -1.289 -0.81844 -0.49489 0 0
2.7852 0.19428 0.22467 0 0.21263 0 0.22758 0.24976 0.19035 0.27675 0.28386 0.027486 -9.9007 -3.4842 -3.0121 -2.677 -5.502 -6.9407 -5.3595 -6.4311 -8.2183 -5.6484 -6.8837 -8.3841 -5.4273 -0.015114 -0.00045529 -0.013507 -0.0077819 -4.5671 0 0 0.24342 0 -1.4449 -0.93385 -0.61072 0 0
2.7891 0.21733 0.2433 0 0.2195 0 0.19572 0.25394 0.24204 0.26525 0.24009 0.17392 -5.6232 -3.6763 -3.2504 -2.8783 -5.8887 -7.44 -5.7283 -6.958 -8.8925 -6.1136 -7.3691 -9.2111 -5.9027 -0.016351 -0.0025942 -0.016298 -0.012337 -5.196 0 0 0.32053 0 -1.591 -1.0312 -0.71617 0 0
2.793 0.22452 0.24225 0 0.2082 0 0.18999 0.22597 0.29429 0.25902 0.20312 0.39279 -1.2853 -3.8311 -3.4543 -3.0503 -6.2184 -7.8875 -6.0718 -7.4492 -9.5182 -6.5465 -7.8087 -9.9872 -6.3367 -0.016868 -0.0057702 -0.013241 -0.011588 -5.8866 0 0 0.39352 0 -1.7101 -1.1069 -0.79737 0 0
2.7969 0.20589 0.21225 0 0.20273 0 0.19444 0.18505 0.30966 0.264 0.2156 0.61086 3.1024 -3.9509 -3.6237 -3.1935 -6.4801 -8.2762 -6.3885 -7.8744 -10.106 -6.9292 -8.2102 -10.685 -6.7109 -0.016347 -0.0087363 -0.010043 -0.01026 -6.5141 0 0 0.45104 0 -1.7824 -1.1628 -0.8432 0 0
2.8008 0.16778 0.16574 0 0.21132 0 0.18656 0.1683 0.28374 0.27463 0.2686 0.75408 7.5104 -4.065 -3.7835 -3.3286 -6.7095 -8.6372 -6.6915 -8.2469 -10.671 -7.2748 -8.5959 -11.315 -7.0445 -0.015492 -0.0099012 -0.01223 -0.013632 -6.9793 0 0 0.48975 0 -1.8241 -1.2139 -0.87131 0 0
2.8047 0.12353 0.12589 0 0.22066 0 0.1624 0.19525 0.25574 0.29518 0.31458 0.80366 11.918 -4.1892 -3.9462 -3.4655 -6.9243 -8.9845 -6.9845 -8.5732 -11.209 -7.5882 -8.9702 -11.873 -7.3454 -0.015428 -0.0094301 -0.018487 -0.020662 -7.3381 0 0 0.51966 0 -1.846 -1.2679 -0.89291 0 0
2.8086 0.086024 0.1075 0 0.21251 0 0.13712 0.24634 0.26934 0.34139 0.32202 0.79506 16.332 -4.338 -4.1226 -3.6126 -7.1416 -9.3307 -7.2703 -8.8618 -11.712 -7.8754 -9.3355 -12.36 -7.6221 -0.016475 -0.0091269 -0.022442 -0.025155 -7.721 0 0 0.55455 0 -1.8609 -1.3327 -0.91973 0 0
2.8125 0.066029 0.1071 0 0.18412 0 0.12335 0.28031 0.32522 0.41783 0.30968 0.7701 20.771 -4.5332 -4.325 -3.7792 -7.3843 -9.6883 -7.5464 -9.1226 -12.15 -8.1398 -9.6836 -12.762 -7.8816 -0.017693 -0.010215 -0.020677 -0.023531 -8.1442 0 0 0.59734 0 -1.8922 -1.4208 -0.97174 0 0
2.8164 0.069565 0.10923 0 0.15177 0 0.11631 0.27522 0.37994 0.50019 0.32061 0.74105 25.243 -4.7607 -4.5372 -3.953 -7.6473 -10.045 -7.8028 -9.3716 -12.511 -8.3848 -9.9997 -13.098 -8.1254 -0.017841 -0.011826 -0.016991 -0.019447 -8.4599 0 0 0.63592 0 -1.9526 -1.5279 -1.0507 0 0
2.8203 0.090217 0.10061 0 0.13499 0 0.10341 0.25131 0.3944 0.55081 0.36626 0.70159 29.734 -4.9927 -4.7365 -4.1165 -7.9073 -10.38 -8.0285 -9.607 -12.799 -8.6034 -10.273 -13.383 -8.3433 -0.01676 -0.012159 -0.017625 -0.019386 -8.5336 0 0 0.65446 0 -2.0334 -1.641 -1.1432 0 0
2.8242 0.10448 0.077856 0 0.13815 0 0.082975 0.25062 0.37742 0.55674 0.40812 0.65756 34.217 -5.2058 -4.9037 -4.2549 -8.1424 -10.668 -8.2114 -9.8197 -13.012 -8.785 -10.492 -13.617 -8.5221 -0.015658 -0.010864 -0.023349 -0.02463 -8.4372 0 0 0.64892 0 -2.1236 -1.7477 -1.2371 0 0
2.8281 0.082177 0.044002 0 0.14657 0 0.064117 0.29215 0.37287 0.54738 0.40131 0.62964 38.684 -5.3703 -5.0156 -4.3503 -8.3237 -10.883 -8.336 -9.9944 -13.147 -8.9135 -10.64 -13.793 -8.6432 -0.01587 -0.0096235 -0.028318 -0.029628 -8.3912 0 0 0.63176 0 -2.2065 -1.8319 -1.3158 0 0
2.832 0.010124 0.0011866 0 0.13883 0 0.04567 0.34751 0.40345 0.56561 0.34938 0.62473 43.15 -5.4199 -5.0243 -4.3636 -8.3816 -10.952 -8.3588 -10.075 -13.176 -8.9415 -10.667 -13.864 -8.6557 -0.017403 -0.010089 -0.027186 -0.028885 -8.4758 0 0 0.62145 0 -2.2372 -1.8553 -1.3429 0 0
2.8359 -0.090995 -0.050582 0 0.10215 0 0.004619 0.36291 0.43625 0.61775 0.30245 0.62012 47.639 -5.3689 -4.9542 -4.3119 -8.3297 -10.896 -8.2965 -10.057 -13.114 -8.8825 -10.589 -13.825 -8.578 -0.018829 -0.011727 -0.021749 -0.023815 -8.4428 0 0 0.62681 0 -2.2094 -1.8221 -1.3219 0 0
2.8398 -0.1764 -0.10799 0 0.038693 0 -0.081805 0.30754 0.41337 0.65698 0.29634 0.59099 52.154 -5.2232 -4.8141 -4.2006 -8.1704 -10.716 -8.1496 -9.9321 -12.95 -8.737 -10.403 -13.657 -8.4136 -0.018687 -0.012356 -0.018796 -0.020945 -7.8961 0 0 0.63949 0 -2.1234 -1.7354 -1.2568 0 0
2.8438 -0.21067 -0.16108 0 -0.038328 0 -0.19891 0.20201 0.31638 0.62417 0.30423 0.55037 56.668 -4.9937 -4.6149 -4.0372 -7.9111 -10.418 -7.9206 -9.6951 -12.672 -8.5082 -10.108 -13.347 -8.1691 -0.016898 -0.010856 -0.021721 -0.023515 -6.7046 0 0 0.63975 0 -1.9844 -1.6014 -1.155 0 0
2.8477 -0.19721 -0.19898 0 -0.11243 0 -0.28899 0.099226 0.19179 0.50824 0.26362 0.54456 61.142 -4.6954 -4.3679 -3.8287 -7.5565 -9.9994 -7.6047 -9.3301 -12.245 -8.1931 -9.6926 -12.858 -7.8476 -0.01474 -0.0087257 -0.026206 -0.026917 -5.2048 0 0 0.61032 0 -1.8053 -1.4317 -1.0292 0 0
2.8516 -0.17647 -0.221 0 -0.17088 0 -0.29705 0.035791 0.10597 0.3627 0.15362 0.59654 65.555 -4.3766 -4.0972 -3.597 -7.146 -9.4927 -7.2235 -8.8663 -11.675 -7.814 -9.1904 -12.217 -7.475 -0.013488 -0.0084349 -0.0254 -0.023899 -3.9264 0 0 0.54912 0 -1.6274 -1.2588 -0.90675 0 0
2.8555 -0.19295 -0.24086 0 -0.21039 0 -0.22827 -5.8813e-05 0.077398 0.25758 0.031417 0.66016 69.918 -4.0663 -3.8135 -3.3549 -6.7081 -8.9292 -6.8014 -8.3421 -11.001 -7.3911 -8.6413 -11.475 -7.0684 -0.013242 -0.010409 -0.018352 -0.013491 -3.0777 0 0 0.4729 0 -1.4722 -1.0995 -0.79768 0 0
2.8594 -0.25989 -0.27727 0 -0.23982 0 -0.15498 -0.05382 0.061076 0.21325 -0.02373 0.64859 74.253 -3.7764 -3.5179 -3.1057 -6.2517 -8.3174 -6.346 -7.7719 -10.241 -6.927 -8.0614 -10.654 -6.6284 -0.01311 -0.012324 -0.011337 -0.0027897 -2.3232 0 0 0.40786 0 -1.3478 -0.9597 -0.70378 0 0
2.8633 -0.35257 -0.3377 0 -0.27514 0 -0.15713 -0.15724 0.001798 0.18317 -0.0030509 0.51997 78.569 -3.5147 -3.2092 -2.8506 -5.7823 -7.6634 -5.8638 -7.1679 -9.4102 -6.422 -7.4642 -9.7707 -6.1521 -0.012383 -0.011713 -0.010348 0.00083274 -1.1093 0 0 0.3697 0 -1.2578 -0.84153 -0.62357 0 0
2.8672 -0.43395 -0.41066 0 -0.32644 0 -0.25097 -0.2927 -0.10505 0.10224 0.0099123 0.33084 82.848 -3.2823 -2.8735 -2.5804 -5.2873 -6.9507 -5.346 -6.5238 -8.5046 -5.8469 -6.8421 -8.812 -5.6026 -0.011284 -0.0088659 -0.01382 -0.0020131 0.77243 0 0 0.34483 0 -1.1936 -0.73563 -0.54304 0 0
2.8711 -0.48715 -0.47542 0 -0.38666 0 -0.3772 -0.40388 -0.21385 -0.048965 -0.076167 0.19198 87.063 -3.0495 -2.5115 -2.2894 -4.7581 -6.1869 -4.7932 -5.8384 -7.534 -5.2038 -6.1732 -7.7729 -4.9748 -0.010496 -0.0065154 -0.014439 -0.0037172 2.9596 0 0 0.29061 0 -1.1192 -0.61591 -0.44419 0 0
2.875 -0.52542 -0.52127 0 -0.43488 0 -0.46007 -0.44513 -0.28706 -0.2273 -0.25624 0.16307 91.194 -2.7988 -2.1221 -1.9721 -4.1855 -5.3685 -4.198 -5.1003 -6.4818 -4.4863 -5.4327 -6.631 -4.2585 -0.010128 -0.0065213 -0.0078784 0.0014291 4.8717 0 0 0.16298 0 -1.018 -0.46986 -0.31996 0 0
2.8789 -0.57368 -0.55814 0 -0.45514 0 -0.47645 -0.42605 -0.33963 -0.36883 -0.4242 0.19007 95.24 -2.5146 -1.704 -1.6235 -3.5611 -4.4917 -3.5529 -4.2984 -5.3304 -3.6892 -4.5979 -5.366 -3.445 -0.009347 -0.0073803 0.0020903 0.011066 6.2848 0 0 -0.044025 0 -0.87726 -0.28802 -0.16579 0 0
2.8828 -0.6423 -0.60719 0 -0.45384 0 -0.46674 -0.40919 -0.41423 -0.4419 -0.48337 0.14821 99.207 -2.1715 -1.2518 -1.2336 -2.8682 -3.5442 -2.8405 -3.4092 -4.0408 -2.7983 -3.6278 -3.9374 -2.5142 -0.0070944 -0.0055368 0.0081771 0.018366 7.5457 0 0 -0.2816 0 -0.68066 -0.057942 0.023521 0 0
2.8867 -0.71838 -0.67917 0 -0.4571 0 -0.48482 -0.45872 -0.51593 -0.46019 -0.45717 -0.051924 103.09 -1.7474 -0.75887 -0.79638 -2.0976 -2.5193 -2.0481 -2.4193 -2.5954 -1.8161 -2.5088 -2.3412 -1.4668 -0.0030681 0.0008789 0.008142 0.020516 9.212 0 0 -0.47565 0 -0.4299 0.21691 0.24067 0 0
2.8906 -0.78079 -0.76145 0 -0.48839 0 -0.5473 -0.58262 -0.58867 -0.45404 -0.4752 -0.39378 106.88 -1.2569 -0.22977 -0.32412 -1.2687 -1.4345 -1.194 -1.3573 -1.0507 -0.77595 -1.2982 -0.64907 -0.34564 0.0020588 0.010027 0.0069797 0.021573 11.484 0 0 -0.58512 0 -0.14952 0.51458 0.47037 0 0
2.8945 -0.82269 -0.82779 0 -0.54848 0 -0.63351 -0.72038 -0.57266 -0.4412 -0.64009 -0.77292 110.54 -0.70395 0.33714 0.17896 -0.38779 -0.29207 -0.28344 -0.23537 0.56265 0.30903 -0.025914 1.1019 0.83066 0.0073028 0.018191 0.010329 0.026536 13.985 0 0 -0.63771 0 0.15015 0.82553 0.70705 0 0
2.8984 -0.85982 -0.86355 0 -0.61855 0 -0.72356 -0.7919 -0.48568 -0.42882 -0.91281 -1.07 114.07 -0.094546 0.94267 0.70775 0.5375 0.90491 0.67681 0.93214 2.2103 1.4249 1.2755 2.8728 2.0418 0.012132 0.023281 0.017436 0.034445 16.088 0 0 -0.70388 0 0.45919 1.1408 0.94605 0 0
2.9023 -0.9176 -0.88261 0 -0.6827 0 -0.82021 -0.7681 -0.43336 -0.43377 -1.141 -1.2114 117.49 0.57005 1.594 1.2575 1.5008 2.1657 1.6844 2.1255 3.8341 2.5541 2.5552 4.6024 3.2563 0.016615 0.02619 0.022298 0.039332 17.449 0 0 -0.82659 0 0.76813 1.4522 1.1854 0 0
2.9063 -1.0089 -0.91854 0 -0.74445 0 -0.92932 -0.70059 -0.52234 -0.48499 -1.2057 -1.1876 120.78 1.2622 2.271 1.8145 2.4753 3.4702 2.7144 3.3136 5.4058 3.6759 3.7929 6.2743 4.4438 0.021042 0.028956 0.021381 0.037806 18.256 0 0 -0.97303 0 1.0748 1.7623 1.4276 0 0
2.9102 -1.1215 -0.996 0 -0.81897 0 -1.0333 -0.68084 -0.75669 -0.5968 -1.1349 -1.0464 123.94 1.9719 2.963 2.3751 3.4502 4.8096 3.7569 4.4871 6.935 4.7852 4.9998 7.9036 5.5976 0.025611 0.032294 0.018215 0.033615 19.001 0 0 -1.0606 0 1.381 2.0768 1.675 0 0
2.9141 -1.226 -1.1087 0 -0.91104 0 -1.1031 -0.76345 -1.0241 -0.74405 -1.0677 -0.87614 126.93 2.6946 3.6634 2.9391 4.4191 6.1797 4.8061 5.6418 8.4357 5.8802 6.1903 9.5072 6.716 0.030419 0.035351 0.019239 0.03326 20.061 0 0 -1.0389 0 1.6878 2.4006 1.9285 0 0
2.918 -1.2968 -1.2244 0 -1.0065 0 -1.1418 -0.92348 -1.1911 -0.87385 -1.1093 -0.77124 129.74 3.4291 4.3675 3.509 5.3774 7.5793 5.8575 6.7762 9.9354 6.9617 7.3897 11.113 7.8009 0.035525 0.037452 0.026176 0.038003 21.447 0 0 -0.94717 0 1.9969 2.7402 2.1894 0 0
2.9219 -1.3309 -1.3127 0 -1.089 0 -1.1999 -1.0865 -1.2158 -0.94943 -1.2297 -0.7784 132.37 4.185 5.0805 4.0979 6.3338 9.0161 6.9117 7.9049 11.495 8.0436 8.6472 12.773 8.8765 0.040794 0.039265 0.034406 0.042285 22.903 0 0 -0.88581 0 2.3095 3.101 2.4555 0 0
2.9258 -1.3485 -1.369 0 -1.1644 0 -1.3294 -1.1999 -1.1705 -0.98226 -1.3068 -0.86224 134.8 4.9678 5.8134 4.711 7.3077 10.49 7.9748 9.0502 13.129 9.1433 9.967 14.496 9.9733 0.045738 0.041892 0.039148 0.040725 24.17 0 0 -0.92246 0 2.627 3.4742 2.7223 0 0
2.9297 -1.3768 -1.4113 0 -1.2622 0 -1.5158 -1.2731 -1.1595 -1.0176 -1.2625 -0.93739 137.06 5.7844 6.5755 5.3526 8.3146 12.012 9.0551 10.227 14.848 10.273 11.349 16.286 11.108 0.049784 0.045356 0.041471 0.03514 25.179 0 0 -1.0258 0 2.9542 3.8554 2.9888 0 0
2.9336 -1.4268 -1.4559 0 -1.4101 0 -1.6713 -1.3493 -1.2232 -1.0872 -1.1458 -0.95337 139.1 6.6407 7.3757 6.0255 9.3698 13.589 10.162 11.449 16.656 11.445 12.789 18.145 12.296 0.052902 0.048698 0.046513 0.032775 26.044 0 0 -1.0974 0 3.2971 4.2405 3.2549 0 0
2.9375 -1.4861 -1.4984 0 -1.6068 0 -1.7111 -1.4447 -1.323 -1.1778 -1.0822 -0.94845 140.92 7.5531 8.2319 6.7352 10.508 15.256 11.321 12.747 18.568 12.685 14.283 20.086 13.565 0.055947 0.051637 0.056251 0.037646 26.958 0 0 -1.0737 0 3.6761 4.6254 3.5237 0 0
2.9414 -1.5313 -1.5207 0 -1.8213 0 -1.6411 -1.5282 -1.4082 -1.2468 -1.15 -1.0037 142.51 8.5134 9.1302 7.4666 11.725 17.01 12.546 14.116 20.565 13.994 15.805 22.105 14.905 0.060185 0.055435 0.066232 0.045501 28.076 0 0 -0.99537 0 4.1044 5.0108 3.8017 0 0
2.9453 -1.5513 -1.5173 0 -2.0162 0 -1.5571 -1.5659 -1.4773 -1.2678 -1.31 -1.1372 143.87 9.5092 10.052 8.2069 13.001 18.838 13.835 15.543 22.637 15.364 17.347 24.202 16.3 0.06629 0.061458 0.070776 0.048639 29.437 0 0 -0.96906 0 4.5801 5.4002 4.0916 0 0
2.9492 -1.5601 -1.5108 0 -2.1678 0 -1.5481 -1.5762 -1.562 -1.2583 -1.4509 -1.2602 145.03 10.534 10.985 8.9491 14.322 20.731 15.189 17.016 24.787 16.79 18.906 26.386 17.743 0.073727 0.069018 0.070373 0.044881 30.894 0 0 -1.0558 0 5.0998 5.7966 4.3948 0 0
2.9531 -1.584 -1.5363 0 -2.2623 0 -1.603 -1.6179 -1.6563 -1.264 -1.4918 -1.2648 145.98 11.582 11.917 9.6861 15.668 22.677 16.608 18.524 27.019 18.269 20.484 28.667 19.229 0.081139 0.075381 0.071899 0.039895 32.093 0 0 -1.2026 0 5.6562 6.2031 4.712 0 0
2.957 -1.6339 -1.6054 0 -2.2827 0 -1.626 -1.7089 -1.682 -1.3175 -1.4407 -1.1566 146.71 12.645 12.835 10.412 17.006 24.658 18.084 20.048 29.359 19.805 22.084 31.075 20.762 0.087382 0.078443 0.080939 0.040173 32.57 0 0 -1.2924 0 6.2173 6.6213 5.0381 0 0
2.9609 -1.6868 -1.6851 0 -2.2139 0 -1.5516 -1.7651 -1.547 -1.4108 -1.3678 -1.0741 147.2 13.712 13.749 11.133 18.316 26.639 19.575 21.566 31.762 21.372 23.689 33.552 22.33 0.092313 0.079179 0.095378 0.04527 31.989 0 0 -1.2698 0 6.7425 7.0395 5.3583 0 0
2.9648 -1.6971 -1.714 0 -2.0683 0 -1.4352 -1.6519 -1.248 -1.502 -1.3395 -1.1444 147.45 14.777 14.669 11.852 19.595 28.612 21.064 23.069 34.209 22.963 25.279 36.071 23.93 0.096842 0.080869 0.1081 0.048702 30.407 0 0 -1.2107 0 7.2108 7.4489 5.6639 0 0
2.9688 -1.6279 -1.6442 0 -1.9007 0 -1.4142 -1.3257 -0.91254 -1.5454 -1.3771 -1.3179 147.45 15.834 15.605 12.571 20.843 30.572 22.532 24.551 36.677 24.568 26.839 38.605 25.557 0.10252 0.085683 0.11556 0.046215 28.379 0 0 -1.2582 0 7.6052 7.8408 5.9467 0 0
2.9727 -1.4763 -1.4735 0 -1.7794 0 -1.5703 -0.93192 -0.72473 -1.52 -1.4581 -1.3855 147.21 16.871 16.571 13.289 22.062 32.511 23.954 25.998 39.136 26.174 28.325 41.105 27.197 0.11114 0.092378 0.12173 0.04114 26.765 0 0 -1.4767 0 7.8982 8.1978 6.1915 0 0
2.9766 -1.2718 -1.241 0 -1.7272 0 -1.832 -0.73204 -0.79057 -1.4391 -1.5352 -1.1971 146.73 17.869 17.561 13.994 23.268 34.436 25.317 27.396 41.546 27.751 29.708 43.529 28.805 0.12433 0.09774 0.13254 0.040249 26.286 0 0 -1.7669 0 8.1073 8.5121 6.3949 0 0
2.9805 -1.0499 -0.99619 0 -1.687 0 -2.0207 -0.894 -1.0581 -1.3432 -1.5537 -0.86759 146.05 18.82 18.552 14.675 24.467 36.345 26.629 28.741 43.903 29.28 30.993 45.872 30.347 0.14285 0.10015 0.14774 0.045322 27.087 0 0 -1.9357 0 8.2721 8.7928 6.5679 0 0
2.9844 -0.83091 -0.7707 0 -1.5549 0 -1.9917 -1.3254 -1.3594 -1.2801 -1.4728 -0.72669 145.21 19.713 19.522 15.321 25.654 38.231 27.889 30.02 46.196 30.744 32.18 48.127 31.792 0.16563 0.10125 0.16037 0.050876 28.581 0 0 -1.8634 0 8.4146 9.0453 6.7164 0 0
2.9883 -0.62148 -0.57523 0 -1.2599 0 -1.7318 -1.7178 -1.534 -1.2811 -1.2985 -1.016 144.28 20.539 20.447 15.919 26.821 40.08 29.096 31.221 48.418 32.123 33.273 50.289 33.115 0.18955 0.10376 0.16476 0.050892 29.722 0 0 -1.6193 0 8.5576 9.2764 6.8474 0 0
2.9922 -0.43405 -0.41578 0 -0.82208 0 -1.3251 -1.7842 -1.5284 -1.3438 -1.1013 -1.622 143.29 21.26 21.256 16.433 27.925 41.824 30.222 32.291 50.512 33.356 34.254 52.307 34.237 0.21037 0.10816 0.16328 0.046232 29.605 0 0 -1.4146 0 8.7349 9.4961 6.9716 0 0
2.9961 -0.29681 -0.3052 0 -0.33975 0 -0.84866 -1.4874 -1.4004 -1.4388 -0.98538 -2.1335 142.28 21.901 21.952 16.876 28.945 43.43 31.265 33.252 52.468 34.467 35.164 54.187 35.213 0.22485 0.11202 0.16337 0.043598 28.047 0 0 -1.4332 0 8.9401 9.7139 7.0987 0 0
3 -0.23885 -0.25658 0 0.077095 0 -0.32418 -1.0564 -1.2455 -1.5372 -1.0138 -2.2069 141.21 22.463 22.534 17.25 29.859 44.866 32.207 34.107 54.249 35.454 36.004 55.903 36.061 0.23232 0.11273 0.16827 0.0473 25.75 0 0 -1.6859 0 9.1598 9.9267 7.2278 0 0
3.0039 -0.26234 -0.26726 0 0.36351 0 0.22513 -0.78241 -1.1222 -1.6348 -1.1505 -1.8949 140.06 22.945 22.998 17.554 30.651 46.098 33.031 34.856 55.819 36.317 36.77 57.426 36.798 0.23466 0.11056 0.17269 0.053989 23.895 0 0 -2.009 0 9.3785 10.128 7.3558 0 0
3.0078 -0.33106 -0.3129 0 0.50337 0 0.69618 -0.7836 -1.0348 -1.7437 -1.2787 -1.6098 138.86 23.334 23.335 17.777 31.279 47.059 33.689 35.491 57.096 37.037 37.445 58.687 37.433 0.23471 0.10843 0.16893 0.056817 23.377 0 0 -2.1969 0 9.5672 10.302 7.4725 0 0
3.0117 -0.39037 -0.35932 0 0.49902 0 0.92174 -0.94552 -0.96962 -1.8523 -1.2883 -1.7379 137.61 23.611 23.545 17.911 31.721 47.709 34.146 36.003 58.018 37.601 38.001 59.63 37.978 0.23456 0.10883 0.15641 0.053921 24.199 0 0 -2.1511 0 9.6838 10.416 7.5558 0 0
3.0156 -0.40332 -0.38147 0 0.35586 0 0.7898 -1.065 -0.93108 -1.8976 -1.1584 -2.2695 136.34 23.79 23.66 17.968 32.014 48.122 34.44 36.413 58.662 38.035 38.448 60.317 38.442 0.23489 0.11121 0.14304 0.050858 25.479 0 0 -1.9295 0 9.7269 10.467 7.5978 0 0
3.0195 -0.37115 -0.37296 0 0.10021 0 0.35211 -1.039 -0.9406 -1.7969 -0.96434 -2.8023 135.04 23.866 23.681 17.949 32.164 48.32 34.579 36.71 59.048 38.335 38.777 60.759 38.811 0.23549 0.11285 0.13687 0.054087 26.092 0 0 -1.6781 0 9.6945 10.448 7.5924 0 0
3.0234 -0.32181 -0.34141 0 -0.20211 0 -0.1938 -0.92048 -1.0032 -1.5282 -0.81078 -2.9112 133.67 23.838 23.612 17.854 32.179 48.326 34.575 36.884 59.203 38.496 38.982 60.973 39.068 0.23598 0.11196 0.13781 0.063545 25.476 0 0 -1.5191 0 9.589 10.358 7.5356 0 0
3.0273 -0.28066 -0.29801 0 -0.46548 0 -0.63918 -0.81804 -1.0828 -1.1886 -0.75725 -2.5284 132.24 23.679 23.432 17.671 32.037 48.138 34.42 36.873 59.121 38.47 39.009 60.928 39.138 0.23613 0.10957 0.13897 0.073299 23.988 0 0 -1.4864 0 9.4123 10.189 7.4183 0 0
3.0313 -0.25221 -0.25192 0 -0.63406 0 -0.88956 -0.76881 -1.1161 -0.95707 -0.7948 -1.98 130.74 23.439 23.179 17.44 31.788 47.83 34.172 36.702 58.883 38.295 38.883 60.695 39.035 0.23582 0.1084 0.13577 0.079069 22.536 0 0 -1.5368 0 9.2112 9.9879 7.2726 0 0
3.0352 -0.22691 -0.21099 0 -0.70986 0 -0.97344 -0.71852 -1.0577 -0.96879 -0.87396 -1.6666 129.2 23.145 22.875 17.184 31.454 47.422 33.85 36.387 58.503 37.99 38.611 60.287 38.772 0.2352 0.10989 0.13132 0.082982 21.793 0 0 -1.6042 0 9.0091 9.7795 7.1187 0 0
3.0391 -0.2004 -0.18298 0 -0.72552 0 -0.95195 -0.60943 -0.91737 -1.2004 -0.94089 -1.7092 127.64 22.815 22.536 16.919 31.047 46.918 33.46 35.938 57.974 37.564 38.196 59.703 38.358 0.23483 0.11254 0.13178 0.089541 21.642 0 0 -1.6437 0 8.8226 9.5831 6.9722 0 0
3.043 -0.18202 -0.17336 0 -0.69095 0 -0.8412 -0.46245 -0.75598 -1.4698 -0.95261 -1.8849 126.05 22.468 22.18 16.663 30.573 46.306 33 35.362 57.265 37.019 37.628 58.916 37.793 0.23533 0.1127 0.13753 0.098033 21.296 0 0 -1.6424 0 8.6699 9.4211 6.852 0 0
3.0469 -0.18416 -0.18204 0 -0.57822 0 -0.62542 -0.36061 -0.64075 -1.5639 -0.88157 -1.8766 124.43 22.119 21.823 16.431 30.037 45.548 32.449 34.676 56.306 36.353 36.902 57.874 37.086 0.2364 0.1069 0.14124 0.10132 19.969 0 0 -1.6029 0 8.5636 9.3124 6.7766 0 0
3.0508 -0.2063 -0.20319 0 -0.36934 0 -0.32616 -0.35978 -0.5954 -1.3911 -0.72916 -1.5707 122.77 21.761 21.463 16.207 29.456 44.666 31.823 33.924 55.147 35.603 36.076 56.639 36.286 0.23613 0.093803 0.13532 0.093123 17.51 0 0 -1.5241 0 8.4808 9.2344 6.7285 0 0
3.0547 -0.23281 -0.2284 0 -0.11579 0 -0.032236 -0.43023 -0.5854 -1.0356 -0.53966 -1.1268 121.09 21.383 21.089 15.975 28.827 43.659 31.12 33.111 53.798 34.773 35.163 55.223 35.402 0.2318 0.074851 0.12008 0.075331 14.495 0 0 -1.392 0 8.4067 9.1715 6.6947 0 0
3.0586 -0.24725 -0.25003 0 0.066264 0 0.15209 -0.49043 -0.55089 -0.67342 -0.38654 -0.79286 119.39 20.97 20.687 15.721 28.147 42.529 30.34 32.236 52.277 33.865 34.176 53.644 34.438 0.22184 0.053794 0.10302 0.056325 11.753 0 0 -1.1865 0 8.3249 9.1063 6.6603 0 0
3.0625 -0.24804 -0.26321 0 0.079195 0 0.18554 -0.48883 -0.46005 -0.43529 -0.32609 -0.67471 117.66 20.485 20.222 15.405 27.39 41.267 29.472 31.274 50.595 32.861 33.109 51.904 33.378 0.20754 0.035282 0.090715 0.042314 9.7643 0 0 -0.90115 0 8.2021 9.0034 6.5934 0 0
3.0664 -0.24886 -0.26778 0 -0.067891 0 0.11089 -0.44341 -0.33848 -0.33234 -0.3555 -0.67518 115.88 19.922 19.685 15.014 26.56 39.926 28.542 30.221 48.838 31.782 31.978 50.069 32.243 0.19263 0.022843 0.083 0.031952 8.4535 0 0 -0.56385 0 8.0223 8.843 6.4743 0 0
3.0703 -0.26435 -0.27041 0 -0.25707 0 0.0011708 -0.4042 -0.24957 -0.29384 -0.41835 -0.62581 114.05 19.298 19.09 14.559 25.67 38.547 27.571 29.094 47.05 30.652 30.793 48.183 31.056 0.18097 0.017206 0.075873 0.020536 7.4677 0 0 -0.24132 0 7.7934 8.6309 6.3076 0 0
3.0742 -0.29628 -0.28351 0 -0.35745 0 -0.10585 -0.39163 -0.24221 -0.25949 -0.45501 -0.45558 112.18 18.629 18.449 14.052 24.731 37.152 26.574 27.905 45.257 29.485 29.561 46.271 29.838 0.17413 0.016366 0.068304 0.0081871 6.6211 0 0 -0.015088 0 7.5238 8.3742 6.0998 0 0
3.0781 -0.33386 -0.31773 0 -0.33304 0 -0.21845 -0.38177 -0.31001 -0.23236 -0.44827 -0.23819 110.26 17.933 17.783 13.508 23.757 35.767 25.561 26.674 43.481 28.3 28.295 44.358 28.613 0.17083 0.017688 0.063781 0.0014959 6.0627 0 0 0.06159 0 7.2273 8.0851 5.8624 0 0
3.082 -0.36596 -0.37216 0 -0.26201 0 -0.34917 -0.3475 -0.39596 -0.25258 -0.42109 -0.10113 108.31 17.263 17.14 12.967 22.788 34.43 24.556 25.459 41.75 27.136 27.034 42.493 27.433 0.16859 0.020263 0.064807 0.0061713 6.0505 0 0 -0.0031187 0 6.9446 7.7992 5.6318 0 0
3.0859 -0.39146 -0.43186 0 -0.25248 0 -0.47947 -0.29981 -0.43725 -0.33395 -0.39735 -0.10585 106.29 16.647 16.55 12.462 21.86 33.14 23.574 24.308 40.063 26.016 25.826 40.697 26.318 0.16575 0.025096 0.068084 0.019522 6.6013 0 0 -0.14345 0 6.7056 7.5471 5.4387 0 0
3.0898 -0.41766 -0.4779 0 -0.34 0 -0.572 -0.27941 -0.4115 -0.43358 -0.3751 -0.20876 104.21 16.096 16.021 12.006 20.988 31.896 22.621 23.242 38.423 24.947 24.699 38.983 25.278 0.16214 0.032838 0.067399 0.032137 7.3844 0 0 -0.27639 0 6.5226 7.3402 5.2954 0 0
3.0938 -0.45021 -0.50235 0 -0.4646 0 -0.60997 -0.31167 -0.34655 -0.4818 -0.3404 -0.31629 102.04 15.616 15.558 11.605 20.184 30.698 21.707 22.275 36.836 23.938 23.673 37.362 24.315 0.15826 0.041642 0.061127 0.037195 7.9575 0 0 -0.34845 0 6.4024 7.1858 5.2094 0 0
3.0977 -0.48603 -0.51366 0 -0.54178 0 -0.61305 -0.37952 -0.29017 -0.43782 -0.2968 -0.36393 99.815 15.214 15.164 11.269 19.468 29.546 20.846 21.429 35.316 23.001 22.787 35.859 23.435 0.15422 0.047878 0.054689 0.036641 8.0978 0 0 -0.35436 0 6.3524 7.0907 5.189 0 0
3.1016 -0.516 -0.52646 0 -0.54912 0 -0.6129 -0.44333 -0.26968 -0.31737 -0.26686 -0.34903 97.52 14.852 14.805 10.973 18.818 28.427 20.037 20.665 33.86 22.119 22.008 34.448 22.608 0.14961 0.049312 0.054085 0.037234 7.9025 0 0 -0.31873 0 6.3377 7.0261 5.2023 0 0
3.1055 -0.53323 -0.54579 0 -0.54173 0 -0.62097 -0.48035 -0.27654 -0.17256 -0.26075 -0.30599 95.15 14.497 14.448 10.688 18.2 27.331 19.266 19.933 32.449 21.271 21.277 33.086 21.801 0.14425 0.047311 0.057915 0.041561 7.5854 0 0 -0.26256 0 6.3219 6.9615 5.2142 0 0
3.1094 -0.53798 -0.56242 0 -0.58744 0 -0.62564 -0.49708 -0.28383 -0.049393 -0.25389 -0.26363 92.694 14.127 14.077 10.401 17.596 26.255 18.527 19.208 31.078 20.448 20.56 31.753 21.003 0.13862 0.045356 0.057941 0.04487 7.2078 0 0 -0.1856 0 6.2829 6.8788 5.2032 0 0
3.1133 -0.53551 -0.56385 0 -0.69301 0 -0.61519 -0.50547 -0.27503 0.038122 -0.20919 -0.22601 90.154 13.726 13.678 10.098 16.986 25.201 17.814 18.468 29.739 19.643 19.823 30.43 20.202 0.13345 0.045276 0.048289 0.041187 6.6323 0 0 -0.076365 0 6.2001 6.7614 5.1488 0 0
3.1172 -0.53081 -0.5487 0 -0.79502 0 -0.59225 -0.49859 -0.25596 0.10141 -0.12415 -0.18489 87.54 13.264 13.231 9.7596 16.349 24.185 17.124 17.689 28.446 18.861 19.016 29.11 19.398 0.12894 0.04534 0.032728 0.03085 5.7374 0 0 0.064498 0 6.0354 6.581 5.0117 0 0
3.1211 -0.52613 -0.52831 0 -0.81976 0 -0.5627 -0.45854 -0.24258 0.15345 -0.046291 -0.14206 84.86 12.768 12.763 9.4026 15.696 23.216 16.454 16.899 27.21 18.109 18.171 27.82 18.611 0.12454 0.042467 0.021163 0.020199 4.6473 0 0 0.21176 0 5.8181 6.3636 4.8204 0 0
3.125 -0.5222 -0.51448 0 -0.74905 0 -0.52068 -0.38549 -0.24087 0.19276 -0.031161 -0.11526 82.109 12.255 12.291 9.0398 15.045 22.309 15.813 16.124 26.054 17.402 17.321 26.597 17.859 0.11964 0.03612 0.01911 0.014093 3.7082 0 0 0.32607 0 5.5663 6.1262 4.5932 0 0
3.1289 -0.51969 -0.50765 0 -0.63037 0 -0.45746 -0.30856 -0.24008 0.2072 -0.084369 -0.12033 79.272 11.747 11.833 8.6851 14.415 21.478 15.213 15.388 25.007 16.757 16.501 25.477 17.164 0.11436 0.029437 0.022266 0.010727 3.2088 0 0 0.37865 0 5.2988 5.8862 4.3495 0 0
3.1328 -0.51835 -0.49901 0 -0.52875 0 -0.38616 -0.26092 -0.22414 0.18961 -0.15266 -0.14595 76.348 11.279 11.423 8.3632 13.844 20.761 14.682 14.737 24.125 16.207 15.775 24.533 16.562 0.10964 0.026198 0.022324 0.0050686 3.1124 0 0 0.37014 0 5.0457 5.6715 4.1206 0 0
3.1367 -0.51529 -0.48329 0 -0.4718 0 -0.3452 -0.24666 -0.18748 0.14885 -0.17768 -0.14759 73.349 10.899 11.099 8.1062 13.381 20.192 14.257 14.22 23.462 15.787 15.212 23.832 16.094 0.10646 0.026992 0.016875 -0.0036991 3.0744 0 0 0.32869 0 4.8494 5.5161 3.9507 0 0
3.1406 -0.50604 -0.46615 0 -0.43733 0 -0.36407 -0.23882 -0.13933 0.10578 -0.15541 -0.074715 70.295 10.611 10.859 7.9138 13.027 19.752 13.931 13.825 22.977 15.478 14.794 23.33 15.743 0.10508 0.028877 0.011657 -0.010383 2.7431 0 0 0.28851 0 4.7162 5.4178 3.845 0 0
3.1445 -0.48824 -0.45704 0 -0.38708 0 -0.42491 -0.21177 -0.094079 0.077705 -0.13559 0.084563 67.187 10.421 10.705 7.7882 12.785 19.44 13.707 13.551 22.658 15.274 14.516 23.013 15.507 0.10493 0.028811 0.012848 -0.010043 2.0719 0 0 0.26467 0 4.6501 5.3746 3.8061 0 0
3.1484 -0.46447 -0.45608 0 -0.30878 0 -0.46894 -0.17058 -0.059811 0.065407 -0.16193 0.27926 64.006 10.328 10.635 7.7283 12.656 19.248 13.582 13.394 22.486 15.169 14.365 22.858 15.381 0.10515 0.026868 0.019126 -0.0044554 1.3576 0 0 0.24435 0 4.6508 5.3811 3.8319 0 0
3.1523 -0.44049 -0.45118 0 -0.22923 0 -0.45123 -0.14379 -0.036816 0.055053 -0.21985 0.42075 60.734 10.341 10.652 7.7376 12.651 19.189 13.564 13.365 22.448 15.16 14.336 22.847 15.367 0.1052 0.025644 0.023199 -0.00044772 0.98084 0 0 0.20247 0 4.7202 5.4269 3.9187 0 0
3.1563 -0.42022 -0.43004 0 -0.19194 0 -0.38853 -0.14933 -0.025663 0.034355 -0.24976 0.44599 57.374 10.404 10.704 7.7779 12.707 19.202 13.6 13.406 22.472 15.19 14.365 22.896 15.406 0.10501 0.026821 0.020718 -0.0018987 1.0899 0 0 0.12985 0 4.8149 5.4763 4.0225 0 0
3.1602 -0.40218 -0.39368 0 -0.22233 0 -0.34479 -0.1742 -0.03346 0.0075849 -0.21077 0.36859 53.958 10.488 10.767 7.8305 12.792 19.261 13.665 13.493 22.533 15.238 14.431 22.976 15.471 0.10482 0.02909 0.015491 -0.0052429 1.5026 0 0 0.04854 0 4.9112 5.5145 4.1222 0 0
3.1641 -0.38123 -0.35615 0 -0.30781 0 -0.36386 -0.19092 -0.069243 -0.0073061 -0.12436 0.27098 50.515 10.574 10.823 7.8829 12.885 19.347 13.745 13.605 22.619 15.29 14.521 23.072 15.543 0.10487 0.02984 0.014599 -0.0041684 1.8865 0 0 -0.0023987 0 4.9913 5.5316 4.2024 0 0
3.168 -0.35389 -0.3306 0 -0.40444 0 -0.41932 -0.1897 -0.13199 0.0005485 -0.052344 0.23918 47.051 10.638 10.853 7.9221 12.96 19.446 13.823 13.726 22.726 15.334 14.628 23.177 15.604 0.10522 0.028417 0.019551 0.0021857 2.0333 0 0 -0.0010835 0 5.0332 5.5177 4.2458 0 0
3.1719 -0.3222 -0.31741 0 -0.46303 0 -0.4367 -0.18772 -0.20397 0.016705 -0.036761 0.29449 43.545 10.662 10.848 7.9412 12.999 19.55 13.893 13.835 22.864 15.373 14.745 23.297 15.646 0.10574 0.026915 0.024437 0.0077316 1.9932 0 0 0.033949 0 5.0158 5.4721 4.2388 0 0
3.1758 -0.29227 -0.30653 0 -0.45742 0 -0.36715 -0.20572 -0.25831 0.0078538 -0.067585 0.38159 39.968 10.662 10.829 7.9527 13.017 19.663 13.962 13.932 23.031 15.422 14.864 23.438 15.682 0.10612 0.027554 0.023319 0.0067093 1.982 0 0 0.0558 0 4.9598 5.4147 4.2006 0 0
3.1797 -0.26873 -0.28948 0 -0.39765 0 -0.23665 -0.24134 -0.276 -0.048391 -0.10751 0.4216 36.313 10.649 10.808 7.9654 13.028 19.79 14.038 14.023 23.228 15.492 14.983 23.606 15.726 0.10608 0.029897 0.017676 0.00092747 2.1777 0 0 0.028302 0 4.8786 5.3559 4.1406 0 0
3.1836 -0.25002 -0.26571 0 -0.31928 0 -0.12144 -0.27137 -0.25832 -0.13857 -0.13801 0.37993 32.6 10.636 10.802 7.9881 13.046 19.938 14.13 14.115 23.454 15.593 15.101 23.807 15.79 0.10563 0.031317 0.014666 -0.0020079 2.5887 0 0 -0.043916 0 4.7882 5.3064 4.0698 0 0
3.1875 -0.22872 -0.23714 0 -0.25576 0 -0.078159 -0.27877 -0.22404 -0.2216 -0.17246 0.28712 28.856 10.647 10.836 8.0368 13.107 20.124 14.255 14.228 23.711 15.744 15.223 24.055 15.905 0.10519 0.030195 0.018326 0.0024725 3.0834 0 0 -0.12369 0 4.7212 5.2852 4.0064 0 0
3.1914 -0.19676 -0.20027 0 -0.21406 0 -0.10023 -0.2708 -0.19466 -0.26643 -0.22696 0.19897 25.097 10.696 10.914 8.1106 13.226 20.341 14.412 14.378 23.986 15.936 15.365 24.348 16.077 0.10527 0.027957 0.024592 0.010638 3.5244 0 0 -0.17968 0 4.7023 5.2967 3.9666 0 0
3.1953 -0.15146 -0.14872 0 -0.17357 0 -0.13746 -0.26647 -0.18065 -0.28252 -0.28945 0.14043 21.322 10.778 11.022 8.1988 13.396 20.578 14.59 14.566 24.273 16.154 15.539 24.68 16.293 0.10601 0.027483 0.026293 0.015138 3.871 0 0 -0.21574 0 4.7303 5.3351 3.9526 0 0
3.1992 -0.097387 -0.084226 0 -0.10997 0 -0.1479 -0.27004 -0.17921 -0.30945 -0.32584 0.089352 17.53 10.886 11.147 8.2917 13.606 20.823 14.781 14.787 24.569 16.385 15.751 25.045 16.545 0.10699 0.029755 0.021974 0.013892 4.1647 0 0 -0.26139 0 4.8003 5.3952 3.9653 0 0
3.2031 -0.042394 -0.021196 0 -0.023004 0 -0.12584 -0.26436 -0.18212 -0.37262 -0.31399 0.011792 13.724 11.01 11.272 8.3763 13.842 21.06 14.971 15.035 24.869 16.613 16.006 25.435 16.819 0.10757 0.032728 0.017672 0.012333 4.4278 0 0 -0.33449 0 4.902 5.4697 4.0041 0 0
3.207 0.0089262 0.024558 0 0.058498 0 -0.087121 -0.23271 -0.18401 -0.44947 -0.26411 -0.093074 9.9104 11.117 11.361 8.4238 14.056 21.252 15.127 15.281 25.156 16.806 16.291 25.818 17.076 0.10748 0.033708 0.019419 0.016313 4.5836 0 0 -0.41683 0 4.9983 5.5396 4.0618 0 0
3.2109 0.058714 0.052785 0 0.10081 0 -0.042503 -0.18162 -0.18337 -0.48368 -0.2038 -0.18778 6.0939 11.183 11.404 8.4317 14.213 21.383 15.232 15.492 25.41 16.954 16.553 26.153 17.286 0.10705 0.032377 0.025719 0.024453 4.4903 0 0 -0.46975 0 5.0558 5.5885 4.1178 0 0
3.2148 0.11257 0.081591 0 0.097204 0 0.007831 -0.13517 -0.17834 -0.43692 -0.14942 -0.23659 2.2722 11.195 11.396 8.3986 14.296 21.442 15.275 15.647 25.608 17.05 16.758 26.408 17.431 0.10684 0.030924 0.029254 0.029481 4.0687 0 0 -0.47348 0 5.0606 5.6077 4.1614 0 0
3.2188 0.17177 0.12992 0 0.077164 0 0.062123 -0.10592 -0.16438 -0.32767 -0.098507 -0.24723 -1.5518 11.142 11.337 8.325 14.29 21.418 15.248 15.729 25.729 17.085 16.873 26.557 17.496 0.10708 0.031294 0.025788 0.027036 3.4033 0 0 -0.44822 0 5.0035 5.5897 4.1826 0 0
3.2227 0.22824 0.19676 0 0.083088 0 0.11461 -0.077874 -0.13728 -0.21771 -0.047222 -0.26826 -5.3616 11.006 11.219 8.2095 14.169 21.282 15.129 15.703 25.722 17.039 16.834 26.54 17.446 0.10744 0.032975 0.019361 0.021184 2.7069 0 0 -0.43445 0 4.8736 5.5201 4.163 0 0
3.2266 0.26829 0.25992 0 0.13503 0 0.16977 -0.024158 -0.097595 -0.15925 -0.0040844 -0.34214 -9.1324 10.797 11.059 8.0659 13.954 21.037 14.93 15.565 25.563 16.908 16.633 26.346 17.282 0.10738 0.033866 0.017433 0.01973 2.1588 0 0 -0.45343 0 4.7013 5.404 4.097 0 0
3.2305 0.28389 0.2971 0 0.21483 0 0.24765 0.05913 -0.050897 -0.15475 0.020682 -0.46073 -12.848 10.547 10.87 7.9058 13.68 20.707 14.676 15.338 25.272 16.705 16.313 26.016 17.032 0.10659 0.032985 0.021912 0.024774 1.762 0 0 -0.48858 0 4.5202 5.2587 3.996 0 0
3.2344 0.28194 0.30807 0 0.28255 0 0.35962 0.14224 -0.0038797 -0.16676 0.034783 -0.56884 -16.513 10.269 10.657 7.7333 13.361 20.301 14.381 15.031 24.857 16.435 15.898 25.564 16.707 0.10503 0.031601 0.026969 0.029861 1.3657 0 0 -0.50446 0 4.3488 5.0946 3.8677 0 0
3.2383 0.28217 0.31465 0 0.30885 0 0.47579 0.18868 0.038604 -0.16236 0.061373 -0.61335 -20.142 9.9806 10.424 7.5514 13.015 19.829 14.057 14.653 24.328 16.102 15.417 25.011 16.32 0.1028 0.031497 0.02617 0.027261 0.8414 0 0 -0.47992 0 4.2044 4.9236 3.7215 0 0
3.2422 0.30318 0.33898 0 0.29527 0 0.53002 0.19111 0.072557 -0.14311 0.111 -0.58951 -23.743 9.7085 10.166 7.3591 12.649 19.295 13.716 14.197 23.678 15.697 14.901 24.358 15.88 0.10004 0.032663 0.020089 0.016851 0.23607 0 0 -0.42086 0 4.1114 4.7694 3.5789 0 0
3.2461 0.34771 0.38294 0 0.26817 0 0.47501 0.1769 0.093479 -0.13134 0.16122 -0.53951 -27.304 9.456 9.8898 7.1587 12.267 18.728 13.367 13.698 22.964 15.254 14.376 23.645 15.419 0.096998 0.033339 0.015172 0.0062303 -0.26792 0 0 -0.34417 0 4.046 4.6399 3.4565 0 0
3.25 0.40031 0.42912 0 0.25621 0 0.33888 0.17804 0.099741 -0.13391 0.17388 -0.50707 -30.8 9.216 9.5946 6.9496 11.861 18.132 13.003 13.158 22.192 14.777 13.833 22.866 14.935 0.09415 0.03228 0.015515 0.0021637 -0.56046 0 0 -0.25759 0 3.9931 4.5343 3.3579 0 0
3.2539 0.44027 0.45997 0 0.27198 0 0.21911 0.19921 0.098825 -0.12914 0.13668 -0.49541 -34.218 8.9781 9.2785 6.7301 11.422 17.504 12.614 12.578 21.366 14.267 13.261 22.014 14.426 0.091847 0.030336 0.017862 0.0035015 -0.75894 0 0 -0.16027 0 3.9376 4.4485 3.283 0 0
3.2578 0.45865 0.47374 0 0.30989 0 0.20646 0.21822 0.1075 -0.093921 0.082529 -0.4701 -37.562 8.7189 8.9337 6.4953 10.93 16.829 12.177 11.949 20.473 13.716 12.63 21.061 13.873 0.089872 0.02934 0.015962 0.0034947 -1.1221 0 0 -0.060156 0 3.8566 4.3723 3.2271 0 0
3.2617 0.46421 0.4819 0 0.35637 0 0.30644 0.21504 0.14046 -0.039708 0.061432 -0.40047 -40.847 8.3971 8.5474 6.2343 10.363 16.076 11.657 11.258 19.492 13.103 11.903 19.979 13.241 0.08742 0.029751 0.0086672 -0.0019596 -1.7837 0 0 0.018051 0 3.7279 4.2762 3.1647 0 0
3.2656 0.4732 0.49438 0 0.40054 0 0.4358 0.19481 0.19518 -0.011807 0.092322 -0.29442 -44.08 8.0039 8.1181 5.9419 9.7334 15.238 11.054 10.506 18.427 12.425 11.097 18.793 12.528 0.083745 0.030078 0.0015498 -0.010215 -2.5812 0 0 0.049724 0 3.5577 4.144 3.0762 0 0
3.2695 0.49347 0.51029 0 0.43825 0 0.5007 0.18065 0.2486 -0.044868 0.14696 -0.19159 -47.246 7.5328 7.6405 5.6111 9.0413 14.303 10.366 9.6882 17.271 11.674 10.216 17.508 11.728 0.078894 0.028827 -3.8585e-05 -0.016207 -3.1862 0 0 0.035735 0 3.3494 3.966 2.9504 0 0
3.2734 0.51796 0.52229 0 0.47031 0 0.48325 0.18839 0.27324 -0.11786 0.1833 -0.1261 -50.326 6.9816 7.1102 5.2349 8.2904 13.264 9.5923 8.8006 16.02 10.845 9.2726 16.134 10.84 0.073717 0.026487 0.0022173 -0.019023 -3.435 0 0 0.0071679 0 3.1086 3.7355 2.7789 0 0
3.2773 0.5331 0.52625 0 0.49968 0 0.45568 0.21414 0.26075 -0.15907 0.19081 -0.10037 -53.309 6.3444 6.5111 4.792 7.4754 12.089 8.7213 7.8252 14.64 9.9185 8.2781 14.672 9.858 0.069012 0.02495 0.0015091 -0.022314 -3.5253 0 0 0.00086174 0 2.8422 3.441 2.5483 0 0
3.2813 0.53251 0.52386 0 0.52958 0 0.51191 0.24608 0.23134 -0.10468 0.1982 -0.094877 -56.207 5.6709 5.8698 4.3022 6.623 10.826 7.7987 6.7983 13.164 8.9363 7.2654 13.16 8.8387 0.064652 0.024996 -0.0057031 -0.028513 -3.856 0 0 0.029157 0 2.5708 3.1161 2.2901 0 0
3.2852 0.52185 0.51711 0 0.56187 0 0.6813 0.2813 0.21913 0.040887 0.23706 -0.096077 -59.042 4.9856 5.2028 3.7805 5.7441 9.5031 6.8458 5.743 11.608 7.9205 6.2411 11.608 7.81 0.05962 0.025029 -0.015237 -0.034812 -4.6461 0 0 0.073906 0 2.3017 2.7806 2.0248 0 0
3.2891 0.51089 0.50425 0 0.59466 0 0.89804 0.32495 0.2459 0.2014 0.30455 -0.10644 -61.824 4.3051 4.5226 3.24 4.8454 8.1391 5.8767 4.6775 9.9821 6.8872 5.2076 10.022 6.7909 0.052961 0.022795 -0.020343 -0.036407 -5.709 0 0 0.1093 0 2.0402 2.4493 1.7678 0 0
3.293 0.50232 0.48344 0 0.62078 0 1.0447 0.37502 0.30647 0.28983 0.36596 -0.1267 -64.546 3.6463 3.844 2.6977 3.9328 6.7543 4.9051 3.6246 8.294 5.853 4.1623 8.3998 5.8002 0.044672 0.018109 -0.020246 -0.032958 -6.6144 0 0 0.12895 0 1.7914 2.1392 1.5383 0 0
3.2969 0.48982 0.45853 0 0.62925 0 1.03 0.41686 0.37647 0.28136 0.39147 -0.13814 -67.191 3.0154 3.1809 2.1792 3.0118 5.3688 3.9407 2.61 6.5623 4.8292 3.0987 6.7362 4.8399 0.035607 0.013258 -0.021511 -0.029823 -7.081 0 0 0.1507 0 1.5583 1.8627 1.3507 0 0
3.3008 0.46713 0.43804 0 0.61033 0 0.84529 0.43878 0.43185 0.2333 0.38412 -0.11438 -69.75 2.3929 2.5272 1.6853 2.0859 3.9837 2.9787 1.6216 4.8137 3.8067 2.0219 5.0422 3.881 0.026546 0.010465 -0.03033 -0.032077 -7.2122 0 0 0.19736 0 1.3332 1.604 1.186 0 0
3.3047 0.43765 0.42698 0 0.56161 0 0.57194 0.45008 0.46182 0.23455 0.37082 -0.054272 -72.23 1.7669 1.8757 1.212 1.1541 2.5932 2.0139 0.64639 3.0554 2.776 0.9344 3.3197 2.9043 0.017446 0.0094247 -0.04497 -0.038568 -7.3561 0 0 0.27444 0 1.1108 1.3527 1.0313 0 0
3.3086 0.41344 0.42168 0 0.491 0 0.3368 0.4749 0.46854 0.33018 0.37299 0.0048399 -74.645 1.1256 1.2184 0.75245 0.21468 1.1903 1.0407 -0.3321 1.2925 1.7272 -0.16132 1.5707 1.8913 0.0076138 0.0078766 -0.057529 -0.043478 -7.7533 0 0 0.36514 0 0.88543 1.0977 0.87281 0 0
3.3125 0.40425 0.4144 0 0.41376 0 0.23886 0.52362 0.46191 0.48736 0.39279 0.018225 -77.006 0.44979 0.53875 0.2884 -0.73948 -0.24177 0.046963 -1.353 -0.47725 0.63971 -1.2656 -0.2097 0.80722 -0.0035203 0.0045348 -0.062929 -0.04362 -8.3426 0 0 0.44376 0 0.644 0.81967 0.68453 0 0
3.3164 0.40807 0.40266 0 0.34533 0 0.28548 0.5745 0.45783 0.62947 0.42544 -0.016615 -79.315 -0.2549 -0.16316 -0.20016 -1.7099 -1.6998 -0.96704 -2.439 -2.2614 -0.48336 -2.3845 -2.0187 -0.33906 -0.015949 0.00076424 -0.064369 -0.042476 -8.9005 0 0 0.49379 0 0.37927 0.51593 0.45915 0 0
3.3203 0.41324 0.39156 0 0.29516 0 0.38558 0.59192 0.47629 0.70398 0.47316 -0.044359 -81.567 -0.97269 -0.87502 -0.71481 -2.692 -3.1676 -1.9937 -3.583 -4.0611 -1.6279 -3.5243 -3.8525 -1.5237 -0.029376 -0.0011032 -0.068896 -0.045896 -9.3394 0 0 0.51786 0 0.093722 0.19652 0.20634 0 0
3.3242 0.40971 0.38653 0 0.26644 0 0.42085 0.56584 0.5306 0.72193 0.53721 0.00839 -83.757 -1.69 -1.5845 -1.2531 -3.6801 -4.629 -3.0256 -4.7749 -5.8735 -2.782 -4.6895 -5.7073 -2.7281 -0.043706 -0.00082094 -0.078716 -0.054685 -9.8321 0 0 0.53563 0 -0.20887 -0.12905 -0.064573 0 0
3.3281 0.398 0.38592 0 0.2607 0 0.35102 0.52806 0.61091 0.73615 0.59937 0.17459 -85.884 -2.3889 -2.2738 -1.8079 -4.6651 -6.0607 -4.0521 -5.9968 -7.6915 -3.9299 -5.8841 -7.5767 -3.9288 -0.058945 -0.00091367 -0.088807 -0.063269 -10.636 0 0 0.57217 0 -0.52172 -0.44735 -0.33996 0 0
3.332 0.38706 0.38371 0 0.28078 0 0.26012 0.52219 0.68053 0.7824 0.62511 0.42566 -87.946 -3.0307 -2.9018 -2.3501 -5.6155 -7.405 -5.0444 -7.1932 -9.4761 -5.0389 -7.0978 -9.4294 -5.0818 -0.07452 -0.0040475 -0.093379 -0.066184 -11.804 0 0 0.64126 0 -0.82086 -0.72914 -0.58925 0 0
3.3359 0.38472 0.37923 0 0.32656 0 0.2837 0.55604 0.69795 0.84055 0.59712 0.70262 -89.941 -3.6149 -3.4693 -2.8566 -6.5159 -8.6593 -5.9932 -8.3263 -11.197 -6.1056 -8.2932 -11.232 -6.1831 -0.088833 -0.010117 -0.09291 -0.064466 -13.084 0 0 0.73243 0 -1.089 -0.97283 -0.80419 0 0
3.3398 0.3911 0.3808 0 0.38713 0 0.46651 0.58924 0.65174 0.85172 0.5451 0.95975 -91.87 -4.1396 -3.9765 -3.3165 -7.355 -9.8196 -6.8912 -9.3793 -12.832 -7.1284 -9.4446 -12.962 -7.232 -0.099803 -0.016438 -0.09311 -0.064073 -14.087 0 0 0.81326 0 -1.3173 -1.1787 -0.98292 0 0
3.3438 0.40117 0.3969 0 0.44045 0 0.68711 0.57396 0.57563 0.77507 0.53058 1.1752 -93.739 -4.6053 -4.4268 -3.7224 -8.1246 -10.887 -7.7333 -10.341 -14.364 -8.1079 -10.528 -14.598 -8.2309 -0.10614 -0.020734 -0.09747 -0.068338 -14.57 0 0 0.85085 0 -1.4997 -1.3495 -1.1263 0 0
3.3477 0.41201 0.42433 0 0.46711 0 0.74374 0.50834 0.52435 0.63149 0.59009 1.3304 -95.559 -5.009 -4.8249 -4.0634 -8.8077 -11.858 -8.5079 -11.194 -15.763 -9.0427 -11.498 -16.1 -9.1808 -0.10832 -0.023329 -0.10303 -0.073767 -14.574 0 0 0.83787 0 -1.6274 -1.49 -1.2367 0 0
3.3516 0.42576 0.44882 0 0.4692 0 0.54228 0.44475 0.52837 0.4948 0.68995 1.4 -97.336 -5.3748 -5.2004 -4.3628 -9.4282 -12.777 -9.2324 -11.971 -17.058 -9.9479 -12.357 -17.485 -10.1 -0.10843 -0.026051 -0.10467 -0.074365 -14.332 0 0 0.79899 0 -1.7221 -1.6209 -1.3335 0 0
3.3555 0.44569 0.45967 0 0.47409 0 0.20911 0.44093 0.56993 0.43862 0.7432 1.3756 -99.067 -5.7268 -5.5737 -4.6483 -10.021 -13.678 -9.9321 -12.712 -18.303 -10.837 -13.145 -18.801 -11.002 -0.1091 -0.029423 -0.10238 -0.069075 -14.081 0 0 0.76808 0 -1.8101 -1.7559 -1.4298 0 0
3.3594 0.47109 0.46278 0 0.51297 0 0.0032985 0.50281 0.60421 0.48497 0.68139 1.2936 -100.74 -6.0795 -5.9549 -4.9361 -10.607 -14.582 -10.622 -13.436 -19.526 -11.716 -13.887 -20.075 -11.89 -0.11223 -0.031764 -0.10193 -0.063088 -13.934 0 0 0.75669 0 -1.9078 -1.9026 -1.5328 0 0
3.3633 0.4977 0.47612 0 0.58902 0 0.09329 0.57727 0.60482 0.59508 0.51856 1.2208 -102.34 -6.4478 -6.3526 -5.2422 -11.209 -15.506 -11.319 -14.161 -20.759 -12.59 -14.611 -21.335 -12.768 -0.11838 -0.031388 -0.10788 -0.061435 -13.878 0 0 0.7472 0 -2.0319 -2.0675 -1.6485 0 0
3.3672 0.52265 0.5111 0 0.66597 0 0.40556 0.6015 0.58764 0.70306 0.34908 1.1966 -103.86 -6.8648 -6.7818 -5.5955 -11.867 -16.473 -12.054 -14.907 -22.045 -13.465 -15.366 -22.624 -13.636 -0.12684 -0.029135 -0.11752 -0.062949 -13.849 0 0 0.72007 0 -2.2168 -2.2659 -1.7898 0 0
3.3711 0.5474 0.55972 0 0.69341 0 0.6938 0.55808 0.58979 0.75934 0.28121 1.1928 -105.29 -7.3279 -7.2354 -5.9859 -12.571 -17.471 -12.826 -15.671 -23.366 -14.343 -16.157 -23.94 -14.501 -0.13614 -0.027978 -0.12372 -0.062178 -13.811 0 0 0.68558 0 -2.4493 -2.4907 -1.9536 0 0
3.375 0.57431 0.6019 0 0.6505 0 0.76425 0.48308 0.62703 0.75144 0.3625 1.1431 -106.63 -7.8346 -7.7123 -6.4071 -13.312 -18.491 -13.629 -16.447 -24.704 -15.223 -16.973 -25.264 -15.362 -0.14475 -0.029926 -0.12331 -0.056855 -13.786 0 0 0.68119 0 -2.7221 -2.7407 -2.1407 0 0
3.3789 0.60145 0.62512 0 0.56806 0 0.63985 0.42654 0.6752 0.69759 0.5545 1.0212 -107.86 -8.3795 -8.2109 -6.8518 -14.077 -19.521 -14.455 -17.231 -26.037 -16.1 -17.799 -26.578 -16.217 -0.1518 -0.033801 -0.12093 -0.051413 -13.845 0 0 0.73131 0 -3.0266 -3.0134 -2.3506 0 0
3.3828 0.62312 0.635 0 0.50675 0 0.51029 0.41195 0.69478 0.63093 0.76677 0.8818 -109 -8.9532 -8.7305 -7.3084 -14.845 -20.549 -15.29 -18.014 -27.328 -16.963 -18.607 -27.844 -17.06 -0.15735 -0.036524 -0.12323 -0.05186 -14.065 0 0 0.81111 0 -3.3497 -3.3058 -2.5841 0 0
3.3867 0.63672 0.64639 0 0.51003 0 0.5314 0.43331 0.6719 0.58819 0.91531 0.81283 -110.06 -9.5243 -9.2599 -7.7545 -15.578 -21.55 -16.1 -18.782 -28.538 -17.79 -19.358 -29.02 -17.872 -0.16219 -0.036427 -0.13064 -0.058163 -14.463 0 0 0.85834 0 -3.6643 -3.6021 -2.8281 0 0
3.3906 0.64817 0.66627 0 0.57531 0 0.68195 0.48109 0.63318 0.59987 0.96336 0.84204 -111.05 -10.071 -9.7844 -8.1782 -16.269 -22.52 -16.869 -19.528 -29.675 -18.57 -20.056 -30.115 -18.643 -0.16701 -0.034801 -0.13678 -0.063703 -14.968 0 0 0.82845 0 -3.9549 -3.8864 -3.0644 0 0
3.3945 0.66803 0.68845 0 0.66694 0 0.81262 0.55742 0.62032 0.67454 0.92693 0.90077 -111.96 -10.583 -10.294 -8.5725 -16.912 -23.452 -17.59 -20.242 -30.744 -19.294 -20.704 -31.136 -19.362 -0.17197 -0.03407 -0.13664 -0.062822 -15.46 0 0 0.73932 0 -4.2122 -4.1484 -3.2804 0 0
3.3984 0.70095 0.70461 0 0.75243 0 0.8167 0.66174 0.65194 0.78513 0.85336 0.89037 -112.78 -11.051 -10.778 -8.932 -17.508 -24.344 -18.255 -20.92 -31.753 -19.956 -21.311 -32.095 -20.021 -0.17687 -0.03495 -0.13339 -0.057464 -15.855 0 0 0.65831 0 -4.4289 -4.3788 -3.4637 0 0
3.4023 0.74 0.71724 0 0.8227 0 0.73451 0.77003 0.71017 0.87699 0.79115 0.78578 -113.48 -11.466 -11.217 -9.2448 -18.06 -25.186 -18.853 -21.541 -32.714 -20.539 -21.894 -33.016 -20.598 -0.18179 -0.035987 -0.13535 -0.054782 -16.158 0 0 0.64227 0 -4.5886 -4.5595 -3.5873 0 0
3.4063 0.77322 0.73877 0 0.87971 0 0.69112 0.842 0.76085 0.90343 0.76648 0.66501 -114.04 -11.857 -11.623 -9.531 -18.604 -26.002 -19.416 -22.124 -33.663 -21.084 -22.482 -33.941 -21.13 -0.18732 -0.035787 -0.14636 -0.05852 -16.437 0 0 0.68995 0 -4.7133 -4.7101 -3.6677 0 0
3.4102 0.7965 0.7781 0 0.91472 0 0.75189 0.85595 0.78296 0.86404 0.77679 0.63034 -114.47 -12.245 -12.012 -9.8052 -19.156 -26.807 -19.964 -22.688 -34.614 -21.616 -23.084 -34.885 -21.641 -0.19391 -0.034969 -0.16115 -0.064579 -16.744 0 0 0.75263 0 -4.8196 -4.8483 -3.7226 0 0
3.4141 0.81804 0.83002 0 0.90987 0 0.85968 0.83336 0.77949 0.80831 0.80299 0.70344 -114.79 -12.646 -12.4 -10.08 -19.733 -27.616 -20.514 -23.249 -35.581 -22.156 -23.705 -35.859 -22.152 -0.20098 -0.035363 -0.17133 -0.066099 -17.082 0 0 0.78668 0 -4.9226 -4.9899 -3.769 0 0
3.418 0.84767 0.87811 0 0.86469 0 0.91391 0.8219 0.76657 0.79472 0.82958 0.80494 -115.01 -13.082 -12.808 -10.373 -20.351 -28.447 -21.085 -23.835 -36.582 -22.731 -24.351 -36.875 -22.691 -0.20697 -0.03753 -0.17486 -0.061794 -17.421 0 0 0.79093 0 -5.0446 -5.1582 -3.8325 0 0
3.4219 0.88109 0.9051 0 0.81394 0 0.89071 0.85078 0.75907 0.83932 0.85436 0.83752 -115.14 -13.572 -13.274 -10.707 -21.029 -29.33 -21.7 -24.49 -37.645 -23.374 -25.027 -37.94 -23.291 -0.21054 -0.039782 -0.17774 -0.057337 -17.746 0 0 0.79312 0 -5.221 -5.384 -3.9521 0 0
3.4258 0.89651 0.89867 0 0.80723 0 0.86589 0.90556 0.76634 0.90329 0.87948 0.78139 -115.16 -14.1 -13.789 -11.077 -21.748 -30.259 -22.35 -25.209 -38.771 -24.066 -25.728 -39.043 -23.94 -0.2119 -0.040047 -0.18612 -0.058232 -18.05 0 0 0.80847 0 -5.4498 -5.6556 -4.1231 0 0
3.4297 0.87033 0.85031 0 0.86378 0 0.92017 0.94896 0.79398 0.933 0.89653 0.70337 -115.03 -14.657 -14.346 -11.473 -22.497 -31.226 -23.028 -25.985 -39.959 -24.796 -26.455 -40.183 -24.627 -0.21268 -0.038323 -0.19856 -0.063033 -18.294 0 0 0.82084 0 -5.7266 -5.9622 -4.3372 0 0
3.4336 0.79852 0.75691 0 0.94815 0 1.0389 0.9636 0.84054 0.91377 0.88722 0.67861 -114.78 -15.228 -14.929 -11.883 -23.263 -32.222 -23.724 -26.805 -41.205 -25.548 -27.206 -41.354 -25.338 -0.21448 -0.036734 -0.20803 -0.065312 -18.408 0 0 0.80619 0 -6.042 -6.2886 -4.5812 0 0
3.4375 0.70347 0.62991 0 0.99571 0 1.118 0.96806 0.89095 0.88322 0.84371 0.71552 -114.39 -15.788 -15.502 -12.277 -24.016 -33.219 -24.415 -27.635 -42.497 -26.288 -27.974 -42.551 -26.042 -0.21743 -0.037068 -0.21098 -0.061831 -18.348 0 0 0.76706 0 -6.3699 -6.5982 -4.8202 0 0
3.4414 0.61876 0.50159 0 0.96493 0 1.0649 0.98899 0.91948 0.89108 0.78541 0.76117 -113.89 -16.302 -16.012 -12.618 -24.72 -34.168 -25.069 -28.419 -43.773 -26.982 -28.725 -43.739 -26.706 -0.22034 -0.038769 -0.21212 -0.056707 -18.148 0 0 0.73585 0 -6.6599 -6.85 -5.008 0 0
3.4453 0.56563 0.41337 0 0.86464 0 0.88009 1.0229 0.90726 0.94739 0.74751 0.76961 -113.29 -16.756 -16.44 -12.893 -25.357 -35.048 -25.672 -29.132 -44.992 -27.62 -29.434 -44.891 -27.32 -0.22222 -0.03974 -0.2189 -0.05632 -17.88 0 0 0.74374 0 -6.8882 -7.0324 -5.13 0 0
3.4492 0.54194 0.3888 0 0.73224 0 0.63985 1.0334 0.85942 1.013 0.74686 0.75101 -112.61 -17.136 -16.771 -13.093 -25.914 -35.839 -26.213 -29.761 -46.124 -28.195 -30.08 -45.987 -27.879 -0.22348 -0.038915 -0.23227 -0.061283 -17.559 0 0 0.79182 0 -7.039 -7.1385 -5.1784 0 0
3.4531 0.5314 0.41447 0 0.59244 0 0.41449 0.98916 0.80247 1.0414 0.76152 0.75225 -111.86 -17.425 -16.993 -13.212 -26.373 -36.521 -26.679 -30.293 -47.133 -28.703 -30.637 -46.997 -28.379 -0.2254 -0.037439 -0.24514 -0.06553 -17.122 0 0 0.8559 0 -7.097 -7.1637 -5.1488 0 0
3.457 0.52113 0.45072 0 0.4455 0 0.22309 0.89997 0.76167 1.0265 0.75147 0.80125 -111.05 -17.59 -17.094 -13.249 -26.711 -37.065 -27.051 -30.718 -47.97 -29.141 -31.071 -47.872 -28.818 -0.22873 -0.037123 -0.25057 -0.063792 -16.542 0 0 0.91492 0 -7.0535 -7.1144 -5.0524 0 0
3.4609 0.51013 0.46531 0 0.29593 0 0.066896 0.8093 0.74134 1.006 0.703 0.88023 -110.18 -17.675 -17.138 -13.256 -26.978 -37.525 -27.367 -31.088 -48.703 -29.544 -31.431 -48.652 -29.227 -0.23297 -0.038169 -0.24987 -0.05824 -15.955 0 0 0.967 0 -6.968 -7.0414 -4.9419 0 0
3.4648 0.50306 0.45827 0 0.18124 0 -0.0175 0.75112 0.72868 1.017 0.6485 0.94884 -109.24 -17.696 -17.147 -13.252 -27.193 -37.917 -27.64 -31.42 -49.357 -29.923 -31.742 -49.35 -29.616 -0.23732 -0.039044 -0.25087 -0.055989 -15.61 0 0 1.0167 0 -6.8665 -6.965 -4.8385 0 0
3.4688 0.49966 0.45328 0 0.1573 0 0.033469 0.71903 0.71543 1.0527 0.63576 0.97973 -108.22 -17.673 -17.144 -13.254 -27.374 -38.261 -27.882 -31.726 -49.958 -30.287 -32.027 -49.984 -29.993 -0.24214 -0.038619 -0.25844 -0.060399 -15.646 0 0 1.0551 0 -6.7737 -6.9029 -4.7607 0 0
3.4727 0.49252 0.46574 0 0.2471 0 0.23939 0.68206 0.71018 1.0657 0.67653 0.96797 -107.13 -17.636 -17.154 -13.283 -27.545 -38.568 -28.104 -32.014 -50.535 -30.644 -32.317 -50.573 -30.364 -0.2488 -0.037871 -0.26883 -0.066921 -15.906 0 0 1.0623 0 -6.7244 -6.8787 -4.732 0 0
3.4766 0.47479 0.48255 0 0.40727 0 0.52499 0.62803 0.7255 1.0153 0.73099 0.92066 -105.98 -17.626 -17.186 -13.339 -27.725 -38.851 -28.319 -32.282 -51.099 -30.993 -32.629 -51.137 -30.731 -0.25807 -0.038984 -0.27443 -0.068729 -16.049 0 0 1.0318 0 -6.7288 -6.894 -4.748 0 0
3.4805 0.44747 0.47593 0 0.55336 0 0.7572 0.58328 0.75475 0.91041 0.74795 0.85672 -104.78 -17.653 -17.229 -13.404 -27.909 -39.105 -28.52 -32.529 -51.633 -31.329 -32.943 -51.673 -31.087 -0.26851 -0.042865 -0.27308 -0.065312 -15.878 0 0 0.98505 0 -6.7685 -6.9327 -4.7883 0 0
3.4844 0.41812 0.43566 0 0.62291 0 0.84183 0.58429 0.76852 0.80465 0.71785 0.81771 -103.5 -17.714 -17.273 -13.467 -28.087 -39.318 -28.7 -32.749 -52.114 -31.64 -33.242 -52.166 -31.42 -0.27722 -0.048028 -0.27052 -0.063388 -15.557 0 0 0.95617 0 -6.8297 -6.9837 -4.8402 0 0
3.4883 0.39323 0.38371 0 0.6138 0 0.78474 0.63177 0.7397 0.74989 0.67899 0.85669 -102.15 -17.802 -17.304 -13.513 -28.246 -39.476 -28.849 -32.937 -52.517 -31.912 -33.499 -52.594 -31.719 -0.28219 -0.052129 -0.27321 -0.068822 -15.442 0 0 0.96264 0 -6.8958 -7.0335 -4.89 0 0
3.4922 0.3739 0.35429 0 0.56223 0 0.6614 0.67943 0.672 0.75523 0.66856 0.99141 -100.72 -17.878 -17.288 -13.513 -28.336 -39.528 -28.923 -33.075 -52.753 -32.098 -33.645 -52.872 -31.931 -0.28396 -0.054282 -0.28051 -0.0793 -15.657 0 0 0.99516 0 -6.9312 -7.0525 -4.9122 0 0
3.4961 0.35898 0.36037 0 0.49163 0 0.53641 0.67266 0.59986 0.78753 0.67413 1.1645 -99.245 -17.903 -17.228 -13.474 -28.354 -39.491 -28.928 -33.168 -52.851 -32.196 -33.693 -53.006 -32.052 -0.2847 -0.055468 -0.28566 -0.086713 -15.87 0 0 1.0355 0 -6.929 -7.0357 -4.9066 0 0
3.5 0.35041 0.38227 0 0.39394 0 0.42059 0.59778 0.55724 0.80683 0.64377 1.2691 -97.727 -17.86 -17.126 -13.399 -28.296 -39.369 -28.862 -33.208 -52.815 -32.199 -33.649 -52.988 -32.071 -0.28557 -0.056822 -0.28414 -0.086393 -15.547 0 0 1.0749 0 -6.8898 -6.9822 -4.8746 0 0
3.5039 0.35241 0.38941 0 0.26338 0 0.30057 0.49143 0.54732 0.79824 0.54792 1.2348 -96.171 -17.742 -16.986 -13.295 -28.162 -39.168 -28.727 -33.187 -52.655 -32.103 -33.522 -52.816 -31.981 -0.28535 -0.058102 -0.27886 -0.081968 -14.469 0 0 1.1081 0 -6.8166 -6.8941 -4.819 0 0
3.5078 0.36475 0.37086 0 0.13763 0 0.19137 0.40306 0.54473 0.77213 0.42484 1.0928 -94.561 -17.541 -16.817 -13.17 -27.955 -38.894 -28.522 -33.079 -52.368 -31.894 -33.324 -52.48 -31.766 -0.2818 -0.058185 -0.27596 -0.080042 -12.981 0 0 1.1119 0 -6.7155 -6.7754 -4.7436 0 0
3.5117 0.37855 0.34283 0 0.087831 0 0.14229 0.35252 0.52662 0.74085 0.35487 0.946 -92.885 -17.298 -16.644 -13.039 -27.704 -38.574 -28.268 -32.863 -51.979 -31.591 -33.084 -52.009 -31.445 -0.27443 -0.056726 -0.27667 -0.08144 -11.707 0 0 1.0472 0 -6.6065 -6.6481 -4.6614 0 0
3.5156 0.38162 0.32826 0 0.15704 0 0.18859 0.32593 0.49731 0.70121 0.38498 0.8677 -91.143 -17.061 -16.484 -12.913 -27.442 -38.232 -27.991 -32.563 -51.518 -31.237 -32.821 -51.463 -31.071 -0.26556 -0.054665 -0.27567 -0.080015 -11.013 0 0 0.89545 0 -6.5033 -6.5315 -4.5823 0 0
3.5195 0.3693 0.33329 0 0.30988 0 0.30669 0.30732 0.48001 0.64079 0.48092 0.836 -89.347 -16.856 -16.346 -12.793 -27.183 -37.878 -27.701 -32.19 -50.991 -30.849 -32.536 -50.861 -30.667 -0.25846 -0.052882 -0.2681 -0.070636 -10.757 0 0 0.6952 0 -6.4119 -6.4359 -4.5115 0 0
3.5234 0.34976 0.34575 0 0.45197 0 0.42606 0.30448 0.48646 0.5578 0.55732 0.77587 -87.502 -16.703 -16.232 -12.68 -26.94 -37.516 -27.407 -31.762 -50.404 -30.447 -32.226 -50.226 -30.256 -0.25447 -0.050855 -0.25647 -0.056492 -10.553 0 0 0.52866 0 -6.3368 -6.3698 -4.4533 0 0
3.5273 0.3376 0.35318 0 0.50604 0 0.48575 0.33838 0.50026 0.47151 0.55496 0.66012 -85.609 -16.625 -16.15 -12.575 -26.726 -37.141 -27.113 -31.308 -49.752 -30.052 -31.874 -49.574 -29.87 -0.2521 -0.04728 -0.24857 -0.046438 -10.215 0 0 0.4594 0 -6.2847 -6.3478 -4.4156 0 0
3.5313 0.34156 0.35698 0 0.47105 0 0.47698 0.41069 0.49347 0.41215 0.48716 0.55014 -83.662 -16.58 -16.077 -12.472 -26.524 -36.748 -26.817 -30.874 -49.071 -29.671 -31.487 -48.92 -29.509 -0.24898 -0.042047 -0.24859 -0.045221 -9.8929 0 0 0.47757 0 -6.247 -6.3509 -4.3915 0 0
3.5352 0.3582 0.36683 0 0.40833 0 0.43439 0.49041 0.45802 0.39993 0.41338 0.52429 -81.662 -16.536 -16.002 -12.369 -26.322 -36.332 -26.519 -30.469 -48.382 -29.3 -31.075 -48.269 -29.162 -0.2444 -0.037026 -0.25208 -0.048253 -9.7936 0 0 0.5105 0 -6.2181 -6.3655 -4.375 0 0
3.5391 0.3769 0.38478 0 0.37489 0 0.39599 0.53763 0.41658 0.43121 0.37542 0.57422 -79.618 -16.47 -15.914 -12.264 -26.111 -35.892 -26.215 -30.096 -47.702 -28.936 -30.647 -47.619 -28.82 -0.23976 -0.03439 -0.25101 -0.047264 -9.8456 0 0 0.49136 0 -6.1936 -6.3799 -4.3609 0 0
3.543 0.38999 0.40034 0 0.3759 0 0.37745 0.53889 0.40021 0.48079 0.36512 0.59374 -77.533 -16.351 -15.799 -12.155 -25.873 -35.423 -25.905 -29.752 -47.049 -28.571 -30.217 -46.969 -28.467 -0.23671 -0.034249 -0.2428 -0.040037 -9.7226 0 0 0.41736 0 -6.1674 -6.3782 -4.3417 0 0
3.5469 0.39765 0.40296 0 0.37997 0 0.37776 0.51467 0.41645 0.51634 0.35084 0.4839 -75.397 -16.162 -15.643 -12.039 -25.593 -34.928 -25.589 -29.406 -46.437 -28.199 -29.803 -46.316 -28.087 -0.23511 -0.03442 -0.23273 -0.032555 -9.1891 0 0 0.33997 0 -6.1296 -6.3419 -4.3064 0 0
3.5508 0.40448 0.3963 0 0.36892 0 0.39393 0.49212 0.44133 0.51445 0.32378 0.2636 -73.191 -15.937 -15.459 -11.917 -25.28 -34.424 -25.273 -29.038 -45.846 -27.824 -29.403 -45.659 -27.69 -0.23309 -0.032747 -0.22711 -0.031161 -8.3656 0 0 0.30261 0 -6.0782 -6.278 -4.2572 0 0
3.5547 0.41335 0.39612 0 0.36006 0 0.42076 0.47552 0.44254 0.47062 0.30918 0.062285 -70.903 -15.695 -15.252 -11.788 -24.94 -33.92 -24.961 -28.642 -45.264 -27.45 -29.015 -45.004 -27.286 -0.22916 -0.029363 -0.22584 -0.034487 -7.6094 0 0 0.29534 0 -6.0129 -6.1921 -4.1967 0 0
3.5586 0.42366 0.41337 0 0.37835 0 0.44259 0.44838 0.40879 0.39961 0.33303 -0.0017523 -68.541 -15.457 -15.029 -11.652 -24.582 -33.426 -24.655 -28.221 -44.68 -27.082 -28.632 -44.355 -26.888 -0.22377 -0.026304 -0.22339 -0.035072 -7.1617 0 0 0.27339 0 -5.9342 -6.0914 -4.1289 0 0
3.5625 0.43409 0.44165 0 0.41807 0 0.43998 0.40271 0.35684 0.32642 0.38661 0.070392 -66.122 -15.256 -14.805 -11.51 -24.224 -32.961 -24.361 -27.793 -44.081 -26.732 -28.249 -43.731 -26.524 -0.2189 -0.025028 -0.21643 -0.028634 -6.9613 0 0 0.21332 0 -5.8455 -5.9902 -4.0636 0 0
3.5664 0.44466 0.46368 0 0.44454 0 0.41222 0.35861 0.31295 0.27232 0.43007 0.17351 -63.658 -15.097 -14.595 -11.368 -23.892 -32.537 -24.081 -27.4 -43.483 -26.407 -27.871 -43.155 -26.208 -0.21611 -0.024826 -0.20848 -0.019563 -6.8039 0 0 0.14093 0 -5.7598 -5.9041 -4.0107 0 0
3.5703 0.45489 0.46913 0 0.43504 0 0.38774 0.34824 0.29075 0.24371 0.4299 0.21053 -61.142 -14.966 -14.406 -11.23 -23.598 -32.156 -23.815 -27.06 -42.909 -26.105 -27.512 -42.636 -25.937 -0.21528 -0.023952 -0.20544 -0.015838 -6.6134 0 0 0.10134 0 -5.6847 -5.8358 -3.9714 0 0
3.5742 0.46132 0.46383 0 0.40853 0 0.40084 0.3807 0.28645 0.23155 0.38828 0.17632 -58.558 -14.854 -14.244 -11.102 -23.348 -31.822 -23.567 -26.785 -42.382 -25.829 -27.186 -42.184 -25.707 -0.2151 -0.021948 -0.20801 -0.019528 -6.4892 0 0 0.10836 0 -5.6255 -5.7858 -3.9451 0 0
3.5781 0.45927 0.46093 0 0.4056 0 0.45407 0.42782 0.29024 0.22146 0.33541 0.13317 -55.896 -14.75 -14.113 -10.987 -23.153 -31.539 -23.339 -26.581 -41.929 -25.581 -26.912 -41.81 -25.513 -0.21458 -0.020248 -0.21047 -0.024434 -6.5051 0 0 0.13202 0 -5.5875 -5.7531 -3.9295 0 0
3.582 0.44816 0.46518 0 0.44036 0 0.5087 0.449 0.29731 0.20607 0.29855 0.12528 -53.156 -14.641 -14.023 -10.895 -23.021 -31.316 -23.143 -26.444 -41.6 -25.368 -26.721 -41.527 -25.344 -0.21381 -0.02034 -0.20766 -0.023661 -6.5546 0 0 0.13568 0 -5.5747 -5.7313 -3.9159 0 0
3.5859 0.43412 0.46841 0 0.48147 0 0.5198 0.42979 0.30726 0.18963 0.28244 0.138 -50.346 -14.533 -13.957 -10.82 -22.92 -31.128 -22.974 -26.327 -41.357 -25.184 -26.588 -41.293 -25.182 -0.2134 -0.021837 -0.20146 -0.017845 -6.4646 0 0 0.11749 0 -5.5728 -5.7098 -3.8973 0 0
3.5898 0.42541 0.46011 0 0.48678 0 0.481 0.39323 0.3173 0.18218 0.27687 0.13793 -47.472 -14.433 -13.912 -10.76 -22.839 -30.968 -22.83 -26.218 -41.182 -25.028 -26.497 -41.094 -25.026 -0.21354 -0.022886 -0.19858 -0.014051 -6.2367 0 0 0.10845 0 -5.5749 -5.6856 -3.8733 0 0
3.5938 0.42445 0.43988 0 0.45263 0 0.43033 0.37291 0.32094 0.19011 0.27486 0.1275 -44.537 -14.349 -13.881 -10.711 -22.767 -30.827 -22.712 -26.106 -41.055 -24.9 -26.431 -40.915 -24.874 -0.21379 -0.022431 -0.2022 -0.016891 -6.0861 0 0 0.13213 0 -5.5745 -5.6568 -3.8449 0 0
3.5977 0.42507 0.41762 0 0.41979 0 0.40932 0.37782 0.31454 0.21114 0.27815 0.13897 -41.543 -14.294 -13.859 -10.673 -22.688 -30.701 -22.618 -25.99 -40.951 -24.803 -26.365 -40.742 -24.734 -0.21365 -0.02146 -0.20787 -0.022836 -6.1914 0 0 0.17495 0 -5.5619 -5.6221 -3.8181 0 0
3.6016 0.4186 0.40242 0 0.42739 0 0.42015 0.38649 0.30265 0.23659 0.28816 0.18037 -38.493 -14.267 -13.837 -10.641 -22.599 -30.583 -22.542 -25.888 -40.84 -24.727 -26.28 -40.57 -24.612 -0.21307 -0.021656 -0.20875 -0.024643 -6.4454 0 0 0.20086 0 -5.5349 -5.5844 -3.8038 0 0
3.6055 0.40246 0.39401 0 0.46681 0 0.42759 0.37419 0.2944 0.25693 0.29884 0.21207 -35.386 -14.252 -13.812 -10.614 -22.507 -30.478 -22.476 -25.811 -40.725 -24.665 -26.183 -40.407 -24.509 -0.21234 -0.023109 -0.20386 -0.020272 -6.532 0 0 0.19156 0 -5.4997 -5.5464 -3.8043 0 0
3.6094 0.38225 0.38572 0 0.48895 0 0.40168 0.34147 0.29445 0.26622 0.30166 0.19226 -32.215 -14.24 -13.784 -10.592 -22.421 -30.391 -22.42 -25.765 -40.613 -24.614 -26.084 -40.262 -24.427 -0.21167 -0.023999 -0.19922 -0.015267 -6.2749 0 0 0.16524 0 -5.4608 -5.5097 -3.8194 0 0
3.6133 0.36483 0.37399 0 0.45734 0 0.35205 0.31305 0.29886 0.26416 0.2948 0.13579 -28.974 -14.222 -13.755 -10.576 -22.351 -30.331 -22.375 -25.75 -40.515 -24.573 -25.997 -40.148 -24.367 -0.21104 -0.02276 -0.20034 -0.015742 -5.8574 0 0 0.15441 0 -5.4242 -5.476 -3.847 0 0
3.6172 0.35067 0.362 0 0.38747 0 0.31561 0.31036 0.30026 0.25615 0.28339 0.1066 -25.667 -14.186 -13.733 -10.57 -22.322 -30.321 -22.35 -25.758 -40.467 -24.55 -25.962 -40.093 -24.335 -0.21053 -0.020126 -0.20546 -0.02078 -5.6396 0 0 0.17064 0 -5.4034 -5.4512 -3.8768 0 0
3.6211 0.33384 0.35347 0 0.32831 0 0.31404 0.32895 0.29596 0.25098 0.27205 0.14526 -22.311 -14.145 -13.723 -10.57 -22.328 -30.348 -22.344 -25.761 -40.464 -24.55 -25.973 -40.086 -24.325 -0.21033 -0.018481 -0.20777 -0.023687 -5.765 0 0 0.19645 0 -5.3992 -5.437 -3.8953 0 0
3.625 0.30986 0.34525 0 0.30843 0 0.3301 0.34415 0.28988 0.25618 0.26161 0.21855 -18.92 -14.109 -13.726 -10.575 -22.361 -30.406 -22.358 -25.752 -40.501 -24.576 -26.023 -40.12 -24.339 -0.21052 -0.019185 -0.20403 -0.020496 -6.0115 0 0 0.21011 0 -5.4108 -5.4358 -3.8984 0 0
3.6289 0.28181 0.32842 0 0.30773 0 0.32832 0.33637 0.28694 0.27364 0.25477 0.25701 -15.495 -14.09 -13.739 -10.583 -22.415 -30.485 -22.391 -25.727 -40.573 -24.629 -26.101 -40.189 -24.376 -0.21073 -0.021034 -0.19865 -0.01509 -6.0617 0 0 0.21212 0 -5.4364 -5.449 -3.8839 0 0
3.6328 0.25725 0.29736 0 0.28481 0 0.29381 0.30811 0.28692 0.29967 0.25974 0.23914 -12.023 -14.099 -13.76 -10.589 -22.475 -30.569 -22.441 -25.694 -40.666 -24.711 -26.187 -40.283 -24.44 -0.21048 -0.021711 -0.19833 -0.014491 -5.8776 0 0 0.22355 0 -5.4724 -5.4791 -3.851 0 0
3.6367 0.23905 0.25628 0 0.22571 0 0.24504 0.27707 0.2847 0.32948 0.28161 0.21946 -8.496 -14.136 -13.774 -10.589 -22.523 -30.631 -22.496 -25.684 -40.762 -24.804 -26.247 -40.383 -24.523 -0.20978 -0.020508 -0.20363 -0.020093 -5.7344 0 0 0.26124 0 -5.5071 -5.5187 -3.8105 0 0
3.6406 0.22074 0.21546 0 0.15809 0 0.20952 0.25688 0.27591 0.36072 0.30968 0.26225 -4.9214 -14.181 -13.772 -10.58 -22.553 -30.662 -22.542 -25.709 -40.849 -24.885 -26.276 -40.474 -24.608 -0.2093 -0.019071 -0.20809 -0.025706 -5.8712 0 0 0.31925 0 -5.532 -5.5551 -3.7721 0 0
3.6445 0.19247 0.18131 0 0.11797 0 0.1937 0.2468 0.2617 0.39068 0.31962 0.35872 -1.3201 -14.22 -13.747 -10.56 -22.563 -30.656 -22.571 -25.771 -40.921 -24.939 -26.271 -40.547 -24.682 -0.20969 -0.019327 -0.20609 -0.02495 -6.1713 0 0 0.37455 0 -5.5415 -5.5791 -3.7389 0 0
3.6484 0.15176 0.15076 0 0.11102 0 0.18144 0.23803 0.2478 0.41064 0.29499 0.43006 2.2935 -14.236 -13.696 -10.528 -22.555 -30.612 -22.575 -25.866 -40.973 -24.954 -26.236 -40.593 -24.733 -0.21075 -0.021119 -0.1998 -0.018977 -6.2596 0 0 0.40661 0 -5.531 -5.5818 -3.7126 0 0
3.6523 0.10712 0.11569 0 0.11291 0 0.15757 0.22486 0.2394 0.40688 0.24638 0.41718 5.9226 -14.2 -13.611 -10.478 -22.53 -30.525 -22.537 -25.959 -40.986 -24.902 -26.17 -40.586 -24.729 -0.21147 -0.022401 -0.19664 -0.015053 -5.9089 0 0 0.40917 0 -5.489 -5.5425 -3.6879 0 0
3.6563 0.069669 0.072118 0 0.10295 0 0.12447 0.20748 0.23624 0.37258 0.20411 0.35125 9.5756 -14.117 -13.506 -10.412 -22.493 -30.41 -22.462 -25.995 -40.947 -24.801 -26.088 -40.522 -24.67 -0.21099 -0.021694 -0.20022 -0.017712 -5.285 0 0 0.38811 0 -5.4246 -5.4696 -3.6526 0 0
3.6602 0.041162 0.024382 0 0.08606 0 0.091983 0.18676 0.23184 0.32057 0.18821 0.31883 13.247 -13.997 -13.389 -10.328 -22.437 -30.272 -22.354 -25.951 -40.848 -24.662 -25.985 -40.397 -24.562 -0.20946 -0.019821 -0.20587 -0.023294 -4.7498 0 0 0.35537 0 -5.3444 -5.372 -3.6013 0 0
3.6641 0.011147 -0.019252 0 0.0764 0 0.057429 0.16135 0.2175 0.28108 0.18817 0.36103 16.914 -13.845 -13.264 -10.227 -22.355 -30.108 -22.215 -25.811 -40.678 -24.494 -25.858 -40.209 -24.406 -0.20776 -0.018841 -0.20634 -0.024505 -4.4641 0 0 0.32687 0 -5.2539 -5.2575 -3.5307 0 0
3.668 -0.032777 -0.054439 0 0.067255 0 0.0047346 0.1313 0.18904 0.28081 0.17655 0.42703 20.554 -13.668 -13.133 -10.107 -22.23 -29.91 -22.043 -25.561 -40.418 -24.306 -25.693 -39.949 -24.205 -0.20641 -0.019557 -0.20058 -0.019317 -4.2557 0 0 0.31944 0 -5.1608 -5.137 -3.4382 0 0
3.6719 -0.091515 -0.084231 0 0.030594 0 -0.073823 0.10171 0.15191 0.32007 0.14201 0.43783 24.171 -13.471 -12.99 -9.9665 -22.034 -29.654 -21.834 -25.23 -40.06 -24.102 -25.471 -39.618 -23.968 -0.20494 -0.020647 -0.19501 -0.013308 -3.8886 0 0 0.34053 0 -5.0765 -5.0261 -3.3321 0 0
3.6758 -0.15152 -0.11553 0 -0.048507 0 -0.16085 0.078753 0.11965 0.36993 0.10313 0.38316 27.786 -13.258 -12.828 -9.8138 -21.778 -29.343 -21.595 -24.883 -39.639 -23.88 -25.204 -39.24 -23.706 -0.20256 -0.020412 -0.1955 -0.012682 -3.3801 0 0 0.37853 0 -5.0018 -4.9256 -3.2272 0 0
3.6797 -0.19584 -0.15248 0 -0.14512 0 -0.22578 0.061755 0.10432 0.39408 0.08545 0.33343 31.418 -13.027 -12.64 -9.6506 -21.466 -28.971 -21.326 -24.545 -39.168 -23.632 -24.893 -38.818 -23.418 -0.19923 -0.018944 -0.2001 -0.016674 -2.9683 0 0 0.40837 0 -4.934 -4.8319 -3.13 0 0
3.6836 -0.2187 -0.19287 0 -0.21366 0 -0.2547 0.041919 0.10516 0.37571 0.088905 0.3522 35.049 -12.775 -12.422 -9.4789 -21.105 -28.536 -21.024 -24.234 -38.655 -23.349 -24.544 -38.351 -23.103 -0.19593 -0.018027 -0.20133 -0.018684 -2.7761 0 0 0.41289 0 -4.869 -4.74 -3.0452 0 0
3.6875 -0.22996 -0.22993 0 -0.23634 0 -0.26414 0.011131 0.10632 0.32574 0.086081 0.41654 38.642 -12.494 -12.156 -9.2965 -20.704 -28.021 -20.676 -23.953 -38.094 -23.007 -24.154 -37.814 -22.742 -0.19363 -0.018913 -0.19534 -0.014608 -2.6089 0 0 0.39892 0 -4.7932 -4.635 -2.9758 0 0
3.6914 -0.2454 -0.25787 0 -0.24466 0 -0.28227 -0.028615 0.088731 0.26858 0.056127 0.4443 42.163 -12.195 -11.851 -9.0999 -20.284 -27.44 -20.281 -23.645 -37.47 -22.604 -23.723 -37.188 -22.329 -0.19218 -0.020723 -0.18667 -0.007959 -2.1656 0 0 0.38903 0 -4.6923 -4.5063 -2.9084 0 0
3.6953 -0.27289 -0.27645 0 -0.28439 0 -0.31804 -0.066604 0.047568 0.22324 0.01399 0.39638 45.619 -11.882 -11.514 -8.8841 -19.849 -26.798 -19.84 -23.267 -36.762 -22.147 -23.243 -36.461 -21.864 -0.19053 -0.021403 -0.18268 -0.0054477 -1.4303 0 0 0.39569 0 -4.5627 -4.3535 -2.8323 0 0
3.6992 -0.30723 -0.29118 0 -0.36034 0 -0.35253 -0.094424 -0.001319 0.19736 -0.0034241 0.3281 49.037 -11.558 -11.148 -8.6432 -19.391 -26.091 -19.348 -22.786 -35.948 -21.635 -22.702 -35.616 -21.344 -0.18795 -0.020078 -0.18455 -0.0086091 -0.75519 0 0 0.40657 0 -4.402 -4.1768 -2.7401 0 0
3.7031 -0.3376 -0.30912 0 -0.42458 0 -0.36073 -0.11368 -0.034014 0.19234 0.017718 0.32388 52.434 -11.219 -10.751 -8.3686 -18.895 -25.307 -18.797 -22.166 -34.995 -21.065 -22.079 -34.634 -20.763 -0.18484 -0.017956 -0.18582 -0.011932 -0.49538 0 0 0.39815 0 -4.209 -3.9776 -2.6234 0 0
3.707 -0.35891 -0.33356 0 -0.42527 0 -0.33834 -0.13143 -0.039739 0.20496 0.044551 0.39244 55.797 -10.842 -10.314 -8.0421 -18.311 -24.405 -18.162 -21.37 -33.846 -20.42 -21.329 -33.476 -20.103 -0.18207 -0.016781 -0.18017 -0.0098149 -0.59404 0 0 0.36195 0 -3.9878 -3.7598 -2.4748 0 0
3.7109 -0.37586 -0.36226 0 -0.36414 0 -0.30536 -0.14951 -0.030494 0.22094 0.027668 0.45123 59.096 -10.419 -9.8406 -7.6767 -17.636 -23.404 -17.462 -20.48 -32.56 -19.712 -20.485 -32.202 -19.383 -0.17959 -0.01678 -0.16897 -0.0036179 -0.60618 0 0 0.31251 0 -3.7576 -3.5326 -2.31 0 0
3.7148 -0.39648 -0.39064 0 -0.29872 0 -0.28633 -0.16174 -0.029884 0.21394 -0.044396 0.42301 62.316 -9.9392 -9.3268 -7.2763 -16.869 -22.306 -16.699 -19.531 -31.157 -18.934 -19.555 -30.827 -18.6 -0.17605 -0.016536 -0.15934 7.9664e-05 -0.15725 0 0 0.26807 0 -3.5247 -3.2969 -2.1361 0 0
3.7188 -0.42324 -0.4165 0 -0.28615 0 -0.29188 -0.1629 -0.052714 0.16268 -0.12788 0.32997 65.474 -9.3991 -8.7707 -6.846 -16.009 -21.115 -15.875 -18.552 -29.658 -18.085 -18.554 -29.365 -17.755 -0.16994 -0.014782 -0.1553 -0.0020585 0.67205 0 0 0.22859 0 -3.294 -3.0527 -1.9597 0 0
3.7227 -0.45119 -0.44126 0 -0.32996 0 -0.31914 -0.15851 -0.095348 0.075242 -0.16675 0.26995 68.596 -8.7907 -8.1641 -6.3913 -15.058 -19.829 -14.988 -17.574 -28.075 -17.146 -17.491 -27.814 -16.833 -0.16108 -0.011782 -0.15321 -0.0055024 1.4648 0 0 0.17909 0 -3.0688 -2.7961 -1.7885 0 0
3.7266 -0.47485 -0.4666 0 -0.38595 0 -0.36332 -0.16244 -0.14385 -0.0079768 -0.15076 0.29906 71.69 -8.1457 -7.52 -5.9258 -14.061 -18.481 -14.056 -16.589 -26.435 -16.134 -16.393 -26.185 -15.841 -0.15078 -0.0086637 -0.14698 -0.0030085 1.9446 0 0 0.11485 0 -2.8442 -2.5274 -1.6226 0 0
3.7305 -0.49562 -0.4916 0 -0.41558 0 -0.42207 -0.184 -0.18784 -0.045176 -0.12449 0.35948 74.73 -7.4911 -6.853 -5.4544 -13.049 -17.095 -13.093 -15.567 -24.74 -15.072 -15.268 -24.479 -14.795 -0.14038 -0.0057292 -0.13645 0.0066149 2.2609 0 0 0.056614 0 -2.6149 -2.2508 -1.4557 0 0
3.7344 -0.52135 -0.51502 0 -0.42419 0 -0.48883 -0.219 -0.22469 -0.032436 -0.13739 0.34082 77.683 -6.8372 -6.1684 -4.9762 -12.033 -15.677 -12.103 -14.482 -22.982 -13.973 -14.111 -22.691 -13.7 -0.12995 -0.0020391 -0.12817 0.016896 2.7713 0 0 0.034077 0 -2.377 -1.9685 -1.2823 0 0
3.7383 -0.55798 -0.54062 0 -0.44416 0 -0.54925 -0.25467 -0.2534 -0.0093786 -0.19183 0.20621 80.534 -6.1908 -5.4699 -4.4883 -11.02 -14.227 -11.086 -13.304 -21.148 -12.844 -12.917 -20.81 -12.559 -0.11851 0.003163 -0.12714 0.021319 3.6009 0 0 0.053695 0 -2.127 -1.683 -1.0964 0 0
3.7422 -0.60273 -0.57734 0 -0.48945 0 -0.59037 -0.28241 -0.27106 -0.019517 -0.24759 0.037022 83.293 -5.5271 -4.7442 -3.9695 -9.9871 -12.704 -10.022 -11.974 -19.18 -11.681 -11.647 -18.793 -11.362 -0.1054 0.0090767 -0.1297 0.020907 4.5051 0 0 0.086492 0 -1.8555 -1.3924 -0.88186 0 0
3.7461 -0.64665 -0.63045 0 -0.5386 0 -0.61304 -0.30431 -0.27918 -0.06322 -0.27482 -0.055258 85.975 -4.8067 -3.9808 -3.4129 -8.9068 -11.096 -8.9052 -10.557 -17.109 -10.48 -10.312 -16.68 -10.121 -0.090998 0.013946 -0.1268 0.02254 5.1857 0 0 0.089735 0 -1.5649 -1.0891 -0.64283 0 0
3.75 -0.68478 -0.69118 0 -0.56383 0 -0.63051 -0.32857 -0.29062 -0.094687 -0.29013 -0.047977 88.581 -4.0026 -3.1662 -2.8105 -7.7577 -9.3862 -7.725 -9.0823 -14.937 -9.226 -8.912 -14.477 -8.8272 -0.07598 0.017065 -0.11407 0.030146 5.6678 0 0 0.039238 0 -1.2508 -0.76256 -0.37883 0 0
3.7539 -0.72252 -0.73841 0 -0.56662 0 -0.65286 -0.36252 -0.32319 -0.071167 -0.33108 -0.022829 91.095 -3.0935 -2.2886 -2.156 -6.5224 -7.5609 -6.4699 -7.5821 -12.668 -7.9021 -7.4504 -12.189 -7.4733 -0.060176 0.019741 -0.096958 0.039692 6.2861 0 0 -0.059124 0 -0.90795 -0.40267 -0.089489 0 0
3.7578 -0.77016 -0.75528 0 -0.57487 0 -0.67609 -0.41218 -0.38242 -0.0057574 -0.40004 -0.067368 93.498 -2.0463 -1.3236 -1.4351 -5.1706 -5.5914 -5.1132 -6.0954 -10.291 -6.4731 -5.9238 -9.8052 -6.0341 -0.042662 0.023868 -0.084394 0.044173 7.3023 0 0 -0.18262 0 -0.52116 0.011694 0.22977 0 0
3.7617 -0.8297 -0.74693 0 -0.60779 0 -0.69025 -0.48478 -0.45312 0.03287 -0.44933 -0.1808 95.783 -0.88538 -0.26934 -0.64854 -3.7052 -3.4885 -3.6456 -4.641 -7.8024 -4.9181 -4.3366 -7.3167 -4.49 -0.023194 0.029676 -0.078484 0.042412 8.6148 0 0 -0.30701 0 -0.075302 0.4915 0.58163 0 0
3.7656 -0.88827 -0.74015 0 -0.65542 0 -0.69649 -0.58404 -0.51383 -0.02254 -0.43347 -0.28701 97.951 0.32346 0.84337 0.18395 -2.1676 -1.3011 -2.0937 -3.1893 -5.215 -3.2645 -2.6966 -4.7327 -2.8562 -0.0032431 0.035258 -0.072345 0.040719 9.8942 0 0 -0.4085 0 0.42112 1.018 0.96076 0 0
3.7695 -0.92699 -0.76212 0 -0.69838 0 -0.71062 -0.69836 -0.56098 -0.17911 -0.37268 -0.32606 99.997 1.5469 1.9998 1.0551 -0.57567 0.95159 -0.46659 -1.7108 -2.5237 -1.5221 -0.99797 -2.0471 -1.1343 0.014816 0.038494 -0.05863 0.045256 10.962 0 0 -0.46307 0 0.96324 1.5801 1.3658 0 0
3.7734 -0.93876 -0.81731 0 -0.73838 0 -0.74692 -0.79689 -0.6139 -0.37939 -0.34965 -0.31045 101.91 2.7533 3.1841 1.9569 1.0519 3.2506 1.2246 -0.17172 0.27571 0.29627 0.76645 0.74465 0.67134 0.029699 0.039222 -0.038468 0.05445 11.945 0 0 -0.46029 0 1.5429 2.1648 1.7946 0 0
3.7773 -0.93704 -0.88519 0 -0.7945 0 -0.80243 -0.84607 -0.69049 -0.55059 -0.43234 -0.29036 103.7 3.9071 4.3769 2.8845 2.6964 5.5862 2.9743 1.5125 3.2138 2.1853 2.6327 3.6744 2.5718 0.04221 0.039289 -0.020193 0.060823 13.032 0 0 -0.42286 0 2.1397 2.7489 2.2431 0 0
3.7813 -0.94527 -0.94064 0 -0.86742 0 -0.86199 -0.83698 -0.77873 -0.65522 -0.60134 -0.28844 105.35 5.0388 5.5662 3.823 4.3426 7.9479 4.7505 3.329 6.2378 4.1129 4.5791 6.6946 4.531 0.054161 0.040609 -0.0095665 0.06003 14.159 0 0 -0.40178 0 2.7171 3.3168 2.6922 0 0
3.7852 -0.97564 -0.97582 0 -0.923 0 -0.91707 -0.79757 -0.8398 -0.69917 -0.76244 -0.29121 106.88 6.1788 6.7561 4.7692 5.9916 10.342 6.5451 5.2555 9.3234 6.0761 6.5928 9.7862 6.5394 0.066503 0.043511 -0.003298 0.056017 15.037 0 0 -0.43664 0 3.2618 3.8699 3.1328 0 0
3.7891 -1.0185 -1.0018 0 -0.92838 0 -0.97128 -0.77436 -0.84558 -0.70579 -0.83605 -0.29556 108.27 7.3526 7.9526 5.7223 7.6466 12.776 8.3547 7.271 12.455 8.0773 8.6636 12.938 8.5938 0.078878 0.047061 0.0065521 0.055976 15.507 0 0 -0.51495 0 3.7661 4.4123 3.5582 0 0
3.793 -1.0543 -1.0323 0 -0.90345 0 -1.0221 -0.79836 -0.81151 -0.6961 -0.83088 -0.32965 109.5 8.5955 9.1689 6.6837 9.3165 15.269 10.181 9.3474 15.622 10.13 10.782 16.146 10.699 0.090933 0.050594 0.022866 0.061368 15.789 0 0 -0.57771 0 4.225 4.954 3.9613 0 0
3.7969 -1.077 -1.0703 0 -0.91671 0 -1.0439 -0.86592 -0.78444 -0.69255 -0.82533 -0.40709 110.56 9.9282 10.429 7.6616 11.023 17.841 12.039 11.441 18.836 12.262 12.94 19.427 12.874 0.10354 0.05448 0.040216 0.066146 16.273 0 0 -0.57517 0 4.661 5.5156 4.3447 0 0
3.8008 -1.104 -1.1137 0 -1.0132 0 -1.0046 -0.94901 -0.79385 -0.72129 -0.87963 -0.47782 111.45 11.312 11.735 8.6601 12.777 20.481 13.936 13.539 22.118 14.467 15.132 22.787 15.117 0.11814 0.059388 0.051705 0.064433 17.073 0 0 -0.51911 0 5.1119 6.1005 4.7256 0 0
3.8047 -1.1608 -1.1673 0 -1.1519 0 -0.91044 -1.0192 -0.81972 -0.78823 -0.97529 -0.4621 112.17 12.73 13.091 9.6848 14.591 23.191 15.881 15.654 25.493 16.75 17.37 26.244 17.436 0.13491 0.065244 0.057376 0.058157 17.863 0 0 -0.47548 0 5.5988 6.7081 5.115 0 0
3.8086 -1.2519 -1.2403 0 -1.2386 0 -0.83136 -1.0609 -0.81853 -0.851 -1.0451 -0.35049 112.74 14.167 14.5 10.741 16.478 25.972 17.885 17.801 28.984 19.112 19.668 29.816 19.838 0.15218 0.07125 0.064059 0.055142 18.247 0 0 -0.50245 0 6.1405 7.3355 5.5237 0 0
3.8125 -1.3482 -1.3264 0 -1.237 0 -0.86505 -1.0684 -0.78429 -0.83853 -1.0548 -0.24925 113.14 15.625 15.979 11.847 18.485 28.849 19.977 20.04 32.66 21.572 22.072 33.558 22.35 0.16826 0.076754 0.077245 0.059855 18.286 0 0 -0.59794 0 6.7697 7.9761 5.9726 0 0
3.8164 -1.4042 -1.3891 0 -1.2361 0 -1.0608 -1.0439 -0.77473 -0.72779 -1.042 -0.29214 113.36 17.133 17.519 12.995 20.605 31.819 22.147 22.394 36.489 24.105 24.58 37.44 24.946 0.18356 0.081709 0.095067 0.068132 18.587 0 0 -0.70955 0 7.4622 8.6181 6.4578 0 0
3.8203 -1.3908 -1.38 0 -1.3767 0 -1.3707 -1.0067 -0.86172 -0.60786 -1.0695 -0.49586 113.37 18.718 19.111 14.177 22.817 34.873 24.379 24.848 40.43 26.69 27.167 41.428 27.597 0.20026 0.086254 0.11146 0.072384 19.779 0 0 -0.78988 0 8.1889 9.2605 6.9669 0 0
3.8242 -1.3143 -1.2785 0 -1.6916 0 -1.6767 -0.99689 -1.0471 -0.64155 -1.1493 -0.72309 113.17 20.399 20.75 15.384 25.105 38.012 26.665 27.39 44.453 29.314 29.812 45.5 30.28 0.21942 0.090348 0.12407 0.070969 21.86 0 0 -0.83335 0 8.9284 9.9041 7.4889 0 0
3.8281 -1.2056 -1.1171 0 -2.0283 0 -1.8694 -1.0543 -1.2335 -0.92413 -1.2253 -0.81348 112.77 22.193 22.43 16.603 27.447 41.234 28.99 29.995 48.524 31.961 32.483 49.629 32.966 0.23885 0.094283 0.13699 0.0703 24.068 0 0 -0.86047 0 9.654 10.552 8.0087 0 0
3.832 -1.0923 -0.96036 0 -2.1587 0 -1.9066 -1.1789 -1.2959 -1.3597 -1.2339 -0.75497 112.2 24.067 24.127 17.805 29.784 44.527 31.324 32.594 52.592 34.591 35.098 53.767 35.593 0.25477 0.099387 0.15514 0.077203 25.446 0 0 -0.88247 0 10.323 11.208 8.492 0 0
3.8359 -0.98235 -0.85498 0 -1.9878 0 -1.8063 -1.315 -1.1976 -1.6945 -1.1738 -0.71048 111.47 25.904 25.801 18.967 32.066 47.833 33.636 35.126 56.63 37.174 37.617 57.874 38.135 0.2661 0.1075 0.17767 0.09099 25.628 0 0 -0.89963 0 10.94 11.861 8.9288 0 0
3.8398 -0.87123 -0.79884 0 -1.6481 0 -1.5991 -1.387 -1.041 -1.7146 -1.105 -0.86521 110.61 27.629 27.426 20.076 34.274 51.122 35.907 37.566 60.629 39.686 40.015 61.93 40.578 0.27665 0.11919 0.1988 0.10494 25.163 0 0 -0.93453 0 11.505 12.499 9.3126 0 0
3.8438 -0.76129 -0.75878 0 -1.3687 0 -1.3019 -1.3632 -0.99399 -1.4455 -1.0826 -1.251 109.62 29.18 28.976 21.122 36.393 54.365 38.124 39.893 64.583 42.109 42.278 65.913 42.911 0.29193 0.13258 0.21467 0.11512 25.109 0 0 -1.0453 0 12.024 13.108 9.6391 0 0
3.8477 -0.66953 -0.71566 0 -1.2413 0 -0.93487 -1.2842 -1.1489 -1.1633 -1.103 -1.7231 108.52 30.446 30.401 22.081 38.399 57.505 40.255 42.068 68.465 44.4 44.375 69.775 45.107 0.3133 0.1446 0.22756 0.12541 26.215 0 0 -1.2809 0 12.501 13.657 9.8971 0 0
3.8516 -0.61574 -0.68558 0 -1.1267 0 -0.54773 -1.221 -1.436 -1.1805 -1.1228 -2.0961 107.32 31.475 31.69 22.966 40.323 60.51 42.295 44.116 72.243 46.56 46.351 73.483 47.196 0.3357 0.15366 0.24191 0.14217 28.325 0 0 -1.6154 0 12.952 14.135 10.104 0 0
3.8555 -0.60467 -0.69382 0 -0.81316 0 -0.21225 -1.202 -1.6682 -1.5849 -1.1242 -2.2844 106.01 32.392 32.87 23.801 42.194 63.388 44.256 46.074 75.893 48.618 48.255 77.037 49.212 0.35213 0.16101 0.25751 0.16531 30.438 0 0 -1.9416 0 13.387 14.557 10.281 0 0
3.8594 -0.6216 -0.73302 0 -0.27403 0 0.015396 -1.1871 -1.6795 -2.1595 -1.1404 -2.3189 104.61 33.277 33.952 24.599 44.016 66.132 46.14 47.955 79.384 50.582 50.112 80.422 51.169 0.36104 0.16924 0.26887 0.18715 31.385 0 0 -2.1462 0 13.805 14.934 10.44 0 0
3.8633 -0.64462 -0.75676 0 0.24364 0 0.1164 -1.1219 -1.4432 -2.5563 -1.2076 -2.2651 103.12 34.218 34.952 25.373 45.793 68.737 47.947 49.771 82.682 52.465 51.944 83.625 53.081 0.36896 0.17944 0.27233 0.20122 30.643 0 0 -2.1967 0 14.205 15.283 10.593 0 0
3.8672 -0.65927 -0.7211 0 0.40903 0 0.090907 -1.0137 -1.0825 -2.5669 -1.2992 -2.1609 101.56 35.348 35.884 26.139 47.471 71.149 49.654 51.509 85.673 54.256 53.767 86.579 54.937 0.38507 0.19028 0.27241 0.21085 28.702 0 0 -2.1484 0 14.577 15.63 10.759 0 0
3.8711 -0.66147 -0.63114 0 0.1036 0 -0.068752 -0.93982 -0.77882 -2.2563 -1.3312 -2.0302 99.919 36.58 36.79 26.904 49.035 73.415 51.286 53.185 88.447 55.981 55.575 89.371 56.74 0.41258 0.19994 0.27949 0.22688 26.695 0 0 -2.0647 0 14.925 15.991 10.943 0 0
3.875 -0.65026 -0.54074 0 -0.46134 0 -0.36452 -0.96861 -0.6584 -1.8642 -1.2508 -1.9087 98.171 37.829 37.675 27.663 50.462 75.536 52.843 54.791 91.027 57.632 57.35 92.015 58.473 0.44529 0.20832 0.30099 0.25667 25.554 0 0 -1.9463 0 15.251 16.36 11.143 0 0
3.8789 -0.62367 -0.50246 0 -0.917 0 -0.74312 -1.0734 -0.7342 -1.5917 -1.1153 -1.8202 96.309 39.004 38.54 28.409 51.734 77.509 54.32 56.318 93.439 59.2 59.073 94.525 60.122 0.47288 0.21709 0.33565 0.29695 25.369 0 0 -1.7525 0 15.557 16.729 11.357 0 0
3.8828 -0.58406 -0.51915 0 -1.0319 0 -1.076 -1.1401 -0.92564 -1.4733 -1.0651 -1.7377 94.345 39.939 39.377 29.12 52.814 79.314 55.697 57.735 95.696 60.653 60.698 96.895 61.649 0.48989 0.22753 0.3769 0.3384 25.491 0 0 -1.4923 0 15.843 17.078 11.574 0 0
3.8867 -0.54447 -0.54698 0 -0.85627 0 -1.2204 -1.074 -1.1227 -1.4258 -1.1963 -1.6104 92.308 40.512 40.167 29.767 53.72 80.957 56.96 59.022 97.832 61.97 62.184 99.12 63.031 0.49989 0.23925 0.42021 0.37628 25.281 0 0 -1.27 0 16.112 17.377 11.778 0 0
3.8906 -0.52291 -0.54437 0 -0.61079 0 -1.1262 -0.90056 -1.2478 -1.3828 -1.4545 -1.4457 90.216 40.82 40.907 30.346 54.516 82.482 58.121 60.193 99.867 63.172 63.541 101.21 64.292 0.51131 0.25157 0.46565 0.41454 24.761 0 0 -1.2162 0 16.367 17.635 11.959 0 0
3.8945 -0.52618 -0.5131 0 -0.46252 0 -0.88629 -0.75254 -1.2855 -1.367 -1.6611 -1.3343 88.063 40.94 41.588 30.848 55.221 83.898 59.175 61.245 101.79 64.262 64.771 103.16 65.437 0.52975 0.26574 0.51356 0.45924 24.519 0 0 -1.3649 0 16.608 17.859 12.112 0 0
3.8984 -0.5397 -0.48885 0 -0.41448 0 -0.66777 -0.74804 -1.2737 -1.4403 -1.6613 -1.3514 85.827 40.97 42.204 31.27 55.855 85.21 60.115 62.178 103.58 65.245 65.878 104.96 66.471 0.55436 0.2847 0.56017 0.50985 24.957 0 0 -1.6074 0 16.832 18.059 12.234 0 0
3.9023 -0.53755 -0.49555 0 -0.38199 0 -0.57772 -0.88184 -1.2664 -1.6115 -1.4567 -1.4404 83.492 41.122 42.724 31.583 56.393 86.384 60.894 62.958 105.16 66.101 66.85 106.53 67.373 0.58064 0.31005 0.59954 0.55912 25.726 0 0 -1.7779 0 17.028 18.261 12.318 0 0
3.9063 -0.50575 -0.51635 0 -0.33021 0 -0.58754 -1.0393 -1.2902 -1.8087 -1.1984 -1.4542 81.065 41.489 43.165 31.82 56.826 87.431 61.542 63.63 106.55 66.867 67.746 107.92 68.181 0.6057 0.33947 0.62941 0.60113 26.054 0 0 -1.7874 0 17.196 18.476 12.381 0 0
3.9102 -0.45619 -0.51257 0 -0.30985 0 -0.58518 -1.1155 -1.3221 -1.941 -1.0486 -1.3556 78.566 42.038 43.524 31.989 57.132 88.336 62.068 64.207 107.76 67.551 68.582 109.16 68.901 0.62993 0.36823 0.65307 0.63723 25.652 0 0 -1.6749 0 17.331 18.692 12.429 0 0
3.9141 -0.41592 -0.46691 0 -0.37071 0 -0.49733 -1.1138 -1.3071 -1.9709 -1.0449 -1.3458 76.006 42.716 43.8 32.095 57.291 89.083 62.472 64.698 108.8 68.153 69.364 110.25 69.536 0.65421 0.39369 0.67435 0.67268 25.177 0 0 -1.5393 0 17.43 18.892 12.463 0 0
3.918 -0.40154 -0.40202 0 -0.47685 0 -0.35729 -1.1218 -1.2038 -1.9222 -1.0897 -1.7023 73.382 43.406 43.977 32.136 57.266 89.631 62.746 65.099 109.67 68.662 70.089 111.2 70.074 0.67671 0.41779 0.69214 0.70857 25.562 0 0 -1.4414 0 17.482 19.039 12.48 0 0
3.9219 -0.4042 -0.35506 0 -0.53362 0 -0.25823 -1.1986 -1.0221 -1.8281 -1.0631 -2.4286 70.687 43.854 44.037 32.103 57.053 89.939 62.888 65.404 110.37 69.066 70.726 111.99 70.505 0.6935 0.44463 0.70166 0.73961 26.824 0 0 -1.3791 0 17.471 19.076 12.467 0 0
3.9258 -0.39974 -0.33895 0 -0.49455 0 -0.25215 -1.2973 -0.82224 -1.6913 -0.93805 -3.0984 67.93 43.993 44.003 32.013 56.737 90.068 62.937 65.633 110.93 69.39 71.272 112.66 70.855 0.70228 0.47529 0.70156 0.76057 27.66 0 0 -1.337 0 17.407 19.013 12.417 0 0
3.9297 -0.3726 -0.33324 0 -0.41831 0 -0.30329 -1.3073 -0.67292 -1.5027 -0.79137 -3.1505 65.129 43.812 43.879 31.866 56.357 90.035 62.901 65.783 111.36 69.637 71.713 113.19 71.128 0.70488 0.50582 0.69743 0.77335 26.497 0 0 -1.326 0 17.292 18.862 12.326 0 0
3.9336 -0.32871 -0.31157 0 -0.40403 0 -0.33536 -1.1673 -0.60522 -1.2867 -0.71336 -2.4147 62.29 43.325 43.668 31.664 55.951 89.858 62.788 65.852 111.66 69.813 72.039 113.6 71.327 0.70564 0.53077 0.6968 0.7852 23.04 0 0 -1.3584 0 17.13 18.641 12.191 0 0
3.9375 -0.28542 -0.27169 0 -0.47537 0 -0.30992 -0.92704 -0.59742 -1.1067 -0.71908 -1.3367 59.402 42.598 43.355 31.399 55.565 89.536 62.587 65.813 111.75 69.901 72.207 113.81 71.436 0.7075 0.54856 0.7007 0.80017 18.742 0 0 -1.4018 0 16.923 18.394 12.007 0 0
3.9414 -0.25187 -0.23445 0 -0.54479 0 -0.25045 -0.69623 -0.59884 -1.0145 -0.74712 -0.6177 56.446 41.86 42.97 31.094 55.202 89.117 62.317 65.684 111.69 69.912 72.247 113.87 71.465 0.71005 0.56286 0.70238 0.81417 15.577 0 0 -1.3915 0 16.698 18.179 11.803 0 0
3.9453 -0.22161 -0.21636 0 -0.50121 0 -0.19907 -0.54037 -0.56862 -0.99653 -0.73331 -0.58945 53.425 41.202 42.532 30.763 54.836 88.618 61.984 65.478 111.47 69.846 72.18 113.78 71.415 0.71129 0.57827 0.69517 0.81997 14.29 0 0 -1.3034 0 16.472 18.006 11.601 0 0
3.9492 -0.18442 -0.20987 0 -0.32806 0 -0.16798 -0.43528 -0.49905 -0.9826 -0.67265 -0.95112 50.37 40.666 42.051 30.415 54.442 88.039 61.589 65.196 111.12 69.693 72.011 113.54 71.277 0.71054 0.59521 0.68051 0.81631 13.907 0 0 -1.1972 0 16.254 17.869 11.416 0 0
3.9531 -0.14215 -0.19394 0 -0.12523 0 -0.14145 -0.31978 -0.41215 -0.91258 -0.60721 -1.1373 47.314 40.268 41.538 30.057 53.985 87.372 61.13 64.836 110.64 69.437 71.738 113.14 71.035 0.70912 0.6095 0.66633 0.80988 12.959 0 0 -1.1617 0 16.053 17.749 11.263 0 0
3.957 -0.10962 -0.1601 0 -0.012791 0 -0.11408 -0.17889 -0.33936 -0.79312 -0.5652 -0.91576 44.266 39.932 41.008 29.698 53.406 86.583 60.588 64.376 109.99 69.031 71.326 112.53 70.645 0.70816 0.61692 0.65763 0.80771 11.075 0 0 -1.2114 0 15.875 17.581 11.159 0 0
3.9609 -0.09902 -0.12207 0 -0.018448 0 -0.10759 -0.064152 -0.30026 -0.6845 -0.52651 -0.57323 41.203 39.534 40.477 29.337 52.736 85.698 59.984 63.832 109.2 68.506 70.8 111.74 70.135 0.70653 0.61771 0.65062 0.80914 9.2277 0 0 -1.257 0 15.705 17.342 11.079 0 0
3.9648 -0.10521 -0.09823 0 -0.062829 0 -0.14164 -0.035057 -0.29105 -0.63417 -0.45354 -0.51459 38.099 39.031 39.946 28.971 51.992 84.72 59.318 63.2 108.27 67.863 70.153 110.76 69.503 0.70156 0.61613 0.63784 0.80734 8.4692 0 0 -1.1967 0 15.533 17.035 11.009 0 0
3.9688 -0.1084 -0.088853 0 -0.050044 0 -0.19813 -0.092812 -0.28734 -0.62981 -0.34809 -0.76094 34.956 38.392 39.416 28.596 51.194 83.656 58.591 62.471 107.18 67.104 69.385 109.6 68.749 0.69191 0.616 0.6181 0.79838 8.6629 0 0 -1.0318 0 15.351 16.672 10.935 0 0
3.9727 -0.091767 -0.0755 0 0.035478 0 -0.22912 -0.17898 -0.26141 -0.62033 -0.26469 -0.9337 31.801 37.606 38.878 28.201 50.367 82.501 57.787 61.62 105.87 66.214 68.474 108.2 67.851 0.67923 0.61709 0.59906 0.78682 8.6807 0 0 -0.87156 0 15.143 16.3 10.831 0 0
3.9766 -0.055838 -0.042517 0 0.12208 0 -0.2041 -0.23404 -0.20551 -0.57674 -0.25995 -0.73342 28.658 36.777 38.314 27.78 49.54 81.28 56.914 60.66 104.37 65.215 67.457 106.61 66.828 0.66675 0.61599 0.58867 0.78068 7.795 0 0 -0.81346 0 14.903 15.997 10.687 0 0
3.9805 -0.015283 0.0052228 0 0.13097 0 -0.14114 -0.24712 -0.14275 -0.52303 -0.33039 -0.33153 25.522 35.982 37.712 27.334 48.71 80.007 55.983 59.62 102.73 64.13 66.373 104.88 65.709 0.65629 0.60992 0.58562 0.78176 6.5779 0 0 -0.83255 0 14.635 15.777 10.51 0 0
3.9844 0.017358 0.048862 0 0.055166 0 -0.08341 -0.24699 -0.11116 -0.50443 -0.40674 -0.18871 22.373 35.255 37.066 26.86 47.868 78.684 54.997 58.513 100.96 62.963 65.237 103.03 64.5 0.64702 0.59924 0.58037 0.78312 6.1958 0 0 -0.81093 0 14.343 15.63 10.308 0 0
3.9883 0.043814 0.077726 0 -0.039022 0 -0.048468 -0.25518 -0.12917 -0.53254 -0.41483 -0.4974 19.207 34.62 36.368 26.359 47.001 77.308 53.956 57.353 99.104 61.72 64.064 101.09 63.211 0.63705 0.58658 0.56582 0.77684 6.9088 0 0 -0.6779 0 14.03 15.53 10.09 0 0
3.9922 0.076433 0.10083 0 -0.078963 0 -0.010616 -0.26025 -0.17385 -0.57116 -0.34279 -0.91593 16.048 34.062 35.605 25.818 46.072 75.846 52.848 56.154 97.16 60.382 62.843 99.042 61.831 0.62587 0.57429 0.54506 0.76301 7.5952 0 0 -0.49904 0 13.697 15.347 9.8698 0 0
3.9961 0.12384 0.13501 0 -0.048484 0 0.063498 -0.23901 -0.19777 -0.5776 -0.24768 -0.94171 12.93 33.482 34.807 25.249 45.095 74.308 51.692 54.937 95.161 58.983 61.57 96.929 60.4 0.61473 0.56295 0.52683 0.74923 6.9716 0 0 -0.40723 0 13.356 14.988 9.6551 0 0
4 0.18089 0.18447 0 0.010577 0 0.17012 -0.19212 -0.17361 -0.5501 -0.19616 -0.50903 9.8588 32.836 33.984 24.649 44.075 72.688 50.486 53.702 93.092 57.53 60.232 94.742 58.924 0.60491 0.55185 0.51413 0.74137 5.1461 0 0 -0.45197 0 13.008 14.419 9.4424 0 0
4.0039 0.23209 0.23518 0 0.04803 0 0.2685 -0.14838 -0.12288 -0.52648 -0.19986 -0.094916 6.8081 32.09 33.144 24.018 43.02 70.979 49.228 52.443 90.94 56.029 58.815 92.475 57.409 0.59589 0.53992 0.49977 0.73677 3.6277 0 0 -0.54194 0 12.655 13.627 9.227 0 0
4.0078 0.26422 0.26932 0 0.051192 0 0.32429 -0.13397 -0.095907 -0.53693 -0.20858 -0.16764 3.7497 31.208 32.291 23.346 41.937 69.161 47.904 51.141 88.662 54.479 57.292 90.101 55.851 0.58583 0.52614 0.47442 0.72767 3.6392 0 0 -0.5493 0 12.3 12.62 8.9973 0 0
4.0117 0.27633 0.28236 0 0.046991 0 0.34276 -0.14471 -0.11965 -0.56688 -0.16411 -0.60412 0.69162 30.222 31.414 22.628 40.817 67.226 46.501 49.768 86.231 52.884 55.66 87.613 54.247 0.57355 0.51004 0.43776 0.71041 4.6173 0 0 -0.45442 0 11.941 11.57 8.7407 0 0
4.0156 0.2797 0.28484 0 0.068558 0 0.35363 -0.15232 -0.16725 -0.57303 -0.058412 -0.79008 -2.3209 29.193 30.502 21.872 39.644 65.194 45.031 48.316 83.676 51.249 53.952 85.033 52.599 0.55975 0.49254 0.39942 0.68928 4.7202 0 0 -0.36085 0 11.578 10.632 8.4598 0 0
4.0195 0.28945 0.28995 0 0.1244 0 0.37064 -0.13368 -0.18409 -0.53202 0.060084 -0.34267 -5.2458 28.143 29.54 21.076 38.396 63.065 43.493 46.776 81.007 49.574 52.178 82.365 50.903 0.54605 0.47619 0.36862 0.67075 2.915 0 0 -0.36311 0 11.207 9.8928 8.1567 0 0
4.0234 0.31472 0.30311 0 0.19689 0 0.37894 -0.088765 -0.14504 -0.46289 0.13368 0.37218 -8.0845 27.087 28.515 20.242 37.048 60.84 41.89 45.14 78.238 47.854 50.347 79.614 49.152 0.53306 0.46343 0.34467 0.65575 0.29703 0 0 -0.4263 0 10.822 9.4232 7.8348 0 0
4.0273 0.35352 0.32311 0 0.26469 0 0.3642 -0.033036 -0.081155 -0.39595 0.14687 0.59003 -10.879 26.003 27.384 19.357 35.529 58.487 40.214 43.368 75.363 46.069 48.452 76.755 47.324 0.51971 0.45392 0.3192 0.63926 -1.0092 0 0 -0.42478 0 10.403 9.3255 7.4975 0 0
4.0313 0.39429 0.34881 0 0.32319 0 0.34128 0.018198 -0.044597 -0.32755 0.13425 0.047792 -13.669 24.85 26.172 18.435 33.881 56.044 38.496 41.502 72.419 44.234 46.503 73.808 45.437 0.50446 0.44393 0.28687 0.61731 -0.31423 0 0 -0.29702 0 9.9442 9.3967 7.1518 0 0
4.0352 0.4229 0.37981 0 0.38343 0 0.34006 0.054034 -0.04878 -0.22055 0.14306 -0.58328 -16.449 23.603 24.891 17.481 32.132 53.52 36.748 39.558 69.405 42.354 44.499 70.775 43.499 0.48677 0.42943 0.25143 0.59207 0.56358 0 0 -0.12954 0 9.4446 9.5122 6.7954 0 0
4.0391 0.43145 0.41104 0 0.45182 0 0.36466 0.066361 -0.050749 -0.058371 0.18967 -0.31448 -19.176 22.248 23.552 16.499 30.309 50.923 34.977 37.552 66.319 40.431 42.439 67.657 41.517 0.46712 0.41018 0.22017 0.56882 -0.97397 0 0 -0.060487 0 8.9034 9.5687 6.4248 0 0
4.043 0.4235 0.43192 0 0.51174 0 0.38283 0.059211 0.0018094 0.10849 0.24809 1.0682 -21.809 20.773 22.166 15.489 28.447 48.256 33.186 35.5 63.145 38.467 40.321 64.45 39.495 0.44577 0.39049 0.19436 0.54907 -5.4331 0 0 -0.10794 0 8.3199 9.4311 6.0318 0 0
4.0469 0.41152 0.43514 0 0.52836 0 0.36772 0.063579 0.1096 0.18706 0.27446 2.6156 -24.344 19.218 20.751 14.46 26.591 45.523 31.367 33.435 59.877 36.457 38.165 61.167 37.439 0.42197 0.37527 0.16775 0.52895 -10.297 0 0 -0.12779 0 7.7087 8.997 5.6076 0 0
4.0508 0.40788 0.42626 0 0.47874 0 0.34318 0.12844 0.21661 0.12749 0.24174 3.0303 -26.81 17.66 19.324 13.421 24.749 42.747 29.516 31.379 56.553 34.409 36.008 57.848 35.36 0.39472 0.3656 0.13487 0.50496 -12.208 0 0 0.03455 0 7.0928 8.3733 5.1631 0 0
4.0547 0.41624 0.42076 0 0.38381 0 0.36828 0.27595 0.27044 -0.013893 0.15808 1.9072 -29.234 16.129 17.888 12.377 22.912 39.928 27.624 29.342 53.191 32.321 33.866 54.507 33.258 0.36416 0.35881 0.098375 0.47937 -10.134 0 0 0.35868 0 6.4818 7.625 4.7055 0 0
4.0586 0.43073 0.42928 0 0.30868 0 0.466 0.458 0.28247 -0.1067 0.062134 0.12538 -31.612 14.651 16.446 11.328 21.066 37.067 25.683 27.326 49.811 30.188 31.753 51.156 31.129 0.33166 0.35286 0.06563 0.45756 -6.2845 0 0 0.63961 0 5.8838 6.8256 4.2436 0 0
4.0625 0.44302 0.44661 0 0.31985 0 0.57692 0.57114 0.31731 -0.054832 0.0042398 -1.0202 -33.922 13.244 14.998 10.275 19.17 34.153 23.666 25.33 46.431 27.995 29.677 47.792 28.957 0.29828 0.34946 0.038327 0.44028 -3.8405 0 0 0.67511 0 5.3072 6.0978 3.7957 0 0
4.0664 0.44971 0.45739 0 0.42802 0 0.6031 0.53815 0.41757 0.118 0.023899 -1.0495 -36.149 11.858 13.548 9.2111 17.213 31.194 21.587 23.325 43.049 25.753 27.599 44.394 26.735 0.26341 0.35149 0.0080208 0.42065 -3.8918 0 0 0.45471 0 4.7422 5.4922 3.3709 0 0
4.0703 0.45271 0.45256 0 0.56845 0 0.50697 0.38782 0.54518 0.2882 0.13047 -0.63255 -38.308 10.459 12.099 8.1338 15.211 28.2 19.458 21.294 39.64 23.473 25.489 40.942 24.465 0.22535 0.35706 -0.03606 0.39091 -4.7238 0 0 0.15471 0 4.1815 4.9806 2.966 0 0
4.0742 0.4533 0.43806 0 0.64552 0 0.35857 0.24768 0.60938 0.34054 0.29441 -0.7416 -40.42 9.0277 10.654 7.0409 13.18 25.175 17.289 19.222 36.182 21.161 23.321 37.418 22.143 0.18363 0.35793 -0.095276 0.35147 -4.0413 0 0 -0.044154 0 3.621 4.5327 2.5764 0 0
4.0781 0.44808 0.42619 0 0.61049 0 0.27255 0.24036 0.55991 0.26466 0.45732 -1.5689 -42.491 7.5487 9.2152 5.9302 11.145 22.123 15.092 17.093 32.638 18.824 21.063 33.796 19.769 0.14049 0.34555 -0.15935 0.31135 -1.6328 0 0 -0.11406 0 3.0585 4.1002 2.1945 0 0
4.082 0.43244 0.42064 0 0.50394 0 0.2972 0.37423 0.44901 0.15438 0.56063 -2.3492 -44.501 6.0409 7.7874 4.8084 9.1609 19.056 12.888 14.888 28.943 16.472 18.682 30.045 17.345 0.099796 0.31928 -0.21623 0.27856 0.35186 0 0 -0.15542 0 2.5023 3.5981 1.8042 0 0
4.0859 0.40782 0.41323 0 0.42005 0 0.37415 0.53488 0.39196 0.1189 0.5774 -2.2097 -46.43 4.5585 6.3685 3.6952 7.2346 15.985 10.694 12.638 25.13 14.114 16.227 26.212 14.902 0.064151 0.28784 -0.26294 0.25101 -0.32033 0 0 -0.24412 0 1.9645 3.0257 1.4032 0 0
4.0898 0.38352 0.39606 0 0.42148 0 0.41011 0.59059 0.45918 0.19368 0.52562 -1.0903 -48.278 3.1297 4.9603 2.6046 5.3644 12.913 8.5178 10.357 21.213 11.753 13.723 22.312 12.455 0.032954 0.26109 -0.30575 0.21838 -3.648 0 0 -0.33693 0 1.4533 2.4011 0.99619 0 0
4.0938 0.36929 0.37356 0 0.48329 0 0.37647 0.51283 0.607 0.32755 0.45346 0.21889 -50.064 1.7775 3.5657 1.5503 3.5437 9.8417 6.3648 8.0584 17.209 9.3895 11.189 18.362 10.018 0.0031435 0.24011 -0.35079 0.17295 -7.4336 0 0 -0.33395 0 0.97546 1.7501 0.5904 0 0
4.0977 0.36605 0.35927 0 0.51942 0 0.32414 0.39715 0.71756 0.44401 0.40902 0.87911 -51.809 0.53283 2.1973 0.56219 1.7588 6.7724 4.2457 5.7588 13.139 7.0235 8.6521 14.372 7.6121 -0.02819 0.21586 -0.397 0.11716 -9.4593 0 0 -0.20739 0 0.54256 1.1305 0.20618 0 0
4.1016 0.36498 0.36055 0 0.46673 0 0.30479 0.36892 0.7084 0.51033 0.41626 0.74108 -53.51 -0.63987 0.86944 -0.35384 -0.016267 3.7046 2.1599 3.4674 9.0461 4.6574 6.116 10.35 5.2458 -0.061885 0.17791 -0.43909 0.059971 -9.4148 0 0 -0.03859 0 0.14074 0.59152 -0.13671 0 0
4.1055 0.35661 0.36934 0 0.34596 0 0.30161 0.46939 0.60283 0.55509 0.46876 0.30052 -55.154 -1.7817 -0.41369 -1.2121 -1.783 0.64187 0.10325 1.1779 4.9418 2.2938 3.5649 6.2923 2.908 -0.096971 0.12423 -0.47534 0.0071276 -8.7157 0 0 0.074176 0 -0.24751 0.12271 -0.43907 0 0
4.1094 0.34042 0.37005 0 0.24203 0 0.2586 0.62889 0.49479 0.63196 0.53738 0.063618 -56.733 -2.9124 -1.6475 -2.0209 -3.5343 -2.4097 -1.9238 -1.1169 0.82859 -0.065344 0.98339 2.1931 0.59008 -0.13225 0.062225 -0.50967 -0.042914 -8.7477 0 0 0.12067 0 -0.63195 -0.29053 -0.70335 0 0
4.1133 0.32464 0.35565 0 0.22493 0 0.17102 0.74069 0.45099 0.77142 0.58328 0.092381 -58.258 -4.0485 -2.8286 -2.7912 -5.2577 -5.4415 -3.9203 -3.4265 -3.2951 -2.4181 -1.6467 -1.9549 -1.7195 -0.16733 0.00047105 -0.54552 -0.093541 -9.5917 0 0 0.17523 0 -1.0221 -0.67224 -0.93566 0 0
4.1172 0.31731 0.33385 0 0.28786 0 0.11564 0.75283 0.45344 0.95778 0.57474 0.15653 -59.75 -5.1824 -3.949 -3.5391 -6.9115 -8.4151 -5.8737 -5.7711 -7.4342 -4.7622 -4.3591 -6.162 -4.0466 -0.2023 -0.059223 -0.58005 -0.14283 -10.418 0 0 0.29986 0 -1.4247 -1.0783 -1.1542 0 0
4.1211 0.31908 0.31797 0 0.35869 0 0.16696 0.69237 0.43747 1.138 0.50721 0.15886 -61.214 -6.2808 -5.0408 -4.2867 -8.5075 -11.318 -7.7953 -8.1382 -11.57 -7.1029 -7.1141 -10.385 -6.3986 -0.23707 -0.12144 -0.60686 -0.18418 -10.728 0 0 0.47393 0 -1.8262 -1.5263 -1.383 0 0
4.125 0.32576 0.31475 0 0.36837 0 0.2919 0.61724 0.37706 1.2485 0.41516 0.24711 -62.635 -7.3216 -6.1122 -5.0369 -10.056 -14.132 -9.6854 -10.517 -15.682 -9.4423 -9.8874 -14.597 -8.7736 -0.27148 -0.19003 -0.62433 -0.21393 -10.837 0 0 0.62482 0 -2.2162 -2.0075 -1.6273 0 0
4.1289 0.3361 0.32293 0 0.30962 0 0.36082 0.56104 0.32171 1.2458 0.35773 0.51586 -63.995 -8.288 -7.1691 -5.7905 -11.569 -16.843 -11.545 -12.893 -19.75 -11.782 -12.654 -18.772 -11.167 -0.306 -0.26304 -0.6389 -0.23614 -11.19 0 0 0.7069 0 -2.5849 -2.5073 -1.8886 0 0
4.1328 0.35383 0.34071 0 0.23663 0 0.28717 0.52511 0.34468 1.131 0.37678 0.76709 -65.288 -9.1566 -8.2105 -6.5427 -13.067 -19.412 -13.371 -15.243 -23.732 -14.12 -15.371 -22.867 -13.564 -0.34182 -0.33503 -0.65854 -0.25827 -11.61 0 0 0.7298 0 -2.9161 -2.9898 -2.1631 0 0
4.1367 0.38042 0.36885 0 0.21556 0 0.146 0.50681 0.459 0.95368 0.45827 0.71634 -66.525 -9.9539 -9.2218 -7.2817 -14.577 -21.829 -15.166 -17.536 -27.605 -16.449 -18.008 -26.855 -15.936 -0.37961 -0.4029 -0.68383 -0.28283 -11.573 0 0 0.71795 0 -3.2088 -3.4076 -2.4311 0 0
4.1406 0.40764 0.4039 0 0.27566 0 0.12027 0.51527 0.5928 0.78353 0.53787 0.41706 -67.719 -10.728 -10.194 -8.0045 -16.092 -24.133 -16.94 -19.779 -31.397 -18.762 -20.58 -30.757 -18.275 -0.41811 -0.46755 -0.7077 -0.30536 -11.151 0 0 0.67437 0 -3.4817 -3.7644 -2.6834 0 0
4.1445 0.42192 0.43264 0 0.39841 0 0.30617 0.55363 0.65256 0.66547 0.55723 0.32227 -68.865 -11.504 -11.121 -8.7109 -17.599 -26.338 -18.696 -21.973 -35.124 -21.052 -23.095 -34.585 -20.575 -0.45422 -0.52964 -0.72429 -0.32124 -11.27 0 0 0.60318 0 -3.7468 -4.0704 -2.9181 0 0
4.1484 0.41873 0.44075 0 0.54046 0 0.58003 0.59796 0.61044 0.59411 0.52346 0.79868 -69.947 -12.301 -11.998 -9.4021 -19.08 -28.464 -20.437 -24.128 -38.81 -23.315 -25.565 -38.353 -22.838 -0.48497 -0.58559 -0.73631 -0.33286 -12.697 0 0 0.54839 0 -4.0175 -4.3427 -3.1368 0 0
4.1523 0.41207 0.43064 0 0.66165 0 0.68827 0.60987 0.52678 0.53571 0.50918 1.6119 -70.951 -13.14 -12.821 -10.083 -20.487 -30.539 -22.161 -26.257 -42.492 -25.54 -27.995 -42.078 -25.066 -0.50981 -0.6299 -0.75193 -0.34812 -14.863 0 0 0.57235 0 -4.3194 -4.628 -3.3541 0 0
4.1563 0.42552 0.42672 0 0.73821 0 0.49188 0.57575 0.48588 0.47722 0.58229 2.0404 -71.88 -13.99 -13.632 -10.764 -21.831 -32.617 -23.877 -28.389 -46.196 -27.743 -30.392 -45.788 -27.288 -0.53122 -0.66181 -0.77488 -0.37167 -16.063 0 0 0.68115 0 -4.6516 -4.959 -3.5918 0 0
4.1602 0.47026 0.45567 0 0.76359 0 0.12099 0.527 0.5113 0.44738 0.72864 1.6088 -72.745 -14.831 -14.45 -11.446 -23.134 -34.718 -25.584 -30.527 -49.916 -29.936 -32.746 -49.488 -29.513 -0.55305 -0.68821 -0.79991 -0.39939 -15.151 0 0 0.79651 0 -5.0076 -5.3358 -3.8564 0 0
4.1641 0.53105 0.51745 0 0.74694 0 -0.12738 0.51274 0.54662 0.47977 0.84937 0.67669 -73.553 -15.648 -15.29 -12.127 -24.423 -36.856 -27.282 -32.671 -53.641 -32.123 -35.041 -53.177 -31.743 -0.57812 -0.71816 -0.81916 -0.42277 -12.986 0 0 0.8363 0 -5.3801 -5.7519 -4.1493 0 0
4.168 0.57598 0.5784 0 0.71076 0 -0.056478 0.55084 0.51927 0.55607 0.84695 0.18032 -74.293 -16.425 -16.166 -12.802 -25.742 -39.045 -28.967 -34.81 -57.344 -34.313 -37.25 -56.848 -33.976 -0.60724 -0.75421 -0.83192 -0.43808 -11.896 0 0 0.82521 0 -5.7573 -6.1889 -4.4673 0 0
4.1719 0.58313 0.59884 0 0.68172 0 0.25995 0.61015 0.42186 0.60232 0.72219 0.70533 -74.949 -17.172 -17.068 -13.455 -27.155 -41.285 -30.632 -36.911 -60.975 -36.503 -39.348 -60.488 -36.189 -0.63995 -0.7901 -0.84579 -0.45017 -13.444 0 0 0.88932 0 -6.1186 -6.5986 -4.7809 0 0
4.1758 0.56013 0.57125 0 0.67535 0 0.5657 0.64319 0.32916 0.56104 0.5838 1.8321 -75.508 -17.922 -17.963 -14.082 -28.647 -43.547 -32.275 -38.959 -64.526 -38.679 -41.371 -64.097 -38.367 -0.67607 -0.81769 -0.86819 -0.4673 -16.703 0 0 1.1064 0 -6.459 -6.9642 -5.0647 0 0
4.1797 0.53819 0.53074 0 0.68541 0 0.66666 0.63282 0.33436 0.47081 0.5534 2.4758 -75.973 -18.692 -18.833 -14.683 -30.195 -45.818 -33.895 -40.943 -67.993 -40.831 -43.336 -67.668 -40.501 -0.71642 -0.83581 -0.8983 -0.49422 -18.923 0 0 1.3682 0 -6.7767 -7.2833 -5.3068 0 0
4.1836 0.5464 0.52553 0 0.68812 0 0.58341 0.60247 0.4668 0.4566 0.6536 1.9252 -76.353 -19.497 -19.661 -15.26 -31.766 -48.085 -35.489 -42.856 -71.375 -42.947 -45.264 -71.198 -42.583 -0.76221 -0.85159 -0.92917 -0.53132 -18.076 0 0 1.4367 0 -7.0719 -7.5596 -5.4992 0 0
4.1875 0.5895 0.57516 0 0.65955 0 0.47896 0.58271 0.6679 0.61681 0.7887 0.54191 -76.661 -20.353 -20.426 -15.821 -33.274 -50.327 -37.052 -44.683 -74.669 -45 -47.187 -74.66 -44.602 -0.81388 -0.87292 -0.95669 -0.57891 -14.789 0 0 1.1748 0 -7.3447 -7.8116 -5.6358 0 0
4.1914 0.6472 0.65566 0 0.59348 0 0.46914 0.57611 0.84306 0.90981 0.83743 -0.58277 -76.903 -21.231 -21.161 -16.393 -34.652 -52.54 -38.595 -46.464 -77.917 -47.001 -49.128 -78.053 -46.587 -0.87035 -0.90057 -0.98407 -0.63887 -11.757 0 0 0.72049 0 -7.6075 -8.0777 -5.7578 0 0
4.1953 0.69202 0.72283 0 0.5084 0 0.52724 0.56149 0.9358 1.163 0.76652 -0.65864 -77.073 -22.106 -21.901 -16.985 -35.902 -54.725 -40.127 -48.221 -81.141 -48.963 -51.086 -81.376 -48.556 -0.92918 -0.9284 -1.0164 -0.71016 -11.24 0 0 0.39623 0 -7.8668 -8.3696 -5.8924 0 0
4.1992 0.70703 0.74665 0 0.44103 0 0.56434 0.53029 0.95662 1.2136 0.65487 0.11675 -77.157 -22.964 -22.672 -17.605 -37.033 -56.882 -41.652 -49.973 -84.353 -50.895 -53.056 -84.63 -50.518 -0.98742 -0.95098 -1.0529 -0.78444 -13.11 0 0 0.41724 0 -8.1271 -8.6915 -6.0589 0 0
4.2031 0.68969 0.72399 0 0.42942 0 0.56458 0.50937 0.95011 1.0512 0.61057 0.85104 -77.13 -23.788 -23.502 -18.259 -38.073 -59.012 -43.176 -51.735 -87.566 -52.809 -55.027 -87.814 -52.479 -1.0427 -0.96991 -1.0871 -0.8495 -15.256 0 0 0.68783 0 -8.3936 -9.0432 -6.2779 0 0
4.207 0.64461 0.66465 0 0.49166 0 0.60761 0.54053 0.94346 0.82129 0.66986 0.85804 -76.973 -24.574 -24.418 -18.942 -39.116 -61.104 -44.699 -53.522 -90.801 -54.717 -56.982 -90.95 -54.431 -1.0945 -0.99195 -1.1151 -0.89926 -15.744 0 0 0.90096 0 -8.676 -9.4087 -6.5627 0 0
4.2109 0.57758 0.5753 0 0.60927 0 0.75709 0.63739 0.92963 0.6839 0.77777 0.23793 -76.683 -25.349 -25.373 -19.626 -40.231 -63.161 -46.214 -55.32 -94.062 -56.617 -58.923 -94.09 -56.353 -1.144 -1.0216 -1.1418 -0.93922 -14.502 0 0 0.84218 0 -8.9743 -9.7695 -6.8758 0 0
4.2148 0.49781 0.46238 0 0.72791 0 0.9553 0.7671 0.89452 0.67062 0.85834 -0.37041 -76.291 -26.124 -26.338 -20.297 -41.434 -65.179 -47.712 -57.116 -97.351 -58.5 -60.855 -97.263 -58.232 -1.1936 -1.0563 -1.1752 -0.98029 -13.009 0 0 0.58422 0 -9.2888 -10.122 -7.1967 0 0
4.2188 0.42231 0.34675 0 0.78244 0 1.0544 0.87693 0.85001 0.68195 0.88985 -0.49373 -75.84 -26.903 -27.281 -20.941 -42.729 -67.153 -49.184 -58.898 -100.67 -60.354 -62.784 -100.49 -60.053 -1.2447 -1.0892 -1.2159 -1.0267 -12.603 0 0 0.37884 0 -9.6182 -10.466 -7.5054 0 0
4.2227 0.37255 0.26495 0 0.73492 0 0.95477 0.9373 0.83239 0.61777 0.90532 -0.22121 -75.365 -27.682 -28.148 -21.532 -44.081 -69.068 -50.603 -60.637 -104.01 -62.147 -64.72 -103.82 -61.784 -1.2965 -1.1159 -1.254 -1.0714 -13.257 0 0 0.37795 0 -9.958 -10.806 -7.7694 0 0
4.2266 0.3624 0.24658 0 0.59876 0 0.69981 0.95718 0.86712 0.49514 0.92955 0.035824 -74.864 -28.424 -28.923 -22.065 -45.375 -70.931 -51.955 -62.311 -107.34 -63.86 -66.659 -107.2 -63.428 -1.346 -1.1374 -1.2782 -1.1041 -13.922 0 0 0.48968 0 -10.29 -11.151 -7.9809 0 0
4.2305 0.38719 0.28798 0 0.42819 0 0.42707 0.96126 0.93817 0.42971 0.93523 0.045899 -74.313 -29.104 -29.623 -22.55 -46.542 -72.755 -53.242 -63.918 -110.62 -65.496 -68.586 -110.59 -65.003 -1.3902 -1.1583 -1.288 -1.1228 -13.792 0 0 0.51153 0 -10.601 -11.494 -8.1537 0 0
4.2344 0.42467 0.35115 0 0.281 0 0.23776 0.95971 0.9953 0.51097 0.87409 -0.057411 -73.686 -29.703 -30.261 -22.988 -47.54 -74.546 -54.46 -65.455 -113.85 -67.052 -70.486 -113.93 -66.515 -1.4277 -1.1817 -1.2939 -1.1363 -13.041 0 0 0.37323 0 -10.879 -11.826 -8.2962 0 0
4.2383 0.44832 0.3927 0 0.18657 0 0.12734 0.94506 0.99292 0.71365 0.74638 -0.041924 -72.986 -30.202 -30.848 -23.384 -48.332 -76.31 -55.608 -66.918 -117 -68.527 -72.34 -117.15 -67.969 -1.4595 -1.2077 -1.3062 -1.1535 -12.4 0 0 0.21249 0 -11.112 -12.131 -8.4187 0 0
4.2422 0.44274 0.39606 0 0.14452 0 0.039884 0.91492 0.92344 0.93487 0.62318 0.092114 -72.234 -30.574 -31.38 -23.725 -48.86 -78.043 -56.667 -68.286 -120.03 -69.901 -74.103 -120.04 -69.353 -1.4871 -1.2352 -1.3238 -1.1744 -12.264 0 0 0.20944 0 -11.27 -12.359 -8.5289 0 0
4.2461 0.41004 0.37663 0 0.14712 0 -0.033804 0.88827 0.81709 1.0979 0.58635 0.11994 -71.442 -30.885 -31.857 -24.025 -49.252 -79.752 -57.668 -69.597 -122.99 -71.205 -75.798 -122.61 -70.681 -1.5107 -1.2637 -1.3368 -1.1907 -12.371 0 0 0.37961 0 -11.372 -12.51 -8.6274 0 0
4.25 0.36474 0.35826 0 0.19485 0 -0.034412 0.89192 0.71483 1.1943 0.64631 -0.10366 -70.597 -31.157 -32.256 -24.279 -49.551 -81.431 -58.615 -70.859 -125.91 -72.443 -77.437 -124.84 -71.95 -1.5292 -1.2934 -1.3389 -1.197 -12.268 0 0 0.56049 0 -11.423 -12.583 -8.706 0 0
4.2539 0.323 0.34794 0 0.28669 0 0.090222 0.93051 0.64396 1.2284 0.72831 -0.43824 -69.675 -31.407 -32.56 -24.483 -49.794 -83.074 -59.512 -72.084 -128.81 -73.615 -79.033 -126.75 -73.155 -1.5417 -1.3233 -1.3345 -1.1972 -11.887 0 0 0.59641 0 -11.428 -12.586 -8.757 0 0
4.2578 0.29445 0.33432 0 0.39961 0 0.30644 0.97461 0.61426 1.159 0.74671 -0.60305 -68.673 -31.647 -32.726 -24.624 -50.014 -84.663 -60.356 -73.28 -131.73 -74.71 -80.61 -128.35 -74.282 -1.5497 -1.3519 -1.333 -1.2006 -11.531 0 0 0.50382 0 -11.391 -12.528 -8.7637 0 0
4.2617 0.27987 0.3074 0 0.48731 0 0.50684 0.98238 0.62653 0.94457 0.69122 -0.49468 -67.615 -31.863 -32.764 -24.702 -50.223 -86.186 -61.151 -74.468 -134.66 -75.732 -82.199 -129.82 -75.331 -1.5573 -1.379 -1.338 -1.2108 -11.423 0 0 0.43531 0 -11.329 -12.45 -8.7268 0 0
4.2656 0.27388 0.27424 0 0.50744 0 0.59973 0.93379 0.67554 0.65304 0.6337 -0.29732 -66.536 -32.035 -32.735 -24.734 -50.408 -87.65 -61.91 -75.658 -137.6 -76.702 -83.808 -131.35 -76.322 -1.568 -1.4066 -1.3437 -1.2233 -11.448 0 0 0.49949 0 -11.259 -12.381 -8.6689 0 0
4.2695 0.26948 0.25271 0 0.45209 0 0.57755 0.84317 0.74457 0.48527 0.64831 -0.26057 -65.447 -32.144 -32.672 -24.727 -50.556 -89.053 -62.634 -76.849 -140.52 -77.623 -85.441 -133.07 -77.259 -1.5828 -1.437 -1.3435 -1.2324 -11.407 0 0 0.65124 0 -11.188 -12.329 -8.6056 0 0
4.2734 0.26217 0.25151 0 0.35091 0 0.498 0.7405 0.80544 0.62707 0.7296 -0.41332 -64.32 -32.177 -32.613 -24.691 -50.652 -90.393 -63.325 -78.038 -143.38 -78.503 -87.096 -135.11 -78.146 -1.5994 -1.4703 -1.3387 -1.2392 -11.354 0 0 0.76857 0 -11.124 -12.3 -8.5538 0 0
4.2773 0.25166 0.25974 0 0.24482 0 0.4124 0.64457 0.83266 1.0468 0.79482 -0.54872 -63.128 -32.104 -32.606 -24.631 -50.658 -91.645 -63.971 -79.204 -146.12 -79.33 -88.773 -137.7 -78.963 -1.6144 -1.5044 -1.337 -1.2513 -11.501 0 0 0.80698 0 -11.082 -12.288 -8.5473 0 0
4.2813 0.24041 0.25741 0 0.15892 0 0.32689 0.55679 0.81929 1.4608 0.76686 -0.48755 -61.87 -31.974 -32.621 -24.563 -50.593 -92.821 -64.575 -80.324 -148.75 -80.109 -90.459 -140.7 -79.716 -1.6253 -1.5383 -1.3429 -1.2733 -11.777 0 0 0.84028 0 -11.058 -12.27 -8.5787 0 0
4.2852 0.22998 0.23474 0 0.09985 0 0.22964 0.47779 0.77468 1.5493 0.65086 -0.29886 -60.582 -31.81 -32.611 -24.486 -50.461 -93.918 -65.131 -81.382 -151.26 -80.831 -92.152 -143.97 -80.399 -1.6317 -1.5748 -1.3516 -1.3012 -11.662 0 0 0.94539 0 -11.045 -12.233 -8.633 0 0
4.2891 0.21824 0.19989 0 0.070488 0 0.13495 0.42194 0.7041 1.244 0.52755 -0.21292 -59.299 -31.624 -32.53 -24.398 -50.261 -94.931 -65.631 -82.365 -153.67 -81.483 -93.848 -147.36 -81.005 -1.6338 -1.6186 -1.3544 -1.3278 -10.666 0 0 1.0818 0 -11.036 -12.169 -8.6934 0 0
4.293 0.20057 0.16866 0 0.075804 0 0.08203 0.40817 0.59472 0.80442 0.47484 -0.331 -58.017 -31.426 -32.302 -24.29 -49.983 -95.842 -66.055 -83.249 -155.98 -82.041 -95.54 -150.65 -81.515 -1.6318 -1.6726 -1.3491 -1.3513 -8.9941 0 0 1.1207 0 -11.013 -12.071 -8.7302 0 0
4.2969 0.17439 0.1492 0 0.11008 0 0.090776 0.43479 0.43043 0.58749 0.49987 -0.48267 -56.699 -31.196 -31.862 -24.143 -49.608 -96.633 -66.378 -84.027 -158.18 -82.474 -97.205 -153.47 -81.916 -1.6257 -1.7347 -1.3424 -1.3773 -7.556 0 0 0.9945 0 -10.946 -11.939 -8.6972 0 0
4.3008 0.14289 0.13753 0 0.14664 0 0.13368 0.46791 0.22441 0.72431 0.54493 -0.41373 -55.317 -30.912 -31.287 -23.957 -49.156 -97.326 -66.615 -84.739 -160.3 -82.808 -98.825 -155.75 -82.235 -1.6166 -1.8 -1.3415 -1.4107 -7.1487 0 0 0.7888 0 -10.828 -11.784 -8.5949 0 0
4.3047 0.11394 0.12577 0 0.15342 0 0.16217 0.46181 0.031562 1.0166 0.55051 -0.097758 -53.882 -30.556 -30.638 -23.729 -48.636 -97.924 -66.771 -85.403 -162.3 -83.049 -100.39 -157.47 -82.48 -1.6065 -1.865 -1.3452 -1.4474 -7.597 0 0 0.66309 0 -10.658 -11.611 -8.4264 0 0
4.3086 0.094641 0.11158 0 0.12491 0 0.15649 0.39618 -0.082698 1.1505 0.50565 0.19452 -52.44 -30.118 -29.984 -23.457 -48.062 -98.427 -66.85 -86.042 -164.17 -83.204 -101.88 -158.66 -82.654 -1.5974 -1.9297 -1.3453 -1.4768 -7.8398 0 0 0.68755 0 -10.438 -11.42 -8.1999 0 0
4.3125 0.086289 0.098633 0 0.092748 0 0.13896 0.29453 -0.094435 1.0057 0.44087 0.16895 -51.026 -29.582 -29.477 -23.137 -47.466 -98.811 -66.85 -86.686 -165.83 -83.271 -103.27 -159.39 -82.748 -1.5895 -1.9959 -1.3362 -1.4924 -6.9819 0 0 0.7801 0 -10.18 -11.209 -7.9354 0 0
4.3164 0.084152 0.090051 0 0.094428 0 0.13641 0.20378 -0.042908 0.75058 0.38533 -0.16871 -49.628 -29.014 -29.18 -22.795 -46.905 -99.093 -66.807 -87.361 -167.3 -83.283 -104.61 -160.05 -82.778 -1.5814 -2.064 -1.3217 -1.4983 -5.2453 0 0 0.81066 0 -9.9283 -10.983 -7.6805 0 0
4.3203 0.082002 0.084221 0 0.12842 0 0.1402 0.15227 0.0036966 0.6428 0.34169 -0.50585 -48.208 -28.46 -29.058 -22.449 -46.401 -99.282 -66.738 -88.068 -168.61 -83.251 -105.93 -160.84 -82.753 -1.5716 -2.1325 -1.3105 -1.5038 -3.7677 0 0 0.74743 0 -9.7067 -10.753 -7.4544 0 0
4.3242 0.077036 0.077614 0 0.14731 0 0.11471 0.12546 0.0075732 0.76001 0.3004 -0.55418 -46.737 -27.955 -29.068 -22.112 -45.969 -99.376 -66.651 -88.804 -169.78 -83.178 -107.26 -161.9 -82.673 -1.5607 -2.1996 -1.3059 -1.5124 -3.4069 0 0 0.6793 0 -9.5295 -10.525 -7.2684 0 0
4.3281 0.071076 0.069894 0 0.10469 0 0.044135 0.082715 -0.012882 0.93905 0.26555 -0.35818 -45.231 -27.534 -29.132 -21.801 -45.616 -99.369 -66.551 -89.561 -170.83 -83.059 -108.63 -163.35 -82.538 -1.5509 -2.2654 -1.3036 -1.5182 -3.8253 0 0 0.70039 0 -9.4108 -10.314 -7.1322 0 0
4.332 0.067798 0.064492 0 0.010285 0 -0.039998 -0.0010463 -0.015278 0.96795 0.25471 -0.23274 -43.723 -27.223 -29.055 -21.539 -45.326 -99.243 -66.431 -90.307 -171.75 -82.878 -110.07 -165.19 -82.343 -1.5437 -2.3309 -1.2973 -1.5135 -3.8863 0 0 0.80254 0 -9.3482 -10.145 -7.0444 0 0
4.3359 0.069012 0.064233 0 -0.068347 0 -0.085106 -0.10862 0.013177 0.80842 0.27306 -0.39098 -42.231 -26.96 -28.764 -21.316 -45.044 -99.033 -66.286 -91.015 -172.59 -82.645 -111.55 -167.14 -82.108 -1.5382 -2.3963 -1.2873 -1.4986 -2.9736 0 0 0.90209 0 -9.2991 -10.012 -6.9752 0 0
4.3398 0.072993 0.067764 0 -0.06659 0 -0.067255 -0.19429 0.039577 0.61301 0.29666 -0.68046 -40.738 -26.713 -28.245 -21.125 -44.748 -98.746 -66.107 -91.664 -173.33 -82.36 -113.04 -169.04 -81.835 -1.5317 -2.4608 -1.2791 -1.482 -1.7748 0 0 0.95822 0 -9.243 -9.9077 -6.9136 0 0
4.3438 0.075557 0.070926 0 0.013257 0 -0.0075551 -0.22401 0.023721 0.53777 0.29014 -0.74385 -39.214 -26.454 -27.507 -20.959 -44.42 -98.391 -65.889 -92.24 -173.95 -82.024 -114.51 -170.73 -81.525 -1.5218 -2.5238 -1.2758 -1.4711 -1.5781 0 0 1.0287 0 -9.1616 -9.8243 -6.8499 0 0
4.3477 0.072719 0.070937 0 0.10184 0 0.059048 -0.20303 -0.032702 0.56971 0.24205 -0.45036 -37.658 -26.144 -26.605 -20.807 -44.041 -97.962 -65.614 -92.703 -174.36 -81.628 -115.87 -171.97 -81.167 -1.5092 -2.5865 -1.2738 -1.4644 -2.7556 0 0 1.1886 0 -9.0302 -9.7416 -6.7748 0 0
