# Supplementary material for: Dataset from dynamic shake-table testing of five full-scale single leaf and cavity URM walls subjected to out-of-plane two-way bending
Source: Data Brief. 2019 Mar 20;24:103854. doi: 10.1016/j.dib.2019.103854 (PMC6480314; doi:10.1016/j.dib.2019.103854)
Supplement: Multimedia component 2 [file mmc2.zip › DATA/CL-000-RF/Test3.txt]

0 0.0012818 -0.0016105 0.0024807 -0.0035327 0 -0.00057919 0.0023441 -0.0035783 0.0039574 1.5484e-05 -0.0026481 0.022659 0.010784 0.00043818 0.038947 0.061932 -0.0051757 0.073344 0.069175 0.0031799 0.043709 0.072158 -0.0090278 0.038664 8.2688e-05 2.8695e-05 -0.00087479 -0.00041375 0.015261 0 0 -0.00090075 0 0.022267 0.014883 0.011831 0 0
0.0039063 0.0013741 -0.00034811 0.0029016 -0.001612 0 3.2863e-05 0.0020301 -0.0032921 0.00045634 7.8284e-05 -0.0035321 -0.026724 0.0079948 -0.0041402 0.030375 0.052789 -0.0064011 0.066983 0.057375 -0.00090467 0.040867 0.075417 -0.010424 0.037794 -0.0002242 0.00023759 -0.00086859 -0.00086957 0.0095699 0 0 0.0015545 0 0.017444 0.0078142 0.0036903 0 0
0.0078125 0.00077944 0.00068642 -0.001344 8.2786e-05 0 -0.00026479 0.00128 -0.00086297 -0.0023001 0.0013854 -0.0026287 -0.049344 0.0086757 -0.0059776 0.022938 0.040885 -0.003591 0.055001 0.04144 -0.0035722 0.036326 0.074631 -0.0079186 0.035772 8.3976e-06 0.00044632 -0.00039721 -0.00079473 -0.0037274 0 0 0.0027735 0 0.011321 0.0038919 -0.0058626 0 0
0.011719 -0.00023844 0.00094098 -0.0076774 0.00091721 0 -0.00099522 0.00017807 0.0025201 -0.002982 0.0024807 -0.00035168 -0.033138 0.010917 -0.0032441 0.017232 0.025402 0.0018203 0.039831 0.02564 -0.002116 0.029138 0.068872 -0.0030665 0.032166 0.00071508 0.00050162 9.5506e-05 2.0517e-05 -0.017666 0 0 0.0029367 0 0.0046667 0.001714 -0.015235 0 0
0.015625 -0.001056 0.00037524 -0.011954 0.0008472 0 -0.0011299 -0.00081706 0.0045967 -0.0017421 0.0017428 0.0015039 0.0014404 0.011931 0.0017756 0.012582 0.0080774 0.0057303 0.024515 0.013047 0.0026632 0.020012 0.060603 0.00084349 0.027646 0.0011598 0.00027215 0.00018218 0.00099784 -0.021119 0 0 0.0024495 0 -0.0021525 -0.00084022 -0.023638 0 0
0.019531 -0.0011733 -0.00054437 -0.012159 0.00016506 0 -0.00020345 -0.0010079 0.0034717 0.0004396 -0.00042339 0.00098224 0.02465 0.010016 0.0043341 0.008515 -0.0095627 0.0051404 0.010657 0.005154 0.0068498 0.0096521 0.051525 0.0016151 0.022777 0.00065017 -9.8508e-05 -0.00013715 0.0013027 -0.0088297 0 0 0.0014677 0 -0.0089995 -0.0048605 -0.030783 0 0
0.023438 -0.00064797 -0.0012204 -0.0094793 -0.00065943 0 0.0011671 -2.1566e-05 -0.00065499 0.0026606 -0.0017761 -0.0019849 0.025427 0.0036353 0.0016154 0.0044903 -0.025701 0.0010831 -0.00030601 0.0029901 0.0070496 -0.00099294 0.043502 -0.00018488 0.018232 -0.00067324 -0.00022678 -0.00047841 0.00065273 0.01116 0 0 0.00014957 0 -0.015758 -0.011253 -0.036538 0 0
0.027344 -3.3317e-05 -0.0013802 -0.0062789 -0.0010398 0 0.0018589 0.0017187 -0.0050955 0.0043195 -0.00071294 -0.0048772 0.015597 -0.0093708 -0.0043603 -0.00032824 -0.035962 -0.0024796 -0.0061672 0.0071994 0.0035282 -0.0092835 0.039535 -0.0021392 0.015503 -0.0018313 0.00012164 -0.00048669 -0.00040902 0.021998 0 0 -0.00093971 0 -0.02199 -0.020646 -0.04076 0 0
0.03125 0.00014766 -0.0012047 -0.0035097 -0.00053966 0 0.0012701 0.003112 -0.0064599 0.004821 0.0017962 -0.0044551 0.010558 -0.025038 -0.0084687 -0.0057049 -0.040376 -0.002762 -0.0087542 0.012741 -0.00039997 -0.013998 0.03818 -0.002373 0.014495 -0.0018751 0.00069347 -0.00019237 -0.0010353 0.012391 0 0 -0.0010128 0 -0.027238 -0.030414 -0.043984 0 0
0.035156 -0.00012061 -0.0010205 -0.00025428 0.00068396 0 -0.00022739 0.0030691 -0.0034344 0.003584 0.0031071 0.0001853 0.011985 -0.040473 -0.0073938 -0.011146 -0.040096 -0.00091911 -0.0092533 0.016879 -0.0019256 -0.015155 0.037555 -0.0010382 0.014593 -0.00078972 0.00090219 3.3674e-05 -0.00084934 -0.012116 0 0 0.00020811 0 -0.031184 -0.038969 -0.046044 0 0
0.039063 -0.00039717 -0.00090229 0.0044513 0.0017798 0 -0.0017212 0.0012804 0.0019215 0.00063567 0.0017141 0.006296 0.011863 -0.053183 -0.0028323 -0.016183 -0.036447 -0.00049413 -0.0086447 0.01752 -0.0013267 -0.013102 0.035962 0.00032652 0.015081 0.00048681 0.00039629 -0.00013261 -0.0002155 -0.032438 0 0 0.0020049 0 -0.033594 -0.045126 -0.046658 0 0
0.042969 -0.0002949 -0.00063098 0.0097455 0.0018034 0 -0.0024867 -0.0014736 0.0057637 -0.0029021 -0.0011244 0.0094586 0.0087534 -0.059638 0.00032646 -0.020087 -0.031655 -0.0032789 -0.0081223 0.012107 -0.00094132 -0.0087444 0.030909 0.00054625 0.014674 0.00096274 -0.00054379 -0.00062587 0.00020006 -0.031933 0 0 0.00306 0 -0.034141 -0.047478 -0.04511 0 0
0.046875 0.00010082 -5.4058e-05 0.013112 0.00059584 0 -0.0023078 -0.0037031 0.0056792 -0.0052566 -0.0027209 0.0072991 0.012303 -0.057308 -0.0010063 -0.022375 -0.029574 -0.0071845 -0.0089575 7.569e-05 -0.0020162 -0.0052519 0.02083 -0.00024467 0.01133 0.00050151 -0.0012348 -0.0010287 7.2435e-05 -0.010853 0 0 0.0024835 0 -0.033143 -0.046268 -0.040711 0 0
0.050781 0.000349 0.00059308 0.012439 -0.0009688 0 -0.0013419 -0.0041041 0.0026256 -0.0052432 -0.0017383 0.0015893 0.028497 -0.04976 -0.005135 -0.023914 -0.030786 -0.0084847 -0.011076 -0.014836 -0.0031737 -0.0047246 0.0084586 -0.0011701 0.0052358 -0.00016077 -0.0012299 -0.00095061 -0.00037374 0.013875 0 0 0.00055049 0 -0.0317 -0.044085 -0.03465 0 0
0.054688 0.00016093 0.00083715 0.0078994 -0.001739 0 2.8402e-05 -0.0024524 -0.00015828 -0.0031985 0.00060494 -0.0032097 0.04519 -0.03929 -0.0076624 -0.025338 -0.034923 -0.0059134 -0.014374 -0.030517 -0.002173 -0.0080465 -0.0042638 -0.0016812 -0.0032077 -0.00025457 -0.00069138 -0.00038179 -0.00070892 0.023117 0 0 -0.0015278 0 -0.030322 -0.042258 -0.027842 0 0
0.058594 -0.00027239 0.00048676 0.0018887 -0.0013505 0 0.0011597 0.00014567 -0.00014505 -0.00067656 0.0020366 -0.0036517 0.040247 -0.028464 -0.0062886 -0.027323 -0.04118 -0.0020358 -0.018669 -0.044831 0.0012343 -0.015719 -0.015277 -0.0018345 -0.013319 0.00023133 -0.0001178 0.00031482 -0.00074706 0.011012 0 0 -0.0025857 0 -0.029452 -0.041993 -0.021359 0 0
0.0625 -0.00049862 -5.7735e-05 -0.0027883 -0.00050845 0 0.0012555 0.0019766 0.0024252 0.00084333 0.0015735 2.4503e-05 0.0075195 -0.021971 -0.0031119 -0.031082 -0.047278 -0.0004016 -0.023707 -0.054207 0.0047426 -0.027943 -0.020928 -0.0017359 -0.023276 0.000608 0.00022332 0.00074636 -0.00062948 -0.011802 0 0 -0.0023485 0 -0.029506 -0.044704 -0.017604 0 0
0.066406 -0.00031948 -0.00012583 -0.0047518 -0.00019886 0 -9.0372e-05 0.0020084 0.0051493 0.0010415 0.00014162 0.0044269 -0.029173 -0.02116 -0.0020256 -0.036242 -0.050975 -0.0017319 -0.02882 -0.058691 0.0058528 -0.0412 -0.021944 -0.0011793 -0.030889 0.00027227 0.00049149 0.00081835 -0.00055059 -0.028502 0 0 -0.0014271 0 -0.029734 -0.048791 -0.017375 0 0
0.070313 -1.699e-05 0.00052698 -0.004449 -0.00068618 0 -0.0022893 0.00070907 0.0057919 0.00070298 -0.00089007 0.0059723 -0.034667 -0.024574 -0.0042156 -0.041753 -0.052354 -0.0034186 -0.033605 -0.059754 0.0044106 -0.053224 -0.020633 -6.7279e-05 -0.035661 -0.00064 0.00090403 0.00073654 -0.00051829 -0.029421 0 0 -0.00056186 0 -0.029391 -0.052589 -0.019923 0 0
0.074219 -2.5529e-05 0.0013717 -0.0032004 -0.0013582 0 -0.0038752 -0.00041933 0.0039825 0.00073835 -0.0012592 0.0035705 0.0019055 -0.030727 -0.0068213 -0.046623 -0.051919 -0.002795 -0.037708 -0.05858 0.0024866 -0.062449 -0.018907 0.0010509 -0.03746 -0.0013928 0.0013092 0.00072487 -0.00042233 -0.017063 0 0 9.9898e-05 0 -0.027917 -0.054908 -0.024394 0 0
0.078125 -0.00041368 0.0015341 -0.002057 -0.0015024 0 -0.0035676 -0.00027952 0.00098 0.0013183 -0.001639 -0.0010219 0.052422 -0.037324 -0.0062497 -0.049427 -0.050809 -0.00035894 -0.040645 -0.056743 0.0019298 -0.067148 -0.019313 0.0013062 -0.036437 -0.0013802 0.0012865 0.00079173 -0.00026025 -0.00082308 0 0 0.00098916 0 -0.024643 -0.054381 -0.029389 0 0
0.082031 -0.00076978 0.00063464 -0.0013753 -0.00107 0 -0.0014327 0.00076223 -0.0017029 0.0018895 -0.0022544 -0.0049828 0.074553 -0.040096 -0.0023853 -0.047811 -0.051977 0.0007485 -0.041492 -0.056595 0.0025265 -0.065876 -0.025018 0.00053747 -0.034054 -0.00067237 0.00069876 0.00079299 -0.00018139 0.0114 0 0 0.0024093 0 -0.019189 -0.050184 -0.031846 0 0
0.085938 -0.00064537 -0.00078486 -0.0010226 -0.00057549 0 0.0010375 0.0013112 -0.0032215 0.001888 -0.0022895 -0.0065248 0.052398 -0.038864 0.0011102 -0.042916 -0.055968 -0.0016189 -0.040682 -0.058205 0.0027475 -0.061537 -0.033915 -0.00028427 -0.03231 0.00012697 7.5375e-06 0.00068144 -0.00027467 0.016948 0 0 0.0039054 0 -0.013108 -0.044693 -0.031268 0 0
0.089844 -7.6889e-05 -0.0016933 -0.00063139 -0.00035089 0 0.0021561 0.00049955 -0.003328 0.0013458 -0.00098553 -0.0057259 0.01099 -0.034371 0.00085011 -0.035718 -0.062311 -0.0060313 -0.038504 -0.061151 0.0018726 -0.055625 -0.044265 -4.8968e-05 -0.031887 0.00047271 -0.00012441 0.00061064 -0.00039251 0.01655 0 0 0.0044473 0 -0.0074418 -0.039186 -0.028062 0 0
0.09375 0.00041081 -0.0014693 0.00030903 -0.00014032 0 0.0014728 -0.00097329 -0.0020773 0.00083702 0.00095036 -0.0038917 -0.01026 -0.027793 -0.0023759 -0.027459 -0.070118 -0.0088792 -0.035372 -0.06483 0.00075376 -0.04967 -0.054176 0.0010169 -0.033234 0.00028973 0.00042124 0.00073907 -0.00029108 0.011625 0 0 0.0033732 0 -0.0032604 -0.03483 -0.023041 0 0
0.097656 0.00036168 -0.00042909 0.002223 0.00043998 0 3.8458e-05 -0.0015188 -1.0718e-05 0.00091584 0.0015795 -0.0023456 0.0034104 -0.021893 -0.0043162 -0.020781 -0.076864 -0.0081369 -0.032179 -0.067925 0.00038644 -0.046113 -0.060294 0.0012134 -0.036638 -0.00012478 0.00098247 0.00096126 3.5824e-05 0.0043261 0 0 0.0012091 0 -0.0026617 -0.03313 -0.018488 0 0
0.10156 -8.423e-05 0.00047872 0.0049338 0.0011676 0 -0.00070909 -0.00042775 0.001609 0.0016184 -0.00034061 -0.0016067 0.031429 -0.019692 -0.0019705 -0.018346 -0.07934 -0.0052724 -0.030234 -0.06918 0.00032653 -0.046121 -0.061717 -0.00091217 -0.04088 -0.00046804 0.00075396 0.00092602 0.00025285 -0.0012084 0 0 -0.00053449 0 -0.0063246 -0.033186 -0.017578 0 0
0.10547 -0.00029257 0.00048429 0.0073391 0.0012125 0 -0.00027621 0.0011975 0.0014061 0.0024205 -0.0038051 -0.0013308 0.044244 -0.021088 0.002851 -0.020178 -0.077221 -0.0032998 -0.029816 -0.068575 -0.00079822 -0.048892 -0.060368 -0.0046725 -0.045074 -0.00063472 -0.00032182 0.00039671 2.0388e-05 -0.00022601 0 0 -0.00057005 0 -0.013308 -0.033261 -0.020748 0 0
0.10938 0.00019206 -0.00042405 0.0079093 3.5626e-05 0 0.00062281 0.0014916 -0.00078204 0.0025937 -0.0062261 -0.00083649 0.035266 -0.025473 0.0051771 -0.025975 -0.070676 -0.0033563 -0.030924 -0.066138 -0.0031809 -0.053688 -0.057762 -0.0073838 -0.048814 -0.00063095 -0.0013839 -0.00041325 -0.0005459 0.0084104 0 0 0.00098753 0 -0.022898 -0.032215 -0.0278 0 0
0.11328 0.0010937 -0.0015874 0.0058772 -0.0017817 0 0.00096109 -0.00015297 -0.0032631 0.0016452 -0.0057511 0.00021197 0.023322 -0.031665 0.0021463 -0.034971 -0.0604 -0.0037149 -0.033344 -0.062025 -0.004902 -0.059469 -0.055757 -0.0067222 -0.051806 -0.00043791 -0.0014495 -0.0009395 -0.00084286 0.019605 0 0 0.0026008 0 -0.034121 -0.028897 -0.037978 0 0
0.11719 0.0015863 -0.0022364 0.0020528 -0.0028114 0 0.0003838 -0.0022838 -0.0036458 -0.00041641 -0.0028533 0.0014398 0.025986 -0.03595 -0.0037247 -0.044543 -0.04884 -0.0022038 -0.035879 -0.056241 -0.0037572 -0.063576 -0.057195 -0.0030058 -0.054019 -5.3208e-05 -0.00037995 -0.00077347 -0.00032377 0.025107 0 0 0.002563 0 -0.044641 -0.02226 -0.047974 0 0
0.12109 0.0010786 -0.0019998 -0.0017329 -0.0020282 0 -0.00068223 -0.0027934 -0.0010327 -0.0030655 0.00035625 0.0020344 0.037155 -0.036358 -0.0068728 -0.051724 -0.03889 0.00090274 -0.03705 -0.049476 -2.0821e-05 -0.064664 -0.06044 0.001005 -0.055998 0.00036701 0.00098333 -8.5124e-05 0.00087946 0.02045 0 0 0.00044932 0 -0.052723 -0.015033 -0.054431 0 0
0.125 -0.00017178 -0.0010279 -0.0042691 0.00020912 0 -0.0016494 -0.0011264 0.0029206 -0.0054631 0.0021721 0.0015248 0.035474 -0.03256 -0.0042694 -0.055514 -0.031109 0.0028798 -0.036263 -0.041783 0.0031862 -0.062219 -0.063761 0.0026588 -0.057683 0.00051523 0.0016419 0.00049582 0.0019285 0.0090249 0 0 -0.0025117 0 -0.057577 -0.008901 -0.056253 0 0
0.12891 -0.0012568 0.00020998 -0.0061497 0.0024671 0 -0.0022298 0.0010706 0.0053652 -0.0067964 0.0024772 0.00040605 0.012683 -0.024696 0.0015729 -0.055321 -0.025617 0.0014161 -0.033138 -0.033265 0.0027928 -0.056009 -0.065393 0.0017262 -0.05887 0.00016047 0.0013438 0.00045686 0.0019658 -0.0012814 0 0 -0.0044306 0 -0.058606 -0.005365 -0.05293 0 0
0.13281 -0.00147 0.0012022 -0.0091665 0.0035161 0 -0.0022758 0.001612 0.0048471 -0.0066163 0.00209 -9.4609e-05 -0.012856 -0.013541 0.0052527 -0.050672 -0.021787 -0.0028627 -0.027288 -0.024071 -0.00098243 -0.045782 -0.062332 0.0001872 -0.058749 -0.0006236 0.00065672 -0.00012966 0.0008986 -0.0057619 0 0 -0.0041855 0 -0.054743 -0.0066029 -0.044408 0 0
0.13672 -0.00098934 0.0015875 -0.01426 0.0032576 0 -0.0014922 2.4608e-05 0.0025254 -0.0050039 0.0014503 0.00090334 -0.014817 -0.002127 0.0039204 -0.043592 -0.017182 -0.006889 -0.019798 -0.015241 -0.0046338 -0.033361 -0.053814 -6.1764e-05 -0.056014 -0.0014816 0.00023492 -0.00071477 -0.00048342 -0.0068562 0 0 -0.0020957 0 -0.04635 -0.012071 -0.034337 0 0
0.14063 -0.00070856 0.0012568 -0.019935 0.0024283 0 0.00029969 -0.0019821 0.00076108 -0.0024762 0.00033819 0.0029543 0.011054 0.0078836 -0.00016028 -0.036291 -0.010834 -0.0079402 -0.012017 -0.0077924 -0.004765 -0.02096 -0.042958 0.00098254 -0.050678 -0.002034 0.00015017 -0.00083026 -0.0011873 -0.010043 0 0 0.0005295 0 -0.035048 -0.018649 -0.025942 0 0
0.14453 -0.0013544 0.00038714 -0.022815 0.0015771 0 0.0025133 -0.0022945 0.0005915 0.00028305 -0.0012312 0.004465 0.0404 0.015963 -0.0023862 -0.029762 -0.0026903 -0.005704 -0.0045834 -0.0024576 -0.0013007 -0.0099175 -0.032133 0.0018979 -0.042912 -0.002112 -5.0832e-06 -0.0005127 -0.00084969 -0.01617 0 0 0.0023506 0 -0.021643 -0.024212 -0.020786 0 0
0.14844 -0.0027216 -0.00061773 -0.02008 0.00055531 0 0.0037147 -0.00051739 0.00080354 0.002674 -0.0023786 0.004059 0.045638 0.021924 -0.00073903 -0.024804 0.0069221 -0.0018059 0.0019643 9.9912e-05 0.0028377 -0.0015268 -0.023973 0.0017341 -0.033143 -0.0017747 -0.00046021 -0.00017811 4.7178e-05 -0.019132 0 0 0.0026661 0 -0.0070234 -0.026552 -0.020057 0 0
0.15234 -0.0037583 -0.0012948 -0.011763 -0.0009335 0 0.002651 0.0017432 -0.00041947 0.0042855 -0.0020773 0.0018969 0.02509 0.02634 0.0023693 -0.021943 0.016004 0.0020712 0.0070933 -0.0013751 0.0049716 0.0015243 -0.023618 0.0010188 -0.022969 -0.0011764 -0.00088595 -0.00012855 0.00071619 -0.012338 0 0 0.0015524 0 0.0071326 -0.02155 -0.024667 0 0
0.15625 -0.0034477 -0.0013291 -0.00096459 -0.0024851 0 -0.00038297 0.0025846 -0.003135 0.0048866 -0.00048012 -0.00039266 0.0032954 0.031009 0.0030371 -0.019421 0.022536 0.0051732 0.011578 -0.0048609 0.0050535 0.00038412 -0.029089 0.00081637 -0.014741 -0.00048003 -0.00074894 -0.00024659 0.00077948 0.0025952 0 0 -0.00026736 0 0.019353 -0.011379 -0.030509 0 0
0.16016 -0.001706 -0.0006918 0.0080833 -0.0030117 0 -0.0033178 0.0015963 -0.0052396 0.0044284 0.00084929 -0.0012203 0.002776 0.036336 0.00020884 -0.016189 0.02622 0.0071012 0.015752 -0.0089838 0.0046925 -0.0039266 -0.037637 0.0011577 -0.0093318 0.00012786 2.3534e-05 -0.00019092 0.0004822 0.015003 0 0 -0.0016561 0 0.029053 0.0017337 -0.035194 0 0
0.16406 0.00048705 0.00034534 0.012417 -0.0018004 0 -0.0037949 -5.5763e-05 -0.0045791 0.0031035 0.00036019 -0.00054682 0.019718 0.042387 -0.0032429 -0.011448 0.027214 0.0070956 0.019762 -0.012561 0.0043951 -0.010389 -0.046536 0.00083239 -0.0072364 0.00044707 0.00085561 0.00016095 0.00030292 0.01459 0 0 -0.0015381 0 0.035834 0.015679 -0.036819 0 0
0.16797 0.0018213 0.0013056 0.011467 0.0004877 0 -0.0011999 -0.0010569 -0.001349 0.0013827 -0.0018083 0.00011136 0.030751 0.048778 -0.0036702 -0.0042312 0.02634 0.0045116 0.023529 -0.013968 0.0026686 -0.017496 -0.051477 -0.0011774 -0.0088336 0.00038947 0.0010484 0.0005361 0.0004463 0.0021791 0 0 0.00037797 0 0.039183 0.027303 -0.032928 0 0
0.17188 0.0016256 0.0016879 0.0065977 0.0020834 0 0.0026504 -0.0011617 0.0018341 -9.7366e-05 -0.0037492 -0.00078678 0.021765 0.053888 -0.00054704 0.0053688 0.026571 -7.5981e-05 0.02603 -0.012061 -0.0017732 -0.022719 -0.047682 -0.0043241 -0.012691 9.7385e-05 0.00045337 0.00055105 0.0007216 -0.0097521 0 0 0.0031408 0 0.039645 0.03303 -0.022608 0 0
0.17578 0.00030047 0.0012137 7.3779e-06 0.0015845 0 0.0049042 -0.00099901 0.0023754 -0.00081571 -0.0035102 -0.0032649 0.0045347 0.05706 0.002964 0.015532 0.029304 -0.004777 0.026566 -0.0083961 -0.0074266 -0.025531 -0.037552 -0.006802 -0.016531 -0.00014419 -0.00041594 0.00013523 0.00082679 -0.0084425 0 0 0.0050071 0 0.039068 0.034101 -0.0091117 0 0
0.17969 -0.0010599 4.5675e-05 -0.0060988 -0.00072618 0 0.0039412 -0.0010111 0.00019318 -0.00068029 -0.00090825 -0.0057974 0.0017652 0.058148 0.0032165 0.02507 0.034601 -0.007734 0.024672 -0.0041601 -0.01049 -0.026005 -0.023293 -0.0071996 -0.019394 -0.0001827 -0.0009043 -0.00037159 0.00065392 0.0067297 0 0 0.0047131 0 0.038333 0.031625 0.0056158 0 0
0.18359 -0.0014825 -0.0012073 -0.010018 -0.0030355 0 0.00051176 -0.00094728 -0.0022618 -0.00014274 0.0023392 -0.0067525 0.018512 0.057234 -0.00033323 0.032758 0.042016 -0.0084543 0.020034 -0.00068687 -0.0083698 -0.024508 -0.0076825 -0.0056939 -0.020535 -0.00017137 -0.00078 -0.00054475 0.00031151 0.023433 0 0 0.0025264 0 0.03826 0.027056 0.019509 0 0
0.1875 -0.00073119 -0.0018179 -0.011099 -0.0035474 0 -0.0031084 -0.00043576 -0.002422 4.2411e-05 0.0041654 -0.0058032 0.034271 0.054913 -0.004699 0.036048 0.048976 -0.0076095 0.012271 -0.00071512 -0.0024501 -0.022294 0.0033229 -0.0036439 -0.019397 -0.00039752 -0.0002952 -0.00027194 -5.5719e-05 0.028247 0 0 2.9694e-05 0 0.039919 0.023189 0.028741 0 0
0.19141 0.00065265 -0.0014409 -0.010159 -0.0019982 0 -0.004964 0.00025459 1.0558e-05 -0.00065811 0.0037821 -0.0039365 0.026263 0.052826 -0.0062872 0.034839 0.051512 -0.0057355 0.003456 -0.0046213 0.0030354 -0.021388 0.0068178 -0.0022922 -0.01766 -0.0009028 0.00019192 0.00017434 -0.00037143 0.019145 0 0 -0.0012493 0 0.042635 0.021864 0.032513 0 0
0.19531 0.0017877 -0.00038627 -0.0090763 0.00023203 0 -0.0045829 0.00033841 0.0029924 -0.0020859 0.0019668 -0.0022266 -0.0023173 0.051413 -0.0041587 0.029925 0.048328 -0.0027052 -0.004927 -0.011281 0.0049443 -0.022231 0.0039193 -0.0020615 -0.016468 -0.0013266 0.00052713 0.0004191 -0.00056288 0.0059527 0 0 -0.001047 0 0.04535 0.022727 0.031858 0 0
0.19922 0.0019881 0.00062246 -0.0094095 0.0014278 0 -0.0027325 -0.00058013 0.0042198 -0.0033851 0.00010374 -0.00079615 -0.022461 0.050714 -0.00063343 0.021965 0.038917 0.0012081 -0.011818 -0.019558 0.0037704 -0.024794 -0.0039696 -0.0028771 -0.0165 -0.0012199 0.00070138 0.00030381 -0.00050753 -0.0010395 0 0 -0.00024887 0 0.047147 0.025225 0.027748 0 0
0.20313 0.0010759 0.0010286 -0.011046 0.00099775 0 -0.00046704 -0.0019397 0.0031474 -0.0035898 -0.00087137 0.00094806 -0.0099373 0.050433 0.00097877 0.01188 0.023278 0.0041968 -0.016001 -0.0277 0.0022632 -0.028604 -0.01442 -0.0045954 -0.01836 -0.00055369 0.00063828 -4.9431e-05 -0.00015675 -0.0015416 0 0 0.00030017 0 0.046781 0.028336 0.021648 0 0
0.20703 -0.00060942 0.00083382 -0.012251 -0.00020389 0 0.0014494 -0.0027123 0.0010872 -0.0024194 -0.0008195 0.0031923 0.026539 0.04901 -0.00081278 0.0017586 0.0047327 0.0037702 -0.01641 -0.032084 0.0020417 -0.031146 -0.022257 -0.0067464 -0.021505 0.00013648 0.00020548 -0.00041396 0.00028501 -0.0034613 0 0 0.00065856 0 0.042555 0.030174 0.016623 0 0
0.21094 -0.0023987 0.00043362 -0.011266 -0.00082253 0 0.0024816 -0.0023867 -0.00034155 -0.00059462 -0.00019108 0.0050708 0.051321 0.045695 -0.0047196 -0.0067962 -0.011433 -0.00065965 -0.014872 -0.032176 0.0021877 -0.030584 -0.025968 -0.0081326 -0.023906 0.00020442 -0.00053516 -0.00064489 0.00041213 -0.011481 0 0 0.0013756 0 0.035893 0.030717 0.014032 0 0
0.21484 -0.0035553 0.00010473 -0.0079272 -0.00021779 0 0.0022227 -0.0013172 -0.0006093 0.00071074 0.00026243 0.0053049 0.037275 0.040371 -0.0079782 -0.013129 -0.022854 -0.0062705 -0.012359 -0.028011 0.0011619 -0.026166 -0.025768 -0.0074005 -0.024434 -0.00046512 -0.0012081 -0.00072005 -3.2301e-05 -0.019692 0 0 0.0023991 0 0.027887 0.030436 0.014052 0 0
0.21875 -0.0035486 -0.00027335 -0.0036198 0.0011259 0 0.0007215 -0.00012971 -0.00025804 0.00089115 -0.00019433 0.0035101 -0.006081 0.03318 -0.008485 -0.016773 -0.027717 -0.0086703 -0.0098442 -0.019967 -0.00068563 -0.017535 -0.02235 -0.0045095 -0.022144 -0.001292 -0.0013921 -0.00068065 -0.00082673 -0.017518 0 0 0.0027416 0 0.019826 0.029933 0.016516 0 0
0.22266 -0.0022937 -0.00094111 0.00038204 0.0021791 0 -0.001135 0.0009703 9.2632e-05 0.00046509 -0.0017572 0.00080429 -0.041068 0.024908 -0.0060835 -0.016993 -0.02376 -0.005822 -0.0087473 -0.0088979 -0.0013286 -0.0047018 -0.017539 -0.0014518 -0.015706 -0.0015254 -0.001041 -0.00058346 -0.0013565 -0.0028076 0 0 0.0014529 0 0.014389 0.03042 0.020545 0 0
0.22656 -0.00026178 -0.0017533 0.004277 0.0022425 0 -0.0019414 0.0021001 0.00038211 0.00054918 -0.0036318 -0.00095232 -0.037894 0.017691 -0.0023715 -0.014796 -0.014551 -0.00011089 -0.009221 0.002657 0.00022979 0.0088442 -0.013681 -0.00085996 -0.0067434 -0.00095223 -0.00056903 -0.00048187 -0.0011231 0.01307 0 0 -0.0011624 0 0.013577 0.032113 0.023737 0 0
0.23047 0.0016585 -0.0020816 0.0091002 0.0013438 0 -0.00086363 0.0030287 0.00079429 0.0016593 -0.0043503 -0.00061528 -0.0012966 0.012407 0.0004956 -0.01132 -0.0040217 0.0038788 -0.010259 0.013645 0.0022777 0.020484 -0.010553 -0.0033941 0.002501 -7.0422e-05 -0.00044852 -0.00038685 -0.0002213 0.015296 0 0 -0.0035557 0 0.016856 0.033928 0.025115 0 0
0.23438 0.0025654 -0.001347 0.014659 -6.6481e-06 0 0.0014481 0.0029718 0.0011617 0.0030069 -0.003002 0.0013779 0.037626 0.0093902 0.0011114 -0.007215 0.0054725 0.0038675 -0.010996 0.023686 0.0021564 0.028621 -0.0074267 -0.0065714 0.010464 0.0004396 -0.00072465 -0.00022788 0.00069661 0.0011817 0 0 -0.004301 0 0.023494 0.034838 0.02433 0 0
0.23828 0.0020445 0.00031552 0.018469 -0.0012716 0 0.0031791 0.0013587 0.00099923 0.0030989 -0.00035817 0.003389 0.053079 0.0087024 -0.00046977 -0.0031434 0.011627 0.0020633 -0.010375 0.032637 -0.00041029 0.031818 -0.0031088 -0.0066671 0.015476 0.00038135 -0.00097667 9.3475e-05 0.00096705 -0.015461 0 0 -0.0033823 0 0.032259 0.033573 0.02133 0 0
0.24219 0.00045516 0.0019779 0.017327 -0.0021166 0 0.0028458 -0.0012167 0.0001292 0.0011962 0.0014542 0.0037472 0.046257 0.009389 -0.0029051 -9.3516e-05 0.0116 0.0027053 -0.006297 0.040676 -0.0025301 0.028478 0.0051431 -0.0022061 0.014695 0.00015204 -0.00077643 0.00055348 0.00046811 -0.016754 0 0 -0.0020242 0 0.03924 0.02763 0.017268 0 0
0.24609 -0.0012321 0.0025834 0.010336 -0.0023762 0 0.00066823 -0.0030917 -0.00098819 -0.0017494 0.00079725 0.0017458 0.037546 0.009263 -0.0044456 0.0019945 0.008455 0.0075085 0.00013007 0.048171 -0.0012373 0.022708 0.015784 0.0043464 0.01039 0.00021847 -0.00014926 0.00092734 -0.00032366 0.002188 0 0 -0.0013324 0 0.041735 0.018934 0.014466 0 0
0.25 -0.0020079 0.0017602 0.00034805 -0.0020139 0 -0.0015183 -0.0028599 -0.0017561 -0.0036773 -0.0017691 -0.0020875 0.041793 0.0075591 -0.0039571 0.003239 0.0038415 0.013762 0.0079247 0.054684 0.002898 0.016578 0.026991 0.0085384 0.0040129 0.00056929 0.00045423 0.00094457 -0.00078448 0.028845 0 0 -0.0013135 0 0.038823 0.0090402 0.013846 0 0
0.25391 -0.0014596 4.6211e-05 -0.0078683 -0.0012101 0 -0.0018358 -0.00069937 -0.0021944 -0.0031015 -0.0037544 -0.0063236 0.054341 0.0038114 -0.0014375 0.0038119 -0.00068394 0.016973 0.015933 0.059644 0.0059832 0.012028 0.036732 0.0077887 -0.0028402 0.0007578 0.00062295 0.0005817 -0.00064671 0.04551 0 0 -0.0012835 0 0.030157 -0.00033879 0.016003 0 0
0.25781 -3.5628e-05 -0.0016062 -0.011205 -0.0004143 0 -2.4275e-05 0.0016644 -0.0029174 -0.00040042 -0.0029666 -0.0092037 0.060057 -0.0021954 0.0022053 0.0039961 -0.0030552 0.015151 0.021975 0.061511 0.004942 0.011889 0.0411 0.0034951 -0.0074567 0.00047006 0.00037006 0.00016234 -0.00011662 0.044927 0 0 -0.00095306 0 0.015804 -0.0061108 0.021395 0 0
0.26172 0.0012657 -0.0025006 -0.0102 -0.00014234 0 0.0023257 0.0023896 -0.0041916 0.0024441 0.00038325 -0.0092837 0.051726 -0.0086597 0.0057644 0.0043173 -0.0027936 0.010296 0.02379 0.05908 0.0010069 0.01704 0.037646 -0.00049783 -0.0071912 -4.7866e-05 4.4764e-05 7.065e-05 0.00040372 0.033592 0 0 -0.00072097 0 -0.00016192 -0.005917 0.027981 0 0
0.26563 0.0015774 -0.002458 -0.0077488 -0.00058259 0 0.0031762 0.00099353 -0.0051573 0.0034099 0.0038119 -0.0061206 0.036512 -0.013847 0.0081997 0.0050028 -0.0014959 0.0058765 0.021899 0.053482 -0.0015425 0.025235 0.029231 -0.001402 -0.0025638 -0.00021548 -8.1568e-05 0.00032218 0.00064633 0.021322 0 0 -0.00083572 0 -0.013978 -0.0013277 0.033431 0 0
0.26953 0.00073399 -0.0016433 -0.0061094 -0.0013692 0 0.0018053 -0.0014358 -0.004349 0.0019361 0.0048604 -0.00076091 0.025506 -0.016818 0.0088009 0.0061627 -0.00022872 0.0033867 0.01694 0.045749 -0.00015247 0.034906 0.018386 0.00040879 0.0058753 0.00023464 -7.4365e-05 0.00048499 0.0005727 0.010479 0 0 -0.00067733 0 -0.023537 0.0062481 0.036399 0 0
0.27344 -0.00066896 -0.00036462 -0.005274 -0.0018018 0 -0.00062282 -0.003291 -0.0012607 -0.00080824 0.003315 0.0044385 0.020773 -0.016819 0.0073331 0.0078673 -0.00010495 0.001677 0.0099336 0.037264 0.0031275 0.044253 0.0082513 0.0023599 0.017198 0.00091614 -0.00018172 0.00013208 0.00027031 -0.0029317 0 0 0.00062219 0 -0.027044 0.014949 0.035716 0 0
0.27734 -0.0017353 0.00090619 -0.0039584 -0.0013785 0 -0.0021101 -0.003635 0.0026551 -0.0029096 0.0012132 0.0069017 0.015208 -0.013041 0.0043414 0.010253 -0.0025596 -0.00068727 0.0036705 0.031747 0.0040619 0.049691 0.0062083 0.0023119 0.029121 0.001164 -0.00049147 -0.00060605 -0.00013225 -0.019171 0 0 0.0027559 0 -0.021744 0.020382 0.029789 0 0
0.28125 -0.0018766 0.0015192 -0.0016122 -0.00018098 0 -0.0015048 -0.0025687 0.0048625 -0.0030235 0.00073642 0.0053831 0.0040237 -0.0080635 0.0012674 0.012955 -0.0058282 -0.0031998 0.00051945 0.030925 0.0012583 0.051043 0.012959 0.00022931 0.038897 0.00073748 -0.00080671 -0.0010393 -0.00044764 -0.029584 0 0 0.0038784 0 -0.01208 0.020885 0.021711 0 0
0.28516 -0.0011222 0.00096687 0.00093432 0.0012285 0 0.00063303 -0.00082065 0.0039454 -0.0011075 0.0021178 0.00095869 -0.0069088 -0.0033942 -0.00014442 0.015726 -0.0082126 -0.0040159 0.00095154 0.034682 -0.0020438 0.049125 0.026642 -0.0022922 0.045612 7.6509e-05 -0.00085922 -0.00059469 -0.00044379 -0.024285 0 0 0.0022125 0 -0.00083913 0.016846 0.013512 0 0
0.28906 2.8049e-05 -0.00059431 0.0026256 0.0022746 0 0.0025996 0.0007709 0.001062 0.0016744 0.0035279 -0.0033902 -0.0062679 -0.00024488 0.00096641 0.018304 -0.0081791 -0.0025098 0.0049947 0.0424 -0.0016957 0.044905 0.044876 -0.0036107 0.04869 -0.00018672 -0.00059331 0.00047692 -1.0263e-05 -0.004681 0 0 -0.0018249 0 0.0095819 0.0090664 0.0069097 0 0
0.29297 0.001003 -0.0021999 0.0034135 0.0027434 0 0.0029317 0.0015068 -0.00092167 0.0036116 0.0028844 -0.0045441 0.009639 -0.0001676 0.0037553 0.020241 -0.0033868 -0.00051722 0.012191 0.052518 0.0022725 0.040047 0.063268 -0.0030814 0.047548 6.6954e-05 -0.00020853 0.0011721 0.000644 0.014324 0 0 -0.0054267 0 0.01592 -0.00071989 0.0042433 0 0
0.29688 0.0014624 -0.0026751 0.0040034 0.0027431 0 0.0014316 0.00099638 1.05e-05 0.0033354 -0.00020191 -0.0013095 0.030688 -0.0036769 0.0061557 0.020785 0.0075317 -0.00056584 0.019746 0.060359 0.0051891 0.037419 0.074133 -0.001025 0.043017 0.00031195 4.8534e-05 0.00065126 0.0010301 0.016971 0 0 -0.0057568 0 0.015406 -0.0084175 0.0069009 0 0
0.30078 0.0013377 -0.0015794 0.0046374 0.0023909 0 -0.00087573 -0.00056036 0.0031283 0.00063754 -0.0040254 0.0046082 0.04092 -0.0087305 0.0064672 0.019937 0.021614 -0.0030175 0.025356 0.063488 0.0028105 0.037507 0.076762 0.0017386 0.037276 -8.7447e-06 8.9069e-05 -0.00086025 0.00073878 0.0019561 0 0 -0.002675 0 0.010225 -0.012401 0.012469 0 0
0.30469 0.00072276 0.0003712 0.0047008 0.0016363 0 -0.0026255 -0.002253 0.0055424 -0.0032018 -0.0060885 0.0094911 0.032939 -0.014008 0.0046879 0.017728 0.036757 -0.0054562 0.028102 0.06106 -0.0035752 0.040161 0.07197 0.0041876 0.031356 -0.00078981 -9.5487e-06 -0.0021435 -0.00015596 -0.015684 0 0 0.0010091 0 0.0018906 -0.012263 0.019377 0 0
0.30859 -0.0001904 0.0018585 0.0037529 0.0004427 0 -0.0030447 -0.002917 0.0047748 -0.0060045 -0.0049255 0.0099244 0.014574 -0.018114 0.002346 0.014301 0.050607 -0.0051734 0.02742 0.052833 -0.007889 0.044903 0.061518 0.0053476 0.026245 -0.00128 -0.00012917 -0.0020584 -0.0010557 -0.018501 0 0 0.0021285 0 -0.0077874 -0.0080479 0.025908 0 0
0.3125 -0.0010885 0.0020195 0.0024939 -0.00090496 0 -0.0022946 -0.0020101 0.00096462 -0.0060918 -0.0011143 0.005101 0.0017341 -0.018384 0.0010041 0.010162 0.058198 -0.0020763 0.023164 0.039653 -0.0054191 0.050259 0.050408 0.0047656 0.023601 -0.00084963 -0.00019019 -0.00061325 -0.0012711 -0.0024794 0 0 8.8745e-06 0 -0.015342 -0.00053713 0.028937 0 0
0.31641 -0.0015711 0.001051 0.0020278 -0.0017884 0 -0.0011518 -0.00012231 -0.0032429 -0.0035533 0.0030872 -0.0024559 0.0045018 -0.014772 0.00090155 0.0066859 0.058325 0.0011989 0.018333 0.026844 0.0021009 0.054082 0.044531 0.0028916 0.023593 0.00028171 -0.00013473 0.0010245 -0.00058782 0.020387 0 0 -0.0032228 0 -0.018926 0.0071053 0.028069 0 0
0.32031 -0.0013543 -0.00012119 0.0020239 -0.0016755 0 -0.00039713 0.0014849 -0.0049072 -0.00024421 0.005162 -0.0083674 0.018941 -0.0084274 0.0010107 0.0045985 0.05236 0.0021024 0.014699 0.017208 0.0080023 0.055833 0.044512 0.0007637 0.025825 0.0011507 7.9051e-05 0.0015961 0.00053559 0.033591 0 0 -0.0049136 0 -0.019017 0.013533 0.024513 0 0
0.32422 -0.00052783 -0.0006852 0.00028603 -0.00062125 0 -0.00033922 0.0019663 -0.0030857 0.0017009 0.0039438 -0.0092019 0.030971 -0.00043707 0.00030942 0.0043822 0.041748 0.00081643 0.013372 0.012522 0.0072439 0.055356 0.049814 -0.0009144 0.029948 0.00093047 0.00040398 0.00085524 0.0013242 0.028979 0 0 -0.00415 0 -0.016301 0.017952 0.019411 0 0
0.32813 0.00040655 -0.00048896 -0.004939 0.00065572 0 -0.00069943 0.0015677 0.0006443 0.0016546 0.00039558 -0.0047243 0.028202 0.007587 -0.0011102 0.0065347 0.028793 -0.0001459 0.015434 0.014513 0.0011313 0.052767 0.058541 -0.002337 0.035458 -0.00028441 0.00065369 -0.0003386 0.0012903 0.0096621 0 0 -0.0018049 0 -0.012037 0.019671 0.014456 0 0
0.33203 0.00085193 7.1469e-05 -0.011954 0.0012688 0 -0.00086272 0.0012342 0.0035783 0.00095277 -0.0030717 0.0019968 0.010041 0.012451 -0.0021675 0.01096 0.01877 0.0011197 0.020778 0.023284 -0.0045416 0.049336 0.064107 -0.0040616 0.040955 -0.001568 0.00061067 -0.00093759 0.00057354 -0.015752 0 0 0.0010834 0 -0.009087 0.018351 0.012502 0 0
0.33594 0.00058083 0.00049842 -0.015593 0.00084479 0 -0.00034907 0.0015861 0.0038301 0.0015236 -0.0043886 0.0067048 -0.011341 0.013698 -0.0018699 0.015853 0.013806 0.0037113 0.026565 0.034198 -0.0055539 0.046566 0.063273 -0.0059193 0.045138 -0.0020146 0.00024233 -0.00065719 -0.00023873 -0.03838 0 0 0.0042482 0 -0.0084142 0.015259 0.013368 0 0
0.33984 -5.7967e-05 0.00048577 -0.011291 -0.00018192 0 0.00075697 0.0023148 0.0014021 0.0039193 -0.0033534 0.0067553 -0.0196 0.011492 -0.00016992 0.020228 0.014268 0.0048855 0.031273 0.045078 -0.0029363 0.044912 0.055663 -0.006737 0.047321 -0.0014895 -0.00020667 -5.2935e-05 -0.00060672 -0.04948 0 0 0.0073431 0 -0.0098491 0.010755 0.016472 0 0
0.34375 -0.00041358 -3.8187e-05 0.00016865 -0.00090799 0 0.001733 0.0025588 -0.002053 0.0065994 -0.0015317 0.0026114 -0.0062709 0.0063622 0.0021384 0.023152 0.019917 0.0031282 0.03352 0.053928 -0.0007821 0.044615 0.041864 -0.0054193 0.046953 -0.00058098 -0.00039341 0.00021163 -0.00041416 -0.041166 0 0 0.0088206 0 -0.012856 0.0052174 0.020981 0 0
0.34766 -8.3396e-05 -0.00089012 0.012158 -0.0006476 0 0.0016677 0.0017957 -0.0043186 0.0071605 -0.00056194 -0.0028663 0.022388 -0.00019524 0.0041343 0.023077 0.029407 2.6901e-06 0.031193 0.05792 -0.0012744 0.045565 0.024916 -0.0022852 0.043074 8.6466e-05 -0.00018264 4.0671e-05 4.96e-05 -0.01251 0 0 0.0066822 0 -0.015658 -0.00084644 0.025149 0 0
0.35156 0.00073341 -0.0015683 0.01716 0.00057133 0 0.00021219 0.00033493 -0.0038939 0.0043983 -0.00052848 -0.0065463 0.049299 -0.0049367 0.0052703 0.020199 0.038194 -0.0012374 0.02512 0.057305 -0.0026616 0.046355 0.012063 0.00092886 0.036719 0.00040027 0.0002303 -0.00015421 0.00040844 0.023817 0 0 0.00089296 0 -0.015598 -0.0060446 0.027399 0 0
0.35547 0.0013912 -0.0014114 0.01291 0.0020469 0 -0.0019492 -0.00099445 -0.00094656 -0.00062055 -0.00012465 -0.0068903 0.059143 -0.0064953 0.0053542 0.015768 0.044149 0.0011167 0.017357 0.053855 -0.0020242 0.046145 0.0059577 0.0025722 0.029429 0.00064491 0.00051426 -5.6394e-05 0.00050105 0.045333 0 0 -0.005297 0 -0.012165 -0.0092453 0.028055 0 0
0.35938 0.0013273 -0.00013477 0.0039644 0.0029034 0 -0.0034251 -0.001555 0.0025729 -0.0053103 0.0015302 -0.0044082 0.050223 -0.0041805 0.0044105 0.010739 0.046339 0.005407 0.009365 0.048659 0.00088808 0.044506 0.0075101 0.0025069 0.022339 0.00097835 0.00051446 0.00016469 0.0004267 0.036227 0 0 -0.0073201 0 -0.0053769 -0.0095216 0.027679 0 0
0.36328 0.00051401 0.0016544 -0.0027209 0.002677 0 -0.0031531 -0.0013363 0.0040324 -0.0073746 0.0034779 -0.00082741 0.035533 0.0023958 0.0027943 0.0062613 0.044295 0.007985 0.0028048 0.042928 0.0033478 0.041142 0.016698 0.0019034 0.016746 0.001173 0.00036438 0.00010296 0.00036221 0.0030229 0 0 -0.0032736 0 0.004315 -0.0058998 0.027175 0 0
0.36719 -0.00052424 0.0026465 -0.0038367 0.001601 0 -0.0013579 -0.0008411 0.0020683 -0.0061991 0.0036991 0.0020737 0.03135 0.012877 0.0013369 0.0046845 0.038989 0.0064265 0.00065213 0.038153 0.0029967 0.036209 0.029995 0.0017292 0.015432 0.00091998 0.00030968 -0.00033455 0.00036998 -0.02782 0 0 0.0039518 0 0.01455 0.0032468 0.028814 0 0
0.37109 -0.0011047 0.0018551 -0.001683 0.00042687 0 0.00046891 -0.0006535 -0.0020043 -0.0029821 0.0014344 0.0032005 0.042774 0.023703 0.0010291 0.0057746 0.03416 0.001592 0.001892 0.034247 0.00065962 0.031331 0.040288 0.0017723 0.017747 0.00030135 0.00046355 -0.00074271 0.0003813 -0.031682 0 0 0.008842 0 0.022346 0.014716 0.032667 0 0
0.375 -0.00085715 -0.00034738 -0.00073126 -9.0295e-05 0 0.00072025 -0.001043 -0.0048194 0.00016889 -0.0015627 0.0023484 0.059241 0.033292 0.002264 0.009116 0.031119 -0.0031892 0.005712 0.030969 -0.00072626 0.027253 0.044913 0.0013306 0.023115 -0.00017209 0.00074962 -0.00061921 0.00033838 -0.0076188 0 0 0.0079369 0 0.026552 0.026508 0.03818 0 0
0.37891 5.4181e-05 -0.0022838 -0.0028535 0.00030215 0 -0.00091681 -0.0017932 -0.0036073 0.0014302 -0.0025387 0.00014226 0.064374 0.040284 0.0043312 0.014084 0.03072 -0.00487 0.01113 0.028095 0.00032553 0.02459 0.042046 0.00055694 0.030685 -5.0767e-05 0.0010393 9.3753e-05 0.00031459 0.021293 0 0 0.0026239 0 0.026438 0.036576 0.044545 0 0
0.38281 0.0010482 -0.0022963 -0.006085 0.0012158 0 -0.0030356 -0.0023047 0.0012069 0.00017043 -0.00064994 -0.0021975 0.051136 0.042782 0.0057903 0.019442 0.033405 -0.0029329 0.016484 0.025445 0.0021178 0.024144 0.029966 0.00053957 0.038781 0.00056445 0.0012727 0.00091142 0.00046043 0.029969 0 0 -0.0024948 0 0.021305 0.041381 0.049969 0 0
0.38672 0.0014578 -0.00022801 -0.0075569 0.001965 0 -0.0035569 -0.0019704 0.0059753 -0.0027062 0.0019159 -0.0033746 0.028138 0.040866 0.0055045 0.023077 0.036535 0.00054917 0.019769 0.02332 0.0019137 0.025532 0.012593 0.0017758 0.044311 0.001085 0.0014205 0.0012383 0.00081559 0.013946 0 0 -0.0038363 0 0.013426 0.038881 0.052114 0 0
0.39063 0.00089432 0.0023474 -0.0068357 0.0021261 0 -0.0014532 -0.00066393 0.0067982 -0.0051704 0.0020839 -0.0027379 0.011559 0.036504 0.0034229 0.024396 0.037588 0.002756 0.020919 0.022023 -0.00064288 0.027582 -0.0051071 0.0029427 0.046223 0.00099895 0.0013859 0.00087044 0.0011915 -0.0094424 0 0 -0.0015325 0 0.0055337 0.031384 0.051037 0 0
0.39453 -0.00050049 0.0034281 -0.0059948 0.0018348 0 0.0023055 0.0010326 0.002994 -0.0052262 -0.00081185 -0.00073845 0.010974 0.030819 0.00045757 0.023201 0.035254 0.0022085 0.020128 0.021678 -0.0029218 0.029589 -0.020502 0.0018922 0.044074 0.00034376 0.0010367 9.4426e-05 0.0012866 -0.020653 0 0 0.0015952 0 -0.00090641 0.020749 0.047067 0 0
0.39844 -0.0020373 0.0022276 -0.0067556 0.0015488 0 0.0054234 0.0021783 -0.0022184 -0.002277 -0.0041702 0.0013368 0.022602 0.025007 -0.0022926 0.019536 0.028547 -0.00044184 0.017829 0.022299 -0.0022653 0.030833 -0.031228 -0.001767 0.037775 -0.00038604 0.00037619 -0.00062862 0.00096348 -0.016412 0 0 0.0031013 0 -0.0045877 0.0093158 0.040875 0 0
0.40234 -0.002781 -0.00032569 -0.0082309 0.0015093 0 0.0060282 0.0022131 -0.0046437 0.0023021 -0.0047862 0.0022426 0.035103 0.020979 -0.0041685 0.013847 0.017003 -0.003284 0.015138 0.023226 0.0009135 0.030027 -0.03367 -0.0054147 0.027761 -0.00074852 -0.0003532 -0.0010203 0.00041869 -0.008291 0 0 0.0027278 0 -0.003647 0.0024579 0.034269 0 0
0.40625 -0.0020977 -0.0025593 -0.0077806 0.0014582 0 0.0040444 0.0014116 -0.0029466 0.0060255 -0.0022438 0.0015844 0.040463 0.018769 -0.0049695 0.0081462 0.0051201 -0.0048 0.013228 0.022944 0.0034591 0.027564 -0.030686 -0.0054424 0.017458 -0.00071302 -0.00080193 -0.0010738 4.1691e-05 -0.0057518 0 0 0.0016318 0 -0.00021722 0.0017035 0.029101 0 0
0.41016 -0.00014047 -0.0034207 -0.0038115 0.0009334 0 0.0011003 0.00054916 0.00029032 0.007066 0.00066392 -6.9508e-05 0.038811 0.017958 -0.0046339 0.0032804 -0.0045225 -0.0049277 0.012247 0.020718 0.0028399 0.023833 -0.023846 -0.00095923 0.0083601 -0.00053144 -0.00078305 -0.00091247 6.113e-05 -0.0048154 0 0 0.00062863 0 0.0042915 0.0063409 0.025598 0 0
0.41406 0.0021164 -0.0029696 0.0026175 -0.0001447 0 -0.0008453 8.2269e-05 0.0012963 0.0054844 0.00097621 -0.0017467 0.034073 0.018105 -0.0031161 -0.00012723 -0.0099105 -0.0047044 0.012152 0.016093 -0.00024078 0.019204 -0.014444 0.0046893 0.0015343 -0.00036077 -0.00040847 -0.00064861 0.00032285 0.00465 0 0 -0.00035537 0 0.0086527 0.015173 0.023679 0 0
0.41797 0.0034301 -0.0018139 0.0088092 -0.0012454 0 -0.00094555 -0.00026433 -0.00112 0.0028629 -0.0012771 -0.002727 0.027494 0.018539 -0.00059145 -0.001358 -0.0084901 -0.0048811 0.012608 0.0086506 -0.0027833 0.014175 -0.0039199 0.0066145 -0.0018736 -0.0001193 3.92e-05 -0.00035837 0.00044888 0.022911 0 0 -0.0014016 0 0.011202 0.025738 0.022798 0 0
0.42188 0.0031008 -0.00039528 0.012492 -0.0016704 0 0.00015084 -0.0010049 -0.0045152 0.00076974 -0.003276 -0.0028104 0.017029 0.018444 0.0023359 -0.00040563 -0.00034574 -0.0048809 0.01251 -0.00037369 -0.0027217 0.0094448 0.005856 0.002979 -0.0023155 0.00028174 0.00034102 -9.5468e-05 0.00024362 0.036235 0 0 -0.0019151 0 0.010511 0.032761 0.021295 0 0
0.42578 0.0014433 0.001056 0.012677 -0.0012555 0 0.0011006 -0.0020431 -0.0054223 -0.00041708 -0.002675 -0.0022236 0.0024038 0.017881 0.0047267 0.0015705 0.010088 -0.0032886 0.011326 -0.0088806 -0.00080167 0.0052205 0.013981 -0.0030634 -0.0020048 0.00067593 0.00043221 0.00013364 -7.3298e-05 0.0312 0 0 -0.0012591 0 0.0075463 0.034683 0.018575 0 0
0.42969 -0.00045342 0.0020857 0.0091209 -0.0005777 0 0.0010194 -0.0025154 -0.0028871 -0.0012614 -0.00020109 -0.0014708 -0.011502 0.01704 0.0056475 0.0039787 0.020241 0.00039059 0.0088968 -0.015774 0.00069819 0.0016071 0.019774 -0.006185 -0.0020712 0.00073314 0.00030765 0.00037532 -8.4367e-05 0.011547 0 0 0.00014037 0 0.002982 0.031398 0.014709 0 0
0.43359 -0.0014959 0.0019462 0.0020463 -0.00039176 0 3.3173e-05 -0.0016497 0.00062898 -0.0020888 0.0013404 -0.0012064 -0.018037 0.016168 0.0045301 0.006228 0.027575 0.0044484 0.0052036 -0.020112 0.00056334 -0.0013095 0.022604 -0.0038105 -0.0035392 0.0003412 -6.1265e-05 0.00063717 0.00035061 -0.0028238 0 0 0.00087312 0 -0.0023605 0.023455 0.010011 0 0
0.4375 -0.0012824 0.00025017 -0.0070107 -0.00084904 0 -0.0010625 0.00024897 0.0017357 -0.0023449 0.00044456 -0.0019288 -0.015499 0.015722 0.001449 0.0074144 0.027978 0.0058164 0.00053188 -0.020588 -0.00046976 -0.0031214 0.020726 0.0016178 -0.0076405 -0.00017471 -0.0006442 0.00078099 0.00086465 0.0043932 0 0 1.3859e-05 0 -0.0069056 0.013174 0.0057767 0 0
0.44141 -0.00023168 -0.002322 -0.014642 -0.0013365 0 -0.0015697 0.0018531 -0.00064323 -0.0012811 -0.0012824 -0.0034796 -0.0092356 0.015592 -0.0027099 0.0075888 0.023001 0.0027278 -0.0038378 -0.01887 -0.0011907 -0.0036968 0.01517 0.005106 -0.012918 -0.00029909 -0.0012167 0.00058488 0.00088983 0.028091 0 0 -0.0016746 0 -0.0096394 0.005067 0.0033847 0 0
0.44531 0.0008491 -0.0042053 -0.017117 -0.001147 0 -0.0014005 0.0019797 -0.0044205 0.00081315 -0.0010237 -0.0048067 -0.006182 0.015385 -0.0063845 0.0072385 0.015398 -0.0031812 -0.0071558 -0.016333 -0.0015756 -0.0029882 0.0074476 0.0037153 -0.017807 0.00018207 -0.0014209 -3.2519e-06 0.00023473 0.045657 0 0 -0.0023596 0 -0.010568 0.00049517 0.002984 0 0
0.44922 0.0013277 -0.0040944 -0.013427 -0.0002902 0 -0.0010065 0.00067775 -0.0064085 0.0023323 0.0017925 -0.0045175 -0.0075655 0.014748 -0.0080133 0.0068429 0.0074032 -0.0076371 -0.0088561 -0.013896 -0.0025169 -0.00098742 -0.0010713 -0.0011157 -0.021072 0.00096104 -0.0010617 -0.000678 -0.00065302 0.039274 0 0 -0.0010643 0 -0.009791 -4.8847e-05 0.0044694 0 0
0.45313 0.0010275 -0.0020353 -0.0067085 0.00044259 0 -0.00090393 -0.00092476 -0.0050096 0.0015636 0.0045001 -0.002049 -0.0078298 0.013177 -0.0070233 0.0071255 0.0019614 -0.0071023 -0.0082566 -0.012542 -0.00414 0.0022714 -0.008423 -0.0053461 -0.021141 0.0014948 -0.00034881 -0.00093578 -0.0010417 0.013438 0 0 0.0012084 0 -0.0075563 0.0033616 0.0074336 0 0
0.45703 0.00015838 0.00059838 -0.0018797 0.00028498 0 -0.0012153 -0.0018022 -0.0010855 -0.0016809 0.0039519 0.0015349 -0.0010816 0.010161 -0.0043034 0.0093984 0.002525 -0.0018149 -0.0047142 -0.012781 -0.0050465 0.0060337 -0.011148 -0.0059762 -0.016548 0.001494 0.00022608 -0.0005148 -0.00056799 -0.010287 0 0 0.0024446 0 -0.0045974 0.0082129 0.010372 0 0
0.46094 -0.00088458 0.0022275 -0.0012109 -0.00064262 0 -0.0015482 -0.0018935 0.0032289 -0.0055992 6.3834e-05 0.0040563 0.011906 0.0064801 -0.0014994 0.013407 0.0066262 0.0044197 0.00042059 -0.013483 -0.0036279 0.0090274 -0.0098047 -0.0030253 -0.0096524 0.0011198 0.00032276 0.00031363 0.00044599 -0.015025 0 0 0.0016466 0 -0.0016786 0.011579 0.012262 0 0
0.46484 -0.0016615 0.0022153 -0.0022476 -0.0013411 0 -0.0012731 -0.0017281 0.0061049 -0.0075976 -0.0037801 0.0038727 0.023685 0.0027202 0.00041563 0.0188 0.012122 0.0075796 0.0063448 -0.014042 2.6061e-05 0.010542 -0.0053626 0.0013928 -0.0019956 0.00073969 7.2708e-05 0.00095304 0.0013058 -0.0039603 0 0 -0.00026841 0 0.001032 0.012618 0.012934 0 0
0.46875 -0.0017874 0.0010489 -0.00048991 -0.00087468 0 -2.3128e-05 -0.0014139 0.0066369 -0.0061211 -0.0039964 0.001334 0.027115 -0.0004906 0.0018748 0.02505 0.01661 0.0067404 0.012156 -0.013946 0.0039025 0.0099875 0.00079188 0.0051547 0.0047879 0.00056388 -6.5791e-05 0.0010313 0.0015501 0.0053671 0 0 -0.0015625 0 0.0034524 0.010935 0.012424 0 0
0.47266 -0.0010945 -0.0003863 0.0056976 0.00064448 0 0.0018952 -0.0003739 0.0047329 -0.0016422 -0.00033678 -0.0012789 0.022004 -0.001917 0.0038391 0.030857 0.015376 0.0042296 0.016009 -0.012719 0.0058409 0.0064763 0.0054017 0.0071252 0.0076935 0.00054216 0.00020839 0.00073432 0.0012482 -0.0002205 0 0 -0.0014279 0 0.0056707 0.0069786 0.011237 0 0
0.47656 0.00018438 -0.0015416 0.013054 0.0019935 0 0.0034878 0.0017164 0.0011821 0.0037569 0.0039131 -0.0014007 0.014796 -0.001175 0.0061636 0.034549 0.0066963 0.0027461 0.016434 -0.011295 0.0053353 0.0011767 0.0052039 0.0067678 0.0057014 0.00054289 0.0007123 0.00055695 0.00076327 -0.017855 0 0 -0.00049167 0 0.0080184 0.0036237 0.010515 0 0
0.48047 0.0014103 -0.0022842 0.016543 0.0017961 0 0.0035793 0.0039214 -0.0021486 0.007609 0.0050739 0.0018622 0.012147 0.0011366 0.0071807 0.035844 -0.007087 0.0026271 0.013532 -0.010658 0.0035009 -0.0043368 0.00048774 0.0037741 0.00017606 0.00051858 0.00095048 0.00072815 0.00032656 -0.03385 0 0 0.00022558 0 0.010576 0.0022347 0.010445 0 0
0.48438 0.0018446 -0.0025413 0.014437 -0.00034088 0 0.0016211 0.0043989 -0.0029836 0.0081888 0.0022465 0.0069417 0.01523 0.0045034 0.0053676 0.034772 -0.023774 0.0020847 0.0075253 -0.011416 0.0015756 -0.0089438 -0.0078767 -0.0013666 -0.0077025 0.00045752 0.00060361 0.00094346 -9.2826e-05 -0.036949 0 0 0.00044447 0 0.013319 0.0032964 0.010876 0 0
0.48828 0.0011161 -0.0021813 0.010001 -0.0034824 0 -0.0017288 0.0020704 -0.00044101 0.0051393 -0.002394 0.010673 0.020123 0.0082277 0.0015121 0.03164 -0.04036 -0.00013406 -0.0010703 -0.01412 -0.00010506 -0.01142 -0.018261 -0.0066864 -0.016332 0.00026041 -0.00017069 0.00072334 -0.00055122 -0.024736 0 0 0.00052975 0 0.016152 0.0069002 0.011417 0 0
0.49219 -0.00049989 -0.0013391 0.0079159 -0.0060581 0 -0.0047791 -0.0020632 0.0035309 -0.00035985 -0.0058614 0.010134 0.02292 0.010693 -0.0012422 0.028011 -0.049773 -0.0028781 -0.010311 -0.018954 -0.0016354 -0.0098075 -0.025451 -0.009362 -0.022202 -0.00020083 -0.00090916 2.0829e-05 -0.00090649 0.00031942 0 0 0.00052922 0 0.018601 0.01135 0.010514 0 0
0.49609 -0.0022336 -0.00066381 0.0091762 -0.0069837 0 -0.0058036 -0.0054799 0.0050402 -0.0059161 -0.0065734 0.0043566 0.023667 0.011398 -0.00013679 0.025852 -0.051258 -0.003742 -0.017623 -0.02396 -0.0025946 -0.0059269 -0.026987 -0.007649 -0.02458 -0.00085037 -0.0012671 -0.00060614 -0.00093767 0.035806 0 0 -0.00019591 0 0.02039 0.013882 0.0077529 0 0
0.5 -0.003302 -0.00094001 0.0098687 -0.0063318 0 -0.0042754 -0.0061971 0.0014134 -0.0089276 -0.0047471 -0.0049133 0.025168 0.010221 0.0041887 0.025744 -0.045376 -0.0019265 -0.021933 -0.028173 -0.0021887 -0.0010661 -0.022623 -0.0024164 -0.023668 -0.001311 -0.0012466 -0.00049655 -0.00066421 0.077148 0 0 -0.0021334 0 0.021386 0.013507 0.0032602 0 0
0.50391 -0.0033682 -0.0022888 0.0051995 -0.0051023 0 -0.0014009 -0.0043645 -0.0060303 -0.0080551 -0.0015506 -0.013778 0.028497 0.0071778 0.0077553 0.027909 -0.033373 0.00057593 -0.022504 -0.030802 -0.0004279 0.0033877 -0.012866 0.0033333 -0.019992 -0.0011655 -0.0010478 0.00043454 -0.00041899 0.11246 0 0 -0.0046173 0 0.021509 0.0096743 -0.0025984 0 0
0.50781 -0.0026708 -0.0037967 -0.0052646 -0.0043335 0 0.00062085 -0.0018815 -0.012489 -0.0042349 0.0015317 -0.018034 0.030344 0.002307 0.0068339 0.032043 -0.017957 0.0010307 -0.018501 -0.030886 0.0012907 0.0049835 0.00033665 0.0066594 -0.014753 -0.00038149 -0.00079158 0.0015565 -0.00050121 0.1252 0 0 -0.0060667 0 0.020625 0.0022005 -0.008821 0 0
0.51172 -0.0017894 -0.0041268 -0.016369 -0.0042528 0 0.00023714 -0.00054337 -0.013475 -0.00022169 0.0028793 -0.015635 0.025294 -0.0036283 0.0016874 0.035471 -0.0047919 -0.00093582 -0.011778 -0.029158 0.0012442 0.001929 0.01132 0.0066422 -0.010318 0.00055312 -0.0004538 0.0020888 -0.00078115 0.10668 0 0 -0.0054323 0 0.018932 -0.0061537 -0.013385 0 0
0.51563 -0.0012533 -0.0026727 -0.021302 -0.0041345 0 -0.0021304 -0.00060614 -0.0086255 0.0013259 0.0013544 -0.008326 0.011046 -0.0099785 -0.0034617 0.036252 0.0040938 -0.0027599 -0.0048867 -0.027113 -0.00093899 -0.0045888 0.017535 0.0045044 -0.007319 0.0009843 -4.7777e-05 0.0017999 -0.00077215 0.066621 0 0 -0.0033013 0 0.016671 -0.012956 -0.015738 0 0
0.51953 -0.0012413 -0.00017996 -0.016897 -0.0030239 0 -0.0042367 -0.0010226 -0.0020093 -0.00016381 -0.0024821 -0.00092999 -0.0083236 -0.016466 -0.0044642 0.033366 0.0081331 -0.0017603 0.00072437 -0.025514 -0.0039308 -0.013486 0.018128 0.0021486 -0.0057154 0.0006247 0.0002303 0.0011387 -0.00018528 0.02863 0 0 -0.0013749 0 0.013842 -0.016966 -0.015814 0 0
0.52344 -0.0015089 0.0017969 -0.0056429 -0.00078883 0 -0.0037312 -0.00078533 0.0013803 -0.0027878 -0.0059678 0.0018161 -0.024345 -0.02285 -0.0012788 0.026106 0.0073881 0.0016708 0.0037125 -0.025028 -0.006117 -0.023313 0.012947 0.00067867 -0.0051628 -0.00024534 0.00012489 0.00070754 0.00062479 0.012087 0 0 -0.00082526 0 0.010408 -0.017224 -0.013838 0 0
0.52734 -0.0015463 0.0021444 0.0067015 0.0014497 0 -0.00018028 0.00014613 -0.00025176 -0.0038037 -0.0060323 -0.0011843 -0.03007 -0.02869 0.0021398 0.01416 0.0030965 0.0041885 0.0020487 -0.025942 -0.0070796 -0.030482 0.0034939 6.5403e-05 -0.0042228 -0.0010726 -0.00039745 0.00066641 0.00089402 0.016817 0 0 -0.001283 0 0.005882 -0.012812 -0.011027 0 0
0.53125 -0.00088014 0.0010435 0.015095 0.0020966 0 0.0043198 0.0011036 -0.0043655 -0.001935 -0.0019904 -0.0064065 -0.025126 -0.033769 0.0019701 0.0016446 -0.001115 0.0030557 -0.0021906 -0.026537 -0.0074099 -0.0335 -0.005241 -0.00026086 -0.0018461 -0.001484 -0.001036 0.00068313 0.00022238 0.025152 0 0 -0.0014727 0 0.00037653 -0.006878 -0.0094629 0 0
0.53516 0.00062846 -0.00026652 0.017482 0.00060873 0 0.0066415 0.0015495 -0.0065915 0.0016254 0.0033889 -0.00849 -0.015607 -0.037883 -0.0016747 -0.0092329 -0.0042901 -0.00066567 -0.0075767 -0.025789 -0.0072835 -0.032518 -0.01174 -0.00082343 0.0018575 -0.0014587 -0.0013708 0.00041541 -0.00090772 0.01877 0 0 -0.0006745 0 -0.0059365 -0.0010329 -0.0098353 0 0
0.53906 0.0026604 -0.00051388 0.014549 -0.0015994 0 0.0051555 0.0014872 -0.0043365 0.0043468 0.0061116 -0.0046758 -0.008738 -0.040857 -0.0051934 -0.016765 -0.0059522 -0.002958 -0.012872 -0.022991 -0.0058905 -0.02807 -0.015293 -0.0019776 0.0065089 -0.0011519 -0.0012056 -6.0189e-05 -0.0014863 -0.0064744 0 0 0.00063989 0 -0.012788 0.0034674 -0.012505 0 0
0.54297 0.0045878 0.00069741 0.0084629 -0.0019793 0 0.0011885 0.0012195 0.0015536 0.0045917 0.0046223 0.0029692 -0.0067787 -0.042364 -0.0055001 -0.018849 -0.0060649 -0.0010734 -0.016422 -0.017426 -0.0027352 -0.021435 -0.015948 -0.0039371 0.0111 -0.00068118 -0.00070338 -0.0003544 -0.00092874 -0.040872 0 0 0.0015929 0 -0.01962 0.0051357 -0.017644 0 0
0.54688 0.0058163 0.0027428 0.0019429 0.0009843 0 -0.0019338 0.0010246 0.0079258 0.0030024 0.0012009 0.0095885 -0.0055655 -0.042387 -0.0031376 -0.015701 -0.0057882 0.0033525 -0.017153 -0.010353 0.00079641 -0.016052 -0.016884 -0.0065814 0.013432 -0.00012857 -0.0002033 -0.00025516 0.0003263 -0.072911 0 0 0.0020722 0 -0.024942 0.0035695 -0.023909 0 0
0.55078 0.0060812 0.0045231 -0.002476 0.0061136 0 -0.0015701 0.0011617 0.011731 0.0018951 -0.00045518 0.011928 0.00093045 -0.041607 -0.0012355 -0.010969 -0.0057593 0.0058229 -0.016368 -0.0042181 0.001999 -0.013517 -0.02045 -0.0092481 0.013139 0.00034697 7.4616e-05 -1.0098e-05 0.0012189 -0.098697 0 0 0.0029004 0 -0.027996 0.00037825 -0.029621 0 0
0.55469 0.0054901 0.0051652 -0.0035616 0.010097 0 0.0020569 0.0019303 0.011751 0.0032401 0.0010239 0.010919 0.014294 -0.040345 -0.001748 -0.0067737 -0.0058594 0.0037081 -0.014981 -0.00036365 -0.0004306 -0.014187 -0.027237 -0.010987 0.010366 0.00055763 0.00015341 -5.2724e-05 0.0010966 -0.1199 0 0 0.0048384 0 -0.028266 -0.0036381 -0.033975 0 0
0.55859 0.0043234 0.0044283 -0.0023493 0.010067 0 0.0060325 0.0033753 0.0088573 0.0069431 0.0035627 0.010079 0.02979 -0.038923 -0.0033228 -0.0051877 -0.0057754 -0.00085122 -0.013986 8.7056e-05 -0.0044067 -0.017977 -0.037259 -0.011272 0.0055803 0.00050959 0.00018508 -0.00046839 0.00032703 -0.13547 0 0 0.0075622 0 -0.025382 -0.0076927 -0.036305 0 0
0.5625 0.0028176 0.0027173 -0.0016115 0.0059906 0 0.0071071 0.0048808 0.0051969 0.010818 0.0042316 0.01155 0.040856 -0.037727 -0.0030985 -0.0094936 -0.0042556 -0.0031003 -0.015036 -0.0041139 -0.0058674 -0.023636 -0.048445 -0.010508 0.00039807 0.00048927 0.00026518 -0.00081618 -0.00013508 -0.13867 0 0 0.0097045 0 -0.018608 -0.010836 -0.035626 0 0
0.56641 0.0011349 0.00082924 -0.0036037 0.00068552 0 0.0042259 0.0053473 0.0029243 0.012221 0.002553 0.013877 0.045258 -0.036755 -0.00016662 -0.017984 -0.0010999 -0.00070498 -0.017745 -0.0098071 -0.002652 -0.027903 -0.055991 -0.0097387 -0.0027816 0.00078782 0.0003615 -0.00055348 0.00022836 -0.12325 0 0 0.0098797 0 -0.0098512 -0.01325 -0.032944 0 0
0.57031 -0.00051276 -0.00042886 -0.0078929 -0.0025979 0 -0.00081382 0.0041064 0.0029475 0.010021 0.00082182 0.013731 0.046204 -0.03586 0.0033713 -0.028098 0.0027975 0.0037154 -0.020954 -0.014421 0.0031314 -0.029498 -0.057876 -0.0096926 -0.0032762 0.0012995 0.00038177 0.00035496 0.00095361 -0.091306 0 0 0.0076934 0 -0.00055903 -0.015401 -0.029011 0 0
0.57422 -0.0018013 -0.0006282 -0.01152 -0.0027543 0 -0.0048979 0.0017151 0.0042906 0.0053548 0.0011943 0.009597 0.047046 -0.034971 0.004899 -0.037696 0.0064085 0.0053473 -0.02361 -0.016083 0.0070012 -0.027781 -0.053018 -0.010012 -0.00082745 0.0014951 0.00027707 0.0012989 0.0010979 -0.053505 0 0 0.0039578 0 0.0081375 -0.017637 -0.024317 0 0
0.57813 -0.00244 5.8057e-05 -0.011647 -0.0012271 0 -0.0058404 -0.00035855 0.004732 0.00067379 0.0029832 0.0034653 0.045717 -0.034041 0.0043026 -0.043894 0.0080348 0.0023308 -0.024205 -0.0126 0.0065045 -0.022386 -0.040683 -0.009393 0.0045457 0.00092907 9.2864e-05 0.0015481 0.00026211 -0.021126 0 0 0.00015741 0 0.014806 -0.020386 -0.019382 0 0
0.58203 -0.0024057 0.00095508 -0.0082301 -0.00012883 0 -0.0035654 -0.0010271 0.0026068 -0.0020792 0.0033162 -0.0012336 0.036044 -0.033491 0.0039268 -0.042962 0.004639 -0.0022492 -0.020728 -0.0029491 0.0035107 -0.014749 -0.023176 -0.0065746 0.011449 -0.00019895 -4.3824e-05 0.00094556 -0.00093659 0.0018763 0 0 -0.0023382 0 0.017383 -0.023966 -0.014907 0 0
0.58594 -0.0020036 0.0012933 -0.0040705 -0.00020152 0 0.0003234 -0.00055542 -0.0015924 -0.0026756 0.0004336 -0.0031589 0.015668 -0.03384 0.0055452 -0.037115 -0.0026972 -0.0037169 -0.014573 0.0085222 0.001927 -0.0076999 -0.0059255 -0.0014494 0.017892 -0.0010808 1.5967e-05 7.5352e-05 -0.0014382 0.019601 0 0 -0.0029603 0 0.016661 -0.027916 -0.011223 0 0
0.58984 -0.0016421 0.00067061 -0.0021198 -0.00065379 0 0.0037762 -0.000156 -0.0054384 -0.0023177 -0.0041241 -0.004247 -0.008078 -0.035453 0.0079748 -0.028016 -0.012783 -0.00090738 -0.0068501 0.019092 0.0033324 -0.0024209 0.0088093 0.004566 0.023207 -0.0010128 0.00034586 -0.00027939 -0.00078197 0.038605 0 0 -0.0023338 0 0.013096 -0.031935 -0.0086279 0 0
0.59375 -0.001514 -0.00073836 -0.0027099 -0.00069698 0 0.0052713 -0.0006478 -0.0067043 -0.0023174 -0.0069255 -0.0073233 -0.022176 -0.038602 0.0082284 -0.017622 -0.024071 0.0025333 0.0011349 0.026076 0.0053274 0.00018182 0.019226 0.0092491 0.02694 -0.00010193 0.00085186 0.00012952 0.00042911 0.062298 0 0 -0.0020724 0 0.0073353 -0.035704 -0.0074091 0 0
0.59766 -0.0014917 -0.0023378 -0.0034036 -0.00075619 0 0.0041941 -0.0016771 -0.005456 -0.0030297 -0.0061046 -0.012748 -0.01938 -0.043654 0.0049473 -0.0095995 -0.033197 0.0021343 0.006749 0.024796 0.0043915 -0.00084946 0.023293 0.011014 0.028812 0.0007877 0.0012795 0.00079964 0.0010886 0.08939 0 0 -0.0037474 0 0.0005655 -0.038595 -0.0083426 0 0
0.60156 -0.0013331 -0.003484 -0.0015323 -0.0018843 0 0.00090757 -0.002341 -0.0039233 -0.0039417 -0.0031082 -0.017689 -0.0055929 -0.049503 0.00014178 -0.0064878 -0.037643 -0.0023864 0.0082217 0.015521 2.3586e-05 -0.0038395 0.023324 0.010118 0.029831 0.00084335 0.0013725 0.00098179 0.00060173 0.11521 0 0 -0.007491 0 -0.0050702 -0.040147 -0.011307 0 0
0.60547 -0.00097446 -0.0038252 0.0030938 -0.0041505 0 -0.0033214 -0.0024099 -0.0041475 -0.0045862 -0.0010006 -0.018757 0.0053782 -0.055032 -0.0028056 -0.0076406 -0.038454 -0.0065386 0.0060358 0.0017114 -0.0044864 -0.0072154 0.021583 0.008609 0.030529 6.2533e-05 0.0010788 0.00040504 -0.00061969 0.13335 0 0 -0.011432 0 -0.0086525 -0.040231 -0.015613 0 0
0.60938 -0.00060988 -0.0034441 0.0077984 -0.0060764 0 -0.0067723 -0.0026493 -0.0058302 -0.0051412 -0.0013799 -0.015214 0.0051561 -0.059499 -0.0026067 -0.012325 -0.037097 -0.0056738 0.00073225 -0.013945 -0.0055256 -0.01012 0.019045 0.0087688 0.030984 -0.00080055 0.00060065 -0.00047745 -0.0015945 0.13762 0 0 -0.012836 0 -0.0096294 -0.038664 -0.020698 0 0
0.61328 -0.00049678 -0.0027739 0.0091378 -0.0060053 0 -0.0081881 -0.0038347 -0.0067279 -0.0060311 -0.0032099 -0.0095077 -0.00157 -0.062149 -0.0010721 -0.019338 -0.035857 2.9109e-05 -0.0067802 -0.028139 -0.0030044 -0.011788 0.016406 0.011079 0.031075 -0.0010104 0.00020454 -0.00093992 -0.0016499 0.12555 0 0 -0.010308 0 -0.0075733 -0.035261 -0.025833 0 0
0.61719 -0.0007193 -0.002333 0.005485 -0.0039635 0 -0.0075873 -0.0056452 -0.0052185 -0.0070694 -0.0044188 -0.0048066 -0.0033608 -0.062108 -0.00062971 -0.026308 -0.040956 0.0055178 -0.014275 -0.03449 -0.00032182 -0.011827 0.012412 0.013535 0.029625 -0.00052072 -2.6366e-05 -0.00067351 -0.00090675 0.1014 0 0 -0.005114 0 -0.0021269 -0.029695 -0.029258 0 0
0.62109 -0.0011604 -0.0023905 -0.0019396 -0.0018338 0 -0.006139 -0.0067951 -0.0022199 -0.0072952 -0.0040482 -0.002298 0.0046014 -0.060999 -0.0014027 -0.032222 -0.053005 0.0059095 -0.02006 -0.033946 -0.00055011 -0.011576 0.0055275 0.013267 0.026404 0.00011686 -0.00022153 -4.3871e-05 -1.3913e-05 0.074659 0 0 -0.00025474 0 0.0043763 -0.023461 -0.030586 0 0
0.625 -0.0016731 -0.0027557 -0.0099841 -0.0014648 0 -0.0050261 -0.006302 -0.0002605 -0.0058987 -0.0025814 -0.00089755 0.015116 -0.059715 -0.0013271 -0.037483 -0.070922 0.0014298 -0.023714 -0.027925 -0.0031278 -0.011619 -0.0049113 0.0093313 0.021504 0.00040755 -0.00048536 0.000305 0.00049023 0.053021 0 0 0.002006 0 0.010703 -0.017545 -0.029782 0 0
0.62891 -0.00221 -0.0028856 -0.015364 -0.0027055 0 -0.0043311 -0.0044422 -0.00065474 -0.0032897 -0.00066032 0.00078982 0.017851 -0.059072 0.00091223 -0.042709 -0.092738 -0.0028412 -0.025035 -0.018347 -0.0046852 -0.012379 -0.019078 0.004034 0.015233 0.00036778 -0.00067626 7.8476e-05 0.00055545 0.035957 0 0 0.001827 0 0.015626 -0.012988 -0.026979 0 0
0.63281 -0.0027414 -0.0023098 -0.01614 -0.0035594 0 -0.0031355 -0.0023301 -0.0019293 -0.0010001 0.0016822 0.0027631 0.012329 -0.060176 0.003786 -0.049428 -0.11358 -0.0021164 -0.02391 -0.0088956 -0.0029528 -0.014149 -0.036436 0.0011443 0.0084317 0.00033314 -0.00051032 -0.00043303 0.00047475 0.016213 0 0 0.0011365 0 0.017019 -0.011786 -0.022502 0 0
0.63672 -0.0030789 -0.0010653 -0.012381 -0.0023671 0 -0.0008089 -0.00069693 -0.0013553 -0.00027671 0.0042071 0.0040174 0.0093165 -0.062754 0.004387 -0.058721 -0.12506 0.0033279 -0.021237 -0.0045177 0.00068318 -0.015972 -0.052793 0.0023465 0.0028871 0.00045148 7.1951e-05 -0.00070917 0.00048843 -0.010959 0 0 0.0014631 0 0.013568 -0.015288 -0.017551 0 0
0.64063 -0.0028816 0.00026064 -0.0059793 0.00033173 0 0.0019057 0.00065572 0.0019904 -0.00073975 0.0054971 0.0042335 0.017706 -0.065301 0.0018927 -0.069358 -0.12534 0.0085011 -0.017772 -0.0056148 0.002769 -0.016866 -0.065131 0.0053535 -0.00094918 0.00050914 0.00069999 -0.00054249 0.00056487 -0.040249 0 0 0.0025646 0 0.0064047 -0.022378 -0.012772 0 0
0.64453 -0.0019348 0.000981 0.00033547 0.0023002 0 0.0033426 0.0021694 0.0059711 -0.0006082 0.0037791 0.004463 0.031415 -0.066674 -0.0011209 -0.080005 -0.1141 0.0086108 -0.013766 -0.011799 0.0016092 -0.016309 -0.071852 0.0058547 -0.0031404 0.00026766 0.00084351 -0.00020101 0.00050624 -0.059409 0 0 0.0031409 0 -0.0035614 -0.032113 -0.0083415 0 0
0.64844 -0.00045642 0.00088534 0.0045141 0.001939 0 0.002625 0.0036182 0.0073695 0.0015523 -0.00083195 0.0058304 0.032671 -0.065671 -0.0013508 -0.08899 -0.092219 0.0035201 -0.0094121 -0.022019 -0.00099507 -0.013911 -0.071824 0.001703 -0.004038 -0.00015625 0.00034527 -7.1974e-05 0.00018741 -0.060909 0 0 0.0025709 0 -0.015095 -0.043206 -0.0043085 0 0
0.65234 0.00093284 0.00040838 0.0063964 -6.6483e-05 0 0.00086357 0.0042355 0.0050378 0.0052559 -0.0053527 0.0077732 0.01068 -0.059897 0.0014018 -0.091774 -0.064071 -0.00247 -0.0049462 -0.032995 -0.001933 -0.0095294 -0.064195 -0.0047591 -0.0052979 -0.00036957 -0.00035936 -0.00020792 -0.00032429 -0.049936 0 0 0.0015937 0 -0.024916 -0.052272 -0.00041225 0 0
0.65625 0.0016483 0.00022239 0.0075756 -0.0015205 0 0.00040974 0.0037574 0.00094157 0.0083296 -0.0060432 0.00808 -0.023613 -0.051079 0.00367 -0.088359 -0.039624 -0.0048692 -0.00094266 -0.040928 -0.00028969 -0.0049876 -0.054702 -0.0087213 -0.008516 -0.00015215 -0.00063732 -0.00028904 -0.00082758 -0.039633 0 0 0.0012645 0 -0.030662 -0.057236 0.0035999 0 0
0.66016 0.0016417 0.00063889 0.0097615 -0.00099774 0 0.0026882 0.0029919 -0.0018476 0.0087953 -0.0019836 0.0050436 -0.044009 -0.040731 0.0019564 -0.079682 -0.022658 -0.0028604 0.0021397 -0.044821 0.0018053 -0.0011926 -0.046121 -0.0074043 -0.013892 0.00027999 -0.00029784 -4.3116e-05 -0.0011119 -0.038218 0 0 0.0016056 0 -0.03168 -0.057712 0.0075394 0 0
0.66406 0.0014908 0.0013818 0.01292 0.0008433 0 0.0066939 0.0030281 -0.0019488 0.0065874 0.0036223 -0.00041094 -0.032451 -0.030327 -0.0032768 -0.066987 -0.015606 0.00072025 0.003923 -0.044216 0.0018289 0.0012089 -0.04054 -0.0025491 -0.021223 0.00052204 0.00021233 0.00036196 -0.0010471 -0.041895 0 0 0.0016642 0 -0.027774 -0.053737 0.01111 0 0
0.66797 0.0019375 0.0019061 0.01496 0.0021917 0 0.0096896 0.0039284 -0.00042312 0.0035006 0.0061729 -0.004988 0.0036663 -0.022146 -0.007721 -0.052506 -0.020717 0.0026318 0.0038479 -0.03901 -0.0001088 0.0015411 -0.040294 0.0015647 -0.029612 0.00042918 0.00030137 0.00043182 -0.00063437 -0.041169 0 0 0.00088267 0 -0.019068 -0.045777 0.013618 0 0
0.67188 0.0032343 0.0019004 0.013492 0.0020414 0 0.0094933 0.0045343 0.00088081 0.0015575 0.0039489 -0.005689 0.038102 -0.018486 -0.0074986 -0.040624 -0.034339 0.002145 0.0022394 -0.03133 -0.0013233 0.00039163 -0.044925 0.0023895 -0.035991 0.00021657 -0.00010735 -0.00011096 -3.3024e-05 -0.032978 0 0 6.8101e-06 0 -0.0084404 -0.036665 0.014025 0 0
0.67578 0.0048519 0.0014856 0.0081836 0.00097643 0 0.0062176 0.0037702 0.0012091 0.0014383 -0.00036764 -0.0024393 0.049742 -0.018079 -0.0030877 -0.032612 -0.049267 0.0010404 0.00065458 -0.023542 0.00039087 -0.0006938 -0.050716 0.0011746 -0.038855 0.00011327 -0.00048566 -0.00093843 0.00048431 -0.024324 0 0 0.00029295 0 0.0010038 -0.028789 0.012686 0 0
0.67969 0.0058125 0.0010033 0.0014865 0.00011574 0 0.0019502 0.0019717 0.0010308 0.0023002 -0.002516 0.001809 0.039576 -0.019787 0.0012833 -0.028525 -0.062153 0.0013433 0.00019426 -0.016472 0.0041514 -0.00090846 -0.055598 0.00084444 -0.037708 4.6585e-05 -0.00030292 -0.0013529 0.00069133 -0.02304 0 0 0.0018995 0 0.0079199 -0.023007 0.010019 0 0
0.68359 0.0053924 0.00070533 -0.0031196 -0.0003072 0 -0.0010918 0.00059499 0.00079936 0.0027924 -0.00089402 0.003585 0.024405 -0.022164 0.0020492 -0.027899 -0.070095 0.0033976 0.001969 -0.010693 0.0067092 0.00044628 -0.057614 0.0023018 -0.032495 -0.00020915 0.000346 -0.00095922 0.00059351 -0.026804 0 0 0.0034688 0 0.011322 -0.019822 0.0066321 0 0
0.6875 0.0036473 0.00065702 -0.0039022 -0.00098107 0 -0.0020944 0.00054594 0.00027258 0.0020921 0.0021353 0.0017153 0.016087 -0.022011 -0.0002588 -0.028806 -0.06946 0.005911 0.0081954 -0.0063894 0.0056884 0.0041794 -0.053829 0.0033819 -0.024209 -0.00060829 0.00081039 -8.5854e-05 0.00044513 -0.02441 0 0 0.0035676 0 0.010531 -0.019119 0.0042036 0 0
0.69141 0.0013751 0.00083199 -0.0022081 -0.0022275 0 -0.001657 0.0010904 -0.0007457 0.00020638 0.0030474 -0.0019783 0.0099313 -0.017785 -0.0021233 -0.027857 -0.063456 0.007349 0.017877 -0.0023007 0.0018758 0.0089182 -0.045991 0.0015715 -0.01691 -0.000735 0.00059894 0.00051473 0.0005103 -0.0092245 0 0 0.0023815 0 0.0088431 -0.01834 0.0042352 0 0
0.69531 -0.00042046 0.0011519 -0.0011633 -0.0031153 0 -0.00073555 0.0007356 -0.0014869 -0.0022267 0.00093846 -0.0044636 -0.0056685 -0.0099932 -0.0012074 -0.024095 -0.054715 0.0070452 0.029419 0.0022158 -0.0017118 0.013555 -0.036085 -0.0026908 -0.01251 -0.00026197 -5.7225e-05 0.00040655 0.00075277 0.010295 0 0 0.0016036 0 0.0084609 -0.016136 0.0069835 0 0
0.69922 -0.0011476 0.0013992 -0.0029084 -0.0022455 0 0.00017575 -0.00086369 -0.00072634 -0.0041429 -0.0016954 -0.0039924 -0.030869 0.00062602 0.0011492 -0.017191 -0.044904 0.0052754 0.041431 0.0075352 -0.0027546 0.017314 -0.025567 -0.0059781 -0.012114 0.00054317 -0.00044455 -0.00011066 0.000787 0.016528 0 0 0.0024966 0 0.01088 -0.011674 0.012461 0 0
0.70313 -0.00090552 0.0012186 -0.0067917 0.0005615 0 0.00098051 -0.0022663 0.001596 -0.0043368 -0.0018063 -0.0012013 -0.049823 0.01271 0.0017654 -0.007252 -0.035667 0.0027942 0.05197 0.013974 -0.0014365 0.019332 -0.01617 -0.0052652 -0.016626 0.00094895 -0.00016036 -0.0003502 0.00022106 0.00065219 0 0 0.0043086 0 0.017705 -0.0041749 0.020442 0 0
0.70703 -0.00029351 0.00038989 -0.0099991 0.0036428 0 0.0015316 -0.0018029 0.0037036 -0.0021914 0.00091417 0.001811 -0.046652 0.022945 -0.00047841 0.0037099 -0.027526 0.00050206 0.058143 0.021463 0.00040802 0.019265 -0.0095411 -0.0010632 -0.024737 0.0005124 0.00042842 4.6734e-06 -0.00088563 -0.026178 0 0 0.0049535 0 0.029098 0.0061342 0.029433 0 0
0.71094 5.2037e-05 -0.00082521 -0.0099397 0.0048124 0 0.0015608 0.00034118 0.0035069 0.0014327 0.0037356 0.0033415 -0.024586 0.029985 -0.0031838 0.013367 -0.019197 -0.0007736 0.0608 0.029306 0.0013968 0.018548 -0.0046521 0.0030813 -0.032502 -0.00036381 0.00058302 0.00053721 -0.0019195 -0.041449 0 0 0.0033026 0 0.041356 0.017113 0.037607 0 0
0.71484 -0.00014423 -0.0017032 -0.006279 0.0033475 0 0.0010237 0.0019779 0.00093007 0.0042048 0.0036907 0.003252 -0.0058824 0.033507 -0.0030911 0.020842 -0.010116 -0.00069028 0.060789 0.037233 0.0015464 0.017925 -0.0009308 0.0040913 -0.038054 -0.00078058 1.24e-06 0.00052109 -0.0021519 -0.031943 0 0 0.0005098 0 0.052356 0.027776 0.044228 0 0
0.71875 -0.0006977 -0.0015988 -0.00098551 0.00058523 0 0.00027324 0.0010809 -0.0016492 0.0038402 0.00043289 0.002654 -0.01036 0.033518 0.00014806 0.025524 4.7193e-05 0.00021724 0.059209 0.044991 0.0014355 0.018059 0.0021705 0.0020759 -0.039854 -0.00031136 -0.0008738 -0.00030578 -0.0013739 -0.0054463 0 0 -0.0012066 0 0.060108 0.037233 0.048746 0 0
0.72266 -0.0011718 -0.0005723 0.0034403 -0.0014485 0 -0.00025777 -0.0020117 -0.0016878 0.00013977 -0.0036632 0.0025918 -0.034243 0.030282 0.0033437 0.026763 0.010895 0.00079447 0.058202 0.052181 0.0011082 0.019719 0.005036 -0.00040373 -0.036002 0.00047385 -0.0013761 -0.0014255 -0.00013102 0.018393 0 0 -0.0010315 0 0.061421 0.044194 0.050474 0 0
0.72656 -0.0012114 0.00054426 0.0058786 -0.0018906 0 -0.00046631 -0.0047947 0.00077476 -0.0044432 -0.0059286 0.0029416 -0.05211 0.025693 0.0030763 0.025888 0.020022 0.00025155 0.059488 0.058437 0.00023372 0.022127 0.007148 -0.0012781 -0.028925 0.00058715 -0.0013467 -0.0020057 0.00070035 0.028074 0 0 -0.00049755 0 0.057332 0.048711 0.050382 0 0
0.73047 -0.00077057 0.00080321 0.0069985 -0.0014924 0 -0.00053583 -0.0050376 0.0029561 -0.006638 -0.0056976 0.0024872 -0.041324 0.020524 -0.00060242 0.023887 0.026076 -0.0010382 0.062585 0.063513 -0.00087581 0.024233 0.0079063 -0.00071315 -0.021537 -0.00026304 -0.0012218 -0.0016575 0.00063273 0.029944 0 0 -0.0017789 0 0.050676 0.051279 0.049408 0 0
0.73438 -0.00010518 -5.0916e-05 0.0079568 -0.0014194 0 -0.00052822 -0.002878 0.002146 -0.0051447 -0.0043565 0.0001543 -0.0048201 0.014949 -0.0040682 0.021186 0.028387 -0.0019041 0.066744 0.067124 -0.0010564 0.02536 0.0069583 -5.7689e-05 -0.015787 -0.0012607 -0.0014026 -0.00071913 -8.1416e-05 0.03799 0 0 -0.0051563 0 0.04349 0.052039 0.048067 0 0
0.73828 0.00042824 -0.0013849 0.0087443 -0.0018962 0 -0.00023608 -0.00041904 -0.0013915 -0.0017352 -0.0035538 -0.0036405 0.030513 0.0089163 -0.0037641 0.018106 0.026577 -0.0016637 0.070768 0.068932 0.0004509 0.02483 0.0040372 0.00024174 -0.013731 -0.0013018 -0.0016897 0.00016456 -0.00077486 0.055667 0 0 -0.0084189 0 0.038147 0.051087 0.046859 0 0
0.74219 0.0006003 -0.0022658 0.007866 -0.0021757 0 0.00041623 0.00053812 -0.0045447 0.00047578 -0.0036438 -0.0068263 0.038172 0.001808 0.00021994 0.014796 0.021824 -0.00090606 0.071626 0.06818 0.0026667 0.022257 -0.00028897 0.0010833 -0.018158 -0.00020513 -0.0014974 0.00065936 -0.0010136 0.069984 0 0 -0.0088718 0 0.038426 0.048006 0.046438 0 0
0.74609 0.00039825 -0.0022441 0.0038099 -0.0016916 0 0.00095291 7.7643e-05 -0.0044463 -7.8851e-05 -0.0037591 -0.0071372 0.01516 -0.0058314 0.0042881 0.011666 0.018044 -0.00075605 0.069216 0.065997 0.0033181 0.019477 -0.0038805 0.0031897 -0.026043 0.0010181 -0.00062367 0.00090165 -0.00091506 0.064507 0 0 -0.0058493 0 0.042551 0.043685 0.046801 0 0
0.75 -5.7921e-05 -0.0015996 -0.0029757 -0.00094299 0 0.00062383 -0.00046536 -0.0013199 -0.0022062 -0.0030204 -0.0041695 -0.017616 -0.013247 0.0049373 0.0091916 0.016858 -0.0013494 0.064088 0.062944 0.0010187 0.017531 -0.0057676 0.0057983 -0.035607 0.0011809 0.00035504 0.0011118 -0.0008588 0.037566 0 0 -0.0012233 0 0.049011 0.038662 0.04802 0 0
0.75391 -0.00065945 -0.0009182 -0.0095571 -0.0010694 0 -0.00073179 -0.00028352 0.0018303 -0.0034863 -0.001431 -0.00019347 -0.035935 -0.019559 0.0020733 0.0078776 0.019428 -0.0013499 0.057113 0.059605 -0.0030138 0.017302 -0.0052631 0.0073113 -0.045028 0.00015805 0.00060714 0.0011886 -0.00096017 0.0064787 0 0 0.0023624 0 0.056118 0.033589 0.050134 0 0
0.75781 -0.0013592 -0.00053457 -0.012275 -0.0026087 0 -0.0022185 0.00016455 0.0022307 -0.0027822 0.00029809 0.001322 -0.032586 -0.022854 -0.0011889 0.0088155 0.026847 0.00066107 0.050191 0.056868 -0.0057338 0.019968 -0.0017435 0.0070303 -0.051421 -0.00098824 -3.8281e-05 0.00079515 -0.00091345 -0.0068308 0 0 0.0035339 0 0.060966 0.029808 0.053285 0 0
0.76172 -0.0020844 -0.00039721 -0.0095573 -0.0048084 0 -0.002541 0.00011445 -0.00013606 -0.0011 0.0015072 -0.0014557 -0.01917 -0.021821 -0.0017606 0.012312 0.036634 0.0042692 0.045945 0.055328 -0.0050318 0.02459 0.0029553 0.0057179 -0.052986 -0.0011286 -0.00082364 -0.00015496 -0.00037853 0.0052458 0 0 0.0026285 0 0.06143 0.028837 0.057 0 0
0.76563 -0.002627 -0.00035609 -0.0034099 -0.0062008 0 -0.0012575 -0.00032376 -0.0029335 -0.00012619 0.0020376 -0.0068916 -0.011144 -0.01768 0.00056385 0.017116 0.045784 0.0070201 0.044393 0.054585 -0.0017723 0.029013 0.0067138 0.0043423 -0.050948 -0.00021984 -0.00080836 -0.0011925 0.00053592 0.030244 0 0 0.00070001 0 0.058752 0.030395 0.060438 0 0
0.76953 -0.0026731 -0.00041204 0.0018751 -0.00581 0 0.00070843 -0.00036027 -0.0040342 -0.00029527 0.0020666 -0.010814 -0.013256 -0.011565 0.0033358 0.02212 0.052662 0.0065146 0.045034 0.054268 0.001007 0.031738 0.0083582 0.0028288 -0.046243 0.00073101 0.00014175 -0.0015761 0.0012651 0.047021 0 0 -0.0013443 0 0.054105 0.033972 0.062881 0 0
0.77344 -0.0020057 -0.00061765 0.0029126 -0.003821 0 0.0019431 0.00023707 -0.0034005 -0.00054059 0.001723 -0.0096523 -0.018842 -0.0049693 0.0041701 0.025992 0.05585 0.0028549 0.046948 0.053906 0.00097412 0.031253 0.0068979 0.00065397 -0.040094 0.0007962 0.0011972 -0.00093486 0.0013077 0.042432 0 0 -0.002652 0 0.049022 0.038729 0.063551 0 0
0.77734 -0.00071937 -0.00082898 -0.00022095 -0.0012438 0 0.0019299 0.00063601 -0.0025368 0.00020456 0.0009525 -0.0032559 -0.020227 -0.0017434 0.0030045 0.025283 0.053602 -0.0011505 0.047299 0.052527 -0.0014106 0.024759 0.0013531 -0.001463 -0.034923 8.2551e-05 0.0014219 0.00036114 0.00072658 0.018864 0 0 -0.0021813 0 0.046793 0.041814 0.0604 0 0
0.78125 0.00077291 -0.00071991 -0.0041293 0.00089742 0 0.0014528 8.1855e-06 -0.0025215 0.0016685 -0.00029499 0.0049295 -0.017123 -0.0030445 0.0017742 0.020005 0.048865 -0.0024628 0.044596 0.050234 -0.0035971 0.014728 -0.0053783 -0.0013526 -0.031899 -0.00049389 0.00072032 0.001475 8.3148e-05 -0.010924 0 0 0.00062948 0 0.047711 0.041119 0.054212 0 0
0.78516 0.0019946 -0.00012631 -0.0047777 0.0020783 0 0.0015864 -0.0011323 -0.0029056 0.0026109 -0.0018095 0.010373 -0.014751 -0.0084204 0.002174 0.010934 0.043012 -0.00062143 0.039046 0.047406 -0.0035396 0.0031153 -0.011775 0.0023386 -0.03103 -0.00027729 -0.00012941 0.0017657 -0.00013105 -0.033896 0 0 0.0046988 0 0.050828 0.036104 0.045823 0 0
0.78906 0.0027195 0.00067613 -0.00057966 0.0022739 0 0.0024146 -0.0012088 -0.0024425 0.0023185 -0.0030514 0.010537 -0.016023 -0.016972 0.0039603 -0.00087517 0.03701 0.0019082 0.03127 0.044453 -0.0014661 -0.0082048 -0.016716 0.0077787 -0.032153 0.00044681 -0.00034643 0.0012416 5.035e-05 -0.04291 0 0 0.007302 0 0.054972 0.026692 0.036199 0 0
0.79297 0.003057 0.0011459 0.006373 0.0017552 0 0.0029132 0.00053992 -0.00051845 0.0013512 -0.0033698 0.0062133 -0.017858 -0.026701 0.0053762 -0.013449 0.031627 0.0021964 0.022829 0.042071 0.00080701 -0.016366 -0.019032 0.010717 -0.034871 0.00087095 6.3539e-05 0.00045186 0.00021248 -0.037233 0 0 0.0060097 0 0.057948 0.013245 0.027024 0 0
0.79688 0.0032209 0.0009832 0.011622 0.0009485 0 0.0020916 0.00276 0.0023176 0.00068404 -0.0024405 0.00050443 -0.01543 -0.033101 0.0049841 -0.022957 0.026047 -0.00033844 0.017221 0.040909 0.0019719 -0.018653 -0.019639 0.0083814 -0.038162 0.00062255 0.00043109 -6.445e-06 0.00010914 -0.021165 0 0 0.0010756 0 0.056722 -0.0010883 0.021141 0 0
0.80078 0.0032121 0.00044141 0.011112 0.00029564 0 8.4585e-05 0.003083 0.0049833 0.00040719 -0.00066318 -0.0032967 -0.0085269 -0.034765 0.0029235 -0.028444 0.019054 -0.0034948 0.015306 0.040453 0.0023665 -0.016746 -0.02102 0.0026039 -0.041465 0.00013698 0.00023642 8.8941e-05 -3.6748e-05 -0.0030941 0 0 -0.0042193 0 0.051826 -0.013439 0.018901 0 0
0.80469 0.0027597 9.0593e-05 0.0036648 1.0938e-05 0 -0.0019896 0.00071396 0.00663 -0.00033437 0.00088606 -0.0033674 -0.0022151 -0.031526 0.00048765 -0.029839 0.01016 -0.0044926 0.017011 0.040209 0.0030989 -0.012027 -0.024608 -0.001542 -0.044701 7.0522e-05 -0.00034771 0.00052478 0.00015412 0.0068719 0 0 -0.006043 0 0.044105 -0.022499 0.020216 0 0
0.80859 0.0016266 0.00026159 -0.0081454 -8.9353e-05 0 -0.0031231 -0.0023674 0.0067764 -0.0020588 0.001139 8.0811e-05 -0.001169 -0.02382 -0.0012494 -0.027519 -0.00084298 -0.00251 0.021786 0.039599 0.0044263 -0.0062233 -0.031645 -0.00063433 -0.047876 0.00049906 -0.00075698 0.00089535 0.00065881 0.0024574 0 0 -0.0032414 0 0.034813 -0.027308 0.02464 0 0
0.8125 -6.8865e-08 0.00073711 -0.019098 -0.00040739 0 -0.0031611 -0.0031886 0.0051627 -0.003949 -4.3987e-05 0.0050619 -0.0044856 -0.013854 -0.0022107 -0.022914 -0.013012 0.00084383 0.027532 0.037417 0.0053559 -0.0029759 -0.043577 0.0036831 -0.051125 0.00084548 -0.00074649 0.00090268 0.00094292 -0.013059 0 0 0.0016769 0 0.027097 -0.026789 0.030761 0 0
0.81641 -0.0014532 0.00098333 -0.023975 -0.0011093 0 -0.0024753 -0.00084168 0.0020015 -0.0044911 -0.0015769 0.0086091 -0.0070146 -0.0062777 -0.0028452 -0.019039 -0.022973 0.0032543 0.031078 0.033821 0.004856 -0.0039368 -0.057021 0.0064897 -0.054246 0.00057859 -0.00063745 0.00052094 0.00050974 -0.026999 0 0 0.0047252 0 0.023316 -0.023758 0.035745 0 0
0.82031 -0.0020054 0.00065633 -0.020511 -0.0018722 0 -0.0012465 0.0024857 -0.0015798 -0.0031239 -0.001977 0.0081154 -0.0056142 -0.0027191 -0.0032022 -0.016639 -0.028886 0.0036747 0.031794 0.029656 0.0031415 -0.0083097 -0.068994 0.0047484 -0.056794 -0.00016926 -0.00083123 -2.9331e-05 -0.00046482 -0.025557 0 0 0.0037287 0 0.023542 -0.019825 0.038682 0 0
0.82422 -0.0014392 -0.00011618 -0.010899 -0.002179 0 0.00055685 0.0037319 -0.003834 -0.00096785 -0.00074182 0.0029461 -0.0031291 -0.0038968 -0.0027524 -0.015846 -0.029573 0.0027279 0.029716 0.025795 0.0014707 -0.01498 -0.077082 0.00030774 -0.05831 -0.00077213 -0.0012202 -0.00045844 -0.0011632 -0.0046465 0 0 -0.00021596 0 0.027524 -0.015917 0.039207 0 0
0.82813 -0.00025998 -0.00088326 -0.00055728 -0.0018958 0 0.002489 0.0021073 -0.0036838 0.00029465 0.0010375 -0.004711 -0.0055029 -0.010018 -0.0011837 -0.016252 -0.023878 0.001602 0.025559 0.023621 0.00071724 -0.02191 -0.078121 -0.0024029 -0.058064 -0.00081763 -0.0012434 -0.00063464 -0.00089129 0.025812 0 0 -0.0040913 0 0.034551 -0.012792 0.037301 0 0
0.83203 0.00066715 -0.0012215 0.0054177 -0.0014743 0 0.003373 -0.0002203 -0.0018485 0.00016026 0.0015755 -0.010851 -0.01514 -0.018237 0.00079847 -0.015703 -0.012847 0.00092526 0.022616 0.025519 0.00046543 -0.024461 -0.068846 -0.0012594 -0.05501 -0.00049864 -0.00055025 -0.00070137 0.00018255 0.048487 0 0 -0.0054992 0 0.042382 -0.010052 0.034686 0 0
0.83594 0.00075925 -0.00096099 0.0056565 -0.001486 0 0.0022546 -0.00060223 -0.00038264 -0.00032075 6.361e-05 -0.012294 -0.027786 -0.02443 0.0017183 -0.013174 -0.0011744 0.00069848 0.022873 0.03078 -0.00025383 -0.021718 -0.053389 0.0015727 -0.050063 -0.00027701 0.00050866 -0.00095284 0.0011174 0.051186 0 0 -0.004102 0 0.049253 -0.006548 0.033444 0 0
0.83984 0.00010723 -0.00020559 0.0030456 -0.0019483 0 -0.00026169 0.0012183 -0.00074639 6.2087e-05 -0.0025099 -0.0090535 -0.036342 -0.02685 0.00055745 -0.0087828 0.0088938 0.00091241 0.026686 0.038636 -0.0014868 -0.013874 -0.034171 0.0025766 -0.043862 -0.00030327 0.0011673 -0.0015228 0.001083 0.035296 0 0 -0.0012089 0 0.054701 -0.0018702 0.034369 0 0
0.84375 -0.00066325 0.00072139 0.0018147 -0.0021973 0 -0.0019818 0.0029884 -0.0022883 0.001191 -0.0042241 -0.0043122 -0.03751 -0.024239 -0.0022104 -0.0030603 0.015399 0.0017935 0.033858 0.047992 -0.0020163 -0.0017158 -0.013873 0.001108 -0.037191 -0.00032424 0.001018 -0.0021617 0.00016137 0.013521 0 0 0.0014876 0 0.058455 0.0041404 0.037946 0 0
0.84766 -0.00087121 0.0013491 0.0036844 -0.0015086 0 -0.00091069 0.0026261 -0.0028411 0.0018147 -0.0038932 -0.0017754 -0.034325 -0.01544 -0.0048473 0.0018099 0.015686 0.0033473 0.042666 0.056206 -0.00074086 0.012273 0.0027127 -7.5534e-05 -0.031745 -0.00013887 0.00042143 -0.0023683 -0.00074238 -0.0008499 0 0 0.0027892 0 0.060219 0.010879 0.044297 0 0
0.85156 -0.00018528 0.001251 0.0065594 0.0001389 0 0.0027103 0.00064411 -0.00096467 0.0011868 -0.0018593 -0.0025821 -0.032332 -0.004162 -0.0056934 0.0025468 0.01148 0.0049199 0.04865 0.060086 0.0017589 0.023054 0.012426 0.0014943 -0.029159 5.5355e-05 0.0001056 -0.0018266 -0.00077624 -0.0043705 0 0 0.0022639 0 0.060098 0.015826 0.05093 0 0
0.85547 0.0012754 0.00037978 0.0069239 0.0019363 0 0.0062804 -0.00039986 0.0024749 0.00014987 0.00073921 -0.0044967 -0.034216 0.0063661 -0.0043962 -0.0015681 0.005354 0.0055228 0.049942 0.058986 0.0034123 0.028718 0.01584 0.0045681 -0.02963 -6.9297e-05 0.00040645 -0.00075437 8.0738e-05 -0.0053633 0 0 0.00037539 0 0.057758 0.017562 0.056021 0 0
0.85938 0.00305 -0.00071277 0.003525 0.0028923 0 0.0069997 0.0012043 0.0050848 0.00026733 0.0031855 -0.0040818 -0.038968 0.014109 -0.001971 -0.010574 -0.0011296 0.0046769 0.045716 0.052758 0.0026314 0.028386 0.013593 0.0051936 -0.033195 -0.00042209 0.00096466 0.00020745 0.0010692 -0.016088 0 0 -0.0014603 0 0.052659 0.015292 0.058425 0 0
0.86328 0.0044701 -0.0011175 -0.0013374 0.0026326 0 0.0043088 0.0042965 0.0052852 0.0019156 0.0054377 0.00016431 -0.04583 0.017058 0.00018045 -0.02394 -0.0063638 0.0028133 0.035657 0.041697 -3.3841e-05 0.021686 0.00685 0.001123 -0.039671 -0.00044635 0.0011513 0.00050393 0.0013823 -0.041512 0 0 -0.0014092 0 0.044086 0.0084568 0.05707 0 0
0.86719 0.0048132 -0.00024785 -0.0041633 0.0016325 0 0.00024462 0.0059103 0.0037559 0.0035618 0.0072982 0.0065306 -0.05695 0.01289 0.0012337 -0.038297 -0.0089746 0.000741 0.021672 0.028082 -0.0024586 0.0099866 -0.0016911 -0.0054505 -0.048049 0.00022053 0.00070532 0.00010331 0.00080322 -0.073727 0 0 0.0015033 0 0.030961 -0.0022341 0.050937 0 0
0.87109 0.0035995 0.0015706 -0.0037837 0.00074996 0 -0.0025421 0.0042717 0.002546 0.0032006 0.0078275 0.011653 -0.073786 0.0052944 0.0010919 -0.049138 -0.01082 -0.0012088 0.009071 0.016393 -0.0031753 -0.0015181 -0.0090022 -0.0099876 -0.055917 0.0011227 -8.2254e-05 -0.00054786 -0.00029133 -0.096744 0 0 0.0062871 0 0.016496 -0.012512 0.042953 0 0
0.875 0.00099256 0.0031933 -0.002429 0.00053732 0 -0.0030409 0.00056403 0.0029195 0.00048728 0.0060804 0.013256 -0.090454 -0.0038799 -4.4159e-05 -0.054578 -0.013042 -0.0033483 0.0001126 0.0087081 -0.0027719 -0.010732 -0.014233 -0.010124 -0.062174 0.0012629 -0.00072601 -0.00096965 -0.0013686 -0.098098 0 0 0.010304 0 0.0030077 -0.020309 0.034542 0 0
0.87891 -0.0020264 0.0034599 -0.0032701 0.00088638 0 -0.0022574 -0.0022704 0.0042414 -0.002734 0.0025023 0.011557 -0.093291 -0.012826 -0.0018869 -0.053326 -0.01662 -0.005905 -0.0034703 0.0067028 -0.0028423 -0.01599 -0.016824 -0.0075171 -0.065878 0.00016295 -0.00096125 -0.0010174 -0.0020616 -0.077934 0 0 0.0111 0 -0.0071187 -0.0239 0.02705 0 0
0.88281 -0.004048 0.0020638 -0.0069965 0.0011839 0 -0.0016777 -0.0022914 0.00489 -0.0040992 -0.0007972 0.0083512 -0.07138 -0.018904 -0.0037877 -0.04391 -0.022751 -0.0082715 0.00039448 0.012813 -0.0037293 -0.015311 -0.016238 -0.0051877 -0.065568 -0.0014189 -0.00080311 -0.00083129 -0.0021552 -0.048013 0 0 0.0082737 0 -0.0093972 -0.020921 0.022444 0 0
0.88672 -0.0040843 -0.00024516 -0.010901 0.00078762 0 -0.0016894 -6.3003e-05 0.0039499 -0.0028506 -0.0016475 0.0050904 -0.030395 -0.02069 -0.0046043 -0.029484 -0.030366 -0.0091842 0.009436 0.025511 -0.0038359 -0.010128 -0.013369 -0.0038237 -0.0614 -0.0020336 -0.00035151 -0.00052199 -0.0015227 -0.0217 0 0 0.0036593 0 -0.0017921 -0.012675 0.021382 0 0
0.89063 -0.0022795 -0.0022507 -0.011286 -0.00048211 0 -0.0015411 0.0023189 0.0018269 -0.00030272 0.00012959 0.0019536 0.0052287 -0.019209 -0.0033643 -0.014041 -0.037343 -0.0077595 0.019909 0.040937 -0.0015567 -0.0033051 -0.009333 -0.0015348 -0.054946 -0.00093919 0.00029226 -2.5601e-05 -0.00028944 -0.0040418 0 0 -0.00032256 0 0.012408 -0.0025837 0.022632 0 0
0.89453 0.00013459 -0.0030916 -0.0066975 -0.0021086 0 -0.00052733 0.0032853 -0.00055786 0.0015844 0.0024305 -0.0014129 0.008766 -0.015069 -0.00035071 0.00030296 -0.042243 -0.0043431 0.029738 0.056661 0.0023032 0.0036197 -0.0046411 0.002853 -0.047166 0.0010788 0.0009141 0.00069486 0.00097292 0.0091678 0 0 -0.0025466 0 0.030552 0.0072448 0.025388 0 0
0.89844 0.0016694 -0.002654 0.0010798 -0.0031038 0 0.0011449 0.0027718 -0.002688 0.0018293 0.0028334 -0.0046416 -0.025114 -0.0090446 0.0026333 0.011627 -0.04366 -0.00031527 0.036955 0.070131 0.0046693 0.0091881 0.00022472 0.0073313 -0.039128 0.0023956 0.0011738 0.0013977 0.0014658 0.023412 0 0 -0.003578 0 0.049322 0.014671 0.028705 0 0
0.90234 0.0015666 -0.0013897 0.0088119 -0.0026866 0 0.002657 0.0015245 -0.0043588 0.00067812 0.00085013 -0.0064693 -0.071529 -0.0020348 0.0035217 0.017353 -0.039062 0.0029028 0.03874 0.07632 0.0032342 0.01164 0.0044769 0.0084996 -0.032924 0.0021041 0.00088584 0.0016551 0.00081831 0.037784 0 0 -0.0044878 0 0.060788 0.016073 0.030956 0 0
0.90625 0.00019255 7.1733e-05 0.014247 -0.0010079 0 0.0034019 7.6947e-06 -0.0050514 -0.0012955 -0.0018911 -0.0059626 -0.093137 0.0051197 0.0018374 0.019965 -0.030915 0.0046194 0.037247 0.076259 -0.00075189 0.012553 0.0077424 0.0057342 -0.029058 0.00084517 0.00031863 0.0012669 -0.00044154 0.046438 0 0 -0.0055669 0 0.063026 0.013324 0.031883 0 0
0.91016 -0.0013699 0.0011453 0.016935 0.00073341 0 0.0032584 -0.0017286 -0.0040875 -0.0037821 -0.0036341 -0.0038785 -0.071669 0.012352 -0.00073799 0.020925 -0.02072 0.0047889 0.033911 0.071402 -0.0032713 0.01305 0.0098829 0.0025895 -0.027417 4.9677e-05 5.0119e-05 0.00053731 -0.0012267 0.047661 0 0 -0.0062902 0 0.056934 0.0080665 0.031863 0 0
0.91406 -0.0020927 0.001362 0.017321 0.0011054 0 0.0022479 -0.003343 -0.0017574 -0.0062994 -0.0043282 -0.0026095 -0.02506 0.019591 -0.0019188 0.021459 -0.0098207 0.0034742 0.030002 0.063431 -0.001543 0.014067 0.01086 0.0032156 -0.027743 0.00040555 0.00037808 4.3859e-05 -0.00087037 0.049486 0 0 -0.0063248 0 0.044196 0.001907 0.031377 0 0
0.91797 -0.0015384 0.0005212 0.015765 -0.00033946 0 0.00040732 -0.0038846 5.775e-05 -0.0076185 -0.0051888 -0.0044291 0.0071502 0.026717 -0.0011357 0.023029 2.117e-05 0.00070311 0.027188 0.055186 0.002843 0.016777 0.010697 0.007511 -0.029521 0.0011782 0.00089567 9.3415e-05 0.0002073 0.063123 0 0 -0.0062044 0 0.028395 -0.0027498 0.031359 0 0
0.92188 6.9093e-05 -0.0010574 0.012602 -0.0025387 0 -0.0017451 -0.0025364 -0.00085192 -0.0063237 -0.0065758 -0.0093684 -0.0016864 0.032953 -0.00023147 0.026289 0.0073042 -0.0030615 0.026828 0.051366 0.005201 0.021262 0.010248 0.010672 -0.031345 0.0010883 0.00080723 0.0004387 0.00089754 0.08878 0 0 -0.0067718 0 0.017624 -0.0033958 0.0332 0 0
0.92578 0.0020498 -0.0024985 0.008682 -0.0037193 0 -0.002938 0.00032606 -0.0046365 -0.0023323 -0.0069019 -0.014555 -0.042382 0.037588 -0.0016011 0.030195 0.012613 -0.0065466 0.028342 0.052685 0.0024207 0.025962 0.010457 0.0081386 -0.032409 -0.00021902 -0.00022304 0.00057026 0.00053345 0.10895 0 0 -0.0079892 0 0.014772 -0.0008441 0.036815 0 0
0.92969 0.0035174 -0.0028115 0.0051657 -0.0029264 0 -0.0019767 0.0030385 -0.0084194 0.002311 -0.0042315 -0.015807 -0.079765 0.040041 -0.005502 0.034042 0.016287 -0.0081572 0.031434 0.058913 -0.0037412 0.029822 0.011787 0.00075795 -0.032474 -0.0016955 -0.0015784 0.00026235 -0.00041156 0.099365 0 0 -0.008513 0 0.020464 0.0041294 0.041918 0 0
0.93359 0.0036706 -0.0015987 0.0025359 -0.00088026 0 0.00080513 0.0038234 -0.0083492 0.0046676 0.00099784 -0.01052 -0.085431 0.039809 -0.0093142 0.037109 0.018739 -0.0071347 0.035751 0.069214 -0.0082638 0.031795 0.014574 -0.0055909 -0.031455 -0.0019123 -0.0021703 -0.00022866 -0.00082353 0.050491 0 0 -0.0066607 0 0.034338 0.010477 0.048009 0 0
0.9375 0.0021977 0.00055028 0.00011432 0.00069143 0 0.0031848 0.0022015 -0.0031791 0.0033771 0.0054143 0.00017917 -0.061898 0.03588 -0.0097164 0.038255 0.020269 -0.004275 0.041156 0.080684 -0.0077681 0.030063 0.018937 -0.0058073 -0.029543 -0.0005077 -0.0014801 -0.0005093 -0.00014562 -0.020128 0 0 -0.0019463 0 0.053721 0.016012 0.053553 0 0
0.94141 -0.00037832 0.0023805 -0.0030316 0.00063872 0 0.0027455 -0.00064906 0.0040975 3.3857e-05 0.0055614 0.011685 -0.036217 0.029921 -0.0057809 0.037966 0.02123 -0.0013394 0.047367 0.088654 -0.003635 0.025773 0.023139 -0.00075358 -0.027662 0.0014285 -8.295e-05 -0.00050639 0.001003 -0.078086 0 0 0.004237 0 0.071142 0.019221 0.056767 0 0
0.94531 -0.0028031 0.0028024 -0.0066418 -0.00062387 0 -0.00068668 -0.0028467 0.0084828 -0.0020401 0.0015582 0.018576 -0.031775 0.023337 4.6932e-05 0.036833 0.02175 0.000414 0.054224 0.091554 -0.00020035 0.020314 0.025888 0.0036246 -0.02615 0.0023852 0.00092839 -0.00049184 0.0014657 -0.097618 0 0 0.0094042 0 0.083669 0.020084 0.057017 0 0
0.94922 -0.0038026 0.0015889 -0.0090281 -0.0016355 0 -0.0044331 -0.0031746 0.0072455 -0.00064847 -0.0024328 0.018003 -0.047508 0.017272 0.0040703 0.035238 0.022026 0.0011589 0.06146 0.088645 -0.00018824 0.014801 0.026192 0.0022098 -0.025158 0.0017935 0.0010256 -0.00066439 0.00076894 -0.080133 0 0 0.011558 0 0.089669 0.018742 0.053944 0 0
0.95313 -0.0029811 -0.0005574 -0.0085766 -0.001317 0 -0.0052081 -0.0017735 0.00223 0.0033941 -0.0019833 0.011476 -0.063663 0.013225 0.004493 0.033551 0.022438 0.001925 0.068552 0.079614 -0.0023533 0.010688 0.022805 -0.0045488 -0.024723 0.00039984 0.0006787 -0.00082657 -0.00038262 -0.049597 0 0 0.010336 0 0.087928 0.015581 0.047255 0 0
0.95703 -0.0011541 -0.0025222 -0.0054676 0.00012329 0 -0.0022521 0.00018205 -0.0019913 0.0070295 0.0030223 0.0038007 -0.064761 0.013136 0.0026011 0.031619 0.024236 0.0031076 0.07362 0.067149 -0.0036039 0.0095035 0.015102 -0.011646 -0.024402 -0.00057538 0.00069931 -0.00059299 -0.00085768 -0.030184 0 0 0.0070167 0 0.079975 0.011657 0.037881 0 0
0.96094 0.00025421 -0.0034384 -0.0016733 0.0015842 0 0.0018221 0.0013633 -0.0023088 0.007566 0.0077188 -0.00016744 -0.054216 0.015953 0.0010678 0.028911 0.027735 0.0037119 0.075745 0.055861 -0.002801 0.010037 0.0057503 -0.014573 -0.023719 -0.00053667 0.0012548 8.3735e-05 -0.00027374 -0.027324 0 0 0.0035874 0 0.070382 0.0078251 0.028385 0 0
0.96484 0.00029897 -0.0030795 0.00087612 0.0021855 0 0.0034942 0.0010566 0.00037909 0.0047287 0.0065916 0.0013105 -0.047039 0.020898 0.0013338 0.025085 0.032791 0.0023267 0.074458 0.04774 -0.0017396 0.011349 -0.0035923 -0.012841 -0.02252 0.00017666 0.001673 0.00071176 0.000657 -0.028104 0 0 0.0015503 0 0.060538 0.004213 0.020062 0 0
0.96875 -0.00082507 -0.0018757 0.0020166 0.0019133 0 0.0017241 -0.00055098 0.0024673 0.00048976 -0.0011486 0.0058938 -0.052035 0.02698 0.0026871 0.019922 0.038984 -0.0010362 0.069581 0.044328 -0.0023637 0.012412 -0.011218 -0.0088611 -0.020726 0.00086324 0.0012516 0.00069536 0.00093181 -0.017099 0 0 0.0010989 0 0.051404 0.00084188 0.014084 0 0
0.97266 -0.0020812 -0.00064653 0.0031243 0.0012994 0 -0.0011735 -0.0025981 0.0012073 -0.0028405 -0.010405 0.0089588 -0.064527 0.032099 0.0036277 0.013366 0.044713 -0.0042531 0.061208 0.047332 -0.0038284 0.011365 -0.013924 -0.0044863 -0.018364 0.0011491 0.00013672 -1.9948e-05 0.00029318 0.0099133 0 0 0.0010362 0 0.042953 -0.0025272 0.012358 0 0
0.97656 -0.0025057 -0.00017482 0.0052605 0.00071288 0 -0.0020532 -0.0041155 -0.0029824 -0.0043817 -0.014567 0.0067837 -0.075647 0.033997 0.0036963 0.0069894 0.047369 -0.0046517 0.052337 0.053621 -0.0032219 0.0078237 -0.011101 0.0004144 -0.015869 0.0011127 -0.00075177 -0.00081109 -0.00060502 0.046445 0 0 -0.00047356 0 0.033481 -0.0061813 0.014248 0 0
0.98047 -0.0018968 -0.00076082 0.0077585 9.8259e-05 0 -0.00023737 -0.0046218 -0.0073375 -0.0049072 -0.011354 -0.0010516 -0.083943 0.032262 0.0037237 0.0020979 0.046262 -0.0016257 0.045075 0.060169 0.00069521 0.002859 -0.0043599 0.0061977 -0.013398 0.00092605 -0.00069164 -0.00094547 -0.00098633 0.08519 0 0 -0.004608 0 0.022644 -0.010039 0.018183 0 0
0.98438 -0.00075769 -0.001988 0.0087077 -0.00070196 0 0.0018129 -0.0043724 -0.0093985 -0.005702 -0.0046536 -0.011487 -0.093954 0.026778 0.004441 -0.00039768 0.041303 0.0022963 0.040734 0.065092 0.0052424 -0.0025748 0.004915 0.011478 -0.010965 0.00058358 5.4647e-05 -0.00027861 -0.00074938 0.12349 0 0 -0.010782 0 0.010867 -0.013957 0.023027 0 0
0.98828 0.00027276 -0.0029274 0.0066354 -0.0016016 0 0.0010996 -0.0040606 -0.0087745 -0.0073005 -0.00073669 -0.019895 -0.1049 0.017714 0.0052376 0.00042947 0.032869 0.0033708 0.04054 0.066511 0.0061406 -0.0072109 0.014842 0.013937 -0.0085058 3.0195e-05 0.00052784 0.00064261 -0.00041731 0.15841 0 0 -0.016587 0 -0.00080365 -0.017706 0.027427 0 0
0.99219 0.00087167 -0.0027457 0.0015491 -0.0023421 0 -0.0027379 -0.004192 -0.006744 -0.0091176 -0.0026121 -0.022738 -0.10693 0.0064706 0.004576 0.0055516 0.023788 0.00010763 0.045483 0.06252 0.0021637 -0.0086405 0.021144 0.013052 -0.0057344 -0.00058169 0.0001222 0.0011481 -0.00041358 0.17981 0 0 -0.019062 0 -0.0076584 -0.020728 0.028989 0 0
0.99609 0.0010281 -0.0013131 -0.0054257 -0.002768 0 -0.0068615 -0.0046577 -0.0047399 -0.010006 -0.0077894 -0.019412 -0.09349 -0.0037827 0.0016336 0.012264 0.017634 -0.0049841 0.052134 0.056147 -0.0031587 -0.0075761 0.022737 0.011141 -0.0028131 -0.00092673 -0.0007685 0.0010478 -0.00058174 0.17329 0 0 -0.01656 0 -0.0079803 -0.023114 0.028002 0 0
1 0.00080156 0.00068091 -0.01283 -0.0028378 0 -0.0077448 -0.0048584 -0.0034468 -0.009083 -0.011174 -0.012356 -0.075706 -0.011537 -0.0026109 0.019054 0.015621 -0.0073535 0.058713 0.048956 -0.0050589 -0.0048979 0.019566 0.011025 -0.0001194 -0.00083744 -0.0012205 0.00065094 -0.00049257 0.13315 0 0 -0.00991 0 -0.001524 -0.024998 0.02492 0 0
1.0039 0.0002419 0.0022224 -0.018942 -0.0023652 0 -0.0042391 -0.0042129 -0.0029671 -0.0062211 -0.0098711 -0.0054845 -0.077691 -0.015532 -0.0059866 0.024442 0.018321 -0.0045766 0.06355 0.042407 -0.0026289 -0.0016927 0.012022 0.012786 0.0018713 -0.0005147 -0.00082615 0.00027834 -9.5042e-05 0.071861 0 0 -0.001967 0 0.011152 -0.02656 0.020371 0 0
1.0078 -0.00045736 0.0026757 -0.021533 -0.00099378 0 0.001606 -0.002557 -0.0031705 -0.0020315 -0.0052461 -0.0018418 -0.11153 -0.013864 -0.0067937 0.026019 0.025534 0.0011388 0.064106 0.038468 0.00020661 -0.00012118 0.0011893 0.013459 0.0019866 -0.00031964 -0.00013788 -9.7577e-05 0.00013775 0.013806 0 0 0.0041439 0 0.027894 -0.028148 0.015522 0 0
1.0117 -0.00087434 0.0021352 -0.018659 0.0013265 0 0.0063883 -0.00014566 -0.0035294 0.002476 -0.00073752 -0.0018344 -0.15755 -0.0073597 -0.0049435 0.022907 0.032688 0.0047083 0.05983 0.037376 -0.00085702 -0.0022454 -0.0094167 0.010193 -0.00083048 -0.00036196 -1.7801e-05 -0.00066677 -0.00022433 -0.023334 0 0 0.0068418 0 0.041822 -0.03015 0.01191 0 0
1.0156 -0.00058958 0.0012242 -0.010618 0.0038533 0 0.0079118 0.0025771 -0.0029222 0.0063321 0.001803 -0.0031367 -0.17589 0.0013004 -0.0017397 0.016774 0.036412 0.0027953 0.052664 0.037709 -0.0054553 -0.0074818 -0.017885 0.0033123 -0.0061068 -0.00037396 -0.00062925 -0.0013377 -0.0009752 -0.042456 0 0 0.0067606 0 0.049512 -0.032514 0.0096332 0 0
1.0195 0.00042712 0.00062243 -0.0010391 0.0053252 0 0.0063359 0.0051332 -0.00026041 0.0089698 0.0034139 -0.0024151 -0.14391 0.010367 0.0011649 0.0088852 0.035112 -0.0029993 0.043963 0.038658 -0.00863 -0.015073 -0.023381 -0.004197 -0.01332 -4.4107e-05 -0.0012083 -0.0016576 -0.0014039 -0.062469 0 0 0.0059892 0 0.049613 -0.035101 0.0085043 0 0
1.0234 0.0016897 0.00072646 0.0049809 0.0050159 0 0.0034867 0.0070518 0.0042807 0.010375 0.00601 0.0022481 -0.083028 0.017966 0.0026186 0.00077885 0.027759 -0.0075105 0.035307 0.039404 -0.00617 -0.023874 -0.02542 -0.010086 -0.021679 0.00056088 -0.00088325 -0.0012741 -0.0010493 -0.099367 0 0 0.0065683 0 0.041654 -0.037697 0.0081282 0 0
1.0273 0.0025253 0.0015683 0.0049282 0.0035738 0 0.0014165 0.0079955 0.0088101 0.010956 0.0096299 0.0099509 -0.044127 0.020351 0.0022354 -0.0040963 0.014814 -0.0067601 0.030015 0.039417 0.00058063 -0.03071 -0.023892 -0.015007 -0.028709 0.00098726 0.00034975 -0.00042091 -0.00022106 -0.15082 0 0 0.0092598 0 0.027604 -0.039535 0.0073573 0 0
1.0313 0.0025942 0.0028424 0.0013824 0.0026225 0 0.0013374 0.0080007 0.010978 0.011192 0.012053 0.017617 -0.061366 0.018265 0.00036922 -0.0050646 0.0027383 -0.0016011 0.028627 0.039917 0.0058381 -0.033932 -0.021543 -0.020835 -0.032593 0.00084544 0.0015587 0.00019378 0.00032724 -0.19795 0 0 0.013232 0 0.015422 -0.040184 0.005584 0 0
1.0352 0.002132 0.0039481 -7.6084e-05 0.0033 0 0.0032121 0.0075256 0.010024 0.011298 0.011122 0.022135 -0.11903 0.012845 -0.0019935 -0.0025477 -0.0053122 0.0031846 0.030958 0.041863 0.0053364 -0.033416 -0.019356 -0.02722 -0.032819 0.00023626 0.0017929 5.9746e-05 0.00021343 -0.22094 0 0 0.016659 0 0.0083614 -0.039409 0.0029734 0 0
1.0391 0.0017145 0.0041777 0.0037556 0.0051167 0 0.0058185 0.0070594 0.0075419 0.011104 0.0071622 0.022267 -0.16581 0.005419 -0.0036487 0.0027111 -0.0070366 0.0033591 0.036628 0.045983 0.00066826 -0.02942 -0.017937 -0.030749 -0.029253 -0.00033058 0.001012 -0.00060612 -0.00019267 -0.21278 0 0 0.017782 0 0.0085633 -0.037046 -0.00013947 0 0
1.043 0.0017831 0.003154 0.010135 0.0063362 0 0.0072894 0.0065765 0.0059746 0.010242 0.0028666 0.018939 -0.16404 -0.0017321 -0.0040015 0.0091638 0.00013804 -0.0010984 0.044979 0.053179 -0.0026991 -0.022763 -0.017576 -0.028174 -0.022056 -0.00045987 7.1312e-05 -0.0010727 -0.00024581 -0.18003 0 0 0.015805 0 0.01793 -0.032825 -0.0029369 0 0
1.0469 0.0023376 0.0012691 0.012548 0.0055856 0 0.0061779 0.0054702 0.0062218 0.0084697 0.00078428 0.013996 -0.12523 -0.0051432 -0.0036828 0.013365 0.013933 -0.0065027 0.054045 0.062463 -0.0014646 -0.016197 -0.016759 -0.02024 -0.013625 -0.00027611 -0.00017356 -0.00084852 0.00020624 -0.13359 0 0 0.011203 0 0.03266 -0.027108 -0.0039161 0 0
1.0508 0.0029909 -0.00036884 0.0070096 0.0031313 0 0.0025601 0.0031969 0.0068233 0.0058769 0.0010263 0.0087863 -0.096627 -0.0046728 -0.0040738 0.014083 0.028287 -0.0092624 0.062363 0.071382 0.0021237 -0.011273 -0.01385 -0.011615 -0.0062622 -0.00026167 0.00031882 -0.00017159 0.00065523 -0.081062 0 0 0.0053212 0 0.046492 -0.020942 -0.0029541 0 0
1.0547 0.0032594 -0.00066806 -0.0035683 0.00058313 0 -0.0017856 2.88e-05 0.0056073 0.0028231 0.0014693 0.0037549 -0.11311 -0.00078015 -0.0057946 0.01106 0.039902 -0.0089445 0.06929 0.078497 0.0032038 -0.0083618 -0.0079118 -0.0065492 -0.00093342 -0.00068802 0.00085076 0.00028922 0.00055094 -0.027012 0 0 -0.00038964 0 0.056401 -0.014983 -0.00016446 0 0
1.0586 0.002845 0.00053066 -0.011531 -0.00061725 0 -0.004563 -0.0029555 0.0020783 -0.00033933 7.1754e-05 -0.0009881 -0.16309 0.0056182 -0.0075557 0.004491 0.045775 -0.0077192 0.074329 0.082497 0.00010057 -0.0074809 0.0017586 -0.0048027 0.001685 -0.0012517 0.0007833 0.00017889 -2.3828e-05 0.023292 0 0 -0.0050063 0 0.059912 -0.0099075 0.0041461 0 0
1.0625 0.0017651 0.0021935 -0.011409 -0.00039022 0 -0.0046745 -0.0047569 -0.0020066 -0.0034733 -0.0031555 -0.0051184 -0.20164 0.011812 -0.0068679 -0.0041291 0.041703 -0.0073009 0.076655 0.081462 -0.0036435 -0.0076234 0.01579 -0.0022733 0.0012327 -0.0013323 0.00017449 -0.0001799 -0.00041436 0.064033 0 0 -0.0082793 0 0.054659 -0.0071713 0.0091331 0 0
1.0664 0.00031934 0.002844 -0.0050165 0.00019489 0 -0.0029551 -0.0053163 -0.0044713 -0.0065552 -0.0063905 -0.0082664 -0.19512 0.014797 -0.0024093 -0.010936 0.032002 -0.0070069 0.077124 0.07773 -0.0033414 -0.006496 0.030636 0.0042522 0.00013143 -0.00063938 -0.00036825 -0.00019384 -0.0001296 0.093348 0 0 -0.010363 0 0.046546 -0.0067556 0.013576 0 0
1.0703 -0.0010631 0.0017465 0.00032802 0.00013426 0 -0.0012474 -0.0053905 -0.0049404 -0.0093182 -0.0079088 -0.01054 -0.15148 0.014076 0.0040895 -0.014232 0.020578 -0.0049868 0.076322 0.07332 0.0012547 -0.0033487 0.043587 0.013324 -0.00026902 0.00040787 -0.00037988 0.00029819 0.00058637 0.11526 0 0 -0.011478 0 0.039694 -0.0081148 0.017318 0 0
1.0742 -0.0020396 -0.00051273 -0.0011832 -0.00062436 0 -0.00074012 -0.005566 -0.0050084 -0.011034 -0.0075371 -0.012526 -0.10811 0.0097353 0.0085803 -0.013028 0.010336 -0.00096307 0.074658 0.069712 0.0052286 0.0020851 0.052428 0.02011 0.00083895 0.00098854 -5.2147e-06 0.00082553 0.00099766 0.13448 0 0 -0.011777 0 0.036911 -0.01068 0.020436 0 0
1.0781 -0.0025201 -0.0025565 -0.0082879 -0.0014127 0 -0.0011712 -0.0055643 -0.0062161 -0.010825 -0.006331 -0.014538 -0.093832 0.0025104 0.0078564 -0.0065136 0.0047561 0.0028651 0.072576 0.06864 0.0036267 0.0097242 0.054219 0.021337 0.004151 0.00061469 0.00020964 0.00081321 0.00066011 0.14892 0 0 -0.011373 0 0.041216 -0.013545 0.023291 0 0
1.082 -0.0026567 -0.0033458 -0.013809 -0.0017173 0 -0.0015125 -0.0046991 -0.0081394 -0.0084074 -0.0052029 -0.015921 -0.10537 -0.0041346 0.0024313 0.0036404 0.0061527 0.0039298 0.07062 0.070908 -0.0030894 0.017623 0.045998 0.018588 0.0088246 -0.00040017 -8.2374e-05 0.00023834 -0.00012494 0.1493 0 0 -0.010346 0 0.052605 -0.014782 0.02689 0 0
1.0859 -0.0026478 -0.0028882 -0.011292 -0.0016636 0 -0.0012078 -0.0029743 -0.0087751 -0.0046096 -0.0041813 -0.015329 -0.11896 -0.0075566 -0.0036395 0.013055 0.010454 0.0020869 0.068873 0.073984 -0.0092198 0.023651 0.031712 0.016451 0.012552 -0.0011946 -0.00068019 -0.00032803 -0.00066155 0.12821 0 0 -0.0086912 0 0.064788 -0.013942 0.031268 0 0
1.0898 -0.002532 -0.0019868 -0.00084801 -0.0016968 0 -0.00061749 -0.0014465 -0.0068182 -0.0010134 -0.0029503 -0.011917 -0.11967 -0.0068491 -0.0060717 0.019403 0.015155 -9.4841e-05 0.067228 0.076221 -0.0094973 0.02685 0.013698 0.017547 0.014056 -0.0011107 -0.0010512 -0.00034706 -0.00058725 0.089734 0 0 -0.0063527 0 0.074199 -0.011119 0.03599 0 0
1.0938 -0.002183 -0.0014227 0.010997 -0.0019981 0 -0.00037984 -0.0012341 -0.0032699 0.0011834 -0.001689 -0.0063138 -0.11505 -0.0016081 -0.0039094 0.020636 0.017807 1.6427e-05 0.065527 0.076032 -0.0042501 0.026546 -0.0054225 0.019686 0.012262 -0.00025297 -0.000839 8.9907e-05 -0.00017288 0.048467 0 0 -0.0034113 0 0.077598 -0.0066768 0.040412 0 0
1.0977 -0.001511 -0.001391 0.016858 -0.0023453 0 -0.00062587 -0.0021758 -0.00052242 0.0021067 -0.00097695 -0.00036326 -0.12151 0.0078761 -9.9543e-05 0.013565 0.014833 0.0023701 0.063362 0.070868 0.0012576 0.02198 -0.020807 0.018063 0.0056333 0.00064611 -0.0001559 0.00036228 7.2028e-05 0.017586 0 0 -0.00025417 0 0.070206 -0.0018836 0.042607 0 0
1.1016 -0.00063499 -0.0015955 0.014189 -0.0024544 0 -0.0009786 -0.0027248 0.00012412 0.002973 -0.00085683 0.0041905 -0.14217 0.017641 0.0014122 0.00055111 0.0076315 0.00437 0.060576 0.06187 0.0023246 0.015316 -0.029286 0.010138 -0.0038518 0.00090334 0.00056015 1.7944e-05 -3.2934e-05 -0.0023617 0 0 0.0025412 0 0.055389 0.00092722 0.041035 0 0
1.1055 0.00019081 -0.0016936 0.0063919 -0.0022452 0 -0.0011689 -0.001409 -0.00021541 0.0047728 -0.00035827 0.006832 -0.16209 0.025306 -0.00064642 -0.014721 -0.00042398 0.0037084 0.057431 0.051533 -0.00075941 0.0083375 -0.031563 -0.0017244 -0.013827 0.00046033 0.00091422 -0.00069666 -0.0002476 -0.022074 0 0 0.0045823 0 0.038562 0.00095313 0.035953 0 0
1.1094 0.00082239 -0.0015527 -0.00081712 -0.0016768 0 -0.0013379 0.0015943 0.00068301 0.007108 0.0016523 0.0082265 -0.16475 0.029567 -0.0038011 -0.029538 -0.0068176 0.00078529 0.054223 0.041726 -0.0036897 0.0021096 -0.028537 -0.012262 -0.022618 -0.00015742 0.00080055 -0.0010602 -0.00031996 -0.050709 0 0 0.0059229 0 0.023646 -0.0021168 0.027855 0 0
1.1133 0.0013419 -0.0011642 -0.0039937 -0.0004774 0 -0.001599 0.0044778 0.0036505 0.0084076 0.0050612 0.0092139 -0.14968 0.029374 -0.0042562 -0.040719 -0.0086315 -0.0018741 0.051384 0.03465 -0.0029187 -0.0023381 -0.021785 -0.017684 -0.028358 -0.00040854 0.00038283 -0.00062142 -0.00032526 -0.084946 0 0 0.0068876 0 0.015133 -0.0083029 0.017691 0 0
1.1172 0.0018805 -0.00050432 -0.0037303 0.0016754 0 -0.0015187 0.0054665 0.0071613 0.0074177 0.0081668 0.0099516 -0.13213 0.024754 -0.00050826 -0.04276 -0.002096 -0.0024524 0.049974 0.033687 0.0010512 -0.0039706 -0.0153 -0.018154 -0.028173 -0.0002499 -7.5822e-05 0.00033126 -0.00050572 -0.11109 0 0 0.0076086 0 0.019637 -0.016228 0.008772 0 0
1.1211 0.002355 0.00039857 -0.0029427 0.0045365 0 -0.00040884 0.004396 0.0089059 0.0045129 0.0090143 0.0099819 -0.12719 0.019561 0.0051584 -0.037926 0.0084862 -0.0017433 0.049881 0.036674 0.0048943 -0.0041725 -0.011733 -0.016493 -0.024123 -0.0001045 -0.00035891 0.001071 -0.0008481 -0.11752 0 0 0.0077875 0 0.032088 -0.022983 0.003587 0 0
1.125 0.0024799 0.0013205 -0.0038842 0.0069512 0 0.001685 0.0025988 0.0081043 0.0014728 0.0071652 0.0089253 -0.137 0.015532 0.0085733 -0.027897 0.020275 -0.0020588 0.050871 0.042184 0.0061364 -0.0035407 -0.011366 -0.015034 -0.017395 -0.00035515 -0.00036209 0.0011716 -0.00099092 -0.10416 0 0 0.0069783 0 0.049162 -0.027299 0.0030466 0 0
1.1289 0.0021125 0.0019323 -0.0064303 0.007437 0 0.0034751 0.0013717 0.0060362 -9.9306e-05 0.004089 0.0069057 -0.15339 0.014117 0.0072093 -0.014733 0.030435 -0.0044154 0.052591 0.048702 0.0050492 -0.0026039 -0.013933 -0.0139 -0.0092969 -0.00090708 -0.00011979 0.00089207 -0.00064752 -0.080123 0 0 0.0050912 0 0.067302 -0.028216 0.007575 0 0
1.1328 0.0015479 0.0021354 -0.0084959 0.0054393 0 0.0033041 0.00081156 0.0043805 -0.00013163 0.0017744 0.0042798 -0.16938 0.017104 0.0022442 -0.0021026 0.034437 -0.0071259 0.054291 0.053931 0.0032638 -0.0018618 -0.01794 -0.011928 -0.0018833 -0.0012723 0.00019 0.00081589 -5.3008e-05 -0.053745 0 0 0.0025306 0 0.080687 -0.024558 0.01731 0 0
1.1367 0.0013488 0.002252 -0.0077408 0.0021681 0 0.00081779 0.00023411 0.0034256 0.00012246 0.0010198 0.0011469 -0.18419 0.023413 -0.0025074 0.0056039 0.031106 -0.0073517 0.054973 0.056677 0.00152 -0.0011099 -0.019678 -0.0086457 0.0029253 -0.0010786 0.0003088 0.0011624 0.00016508 -0.027149 0 0 -0.00019633 0 0.0855 -0.017832 0.02881 0 0
1.1406 0.0017868 0.0027335 -0.0032132 6.6677e-05 0 -0.0022348 -0.00054574 0.0022134 -0.00045339 0.0011177 -0.0026259 -0.19724 0.03057 -0.0037202 0.0081174 0.023927 -0.0039948 0.054693 0.058147 -0.00053494 0.00018557 -0.017922 -0.0049916 0.0052803 -0.00046535 5.0951e-05 0.0015314 -0.00035094 -0.00038642 0 0 -0.0029035 0 0.084061 -0.010306 0.039021 0 0
1.1445 0.0024649 0.0035898 0.0039653 0.0010677 0 -0.0031313 -0.00078898 0.00026576 -0.0017043 0.0010541 -0.0067711 -0.20168 0.037025 -0.0010569 0.0057263 0.015487 0.0010317 0.053735 0.059377 -0.0026832 0.0023903 -0.012509 -0.0022658 0.0053976 4.9764e-05 -0.00053908 0.0013551 -0.0012057 0.021778 0 0 -0.0055924 0 0.078394 -0.0032335 0.046229 0 0
1.1484 0.0025934 0.0041595 0.011109 0.0049122 0 -0.00045258 0.00015061 -0.0014032 -0.0025215 0.00071975 -0.010097 -0.18861 0.041223 0.0028929 -0.00071616 0.0087484 0.0043516 0.052573 0.061584 -0.0033494 0.0058346 -0.0038416 -0.00076732 0.0037018 9.1229e-05 -0.0011721 0.00055578 -0.0015471 0.030577 0 0 -0.0078569 0 0.071151 0.0022075 0.048958 0 0
1.1523 0.0017262 0.0035887 0.015365 0.008944 0 0.0044965 0.0016667 -0.0014147 -0.0021055 0.00078588 -0.010832 -0.15907 0.040387 0.004919 -0.0088775 0.0091727 0.0038921 0.052731 0.066835 -0.0012361 0.010857 0.0052184 0.0002727 0.00078507 -0.00021474 -0.0015013 -0.00032315 -0.00091368 0.021932 0 0 -0.0086156 0 0.067592 0.0044289 0.044921 0 0
1.1563 0.00023856 0.0016618 0.015267 0.0097743 0 0.0084735 0.0022183 -1.6706e-05 -0.00071378 0.0015589 -0.0078218 -0.12916 0.035945 0.0036811 -0.015679 0.014856 0.00033072 0.05463 0.073667 0.0024662 0.016156 0.01058 0.0014826 -0.002507 -0.00041136 -0.0013887 -0.00066909 0.00024035 0.00296 0 0 -0.0067761 0 0.068303 0.0049061 0.03735 0 0
1.1602 -0.00095551 -0.0008188 0.011512 0.0057813 0 0.0087048 0.0010087 0.00064332 0.00082298 0.0023239 -0.0017019 -0.11948 0.028807 0.00044409 -0.020532 0.023266 -0.0037524 0.057952 0.080529 0.0043877 0.020865 0.010675 0.0023509 -0.0061988 -0.0002144 -0.0010227 -0.00044323 0.00093664 -0.012505 0 0 -0.0024212 0 0.07177 0.0045209 0.027914 0 0
1.1641 -0.0011852 -0.0025369 0.0064834 -0.0013699 0 0.0049373 -0.00087286 -0.0012768 0.0020485 0.0020461 0.0049405 -0.13743 0.019833 -0.0022413 -0.023274 0.031741 -0.0058773 0.062132 0.085916 0.0021893 0.024189 0.0046028 0.0016958 -0.010372 0.00020108 -0.00075703 -0.00020509 0.00062806 -0.015817 0 0 0.0026657 0 0.076109 0.004 0.018093 0 0
1.168 -0.00054295 -0.002644 0.0028543 -0.0074931 0 -0.00046936 -0.0013657 -0.0048788 0.0030704 0.00063054 0.0087474 -0.1697 0.010107 -0.0025716 -0.0243 0.035819 -0.0050995 0.065876 0.087391 -0.0025697 0.024861 -0.0083432 -0.00075681 -0.015318 0.00042991 -0.00078 -0.00046837 -0.0002433 -0.010305 0 0 0.0059123 0 0.077694 0.0041644 0.0098026 0 0
1.1719 0.00031983 -0.0013511 0.0021746 -0.008664 0 -0.0043526 0.00035724 -0.0067896 0.0038546 -0.00076867 0.0075103 -0.19316 0.00091791 -0.00059046 -0.025515 0.031081 -0.0021648 0.0667 0.083445 -0.005323 0.021975 -0.024965 -0.0033621 -0.020994 0.00030799 -0.00090949 -0.001075 -0.00066342 -0.0056789 0 0 0.0057519 0 0.072071 0.0049664 0.0045957 0 0
1.1758 0.00082797 0.0003502 0.0041882 -0.0041429 0 -0.004948 0.0027782 -0.004345 0.0037245 -0.00081383 0.0016794 -0.19404 -0.0074024 0.002249 -0.027872 0.019846 0.0012094 0.064317 0.076388 -0.0027304 0.016571 -0.040786 -0.003449 -0.02665 8.688e-05 -0.00073634 -0.0012919 -3.1772e-05 -0.0066399 0 0 0.0028154 0 0.060635 0.0053928 0.0017409 0 0
1.1797 0.00087148 0.0014991 0.006985 0.0028309 0 -0.0028616 0.0033913 0.0013932 0.0019742 0.00072685 -0.0055655 -0.17771 -0.014639 0.0043601 -0.031465 0.0041824 0.0033201 0.058972 0.067845 0.0038928 0.0092893 -0.053472 0.00032598 -0.031664 0.00011439 -3.4583e-05 -0.00058482 0.0012573 -0.0087321 0 0 -0.00052442 0 0.045075 0.0047359 0.0007743 0 0
1.1836 0.00064291 0.0017508 0.0077903 0.0072485 0 -0.00028307 0.001236 0.0060695 -0.00096739 0.0028493 -0.009961 -0.16133 -0.020594 0.0049958 -0.036108 -0.01325 0.0034037 0.051307 0.059646 0.0095218 0.00092781 -0.060976 0.0062097 -0.035373 0.00039153 0.00092889 0.00072344 0.0021887 -0.0058051 0 0 -0.0018754 0 0.02773 0.0023245 0.0011078 0 0
1.1875 0.00026109 0.0013269 0.0042916 0.0060716 0 0.00078046 -0.0020645 0.0058161 -0.0033393 0.0043733 -0.0087293 -0.15765 -0.024282 0.0043679 -0.040565 -0.026623 0.0021431 0.043642 0.055209 0.0099107 -0.0067845 -0.060066 0.010067 -0.036251 0.00052999 0.0015236 0.0016379 0.0020586 0.00045712 0 0 -0.00039968 0 0.014386 -0.0029048 0.0018771 0 0
1.1914 -0.00031543 0.00059316 -0.0037101 0.0005845 0 -0.00012157 -0.0039085 0.00080525 -0.0034534 0.0049142 -0.0024837 -0.16533 -0.025425 0.0031983 -0.043331 -0.033017 0.0012281 0.039109 0.054663 0.005213 -0.012201 -0.053573 0.008462 -0.034603 0.00018791 0.0012808 0.0014019 0.0010583 0.001264 0 0 0.0028907 0 0.0083837 -0.0096193 0.0022861 0 0
1.1953 -0.001038 -0.00020863 -0.01324 -0.0046711 0 -0.0018485 -0.0032909 -0.0049016 -0.0014619 0.0047438 0.0049604 -0.17264 -0.023988 0.0022571 -0.044189 -0.032961 0.0019289 0.038589 0.056659 -0.00065155 -0.01476 -0.043793 0.0017408 -0.031076 -0.00049225 0.00036145 0.00024551 7.6309e-06 -0.0080599 0 0 0.0060554 0 0.0092727 -0.016616 0.0022156 0 0
1.1992 -0.001602 -0.0008859 -0.019057 -0.0056328 0 -0.0028685 -0.001641 -0.0070214 0.00046727 0.0039569 0.008988 -0.16908 -0.020035 0.0020908 -0.04324 -0.027337 0.0037407 0.042348 0.05992 -0.0038837 -0.014106 -0.032405 -0.0056856 -0.026235 -0.00095174 -0.00050845 -0.00080121 -0.00042119 -0.019317 0 0 0.0074231 0 0.016032 -0.022943 0.0016113 0 0
1.2031 -0.0016755 -0.0011667 -0.016885 -0.0020229 0 -0.0026405 -0.0011098 -0.0046467 5.6689e-05 0.0021857 0.0072373 -0.15406 -0.01376 0.0027928 -0.040981 -0.017866 0.0045653 0.050173 0.062534 -0.0038882 -0.0098816 -0.021349 -0.008513 -0.020862 -0.00075365 -0.00064483 -0.0008786 -0.00022087 -0.016717 0 0 0.0062586 0 0.026495 -0.027378 0.00045466 0 0
1.207 -0.001283 -0.00083453 -0.0070607 0.00262 0 -0.0019853 -0.0022393 -0.00047813 -0.0028253 -0.00068128 0.0010781 -0.13669 -0.0066824 0.0037857 -0.039397 -0.0085996 0.0026433 0.059043 0.061987 -0.0027924 -0.002713 -0.012686 -0.0047983 -0.016232 -3.0239e-05 -2.5412e-05 -0.00010196 0.00011323 0.0075069 0 0 0.0028219 0 0.034916 -0.028791 -0.0012696 0 0
1.2109 -0.00083555 -3.0742e-05 0.0047056 0.0041787 0 -0.002102 -0.0035299 0.0020974 -0.0058457 -0.0037327 -0.0055858 -0.12864 -0.00071652 0.0039362 -0.039726 -0.0016739 -0.0015046 0.065501 0.059198 -0.0025516 0.0050095 -0.0059907 0.0023301 -0.01262 0.00063896 0.00067902 0.00060007 0.00014961 0.043168 0 0 -0.0018302 0 0.038664 -0.028413 -0.0033859 0 0
1.2148 -0.00068702 0.00069112 0.011023 0.001549 0 -0.0031251 -0.0032632 0.0019276 -0.0062764 -0.0054148 -0.0091672 -0.13597 0.0032753 0.0022695 -0.042344 0.0025198 -0.0052628 0.068078 0.055221 -0.0030142 0.011983 -0.00095488 0.0071585 -0.010026 0.00078957 0.00072714 0.00044591 -0.00010807 0.068998 0 0 -0.0061354 0 0.037475 -0.02698 -0.0058294 0 0
1.2188 -0.00070614 0.00077041 0.0086096 -0.0026135 0 -0.0036593 -0.0014726 0.00035593 -0.0035123 -0.0049252 -0.0085947 -0.15509 0.004657 -0.0010644 -0.047357 0.0039486 -0.0063464 0.065757 0.051304 -0.0027482 0.016945 0.0027846 0.0060752 -0.0083733 0.00048201 3.0592e-06 -0.0004125 -0.00034511 0.070252 0 0 -0.0085433 0 0.031829 -0.025277 -0.008513 0 0
1.2227 -0.00041333 0.00017789 0.0011811 -0.0045225 0 -0.0019397 0.0001136 -0.0008034 0.00037585 -0.0031415 -0.0053057 -0.17445 0.0027539 -0.0044613 -0.054485 0.0029656 -0.0050636 0.057621 0.049879 -0.0012061 0.017556 0.005443 0.00042639 -0.0076249 0.00015208 -0.00089037 -0.0010663 -0.00032199 0.049979 0 0 -0.0082603 0 0.024202 -0.024548 -0.011241 0 0
1.2266 0.00040578 -0.00048441 -0.0036127 -0.0027136 0 0.0022854 1.3449e-05 -0.0010559 0.0025344 -0.0019155 -0.0015194 -0.18118 -0.00062543 -0.0057666 -0.061781 0.00079304 -0.0039057 0.047165 0.051518 0.00043299 0.013751 0.0070518 -0.0049154 -0.0077408 0.00011245 -0.0012297 -0.00079525 -8.4167e-05 0.023968 0 0 -0.0057826 0 0.019613 -0.025219 -0.013737 0 0
1.2305 0.0013132 -0.00051139 -0.00093267 0.00084089 0 0.0069242 -0.0013986 -0.0010682 0.0018052 -0.0023093 0.0013691 -0.16901 -0.0039839 -0.0039266 -0.068204 -0.0025127 -0.0047283 0.0371 0.054846 0.00057809 0.0068244 0.0074175 -0.0058745 -0.0089891 0.00026987 -0.00085781 0.00018851 0.00017076 0.0061927 0 0 -0.0026768 0 0.019454 -0.026893 -0.016015 0 0
1.2344 0.0015872 0.00021583 0.0068718 0.0027655 0 0.0087706 -0.0023761 -0.0012846 -0.00049432 -0.0035753 0.002995 -0.14272 -0.0064702 -3.4112e-05 -0.073176 -0.0072488 -0.006559 0.029023 0.058614 -0.00098936 -0.0021811 0.0063705 -0.0024452 -0.011713 0.0003359 -0.00027733 0.00094701 0.00034115 -0.0001689 0 0 -0.00060606 0 0.0239 -0.02927 -0.018196 0 0
1.2383 0.0010292 0.0010765 0.012445 0.0013466 0 0.0059568 -0.0017699 -0.0012313 -0.0020098 -0.0039676 0.0032525 -0.1157 -0.0073111 0.0032705 -0.076222 -0.013975 -0.0066051 0.024427 0.061148 -0.0029057 -0.011878 0.0037467 0.0018815 -0.01637 0.00023218 -9.1986e-05 0.00074551 0.00047392 0.00056631 0 0 -0.00029202 0 0.032297 -0.031964 -0.02051 0 0
1.2422 0.00031393 0.0012981 0.010236 -0.0022043 0 -0.00040874 -0.00025739 -0.00024924 -0.0014593 -0.0025378 0.0019 -0.10178 -0.0063982 0.0037152 -0.076874 -0.023663 -0.0035441 0.02426 0.059557 -0.0036825 -0.019226 -0.00020384 0.0036638 -0.023681 0.00019205 -0.00040286 -0.00024196 0.0005886 0.0047583 0 0 -0.0012047 0 0.040171 -0.034637 -0.023756 0 0
1.2461 0.00039152 0.00074044 0.0015165 -0.005153 0 -0.0068343 0.00049359 0.0014523 0.00051256 -5.4789e-05 -0.00087682 -0.10708 -0.0056296 0.0011065 -0.076108 -0.034439 0.00056106 0.025493 0.05512 -0.0030938 -0.023314 -0.0040238 0.0025214 -0.032099 0.00044835 -0.00077557 -0.0011361 0.00053431 0.011523 0 0 -0.0021328 0 0.04314 -0.037487 -0.028029 0 0
1.25 0.0014719 8.5565e-05 -0.007121 -0.0056667 0 -0.00979 -0.00026589 0.0028192 0.0022525 0.001838 -0.003799 -0.12722 -0.0060191 -0.0025692 -0.074053 -0.044921 0.002133 0.026704 0.049097 -0.0020669 -0.024038 -0.007025 0.00093579 -0.040592 0.00089965 -0.00075525 -0.0012158 0.00011055 0.017651 0 0 -0.0020511 0 0.039752 -0.040755 -0.033163 0 0
1.2539 0.002652 0.00019158 -0.010098 -0.0039877 0 -0.0079275 -0.0015127 0.003014 0.0026807 0.0022558 -0.0049144 -0.15101 -0.0083988 -0.004707 -0.070795 -0.053705 -5.9771e-06 0.026672 0.042887 -0.0014819 -0.021619 -0.0086627 0.0014104 -0.048079 0.0011707 -0.00033415 -0.00055964 -0.00063938 0.014602 0 0 -0.00059466 0 0.029397 -0.044613 -0.038831 0 0
1.2578 0.0026612 0.0011967 -0.0077079 -0.0016556 0 -0.0026067 -0.0015529 0.0022011 0.0020859 0.0018028 -0.0030715 -0.16712 -0.013818 -0.0039996 -0.066103 -0.05829 -0.0029458 0.023955 0.038974 -0.0013881 -0.016767 -0.0083056 0.0039518 -0.052564 0.0010086 0.00011295 0.00012659 -0.0013028 -0.0054395 0 0 0.0020151 0 0.012446 -0.049195 -0.044106 0 0
1.2617 0.0010674 0.0022484 -0.0049214 2.7631e-05 0 0.0032952 0.00017173 0.0011653 0.0016364 0.0017827 0.00094738 -0.16935 -0.021155 -0.0012254 -0.060226 -0.058067 -0.0023841 0.019253 0.038554 -0.0013641 -0.012044 -0.0068126 0.0061876 -0.053043 0.00055429 0.00028064 0.00024533 -0.0013584 -0.039456 0 0 0.0052187 0 -0.0048857 -0.05357 -0.047348 0 0
1.2656 -0.0012127 0.002179 -0.0057803 0.0007442 0 0.0071017 0.0025121 0.00035616 0.0022373 0.0028537 0.0048819 -0.15882 -0.028487 0.0015351 -0.053963 -0.055096 0.0028431 0.014252 0.039967 -0.0012617 -0.008939 -0.0054677 0.0057088 -0.050762 0.00017339 0.00021543 -0.00016215 -0.00064266 -0.071411 0 0 0.0082008 0 -0.017878 -0.056663 -0.048141 0 0
1.2695 -0.0025984 0.00056248 -0.0093149 0.00078348 0 0.0074538 0.0037893 -0.0003963 0.0037188 0.0044817 0.0067042 -0.14298 -0.034593 0.0024558 -0.047997 -0.050886 0.0091509 0.0099394 0.041729 -0.0012605 -0.0082013 -0.00505 0.002242 -0.046803 5.2258e-05 0.00013257 -0.00055792 0.00042017 -0.082787 0 0 0.009908 0 -0.023951 -0.05766 -0.046388 0 0
1.2734 -0.002085 -0.001788 -0.010929 0.00041806 0 0.0045863 0.0033766 -0.001198 0.0048996 0.005545 0.005962 -0.13184 -0.038289 0.0010812 -0.043118 -0.047187 0.011417 0.0072483 0.042054 -0.0012778 -0.010354 -0.0062865 -0.0022424 -0.042564 3.4126e-05 5.9057e-05 -0.00048066 0.001098 -0.066975 0 0 0.0093391 0 -0.021098 -0.05578 -0.042243 0 0
1.2773 6.4809e-05 -0.0033373 -0.0073724 -0.00015482 0 0.00010384 0.0020619 -0.0014525 0.0044122 0.0053122 0.0035931 -0.13196 -0.037637 -0.0016462 -0.041345 -0.04721 0.0078927 0.0072358 0.037249 -0.00076488 -0.016061 -0.010135 -0.0052536 -0.041597 -0.00012469 -0.00020879 5.5815e-05 0.00093688 -0.034124 0 0 0.0061539 0 -0.0071018 -0.049373 -0.036758 0 0
1.2813 0.0026767 -0.0029319 3.8511e-05 -0.00047503 0 -0.003562 0.0010194 -0.00026842 0.0017371 0.0039086 0.00072091 -0.14168 -0.034543 -0.0042156 -0.042177 -0.050092 0.0018417 0.0082682 0.028784 0.00057044 -0.023242 -0.014965 -0.0055854 -0.044799 -0.00040908 -0.00076997 0.00065974 0.00013414 -0.0026656 0 0 0.001156 0 0.010594 -0.04038 -0.032302 0 0
1.2852 0.0045913 -0.00059528 0.0069771 0.00016597 0 -0.0041289 0.00068201 0.0024232 -0.0022262 0.0021131 -0.0020849 -0.15214 -0.030121 -0.0055213 -0.044886 -0.054437 -0.0016936 0.0095357 0.018599 0.0019525 -0.030987 -0.01971 -0.0037775 -0.051831 -0.00054667 -0.0013545 0.00094596 -0.00064686 0.01334 0 0 -0.0038716 0 0.028331 -0.029867 -0.02975 0 0
1.2891 0.0053128 0.0025555 0.010257 0.0021061 0 -0.00072615 0.00069212 0.005386 -0.005505 0.0008895 -0.0043962 -0.15496 -0.025333 -0.0053695 -0.048575 -0.058771 -0.00065257 0.010481 0.0087788 0.0018997 -0.038492 -0.0234 -0.0012614 -0.06192 -0.00036426 -0.0015265 0.00080191 -0.00085047 0.0098604 0 0 -0.0070276 0 0.04308 -0.018824 -0.02961 0 0
1.293 0.005001 0.0050837 0.010052 0.0047255 0 0.0053069 0.0007307 0.0069668 -0.0062262 0.00095424 -0.0052383 -0.1504 -0.021345 -0.0043245 -0.051593 -0.060626 0.0025162 0.010716 0.0029472 -0.00024567 -0.044692 -0.024606 0.00075595 -0.073274 -5.6181e-05 -0.0011711 0.00037333 -0.00046216 -0.010034 0 0 -0.0073085 0 0.051072 -0.0085918 -0.032179 0 0
1.2969 0.0041042 0.0060374 0.008375 0.0066732 0 0.010917 0.0010539 0.0065337 -0.0038826 0.0024012 -0.0034111 -0.14722 -0.018442 -0.0031147 -0.051451 -0.057996 0.0037914 0.011357 0.0046312 -0.0031972 -0.048499 -0.022594 0.0017749 -0.081518 -4.4644e-06 -0.0006798 -8.5849e-05 7.4883e-05 -0.040334 0 0 -0.0050916 0 0.051665 -0.00032388 -0.035616 0 0
1.3008 0.0030884 0.0052756 0.0063355 0.0068702 0 0.013086 0.0020654 0.0049693 0.00024939 0.0044952 0.0011863 -0.15277 -0.015503 -0.0020571 -0.048169 -0.052686 0.0016705 0.013693 0.011669 -0.0044943 -0.050013 -0.018757 0.001777 -0.084833 -0.00032836 -0.00055394 -0.00033022 0.00032857 -0.072188 0 0 -0.0018017 0 0.049174 0.006424 -0.037697 0 0
1.3047 0.0023575 0.003308 0.0035885 0.0053851 0 0.010688 0.0035189 0.0037348 0.0039269 0.0059712 0.0067103 -0.16319 -0.011727 -0.00094471 -0.042132 -0.046256 -0.0017205 0.018364 0.022076 -0.0027122 -0.049135 -0.014075 0.00080283 -0.082542 -0.00069659 -0.00083782 -0.00021068 0.0002487 -0.093334 0 0 0.00095732 0 0.046231 0.011924 -0.03724 0 0
1.3086 0.0021406 0.00094847 0.00022688 0.0033384 0 0.0050782 0.0044362 0.0035408 0.0054122 0.0059101 0.010298 -0.16558 -0.0063325 0.00049004 -0.034065 -0.040539 -0.0032173 0.025763 0.033327 0.0010437 -0.045854 -0.0096708 -0.0011852 -0.074514 -0.00066296 -0.001046 0.00020899 0.00010331 -0.093029 0 0 0.0022461 0 0.045539 0.016503 -0.03328 0 0
1.3125 0.0022514 -0.0010011 -0.0019117 0.001915 0 -0.00095724 0.0039692 0.0039666 0.0044907 0.0045461 0.01024 -0.15238 0.0017744 0.0019285 -0.026035 -0.039267 -0.0018561 0.03558 0.039663 0.0040023 -0.039911 -0.0079319 -0.0040695 -0.061601 -0.000176 -0.00071224 0.00059666 0.00011477 -0.070995 0 0 0.0021671 0 0.051534 0.020254 -0.024653 0 0
1.3164 0.0019853 -0.0020333 -0.00082397 0.0013891 0 -0.0050159 0.0022777 0.0041959 0.0023386 0.0031067 0.0073938 -0.13336 0.010898 0.0023179 -0.020272 -0.042319 0.00052045 0.044496 0.038852 0.0042146 -0.032933 -0.0094979 -0.0072566 -0.048954 0.00032172 4.5649e-05 0.00052986 0.00022059 -0.040504 0 0 0.0016453 0 0.062779 0.02292 -0.01422 0 0
1.3203 0.00047311 -0.0021838 0.0027256 0.00099209 0 -0.00631 0.00040275 0.0038387 0.00050622 0.0026039 0.0044109 -0.13 0.01937 0.00059093 -0.017117 -0.047874 0.0014664 0.050548 0.031993 0.0022097 -0.026122 -0.01392 -0.0096653 -0.039189 0.00034778 0.00061406 -0.00012567 0.00020542 -0.018997 0 0 0.0017786 0 0.076728 0.024001 -0.0040784 0 0
1.3242 -0.0026041 -0.0020667 0.0047084 -0.00034654 0 -0.0056595 -0.00077065 0.0029499 -0.00011368 0.0027 0.0034546 -0.15463 0.025785 -0.0031845 -0.016511 -0.054133 0.00031596 0.052409 0.020583 0.00019591 -0.02052 -0.020611 -0.010216 -0.034073 -0.00010144 0.0005584 -0.00097652 2.0278e-05 -0.012836 0 0 0.0031073 0 0.091146 0.023073 0.0041585 0 0
1.3281 -0.0064886 -0.002495 0.0012408 -0.0030499 0 -0.0045761 -0.0013341 0.0015015 0.00033694 0.0019263 0.0045028 -0.19443 0.028207 -0.0072742 -0.017941 -0.058302 -0.0015805 0.048666 0.0073727 -0.00025947 -0.017587 -0.028522 -0.0085578 -0.035478 -0.00055058 0.00012097 -0.0013306 -9.7787e-05 -0.011197 0 0 0.0051967 0 0.10288 0.019537 0.0084764 0 0
1.332 -0.0095396 -0.0038158 -0.0071537 -0.0064358 0 -0.0042092 -0.002054 -0.00077133 0.00099628 -0.0007785 0.0056048 -0.21888 0.024846 -0.0091376 -0.0193 -0.056521 -0.002527 0.040092 -0.0017059 0.0003846 -0.019207 -0.034842 -0.0053972 -0.043376 -0.00057436 -5.5174e-05 -0.00079065 0.00014143 0.0035853 0 0 0.0067805 0 0.10796 0.013589 0.0073159 0 0
1.3359 -0.010128 -0.0054738 -0.015002 -0.0089806 0 -0.0047046 -0.0033004 -0.0038499 0.00091689 -0.0047372 0.0045023 -0.2064 0.018186 -0.007312 -0.019225 -0.050486 -0.0020405 0.031035 -0.0051841 0.00052166 -0.024086 -0.038026 -0.0019832 -0.053396 -0.00026861 0.0003093 0.00032289 0.00074071 0.038771 0 0 0.0063942 0 0.10812 0.0073323 0.0032053 0 0
1.3398 -0.0076459 -0.0062824 -0.016114 -0.0090972 0 -0.0051543 -0.004444 -0.006964 -0.00034868 -0.0078767 -9.2792e-06 -0.1653 0.0097988 -0.002874 -0.017515 -0.042032 -0.00092526 0.023761 -0.0033039 -0.00063292 -0.031318 -0.037402 0.00094127 -0.063328 -0.0001358 0.00075505 0.0011699 0.0013344 0.08424 0 0 0.0031391 0 0.10481 0.0020467 -0.0023493 0 0
1.3438 -0.0029395 -0.0053013 -0.0087022 -0.0060475 0 -0.0041505 -0.0044679 -0.0089566 -0.0024566 -0.0085196 -0.0077955 -0.12768 0.0014029 0.00093349 -0.014281 -0.03342 -0.00029995 0.020271 0.0030059 -0.0022511 -0.03978 -0.03264 0.0037205 -0.071094 -0.00051458 0.00056759 0.0010737 0.0014626 0.12237 0 0 -0.0028306 0 0.09978 -0.0010409 -0.0077471 0 0
1.3477 0.0020994 -0.0026251 0.0034244 -0.00058916 0 -0.00081499 -0.003199 -0.0092325 -0.0044674 -0.0068576 -0.017592 -0.12118 -0.0038681 0.00096463 -0.010539 -0.029603 -0.00078196 0.02329 0.010865 -0.0030666 -0.047188 -0.023607 0.0071794 -0.07361 -0.001192 -0.0003888 6.4429e-05 0.00093812 0.14365 0 0 -0.010265 0 0.096232 0.00018982 -0.010219 0 0
1.3516 0.0054948 0.00060544 0.014331 0.0050458 0 0.0041952 -0.0018131 -0.0082334 -0.0055334 -0.0046613 -0.026949 -0.14562 -0.0047613 -0.0032795 -0.0082326 -0.033182 -0.0023071 0.030253 0.015725 -0.0029869 -0.051577 -0.013666 0.011299 -0.071613 -0.0016225 -0.0014266 -0.0012036 -2.1257e-05 0.15163 0 0 -0.017135 0 0.09603 0.0049602 -0.0088264 0 0
1.3555 0.0061335 0.0029769 0.020185 0.0080686 0 0.0085264 -0.0019504 -0.0068689 -0.0056272 -0.0036267 -0.032288 -0.17626 -0.0023287 -0.0089309 -0.0077689 -0.042632 -0.0042294 0.037697 0.016732 -0.0031357 -0.053082 -0.0055143 0.014583 -0.067354 -0.0014917 -0.0016894 -0.0020237 -0.00097143 0.1535 0 0 -0.02118 0 0.098211 0.011368 -0.0044939 0 0
1.3594 0.0042202 0.0036752 0.0202 0.00667 0 0.0093229 -0.0041903 -0.0055744 -0.0055626 -0.0040783 -0.030155 -0.1886 0.0024022 -0.01171 -0.0090722 -0.056251 -0.0055052 0.043136 0.01399 -0.0042421 -0.052134 -0.0011357 0.015022 -0.06252 -0.00099549 -0.001017 -0.0021221 -0.0015307 0.14874 0 0 -0.020659 0 0.10165 0.017922 0.001977 0 0
1.3633 0.001065 0.0027568 0.014558 0.0013061 0 0.0052459 -0.0073326 -0.0041132 -0.0060357 -0.0051435 -0.019669 -0.17903 0.0079187 -0.0092194 -0.011681 -0.07138 -0.0052786 0.043752 0.0083637 -0.0053655 -0.049607 -0.0027318 0.011923 -0.059161 -0.00056012 -9.1324e-05 -0.0016696 -0.0015547 0.12952 0 0 -0.015214 0 0.10463 0.022773 0.0094533 0 0
1.3672 -0.0016423 0.00078617 0.003093 -0.0052443 0 -0.0021686 -0.0092036 -0.0022849 -0.0064863 -0.0058233 -0.0042871 -0.16261 0.010903 -0.002934 -0.013484 -0.081725 -0.0038486 0.035963 0.0035448 -0.004704 -0.048123 -0.013689 0.0067707 -0.060506 -0.00037874 0.00027345 -0.00097526 -0.0011443 0.091765 0 0 -0.0064154 0 0.10359 0.022734 0.015756 0 0
1.3711 -0.0026896 -0.0015936 -0.012894 -0.0093309 0 -0.0091051 -0.0082971 -0.00050218 -0.0051294 -0.0056221 0.0093724 -0.15415 0.010599 0.0028741 -0.013139 -0.085768 -0.0030175 0.023851 0.0020744 -0.0018061 -0.049082 -0.030112 0.0020973 -0.065309 -0.00031568 -8.8665e-05 -0.00028062 -0.00056454 0.043142 0 0 0.0025982 0 0.099057 0.018983 0.020279 0 0
1.375 -0.0018808 -0.0036972 -0.02803 -0.0085825 0 -0.011857 -0.0048473 0.00069051 -0.00058215 -0.0043102 0.015618 -0.15451 0.0071572 0.0045589 -0.0105 -0.083886 -0.004794 0.010043 0.0043073 0.0013506 -0.052579 -0.049704 -0.00062427 -0.072436 -0.0002423 -0.00066024 0.00020057 -0.00012547 -0.0027315 0 0 0.0086157 0 0.092138 0.012573 0.023089 0 0
1.3789 1.4043e-05 -0.0046387 -0.034046 -0.0033447 0 -0.0092908 -0.00051458 0.0016676 0.0062576 -0.0016459 0.013723 -0.15471 0.0010666 0.0020338 -0.0057872 -0.077145 -0.0090865 -0.0027503 0.010023 0.0019664 -0.058318 -0.069915 -0.0020094 -0.080532 -0.00031807 -0.00089756 0.00023507 -2.9888e-05 -0.03971 0 0 0.01024 0 0.084285 0.0048011 0.024413 0 0
1.3828 0.0018167 -0.0035537 -0.02574 0.0035678 0 -0.0034539 0.00289 0.0038521 0.012148 0.0022034 0.0083793 -0.1495 -0.0064249 -0.001354 -9.7479e-05 -0.068306 -0.012747 -0.0099979 0.017776 -0.00068396 -0.065046 -0.086139 -0.0037605 -0.08708 -0.000799 -0.00078444 -0.00026024 -0.00023976 -0.074541 0 0 0.0088015 0 0.078565 -0.0019049 0.024757 0 0
1.3867 0.0026151 -0.00034794 -0.0067908 0.0086069 0 0.0021257 0.0045155 0.0082509 0.013838 0.0060735 0.0058888 -0.14285 -0.012713 -0.0019635 0.00387 -0.062444 -0.011708 -0.0095883 0.023677 -0.0041452 -0.069737 -0.094099 -0.0068372 -0.089636 -0.0015745 -0.00069406 -0.00099643 -0.00049585 -0.11682 0 0 0.0073808 0 0.077857 -0.005018 0.024987 0 0
1.3906 0.0021427 0.0036864 0.011025 0.0095279 0 0.0050211 0.004643 0.013668 0.010897 0.0082101 0.0091765 -0.14058 -0.016869 0.00079716 0.0052664 -0.060694 -0.0048993 -0.0039476 0.026326 -0.0049226 -0.071245 -0.094358 -0.010752 -0.088433 -0.0020513 -0.00082627 -0.0014102 -0.00054242 -0.16349 0 0 0.0084474 0 0.081261 -0.0047289 0.025228 0 0
1.3945 0.00073147 0.0062629 0.016171 0.0064555 0 0.0052544 0.0040581 0.016713 0.006239 0.0077382 0.015793 -0.14124 -0.018569 0.0040323 0.0040276 -0.062921 0.0038056 0.0050594 0.025432 -0.0019158 -0.069162 -0.087614 -0.01447 -0.08379 -0.0016631 -0.00095599 -0.0011317 -0.00038028 -0.19504 0 0 0.011892 0 0.087563 -0.0014588 0.025369 0 0
1.3984 -0.00097745 0.0055648 0.0066682 0.0014755 0 0.0044643 0.0033382 0.014246 0.0035712 0.0056588 0.020363 -0.13775 -0.017776 0.0042843 0.00052039 -0.068262 0.0081682 0.015109 0.021245 0.0023621 -0.063471 -0.075228 -0.01746 -0.076352 -0.00052959 -0.00077941 -0.00037003 -0.00026518 -0.18899 0 0 0.015058 0 0.094964 0.0040017 0.025198 0 0
1.4023 -0.0023063 0.00172 -0.0080847 -0.0027835 0 0.0038879 0.0026098 0.0063465 0.0040337 0.0039306 0.019035 -0.12741 -0.014856 0.0010242 -0.0029738 -0.072972 0.0049174 0.021699 0.015865 0.0041766 -0.055065 -0.060557 -0.019414 -0.067369 0.00050186 -0.00036891 0.00026441 -0.0003942 -0.13851 0 0 0.01481 0 0.098474 0.0096993 0.024209 0 0
1.4063 -0.0027116 -0.0030398 -0.015092 -0.0046052 0 0.0031408 0.0017716 -0.0030222 0.0053074 0.0032799 0.012031 -0.11669 -0.011592 -0.0027534 -0.0037667 -0.073692 -0.0030444 0.024406 0.01251 0.0022577 -0.046965 -0.048005 -0.019124 -0.05861 0.00060339 -0.00011459 0.00038696 -0.00059621 -0.059141 0 0 0.0099525 0 0.096515 0.014024 0.022888 0 0
1.4102 -0.001938 -0.0058525 -0.008503 -0.0038761 0 0.00094467 0.00081125 -0.0086502 0.0040956 0.0021747 0.0025713 -0.11403 -0.0084224 -0.0035174 -0.0011474 -0.069804 -0.0088788 0.024273 0.012036 -0.00094998 -0.04009 -0.038509 -0.014447 -0.050369 -0.00020136 -0.00020115 0.00024361 -0.00042092 0.021938 0 0 0.0020734 0 0.089654 0.016903 0.021796 0 0
1.4141 -0.00018892 -0.0052302 0.0061078 -0.0017835 0 -0.0029428 -9.9496e-05 -0.008031 -0.00049103 -0.0015013 -0.0061771 -0.11953 -0.0055675 -0.00083559 0.005053 -0.061335 -0.0077074 0.022612 0.014781 -0.0017796 -0.034945 -0.032355 -0.0042775 -0.042777 -0.0010077 -0.00030003 0.00039273 0.00037345 0.083229 0 0 -0.0057469 0 0.079129 0.018546 0.0215 0 0
1.418 0.0018299 -0.0020009 0.017369 0.00011493 0 -0.0065882 -0.00075461 -0.0033073 -0.0060185 -0.0075406 -0.013067 -0.12512 -0.0029462 0.0020708 0.014348 -0.049191 -0.00076822 0.021888 0.020548 0.00092994 -0.031636 -0.028975 0.0092303 -0.035773 -0.00090352 6.4317e-05 0.00096716 0.0014227 0.11843 0 0 -0.011112 0 0.067892 0.019742 0.023001 0 0
1.4219 0.003176 0.0014925 0.01809 0.00080706 0 -0.006938 -0.0011228 0.00046281 -0.0091089 -0.012539 -0.01844 -0.12602 0.00029685 0.0015625 0.023313 -0.037288 0.0059583 0.025091 0.026865 0.0046279 -0.028426 -0.025007 0.020979 -0.029167 0.00010698 0.00086015 0.0013629 0.0019436 0.13334 0 0 -0.013543 0 0.062333 0.02227 0.026956 0 0
1.4258 0.0031938 0.0031647 0.010519 0.00020589 0 -0.002475 -0.0014205 -0.00068593 -0.0085994 -0.012567 -0.022318 -0.12869 0.0045876 -0.0026054 0.029497 -0.027897 0.0071731 0.031446 0.031982 0.0055464 -0.023894 -0.018505 0.026315 -0.023148 0.0010783 0.0014268 0.0008024 0.0014239 0.13675 0 0 -0.013999 0 0.06432 0.026506 0.032398 0 0
1.4297 0.0019529 0.0024787 0.0027806 -0.0011006 0 0.0047998 -0.0019709 -0.0065563 -0.0063216 -0.0070809 -0.023537 -0.14347 0.010032 -0.0068456 0.031952 -0.021647 0.0025864 0.03985 0.03545 0.0023591 -0.017562 -0.0090551 0.02464 -0.018111 0.0010433 0.001142 -0.00075218 0.00015906 0.13425 0 0 -0.013494 0 0.074224 0.03232 0.038606 0 0
1.4336 0.00023018 0.00041143 0.00066796 -0.0023876 0 0.010107 -0.0029233 -0.01298 -0.0049511 -4.524e-05 -0.020725 -0.16865 0.016585 -0.0072572 0.030193 -0.018668 -0.0035377 0.048787 0.037178 -0.0025951 -0.0092389 0.0032131 0.01968 -0.01451 -4.0553e-05 0.00018159 -0.0023348 -0.00093903 0.1272 0 0 -0.012245 0 0.091565 0.039327 0.044739 0 0
1.4375 -0.0010073 -0.0015655 0.0027452 -0.0031541 0 0.0092262 -0.004028 -0.014966 -0.0053556 0.003279 -0.014 -0.18577 0.02365 -0.003569 0.024709 -0.017871 -0.0065325 0.054569 0.038258 -0.0055756 0.00032499 0.015978 0.015936 -0.013558 -0.0012536 -0.0005311 -0.0027453 -0.0011167 0.11408 0 0 -0.0099644 0 0.11355 0.046091 0.049039 0 0
1.4414 -0.0012511 -0.0025003 0.002863 -0.0031281 0 0.001927 -0.0046854 -0.010354 -0.0061093 0.0010053 -0.005584 -0.17552 0.029758 0.0005556 0.019589 -0.016266 -0.004945 0.055862 0.040839 -0.0048211 0.0086297 0.024803 0.01475 -0.014596 -0.001591 -0.00023502 -0.0016503 -0.00038912 0.091943 0 0 -0.0066803 0 0.13279 0.050989 0.051151 0 0
1.4453 -0.0007418 -0.0022908 -0.0030105 -0.0021551 0 -0.0074123 -0.0043174 -0.001331 -0.005319 -0.0037642 0.0014029 -0.13989 0.034146 0.0012072 0.016753 -0.01309 -0.00068814 0.053503 0.04545 -0.0018107 0.014539 0.027779 0.013772 -0.016772 -0.00085916 0.00083911 8.1808e-05 0.00058884 0.058588 0 0 -0.003016 0 0.14613 0.053619 0.051531 0 0
1.4492 -0.00019646 -0.0014005 -0.012397 -0.00031401 0 -0.012812 -0.0028296 0.0071206 -0.0025482 -0.0059561 0.0050133 -0.10588 0.036261 -0.0018797 0.017318 -0.0082389 0.0034106 0.048594 0.052126 0.00050854 0.01738 0.02378 0.01011 -0.019344 0.00025323 0.0016365 0.0011552 0.0011898 0.015618 0 0 0.00036617 0 0.15154 0.053821 0.050667 0 0
1.4531 -0.0002106 -0.0004307 -0.018275 0.0017743 0 -0.011085 -0.00076457 0.010642 0.0011041 -0.0031798 0.0057819 -0.10318 0.035446 -0.0052112 0.022165 -0.0022855 0.0057079 0.043132 0.060389 0.00051041 0.016576 0.011841 0.0035744 -0.021273 0.0008923 0.0013068 0.0009642 0.0012909 -0.030229 0 0 0.0034428 0 0.14712 0.051588 0.049349 0 0
1.457 -0.0008086 0.00013892 -0.015259 0.0029251 0 -0.0040781 0.0010548 0.0083413 0.0044278 0.0024561 0.006244 -0.13616 0.031653 -0.0051921 0.029651 0.0018104 0.0058793 0.041096 0.067642 -0.00098017 0.013008 -0.0058488 -0.0033812 -0.021426 0.00075755 2.9462e-05 -1.2261e-05 0.0011253 -0.070283 0 0 0.006743 0 0.13411 0.047699 0.048831 0 0
1.4609 -0.0014706 7.661e-05 -0.0042862 0.0020664 0 0.0030373 0.0021422 0.0031206 0.0071395 0.0068015 0.0089797 -0.17838 0.026665 -0.0016494 0.036221 0.002481 0.0040724 0.042961 0.072122 -0.0019411 0.0089706 -0.02377 -0.0086473 -0.020607 0.00016388 -0.0012008 -0.00081901 0.00082289 -0.09968 0 0 0.010473 0 0.11862 0.043291 0.049046 0 0
1.4648 -0.001579 -0.00050038 0.0081142 -0.00069146 0 0.005946 0.0026836 -0.00063476 0.0094503 0.0075879 0.014527 -0.19621 0.021443 0.0023657 0.040242 -0.00064327 0.0007451 0.048199 0.073198 -0.0012277 0.0052709 -0.039297 -0.012716 -0.019617 -0.0004466 -0.0015442 -0.00092834 0.00027514 -0.11976 0 0 0.013767 0 0.10334 0.038554 0.049537 0 0
1.4688 -0.00090944 -0.0011096 0.01499 -0.0035967 0 0.0042756 0.0032616 -0.00024609 0.011027 0.0059224 0.020649 -0.17892 0.016961 0.0039822 0.040443 -0.0074542 -0.0027725 0.055788 0.070612 0.00053089 0.0024813 -0.050134 -0.01753 -0.019357 -0.00091504 -0.0010017 -0.00055926 -0.0005153 -0.13391 0 0 0.014982 0 0.090641 0.033552 0.049696 0 0
1.4727 0.00022207 -0.0011186 0.014064 -0.0042122 0 0.0011435 0.0042121 0.0035625 0.01088 0.0043432 0.023582 -0.14643 0.014989 0.0032448 0.035597 -0.016668 -0.0044301 0.062856 0.064566 0.0017537 0.00067524 -0.052932 -0.023258 -0.021652 -0.0013045 -0.00018258 -0.00025363 -0.0011171 -0.14094 0 0 0.01294 0 0.083489 0.027843 0.047973 0 0
1.4766 0.0012539 -0.00015864 0.0088275 -0.0013805 0 -9.6538e-05 0.0052256 0.007601 0.0084103 0.003955 0.02055 -0.12876 0.016002 0.0023208 0.028887 -0.024215 -0.0029962 0.065976 0.057979 0.0013928 -0.0016147 -0.049553 -0.026829 -0.026556 -0.0015912 0.00042783 -0.00029579 -0.00092985 -0.13347 0 0 0.0080092 0 0.080525 0.021163 0.043724 0 0
1.4805 0.0018449 0.0015412 0.0052224 0.0034064 0 0.0012001 0.0055744 0.0088237 0.004311 0.0036669 0.011786 -0.13878 0.019381 0.0024362 0.023085 -0.028144 0.00042247 0.064748 0.052519 -0.00025241 -0.0051583 -0.042665 -0.024249 -0.032718 -0.0015825 0.00081933 -0.00056191 0.00014383 -0.10394 0 0 0.0019903 0 0.079542 0.013887 0.037608 0 0
1.4844 0.0020963 0.0031901 0.0068746 0.0067119 0 0.0028795 0.0047356 0.0064231 0.00013691 0.0019248 0.00053186 -0.16401 0.024573 0.0023216 0.01997 -0.027383 0.002903 0.059385 0.049125 -0.0018365 -0.010205 -0.033931 -0.014517 -0.038872 -0.0011714 0.0011283 -0.00078933 0.0013873 -0.052394 0 0 -0.003167 0 0.079149 0.0065244 0.030335 0 0
1.4883 0.0023308 0.003866 0.012495 0.0057314 0 0.0024875 0.0028085 0.001896 -0.0030217 -0.0013022 -0.0090425 -0.18186 0.030777 4.727e-05 0.021334 -0.021135 0.002314 0.050712 0.048596 -0.0019291 -0.016733 -0.025143 -0.0011264 -0.043289 -0.00056258 0.0012004 -0.00083474 0.001812 0.011417 0 0 -0.0066501 0 0.077865 -0.00011963 0.022979 0 0
1.4922 0.0026476 0.0030693 0.017085 0.0007021 0 -0.0002489 0.00038347 -0.0025472 -0.0052472 -0.0044169 -0.014372 -0.18024 0.036055 -0.003973 0.028452 -0.0097642 -0.00045211 0.041992 0.051394 4.6777e-05 -0.02295 -0.018328 0.010425 -0.042536 -0.00012312 0.00070117 -0.00067134 0.0011043 0.073017 0 0 -0.0089233 0 0.074468 -0.0037941 0.018055 0 0
1.4961 0.0027131 0.0010557 0.015761 -0.0050645 0 -0.0032816 -0.0019084 -0.0055711 -0.0071317 -0.0058067 -0.015516 -0.16421 0.039402 -0.0065672 0.03737 0.0025695 -0.00212 0.036064 0.055659 0.0033632 -0.026712 -0.01304 0.016662 -0.037665 -1.9741e-07 -0.00033824 -0.00029887 -1.6649e-05 0.11961 0 0 -0.010682 0 0.070459 -0.0043752 0.015849 0 0
1.5 0.0020466 -0.0012455 0.0073777 -0.0077813 0 -0.00435 -0.0036781 -0.0070472 -0.0086494 -0.005268 -0.014115 -0.14676 0.040571 -0.0048669 0.045911 0.014066 -0.00022609 0.033673 0.060773 0.0062662 -0.02707 -0.0089324 0.017926 -0.029826 2.0176e-05 -0.001289 0.00019318 -0.00048139 0.14281 0 0 -0.011742 0 0.066901 -0.0020392 0.016041 0 0
1.5039 0.00057076 -0.0026969 -0.0045172 -0.0062452 0 -0.0031302 -0.0047145 -0.0073402 -0.0089982 -0.0038791 -0.0116 -0.13694 0.039558 0.00035288 0.052026 0.023153 0.0042264 0.035072 0.066204 0.0069816 -0.023457 -0.005682 0.016762 -0.02051 0.00019916 -0.0014403 0.00050588 5.937e-05 0.13875 0 0 -0.011055 0 0.064793 0.0027423 0.018016 0 0
1.5078 -0.0011204 -0.0025867 -0.013958 -0.0026302 0 -0.0013688 -0.0048487 -0.0066614 -0.0076085 -0.0027915 -0.0084888 -0.13647 0.03668 0.004877 0.052573 0.02765 0.0074219 0.039857 0.07147 0.0049594 -0.015479 -0.0031501 0.015132 -0.012772 0.00043315 -0.00076425 0.00026165 0.00088632 0.10982 0 0 -0.0079072 0 0.065694 0.0087862 0.020279 0 0
1.5117 -0.0021096 -0.0010947 -0.016487 -0.00030873 0 -0.001035 -0.004057 -0.0051396 -0.0050459 -0.0023416 -0.0051551 -0.1436 0.033766 0.0049266 0.047311 0.027605 0.0062098 0.04491 0.076246 0.0014322 -0.0059843 -0.0017436 0.013291 -0.0099322 0.00028147 -2.9304e-05 -0.00059411 0.00096199 0.067616 0 0 -0.0031381 0 0.069426 0.013361 0.020466 0 0
1.5156 -0.0018678 0.00073142 -0.012071 -0.00078254 0 -0.0023923 -0.0026948 -0.0032104 -0.0026214 -0.0021553 -0.0027072 -0.15564 0.032006 0.00081985 0.038775 0.02468 0.0010581 0.04836 0.080262 -0.0013569 0.0024305 -0.0017521 0.01079 -0.011685 -0.00051013 -3.0253e-05 -0.0015506 -1.3393e-06 0.030978 0 0 0.00095547 0 0.074462 0.015329 0.018255 0 0
1.5195 -0.00069056 0.0015864 -0.0049783 -0.002628 0 -0.0038187 -0.0014511 -0.0015829 -0.0010783 -0.0017299 -0.0024705 -0.16781 0.031999 -0.0033652 0.028682 0.019818 -0.0043611 0.049436 0.083118 -0.0018245 0.0083565 -0.003289 0.0077232 -0.017284 -0.0015552 -0.00072915 -0.001854 -0.0012653 0.015522 0 0 0.0021869 0 0.079781 0.014221 0.013861 0 0
1.5234 0.00055132 0.00077991 -0.00062802 -0.0033457 0 -0.0034241 -0.00087452 -0.00071731 0.00011868 -0.00076372 -0.0043306 -0.1732 0.034171 -0.0037643 0.018971 0.014067 -0.0064783 0.047717 0.084347 -0.0002286 0.010627 -0.0063282 0.004624 -0.0254 -0.0020242 -0.0012716 -0.0012017 -0.0018332 0.021139 0 0 0.00028895 0 0.084275 0.0098886 0.0078892 0 0
1.5273 0.0011157 -0.0012439 -0.001645 -0.0020999 0 -0.00085437 -0.00089209 -0.00045031 0.0020169 0.00081157 -0.0058683 -0.16771 0.038811 -0.00026075 0.013301 0.009218 -0.004809 0.043626 0.082359 0.0017353 0.0080319 -0.010025 0.0015032 -0.03205 -0.0013991 -0.00091021 -0.00010328 -0.0014175 0.029993 0 0 -0.0026311 0 0.085929 0.0028386 0.0027059 0 0
1.5313 0.00090096 -0.0031896 -0.0060475 -0.00048824 0 0.0023651 -0.00089795 -0.00023542 0.0047684 0.0027171 -0.0037801 -0.15533 0.043997 0.0038476 0.011442 0.006136 -0.0019108 0.039825 0.077993 0.0025614 0.0038232 -0.012592 -0.0023001 -0.034598 -3.57e-05 0.00015396 0.00054811 -0.00060543 0.02006 0 0 -0.0035295 0 0.085355 -0.0041256 0.00015094 0 0
1.5352 0.00034687 -0.003834 -0.009062 -0.00058991 0 0.0041383 -0.00042749 0.00031808 0.0071881 0.0041586 0.0032458 -0.14619 0.048817 0.0053297 0.012684 0.0051057 -0.00067994 0.037305 0.071991 0.0022114 -0.00046322 -0.013401 -0.0070051 -0.032763 0.0010907 0.00094119 0.00032175 -0.0001416 -0.015935 0 0 -0.00072245 0 0.083127 -0.0099403 0.00047312 0 0
1.5391 -7.4777e-05 -0.0028764 -0.0072283 -0.0024424 0 0.0034858 0.00027457 0.0012529 0.0078234 0.004112 0.012815 -0.14734 0.052507 0.0038503 0.016143 0.0062746 -0.0017833 0.03672 0.065245 0.0018271 -0.003607 -0.012178 -0.011414 -0.026862 0.0012576 0.00070927 -0.0003595 -0.00017606 -0.063286 0 0 0.0047333 0 0.079864 -0.013863 0.0034678 0 0
1.543 -0.00022635 -0.0010497 -0.001462 -0.0037414 0 0.0011538 0.00048148 0.0025137 0.0063985 0.002206 0.020099 -0.15576 0.054069 0.0014871 0.020336 0.0098381 -0.0035378 0.038572 0.05938 0.002285 -0.0042644 -0.0090263 -0.013546 -0.018215 0.0006297 -0.00027451 -0.0007096 -0.00027516 -0.096761 0 0 0.0096468 0 0.076498 -0.015215 0.0081421 0 0
1.5469 -0.00022661 0.00053375 0.003619 -0.0022182 0 -0.0012096 -0.00014053 0.0040824 0.0040989 -0.00056877 0.021196 -0.1619 0.053243 4.7237e-05 0.022944 0.014916 -0.0039516 0.041641 0.05676 0.0031748 -0.0028828 -0.0061821 -0.01246 -0.011025 3.0118e-05 -0.0010205 -0.00043103 -7.241e-05 -0.10004 0 0 0.01083 0 0.074148 -0.015015 0.011116 0 0
1.5508 -0.00015726 0.0011792 0.0037088 0.0017462 0 -0.002416 -0.00095765 0.005637 0.0024349 -0.0023056 0.015738 -0.16032 0.050977 -0.00058603 0.023461 0.020029 -0.0026704 0.044298 0.057375 0.0032585 -0.001377 -0.0054288 -0.0092798 -0.0073078 0.00010481 -0.00082816 -6.9876e-06 0.00026029 -0.075536 0 0 0.0071975 0 0.072798 -0.015025 0.010697 0 0
1.5547 2.3703e-05 0.00089647 -0.0012744 0.0050785 0 -0.00244 -0.00085198 0.0062152 0.0018978 -0.0017163 0.0067253 -0.15532 0.0477 -0.0014887 0.021812 0.024271 -0.0010167 0.045792 0.060957 0.0018281 -0.00078813 -0.007451 -0.0062028 -0.0075686 0.00073934 6.2809e-05 -0.00012666 0.00025773 -0.037716 0 0 0.00040062 0 0.072278 -0.016162 0.0063629 0 0
1.5586 0.00026779 8.8781e-05 -0.0069996 0.0047479 0 -0.0020423 0.00057866 0.0046696 0.0017186 0.00059596 -0.0018397 -0.15505 0.043847 -0.002731 0.018137 0.026759 -0.0003997 0.045542 0.066932 -0.00054761 -0.0020385 -0.012554 -0.0044894 -0.011749 0.0012763 0.00081609 -0.00089267 -0.00021727 0.00054796 0 0 -0.0063157 0 0.0723 -0.019217 -0.001929 0 0
1.5625 0.00025006 -0.00089822 -0.0086658 0.00060875 0 -0.0018862 0.0023167 0.00083814 0.00079439 0.0024675 -0.007262 -0.1611 0.039794 -0.0030327 0.012848 0.025777 -0.00087487 0.043135 0.07381 -0.0026439 -0.0060019 -0.019747 -0.0035714 -0.018175 0.0012255 0.00087812 -0.0016885 -0.00074607 0.034539 0 0 -0.010114 0 0.072143 -0.025116 -0.01281 0 0
1.5664 -0.00046507 -0.001915 -0.0055606 -0.004444 0 -0.0020384 0.0025694 -0.0037558 -0.0012769 0.0019592 -0.008848 -0.16626 0.035664 -0.0014808 0.007358 0.022142 -0.0012158 0.040226 0.079587 -0.0037836 -0.010552 -0.024946 -0.0020952 -0.022773 0.00069236 0.00042591 -0.0018327 -0.00079879 0.063698 0 0 -0.010088 0 0.071201 -0.032137 -0.021929 0 0
1.5703 -0.00201 -0.0028462 -0.0018459 -0.0070884 0 -0.0021977 0.00030029 -0.0067429 -0.0039907 -0.0010207 -0.0073695 -0.16364 0.031453 0.00088121 0.0022535 0.016853 -0.00023731 0.037807 0.083889 -0.0042674 -0.014074 -0.025994 0.00045468 -0.024126 0.00013855 -3.7152e-06 -0.0012742 -0.00032926 0.085932 0 0 -0.0074707 0 0.06941 -0.038915 -0.027317 0 0
1.5742 -0.0039843 -0.0034956 -0.0025344 -0.0063422 0 -0.0022289 -0.0037517 -0.006828 -0.0064946 -0.004743 -0.0045288 -0.15616 0.027229 0.0017323 -0.0020366 0.010774 0.0020131 0.036546 0.086655 -0.0046442 -0.015367 -0.021515 0.0034097 -0.021603 -0.00015529 -0.00016018 -0.00056862 0.00017224 0.098876 0 0 -0.0045917 0 0.066822 -0.044345 -0.027799 0 0
1.5781 -0.0056696 -0.0037111 -0.0083084 -0.0039418 0 -0.0023553 -0.0075308 -0.0050002 -0.0081794 -0.0072123 -0.0027386 -0.15443 0.02319 -9.0701e-05 -0.0050078 0.0050865 0.0042515 0.037136 0.088128 -0.0047838 -0.012983 -0.010157 0.0060306 -0.015074 -0.00029181 -0.00024141 -0.00021647 0.00022296 0.10568 0 0 -0.0033954 0 0.063648 -0.046968 -0.022373 0 0
1.582 -0.0064787 -0.0035581 -0.014273 -0.0023498 0 -0.0028335 -0.0091831 -0.0037156 -0.008822 -0.0077193 -0.0044099 -0.16403 0.020139 -0.0030736 -0.0060954 0.0012367 0.0049919 0.039368 0.089203 -0.0039032 -0.0066712 0.0061843 0.0084842 -0.0073182 -0.0004683 -0.00048003 -0.00015569 -0.00014167 0.11555 0 0 -0.0044268 0 0.060843 -0.045502 -0.012971 0 0
1.5859 -0.0062104 -0.0032535 -0.014197 -0.0026187 0 -0.0035289 -0.0082767 -0.0047124 -0.0084338 -0.0070345 -0.010351 -0.17681 0.018377 -0.0042562 -0.005767 -0.0012992 0.0036295 0.041624 0.090128 -0.0015632 0.00069677 0.021854 0.011354 -0.0016821 -0.00064208 -0.00075551 2.2157e-05 -0.00046137 0.13501 0 0 -0.0068015 0 0.059223 -0.041622 -0.0042488 0 0
1.5898 -0.0049591 -0.0028895 -0.006419 -0.0040067 0 -0.0038933 -0.0057725 -0.0075164 -0.0071736 -0.0063199 -0.018424 -0.17711 0.017955 -0.0021085 -0.0042386 -0.0031186 0.00075008 0.042924 0.090422 0.0014801 0.0073813 0.0337 0.014298 0.00044125 -0.00060109 -0.00073666 0.00043886 -0.00041094 0.15828 0 0 -0.0090177 0 0.059264 -0.036411 0.001441 0 0
1.5938 -0.0029279 -0.0022942 0.0042603 -0.0051175 0 -0.0033733 -0.0030287 -0.0099919 -0.0053798 -0.005984 -0.024193 -0.15794 0.018751 0.0018579 -0.0018036 -0.0049341 -0.0023709 0.042339 0.089424 0.0035689 0.011664 0.038875 0.015683 -0.001903 -0.00032527 -0.00034709 0.00068038 -0.00016563 0.16813 0 0 -0.0099671 0 0.061325 -0.031095 0.0020907 0 0
1.5977 -0.00042301 -0.0012484 0.010727 -0.0049801 0 -0.001817 -0.00088981 -0.010237 -0.0035144 -0.0055169 -0.023732 -0.1301 0.020042 0.004392 0.00094588 -0.008147 -0.0045389 0.038194 0.085115 0.0034074 0.010473 0.03273 0.013937 -0.0094424 -0.00011511 7.4149e-05 0.00027014 -0.00016198 0.1487 0 0 -0.0094354 0 0.065945 -0.028111 -0.0050686 0 0
1.6016 0.0020535 0.00016731 0.0098728 -0.0031949 0 0.00047757 0.00046123 -0.0079407 -0.0019422 -0.0042402 -0.016485 -0.11404 0.019973 0.0034205 0.0029911 -0.013022 -0.0051644 0.030952 0.077042 0.0011577 0.0039623 0.018146 0.0092249 -0.018838 -0.00024451 0.00015603 -0.00067363 -0.00055122 0.098513 0 0 -0.0078157 0 0.071686 -0.028947 -0.016907 0 0
1.6055 0.0039235 0.0015351 0.0050493 0.00023778 0 0.0029781 0.0011361 -0.0041537 -0.00073209 -0.0020918 -0.0056361 -0.12216 0.017661 -0.00025129 0.0039357 -0.018718 -0.0043928 0.021824 0.066463 -0.0015817 -0.0062962 -0.00043657 0.0034372 -0.027786 -0.00053932 -4.1605e-05 -0.0013985 -0.00098336 0.031722 0 0 -0.0054125 0 0.077043 -0.033363 -0.029752 0 0
1.6094 0.004924 0.00248 0.0024014 0.004612 0 0.0050706 0.0013141 -0.00014195 0.00034048 0.00029025 0.0043512 -0.14876 0.012653 -0.0039293 0.0035641 -0.024455 -0.0029467 0.011759 0.054712 -0.0028621 -0.0192 -0.019796 -0.0017154 -0.035 -0.00047031 -8.5181e-05 -0.0012256 -0.00096584 -0.033046 0 0 -0.0020675 0 0.080816 -0.041017 -0.040983 0 0
1.6133 0.0053686 0.0030558 0.0047979 0.0081724 0 0.0060981 0.0013545 0.0033451 0.0016429 0.0021699 0.010745 -0.17632 0.0046745 -0.005515 0.0017312 -0.029167 -0.0017722 0.001963 0.04377 -0.0016819 -0.033387 -0.036108 -0.0064505 -0.039363 0.00022673 0.0002812 -0.00027972 -0.00039003 -0.084702 0 0 0.0024558 0 0.081556 -0.05125 -0.047608 0 0
1.6172 0.0058499 0.0036535 0.009315 0.0088844 0 0.0055761 0.0018372 0.0059805 0.0035231 0.0033907 0.01354 -0.19032 -0.0052947 -0.0050255 -0.0014609 -0.031154 -0.001539 -0.0051401 0.038465 0.0013741 -0.046683 -0.043505 -0.012418 -0.040736 0.0010913 0.00074959 0.00055854 0.00034913 -0.12235 0 0 0.0076798 0 0.076864 -0.061925 -0.045659 0 0
1.6211 0.0065317 0.0044697 0.010474 0.0062727 0 0.0036798 0.0031645 0.0076022 0.0061287 0.0044951 0.014164 -0.18824 -0.014374 -0.0039202 -0.0050789 -0.031497 -0.002179 -0.0092971 0.039125 0.004499 -0.05829 -0.04415 -0.020283 -0.041662 0.00127 0.00073658 0.00046716 0.00074507 -0.1492 0 0 0.012127 0 0.06871 -0.070695 -0.038681 0 0
1.625 0.0067589 0.0051175 0.0056876 0.0024527 0 0.0014955 0.0050028 0.0083349 0.0091597 0.006117 0.013865 -0.177 -0.021135 -0.0032557 -0.0088449 -0.031168 -0.0028358 -0.010527 0.045247 0.0057878 -0.0679 -0.039757 -0.028016 -0.04316 0.00040979 5.9696e-05 -0.00054778 0.00064124 -0.16651 0 0 0.014147 0 0.058473 -0.076499 -0.028967 0 0
1.6289 0.005545 0.0048766 -0.0025189 0.0006146 0 0.00039397 0.0062564 0.0087146 0.011749 0.0081057 0.013529 -0.16553 -0.024418 -0.0026722 -0.012548 -0.031201 -0.0024638 -0.0090734 0.055735 0.0044805 -0.075236 -0.032373 -0.032048 -0.045968 -0.00084253 -0.00078842 -0.0016851 0.00029653 -0.17346 0 0 0.01337 0 0.047765 -0.078515 -0.018976 0 0
1.6328 0.002621 0.0034039 -0.00928 0.001865 0 0.00074368 0.0058469 0.0091977 0.012814 0.0092208 0.014367 -0.16062 -0.022625 -0.0011438 -0.016064 -0.033369 -0.00077719 -0.0054563 0.067901 0.0015249 -0.07938 -0.025478 -0.03049 -0.050508 -0.0013814 -0.0011375 -0.0021085 5.5968e-05 -0.17052 0 0 0.011431 0 0.039715 -0.075456 -0.012857 0 0
1.6367 -0.00097464 0.0011881 -0.011824 0.0037073 0 0.0012538 0.003702 0.0093831 0.011853 0.0079557 0.017619 -0.16649 -0.017229 0.00145 -0.019405 -0.03782 0.0012595 -0.0015494 0.076596 -0.0010543 -0.079524 -0.022364 -0.025213 -0.054906 -0.00075812 -0.00088057 -0.0016544 2.7099e-05 -0.1601 0 0 0.010888 0 0.037252 -0.068416 -0.013043 0 0
1.6406 -0.0034724 -0.00074886 -0.011026 0.0023728 0 7.1732e-05 0.0009974 0.0080731 0.0094867 0.0040664 0.022713 -0.18269 -0.010765 0.0036877 -0.02236 -0.042587 0.002033 0.0016194 0.080311 -0.0016703 -0.075673 -0.022488 -0.02041 -0.057428 0.0003044 -0.00060011 -0.00083627 7.7016e-05 -0.14333 0 0 0.012877 0 0.039893 -0.059389 -0.017669 0 0
1.6445 -0.0037106 -0.0016356 -0.0091101 -0.00285 0 -0.0029957 -0.00068866 0.0045799 0.0070089 -0.00058162 0.025944 -0.20002 -0.004735 0.0036928 -0.024524 -0.045886 0.00067327 0.00366 0.078784 -0.00041057 -0.067675 -0.024873 -0.018687 -0.057043 0.00061672 -0.0008887 -0.00025226 6.4455e-05 -0.11739 0 0 0.015464 0 0.046932 -0.049549 -0.024968 0 0
1.6484 -0.0020337 -0.0014672 -0.0067033 -0.0079136 0 -0.0054376 -0.00062988 4.8672e-06 0.0051537 -0.0030531 0.022112 -0.20162 -0.00060202 0.00099517 -0.025373 -0.045667 -0.0019784 0.0043908 0.072481 0.0011444 -0.055558 -0.028004 -0.018413 -0.052919 -0.00023383 -0.0016082 -5.6306e-05 -5.3867e-06 -0.077548 0 0 0.014565 0 0.05713 -0.040118 -0.032604 0 0
1.6523 8.04e-05 -0.00080766 -0.0026584 -0.0074636 0 -0.0038908 0.00047635 -0.0032494 0.0032956 -0.0018432 0.0087997 -0.17481 -0.00026902 -0.0026508 -0.022874 -0.037129 -0.0038921 0.0044095 0.064546 0.0014591 -0.039701 -0.027628 -0.015098 -0.044184 -0.00142 -0.0019564 2.2643e-05 -5.0995e-05 -0.022247 0 0 0.0071836 0 0.066925 -0.033313 -0.034802 0 0
1.6563 0.0012888 -0.00017766 0.0034716 -0.00054189 0 0.0022737 0.0011096 -0.0037298 0.00012496 0.001338 -0.010328 -0.12611 -0.001513 -0.0044551 -0.017269 -0.022833 -0.003603 0.0054411 0.059954 0.00051012 -0.023821 -0.022431 -0.0057916 -0.034091 -0.0017224 -0.0013312 0.0002483 -6.0777e-05 0.043612 0 0 -0.0055222 0 0.073248 -0.028973 -0.030565 0 0
1.6602 0.0013501 0.00030275 0.0095439 0.0074141 0 0.0091865 0.00016091 -0.0026955 -0.0046922 0.0025492 -0.026852 -0.083407 -0.0027717 -0.0029056 -0.0089892 -0.0052014 -0.0015931 0.0083189 0.060383 -0.00030119 -0.0097549 -0.012547 0.0075629 -0.024185 -0.0008105 -5.8686e-05 0.00054735 -0.00010578 0.10981 0 0 -0.018207 0 0.075471 -0.026757 -0.020547 0 0
1.6641 0.00096591 0.00072122 0.01199 0.0090722 0 0.011034 -0.0022362 -0.0031817 -0.0096315 -0.001001 -0.033265 -0.077627 -0.0026184 0.0008486 0.0012301 0.013026 0.00017882 0.013616 0.066744 0.00026695 0.00095018 0.0014139 0.019167 -0.015758 0.00041622 0.00085813 0.000601 -0.00021722 0.16451 0 0 -0.024856 0 0.07355 -0.026211 -0.0060117 0 0
1.668 0.00082572 0.00097822 0.0089651 0.0023225 0 0.0052727 -0.004892 -0.006892 -0.012379 -0.0081435 -0.028463 -0.1168 0.0010264 0.0038975 0.01182 0.026977 0.00032683 0.02194 0.079474 0.0018846 0.0061306 0.017944 0.024075 -0.010427 0.00079435 0.00076157 0.0002005 -0.00030995 0.19781 0 0 -0.023205 0 0.068212 -0.026589 0.010297 0 0
1.6719 0.00090335 0.00072775 0.0022073 -0.0071334 0 -0.0044078 -0.0064927 -0.012044 -0.011946 -0.014385 -0.018281 -0.17651 0.0086644 0.0040323 0.0193 0.030893 -0.00035778 0.031895 0.094668 0.0029459 0.0055678 0.032807 0.022307 -0.0084547 0.00011613 4.4646e-05 -0.00052372 -0.00026485 0.20467 0 0 -0.016337 0 0.063207 -0.026553 0.022485 0 0
1.6758 0.00066499 -0.00024935 -0.0042611 -0.010812 0 -0.010778 -0.0064654 -0.014652 -0.0096157 -0.015701 -0.010556 -0.21809 0.017805 0.0015114 0.022456 0.026138 0.00041183 0.041059 0.10807 0.0022531 0.0019749 0.043607 0.018491 -0.0082876 -0.00072641 -0.00025705 -0.0012034 -7.3316e-05 0.18722 0 0 -0.0099994 0 0.060984 -0.025686 0.028514 0 0
1.6797 -0.00016428 -0.0016713 -0.0072114 -0.0055267 0 -0.0094642 -0.0051511 -0.012218 -0.0075873 -0.011953 -0.0090154 -0.22003 0.026639 -0.0015315 0.020913 0.014292 0.003848 0.047865 0.1176 0.00021883 -0.0031841 0.049086 0.017287 -0.009221 -0.00080347 0.00040015 -0.0015286 0.00013174 0.15457 0 0 -0.0078801 0 0.062453 -0.023972 0.027818 0 0
1.6836 -0.0011705 -0.0028315 -0.0062398 0.0034456 0 -0.0030175 -0.0033133 -0.0061185 -0.0066987 -0.0065738 -0.01114 -0.19419 0.033212 -0.0033709 0.014771 -0.0022343 0.0081875 0.050817 0.12159 -0.0017198 -0.0084004 0.048357 0.01889 -0.01059 -0.00020082 0.0014094 -0.0014599 0.00019477 0.11753 0 0 -0.0089603 0 0.068044 -0.021544 0.020556 0 0
1.6875 -0.0016157 -0.0030967 -0.0033965 0.0074195 0 0.0015497 -0.0015251 -0.00022724 -0.0057119 -0.0029129 -0.011354 -0.17206 0.033601 -0.0042323 0.0053849 -0.017552 0.0097085 0.047042 0.11808 -0.0026952 -0.011528 0.039808 0.019006 -0.012068 0.00013364 0.0015762 -0.0012046 7.2824e-05 0.080737 0 0 -0.0091154 0 0.077171 -0.019014 0.0085302 0 0
1.6914 -0.0011839 -0.0023687 -0.0013878 0.0027 0 -0.00035986 4.1254e-05 0.0027605 -0.0029948 -0.0011083 -0.0062317 -0.17478 0.028716 -0.0054246 -0.0026928 -0.026726 0.0061107 0.038718 0.11115 -0.003063 -0.012833 0.027097 0.013386 -0.014196 -0.0004306 0.00037214 -0.0010198 -0.00014532 0.039642 0 0 -0.0052639 0 0.085886 -0.01714 -0.0022033 0 0
1.6953 -0.00032159 -0.0011219 -0.0019869 -0.0059273 0 -0.006377 0.0013593 0.0034686 0.0012788 0.0012412 0.002919 -0.19561 0.020509 -0.0070795 -0.0074173 -0.029506 -0.0008923 0.028039 0.10332 -0.0033785 -0.013251 0.01248 0.0025391 -0.017427 -0.0013725 -0.0014079 -0.0010135 -0.00032402 -0.012592 0 0 0.0018863 0 0.09242 -0.016035 -0.0089753 0 0
1.6992 0.00015401 -5.1767e-05 -0.0052805 -0.0099669 0 -0.0095806 0.0022294 0.0044011 0.0049694 0.0055106 0.01184 -0.21007 0.010867 -0.0072651 -0.0075386 -0.026541 -0.0065154 0.01696 0.096388 -0.0031442 -0.013581 -0.0022394 -0.0081787 -0.021998 -0.0015382 -0.0022984 -0.0010795 -0.00036507 -0.073526 0 0 0.0088876 0 0.095748 -0.015653 -0.010077 0 0
1.7031 -0.0002355 0.00032732 -0.0095646 -0.0054103 0 -0.0055678 0.0023297 0.0067856 0.0061602 0.0097457 0.017232 -0.20169 0.0026783 -0.0039213 -0.0019488 -0.019836 -0.0068459 0.0082866 0.092303 -0.0012117 -0.014922 -0.014753 -0.013438 -0.028046 -0.00048083 -0.0015204 -0.00099904 -0.00023807 -0.12773 0 0 0.013027 0 0.095092 -0.015742 -0.0038532 0 0
1.707 -0.0012739 -0.00012841 -0.011997 0.0036499 0 0.0029147 0.0016359 0.009236 0.0052886 0.010415 0.019075 -0.17712 0.00039769 0.0022004 0.0077241 -0.015384 -0.0022407 0.0060292 0.091925 0.0023312 -0.017983 -0.021941 -0.013092 -0.034338 0.00089978 0.00027969 -0.00063482 9.7196e-06 -0.15708 0 0 0.014594 0 0.092158 -0.015312 0.0086592 0 0
1.7109 -0.0023049 -0.0012131 -0.010319 0.0091932 0 0.0084726 0.00072704 0.0094922 0.0047471 0.0064144 0.019621 -0.15718 0.0034992 0.0070323 0.017192 -0.015753 0.0030169 0.0093665 0.093064 0.0051296 -0.021443 -0.024355 -0.012333 -0.039128 0.0012177 0.0016204 -7.0621e-05 0.00024256 -0.15588 0 0 0.015751 0 0.090311 -0.013792 0.022594 0 0
1.7148 -0.0027667 -0.0024807 -0.0048717 0.0067881 0 0.0061861 0.00048916 0.0070113 0.006247 0.00078817 0.020483 -0.15501 0.011072 0.0063902 0.02439 -0.020888 0.0044916 0.017523 0.094555 0.0041946 -0.024221 -0.022351 -0.016331 -0.041419 9.2169e-05 0.0015157 0.00042646 0.00027528 -0.13469 0 0 0.017429 0 0.091197 -0.010983 0.03557 0 0
1.7188 -0.0025023 -0.0033943 0.0011195 -0.00080123 0 -0.0017627 0.0013145 0.0034634 0.0087678 -0.00201 0.020723 -0.16459 0.02171 0.00011854 0.027593 -0.02984 0.0012875 0.029315 0.095297 -0.0010015 -0.025195 -0.016579 -0.024441 -0.04039 -0.0013619 0.00027381 0.00060997 7.2024e-07 -0.10752 0 0 0.017683 0 0.096143 -0.0068226 0.045416 0 0
1.7227 -0.0016648 -0.0035272 0.0041785 -0.0068126 0 -0.0083965 0.0025297 0.00081632 0.0093504 -0.00058864 0.017652 -0.16993 0.032111 -0.0071024 0.024735 -0.038435 -0.0036215 0.042292 0.093902 -0.0072859 -0.022146 -0.0082325 -0.029848 -0.034727 -0.0016378 -0.00093089 0.00045536 -0.00048036 -0.076185 0 0 0.01342 0 0.10677 -0.001463 0.048919 0 0
1.7266 -0.00044941 -0.0027535 0.0042015 -0.0067681 0 -0.0085769 0.0027551 -0.00058346 0.0059398 0.0019832 0.009542 -0.16354 0.038471 -0.0095745 0.018857 -0.040475 -0.0063855 0.053008 0.091142 -0.010201 -0.015356 -0.00011211 -0.025392 -0.026094 -0.00039937 -0.0012038 0.00016903 -0.0008846 -0.030212 0 0 0.0038235 0 0.12024 0.0038768 0.047255 0 0
1.7305 0.0010228 -0.0012879 0.0051181 -0.0018291 0 -0.0032972 0.0010689 -0.0018239 -0.00065353 0.0014219 -0.0021586 -0.15425 0.040249 -0.0056129 0.013094 -0.03472 -0.0055564 0.060603 0.088308 -0.0080181 -0.0062703 0.0067115 -0.010298 -0.016098 0.0011583 -0.00066408 -1.1417e-05 -0.00095995 0.035913 0 0 -0.0079881 0 0.13382 0.0084472 0.042693 0 0
1.7344 0.0025957 0.00047391 0.010871 0.0031969 0 0.0021902 -0.0020315 -0.0037109 -0.0075299 -0.0033063 -0.013127 -0.15685 0.037555 0.0010713 0.0095991 -0.021276 -0.002769 0.064795 0.086354 -0.003307 0.0039585 0.01178 0.0085742 -0.0057296 0.0015335 -0.00013858 -3.0312e-05 -0.00070297 0.1074 0 0 -0.016902 0 0.14561 0.011749 0.03682 0 0
1.7383 0.0039499 0.0021629 0.020144 0.0044542 0 0.0038346 -0.0048457 -0.0057778 -0.012129 -0.0089959 -0.018977 -0.17555 0.031117 0.0049514 0.010726 -0.0014311 -0.00074579 0.065674 0.086397 -0.00034683 0.013839 0.014898 0.022109 0.0039832 0.00042282 -0.00023739 -2.5037e-05 -0.00034724 0.15529 0 0 -0.019641 0 0.15347 0.013277 0.031504 0 0
1.7422 0.004681 0.0034985 0.025769 0.0018365 0 0.0021049 -0.0057849 -0.007046 -0.013753 -0.011538 -0.018475 -0.1987 0.024187 0.0036135 0.018732 0.01798 -0.00092652 0.064486 0.08976 -0.00099568 0.020727 0.016793 0.02592 0.011955 -0.0010679 -0.00076841 -0.00013296 -0.00011481 0.16085 0 0 -0.01703 0 0.15451 0.012442 0.02934 0 0
1.7461 0.0045804 0.0042092 0.02083 -0.0018187 0 0.00036674 -0.0046135 -0.0072316 -0.013053 -0.0098266 -0.01453 -0.20978 0.020071 -0.00073097 0.029604 0.030516 -0.0027834 0.063428 0.094857 -0.0032568 0.024726 0.018867 0.022661 0.018668 -0.0016561 -0.0010126 -0.00031453 9.4999e-06 0.13329 0 0 -0.012794 0 0.1511 0.010286 0.029664 0 0
1.75 0.0038656 0.0040218 0.0062513 -0.0035029 0 0.00085182 -0.0024739 -0.0067051 -0.010721 -0.0061519 -0.01191 -0.20286 0.019944 -0.0041545 0.040938 0.034058 -0.0048142 0.063072 0.1007 -0.003857 0.026111 0.021285 0.018208 0.024147 -0.0011796 -0.00050008 -0.00039225 0.00022717 0.10091 0 0 -0.010222 0 0.14438 0.0072466 0.031832 0 0
1.7539 0.0030959 0.0028543 -0.0081347 -0.002163 0 0.002689 -0.0007406 -0.0054565 -0.0071161 -0.0031561 -0.013257 -0.18707 0.024522 -0.0048585 0.050375 0.027659 -0.00578 0.063748 0.10624 -0.0018636 0.025312 0.023908 0.016005 0.028306 -0.0005915 0.00051002 -0.00025779 0.00064644 0.083455 0 0 -0.0097284 0 0.13558 0.0037786 0.035088 0 0
1.7578 0.0027605 0.0010461 -0.01147 0.00096871 0 0.0035194 0.00010428 -0.0028519 -0.002878 -0.0011279 -0.016617 -0.17679 0.034398 -0.0040189 0.054159 0.011691 -0.0051947 0.065396 0.10966 0.00058014 0.022967 0.025507 0.014913 0.03028 -0.00076941 0.001272 -5.6561e-06 0.0010912 0.074111 0 0 -0.0091426 0 0.12639 0.00055622 0.038243 0 0
1.7617 0.0028492 -0.00068706 -0.0019397 0.0033803 0 0.0022292 0.00050532 0.0011256 0.00084941 0.0013987 -0.016733 -0.17853 0.046895 -0.0034384 0.051716 -0.0055393 -0.0032857 0.066857 0.10973 0.000964 0.020093 0.023533 0.011748 0.02878 -0.0015222 0.0012233 0.00016363 0.0012353 0.049706 0 0 -0.0059594 0 0.11864 -0.0016437 0.040481 0 0
1.7656 0.0028011 -0.0016524 0.010884 0.0028308 0 -0.00027006 0.0009464 0.0048204 0.0033036 0.0049388 -0.0093024 -0.18724 0.059572 -0.0032687 0.045945 -0.018156 -0.00093999 0.067519 0.1069 -0.00068203 0.016896 0.017221 0.0050798 0.023634 -0.0018709 0.00043232 0.00016151 0.00094123 -0.0028345 0 0 0.0005996 0 0.11267 -0.0025452 0.042238 0 0
1.7695 0.0019618 -0.0016201 0.014425 -0.0010896 0 -0.0024639 0.0012966 0.0060268 0.0049904 0.0078863 0.0051824 -0.19398 0.071156 -0.0023987 0.039043 -0.023216 0.00053835 0.067176 0.10146 -0.0019481 0.013323 0.006384 -0.0035643 0.014835 -0.0012085 -0.00052775 0.00010335 0.0004449 -0.072273 0 0 0.009151 0 0.10869 -0.0018725 0.044 0 0
1.7734 0.00022506 -0.00090726 0.0047171 -0.0061427 0 -0.003633 0.0011665 0.0046284 0.0071121 0.0084209 0.021217 -0.19515 0.08056 -0.00050751 0.03356 -0.018614 0.00030717 0.065787 0.093912 -0.00090903 0.0092358 -0.0087018 -0.011508 0.0026824 1.4562e-06 -0.0010745 0.00017446 0.0001748 -0.13481 0 0 0.017122 0 0.10684 0.00061679 0.046384 0 0
1.7773 -0.0017006 -5.5863e-05 -0.0097982 -0.0083832 0 -0.0036716 0.0007646 0.0035937 0.0098787 0.0070576 0.031896 -0.19383 0.086413 0.001213 0.034713 -0.0033661 -0.0009369 0.063882 0.085349 0.001695 0.0044948 -0.02553 -0.017113 -0.010985 0.00074232 -0.0010026 0.00042673 0.00037223 -0.17621 0 0 0.022072 0 0.10788 0.0057995 0.050691 0 0
1.7813 -0.0027033 0.00054744 -0.015923 -0.0049474 0 -0.0022367 0.0010657 0.0063427 0.011763 0.0064352 0.033423 -0.19348 0.090451 0.0016777 0.041383 0.013675 -0.0010218 0.062561 0.077637 0.003387 5.3072e-05 -0.038965 -0.020165 -0.022262 0.0005412 -0.00049127 0.00072737 0.0008764 -0.19895 0 0 0.022652 0 0.11084 0.012624 0.056273 0 0
1.7852 -0.002082 0.00077052 -0.0075166 0.0031581 0 0.0010131 0.0028694 0.012666 0.010953 0.0082453 0.027043 -0.19282 0.0934 0.0015879 0.051974 0.028713 0.0018668 0.062227 0.07168 0.0027584 -0.003238 -0.046496 -0.020976 -0.029241 -9.158e-05 0.00014687 0.00089378 0.0012618 -0.20858 0 0 0.019059 0 0.11531 0.020507 0.062462 0 0
1.7891 -0.00010371 0.00059556 0.0094504 0.010973 0 0.0051496 0.0056889 0.017773 0.0075808 0.010847 0.017347 -0.18799 0.095865 0.0026133 0.064555 0.038839 0.0069836 0.063152 0.068284 0.00088062 -0.0045515 -0.046234 -0.019931 -0.030473 -0.0003126 0.00068874 0.00084333 0.0011784 -0.19926 0 0 0.012947 0 0.12082 0.028776 0.068545 0 0
1.793 0.0021621 4.8327e-05 0.022601 0.013039 0 0.0076608 0.0077717 0.016319 0.0039708 0.01062 0.0088366 -0.17886 0.098413 0.0047995 0.075666 0.040992 0.01089 0.065621 0.068805 -0.00013575 -0.0024055 -0.03567 -0.017857 -0.024022 0.00011449 0.0010444 0.00060526 0.00059666 -0.1583 0 0 0.0066014 0 0.12654 0.03624 0.073301 0 0
1.7969 0.0035687 -0.00067565 0.023529 0.0078661 0 0.0062995 0.0074156 0.0078372 0.0022205 0.0058576 0.003525 -0.17103 0.101 0.0056429 0.080767 0.037466 0.010162 0.069389 0.073964 0.00045019 0.0040215 -0.016689 -0.01587 -0.01122 0.00064597 0.0011941 0.00023632 -0.00019843 -0.085329 0 0 0.0015872 0 0.13083 0.041013 0.075679 0 0
1.8008 0.0035571 -0.0011377 0.01344 -0.00060611 0 0.0015203 0.0043503 -0.0021388 0.0016557 -0.0010999 0.00081252 -0.17003 0.1031 0.0026757 0.080123 0.033826 0.0046894 0.074006 0.082488 0.0014406 0.013372 0.0053082 -0.01403 0.0038869 0.0006708 0.0011501 -0.00020749 -0.00080025 -0.001543 0 0 -0.0022086 0 0.1332 0.042747 0.076352 0 0
1.8047 0.0022814 -0.00092416 0.0003205 -0.0061803 0 -0.0033725 -0.00013494 -0.0068863 -0.00069022 -0.0060338 -0.001178 -0.17415 0.10435 -0.0030058 0.074488 0.033096 -0.0017941 0.079449 0.093725 0.0013828 0.024871 0.027492 -0.010381 0.019154 0.00022828 0.00096717 -0.00060211 -0.00091018 0.065149 0 0 -0.0061756 0 0.13358 0.041238 0.075867 0 0
1.8086 0.00027081 -0.00011743 -0.0082326 -0.0055717 0 -0.0050798 -0.004318 -0.0046897 -0.0066475 -0.0070573 -0.004217 -0.17476 0.1044 -0.0067061 0.065214 0.037979 -0.0048416 0.085754 0.10687 0.00025984 0.03761 0.047152 -0.0024092 0.032512 -8.2257e-05 0.00073751 -0.00072413 -0.00050511 0.10493 0 0 -0.011345 0 0.13212 0.036492 0.074909 0 0
1.8125 -0.0019215 0.00055087 -0.0099221 -0.00096716 0 -0.003453 -0.0071939 -0.00018932 -0.01417 -0.0062714 -0.0091594 -0.16533 0.10269 -0.0045375 0.05589 0.051726 -0.0032426 0.093432 0.12048 -0.00081526 0.050051 0.060384 0.009678 0.040911 0.00016699 0.00053693 -0.00038211 0.00011891 0.13291 0 0 -0.016973 0 0.1297 0.028554 0.074776 0 0
1.8164 -0.0038079 0.00018835 -0.0076435 0.0022596 0 -0.0015483 -0.0086144 0.00042131 -0.018598 -0.0070729 -0.015556 -0.15013 0.10008 0.0020772 0.050279 0.069148 9.2398e-05 0.1021 0.13287 -0.0012629 0.061157 0.069075 0.021412 0.04575 0.00073929 0.00037898 0.00037051 0.00048912 0.16916 0 0 -0.020823 0 0.1282 0.019617 0.075726 0 0
1.8203 -0.0049446 -0.0014709 -0.0062721 0.00043206 0 -0.0023678 -0.0086664 -0.0046318 -0.017011 -0.010165 -0.021648 -0.1425 0.097181 0.0070119 0.049083 0.086239 0.0012015 0.11117 0.14357 -0.0017613 0.070752 0.075281 0.026913 0.048662 0.0010154 0.00023346 0.0011726 0.00027113 0.21336 0 0 -0.021019 0 0.1282 0.010683 0.07722 0 0
1.8242 -0.0050809 -0.0037227 -0.0092934 -0.0054073 0 -0.0056773 -0.007334 -0.0115 -0.011209 -0.012731 -0.025076 -0.15319 0.094467 0.0051882 0.052355 0.099862 -0.0010365 0.11998 0.15228 -0.003087 0.078681 0.080564 0.024192 0.050971 0.00066388 8.0446e-05 0.0015599 -0.00043775 0.24224 0 0 -0.017734 0 0.12987 0.0024207 0.078635 0 0
1.8281 -0.0044277 -0.0053664 -0.016568 -0.010782 0 -0.0082878 -0.0048924 -0.014984 -0.0060815 -0.011631 -0.024261 -0.17972 0.092495 -0.0022669 0.059477 0.10603 -0.0040915 0.12739 0.15876 -0.0046717 0.08468 0.086774 0.017552 0.054373 -8.065e-05 -7.6638e-05 0.0012838 -0.0011212 0.23281 0 0 -0.013014 0 0.133 -0.0045024 0.078881 0 0
1.832 -0.0036589 -0.0055817 -0.023678 -0.011778 0 -0.0074699 -0.0023333 -0.01341 -0.0049625 -0.0070056 -0.01953 -0.20768 0.091539 -0.0089875 0.06694 0.10223 -0.0046696 0.13119 0.16308 -0.0049302 0.087997 0.094501 0.013916 0.060163 -0.0007688 -0.00024902 0.00046586 -0.0012418 0.18583 0 0 -0.0089253 0 0.13558 -0.0099096 0.076297 0 0
1.8359 -0.0034276 -0.0044269 -0.023904 -0.0080393 0 -0.0038153 -0.00093071 -0.0092569 -0.0067674 -0.0022665 -0.012898 -0.22307 0.090855 -0.0096355 0.071673 0.093256 -0.0021114 0.13143 0.16597 -0.0031496 0.088627 0.10144 0.016156 0.066906 -0.0012001 -0.00046961 -0.00052709 -0.00071811 0.12456 0 0 -0.0058991 0 0.1359 -0.014595 0.071406 0 0
1.8398 -0.0037435 -0.0026104 -0.013151 -0.0024728 0 -0.00054661 -0.0011319 -0.0057347 -0.0076893 -0.00054553 -0.0065825 -0.22378 0.089856 -0.0049695 0.072387 0.081817 0.0011739 0.12821 0.16734 -0.00061517 0.086214 0.10571 0.020106 0.073407 -0.0014331 -0.00071496 -0.0013371 -1.8083e-05 0.072003 0 0 -0.0029212 0 0.13316 -0.018828 0.064728 0 0
1.8438 -0.0038578 -0.00091005 0.0051157 0.0014582 0 -0.00016335 -0.0019678 -0.0036664 -0.0053387 -0.001531 -0.0016134 -0.21916 0.087903 -0.00051396 0.068206 0.070679 0.0023603 0.12186 0.16703 0.00058199 0.080506 0.10543 0.01863 0.078386 -0.0014343 -0.00082735 -0.0017729 0.00026811 0.032773 0 0 0.00080404 0 0.12686 -0.022816 0.056961 0 0
1.8477 -0.0028914 0.00018301 0.020138 0.0022515 0 -0.0020733 -0.0018069 -0.0018505 -0.00082915 -0.0020609 0.0021896 -0.2192 0.083568 -0.00055 0.058145 0.064014 0.00088746 0.11315 0.16399 -0.00021145 0.070869 0.097117 0.0088518 0.079349 -0.00095346 -0.00058896 -0.001805 -2.0085e-05 -0.0023813 0 0 0.0046204 0 0.11651 -0.026437 0.049572 0 0
1.8516 -0.00067777 0.00046278 0.021361 0.00088225 0 -0.0035751 0.00017002 0.00042938 0.0030495 0.00034172 0.0051986 -0.22492 0.076475 -0.0040257 0.045154 0.061956 -0.0015084 0.10442 0.15818 -0.0015661 0.05935 0.082759 -0.0048141 0.076347 0.00011151 4.2082e-05 -0.0015041 -0.00049678 -0.038916 0 0 0.0069941 0 0.10446 -0.029199 0.043745 0 0
1.8555 0.0019905 -2.9406e-05 0.0078854 -0.00049553 0 -0.0028583 0.0032442 0.0023363 0.0050095 0.0048731 0.0073937 -0.22948 0.067004 -0.0065224 0.031413 0.062281 -0.002928 0.096668 0.15021 -0.0017156 0.047795 0.065791 -0.014891 0.070764 0.0013096 0.00075376 -0.0010201 -0.00067092 -0.071099 0 0 0.0072549 0 0.09221 -0.030878 0.039248 0 0
1.8594 0.0039669 -0.0008814 -0.0092615 -0.00027049 0 -0.0007134 0.005877 0.0030492 0.0060865 0.0084024 0.0089594 -0.22756 0.05545 -0.0055564 0.018275 0.063169 -0.0029375 0.090364 0.14068 -0.00059512 0.037536 0.048893 -0.017869 0.063719 0.0018246 0.0010135 -0.00056037 -0.0004702 -0.092664 0 0 0.0065658 0 0.080522 -0.031423 0.035645 0 0
1.8633 0.0046217 -0.0012994 -0.015829 0.001663 0 0.00066247 0.0070406 0.0034837 0.0075529 0.0086793 0.011008 -0.22223 0.042248 -0.003043 0.0071133 0.062253 -0.0021388 0.085783 0.13048 0.00028641 0.0301 0.035411 -0.016793 0.056681 0.0012167 0.00048864 -0.00029349 -0.00027747 -0.109 0 0 0.0069952 0 0.070002 -0.030907 0.03214 0 0
1.8672 0.0041635 -0.00056377 -0.0070593 0.0040318 0 0.00016383 0.0067917 0.0054626 0.0088663 0.0063354 0.014865 -0.22192 0.028436 -0.0024099 -0.00053922 0.056047 -0.00085417 0.082479 0.12198 -8.4312e-05 0.027502 0.030723 -0.017141 0.052191 -5.9275e-05 -0.00060605 -0.00022475 -0.00045169 -0.13202 0 0 0.0095542 0 0.060435 -0.030396 0.026731 0 0
1.8711 0.0032094 0.0012589 0.0076952 0.0051083 0 -0.001177 0.0057247 0.0090856 0.0082915 0.0038716 0.020087 -0.23147 0.015181 -0.0041494 -0.0059218 0.046177 0.0010383 0.079102 0.11628 -0.00087238 0.0278 0.032693 -0.02081 0.050245 -0.0010098 -0.0016046 -0.00018938 -0.00088805 -0.16162 0 0 0.013115 0 0.050703 -0.031266 0.019191 0 0
1.875 0.0021637 0.0030989 0.013635 0.0038679 0 -0.0014908 0.0042079 0.011716 0.0053109 0.0030854 0.023485 -0.24716 0.0029331 -0.005201 -0.0095503 0.034001 0.0029944 0.07519 0.11376 -0.00053151 0.029882 0.039709 -0.024621 0.050546 -0.0010439 -0.0019025 -1.3883e-05 -0.001125 -0.17719 0 0 0.015202 0 0.040625 -0.034163 0.009838 0 0
1.8789 0.0010574 0.0036246 0.0045906 0.00071703 0 -8.8155e-05 0.0023324 0.010349 0.0016409 0.0036543 0.02101 -0.26067 -0.0079479 -0.0028038 -0.011952 0.021056 0.0033543 0.070427 0.11451 0.00098726 0.032587 0.049826 -0.024353 0.052639 -0.0005126 -0.0014315 0.00030596 -0.00087061 -0.15323 0 0 0.013855 0 0.030294 -0.039497 -0.00074702 0 0
1.8828 -0.00011771 0.0024134 -0.011137 -0.0027246 0 0.0019169 0.00038474 0.0049913 -0.00058706 0.0039205 0.011438 -0.26703 -0.016893 0.0019108 -0.013669 0.010021 0.00084083 0.064631 0.11844 0.0018823 0.034157 0.059724 -0.019291 0.055752 -0.00024991 -0.00064879 0.0006078 -0.0003284 -0.085298 0 0 0.008918 0 0.020797 -0.047593 -0.011066 0 0
1.8867 -0.0011164 0.00040949 -0.018883 -0.0047124 0 0.0027709 -0.0010773 -0.00086961 -0.0013009 0.0026022 -0.0017097 -0.26796 -0.024039 0.0049549 -0.015222 0.0027195 -0.0034288 0.058502 0.12346 0.00071411 0.033766 0.066178 -0.012316 0.058819 -0.00061146 -6.7957e-05 0.0007453 6.2182e-05 0.0017695 0 0 0.0019028 0 0.014552 -0.056461 -0.018878 0 0
1.8906 -0.0015914 -0.00088328 -0.011531 -0.0045437 0 0.0016774 -0.0018378 -0.0035317 -0.0024762 -0.00030729 -0.012366 -0.2681 -0.029827 0.0039669 -0.016715 -0.0016071 -0.0061408 0.052549 0.12804 -0.0014529 0.032272 0.0695 -0.0060991 0.061684 -0.0010808 0.00017518 0.00073485 0.00015493 0.073258 0 0 -0.0050699 0 0.012335 -0.064153 -0.023764 0 0
1.8945 -0.0014847 -0.00074588 0.004421 -0.0028806 0 -0.00061231 -0.0024804 -0.0026491 -0.005469 -0.0038454 -0.016603 -0.26953 -0.034421 0.00084947 -0.018185 -0.0036177 -0.004733 0.04695 0.13139 -0.0018616 0.030423 0.070346 -0.00040452 0.064378 -0.00088764 0.00028978 0.00069448 0.00024728 0.11168 0 0 -0.010261 0 0.014352 -0.069453 -0.025659 0 0
1.8984 -0.0011295 0.00020098 0.015951 -0.0010439 0 -0.0024456 -0.0038211 -0.0012655 -0.0088814 -0.0068022 -0.015427 -0.27081 -0.038005 -0.0005408 -0.019655 -0.0042429 -0.00022605 0.041774 0.13289 0.00074182 0.029124 0.069815 0.006345 0.067015 5.5802e-05 0.00042285 0.00066666 0.00065321 0.1244 0 0 -0.012765 0 0.02037 -0.071271 -0.024807 0 0
1.9023 -0.0008836 0.00075259 0.015849 -3.751e-06 0 -0.0024256 -0.0057508 -0.002401 -0.0097284 -0.0082256 -0.013054 -0.2703 -0.040745 0.001094 -0.021366 -0.0050874 0.0034121 0.036618 0.1317 0.0042199 0.029957 0.070249 0.013571 0.069501 0.00096809 0.00039368 0.00056904 0.0012176 0.12746 0 0 -0.01262 0 0.02816 -0.068109 -0.022079 0 0
1.9063 -0.00070785 0.00034171 0.0080889 5.9025e-05 0 -0.00031623 -0.0069324 -0.0060138 -0.0068087 -0.0077898 -0.012582 -0.26881 -0.04347 0.0031001 -0.023573 -0.006788 0.0031812 0.030911 0.1291 0.0049851 0.031905 0.071974 0.017924 0.07113 0.00099992 -8.4132e-05 0.0003481 0.0014064 0.12713 0 0 -0.010767 0 0.033244 -0.063178 -0.019453 0 0
1.9102 -0.00019584 -0.00054619 0.0022182 -0.00052523 0 0.0027036 -0.0060393 -0.0094506 -0.0024154 -0.0061107 -0.013498 -0.26823 -0.046642 0.002193 -0.026451 -0.0092407 0.00022083 0.024563 0.12543 0.001885 0.03384 0.074053 0.016778 0.071117 0.0001555 -0.00093791 0.00012219 0.00093586 0.11952 0 0 -0.0086949 0 0.033779 -0.058319 -0.017324 0 0
1.9141 0.00095244 -0.001068 0.0038822 -0.0013471 0 0.004634 -0.0033491 -0.010419 -0.00023361 -0.0045435 -0.013273 -0.26902 -0.050698 -0.0014943 -0.030124 -0.01232 -0.0013909 0.017645 0.12091 -0.0023585 0.034583 0.07531 0.011742 0.068718 -0.00068153 -0.0016133 7.8841e-05 0.00021301 0.10367 0 0 -0.0076187 0 0.028581 -0.055233 -0.015857 0 0
1.918 0.002534 -0.00090279 0.010934 -0.0020346 0 0.0039947 -0.00078594 -0.008924 -0.0015979 -0.0041268 -0.010758 -0.27054 -0.056362 -0.0044566 -0.034767 -0.015871 0.00078692 0.010564 0.11549 -0.0039818 0.032042 0.073273 0.0076809 0.062553 -0.00065553 -0.0015416 0.00020685 -1.5866e-07 0.087071 0 0 -0.0075893 0 0.016611 -0.056427 -0.014833 0 0
1.9219 0.0039558 -0.00031487 0.017159 -0.0021998 0 0.0011326 -6.3123e-05 -0.0063528 -0.0041998 -0.004419 -0.0073872 -0.27372 -0.06392 -0.0039026 -0.040093 -0.020301 0.0045228 0.004603 0.10861 -0.0022206 0.024765 0.06547 0.007761 0.052224 0.00019454 -0.00076025 0.00021395 0.00058646 0.074509 0 0 -0.0073328 0 0.0013251 -0.062811 -0.013312 0 0
1.9258 0.0047217 0.00049546 0.017883 -0.0015884 0 -0.001725 -0.00082216 -0.0034566 -0.0046021 -0.0036269 -0.0050013 -0.28135 -0.072478 -0.0010332 -0.045524 -0.026222 0.0049947 0.00032349 0.10014 2.0642e-05 0.014373 0.053289 0.0099279 0.039478 0.0010213 1.0565e-05 -0.00018012 0.001387 0.05556 0 0 -0.0051538 0 -0.012571 -0.071862 -0.011117 0 0
1.9297 0.0047853 0.001742 0.011949 -0.00035247 0 -0.0021334 -0.00092851 2.2087e-05 -0.0016816 -0.00036851 -0.0032105 -0.29397 -0.081314 0.00037188 -0.050709 -0.03414 8.2825e-05 -0.0020706 0.08999 -0.00034911 0.0020825 0.03799 0.0089063 0.025429 0.0010755 2.0119e-05 -0.00084963 0.0014795 0.011341 0 0 -0.000288 0 -0.022515 -0.08178 -0.0084833 0 0
1.9336 0.0044724 0.0035339 0.00057353 0.0010222 0 0.00042098 0.0011931 0.0039187 0.0027257 0.0045388 0.00031764 -0.30603 -0.089579 -0.0016117 -0.055298 -0.044471 -0.0067627 -0.002565 0.078204 -0.0030038 -0.010636 0.021255 0.0017609 0.011338 0.00044209 -0.00073981 -0.0012535 0.00057731 -0.062424 0 0 0.0064038 0 -0.026282 -0.090546 -0.0058394 0 0
1.9375 0.0041741 0.0051768 -0.013141 0.0022209 0 0.0039567 0.004671 0.0068044 0.0063127 0.0083544 0.0068478 -0.30895 -0.095166 -0.0048406 -0.058575 -0.057638 -0.0094306 -0.001663 0.06521 -0.004684 -0.020788 0.0070285 -0.0089644 -0.00025895 -0.00014073 -0.0014512 -0.00092793 -0.0006059 -0.14227 0 0 0.012956 0 -0.020793 -0.094045 -0.0047624 0 0
1.9414 0.004177 0.0054469 -0.023448 0.003407 0 0.0057752 0.0069126 0.0072892 0.0087064 0.0088642 0.014471 -0.30012 -0.097658 -0.0057187 -0.060686 -0.071215 -0.0051187 -0.0013198 0.052806 -0.003197 -0.027696 -0.0026 -0.017836 -0.0086662 -0.00010668 -0.0012288 -8.4332e-06 -0.0010296 -0.19295 0 0 0.017543 0 -0.010744 -0.092292 -0.005912 0 0
1.9453 0.0047112 0.003927 -0.023508 0.0047699 0 0.0049334 0.0062855 0.0059335 0.011013 0.0066146 0.019608 -0.28814 -0.097476 -0.003528 -0.061829 -0.083449 0.0027394 -0.0024989 0.042086 -0.00017257 -0.03217 -0.0078605 -0.021836 -0.014176 0.00039458 -3.6227e-06 0.00081344 -0.0003575 -0.19938 0 0 0.019405 0 0.00053913 -0.086672 -0.008906 0 0
1.9492 0.0059897 0.0020392 -0.010867 0.0058095 0 0.0029312 0.0038826 0.0050583 0.013441 0.0044694 0.020543 -0.28649 -0.095187 -0.001319 -0.062173 -0.092916 0.0076686 -0.0058636 0.033958 0.00080772 -0.035164 -0.0093446 -0.022554 -0.017158 0.00076893 0.0013584 0.00092936 0.00073164 -0.18089 0 0 0.018864 0 0.010502 -0.078632 -0.013103 0 0
1.9531 0.0080874 0.0023665 0.0079746 0.0055776 0 0.0020263 0.0024641 0.0062748 0.014336 0.0047904 0.018852 -0.29971 -0.091821 -0.0022572 -0.061931 -0.097696 0.0062501 -0.012143 0.029699 -0.0013733 -0.038348 -0.008356 -0.023205 -0.01823 0.00067371 0.0018444 0.00041244 0.001265 -0.17155 0 0 0.016642 0 0.016037 -0.070499 -0.01718 0 0
1.957 0.010818 0.0065259 0.020783 0.0041794 0 0.0031996 0.003773 0.0086641 0.012133 0.0071983 0.016971 -0.31661 -0.089767 -0.0057045 -0.061495 -0.09658 0.00099356 -0.021102 0.030364 -0.0036467 -0.044428 -0.0081797 -0.024351 -0.018778 0.00033275 0.0012246 -6.9949e-05 0.00094626 -0.18726 0 0 0.013228 0 0.015351 -0.06611 -0.018054 0 0
1.9609 0.013839 0.013526 0.020228 0.0039679 0 0.0060354 0.0071538 0.010064 0.0079275 0.0093376 0.014835 -0.31971 -0.089826 -0.0076946 -0.061112 -0.092279 -0.0026623 -0.030835 0.034124 -0.0020109 -0.053106 -0.010257 -0.023458 -0.019692 0.0001702 0.00022121 3.9403e-05 0.00036082 -0.21518 0 0 0.0088047 0 0.011891 -0.065537 -0.015125 0 0
1.9648 0.016923 0.020309 0.011991 0.0083746 0 0.010269 0.0108 0.010084 0.0052829 0.0097626 0.0099684 -0.30342 -0.091912 -0.0053683 -0.060812 -0.086273 -0.0018372 -0.040317 0.039936 0.0037348 -0.06356 -0.014689 -0.018794 -0.021177 0.00025139 -0.00022319 0.00060386 0.00025491 -0.23545 0 0 0.0037232 0 0.0078285 -0.06812 -0.0085492 0 0
1.9688 0.020072 0.024119 0.010441 0.018512 0 0.016538 0.013926 0.010991 0.007033 0.0096703 0.0014866 -0.28219 -0.095581 -0.00030887 -0.060585 -0.080095 0.0014366 -0.048551 0.046574 0.0091768 -0.07462 -0.021187 -0.01299 -0.023339 0.00019893 0.00016918 0.00094603 0.00071277 -0.24884 0 0 -0.00092203 0 0.0053782 -0.072762 0.0010538 0 0
1.9727 0.02332 0.024563 0.02414 0.030644 0 0.024894 0.017234 0.014947 0.012453 0.011501 -0.00649 -0.27873 -0.099018 0.0030649 -0.060288 -0.076101 0.0029543 -0.053772 0.051446 0.0095111 -0.083328 -0.028386 -0.0119 -0.026291 -0.00033159 0.00082507 0.00056098 0.0011044 -0.27789 0 0 -0.0032014 0 0.0081614 -0.076654 0.011474 0 0
1.9766 0.026466 0.023551 0.045455 0.037835 0 0.032863 0.021297 0.020746 0.018001 0.016024 -0.0066865 -0.30229 -0.099531 0.0022452 -0.059749 -0.074669 0.00079503 -0.055932 0.052092 0.0042759 -0.087719 -0.03418 -0.019597 -0.030114 -0.0011778 0.00095516 -0.00037617 0.00079754 -0.34102 0 0 -0.0010922 0 0.015679 -0.077101 0.018686 0 0
1.9805 0.029098 0.0234 0.056387 0.035435 0 0.036227 0.025127 0.024408 0.020908 0.021313 0.0049604 -0.33866 -0.096507 -0.00082341 -0.058985 -0.074793 -0.0032309 -0.055745 0.047896 -0.0025077 -0.088393 -0.038364 -0.034628 -0.035184 -0.0017472 0.00033345 -0.0012175 -0.00017426 -0.43036 0 0 0.0061729 0 0.025619 -0.07423 0.021223 0 0
1.9844 0.030888 0.024996 0.046466 0.025735 0 0.032865 0.027001 0.02369 0.021728 0.024854 0.024502 -0.36236 -0.089945 -0.0021628 -0.058063 -0.07565 -0.0061638 -0.053765 0.038528 -0.0067544 -0.086273 -0.041231 -0.051246 -0.041963 -0.0015756 -0.00052896 -0.0014848 -0.0011683 -0.5194 0 0 0.017066 0 0.036144 -0.068691 0.018375 0 0
1.9883 0.03177 0.027532 0.024856 0.016933 0 0.025828 0.026746 0.021498 0.023247 0.026403 0.042045 -0.35903 -0.080375 -0.00024745 -0.057124 -0.076155 -0.0071713 -0.050729 0.023859 -0.008307 -0.083002 -0.043587 -0.064181 -0.051126 -0.0007797 -0.00091229 -0.0012424 -0.0015671 -0.59081 0 0 0.028135 0 0.044902 -0.061863 0.009799 0 0
1.9922 0.031762 0.029592 0.013075 0.016502 0 0.021577 0.026609 0.023647 0.027259 0.028237 0.049459 -0.33573 -0.071134 0.0025419 -0.05664 -0.074931 -0.0078626 -0.048297 0.0051432 -0.010273 -0.082996 -0.048124 -0.072235 -0.063849 5.2805e-05 -0.00054573 -0.00087105 -0.0012745 -0.65132 0 0 0.03602 0 0.048482 -0.05787 -0.0030287 0 0
1.9961 0.03072 0.030233 0.024156 0.024627 0 0.024066 0.029199 0.032591 0.032894 0.032401 0.046813 -0.30948 -0.065565 0.0029634 -0.056758 -0.072735 -0.0096623 -0.047576 -0.013462 -0.014898 -0.087701 -0.055605 -0.077811 -0.078547 0.0003989 0.00021976 -0.0006051 -0.00062619 -0.7165 0 0 0.039859 0 0.04843 -0.058213 -0.015894 0 0
2 0.02849 0.029195 0.048696 0.033898 0 0.030442 0.034456 0.04381 0.038043 0.038009 0.0417 -0.28736 -0.064933 0.00076127 -0.057454 -0.070244 -0.011596 -0.049111 -0.029907 -0.020927 -0.097049 -0.065751 -0.083776 -0.094064 0.00021831 0.00079876 -0.0003903 3.5919e-05 -0.78482 0 0 0.041993 0 0.04601 -0.062796 -0.027228 0 0
2.0039 0.025405 0.026592 0.062404 0.03582 0 0.033346 0.039062 0.049323 0.041718 0.041739 0.042309 -0.25945 -0.069874 -0.001135 -0.058602 -0.068124 -0.011165 -0.053282 -0.042374 -0.025333 -0.11035 -0.077815 -0.091015 -0.10904 -0.00011707 0.00087825 -0.00014169 0.00058428 -0.83286 0 0 0.045938 0 0.042633 -0.070903 -0.035847 0 0
2.0078 0.022434 0.022847 0.048561 0.028254 0 0.02819 0.03928 0.045214 0.044348 0.041109 0.050666 -0.21169 -0.080341 -0.00017247 -0.059739 -0.06731 -0.0073342 -0.060711 -0.047976 -0.027068 -0.12529 -0.089442 -0.09826 -0.12055 -0.00024256 0.00058883 2.6908e-05 0.00095974 -0.83811 0 0 0.052978 0 0.040618 -0.08006 -0.040647 0 0
2.0117 0.020505 0.018861 0.013883 0.016988 0 0.018164 0.034434 0.035396 0.045939 0.037015 0.061633 -0.14393 -0.091144 0.0027078 -0.059799 -0.067171 -0.0022168 -0.070124 -0.047263 -0.028236 -0.13659 -0.09629 -0.10312 -0.12572 -0.00012511 0.0002805 -5.7378e-05 0.00099619 -0.80189 0 0 0.060304 0 0.041125 -0.08506 -0.043281 0 0
2.0156 0.01947 0.015792 -0.017229 0.010212 0 0.011461 0.027406 0.027582 0.044865 0.032741 0.067508 -0.073251 -0.098084 0.0039913 -0.058254 -0.066125 0.00056243 -0.079684 -0.042953 -0.031314 -0.14203 -0.096773 -0.10292 -0.12442 -1.3539e-05 0.00019262 -0.00031938 0.00054465 -0.74398 0 0 0.062618 0 0.042971 -0.084048 -0.04538 0 0
2.0195 0.017888 0.014194 -0.024048 0.011265 0 0.013118 0.02163 0.025668 0.039252 0.03048 0.063463 -0.018603 -0.098577 0.001477 -0.054782 -0.062884 -0.00074935 -0.087971 -0.036748 -0.035732 -0.14053 -0.089962 -0.095424 -0.11652 -0.00013298 0.00030889 -0.00043434 -0.00023991 -0.67458 0 0 0.05614 0 0.045062 -0.076329 -0.047494 0 0
2.0234 0.014173 0.013291 -0.0063103 0.016223 0 0.019681 0.017785 0.02644 0.02947 0.02904 0.04966 0.017107 -0.090419 -0.0032494 -0.04918 -0.056091 -0.0042997 -0.093452 -0.030513 -0.037846 -0.13156 -0.075413 -0.080054 -0.10229 -0.00045839 0.00044508 -0.00022455 -0.00087488 -0.57726 0 0 0.04164 0 0.046051 -0.061898 -0.0499 0 0
2.0273 0.0082045 0.011369 0.017856 0.017967 0 0.022227 0.013608 0.023634 0.018471 0.025011 0.029806 0.049055 -0.07034 -0.006442 -0.041379 -0.042942 -0.0062459 -0.092015 -0.027104 -0.03436 -0.11505 -0.052492 -0.059009 -0.082048 -0.0007671 0.00042493 1.9827e-05 -0.00093305 -0.42497 0 0 0.023856 0 0.043265 -0.042592 -0.050733 0 0
2.0313 0.0017576 0.0071794 0.028587 0.012429 0 0.014817 0.0067627 0.014487 0.0091104 0.016052 0.0086544 0.094975 -0.045432 -0.006042 -0.033364 -0.026299 -0.0041149 -0.08465 -0.025655 -0.025403 -0.096704 -0.026739 -0.036435 -0.060239 -0.00087544 0.00019772 -0.00022656 -0.00045809 -0.21318 0 0 0.0078303 0 0.038055 -0.024502 -0.047854 0 0
2.0352 -0.002856 0.0010747 0.019309 0.0014418 0 -3.4717e-05 -0.002467 0.0017886 0.0013012 0.0029633 -0.0097495 0.15834 -0.01916 -0.0035849 -0.026199 -0.0079952 0.0012063 -0.071984 -0.024845 -0.014043 -0.078561 -0.00016816 -0.015466 -0.038411 -0.0008069 -0.00015015 -0.0011018 6.2971e-05 0.02681 0 0 -0.0045916 0 0.031846 -0.0099007 -0.040105 0 0
2.0391 -0.0047587 -0.0052622 -0.0014656 -0.0094783 0 -0.013972 -0.011446 -0.0099469 -0.0075669 -0.011132 -0.023164 0.2269 0.0053064 -0.0023413 -0.020853 0.010071 0.0064456 -0.055007 -0.023235 -0.0031295 -0.062219 0.025497 0.0043519 -0.01786 -0.00073837 -0.00046899 -0.0020481 0.0001739 0.24943 0 0 -0.01519 0 0.026188 -0.00038791 -0.026839 0 0
2.043 -0.0051807 -0.010199 -0.019461 -0.015564 0 -0.020337 -0.017791 -0.018984 -0.019168 -0.023144 -0.031996 0.28672 0.023646 -0.0039102 -0.018839 0.024838 0.0087385 -0.03545 -0.018239 0.0069119 -0.049314 0.04824 0.026157 -0.00011433 -0.00079945 -0.0006569 -0.0022589 -0.00012917 0.42756 0 0 -0.026725 0 0.023821 0.0025129 -0.007495 0 0
2.0469 -0.0061936 -0.01322 -0.024895 -0.015578 0 -0.019058 -0.021304 -0.026389 -0.031599 -0.031479 -0.039071 0.33622 0.034205 -0.0068173 -0.020783 0.033638 0.0077536 -0.017397 -0.0079806 0.017264 -0.039453 0.06723 0.051605 0.014403 -0.00093708 -0.00073269 -0.0014871 -0.00046733 0.56195 0 0 -0.039852 0 0.027046 0.0013385 0.014575 0 0
2.0508 -0.0087911 -0.014726 -0.016815 -0.011649 0 -0.014924 -0.023355 -0.032483 -0.040706 -0.035826 -0.047393 0.38628 0.040646 -0.0082135 -0.025293 0.037754 0.0056145 -0.0028856 0.0055646 0.028413 -0.030907 0.083526 0.0775 0.026801 -0.00098508 -0.00079325 -0.00035191 -0.00052312 0.66127 0 0 -0.052236 0 0.034282 0.00015103 0.035252 0 0
2.0547 -0.012153 -0.015091 -0.0020267 -0.0074697 0 -0.01234 -0.024881 -0.035111 -0.044059 -0.036454 -0.056976 0.44726 0.045489 -0.0065987 -0.031539 0.038123 0.0050282 0.0072133 0.020655 0.039238 -0.02305 0.097413 0.097096 0.037487 -0.00086594 -0.00086691 0.00022958 -0.00034267 0.72089 0 0 -0.060246 0 0.044174 0.001064 0.052318 0 0
2.0586 -0.014582 -0.014236 0.0083567 -0.0064368 0 -0.012345 -0.025459 -0.032451 -0.043155 -0.034171 -0.063842 0.51721 0.051531 -0.0029361 -0.038568 0.035989 0.0072388 0.01245 0.035155 0.048187 -0.015425 0.10914 0.1053 0.046852 -0.00070201 -0.00081002 -7.6537e-05 -0.00018797 0.72687 0 0 -0.061478 0 0.054982 0.0059443 0.06387 0 0
2.0625 -0.014906 -0.01216 0.0041623 -0.010073 0 -0.013813 -0.02427 -0.02673 -0.041376 -0.030502 -0.063027 0.58311 0.064012 0.00041492 -0.044674 0.033385 0.011251 0.012677 0.043955 0.054613 -0.0087274 0.11775 0.10265 0.054567 -0.00068611 -0.00040789 -0.0007366 -0.00017631 0.6784 0 0 -0.056109 0 0.062786 0.017315 0.067378 0 0
2.0664 -0.012945 -0.0094803 -0.016824 -0.016735 0 -0.015738 -0.021354 -0.023286 -0.040023 -0.026986 -0.053438 0.63347 0.082529 0.0015077 -0.049158 0.031416 0.01472 0.011557 0.045872 0.058496 -0.0044794 0.1229 0.093999 0.060141 -0.00081835 0.00035445 -0.00093306 -0.0001668 0.59689 0 0 -0.046491 0 0.066003 0.032323 0.067225 0 0
2.0703 -0.0089588 -0.0069746 -0.044128 -0.021557 0 -0.017235 -0.017427 -0.024758 -0.036929 -0.023738 -0.039761 0.66978 0.10502 -0.00011977 -0.052245 0.029372 0.015774 0.010778 0.041766 0.059184 -0.0036295 0.124 0.08313 0.062785 -0.00080616 0.0011221 -0.00037527 -8.003e-06 0.5054 0 0 -0.035679 0 0.065122 0.049058 0.066492 0 0
2.0742 -0.0031378 -0.0044361 -0.058686 -0.018862 0 -0.016043 -0.01257 -0.026789 -0.029138 -0.018914 -0.028809 0.7057 0.12935 -0.0033842 -0.054276 0.026282 0.014413 0.011419 0.032744 0.055168 -0.00684 0.12051 0.069029 0.061706 -0.00031127 0.001354 0.0004899 0.00020587 0.39954 0 0 -0.025822 0 0.060959 0.066131 0.067606 0 0
2.0781 0.0041731 -0.00028421 -0.046513 -0.0063282 0 -0.0089314 -0.0056872 -0.021051 -0.016458 -0.010229 -0.023173 0.75507 0.15212 -0.0062241 -0.055911 0.020227 0.012347 0.014445 0.020744 0.045422 -0.014912 0.11141 0.047547 0.05552 0.00063787 0.00077743 0.00099481 0.00022779 0.24528 0 0 -0.017077 0 0.055148 0.08203 0.073623 0 0
2.082 0.012056 0.0071996 -0.01196 0.012262 0 0.0050472 0.0043287 -0.0035987 -0.0017923 0.0026478 -0.018312 0.81963 0.16791 -0.0066561 -0.058435 0.008252 0.011279 0.019126 0.0097721 0.030584 -0.027192 0.096205 0.016548 0.042977 0.0015039 -0.00030529 0.0008649 -1.1154e-06 0.011977 0 0 -0.0074907 0 0.051549 0.096104 0.086426 0 0
2.0859 0.019351 0.017976 0.022962 0.028841 0 0.022047 0.016977 0.020023 0.011999 0.017343 -0.0064023 0.88738 0.1769 -0.0041945 -0.062039 -0.008535 0.011053 0.02318 0.0011328 0.012329 -0.040971 0.077206 -0.020972 0.026294 0.0016169 -0.0012105 0.00031241 -0.00020617 -0.29134 0 0 0.005786 0 0.051632 0.10951 0.1025 0 0
2.0898 0.025645 0.029643 0.035928 0.036919 0 0.035578 0.030081 0.038922 0.024866 0.03073 0.016172 0.94294 0.17969 -0.00073339 -0.066528 -0.029225 0.0094649 0.025287 -0.0054776 -0.0083087 -0.055197 0.055213 -0.058894 0.0065957 0.00079489 -0.0014463 -0.00033421 -5.6696e-05 -0.61421 0 0 0.024234 0 0.055679 0.12274 0.11953 0 0
2.0938 0.031727 0.038984 0.024432 0.036833 0 0.042169 0.041492 0.046683 0.038674 0.041662 0.044652 0.98121 0.1774 0.00037972 -0.071541 -0.052556 0.0042199 0.024267 -0.010849 -0.031321 -0.069002 0.031014 -0.092679 -0.014829 -0.00039648 -0.0011256 -0.00092193 0.00043375 -0.90019 0 0 0.046095 0 0.063516 0.13613 0.13508 0 0
2.0977 0.038714 0.044371 0.0094416 0.035471 0 0.044664 0.050704 0.047041 0.053823 0.051533 0.069172 1.0129 0.17254 -0.0029623 -0.075995 -0.075881 -0.0046359 0.01822 -0.017678 -0.055986 -0.081852 0.0051506 -0.12182 -0.035689 -0.0010781 -0.00079548 -0.00138 0.0008729 -1.1243 0 0 0.06663 0 0.074008 0.1492 0.14466 0 0
2.1016 0.046638 0.04686 0.017047 0.040221 0 0.04901 0.058612 0.049602 0.067625 0.061987 0.082701 1.0574 0.16934 -0.0093288 -0.078868 -0.096401 -0.014311 0.008731 -0.028197 -0.079167 -0.094878 -0.021703 -0.14799 -0.053894 -0.00083008 -0.00084798 -0.001514 0.00089937 -1.2979 0 0 0.080897 0 0.083623 0.15997 0.1477 0 0
2.1055 0.054144 0.04909 0.05369 0.052299 0 0.057456 0.065878 0.060101 0.076637 0.072365 0.086477 1.128 0.16911 -0.014399 -0.08018 -0.11385 -0.021689 -0.0022702 -0.041787 -0.096357 -0.10891 -0.049413 -0.17161 -0.069194 -5.4056e-05 -0.0011239 -0.0011034 0.00057709 -1.4433 0 0 0.087125 0 0.090719 0.16716 0.14611 0 0
2.1094 0.059785 0.053134 0.09812 0.065618 0 0.065636 0.071952 0.075142 0.08039 0.079893 0.088081 1.2227 0.17243 -0.01458 -0.080148 -0.12841 -0.026474 -0.013381 -0.057303 -0.10517 -0.12431 -0.077897 -0.1907 -0.081632 0.00045656 -0.0011358 -0.0002518 0.00030485 -1.5689 0 0 0.087883 0 0.094346 0.16994 0.1416 0 0
2.1133 0.063501 0.059186 0.11871 0.072428 0 0.067355 0.075886 0.086379 0.082025 0.082622 0.094028 1.3273 0.17957 -0.010425 -0.079268 -0.14077 -0.031833 -0.022935 -0.072645 -0.10775 -0.14122 -0.10705 -0.20283 -0.091553 0.0003167 -0.00067007 0.0005033 0.0003313 -1.669 0 0 0.087851 0 0.093713 0.16755 0.13652 0 0
2.1172 0.066473 0.06582 0.10108 0.070622 0 0.062339 0.077757 0.089129 0.084824 0.081874 0.10369 1.429 0.18975 -0.0063304 -0.079166 -0.15341 -0.041439 -0.02854 -0.08208 -0.1091 -0.15788 -0.13597 -0.20764 -0.10064 -0.0001042 -0.00010015 0.00060502 0.00044617 -1.7387 0 0 0.090041 0 0.088846 0.16053 0.13536 0 0
2.1211 0.069432 0.071101 0.061035 0.06577 0 0.058212 0.078724 0.086265 0.088419 0.081236 0.11004 1.5276 0.20046 -0.0064966 -0.080702 -0.1682 -0.055461 -0.031174 -0.084557 -0.11267 -0.17164 -0.16341 -0.20697 -0.11103 -0.00014513 -3.1336e-05 4.458e-05 0.00023391 -1.7802 0 0 0.093735 0 0.082731 0.153 0.13863 0 0
2.125 0.071436 0.073524 0.031022 0.06574 0 0.063465 0.079485 0.083938 0.08908 0.082836 0.10642 1.6345 0.21065 -0.010968 -0.083962 -0.18573 -0.069497 -0.031502 -0.080382 -0.11747 -0.18092 -0.18851 -0.20325 -0.12365 0.00038417 -0.00063061 -0.00057639 -0.00038742 -1.7933 0 0 0.095833 0 0.076655 0.14674 0.14584 0 0
2.1289 0.070756 0.072488 0.032345 0.07278 0 0.077935 0.079065 0.08449 0.083973 0.084834 0.093311 1.7608 0.21929 -0.01574 -0.088751 -0.20629 -0.077889 -0.030325 -0.070591 -0.11994 -0.18449 -0.21054 -0.19808 -0.13921 0.0009746 -0.0013707 -0.00063914 -0.00098566 -1.7665 0 0 0.094103 0 0.071739 0.1432 0.15605 0 0
2.1328 0.066997 0.068517 0.057854 0.080677 0 0.09085 0.075677 0.084393 0.074739 0.083043 0.078686 1.9057 0.22451 -0.016864 -0.094124 -0.23008 -0.078618 -0.028947 -0.058035 -0.11826 -0.18041 -0.22824 -0.19236 -0.15865 0.00096981 -0.0015082 -0.00015065 -0.0010479 -1.6869 0 0 0.08914 0 0.069372 0.14376 0.16693 0 0
2.1367 0.061866 0.063109 0.079688 0.080129 0 0.089519 0.06894 0.078934 0.066366 0.075278 0.071466 2.0584 0.22463 -0.014385 -0.097628 -0.25547 -0.07511 -0.028779 -0.048467 -0.11456 -0.17115 -0.24267 -0.18661 -0.18051 0.00028522 -0.00083128 0.00027599 -0.00055994 -1.5595 0 0 0.083292 0 0.068787 0.14567 0.17437 0 0
2.1406 0.057299 0.057737 0.07431 0.067658 0 0.070998 0.06086 0.067942 0.062441 0.063976 0.073465 2.2099 0.21913 -0.012099 -0.098071 -0.2811 -0.073046 -0.029921 -0.04335 -0.11259 -0.16016 -0.25577 -0.18037 -0.20256 -0.00049593 0.00010611 9.7798e-05 -4.9334e-05 -1.4104 0 0 0.077885 0 0.067988 0.14547 0.17689 0 0
2.1445 0.052753 0.052313 0.042579 0.049539 0 0.045433 0.054069 0.056133 0.061799 0.05414 0.0772 2.364 0.20725 -0.013432 -0.094763 -0.30608 -0.074966 -0.032282 -0.042498 -0.11325 -0.14944 -0.2687 -0.17127 -0.22299 -0.00073568 0.00052694 -0.00056998 4.1914e-06 -1.2619 0 0 0.071741 0 0.065257 0.14078 0.17361 0 0
2.1484 0.04485 0.044475 0.0079762 0.036288 0 0.027373 0.048834 0.047902 0.059908 0.048416 0.072202 2.5339 0.18834 -0.017759 -0.087279 -0.3295 -0.077695 -0.035598 -0.044773 -0.113 -0.14093 -0.28261 -0.15582 -0.23978 -0.00036495 0.00020132 -0.0010988 -0.00025548 -1.105 0 0 0.062621 0 0.058682 0.12927 0.16406 0 0
2.1523 0.030251 0.031016 -0.0047074 0.03215 0 0.022728 0.042 0.042352 0.053158 0.044126 0.054954 2.7279 0.16012 -0.02095 -0.075199 -0.34815 -0.075015 -0.039053 -0.043877 -0.10673 -0.13666 -0.29841 -0.13215 -0.24651 0.00015626 -0.00035294 -0.0010371 -0.00018636 -0.90108 0 0 0.050149 0 0.043072 0.10686 0.14723 0 0
2.1563 0.0091407 0.010817 0.0083457 0.029488 0 0.023319 0.029272 0.033795 0.041324 0.035271 0.03347 2.9377 0.12759 -0.019573 -0.061802 -0.36069 -0.06309 -0.041618 -0.034726 -0.092193 -0.13327 -0.3133 -0.10191 -0.24285 0.00042902 -0.00044016 -0.0005544 0.00060061 -0.61635 0 0 0.037075 0 0.02023 0.07925 0.12746 0 0
2.1602 -0.014232 -0.013291 0.025702 0.01448 0 0.014097 0.0089374 0.017011 0.026045 0.017689 0.021158 3.143 0.093334 -0.014442 -0.048364 -0.3651 -0.043616 -0.042629 -0.015549 -0.071301 -0.12811 -0.32427 -0.068523 -0.22768 0.00052111 8.1152e-05 -0.00016242 0.0016789 -0.25438 0 0 0.027009 0 -0.008471 0.04967 0.10647 0 0
2.1641 -0.034611 -0.035853 0.018429 -0.019728 0 -0.013338 -0.016319 -0.0080488 0.0078394 -0.0074078 0.023814 3.3276 0.060089 -0.0098694 -0.035931 -0.35947 -0.021786 -0.041376 0.014323 -0.047167 -0.11854 -0.32807 -0.03285 -0.20036 0.00072427 0.00067444 -9.1921e-05 0.0021104 0.14845 0 0 0.020144 0 -0.04105 0.02136 0.085977 0 0
2.168 -0.049416 -0.052578 -0.024238 -0.064 0 -0.052669 -0.041062 -0.036266 -0.014405 -0.034539 0.030901 3.4914 0.032464 -0.0092356 -0.025641 -0.33952 -0.0010785 -0.036293 0.054796 -0.019988 -0.099936 -0.318 0.0093133 -0.15904 0.0010243 0.00072436 -8.0603e-05 0.0013787 0.56053 0 0 0.010822 0 -0.073619 -0.00060724 0.068495 0 0
2.1719 -0.059706 -0.063266 -0.082664 -0.097631 0 -0.087065 -0.060677 -0.061322 -0.040925 -0.058258 0.020415 3.6469 0.01552 -0.011046 -0.017017 -0.30329 0.02022 -0.025259 0.098954 0.013951 -0.069295 -0.28751 0.064367 -0.10603 0.0010144 0.00020465 0.00020039 -5.8894e-06 0.98344 0 0 -0.0099682 0 -0.098485 -0.012242 0.056737 0 0
2.1758 -0.068178 -0.071255 -0.11976 -0.10412 0 -0.10203 -0.07399 -0.079747 -0.068973 -0.076579 -0.024203 3.8042 0.0085869 -0.009208 -0.0083241 -0.25541 0.047433 -0.0080936 0.14042 0.058912 -0.029828 -0.23935 0.13436 -0.046967 0.00042704 -0.00030287 0.00064081 -0.00090557 1.4381 0 0 -0.047896 0 -0.11273 -0.015796 0.050631 0 0
2.1797 -0.076908 -0.080129 -0.11089 -0.085599 0 -0.096462 -0.083421 -0.092273 -0.094228 -0.090984 -0.09802 3.9602 0.011364 0.0024586 0.0015992 -0.19842 0.084071 0.0158 0.17629 0.11476 0.016509 -0.17489 0.21267 0.015292 -0.0003661 -0.00025303 0.00076014 -0.00061107 1.923 0 0 -0.099053 0 -0.11469 -0.012703 0.050398 0 0
2.1836 -0.087032 -0.091053 -0.067148 -0.063133 0 -0.083496 -0.093209 -0.10272 -0.11459 -0.10413 -0.17367 4.1027 0.022972 0.025058 0.013906 -0.13538 0.12725 0.04681 0.20438 0.1745 0.067246 -0.0965 0.28632 0.077856 -0.00059259 0.00025157 0.00029325 0.00048905 2.3932 0 0 -0.14963 0 -0.10352 -0.0048619 0.056019 0 0
2.1875 -0.099631 -0.10308 -0.031343 -0.061704 0 -0.080846 -0.10715 -0.11591 -0.13213 -0.11803 -0.21859 4.2233 0.042167 0.052836 0.03076 -0.072387 0.16798 0.086391 0.2229 0.22661 0.11765 -0.0087968 0.34347 0.13581 8.4315e-05 0.00054492 -0.00042112 0.0012973 2.7893 0 0 -0.18321 0 -0.078095 0.0047433 0.068191 0 0
2.1914 -0.11545 -0.11539 -0.04639 -0.091437 0 -0.098275 -0.12673 -0.13537 -0.1506 -0.1339 -0.21828 4.3242 0.063127 0.076233 0.050726 -0.015469 0.19649 0.13002 0.23813 0.26083 0.16355 0.077027 0.38006 0.18782 0.001063 0.00010044 -0.00075946 0.0010639 3.09 0 0 -0.19159 0 -0.047797 0.013353 0.083696 0 0
2.1953 -0.13305 -0.12829 -0.11955 -0.14008 0 -0.13124 -0.15006 -0.16069 -0.17101 -0.15233 -0.18746 4.4131 0.083521 0.087746 0.07236 0.033595 0.20845 0.17474 0.25317 0.27411 0.20378 0.15619 0.40073 0.23406 0.0013056 -0.00087955 -0.0005091 6.6799e-05 3.3324 0 0 -0.18119 0 -0.01762 0.02088 0.101 0 0
2.1992 -0.14796 -0.14187 -0.21208 -0.18231 0 -0.16479 -0.17207 -0.18604 -0.18989 -0.17209 -0.15967 4.4912 0.1017 0.086666 0.094307 0.073773 0.20769 0.21788 0.26987 0.27281 0.23755 0.22517 0.41428 0.27466 0.00040971 -0.0016039 -0.00012954 -0.00071352 3.5732 0 0 -0.16948 0 0.0086329 0.027553 0.11892 0 0
2.2031 -0.1551 -0.15409 -0.26552 -0.19793 0 -0.18423 -0.18668 -0.2019 -0.2021 -0.18886 -0.16289 4.5507 0.11587 0.079432 0.11454 0.10412 0.2033 0.25556 0.28962 0.26919 0.26384 0.2797 0.42772 0.30967 -0.00089949 -0.0014276 -0.00024062 -0.00054159 3.8257 0 0 -0.17305 0 0.026368 0.034133 0.13608 0 0
2.207 -0.15332 -0.16147 -0.24587 -0.18498 0 -0.1847 -0.19019 -0.20081 -0.2054 -0.19623 -0.19946 4.5829 0.12482 0.075201 0.12996 0.12613 0.20342 0.28219 0.30982 0.27374 0.2821 0.31717 0.44279 0.33893 -0.0014571 -0.00045018 -0.00089443 0.00045738 4.0346 0 0 -0.19545 0 0.032488 0.041675 0.15065 0 0
2.2109 -0.14734 -0.16214 -0.17093 -0.15908 0 -0.17307 -0.18392 -0.18367 -0.20198 -0.19019 -0.24497 4.5897 0.1301 0.079501 0.14063 0.14407 0.21007 0.2986 0.32636 0.28819 0.29444 0.34288 0.4559 0.36317 -0.0008497 0.0005963 -0.0014648 0.0015456 4.1166 0 0 -0.22415 0 0.031505 0.04953 0.16241 0 0
2.2148 -0.14431 -0.15807 -0.09796 -0.14129 0 -0.16164 -0.17362 -0.16108 -0.1959 -0.17378 -0.2662 4.5843 0.13216 0.090489 0.14649 0.15892 0.21872 0.30495 0.33707 0.30456 0.30103 0.358 0.46057 0.38154 0.00015625 0.0010245 -0.0013052 0.0021202 4.0303 0 0 -0.23929 0 0.025628 0.056773 0.17088 0 0
2.2188 -0.14736 -0.15346 -0.080372 -0.14406 0 -0.15862 -0.16556 -0.14694 -0.18957 -0.15675 -0.24433 4.5802 0.13147 0.10074 0.14772 0.17129 0.2225 0.30186 0.34036 0.31161 0.30208 0.36355 0.45135 0.39307 0.00042496 0.00076097 -0.00045573 0.0021687 3.8104 0 0 -0.22795 0 0.017157 0.062329 0.17562 0 0
2.2227 -0.15226 -0.15033 -0.12682 -0.16371 0 -0.16255 -0.16186 -0.1482 -0.18284 -0.14881 -0.18758 4.5778 0.12802 0.10344 0.14412 0.17955 0.21783 0.28961 0.33477 0.30423 0.2967 0.35764 0.42782 0.39414 -0.00035408 0.00030376 0.00038538 0.0020652 3.5375 0 0 -0.19343 0 0.0088086 0.063619 0.17476 0 0
2.2266 -0.15077 -0.14604 -0.1942 -0.18293 0 -0.16386 -0.15878 -0.15888 -0.17468 -0.15126 -0.1256 4.5618 0.12262 0.098052 0.13766 0.18139 0.20745 0.27316 0.32643 0.28797 0.28725 0.34116 0.39637 0.38587 -0.0013576 0.00019395 0.00059383 0.0020713 3.2732 0 0 -0.15302 0 0.001037 0.060473 0.16839 0 0
2.2305 -0.13772 -0.13565 -0.2195 -0.18107 0 -0.15215 -0.14945 -0.16384 -0.16466 -0.15483 -0.090476 4.5118 0.11553 0.090815 0.12924 0.17531 0.19838 0.25496 0.31971 0.27445 0.27549 0.31475 0.367 0.37023 -0.0015132 0.00055191 0.00024642 0.0021326 3.0213 0 0 -0.1261 0 -0.0076772 0.054121 0.15705 0 0
2.2344 -0.11528 -0.11713 -0.16666 -0.14735 0 -0.12383 -0.12918 -0.15011 -0.15215 -0.14674 -0.096487 4.4156 0.10679 0.08929 0.11926 0.15979 0.1963 0.23628 0.31718 0.27085 0.26235 0.27846 0.3458 0.34838 -0.0006095 0.0010667 -3.1135e-05 0.0021174 2.743 0 0 -0.12142 0 -0.018767 0.045607 0.1411 0 0
2.2383 -0.090537 -0.094145 -0.054463 -0.089929 0 -0.085536 -0.09942 -0.11703 -0.13494 -0.12166 -0.13082 4.2766 0.096306 0.095456 0.10791 0.13291 0.20014 0.21806 0.32111 0.27236 0.24868 0.23219 0.32833 0.32157 0.00053779 0.0013354 0.00020108 0.0020924 2.403 0 0 -0.13188 0 -0.034208 0.03638 0.12101 0 0
2.2422 -0.069532 -0.073131 0.053984 -0.034112 0 -0.051078 -0.067434 -0.077045 -0.11037 -0.086781 -0.16078 4.1092 0.083922 0.10321 0.094871 0.091478 0.20119 0.20013 0.32996 0.26427 0.23364 0.17654 0.30072 0.29028 0.00097447 0.0011702 0.00070519 0.0022375 1.9989 0 0 -0.1396 0 -0.056278 0.029019 0.098714 0 0
2.2461 -0.05357 -0.057767 0.093166 -0.0076348 0 -0.033504 -0.041964 -0.046323 -0.078795 -0.056128 -0.1538 3.9294 0.070892 0.10257 0.080436 0.040869 0.1879 0.18118 0.3356 0.23247 0.2151 0.11707 0.24936 0.25486 0.00055116 0.00064662 0.00084662 0.0025142 1.5554 0 0 -0.12735 0 -0.081177 0.023893 0.077556 0 0
2.25 -0.040871 -0.04639 0.040959 -0.020674 0 -0.036469 -0.027853 -0.032806 -0.045764 -0.038829 -0.098628 3.7475 0.058239 0.087334 0.064505 -0.016882 0.15403 0.1604 0.33296 0.17441 0.191 0.055736 0.17242 0.21386 -5.5049e-05 -1.6337e-05 0.00032079 0.0025718 1.0983 0 0 -0.089148 0 -0.10607 0.020842 0.059272 0 0
2.2539 -0.030553 -0.035063 -0.062651 -0.055518 0 -0.050365 -0.023205 -0.03102 -0.019123 -0.032032 -0.014042 3.5669 0.047185 0.060036 0.046999 -0.07947 0.10456 0.13716 0.31752 0.10226 0.15949 -0.0057143 0.083192 0.16577 -0.00015532 -0.0005553 -0.00046931 0.0021252 0.64451 0 0 -0.033911 0 -0.1279 0.019569 0.045398 0 0
2.2578 -0.023965 -0.022796 -0.13907 -0.077041 0 -0.057151 -0.020946 -0.027523 -0.0027149 -0.024673 0.062145 3.3865 0.040767 0.03059 0.027495 -0.14331 0.054601 0.11062 0.28172 0.036255 0.11704 -0.065169 0.0017534 0.10693 0.00025366 -0.00071914 -0.00078088 0.0014203 0.21225 0 0 0.019726 0 -0.14052 0.019693 0.038679 0 0
2.2617 -0.022067 -0.013089 -0.12484 -0.059338 0 -0.042619 -0.01378 -0.012279 0.0073656 -0.0081901 0.097839 3.2052 0.042043 0.0097765 0.00628 -0.20239 0.02072 0.08243 0.22943 -0.0068917 0.066552 -0.12107 -0.058254 0.039553 0.00062309 -0.00038382 -0.0002523 0.0011809 -0.16662 0 0 0.054646 0 -0.14055 0.021059 0.038948 0 0
2.2656 -0.022366 -0.0098806 -0.020207 -0.0080946 0 -0.008292 0.00079902 0.01328 0.019457 0.015981 0.088318 3.0228 0.051287 0.0025548 -0.015917 -0.25348 0.0098026 0.054936 0.17024 -0.023053 0.014145 -0.17231 -0.096603 -0.029871 0.00055054 0.00029045 0.0007467 0.001932 -0.45661 0 0 0.065689 0 -0.13004 0.02426 0.044209 0 0
2.2695 -0.01945 -0.012069 0.1051 0.041689 0 0.0271 0.018966 0.037736 0.038201 0.038589 0.058379 2.8394 0.068693 0.0056246 -0.038452 -0.2939 0.013759 0.029969 0.11093 -0.021892 -0.035375 -0.21695 -0.12194 -0.095609 0.00020547 0.00086334 0.0014456 0.003338 -0.64541 0 0 0.06214 0 -0.11052 0.030034 0.053381 0 0
2.2734 -0.0089559 -0.012518 0.16021 0.053772 0 0.040479 0.033716 0.049145 0.059159 0.051328 0.042342 2.653 0.093956 0.01035 -0.060533 -0.32117 0.015098 0.00947 0.058915 -0.019785 -0.076677 -0.25261 -0.14105 -0.15098 5.8663e-05 0.00091666 0.0013278 0.0043206 -0.75905 0 0 0.059672 0 -0.084273 0.039204 0.065215 0 0
2.2773 0.0091369 -0.0029685 0.10465 0.022461 0 0.023677 0.040474 0.044698 0.071724 0.053383 0.056681 2.4599 0.12553 0.0087163 -0.079326 -0.32746 0.00048464 -0.0016005 0.029863 -0.028606 -0.096838 -0.26854 -0.15246 -0.17701 0.00031671 0.0004525 0.0005116 0.0039896 -0.84558 0 0 0.067014 0 -0.05616 0.053583 0.07793 0 0
2.2813 0.031204 0.019599 -0.012745 -0.019541 0 -0.006507 0.040912 0.03305 0.068189 0.050393 0.086824 2.2594 0.15631 -0.0014776 -0.093716 -0.31953 -0.027885 -0.0055186 0.019322 -0.047303 -0.10023 -0.26591 -0.14952 -0.17666 0.00072845 -3.5856e-05 -0.00041268 0.002538 -0.93995 0 0 0.07794 0 -0.031461 0.070177 0.089779 0 0
2.2852 0.053549 0.050859 -0.085193 -0.025763 0 -0.017884 0.041912 0.02788 0.050962 0.048591 0.099203 2.0575 0.18288 -0.015291 -0.10293 -0.29972 -0.053057 -0.0035137 0.023534 -0.062586 -0.090133 -0.24456 -0.12933 -0.15242 0.00091349 2.9228e-06 -0.00086686 0.001171 -1.0451 0 0 0.076349 0 -0.01177 0.087065 0.1002 0 0
2.2891 0.074781 0.08259 -0.032182 0.026381 0 0.013198 0.050436 0.038037 0.031622 0.050848 0.069601 1.8675 0.20227 -0.024124 -0.10657 -0.27082 -0.057229 0.0027819 0.037621 -0.059754 -0.07094 -0.20573 -0.098665 -0.10873 0.00075669 0.00060661 -0.00067667 0.0010368 -1.1497 0 0 0.051718 0 0.0018522 0.1023 0.10872 0 0
2.293 0.094702 0.10782 0.12928 0.11611 0 0.082134 0.068293 0.061724 0.02304 0.057593 0.0056306 1.7015 0.20995 -0.022152 -0.10403 -0.23655 -0.038374 0.010604 0.053043 -0.036846 -0.050509 -0.152 -0.072355 -0.054111 0.00042385 0.001197 -0.0001249 0.0021422 -1.263 0 0 0.012301 0 0.0082143 0.11266 0.1145 0 0
2.2969 0.11157 0.12317 0.28905 0.19383 0 0.15711 0.090771 0.088481 0.031499 0.069282 -0.054513 1.5616 0.20485 -0.011554 -0.09791 -0.20396 -0.015287 0.014786 0.056541 -0.010655 -0.04171 -0.097064 -0.06634 -0.0088045 7.8908e-05 0.0011371 0.00029998 0.0033111 -1.4276 0 0 -0.016366 0 0.008709 0.11602 0.11688 0 0
2.3008 0.12144 0.12767 0.32682 0.217 0 0.20068 0.10981 0.10669 0.054616 0.08594 -0.066602 1.4376 0.19138 -0.0023933 -0.091921 -0.17626 -0.015191 0.01335 0.045515 -0.007631 -0.047344 -0.052489 -0.090862 0.017394 -0.00028062 0.00042393 0.00025751 0.0032572 -1.6861 0 0 -0.008487 0 0.0059354 0.11445 0.11616 0 0
2.3047 0.12068 0.12122 0.2088 0.17846 0 0.19475 0.119 0.1109 0.084894 0.10428 -0.010453 1.3157 0.17164 -0.0062006 -0.088237 -0.15484 -0.052639 0.0053485 0.019689 -0.04474 -0.067787 -0.025006 -0.14687 0.020079 -0.00069008 -0.00023737 -0.00021453 0.0017541 -2.0298 0 0 0.042277 0 0.00086426 0.10931 0.11218 0 0
2.3086 0.10924 0.10507 0.017167 0.10693 0 0.14962 0.11681 0.10438 0.11435 0.1173 0.095663 1.1924 0.14789 -0.027316 -0.088912 -0.14047 -0.1169 -0.0096615 -0.019673 -0.11526 -0.10186 -0.020299 -0.22529 -0.0030491 -0.0010444 -0.00014182 -0.00074222 -0.00020205 -2.3783 0 0 0.11647 0 -0.0056221 0.10224 0.10484 0 0
2.3125 0.091341 0.083655 -0.11399 0.043497 0 0.092455 0.10662 0.09603 0.13677 0.11925 0.2055 1.0782 0.12251 -0.058687 -0.097517 -0.13422 -0.1789 -0.032188 -0.067782 -0.19205 -0.14456 -0.048428 -0.30843 -0.0531 -0.0011825 0.00061584 -0.00091259 -0.0013478 -2.6185 0 0 0.18132 0 -0.012786 0.095638 0.093193 0 0
2.3164 0.073214 0.064403 -0.10353 0.014929 0 0.04731 0.094442 0.094408 0.14806 0.11167 0.27209 0.9887 0.09688 -0.086149 -0.11112 -0.13194 -0.21255 -0.057419 -0.11298 -0.24652 -0.18393 -0.094886 -0.37457 -0.11053 -0.0011327 0.0011301 -0.00060717 -0.0012611 -2.6789 0 0 0.21194 0 -0.019808 0.089741 0.078735 0 0
2.3203 0.060078 0.054467 0.017905 0.022552 0 0.023549 0.086192 0.10254 0.14699 0.10362 0.27355 0.92908 0.07071 -0.098496 -0.12697 -0.13199 -0.21309 -0.082944 -0.15069 -0.26767 -0.21551 -0.14995 -0.40601 -0.16574 -0.0011504 0.00057297 -8.2505e-05 -0.00058019 -2.5775 0 0 0.20497 0 -0.026359 0.083094 0.062224 0 0
2.3242 0.054681 0.056434 0.14117 0.049491 0 0.018664 0.085427 0.11625 0.1365 0.10406 0.22194 0.88968 0.043809 -0.095377 -0.1425 -0.13329 -0.19734 -0.10686 -0.17784 -0.26549 -0.23648 -0.20543 -0.39759 -0.21169 -0.0014272 -0.00087942 0.00029526 -0.00022939 -2.4047 0 0 0.1757 0 -0.032175 0.074186 0.04433 0 0
2.3281 0.057181 0.066711 0.17124 0.075989 0 0.027952 0.091852 0.12682 0.12318 0.11324 0.15166 0.85572 0.016012 -0.086412 -0.15384 -0.13494 -0.18673 -0.12678 -0.1912 -0.2574 -0.24431 -0.25042 -0.35921 -0.24033 -0.0018176 -0.0020716 0.00041519 -0.00051975 -2.2551 0 0 0.14389 0 -0.0369 0.060421 0.025949 0 0
2.332 0.064987 0.077809 0.09938 0.090758 0 0.049634 0.10099 0.12636 0.11335 0.12199 0.097156 0.82168 -0.010128 -0.08226 -0.15582 -0.13606 -0.18849 -0.13988 -0.19089 -0.2516 -0.24072 -0.27222 -0.30935 -0.24741 -0.0019756 -0.0019066 0.00050484 -0.0010109 -2.1639 0 0 0.12105 0 -0.040328 0.039838 0.0092534 0 0
2.3359 0.07244 0.082347 -0.001403 0.093312 0 0.081592 0.10568 0.11257 0.10834 0.12008 0.074496 0.79448 -0.030806 -0.085432 -0.14969 -0.13572 -0.19108 -0.1466 -0.18303 -0.2424 -0.23179 -0.27433 -0.26338 -0.24094 -0.0017988 -0.00040472 0.00082176 -0.0011554 -2.092 0 0 0.10759 0 -0.04291 0.016461 -0.0041237 0 0
2.3398 0.071896 0.07577 -0.046036 0.089126 0 0.11543 0.09914 0.089426 0.10311 0.10512 0.077498 0.78235 -0.042708 -0.088897 -0.13638 -0.13261 -0.17682 -0.1462 -0.16931 -0.2199 -0.21884 -0.25848 -0.2253 -0.22349 -0.0016382 0.0012756 0.0012785 -0.00094668 -1.9599 0 0 0.098263 0 -0.044684 -0.0062283 -0.012704 0 0
2.3438 0.057199 0.056797 -0.0087948 0.082138 0 0.13546 0.07814 0.063338 0.090267 0.082726 0.08791 0.7822 -0.042646 -0.083461 -0.11731 -0.12519 -0.13918 -0.13795 -0.15104 -0.18212 -0.20251 -0.22714 -0.1886 -0.19732 -0.0019401 0.0018878 0.0014435 -0.00087647 -1.6916 0 0 0.088123 0 -0.045611 -0.024288 -0.015052 0 0
2.3477 0.027737 0.026958 0.060596 0.06926 0 0.12464 0.044248 0.037712 0.065893 0.058099 0.089779 0.78036 -0.023335 -0.066927 -0.095083 -0.10855 -0.089104 -0.11808 -0.1271 -0.13703 -0.17955 -0.18213 -0.14391 -0.16129 -0.0026736 0.0011818 0.00097801 -0.0013057 -1.2392 0 0 0.074205 0 -0.044832 -0.028512 -0.0072972 0 0
2.3516 -0.01028 -0.0094828 0.082557 0.040983 0 0.073469 0.0027676 0.010877 0.03184 0.028927 0.076771 0.76626 0.011101 -0.046417 -0.073873 -0.080995 -0.045291 -0.087208 -0.096175 -0.09354 -0.14638 -0.12911 -0.085678 -0.11417 -0.0032272 -8.4635e-06 7.1775e-05 -0.0019712 -0.58704 0 0 0.053773 0 -0.041313 -0.016804 0.0093269 0 0
2.3555 -0.04688 -0.045678 0.013109 -0.010469 0 -0.013252 -0.039478 -0.020659 -0.0072762 -0.01173 0.048783 0.74369 0.054276 -0.031631 -0.054668 -0.043491 -0.017861 -0.047022 -0.057694 -0.05202 -0.10236 -0.069301 -0.012886 -0.055267 -0.0029877 -0.00066508 -0.00061685 -0.0021585 0.24284 0 0 0.023236 0 -0.034545 0.0074612 0.032114 0 0
2.3594 -0.073494 -0.073825 -0.12156 -0.07992 0 -0.1147 -0.075951 -0.05675 -0.048651 -0.064895 0.0043064 0.72613 0.10095 -0.025236 -0.037692 0.0028146 8.3692e-05 0.0010531 -0.011408 -0.0040693 -0.047692 -0.0028357 0.074132 0.015573 -0.0020164 -0.00049281 -0.00051604 -0.001346 1.1775 0 0 -0.020454 0 -0.024243 0.040847 0.058638 0 0
2.3633 -0.086375 -0.08831 -0.24308 -0.14476 0 -0.19853 -0.10152 -0.091595 -0.092155 -0.11902 -0.061449 0.72025 0.14422 -0.0194 -0.022648 0.055907 0.026202 0.054953 0.042621 0.058811 0.016424 0.070791 0.17463 0.097901 -0.0010642 3.4895e-05 0.00033472 0.00033013 2.0902 0 0 -0.077297 0 -0.010234 0.078032 0.085456 0 0
2.3672 -0.086465 -0.088427 -0.27466 -0.17463 0 -0.23219 -0.11357 -0.11762 -0.1365 -0.1556 -0.149 0.71519 0.1709 -0.0020474 -0.0078437 0.10846 0.073785 0.10799 0.10059 0.13667 0.082021 0.15027 0.28371 0.18427 -0.00086057 0.00036918 0.0013076 0.0021942 2.8292 0 0 -0.14263 0 0.0058522 0.10603 0.10415 0 0
2.3711 -0.07737 -0.078506 -0.1932 -0.15184 0 -0.19885 -0.11316 -0.13167 -0.17528 -0.16302 -0.24462 0.68986 0.18083 0.032266 0.0077477 0.15318 0.14021 0.15362 0.1548 0.21982 0.13921 0.22769 0.38808 0.26232 -0.00142 0.0004494 0.00173 0.0035386 3.2713 0 0 -0.20679 0 0.020164 0.1198 0.11185 0 0
2.375 -0.063955 -0.065307 -0.046654 -0.087361 0 -0.11003 -0.10508 -0.13714 -0.19823 -0.1457 -0.31964 0.63125 0.17479 0.076217 0.023774 0.18623 0.20744 0.18822 0.20072 0.29371 0.18308 0.29695 0.46766 0.32522 -0.0021021 0.00055372 0.0014216 0.0040285 3.3711 0 0 -0.25601 0 0.030473 0.11815 0.10735 0 0
2.3789 -0.051934 -0.054714 0.074241 -0.017954 0 -0.0050657 -0.095784 -0.13987 -0.1978 -0.12027 -0.34381 0.54528 0.15472 0.11373 0.039505 0.20456 0.25319 0.20887 0.23425 0.3446 0.20983 0.35181 0.50435 0.36718 -0.0023254 0.00075866 0.00075505 0.0037483 3.1738 0 0 -0.27568 0 0.034857 0.10137 0.090419 0 0
2.3828 -0.046685 -0.049818 0.093708 0.016467 0 0.066943 -0.089982 -0.14177 -0.17562 -0.10286 -0.30504 0.44995 0.12454 0.13105 0.052383 0.20276 0.26421 0.2102 0.24766 0.36282 0.21363 0.37884 0.492 0.37849 -0.0021285 0.00076579 0.00026849 0.0030277 2.7912 0 0 -0.25689 0 0.030184 0.07168 0.061298 0 0
2.3867 -0.05043 -0.050779 0.0024468 -0.00079355 0 0.073606 -0.088559 -0.13913 -0.1429 -0.099145 -0.22039 0.3589 0.094374 0.12611 0.059231 0.18467 0.24311 0.19573 0.24165 0.34553 0.20062 0.37342 0.43986 0.36461 -0.0019866 0.00033435 0.00024634 0.0022839 2.3616 0 0 -0.20414 0 0.018648 0.040485 0.028285 0 0
2.3906 -0.059864 -0.055454 -0.133 -0.053061 0 0.017208 -0.089178 -0.1269 -0.11377 -0.10431 -0.12875 0.27212 0.068566 0.10891 0.059592 0.15662 0.20522 0.17175 0.22205 0.29964 0.17885 0.34156 0.36673 0.33605 -0.0021651 -0.00025431 0.00059904 0.0019133 2.0084 0 0 -0.13748 0 0.0045981 0.014214 -0.0022798 0 0
2.3945 -0.067317 -0.060074 -0.21389 -0.1036 0 -0.068431 -0.088567 -0.10451 -0.0968 -0.10968 -0.068709 0.18102 0.048631 0.093226 0.053228 0.12183 0.16858 0.14164 0.19218 0.24132 0.1522 0.28668 0.2905 0.2982 -0.0023994 -0.00036746 0.0010174 0.0021335 1.7996 0 0 -0.084249 0 -0.0090185 -0.0042482 -0.026719 0 0
2.3984 -0.0657 -0.060293 -0.17882 -0.12126 0 -0.13932 -0.083923 -0.07664 -0.090455 -0.10789 -0.056333 0.079466 0.034985 0.086483 0.040346 0.083481 0.14337 0.10887 0.15581 0.18831 0.12423 0.21345 0.22008 0.25641 -0.0022604 0.00027555 0.0011835 0.0028075 1.7094 0 0 -0.062577 0 -0.01906 -0.013156 -0.041824 0 0
2.4023 -0.053388 -0.052969 -0.048517 -0.098986 0 -0.16528 -0.072491 -0.048677 -0.084825 -0.093298 -0.076766 -0.031356 0.024493 0.085431 0.021306 0.043927 0.1268 0.077181 0.11787 0.148 0.09568 0.12824 0.15398 0.21362 -0.0017268 0.0011835 0.00092189 0.0034622 1.6055 0 0 -0.067925 0 -0.020139 -0.013699 -0.042915 0 0
2.4063 -0.034612 -0.037878 0.089728 -0.053529 0 -0.14113 -0.051091 -0.022111 -0.067489 -0.061685 -0.094103 -0.14704 0.01029 0.080119 0.00016536 0.0025822 0.10646 0.046291 0.080939 0.11145 0.062894 0.041573 0.084471 0.16639 -0.0012521 0.0015325 0.00030769 0.003609 1.2952 0 0 -0.074055 0 -0.016011 -0.015548 -0.037271 0 0
2.4102 -0.015052 -0.017806 0.14812 -0.0098759 0 -0.08164 -0.017767 0.0048974 -0.02996 -0.01317 -0.072694 -0.26526 -0.010502 0.062173 -0.022323 -0.042661 0.069841 0.014712 0.044169 0.061278 0.022708 -0.044911 0.0039511 0.11044 -0.0012371 0.0010549 -0.00030223 0.0031324 0.63063 0 0 -0.05017 0 -0.0098525 -0.022953 -0.028198 0 0
2.4141 0.0029689 0.0033832 0.10344 0.016425 0 -0.0085809 0.02504 0.033065 0.027593 0.043993 0.0022208 -0.38552 -0.039944 0.030895 -0.04576 -0.09392 0.014009 -0.019037 0.0063027 -0.011388 -0.027336 -0.1303 -0.089426 0.042142 -0.0015491 0.00037952 -0.00044838 0.0023506 -0.38045 0 0 0.016962 0 -0.005162 -0.039237 -0.018808 0 0
2.418 0.021008 0.023139 0.010078 0.027271 0 0.059843 0.069173 0.059496 0.094628 0.094863 0.11507 -0.50598 -0.080423 -0.0066395 -0.070649 -0.1554 -0.051054 -0.057504 -0.035789 -0.095814 -0.090692 -0.215 -0.18874 -0.044208 -0.0016764 0.00037066 4.4938e-05 0.001647 -1.5415 0 0 0.11194 0 -0.0082637 -0.068405 -0.013166 0 0
2.4219 0.040683 0.040886 -0.047091 0.037116 0 0.11254 0.10379 0.080419 0.15288 0.12615 0.22638 -0.62369 -0.12848 -0.040357 -0.098448 -0.22835 -0.10802 -0.10056 -0.084763 -0.1676 -0.16285 -0.29956 -0.2793 -0.14414 -0.0013442 0.0011435 0.00079103 0.0010457 -2.5473 0 0 0.19895 0 -0.024924 -0.10748 -0.013188 0 0
2.4258 0.060084 0.056609 -0.019407 0.059881 0 0.14425 0.12121 0.095591 0.18397 0.13478 0.29248 -0.73867 -0.1777 -0.062744 -0.12889 -0.30761 -0.14281 -0.14411 -0.138 -0.2072 -0.23439 -0.3816 -0.34427 -0.2446 -0.00085649 0.0018622 0.0010514 0.00020934 -3.1348 0 0 0.24349 0 -0.05241 -0.14893 -0.016315 0 0
2.4297 0.074614 0.069321 0.072748 0.096223 0 0.15294 0.12099 0.10826 0.17936 0.1284 0.28901 -0.85489 -0.22408 -0.07176 -0.16125 -0.38908 -0.15279 -0.18469 -0.19259 -0.2143 -0.29898 -0.45755 -0.37274 -0.33623 -0.00074813 0.0016087 0.00039119 -0.0011053 -3.2069 0 0 0.23259 0 -0.088267 -0.18824 -0.020629 0 0
2.4336 0.081501 0.077502 0.16235 0.12967 0 0.13806 0.10922 0.11994 0.14652 0.11725 0.22492 -0.97389 -0.26355 -0.070446 -0.19432 -0.46787 -0.14697 -0.21845 -0.24475 -0.20535 -0.35028 -0.5231 -0.36549 -0.40932 -0.0011479 0.0004121 -0.00081175 -0.0026271 -2.8603 0 0 0.18063 0 -0.12904 -0.22088 -0.023934 0 0
2.4375 0.083022 0.081218 0.18938 0.13621 0 0.10101 0.094305 0.12647 0.10579 0.10597 0.13724 -1.0872 -0.28716 -0.064584 -0.22349 -0.53076 -0.13882 -0.23571 -0.28308 -0.19783 -0.37507 -0.56414 -0.33422 -0.44252 -0.0016029 -0.00069967 -0.0015975 -0.0036825 -2.315 0 0 0.11856 0 -0.16614 -0.23824 -0.021893 0 0
2.4414 0.084705 0.083302 0.14205 0.10348 0 0.048632 0.08306 0.12148 0.078378 0.09352 0.068472 -1.1787 -0.29591 -0.059929 -0.24504 -0.57259 -0.13736 -0.23765 -0.30302 -0.19681 -0.3791 -0.58028 -0.29424 -0.44285 -0.0015786 -0.00072792 -0.0012916 -0.0037742 -1.8087 0 0 0.075003 0 -0.19303 -0.24281 -0.014584 0 0
2.4453 0.090066 0.087602 0.059085 0.046556 0 -0.0021019 0.079295 0.10498 0.073456 0.079962 0.041015 -1.2374 -0.29131 -0.059816 -0.25764 -0.59212 -0.14265 -0.22679 -0.3039 -0.19526 -0.3678 -0.57353 -0.25627 -0.41847 -0.0010631 0.00027132 -0.00018347 -0.0030391 -1.5116 0 0 0.061477 0 -0.20842 -0.23728 -0.0031585 0 0
2.4492 0.097214 0.095455 -0.00085431 0.0049817 0 -0.024795 0.083681 0.087156 0.084035 0.070877 0.047008 -1.2684 -0.27495 -0.063717 -0.26061 -0.58902 -0.14793 -0.20584 -0.28605 -0.18499 -0.34599 -0.54655 -0.22348 -0.37716 -0.00058818 0.0012646 0.0007172 -0.0021087 -1.4843 0 0 0.069938 0 -0.21207 -0.22413 0.011184 0 0
2.4531 0.10082 0.10386 0.0027991 0.017422 0 0.0044651 0.09329 0.08096 0.09462 0.073166 0.060853 -1.2886 -0.24899 -0.067631 -0.25345 -0.56306 -0.14568 -0.17898 -0.25061 -0.16554 -0.32023 -0.50371 -0.19504 -0.33017 -0.00065776 0.0013309 0.00065954 -0.0015257 -1.6746 0 0 0.082513 0 -0.2046 -0.20665 0.026583 0 0
2.457 0.0975 0.10764 0.069453 0.089514 0 0.087463 0.10163 0.089191 0.094227 0.086693 0.063514 -1.3104 -0.22033 -0.066722 -0.23984 -0.52218 -0.13334 -0.15499 -0.20707 -0.14317 -0.29997 -0.45847 -0.17171 -0.29572 -0.0012416 0.00058399 -0.00012253 -0.0013288 -1.9477 0 0 0.085787 0 -0.19195 -0.19076 0.039806 0 0
2.4609 0.089226 0.10392 0.15859 0.18142 0 0.1917 0.10151 0.099525 0.084067 0.10184 0.057631 -1.3295 -0.19578 -0.059006 -0.22591 -0.4799 -0.11533 -0.13792 -0.16699 -0.124 -0.28682 -0.42139 -0.15741 -0.27742 -0.0018805 -4.7168e-05 -0.00070357 -0.0012016 -2.1489 0 0 0.079483 0 -0.18071 -0.17936 0.049819 0 0
2.4648 0.081575 0.094842 0.21318 0.23044 0 0.26142 0.090467 0.094838 0.074201 0.10695 0.060442 -1.3319 -0.1789 -0.047411 -0.21435 -0.44278 -0.10067 -0.12892 -0.13581 -0.1104 -0.28039 -0.39681 -0.15538 -0.27499 -0.0022232 0.00010482 -0.00047513 -0.00095107 -2.1771 0 0 0.073594 0 -0.17335 -0.17365 0.056087 0 0
2.4688 0.078654 0.085849 0.19478 0.19609 0 0.25099 0.074157 0.070515 0.073152 0.098406 0.081657 -1.3132 -0.17272 -0.038166 -0.20731 -0.41669 -0.097447 -0.12828 -0.11805 -0.10328 -0.27953 -0.3877 -0.16312 -0.28638 -0.002346 0.00071534 0.0002094 -0.00075 -2.0269 0 0 0.076735 0 -0.17166 -0.17441 0.058246 0 0
2.4727 0.079708 0.081064 0.1116 0.093498 0 0.15864 0.063123 0.041678 0.080038 0.082834 0.10786 -1.2874 -0.18269 -0.036298 -0.20707 -0.411 -0.10718 -0.13525 -0.12042 -0.10476 -0.28152 -0.39739 -0.17193 -0.30601 -0.0025197 0.00086818 0.00044714 -0.00089436 -1.7683 0 0 0.085874 0 -0.17694 -0.18306 0.054976 0 0
2.4766 0.080331 0.080027 0.018175 -0.013662 0 0.032448 0.064154 0.031608 0.085807 0.069414 0.11005 -1.2743 -0.20396 -0.041741 -0.20986 -0.42109 -0.12269 -0.14384 -0.13581 -0.11559 -0.28274 -0.4163 -0.1725 -0.32339 -0.0027734 0.00011187 -0.00019905 -0.0014002 -1.4843 0 0 0.087285 0 -0.18469 -0.19628 0.047116 0 0
2.4805 0.076631 0.078577 -0.020489 -0.057927 0 -0.059637 0.073776 0.050829 0.081805 0.06123 0.070124 -1.2773 -0.23088 -0.04942 -0.2123 -0.43969 -0.13189 -0.15118 -0.15706 -0.13039 -0.28286 -0.43759 -0.16228 -0.33579 -0.0028277 -0.0010005 -0.0011919 -0.0019265 -1.2267 0 0 0.069389 0 -0.19173 -0.21127 0.035462 0 0
2.4844 0.068185 0.072685 0.020884 -0.016882 0 -0.074868 0.080697 0.086248 0.067849 0.054928 0.0034687 -1.2759 -0.25891 -0.053369 -0.212 -0.46093 -0.12624 -0.15566 -0.17892 -0.13881 -0.282 -0.45671 -0.1486 -0.34235 -0.0024822 -0.0014596 -0.0015673 -0.0021091 -1.0271 0 0 0.036935 0 -0.19594 -0.22581 0.020614 0 0
2.4883 0.057387 0.061531 0.10337 0.071888 0 -0.021332 0.075799 0.11091 0.053057 0.047925 -0.044231 -1.2414 -0.28221 -0.051442 -0.20629 -0.47712 -0.1078 -0.15593 -0.19512 -0.13464 -0.28077 -0.46869 -0.14445 -0.34332 -0.0019625 -0.00081976 -0.0009348 -0.0019156 -0.93587 0 0 0.012765 0 -0.19506 -0.23709 0.0033732 0 0
2.4922 0.046499 0.047281 0.15107 0.14045 0 0.054241 0.060431 0.10572 0.049026 0.043554 -0.027642 -1.1632 -0.29019 -0.046632 -0.19275 -0.47433 -0.0888 -0.15132 -0.19624 -0.12423 -0.27934 -0.46704 -0.15931 -0.34106 -0.0017625 0.00039048 0.00014442 -0.0016365 -1.0195 0 0 0.022643 0 -0.18673 -0.23968 -0.013578 0 0
2.4961 0.0356 0.03249 0.11283 0.14035 0 0.1036 0.044843 0.07381 0.060809 0.047301 0.06181 -1.0558 -0.28362 -0.044029 -0.17534 -0.45331 -0.082233 -0.14393 -0.18476 -0.12296 -0.27558 -0.45461 -0.19101 -0.33699 -0.0021247 0.001234 0.00077271 -0.0015613 -1.2892 0 0 0.073401 0 -0.17375 -0.23394 -0.027575 0 0
2.5 0.023184 0.018064 0.0069567 0.07416 0 0.10756 0.038132 0.035716 0.082236 0.058358 0.18218 -0.94316 -0.2633 -0.04621 -0.15618 -0.41516 -0.090348 -0.13397 -0.16225 -0.1399 -0.26684 -0.4319 -0.22371 -0.32918 -0.0027415 0.0012368 0.00061724 -0.0017253 -1.6214 0 0 0.14221 0 -0.15719 -0.22007 -0.037307 0 0
2.5039 0.0083571 0.0036399 -0.09257 -0.01246 0 0.078297 0.039402 0.011515 0.098502 0.066817 0.26275 -0.83623 -0.23095 -0.050962 -0.13733 -0.36223 -0.10076 -0.12144 -0.13091 -0.16457 -0.25035 -0.39953 -0.23412 -0.31508 -0.0030258 0.00066802 0.00013705 -0.0019652 -1.7694 0 0 0.18744 0 -0.13817 -0.19877 -0.041847 0 0
2.5078 -0.0076995 -0.010545 -0.11877 -0.067813 0 0.038312 0.038505 0.006306 0.094169 0.060635 0.24812 -0.7284 -0.18972 -0.052959 -0.12172 -0.29889 -0.094749 -0.10501 -0.094177 -0.17049 -0.21978 -0.3565 -0.20307 -0.28694 -0.0026642 6.9291e-05 -2.7223e-05 -0.0021289 -1.4969 0 0 0.17484 0 -0.11794 -0.17133 -0.039999 0 0
2.5117 -0.022201 -0.022669 -0.068106 -0.07005 0 -0.00073728 0.025165 0.0099058 0.061798 0.035378 0.13467 -0.61108 -0.14816 -0.04766 -0.10956 -0.23604 -0.061881 -0.08378 -0.05837 -0.13522 -0.17459 -0.30443 -0.12653 -0.24033 -0.0018738 -0.00032454 0.00024561 -0.0021476 -0.74702 0 0 0.10023 0 -0.098133 -0.14274 -0.034672 0 0
2.5156 -0.032449 -0.030413 -0.00028087 -0.036914 0 -0.04113 -0.002369 0.0077107 0.0064946 -0.0032747 -0.025891 -0.49009 -0.11036 -0.03429 -0.098672 -0.17847 -0.0090497 -0.058513 -0.025887 -0.059862 -0.11987 -0.24549 -0.019297 -0.17867 -0.00114 -0.00064463 0.00052694 -0.0019398 0.29211 0 0 -0.0075249 0 -0.079452 -0.11576 -0.028841 0 0
2.5195 -0.037269 -0.033044 0.017223 -0.0066844 0 -0.08598 -0.036494 -0.0084533 -0.055962 -0.045647 -0.15863 -0.38343 -0.078197 -0.016003 -0.087341 -0.12826 0.043908 -0.029922 0.0022187 0.02985 -0.059646 -0.18072 0.091628 -0.10513 -0.00076989 -0.00099885 0.00041734 -0.0013928 1.2874 0 0 -0.10473 0 -0.062418 -0.091663 -0.024097 0 0
2.5234 -0.037411 -0.032375 -0.032088 -0.0078648 0 -0.12633 -0.066371 -0.037085 -0.10646 -0.084538 -0.21156 -0.30319 -0.052762 0.002298 -0.073575 -0.086475 0.078544 0.00088651 0.025427 0.10229 0.0010742 -0.11139 0.18088 -0.024375 -0.0007208 -0.0012135 2.7327e-06 -0.00055746 1.953 0 0 -0.15883 0 -0.047511 -0.07127 -0.021836 0 0
2.5273 -0.035125 -0.031684 -0.10385 -0.039866 0 -0.14208 -0.084411 -0.070296 -0.13159 -0.11484 -0.18507 -0.24244 -0.034172 0.016682 -0.053518 -0.052811 0.090277 0.030628 0.043537 0.14218 0.050219 -0.040208 0.23707 0.050981 -0.00078521 -0.0010401 -0.00031995 0.00017648 2.191 0 0 -0.16446 0 -0.035943 -0.054432 -0.022516 0 0
2.5313 -0.033344 -0.033575 -0.13646 -0.076411 0 -0.11624 -0.08847 -0.098517 -0.12953 -0.12941 -0.1255 -0.182 -0.016988 0.025882 -0.029241 -0.021058 0.089199 0.056936 0.060052 0.15754 0.085497 0.028517 0.26559 0.1131 -0.00083299 -0.00053447 -0.00036722 0.00026978 2.096 0 0 -0.14106 0 -0.026195 -0.037652 -0.022354 0 0
2.5352 -0.034605 -0.038579 -0.10455 -0.087244 0 -0.050569 -0.080797 -0.11402 -0.10992 -0.12038 -0.088984 -0.10964 0.00073775 0.031365 -0.0023984 0.010271 0.0897 0.07919 0.076155 0.16758 0.10698 0.092578 0.28019 0.15982 -0.00085972 -9.6346e-05 -0.00037069 -0.00045385 1.853 0 0 -0.1163 0 -0.017243 -0.019571 -0.018946 0 0
2.5391 -0.039829 -0.045353 -0.035244 -0.062135 0 0.029247 -0.067027 -0.11391 -0.087864 -0.088588 -0.10196 -0.030641 0.020516 0.035988 0.02513 0.041954 0.098566 0.097201 0.092809 0.18448 0.11587 0.14993 0.29054 0.19044 -0.00090703 -8.2285e-05 -0.00062113 -0.001485 1.6303 0 0 -0.1081 0 -0.0079305 0.00079172 -0.010219 0 0
2.543 -0.04753 -0.051898 0.020503 -0.020082 0 0.083275 -0.055536 -0.10236 -0.076008 -0.050955 -0.14641 0.040501 0.04378 0.041989 0.050038 0.073297 0.11128 0.11111 0.11095 0.20519 0.11471 0.19679 0.29552 0.20499 -0.0010487 -0.00043306 -0.001021 -0.0019488 1.5291 0 0 -0.11633 0 0.0038889 0.02426 0.0069339 0 0
2.5469 -0.054272 -0.056572 0.029401 0.0036989 0 0.077437 -0.054562 -0.089131 -0.078832 -0.03366 -0.17905 0.096377 0.069129 0.049433 0.068686 0.1 0.11815 0.12292 0.12985 0.21787 0.11128 0.23024 0.28699 0.21072 -0.0014329 -0.0007399 -0.0011227 -0.0013775 1.5797 0 0 -0.12767 0 0.020287 0.048885 0.031556 0 0
2.5508 -0.056483 -0.058287 -0.0055283 -0.015154 0 0.0043057 -0.066528 -0.082856 -0.091719 -0.052055 -0.16794 0.14239 0.093716 0.056268 0.08137 0.11957 0.11363 0.13358 0.14738 0.21422 0.10934 0.2513 0.25948 0.21317 -0.0021868 -0.00066213 -0.00063467 -0.00019016 1.7429 0 0 -0.12806 0 0.04016 0.071921 0.058662 0 0
2.5547 -0.052546 -0.056227 -0.056157 -0.068752 0 -0.10709 -0.083956 -0.083318 -0.10424 -0.094476 -0.11741 0.18693 0.11549 0.060123 0.088271 0.13037 0.10064 0.14254 0.16144 0.19577 0.10913 0.25909 0.21669 0.21304 -0.0031524 -0.00022648 0.00019945 0.00066575 1.9081 0 0 -0.11329 0 0.06216 0.091506 0.084932 0 0
2.5586 -0.0436 -0.049782 -0.091347 -0.11906 0 -0.20113 -0.092367 -0.08027 -0.10531 -0.12718 -0.061988 0.2293 0.13235 0.06044 0.089911 0.13125 0.087271 0.14871 0.16963 0.17041 0.10979 0.25282 0.16895 0.20994 -0.003758 0.00027872 0.00080533 0.00061565 1.9183 0 0 -0.090213 0 0.084398 0.10585 0.10688 0 0
2.5625 -0.032386 -0.038921 -0.091236 -0.1246 0 -0.22398 -0.079872 -0.061939 -0.087885 -0.11921 -0.035464 0.26038 0.139 0.058867 0.08638 0.11991 0.07965 0.14658 0.16448 0.14444 0.10472 0.22698 0.12453 0.19629 -0.0033359 0.00061815 0.00084844 7.7394e-06 1.6407 0 0 -0.068487 0 0.10084 0.11089 0.11744 0 0
2.5664 -0.021154 -0.024637 -0.052095 -0.072597 0 -0.15592 -0.046164 -0.026686 -0.051732 -0.066543 -0.041251 0.27511 0.13622 0.057153 0.079785 0.10227 0.076997 0.13427 0.14565 0.11798 0.088558 0.18698 0.082866 0.16804 -0.0017382 0.00074934 0.00053182 -0.00026804 1.0452 0 0 -0.05016 0 0.10784 0.1086 0.11819 0 0
2.5703 -0.010423 -0.0089174 0.011441 0.0091805 0 -0.026099 -0.0031591 0.013246 -0.0037677 0.0054815 -0.048916 0.28141 0.12478 0.054344 0.070246 0.080999 0.072105 0.11168 0.11378 0.086282 0.059951 0.13584 0.035781 0.12455 0.00033788 0.00069773 0.00030476 0.00027547 0.23248 0 0 -0.026663 0 0.10439 0.10025 0.11145 0 0
2.5742 0.0004324 0.0058686 0.06799 0.072061 0 0.1031 0.033204 0.04058 0.044272 0.062674 -0.020131 0.29436 0.10557 0.04634 0.057657 0.058019 0.056361 0.079455 0.069988 0.044708 0.018786 0.076417 -0.024328 0.066569 0.0017486 0.00043106 0.00033739 0.001177 -0.61261 0 0 0.013108 0 0.090226 0.086925 0.099479 0 0
2.5781 0.011529 0.017753 0.083622 0.082898 0 0.17347 0.052838 0.047174 0.080301 0.086437 0.057062 0.32152 0.079755 0.0291 0.04137 0.035225 0.025885 0.039229 0.016286 -0.0066648 -0.033833 0.012723 -0.09617 -0.0034032 0.0017607 -4.869e-05 0.00036079 0.0014486 -1.3039 0 0 0.069733 0 0.065565 0.069882 0.085615 0 0
2.582 0.021478 0.025614 0.047149 0.048046 0 0.16442 0.055479 0.040628 0.096939 0.081833 0.15372 0.35578 0.052131 0.0032399 0.021567 0.014306 -0.014842 -0.0010104 -0.038454 -0.061148 -0.088549 -0.046197 -0.16745 -0.072675 0.00059945 -0.00053737 3.1107e-05 0.00055491 -1.7162 0 0 0.12699 0 0.036172 0.052056 0.075241 0 0
2.5859 0.028029 0.029131 -0.013856 0.0054411 0 0.099147 0.047611 0.037216 0.094717 0.066382 0.21762 0.38395 0.028047 -0.024298 0.00099771 -0.0042237 -0.054167 -0.033998 -0.085429 -0.10718 -0.1357 -0.094934 -0.22047 -0.13017 -0.00081646 -0.00069348 -0.00061831 -0.0010189 -1.8048 0 0 0.15966 0 0.0096909 0.036213 0.069679 0 0
2.5898 0.029716 0.028521 -0.048173 -0.0078676 0 0.021849 0.037118 0.047677 0.08145 0.053763 0.21026 0.40162 0.010825 -0.043869 -0.018248 -0.019291 -0.079339 -0.055842 -0.11949 -0.13364 -0.17023 -0.13006 -0.2416 -0.17019 -0.0016641 -0.00036245 -0.0011492 -0.0021557 -1.6033 0 0 0.1511 0 -0.0098266 0.024156 0.069232 0 0
2.5938 0.026922 0.024444 -0.022629 0.014918 0 -0.033189 0.030024 0.06852 0.067693 0.047227 0.13548 0.41835 0.0035433 -0.049809 -0.033915 -0.029614 -0.084383 -0.063409 -0.13617 -0.13659 -0.18803 -0.14874 -0.22897 -0.18829 -0.0017663 0.00019737 -0.0011359 -0.0020646 -1.2194 0 0 0.10695 0 -0.018851 0.017619 0.073808 0 0
2.5977 0.021419 0.018073 0.044761 0.047939 0 -0.056761 0.029313 0.085651 0.060674 0.044173 0.038808 0.44795 0.012908 -0.044738 -0.040752 -0.030467 -0.07451 -0.051218 -0.12656 -0.12303 -0.18219 -0.14394 -0.19384 -0.17719 -0.0014667 0.00050929 -0.00057376 -0.00091693 -0.81627 0 0 0.053449 0 -0.01133 0.020843 0.083485 0 0
2.6016 0.014956 0.01096 0.094851 0.057234 0 -0.057135 0.033772 0.085798 0.060366 0.042363 -0.021892 0.4944 0.036446 -0.037526 -0.038047 -0.020418 -0.062885 -0.026037 -0.09731 -0.10738 -0.16074 -0.12039 -0.15455 -0.14786 -0.0011236 0.0003434 0.00012964 0.00036578 -0.55236 0 0 0.020664 0 0.0079305 0.033212 0.096288 0 0
2.6055 0.0082644 0.004413 0.077401 0.029945 0 -0.043139 0.037338 0.065488 0.06027 0.040455 -0.013979 0.5481 0.070081 -0.036192 -0.027597 -0.00053121 -0.060838 0.0064056 -0.055614 -0.10118 -0.13058 -0.08259 -0.12579 -0.10865 -0.00082618 -5.3235e-05 0.00052471 0.0008935 -0.49557 0 0 0.022774 0 0.033397 0.052636 0.11147 0 0
2.6094 0.0012328 -0.0013077 -0.0024401 -0.01607 0 -0.016327 0.031776 0.031558 0.052485 0.035275 0.049477 0.59516 0.11067 -0.041401 -0.011057 0.027891 -0.068451 0.042382 -0.0065843 -0.10334 -0.096146 -0.033346 -0.10927 -0.064634 -0.0005474 -0.00024045 0.00046041 0.00044633 -0.57123 0 0 0.049539 0 0.060823 0.077315 0.12864 0 0
2.6133 -0.0062519 -0.0072095 -0.085558 -0.048191 0 0.022367 0.013035 -0.0046188 0.033548 0.022419 0.11879 0.62947 0.15415 -0.045948 0.0091102 0.062562 -0.073495 0.077868 0.043711 -0.099411 -0.062169 0.024266 -0.092167 -0.02081 -0.00038739 -7.8678e-05 0.00011149 -0.0004937 -0.60003 0 0 0.074088 0 0.084877 0.1047 0.14746 0 0
2.6172 -0.013871 -0.014692 -0.10935 -0.045575 0 0.062004 -0.013781 -0.033229 0.0067438 0.00091952 0.13935 0.65564 0.19284 -0.040678 0.027263 0.095697 -0.060657 0.10853 0.086483 -0.071937 -0.033074 0.084774 -0.055702 0.01949 -0.00051549 0.00013038 -0.00024298 -0.0012063 -0.41108 0 0 0.070377 0 0.096933 0.12891 0.16626 0 0
2.6211 -0.021233 -0.024087 -0.062143 -0.014863 0 0.080966 -0.036904 -0.04922 -0.020932 -0.024285 0.085142 0.68183 0.22425 -0.022018 0.040521 0.12094 -0.024329 0.13558 0.12162 -0.014799 -0.0066599 0.14265 0.010917 0.059089 -0.00089046 2.2585e-05 -0.00043838 -0.0012451 0.052212 0 0 0.028331 0 0.098265 0.14731 0.18257 0 0
2.625 -0.028413 -0.033914 0.0075358 0.015454 0 0.059309 -0.047503 -0.05338 -0.044727 -0.046649 -0.026496 0.71119 0.248 0.0049114 0.048272 0.13581 0.025543 0.16007 0.15046 0.060113 0.019045 0.1955 0.10109 0.10002 -0.0011889 -0.00037196 -0.00048954 -0.00064986 0.71075 0 0 -0.041714 0 0.090376 0.15936 0.19473 0 0
2.6289 -0.035878 -0.041773 0.034013 0.015899 0 -0.0056146 -0.04801 -0.052348 -0.065875 -0.064877 -0.14707 0.73998 0.2644 0.029869 0.050554 0.13892 0.069793 0.18313 0.17501 0.12955 0.046055 0.24132 0.19344 0.14404 -0.0011307 -0.00063879 -0.00052801 0.00018446 1.4151 0 0 -0.1159 0 0.075613 0.16528 0.20134 0 0
2.6328 -0.043826 -0.046345 -0.010159 -0.023366 0 -0.092935 -0.050502 -0.056251 -0.089486 -0.083738 -0.22695 0.7624 0.27469 0.044651 0.04842 0.12953 0.093731 0.20612 0.19941 0.17391 0.077552 0.27669 0.26493 0.19303 -0.00084942 -0.00045954 -0.00068767 0.00081795 2.0297 0 0 -0.16971 0 0.058982 0.16671 0.2 0 0
2.6367 -0.051737 -0.04873 -0.094317 -0.085317 0 -0.16643 -0.06559 -0.072687 -0.1179 -0.10663 -0.24362 0.77565 0.2837 0.048192 0.046371 0.11623 0.097126 0.22897 0.22801 0.1891 0.1129 0.30282 0.30433 0.24316 -0.00081837 -6.4164e-06 -0.00098107 0.0010486 2.4696 0 0 -0.18968 0 0.048719 0.16943 0.19328 0 0
2.6406 -0.05869 -0.051691 -0.15817 -0.13604 0 -0.19223 -0.091851 -0.099869 -0.14526 -0.12804 -0.21014 0.78074 0.29355 0.046078 0.046647 0.10586 0.092674 0.25026 0.26006 0.18653 0.14866 0.32279 0.31576 0.28945 -0.0013306 0.00022185 -0.0012287 0.001009 2.6862 0 0 -0.17838 0 0.047512 0.17622 0.18525 0 0
2.6445 -0.064064 -0.057216 -0.15991 -0.1458 0 -0.1565 -0.11585 -0.1252 -0.15884 -0.1356 -0.16021 0.78025 0.30475 0.045486 0.050138 0.10234 0.094805 0.26863 0.29377 0.18251 0.18184 0.33822 0.31062 0.32804 -0.002095 -4.7327e-05 -0.0011452 0.0010142 2.6495 0 0 -0.15034 0 0.056494 0.1881 0.17877 0 0
2.6484 -0.067745 -0.064511 -0.10411 -0.10889 0 -0.074677 -0.12277 -0.13287 -0.14733 -0.12135 -0.12203 0.77662 0.31718 0.04981 0.057225 0.10902 0.10834 0.28249 0.32631 0.18557 0.20895 0.35085 0.29629 0.35489 -0.0024499 -0.00054676 -0.00059307 0.001259 2.3627 0 0 -0.12144 0 0.075864 0.20535 0.17686 0 0
2.6523 -0.069614 -0.070325 -0.032874 -0.049291 0 0.013155 -0.10793 -0.11592 -0.11023 -0.091 -0.10088 0.77226 0.32751 0.056844 0.066442 0.12919 0.12589 0.28778 0.34769 0.19128 0.22134 0.36187 0.2719 0.36106 -0.0020263 -0.00075795 0.00019937 0.0016117 1.8935 0 0 -0.098707 0 0.10329 0.22487 0.18463 0 0
2.6563 -0.069102 -0.07144 0.0061926 -0.0065678 0 0.060921 -0.079554 -0.08274 -0.060771 -0.060967 -0.082506 0.76958 0.33262 0.061247 0.073827 0.15352 0.13502 0.28653 0.35512 0.1874 0.2214 0.37078 0.23377 0.35316 -0.0011626 -0.00048074 0.00073678 0.0017188 1.3761 0 0 -0.078365 0 0.12933 0.24008 0.19777 0 0
2.6602 -0.065639 -0.067179 -0.0098032 -0.0090331 0 0.042042 -0.051859 -0.051357 -0.019544 -0.045369 -0.052376 0.76939 0.33073 0.05891 0.077609 0.17726 0.12867 0.27918 0.34728 0.16482 0.21009 0.37545 0.18387 0.33359 -0.00060685 -4.7144e-05 0.0006796 0.001362 0.96458 0 0 -0.053654 0 0.14966 0.24777 0.21299 0 0
2.6641 -0.059675 -0.05973 -0.067157 -0.05262 0 -0.032701 -0.035755 -0.035756 -0.0027515 -0.045542 -0.013208 0.76884 0.32051 0.04993 0.076456 0.19607 0.11047 0.2662 0.32389 0.12588 0.18885 0.37349 0.13216 0.30492 -0.00079879 4.794e-05 0.00020686 0.00073193 0.7613 0 0 -0.02559 0 0.16069 0.24551 0.2267 0 0
2.668 -0.052994 -0.052182 -0.12466 -0.10262 0 -0.11891 -0.033897 -0.03582 -0.012959 -0.051542 0.015189 0.7611 0.29978 0.038421 0.068697 0.20368 0.091446 0.24739 0.28469 0.084122 0.15935 0.35955 0.090615 0.2697 -0.0014775 -0.00032566 -0.00010918 0.00031029 0.76929 0 0 -0.0056923 0 0.15727 0.22997 0.23249 0 0
2.6719 -0.047494 -0.046189 -0.13818 -0.11938 0 -0.1652 -0.041263 -0.039614 -0.038103 -0.052563 0.013872 0.73772 0.26983 0.029703 0.05597 0.19822 0.081552 0.22321 0.23664 0.055599 0.12599 0.32969 0.064805 0.23132 -0.0020029 -0.00082266 0.00012469 0.0004307 0.89302 0 0 -0.0063081 0 0.14024 0.20403 0.22464 0 0
2.6758 -0.043383 -0.041311 -0.089659 -0.088986 0 -0.14625 -0.048346 -0.035349 -0.058796 -0.044996 -0.015344 0.69206 0.23458 0.026915 0.041676 0.18462 0.082401 0.19508 0.18718 0.047764 0.091716 0.28758 0.05074 0.19127 -0.0020244 -0.0010097 0.00067405 0.00093896 0.98161 0 0 -0.026394 0 0.11648 0.17405 0.20552 0 0
2.6797 -0.038725 -0.036247 -0.0037485 -0.033725 0 -0.077959 -0.045243 -0.021678 -0.059108 -0.031452 -0.046561 0.62192 0.19597 0.029138 0.027721 0.16572 0.086341 0.16379 0.13999 0.054214 0.057757 0.23588 0.039221 0.15008 -0.0017953 -0.00078869 0.0008785 0.0013117 0.89441 0 0 -0.047069 0 0.090152 0.14341 0.1771 0 0
2.6836 -0.031205 -0.030351 0.063757 0.0072523 0 -0.003001 -0.026829 -0.0071867 -0.034865 -0.014972 -0.047835 0.53056 0.15601 0.032048 0.015967 0.14469 0.082077 0.13042 0.098391 0.059477 0.02513 0.17822 0.023107 0.10832 -0.0018497 -0.00041469 0.00036083 0.0011369 0.5691 0 0 -0.044045 0 0.065721 0.11531 0.1422 0 0
2.6875 -0.020667 -0.023894 0.064835 0.010948 0 0.041628 0.0024663 -0.0006846 0.0044725 0.0031333 -0.0068397 0.42606 0.11849 0.030669 0.0096553 0.12619 0.062812 0.098587 0.068094 0.050698 -0.0037354 0.1238 0.001565 0.068798 -0.002428 -0.00016967 -0.00050172 0.00048459 0.067462 0 0 -0.0083234 0 0.051725 0.094335 0.10725 0 0
2.6914 -0.0098541 -0.017143 -0.00054007 -0.011444 0 0.048391 0.028889 -0.0024474 0.040918 0.019972 0.056941 0.31904 0.086116 0.022635 0.0078416 0.11125 0.031424 0.072742 0.04722 0.027441 -0.027339 0.08084 -0.020603 0.035652 -0.0032395 -0.00011656 -0.0009065 -0.00018787 -0.43406 0 0 0.042982 0 0.04843 0.078559 0.078367 0 0
2.6953 -0.0023236 -0.0096864 -0.078171 -0.02715 0 0.036227 0.037578 -0.0047958 0.05752 0.028697 0.10423 0.21899 0.060393 0.0099808 0.0095811 0.099131 -0.00082093 0.055204 0.034889 0.0019294 -0.044162 0.051915 -0.036295 0.011795 -0.0037428 -0.00017306 -0.0004672 -0.00047278 -0.72564 0 0 0.076977 0 0.054089 0.066241 0.057028 0 0
2.6992 0.00068751 -0.00098898 -0.099595 -0.013076 0 0.026894 0.024241 -0.00059225 0.047601 0.022817 0.10345 0.13079 0.042595 -0.0018087 0.013999 0.089101 -0.021254 0.047573 0.030551 -0.010507 -0.052848 0.038316 -0.039421 -0.00048952 -0.0036013 -0.00030699 0.00032812 -0.00033355 -0.6847 0 0 0.069503 0 0.066685 0.056037 0.043862 0 0
2.7031 0.0014649 0.0084337 -0.039398 0.023034 0 0.024446 6.9328e-05 0.0094627 0.018533 0.0039294 0.052723 0.053534 0.034835 -0.0071267 0.019932 0.080081 -0.023827 0.05182 0.034219 -0.0030545 -0.051057 0.040898 -0.027635 0.002072 -0.0028921 -0.00053727 0.00058609 -2.2582e-05 -0.35809 0 0 0.023867 0 0.08291 0.046504 0.039024 0 0
2.707 0.0038657 0.01673 0.059781 0.050517 0 0.016405 -0.0162 0.017992 -0.012556 -0.016322 -0.019824 -0.017896 0.037343 -0.003886 0.025194 0.07105 -0.012691 0.065274 0.044928 0.01811 -0.038852 0.053291 -0.0046286 0.017934 -0.0019698 -0.00075506 -4.7367e-05 0.00024018 0.059836 0 0 -0.031684 0 0.096 0.037221 0.0394 0 0
2.7109 0.010005 0.021936 0.12019 0.044712 0 -0.007024 -0.013233 0.018849 -0.02888 -0.024139 -0.076063 -0.090031 0.044668 0.0050117 0.028447 0.061925 0.0010683 0.080009 0.05892 0.039426 -0.022525 0.065157 0.019456 0.037419 -0.0012093 -0.00068982 -0.00097491 0.00044065 0.34427 0 0 -0.065049 0 0.10309 0.029046 0.040752 0 0
2.7148 0.01861 0.023643 0.094358 0.010014 0 -0.036665 0.0044343 0.013374 -0.023478 -0.014498 -0.092065 -0.16872 0.053424 0.013516 0.028795 0.0525 0.0070165 0.091583 0.073979 0.05016 -0.0060401 0.071317 0.03171 0.054751 -0.00084239 -0.00018627 -0.0012437 0.00064101 0.36726 0 0 -0.062014 0 0.10315 0.022541 0.041526 0 0
2.7188 0.026355 0.023402 0.0062731 -0.023362 0 -0.048067 0.022285 0.0088153 -0.0019552 0.0056636 -0.069017 -0.25761 0.059935 0.016393 0.025418 0.04239 0.0017407 0.095786 0.087677 0.048658 0.0064297 0.067173 0.023621 0.064171 -0.00090955 0.00049756 -0.00054131 0.00077371 0.1455 0 0 -0.031916 0 0.095762 0.018075 0.040494 0 0
2.7227 0.030662 0.023404 -0.068525 -0.024928 0 -0.022192 0.029852 0.011016 0.02279 0.024877 -0.025862 -0.35587 0.056439 0.012549 0.016136 0.02931 -0.010241 0.085411 0.094464 0.040607 0.0064657 0.045251 -0.0031514 0.05503 -0.001261 0.0008066 0.0004719 0.00065903 -0.20914 0 0 0.0043816 0 0.080516 0.015261 0.036429 0 0
2.7266 0.031344 0.024675 -0.066784 0.011218 0 0.036107 0.028805 0.019093 0.039348 0.036946 0.017134 -0.45583 0.040577 0.0054092 0.0017705 0.010443 -0.020927 0.063638 0.091779 0.032443 -0.0067393 0.010015 -0.037762 0.029199 -0.0016117 0.00042171 0.0008601 0.00024291 -0.57539 0 0 0.031354 0 0.061741 0.010831 0.030415 0 0
2.7305 0.03001 0.026503 0.010191 0.062458 0 0.098367 0.027904 0.027231 0.043777 0.043169 0.049927 -0.54412 0.014449 0.00015882 -0.016182 -0.015212 -0.024734 0.035833 0.080466 0.02625 -0.029696 -0.032842 -0.067958 -0.0071667 -0.0016927 -0.00033369 0.00039709 -0.00024481 -0.8716 0 0 0.046427 0 0.041884 0.0027667 0.023452 0 0
2.7344 0.028317 0.027473 0.099522 0.095454 0 0.13092 0.031776 0.031048 0.039699 0.046379 0.072413 -0.6089 -0.019554 -9.9101e-05 -0.036312 -0.047917 -0.02169 0.0064356 0.061814 0.019635 -0.058998 -0.078865 -0.088233 -0.048716 -0.0014349 -0.00072794 -0.00021801 -0.00043802 -1.0515 0 0 0.055143 0 0.022568 -0.010093 0.016349 0 0
2.7383 0.026921 0.026899 0.12953 0.089482 0 0.11611 0.036401 0.031564 0.034201 0.045465 0.086435 -0.64942 -0.057473 0.003435 -0.056541 -0.087335 -0.016433 -0.01865 0.038245 0.0090404 -0.089505 -0.12234 -0.10123 -0.088009 -0.0010138 -0.00034608 -0.00014193 -0.00015972 -1.087 0 0 0.061841 0 0.0055329 -0.0287 0.010155 0 0
2.7422 0.025671 0.025171 0.07606 0.048245 0 0.061326 0.035585 0.032917 0.033283 0.037481 0.089718 -0.67915 -0.088872 0.0061758 -0.071531 -0.12786 -0.014592 -0.029634 0.01776 -0.0071154 -0.1099 -0.15327 -0.11176 -0.11139 -0.0006895 0.00043427 0.00068254 0.0004166 -0.97619 0 0 0.065389 0 -0.0064209 -0.050739 0.0075257 0 0
2.7461 0.024251 0.022898 -0.022195 -0.0049099 0 -0.007522 0.029764 0.036914 0.039162 0.024254 0.077661 -0.71728 -0.10875 0.003565 -0.079208 -0.16157 -0.019111 -0.02818 0.0060815 -0.027406 -0.11728 -0.17117 -0.12008 -0.11861 -0.00059489 0.00076657 0.0014507 0.00093478 -0.76576 0 0 0.062226 0 -0.013418 -0.070014 0.009501 0 0
2.75 0.02236 0.020016 -0.096523 -0.041732 0 -0.060376 0.026049 0.0407 0.049549 0.014097 0.050673 -0.77407 -0.11552 -0.0053592 -0.078534 -0.18414 -0.028431 -0.015948 0.0056235 -0.048001 -0.11118 -0.17593 -0.1215 -0.11077 -0.00069423 0.00018191 0.0013532 0.0011635 -0.54792 0 0 0.051725 0 -0.015085 -0.083012 0.017022 0 0
2.7539 0.019535 0.016004 -0.09919 -0.044099 0 -0.076344 0.029179 0.039913 0.058605 0.014684 0.019341 -0.84288 -0.10888 -0.016782 -0.06909 -0.19215 -0.037266 0.0045839 0.017762 -0.06404 -0.092308 -0.16821 -0.11253 -0.090236 -0.00092702 -0.00089937 0.00044601 0.0011293 -0.41463 0 0 0.038208 0 -0.011285 -0.086764 0.030719 0 0
2.7578 0.0153 0.01093 -0.034356 -0.013025 0 -0.051466 0.034301 0.033463 0.05979 0.024266 0.0012984 -0.90725 -0.089945 -0.024417 -0.050526 -0.18059 -0.03976 0.028771 0.043703 -0.071738 -0.062998 -0.14884 -0.096259 -0.061825 -0.0013178 -0.001531 -0.00038934 0.00098637 -0.40235 0 0 0.028478 0 -0.0014556 -0.076766 0.051758 0 0
2.7617 0.0097563 0.0060473 0.049034 0.031418 0 -3.9993e-06 0.030929 0.024376 0.050078 0.031702 0.010339 -0.95666 -0.069029 -0.023974 -0.028487 -0.15707 -0.033586 0.049518 0.075395 -0.070835 -0.03246 -0.12455 -0.08069 -0.035142 -0.0018848 -0.0011233 -0.00034632 0.00082176 -0.47417 0 0 0.027597 0 0.011234 -0.057516 0.0765 0 0
2.7656 0.0039401 0.0030604 0.092838 0.060374 0 0.051505 0.014568 0.015896 0.03278 0.026759 0.044823 -0.99579 -0.0528 -0.016612 -0.0076403 -0.13126 -0.022229 0.065137 0.10617 -0.065376 -0.0053736 -0.099784 -0.070966 -0.013186 -0.0024734 3.1963e-05 0.00049346 0.00062011 -0.5496 0 0 0.035612 0 0.023392 -0.035987 0.10084 0 0
2.7695 -0.00063491 0.0026732 0.068748 0.053544 0 0.077074 -0.0068817 0.0076713 0.015788 0.010469 0.084124 -1.0383 -0.044835 -0.0083713 0.0091252 -0.10953 -0.012927 0.075361 0.13224 -0.060721 0.016195 -0.076837 -0.063369 0.0033812 -0.0027853 0.0010784 0.0012685 0.00037994 -0.54944 0 0 0.04623 0 0.032543 -0.016966 0.12191 0 0
2.7734 -0.0028517 0.0039205 -0.0032634 0.013872 0 0.06564 -0.019686 -0.0031575 0.0053579 -0.0056222 0.097643 -1.0916 -0.047943 -0.0054565 0.019076 -0.098382 -0.010735 0.080772 0.15023 -0.057944 0.031027 -0.057675 -0.047529 0.01503 -0.0026498 0.0013769 0.0012303 0.00019485 -0.4212 0 0 0.048023 0 0.036057 -0.0055533 0.13672 0 0
2.7773 -0.0023932 0.0050821 -0.068362 -0.032365 0 0.027418 -0.017424 -0.01694 0.0004307 -0.011033 0.062938 -1.1489 -0.06371 -0.0088024 0.017953 -0.10814 -0.013203 0.08427 0.15674 -0.05069 0.039614 -0.044516 -0.015301 0.025524 -0.0022311 0.00096889 0.00049138 0.00018956 -0.14625 0 0 0.029319 0 0.028602 -0.010454 0.14002 0 0
2.7813 0.00059944 0.0053748 -0.074967 -0.053399 0 -0.013873 -0.0069586 -0.028609 -0.0066634 -0.0069241 -0.017488 -1.1968 -0.081947 -0.012699 0.010809 -0.12966 -0.01111 0.089566 0.1592 -0.029169 0.047336 -0.034233 0.031511 0.038659 -0.0018744 0.00035871 -0.00011688 0.0004026 0.24837 0 0 -0.013718 0 0.014082 -0.025318 0.13687 0 0
2.7852 0.0059121 0.0057619 -0.013382 -0.035896 0 -0.037978 -0.001105 -0.03114 -0.022602 -0.0046935 -0.11249 -1.2293 -0.097592 -0.0093713 0.00015515 -0.15713 0.0037884 0.097379 0.16133 0.010147 0.055589 -0.02536 0.080993 0.054458 -0.0017111 -3.1241e-05 9.6196e-05 0.00076425 0.67127 0 0 -0.070412 0 -0.0049303 -0.045793 0.13053 0 0
2.7891 0.012989 0.008024 0.073706 0.0046503 0 -0.040553 -0.0059317 -0.022564 -0.045094 -0.013988 -0.17673 -1.2541 -0.10612 0.0038518 -0.011482 -0.1845 0.029874 0.10788 0.16641 0.057239 0.065079 -0.01656 0.11783 0.072067 -0.0014941 -0.00014075 0.00097653 0.0011738 0.9736 0 0 -0.11706 0 -0.025484 -0.067159 0.1245 0 0
2.793 0.020367 0.012926 0.12092 0.037084 0 -0.030791 -0.015676 -0.0090391 -0.062418 -0.032212 -0.17662 -1.2839 -0.10094 0.021124 -0.020457 -0.20208 0.05408 0.12034 0.17861 0.091645 0.075154 -0.0062062 0.13101 0.088072 -0.00092484 -0.00010948 0.0016571 0.0015484 1.0092 0 0 -0.1291 0 -0.04238 -0.081478 0.12468 0 0
2.7969 0.025898 0.019227 0.091154 0.040774 0 -0.017844 -0.019431 0.0001203 -0.061798 -0.045714 -0.1116 -1.3233 -0.081129 0.032117 -0.024147 -0.20311 0.060629 0.1316 0.19706 0.095527 0.081473 0.0055358 0.11749 0.095509 -0.00013928 -2.1466e-06 0.0013737 0.0017823 0.7238 0 0 -0.097333 0 -0.049904 -0.081823 0.13567 0 0
2.8008 0.028089 0.024505 0.0077684 0.02187 0 -0.00064775 -0.01147 0.0012102 -0.039539 -0.041055 -0.01575 -1.3655 -0.053202 0.030522 -0.024048 -0.1926 0.043677 0.13995 0.21602 0.066785 0.081447 0.016346 0.081506 0.09261 0.00025783 0.00021764 0.00017778 0.0017199 0.20358 0 0 -0.035915 0 -0.048934 -0.071002 0.15466 0 0
2.8047 0.027426 0.027097 -0.061391 0.0052783 0 0.027929 0.0052182 -9.2971e-05 -0.0040194 -0.015652 0.06297 -1.4022 -0.021369 0.019482 -0.021526 -0.17494 0.012809 0.14452 0.23118 0.020978 0.073575 0.023974 0.032055 0.078704 -0.00022862 0.00049873 -0.0011019 0.0012621 -0.36559 0 0 0.0256 0 -0.040803 -0.051722 0.17902 0 0
2.8086 0.026156 0.027395 -0.058338 0.010393 0 0.06711 0.023805 0.0058177 0.030656 0.020895 0.09269 -1.4339 0.0096608 0.0086517 -0.018352 -0.15567 -0.014147 0.14471 0.23799 -0.020078 0.056878 0.025877 -0.020267 0.054006 -0.0013691 0.00061864 -0.0015838 0.00053802 -0.80579 0 0 0.061537 0 -0.027746 -0.027792 0.20527 0 0
2.8125 0.026441 0.027371 0.016704 0.033515 0 0.1003 0.03962 0.022874 0.054177 0.054086 0.076069 -1.4695 0.030292 0.0052719 -0.018669 -0.1477 -0.025341 0.13912 0.22644 -0.043793 0.030018 0.014762 -0.067022 0.019772 -0.0022864 0.00036426 -0.0010755 -8.2603e-05 -1.0398 0 0 0.066243 0 -0.016044 -0.0083661 0.22485 0 0
2.8164 0.028592 0.028787 0.10481 0.05279 0 0.10413 0.050957 0.045075 0.064766 0.073131 0.044539 -1.5141 0.038737 0.0074826 -0.024015 -0.15506 -0.023853 0.12947 0.20011 -0.05374 -0.00096369 -0.0086965 -0.10562 -0.016467 -0.0022536 -0.00022643 -0.00018941 -0.00023464 -1.1054 0 0 0.054923 0 -0.011468 0.00091354 0.23411 0 0
2.8203 0.031142 0.031704 0.1371 0.049752 0 0.068392 0.056369 0.061878 0.066954 0.07515 0.033468 -1.5602 0.035783 0.0063179 -0.034238 -0.17654 -0.023627 0.11598 0.16286 -0.063267 -0.033358 -0.043157 -0.13995 -0.052282 -0.0014176 -0.00085805 0.00023212 0.00013297 -1.0981 0 0 0.04956 0 -0.015346 -0.00047654 0.23331 0 0
2.8242 0.032561 0.034547 0.091213 0.026489 0 0.0085418 0.054389 0.067862 0.066677 0.064661 0.057221 -1.5918 0.022655 -0.0053854 -0.048848 -0.20989 -0.036304 0.098723 0.11861 -0.082467 -0.065147 -0.086872 -0.17582 -0.086228 -0.00065479 -0.0012204 -0.00014615 0.00070219 -1.1031 0 0 0.062124 0 -0.027995 -0.01206 0.22354 0 0
2.8281 0.032719 0.035538 0.007581 0.0031133 0 -0.041786 0.046994 0.067093 0.068498 0.050832 0.10209 -1.5985 0.0014355 -0.025632 -0.066765 -0.25057 -0.060838 0.077346 0.073329 -0.10992 -0.094147 -0.13691 -0.21378 -0.11743 -0.00066898 -0.0012047 -0.00089597 0.0010669 -1.1654 0 0 0.088085 0 -0.048808 -0.032062 0.20729 0 0
2.832 0.032539 0.034161 -0.046305 -0.00043355 0 -0.053164 0.041273 0.068018 0.075191 0.043635 0.1402 -1.586 -0.021591 -0.044507 -0.084402 -0.28694 -0.084726 0.052929 0.037242 -0.13506 -0.11855 -0.1845 -0.24559 -0.1465 -0.0012768 -0.00088089 -0.0012532 0.0010768 -1.2919 0 0 0.11317 0 -0.071922 -0.053312 0.19184 0 0
2.8359 0.032502 0.031396 -0.031111 0.019334 0 -0.019579 0.044459 0.074189 0.086819 0.048899 0.15142 -1.5703 -0.041274 -0.052766 -0.098941 -0.31276 -0.094915 0.029069 0.013014 -0.14732 -0.13844 -0.22306 -0.2588 -0.17352 -0.0016442 -0.00033823 -0.00083078 0.00090146 -1.4553 0 0 0.12535 0 -0.091487 -0.070233 0.18137 0 0
2.8398 0.031943 0.02872 0.036003 0.048443 0 0.039694 0.055847 0.080041 0.098688 0.064041 0.13577 -1.5646 -0.055184 -0.049576 -0.10874 -0.32524 -0.088199 0.0087306 0.0019112 -0.14347 -0.1526 -0.24851 -0.24605 -0.19669 -0.0012126 0.00035813 2.8414e-05 0.00078068 -1.5899 0 0 0.12158 0 -0.10479 -0.080541 0.17712 0 0
2.8438 0.030118 0.026954 0.099784 0.067763 0 0.094213 0.064905 0.075732 0.10154 0.078267 0.10848 -1.5696 -0.061372 -0.042276 -0.11235 -0.32261 -0.072418 -0.004895 0.0043946 -0.12766 -0.15954 -0.25739 -0.21085 -0.21359 -0.00030437 0.0010435 0.00057614 0.0007651 -1.6014 0 0 0.10586 0 -0.10974 -0.082664 0.17952 0 0
2.8477 0.027718 0.026022 0.11232 0.066295 0 0.11963 0.059762 0.056364 0.086855 0.078972 0.084363 -1.5775 -0.056389 -0.038972 -0.10644 -0.30168 -0.058654 -0.0037902 0.022187 -0.10605 -0.1532 -0.24194 -0.16421 -0.21529 0.00023438 0.0013923 0.00035611 0.00073193 -1.412 0 0 0.082967 0 -0.10336 -0.074719 0.18774 0 0
2.8516 0.026813 0.025653 0.067598 0.045921 0 0.10697 0.038899 0.027146 0.054326 0.060515 0.065515 -1.5816 -0.043645 -0.041367 -0.092578 -0.26972 -0.052143 0.012544 0.049174 -0.081561 -0.13257 -0.20823 -0.11524 -0.19824 -6.7751e-05 0.0011162 -0.0003815 0.00061497 -1.0176 0 0 0.05479 0 -0.090234 -0.06151 0.19644 0 0
2.8555 0.028903 0.026051 0.0015826 0.017872 0 0.062811 0.014017 0.00027016 0.014407 0.028405 0.04174 -1.5807 -0.026522 -0.04429 -0.072721 -0.23153 -0.049399 0.041007 0.081772 -0.052795 -0.099506 -0.16268 -0.065219 -0.16392 -0.00085938 0.00027818 -0.0009398 0.00053407 -0.50624 0 0 0.021502 0 -0.073798 -0.046297 0.20323 0 0
2.8594 0.033055 0.027669 -0.036954 -0.0035663 0 0.0052349 0.0002248 -0.013403 -0.018045 -0.0046125 0.0019364 -1.5752 -0.0077675 -0.041403 -0.048442 -0.19047 -0.042681 0.078512 0.11755 -0.017051 -0.056166 -0.11033 -0.010782 -0.11446 -0.001415 -0.00064162 -0.00085085 0.00064897 -0.016462 0 0 -0.01522 0 -0.056366 -0.031344 0.20673 0 0
2.8633 0.036264 0.030277 -0.020884 -0.0069312 0 -0.041751 0.0027419 -0.01119 -0.034245 -0.02699 -0.053394 -1.5616 0.0090057 -0.030955 -0.021854 -0.1504 -0.027059 0.1203 0.15377 0.025522 -0.0062227 -0.057737 0.047067 -0.053855 -0.0014182 -0.0010858 -0.00029806 0.00092 0.3364 0 0 -0.050515 0 -0.040463 -0.019216 0.20582 0 0
2.8672 0.035872 0.032442 0.038079 0.010759 0 -0.05682 0.013117 0.0004483 -0.036586 -0.034275 -0.10815 -1.5342 0.016491 -0.016526 0.0017345 -0.11889 -0.0044858 0.15425 0.18453 0.069369 0.038377 -0.018264 0.097744 0.0039652 -0.0011919 -0.00087834 0.00012992 0.001092 0.50548 0 0 -0.07727 0 -0.029366 -0.013857 0.20006 0 0
2.8711 0.031716 0.03222 0.097899 0.039966 0 -0.032518 0.018266 0.010472 -0.033748 -0.028847 -0.1381 -1.492 0.01357 -0.0033273 0.018893 -0.098581 0.017222 0.17435 0.20654 0.10407 0.069076 0.0040766 0.12558 0.047556 -0.0011828 -0.00034648 8.5118e-05 0.00095674 0.50375 0 0 -0.088385 0 -0.02279 -0.014867 0.19132 0 0
2.875 0.025959 0.028666 0.11395 0.061177 0 0.017866 0.01274 0.010017 -0.031179 -0.016008 -0.1251 -1.4417 -0.00031609 0.0054213 0.027699 -0.091604 0.028938 0.17811 0.21726 0.11823 0.081893 0.0072362 0.12056 0.071993 -0.0013729 2.0996e-05 -0.00017929 0.00060514 0.36807 0 0 -0.079324 0 -0.020932 -0.022365 0.1796 0 0
2.8789 0.020962 0.022763 0.06949 0.056755 0 0.066005 0.0022324 -0.0022345 -0.026747 -0.0010235 -0.069689 -1.3924 -0.024938 0.0090353 0.026763 -0.099399 0.025381 0.16443 0.21459 0.10539 0.074369 -0.0095536 0.085846 0.074143 -0.0013314 2.4213e-05 -0.00011849 0.00036823 0.14 0 0 -0.050774 0 -0.023875 -0.03614 0.16473 0 0
2.8828 0.01741 0.016784 -0.01035 0.025622 0 0.086047 -0.003775 -0.018676 -0.015425 0.011538 0.0060451 -1.3458 -0.059473 0.0079575 0.013633 -0.12499 0.0083194 0.13236 0.19403 0.069099 0.043669 -0.047501 0.035985 0.050597 -0.00081973 -0.00014081 0.00045873 0.00049439 -0.12619 0 0 -0.010565 0 -0.032538 -0.056058 0.14513 0 0
2.8867 0.01432 0.012537 -0.073003 -0.012389 0 0.071333 -0.0013368 -0.026625 0.0029819 0.01837 0.068237 -1.2958 -0.09586 0.0031983 -0.007299 -0.1609 -0.013845 0.092409 0.1604 0.022957 0.0021447 -0.09515 -0.012314 0.014592 -0.00019171 -0.0001849 0.0011185 0.0009059 -0.35822 0 0 0.027582 0 -0.045386 -0.077902 0.12093 0 0
2.8906 0.01044 0.010036 -0.075403 -0.029872 0 0.036245 0.0060035 -0.016279 0.021999 0.019276 0.08979 -1.2366 -0.12798 -0.0028933 -0.030846 -0.19838 -0.030513 0.052943 0.12109 -0.015937 -0.039025 -0.14255 -0.049064 -0.02216 -8.1121e-05 -6.8642e-05 0.0012247 0.001284 -0.49117 0 0 0.050148 0 -0.060071 -0.097948 0.094174 0 0
2.8945 0.0054028 0.0077696 -0.018375 -0.014359 0 0.0017888 0.012774 0.011604 0.034474 0.018145 0.067277 -1.1728 -0.15168 -0.0067627 -0.053591 -0.23114 -0.035356 0.0189 0.081308 -0.036936 -0.072971 -0.18325 -0.073763 -0.052829 -0.00071427 -1.0549e-05 0.00062361 0.0013666 -0.50987 0 0 0.05226 0 -0.074676 -0.1135 0.066871 0 0
2.8984 -0.00023669 0.0042161 0.050014 0.019449 0 -0.021239 0.017002 0.044172 0.03946 0.020261 0.024569 -1.1161 -0.16291 -0.006138 -0.071919 -0.25236 -0.030556 -0.0051037 0.046941 -0.042227 -0.093072 -0.21079 -0.091901 -0.071036 -0.0016318 -0.00018901 -0.00014672 0.0011378 -0.46479 0 0 0.042017 0 -0.086896 -0.12175 0.041621 0 0
2.9023 -0.0055708 -0.00088229 0.069669 0.040447 0 -0.035767 0.019757 0.063749 0.042217 0.027218 -0.0015288 -1.0722 -0.15392 -0.0028078 -0.07918 -0.24799 -0.025014 -0.012096 0.030153 -0.04418 -0.089643 -0.21326 -0.10907 -0.068746 -0.0021324 -0.00050552 -0.00037127 0.0007602 -0.43658 0 0 0.035584 0 -0.090605 -0.11697 0.025781 0 0
2.9063 -0.0097277 -0.0066073 0.017387 0.027331 0 -0.047056 0.021079 0.059718 0.047475 0.034664 0.013949 -1.0305 -0.13268 -0.0019914 -0.078066 -0.22458 -0.026877 -0.0088229 0.028518 -0.054892 -0.073161 -0.19866 -0.1264 -0.055966 -0.0019365 -0.00067979 0.00012646 0.00040192 -0.47407 0 0 0.045038 0 -0.085943 -0.10378 0.01972 0 0
2.9102 -0.012145 -0.012013 -0.070941 -0.012485 0 -0.050693 0.018587 0.036098 0.053622 0.036155 0.065713 -0.97013 -0.10303 -0.0076249 -0.070208 -0.186 -0.035943 0.0019332 0.039982 -0.075747 -0.048752 -0.17085 -0.13889 -0.037201 -0.0013583 -0.00055524 0.00081299 0.00017169 -0.55726 0 0 0.068039 0 -0.073414 -0.0847 0.023012 0 0
2.9141 -0.013148 -0.017022 -0.12647 -0.048647 0 -0.034906 0.010735 0.008317 0.054118 0.029658 0.12038 -0.88142 -0.069134 -0.017714 -0.057558 -0.137 -0.042564 0.017411 0.061613 -0.095342 -0.021452 -0.13416 -0.13716 -0.016527 -0.00087145 -0.00026515 0.00099317 0.00015959 -0.61237 0 0 0.088257 0 -0.05422 -0.062607 0.034396 0 0
2.918 -0.014445 -0.022162 -0.10309 -0.053878 0 0.0036562 5.0026e-05 -0.0086886 0.044139 0.01945 0.139 -0.77932 -0.0374 -0.02489 -0.043042 -0.08529 -0.034815 0.034399 0.088413 -0.097597 0.0019959 -0.094794 -0.11223 0.0015457 -0.00062606 -8.4239e-05 0.00050258 0.00041693 -0.55896 0 0 0.087055 0 -0.030937 -0.042145 0.051107 0 0
2.9219 -0.01843 -0.027592 -0.016969 -0.027522 0 0.047509 -0.0087125 -0.011504 0.024836 0.010593 0.10396 -0.69523 -0.014901 -0.022571 -0.03039 -0.041635 -0.0084685 0.050259 0.11186 -0.073635 0.017864 -0.060138 -0.061549 0.017101 -0.00044432 -0.00013993 -0.00016444 0.00083556 -0.34839 0 0 0.0573 0 -0.010047 -0.028478 0.065911 0 0
2.9258 -0.026093 -0.03257 0.064174 0.0039552 0 0.065043 -0.014088 -0.0095216 0.00086848 0.0017617 0.029965 -0.65071 -0.0014013 -0.011171 -0.01984 -0.0076607 0.028626 0.065305 0.1298 -0.028093 0.029565 -0.030496 0.0077149 0.034341 -0.00019111 -0.00028648 -0.00038935 0.0011215 0.026277 0 0 0.00809 0 0.0055288 -0.021166 0.075435 0 0
2.9297 -0.035284 -0.036025 0.074265 0.0095769 0 0.034065 -0.020502 -0.01594 -0.025084 -0.014889 -0.048777 -0.63757 0.0040517 0.0019181 -0.010788 0.017018 0.061751 0.080148 0.1424 0.024748 0.039971 -0.0046623 0.081543 0.05631 1.5856e-05 -0.00024592 -4.2128e-05 0.0010273 0.53609 0 0 -0.043052 0 0.014859 -0.019191 0.078565 0 0
2.9336 -0.041575 -0.037594 0.0011924 -0.02021 0 -0.037483 -0.03401 -0.036469 -0.053893 -0.045117 -0.10428 -0.62444 0.0033514 0.0090638 -0.0021636 0.034033 0.080046 0.095601 0.15089 0.071309 0.052455 0.019507 0.14695 0.085995 1.8485e-05 0.00014814 0.00044844 0.0006724 1.1184 0 0 -0.083304 0 0.017826 -0.020804 0.07504 0 0
2.9375 -0.041744 -0.038011 -0.10391 -0.065951 0 -0.11269 -0.055078 -0.06497 -0.085752 -0.083541 -0.13233 -0.58542 0.0018162 0.0096088 0.009174 0.048315 0.083985 0.11314 0.16041 0.10701 0.073517 0.04835 0.19879 0.12779 -7.4472e-05 0.00082012 0.00058104 0.00055145 1.6773 0 0 -0.11168 0 0.016686 -0.02121 0.066657 0 0
2.9414 -0.036855 -0.03839 -0.16672 -0.095191 0 -0.14941 -0.076213 -0.088734 -0.11553 -0.11427 -0.14856 -0.52418 0.0054948 0.010533 0.024038 0.065603 0.083656 0.13186 0.17553 0.13626 0.10136 0.084343 0.2394 0.17432 4.6875e-05 0.0014954 0.00027039 0.0010851 2.0989 0 0 -0.13482 0 0.017981 -0.016636 0.05958 0 0
2.9453 -0.031648 -0.039119 -0.14604 -0.087891 0 -0.12837 -0.087496 -0.098124 -0.1339 -0.12224 -0.16831 -0.47068 0.015855 0.019681 0.041566 0.086118 0.089584 0.15052 0.19639 0.16506 0.1327 0.12621 0.27147 0.21978 0.00047831 0.001837 -0.00015461 0.0021061 2.2899 0 0 -0.15647 0 0.024268 -0.0067235 0.056032 0 0
2.9492 -0.030343 -0.039418 -0.062687 -0.05084 0 -0.064471 -0.084769 -0.092676 -0.13405 -0.10528 -0.18935 -0.45313 0.033278 0.037807 0.060473 0.1089 0.10372 0.16783 0.22193 0.19302 0.16402 0.17164 0.29118 0.25891 0.0008572 0.0016022 -0.00036858 0.0028725 2.218 0 0 -0.17082 0 0.036983 0.008104 0.057235 0 0
2.9531 -0.032751 -0.037947 0.01894 -0.011003 0 0.0051346 -0.072499 -0.079703 -0.11725 -0.075648 -0.19289 -0.47208 0.057041 0.056861 0.078092 0.13063 0.11772 0.18157 0.24882 0.21157 0.18938 0.21544 0.28897 0.28372 0.00066223 0.0007921 -0.00038418 0.002721 1.9258 0 0 -0.16619 0 0.057003 0.026197 0.063825 0 0
2.957 -0.034578 -0.033843 0.04005 0.0054786 0 0.045449 -0.058959 -0.067667 -0.091837 -0.04995 -0.16184 -0.50094 0.080675 0.066181 0.088941 0.14275 0.11947 0.18851 0.26695 0.21012 0.20005 0.24522 0.25804 0.28643 -0.00021688 -0.00026756 -0.00045755 0.0017608 1.5089 0 0 -0.13578 0 0.079664 0.041732 0.072297 0 0
2.9609 -0.03165 -0.02734 -0.010123 -0.0078964 0 0.042803 -0.048994 -0.059886 -0.066713 -0.036838 -0.099538 -0.51122 0.098116 0.061119 0.091786 0.14277 0.10271 0.18882 0.27149 0.18482 0.1966 0.25654 0.20245 0.27223 -0.0012792 -0.0010387 -0.00072389 0.00085957 1.0743 0 0 -0.086004 0 0.098457 0.0512 0.078318 0 0
2.9648 -0.023749 -0.01961 -0.088397 -0.034753 0 0.0083649 -0.041285 -0.052917 -0.045885 -0.033158 -0.031755 -0.49747 0.10607 0.046674 0.086006 0.12965 0.07221 0.18205 0.25986 0.14277 0.17924 0.24661 0.13662 0.24345 -0.0018405 -0.0011079 -0.0010016 0.00084555 0.70211 0 0 -0.034828 0 0.10975 0.052999 0.079874 0 0
2.9688 -0.014259 -0.012127 -0.13046 -0.049422 0 -0.032538 -0.031578 -0.040106 -0.028146 -0.029915 0.010889 -0.47825 0.10191 0.03328 0.071547 0.1033 0.040832 0.16792 0.23063 0.097861 0.14895 0.21386 0.075896 0.20301 -0.0016461 -0.00053661 -0.00098017 0.0016859 0.42413 0 0 -0.00063808 0 0.11047 0.046163 0.075459 0 0
2.9727 -0.0063617 -0.0059826 -0.098016 -0.036644 0 -0.056209 -0.01747 -0.017423 -0.010417 -0.020568 0.016082 -0.47447 0.081321 0.028487 0.048329 0.064229 0.020518 0.14457 0.18183 0.06125 0.10657 0.15491 0.026227 0.15397 -0.0010272 0.00011754 -0.00057143 0.0024888 0.21634 0 0 0.010225 0 0.095721 0.029623 0.063649 0 0
2.9766 -0.00015013 -0.0014297 -0.0068042 -0.0028525 0 -0.052246 6.9562e-06 0.012621 0.0096121 -0.004143 -0.00020238 -0.4885 0.051339 0.031227 0.021669 0.021255 0.013748 0.11464 0.12486 0.033913 0.059291 0.082754 -0.018085 0.10205 -0.00048854 0.00022377 -4.0841e-05 0.002362 0.0083199 0 0 0.0079589 0 0.071822 0.0090389 0.049186 0 0
2.9805 0.0062596 0.0022055 0.084093 0.029135 0 -0.026052 0.018246 0.041745 0.033147 0.017189 -0.0050885 -0.50439 0.017903 0.032856 -0.005505 -0.021013 0.011851 0.080427 0.067122 0.0073274 0.010808 0.006144 -0.067184 0.049071 -0.00024556 -0.00037199 0.00021381 0.0012748 -0.28364 0 0 0.012314 0 0.044633 -0.011988 0.035421 0 0
2.9844 0.013262 0.0060685 0.11458 0.037986 0 0.0075353 0.035087 0.061063 0.060161 0.040871 0.027069 -0.50679 -0.014497 0.023833 -0.03122 -0.059535 0.0017285 0.043878 0.013892 -0.028182 -0.036232 -0.068565 -0.12561 -0.0036326 -0.00021292 -0.0011874 8.2318e-06 5.894e-05 -0.70287 0 0 0.038758 0 0.018622 -0.030962 0.024669 0 0
2.9883 0.018307 0.010849 0.067427 0.020654 0 0.03469 0.048805 0.066985 0.087735 0.063643 0.095727 -0.49681 -0.040347 0.0010311 -0.053338 -0.091123 -0.023605 0.0076894 -0.028761 -0.074031 -0.078724 -0.13388 -0.18743 -0.054482 -0.00034332 -0.0015323 -0.00048273 -0.00043327 -1.2059 0 0 0.087126 0 -0.00068045 -0.045099 0.019487 0 0
2.9922 0.018473 0.015974 -0.018689 -0.0050958 0 0.050052 0.057253 0.063359 0.10883 0.080245 0.17352 -0.48869 -0.051743 -0.029407 -0.068839 -0.11171 -0.058532 -0.021444 -0.052851 -0.12038 -0.11049 -0.17822 -0.23904 -0.097849 -0.000782 -0.0011502 -0.00088502 -0.00013826 -1.6618 0 0 0.1403 0 -0.0056581 -0.051066 0.021956 0 0
2.9961 0.014261 0.019753 -0.077776 -0.014815 0 0.056304 0.058438 0.057964 0.11481 0.084956 0.22323 -0.4923 -0.051431 -0.055555 -0.078464 -0.12325 -0.087683 -0.040719 -0.062463 -0.15178 -0.13085 -0.20355 -0.26622 -0.13001 -0.0015807 -0.00045331 -0.00092181 0.00024904 -1.91 0 0 0.17378 0 0.00041369 -0.051032 0.0285 0 0
3 0.010127 0.020696 -0.066245 0.0028456 0 0.05727 0.052455 0.056113 0.10144 0.075861 0.21985 -0.50193 -0.040923 -0.067198 -0.081867 -0.12544 -0.096431 -0.048234 -0.058728 -0.15694 -0.13841 -0.20971 -0.2602 -0.14741 -0.0023522 -0.00010879 -0.00060118 5.7801e-05 -1.847 0 0 0.16997 0 0.015558 -0.045812 0.037352 0 0
3.0039 0.010681 0.019003 0.0042174 0.036623 0 0.051782 0.042318 0.056676 0.073193 0.057336 0.16361 -0.50315 -0.022298 -0.062312 -0.078813 -0.11807 -0.081253 -0.042753 -0.043135 -0.13526 -0.13229 -0.19723 -0.22069 -0.14706 -0.0024245 -0.00037712 -0.0001823 -0.00066588 -1.4843 0 0 0.12815 0 0.037242 -0.036394 0.046714 0 0
3.0078 0.016293 0.016764 0.076626 0.061238 0 0.034987 0.032093 0.053832 0.041016 0.037351 0.077552 -0.48919 0.0012365 -0.048062 -0.067792 -0.098997 -0.052009 -0.021803 -0.016342 -0.096029 -0.10999 -0.16474 -0.15602 -0.12241 -0.0014897 -0.00085947 1.8487e-05 -0.0012455 -0.94051 0 0 0.064377 0 0.061189 -0.02394 0.053883 0 0
3.0117 0.022665 0.016375 0.09406 0.057158 0 0.0063147 0.023861 0.042753 0.01476 0.021745 -0.0063519 -0.46807 0.023814 -0.03549 -0.050703 -0.071111 -0.024515 0.0084626 0.016567 -0.052068 -0.077531 -0.11946 -0.080875 -0.079519 -8.0588e-05 -0.00090349 -0.00016147 -0.0010879 -0.37863 0 0 0.00194 0 0.081352 -0.011188 0.05729 0 0
3.0156 0.024805 0.018418 0.044403 0.025652 0 -0.024251 0.016586 0.02401 -0.002994 0.011015 -0.063158 -0.45285 0.043072 -0.031637 -0.030451 -0.038847 -0.0094704 0.041532 0.051645 -0.013032 -0.041509 -0.06797 -0.011409 -0.027773 0.00073803 -0.00025998 -0.0006293 -0.00025934 0.068052 0 0 -0.041081 0 0.095823 0.00022837 0.057165 0 0
3.0195 0.021355 0.021016 -0.031198 -0.012414 0 -0.039541 0.0079979 0.0030601 -0.016243 0.002361 -0.084514 -0.44659 0.057713 -0.034925 -0.0092296 -0.0055213 -0.0063443 0.07313 0.086206 0.017589 -0.0062241 -0.014385 0.041192 0.026474 0.00027654 0.00065665 -0.0011008 0.00062265 0.33894 0 0 -0.059505 0 0.10355 0.0091706 0.05355 0 0
3.0234 0.015113 0.021377 -0.07226 -0.032186 0 -0.027269 -0.002575 -0.01406 -0.029436 -0.0059929 -0.078652 -0.43941 0.066775 -0.037242 0.010353 0.024969 -0.0063153 0.098748 0.11733 0.041326 0.02376 0.036905 0.075035 0.076154 -0.0011362 0.001143 -0.0012925 0.00098675 0.44713 0 0 -0.060284 0 0.1039 0.014507 0.046597 0 0
3.0273 0.0098187 0.018149 -0.047162 -0.022188 0 0.0090853 -0.013232 -0.024501 -0.042445 -0.013171 -0.062734 -0.42035 0.068296 -0.030943 0.021907 0.04381 -0.00081616 0.1101 0.13775 0.061523 0.040327 0.076716 0.096132 0.1081 -0.0024256 0.00083332 -0.0011149 0.0007564 0.4526 0 0 -0.055202 0 0.095812 0.013745 0.036059 0 0
3.0313 0.0069108 0.012408 0.023135 0.0089799 0 0.050358 -0.02099 -0.028881 -0.051195 -0.017873 -0.052431 -0.39016 0.06504 -0.015063 0.025052 0.051723 0.011649 0.11064 0.14753 0.080154 0.046813 0.10439 0.11173 0.12474 -0.0027044 -1.4773e-05 -0.00072252 0.00026528 0.42693 0 0 -0.052687 0 0.08383 0.0089042 0.024028 0 0
3.0352 0.0053513 0.0064514 0.083497 0.039649 0 0.073277 -0.023872 -0.029031 -0.05222 -0.020858 -0.054086 -0.36028 0.05771 0.0040973 0.019977 0.049978 0.025269 0.10242 0.14667 0.09584 0.045284 0.1195 0.12359 0.12813 -0.0019723 -0.00079667 -0.00038074 -0.00015129 0.42212 0 0 -0.053886 0 0.069726 0.0010185 0.011635 0 0
3.0391 0.0038317 0.00181 0.08863 0.049285 0 0.064587 -0.021765 -0.026245 -0.04581 -0.024083 -0.063095 -0.33956 0.047132 0.018043 0.0075663 0.040684 0.032194 0.087946 0.13593 0.10384 0.038175 0.12227 0.12692 0.12106 -0.00096786 -0.0010801 -0.00026146 -0.00041072 0.45133 0 0 -0.054485 0 0.055299 -0.0086758 0.0001538 0 0
3.043 0.0022942 -0.0015206 0.037089 0.03042 0 0.027786 -0.015979 -0.021452 -0.035094 -0.027472 -0.068856 -0.32419 0.034333 0.022263 -0.010218 0.028017 0.028344 0.07121 0.11682 0.098628 0.029133 0.11271 0.11561 0.10777 -0.00042218 -0.00088052 -0.00033954 -0.00057727 0.48878 0 0 -0.049712 0 0.043326 -0.018062 -0.0078956 0 0
3.0469 0.0011767 -0.0041272 -0.030215 -0.0076568 0 -0.020353 -0.0086341 -0.01594 -0.02322 -0.027619 -0.062748 -0.30244 0.022162 0.018599 -0.027072 0.019744 0.015597 0.058096 0.096249 0.078255 0.022507 0.095605 0.088548 0.094654 -0.00048933 -0.00051369 -0.000456 -0.00062098 0.48942 0 0 -0.038346 0 0.036896 -0.024105 -0.0096557 0 0
3.0508 -0.00010119 -0.0059955 -0.063434 -0.044201 0 -0.058939 -0.0021969 -0.010822 -0.012014 -0.020682 -0.04356 -0.26821 0.012697 0.012619 -0.03919 0.017997 -0.00013419 0.049903 0.07917 0.047369 0.01839 0.075614 0.051127 0.083077 -0.00082011 -0.00026429 -0.00045614 -0.00037339 0.41658 0 0 -0.022911 0 0.036103 -0.026229 -0.0054894 0 0
3.0547 -0.0030379 -0.0066961 -0.041696 -0.058466 0 -0.071943 0.0013959 -0.0057039 -0.0024546 -0.0067027 -0.016602 -0.22791 0.0072552 0.008969 -0.044681 0.022859 -0.012643 0.046715 0.067937 0.015618 0.016008 0.054651 0.010863 0.072593 -0.001045 -0.00020945 -0.00027059 0.00026459 0.25903 0 0 -0.0065095 0 0.040926 -0.024286 0.0041154 0 0
3.0586 -0.0082504 -0.0067008 0.013058 -0.042017 0 -0.054357 0.0020873 0.0012651 0.0052989 0.009404 0.012211 -0.1931 0.006951 0.0085988 -0.042247 0.033379 -0.018476 0.047956 0.064255 -0.0086657 0.014064 0.034305 -0.02792 0.062092 -0.0011001 -0.00029369 8.548e-05 0.0011096 0.029607 0 0 0.010548 0 0.050925 -0.018485 0.018148 0 0
3.0625 -0.01429 -0.0079617 0.054815 -0.005184 0 -0.014967 0.0021422 0.011086 0.013012 0.021412 0.041495 -0.16835 0.013678 0.0093532 -0.030434 0.044812 -0.018065 0.051346 0.069503 -0.024695 0.009098 0.016144 -0.064994 0.04825 -0.0011371 -0.00047516 0.00052014 0.0017295 -0.24364 0 0 0.030937 0 0.064684 -0.0096793 0.033305 0 0
3.0664 -0.018824 -0.012522 0.048836 0.027745 0 0.025937 0.0043708 0.021461 0.024111 0.026203 0.07334 -0.1484 0.023509 0.0084775 -0.015151 0.050939 -0.014759 0.053144 0.077261 -0.039304 0.00057825 -4.4449e-05 -0.10003 0.031529 -0.0012479 -0.00074591 0.00084591 0.0017219 -0.51715 0 0 0.056539 0 0.07768 -0.00096784 0.044635 0 0
3.0703 -0.021054 -0.020264 -0.0031366 0.033704 0 0.045635 0.0090431 0.02723 0.039955 0.024685 0.10642 -0.12725 0.033953 0.0047147 0.00072713 0.050174 -0.012169 0.052476 0.084273 -0.059512 -0.010294 -0.013767 -0.12789 0.01416 -0.0013591 -0.0010358 0.00081583 0.0010117 -0.72283 0 0 0.083541 0 0.087969 0.0064033 0.050233 0 0
3.0742 -0.022584 -0.028281 -0.065423 0.0071441 0 0.032117 0.012454 0.02401 0.055235 0.01898 0.13002 -0.10701 0.042904 -0.0010824 0.015003 0.042119 -0.011062 0.04913 0.088155 -0.083443 -0.021912 -0.024123 -0.13842 -0.0012591 -0.00136 -0.0011701 0.00028941 -6.0572e-05 -0.77137 0 0 0.10104 0 0.0942 0.011544 0.048973 0 0
3.0781 -0.025607 -0.032952 -0.09536 -0.03503 0 -0.0073008 0.009179 0.011816 0.058388 0.0096298 0.12662 -0.095292 0.047536 -0.0064913 0.02518 0.027647 -0.0079773 0.04369 0.086337 -0.098157 -0.031066 -0.028773 -0.12166 -0.0098357 -0.0012498 -0.00098378 -0.00056914 -0.00092261 -0.58639 0 0 0.095856 0 0.094935 0.013477 0.039908 0 0
3.082 -0.030378 -0.032991 -0.07416 -0.06527 0 -0.050035 -0.0034539 -0.0049099 0.039399 -0.0040538 0.083698 -0.094356 0.046545 -0.0086043 0.030735 0.01379 0.002713 0.039883 0.079897 -0.087732 -0.031848 -0.022855 -0.074558 -0.0046012 -0.0011311 -0.00049418 -0.0012938 -0.0011087 -0.15795 0 0 0.061291 0 0.091336 0.012364 0.02627 0 0
3.0859 -0.034766 -0.03047 -0.019406 -0.065948 0 -0.073803 -0.022619 -0.020944 -0.00055428 -0.021522 0.0065522 -0.096067 0.043478 -0.0054181 0.034764 0.0065886 0.024049 0.040561 0.074049 -0.045857 -0.023406 -0.0060099 -0.0043395 0.012925 -0.0011053 5.8471e-05 -0.0014251 -0.00055243 0.42521 0 0 0.003807 0 0.087181 0.01003 0.01361 0 0
3.0898 -0.036335 -0.028736 0.028992 -0.042376 0 -0.071873 -0.041574 -0.034085 -0.046953 -0.039825 -0.079404 -0.090174 0.041095 0.0028089 0.03927 0.0091234 0.052608 0.047351 0.072283 0.017411 -0.0052017 0.022481 0.073757 0.041687 -0.0012192 0.00037455 -0.00090539 0.00035556 1.0006 0 0 -0.058198 0 0.084619 0.0075008 0.0049607 0 0
3.0938 -0.034601 -0.029294 0.038204 -0.017268 0 -0.055242 -0.054152 -0.045612 -0.080853 -0.055275 -0.14132 -0.076904 0.042412 0.013155 0.046309 0.023709 0.079258 0.061493 0.078021 0.080671 0.022719 0.062742 0.14285 0.079849 -0.001478 0.00032269 -0.00017826 0.0010165 1.4083 0 0 -0.10383 0 0.085693 0.005844 0.0030597 0 0
3.0977 -0.031081 -0.030734 0.0054583 -0.011163 0 -0.040238 -0.058274 -0.057449 -0.092028 -0.065851 -0.15902 -0.068546 0.053876 0.021424 0.059716 0.053753 0.094795 0.085091 0.097946 0.12437 0.060557 0.11516 0.19139 0.12397 -0.0018332 2.0304e-05 0.00016197 0.0010425 1.5713 0 0 -0.12147 0 0.093944 0.0072114 0.012545 0 0
3.1016 -0.027446 -0.030619 -0.041722 -0.025483 0 -0.033464 -0.055981 -0.069195 -0.085093 -0.07157 -0.13786 -0.076733 0.07522 0.024822 0.078797 0.091855 0.09635 0.11373 0.12919 0.14216 0.10233 0.17142 0.21716 0.16704 -0.0021266 -0.00030337 -0.00012053 0.0005425 1.5251 0 0 -0.1148 0 0.10788 0.012189 0.030147 0 0
3.1055 -0.024125 -0.028131 -0.067194 -0.042717 0 -0.028189 -0.050971 -0.077899 -0.073738 -0.072899 -0.10402 -0.09898 0.10306 0.023946 0.10132 0.13238 0.089238 0.14378 0.16708 0.14241 0.14421 0.22573 0.2262 0.20628 -0.0021175 -0.0005179 -0.00071187 2.1808e-05 1.3807 0 0 -0.098839 0 0.1252 0.020397 0.052112 0 0
3.1094 -0.020812 -0.024643 -0.053016 -0.043135 0 -0.014912 -0.04633 -0.080387 -0.06911 -0.069791 -0.085543 -0.11974 0.134 0.022235 0.12512 0.17102 0.082519 0.17234 0.20749 0.13997 0.1831 0.27335 0.22722 0.23967 -0.0016695 -0.00066331 -0.0010584 -5.1173e-05 1.2515 0 0 -0.088973 0 0.14401 0.031351 0.07543 0 0
3.1133 -0.017749 -0.02181 -0.011621 -0.023028 0 0.0052056 -0.04375 -0.075688 -0.072701 -0.062815 -0.092947 -0.12528 0.16283 0.023099 0.14699 0.20245 0.081771 0.19562 0.24464 0.14501 0.21495 0.30815 0.22466 0.26493 -0.00095131 -0.00081817 -0.00087092 0.00035709 1.1927 0 0 -0.090938 0 0.16171 0.044189 0.09617 0 0
3.1172 -0.015714 -0.019492 0.0249 0.0016001 0 0.018104 -0.043384 -0.065512 -0.078278 -0.054514 -0.11391 -0.11643 0.17856 0.02706 0.15997 0.2181 0.084921 0.20697 0.26724 0.15653 0.2316 0.31957 0.21527 0.27738 -0.00039748 -0.00091936 -0.00034245 0.00085 1.1849 0 0 -0.098376 0 0.17368 0.055796 0.1078 0 0
3.1211 -0.01452 -0.015945 0.029489 0.0090348 0 0.008854 -0.043334 -0.052768 -0.078409 -0.048149 -0.12479 -0.10601 0.17978 0.031355 0.16273 0.21921 0.084257 0.20714 0.27409 0.16395 0.23305 0.31068 0.19095 0.27749 -0.00038456 -0.00075459 8.8376e-05 0.0010022 1.1577 0 0 -0.098833 0 0.17937 0.063448 0.11055 0 0
3.125 -0.012157 -0.010005 4.5147e-05 -0.0086092 0 -0.022872 -0.039545 -0.03949 -0.068534 -0.044077 -0.10899 -0.10548 0.16645 0.032262 0.15438 0.20553 0.072671 0.19592 0.26453 0.15459 0.21816 0.28172 0.14586 0.26348 -0.00090591 -0.00017947 0.00014414 0.00075729 1.0302 0 0 -0.083045 0 0.17839 0.065522 0.10464 0 0
3.1289 -0.0062565 -0.0027131 -0.03991 -0.037046 0 -0.058303 -0.027627 -0.025494 -0.046749 -0.037666 -0.067765 -0.11646 0.1397 0.028001 0.13467 0.1774 0.04906 0.1736 0.23891 0.12197 0.18652 0.23363 0.082243 0.23382 -0.0015773 0.0006395 -0.00011058 0.00042515 0.74619 0 0 -0.050709 0 0.17064 0.060747 0.090817 0 0
3.1328 0.0032349 0.0036049 -0.05959 -0.049927 0 -0.070941 -0.0063323 -0.0085365 -0.013048 -0.022059 -0.016091 -0.13527 0.10241 0.019768 0.1029 0.13405 0.019032 0.13973 0.19754 0.070145 0.13637 0.16616 0.0097538 0.18361 -0.0019785 0.0012291 -0.00041465 0.00030039 0.2953 0 0 -0.0093569 0 0.15546 0.046914 0.070281 0 0
3.1367 0.01326 0.0078997 -0.044054 -0.029519 0 -0.045283 0.020155 0.013714 0.028996 0.0057011 0.030958 -0.16199 0.064947 0.010314 0.065236 0.082491 -0.0089936 0.099631 0.14958 0.011543 0.076363 0.088541 -0.060825 0.11802 -0.0019825 0.001129 -0.00055161 0.00032675 -0.28082 0 0 0.031713 0 0.13574 0.027302 0.048208 0 0
3.1406 0.020146 0.01177 -0.0046729 0.018404 0 0.011355 0.043886 0.040623 0.070449 0.040678 0.069189 -0.20054 0.032794 0.0016929 0.027012 0.029245 -0.02899 0.05785 0.1018 -0.040233 0.014797 0.0084752 -0.12369 0.045206 -0.0017545 0.00028492 -0.000446 0.00017873 -0.89673 0 0 0.067195 0 0.11425 0.0061374 0.02789 0 0
3.1445 0.023145 0.017999 0.030615 0.06732 0 0.072443 0.058182 0.066742 0.099731 0.072254 0.10454 -0.24903 0.0089159 -0.0057867 -0.0081745 -0.021082 -0.040196 0.017455 0.058508 -0.077998 -0.042622 -0.068855 -0.17836 -0.028711 -0.0014796 -0.00084231 -0.00011938 -0.00032584 -1.4455 0 0 0.096891 0 0.092953 -0.013568 0.011471 0 0
3.1484 0.02523 0.027609 0.039384 0.088725 0 0.10853 0.062056 0.083823 0.10979 0.090929 0.14223 -0.294 -0.0044068 -0.012808 -0.036556 -0.063444 -0.04615 -0.018276 0.023971 -0.10347 -0.089799 -0.13792 -0.22454 -0.096565 -0.001165 -0.00158 0.00034041 -0.0009379 -1.8306 0 0 0.12197 0 0.07406 -0.028484 0.0010375 0 0
3.1523 0.030007 0.038402 0.021915 0.072994 0 0.1051 0.060248 0.086663 0.10358 0.094002 0.17627 -0.31906 -0.0051415 -0.019608 -0.050515 -0.086773 -0.051108 -0.042084 0.006301 -0.12282 -0.11477 -0.1864 -0.25749 -0.14226 -0.00072826 -0.0015219 0.00075825 -0.001148 -1.996 0 0 0.14026 0 0.062823 -0.032305 0.00076669 0 0
3.1563 0.037735 0.046437 0.00011836 0.036538 0 0.0706 0.058968 0.078365 0.091768 0.08589 0.18982 -0.32079 -0.00072593 -0.025342 -0.05319 -0.094145 -0.056607 -0.055085 0.0011945 -0.13921 -0.12284 -0.21621 -0.26933 -0.16678 -0.00020951 -0.00078096 0.0009234 -0.00066906 -1.9436 0 0 0.14544 0 0.059034 -0.02808 0.0075325 0 0
3.1602 0.044621 0.049006 -0.0008439 0.0094234 0 0.029718 0.061119 0.069283 0.084004 0.073894 0.16776 -0.31361 0.0061036 -0.028735 -0.046036 -0.087192 -0.060645 -0.057498 0.006954 -0.14937 -0.11673 -0.22746 -0.25581 -0.17114 0.00019502 0.00017455 0.00076952 0.00024273 -1.7301 0 0 0.13165 0 0.062384 -0.017923 0.02 0 0
3.1641 0.04624 0.046357 0.026419 0.012434 0 0.0065932 0.064821 0.068654 0.081722 0.063516 0.11205 -0.31597 0.012951 -0.029267 -0.031036 -0.068405 -0.060058 -0.050085 0.021431 -0.14757 -0.09983 -0.22106 -0.22191 -0.15762 0.00033118 0.00090906 0.00050431 0.00094458 -1.4446 0 0 0.10031 0 0.071948 -0.004373 0.03654 0 0
3.168 0.041644 0.040881 0.06464 0.041178 0 0.0093777 0.06569 0.075526 0.079033 0.056413 0.046523 -0.33135 0.017195 -0.027793 -0.011257 -0.041821 -0.054189 -0.033734 0.0417 -0.13307 -0.077186 -0.19736 -0.18038 -0.12991 0.00025162 0.0012684 0.00046106 0.00089819 -1.1745 0 0 0.062809 0 0.085662 0.0081534 0.054589 0 0
3.1719 0.034047 0.034968 0.084663 0.069982 0 0.02702 0.060273 0.078075 0.069916 0.050907 0.0045952 -0.34508 0.018316 -0.026126 0.0069593 -0.016274 -0.0466 -0.013477 0.061848 -0.11309 -0.05673 -0.16321 -0.14376 -0.098508 0.0001178 0.0013171 0.0007383 6.8913e-05 -0.97188 0 0 0.035306 0 0.09728 0.014348 0.069669 0 0
3.1758 0.027539 0.029601 0.067795 0.072885 0 0.040463 0.047905 0.063705 0.05388 0.043535 0.0065506 -0.34128 0.017868 -0.025882 0.020712 0.0043629 -0.042799 0.0066822 0.07915 -0.097174 -0.040547 -0.12512 -0.11634 -0.068963 -3.9063e-05 0.0011273 0.0010139 -0.0010656 -0.83487 0 0 0.028005 0 0.10321 0.014291 0.080065 0 0
3.1797 0.02334 0.024541 0.020354 0.044862 0 0.039041 0.030478 0.031589 0.0349 0.030994 0.042894 -0.32156 0.016787 -0.027353 0.028837 0.018918 -0.045318 0.02497 0.092725 -0.08791 -0.028636 -0.085866 -0.092482 -0.042833 -0.00036525 0.00070029 0.00082306 -0.001848 -0.71211 0 0 0.036828 0 0.10171 0.008814 0.084948 0 0
3.1836 0.019341 0.01927 -0.030491 0.0056268 0 0.028046 0.011319 -0.0045118 0.016223 0.01246 0.077741 -0.30464 0.016064 -0.029094 0.03081 0.027177 -0.05034 0.040024 0.10231 -0.077304 -0.020089 -0.047813 -0.062135 -0.020587 -0.00093565 8.8409e-05 8.3698e-05 -0.001846 -0.53155 0 0 0.04476 0 0.091733 -0.00047857 0.083939 0 0
3.1875 0.013066 0.013542 -0.055902 -0.017356 0 0.020814 -0.0058702 -0.027037 -0.0022976 -0.0087955 0.072293 -0.30709 0.017316 -0.028562 0.02714 0.031279 -0.049529 0.050869 0.10934 -0.053517 -0.010876 -0.013387 -0.018777 0.00041543 -0.0015127 -0.00048394 -0.00070187 -0.0010894 -0.24096 0 0 0.033256 0 0.073352 -0.008778 0.076858 0 0
3.1914 0.0046896 0.0073508 -0.045129 -0.012148 0 0.022996 -0.018117 -0.029699 -0.0217 -0.026587 0.012661 -0.32649 0.020625 -0.023608 0.023396 0.037136 -0.036481 0.060761 0.11825 -0.012361 0.0027547 0.018667 0.035947 0.024509 -0.0016777 -0.00071688 -0.00087349 -4.4487e-05 0.15891 0 0 -0.0040976 0 0.054747 -0.011855 0.068263 0 0
3.1953 -0.00303 0.00089225 -0.012015 0.0082894 0 0.024823 -0.024517 -0.022539 -0.040176 -0.03614 -0.078496 -0.34532 0.026108 -0.014013 0.022314 0.046738 -0.012734 0.071504 0.13101 0.03714 0.02136 0.049075 0.092957 0.052451 -0.0012762 -0.00049672 -0.00028771 0.00065533 0.60594 0 0 -0.055927 0 0.040442 -0.0088643 0.06036 0 0
3.1992 -0.0076232 -0.0052703 0.015369 0.018706 0 0.010216 -0.026972 -0.021858 -0.053358 -0.038322 -0.15598 -0.35046 0.03394 -0.0020057 0.025991 0.061135 0.012117 0.084432 0.14891 0.07854 0.044738 0.078261 0.14005 0.084025 -0.00068947 -4.2977e-05 0.00048015 0.00061035 0.99824 0 0 -0.099948 0 0.034062 0.00028259 0.05491 0 0
3.2031 -0.0094601 -0.010298 0.014129 0.0046231 0 -0.025053 -0.029142 -0.034594 -0.058482 -0.039267 -0.182 -0.34588 0.044664 0.0087867 0.037027 0.080734 0.027022 0.10103 0.17313 0.099891 0.071594 0.1063 0.16693 0.11746 -0.0005535 0.00025008 0.00068094 -4.3034e-05 1.2367 0 0 -0.11733 0 0.04042 0.014853 0.054144 0 0
3.207 -0.01141 -0.013781 -0.017979 -0.02496 0 -0.064277 -0.033733 -0.052217 -0.057214 -0.044613 -0.1501 -0.34467 0.05851 0.01541 0.055355 0.10177 0.027689 0.12025 0.20091 0.1012 0.096678 0.13167 0.16905 0.14606 -0.0011386 0.00014589 0.00015263 -0.0006864 1.2687 0 0 -0.104 0 0.060333 0.030327 0.059037 0 0
3.2109 -0.016126 -0.016465 -0.060934 -0.046399 0 -0.080622 -0.04013 -0.059755 -0.053362 -0.053316 -0.086088 -0.35098 0.073824 0.017244 0.0763 0.11979 0.019623 0.13844 0.22678 0.091715 0.11645 0.15291 0.14946 0.16618 -0.0020278 -0.00025238 -0.00050864 -0.00067825 1.1111 0 0 -0.071218 0 0.086135 0.042986 0.067031 0 0
3.2148 -0.023707 -0.019979 -0.085918 -0.043226 0 -0.05978 -0.044607 -0.050586 -0.048147 -0.057487 -0.027091 -0.35346 0.089167 0.016009 0.096886 0.13234 0.01341 0.15292 0.24715 0.081127 0.12904 0.16846 0.11765 0.17591 -0.0024713 -0.00063755 -0.00057041 0.00010115 0.84214 0 0 -0.036432 0 0.11307 0.051289 0.076544 0 0
3.2188 -0.031777 -0.025433 -0.075584 -0.020877 0 -0.014133 -0.043301 -0.032404 -0.039022 -0.049431 0.0037803 -0.33834 0.10281 0.014201 0.11399 0.13728 0.016262 0.16103 0.25855 0.073244 0.1331 0.17677 0.085258 0.17412 -0.0020936 -0.00078733 6.8992e-05 0.0011054 0.5648 0 0 -0.012122 0 0.1361 0.054188 0.085818 0 0
3.2227 -0.037524 -0.032139 -0.037417 -0.0013896 0 0.025035 -0.035632 -0.019193 -0.024031 -0.029787 0.0081453 -0.30674 0.10992 0.013295 0.12111 0.13049 0.026838 0.15701 0.25365 0.066611 0.12595 0.17344 0.060436 0.15902 -0.0012462 -0.00070471 0.00077905 0.0015664 0.36334 0 0 -0.00067017 0 0.14537 0.05062 0.091265 0 0
3.2266 -0.039608 -0.037838 0.00052381 -0.0037189 0 0.030998 -0.02527 -0.018056 -0.0067504 -0.0088535 0.0031393 -0.2761 0.10812 0.013212 0.11752 0.11461 0.037328 0.14266 0.23514 0.059035 0.1115 0.16008 0.044477 0.1374 -0.00065909 -0.00050623 0.00085525 0.0011601 0.27506 0 0 0.0027827 0 0.13969 0.043945 0.091283 0 0
3.2305 -0.038494 -0.040433 0.010438 -0.027771 0 0.00068014 -0.017764 -0.024022 0.0045279 0.00077282 0.0032474 -0.26349 0.097618 0.013281 0.10504 0.091964 0.040533 0.12131 0.20723 0.050403 0.092388 0.13892 0.033453 0.11328 -0.00076619 -0.0002418 0.00022112 0.00027473 0.28964 0 0 0.003676 0 0.12201 0.035962 0.086044 0 0
3.2344 -0.035522 -0.03957 -0.012558 -0.055632 0 -0.045573 -0.016672 -0.026864 0.0036189 -0.0060162 0.0092913 -0.26902 0.079008 0.013534 0.085402 0.064166 0.035783 0.095854 0.1735 0.04201 0.070428 0.11185 0.023566 0.089353 -0.0013804 0.00012586 -0.00055704 -0.00037293 0.36877 0 0 0.0034999 0 0.095131 0.027664 0.075846 0 0
3.2383 -0.031931 -0.036581 -0.044892 -0.067281 0 -0.080781 -0.021181 -0.02177 -0.0075055 -0.023132 0.011878 -0.2772 0.053619 0.014905 0.061257 0.033078 0.029052 0.070363 0.13886 0.035062 0.047645 0.081534 0.015486 0.068507 -0.0019804 0.00058402 -0.0009015 -0.00038318 0.46814 0 0 0.0002162 0 0.063261 0.019821 0.061297 0 0
3.2422 -0.028533 -0.032966 -0.053242 -0.056051 0 -0.088919 -0.026927 -0.013019 -0.01994 -0.038475 0.0032543 -0.27388 0.027118 0.018088 0.038975 0.0028445 0.027704 0.05272 0.11296 0.03084 0.027642 0.054852 0.01367 0.054355 -0.0022296 0.00098383 -0.00077976 5.6994e-05 0.54898 0 0 -0.0080101 0 0.035539 0.012364 0.044881 0 0
3.2461 -0.025703 -0.029089 -0.023774 -0.031441 0 -0.070558 -0.029248 -0.0083325 -0.025421 -0.042988 -0.014395 -0.26002 0.0054418 0.022251 0.022453 -0.022714 0.03448 0.044459 0.098402 0.031305 0.012243 0.036444 0.021389 0.04631 -0.0021776 0.0011439 -0.00061652 0.00049362 0.5814 0 0 -0.019615 0 0.016256 0.0047657 0.029864 0 0
3.25 -0.023212 -0.024315 0.023475 -0.0093733 0 -0.036846 -0.026402 -0.011107 -0.022811 -0.036 -0.030917 -0.24874 -0.0087434 0.025068 0.013084 -0.040949 0.04543 0.045857 0.096046 0.037623 0.0028063 0.028968 0.036437 0.044735 -0.0020212 0.0010301 -0.00074707 0.00070082 0.54977 0 0 -0.029753 0 0.0067235 -0.0029294 0.017793 0 0
3.2539 -0.020006 -0.018118 0.05006 -4.5832e-05 0 -0.0010135 -0.020415 -0.01849 -0.017525 -0.023583 -0.037227 -0.25103 -0.013505 0.024327 0.011539 -0.049459 0.053116 0.056405 0.10584 0.047299 0.00045007 0.034366 0.051986 0.049835 -0.0017976 0.00078752 -0.0010703 0.00080147 0.4626 0 0 -0.033668 0 0.0073347 -0.010504 0.0099498 0 0
3.2578 -0.014521 -0.010699 0.033215 -0.0027838 0 0.025996 -0.015065 -0.025592 -0.015431 -0.012862 -0.032909 -0.26641 -0.0063969 0.019826 0.018059 -0.043099 0.05235 0.074624 0.12718 0.054121 0.0077159 0.05596 0.061975 0.062956 -0.001388 0.00057612 -0.0012448 0.00095176 0.35625 0 0 -0.030766 0 0.017877 -0.016864 0.0083739 0 0
3.2617 -0.0056933 -0.0024801 -0.011374 -0.0092548 0 0.036973 -0.012629 -0.029721 -0.017899 -0.0074546 -0.026469 -0.2867 0.0070979 0.013872 0.026999 -0.024421 0.044081 0.093679 0.15201 0.05312 0.021985 0.086789 0.065809 0.081155 -0.00078226 0.00041161 -0.0011073 0.0010496 0.27948 0 0 -0.026083 0 0.031649 -0.020856 0.011431 0 0
3.2656 0.0060229 0.0065983 -0.040274 -0.010005 0 0.030709 -0.011975 -0.030079 -0.022234 -0.0066653 -0.02878 -0.30554 0.021355 0.0098155 0.033967 0.00037666 0.034451 0.1094 0.17461 0.046463 0.039034 0.11849 0.06759 0.10028 -0.00023072 0.00021383 -0.00078484 0.00086092 0.26121 0 0 -0.027295 0 0.043994 -0.022787 0.016505 0 0
3.2695 0.018576 0.016807 -0.019198 0.00050943 0 0.014319 -0.0095346 -0.025024 -0.025275 -0.0073207 -0.044706 -0.32226 0.032615 0.0096922 0.03608 0.026216 0.029547 0.11911 0.19123 0.042964 0.055483 0.14459 0.070306 0.11671 -5.9994e-05 4.3151e-06 -0.00043014 0.00039778 0.28267 0 0 -0.038494 0 0.052026 -0.023306 0.021707 0 0
3.2734 0.029468 0.02758 0.045833 0.021581 0 0.00087498 -0.002264 -0.012 -0.025147 -0.0059196 -0.068108 -0.33804 0.036932 0.012707 0.030473 0.046815 0.02965 0.1203 0.19813 0.049259 0.067262 0.1577 0.070385 0.12601 -0.00034393 -1.4033e-05 -3.7605e-06 2.5467e-05 0.27713 0 0 -0.054939 0 0.052985 -0.023518 0.024867 0 0
3.2773 0.037326 0.037129 0.11122 0.046141 0 0.0011798 0.0099732 0.0087939 -0.019783 8.7748e-05 -0.083159 -0.35207 0.027507 0.015533 0.012423 0.047142 0.027608 0.10821 0.18824 0.060194 0.064529 0.14119 0.058029 0.11652 -0.00079982 0.00035586 0.00056688 8.9937e-05 0.16166 0 0 -0.0635 0 0.042343 -0.027402 0.021664 0 0
3.2813 0.042625 0.043586 0.1308 0.063533 0 0.01591 0.024671 0.031783 -0.005677 0.011761 -0.071995 -0.36335 0.0085926 0.01409 -0.013108 0.027746 0.013341 0.087182 0.16652 0.059118 0.047967 0.10047 0.023664 0.089794 -0.0010327 0.0010303 0.0010777 0.00047647 -0.11794 0 0 -0.050048 0 0.024383 -0.036546 0.013086 0 0
3.2852 0.04692 0.046632 0.093139 0.065695 0 0.036143 0.039097 0.049034 0.019764 0.028589 -0.025561 -0.3742 -0.017572 0.0056799 -0.043686 -0.0098771 -0.018218 0.058628 0.13484 0.030435 0.018164 0.038679 -0.034514 0.04691 -0.00088119 0.0016096 0.0010835 0.00066442 -0.55619 0 0 -0.0095626 0 0.001132 -0.051353 5.5101e-05 0 0
3.2891 0.051186 0.047707 0.029562 0.05382 0 0.05244 0.05228 0.057103 0.053962 0.048829 0.048468 -0.38879 -0.048386 -0.0095158 -0.076657 -0.062622 -0.061731 0.02418 0.095453 -0.025792 -0.023335 -0.039514 -0.10791 -0.0097939 -0.00053616 0.0016795 0.00036471 0.00028766 -1.0858 0 0 0.048561 0 -0.025096 -0.071616 -0.016125 0 0
3.293 0.054675 0.048303 -0.012252 0.039384 0 0.063232 0.064528 0.060586 0.088202 0.069973 0.12706 -0.40714 -0.079756 -0.028095 -0.10782 -0.12389 -0.10348 -0.014084 0.051439 -0.091115 -0.073585 -0.12571 -0.18172 -0.075681 -0.00035902 0.0011727 -0.0006948 -0.00042222 -1.6015 0 0 0.10493 0 -0.050508 -0.096267 -0.032956 0 0
3.2969 0.055335 0.048152 -0.0054877 0.036164 0 0.073281 0.07523 0.06781 0.1124 0.088837 0.1838 -0.42291 -0.10603 -0.044519 -0.13223 -0.17812 -0.13008 -0.051391 0.0089686 -0.14163 -0.12326 -0.20254 -0.24242 -0.13799 -0.00059904 0.00042702 -0.001353 -0.0008576 -1.9966 0 0 0.14192 0 -0.069725 -0.12027 -0.046312 0 0
3.3008 0.051562 0.045493 0.037888 0.048118 0 0.083796 0.081753 0.082226 0.1218 0.10144 0.20458 -0.42936 -0.12575 -0.053577 -0.14922 -0.21804 -0.13736 -0.084425 -0.028546 -0.16559 -0.16637 -0.26201 -0.2831 -0.18942 -0.0012364 -0.00012108 -0.001219 -0.00071231 -2.1981 0 0 0.15417 0 -0.081337 -0.14022 -0.055113 0 0
3.3047 0.043801 0.039365 0.079777 0.063979 0 0.08592 0.081194 0.098054 0.11924 0.10379 0.19519 -0.42705 -0.13814 -0.05335 -0.15829 -0.24018 -0.13229 -0.11073 -0.058914 -0.16996 -0.19948 -0.29966 -0.30335 -0.22593 -0.0020081 -0.00029653 -0.00066392 -0.00033759 -2.1897 0 0 0.14967 0 -0.084557 -0.15425 -0.059076 0 0
3.3086 0.034532 0.031377 0.085681 0.065405 0 0.066993 0.073432 0.10476 0.11092 0.094267 0.17415 -0.42327 -0.14293 -0.046814 -0.15938 -0.24267 -0.12599 -0.12799 -0.080256 -0.17061 -0.21979 -0.31254 -0.30524 -0.2445 -0.0025462 -0.00025661 -0.00042192 -0.00032835 -2.0103 0 0 0.14097 0 -0.079161 -0.16092 -0.058413 0 0
3.3125 0.026499 0.024654 0.048119 0.043332 0 0.025342 0.061998 0.096117 0.1003 0.075872 0.15617 -0.4226 -0.1391 -0.040291 -0.15134 -0.22369 -0.12368 -0.12973 -0.087385 -0.1759 -0.22126 -0.29441 -0.28947 -0.23928 -0.0025612 -0.00025069 -0.00076978 -0.0007905 -1.7276 0 0 0.13394 0 -0.065041 -0.15799 -0.054414 0 0
3.3164 0.020639 0.020699 -0.010677 0.0080365 0 -0.021542 0.051203 0.075068 0.08623 0.055699 0.14043 -0.41975 -0.13103 -0.038978 -0.13836 -0.19671 -0.11998 -0.11954 -0.083782 -0.17907 -0.21029 -0.25966 -0.25491 -0.22048 -0.0020216 -0.00035778 -0.0011984 -0.001162 -1.3984 0 0 0.12381 0 -0.048679 -0.15029 -0.050929 0 0
3.3203 0.015561 0.017521 -0.055076 -0.017603 0 -0.04632 0.041955 0.050194 0.066312 0.040385 0.11431 -0.40421 -0.12037 -0.042596 -0.12184 -0.16667 -0.10374 -0.099478 -0.070691 -0.16543 -0.18938 -0.21373 -0.20133 -0.19192 -0.001229 -0.0004613 -0.00098438 -0.00085612 -1.0432 0 0 0.1013 0 -0.03314 -0.1399 -0.049275 0 0
3.3242 0.0090689 0.011391 -0.059247 -0.017275 0 -0.033062 0.03059 0.027869 0.040977 0.030756 0.069052 -0.37218 -0.10834 -0.045007 -0.10284 -0.13686 -0.068216 -0.071654 -0.049175 -0.12632 -0.16049 -0.16065 -0.13221 -0.15631 -0.000666 -0.00042699 -5.1753e-05 -1.4966e-05 -0.653 0 0 0.062952 0 -0.020872 -0.12838 -0.050222 0 0
3.3281 0.00030607 0.00079388 -0.023766 0.0038237 0 0.0077925 0.012345 0.0079713 0.013436 0.020711 0.011937 -0.3312 -0.096184 -0.03894 -0.082342 -0.10965 -0.018057 -0.038895 -0.019979 -0.066937 -0.12514 -0.10378 -0.05484 -0.11544 -0.00065147 -0.00024695 0.00085711 0.00054269 -0.21919 0 0 0.016033 0 -0.01496 -0.11723 -0.054223 0 0
3.332 -0.0095088 -0.011513 0.023671 0.022283 0 0.044996 -0.013514 -0.013409 -0.013877 0.0022912 -0.037784 -0.2913 -0.084533 -0.022355 -0.061631 -0.082841 0.032735 -0.0068104 0.014523 -0.0019564 -0.085405 -0.044707 0.022802 -0.069388 -0.0010624 -7.9153e-06 0.00093966 0.00021579 0.24389 0 0 -0.026516 0 -0.016575 -0.10672 -0.059327 0 0
3.3359 -0.018399 -0.020793 0.045348 0.016032 0 0.049111 -0.041819 -0.038056 -0.041568 -0.026976 -0.066443 -0.25292 -0.072723 -0.00087412 -0.041434 -0.053129 0.069879 0.02186 0.051096 0.055165 -0.043426 0.016538 0.095742 -0.018548 -0.0014109 0.00022394 0.0002076 -0.00061473 0.70628 0 0 -0.056526 0 -0.022165 -0.09584 -0.062909 0 0
3.3398 -0.025594 -0.024955 0.019935 -0.016736 0 0.013862 -0.064777 -0.062814 -0.071163 -0.061058 -0.080178 -0.20756 -0.059977 0.016447 -0.022058 -0.019297 0.087591 0.046367 0.088349 0.099425 -8.8481e-05 0.079959 0.16311 0.036944 -0.0012635 0.00043353 -0.00050101 -0.00087461 1.1486 0 0 -0.077004 0 -0.029616 -0.083956 -0.063484 0 0
3.3438 -0.032059 -0.026842 -0.039424 -0.055927 0 -0.040749 -0.077458 -0.082207 -0.10099 -0.089573 -0.10072 -0.15229 -0.045413 0.024669 -0.0037262 0.01919 0.090632 0.06653 0.12495 0.13345 0.04368 0.14525 0.22552 0.096508 -0.00063507 0.00058362 -0.00041174 7.2847e-05 1.5723 0 0 -0.098576 0 -0.036662 -0.070522 -0.059753 0 0
3.3477 -0.039 -0.031602 -0.091569 -0.076607 0 -0.084813 -0.080657 -0.09318 -0.12511 -0.10531 -0.14448 -0.1011 -0.026809 0.027065 0.013231 0.060305 0.08914 0.083122 0.15844 0.16186 0.08564 0.2097 0.28089 0.15713 2.7095e-05 0.00057427 0.00036035 0.0016528 1.9746 0 0 -0.1288 0 -0.039197 -0.055019 -0.049392 0 0
3.3516 -0.045924 -0.041515 -0.09793 -0.069691 0 -0.099937 -0.079079 -0.097179 -0.13716 -0.10838 -0.20338 -0.077116 -0.0044419 0.031715 0.029357 0.096828 0.091057 0.099499 0.18739 0.18655 0.12324 0.26751 0.32233 0.21168 0.000256 0.00032729 0.00095535 0.0025606 2.3108 0 0 -0.16352 0 -0.036332 -0.039003 -0.0344 0 0
3.3555 -0.050412 -0.053299 -0.055199 -0.048405 0 -0.089002 -0.077109 -0.098088 -0.13524 -0.10393 -0.24588 -0.090583 0.020341 0.043522 0.044897 0.12487 0.097666 0.11659 0.211 0.20554 0.15489 0.31473 0.34035 0.25571 -3.4479e-05 -8.866e-05 0.00072004 0.0020683 2.4901 0 0 -0.18786 0 -0.029013 -0.023657 -0.016578 0 0
3.3594 -0.050099 -0.060614 -0.0013899 -0.035562 0 -0.068822 -0.076026 -0.098436 -0.12297 -0.096651 -0.23966 -0.12533 0.046038 0.059097 0.059848 0.14184 0.10435 0.13439 0.22825 0.21423 0.17904 0.34799 0.32832 0.28563 -0.00054221 -0.00045091 -8.2834e-05 0.00079935 2.4254 0 0 -0.18652 0 -0.018127 -0.009852 0.0027114 0 0
3.3633 -0.045072 -0.05944 0.013939 -0.043349 0 -0.05433 -0.074318 -0.097208 -0.10582 -0.087599 -0.17798 -0.1499 0.0702 0.069487 0.073963 0.14509 0.10488 0.15203 0.23743 0.20746 0.1934 0.36265 0.28732 0.29676 -0.00091714 -0.00052695 -0.00057608 0.00012931 2.1032 0 0 -0.1553 0 -0.0050015 0.0013765 0.021794 0 0
3.3672 -0.038362 -0.051329 -0.02726 -0.063173 0 -0.048037 -0.069726 -0.090578 -0.086787 -0.075475 -0.087518 -0.14391 0.086741 0.068285 0.085588 0.13489 0.095924 0.16472 0.23514 0.18246 0.19417 0.35298 0.22674 0.28426 -0.0010601 -0.00023957 -0.00022817 0.00080278 1.6116 0 0 -0.10501 0 0.0078168 0.0090606 0.037861 0 0
3.3711 -0.033894 -0.04177 -0.092915 -0.073798 0 -0.042174 -0.060866 -0.074728 -0.065856 -0.059702 -0.010693 -0.11413 0.09399 0.05744 0.093616 0.11942 0.079389 0.16971 0.2237 0.1421 0.18447 0.32685 0.16003 0.25697 -0.0010985 0.00028331 0.00058651 0.0021851 1.0951 0 0 -0.054658 0 0.019027 0.014424 0.050215 0 0
3.375 -0.03362 -0.035583 -0.12574 -0.060277 0 -0.029697 -0.047761 -0.04913 -0.042826 -0.041681 0.023592 -0.085388 0.090875 0.045273 0.096919 0.10166 0.061496 0.16528 0.20357 0.095899 0.16496 0.28693 0.098282 0.21831 -0.0011566 0.00077731 0.0010129 0.0029034 0.67164 0 0 -0.019215 0 0.028242 0.017793 0.058233 0 0
3.3789 -0.036206 -0.033691 -0.092324 -0.027564 0 -0.013556 -0.031966 -0.01857 -0.019654 -0.023692 0.018064 -0.077339 0.076975 0.038761 0.094512 0.084086 0.049152 0.15037 0.17557 0.055963 0.13654 0.23621 0.045819 0.17189 -0.0012361 0.00094753 0.00062216 0.0021989 0.3773 0 0 -0.0011843 0 0.035226 0.019456 0.061426 0 0
3.3828 -0.038237 -0.033738 -0.013855 0.0024597 0 -0.0057924 -0.016524 0.007787 0.00055645 -0.0077005 0.00096699 -0.090764 0.051596 0.037563 0.084103 0.068279 0.045516 0.12331 0.14062 0.029316 0.0997 0.17796 0.00058682 0.12224 -0.0013138 0.00058211 -0.00018912 0.00062386 0.1777 0 0 0.0083391 0 0.039407 0.019225 0.058258 0 0
3.3867 -0.036766 -0.033107 0.049764 0.0081166 0 -0.016843 -0.005083 0.020988 0.016334 0.0045546 0.0022439 -0.11395 0.021224 0.035305 0.067479 0.051948 0.047691 0.090219 0.10417 0.012757 0.059485 0.11902 -0.041385 0.074942 -0.0014445 -0.00030299 -0.00068337 -0.0005532 0.022695 0 0 0.020658 0 0.040884 0.017208 0.049835 0 0
3.3906 -0.031214 -0.031019 0.049799 -0.014459 0 -0.043945 0.00014904 0.018452 0.02863 0.011396 0.031342 -0.13783 -0.0087095 0.026431 0.047607 0.03326 0.048807 0.056849 0.070305 -0.003971 0.01999 0.063434 -0.080726 0.032097 -0.0016667 -0.001348 -0.00055288 -0.0005494 -0.11145 0 0 0.039945 0 0.03977 0.013783 0.038041 0 0
3.3945 -0.023396 -0.028042 -0.0099912 -0.047254 0 -0.069192 0.00021658 0.0069433 0.038469 0.012549 0.072775 -0.16244 -0.034536 0.011749 0.026665 0.011667 0.043583 0.027146 0.042052 -0.028035 -0.015681 0.014374 -0.11247 -0.0045913 -0.0018299 -0.0019425 -0.00013785 0.00032484 -0.2228 0 0 0.060383 0 0.035997 0.0093327 0.024269 0 0
3.3984 -0.015978 -0.024277 -0.076013 -0.063363 0 -0.070738 -0.0010044 -0.001425 0.0444 0.01084 0.10053 -0.19131 -0.052416 -0.0024281 0.0072346 -0.01277 0.033082 0.0053194 0.022667 -0.05507 -0.044048 -0.024659 -0.12841 -0.03334 -0.0016532 -0.0016166 5.8008e-05 0.001137 -0.30859 0 0 0.071512 0 0.029512 0.0044251 0.010241 0 0
3.4023 -0.010571 -0.018607 -0.088966 -0.047306 0 -0.039742 0.00029929 0.0015595 0.043239 0.0112 0.098248 -0.2247 -0.055318 -0.010117 -0.0051097 -0.035079 0.024125 -0.00083325 0.019298 -0.070909 -0.056749 -0.044112 -0.12234 -0.048132 -0.0010633 -0.0004922 -7.5606e-05 0.0012648 -0.3749 0 0 0.066821 0 0.020731 0.000949 0.00029279 0 0
3.4063 -0.0066518 -0.0098324 -0.032199 -0.0070131 0 0.01049 0.0048939 0.013102 0.033697 0.016271 0.069369 -0.26097 -0.047573 -0.010485 -0.010294 -0.04934 0.023155 0.0045921 0.027937 -0.063065 -0.055979 -0.046809 -0.094592 -0.050741 -0.00044128 0.0006609 -0.00024717 0.0008414 -0.41943 0 0 0.048495 0 0.012237 -0.00021302 -0.0040921 0 0
3.4102 -0.0019333 0.0016785 0.055267 0.032143 0 0.052009 0.010232 0.021401 0.018778 0.022552 0.031117 -0.30147 -0.031321 -0.0074502 -0.008525 -0.052581 0.029878 0.019676 0.046978 -0.032139 -0.042441 -0.033537 -0.05253 -0.041044 -0.00038226 0.00096829 -0.00021673 0.00041419 -0.41406 0 0 0.024805 0 0.0054297 0.0010344 -0.0023501 0 0
3.4141 0.006008 0.013676 0.11044 0.046944 0 0.062115 0.013131 0.016102 0.0038279 0.022092 -0.00086116 -0.34913 -0.0091768 -0.0053227 -0.00050899 -0.043 0.03704 0.04203 0.074281 0.0073635 -0.017593 -0.0061322 -0.0068277 -0.01963 -0.0010887 0.0002075 -9.6254e-05 0.0003319 -0.31827 0 0 0.0029948 0 0.0015113 0.0044313 0.005563 0 0
3.418 0.017783 0.023419 0.096099 0.034144 0 0.040395 0.012693 -0.0017432 -0.0079567 0.0097737 -0.023603 -0.40107 0.014606 -0.0052523 0.012395 -0.019005 0.037299 0.068052 0.10659 0.037953 0.016243 0.032118 0.033532 0.01265 -0.0020244 -0.00093687 -0.00013745 0.00050873 -0.12036 0 0 -0.015834 0 0.0022459 0.008916 0.019342 0 0
3.4219 0.031282 0.029489 0.02914 0.012036 0 0.0087806 0.01072 -0.019632 -0.017552 -0.01028 -0.044885 -0.44651 0.033068 -0.0054833 0.02558 0.010606 0.030809 0.091304 0.13686 0.052176 0.050704 0.069276 0.06385 0.047613 -0.0023016 -0.001449 -0.00032562 0.0006737 0.13072 0 0 -0.035249 0 0.0067058 0.011303 0.034743 0 0
3.4258 0.042691 0.03255 -0.033832 0.0044102 0 -0.0059225 0.0096891 -0.024089 -0.027093 -0.026079 -0.070957 -0.47653 0.043641 -0.0041585 0.036014 0.036091 0.025416 0.10892 0.16138 0.056097 0.079698 0.096909 0.082388 0.0776 -0.0015216 -0.00090767 -0.00034939 0.00070194 0.33568 0 0 -0.056835 0 0.011997 0.0099736 0.048072 0 0
3.4297 0.04889 0.034649 -0.041325 0.020404 0 0.0072484 0.01085 -0.012152 -0.034981 -0.026764 -0.095673 -0.49607 0.044858 -0.001322 0.042014 0.051593 0.028054 0.11924 0.17799 0.060398 0.09946 0.10991 0.08713 0.097594 -0.00023134 0.00012908 -3.3054e-05 0.00066503 0.39291 0 0 -0.074672 0 0.016105 0.0041393 0.057196 0 0
3.4336 0.049456 0.037778 0.012719 0.047552 0 0.036612 0.01434 0.0068995 -0.034892 -0.011261 -0.10165 -0.52156 0.035866 0.0014465 0.042216 0.051816 0.035173 0.12105 0.18506 0.067645 0.10667 0.10398 0.07431 0.10291 0.00053245 0.00068141 0.0003035 0.00064831 0.24858 0 0 -0.076755 0 0.016921 -0.0065994 0.060263 0 0
3.4375 0.046582 0.042595 0.084232 0.06397 0 0.059973 0.020442 0.021029 -0.020703 0.011541 -0.073585 -0.56307 0.014962 0.0024627 0.034021 0.027992 0.032484 0.11134 0.17891 0.067767 0.093921 0.070876 0.040595 0.083416 0.00021208 0.00030846 7.5143e-05 0.00062387 -0.082798 0 0 -0.053318 0 0.010286 -0.022018 0.05413 0 0
3.4414 0.043008 0.047857 0.11391 0.058584 0 0.064166 0.029723 0.026753 0.0070872 0.031052 -0.012906 -0.60998 -0.010899 0.0005837 0.020952 -0.0088 0.0062934 0.094638 0.16477 0.046273 0.06776 0.022656 -0.012813 0.047291 -0.00075349 -0.00048944 -0.0009086 0.00051378 -0.53035 0 0 -0.0057517 0 -0.0015527 -0.037737 0.043037 0 0
3.4453 0.039866 0.050816 0.074957 0.040876 0 0.054513 0.041492 0.031233 0.0401 0.04351 0.059498 -0.63895 -0.038245 -0.0049493 0.0049015 -0.051843 -0.04283 0.072968 0.14485 -0.0018482 0.031737 -0.034167 -0.078117 -0.00034562 -0.0013941 -0.0008191 -0.0020785 0.00030892 -0.99472 0 0 0.051599 0 -0.0164 -0.051655 0.029561 0 0
3.4492 0.036373 0.048597 -0.0040964 0.031117 0 0.046612 0.052661 0.043472 0.067823 0.052799 0.11599 -0.63873 -0.06402 -0.014176 -0.012368 -0.095217 -0.097085 0.04815 0.12109 -0.064959 -0.010732 -0.093789 -0.14334 -0.05452 -0.0011829 -0.00030914 -0.0025233 7.5783e-05 -1.3776 0 0 0.099199 0 -0.032002 -0.062147 0.016066 0 0
3.4531 0.031432 0.040114 -0.061182 0.040223 0 0.049367 0.059135 0.063775 0.085199 0.063795 0.14091 -0.62453 -0.083968 -0.02538 -0.028366 -0.13093 -0.13343 0.022491 0.095659 -0.12113 -0.054937 -0.14843 -0.19779 -0.10808 -0.0005281 0.0005497 -0.0018513 -0.00012826 -1.6104 0 0 0.12435 0 -0.044714 -0.067212 0.005936 0 0
3.457 0.02526 0.027334 -0.051079 0.058326 0 0.055831 0.058979 0.082157 0.094867 0.075865 0.14015 -0.62372 -0.09391 -0.035001 -0.03962 -0.15218 -0.14103 -0.00035609 0.071746 -0.15328 -0.092971 -0.18945 -0.23625 -0.15054 -0.00030524 0.00094731 -0.00063264 -0.00029316 -1.6768 0 0 0.12834 0 -0.049947 -0.066699 0.0027695 0 0
3.4609 0.019257 0.014655 0.016396 0.063304 0 0.050475 0.054111 0.087177 0.10214 0.083156 0.13359 -0.64624 -0.095744 -0.039806 -0.045792 -0.16262 -0.12876 -0.019027 0.050886 -0.16069 -0.12191 -0.21771 -0.25876 -0.18004 -0.00094727 0.0005662 7.072e-05 -0.00040839 -1.6161 0 0 0.12316 0 -0.048568 -0.063398 0.005429 0 0
3.4648 0.01437 0.0063495 0.083362 0.041762 0 0.025682 0.048401 0.0763 0.108 0.080675 0.13689 -0.67269 -0.090577 -0.039867 -0.046689 -0.16434 -0.11579 -0.032617 0.034268 -0.15724 -0.13997 -0.23334 -0.26663 -0.19561 -0.0020266 -0.00017747 -0.00032804 -0.00043111 -1.4943 0 0 0.12061 0 -0.041498 -0.058612 0.013082 0 0
3.4688 0.0099229 0.0037371 0.091948 0.0029602 0 -0.0084756 0.04388 0.057635 0.10731 0.06921 0.14799 -0.67517 -0.079969 -0.038916 -0.042448 -0.15978 -0.11347 -0.040423 0.023051 -0.15778 -0.14591 -0.23695 -0.25859 -0.19703 -0.0027057 -0.0006366 -0.0013964 -0.00034099 -1.3549 0 0 0.12253 0 -0.030193 -0.053592 0.024504 0 0
3.4727 0.0044318 0.0043798 0.033475 -0.02762 0 -0.03083 0.038979 0.0418 0.093919 0.054067 0.14936 -0.64907 -0.066646 -0.040631 -0.033206 -0.15116 -0.11474 -0.04017 0.021099 -0.16388 -0.13615 -0.22675 -0.2307 -0.18229 -0.0025377 -0.00056768 -0.0020786 -0.0001991 -1.1874 0 0 0.12 0 -0.017825 -0.049683 0.037277 0 0
3.4766 -0.0023742 0.004116 -0.043866 -0.029733 0 -0.026623 0.03061 0.032218 0.067212 0.039511 0.1236 -0.61993 -0.054589 -0.043855 -0.022155 -0.13923 -0.10066 -0.033198 0.028611 -0.16116 -0.11542 -0.20541 -0.18007 -0.15676 -0.0018123 -0.00023216 -0.0016503 -9.5878e-05 -0.9407 0 0 0.10157 0 -0.0081543 -0.046412 0.048167 0 0
3.4805 -0.0085666 0.00037166 -0.076292 -0.0057219 0 -0.00048016 0.017716 0.023132 0.033499 0.024994 0.068611 -0.61621 -0.044638 -0.041944 -0.010796 -0.12215 -0.058136 -0.0201 0.045313 -0.13091 -0.086563 -0.17314 -0.10894 -0.12243 -0.001186 3.4075e-05 -0.00034518 -3.0767e-05 -0.57265 0 0 0.063119 0 -0.001865 -0.042897 0.056334 0 0
3.4844 -0.011389 -0.005991 -0.039159 0.021526 0 0.026567 0.0023737 0.0064771 0.00074343 0.0067843 -0.00025893 -0.6376 -0.036882 -0.028094 2.3219e-05 -0.09801 0.006846 -0.00096714 0.071099 -0.066676 -0.051366 -0.12943 -0.025483 -0.080056 -0.0010632 0.00020387 0.00088692 0.00010364 -0.092427 0 0 0.011255 0 0.00096018 -0.038435 0.061465 0 0
3.4883 -0.0098287 -0.011747 0.032478 0.027821 0 0.033429 -0.012586 -0.019674 -0.02783 -0.017244 -0.06217 -0.65491 -0.030715 -0.0024076 0.0096303 -0.063829 0.072001 0.024534 0.10595 0.017827 -0.011514 -0.072942 0.059438 -0.029627 -0.0013417 0.00046295 0.0012207 0.00037318 0.44021 0 0 -0.04187 0 0.00079192 -0.032125 0.063597 0 0
3.4922 -0.005882 -0.014183 0.074896 0.0070365 0 0.014833 -0.026395 -0.049035 -0.054759 -0.044567 -0.10594 -0.64287 -0.022969 0.026202 0.018525 -0.017523 0.11476 0.056659 0.14779 0.096514 0.030561 -0.0037104 0.13687 0.028687 -0.0016549 0.00083501 0.000624 0.00066862 0.95219 0 0 -0.087022 0 5.1142e-05 -0.023288 0.064455 0 0
3.4961 -0.0031858 -0.013175 0.050364 -0.025528 0 -0.016074 -0.040119 -0.072398 -0.08311 -0.069157 -0.1355 -0.60959 -0.011616 0.045947 0.028223 0.033627 0.12785 0.091883 0.19066 0.14826 0.072181 0.069737 0.202 0.089782 -0.0017475 0.0010574 -0.00019244 0.00079894 1.3909 0 0 -0.12199 0 0.00086643 -0.013198 0.066373 0 0
3.5 -0.0042279 -0.010823 -0.022076 -0.047159 0 -0.039462 -0.053585 -0.084413 -0.11051 -0.085088 -0.16176 -0.58911 0.0039569 0.051238 0.039462 0.084878 0.12205 0.12801 0.23142 0.16986 0.11183 0.14207 0.25263 0.15008 -0.0016094 0.00088922 -0.00042934 0.00074887 1.7239 0 0 -0.14849 0 0.0039071 -0.0025328 0.070286 0 0
3.5039 -0.0085828 -0.0093562 -0.084568 -0.045867 0 -0.044157 -0.063325 -0.085754 -0.12871 -0.089435 -0.18893 -0.60446 0.023812 0.046792 0.052749 0.13122 0.1151 0.16255 0.267 0.17447 0.14789 0.20763 0.28593 0.20553 -0.0013623 0.0004622 0.00014514 0.0007768 1.9166 0 0 -0.16607 0 0.0095445 0.0080266 0.076837 0 0
3.5078 -0.01352 -0.0094056 -0.089228 -0.027595 0 -0.033986 -0.064569 -0.080083 -0.12941 -0.083022 -0.20763 -0.64176 0.046792 0.042924 0.068236 0.16277 0.11679 0.18972 0.29137 0.17749 0.17619 0.2544 0.29679 0.24651 -0.0011355 0.0002056 0.0010678 0.0011564 1.9241 0 0 -0.16953 0 0.017919 0.017441 0.086445 0 0
3.5117 -0.016146 -0.010083 -0.03555 -0.0084347 0 -0.021285 -0.055741 -0.070133 -0.111 -0.069484 -0.20093 -0.66408 0.067516 0.046222 0.083066 0.17571 0.12201 0.20463 0.3026 0.18239 0.1934 0.27603 0.27974 0.26605 -0.0010544 0.00038458 0.0016226 0.0018001 1.7175 0 0 -0.1528 0 0.027338 0.025262 0.096585 0 0
3.5156 -0.015197 -0.010329 0.032488 -0.00057365 0 -0.014846 -0.040721 -0.056716 -0.079912 -0.053356 -0.1583 -0.65 0.082335 0.053912 0.094556 0.17283 0.11611 0.20662 0.30204 0.17808 0.19848 0.27402 0.23305 0.26389 -0.0012377 0.00077652 0.0014318 0.0022263 1.3197 0 0 -0.11541 0 0.036675 0.031469 0.10495 0 0
3.5195 -0.011333 -0.0099334 0.063265 -0.0042201 0 -0.013364 -0.026025 -0.040315 -0.045889 -0.03762 -0.086015 -0.61478 0.088587 0.056656 0.10056 0.15596 0.087222 0.19514 0.29013 0.14962 0.19005 0.24895 0.16166 0.23945 -0.0016976 0.00087601 0.00070543 0.0020084 0.81124 0 0 -0.065184 0 0.04523 0.035801 0.10987 0 0
3.5234 -0.0062963 -0.0092716 0.036468 -0.010641 0 -0.009372 -0.015332 -0.022207 -0.015483 -0.021815 -0.0052692 -0.59243 0.083583 0.046865 0.098731 0.1277 0.036162 0.1701 0.2675 0.092425 0.16673 0.2022 0.076457 0.19283 -0.0022427 0.00041934 -1.3413e-05 0.0012671 0.29141 0 0 -0.014345 0 0.052317 0.037865 0.10953 0 0
3.5273 -0.0018517 -0.0083711 -0.02465 -0.011468 0 0.0012878 -0.0066971 -0.0035529 0.010525 -0.0027032 0.06044 -0.5999 0.062898 0.025084 0.084741 0.092188 -0.022958 0.13244 0.23409 0.018354 0.12535 0.13587 -0.0099591 0.12496 -0.0025663 -0.00034442 -0.00033581 0.000633 -0.1737 0 0 0.027818 0 0.05635 0.035792 0.10108 0 0
3.5313 0.0009177 -0.0065864 -0.073005 -0.0053868 0 0.014036 0.0047571 0.015889 0.034598 0.021908 0.099079 -0.62273 0.03385 -0.00058004 0.063624 0.055728 -0.071196 0.091621 0.19575 -0.050975 0.075242 0.063274 -0.087934 0.050604 -0.0025017 -0.00091697 -0.00030522 0.00063295 -0.57042 0 0 0.059399 0 0.05736 0.030109 0.088255 0 0
3.5352 0.0019557 -0.0033509 -0.072069 0.0026035 0 0.019365 0.021314 0.037003 0.058093 0.048971 0.11487 -0.63516 0.00010617 -0.020648 0.038103 0.019938 -0.096314 0.05166 0.15464 -0.097804 0.020852 -0.01067 -0.15284 -0.024039 -0.0021872 -0.0010345 -0.00024494 0.0011243 -0.91137 0 0 0.084109 0 0.054966 0.021083 0.073239 0 0
3.5391 0.0022139 0.00085876 -0.020797 0.0070429 0 0.012092 0.039645 0.05868 0.079132 0.070149 0.12156 -0.62913 -0.034398 -0.030438 0.011182 -0.013799 -0.099543 0.016257 0.11302 -0.11824 -0.033125 -0.081259 -0.20358 -0.093018 -0.0019346 -0.00084639 -0.00036599 0.0014154 -1.1947 0 0 0.10558 0 0.048949 0.0093121 0.05839 0 0
3.543 0.0031013 0.0045503 0.046181 0.006904 0 -0.0028351 0.053026 0.076254 0.093811 0.077393 0.13052 -0.61926 -0.062996 -0.031686 -0.012 -0.043511 -0.092941 -0.0089484 0.074791 -0.12187 -0.078608 -0.14118 -0.23938 -0.14685 -0.0019221 -0.00065338 -0.00054738 0.0009968 -1.3901 0 0 0.12311 0 0.038804 -0.0037846 0.047812 0 0
3.5469 0.0055055 0.0064129 0.082519 0.0055462 0 -0.013606 0.056506 0.083452 0.0988 0.069779 0.14294 -0.62117 -0.078702 -0.029558 -0.025979 -0.06653 -0.089159 -0.021175 0.04568 -0.1223 -0.10729 -0.18361 -0.25758 -0.17868 -0.0020468 -0.00056761 -0.00051217 0.00011384 -1.4616 0 0 0.13226 0 0.026549 -0.014446 0.045004 0 0
3.5508 0.0090574 0.006568 0.063134 0.0067376 0 -0.011032 0.050349 0.07681 0.092988 0.0549 0.15088 -0.63138 -0.081353 -0.028332 -0.03071 -0.081324 -0.091118 -0.022681 0.028019 -0.12618 -0.11905 -0.20792 -0.25419 -0.19038 -0.0020896 -0.0004879 -0.00019963 -0.00046119 -1.3995 0 0 0.12883 0 0.015111 -0.020693 0.04886 0 0
3.5547 0.012366 0.0065805 0.0040624 0.01097 0 0.0041729 0.039182 0.058719 0.077591 0.042617 0.14446 -0.63294 -0.070798 -0.028929 -0.026252 -0.085987 -0.089747 -0.014211 0.02409 -0.12838 -0.1135 -0.2123 -0.22627 -0.18208 -0.001982 -0.00034993 9.2432e-05 -0.0002437 -1.2265 0 0 0.11207 0 0.0066455 -0.021442 0.058319 0 0
3.5586 0.01415 0.0081134 -0.046959 0.015337 0 0.02248 0.028254 0.036244 0.055468 0.036588 0.11842 -0.61879 -0.047707 -0.029203 -0.013292 -0.078717 -0.072103 0.0031726 0.035805 -0.11637 -0.091183 -0.19542 -0.1744 -0.15465 -0.0018474 -0.00027622 -9.0108e-06 0.00043164 -0.97521 0 0 0.084515 0 0.0033612 -0.016014 0.071718 0 0
3.5625 0.014301 0.011454 -0.04598 0.016593 0 0.033409 0.02015 0.016517 0.030181 0.031694 0.07386 -0.60324 -0.013213 -0.025977 0.0071587 -0.054307 -0.033617 0.029643 0.069012 -0.080518 -0.051959 -0.15064 -0.10368 -0.1068 -0.0017824 -0.00041306 -0.00051795 0.00074901 -0.66258 0 0 0.049384 0 0.01027 -0.0038648 0.084882 0 0
3.5664 0.013902 0.015296 0.010672 0.014176 0 0.03287 0.014062 0.0024809 0.0047996 0.019926 0.01648 -0.60654 0.023475 -0.017398 0.029494 -0.020268 0.015891 0.06042 0.11438 -0.022929 -0.0067509 -0.089722 -0.023023 -0.050148 -0.0016802 -0.00067241 -0.00098708 0.00027183 -0.29051 0 0 0.0090047 0 0.024384 0.010029 0.093998 0 0
3.5703 0.014265 0.017964 0.079663 0.010426 0 0.024112 0.0073753 -0.0078103 -0.01916 -0.001077 -0.045482 -0.63033 0.05823 -0.0044567 0.051707 0.018823 0.058077 0.09356 0.16663 0.041771 0.039926 -0.018646 0.056644 0.010127 -0.0013534 -0.00074255 -0.0009046 -0.00058754 0.12894 0 0 -0.034148 0 0.043161 0.023336 0.09823 0 0
3.5742 0.015912 0.018875 0.10365 0.0082 0 0.013018 -0.0019544 -0.018166 -0.041533 -0.025165 -0.10194 -0.65286 0.087584 0.009146 0.0722 0.058582 0.079316 0.12717 0.22065 0.094844 0.084261 0.056747 0.1246 0.069304 -0.00082922 -0.00040432 -0.0002199 -0.0009815 0.54938 0 0 -0.075242 0 0.063914 0.034251 0.097399 0 0
3.5781 0.018355 0.018867 0.059852 0.0085429 0 0.0034486 -0.013558 -0.030198 -0.06156 -0.042839 -0.1422 -0.65053 0.10679 0.01905 0.089046 0.092438 0.080065 0.15836 0.26861 0.1252 0.12129 0.12779 0.17251 0.12066 -0.00043163 0.00020225 0.0005522 -0.00047801 0.89219 0 0 -0.10681 0 0.082266 0.040679 0.092005 0 0
3.582 0.020582 0.019142 -0.017463 0.010671 0 -0.0031045 -0.024193 -0.041305 -0.0758 -0.048752 -0.15841 -0.62186 0.11257 0.023138 0.10053 0.11275 0.07228 0.18213 0.29971 0.1353 0.14616 0.18122 0.19589 0.15579 -0.00048641 0.00068525 0.00079103 0.0005345 1.0765 0 0 -0.12164 0 0.09211 0.042636 0.085828 0 0
3.5859 0.021605 0.01995 -0.063379 0.013697 0 -0.0048962 -0.029152 -0.046058 -0.078626 -0.044225 -0.14959 -0.58759 0.10876 0.023049 0.10724 0.12111 0.067473 0.19726 0.31371 0.1361 0.1602 0.21476 0.19426 0.17529 -0.00094752 0.00078072 0.00034693 0.0012632 1.0558 0 0 -0.11679 0 0.093817 0.042988 0.081956 0 0
3.5898 0.020731 0.020311 -0.037739 0.017568 0 0.00086613 -0.02516 -0.039978 -0.066049 -0.033492 -0.12194 -0.5678 0.097316 0.022626 0.10903 0.1187 0.066332 0.20269 0.31051 0.13498 0.1634 0.22677 0.16976 0.17903 -0.001386 0.00059071 -0.00034688 0.0012632 0.83864 0 0 -0.095245 0 0.088343 0.043277 0.081584 0 0
3.5938 0.017744 0.018997 0.038522 0.021808 0 0.014797 -0.013035 -0.023142 -0.039952 -0.018981 -0.084179 -0.56237 0.080593 0.024138 0.1059 0.10751 0.059081 0.19789 0.2911 0.12746 0.15605 0.2168 0.12557 0.16763 -0.0014004 0.00043315 -0.00072746 0.00076064 0.48271 0 0 -0.063536 0 0.07744 0.044971 0.085421 0 0
3.5977 0.0132 0.015714 0.099897 0.023829 0 0.031517 0.0022464 -0.00099441 -0.0083622 -0.00096084 -0.041464 -0.55526 0.062615 0.025592 0.096992 0.090835 0.035648 0.18143 0.25704 0.10094 0.1367 0.18277 0.065403 0.14108 -0.0010182 0.00049444 -0.00062974 0.00031075 0.07015 0 0 -0.027637 0 0.065813 0.049951 0.093349 0 0
3.6016 0.0084477 0.011297 0.092832 0.019863 0 0.040728 0.014749 0.018672 0.019438 0.019074 0.0058395 -0.53544 0.047965 0.022036 0.084964 0.074204 -0.0040402 0.15936 0.21891 0.048042 0.10995 0.13689 -0.0054262 0.10802 -0.00064004 0.00066863 -0.00034136 0.00024431 -0.3225 0 0 0.0094135 0 0.059504 0.056703 0.10121 0 0
3.6055 0.0049193 0.006788 0.022653 0.0088979 0 0.034246 0.021776 0.030821 0.039023 0.036506 0.057141 -0.50902 0.037884 0.010256 0.0717 0.05877 -0.048772 0.13535 0.18159 -0.022524 0.078624 0.086024 -0.078793 0.07274 -0.00058241 0.00071756 -0.00017511 0.00046531 -0.64604 0 0 0.046242 0 0.060099 0.063498 0.10663 0 0
3.6094 0.0029823 0.0024749 -0.051053 -0.0042017 0 0.013336 0.025361 0.036526 0.052586 0.046364 0.10587 -0.4896 0.033007 -0.0073119 0.0587 0.044846 -0.084144 0.11196 0.14826 -0.088487 0.044905 0.035082 -0.14448 0.038151 -0.00073518 0.00052433 -8.2054e-05 0.00067878 -0.88404 0 0 0.080158 0 0.068154 0.068979 0.10802 0 0
3.6133 0.0014766 -0.0020721 -0.066609 -0.01093 0 -0.010923 0.0295 0.041402 0.064729 0.047906 0.14029 -0.47996 0.033719 -0.023489 0.047893 0.032069 -0.10224 0.092073 0.12208 -0.12927 0.011586 -0.010359 -0.19317 0.0073281 -0.00072683 0.00016302 0.00023979 0.00068378 -1.0419 0 0 0.10612 0 0.083501 0.071415 0.10371 0 0
3.6172 -0.0013113 -0.0070302 -0.01375 -0.0063816 0 -0.025608 0.035585 0.04981 0.076553 0.04555 0.15176 -0.46735 0.038924 -0.031891 0.042057 0.019274 -0.10476 0.07868 0.10549 -0.14099 -0.015608 -0.042605 -0.21975 -0.015999 -0.0004115 -0.00022431 0.00087563 0.0004342 -1.1284 0 0 0.11921 0 0.10211 0.069399 0.093675 0 0
3.6211 -0.0059681 -0.01159 0.058164 0.0048784 0 -0.025597 0.040414 0.059639 0.0839 0.044501 0.1427 -0.43776 0.045553 -0.032295 0.04046 0.007053 -0.09843 0.070164 0.095327 -0.13755 -0.034439 -0.062336 -0.22419 -0.032384 -0.00011161 -0.00053919 0.0014356 -5.1221e-05 -1.1418 0 0 0.11843 0 0.11856 0.06516 0.082092 0 0
3.625 -0.011283 -0.014442 0.083069 0.011069 0 -0.016276 0.038751 0.062785 0.081152 0.045409 0.12506 -0.39226 0.052607 -0.030661 0.042795 -0.0028477 -0.087901 0.06615 0.09107 -0.13638 -0.04304 -0.068831 -0.20915 -0.040943 -0.00031229 -0.00071523 0.0013596 -0.00069316 -1.0686 0 0 0.10749 0 0.13066 0.060026 0.071242 0 0
3.6289 -0.015443 -0.015151 0.033938 0.003168 0 -0.0072567 0.027949 0.051679 0.066302 0.043543 0.10933 -0.34684 0.059311 -0.03327 0.048616 -0.008262 -0.072486 0.06633 0.092386 -0.14124 -0.039879 -0.061633 -0.17663 -0.040686 -0.0011202 -0.000689 0.00049551 -0.0012641 -0.8917 0 0 0.09124 0 0.13679 0.055355 0.063313 0 0
3.6328 -0.017935 -0.015011 -0.055828 -0.016128 0 -0.0036965 0.010184 0.026321 0.042091 0.033163 0.093772 -0.31688 0.06527 -0.040037 0.057762 -0.003005 -0.04823 0.071896 0.10121 -0.1378 -0.020763 -0.037264 -0.12665 -0.027084 -0.0020766 -0.00047034 -0.00067699 -0.0014355 -0.59842 0 0 0.070682 0 0.13524 0.053296 0.062012 0 0
3.6367 -0.02005 -0.016273 -0.12104 -0.033695 0 -0.0038242 -0.009605 -0.0048574 0.012772 0.012538 0.065321 -0.3039 0.071488 -0.043279 0.069481 0.016187 -0.01251 0.083983 0.11874 -0.10618 0.011853 0.0019965 -0.059113 0.0011244 -0.0025407 -0.00022274 -0.0014461 -0.0010462 -0.18669 0 0 0.041731 0 0.12975 0.054099 0.06735 0 0
3.6406 -0.023273 -0.020218 -0.11707 -0.037565 0 -0.0043865 -0.027623 -0.031536 -0.019197 -0.01501 0.012581 -0.29814 0.078835 -0.033639 0.083752 0.047843 0.032625 0.10311 0.14488 -0.039458 0.0542 0.053035 0.022814 0.042563 -0.0022553 -0.00016723 -0.0014945 -0.00032512 0.32807 0 0 -0.00026348 0 0.12363 0.056676 0.077216 0 0
3.6445 -0.027213 -0.025734 -0.052803 -0.028328 0 -0.0070864 -0.043036 -0.049512 -0.052738 -0.043971 -0.060695 -0.29128 0.087861 -0.0084501 0.10084 0.090538 0.080107 0.12979 0.17968 0.047835 0.10399 0.11414 0.11113 0.096351 -0.0015294 -0.0003356 -0.0011148 0.00026194 0.90186 0 0 -0.053849 0 0.11885 0.06027 0.090064 0 0
3.6484 -0.029457 -0.029813 0.019676 -0.018937 0 -0.017879 -0.056376 -0.062555 -0.085188 -0.06967 -0.13473 -0.2838 0.09907 0.024673 0.12115 0.14186 0.12027 0.16438 0.22283 0.12858 0.15854 0.18326 0.19451 0.16099 -0.00089877 -0.00046815 -0.00082274 0.00046703 1.4562 0 0 -0.10906 0 0.11735 0.063982 0.10395 0 0
3.6523 -0.027756 -0.029688 0.047041 -0.022252 0 -0.038879 -0.066963 -0.076416 -0.11128 -0.088824 -0.18709 -0.28006 0.11257 0.052446 0.14483 0.19414 0.14501 0.2054 0.27171 0.18142 0.21213 0.25514 0.2619 0.23075 -0.00065448 -0.00026715 -0.00081544 0.00053097 1.8925 0 0 -0.15225 0 0.12109 0.066939 0.11499 0 0
3.6563 -0.022405 -0.024903 0.014187 -0.037894 0 -0.06151 -0.072487 -0.091202 -0.12607 -0.09875 -0.20833 -0.27976 0.12615 0.065241 0.16845 0.23867 0.15195 0.24515 0.31851 0.20345 0.25959 0.32161 0.30553 0.29495 -0.00070107 0.00021019 -0.00084732 0.00091029 2.1287 0 0 -0.17447 0 0.12723 0.069825 0.12195 0 0
3.6602 -0.016242 -0.017664 -0.047591 -0.051455 0 -0.069739 -0.071086 -0.10003 -0.12872 -0.09774 -0.20588 -0.27736 0.13833 0.063661 0.18943 0.27114 0.14595 0.27903 0.35887 0.20792 0.29777 0.37762 0.32207 0.34764 -0.00079441 0.00049727 -0.00060395 0.0017042 2.136 0 0 -0.17607 0 0.13421 0.07325 0.12441 0 0
3.6641 -0.012149 -0.011242 -0.087078 -0.047504 0 -0.052647 -0.063295 -0.095509 -0.12233 -0.086711 -0.19326 -0.26955 0.14756 0.057065 0.20511 0.28804 0.13578 0.30271 0.38873 0.21009 0.32377 0.41835 0.3118 0.38345 -0.00082096 0.00016905 -0.00010896 0.0024249 1.9472 0 0 -0.16371 0 0.14047 0.077694 0.12225 0 0
3.668 -0.010517 -0.0077648 -0.072763 -0.02433 0 -0.015527 -0.051575 -0.077389 -0.10965 -0.069627 -0.17577 -0.26043 0.15078 0.05531 0.21011 0.28324 0.12697 0.30832 0.40068 0.21369 0.33149 0.43396 0.27711 0.39249 -0.00082449 -0.00064139 0.00029515 0.0024309 1.6251 0 0 -0.14288 0 0.14353 0.083625 0.11518 0 0
3.6719 -0.0092173 -0.0070228 -0.01627 0.0036419 0 0.021483 -0.038011 -0.053492 -0.089618 -0.051111 -0.14651 -0.25723 0.14565 0.060414 0.20131 0.25818 0.1162 0.2936 0.39209 0.20817 0.31875 0.41978 0.22139 0.37279 -0.00084198 -0.0012777 0.00033741 0.0016059 1.2199 0 0 -0.11342 0 0.14183 0.089373 0.10478 0 0
3.6758 -0.0059948 -0.0069862 0.037004 0.018193 0 0.037492 -0.022901 -0.032684 -0.059295 -0.033181 -0.096049 -0.26172 0.13297 0.064783 0.18139 0.21988 0.092944 0.26424 0.36742 0.1781 0.28942 0.38098 0.14862 0.33191 -0.00081939 -0.001203 0.00010834 0.00054143 0.75161 0 0 -0.072284 0 0.13608 0.092658 0.092776 0 0
3.6797 -0.00073804 -0.0054092 0.042975 0.012907 0 0.026285 -0.0057143 -0.016933 -0.019489 -0.014587 -0.02581 -0.26805 0.11299 0.057408 0.15205 0.17197 0.048827 0.22356 0.32869 0.1166 0.24504 0.3198 0.063904 0.27361 -0.00071636 -0.00058414 -7.6016e-05 -1.2752e-05 0.23143 0 0 -0.020299 0 0.12659 0.091694 0.079981 0 0
3.6836 0.0045878 -0.0013175 -0.0061452 -0.0021658 0 0.00022722 0.012951 -0.00039547 0.022458 0.0064719 0.048205 -0.26959 0.086332 0.033138 0.11564 0.11841 -0.012587 0.17558 0.27853 0.032935 0.18773 0.23948 -0.025907 0.20244 -0.00062631 -0.00013035 -5.0574e-05 0.00012856 -0.30705 0 0 0.034395 0 0.11387 0.084724 0.067164 0 0
3.6875 0.0080119 0.0045167 -0.073694 -0.010287 0 -0.020089 0.030876 0.023571 0.05687 0.029321 0.10542 -0.26642 0.054095 -0.0022098 0.076889 0.065828 -0.0746 0.12745 0.22019 -0.051187 0.12031 0.14495 -0.11229 0.12522 -0.00070926 -0.00030091 3.8356e-05 0.00045348 -0.80433 0 0 0.080419 0 0.098396 0.067967 0.055568 0 0
3.6914 0.0093266 0.010232 -0.1051 -0.002544 0 -0.021131 0.045741 0.054438 0.079252 0.050844 0.13562 -0.26419 0.021688 -0.034931 0.041565 0.019179 -0.11743 0.084782 0.16157 -0.11383 0.052446 0.050901 -0.1868 0.051414 -0.00099019 -0.00075292 -2.9371e-05 0.00033842 -1.2074 0 0 0.11123 0 0.082311 0.045554 0.045491 0 0
3.6953 0.0098952 0.014135 -0.070559 0.015888 0 -0.0042202 0.056662 0.083272 0.093161 0.068197 0.14574 -0.26613 -0.0081505 -0.052517 0.011506 -0.019886 -0.13203 0.048867 0.10596 -0.14536 -0.011412 -0.035934 -0.2437 -0.015398 -0.0012778 -0.00069695 -0.00021424 -0.00029003 -1.5034 0 0 0.12942 0 0.066635 0.020297 0.037041 0 0
3.6992 0.011098 0.015761 0.0091412 0.031965 0 0.018763 0.063841 0.099239 0.10502 0.080625 0.15261 -0.26807 -0.033016 -0.052 -0.012036 -0.050209 -0.12585 0.020432 0.056324 -0.15269 -0.06735 -0.10971 -0.28139 -0.072164 -0.0013366 0.00018288 -0.00020957 -0.00091153 -1.7149 0 0 0.14283 0 0.052338 -0.0050485 0.030284 0 0
3.7031 0.013258 0.016085 0.075779 0.036418 0 0.035929 0.066929 0.097685 0.11613 0.088208 0.16779 -0.2628 -0.049278 -0.041376 -0.0276 -0.0701 -0.11546 0.00021881 0.017288 -0.1523 -0.10945 -0.16164 -0.30072 -0.11417 -0.0011377 0.0012819 0.00020402 -0.00098178 -1.8574 0 0 0.15583 0 0.041006 -0.026217 0.025392 0 0
3.707 0.015932 0.016725 0.078343 0.030367 0 0.042753 0.064559 0.082857 0.12056 0.089512 0.18678 -0.24886 -0.054452 -0.033108 -0.035574 -0.079996 -0.11192 -0.012573 -0.0058721 -0.15664 -0.13245 -0.1845 -0.30122 -0.13699 -0.0009006 0.0016674 0.00084822 -0.00046029 -1.9023 0 0 0.1638 0 0.034557 -0.038362 0.022188 0 0
3.7109 0.018701 0.018661 0.014933 0.022554 0 0.041834 0.056134 0.063819 0.11123 0.081877 0.19109 -0.23365 -0.051854 -0.034649 -0.038474 -0.083399 -0.1117 -0.019891 -0.014673 -0.16384 -0.13988 -0.18433 -0.27896 -0.14341 -0.00086514 0.001106 0.0012646 0.00024635 -1.7884 0 0 0.15607 0 0.032432 -0.042702 0.020058 0 0
3.7148 0.021264 0.021395 -0.062732 0.021229 0 0.037887 0.043841 0.047887 0.087625 0.064699 0.16178 -0.2271 -0.043325 -0.04315 -0.036787 -0.081225 -0.10073 -0.021555 -0.0090376 -0.15889 -0.13275 -0.16314 -0.2292 -0.13348 -0.0010418 0.00036839 0.00117 0.0007738 -1.4765 0 0 0.12476 0 0.034335 -0.040202 0.01885 0 0
3.7188 0.02291 0.023278 -0.088552 0.027778 0 0.03345 0.031909 0.036778 0.056755 0.041791 0.094606 -0.23266 -0.031087 -0.04824 -0.030902 -0.074272 -0.067825 -0.017214 0.010559 -0.12593 -0.11261 -0.12372 -0.15259 -0.10768 -0.0012135 0.00041345 0.00076242 0.0011171 -0.99588 0 0 0.072149 0 0.039701 -0.032367 0.018437 0 0
3.7227 0.022492 0.022787 -0.035518 0.03615 0 0.028064 0.022948 0.027196 0.02641 0.01923 0.0060096 -0.24431 -0.01926 -0.040581 -0.019941 -0.061783 -0.015889 -0.0041487 0.044536 -0.06258 -0.080337 -0.068676 -0.059496 -0.064637 -0.0011763 0.0013124 0.00052661 0.0014529 -0.43847 0 0 0.010693 0 0.047256 -0.022152 0.018949 0 0
3.7266 0.019437 0.019737 0.059896 0.037332 0 0.019995 0.014997 0.014142 -0.0015911 0.00030525 -0.074903 -0.25163 -0.011439 -0.019477 -0.0056073 -0.0448 0.038396 0.015466 0.084219 0.015245 -0.043232 -0.0091147 0.032456 -0.013465 -0.00094587 0.0021177 0.0007191 0.0017694 0.094573 0 0 -0.04404 0 0.053982 -0.013755 0.02016 0 0
3.7305 0.014734 0.015371 0.12423 0.025658 0 0.0084796 0.0030874 -0.0054619 -0.030562 -0.016733 -0.12337 -0.24709 -0.0080109 0.0063231 0.010639 -0.023976 0.075831 0.039176 0.12445 0.082467 -0.0048122 0.049687 0.10684 0.039995 -0.00071304 0.0018653 0.0010685 0.0018129 0.54225 0 0 -0.081696 0 0.05862 -0.0082611 0.021898 0 0
3.7344 0.010476 0.011243 0.10517 0.003439 0 -0.0045797 -0.015242 -0.03024 -0.061556 -0.034985 -0.13361 -0.22939 -0.0087677 0.025029 0.027493 1.2035e-05 0.087567 0.064702 0.1613 0.12116 0.032386 0.1039 0.1564 0.091099 -0.00062709 0.00063201 0.0010192 0.0014181 0.88757 0 0 -0.10099 0 0.060428 -0.0061344 0.024008 0 0
3.7383 0.0080329 0.0079051 0.014887 -0.019001 0 -0.014284 -0.035622 -0.053872 -0.088027 -0.05299 -0.12059 -0.202 -0.012782 0.030252 0.043097 0.026096 0.0798 0.088691 0.18992 0.13125 0.065432 0.14904 0.184 0.13386 -0.00065967 -0.00052092 0.00029188 0.00078592 1.124 0 0 -0.10737 0 0.058774 -0.0074635 0.026265 0 0
3.7422 0.0066711 0.0046173 -0.078021 -0.029098 0 -0.014935 -0.048638 -0.067639 -0.099218 -0.063654 -0.10726 -0.17014 -0.016353 0.024913 0.054166 0.050354 0.067455 0.10462 0.20409 0.12732 0.089932 0.17914 0.19623 0.15941 -0.00067856 -0.00066826 -0.00079146 0.0003218 1.23 0 0 -0.10716 0 0.054417 -0.010894 0.028179 0 0
3.7461 0.0042585 0.00034662 -0.10316 -0.021118 0 -0.0047372 -0.047079 -0.065633 -0.089463 -0.060356 -0.10649 -0.13845 -0.016768 0.017938 0.060792 0.069451 0.062408 0.11163 0.2068 0.12464 0.10615 0.19662 0.19601 0.16988 -0.00060849 2.0395e-05 -0.0015413 0.00020356 1.1819 0 0 -0.10277 0 0.049963 -0.014364 0.029605 0 0
3.75 -0.00050733 -0.0049097 -0.04595 -0.0020116 0 0.010262 -0.032431 -0.049478 -0.064071 -0.044397 -0.11165 -0.10977 -0.013212 0.016774 0.063207 0.081281 0.065135 0.10946 0.19911 0.12625 0.11332 0.20155 0.18075 0.1659 -0.00048592 0.00052735 -0.0014781 0.00020394 0.98996 0 0 -0.091882 0 0.046714 -0.017189 0.030551 0 0
3.7539 -0.0066693 -0.0097906 0.039834 0.012092 0 0.017896 -0.014509 -0.028233 -0.035784 -0.025596 -0.10353 -0.085003 -0.0054161 0.021822 0.061934 0.084111 0.065503 0.098433 0.18243 0.12171 0.11082 0.19428 0.14707 0.1487 -0.00038312 0.0001445 -0.00072686 2.2669e-06 0.71256 0 0 -0.070749 0 0.045816 -0.018868 0.031083 0 0
3.7578 -0.011957 -0.012645 0.076299 0.0080043 0 0.0084643 -0.0041349 -0.012272 -0.015238 -0.014409 -0.068184 -0.064242 0.0058603 0.026903 0.057864 0.074512 0.051602 0.079144 0.15784 0.097866 0.09581 0.1731 0.096595 0.11907 -0.00034265 -0.00074927 0.00010718 -0.00038005 0.4284 0 0 -0.038948 0 0.048963 -0.018996 0.031423 0 0
3.7617 -0.015118 -0.01311 0.026968 -0.013037 0 -0.015862 -0.0050389 -0.0056051 -0.0042623 -0.012906 -0.010828 -0.048601 0.016139 0.024873 0.05302 0.055708 0.019949 0.056769 0.12918 0.051996 0.07037 0.14165 0.037205 0.083209 -0.00041192 -0.0011328 0.0004406 -0.00055995 0.18948 0 0 -0.001813 0 0.055067 -0.018262 0.031905 0 0
3.7656 -0.017071 -0.012729 -0.071273 -0.035247 0 -0.04011 -0.011781 -0.0034533 0.0027903 -0.013544 0.046333 -0.039832 0.022747 0.013602 0.047867 0.031761 -0.020393 0.034269 0.098297 -0.003835 0.037557 0.10328 -0.021043 0.044766 -0.00068489 -0.00048333 0.00014864 -0.00024463 -0.0013607 0 0 0.031652 0 0.062295 -0.017206 0.032483 0 0
3.7695 -0.019597 -0.013925 -0.13777 -0.041182 0 -0.047265 -0.015034 0.0022893 0.012497 -0.0069383 0.080692 -0.036809 0.024086 -0.0023318 0.042359 0.0052905 -0.052919 0.013276 0.066165 -0.050756 -0.00051712 0.060168 -0.070766 0.0058561 -0.0012149 0.00065718 -0.00040224 0.00036711 -0.17076 0 0 0.054228 0 0.069279 -0.016113 0.03299 0 0
3.7734 -0.022985 -0.018017 -0.11563 -0.027017 0 -0.032704 -0.0093219 0.014589 0.027114 0.0090005 0.086271 -0.032819 0.018786 -0.015222 0.036161 -0.020789 -0.064463 -0.0047721 0.033668 -0.076459 -0.041235 0.014818 -0.10857 -0.03143 -0.0018477 0.0012781 -0.00069993 0.00072926 -0.33606 0 0 0.065044 0 0.0744 -0.015234 0.033134 0 0
3.7773 -0.025321 -0.023891 -0.02061 -0.0061613 0 -0.0090369 0.0031127 0.0279 0.04389 0.027145 0.076659 -0.019298 0.0064001 -0.019948 0.028451 -0.041593 -0.053775 -0.01782 0.0032757 -0.082891 -0.077967 -0.026413 -0.13278 -0.062429 -0.0022049 0.00094801 -0.00049834 0.00051214 -0.48345 0 0 0.069154 0 0.074676 -0.014775 0.032027 0 0
3.7813 -0.024325 -0.028488 0.070563 0.0027114 0 0.0042973 0.014679 0.03317 0.057184 0.037391 0.071613 0.004762 -0.0074647 -0.017338 0.020398 -0.056704 -0.031424 -0.026816 -0.022685 -0.082188 -0.10631 -0.058945 -0.14114 -0.085472 -0.0019481 0.00015704 2.1681e-05 -3.8608e-05 -0.57587 0 0 0.071981 0 0.071095 -0.01447 0.029811 0 0
3.7852 -0.01987 -0.028924 0.083516 -0.0075134 0 -0.0020265 0.018192 0.026234 0.060601 0.034361 0.079113 0.027372 -0.019881 -0.012752 0.013428 -0.065648 -0.011076 -0.031333 -0.042005 -0.084586 -0.12362 -0.079577 -0.13107 -0.098443 -0.001133 -0.000348 0.00043356 -0.00035563 -0.57407 0 0 0.073307 0 0.064415 -0.014051 0.026824 0 0
3.7891 -0.014512 -0.024679 0.0083069 -0.026408 0 -0.019461 0.01131 0.0113 0.049013 0.019801 0.088235 0.031176 -0.028109 -0.011228 0.0091437 -0.068019 0.000943 -0.030866 -0.052582 -0.088551 -0.12786 -0.085569 -0.10164 -0.099472 -0.00027906 -0.00040232 0.00042189 -0.00013698 -0.45091 0 0 0.066427 0 0.055654 -0.013178 0.023572 0 0
3.793 -0.01135 -0.018157 -0.091977 -0.036336 0 -0.030458 -0.0028979 -0.0035989 0.021643 -0.00067317 0.078443 0.010245 -0.027739 -0.013104 0.011063 -0.061976 0.0094492 -0.023358 -0.049774 -0.081416 -0.11499 -0.071232 -0.054945 -0.084075 -1.7702e-06 -0.00047767 3.3064e-05 0.00037781 -0.19742 0 0 0.043805 0 0.046748 -0.010999 0.021319 0 0
3.7969 -0.011341 -0.01307 -0.13325 -0.029022 0 -0.025375 -0.01853 -0.014127 -0.015166 -0.021652 0.037052 -0.020543 -0.017674 -0.013619 0.021389 -0.046558 0.024628 -0.0079867 -0.032734 -0.050214 -0.08738 -0.037797 0.0042707 -0.053191 -0.00049977 -0.0009607 -0.00037486 0.00071681 0.16882 0 0 0.0045197 0 0.040725 -0.0063758 0.021917 0 0
3.8008 -0.012666 -0.011795 -0.079433 -0.012621 0 -0.011018 -0.030261 -0.022427 -0.049285 -0.039207 -0.029463 -0.036227 -0.0011282 -0.0068772 0.038066 -0.022881 0.051732 0.013439 -0.0055832 0.0060194 -0.051201 0.0075537 0.069315 -0.012794 -0.0013768 -0.0015644 -0.00044697 0.00067942 0.59297 0 0 -0.043056 0 0.038443 0.000838 0.025627 0 0
3.8047 -0.012676 -0.013746 0.028545 -0.0031793 0 -0.002904 -0.035762 -0.032885 -0.069665 -0.050413 -0.098574 -0.02511 0.01977 0.0088689 0.059326 0.0085661 0.085012 0.039667 0.029153 0.072589 -0.010009 0.060355 0.13161 0.033244 -0.001985 -0.0015904 -0.00015462 0.00045881 0.98687 0 0 -0.085748 0 0.040266 0.010656 0.032433 0 0
3.8086 -0.010391 -0.016043 0.10663 -0.0094497 0 -0.0095523 -0.036336 -0.046043 -0.07408 -0.053971 -0.1457 -0.0015716 0.04247 0.028918 0.082782 0.046848 0.111 0.069007 0.068381 0.12754 0.032341 0.11548 0.18119 0.080456 -0.0019721 -0.00074412 0.000163 0.00029448 1.2603 0 0 -0.11328 0 0.04621 0.022868 0.042016 0 0
3.8125 -0.0071998 -0.015918 0.095209 -0.025561 0 -0.02458 -0.035648 -0.05728 -0.070372 -0.051822 -0.15818 0.0067716 0.061544 0.044935 0.10216 0.088427 0.11834 0.096799 0.10542 0.15592 0.068061 0.16143 0.20944 0.11857 -0.0015229 0.0004447 0.00010833 0.00013049 1.3644 0 0 -0.12284 0 0.05575 0.036104 0.052853 0 0
3.8164 -0.0053114 -0.01282 0.0053599 -0.037419 0 -0.033727 -0.037018 -0.061261 -0.068935 -0.04869 -0.14021 -0.01354 0.074443 0.05094 0.11407 0.12499 0.10611 0.1186 0.13513 0.15876 0.094147 0.1929 0.21321 0.14361 -0.0011053 0.0010892 -0.00036881 -0.00027657 1.3142 0 0 -0.11783 0 0.065363 0.047196 0.061902 0 0
3.8203 -0.00566 -0.008494 -0.091658 -0.035418 0 -0.028719 -0.040736 -0.056875 -0.072894 -0.048169 -0.10742 -0.047794 0.080457 0.047733 0.11783 0.15168 0.083952 0.13231 0.15553 0.14994 0.10941 0.20804 0.19675 0.15438 -0.0010189 0.00079843 -0.00085926 -0.00093282 1.1673 0 0 -0.10348 0 0.073377 0.054292 0.067756 0 0
3.8242 -0.0071686 -0.0051431 -0.12084 -0.021337 0 -0.013887 -0.043388 -0.047373 -0.075368 -0.04867 -0.076508 -0.067903 0.079243 0.041964 0.1134 0.16444 0.064303 0.13635 0.16516 0.1435 0.11307 0.20582 0.16854 0.1504 -0.0011983 2.1173e-06 -0.00083771 -0.0014192 0.97796 0 0 -0.083934 0 0.078402 0.055869 0.069364 0 0
3.8281 -0.0077699 -0.0034766 -0.060183 -0.004646 0 -0.00015359 -0.040133 -0.036154 -0.066512 -0.044069 -0.056573 -0.06117 0.070292 0.04034 0.10126 0.15696 0.05288 0.12831 0.16177 0.14182 0.10353 0.18469 0.13494 0.13089 -0.0014055 -0.00055456 -0.00018891 -0.0012427 0.76519 0 0 -0.062174 0 0.078517 0.049629 0.065361 0 0
3.832 -0.0060003 -0.0024446 0.045034 0.0061753 0 0.0058321 -0.028462 -0.023423 -0.043231 -0.029469 -0.046145 -0.042749 0.055209 0.043637 0.085335 0.12815 0.044835 0.10883 0.14584 0.13433 0.08195 0.14859 0.096038 0.099517 -0.0015326 -0.00055359 0.00058504 -0.00038823 0.51808 0 0 -0.040634 0 0.072974 0.035551 0.056403 0 0
3.8359 -0.0018172 -0.00068188 0.11874 0.0086916 0 0.0059521 -0.0104 -0.007426 -0.011994 -0.0065303 -0.035971 -0.038629 0.03708 0.045662 0.069164 0.087684 0.029302 0.082999 0.12201 0.1073 0.053257 0.10546 0.047904 0.062507 -0.0016686 -0.00029794 0.00073498 0.00054989 0.22508 0 0 -0.020228 0 0.063918 0.017604 0.045436 0 0
3.8398 0.0037025 0.0020135 0.11157 0.0052655 0 0.0055555 0.0087979 0.011638 0.017375 0.017317 -0.0154 -0.057705 0.017142 0.038312 0.053773 0.040993 -0.0011493 0.053225 0.092101 0.056676 0.01951 0.05848 -0.01101 0.02217 -0.0018984 -0.00023386 -6.8299e-05 0.00085533 -0.10608 0 0 0.0010568 0 0.052483 -0.001948 0.03403 0 0
3.8438 0.0091822 0.0047477 0.03629 -0.00039793 0 0.0066602 0.024331 0.030078 0.039812 0.035227 0.02088 -0.083039 -0.0034281 0.018728 0.039735 -0.0060775 -0.043205 0.022007 0.058016 -0.0067646 -0.017139 0.010578 -0.075434 -0.019422 -0.0021207 -0.00040183 -0.0013767 0.00033455 -0.45319 0 0 0.027012 0 0.039929 -0.020727 0.023751 0 0
3.8477 0.013595 0.0069339 -0.043928 -0.0045024 0 0.0075013 0.034698 0.043649 0.056755 0.046235 0.06901 -0.091005 -0.022878 -0.0074064 0.026461 -0.043003 -0.083241 -0.0064023 0.02251 -0.06388 -0.053211 -0.03466 -0.13513 -0.059849 -0.0021295 -0.00041925 -0.0022818 -0.00051493 -0.79386 0 0 0.05895 0 0.028416 -0.034429 0.017299 0 0
3.8516 0.016525 0.0092836 -0.064149 -0.0027464 0 0.0076645 0.04142 0.051633 0.070953 0.054116 0.11717 -0.076592 -0.039883 -0.02933 0.012348 -0.066909 -0.10568 -0.029304 -0.010304 -0.099795 -0.08515 -0.075861 -0.18097 -0.097244 -0.0018693 4.0777e-05 -0.002154 -0.00095564 -1.1069 0 0 0.092047 0 0.019278 -0.042499 0.014652 0 0
3.8555 0.018165 0.013075 -0.0068694 0.0082355 0 0.010979 0.046439 0.05719 0.081344 0.061606 0.15136 -0.057429 -0.053695 -0.038772 -0.0025863 -0.079594 -0.10358 -0.045888 -0.038137 -0.11266 -0.11134 -0.11233 -0.20927 -0.13012 -0.0015526 0.00083538 -0.0011434 -0.00061942 -1.3606 0 0 0.1167 0 0.012697 -0.045992 0.015069 0 0
3.8594 0.019108 0.018378 0.084874 0.027004 0 0.021432 0.050038 0.063278 0.084047 0.06683 0.16245 -0.053726 -0.06355 -0.035638 -0.017747 -0.082918 -0.083635 -0.055457 -0.058969 -0.11232 -0.13039 -0.14296 -0.22091 -0.15673 -0.0014684 0.0014382 3.4723e-06 0.0002741 -1.5086 0 0 0.12479 0 0.0087819 -0.045885 0.017921 0 0
3.8633 0.019966 0.02327 0.14043 0.045319 0 0.036588 0.051112 0.068561 0.077697 0.065876 0.15017 -0.067652 -0.068214 -0.027432 -0.031598 -0.079792 -0.061304 -0.057004 -0.069887 -0.11092 -0.14032 -0.16553 -0.21724 -0.17409 -0.0016703 0.0014085 0.00061579 0.0011887 -1.5107 0 0 0.11562 0 0.0076477 -0.043592 0.022363 0 0
3.8672 0.020937 0.025178 0.11598 0.052248 0 0.047082 0.048926 0.068002 0.066136 0.05805 0.1217 -0.084292 -0.065919 -0.023085 -0.039604 -0.075386 -0.049208 -0.049848 -0.067 -0.11338 -0.13869 -0.17447 -0.19798 -0.17647 -0.0018851 0.00077029 0.0006177 0.001681 -1.3613 0 0 0.095722 0 0.0093187 -0.041363 0.026897 0 0
3.8711 0.021626 0.023195 0.028769 0.042558 0 0.044348 0.044023 0.057796 0.054759 0.047184 0.086504 -0.090366 -0.058638 -0.026177 -0.040798 -0.071671 -0.047731 -0.037516 -0.054087 -0.11476 -0.12882 -0.17041 -0.16304 -0.16619 -0.0017641 -1.8238e-05 0.00044004 0.001593 -1.0991 0 0 0.072965 0 0.01286 -0.039766 0.030716 0 0
3.875 0.021286 0.019035 -0.056062 0.021979 0 0.029134 0.037289 0.039619 0.044631 0.037198 0.051238 -0.087443 -0.047214 -0.032698 -0.034956 -0.067764 -0.045585 -0.021355 -0.032648 -0.10536 -0.11165 -0.15275 -0.11575 -0.14398 -0.0012323 -0.00042261 0.00048271 0.0010027 -0.78309 0 0 0.05055 0 0.018118 -0.038386 0.033646 0 0
3.8789 0.019309 0.015535 -0.076604 0.00362 0 0.011582 0.02852 0.01979 0.031374 0.027296 0.018356 -0.085482 -0.032696 -0.03475 -0.022469 -0.062193 -0.030291 -0.0027724 -0.0045324 -0.0791 -0.08824 -0.12152 -0.063128 -0.11122 -0.00058071 -0.0002066 0.00070672 0.00012562 -0.4573 0 0 0.026681 0 0.024926 -0.036591 0.035642 0 0
3.8828 0.015617 0.014173 -0.022912 -0.0021291 0 0.0022658 0.016571 0.0041816 0.010547 0.012996 -0.011819 -0.087605 -0.016856 -0.027035 -0.004808 -0.050325 -2.6969e-06 0.016289 0.027644 -0.038641 -0.059373 -0.07614 -0.012735 -0.069998 -0.00020907 0.00042226 0.00074972 -0.00073203 -0.13866 0 0 -0.0004793 0 0.033232 -0.032633 0.036832 0 0
3.8867 0.01076 0.014031 0.056008 0.0045516 0 0.0031172 0.0013305 -0.0060654 -0.016184 -0.0075021 -0.038328 -0.087011 -0.0025687 -0.011105 0.012491 -0.030048 0.033523 0.033733 0.059188 0.0055784 -0.02829 -0.024652 0.030775 -0.027654 -0.0002828 0.00095513 0.00038992 -0.0012505 0.16463 0 0 -0.028266 0 0.041988 -0.025812 0.037939 0 0
3.8906 0.0057718 0.013129 0.092764 0.014155 0 0.0072272 -0.01448 -0.014085 -0.040774 -0.028801 -0.059071 -0.079999 0.0091237 0.0057061 0.026735 -0.0034706 0.053649 0.049088 0.088351 0.041392 0.0028854 0.026688 0.066144 0.011914 -0.00063986 0.00092649 -0.00016593 -0.0012613 0.42895 0 0 -0.050347 0 0.050321 -0.016976 0.039367 0 0
3.8945 0.0018808 0.010569 0.056346 0.016645 0 0.0070706 -0.025887 -0.023032 -0.054784 -0.041408 -0.072763 -0.076771 0.017681 0.015646 0.036578 0.027099 0.051976 0.062115 0.11423 0.061703 0.032581 0.07365 0.093318 0.046388 -0.0010094 0.00026963 -0.0004749 -0.0008691 0.61602 0 0 -0.061946 0 0.057602 -0.0069884 0.041352 0 0
3.8984 7.4125e-05 0.0072243 -0.023902 0.0096572 0 0.0021629 -0.02868 -0.032481 -0.055563 -0.040026 -0.080741 -0.092736 0.022773 0.016063 0.041104 0.058185 0.034684 0.072711 0.13619 0.067789 0.058999 0.11172 0.11155 0.073673 -0.0012847 -0.00057354 -0.00030688 -0.00036243 0.69945 0 0 -0.063864 0 0.063142 0.0028993 0.044104 0 0
3.9023 0.00057262 0.0044884 -0.084085 -0.00073528 0 -0.0015252 -0.022554 -0.03873 -0.047024 -0.028603 -0.085921 -0.12758 0.024546 0.010899 0.040762 0.080697 0.016885 0.080566 0.15335 0.067121 0.07757 0.13317 0.1196 0.090855 -0.0015657 -0.00094917 0.00013644 3.8931e-05 0.68765 0 0 -0.061141 0 0.065928 0.0097908 0.047739 0 0
3.9063 0.0025373 0.0027459 -0.078687 -0.0062876 0 0.0010787 -0.011757 -0.038207 -0.035438 -0.016821 -0.089119 -0.1578 0.025296 0.0071243 0.039513 0.092239 0.010241 0.086463 0.16707 0.067148 0.088217 0.14223 0.11695 0.10138 -0.0019579 -0.00053751 0.00045117 0.0003313 0.616 0 0 -0.057842 0 0.067162 0.013354 0.051516 0 0
3.9102 0.0044066 0.0013705 -0.016451 -0.0036184 0 0.0082835 -0.0025711 -0.030491 -0.025112 -0.011549 -0.08623 -0.15607 0.025734 0.0090105 0.038579 0.092358 0.014511 0.090085 0.17682 0.069256 0.090209 0.14027 0.10376 0.10568 -0.0023821 0.00031321 0.00044014 0.0006005 0.51456 0 0 -0.05325 0 0.067457 0.013687 0.054901 0 0
3.9141 0.0048461 6.1995e-05 0.049108 0.0037959 0 0.013129 0.0006809 -0.018435 -0.017265 -0.011732 -0.069961 -0.11998 0.026374 0.014846 0.038757 0.081531 0.01954 0.091011 0.18186 0.067406 0.083165 0.12888 0.079925 0.104 -0.002619 0.00083857 0.00025951 0.00078933 0.38422 0 0 -0.042977 0 0.067406 0.011109 0.057324 0 0
3.918 0.0036561 -0.00036105 0.064526 0.009303 0 0.010078 -0.0015691 -0.0058376 -0.011006 -0.011119 -0.036153 -0.078289 0.027413 0.018716 0.040107 0.061115 0.014861 0.087717 0.17932 0.052985 0.065787 0.10919 0.04515 0.094911 -0.0025369 0.00054037 0.00017478 0.00068677 0.20534 0 0 -0.023583 0 0.067751 0.0061427 0.057608 0 0
3.9219 0.0018405 0.001049 0.018734 0.0085904 0 8.2271e-06 -0.0044047 0.0050205 -0.0038985 -0.0050084 0.010097 -0.064796 0.027849 0.01579 0.040248 0.037723 -0.0017988 0.07928 0.16698 0.022599 0.040998 0.084013 0.0012087 0.077592 -0.0022391 -0.00033586 0.00023368 0.0002056 -0.030582 0 0 0.0036856 0 0.068402 5.0398e-05 0.054929 0 0
3.9258 0.00070316 0.0036514 -0.050344 0.0027402 0 -0.010688 -0.0017458 0.014141 0.0076712 0.0061271 0.054515 -0.085115 0.026831 0.0065623 0.037598 0.015356 -0.023523 0.06661 0.14603 -0.017362 0.012946 0.055164 -0.045873 0.053454 -0.0019577 -0.0010318 0.00023398 -0.00038208 -0.29836 0 0 0.032994 0 0.068376 -0.0067987 0.049753 0 0
3.9297 0.00074194 0.0050202 -0.087775 -0.0028715 0 -0.015021 0.0091616 0.022704 0.026165 0.018708 0.081651 -0.1114 0.023882 -0.0035453 0.031449 -0.0043926 -0.040032 0.050344 0.11729 -0.053693 -0.015944 0.023293 -0.087104 0.023505 -0.0018087 -0.0010181 7.0584e-06 -0.00060907 -0.54652 0 0 0.057151 0 0.066739 -0.014517 0.04244 0 0
3.9336 0.0013208 0.0030117 -0.06512 -0.0026946 0 -0.0098193 0.024988 0.031177 0.048886 0.029926 0.085537 -0.11153 0.018672 -0.0087761 0.021461 -0.020517 -0.044604 0.031417 0.082153 -0.075199 -0.043182 -0.010956 -0.11536 -0.010736 -0.0016866 -0.00049188 -0.00033293 -0.00028981 -0.72518 0 0 0.071213 0 0.062458 -0.023339 0.033544 0 0
3.9375 0.0013516 -0.0018317 -0.0016546 0.0045541 0 0.0027993 0.037587 0.038025 0.066642 0.038593 0.074295 -0.082568 0.011298 -0.0076979 0.0085396 -0.03238 -0.037115 0.012428 0.044851 -0.080433 -0.063602 -0.045407 -0.12951 -0.044188 -0.001424 -0.0001101 -0.00048329 0.00020265 -0.80843 0 0 0.074317 0 0.052955 -0.033789 0.024583 0 0
3.9414 0.00025568 -0.006246 0.051563 0.014123 0 0.016458 0.03912 0.04006 0.068848 0.043026 0.063866 -0.053414 0.0042751 -0.0039036 -0.0031343 -0.041915 -0.022528 -0.0034141 0.012423 -0.077663 -0.076864 -0.075623 -0.13346 -0.070604 -0.0010396 -0.00025483 -0.00029613 0.00023775 -0.79587 0 0 0.069274 0 0.039835 -0.044242 0.017324 0 0
3.9453 -0.0017035 -0.0070315 0.051447 0.017991 0 0.02321 0.027778 0.034601 0.052339 0.040184 0.064895 -0.053932 -0.00091532 -0.002421 -0.01154 -0.048764 -0.0072738 -0.014504 -0.011626 -0.07673 -0.082749 -0.09815 -0.13057 -0.086736 -0.00078046 -0.00064411 2.689e-05 -0.00043144 -0.70047 0 0 0.060411 0 0.024438 -0.053042 0.012506 0 0
3.9492 -0.0038827 -0.0040875 -0.0037258 0.011093 0 0.017713 0.0096288 0.022196 0.025665 0.028402 0.07326 -0.083001 -0.0030071 -0.0052965 -0.015134 -0.052115 0.0040219 -0.019529 -0.02447 -0.079565 -0.081158 -0.10974 -0.11904 -0.090078 -0.00088035 -0.0007113 0.00013291 -0.001352 -0.53857 0 0 0.050596 0 0.0082578 -0.058489 0.010663 0 0
3.9531 -0.0058661 -0.00063245 -0.072298 -0.003525 0 0.0014857 -0.0054394 0.0075216 0.0032987 0.010787 0.07265 -0.10876 -0.00012064 -0.010215 -0.011957 -0.049402 0.010431 -0.01638 -0.02187 -0.077739 -0.071409 -0.10457 -0.093456 -0.076863 -0.0012794 -0.00030119 -9.2699e-05 -0.0017601 -0.32811 0 0 0.039112 0 -0.0061279 -0.057463 0.01252 0 0
3.957 -0.0075569 -0.00027175 -0.10063 -0.015748 0 -0.016362 -0.01097 -0.0032048 -0.0061007 -0.0055716 0.047945 -0.10047 0.0082782 -0.012921 -0.0025842 -0.036982 0.01481 -0.004528 -0.0035695 -0.059558 -0.054143 -0.079094 -0.05137 -0.048175 -0.0016287 0.00013302 -0.00038372 -0.0013171 -0.089056 0 0 0.022321 0 -0.014906 -0.047311 0.017712 0 0
3.9609 -0.0088145 -0.0037562 -0.06498 -0.016287 0 -0.024612 -0.0085863 -0.0071055 -0.0065197 -0.015001 -0.0011242 -0.059312 0.019827 -0.010811 0.0095949 -0.016434 0.021651 0.013032 0.023616 -0.02093 -0.032097 -0.039712 0.0015845 -0.01166 -0.0016183 6.5621e-05 -0.00037897 -0.00044267 0.15957 0 0 -0.0025055 0 -0.017824 -0.030697 0.024683 0 0
3.9648 -0.0092693 -0.0085562 0.0083882 -0.0053845 0 -0.018766 -0.0060942 -0.0077504 -0.0097558 -0.018062 -0.057413 -0.017849 0.033223 -0.0045457 0.022943 0.010839 0.033295 0.034916 0.05608 0.029318 -0.0064427 0.0098884 0.053485 0.028758 -0.0013105 -0.00046497 -4.0053e-05 0.00010401 0.40289 0 0 -0.032914 0 -0.014817 -0.0095466 0.03276 0 0
3.9688 -0.0086868 -0.011486 0.062247 0.0060526 0 -0.005448 -0.010624 -0.012878 -0.023588 -0.020514 -0.09746 -0.0098698 0.047065 0.0031118 0.035876 0.042712 0.047027 0.059558 0.089935 0.074423 0.021506 0.065267 0.093557 0.069043 -0.0011159 -0.00088341 0.00026507 -3.9233e-05 0.62749 0 0 -0.060819 0 -0.0062309 0.013707 0.041277 0 0
3.9727 -0.0075004 -0.011594 0.053752 0.005397 0 0.0029416 -0.022741 -0.027519 -0.044532 -0.02722 -0.10769 -0.040533 0.059034 0.0095316 0.046218 0.073407 0.056082 0.084174 0.11807 0.1011 0.049038 0.11734 0.11851 0.10225 -0.0013962 -0.00075526 0.00013289 -0.00053722 0.81487 0 0 -0.077432 0 0.0072447 0.03353 0.049262 0 0
3.9766 -0.00679 -0.01051 -0.0096853 -0.0099191 0 -0.00056742 -0.03639 -0.048129 -0.061775 -0.037255 -0.093064 -0.083629 0.068501 0.013524 0.054045 0.096437 0.054786 0.10548 0.13707 0.10818 0.072535 0.15819 0.13227 0.12631 -0.0020707 -0.00031467 -0.00042759 -0.00076546 0.94053 0 0 -0.079889 0 0.021738 0.046227 0.056015 0 0
3.9805 -0.0074992 -0.010255 -0.074884 -0.028999 0 -0.011211 -0.044131 -0.063603 -0.067361 -0.045122 -0.071729 -0.10541 0.075822 0.015271 0.059786 0.10985 0.043864 0.1219 0.14676 0.10572 0.090004 0.18557 0.14005 0.14158 -0.0026347 -0.00018985 -0.00095322 -0.00045478 0.98407 0 0 -0.073367 0 0.035404 0.051596 0.061107 0 0
3.9844 -0.0095245 -0.011102 -0.086419 -0.03666 0 -0.017883 -0.042634 -0.063447 -0.061992 -0.04639 -0.060595 -0.091402 0.081296 0.015718 0.063624 0.11267 0.030761 0.13209 0.14725 0.1057 0.099775 0.19806 0.14289 0.14829 -0.0026018 -0.00061825 -0.00096127 0.00010354 0.94236 0 0 -0.066151 0 0.046898 0.049999 0.064067 0 0
3.9883 -0.011559 -0.011673 -0.033804 -0.027227 0 -0.015073 -0.033942 -0.04662 -0.051591 -0.041535 -0.063345 -0.054092 0.085309 0.016026 0.065566 0.10432 0.023799 0.13414 0.1389 0.11203 0.099519 0.19419 0.13728 0.14659 -0.0019593 -0.0010837 -0.00042856 0.00044642 0.83253 0 0 -0.061976 0 0.05465 0.042559 0.064087 0 0
3.9922 -0.011953 -0.010852 0.038547 -0.0097838 0 -0.0087123 -0.022584 -0.023105 -0.040046 -0.034286 -0.069632 -0.019047 0.087927 0.016929 0.064842 0.087776 0.024946 0.12602 0.12401 0.11773 0.087275 0.175 0.11933 0.13684 -0.0011945 -0.00085928 0.00017144 0.00043949 0.68057 0 0 -0.057051 0 0.056853 0.03357 0.059848 0 0
3.9961 -0.0099507 -0.0091364 0.068721 0.00051324 0 -0.009198 -0.012162 -0.0062539 -0.026732 -0.02706 -0.064723 -0.0044375 0.08885 0.017951 0.061525 0.069375 0.027935 0.11115 0.10691 0.11094 0.067766 0.14811 0.088696 0.12173 -0.00086334 0.00011818 0.00031086 0.00034748 0.50532 0 0 -0.044721 0 0.054774 0.026665 0.05241 0 0
4 -0.0063386 -0.0079237 0.030605 -0.003247 0 -0.018776 -0.0043072 -0.0021978 -0.010609 -0.018914 -0.041059 -0.010155 0.087332 0.01728 0.055455 0.051252 0.023938 0.090931 0.088904 0.084794 0.04308 0.116 0.049004 0.10159 -0.0011114 0.001054 -0.00011488 0.00046063 0.31195 0 0 -0.022954 0 0.048804 0.022742 0.04235 0 0
4.0039 -0.0030185 -0.0077027 -0.043368 -0.013804 0 -0.027326 0.00052405 -0.0055343 0.0055207 -0.0079449 -0.0029945 -0.02198 0.082613 0.013098 0.046622 0.035032 0.0099095 0.067007 0.071066 0.043536 0.015461 0.080929 0.0054352 0.076764 -0.001592 0.0010667 -0.00073346 0.00074694 0.098414 0 0 0.0030696 0 0.039496 0.022089 0.030452 0 0
4.0078 -0.0018113 -0.0073798 -0.090175 -0.017842 0 -0.022189 0.002656 -0.0050109 0.016773 0.0053046 0.037449 -0.024945 0.07277 0.0056858 0.035035 0.021698 -0.0080354 0.041921 0.054157 0.00041569 -0.011685 0.044982 -0.037467 0.046915 -0.0018315 0.00011025 -0.0010802 0.00091336 -0.13274 0 0 0.025737 0 0.027613 0.023558 0.018378 0 0
4.0117 -0.0032978 -0.0056046 -0.070248 -0.0096172 0 -0.0023081 0.0037709 0.0060125 0.02208 0.01767 0.068911 -0.015427 0.05861 -0.0018651 0.022549 0.009243 -0.019421 0.019145 0.0379 -0.030742 -0.035249 0.010056 -0.075976 0.014781 -0.0016689 -0.00097132 -0.0010091 0.00075832 -0.36632 0 0 0.041777 0 0.015778 0.023105 0.0085072 0 0
4.0156 -0.0064144 -0.0026012 -0.00039637 0.0037874 0 0.018613 0.006666 0.023689 0.026423 0.026385 0.08627 -0.0036264 0.041963 -0.0056836 0.01037 -0.0034683 -0.018067 -0.00014373 0.022175 -0.044155 -0.054674 -0.022786 -0.10638 -0.016929 -0.0013604 -0.0013289 -0.00074009 0.00038605 -0.57293 0 0 0.053609 0 0.0056092 0.018934 0.0015115 0 0
4.0195 -0.0090407 -0.00033497 0.062015 0.010463 0 0.024252 0.012913 0.037334 0.03541 0.031291 0.090452 -0.0046227 0.024253 -0.0045119 -0.00079179 -0.016611 -0.0068871 -0.015227 0.0072355 -0.044787 -0.069556 -0.05231 -0.1251 -0.045973 -0.0012922 -0.00095932 -0.00055878 6.0828e-05 -0.71291 0 0 0.064093 0 -0.0018178 0.010239 -0.0023773 0 0
4.0234 -0.0092428 -0.00062773 0.068133 0.005987 0 0.011177 0.020252 0.038792 0.047602 0.033477 0.084722 -0.024336 0.0072703 -0.0011308 -0.010278 -0.029848 0.0051353 -0.025539 -0.0063794 -0.043437 -0.079607 -0.076832 -0.12991 -0.069615 -0.0016096 -0.00059792 -0.00052322 -8.6018e-05 -0.7472 0 0 0.070995 0 -0.0054342 -0.0033412 -0.0032197 0 0
4.0273 -0.0064389 -0.0031177 0.01702 -0.0029222 0 -0.0081616 0.023163 0.028875 0.053724 0.032347 0.071699 -0.051919 -0.0054252 2.4692e-05 -0.017335 -0.039582 0.010636 -0.030273 -0.016041 -0.047944 -0.083563 -0.090871 -0.12096 -0.081726 -0.0021059 -0.00081194 -0.00046717 -0.00014511 -0.65604 0 0 0.067936 0 -0.0042476 -0.020055 -0.0023514 0 0
4.0313 -0.0017377 -0.0052486 -0.046331 -0.0065951 0 -0.017871 0.017401 0.015478 0.044995 0.025391 0.053138 -0.066593 -0.013831 -0.0029087 -0.022766 -0.043505 0.0093202 -0.031805 -0.020976 -0.057059 -0.082934 -0.094777 -0.10031 -0.083876 -0.0024272 -0.001346 -0.00024054 -0.00024817 -0.45756 0 0 0.051271 0 -0.0013453 -0.035468 -0.002331 0 0
4.0352 0.0028163 -0.0044385 -0.069313 -0.0028718 0 -0.013355 0.0046282 0.0059489 0.022452 0.011658 0.031125 -0.054979 -0.018159 -0.0073204 -0.026555 -0.040463 0.006952 -0.030648 -0.020494 -0.061579 -0.077589 -0.088075 -0.070728 -0.076511 -0.002365 -0.0014564 0.00010547 -0.00038021 -0.20914 0 0 0.02537 0 0.0015228 -0.047694 -0.0040827 0 0
4.0391 0.0055975 -0.00037367 -0.032696 0.001677 0 -0.0033277 -0.0078795 0.0012438 -0.0027299 -0.0049926 0.0082873 -0.024058 -0.018873 -0.0086348 -0.02859 -0.029915 0.009615 -0.02724 -0.014229 -0.051938 -0.067491 -0.070847 -0.034894 -0.060542 -0.0019847 -0.00082859 0.00037395 -0.00042235 0.018375 0 0 7.1934e-05 0 0.0026626 -0.055288 -0.0082083 0 0
4.043 0.0063802 0.0047436 0.037271 0.00053372 0 0.0017699 -0.013038 -0.0030806 -0.018821 -0.017389 -0.013428 0.0031554 -0.016686 -0.0048474 -0.028028 -0.01151 0.018588 -0.021551 -0.0014994 -0.026376 -0.051982 -0.042883 0.0041342 -0.037076 -0.0015372 -5.5637e-06 0.00042253 -0.00034579 0.1802 0 0 -0.017493 0 -0.00065349 -0.056533 -0.015065 0 0
4.0469 0.0062356 0.0081394 0.091044 -0.0044879 0 0.0012787 -0.010081 -0.010897 -0.023447 -0.02077 -0.033622 0.0068478 -0.013423 0.0014719 -0.024249 0.0099681 0.029714 -0.01386 0.01498 0.0068131 -0.033019 -0.009575 0.04228 -0.010962 -0.0012813 0.00017353 0.00028234 -0.00028096 0.27982 0 0 -0.028247 0 -0.0088595 -0.053461 -0.022593 0 0
4.0508 0.0065112 0.0087056 0.092139 -0.0052121 0 0.0030657 -0.0049359 -0.020972 -0.0239 -0.01716 -0.052345 -0.012532 -0.009882 0.0057178 -0.017881 0.030155 0.036875 -0.0047862 0.032051 0.034886 -0.013524 0.023762 0.074683 0.014229 -0.0013514 -0.00050506 0.00010146 -0.00035371 0.35318 0 0 -0.038095 0 -0.019516 -0.049006 -0.028832 0 0
4.0547 0.0077842 0.0075364 0.0412 0.0028291 0 0.011818 -0.0043225 -0.028186 -0.028083 -0.013576 -0.067914 -0.035328 -0.0062488 0.0056663 -0.009535 0.046569 0.036217 0.005215 0.047779 0.049643 0.0044104 0.053871 0.096901 0.036416 -0.0017074 -0.0013858 1.6673e-05 -0.00049088 0.42762 0 0 -0.049922 0 -0.030692 -0.044678 -0.032636 0 0
4.0586 0.0095907 0.0065443 -0.026308 0.013938 0 0.02122 -0.0093658 -0.028713 -0.035984 -0.015419 -0.076343 -0.040768 -0.002562 0.0032644 -9.2709e-05 0.057024 0.028141 0.015568 0.060269 0.052439 0.018571 0.077615 0.10617 0.053709 -0.0021502 -0.0016448 9.0142e-05 -0.0004569 0.49287 0 0 -0.059462 0 -0.040138 -0.04184 -0.033035 0 0
4.0625 0.010957 0.0066785 -0.064793 0.017402 0 0.019855 -0.014982 -0.023533 -0.040304 -0.021405 -0.073809 -0.024961 0.0012213 0.0021814 0.0075629 0.057699 0.016379 0.024366 0.065565 0.051153 0.023573 0.088062 0.10192 0.06165 -0.002407 -0.0011493 0.00031859 -0.00011081 0.51011 0 0 -0.059511 0 -0.042833 -0.041756 -0.028743 0 0
4.0664 0.011094 0.0073717 -0.049185 0.0091318 0 0.0047243 -0.015288 -0.016784 -0.034725 -0.024911 -0.060169 -0.0025207 0.0044528 0.0039464 0.011404 0.052092 0.0053769 0.0302 0.064956 0.05195 0.020687 0.087542 0.085502 0.061793 -0.0022848 -0.00053764 0.00063265 0.00040174 0.44777 0 0 -0.047735 0 -0.039677 -0.0425 -0.022601 0 0
4.0703 0.0097029 0.0074347 0.0075913 -0.0031523 0 -0.013076 -0.0092361 -0.01111 -0.020394 -0.020218 -0.039779 0.0080031 0.0062736 0.0067095 0.010769 0.041424 -0.0022975 0.032186 0.058974 0.053234 0.010828 0.076874 0.059627 0.054385 -0.0018188 -0.00047184 0.00087196 0.00075055 0.30793 0 0 -0.029374 0 -0.032254 -0.042933 -0.016103 0 0
4.0742 0.006912 0.0062744 0.062477 -0.0075816 0 -0.017996 -0.00090773 -0.0051903 -0.0040651 -0.0075469 -0.018136 7.5148e-05 0.0058168 0.007572 0.0054381 0.02665 -0.0071799 0.029616 0.048178 0.047236 -0.0048453 0.056984 0.027709 0.039772 -0.0012784 -0.00091709 0.00083035 0.00072285 0.12003 0 0 -0.011831 0 -0.022498 -0.042169 -0.010537 0 0
4.0781 0.0032264 0.0042527 0.072544 -0.00086251 0 -0.0056236 0.005161 0.003896 0.009126 0.007556 0.0026969 -0.017359 0.0014549 0.005626 -0.0045329 0.0082581 -0.012049 0.021245 0.032971 0.027849 -0.02466 0.028547 -0.0068834 0.017904 -0.0009783 -0.0012225 0.00042405 0.00041457 -0.085415 0 0 0.0028353 0 -0.013915 -0.039215 -0.0075893 0 0
4.082 -0.00042299 0.0020637 0.028057 0.0078542 0 0.012241 0.0081888 0.016215 0.01978 0.019185 0.025015 -0.029319 -0.0077063 0.0024513 -0.016308 -0.013429 -0.019269 0.0072673 0.014705 -0.0024185 -0.044813 -0.0052924 -0.041368 -0.0090183 -0.0010293 -0.00086028 -0.00014581 0.00012705 -0.29156 0 0 0.019035 0 -0.01162 -0.034754 -0.0079135 0 0
4.0859 -0.0028642 -2.4573e-05 -0.037311 0.0067625 0 0.018875 0.010641 0.027517 0.031127 0.025317 0.051152 -0.02671 -0.01963 -6.2939e-05 -0.026911 -0.037264 -0.028017 -0.0097356 -0.004852 -0.032851 -0.063026 -0.040471 -0.073419 -0.037259 -0.0012526 1.499e-05 -0.00045732 9.3248e-05 -0.48485 0 0 0.04092 0 -0.015489 -0.030735 -0.0099659 0 0
4.0898 -0.0033184 -0.0022388 -0.070696 -0.0052482 0 0.0089326 0.014327 0.03269 0.043099 0.027807 0.077918 -0.011351 -0.032795 -0.0018033 -0.034884 -0.062267 -0.033781 -0.028246 -0.024726 -0.052236 -0.078257 -0.074645 -0.10037 -0.064571 -0.0013543 0.00075766 -0.00020301 0.00030012 -0.63781 0 0 0.065067 0 -0.024604 -0.028336 -0.012791 0 0
4.0938 -0.0020705 -0.0046873 -0.042734 -0.016261 0 -0.0068707 0.017951 0.030628 0.050868 0.029141 0.095981 0.0068813 -0.045422 -0.0041265 -0.039029 -0.087135 -0.031257 -0.046572 -0.043866 -0.057248 -0.089702 -0.1054 -0.11869 -0.08864 -0.0012009 0.00089148 0.00046804 0.00053345 -0.71207 0 0 0.080892 0 -0.037315 -0.02863 -0.015361 0 0
4.0977 -0.00041845 -0.0067974 0.026059 -0.013319 0 -0.013199 0.018721 0.025318 0.049523 0.029607 0.096108 0.016455 -0.053392 -0.007824 -0.037611 -0.10735 -0.018833 -0.060808 -0.059372 -0.05413 -0.095478 -0.12664 -0.12459 -0.10407 -0.00092984 0.00050141 0.00096476 0.00055275 -0.68381 0 0 0.079126 0 -0.048769 -0.033121 -0.015943 0 0
4.1016 0.00030628 -0.0074814 0.080005 0.0033217 0 -0.0055686 0.015695 0.021748 0.039318 0.027328 0.077196 0.010662 -0.055368 -0.011878 -0.032839 -0.11899 -0.00083506 -0.068643 -0.069209 -0.052188 -0.096228 -0.13628 -0.11582 -0.10992 -0.00079112 1.0822e-05 0.00070387 0.00024589 -0.56513 0 0 0.060206 0 -0.054078 -0.039491 -0.014552 0 0
4.1055 -0.00015581 -0.0059994 0.074499 0.018831 0 0.005906 0.010729 0.020762 0.025446 0.020504 0.048298 -0.0076342 -0.051848 -0.014326 -0.026104 -0.12047 0.015021 -0.069322 -0.072315 -0.054768 -0.091926 -0.13373 -0.093073 -0.10656 -0.0008866 -0.00029777 -0.00036012 -0.00029483 -0.39614 0 0 0.034244 0 -0.052293 -0.045679 -0.011776 0 0
4.1094 -0.00087512 -0.0028018 0.014706 0.017572 0 0.0076647 0.0061114 0.018242 0.012756 0.0094822 0.02187 -0.02586 -0.043502 -0.014019 -0.018325 -0.11074 0.023417 -0.062302 -0.067804 -0.055681 -0.082281 -0.11854 -0.059752 -0.094323 -0.0010712 -0.00046034 -0.0016192 -0.00077423 -0.21387 0 0 0.012562 0 -0.043332 -0.049984 -0.0081459 0 0
4.1133 -0.0008257 0.00042027 -0.048193 -0.0013524 0 -0.0032474 0.0019914 0.0095748 0.0015117 -0.0030446 0.0038671 -0.02912 -0.031511 -0.011273 -0.0104 -0.088689 0.025576 -0.046889 -0.054395 -0.044293 -0.066482 -0.090027 -0.020532 -0.073662 -0.0011037 -0.00060079 -0.0022636 -0.00080914 -0.029257 0 0 -0.00111 0 -0.027957 -0.050107 -0.0044168 0 0
4.1172 -0.0001298 0.0016578 -0.061301 -0.022359 0 -0.016474 -0.0032454 -0.0051229 -0.011191 -0.013644 -0.010165 -0.012256 -0.018915 -0.0070317 -0.0029132 -0.056724 0.027823 -0.024215 -0.032146 -0.015086 -0.044069 -0.050499 0.020022 -0.047117 -0.00088142 -0.00067603 -0.0019278 -0.00018147 0.16571 0 0 -0.011756 0 -0.011052 -0.043797 -0.0016731 0 0
4.1211 -0.00013024 -0.00011001 -0.016105 -0.027509 0 -0.019061 -0.010327 -0.020397 -0.02641 -0.020323 -0.029043 0.013618 -0.0077516 -0.0019526 0.0042666 -0.02259 0.035474 0.00072132 -0.0059963 0.026363 -0.01843 -0.0079616 0.057733 -0.019358 -0.00052593 -0.00053238 -0.00095821 0.00090447 0.37122 0 0 -0.026261 0 0.002527 -0.033628 2.952e-05 0 0
4.125 -0.0021153 -0.0041645 0.044644 -0.013026 0 -0.0083282 -0.017639 -0.030111 -0.040778 -0.023778 -0.055473 0.028806 0.0015187 0.0034651 0.011077 0.0099644 0.047411 0.025359 0.021575 0.066057 0.0084138 0.0335 0.088646 0.0076183 -0.00026059 -0.0001536 -6.7997e-05 0.0018368 0.56379 0 0 -0.045686 0 0.010891 -0.021353 0.00070719 0 0
4.1289 -0.0059413 -0.0084405 0.065048 0.0073499 0 0.0056155 -0.022828 -0.032663 -0.04931 -0.026721 -0.081227 0.022577 0.0087451 0.0083099 0.017369 0.037458 0.05637 0.047181 0.04804 0.090868 0.034246 0.069902 0.10968 0.031993 -0.00022273 0.00026816 0.000286 0.0020131 0.70745 0 0 -0.063735 0 0.012786 -0.0089879 0.00041876 0 0
4.1328 -0.0099689 -0.010842 0.024689 0.014874 0 0.0093694 -0.025372 -0.031645 -0.050246 -0.031409 -0.093039 0.0039846 0.014207 0.011542 0.022241 0.054163 0.054883 0.061579 0.068849 0.097127 0.054425 0.093902 0.12 0.050723 -0.00038252 0.00054736 0.00022572 0.0013813 0.77827 0 0 -0.072098 0 0.0071582 -0.0006401 -0.00094504 0 0
4.1367 -0.01241 -0.010575 -0.044997 0.0021789 0 -0.0018273 -0.026727 -0.03159 -0.046395 -0.037077 -0.084237 -0.0066198 0.018995 0.013115 0.024645 0.060204 0.041676 0.067495 0.081813 0.091929 0.066186 0.10393 0.12153 0.063161 -0.00060051 0.0007124 0.00019932 0.00057301 0.77658 0 0 -0.06729 0 -0.0017034 0.0010564 -0.0033002 0 0
4.1406 -0.012752 -0.0085658 -0.089151 -0.021054 0 -0.020355 -0.027784 -0.033349 -0.041674 -0.03969 -0.061437 0.0014026 0.022985 0.014371 0.024294 0.057974 0.022865 0.066372 0.087297 0.086492 0.069851 0.10222 0.11726 0.06971 -0.00073284 0.00090725 0.000441 0.00038146 0.71822 0 0 -0.053129 0 -0.010785 -0.0035491 -0.0065671 0 0
4.1445 -0.011878 -0.0066724 -0.075681 -0.036987 0 -0.032821 -0.026954 -0.033634 -0.037001 -0.034954 -0.03978 0.017021 0.025567 0.016672 0.021032 0.048793 0.0070646 0.059218 0.085362 0.087007 0.065693 0.090214 0.10839 0.070223 -0.00070558 0.0010996 0.00069847 0.00098908 0.61898 0 0 -0.037482 0 -0.018406 -0.013991 -0.010665 0 0
4.1484 -0.010902 -0.0063052 -0.019176 -0.034154 0 -0.030393 -0.021732 -0.028737 -0.030131 -0.022463 -0.030467 0.018536 0.025642 0.019481 0.014831 0.034127 -0.0011247 0.047422 0.076197 0.090057 0.054367 0.069881 0.093054 0.064396 -0.0005549 0.001003 0.00050449 0.0017054 0.48873 0 0 -0.02647 0 -0.023072 -0.029322 -0.015449 0 0
4.1523 -0.010011 -0.0074606 0.03486 -0.015362 0 -0.014685 -0.012247 -0.018362 -0.019213 -0.0070874 -0.031329 -0.0028626 0.019939 0.020262 0.0062623 0.015288 -0.0036157 0.033611 0.059644 0.085824 0.037556 0.044785 0.068438 0.050594 -0.00043929 0.00039008 -0.00028209 0.0015691 0.33519 0 0 -0.020519 0 -0.023944 -0.046691 -0.02014 0 0
4.1563 -0.0085357 -0.0088508 0.048107 0.0059891 0 0.0040787 -0.0024041 -0.0058764 -0.0055866 0.0043586 -0.028713 -0.032197 0.009315 0.016841 -0.0026687 -0.0053197 -0.0056794 0.020524 0.039366 0.066268 0.019462 0.019788 0.034462 0.031681 -0.00057734 -0.00053527 -0.0012222 0.00031102 0.16562 0 0 -0.014605 0 -0.023425 -0.06238 -0.023866 0 0
4.1602 -0.0060353 -0.0089752 0.016904 0.016478 0 0.014186 0.0034139 0.0046975 0.0074163 0.0086518 -0.0093807 -0.04524 -0.0053674 0.0099851 -0.011321 -0.02703 -0.010517 0.0087931 0.016636 0.031975 0.0012873 -0.0037936 -0.0042777 0.0087623 -0.0010792 -0.0011891 -0.0016187 -0.0012628 -0.016461 0 0 -0.0022805 0 -0.022416 -0.074987 -0.026289 0 0
4.1641 -0.0031417 -0.007304 -0.030262 0.011601 0 0.010006 0.0048194 0.011615 0.017927 0.0087552 0.027323 -0.033656 -0.0228 0.0032791 -0.019232 -0.049111 -0.01646 -0.0012296 -0.0071833 -0.007338 -0.016018 -0.025026 -0.04037 -0.01681 -0.0017727 -0.0011252 -0.0011406 -0.0019109 -0.20923 0 0 0.018969 0 -0.021632 -0.083463 -0.027259 0 0
4.168 -0.0012057 -0.0047022 -0.058107 -0.0023551 0 -0.0042793 0.0058863 0.015661 0.026787 0.010729 0.066983 -0.013454 -0.040093 9.2099e-05 -0.02611 -0.070171 -0.018764 -0.0094706 -0.029822 -0.038791 -0.031565 -0.043111 -0.067552 -0.04263 -0.0022246 -0.0005008 -0.00015399 -0.0010653 -0.39825 0 0 0.044397 0 -0.021558 -0.086448 -0.02688 0 0
4.1719 -0.0011119 -0.0028093 -0.050225 -0.013494 0 -0.017139 0.01053 0.018254 0.034945 0.017687 0.089569 -0.0071416 -0.052667 0.00062004 -0.032592 -0.087785 -0.013796 -0.016846 -0.047915 -0.054318 -0.045221 -0.058774 -0.083285 -0.06446 -0.0020407 4.2012e-05 0.0005818 0.00063666 -0.54347 0 0 0.063497 0 -0.021552 -0.085293 -0.026769 0 0
4.1758 -0.0024827 -0.0028506 -0.017337 -0.012753 0 -0.017635 0.017583 0.019799 0.040306 0.026558 0.083732 -0.019126 -0.059501 0.0020571 -0.039127 -0.10093 -0.0018648 -0.02376 -0.060123 -0.055035 -0.056959 -0.072665 -0.088191 -0.080448 -0.0012355 7.3597e-06 0.00059762 0.0019084 -0.59062 0 0 0.066406 0 -0.021176 -0.082162 -0.028155 0 0
4.1797 -0.0040413 -0.0047476 0.013723 -0.00049879 0 -0.0041643 0.021174 0.019645 0.038406 0.030742 0.055115 -0.032023 -0.060434 0.0016457 -0.045734 -0.10889 0.013119 -0.030081 -0.065391 -0.049195 -0.066261 -0.084616 -0.083818 -0.089318 -0.00031028 -0.00045585 0.0001372 0.0019268 -0.50922 0 0 0.051305 0 -0.020504 -0.078207 -0.031701 0 0
4.1836 -0.0047155 -0.0071695 0.01967 0.013126 0 0.012927 0.016492 0.017002 0.027002 0.025946 0.022327 -0.028564 -0.055953 -0.00067535 -0.052276 -0.1112 0.026166 -0.035494 -0.062957 -0.045489 -0.072466 -0.094249 -0.071374 -0.090151 0.00011334 -0.00072379 -9.99e-05 0.00096229 -0.32611 0 0 0.026845 0 -0.019828 -0.074563 -0.037884 0 0
4.1875 -0.0044237 -0.0084812 -0.0039873 0.01538 0 0.018591 0.005004 0.011566 0.0097471 0.013617 0.0033987 -0.014696 -0.048557 -0.002707 -0.057419 -0.10704 0.033729 -0.038146 -0.050974 -0.04662 -0.072547 -0.09865 -0.052168 -0.080699 -0.00017969 -0.00037193 0.00032896 2.7424e-06 -0.11686 0 0 0.0064987 0 -0.021263 -0.072869 -0.046773 0 0
4.1914 -0.0039371 -0.0078894 -0.040486 0.0014949 0 0.0058014 -0.0064976 0.0036399 -0.0055998 -0.00082483 0.0027465 -0.016986 -0.043244 -0.0027175 -0.060334 -0.10037 0.034959 -0.03767 -0.03476 -0.047696 -0.067272 -0.097427 -0.028214 -0.066058 -0.0008071 0.00035449 0.0011265 -0.00017748 0.046548 0 0 -0.0016237 0 -0.025967 -0.072722 -0.055577 0 0
4.1953 -0.0041304 -0.0059352 -0.063141 -0.019666 0 -0.01694 -0.012217 -0.0057151 -0.013421 -0.012492 0.0085692 -0.055138 -0.041697 -0.0012759 -0.060706 -0.092639 0.031712 -0.033893 -0.016758 -0.040485 -0.057068 -0.090086 -0.001591 -0.048297 -0.0011493 0.00077725 0.0015006 0.00039749 0.1482 0 0 -0.001151 0 -0.034096 -0.073637 -0.062784 0 0
4.1992 -0.0053373 -0.0039783 -0.053998 -0.031102 0 -0.03127 -0.01253 -0.014557 -0.015008 -0.019757 0.0029242 -0.11842 -0.044903 -0.00028653 -0.058453 -0.084904 0.027588 -0.026836 0.00085718 -0.020338 -0.042629 -0.076443 0.026674 -0.029256 -0.00093621 0.00048899 0.00094132 0.0011139 0.23152 0 0 -0.0039524 0 -0.045328 -0.075088 -0.067157 0 0
4.2031 -0.0071877 -0.0031075 -0.017791 -0.021664 0 -0.024446 -0.012782 -0.020767 -0.01696 -0.023489 -0.023075 -0.17201 -0.05345 -0.00061048 -0.053645 -0.078013 0.026049 -0.016556 0.015214 0.009457 -0.025111 -0.056141 0.056189 -0.011155 -0.00048921 -0.00020906 -0.00021254 0.0014146 0.34892 0 0 -0.019131 0 -0.058494 -0.076214 -0.067017 0 0
4.207 -0.0088056 -0.0033709 0.019844 0.0029354 0 -0.0012964 -0.017237 -0.02366 -0.024545 -0.024965 -0.060967 -0.1883 -0.06421 -0.0011037 -0.047834 -0.071227 0.028151 -0.0045224 0.024429 0.039292 -0.0078505 -0.031776 0.084998 0.0040049 -0.00037592 -0.00059552 -0.0010068 0.001207 0.50536 0 0 -0.044034 0 -0.069405 -0.075947 -0.062549 0 0
4.2109 -0.0091498 -0.0039336 0.030882 0.023021 0 0.018944 -0.02459 -0.024933 -0.036368 -0.025151 -0.090585 -0.17215 -0.07347 -2.7639e-05 -0.042518 -0.063403 0.03135 0.0075532 0.030169 0.059714 0.0069515 -0.0074007 0.10805 0.016428 -0.00082767 -0.00025399 -0.00074027 0.00075016 0.649 0 0 -0.06559 0 -0.075699 -0.074368 -0.056326 0 0
4.2148 -0.0074685 -0.003955 0.0073398 0.021131 0 0.019141 -0.029434 -0.027254 -0.045378 -0.025226 -0.095493 -0.15533 -0.079409 0.0029871 -0.038355 -0.054166 0.030907 0.018775 0.033459 0.067742 0.018163 0.014453 0.11894 0.02604 -0.001512 0.00050108 0.00033907 0.0003097 0.71495 0 0 -0.071128 0 -0.07641 -0.071678 -0.049797 0 0
4.2188 -0.0038279 -0.0033463 -0.03087 -0.0020671 0 -0.00043964 -0.027627 -0.031122 -0.045077 -0.026242 -0.075693 -0.16693 -0.08057 0.0066471 -0.035855 -0.043424 0.023493 0.028305 0.03547 0.067953 0.024899 0.031251 0.11419 0.0328 -0.0018833 0.00092957 0.0012016 1.4999e-06 0.67724 0 0 -0.059035 0 -0.07114 -0.068226 -0.044403 0 0
4.2227 0.00061779 -0.0027085 -0.050971 -0.027068 0 -0.02221 -0.019841 -0.033171 -0.034969 -0.027413 -0.046877 -0.20907 -0.075398 0.0094082 -0.035669 -0.032751 0.010285 0.034322 0.037718 0.067458 0.025287 0.037112 0.096166 0.035252 -0.0017329 0.00060125 0.00095696 -0.00010988 0.56034 0 0 -0.039597 0 -0.060699 -0.065043 -0.04227 0 0
4.2266 0.0040522 -0.0025551 -0.034224 -0.031957 0 -0.026921 -0.01015 -0.02844 -0.020429 -0.02539 -0.026755 -0.25964 -0.067885 0.010713 -0.037013 -0.025813 -0.0034099 0.036704 0.040146 0.069047 0.020936 0.032165 0.071293 0.032965 -0.0013621 -0.00016243 -0.00031546 7.591e-05 0.40632 0 0 -0.025344 0 -0.050945 -0.063336 -0.042362 0 0
4.2305 0.005073 -0.0026368 0.0078553 -0.011864 0 -0.010647 -0.0019962 -0.015227 -0.007714 -0.016763 -0.020197 -0.29529 -0.060792 0.010781 -0.039684 -0.02472 -0.012101 0.035385 0.04162 0.068529 0.012512 0.017352 0.04491 0.025356 -0.0012108 -0.00057343 -0.0016071 0.0005821 0.23699 0 0 -0.019893 0 -0.04494 -0.063607 -0.043286 0 0
4.2344 0.0036743 -0.002097 0.042467 0.016303 0 0.01231 0.0040213 0.0021411 0.00089679 -0.0021765 -0.016203 -0.3105 -0.056222 0.0097583 -0.043718 -0.030942 -0.014323 0.030229 0.04099 0.058728 0.00029632 -0.006522 0.017666 0.011908 -0.0013549 -0.00012084 -0.0018588 0.0011906 0.049042 0 0 -0.015501 0 -0.044731 -0.06621 -0.043905 0 0
4.2383 0.0012666 -0.00036693 0.042517 0.028571 0 0.022735 0.0089516 0.015933 0.0076476 0.012524 0.00060446 -0.31645 -0.056768 0.0077171 -0.049462 -0.046165 -0.013232 0.020876 0.036383 0.036671 -0.015762 -0.03849 -0.012816 -0.0082012 -0.0014185 0.00092904 -0.00085982 0.0015075 -0.15947 0 0 -0.0013727 0 -0.052454 -0.071567 -0.042715 0 0
4.2422 -0.00036909 0.002069 0.0086856 0.014964 0 0.013363 0.013292 0.021117 0.015872 0.020524 0.034237 -0.32625 -0.0643 0.0054722 -0.057613 -0.06918 -0.012988 0.0076083 0.025699 0.0074714 -0.035529 -0.075088 -0.046717 -0.034024 -0.00099623 0.0017459 0.00064382 0.0012831 -0.36525 0 0 0.025095 0 -0.067327 -0.079524 -0.038702 0 0
4.2461 -0.00032497 0.0038611 -0.031874 -0.012016 0 -0.0058301 0.016603 0.019303 0.026336 0.020211 0.071551 -0.34374 -0.075603 0.0046121 -0.067225 -0.093709 -0.014408 -0.0070888 0.011241 -0.018746 -0.056806 -0.11137 -0.078728 -0.060833 -0.00013389 0.0016693 0.0016669 0.00067489 -0.52552 0 0 0.054391 0 -0.083572 -0.088434 -0.033752 0 0
4.25 0.0010363 0.0038959 -0.04812 -0.028743 0 -0.017646 0.018758 0.016707 0.036554 0.016867 0.091873 -0.36503 -0.088767 0.0059578 -0.077401 -0.11644 -0.014157 -0.021768 -0.0053758 -0.034267 -0.078061 -0.14494 -0.10044 -0.085703 0.0006462 0.00079586 0.0017993 0.00014874 -0.60629 0 0 0.071761 0 -0.09812 -0.097378 -0.029307 0 0
4.2539 0.0027366 0.002384 -0.029235 -0.02098 0 -0.012818 0.020448 0.018186 0.04298 0.017459 0.083858 -0.3865 -0.10174 0.0080272 -0.08702 -0.13429 -0.0082974 -0.034921 -0.022274 -0.039011 -0.097552 -0.17357 -0.10643 -0.10567 0.00081098 -0.0001108 0.0013773 8.1712e-05 -0.60442 0 0 0.068762 0 -0.10812 -0.1054 -0.026857 0 0
4.2578 0.0041074 0.00092651 0.0090677 0.0047376 0 0.0032545 0.021884 0.023112 0.043563 0.023407 0.05501 -0.4085 -0.11081 0.0078198 -0.093178 -0.14233 0.0032944 -0.04346 -0.03558 -0.039118 -0.11101 -0.19295 -0.098279 -0.11461 0.00030291 -0.0003035 0.00096614 0.00044908 -0.545 0 0 0.049685 0 -0.10909 -0.11052 -0.029198 0 0
4.2617 0.0050856 0.0013804 0.038992 0.027945 0 0.016856 0.021548 0.026731 0.038571 0.028893 0.025758 -0.43235 -0.11438 0.0038401 -0.093885 -0.14216 0.016021 -0.046297 -0.042778 -0.040582 -0.11575 -0.20273 -0.082811 -0.1114 -0.00043227 0.00028651 0.00077476 0.00089361 -0.46106 0 0 0.027794 0 -0.10254 -0.11178 -0.03588 0 0
4.2656 0.0057975 0.0043764 0.042162 0.032021 0 0.018242 0.01728 0.025025 0.02973 0.026791 0.013238 -0.45689 -0.11327 -0.001732 -0.089503 -0.13744 0.024091 -0.044241 -0.044108 -0.043976 -0.11189 -0.20413 -0.066351 -0.098183 -0.00087881 0.00099801 0.00058487 0.00108 -0.37506 0 0 0.014986 0 -0.091765 -0.10939 -0.044734 0 0
4.2695 0.0061433 0.0086839 0.021327 0.017003 0 0.0088456 0.0090692 0.018028 0.019027 0.016258 0.018361 -0.47949 -0.10831 -0.0045771 -0.080652 -0.13081 0.025155 -0.037982 -0.039865 -0.044771 -0.099636 -0.19766 -0.050454 -0.076516 -0.00089714 0.0010356 0.00016049 0.0009659 -0.29259 0 0 0.01339 0 -0.07909 -0.1035 -0.053916 0 0
4.2734 0.0059768 0.011983 -0.0043534 -0.0024325 0 -0.0015486 0.00031211 0.0088952 0.0081207 0.0039659 0.026421 -0.49959 -0.10075 -0.0024752 -0.068531 -0.12542 0.021815 -0.028576 -0.030696 -0.038252 -0.079612 -0.18392 -0.032605 -0.04857 -0.00076216 0.00017206 -0.00040206 0.00074754 -0.2054 0 0 0.015165 0 -0.067242 -0.094445 -0.061013 0 0
4.2773 0.0056324 0.012504 -0.014341 -0.010269 0 -0.003646 -0.0045239 0.00067959 -0.0018168 -0.0024114 0.02003 -0.51916 -0.093668 0.0021191 -0.057154 -0.12601 0.018897 -0.018552 -0.018145 -0.023958 -0.054461 -0.16359 -0.010445 -0.019046 -0.00081178 -0.001063 -0.00078301 0.00059861 -0.099133 0 0 0.009864 0 -0.060095 -0.083482 -0.061478 0 0
4.2813 0.0060119 0.010297 -0.00061917 -0.0016189 0 0.0043598 -0.0038891 -0.0054791 -0.010249 -0.0016877 -0.0064923 -0.5394 -0.089273 0.0042652 -0.049765 -0.13137 0.019257 -0.01018 -0.0050397 -0.0057438 -0.029794 -0.14087 0.014824 0.0075705 -0.0010974 -0.0018444 -0.00083408 0.0005093 0.034421 0 0 -0.0068643 0 -0.056563 -0.073159 -0.056443 0 0
4.2852 0.0078819 0.0071764 0.027725 0.015085 0 0.016354 -0.00061298 -0.009605 -0.017276 0.00021486 -0.042435 -0.55818 -0.088325 0.0015891 -0.047467 -0.14034 0.021778 -0.0041388 0.0077885 0.011703 -0.0078437 -0.11751 0.038652 0.02968 -0.0013726 -0.001718 -0.00075403 0.00037677 0.18287 0 0 -0.029817 0 -0.055565 -0.064718 -0.047082 0 0
4.2891 0.01099 0.0053862 0.050791 0.026079 0 0.023408 0.00091567 -0.011592 -0.023071 -0.0029674 -0.068556 -0.572 -0.09125 -0.0030675 -0.050801 -0.15153 0.022762 -0.00082966 0.019637 0.025907 0.0095546 -0.095291 0.055971 0.046105 -0.0013785 -0.00088311 -0.00081678 0.000201 0.30786 0 0 -0.04807 0 -0.055868 -0.059252 -0.034976 0 0
4.293 0.013969 0.0060337 0.050983 0.022914 0 0.020068 -0.00095246 -0.011354 -0.026973 -0.010929 -0.070796 -0.58017 -0.098472 -0.0044135 -0.059949 -0.16279 0.018919 -0.00059546 0.029546 0.036522 0.019886 -0.077372 0.063688 0.055086 -0.0011007 8.6899e-05 -0.00097411 0.00013619 0.36062 0 0 -0.052671 0 -0.055482 -0.058603 -0.023241 0 0
4.2969 0.015299 0.0084825 0.025468 0.0079054 0 0.0078307 -0.0037611 -0.009728 -0.027266 -0.016949 -0.049546 -0.58609 -0.108 -0.0001858 -0.071297 -0.1725 0.009381 -0.0022983 0.036704 0.043234 0.023881 -0.066663 0.061199 0.057564 -0.00075258 0.00074166 -0.00083296 0.00032868 0.31327 0 0 -0.042374 0 -0.053275 -0.062679 -0.015882 0 0
4.3008 0.014507 0.011096 -0.010196 -0.0083361 0 -0.0058243 -0.0037503 -0.0080266 -0.022301 -0.014705 -0.018351 -0.59402 -0.11787 0.0063838 -0.082041 -0.18134 -0.0042066 -0.0050285 0.040808 0.044678 0.02377 -0.063275 0.049621 0.055268 -0.00054702 0.00099 -9.3423e-05 0.00071709 0.18115 0 0 -0.023557 0 -0.050314 -0.069822 -0.013343 0 0
4.3047 0.012511 0.012602 -0.031431 -0.014505 0 -0.012104 0.00034811 -0.0061302 -0.012242 -0.0044695 0.0061595 -0.60512 -0.12696 0.0097301 -0.090878 -0.19002 -0.018768 -0.0085462 0.041383 0.039632 0.020467 -0.067495 0.031143 0.04865 -0.00051316 0.0009519 0.001012 0.0010187 0.01386 0 0 -0.005056 0 -0.047727 -0.079025 -0.015496 0 0
4.3086 0.010793 0.012884 -0.022375 -0.0060485 0 -0.006609 0.0064682 -0.0016822 0.00032188 0.0075423 0.015425 -0.61692 -0.13427 0.0074162 -0.096849 -0.19946 -0.03104 -0.012739 0.038004 0.028714 0.01485 -0.079248 0.0087177 0.038093 -0.00052275 0.0007118 0.0017924 0.00094126 -0.1403 0 0 0.0078425 0 -0.046907 -0.089131 -0.02168 0 0
4.3125 0.010217 0.012625 0.010803 0.01198 0 0.00749 0.011762 0.0076013 0.011874 0.015469 0.013507 -0.6261 -0.13817 0.0022097 -0.0995 -0.21086 -0.038665 -0.018164 0.029475 0.01425 0.0067607 -0.098777 -0.014684 0.022672 -0.00045785 0.00028575 0.0016783 0.00044014 -0.26534 0 0 0.015886 0 -0.051341 -0.097987 -0.029846 0 0
4.3164 0.01053 0.012339 0.043007 0.028252 0 0.021308 0.015351 0.020329 0.020478 0.01892 0.012453 -0.63108 -0.13994 -0.0011733 -0.10147 -0.22234 -0.041112 -0.024553 0.018748 -0.0016341 -0.0034398 -0.1207 -0.037302 0.0043772 -0.0003325 -0.00022213 0.00075395 -0.00020906 -0.3768 0 0 0.023599 0 -0.060188 -0.10483 -0.036839 0 0
4.3203 0.010872 0.011868 0.049549 0.032651 0 0.026352 0.018333 0.030878 0.026958 0.021939 0.022387 -0.63232 -0.14023 -0.00093578 -0.1037 -0.23195 -0.039835 -0.031499 0.0074301 -0.018299 -0.015892 -0.14271 -0.059074 -0.015827 -0.00026707 -0.00056297 -0.00029254 -0.00059905 -0.49302 0 0 0.034694 0 -0.072524 -0.10971 -0.041897 0 0
4.3242 0.010636 0.010853 0.026827 0.02319 0 0.020577 0.021594 0.033682 0.033485 0.027648 0.043668 -0.63167 -0.13966 0.00050447 -0.10679 -0.23781 -0.03708 -0.03846 -0.0029864 -0.035592 -0.030542 -0.1628 -0.080303 -0.036848 -0.00037102 -0.00053803 -0.00076011 -0.0005032 -0.60912 0 0 0.048853 0 -0.087216 -0.11282 -0.044651 0 0
4.3281 0.0098775 0.0095472 -0.0037299 0.0075051 0 0.0096385 0.024392 0.028695 0.040794 0.034563 0.066586 -0.63218 -0.13893 -0.00016104 -0.11101 -0.23659 -0.033825 -0.044291 -0.010326 -0.051777 -0.047141 -0.17826 -0.099367 -0.056794 -0.00065132 -0.00023774 -0.00050079 -6.5373e-05 -0.69809 0 0 0.061937 0 -0.10233 -0.11472 -0.045128 0 0
4.332 0.0090699 0.008931 -0.013325 -0.0025059 0 0.0022461 0.025356 0.022129 0.046771 0.038173 0.078421 -0.63727 -0.13838 -0.0031428 -0.11492 -0.22662 -0.028687 -0.047221 -0.013359 -0.063251 -0.063449 -0.18757 -0.11193 -0.072451 -0.0010057 -7.0141e-07 5.2894e-05 0.00029865 -0.73366 0 0 0.068803 0 -0.11475 -0.11682 -0.044896 0 0
4.3359 0.0086785 0.009829 0.0093513 0.00066329 0 0.0034595 0.024353 0.02087 0.047899 0.035552 0.072406 -0.64781 -0.13748 -0.0052995 -0.11729 -0.2114 -0.019263 -0.047258 -0.013864 -0.066994 -0.077265 -0.1926 -0.11318 -0.082962 -0.0012835 -7.7144e-05 0.00036024 0.00023486 -0.7089 0 0 0.066347 0 -0.12379 -0.11976 -0.045128 0 0
4.3398 0.0090071 0.011919 0.047778 0.014567 0 0.011397 0.022662 0.025666 0.042342 0.028039 0.052071 -0.65902 -0.13568 -0.0037046 -0.11758 -0.19337 -0.0051283 -0.044534 -0.013073 -0.063441 -0.087127 -0.19426 -0.10159 -0.087672 -0.0013731 -0.00036087 0.00024351 -0.00023874 -0.63439 0 0 0.054958 0 -0.12922 -0.12367 -0.046131 0 0
4.3438 0.01027 0.013792 0.071204 0.028681 0 0.019661 0.021207 0.030058 0.031743 0.019628 0.028176 -0.6621 -0.13236 0.0010108 -0.11553 -0.17531 0.01032 -0.039421 -0.012367 -0.056507 -0.091725 -0.19359 -0.080847 -0.0862 -0.0012811 -0.00052133 -6.6252e-05 -0.0007202 -0.52468 0 0 0.038073 0 -0.1311 -0.12846 -0.047992 0 0
4.3477 0.012523 0.014177 0.060412 0.032403 0 0.022796 0.019212 0.026514 0.020077 0.013303 0.010954 -0.65167 -0.12608 0.0051196 -0.11133 -0.16288 0.021397 -0.032853 -0.014063 -0.050333 -0.088272 -0.19157 -0.057787 -0.077238 -0.0011552 -0.00041327 -0.00025648 -0.00075614 -0.39158 0 0 0.020515 0 -0.12938 -0.13332 -0.050102 0 0
4.3516 0.015355 0.013134 0.023272 0.023064 0 0.020013 0.015203 0.013878 0.010642 0.0091053 0.0035307 -0.63273 -0.11749 0.0054212 -0.107 -0.15742 0.024218 -0.026625 -0.017664 -0.045814 -0.079293 -0.18858 -0.037761 -0.063787 -0.0012043 -0.00028455 -0.00023504 -0.00025053 -0.24909 0 0 0.0063323 0 -0.12582 -0.13677 -0.05131 0 0
4.3555 0.017739 0.011954 -0.012721 0.0078604 0 0.014679 0.009282 -0.0012135 0.0039696 0.005268 0.0010502 -0.61906 -0.10744 0.0021621 -0.10322 -0.15763 0.019815 -0.021137 -0.02159 -0.04032 -0.066708 -0.1839 -0.021449 -0.047326 -0.0015326 -0.00049935 -0.00012215 0.00042784 -0.11677 0 0 -0.0030662 0 -0.12087 -0.13806 -0.051292 0 0
4.3594 0.018459 0.011801 -0.023298 -0.001708 0 0.010991 0.0037886 -0.010231 -0.0016273 0.00058531 -0.0043871 -0.6219 -0.096641 -0.0015478 -0.10018 -0.16201 0.013347 -0.016463 -0.024296 -0.030762 -0.052055 -0.17676 -0.0058382 -0.028881 -0.0020147 -0.0010621 -3.0778e-05 0.00076779 -0.011592 0 0 -0.0094284 0 -0.11472 -0.13664 -0.049936 0 0
4.3633 0.016959 0.012519 -0.005704 0.0013958 0 0.010938 0.0012252 -0.01005 -0.0077056 -0.0044513 -0.016915 -0.63934 -0.086103 -0.002845 -0.097662 -0.16798 0.0098705 -0.012352 -0.023355 -0.01681 -0.037265 -0.16578 0.011634 -0.009497 -0.0023553 -0.0015098 6.0902e-05 0.00058218 0.06348 0 0 -0.015966 0 -0.10725 -0.13175 -0.047303 0 0
4.3672 0.013896 0.012862 0.021671 0.014347 0 0.013403 0.0016666 -0.0047526 -0.013895 -0.0083546 -0.033208 -0.65695 -0.077121 -0.0014605 -0.093888 -0.17053 0.010249 -0.0077118 -0.016024 -0.0012736 -0.025205 -0.1499 0.029586 0.009213 -0.0023316 -0.001364 0.00020996 0.00016214 0.11767 0 0 -0.024119 0 -0.098162 -0.12315 -0.044186 0 0
4.3711 0.010797 0.011886 0.035572 0.026468 0 0.015179 0.0027163 -0.00088198 -0.018137 -0.0099576 -0.04452 -0.66005 -0.069387 0.00070227 -0.088118 -0.16862 0.010682 -0.0022819 -0.0048986 0.012185 -0.016419 -0.13184 0.04294 0.026135 -0.0020129 -0.00068127 0.00034812 -4.5264e-05 0.15557 0 0 -0.03131 0 -0.088073 -0.11263 -0.041376 0 0
4.375 0.0089832 0.0099447 0.025311 0.027265 0 0.012985 0.002226 -0.0013975 -0.018402 -0.0090747 -0.043021 -0.64556 -0.062551 0.0017723 -0.080552 -0.16269 0.006097 0.0035491 0.0077642 0.021269 -0.011263 -0.11368 0.046572 0.040278 -0.0017197 -7.2468e-05 0.00029735 9.3689e-05 0.16484 0 0 -0.032248 0 -0.077411 -0.10105 -0.039109 0 0
4.3789 0.0086132 0.0081912 -0.0014852 0.014631 0 0.0057748 0.00071322 -0.0039767 -0.014158 -0.0063143 -0.027903 -0.622 -0.056192 0.0014817 -0.07182 -0.15376 -0.0055281 0.0091209 0.019297 0.025303 -0.0099587 -0.097793 0.039088 0.050611 -0.0017136 -0.00010838 -2.7667e-05 0.00028928 0.12617 0 0 -0.023467 0 -0.066674 -0.089341 -0.037529 0 0
4.3828 0.0086261 0.0071856 -0.026505 -0.0030558 0 -0.0036404 0.00063302 -0.0042842 -0.0065347 -0.0025402 -0.006556 -0.59893 -0.049706 0.00089245 -0.064591 -0.14494 -0.021346 0.012101 0.023653 0.024327 -0.013545 -0.089519 0.023626 0.054126 -0.0019029 -0.00072208 -0.0004615 0.00021068 0.037871 0 0 -0.0073093 0 -0.056934 -0.079134 -0.036736 0 0
4.3867 0.0075928 0.0062307 -0.034088 -0.013015 0 -0.0093744 0.0032784 -0.00016841 0.0025064 0.0016226 0.010541 -0.57784 -0.04336 0.0010959 -0.062628 -0.14043 -0.035456 0.010214 0.017754 0.018963 -0.021293 -0.091134 0.005362 0.050073 -0.0018879 -0.0012579 -0.00067587 -6.1512e-05 -0.073241 0 0 0.008847 0 -0.048911 -0.071486 -0.036571 0 0
4.3906 0.0047469 0.0042278 -0.02109 -0.0081995 0 -0.0064613 0.0069128 0.007039 0.011071 0.0060311 0.017729 -0.55389 -0.038121 0.0023569 -0.066893 -0.14103 -0.042678 0.0031034 0.0029308 0.011236 -0.032427 -0.1013 -0.011878 0.039207 -0.0013557 -0.0011333 -0.00044977 -5.6221e-05 -0.17026 0 0 0.018323 0 -0.042547 -0.066379 -0.037176 0 0
4.3945 0.00042646 0.0010496 0.0016984 0.0064305 0 0.0041776 0.0084126 0.014209 0.017828 0.010767 0.018534 -0.52456 -0.034949 0.0042371 -0.07757 -0.14683 -0.041476 -0.0092828 -0.019296 0.0044948 -0.046453 -0.11862 -0.027093 0.022102 -0.00046219 -0.0004139 0.00014189 0.00054971 -0.23645 0 0 0.020919 0 -0.037754 -0.063734 -0.038809 0 0
4.3984 -0.0042584 -0.0022274 0.016654 0.01714 0 0.01451 0.0066505 0.018575 0.022219 0.015372 0.022264 -0.49382 -0.035134 0.0061495 -0.094198 -0.15724 -0.034226 -0.026641 -0.046384 0.0012338 -0.062745 -0.14076 -0.040856 -0.00031933 0.00020608 0.00029757 0.00079896 0.0014459 -0.28316 0 0 0.022932 0 -0.034332 -0.063319 -0.041875 0 0
4.4023 -0.0081189 -0.0045818 0.011236 0.012444 0 0.014696 0.003752 0.018667 0.024448 0.01829 0.034925 -0.46705 -0.040794 0.0076863 -0.11269 -0.16893 -0.024949 -0.046723 -0.071277 0.000604 -0.079199 -0.16086 -0.052851 -0.024754 0.00011177 0.00050113 0.0012382 0.0018535 -0.32463 0 0 0.030602 0 -0.031721 -0.064113 -0.047067 0 0
4.4063 -0.010417 -0.006336 -0.012122 -0.0068216 0 0.0016723 0.0026979 0.014441 0.02505 0.017509 0.052066 -0.44365 -0.049426 0.0086159 -0.12722 -0.17772 -0.016201 -0.065311 -0.089189 -0.0011968 -0.093081 -0.17347 -0.060504 -0.04624 -0.00073906 0.00024999 0.0013661 0.001277 -0.34719 0 0 0.042782 0 -0.029006 -0.06431 -0.053166 0 0
4.4102 -0.01103 -0.008841 -0.03578 -0.027304 0 -0.016749 0.0038852 0.0074152 0.02404 0.012329 0.060567 -0.41743 -0.059151 0.008801 -0.13527 -0.18185 -0.0073094 -0.080422 -0.098365 -0.0069604 -0.10266 -0.17604 -0.059872 -0.062105 -0.0017647 -4.9411e-05 0.001251 9.7581e-05 -0.31056 0 0 0.050183 0 -0.025804 -0.0631 -0.059163 0 0
4.4141 -0.010375 -0.012727 -0.039036 -0.033873 0 -0.027344 0.0044659 0.00033561 0.020347 0.0045638 0.049051 -0.38476 -0.067852 0.008183 -0.13509 -0.17997 0.0047038 -0.090369 -0.097802 -0.014493 -0.10641 -0.16673 -0.048069 -0.070001 -0.0022843 -0.00018419 0.00099138 -0.00066514 -0.18507 0 0 0.042803 0 -0.021756 -0.059837 -0.063939 0 0
4.418 -0.0092511 -0.016672 -0.015429 -0.022583 0 -0.022835 0.0011852 -0.004486 0.012367 -0.0025786 0.018421 -0.35032 -0.071274 0.0068293 -0.12468 -0.17016 0.021998 -0.092409 -0.086307 -0.017178 -0.10132 -0.14259 -0.025391 -0.065655 -0.0020601 -0.00034712 0.00065608 -0.00027804 0.012605 0 0 0.019226 0 -0.016193 -0.053632 -0.065158 0 0
4.4219 -0.008603 -0.018276 0.019078 -0.004409 0 -0.0088606 -0.0064005 -0.0073168 -0.00048785 -0.0074404 -0.017143 -0.3227 -0.066197 0.0050565 -0.10854 -0.15415 0.042954 -0.086979 -0.068052 -0.0094833 -0.087777 -0.10768 0.0043534 -0.049557 -0.0014117 -0.00076946 0.00033664 0.00098042 0.22492 0 0 -0.010926 0 -0.0087518 -0.045354 -0.061389 0 0
4.4258 -0.0091546 -0.016392 0.036514 0.0040667 0 0.00067148 -0.015696 -0.011221 -0.01656 -0.011752 -0.040638 -0.30485 -0.053918 0.0035684 -0.091724 -0.13474 0.062062 -0.076442 -0.047036 0.0075514 -0.068754 -0.067846 0.03552 -0.025827 -0.00084409 -0.0012583 0.00018396 0.0020392 0.39803 0 0 -0.034151 0 0.00028505 -0.036569 -0.053736 0 0
4.4297 -0.01102 -0.012516 0.019783 -0.0048831 0 -0.003745 -0.023718 -0.019233 -0.032367 -0.018927 -0.045653 -0.29141 -0.035739 0.0033072 -0.076999 -0.11341 0.073329 -0.062003 -0.025155 0.026497 -0.04614 -0.026536 0.063199 0.0029206 -0.00060524 -0.0012689 0.00031164 0.0020143 0.52169 0 0 -0.043695 0 0.010656 -0.028333 -0.043213 0 0
4.4336 -0.013538 -0.0096802 -0.021192 -0.023419 0 -0.018355 -0.02942 -0.03076 -0.044507 -0.029968 -0.041015 -0.27703 -0.013658 0.004765 -0.066854 -0.091656 0.074724 -0.044993 -0.0040671 0.039691 -0.022117 0.012736 0.085043 0.033642 -0.00060547 -0.00051557 0.00063518 0.00099668 0.62486 0 0 -0.044162 0 0.021954 -0.021743 -0.031233 0 0
4.4375 -0.015532 -0.0098507 -0.055777 -0.035291 0 -0.029804 -0.033285 -0.041049 -0.051386 -0.041158 -0.042302 -0.26558 0.006804 0.0071643 -0.064296 -0.072156 0.069785 -0.027444 0.014159 0.045588 -0.0013156 0.043053 0.10125 0.05964 -0.00070059 0.00056018 0.00084804 -0.00010797 0.73352 0 0 -0.046087 0 0.032505 -0.018982 -0.021598 0 0
4.4414 -0.015946 -0.012375 -0.057794 -0.030369 0 -0.027979 -0.035301 -0.044845 -0.053321 -0.046497 -0.05756 -0.26737 0.02135 0.0085285 -0.065087 -0.055909 0.064588 -0.011525 0.029823 0.049087 0.014285 0.064482 0.11285 0.077846 -0.00094336 0.0010661 0.00063535 -0.00048681 0.83531 0 0 -0.055656 0 0.040436 -0.018888 -0.016248 0 0
4.4453 -0.014516 -0.014926 -0.027927 -0.013361 0 -0.01553 -0.034324 -0.040945 -0.051309 -0.043022 -0.079729 -0.28534 0.028737 0.0071744 -0.067101 -0.043566 0.062424 0.0016811 0.042663 0.055606 0.024041 0.077114 0.11965 0.087168 -0.0014828 0.00049125 -2.8479e-05 -0.00014373 0.88646 0 0 -0.068895 0 0.044642 -0.020555 -0.015505 0 0
4.4492 -0.012064 -0.015784 0.0069266 0.00088986 0 -0.0048481 -0.029853 -0.033049 -0.046043 -0.033752 -0.092234 -0.30559 0.028462 0.0035909 -0.068578 -0.035659 0.060918 0.011188 0.052327 0.064941 0.02766 0.081347 0.11953 0.087091 -0.0022391 -0.0007399 -0.00078668 0.00025022 0.85086 0 0 -0.075199 0 0.044305 -0.022989 -0.019218 0 0
4.4531 -0.010143 -0.015065 0.017073 0.00074835 0 -0.0057193 -0.02386 -0.02607 -0.038179 -0.025036 -0.082512 -0.30549 0.020442 0.00069006 -0.067582 -0.033302 0.054366 0.015211 0.057639 0.071042 0.024677 0.07739 0.10975 0.076903 -0.0027841 -0.0015892 -0.0011448 0.00014567 0.73031 0 0 -0.066513 0 0.03822 -0.024548 -0.02665 0 0
4.457 -0.010091 -0.013871 -0.0048006 -0.012544 0 -0.016052 -0.019785 -0.02174 -0.029039 -0.02076 -0.051783 -0.27408 0.0087316 0.0015658 -0.064591 -0.036307 0.039324 0.012776 0.057586 0.067695 0.016696 0.067853 0.089419 0.059619 -0.0026523 -0.0013211 -0.00086941 -0.00031487 0.55845 0 0 -0.043879 0 0.027752 -0.023321 -0.034462 0 0
4.4609 -0.011962 -0.012642 -0.038753 -0.027002 0 -0.024576 -0.019095 -0.017946 -0.020283 -0.01916 -0.013503 -0.22439 -0.0024778 0.0064784 -0.06211 -0.042387 0.018371 0.0058335 0.053502 0.054253 0.0063066 0.055917 0.061153 0.039789 -0.0018103 -0.00013631 -0.00019124 -0.00050641 0.37096 0 0 -0.016234 0 0.016455 -0.019672 -0.040361 0 0
4.4648 -0.014095 -0.010701 -0.055838 -0.030735 0 -0.022141 -0.01906 -0.011974 -0.012443 -0.015322 0.016845 -0.18395 -0.011336 0.01208 -0.061679 -0.050287 -0.0014059 -0.0044255 0.046223 0.035927 -0.0054463 0.042812 0.030314 0.019455 -0.00078158 0.0010546 0.00037401 -2.4671e-05 0.18512 0 0 0.0064979 0 0.0066049 -0.014147 -0.043461 0 0
4.4688 -0.013831 -0.0073701 -0.041765 -0.021089 0 -0.009952 -0.014697 -0.0036893 -0.0040712 -0.0065224 0.031469 -0.17158 -0.016386 0.014075 -0.064707 -0.05864 -0.013778 -0.016531 0.036846 0.019006 -0.017608 0.029601 0.0022558 0.00045416 -0.00024563 0.0014472 0.00042853 0.00088314 0.0049912 0 0 0.019662 0 0.00051446 -0.0075735 -0.043248 0 0
4.4727 -0.0092436 -0.0031677 -0.005687 -0.0047173 0 0.0030097 -0.003513 0.0047691 0.0069717 0.0051785 0.032621 -0.18288 -0.016059 0.011062 -0.072983 -0.064878 -0.017733 -0.027218 0.02781 0.0062571 -0.029012 0.017331 -0.020479 -0.01484 -0.00047544 0.00096269 -3.3749e-05 0.0015746 -0.1628 0 0 0.024974 0 0.0029358 -0.0021638 -0.039722 0 0
4.4766 -0.00080848 0.00042838 0.03035 0.0095559 0 0.0095834 0.01155 0.011811 0.020825 0.015363 0.028148 -0.19788 -0.01313 0.0058404 -0.083355 -0.068031 -0.017164 -0.033923 0.021353 -0.0032899 -0.039204 0.0058676 -0.038824 -0.027339 -0.0011542 0.00017056 -0.00069371 0.0016291 -0.30549 0 0 0.027156 0 0.012647 0.00044402 -0.035657 0 0
4.4805 0.008317 0.0023851 0.048658 0.017232 0 0.01053 0.024032 0.017866 0.034298 0.021521 0.02571 -0.20136 -0.0092303 0.0028186 -0.093438 -0.068282 -0.016672 -0.036239 0.017815 -0.011172 -0.048047 -0.0050322 -0.055253 -0.038037 -0.0017237 -0.00028809 -0.0011998 0.0011741 -0.41494 0 0 0.030043 0 0.027597 8.6385e-05 -0.032299 0 0
4.4844 0.013948 0.003029 0.04492 0.018681 0 0.011325 0.028967 0.023653 0.042666 0.024408 0.029782 -0.19487 -0.0054899 0.0040237 -0.10141 -0.065893 -0.017558 -0.034202 0.017181 -0.017255 -0.055362 -0.015438 -0.070881 -0.047637 -0.0018806 -0.00019532 -0.0013905 0.00064917 -0.49442 0 0 0.034997 0 0.045834 -0.0031087 -0.030374 0 0
4.4883 0.013538 0.0034318 0.025525 0.015519 0 0.014305 0.026257 0.027722 0.043227 0.025582 0.041109 -0.18998 -0.003083 0.0075967 -0.10505 -0.061319 -0.017373 -0.028326 0.01905 -0.020793 -0.060793 -0.025242 -0.083915 -0.056881 -0.0017238 0.0001969 -0.0012785 0.00034191 -0.54847 0 0 0.04136 0 0.064448 -0.0086415 -0.030431 0 0
4.4922 0.0079532 0.0040757 0.00065815 0.0083418 0 0.015507 0.01961 0.026947 0.037212 0.024726 0.056365 -0.19317 -0.0025794 0.01001 -0.10327 -0.055452 -0.012806 -0.021453 0.021705 -0.022624 -0.063687 -0.033089 -0.090546 -0.065672 -0.0014809 0.00046735 -0.00090579 0.00019984 -0.56686 0 0 0.047104 0 0.078372 -0.014409 -0.031551 0 0
4.4961 0.00095708 0.0044417 -0.019694 -0.0016619 0 0.00973 0.012797 0.020073 0.028237 0.020238 0.067864 -0.19982 -0.0030073 0.0094733 -0.099042 -0.048782 -0.0029252 -0.016179 0.024017 -0.024937 -0.064408 -0.0377 -0.087327 -0.072809 -0.0011966 0.00034782 -0.00029628 4.1957e-05 -0.52485 0 0 0.048999 0 0.086831 -0.018686 -0.031912 0 0
4.5 -0.0032652 0.0039985 -0.027342 -0.010278 0 -0.0021262 0.0072559 0.010254 0.019041 0.012281 0.065672 -0.20263 -0.0039033 0.0071071 -0.093859 -0.040987 0.009898 -0.013275 0.026134 -0.02825 -0.062862 -0.037738 -0.073212 -0.076975 -0.00076183 -0.00013761 0.00043278 -0.00015174 -0.40553 0 0 0.043322 0 0.089976 -0.02081 -0.03058 0 0
4.5039 -0.0026875 0.0033245 -0.019106 -0.011499 0 -0.012051 0.0028643 0.0030591 0.0099685 0.0041763 0.043293 -0.20211 -0.0048191 0.0051512 -0.089112 -0.031619 0.021561 -0.013064 0.028534 -0.029292 -0.058977 -0.031922 -0.050069 -0.076798 -0.00020873 -0.00071857 0.00098316 -0.00021752 -0.22414 0 0 0.027987 0 0.088485 -0.02035 -0.026781 0 0
4.5078 0.0017377 0.0038799 -0.00083728 -0.0025712 0 -0.011885 -8.02e-05 0.0014162 0.00052154 -8.9781e-05 0.0038668 -0.20543 -0.0051911 0.0045999 -0.086204 -0.019212 0.028613 -0.014793 0.033443 -0.023154 -0.05209 -0.017019 -0.021941 -0.068879 0.00014735 -0.0010437 0.0010143 -3.5909e-05 -0.028893 0 0 0.005033 0 0.084192 -0.016857 -0.019401 0 0
4.5117 0.0073415 0.0065432 0.013908 0.012115 0 -0.0011728 -0.00060344 0.002777 -0.008263 0.00026363 -0.038703 -0.21477 -0.0047712 0.0047557 -0.083575 -0.0039156 0.029753 -0.014976 0.04295 -0.0084069 -0.042671 0.0055321 0.0060654 -0.053542 -3.5336e-05 -0.00090643 0.00045272 0.00029249 0.12444 0 0 -0.018925 0 0.080908 -0.011685 -0.0097285 0 0
4.5156 0.011747 0.010542 0.013387 0.023153 0 0.01225 0.0012038 0.001846 -0.013763 0.0020135 -0.066446 -0.22003 -0.0033702 0.0046301 -0.079185 0.013071 0.025969 -0.01177 0.057099 0.0099864 -0.031245 0.03299 0.028861 -0.032739 -0.0007215 -0.0004184 -0.00033869 0.00052991 0.20234 0 0 -0.03558 0 0.079754 -0.0056017 0.00094269 0 0
4.5195 0.01398 0.014021 -0.001524 0.023453 0 0.019537 0.0030504 -0.0037277 -0.014354 0.0013453 -0.068219 -0.2067 -0.0006825 0.0041183 -0.071532 0.030625 0.019679 -0.0041577 0.075539 0.023611 -0.01816 0.063135 0.042609 -0.0080717 -0.0014322 3.487e-05 -0.00077982 0.00053163 0.20434 0 0 -0.039657 0 0.080986 0.0011037 0.011755 0 0
4.5234 0.014201 0.01565 -0.016558 0.014431 0 0.018552 0.0020398 -0.010634 -0.011568 -0.0021793 -0.046986 -0.17242 0.0037643 0.0036671 -0.05893 0.047167 0.013393 0.0086209 0.097369 0.027241 -0.0038569 0.093046 0.046063 0.018273 -0.0016591 0.00010182 -0.00055155 0.00036352 0.15263 0 0 -0.032113 0 0.084315 0.0083113 0.021765 0 0
4.5273 0.012892 0.015505 -0.016353 0.0050754 0 0.014534 -0.0022205 -0.013052 -0.0089506 -0.0054138 -0.017822 -0.13376 0.011071 0.0033605 -0.040323 0.059293 0.0084158 0.02546 0.11869 0.023004 0.010272 0.1161 0.041151 0.04101 -0.0013558 -0.00019361 0.00010381 0.00021005 0.076046 0 0 -0.019314 0 0.087222 0.016488 0.029563 0 0
4.5313 0.010563 0.014388 0.00080655 0.004271 0 0.013664 -0.0064382 -0.0083705 -0.0083905 -0.005231 0.0021537 -0.11373 0.020138 0.0029634 -0.020324 0.067157 0.0042707 0.04158 0.13562 0.018003 0.022569 0.1305 0.031833 0.057434 -0.00097286 -0.00042956 0.00058456 0.00021362 0.0010111 0 0 -0.0087001 0 0.087408 0.025451 0.035367 0 0
4.5352 0.0080365 0.012578 0.020448 0.01301 0 0.016515 -0.0061551 0.00043693 -0.0078575 -0.0017505 0.0047486 -0.12051 0.030008 0.0028148 -0.00182 0.071219 -0.00063769 0.054471 0.14631 0.017604 0.031867 0.13535 0.021463 0.066142 -0.00097793 -0.00017949 0.00048412 0.00041372 -0.053255 0 0 -0.004014 0 0.084118 0.034781 0.039112 0 0
4.5391 0.0065206 0.0096517 0.024912 0.023413 0 0.017891 0.00017798 0.0079969 -0.0032931 0.0023373 -0.0049575 -0.13833 0.039505 0.0039443 0.012385 0.072269 -0.0074609 0.061928 0.14936 0.02071 0.037076 0.13034 0.010492 0.0662 -0.0013689 0.00052423 -2.3766e-05 0.00078277 -0.082737 0 0 -0.0033936 0 0.07704 0.043868 0.040765 0 0
4.543 0.006903 0.0056037 0.0096218 0.025475 0 0.01271 0.0095625 0.011657 0.0069934 0.005222 -0.013305 -0.14083 0.045973 0.0066934 0.017397 0.071947 -0.015728 0.06044 0.14262 0.02129 0.03588 0.11479 -0.0034536 0.055806 -0.0017115 0.0011428 -0.00035744 0.0012403 -0.10618 0 0 -0.0014102 0 0.066381 0.051028 0.039904 0 0
4.5469 0.0087728 0.0017864 -0.013147 0.015683 0 0.0017502 0.016911 0.013236 0.019938 0.0079365 -0.0079178 -0.11505 0.046847 0.0094345 0.01237 0.072953 -0.023622 0.050918 0.12876 0.01435 0.028119 0.093201 -0.022862 0.037846 -0.0016626 0.0011044 -0.00010521 0.0016169 -0.15843 0 0 0.0066299 0 0.055373 0.054181 0.036869 0 0
4.5508 0.010313 0.00022867 -0.026174 0.00014941 0 -0.0082754 0.019199 0.016053 0.02994 0.012567 0.014112 -0.073431 0.042586 0.0095024 0.00082073 0.075758 -0.029383 0.037028 0.11168 0.0005876 0.015716 0.069997 -0.047079 0.016338 -0.0013905 0.00035867 0.00055672 0.0016804 -0.26481 0 0 0.021197 0 0.046345 0.053239 0.032502 0 0
4.5547 0.009528 0.0017458 -0.022608 -0.010283 0 -0.010099 0.017385 0.020847 0.033547 0.019043 0.044698 -0.042028 0.033932 0.0059871 -0.014784 0.080139 -0.03233 0.021177 0.093658 -0.01433 -4.7068e-05 0.047812 -0.071292 -0.0062419 -0.0014033 -0.00054716 0.0010272 0.0013016 -0.41357 0 0 0.038118 0 0.040596 0.048402 0.027417 0 0
4.5586 0.0059214 0.0048172 -0.010022 -0.0087232 0 -0.0017587 0.014652 0.024906 0.031971 0.024493 0.070156 -0.035967 0.022201 0.0013494 -0.031494 0.085466 -0.03247 0.0060288 0.077007 -0.02464 -0.017587 0.02922 -0.088753 -0.027294 -0.0019443 -0.00095829 0.00086958 0.0006293 -0.55263 0 0 0.051222 0 0.039155 0.040276 0.022345 0 0
4.5625 0.0010995 0.0066136 -0.0010077 0.0024517 0 0.011794 0.013175 0.024904 0.029153 0.025983 0.079474 -0.045217 0.012 -0.00050657 -0.043172 0.089267 -0.029385 -0.0028553 0.066194 -0.028756 -0.033056 0.019969 -0.094553 -0.04091 -0.002621 -0.00068752 0.00024271 4.5842e-05 -0.61862 0 0 0.055992 0 0.0435 0.031441 0.019294 0 0
4.5664 -0.0023526 0.0053588 -0.0014016 0.01375 0 0.022055 0.012637 0.020116 0.027612 0.023314 0.070075 -0.044233 0.0074923 0.0017991 -0.048387 0.090428 -0.022048 -0.0050337 0.061081 -0.02942 -0.043917 0.019393 -0.088082 -0.046396 -0.0027168 -0.00012619 -0.00025465 -0.00013508 -0.57691 0 0 0.051688 0 0.050512 0.02568 0.018875 0 0
4.5703 -0.0028353 0.0017827 -0.0077 0.016138 0 0.022361 0.011385 0.01282 0.026267 0.018571 0.047836 -0.016516 0.010285 0.0053623 -0.047174 0.089221 -0.010163 -0.0005523 0.06164 -0.030294 -0.049008 0.027679 -0.072521 -0.043265 -0.0019121 0.00016403 -0.00017236 3.7694e-05 -0.43993 0 0 0.040771 0 0.05899 0.02463 0.021241 0 0
4.5742 -0.00089746 -0.0016825 -0.013837 0.0078615 0 0.011764 0.0083437 0.0060319 0.021987 0.013118 0.022142 0.028982 0.021254 0.0057678 -0.039992 0.086366 0.0043787 0.010215 0.067645 -0.03246 -0.047521 0.044746 -0.052225 -0.03143 -0.00067706 -7.0378e-05 0.00035172 0.00019252 -0.25147 0 0 0.026536 0 0.067907 0.029414 0.026323 0 0
4.5781 0.0013008 -0.003084 -0.017884 -0.0047182 0 -0.0045655 0.0035582 0.0011707 0.012812 0.0059505 -3.8251e-05 0.065335 0.041147 0.0017924 -0.027713 0.083813 0.017896 0.026797 0.079043 -0.033671 -0.038141 0.071061 -0.030251 -0.010492 9.8039e-05 -0.00066531 0.00072573 1.5832e-05 -0.054739 0 0 0.0111 0 0.076168 0.041357 0.033887 0 0
4.582 0.0016453 -0.0024237 -0.021442 -0.012543 0 -0.018298 -0.0026225 -0.0023641 -0.00037414 -0.0043568 -0.016891 0.072675 0.065897 -0.0030118 -0.013396 0.085663 0.027299 0.046471 0.094068 -0.030408 -0.022007 0.10412 -0.0077179 0.016626 -9.8633e-05 -0.0012881 0.00046981 -0.00039784 0.12705 0 0 -0.0047662 0 0.083203 0.058318 0.042399 0 0
4.5859 -0.00055089 -0.0012758 -0.024473 -0.010996 0 -0.022696 -0.010042 -0.0060967 -0.014695 -0.016409 -0.030082 0.057897 0.090225 -0.0038117 0.00066501 0.092941 0.032284 0.066445 0.11033 -0.0207 -0.0024725 0.13954 0.015136 0.045545 -0.00094473 -0.0016936 -0.00033267 -0.00061029 0.28631 0 0 -0.020291 0 0.089223 0.076262 0.050622 0 0
4.5898 -0.0043769 -0.001282 -0.023512 -0.0031624 0 -0.016618 -0.01799 -0.011319 -0.027062 -0.025719 -0.041024 0.050423 0.11136 0.0004663 0.013494 0.1058 0.035024 0.085273 0.12663 -0.0056373 0.018721 0.17479 0.037585 0.073935 -0.0016061 -0.0017537 -0.0011059 -0.00028907 0.41624 0 0 -0.033565 0 0.094092 0.092997 0.058111 0 0
4.5938 -0.0081857 -0.0030657 -0.016002 0.0030862 0 -0.0052143 -0.02434 -0.018472 -0.035125 -0.028411 -0.048808 0.076919 0.12685 0.0058944 0.024306 0.1238 0.037539 0.10161 0.14176 0.011109 0.039764 0.20729 0.057962 0.099532 -0.0015115 -0.0013846 -0.0012747 0.00040724 0.50554 0 0 -0.042039 0 0.097597 0.10646 0.064585 0 0
4.5977 -0.010635 -0.0062541 -0.0049977 0.0015915 0 0.00353 -0.0263 -0.026673 -0.037488 -0.02514 -0.051443 0.1372 0.13284 0.0074401 0.031672 0.14467 0.039399 0.11262 0.15348 0.025211 0.057106 0.23152 0.074258 0.11797 -0.0008364 -0.00059911 -0.00071745 0.00092561 0.54691 0 0 -0.044373 0 0.098295 0.11331 0.07006 0 0
4.6016 -0.011239 -0.010039 0.0024811 -0.0072622 0 0.0042517 -0.022739 -0.033436 -0.034237 -0.020764 -0.048666 0.20301 0.13274 0.0038616 0.036091 0.16305 0.0382 0.11855 0.16169 0.033903 0.069218 0.24694 0.085002 0.12947 -0.00026895 0.00034188 0.00018396 0.00083571 0.54677 0 0 -0.041842 0 0.095894 0.11536 0.075439 0 0
4.6055 -0.01036 -0.013483 0.0023978 -0.017117 0 -0.0023806 -0.015849 -0.03548 -0.02771 -0.019813 -0.043043 0.24095 0.12918 -0.0014514 0.03791 0.17663 0.032366 0.1199 0.16665 0.037285 0.075685 0.25425 0.089593 0.13481 -0.00033081 0.00095601 0.00086602 0.00026633 0.52296 0 0 -0.037756 0 0.090691 0.11437 0.081006 0 0
4.6094 -0.0088959 -0.015558 -0.0020513 -0.020958 0 -0.011018 -0.01007 -0.030975 -0.021992 -0.022366 -0.037951 0.23926 0.12422 -0.0042118 0.037473 0.18394 0.023347 0.1171 0.16854 0.037892 0.07621 0.25421 0.087983 0.13466 -0.00091645 0.00087547 0.00096004 -0.00018097 0.49162 0 0 -0.035066 0 0.08324 0.11178 0.086841 0 0
4.6133 -0.0078609 -0.015434 -0.0042388 -0.016785 0 -0.016457 -0.008787 -0.021676 -0.020338 -0.024569 -0.03436 0.21518 0.12044 -0.0032496 0.035259 0.18349 0.014876 0.11073 0.1675 0.038624 0.070324 0.2479 0.080227 0.1298 -0.001454 0.00022313 0.00045666 2.3559e-05 0.45615 0 0 -0.034038 0 0.074694 0.10942 0.09281 0 0
4.6172 -0.0079275 -0.013117 -0.0019391 -0.0090665 0 -0.017602 -0.011668 -0.012477 -0.022276 -0.022963 -0.02975 0.19754 0.12048 -0.00070103 0.033053 0.1765 0.0099678 0.10261 0.16372 0.040395 0.058873 0.23851 0.066558 0.12213 -0.0014854 -0.00039887 -0.0003686 0.00084418 0.4079 0 0 -0.031986 0 0.068702 0.10927 0.098094 0 0
4.6211 -0.0090729 -0.0097777 -0.00011717 -0.004865 0 -0.017148 -0.015092 -0.0079208 -0.023399 -0.017838 -0.02058 0.20182 0.12337 0.0011187 0.032512 0.16771 0.0086011 0.094749 0.15793 0.04137 0.04532 0.22926 0.048025 0.11385 -0.0011001 -0.00039052 -0.0011375 0.0016925 0.3361 0 0 -0.025432 0 0.067188 0.11075 0.10233 0 0
4.625 -0.010577 -0.0071417 -0.0050764 -0.0078447 0 -0.017745 -0.015233 -0.0083844 -0.018824 -0.012227 -0.0061652 0.22023 0.12825 0.0021217 0.034414 0.15928 0.0082392 0.087905 0.15012 0.038588 0.031388 0.22115 0.027042 0.10566 -0.0008355 0.00031732 -0.001545 0.0019209 0.2374 0 0 -0.013067 0 0.070866 0.11326 0.10547 0 0
4.6289 -0.01146 -0.0062848 -0.016288 -0.015074 0 -0.018742 -0.011006 -0.0096695 -0.0075585 -0.0081592 0.009725 0.23368 0.13408 0.0035396 0.039283 0.15311 0.0064554 0.082634 0.14024 0.030781 0.018788 0.21483 0.0069686 0.098131 -0.0011599 0.0012019 -0.0014877 0.0013441 0.11889 0 0 0.0027484 0 0.079906 0.11602 0.10758 0 0
4.6328 -0.011091 -0.0069056 -0.025201 -0.01931 0 -0.016806 -0.00445 -0.0067933 0.0062645 -0.0046571 0.021299 0.23201 0.13891 0.0054208 0.047473 0.15164 0.003065 0.079481 0.12797 0.019972 0.010616 0.21058 -0.0093612 0.091903 -0.0020133 0.0016169 -0.0011072 0.00035035 -0.0040078 0 0 0.017129 0 0.093443 0.11765 0.10906 0 0
4.6367 -0.0095212 -0.0077526 -0.02287 -0.015012 0 -0.0097172 0.0012715 0.0013114 0.01656 0.000413 0.025226 0.22247 0.14147 0.0060881 0.056279 0.15347 -9.4933e-06 0.077463 0.11478 0.010373 0.0076594 0.20699 -0.021106 0.086814 -0.0028107 0.00133 -0.00069857 -0.00043885 -0.11167 0 0 0.025651 0 0.10607 0.11783 0.11077 0 0
4.6406 -0.0073369 -0.0077169 -0.008648 -0.0032489 0 0.00053913 0.0041284 0.010588 0.01992 0.0070328 0.023206 0.22023 0.14192 0.004374 0.063604 0.15657 -0.00056754 0.07592 0.1022 0.0054489 0.0090349 0.20339 -0.029451 0.082634 -0.0029071 0.00063741 -0.00049769 -0.00063094 -0.18529 0 0 0.027017 0 0.11457 0.11728 0.11284 0 0
4.6445 -0.0052262 -0.0065114 0.0088851 0.0086033 0 0.0085356 0.0039579 0.01531 0.017503 0.01224 0.020266 0.23229 0.14052 0.0016961 0.068021 0.15949 0.0022273 0.074582 0.091551 0.0056042 0.013995 0.19955 -0.035851 0.079275 -0.0021374 2.0779e-05 -0.00049875 -0.00028268 -0.21323 0 0 0.023493 0 0.11696 0.11668 0.11514 0 0
4.6484 -0.0036401 -0.0044664 0.019411 0.012355 0 0.0094875 0.0017758 0.012954 0.012906 0.012797 0.020146 0.25129 0.1377 0.001003 0.068026 0.16059 0.0075568 0.073321 0.084485 0.0083165 0.021449 0.19547 -0.039947 0.076673 -0.00097844 -0.00025421 -0.00047602 0.00022511 -0.19607 0 0 0.018857 0 0.11138 0.11704 0.11728 0 0
4.6523 -0.0026957 -0.0019928 0.01909 0.0054686 0 0.0031243 -0.0010888 0.006067 0.0087088 0.0083655 0.021745 0.26362 0.13445 0.0034433 0.062586 0.15784 0.013689 0.072874 0.083909 0.010342 0.028962 0.19214 -0.039297 0.074916 -0.00018741 -0.0002364 -0.00021797 0.00049204 -0.14565 0 0 0.01542 0 0.097688 0.12009 0.11793 0 0
4.6563 -0.0022084 0.0005252 0.012132 -0.0066959 0 -0.0058529 -0.0033142 -0.00030543 0.0051311 0.0018587 0.019825 0.26223 0.1316 0.0066361 0.055356 0.15278 0.018866 0.073866 0.087897 0.010017 0.034852 0.19021 -0.031607 0.073809 -0.00020839 -0.00010552 0.00024297 0.00034759 -0.077846 0 0 0.012461 0 0.082457 0.12518 0.11699 0 0
4.6602 -0.0017429 0.0024379 0.0057872 -0.014832 0 -0.01099 -0.0037706 -0.0029406 0.0014808 -0.0031794 0.00965 0.25174 0.12932 0.0068599 0.0484 0.14647 0.021948 0.07662 0.095286 0.0079751 0.03879 0.18991 -0.017578 0.073482 -0.00084415 1.5561e-05 0.00064392 -7.9433e-05 -0.0049964 0 0 0.0073394 0 0.069039 0.13161 0.11477 0 0
4.6641 -0.00076413 0.0028562 0.0046783 -0.012829 0 -0.008457 -0.0021118 -0.0026032 -0.0020148 -0.0052935 -0.0080789 0.24275 0.1277 0.0030079 0.043692 0.14008 0.022859 0.081286 0.10469 0.0061678 0.040743 0.1913 -0.0014993 0.074115 -0.0014779 8.8686e-05 0.00074681 -0.00046443 0.065301 0 0 -0.0015688 0 0.060456 0.13853 0.11181 0 0
4.668 0.0010094 0.0013674 0.0090506 -0.0024537 0 0.00047084 0.00060844 -0.0025457 -0.0043197 -0.0054908 -0.026158 0.24313 0.12683 -0.0020059 0.044379 0.13564 0.022607 0.087864 0.11369 0.006323 0.041199 0.19426 0.011433 0.076394 -0.0016438 0.00011726 0.00057005 -0.0004915 0.12537 0 0 -0.0126 0 0.06116 0.14418 0.1096 0 0
4.6719 0.0032286 -0.0012091 0.0162 0.0082316 0 0.010338 0.002268 -0.0051729 -0.0052358 -0.0055911 -0.035067 0.25389 0.12652 -0.0039901 0.050672 0.13462 0.022465 0.094773 0.11975 0.0089051 0.042008 0.19775 0.018838 0.080929 -0.0014184 0.00015823 0.00034339 -6.3596e-05 0.16456 0 0 -0.021335 0 0.070057 0.14681 0.11021 0 0
4.6758 0.0049238 -0.0030467 0.022018 0.011398 0 0.015091 0.0011735 -0.0099033 -0.006186 -0.0066399 -0.029736 0.2707 0.1267 -0.0014739 0.060075 0.13666 0.022581 0.10075 0.12294 0.012919 0.043995 0.20127 0.022412 0.087602 -0.0012641 0.0003356 0.00023045 0.0005944 0.17424 0 0 -0.023781 0 0.082547 0.14648 0.11381 0 0
4.6797 0.0050931 -0.0026476 0.021991 0.0055863 0 0.012007 -0.0024285 -0.013748 -0.0088121 -0.0085913 -0.01389 0.28692 0.12743 0.0031487 0.070791 0.14142 0.021336 0.10507 0.12366 0.016415 0.047383 0.20473 0.025447 0.096278 -0.0014914 0.00072162 0.00012834 0.0010322 0.15693 0 0 -0.019676 0 0.095479 0.14342 0.12011 0 0
4.6836 0.0034881 -0.00016588 0.013338 -0.0035554 0 0.0033886 -0.0063239 -0.01377 -0.01283 -0.010691 0.0016791 0.29567 0.12877 0.0061788 0.080757 0.14839 0.016574 0.10712 0.12267 0.017508 0.052133 0.20821 0.029067 0.10665 -0.0018985 0.0011426 -0.00021627 0.00085487 0.12875 0 0 -0.012967 0 0.10543 0.13812 0.12844 0 0
4.6875 0.00090232 0.0025931 -0.0018088 -0.0083365 0 -0.005207 -0.0080025 -0.0093701 -0.0157 -0.011704 0.0063084 0.29225 0.13111 0.00589 0.085922 0.15641 0.0079982 0.10612 0.12195 0.015596 0.057047 0.21244 0.030953 0.11728 -0.0019815 0.0011792 -0.00088216 2.0983e-05 0.10972 0 0 -0.0088181 0 0.10604 0.13197 0.13606 0 0
4.6914 -0.0013661 0.0036004 -0.015796 -0.0054417 0 -0.0090849 -0.0066087 -0.0028201 -0.014774 -0.010227 -0.0027912 0.27795 0.13405 0.0033296 0.086916 0.16367 -0.0016468 0.10384 0.12259 0.012001 0.060336 0.21738 0.027833 0.12583 -0.0015067 0.00050601 -0.0015926 -0.0010712 0.10842 0 0 -0.0094721 0 0.099872 0.12692 0.14044 0 0
4.6953 -0.0024457 0.0021976 -0.020269 0.0017378 0 -0.0077412 -0.0034648 0.0022668 -0.0098477 -0.0057234 -0.018038 0.26156 0.13731 0.00060795 0.084699 0.16934 -0.008295 0.10102 0.12435 0.0092747 0.061275 0.2225 0.019091 0.13098 -0.00082054 -0.00069231 -0.0018965 -0.0018114 0.11456 0 0 -0.01248 0 0.089204 0.12366 0.14082 0 0
4.6992 -0.0024046 -0.00052233 -0.013464 0.0065795 0 -0.0046172 -0.000819 0.0034773 -0.0034838 0.00031603 -0.026501 0.25474 0.14058 -0.00086877 0.080432 0.17273 -0.0099814 0.098271 0.12673 0.0092967 0.059429 0.22707 0.007756 0.13165 -0.0005186 -0.0017098 -0.0015517 -0.001781 0.10601 0 0 -0.012821 0 0.076579 0.12266 0.13694 0 0
[truncated: 1,311,539 more chars]
