# Supplementary material for: Dataset from dynamic shake-table testing of five full-scale single leaf and cavity URM walls subjected to out-of-plane two-way bending
Source: Data Brief. 2019 Mar 20;24:103854. doi: 10.1016/j.dib.2019.103854 (PMC6480314; doi:10.1016/j.dib.2019.103854)
Supplement: Multimedia component 2 [file mmc2.zip › DATA/CL-000-RF/Test4.txt]

0 -0.00036473 0.0012141 -0.013617 0.0029499 0 -0.0025581 -0.000587 0.005872 -0.005218 0.003039 0.0054031 0.06328 0.0064184 0.0012949 0.010805 0.0077374 0.00078376 0.013987 -0.0043968 -0.0047512 0.012581 -0.054501 -0.0016225 0.016189 -0.00077541 0.00080498 0.00029794 -0.00044003 -0.029493 0 0 -0.00059143 0 -0.035114 0.013841 0.0028386 0 0
0.0039063 -0.0024936 0.002278 -0.0041862 0.0025843 0 -0.00033409 2.484e-05 0.0016658 -0.0051561 -0.0027388 0.0079473 0.078226 0.0033151 0.0010645 0.0053066 0.016479 0.0064012 0.01188 0.0026475 -0.0038485 0.016168 -0.046614 0.00011666 0.016214 -0.00055453 0.00048788 0.00053532 -0.00018267 -0.030561 0 0 0.0029634 0 -0.026179 0.010446 0.0051176 0 0
0.0078125 -0.0044748 0.001957 0.012724 0.001433 0 0.0024311 0.00038856 -0.0029364 -0.0019617 -0.0074527 0.007512 0.087993 -0.0026937 0.00036478 0.001743 0.024676 0.0095348 0.012612 0.0077799 -0.0012153 0.018902 -0.032225 0.0028975 0.013728 0.00010389 0.00027001 0.0005819 0.00020185 -0.022258 0 0 0.0061272 0 -0.015916 0.003599 0.012069 0 0
0.011719 -0.0050926 0.00064786 0.030551 0.0002471 0 0.0040199 0.0010073 -0.0044979 0.0022399 -0.0076049 0.0044305 0.086046 -0.0099842 -0.00013317 0.00070859 0.030193 0.0075182 0.015688 0.010006 0.00023355 0.020273 -0.015955 0.005416 0.0096782 0.00054471 0.00022814 -1.0483e-05 0.0005822 -0.013693 0 0 0.0061897 0 -0.0069408 -0.0044848 0.02086 0 0
0.015625 -0.0041733 -0.00058218 0.040003 -0.00056858 0 0.0032481 0.0021292 -0.0022657 0.0043591 -0.0034344 0.00068981 0.07353 -0.017348 -0.00062828 0.0022415 0.031598 0.0023133 0.0204 0.0089413 -0.0012299 0.019954 -0.0011108 0.0053867 0.0048935 0.00031465 0.00017428 -0.0011143 0.00074753 -0.0084429 0 0 0.0021802 0 -0.00088686 -0.012193 0.029025 0 0
0.019531 -0.0026478 -0.0008548 0.035919 -0.000893 0 0.00052056 0.0032768 0.0017947 0.0029354 0.0014025 -0.0016384 0.059305 -0.023317 -0.00183 0.0059269 0.027407 -0.0017526 0.025519 0.0045569 -0.0047766 0.017651 0.0084709 0.0017599 0.00051731 -0.00039987 -4.0286e-05 -0.0020591 0.00051019 -0.0044164 0 0 -0.0038914 0 0.00065012 -0.017612 0.03324 0 0
0.023438 -0.001504 -0.00012585 0.021275 -0.00081489 0 -0.0022276 0.0036212 0.0048581 -0.00067629 0.0032383 -0.001847 0.052878 -0.025828 -0.0036859 0.0097778 0.016964 -0.0021743 0.02795 -0.0016119 -0.0080014 0.013605 0.0081951 -0.0037985 -0.0014429 -0.0009463 -0.00030481 -0.0022375 -0.00015724 7.6045e-05 0 0 -0.0081335 0 -0.003102 -0.018286 0.02822 0 0
0.027344 -0.00080751 0.00085581 0.0046984 -0.00063809 0 -0.0029133 0.0028172 0.0051056 -0.0034378 0.0014159 -0.00074255 0.056451 -0.025871 -0.0048589 0.012177 0.0045608 -9.8637e-05 0.02687 -0.0069722 -0.008886 0.009381 0.001965 -0.0078325 -0.0012809 -0.00082364 -0.00039423 -0.0016577 -0.0010213 0.0029783 0 0 -0.0076192 0 -0.008675 -0.01588 0.016655 0 0
0.03125 0.00016156 0.0011858 -0.006268 -0.00073249 0 -0.0009903 0.0013956 0.0024822 -0.003007 -0.0017921 0.00036176 0.06416 -0.024177 -0.0038929 0.01281 -0.0075333 0.0016583 0.022255 -0.0106 -0.0070017 0.0056664 -0.0077934 -0.0077579 0.00050825 -0.00013531 -0.00025596 -0.00086695 -0.0016393 0.0017359 0 0 -0.0027395 0 -0.014384 -0.011499 0.00076843 0 0
0.035156 0.0018753 0.00051532 -0.010144 -0.0011853 0 0.0020466 0.00031675 -0.001495 0.00056859 -0.0036857 0.00069252 0.06927 -0.021594 -0.0010071 0.011648 -0.017165 0.0018176 0.014456 -0.011878 -0.0034355 0.0030183 -0.018483 -0.0039296 0.0032552 0.00054949 -4.1035e-05 -0.00035562 -0.0016186 -0.0022861 0 0 0.0029661 0 -0.018692 -0.0063745 -0.016785 0 0
0.039063 0.0038287 -0.00068908 -0.010697 -0.0016209 0 0.003887 0.00017596 -0.0044478 0.0050115 -0.0032109 0.00025332 0.071259 -0.019558 0.0015519 0.0092157 -0.020926 0.0015399 0.0045909 -0.010423 6.0621e-06 0.0020385 -0.02588 0.00066505 0.0055874 0.00074973 0.00014619 -0.00010459 -0.00094303 -0.0050349 0 0 0.0054902 0 -0.019503 -0.0025945 -0.030899 0 0
0.042969 0.0049242 -0.0014963 -0.011969 -0.0015169 0 0.0033294 0.00083259 -0.0043382 0.0075082 -0.00090166 -0.00059779 0.074707 -0.019103 0.00137 0.0071644 -0.018539 0.0023931 -0.0042223 -0.0081269 0.0017418 0.0019702 -0.027612 0.0027761 0.0061334 0.00047674 0.00040548 0.00024239 -7.1302e-05 -0.0055108 0 0 0.003407 0 -0.017179 -0.0016367 -0.037244 0 0
0.046875 0.0045178 -0.001191 -0.014362 -0.0007667 0 0.0011776 0.0016864 -0.00094449 0.0066351 0.002359 -0.0015178 0.081544 -0.019783 -0.0016839 0.0060356 -0.012374 0.0040791 -0.010467 -0.0065948 0.0012668 0.0018796 -0.025103 0.001358 0.005058 0.00012991 0.00085572 0.00081846 0.00036961 -0.0081927 0 0 -0.001161 0 -0.013568 -0.0030229 -0.036625 0 0
0.050781 0.0029734 0.00020135 -0.015178 0.00015717 0 -0.00066427 0.0021766 0.0034658 0.0032198 0.0058641 -0.0021488 0.086453 -0.021084 -0.0049438 0.0058746 -0.0040714 0.0046862 -0.013386 -0.0066971 -0.00045653 0.0012811 -0.019608 -0.0017751 0.0027003 6.2589e-05 0.0013519 0.0012658 0.00010444 -0.017893 0 0 -0.0043344 0 -0.0099502 -0.0062641 -0.030099 0 0
0.054688 0.0011823 0.0018991 -0.012133 0.0006993 0 -0.00097099 0.0020307 0.0054287 -0.00037255 0.008548 -0.0020177 0.081945 -0.022291 -0.0051594 0.0064841 0.0044573 0.0031294 -0.012535 -0.0091376 -0.0016085 -0.00022919 -0.012825 -0.0035214 -0.00036501 0.00028455 0.0015393 0.0011045 -0.00052441 -0.032455 0 0 -0.0034521 0 -0.0077124 -0.010624 -0.019457 0 0
0.058594 -0.00033441 0.0028581 -0.0057114 0.00084554 0 -0.00015261 0.0012359 0.0030906 -0.0020044 0.0087886 -0.0008013 0.0679 -0.021765 -0.0014678 0.0067225 0.0096359 0.00078983 -0.0078192 -0.01438 -0.0010309 -0.0026025 -0.0082141 -0.0020287 -0.0026399 0.00054701 0.0012613 0.00033685 -0.00084498 -0.042302 0 0 0.0011232 0 -0.00934 -0.014519 -0.0090602 0 0
0.0625 -0.0017272 0.0024363 0.0017245 0.0011123 0 0.00039687 -4.312e-06 -0.001856 -0.0013139 0.0055511 0.0011748 0.053983 -0.019753 0.0037509 0.0058474 0.011441 0.00020976 -0.002487 -0.020008 0.0005831 -0.0044993 -0.0065164 0.0017803 -0.0036453 0.00063331 0.0008218 -0.00042896 -0.00047653 -0.038416 0 0 0.0065347 0 -0.013583 -0.017225 -0.0019918 0 0
0.066406 -0.0032764 0.00078828 0.0082707 0.0018478 0 -0.00025555 -0.0012515 -0.0053017 0.00015629 -0.00011429 0.0028189 0.05072 -0.016859 0.0070169 0.0038945 0.010368 0.0021331 0.0020286 -0.024753 0.0012227 -0.0052387 -0.0074053 0.0049467 -0.0035937 0.00052328 0.00069395 -0.00054625 0.0003046 -0.020611 0 0 0.0095632 0 -0.019509 -0.018795 0.001391 0 0
0.070313 -0.0047438 -0.0012543 0.013304 0.0026569 0 -0.0018038 -0.001957 -0.0043193 0.00041816 -0.0051653 0.0029072 0.058362 -0.013842 0.0068188 0.0010977 0.0071085 0.0042863 0.0044868 -0.0275 -0.00034749 -0.0043382 -0.010315 0.0049969 -0.0028667 0.00032153 0.00094089 -1.5177e-05 0.00083129 0.002531 0 0 0.0086457 0 -0.026085 -0.019431 0.001235 0 0
0.074219 -0.0054269 -0.0027083 0.016351 0.0027096 0 -0.0031881 -0.0018258 8.6079e-05 -0.0011122 -0.0067206 0.0010638 0.066329 -0.012224 0.0046448 -0.0018161 0.0028416 0.0035782 0.0031982 -0.02665 -0.0029688 -0.0013271 -0.014117 0.0021853 -0.0023632 0.00011833 0.001058 0.00047871 0.00069837 0.021261 0 0 0.0045407 0 -0.031624 -0.019657 -0.0015172 0 0
0.078125 -0.0048553 -0.0030005 0.016281 0.0016909 0 -0.0036215 -0.0011244 0.00391 -0.0030587 -0.004423 -0.0017759 0.064696 -0.013708 0.0031211 -0.0034808 -0.00075441 -0.00041158 -0.0019595 -0.022139 -0.0038785 0.0026038 -0.017107 -0.00062037 -0.0033396 -3.6237e-05 0.00053083 0.00027585 0.00015296 0.031228 0 0 -0.00044005 0 -0.034379 -0.020352 -0.00412 0 0
0.082031 -0.0033118 -0.0022095 0.012486 0.00032391 0 -0.0030797 -0.00052111 0.0039993 -0.0034304 -0.00071257 -0.0038985 0.055265 -0.01779 0.0033215 -0.0037755 -0.00343 -0.0044828 -0.0090158 -0.015937 -0.0014498 0.005788 -0.019076 -0.00057148 -0.0056109 -7.4544e-05 -0.00046506 -0.00052008 -0.0001679 0.033043 0 0 -0.0038984 0 -0.034638 -0.021527 -0.0055103 0 0
0.085938 -0.0015731 -0.00089476 0.0066008 -0.0002269 0 -0.0019917 -0.00049194 0.0010001 -0.0016483 0.0012827 -0.003967 0.049495 -0.023857 0.0040021 -0.0029134 -0.0052701 -0.0047687 -0.016666 -0.0093412 0.0028554 0.0072852 -0.020181 0.0022954 -0.0087281 7.7106e-05 -0.0010763 -0.001087 0.00012275 0.028038 0 0 -0.0046573 0 -0.032682 -0.022903 -0.0056262 0 0
0.089844 -0.00017388 0.00029631 0.0018804 0.00047066 0 -0.00076334 -0.00085211 -0.0015618 0.00076067 0.00023941 -0.0019058 0.055146 -0.031008 0.0033283 -0.0013175 -0.0065011 -0.00078184 -0.023474 -0.003755 0.0055493 0.0062893 -0.020743 0.0048306 -0.012016 0.00038567 -0.00061546 -0.00072178 0.00079503 0.017126 0 0 -0.0033008 0 -0.028984 -0.024045 -0.00474 0 0
0.09375 0.00097664 0.00095156 -8.3215e-05 0.0016212 0 0.00028979 -0.00092134 -0.0010182 0.0016017 -0.0026488 0.0011029 0.066659 -0.036824 0.0010105 -0.00030557 -0.0074993 0.0036881 -0.026396 -0.0019893 0.004378 0.0018652 -0.021495 0.003761 -0.013443 0.0006497 0.0006323 0.00038019 0.0012529 0.0037685 0 0 -0.0016791 0 -0.024388 -0.02348 -0.004213 0 0
0.097656 0.0022308 0.00099093 -0.0018122 0.0019664 0 0.00078155 -0.00018219 0.0018298 0.00022719 -0.0049872 0.0034141 0.070643 -0.039657 -0.0014972 -0.00068792 -0.0082516 0.0040365 -0.025172 -0.0038599 0.00055887 -0.0037233 -0.022597 -0.00081777 -0.012084 0.00062207 0.0015752 0.0012444 0.0011031 -0.0051096 0 0 -0.0015861 0 -0.020043 -0.020658 -0.0050051 0 0
0.10156 0.0035608 0.00057862 -0.0079368 0.001032 0 0.00041277 0.0012393 0.0038257 -0.0017165 -0.0050044 0.0038948 0.060943 -0.039306 -0.0027651 -0.0022712 -0.0083822 -0.00060427 -0.020426 -0.0084351 -0.0023004 -0.0089698 -0.023672 -0.0050774 -0.0080574 0.00023075 0.0013714 0.001068 0.00045775 -0.0044978 0 0 -0.0033907 0 -0.016231 -0.015678 -0.0068523 0 0
0.10547 0.0044015 -1.4019e-05 -0.019691 -0.00045055 0 -0.0005459 0.0027308 0.0028517 -0.0018514 -0.0024405 0.0024893 0.046481 -0.03585 -0.0029188 -0.0046673 -0.0075534 -0.0062807 -0.012933 -0.014681 -0.0015312 -0.01271 -0.024298 -0.0049942 -0.0017033 -0.00033323 0.00028321 4.9968e-05 -0.00026729 0.0020735 0 0 -0.0056479 0 -0.013146 -0.0088062 -0.0092686 0 0
0.10938 0.0041595 -0.00051361 -0.031463 -0.0013556 0 -0.0011304 0.003738 -0.00022852 0.00055845 0.0016317 0.00013573 0.042644 -0.02969 -0.0031154 -0.0070119 -0.0052411 -0.0078139 -0.0040409 -0.020862 0.0023159 -0.013505 -0.023727 -0.00047885 0.006203 -0.00076451 -0.00060224 -0.00076812 -0.00075021 0.0039776 0 0 -0.006148 0 -0.011 -0.00063767 -0.011184 0 0
0.11328 0.0028203 -0.00072367 -0.033973 -0.0012779 0 -0.00040076 0.0040749 -0.0029214 0.0037769 0.0053892 -0.0018455 0.055093 -0.022626 -0.0036727 -0.0076101 -0.0015399 -0.0036483 0.0031413 -0.023714 0.0063105 -0.010961 -0.021115 0.00423 0.013397 -0.00087444 -0.00050153 -0.00052723 -0.00091771 -0.0057383 0 0 -0.0037026 0 -0.010207 0.0068332 -0.010715 0 0
0.11719 0.00099658 -0.00059438 -0.022244 -0.00074511 0 0.0015442 0.0037632 -0.0038602 0.0051375 0.0069499 -0.0025515 0.073411 -0.016161 -0.0032729 -0.0064709 0.0022351 0.0027231 0.0072534 -0.02263 0.0079376 -0.0072275 -0.017084 0.0046837 0.018618 -0.00067164 0.00029709 0.00057729 -0.00079572 -0.021111 0 0 0.00078701 0 -0.01084 0.012227 -0.0081199 0 0
0.12109 -0.00060188 -0.00024889 -0.0010317 -0.0003958 0 0.0034067 0.0027968 -0.0037712 0.0034475 0.0053425 -0.0020411 0.081336 -0.010729 -0.0004812 -0.0040141 0.0052503 0.0060499 0.0078869 -0.017614 0.0069465 -0.0035696 -0.012052 0.00085535 0.021448 -0.00025496 0.00083714 0.0014612 -0.00037488 -0.027307 0 0 0.0049438 0 -0.013119 0.014852 -0.0039478 0 0
0.125 -0.0016946 8.2912e-05 0.018007 -0.00016658 0 0.0037993 0.0012758 -0.0038739 -1.0819e-05 0.0014665 -0.0012488 0.072429 -0.0065545 0.0040028 -0.00090138 0.0067247 0.0040485 0.0050038 -0.0090717 0.0047631 -0.0012264 -0.0065177 -0.0026228 0.021731 0.00029456 0.00058064 0.0012001 0.00027848 -0.015954 0 0 0.0067278 0 -0.017197 0.014225 0.00101 0 0
0.12891 -0.0024511 0.00020256 0.025424 0.00052127 0 0.0026191 -0.000254 -0.0040444 -0.0026719 -0.0019957 -0.0012496 0.054859 -0.0035618 0.0071295 0.0010501 0.0054951 -0.00093195 -0.00079211 0.0015441 0.0026578 -0.0021054 -0.0013618 -0.0012095 0.019595 0.00086958 -4.7846e-05 -7.539e-05 0.00084992 0.0041201 0 0 0.0059009 0 -0.023326 0.0096461 0.0048278 0 0
0.13281 -0.0030945 5.371e-05 0.021163 0.0018069 0 0.0012009 -0.00088295 -0.003148 -0.0027994 -0.0023433 -0.0023655 0.041611 -0.00090232 0.0060707 0.0005183 0.0028501 -0.0045954 -0.0063739 0.01064 0.00081994 -0.0053737 0.0028694 0.0045271 0.016903 0.0012348 -0.00024248 -0.0013102 0.0008988 0.01386 0 0 0.0039377 0 -0.029956 0.003155 0.0062232 0 0
0.13672 -0.0035832 -0.00027853 0.013266 0.0028624 0 0.0009553 -7.9471e-05 -0.0010369 -0.00064251 0.00078251 -0.003847 0.03807 0.0015522 0.0011717 -0.0021547 0.00038086 -0.0047945 -0.010133 0.016609 -0.0010093 -0.0094695 0.0061965 0.0089886 0.014571 0.0010953 0.00018117 -0.001521 0.00028566 0.0032971 0 0 0.0026081 0 -0.035658 -0.0036054 0.0055492 0 0
0.14063 -0.0036731 -0.00065568 0.0096809 0.0025653 0 0.0018566 0.0015634 0.0005427 0.0020634 0.0046834 -0.0044732 0.040159 0.003653 -0.003887 -0.0063622 -0.00069302 -0.0030149 -0.011145 0.018534 -0.0025692 -0.013149 0.0086209 0.0070386 0.013085 0.00037332 0.00053553 -0.00066282 -0.00054836 -0.016659 0 0 0.0025747 0 -0.039252 -0.0094287 0.0033334 0 0
0.14453 -0.0031921 -0.0009576 0.011159 0.00076309 0 0.002421 0.0025229 -0.00035503 0.0034663 0.0056596 -0.0036205 0.042825 0.0049765 -0.0051967 -0.010972 0.0011141 -0.0021472 -0.0086264 0.015681 -0.0030897 -0.014828 0.01015 -0.00049984 0.012817 -0.00057934 6.2633e-05 0.00044323 -0.00087048 -0.023458 0 0 0.0031418 0 -0.039237 -0.012888 0.00052262 0 0
0.14844 -0.0021785 -0.0010786 0.011751 -0.0012642 0 0.0012752 0.0015821 -0.0033769 0.0026776 0.0022723 -0.0018588 0.046952 0.0042994 -0.0020827 -0.013054 0.007126 -0.0031841 -0.003006 0.0087373 -0.0021313 -0.01242 0.010509 -0.0070799 0.013646 -0.0011423 -0.0011251 0.00096084 -0.00034259 -0.0049341 0 0 0.0031097 0 -0.033468 -0.011933 -0.00080443 0 0
0.15234 -0.00079279 -0.00090611 0.0057192 -0.001808 0 -0.0013169 -0.00098336 -0.005681 7.6039e-05 -0.003229 -0.00050198 0.056211 0.0019856 0.002445 -0.012003 0.014613 -0.0042936 0.0027734 0.0014233 -0.00010535 -0.0074348 0.0098204 -0.0064869 0.014675 -0.00091511 -0.0020535 0.00077331 0.0005789 0.02818 0 0 0.0017872 0 -0.024149 -0.0078203 -0.00036972 0 0
0.15625 0.00078581 -0.00037802 -0.0063417 -0.00033481 0 -0.0036055 -0.0035174 -0.0047055 -0.0030043 -0.0067923 -0.00048204 0.068847 -0.0014206 0.0046041 -0.0081125 0.021623 -0.003033 0.0072976 -0.0044949 0.0020821 -0.00094556 0.0080667 0.0011561 0.015608 -9.9012e-05 -0.0018739 0.00042246 0.001011 0.052185 0 0 -0.00063875 0 -0.012726 -0.0013212 0.0014546 0 0
0.16016 0.0023122 0.00039476 -0.01798 0.001887 0 -0.0040488 -0.0044321 -0.0010278 -0.004981 -0.0060414 -0.0015503 0.076136 -0.00517 0.00315 -0.0020782 0.026157 0.00078602 0.0093722 -0.0074825 0.0036499 0.0058597 0.005327 0.0093972 0.016238 0.00063333 -0.00076129 0.00043733 0.00048199 0.052628 0 0 -0.0033801 0 -0.000867 0.0066088 0.0040821 0 0
0.16406 0.0034022 0.0010868 -0.022928 0.0028284 0 -0.002778 -0.0036245 0.001967 -0.0049598 -0.002082 -0.0025094 0.071015 -0.0074408 -4.2679e-05 0.0041048 0.024511 0.004605 0.0074566 -0.0053754 0.0040816 0.010894 0.0019134 0.011488 0.016497 0.00071215 0.00025553 0.00081487 -0.00059032 0.036251 0 0 -0.0054933 0 0.0081412 0.01416 0.0061095 0 0
0.16797 0.0036618 0.0013228 -0.020475 0.001489 0 -0.0013372 -0.0024405 0.0014908 -0.003431 0.0018792 -0.0022367 0.05713 -0.0063777 -0.0022692 0.0072802 0.016095 0.0054919 0.0029648 0.00078265 0.0029703 0.012959 -0.00088651 0.0065012 0.016814 0.00016432 0.00035022 0.0011439 -0.0012837 0.021555 0 0 -0.006208 0 0.011417 0.019018 0.0063154 0 0
0.17188 0.0029951 0.00096897 -0.015222 -0.0012085 0 -0.0010533 -0.0022159 -0.0017406 -0.0020011 0.0034594 -0.00058545 0.046772 -0.0021734 -0.0024803 0.0069037 0.0036619 0.0029638 -0.0017803 0.0086264 0.00026188 0.012769 -0.0022787 -0.00033137 0.017441 -0.00044442 -0.00028845 0.0011215 -0.0010444 0.019273 0 0 -0.0052148 0 0.0092345 0.020613 0.0051957 0 0
0.17578 0.0017681 0.00029134 -0.012111 -0.0032133 0 -0.0017834 -0.0028996 -0.0042511 -0.0020195 0.0026785 0.001552 0.048622 0.0047117 -0.0015557 0.0031323 -0.010504 -0.00053969 -0.0051793 0.016617 -0.0031587 0.010981 -0.0018451 -0.0030506 0.018461 -0.00056094 -0.0007224 0.00083529 -0.00017348 0.023389 0 0 -0.0029388 0 0.0020791 0.018655 0.0034264 0 0
0.17969 0.00057327 -0.00021303 -0.011863 -0.0030736 0 -0.0022529 -0.0031758 -0.0034211 -0.0031634 0.0010808 0.002964 0.058666 0.01342 -0.00065469 -0.003342 -0.023583 -0.0019625 -0.005575 0.023125 -0.0055241 0.008498 0.00068189 -0.00057337 0.019885 -0.00015468 -0.00027879 0.00053925 0.00053702 0.020506 0 0 -0.00049433 0 -0.009047 0.013103 0.0019803 0 0
0.18359 -0.0002425 -0.00021039 -0.010878 -0.0010688 0 -0.0014561 -0.0019341 -0.00011426 -0.0035026 -0.00010473 0.0029841 0.065049 0.021098 0.0001072 -0.0093998 -0.028925 -0.000446 -9.0423e-05 0.025582 -0.0054291 0.00721 0.0049248 0.0029154 0.021386 0.00029446 0.00077502 0.0002685 0.00060388 0.0054913 0 0 0.00096004 0 -0.021044 0.0041337 0.0033123 0 0
0.1875 -0.00083269 0.00019262 -0.0050649 0.0011319 0 0.00041491 0.00047417 0.0023984 -0.0013382 -0.00069269 0.0019031 0.062092 0.0257 0.0012477 -0.012085 -0.026654 0.0020349 0.0086876 0.025567 -0.0032304 0.0074938 0.0084916 0.0026885 0.022472 0.00028806 0.0015583 -0.00019876 0.00026073 -0.013868 0 0 0.0011439 0 -0.030171 -0.0055259 0.0070623 0 0
0.19141 -0.0016172 0.0005531 0.0062762 0.001844 0 0.0023235 0.0024955 0.0018892 0.0028312 -0.00085275 0.00075833 0.057765 0.026695 0.0026847 -0.010591 -0.01773 0.0027406 0.019047 0.024247 -0.00089806 0.0090985 0.010114 -0.0017305 0.022962 -0.00021929 0.0014882 -0.0009803 0.00010992 -0.026615 0 0 0.00099572 0 -0.035087 -0.014763 0.01235 0 0
0.19531 -0.0027807 0.00049047 0.019697 0.00057307 0 0.0033858 0.0028452 -0.00075441 0.0063475 -0.00042855 0.00067511 0.065361 0.023967 0.0035194 -0.0046895 -0.0037412 0.0008903 0.029163 0.022811 -9.1111e-05 0.011613 0.0087541 -0.0063485 0.022759 -0.00081471 0.00080448 -0.0017865 0.00045402 -0.030051 0 0 0.0018812 0 -0.03494 -0.022584 0.018031 0 0
0.19922 -0.0039927 1.0244e-05 0.029962 -0.0017965 0 0.0033755 0.0016542 -0.0028474 0.0067132 0.00067612 0.0020803 0.087579 0.017811 0.0032011 0.0051637 0.012121 -0.0015608 0.035958 0.023088 -0.00040701 0.014157 0.0029694 -0.0068163 0.021806 -0.0010525 0.00023085 -0.0020884 0.0010196 -0.029734 0 0 0.0041896 0 -0.028883 -0.02758 0.02176 0 0
0.20313 -0.0046116 -0.00053916 0.033177 -0.0037414 0 0.0024488 0.00018399 -0.0028603 0.0040176 0.0017486 0.0042054 0.11042 0.010728 0.0025257 0.015165 0.023946 -0.0017949 0.036714 0.02597 9.8014e-05 0.015425 -0.0063849 -0.0024928 0.020513 -0.0008631 0.00021879 -0.0016246 0.0013007 -0.029582 0 0 0.0066212 0 -0.019198 -0.029155 0.020824 0 0
0.20703 -0.0041642 -0.00080791 0.028526 -0.0040692 0 0.00078596 -0.00046495 -0.0016979 0.00094587 0.0015803 0.0053388 0.11465 0.0044886 0.0029903 0.022514 0.03007 0.0011514 0.032586 0.029984 0.0024672 0.015287 -0.0166 0.0033562 0.019289 -0.00055297 0.00057632 -0.00069606 0.0010847 -0.025479 0 0 0.0070235 0 -0.0089969 -0.028276 0.015867 0 0
0.21094 -0.0026799 -0.00073852 0.018104 -0.0025159 0 -0.0012597 -0.00025512 -0.0011813 0.00022706 -0.00011489 0.003961 0.094145 -0.00028101 0.005037 0.025909 0.030197 0.0053874 0.024572 0.033858 0.0052245 0.013805 -0.025904 0.0068808 0.018308 -0.00043263 0.00078319 9.13e-05 0.0006008 -0.011018 0 0 0.0042335 0 0.00012204 -0.025441 0.0077545 0 0
0.21484 -0.00065659 -0.00054937 0.0055682 0.00018718 0 -0.0028491 8.8874e-05 -0.0017977 0.0020708 -0.0018715 0.00013666 0.062639 -0.0032427 0.0072061 0.024459 0.024743 0.0077981 0.014095 0.036125 0.0056693 0.01118 -0.032476 0.0068913 0.017706 -0.00047837 0.00056437 0.00037506 0.00020393 0.011318 0 0 -0.00066322 0 0.0067262 -0.021244 -0.0021983 0 0
0.21875 0.0012276 -0.00047987 -0.0055028 0.0026567 0 -0.0029581 4.2181e-05 -0.0023618 0.0041981 -0.0016374 -0.0040426 0.041884 -0.0046601 0.0073252 0.01752 0.015873 0.0067372 0.0044865 0.033591 0.002882 0.0079083 -0.032669 0.005097 0.017565 -0.00037886 0.00010922 0.00029547 5.2782e-06 0.028007 0 0 -0.0048679 0 0.0088002 -0.0166 -0.010504 0 0
0.22266 0.0024199 -0.00058877 -0.012934 0.0034952 0 -0.0013282 -0.00024529 -0.0017639 0.0043453 0.00096731 -0.0057284 0.042602 -0.0060642 0.0045732 0.0089336 0.0083685 0.0032713 -0.0015665 0.027009 -0.00097543 0.0048001 -0.027662 0.0037643 0.01753 8.0079e-05 -0.00021636 0.00021122 -0.00015909 0.026212 0 0 -0.0058877 0 0.0082122 -0.012486 -0.014909 0 0
0.22656 0.0026972 -0.00078092 -0.01648 0.002081 0 0.00092769 -0.00038164 -0.00053065 0.0025307 0.0038261 -0.0035966 0.0564 -0.0077382 0.00024454 0.00056315 0.0036554 -9.3696e-05 -0.0035521 0.017836 -0.0028092 0.0020877 -0.018871 0.0035539 0.017393 0.00068826 -0.00028378 0.00022163 -0.00045809 0.0079211 0 0 -0.0034319 0 0.0063562 -0.0091373 -0.015418 0 0
0.23047 0.0022544 -0.00095305 -0.017255 -0.00086021 0 0.0019902 -0.00038821 -0.00028663 0.00073953 0.0042271 0.00077548 0.06541 -0.0096104 -0.0035209 -0.0062761 0.0023809 -0.0018345 -0.0013826 0.0075793 -0.0019961 -6.1757e-05 -0.0076695 0.0035352 0.016989 0.00090132 -0.00030051 4.6215e-05 -0.00084288 -0.009442 0 0 0.00034241 0 0.0043938 -0.0066727 -0.012499 0 0
0.23438 0.0016247 -0.0010395 -0.016395 -0.0034328 0 0.00090248 -0.00070376 -0.001775 0.00055734 0.0017398 0.0039042 0.059306 -0.011051 -0.0055615 -0.010209 0.0045875 -0.0025629 0.0046457 -0.0013292 -0.0011485 -0.0014502 0.0039218 0.002813 0.016095 0.00031581 -0.00054078 -0.00060614 -0.0010982 -0.0084681 0 0 0.0024299 0 0.0038412 -0.0051509 -0.0074239 0 0
0.23828 0.0013595 -0.00092509 -0.013998 -0.0036915 0 -0.0014354 -0.0015416 -0.003787 0.0014593 -0.0010818 0.00319 0.043475 -0.010138 -0.0061629 -0.011105 0.0074838 -0.0038605 0.012127 -0.0054654 -0.0031216 -0.0017873 0.012694 0.0017108 0.014531 -0.00089161 -0.0010264 -0.0016067 -0.001056 0.011404 0 0 0.0011842 0 0.0059721 -0.0042414 -0.0037416 0 0
0.24219 0.0015738 -0.000422 -0.0093053 -0.0011016 0 -0.0029266 -0.002438 -0.0042687 0.0015746 -0.0012252 -0.00088065 0.032087 -0.006622 -0.0059909 -0.010705 0.0083685 -0.0061538 0.018546 -0.0054772 -0.0074689 -0.001135 0.018102 0.0013094 0.012504 -0.0019981 -0.0014761 -0.0024155 -0.00072257 0.032761 0 0 -0.0024992 0 0.0097386 -0.0034303 -0.0029444 0 0
0.24609 0.0017196 0.00053437 -0.002029 0.0028154 0 -0.0020663 -0.0026155 -0.0023975 -8.1657e-05 0.0015165 -0.0051505 0.034292 -0.00079283 -0.0050641 -0.0097242 0.0062154 -0.0079682 0.022792 -0.0022978 -0.010453 0.00055209 0.020091 0.0020615 0.010139 -0.0022797 -0.001548 -0.0025418 -0.00023988 0.036347 0 0 -0.0058319 0 0.0143 -0.002532 -0.0051409 0 0
0.25 0.00091814 0.0016225 0.0064568 0.005403 0 0.00079131 -0.001791 0.0005869 -0.0024609 0.0040983 -0.0064779 0.046717 0.0067011 -0.0030506 -0.0087856 0.0004116 -0.0074131 0.023992 0.002729 -0.0089106 0.0032635 0.018888 0.0030807 0.0075944 -0.0016267 -0.0011354 -0.0019793 0.00019965 0.018578 0 0 -0.0060976 0 0.018671 -0.0014127 -0.0099502 0 0
0.25391 -0.0012625 0.002158 0.013385 0.0048419 0 0.0037997 -0.00049249 0.0025648 -0.0035859 0.003319 -0.0042176 0.057758 0.013601 -0.00032621 -0.0082845 -0.0090669 -0.0043194 0.020922 0.0064326 -0.0038444 0.0069033 0.014969 0.0028444 0.0052392 -0.0006681 -0.00046514 -0.0011739 0.00039508 -0.0065415 0 0 -0.0025503 0 0.020726 -5.9444e-05 -0.015383 0 0
0.25781 -0.0042031 0.0015515 0.016392 0.0016077 0 0.0051478 0.0005055 0.0023851 -0.0025196 -0.00066834 -0.00030818 0.058079 0.017056 0.0018146 -0.0077092 -0.018965 -0.00066488 0.015182 0.0063013 0.00031918 0.010471 0.010273 0.00059613 0.0034836 -0.00024526 6.8736e-05 -0.00059171 0.00019825 -0.021982 0 0 0.0030334 0 0.019481 0.001095 -0.018124 0 0
0.26172 -0.006418 -0.00011648 0.015438 -0.0018954 0 0.0043062 0.00099553 0.00058493 -2.7018e-05 -0.0042186 0.002796 0.047681 0.016527 0.0023256 -0.0067438 -0.027454 0.0012889 0.0081524 0.0025998 0.00023739 0.013278 0.0055888 -0.0028434 0.0024563 -0.00066461 0.00019522 -0.00035262 -0.00033962 -0.023195 0 0 0.0074952 0 0.015164 0.001707 -0.017316 0 0
0.26563 -0.0065205 -0.0019566 0.013104 -0.0033037 0 0.0020699 0.0014683 -0.0013892 0.0025157 -0.0037992 0.0040796 0.034775 0.012075 0.0016207 -0.0053061 -0.033449 0.0012203 0.00081543 -0.0039543 -0.0028726 0.01482 0.001346 -0.0055137 0.0022169 -0.0014055 -4.422e-05 -0.00026466 -0.00086207 -0.019227 0 0 0.0083424 0 0.0080437 0.0015174 -0.012808 0 0
0.26953 -0.0042456 -0.002808 0.012741 -0.0021765 0 -0.00027513 0.0024176 -0.0023552 0.0044042 0.0002852 0.0040011 0.028933 0.0043486 0.0012237 -0.0034694 -0.035976 0.00091096 -0.0056755 -0.011875 -0.0045796 0.014522 -0.0021108 -0.0056279 0.0027844 -0.0015843 -0.00035727 -0.00013651 -0.00086827 -0.019988 0 0 0.0053115 0 -0.0014007 0.00022255 -0.0050038 0 0
0.27344 -0.00069277 -0.002077 0.015676 -0.00013538 0 -0.0017355 0.0036289 -0.0018944 0.0056001 0.0039569 0.0031173 0.034263 -0.0032404 0.0020343 -0.0021178 -0.034975 0.0021025 -0.0094901 -0.016985 -0.002016 0.011908 -0.0044529 -0.0028421 0.0038518 -0.00078244 -0.00047106 1.8108e-05 -0.0001404 -0.024627 0 0 0.00041187 0 -0.011713 -0.0023195 0.0030895 0 0
0.27734 0.0024068 -0.00018488 0.019644 0.00079417 0 -0.0018758 0.004286 -0.00019666 0.0058388 0.0033113 0.0013111 0.046688 -0.0076689 0.0031481 -0.0017597 -0.032753 0.004365 -0.010757 -0.017712 0.0030224 0.0081711 -0.005893 0.0013208 0.0047924 0.00052431 -0.00038491 7.2253e-05 0.00092775 -0.023783 0 0 -0.0035032 0 -0.02118 -0.0051795 0.00844 0 0
0.28125 0.0038009 0.0017509 0.0199 2.4947e-05 0 -0.00079741 0.0037941 0.0021107 0.0044352 -0.0014584 -0.0013845 0.056364 -0.0080211 0.0027278 -0.0023361 -0.030054 0.0053981 -0.0095336 -0.013942 0.0059402 0.0038908 -0.0063444 0.0042027 0.0053772 0.0013584 -0.0003667 -7.4676e-06 0.001513 -0.01258 0 0 -0.0045632 0 -0.029011 -0.0077371 0.0099978 0 0
0.28516 0.00336 0.002713 0.012605 -0.0012824 0 0.00087371 0.0024218 0.0039868 0.0013342 -0.0060903 -0.0036415 0.053944 -0.0039621 0.00014411 -0.0035682 -0.027404 0.0035718 -0.0060355 -0.0061168 0.004127 -0.00036375 -0.0057197 0.0036168 0.0054633 0.0011145 -0.00067144 -0.00011573 0.0010259 0.00097775 0 0 -0.002842 0 -0.034521 -0.0093569 0.0072199 0 0
0.28906 0.0018967 0.0023911 -0.0017767 -0.0015873 0 0.0021327 0.0010823 0.0043031 -0.0019649 -0.0062248 -0.0033583 0.037578 0.0038808 -0.0029391 -0.0043335 -0.024776 -3.6949e-05 -0.00062926 0.0040242 -0.00040486 -0.0037723 -0.0036438 -0.00053999 0.0050573 0.00011115 -0.0012406 -0.00014971 -0.00030607 0.0027793 0 0 4.8943e-05 0 -0.036439 -0.0087909 0.00014679 0 0
0.29297 0.00047597 0.0011783 -0.017715 -0.00051551 0 0.0021382 0.00053673 0.0026407 -0.0032087 -0.0014378 7.9195e-05 0.016117 0.01114 -0.0038477 -0.0028602 -0.02093 -0.0024726 0.0050053 0.012159 -0.0031648 -0.0060582 -0.00033392 -0.0058084 0.0048794 -0.0006905 -0.0016981 -0.00011607 -0.0015246 -0.011626 0 0 0.0022123 0 -0.034842 -0.0057103 -0.0074808 0 0
0.29688 -0.00020011 -0.00028287 -0.027509 0.00095985 0 0.00090922 0.00086723 -0.00012385 -0.001524 0.0044758 0.0041845 0.0048389 0.015304 -0.0013571 0.0010469 -0.015262 -0.0018952 0.009714 0.016579 -0.0016852 -0.0074841 0.0036973 -0.0084894 0.0054423 -0.00052911 -0.0016828 -5.7074e-05 -0.0016971 -0.029298 0 0 0.0025873 0 -0.030566 -0.00087549 -0.013028 0 0
0.30078 -1.7527e-05 -0.0015132 -0.026142 0.0017139 0 -0.00053647 0.001655 -0.0022847 0.0013921 0.0070233 0.0047549 0.014845 0.015197 0.0031098 0.0071144 -0.0076428 0.00041925 0.012761 0.016634 0.0022781 -0.0081695 0.0080874 -0.0061828 0.0070051 0.000531 -0.0012021 7.4373e-05 -0.00068882 -0.030065 0 0 0.001336 0 -0.024099 0.0050599 -0.015033 0 0
0.30469 0.00063977 -0.0022698 -0.014627 0.0016123 0 -0.00097049 0.002466 -0.0026575 0.0026332 0.0048404 -0.0003486 0.043474 0.010123 0.0066575 0.014664 0.001778 0.0013183 0.013476 0.012198 0.0047942 -0.0082499 0.012412 0.00023039 0.0097349 0.001726 -0.0006361 0.00036888 0.00074887 -0.0060941 0 0 -0.00045793 0 -0.016048 0.011236 -0.012317 0 0
0.30859 0.001104 -0.0024087 0.00078142 0.0013698 0 -7.891e-05 0.0030186 -0.0015691 0.00086808 0.00036428 -0.0085197 0.074371 0.00094056 0.0072034 0.020597 0.010964 -0.0009335 0.010778 0.0047192 0.0035888 -0.0075497 0.015703 0.0068766 0.013239 0.0022778 -0.00037251 0.00075819 0.001644 0.028329 0 0 -0.0014059 0 -0.0077805 0.015416 -0.0039888 0 0
0.3125 0.00070373 -0.0018464 0.012986 0.001437 0 0.001167 0.0029874 -0.00044815 -0.0023366 -0.0028346 -0.013842 0.089048 -0.0075561 0.0047449 0.022611 0.017148 -0.0047573 0.0064834 -0.0017974 -0.00022442 -0.0061678 0.01778 0.0095413 0.015994 0.0019699 -0.00044689 0.00093621 0.0015949 0.047573 0 0 -0.0004888 0 -0.00086979 0.016971 0.0057862 0 0
0.31641 -0.00087528 -0.00071155 0.018578 0.0013471 0 0.0013509 0.0019674 -0.00039415 -0.004144 -0.0032144 -0.011875 0.081412 -0.013465 0.00082022 0.019994 0.018995 -0.0067896 0.0015682 -0.0059591 -0.0037635 -0.0041459 0.018545 0.0067716 0.017164 0.0011522 -0.00056425 0.00059931 0.00098644 0.036989 0 0 0.0023468 0 0.0039701 0.015856 0.01501 0 0
0.32031 -0.0032781 0.00053506 0.018944 0.00036961 0 -7.7252e-05 -8.9271e-05 -0.0011795 -0.0033626 -0.002057 -0.0036029 0.062698 -0.015427 -0.0028065 0.01261 0.015634 -0.0052347 -0.0029839 -0.0068346 -0.0051678 -0.0016347 0.017967 0.00092706 0.016092 0.00031783 -0.00046114 -0.00018765 0.00051393 0.0062267 0 0 0.0059261 0 0.0062124 0.012304 0.021879 0 0
0.32422 -0.0054944 0.0012581 0.017453 -0.0012891 0 -0.0022555 -0.0024097 -0.0016502 -0.0015439 -0.0016353 0.005141 0.051681 -0.012212 -0.0048944 0.00099965 0.0061202 -0.0015261 -0.0056193 -0.0037187 -0.0047232 0.00091721 0.01594 -0.0037532 0.011896 -0.00025742 -0.00019243 -0.00092489 0.00053541 -0.018921 0 0 0.0082733 0 0.0051245 0.0069977 0.023816 0 0
0.32813 -0.0063431 0.0010398 0.015742 -0.0022542 0 -0.0036326 -0.0036424 -0.00099418 -0.0011022 -0.0028761 0.0083863 0.058308 -0.0063624 -0.004739 -0.01058 -0.0067033 0.0013453 -0.005314 0.0012476 -0.0037469 0.0022744 0.01289 -0.0044986 0.0055411 -0.00052887 -2.4326e-05 -0.001075 0.00085203 -0.018719 0 0 0.0077421 0 0.0016295 0.0022526 0.020139 0 0
0.33203 -0.0051842 -7.9528e-06 0.012703 -0.0012116 0 -0.0032629 -0.0028647 0.00048976 -0.0025304 -0.0046846 0.004742 0.075454 -0.0011946 -0.0022235 -0.018934 -0.018956 0.0018847 -0.0029624 0.0055992 -0.0029539 0.0018878 0.0094804 -0.001978 -0.00091156 -0.00050945 -8.2569e-05 -0.00057066 0.0010308 0.0042625 0 0 0.0041929 0 -0.0023739 -0.00055722 0.012987 0 0
0.33594 -0.00235 -0.001281 0.0068595 0.0016089 0 -0.0015221 -0.00047607 0.0018143 -0.0037606 -0.0052073 -0.0018596 0.086308 0.0016472 0.0017583 -0.022499 -0.028371 0.0012172 0.00069445 0.0080987 -0.0020523 -0.0004509 0.0061299 0.0006792 -0.0061335 -0.00021596 -0.00019641 0.0001055 0.00086768 0.028566 0 0 -0.00073777 0 -0.0056759 -0.00079654 0.0036537 0 0
0.33984 0.0010472 -0.0020415 -0.00071847 0.0043375 0 0.00027527 0.0019653 0.0022938 -0.0023857 -0.0035865 -0.005666 0.080217 0.00083095 0.0052104 -0.020181 -0.032856 0.0012627 0.0047159 0.0077282 -0.00060112 -0.0047525 0.0032835 0.00079065 -0.0088128 0.00021755 -0.00014031 0.0003925 0.00053424 0.032562 0 0 -0.004648 0 -0.007051 0.0019188 -0.0063976 0 0
0.34375 0.0037836 -0.0018278 -0.006424 0.0050073 0 0.00090441 0.0029129 0.0020244 0.0016189 -0.000663 -0.0035697 0.061867 -0.0045466 0.0060179 -0.011246 -0.02895 0.0022568 0.0069222 0.003378 0.0010979 -0.010314 0.0020464 -0.001687 -0.0065861 0.00049728 2.2479e-05 0.00020178 0.00033083 0.011523 0 0 -0.0059531 0 -0.0040649 0.0076949 -0.014431 0 0
0.34766 0.0051623 -0.00067048 -0.0073619 0.0032555 0 6.4525e-05 0.0019531 0.0015271 0.0055366 0.0017281 0.0030232 0.0455 -0.010655 0.0035293 -0.00077973 -0.02012 0.0025195 0.0065552 -0.0025941 0.0019979 -0.01489 0.0025691 -0.0045119 -0.0012484 0.0003637 -5.3064e-05 -3.9676e-05 0.00035638 -0.020348 0 0 -0.0047904 0 0.0022641 0.013929 -0.019376 0 0
0.35156 0.0051989 0.0009427 -0.0045785 0.00052429 0 -0.0014839 -8.6884e-05 0.0011534 0.0062872 0.0020901 0.0097761 0.040791 -0.015315 -0.0007454 0.0085571 -0.0089661 0.00066768 0.003845 -0.0088505 0.0010679 -0.017421 0.0047901 -0.0054725 0.0055685 -0.00014721 -0.00058552 9.3088e-05 0.00042855 -0.042121 0 0 -0.0025859 0 0.010732 0.019227 -0.021148 0 0
0.35547 0.0043495 0.0022719 -0.0026807 -0.0013466 0 -0.0024487 -0.0019476 0.0008963 0.0031721 0.00022557 0.012566 0.044926 -0.016956 -0.0042117 0.014796 0.0022086 -0.0024004 -0.00077752 -0.014347 -0.001848 -0.017219 0.0085865 -0.0043544 0.012349 -0.00069774 -0.0013139 0.00050911 0.00029933 -0.040951 0 0 -0.00080409 0 0.0201 0.022501 -0.019793 0 0
0.35938 0.0031174 0.0026261 -0.0057285 -0.001655 0 -0.0018715 -0.0027416 0.00058154 -0.0015654 -0.0026881 0.0098016 0.048343 -0.013841 -0.005191 0.015684 0.010174 -0.0041696 -0.0064095 -0.017819 -0.0055922 -0.013606 0.013749 -0.002776 0.016836 -0.00095925 -0.0016518 0.00067056 -7.097e-05 -0.018721 0 0 -2.1963e-05 0 0.028368 0.022381 -0.015421 0 0
0.36328 0.0018476 0.0016985 -0.013125 -0.0010639 0 0.00012163 -0.0021301 1.936e-05 -0.0046379 -0.0048347 0.0029024 0.046961 -0.0066384 -0.0040211 0.011164 0.011555 -0.0031684 -0.010855 -0.018418 -0.0079778 -0.0077254 0.019481 -0.0022791 0.016545 -0.00092039 -0.0012454 0.00019385 -0.00044288 0.011505 0 0 3.0076e-05 0 0.032406 0.018382 -0.0090738 0 0
0.36719 0.00074118 -0.00019337 -0.019508 -0.00057937 0 0.0021952 -0.00014973 -0.00099539 -0.0041526 -0.0048661 -0.0046738 0.047052 0.0011953 -0.0023434 0.0047435 0.0079489 -0.00062294 -0.013208 -0.016939 -0.0069407 -0.0020713 0.025091 -0.0027067 0.012658 -0.0008443 -0.00034321 -0.00066396 -0.00048598 0.034116 0 0 -0.00017166 0 0.032225 0.012407 -0.0022892 0 0
0.37109 -8.9264e-05 -0.0021623 -0.018979 -0.00054613 0 0.0026257 0.0027105 -0.0025457 -0.00062772 -0.0027655 -0.0091691 0.057269 0.0078787 -0.0014863 -0.0017417 0.00059593 0.00081793 -0.013235 -0.013558 -0.0021665 0.0020943 0.030394 -0.0024844 0.0061655 -0.00092119 0.00044359 -0.0011829 -5.968e-05 0.038884 0 0 -0.00036924 0 0.028145 0.005514 0.0042222 0 0
0.375 -0.00065458 -0.0031873 -0.0099393 -0.00062686 0 0.00072026 0.0052484 -0.0042469 0.0037386 9.0922e-05 -0.0084571 0.076778 0.011826 -0.0016111 -0.006556 -0.0089008 -9.3479e-05 -0.01096 -0.0084399 0.0040358 0.003697 0.03529 -0.00044622 -0.0016607 -0.0010281 0.00075028 -0.00086928 0.00064477 0.025305 0 0 -0.00039828 0 0.020879 -0.0011902 0.0098026 0 0
0.37891 -0.0011485 -0.0027299 0.0036799 -0.00047736 0 -0.0022687 0.0058337 -0.00518 0.0065257 0.0018091 -0.0033816 0.093172 0.011091 -0.0022398 -0.0073638 -0.017253 -0.0019705 -0.0068797 -0.0011639 0.007862 0.0014424 0.039838 0.0026853 -0.0081696 -0.00089325 0.00077107 4.9097e-05 0.0012163 0.0024354 0 0 8.2609e-05 0 0.012365 -0.0057882 0.013282 0 0
0.38281 -0.0018707 -0.0011151 0.015617 -0.00017043 0 -0.0037893 0.0035662 -0.0045472 0.0062806 0.0012617 0.002524 0.093516 0.0078983 -0.0032227 -0.0055041 -0.021709 -0.0024939 -0.0029277 0.0078787 0.0068549 -0.002578 0.044188 0.0046744 -0.01156 -0.0004751 0.00093493 0.00083165 0.0013113 -0.015957 0 0 0.0014689 0 0.0059384 -0.0077943 0.01469 0 0
0.38672 -0.0029745 0.00063786 0.021759 1.7823e-05 0 -0.0020353 -0.00057757 -0.0026223 0.0031429 -0.0011326 0.0052424 0.077395 0.0043144 -0.0048756 -0.0028148 -0.021971 -0.0010807 5.5121e-05 0.018072 0.0021931 -0.0065078 0.047993 0.0036794 -0.012034 -8.0568e-05 0.0013229 0.00091956 0.0009013 -0.019357 0 0 0.0037092 0 0.0027428 -0.007626 0.014442 0 0
0.39063 -0.0042111 0.0014525 0.022016 -3.3482e-05 0 0.002232 -0.0039948 -0.00087659 -0.0011475 -0.0037167 0.0031032 0.05806 0.0016821 -0.0071705 -0.00064212 -0.018058 0.0005162 0.0016051 0.02872 -0.0019641 -0.0090627 0.050691 -8.268e-05 -0.010031 -3.0401e-05 0.0015071 0.00041119 0.00028748 -0.0070046 0 0 0.0059779 0 0.0033002 -0.0056298 0.012885 0 0
0.39453 -0.0049263 0.00086944 0.018574 -0.00031558 0 0.0058702 -0.0043593 -0.00075504 -0.0040811 -0.0047311 -0.0020043 0.050071 0.0013971 -0.0090769 -0.00058971 -0.010335 0.00032926 0.0013637 0.038705 -0.0019507 -0.0088113 0.05127 -0.0044018 -0.0064459 -0.0002355 0.0010208 -0.00012653 -0.0001355 0.012055 0 0 0.0069729 0 0.0078183 -0.0022957 0.010503 0 0
0.39844 -0.0044096 -0.00069733 0.012898 -0.00090471 0 0.0057188 -0.0016328 -0.0020955 -0.0039819 -0.0034178 -0.0061932 0.056117 0.0036858 -0.0090238 -0.0039484 -0.00046862 -0.0014515 -0.00054161 0.044945 0.0021677 -0.0050118 0.04713 -0.0067311 -0.0035987 -0.00021452 -5.3149e-05 -0.00025704 -0.00017819 0.02592 0 0 0.0056954 0 0.014594 0.0015712 0.0083634 0 0
0.40234 -0.0024156 -0.0022619 0.0046247 -0.0018197 0 0.0012481 0.0017947 -0.0029307 -0.0013991 -0.00038811 -0.0066517 0.066478 0.0059845 -0.0061955 -0.0086218 0.0091789 -0.0026302 -0.0030793 0.046618 0.0067594 -0.00024475 0.03862 -0.0059503 -0.002605 0.00038441 -0.0010455 -4.3025e-05 3.1367e-05 0.028247 0 0 0.0021519 0 0.020323 0.005427 0.007107 0 0
0.40625 0.00051723 -0.0028912 -0.0068366 -0.0025817 0 -0.0048468 0.0031534 -0.0012572 0.0010967 0.0027924 -0.0035582 0.070868 0.0069314 -0.0014117 -0.013202 0.017793 -0.0015792 -0.0060106 0.043381 0.0081251 0.0039535 0.026155 -0.0028748 -0.0035771 0.0013022 -0.0012888 0.00014882 0.00020984 0.021234 0 0 -0.0024814 0 0.023492 0.0092267 0.0069273 0 0
0.41016 0.0032468 -0.002254 -0.019995 -0.0022527 0 -0.008701 0.0016498 0.0027448 0.00098927 0.0043939 0.00068518 0.069189 0.0054147 0.0032921 -0.016283 0.024747 0.00067852 -0.0091959 0.035297 0.0058618 0.0061405 0.01057 0.0006047 -0.0063531 0.0018071 -0.00072162 0.00011894 0.00019389 0.011606 0 0 -0.0062969 0 0.022901 0.012967 0.0079048 0 0
0.41406 0.0046672 -0.00078391 -0.030848 -0.0003637 0 -0.0082214 -0.0011108 0.006342 -0.0018604 0.003329 0.0038289 0.069436 0.00028235 0.0060366 -0.015474 0.029269 0.0013447 -0.01285 0.022869 0.0027663 0.0041129 -0.0058883 0.0028007 -0.010154 0.0013926 0.00011267 3.6088e-05 6.7119e-05 0.0045675 0 0 -0.0075088 0 0.017017 0.016698 0.01004 0 0
0.41797 0.0043967 0.00061369 -0.035021 0.0021125 0 -0.0044288 -0.0029171 0.0064332 -0.0048988 -0.00019284 0.0053211 0.075747 -0.0060708 0.0062523 -0.010698 0.031768 -0.0011116 -0.017308 0.009864 0.0016069 -0.0013349 -0.018583 0.0029773 -0.013177 0.00033551 0.00063423 0.00017406 3.2406e-05 0.0014647 0 0 -0.0054262 0 0.0080039 0.020148 0.012606 0 0
0.42188 0.0029954 0.0011423 -0.030726 0.0031372 0 -0.00026196 -0.0029986 0.0024416 -0.0051496 -0.0044274 0.0057766 0.08094 -0.010978 0.0047531 -0.0036325 0.032768 -0.0050142 -0.022362 -0.0012586 0.0023602 -0.0079124 -0.025444 0.0013822 -0.014803 -0.00050179 0.00073376 0.00052372 0.0001817 0.0016421 0 0 -0.0010989 0 -0.0013633 0.022842 0.015136 0 0
0.42578 0.0015027 0.00063977 -0.020122 0.0014837 0 0.0018524 -0.0022581 -0.0028256 -0.0020753 -0.0067182 0.0054739 0.07309 -0.012703 0.002862 0.0044768 0.032411 -0.0068488 -0.027616 -0.0091034 0.0027998 -0.013951 -0.025294 -0.0010522 -0.014816 -0.00047065 0.00071426 0.00074625 0.00040906 0.0042349 0 0 0.002947 0 -0.0091779 0.024308 0.01741 0 0
0.42969 0.00062346 -0.00030646 -0.0080177 -0.0016419 0 0.0015359 -0.0017273 -0.0053145 0.0017535 -0.0050697 0.0038652 0.049805 -0.0095796 0.0014344 0.012143 0.030788 -0.0046643 -0.032453 -0.012508 0.0014953 -0.017586 -0.017385 -0.0030389 -0.013209 0.00026258 0.00082097 0.0005372 0.00054656 0.007173 0 0 0.0041441 0 -0.013428 0.024001 0.019262 0 0
0.43359 0.00022345 -0.00078659 0.0010488 -0.0032598 0 0.00011433 -0.0012289 -0.0030551 0.0029642 0.00017638 0.00064979 0.024454 0.0002279 0.00053383 0.016597 0.02753 -5.8975e-05 -0.034484 -0.010286 -0.00035361 -0.015639 -0.0017563 -0.0033538 -0.010445 0.00092695 0.00094335 5.2961e-06 0.00056045 0.0059177 0 0 0.0018105 0 -0.010475 0.020624 0.020636 0 0
0.4375 -0.00041911 -0.00028127 0.0053002 -0.0014131 0 -0.00084897 0.00016744 0.0022098 0.00054266 0.0060273 -0.0030424 0.016312 0.012282 -0.00013925 0.018235 0.02327 0.0032667 -0.033018 -0.0058925 -0.00032063 -0.010246 0.015171 -0.0014169 -0.007713 0.0009438 0.00081099 -0.00036036 0.00059014 -0.0039648 0 0 -0.0019365 0 -0.0028148 0.015354 0.021884 0 0
0.44141 -0.0018058 0.00087923 0.006224 0.0025621 0 -0.00070022 0.0025414 0.0064334 -0.0031553 0.0086337 -0.0050437 0.033379 0.024259 -0.00059876 0.017633 0.01831 0.0029245 -0.02784 -0.00076723 0.0023375 -0.0029508 0.030499 0.0022359 -0.0053245 0.00047944 0.00039599 -0.00013673 0.00079364 -0.021212 0 0 -0.0034424 0 0.0080239 0.0089366 0.023099 0 0
0.44531 -0.0035853 0.0017203 0.0069982 0.0048914 0 0.00020771 0.0044623 0.0064181 -0.0044976 0.0061368 -0.0040198 0.064597 0.034054 -0.00039108 0.015534 0.013011 -0.00014595 -0.019106 0.0038245 0.0056857 0.0045908 0.041689 0.0060529 -0.0034915 0.00019431 1.6537e-06 0.00059957 0.0011696 -0.03654 0 0 -0.00041605 0 0.02031 0.0022305 0.024328 0 0
0.44922 -0.0047219 0.0013801 0.010003 0.0029098 0 0.00113 0.0042905 0.0021158 -0.001802 0.00026261 -0.00094441 0.088909 0.038745 0.00086785 0.013246 0.0080221 -0.0028946 -0.0074643 0.0063846 0.0071346 0.0096319 0.045195 0.0082476 -0.0023547 0.00048289 -8.2099e-05 0.0012769 0.0015338 -0.03818 0 0 0.005782 0 0.031136 -0.0032156 0.025512 0 0
0.45313 -0.004378 -0.00018995 0.015011 -0.0021252 0 0.0015319 0.0020783 -0.0035677 0.0032296 -0.0048724 0.0014627 0.092175 0.038195 0.0027179 0.012453 0.0042116 -0.0032123 0.0037951 0.0068126 0.0060708 0.010101 0.040823 0.007773 -0.0017776 0.0010241 6.3226e-05 0.0012843 0.0016518 -0.021622 0 0 0.010663 0 0.037192 -0.0056536 0.026337 0 0
0.45703 -0.0027314 -0.0021757 0.019159 -0.0059757 0 0.0013036 -0.00018499 -0.00703 0.0069957 -0.0059111 0.00097361 0.076332 0.035326 0.0037353 0.013242 0.0016199 -0.0017908 0.012259 0.0063189 0.0040881 0.0072215 0.032112 0.0048101 -0.0016877 0.0011125 6.516e-05 0.00047879 0.001385 0.0057243 0 0 0.0099562 0 0.03857 -0.0052491 0.026615 0 0
0.46094 -0.00094168 -0.00354 0.018711 -0.0054362 0 0.00065025 -0.00048996 -0.0064608 0.0068994 -0.0027285 -0.0022448 0.054272 0.031922 0.0025154 0.015419 0.00017333 -0.0011703 0.016597 0.0055654 0.00276 0.0020543 0.021161 0.00051634 -0.0021832 0.00040923 -0.00028713 -0.0006902 0.00074302 0.030019 0 0 0.003208 0 0.035613 -0.0022717 0.026217 0 0
0.46484 -0.00022611 -0.0037851 0.01156 -0.0014734 0 -0.00015601 0.0010844 -0.0028587 0.0031622 0.0018183 -0.0057457 0.037932 0.029826 -0.00090951 0.018573 -0.00032698 -0.00314 0.015789 0.0051948 0.0017967 -0.0040177 0.010231 -0.0036279 -0.0033904 -0.00067646 -0.00074448 -0.0015278 -0.00013492 0.041625 0 0 -0.0054679 0 0.029092 0.0027495 0.025042 0 0
0.46875 -0.00083989 -0.0032009 -0.0011078 0.001722 0 -0.0010154 0.0024027 0.00091998 -0.0016996 0.0044312 -0.0067671 0.031455 0.031542 -0.0046275 0.021425 -0.00050176 -0.0070289 0.0085259 0.0057254 -0.00016883 -0.0080736 0.0031393 -0.0063686 -0.0056723 -0.001358 -0.00083354 -0.001609 -0.0010054 0.040966 0 0 -0.01037 0 0.02105 0.0083575 0.022882 0 0
0.47266 -0.0018803 -0.0024755 -0.015118 0.00086897 0 -0.0020575 0.0014984 0.0022747 -0.0049565 0.0038079 -0.0043803 0.03333 0.03514 -0.006156 0.022717 -0.0011965 -0.010313 -0.0010874 0.006227 -0.0032396 -0.0092283 -4.7499e-06 -0.0069445 -0.0083527 -0.0012005 -0.00040213 -0.0010452 -0.0015666 0.035462 0 0 -0.0086122 0 0.014594 0.012619 0.020246 0 0
0.47656 -0.0021131 -0.0021168 -0.025474 -0.0032448 0 -0.0033917 -0.0013789 0.00064736 -0.0055275 0.00099322 -0.00020822 0.041563 0.038671 -0.0045651 0.021985 -0.0025685 -0.010744 -0.010627 0.0059881 -0.0054224 -0.0079173 -1.549e-05 -0.0052154 -0.010779 -0.00047757 0.00013099 -0.00032106 -0.0015871 0.032754 0 0 -0.0023461 0 0.010714 0.014975 0.017434 0 0
0.48047 -0.0010944 -0.0022068 -0.029049 -0.0067085 0 -0.004731 -0.0041029 -0.0022637 -0.0043974 -0.0021369 0.0026636 0.054904 0.040436 -0.0013765 0.018929 -0.004601 -0.008024 -0.018066 0.0044775 -0.004576 -0.0047554 0.0022501 -0.0017477 -0.012319 0.00015356 0.00014149 0.00012608 -0.0010833 0.037586 0 0 0.0030147 0 0.0099742 0.01517 0.014723 0 0
0.48438 0.0004092 -0.0025723 -0.026049 -0.0064451 0 -0.0053678 -0.0049918 -0.004025 -0.0035839 -0.0044171 0.0017644 0.070212 0.038 0.00087008 0.013196 -0.0070232 -0.003771 -0.020667 0.0010583 -0.00096397 -0.00090822 0.0054825 0.0023017 -0.011941 0.00027746 -0.00055789 0.00022236 -0.00037719 0.052859 0 0 0.0030782 0 0.012794 0.013154 0.012533 0 0
0.48828 0.0010687 -0.0030297 -0.019325 -0.0031026 0 -0.0047637 -0.0045316 -0.0035512 -0.0045454 -0.0056069 -0.0029938 0.08144 0.03025 0.0011351 0.0053793 -0.0086815 -8.7898e-05 -0.016573 -0.0038481 0.0026873 0.0016586 0.0077894 0.005656 -0.0087513 2.3828e-05 -0.0014545 0.00022506 9.0773e-05 0.079241 0 0 -0.0022331 0 0.017954 0.010219 0.01146 0 0
0.49219 0.0001277 -0.0033998 -0.012106 -8.8289e-05 0 -0.0032841 -0.0046158 -0.0020018 -0.0070975 -0.0056928 -0.0089599 0.083236 0.020258 0.00089074 -0.0028479 -0.0088981 0.0019093 -0.0083845 -0.0087015 0.0038973 0.0027521 0.0088514 0.0075305 -0.0038455 -0.0001797 -0.0017443 0.00040739 8.2753e-05 0.1108 0 0 -0.0089196 0 0.023372 0.0078116 0.011446 0 0
0.49609 -0.0019626 -0.0033825 -0.0058404 1.2402e-05 0 -0.0021803 -0.0061911 -0.0016226 -0.0095294 -0.0045909 -0.01223 0.075642 0.010114 0.0023961 -0.010444 -0.0073717 0.0025031 0.002247 -0.012624 0.0028851 0.002656 0.0087155 0.0079025 0.0019178 -7.2256e-05 -0.0010368 0.0007644 -0.00027707 0.13262 0 0 -0.01226 0 0.028109 0.0064876 0.012429 0 0
0.5 -0.0039206 -0.0026135 0.00026325 -0.0021088 0 -0.002507 -0.0079674 -0.0034821 -0.0098716 -0.0026728 -0.010316 0.064385 0.0020164 0.005926 -0.016345 -0.0039622 0.0026352 0.013435 -0.014821 0.0019202 0.0018598 0.0075506 0.0072077 0.0075184 0.00023749 0.00030197 0.0010083 -0.00067647 0.12796 0 0 -0.010444 0 0.031359 0.0066139 0.014256 0 0
0.50391 -0.0046517 -0.00099998 0.0077167 -0.003441 0 -0.0038843 -0.0076602 -0.0062015 -0.0074408 -0.0011435 -0.0042285 0.056047 -7.8004e-07 0.0089905 -0.018242 0.0012473 0.0028161 0.021514 -0.014169 0.0022925 0.001598 0.0055418 0.0058104 0.010636 0.00046208 0.001461 0.00084381 -0.00095022 0.092357 0 0 -0.0056383 0 0.032001 0.0082068 0.016433 0 0
0.50781 -0.0040219 0.00098897 0.016543 -0.0017495 0 -0.0044974 -0.0044341 -0.0070066 -0.0034391 -0.0012745 0.0018622 0.053009 0.0034995 0.0086335 -0.016106 0.0065415 0.0026533 0.02473 -0.011997 0.0024768 0.0025658 0.0028697 0.0038404 0.010223 0.00044234 0.0018274 0.00025168 -0.0012113 0.041275 0 0 -0.0018835 0 0.030716 0.0096574 0.017834 0 0
0.51172 -0.0027841 0.0024802 0.02428 0.0023567 0 -0.0026744 8.5341e-05 -0.0042745 6.3147e-06 -0.0029781 0.003661 0.052933 0.010284 0.0045378 -0.010935 0.010851 0.0013785 0.023486 -0.0096689 -0.00018571 0.0043898 -0.00061026 0.0015399 0.0065646 0.00024789 0.0013849 -0.00049031 -0.0016225 0.00051051 0 0 -0.0017202 0 0.028136 0.0099948 0.017822 0 0
0.51563 -0.0018063 0.0027944 0.027192 0.0061193 0 0.0013184 0.0032954 0.00077561 0.0016425 -0.0043793 0.00032319 0.052387 0.018405 -0.00042191 -0.0037381 0.013427 -0.0011204 0.018337 -0.0082285 -0.0060077 0.0065826 -0.0050113 -0.00040852 2.4245e-05 4.0459e-05 0.00059186 -0.0010486 -0.0020653 -0.014791 0 0 -0.0042957 0 0.024641 0.0086185 0.015927 0 0
0.51953 -0.0013144 0.0019925 0.022939 0.0070124 0 0.005128 0.0040048 0.0049081 0.0021235 -0.0032759 -0.0045345 0.050421 0.02515 -0.0029211 0.0039219 0.013437 -0.0037632 0.010298 -0.0089639 -0.011641 0.0083017 -0.010466 -0.0011867 -0.0087485 -7.772e-05 -4.3777e-05 -0.0012782 -0.0021176 -0.013034 0 0 -0.0063303 0 0.020596 0.0049624 0.011598 0 0
0.52344 -0.00077691 0.00086476 0.012645 0.0045274 0 0.0062142 0.0032873 0.0055559 0.0032341 0.00069584 -0.0056475 0.049163 0.026237 -0.0023614 0.0083369 0.01035 -0.0048752 0.0021096 -0.013164 -0.012717 0.0079642 -0.016397 -0.00068207 -0.018062 -6.3276e-05 -0.00027944 -0.0012324 -0.0014382 -0.017542 0 0 -0.0049749 0 0.016286 -0.00058962 0.0045487 0 0
0.52734 0.00052515 0.00035239 0.00066539 0.00022682 0 0.0041244 0.0031064 0.002981 0.0059626 0.0054166 -0.00059298 0.052079 0.022457 -0.0010553 0.0083576 0.0058437 -0.0035366 -0.0041857 -0.019183 -0.0079566 0.0058517 -0.021467 -2.6985e-06 -0.02657 0.00014786 -0.00014492 -0.00097972 -0.00018968 -0.044046 0 0 -0.00014082 0 0.011946 -0.0059629 -0.0036558 0 0
0.53125 0.0027734 0.000901 -0.0079166 -0.0033595 0 0.00096413 0.0043253 3.5118e-05 0.0092935 0.0080368 0.0079829 0.06178 0.01477 -0.0012655 0.0037959 0.00074823 -0.00048575 -0.007966 -0.025915 -0.00056848 0.0023992 -0.024864 -0.00090715 -0.033921 0.00062021 0.00022511 -0.00049241 0.00097079 -0.086364 0 0 0.0055502 0 0.0077829 -0.010005 -0.012209 0 0
0.53516 0.0053499 0.0022606 -0.010311 -0.0039907 0 -0.00042582 0.0061284 -0.00018561 0.011003 0.0075315 0.014511 0.07793 0.0044889 -0.0024905 -0.0050487 -0.004133 0.002361 -0.0089251 -0.032166 0.004529 -0.0018074 -0.025905 -0.0044042 -0.039932 0.0012752 0.00070065 0.00023293 0.0013924 -0.12398 0 0 0.0090156 0 0.0040679 -0.011688 -0.020314 0 0
0.53906 0.0072423 0.0037928 -0.007416 -0.00077183 0 0.0011266 0.0071671 0.0032401 0.0098002 0.0055352 0.015181 0.095494 -0.005787 -0.0021547 -0.016866 -0.0076505 0.0034661 -0.0070373 -0.035694 0.0049461 -0.0055439 -0.023569 -0.0097142 -0.044508 0.0018097 0.001141 0.00097737 0.00097945 -0.14257 0 0 0.0091852 0 0.0016405 -0.0094026 -0.026679 0 0
0.54297 0.0077635 0.0049194 -0.0027657 0.0050578 0 0.0043217 0.0069689 0.0084318 0.00676 0.0046382 0.010996 0.10533 -0.013145 0.0010265 -0.027347 -0.0097105 0.0029124 -0.0043496 -0.035401 0.002507 -0.0077672 -0.019187 -0.014623 -0.048135 0.0018494 0.0013735 0.001332 0.00027155 -0.14578 0 0 0.0076563 0 0.0013708 -0.0040907 -0.031008 0 0
0.54688 0.006994 0.0053437 2.0807e-05 0.010212 0 0.0067164 0.006153 0.012119 0.0046029 0.0058994 0.0065687 0.099415 -0.01726 0.0049252 -0.034271 -0.011001 0.0021588 -0.002277 -0.031962 0.0010795 -0.0086965 -0.014509 -0.01705 -0.050894 0.0012603 0.0012751 0.0010321 -1.6894e-05 -0.14737 0 0 0.0071335 0 0.0033554 0.0023713 -0.033934 0 0
0.55078 0.0056063 0.0050081 -0.00052557 0.011061 0 0.0067357 0.0055082 0.011873 0.0054034 0.0080465 0.0060023 0.078553 -0.018145 0.0058092 -0.036474 -0.012004 0.0025552 -0.0016155 -0.025934 0.0029305 -0.008656 -0.010687 -0.016536 -0.052587 0.00033032 0.00090179 0.0002781 0.00043123 -0.15412 0 0 0.0091243 0 0.0075961 0.0086403 -0.035919 0 0
0.55469 0.0042548 0.0039966 -0.0030628 0.0064091 0 0.0045792 0.0051467 0.0076482 0.008781 0.0089845 0.0096105 0.055118 -0.016147 0.0023424 -0.033168 -0.013272 0.0040773 -0.0030494 -0.01814 0.0069819 -0.0081749 -0.0089096 -0.014397 -0.05288 -0.00038925 0.00050702 -0.00034789 0.0013418 -0.15883 0 0 0.012827 0 0.013931 0.013204 -0.03754 0 0
0.55859 0.0030698 0.0025238 -0.0044296 -0.00089851 0 0.0016058 0.0045888 0.0018266 0.012143 0.0078644 0.014125 0.045171 -0.012054 -0.0026134 -0.024467 -0.015319 0.0054858 -0.0071787 -0.010373 0.010123 -0.0084193 -0.010654 -0.012487 -0.050618 -0.00048414 0.00037763 -0.00037296 0.00213 -0.14957 0 0 0.015924 0 0.021397 0.013386 -0.039616 0 0
0.5625 0.0016863 0.0009414 -0.0015605 -0.0055757 0 -0.00082342 0.0034464 -0.0022083 0.012678 0.0055962 0.015662 0.054314 -0.0074516 -0.0045732 -0.014963 -0.017244 0.0056306 -0.012144 -0.0039689 0.0099321 -0.0095016 -0.013802 -0.011686 -0.046557 1.787e-05 0.00060227 0.0001263 0.0023382 -0.12294 0 0 0.016348 0 0.027984 0.010546 -0.041938 0 0
0.56641 -0.00024427 -0.00036736 0.0065672 -0.0040836 0 -0.0020011 0.0018229 -0.0022041 0.0093678 0.0035513 0.012581 0.070612 -0.0025999 -0.00181 -0.0065288 -0.018171 0.004482 -0.016913 0.00073703 0.0063966 -0.011084 -0.016962 -0.011365 -0.041187 0.0006954 0.00097488 0.00060203 0.0018733 -0.08616 0 0 0.013503 0 0.0328 0.005773 -0.043969 0 0
0.57031 -0.002543 -0.0011709 0.01779 0.0020832 0 -0.0019073 0.00010996 0.0013384 0.0035111 0.0021181 0.0061093 0.073925 0.0023167 0.0030346 -0.00066729 -0.017233 0.0028855 -0.020475 0.0035955 0.0016232 -0.012715 -0.018765 -0.010125 -0.035088 0.0010803 0.0011316 0.00058357 0.00096106 -0.047472 0 0 0.0082455 0 0.035166 0.00033429 -0.045093 0 0
0.57422 -0.0044797 -0.0014898 0.027215 0.0072932 0 -0.0010734 -0.0013815 0.0052754 -0.0023841 0.00067792 -0.0010412 0.055196 0.0072255 0.0057187 0.0009554 -0.012826 0.0015036 -0.021138 0.004555 -0.0017535 -0.013415 -0.016994 -0.0070369 -0.029261 0.00099764 0.00082165 0.00014158 -2.0106e-05 -0.0080192 0 0 0.0020735 0 0.034208 -0.003489 -0.04401 0 0
0.57813 -0.005281 -0.0015269 0.029599 0.0065095 0 -0.00041312 -0.0025011 0.0059368 -0.0062765 -0.0012262 -0.0064647 0.027189 0.011765 0.0045128 -0.00043309 -0.0046693 0.0002712 -0.017939 0.0045003 -0.0021697 -0.012252 -0.010889 -0.0023243 -0.024793 0.00063392 0.00010361 -0.00021675 -0.00068255 0.034962 0 0 -0.003637 0 0.030835 -0.003368 -0.039829 0 0
0.58203 -0.0047388 -0.001526 0.022715 -0.0002564 0 -0.00075296 -0.003162 0.0019264 -0.0076712 -0.0031001 -0.0090731 0.014311 0.015431 0.0014065 -0.0022629 0.00539 -0.0010244 -0.011841 0.0042033 0.0001144 -0.0096014 -0.0022856 0.0029114 -0.021518 0.00032614 -0.0006746 -0.00010435 -0.00075213 0.079183 0 0 -0.0080187 0 0.026768 0.00021473 -0.03339 0 0
0.58594 -0.0033904 -0.0017015 0.0094288 -0.007902 0 -0.0021304 -0.0034118 -0.0046429 -0.0075965 -0.0040645 -0.0092596 0.0296 0.017783 -0.00046699 -0.0031068 0.015905 -0.0018659 -0.0035265 0.0039584 0.0033458 -0.0058377 0.0074589 0.0075176 -0.019174 0.00028922 -0.00109 0.00034046 -0.00020435 0.11566 0 0 -0.010869 0 0.022958 0.0066091 -0.025406 0 0
0.58984 -0.0021278 -0.002233 -0.0036585 -0.010737 0 -0.0035916 -0.0036121 -0.0097398 -0.0076877 -0.0040536 -0.0085141 0.061242 0.018396 -4.1759e-05 -0.0016518 0.025194 -0.0011167 0.0061079 0.0039767 0.0054591 -0.0014838 0.016762 0.010919 -0.017364 0.00049541 -0.00090307 0.00063106 0.000666 0.13774 0 0 -0.012646 0 0.020309 0.014783 -0.016819 0 0
0.59375 -0.0015764 -0.0032008 -0.010717 -0.007424 0 -0.0040508 -0.0042859 -0.010674 -0.0089837 -0.004149 -0.0085319 0.082822 0.016435 0.0012212 0.0036016 0.029186 0.0017173 0.014939 0.0042488 0.0054087 0.0023317 0.022233 0.013152 -0.01535 0.00074675 -0.00020629 0.00047378 0.0013709 0.14939 0 0 -0.014077 0 0.020024 0.021872 -0.01008 0 0
0.59766 -0.0017538 -0.0044356 -0.011091 -0.0019005 0 -0.0035823 -0.0055401 -0.0082008 -0.011147 -0.005549 -0.0099762 0.077974 0.013199 0.0015593 0.01023 0.027655 0.0053925 0.021289 0.0043158 0.0036981 0.0051689 0.023563 0.014476 -0.01319 0.00082773 0.00061145 5.7394e-05 0.0015283 0.16087 0 0 -0.015377 0 0.020896 0.025626 -0.0065095 0 0
0.60156 -0.0022273 -0.0054635 -0.0096352 0.0003631 0 -0.0036544 -0.0066785 -0.0055562 -0.012661 -0.0082377 -0.011744 0.055231 0.0094999 0.0008311 0.016563 0.021319 0.0074153 0.024641 0.0039116 0.0016433 0.007175 0.021256 0.015019 -0.01153 0.00061681 0.0010614 -0.00021877 0.001109 0.17513 0 0 -0.015722 0 0.021929 0.025523 -0.0063821 0 0
0.60547 -0.0025548 -0.0057399 -0.012108 -0.0028211 0 -0.0056414 -0.0066694 -0.0053715 -0.011992 -0.010762 -0.011726 0.038579 0.0059886 2.4299e-05 0.021218 0.011164 0.005994 0.02473 0.0028423 5.1824e-05 0.0085527 0.015938 0.014762 -0.011092 0.00012462 0.00082472 -0.00022984 0.00040858 0.18115 0 0 -0.013756 0 0.02224 0.021425 -0.0097271 0 0
0.60938 -0.0026054 -0.0050749 -0.019315 -0.0087316 0 -0.0089189 -0.0052103 -0.0074071 -0.0089259 -0.011359 -0.0088333 0.043754 0.0034556 -0.00051812 0.02235 -0.0010297 0.001731 0.021339 0.00087358 -0.0013217 0.0096786 0.0086261 0.013771 -0.01324 -0.00051337 -3.4271e-05 -0.00023078 -0.00022288 0.16434 0 0 -0.0090262 0 0.020552 0.013497 -0.01641 0 0
0.61328 -0.0025414 -0.0038678 -0.025498 -0.012382 0 -0.010741 -0.0032591 -0.0091902 -0.0049236 -0.0093461 -0.0044782 0.064069 0.0020385 -0.0015373 0.019241 -0.011328 -0.0026162 0.015608 -0.0017781 -0.0029466 0.01089 0.0013128 0.012361 -0.019297 -0.001078 -0.0010509 -0.00045421 -0.00062923 0.124 0 0 -0.0030187 0 0.016049 0.0039442 -0.024763 0 0
0.61719 -0.0025755 -0.0028513 -0.023082 -0.010758 0 -0.0085411 -0.0022569 -0.0087076 -0.0020314 -0.005573 -0.0017097 0.078745 0.00078194 -0.0033521 0.014003 -0.018154 -0.0042308 0.0093778 -0.0043791 -0.0043323 0.011861 -0.0051224 0.01095 -0.027858 -0.001356 -0.0016043 -0.00070851 -0.00085775 0.078146 0 0 0.0015236 0 0.010022 -0.0049099 -0.032839 0 0
0.62109 -0.0027698 -0.0025014 -0.0099801 -0.0050019 0 -0.0026615 -0.0026806 -0.0063425 -0.0011713 -0.0017446 -0.0023928 0.073484 -0.0008861 -0.004597 0.0078179 -0.021138 -0.0023952 0.0034124 -0.0064126 -0.0041147 0.012161 -0.010498 0.0096889 -0.037758 -0.0012594 -0.0013232 -0.00052364 -0.00098669 0.04827 0 0 0.0027702 0 0.0034159 -0.012078 -0.03973 0 0
0.625 -0.00303 -0.0026414 0.007313 0.00086862 0 0.0033643 -0.0034572 -0.0042 -0.0013698 0.00066142 -0.0050754 0.052082 -0.0034853 -0.0033005 0.0018891 -0.020359 0.0011087 -0.0016512 -0.0073525 -0.0016616 0.011321 -0.014792 0.0082437 -0.047582 -0.00088954 -0.00038807 0.0002521 -0.0010092 0.038939 0 0 0.0015238 0 -0.0027012 -0.016805 -0.044663 0 0
0.62891 -0.0032288 -0.0026332 0.018291 0.0032059 0 0.0056297 -0.0029988 -0.0037351 -0.00073544 0.0011156 -0.0059571 0.029392 -0.0075329 0.00060477 -0.0020472 -0.016812 0.0035624 -0.00516 -0.0060495 0.0015301 0.0083408 -0.018099 0.0060127 -0.054024 -0.00046854 0.00053872 0.0010955 -0.00089914 0.033959 0 0 0.00066089 0 -0.0060661 -0.018223 -0.046365 0 0
0.63281 -0.0032977 -0.0019924 0.01712 0.0012677 0 0.0032764 -0.00087121 -0.0042474 0.0016576 0.00015898 -0.0024215 0.015876 -0.01181 0.0044268 -0.0042482 -0.013682 0.0033939 -0.0078364 -0.0027681 0.0025727 0.0039202 -0.020823 0.0027039 -0.055619 -0.00016854 0.00076943 0.0011969 -0.00073455 0.013748 0 0 0.0025508 0 -0.006038 -0.017876 -0.045578 0 0
0.63672 -0.0031984 -0.0008418 0.007718 -0.002578 0 -0.00079303 0.001669 -0.0037186 0.0047705 -0.00096801 0.0041769 0.010529 -0.015263 0.0050069 -0.0055509 -0.01209 0.0011052 -0.01021 0.0017993 -0.000196 -0.00090203 -0.022925 -0.0012177 -0.052919 1.3082e-05 0.00011817 0.00027475 -0.00067939 -0.023897 0 0 0.0067844 0 -0.0030485 -0.016803 -0.043033 0 0
0.64063 -0.0028299 0.00022731 0.00035469 -0.0047479 0 -0.0026498 0.0028892 -0.00098289 0.0064849 -0.001055 0.0093516 0.0071208 -0.017159 0.0019434 -0.0065762 -0.012465 -0.0014489 -0.012549 0.0069849 -0.0052799 -0.0052267 -0.02431 -0.0046761 -0.046686 0.00020591 -0.00093823 -0.0010471 -0.00081745 -0.060892 0 0 0.010399 0 0.0024743 -0.015667 -0.039261 0 0
0.64453 -0.0019873 0.00073844 0.0025265 -0.002981 0 -0.00087692 0.0022912 0.0030309 0.0055538 0.00026082 0.009388 0.0035544 -0.01669 -0.0018744 -0.0080758 -0.01481 -0.0025897 -0.01502 0.011786 -0.009017 -0.007812 -0.024779 -0.006697 -0.038302 0.00048187 -0.0016325 -0.0017685 -0.0010408 -0.076176 0 0 0.010435 0 0.0098597 -0.015141 -0.034895 0 0
0.64844 -0.00045114 0.00078503 0.012154 0.0021084 0 0.0024508 0.0010286 0.0061232 0.0027585 0.0021594 0.004695 0.0028986 -0.01398 -0.0032303 -0.01046 -0.017168 -0.0019216 -0.016991 0.014118 -0.0088205 -0.0070476 -0.024413 -0.0071097 -0.031322 0.00072156 -0.0015173 -0.0014556 -0.0011504 -0.065171 0 0 0.0064505 0 0.017589 -0.015737 -0.031082 0 0
0.65234 0.0018124 0.00093303 0.019212 0.0074357 0 0.0040755 0.00064967 0.0067707 0.00019423 0.0032605 -0.00053945 0.0066497 -0.011272 -0.0018988 -0.012859 -0.017534 -0.0003825 -0.017684 0.013751 -0.0055066 -0.0041499 -0.024155 -0.0065974 -0.027471 0.00068696 -0.00078662 -0.00062577 -0.0010706 -0.042814 0 0 0.00078458 0 0.024541 -0.017045 -0.028399 0 0
0.65625 0.0044653 0.0016866 0.014382 0.0096192 0 0.0026913 0.0015685 0.0053455 -0.00057929 0.0028679 -0.0019939 0.010499 -0.0098369 -0.00066302 -0.014672 -0.01522 0.00056092 -0.016634 0.010776 -0.0023287 -5.2013e-05 -0.024616 -0.0060282 -0.027035 0.00025176 -3.6244e-05 -0.00016687 -0.00092842 -0.029562 0 0 -0.0034133 0 0.03036 -0.018944 -0.027108 0 0
0.66016 0.0067908 0.0030208 -0.0028256 0.0074928 0 -9.922e-05 0.0028602 0.0036747 0.00023455 0.0016789 0.0012811 0.00885 -0.010792 -0.0020351 -0.01536 -0.0099196 -7.3385e-05 -0.013526 0.0055476 -0.0017128 0.0041842 -0.026347 -0.0056953 -0.029867 -0.00043406 0.00028866 -0.00040722 -0.00089886 -0.035599 0 0 -0.0043701 0 0.034803 -0.021344 -0.027363 0 0
0.66406 0.0079674 0.0043754 -0.023326 0.0030405 0 -0.001602 0.0034353 0.0035315 0.0011193 0.0010972 0.006546 0.0024919 -0.015694 -0.0053594 -0.01417 -0.0020001 -0.0021638 -0.0080619 -0.00090955 -0.003064 0.0065499 -0.030199 -0.0052188 -0.034921 -0.0010231 0.0002235 -0.00082415 -0.00099809 -0.056688 0 0 -0.0023151 0 0.037488 -0.02437 -0.029378 0 0
0.66797 0.007536 0.0050677 -0.035372 -0.00017383 0 -0.00055611 0.0031756 0.0053247 0.0007941 0.0017229 0.010109 -0.00073932 -0.022976 -0.0074904 -0.011832 0.0053532 -0.0045632 -0.0019048 -0.0061495 -0.0038087 0.0061023 -0.035347 -0.0042119 -0.039169 -0.001236 0.00010591 -0.00067968 -0.0010719 -0.081062 0 0 0.0014041 0 0.038596 -0.028114 -0.032222 0 0
0.67188 0.005764 0.004755 -0.033066 4.03e-05 0 0.0020011 0.0028251 0.0078302 -0.00064501 0.0026599 0.010307 0.0058103 -0.030335 -0.006165 -0.0093098 0.010165 -0.0057942 0.0034629 -0.009088 -0.0023657 0.0037056 -0.040454 -0.0030021 -0.041455 -0.0010703 0.00013274 0.00013579 -0.00099178 -0.097696 0 0 0.0053595 0 0.038235 -0.032415 -0.03504 0 0
0.67578 0.0035829 0.0036204 -0.019722 0.0026786 0 0.0039464 0.0029566 0.0090125 -0.0019405 0.0025627 0.0081903 0.019594 -0.036155 -0.0022487 -0.0071545 0.011341 -0.0049273 0.0070817 -0.0091877 0.00021 0.00022219 -0.04452 -0.002555 -0.041428 -0.00075997 0.00015388 0.0009814 -0.0008136 -0.099948 0 0 0.0083458 0 0.036291 -0.037043 -0.037278 0 0
0.67969 0.0020401 0.0022235 -0.0042138 0.0045717 0 0.00389 0.0033307 0.0074317 -0.0018728 0.001364 0.0058734 0.030425 -0.038692 0.0014867 -0.0058831 0.0080366 -0.0020854 0.0080155 -0.0061433 0.0015596 -0.0031408 -0.046427 -0.0035144 -0.039134 -0.00053925 -8.3762e-05 0.0011821 -0.00069791 -0.08656 0 0 0.0093427 0 0.032586 -0.041641 -0.038377 0 0
0.68359 0.0016032 0.0011805 0.005978 0.0034223 0 0.0020505 0.0033433 0.0034278 -0.00028989 0.00061726 0.0045337 0.030195 -0.03549 0.0033626 -0.005621 0.00029489 0.0017189 0.0052574 -0.00043299 0.00069364 -0.0037123 -0.044422 -0.0052577 -0.036209 -0.00044097 -0.00054794 0.00076858 -0.00068767 -0.062993 0 0 0.0078888 0 0.026528 -0.044903 -0.037614 0 0
0.6875 0.0018482 0.00086715 0.0094785 2.9307e-05 0 -0.00010751 0.002878 -0.00079482 0.0018485 0.0017841 0.0038297 0.020222 -0.029426 0.0040521 -0.0052261 -0.0078092 0.0052053 0.0011632 0.0051595 -0.00096217 -0.0016062 -0.040369 -0.006055 -0.034923 -0.00030974 -0.00086604 0.00041145 -0.00063226 -0.040799 0 0 0.0047089 0 0.01926 -0.046338 -0.036017 0 0
0.69141 0.0018105 0.0012615 0.010571 -0.0024612 0 -0.00082332 0.0024509 -0.0025573 0.0032902 0.0042519 0.002822 0.0087736 -0.022257 0.0049425 -0.0042095 -0.014327 0.0074042 -0.0029929 0.009378 -0.0011742 0.0025123 -0.035515 -0.00448 -0.035969 1.2842e-05 -0.00070374 0.0006316 -0.00037829 -0.031393 0 0 0.0016318 0 0.011413 -0.045801 -0.034226 0 0
0.69531 0.00075527 0.0019692 0.014727 -0.0016108 0 0.00099042 0.0025024 -0.00080701 0.0034259 0.0055251 0.001192 0.0024465 -0.015726 0.0059787 -0.0022819 -0.017593 0.0078821 -0.0060277 0.011184 0.00071825 0.0076986 -0.031156 -0.00093834 -0.039656 0.00052317 -0.00016648 0.0011853 -7.2162e-06 -0.037185 0 0 0.00039464 0 0.0036748 -0.04335 -0.032872 0 0
0.69922 -0.0012333 0.0024231 0.023666 0.0018798 0 0.0049685 0.0027934 0.0027785 0.0026543 0.0037918 -0.00035009 0.001183 -0.012535 0.0057891 0.00054791 -0.01532 0.0067217 -0.0062285 0.009199 0.0032166 0.011916 -0.029463 0.0022045 -0.045807 0.0010479 0.0002505 0.0013308 0.00019591 -0.048951 0 0 0.0012792 0 -0.0027348 -0.039307 -0.032955 0 0
0.70313 -0.0032925 0.0021709 0.033307 0.0047179 0 0.009051 0.0027097 0.0049193 0.0019914 0.00021392 -0.00066093 0.0012247 -0.013749 0.0038241 0.0026847 -0.0081102 0.0045031 -0.0035216 0.0040855 0.0043423 0.012558 -0.031617 0.0023457 -0.051854 0.0013629 0.00015609 0.00069551 5.9455e-05 -0.053709 0 0 0.0029524 0 -0.0066032 -0.035335 -0.03476 0 0
0.70703 -0.0043811 0.0011022 0.036046 0.004015 0 0.010354 0.0020894 0.0034221 0.002233 -0.0018183 0.00077226 0.00069799 -0.017484 0.0015739 0.0029199 0.0012316 0.0022467 0.00030763 -0.0021622 0.003651 0.009708 -0.03622 -0.0010476 -0.055875 0.0013189 -0.00031098 -0.00022525 -0.00021982 -0.045686 0 0 0.0037006 0 -0.0080211 -0.03252 -0.037373 0 0
0.71094 -0.003939 -0.00050643 0.026206 -0.00012102 0 0.0071196 0.0014796 -0.00089916 0.0032409 -8.2982e-05 0.0030537 0.00046816 -0.022346 0.0010352 0.00070118 0.010996 0.0010393 0.0039804 -0.0083062 0.002495 0.0038211 -0.042078 -0.00561 -0.056864 0.0009037 -0.00059555 -0.000521 -0.00021893 -0.028594 0 0 0.0027661 0 -0.0069895 -0.031348 -0.040045 0 0
0.71484 -0.0021417 -0.0021319 0.0052322 -0.0047675 0 0.00044341 0.0014243 -0.0049323 0.0038804 0.0039154 0.0040401 0.00011098 -0.026724 0.0021578 -0.0042614 0.019411 0.0013419 0.0061082 -0.013074 0.0024479 -0.0042256 -0.047715 -0.0077515 -0.054076 0.00025656 -0.00028555 0.00018333 0.00026012 -0.0073933 0 0 0.00048966 0 -0.0036346 -0.032113 -0.041905 0 0
0.71875 0.00032102 -0.0032231 -0.017467 -0.0068106 0 -0.0059717 0.0016351 -0.0060336 0.0027664 0.00617 0.0016817 -0.0043481 -0.027646 0.0025687 -0.011186 0.023428 0.0025367 0.0040845 -0.014145 0.0036471 -0.01168 -0.049657 -0.0056694 -0.04671 -0.00035589 0.00045638 0.001293 0.0008992 0.019044 0 0 -0.0025335 0 0.0021526 -0.034691 -0.040965 0 0
0.72266 0.0026446 -0.0033934 -0.029843 -0.00548 0 -0.0083633 0.0011374 -0.0042467 -0.00061367 0.0041771 -0.0040838 -0.016626 -0.025674 0.00030713 -0.016647 0.023938 0.0033385 -0.00081977 -0.012338 0.0046629 -0.016007 -0.047367 -0.0011118 -0.03774 -0.00063987 0.0010352 0.0018067 0.0010908 0.053457 0 0 -0.005939 0 0.0090979 -0.037141 -0.037514 0 0
0.72656 0.0041825 -0.0025552 -0.025848 -0.0026069 0 -0.0058459 -0.00065619 -0.0019057 -0.0052534 -0.00042103 -0.010394 -0.034426 -0.021965 -0.0034636 -0.018904 0.021941 0.0029357 -0.0071391 -0.0085086 0.0038502 -0.016553 -0.041329 0.0018888 -0.028663 -0.0004595 0.00098747 0.0013071 0.00051354 0.088492 0 0 -0.0090408 0 0.016672 -0.03852 -0.032188 0 0
0.73047 0.0045339 -0.00099319 -0.010819 -0.00070818 0 -0.0011041 -0.0031553 -0.0011979 -0.0090941 -0.0034566 -0.012816 -0.049454 -0.017706 -0.0051637 -0.016756 0.018414 0.0018296 -0.013384 -0.0035277 0.000844 -0.013091 -0.032275 0.00049305 -0.02069 1.2297e-05 0.00039233 0.00035954 -0.00050603 0.10439 0 0 -0.010234 0 0.024344 -0.038149 -0.025734 0 0
0.73438 0.0035848 0.00067833 0.0017133 -0.00087343 0 0.0019135 -0.0050447 -0.0022293 -0.010397 -0.002519 -0.0086127 -0.0547 -0.014797 -0.0025429 -0.0089179 0.014755 0.0014137 -0.017125 0.0012776 -0.0030173 -0.0057224 -0.021574 -0.0042285 -0.015342 0.00035868 -0.00025318 -7.7741e-05 -0.0012333 0.084583 0 0 -0.0077815 0 0.031275 -0.035277 -0.019444 0 0
0.73828 0.0015862 0.0017416 0.00053463 -0.0022442 0 0.0012581 -0.0055181 -0.0033909 -0.0089838 0.00061351 0.00052148 -0.051538 -0.015139 0.0025843 0.0026907 0.012633 0.0025446 -0.015675 0.0040925 -0.0055253 0.0032228 -0.012219 -0.0079255 -0.013498 0.00023176 -0.00051222 0.0003868 -0.0011652 0.035856 0 0 -0.0017703 0 0.035714 -0.03044 -0.015418 0 0
0.74219 -0.00082514 0.0017333 -0.013513 -0.0031597 0 -0.0017323 -0.004918 -0.0032928 -0.0063076 0.0019738 0.008935 -0.048564 -0.017722 0.0058445 0.013843 0.011984 0.0045157 -0.010264 0.0049121 -0.0050444 0.011266 -0.0054573 -0.0066562 -0.013992 -0.00032004 -0.00033779 0.0012187 -0.00046397 -0.010076 0 0 0.0048519 0 0.036992 -0.025385 -0.013834 0 0
0.74609 -0.0028135 0.00071669 -0.027244 -0.0026453 0 -0.0040966 -0.0041059 -0.0020439 -0.0042492 -0.00032672 0.010954 -0.052959 -0.021651 0.0046654 0.022192 0.012602 0.0056024 -0.0020294 0.0039578 -0.0016748 0.017244 -0.0017163 -0.00045321 -0.016284 -0.00083432 1.6278e-05 0.0015261 0.00022458 -0.020662 0 0 0.0079207 0 0.034597 -0.021096 -0.014538 0 0
0.75 -0.003722 -0.00075574 -0.025519 -0.00099104 0 -0.0040266 -0.0033882 -0.00071721 -0.0036477 -0.0041326 0.0053519 -0.063512 -0.025848 0.00084356 0.025629 0.014155 0.0047677 0.007524 0.001653 0.0026097 0.020208 -0.0011463 0.006541 -0.019783 -0.00080352 0.000308 0.00094732 0.00038333 0.0083792 0 0 0.0054412 0 0.028233 -0.018491 -0.01713 0 0
0.75391 -0.0034222 -0.0019794 -0.0040927 0.00074757 0 -0.0021035 -0.0023235 2.5903e-06 -0.0038021 -0.0055997 -0.003465 -0.072661 -0.028315 -0.0014733 0.021044 0.016117 0.0028221 0.014964 -0.00091062 0.0051505 0.018676 -0.0038636 0.0096702 -0.023787 -0.00012341 0.00047938 -2.1667e-05 7.9853e-05 0.047895 0 0 -0.00042192 0 0.017582 -0.019035 -0.020509 0 0
0.75781 -0.0023762 -0.0024723 0.026079 0.0016266 0 -0.00016565 -0.0006195 0.00029396 -0.0033216 -0.0032355 -0.0087474 -0.074917 -0.028855 -0.00019016 0.011832 0.018036 0.0017843 0.018087 -0.0023307 0.0045527 0.014046 -0.0081528 0.0078887 -0.027599 0.00080207 0.00057686 -0.00053298 -0.00014586 0.06076 0 0 -0.0049548 0 0.0059889 -0.021761 -0.022996 0 0
0.76172 -0.0013392 -0.0021142 0.047063 0.0013706 0 0.00065699 0.0010646 0.00049069 -0.0015116 0.00068817 -0.0065312 -0.072299 -0.028404 0.0027068 0.0011967 0.019893 0.0030177 0.01709 -0.002257 0.0019342 0.0073725 -0.013341 0.0045686 -0.031042 0.0014107 0.00061815 -0.00018066 0.00017783 0.034023 0 0 -0.004859 0 -0.0040768 -0.02556 -0.024223 0 0
0.76563 -0.00087452 -0.0010349 0.047781 0.00041439 0 0.00072793 0.0015638 0.00043242 0.00095439 0.0026553 0.0015879 -0.07123 -0.027833 0.0035724 -0.0084753 0.021652 0.0059947 0.012505 -0.00057815 0.00013783 -0.00060803 -0.019096 0.004159 -0.033998 0.0014503 0.00059617 0.00067414 0.0010082 -0.012712 0 0 -0.00089792 0 -0.010674 -0.029566 -0.024129 0 0
0.76953 -0.00098402 0.00051805 0.031758 -0.00040887 0 0.001074 0.00055399 -0.00014356 0.002645 0.0014481 0.010049 -0.075035 -0.028416 0.001158 -0.014297 0.023233 0.0088633 0.0054832 0.0026415 0.0011839 -0.0090709 -0.025236 0.0078153 -0.036339 0.0011164 0.00055725 0.0012846 0.0018327 -0.04843 0 0 0.0031962 0 -0.011337 -0.032684 -0.022928 0 0
0.77344 -0.0010965 0.0021665 0.012679 -0.00033823 0 0.0021694 -0.00075202 -0.00080004 0.0026838 -0.0010163 0.013592 -0.080644 -0.031497 -0.0021689 -0.013808 0.023959 0.010092 -0.0007428 0.0064166 0.004133 -0.016622 -0.03168 0.012178 -0.037933 0.00076221 0.00057044 0.0011775 0.0021248 -0.05805 0 0 0.0042771 0 -0.0037598 -0.033601 -0.021788 0 0
0.77734 -0.00045203 0.0033514 0.0024013 0.00084366 0 0.0035871 -0.00053886 -0.00055113 0.0015811 -0.0020636 0.010665 -0.082797 -0.03564 -0.0032173 -0.010187 0.023323 0.0094479 -0.0044248 0.0094506 0.0056098 -0.022522 -0.038035 0.01252 -0.039111 0.00052838 0.00058787 0.00048646 0.0017765 -0.049586 0 0 0.0022529 0 0.0081596 -0.032953 -0.021547 0 0
0.78125 0.001323 0.0034954 0.0020888 0.0025685 0 0.004523 0.0018543 0.00090804 0.00084 -0.00093968 0.003791 -0.080527 -0.03957 -0.001524 -0.0054496 0.02103 0.007492 -0.0052887 0.011148 0.0028868 -0.026226 -0.043905 0.0072751 -0.040075 0.00029336 0.00041494 -0.00025416 0.0011351 -0.038929 0 0 -0.00062969 0 0.021938 -0.031222 -0.022346 0 0
0.78516 0.0038199 0.002406 0.0034241 0.0037045 0 0.0043497 0.0051597 0.0024209 0.0016466 0.0010155 -0.0025971 -0.078557 -0.041927 0.00024536 -0.0016378 0.016951 0.0045537 -0.0034762 0.011053 -0.0032726 -0.027265 -0.048858 -0.00037309 -0.041044 -4.4428e-05 -7.9377e-05 -0.00057643 0.00065552 -0.032992 0 0 -0.0023557 0 0.034881 -0.028972 -0.024135 0 0
0.78906 0.0059487 0.00058546 -0.0024109 0.0032243 0 0.0027588 0.0072344 0.0023405 0.0037511 0.0023565 -0.0048137 -0.082301 -0.040083 -0.00067176 -0.0019243 0.011242 0.0006181 -0.00010012 0.0085876 -0.0089324 -0.024523 -0.051872 -0.0053513 -0.042418 -0.00032893 -0.00071448 -0.00038564 0.00050767 -0.029161 0 0 -0.0026102 0 0.041878 -0.027191 -0.026334 0 0
0.79297 0.0065558 -0.0009459 -0.016433 0.00092843 0 -0.0001646 0.006897 0.00044318 0.0055227 0.0030176 -0.0016105 -0.092121 -0.034025 -0.0041121 -0.006079 0.0059949 -0.0037639 0.0020201 0.0048794 -0.010415 -0.018748 -0.052742 -0.0052288 -0.044271 -0.00027076 -0.0010558 7.5403e-05 0.00048345 -0.026681 0 0 -0.0019319 0 0.040649 -0.026552 -0.027602 0 0
0.79688 0.0051808 -0.0013121 -0.030906 -0.0022903 0 -0.003624 0.0047507 -0.0014798 0.0052206 0.0036886 0.0053988 -0.10282 -0.025771 -0.0071799 -0.011668 0.0028061 -0.0069507 0.0018854 0.001184 -0.0075972 -0.011312 -0.051986 -0.0021278 -0.046251 0.00019046 -0.00081578 0.00047477 0.00025308 -0.031709 0 0 -0.00020219 0 0.033044 -0.0269 -0.027518 0 0
0.80078 0.0024056 -0.0004337 -0.035527 -0.0048699 0 -0.0059979 0.0023414 -0.0013776 0.0024906 0.0043004 0.01241 -0.10856 -0.01702 -0.0072229 -0.016773 0.0027477 -0.0072196 -0.00080555 -0.0015962 -0.0038176 -0.0032479 -0.049974 -0.00035569 -0.04798 0.00072184 -0.00019408 0.00061582 -0.00028686 -0.048033 0 0 0.0032792 0 0.020856 -0.028057 -0.026011 0 0
0.80469 -0.00049475 0.00089731 -0.025172 -0.0054503 0 -0.0056201 0.00070926 0.0006896 -0.0011706 0.0038668 0.015156 -0.10802 -0.009929 -0.0042946 -0.019096 0.006848 -0.0045597 -0.0059769 -0.0024671 -0.00252 0.004198 -0.047186 -0.0022162 -0.048948 0.00087355 0.00027129 0.00050532 -0.00089454 -0.065887 0 0 0.0081183 0 0.0067011 -0.029738 -0.023232 0 0
0.80859 -0.0023582 0.0016207 -0.0035952 -0.0036652 0 -0.0022185 -0.000182 0.0023144 -0.0034737 0.0019814 0.011317 -0.10516 -0.0087292 -0.00070596 -0.015018 0.015969 -0.0011934 -0.012012 0.000273 -0.0040364 0.0083999 -0.044324 -0.0060229 -0.047947 0.00053887 0.00025773 0.00028277 -0.0011906 -0.065783 0 0 0.011831 0 -0.0031088 -0.031393 -0.020481 0 0
0.8125 -0.0027972 0.0012057 0.018771 -0.00038413 0 0.0023285 -0.00083197 0.0011971 -0.0031388 -8.0812e-05 0.0022937 -0.10529 -0.012226 0.0014357 -0.0072101 0.026468 0.00018586 -0.016507 0.0052737 -0.0056532 0.0094647 -0.041575 -0.0079802 -0.045407 0.00010222 3.2966e-05 9.931e-05 -0.0009887 -0.036822 0 0 0.011318 0 -0.0065457 -0.032753 -0.019308 0 0
0.81641 -0.0022541 1.0886e-05 0.030941 0.0027586 0 0.0050237 -0.0013951 -0.0022489 -0.00096078 -0.00041521 -0.0072329 -0.11023 -0.019098 0.001907 0.0022803 0.036328 -0.0010348 -0.018613 0.011614 -0.0046143 0.007741 -0.038739 -0.0058473 -0.041771 8.8794e-05 0.00019239 2.7769e-05 -0.00043909 0.0097219 0 0 0.0057572 0 -0.0037282 -0.033806 -0.020365 0 0
0.82031 -0.001507 -0.0010378 0.027794 0.0043188 0 0.0040248 -0.0016484 -0.0050721 0.00080538 0.001229 -0.012181 -0.11637 -0.027687 0.0017964 0.011272 0.04365 -0.0027117 -0.017814 0.018237 -0.00079027 0.0038288 -0.035601 -0.00084539 -0.037614 0.00065966 0.00098515 4.6999e-05 0.00014021 0.047691 0 0 -0.0020497 0 0.0044669 -0.034567 -0.024056 0 0
0.82422 -0.001093 -0.0011423 0.013282 0.0039277 0 0.00020129 -0.001572 -0.0047066 0.00028329 0.0026519 -0.010487 -0.11721 -0.034813 0.0018442 0.016013 0.045451 -0.0021044 -0.013778 0.023171 0.003571 -0.0010392 -0.031741 0.0037178 -0.034108 0.0014628 0.0019531 9.2778e-05 0.00056251 0.058248 0 0 -0.0075813 0 0.015492 -0.035066 -0.03074 0 0
0.82813 -0.0010681 -0.00016543 -0.0017564 0.0024953 0 -0.0035069 -0.0015995 -0.0015501 -0.0024944 0.0011853 -0.0043862 -0.10883 -0.036969 0.0017516 0.014281 0.041256 0.0011643 -0.0083557 0.024365 0.0062854 -0.0045809 -0.027401 0.0054351 -0.032667 0.0019697 0.0023175 0.00011757 0.00089275 0.044817 0 0 -0.00818 0 0.023381 -0.035315 -0.038736 0 0
0.83203 -0.0011373 0.0013351 -0.0066495 0.0014986 0 -0.0044087 -0.0020975 0.0015581 -0.0056425 -0.0034093 0.0014827 -0.094959 -0.034536 0.00098429 0.0080496 0.033781 0.0044357 -0.0032784 0.02206 0.0069871 -0.0061452 -0.023463 0.0044988 -0.03322 0.0019243 0.0017401 9.5697e-05 0.0012666 0.026478 0 0 -0.0050203 0 0.025892 -0.035302 -0.046138 0 0
0.83594 -0.00090417 0.0025243 0.0012849 0.0018169 0 -0.0020105 -0.0027092 0.0023108 -0.0069652 -0.0082333 0.0035346 -0.087025 -0.028277 -0.00024427 -0.0011152 0.024931 0.0045099 0.00062827 0.016628 0.0065495 -0.0056545 -0.020684 0.0028472 -0.035514 0.0014531 0.00065265 -2.2436e-05 0.0016129 0.018259 0 0 -0.0017372 0 0.022393 -0.035028 -0.051759 0 0
0.83984 -5.0735e-05 0.0028465 0.014068 0.0030469 0 0.0019646 -0.0024818 0.0010848 -0.0056208 -0.0096518 0.0014779 -0.097368 -0.019496 -0.001106 -0.011245 0.016869 0.00089205 0.002718 0.0087734 0.0054186 -0.0033323 -0.019872 0.0020255 -0.039076 0.00080176 -0.00020347 -0.00032214 0.001609 0.018897 0 0 -0.0011811 0 0.01302 -0.034525 -0.054485 0 0
0.84375 0.0015208 0.0023688 0.018679 0.0039306 0 0.0051802 -0.00080023 8.9515e-05 -0.0025499 -0.0064671 -0.0021208 -0.12869 -0.011753 -0.0011414 -0.018468 0.013889 -0.003528 0.0024705 0.00055843 0.0031824 -0.00047378 -0.022843 0.0019361 -0.04254 7.013e-05 -0.00052106 -0.00083255 0.0009703 0.016225 0 0 -0.0032882 0 0.00018459 -0.034117 -0.052163 0 0
0.84766 0.0035222 0.0016947 0.0075416 0.0035587 0 0.0063021 0.0018569 0.00076168 0.00050945 -0.00079086 -0.0040706 -0.16819 -0.0076071 -0.00078576 -0.022176 0.015596 -0.0051368 0.0014783 -0.0055338 -0.00016202 0.00094229 -0.028264 0.0013887 -0.04476 -0.00073473 -0.00064454 -0.0013939 -0.00019506 0.0010488 0 0 -0.0056204 0 -0.010374 -0.034322 -0.046592 0 0
0.85156 0.0052224 0.001481 -0.014524 0.0022405 0 0.0054295 0.0042142 0.002434 0.0023996 0.0039938 -0.0025951 -0.19334 -0.0073742 -0.00080938 -0.02314 0.020693 -0.0029797 0.00046082 -0.0086971 -0.0031391 0.00024315 -0.035015 -0.00047965 -0.045658 -0.0014458 -0.0010477 -0.0016583 -0.0013497 -0.025902 0 0 -0.0055582 0 -0.016558 -0.035377 -0.038963 0 0
0.85547 0.0057302 0.0018766 -0.033331 0.0011859 0 0.0034934 0.0052933 0.0035205 0.0031622 0.0059286 0.0020172 -0.18759 -0.010908 -0.0014361 -0.022277 0.027677 0.00047822 -6.1659e-05 -0.0084966 -0.0037002 -0.0029299 -0.041982 -0.0034202 -0.045381 -0.0016796 -0.0016945 -0.0013229 -0.0019015 -0.058007 0 0 -0.0020505 0 -0.017095 -0.03739 -0.030453 0 0
0.85938 0.0045839 0.0023383 -0.036461 0.0012956 0 0.0015071 0.0051791 0.0034403 0.0036219 0.0053436 0.0079432 -0.15424 -0.017426 -0.0022268 -0.021178 0.033929 0.0018728 0.0004108 -0.0046454 -0.0013992 -0.0087736 -0.047415 -0.0064872 -0.044493 -0.0011521 -0.0020283 -0.00044706 -0.0016622 -0.088947 0 0 0.0041125 0 -0.011017 -0.040373 -0.022836 0 0
0.86328 0.0022064 0.0020549 -0.023165 0.002272 0 0.00017587 0.0047061 0.0028901 0.0045494 0.0036686 0.012782 -0.11611 -0.024003 -0.0027694 -0.021559 0.035676 0.00013054 0.0016949 0.0012716 0.001688 -0.015819 -0.049471 -0.0089816 -0.044448 -6.7061e-05 -0.0016057 0.00045854 -0.00095553 -0.11301 0 0 0.01099 0 -0.0011913 -0.043354 -0.018552 0 0
0.86719 -0.00026982 0.00070249 -0.0043863 0.0029561 0 -0.00027951 0.0044886 0.0024278 0.0061306 0.0019645 0.014559 -0.099462 -0.028838 -0.0031916 -0.022702 0.033098 -0.0027977 0.0031531 0.0071163 0.0026625 -0.022147 -0.048953 -0.010927 -0.045601 0.00089287 -0.00064284 0.00074912 -0.00027857 -0.12254 0 0 0.016274 0 0.0082268 -0.045255 -0.017674 0 0
0.87109 -0.0017925 -0.0011332 0.0069851 0.0025321 0 -0.00023111 0.0043694 0.0015354 0.0079427 0.00061874 0.012662 -0.1145 -0.031373 -0.0038065 -0.023637 0.026892 -0.0041503 0.0045648 0.011961 0.00055766 -0.026703 -0.046581 -0.012718 -0.047741 0.0010678 0.00016397 0.00017102 0.00013439 -0.11065 0 0 0.017993 0 0.015418 -0.04546 -0.020099 0 0
0.875 -0.0021618 -0.0023312 0.0067721 0.0013457 0 -0.00043111 0.0038116 -0.00042919 0.0092064 -0.00013627 0.0082592 -0.14847 -0.031374 -0.0043701 -0.023223 0.018241 -0.0030805 0.0057876 0.015071 -0.0027285 -0.02855 -0.043287 -0.014393 -0.050408 0.00038298 0.00035302 -0.0008602 0.00041259 -0.079081 0 0 0.015373 0 0.018966 -0.043481 -0.025446 0 0
0.87891 -0.0020815 -0.0021624 0.0016962 0.00051055 0 -0.0012992 0.0026803 -0.0026972 0.0091129 -7.6284e-05 0.0036039 -0.17678 -0.029102 -0.0039963 -0.01909 0.010311 -0.0012046 0.0070315 0.015796 -0.0043224 -0.02597 -0.040915 -0.015223 -0.051813 -0.00057445 0.00014348 -0.0015262 0.00074969 -0.041379 0 0 0.0095252 0 0.017778 -0.03876 -0.032682 0 0
0.88281 -0.0024269 -0.00094596 0.0017889 0.0007725 0 -0.0022417 0.0014756 -0.00335 0.0072125 0.00052043 0.00039522 -0.18236 -0.026503 -0.0020083 -0.012172 0.0061777 -0.00071764 0.0088776 0.015692 -0.0030836 -0.020126 -0.040194 -0.014016 -0.050372 -0.0010628 0.00011595 -0.0012398 0.0010678 -0.013716 0 0 0.0031297 0 0.015259 -0.033226 -0.039154 0 0
0.88672 -0.0034039 0.00020579 0.010542 0.0018358 0 -0.00192 0.00075568 -0.0015798 0.0037704 0.00066152 -0.0015136 -0.16727 -0.024311 0.0011428 -0.004408 0.0062864 -0.00223 0.011511 0.015821 -0.0003547 -0.012151 -0.040493 -0.0099813 -0.045924 -0.00081692 0.00050372 -0.00011355 0.0010353 -0.00036386 0 0 -0.0011699 0 0.013582 -0.028403 -0.043616 0 0
0.89063 -0.0043679 0.00035042 0.021704 0.0027711 0 0.00038549 0.00042656 0.00069247 -0.00022441 -0.00061017 -0.0037169 -0.14831 -0.022889 0.0039352 0.0024348 0.010578 -0.0044383 0.014944 0.016889 0.0017823 -0.0029504 -0.041048 -0.0035756 -0.038658 -0.00023301 0.00091093 0.0011433 0.00043188 0.010916 0 0 -0.0026058 0 0.014124 -0.025482 -0.045225 0 0
0.89453 -0.0044118 -0.00050901 0.024953 0.002927 0 0.0035174 -0.00027244 0.0002602 -0.0036096 -0.00318 -0.0073745 -0.1421 -0.022423 0.0048483 0.0057935 0.01846 -0.0056174 0.019028 0.019622 0.0026117 0.006297 -0.040552 0.0033625 -0.029214 3.1474e-05 0.00077877 0.0018026 -0.00053716 0.036888 0 0 -0.0027457 0 0.018222 -0.02598 -0.043083 0 0
0.89844 -0.0031188 -0.0015435 0.01483 0.0023373 0 0.0048239 -0.0020051 -0.0039083 -0.0058313 -0.0057956 -0.0117 -0.15267 -0.02254 0.0034721 0.0024801 0.027167 -0.0051443 0.022746 0.023979 0.0029897 0.013474 -0.036888 0.0085056 -0.020363 -0.00034585 6.2808e-05 0.0016543 -0.0013305 0.081326 0 0 -0.0040564 0 0.025415 -0.031189 -0.037052 0 0
0.90234 -0.00081119 -0.0019267 -0.0047471 0.0013672 0 0.0023083 -0.0045398 -0.0089697 -0.0072442 -0.0071624 -0.014496 -0.17056 -0.022732 0.0007107 -0.005032 0.034183 -0.0036097 0.02527 0.028391 0.0037479 0.018025 -0.030919 0.010505 -0.014317 -0.0010847 -0.00065525 0.0010569 -0.0014979 0.12952 0 0 -0.0078061 0 0.032521 -0.038837 -0.02955 0 0
0.90625 0.0017862 -0.0015115 -0.023382 0.00027961 0 -0.0032433 -0.0067113 -0.010547 -0.008564 -0.0069864 -0.014304 -0.18224 -0.023002 -0.0019473 -0.014788 0.038699 -0.0018258 0.026235 0.031923 0.0044214 0.019665 -0.023734 0.0099355 -0.012005 -0.001556 -0.00075548 0.00052669 -0.0010311 0.15995 0 0 -0.01311 0 0.037917 -0.047521 -0.021838 0 0
0.91016 0.0039985 -0.00073546 -0.031454 -0.00064621 0 -0.0083102 -0.0072191 -0.0069946 -0.0099654 -0.0058283 -0.011889 -0.18149 -0.023441 -0.0033713 -0.024553 0.040247 -0.00012026 0.025421 0.033708 0.0038407 0.018299 -0.01671 0.0088015 -0.014 -0.0013046 -0.00021624 0.0002967 -0.00031875 0.16068 0 0 -0.01773 0 0.040223 -0.055742 -0.015159 0 0
0.91406 0.0053567 -2.6108e-06 -0.026176 -0.00075343 0 -0.0091802 -0.0055916 -0.0010935 -0.010745 -0.0041462 -0.0093532 -0.17394 -0.024579 -0.0032893 -0.029995 0.038638 0.0013593 0.022613 0.032304 0.0017844 0.01373 -0.013096 0.0088108 -0.020845 -0.0004159 0.00039219 0.00024301 0.00020638 0.13454 0 0 -0.019627 0 0.037709 -0.060787 -0.011618 0 0
0.91797 0.0055305 0.00068509 -0.012834 0.0007456 0 -0.0049434 -0.002531 0.0027263 -0.0099217 -0.0019031 -0.0076878 -0.17197 -0.026751 -0.0022284 -0.029287 0.035746 0.002006 0.018841 0.028254 -0.00039599 0.0076711 -0.015023 0.0097941 -0.029846 0.00053255 0.00052052 0.00016693 0.00036351 0.091009 0 0 -0.017854 0 0.032455 -0.061688 -0.011605 0 0
0.92188 0.0043809 0.0014551 -0.001069 0.0037732 0 0.0016662 0.0005952 0.0027512 -0.0071377 0.00074152 -0.0054556 -0.18377 -0.029671 -0.0011076 -0.024235 0.032563 0.0008782 0.014769 0.02281 -0.0010252 0.001467 -0.021715 0.0097168 -0.039008 0.00087286 0.00016817 7.5953e-05 0.00022241 0.036802 0 0 -0.012494 0 0.026909 -0.0595 -0.014167 0 0
0.92578 0.0022036 0.0020692 0.0013893 0.0067095 0 0.0063348 0.0026818 0.0013254 -0.0029367 0.0027653 -0.00024127 -0.20479 -0.032984 -0.00069133 -0.016611 0.029419 -0.0022974 0.010671 0.016853 0.00016475 -0.0040296 -0.032192 0.0064094 -0.047224 0.0003169 -0.00022221 0.00015603 -8.7051e-05 -0.024263 0 0 -0.0043229 0 0.022648 -0.055158 -0.018562 0 0
0.92969 -0.00019197 0.0019124 -0.0059929 0.0072151 0 0.0063781 0.0035249 0.0019141 0.0017936 0.0029481 0.0083933 -0.2192 -0.036149 -0.0010943 -0.0089384 0.026403 -0.0063 0.0067135 0.011416 0.001804 -0.0079515 -0.044832 -0.00043056 -0.053502 -0.0008228 -0.0003137 0.00049246 -0.000482 -0.084781 0 0 0.0051643 0 0.021302 -0.049974 -0.023812 0 0
0.93359 -0.0018868 0.0005955 -0.015662 0.0042619 0 0.0024846 0.0037398 0.0052585 0.0064634 0.0014498 0.01749 -0.21168 -0.0377 -0.0016611 -0.0065951 0.022659 -0.0088147 0.002601 0.0082095 0.002419 -0.0091151 -0.055083 -0.0087232 -0.057135 -0.0018251 -0.00020866 0.00087565 -0.0008532 -0.13186 0 0 0.013734 0 0.024526 -0.046653 -0.027986 0 0
0.9375 -0.0025224 -0.0014743 -0.016877 -0.00050934 0 -0.0021878 0.0040878 0.0087633 0.010754 0.00033713 0.022506 -0.18155 -0.037409 -0.0014638 -0.0095496 0.017839 -0.0079363 -0.00194 0.0068515 0.001972 -0.0086749 -0.060604 -0.015433 -0.059753 -0.0020614 -0.0002191 0.00093411 -0.00098637 -0.15445 0 0 0.019077 0 0.029592 -0.045698 -0.030484 0 0
0.94141 -0.0025918 -0.0032523 -0.0038766 -0.0037652 0 -0.0045212 0.0047794 0.0094651 0.014085 0.0018913 0.020901 -0.14704 -0.035277 -0.0001685 -0.016623 0.01218 -0.0035914 -0.0068317 0.0069919 0.0016521 -0.0072511 -0.060912 -0.018679 -0.061976 -0.0014592 -0.00041053 0.00048062 -0.00067797 -0.15206 0 0 0.020062 0 0.034975 -0.046746 -0.031346 0 0
0.94531 -0.0029688 -0.0038797 0.018642 -0.0032824 0 -0.003477 0.0053167 0.0070366 0.015449 0.0060877 0.014268 -0.13397 -0.031444 0.0014833 -0.026097 0.0061767 0.0022356 -0.011849 0.0082 0.0021783 -0.0054694 -0.056092 -0.018754 -0.064268 -0.00055901 -0.00050141 -0.0002802 1.2229e-05 -0.13424 0 0 0.017512 0 0.03926 -0.049146 -0.030792 0 0
0.94922 -0.0040496 -0.0033754 0.037834 -4.8619e-05 0 -0.00034003 0.0049786 0.0036119 0.014093 0.0099988 0.007094 -0.1564 -0.026195 0.0021604 -0.034224 0.0013304 0.0065871 -0.016198 0.0098124 0.00262 -0.004204 -0.04699 -0.017351 -0.066823 -8.1726e-05 -0.00024096 -0.00090516 0.00066177 -0.11102 0 0 0.01358 0 0.040467 -0.051324 -0.029405 0 0
0.95313 -0.0053226 -0.0025167 0.042007 0.0024938 0 0.002599 0.0034947 0.0010945 0.010374 0.01015 0.0032815 -0.2049 -0.020528 0.0010963 -0.036326 8.3825e-05 0.007154 -0.018451 0.011158 0.0012402 -0.0037766 -0.037497 -0.015867 -0.068603 -0.00033667 0.00020813 -0.0010874 0.00073734 -0.084541 0 0 0.010121 0 0.038658 -0.050981 -0.028401 0 0
0.95703 -0.0058012 -0.0020759 0.029643 0.0015623 0 0.0037021 0.0012899 -0.0006655 0.0057301 0.0057023 0.0033504 -0.25294 -0.015019 -0.0011169 -0.032502 0.002834 0.0035116 -0.018278 0.012387 -0.0023668 -0.0035516 -0.0298 -0.01428 -0.06862 -0.00097839 0.00037632 -0.00089268 4.338e-05 -0.05046 0 0 0.0074408 0 0.035767 -0.047904 -0.028129 0 0
0.96094 -0.0049033 -0.0022053 0.010302 -0.002362 0 0.0028458 -0.0009087 -0.0028867 0.0015686 -0.00074554 0.0044041 -0.27632 -0.0099428 -0.0028741 -0.023526 0.0095719 -0.0025844 -0.015589 0.013817 -0.006137 -0.0029546 -0.024684 -0.011394 -0.066214 -0.0013369 1.4251e-06 -0.00064028 -0.001036 -0.0057058 0 0 0.0044721 0 0.033115 -0.0423 -0.028589 0 0
0.96484 -0.0029352 -0.0025184 -0.0036174 -0.0059482 0 0.0011151 -0.002685 -0.0057069 -0.001825 -0.0055779 0.0025523 -0.2694 -0.0055176 -0.0027806 -0.010902 0.019884 -0.0079862 -0.010515 0.015888 -0.0068819 -0.0013274 -0.022493 -0.0060699 -0.060841 -0.0010269 -0.00062712 -0.0005677 -0.0017698 0.047198 0 0 2.0188e-05 0 0.032096 -0.034722 -0.029621 0 0
0.96875 -0.00077242 -0.0026249 -0.0070016 -0.0061011 0 -0.00025782 -0.0041423 -0.0077793 -0.0051866 -0.0073154 -0.0041949 -0.24545 -0.0023558 -0.00071183 0.00090402 0.031814 -0.0098005 -0.0038503 0.019909 -0.0031519 0.0026909 -0.022446 0.0016062 -0.051764 -0.00027627 -0.00090797 -0.00062271 -0.0016369 0.10296 0 0 -0.0061251 0 0.035047 -0.027122 -0.030433 0 0
0.97266 0.00086517 -0.0024587 -0.0049931 -0.0028106 0 -0.00088021 -0.0055279 -0.0080792 -0.0090605 -0.0073605 -0.014479 -0.22333 -0.00055941 0.0021007 0.0082842 0.041593 -0.0071586 0.0022345 0.025742 0.0030103 0.0081824 -0.021838 0.010047 -0.041483 0.00031765 -0.00052506 -0.00057692 -0.00074819 0.15731 0 0 -0.013016 0 0.040402 -0.021582 -0.030358 0 0
0.97656 0.0018134 -0.0021125 -0.0065912 0.00089693 0 -0.0013712 -0.0067411 -0.0074413 -0.012837 -0.0078787 -0.024292 -0.21366 -0.00038302 0.0038846 0.01068 0.047615 -0.0019552 0.0069262 0.033044 0.0072641 0.014177 -0.01996 0.016941 -0.031433 0.00034273 0.00022137 -0.00031438 0.00023232 0.2051 0 0 -0.019087 0 0.046782 -0.018682 -0.029316 0 0
0.98047 0.0022541 -0.001538 -0.015398 0.001791 0 -0.0025714 -0.0073175 -0.007642 -0.015151 -0.0093508 -0.029278 -0.21528 -0.0020186 0.0033782 0.0081753 0.048737 0.0022626 0.0096981 0.041338 0.0063509 0.019652 -0.016606 0.02057 -0.022904 -0.00010072 0.00069288 2.5914e-05 0.00061252 0.23583 0 0 -0.022757 0 0.052856 -0.018678 -0.027368 0 0
0.98438 0.0022806 -0.0005881 -0.026226 -0.00063245 0 -0.0044309 -0.0069287 -0.0090216 -0.015217 -0.010364 -0.02732 -0.2212 -0.0058195 0.00054991 0.0016995 0.043585 0.0027859 0.010092 0.049702 0.00083657 0.022827 -0.01229 0.020822 -0.017803 -0.0005733 0.00050846 0.00020572 0.00020981 0.23559 0 0 -0.02287 0 0.056585 -0.021608 -0.024806 0 0
0.98828 0.0017846 0.0006384 -0.03012 -0.0037613 0 -0.00561 -0.00581 -0.0096851 -0.013567 -0.0094854 -0.019857 -0.22562 -0.011184 -0.0032361 -0.0049797 0.033103 -0.00019192 0.0089327 0.056171 -0.0052265 0.021712 -0.0099463 0.019118 -0.017661 -0.00073259 -0.00013491 0.00016509 -0.00054029 0.19778 0 0 -0.019166 0 0.056283 -0.025985 -0.022599 0 0
0.99219 0.00075177 0.00166 -0.022351 -0.0042112 0 -0.0043427 -0.0045684 -0.0075471 -0.011321 -0.0068277 -0.010916 -0.2262 -0.016584 -0.0057201 -0.0096248 0.020391 -0.0037174 0.0075398 0.059978 -0.0075763 0.017127 -0.011297 0.017183 -0.021327 -0.00057868 -0.00068928 0.0001082 -0.00098514 0.13209 0 0 -0.012685 0 0.053249 -0.030279 -0.021202 0 0
0.99609 -0.00045533 0.0019883 -0.005984 -0.00068515 0 -3.5673e-06 -0.0035228 -0.002944 -0.0087993 -0.0036094 -0.0042573 -0.22324 -0.021037 -0.0049525 -0.011669 0.0068671 -0.0044839 0.0063751 0.060673 -0.0052214 0.0097476 -0.01707 0.015513 -0.028285 -0.000328 -0.00075031 0.00028787 -0.00081856 0.05962 0 0 -0.0055321 0 0.048466 -0.033956 -0.020705 0 0
1 -0.0012255 0.0016655 0.011238 0.0050805 0 0.0059498 -0.0023047 0.0014027 -0.0051209 -0.00058434 -0.00065788 -0.21934 -0.023573 -0.00075269 -0.011003 -0.0061417 -0.0015326 0.0057412 0.058002 -0.0010947 0.00052284 -0.02756 0.012855 -0.037873 -0.00014631 -0.00033689 0.00071025 -0.00032451 -0.0037881 0 0 0.00033253 0 0.043118 -0.036666 -0.021062 0 0
1.0039 -0.0011531 0.0013194 0.022738 0.0098286 0 0.010619 -0.00021664 0.0032903 0.00065959 0.002562 0.00236 -0.219 -0.022339 0.0046794 -0.008615 -0.016913 0.0030791 0.0053279 0.051513 0.00074247 -0.0084712 -0.04226 0.0073082 -0.049301 -5.9749e-05 0.00023457 0.0010842 -9.1911e-05 -0.059599 0 0 0.0044993 0 0.039564 -0.038404 -0.021812 0 0
1.0078 -0.00035781 0.0015775 0.026493 0.01124 0 0.011558 0.0029741 0.0035321 0.0080542 0.0061824 0.0079003 -0.22551 -0.018279 0.007925 -0.0070087 -0.025645 0.0061602 0.0038977 0.043434 -0.0011427 -0.015374 -0.056752 -0.0017842 -0.06097 -7.3468e-05 0.00066304 0.0010941 -0.00045314 -0.1202 0 0 0.0083149 0 0.038738 -0.040117 -0.022012 0 0
1.0117 0.0006488 0.0024245 0.024476 0.0093472 0 0.0084855 0.0066306 0.005034 0.014966 0.0095278 0.016388 -0.23632 -0.01267 0.0068068 -0.0068442 -0.032712 0.006031 0.00088314 0.035231 -0.0042868 -0.020034 -0.06866 -0.012894 -0.072255 -0.00025341 0.00084459 0.00072976 -0.0011537 -0.18991 0 0 0.013362 0 0.040282 -0.042124 -0.021383 0 0
1.0156 0.0014059 0.0032131 0.020329 0.0060903 0 0.0035139 0.0096585 0.0093166 0.019141 0.011186 0.02471 -0.24279 -0.0066175 0.0021859 -0.0082935 -0.038238 0.0035681 -0.0039612 0.028059 -0.0047752 -0.022599 -0.076369 -0.023256 -0.082678 -0.00060991 0.00083219 0.00032867 -0.0015679 -0.25402 0 0 0.019479 0 0.043751 -0.044482 -0.019854 0 0
1.0195 0.0018326 0.0033409 0.017409 0.0036945 0 -0.00026771 0.011316 0.014404 0.019843 0.010736 0.028787 -0.23788 -0.001654 -0.0026832 -0.011119 -0.042148 0.00097635 -0.010687 0.023403 -0.0011153 -0.023601 -0.078149 -0.030822 -0.091646 -0.00093914 0.00071651 0.00026634 -0.0012824 -0.28901 0 0 0.024334 0 0.048362 -0.047007 -0.017528 0 0
1.0234 0.0021866 0.0028583 0.017336 0.0032112 0 -0.00078074 0.011623 0.016585 0.018137 0.0095653 0.027224 -0.22533 0.00011698 -0.0048806 -0.013859 -0.043539 -0.00022461 -0.01774 0.023169 0.0041875 -0.024726 -0.073659 -0.035318 -0.098085 -0.00090031 0.0005721 0.00059066 -0.00050632 -0.28417 0 0 0.025237 0 0.052455 -0.048548 -0.015388 0 0
1.0273 0.0027617 0.0023337 0.018681 0.0041084 0 0.0018327 0.011064 0.01421 0.015672 0.0096254 0.022468 -0.21921 -0.0006001 -0.0041561 -0.015734 -0.042468 -3.2281e-05 -0.023036 0.026302 0.0069121 -0.026826 -0.066567 -0.037437 -0.10209 -0.00034163 0.00046237 0.00096105 9.6993e-05 -0.25159 0 0 0.021565 0 0.055297 -0.048471 -0.014338 0 0
1.0313 0.0036136 0.0021307 0.016987 0.0049339 0 0.0054569 0.010013 0.0093485 0.01329 0.01131 0.018305 -0.23107 -0.003103 -0.0026428 -0.016851 -0.038919 0.00081649 -0.025459 0.032215 0.0050318 -0.029788 -0.058497 -0.037258 -0.10344 0.00045956 0.00042465 0.0009539 2.6625e-05 -0.21339 0 0 0.015414 0 0.056701 -0.046534 -0.014776 0 0
1.0352 0.0044957 0.0019348 0.007722 0.0044337 0 0.0074081 0.0085097 0.0055274 0.010759 0.012811 0.016175 -0.2567 -0.0064948 -0.0023471 -0.017548 -0.033087 0.0019327 -0.024128 0.040141 0.00040143 -0.033217 -0.050934 -0.033808 -0.102 0.00096036 0.00042915 0.00043651 -0.00057162 -0.17933 0 0 0.0097676 0 0.056612 -0.042677 -0.016946 0 0
1.0391 0.0049869 0.0011057 -0.0090187 0.0023707 0 0.0060796 0.0064857 0.0040856 0.0075593 0.011746 0.014001 -0.27749 -0.0089452 -0.0031262 -0.019067 -0.025702 0.0033283 -0.017754 0.048698 -0.003335 -0.035476 -0.045631 -0.026359 -0.09715 0.00082068 0.00038407 -0.00034202 -0.0010351 -0.13866 0 0 0.0059618 0 0.054971 -0.037092 -0.020986 0 0
1.043 0.0047086 -0.00049673 -0.026457 -0.00042538 0 0.0018688 0.0040259 0.0031291 0.0036191 0.0073807 0.0086279 -0.27752 -0.0090752 -0.0032813 -0.022344 -0.019245 0.0046175 -0.0084271 0.055935 -0.00429 -0.034523 -0.042074 -0.015937 -0.089833 0.00021672 0.00021536 -0.00099931 -0.00082333 -0.07448 0 0 0.0029107 0 0.052394 -0.0314 -0.02543 0 0
1.0469 0.0035421 -0.0021358 -0.03508 -0.0027239 0 -0.0031382 0.0013303 3.3672e-05 -0.00075192 0.0011957 -0.00072214 -0.25974 -0.0071741 -0.0019462 -0.026759 -0.014992 0.004731 0.0016769 0.061294 -0.003613 -0.030024 -0.039018 -0.0051135 -0.081026 -0.00033476 -5.3204e-05 -0.0013336 -4.8205e-05 0.015003 0 0 -0.001288 0 0.049242 -0.026562 -0.0291 0 0
1.0508 0.0017497 -0.0027574 -0.030242 -0.003745 0 -0.0065219 -0.0014764 -0.0054448 -0.0053412 -0.004569 -0.011502 -0.24337 -0.0036881 -0.00039442 -0.031442 -0.013588 0.0028861 0.011116 0.064541 -0.003406 -0.022008 -0.035665 0.0039983 -0.071346 -0.00047086 -0.00030928 -0.0014003 0.00063531 0.11056 0 0 -0.0071652 0 0.045724 -0.023138 -0.031175 0 0
1.0547 -0.00010899 -0.0019769 -0.01645 -0.0035665 0 -0.0070431 -0.0043144 -0.010828 -0.010089 -0.008664 -0.020156 -0.24425 0.00060931 -0.00062253 -0.035035 -0.01545 -0.00015586 0.018341 0.065617 -0.0039317 -0.010865 -0.031176 0.01143 -0.061484 -0.00028939 -0.00044154 -0.0013281 0.00067657 0.1867 0 0 -0.013331 0 0.042058 -0.021616 -0.030787 0 0
1.0586 -0.0014779 -0.00049716 -0.0035571 -0.0028395 0 -0.0052556 -0.0068773 -0.013449 -0.014566 -0.011139 -0.025068 -0.25874 0.0037201 -0.0027934 -0.034035 -0.019664 -0.0022157 0.021172 0.064889 -0.0034646 0.001202 -0.025196 0.018755 -0.052801 -0.00016919 -0.00041646 -0.0011261 0.00016948 0.23057 0 0 -0.01788 0 0.03888 -0.022363 -0.026736 0 0
1.0625 -0.0021401 0.00048343 0.002029 -0.0021518 0 -0.0027952 -0.008536 -0.012888 -0.017629 -0.012359 -0.027068 -0.26885 0.0048584 -0.0046279 -0.028759 -0.023006 -0.0015402 0.021136 0.063717 -0.00092063 0.011144 -0.019518 0.026661 -0.045865 -0.00032467 -0.00028183 -0.00071083 -0.00025593 0.24597 0 0 -0.020016 0 0.036648 -0.024098 -0.020755 0 0
1.0664 -0.00231 0.00031038 0.0025651 -0.0016265 0 -0.00098652 -0.0087255 -0.010825 -0.017933 -0.012241 -0.027347 -0.26323 0.0039212 -0.0037302 -0.020031 -0.023983 0.0013377 0.019021 0.062395 0.0020502 0.017621 -0.015431 0.033308 -0.041116 -0.00057777 -0.00012581 -0.00010797 -7.3858e-05 0.24145 0 0 -0.020194 0 0.035595 -0.026373 -0.013831 0 0
1.0703 -0.0023884 -0.00063406 0.0053008 -0.0010383 0 1.1182e-05 -0.0075284 -0.0089161 -0.015018 -0.01063 -0.025476 -0.25066 0.00099741 -0.00038273 -0.0090985 -0.021468 0.0037987 0.015646 0.061055 0.0024067 0.019634 -0.014148 0.035412 -0.038941 -0.00056606 -4.1984e-05 0.00042932 0.00061837 0.21838 0 0 -0.018934 0 0.035828 -0.028805 -0.0070239 0 0
1.0742 -0.0026017 -0.0014132 0.01372 -0.00020322 0 0.00083404 -0.0058014 -0.0073042 -0.0099282 -0.0080431 -0.019943 -0.25074 -0.003605 0.0024451 0.0012332 -0.014231 0.0035109 0.012074 0.05941 -0.00065845 0.015825 -0.017813 0.031141 -0.040299 -0.00013399 -9.41e-05 0.00056181 0.0012167 0.17303 0 0 -0.015986 0 0.037342 -0.031059 -0.0021943 0 0
1.0781 -0.0028667 -0.0014727 0.022939 0.00079232 0 0.0018351 -0.0045662 -0.0051773 -0.0046533 -0.0055827 -0.01057 -0.2717 -0.0087513 0.002141 0.0070089 -0.0047187 0.0007345 0.0090355 0.056511 -0.0040398 0.0078132 -0.026551 0.021884 -0.045219 0.0005054 -0.00025573 0.00015593 0.0012142 0.10838 0 0 -0.0109 0 0.038917 -0.033157 -0.00090899 0 0
1.082 -0.0029728 -0.0011202 0.024236 0.0016628 0 0.002484 -0.0041538 -0.00221 -0.00080835 -0.0039332 0.00012608 -0.30031 -0.013876 -0.00071094 0.0078765 0.0037072 -0.0018539 0.0062657 0.052015 -0.0034778 -0.0018417 -0.038387 0.011095 -0.052749 0.0009642 -0.00037323 -0.00056036 0.0006638 0.039737 0 0 -0.0042234 0 0.039474 -0.035232 -0.0027759 0 0
1.0859 -0.0028259 -0.0011374 0.014047 0.0020869 0 0.0018702 -0.0039085 0.0010213 0.0013698 -0.0026712 0.0084885 -0.31525 -0.01879 -0.0029311 0.0041732 0.0088402 -0.0018028 0.0034857 0.045821 0.0017364 -0.011695 -0.052031 0.001426 -0.062342 0.00098791 -0.00025174 -0.0011439 5.8874e-05 -0.014957 0 0 0.0023232 0 0.038379 -0.037283 -0.0074078 0 0
1.0898 -0.002458 -0.0019473 -0.0019821 0.0017763 0 -0.0002596 -0.0027531 0.0039014 0.0029469 -0.00078958 0.012784 -0.30892 -0.023397 -0.0022659 -0.0031567 0.008565 0.00061809 0.00035535 0.038005 0.0072743 -0.020322 -0.066001 -0.006895 -0.073324 0.00058972 0.00014135 -0.0012625 -0.00017681 -0.050507 0 0 0.0071187 0 0.035112 -0.039269 -0.014146 0 0
1.0938 -0.0018289 -0.0031329 -0.014027 0.00055654 0 -0.0030344 -0.00012668 0.0064627 0.0052941 0.002121 0.014549 -0.2935 -0.027489 4.8565e-05 -0.010922 -0.00079428 0.0026698 -0.0035536 0.02946 0.0076448 -0.025321 -0.077234 -0.014981 -0.084143 -2.4684e-05 0.00054776 -0.00091636 -2.7287e-05 -0.078524 0 0 0.010001 0 0.029191 -0.040713 -0.021196 0 0
1.0977 -0.00074659 -0.0037294 -0.016859 -0.0013655 0 -0.005008 0.0034851 0.0088742 0.0089466 0.0053794 0.016715 -0.28516 -0.030813 0.00063645 -0.015801 -0.014889 0.0019844 -0.0075473 0.022227 0.0017786 -0.02739 -0.084903 -0.022946 -0.093186 -0.00057856 0.00057308 -0.00038451 0.000254 -0.11418 0 0 0.012103 0 0.02276 -0.041368 -0.026429 0 0
1.1016 0.00088453 -0.0030102 -0.013445 -0.0031423 0 -0.0051156 0.0067867 0.010547 0.013056 0.0078875 0.020379 -0.28561 -0.032917 -0.0021542 -0.017245 -0.030787 -0.00089279 -0.011003 0.017388 -0.0055422 -0.027065 -0.088879 -0.028989 -0.099704 -0.00079922 6.6596e-05 1.7896e-05 0.00050254 -0.15835 0 0 0.014271 0 0.017075 -0.041207 -0.029094 0 0
1.1055 0.0027149 -0.0010927 -0.010341 -0.0035321 0 -0.0031691 0.0084207 0.010332 0.015747 0.0090671 0.023542 -0.28243 -0.033371 -0.0062002 -0.015321 -0.045661 -0.0029441 -0.013354 0.015802 -0.0081826 -0.024903 -0.089204 -0.03085 -0.10312 -0.00051927 -0.0006365 0.00014626 0.00075403 -0.19327 0 0 0.015869 0 0.013207 -0.040308 -0.028742 0 0
1.1094 0.0039611 0.0011226 -0.0105 -0.0018117 0 0.00028274 0.0077203 0.007852 0.015222 0.0089947 0.023054 -0.26743 -0.031356 -0.0077989 -0.011039 -0.055162 -0.0017563 -0.013697 0.018711 -0.0046077 -0.02163 -0.085913 -0.02795 -0.10256 0.00015528 -0.00093171 5.4103e-05 0.001003 -0.19672 0 0 0.015397 0 0.012657 -0.038931 -0.024977 0 0
1.1133 0.003929 0.002607 -0.011149 0.0013202 0 0.0042283 0.0050988 0.0043128 0.011023 0.0078377 0.017706 -0.25 -0.026709 -0.0057883 -0.0081165 -0.0554 0.001893 -0.011726 0.025957 0.00084502 -0.018346 -0.080213 -0.02192 -0.09817 0.00077546 -0.00050024 -0.00011624 0.0009841 -0.1613 0 0 0.012268 0 0.015739 -0.037956 -0.019154 0 0
1.1172 0.0026294 0.0029279 -0.0081418 0.0039021 0 0.0072998 0.0019106 0.0015633 0.0046282 0.0055984 0.009315 -0.24847 -0.020819 -0.0029709 -0.0083103 -0.048728 0.0046629 -0.0085696 0.035347 0.0026535 -0.015434 -0.073789 -0.015089 -0.091654 0.00079196 0.00032763 -0.00024428 0.00035801 -0.10086 0 0 0.0076747 0 0.020541 -0.037836 -0.013351 0 0
1.1211 0.00086795 0.0024791 -0.0011119 0.0042002 0 0.0080748 -0.00023144 0.00030587 -0.0012524 0.0025997 0.00085119 -0.26819 -0.01462 -0.003092 -0.011932 -0.036908 0.0039466 -0.0049494 0.045691 -0.00020497 -0.012932 -0.067504 -0.0086982 -0.083879 2.917e-05 0.00081848 -0.00026591 -0.00081706 -0.038808 0 0 0.0034358 0 0.025911 -0.038705 -0.0086377 0 0
1.125 -0.00035479 0.0020486 0.0064182 0.0023789 0 0.0059494 -0.00043784 -0.00043795 -0.00441 -0.0001028 -0.0062415 -0.29224 -0.0091239 -0.0065971 -0.018749 -0.022213 0.00050323 -0.0016503 0.055745 -0.0034798 -0.010779 -0.062209 -0.0026534 -0.075763 -0.0010419 0.00051021 -0.00016106 -0.0018769 0.0097593 0 0 6.9857e-05 0 0.030646 -0.040574 -0.0059647 0 0
1.1289 -0.00062205 0.0020864 0.011444 0.00064713 0 0.0020543 0.00078222 -0.0018947 -0.0046488 -0.0013422 -0.012654 -0.29734 -0.0063443 -0.0099144 -0.026678 -0.009336 -0.0023085 -0.0001409 0.06327 -0.002391 -0.0086566 -0.059703 0.0032246 -0.069016 -0.0016038 -0.00034245 4.5613e-05 -0.0019695 0.045647 0 0 -0.0036056 0 0.032757 -0.043126 -0.0067346 0 0
1.1328 -0.00035002 0.0023013 0.014663 0.0013544 0 -0.0010037 0.001799 -0.003843 -0.0037507 -0.001102 -0.019178 -0.27861 -0.0062324 -0.0092443 -0.031912 -0.0014662 -0.0019745 -0.00050089 0.067734 0.0032715 -0.0062257 -0.060289 0.0081203 -0.064613 -0.0012004 -0.0010193 0.00026766 -0.0008092 0.077414 0 0 -0.0086606 0 0.032624 -0.045372 -0.0096201 0 0
1.1367 -0.00029595 0.0019649 0.018541 0.0045516 0 -0.001013 0.0011005 -0.0047842 -0.0037996 -0.00086654 -0.024334 -0.25578 -0.0079802 -0.0048323 -0.03332 0.0013838 0.00055408 -0.0022716 0.069362 0.0089808 -0.0035248 -0.063711 0.010596 -0.062778 -0.00020144 -0.0010422 0.00037288 0.00095528 0.10712 0 0 -0.013937 0 0.031235 -0.046945 -0.013463 0 0
1.1406 -0.0008066 0.00069416 0.022763 0.0074113 0 0.0017255 -0.0014232 -0.0038627 -0.0053124 -0.0022315 -0.024503 -0.25308 -0.010807 -0.00099982 -0.030551 -0.00036251 0.0017866 -0.0050189 0.068354 0.010115 -0.00071521 -0.06964 0.0099809 -0.063662 0.00048306 -0.00061228 0.00026011 0.0021749 0.12454 0 0 -0.016218 0 0.02944 -0.04768 -0.017382 0 0
1.1445 -0.0014928 -0.00099357 0.022931 0.0064709 0 0.0042378 -0.0043072 -0.0021462 -0.0069102 -0.0049902 -0.016965 -0.27416 -0.01353 -0.0017189 -0.023878 -0.0056041 -0.00070284 -0.0080979 0.06497 0.0063371 0.0018152 -0.077497 0.0072581 -0.067449 0.00022629 -0.00033215 -4.8242e-05 0.0020926 0.11548 0 0 -0.013034 0 0.028416 -0.047533 -0.020305 0 0
1.1484 -0.0015738 -0.0019262 0.014746 0.0010067 0 0.0033774 -0.0056972 -0.0014664 -0.0068186 -0.0068645 -0.0033029 -0.29908 -0.01434 -0.0063756 -0.016756 -0.011246 -0.0056161 -0.010469 0.059878 0.0013393 0.0027923 -0.085298 0.0045228 -0.073806 -0.00073224 -0.00053364 -0.00038259 0.00089922 0.076327 0 0 -0.005554 0 0.029313 -0.047112 -0.021381 0 0
1.1523 -0.00052799 -0.0012027 -0.00055236 -0.0055477 0 -0.0010202 -0.0048428 -0.0019853 -0.0046766 -0.0055245 0.010163 -0.30613 -0.01348 -0.010263 -0.01261 -0.015489 -0.008926 -0.011999 0.054138 -0.0012416 0.0016352 -0.091346 0.0035084 -0.081185 -0.001519 -0.0009476 -0.00051593 -0.00051597 0.021095 0 0 0.0015079 0 0.031095 -0.047119 -0.021631 0 0
1.1563 0.0015125 0.00098501 -0.015571 -0.0078283 0 -0.005446 -0.0025186 -0.001481 -0.0018392 -0.0010135 0.016012 -0.29393 -0.011491 -0.0093457 -0.012752 -0.01824 -0.0075956 -0.012775 0.048101 -0.0011214 -0.002058 -0.094909 0.0044043 -0.088906 -0.0014452 -0.001062 -0.00032114 -0.0013274 -0.026371 0 0 0.0033521 0 0.032807 -0.04776 -0.021835 0 0
1.1602 0.0038702 0.0033955 -0.022319 -0.0029253 0 -0.0055854 -7.2544e-05 0.0023583 6.6719e-05 0.0039817 0.011119 -0.28017 -0.0091056 -0.0043042 -0.017948 -0.019794 -0.0024031 -0.01296 0.04208 -0.00067291 -0.0085254 -0.095501 0.0057574 -0.096317 -0.00060836 -0.00074261 0.00011591 -0.00133 -0.049394 0 0 -0.00091591 0 0.03341 -0.049111 -0.022814 0 0
1.1641 0.0057458 0.0046606 -0.018851 0.0067106 0 -0.00036748 0.0018091 0.0088803 0.00077349 0.0064654 -0.00030133 -0.27982 -0.0080256 0.00030197 -0.028366 -0.021729 0.0027967 -0.012891 0.036548 -0.001643 -0.018093 -0.092661 0.0053881 -0.1024 0.00027701 -0.00040146 0.00052377 -0.00086848 -0.051149 0 0 -0.0072899 0 0.030842 -0.050903 -0.026071 0 0
1.168 0.0065936 0.0042964 -0.010736 0.01456 0 0.0066376 0.0033383 0.014188 0.0015045 0.0058074 -0.0087643 -0.28829 -0.0093689 0.00071864 -0.039696 -0.025935 0.0045017 -0.012886 0.031912 -0.0032181 -0.028742 -0.088463 0.0017308 -0.1069 0.0005818 -0.00051573 0.00061586 -0.00036657 -0.052431 0 0 -0.0097901 0 0.025098 -0.052098 -0.03152 0 0
1.1719 0.0062418 0.0029265 -0.0060182 0.014842 0 0.010053 0.0047861 0.014444 0.0035555 0.0041107 -0.005858 -0.28849 -0.012713 -0.0024762 -0.049109 -0.032228 0.0023164 -0.012842 0.028332 -0.0033578 -0.038647 -0.084495 -0.0050908 -0.11006 0.00026466 -0.0010457 0.00029324 -2.9287e-06 -0.075459 0 0 -0.0049006 0 0.017645 -0.052187 -0.038027 0 0
1.1758 0.0047842 0.0015721 -0.0083186 0.0070998 0 0.0073461 0.0057216 0.0096201 0.0068655 0.003991 0.0094047 -0.27277 -0.017506 -0.0055269 -0.05495 -0.039926 -0.0013775 -0.012586 0.025963 -0.00147 -0.046428 -0.081692 -0.013095 -0.11203 -0.00026099 -0.0014242 -0.0002758 0.00021677 -0.12543 0 0 0.005982 0 0.0097824 -0.050912 -0.044579 0 0
1.1797 0.0024073 0.00071634 -0.014026 -0.0032501 0 0.0010291 0.0053161 0.0037713 0.0099928 0.0060457 0.029013 -0.25412 -0.022836 -0.0057247 -0.055742 -0.047729 -0.004026 -0.011841 0.024968 0.0007604 -0.050497 -0.08093 -0.019487 -0.11298 -0.00063127 -0.0011524 -0.00077703 0.00023713 -0.18341 0 0 0.017697 0 0.003245 -0.048119 -0.049832 0 0
1.1836 -0.00068531 1.0875e-05 -0.015581 -0.009088 0 -0.0036926 0.0033585 0.0013119 0.011351 0.0084046 0.04087 -0.25319 -0.026405 -0.0039497 -0.050807 -0.051458 -0.0049235 -0.010006 0.025586 0.0011877 -0.048164 -0.082549 -0.022389 -0.11282 -0.00081907 -0.00034868 -0.0009884 -4.9585e-05 -0.21606 0 0 0.024786 0 0.0014636 -0.044184 -0.051013 0 0
1.1875 -0.0041774 -0.0011709 -0.0078158 -0.0072725 0 -0.0036916 0.00071774 0.0028835 0.010353 0.0085228 0.037069 -0.27536 -0.02758 -0.0029328 -0.044142 -0.049994 -0.0048624 -0.0073903 0.026987 -0.0005391 -0.041631 -0.084423 -0.021934 -0.11164 -0.00096859 0.00035872 -0.00093646 -0.00056957 -0.19576 0 0 0.024605 0 0.0036792 -0.040423 -0.04866 0 0
1.1914 -0.0074566 -0.0029362 0.0076129 -0.0011741 0 -0.00070198 -0.0013835 0.0048828 0.0074806 0.0053076 0.019475 -0.30302 -0.026414 -0.0035469 -0.037524 -0.043396 -0.0043939 -0.0042469 0.028838 -0.0027401 -0.032141 -0.085337 -0.019597 -0.10912 -0.0010963 0.00047677 -0.00082844 -0.00095202 -0.11804 0 0 0.018195 0 0.0089364 -0.037403 -0.043354 0 0
1.1953 -0.0095814 -0.0046162 0.022812 0.0022378 0 0.00049737 -0.0025001 0.0030678 0.0035781 -0.00024315 -0.0018091 -0.312 -0.023215 -0.0035875 -0.032502 -0.032331 -0.0030268 -0.00088255 0.030819 -0.0035139 -0.021111 -0.084193 -0.016269 -0.105 -0.0010772 0.00012394 -0.00082167 -0.00080055 -0.0051388 0 0 0.0088938 0 0.015944 -0.03558 -0.035942 0 0
1.1992 -0.0096154 -0.0052643 0.028819 -0.001427 0 -0.0031076 -0.0032049 -0.003317 -0.00067538 -0.0059976 -0.016076 -0.29464 -0.018831 -0.00057067 -0.031002 -0.018874 -0.00026718 0.0021198 0.032515 -0.0024939 -0.010945 -0.079317 -0.011024 -0.098532 -0.00090684 -0.00016586 -0.00086 -0.00014596 0.10584 0 0 -4.3033e-06 0 0.022039 -0.03553 -0.02813 0 0
1.2031 -0.0072453 -0.0044122 0.021978 -0.0097102 0 -0.0093701 -0.0041932 -0.010792 -0.0047305 -0.010052 -0.019692 -0.26602 -0.015149 0.0046285 -0.032587 -0.0082769 0.0029811 0.0041937 0.033704 -0.00084826 -0.004105 -0.071121 -0.0021778 -0.090002 -0.0008374 -5.4479e-05 -0.00075457 0.00043448 0.18258 0 0 -0.0069968 0 0.02396 -0.036899 -0.022607 0 0
1.207 -0.0032257 -0.0024087 0.0071175 -0.014897 0 -0.012275 -0.0053561 -0.014756 -0.0080308 -0.011516 -0.017598 -0.24802 -0.012851 0.0076644 -0.035422 -0.002787 0.0046601 0.0054259 0.034495 0.00010303 -0.00045984 -0.061541 0.010172 -0.080546 -0.0011279 0.00027804 -0.00043614 0.00027875 0.21273 0 0 -0.012548 0 0.021662 -0.039044 -0.020065 0 0
1.2109 0.00084813 -0.0001222 -0.0053141 -0.010608 0 -0.0071129 -0.0059529 -0.013385 -0.010221 -0.010657 -0.017594 -0.24902 -0.012147 0.0047622 -0.0384 -0.0032767 0.0035022 0.0059427 0.034942 2.8947e-05 0.00035762 -0.051916 0.022825 -0.071056 -0.0016603 0.00044046 -0.00010391 -0.00068957 0.20617 0 0 -0.017722 0 0.015613 -0.041712 -0.02073 0 0
1.2148 0.0034426 0.0016389 -0.0070183 0.0020531 0 0.0047804 -0.0056498 -0.0088366 -0.011432 -0.0086684 -0.022686 -0.25953 -0.013038 -0.0031199 -0.040397 -0.0099591 0.00057497 0.0059591 0.035113 -0.00046778 -0.00093813 -0.043703 0.031209 -0.062556 -0.0019154 0.0003646 -7.6062e-05 -0.0017655 0.18413 0 0 -0.022379 0 0.0068162 -0.044699 -0.024511 0 0
1.2188 0.004031 0.002485 0.001008 0.014391 0 0.015994 -0.0051011 -0.0050695 -0.012084 -0.0070708 -0.028418 -0.26593 -0.015198 -0.010512 -0.03978 -0.021328 -0.0014688 0.0060008 0.03492 -0.00065053 -0.0026261 -0.0399 0.032853 -0.057752 -0.0014442 0.00040448 -0.00045911 -0.0020305 0.1637 0 0 -0.024551 0 -0.0013194 -0.048151 -0.030825 0 0
1.2227 0.0033046 0.0024103 0.0083085 0.016794 0 0.018235 -0.005272 -0.0045032 -0.012254 -0.0067363 -0.027514 -0.2657 -0.017544 -0.01218 -0.037549 -0.031567 -0.00088242 0.0064334 0.034327 -0.00027104 -0.0033579 -0.039853 0.029163 -0.056789 -0.00038603 0.00086107 -0.00097916 -0.0012111 0.14861 0 0 -0.021898 0 -0.0056923 -0.052138 -0.037311 0 0
1.2266 0.0024705 0.0015875 0.0032925 0.0068655 0 0.0088672 -0.0062431 -0.0063435 -0.01142 -0.0071366 -0.017285 -0.26817 -0.019886 -0.0078481 -0.034451 -0.038399 0.0014906 0.0072234 0.033246 0.00031676 -0.0033528 -0.04297 0.023578 -0.059609 0.00054371 0.0014937 -0.0011903 5.0235e-06 0.13172 0 0 -0.014248 0 -0.005486 -0.056617 -0.043187 0 0
1.2305 0.0022688 0.00028549 -0.016051 -0.0080838 0 -0.0065512 -0.0069236 -0.0075903 -0.0090379 -0.0066633 -0.0027141 -0.2816 -0.02215 -0.002244 -0.031205 -0.040291 0.0031364 0.0082419 0.031628 0.0003402 -0.003151 -0.048587 0.017958 -0.065973 0.00066013 0.001637 -0.00089069 0.00056009 0.10497 0 0 -0.004814 0 -0.00047342 -0.061437 -0.047901 0 0
1.2344 0.0025513 -0.0010608 -0.038563 -0.0167 0 -0.018058 -0.0060727 -0.0055571 -0.0053722 -0.0040386 0.0077992 -0.30171 -0.024466 -0.00045847 -0.028856 -0.035875 0.0024396 0.0091093 0.029415 -0.001011 -0.0042649 -0.055792 0.011064 -0.075523 -5.7875e-05 0.00087008 -0.0003327 1.0606e-05 0.066418 0 0 0.0016862 0 0.0089876 -0.066165 -0.050942 0 0
1.2383 0.0026699 -0.0018551 -0.047766 -0.012787 0 -0.018602 -0.0034988 0.00011352 -0.0014607 0.00041597 0.010008 -0.31395 -0.027099 -0.0032286 -0.028359 -0.027896 0.00020118 0.0089701 0.026953 -0.0039392 -0.0093247 -0.063209 0.000742 -0.086546 -0.00093464 -0.00046891 8.8209e-06 -0.0010424 0.018268 0 0 0.002923 0 0.019153 -0.069701 -0.052594 0 0
1.2422 0.0021495 -0.0015962 -0.035283 -0.00012839 0 -0.0089996 -0.00012087 0.0072384 0.0019557 0.004983 0.0075486 -0.30725 -0.029826 -0.0066909 -0.029426 -0.020716 -0.0014145 0.0075616 0.024744 -0.0074593 -0.018258 -0.070386 -0.012673 -0.097435 -0.0012083 -0.0015103 -0.00010446 -0.0015251 -0.039884 0 0 0.0014089 0 0.026745 -0.07169 -0.053599 0 0
1.2461 0.0009782 -0.0002668 -0.0081925 0.011186 0 0.0034308 0.0030496 0.012607 0.0053264 0.0080818 0.008335 -0.28545 -0.032309 -0.0065808 -0.03189 -0.016574 -0.0012337 0.0047688 0.023098 -0.0096624 -0.030558 -0.077274 -0.025679 -0.10742 -0.00070161 -0.0016305 -0.00045025 -0.00093726 -0.11212 0 0 0.0027317 0 0.030179 -0.072052 -0.054195 0 0
1.25 -0.0005908 0.0015049 0.016501 0.013444 0 0.011134 0.0057009 0.014065 0.0097325 0.0095069 0.01702 -0.26569 -0.034134 -0.0025233 -0.0355 -0.017365 -0.00015152 0.00058931 0.022301 -0.0090827 -0.045259 -0.0839 -0.034532 -0.11583 6.7025e-05 -0.00099479 -0.00059094 0.00014853 -0.197 0 0 0.010533 0 0.028275 -0.070875 -0.054556 0 0
1.2539 -0.0022732 0.0027679 0.025582 0.0072102 0 0.011875 0.0078937 0.011757 0.015201 0.010066 0.03048 -0.26499 -0.034179 0.0017696 -0.039838 -0.025241 9.5111e-05 -0.0047756 0.02287 -0.0061252 -0.059162 -0.090154 -0.038504 -0.12126 0.00039174 -0.00032467 -0.00033555 0.00065105 -0.27678 0 0 0.022585 0 0.019784 -0.068781 -0.054566 0 0
1.2578 -0.0036782 0.0029172 0.019431 -0.00040969 0 0.0089603 0.0092438 0.0077561 0.019731 0.01019 0.04021 -0.28671 -0.032559 0.0023156 -0.043894 -0.035837 -0.001089 -0.010038 0.024311 -0.002978 -0.068526 -0.095467 -0.039679 -0.12379 -4.6008e-07 -0.00016216 6.6666e-05 7.4955e-05 -0.31955 0 0 0.031804 0 0.0089241 -0.067342 -0.054077 0 0
1.2617 -0.004148 0.0022105 0.0097349 -0.0027855 0 0.0067015 0.0089291 0.0044798 0.020416 0.0093147 0.039129 -0.31738 -0.029849 -0.0012731 -0.047018 -0.045887 -0.0026553 -0.014455 0.026206 -0.0017255 -0.072175 -0.099131 -0.039494 -0.12343 -0.00076519 -0.00040299 0.00020622 -0.00095054 -0.29856 0 0 0.03166 0 -0.0015283 -0.067134 -0.053096 0 0
1.2656 -0.0029887 0.001664 0.0081324 0.00083266 0 0.0061187 0.0067394 0.0031438 0.015887 0.0068641 0.026676 -0.33636 -0.02666 -0.0055676 -0.048621 -0.052894 -0.0032523 -0.017457 0.02823 -0.0023813 -0.069567 -0.1005 -0.036191 -0.1201 -0.0012834 -0.00053453 -3.0361e-05 -0.0012546 -0.21497 0 0 0.021319 0 -0.0094621 -0.06841 -0.051686 0 0
1.2695 -9.8742e-05 0.0023143 0.016529 0.0060742 0 0.005129 0.0038697 0.0033647 0.0077566 0.0035706 0.0083777 -0.33062 -0.023989 -0.0066265 -0.047812 -0.053763 -0.0026388 -0.018333 0.029982 -0.0029357 -0.060484 -0.098562 -0.02658 -0.11357 -0.0011663 -0.00024596 -0.00031727 -0.00028835 -0.10254 0 0 0.0060668 0 -0.012277 -0.071222 -0.050013 0 0
1.2734 0.0036355 0.0043741 0.027021 0.0085684 0 0.0023946 0.0022086 0.0039286 -0.00037244 0.0012802 -0.0086711 -0.30389 -0.023603 -0.0034119 -0.043484 -0.046577 -0.0015077 -0.016687 0.031118 -0.0015143 -0.047598 -0.092686 -0.01063 -0.10415 -0.00050118 0.00027365 -0.00022091 0.0012714 -0.0073951 0 0 -0.0070316 0 -0.008005 -0.074361 -0.048568 0 0
1.2773 0.006767 0.0069605 0.029845 0.0077904 0 2.0898e-05 0.0026163 0.0037957 -0.0053966 0.0011746 -0.019897 -0.27336 -0.025429 0.0017614 -0.036772 -0.035574 -0.00018649 -0.01382 0.031959 0.0015849 -0.035322 -0.08498 0.0062775 -0.09388 0.00028424 0.00062049 0.00033262 0.0020964 0.041528 0 0 -0.014019 0 0.0001853 -0.076411 -0.047513 0 0
1.2813 0.0082992 0.0086536 0.021221 0.0062251 0 0.0016889 0.0040577 0.0025144 -0.0064309 0.0024276 -0.024051 -0.25661 -0.029192 0.0056273 -0.028439 -0.023282 0.001857 -0.010508 0.032777 0.0041711 -0.025542 -0.076805 0.016578 -0.083972 0.00075322 0.00064567 0.00093798 0.001425 0.046288 0 0 -0.015344 0 0.010391 -0.076789 -0.046781 0 0
1.2852 0.0083329 0.0084702 0.004963 0.0057608 0 0.0080946 0.0046694 0.00013792 -0.0045687 0.003042 -0.021696 -0.25895 -0.034414 0.0065395 -0.019421 -0.012305 0.0048496 -0.0075735 0.033865 0.0044262 -0.019747 -0.069619 0.016616 -0.075672 0.00072244 0.00054753 0.0010639 -0.00024092 0.028382 0 0 -0.013404 0 0.02055 -0.075133 -0.046217 0 0
1.2891 0.0076802 0.0064887 -0.0115 0.005747 0 0.014919 0.0036609 -0.0027546 -0.0015551 0.0020841 -0.014102 -0.27128 -0.03994 0.0049799 -0.011746 -0.0070451 0.0073785 -0.0065861 0.035782 0.0026234 -0.019615 -0.066316 0.0096336 -0.071503 0.00031735 0.00052052 0.00052767 -0.0016161 0.0063999 0 0 -0.0097091 0 0.026924 -0.071353 -0.045287 0 0
1.293 0.0068489 0.0036673 -0.021915 0.0045371 0 0.016088 0.0019439 -0.0048742 0.001087 0.00070847 -0.0036167 -0.27973 -0.044176 0.0022496 -0.0071478 -0.0079814 0.0069888 -0.0081031 0.038493 0.00046615 -0.022497 -0.06781 0.0025915 -0.071932 -0.00016336 0.00044144 -0.00036358 -0.0017944 -0.014394 0 0 -0.0045507 0 0.027914 -0.067376 -0.043466 0 0
1.2969 0.0054931 0.0010738 -0.023625 0.0020427 0 0.0093458 0.00083217 -0.0045883 0.0021491 0.00063384 0.0059812 -0.27821 -0.046773 -0.00077392 -0.0056019 -0.012944 0.0026549 -0.011601 0.041551 -0.00097717 -0.025914 -0.073075 -2.7792e-05 -0.075858 -0.00046671 2.2039e-05 -0.0011025 -0.0009719 -0.033794 0 0 0.0013553 0 0.024522 -0.064488 -0.040814 0 0
1.3008 0.0029281 -0.00080993 -0.017954 -9.2765e-05 0 -0.0015716 0.00042033 -0.0012291 0.00094875 0.0017894 0.010856 -0.27231 -0.047648 -0.0036283 -0.0068379 -0.020156 -0.0034842 -0.016552 0.04453 -0.0021659 -0.028302 -0.081141 0.00062517 -0.082308 -0.0005478 -0.00073032 -0.0013865 -9.748e-05 -0.044545 0 0 0.0060706 0 0.017755 -0.063447 -0.037515 0 0
1.3047 -0.00087609 -0.0022097 -0.0096818 -0.00082333 0 -0.01041 -0.00039348 0.0036359 -0.0019088 0.0020638 0.0096574 -0.27162 -0.046905 -0.0056295 -0.010217 -0.027266 -0.0074665 -0.02216 0.046843 -0.0037772 -0.028062 -0.090572 0.0003544 -0.089889 -0.00056192 -0.0013282 -0.0012629 0.00010345 -0.034145 0 0 0.0078612 0 0.0091648 -0.064926 -0.033922 0 0
1.3086 -0.0049543 -0.0036609 -0.0050595 -0.0013613 0 -0.013861 -0.0023035 0.0066562 -0.0042483 -0.00024443 0.0047728 -0.27882 -0.045176 -0.0058979 -0.01354 -0.030193 -0.0070447 -0.026382 0.047193 -0.0050141 -0.02377 -0.097877 -0.0029994 -0.095354 -0.00068395 -0.0012141 -0.00095633 -0.00027383 0.00024881 0 0 0.0071178 0 0.0024214 -0.068962 -0.031195 0 0
1.3125 -0.0080725 -0.0055162 -0.0077147 -0.0037678 0 -0.013439 -0.004472 0.0052187 -0.0037209 -0.0040171 0.00067909 -0.28695 -0.043427 -0.0042415 -0.014975 -0.029236 -0.0038417 -0.028322 0.045792 -0.0039735 -0.01773 -0.10146 -0.0073994 -0.097432 -0.00090326 -0.00039182 -0.00062996 -0.00061184 0.042536 0 0 0.0061366 0 -0.00083998 -0.073363 -0.029809 0 0
1.3164 -0.0097362 -0.0076895 -0.014752 -0.0080005 0 -0.01236 -0.0054145 -1.9438e-06 -0.00020573 -0.0060133 0.0006175 -0.28752 -0.041807 -0.0017542 -0.01406 -0.02522 -0.0016357 -0.027702 0.042901 -2.0976e-06 -0.011163 -0.10084 -0.0091794 -0.09587 -0.00099325 0.00042999 -0.00032737 -0.00052236 0.06825 0 0 0.0066197 0 -0.00037375 -0.0771 -0.029808 0 0
1.3203 -0.010377 -0.0096434 -0.017542 -0.011183 0 -0.011492 -0.0049074 -0.0051959 0.0032717 -0.0043315 0.0044393 -0.2803 -0.040355 -0.00013296 -0.010678 -0.01925 -0.0023457 -0.024472 0.03894 0.0047343 -0.0052062 -0.095878 -0.0069923 -0.090771 -0.00070995 0.0004363 -7.6674e-05 -0.00020273 0.066697 0 0 0.007641 0 0.0036352 -0.079304 -0.031055 0 0
1.3242 -0.010547 -0.010507 -0.0086473 -0.010431 0 -0.0090631 -0.0044881 -0.0066754 0.0027323 -0.00089815 0.0091948 -0.27425 -0.038823 -0.00019911 -0.005254 -0.013443 -0.0039497 -0.018732 0.03486 0.0067233 -0.0013868 -0.086621 -0.002719 -0.082671 -4.3909e-05 -0.00049044 4.2566e-05 -7.6238e-05 0.051682 0 0 0.0065136 0 0.010269 -0.078883 -0.03301 0 0
1.3281 -0.010071 -0.0093563 0.010315 -0.0061749 0 -0.0040205 -0.0056623 -0.0043267 -0.0030232 7.6152e-05 0.011352 -0.27857 -0.0368 -0.0011582 -0.00017198 -0.0099438 -0.0026973 -0.012084 0.03232 0.0044608 0.00037086 -0.075625 0.0012952 -0.0741 0.00072569 -0.0015842 -2.143e-05 -0.00021845 0.048753 0 0 0.0016866 0 0.016334 -0.076504 -0.034184 0 0
1.332 -0.008173 -0.0057648 0.027983 -0.0018791 0 0.0015211 -0.0077877 -0.0017082 -0.010823 -0.0036005 0.0084431 -0.29316 -0.034415 -0.001454 0.0031691 -0.0084351 0.0026265 -0.0057021 0.031818 0.00012274 0.0013194 -0.06501 0.0051579 -0.066548 0.0012396 -0.0018721 -0.00018021 -0.00026899 0.071845 0 0 -0.0056187 0 0.020149 -0.073503 -0.033931 0 0
1.3359 -0.0044812 -0.00042006 0.03217 -0.0001231 0 0.0041142 -0.0082988 -0.0024304 -0.015639 -0.009563 -0.00057452 -0.3083 -0.031931 -0.00039173 0.0041139 -0.0083473 0.0089919 -0.00016992 0.033487 -0.0024376 0.0022187 -0.056025 0.011054 -0.060698 0.0013293 -0.0010879 -0.00023692 8.1958e-05 0.11304 0 0 -0.012861 0 0.020955 -0.070603 -0.03202 0 0
1.3398 0.00017288 0.0047521 0.02099 0.00045532 0 0.0030401 -0.0054054 -0.0063949 -0.015015 -0.013005 -0.015089 -0.31301 -0.029727 0.0011216 0.0022684 -0.0087982 0.011946 0.0040508 0.037218 -0.0013913 0.0038339 -0.049815 0.020034 -0.057006 0.001094 7.1913e-05 -6.8384e-05 0.00063624 0.15382 0 0 -0.018813 0 0.018335 -0.068479 -0.028426 0 0
1.3438 0.0040735 0.0074077 0.0051282 0.0033192 0 0.0014516 -0.00041045 -0.0098631 -0.011039 -0.011399 -0.031803 -0.30332 -0.029063 0.0014464 -0.0023958 -0.007866 0.010054 0.0063625 0.041846 0.001546 0.0067385 -0.048843 0.029624 -0.055944 0.00074691 0.00060986 0.00023335 0.00083861 0.18235 0 0 -0.023973 0 0.012413 -0.067643 -0.023868 0 0
1.3477 0.0057969 0.0062364 -0.0020661 0.0088881 0 0.0026741 0.0030941 -0.0094198 -0.0078896 -0.0068742 -0.044132 -0.28323 -0.030053 -0.00021654 -0.0075248 -0.0056687 0.0062261 0.0076216 0.04482 0.003268 0.0093448 -0.051848 0.034996 -0.056161 0.00043332 0.00016757 0.00043021 0.00040307 0.19688 0 0 -0.028108 0 0.0062166 -0.066932 -0.020246 0 0
1.3516 0.0051411 0.0019837 0.002351 0.012193 0 0.0057387 0.0025785 -0.0056793 -0.0075584 -0.0037559 -0.044372 -0.25979 -0.032543 -0.0030608 -0.012226 -0.003186 0.0045024 0.008036 0.044786 0.0025861 0.010379 -0.058333 0.032631 -0.057444 0.00021057 -0.00066209 0.00036412 -0.00029872 0.19441 0 0 -0.028191 0 0.0010156 -0.065708 -0.018448 0 0
1.3555 0.0030337 -0.0028966 0.0078712 0.0071527 0 0.0057544 -0.00095658 -0.0026718 -0.0081811 -0.0038927 -0.02879 -0.23884 -0.03624 -0.0052982 -0.015842 -0.001577 0.0057804 0.0077169 0.040674 0.0010749 0.0087063 -0.067698 0.023002 -0.05975 0.00014247 -0.00093029 0.00010939 -0.00057184 0.16281 0 0 -0.020197 0 -0.002208 -0.063526 -0.019138 0 0
1.3594 0.00069504 -0.005829 0.0014574 -0.0060738 0 -0.00051619 -0.0039602 -0.0033793 -0.0064801 -0.0047591 -0.0021021 -0.22476 -0.040525 -0.0054349 -0.01775 -0.0031529 0.007073 0.0065267 0.030954 0.00080007 0.0025312 -0.079139 0.010029 -0.06351 0.00030833 -0.00023802 -0.00010772 -0.00013746 0.090872 0 0 -0.0038622 0 -0.002333 -0.060014 -0.023154 0 0
1.3633 -0.0010671 -0.0057208 -0.01778 -0.018659 0 -0.0098548 -0.0036522 -0.0061364 -0.0014129 -0.0022945 0.023371 -0.22114 -0.044015 -0.0031075 -0.018389 -0.010198 0.0050171 0.0040304 0.016398 0.0017981 -0.0083151 -0.090511 -0.0017254 -0.069533 0.00066431 0.00090873 -0.00013757 0.00052278 -0.013083 0 0 0.014641 0 0.00022031 -0.056261 -0.029834 0 0
1.3672 -0.0019527 -0.0033409 -0.035048 -0.01959 0 -0.014461 -0.00021534 -0.0059251 0.0049434 0.0045718 0.034898 -0.22902 -0.046156 0.00089608 -0.018712 -0.021233 -0.00026599 0.00030904 0.0003409 0.0022248 -0.0212 -0.10026 -0.0095071 -0.077466 0.00094872 0.0015867 -4.5378e-05 0.00062528 -0.11697 0 0 0.02604 0 0.0037039 -0.053739 -0.037279 0 0
1.3711 -0.0019402 -0.00034899 -0.03217 -0.0058852 0 -0.0093725 0.0041037 0.0004614 0.0098902 0.012446 0.028158 -0.24422 -0.046735 0.0050689 -0.019098 -0.034875 -0.0051573 -0.0045153 -0.015023 0.0007771 -0.034352 -0.10754 -0.012957 -0.086881 0.00084279 0.0012775 -1.76e-05 -0.00010532 -0.18499 0 0 0.025268 0 0.0072105 -0.053279 -0.044404 0 0
1.375 -0.0012272 0.0019821 -0.0049073 0.013394 0 0.0021368 0.00746 0.010573 0.012818 0.016486 0.010603 -0.25851 -0.045677 0.0077025 -0.019836 -0.049309 -0.0063049 -0.010193 -0.027387 -0.001663 -0.045852 -0.11166 -0.013372 -0.097122 0.00030102 0.0002612 -0.00013819 -0.0011186 -0.20458 0 0 0.016035 0 0.0098813 -0.055551 -0.050135 0 0
1.3789 -0.00036074 0.0032316 0.031028 0.02404 0 0.011162 0.009515 0.017819 0.015022 0.014759 -0.0038504 -0.26551 -0.042942 0.0075134 -0.020946 -0.060022 -0.004015 -0.015751 -0.031735 -0.003113 -0.051734 -0.11145 -0.012829 -0.10604 -0.00031107 -0.00070618 -0.00027284 -0.001554 -0.19339 0 0 0.0079139 0 0.01057 -0.061153 -0.052535 0 0
1.3828 -0.00013866 0.0033813 0.051544 0.01871 0 0.011485 0.010368 0.017083 0.017172 0.0096464 -0.0049025 -0.26563 -0.039531 0.0043764 -0.021898 -0.064729 -0.0016636 -0.019711 -0.02827 -0.002874 -0.051999 -0.10892 -0.013456 -0.11153 -0.00050807 -0.0010498 -0.0001944 -0.001067 -0.17913 0 0 0.0082134 0 0.0099835 -0.067445 -0.052134 0 0
1.3867 -0.0010875 0.0023115 0.043485 0.0029997 0 0.0051279 0.0093293 0.0091505 0.017799 0.0052354 0.0071385 -0.26455 -0.035863 -0.00031677 -0.022546 -0.063678 -0.0019514 -0.021348 -0.018446 -0.0022456 -0.047827 -0.10547 -0.016466 -0.11284 -0.0001771 -0.00076034 0.00015821 -0.00013548 -0.17299 0 0 0.016017 0 0.0088293 -0.072651 -0.049743 0 0
1.3906 -0.0029189 -1.2885e-05 0.014915 -0.0099704 0 -0.00047797 0.0055839 -9.1272e-05 0.014822 0.0035486 0.022629 -0.2668 -0.03222 -0.0042819 -0.022917 -0.057548 -0.0041646 -0.020141 -0.0037516 -0.0027296 -0.040415 -0.10211 -0.021075 -0.10953 0.00025001 -0.00025267 0.00053985 0.00042998 -0.16284 0 0 0.023634 0 0.0076518 -0.075459 -0.046093 0 0
1.3945 -0.0045625 -0.0029212 -0.012086 -0.011138 0 -0.00052407 1.7127e-05 -0.004678 0.0082776 0.0032147 0.030364 -0.27167 -0.028892 -0.0058028 -0.023248 -0.047829 -0.0052753 -0.015449 0.013501 -0.0040006 -0.03162 -0.10011 -0.024349 -0.10117 0.00019806 5.2703e-05 0.0005422 0.0002395 -0.12992 0 0 0.023596 0 0.0071177 -0.074305 -0.042216 0 0
1.3984 -0.004856 -0.0049261 -0.019285 -0.002451 0 0.0025355 -0.0044465 -0.0031002 0.0008311 0.001428 0.025201 -0.27579 -0.026304 -0.0049126 -0.02447 -0.0389 -0.0034014 -0.0074179 0.028332 -0.0042045 -0.025009 -0.10024 -0.02276 -0.088893 -0.00043361 1.6826e-05 -6.3406e-05 -0.00040607 -0.068744 0 0 0.014431 0 0.0076844 -0.068943 -0.039792 0 0
1.4023 -0.0033257 -0.0046096 -0.0056922 0.0065624 0 0.0024381 -0.005153 0.0013551 -0.0047793 -0.0030579 0.010012 -0.27828 -0.024584 -0.0031861 -0.026835 -0.033319 0.00027113 0.0019259 0.038577 -0.002261 -0.021657 -0.1011 -0.014662 -0.075658 -0.001089 -0.00023481 -0.0010626 -0.00092153 0.010014 0 0 0.00044447 0 0.0087958 -0.062401 -0.039051 0 0
1.4063 -0.00042543 -0.0018517 0.013579 0.0082618 0 -0.0033858 -0.0024841 0.003996 -0.0084415 -0.0087079 -0.0081114 -0.28124 -0.023916 -0.0022647 -0.030238 -0.031692 0.0030052 0.011535 0.043622 0.00065283 -0.021678 -0.10167 -0.0017744 -0.06281 -0.0010654 -0.00049932 -0.0018653 -0.0010231 0.091743 0 0 -0.012969 0 0.010136 -0.056443 -0.039892 0 0
1.4102 0.0028285 0.0018071 0.020454 0.0030513 0 -0.010478 0.0001648 0.0023778 -0.012234 -0.012563 -0.023019 -0.28491 -0.024442 -0.0024892 -0.034381 -0.034061 0.0034624 0.020351 0.043386 0.0022862 -0.024815 -0.10089 0.011626 -0.051571 -0.00024667 -0.00064567 -0.0019038 -0.00089095 0.16721 0 0 -0.023154 0 0.011403 -0.052764 -0.042028 0 0
1.4141 0.0053829 0.0041769 0.0077125 -0.0027846 0 -0.011693 -0.00039318 -0.0026193 -0.017223 -0.012709 -0.031811 -0.28489 -0.02647 -0.0029097 -0.038139 -0.039243 0.0027183 0.026424 0.03844 0.0017482 -0.030089 -0.096837 0.021245 -0.04385 0.00069337 -0.00065624 -0.0010774 -0.00082979 0.22838 0 0 -0.029905 0 0.012285 -0.054047 -0.044621 0 0
1.418 0.0064558 0.0040151 -0.016706 -0.0040884 0 -0.0045241 -0.0039514 -0.0082607 -0.021269 -0.0097537 -0.033872 -0.27676 -0.029212 -0.0025302 -0.039906 -0.043227 0.0024825 0.029014 0.032666 0.00023719 -0.034909 -0.090105 0.025094 -0.039618 0.00087453 -0.00060991 0.00012441 -0.00088133 0.26048 0 0 -0.032819 0 0.013097 -0.059192 -0.04614 0 0
1.4219 0.0056724 0.0018507 -0.036631 -0.0012862 0 0.0061737 -0.0071859 -0.01201 -0.020687 -0.0062749 -0.029255 -0.26366 -0.031846 -0.0014144 -0.039287 -0.044289 0.0029174 0.028392 0.027945 -0.00076105 -0.038289 -0.082488 0.024031 -0.038234 4.219e-05 -0.00063648 0.00095972 -0.00082226 0.24614 0 0 -0.030274 0 0.014227 -0.065898 -0.045985 0 0
1.4258 0.003225 -0.00060913 -0.039535 0.0013545 0 0.012569 -0.0071145 -0.012601 -0.014212 -0.004775 -0.018763 -0.25635 -0.033747 -0.00054534 -0.036212 -0.041654 0.002694 0.024736 0.025155 -0.0014341 -0.039816 -0.075598 0.020495 -0.039382 -0.0011625 -0.00081955 0.00099602 -0.00049225 0.18212 0 0 -0.021394 0 0.015928 -0.072398 -0.043838 0 0
1.4297 -2.7369e-05 -0.0018685 -0.024661 0.00073892 0 0.010651 -0.0039879 -0.010073 -0.0049055 -0.0056883 -0.0052309 -0.26285 -0.034183 -0.00071811 -0.030873 -0.034961 0.0010661 0.018343 0.024826 -0.0031346 -0.03933 -0.0716 0.016623 -0.042734 -0.0017602 -0.0010762 0.00044124 -2.5096e-05 0.090207 0 0 -0.0084372 0 0.018447 -0.076524 -0.039493 0 0
1.4336 -0.0028359 -0.001612 -0.0023766 -0.0022393 0 0.0029516 -0.00057931 -0.0054557 0.0022948 -0.0069705 0.006354 -0.27806 -0.032229 -0.0017083 -0.024789 -0.025884 -0.00071504 0.01016 0.025904 -0.0059202 -0.037714 -0.074731 0.013054 -0.047957 -0.0012804 -0.0011436 -4.4215e-05 0.00029644 0.0066681 0 0 0.0036254 0 0.021702 -0.075219 -0.033403 0 0
1.4375 -0.0042578 -0.00058881 0.014064 -0.0043279 0 -0.0045501 0.0010793 -0.00038581 0.0049286 -0.0057327 0.011242 -0.28671 -0.029124 -0.0025165 -0.019998 -0.018132 -0.00051123 0.0022536 0.025914 -0.0073932 -0.036749 -0.083673 0.0089789 -0.053798 -0.00011152 -0.00077202 9.3019e-05 0.000381 -0.043096 0 0 0.01043 0 0.02477 -0.070536 -0.027473 0 0
1.4414 -0.0042635 0.00023361 0.018147 -0.0035052 0 -0.0074905 0.0016992 0.003508 0.0047571 -0.00077847 0.0083898 -0.27885 -0.025745 -0.0023022 -0.017258 -0.013307 0.0022455 -0.004345 0.023873 -0.0048688 -0.037186 -0.097341 0.0031745 -0.059673 0.00090973 -1.1047e-05 0.00084348 0.00044862 -0.061373 0 0 0.011346 0 0.027113 -0.064058 -0.022725 0 0
1.4453 -0.0036484 0.00039256 0.01407 -0.00072123 0 -0.0054885 0.0033278 0.0053648 0.0052737 0.0060841 0.001926 -0.262 -0.023016 -0.0010424 -0.01705 -0.012621 0.0055806 -0.0086981 0.01915 0.0011458 -0.0396 -0.11424 -0.0047869 -0.064986 0.0012053 0.00069977 0.0016673 0.00076706 -0.071125 0 0 0.009519 0 0.028258 -0.057524 -0.020089 0 0
1.4492 -0.0032483 3.0382e-05 0.012006 0.0014201 0 -0.00087334 0.0064364 0.0054485 0.0079146 0.011302 -0.0011856 -0.25505 -0.022632 0.00054485 -0.019707 -0.017489 0.0066855 -0.0091737 0.011439 0.0062683 -0.044704 -0.13142 -0.013988 -0.068631 0.00080057 0.00081847 0.0019614 0.0012867 -0.093664 0 0 0.0090419 0 0.027454 -0.05402 -0.021153 0 0
1.4531 -0.0031789 -0.00045695 0.018353 0.0011798 0 0.0037238 0.0090805 0.0047255 0.011019 0.012492 0.0040021 -0.26849 -0.025322 0.0015077 -0.023446 -0.025771 0.0045222 -0.0057772 0.0033278 0.0058094 -0.051631 -0.14458 -0.022666 -0.069925 0.00010393 0.00018301 0.0015329 0.0015947 -0.13272 0 0 0.011958 0 0.024959 -0.055251 -0.02586 0 0
1.457 -0.0028272 -0.00075768 0.029122 -0.0009777 0 0.0065908 0.0091166 0.0040448 0.012226 0.010349 0.016578 -0.29153 -0.030071 0.0011642 -0.026671 -0.034685 0.00062342 -4.3193e-06 -0.0028696 -0.00066841 -0.059136 -0.15269 -0.029276 -0.069313 -0.00051775 -0.00075635 0.00068495 0.0012855 -0.17629 0 0 0.017337 0 0.021549 -0.059748 -0.032771 0 0
1.4609 -0.0015587 -0.00072901 0.032708 -0.0029319 0 0.0070062 0.006767 0.0036973 0.011167 0.0076456 0.029904 -0.30141 -0.036004 -0.00048152 -0.028509 -0.042572 -0.0025403 0.0070644 -0.0057496 -0.0085328 -0.066456 -0.15536 -0.033089 -0.067185 -0.00092256 -0.0012409 -8.8292e-05 0.00039939 -0.20822 0 0 0.022378 0 0.01766 -0.066179 -0.040891 0 0
1.4648 0.00061072 -0.00033783 0.020372 -0.0024888 0 0.0052747 0.0044176 0.0036301 0.0093765 0.0063127 0.035793 -0.28634 -0.042009 -0.0024475 -0.028227 -0.047842 -0.0036904 0.01415 -0.0041124 -0.012071 -0.072828 -0.1527 -0.033771 -0.064104 -0.0010726 -0.00083925 -0.00046455 -0.0005192 -0.21554 0 0 0.024096 0 0.013735 -0.072814 -0.049066 0 0
1.4688 0.0030181 0.0003542 -0.0045781 0.0010692 0 0.0027673 0.0038511 0.0038071 0.0078923 0.0056305 0.029852 -0.25834 -0.045411 -0.0030258 -0.024932 -0.047784 -0.0032255 0.018317 0.003694 -0.0094138 -0.076752 -0.14514 -0.030587 -0.061423 -0.00089933 0.00014522 -0.00041088 -0.00083986 -0.18875 0 0 0.020595 0 0.010331 -0.075729 -0.054796 0 0
1.4727 0.0049109 0.001145 -0.027727 0.0061522 0 0.0010799 0.0041762 0.0041288 0.0057498 0.0034725 0.014303 -0.24206 -0.045856 -0.00095569 -0.020368 -0.044168 -0.0020347 0.019178 0.013862 -0.0036225 -0.078654 -0.13624 -0.022561 -0.059878 -0.00037579 0.00089769 -6.1764e-05 -0.00038126 -0.12349 0 0 0.011889 0 0.0073452 -0.074704 -0.057754 0 0
1.4766 0.0059056 0.0017098 -0.034794 0.0093299 0 0.00047996 0.0028961 0.0040506 0.001293 -0.00082095 -0.0035572 -0.25101 -0.043636 0.0030807 -0.015318 -0.037827 -0.00039658 0.017053 0.024456 0.00074846 -0.078732 -0.12692 -0.0099255 -0.059354 0.00032294 0.00078218 0.00041738 0.00042057 -0.027471 0 0 0.00023794 0 0.0047325 -0.070495 -0.058138 0 0
1.4805 0.0059582 0.0017491 -0.023697 0.0073917 0 -0.00058443 -0.00113 0.0026054 -0.0053463 -0.0052695 -0.016041 -0.27552 -0.039284 0.0062136 -0.010457 -0.029573 0.0018057 0.012571 0.033729 0.0018076 -0.077235 -0.11785 0.0045863 -0.059529 0.0008495 -0.00010526 0.00084463 0.00087146 0.075566 0 0 -0.010554 0 0.0024997 -0.064179 -0.056353 0 0
1.4844 0.0050981 0.0011802 -0.0064758 8.808e-05 0 -0.0036955 -0.0062456 -0.00084204 -0.011716 -0.0072731 -0.019566 -0.2939 -0.033882 0.0053739 -0.0065975 -0.020336 0.0042221 0.0070875 0.039265 0.0011625 -0.074451 -0.10945 0.016523 -0.059503 0.00095469 -0.0010156 0.0010076 0.00059973 0.15525 0 0 -0.01707 0 0.00083623 -0.057854 -0.053209 0 0
1.4883 0.0033859 0.00022554 0.0011566 -0.008692 0 -0.0079188 -0.009643 -0.0057192 -0.015226 -0.0066106 -0.016041 -0.29358 -0.029548 0.00027782 -0.0040597 -0.01118 0.0059719 0.0034855 0.039985 0.0013219 -0.071151 -0.10168 0.022621 -0.057583 0.00072472 -0.0011876 0.0007651 -0.00013994 0.19313 0 0 -0.018301 0 0.0002715 -0.054612 -0.0505 0 0
1.4922 0.0011286 -0.0006778 -0.0063728 -0.013078 0 -0.0096413 -0.010076 -0.010216 -0.015535 -0.0058625 -0.010575 -0.28024 -0.026861 -0.0054875 -0.0023674 -0.0025052 0.0065897 0.002679 0.037784 0.0029956 -0.067963 -0.094634 0.023314 -0.053631 0.00049874 -0.00048575 0.00021133 -0.00069625 0.19321 0 0 -0.015982 0 0.00086811 -0.054494 -0.048864 0 0
1.4961 -0.0010545 -0.0011071 -0.019603 -0.0096934 0 -0.0058321 -0.0085601 -0.012342 -0.014385 -0.0074948 -0.007572 -0.26805 -0.025811 -0.0069929 -0.0013263 0.0053779 0.0066693 0.0047715 0.033799 0.0050057 -0.065216 -0.088811 0.022143 -0.047924 0.00052076 0.00050574 -0.00032117 -0.00058436 0.17318 0 0 -0.012776 0 0.0025618 -0.056976 -0.048299 0 0
1.5 -0.0025665 -0.00089882 -0.022448 -0.00075578 0 0.0022488 -0.0065666 -0.011236 -0.013191 -0.010756 -0.0081058 -0.26477 -0.026135 -0.0023438 -0.00074791 0.012133 0.0071481 0.0094719 0.029283 0.0061289 -0.063212 -0.08485 0.022225 -0.041034 0.00068668 0.00098217 -0.00051962 9.8258e-05 0.14558 0 0 -0.01001 0 0.0051482 -0.061127 -0.048557 0 0
1.5039 -0.0032605 -0.0002644 -0.0064658 0.0073405 0 0.0091239 -0.0042199 -0.0076625 -0.011387 -0.012045 -0.010143 -0.26813 -0.026794 0.005202 -0.00067416 0.016289 0.0079608 0.015127 0.026096 0.0062329 -0.062659 -0.08506 0.023172 -0.035035 0.00066036 0.00056368 -0.00039406 0.00075359 0.1097 0 0 -0.0072026 0 0.0076303 -0.06435 -0.048355 0 0
1.5078 -0.0034486 0.00032334 0.021409 0.0091287 0 0.0096309 -0.000766 -0.0033743 -0.0075231 -0.0086415 -0.010836 -0.2742 -0.02656 0.0098059 -0.0011824 0.01715 0.0078047 0.018761 0.024198 0.0055864 -0.063538 -0.089428 0.021662 -0.031946 0.00023734 -0.00043927 -0.00028504 0.00078858 0.061928 0 0 -0.0036254 0 0.0084935 -0.064796 -0.046358 0 0
1.5117 -0.0034576 0.00043732 0.044038 0.004398 0 0.0037259 0.0034664 -3.8719e-06 -0.0017323 -0.0018412 -0.0087451 -0.28392 -0.02539 0.0082149 -0.0023808 0.01438 0.005564 0.01934 0.022692 0.003876 -0.065842 -0.097282 0.015175 -0.032188 -0.00043141 -0.0013079 -0.00050921 0.00011204 0.010071 0 0 0.00012208 0 0.007159 -0.062616 -0.042364 0 0
1.5156 -0.0032671 -4.9423e-06 0.047377 -0.0021761 0 -0.0033709 0.0064139 0.0016821 0.0035738 0.004044 -0.0043554 -0.29866 -0.023508 0.0025957 -0.0043558 0.0078035 0.0018585 0.016371 0.020674 0.00074636 -0.069586 -0.10783 0.0049339 -0.035772 -0.00098603 -0.0014688 -0.00098467 -0.00079543 -0.028236 0 0 0.0025561 0 0.0033735 -0.058348 -0.036486 0 0
1.5195 -0.0026778 -0.00069241 0.030792 -0.0055541 0 -0.0060343 0.0061625 0.0018772 0.0058775 0.0058465 0.0010249 -0.31165 -0.021594 -0.0018066 -0.007237 -0.0027587 -0.0012113 0.0096709 0.01669 -0.0027027 -0.074866 -0.11975 -0.0051189 -0.042274 -0.0012031 -0.00087862 -0.0012515 -0.0012851 -0.043632 0 0 0.0032953 0 -0.0029147 -0.053281 -0.029259 0 0
1.5234 -0.001771 -0.0011765 0.0065867 -0.0045419 0 -0.0032815 0.003317 0.0014365 0.0052169 0.0044176 0.0065706 -0.30939 -0.021456 -0.0018721 -0.011035 -0.015835 -0.0020792 0.0013458 0.0089668 -0.0038212 -0.081487 -0.12997 -0.012139 -0.049055 -0.0011672 1.1498e-05 -0.00091215 -0.0010606 -0.048466 0 0 0.0040841 0 -0.0099391 -0.050623 -0.022991 0 0
1.5273 -0.00099367 -0.0012108 -0.0099562 -0.0018514 0 0.00096468 0.00089024 0.0014632 0.0042301 0.0032136 0.012181 -0.28497 -0.023452 0.00058867 -0.015404 -0.028524 -0.0013167 -0.0057066 -0.0014004 -0.00070694 -0.088531 -0.13727 -0.016679 -0.053764 -0.0011075 0.00062408 -5.9574e-05 -0.0003763 -0.067169 0 0 0.0072499 0 -0.015402 -0.051279 -0.019222 0 0
1.5313 -0.00065439 -0.00087362 -0.011742 -0.00055602 0 0.0023313 0.0014674 0.0028101 0.005382 0.0043678 0.017624 -0.24928 -0.027437 0.0012076 -0.02025 -0.039234 -0.00094185 -0.010184 -0.013523 0.0052482 -0.095396 -0.14133 -0.020907 -0.055494 -0.0011124 0.00065174 0.00075506 0.0002212 -0.11073 0 0 0.01296 0 -0.018173 -0.055186 -0.018546 0 0
1.5352 -0.00042585 -0.0003993 -0.0039879 -0.00095909 0 0.00032428 0.0046169 0.0055295 0.0083753 0.0066888 0.021672 -0.22546 -0.03298 -0.0020055 -0.025465 -0.046505 -0.0020873 -0.011094 -0.026295 0.0096939 -0.10142 -0.14219 -0.024965 -0.053701 -0.0010525 0.00020773 0.001 0.00034426 -0.16191 0 0 0.01828 0 -0.017399 -0.061853 -0.021226 0 0
1.5391 0.00040937 4.7167e-05 0.0010509 -0.00095418 0 -0.0018109 0.007384 0.0085847 0.010534 0.007597 0.022314 -0.22993 -0.03858 -0.0064146 -0.030832 -0.047714 -0.0036047 -0.0073634 -0.037285 0.0089085 -0.105 -0.14027 -0.02599 -0.048202 -0.00078631 -0.00033316 0.00061664 1.2915e-05 -0.18781 0 0 0.019324 0 -0.012177 -0.069441 -0.027048 0 0
1.543 0.0020735 0.00039275 -0.0056627 0.0010188 0 -0.0010683 0.0072973 0.010222 0.0096113 0.0063954 0.018112 -0.25821 -0.041853 -0.0075063 -0.035621 -0.04382 -0.0032337 -0.0014839 -0.044528 0.0033325 -0.10518 -0.13757 -0.021282 -0.041798 -0.00038566 -0.00064391 2.0254e-05 -0.00045964 -0.16764 0 0 0.014564 0 -0.005306 -0.074662 -0.033008 0 0
1.5469 0.0037375 0.00050265 -0.022323 0.0039093 0 0.0020093 0.0045792 0.0089764 0.005865 0.0048726 0.0096388 -0.28949 -0.042022 -0.003625 -0.03913 -0.036619 -0.00012197 0.0045485 -0.047764 -0.0026199 -0.10193 -0.13461 -0.01208 -0.036116 -9.542e-05 -0.00066068 -0.00030493 -0.00076371 -0.10796 0 0 0.0061046 0 0.00088272 -0.076458 -0.037318 0 0
1.5508 0.0040515 0.00013082 -0.036969 0.0050227 0 0.0040272 0.0013196 0.0046908 0.0013163 0.0046268 -0.00029264 -0.30455 -0.038745 0.0023318 -0.040702 -0.027406 0.004058 0.0094954 -0.046836 -0.004501 -0.095203 -0.13133 -0.0032802 -0.031975 -5.1808e-05 -0.00055871 -0.00018591 -0.00077746 -0.032358 0 0 -0.0021509 0 0.0048427 -0.074396 -0.03893 0 0
1.5547 0.0023446 -0.00086289 -0.036405 0.0027532 0 0.0022907 -0.0010901 -0.001208 -0.0026045 0.0045747 -0.0080695 -0.29895 -0.031924 0.0059158 -0.039477 -0.017769 0.0066332 0.012121 -0.041715 -0.0016963 -0.08506 -0.12723 0.0011409 -0.029954 -7.9912e-05 -0.0005445 0.00021794 -0.00053139 0.039701 0 0 -0.0074676 0 0.0049454 -0.068393 -0.036922 0 0
1.5586 -0.00074008 -0.0022396 -0.017097 -0.0018334 0 -0.0026676 -0.0031481 -0.0064332 -0.0061494 0.0019632 -0.011503 -0.2811 -0.022733 0.0054942 -0.034071 -0.0104 0.0064585 0.011662 -0.032662 0.002512 -0.072295 -0.12027 0.0020992 -0.029151 0.00016612 -0.00066338 0.00066753 -9.1195e-05 0.102 0 0 -0.0096539 0 0.00011528 -0.059866 -0.031455 0 0
1.5625 -0.0038531 -0.0034188 0.010511 -0.0059403 0 -0.0078504 -0.0058573 -0.0091052 -0.010014 -0.0040647 -0.011202 -0.26186 -0.013981 0.0034023 -0.026309 -0.0057347 0.0047826 0.010173 -0.02199 0.0044825 -0.05942 -0.11048 0.0041699 -0.027216 0.00082439 -0.00078791 0.0010379 0.00046714 0.15311 0 0 -0.010141 0 -0.0061869 -0.051765 -0.025681 0 0
1.5664 -0.006108 -0.0038851 0.02871 -0.0072674 0 -0.010509 -0.0087566 -0.0087662 -0.013614 -0.010606 -0.0099689 -0.24843 -0.0068947 0.0029604 -0.01741 -0.0037955 0.0036819 0.0086917 -0.010569 0.0035913 -0.047647 -0.098388 0.010225 -0.023128 0.0015972 -0.00077295 0.0012852 0.00099572 0.18641 0 0 -0.01034 0 -0.011935 -0.045178 -0.021145 0 0
1.5703 -0.0075269 -0.0035804 0.026095 -0.005447 0 -0.0099402 -0.0099676 -0.0065502 -0.01523 -0.013393 -0.010572 -0.24563 -0.0024859 0.0048199 -0.0087424 -0.0044353 0.0039121 0.0081362 0.00072548 0.0021837 -0.038083 -0.084876 0.017865 -0.01621 0.0019471 -0.0006059 0.0013357 0.001279 0.19368 0 0 -0.010938 0 -0.015207 -0.040928 -0.019159 0 0
1.5742 -0.0083663 -0.0028623 0.0072261 -0.0018896 0 -0.0071637 -0.0082522 -0.0044271 -0.01393 -0.011094 -0.01364 -0.25681 -0.002182 0.0065187 -0.0029898 -0.0074987 0.0044597 0.0096325 0.010432 0.00261 -0.032578 -0.072332 0.021833 -0.0060761 0.0015713 -0.00039981 0.0011076 0.0011805 0.1774 0 0 -0.012159 0 -0.012973 -0.039891 -0.02144 0 0
1.5781 -0.0082812 -0.0020831 -0.010429 0.0012763 0 -0.0036266 -0.0045494 -0.0039538 -0.010908 -0.0067669 -0.017358 -0.27906 -0.0053051 0.0054031 -0.0021701 -0.012058 0.004011 0.012527 0.016979 0.0047353 -0.031334 -0.064445 0.019933 0.0044475 0.00070851 -0.0002512 0.00064352 0.00080123 0.15358 0 0 -0.013943 0 -0.0054752 -0.04105 -0.026705 0 0
1.582 -0.0064863 -0.001272 -0.01086 0.0023154 0 -0.0004345 -0.0010955 -0.0052777 -0.0084551 -0.0046648 -0.019143 -0.29935 -0.010368 0.0015201 -0.0055205 -0.017659 0.0024661 0.015395 0.01993 0.006412 -0.033158 -0.062096 0.015776 0.01272 -3.2838e-05 -0.00013188 0.0001399 0.0004482 0.13795 0 0 -0.015656 0 0.0044194 -0.043215 -0.032549 0 0
1.5859 -0.0028267 -0.00026224 0.0065754 0.00077841 0 0.0017251 0.00081409 -0.0070732 -0.0076472 -0.0057987 -0.017713 -0.30174 -0.016573 -0.0025346 -0.012227 -0.024269 0.00083111 0.017256 0.018854 0.006038 -0.037379 -0.065602 0.014969 0.017037 -0.0001865 5.5913e-05 -0.00021762 0.0003875 0.12951 0 0 -0.016081 0 0.014594 -0.045856 -0.037434 0 0
1.5898 0.0015506 0.00095934 0.026114 -0.0020285 0 0.0026693 0.0017724 -0.007525 -0.0073557 -0.0070491 -0.013671 -0.28293 -0.023109 -0.004302 -0.021036 -0.031937 -0.00012275 0.01712 0.013472 0.0042589 -0.0432 -0.074777 0.018667 0.015875 0.00018603 0.00031828 -0.00042842 0.00060011 0.11076 0 0 -0.014238 0 0.022673 -0.048527 -0.039828 0 0
1.5938 0.0049098 0.0021865 0.029061 -0.0035818 0 0.0029222 0.0029745 -0.005656 -0.0056647 -0.0047427 -0.0083128 -0.25956 -0.028962 -0.0036119 -0.028621 -0.04113 -0.00066617 0.013228 0.0030026 0.0031025 -0.049524 -0.088476 0.021623 0.0067327 0.00058554 0.00049065 -0.0006267 0.00078735 0.065274 0 0 -0.010271 0 0.023837 -0.051018 -0.037537 0 0
1.5977 0.0064135 0.0033158 0.010315 -0.0018954 0 0.003407 0.0045548 -0.0019183 -0.0019679 0.0012986 -0.0021707 -0.25482 -0.034155 -0.0021647 -0.033008 -0.050953 -0.0014543 0.0071717 -0.0093721 0.0036983 -0.055515 -0.10228 0.017192 -0.0060201 0.00054105 0.00035533 -0.00084948 0.00063655 -0.0063052 0 0 -0.0052082 0 0.019762 -0.053458 -0.033269 0 0
1.6016 0.0067577 0.0045633 -0.016698 0.0026696 0 0.0045442 0.0057521 0.0024541 0.0026736 0.0076337 0.0049628 -0.27444 -0.038841 -0.0015247 -0.034026 -0.060677 -0.002376 -0.00015395 -0.022169 0.0050722 -0.061139 -0.1148 0.0041376 -0.020198 8.726e-06 -0.00013891 -0.00092392 0.00010007 -0.088648 0 0 0.00029924 0 0.012091 -0.055757 -0.028874 0 0
1.6055 0.0071746 0.0061051 -0.031255 0.0074062 0 0.0057684 0.0065601 0.0066408 0.0071308 0.010968 0.012669 -0.29746 -0.043162 -0.0019374 -0.031967 -0.069477 -0.002485 -0.0078549 -0.033993 0.0051492 -0.066436 -0.12506 -0.012026 -0.033735 -0.00065026 -0.00077264 -0.00065808 -0.00056622 -0.16728 0 0 0.0066841 0 0.0027501 -0.057742 -0.02613 0 0
1.6094 0.0078638 0.0074271 -0.022819 0.0095003 0 0.0062857 0.0083601 0.010681 0.011587 0.011526 0.019131 -0.29497 -0.047254 -0.0028853 -0.027955 -0.075735 -0.0011982 -0.014633 -0.042803 0.0027833 -0.071598 -0.13229 -0.02458 -0.043703 -0.0010459 -0.0011875 -0.00013094 -0.0010161 -0.23771 0 0 0.014489 0 -0.004903 -0.058896 -0.027802 0 0
1.6133 0.0076469 0.0072765 0.00051464 0.0084465 0 0.0062384 0.012191 0.014641 0.016852 0.01235 0.022456 -0.26059 -0.050912 -0.0040716 -0.025196 -0.077563 0.00070635 -0.01931 -0.047316 -0.0011999 -0.07677 -0.13749 -0.032025 -0.048242 -0.0010936 -0.0011513 0.00029944 -0.0010604 -0.29838 0 0 0.022741 0 -0.0068763 -0.058498 -0.035053 0 0
1.6172 0.0053307 0.0046653 0.019528 0.0060425 0 0.0065364 0.01653 0.017486 0.022429 0.015446 0.023007 -0.22072 -0.053714 -0.0053366 -0.02498 -0.07534 0.0016357 -0.022115 -0.048807 -0.0047597 -0.081646 -0.14192 -0.038473 -0.048925 -0.00099138 -0.00072778 0.00034946 -0.0007406 -0.33901 0 0 0.028861 0 -0.0037161 -0.056795 -0.045207 0 0
1.6211 0.0013232 0.00016134 0.020162 0.0039315 0 0.0071488 0.017686 0.017224 0.025862 0.019098 0.023819 -0.21092 -0.055196 -0.0058475 -0.027468 -0.069325 0.00082183 -0.023122 -0.048097 -0.006287 -0.085792 -0.1457 -0.047684 -0.046686 -0.00091559 -0.00020853 0.00014812 -0.00022616 -0.3422 0 0 0.030683 0 0.0036835 -0.054112 -0.056238 0 0
1.625 -0.0023384 -0.003943 0.0044953 0.0016899 0 0.0060704 0.01318 0.012675 0.024545 0.019281 0.027591 -0.24055 -0.05487 -0.0041871 -0.032364 -0.060053 -0.00075429 -0.022474 -0.04618 -0.0056641 -0.088691 -0.14873 -0.057352 -0.042638 -0.00079919 0.000121 0.0001358 0.00031261 -0.29889 0 0 0.028432 0 0.013884 -0.050926 -0.065836 0 0
1.6289 -0.0037086 -0.0051388 -0.012 -0.0019207 0 0.001124 0.0047732 0.0052556 0.018248 0.013665 0.03262 -0.28186 -0.051372 0.00010759 -0.037623 -0.048811 -0.0012644 -0.019927 -0.044769 -0.0040496 -0.08873 -0.14898 -0.059977 -0.038212 -0.00044293 0.00018009 0.00057756 0.00074442 -0.21978 0 0 0.024149 0 0.023214 -0.048596 -0.069023 0 0
1.6328 -0.0026551 -0.0027466 -0.013372 -0.0058386 0 -0.0065792 -0.0024195 -0.0013342 0.0095969 0.0041006 0.032265 -0.29612 -0.045374 0.00515 -0.04022 -0.038437 0.00013109 -0.01601 -0.044624 -0.0028149 -0.085844 -0.14522 -0.049689 -0.033942 0.00017423 0.00010378 0.0012192 0.00096199 -0.12814 0 0 0.018952 0 0.028667 -0.047942 -0.065662 0 0
1.6367 -0.00080649 0.0013909 0.0046203 -0.0060149 0 -0.011675 -0.0043466 -0.0038278 0.0018886 -0.0047621 0.019962 -0.27139 -0.037622 0.0074639 -0.039315 -0.03008 0.0024558 -0.010963 -0.045405 -0.0025371 -0.08022 -0.13732 -0.028171 -0.029323 0.00075862 8.3174e-05 0.0015043 0.00090184 -0.04114 0 0 0.01143 0 0.029988 -0.048836 -0.057251 0 0
1.6406 0.00016155 0.0043389 0.031678 0.00069403 0 -0.0086032 -0.0016311 -0.0022692 -0.0034697 -0.0092069 -0.0037826 -0.23364 -0.028893 0.0047733 -0.034669 -0.024481 0.0039713 -0.0050563 -0.04664 -0.0027156 -0.07207 -0.12556 -0.0038965 -0.023827 0.00093654 0.000186 0.0011539 0.00060329 0.039143 0 0 -0.00036271 0 0.027469 -0.050935 -0.045438 0 0
1.6445 5.9861e-05 0.0043828 0.050141 0.011567 0 0.0023342 0.001309 -0.00021869 -0.0073359 -0.0090519 -0.029157 -0.22022 -0.020436 -0.0017151 -0.026574 -0.022376 0.0039868 0.0012711 -0.047419 -0.0023206 -0.061681 -0.11078 0.01437 -0.016547 0.00064273 0.00030893 0.00048135 0.00021947 0.11611 0 0 -0.01514 0 0.022182 -0.05344 -0.032945 0 0
1.6484 -5.7996e-06 0.00214 0.046475 0.018177 0 0.013373 0.00065816 -0.0017174 -0.010979 -0.0071726 -0.042978 -0.24305 -0.014875 -0.007932 -0.018043 -0.02324 0.0035305 0.0066781 -0.046275 -0.00074871 -0.050144 -0.096623 0.023535 -0.0069915 0.00024132 0.00029555 8.5773e-05 -7.3522e-05 0.18406 0 0 -0.027386 0 0.017837 -0.054319 -0.024736 0 0
1.6523 0.00082094 -0.00041519 0.019984 0.013353 0 0.015192 -0.0034583 -0.0075578 -0.014349 -0.0068855 -0.038759 -0.27863 -0.012979 -0.010117 -0.011852 -0.024933 0.0042082 0.010392 -0.043473 0.0015415 -0.038814 -0.085774 0.026628 0.0032367 0.00020615 0.00011136 0.00025399 -0.00020164 0.22835 0 0 -0.031301 0 0.016617 -0.052997 -0.021594 0 0
1.6563 0.0020258 -0.0018773 -0.015973 -0.0011025 0 0.0055554 -0.0078679 -0.014293 -0.016348 -0.0095331 -0.022256 -0.29359 -0.015116 -0.0076883 -0.0090644 -0.026499 0.006416 0.01207 -0.039469 0.0032789 -0.028406 -0.07925 0.028462 0.012871 0.00065 -9.2469e-05 0.00071597 -0.00023016 0.24103 0 0 -0.026282 0 0.019107 -0.04954 -0.023214 0 0
1.6602 0.0022217 -0.0023799 -0.041289 -0.014408 0 -0.0079791 -0.0099648 -0.017043 -0.016407 -0.013828 -0.0070717 -0.27816 -0.021351 -0.0033042 -0.01031 -0.027115 0.0086607 0.011552 -0.034905 0.0033985 -0.019606 -0.077578 0.031238 0.020546 0.0011806 -0.00011319 0.00098421 -0.00027909 0.23192 0 0 -0.018069 0 0.025389 -0.044324 -0.028726 0 0
1.6641 0.00065479 -0.0028799 -0.041658 -0.016051 0 -0.014801 -0.0098675 -0.013679 -0.015162 -0.016962 -0.0036529 -0.25356 -0.031516 -0.00034835 -0.015733 -0.02595 0.0086262 0.0088657 -0.031356 0.0019748 -0.013999 -0.080724 0.033646 0.023275 0.0012549 6.8579e-05 0.00084926 -0.00040985 0.21947 0 0 -0.013679 0 0.034412 -0.038835 -0.035564 0 0
1.668 -0.0019186 -0.0037914 -0.018891 -0.0059706 0 -0.011311 -0.0091177 -0.0066524 -0.013383 -0.016543 -0.011161 -0.24775 -0.042448 -0.00032049 -0.02205 -0.024205 0.0050469 0.0057458 -0.030043 0.00018986 -0.012079 -0.084873 0.033008 0.020673 0.00069756 0.00018568 0.00047503 -0.00059359 0.20991 0 0 -0.014837 0 0.04212 -0.035575 -0.039684 0 0
1.6719 -0.0038615 -0.0045031 0.0091199 0.0048283 0 -0.0041062 -0.0081067 -0.00085432 -0.0107 -0.012209 -0.019257 -0.26641 -0.052111 -0.0022673 -0.027414 -0.023235 -0.001131 0.0031415 -0.030876 -0.00067529 -0.01378 -0.088059 0.027682 0.013898 -0.00012591 -0.00012396 6.7052e-05 -0.00076562 0.18928 0 0 -0.016629 0 0.046395 -0.035323 -0.040051 0 0
1.6758 -0.0040896 -0.0041598 0.020987 0.0048026 0 -0.002675 -0.0056446 0.00056084 -0.0060337 -0.005899 -0.017875 -0.28896 -0.059148 -0.0041871 -0.030852 -0.02408 -0.0071316 0.0015176 -0.033606 -0.00025737 -0.019126 -0.08938 0.017943 0.0039236 -0.0006527 -0.00093945 -0.00039191 -0.00087637 0.13893 0 0 -0.012876 0 0.045918 -0.038345 -0.036397 0 0
1.6797 -0.0029115 -0.0026977 0.0088908 -0.0064156 0 -0.0089266 -0.0011071 -0.0013137 0.00055299 -0.00042123 -0.0059302 -0.29193 -0.062132 -0.0047275 -0.031626 -0.027985 -0.0099513 0.0011778 -0.037701 0.00082994 -0.028111 -0.088337 0.0056285 -0.0078707 -0.00063383 -0.0018428 -0.00098031 -0.00087876 0.057837 0 0 -0.0026555 0 0.039472 -0.044571 -0.028983 0 0
1.6836 -0.0016246 -0.00098686 -0.013909 -0.017084 0 -0.014643 0.0037979 -0.0024502 0.0069435 0.0027639 0.0086616 -0.27367 -0.059816 -0.0038048 -0.030264 -0.036256 -0.0081391 0.0014133 -0.041627 0.0018149 -0.039975 -0.086588 -0.0065362 -0.01856 -0.00031089 -0.0021501 -0.0015035 -0.00069795 -0.033185 0 0 0.0088276 0 0.026818 -0.052156 -0.020165 0 0
1.6875 -0.0014165 -3.4294e-05 -0.023229 -0.014741 0 -0.010014 0.0062164 0.00021803 0.010539 0.0045996 0.01693 -0.25499 -0.055009 -0.0021511 -0.028975 -0.046465 -0.0026942 0.00081169 -0.044377 0.0024474 -0.051855 -0.086766 -0.015825 -0.026665 -0.00011359 -0.0014745 -0.0015286 -0.00026761 -0.10963 0 0 0.01574 0 0.012281 -0.058237 -0.012861 0 0
1.6914 -0.0025503 -0.00017584 -0.0049206 0.0011057 0 0.0052684 0.0051646 0.0058091 0.010883 0.0070672 0.01679 -0.25627 -0.049107 -0.00058943 -0.028455 -0.057012 0.0034806 -0.0011422 -0.045754 0.0027964 -0.062151 -0.089745 -0.020753 -0.031728 -0.000222 -0.00013247 -0.0008764 0.00036883 -0.16197 0 0 0.017355 0 -0.0019827 -0.061617 -0.007999 0 0
1.6953 -0.0043057 -0.0010095 0.031281 0.017727 0 0.020041 0.0027821 0.010099 0.01029 0.010508 0.013653 -0.27579 -0.043453 0.00043709 -0.029087 -0.066215 0.0073102 -0.0047001 -0.045741 0.0025988 -0.069336 -0.095883 -0.021941 -0.033529 -0.00044478 0.0010321 6.46e-06 0.0010007 -0.19372 0 0 0.01781 0 -0.013908 -0.06144 -0.0061364 0 0
1.6992 -0.0054843 -0.0018978 0.058364 0.020881 0 0.021499 0.0021016 0.0092739 0.011376 0.012505 0.013852 -0.29153 -0.039929 0.0010582 -0.030556 -0.07093 0.0074108 -0.0096051 -0.0446 0.0012229 -0.070613 -0.1045 -0.021446 -0.031751 -0.00049838 0.0013146 0.00036307 0.0013344 -0.20433 0 0 0.020406 0 -0.020108 -0.056797 -0.007539 0 0
1.7031 -0.0050894 -0.0023637 0.05465 0.0081115 0 0.0074123 0.0037169 0.00357 0.013911 0.01003 0.017808 -0.28404 -0.038736 0.0018806 -0.030678 -0.069668 0.0047866 -0.013548 -0.043312 -0.001466 -0.065637 -0.11126 -0.020689 -0.027567 -0.00034611 0.00071748 -8.3282e-05 0.0011842 -0.18169 0 0 0.023048 0 -0.019621 -0.04985 -0.010347 0 0
1.707 -0.0029053 -0.0021078 0.022814 -0.0092062 0 -0.0113 0.0051839 -0.0025238 0.014542 0.0030536 0.019634 -0.25681 -0.03851 0.0034471 -0.028323 -0.063841 0.0018114 -0.014984 -0.042199 -0.0043514 -0.056437 -0.11353 -0.018956 -0.021966 -0.0002256 -0.00011556 -0.00074566 0.0006171 -0.11727 0 0 0.020149 0 -0.014194 -0.042922 -0.013382 0 0
1.7109 0.00027782 -0.00097669 -0.011991 -0.016656 0 -0.020183 0.0039412 -0.0039605 0.010075 -0.0042835 0.013307 -0.23363 -0.038224 0.00543 -0.023074 -0.054607 0.00030289 -0.013086 -0.041232 -0.005598 -0.044485 -0.10998 -0.014337 -0.015389 -0.00036248 -0.00052867 -0.00074685 -7.8667e-05 -0.027082 0 0 0.0090966 0 -0.0050421 -0.037414 -0.016316 0 0
1.7148 0.0030587 0.00082391 -0.02366 -0.0096098 0 -0.01369 0.00044941 0.00032349 0.0011137 -0.0068374 -0.00081169 -0.23596 -0.036723 0.0063437 -0.014874 -0.04353 0.00031651 -0.0073042 -0.040231 -0.0042762 -0.031589 -0.09982 -0.0064228 -0.0082366 -0.00071055 -0.00041983 7.5987e-05 -0.00058358 0.049944 0 0 -0.0057838 0 0.0062783 -0.034632 -0.019067 0 0
1.7188 0.0043767 0.0025493 -0.0072955 0.0039257 0 0.0011644 -0.0020959 0.0061266 -0.0077901 -0.0032891 -0.015374 -0.26248 -0.032105 0.0044564 -0.0052622 -0.034246 0.00064057 0.0021012 -0.038248 -0.0014665 -0.021885 -0.083769 0.0021789 -0.0012612 -0.0010003 -0.00019673 0.00086452 -0.00075015 0.080626 0 0 -0.016252 0 0.016385 -0.036676 -0.022784 0 0
1.7227 0.0043526 0.0032562 0.017495 0.01205 0 0.012437 -0.0012532 0.0074605 -0.011849 0.0023021 -0.021915 -0.29071 -0.026007 -0.00054277 0.0023983 -0.028407 0.00034781 0.01104 -0.03516 0.00046986 -0.016591 -0.06857 0.0075643 0.0046022 -0.0010148 -0.00022942 0.00059111 -0.00066911 0.065902 0 0 -0.017297 0 0.023261 -0.041395 -0.028073 0 0
1.7266 0.0041823 0.0025756 0.024509 0.0098858 0 0.01389 0.0018723 0.0020027 -0.01003 0.0041992 -0.017795 -0.29854 -0.019849 -0.006638 0.0067773 -0.026151 -0.00025832 0.017499 -0.03122 -8.105e-05 -0.015759 -0.057316 0.0080457 0.0086292 -0.00077061 -0.00043247 -0.00076885 -0.00056081 0.038462 0 0 -0.01128 0 0.026432 -0.047716 -0.034793 0 0
1.7305 0.0049831 0.0011452 0.0038423 0.0024106 0 0.0085777 0.0036868 -0.0063854 -0.0055105 0.0005015 -0.0081118 -0.28472 -0.015097 -0.010501 0.0070369 -0.027238 -0.00026026 0.019844 -0.026865 -0.0026042 -0.019023 -0.052456 0.005771 0.010158 -0.0004271 -0.00043165 -0.0020502 -0.00058329 0.031019 0 0 -0.0052109 0 0.025832 -0.054564 -0.042479 0 0
1.7344 0.0065867 0.00010969 -0.029919 -0.0020932 0 0.0034249 0.0018681 -0.010675 -0.0024162 -0.0050949 -0.0011925 -0.26865 -0.01428 -0.009854 0.0025237 -0.03088 0.00047684 0.015937 -0.023149 -0.0050334 -0.025429 -0.057015 0.0045184 0.0079494 -8.0532e-05 -8.4422e-05 -0.0020125 -0.00070596 0.047758 0 0 -0.0042475 0 0.021795 -0.060414 -0.049765 0 0
1.7383 0.0075081 8.5155e-05 -0.050165 -0.00032309 0 0.0017096 -0.0022888 -0.006817 -0.0022947 -0.0071392 -0.0018114 -0.27016 -0.018868 -0.0051944 -0.004188 -0.034756 0.00081801 0.0069137 -0.021922 -0.0055999 -0.031915 -0.068997 0.0058294 0.0018183 0.00028634 0.00029086 -0.00063652 -0.0007509 0.066952 0 0 -0.0077774 0 0.017085 -0.063888 -0.053763 0 0
1.7422 0.0062497 0.00065903 -0.039884 0.0039933 0 0.0011391 -0.0053795 0.0024976 -0.0035961 -0.0039132 -0.0077966 -0.28913 -0.026767 0.0006171 -0.010113 -0.037923 -0.00050794 -0.0034296 -0.023482 -0.0041062 -0.036802 -0.08292 0.0075622 -0.0065306 0.00065626 0.00027872 0.00079768 -0.00057702 0.067913 0 0 -0.011136 0 0.014003 -0.065261 -0.053777 0 0
1.7461 0.0027319 0.00097075 -0.004679 0.005016 0 -0.0017257 -0.0053994 0.010042 -0.0040258 0.0010912 -0.012401 -0.30517 -0.036346 0.0044864 -0.013879 -0.040433 -0.0033039 -0.012803 -0.02786 -0.0016396 -0.039589 -0.095729 0.0064079 -0.01598 0.00086641 -9.4293e-05 0.00098569 -0.00025428 0.050329 0 0 -0.010287 0 0.013678 -0.064709 -0.049729 0 0
1.75 -0.0015507 0.00070709 0.032138 0.00080442 0 -0.0065416 -0.0033755 0.010334 -0.0028183 0.0030807 -0.0099892 -0.29763 -0.045659 0.0050386 -0.014442 -0.042675 -0.0056693 -0.018941 -0.034829 0.00053989 -0.040143 -0.10451 0.0016147 -0.025268 0.00073555 -0.00031412 -9.5926e-05 -5.2437e-05 0.026436 0 0 -0.0047143 0 0.016963 -0.062537 -0.041973 0 0
1.7539 -0.0047735 0.00035892 0.047255 -0.0052855 0 -0.009197 -0.001612 0.0042595 -0.00067238 0.0009737 -0.00031701 -0.26653 -0.050544 0.0029461 -0.011358 -0.046631 -0.005636 -0.018063 -0.043471 0.0016505 -0.039349 -0.10508 -0.0041325 -0.031735 0.00031275 4.9374e-05 -0.0012279 -0.00021056 9.369e-05 0 0 0.0033263 0 0.024653 -0.059147 -0.032284 0 0
1.7578 -0.0061525 0.00045152 0.034143 -0.0081413 0 -0.0062408 -0.00089142 -0.0021291 0.0019093 -0.0017461 0.011615 -0.23378 -0.050571 -0.00014607 -0.0081001 -0.053337 -0.0031565 -0.012452 -0.051414 0.00132 -0.039623 -0.10084 -0.0075743 -0.034848 -7.7075e-05 0.00077547 -0.0012617 -0.00067407 -0.038552 0 0 0.011141 0 0.03353 -0.0556 -0.024405 0 0
1.7617 -0.006147 0.00070835 0.0070928 -0.0052983 0 0.0013857 0.00010504 -0.0032992 0.0054145 -0.0009896 0.019466 -0.22358 -0.047039 -0.0027976 -0.0066107 -0.062369 -0.00037881 -0.0044728 -0.057668 -0.00042192 -0.041857 -0.094743 -0.0082752 -0.035084 -0.00012154 0.001119 -0.00028151 -0.0010738 -0.095216 0 0 0.016847 0 0.041501 -0.052369 -0.019704 0 0
1.7656 -0.0055254 0.00024594 -0.0098609 0.0015141 0 0.0090784 0.0027139 0.0010305 0.010183 0.0035795 0.019912 -0.24114 -0.041474 -0.0041857 -0.0082086 -0.072878 0.00025216 0.0037772 -0.061575 -0.0027081 -0.046498 -0.089194 -0.0088279 -0.033065 0.00013135 0.00057405 0.00060041 -0.0010331 -0.15323 0 0 0.019221 0 0.046866 -0.049857 -0.01893 0 0
1.7695 -0.0044906 -0.0013088 -0.0013096 0.0080345 0 0.012519 0.0062049 0.0062967 0.014887 0.0083219 0.014383 -0.27009 -0.036554 -0.0039896 -0.014252 -0.082959 -0.0016503 0.0093204 -0.062444 -0.0037648 -0.053725 -0.087312 -0.011713 -0.029902 0.00027587 -0.00052598 0.00051063 -0.00055308 -0.18029 0 0 0.017622 0 0.047356 -0.048641 -0.022569 0 0
1.7734 -0.002788 -0.0030632 0.026886 0.010299 0 0.01066 0.0081895 0.0076977 0.016828 0.0094127 0.0073932 -0.28971 -0.036759 -0.0023627 -0.023674 -0.087876 -0.0038677 0.0090006 -0.060509 -0.0021003 -0.061796 -0.091055 -0.0163 -0.027935 -3.4344e-05 -0.0012555 -0.00028912 -8.077e-05 -0.15658 0 0 0.012673 0 0.041502 -0.049411 -0.028757 0 0
1.7773 -0.00045663 -0.0034733 0.05066 0.0067814 0 0.0053669 0.0070031 0.0042918 0.01415 0.0063878 0.003087 -0.29331 -0.041831 -4.2545e-05 -0.032864 -0.086329 -0.0034564 0.0045852 -0.057368 0.0017372 -0.06846 -0.097334 -0.019209 -0.027886 -0.00066987 -0.00097957 -0.00081681 -0.00012485 -0.094324 0 0 0.0064867 0 0.032142 -0.051668 -0.034586 0 0
1.7813 0.0018381 -0.0018385 0.045853 -0.000816 0 -0.00087721 0.0033323 -0.00099109 0.0077237 0.0019251 0.0025174 -0.28937 -0.050654 0.0018666 -0.03984 -0.078038 0.00058325 -0.0024544 -0.053649 0.0048828 -0.07258 -0.10406 -0.017553 -0.029688 -0.0010869 3.7215e-05 -0.00053839 -0.00074608 -0.026665 0 0 0.0013667 0 0.021041 -0.055036 -0.038907 0 0
1.7852 0.0033235 0.00086342 0.0085943 -0.0082502 0 -0.0063669 -0.00060483 -0.0046376 0.0006359 -0.0013106 0.0033061 -0.287 -0.061472 0.002562 -0.042827 -0.06339 0.0062238 -0.010331 -0.049905 0.0044107 -0.073238 -0.10905 -0.011595 -0.032974 -0.00086273 0.00092091 6.8027e-05 -0.0014385 0.022582 0 0 -0.0020833 0 0.01014 -0.059007 -0.040883 0 0
1.7891 0.0038041 0.002719 -0.038883 -0.010963 0 -0.0098084 -0.003184 -0.0054588 -0.0043001 -0.0030033 0.001682 -0.28415 -0.069404 0.0020791 -0.039164 -0.044376 0.0098837 -0.01542 -0.046614 0.00035876 -0.0691 -0.10867 -0.0042385 -0.0363 -0.00016947 0.0010472 0.0001485 -0.0015741 0.056029 0 0 -0.005235 0 0.0031507 -0.062302 -0.040007 0 0
1.793 0.0036341 0.0024844 -0.063996 -0.0070604 0 -0.0097917 -0.0044256 -0.0046422 -0.0065125 -0.0044462 -0.0045218 -0.27275 -0.069912 0.0010868 -0.031107 -0.027384 0.0092211 -0.015847 -0.043511 -0.0037207 -0.062059 -0.10367 0.001742 -0.037558 0.00033974 0.00056177 -0.00048623 -0.0010065 0.089959 0 0 -0.0094249 0 0.0015085 -0.063565 -0.038357 0 0
1.7969 0.0030441 0.00048168 -0.050112 0.00095011 0 -0.0056345 -0.0051711 -0.0038272 -0.007319 -0.006215 -0.013854 -0.25393 -0.062707 0.00014984 -0.02123 -0.015561 0.0049449 -0.012309 -0.040252 -0.0038561 -0.053706 -0.096484 0.0056857 -0.036228 0.00016411 8.1646e-05 -0.0011335 -0.00022314 0.12873 0 0 -0.01375 0 0.0043856 -0.062518 -0.037118 0 0
1.8008 0.0017472 -0.0019628 -0.011311 0.0074776 0 0.0011002 -0.0058139 -0.0037147 -0.007983 -0.0072962 -0.021636 -0.24308 -0.048303 -0.00069205 -0.011344 -0.010776 0.00022458 -0.0056654 -0.036627 0.00034025 -0.045039 -0.089043 0.0085234 -0.032202 -0.00052305 8.3076e-06 -0.0010174 0.00013525 0.15655 0 0 -0.015348 0 0.010914 -0.059122 -0.036802 0 0
1.8047 -0.00059804 -0.0037664 0.018651 0.0077834 0 0.0065532 -0.0061879 -0.0042821 -0.0084474 -0.0065738 -0.022817 -0.25547 -0.028228 -0.001577 -0.0035401 -0.014654 -0.0017508 0.0026243 -0.032434 0.0049714 -0.037087 -0.083838 0.010938 -0.025701 -0.0010178 0.00023795 -0.00017957 -8.6228e-05 0.15543 0 0 -0.012249 0 0.019702 -0.053553 -0.037631 0 0
1.8086 -0.0036317 -0.0047155 0.015235 0.0015673 0 0.0068888 -0.0063927 -0.0054717 -0.0079619 -0.0046021 -0.015685 -0.28691 -0.0087205 -0.0022487 -0.00022057 -0.026687 -7.789e-05 0.0091413 -0.027803 0.0056029 -0.030719 -0.084048 0.01255 -0.018546 -0.0007753 0.00049704 0.00057732 -0.00041912 0.12789 0 0 -0.0059074 0 0.027411 -0.047176 -0.038145 0 0
1.8125 -0.0062773 -0.0050732 -0.015138 -0.0068077 0 0.0012931 -0.0070367 -0.0070274 -0.0065455 -0.0033356 -0.0038355 -0.31255 0.0047394 -0.0021165 0.00022869 -0.040441 0.0034682 0.012515 -0.023424 0.0018709 -0.02524 -0.087493 0.012853 -0.012963 4.6446e-05 0.00076859 0.00059302 -0.00028458 0.09804 0 0 -0.00058879 0 0.032187 -0.041866 -0.036679 0 0
1.8164 -0.0076384 -0.0049423 -0.040551 -0.011671 0 -0.0070808 -0.0083013 -0.0078846 -0.0053579 -0.0040658 0.0055028 -0.30924 0.010052 -0.00097773 -0.0012615 -0.052995 0.0061302 0.012546 -0.01974 -0.0019142 -0.020383 -0.092455 0.012383 -0.0098405 0.00074745 0.0012265 4.8363e-05 0.00037894 0.089549 0 0 2.5142e-05 0 0.033527 -0.038383 -0.032705 0 0
1.8203 -0.0078022 -0.0042358 -0.032219 -0.010155 0 -0.013236 -0.0090836 -0.0065611 -0.0054766 -0.0059846 0.0062358 -0.2797 0.0059834 0.0005141 -0.0037343 -0.061803 0.0064313 0.0093905 -0.017158 -0.0010956 -0.015975 -0.097096 0.012465 -0.0097788 0.00079042 0.0017875 -0.00030196 0.0010327 0.10402 0 0 -0.0041949 0 0.031287 -0.037251 -0.026106 0 0
1.8242 -0.0075504 -0.003146 0.009139 -0.0038259 0 -0.013802 -0.0077055 -0.0027668 -0.0065198 -0.0070346 -0.001912 -0.2521 -0.0084373 0.001361 -0.0059813 -0.063493 0.0050853 0.0037375 -0.016444 0.0043848 -0.012301 -0.098278 0.013694 -0.013362 0.00033069 0.0019411 7.9645e-06 0.0010794 0.1214 0 0 -0.0099585 0 0.025656 -0.038964 -0.017684 0 0
1.8281 -0.007265 -0.002296 0.052984 0.0029907 0 -0.0090562 -0.0037755 0.0015259 -0.0067708 -0.0060325 -0.01258 -0.25317 -0.027299 0.0012429 -0.0076664 -0.059455 0.0038948 -0.0020158 -0.017562 0.0096453 -0.010512 -0.09522 0.014928 -0.018767 3.3236e-05 0.001211 0.00070038 0.00045067 0.11929 0 0 -0.013328 0 0.019103 -0.041953 -0.011103 0 0
1.832 -0.006358 -0.0021898 0.064914 0.0064051 0 -0.0021386 0.00092019 0.0032921 -0.0047685 -0.0036822 -0.017047 -0.28168 -0.045617 0.00084305 -0.0093858 -0.053074 0.003825 -0.0066718 -0.019922 0.0096869 -0.011368 -0.090085 0.014046 -0.024326 0.0003699 -0.00021606 0.0011556 -0.00036347 0.090042 0 0 -0.012378 0 0.013354 -0.044713 -0.0084519 0 0
1.8359 -0.0040128 -0.0025641 0.035625 0.0052346 0 0.0035116 0.003826 0.0012653 -0.00070886 -0.0015023 -0.010749 -0.31001 -0.06063 0.00099225 -0.011581 -0.046481 0.0041749 -0.0096571 -0.023118 0.0044998 -0.015415 -0.084727 0.009826 -0.029176 0.001115 -0.0014755 0.0011075 -0.00083063 0.04121 0 0 -0.0077432 0 0.009407 -0.046382 -0.010784 0 0
1.8398 -0.0004453 -0.0025048 -0.012223 0.0012422 0 0.0062901 0.0040414 -0.0024601 0.0037465 -9.0994e-05 0.0030211 -0.31244 -0.069938 0.0015603 -0.01472 -0.041889 0.003623 -0.0106 -0.026663 -0.00085013 -0.023063 -0.081378 0.003155 -0.03259 0.0015446 -0.0017694 0.00080769 -0.00085604 -0.014928 0 0 -0.0014467 0 0.0081293 -0.046195 -0.018711 0 0
1.8438 0.0028518 -0.0013449 -0.043797 -0.0022914 0 0.006721 0.0031137 -0.0039979 0.0069306 0.0012718 0.015394 -0.29045 -0.070547 0.0014142 -0.019138 -0.042454 0.0019474 -0.0090829 -0.029356 -0.0013106 -0.034517 -0.08478 -0.0035139 -0.034124 0.00113 -0.0011208 0.00056702 -0.00073982 -0.067947 0 0 0.0043311 0 0.011063 -0.043312 -0.031478 0 0
1.8477 0.0043416 0.00059086 -0.040083 -0.0027057 0 0.0061712 0.003215 -0.0011807 0.008344 0.0034067 0.018565 -0.26895 -0.067125 -0.00040906 -0.023543 -0.045823 0.000465 -0.0064905 -0.030556 0.0031012 -0.046389 -0.093276 -0.0078885 -0.035425 3.4854e-05 -0.00030339 0.00035019 -0.00074043 -0.10749 0 0 0.0078246 0 0.016449 -0.039508 -0.043496 0 0
1.8516 0.0038883 0.0022194 -0.010617 0.00021478 0 0.0053488 0.0046655 0.0043433 0.0085202 0.0059873 0.011534 -0.26869 -0.061652 -0.0035693 -0.027203 -0.050364 0.00060052 -0.0032996 -0.029944 0.0074178 -0.056888 -0.10526 -0.0093198 -0.03731 -0.0010485 3.3818e-07 -3.9405e-05 -0.00078884 -0.12199 0 0 0.0081251 0 0.02349 -0.035706 -0.052231 0 0
1.8555 0.0028012 0.002674 0.017249 0.0038347 0 0.0038261 0.0055854 0.0084788 0.0080729 0.0077216 0.00043715 -0.28553 -0.05589 -0.0065543 -0.029521 -0.054473 0.002154 2.8527e-05 -0.027332 0.0067855 -0.064393 -0.11884 -0.0090515 -0.040432 -0.0015251 -0.00011577 -0.00047901 -0.00066102 -0.10551 0 0 0.0058489 0 0.031301 -0.032745 -0.055689 0 0
1.8594 0.0023852 0.0019944 0.021052 0.0044103 0 0.00084832 0.0040979 0.0081788 0.0071393 0.0076637 -0.0065004 -0.29813 -0.051815 -0.0078772 -0.029758 -0.055758 0.0033497 0.0028701 -0.022457 0.0012383 -0.06643 -0.1307 -0.0092379 -0.045538 -0.0013605 -1.3277e-05 -0.0004804 -0.00034373 -0.066977 0 0 0.0032433 0 0.038466 -0.03181 -0.05145 0 0
1.8633 0.0025918 0.00089351 -0.00084752 0.00023122 0 -0.003344 0.00060344 0.0038077 0.0056953 0.0061239 -0.005051 -0.29369 -0.049735 -0.0070379 -0.028437 -0.05321 0.0028397 0.0044905 -0.016187 -0.0045521 -0.062511 -0.13728 -0.011393 -0.05188 -0.00097814 0.00062536 0.00023341 -0.00011146 -0.028912 0 0 0.0028392 0 0.042934 -0.033221 -0.041458 0 0
1.8672 0.002254 2.5027e-06 -0.030367 -0.0063014 0 -0.0069073 -0.002472 -0.0015277 0.0040758 0.0042547 0.0026451 -0.28195 -0.048188 -0.0044298 -0.026742 -0.048683 0.0014591 0.0048336 -0.0098335 -0.006005 -0.055255 -0.13932 -0.015141 -0.057832 -0.00077069 0.0013195 0.0012028 -0.000212 -0.012592 0 0 0.005328 0 0.044227 -0.035968 -0.030323 0 0
1.8711 0.00058568 -0.00052764 -0.044249 -0.0099954 0 -0.0072851 -0.0031958 -0.0046465 0.0028766 0.0029229 0.010646 -0.28219 -0.046323 -0.00073815 -0.025159 -0.043494 0.0014908 0.0039303 -0.0041669 -0.0028643 -0.046322 -0.13776 -0.018117 -0.062294 -0.00075073 0.0012878 0.0015048 -0.00055376 -0.02197 0 0 0.0087266 0 0.042077 -0.039444 -0.020679 0 0
1.875 -0.0018026 -0.0007747 -0.030471 -0.0071597 0 -0.0032145 -0.0020917 -0.0044659 0.0023136 0.0021027 0.013915 -0.29925 -0.043331 0.0031816 -0.024046 -0.039101 0.0038975 0.0019397 8.2649e-05 0.0011727 -0.037548 -0.13399 -0.017393 -0.064177 -0.00065586 0.00037777 0.00067812 -0.00079047 -0.041547 0 0 0.010023 0 0.036446 -0.042987 -0.015034 0 0
1.8789 -0.0035174 -0.00068102 0.0039272 0.00072974 0 0.0036612 -0.0013761 -0.0022176 0.0018751 0.0012257 0.011301 -0.31651 -0.038545 0.0059663 -0.022949 -0.03796 0.0065745 -0.00031414 0.0017149 0.0026188 -0.032335 -0.13109 -0.011765 -0.061308 -0.00032762 -0.00064226 -0.0006822 -0.00070856 -0.049724 0 0 0.0079245 0 0.027535 -0.045517 -0.01708 0 0
1.8828 -0.0038611 -0.00015097 0.037627 0.0077011 0 0.0091645 -0.0024055 -0.00015759 0.00077509 -0.00013585 0.005124 -0.31405 -0.033663 0.0060007 -0.020323 -0.039119 0.0060272 -0.0011897 0.0018601 0.0016389 -0.030832 -0.1307 -0.0031747 -0.0551 7.014e-05 -0.00080677 -0.0013886 -0.00044536 -0.034447 0 0 0.0039211 0 0.018292 -0.046947 -0.023505 0 0
1.8867 -0.0034323 0.00055255 0.049279 0.008248 0 0.0091712 -0.0042624 -1.5306e-05 -0.0012573 -0.0019802 -0.0013372 -0.2912 -0.029925 0.0027505 -0.01536 -0.041102 0.0012184 0.00018239 0.0015814 0.0013846 -0.032018 -0.13234 0.0042861 -0.046797 0.00021375 6.9596e-05 -0.00077809 -0.00027164 0.001928 0 0 0.00048483 0 0.010343 -0.047471 -0.031523 0 0
1.8906 -0.0031926 0.00078104 0.032452 0.0022602 0 0.0027341 -0.0050153 -0.0019881 -0.0037259 -0.004012 -0.0060645 -0.26817 -0.028276 -0.0020166 -0.0076459 -0.042536 -0.0044883 0.004395 0.0018443 0.0042486 -0.034762 -0.13526 0.0074031 -0.037563 -3.2141e-05 0.0012147 0.00066378 -0.00021547 0.048755 0 0 -0.0016603 0 0.0049713 -0.047265 -0.038794 0 0
1.8945 -0.0031867 8.9297e-05 0.00089568 -0.004756 0 -0.0067453 -0.0040762 -0.0045715 -0.0058843 -0.0057938 -0.0088681 -0.26527 -0.029897 -0.0049107 0.0030307 -0.041339 -0.005902 0.01212 0.0040797 0.0090608 -0.037158 -0.13791 0.0064432 -0.029096 -0.00045458 0.0016938 0.001813 -1.4618e-05 0.094449 0 0 -0.0041605 0 0.0038483 -0.046564 -0.042172 0 0
1.8984 -0.002491 -0.0011522 -0.021165 -0.0065603 0 -0.013511 -0.0028552 -0.005442 -0.0073677 -0.0067966 -0.010556 -0.28334 -0.034715 -0.003584 0.014321 -0.035692 -0.0010377 0.022361 0.009587 0.012004 -0.036287 -0.13779 0.0048227 -0.023967 -0.00067859 0.0012976 0.0019819 0.00051447 0.12838 0 0 -0.0087553 0 0.0076789 -0.04572 -0.039392 0 0
1.9023 -0.00045198 -0.0018878 -0.018018 -0.0016948 0 -0.013332 -0.0029588 -0.0032446 -0.0082252 -0.0066019 -0.011713 -0.30628 -0.040477 0.00092848 0.023061 -0.027565 0.0064554 0.032338 0.016956 0.010195 -0.032435 -0.13545 0.0058827 -0.022364 -0.0005037 0.00059561 0.0014328 0.0011389 0.14027 0 0 -0.014565 0 0.013929 -0.045028 -0.033358 0 0
1.9063 0.0023206 -0.0012375 0.0040838 0.0054361 0 -0.0063653 -0.0040811 0.00088694 -0.0084321 -0.0052855 -0.011964 -0.32093 -0.045974 0.0047454 0.027417 -0.018551 0.01032 0.040357 0.024967 0.0043955 -0.02643 -0.13191 0.0096734 -0.024372 -6.5095e-05 0.00019705 0.00088515 0.0013581 0.12299 0 0 -0.018051 0 0.02106 -0.044759 -0.026145 0 0
1.9102 0.0044773 0.00075494 0.021518 0.0087435 0 0.0031661 -0.0041172 0.0037727 -0.0076049 -0.0035034 -0.010178 -0.33047 -0.050072 0.0044558 0.025855 -0.010478 0.0074995 0.044809 0.03218 -0.0015808 -0.019508 -0.12854 0.012841 -0.029862 0.00030919 0.00011122 0.00068489 0.00092802 0.078207 0 0 -0.015997 0 0.027434 -0.045234 -0.020022 0 0
1.9141 0.005395 0.0032216 0.01386 0.0058635 0 0.010119 -0.0014622 0.0029268 -0.0053455 -0.0019107 -0.0055965 -0.34681 -0.05119 0.00018057 0.015992 -0.0072119 0.00099275 0.042745 0.035277 -0.0040255 -0.015057 -0.12879 0.01176 -0.03876 0.00038031 -0.00010421 0.00058384 0.00017224 0.01781 0 0 -0.0086309 0 0.02997 -0.047516 -0.019249 0 0
1.918 0.0058049 0.0052249 -0.016778 -5.7551e-05 0 0.011851 0.003082 -0.00060793 -0.001805 -0.00036758 0.00089518 -0.37232 -0.050335 -0.0046237 0.0015205 -0.0097868 -0.0031729 0.035561 0.033074 -0.0021491 -0.015816 -0.13408 0.0058596 -0.049058 0.00015653 -0.00067887 0.00027444 -0.00031054 -0.042641 0 0 0.00025424 0 0.028019 -0.052134 -0.024262 0 0
1.9219 0.0067408 0.0063371 -0.045615 -0.0034268 0 0.0093849 0.0069565 -0.0024466 0.0022712 0.0020833 0.0066475 -0.39362 -0.048864 -0.0064257 -0.014125 -0.017032 -0.001798 0.025509 0.026494 0.0017258 -0.021782 -0.14329 -0.0020726 -0.059556 -0.00017617 -0.0012884 -7.2775e-05 -0.00025388 -0.093442 0 0 0.0063822 0 0.022602 -0.0589 -0.033173 0 0
1.9258 0.0080167 0.0065798 -0.045906 -0.0010592 0 0.005795 0.0083492 0.0012981 0.0061473 0.0061464 0.0090517 -0.3952 -0.047764 -0.0046976 -0.028451 -0.027831 0.002689 0.014359 0.016586 0.0044103 -0.03247 -0.15504 -0.0087108 -0.06939 -0.00043326 -0.0014264 3.4231e-05 1.7399e-05 -0.13454 0 0 0.0084032 0 0.014688 -0.067448 -0.044248 0 0
1.9297 0.0081614 0.0061063 -0.012789 0.0053358 0 0.0035204 0.0078184 0.0098102 0.0096764 0.011103 0.008149 -0.37721 -0.048205 -0.001899 -0.038524 -0.040497 0.0051059 0.0043862 0.005076 0.0043925 -0.046684 -0.16703 -0.013116 -0.07756 -0.00054015 -0.0010045 0.00075021 -3.736e-05 -0.17113 0 0 0.0086081 0 0.0057181 -0.077056 -0.054985 0 0
1.9336 0.0061565 0.0052432 0.031281 0.010745 0 0.0029105 0.0073822 0.017414 0.013169 0.014944 0.0074289 -0.35706 -0.051296 -0.00075052 -0.040889 -0.051638 0.002797 -0.00090422 -0.0037627 0.0025879 -0.059962 -0.17383 -0.01686 -0.082363 -0.00051171 -0.00044862 0.0015573 -0.00058624 -0.20705 0 0 0.010545 0 -0.001321 -0.084884 -0.060729 0 0
1.9375 0.0031573 0.0048442 0.054963 0.010956 0 0.0029719 0.0083021 0.018353 0.01669 0.016 0.011132 -0.35277 -0.055677 -0.0018297 -0.038472 -0.060113 -0.0021508 -0.0023058 -0.0082792 0.00095892 -0.068797 -0.17438 -0.02154 -0.084311 -0.00038778 -0.00019593 0.0017076 -0.0012688 -0.24286 0 0 0.015804 0 -0.0055624 -0.088894 -0.06135 0 0
1.9414 0.0021353 0.0062552 0.044388 0.0060813 0 0.0033291 0.010136 0.012341 0.019618 0.014628 0.019706 -0.36621 -0.060525 -0.00375 -0.033045 -0.065944 -0.0055907 -0.00071802 -0.0083115 0.00051263 -0.071926 -0.1689 -0.02659 -0.083682 -0.0002201 -0.00022244 0.00098015 -0.0016076 -0.27862 0 0 0.022602 0 -0.0070232 -0.088086 -0.057363 0 0
1.9453 0.0054838 0.010487 0.014488 0.0011005 0 0.0054329 0.011977 0.0054456 0.021057 0.013217 0.027738 -0.38348 -0.06503 -0.005133 -0.026523 -0.069459 -0.0054706 0.0026763 -0.0042486 0.00059661 -0.068739 -0.15825 -0.029783 -0.080958 -9.9354e-05 -0.00016303 -8.6248e-05 -0.0014829 -0.31625 0 0 0.027046 0 -0.0060354 -0.081895 -0.049717 0 0
1.9492 0.012844 0.017193 -0.0040957 0.0028365 0 0.011729 0.014152 0.0050706 0.020748 0.014354 0.027403 -0.39003 -0.068009 -0.0058311 -0.02198 -0.071588 -0.0029539 0.0055522 0.0022811 6.8054e-05 -0.059221 -0.14494 -0.029831 -0.077192 -0.00013506 0.00015506 -0.00073169 -0.0011438 -0.35838 0 0 0.025939 0 -0.0036221 -0.069906 -0.040523 0 0
1.9531 0.021309 0.024536 0.0091817 0.014936 0 0.023245 0.0181 0.01351 0.019581 0.018775 0.015531 -0.38328 -0.069484 -0.006223 -0.021139 -0.073902 1.8151e-05 0.0055215 0.006937 -0.0010156 -0.048448 -0.13452 -0.028311 -0.074886 -0.00035557 0.00044547 -0.0006836 -0.00081748 -0.40622 0 0 0.019248 0 -0.0021027 -0.056257 -0.033463 0 0
1.957 0.02781 0.030312 0.047902 0.034078 0 0.037518 0.024419 0.02598 0.019159 0.024897 -0.0017947 -0.37093 -0.070293 -0.0059892 -0.022993 -0.076496 0.0030702 0.0026121 0.0078536 -0.0012172 -0.040258 -0.1292 -0.02898 -0.075405 -0.0006199 0.00030101 -0.00029493 -0.00045706 -0.45999 0 0 0.010708 0 -0.0023548 -0.044696 -0.029789 0 0
1.9609 0.031375 0.033418 0.083772 0.050725 0 0.048877 0.031359 0.034816 0.020771 0.030185 -0.012057 -0.36048 -0.070971 -0.0043235 -0.026578 -0.079022 0.0065237 -0.0028725 0.0042311 0.00036955 -0.036913 -0.12997 -0.035191 -0.079646 -0.00067149 -0.00027516 -5.5696e-05 5.2214e-05 -0.5208 0 0 0.0060616 0 -0.0047215 -0.037684 -0.030086 0 0
1.9648 0.033241 0.034372 0.08859 0.055107 0 0.051546 0.035818 0.035839 0.024593 0.032987 -0.0052912 -0.35354 -0.072082 -0.0014537 -0.030577 -0.080856 0.0086621 -0.010274 -0.0042388 0.0019663 -0.040366 -0.13723 -0.047724 -0.088344 -0.00034383 -0.0007987 -9.2492e-05 0.00053361 -0.58994 0 0 0.0096434 0 -0.0092922 -0.03757 -0.034592 0 0
1.9688 0.035054 0.034511 0.055709 0.044783 0 0.043801 0.036129 0.031338 0.029659 0.033371 0.017825 -0.34931 -0.074018 0.00068737 -0.032201 -0.080043 0.0053476 -0.017986 -0.016698 -0.00056607 -0.052904 -0.15034 -0.064485 -0.10268 0.00024603 -0.00079263 -0.00018177 0.00055436 -0.66515 0 0 0.021263 0 -0.015619 -0.048049 -0.043299 0 0
1.9727 0.037181 0.034749 0.0053973 0.027628 0 0.030079 0.033832 0.027615 0.034522 0.032718 0.04571 -0.3489 -0.075755 5.3699e-05 -0.031238 -0.077013 -0.0062694 -0.024866 -0.029159 -0.010279 -0.06878 -0.16418 -0.081714 -0.11931 0.00071941 -0.0002695 -0.00014184 -7.7275e-05 -0.73867 0 0 0.035761 0 -0.021941 -0.06342 -0.053094 0 0
1.9766 0.038688 0.035047 -0.029254 0.016729 0 0.018889 0.032481 0.029793 0.038148 0.032815 0.064013 -0.35207 -0.076546 -0.0030554 -0.028108 -0.072434 -0.023441 -0.031008 -0.040371 -0.025374 -0.085176 -0.17683 -0.095553 -0.13667 0.00070745 0.00033568 -6.1894e-05 -0.00092224 -0.80131 0 0 0.046184 0 -0.027681 -0.080441 -0.062652 0 0
1.9805 0.038638 0.03487 -0.025796 0.020339 0 0.017343 0.03451 0.038219 0.040514 0.035076 0.065776 -0.35052 -0.075748 -0.0055715 -0.023442 -0.067156 -0.038171 -0.036694 -0.049523 -0.039178 -0.099475 -0.18674 -0.10348 -0.15319 0.00016455 0.00066219 -0.00011674 -0.0011831 -0.84979 0 0 0.048734 0 -0.032424 -0.095832 -0.070697 0 0
1.9844 0.037094 0.033917 0.011023 0.035057 0 0.026028 0.039133 0.048642 0.042552 0.039904 0.055762 -0.32906 -0.072407 -0.0042839 -0.018489 -0.062828 -0.043153 -0.042781 -0.056233 -0.044978 -0.10796 -0.19197 -0.10553 -0.16646 -0.00056144 0.00074545 -0.00027267 -0.00047007 -0.8889 0 0 0.045698 0 -0.035799 -0.10431 -0.075186 0 0
1.9883 0.034876 0.032357 0.051758 0.048443 0 0.038314 0.043164 0.055281 0.045283 0.046116 0.04608 -0.27793 -0.06686 0.00086265 -0.015097 -0.061153 -0.038114 -0.05023 -0.062405 -0.041952 -0.10937 -0.19223 -0.10478 -0.17448 -0.00099725 0.00082408 -0.00030292 0.00072898 -0.92481 0 0 0.043638 0 -0.038245 -0.10216 -0.074398 0 0
1.9922 0.03259 0.030532 0.063433 0.049281 0 0.04507 0.043764 0.054422 0.048612 0.050947 0.046968 -0.20485 -0.060457 0.006261 -0.013528 -0.061393 -0.030191 -0.058402 -0.069508 -0.036491 -0.1066 -0.1887 -0.10578 -0.17784 -0.00093715 0.00094581 -9.4523e-05 0.0014288 -0.95516 0 0 0.047915 0 -0.040382 -0.092094 -0.068961 0 0
1.9961 0.030142 0.028629 0.035095 0.036719 0 0.041428 0.040493 0.046564 0.050766 0.051285 0.059634 -0.13221 -0.05384 0.0077102 -0.013758 -0.06256 -0.027514 -0.066347 -0.077799 -0.036897 -0.10148 -0.1814 -0.11109 -0.17663 -0.00060976 0.0009058 0.00016771 0.0010421 -0.96583 0 0 0.057885 0 -0.042408 -0.076119 -0.05919 0 0
2 0.027142 0.026638 -0.011882 0.02039 0 0.030267 0.035073 0.036031 0.049217 0.045807 0.075691 -0.079384 -0.047564 0.0041658 -0.015561 -0.063316 -0.031903 -0.072814 -0.087113 -0.045739 -0.096069 -0.17025 -0.11809 -0.17111 -0.00045283 0.00058066 0.00019844 -0.0001062 -0.93784 0 0 0.066835 0 -0.044438 -0.056841 -0.045668 0 0
2.0039 0.023528 0.024434 -0.038823 0.011707 0 0.019524 0.029601 0.028094 0.042728 0.036403 0.08282 -0.046238 -0.041474 -0.0014598 -0.018365 -0.059942 -0.037556 -0.073811 -0.094577 -0.056976 -0.093593 -0.15288 -0.11951 -0.16059 -0.00069009 0.00018146 -4.7833e-05 -0.0011469 -0.85815 0 0 0.06683 0 -0.04606 -0.039545 -0.029706 0 0
2.0078 0.019591 0.021737 -0.020438 0.014286 0 0.015524 0.02507 0.025179 0.032806 0.027244 0.072663 -0.013902 -0.033714 -0.0050929 -0.021041 -0.051614 -0.036787 -0.068363 -0.096482 -0.060955 -0.093525 -0.12982 -0.10832 -0.14662 -0.0011039 4.3581e-05 -0.0003252 -0.0014905 -0.72576 0 0 0.054571 0 -0.046559 -0.026966 -0.014518 0 0
2.0117 0.015455 0.01807 0.033025 0.021709 0 0.017913 0.021188 0.024896 0.022924 0.021698 0.046193 0.038331 -0.022733 -0.005013 -0.023221 -0.039074 -0.027182 -0.056574 -0.091 -0.052973 -0.094103 -0.10149 -0.083638 -0.12954 -0.0012305 0.0001901 -0.00040363 -0.0012536 -0.55074 0 0 0.033708 0 -0.045412 -0.018509 -0.0014104 0 0
2.0156 0.010765 0.013002 0.081703 0.023728 0 0.020363 0.017003 0.021929 0.015739 0.019418 0.01353 0.11644 -0.0072252 -0.0027805 -0.024639 -0.023455 -0.013596 -0.038842 -0.076967 -0.037467 -0.093469 -0.068541 -0.05233 -0.10959 -0.00080837 0.0002506 -0.00034743 -0.00093571 -0.3499 0 0 0.012105 0 -0.042171 -0.012958 0.0087678 0 0
2.0195 0.0050902 0.0066059 0.087022 0.014775 0 0.016249 0.01146 0.012646 0.0107 0.016289 -0.011911 0.21001 0.014761 -0.0011252 -0.024981 -0.0070152 -0.0037084 -0.015948 -0.053083 -0.02383 -0.088447 -0.032104 -0.024239 -0.086856 -5.3051e-05 -9.1376e-05 -0.00040785 -0.00082232 -0.14252 0 0 -0.0034857 0 -0.036116 -0.0075654 0.015205 0 0
2.0234 -0.0013728 -0.00034702 0.042673 -0.0023458 0 0.0042795 0.0037776 -0.0015221 0.0044903 0.0077356 -0.021765 0.30409 0.043638 -0.0012663 -0.024014 0.0051051 -0.0017326 0.0087428 -0.021952 -0.017771 -0.075125 0.0037545 -0.0046154 -0.062421 0.00051648 -0.00063675 -0.00066042 -0.00080062 0.05447 0 0 -0.011364 0 -0.026867 0.0036003 0.018937 0 0
2.0273 -0.0076125 -0.006786 -0.020414 -0.019464 0 -0.01058 -0.0059969 -0.015254 -0.0058031 -0.0070725 -0.018302 0.39113 0.075647 -0.002213 -0.022145 0.011216 -0.0057178 0.032047 0.010392 -0.016309 -0.055408 0.035734 0.0096574 -0.038186 0.00055165 -0.00080265 -0.00084945 -0.00069291 0.23194 0 0 -0.015039 0 -0.015611 0.021728 0.022544 0 0
2.0313 -0.012426 -0.011998 -0.059319 -0.029039 0 -0.021257 -0.016393 -0.024055 -0.019662 -0.023681 -0.012948 0.4727 0.10861 -0.0022062 -0.019631 0.010828 -0.0098592 0.052623 0.04105 -0.010964 -0.030884 0.06201 0.026578 -0.015299 0.00019651 -0.00027443 -0.00065622 -0.00058546 0.3906 0 0 -0.020107 0 -0.0028837 0.046624 0.027313 0 0
2.0352 -0.015273 -0.01587 -0.05312 -0.028389 0 -0.023945 -0.024787 -0.027855 -0.033218 -0.035129 -0.017974 0.55319 0.14025 -0.00045207 -0.0168 0.0040574 -0.0089182 0.06945 0.067438 0.0040363 -0.0036728 0.081104 0.051282 0.0051282 -6.045e-05 0.0005583 -8.2869e-05 -0.00070306 0.53496 0 0 -0.030219 0 0.01073 0.077262 0.034362 0 0
2.0391 -0.016542 -0.018499 -0.017419 -0.020279 0 -0.020375 -0.028972 -0.029946 -0.042453 -0.037141 -0.037014 0.63407 0.16648 0.002432 -0.014518 -0.0080641 -0.001219 0.081195 0.085957 0.026196 0.021399 0.090131 0.080883 0.02078 0.00012931 0.00093451 0.00050815 -0.0010166 0.66215 0 0 -0.044582 0 0.024376 0.10983 0.045125 0 0
2.043 -0.017001 -0.019736 0.011103 -0.010927 0 -0.015822 -0.028992 -0.032734 -0.046392 -0.031601 -0.061756 0.71342 0.18673 0.0051468 -0.013638 -0.020583 0.010977 0.089837 0.098908 0.046664 0.039985 0.091948 0.1063 0.03186 0.00062658 0.00050608 0.00075001 -0.0011493 0.75673 0 0 -0.058293 0 0.03738 0.13717 0.057978 0 0
2.0469 -0.016998 -0.019251 0.0053218 -0.0068487 0 -0.01511 -0.027346 -0.035196 -0.047207 -0.025259 -0.077858 0.78807 0.20222 0.006549 -0.01426 -0.031293 0.022889 0.096733 0.10873 0.057465 0.051405 0.088814 0.11921 0.039044 0.00094443 -0.00029168 0.00061016 -0.00078047 0.79906 0 0 -0.065257 0 0.049737 0.15631 0.071405 0 0
2.0508 -0.016163 -0.017053 -0.031978 -0.011315 0 -0.019645 -0.026884 -0.034749 -0.047349 -0.024384 -0.075781 0.85467 0.21381 0.0060608 -0.016285 -0.039061 0.029504 0.10261 0.11685 0.057489 0.055498 0.082009 0.1179 0.042615 0.00074879 -0.00070459 0.00034559 -8.3474e-05 0.78083 0 0 -0.062067 0 0.0615 0.16544 0.084411 0 0
2.0547 -0.0138 -0.013688 -0.072411 -0.021622 0 -0.026821 -0.028059 -0.030922 -0.046844 -0.02957 -0.057972 0.91055 0.22261 0.0039155 -0.019375 -0.043113 0.02827 0.10806 0.12461 0.052437 0.052581 0.072699 0.10722 0.042732 0.00022268 -0.00043878 0.00018542 0.00037756 0.71166 0 0 -0.05042 0 0.072814 0.16298 0.095934 0 0
2.0586 -0.0095494 -0.0097328 -0.084643 -0.029453 0 -0.031364 -0.028169 -0.026041 -0.043533 -0.035046 -0.036667 0.95625 0.22957 0.0013472 -0.02204 -0.044684 0.021056 0.11272 0.13139 0.049447 0.044851 0.061332 0.09352 0.038624 -8.4785e-05 0.00011005 0.00014871 0.00024498 0.60834 0 0 -0.036218 0 0.083751 0.14967 0.10545 0 0
2.0625 -0.0036836 -0.0050855 -0.056755 -0.025741 0 -0.027813 -0.023599 -0.021899 -0.035674 -0.033298 -0.024192 0.99813 0.23476 0.00017611 -0.023271 -0.047058 0.013437 0.11566 0.13489 0.051201 0.036152 0.047989 0.079285 0.030641 0.00020285 0.00038569 0.00016622 -0.00021662 0.47694 0 0 -0.025578 0 0.093927 0.13296 0.11435 0 0
2.0664 0.0031551 0.0010295 -0.0031275 -0.0076914 0 -0.013547 -0.013074 -0.016618 -0.023862 -0.021206 -0.023594 1.046 0.23722 0.0014594 -0.022987 -0.051797 0.010628 0.11592 0.13325 0.053878 0.027315 0.032042 0.061928 0.018127 0.00088946 0.00029363 0.00024697 -0.00040888 0.30681 0 0 -0.020383 0 0.10257 0.11594 0.1232 0 0
2.0703 0.010483 0.0092073 0.046639 0.017647 0 0.0087679 0.0011451 -0.0061751 -0.01018 -0.0024896 -0.02683 1.1054 0.23598 0.0041542 -0.021452 -0.060213 0.012717 0.11257 0.12485 0.04988 0.018734 0.012844 0.036964 0.00046342 0.0013568 0.00019122 0.0004008 -0.00010488 0.083434 0 0 -0.016768 0 0.10876 0.1014 0.13239 0 0
2.0742 0.018238 0.019035 0.067862 0.037448 0 0.031432 0.015278 0.010548 0.0041653 0.015656 -0.021485 1.1721 0.22878 0.00545 -0.020145 -0.074277 0.013819 0.10345 0.10696 0.033038 0.009497 -0.011343 0.0022536 -0.02427 0.0011427 0.00032492 0.00043867 0.00024641 -0.19296 0 0 -0.007989 0 0.11004 0.093009 0.14163 0 0
2.0781 0.026531 0.029202 0.056947 0.042788 0 0.045913 0.027203 0.029117 0.019786 0.02863 -0.00048277 1.2358 0.21664 0.0031543 -0.02229 -0.093166 0.0070437 0.088514 0.082704 0.0029018 -0.0028343 -0.040479 -0.040094 -0.055077 0.00039434 0.00046963 3.9612e-05 2.0955e-05 -0.50179 0 0 0.010246 0 0.10515 0.090491 0.14872 0 0
2.082 0.035146 0.038416 0.033413 0.036187 0 0.048988 0.037687 0.043142 0.037494 0.03765 0.032562 1.2925 0.20245 -0.0018274 -0.029214 -0.11546 -0.008578 0.069195 0.056561 -0.034358 -0.019201 -0.073485 -0.084966 -0.089778 -0.00025102 0.00024618 -0.00083853 -0.0007973 -0.81344 0 0 0.036065 0 0.095072 0.091505 0.15209 0 0
2.0859 0.043351 0.046129 0.025636 0.030011 0 0.045822 0.048621 0.050749 0.056136 0.047326 0.066027 1.3512 0.18837 -0.0056475 -0.041538 -0.14067 -0.026108 0.046381 0.031458 -0.069065 -0.040045 -0.10984 -0.127 -0.12701 -0.00025337 -0.00029082 -0.001673 -0.0014529 -1.1041 0 0 0.06232 0 0.080657 0.094581 0.15075 0 0
2.0898 0.050347 0.052442 0.048803 0.036287 0 0.046258 0.06037 0.056625 0.072689 0.06027 0.088695 1.4282 0.17685 -0.0048418 -0.059447 -0.16842 -0.03666 0.021197 0.010454 -0.093523 -0.065465 -0.14892 -0.16268 -0.16522 0.00033312 -0.00058598 -0.0017071 -0.0011304 -1.3603 0 0 0.081555 0 0.063224 0.098078 0.14388 0 0
2.0938 0.056042 0.057636 0.091001 0.056277 0 0.056351 0.071121 0.0668 0.084783 0.074235 0.097603 1.5315 0.17228 -4.529e-05 -0.081335 -0.19963 -0.038415 -0.0039402 -0.001768 -0.10646 -0.094446 -0.18992 -0.19093 -0.2016 0.00092507 -0.00020625 -0.00071424 0.00018195 -1.5758 0 0 0.091251 0 0.046516 0.099459 0.13132 0 0
2.0977 0.061373 0.062099 0.12024 0.078988 0 0.072505 0.078875 0.081618 0.092864 0.084574 0.099434 1.6529 0.17183 0.003635 -0.10166 -0.2334 -0.039755 -0.026868 -0.0088609 -0.11316 -0.1229 -0.23091 -0.21239 -0.23528 0.0009618 0.00056482 0.000618 0.0016059 -1.7492 0 0 0.095213 0 0.033503 0.098456 0.11802 0 0
2.1016 0.067614 0.066605 0.10984 0.090326 0 0.084345 0.083764 0.094828 0.099438 0.089268 0.1043 1.7761 0.17279 0.00050962 -0.11788 -0.2692 -0.052329 -0.046746 -0.013046 -0.12087 -0.14899 -0.27091 -0.22833 -0.26602 0.00040531 0.00092757 0.0012327 0.0021797 -1.8879 0 0 0.099943 0 0.024844 0.094919 0.10616 0 0
2.1055 0.075048 0.072048 0.062822 0.085203 0 0.084614 0.088019 0.10014 0.10608 0.091072 0.11659 1.8932 0.17208 -0.010711 -0.12797 -0.30618 -0.07966 -0.063 -0.01651 -0.1329 -0.17115 -0.30886 -0.23969 -0.29368 -0.00027874 0.00041789 0.00072826 0.0017229 -2.0049 0 0 0.10885 0 0.020521 0.088684 0.097441 0 0
2.1094 0.0822 0.078319 0.013114 0.072068 0 0.076906 0.093447 0.098006 0.11149 0.094445 0.13059 2.0115 0.16387 -0.025342 -0.12933 -0.34226 -0.11207 -0.074848 -0.022279 -0.1463 -0.18708 -0.34272 -0.24671 -0.31772 -0.0006047 -0.00053686 -0.00021463 0.00088965 -2.1044 0 0 0.1191 0 0.019387 0.078952 0.093626 0 0
2.1133 0.086547 0.083482 -0.00037551 0.065625 0 0.073025 0.099044 0.094936 0.11269 0.1005 0.1352 2.1441 0.14313 -0.036151 -0.12388 -0.37302 -0.13355 -0.08331 -0.031081 -0.15523 -0.1965 -0.37025 -0.24933 -0.33763 -0.00051777 -0.0010201 -0.0005284 0.0004318 -2.1678 0 0 0.12396 0 0.01621 0.064753 0.092128 0 0
2.1172 0.086368 0.084733 0.033335 0.073784 0 0.081379 0.10138 0.095938 0.10821 0.10536 0.12449 2.2952 0.11275 -0.038929 -0.1161 -0.39644 -0.1351 -0.090079 -0.03996 -0.15673 -0.20133 -0.39151 -0.24785 -0.35315 -0.0003803 -0.00056886 0.00011694 0.00050575 -2.1617 0 0 0.11895 0 0.0077785 0.046354 0.088736 0 0
2.1211 0.08213 0.080846 0.086416 0.0902 0 0.097319 0.097587 0.098695 0.099631 0.10383 0.10473 2.4571 0.075466 -0.035441 -0.10829 -0.41095 -0.1224 -0.095747 -0.046312 -0.15361 -0.20222 -0.40612 -0.24315 -0.36332 -0.00054743 0.00038142 0.00097441 0.00071502 -2.0687 0 0 0.1065 0 -0.007341 0.02383 0.080901 0 0
2.125 0.076035 0.073707 0.11451 0.099277 0 0.10559 0.088161 0.096216 0.090241 0.094465 0.090287 2.6217 0.035115 -0.031418 -0.1026 -0.41533 -0.11073 -0.10076 -0.047252 -0.15148 -0.19981 -0.41387 -0.23604 -0.36707 -0.00098601 0.0010133 0.0010533 0.00070449 -1.9116 0 0 0.094545 0 -0.029887 -0.0024738 0.066348 0 0
2.1289 0.069886 0.066772 0.094043 0.089737 0 0.093944 0.076737 0.085089 0.082237 0.081017 0.090526 2.7922 0.0019868 -0.031553 -0.10107 -0.40601 -0.11138 -0.10427 -0.036241 -0.15292 -0.19355 -0.41283 -0.2261 -0.36012 -0.0013134 0.00097637 0.00021559 0.00054685 -1.7395 0 0 0.089638 0 -0.058704 -0.031031 0.042585 0 0
2.1328 0.063115 0.061356 0.042089 0.06498 0 0.065417 0.067021 0.069878 0.075519 0.068794 0.099649 2.982 -0.01789 -0.035802 -0.10022 -0.38773 -0.12198 -0.10467 -0.016045 -0.15443 -0.18393 -0.40545 -0.21123 -0.34418 -0.0011861 0.00061053 -0.00067275 0.00051058 -1.5802 0 0 0.090528 0 -0.085578 -0.057391 0.016848 0 0
2.1367 0.052851 0.054456 0.0012881 0.040535 0 0.036987 0.05957 0.058398 0.068687 0.059874 0.1002 3.1984 -0.023613 -0.039895 -0.097132 -0.36204 -0.12913 -0.10041 0.010286 -0.14916 -0.17055 -0.3917 -0.18881 -0.31996 -0.00062794 0.00038421 -0.00068732 0.00059631 -1.4072 0 0 0.088516 0 -0.1059 -0.078894 -0.005469 0 0
2.1406 0.036172 0.040869 0.0026694 0.029947 0 0.02453 0.051195 0.052818 0.06041 0.05177 0.079142 3.433 -0.015482 -0.039279 -0.089348 -0.32982 -0.12051 -0.090063 0.039728 -0.13267 -0.153 -0.37096 -0.15774 -0.28803 1.8481e-05 0.00032291 0.00018714 0.00049589 -1.1584 0 0 0.075219 0 -0.1161 -0.093283 -0.019668 0 0
2.1445 0.012794 0.018156 0.03844 0.031246 0 0.027487 0.037365 0.046388 0.049416 0.040189 0.042256 3.6669 0.0048953 -0.033082 -0.073312 -0.29097 -0.095279 -0.071157 0.067652 -0.10646 -0.13025 -0.34087 -0.11944 -0.24859 0.00042515 0.00014144 0.0011275 5.5081e-05 -0.79497 0 0 0.050989 0 -0.11147 -0.097153 -0.018845 0 0
2.1484 -0.01403 -0.010267 0.067669 0.026901 0 0.027909 0.015564 0.029596 0.033743 0.022495 0.011731 3.8881 0.028792 -0.024869 -0.047569 -0.2442 -0.063693 -0.042122 0.087895 -0.076046 -0.10176 -0.29666 -0.076669 -0.20281 0.00053861 -0.00016216 0.001425 -0.00037161 -0.34061 0 0 0.025561 0 -0.091643 -0.088329 0.0012909 0 0
2.1523 -0.039138 -0.037163 0.049814 -0.0010075 0 0.0058781 -0.012841 -0.0005042 0.011235 -0.0013026 0.0065264 4.1003 0.048576 -0.019622 -0.017112 -0.19063 -0.036986 -0.0065226 0.10135 -0.045843 -0.069354 -0.23918 -0.030668 -0.15328 0.00052909 -0.00012146 0.0011715 -0.00021752 0.14116 0 0 0.0090412 0 -0.065018 -0.071 0.032456 0 0
2.1563 -0.058395 -0.056916 -0.021416 -0.052673 0 -0.041816 -0.043161 -0.037102 -0.01833 -0.029614 0.022029 4.3146 0.06153 -0.019272 0.015018 -0.13052 -0.017181 0.033888 0.10959 -0.015296 -0.033638 -0.16815 0.020771 -0.10075 0.00054303 0.00062269 0.00092318 0.00059861 0.60943 0 0 0.00090189 0 -0.036029 -0.046955 0.069435 0 0
2.1602 -0.070888 -0.069289 -0.11068 -0.1061 0 -0.096407 -0.069664 -0.069198 -0.05172 -0.059916 0.028821 4.5331 0.066055 -0.020234 0.045617 -0.064562 0.0042506 0.077138 0.11494 0.020652 0.0047711 -0.083942 0.082231 -0.045976 0.00055865 0.0016774 0.00085913 0.0014021 1.0799 0 0 -0.012103 0 -0.0090835 -0.018171 0.10645 0 0
2.1641 -0.079084 -0.078321 -0.16577 -0.13233 0 -0.13057 -0.088255 -0.090019 -0.083641 -0.08826 -0.0052782 4.7434 0.062507 -0.015087 0.069006 0.005209 0.038225 0.12 0.12322 0.067486 0.045621 0.012776 0.15668 0.010125 0.00048308 0.0021033 0.00055921 0.0013571 1.5919 0 0 -0.045408 0 0.0091573 0.012951 0.13265 0 0
2.168 -0.087102 -0.088185 -0.15629 -0.11927 0 -0.12976 -0.098502 -0.10086 -0.11035 -0.10984 -0.086931 4.9301 0.059558 0.0023967 0.08482 0.072235 0.087868 0.15972 0.13926 0.12643 0.087962 0.11167 0.24126 0.065266 0.000333 0.0014116 -0.00028889 0.00037556 2.1446 0 0 -0.10165 0 0.019733 0.043681 0.14492 0 0
2.1719 -0.098322 -0.10046 -0.098048 -0.084069 0 -0.10399 -0.10424 -0.10874 -0.1321 -0.12231 -0.18706 5.0902 0.062269 0.032274 0.095198 0.13254 0.14479 0.19585 0.16339 0.19185 0.13143 0.20575 0.32616 0.11782 0.00025191 0.00024217 -0.0011818 -0.00067167 2.6757 0 0 -0.1648 0 0.026286 0.0734 0.14631 0 0
2.1758 -0.11366 -0.11485 -0.044701 -0.062372 0 -0.080884 -0.11209 -0.12154 -0.15187 -0.12953 -0.25896 5.2348 0.073897 0.067211 0.10191 0.18306 0.19424 0.22813 0.19524 0.25221 0.17575 0.28958 0.39816 0.16633 0.00032938 -0.00018024 -0.0011242 -0.00078047 3.1117 0 0 -0.21002 0 0.031764 0.10173 0.13994 0 0
2.1797 -0.13141 -0.13121 -0.050548 -0.0817 0 -0.085661 -0.12799 -0.1442 -0.17195 -0.14064 -0.27151 5.3742 0.097688 0.096289 0.10738 0.22012 0.22457 0.25638 0.23354 0.29477 0.22054 0.35638 0.44724 0.20877 0.00044366 0.00065112 0.00022612 0.00012354 3.4386 0 0 -0.22218 0 0.040034 0.1283 0.13074 0 0
2.1836 -0.1486 -0.14938 -0.12902 -0.13993 0 -0.12349 -0.15326 -0.17613 -0.19178 -0.16303 -0.23172 5.5033 0.13369 0.11145 0.11476 0.23986 0.23385 0.28024 0.27325 0.31249 0.26416 0.39708 0.47219 0.24164 0.00034525 0.0018923 0.0019284 0.0010327 3.7142 0 0 -0.20776 0 0.055264 0.1518 0.1282 0 0
2.1875 -0.16311 -0.16729 -0.23751 -0.20614 0 -0.17671 -0.18275 -0.20975 -0.20907 -0.19432 -0.17949 5.6034 0.17262 0.11215 0.1235 0.24937 0.22985 0.3007 0.30933 0.30946 0.30479 0.41992 0.48146 0.26695 -7.133e-05 0.0021781 0.002544 0.00086178 4.0044 0 0 -0.19008 0 0.073743 0.17167 0.13382 0 0
2.1914 -0.17503 -0.18051 -0.30345 -0.24321 0 -0.21788 -0.20716 -0.23229 -0.22224 -0.22172 -0.1593 5.6596 0.20952 0.105 0.13225 0.25163 0.22448 0.31735 0.33959 0.30023 0.34069 0.42887 0.48804 0.28519 -0.00059474 0.0010833 0.0016234 -0.00038396 4.3092 0 0 -0.19138 0 0.092136 0.18691 0.14639 0 0
2.1953 -0.18613 -0.1855 -0.27706 -0.23461 0 -0.22857 -0.21866 -0.23316 -0.23101 -0.23139 -0.18979 5.677 0.23971 0.098979 0.13943 0.24973 0.22683 0.32976 0.36235 0.30127 0.37012 0.42854 0.50114 0.29698 -0.00083653 -0.0003855 0.00024874 -0.0015122 4.5569 0 0 -0.21624 0 0.10686 0.19665 0.1637 0 0
2.1992 -0.19766 -0.18372 -0.17264 -0.19527 0 -0.211 -0.21617 -0.21351 -0.23501 -0.22061 -0.25235 5.6783 0.25535 0.099794 0.14172 0.24774 0.23876 0.33611 0.37465 0.31947 0.38869 0.42617 0.52009 0.30245 -0.00057814 -0.00084467 -7.5263e-05 -0.0012815 4.6729 0 0 -0.24891 0 0.11096 0.19867 0.17992 0 0
2.2031 -0.20824 -0.18144 -0.064251 -0.15939 0 -0.1851 -0.20621 -0.18892 -0.23307 -0.20159 -0.30495 5.6847 0.25598 0.1072 0.13847 0.24859 0.25473 0.33695 0.37788 0.34648 0.39543 0.42982 0.53509 0.30387 9.8276e-06 1.0908e-06 0.00095775 0.00034968 4.6491 0 0 -0.26582 0 0.10332 0.19441 0.18811 0 0
2.207 -0.21376 -0.18404 -0.033614 -0.1551 0 -0.17352 -0.19816 -0.17957 -0.22501 -0.19213 -0.31069 5.6967 0.24599 0.11652 0.13199 0.25176 0.26582 0.33405 0.37412 0.36479 0.39229 0.43994 0.53501 0.3027 0.00050174 0.0010949 0.0021163 0.0021358 4.544 0 0 -0.25309 0 0.088668 0.18641 0.18802 0 0
2.2109 -0.20962 -0.18969 -0.10711 -0.18425 0 -0.18472 -0.19717 -0.19364 -0.21383 -0.20054 -0.26266 5.693 0.22821 0.1227 0.12418 0.2564 0.26575 0.32854 0.36418 0.36209 0.38033 0.45528 0.51677 0.29954 0.00058694 0.0012406 0.0019938 0.0027239 4.4158 0 0 -0.21644 0 0.070965 0.17619 0.18061 0 0
2.2148 -0.1938 -0.18959 -0.2312 -0.22099 0 -0.20603 -0.19992 -0.21854 -0.20467 -0.21794 -0.18949 5.6467 0.20603 0.12376 0.11747 0.2612 0.25561 0.32169 0.3488 0.3422 0.36105 0.47312 0.48909 0.29486 0.00032761 0.0004219 0.00058612 0.0019198 4.267 0 0 -0.17734 0 0.055199 0.1654 0.16804 0 0
2.2188 -0.16829 -0.17539 -0.30871 -0.22949 0 -0.21201 -0.19677 -0.22953 -0.19985 -0.22496 -0.13771 5.5456 0.1847 0.1219 0.1164 0.2625 0.24386 0.31518 0.3282 0.32246 0.33692 0.4823 0.46637 0.28849 6.8594e-05 -0.00023868 -0.00067675 0.00079014 4.054 0 0 -0.15889 0 0.051479 0.15575 0.15726 0 0
2.2227 -0.13801 -0.14729 -0.27102 -0.18908 0 -0.18325 -0.17905 -0.20963 -0.19513 -0.20725 -0.14091 5.4 0.16636 0.12147 0.11944 0.25891 0.24036 0.30851 0.30574 0.31879 0.31237 0.4757 0.45668 0.28025 9.7636e-05 0.0002036 -0.0004949 0.00054778 3.7437 0 0 -0.17049 0 0.05771 0.1461 0.1524 0 0
2.2266 -0.10827 -0.11448 -0.13144 -0.11046 0 -0.1225 -0.14593 -0.16322 -0.18203 -0.16664 -0.19474 5.233 0.15072 0.12531 0.12451 0.24916 0.24752 0.30007 0.28265 0.33045 0.28801 0.44906 0.4528 0.26883 0.00037983 0.0014348 0.00088396 0.0013844 3.3468 0 0 -0.20064 0 0.070344 0.13479 0.15339 0 0
2.2305 -0.08281 -0.087508 0.021686 -0.031209 0 -0.055596 -0.1058 -0.11156 -0.15542 -0.11911 -0.25586 5.0619 0.1371 0.13133 0.12906 0.23187 0.25533 0.28792 0.25998 0.33776 0.2638 0.39926 0.43441 0.25258 0.00060046 0.0022389 0.0019684 0.0024017 2.8931 0 0 -0.22229 0 0.08481 0.12007 0.15904 0 0
2.2344 -0.063302 -0.069925 0.088268 0.0079138 0 -0.014832 -0.070818 -0.075025 -0.11905 -0.082083 -0.26861 4.8868 0.12372 0.13213 0.12804 0.20339 0.24561 0.26753 0.2389 0.31557 0.23787 0.3205 0.38092 0.22699 0.0004548 0.0018419 0.0016812 0.0026222 2.386 0 0 -0.20847 0 0.091662 0.098475 0.16519 0 0
2.2383 -0.049812 -0.05742 0.029604 -0.0085948 0 -0.016033 -0.048805 -0.058702 -0.082635 -0.062074 -0.20323 4.6936 0.10791 0.11895 0.1163 0.1601 0.20462 0.23476 0.21859 0.2519 0.20518 0.21716 0.2861 0.18629 -8.8013e-05 0.00070658 0.00049236 0.0019751 1.8014 0 0 -0.14947 0 0.079845 0.068609 0.1632 0 0
2.2422 -0.041265 -0.044552 -0.10233 -0.058321 0 -0.046402 -0.038474 -0.052698 -0.052825 -0.052009 -0.078648 4.4698 0.08951 0.088446 0.095176 0.10274 0.13536 0.19144 0.19681 0.15775 0.1637 0.1005 0.16368 0.13045 -0.00076805 -6.911e-05 -0.0002217 0.0012603 1.1366 0 0 -0.060548 0 0.050762 0.033814 0.15084 0 0
2.2461 -0.035727 -0.031362 -0.20097 -0.095423 0 -0.073346 -0.031462 -0.043575 -0.027106 -0.038818 0.048767 4.2192 0.068989 0.047473 0.066001 0.031186 0.059024 0.13911 0.17182 0.060594 0.11238 -0.023173 0.039703 0.059328 -0.0012523 1.5194e-05 0.00019825 0.0012207 0.45377 0 0 0.026203 0 0.0069038 -0.0031053 0.12793 0 0
2.25 -0.031014 -0.02272 -0.1815 -0.084094 0 -0.068595 -0.019225 -0.024533 0.0025367 -0.014133 0.12396 3.962 0.047245 0.010808 0.030933 -0.053988 0.0023413 0.080185 0.14186 -0.012698 0.050958 -0.14709 -0.062458 -0.026237 -0.0013853 0.00042373 0.00097484 0.0017611 -0.1435 0 0 0.081717 0 -0.047358 -0.038716 0.095611 0 0
2.2539 -0.025608 -0.021494 -0.043377 -0.026444 0 -0.029575 0.00070158 0.0030259 0.039533 0.020007 0.13099 3.721 0.027755 -0.0082609 -0.0046918 -0.15059 -0.021084 0.021512 0.10372 -0.051351 -0.018571 -0.25673 -0.13354 -0.12229 -0.0012754 0.00036477 0.00088625 0.0021279 -0.58458 0 0 0.098198 0 -0.098745 -0.063839 0.05988 0 0
2.2578 -0.019025 -0.02339 0.12627 0.03809 0 0.018677 0.023649 0.033427 0.076696 0.053417 0.1007 3.5022 0.013745 -0.0081144 -0.035309 -0.24525 -0.020844 -0.028679 0.062039 -0.064415 -0.085181 -0.34558 -0.17873 -0.21391 -0.0011747 -0.00021582 -0.0002201 0.0017875 -0.88293 0 0 0.092113 0 -0.13418 -0.075667 0.031265 0 0
2.2617 -0.010878 -0.019312 0.21374 0.063517 0 0.043115 0.042128 0.059656 0.10092 0.074985 0.082561 3.2904 0.0069944 -0.000899 -0.059453 -0.32969 -0.021915 -0.06687 0.020977 -0.071539 -0.14229 -0.4104 -0.20838 -0.29255 -0.0012718 -0.00061411 -0.0011791 0.0010157 -1.1085 0 0 0.08922 0 -0.14952 -0.073947 0.013957 0 0
2.2656 0.00057644 -0.0028839 0.16331 0.035023 0 0.029153 0.051639 0.074458 0.10429 0.079449 0.10353 3.0633 0.008969 -0.0032373 -0.076408 -0.39659 -0.043936 -0.090576 -0.015377 -0.08785 -0.1844 -0.4486 -0.22759 -0.35108 -0.0015594 -0.00028815 -0.00083173 0.00057008 -1.3099 0 0 0.10308 0 -0.14267 -0.059108 0.010635 0 0
2.2695 0.018557 0.024599 0.023423 -0.016832 0 -0.0063374 0.053637 0.073598 0.090593 0.069941 0.14676 2.8132 0.02206 -0.022117 -0.085812 -0.43458 -0.08411 -0.096599 -0.040321 -0.11311 -0.20347 -0.45538 -0.2327 -0.37911 -0.0018633 0.00043982 0.00060537 0.00084157 -1.4692 0 0 0.1242 0 -0.11223 -0.032138 0.023974 0 0
2.2734 0.045533 0.056339 -0.084263 -0.038029 0 -0.025795 0.0542 0.061504 0.071512 0.055826 0.16668 2.5565 0.04672 -0.047983 -0.090182 -0.43498 -0.11858 -0.086897 -0.046917 -0.13236 -0.19617 -0.43153 -0.21681 -0.372 -0.0019978 0.00075747 0.0017184 0.0014307 -1.5383 0 0 0.12866 0 -0.067153 0.00076141 0.049651 0 0
2.2773 0.08009 0.08613 -0.055667 0.0073684 0 0.0020888 0.060169 0.05243 0.057162 0.047816 0.12768 2.3206 0.077916 -0.06204 -0.09298 -0.40969 -0.12233 -0.070403 -0.040261 -0.12808 -0.17416 -0.39072 -0.17934 -0.34453 -0.0019229 0.0003472 0.0014428 0.0016014 -1.5168 0 0 0.099384 0 -0.020853 0.032946 0.077962 0 0
2.2813 0.11576 0.11164 0.11154 0.10841 0 0.078961 0.075469 0.061352 0.050998 0.053056 0.035769 2.1196 0.11284 -0.052545 -0.095286 -0.36532 -0.091582 -0.051491 -0.024309 -0.095835 -0.14427 -0.3396 -0.13204 -0.30493 -0.001784 -0.00022288 0.00023244 0.0010968 -1.4889 0 0 0.043035 0 0.020689 0.061672 0.10422 0 0
2.2852 0.14344 0.13217 0.30871 0.21318 0 0.17384 0.099143 0.089947 0.052742 0.072235 -0.060757 1.9438 0.14833 -0.026245 -0.097888 -0.3097 -0.049815 -0.034474 -0.0041313 -0.052145 -0.11394 -0.2853 -0.096634 -0.26217 -0.0018003 -0.00018119 -0.00046188 0.00041401 -1.5745 0 0 -0.011053 0 0.052389 0.084771 0.12416 0 0
2.2891 0.15593 0.14497 0.3952 0.26411 0 0.24234 0.12531 0.12184 0.063526 0.099583 -0.10155 1.7729 0.17754 -0.004456 -0.10101 -0.2574 -0.031399 -0.0265 0.0084825 -0.026965 -0.097286 -0.2407 -0.095007 -0.23242 -0.0020878 0.00051154 0.00019966 0.00024516 -1.8381 0 0 -0.029126 0 0.067358 0.099518 0.13131 0 0
2.293 0.15134 0.14539 0.30705 0.23583 0 0.25407 0.14506 0.13505 0.085501 0.12554 -0.053471 1.5998 0.19562 -0.006475 -0.10422 -0.22091 -0.055903 -0.028786 0.0045415 -0.044507 -0.099653 -0.21354 -0.13729 -0.2225 -0.002557 0.0010996 0.0015552 0.0006998 -2.2349 0 0 0.0049364 0 0.070456 0.10879 0.12804 0 0
2.2969 0.13329 0.13147 0.10827 0.14936 0 0.20925 0.15041 0.12215 0.11597 0.14105 0.067723 1.4404 0.20137 -0.034282 -0.10765 -0.20181 -0.11389 -0.039875 -0.016695 -0.10582 -0.11873 -0.20413 -0.21516 -0.22995 -0.0029705 0.00092178 0.0022169 0.0011575 -2.6359 0 0 0.079191 0 0.065859 0.11442 0.11741 0 0
2.3008 0.1086 0.10774 -0.05855 0.055518 0 0.13483 0.13905 0.098402 0.14415 0.14186 0.20631 1.3188 0.19404 -0.071533 -0.11167 -0.19997 -0.17534 -0.05855 -0.054629 -0.18695 -0.15183 -0.21196 -0.3046 -0.25177 -0.0031147 0.00019238 0.0015763 0.00090897 -2.9058 0 0 0.16103 0 0.056067 0.11727 0.10147 0 0
2.3047 0.084756 0.083851 -0.083095 0.0020078 0 0.06526 0.11698 0.088584 0.15704 0.1307 0.29909 1.2412 0.17297 -0.097331 -0.11706 -0.21346 -0.21286 -0.083105 -0.10699 -0.25496 -0.19438 -0.2354 -0.37739 -0.28277 -0.002947 -0.00025746 0.00034789 -0.00010118 -2.9729 0 0 0.21634 0 0.043432 0.11779 0.082525 0 0
2.3086 0.068337 0.068814 0.031159 0.0068595 0 0.023053 0.096219 0.10425 0.15033 0.11592 0.31074 1.1872 0.14046 -0.10252 -0.1253 -0.23287 -0.22016 -0.10956 -0.16328 -0.28973 -0.2352 -0.26669 -0.41474 -0.31094 -0.0026064 3.4612e-05 -0.00036323 -0.0012096 -2.8544 0 0 0.22773 0 0.029224 0.11477 0.063463 0 0
2.3125 0.063765 0.066182 0.17947 0.053157 0 0.011717 0.087722 0.13379 0.1334 0.10668 0.25091 1.1262 0.10542 -0.094724 -0.13538 -0.24753 -0.21178 -0.13377 -0.21192 -0.29447 -0.26734 -0.29496 -0.41501 -0.33002 -0.0022983 0.000627 -0.00029401 -0.0016943 -2.6387 0 0 0.20136 0 0.013868 0.10826 0.045879 0 0
2.3164 0.071442 0.073677 0.24693 0.105 0 0.022566 0.094406 0.15451 0.12197 0.10741 0.16423 1.0452 0.072326 -0.089018 -0.14603 -0.25354 -0.20667 -0.15352 -0.24777 -0.28764 -0.28849 -0.31553 -0.39119 -0.3385 -0.0021616 0.00072832 -0.00013633 -0.0014522 -2.4435 0 0 0.15991 0 -0.0022282 0.09842 0.0307 0 0
2.3203 0.086161 0.08589 0.19851 0.13212 0 0.046468 0.10947 0.15365 0.12434 0.11537 0.10084 0.9581 0.045501 -0.093639 -0.15563 -0.24818 -0.21124 -0.16671 -0.26674 -0.28462 -0.29729 -0.32448 -0.36031 -0.33593 -0.002217 0.0001812 -0.00050549 -0.0010131 -2.3607 0 0 0.12759 0 -0.018287 0.085843 0.018905 0 0
2.3242 0.097953 0.096321 0.095091 0.12703 0 0.079611 0.12138 0.13689 0.13435 0.12314 0.086739 0.89115 0.03289 -0.10363 -0.16005 -0.22851 -0.21593 -0.16852 -0.26215 -0.28557 -0.29173 -0.3155 -0.33273 -0.32211 -0.0024012 -0.00029846 -0.0010876 -0.00093531 -2.4025 0 0 0.11664 0 -0.031229 0.072759 0.013393 0 0
2.3281 0.096281 0.097644 0.030347 0.10434 0 0.11939 0.12128 0.11747 0.13759 0.12401 0.1127 0.85816 0.037047 -0.10695 -0.15571 -0.20001 -0.2061 -0.1571 -0.23824 -0.27864 -0.27528 -0.29041 -0.30794 -0.3007 -0.0026246 7.1333e-05 -0.0010143 -0.0012563 -2.476 0 0 0.12296 0 -0.036126 0.064416 0.016141 0 0
2.332 0.075522 0.082663 0.048466 0.083973 0 0.15579 0.10661 0.099908 0.12439 0.11531 0.14699 0.85059 0.055527 -0.096425 -0.14264 -0.16711 -0.17591 -0.13324 -0.20039 -0.25342 -0.24958 -0.25282 -0.27843 -0.2719 -0.0028025 0.0012079 4.828e-06 -0.0015392 -2.415 0 0 0.13198 0 -0.031202 0.063522 0.026912 0 0
2.3359 0.037965 0.047975 0.11152 0.071566 0 0.16804 0.079268 0.076597 0.096708 0.096837 0.16036 0.84913 0.086878 -0.076246 -0.12103 -0.13166 -0.13298 -0.09694 -0.15061 -0.21087 -0.21392 -0.20387 -0.23627 -0.23374 -0.0028656 0.0021757 0.0011905 -0.0013825 -2.062 0 0 0.12949 0 -0.015502 0.071768 0.045488 0 0
2.3398 -0.0077083 -0.0018021 0.13686 0.052192 0 0.13229 0.041842 0.039498 0.062976 0.066767 0.14345 0.84131 0.12899 -0.057878 -0.091658 -0.094917 -0.091183 -0.048431 -0.090561 -0.161 -0.16674 -0.14443 -0.1769 -0.18305 -0.0027773 0.0021215 0.0014803 -0.00079855 -1.3539 0 0 0.10931 0 0.011297 0.09045 0.071193 0 0
2.3438 -0.050989 -0.053954 0.067275 0.0041106 0 0.037852 -0.0034143 -0.0080372 0.027566 0.02082 0.10458 0.8269 0.17727 -0.049526 -0.057241 -0.055436 -0.058738 0.012052 -0.01887 -0.11176 -0.10087 -0.071926 -0.098169 -0.10904 -0.0025542 0.0010873 0.00070104 -9.205e-05 -0.35125 0 0 0.072872 0 0.046703 0.11974 0.10091 0 0
2.3477 -0.083689 -0.093619 -0.082668 -0.077474 0 -0.098577 -0.052179 -0.053364 -0.01359 -0.042303 0.053324 0.80849 0.2232 -0.048477 -0.023816 -0.012234 -0.031647 0.075939 0.059561 -0.060221 -0.022261 0.0092611 0.0017669 -0.018064 -0.0022617 -0.00014263 -0.00024674 0.00054091 0.80129 0 0 0.02308 0 0.08055 0.15062 0.12792 0 0
2.3516 -0.10156 -0.11186 -0.23534 -0.16712 0 -0.232 -0.096424 -0.087552 -0.066753 -0.1136 -0.012867 0.78173 0.26282 -0.042403 0.0063155 0.034758 0.0032671 0.13925 0.14214 0.0056531 0.065208 0.097335 0.12355 0.085267 -0.0019782 -0.0008784 -0.00042637 0.0012044 1.9419 0 0 -0.040594 0 0.10794 0.17841 0.14897 0 0
2.3555 -0.10403 -0.10959 -0.30229 -0.22055 0 -0.3067 -0.12716 -0.11354 -0.13039 -0.17313 -0.10481 0.73762 0.2926 -0.018342 0.031327 0.084925 0.058561 0.19813 0.22555 0.096426 0.1566 0.18978 0.26221 0.19494 -0.0017639 -0.001058 7.1296e-05 0.0020991 2.9322 0 0 -0.11989 0 0.12471 0.19877 0.16131 0 0
2.3594 -0.09394 -0.09483 -0.2425 -0.20516 0 -0.28546 -0.1401 -0.13993 -0.19189 -0.20029 -0.22354 0.67339 0.30653 0.027435 0.048861 0.13585 0.13621 0.24616 0.30263 0.21009 0.24204 0.28138 0.40342 0.29887 -0.0016602 -0.00098601 0.00027025 0.0032082 3.6602 0 0 -0.20979 0 0.12476 0.20475 0.16065 0 0
2.3633 -0.077488 -0.07679 -0.090193 -0.12668 0 -0.17425 -0.13873 -0.1682 -0.23443 -0.18869 -0.34552 0.59746 0.30305 0.085438 0.059865 0.18074 0.2234 0.27889 0.36212 0.32854 0.30739 0.36124 0.52491 0.37933 -0.0016993 -0.00078467 -0.00050472 0.0042445 4.0386 0 0 -0.29275 0 0.10956 0.19446 0.14777 0 0
2.3672 -0.062974 -0.061924 0.063895 -0.029951 0 -0.024787 -0.13155 -0.18879 -0.24787 -0.15325 -0.42763 0.52124 0.28711 0.1374 0.067278 0.2162 0.29665 0.29849 0.40103 0.42397 0.35028 0.42392 0.60393 0.43303 -0.0018771 -0.00032414 -0.0017713 0.004884 4.034 0 0 -0.34278 0 0.086924 0.1735 0.12779 0 0
2.3711 -0.057345 -0.053775 0.12734 0.02886 0 0.090195 -0.12585 -0.19083 -0.23452 -0.12137 -0.43232 0.4464 0.26138 0.16641 0.07251 0.24012 0.33325 0.30574 0.41727 0.47162 0.36962 0.46512 0.62661 0.45848 -0.0020983 0.00033885 -0.0023587 0.0049976 3.7082 0 0 -0.33962 0 0.061634 0.14542 0.10361 0 0
2.375 -0.062152 -0.05389 0.06478 0.018847 0 0.11675 -0.12402 -0.17414 -0.2064 -0.11356 -0.35509 0.36244 0.22912 0.16673 0.076944 0.25111 0.3242 0.30196 0.41 0.4623 0.36599 0.48128 0.59393 0.45615 -0.0021772 0.00072704 -0.0016806 0.004666 3.2229 0 0 -0.28381 0 0.038809 0.11434 0.078322 0 0
2.3789 -0.072261 -0.061145 -0.077575 -0.04666 0 0.049898 -0.12471 -0.14947 -0.17755 -0.12863 -0.23268 0.258 0.19599 0.14697 0.081922 0.2464 0.28073 0.2874 0.37723 0.40767 0.34055 0.46203 0.52067 0.42666 -0.0019496 0.00038425 -0.00037761 0.0040733 2.7734 0 0 -0.20067 0 0.028055 0.088018 0.057368 0 0
2.3828 -0.07905 -0.070472 -0.20161 -0.12134 0 -0.065877 -0.12592 -0.12678 -0.15701 -0.14541 -0.12359 0.13367 0.16674 0.12418 0.086896 0.23348 0.22816 0.26721 0.33444 0.33416 0.30777 0.41922 0.42814 0.38654 -0.0014292 -0.00047369 0.00037515 0.0034789 2.4823 0 0 -0.12789 0 0.028636 0.06908 0.042132 0 0
2.3867 -0.076014 -0.074156 -0.22423 -0.15771 0 -0.16586 -0.12527 -0.10533 -0.1455 -0.13965 -0.072628 0.0018618 0.14171 0.11203 0.090602 0.21438 0.18923 0.24202 0.28768 0.26747 0.27139 0.35711 0.33423 0.33955 -0.00084774 -0.00098144 9.5457e-05 0.0032405 2.3266 0 0 -0.093085 0 0.038112 0.056649 0.032325 0 0
2.3906 -0.062438 -0.066393 -0.13446 -0.13652 0 -0.2036 -0.11755 -0.076711 -0.13546 -0.10218 -0.083196 -0.12663 0.12032 0.11093 0.0916 0.18982 0.16804 0.21182 0.24116 0.2166 0.23305 0.27883 0.24571 0.28707 -0.00049555 -0.00048087 -0.00061042 0.003661 2.1489 0 0 -0.095903 0 0.053594 0.049164 0.027371 0 0
2.3945 -0.042419 -0.047403 0.002284 -0.075011 0 -0.17256 -0.094385 -0.036819 -0.11403 -0.043876 -0.11577 -0.25524 0.10031 0.10783 0.087084 0.15835 0.1474 0.17512 0.19854 0.16919 0.19161 0.18621 0.15668 0.22679 -0.00048462 0.00068102 -0.00085999 0.0046196 1.7461 0 0 -0.10744 0 0.070115 0.04329 0.026196 0 0
2.3984 -0.02066 -0.022829 0.096274 -0.01097 0 -0.099114 -0.049612 0.0077668 -0.069135 0.014957 -0.11365 -0.3995 0.074983 0.086436 0.072887 0.11361 0.10322 0.12953 0.15805 0.103 0.13946 0.081103 0.05466 0.14991 -0.00066857 0.0013842 -0.00052362 0.0053513 0.97742 0 0 -0.088583 0 0.078317 0.031834 0.025738 0 0
2.4023 0.0009296 0.0013347 0.10008 0.024664 0 -0.017311 0.013101 0.046234 0.0025164 0.06054 -0.039588 -0.57131 0.041593 0.04072 0.049607 0.053925 0.025409 0.076982 0.11454 0.0059707 0.074247 -0.032311 -0.068496 0.056147 -0.00081819 0.00086428 -0.00029243 0.0047996 -0.1607 0 0 -0.016066 0 0.075331 0.012564 0.023897 0 0
2.4063 0.023041 0.023221 0.037836 0.028074 0 0.053022 0.078246 0.074907 0.090125 0.093259 0.099675 -0.76464 -0.00056001 -0.018979 0.017405 -0.021892 -0.071608 0.01887 0.065183 -0.11093 -0.0042736 -0.15204 -0.20732 -0.053216 -0.00088064 -0.00045319 -0.00076581 0.0024497 -1.5171 0 0 0.10051 0 0.059952 -0.014967 0.019997 0 0
2.4102 0.046081 0.044468 -0.021946 0.022687 0 0.10984 0.12623 0.099824 0.17106 0.1219 0.25602 -0.95606 -0.05113 -0.072255 -0.022982 -0.11385 -0.15778 -0.042789 0.0077392 -0.21886 -0.094787 -0.27549 -0.34157 -0.17498 -0.001038 -0.0013555 -0.0016686 -0.0010686 -2.8236 0 0 0.22217 0 0.031933 -0.050304 0.013722 0 0
2.4141 0.06795 0.065693 -0.022683 0.039141 0 0.15684 0.14568 0.12746 0.22142 0.15135 0.36771 -1.1198 -0.10637 -0.10249 -0.069633 -0.21944 -0.20843 -0.10236 -0.059108 -0.29052 -0.18979 -0.39473 -0.4451 -0.29707 -0.0014767 -0.0010816 -0.0021188 -0.0042814 -3.7803 0 0 0.30253 0 -0.0083836 -0.090739 0.005674 0 0
2.418 0.084803 0.083682 0.041028 0.088718 0 0.19032 0.14006 0.15464 0.22914 0.17558 0.39484 -1.2441 -0.15524 -0.10733 -0.11485 -0.32196 -0.22024 -0.15263 -0.12547 -0.31776 -0.27228 -0.49807 -0.49931 -0.39957 -0.0020991 -6.2109e-05 -0.0016201 -0.0059439 -4.1697 0 0 0.31447 0 -0.051517 -0.12831 -0.00083063 0 0
2.4219 0.094057 0.093989 0.12675 0.14998 0 0.19735 0.12335 0.16991 0.20088 0.18235 0.34022 -1.3363 -0.19135 -0.097993 -0.15392 -0.41045 -0.21004 -0.19026 -0.18314 -0.31364 -0.33352 -0.57854 -0.50226 -0.47371 -0.0025074 0.0006249 -0.00061747 -0.0059547 -3.9596 0 0 0.26451 0 -0.091649 -0.15902 -0.0034649 0 0
2.4258 0.096746 0.09627 0.17961 0.18122 0 0.16617 0.10943 0.16519 0.15787 0.16512 0.2433 -1.4146 -0.20992 -0.089221 -0.18315 -0.47629 -0.19953 -0.21267 -0.22526 -0.299 -0.36746 -0.63027 -0.46741 -0.51368 -0.0023253 0.0004467 2.3481e-05 -0.0052632 -3.3331 0 0 0.18654 0 -0.12437 -0.1801 -0.00032533 0 0
2.4297 0.097109 0.096118 0.16985 0.1529 0 0.099618 0.10458 0.14506 0.12334 0.13127 0.15272 -1.4938 -0.20517 -0.088849 -0.19789 -0.50859 -0.19977 -0.21671 -0.24272 -0.28645 -0.36743 -0.64548 -0.41398 -0.51364 -0.0015668 -7.5085e-05 -8.2884e-07 -0.0048863 -2.6092 0 0 0.11995 0 -0.14428 -0.18848 0.011079 0 0
2.4336 0.099822 0.10061 0.10993 0.07659 0 0.0213 0.10782 0.12336 0.10973 0.099007 0.097175 -1.5762 -0.17352 -0.094675 -0.19332 -0.49647 -0.20698 -0.2006 -0.22476 -0.27472 -0.33245 -0.6176 -0.35668 -0.47585 -0.00068404 -6.3037e-05 -0.00012722 -0.0050248 -2.0867 0 0 0.087107 0 -0.14511 -0.1826 0.033081 0 0
2.4375 0.10711 0.11168 0.045626 0.0051654 0 -0.03094 0.11555 0.11107 0.11354 0.084866 0.074417 -1.6524 -0.12884 -0.099117 -0.17718 -0.45812 -0.21004 -0.17406 -0.18416 -0.25549 -0.28321 -0.56607 -0.302 -0.42448 -0.00022539 0.00065133 0.00035233 -0.005122 -1.902 0 0 0.084283 0 -0.13339 -0.16973 0.060628 0 0
2.4414 0.11776 0.1241 0.028312 -0.0013532 0 -0.022579 0.1242 0.10815 0.12028 0.092054 0.063844 -1.709 -0.07835 -0.095995 -0.1535 -0.40285 -0.20043 -0.14136 -0.12774 -0.22392 -0.22912 -0.50007 -0.25171 -0.36971 -0.00041227 0.0013146 0.0013785 -0.0046963 -1.9931 0 0 0.090462 0 -0.11275 -0.15321 0.090564 0 0
2.4453 0.12823 0.13032 0.080867 0.07797 0 0.056484 0.12955 0.10671 0.11588 0.10935 0.04985 -1.7388 -0.029536 -0.083997 -0.12668 -0.34079 -0.17711 -0.10683 -0.06329 -0.18354 -0.17918 -0.42928 -0.20825 -0.32074 -0.0010058 0.0011049 0.0020835 -0.0039833 -2.1839 0 0 0.085915 0 -0.087425 -0.13636 0.11939 0 0
2.4492 0.13481 0.12735 0.17602 0.20259 0 0.17908 0.12678 0.10023 0.096788 0.12121 0.035767 -1.746 0.0044381 -0.066111 -0.10427 -0.28899 -0.14559 -0.077266 -0.0046394 -0.14376 -0.14636 -0.36943 -0.17651 -0.2894 -0.0015423 6.3817e-05 0.0017012 -0.0036964 -2.3159 0 0 0.066762 0 -0.065342 -0.12429 0.13993 0 0
2.4531 0.13532 0.11884 0.2467 0.29285 0 0.28752 0.11417 0.088795 0.072272 0.11997 0.037291 -1.7435 0.016511 -0.047652 -0.091946 -0.26018 -0.11499 -0.057331 0.035113 -0.11442 -0.13275 -0.33147 -0.16064 -0.27477 -0.0016842 -0.00092811 0.00043693 -0.0042161 -2.3279 0 0 0.045597 0 -0.054494 -0.11941 0.14737 0 0
2.457 0.12972 0.1109 0.23163 0.28425 0 0.32212 0.096988 0.076564 0.057119 0.1098 0.062549 -1.7434 0.0092029 -0.034648 -0.088962 -0.25307 -0.095293 -0.046837 0.054525 -0.10181 -0.13277 -0.31428 -0.15972 -0.27039 -0.0013959 -0.0010615 -0.00066323 -0.0051419 -2.2413 0 0 0.03894 0 -0.055683 -0.12053 0.14259 0 0
2.4609 0.11961 0.10618 0.12817 0.17442 0 0.25776 0.085747 0.06737 0.06005 0.099689 0.097884 -1.7479 -0.015297 -0.031883 -0.094131 -0.26553 -0.09355 -0.045584 0.053309 -0.10653 -0.14273 -0.31652 -0.16693 -0.27255 -0.00088156 -0.00036785 -0.00072287 -0.0056996 -2.0922 0 0 0.052017 0 -0.068602 -0.12662 0.12657 0 0
2.4648 0.10725 0.10233 0.0061664 0.027213 0 0.12377 0.087885 0.063941 0.076597 0.093627 0.11402 -1.7472 -0.053372 -0.039948 -0.10522 -0.29329 -0.10898 -0.05285 0.03267 -0.12244 -0.15818 -0.3353 -0.17349 -0.2773 -0.00043803 0.00044011 0.00012894 -0.0055304 -1.8893 0 0 0.07325 0 -0.09171 -0.13611 0.10123 0 0
2.4688 0.094363 0.095538 -0.040292 -0.069963 0 -0.010776 0.10029 0.069399 0.092503 0.087837 0.089764 -1.7269 -0.095902 -0.053314 -0.1161 -0.32446 -0.1309 -0.066999 -0.0026429 -0.13831 -0.17298 -0.36391 -0.1749 -0.28197 -0.00034801 0.00076732 0.00093997 -0.0049858 -1.6382 0 0 0.083401 0 -0.11803 -0.14534 0.072151 0 0
2.4727 0.081588 0.084706 0.028235 -0.065038 0 -0.07998 0.11074 0.085531 0.095469 0.077478 0.034492 -1.6781 -0.1318 -0.062672 -0.12191 -0.34645 -0.14414 -0.082307 -0.038773 -0.14434 -0.18497 -0.39106 -0.17488 -0.2878 -0.00079239 0.00064499 0.00089902 -0.0046487 -1.3935 0 0 0.072726 0 -0.13766 -0.15136 0.046717 0 0
2.4766 0.068633 0.071828 0.15528 0.025601 0 -0.062643 0.1081 0.10754 0.085668 0.064707 -0.010732 -1.6012 -0.15667 -0.061564 -0.12145 -0.35477 -0.14031 -0.096443 -0.070371 -0.14073 -0.19396 -0.41272 -0.18381 -0.2956 -0.0017277 0.00047668 7.5141e-05 -0.0046798 -1.2704 0 0 0.052231 0 -0.14624 -0.153 0.02739 0 0
2.4805 0.05501 0.058822 0.22868 0.13166 0 0.0087593 0.091845 0.12231 0.075733 0.058527 0.0018486 -1.5022 -0.16711 -0.052228 -0.11425 -0.34627 -0.12555 -0.10723 -0.092834 -0.14041 -0.19975 -0.42541 -0.21153 -0.30533 -0.0028103 0.00046956 -0.00076199 -0.0047416 -1.3787 0 0 0.048321 0 -0.14052 -0.14948 0.015765 0 0
2.4844 0.040656 0.045059 0.17395 0.17854 0 0.077308 0.071748 0.11599 0.079586 0.065771 0.090875 -1.3856 -0.15821 -0.044613 -0.10054 -0.3169 -0.1161 -0.11108 -0.09953 -0.15973 -0.20099 -0.42359 -0.25799 -0.31461 -0.0035278 0.00047287 -0.00095437 -0.0045325 -1.7207 0 0 0.082459 0 -0.1161 -0.13956 0.013192 0 0
2.4883 0.025919 0.028511 0.019419 0.13622 0 0.10397 0.058261 0.086111 0.099304 0.082602 0.22475 -1.2529 -0.13303 -0.047978 -0.084339 -0.27132 -0.12326 -0.10567 -0.089143 -0.20174 -0.19394 -0.40415 -0.30763 -0.31346 -0.0035403 0.00033402 -0.00053185 -0.004235 -2.1367 0 0 0.15016 0 -0.077987 -0.12448 0.015485 0 0
2.4922 0.011077 0.0090215 -0.12689 0.034634 0 0.088721 0.053225 0.046051 0.12122 0.09585 0.3327 -1.1069 -0.099198 -0.061878 -0.068305 -0.21703 -0.14053 -0.092114 -0.066345 -0.24633 -0.17623 -0.3685 -0.33269 -0.29519 -0.002962 0.00021326 -3.9962e-05 -0.0043022 -2.3549 0 0 0.21649 0 -0.035273 -0.10654 0.01807 0 0
2.4961 -0.0038699 -0.010275 -0.16878 -0.061806 0 0.056835 0.049326 0.015249 0.12462 0.093073 0.34438 -0.95661 -0.060968 -0.074875 -0.053171 -0.15747 -0.14562 -0.070776 -0.033379 -0.25871 -0.14574 -0.31603 -0.30603 -0.2552 -0.0022792 0.00039829 7.9085e-05 -0.0048213 -2.1274 0 0 0.2346 0 0.0066476 -0.086912 0.018719 0 0
2.5 -0.018616 -0.025113 -0.099117 -0.10024 0 0.028124 0.037378 0.0029242 0.09578 0.070879 0.23419 -0.81462 -0.022755 -0.07286 -0.039162 -0.09593 -0.1172 -0.042351 0.0071111 -0.21262 -0.10076 -0.24647 -0.21701 -0.18999 -0.0019204 0.00085499 -0.00013268 -0.0052331 -1.3687 0 0 0.17635 0 0.042349 -0.066761 0.01558 0 0
2.5039 -0.031675 -0.033533 0.0039246 -0.07349 0 -0.0004752 0.013399 0.00071353 0.036537 0.033507 0.041068 -0.68931 0.0076276 -0.050101 -0.024365 -0.036605 -0.052666 -0.0074764 0.051395 -0.11063 -0.038496 -0.15658 -0.079999 -0.094529 -0.0018677 0.001132 -0.00032497 -0.0048015 -0.21123 0 0 0.053661 0 0.061663 -0.047884 0.0071116 0 0
2.5078 -0.040439 -0.037047 0.051088 -0.019926 0 -0.044359 -0.020259 -0.0086031 -0.03772 -0.014604 -0.15149 -0.57894 0.029471 -0.013606 -0.0065379 0.018769 0.028385 0.029135 0.094219 0.01562 0.029335 -0.057559 0.071486 0.010819 -0.0017035 0.00081451 -0.0002718 -0.0033553 1.052 0 0 -0.085886 0 0.067572 -0.030715 -0.0025869 0 0
2.5117 -0.042817 -0.038667 0.01429 0.0085786 0 -0.10609 -0.057906 -0.034913 -0.10698 -0.071351 -0.26448 -0.47434 0.044078 0.022508 0.014798 0.069386 0.097904 0.065683 0.13394 0.12577 0.096012 0.044343 0.20246 0.11488 -0.001063 2.3934e-05 -6.6835e-05 -0.0014806 2.0993 0 0 -0.18745 0 0.062969 -0.015085 -0.010943 0 0
2.5156 -0.039525 -0.040323 -0.064272 -0.013836 0 -0.16205 -0.092562 -0.072642 -0.15516 -0.13031 -0.27042 -0.36732 0.053278 0.047246 0.039513 0.11444 0.13841 0.10079 0.16944 0.19569 0.15574 0.14325 0.29412 0.2082 -3.6663e-05 -0.00064099 5.9073e-05 5.6072e-05 2.7134 0 0 -0.22189 0 0.050915 -0.00069436 -0.015746 0 0
2.5195 -0.034882 -0.042359 -0.12136 -0.069105 0 -0.17525 -0.11607 -0.10721 -0.17435 -0.17408 -0.20657 -0.25686 0.060523 0.058949 0.066566 0.15216 0.15198 0.13289 0.1995 0.22789 0.20036 0.23027 0.34934 0.27792 0.00089205 -0.00068806 1.1524e-05 0.001011 2.855 0 0 -0.2005 0 0.035995 0.013078 -0.013831 0 0
2.5234 -0.034714 -0.045003 -0.12533 -0.11175 0 -0.12427 -0.12116 -0.12797 -0.16586 -0.18048 -0.14471 -0.14816 0.072928 0.063481 0.091245 0.18077 0.15378 0.16131 0.22444 0.2421 0.22485 0.2952 0.38302 0.31695 0.0013014 -0.00019767 -0.00012093 0.0017189 2.6537 0 0 -0.16196 0 0.025848 0.027714 -0.00331 0 0
2.5273 -0.042355 -0.049357 -0.088195 -0.10667 0 -0.024833 -0.10727 -0.1348 -0.13988 -0.14166 -0.13849 -0.047427 0.09269 0.067621 0.11028 0.20193 0.1577 0.18701 0.24607 0.25639 0.23624 0.34065 0.40636 0.33677 0.0012026 0.00032769 -0.0002401 0.0024837 2.3319 0 0 -0.14261 0 0.022643 0.043831 0.012904 0 0
2.5313 -0.055775 -0.056311 -0.042159 -0.058424 0 0.0733 -0.085099 -0.13392 -0.11267 -0.078711 -0.18677 0.041533 0.12003 0.073884 0.12178 0.21585 0.16654 0.20986 0.26432 0.27469 0.23815 0.36757 0.41789 0.34323 0.00095693 0.00051558 -0.00036735 0.0030686 2.0991 0 0 -0.15235 0 0.026806 0.061538 0.033246 0 0
2.5352 -0.068422 -0.064602 -0.014936 -0.0085141 0 0.11285 -0.072291 -0.13003 -0.099804 -0.033423 -0.23985 0.11719 0.15416 0.080185 0.12429 0.2228 0.17301 0.2295 0.27876 0.28804 0.23449 0.37775 0.40755 0.34254 0.00086733 0.00043705 -0.00056216 0.0029354 2.0614 0 0 -0.17279 0 0.037963 0.080703 0.055905 0 0
2.5391 -0.073494 -0.070557 -0.022608 -0.0020089 0 0.062711 -0.080352 -0.12318 -0.10709 -0.038345 -0.24319 0.1797 0.19077 0.083002 0.11491 0.22142 0.16815 0.24258 0.28511 0.28492 0.22942 0.3716 0.36856 0.34113 0.00090537 0.00038337 -0.00075655 0.0019967 2.1859 0 0 -0.17667 0 0.054098 0.10016 0.077576 0 0
2.543 -0.068371 -0.070322 -0.068717 -0.049869 0 -0.060759 -0.10325 -0.11128 -0.12562 -0.089146 -0.18302 0.23216 0.22062 0.080646 0.097833 0.21311 0.14937 0.24633 0.27991 0.26072 0.22277 0.35525 0.30564 0.33773 0.00084205 0.00046029 -0.0007497 0.00098305 2.3303 0 0 -0.15132 0 0.068677 0.11708 0.09513 0 0
2.5469 -0.055719 -0.062585 -0.13585 -0.11756 0 -0.19763 -0.11953 -0.093009 -0.1361 -0.14485 -0.096871 0.28106 0.23916 0.074435 0.075549 0.19778 0.12233 0.2388 0.26096 0.22021 0.21081 0.32926 0.23278 0.32627 0.00057946 0.00051621 -0.00041137 0.00088761 2.3198 0 0 -0.10741 0 0.078294 0.12954 0.10723 0 0
2.5508 -0.04063 -0.049197 -0.18072 -0.1501 0 -0.27357 -0.10819 -0.067506 -0.12103 -0.15801 -0.040297 0.33186 0.24323 0.067624 0.049521 0.17482 0.096574 0.21822 0.22636 0.17325 0.18978 0.2927 0.16305 0.30097 0.00027402 0.00043573 0.00012611 0.0019631 2.0262 0 0 -0.067205 0 0.080434 0.13584 0.1127 0 0
2.5547 -0.026587 -0.033297 -0.15546 -0.11447 0 -0.2408 -0.065342 -0.03385 -0.076003 -0.11006 -0.038086 0.38184 0.22933 0.062888 0.020979 0.14271 0.078388 0.182 0.17343 0.12795 0.15381 0.24259 0.099741 0.25311 0.00012431 0.00034871 0.00052756 0.0033157 1.4133 0 0 -0.043451 0 0.072107 0.13362 0.10984 0 0
2.5586 -0.013802 -0.017039 -0.051253 -0.025923 0 -0.10766 -0.0072054 0.0061597 -0.012173 -0.022518 -0.061678 0.41882 0.19747 0.059648 -0.0093034 0.09955 0.065788 0.12924 0.10218 0.08558 0.096184 0.17387 0.036018 0.17407 0.00011216 0.00044365 0.00054273 0.0035986 0.5393 0 0 -0.02754 0 0.050996 0.12022 0.096709 0 0
2.5625 -0.00093378 -0.0011117 0.076854 0.062757 0 0.063442 0.042479 0.044251 0.051274 0.062604 -0.052715 0.43101 0.15894 0.053142 -0.040306 0.050215 0.049371 0.069372 0.024241 0.040434 0.026204 0.093683 -0.037192 0.078936 3.4346e-05 0.0006362 0.00023996 0.0021984 -0.46267 0 0 0.0025635 0 0.023028 0.099982 0.077297 0 0
2.5664 0.012076 0.013952 0.14212 0.10051 0 0.19182 0.068665 0.067705 0.097919 0.11342 0.026335 0.42132 0.11934 0.037059 -0.071156 -0.0022569 0.019403 0.0076542 -0.053826 -0.014625 -0.049756 0.0072108 -0.12159 -0.022134 -0.00020697 0.00057978 -6.0852e-05 -0.00021008 -1.4101 0 0 0.060985 0 -0.0084658 0.075344 0.053847 0 0
2.5703 0.023091 0.026591 0.099539 0.075099 0 0.22602 0.071619 0.069075 0.12066 0.12419 0.15663 0.41154 0.084098 0.0090843 -0.1007 -0.054373 -0.025115 -0.050393 -0.12524 -0.079733 -0.12447 -0.079293 -0.20713 -0.11797 -0.0004213 7.9248e-05 -9.979e-05 -0.0022589 -2.1072 0 0 0.13725 0 -0.039791 0.049163 0.029007 0 0
2.5742 0.029515 0.034646 -0.0062356 0.019513 0 0.17045 0.061478 0.05549 0.12161 0.10871 0.27215 0.42869 0.062141 -0.02485 -0.12537 -0.098552 -0.072735 -0.09404 -0.17667 -0.14319 -0.18307 -0.15143 -0.27545 -0.18627 -0.00030831 -0.00059101 7.855e-05 -0.0030416 -2.404 0 0 0.19916 0 -0.06355 0.027288 0.0084338 0 0
2.5781 0.030563 0.036873 -0.072484 -0.016098 0 0.073358 0.049012 0.046331 0.10834 0.084049 0.30639 0.48352 0.055406 -0.05248 -0.1412 -0.12856 -0.10583 -0.11764 -0.20205 -0.18605 -0.21586 -0.19639 -0.30889 -0.21585 0.00018288 -0.00091512 0.00019776 -0.0027443 -2.265 0 0 0.21431 0 -0.073954 0.015555 -0.0020406 0 0
2.582 0.027615 0.033846 -0.029293 -0.0039752 0 -0.011705 0.040885 0.057851 0.090057 0.060988 0.23986 0.56088 0.060604 -0.063552 -0.14711 -0.14413 -0.11342 -0.12289 -0.20396 -0.19485 -0.22443 -0.21308 -0.29978 -0.21211 0.00073109 -0.00070432 6.6677e-05 -0.002249 -1.8033 0 0 0.17405 0 -0.070835 0.015123 -0.0013685 0 0
2.5859 0.022554 0.027343 0.093624 0.041214 0 -0.058726 0.039757 0.087209 0.074595 0.044969 0.11301 0.63219 0.075591 -0.058254 -0.1423 -0.14529 -0.10018 -0.11098 -0.18401 -0.17307 -0.21035 -0.20126 -0.25516 -0.17967 0.00092192 -0.00033154 -0.00018788 -0.0022107 -1.2371 0 0 0.10122 0 -0.054347 0.026634 0.010823 0 0
2.5898 0.016197 0.019032 0.19054 0.076456 0 -0.072625 0.044489 0.11156 0.065542 0.038869 -0.0022005 0.67936 0.097604 -0.047657 -0.12638 -0.13294 -0.083002 -0.084097 -0.14485 -0.14028 -0.17673 -0.16235 -0.19383 -0.12573 0.00063687 -0.00029994 -0.00022447 -0.0025357 -0.77907 0 0 0.035518 0 -0.025478 0.050146 0.034154 0 0
2.5938 0.008542 0.0098425 0.17463 0.066208 0 -0.068009 0.049017 0.10516 0.060183 0.041243 -0.04865 0.70791 0.1225 -0.044445 -0.1003 -0.11069 -0.076853 -0.047096 -0.091561 -0.11748 -0.13064 -0.10294 -0.13669 -0.065754 0.00013535 -0.00061382 0.00016203 -0.0026843 -0.52843 0 0 0.0075426 0 0.011375 0.083825 0.065126 0 0
2.5977 0.0001342 0.00033283 0.05542 0.011266 0 -0.049085 0.043861 0.060671 0.050794 0.043824 -0.01613 0.73782 0.14658 -0.051486 -0.072424 -0.088125 -0.081993 -0.0097001 -0.035937 -0.10998 -0.084105 -0.04216 -0.095041 -0.013264 -0.00023825 -0.00071504 0.00079229 -0.0023672 -0.43962 0 0 0.020104 0 0.04616 0.11847 0.094535 0 0
2.6016 -0.0076101 -0.008826 -0.072877 -0.05165 0 -0.010784 0.022893 -0.0037234 0.030102 0.035549 0.057988 0.7825 0.16915 -0.058781 -0.046369 -0.068596 -0.083926 0.025114 0.018545 -0.10269 -0.040014 0.013262 -0.064174 0.029534 -0.00037584 -0.00012728 0.0012203 -0.0018769 -0.37963 0 0 0.048992 0 0.074538 0.14989 0.11847 0 0
2.6055 -0.013914 -0.017084 -0.11772 -0.078649 0 0.043606 -0.0094964 -0.057445 -0.0025142 0.012032 0.11436 0.83732 0.18975 -0.052117 -0.025257 -0.05463 -0.066229 0.055147 0.069193 -0.072883 -0.00018679 0.058085 -0.02724 0.062267 -0.00041101 0.0009009 0.0011195 -0.0017412 -0.21837 0 0 0.060609 0 0.092973 0.17435 0.13382 0 0
2.6094 -0.020165 -0.024658 -0.066156 -0.053057 0 0.0907 -0.0394 -0.079585 -0.039576 -0.019658 0.10551 0.88762 0.20795 -0.025839 -0.013316 -0.048725 -0.024714 0.078383 0.11343 -0.010171 0.03488 0.086733 0.032298 0.087742 -0.0004602 0.0015288 0.0005687 -0.0021012 0.11656 0 0 0.033253 0 0.096559 0.18616 0.13655 0 0
2.6133 -0.029102 -0.032611 0.014113 0.0010748 0 0.09688 -0.054328 -0.072094 -0.070915 -0.047798 0.020317 0.92582 0.2236 0.011819 -0.0097753 -0.04773 0.029273 0.097122 0.15238 0.073457 0.068615 0.10367 0.11779 0.11497 -0.00045555 0.0011546 -3.642e-05 -0.0024741 0.63721 0 0 -0.031196 0 0.087962 0.18489 0.12975 0 0
2.6172 -0.041856 -0.041987 0.041869 0.036541 0 0.042934 -0.054707 -0.055306 -0.091763 -0.068071 -0.11087 0.95864 0.23678 0.045321 -0.0099383 -0.046885 0.078066 0.11461 0.18843 0.15166 0.10295 0.11688 0.2154 0.14685 -0.00027618 5.6042e-05 -0.00034574 -0.0021504 1.3084 0 0 -0.11039 0 0.074387 0.1758 0.11995 0 0
2.6211 -0.055925 -0.052811 -0.010251 0.018231 0 -0.058099 -0.054123 -0.051679 -0.10633 -0.087162 -0.23233 0.99744 0.24735 0.06375 -0.010734 -0.043371 0.11003 0.13244 0.22241 0.2025 0.13804 0.13054 0.30204 0.1831 1.5003e-05 -0.00087215 -0.00032517 -0.00085026 2.0443 0 0 -0.17544 0 0.060368 0.16238 0.11112 0 0
2.625 -0.066772 -0.063989 -0.10423 -0.050375 0 -0.16501 -0.066953 -0.070995 -0.12332 -0.11274 -0.29331 1.0434 0.2553 0.067296 -0.0088811 -0.034534 0.1247 0.15198 0.25498 0.22214 0.17345 0.1485 0.35915 0.22204 0.00016375 -0.0010029 -0.00018392 0.00098098 2.7034 0 0 -0.20677 0 0.050645 0.14862 0.10726 0 0
2.6289 -0.072009 -0.07417 -0.17728 -0.12904 0 -0.23068 -0.094987 -0.10621 -0.14684 -0.14058 -0.27686 1.084 0.26109 0.063854 0.0017183 -0.01626 0.12888 0.17418 0.28488 0.22339 0.20509 0.17465 0.38201 0.25525 -1.7316e-05 -0.0005255 -8.1297e-05 0.0025085 3.1235 0 0 -0.20329 0 0.054208 0.14298 0.11524 0 0
2.6328 -0.073936 -0.082577 -0.18889 -0.16935 0 -0.22656 -0.12582 -0.13987 -0.1707 -0.15432 -0.20864 1.1044 0.26748 0.06084 0.019129 0.0070185 0.12989 0.19636 0.31075 0.22265 0.23002 0.20328 0.37835 0.27731 -0.00044717 -0.00010459 3.685e-05 0.0031631 3.1993 0 0 -0.17987 0 0.068477 0.14708 0.13121 0 0
2.6367 -0.0774 -0.088937 -0.13887 -0.14904 0 -0.15588 -0.14377 -0.15506 -0.18106 -0.14042 -0.13743 1.1014 0.27565 0.060507 0.040805 0.032086 0.13201 0.21635 0.33101 0.22715 0.24687 0.23016 0.35926 0.28734 -0.00090373 -0.00010502 0.0002918 0.0030302 2.9467 0 0 -0.15492 0 0.090218 0.16002 0.15175 0 0
2.6406 -0.084708 -0.092782 -0.057915 -0.087034 0 -0.052098 -0.14185 -0.14437 -0.16611 -0.10334 -0.099936 1.0851 0.28625 0.061536 0.063887 0.055808 0.13662 0.23204 0.34414 0.23189 0.25471 0.25142 0.33087 0.28567 -0.0013297 -0.00028243 0.00061245 0.0026498 2.4926 0 0 -0.13657 0 0.11575 0.1801 0.17333 0 0
2.6445 -0.092657 -0.093144 0.0098407 -0.028853 0 0.034972 -0.12412 -0.11315 -0.12566 -0.064772 -0.096642 1.0684 0.2994 0.062762 0.083343 0.073233 0.14255 0.23979 0.3471 0.22636 0.25204 0.26119 0.2937 0.27397 -0.0019022 -0.00022994 0.00071218 0.0024569 1.9945 0 0 -0.1182 0 0.13875 0.20377 0.19028 0 0
2.6484 -0.09493 -0.089212 0.024064 -0.013438 0 0.061585 -0.099213 -0.076032 -0.073774 -0.046231 -0.09877 1.054 0.31086 0.064037 0.091622 0.078824 0.14586 0.23572 0.33706 0.20411 0.23933 0.25542 0.24825 0.25931 -0.0027181 3.8347e-05 0.00038546 0.0024037 1.5638 0 0 -0.08823 0 0.14918 0.22198 0.19543 0 0
2.6523 -0.087708 -0.081301 -0.030636 -0.0459 0 0.013811 -0.074379 -0.048627 -0.032142 -0.052109 -0.079842 1.033 0.31574 0.064358 0.088421 0.07419 0.14156 0.22155 0.31625 0.16816 0.2196 0.23872 0.20007 0.24578 -0.0034614 0.00011129 -0.00019155 0.002115 1.2548 0 0 -0.046225 0 0.1459 0.23014 0.18954 0 0
2.6563 -0.073015 -0.071042 -0.12584 -0.095837 0 -0.080587 -0.055424 -0.038608 -0.017915 -0.068872 -0.042779 0.99418 0.31042 0.061335 0.0739 0.060382 0.12844 0.19777 0.2851 0.12959 0.19328 0.21346 0.15842 0.2334 -0.0035373 -0.00023145 -0.00053821 0.0013968 1.1002 0 0 -0.010092 0 0.1289 0.22591 0.17338 0 0
2.6602 -0.056675 -0.060446 -0.19536 -0.12163 0 -0.16469 -0.048133 -0.041969 -0.033223 -0.079292 -0.016734 0.93334 0.29164 0.053951 0.049108 0.039125 0.11262 0.16535 0.24432 0.10114 0.16073 0.18238 0.12962 0.22107 -0.0026594 -0.00063683 -0.00031916 0.00056767 1.1193 0 0 -0.0043344 0 0.099333 0.20786 0.14846 0 0
2.6641 -0.043257 -0.050707 -0.17839 -0.10177 0 -0.18705 -0.054568 -0.047084 -0.062989 -0.075958 -0.026254 0.85474 0.25275 0.045295 0.016893 0.014072 0.10407 0.12547 0.19416 0.089628 0.12074 0.14944 0.11159 0.20231 -0.0012927 -0.0005375 0.00027617 0.00024663 1.264 0 0 -0.036944 0 0.060828 0.17398 0.1178 0 0
2.668 -0.033195 -0.04181 -0.073534 -0.049448 0 -0.13595 -0.066489 -0.043674 -0.083058 -0.061824 -0.062649 0.76522 0.20139 0.040739 -0.013932 -0.0078957 0.1069 0.084426 0.14107 0.091233 0.076912 0.11848 0.094925 0.17276 -0.0003986 0.00013553 0.00065517 0.0007729 1.3707 0 0 -0.085718 0 0.024342 0.13346 0.088043 0 0
2.6719 -0.024526 -0.033195 0.047842 0.00015108 0 -0.046133 -0.066165 -0.029831 -0.074406 -0.041408 -0.086549 0.66848 0.14473 0.042103 -0.039011 -0.023708 0.11231 0.045854 0.089359 0.093057 0.03276 0.090313 0.07011 0.13335 -0.00063346 0.00076535 0.00037724 0.0018207 1.216 0 0 -0.10981 0 -0.004927 0.09209 0.06172 0 0
2.6758 -0.016561 -0.024652 0.093571 0.018655 0 0.029271 -0.03952 -0.011927 -0.034908 -0.01569 -0.061417 0.56445 0.088755 0.04402 -0.055215 -0.031183 0.10331 0.012661 0.042709 0.081138 -0.0083244 0.065418 0.034696 0.086308 -0.0017711 0.00069094 -0.00039709 0.0026135 0.68064 0 0 -0.080557 0 -0.023417 0.05416 0.040447 0 0
2.6797 -0.01098 -0.016603 0.030348 0.0059741 0 0.058622 0.0082602 0.001708 0.018944 0.013405 0.012145 0.4526 0.041614 0.037659 -0.058928 -0.027816 0.069326 -0.011354 0.006199 0.050505 -0.041162 0.044266 -0.0050445 0.036409 -0.0029371 -1.3544e-05 -0.0010287 0.0025689 -0.108 0 0 -0.0063993 0 -0.027243 0.024806 0.025783 0 0
2.6836 -0.0092128 -0.0096556 -0.081781 -0.012518 0 0.049701 0.051693 0.007455 0.061764 0.036873 0.092997 0.33443 0.014824 0.019372 -0.047829 -0.01256 0.017788 -0.021344 -0.012337 0.010016 -0.056604 0.027747 -0.038557 -0.0023733 -0.0034099 -0.00054396 -0.0009883 0.0017808 -0.80805 0 0 0.070616 0 -0.015085 0.0094016 0.018242 0 0
2.6875 -0.0094576 -0.0040509 -0.13774 -0.0096142 0 0.032397 0.063759 0.0080546 0.074248 0.041907 0.13047 0.21344 0.0044353 -0.0042264 -0.028889 0.0082236 -0.029244 -0.021199 -0.016142 -0.022636 -0.056913 0.014996 -0.057324 -0.024494 -0.0031693 -0.0002187 -0.00032897 0.00089695 -1.0822 0 0 0.10541 0 0.0042354 0.0033789 0.014469 0 0
2.6914 -0.007251 0.00053824 -0.078861 0.019857 0 0.02595 0.039272 0.0088367 0.053818 0.023965 0.10255 0.093568 0.0072802 -0.020606 -0.0057445 0.031024 -0.051715 -0.012951 -0.0068293 -0.032893 -0.043871 0.005853 -0.058576 -0.028695 -0.0026846 0.00074535 0.00041242 0.00053349 -0.83819 0 0 0.082462 0 0.026188 0.0041303 0.013128 0 0
2.6953 0.00058176 0.0048843 0.055653 0.055033 0 0.023523 0.00054601 0.012675 0.014716 -0.0052856 0.029468 -0.022192 0.019039 -0.021723 0.017701 0.052091 -0.046827 0.00083809 0.013154 -0.019376 -0.020397 -0.00010113 -0.04529 -0.015685 -0.0022849 0.0014212 0.00074937 0.00079203 -0.29157 0 0 0.023965 0 0.046156 0.0086166 0.012887 0 0
2.6992 0.012711 0.010011 0.16439 0.067555 0 0.007232 -0.021106 0.01809 -0.021349 -0.024651 -0.045225 -0.13299 0.030905 -0.010757 0.034261 0.063989 -0.029386 0.015378 0.039265 0.005775 0.0068935 -0.0041216 -0.02435 0.0096719 -0.0018729 0.0011544 0.00065348 0.0012992 0.19898 0 0 -0.030596 0 0.056037 0.011462 0.01185 0 0
2.7031 0.024329 0.016876 0.17212 0.04629 0 -0.025003 -0.0111 0.021506 -0.037274 -0.019988 -0.086224 -0.24075 0.032209 0.0011411 0.038991 0.062105 -0.017964 0.024205 0.062091 0.026122 0.026386 -0.010606 -0.0046477 0.030369 -0.0012711 0.00027097 0.00045385 0.0016436 0.37507 0 0 -0.053657 0 0.052353 0.0076618 0.0084642 0 0
2.707 0.031407 0.025731 0.089654 0.0074556 0 -0.050479 0.019207 0.021093 -0.028281 0.0051106 -0.084401 -0.34877 0.020943 0.0046988 0.03213 0.046924 -0.020514 0.025491 0.077605 0.031931 0.0339 -0.022546 0.0049977 0.03801 -0.00069617 -0.00027188 0.00040883 0.0017226 0.20447 0 0 -0.04335 0 0.036971 -0.0032167 0.0025474 0 0
2.7109 0.033808 0.035368 -0.0046243 -0.017561 0 -0.040515 0.046452 0.018786 -0.0021517 0.034472 -0.052057 -0.45793 -0.0032166 -0.00044921 0.01414 0.018928 -0.031814 0.018481 0.083662 0.024552 0.027465 -0.042095 -0.0011734 0.028291 -0.00069347 8.4105e-05 0.00045082 0.0016841 -0.17737 0 0 -0.01519 0 0.011507 -0.021015 -0.0058892 0 0
2.7148 0.034332 0.043095 -0.037097 -0.0059949 0 0.011959 0.056366 0.018923 0.026674 0.054002 -0.0070447 -0.5633 -0.039221 -0.0074847 -0.013742 -0.020668 -0.042293 0.0030975 0.078759 0.012182 0.0062034 -0.071424 -0.022933 -0.0016862 -0.0015272 0.00090618 0.0003547 0.0016242 -0.608 0 0 0.015068 0 -0.021527 -0.044887 -0.016616 0 0
2.7188 0.035212 0.046006 0.0036268 0.03958 0 0.083068 0.051515 0.024649 0.045292 0.060869 0.037796 -0.65611 -0.080991 -0.0099535 -0.046888 -0.067596 -0.047362 -0.01811 0.063301 0.002061 -0.026781 -0.11263 -0.053713 -0.049021 -0.0027379 0.0012413 7.7967e-05 0.0014404 -0.97993 0 0 0.040485 0 -0.055488 -0.071384 -0.028043 0 0
2.7227 0.036086 0.042987 0.069096 0.092965 0 0.13478 0.041831 0.034912 0.048756 0.060038 0.074701 -0.73143 -0.11866 -0.0072804 -0.07693 -0.11279 -0.04856 -0.038087 0.045859 -0.0042906 -0.059543 -0.15771 -0.084082 -0.096309 -0.0034617 0.00061451 -0.00015432 0.001008 -1.2275 0 0 0.059837 0 -0.083576 -0.095356 -0.037383 0 0
2.7266 0.035325 0.035853 0.099437 0.12144 0 0.14102 0.032297 0.044578 0.041643 0.055375 0.097237 -0.79485 -0.14826 -0.0037432 -0.099973 -0.15225 -0.048377 -0.053674 0.030334 -0.010268 -0.087064 -0.20197 -0.10688 -0.13595 -0.0032516 -0.00051679 -0.0001166 0.0004384 -1.2945 0 0 0.071345 0 -0.10284 -0.11459 -0.042874 0 0
2.7305 0.032635 0.028383 0.069588 0.10583 0 0.10118 0.021946 0.048059 0.033866 0.04684 0.1002 -0.86026 -0.16673 -0.0034581 -0.11273 -0.18253 -0.046713 -0.062235 0.020204 -0.020088 -0.10523 -0.24063 -0.11995 -0.16178 -0.0025181 -0.0012836 0.00013054 8.1093e-05 -1.1558 0 0 0.072172 0 -0.11108 -0.12735 -0.04293 0 0
2.7344 0.029583 0.023776 2.9611e-05 0.051808 0 0.034903 0.012126 0.043964 0.033171 0.035666 0.08301 -0.93838 -0.16986 -0.0070245 -0.11001 -0.19832 -0.042836 -0.059981 0.02055 -0.035135 -0.10871 -0.26522 -0.12464 -0.16612 -0.00208 -0.0012734 0.00028809 0.00023216 -0.86854 0 0 0.062689 0 -0.10492 -0.131 -0.034576 0 0
2.7383 0.027474 0.022546 -0.06417 -0.012776 0 -0.031127 0.010248 0.036852 0.039459 0.028407 0.051778 -1.0264 -0.16037 -0.012287 -0.093251 -0.20008 -0.038612 -0.04827 0.031724 -0.052788 -0.10004 -0.27123 -0.12239 -0.15418 -0.0022922 -0.00081577 0.0001533 0.00085644 -0.57248 0 0 0.048199 0 -0.087635 -0.12697 -0.017945 0 0
2.7422 0.025316 0.022584 -0.082648 -0.052652 0 -0.072741 0.021934 0.033896 0.045463 0.03219 0.017684 -1.1097 -0.14403 -0.016919 -0.068812 -0.19299 -0.037388 -0.03162 0.049582 -0.067763 -0.085707 -0.26294 -0.11367 -0.13655 -0.0027064 -0.00047715 -0.00015075 0.0016156 -0.40758 0 0 0.035176 0 -0.065394 -0.11884 0.0037506 0 0
2.7461 0.020614 0.021186 -0.041007 -0.045307 0 -0.073825 0.040787 0.038502 0.0435 0.0454 -0.0060733 -1.1749 -0.12393 -0.019638 -0.040772 -0.18001 -0.039398 -0.012635 0.071598 -0.075195 -0.069248 -0.24336 -0.10011 -0.11905 -0.0026367 -0.00042565 -0.00032346 0.0021572 -0.41907 0 0 0.02699 0 -0.041961 -0.10871 0.028387 0 0
2.75 0.01238 0.01718 0.040142 0.003946 0 -0.032956 0.050221 0.046207 0.032636 0.055628 -0.0073123 -1.2227 -0.10319 -0.019858 -0.013652 -0.16447 -0.040196 0.0059589 0.094929 -0.074122 -0.054153 -0.21653 -0.086447 -0.10718 -0.0019853 -0.00037901 -0.00024165 0.0023551 -0.54041 0 0 0.024528 0 -0.021268 -0.098811 0.053512 0 0
2.7539 0.0030242 0.011422 0.11167 0.06258 0 0.030754 0.038546 0.04713 0.019707 0.049839 0.020182 -1.2667 -0.087144 -0.017739 0.0028936 -0.15232 -0.035475 0.019761 0.1145 -0.06895 -0.044812 -0.19107 -0.078241 -0.10716 -0.0013892 -0.00010113 -0.00010286 0.0022916 -0.66343 0 0 0.029526 0 -0.011339 -0.093348 0.073776 0 0
2.7578 -0.0031898 0.0056925 0.12236 0.090388 0 0.082584 0.011927 0.033849 0.01299 0.027577 0.068868 -1.3204 -0.077074 -0.015168 0.0075361 -0.14598 -0.027175 0.029246 0.1291 -0.066608 -0.038797 -0.17334 -0.075936 -0.11165 -0.0015122 0.00021799 -0.0001816 0.002075 -0.71455 0 0 0.043532 0 -0.011779 -0.092779 0.087798 0 0
2.7617 -0.0037085 0.0014272 0.056702 0.067415 0 0.092147 -0.0098923 0.0084569 0.014216 0.0030022 0.11286 -1.3848 -0.073193 -0.01553 0.00091688 -0.14563 -0.022673 0.035448 0.13897 -0.070033 -0.033908 -0.16438 -0.07127 -0.11551 -0.0022792 0.00017096 -0.00047759 0.0017419 -0.66411 0 0 0.061058 0 -0.021489 -0.096759 0.09579 0 0
2.7656 0.00029444 -0.00057671 -0.044087 0.0099089 0 0.055767 -0.01216 -0.017528 0.016436 -0.0076623 0.11632 -1.4503 -0.075365 -0.02066 -0.015569 -0.15099 -0.026159 0.039488 0.14461 -0.072997 -0.028168 -0.16412 -0.051333 -0.11437 -0.0029218 -0.0003328 -0.00067389 0.0013276 -0.48735 0 0 0.06565 0 -0.038885 -0.10465 0.098457 0 0
2.7695 0.005386 0.00024952 -0.10478 -0.040507 0 0.00055057 0.00098535 -0.031043 0.0099142 -0.0013169 0.056374 -1.5082 -0.083275 -0.027245 -0.03919 -0.16126 -0.031299 0.043083 0.1469 -0.062299 -0.018817 -0.17115 -0.0088653 -0.10236 -0.0027941 -0.00086396 -0.00047769 0.0009568 -0.1567 0 0 0.038504 0 -0.061261 -0.11527 0.097374 0 0
2.7734 0.0091512 0.0042763 -0.074726 -0.048546 0 -0.036942 0.011751 -0.027157 -0.0092626 0.0093613 -0.053988 -1.5603 -0.093443 -0.027318 -0.061874 -0.17287 -0.024842 0.048208 0.14801 -0.028052 -0.0049872 -0.17869 0.049408 -0.079105 -0.002052 -0.00086934 2.5094e-05 0.00079327 0.30253 0 0 -0.023418 0 -0.081879 -0.12518 0.097244 0 0
2.7773 0.011969 0.010993 0.024911 -0.012778 0 -0.039872 0.0072089 -0.012724 -0.03541 0.0084219 -0.16446 -1.615 -0.10162 -0.0144 -0.078471 -0.18292 0.00023571 0.054515 0.14917 0.025222 0.01019 -0.18215 0.10415 -0.052718 -0.0014511 -0.00024199 0.00040656 0.00089572 0.75795 0 0 -0.096433 0 -0.096805 -0.1321 0.10086 0 0
2.7813 0.015824 0.01855 0.11249 0.034834 0 -0.02116 -0.0084683 -0.00092924 -0.057037 -0.0081001 -0.21539 -1.6764 -0.10513 0.0094751 -0.086721 -0.19015 0.034745 0.061252 0.15053 0.076955 0.024331 -0.18006 0.13439 -0.028595 -0.0015082 0.00055804 0.00031102 0.0011655 1.0065 0 0 -0.14086 0 -0.10415 -0.13476 0.10934 0 0
2.7852 0.021782 0.024564 0.11328 0.057539 0 -0.0052594 -0.019869 -0.00090104 -0.064166 -0.028573 -0.17805 -1.7386 -0.10146 0.033065 -0.085194 -0.19365 0.057799 0.067396 0.15198 0.10212 0.034857 -0.17188 0.12986 -0.012284 -0.0019723 0.00095666 -0.00018115 0.0014572 0.90131 0 0 -0.12879 0 -0.10265 -0.13213 0.12325 0 0
2.7891 0.02877 0.027832 0.02539 0.045254 0 -0.00089767 -0.016299 -0.010543 -0.053085 -0.036064 -0.075866 -1.792 -0.085502 0.043675 -0.07276 -0.1927 0.053352 0.070103 0.15222 0.088365 0.036192 -0.1598 0.095448 -0.014222 -0.0021734 0.00080595 -0.00062273 0.0017062 0.46304 0 0 -0.066199 0 -0.090548 -0.1222 0.14247 0 0
2.793 0.034593 0.029321 -0.076995 0.020606 0 0.0067764 -0.00026596 -0.01819 -0.026337 -0.021885 0.031498 -1.8335 -0.060896 0.037176 -0.057092 -0.19083 0.023887 0.068165 0.14966 0.045061 0.028565 -0.15195 0.0457 -0.03153 -0.0018149 0.00046708 -0.00063224 0.0019072 -0.1305 0 0 0.010695 0 -0.073832 -0.10769 0.16208 0 0
2.7969 0.037799 0.03122 -0.10813 0.014919 0 0.036541 0.018672 -0.011886 0.0096024 0.0092737 0.089786 -1.869 -0.031915 0.021111 -0.042994 -0.19081 -0.011599 0.061484 0.14332 -0.0036099 0.013426 -0.15299 -0.0051726 -0.059496 -0.0012913 0.00040078 -0.0002479 0.0019858 -0.66784 0 0 0.062679 0 -0.056563 -0.090681 0.17917 0 0
2.8008 0.038586 0.034827 -0.044507 0.03758 0 0.084965 0.034922 0.010885 0.046001 0.044567 0.085105 -1.9058 -0.0025052 0.0077907 -0.03407 -0.19505 -0.033473 0.049964 0.13226 -0.036304 -0.008112 -0.16644 -0.050018 -0.094364 -0.0011865 0.00071897 0.00014353 0.00178 -1.0281 0 0 0.075052 0 -0.042005 -0.072867 0.19159 0 0
2.8047 0.03831 0.039359 0.058582 0.067789 0 0.12222 0.049277 0.040726 0.073257 0.071542 0.046763 -1.9439 0.021506 0.003663 -0.034697 -0.207 -0.03664 0.033422 0.115 -0.04876 -0.034732 -0.19662 -0.089035 -0.13135 -0.0015567 0.0011243 0.00020664 0.0012263 -1.2083 0 0 0.062939 0 -0.034424 -0.05651 0.1967 0 0
2.8086 0.038464 0.042945 0.11942 0.075513 0 0.1161 0.061958 0.063406 0.0842 0.083188 0.019719 -1.9753 0.030296 0.0047229 -0.048482 -0.23102 -0.032044 0.011953 0.089843 -0.053677 -0.064501 -0.2453 -0.1259 -0.1649 -0.0018369 0.0012276 -2.8718e-05 0.00055703 -1.2654 0 0 0.053107 0 -0.039475 -0.045356 0.19277 0 0
2.8125 0.039979 0.04473 0.099897 0.050638 0 0.061999 0.067875 0.071155 0.078978 0.078913 0.03129 -1.9924 0.025044 0.0017198 -0.069815 -0.26349 -0.034893 -0.01239 0.059591 -0.067617 -0.095497 -0.30232 -0.16369 -0.19555 -0.0014826 0.00089036 -0.00023517 0.00022049 -1.2602 0 0 0.061245 0 -0.054495 -0.039589 0.18403 0 0
2.8164 0.042919 0.045783 0.030996 0.012707 0 -0.0096984 0.062279 0.068913 0.067166 0.064296 0.0768 -1.9949 0.0072728 -0.010417 -0.095425 -0.30189 -0.051471 -0.038735 0.025965 -0.096658 -0.12703 -0.36192 -0.20251 -0.22447 -0.00060862 0.00030016 -0.00013463 0.0005133 -1.2555 0 0 0.084127 0 -0.077894 -0.039283 0.17278 0 0
2.8203 0.046332 0.047737 -0.021911 -0.006519 0 -0.05515 0.050222 0.06977 0.06297 0.050121 0.12986 -1.9874 -0.020319 -0.027999 -0.12171 -0.34299 -0.075655 -0.066024 -0.0088811 -0.13227 -0.15825 -0.41794 -0.23877 -0.25285 0.00010235 -0.00021177 0.00023653 0.0012659 -1.3295 0 0 0.10895 0 -0.10743 -0.044154 0.1614 0 0
2.8242 0.048483 0.050609 -0.01543 0.009893 0 -0.047894 0.046034 0.08273 0.075182 0.048223 0.16403 -1.9751 -0.051257 -0.042533 -0.14197 -0.37929 -0.095879 -0.091676 -0.039753 -0.15931 -0.18658 -0.45807 -0.26588 -0.28149 0.00011796 -0.00040368 0.00058618 0.0019366 -1.5407 0 0 0.12648 0 -0.1384 -0.05364 0.15405 0 0
2.8281 0.047784 0.052273 0.043037 0.051551 0 0.0063384 0.059734 0.10314 0.099531 0.063893 0.16866 -1.9611 -0.074407 -0.048565 -0.15194 -0.4022 -0.10456 -0.11143 -0.060335 -0.16796 -0.20737 -0.47514 -0.2768 -0.30634 -0.00040589 -0.00024459 0.00065674 0.0020717 -1.8546 0 0 0.1352 0 -0.16297 -0.064127 0.15267 0 0
2.832 0.044075 0.050389 0.10947 0.090971 0 0.078334 0.08397 0.11483 0.12053 0.09005 0.15072 -1.9503 -0.085899 -0.047765 -0.15211 -0.40913 -0.1022 -0.12261 -0.068166 -0.1597 -0.2174 -0.46964 -0.2678 -0.32221 -0.00085018 0.00010336 0.00045088 0.0016967 -2.1188 0 0 0.13631 0 -0.17766 -0.073409 0.15624 0 0
2.8359 0.039123 0.044924 0.13836 0.10438 0 0.135 0.09746 0.10319 0.12218 0.1097 0.12587 -1.95 -0.08399 -0.046136 -0.14312 -0.39841 -0.094841 -0.12287 -0.061359 -0.14348 -0.2138 -0.44173 -0.24056 -0.3245 -0.0008378 0.00039884 0.00019377 0.0012532 -2.1445 0 0 0.12864 0 -0.18015 -0.080148 0.16371 0 0
2.8398 0.035614 0.038641 0.10959 0.085523 0 0.15382 0.084165 0.068486 0.099167 0.10689 0.10625 -1.9642 -0.068037 -0.047963 -0.12623 -0.3689 -0.088792 -0.10956 -0.038213 -0.12681 -0.19332 -0.39237 -0.2005 -0.30767 -0.00061794 0.00047405 9.8296e-05 0.0011513 -1.8445 0 0 0.1097 0 -0.16834 -0.083091 0.17348 0 0
2.8438 0.035264 0.034881 0.036516 0.045734 0 0.12769 0.049487 0.027546 0.059716 0.078256 0.09187 -1.9849 -0.042073 -0.052352 -0.10496 -0.32151 -0.086554 -0.078449 0.0024181 -0.10963 -0.15123 -0.32517 -0.15236 -0.26306 -0.00072667 0.00033794 0.00016747 0.0013876 -1.3011 0 0 0.079657 0 -0.14068 -0.081268 0.1814 0 0
2.8477 0.03764 0.034755 -0.040789 0.0054891 0 0.06554 0.016357 0.0016881 0.018776 0.035558 0.070243 -1.9945 -0.017997 -0.054689 -0.08468 -0.26954 -0.08539 -0.038345 0.04911 -0.085464 -0.099156 -0.25483 -0.097448 -0.20412 -0.0013471 0.00013122 0.00020865 0.0015885 -0.70069 0 0 0.042161 0 -0.1074 -0.077891 0.18504 0 0
2.8516 0.040649 0.036416 -0.073489 -0.015118 0 -0.0083611 0.0044722 0.00082163 -0.011846 -0.0026089 0.02611 -1.9779 -0.0011113 -0.050595 -0.067228 -0.21896 -0.078732 0.0059964 0.096293 -0.048166 -0.043551 -0.18785 -0.035949 -0.13881 -0.0021029 -5.6514e-05 3.1938e-05 0.0013917 -0.20002 0 0 0.0015185 0 -0.073708 -0.074813 0.18351 0 0
2.8555 0.042091 0.036983 -0.03259 -0.0050256 0 -0.061159 0.013454 0.016875 -0.028481 -0.022932 -0.043042 -1.9363 0.0042408 -0.038719 -0.053968 -0.1752 -0.060428 0.049513 0.13854 0.0010864 0.0088844 -0.13026 0.027511 -0.075548 -0.002491 -0.00032555 -0.0003528 0.00077138 0.14736 0 0 -0.038646 0 -0.044735 -0.073853 0.17638 0 0
2.8594 0.040882 0.035102 0.063785 0.030458 0 -0.067328 0.026192 0.031378 -0.033647 -0.023934 -0.11682 -1.8849 -0.0078803 -0.021051 -0.046479 -0.14645 -0.030414 0.083268 0.16693 0.051861 0.046368 -0.091917 0.081263 -0.029058 -0.0024303 -0.00086021 -0.00071778 2.9674e-05 0.35245 0 0 -0.072433 0 -0.029054 -0.078083 0.1631 0 0
2.8633 0.03717 0.031684 0.14983 0.068512 0 -0.025802 0.027282 0.02996 -0.031357 -0.013547 -0.15856 -1.8368 -0.033929 -0.0018738 -0.043389 -0.13434 0.0022364 0.099948 0.17712 0.088902 0.060831 -0.076523 0.11108 -0.00944 -0.0023057 -0.0016243 -0.00080094 -0.00046162 0.41315 0 0 -0.08917 0 -0.030746 -0.088421 0.1462 0 0
2.8672 0.031794 0.028435 0.15333 0.080194 0 0.036977 0.016673 0.011824 -0.024723 -0.00175 -0.13906 -1.7895 -0.06568 0.013567 -0.042452 -0.13317 0.022997 0.10146 0.17323 0.10028 0.05631 -0.078774 0.10922 -0.011474 -0.0024882 -0.0021908 -0.00053878 -0.000489 0.30319 0 0 -0.078134 0 -0.045237 -0.10255 0.12817 0 0
2.8711 0.025815 0.025929 0.056181 0.051525 0 0.084438 0.0057479 -0.011885 -0.016525 0.0054516 -0.061534 -1.7282 -0.098024 0.020839 -0.042522 -0.13925 0.021611 0.089515 0.15807 0.084353 0.036086 -0.095498 0.08057 -0.030755 -0.0029038 -0.0019975 -0.00014115 -4.5191e-05 0.03955 0 0 -0.039364 0 -0.068942 -0.11859 0.11027 0 0
2.875 0.02023 0.023177 -0.078273 -0.0016631 0 0.095186 0.0029562 -0.027184 -0.0097045 0.0076227 0.033612 -1.6438 -0.12567 0.01869 -0.042492 -0.1482 0.00074335 0.067051 0.13535 0.05122 0.0049747 -0.12255 0.040102 -0.061009 -0.0031316 -0.00089266 7.6104e-05 0.00072746 -0.26541 0 0 0.010095 0 -0.097161 -0.1342 0.093605 0 0
2.8789 0.015524 0.018851 -0.14643 -0.04166 0 0.074564 0.0060781 -0.025834 -0.0057223 0.0080123 0.09264 -1.546 -0.13879 0.010511 -0.040893 -0.15164 -0.024542 0.040997 0.11235 0.017342 -0.026001 -0.15198 0.0036124 -0.088397 -0.0028866 0.00055861 -3.0224e-05 0.0015812 -0.45344 0 0 0.044102 0 -0.11833 -0.14343 0.079774 0 0
2.8828 0.011186 0.012667 -0.089204 -0.038108 0 0.043087 0.008282 -0.008538 -0.0025695 0.010405 0.085829 -1.4554 -0.14007 0.0027339 -0.037987 -0.14703 -0.037596 0.01998 0.094807 -0.0039317 -0.047494 -0.17541 -0.021207 -0.10411 -0.0023237 0.0014124 -0.00029158 0.0022089 -0.44195 0 0 0.046126 0 -0.12641 -0.14493 0.067952 0 0
2.8867 0.0059042 0.0055689 0.052122 0.0047667 0 0.01468 0.0082923 0.016697 0.0041901 0.01626 0.029665 -1.3838 -0.13203 0.00026128 -0.034154 -0.13477 -0.032952 0.0062837 0.083522 -0.010253 -0.057647 -0.19047 -0.036966 -0.1076 -0.0018394 0.0011163 -0.00037398 0.0023684 -0.29703 0 0 0.023134 0 -0.12029 -0.13877 0.05775 0 0
2.8906 -0.0012285 -0.0012018 0.16421 0.048791 0 -0.012773 0.011196 0.038484 0.01707 0.023359 -0.024832 -1.3221 -0.11743 0.0023839 -0.029813 -0.11586 -0.020045 0.0010366 0.078413 -0.011193 -0.056066 -0.19586 -0.051727 -0.099846 -0.0016364 6.9154e-06 -9.3404e-05 0.0020434 -0.17737 0 0 0.0011399 0 -0.10025 -0.12558 0.048824 0 0
2.8945 -0.0095089 -0.0070457 0.15553 0.052984 0 -0.046001 0.01925 0.046915 0.032999 0.027217 -0.029776 -1.2502 -0.1005 0.0032695 -0.025657 -0.092527 -0.014316 0.0045193 0.078137 -0.020858 -0.043926 -0.19063 -0.071676 -0.084475 -0.0015592 -0.00097453 0.00039269 0.001469 -0.19825 0 0 0.004716 0 -0.068115 -0.10674 0.040864 0 0
2.8984 -0.016891 -0.012191 0.034257 0.0090919 0 -0.078458 0.025272 0.038505 0.044587 0.024961 0.024703 -1.1572 -0.087449 -0.0026422 -0.022684 -0.069966 -0.023214 0.011948 0.077517 -0.04661 -0.028905 -0.17856 -0.096208 -0.071016 -0.001358 -0.0011138 0.00071186 0.00093801 -0.34313 0 0 0.037462 0 -0.033913 -0.087378 0.033483 0 0
2.9023 -0.021896 -0.017312 -0.099894 -0.050622 0 -0.088128 0.018506 0.018645 0.045856 0.018626 0.10462 -1.0527 -0.0794 -0.014868 -0.020993 -0.050416 -0.039202 0.018766 0.073772 -0.081736 -0.016351 -0.16449 -0.11741 -0.06272 -0.001038 -0.00051469 0.00061245 0.00055283 -0.49558 0 0 0.07967 0 -0.0057063 -0.071148 0.026388 0 0
2.9063 -0.025331 -0.023129 -0.14272 -0.081181 0 -0.056907 -0.0026283 -0.0014983 0.037062 0.013978 0.15823 -0.95756 -0.076111 -0.026247 -0.020519 -0.034239 -0.045679 0.023572 0.066433 -0.10804 -0.007486 -0.14981 -0.1234 -0.05895 -0.00087865 0.00010059 0.00018845 0.0001915 -0.54175 0 0 0.10408 0 0.012916 -0.059613 0.01947 0 0
2.9102 -0.029738 -0.030083 -0.07316 -0.063648 0 0.006307 -0.026118 -0.012996 0.023636 0.014568 0.15241 -0.88562 -0.076679 -0.028509 -0.021045 -0.02118 -0.030627 0.025662 0.055814 -0.10745 -0.0024405 -0.13529 -0.10392 -0.057639 -0.0011109 0.00014236 -0.00022243 -0.00025485 -0.43629 0 0 0.095494 0 0.019434 -0.053814 0.012635 0 0
2.9141 -0.036702 -0.037875 0.034697 -0.020415 0 0.063243 -0.037095 -0.016087 0.01004 0.01617 0.092046 -0.83502 -0.078179 -0.019239 -0.021664 -0.0090592 0.0035173 0.026792 0.045571 -0.074599 0.0028518 -0.11859 -0.056073 -0.049699 -0.0016332 -0.00031195 -0.00035876 -0.00063507 -0.18523 0 0 0.058486 0 0.011689 -0.054552 0.0058102 0 0
2.918 -0.044641 -0.045088 0.080521 0.0055797 0 0.070935 -0.03325 -0.0195 -0.0053154 0.0079469 0.010452 -0.79441 -0.076643 -0.0038797 -0.020653 0.0058777 0.041635 0.031744 0.041956 -0.020764 0.015257 -0.095127 0.013197 -0.027685 -0.0020806 -0.00069484 -0.00025217 -0.00059099 0.20321 0 0 0.0096311 0 -0.00070543 -0.057324 -0.00077893 0 0
2.9219 -0.049647 -0.049568 0.022367 -0.012061 0 0.01451 -0.028032 -0.03208 -0.028606 -0.018849 -0.058085 -0.75404 -0.070915 0.0091244 -0.016961 0.024906 0.067562 0.042608 0.04796 0.03448 0.037117 -0.062331 0.090176 0.0092064 -0.0021565 -0.00057924 -0.0001402 9.4743e-05 0.72572 0 0 -0.03661 0 -0.012 -0.059467 -0.0066614 0 0
2.9258 -0.048936 -0.04983 -0.094997 -0.0623 0 -0.079146 -0.037314 -0.054339 -0.063499 -0.061549 -0.10103 -0.70983 -0.060421 0.015659 -0.0097263 0.04864 0.076171 0.060489 0.065602 0.077634 0.069345 -0.018496 0.16196 0.060222 -0.0018675 -7.7092e-05 -0.00019592 0.0012038 1.3412 0 0 -0.076062 0 -0.018139 -0.059052 -0.011278 0 0
2.9297 -0.043662 -0.046523 -0.18386 -0.10791 0 -0.15818 -0.062989 -0.078018 -0.10506 -0.10493 -0.12952 -0.66065 -0.044856 0.019143 0.0022272 0.077354 0.076556 0.086087 0.097111 0.11 0.11189 0.038196 0.2228 0.12259 -0.001452 0.00036371 -0.00036962 0.0021686 1.9405 0 0 -0.11237 0 -0.0146 -0.05385 -0.013629 0 0
2.9336 -0.038208 -0.042403 -0.1841 -0.11636 0 -0.17957 -0.090498 -0.09383 -0.14071 -0.13047 -0.16109 -0.60754 -0.025816 0.026844 0.019405 0.10862 0.083994 0.11575 0.14063 0.14319 0.15783 0.10441 0.2735 0.18407 -0.0011409 0.00047026 -0.00048856 0.0024901 2.3787 0 0 -0.14845 0 0.00033376 -0.042522 -0.01194 0 0
2.9375 -0.036509 -0.040355 -0.10236 -0.083749 0 -0.13493 -0.10256 -0.099373 -0.15785 -0.1289 -0.19945 -0.55745 -0.0065588 0.04274 0.038777 0.13822 0.1068 0.14297 0.18661 0.18503 0.19805 0.16956 0.31431 0.23437 -0.0010196 0.00038927 -0.00046746 0.0021102 2.5511 0 0 -0.17993 0 0.019658 -0.028146 -0.0069579 0 0
2.9414 -0.038858 -0.040979 0.0020989 -0.034651 0 -0.052117 -0.094682 -0.099376 -0.1518 -0.10601 -0.22796 -0.52397 0.011283 0.0632 0.05831 0.16359 0.13812 0.16427 0.2295 0.22834 0.22786 0.22685 0.33858 0.26872 -0.0010802 0.00044987 -0.00038013 0.0014197 2.4438 0 0 -0.19552 0 0.039385 -0.012558 0.00066295 0 0
2.9453 -0.042059 -0.041983 0.063188 -0.0018008 0 0.024495 -0.077097 -0.098892 -0.12785 -0.077466 -0.22223 -0.51765 0.02614 0.079117 0.075752 0.18223 0.15947 0.1766 0.26373 0.25344 0.24332 0.26954 0.33495 0.2836 -0.0013169 0.00076928 -0.00033147 0.00094714 2.1222 0 0 -0.18398 0 0.055549 0.0022617 0.0099372 0 0
2.9492 -0.042383 -0.040101 0.049129 -0.0031045 0 0.059666 -0.062826 -0.097232 -0.096622 -0.057538 -0.17156 -0.53282 0.034786 0.08263 0.085981 0.18849 0.1542 0.17464 0.27792 0.24342 0.23769 0.28309 0.29742 0.27327 -0.0017177 0.0011465 -0.00031271 0.0010251 1.6842 0 0 -0.14315 0 0.061521 0.012435 0.01822 0 0
2.9531 -0.038258 -0.033846 -0.022443 -0.031343 0 0.043997 -0.055438 -0.088883 -0.067533 -0.050695 -0.091898 -0.54684 0.035962 0.07303 0.086008 0.18118 0.12099 0.16075 0.26905 0.19934 0.21566 0.26545 0.23394 0.24522 -0.0021875 0.0013103 -0.00023 0.0016617 1.2253 0 0 -0.084956 0 0.057083 0.01576 0.021753 0 0
2.957 -0.030464 -0.024581 -0.097342 -0.060869 0 -0.0048498 -0.048513 -0.069585 -0.045047 -0.05111 -0.019015 -0.53758 0.02972 0.057348 0.076094 0.1614 0.076567 0.13844 0.24006 0.1417 0.18262 0.2216 0.16377 0.20547 -0.0025456 0.0011935 -6.5919e-05 0.0025978 0.82497 0 0 -0.031655 0 0.045466 0.012364 0.019149 0 0
2.9609 -0.020474 -0.01507 -0.11721 -0.065322 0 -0.054412 -0.035031 -0.040604 -0.028799 -0.048469 0.014756 -0.50431 0.015807 0.045224 0.056495 0.12953 0.044033 0.10963 0.19293 0.09548 0.14142 0.1548 0.10408 0.15673 -0.0026386 0.00093301 4.5399e-05 0.0034278 0.53001 0 0 -0.0033614 0 0.029035 0.0023068 0.0095916 0 0
2.9648 -0.0092554 -0.0071176 -0.057573 -0.035563 0 -0.075987 -0.015011 -0.0073827 -0.015236 -0.034816 0.0039321 -0.46976 -0.0060334 0.041722 0.027935 0.086094 0.035216 0.07624 0.13059 0.070863 0.094866 0.06942 0.057112 0.10114 -0.0024529 0.00065759 -5.0731e-05 0.0037437 0.32101 0 0 -0.0038628 0 0.010769 -0.014132 -0.0074562 0 0
2.9688 0.002347 -0.00057835 0.049539 0.012914 0 -0.059909 0.006163 0.02452 0.00098986 -0.0084506 -0.024274 -0.45884 -0.035513 0.04314 -0.0065045 0.032981 0.04093 0.040112 0.060556 0.055779 0.045407 -0.024746 0.0096871 0.039019 -0.0021129 0.00035829 -0.00033718 0.0033293 0.099781 0 0 -0.015449 0 -0.0045278 -0.035675 -0.030884 0 0
2.9727 0.012772 0.0056028 0.12959 0.049087 0 -0.018898 0.024691 0.051194 0.025125 0.025947 -0.027359 -0.4747 -0.066637 0.039068 -0.039856 -0.021321 0.037907 0.0035392 -0.005481 0.026794 -0.0042753 -0.11407 -0.053897 -0.025981 -0.0017959 -1.678e-05 -0.00061817 0.0023254 -0.26014 0 0 -0.0092358 0 -0.015989 -0.057656 -0.054542 0 0
2.9766 0.020073 0.011796 0.11679 0.048343 0 0.022905 0.041307 0.069314 0.058777 0.059929 0.022901 -0.49713 -0.095923 0.019869 -0.068813 -0.072279 0.0076438 -0.032211 -0.062128 -0.030494 -0.052476 -0.19249 -0.13659 -0.090984 -0.0016674 -0.00040919 -0.00073843 0.0011791 -0.81321 0 0 0.034024 0 -0.023748 -0.077684 -0.075262 0 0
2.9805 0.023385 0.017299 0.0098348 0.012813 0 0.04772 0.057306 0.076122 0.096361 0.085233 0.11913 -0.50482 -0.11985 -0.015153 -0.090426 -0.11544 -0.047776 -0.065606 -0.1047 -0.10816 -0.0971 -0.25469 -0.22372 -0.1524 -0.0018574 -0.00066836 -0.00078318 0.0003194 -1.4703 0 0 0.10748 0 -0.028135 -0.093448 -0.090138 0 0
2.9844 0.02381 0.021311 -0.11622 -0.026767 0 0.055083 0.069849 0.072444 0.12556 0.097394 0.22049 -0.4972 -0.13172 -0.055032 -0.099728 -0.14248 -0.10582 -0.092745 -0.12517 -0.18002 -0.13264 -0.29128 -0.29166 -0.20138 -0.0023952 -0.00072578 -0.00099718 -0.0001907 -2.0281 0 0 0.17968 0 -0.029414 -0.10072 -0.094324 0 0
2.9883 0.023532 0.023884 -0.16172 -0.032763 0 0.057122 0.073395 0.064985 0.13383 0.097066 0.27718 -0.49202 -0.12811 -0.082921 -0.096294 -0.14935 -0.13958 -0.10863 -0.12357 -0.21915 -0.15238 -0.3007 -0.3218 -0.22779 -0.0030924 -0.00068612 -0.0014692 -0.00065353 -2.2879 0 0 0.21448 0 -0.027934 -0.097744 -0.087334 0 0
2.9922 0.023953 0.025705 -0.082998 0.008665 0 0.062865 0.066024 0.062725 0.11726 0.088114 0.26095 -0.50222 -0.11232 -0.087326 -0.08388 -0.13983 -0.13688 -0.11232 -0.1066 -0.21488 -0.15544 -0.28899 -0.30918 -0.23115 -0.0035265 -0.00069115 -0.0019259 -0.0013297 -2.173 0 0 0.19497 0 -0.023561 -0.086857 -0.073019 0 0
2.9961 0.024778 0.027094 0.066281 0.073011 0 0.066844 0.05281 0.068621 0.084505 0.074074 0.18135 -0.51853 -0.08687 -0.070711 -0.064644 -0.11628 -0.10756 -0.10302 -0.077994 -0.17736 -0.1412 -0.25887 -0.26158 -0.21135 -0.0032789 -0.00071175 -0.0019082 -0.0020345 -1.7579 0 0 0.13376 0 -0.015922 -0.06969 -0.053901 0 0
3 0.024844 0.027555 0.17373 0.11349 0 0.053953 0.04154 0.074827 0.051421 0.056205 0.077798 -0.5177 -0.055201 -0.04821 -0.041148 -0.082019 -0.074314 -0.080708 -0.042092 -0.12819 -0.11006 -0.21378 -0.19311 -0.16987 -0.0023152 -0.0005421 -0.0012072 -0.0022227 -1.2006 0 0 0.062431 0 -0.0046942 -0.048434 -0.032957 0 0
3.0039 0.023533 0.026448 0.15916 0.097038 0 0.016922 0.035112 0.068195 0.029946 0.034858 -0.0059052 -0.48671 -0.025839 -0.036403 -0.018004 -0.043745 -0.05547 -0.045998 -0.0064071 -0.085809 -0.064084 -0.15818 -0.11818 -0.11139 -0.0011402 -4.0373e-05 -0.00012585 -0.0015542 -0.64929 0 0 0.0096138 0 0.010091 -0.028338 -0.016347 0 0
3.0078 0.021155 0.023887 0.04121 0.031329 0 -0.030393 0.029124 0.042488 0.020317 0.012291 -0.046946 -0.43579 -0.0053128 -0.040442 0.0013296 -0.0099421 -0.053195 -0.0094562 0.023516 -0.055837 -0.017127 -0.10239 -0.048146 -0.053257 -0.00047613 0.00065105 0.00072736 -0.00036319 -0.19139 0 0 -0.01547 0 0.024348 -0.013613 -0.0062499 0 0
3.0117 0.018138 0.020713 -0.078647 -0.039716 0 -0.058449 0.017443 0.00564 0.012957 -0.0068163 -0.052272 -0.38651 0.0046874 -0.050066 0.01596 0.016939 -0.054872 0.024261 0.046489 -0.031503 0.02506 -0.049997 0.01056 -0.0018618 -0.00067091 0.0011787 0.00094206 0.00052857 0.14334 0 0 -0.023229 0 0.035525 -0.005411 -0.0028333 0 0
3.0156 0.014364 0.017546 -0.10151 -0.068819 0 -0.043957 -0.00038009 -0.025831 -0.0019536 -0.018483 -0.047036 -0.34994 0.0036721 -0.048236 0.025446 0.03547 -0.044791 0.051335 0.062078 -0.0019465 0.057969 -0.0038424 0.057236 0.038126 -0.0013892 0.0012895 0.00062334 0.00054047 0.36026 0 0 -0.030595 0 0.041414 -0.0041229 -0.0057136 0 0
3.0195 0.0096193 0.014107 -0.012574 -0.040094 0 0.009601 -0.017943 -0.040367 -0.02578 -0.023201 -0.053075 -0.32009 -0.0078094 -0.025599 0.029475 0.044667 -0.016555 0.066858 0.070362 0.03807 0.076206 0.032579 0.095361 0.061838 -0.0019225 0.001045 0.00021582 -0.00012615 0.48747 0 0 -0.046703 0 0.038698 -0.0095293 -0.013846 0 0
3.0234 0.0045221 0.0097421 0.10959 0.021215 0 0.07079 -0.028027 -0.039814 -0.050671 -0.026018 -0.073806 -0.28797 -0.022311 0.011224 0.029985 0.048273 0.022298 0.070337 0.074817 0.083133 0.080788 0.058597 0.12815 0.072437 -0.0018483 0.00070801 2.4845e-05 -0.00072001 0.56806 0 0 -0.067843 0 0.027287 -0.01698 -0.022981 0 0
3.0273 0.00050387 0.0045503 0.16053 0.069525 0 0.10043 -0.029044 -0.035039 -0.066335 -0.032071 -0.095625 -0.25639 -0.033072 0.044411 0.029431 0.050892 0.05561 0.067524 0.078626 0.11972 0.079276 0.077739 0.15421 0.078268 -0.0013908 0.00044552 -7.0532e-05 -0.00071948 0.64105 0 0 -0.083176 0 0.01225 -0.022058 -0.029926 0 0
3.0313 -0.0014078 -0.00025698 0.094498 0.07205 0 0.077923 -0.025235 -0.034289 -0.067743 -0.041544 -0.10257 -0.23577 -0.037016 0.058609 0.028755 0.054149 0.069475 0.061368 0.082609 0.13471 0.07524 0.091172 0.16753 0.082753 -0.0011288 0.00019814 -0.0004211 -0.00033199 0.71733 0 0 -0.084631 0 -0.0031093 -0.022686 -0.03323 0 0
3.0352 -0.0016528 -0.0033598 -0.042738 0.029351 0 0.014366 -0.021359 -0.036559 -0.057613 -0.049011 -0.090923 -0.22604 -0.031881 0.051995 0.028694 0.059137 0.06129 0.054819 0.087098 0.12437 0.071988 0.099994 0.16257 0.088688 -0.0013725 -0.00014769 -0.0011399 -0.00017996 0.77472 0 0 -0.072966 0 -0.015293 -0.017289 -0.031822 0 0
3.0391 -0.001713 -0.0046704 -0.15434 -0.028889 0 -0.055607 -0.018353 -0.035628 -0.042981 -0.04791 -0.071385 -0.20956 -0.015765 0.036011 0.029592 0.065086 0.041121 0.051397 0.090194 0.097314 0.072274 0.10356 0.13962 0.096515 -0.0018731 -0.00052249 -0.0018637 -0.00053807 0.78002 0 0 -0.056295 0 -0.017559 -0.0043719 -0.024355 0 0
3.043 -0.002641 -0.0055312 -0.16774 -0.066103 0 -0.095703 -0.014388 -0.02847 -0.029846 -0.03602 -0.057677 -0.16802 0.003652 0.025084 0.030298 0.068122 0.024439 0.049813 0.088832 0.068504 0.072435 0.10194 0.10492 0.10075 -0.0021502 -0.00069389 -0.0020201 -0.00099523 0.71396 0 0 -0.04313 0 -0.010888 0.010987 -0.014051 0 0
3.0469 -0.0043367 -0.0075216 -0.084862 -0.062255 0 -0.088393 -0.0089423 -0.01805 -0.019961 -0.01711 -0.052044 -0.10635 0.021672 0.025605 0.029986 0.06607 0.021041 0.047706 0.081526 0.048007 0.068891 0.094518 0.065092 0.097707 -0.0020418 -0.00054578 -0.001365 -0.00094321 0.57176 0 0 -0.035255 0 0.0017711 0.025483 -0.0029902 0 0
3.0508 -0.0065033 -0.011153 0.026039 -0.024433 0 -0.042536 -0.0042776 -0.0084385 -0.010882 0.0020557 -0.041084 -0.054244 0.034915 0.032814 0.028033 0.057521 0.028094 0.043073 0.067359 0.033278 0.058892 0.080774 0.021799 0.084982 -0.0018545 -0.00027258 -0.00026717 -0.00034859 0.34578 0 0 -0.025572 0 0.017546 0.036619 0.0071857 0 0
3.0547 -0.010042 -0.015799 0.083993 0.019445 0 0.01375 -0.0025686 0.0003911 0.0017616 0.016039 -0.0065827 -0.038737 0.039512 0.036562 0.02367 0.041035 0.032849 0.03313 0.045438 0.011931 0.03896 0.059885 -0.02718 0.060055 -0.0019605 -0.00020799 0.0005548 9.3046e-05 0.02592 0 0 -0.0030046 0 0.032047 0.041345 0.014386 0 0
3.0586 -0.016844 -0.020777 0.051815 0.038655 0 0.04924 -0.0026767 0.011035 0.020919 0.022771 0.056748 -0.055215 0.034158 0.029819 0.016737 0.018651 0.023463 0.016359 0.01806 -0.026217 0.0090118 0.033561 -0.080877 0.02629 -0.0023257 -0.00043734 0.00061945 -0.00034109 -0.3638 0 0 0.037936 0 0.038204 0.037682 0.016178 0 0
3.0625 -0.027684 -0.026206 -0.042373 0.018959 0 0.046065 -0.0011993 0.022514 0.044652 0.022795 0.13107 -0.06943 0.024997 0.013121 0.0089188 -0.0032528 -0.00031458 -0.0026748 -0.0087925 -0.077274 -0.022869 0.0075056 -0.12911 -0.0060659 -0.0025237 -0.00064398 5.5392e-05 -0.0015753 -0.7251 0 0 0.089175 0 0.036294 0.029523 0.013773 0 0
3.0664 -0.040383 -0.032648 -0.12889 -0.02813 0 0.00836 0.0028689 0.028043 0.064539 0.017694 0.18198 -0.051171 0.015507 -0.0069299 0.0013134 -0.020876 -0.025318 -0.020614 -0.031532 -0.12183 -0.051537 -0.014517 -0.15444 -0.031101 -0.0022274 -0.00042625 -0.00057441 -0.002708 -0.89853 0 0 0.12932 0 0.02748 0.019014 0.0078807 0 0
3.0703 -0.050532 -0.039974 -0.14614 -0.072752 0 -0.041516 0.0052798 0.020771 0.068462 0.0092296 0.1785 -0.0051016 0.0091288 -0.022217 -0.004898 -0.030574 -0.033864 -0.033884 -0.046662 -0.13618 -0.071848 -0.028695 -0.14199 -0.043345 -0.0016129 0.00020974 -0.00081262 -0.0028701 -0.74639 0 0 0.13422 0 0.013718 0.0084059 -0.00053723 0 0
3.0742 -0.054561 -0.046812 -0.082337 -0.087426 0 -0.07749 -0.00060899 0.0014837 0.047883 -0.0011566 0.11337 0.034103 0.011513 -0.026976 -0.0070772 -0.025249 -0.016551 -0.034992 -0.046978 -0.10806 -0.073935 -0.026673 -0.089597 -0.033059 -0.0012032 0.00073318 -0.00068816 -0.0020904 -0.25195 0 0 0.092451 0 -0.00016483 0.0014092 -0.009572 0 0
3.0781 -0.052334 -0.051245 0.017837 -0.067264 0 -0.086184 -0.017541 -0.021014 0.0051852 -0.013143 0.0097439 0.037484 0.022393 -0.019631 -0.0038396 -0.0055873 0.02099 -0.02239 -0.032121 -0.045194 -0.057815 -0.0071013 -0.010343 -0.0036148 -0.0013145 0.00055102 -0.00058293 -0.0012483 0.4472 0 0 0.015229 0 -0.0078931 -0.0006165 -0.016262 0 0
3.082 -0.046799 -0.052045 0.085487 -0.033806 0 -0.073819 -0.040831 -0.038117 -0.045347 -0.027878 -0.09055 0.010556 0.038689 -0.0031127 0.0048156 0.02472 0.062196 0.0012642 -0.0048864 0.029673 -0.028091 0.027345 0.074441 0.038424 -0.0017235 -0.00036835 -0.00074617 -0.0011523 1.1261 0 0 -0.067538 0 -0.0079734 0.0014735 -0.019345 0 0
3.0859 -0.041196 -0.049296 0.076245 -0.017697 0 -0.058217 -0.061153 -0.049359 -0.085339 -0.046482 -0.15039 -0.014556 0.058039 0.016131 0.018972 0.062973 0.090755 0.033832 0.03278 0.092827 0.011979 0.07476 0.14643 0.088646 -0.0019245 -0.0013544 -0.00097594 -0.0017031 1.5932 0 0 -0.12406 0 9.9169e-05 0.0070065 -0.017962 0 0
3.0898 -0.036698 -0.044047 0.00091307 -0.032892 0 -0.052181 -0.071059 -0.061023 -0.10382 -0.067246 -0.15815 -0.013415 0.077438 0.030923 0.038613 0.1057 0.10032 0.0723 0.078297 0.13264 0.058266 0.13249 0.19824 0.14187 -0.001683 -0.0015763 -0.0008219 -0.0020133 1.7807 0 0 -0.13969 0 0.016128 0.015024 -0.011308 0 0
3.0938 -0.032601 -0.037651 -0.084187 -0.063952 0 -0.052422 -0.069466 -0.076887 -0.10346 -0.084504 -0.13283 0.007496 0.091691 0.037422 0.062817 0.14534 0.096485 0.10987 0.12553 0.15327 0.10347 0.19366 0.23363 0.18984 -0.0012723 -0.00078187 -0.00012119 -0.001347 1.7505 0 0 -0.1248 0 0.037154 0.023886 0.001167 0 0
3.0977 -0.028231 -0.031422 -0.11961 -0.078574 0 -0.044158 -0.060982 -0.091842 -0.096508 -0.091637 -0.10991 0.021699 0.10037 0.037797 0.087167 0.17703 0.091137 0.14141 0.16766 0.16799 0.14319 0.24935 0.2611 0.22991 -0.0011456 0.00047012 0.00070208 9.6493e-05 1.6319 0 0 -0.10579 0 0.057005 0.032127 0.015759 0 0
3.1016 -0.02403 -0.026446 -0.0856 -0.05605 0 -0.017822 -0.051846 -0.09619 -0.094423 -0.08657 -0.11637 0.012506 0.10335 0.038653 0.10893 0.19806 0.093786 0.16454 0.20104 0.18786 0.17546 0.29455 0.2854 0.26045 -0.0014354 0.001305 0.00094866 0.001346 1.5417 0 0 -0.10544 0 0.072944 0.0391 0.030446 0 0
3.1055 -0.02057 -0.023085 -0.01327 -0.00741 0 0.017389 -0.046254 -0.086245 -0.099745 -0.074559 -0.15165 -0.012507 0.10067 0.045482 0.12529 0.20623 0.1054 0.17729 0.22243 0.21317 0.19848 0.3245 0.30253 0.27986 -0.0018423 0.0012765 0.00032298 0.001568 1.5307 0 0 -0.12696 0 0.082597 0.044125 0.043148 0 0
3.1094 -0.017032 -0.020373 0.042338 0.031307 0 0.036881 -0.044942 -0.069213 -0.10614 -0.064551 -0.1881 -0.036171 0.091525 0.057415 0.13043 0.19679 0.11764 0.17555 0.22531 0.23255 0.20769 0.32927 0.30119 0.2831 -0.0020095 0.00066781 -0.00069656 0.00079524 1.5672 0 0 -0.15289 0 0.082082 0.045499 0.049987 0 0
3.1133 -0.011421 -0.016224 0.044613 0.028526 0 0.020298 -0.045361 -0.056115 -0.10459 -0.061287 -0.19171 -0.055242 0.075836 0.067102 0.12085 0.17079 0.11774 0.15935 0.20872 0.23007 0.20002 0.30481 0.27016 0.26653 -0.0019254 0.0001226 -0.0012335 -0.00020299 1.5549 0 0 -0.15899 0 0.071241 0.041315 0.048356 0 0
3.1172 -0.0027475 -0.0088805 0.00067686 -0.014902 0 -0.028317 -0.04253 -0.049688 -0.0893 -0.060105 -0.14786 -0.083966 0.054102 0.066404 0.09859 0.1331 0.096632 0.13169 0.17705 0.19582 0.17615 0.25547 0.20646 0.23102 -0.0018884 2.7963e-05 -0.00084135 -0.00068687 1.3765 0 0 -0.13195 0 0.052882 0.031216 0.039293 0 0
3.1211 0.0071747 0.0013939 -0.04703 -0.063358 0 -0.077888 -0.030984 -0.040305 -0.05943 -0.049792 -0.072293 -0.1343 0.026326 0.053168 0.065006 0.086442 0.055633 0.093945 0.13262 0.13326 0.13577 0.18314 0.11851 0.17643 -0.0020981 0.00025444 1.8134e-05 -0.00054483 0.95322 0 0 -0.077556 0 0.028647 0.014822 0.023561 0 0
3.125 0.014655 0.012108 -0.053655 -0.073001 0 -0.089914 -0.0080906 -0.015096 -0.017762 -0.021813 0.0023778 -0.19759 -0.0072631 0.033083 0.022308 0.034019 0.0069138 0.047863 0.078376 0.057846 0.079237 0.090795 0.021362 0.10345 -0.0023741 0.00043281 0.00037227 -0.00020316 0.29162 0 0 -0.014067 0 0.00054186 -0.007933 0.0024422 0 0
3.1289 0.017361 0.020416 -0.00447 -0.026486 0 -0.046713 0.022989 0.028137 0.030378 0.021693 0.053566 -0.2506 -0.045128 0.014848 -0.023784 -0.017542 -0.033955 -0.0031087 0.01996 -0.012763 0.007868 -0.016168 -0.072323 0.014418 -0.0023489 0.00039595 -0.00031665 -7.8401e-05 -0.51084 0 0 0.04261 0 -0.026675 -0.036514 -0.020808 0 0
3.1328 0.016861 0.025555 0.074611 0.052021 0 0.033431 0.053732 0.075896 0.077347 0.067984 0.086086 -0.27948 -0.080772 0.0029514 -0.064504 -0.062329 -0.058706 -0.05133 -0.034142 -0.070037 -0.064094 -0.1212 -0.15801 -0.074425 -0.0019176 0.00030376 -0.0015736 -0.00020535 -1.3089 0 0 0.08913 0 -0.048105 -0.064967 -0.041191 0 0
3.1367 0.017885 0.029514 0.13433 0.11393 0 0.10696 0.075036 0.10818 0.11472 0.10189 0.12389 -0.29431 -0.11042 -0.0054824 -0.096177 -0.097952 -0.071814 -0.093065 -0.080288 -0.11811 -0.12934 -0.21663 -0.23682 -0.15499 -0.001417 0.00036835 -0.0023086 -0.00036586 -1.9711 0 0 0.13214 0 -0.06117 -0.090113 -0.056689 0 0
3.1406 0.024735 0.035151 0.1359 0.12242 0 0.13473 0.083252 0.11397 0.13701 0.11557 0.18256 -0.31708 -0.13082 -0.01705 -0.11608 -0.12276 -0.085287 -0.12515 -0.11551 -0.16606 -0.18143 -0.29577 -0.30749 -0.22023 -0.0013079 0.00054231 -0.0018443 -0.00045391 -2.4186 0 0 0.17605 0 -0.063871 -0.10914 -0.065829 0 0
3.1445 0.03788 0.043433 0.079782 0.079822 0 0.10898 0.082478 0.099648 0.14488 0.11247 0.24743 -0.35679 -0.13693 -0.035084 -0.12063 -0.13444 -0.10661 -0.14273 -0.1353 -0.21538 -0.21068 -0.34829 -0.36101 -0.25965 -0.0016963 0.00054658 -0.00057186 -0.00060548 -2.6265 0 0 0.213 0 -0.053074 -0.11775 -0.066749 0 0
3.1484 0.053463 0.052385 0.0090742 0.024954 0 0.057176 0.080933 0.08356 0.14397 0.10334 0.27931 -0.39918 -0.12843 -0.055719 -0.11224 -0.13525 -0.13062 -0.14493 -0.13895 -0.25458 -0.21369 -0.36923 -0.38412 -0.26964 -0.0022157 0.00020974 0.00042137 -0.00096674 -2.6067 0 0 0.22539 0 -0.030514 -0.11453 -0.061017 0 0
3.1523 0.06583 0.05862 -0.019196 0.0026351 0 0.01989 0.084249 0.081615 0.13964 0.097875 0.24625 -0.42177 -0.11245 -0.070626 -0.098369 -0.13084 -0.14349 -0.13767 -0.13196 -0.2671 -0.20036 -0.36752 -0.36945 -0.26064 -0.002393 -0.00027292 0.00039294 -0.0014222 -2.4007 0 0 0.20023 0 -0.0032408 -0.10412 -0.052903 0 0
3.1563 0.070864 0.059895 0.021621 0.028951 0 0.019905 0.091166 0.095363 0.13248 0.098381 0.15541 -0.41682 -0.09319 -0.074024 -0.082739 -0.12359 -0.13597 -0.12387 -0.11671 -0.24657 -0.17608 -0.34711 -0.32322 -0.23784 -0.0020995 -0.00047565 -0.00038057 -0.0016428 -2.0814 0 0 0.14367 0 0.024453 -0.089283 -0.044736 0 0
3.1602 0.067769 0.056336 0.101 0.079365 0 0.046859 0.094774 0.11108 0.11912 0.099294 0.055711 -0.39761 -0.075158 -0.067789 -0.068956 -0.11572 -0.11341 -0.10663 -0.095712 -0.2049 -0.1468 -0.31259 -0.26303 -0.2069 -0.0016173 -0.00015847 -0.00095338 -0.0014272 -1.7415 0 0 0.081838 0 0.048087 -0.073077 -0.038796 0 0
3.1641 0.058643 0.049527 0.14855 0.10902 0 0.069352 0.087859 0.11007 0.097276 0.092072 0.0051327 -0.38387 -0.066156 -0.060029 -0.06189 -0.10897 -0.092415 -0.089867 -0.071743 -0.16454 -0.12137 -0.26904 -0.20674 -0.17486 -0.0012949 0.00046794 -0.0006966 -0.00095868 -1.4536 0 0 0.04477 0 0.058683 -0.061078 -0.038831 0 0
3.168 0.046742 0.040828 0.10906 0.089166 0 0.063732 0.06803 0.082612 0.069498 0.071782 0.026537 -0.38436 -0.065753 -0.058072 -0.059402 -0.1018 -0.086244 -0.074583 -0.047599 -0.14028 -0.10189 -0.22357 -0.16119 -0.1446 -0.001199 0.00091946 0.00010134 -0.00067349 -1.2244 0 0 0.044422 0 0.056517 -0.055081 -0.043525 0 0
3.1719 0.034755 0.030702 -0.0065834 0.030446 0 0.034528 0.039288 0.035897 0.041324 0.040965 0.087758 -0.39472 -0.0707 -0.061707 -0.058371 -0.092154 -0.092223 -0.059326 -0.023425 -0.12683 -0.085464 -0.17704 -0.11946 -0.11413 -0.0011349 0.00089449 0.00060964 -0.00085233 -0.98586 0 0 0.064336 0 0.044279 -0.054153 -0.050801 0 0
3.1758 0.023921 0.01945 -0.12122 -0.025998 0 0.0085691 0.0096803 -0.010139 0.016057 0.0083089 0.1237 -0.40814 -0.077687 -0.062575 -0.055974 -0.078195 -0.093302 -0.042542 0.00098518 -0.10384 -0.068902 -0.12937 -0.068233 -0.081225 -0.00095957 0.00055257 0.00036397 -0.0013425 -0.64298 0 0 0.07061 0 0.024746 -0.057036 -0.058652 0 0
3.1797 0.014161 0.0081696 -0.14962 -0.042506 0 0.0081351 -0.013078 -0.036592 -0.0078235 -0.016971 0.084729 -0.42247 -0.081433 -0.050706 -0.048065 -0.057173 -0.072826 -0.021595 0.026393 -0.054578 -0.046775 -0.079236 0.00074036 -0.041971 -0.000795 0.00033512 -0.00027016 -0.0016923 -0.14796 0 0 0.03717 0 0.0022667 -0.061418 -0.063994 0 0
3.1836 0.0049295 -0.0013487 -0.070432 -0.015728 0 0.027972 -0.025552 -0.039162 -0.033607 -0.031191 -0.02565 -0.4354 -0.073887 -0.023169 -0.029924 -0.026846 -0.029346 0.0062888 0.053952 0.018081 -0.012039 -0.024529 0.083487 0.0071681 -0.00089106 0.00051117 -0.00054679 -0.0015663 0.45424 0 0 -0.033813 0 -0.014638 -0.062208 -0.061969 0 0
3.1875 -0.0038818 -0.0077502 0.051284 0.021657 0 0.038314 -0.030153 -0.030681 -0.061114 -0.038218 -0.15284 -0.43723 -0.056369 0.01232 -0.0047111 0.0087637 0.021596 0.038082 0.082653 0.092385 0.03136 0.032432 0.16492 0.060859 -0.0013071 0.00090739 -0.00017704 -0.0010399 1.0428 0 0 -0.1124 0 -0.023339 -0.057651 -0.053105 0 0
3.1914 -0.011761 -0.011177 0.11482 0.029777 0 0.012536 -0.033294 -0.029818 -0.085177 -0.045726 -0.23047 -0.41551 -0.030778 0.042146 0.025099 0.047061 0.059678 0.071219 0.1112 0.14383 0.079473 0.088929 0.22658 0.11462 -0.0017864 0.001091 0.00037147 -0.00050265 1.4851 0 0 -0.16203 0 -0.023455 -0.04729 -0.03814 0 0
3.1953 -0.0183 -0.013326 0.067552 -0.0039413 0 -0.045432 -0.040762 -0.044971 -0.099494 -0.05841 -0.22623 -0.36956 5.7553e-05 0.056382 0.056465 0.085092 0.074677 0.10269 0.13793 0.16229 0.12739 0.14162 0.25584 0.16341 -0.0019756 0.00081501 0.00043003 -0.00028407 1.7004 0 0 -0.16471 0 -0.015525 -0.031234 -0.018398 0 0
3.1992 -0.024056 -0.01656 -0.050947 -0.054445 0 -0.099985 -0.053087 -0.067322 -0.1015 -0.073545 -0.15987 -0.31788 0.029489 0.055513 0.082824 0.11659 0.071548 0.12564 0.15812 0.15618 0.16367 0.18142 0.25132 0.19588 -0.0017577 0.00027537 -8.6816e-05 -0.00037116 1.6862 0 0 -0.13091 0 -0.0018981 -0.010447 0.0028357 0 0
3.2031 -0.030376 -0.022751 -0.14351 -0.081587 0 -0.11181 -0.064556 -0.07947 -0.093184 -0.08266 -0.08254 -0.28616 0.050237 0.048863 0.099165 0.13733 0.063263 0.13651 0.16825 0.1422 0.18118 0.20275 0.22223 0.20815 -0.0013578 -7.3353e-05 -0.00054432 -0.00047458 1.5024 0 0 -0.087902 0 0.010438 0.010212 0.019941 0 0
3.207 -0.03799 -0.03238 -0.13861 -0.065381 0 -0.071132 -0.067373 -0.071764 -0.07792 -0.07819 -0.036874 -0.28502 0.061068 0.046309 0.10526 0.14699 0.059647 0.13613 0.16778 0.13153 0.18094 0.2057 0.18223 0.20305 -0.0011302 4.5033e-05 -0.00026637 -0.00035456 1.235 0 0 -0.057898 0 0.018361 0.0278 0.030659 0 0
3.2109 -0.045661 -0.044082 -0.049281 -0.023083 0 -0.0071238 -0.058186 -0.051031 -0.057825 -0.059852 -0.029774 -0.30026 0.061737 0.050469 0.10125 0.14533 0.061989 0.12532 0.1563 0.12407 0.16442 0.19044 0.1421 0.18296 -0.0012585 0.00047111 0.00069435 -7.5301e-05 0.9636 0 0 -0.044298 0 0.020165 0.040199 0.033612 0 0
3.2148 -0.050577 -0.05485 0.041873 0.0061532 0 0.03444 -0.041565 -0.033628 -0.035005 -0.035728 -0.036675 -0.30624 0.052875 0.055834 0.087898 0.13243 0.065903 0.10553 0.13373 0.11316 0.13448 0.15788 0.10576 0.15154 -0.0016456 0.00077305 0.0015334 5.8356e-05 0.74357 0 0 -0.035722 0 0.014539 0.045074 0.027659 0 0
3.2188 -0.050603 -0.061195 0.055079 -0.0053223 0 0.025701 -0.027065 -0.030048 -0.01433 -0.017294 -0.029197 -0.28967 0.037995 0.054858 0.068191 0.10963 0.067281 0.080784 0.10214 0.093886 0.099265 0.11263 0.072295 0.11679 -0.0020466 0.00065394 0.0014735 -0.00018505 0.60212 0 0 -0.021276 0 0.0017475 0.038836 0.012779 0 0
3.2227 -0.046422 -0.061053 -0.02141 -0.05129 0 -0.025165 -0.022045 -0.03624 -0.0028381 -0.012215 -0.00076513 -0.26033 0.023138 0.045013 0.048061 0.083992 0.065356 0.056978 0.069739 0.067605 0.067763 0.066514 0.041598 0.085858 -0.0022689 0.00020483 0.00055356 -0.00070481 0.54303 0 0 -0.0019734 0 -0.012799 0.025381 -0.0050148 0 0
3.2266 -0.041287 -0.05523 -0.12652 -0.098174 0 -0.084317 -0.026361 -0.039542 -0.0047071 -0.019992 0.030252 -0.23995 0.010046 0.030604 0.029595 0.058561 0.06184 0.036307 0.040645 0.040655 0.042728 0.024532 0.018017 0.060741 -0.0022625 -0.00021854 -0.00037895 -0.0011144 0.55296 0 0 0.01124 0 -0.0266 0.0065716 -0.023004 0 0
3.2305 -0.03826 -0.047016 -0.17985 -0.11266 0 -0.11853 -0.033412 -0.032186 -0.016648 -0.032999 0.039429 -0.24259 -6.4011e-05 0.018594 0.014502 0.03623 0.059069 0.020611 0.018695 0.020699 0.025995 -0.0088931 0.0082394 0.042692 -0.0020873 -0.00034245 -0.0004721 -0.0010555 0.60467 0 0 0.0090471 0 -0.037312 -0.015388 -0.038627 0 0
3.2344 -0.037392 -0.0398 -0.14438 -0.086202 0 -0.11472 -0.036192 -0.018451 -0.029303 -0.041663 0.018662 -0.26582 -0.00631 0.013109 0.0050128 0.021769 0.059262 0.012777 0.010538 0.013654 0.01934 -0.026893 0.015105 0.033016 -0.0018505 -0.00019738 0.00032804 -0.00049916 0.65815 0 0 -0.0070182 0 -0.041147 -0.036562 -0.047909 0 0
3.2383 -0.035594 -0.034441 -0.049167 -0.037912 0 -0.080912 -0.032633 -0.0091611 -0.034288 -0.040177 -0.017154 -0.29787 -0.0099761 0.013573 0.00092104 0.017436 0.063898 0.013109 0.017527 0.021377 0.019699 -0.028887 0.033493 0.029781 -0.0016717 -2.5284e-05 0.0012459 0.00022899 0.66727 0 0 -0.02587 0 -0.036733 -0.051507 -0.049465 0 0
3.2422 -0.029384 -0.028694 0.038646 0.0028213 0 -0.034622 -0.025727 -0.010551 -0.030411 -0.029409 -0.043214 -0.329 -0.0119 0.016993 0.00077179 0.021397 0.071919 0.020019 0.035372 0.039779 0.024297 -0.019361 0.052869 0.03134 -0.001646 -3.9182e-06 0.0014104 0.00070435 0.59838 0 0 -0.036234 0 -0.025698 -0.058699 -0.045112 0 0
3.2461 -0.017934 -0.019358 0.064359 0.017589 0 0.0081643 -0.019293 -0.019243 -0.023256 -0.015588 -0.045066 -0.35555 -0.012045 0.020935 0.0038803 0.032295 0.078352 0.032747 0.06112 0.05923 0.03222 -0.0010002 0.064743 0.037352 -0.0017843 -7.9092e-05 0.00062547 0.00070632 0.45403 0 0 -0.034954 0 -0.0090721 -0.057409 -0.036027 0 0
3.25 -0.003598 -0.0053431 0.021133 0.0085364 0 0.037042 -0.014186 -0.027105 -0.01915 -0.0057897 -0.029116 -0.37688 -0.010161 0.024206 0.0094655 0.048169 0.076526 0.050266 0.091065 0.069498 0.042796 0.02294 0.068319 0.047581 -0.0019844 -5.5925e-05 -0.00052422 0.00031989 0.28161 0 0 -0.027758 0 0.011715 -0.047561 -0.023745 0 0
3.2539 0.010298 0.011112 -0.049201 -0.0071034 0 0.047535 -0.0085063 -0.029043 -0.019891 -0.0031374 -0.016049 -0.394 -0.0047637 0.025839 0.016081 0.063582 0.06381 0.069865 0.1165 0.067278 0.055905 0.045414 0.069066 0.061727 -0.0020944 0.00016964 -0.0012579 -0.00020608 0.15016 0 0 -0.023618 0 0.033019 -0.030367 -0.011405 0 0
3.2578 0.022016 0.026137 -0.085377 -0.010238 0 0.042023 -0.00068064 -0.025123 -0.022803 -0.0049306 -0.023705 -0.41216 0.002202 0.024924 0.021069 0.072569 0.045545 0.086007 0.13212 0.059619 0.068574 0.059932 0.071598 0.074663 -0.0020345 0.0004832 -0.0012678 -0.00067272 0.10237 0 0 -0.028307 0 0.050122 -0.013579 -0.0019045 0 0
3.2617 0.031904 0.037241 -0.047027 0.0083526 0 0.029848 0.0085752 -0.01651 -0.024321 -0.005067 -0.052793 -0.44041 0.0086779 0.021929 0.022736 0.072161 0.031475 0.095345 0.13585 0.057908 0.078007 0.062934 0.073442 0.082285 -0.0018547 0.00065077 -0.00086924 -0.0010207 0.11387 0 0 -0.041043 0 0.060602 -0.00086556 0.0036228 0 0
3.2656 0.040871 0.044886 0.056357 0.043091 0 0.022633 0.017654 -0.0020232 -0.022005 0.0011582 -0.08508 -0.48297 0.012316 0.019144 0.019495 0.060046 0.025904 0.094905 0.12647 0.065639 0.081183 0.051366 0.065234 0.080449 -0.0016584 0.00054108 -0.0005747 -0.0012572 0.093263 0 0 -0.054265 0 0.062543 0.0046688 0.0043465 0 0
3.2695 0.048873 0.051358 0.16621 0.076886 0 0.026313 0.026915 0.019745 -0.013213 0.013914 -0.094329 -0.52965 0.008419 0.018242 0.0084669 0.032575 0.020657 0.079633 0.10224 0.071067 0.07204 0.019666 0.036884 0.061367 -0.0014755 0.00025906 -0.00056123 -0.0013477 -0.071305 0 0 -0.05562 0 0.053003 -0.0013836 -0.0009686 0 0
3.2734 0.055029 0.058229 0.21029 0.091482 0 0.037464 0.039265 0.045889 0.0060834 0.030074 -0.062471 -0.55861 -0.007817 0.016851 -0.011666 -0.0088679 -0.00036983 0.048485 0.06696 0.053697 0.045156 -0.033412 -0.015641 0.019656 -0.0012397 6.9241e-05 -0.00053649 -0.001211 -0.44706 0 0 -0.032761 0 0.0334 -0.01916 -0.011588 0 0
3.2773 0.058833 0.064818 0.15467 0.080242 0 0.048956 0.057237 0.069108 0.038612 0.047391 0.0088186 -0.55398 -0.033863 0.0086672 -0.037763 -0.057292 -0.046705 0.0080713 0.027333 0.0013131 0.0044797 -0.10044 -0.087837 -0.038191 -0.00091253 0.00017537 -9.3255e-05 -0.00082746 -1.0138 0 0 0.01904 0 0.0098098 -0.042811 -0.024828 0 0
3.2813 0.060688 0.068883 0.035412 0.054891 0 0.05945 0.079281 0.083669 0.080875 0.066993 0.097968 -0.5226 -0.06734 -0.011109 -0.067709 -0.10862 -0.10951 -0.037435 -0.013281 -0.076952 -0.046995 -0.17712 -0.1691 -0.10752 -0.00061615 0.0005407 0.00080664 -0.00033957 -1.6672 0 0 0.090427 0 -0.013974 -0.068723 -0.039155 0 0
3.2852 0.061056 0.068605 -0.060829 0.038817 0 0.075237 0.099222 0.091009 0.1219 0.09097 0.17524 -0.49144 -0.10488 -0.039423 -0.09894 -0.15847 -0.16492 -0.083293 -0.051625 -0.15438 -0.10515 -0.25836 -0.24721 -0.18241 -0.00059713 0.00089636 0.0016751 -2.1411e-05 -2.2624 0 0 0.15937 0 -0.033963 -0.092995 -0.052936 0 0
3.2891 0.059436 0.063982 -0.061031 0.048892 0 0.10018 0.10989 0.098022 0.14893 0.11707 0.21957 -0.48518 -0.13723 -0.06517 -0.12532 -0.19744 -0.19182 -0.1194 -0.08193 -0.2056 -0.15954 -0.33242 -0.3118 -0.24837 -0.0010143 0.0009383 0.001827 -0.00010696 -2.6709 0 0 0.20289 0 -0.042057 -0.10793 -0.062734 0 0
3.293 0.054738 0.056612 0.032687 0.079428 0 0.12395 0.10798 0.10901 0.15593 0.13648 0.22961 -0.50465 -0.15683 -0.077199 -0.14296 -0.22207 -0.18878 -0.14193 -0.10361 -0.22471 -0.2003 -0.38953 -0.35594 -0.2946 -0.0017467 0.00056899 0.00093939 -0.00059471 -2.8247 0 0 0.21183 0 -0.038701 -0.11256 -0.067539 0 0
3.2969 0.046862 0.048393 0.13858 0.10365 0 0.12398 0.096052 0.11982 0.14705 0.13857 0.22056 -0.5273 -0.16178 -0.073989 -0.15073 -0.23148 -0.17411 -0.15101 -0.11679 -0.22659 -0.22411 -0.42534 -0.37609 -0.31789 -0.0024254 -1.6656e-06 -0.00061882 -0.0011855 -2.728 0 0 0.19632 0 -0.026305 -0.1082 -0.067509 0 0
3.3008 0.037575 0.04039 0.15896 0.094774 0 0.084187 0.080249 0.12081 0.13169 0.11969 0.20887 -0.52867 -0.15138 -0.065382 -0.14796 -0.22496 -0.16802 -0.14724 -0.12139 -0.23035 -0.22891 -0.43633 -0.37114 -0.31635 -0.002691 -0.00038785 -0.0019739 -0.0014367 -2.4384 0 0 0.17561 0 -0.0073495 -0.096273 -0.062992 0 0
3.3047 0.029254 0.032565 0.063121 0.050203 0 0.014674 0.065846 0.10606 0.116 0.087952 0.19683 -0.50299 -0.12568 -0.063486 -0.13388 -0.20112 -0.17265 -0.13176 -0.11671 -0.23986 -0.21243 -0.41726 -0.34098 -0.2879 -0.0024587 -0.00030981 -0.0023353 -0.0010687 -2.0297 0 0 0.16051 0 0.01431 -0.078948 -0.054665 0 0
3.3086 0.02251 0.024234 -0.08213 -0.0032596 0 -0.048414 0.054183 0.079189 0.098837 0.058356 0.17105 -0.46333 -0.09116 -0.070606 -0.1102 -0.16089 -0.16888 -0.10911 -0.10185 -0.23918 -0.17726 -0.36606 -0.28572 -0.23647 -0.0019666 0.00018643 -0.0015383 -0.00022361 -1.5581 0 0 0.14451 0 0.031459 -0.060859 -0.045156 0 0
3.3125 0.015286 0.01471 -0.16484 -0.030275 0 -0.067568 0.042731 0.049998 0.075239 0.041185 0.1173 -0.42438 -0.057049 -0.075947 -0.082348 -0.11185 -0.13365 -0.08446 -0.079437 -0.20655 -0.13346 -0.29548 -0.20695 -0.17463 -0.0015815 0.00075466 -0.00012064 0.00054668 -1.0506 0 0 0.11236 0 0.042098 -0.044673 -0.036913 0 0
3.3164 0.0048205 0.0038523 -0.1217 -0.017092 0 -0.033974 0.0275 0.025353 0.042699 0.033468 0.038867 -0.38813 -0.026953 -0.06506 -0.052389 -0.057091 -0.062294 -0.058927 -0.049854 -0.13448 -0.084616 -0.21054 -0.11012 -0.10674 -0.0015369 0.0010128 0.0011084 0.00062595 -0.51662 0 0 0.058065 0 0.046134 -0.030932 -0.030783 0 0
3.3203 -0.0091681 -0.0076471 0.0069968 0.015883 0 0.023457 0.0057903 0.0036238 0.0037408 0.021526 -0.039776 -0.34683 -0.0036066 -0.033739 -0.022213 0.00027486 0.02434 -0.033077 -0.013591 -0.038165 -0.033912 -0.11647 -0.0053535 -0.036615 -0.0018045 0.00083574 0.0016379 -0.00018911 0.033632 0 0 -0.0059798 0 0.044226 -0.019722 -0.02725 0 0
3.3242 -0.023387 -0.01841 0.11001 0.0313 0 0.05931 -0.022073 -0.022092 -0.036679 -0.0069704 -0.090294 -0.29639 0.010633 0.0067439 0.0058646 0.055413 0.09432 -0.0056758 0.029684 0.054343 0.015617 -0.02024 0.095598 0.032224 -0.0021587 0.00043365 0.001506 -0.001455 0.58507 0 0 -0.058525 0 0.038688 -0.01024 -0.02612 0 0
3.3281 -0.033472 -0.027133 0.098337 0.0072778 0 0.045824 -0.05244 -0.055511 -0.074814 -0.05159 -0.10519 -0.24267 0.021198 0.038322 0.031169 0.10437 0.12787 0.024869 0.07659 0.12147 0.06296 0.070705 0.18503 0.098594 -0.0023419 0.00015762 0.0010945 -0.0023381 1.1269 0 0 -0.089026 0 0.034543 -0.00024468 -0.024348 0 0
3.332 -0.038014 -0.033622 -0.020692 -0.04372 0 -0.0083084 -0.079463 -0.091764 -0.1087 -0.098294 -0.10693 -0.19384 0.032211 0.050918 0.053915 0.14626 0.12959 0.058304 0.12452 0.16091 0.10789 0.15406 0.26241 0.16206 -0.0022054 0.00021149 0.00074244 -0.0022192 1.6576 0 0 -0.10763 0 0.033366 0.010992 -0.019938 0 0
3.3359 -0.040209 -0.039253 -0.15127 -0.086261 0 -0.068611 -0.097536 -0.11994 -0.13624 -0.12985 -0.13038 -0.15024 0.046102 0.049835 0.074084 0.18041 0.12087 0.093826 0.17142 0.18675 0.14965 0.22807 0.33116 0.22147 -0.0017661 0.00051858 0.00055612 -0.0011682 2.1702 0 0 -0.13473 0 0.035705 0.023709 -0.011593 0 0
3.3398 -0.045233 -0.046129 -0.19069 -0.093043 0 -0.1035 -0.10426 -0.13116 -0.15459 -0.13855 -0.19107 -0.10608 0.065127 0.049383 0.091548 0.20618 0.12113 0.12982 0.21476 0.21491 0.18685 0.29078 0.39095 0.27478 -0.0011858 0.00083039 0.00051038 0.00012852 2.6256 0 0 -0.17929 0 0.041528 0.037863 0.0019695 0 0
3.3438 -0.055475 -0.055282 -0.11442 -0.067921 0 -0.10596 -0.10215 -0.12547 -0.16208 -0.1306 -0.26672 -0.061755 0.089143 0.059229 0.10519 0.22238 0.13432 0.16042 0.24875 0.24918 0.2141 0.33714 0.43281 0.31421 -0.00069798 0.00094191 0.00060551 0.0009437 2.9459 0 0 -0.22667 0 0.048818 0.052261 0.020803 0 0
3.3477 -0.067964 -0.065319 0.0063281 -0.041035 0 -0.092281 -0.097257 -0.11208 -0.16009 -0.11926 -0.30983 -0.030319 0.11231 0.076179 0.11532 0.23215 0.14983 0.18247 0.27271 0.27824 0.23064 0.36926 0.44249 0.33844 -0.00050374 0.0008155 0.00084073 0.0010824 3.0441 0 0 -0.24822 0 0.054958 0.065309 0.040148 0 0
3.3516 -0.076473 -0.072851 0.066486 -0.041383 0 -0.082792 -0.094996 -0.10282 -0.15157 -0.1134 -0.28334 -0.026736 0.13097 0.08826 0.12141 0.23539 0.15378 0.19396 0.28509 0.28451 0.23509 0.38542 0.41083 0.3454 -0.00067258 0.00055 0.0010699 0.00094722 2.8762 0 0 -0.22453 0 0.059197 0.076011 0.057051 0 0
3.3555 -0.076533 -0.074689 0.014774 -0.071412 0 -0.083686 -0.095778 -0.10313 -0.13729 -0.11132 -0.19087 -0.0492 0.14169 0.086305 0.12293 0.23171 0.13964 0.19342 0.2846 0.25782 0.22658 0.38396 0.34252 0.33373 -0.0011025 0.00028826 0.0010206 0.0010705 2.4747 0 0 -0.16182 0 0.061098 0.083397 0.06863 0 0
3.3594 -0.068971 -0.070162 -0.10528 -0.10521 0 -0.084628 -0.094216 -0.10723 -0.1146 -0.10423 -0.076712 -0.074124 0.13829 0.071996 0.11802 0.21814 0.11137 0.17771 0.26717 0.20369 0.20258 0.35843 0.25552 0.29973 -0.0015752 0.00016319 0.00057487 0.0015884 1.9352 0 0 -0.087615 0 0.060485 0.085228 0.069529 0 0
3.3633 -0.058948 -0.061657 -0.19224 -0.11079 0 -0.071762 -0.083152 -0.10168 -0.081021 -0.085298 0.0049163 -0.074515 0.12052 0.055622 0.1065 0.19319 0.079564 0.14996 0.23417 0.14094 0.16705 0.30949 0.171 0.2493 -0.0018808 0.00026964 2.553e-05 0.0021573 1.3687 0 0 -0.030679 0 0.058481 0.080276 0.058663 0 0
3.3672 -0.051514 -0.052849 -0.1693 -0.077145 0 -0.043076 -0.059895 -0.076132 -0.039573 -0.056077 0.027254 -0.046355 0.092817 0.046635 0.08963 0.15856 0.055305 0.11492 0.19017 0.090115 0.12508 0.2434 0.10173 0.19012 -0.0019355 0.00059758 -7.7145e-05 0.0023421 0.85711 0 0 -0.0025471 0 0.055506 0.069019 0.039566 0 0
3.3711 -0.047744 -0.046065 -0.045676 -0.0238 0 -0.012705 -0.029717 -0.033552 0.00027966 -0.025354 0.0065216 -0.016561 0.057961 0.045964 0.068078 0.11558 0.044705 0.075282 0.13798 0.06067 0.079524 0.1641 0.047496 0.12655 -0.001817 0.0009571 0.0005342 0.0020417 0.43948 0 0 0.0055453 0 0.051379 0.051557 0.014808 0 0
3.375 -0.044734 -0.04096 0.090786 0.014027 0 -0.00073811 -0.0034151 0.0091758 0.028027 -0.0023727 -0.014728 -0.022324 0.019233 0.046334 0.042772 0.066287 0.045671 0.033919 0.080953 0.045788 0.033302 0.076559 0.00027634 0.063087 -0.0016992 0.0010302 0.0014408 0.0015286 0.12403 0 0 0.011063 0 0.045721 0.028275 -0.012405 0 0
3.3789 -0.039093 -0.035534 0.14231 0.012453 0 -0.016679 0.0096521 0.032734 0.039247 0.0093887 -0.0017434 -0.079615 -0.016953 0.039235 0.016018 0.017615 0.048518 -0.0031704 0.027667 0.028914 -0.0077554 -0.0070272 -0.046183 0.0083852 -0.0017303 0.00060705 0.0017843 0.0011259 -0.09788 0 0 0.025614 0 0.036915 0.00028049 -0.034599 0 0
3.3828 -0.03044 -0.02844 0.076843 -0.022917 0 -0.049633 0.0079176 0.030534 0.037939 0.013181 0.047364 -0.16975 -0.04685 0.022039 -0.0082448 -0.022251 0.042036 -0.032702 -0.014894 -0.0022712 -0.041369 -0.076627 -0.090064 -0.035688 -0.0019278 -0.00016452 0.0010468 0.00091555 -0.24692 0 0 0.048382 0 0.026233 -0.027042 -0.048673 0 0
3.3867 -0.02161 -0.020406 -0.047783 -0.061227 0 -0.073699 -0.0014857 0.014206 0.032308 0.014982 0.10313 -0.25593 -0.06898 -0.00018827 -0.027939 -0.049261 0.022738 -0.052556 -0.042888 -0.044773 -0.065782 -0.12763 -0.12246 -0.067699 -0.0021596 -0.00079914 -0.00037309 0.00077689 -0.35155 0 0 0.069678 0 0.014973 -0.050924 -0.053876 0 0
3.3906 -0.015539 -0.013425 -0.12928 -0.06957 0 -0.065956 -0.0078968 0.0034304 0.028519 0.018593 0.12914 -0.31368 -0.082329 -0.018548 -0.041294 -0.060453 6.3774e-07 -0.061044 -0.053336 -0.081008 -0.079512 -0.15678 -0.13375 -0.086588 -0.0022315 -0.0008416 -0.0014254 0.00064081 -0.4343 0 0 0.079198 0 0.0046321 -0.06891 -0.050209 0 0
3.3945 -0.011962 -0.0084859 -0.10037 -0.037603 0 -0.02427 -0.004424 0.0086109 0.02789 0.023639 0.10932 -0.34755 -0.085133 -0.026199 -0.045426 -0.05163 -0.0095311 -0.054902 -0.04115 -0.091462 -0.079316 -0.15911 -0.12019 -0.089608 -0.0020372 -0.00028757 -0.0013406 0.00061181 -0.4957 0 0 0.07254 0 -0.001894 -0.077175 -0.038165 0 0
3.3984 -0.0072149 -0.0040491 0.019312 0.015029 0 0.029268 0.0079261 0.022447 0.02844 0.027074 0.057677 -0.38142 -0.07873 -0.022186 -0.040318 -0.027329 0.0039803 -0.035133 -0.0085741 -0.069717 -0.065052 -0.13947 -0.086421 -0.077405 -0.0016637 0.00036907 -0.00033807 0.00080827 -0.51432 0 0 0.05287 0 -0.0018883 -0.075002 -0.022594 0 0
3.4023 0.0025143 0.003062 0.13911 0.054205 0 0.063555 0.021856 0.028516 0.027416 0.026033 0.0050458 -0.43436 -0.067354 -0.011415 -0.030087 0.0018203 0.032919 -0.0081172 0.034376 -0.027873 -0.041985 -0.10982 -0.042915 -0.055522 -0.0013555 0.00057173 0.00060424 0.0011431 -0.46763 0 0 0.028072 0 0.002922 -0.066888 -0.0078305 0 0
3.4063 0.017423 0.014866 0.16896 0.057861 0 0.061673 0.029378 0.018349 0.022138 0.019668 -0.025168 -0.50538 -0.053332 -0.0014211 -0.017245 0.029613 0.056332 0.022276 0.081887 0.012157 -0.013269 -0.076485 -0.00064659 -0.026982 -0.0013397 0.00023468 0.00070228 0.0013483 -0.35547 0 0 0.0055783 0 0.010822 -0.055642 0.0041449 0 0
3.4102 0.033341 0.029926 0.090477 0.032522 0 0.033616 0.027177 -5.8353e-05 0.010276 0.0093871 -0.032585 -0.57833 -0.039167 0.0020802 -0.0045691 0.049843 0.057229 0.051787 0.12772 0.034404 0.017425 -0.045844 0.03338 0.0047315 -0.0016442 -0.00015895 8.4416e-05 0.0012445 -0.20461 0 0 -0.011961 0 0.019529 -0.044395 0.01175 0 0
3.4141 0.044817 0.043754 -0.028888 0.0064511 0 0.0075381 0.018337 -0.010601 -0.0080638 -0.0016532 -0.035177 -0.63861 -0.030073 -0.0015124 0.0022593 0.050889 0.037719 0.071208 0.15901 0.038827 0.041717 -0.029259 0.057001 0.031726 -0.0020664 -2.7592e-05 -0.00043612 0.00094063 -0.054395 0 0 -0.026929 0 0.023142 -0.039279 0.012934 0 0
3.418 0.049379 0.05189 -0.090295 0.0051872 0 0.0064313 0.0099425 -0.0051749 -0.027346 -0.0091877 -0.049526 -0.68425 -0.02811 -0.007549 0.0016937 0.035494 0.016801 0.077735 0.17225 0.037653 0.054401 -0.028033 0.070047 0.047584 -0.0023307 0.00071198 -0.00026325 0.00072029 0.055585 0 0 -0.042141 0 0.019148 -0.041549 0.010501 0 0
3.4219 0.049278 0.053242 -0.043307 0.030378 0 0.030072 0.008644 0.0093237 -0.036957 -0.0089494 -0.073507 -0.72255 -0.033213 -0.0096673 -0.0057296 0.0077743 0.011492 0.071748 0.16793 0.041813 0.054127 -0.041107 0.070592 0.04973 -0.002296 0.0015171 0.00036576 0.00074015 0.08306 0 0 -0.054968 0 0.0082126 -0.050154 0.0060298 0 0
3.4258 0.049209 0.050847 0.073354 0.060191 0 0.057724 0.016979 0.019951 -0.027251 0.0013732 -0.0865 -0.75876 -0.044859 -0.0050319 -0.01917 -0.028374 0.018915 0.05412 0.14711 0.049446 0.040298 -0.067439 0.054038 0.036375 -0.0020278 0.0017039 0.0006786 0.00089612 -0.020457 0 0 -0.056176 0 -0.0083287 -0.063775 0.00066488 0 0
3.4297 0.052111 0.049324 0.16363 0.070524 0 0.068457 0.032328 0.022377 0.0025365 0.020238 -0.066965 -0.78945 -0.061819 0.0025771 -0.037077 -0.067309 0.017423 0.026528 0.11169 0.046437 0.012522 -0.10585 0.016415 0.0051859 -0.0016872 0.001079 0.0002255 0.0010057 -0.29095 0 0 -0.03617 0 -0.027615 -0.080119 -0.0043867 0 0
3.4336 0.056659 0.051068 0.15322 0.057362 0 0.059984 0.048746 0.02527 0.041918 0.042305 -0.011946 -0.80676 -0.079158 0.0048203 -0.055061 -0.099679 -0.013082 -0.0047722 0.069634 0.018504 -0.024781 -0.15247 -0.040738 -0.041765 -0.0013794 0.00011033 -0.00063706 0.001064 -0.71363 0 0 0.0058817 0 -0.042249 -0.094316 -0.0082297 0 0
3.4375 0.058496 0.054357 0.051574 0.039504 0 0.048724 0.060451 0.039931 0.075708 0.061278 0.058745 -0.80791 -0.092736 -0.0048287 -0.070038 -0.12333 -0.070588 -0.033825 0.029676 -0.035448 -0.063549 -0.20156 -0.10857 -0.094735 -0.001127 -0.00050433 -0.0011364 0.0012317 -1.2019 0 0 0.058653 0 -0.049234 -0.10441 -0.011194 0 0
3.4414 0.053946 0.054897 -0.054699 0.039231 0 0.051806 0.064931 0.066702 0.094513 0.073772 0.11741 -0.7999 -0.1008 -0.02522 -0.080759 -0.13799 -0.13024 -0.058268 -0.0044478 -0.10009 -0.10006 -0.2505 -0.17453 -0.14876 -0.00097248 -0.00043402 -0.00089935 0.0015516 -1.6277 0 0 0.10529 0 -0.047892 -0.10986 -0.013394 0 0
3.4453 0.043021 0.049455 -0.072701 0.059418 0 0.068782 0.063783 0.09285 0.10005 0.080857 0.14914 -0.79464 -0.10218 -0.04738 -0.086378 -0.14424 -0.16469 -0.076324 -0.029708 -0.15348 -0.13094 -0.29666 -0.22867 -0.19886 -0.0010413 8.0141e-05 -0.00031097 0.0017546 -1.8909 0 0 0.13493 0 -0.038496 -0.11061 -0.014921 0 0
3.4492 0.029382 0.038518 0.018684 0.079219 0 0.08072 0.060779 0.104 0.10091 0.085647 0.16011 -0.79947 -0.095868 -0.060922 -0.085686 -0.14349 -0.16656 -0.085597 -0.041618 -0.18209 -0.15061 -0.33422 -0.26727 -0.23565 -0.0014385 0.0005359 -6.269e-05 0.0014579 -1.9716 0 0 0.14862 0 -0.02338 -0.10681 -0.015459 0 0
3.4531 0.017636 0.025867 0.14787 0.072993 0 0.067591 0.058602 0.096935 0.10341 0.089057 0.16688 -0.81197 -0.086692 -0.062071 -0.08107 -0.14053 -0.15194 -0.088659 -0.043716 -0.18893 -0.15955 -0.35911 -0.29072 -0.25569 -0.0020671 0.00062982 -0.00041275 0.00059837 -1.9183 0 0 0.15441 0 -0.010051 -0.10097 -0.014686 0 0
3.457 0.010342 0.015609 0.20563 0.035013 0 0.027645 0.05682 0.080833 0.10623 0.087979 0.17761 -0.82319 -0.077884 -0.056345 -0.074041 -0.13662 -0.14251 -0.087049 -0.039173 -0.18807 -0.15938 -0.36952 -0.29829 -0.25946 -0.002601 0.00043369 -0.00095758 -0.00038137 -1.7853 0 0 0.15664 0 -0.0016842 -0.093987 -0.012556 0 0
3.4609 0.0069618 0.0092808 0.13321 -0.013192 0 -0.019044 0.052657 0.06684 0.10299 0.07806 0.18308 -0.82579 -0.071346 -0.053126 -0.065336 -0.1317 -0.14381 -0.081117 -0.029587 -0.19037 -0.15061 -0.36346 -0.28524 -0.24673 -0.0027137 0.00021039 -0.0011163 -0.00086181 -1.5819 0 0 0.1505 0 0.00023192 -0.086087 -0.0091236 0 0
3.4648 0.005118 0.0053312 -0.027546 -0.040005 0 -0.045876 0.043723 0.0575 0.088898 0.058501 0.1656 -0.81945 -0.068828 -0.056489 -0.05551 -0.12476 -0.14034 -0.070606 -0.016253 -0.1922 -0.13346 -0.33826 -0.24566 -0.21714 -0.0023761 0.0001387 -0.00075575 -0.0006041 -1.2799 0 0 0.12727 0 -0.0050793 -0.07717 -0.0045796 0 0
3.4688 0.0027442 0.0011551 -0.1639 -0.030108 0 -0.04023 0.030078 0.046352 0.064478 0.033799 0.11687 -0.80954 -0.070158 -0.06047 -0.044443 -0.11118 -0.11096 -0.052626 0.0016773 -0.17708 -0.10637 -0.28963 -0.17846 -0.16942 -0.0019113 0.00021262 -0.00027575 2.8006e-05 -0.86522 0 0 0.084695 0 -0.014483 -0.0664 -2.1793e-05 0 0
3.4727 -0.00061057 -0.004311 -0.17997 0.0031981 0 -0.011959 0.013779 0.026327 0.033558 0.010149 0.047559 -0.80167 -0.070907 -0.053532 -0.032186 -0.089951 -0.049631 -0.027862 0.024756 -0.12944 -0.071992 -0.22698 -0.090706 -0.11119 -0.0017088 0.00032216 -0.0001091 0.00042186 -0.37157 0 0 0.031579 0 -0.021348 -0.054364 0.0034281 0 0
3.4766 -0.0040498 -0.0097099 -0.072783 0.029794 0 0.015844 -0.0033456 -0.0028258 -0.00086907 -0.010167 -0.020253 -0.79788 -0.068479 -0.028909 -0.018654 -0.060501 0.027559 0.0035235 0.054184 -0.04954 -0.030834 -0.15395 0.004748 -0.044914 -0.0018586 0.00035398 -0.000235 0.00029586 0.13932 0 0 -0.018271 0 -0.022658 -0.041664 0.0054096 0 0
3.4805 -0.0065701 -0.012735 0.064968 0.027421 0 0.024591 -0.021052 -0.034928 -0.037886 -0.030373 -0.070693 -0.79747 -0.06057 0.0081159 -0.0038517 -0.022827 0.094062 0.040857 0.090837 0.043148 0.016257 -0.074444 0.09552 0.02673 -0.0020716 0.00022738 -0.0002484 -6.642e-05 0.62712 0 0 -0.056961 0 -0.016072 -0.029031 0.0057968 0 0
3.4844 -0.0080875 -0.012507 0.11914 -0.0020006 0 0.011799 -0.039559 -0.063117 -0.076038 -0.054465 -0.1054 -0.79974 -0.043601 0.042754 0.012117 0.022801 0.13173 0.082436 0.13628 0.12146 0.067885 0.0058681 0.1744 0.099737 -0.0019825 -7.6662e-05 0.00012329 -0.000131 1.0922 0 0 -0.087517 0 0.0013388 -0.018048 0.0049125 0 0
3.4883 -0.0094601 -0.010659 0.046225 -0.0367 0 -0.010995 -0.057223 -0.083831 -0.11055 -0.080594 -0.13841 -0.80461 -0.019629 0.061456 0.028096 0.070718 0.14099 0.12219 0.18593 0.16822 0.11836 0.07951 0.23921 0.16696 -0.0015352 -0.00045438 0.00066276 0.00036659 1.5402 0 0 -0.11824 0 0.025407 -0.0098682 0.0047755 0 0
3.4922 -0.01162 -0.010111 -0.091508 -0.054083 0 -0.029704 -0.069967 -0.095996 -0.13413 -0.099866 -0.17968 -0.8106 0.006577 0.061909 0.043023 0.11604 0.1361 0.15611 0.23383 0.18599 0.16325 0.14335 0.28891 0.22418 -0.0010632 -0.00067973 0.00087113 0.0011945 1.9313 0 0 -0.15208 0 0.050667 -0.00407 0.0066494 0 0
3.4961 -0.014637 -0.012557 -0.17712 -0.047537 0 -0.037994 -0.073802 -0.098701 -0.1411 -0.10302 -0.22213 -0.81401 0.031467 0.053818 0.055954 0.15517 0.1319 0.18141 0.27522 0.19113 0.19904 0.1945 0.32018 0.26769 -0.00098326 -0.00056533 0.00050332 0.001844 2.1732 0 0 -0.1811 0 0.073528 -0.00031954 0.011176 0 0
3.5 -0.017549 -0.01687 -0.13527 -0.028378 0 -0.038892 -0.068363 -0.091409 -0.13111 -0.089235 -0.2439 -0.8119 0.05113 0.049948 0.065875 0.18447 0.13327 0.19556 0.30498 0.19766 0.22226 0.23022 0.32726 0.29387 -0.0014107 -0.00018157 -0.00016604 0.0019229 2.1747 0 0 -0.19119 0 0.090357 0.0018984 0.018753 0 0
3.5039 -0.019109 -0.019875 0.0054117 -0.013916 0 -0.038455 -0.057773 -0.076058 -0.10924 -0.068162 -0.22406 -0.80648 0.056454 0.055282 0.069197 0.19362 0.13355 0.19227 0.30926 0.20455 0.22307 0.23916 0.30508 0.29092 -0.0020679 0.00012955 -0.00062907 0.0013777 1.9125 0 0 -0.17249 0 0.093767 0.0028891 0.028788 0 0
3.5078 -0.018766 -0.018927 0.1357 -0.013123 0 -0.038424 -0.047396 -0.057191 -0.082517 -0.052038 -0.15917 -0.80488 0.04963 0.063459 0.066173 0.18572 0.12081 0.17755 0.29262 0.19698 0.20718 0.22576 0.25293 0.26648 -0.0025477 5.7579e-05 -0.00065534 0.0004553 1.4501 0 0 -0.12685 0 0.087116 0.0024564 0.037636 0 0
3.5117 -0.016973 -0.014075 0.15568 -0.021236 0 -0.034506 -0.039147 -0.038758 -0.055892 -0.044568 -0.067896 -0.81253 0.031892 0.063025 0.056273 0.16107 0.086779 0.15314 0.25678 0.16015 0.17624 0.18955 0.17621 0.2225 -0.0026498 -0.00031442 -0.00047132 -0.00045363 0.89446 0 0 -0.066822 0 0.071938 -0.00048829 0.04321 0 0
3.5156 -0.014496 -0.0079383 0.056454 -0.025894 0 -0.021432 -0.029793 -0.020973 -0.030204 -0.037212 0.019474 -0.82605 0.0051019 0.047554 0.039282 0.1207 0.033461 0.12096 0.20448 0.093669 0.13245 0.131 0.085448 0.16167 -0.0024798 -0.00050715 -0.00044185 -0.00096772 0.33408 0 0 -0.008112 0 0.050152 -0.0070594 0.043693 0 0
3.5195 -0.011458 -0.003425 -0.074216 -0.018353 0 0.00018146 -0.014121 -0.0010861 -0.0032025 -0.017191 0.078626 -0.83412 -0.027852 0.020974 0.014524 0.065475 -0.026092 0.082869 0.13979 0.014688 0.078434 0.04942 -0.0069512 0.087095 -0.0022766 -0.00010199 -0.00063646 -0.00086906 -0.18888 0 0 0.038456 0 0.024509 -0.0196 0.036238 0 0
3.5234 -0.0071589 -0.0013394 -0.12634 -0.00048928 0 0.021758 0.0096519 0.022524 0.027384 0.019536 0.1038 -0.82741 -0.060207 -0.0057504 -0.015238 0.0032274 -0.073814 0.042849 0.074146 -0.052659 0.021788 -0.045756 -0.090611 0.0087792 -0.0021877 0.00076101 -0.00076602 -0.00024947 -0.66048 0 0 0.070402 0 0.00048971 -0.038664 0.020969 0 0
3.5273 -0.0009915 -3.3513e-05 -0.059095 0.017351 0 0.032086 0.037036 0.04745 0.060583 0.062315 0.10778 -0.80833 -0.088007 -0.022937 -0.045512 -0.057607 -0.097011 0.0040505 0.015386 -0.092809 -0.031522 -0.14157 -0.1598 -0.064952 -0.0022005 0.0013984 -0.00054061 0.00048535 -1.0641 0 0 0.091696 0 -0.018907 -0.060939 0.0018672 0 0
3.5313 0.0064079 0.0026934 0.067284 0.025128 0 0.02606 0.059545 0.06854 0.090875 0.092756 0.11078 -0.79017 -0.10909 -0.028396 -0.073335 -0.11195 -0.096537 -0.031416 -0.032168 -0.10742 -0.077941 -0.22981 -0.21327 -0.129 -0.0022194 0.0011887 -2.868e-05 0.00087133 -1.3722 0 0 0.10804 0 -0.031887 -0.083774 -0.018452 0 0
3.5352 0.013073 0.0073415 0.14422 0.021083 0 0.0094202 0.070216 0.081484 0.11029 0.098816 0.12637 -0.78492 -0.12172 -0.027293 -0.095678 -0.15496 -0.08595 -0.06142 -0.064908 -0.11126 -0.1142 -0.30226 -0.25146 -0.17861 -0.0021509 0.00020549 0.00038905 0.00076469 -1.5626 0 0 0.12255 0 -0.037001 -0.10408 -0.037115 0 0
3.5391 0.017003 0.012264 0.10602 0.01257 0 -0.0049247 0.067947 0.084755 0.11321 0.083717 0.15325 -0.79178 -0.12186 -0.027014 -0.10554 -0.17595 -0.080793 -0.079707 -0.075068 -0.11922 -0.13231 -0.34011 -0.27307 -0.20221 -0.0019239 -0.0007837 0.00041494 0.00048566 -1.6337 0 0 0.13398 0 -0.030874 -0.11409 -0.047906 0 0
3.543 0.017756 0.015352 -0.017227 0.0094369 0 -0.006253 0.057569 0.078802 0.10063 0.062275 0.17692 -0.79836 -0.1131 -0.031645 -0.10402 -0.17842 -0.085774 -0.085892 -0.069133 -0.13454 -0.13492 -0.34637 -0.27394 -0.20363 -0.0015048 -0.0010076 0.00013654 0.00051658 -1.5989 0 0 0.13777 0 -0.017655 -0.11263 -0.04999 0 0
3.5469 0.016818 0.016078 -0.12709 0.015762 0 0.0066452 0.046107 0.064987 0.080035 0.048456 0.17905 -0.79405 -0.097432 -0.039674 -0.092838 -0.16532 -0.090758 -0.08 -0.050634 -0.14629 -0.12368 -0.32488 -0.24965 -0.18553 -0.00095867 -0.00041167 -9.2506e-05 0.00099484 -1.4692 0 0 0.12895 0 -8.9054e-05 -0.10085 -0.044159 0 0
3.5508 0.016363 0.015883 -0.13861 0.026955 0 0.0259 0.038248 0.046157 0.060225 0.045202 0.14838 -0.78169 -0.07657 -0.0455 -0.073755 -0.13932 -0.079839 -0.062264 -0.022378 -0.13775 -0.10005 -0.27937 -0.19964 -0.15025 -0.00048324 0.00031325 -4.6096e-05 0.0015173 -1.2436 0 0 0.10502 0 0.019373 -0.080373 -0.031449 0 0
3.5547 0.017548 0.01665 -0.047297 0.03429 0 0.041412 0.033942 0.027141 0.044815 0.044512 0.087274 -0.77481 -0.052691 -0.043099 -0.049348 -0.10367 -0.046162 -0.032874 0.012571 -0.099224 -0.065549 -0.21471 -0.12977 -0.10041 -0.00030695 0.00042621 0.00015372 0.0015078 -0.91915 0 0 0.067379 0 0.037293 -0.054109 -0.013582 0 0
3.5586 0.019882 0.018964 0.071744 0.032397 0 0.047469 0.029258 0.012487 0.030124 0.036201 0.011043 -0.78281 -0.030405 -0.029865 -0.025399 -0.065137 0.00052077 0.0038105 0.048793 -0.036648 -0.025203 -0.14332 -0.050826 -0.043829 -0.00049074 -0.00014218 0.0002298 0.00081622 -0.50996 0 0 0.021028 0 0.048598 -0.029784 0.0047309 0 0
3.5625 0.022039 0.021843 0.12719 0.023058 0 0.043977 0.019634 0.0025026 0.0095789 0.016812 -0.059217 -0.79933 -0.012522 -0.0088375 -0.0053697 -0.028824 0.040502 0.04057 0.08237 0.030521 0.014728 -0.076082 0.025552 0.010951 -0.00083871 -0.00075593 0.00011901 -6.5366e-05 -0.057654 0 0 -0.026706 0 0.053281 -0.011932 0.020065 0 0
3.5664 0.023086 0.023963 0.082955 0.012679 0 0.03334 0.0035594 -0.0074909 -0.019031 -0.0084375 -0.10635 -0.80626 -0.00045288 0.012132 0.0094199 0.0032262 0.059261 0.073625 0.11137 0.080922 0.051122 -0.017694 0.09059 0.059737 -0.001062 -0.00073016 7.0042e-05 -0.00041802 0.37335 0 0 -0.067754 0 0.051747 -0.0022835 0.030978 0 0
3.5703 0.022874 0.024807 -0.0185 0.006818 0 0.018074 -0.01551 -0.022035 -0.049869 -0.03065 -0.12463 -0.78981 0.0048229 0.024604 0.018157 0.029396 0.057846 0.099457 0.1341 0.10449 0.081106 0.02799 0.13928 0.098785 -0.0010676 6.0281e-06 0.00032862 5.1362e-05 0.71228 0 0 -0.095243 0 0.044946 -0.0017669 0.036449 0 0
3.5742 0.021521 0.024548 -0.094346 0.007052 0 0.0018208 -0.030487 -0.038903 -0.072209 -0.043557 -0.12096 -0.75258 0.0018125 0.025064 0.019752 0.046637 0.049785 0.11146 0.14679 0.10743 0.099021 0.054056 0.169 0.12083 -0.0010614 0.00088505 0.000762 0.00096205 0.90259 0 0 -0.10575 0 0.035142 -0.011029 0.034978 0 0
3.5781 0.018963 0.023108 -0.086556 0.011881 0 -0.0090738 -0.034832 -0.048751 -0.077605 -0.045992 -0.10863 -0.70974 -0.0053484 0.017657 0.017154 0.055779 0.047949 0.11068 0.15007 0.10482 0.10514 0.063473 0.17803 0.1272 -0.001317 0.0012766 0.00089473 0.0016384 0.92036 0 0 -0.10076 0 0.026779 -0.024091 0.029266 0 0
3.582 0.015278 0.019883 -0.0031264 0.018907 0 -0.0079123 -0.026947 -0.043232 -0.065072 -0.040066 -0.0974 -0.67397 -0.0135 0.011161 0.012011 0.057537 0.05323 0.099975 0.14508 0.10637 0.10115 0.059266 0.16545 0.12054 -0.0018339 0.0010407 0.0004009 0.0017095 0.78291 0 0 -0.085638 0 0.021308 -0.037429 0.021265 0 0
3.5859 0.011285 0.014648 0.092017 0.02529 0 0.0063316 -0.011477 -0.024059 -0.040661 -0.028318 -0.086473 -0.64458 -0.020535 0.011755 0.005123 0.051993 0.054497 0.081302 0.13226 0.10724 0.088002 0.042918 0.13214 0.10234 -0.0022731 0.00053432 -0.00044373 0.0013483 0.53974 0 0 -0.065834 0 0.01933 -0.048896 0.012183 0 0
3.5898 0.008363 0.0085374 0.12814 0.027186 0 0.025366 0.0038085 -0.0030047 -0.012849 -0.012721 -0.066102 -0.61098 -0.024173 0.017448 -0.0029397 0.038933 0.039003 0.057046 0.11188 0.092087 0.06671 0.01569 0.081521 0.074152 -0.002293 0.00015924 -0.00089498 0.00098741 0.24772 0 0 -0.043186 0 0.021009 -0.056419 0.0032503 0 0
3.5938 0.0072765 0.0036236 0.078059 0.021171 0 0.03583 0.01327 0.0085086 0.012009 0.0045043 -0.027234 -0.56559 -0.022567 0.019485 -0.012097 0.01829 0.003926 0.031316 0.084241 0.049874 0.039111 -0.020595 0.019366 0.038327 -0.0019542 -1.9768e-05 -0.00043678 0.00087884 -0.053571 0 0 -0.015778 0 0.024802 -0.058374 -0.0041956 0 0
3.5977 0.0071527 0.0011665 -0.024665 0.008021 0 0.029412 0.016611 0.010135 0.031366 0.020272 0.028268 -0.5124 -0.018862 0.010216 -0.02179 -0.0053667 -0.040328 0.007298 0.053117 -0.013378 0.0095696 -0.059765 -0.046917 0.00014458 -0.0017384 -0.00021922 0.0006179 0.00093614 -0.3469 0 0 0.017928 0 0.028143 -0.057226 -0.010401 0 0
3.6016 0.0059121 0.00032016 -0.11104 -0.0053867 0 0.0099017 0.017624 0.012315 0.045593 0.031544 0.085747 -0.46316 -0.015088 -0.009328 -0.031484 -0.029649 -0.077086 -0.014021 0.020077 -0.075748 -0.020229 -0.098905 -0.10915 -0.038262 -0.0020944 -0.00059024 0.0012923 0.00092748 -0.62055 0 0 0.054572 0 0.030315 -0.053945 -0.015571 0 0
3.6055 0.002012 -0.0011573 -0.12574 -0.010249 0 -0.009971 0.020027 0.024719 0.056322 0.037035 0.12667 -0.42611 -0.013249 -0.029315 -0.0405 -0.052096 -0.094639 -0.031921 -0.013191 -0.11474 -0.048649 -0.13505 -0.1594 -0.074752 -0.00294 -0.0010071 0.00083167 0.00073031 -0.84948 0 0 0.08595 0 0.030931 -0.049466 -0.019949 0 0
3.6094 -0.0041367 -0.0047565 -0.066299 -0.0040736 0 -0.019484 0.024295 0.04512 0.065008 0.038 0.14131 -0.39874 -0.016622 -0.039058 -0.047045 -0.068137 -0.093198 -0.045227 -0.043455 -0.12412 -0.072795 -0.16249 -0.19144 -0.1052 -0.0036409 -0.0012008 -0.0005056 0.00039369 -0.99644 0 0 0.10438 0 0.030212 -0.044785 -0.023809 0 0
3.6133 -0.010554 -0.0098534 0.014758 0.0050744 0 -0.018368 0.027897 0.060242 0.071692 0.037161 0.13444 -0.37116 -0.02499 -0.036051 -0.049371 -0.075012 -0.082767 -0.053966 -0.066625 -0.11742 -0.09007 -0.177 -0.20201 -0.1255 -0.0035365 -0.0010412 -0.0015825 4.2458e-05 -1.0325 0 0 0.10833 0 0.030015 -0.040617 -0.027325 0 0
3.6172 -0.015547 -0.014592 0.048295 0.0043505 0 -0.014831 0.027784 0.05776 0.074208 0.036462 0.11892 -0.33612 -0.03523 -0.027709 -0.04739 -0.073531 -0.073912 -0.058216 -0.080858 -0.11447 -0.099573 -0.17844 -0.19114 -0.13424 -0.0025382 -0.00064478 -0.00142 -0.00019552 -0.95309 0 0 0.10242 0 0.031256 -0.03704 -0.030253 0 0
3.6211 -0.019175 -0.018021 0.0017401 -0.011824 0 -0.015795 0.022234 0.037314 0.068767 0.03524 0.10339 -0.29623 -0.044698 -0.023988 -0.041007 -0.063998 -0.068528 -0.057301 -0.084266 -0.12232 -0.09998 -0.16592 -0.16077 -0.12955 -0.0012402 -0.00023053 -0.00018578 -0.00019193 -0.77093 0 0 0.091412 0 0.03427 -0.034073 -0.032195 0 0
3.625 -0.022866 -0.021085 -0.092573 -0.034959 0 -0.019847 0.010756 0.0099055 0.052201 0.030146 0.085227 -0.26253 -0.050263 -0.027601 -0.030362 -0.04708 -0.05781 -0.050362 -0.075065 -0.12751 -0.08997 -0.13885 -0.11314 -0.1097 -0.00045037 6.6756e-05 0.00086734 0.00013514 -0.49386 0 0 0.074427 0 0.039139 -0.03168 -0.032636 0 0
3.6289 -0.027673 -0.025333 -0.15914 -0.048896 0 -0.02032 -0.0065501 -0.012686 0.024444 0.017078 0.054919 -0.24581 -0.044423 -0.03099 -0.015445 -0.022494 -0.029592 -0.033308 -0.04748 -0.10684 -0.064332 -0.09285 -0.050293 -0.068388 -0.00057934 0.00021912 0.0005479 0.00069007 -0.11703 0 0 0.045866 0 0.045129 -0.029417 -0.029675 0 0
3.6328 -0.033016 -0.030788 -0.13881 -0.044621 0 -0.014881 -0.02843 -0.02733 -0.010858 -0.0058939 0.0071562 -0.2476 -0.028986 -0.023072 0.0012454 0.0062781 0.02011 -0.0086248 -0.008553 -0.047959 -0.028324 -0.035384 0.024554 -0.014122 -0.0014072 0.00020098 -0.0010909 0.0011499 0.35734 0 0 0.0025748 0 0.050612 -0.02611 -0.023589 0 0
3.6367 -0.037128 -0.035434 -0.040224 -0.02937 0 -0.010711 -0.051252 -0.039297 -0.04819 -0.036397 -0.052368 -0.25762 -0.0054668 0.00023265 0.019116 0.038767 0.080626 0.022742 0.038859 0.037944 0.016031 0.031116 0.10546 0.049598 -0.0023508 -4.779e-05 -0.0026933 0.0011667 0.89226 0 0 -0.050094 0 0.055175 -0.020739 -0.014444 0 0
3.6406 -0.038586 -0.036973 0.06172 -0.020397 0 -0.018633 -0.069449 -0.054488 -0.082641 -0.06802 -0.11055 -0.2603 0.023986 0.031246 0.037646 0.074452 0.13153 0.059373 0.091486 0.12225 0.066212 0.10374 0.18392 0.11876 -0.0029179 -0.00051302 -0.0027915 0.00070766 1.4134 0 0 -0.10011 0 0.058618 -0.012342 -0.0025367 0 0
3.6445 -0.037274 -0.034984 0.084845 -0.028609 0 -0.041202 -0.078532 -0.073031 -0.11083 -0.093117 -0.15663 -0.2464 0.055488 0.055969 0.056352 0.11294 0.15634 0.098768 0.14422 0.17893 0.11812 0.1779 0.25122 0.18691 -0.002968 -0.00099741 -0.0011549 0.00017079 1.8397 0 0 -0.13723 0 0.061031 0.00088082 0.011523 0 0
3.6484 -0.033971 -0.031164 0.010062 -0.047684 0 -0.066844 -0.078309 -0.08977 -0.13013 -0.10647 -0.18826 -0.2211 0.082064 0.065054 0.074125 0.15119 0.15444 0.13464 0.18878 0.20187 0.1636 0.24362 0.30116 0.24348 -0.0026739 -0.0011952 0.00097782 7.2376e-05 2.1189 0 0 -0.15967 0 0.063272 0.018948 0.025211 0 0
3.6523 -0.029332 -0.027455 -0.097818 -0.059452 0 -0.077065 -0.072836 -0.099159 -0.13806 -0.10736 -0.20849 -0.20072 0.10131 0.06083 0.089639 0.18534 0.14096 0.16308 0.22209 0.20572 0.19853 0.29486 0.33073 0.28442 -0.0023369 -0.0009284 0.0020086 0.00055902 2.2353 0 0 -0.17239 0 0.065578 0.038974 0.03651 0 0
3.6563 -0.023523 -0.024168 -0.14141 -0.050643 0 -0.061296 -0.066609 -0.098759 -0.13339 -0.098748 -0.21776 -0.19899 0.11206 0.054435 0.10141 0.21193 0.13391 0.18126 0.24186 0.21028 0.21992 0.32664 0.33842 0.30648 -0.0022206 -0.0003174 0.0013751 0.0012447 2.1882 0 0 -0.17887 0 0.067669 0.0586 0.044097 0 0
3.6602 -0.016745 -0.020088 -0.074039 -0.025097 0 -0.026304 -0.060542 -0.089056 -0.1177 -0.084552 -0.21 -0.21404 0.11377 0.055718 0.1078 0.22734 0.1386 0.18673 0.24632 0.22202 0.22526 0.33443 0.32213 0.30711 -0.0024357 0.00029638 -6.5258e-05 0.0015748 1.973 0 0 -0.17526 0 0.069073 0.075115 0.046799 0 0
3.6641 -0.0097285 -0.014223 0.056767 -0.00013613 0 0.0083326 -0.051784 -0.071918 -0.095169 -0.06735 -0.17736 -0.22896 0.10492 0.064547 0.10358 0.22129 0.14264 0.17294 0.2297 0.228 0.20744 0.3053 0.27939 0.27799 -0.0028637 0.00061115 -0.00094866 0.0013599 1.5905 0 0 -0.15336 0 0.067897 0.081479 0.042042 0 0
3.668 -0.0033997 -0.0070648 0.14636 0.0090014 0 0.02487 -0.037417 -0.049962 -0.069652 -0.047946 -0.11913 -0.22739 0.089961 0.07072 0.089803 0.19682 0.12596 0.1454 0.19851 0.20667 0.17355 0.24951 0.21021 0.22866 -0.0031848 0.00056555 -0.0006646 0.0009241 1.0724 0 0 -0.10952 0 0.063899 0.077135 0.032445 0 0
3.6719 0.0019147 -2.8363e-05 0.12152 0.001928 0 0.019825 -0.01789 -0.026151 -0.041769 -0.026354 -0.046207 -0.21016 0.070228 0.062376 0.067763 0.15699 0.077793 0.10726 0.15565 0.14631 0.12721 0.17331 0.12007 0.16383 -0.0030811 0.00031584 0.00023843 0.00071909 0.48564 0 0 -0.050492 0 0.057662 0.06322 0.019708 0 0
3.6758 0.0066757 0.0060478 0.0043954 -0.008017 0 0.00449 0.0034397 -0.0021842 -0.0091194 -0.0027008 0.023549 -0.19577 0.046513 0.035932 0.03896 0.10496 0.0067683 0.061273 0.10344 0.056244 0.071468 0.082278 0.019899 0.087517 -0.0025169 5.6651e-05 0.00077061 0.00083328 -0.096326 0 0 0.0097503 0 0.049991 0.041277 0.0052995 0 0
3.6797 0.011379 0.011397 -0.10448 -0.0064688 0 -0.0055106 0.023716 0.022885 0.02991 0.022551 0.075883 -0.20218 0.019113 -0.00037027 0.0057543 0.045463 -0.063956 0.010891 0.044405 -0.037759 0.0098583 -0.016321 -0.077817 0.0045154 -0.001834 -0.00011904 0.0005069 0.00092555 -0.6317 0 0 0.05936 0 0.042451 0.014013 -0.0088401 0 0
3.6836 0.015776 0.016322 -0.1107 0.0098526 0 -0.002053 0.04255 0.050844 0.072241 0.048437 0.10842 -0.22726 -0.010968 -0.031917 -0.025837 -0.010708 -0.11216 -0.037301 -0.015836 -0.10991 -0.050877 -0.10923 -0.16435 -0.075833 -0.0014992 -0.00021392 -0.0001246 0.00063141 -1.1156 0 0 0.095559 0 0.038143 -0.011627 -0.020219 0 0
3.6875 0.01913 0.020208 -0.0051825 0.03164 0 0.011516 0.060116 0.079723 0.11007 0.072791 0.13063 -0.24866 -0.040944 -0.047782 -0.052075 -0.057439 -0.13035 -0.079524 -0.072058 -0.14993 -0.10612 -0.18999 -0.23706 -0.14752 -0.0016896 -0.00024023 -0.0004348 -2.8215e-05 -1.5488 0 0 0.12352 0 0.037452 -0.031731 -0.028888 0 0
3.6914 0.021314 0.022099 0.12953 0.045749 0 0.025789 0.074051 0.10163 0.13521 0.091848 0.1555 -0.245 -0.068509 -0.047741 -0.071174 -0.091899 -0.12786 -0.11357 -0.12086 -0.16653 -0.15294 -0.25507 -0.29672 -0.20676 -0.002124 -0.0001798 -0.00020955 -0.00067755 -1.9053 0 0 0.14927 0 0.040108 -0.044922 -0.035086 0 0
3.6953 0.023323 0.022279 0.18983 0.045693 0 0.03402 0.079834 0.10752 0.14419 0.10152 0.18855 -0.21766 -0.091126 -0.041254 -0.081868 -0.11216 -0.12127 -0.13758 -0.15896 -0.17725 -0.18862 -0.30173 -0.34201 -0.25018 -0.0023479 -2.5366e-05 0.00017785 -0.00098353 -2.1378 0 0 0.1733 0 0.045438 -0.050551 -0.03925 0 0
3.6992 0.026298 0.022703 0.13672 0.035689 0 0.036668 0.07534 0.095923 0.13974 0.10017 0.22148 -0.19042 -0.10219 -0.039625 -0.08181 -0.11461 -0.12124 -0.14683 -0.17812 -0.19315 -0.20594 -0.32246 -0.36616 -0.26907 -0.002209 0.00016897 0.00027873 -0.00095196 -2.2125 0 0 0.18966 0 0.051444 -0.048443 -0.042104 0 0
3.7031 0.029885 0.025186 0.024273 0.026421 0 0.038925 0.0646 0.076519 0.12766 0.090444 0.23514 -0.18662 -0.10022 -0.047422 -0.074541 -0.10541 -0.12571 -0.14346 -0.17857 -0.20994 -0.20546 -0.32083 -0.35929 -0.26598 -0.0020196 0.0003018 4.9421e-05 -0.00081749 -2.1312 0 0 0.18991 0 0.055457 -0.043431 -0.044599 0 0
3.707 0.031878 0.029023 -0.049734 0.026634 0 0.044388 0.05547 0.062916 0.11206 0.077598 0.21127 -0.20698 -0.086805 -0.059443 -0.062281 -0.088371 -0.12308 -0.12967 -0.16261 -0.21156 -0.18916 -0.29949 -0.31551 -0.24426 -0.0022024 0.00029439 -0.00021299 -0.00071695 -1.9147 0 0 0.16825 0 0.057187 -0.03765 -0.046535 0 0
3.7109 0.029978 0.030901 -0.026299 0.036443 0 0.050604 0.052223 0.060083 0.092942 0.065082 0.14634 -0.23035 -0.063442 -0.065132 -0.046138 -0.065478 -0.10228 -0.10669 -0.13169 -0.18295 -0.15821 -0.2593 -0.23902 -0.20579 -0.0027755 0.00015301 -0.00030117 -0.00056274 -1.5701 0 0 0.12493 0 0.056913 -0.031945 -0.047425 0 0
3.7148 0.024161 0.027771 0.068736 0.046616 0 0.050244 0.050419 0.058896 0.067441 0.051318 0.057519 -0.23534 -0.032459 -0.056843 -0.026938 -0.038289 -0.062006 -0.075775 -0.087572 -0.12237 -0.11394 -0.20042 -0.14406 -0.15245 -0.0032439 -2.0705e-05 -0.00031775 -0.00024439 -1.0884 0 0 0.067093 0 0.055549 -0.026535 -0.046328 0 0
3.7188 0.017216 0.020024 0.1499 0.044691 0 0.037093 0.040252 0.044383 0.033432 0.031368 -0.025233 -0.21869 -0.00010887 -0.035714 -0.0049317 -0.0073437 -0.013062 -0.039383 -0.034752 -0.044453 -0.060646 -0.12386 -0.047973 -0.088071 -0.0030572 -7.2282e-05 -0.00043325 0.00013691 -0.48384 0 0 0.006808 0 0.056038 -0.019121 -0.04098 0 0
3.7227 0.012562 0.011545 0.14387 0.024712 0 0.012319 0.016205 0.010585 -0.007531 0.0026426 -0.07748 -0.19216 0.028188 -0.010887 0.018457 0.025847 0.027971 -0.0022149 0.018741 0.028097 -0.0071042 -0.04065 0.037245 -0.021063 -0.0021865 0.00012201 -0.00053906 0.00032809 0.16774 0 0 -0.043795 0 0.059253 -0.0082454 -0.031904 0 0
3.7266 0.011248 0.0062702 0.04798 -0.0061927 0 -0.014133 -0.016165 -0.032302 -0.049603 -0.03057 -0.096015 -0.16468 0.050693 0.0071783 0.042237 0.060471 0.049316 0.033678 0.069597 0.078221 0.042658 0.043544 0.10853 0.045032 -0.0012115 0.00054845 -0.00029179 0.00021949 0.74448 0 0 -0.078397 0 0.064739 0.0064032 -0.019485 0 0
3.7305 0.01101 0.0045986 -0.06936 -0.030691 0 -0.029035 -0.043371 -0.065574 -0.084495 -0.058494 -0.099078 -0.13287 0.066396 0.014176 0.065183 0.095432 0.051521 0.066384 0.11485 0.10403 0.084976 0.12287 0.16809 0.10683 -0.00080122 0.00098593 0.00044823 1.9605e-06 1.145 0 0 -0.099306 0 0.071547 0.024603 -0.0043797 0 0
3.7344 0.008398 0.0033255 -0.12341 -0.033578 0 -0.025119 -0.054566 -0.077029 -0.10476 -0.072529 -0.10968 -0.090924 0.07465 0.014515 0.084161 0.12778 0.046119 0.092495 0.14957 0.11735 0.11355 0.18611 0.21646 0.15826 -0.0011022 0.0010715 0.0013049 -3.1101e-05 1.3461 0 0 -0.11384 0 0.076712 0.044748 0.012024 0 0
3.7383 0.0019974 -0.00080925 -0.078491 -0.014749 0 -0.0073239 -0.049751 -0.069285 -0.10711 -0.071413 -0.13516 -0.045922 0.079295 0.017033 0.095852 0.15311 0.046005 0.11062 0.17241 0.13226 0.12759 0.22619 0.24883 0.19559 -0.0016447 0.00053854 0.0016269 0.00018526 1.3958 0 0 -0.12626 0 0.076479 0.062019 0.02694 0 0
3.7422 -0.0062814 -0.0076635 0.025747 0.0088832 0 0.0095698 -0.038379 -0.054834 -0.094139 -0.061481 -0.16036 -0.016368 0.082786 0.027233 0.099808 0.1696 0.054765 0.12141 0.18462 0.15233 0.13001 0.24463 0.25775 0.21874 -0.0018413 -0.00050583 0.0010844 0.00042379 1.3526 0 0 -0.13231 0 0.07073 0.074045 0.039167 0 0
3.7461 -0.012983 -0.013913 0.10553 0.01622 0 0.01131 -0.030522 -0.044345 -0.073326 -0.051047 -0.16088 -0.012174 0.085856 0.042272 0.095778 0.17575 0.063776 0.12477 0.18619 0.16647 0.12207 0.24203 0.23928 0.22672 -0.0015528 -0.0015197 -5.3223e-06 0.00045521 1.2371 0 0 -0.1226 0 0.060074 0.079578 0.048 0 0
3.75 -0.016189 -0.016647 0.097167 -0.00018599 0 -0.0048844 -0.029383 -0.039668 -0.053296 -0.044167 -0.12495 -0.018974 0.088727 0.05294 0.083982 0.17034 0.05994 0.12071 0.17717 0.15746 0.10531 0.22 0.19682 0.21866 -0.0011613 -0.0018284 -0.00097467 0.00034625 1.0424 0 0 -0.092657 0 0.045901 0.077865 0.052936 0 0
3.7539 -0.017037 -0.016497 0.0058763 -0.027279 0 -0.027846 -0.031218 -0.036128 -0.039212 -0.03893 -0.064804 -0.0083416 0.088627 0.051212 0.065554 0.15047 0.037847 0.10744 0.15496 0.117 0.08024 0.18007 0.13949 0.18981 -0.0011297 -0.0011244 -0.0013974 0.00039571 0.78056 0 0 -0.050174 0 0.033381 0.069002 0.053015 0 0
3.7578 -0.018454 -0.017042 -0.097758 -0.042887 0 -0.041275 -0.030748 -0.028978 -0.030121 -0.030767 -0.0073358 0.033161 0.083758 0.03722 0.046351 0.12348 0.0057645 0.08861 0.12508 0.055088 0.051269 0.13403 0.077033 0.14905 -0.0015383 0.00024105 -0.0013476 0.00076594 0.50155 0 0 -0.011089 0 0.02633 0.058716 0.050498 0 0
3.7617 -0.022492 -0.02117 -0.13195 -0.03578 0 -0.037121 -0.025576 -0.01688 -0.020168 -0.016999 0.027372 0.087137 0.073469 0.019605 0.028541 0.092258 -0.020188 0.065373 0.089546 -0.0048729 0.019594 0.08539 0.015979 0.0998 -0.0020523 0.001467 -0.0011055 0.0012407 0.25537 0 0 0.013098 0 0.02551 0.04908 0.045996 0 0
3.7656 -0.028685 -0.028173 -0.068192 -0.015841 0 -0.022207 -0.016198 -0.0010832 -0.003223 0.0011354 0.040596 0.11956 0.057766 0.0086438 0.013896 0.059751 -0.028917 0.039088 0.050723 -0.042398 -0.013462 0.037292 -0.040194 0.045951 -0.0022785 0.0018895 -0.0007327 0.00141 0.04323 0 0 0.025017 0 0.030802 0.0417 0.040086 0 0
3.7695 -0.034611 -0.034398 0.044152 -0.0044897 0 -0.012003 -0.0040212 0.015923 0.021923 0.01945 0.050292 0.1152 0.037537 0.0078184 0.0045565 0.030226 -0.022941 0.011876 0.012458 -0.054604 -0.045742 -0.0063663 -0.088389 -0.006276 -0.0020955 0.0014631 -5.8648e-05 0.0010914 -0.17735 0 0 0.038003 0 0.040654 0.03809 0.033283 0 0
3.7734 -0.03782 -0.036561 0.11434 -0.014174 0 -0.016704 0.0088648 0.029977 0.049213 0.032892 0.072342 0.093708 0.018198 0.011172 0.00031406 0.008495 -0.014957 -0.011742 -0.018623 -0.056509 -0.072687 -0.041383 -0.12403 -0.047112 -0.0016567 0.00072555 0.00091504 0.000522 -0.42672 0 0 0.061785 0 0.048887 0.036915 0.026502 0 0
3.7773 -0.037366 -0.034327 0.081623 -0.036444 0 -0.031983 0.018353 0.035394 0.067724 0.037261 0.10478 0.088773 0.0037656 0.0089959 -0.00080331 -0.0047642 -0.015392 -0.029119 -0.039795 -0.065937 -0.091591 -0.066215 -0.1417 -0.073204 -0.0011737 0.00028653 0.0017368 0.00010908 -0.64486 0 0 0.090668 0 0.05228 0.035968 0.020561 0 0
3.7813 -0.033974 -0.029937 -0.03443 -0.049952 0 -0.042953 0.019073 0.028347 0.067759 0.030695 0.12826 0.11178 -0.0035389 -0.002931 0.00053152 -0.0086917 -0.022152 -0.038211 -0.048956 -0.085685 -0.1001 -0.078463 -0.13721 -0.08205 -0.00078084 0.00030994 0.001796 2.2003e-05 -0.71229 0 0 0.10598 0 0.049881 0.034349 0.016187 0 0
3.7852 -0.029165 -0.02581 -0.14659 -0.040585 0 -0.037914 0.0086289 0.011202 0.047007 0.014996 0.12124 0.13934 -0.0020084 -0.01867 0.0037466 -0.0027609 -0.021864 -0.037224 -0.044488 -0.09887 -0.096121 -0.075729 -0.10921 -0.071944 -0.00058427 0.00045191 0.00095441 6.7474e-05 -0.54252 0 0 0.091241 0 0.041609 0.031422 0.014152 0 0
3.7891 -0.024294 -0.022782 -0.16787 -0.014547 0 -0.019347 -0.0086304 -0.0077823 0.012594 -0.0044435 0.076464 0.13897 0.010824 -0.02632 0.0095513 0.015792 -0.0016648 -0.021377 -0.021693 -0.082493 -0.074017 -0.049269 -0.059893 -0.038005 -0.00070792 0.00027628 -0.00017812 -4.6627e-05 -0.16075 0 0 0.046457 0 0.030453 0.027895 0.01675 0 0
3.793 -0.020089 -0.020368 -0.081595 0.0074858 0 -0.002023 -0.023567 -0.020955 -0.022818 -0.021387 0.0061578 0.10557 0.02869 -0.017639 0.018175 0.042116 0.03869 0.0041724 0.012233 -0.028209 -0.040561 -0.0051659 0.0049063 0.0087495 -0.0011687 -0.00027609 -0.0007085 -0.00038207 0.30789 0 0 -0.011297 0 0.023294 0.026467 0.023295 0 0
3.7969 -0.016685 -0.018053 0.043495 0.0088547 0 3.4445e-05 -0.02965 -0.028063 -0.048588 -0.032867 -0.066312 0.069011 0.04822 0.0050941 0.029732 0.073733 0.084823 0.036199 0.05339 0.047709 -2.0391e-05 0.052103 0.075799 0.062476 -0.001707 -0.00081842 -0.00026656 -0.00073252 0.72848 0 0 -0.060782 0 0.022777 0.028463 0.03292 0 0
3.8008 -0.013886 -0.015873 0.10672 -0.0093994 0 -0.014254 -0.028866 -0.035699 -0.062007 -0.041025 -0.12029 0.063976 0.066712 0.030678 0.044037 0.10836 0.11754 0.071685 0.098265 0.11442 0.043696 0.11788 0.14141 0.11808 -0.0018628 -0.00090162 0.00065536 -0.00087085 1.038 0 0 -0.090942 0 0.030318 0.034619 0.044594 0 0
3.8047 -0.011478 -0.013869 0.055865 -0.031146 0 -0.032506 -0.029556 -0.049197 -0.068159 -0.050255 -0.14729 0.093853 0.080819 0.047444 0.060457 0.14278 0.12638 0.1063 0.14202 0.14864 0.085049 0.18488 0.19175 0.16868 -0.0013539 -0.00046526 0.0011925 -0.00076503 1.2479 0 0 -0.10467 0 0.0467 0.045417 0.056509 0 0
3.8086 -0.009433 -0.011532 -0.069952 -0.039722 0 -0.03982 -0.037604 -0.065443 -0.073999 -0.061842 -0.15145 0.1269 0.087749 0.051347 0.075555 0.17103 0.11609 0.13276 0.17649 0.1505 0.11581 0.23836 0.22178 0.20466 -0.00041608 8.3976e-05 0.00094498 -0.00053578 1.3833 0 0 -0.11104 0 0.066704 0.057826 0.064645 0 0
3.8125 -0.0078576 -0.0081781 -0.1698 -0.03033 0 -0.030694 -0.049756 -0.074733 -0.081713 -0.071396 -0.14332 0.1283 0.089126 0.047383 0.086347 0.19072 0.1014 0.14919 0.19912 0.14024 0.13502 0.27277 0.23226 0.22535 0.00029918 0.00023956 0.00032685 -0.00026842 1.4328 0 0 -0.11515 0 0.083369 0.067586 0.067439 0 0
3.8164 -0.0066706 -0.0038 -0.16017 -0.01067 0 -0.011633 -0.056114 -0.070087 -0.086939 -0.072085 -0.13201 0.093905 0.085388 0.04401 0.090984 0.19999 0.094587 0.15428 0.20785 0.13915 0.14195 0.28478 0.22671 0.22971 0.00025767 -0.00014295 9.6817e-05 5.1348e-05 1.3606 0 0 -0.11505 0 0.093289 0.072326 0.064051 0 0
3.8203 -0.0053167 0.00077885 -0.041528 0.007658 0 0.006224 -0.049424 -0.05403 -0.082935 -0.060781 -0.12027 0.051458 0.077032 0.045783 0.087953 0.19735 0.095688 0.14726 0.20119 0.15116 0.13648 0.27234 0.20706 0.21736 -0.00047903 -0.00072087 0.00057099 0.00040609 1.1544 0 0 -0.10608 0 0.093748 0.07005 0.054059 0 0
3.8242 -0.0029441 0.0047183 0.10075 0.017435 0 0.016155 -0.03165 -0.0355 -0.066452 -0.040919 -0.10433 0.030244 0.063364 0.050033 0.074374 0.17843 0.09264 0.12559 0.17467 0.16003 0.11692 0.23048 0.17191 0.1854 -0.0013106 -0.00098188 0.0013084 0.00062611 0.84724 0 0 -0.086369 0 0.081414 0.057699 0.036814 0 0
3.8281 0.00093545 0.0079402 0.16223 0.017745 0 0.018463 -0.011335 -0.020491 -0.039937 -0.019191 -0.077891 0.032832 0.045355 0.049473 0.054115 0.14725 0.071027 0.094635 0.13474 0.14338 0.088221 0.17091 0.11915 0.14068 -0.0016503 -0.00069839 0.0015506 0.00048592 0.48803 0 0 -0.057698 0 0.062886 0.039578 0.016483 0 0
3.832 0.0058802 0.010888 0.10109 0.011426 0 0.016455 0.0049284 -0.0068709 -0.0088169 0.00035583 -0.037496 0.037142 0.023831 0.038076 0.030484 0.10734 0.026128 0.058128 0.08672 0.091491 0.053092 0.10141 0.050306 0.087656 -0.0014338 -0.00010253 0.00094441 -5.3544e-05 0.099809 0 0 -0.022652 0 0.043276 0.0195 -0.0042383 0 0
3.8359 0.010717 0.01363 -0.028846 0.0029599 0 0.012105 0.017642 0.01121 0.022541 0.018556 0.014166 0.023035 -0.00037792 0.015793 0.0058502 0.061251 -0.031732 0.018703 0.034597 0.015799 0.013176 0.027141 -0.027633 0.029376 -0.0011022 0.00035587 -0.00015333 -0.00073316 -0.32283 0 0 0.017156 0 0.026051 0.00019922 -0.023468 0 0
3.8398 0.014491 0.015612 -0.12052 -0.001832 0 0.0063377 0.031214 0.034905 0.052009 0.037694 0.069227 -0.0071261 -0.025981 -0.010847 -0.016998 0.012115 -0.082756 -0.020564 -0.016732 -0.058742 -0.029892 -0.046283 -0.10467 -0.030731 -0.0011236 0.00041582 -0.0010234 -0.001167 -0.77539 0 0 0.059534 0 0.015008 -0.015131 -0.039086 0 0
3.8438 0.017314 0.016576 -0.099018 0.0028876 0 0.0020892 0.046912 0.058135 0.077785 0.056807 0.11876 -0.034513 -0.048661 -0.032412 -0.034226 -0.033405 -0.11045 -0.05412 -0.058479 -0.11033 -0.072534 -0.11051 -0.17217 -0.086086 -0.0015635 0.00019278 -0.0011903 -0.0011427 -1.2128 0 0 0.099505 0 0.013139 -0.023056 -0.04848 0 0
3.8477 0.020231 0.017545 0.017852 0.019013 0 0.0046436 0.060377 0.073604 0.096842 0.071432 0.15653 -0.046404 -0.065578 -0.042217 -0.046555 -0.071249 -0.1124 -0.080373 -0.089159 -0.13321 -0.11099 -0.16397 -0.22525 -0.13329 -0.0021039 -6.408e-07 -0.00072085 -0.00076381 -1.5659 0 0 0.13024 0 0.01584 -0.026419 -0.053323 0 0
3.8516 0.024108 0.020337 0.1337 0.041015 0 0.01726 0.066376 0.080026 0.10639 0.078162 0.17962 -0.04893 -0.075266 -0.040494 -0.054342 -0.098939 -0.1009 -0.098198 -0.10809 -0.13812 -0.14252 -0.20495 -0.26178 -0.16993 -0.0024072 1.1286e-05 -3.3641e-05 -0.00032444 -1.7875 0 0 0.14693 0 0.020752 -0.026932 -0.054259 0 0
3.8555 0.028581 0.02564 0.15249 0.057777 0 0.036487 0.06494 0.082084 0.10671 0.078593 0.18659 -0.057534 -0.076819 -0.034169 -0.05811 -0.11446 -0.092676 -0.10685 -0.11526 -0.14133 -0.16451 -0.23202 -0.28004 -0.19395 -0.0023986 0.00012105 0.0004949 -7.2096e-05 -1.8766 0 0 0.14953 0 0.025607 -0.026414 -0.052038 0 0
3.8594 0.032103 0.031558 0.058386 0.060036 0 0.052987 0.061488 0.083496 0.10149 0.07763 0.17624 -0.078312 -0.069075 -0.031833 -0.058145 -0.11341 -0.095577 -0.10433 -0.1102 -0.15139 -0.17097 -0.24024 -0.27802 -0.20021 -0.0022197 0.00010741 0.00073717 -7.5412e-05 -1.8541 0 0 0.14136 0 0.027515 -0.027612 -0.047395 0 0
3.8633 0.033065 0.03448 -0.070369 0.047525 0 0.058158 0.060553 0.08179 0.09428 0.077636 0.14909 -0.10165 -0.05668 -0.037079 -0.055578 -0.098635 -0.10258 -0.093492 -0.097828 -0.16308 -0.16171 -0.23052 -0.25488 -0.19009 -0.0020104 -8.3432e-05 0.00073202 -0.00025347 -1.7233 0 0 0.12523 0 0.026713 -0.031525 -0.041804 0 0
3.8672 0.030962 0.031897 -0.12668 0.029123 0 0.050521 0.060204 0.071188 0.084496 0.074921 0.10972 -0.11355 -0.043623 -0.045345 -0.05084 -0.075099 -0.098201 -0.077587 -0.081447 -0.16239 -0.14039 -0.20638 -0.21278 -0.16758 -0.0018237 -0.00025885 0.00051757 -0.00047061 -1.4655 0 0 0.10153 0 0.025267 -0.036768 -0.035929 0 0
3.8711 0.026581 0.024656 -0.064655 0.015565 0 0.035804 0.053588 0.050247 0.067729 0.062911 0.066528 -0.11014 -0.032041 -0.047385 -0.043908 -0.045842 -0.072146 -0.058333 -0.06227 -0.13802 -0.10926 -0.16952 -0.15682 -0.13469 -0.0017235 -0.00019484 0.00010287 -0.00061124 -1.0771 0 0 0.070232 0 0.024622 -0.042011 -0.030092 0 0
3.875 0.021215 0.016447 0.062422 0.011241 0 0.021165 0.036182 0.025079 0.040649 0.039113 0.027558 -0.09985 -0.023809 -0.037125 -0.03466 -0.014274 -0.02904 -0.037459 -0.041101 -0.090965 -0.071123 -0.12205 -0.09332 -0.093762 -0.00184 8.3898e-05 -0.0004215 -0.00063462 -0.60401 0 0 0.033973 0 0.026344 -0.045542 -0.024557 0 0
3.8789 0.01583 0.010934 0.14888 0.012262 0 0.0097608 0.01112 0.0041378 0.0058594 0.0087619 -0.0043286 -0.09319 -0.019944 -0.017381 -0.022558 0.013433 0.013914 -0.01697 -0.016911 -0.034797 -0.031079 -0.067374 -0.028126 -0.048218 -0.0022239 0.00027054 -0.00081698 -0.00061125 -0.12978 0 0 -0.0018499 0 0.032285 -0.043459 -0.019843 0 0
3.8828 0.010921 0.0091223 0.12732 0.011715 0 0.00075404 -0.01275 -0.0095579 -0.028339 -0.01856 -0.03236 -0.093415 -0.016496 0.0018585 -0.0092443 0.035305 0.039481 0.0026331 0.0099401 0.013143 0.0059749 -0.01301 0.03402 -0.0034859 -0.0026653 5.3135e-05 -0.00080969 -0.00067867 0.27446 0 0 -0.032454 0 0.03982 -0.036538 -0.015932 0 0
3.8867 0.0069003 0.0092242 0.023925 0.0064407 0 -0.0065316 -0.02776 -0.019916 -0.053262 -0.035834 -0.061455 -0.097224 -0.011411 0.011533 0.0044356 0.051068 0.042811 0.021468 0.038905 0.043171 0.038608 0.038098 0.0892 0.038367 -0.0027774 -0.00056084 -0.00031385 -0.00088724 0.58498 0 0 -0.05669 0 0.04736 -0.025485 -0.012821 0 0
3.8906 0.0042516 0.0087806 -0.068597 -0.00087262 0 -0.0099756 -0.032331 -0.031517 -0.065264 -0.042434 -0.09223 -0.10127 -0.0030356 0.010962 0.017619 0.060923 0.033684 0.039635 0.068954 0.058495 0.065816 0.083344 0.13416 0.075479 -0.0023598 -0.0012019 0.00044067 -0.0010632 0.8112 0 0 -0.076129 0 0.053447 -0.011304 -0.010439 0 0
3.8945 0.0031437 0.0067969 -0.073674 -0.0052383 0 -0.0068043 -0.030058 -0.043187 -0.066638 -0.042209 -0.11872 -0.10474 0.010547 0.0079098 0.028869 0.065413 0.027203 0.057073 0.097322 0.070325 0.086249 0.11862 0.1663 0.10471 -0.0016684 -0.0014377 0.0010192 -0.0008889 0.95535 0 0 -0.091237 0 0.056022 0.0042272 -0.0086145 0 0
3.8984 0.0030323 0.0040409 0.005149 -0.0042994 0 0.0021574 -0.025482 -0.048972 -0.062198 -0.039139 -0.13172 -0.10605 0.027149 0.011144 0.036914 0.067254 0.031121 0.072571 0.11823 0.086879 0.10009 0.14152 0.18334 0.12376 -0.0012372 -0.001138 0.0010733 -0.00021165 0.99743 0 0 -0.099123 0 0.055057 0.017917 -0.0067057 0 0
3.9023 0.0029584 0.0017314 0.093097 -7.7533e-05 0 0.011361 -0.021335 -0.045243 -0.055514 -0.035227 -0.12478 -0.10092 0.042622 0.022278 0.041937 0.068024 0.0403 0.0846 0.1293 0.10521 0.10816 0.15333 0.18273 0.13328 -0.0013668 -0.00056606 0.00059215 0.0007072 0.92258 0 0 -0.095655 0 0.052631 0.028522 -0.004364 0 0
3.9063 0.0024351 0.00030454 0.11285 0.0032107 0 0.014252 -0.018674 -0.035292 -0.047732 -0.031338 -0.098094 -0.087116 0.05423 0.034246 0.043842 0.0678 0.04226 0.091535 0.12883 0.11267 0.10979 0.15364 0.16208 0.13269 -0.0018098 -0.00012427 -8.9278e-05 0.001324 0.75326 0 0 -0.079747 0 0.049993 0.035353 -0.0015087 0 0
3.9102 0.0019506 -0.00058162 0.049186 0.0026172 0 0.0082808 -0.01744 -0.025761 -0.038352 -0.027944 -0.058234 -0.07057 0.059334 0.037572 0.042616 0.066282 0.028481 0.09168 0.11574 0.097038 0.10412 0.14212 0.12145 0.12154 -0.0020247 -6.8248e-06 -0.00054305 0.0012815 0.54014 0 0 -0.055076 0 0.048406 0.037966 0.0018384 0 0
3.9141 0.0023505 -0.0012406 -0.044483 -0.0015739 0 -0.0034176 -0.015653 -0.018885 -0.025832 -0.023936 -0.014916 -0.063107 0.053232 0.028566 0.037362 0.060748 0.0018066 0.080106 0.087715 0.057389 0.086528 0.11486 0.06576 0.096439 -0.0017523 -8.0542e-05 -0.00056615 0.00076169 0.31628 0 0 -0.027382 0 0.049427 0.035107 0.0051236 0 0
3.918 0.0035925 -0.0015531 -0.096156 -0.0061901 0 -0.01457 -0.0091638 -0.0097774 -0.0079084 -0.015697 0.022777 -0.071102 0.040549 0.012281 0.029298 0.050343 -0.025733 0.059742 0.053274 0.0067057 0.059573 0.077329 0.0047637 0.062586 -0.00129 -7.3301e-05 -0.00030499 0.00032094 0.068761 0 0 -0.00034853 0 0.051478 0.02888 0.0074678 0 0
3.9219 0.0042655 -0.0014042 -0.073398 -0.0071877 0 -0.019606 0.0053636 0.007499 0.016698 0.00044792 0.049512 -0.086414 0.024679 -0.0018209 0.018926 0.035188 -0.042267 0.032868 0.016802 -0.03614 0.025226 0.032646 -0.050856 0.022889 -0.0011454 0.00014086 -8.5238e-05 0.00033216 -0.23257 0 0 0.025605 0 0.053176 0.020218 0.0085017 0 0
3.9258 0.0026645 -0.0012331 -0.0024413 -0.0024349 0 -0.015944 0.025629 0.031403 0.045193 0.023423 0.065759 -0.090992 0.0086453 -0.0072137 0.0067705 0.01585 -0.04467 0.001865 -0.018031 -0.059176 -0.014278 -0.016036 -0.094697 -0.019795 -0.0014488 0.0004349 -0.00010385 0.00061776 -0.57486 0 0 0.050877 0 0.053361 0.0099718 0.0080382 0 0
3.9297 -0.0014477 -0.0018333 0.05912 0.0060099 0 -0.0046185 0.042532 0.051496 0.069532 0.045474 0.077526 -0.072557 -0.0033226 -0.00452 -0.0064052 -0.0062787 -0.03971 -0.029538 -0.046396 -0.064976 -0.055255 -0.063834 -0.1267 -0.061145 -0.0017952 0.00057794 -0.00026723 0.00068482 -0.87871 0 0 0.073901 0 0.050457 -0.00074075 0.0059824 0 0
3.9336 -0.0062213 -0.0035399 0.066762 0.012093 0 0.0096914 0.045995 0.056513 0.08032 0.056716 0.092252 -0.036129 -0.0072326 0.00010632 -0.018433 -0.026106 -0.037381 -0.054272 -0.063573 -0.067013 -0.08961 -0.10125 -0.14998 -0.093145 -0.0017162 0.00047367 -0.00032206 0.00031595 -1.0455 0 0 0.091232 0 0.04411 -0.0097004 0.0033916 0 0
3.9375 -0.0091325 -0.0057651 0.016867 0.009674 0 0.019703 0.03375 0.044368 0.073938 0.052954 0.11187 0.0003767 -0.0052882 0.00024893 -0.027737 -0.039935 -0.042056 -0.069941 -0.071474 -0.077338 -0.11375 -0.12494 -0.16507 -0.11317 -0.0012543 0.00025621 -0.00013978 -0.00015213 -1.0332 0 0 0.099843 0 0.03664 -0.015808 0.0016782 0 0
3.9414 -0.0092527 -0.007493 -0.054956 -0.0018251 0 0.019 0.014448 0.024393 0.056301 0.039169 0.12802 0.021818 0.00097474 -0.0061421 -0.033233 -0.045502 -0.04846 -0.075161 -0.070655 -0.095225 -0.12556 -0.13257 -0.1671 -0.11923 -0.00096147 0.00015848 0.00013589 -0.00020216 -0.88334 0 0 0.098424 0 0.029565 -0.018348 0.0016602 0 0
3.9453 -0.0081381 -0.0082272 -0.097612 -0.015094 0 0.006882 0.00090469 0.0096673 0.038472 0.024742 0.12515 0.026809 0.0097004 -0.015648 -0.033986 -0.040971 -0.045534 -0.069154 -0.061929 -0.10615 -0.12363 -0.12257 -0.14878 -0.10995 -0.0012833 0.00027448 0.00022473 0.0002424 -0.67258 0 0 0.086336 0 0.024444 -0.016783 0.0040527 0 0
3.9492 -0.0083125 -0.0083577 -0.07607 -0.019701 0 -0.0098005 -0.00093348 0.0064875 0.02719 0.014902 0.091529 0.024103 0.017914 -0.02191 -0.02782 -0.022519 -0.025305 -0.049969 -0.044946 -0.092639 -0.10472 -0.090813 -0.10686 -0.081474 -0.0020104 0.00042917 -2.0942e-05 0.00066672 -0.43977 0 0 0.062549 0 0.024193 -0.0099106 0.010114 0 0
3.9531 -0.010728 -0.0085859 0.003584 -0.01135 0 -0.021145 0.0031832 0.010019 0.019213 0.0070126 0.030652 0.020726 0.024291 -0.019914 -0.016534 0.0052378 0.0098811 -0.023296 -0.02239 -0.048786 -0.075465 -0.045578 -0.046287 -0.0408 -0.0024498 0.0002881 -0.00049394 0.00049523 -0.16582 0 0 0.027274 0 0.028433 0.00026587 0.018639 0 0
3.957 -0.013736 -0.0091289 0.090744 0.002693 0 -0.022259 0.0019092 0.0090064 0.0053271 -0.0048292 -0.037422 0.016132 0.02973 -0.0094412 -0.0018302 0.038397 0.047347 0.007207 0.0045566 0.013148 -0.040282 0.0073533 0.021497 0.0069578 -0.0021767 -0.00035013 -0.00096119 -0.00026511 0.17717 0 0 -0.014841 0 0.035873 0.01225 0.028503 0 0
3.9609 -0.014695 -0.0096416 0.11868 0.0085386 0 -0.017214 -0.010746 -0.0050852 -0.019715 -0.022248 -0.087944 0.0079969 0.035206 0.0044944 0.015017 0.074045 0.07182 0.039 0.035131 0.07014 -0.0021513 0.06389 0.084504 0.058099 -0.0015458 -0.0013022 -0.0012692 -0.00099441 0.56598 0 0 -0.054429 0 0.045489 0.024998 0.038894 0 0
3.9648 -0.012671 -0.0099025 0.054283 -0.001909 0 -0.014234 -0.03025 -0.031617 -0.051119 -0.040332 -0.1083 0.00072194 0.042267 0.014927 0.03243 0.10861 0.075661 0.069201 0.068506 0.10444 0.035652 0.11928 0.13549 0.10822 -0.0013549 -0.0020286 -0.001392 -0.0010965 0.9231 0 0 -0.082355 0 0.05594 0.03732 0.048859 0 0
3.9688 -0.0095068 -0.010362 -0.066699 -0.022364 0 -0.016627 -0.046466 -0.060954 -0.077655 -0.052681 -0.10605 0.0044657 0.052707 0.01806 0.047503 0.13607 0.06411 0.093342 0.10174 0.11555 0.068339 0.16564 0.17284 0.14981 -0.0019765 -0.0019943 -0.0013132 -0.00060539 1.1731 0 0 -0.096157 0 0.065068 0.047578 0.057215 0 0
3.9727 -0.0080974 -0.011769 -0.15612 -0.036601 0 -0.019354 -0.052756 -0.080389 -0.090836 -0.057621 -0.10098 0.024221 0.064501 0.016358 0.059134 0.15555 0.051263 0.11103 0.1312 0.11827 0.094938 0.20121 0.19754 0.18134 -0.0028862 -0.001123 -0.00095606 -9.4138e-05 1.2961 0 0 -0.10128 0 0.072278 0.055749 0.064222 0 0
3.9766 -0.0095637 -0.014173 -0.14065 -0.033046 0 -0.015665 -0.050103 -0.081854 -0.090418 -0.058548 -0.10766 0.051334 0.075723 0.016602 0.066615 0.16639 0.049333 0.12163 0.1543 0.12847 0.11439 0.22427 0.20987 0.20147 -0.0031298 4.6299e-05 -0.00030652 -6.3955e-06 1.3233 0 0 -0.10488 0 0.077329 0.061662 0.069984 0 0
3.9805 -0.012159 -0.016425 -0.02822 -0.015953 0 -0.0067483 -0.043536 -0.066796 -0.081767 -0.058558 -0.12341 0.068671 0.084249 0.023851 0.069402 0.1683 0.059155 0.12468 0.1686 0.14857 0.12577 0.23346 0.20847 0.20925 -0.0022756 0.00071144 0.00041659 -0.00017946 1.2862 0 0 -0.108 0 0.080064 0.065161 0.074599 0 0
3.9844 -0.01305 -0.016883 0.0893 -0.0018321 0 -0.0027311 -0.036358 -0.045061 -0.06951 -0.056169 -0.13153 0.066097 0.085559 0.036314 0.066044 0.15988 0.069461 0.11838 0.16863 0.165 0.12578 0.22428 0.19187 0.20143 -0.00086896 0.00043778 0.00082814 -9.2829e-05 1.1813 0 0 -0.10419 0 0.079851 0.065374 0.077786 0 0
3.9883 -0.011186 -0.014806 0.11009 -0.0038776 0 -0.012184 -0.02871 -0.028045 -0.05477 -0.047406 -0.11637 0.050906 0.078252 0.045988 0.057571 0.14396 0.06587 0.10442 0.15446 0.15951 0.11448 0.19888 0.1603 0.18047 6.9637e-05 -0.00047085 0.0007164 0.00046567 0.9872 0 0 -0.086532 0 0.076828 0.062126 0.07896 0 0
3.9922 -0.0083564 -0.011125 0.013348 -0.019354 0 -0.030724 -0.020539 -0.020599 -0.037657 -0.031607 -0.076487 0.041855 0.064597 0.045078 0.045642 0.12327 0.042726 0.085083 0.12935 0.12467 0.093694 0.16137 0.11619 0.14985 -2.7968e-05 -0.0012331 0.00031897 0.0011003 0.70809 0 0 -0.05571 0 0.071464 0.055796 0.077561 0 0
3.9961 -0.0073708 -0.0078321 -0.11676 -0.032426 0 -0.042188 -0.013656 -0.018045 -0.020027 -0.013629 -0.024998 0.051729 0.046495 0.032745 0.03132 0.099269 0.0082623 0.061681 0.095239 0.070346 0.064428 0.11415 0.063483 0.11142 -0.00086231 -0.0012839 0.00016708 0.0012238 0.38685 0 0 -0.020527 0 0.06407 0.046611 0.072982 0 0
4 -0.0092072 -0.0064894 -0.16213 -0.029657 0 -0.033329 -0.0095255 -0.011178 -0.0039925 0.00067572 0.021626 0.075036 0.026522 0.016065 0.015847 0.073451 -0.021284 0.035682 0.054572 0.016282 0.028032 0.060065 0.0069401 0.067278 -0.0017055 -0.00075938 0.00056522 0.00070746 0.071471 0 0 0.0098338 0 0.055088 0.034955 0.06456 0 0
4.0039 -0.012007 -0.0071548 -0.07639 -0.01269 0 -0.0077581 -0.0059369 0.0047756 0.011633 0.010642 0.055151 0.092623 0.010513 0.0042315 0.0019803 0.048351 -0.033924 0.0099429 0.012099 -0.022225 -0.012052 0.0052389 -0.048119 0.021538 -0.0021386 -0.00029644 0.0012234 2.377e-05 -0.2232 0 0 0.03347 0 0.046014 0.022253 0.050934 0 0
4.0078 -0.012874 -0.0085359 0.071655 0.0043151 0 0.015958 0.001995 0.025361 0.030907 0.021032 0.077738 0.088728 0.00035709 0.0011799 -0.0088135 0.025778 -0.030499 -0.013079 -0.026791 -0.043737 -0.049457 -0.043765 -0.096088 -0.020521 -0.002302 -0.00034686 0.0014784 -0.00026325 -0.50892 0 0 0.055005 0 0.038615 0.011003 0.034825 0 0
4.0117 -0.010603 -0.009064 0.15855 0.0092093 0 0.021261 0.016158 0.040844 0.054824 0.035396 0.094868 0.064603 -0.0038539 0.0030976 -0.01596 0.0067681 -0.022538 -0.032178 -0.059618 -0.058212 -0.081013 -0.083663 -0.13192 -0.056083 -0.0025043 -0.00071001 0.00094025 -5.8018e-05 -0.7781 0 0 0.077467 0 0.033628 0.0024063 0.017743 0 0
4.0156 -0.0066011 -0.0078932 0.11603 0.0030458 0 0.0087647 0.031335 0.045021 0.076232 0.049894 0.10761 0.036936 -0.0025973 0.0026374 -0.019175 -0.0077512 -0.021404 -0.046341 -0.084209 -0.07606 -0.10394 -0.11166 -0.15224 -0.082615 -0.002748 -0.00077604 -8.9389e-05 0.00027913 -0.97482 0 0 0.096142 0 0.031509 -0.002588 0.0012898 0 0
4.0195 -0.0032128 -0.0051431 -0.01046 -0.0030992 0 -0.0058529 0.038412 0.040127 0.082995 0.055175 0.11166 0.023781 0.0028101 -0.0043519 -0.018124 -0.015814 -0.028158 -0.053638 -0.096549 -0.098268 -0.11349 -0.12268 -0.15578 -0.095367 -0.0027406 -0.00021747 -0.00088251 0.00043941 -1.0247 0 0 0.1016 0 0.032668 -0.0026086 -0.011727 0 0
4.0234 -0.0012961 -0.0015087 -0.10644 -0.0011324 0 -0.0086005 0.032788 0.033192 0.06836 0.045305 0.10245 0.031284 0.0084721 -0.015489 -0.014491 -0.016695 -0.032856 -0.053766 -0.095235 -0.11516 -0.10895 -0.11624 -0.14293 -0.092839 -0.0023112 0.00062621 -0.00097339 0.00051393 -0.8992 0 0 0.088828 0 0.03539 0.0014022 -0.018739 0 0
4.0273 0.00042444 0.0022112 -0.091777 0.0058614 0 -0.00052152 0.019385 0.028235 0.038482 0.024638 0.079908 0.05183 0.012555 -0.024216 -0.010063 -0.011888 -0.023805 -0.048398 -0.083157 -0.11397 -0.094638 -0.097241 -0.11508 -0.078709 -0.0016727 0.0011015 -0.00055172 0.00076106 -0.64766 0 0 0.062407 0 0.037801 0.0071676 -0.020337 0 0
4.0313 0.0036888 0.0053526 0.012412 0.008737 0 0.0061933 0.0084582 0.022857 0.0085333 0.005068 0.048028 0.072624 0.014611 -0.025145 -0.0055657 -0.0020284 0.001355 -0.038111 -0.061528 -0.088964 -0.072804 -0.067959 -0.074787 -0.054682 -0.0011994 0.00094462 -0.00016594 0.001115 -0.36158 0 0 0.032242 0 0.038979 0.013465 -0.016942 0 0
4.0352 0.0085891 0.0075097 0.10999 0.0040371 0 0.0038854 0.0060312 0.012631 -0.0097643 -0.0040509 0.011458 0.085058 0.014643 -0.017846 -0.0015557 0.012026 0.032351 -0.023599 -0.03196 -0.046823 -0.046056 -0.031041 -0.026763 -0.022888 -0.0010212 0.00054362 -0.00010396 0.0011044 -0.10761 0 0 0.0048493 0 0.038179 0.019094 -0.0093384 0 0
4.0391 0.013264 0.0087091 0.11806 -0.0015406 0 -0.0014629 0.008744 -0.002226 -0.016983 -0.0034684 -0.025927 0.087026 0.014137 -0.0066766 0.0019952 0.028791 0.05361 -0.0053575 0.0029189 -0.0034955 -0.018667 0.0094114 0.02176 0.013388 -0.00096354 0.00045338 -0.00015894 0.00036305 0.103 0 0 -0.01989 0 0.034923 0.022458 0.00084273 0 0
4.043 0.015666 0.0094913 0.03508 0.00084339 0 0.001872 0.0083464 -0.015813 -0.022476 -0.0018726 -0.059068 0.079083 0.01544 0.0024311 0.0061957 0.044706 0.056006 0.013791 0.03658 0.025385 0.0054666 0.04719 0.062675 0.048103 -0.00090564 0.00071779 -1.4219e-05 -0.00083328 0.28443 0 0 -0.043465 0 0.031358 0.024407 0.010341 0 0
4.0469 0.015488 0.010603 -0.066543 0.011126 0 0.015864 0.00081826 -0.022418 -0.032735 -0.0067167 -0.080508 0.061347 0.019233 0.0056408 0.011574 0.058032 0.043236 0.032409 0.065906 0.034231 0.025186 0.079572 0.090211 0.078597 -0.001065 0.00080341 0.00026038 -0.0016764 0.42945 0 0 -0.062261 0 0.028704 0.025738 0.01802 0 0
4.0508 0.014261 0.012342 -0.10673 0.019512 0 0.028229 -0.0096239 -0.022399 -0.044287 -0.017349 -0.084055 0.035499 0.025758 0.0031998 0.01837 0.067294 0.027861 0.049137 0.088291 0.030517 0.039674 0.10429 0.10339 0.1026 -0.0017669 0.0002625 0.00024319 -0.0015565 0.50412 0 0 -0.068813 0 0.027881 0.027112 0.023108 0 0
4.0547 0.013588 0.0141 -0.06029 0.017434 0 0.025176 -0.015471 -0.021088 -0.048337 -0.026583 -0.071136 0.0087181 0.034832 -0.0011103 0.026571 0.070314 0.020707 0.061795 0.09995 0.028311 0.047846 0.11793 0.10543 0.11666 -0.0029081 -0.00062919 -0.00028078 -0.0006698 0.48848 0 0 -0.060298 0 0.029976 0.029345 0.024813 0 0
4.0586 0.013456 0.014649 0.032582 0.0078835 0 0.0075607 -0.013842 -0.021891 -0.041189 -0.02797 -0.052411 -0.007296 0.043912 -0.0027268 0.034208 0.065538 0.022533 0.067325 0.098337 0.036487 0.04941 0.11809 0.1001 0.11758 -0.0037929 -0.0010522 -0.00092128 0.00015213 0.40952 0 0 -0.044104 0 0.034647 0.032409 0.023506 0 0
4.0625 0.012356 0.013098 0.10504 0.0026134 0 -0.0083047 -0.0086068 -0.02173 -0.02833 -0.021037 -0.040291 -0.004332 0.050488 0.000256 0.039171 0.055156 0.024435 0.066014 0.087335 0.050679 0.046076 0.10835 0.088085 0.10795 -0.0036765 -0.00052764 -0.0010016 0.00022945 0.31975 0 0 -0.032326 0 0.039835 0.035018 0.020801 0 0
4.0664 0.0090182 0.009705 0.11287 0.0084445 0 -0.0073755 -0.0049176 -0.014511 -0.017691 -0.010073 -0.037558 0.013715 0.053078 0.0053411 0.040104 0.040092 0.016034 0.057641 0.068593 0.056191 0.038019 0.090036 0.06664 0.088557 -0.0025312 0.00046092 -0.00031648 -0.00036369 0.2395 0 0 -0.029423 0 0.044372 0.036189 0.01734 0 0
4.0703 0.003879 0.0057511 0.058898 0.018046 0 0.0076863 -0.0029699 0.0010414 -0.010231 0.00084949 -0.033291 0.031053 0.050416 0.0073494 0.035863 0.021455 -0.0055908 0.0423 0.044042 0.040406 0.025411 0.064702 0.033113 0.060581 -0.0011964 0.00087056 0.00053217 -0.00095818 0.12935 0 0 -0.026326 0 0.047145 0.03495 0.013698 0 0
4.0742 -0.0012126 0.002522 -0.01608 0.016756 0 0.018823 0.0017015 0.018272 0.00090783 0.01087 -0.01198 0.03143 0.040062 0.0028054 0.024469 0.00086292 -0.033268 0.019745 0.016337 0.0045618 0.007432 0.034058 -0.010634 0.025547 -0.00066109 0.00017661 0.00068571 -0.00097802 -0.068862 0 0 -0.0088114 0 0.046415 0.029472 0.010371 0 0
4.0781 -0.0046514 0.00033083 -0.062235 -0.00063471 0 0.011969 0.011954 0.028311 0.021328 0.020945 0.031013 0.012062 0.02464 -0.0065512 0.0092326 -0.018802 -0.054975 -0.005358 -0.010284 -0.035746 -0.013574 0.002538 -0.057114 -0.010063 -0.0011653 -0.0010251 -6.4968e-05 -0.00042848 -0.35894 0 0 0.02707 0 0.043202 0.021172 0.0071798 0 0
4.082 -0.0062973 -0.0014781 -0.051497 -0.02149 0 -0.0072265 0.02434 0.028734 0.046635 0.030727 0.082057 -0.012727 0.0067377 -0.014606 -0.0068929 -0.03607 -0.062374 -0.029742 -0.034014 -0.062487 -0.035446 -0.0277 -0.096699 -0.042396 -0.0020379 -0.0015903 -0.0010092 0.0002401 -0.66148 0 0 0.068253 0 0.038804 0.011848 0.0038529 0 0
4.0859 -0.007046 -0.0035487 0.0047994 -0.026059 0 -0.018785 0.031665 0.025625 0.064338 0.037614 0.1179 -0.022659 -0.011426 -0.015895 -0.021528 -0.049661 -0.05599 -0.05071 -0.053401 -0.069301 -0.056167 -0.054934 -0.12278 -0.06839 -0.0024297 -0.001007 -0.0012296 0.00062803 -0.86348 0 0 0.094313 0 0.034263 0.0030465 0.00022541 0 0
4.0898 -0.0073782 -0.0055678 0.061632 -0.0077319 0 -0.0096533 0.030098 0.026539 0.064974 0.038767 0.12332 -0.0082996 -0.026803 -0.010472 -0.03157 -0.057816 -0.043482 -0.064688 -0.066591 -0.065047 -0.072798 -0.076953 -0.13411 -0.084137 -0.0021497 7.8495e-05 -0.00056384 0.00068014 -0.90047 0 0 0.094538 0 0.030938 -0.0031016 -0.0038547 0 0
4.0938 -0.0066208 -0.0063821 0.070228 0.01822 0 0.011809 0.022911 0.031926 0.050806 0.033589 0.10186 0.02142 -0.033625 -0.0039539 -0.032627 -0.057202 -0.032867 -0.065934 -0.070169 -0.063516 -0.079376 -0.089342 -0.13257 -0.084158 -0.0017294 0.00057185 0.00022915 0.00055782 -0.79317 0 0 0.075671 0 0.030815 -0.0033501 -0.0080592 0 0
4.0977 -0.0038497 -0.0051676 0.015887 0.027827 0 0.023842 0.016707 0.034373 0.032953 0.024187 0.070041 0.047603 -0.031817 -0.0023754 -0.026752 -0.049064 -0.026206 -0.056747 -0.065489 -0.069052 -0.076115 -0.092381 -0.11921 -0.072535 -0.0017066 0.00012149 0.00029441 0.00036488 -0.60931 0 0 0.053224 0 0.033476 0.0011387 -0.01161 0 0
4.1016 0.00048312 -0.0025402 -0.065474 0.011396 0 0.013592 0.014372 0.0265 0.020288 0.01376 0.041461 0.057584 -0.021467 -0.0065651 -0.015172 -0.033536 -0.018576 -0.03822 -0.052486 -0.071708 -0.063029 -0.085266 -0.092822 -0.050876 -0.0019792 -0.0005028 -0.00039382 7.9756e-05 -0.39709 0 0 0.036044 0 0.038674 0.0095318 -0.013928 0 0
4.1055 0.0040343 -0.0004534 -0.11124 -0.016631 0 -0.009694 0.012413 0.0089725 0.011911 0.0046128 0.016661 0.053929 -0.0033173 -0.011345 0.00051512 -0.011098 -0.0029659 -0.01202 -0.031414 -0.056547 -0.040762 -0.067548 -0.052865 -0.021201 -0.0019638 -0.00025764 -0.0010145 -0.00029474 -0.15893 0 0 0.02011 0 0.046001 0.020703 -0.014471 0 0
4.1094 0.0039951 -0.00082645 -0.082892 -0.031225 0 -0.024274 0.0052686 -0.0099126 0.00050235 -0.0028644 -0.012038 0.048929 0.020789 -0.010293 0.017502 0.017702 0.02282 0.018848 -0.002059 -0.018332 -0.010554 -0.03744 -0.0034249 0.013753 -0.0013568 0.0010155 -0.00080287 -0.00062892 0.11648 0 0 -0.0030892 0 0.054756 0.032525 -0.012128 0 0
4.1133 -0.00065461 -0.0040526 -0.0019032 -0.020606 0 -0.01803 -0.0084459 -0.022355 -0.018086 -0.010092 -0.047055 0.051424 0.044047 -0.0015252 0.03191 0.048125 0.052755 0.047682 0.030928 0.03205 0.021098 0.00021756 0.046256 0.048553 -0.00059712 0.0023648 0.00011988 -0.00076321 0.40951 0 0 -0.033853 0 0.063028 0.042136 -0.0072539 0 0
4.1172 -0.0081019 -0.0086819 0.064195 0.0029794 0 -0.00019611 -0.024416 -0.028037 -0.039686 -0.019288 -0.078664 0.059218 0.062468 0.010808 0.042681 0.076625 0.075663 0.071279 0.063511 0.075102 0.050176 0.040209 0.086206 0.080774 -0.00046339 0.0026582 0.00088983 -0.00066335 0.66619 0 0 -0.061461 0 0.069516 0.048805 -0.00090281 0 0
4.1211 -0.014875 -0.012532 0.058019 0.0156 0 0.0087096 -0.036815 -0.03278 -0.055978 -0.031676 -0.092713 0.063338 0.073639 0.020316 0.04935 0.10073 0.082764 0.087737 0.092814 0.097157 0.074245 0.078794 0.11162 0.10896 -0.0012255 0.0016673 0.00083708 -0.0004256 0.83886 0 0 -0.074121 0 0.073164 0.052205 0.0061062 0 0
4.125 -0.018261 -0.014241 -0.016782 0.0043565 0 -0.0024176 -0.043077 -0.040956 -0.062442 -0.045645 -0.085332 0.058101 0.075466 0.023596 0.051789 0.11789 0.074045 0.095507 0.11572 0.099257 0.09108 0.11176 0.12503 0.13183 -0.0022932 0.00019828 0.00018169 -0.00014799 0.92398 0 0 -0.070704 0 0.072821 0.052259 0.01276 0 0
4.1289 -0.017946 -0.013986 -0.096247 -0.021509 0 -0.024974 -0.044338 -0.050168 -0.061332 -0.056498 -0.069053 0.046418 0.066037 0.022215 0.050204 0.12318 0.05837 0.092642 0.1258 0.093904 0.097414 0.13026 0.13283 0.14635 -0.0027737 -0.00075775 -0.00024523 0.00013512 0.95576 0 0 -0.061806 0 0.065954 0.049019 0.016687 0 0
4.1328 -0.015648 -0.012931 -0.10979 -0.040506 0 -0.039854 -0.042262 -0.053715 -0.057539 -0.058935 -0.062862 0.036246 0.052639 0.02036 0.047115 0.12033 0.046921 0.084639 0.12597 0.093784 0.097546 0.13627 0.13918 0.154 -0.0023594 -0.00087649 9.3543e-05 0.00037517 0.96447 0 0 -0.059292 0 0.054991 0.044316 0.017573 0 0
4.1367 -0.013368 -0.01207 -0.040534 -0.038646 0 -0.03546 -0.036903 -0.047678 -0.053139 -0.050972 -0.074652 0.0334 0.038697 0.02092 0.043135 0.11081 0.044823 0.073374 0.11742 0.10208 0.09282 0.13071 0.14229 0.15416 -0.0016118 -0.00051493 0.00090586 0.00044778 0.94435 0 0 -0.065209 0 0.041453 0.038506 0.01537 0 0
4.1406 -0.011893 -0.011526 0.060005 -0.020154 0 -0.01678 -0.028135 -0.034893 -0.046733 -0.035995 -0.092513 0.037934 0.027342 0.023482 0.038724 0.096262 0.047491 0.06052 0.10172 0.11096 0.084457 0.11511 0.13596 0.14632 -0.001361 -8.0133e-05 0.0014313 0.00026884 0.86189 0 0 -0.070629 0 0.027145 0.031849 0.010266 0 0
4.1445 -0.010718 -0.010758 0.11475 -0.0010789 0 0.001253 -0.018033 -0.021991 -0.036979 -0.020643 -0.093445 0.045637 0.022896 0.025293 0.034052 0.078787 0.044678 0.047673 0.081007 0.10782 0.073211 0.091509 0.1144 0.12825 -0.0018748 0.00038376 0.0012303 -2.2278e-05 0.69053 0 0 -0.064272 0 0.015505 0.024314 0.0027045 0 0
4.1484 -0.00907 -0.0093125 0.083553 0.0055947 0 0.0073032 -0.010142 -0.013186 -0.024831 -0.010008 -0.062285 0.050862 0.02576 0.023689 0.028938 0.061468 0.029128 0.035263 0.059736 0.084117 0.059375 0.065281 0.076674 0.10051 -0.0026453 0.00094583 0.00053803 -9.5497e-05 0.43539 0 0 -0.041737 0 0.010552 0.015979 -0.0052574 0 0
4.1523 -0.0068518 -0.0073625 -0.0067965 -0.00091592 0 0.0010741 -0.005727 -0.0073093 -0.011639 -0.0042814 -0.0047793 0.047943 0.031924 0.017979 0.02339 0.045344 0.0029845 0.022684 0.040117 0.041455 0.043071 0.039281 0.027811 0.066826 -0.0029472 0.0013476 -0.00010165 0.00025647 0.13004 0 0 -0.007641 0 0.012033 0.0072965 -0.012152 0 0
4.1563 -0.0046799 -0.0056493 -0.086833 -0.011742 0 -0.0095869 -0.0015973 -0.0004242 0.0035064 0.00026657 0.055585 0.032559 0.038599 0.0098845 0.017515 0.030764 -0.023136 0.0096446 0.023077 -0.0080613 0.024342 0.014425 -0.023306 0.029627 -0.0025302 0.0010942 -0.00039953 0.00084425 -0.18074 0 0 0.028701 0 0.019237 -0.0013243 -0.017211 0 0
4.1602 -0.0032482 -0.004959 -0.099795 -0.017124 0 -0.016084 0.0068793 0.0094907 0.022407 0.0072801 0.093597 0.0048101 0.042733 0.0026174 0.011498 0.01786 -0.037689 -0.0040547 0.0091987 -0.047775 0.0034027 -0.0088262 -0.067519 -0.0082333 -0.0017621 7.8975e-05 -0.00044854 0.0012114 -0.45088 0 0 0.058241 0 0.030759 -0.0093932 -0.019833 0 0
4.1641 -0.0028083 -0.0055844 -0.043043 -0.012917 0 -0.01394 0.019953 0.020555 0.043053 0.017118 0.098339 -0.028466 0.038694 -0.00091138 0.0060194 0.0071066 -0.036396 -0.017473 -0.00057199 -0.066065 -0.018027 -0.030499 -0.098582 -0.039829 -0.0011931 -0.0010386 -0.00040418 0.0010955 -0.63517 0 0 0.074495 0 0.042034 -0.015542 -0.019175 0 0
4.168 -0.0031942 -0.007116 0.034115 -0.0017207 0 -0.0038316 0.031244 0.028789 0.057716 0.02689 0.078123 -0.056728 0.028571 5.2334e-05 0.0014174 -0.0017477 -0.024718 -0.028403 -0.0076377 -0.063861 -0.036272 -0.05103 -0.11468 -0.062123 -0.0010821 -0.0013106 -0.00023767 0.00071755 -0.69851 0 0 0.074698 0 0.048174 -0.019721 -0.017029 0 0
4.1719 -0.004128 -0.008651 0.070637 0.0092265 0 0.0088125 0.032446 0.031052 0.057961 0.032732 0.05266 -0.073845 0.015026 0.003422 -0.0023249 -0.0083068 -0.012892 -0.035344 -0.012024 -0.053964 -0.049064 -0.069428 -0.1177 -0.07428 -0.0013291 -0.00044635 0.00011053 0.00053011 -0.63621 0 0 0.061629 0 0.047903 -0.022126 -0.014333 0 0
4.1758 -0.005344 -0.0092921 0.039934 0.011465 0 0.015316 0.021029 0.026516 0.042718 0.031855 0.039168 -0.083987 0.00078908 0.0056801 -0.0053127 -0.012156 -0.0077222 -0.037108 -0.013513 -0.051033 -0.054553 -0.084339 -0.11059 -0.076035 -0.0017221 0.00080199 0.00045423 0.00067332 -0.48545 0 0 0.043914 0 0.040892 -0.023047 -0.011861 0 0
4.1797 -0.0064989 -0.0086687 -0.031424 0.00024584 0 0.0084278 0.0033261 0.016597 0.02081 0.023393 0.041535 -0.098195 -0.0097121 0.0046838 -0.0078138 -0.012384 -0.0076987 -0.03195 -0.011082 -0.059108 -0.049957 -0.092658 -0.094533 -0.06716 -0.0021106 0.0013192 0.00043839 0.00077807 -0.3072 0 0 0.031387 0 0.027796 -0.022991 -0.010576 0 0
4.1836 -0.0072118 -0.0071593 -0.084804 -0.020254 0 -0.010774 -0.01039 0.0044998 0.0041403 0.0088835 0.048632 -0.12394 -0.011566 0.0015368 -0.010454 -0.0087454 -0.0051796 -0.02028 -0.003172 -0.067374 -0.035107 -0.089859 -0.06839 -0.051079 -0.002356 0.0007109 -3.5025e-05 0.0004038 -0.14602 0 0 0.027093 0 0.014509 -0.0231 -0.010973 0 0
4.1875 -0.0073714 -0.0056194 -0.074608 -0.036461 0 -0.030185 -0.014333 -0.0056107 -0.0024674 -0.0073517 0.042546 -0.1584 -0.0067797 -0.00039802 -0.01334 -0.0029701 0.0063933 -0.0057482 0.0094111 -0.059064 -0.014985 -0.077323 -0.031183 -0.032691 -0.0022798 -0.00034697 -0.00057051 -0.00035346 -0.0028471 0 0 0.023456 0 0.0061207 -0.023852 -0.012208 0 0
4.1914 -0.0073233 -0.0047471 -0.0042668 -0.033788 0 -0.033955 -0.011239 -0.010695 -0.0047391 -0.019334 0.012012 -0.19296 0.0026927 0.0013581 -0.016262 0.0040054 0.026262 0.0098034 0.026343 -0.02676 0.0077825 -0.055996 0.01427 -0.013809 -0.0018222 -0.00085083 -0.00062396 -0.00081956 0.15207 0 0 0.0084342 0 0.0049755 -0.025264 -0.013684 0 0
4.1953 -0.0075014 -0.0045572 0.074745 -0.0097557 0 -0.016246 -0.0086917 -0.011523 -0.012221 -0.022994 -0.037513 -0.22386 0.014279 0.0061121 -0.018883 0.011192 0.046241 0.024583 0.047044 0.019494 0.030473 -0.027519 0.060311 0.0040989 -0.0012485 -0.00048279 -0.00011067 -0.000412 0.33797 0 0 -0.022221 0 0.012688 -0.027205 -0.014743 0 0
4.1992 -0.0077218 -0.0044213 0.1022 0.02012 0 0.011056 -0.01187 -0.013081 -0.028268 -0.019953 -0.085115 -0.25612 0.022299 0.010878 -0.019992 0.017012 0.056847 0.036086 0.070331 0.059193 0.048557 0.0041262 0.097737 0.019852 -0.0010493 0.00018629 0.00044452 0.00066927 0.53473 0 0 -0.058303 0 0.030562 -0.028965 -0.014089 0 0
4.2031 -0.0069946 -0.0036783 0.057438 0.032325 0 0.026255 -0.019658 -0.020702 -0.046803 -0.017245 -0.10803 -0.29574 0.023698 0.013453 -0.018979 0.021171 0.054637 0.044895 0.092889 0.077702 0.061018 0.031692 0.12107 0.034333 -0.001492 0.00044429 0.00046473 0.0015264 0.69426 0 0 -0.082031 0 0.05153 -0.029654 -0.011629 0 0
4.207 -0.0043887 -0.0022877 -0.02273 0.015426 0 0.01654 -0.026881 -0.034303 -0.05853 -0.021543 -0.098605 -0.3391 0.019394 0.014367 -0.016023 0.024021 0.044674 0.052158 0.11293 0.077205 0.068661 0.052067 0.13111 0.04781 -0.0022571 0.00022684 -1.0947e-05 0.001411 0.77826 0 0 -0.083195 0 0.07115 -0.029085 -0.0078306 0 0
4.2109 -0.00031061 -0.00091606 -0.073397 -0.017675 0 -0.0095266 -0.029322 -0.046394 -0.059492 -0.032381 -0.070808 -0.37376 0.010786 0.015651 -0.011476 0.025756 0.035997 0.058614 0.12901 0.072501 0.072103 0.063081 0.13231 0.059992 -0.0026302 6.5687e-05 -0.00034682 0.00046557 0.78292 0 0 -0.068122 0 0.086387 -0.027264 -0.0031548 0 0
4.2148 0.0032188 -0.00034826 -0.055546 -0.038741 0 -0.028683 -0.026384 -0.047164 -0.053117 -0.041267 -0.049195 -0.39156 0.00050553 0.017991 -0.0060496 0.026528 0.033824 0.065006 0.13928 0.076022 0.072123 0.062333 0.12745 0.069882 -0.0021598 0.00034144 -5.5404e-05 -0.00043223 0.72754 0 0 -0.053127 0 0.093941 -0.024399 0.0016891 0 0
4.2188 0.0039878 -0.00075591 0.011215 -0.028632 0 -0.023865 -0.019861 -0.033054 -0.044567 -0.038728 -0.048041 -0.39971 -0.0056503 0.01963 -0.0020553 0.025437 0.035091 0.070553 0.14107 0.086236 0.069296 0.04814 0.11465 0.073524 -0.0011496 0.00078887 0.00057125 -0.00056265 0.62381 0 0 -0.048404 0 0.092021 -0.021769 0.005265 0 0
4.2227 0.0016606 -0.0014958 0.066173 0.0047054 0 6.6177e-05 -0.011431 -0.010875 -0.034501 -0.023163 -0.058351 -0.41572 -0.006606 0.018319 -0.00084612 0.021485 0.031209 0.073234 0.13628 0.089723 0.064023 0.025768 0.089735 0.06974 -0.00044802 0.00085443 0.00072037 -4.1795e-05 0.46159 0 0 -0.048195 0 0.085588 -0.020637 0.0072103 0 0
4.2266 -0.001555 -0.0016218 0.060353 0.032298 0 0.020942 -0.0019305 0.0071623 -0.019338 -0.0027458 -0.055252 -0.44994 -0.003182 0.013992 -0.0030086 0.013622 0.01581 0.07133 0.12539 0.074055 0.055689 -0.0031722 0.051363 0.057627 -0.00070124 0.00044767 -1.8915e-05 0.00040767 0.22734 0 0 -0.0371 0 0.076806 -0.021713 0.0074346 0 0
4.2305 -0.0026059 -0.00064448 -0.0019453 0.02989 0 0.020116 0.0076022 0.013513 0.0027268 0.011923 -0.020654 -0.49473 0.0030299 0.0089528 -0.0088317 0.00096465 -0.0090767 0.063329 0.10909 0.03909 0.043683 -0.037061 0.0041338 0.036835 -0.0017897 0.00013511 -0.0011062 0.00028115 -0.065139 0 0 -0.0063711 0 0.067639 -0.025562 0.0059873 0 0
4.2344 -0.00029969 0.0011179 -0.068954 -1.3448e-05 0 -0.00026749 0.015347 0.011235 0.027212 0.017313 0.038431 -0.5334 0.0073533 0.0053307 -0.018466 -0.018165 -0.03374 0.046459 0.088098 -0.0029022 0.026448 -0.07444 -0.043244 0.0070389 -0.0029711 0.00048721 -0.0015513 -0.00022036 -0.36472 0 0 0.035845 0 0.059918 -0.033179 0.0030434 0 0
4.2383 0.0035569 0.0028521 -0.08736 -0.030273 0 -0.019719 0.019832 0.010209 0.045794 0.019116 0.092818 -0.55967 0.004259 0.0028394 -0.029288 -0.040981 -0.047787 0.023865 0.066034 -0.036947 0.0057728 -0.11199 -0.08273 -0.025673 -0.0035331 0.0013231 -0.00096576 -0.00053145 -0.60599 0 0 0.070223 0 0.052498 -0.043363 -0.0002454 0 0
4.2422 0.005836 0.0039131 -0.045987 -0.033447 0 -0.018718 0.021379 0.017395 0.05329 0.0251 0.1137 -0.58542 -0.006564 -0.00042579 -0.039335 -0.063865 -0.047551 0.0001085 0.045603 -0.055446 -0.015511 -0.14713 -0.1104 -0.056361 -0.0032937 0.0017698 -1.0137e-06 -0.00042342 -0.74574 0 0 0.082226 0 0.043616 -0.05455 -0.003138 0 0
4.2461 0.0050728 0.0042981 0.019881 -0.0058908 0 0.0035725 0.021817 0.030437 0.05183 0.036313 0.095529 -0.62669 -0.024348 -0.0050902 -0.047376 -0.084005 -0.037888 -0.021311 0.028857 -0.060791 -0.035084 -0.17746 -0.12626 -0.0816 -0.0025496 0.0011387 0.00034321 -0.00022713 -0.78303 0 0 0.073231 0 0.032252 -0.065568 -0.0051381 0 0
4.25 0.0028546 0.0046149 0.062534 0.029951 0 0.029185 0.022511 0.040361 0.047951 0.045762 0.059464 -0.68325 -0.047157 -0.0090942 -0.052218 -0.098128 -0.027409 -0.036311 0.018069 -0.060518 -0.050148 -0.20007 -0.13176 -0.097783 -0.0016914 -0.00032853 -0.00020931 -0.00035634 -0.74998 0 0 0.057292 0 0.017526 -0.075045 -0.0057423 0 0
4.2539 0.0022221 0.0056226 0.060188 0.046005 0 0.037769 0.022926 0.04013 0.04594 0.045595 0.034835 -0.73564 -0.067427 -0.0097183 -0.05234 -0.099791 -0.021686 -0.036997 0.018266 -0.060686 -0.05457 -0.20693 -0.12787 -0.098476 -0.00097133 -0.0016659 -0.00094926 -0.00075188 -0.68498 0 0 0.047895 0 0.00054197 -0.079909 -0.0039342 0 0
4.2578 0.004672 0.007671 0.027473 0.032443 0 0.023881 0.021459 0.030571 0.044278 0.034954 0.035209 -0.76463 -0.079255 -0.0068234 -0.049959 -0.092274 -0.020044 -0.026895 0.026888 -0.062448 -0.0501 -0.20025 -0.11505 -0.088621 -0.00056778 -0.0021111 -0.0010163 -0.00093899 -0.60947 0 0 0.047412 0 -0.014002 -0.080368 -0.00032444 0 0
4.2617 0.0087632 0.010384 -0.004245 0.0041868 0 0.00031523 0.0176 0.018588 0.03835 0.020454 0.049319 -0.77201 -0.080674 -0.0033917 -0.046038 -0.077492 -0.017789 -0.0082164 0.042876 -0.062577 -0.037661 -0.18087 -0.093986 -0.070302 -0.0006605 -0.0017402 -0.00037779 -0.00062795 -0.5214 0 0 0.047624 0 -0.023366 -0.076514 0.0048605 0 0
4.2656 0.011671 0.012801 -0.013311 -0.013723 0 -0.013657 0.012869 0.010423 0.025897 0.0095015 0.053148 -0.77863 -0.070882 -0.002432 -0.041493 -0.057778 -0.010994 0.016292 0.064783 -0.056101 -0.018631 -0.15047 -0.065921 -0.045888 -0.0012624 -0.0011751 0.00016155 -0.00011859 -0.4049 0 0 0.038726 0 -0.025319 -0.06873 0.011301 0 0
4.2695 0.012017 0.013938 0.0012312 -0.0073459 0 -0.0076851 0.0093627 0.0069405 0.0094225 0.0039413 0.031231 -0.80096 -0.050026 -0.0036468 -0.037429 -0.036958 0.00045171 0.04201 0.090363 -0.039529 0.0048332 -0.112 -0.032696 -0.018651 -0.0019975 -0.00079459 -7.5951e-05 4.5342e-06 -0.24802 0 0 0.017715 0 -0.016642 -0.05772 0.018463 0 0
4.2734 0.011067 0.013459 0.026071 0.016426 0 0.013052 0.0075388 0.0047422 -0.0063119 0.00030058 -0.011053 -0.83243 -0.026171 -0.0038048 -0.034287 -0.020208 0.013272 0.06254 0.11475 -0.013797 0.027929 -0.074479 0.0028467 0.0064063 -0.0022403 -0.00039971 -0.00081566 -0.00045071 -0.058267 0 0 -0.01011 0 -0.00019561 -0.046434 0.025024 0 0
4.2773 0.011183 0.011955 0.04485 0.037685 0 0.033344 0.0058084 0.00065161 -0.018293 -0.0048459 -0.052814 -0.85129 -0.0059944 -0.00063461 -0.031576 -0.008458 0.023235 0.076637 0.13551 0.014612 0.048178 -0.043513 0.03627 0.027312 -0.001666 0.00032591 -0.0011014 -0.00103 0.13299 0 0 -0.035598 0 0.018131 -0.037071 0.030195 0 0
4.2813 0.013298 0.010568 0.045051 0.040081 0 0.039396 0.0024799 -0.0054801 -0.026428 -0.010968 -0.074067 -0.84672 0.0069929 0.0041084 -0.028994 -0.0018663 0.027207 0.084022 0.15133 0.036273 0.064247 -0.022273 0.062145 0.042859 -0.0006907 0.0011977 -0.00037136 -0.0011148 0.28211 0 0 -0.051185 0 0.034686 -0.03098 0.033478 0 0
4.2852 0.016079 0.010187 0.022234 0.022391 0 0.027545 -0.0020583 -0.011651 -0.031413 -0.014996 -0.069159 -0.8333 0.0099662 0.0060662 -0.026237 -6.3091e-05 0.023981 0.085079 0.1613 0.044668 0.075112 -0.013257 0.076353 0.052122 -0.00023646 0.0015747 0.00087026 -0.0005979 0.35521 0 0 -0.053927 0 0.04583 -0.029336 0.034483 0 0
4.2891 0.017496 0.010901 -0.015112 -0.0022543 0 0.0055536 -0.0053218 -0.015904 -0.032581 -0.015325 -0.048028 -0.83637 -0.0005572 0.0028871 -0.023379 -0.0023504 0.014474 0.080667 0.16361 0.041041 0.078178 -0.021234 0.078406 0.052008 -0.00091218 0.0010668 0.0015403 1.6209e-05 0.34537 0 0 -0.045902 0 0.045453 -0.034521 0.032529 0 0
4.293 0.01695 0.012157 -0.045059 -0.016716 0 -0.012884 -0.0049223 -0.016896 -0.028499 -0.013134 -0.026744 -0.86402 -0.016614 -0.0029631 -0.021453 -0.0061967 0.0016706 0.074465 0.16151 0.033431 0.0755 -0.038844 0.071285 0.044815 -0.0023837 6.7874e-05 0.0010801 0.00018445 0.27126 0 0 -0.032827 0 0.03785 -0.043744 0.02934 0 0
4.2969 0.015658 0.013463 -0.043868 -0.011467 0 -0.016583 -0.00066117 -0.013051 -0.019339 -0.0098071 -0.015892 -0.89751 -0.034056 -0.0063367 -0.021295 -0.011383 -0.010314 0.067113 0.15609 0.029585 0.067565 -0.062887 0.058373 0.031158 -0.0036075 -0.00056699 -2.5243e-05 -9.8276e-05 0.15777 0 0 -0.021026 0 0.026364 -0.05537 0.025897 0 0
4.3008 0.01506 0.014849 -0.006068 0.0097719 0 -0.0036105 0.0055641 -0.0028674 -0.0076821 -0.0043332 -0.014681 -0.91148 -0.049424 -0.0042828 -0.023579 -0.017936 -0.018349 0.058871 0.14813 0.029652 0.054822 -0.090661 0.040232 0.011681 -0.0037527 -0.00039847 -0.00081998 -0.00036398 0.016079 0 0 -0.013336 0 0.014124 -0.067818 0.023073 0 0
4.3047 0.015215 0.016626 0.045112 0.033014 0 0.017573 0.011733 0.012737 0.003653 0.0055628 -0.013305 -0.90167 -0.058335 0.001431 -0.029288 -0.026483 -0.022315 0.049361 0.13812 0.025668 0.037484 -0.11913 0.014593 -0.013048 -0.0029164 0.00013935 -0.00083389 -0.00025626 -0.1588 0 0 -0.0065675 0 0.005643 -0.078759 0.022112 0 0
4.3086 0.014985 0.018712 0.072238 0.043386 0 0.033786 0.017368 0.028787 0.014442 0.019817 -0.00082766 -0.88864 -0.058625 0.0065296 -0.037938 -0.037322 -0.024943 0.038025 0.12637 0.0089533 0.017343 -0.14511 -0.020055 -0.040222 -0.0019412 0.0002335 -0.00037293 7.6782e-05 -0.37145 0 0 0.0063903 0 0.0046671 -0.085196 0.023868 0 0
4.3125 0.013688 0.020393 0.055465 0.035183 0 0.036361 0.023291 0.038548 0.027025 0.034585 0.026564 -0.89346 -0.053986 0.0083947 -0.047159 -0.048933 -0.029053 0.025869 0.11351 -0.021109 -0.0029415 -0.16812 -0.060693 -0.06654 -0.0015732 -0.00039184 4.6229e-05 0.00022195 -0.60721 0 0 0.030077 0 0.0085394 -0.087253 0.027291 0 0
4.3164 0.01221 0.020893 0.013121 0.016044 0 0.02733 0.030017 0.038984 0.042928 0.045145 0.06187 -0.91315 -0.046656 0.0076444 -0.055435 -0.060066 -0.034584 0.013949 0.1 -0.055166 -0.021863 -0.1878 -0.099735 -0.090124 -0.0018475 -0.0011488 0.00031561 3.5541e-05 -0.82954 0 0 0.060609 0 0.01506 -0.085148 0.03159 0 0
4.3203 0.01222 0.020247 -0.011568 0.0017521 0 0.017324 0.036676 0.034184 0.059567 0.04998 0.090756 -0.92426 -0.03907 0.0059703 -0.061243 -0.069352 -0.038472 0.0035158 0.08642 -0.080807 -0.037981 -0.20388 -0.12917 -0.10923 -0.0022733 -0.0012082 0.00065275 -0.00019928 -0.99617 0 0 0.08636 0 0.021612 -0.079434 0.035835 0 0
4.3242 0.014346 0.019465 0.010938 0.0045387 0 0.016406 0.041495 0.032415 0.07089 0.051344 0.10064 -0.91035 -0.035351 0.0034428 -0.061704 -0.073856 -0.037752 -0.0022421 0.07467 -0.092011 -0.048502 -0.21468 -0.14529 -0.12025 -0.0024866 -0.00038479 0.001025 -0.00016751 -1.08 0 0 0.095876 0 0.022944 -0.071375 0.037962 0 0
4.3281 0.017365 0.01968 0.067642 0.023325 0 0.025405 0.04318 0.038509 0.07194 0.05176 0.089544 -0.88177 -0.03626 -0.0012424 -0.05785 -0.074179 -0.032784 -0.0029643 0.066481 -0.092683 -0.054186 -0.22038 -0.14986 -0.12429 -0.002578 0.00067232 0.00094983 5.5524e-05 -1.0791 0 0 0.086826 0 0.018007 -0.063924 0.037166 0 0
4.332 0.019304 0.021038 0.11235 0.043901 0 0.035413 0.041714 0.048659 0.063176 0.050786 0.067945 -0.86497 -0.040688 -0.0080331 -0.051375 -0.071942 -0.027084 0.00032717 0.062503 -0.091563 -0.056092 -0.221 -0.14695 -0.12254 -0.0027671 0.0011614 5.7033e-05 0.00011112 -1.0117 0 0 0.068006 0 0.00849 -0.058252 0.033714 0 0
4.3359 0.019255 0.022467 0.10618 0.049694 0 0.036047 0.038016 0.053129 0.050272 0.045974 0.051042 -0.87354 -0.047527 -0.014032 -0.043723 -0.068538 -0.02381 0.0066141 0.063152 -0.09371 -0.054905 -0.21637 -0.13869 -0.11568 -0.0029166 0.00091742 -0.0012405 -0.00013357 -0.903 0 0 0.052183 0 -0.0038141 -0.055034 0.027975 0 0
4.3398 0.017999 0.022577 0.05196 0.034954 0 0.025085 0.033102 0.044934 0.039383 0.036757 0.04679 -0.89436 -0.055061 -0.015612 -0.036878 -0.06589 -0.022601 0.014325 0.06884 -0.096226 -0.051299 -0.20609 -0.12366 -0.10429 -0.002573 0.00047775 -0.0019016 -0.00034535 -0.77283 0 0 0.045753 0 -0.016018 -0.054825 0.020633 0 0
4.3438 0.016927 0.020826 -0.0089877 0.0096856 0 0.010739 0.027644 0.026418 0.032216 0.026303 0.049265 -0.90422 -0.060045 -0.012089 -0.033515 -0.065841 -0.020268 0.020675 0.078734 -0.09139 -0.04535 -0.18992 -0.099107 -0.08856 -0.0015629 0.00042433 -0.001259 -0.00012532 -0.62806 0 0 0.044123 0 -0.022774 -0.056938 0.013537 0 0
4.3477 0.016601 0.017844 -0.033881 -0.0079224 0 0.0045485 0.022057 0.0074316 0.025422 0.018718 0.043611 -0.897 -0.061592 -0.0067508 -0.03278 -0.066332 -0.014656 0.025278 0.089785 -0.073677 -0.036926 -0.1702 -0.064669 -0.069644 -0.00043369 0.00076861 0.00018523 0.00039715 -0.46325 0 0 0.036678 0 -0.023609 -0.05903 0.0078875 0 0
4.3516 0.016526 0.014769 -0.014175 -0.005583 0 0.011322 0.0166 -0.0031808 0.014644 0.01463 0.01925 -0.88932 -0.059391 -0.0037586 -0.03364 -0.065133 -0.0074495 0.028703 0.10068 -0.044543 -0.02533 -0.14756 -0.02434 -0.047585 -0.00011141 0.0010255 0.0011457 0.00055206 -0.27089 0 0 0.016773 0 -0.018851 -0.059848 0.0040603 0 0
4.3555 0.016114 0.01241 0.0215 0.013701 0 0.024935 0.011232 -0.0046463 -0.00076172 0.010383 -0.01955 -0.89786 -0.053381 -0.0040989 -0.034808 -0.059826 -0.002775 0.031809 0.11024 -0.011633 -0.0099555 -0.12261 0.014667 -0.022534 -0.0010113 0.00081659 0.00082985 -0.00015883 -0.058066 0 0 -0.011873 0 -0.0093276 -0.05825 0.0022178 0 0
4.3594 0.015494 0.011065 0.036443 0.034197 0 0.033318 0.0056038 -0.0034476 -0.016672 0.0020539 -0.055219 -0.91542 -0.043367 -0.0049197 -0.033553 -0.045216 -0.0031096 0.036766 0.11679 0.016095 0.010428 -0.095862 0.045188 0.0052501 -0.0025244 0.00028917 -0.00023826 -0.0013835 0.14345 0 0 -0.037561 0 0.0031174 -0.052337 0.0023112 0 0
4.3633 0.015136 0.010848 0.01779 0.039618 0 0.02807 -0.00046705 -0.0060481 -0.027439 -0.0099839 -0.069952 -0.9147 -0.031239 -0.0029211 -0.028449 -0.021571 -0.0069698 0.044597 0.12034 0.033337 0.033204 -0.069074 0.06324 0.032641 -0.0034933 -8.6371e-05 -0.0007806 -0.0021151 0.28737 0 0 -0.049393 0 0.014814 -0.042896 0.0028585 0 0
4.3672 0.014825 0.01177 -0.016541 0.025329 0 0.010819 -0.0063242 -0.012635 -0.030168 -0.020853 -0.05968 -0.87683 -0.01852 0.0019358 -0.020597 0.0066914 -0.010836 0.053956 0.12141 0.040426 0.055049 -0.043996 0.069223 0.056762 -0.0032699 -5.6424e-05 -0.00015712 -0.0016736 0.34165 0 0 -0.045113 0 0.024469 -0.031784 0.0029083 0 0
4.3711 0.013413 0.013265 -0.037553 0.0014575 0 -0.0081242 -0.010452 -0.017722 -0.026238 -0.025381 -0.037091 -0.81285 -0.0063209 0.0063833 -0.011268 0.035512 -0.012964 0.063254 0.12002 0.041722 0.073209 -0.022373 0.066695 0.075172 -0.0023032 0.00015934 0.00091309 -0.00045355 0.3132 0 0 -0.031972 0 0.031453 -0.020505 0.0018795 0 0
4.375 0.0098385 0.013849 -0.030027 -0.01506 0 -0.01712 -0.011432 -0.016269 -0.019302 -0.02217 -0.020913 -0.75333 0.0040805 0.0073405 -0.0023627 0.059494 -0.014695 0.070178 0.11605 0.041926 0.084381 -0.0064419 0.059587 0.085012 -0.0016553 0.00014223 0.0011107 0.000419 0.24349 0 0 -0.020431 0 0.035381 -0.010942 -0.00077426 0 0
4.3789 0.0043805 0.011763 -0.0013778 -0.013365 0 -0.011023 -0.0091442 -0.0087898 -0.012139 -0.013726 -0.020333 -0.71743 0.0095983 0.0050326 0.0012945 0.066261 -0.017942 0.068865 0.10789 0.042711 0.081832 -0.0022892 0.049643 0.080288 -0.001937 -0.00026793 -3.8561e-05 0.00022205 0.17428 0 0 -0.015971 0 0.035723 -0.0072447 -0.005796 0 0
4.3828 -0.0012992 0.0063982 0.02818 0.0030645 0 0.0054828 -0.0050485 -0.00059042 -0.0052066 -0.0035989 -0.027655 -0.6955 0.010316 0.0024668 -0.00077265 0.057175 -0.022131 0.059938 0.096005 0.041798 0.069218 -0.0082437 0.035856 0.065479 -0.0027386 -0.00082567 -0.0015876 -0.00062623 0.11352 0 0 -0.01534 0 0.033791 -0.0090976 -0.012228 0 0
4.3867 -0.0054807 -0.00083318 0.041292 0.018956 0 0.020762 -0.0011508 0.003466 0.0024259 0.0057135 -0.025432 -0.66374 0.0062455 0.0021252 -0.0080849 0.034383 -0.02452 0.044511 0.080587 0.035207 0.04874 -0.023419 0.016359 0.042926 -0.0031079 -0.0011417 -0.0020928 -0.001035 0.03531 0 0 -0.0099542 0 0.029742 -0.016052 -0.019683 0 0
4.3906 -0.0077768 -0.007286 0.03239 0.018968 0 0.02353 0.0014371 0.0031602 0.011273 0.012436 -0.0021583 -0.61282 -0.0022177 0.0036216 -0.019576 0.0013776 -0.023585 0.024387 0.062178 0.021115 0.023173 -0.046188 -0.008604 0.015494 -0.0025513 -0.0010254 -0.0010717 -0.00042679 -0.083819 0 0 0.0062717 0 0.023798 -0.027214 -0.027726 0 0
4.3945 -0.009235 -0.01106 0.0077828 -1.8096e-05 0 0.010364 0.0030105 0.0022696 0.02043 0.014803 0.036583 -0.55779 -0.01412 0.0046603 -0.03264 -0.03438 -0.021148 0.0035234 0.042238 0.0022716 -0.0025035 -0.07323 -0.035043 -0.011764 -0.0015367 -0.00058003 0.00052196 0.00062986 -0.22721 0 0 0.030721 0 0.016148 -0.040666 -0.035677 0 0
4.3984 -0.011166 -0.012372 -0.018632 -0.025747 0 -0.011423 0.0044245 0.0043389 0.027776 0.012202 0.070895 -0.51886 -0.025357 0.0038362 -0.041962 -0.059519 -0.020019 -0.011278 0.025257 -0.015283 -0.021055 -0.09611 -0.056382 -0.031376 -0.0010221 -5.2915e-05 0.0012615 0.0010272 -0.3377 0 0 0.052524 0 0.0085009 -0.051837 -0.042397 0 0
4.4023 -0.013941 -0.013005 -0.031449 -0.039818 0 -0.02825 0.005791 0.009193 0.030784 0.0069832 0.081159 -0.49668 -0.032929 0.0019877 -0.045622 -0.069876 -0.019422 -0.018139 0.01406 -0.026306 -0.030702 -0.11014 -0.066601 -0.041247 -0.0015205 0.00033399 0.00061089 0.0003129 -0.35764 0 0 0.059726 0 0.0025819 -0.058451 -0.047249 0 0
4.4063 -0.016826 -0.014419 -0.022042 -0.032646 0 -0.029946 0.0060336 0.013068 0.027509 0.0035564 0.062685 -0.47107 -0.03495 0.00081502 -0.042857 -0.063949 -0.013871 -0.016457 0.010511 -0.0297 -0.030667 -0.11242 -0.063024 -0.04028 -0.0026274 0.0004491 -0.0006775 -0.00080631 -0.27223 0 0 0.047943 0 -0.00038395 -0.059288 -0.049649 0 0
4.4102 -0.018743 -0.016445 0.0035118 -0.011943 0 -0.017779 0.0037207 0.011602 0.017663 0.0042028 0.028702 -0.42452 -0.029822 0.00071081 -0.033523 -0.041819 0.0019792 -0.006459 0.016094 -0.028105 -0.020935 -0.10074 -0.046935 -0.028146 -0.0034147 0.00028432 -0.0014085 -0.001179 -0.11612 0 0 0.023704 0 0.00074962 -0.053564 -0.049046 0 0
4.4141 -0.019056 -0.017824 0.024542 0.0031373 0 -0.0038973 -0.001666 0.0029012 0.0033734 0.005732 -0.00048086 -0.36312 -0.014692 0.00045914 -0.01845 -0.0063598 0.026778 0.010124 0.033443 -0.024334 -0.0017531 -0.07066 -0.022163 -0.0044232 -0.0032507 1.5861e-05 -0.0010594 -0.00037371 0.060017 0 0 -0.00044147 0 0.0080574 -0.040391 -0.043767 0 0
4.418 -0.017803 -0.017843 0.018921 -0.0018324 0 -0.0015667 -0.0092301 -0.011286 -0.0114 0.0015665 -0.013095 -0.31119 0.0051331 -0.00096134 -0.0028658 0.029318 0.051353 0.026823 0.055769 -0.018335 0.02021 -0.031355 0.0068822 0.023033 -0.0022799 -1.8869e-05 -7.6963e-05 0.0009175 0.22829 0 0 -0.015352 0 0.018176 -0.024826 -0.035432 0 0
4.4219 -0.015557 -0.017195 -0.017776 -0.023715 0 -0.013822 -0.017307 -0.02645 -0.023119 -0.011681 -0.013713 -0.28642 0.02654 -0.0027832 0.011317 0.060312 0.065259 0.041548 0.079461 -0.0077196 0.042458 0.012772 0.036505 0.050956 -0.0012145 0.00044443 0.00074028 0.0016008 0.39191 0 0 -0.02164 0 0.028867 -0.0092659 -0.02502 0 0
4.4258 -0.013271 -0.017112 -0.063891 -0.043977 0 -0.030622 -0.024532 -0.037496 -0.031143 -0.029698 -0.017358 -0.2836 0.046608 -0.0030785 0.022769 0.083118 0.0653 0.052961 0.10131 0.008903 0.062983 0.057724 0.064213 0.076642 -0.00074189 0.0012804 0.00096611 0.001215 0.56141 0 0 -0.027692 0 0.038045 0.0042982 -0.013569 0 0
4.4297 -0.012087 -0.017838 -0.085256 -0.044703 0 -0.037706 -0.030334 -0.041336 -0.037943 -0.043368 -0.035416 -0.28392 0.060956 -0.00093918 0.030272 0.094151 0.057794 0.060125 0.11682 0.029485 0.079412 0.098058 0.088766 0.096707 -0.0010877 0.0019278 0.00068343 0.00022665 0.72844 0 0 -0.041149 0 0.042561 0.013313 -0.0027537 0 0
4.4336 -0.012835 -0.018265 -0.062701 -0.02456 0 -0.029553 -0.034599 -0.038777 -0.046218 -0.046821 -0.065326 -0.27641 0.065421 0.0023416 0.034789 0.095002 0.052299 0.064755 0.12272 0.049612 0.090115 0.12777 0.10976 0.10899 -0.0019934 0.0017968 0.0001464 -0.00059202 0.86435 0 0 -0.061308 0 0.040219 0.016749 0.0047717 0 0
4.4375 -0.015411 -0.017278 -0.010257 -0.00028754 0 -0.014445 -0.037143 -0.034195 -0.05534 -0.042529 -0.09235 -0.26595 0.062087 0.0045425 0.038476 0.091424 0.052949 0.069063 0.12185 0.065821 0.096136 0.14732 0.12659 0.11551 -0.0029701 0.00083106 -0.00045382 -0.00092272 0.94122 0 0 -0.079057 0 0.033646 0.017041 0.0085673 0 0
4.4414 -0.018685 -0.015352 0.033773 0.0078555 0 -0.0066229 -0.037706 -0.032504 -0.060879 -0.03814 -0.10134 -0.26042 0.052408 0.004917 0.042095 0.08564 0.055646 0.07354 0.11593 0.077529 0.097601 0.15657 0.13736 0.11705 -0.0035691 -0.00033639 -0.00088897 -0.0010004 0.95114 0 0 -0.084284 0 0.024813 0.015598 0.0084664 0 0
4.4453 -0.021234 -0.014493 0.037371 -0.0063796 0 -0.012871 -0.03643 -0.035256 -0.058348 -0.038406 -0.088291 -0.25568 0.038364 0.0050738 0.046172 0.079524 0.053176 0.07829 0.10699 0.085691 0.094713 0.15578 0.13899 0.11449 -0.0035533 -0.00087345 -0.00080793 -0.001098 0.90589 0 0 -0.074147 0 0.016037 0.013926 0.0045854 0 0
4.4492 -0.022265 -0.01628 0.0012926 -0.030435 0 -0.026375 -0.034058 -0.039167 -0.047797 -0.040788 -0.06227 -0.23896 0.023989 0.0072814 0.050178 0.073827 0.04247 0.081347 0.098101 0.090079 0.086749 0.14369 0.12917 0.10814 -0.0029812 -0.00047473 -1.1596e-05 -0.0011205 0.82191 0 0 -0.055034 0 0.012196 0.014355 -0.00273 0 0
4.4531 -0.021738 -0.019849 -0.04166 -0.044601 0 -0.033679 -0.031297 -0.038814 -0.034423 -0.039081 -0.037199 -0.20763 0.013432 0.011896 0.052157 0.066959 0.02686 0.080049 0.0908 0.08859 0.075527 0.12448 0.10872 0.099209 -0.0021884 0.00037546 0.0011458 -0.0007981 0.70805 0 0 -0.036938 0 0.014618 0.016871 -0.010857 0 0
4.457 -0.019568 -0.02192 -0.054079 -0.03875 0 -0.027617 -0.027806 -0.031306 -0.024038 -0.030588 -0.021243 -0.17908 0.0074369 0.016578 0.050992 0.058019 0.012165 0.073452 0.084249 0.079489 0.062129 0.10012 0.08204 0.087726 -0.0016137 0.0008761 0.0018197 -0.00017743 0.56468 0 0 -0.025598 0 0.022105 0.020348 -0.018606 0 0
4.4609 -0.015049 -0.019141 -0.024391 -0.018932 0 -0.013302 -0.021974 -0.018574 -0.017652 -0.018713 -0.012751 -0.17672 0.0060789 0.018167 0.045952 0.046667 0.0016748 0.061168 0.077387 0.06392 0.047349 0.071867 0.054699 0.073518 -0.0015158 0.00065777 0.0013632 0.00026748 0.38925 0 0 -0.019244 0 0.033229 0.023676 -0.025226 0 0
4.4648 -0.0075793 -0.010825 0.025213 0.00071847 0 -0.001622 -0.012136 -0.0051345 -0.010775 -0.0084856 -0.0048169 -0.20501 0.0087852 0.015465 0.036285 0.03296 -0.0048939 0.043152 0.068316 0.045547 0.032102 0.040984 0.029871 0.056076 -0.0017897 7.0327e-05 2.1362e-05 0.00010812 0.18069 0 0 -0.011977 0 0.045537 0.025132 -0.030008 0 0
4.4688 0.0018031 0.00023628 0.058408 0.011268 0 0.002375 0.0015106 0.0061601 0.001578 -0.00069198 0.0072122 -0.24163 0.012196 0.010321 0.022788 0.019403 -0.0087718 0.022293 0.054134 0.027472 0.017631 0.0096002 0.0067564 0.035133 -0.0020739 -0.00024647 -0.0011588 -0.00051949 -0.056505 0 0 0.00021477 0 0.053779 0.022163 -0.032811 0 0
4.4727 0.0099366 0.009533 0.053657 0.014306 0 0.0037605 0.016023 0.015755 0.019219 0.0082998 0.022549 -0.25749 0.013117 0.0060735 0.008651 0.0083346 -0.010152 0.0029135 0.036236 0.0098179 0.0040514 -0.020522 -0.017693 0.012687 -0.0020883 -3.3995e-05 -0.0012415 -0.00099423 -0.30551 0 0 0.016502 0 0.056567 0.015683 -0.03478 0 0
4.4766 0.013338 0.013726 0.018414 0.015798 0 0.010372 0.02696 0.024862 0.036297 0.020862 0.037923 -0.24469 0.010349 0.0048158 -0.0045982 0.00044307 -0.0092882 -0.013111 0.016009 -0.0091755 -0.0087473 -0.048491 -0.045359 -0.009995 -0.0018869 0.00036427 -0.00027892 -0.00086032 -0.53235 0 0 0.033186 0 0.053859 0.0064862 -0.036371 0 0
4.4805 0.011111 0.012529 -0.020523 0.017141 0 0.022231 0.031084 0.032132 0.046476 0.033502 0.052004 -0.22299 0.0031727 0.0058726 -0.015597 -0.0040825 -0.0083383 -0.024331 -0.0047942 -0.029638 -0.020933 -0.073512 -0.074765 -0.03153 -0.0017653 0.00041852 0.00074352 -0.00034363 -0.69384 0 0 0.047429 0 0.046213 -0.0043815 -0.037976 0 0
4.4844 0.0061772 0.0084799 -0.039242 0.013994 0 0.029805 0.028439 0.034034 0.048282 0.039221 0.065695 -0.21836 -0.0086685 0.0066746 -0.022358 -0.006268 -0.010271 -0.029034 -0.022197 -0.048154 -0.032659 -0.093781 -0.10144 -0.048912 -0.0019102 -1.6343e-05 0.00085165 -0.00013825 -0.75967 0 0 0.058462 0 0.03554 -0.014792 -0.03989 0 0
4.4883 0.0032257 0.0051144 -0.032337 0.0037883 0 0.023716 0.022147 0.029068 0.045179 0.034713 0.077997 -0.23661 -0.021291 0.0051006 -0.025575 -0.0099979 -0.015131 -0.029937 -0.033078 -0.059893 -0.04354 -0.10894 -0.11983 -0.060317 -0.0021603 -0.00057742 -2.7345e-05 -0.00066273 -0.73231 0 0 0.065513 0 0.026447 -0.022611 -0.04172 0 0
4.4922 0.0049281 0.004911 -0.011676 -0.0075894 0 0.0058641 0.016201 0.020969 0.040905 0.024492 0.082856 -0.25894 -0.031708 0.0012578 -0.026517 -0.016767 -0.018249 -0.029381 -0.03749 -0.062783 -0.052688 -0.11898 -0.12512 -0.06578 -0.0021493 -0.00080463 -0.0010885 -0.0015774 -0.64539 0 0 0.065786 0 0.020776 -0.027652 -0.042976 0 0
4.4961 0.0098644 0.0081735 0.0065893 -0.008971 0 -0.010241 0.013094 0.016422 0.035744 0.017128 0.072133 -0.26195 -0.037839 -0.0026749 -0.025828 -0.026857 -0.01376 -0.028534 -0.035627 -0.059267 -0.059117 -0.12341 -0.11468 -0.065189 -0.0016976 -0.00060515 -0.0014789 -0.002083 -0.53948 0 0 0.055892 0 0.019385 -0.029955 -0.043261 0 0
4.5 0.014108 0.013228 0.014007 0.0050166 0 -0.011236 0.012995 0.018701 0.027957 0.01732 0.043477 -0.23893 -0.037495 -0.0042282 -0.024111 -0.039815 -0.00078107 -0.028354 -0.028099 -0.053602 -0.061511 -0.12143 -0.089579 -0.058554 -0.0010429 -0.00027936 -0.0010382 -0.0016888 -0.4375 0 0 0.03606 0 0.022724 -0.029817 -0.042111 0 0
4.5039 0.014904 0.017609 0.012348 0.026482 0 0.0036936 0.014547 0.023783 0.018125 0.021937 0.0057502 -0.20165 -0.027482 -0.0024872 -0.021126 -0.050874 0.014304 -0.028263 -0.0163 -0.047477 -0.056809 -0.11035 -0.055556 -0.045732 -0.00065081 -0.00013134 -0.00025787 -0.00065613 -0.34175 0 0 0.012651 0 0.029923 -0.027915 -0.038661 0 0
4.5078 0.012889 0.019506 0.0081015 0.039393 0 0.022237 0.016043 0.023632 0.010434 0.023765 -0.024505 -0.16478 -0.011904 0.0014304 -0.016417 -0.055265 0.022678 -0.026276 -0.0032188 -0.038732 -0.046972 -0.093044 -0.021852 -0.030002 -0.00078501 -0.00013693 0.00034771 0.00030264 -0.25046 0 0 -0.0047472 0 0.03737 -0.025255 -0.033608 0 0
4.5117 0.010893 0.018647 0.0060521 0.033685 0 0.030756 0.015961 0.014019 0.0084782 0.018609 -0.034271 -0.13311 0.0071887 0.0054243 -0.0094687 -0.050765 0.020729 -0.021267 0.010631 -0.02472 -0.033098 -0.070766 0.0029966 -0.012447 -0.0012744 -4.0882e-05 0.00069977 0.00069804 -0.17021 0 0 -0.010179 0 0.043713 -0.021657 -0.027203 0 0
4.5156 0.010849 0.016131 0.0071209 0.014947 0 0.026522 0.0131 -0.00088144 0.010183 0.0085035 -0.024027 -0.10416 0.027593 0.0079075 5.0401e-05 -0.036028 0.012811 -0.012464 0.024931 -0.0068187 -0.016589 -0.045107 0.015985 0.0058677 -0.0017115 0.00025518 0.0010131 0.00060695 -0.1082 0 0 -0.0062644 0 0.04789 -0.016818 -0.019748 0 0
4.5195 0.012056 0.013423 0.010077 -0.00017633 0 0.018357 0.0071247 -0.01194 0.0084756 -0.0013219 -0.0076323 -0.078456 0.045728 0.0085121 0.012512 -0.0097761 0.0062735 0.00087984 0.039815 0.0089894 -1.1631e-05 -0.018949 0.021003 0.023457 -0.0018659 0.00048676 0.0013645 0.00041249 -0.056362 0 0 -0.0023052 0 0.048769 -0.0096681 -0.01165 0 0
4.5234 0.012374 0.011319 0.013525 0.00093557 0 0.015856 -0.00049937 -0.013245 -0.001632 -0.0074324 -0.0015391 -0.061527 0.058059 0.0077142 0.025906 0.021553 0.0040689 0.015826 0.054981 0.01663 0.012729 0.0027116 0.024906 0.038406 -0.0018743 0.00026735 0.001556 0.00033496 0.0069466 0 0 -0.0065607 0 0.047316 0.00014015 -0.0037973 0 0
4.5273 0.010745 0.0097093 0.015907 0.015471 0 0.018996 -0.0064375 -0.0068736 -0.016581 -0.0098284 -0.012028 -0.054701 0.064551 0.0061265 0.037884 0.051195 0.0027164 0.029021 0.069219 0.015364 0.020459 0.017937 0.031346 0.049855 -0.0020163 -0.0004684 0.001408 0.00029985 0.091333 0 0 -0.019158 0 0.045082 0.011357 0.0032364 0 0
4.5313 0.0082579 0.0081955 0.014556 0.028166 0 0.018938 -0.0072552 0.00016324 -0.02596 -0.0097143 -0.03088 -0.048038 0.065254 0.0042871 0.046782 0.075087 -0.0025608 0.03827 0.081185 0.010628 0.022518 0.025575 0.037807 0.056912 -0.0023414 -0.0013085 0.001047 0.00021401 0.17092 0 0 -0.031823 0 0.042847 0.022788 0.0090318 0 0
4.5352 0.0067825 0.0067982 0.0062495 0.02563 0 0.0087132 -0.0021486 0.0031067 -0.021755 -0.0072557 -0.042598 -0.027409 0.060629 0.0029024 0.050971 0.089501 -0.011585 0.04152 0.089312 0.0090981 0.018623 0.024953 0.038388 0.058743 -0.0025792 -0.0016941 0.00077462 0.00021875 0.19424 0 0 -0.03465 0 0.041307 0.032959 0.013201 0 0
4.5391 0.0068975 0.0059826 -0.0099756 0.0084368 0 -0.007865 0.0058032 0.0031924 -0.0062054 -0.0021728 -0.036601 0.010134 0.05144 0.0027894 0.046856 0.087854 -0.018968 0.034965 0.088923 0.012471 0.0080752 0.014834 0.029331 0.052449 -0.002459 -0.0014233 0.00066465 0.00054876 0.12591 0 0 -0.023998 0 0.04098 0.037727 0.014766 0 0
4.543 0.007412 0.006009 -0.029921 -0.0099624 0 -0.01855 0.011525 0.004654 0.0099019 0.0043445 -0.014302 0.050747 0.041362 0.004145 0.037227 0.076564 -0.020043 0.022922 0.081549 0.015888 -0.0052358 0.00095007 0.011907 0.040617 -0.0020941 -0.00082143 0.00041737 0.0011513 -0.018484 0 0 -0.0048651 0 0.040779 0.036932 0.014726 0 0
4.5469 0.0068376 0.0064072 -0.044556 -0.015651 0 -0.013942 0.011812 0.0090828 0.017131 0.0097413 0.013661 0.076635 0.03175 0.0058691 0.023734 0.059139 -0.016122 0.0079984 0.068626 0.012589 -0.019719 -0.014227 -0.0094804 0.024623 -0.0019689 -0.00040719 -0.00027861 0.0015661 -0.1805 0 0 0.013722 0 0.040009 0.031215 0.013741 0 0
4.5508 0.0050069 0.0062539 -0.044896 -0.0060409 0 0.0035954 0.0078695 0.01363 0.015668 0.012628 0.036131 0.084911 0.023725 0.0060682 0.0080617 0.038902 -0.012949 -0.0072721 0.051943 0.00050531 -0.033944 -0.02854 -0.030981 0.0060133 -0.0024647 -0.00038804 -0.0012601 0.0013032 -0.30399 0 0 0.025676 0 0.038119 0.02165 0.012516 0 0
4.5547 0.0030512 0.0050249 -0.028759 0.0092107 0 0.021846 0.0041444 0.014683 0.013836 0.014464 0.048091 0.091824 0.018743 0.0037736 -0.0072892 0.020402 -0.013977 -0.019086 0.034631 -0.015303 -0.045965 -0.039158 -0.050453 -0.012715 -0.0033737 -0.00048836 -0.0018785 0.00037493 -0.37308 0 0 0.031111 0 0.034422 0.010418 0.012234 0 0
4.5586 0.0019285 0.0031026 -0.0041221 0.017564 0 0.028964 0.0043889 0.01237 0.018812 0.017729 0.050752 0.11669 0.017931 0.00031932 -0.018862 0.0086668 -0.016084 -0.023344 0.022275 -0.026585 -0.053586 -0.043624 -0.065547 -0.026854 -0.0039431 -0.00027138 -0.0015734 -0.00059796 -0.40702 0 0 0.033857 0 0.029349 0.0024464 0.01452 0 0
4.5625 0.0012865 0.0013522 0.014846 0.013775 0 0.022074 0.0084914 0.010551 0.029232 0.022301 0.047199 0.16187 0.020691 -0.0013493 -0.026219 0.0035239 -0.012782 -0.020893 0.016209 -0.028621 -0.05693 -0.04273 -0.0723 -0.034622 -0.0035067 0.00037544 -0.00047238 -0.00088008 -0.42222 0 0 0.036495 0 0.024453 -0.00036891 0.019307 0 0
4.5664 -8.1517e-05 0.00018719 0.017577 0.002289 0 0.0072681 0.012803 0.012323 0.036851 0.024484 0.039 0.20985 0.027047 0.0006947 -0.029267 0.0047977 -0.0016422 -0.012317 0.016676 -0.023776 -0.055909 -0.036544 -0.067228 -0.034886 -0.0021522 0.0010767 0.00062584 -0.00026592 -0.40574 0 0 0.037773 0 0.020843 0.0025446 0.026426 0 0
4.5703 -0.0028148 -0.00087774 0.0056982 -0.0084301 0 -0.0069631 0.013366 0.016147 0.034746 0.020432 0.026694 0.24043 0.036957 0.0051404 -0.028241 0.011912 0.012218 0.0013803 0.023283 -0.018959 -0.050648 -0.025274 -0.051196 -0.02693 -0.00076103 0.0012892 0.00091518 0.0007458 -0.32931 0 0 0.034329 0 0.019645 0.011153 0.035494 0 0
4.5742 -0.0062515 -0.0027006 -0.0072161 -0.013087 0 -0.015551 0.0089164 0.016928 0.023279 0.010508 0.01222 0.25029 0.051138 0.0080577 -0.023612 0.024354 0.020649 0.018483 0.034429 -0.01945 -0.041142 -0.0081487 -0.030268 -0.0090908 -0.00030935 0.0008004 0.00025996 0.001408 -0.18653 0 0 0.024386 0 0.023248 0.024122 0.045486 0 0
4.5781 -0.0091346 -0.0055719 -0.0060964 -0.012166 0 -0.017604 0.0012142 0.010859 0.0084113 -0.00040641 -0.00051482 0.25541 0.067927 0.0062377 -0.01807 0.038735 0.020397 0.035419 0.04536 -0.024492 -0.030164 0.012582 -0.011451 0.0139 -0.0010282 -6.1689e-05 -0.00074997 0.0013604 -0.010438 0 0 0.0097644 0 0.030684 0.036298 0.054608 0 0
4.582 -0.010853 -0.0088511 0.012471 -0.0094929 0 -0.01413 -0.006905 -0.0010336 -0.0045382 -0.0073622 -0.0081443 0.2752 0.086154 0.00032156 -0.012793 0.053408 0.016114 0.050921 0.054482 -0.028151 -0.019156 0.035445 0.0029834 0.039112 -0.0022006 -0.00068739 -0.001369 0.00085451 0.14918 0 0 -0.0053632 0 0.040501 0.045442 0.062271 0 0
4.5859 -0.011823 -0.011535 0.035642 -0.0085197 0 -0.0069475 -0.013431 -0.013957 -0.014544 -0.0099393 -0.010918 0.31475 0.10479 -0.0053508 -0.0085754 0.067066 0.015309 0.064198 0.061062 -0.024325 -0.009095 0.059121 0.016707 0.06429 -0.0028011 -0.00066664 -0.0013041 0.00041896 0.26481 0 0 -0.017424 0 0.051314 0.05025 0.068188 0 0
4.5898 -0.012727 -0.013129 0.043476 -0.010527 0 0.00042112 -0.017526 -0.023391 -0.022969 -0.012099 -0.012961 0.36163 0.12238 -0.0062848 -0.0062449 0.078034 0.020581 0.074508 0.064883 -0.011538 -0.0010067 0.081709 0.034519 0.086644 -0.0023973 -7.4025e-05 -0.00081551 0.00034782 0.34698 0 0 -0.025505 0 0.061035 0.049669 0.072215 0 0
4.5938 -0.013624 -0.013927 0.025332 -0.014804 0 0.0029124 -0.018965 -0.027898 -0.029912 -0.017604 -0.019135 0.39775 0.1362 -0.0016199 -0.0063722 0.083797 0.027187 0.081646 0.067914 0.0062363 0.0048783 0.099302 0.056449 0.1025 -0.0014798 0.00064566 -0.00032732 0.00050394 0.4242 0 0 -0.031237 0 0.065955 0.045394 0.075093 0 0
4.5977 -0.01397 -0.014501 -0.01029 -0.019349 0 -0.0029018 -0.018107 -0.028694 -0.033934 -0.026042 -0.031198 0.41353 0.14601 0.0052864 -0.0079956 0.085114 0.028254 0.087018 0.072305 0.022928 0.010208 0.11108 0.077055 0.11268 -0.00093708 0.0010366 -1.7137e-05 0.00055894 0.51226 0 0 -0.037133 0 0.066023 0.041696 0.078015 0 0
4.6016 -0.013385 -0.015029 -0.041574 -0.021634 0 -0.015154 -0.016505 -0.02766 -0.035138 -0.033544 -0.046442 0.41285 0.1517 0.0099115 -0.01068 0.082479 0.022026 0.091087 0.078646 0.034787 0.015865 0.11658 0.090663 0.11757 -0.0012058 0.00091889 0.00022617 0.00036784 0.60392 0 0 -0.044729 0 0.061596 0.040668 0.081352 0 0
4.6055 -0.012183 -0.015167 -0.050504 -0.020011 0 -0.026999 -0.016716 -0.026332 -0.036768 -0.036858 -0.059567 0.40775 0.15352 0.010326 -0.013965 0.076692 0.013696 0.094278 0.087121 0.042294 0.022619 0.11577 0.096798 0.11783 -0.0019163 0.00042342 0.00053548 0.00010353 0.68211 0 0 -0.053462 0 0.053487 0.04407 0.085319 0 0
4.6094 -0.011058 -0.014532 -0.036691 -0.015384 0 -0.031731 -0.020448 -0.026088 -0.042107 -0.03602 -0.065898 0.40982 0.15207 0.0082762 -0.017193 0.069445 0.010271 0.096817 0.096772 0.048387 0.031238 0.10864 0.099786 0.11427 -0.002335 -0.00016027 0.00084195 5.8894e-05 0.73343 0 0 -0.060591 0 0.043851 0.054253 0.08975 0 0
4.6133 -0.010382 -0.013171 -0.016005 -0.011274 0 -0.028102 -0.026378 -0.027829 -0.049618 -0.032989 -0.063537 0.42428 0.1503 0.0069387 -0.019903 0.063602 0.013907 0.098631 0.10427 0.054916 0.039956 0.099014 0.10289 0.10945 -0.0021129 -0.0005538 0.00092568 0.00033854 0.74553 0 0 -0.062291 0 0.036745 0.06851 0.093569 0 0
4.6172 -0.010002 -0.011535 -0.0057793 -0.011134 0 -0.020557 -0.030185 -0.030562 -0.052404 -0.028563 -0.053541 0.44806 0.14978 0.0078129 -0.022218 0.059779 0.020288 0.099295 0.10784 0.060482 0.046612 0.089129 0.10345 0.10439 -0.0015776 -0.00058837 0.00064361 0.00072702 0.69847 0 0 -0.055671 0 0.033636 0.083687 0.096177 0 0
4.6211 -0.009686 -0.010063 -0.010276 -0.014786 0 -0.014236 -0.027613 -0.030737 -0.043852 -0.021628 -0.038758 0.47201 0.15126 0.0096789 -0.024355 0.057847 0.023147 0.09828 0.10631 0.061463 0.049381 0.080059 0.094617 0.099404 -0.0013123 -0.00025335 7.8839e-05 0.00083883 0.5716 0 0 -0.040758 0 0.035162 0.097563 0.097222 0 0
4.625 -0.0095438 -0.0088519 -0.019105 -0.017729 0 -0.010134 -0.01822 -0.024356 -0.024335 -0.011532 -0.022303 0.48681 0.15529 0.010257 -0.026678 0.057099 0.02007 0.094839 0.098669 0.055226 0.046058 0.072583 0.072268 0.094515 -0.0015072 0.00028291 -0.00051474 0.00042637 0.36718 0 0 -0.020968 0 0.041538 0.10764 0.096428 0 0
4.6289 -0.0097934 -0.0077399 -0.018678 -0.014926 0 -0.0054889 -0.0062357 -0.010822 -0.0019481 -0.00031282 -0.0062698 0.49032 0.16098 0.0086044 -0.030229 0.054035 0.014115 0.087089 0.084208 0.042724 0.032924 0.065909 0.040088 0.088418 -0.0017805 0.00072568 -0.00088469 -0.00038586 0.12551 0 0 -0.0013544 0 0.051044 0.1103 0.093844 0 0
4.6328 -0.010174 -0.0065781 -0.0049259 -0.0059643 0 0.0014515 0.0025924 0.0052406 0.013895 0.008338 0.0088413 0.48994 0.16529 0.0058784 -0.03513 0.046571 0.010379 0.076045 0.066998 0.028241 0.013829 0.057692 0.0075291 0.080132 -0.0016379 0.00081692 -0.00091396 -0.0011238 -0.09139 0 0 0.014269 0 0.059446 0.10807 0.09078 0 0
4.6367 -0.0098419 -0.0053617 0.014304 0.0036015 0 0.0080119 0.0055006 0.016747 0.019892 0.012445 0.023487 0.4957 0.16655 0.0039905 -0.041283 0.034207 0.011404 0.062324 0.048776 0.016499 -0.008951 0.046776 -0.01738 0.06917 -0.001058 0.0005237 -0.00064991 -0.0012658 -0.23826 0 0 0.025089 0 0.064928 0.1024 0.087693 0 0
4.6406 -0.0080846 -0.0041383 0.027729 0.0066919 0 0.0092026 0.0045152 0.019581 0.020232 0.013531 0.037339 0.50872 0.16333 0.0037089 -0.048417 0.017098 0.01562 0.046803 0.03121 0.0095509 -0.032861 0.032372 -0.033384 0.055319 -0.00056478 7.8157e-05 -0.00025572 -0.00064439 -0.31217 0 0 0.032496 0 0.066091 0.094858 0.084928 0 0
4.6445 -0.0051453 -0.002919 0.03033 0.0010953 0 0.0032619 0.0040892 0.01576 0.021193 0.014694 0.047816 0.51718 0.15354 0.0040971 -0.055766 -0.0033323 0.019556 0.031346 0.016808 0.0060066 -0.053327 0.013834 -0.044656 0.038602 -0.00070879 -0.0002084 7.6786e-05 0.00035869 -0.34149 0 0 0.037636 0 0.061261 0.087911 0.082717 0 0
4.6484 -0.0022011 -0.0017553 0.025224 -0.0083004 0 -0.0054686 0.0069791 0.011274 0.024893 0.017168 0.050774 0.50704 0.13913 0.0036808 -0.061583 -0.02141 0.021065 0.019316 0.0073653 0.0030098 -0.065898 -0.0056651 -0.054758 0.02175 -0.0015034 -0.00020922 0.00023007 0.0010391 -0.35175 0 0 0.039779 0 0.052567 0.083764 0.080608 0 0
4.6523 -0.00038548 -0.00084589 0.018025 -0.013702 0 -0.0097498 0.012138 0.010633 0.028227 0.019296 0.043654 0.47907 0.12404 0.0020632 -0.065032 -0.033763 0.020592 0.012087 0.0027834 -0.00097174 -0.070734 -0.022547 -0.062246 0.0074294 -0.0023976 -6.6582e-05 0.00023211 0.00091252 -0.34437 0 0 0.037117 0 0.04315 0.082204 0.078233 0 0
4.6563 0.00018828 -0.00044353 0.011318 -0.011072 0 -0.0057592 0.016109 0.013233 0.027029 0.018816 0.028746 0.45397 0.11113 0.00038763 -0.065588 -0.038554 0.019917 0.01054 0.0033431 -0.0050097 -0.068083 -0.034237 -0.062083 -0.002388 -0.0027904 -2.8524e-06 0.00022601 0.00014751 -0.30677 0 0 0.029105 0 0.034884 0.082902 0.075515 0 0
4.6602 0.00040096 -0.00058707 0.0047572 -0.0030447 0 0.0036545 0.016082 0.014617 0.020352 0.015492 0.013132 0.45627 0.10344 0.00020879 -0.062901 -0.034535 0.020098 0.015229 0.0091943 -0.0069841 -0.058756 -0.03823 -0.050967 -0.005791 -0.0025433 -5.5288e-05 0.00033007 -0.00053109 -0.23655 0 0 0.017874 0 0.029571 0.08527 0.072488 0 0
4.6641 0.001142 -0.00096494 -0.0015075 0.0041819 0 0.011705 0.011727 0.01097 0.010666 0.010945 0.0042165 0.48989 0.10772 0.0018503 -0.05641 -0.020655 0.020575 0.027191 0.021698 -0.005757 -0.044111 -0.02893 -0.031106 0.0017449 -0.001994 -3.2596e-05 0.00050052 -0.00045524 -0.14922 0 0 0.007082 0 0.030092 0.088235 0.070045 0 0
4.668 0.0023959 -0.0011262 -0.0059545 0.0064589 0 0.013375 0.0047417 0.0024597 0.00084212 0.0062225 0.0038769 0.52993 0.12092 0.0038513 -0.048548 -0.0041437 0.01996 0.041961 0.037563 -0.0021228 -0.028473 -0.011042 -0.0089135 0.016383 -0.0015371 0.0002394 0.00054456 0.00037099 -0.061582 0 0 -0.00084812 0 0.034124 0.090909 0.069199 0 0
4.6719 0.0033062 -0.0008652 -0.0086526 0.0044087 0 0.0086948 -0.0026566 -0.0072367 -0.0080185 0.00052235 0.0062842 0.54206 0.1405 0.0041805 -0.04045 0.011789 0.017507 0.057563 0.055038 0.0021459 -0.013055 0.012747 0.0098224 0.035873 -0.0012687 0.00064775 0.00030053 0.0012396 0.02699 0 0 -0.0065545 0 0.040289 0.09334 0.070461 0 0
4.6758 0.0030725 -0.00037505 -0.012946 0.0014578 0 0.0013312 -0.0086846 -0.014065 -0.015843 -0.0070818 0.0019635 0.51348 0.16348 0.0022572 -0.033123 0.024554 0.01388 0.07226 0.072312 0.0059048 0.0012228 0.03963 0.023727 0.05782 -0.0010521 0.00082322 -0.00017974 0.0013648 0.13035 0 0 -0.012897 0 0.0473 0.09567 0.074133 0 0
4.6797 0.0017171 7.223e-07 -0.021508 9.2452e-05 0 -0.0050403 -0.012174 -0.016295 -0.021803 -0.015114 -0.01455 0.46573 0.18476 -0.0001215 -0.027946 0.031083 0.010597 0.083747 0.086407 0.0092129 0.013435 0.065335 0.035433 0.078464 -0.00084064 0.0004881 -0.00063934 0.00060397 0.2517 0 0 -0.022128 0 0.053458 0.098307 0.080511 0 0
4.6836 2.4461e-06 0.0001455 -0.030224 0.00023538 0 -0.0087794 -0.012754 -0.014904 -0.024383 -0.019961 -0.039464 0.43584 0.19668 -9.9991e-05 -0.025812 0.031405 0.0087049 0.090466 0.093657 0.012536 0.022891 0.083982 0.047811 0.092525 -0.00081617 -0.00022421 -0.00082781 -0.00041568 0.36733 0 0 -0.033461 0 0.057512 0.10161 0.088323 0 0
4.6875 -0.001291 0.00025616 -0.028501 0.00056675 0 -0.0096925 -0.011269 -0.012195 -0.023303 -0.019275 -0.061247 0.44293 0.19856 0.0035456 -0.025859 0.029213 0.0078867 0.093613 0.094605 0.015758 0.029558 0.094857 0.06039 0.099492 -0.001164 -0.00083236 -0.00071852 -0.00089273 0.43764 0 0 -0.04299 0 0.060163 0.10517 0.09573 0 0
4.6914 -0.0019407 0.00055241 -0.0090603 0.00045384 0 -0.007776 -0.0096052 -0.01021 -0.020515 -0.014762 -0.067999 0.47215 0.19075 0.0087856 -0.027609 0.02648 0.0069225 0.093735 0.089811 0.018183 0.032907 0.097727 0.06895 0.099338 -0.0017719 -0.00092604 -0.00052111 -0.00059373 0.4354 0 0 -0.045982 0 0.06192 0.10854 0.10169 0 0
4.6953 -0.0022243 0.00095431 0.021409 0.0002755 0 -0.0032172 -0.0093398 -0.0098034 -0.018443 -0.010788 -0.055227 0.49089 0.17455 0.011623 -0.030488 0.02512 0.0051334 0.091488 0.080326 0.019379 0.03239 0.092924 0.068447 0.092599 -0.0022554 -0.00053645 -0.00047924 -2.2283e-05 0.36312 0 0 -0.039825 0 0.063369 0.11118 0.10525 0 0
4.6992 -0.0024539 0.001113 0.043573 0.00044478 0 0.0027638 -0.010119 -0.010359 -0.017143 -0.0098742 -0.028556 0.48054 0.15407 0.0095356 -0.0336 0.027496 0.0033774 0.087314 0.068683 0.019623 0.026056 0.080966 0.056786 0.080554 -0.0023288 -8.9457e-05 -0.00064978 0.00012456 0.24526 0 0 -0.025674 0 0.065277 0.11178 0.10477 0 0
4.7031 -0.0026431 0.00078472 0.041156 0.00089041 0 0.0079534 -0.0095573 -0.010074 -0.013809 -0.0099744 0.00015855 0.45286 0.13726 0.0040066 -0.036163 0.031851 0.0033797 0.08197 0.058937 0.019277 0.015613 0.066706 0.036534 0.06784 -0.0021139 5.0801e-06 -0.00086337 -0.00035369 0.10784 0 0 -0.0078569 0 0.067493 0.11032 0.10161 0 0
4.707 -0.002555 0.00015351 0.017417 0.0015832 0 0.010503 -0.0052438 -0.0069565 -0.0056162 -0.006762 0.02016 0.43642 0.12702 -0.00045432 -0.038082 0.036273 0.0058219 0.075455 0.052218 0.017855 0.002693 0.052216 0.013364 0.056197 -0.002018 -0.00028745 -0.00088368 -0.0010061 -0.032354 0 0 0.0084545 0 0.069618 0.10718 0.096934 0 0
4.7109 -0.0019404 -0.0002443 -0.0051328 0.0028966 0 0.010117 0.0028034 -0.00028364 0.0068923 0.0013688 0.02756 0.4481 0.12497 -0.00024859 -0.039358 0.039241 0.0091358 0.067735 0.048976 0.014105 -0.011237 0.038866 -0.0074616 0.046641 -0.0022881 -0.0006586 -0.00060996 -0.0012196 -0.16277 0 0 0.019833 0 0.071372 0.10277 0.091705 0 0
[truncated: 1,316,115 more chars]
