# Supplementary material for: Dataset from dynamic shake-table testing of five full-scale single leaf and cavity URM walls subjected to out-of-plane two-way bending
Source: Data Brief. 2019 Mar 20;24:103854. doi: 10.1016/j.dib.2019.103854 (PMC6480314; doi:10.1016/j.dib.2019.103854)
Supplement: Multimedia component 2 [file mmc2.zip › DATA/CL-000-RF/Test5.txt]

0 -0.0028328 0.0011508 0.0045282 -0.003065 0 0.0058419 0.00079702 0.0013767 0.0051865 0.0012517 0.0042359 0.046974 -0.03273 0.0037005 -0.0039079 0.021629 0.0034561 -0.028341 0.0077905 -0.0030591 0.0074509 0.053139 -0.0040324 0.033376 0.00070755 0.00026447 -0.00052829 -0.00066423 -0.054726 0 0 0.0068553 0 -0.05288 -0.004184 0.0045218 0 0
0.0039063 -0.00046009 -0.0011528 0.0069515 -0.0021877 0 0.0037038 0.0028859 -0.0024503 0.0054871 0.0012737 0.0011669 0.028224 -0.042879 4.4539e-05 -0.0005407 0.018975 0.0035895 -0.02742 0.006926 -0.0034361 0.0039136 0.037286 -0.005306 0.029428 0.00064645 -0.00045288 -0.00070766 -0.00085056 -0.0223 0 0 0.0026669 0 -0.050137 -0.0039187 0.0061812 0 0
0.0078125 0.00241 -0.0028961 0.0075385 -0.0017368 0 -0.00081084 0.0020286 -0.0089538 0.0050221 -0.0025233 -0.005138 0.00042861 -0.055874 -0.0015208 -0.0032023 0.0086829 0.0016678 -0.02985 0.008181 -0.0020774 -0.0012162 0.023168 -0.0060789 0.024178 0.00044661 -0.00017032 -0.00059779 -0.00021063 0.049106 0 0 -0.0029187 0 -0.045594 -0.005197 0.0039917 0 0
0.011719 0.0046765 -0.003081 0.0052149 -0.0017577 0 -0.0045181 -0.00040666 -0.011946 0.0040771 -0.0045386 -0.010797 -0.013378 -0.066699 -0.00024945 -0.0093555 -0.0072443 -0.0018359 -0.033806 0.0087194 -0.00030673 -0.0063652 0.015702 -0.0055057 0.019617 4.0298e-05 0.00073782 -0.00011703 0.00057067 0.099335 0 0 -0.00633 0 -0.04074 -0.0064856 -0.00087192 0 0
0.015625 0.0053248 -0.0015953 0.00057178 -0.0018214 0 -0.0049665 -0.0023108 -0.0079657 0.00194 -0.0011806 -0.011358 -0.008195 -0.072609 0.0013627 -0.015714 -0.025604 -0.0044395 -0.037571 0.0071026 0.00059599 -0.010482 0.015094 -0.0034919 0.016786 -0.00050505 0.0012834 0.00044339 0.00068731 0.084961 0 0 -0.005414 0 -0.036987 -0.0068249 -0.0062349 0 0
0.019531 0.0040699 0.00067676 -0.0047952 -0.001739 0 -0.0025364 -0.0029345 -0.00011727 -0.0014873 0.0047717 -0.0056242 -0.00081039 -0.072189 0.00060521 -0.020309 -0.044361 -0.0041369 -0.040279 0.0029126 0.00022935 -0.012991 0.020908 -0.00067356 0.016121 -0.00092786 0.00095175 0.00062198 1.0883e-05 0.020016 0 0 -0.00079594 0 -0.035141 -0.0058364 -0.010568 0 0
0.023438 0.0016383 0.0024186 -0.0094586 -0.0017209 0 0.00026488 -0.0029991 0.0051994 -0.0046055 0.00718 0.0028422 -0.0087977 -0.064581 -0.0023963 -0.021294 -0.061387 -0.0016732 -0.041239 -0.0038206 -0.00097841 -0.013457 0.031946 0.0020909 0.017798 -0.00093891 0.00024407 0.00023789 -0.00081273 -0.040464 0 0 0.0046114 0 -0.03586 -0.0033526 -0.012272 0 0
0.027344 -0.0006413 0.0027421 -0.012799 -0.0018442 0 0.0013641 -0.003118 0.0048988 -0.005241 0.0035204 0.0082516 -0.028305 -0.049831 -0.0048689 -0.016202 -0.072343 5.5841e-05 -0.040207 -0.011108 -0.0024105 -0.011504 0.044289 0.0041894 0.021135 -0.00050049 0.00010644 -0.00037066 -0.0010345 -0.054689 0 0 0.007604 0 -0.039545 -0.00012189 -0.0081809 0 0
0.03125 -0.0016926 0.0017066 -0.01466 -0.0016496 0 0.00078932 -0.0027588 0.0017654 -0.0028503 -0.0021356 0.0071643 -0.036161 -0.03445 -0.0044478 -0.0084818 -0.077959 -0.00099452 -0.039191 -0.01611 -0.0037926 -0.0089888 0.053201 0.0053643 0.023718 6.7637e-05 0.00087609 -0.0006151 -0.00052777 -0.029157 0 0 0.006788 0 -0.04358 0.002011 -0.00036213 0 0
0.035156 -0.0013375 0.0001486 -0.014584 -0.00054637 0 -2.6792e-05 -0.0010579 0.00049511 0.00077562 -0.0035222 0.0011475 -0.015368 -0.021273 -0.0016783 3.8877e-06 -0.078799 -0.0038727 -0.039115 -0.018156 -0.0051828 -0.006805 0.057254 0.00554 0.024561 0.00031696 0.001878 -0.00021266 0.00015816 -0.0024568 0 0 0.0033141 0 -0.046706 0.0022825 0.0097236 0 0
0.039063 -0.00027028 -0.00094806 -0.011678 0.0013483 0 -9.3075e-05 0.0016535 0.0022583 0.0031996 0.0010018 -0.0046959 0.023365 -0.012619 0.00069248 0.0075481 -0.075705 -0.0057467 -0.040656 -0.01717 -0.0065479 -0.0057367 0.055652 0.0046997 0.022969 6.092e-05 0.0020945 0.00051557 0.00040984 -0.0020563 0 0 -0.00018668 0 -0.047909 0.0002088 0.020457 0 0
0.042969 0.00053137 -0.0010146 -0.0055237 0.002983 0 0.00034436 0.0036615 0.0040895 0.0035415 0.0067951 -0.0058352 0.048554 -0.011368 0.00072414 0.011837 -0.070012 -0.0050338 -0.044465 -0.01406 -0.0074029 -0.0068536 0.047902 0.0030527 0.018245 -0.00044082 0.0011938 0.00092039 0.00014504 -0.022242 0 0 -0.0015584 0 -0.045995 -0.0045985 0.029107 0 0
0.046875 0.00044988 -8.135e-05 0.0026472 0.0032004 0 0.00065522 0.0034104 0.0032942 0.0027981 0.0080715 -0.0014962 0.038034 -0.016776 -0.00072337 0.012203 -0.064568 -0.0030071 -0.049281 -0.012885 -0.0069256 -0.010258 0.036821 0.0013584 0.011611 -0.00069871 -0.00014871 0.00062185 -0.00020764 -0.040753 0 0 -0.00047988 0 -0.041798 -0.010635 0.032752 0 0
0.050781 -0.00049065 0.0013401 0.0098766 0.0018527 0 0.00089605 0.0010583 0.0011081 0.002177 0.0039399 0.0053536 0.0017184 -0.02485 -0.0010757 0.010628 -0.060662 -0.0020969 -0.053134 -0.015777 -0.0045745 -0.014711 0.025476 0.00089446 0.0050075 -0.00041855 -0.00092833 -0.00014629 -0.00024591 -0.046833 0 0 0.001639 0 -0.037539 -0.016069 0.032062 0 0
0.054688 -0.0017457 0.0024774 0.013008 1.8373e-05 0 0.0016502 -0.0016766 0.0010837 0.0016401 -0.0011895 0.010533 -0.026856 -0.033418 0.0010937 0.0083215 -0.058627 -0.0029294 -0.0548 -0.023381 -0.00077663 -0.019407 0.015176 0.0026614 -0.0005381 0.00025763 -0.00075424 -0.00076436 -1.9625e-05 -0.046557 0 0 0.0028905 0 -0.034536 -0.019974 0.027799 0 0
0.058594 -0.0025711 0.0025894 0.010805 -0.00096278 0 0.0029764 -0.0031086 0.0043293 0.00040434 -0.0027646 0.011302 -0.022166 -0.040344 0.004524 0.0065447 -0.058481 -0.0036014 -0.053166 -0.035724 0.0029613 -0.023477 0.0069607 0.0061882 -0.0041101 0.00089906 -0.00011064 -0.00078342 9.6467e-05 -0.045023 0 0 0.0021538 0 -0.034028 -0.021592 0.021134 0 0
0.0625 -0.0023677 0.0013713 0.0048832 -0.00068371 0 0.0040044 -0.0028351 0.0076047 -0.0014117 -0.00071547 0.0074833 0.010136 -0.042573 0.0065723 0.0069823 -0.059428 -0.0020504 -0.046388 -0.050758 0.0048526 -0.025228 0.0018426 0.0091318 -0.0044466 0.0011489 0.00024199 -0.00027329 -0.00011897 -0.034298 0 0 -0.00040792 0 -0.037781 -0.02016 0.014908 0 0
0.066406 -0.00097129 -0.00070266 -0.0013726 7.5267e-05 0 0.0038207 -0.0015305 0.0067751 -0.0022921 0.001348 0.0010966 0.040945 -0.041457 0.0058248 0.0085722 -0.059598 0.0012782 -0.036789 -0.063087 0.0041072 -0.02478 -0.0016695 0.0086426 -0.0030102 0.00095351 3.0992e-05 0.00032426 -0.00047245 -0.0052745 0 0 -0.0036859 0 -0.04356 -0.017721 0.011567 0 0
0.070313 0.0012015 -0.0024791 -0.0050617 0.00020217 0 0.0025329 2.8147e-05 0.0016077 -0.00085951 0.00073549 -0.0046832 0.046844 -0.038446 0.0032505 0.010003 -0.058459 0.0036509 -0.026141 -0.070508 0.0016454 -0.022674 -0.004275 0.003887 -0.00083287 0.00049234 -0.00037084 0.00062434 -0.0005919 0.032709 0 0 -0.006299 0 -0.049456 -0.015558 0.011392 0 0
0.074219 0.0032918 -0.0028186 -0.0053785 -0.00070002 0 0.0011045 0.0013756 -0.0037543 0.0022711 -0.0015671 -0.0068381 0.030452 -0.034687 0.00089603 0.010157 -0.055878 0.002967 -0.015942 -0.071787 -0.00053527 -0.019482 -0.0064021 -0.0025037 0.001277 -4.6382e-05 -0.00045256 0.00057105 -0.00036419 0.053323 0 0 -0.007162 0 -0.053834 -0.01463 0.01422 0 0
0.078125 0.0044346 -0.0014458 -0.003538 -0.0020556 0 0.00013862 0.0020189 -0.0051966 0.0046323 -0.0028168 -0.0040427 0.013061 -0.031581 -0.00022768 0.0074606 -0.052136 2.7728e-05 -0.008227 -0.06606 -0.00097822 -0.016113 -0.0083502 -0.00597 0.0023295 -0.000585 -0.00011619 0.00035015 -6.8798e-05 0.03895 0 0 -0.0058493 0 -0.0544 -0.01607 0.019286 0 0
0.082031 0.0042475 0.00078493 -0.001477 -0.0029351 0 -0.00079057 0.0013347 -0.0028211 0.0041543 -0.0021734 0.0021669 0.010341 -0.029981 -0.00075574 0.0010371 -0.049362 -0.0024424 -0.0051405 -0.056494 2.9822e-05 -0.014241 -0.01015 -0.0038414 0.0015525 -0.0010866 0.00030009 0.00012917 -6.584e-05 0.0019367 0 0 -0.0027885 0 -0.049132 -0.020184 0.02359 0 0
0.085938 0.0030111 0.0025184 -0.00059118 -0.0028403 0 -0.0023007 -0.00073501 -0.00028795 0.0012059 -0.0014372 0.0077589 0.018009 -0.028912 -0.0016376 -0.0069904 -0.049137 -0.002817 -0.005501 -0.048274 0.00086074 -0.014247 -0.01195 0.0019061 -0.00039706 -0.0014401 0.00046401 -6.6681e-05 -0.00039677 -0.024969 0 0 0.00082553 0 -0.040212 -0.025338 0.025089 0 0
0.089844 0.0014017 0.0029005 -0.0012656 -0.00199 0 -0.0038981 -0.0030468 -0.00046602 -0.0017387 -0.002218 0.0085814 0.020859 -0.027767 -0.0026219 -0.015213 -0.052123 -0.0020808 -0.0085799 -0.04372 0.00024706 -0.016201 -0.014015 0.0059451 -0.0031601 -0.0014753 0.00041244 -0.00026073 -0.00073309 -0.020376 0 0 0.0035429 0 -0.029081 -0.030652 0.022929 0 0
0.09375 1.6482e-05 0.0020718 -0.0030149 -0.0010541 0 -0.004052 -0.0038805 -0.0026184 -0.0024181 -0.0034168 0.0034124 0.012197 -0.026 -0.0024118 -0.022159 -0.058639 -0.0021493 -0.013477 -0.044624 -0.0013881 -0.019994 -0.016662 0.0042853 -0.0063495 -0.001112 0.00045164 -0.0003965 -0.00070908 0.0062595 0 0 0.004448 0 -0.017394 -0.035281 0.016606 0 0
0.097656 -0.00091951 0.00079298 -0.0047631 -0.00068981 0 -0.0019051 -0.0025575 -0.004047 -0.00067292 -0.0023955 -0.0047708 0.00080738 -0.023197 -0.000331 -0.025165 -0.068422 -0.0031571 -0.018725 -0.052635 -0.0023834 -0.02522 -0.020713 -0.0019094 -0.0094649 -0.00047978 0.0007615 -0.00035903 -0.0002684 0.027671 0 0 0.003704 0 -0.0083478 -0.038065 0.0057181 0 0
0.10156 -0.0014971 -0.00029271 -0.0052272 -0.0011581 0 0.0012965 -0.00028624 -0.0036232 0.0018275 0.0015127 -0.01066 -0.0012655 -0.020617 0.0024732 -0.024314 -0.077934 -0.0031024 -0.022936 -0.063135 -0.0016823 -0.03033 -0.025963 -0.0072616 -0.012254 0.00013307 0.0011756 -0.00010829 0.00032086 0.027594 0 0 0.002376 0 -0.0036419 -0.039523 -0.0067619 0 0
0.10547 -0.0018858 -0.00099115 -0.0036185 -0.0021082 0 0.002997 0.0009643 -0.0027129 0.0033529 0.0055269 -0.010368 0.0056467 -0.019314 0.0038362 -0.021017 -0.084928 -0.00037327 -0.025977 -0.072478 -0.00014213 -0.034494 -0.031509 -0.0072626 -0.014703 0.00047472 0.0013673 0.00025923 0.00074478 0.012748 0 0 0.0016135 0 -0.0028423 -0.040535 -0.018714 0 0
0.10938 -0.0021735 -0.0012999 -0.00041282 -0.0026507 0 0.0018585 0.00052593 -0.0027218 0.0033877 0.0059976 -0.0041002 0.0087896 -0.019922 0.0027223 -0.01644 -0.087933 0.0038655 -0.027858 -0.078249 0.0001726 -0.037151 -0.03643 -0.0025965 -0.016736 0.0005055 0.0012064 0.00060122 0.0008891 -0.0019777 0 0 0.0018509 0 -0.0054066 -0.041705 -0.028614 0 0
0.11328 -0.0023533 -0.0010903 0.0026178 -0.0018784 0 -0.00064017 -0.00028906 -0.0028759 0.0024364 0.0022341 0.0042765 -0.0014363 -0.023008 0.00046147 -0.012147 -0.085471 0.0064109 -0.028721 -0.077907 -0.0018984 -0.037721 -0.039383 0.0016633 -0.018214 0.00040786 0.00088063 0.00085008 0.00082693 -0.013009 0 0 0.0026666 0 -0.010375 -0.043713 -0.03472 0 0
0.11719 -0.0023496 -0.00024611 0.0035621 0.00033743 0 -0.0014717 0.0002219 -0.0013553 0.0011609 -0.0027145 0.010169 -0.018852 -0.027811 -0.00035335 -0.010694 -0.077006 0.0052361 -0.028778 -0.069688 -0.0052669 -0.035639 -0.037785 0.0012257 -0.018516 0.00042192 0.00067099 0.0010085 0.0006469 -0.027516 0 0 0.0033186 0 -0.015278 -0.046829 -0.034463 0 0
0.12109 -0.0020192 0.00092065 0.0019487 0.002933 0 0.00090132 0.0020436 0.0017141 3.3462e-05 -0.0050994 0.011165 -0.027159 -0.031605 0.0016728 -0.0118 -0.066741 0.0015747 -0.02822 -0.058302 -0.0074793 -0.032195 -0.032713 -0.003159 -0.017626 0.0006346 0.00064972 0.0010447 0.00036894 -0.046112 0 0 0.0033567 0 -0.018333 -0.049748 -0.029669 0 0
0.125 -0.0012092 0.0016338 -0.00077452 0.0042307 0 0.0048302 0.0032998 0.0036002 -0.0004738 -0.0038681 0.0078737 -0.018001 -0.032949 0.0053742 -0.014961 -0.0568 -0.0014964 -0.026837 -0.046161 -0.0069749 -0.028041 -0.025196 -0.0067126 -0.015584 0.00088981 0.00063921 0.00086574 2.6646e-05 -0.054435 0 0 0.0027323 0 -0.019032 -0.051501 -0.021238 0 0
0.12891 7.023e-05 0.0012732 -0.0025511 0.0032673 0 0.0069387 0.0023556 0.0020064 -9.1233e-06 -0.00090828 0.0027213 -0.00089567 -0.030697 0.0081547 -0.019501 -0.049142 -0.0023327 -0.024402 -0.035549 -0.0044186 -0.023862 -0.016558 -0.0057451 -0.012565 0.00090604 0.00045982 0.00045457 -0.00024453 -0.037567 0 0 0.0014556 0 -0.017159 -0.051167 -0.010305 0 0
0.13281 0.0015025 8.1013e-05 -0.0027064 0.00072759 0 0.0052857 -0.00021344 -0.0017134 0.001032 0.001502 -0.0018105 0.0066237 -0.023429 0.0084641 -0.024166 -0.046626 -0.0021221 -0.020318 -0.029748 -0.0018047 -0.020829 -0.0095981 -0.0014069 -0.0091506 0.00053094 0.00017624 1.9006e-05 -0.00027827 -0.0007134 0 0 -0.00062276 0 -0.012784 -0.047108 0.0010914 0 0
0.13672 0.0025764 -0.0008841 -0.0026207 -0.0015151 0 0.0010851 -0.0021232 -0.0034048 0.0013302 0.002719 -0.0042026 -0.0020495 -0.013527 0.007096 -0.027728 -0.048842 -0.002936 -0.014834 -0.028943 -0.00040663 -0.019759 -0.0070709 0.0018335 -0.0068765 -7.1015e-05 5.9624e-05 -8.2967e-05 -4.8568e-05 0.030802 0 0 -0.0034927 0 -0.0078763 -0.039765 0.0096804 0 0
0.14063 0.0029432 -0.00065662 -0.0042746 -0.0019802 0 -0.0025584 -0.0018754 -0.00057475 -0.00030282 0.0032042 -0.0040705 -0.015682 -0.0040161 0.0060161 -0.030335 -0.053307 -0.0048864 -0.0087941 -0.030978 0.0001991 -0.020384 -0.0086081 0.0011677 -0.006539 -0.00048907 0.00029464 0.00034542 0.00027384 0.035393 0 0 -0.00643 0 -0.0039328 -0.030965 0.014204 0 0
0.14453 0.0026836 0.00071249 -0.0080275 -0.00083601 0 -0.0034026 -0.00041258 0.0045387 -0.0034373 0.0028986 -0.0020287 -0.017931 0.0031745 0.0060339 -0.032288 -0.058328 -0.0058251 -0.0028697 -0.034453 0.001116 -0.022404 -0.013465 -0.0016144 -0.0085962 -0.00038782 0.00073743 0.0010798 0.00047566 0.016756 0 0 -0.0079701 0 -0.0018741 -0.022092 0.013945 0 0
0.14844 0.0021693 0.0021656 -0.011878 0.00038406 0 -0.001604 -1.0281e-07 0.0070353 -0.0058875 0.0011224 0.0005361 -0.0052764 0.0061932 0.0058684 -0.034069 -0.062054 -0.0039416 0.0021686 -0.037806 0.0024658 -0.025341 -0.020346 -0.0023537 -0.013342 0.00017646 0.00098762 0.0015746 0.00050657 -0.0016605 0 0 -0.006789 0 -0.0025152 -0.014717 0.0085162 0 0
0.15234 0.0016319 0.0025935 -0.013029 0.00030959 0 0.00104 -0.0015725 0.0044749 -0.0055271 -0.00183 0.0020288 0.0099214 0.0024602 0.0036866 -0.036708 -0.061409 -0.00015344 0.0044524 -0.038807 0.0030899 -0.027753 -0.025303 0.00069836 -0.020854 0.0007567 0.00072735 0.0013988 0.00050095 -0.0028151 0 0 -0.0029182 0 -0.0072533 -0.012373 -0.0022103 0 0
0.15625 0.00092878 0.0017848 -0.010269 -0.0010251 0 0.0028547 -0.003572 -0.00061914 -0.0024077 -0.0038766 0.0015539 0.014169 -0.00398 -0.00049347 -0.040021 -0.057933 0.002603 0.0043503 -0.038242 0.0019638 -0.028546 -0.026229 0.0049166 -0.028703 0.0008898 1.5171e-05 0.00062234 0.000588 0.0073 0 0 0.0018408 0 -0.013967 -0.014259 -0.01379 0 0
0.16016 -0.00018101 0.00046911 -0.0049197 -0.0024 0 0.0032243 -0.0036203 -0.003606 0.0011214 -0.0028317 -0.00046743 0.0080527 -0.010786 -0.0042013 -0.043496 -0.05291 0.0024526 0.0021621 -0.036927 -0.00037417 -0.02736 -0.022975 0.0062856 -0.035719 0.00053189 -0.00074076 -0.00021799 0.00071332 0.010596 0 0 0.0049304 0 -0.021478 -0.019594 -0.024112 0 0
0.16406 -0.0015363 -0.00046521 0.00037966 -0.0027188 0 0.0023116 -0.0011433 -0.0026027 0.0026027 0.0010048 -0.002652 0.0043015 -0.015743 -0.0046081 -0.046541 -0.047684 0.00054325 -0.0016726 -0.035689 -0.0021323 -0.02406 -0.015968 0.0039084 -0.040872 0.00012805 -0.0011122 -0.00055992 0.00068882 0.00047965 0 0 0.0048569 0 -0.028555 -0.027304 -0.031293 0 0
0.16797 -0.0024784 -0.00069989 0.0036762 -0.0019791 0 0.00054636 0.0019815 4.0119e-05 0.001747 0.004537 -0.0037955 0.011121 -0.015584 -0.0013474 -0.047978 -0.044385 -0.00031216 -0.0064084 -0.035786 -0.0020606 -0.018683 -0.0067315 0.00096627 -0.042674 0.00020422 -0.00099384 -0.00026298 0.00042165 -0.01083 0 0 0.0023517 0 -0.03315 -0.035423 -0.032611 0 0
0.17188 -0.0023997 -0.00049843 0.0046162 -0.0010032 0 -0.001375 0.0034111 0.00093512 0.00041525 0.0046528 -0.0037428 0.020597 -0.0092693 0.0028483 -0.046838 -0.044348 0.0012605 -0.010636 -0.037781 -0.00072402 -0.01278 0.00052174 0.0010851 -0.040905 0.00084145 -0.00066627 0.00032802 5.4969e-05 -0.0090651 0 0 -0.00017246 0 -0.033359 -0.040688 -0.027629 0 0
0.17578 -0.0014153 -0.00021338 0.0038658 -0.00043811 0 -0.0024014 0.0026769 -0.00054035 0.00044286 0.001269 -0.0031421 0.016545 0.00013647 0.0045358 -0.043841 -0.046178 0.0038194 -0.013855 -0.040767 0.00021037 -0.0078616 0.0040524 0.0042134 -0.037171 0.0015444 -0.00053876 0.00071823 -0.00015766 0.0031045 0 0 -0.0005119 0 -0.029947 -0.042352 -0.019352 0 0
0.17969 -0.00038052 2.1781e-05 0.0021942 -0.00022502 0 -0.0016804 0.0013444 -0.0021813 0.0017939 -0.0026615 -0.0024376 -0.0062047 0.010449 0.0027435 -0.039604 -0.048718 0.0048613 -0.015943 -0.04413 -0.00011294 -0.004785 0.0034366 0.0066164 -0.032469 0.001656 -0.00080566 0.00065948 -0.00011916 0.0087813 0 0 0.0016159 0 -0.023607 -0.040298 -0.0097336 0 0
0.18359 -0.00010911 0.00013869 0.00029578 -1.8138e-06 0 0.00051716 0.0010329 -0.0021816 0.0030207 -0.0041301 -0.0013178 -0.033016 0.01923 -0.00018046 -0.034923 -0.050607 0.0035975 -0.016926 -0.047202 -0.00079172 -0.0042831 -0.0011934 0.0049566 -0.027893 0.00093891 -0.0013042 0.0002744 -4.1636e-07 -0.002145 0 0 0.0044193 0 -0.015357 -0.034806 -0.000926 0 0
0.1875 -0.00053589 -7.7612e-05 -0.0009418 0.00025229 0 0.0026424 0.0016734 -0.0013463 0.0032478 -0.0027434 0.0006766 -0.042259 0.021615 -0.00092424 -0.031614 -0.049151 0.0016842 -0.017118 -0.048981 -0.00026927 -0.0075577 -0.0080965 -8.1726e-05 -0.02554 -0.00021748 -0.0016674 -0.0001258 -6.0861e-05 -0.019654 0 0 0.0054996 0 -0.0078426 -0.027179 0.0029373 0 0
0.19141 -0.00072448 -0.00080285 -0.00075396 0.00021579 0 0.0030082 0.0018717 -0.0016363 0.0031589 -0.00041312 0.0030833 -0.026917 0.017962 0.0015408 -0.03039 -0.044755 0.0013197 -0.017389 -0.049852 0.0017605 -0.012871 -0.013394 -0.0045614 -0.025727 -0.0011343 -0.0016149 -0.00030357 -0.00036249 -0.024252 0 0 0.0036784 0 -0.0035029 -0.020607 0.0019218 0 0
0.19531 0.00021242 -0.0017602 0.00049618 -0.00017803 0 0.0012412 0.00069397 -0.0032083 0.0037881 0.0010344 0.0043783 -0.0017941 0.0098406 0.0050109 -0.031037 -0.03863 0.0029974 -0.017976 -0.050286 0.003819 -0.019049 -0.01591 -0.0054602 -0.028091 -0.0013766 -0.0011334 -0.00021983 -0.00068482 -0.0086227 0 0 -0.00024384 0 -0.0029552 -0.016382 -0.0026462 0 0
0.19922 0.0021756 -0.0022008 0.0009151 -0.0004229 0 -0.0014643 -0.0013208 -0.0039727 0.0046951 0.0013029 0.0032495 0.011714 -0.0011419 0.0062679 -0.033186 -0.03199 0.005282 -0.018954 -0.05064 0.0041159 -0.025107 -0.015185 -0.0035699 -0.032186 -0.00099827 -0.00042894 5.9399e-06 -0.00073619 0.01547 0 0 -0.0042079 0 -0.0064048 -0.01534 -0.0093275 0 0
0.20313 0.0040697 -0.0015155 -0.0015913 5.0703e-05 0 -0.0035541 -0.0029603 -0.00234 0.0039694 0.0008052 0.0001345 0.0070965 -0.012461 0.0041971 -0.036083 -0.026761 0.0064995 -0.020236 -0.051321 0.0024068 -0.029743 -0.011371 -0.0020687 -0.037243 -0.00036006 0.00026278 0.00019939 -0.00044042 0.031894 0 0 -0.0063166 0 -0.013755 -0.018295 -0.01574 0 0
0.20703 0.0047243 9.0107e-05 -0.0070541 0.0010767 0 -0.0044382 -0.0037608 0.0003974 0.00035191 -0.00065563 -0.0026855 -0.0023658 -0.020152 0.00074734 -0.038 -0.02527 0.006261 -0.021089 -0.052253 0.00019502 -0.031623 -0.0074894 -0.0026322 -0.041552 0.00020354 0.00082679 0.00022572 -1.0813e-06 0.037158 0 0 -0.0058442 0 -0.022785 -0.024419 -0.018005 0 0
0.21094 0.0038224 0.001647 -0.012601 0.0016863 0 -0.0045365 -0.0042753 0.0012839 -0.0048881 -0.0035132 -0.0028615 0.0001172 -0.023873 -0.00105 -0.038338 -0.026502 0.005369 -0.020935 -0.052831 -0.00089735 -0.031431 -0.0061808 -0.0035893 -0.044303 0.00054041 0.0012757 7.0389e-05 0.00031398 0.039358 0 0 -0.0033446 0 -0.030851 -0.031101 -0.016021 0 0
0.21484 0.0019759 0.0022512 -0.014451 0.0010162 0 -0.0042378 -0.0050031 -0.00077856 -0.0086341 -0.0068622 -0.00013684 0.015717 -0.02389 0.00011861 -0.03703 -0.029436 0.0047075 -0.01942 -0.052697 -0.0007413 -0.029593 -0.0084053 -0.002138 -0.045194 0.00062576 0.0016493 -0.00011565 0.00043038 0.043025 0 0 -0.00014708 0 -0.036789 -0.036975 -0.010306 0 0
0.21875 2.9862e-05 0.0018372 -0.011256 -0.00072083 0 -0.0032546 -0.0054729 -0.0035509 -0.0086753 -0.0082634 0.0031804 0.028882 -0.020822 0.0029537 -0.034219 -0.032797 0.0046064 -0.01627 -0.051557 -0.00053907 -0.026637 -0.014653 0.0020285 -0.044087 0.00049583 0.0019199 -7.959e-05 0.00049546 0.041719 0 0 0.0022651 0 -0.039691 -0.040766 -0.001824 0 0
0.22266 -0.0015767 0.0010825 -0.0055235 -0.0022802 0 -0.0012534 -0.004685 -0.0039928 -0.0056787 -0.0059841 0.0040505 0.024914 -0.015992 0.0051451 -0.030581 -0.033871 0.0051051 -0.010974 -0.049139 -0.0011873 -0.023379 -0.024567 0.0058948 -0.040902 0.00028081 0.00198 0.00033982 0.00065885 0.028764 0 0 0.0028031 0 -0.038418 -0.040345 0.0069141 0 0
0.22656 -0.0027845 0.00059017 -0.0013806 -0.0024588 0 0.0011069 -0.0023588 -0.0018198 -0.0023342 -0.0013218 0.001319 0.0064739 -0.011432 0.0055604 -0.027629 -0.031492 0.006254 -0.0044295 -0.046366 -0.0021213 -0.020513 -0.034267 0.0061137 -0.036956 0.00021197 0.0017126 0.0010242 0.00085463 0.010837 0 0 0.001271 0 -0.034739 -0.036353 0.012812 0 0
0.23047 -0.0034748 0.00029911 -0.00063005 -0.0011209 0 0.0022891 0.00055557 0.00028338 -0.00068917 0.0021225 -0.0031847 -0.0090457 -0.0074915 0.004806 -0.025921 -0.026458 0.0078065 0.0024999 -0.043868 -0.0020006 -0.017998 -0.041673 0.0025637 -0.033059 0.00046099 0.0010941 0.0015988 0.0008349 0.003533 0 0 -0.0013632 0 -0.030027 -0.030082 0.015298 0 0
0.23438 -0.0033216 -0.00022089 -0.0010211 0.00080394 0 0.0013599 0.002702 9.6227e-05 -0.00052801 0.0020212 -0.0060419 -0.0080634 -0.0041954 0.0039148 -0.025717 -0.01967 0.0088687 0.0091085 -0.041966 -0.00045746 -0.015716 -0.045604 -0.0013843 -0.029732 0.00092159 0.00026501 0.0017116 0.00044087 0.011315 0 0 -0.0033177 0 -0.02513 -0.022537 0.01431 0 0
0.23828 -0.0021926 -0.0010028 0.0013133 0.0022096 0 -0.00075349 0.0034695 -0.0013231 -0.00027603 -0.0001294 -0.0049378 0.0051409 -0.00132 0.0028967 -0.027144 -0.012581 0.0083892 0.014481 -0.040893 0.0011225 -0.01343 -0.045076 -0.0021634 -0.027514 0.0012193 -0.00048411 0.0013415 -0.0001591 0.01735 0 0 -0.0030599 0 -0.020906 -0.015011 0.01023 0 0
0.24219 -0.00058261 -0.0014343 0.0075121 0.0026079 0 -0.0018527 0.0031978 -0.0010466 0.0009465 -0.0006564 -0.00042172 0.013756 0.001539 0.00081106 -0.029639 -0.0081604 0.0062181 0.016813 -0.040026 0.00079358 -0.010856 -0.040595 0.00060604 -0.026886 0.0010382 -0.00083865 0.00082819 -0.00052709 0.00013413 0 0 -0.00044829 0 -0.018136 -0.0097577 0.0050255 0 0
0.24609 0.00057308 -0.00090651 0.01413 0.0021593 0 -0.000552 0.0024425 0.001727 0.0025338 0.0019963 0.0045855 0.0067208 0.0040634 -0.0028145 -0.031916 -0.0066127 0.0034256 0.016272 -0.038226 -0.0019327 -0.0083582 -0.035546 0.0040422 -0.027077 0.00046381 -0.00065078 0.00056174 -0.00030074 -0.038993 0 0 0.0030251 0 -0.016387 -0.0069886 0.00078751 0 0
0.25 0.00066985 0.00036715 0.015887 0.0012242 0 0.0022656 0.0014104 0.0041411 0.0034935 0.0052128 0.0069667 -0.0099512 0.0056616 -0.0068852 -0.033425 -0.0074281 0.0012627 0.012897 -0.03498 -0.005326 -0.0064071 -0.031295 0.0050494 -0.027665 -5.7696e-05 -6.6043e-05 0.00061963 0.00046277 -0.07056 0 0 0.0052629 0 -0.015587 -0.0066196 -0.0019676 0 0
0.25391 3.5378e-05 0.0013662 0.010581 0.00011962 0 0.0042086 0.00023339 0.0028595 0.003778 0.0050029 0.0054958 -0.020233 0.0057197 -0.0092212 -0.033724 -0.0097737 -0.00011572 0.0069024 -0.02998 -0.0067617 -0.005511 -0.028922 0.0032172 -0.02821 -0.00015585 0.00054151 0.0007141 0.0012637 -0.06455 0 0 0.0050912 0 -0.015702 -0.0083696 -0.0030121 0 0
0.25781 -0.00029994 0.001204 0.0014841 -0.00075141 0 0.0036209 -0.0005348 -0.0016302 0.0041379 0.00069896 0.0014026 -0.014858 0.0029445 -0.0081979 -0.032245 -0.011628 -0.0015347 -0.0013404 -0.023177 -0.0048973 -0.0068098 -0.029453 0.0008184 -0.027972 8.5919e-05 0.00081921 0.00050882 0.001521 -0.02303 0 0 0.0029963 0 -0.017052 -0.01163 -0.0025853 0 0
0.26172 0.00050595 1.1992e-05 -0.0051849 -0.00087768 0 0.0010278 -0.00015831 -0.004912 0.0048436 -0.0038289 -0.0027045 0.00033259 -0.0023051 -0.0040088 -0.029515 -0.010552 -0.003304 -0.0099466 -0.016494 -0.00071893 -0.010518 -0.03148 0.00033756 -0.026536 0.000248 0.00068798 -1.5933e-05 0.0010487 0.018899 0 0 0.00048299 0 -0.01968 -0.014759 -0.002147 0 0
0.26563 0.002385 -0.0011982 -0.0054328 -5.6129e-05 0 -0.0015778 0.0014134 -0.0033093 0.0051021 -0.0040635 -0.0045726 0.012163 -0.0084547 0.0014776 -0.026302 -0.0064621 -0.0042461 -0.017598 -0.011458 0.0033433 -0.015733 -0.033524 0.0022514 -0.024095 8.1523e-05 0.00037721 -0.00052271 0.00024917 0.027003 0 0 -0.0012381 0 -0.023065 -0.016946 -0.0022761 0 0
0.26953 0.0044347 -0.0015406 -0.00064349 0.0011596 0 -0.0026734 0.0031811 0.0018731 0.004051 0.00034893 -0.0035204 0.014054 -0.014252 0.0059346 -0.023075 0.00031855 -0.0027827 -0.023446 -0.0089795 0.0052599 -0.021645 -0.034871 0.0050315 -0.020794 -0.00017468 0.00019852 -0.00063806 -0.00017028 0.0008598 0 0 -0.0019672 0 -0.02662 -0.017778 -0.0030554 0 0
0.27344 0.0056217 -0.0010312 0.0039522 0.001682 0 -0.0023178 0.0038863 0.0055494 0.002074 0.0052037 -0.00055128 0.010862 -0.018252 0.0077782 -0.020308 0.0090481 0.00088773 -0.026709 -0.0098065 0.0046038 -0.027216 -0.034969 0.0068373 -0.016849 -7.0894e-05 0.00025766 -0.0003039 0.000235 -0.029164 0 0 -0.0021143 0 -0.029565 -0.016974 -0.0043475 0 0
0.27734 0.0054224 -0.00034202 0.0038308 0.00081711 0 -0.0015363 0.0031529 0.0043439 0.00061893 0.0061698 0.0024734 0.01088 -0.017433 0.00665 -0.018743 0.0172 0.004162 -0.025803 -0.014437 0.0023749 -0.029577 -0.034042 0.0069374 -0.012632 0.00045612 0.00036963 0.00018749 0.0012514 -0.035751 0 0 -0.0018696 0 -0.029392 -0.014307 -0.0050808 0 0
0.28125 0.0039443 7.8324e-05 -0.0013495 -0.00098087 0 -0.0010052 0.0016489 0.00020038 0.00051847 0.0030879 0.0039742 0.015443 -0.0132 0.0032684 -0.017968 0.022769 0.0041667 -0.022318 -0.019667 -1.5211e-05 -0.028259 -0.033736 0.0057223 -0.0085191 0.00085777 0.00024873 0.00048127 0.0021332 -0.020657 0 0 -0.00099521 0 -0.025998 -0.011112 -0.0046501 0 0
0.28516 0.0016675 0.00043608 -0.0080215 -0.0023982 0 -0.00056979 0.00012101 -0.0019784 0.00081523 -0.00049332 0.0034357 0.017789 -0.0067622 -0.00097966 -0.017701 0.025193 0.00069346 -0.016914 -0.023878 -0.0015953 -0.023254 -0.034681 0.0038645 -0.0045712 0.00045523 -0.00021736 0.00045505 0.0021822 -0.005708 0 0 0.00056381 0 -0.019825 -0.0080296 -0.0031112 0 0
0.28906 -0.00079302 0.0010924 -0.011883 -0.0024177 0 0.00012505 -0.0014061 8.8752e-05 -0.00028179 -0.0016184 0.0014534 0.011213 0.00045907 -0.0045658 -0.017627 0.024257 -0.0032734 -0.010295 -0.025674 -0.0020219 -0.014896 -0.037219 0.0017885 -0.00082449 -0.00082093 -0.00086577 0.00023592 0.0013135 -0.0031605 0 0 0.002095 0 -0.011732 -0.0056663 -0.00071992 0 0
0.29297 -0.0027715 0.0018061 -0.01096 -0.0012106 0 0.00094166 -0.0031927 0.0036415 -0.003173 -0.00090715 -0.0008524 -0.0035991 0.005913 -0.006451 -0.017225 0.019993 -0.0042576 -0.0034326 -0.023163 -0.0013308 -0.004029 -0.041355 -0.00018657 0.0026938 -0.002223 -0.0013956 -2.3648e-05 0.00012559 -0.0023159 0 0 0.0024313 0 -0.0038114 -0.0049721 0.0017491 0 0
0.29688 -0.0036768 0.0017405 -0.0063375 0.00012092 0 0.0013889 -0.0047461 0.0042376 -0.0059284 -0.00099053 -0.0025519 -0.019785 0.0068022 -0.0065525 -0.015911 0.014396 -0.0015455 0.0024203 -0.016793 0.00026933 0.0063323 -0.045199 -0.0015878 0.0059091 -0.0027839 -0.0015817 -0.00032652 -0.00059721 0.012881 0 0 0.00099056 0 -0.00028646 -0.0065098 0.002816 0 0
0.30078 -0.0032792 0.00036394 -0.00071646 0.00063191 0 0.0012711 -0.0048115 0.00083238 -0.0059478 -0.0027513 -0.0032216 -0.031137 0.0036367 -0.0056289 -0.013699 0.0092816 0.0023453 0.0069874 -0.0092808 0.002358 0.014206 -0.047245 -0.0019395 0.0087203 -0.0021565 -0.0013746 -0.00076751 -0.00052313 0.039152 0 0 -0.0015328 0 -0.0023536 -0.0096552 0.0022977 0 0
0.30469 -0.0019364 -0.0017327 0.0035297 0.00030398 0 0.00089318 -0.0028153 -0.0032567 -0.0026385 -0.0042045 -0.002754 -0.035964 -0.0029275 -0.0045712 -0.010609 0.0055687 0.0043224 0.01014 -0.0024179 0.0042019 0.018564 -0.046792 -0.001168 0.011004 -0.00087145 -0.00086338 -0.0013222 3.3517e-06 0.05413 0 0 -0.0036207 0 -0.010272 -0.013938 0.0003837 0 0
0.30859 -0.00043383 -0.0030983 0.0054381 -0.00021141 0 0.00057489 -0.00012179 -0.0043279 0.001748 -0.003345 -0.0010751 -0.034701 -0.011838 -0.0037269 -0.0067176 0.0040325 0.0035567 0.011844 0.0019399 0.0049138 0.018667 -0.043402 0.00023151 0.012645 0.00020158 -0.00021831 -0.0017565 0.00033192 0.042077 0 0 -0.004144 0 -0.023677 -0.018747 -0.0024959 0 0
0.3125 0.00053405 -0.0026365 0.0054747 -0.00043486 0 0.00022178 0.00077971 -0.0023274 0.0040969 -0.0011976 0.0017448 -0.026562 -0.020511 -0.0029291 -0.0021296 0.005991 0.0016296 0.011874 0.00033164 0.0039796 0.01363 -0.037146 0.0014195 0.013427 0.00060778 0.00032119 -0.0017899 0.00010815 0.013674 0 0 -0.0031769 0 -0.040077 -0.02248 -0.0048205 0 0
0.31641 0.00080619 -0.00060203 0.0049236 -0.00050009 0 -0.00039319 -0.0012344 -0.00033486 0.0032184 -0.00093978 0.0050153 -0.011226 -0.026678 -0.0021343 0.0026314 0.010282 0.00030506 0.010904 -0.0056973 0.001853 0.0067767 -0.030783 0.001575 0.013915 0.00054335 0.00048632 -0.0013652 -0.00045355 -0.0047862 0 0 -0.0017112 0 -0.05353 -0.023969 -0.005354 0 0
0.32031 0.00072269 0.0016023 0.0049909 -0.00080417 0 -0.0010374 -0.0043921 -0.00054755 0.00063263 -0.003862 0.007224 0.0063454 -0.029957 -0.0018084 0.0073194 0.016122 -0.00025836 0.0091804 -0.014317 2.4778e-05 8.4065e-05 -0.025574 0.00020073 0.014529 0.00045237 0.00012833 -0.00074676 -0.00085066 -0.00032255 0 0 -0.00070068 0 -0.061438 -0.02285 -0.0040411 0 0
0.32422 0.00069905 0.002604 0.0058882 -0.0014138 0 -0.0010685 -0.0054564 -0.0018578 -0.0012458 -0.0071234 0.0067098 0.015745 -0.030291 -0.0024385 0.011704 0.022762 -0.00099024 0.0069037 -0.02376 0.00017722 -0.0048311 -0.022314 -0.0025682 0.015608 0.00051632 -0.00060554 -0.00032831 -0.00081415 0.014104 0 0 -0.00041884 0 -0.062107 -0.018974 -0.0011141 0 0
0.32813 0.00086668 0.002076 0.0064429 -0.0019539 0 -0.00027538 -0.0029413 -0.0018073 -0.0014181 -0.0064675 0.0029912 0.0089383 -0.027946 -0.0036308 0.015426 0.02909 -0.0021963 0.0043016 -0.031327 0.0028122 -0.0058245 -0.02168 -0.0056903 0.017604 0.0005702 -0.0012772 -0.00030535 -0.00054584 0.017649 0 0 -0.00057533 0 -0.053827 -0.012286 0.0026999 0 0
0.33203 0.0010975 0.00073129 0.0048379 -0.0020277 0 0.00052743 0.0012575 -0.00012667 -0.00074541 -0.0011588 -0.0023485 -0.010899 -0.024448 -0.0039596 0.017802 0.03293 -0.0030387 0.0019467 -0.033475 0.0064929 -0.0013776 -0.022653 -0.0073816 0.020529 0.00041823 -0.0014279 -0.00050218 -0.00045613 0.0072722 0 0 -0.00077053 0 -0.038753 -0.0041671 0.0051847 0 0
0.33594 0.0012633 -0.00047859 0.00029393 -0.0015952 0 0.00013726 0.0036917 0.00081286 -0.00043543 0.004597 -0.0062657 -0.029934 -0.021154 -0.0020826 0.018701 0.033566 -0.0027685 0.00028912 -0.030988 0.0086767 0.0062932 -0.023308 -0.0060562 0.023442 9.2996e-05 -0.00091986 -0.00051665 -0.00069502 -0.0007782 0 0 -0.00068811 0 -0.02265 0.0033496 0.0053472 0 0
0.33984 0.0013533 -0.001067 -0.0056255 -0.00090355 0 -0.0016327 0.0028001 -0.00075916 -0.00057269 0.0057833 -0.0062408 -0.03517 -0.018481 0.0018008 0.017932 0.030588 -0.0018632 -0.00037881 -0.024748 0.0077847 0.015728 -0.022906 -0.0016041 0.02559 -0.00023288 -3.6496e-05 -7.8387e-05 -0.00096357 0.0051038 0 0 -1.2885e-05 0 -0.0083188 0.0091721 0.0029283 0 0
0.34375 0.0013285 -0.0010566 -0.0095613 -0.0001891 0 -0.0033871 0.00030639 -0.003302 -0.0003282 0.0019278 -0.0022175 -0.026235 -0.016706 0.0056953 0.015376 0.023847 -0.0013932 0.00018294 -0.016039 0.0047328 0.025265 -0.020962 0.0041209 0.026191 -0.00049377 0.00075573 0.000672 -0.00079436 0.013714 0 0 0.0014768 0 0.0017596 0.012335 -0.0020378 0 0
0.34766 0.00097961 -0.00061765 -0.0087972 0.00040498 0 -0.0033176 -0.00084597 -0.0034911 0.00067442 -0.0022815 0.0031308 -0.015264 -0.016103 0.0072652 0.010743 0.013389 -0.0014474 0.0024165 -0.0077414 0.0022482 0.03153 -0.017704 0.0083422 0.023536 -0.00077437 0.001147 0.0012328 -1.9382e-05 0.0033502 0 0 0.003507 0 0.004271 0.011191 -0.0088923 0 0
0.35156 7.3389e-05 0.00012299 -0.0037169 0.00068356 0 -0.0010598 0.00035811 -0.00036197 0.0016785 -0.0019469 0.0061893 -0.014475 -0.016515 0.0057701 0.0052279 0.002397 -0.0009161 0.0055907 -0.0026656 0.0022599 0.032937 -0.015458 0.0092903 0.017938 -0.001103 0.0011089 0.0011205 0.0010267 -0.02884 0 0 0.0051129 0 0.001974 0.0069519 -0.015294 0 0
0.35547 -0.0013081 0.00093556 0.0020155 0.00042641 0 0.0017552 0.0022253 0.0030768 0.0016631 0.0028668 0.0049466 -0.02397 -0.018065 0.0026538 -0.00016599 -0.0069307 0.00075851 0.0090125 -0.00099322 0.003771 0.030008 -0.015493 0.0073963 0.010489 -0.001311 0.00075251 0.00029846 0.0017481 -0.05714 0 0 0.0051808 0 -0.0021515 0.0010266 -0.020199 0 0
0.35938 -0.0026298 0.0013675 0.0040704 -0.00026113 0 0.002975 0.0025794 0.0030826 0.00065854 0.0073139 0.00035479 -0.032223 -0.020942 0.00021908 -0.0046441 -0.013004 0.0020885 0.012159 -0.0023963 0.0035586 0.023426 -0.018462 0.0046942 0.0021789 -0.0011972 0.00016466 -0.00071407 0.0017383 -0.052302 0 0 0.0034391 0 -0.0060506 -0.0055396 -0.023027 0 0
0.36328 -0.0031964 0.00098737 0.0008549 -0.00072699 0 0.0019607 0.0012354 -0.0003303 -0.00015949 0.0069408 -0.0044755 -0.028476 -0.025459 -0.00032745 -0.0072071 -0.014 0.0006971 0.014394 -0.0059183 -0.00058804 0.014407 -0.024792 0.0030362 -0.0055801 -0.00081662 -0.00055915 -0.0011994 0.0010501 -0.014621 0 0 0.00089522 0 -0.0074064 -0.011468 -0.023325 0 0
0.36719 -0.0026503 -0.00017637 -0.0051869 -0.000199 0 8.0312e-05 -0.00010133 -0.0030611 0.00020274 0.0021284 -0.0065187 -0.013945 -0.031589 0.00037458 -0.0064359 -0.008303 -0.0036468 0.01495 -0.0080776 -0.0071427 0.0063096 -0.032836 0.0027901 -0.010019 -0.00049914 -0.0011785 -0.00082071 0.00010263 0.023513 0 0 -0.00090158 0 -0.0043497 -0.014933 -0.02131 0 0
0.37109 -0.0012238 -0.0014963 -0.0095482 0.0013677 0 -0.00078243 -0.00014348 -0.0014343 0.0013335 -0.0028014 -0.0047848 -0.0004224 -0.037631 0.00084993 -0.0034226 0.00062913 -0.0076961 0.014523 -0.0065858 -0.011584 0.0012894 -0.039178 0.0030594 -0.011101 -0.0005076 -0.0013495 6.6424e-05 -0.00063404 0.030374 0 0 -0.0011763 0 0.00052059 -0.016331 -0.018594 0 0
0.375 0.00045251 -0.0021411 -0.0092623 0.0029491 0 -4.8771e-05 0.0004155 0.0035351 0.0017637 -0.004366 -0.00067956 0.001672 -0.042321 0.00038359 0.0011251 0.010915 -0.0073212 0.013612 -0.00068941 -0.010301 1.9142e-05 -0.042144 0.0028962 -0.0091357 -0.00071028 -0.00091907 0.0006821 -0.00090827 0.0071157 0 0 -0.00052889 0 0.0055697 -0.016027 -0.015724 0 0
0.37891 0.0017656 -0.0016894 -0.0051115 0.0032075 0 0.0012684 -3.4468e-05 0.0071008 0.00058513 -0.0031189 0.0031988 -0.0069564 -0.044397 -0.00040273 0.0063737 0.020656 -0.0017858 0.012763 0.0098703 -0.004057 0.0027585 -0.040441 0.0021592 -0.0047303 -0.00068476 -0.00017582 0.00048237 -0.00075664 -0.016054 0 0 -0.00021653 0 0.0092287 -0.014492 -0.013137 0 0
0.38281 0.0024054 -0.00042675 -0.00070772 0.0017529 0 0.0018626 -0.0017628 0.0059493 -0.0014254 -0.0020858 0.0047596 -0.016463 -0.041361 -0.00041344 0.01076 0.026829 0.0050064 0.012964 0.024745 0.0024193 0.0093617 -0.032509 0.0013413 0.00068965 -0.00019157 0.00029993 -0.0003663 -0.00040541 -0.014089 0 0 -0.00090801 0 0.0092039 -0.012481 -0.011178 0 0
0.38672 0.0023962 0.00089715 0.00058329 -0.00038608 0 0.0013936 -0.0031631 0.0016848 -0.0024524 -0.0028219 0.0034913 -0.018365 -0.033235 0.00065062 0.012914 0.028604 0.0081243 0.014586 0.039888 0.0044722 0.016849 -0.021272 0.0008849 0.0045931 0.00049667 0.00013781 -0.0011455 -0.00011352 0.0077322 0 0 -0.0022236 0 0.0061564 -0.010768 -0.0096053 0 0
0.39063 0.0019969 0.0015995 -0.0018006 -0.0016697 0 0.0004085 -0.002694 -0.001246 -0.0014528 -0.0038219 0.00046615 -0.013069 -0.022135 0.0019089 0.013026 0.027576 0.0065091 0.01702 0.052429 0.0013552 0.023224 -0.010011 0.00083389 0.0062574 0.00080202 -0.00045397 -0.0012431 -3.7925e-05 0.024617 0 0 -0.0034226 0 0.0023787 -0.0092865 -0.0082382 0 0
0.39453 0.001578 0.0014644 -0.0055782 -0.0014708 0 -0.00062637 -0.00090841 -0.00060222 0.00071532 -0.0028129 -0.0024577 -0.0074445 -0.0097283 0.0020862 0.011454 0.024986 0.003812 0.019655 0.060594 -0.0036961 0.027425 -0.00074493 0.00096546 0.005522 0.00039266 -0.0008714 -0.00069321 -0.0001645 0.023118 0 0 -0.0042694 0 -0.00045458 -0.0078329 -0.0070943 0 0
0.39844 0.0014411 0.00078848 -0.0078339 -0.00055923 0 -0.0017649 3.8176e-05 0.0015111 0.002014 0.00015829 -0.0036839 -0.0065928 0.0019531 0.0006367 0.0088272 0.022372 0.0040733 0.02169 0.062823 -0.0068964 0.028613 0.0045797 0.00091685 0.0025615 -0.0004947 -0.00070136 -8.3081e-05 -0.00033665 0.014276 0 0 -0.0049794 0 -0.00050199 -0.0060827 -0.0062701 0 0
0.40234 0.0015765 0.00012051 -0.0074084 -0.00018634 0 -0.0029881 -0.0010381 0.0016323 0.0011252 0.002566 -0.0026878 -0.009285 0.0085218 -0.0017838 0.007048 0.022421 0.006957 0.021051 0.056915 -0.0071878 0.026188 0.0035326 0.00011014 -0.0012751 -0.0012807 -0.00010769 5.8229e-05 -0.00037939 0.015251 0 0 -0.0053792 0 0.0052935 -0.0032672 -0.0064082 0 0
0.40625 0.0015614 -0.0001234 -0.0055005 -0.00080665 0 -0.0035927 -0.0027743 -0.0008143 -0.001267 0.0021913 -0.0002563 -0.010993 0.010395 -0.003767 0.0072605 0.024581 0.0079972 0.017917 0.047481 -0.0062317 0.022741 -0.00020705 -0.0020624 -0.003914 -0.0015464 0.00039415 -0.00023565 -0.00023821 0.024936 0 0 -0.0045257 0 0.014394 0.00030962 -0.0074575 0 0
0.41016 0.00084403 3.5248e-05 -0.0041935 -0.0017971 0 -0.0026816 -0.0027151 -0.0031358 -0.0029985 -0.00053038 0.001977 -0.0095142 0.0085673 -0.0040638 0.0097143 0.027932 0.0038407 0.012721 0.036812 -0.005704 0.019372 -0.0046113 -0.0054553 -0.0046952 -0.0012906 0.00051719 -0.00047173 -1.279e-05 0.025437 0 0 -0.0015874 0 0.025096 0.0043181 -0.0092418 0 0
0.41406 -0.0006876 0.00012187 -0.0043609 -0.0023449 0 -0.00038419 -0.00022516 -0.0030436 -0.0022737 -0.0031805 0.0025083 -0.0062011 0.004437 -0.0023391 0.014405 0.031453 -0.0032825 0.006154 0.027156 -0.0052623 0.017 -0.0077718 -0.008455 -0.0032463 -0.00075568 0.00048039 -0.00026629 0.00015227 0.0076768 0 0 0.0027968 0 0.035627 0.0083906 -0.011478 0 0
0.41797 -0.0023756 -0.00041344 -0.0048022 -0.0023687 0 0.0017537 0.0025668 -0.0016137 0.0007734 -0.0039688 0.00090007 -0.0022035 0.00080789 0.00059041 0.021021 0.033378 -0.0071105 -0.00028656 0.021953 -0.0034461 0.016666 -0.0069514 -0.0085486 0.00059224 -0.00012768 0.00066792 0.00024084 0.00021099 -0.012192 0 0 0.0063352 0 0.043129 0.011887 -0.013525 0 0
0.42188 -0.0031616 -0.0016232 -0.0033494 -0.0024127 0 0.0020166 0.0030147 -0.0017972 0.0041258 -0.0031959 -0.0019477 0.0044839 0.0016273 0.0031376 0.027892 0.032833 -0.0036792 -0.0039537 0.023509 -0.00019001 0.017962 -0.0013403 -0.0043636 0.0053099 0.00052396 0.0010745 0.00055586 0.000239 -0.0087354 0 0 0.0067055 0 0.045587 0.014387 -0.014397 0 0
0.42578 -0.0024744 -0.0027921 0.00097911 -0.002762 0 0.00025981 0.00087488 -0.0043954 0.0054808 -0.0022589 -0.0044069 0.01669 0.0069943 0.0038448 0.03392 0.031356 0.0042348 -0.0042067 0.030168 0.0022995 0.01952 0.0068585 0.0024762 0.0095231 0.0010854 0.0012162 0.00037431 0.00031157 0.021456 0 0 0.0036424 0 0.044337 0.0163 -0.014054 0 0
0.42969 -0.00083436 -0.0028621 0.006596 -0.0029616 0 -0.0017998 -0.0014646 -0.0066658 0.0040762 -0.0018857 -0.0051748 0.033052 0.016295 0.0023934 0.038657 0.030318 0.0094933 -0.00091331 0.040714 0.0016537 0.020547 0.016213 0.0078296 0.012613 0.00134 0.00067007 -0.0001006 0.00038584 0.051164 0 0 -0.00057493 0 0.040387 0.017965 -0.012635 0 0
0.43359 0.00049068 -0.0013503 0.010021 -0.0023728 0 -0.0022334 -0.0017027 -0.0055229 0.0012487 -0.0018008 -0.0040114 0.04686 0.028313 9.0971e-06 0.041832 0.031291 0.0075739 0.0056977 0.053542 -0.0017627 0.020292 0.025152 0.0081005 0.014127 0.0011674 -0.00034127 -0.00039032 0.0003423 0.049696 0 0 -0.0028788 0 0.035025 0.019782 -0.010431 0 0
0.4375 0.00057436 0.0010293 0.0083163 -0.0010704 0 -0.00082391 -0.00012577 -0.0015373 -0.00073172 -0.0017748 -0.001704 0.05113 0.03911 -0.0012736 0.043336 0.037568 0.0010191 0.01433 0.065093 -0.0045344 0.017799 0.031132 0.0034148 0.013795 0.00075245 -0.0010217 -0.00024076 0.0001509 0.016477 0 0 -0.0018745 0 0.03068 0.022412 -0.0082966 0 0
0.44141 -0.00031412 0.0027247 0.0015096 8.1455e-05 0 0.00077258 0.00097763 0.0012756 -0.00057296 -0.0021938 0.00055861 0.044894 0.045203 -0.00017631 0.044279 0.047635 -0.0031675 0.021718 0.072735 -0.0031993 0.014352 0.034718 -0.0021771 0.012967 0.00047267 -0.00074321 0.00015848 -4.1727e-05 -0.017278 0 0 0.0012005 0 0.028451 0.025448 -0.0069006 0 0
0.44531 -0.00091754 0.0025224 -0.0069478 0.00034059 0 0.00076554 0.00018548 -8.241e-05 0.0010247 -0.0032332 0.0018391 0.033881 0.045907 0.0026336 0.044963 0.05937 -0.00042438 0.026493 0.075851 0.0022778 0.010905 0.036916 -0.0040367 0.012217 0.00052045 0.00028979 0.00043468 -3.975e-05 -0.021222 0 0 0.0037327 0 0.028228 0.028279 -0.0061436 0 0
0.44922 -0.00011091 0.00055892 -0.012294 -9.0276e-05 0 -0.001033 -0.0013874 -0.0040437 0.0021417 -0.0039741 0.0017499 0.024902 0.041193 0.004887 0.045471 0.07062 0.0071423 0.027765 0.074209 0.0080958 0.0082383 0.038612 -0.0009445 0.01189 0.00069478 0.0011769 0.00043518 0.00017783 0.0037491 0 0 0.0038608 0 0.029803 0.030319 -0.0057579 0 0
0.45313 0.0020654 -0.0017449 -0.01175 -0.00035046 0 -0.003258 -0.0016108 -0.0061069 0.0014733 -0.0031262 0.00045408 0.020199 0.031755 0.0045236 0.045594 0.077854 0.013139 0.024663 0.067774 0.0098127 0.007375 0.041018 0.0039474 0.0122 0.00064933 0.0011654 0.00032006 0.00039834 0.030485 0 0 0.0015945 0 0.032779 0.030623 -0.0050715 0 0
0.45703 0.0043577 -0.0027754 -0.0065452 -8.4679e-06 0 -0.004547 -0.0001665 -0.0038515 -0.00052367 -0.00082158 -0.0013945 0.017666 0.021682 0.0015082 0.044407 0.076814 0.013025 0.018414 0.05853 0.0061536 0.008721 0.044681 0.0061512 0.01259 0.00033733 0.00036105 0.00029372 0.00038301 0.037515 0 0 -0.0016738 0 0.036537 0.028531 -0.002714 0 0
0.46094 0.0052232 -0.0018854 -0.001038 0.00037075 0 -0.0047355 0.00082455 0.00047023 -0.0022706 0.00089539 -0.0027544 0.015749 0.014364 -0.0019906 0.041698 0.069434 0.0078095 0.012002 0.049278 -5.8054e-05 0.011023 0.048284 0.0039966 0.012428 0.00010944 -0.00040306 0.00034294 0.00013377 0.029575 0 0 -0.0043417 0 0.040812 0.025257 0.0013347 0 0
0.46484 0.0039111 0.00030973 0.0005204 -7.551e-05 0 -0.0044812 -0.00072094 0.002705 -0.0027838 2.0519e-05 -0.002563 0.016279 0.011133 -0.0033409 0.037489 0.057455 0.0022119 0.0069854 0.04135 -0.0044785 0.013533 0.050756 -1.9449e-05 0.01151 0.00029713 -0.00039111 0.00029935 -8.6928e-05 0.024671 0 0 -0.0053311 0 0.045623 0.021747 0.0067905 0 0
0.46875 0.00089027 0.0025503 -0.0028488 -0.0013257 0 -0.0040869 -0.0041237 0.0015469 -0.0026009 -0.0029559 -0.00042277 0.02131 0.012819 -0.0016677 0.031978 0.043157 -0.00012246 0.004767 0.035925 -0.0047595 0.015496 0.051022 -0.001857 0.0097702 0.0007484 0.00035503 0.00011883 -3.3837e-05 0.027178 0 0 -0.0042281 0 0.050962 0.019063 0.013142 0 0
0.47266 -0.0025263 0.0037575 -0.0081766 -0.0022516 0 -0.0031546 -0.006261 -0.0003705 -0.0028659 -0.0051082 0.0028197 0.027874 0.019848 0.0013662 0.02604 0.031557 0.00059623 0.0074316 0.034992 -0.0019333 0.01577 0.047205 0.00012894 0.0076145 0.00090563 0.0011226 1.5597e-06 0.00023831 0.022434 0 0 -0.0013657 0 0.056476 0.019496 0.018792 0 0
0.47656 -0.0049287 0.0034343 -0.010851 -0.0017473 0 -0.0014742 -0.0047533 -0.0001623 -0.0035918 -0.0040184 0.0052524 0.027945 0.028425 0.0029043 0.021437 0.026074 0.0016351 0.01325 0.037813 0.0011087 0.014766 0.040854 0.0037284 0.0062839 0.00041607 0.0012452 0.00018299 0.0004118 -0.000286 0 0 0.0020087 0 0.060694 0.023418 0.021971 0 0
0.48047 -0.0054419 0.0016591 -0.0080688 -1.2313e-05 0 0.00016388 -0.00050586 0.0015055 -0.0031987 -0.00049953 0.0050339 0.01541 0.036353 0.0012285 0.018927 0.026225 0.00098326 0.020199 0.04333 0.0022445 0.013289 0.034045 0.0051365 0.0063289 -0.00039262 0.00068348 0.00063947 0.00024362 -0.026894 0 0 0.0040493 0 0.062476 0.029969 0.022277 0 0
0.48438 -0.0040392 -0.00096054 -0.00077802 0.0014714 0 0.0005375 0.0032154 0.0012595 -0.00015627 0.0020835 0.0018249 -0.0067895 0.04231 -0.0028614 0.018955 0.031019 -0.00098119 0.026697 0.050744 0.0015163 0.011965 0.028465 0.0025837 0.0080127 -0.00076268 -5.2832e-05 0.0010634 -0.00016392 -0.029499 0 0 0.0034801 0 0.060939 0.038302 0.019589 0 0
0.48828 -0.0015282 -0.0033059 0.0072385 0.0013276 0 -0.00052172 0.004085 -0.0024602 0.0048621 0.0013559 -0.0026299 -0.027582 0.045066 -0.0067018 0.02189 0.038469 -0.0025231 0.030736 0.059046 0.00046564 0.011581 0.026306 -0.0021384 0.011465 -0.0002837 -0.00045692 0.0011434 -0.00047396 0.00013843 0 0 0.00085973 0 0.055017 0.047119 0.014012 0 0
0.49219 0.00080532 -0.0040835 0.012189 -0.00040282 0 -0.0015478 0.0027226 -0.0067829 0.0088071 -0.0015311 -0.005443 -0.036955 0.04446 -0.0078546 0.027271 0.043486 -0.0025516 0.029629 0.066247 0.00039708 0.012877 0.030164 -0.005496 0.015824 0.00062874 -0.0004473 0.00083483 -0.00049978 0.034605 0 0 -0.001451 0 0.04434 0.053754 0.0068598 0 0
0.49609 0.0018518 -0.002629 0.012675 -0.0023702 0 -0.00073812 0.0013815 -0.0071526 0.0086971 -0.0032196 -0.004555 -0.034445 0.042974 -0.0059351 0.033019 0.044177 -0.0014524 0.024927 0.071388 0.001175 0.014932 0.037421 -0.0054238 0.019541 0.0011035 -0.00029655 0.00034208 -0.00043029 0.035305 0 0 -0.0010692 0 0.032277 0.057644 0.0002285 0 0
0.5 0.0013388 0.00036455 0.009928 -0.0032413 0 0.0020814 0.0011553 -0.0024888 0.0044849 -0.0018417 -0.00033135 -0.028135 0.04176 -0.0027753 0.038156 0.040751 -0.00037628 0.017772 0.074047 0.0014473 0.017131 0.04617 -0.0028943 0.021975 0.00067211 -0.00025107 -0.00011036 -0.0006175 -0.0062054 0 0 0.002233 0 0.02081 0.058852 -0.0050217 0 0
0.50391 2.3097e-05 0.0030311 0.0060645 -0.0028089 0 0.0049886 0.0010468 0.0032246 -0.00057213 0.0010563 0.0044814 -0.025245 0.041839 -0.00086016 0.041793 0.034106 -0.0001489 0.009539 0.073992 5.8399e-06 0.018878 0.054315 -0.0006466 0.022685 -0.00028588 -0.00028403 -0.00042185 -0.0011352 -0.05561 0 0 0.0060212 0 0.011893 0.057697 -0.0082033 0 0
0.50781 -0.00082155 0.0035821 0.0021213 -0.0018536 0 0.0056535 -0.0002103 0.0049021 -0.0026115 0.0024302 0.0065358 -0.024487 0.044539 -0.0012997 0.042534 0.02735 -0.00083527 0.0028897 0.070889 -0.0028453 0.019302 0.057887 -0.00056724 0.021379 -0.00096619 -0.00019278 -0.00055201 -0.0016023 -0.067838 0 0 0.0070669 0 0.0089885 0.05501 -0.0083648 0 0
0.51172 -0.00029579 0.0016823 -0.002407 -0.0011647 0 0.0034912 -0.0020587 0.0014809 -0.00043053 0.001154 0.0041934 -0.018576 0.049424 -0.0029583 0.040415 0.025542 -0.0019635 0.00026852 0.066215 -0.0051121 0.018778 0.055066 -0.0022104 0.019596 -0.00095221 0.00013261 -0.00043284 -0.0015075 -0.030744 0 0 0.0040557 0 0.012536 0.052576 -0.0061364 0 0
0.51563 0.001535 -0.001292 -0.0082916 -0.00090472 0 6.5817e-05 -0.0024848 -0.0034355 0.0037486 -0.00099653 -0.0012797 -0.004243 0.055452 -0.00348 0.036266 0.02983 -0.0029214 0.0016908 0.061338 -0.004518 0.018332 0.047543 -0.0035668 0.018629 -0.00054919 0.000566 -5.3683e-05 -0.00073478 0.02506 0 0 -0.0012638 0 0.020443 0.050939 -0.0024329 0 0
0.51953 0.0037741 -0.0033899 -0.014891 -0.00084918 0 -0.0025684 -0.00049415 -0.0058086 0.0065303 -0.001738 -0.0065014 0.011464 0.061998 -0.001436 0.030603 0.040356 -0.0033061 0.0069865 0.057114 -0.00057089 0.018748 0.036892 -0.0030502 0.019229 -0.00034433 0.0008329 0.00038398 0.00025662 0.058427 0 0 -0.0054768 0 0.031188 0.050219 0.0022498 0 0
0.52344 0.0053424 -0.0035822 -0.019745 -0.00091339 0 -0.0037155 0.0023099 -0.0051832 0.0061961 -0.0010288 -0.0082076 0.016257 0.068402 0.0021945 0.02404 0.056505 -0.0032072 0.015636 0.054399 0.0045068 0.020896 0.025296 -0.00079765 0.022041 -0.00055272 0.00070665 0.00053352 0.00080707 0.0556 0 0 -0.0061369 0 0.042878 0.05033 0.0073991 0 0
0.52734 0.0055639 -0.002287 -0.020006 -0.001183 0 -0.0041766 0.0030852 -0.0040802 0.0034826 -0.00089174 -0.005391 0.0047083 0.073653 0.0046061 0.017828 0.074847 -0.0031841 0.02617 0.054581 0.0071638 0.02611 0.017947 0.0016815 0.027379 -0.00088177 0.0001499 0.00024507 0.00063806 0.035247 0 0 -0.0033763 0 0.051943 0.050761 0.012139 0 0
0.53125 0.0043327 -0.00062901 -0.014685 -0.0015137 0 -0.0048161 0.00066156 -0.0041127 8.6397e-05 -0.0026599 9.3375e-05 -0.014906 0.077668 0.0035198 0.012951 0.090279 -0.0036854 0.036065 0.056582 0.0054075 0.032711 0.016022 0.0028915 0.032974 -0.00098728 -0.00065659 -0.00017552 8.2458e-05 0.021423 0 0 0.00061546 0 0.05788 0.051155 0.015871 0 0
0.53516 0.0019919 0.00061892 -0.0059331 -0.0014375 0 -0.0053982 -0.0032126 -0.0039661 -0.0029893 -0.0050936 0.0048014 -0.026525 0.080211 -0.00064943 0.0099424 0.10107 -0.0043013 0.044464 0.059839 0.00070371 0.039537 0.019262 0.0024346 0.037584 -0.00090743 -0.0013775 -0.00017705 -0.00023875 0.019179 0 0 0.0034262 0 0.061132 0.051747 0.018202 0 0
0.53906 -0.00077671 0.0013367 0.0018211 -0.00069165 0 -0.0050067 -0.0056256 -0.0017043 -0.0054779 -0.005697 0.0059299 -0.019916 0.081028 -0.0048442 0.009236 0.10613 -0.0038064 0.050716 0.063759 -0.0030765 0.045406 0.026861 0.0010268 0.040105 -0.00094546 -0.0016602 0.000466 3.5489e-05 0.018424 0 0 0.0039106 0 0.062435 0.052859 0.018816 0 0
0.54297 -0.003028 0.0015546 0.0045075 0.00027004 0 -0.0033721 -0.0052525 0.0017949 -0.0068093 -0.0036528 0.00302 0.00057964 0.079361 -0.0058342 0.011614 0.10452 -0.001367 0.054013 0.067509 -0.002989 0.048318 0.036858 -0.00026494 0.038885 -0.0011869 -0.0013188 0.0013137 0.0007345 0.014604 0 0 0.0024261 0 0.063343 0.055297 0.017133 0 0
0.54688 -0.0038342 0.0010393 0.0011501 0.00058591 0 -0.0013917 -0.0031637 0.0030538 -0.0058763 -0.00084954 -0.0018849 0.019829 0.074844 -0.0030409 0.016698 0.098995 0.0021601 0.054698 0.070398 0.00037754 0.047184 0.044851 -0.00076062 0.033955 -0.0013001 -0.00047556 0.0015943 0.0013481 0.016068 0 0 0.00014856 0 0.066193 0.059489 0.013634 0 0
0.55078 -0.0028296 -0.00037769 -0.0051897 -5.0451e-05 0 -0.00020576 -0.0011624 8.4237e-05 -0.0022892 0.00020558 -0.0055821 0.024075 0.068363 0.00087254 0.023045 0.092569 0.0044922 0.053841 0.072601 0.0035449 0.043332 0.049148 -0.00038389 0.027206 -0.00091552 0.0004645 0.00094262 0.0014416 0.028698 0 0 -0.0017057 0 0.071218 0.064551 0.0096871 0 0
0.55469 -0.00062079 -0.0021546 -0.0091106 -0.00087984 0 1.9587e-05 0.00011751 -0.0045352 0.0023915 -0.00092188 -0.0056185 0.010554 0.060652 0.0023215 0.029728 0.086487 0.003982 0.051966 0.074257 0.003471 0.037728 0.04923 0.0005291 0.019854 -0.00014181 0.001035 -0.00021775 0.00093117 0.040254 0 0 -0.0023331 0 0.078169 0.069654 0.0062714 0 0
0.55859 0.0014555 -0.0030647 -0.0063613 -0.00077433 0 0.0001238 0.0012019 -0.0057598 0.0053311 -0.0024315 -0.0016354 -0.012379 0.052664 -5.9435e-06 0.035747 0.081711 0.0015329 0.049618 0.075544 0.00033187 0.031553 0.045079 0.001466 0.013222 0.00044285 0.00098942 -0.0010803 7.4724e-05 0.028886 0 0 -0.0015414 0 0.086475 0.073807 0.0044325 0 0
0.5625 0.0022304 -0.0021783 0.0030512 0.00048222 0 0.00080645 0.0022949 -0.0015107 0.0048026 -0.0026436 0.0045075 -0.03235 0.04717 -0.0040161 0.039118 0.078694 7.4407e-05 0.047786 0.07636 -0.002908 0.027118 0.037687 0.0018696 0.0098412 0.00039131 0.00044157 -0.0012382 -0.00071197 -0.010632 0 0 0.00021081 0 0.09421 0.074589 0.0064459 0 0
0.56641 0.0015723 0.00011221 0.014355 0.001759 0 0.001741 0.0025625 0.0046283 0.0019051 -0.0018541 0.0097662 -0.040234 0.045677 -0.0061814 0.040173 0.076096 0.0016539 0.047195 0.076157 -0.0035445 0.02491 0.030548 0.0012952 0.0095234 -7.9271e-05 -0.00022328 -0.0010135 -0.0010643 -0.054431 0 0 0.0020339 0 0.099651 0.07231 0.011508 0 0
0.57031 0.00044315 0.0021999 0.020828 0.0016017 0 0.0020206 0.0012605 0.00678 -0.00034928 -0.0014661 0.011504 -0.033293 0.04851 -0.0047315 0.039726 0.073565 0.0049842 0.048165 0.074264 -0.0016378 0.024445 0.02487 -0.00031601 0.011633 -0.00026843 -0.00058587 -0.0010012 -0.00084686 -0.069214 0 0 0.0030946 0 0.10234 0.067916 0.018556 0 0
0.57422 4.8118e-05 0.0025863 0.018336 -0.00027819 0 0.00133 -0.0007799 0.0027792 0.00015703 -0.0017058 0.0088389 -0.015014 0.055653 -0.0010588 0.038664 0.071077 0.0062887 0.050901 0.070085 0.00043466 0.025121 0.021377 -0.0024333 0.015488 0.00024648 -0.00042159 -0.0013653 -0.00026425 -0.045087 0 0 0.0030482 0 0.10209 0.062484 0.026463 0 0
0.57813 0.00082473 0.0011913 0.0084283 -0.0026211 0 0.00033591 -0.0014761 -0.0036497 0.0027358 -0.0010627 0.0030882 0.0062821 0.066778 0.0018689 0.038505 0.069134 0.0030536 0.055653 0.06265 0.00062084 0.02585 0.020576 -0.0041033 0.020032 0.0010839 0.00018698 -0.0016824 0.00020557 -0.0055234 0 0 0.0020514 0 0.098836 0.057895 0.033371 0 0
0.58203 0.0021537 -0.0006347 -0.0025516 -0.0037677 0 -0.00021314 0.0003547 -0.0068038 0.0047641 0.0016236 -0.0029428 0.020318 0.079238 0.0023794 0.041263 0.069465 -0.0029564 0.061753 0.051984 -0.00084898 0.025082 0.021412 -0.0045071 0.023585 0.0013747 0.00088954 -0.001475 0.00012693 0.01699 0 0 0.00043259 0 0.093767 0.056915 0.036589 0 0
0.58594 0.0029802 -0.0013899 -0.0080762 -0.0031471 0 -0.00051477 0.0033993 -0.0046351 0.004333 0.0050338 -0.0064811 0.020125 0.090308 0.0014191 0.04626 0.072345 -0.0067225 0.067712 0.040389 -0.0020337 0.023055 0.022267 -0.0035026 0.025853 0.00063589 0.0012575 -0.00078588 -0.00049449 0.012689 0 0 -0.0014991 0 0.088477 0.059108 0.036395 0 0
0.58984 0.0027069 -0.00069632 -0.0063861 -0.0016195 0 -0.0014624 0.0048477 -0.00015545 0.0019384 0.0061766 -0.0062784 0.0073258 0.098714 0.0011954 0.052518 0.077574 -0.0044345 0.072617 0.02953 -0.0014264 0.020308 0.022553 -0.001669 0.02694 -0.00069481 0.001063 -0.00012541 -0.0011048 -0.00081972 0 0 -0.0032417 0 0.083606 0.063637 0.033334 0 0
0.59375 0.0015644 0.00062096 -0.0017199 -0.00047618 0 -0.0032721 0.0031682 0.0023433 -0.00030867 0.0036374 -0.0031869 -0.0078499 0.10345 0.0027188 0.058727 0.084621 0.0027742 0.075596 0.021195 0.00069631 0.017572 0.021868 0.00020172 0.027118 -0.0016197 0.00047904 0.00010991 -0.0010115 -0.003634 0 0 -0.0038776 0 0.079675 0.069273 0.028287 0 0
0.59766 0.00025425 0.0015381 -0.00050997 -0.00026864 0 -0.0046599 -0.00026563 0.0016055 -0.00082932 -0.00042717 0.00051227 -0.014023 0.10308 0.0047847 0.061382 0.091496 0.009484 0.075056 0.019416 0.0028344 0.016679 0.020199 0.0016892 0.027149 -0.001476 -5.2945e-06 3.1389e-05 -4.1562e-05 0.0027687 0 0 -0.0024684 0 0.077285 0.072798 0.023454 0 0
0.60156 -0.00066523 0.001746 -0.0055452 -0.00060393 0 -0.0038019 -0.0024896 -0.00031686 0.00021567 -0.0021453 0.0025438 -0.0081848 0.099642 0.0053088 0.058679 0.09543 0.010517 0.071965 0.024571 0.0037123 0.018298 0.018746 0.0028587 0.027854 -0.0004812 2.7502e-05 6.6477e-06 0.0011709 0.00076386 0 0 0.00096672 0 0.07589 0.072001 0.02111 0 0
0.60547 -0.0010727 0.0015935 -0.013203 -0.00082178 0 -0.00028851 -0.0018512 -0.0012798 0.0015972 0.00013051 0.0018888 0.0019217 0.094663 0.0035082 0.051311 0.095697 0.0051568 0.067716 0.035318 0.0030376 0.021881 0.018142 0.0038636 0.029246 0.00055934 0.00052824 0.00012001 0.001644 -0.017462 0 0 0.0048322 0 0.075054 0.067262 0.021513 0 0
0.60938 -0.0011238 0.0013759 -0.016486 -0.00058806 0 0.0040272 0.00051795 -0.0013512 0.0024218 0.0041218 -0.00084915 0.0058766 0.089145 0.00069013 0.040378 0.092124 -0.0026483 0.063494 0.050375 0.0012708 0.026798 0.018753 0.004543 0.031177 0.0010201 0.00098147 6.0997e-05 0.00092423 -0.036408 0 0 0.0066567 0 0.074524 0.05941 0.024547 0 0
0.61328 -0.00095704 0.0009658 -0.011469 0.00015601 0 0.0063836 0.0020555 -0.0016186 0.0026649 0.0060987 -0.0039674 0.0016525 0.084162 -0.0010396 0.02795 0.084971 -0.007893 0.060907 0.067808 -0.00073882 0.03201 0.020879 0.0045018 0.03328 0.00092808 0.00088091 -0.00039393 -0.00043815 -0.034082 0 0 0.0049083 0 0.074066 0.050125 0.029668 0 0
0.61719 -0.00059681 0.00021228 -0.0013753 0.0014666 0 0.0054638 0.0013465 -0.0016835 0.0026136 0.004773 -0.0055727 -0.0019097 0.080877 -0.00074918 0.019878 0.076782 -0.0083379 0.062368 0.083195 -0.0017967 0.035459 0.024324 0.0035889 0.034533 0.00075661 0.00025546 -0.0009303 -0.0013256 -0.0099189 0 0 0.00045686 0 0.073715 0.044083 0.034923 0 0
0.62109 -6.4465e-05 -0.00051719 0.0056582 0.0032533 0 0.0024569 -0.00076167 0.0003442 0.0023075 0.0022803 -0.0043942 0.0054475 0.079011 0.00059092 0.01862 0.070545 -0.0053203 0.066852 0.094411 -0.00067682 0.037027 0.028149 0.0022034 0.034693 0.00085976 -0.00031321 -0.00092529 -0.0010512 0.010136 0 0 -0.0037632 0 0.073776 0.043036 0.038998 0 0
0.625 0.00052651 -0.00050651 0.0034736 0.0048682 0 -0.00015646 -0.00238 0.0050069 0.001763 0.0013184 -0.00032593 0.023508 0.078491 0.0011672 0.024801 0.067421 -0.0015672 0.073391 0.10086 0.0028262 0.037133 0.032099 0.0010439 0.033843 0.001149 -0.00026547 -0.00018089 1.9402e-05 -0.00019582 0 0 -0.0048509 0 0.074519 0.047142 0.041774 0 0
0.62891 0.001031 0.00046686 -0.0066284 0.0052199 0 -0.00079949 -0.0025268 0.0095405 0.0014635 0.0019327 0.0053583 0.040224 0.079213 -3.8611e-08 0.038251 0.068183 0.0013127 0.08076 0.10242 0.0070129 0.036436 0.036019 0.00056187 0.032215 0.0012708 0.00033164 0.00071103 0.00082843 -0.03795 0 0 -0.0021632 0 0.076178 0.05592 0.043412 0 0
0.63281 0.0013989 0.0016005 -0.016773 0.0036923 0 0.00013685 -0.0017544 0.0099015 0.0021308 0.0017291 0.010315 0.043237 0.081241 -0.0023146 0.057423 0.073517 0.0033546 0.086353 0.099448 0.0090638 0.036586 0.040046 0.00072848 0.030551 0.0010176 0.00081095 0.00090783 0.00063034 -0.070917 0 0 0.0021556 0 0.079135 0.067341 0.044888 0 0
0.63672 0.001701 0.0016408 -0.019017 0.0010095 0 0.0011208 -0.0011592 0.0050812 0.0037943 -0.00084922 0.01214 0.032562 0.084022 -0.0042578 0.075635 0.081053 0.0049556 0.087915 0.095357 0.0074372 0.039182 0.044638 0.0013283 0.030125 0.00053883 0.00058475 0.00024402 -0.00033146 -0.068185 0 0 0.004757 0 0.082714 0.076348 0.047775 0 0
0.64063 0.0020197 0.00014823 -0.011712 -0.0010828 0 0.0010523 -0.0011943 -0.0011808 0.005303 -0.0042199 0.0097773 0.020666 0.08683 -0.0046308 0.089223 0.088975 0.0057262 0.085775 0.092198 0.0035964 0.043983 0.049835 0.0023222 0.031339 0.00018829 -0.00022704 -0.00050505 -0.0011111 -0.029366 0 0 0.0035061 0 0.085875 0.080932 0.052145 0 0
0.64453 0.0023257 -0.001849 -0.00031531 -0.0012864 0 -7.8477e-06 -0.001535 -0.0036643 0.0051328 -0.0052232 0.0043921 0.019129 0.088996 -0.0033023 0.096273 0.096405 0.0048245 0.080552 0.091036 0.00083391 0.050486 0.055502 0.0037294 0.034356 0.00020494 -0.00091475 -0.00039994 -0.00099044 0.016848 0 0 -0.0010745 0 0.087706 0.080286 0.057654 0 0
0.64844 0.0024589 -0.0026234 0.007548 3.8968e-05 0 -0.0013211 -0.0017628 -0.00075022 0.0028412 -0.0028165 -0.0011293 0.025768 0.089699 -0.0010777 0.095427 0.10265 0.0022138 0.073364 0.092705 0.00091872 0.057804 0.061351 0.0051493 0.03918 0.00052382 -0.00093874 0.00064681 -0.00012318 0.040731 0 0 -0.0062461 0 0.087126 0.074194 0.063583 0 0
0.65234 0.0022193 -0.0013133 0.0079984 0.0012486 0 -0.002259 -0.0017946 0.0040478 -0.00036527 0.0004628 -0.0039811 0.026323 0.086785 0.00093629 0.086709 0.10754 -0.00075335 0.067683 0.097772 0.0020771 0.063257 0.066138 0.0056649 0.045277 0.00084421 -0.0004975 0.0017393 0.0007022 0.035874 0 0 -0.0088871 0 0.081565 0.064338 0.067354 0 0
0.65625 0.0014897 0.0012145 0.0028429 0.0010653 0 -0.0025208 -0.0016326 0.0057014 -0.0026226 0.0011347 -0.0032947 0.0097092 0.080927 0.001928 0.076833 0.11214 -0.002217 0.065682 0.10402 0.00088778 0.065779 0.0693 0.004561 0.051064 0.00086406 -0.00025651 0.00192 0.00087135 0.01762 0 0 -0.0074275 0 0.072343 0.055328 0.068126 0 0
0.66016 0.00032663 0.0030691 -0.0031509 -0.00019621 0 -0.0019049 -0.0010563 0.0025365 -0.0029601 -0.0013779 -0.00062421 -0.018954 0.07282 0.0016889 0.068622 0.11655 -0.001357 0.067904 0.11056 -0.0035575 0.065293 0.070742 0.002247 0.055879 0.0004974 -0.00053363 0.0011376 0.00048115 0.0031514 0 0 -0.0027363 0 0.060429 0.048686 0.066022 0 0
0.66406 -0.0010098 0.002956 -0.0062683 -0.0011129 0 -0.00031139 0.00012506 -0.0026457 -0.0018624 -0.004065 0.0013122 -0.041587 0.063451 0.00063252 0.064379 0.12067 0.00087748 0.074414 0.11665 -0.0078224 0.062067 0.070586 0.00022897 0.059194 -6.9117e-05 -0.00088503 0.0002053 0.0001096 -0.002565 0 0 0.0024664 0 0.047075 0.045398 0.061565 0 0
0.66797 -0.0021192 0.0012108 -0.0056449 -0.00077163 0 0.0018763 0.0015812 -0.005881 -0.00046476 -0.0036279 0.00060069 -0.043971 0.05493 -0.00044025 0.066793 0.12356 0.0025324 0.084728 0.1214 -0.007172 0.056981 0.069341 -0.00019931 0.060334 -0.00051704 -0.00061255 -0.0001571 0.00013909 -0.0031042 0 0 0.0052857 0 0.034745 0.046023 0.056275 0 0
0.67188 -0.0026304 -0.00063527 -0.0024568 0.00026763 0 0.0036487 0.0025516 -0.0058254 0.00052953 -8.3626e-05 -0.0026825 -0.029181 0.050506 -0.00076934 0.074304 0.12334 0.00221 0.095601 0.12476 -0.00072501 0.052527 0.068743 0.00061337 0.0597 -0.00064143 0.00035043 -7.4696e-05 0.00037277 -1.3176e-05 0 0 0.0044405 0 0.026994 0.048013 0.053499 0 0
0.67578 -0.0024076 -0.0012304 0.001434 0.00067413 0 0.0039652 0.0026203 -0.0041472 0.0010555 0.0033078 -0.0067408 -0.014089 0.050626 -4.4548e-05 0.08306 0.11972 9.0156e-05 0.10481 0.12733 0.0068284 0.049788 0.069676 0.00075811 0.058295 -0.00051241 0.001215 -0.00021834 0.00031217 0.0085553 0 0 0.0010515 0 0.02429 0.049127 0.054328 0 0
0.67969 -0.0016377 -0.00041628 0.0039534 -0.00014316 0 0.0026599 0.0022702 -0.0028918 0.0011279 0.0036062 -0.009267 -0.012864 0.055179 0.0014852 0.090851 0.11276 -0.0023542 0.11139 0.12938 0.0092477 0.04904 0.072461 -0.0013763 0.056636 -0.00040025 0.0011205 -0.00086262 -0.00025313 0.019642 0 0 -0.0021464 0 0.026581 0.048533 0.059002 0 0
0.68359 -0.00069453 0.00090674 0.0031424 -0.001418 0 0.00069716 0.0024032 -0.0023444 0.0005553 0.0012155 -0.0086355 -0.024434 0.06356 0.0032629 0.095558 0.1029 -0.0035806 0.11471 0.13119 0.0046861 0.050244 0.077185 -0.0051783 0.055221 -0.00050716 0.00011518 -0.0014668 -0.00098849 0.021837 0 0 -0.0026915 0 0.033314 0.045775 0.067297 0 0
0.6875 0.00012964 0.0017114 -0.0015086 -0.0019186 0 -0.00059381 0.0032408 -0.0016122 -0.00058748 -0.00086472 -0.0045748 -0.035912 0.073339 0.0047631 0.09421 0.092078 -0.0030734 0.11449 0.13278 -0.0025711 0.052395 0.08323 -0.007932 0.054618 -0.00075454 -0.00078361 -0.0013114 -0.0013403 0.0047664 0 0 -4.2537e-05 0 0.042394 0.04188 0.077517 0 0
0.69141 0.00078841 0.0016158 -0.0075552 -0.0012618 0 -0.00057988 0.0038952 -0.00049275 -0.0014802 -0.00046794 0.0016478 -0.036955 0.080608 0.0056055 0.089546 0.083545 -0.0014918 0.11346 0.13391 -0.0064308 0.053526 0.08855 -0.00721 0.054392 -0.00085648 -0.00060856 -0.0004406 -0.0010763 -0.027713 0 0 0.0042241 0 0.049782 0.039814 0.086062 0 0
0.69531 0.0013913 0.00092499 -0.010322 -0.00018494 0 0.00033053 0.0032414 0.00014347 -0.0010378 0.0015802 0.0075173 -0.029337 0.084093 0.0054714 0.083518 0.078467 8.3235e-05 0.11268 0.13432 -0.004844 0.053055 0.09229 -0.0033562 0.05415 -0.00062932 0.00050773 0.0002468 -0.00048169 -0.05704 0 0 0.0077222 0 0.05421 0.040715 0.091626 0 0
0.69922 0.0019696 0.00015822 -0.006599 0.00039582 0 0.0012433 0.0012163 -0.00013079 0.00088606 0.0027918 0.01027 -0.022507 0.083172 0.0041476 0.07775 0.077477 0.0010286 0.11283 0.13378 -0.0011153 0.050733 0.093923 0.00049183 0.053572 -0.00021376 0.001405 -5.3386e-05 -5.0275e-05 -0.06515 0 0 0.0089151 0 0.05507 0.045121 0.093435 0 0
0.70313 0.0023642 -0.00036078 0.0016336 0.0003421 0 0.0014895 -0.0009246 -0.00020935 0.002952 0.0019966 0.0085064 -0.02166 0.077651 0.0018471 0.074303 0.080959 0.0014281 0.11437 0.13196 0.00035591 0.046605 0.093018 0.001109 0.052239 5.4752e-05 0.0010732 -0.0011135 -2.3293e-05 -0.050197 0 0 0.0078138 0 0.052283 0.053118 0.090894 0 0
0.70703 0.0023647 -0.00055993 0.0077341 0.00019183 0 0.00080322 -0.0017604 0.0013882 0.0033421 0.0004683 0.0034641 -0.022304 0.070448 -0.00054775 0.074062 0.08668 0.0016143 0.11627 0.12886 -0.0010943 0.042169 0.090793 -0.0018661 0.050192 1.395e-05 -0.00027804 -0.0018449 -0.00023624 -0.026564 0 0 0.0054156 0 0.048842 0.061682 0.08566 0 0
0.71094 0.0019412 -0.00047678 0.0059456 0.00028601 0 -0.00086953 -0.0010689 0.0043616 0.001486 0.00012513 -0.0013828 -0.0169 0.064812 -0.0018265 0.07507 0.091703 0.0016092 0.11718 0.12522 -0.0023072 0.038763 0.089226 -0.0055815 0.048192 -0.00012571 -0.0013864 -0.0014404 -0.00036514 -0.010102 0 0 0.0027087 0 0.047741 0.067793 0.080318 0 0
0.71484 0.0012915 -0.00017924 -0.002714 0.00030703 0 -0.0033062 3.409e-05 0.0063439 -0.0013078 0.0011682 -0.0026462 -0.0050884 0.062098 -0.0013414 0.076066 0.094772 0.0010909 0.11649 0.12154 -0.00065924 0.036901 0.089376 -0.0065862 0.046791 -5.9357e-06 -0.0011788 -0.00023917 -0.00026167 -0.0048159 0 0 0.00021347 0 0.050251 0.07018 0.075943 0 0
0.71875 0.00063258 0.00021398 -0.010325 -0.0002019 0 -0.0056255 0.00027383 0.0052536 -0.0030774 0.0019538 0.00030491 0.0047979 0.063238 0.00032442 0.075776 0.09495 -0.00011507 0.1138 0.11835 0.0025124 0.036896 0.092147 -0.0038916 0.046547 0.00044703 0.00018844 0.00064416 -3.6364e-05 -0.0036599 0 0 -0.0018023 0 0.057186 0.068045 0.073381 0 0
0.72266 -3.7427e-05 0.00054759 -0.0088345 -0.0010633 0 -0.0063207 -0.00058517 0.0017168 -0.0030493 0.0010641 0.0046665 0.0048649 0.068591 0.001711 0.072296 0.091599 -0.0016311 0.10906 0.11697 0.003545 0.038771 0.098835 0.00039926 0.048552 0.00087061 0.001526 0.00051243 0.00013429 0.00064894 0 0 -0.0030595 0 0.068586 0.061401 0.073354 0 0
0.72656 -0.00092061 0.00072241 0.0021519 -0.0015103 0 -0.0042465 -0.0017119 -0.0013897 -0.0021588 -0.0010238 0.0063929 -0.0031087 0.074458 0.0017351 0.066743 0.087381 -0.0027283 0.10427 0.11797 0.0011943 0.040934 0.10764 0.0032999 0.052276 0.00080957 0.0017796 -0.00021255 0.00021524 0.0085612 0 0 -0.0034304 0 0.079866 0.054732 0.07438 0 0
0.73047 -0.0021271 0.00074273 0.014177 -0.0010879 0 8.9311e-05 -0.0021858 -0.0019733 -0.0017599 -0.0025936 0.0035419 -0.0091849 0.078647 0.00071451 0.06069 0.083984 -0.0029628 0.1006 0.12127 -0.0012853 0.042561 0.11692 0.0036534 0.056882 0.00021758 0.00094984 -0.0005165 0.00030921 0.016841 0 0 -0.0032574 0 0.088141 0.050557 0.075548 0 0
0.73438 -0.0034011 0.00062734 0.017113 -0.00032234 0 0.0043543 -0.0018118 -0.00093876 -0.0020257 -0.0027167 -0.0021637 -0.0062646 0.079821 7.8712e-05 0.055373 0.08246 -0.0025666 0.098699 0.12675 0.00045342 0.043175 0.12541 0.0027491 0.061641 -0.00043593 -9.6231e-05 8.5635e-05 0.00048306 0.024989 0 0 -0.0032275 0 0.09143 0.050376 0.076337 0 0
0.73828 -0.0041712 0.00029571 0.0083413 -0.00026397 0 0.0059504 -0.0010191 -0.0010112 -0.0018306 -0.0021586 -0.0069582 0.0015995 0.076743 0.00090929 0.052366 0.083823 -0.0021786 0.099124 0.13406 0.0065568 0.042374 0.1315 0.0025394 0.065537 -0.00060846 -0.00058451 0.0010758 0.0006459 0.035385 0 0 -0.0037444 0 0.08758 0.055513 0.076322 0 0
0.74219 -0.0039232 -0.00037588 -0.0046778 -0.0013369 0 0.004134 -0.00023527 -0.0034836 -0.00019126 -0.0022034 -0.0082924 0.0031624 0.070104 0.0026939 0.053138 0.087879 -0.0022381 0.10114 0.14155 0.011904 0.040351 0.13306 0.0035202 0.066955 -0.00023162 -0.00051083 0.0015606 0.00061716 0.047571 0 0 -0.004467 0 0.075956 0.064744 0.075654 0 0
0.74609 -0.0025861 -0.0013264 -0.010979 -0.0027968 0 0.00071017 0.00041062 -0.006615 0.0024107 -0.0030038 -0.006707 -0.0075307 0.063537 0.003615 0.055846 0.092245 -0.002705 0.10256 0.14728 0.010932 0.038161 0.13124 0.0044172 0.066294 0.00022062 -0.00042294 0.0012217 0.00030431 0.05563 0 0 -0.0046233 0 0.061559 0.073457 0.074951 0 0
0.75 -0.00060469 -0.002165 -0.0057466 -0.0034548 0 -0.0014794 0.00084947 -0.0074999 0.0043367 -0.0035066 -0.004743 -0.023382 0.05877 0.0022557 0.059331 0.09581 -0.0033151 0.10232 0.15015 0.0034726 0.036254 0.1266 0.0037643 0.063966 0.00022867 -0.0006977 0.0005372 -0.00019315 0.053422 0 0 -0.0038382 0 0.046903 0.079448 0.074295 0 0
0.75391 0.001346 -0.0023497 0.0057529 -0.0028948 0 -0.00092803 0.00086423 -0.0052495 0.0043991 -0.0029231 -0.0042091 -0.029757 0.057218 -0.00083757 0.062408 0.097656 -0.0039177 0.099538 0.14927 -0.0046517 0.03501 0.11986 0.001573 0.060545 -0.00022603 -0.0011477 0.00013611 -0.00063794 0.041457 0 0 -0.0025473 0 0.034353 0.080928 0.073648 0 0
0.75781 0.0027575 -0.0016066 0.013165 -0.0018562 0 0.0014732 0.00034833 -0.0018946 0.0030203 -0.0017804 -0.0045725 -0.018061 0.060436 -0.0032921 0.063212 0.096798 -0.0044147 0.093186 0.14312 -0.0070508 0.034908 0.11205 -0.00057496 0.057247 -0.00063205 -0.0013008 0.00012462 -0.00079341 0.02626 0 0 -0.0014776 0 0.027369 0.075866 0.07245 0 0
0.76172 0.0034982 -0.00021495 0.0099724 -0.0014082 0 0.0035155 -0.00032252 -0.00011551 0.0017448 -0.0011942 -0.0038845 0.0060762 0.065897 -0.0027831 0.061645 0.094589 -0.0044699 0.085039 0.13337 -0.0027043 0.035797 0.10466 -0.00093788 0.055526 -0.00045767 -0.00093577 0.00014562 -0.00052975 0.012527 0 0 -0.00075364 0 0.025568 0.067566 0.070018 0 0
0.76563 0.003729 0.001134 -0.0016341 -0.0018654 0 0.0036578 -0.00046637 -0.00048612 0.0017024 -0.0013231 -0.0010451 0.02773 0.070848 0.00093349 0.058916 0.092476 -0.0035932 0.077066 0.1223 0.0035112 0.03746 0.098165 0.00094576 0.055584 0.00032868 -0.00027654 -1.6684e-05 0.00013611 -0.0018944 0 0 0.00030092 0 0.02657 0.059634 0.066541 0 0
0.76953 0.0036526 0.0018086 -0.013473 -0.0025918 0 0.0020198 0.00018934 -0.0012574 0.0026546 -0.0010555 0.0029751 0.035341 0.073584 0.0056017 0.055947 0.091274 -0.0017462 0.070568 0.11147 0.0058768 0.039866 0.092816 0.0040114 0.057399 0.0012315 0.00027221 -0.00011047 0.0010286 -0.021188 0 0 0.0023373 0 0.028748 0.054323 0.06244 0 0
0.77344 0.0033153 0.0016382 -0.018275 -0.0027609 0 -0.00023625 0.0010699 -0.00062964 0.0034841 0.00054007 0.0060544 0.028898 0.07245 0.0080457 0.053839 0.091711 0.00023367 0.066877 0.10264 0.0030637 0.043027 0.088778 0.006539 0.060742 0.0016715 0.00047297 0.00022054 0.001821 -0.042629 0 0 0.0050018 0 0.030234 0.053845 0.058424 0 0
0.77734 0.002607 0.00093429 -0.014582 -0.0021202 0 -0.0021062 0.0012414 0.001281 0.0034262 0.0027357 0.0068699 0.017226 0.066187 0.0064641 0.054236 0.093868 0.0011722 0.067747 0.098714 -0.0014765 0.047154 0.086408 0.0071947 0.064698 0.0014377 0.0003397 0.00087457 0.0021211 -0.055635 0 0 0.0069694 0 0.028455 0.060189 0.056863 0 0
0.78125 0.0014338 0.00018978 -0.0064621 -0.00098793 0 -0.0032427 0.00040488 0.002883 0.0027099 0.003558 0.0059226 0.0090424 0.058797 0.0016518 0.056074 0.09574 0.00079622 0.070882 0.098183 -0.0035912 0.051594 0.085068 0.0055511 0.068062 0.00076445 3.6373e-06 0.001284 0.001668 -0.05199 0 0 0.0071192 0 0.024683 0.068568 0.058234 0 0
0.78516 -9.3863e-05 -0.00023763 0.00033664 0.00026882 0 -0.0036108 -0.00071707 0.0030729 0.0020901 0.0018233 0.0048381 0.0071287 0.052535 -0.0036652 0.058476 0.096291 0.00034894 0.075044 0.099948 -0.0022808 0.05575 0.084569 0.0021102 0.070504 7.4524e-05 -0.00038534 0.0010288 0.0005451 -0.036231 0 0 0.0057028 0 0.020113 0.076299 0.0623 0 0
0.78906 -0.0016354 -0.00023279 0.0021457 0.0014886 0 -0.0031528 -0.0011105 0.0022552 0.0019424 -0.0014553 0.0048562 0.0094749 0.049417 -0.0067117 0.060532 0.094715 0.0016073 0.079027 0.10278 0.00030594 0.058942 0.084696 -0.0018989 0.071862 -0.00030488 -0.00064762 0.00034974 -0.00077913 -0.023214 0 0 0.0042394 0 0.016015 0.080937 0.068434 0 0
0.79297 -0.0028036 0.00014067 -0.0010797 0.0024653 0 -0.0019981 -0.00054716 0.0014648 0.001875 -0.0039171 0.0059355 0.013231 0.052343 -0.0063359 0.060733 0.090084 0.0049777 0.081098 0.10462 0.0018086 0.059679 0.085145 -0.0049335 0.072161 -0.00026076 -0.00061213 -7.5095e-05 -0.001687 -0.023741 0 0 0.004111 0 0.014576 0.07896 0.074918 0 0
0.79688 -0.0034128 0.00071131 -0.0062751 0.0027627 0 -0.000752 0.00020974 0.0010609 0.0011212 -0.0040765 0.0070032 0.015884 0.060732 -0.0034317 0.058423 0.083751 0.0085805 0.080621 0.1038 0.0018487 0.056651 0.085347 -0.0058516 0.072345 0.00010314 -0.00028593 0.00012946 -0.001801 -0.033215 0 0 0.0051584 0 0.017029 0.070564 0.078238 0 0
0.80078 -0.0035603 0.001221 -0.0090042 0.0020972 0 -0.00014297 0.0003246 0.00070461 -0.00076385 -0.0025529 0.0067996 0.013748 0.070975 -7.7023e-05 0.054655 0.077851 0.0095069 0.078764 0.10113 0.0014539 0.050458 0.085132 -0.0046265 0.073145 0.00049218 3.8446e-05 0.00061748 -0.0012386 -0.035865 0 0 0.0056327 0 0.022188 0.059541 0.077343 0 0
0.80469 -0.0034472 0.0013846 -0.0059379 0.00090399 0 -0.00022259 -0.00011181 0.00033172 -0.0034755 -0.0011506 0.0045875 0.0025463 0.080632 0.0018483 0.050235 0.073702 0.0062933 0.076389 0.097531 0.0011635 0.041665 0.084533 -0.0024136 0.07495 0.0005272 -2.6293e-05 0.00070149 -0.00051644 -0.020355 0 0 0.0036138 0 0.029169 0.048387 0.072022 0 0
0.80859 -0.0031087 0.0010466 0.0027145 0.00020929 0 -0.00014839 -0.00016927 0.00041845 -0.0060035 -0.0010254 0.0005133 -0.017778 0.087133 0.0016558 0.046113 0.072543 0.00032185 0.074484 0.094243 0.00040523 0.031127 0.083687 -0.00069736 0.078059 2.7468e-07 -0.0005707 0.00010027 -0.00015896 0.0095936 0 0 -0.0013109 0 0.036872 0.039745 0.062577 0 0
0.8125 -0.0023507 0.00032732 0.012552 0.00063489 0 0.000902 0.00081045 0.00096063 -0.0070816 -0.0019536 -0.0042881 -0.038859 0.085679 -4.7277e-05 0.044163 0.076338 -0.005186 0.074844 0.094344 -0.0013386 0.021273 0.083384 -0.00013557 0.082866 -0.00086697 -0.0012116 -0.00077131 -0.00031295 0.039816 0 0 -0.0074844 0 0.0431 0.038129 0.051109 0 0
0.81641 -0.00099919 -0.00041479 0.017495 0.0015376 0 0.0025506 0.0023168 0.00070011 -0.0059022 -0.0031635 -0.0079721 -0.047194 0.078461 -0.0020423 0.044222 0.082756 -0.0076093 0.076959 0.097996 -0.0033944 0.014271 0.084286 -0.00015034 0.088355 -0.0014709 -0.0013984 -0.0012507 -0.00066583 0.059064 0 0 -0.012137 0 0.047032 0.041327 0.041901 0 0
0.82031 0.00077774 -0.00082386 0.014355 0.001421 0 0.0032416 0.0030152 -0.0017986 -0.0027964 -0.0043364 -0.0088882 -0.034879 0.067678 -0.0034157 0.045734 0.090301 -0.0065777 0.079986 0.10431 -0.0043808 0.010726 0.086527 0.00032959 0.093905 -0.0012775 -0.0009497 -0.001076 -0.00072387 0.066369 0 0 -0.013111 0 0.048563 0.047066 0.036554 0 0
0.82422 0.0024394 -0.00078842 0.0057834 -0.00053849 0 0.0017657 0.0020077 -0.0060287 0.00066526 -0.005484 -0.0068157 -0.0084913 0.055519 -0.0040564 0.048087 0.097672 -0.0036204 0.083036 0.11211 -0.0037063 0.010849 0.090015 0.0017057 0.098912 -0.0003286 -0.00026181 -0.00054184 -0.00022265 0.066529 0 0 -0.010163 0 0.047646 0.053181 0.036007 0 0
0.82813 0.0034262 -0.00046181 -0.0014917 -0.0033835 0 -0.0011999 -0.00028619 -0.0090633 0.0025341 -0.0061298 -0.0035179 0.013859 0.045355 -0.0044213 0.050272 0.10313 -0.00062626 0.084607 0.11913 -0.0022076 0.014564 0.094308 0.0032755 0.1024 0.00071711 6.6734e-05 -9.2992e-05 0.00064882 0.061907 0 0 -0.0050789 0 0.044121 0.056438 0.040944 0 0
0.83203 0.0035727 -5.8745e-05 -0.0022126 -0.0050113 0 -0.0033329 -0.0024741 -0.0079926 0.0019085 -0.0052528 -0.001749 0.016805 0.041132 -0.0048405 0.050874 0.10541 0.0012458 0.082856 0.12141 -0.0011965 0.019605 0.09737 0.003903 0.10294 0.0011265 -0.00017524 0.00010134 0.0013715 0.051178 0 0 -0.00057349 0 0.038082 0.054082 0.048765 0 0
0.83594 0.0031636 0.00034458 0.0028261 -0.0041153 0 -0.0027254 -0.0033231 -0.0030743 -0.00023499 -0.0024102 -0.0031177 0.00085175 0.041947 -0.0050359 0.049862 0.10554 0.0015773 0.078263 0.11856 -0.0011196 0.023565 0.097719 0.0030404 0.10044 0.00072835 -0.00062029 0.00014033 0.0014644 0.034747 0 0 0.0013769 0 0.030383 0.048257 0.055726 0 0
0.83984 0.0025803 0.00079935 0.0074713 -0.0015186 0 0.00022011 -0.0025537 0.0019924 -0.0017128 0.0012865 -0.0065011 -0.01853 0.046836 -0.0043607 0.047319 0.10406 0.00035728 0.071249 0.11073 -0.0013446 0.025338 0.094461 0.0010758 0.094667 1.513e-05 -0.00072371 9.701e-05 0.00082877 0.017249 0 0 0.00078335 0 0.021486 0.040767 0.060026 0 0
0.84375 0.0019302 0.0013024 0.0057482 0.00053117 0 0.0030532 -0.00072235 0.0034608 -0.00090192 0.0037947 -0.0085619 -0.025735 0.054416 -0.0025884 0.043449 0.10154 -0.0019154 0.062448 0.098597 -0.0010682 0.024066 0.086929 -0.0011923 0.085516 -0.00038274 -0.00032296 -9.8778e-05 -0.00016472 0.0020467 0 0 -0.00039121 0 0.011971 0.033734 0.060186 0 0
0.84766 0.0010602 0.001682 -0.0027361 0.00049223 0 0.003532 0.0013893 0.0012553 0.0019408 0.0039739 -0.0062328 -0.019568 0.061785 -0.00048245 0.038599 0.098346 -0.0040058 0.053199 0.084092 -7.097e-05 0.018757 0.074078 -0.0032272 0.07257 -0.00028893 0.00022714 -0.00045516 -0.00089679 -0.015095 0 0 0.00031557 0 0.0034659 0.031461 0.054434 0 0
0.85156 -9.1186e-05 0.0017129 -0.012371 -0.0010078 0 0.0016487 0.0031565 -0.0010244 0.0050277 0.0026498 0.00074729 -0.012815 0.066424 0.00053295 0.033609 0.094168 -0.004454 0.045189 0.071093 0.0014483 0.011568 0.058796 -0.004845 0.058035 -3.0891e-05 0.00045006 -0.00073625 -0.00088571 -0.042525 0 0 0.0039107 0 -0.0022336 0.034569 0.045794 0 0
0.85547 -0.0012508 0.0013537 -0.016299 -0.0018126 0 -0.00055328 0.0041079 1.901e-05 0.0066769 0.0016396 0.0093275 -0.016987 0.068153 -0.00052533 0.028848 0.088476 -0.0027967 0.038929 0.060963 0.0033351 0.0040222 0.043211 -0.00583 0.043581 4.0635e-05 0.00022519 -0.00064245 -0.0001004 -0.080382 0 0 0.0089801 0 -0.0045652 0.041431 0.03653 0 0
0.85938 -0.0019939 0.00084337 -0.011938 -0.00032159 0 -0.0010528 0.0039325 0.0039371 0.0066114 0.0017918 0.015127 -0.028022 0.067109 -0.0032528 0.024623 0.080895 -0.00025111 0.03473 0.054435 0.0053298 -0.0028053 0.02893 -0.0057892 0.03061 -3.2931e-05 -0.00013856 -0.00019076 0.00099559 -0.11346 0 0 0.012604 0 -0.0033403 0.050401 0.028226 0 0
0.86328 -0.002146 0.00052739 -0.0026006 0.0030168 0 0.00036085 0.0027333 0.0069651 0.0057472 0.0022663 0.01538 -0.028754 0.063821 -0.0059888 0.021342 0.071018 0.0011882 0.03288 0.052019 0.006566 -0.0076981 0.01792 -0.0045995 0.021016 5.6727e-05 -0.0002506 0.00020034 0.0017152 -0.12068 0 0 0.012538 0 0.0013586 0.058923 0.022659 0 0
0.86719 -0.0019064 0.00056874 0.0055999 0.0061428 0 0.0022575 0.0011976 0.0061127 0.004938 0.00183 0.010664 -0.0070793 0.059837 -0.0070387 0.019848 0.05978 0.00059309 0.033437 0.053065 0.0058408 -0.0096164 0.012385 -0.0029256 0.017719 0.00041443 -3.2592e-06 0.00011085 0.0015879 -0.094579 0 0 0.0088929 0 0.0073142 0.062522 0.02116 0 0
0.87109 -0.0015187 0.00082945 0.0083972 0.0071822 0 0.0032049 0.00023798 0.002316 0.0041602 0.00053384 0.0042965 0.028307 0.056254 -0.0059876 0.019977 0.04982 -0.0010118 0.035329 0.05536 0.0029101 -0.0097957 0.010562 -0.0020095 0.0195 0.00074078 0.00039343 -0.0004075 0.00068981 -0.051107 0 0 0.003906 0 0.011483 0.061365 0.021848 0 0
0.875 -0.00089562 0.0010402 0.0057968 0.0058661 0 0.0029924 0.00025032 -0.00071576 0.0029306 -0.0003383 1.3961e-05 0.052018 0.053207 -0.0039683 0.021607 0.042873 -0.0017727 0.038184 0.058315 -0.00058485 -0.0088697 0.011529 -0.0026708 0.025676 0.00067673 0.00065834 -0.00084212 -0.00038076 -0.017468 0 0 6.2645e-05 0 0.012574 0.056257 0.023809 0 0
0.87891 0.0002813 0.0010832 0.001086 0.0034469 0 0.0023332 0.0007164 -0.00051907 0.0012435 -4.1303e-05 -0.00038983 0.044096 0.050689 -0.002655 0.024468 0.040529 -0.0010115 0.041612 0.061515 -0.0020728 -0.0074915 0.014254 -0.0044246 0.035273 0.00027648 0.0006658 -0.00074121 -0.00090955 -0.0084227 0 0 -0.001748 0 0.0097147 0.04845 0.026169 0 0
0.88281 0.0020195 0.0011005 -0.0020083 0.0014886 0 0.0017647 0.00066454 0.0017243 -0.0002313 0.00034467 0.0020386 0.0094074 0.04839 -0.0028912 0.027812 0.045702 6.935e-05 0.045007 0.065011 -0.00041485 -0.0065601 0.017258 -0.0056954 0.046477 -4.8601e-06 0.00046854 -0.00017773 -0.00058956 -0.014212 0 0 -0.0024973 0 0.0023697 0.040774 0.027967 0 0
0.88672 0.0036773 0.0013194 -0.0017312 0.0007577 0 0.0011911 -0.0003714 0.0028562 -0.00093525 -0.0011076 0.0044139 -0.025283 0.046061 -0.0041559 0.030039 0.056887 -0.00024125 0.047504 0.069107 0.0027115 -0.00642 0.019358 -0.0050973 0.056091 0.00014849 0.00019352 0.00035795 0.00023506 -0.012159 0 0 -0.0037001 0 -0.0058437 0.036406 0.029365 0 0
0.89063 0.0043642 0.0017744 0.00094736 0.00099937 0 0.00044589 -0.0018275 0.00132 -0.0011605 -0.0048279 0.0041508 -0.034902 0.043999 -0.0052553 0.030547 0.071001 -0.0022648 0.048716 0.073547 0.0041347 -0.0067588 0.020678 -0.0026705 0.062906 0.00047693 -3.8663e-05 0.00049583 0.00082426 0.010053 0 0 -0.005902 0 -0.012046 0.035479 0.031041 0 0
0.89453 0.0037989 0.00221 0.003242 0.0014311 0 -0.00011959 -0.0025613 -0.0014051 -0.0017307 -0.0087315 0.00078943 -0.01808 0.042567 -0.0054833 0.029141 0.085775 -0.0046461 0.048387 0.077863 0.0021241 -0.0072983 0.021443 6.7903e-05 0.066286 0.00038768 -0.00014815 0.00033143 0.00062299 0.042675 0 0 -0.0083032 0 -0.014512 0.037601 0.033478 0 0
0.89844 0.0027143 0.0022789 0.0024965 0.001345 0 3.2706e-05 -0.0018587 -0.0028108 -0.0029222 -0.0099093 -0.0037364 0.0035167 0.042258 -0.0051224 0.025857 0.098525 -0.0059445 0.046307 0.081313 -0.0020261 -0.00767 0.022038 0.0013323 0.06583 -0.00033324 -0.00014422 0.00020949 -0.00029686 0.064126 0 0 -0.0095868 0 -0.011682 0.041828 0.037191 0 0
0.90234 0.0022447 0.0018644 -0.0018479 0.00046431 0 0.00077336 -5.0104e-05 -0.0021516 -0.0039176 -0.0073692 -0.0065729 0.0073332 0.043953 -0.004871 0.022005 0.10426 -0.0062061 0.042409 0.081508 -0.0053849 -0.0072476 0.023011 0.00048814 0.061439 -0.0011566 -0.00016129 0.00025135 -0.0013067 0.060876 0 0 -0.0089503 0 -0.0029566 0.045213 0.042667 0 0
0.90625 0.0027964 0.0012367 -0.007567 -0.00094073 0 0.0011768 0.0017957 -0.00080625 -0.0035252 -0.0029065 -0.0060525 -0.0087361 0.046603 -0.0048716 0.019685 0.10415 -0.0066895 0.038086 0.078393 -0.0061975 -0.0062781 0.024018 -0.0014993 0.05567 -0.0012874 -0.00037331 0.00021424 -0.0017457 0.036715 0 0 -0.0064455 0 0.0065045 0.04602 0.048784 0 0
0.91016 0.003551 0.00088792 -0.011084 -0.0021489 0 0.00055426 0.0027561 -0.00017828 -0.0014225 0.00079575 -0.0027954 -0.026621 0.049396 -0.0043955 0.019748 0.099298 -0.0081278 0.033981 0.072218 -0.0051434 -0.00508 0.02454 -0.002883 0.049431 -0.00052731 -0.00079286 -0.0001606 -0.0014418 0.0046491 0 0 -0.0026524 0 0.013982 0.044093 0.055009 0 0
0.91406 0.0032009 0.0011688 -0.010251 -0.0023641 0 -0.00046699 0.0027249 -2.6329e-06 0.0014624 0.0027023 0.00103 -0.028329 0.051477 -0.0025668 0.022705 0.091169 -0.0096531 0.030647 0.063549 -0.0039595 -0.0040463 0.024034 -0.002481 0.043508 0.00043181 -0.0011645 -0.00075811 -0.00078022 -0.026716 0 0 0.0016996 0 0.017111 0.039668 0.060877 0 0
0.91797 0.0012716 0.0020124 -0.0061773 -0.0012763 0 -0.00026264 0.0023739 0.00088631 0.0038475 0.0038763 0.0035558 -0.014431 0.051286 0.00055415 0.02884 0.082404 -0.0097123 0.028799 0.05371 -0.0033397 -0.0040324 0.021419 -0.00050721 0.038814 0.00067131 -0.0011442 -0.001149 -0.00029492 -0.057083 0 0 0.0058173 0 0.012592 0.033796 0.065819 0 0
0.92188 -0.0012674 0.0029597 -0.0022375 0.00060712 0 0.0021133 0.0025517 0.0025572 0.0052508 0.0056113 0.0045133 -0.0018867 0.048013 0.0036257 0.035741 0.076627 -0.007911 0.028119 0.045501 -0.0026032 -0.0060314 0.016358 0.0016318 0.035606 -4.0337e-06 -0.00064786 -0.0010355 -0.00019788 -0.087142 0 0 0.0088777 0 0.0016934 0.029122 0.069842 0 0
0.92578 -0.0027332 0.0034692 -0.00090344 0.0022501 0 0.0056128 0.0036381 0.0035501 0.0061511 0.0076417 0.0049407 -0.0046126 0.042665 0.0048773 0.041081 0.074314 -0.0055848 0.02762 0.03986 -0.0012391 -0.010053 0.0097825 0.0023112 0.033504 -0.00085258 7.6293e-06 -0.00055501 -0.00028838 -0.11175 0 0 0.010323 0 -0.011105 0.026587 0.073261 0 0
0.92969 -0.0021175 0.0032813 -0.0014035 0.0028561 0 0.0078113 0.0052864 0.0027239 0.007113 0.0085536 0.0058332 -0.018153 0.036063 0.0035179 0.043552 0.075301 -0.0043692 0.026664 0.037001 -6.6882e-05 -0.01606 0.0023657 0.00071891 0.032386 -0.00097125 0.00038414 -9.9471e-05 -0.00027708 -0.12321 0 0 0.010242 0 -0.022869 0.026386 0.076093 0 0
0.93359 0.00015868 0.0025843 -0.00064245 0.002458 0 0.007057 0.0066664 0.0010376 0.00801 0.0077593 0.0072098 -0.024701 0.029237 0.00049562 0.042075 0.078981 -0.0043973 0.024617 0.036774 -0.00032809 -0.023857 -0.0050904 -0.0026899 0.032128 -0.00023917 0.00036524 0.00010753 -0.00013919 -0.12058 0 0 0.0093598 0 -0.030568 0.028373 0.078293 0 0
0.9375 0.002733 0.001884 0.0034154 0.0017955 0 0.0040572 0.0070193 0.00080207 0.0082378 0.006486 0.0084293 -0.012649 0.024593 -0.0021039 0.03543 0.083458 -0.0042124 0.020605 0.037966 -0.0018129 -0.032672 -0.010866 -0.0065278 0.032928 0.00057769 0.00026302 0.00016815 -0.00011143 -0.11277 0 0 0.0084831 0 -0.02885 0.031366 0.079039 0 0
0.94141 0.0044276 0.0016869 0.0093425 0.0016463 0 0.0012913 0.0061656 0.0030279 0.0075285 0.0064542 0.0091421 0.010402 0.022819 -0.0026083 0.027086 0.086557 -0.0025043 0.015916 0.038216 -0.0026041 -0.040597 -0.014634 -0.009327 0.034474 0.00065705 0.00042575 0.00026108 -0.00036015 -0.11065 0 0 0.007906 0 -0.020898 0.033342 0.078235 0 0
0.94531 0.004933 0.0022093 0.013365 0.0022849 0 0.00082213 0.0046121 0.0060125 0.0062664 0.0077807 0.0096317 0.024758 0.023878 -0.0010329 0.018932 0.087914 0.00030998 0.01163 0.036927 -0.0011844 -0.046629 -0.016473 -0.010339 0.036601 -2.151e-05 0.00076803 0.00035661 -0.00072113 -0.11624 0 0 0.0073582 0 -0.0094764 0.033777 0.076065 0 0
0.94922 0.0046116 0.0032722 0.012876 0.0035042 0 0.0026259 0.0031573 0.0070402 0.0049213 0.0086815 0.010158 0.017997 0.027584 0.00096833 0.012496 0.087491 0.0024276 0.0087589 0.033893 0.0014165 -0.049969 -0.016522 -0.0097785 0.039106 -0.00069781 0.00079181 0.00027927 -0.00083341 -0.12101 0 0 0.006483 0 0.0027444 0.032469 0.072909 0 0
0.95313 0.0039172 0.0044032 0.0087095 0.0049651 0 0.0048981 0.0022998 0.0053802 0.0034143 0.0074554 0.010212 -0.0034853 0.033584 0.0014877 0.0096771 0.085675 0.0024829 0.0089066 0.029389 0.0022433 -0.049482 -0.01496 -0.0084282 0.04162 -0.00066176 0.0001403 1.4605e-05 -0.00053965 -0.11476 0 0 0.0052294 0 0.011753 0.02956 0.069665 0 0
0.95703 0.0031366 0.0050613 0.0039391 0.006353 0 0.0057621 0.0019583 0.003087 0.0013461 0.0044884 0.0087567 -0.021578 0.040634 7.7504e-06 0.010775 0.083912 0.00081081 0.013098 0.025386 -0.00039756 -0.045228 -0.012275 -0.007016 0.043362 3.0704e-05 -0.00091388 -0.00018816 -0.00010272 -0.095015 0 0 0.0036986 0 0.013693 0.026587 0.068558 0 0
0.96094 0.0025445 0.0048814 0.0007408 0.0072396 0 0.0046294 0.0017389 0.0025821 -0.0011309 0.0019116 0.0053656 -0.023391 0.047657 -0.0020484 0.013491 0.082782 -0.0011033 0.019635 0.023103 -0.0045686 -0.039325 -0.0089507 -0.0058872 0.044085 0.00069237 -0.0016406 -0.00010814 3.5072e-05 -0.067298 0 0 0.0017315 0 0.010448 0.024716 0.0703 0 0
0.96484 0.0024803 0.0038643 -0.0011736 0.0070672 0 0.0021992 0.0014242 0.0038063 -0.0029886 0.0012727 0.0010061 -0.010547 0.05417 -0.0024088 0.016577 0.082178 -0.0021462 0.027273 0.022853 -0.0060559 -0.033032 -0.0051499 -0.00513 0.0437 0.00076271 -0.0015683 0.00011168 -0.00027715 -0.038105 0 0 -0.0010599 0 0.0036022 0.024387 0.074987 0 0
0.96875 0.0030257 0.0024363 -0.0030806 0.005565 0 -0.00037854 0.0011209 0.0043245 -0.0032017 0.0019161 -0.002489 0.0065279 0.059736 9.1604e-05 0.018833 0.081778 -0.0023179 0.034571 0.024635 -0.0024334 -0.027666 -0.0010525 -0.0048061 0.042218 0.00032413 -0.00098704 5.5256e-05 -0.00070292 -0.010292 0 0 -0.0046128 0 -0.0048572 0.025842 0.082358 0 0
0.97266 0.003625 0.0012967 -0.0048395 0.0032409 0 -0.0021138 0.00091811 0.0023258 -0.001973 0.0019271 -0.003813 0.020494 0.063306 0.0042834 0.018831 0.080241 -0.0021284 0.038382 0.027419 0.0042884 -0.02569 0.0027569 -0.0048813 0.039807 -0.00012917 -0.00065902 -0.00048253 -0.0007338 0.013844 0 0 -0.0077761 0 -0.011088 0.029053 0.090863 0 0
0.97656 0.0032666 0.0010412 -0.0046654 0.0012487 0 -0.0022934 0.00055102 -0.0010165 -0.0007941 0.00045601 -0.003054 0.032052 0.064481 0.0073098 0.01779 0.076774 -0.0017291 0.037741 0.028693 0.0092979 -0.027124 0.0052036 -0.0049249 0.037383 -0.00030232 -0.0010121 -0.0011759 -0.00020993 0.027787 0 0 -0.0086306 0 -0.013502 0.032553 0.097119 0 0
0.98047 0.0013042 0.0017292 -0.0014416 0.00049397 0 -0.0006548 -0.00036489 -0.0027157 -0.00099573 -0.0013816 -0.0012837 0.045128 0.063063 0.0068028 0.01702 0.071661 -0.00093229 0.033282 0.027478 0.0093439 -0.031055 0.0055609 -0.004111 0.035409 -0.0003533 -0.0016747 -0.0014402 0.0004919 0.023473 0 0 -0.005842 0 -0.012927 0.035621 0.09968 0 0
0.98438 -0.0017845 0.002713 0.0032818 0.00077614 0 0.0021425 -0.0016635 -0.001442 -0.0022107 -0.0020623 0.00047716 0.060682 0.058907 0.0028681 0.017441 0.065374 0.00013299 0.02577 0.023304 0.0054474 -0.036634 0.0032639 -0.0018497 0.034211 -0.00055699 -0.0018602 -0.0010432 0.00080109 0.0010884 0 0 -7.8433e-06 0 -0.010324 0.037808 0.097733 0 0
0.98828 -0.0045108 0.0029721 0.0062809 0.00094247 0 0.004412 -0.0023514 0.00074541 -0.0024974 -0.0016682 0.00173 0.076785 0.051837 -0.0018581 0.020089 0.058834 0.00089452 0.016525 0.015953 0.0013878 -0.042613 -0.002403 0.0013913 0.034157 -0.0008686 -0.0011916 -0.00037055 0.00047656 -0.025344 0 0 0.0062569 0 -0.0073128 0.038691 0.090654 0 0
0.99219 -0.0053937 0.0018384 0.005832 6.4087e-05 0 0.0044162 -0.0013154 0.00056609 -0.00021364 -0.0017537 0.002151 0.092704 0.042693 -0.0042786 0.024713 0.054094 0.0010951 0.0086814 0.0070057 -0.00018953 -0.046961 -0.011411 0.0040132 0.03557 -0.0009533 -8.301e-05 -2.3066e-05 -0.00021216 -0.036095 0 0 0.0097813 0 -0.0064544 0.038153 0.08008 0 0
0.99609 -0.0040444 -0.0003961 0.0035175 -0.001511 0 0.001926 0.0014824 -0.0027337 0.0041702 -0.0031132 0.0013123 0.10949 0.033799 -0.0033566 0.028749 0.051311 0.0013757 0.0036382 -0.00097548 7.3097e-05 -0.049674 -0.021328 0.0043787 0.037935 -0.0006321 0.00070235 -0.00018144 -0.00078959 -0.022698 0 0 0.0088512 0 -0.0074337 0.036882 0.069957 0 0
1 -0.0013997 -0.0025291 0.0024422 -0.0023936 0 -0.001215 0.0045783 -0.0062975 0.0081817 -0.0042541 -0.00078411 0.12551 0.026474 -0.00091102 0.030582 0.049981 0.0026154 0.0016582 -0.0068739 -0.00020767 -0.051234 -0.030755 0.0022948 0.041048 -0.00016354 0.00080419 -0.00044941 -0.0010045 0.0026052 0 0 0.0043209 0 -0.009425 0.035101 0.062151 0 0
1.0039 0.001031 -0.0032436 0.0036873 -0.0015618 0 -0.002478 0.0060258 -0.0065689 0.0093388 -0.002776 -0.0029274 0.13419 0.021937 4.4709e-05 0.028756 0.049285 0.0045733 0.002637 -0.009839 -0.0019834 -0.052338 -0.038332 -0.00053689 0.044672 1.7721e-05 0.00051685 -0.00033797 -0.00094433 0.015994 0 0 -0.00093249 0 -0.011396 0.033012 0.058217 0 0
1.0078 0.0022058 -0.0021021 0.0049687 0.00046206 0 -0.00095728 0.005063 -0.0030537 0.0071319 0.0016112 -0.0030099 0.12984 0.022341 -0.0020435 0.020977 0.046884 0.0055882 0.0057656 -0.0089153 -0.0035736 -0.054685 -0.041698 -0.0017643 0.0484 -0.00019338 0.00033628 0.00017568 -0.00078916 0.0028555 0 0 -0.0037966 0 -0.011196 0.030811 0.060207 0 0
1.0117 0.002062 5.2311e-05 0.0031308 0.0019405 0 0.0016551 0.0028152 0.0011606 0.0032144 0.0059759 0.00022254 0.11677 0.027043 -0.0059836 0.0091761 0.040513 0.00412 0.0084263 -0.0058835 -0.0026351 -0.059468 -0.040997 -0.0003791 0.051508 -0.0004405 0.00038392 0.00064522 -0.00056396 -0.028895 0 0 -0.002787 0 -0.0083141 0.028856 0.065961 0 0
1.0156 0.0012768 0.0016649 -0.0022022 0.00153 0 0.0025748 0.0012572 0.0026122 -0.00014385 0.0066765 0.0054587 0.10971 0.034389 -0.0089966 -0.0037752 0.030378 0.00066715 0.0095164 -0.0023414 0.00099223 -0.066169 -0.037782 0.0023634 0.053577 -0.00032861 0.00036446 0.00067725 -0.00019461 -0.055335 0 0 0.0011311 0 -0.0041922 0.027506 0.072856 0 0
1.0195 0.00066367 0.0015998 -0.0078844 -0.00039979 0 0.00056601 0.0013871 0.00083067 -0.0017408 0.0030943 0.009133 0.1217 0.043292 -0.0091299 -0.015876 0.017123 -0.0022304 0.008605 0.00080425 0.0046803 -0.074087 -0.033189 0.0040499 0.054287 9.2276e-05 3.9902e-05 0.00035274 0.00024046 -0.056374 0 0 0.0052148 0 -0.0002035 0.027118 0.079189 0 0
1.0234 0.00069026 -4.6501e-05 -0.01031 -0.0020707 0 -0.0028782 0.0023785 -0.0016797 -0.0018735 -0.0015057 0.0080237 0.15037 0.052508 -0.0066735 -0.024896 0.0020073 -0.0023042 0.0055573 0.0027061 0.0052878 -0.082109 -0.028611 0.003294 0.053312 0.00037055 -0.00040241 8.2294e-05 0.00043798 -0.030512 0 0 0.0067095 0 0.0018134 0.028139 0.083157 0 0
1.0273 0.0013007 -0.0020729 -0.008943 -0.0019492 0 -0.0049935 0.0024946 -0.0024773 -0.0015758 -0.0031709 0.0020552 0.1782 0.060384 -0.0034718 -0.027826 -0.010631 7.6701e-05 0.0014626 0.0027425 0.002011 -0.087316 -0.026199 0.00096759 0.050295 0.00019532 -0.00054496 0.00011812 0.00013751 0.0072401 0 0 0.0046396 0 -0.0016725 0.031486 0.082515 0 0
1.0313 0.0019736 -0.003096 -0.0064553 -0.00014825 0 -0.0043498 0.00078589 -0.0016464 -0.0017026 -0.0012359 -0.0052679 0.18873 0.067215 -0.0011374 -0.02742 -0.0183 0.002086 -0.0015951 0.0020931 -0.002905 -0.08927 -0.025405 -0.00068442 0.046605 -0.00019775 -0.00025194 0.00031985 -0.00055122 0.03915 0 0 0.00043937 0 -0.0090179 0.036181 0.079305 0 0
1.0352 0.0019595 -0.0025123 -0.0054254 0.001745 0 -0.0020119 -0.0021005 -0.0010793 -0.0025757 0.0011919 -0.0093385 0.18281 0.073465 -6.5656e-05 -0.025441 -0.020363 0.0011687 -0.0028201 0.0012704 -0.0060772 -0.088289 -0.025372 -0.00017606 0.043059 -0.00026007 0.00013698 0.00040894 -0.0011697 0.05584 0 0 -0.0030898 0 -0.018596 0.041511 0.074714 0 0
1.0391 0.00069352 -0.00079727 -0.005385 0.0021748 0 -0.00024242 -0.0046489 -0.0017881 -0.0040299 0.00076666 -0.0077858 0.17771 0.079606 2.3808e-05 -0.023661 -0.016835 -0.0024455 -0.0016953 0.00068963 -0.0056127 -0.085046 -0.025115 0.0019085 0.040466 0.00023287 0.00018226 0.00033228 -0.0013182 0.056746 0 0 -0.0038286 0 -0.02848 0.046661 0.06993 0 0
1.043 -0.0017516 0.00096425 -0.0035658 0.0009773 0 -0.00025398 -0.0058217 -0.0026006 -0.0054566 -0.0024149 -0.0019887 0.18954 0.086279 -0.00089284 -0.024767 -0.0086313 -0.0060288 0.0021586 0.00070318 -0.0022318 -0.081197 -0.02275 0.0036543 0.040221 0.00087061 -0.00014464 0.00026134 -0.0010303 0.044849 0 0 -0.0018772 0 -0.034915 0.050048 0.06668 0 0
1.0469 -0.0045028 0.0018392 0.0015452 -0.00061633 0 -0.0013013 -0.0056635 -0.0017291 -0.0059242 -0.0050129 0.0041615 0.21763 0.093136 -0.0030916 -0.029548 -0.00054651 -0.0070486 0.0070609 0.00087287 0.0017086 -0.079643 -0.017239 0.0037983 0.042787 0.0010109 -0.00041568 0.00026772 -0.00069443 0.024757 0 0 0.00063021 0 -0.034603 0.050298 0.065741 0 0
1.0508 -0.0062671 0.0015337 0.0079573 -0.0011786 0 -0.0017872 -0.0047921 0.00079116 -0.0047141 -0.0042377 0.006919 0.24714 0.099111 -0.0060246 -0.03599 0.0045435 -0.0053867 0.011325 0.00065205 0.0041257 -0.080945 -0.0098915 0.0029483 0.047036 0.0004794 -0.00022363 0.00015768 -0.00059578 0.0052834 0 0 0.0012691 0 -0.028721 0.047954 0.066274 0 0
1.0547 -0.0060937 0.00039812 0.011915 -0.00027231 0 -0.00094961 -0.0036002 0.00278 -0.0020856 -0.00097509 0.0047576 0.26584 0.10338 -0.0077803 -0.042545 0.0054844 -0.0029055 0.014039 -0.00024374 0.0044807 -0.084962 -0.0019622 0.0028506 0.05205 -0.00020785 0.00036453 -0.00026392 -0.00058898 -0.0010116 0 0 -0.00082362 0 -0.018558 0.043617 0.067698 0 0
1.0586 -0.0039805 -0.00086828 0.011787 0.0013748 0 0.00063519 -0.0020865 0.0021559 0.00055937 0.0012274 -0.0011086 0.2755 0.10511 -0.0063026 -0.047464 0.0017009 -0.0011818 0.014443 -0.0020322 0.0036798 -0.091116 0.0049826 0.0045044 0.056718 -0.00036584 0.00088416 -0.00082772 -0.00028399 0.013545 0 0 -0.0044547 0 -0.0060199 0.038184 0.069342 0 0
1.0625 -0.00086047 -0.0015453 0.0097527 0.0026356 0 0.0019501 -0.00031602 -0.00078696 0.0016367 0.00012973 -0.0074935 0.28552 0.10306 -0.0015309 -0.047616 -0.0057302 -8.3318e-05 0.011714 -0.004831 0.0030021 -0.096987 0.0069553 0.0070479 0.058372 0.00014379 0.00096479 -0.0010568 0.00045023 0.041224 0 0 -0.0074337 0 0.0039639 0.034217 0.07031 0 0
1.0664 0.002 -0.0011463 0.0093072 0.0028346 0 0.0025518 0.0012445 -0.0035918 0.00080222 -0.0027353 -0.010724 0.29811 0.099714 0.0038433 -0.044779 -0.011887 0.0013935 0.0079524 -0.0079067 0.0030172 -0.10023 0.0039224 0.008515 0.056801 0.00076749 0.00066514 -0.00066931 0.001238 0.059242 0 0 -0.0080844 0 0.0087334 0.033276 0.070883 0 0
1.0703 0.0037136 0.00037704 0.011225 0.0019996 0 0.0026074 0.0020039 -0.004032 -0.00058065 -0.0038215 -0.0084851 0.30417 0.096751 0.0062763 -0.040824 -0.01479 0.0033284 0.0043186 -0.011062 0.0033071 -0.10046 -0.003284 0.0076591 0.052467 0.00083478 0.00030671 4.9048e-05 0.0015178 0.045543 0 0 -0.0059974 0 0.0081741 0.035608 0.071506 0 0
1.0742 0.0041195 0.0025181 0.012461 0.00055924 0 0.0022442 0.0018112 -0.0020687 -0.00059115 -0.0015302 -0.0014312 0.29599 0.095661 0.0044727 -0.037597 -0.013234 0.0044213 0.0017735 -0.01423 0.0031306 -0.09778 -0.013499 0.0050135 0.046057 0.00023884 7.0702e-05 0.00049649 0.001114 -0.0015243 0 0 -0.0018193 0 0.0027712 0.041101 0.072569 0 0
1.0781 0.0036633 0.0043372 0.0093611 -0.0010191 0 0.0012897 0.0011357 0.00051832 0.0014675 0.0020645 0.0066177 0.2811 0.098559 0.00067704 -0.03804 -0.006402 0.0034126 0.0015546 -0.017566 0.0023827 -0.093106 -0.024508 0.002197 0.038896 -0.00047879 -0.00012877 0.00039994 0.0004429 -0.058045 0 0 0.0032439 0 -0.0059885 0.049162 0.074612 0 0
1.082 0.0030351 0.0049038 0.0018896 -0.0023335 0 -0.0002295 0.00068283 0.0020611 0.0044113 0.003594 0.010733 0.27848 0.10591 -0.0013233 -0.044386 0.0022462 0.00062986 0.0038719 -0.021712 0.0018792 -0.089922 -0.032048 0.00027351 0.033565 -0.00068779 -0.00037493 0.00011661 0.00011701 -0.091124 0 0 0.0076863 0 -0.013588 0.057124 0.077539 0 0
1.0859 0.0028146 0.0038732 -0.0056317 -0.0030111 0 -0.0016186 0.00089084 0.0022862 0.0063302 0.0021588 0.0083293 0.29865 0.1148 0.00029858 -0.054286 0.0082528 -0.0021872 0.0071395 -0.026767 0.0025581 -0.090121 -0.034992 -0.0011268 0.030711 -0.00026076 -0.00048831 0.00021666 0.00035677 -0.08461 0 0 0.0099729 0 -0.017686 0.063105 0.080448 0 0
1.0898 0.0032143 0.0018033 -0.0082401 -0.0027823 0 -0.0019195 0.0017701 0.0019055 0.0063854 0.00028543 0.0014195 0.32968 0.12317 0.0038164 -0.065879 0.0092927 -0.0035578 0.010304 -0.0326 0.0043113 -0.094296 -0.033157 -0.0030849 0.030323 0.00038927 -0.00017855 0.0008114 0.00082396 -0.052009 0 0 0.0092799 0 -0.017587 0.066346 0.082761 0 0
1.0938 0.0039482 -8.9573e-05 -0.0048742 -0.0016736 0 -0.00088854 0.0030372 0.0015106 0.0054275 0.0010679 -0.0045646 0.34751 0.12887 0.0058519 -0.076988 0.003506 -0.0034949 0.012255 -0.038928 0.0057415 -0.10255 -0.026865 -0.0059251 0.032073 0.00078606 0.00052981 0.0014088 0.0010272 -0.025296 0 0 0.006397 0 -0.013147 0.066405 0.083928 0 0
1.0977 0.0043202 -0.00065339 0.00072716 -8.0734e-05 0 0.00062946 0.004218 0.0012098 0.0048838 0.0046826 -0.0048689 0.34157 0.12781 0.0048211 -0.083137 -0.01112 -0.0030173 0.010825 -0.04463 0.0053508 -0.11366 -0.017579 -0.0086145 0.034737 0.00082972 0.0011428 0.0014673 0.00083689 -0.029148 0 0 0.0037271 0 -0.0054224 0.063251 0.083131 0 0
1.1016 0.0036053 0.00045735 0.0035763 0.0014336 0 0.0015154 0.0046687 0.0010778 0.0051872 0.0080463 0.00082661 0.32787 0.12136 0.0024036 -0.08368 -0.028756 -0.0027511 0.0062528 -0.048549 0.0031088 -0.12323 -0.0092089 -0.009709 0.036426 0.00076802 0.0011003 0.0009915 0.00055635 -0.062128 0 0 0.0037804 0 0.0014679 0.059648 0.08131 0 0
1.1055 0.0015733 0.0025243 0.0019027 0.0024764 0 0.0015361 0.0038109 0.0013495 0.0054267 0.0078852 0.0082152 0.33316 0.11217 0.0015767 -0.080106 -0.045189 -0.0023986 -0.00053143 -0.050454 0.00068143 -0.12916 -0.0032796 -0.0088833 0.036904 0.00082016 0.00036479 0.00046707 0.00050824 -0.099168 0 0 0.0070779 0 0.0057042 0.057107 0.07936 0 0
1.1094 -0.0012206 0.0041829 -0.0016798 0.0029976 0 0.0014867 0.0016647 0.0018764 0.0044967 0.0038871 0.011892 0.3654 0.10269 0.0033301 -0.07394 -0.057281 -0.0016188 -0.0086283 -0.050349 -0.00017574 -0.13007 -0.00065926 -0.0074218 0.036375 0.00091778 -0.00046047 0.00023655 0.00063019 -0.11137 0 0 0.011347 0 0.0062058 0.056636 0.077984 0 0
1.1133 -0.0036672 0.0042528 -0.0031052 0.0031652 0 0.0020688 -0.00080871 0.0017222 0.0023989 -0.0012353 0.0095017 0.40277 0.096497 0.0055256 -0.067587 -0.061249 -0.0010277 -0.016673 -0.048476 0.00046531 -0.12461 -0.0020215 -0.0070524 0.035617 0.00082822 -0.00067445 0.00010414 0.00053766 -0.086159 0 0 0.013023 0 0.0020477 0.059283 0.07808 0 0
1.1172 -0.0047463 0.002459 -0.00078504 0.0031071 0 0.0027821 -0.0021587 -0.00011128 0.00026274 -0.0045037 0.0030469 0.41509 0.098763 0.0050922 -0.06507 -0.054661 -0.0018719 -0.021952 -0.046226 0.00061029 -0.11326 -0.0064716 -0.0081662 0.03727 0.00046958 -0.00014924 -0.00032632 -2.6854e-05 -0.033335 0 0 0.0099671 0 -0.0057692 0.065183 0.08043 0 0
1.1211 -0.0041152 -0.00040329 0.0031716 0.0027928 0 0.0022164 -0.0015674 -0.0033285 -0.00087509 -0.0052013 -0.0033203 0.39627 0.10767 0.0012663 -0.066293 -0.043103 -0.0046021 -0.023797 -0.044808 -0.0015425 -0.1 -0.0113 -0.0091534 0.042224 3.957e-05 0.00057053 -0.0010028 -0.00086684 0.024561 0 0 0.0030803 0 -0.013763 0.072228 0.084041 0 0
1.125 -0.0022331 -0.0029477 0.0052307 0.0021574 0 -0.00039785 0.00033463 -0.0060267 -0.0011447 -0.0048128 -0.006638 0.37326 0.1215 -0.0034639 -0.070423 -0.029802 -0.0080049 -0.021912 -0.044451 -0.0053199 -0.086584 -0.015275 -0.0076006 0.050542 -0.0001729 0.00083989 -0.0013234 -0.0014851 0.067509 0 0 -0.0045377 0 -0.020146 0.079405 0.088338 0 0
1.1289 -8.2992e-06 -0.0040158 0.0036804 0.0013072 0 -0.0040164 0.0018569 -0.0062145 -0.0016093 -0.0050057 -0.0067077 0.38056 0.138 -0.0056408 -0.076227 -0.018052 -0.01 -0.016256 -0.045124 -0.0076349 -0.074539 -0.017315 -0.002391 0.061865 -6.8064e-05 0.00054597 -0.00080382 -0.0015425 0.087706 0 0 -0.0099698 0 -0.023289 0.085782 0.09272 0 0
1.1328 0.0016998 -0.0033321 -0.00021245 0.00055591 0 -0.0063526 0.0016259 -0.0038138 -0.0030326 -0.0060685 -0.0051543 0.42589 0.15255 -0.0040018 -0.080863 -0.013344 -0.0093507 -0.0067753 -0.045954 -0.0056803 -0.065776 -0.015828 0.005094 0.074598 0.00018895 0.0001441 0.00023616 -0.0011344 0.089321 0 0 -0.012209 0 -0.020501 0.090093 0.096274 0 0
1.1367 0.0024088 -0.0016056 -0.0038443 0.00020161 0 -0.0057791 -0.00028957 -0.00096044 -0.0050094 -0.007165 -0.0035566 0.48212 0.1613 -0.00042348 -0.081996 -0.016618 -0.0065583 0.0042323 -0.04499 0.00019342 -0.059685 -0.011332 0.011721 0.084942 0.00034699 0.00010313 0.00084169 -0.00063169 0.081768 0 0 -0.011971 0 -0.012517 0.092657 0.0988 0 0
1.1406 0.002108 -4.427e-05 -0.0057689 0.00021191 0 -0.002763 -0.0025374 -9.6051e-05 -0.0063503 -0.0075383 -0.0025272 0.5135 0.16475 0.002071 -0.080105 -0.025377 -0.0031767 0.015057 -0.041546 0.0062518 -0.055106 -0.004944 0.014711 0.091248 0.00029503 0.00039574 0.00036892 -0.00030606 0.07296 0 0 -0.010333 0 -0.0012789 0.094309 0.10067 0 0
1.1445 0.0012092 0.00038192 -0.0066354 0.00011814 0 0.00049164 -0.0037023 -0.0017496 -0.0062408 -0.00709 -0.0020839 0.50901 0.16388 0.0020534 -0.075973 -0.037693 -0.00047118 0.024508 -0.035401 0.0081931 -0.051443 0.0025529 0.013454 0.09268 0.00012375 0.00058418 -0.00080915 -0.00014956 0.066649 0 0 -0.0078774 0 0.011812 0.095585 0.10216 0 0
1.1484 0.00037421 -0.00053698 -0.0079979 -0.00070097 0 0.0017654 -0.0033767 -0.004276 -0.0049389 -0.006008 -0.0022823 0.48984 0.16051 0.0005362 -0.070951 -0.05107 0.0012057 0.031288 -0.026633 0.004557 -0.048156 0.010215 0.0097212 0.088748 7.806e-06 0.00037084 -0.0016523 -1.6611e-05 0.063674 0 0 -0.0050188 0 0.025052 0.097062 0.10359 0 0
1.1523 0.00016539 -0.0022283 -0.010485 -0.0024796 0 0.00032778 -0.0021761 -0.0056636 -0.0033827 -0.0043943 -0.0032158 0.48608 0.15933 -0.00053046 -0.068272 -0.061435 0.002029 0.032968 -0.016895 -0.0021889 -0.045511 0.016009 0.0062729 0.080471 5.1561e-05 -2.5447e-05 -0.001509 0.00014998 0.063972 0 0 -0.0025982 0 0.03519 0.099264 0.10529 0 0
1.1563 0.00061324 -0.003751 -0.013155 -0.0046854 0 -0.0028736 -0.00094919 -0.005328 -0.0022578 -0.0025316 -0.0045738 0.50862 0.16207 -0.0002336 -0.068462 -0.068707 0.0021504 0.030769 -0.0088305 -0.0076107 -0.044152 0.019185 0.0050079 0.072345 0.00022309 -9.4624e-05 -0.00072842 0.00028683 0.06658 0 0 -0.0015853 0 0.04181 0.10172 0.10703 0 0
1.1602 0.0010371 -0.0043405 -0.014421 -0.0062068 0 -0.0060879 -0.00013917 -0.0040735 -0.0015306 -0.0011928 -0.0055173 0.54359 0.16834 0.00082729 -0.070958 -0.07363 0.0016894 0.025309 -0.0035271 -0.008482 -0.044487 0.019322 0.005959 0.066347 0.00039033 0.00038598 -0.00017875 0.00035692 0.067878 0 0 -0.001989 0 0.045077 0.10414 0.10861 0 0
1.1641 0.00042298 -0.0037792 -0.013395 -0.0061178 0 -0.0077502 0.00017559 -0.0027052 -0.00079844 -0.001137 -0.005142 0.57051 0.17713 0.0016376 -0.074848 -0.077139 0.00099909 0.017428 -0.0017109 -0.0047009 -0.046731 0.01622 0.0076618 0.064113 0.00040832 0.0010571 -0.00025762 0.00043196 0.061277 0 0 -0.0023273 0 0.045486 0.10628 0.10988 0 0
1.168 -0.0017752 -0.0024606 -0.010312 -0.0044963 0 -0.0070453 -7.4604e-05 -0.0012633 0.00010309 -0.0021147 -0.0030785 0.58139 0.18559 0.0018958 -0.077968 -0.080864 0.00055555 0.0086331 -0.0040361 0.0010976 -0.050917 0.009614 0.0084191 0.067812 0.00021182 0.0012965 -0.00053052 0.00057896 0.041169 0 0 -0.00063399 0 0.044228 0.10798 0.11071 0 0
1.1719 -0.0050242 -0.0011784 -0.005947 -0.0025644 0 -0.0041675 -0.00099327 0.0002346 0.00095269 -0.0027108 0.0002807 0.58219 0.18936 0.001964 -0.077755 -0.08563 0.00049097 0.0017633 -0.008217 0.0054779 -0.055254 0.0015473 0.0074782 0.076367 -0.00012514 0.0008288 -0.00036511 0.00070961 0.0095395 0 0 0.0036767 0 0.044196 0.10986 0.11156 0 0
1.1758 -0.0078803 -0.00074201 -0.00099158 -0.0018566 0 -0.00039493 -0.0024001 0.00085993 0.0015049 -0.0016331 0.0039309 0.58044 0.18815 0.0020335 -0.074508 -0.090185 0.00047036 -0.0020073 -0.01179 0.0062314 -0.058229 -0.0056123 0.0053621 0.087073 -0.00041152 2.8213e-06 0.00023894 0.00062968 -0.02093 0 0 0.0088679 0 0.046673 0.11261 0.11299 0 0
1.1797 -0.0089168 -0.0015489 0.0038028 -0.0029547 0 0.0023178 -0.0036905 -0.00061569 0.0017886 0.00074445 0.0065271 0.5775 0.18259 0.0017682 -0.068927 -0.093202 0.00022589 -0.0020851 -0.013344 0.0034111 -0.059001 -0.010207 0.0032816 0.098368 -0.00046072 -0.00053446 0.00062779 0.00027795 -0.032574 0 0 0.011901 0 0.05215 0.11662 0.11532 0 0
1.1836 -0.0077085 -0.0033083 0.0071329 -0.0048563 0 0.0024271 -0.0042224 -0.003892 0.0019113 0.0024068 0.0067725 0.57394 0.17407 0.00090072 -0.062155 -0.093124 7.9814e-05 0.0018258 -0.011622 -0.0009991 -0.056906 -0.010595 0.0021954 0.10867 -0.00023622 -0.00043328 0.00029838 -0.00012519 -0.0152 0 0 0.010626 0 0.060767 0.12223 0.11886 0 0
1.1875 -0.0050864 -0.0051244 0.0074307 -0.0056603 0 -2.7408e-05 -0.0038886 -0.0064232 0.0016274 0.0015532 0.0040955 0.57745 0.16747 -7.5986e-05 -0.057428 -0.08628 0.00062963 0.0097518 -0.0048048 -0.0045185 -0.051287 -0.0032461 0.0022589 0.11546 0.00011267 7.2864e-05 -0.00044206 -0.00023676 0.024534 0 0 0.0052872 0 0.071594 0.1295 0.1239 0 0
1.1914 -0.0024906 -0.0059926 0.0042515 -0.0041592 0 -0.0032895 -0.0032404 -0.0053504 0.00030973 -0.0015646 -0.00063305 0.59898 0.16643 -0.00017299 -0.056069 -0.07482 0.0018503 0.01834 0.0045013 -0.0058179 -0.044607 0.0090543 0.0030117 0.11949 0.000379 0.00043522 -0.00076068 7.4345e-05 0.066207 0 0 -0.001761 0 0.081292 0.13659 0.12925 0 0
1.1953 -0.00099618 -0.0054515 -0.00051961 -0.0010318 0 -0.0052162 -0.0030271 -0.00057003 -0.0024447 -0.0048248 -0.0051314 0.63882 0.17154 0.0010155 -0.057824 -0.060679 0.0028366 0.026015 0.014886 -0.0053716 -0.038021 0.024246 0.0040124 0.12136 0.00047656 0.00031938 -0.00020626 0.00057893 0.090426 0 0 -0.0076395 0 0.088304 0.14238 0.13423 0 0
1.1992 -0.00078097 -0.0039243 -0.0034104 0.001478 0 -0.0050473 -0.0036585 0.0043771 -0.0061125 -0.0063072 -0.0069935 0.67978 0.18258 0.0026701 -0.062073 -0.045913 0.0028072 0.0315 0.02511 -0.004513 -0.032427 0.040149 0.0052627 0.12165 0.00048549 -0.00010964 0.00081295 0.00090708 0.093412 0 0 -0.010482 0 0.09149 0.14593 0.13823 0 0
1.2031 -0.0013239 -0.0024413 -0.002167 0.0012705 0 -0.0039508 -0.0050958 0.0050649 -0.0092461 -0.0060607 -0.0055404 0.69926 0.19825 0.0034279 -0.067338 -0.033943 0.0023112 0.033161 0.033555 -0.0037572 -0.028816 0.053158 0.0070047 0.12106 0.00051659 -0.00037939 0.0015143 0.0009124 0.088641 0 0 -0.010075 0 0.089515 0.14589 0.14041 0 0
1.207 -0.0019875 -0.0019093 0.0016997 -0.001875 0 -0.0037629 -0.0070722 0.00022965 -0.010387 -0.0057349 -0.0026303 0.69048 0.21322 0.0027738 -0.070644 -0.028751 0.0029462 0.030923 0.039236 -0.0022032 -0.026934 0.058707 0.0091247 0.12034 0.00055115 -0.00016056 0.0015888 0.00078802 0.094144 0 0 -0.0076842 0 0.083635 0.14228 0.14049 0 0
1.2109 -0.0024326 -0.0024895 0.0034877 -0.0060105 0 -0.005147 -0.0091863 -0.0068767 -0.0091948 -0.0066215 -0.0014247 0.67028 0.22432 0.0016207 -0.071372 -0.029413 0.0054518 0.027055 0.043121 0.0010955 -0.025397 0.057408 0.01084 0.11976 0.00044949 0.00044518 0.0014187 0.00081026 0.11701 0 0 -0.0054573 0 0.07719 0.13731 0.1394 0 0
1.2148 -0.0026358 -0.0035745 -0.00069681 -0.0084621 0 -0.0070159 -0.010764 -0.011278 -0.006787 -0.0083229 -0.0039135 0.66359 0.23057 0.0013506 -0.069692 -0.035013 0.0082063 0.022936 0.045758 0.0051502 -0.023504 0.050094 0.011118 0.11946 0.00012843 0.0010099 0.0014658 0.00099804 0.14853 0 0 -0.0054823 0 0.072089 0.13241 0.13762 0 0
1.2188 -0.0027016 -0.004346 -0.0097973 -0.0078397 0 -0.0077472 -0.010927 -0.010529 -0.0049217 -0.0093793 -0.0092588 0.67932 0.23171 0.0022878 -0.066139 -0.04417 0.0082191 0.019992 0.047752 0.0069351 -0.02064 0.038207 0.0095399 0.1196 -0.00029825 0.0011436 0.0016394 0.0010704 0.17261 0 0 -0.0085332 0 0.070147 0.12907 0.1357 0 0
1.2227 -0.0027607 -0.0044068 -0.017712 -0.0049975 0 -0.0068538 -0.0091915 -0.0063958 -0.0046544 -0.0089155 -0.014374 0.70263 0.2291 0.0032844 -0.062414 -0.053991 0.0041227 0.020752 0.049771 0.0039703 -0.016299 0.025466 0.0068315 0.12101 -0.00059205 0.00078295 0.0014494 0.0007541 0.17799 0 0 -0.013133 0 0.074312 0.13022 0.13442 0 0
1.2266 -0.0029979 -0.0039663 -0.018102 -0.0022418 0 -0.0053518 -0.0061447 -0.0026805 -0.005581 -0.0073738 -0.016179 0.71126 0.22772 0.0029654 -0.060111 -0.061573 -0.0018736 0.024764 0.051764 -0.0027166 -0.011738 0.016698 0.0044994 0.12424 -0.00060619 0.00018038 0.00074679 0.00010879 0.16336 0 0 -0.015967 0 0.082556 0.13547 0.1339 0 0
1.2305 -0.0036337 -0.0035057 -0.010132 -0.0015266 0 -0.0045269 -0.0033304 -0.0017417 -0.006271 -0.0057143 -0.01361 0.6988 0.22946 0.0013508 -0.059031 -0.066589 -0.0055004 0.030819 0.053287 -0.0086109 -0.0078855 0.013286 0.0038427 0.12944 -0.00040608 -0.00034774 8.4653e-05 -0.0004817 0.13374 0 0 -0.013964 0 0.092617 0.14353 0.13393 0 0
1.2344 -0.0047375 -0.0033119 0.00033264 -0.0030908 0 -0.0045226 -0.0021132 -0.0030893 -0.0054835 -0.0043178 -0.0079599 0.68048 0.2352 4.8026e-05 -0.058651 -0.069123 -0.0043202 0.03779 0.053933 -0.0093925 -0.0053868 0.015839 0.0051523 0.13656 -0.00016644 -0.00065514 0.00015998 -0.00064596 0.095355 0 0 -0.0067598 0 0.10258 0.15314 0.13435 0 0
1.2383 -0.0060133 -0.0033096 0.0056773 -0.0054902 0 -0.0042886 -0.002471 -0.0048095 -0.0031292 -0.0029582 -0.0017281 0.67641 0.24522 0.00063267 -0.057794 -0.06974 -0.00014063 0.044017 0.053092 -0.0049894 -0.0049572 0.024514 0.0077011 0.14537 1.3477e-05 -0.00077805 0.00093514 -0.00034791 0.054801 0 0 0.0025144 0 0.10979 0.16243 0.13494 0 0
1.2422 -0.0068234 -0.0032617 0.0033509 -0.0068043 0 -0.0028837 -0.0029675 -0.0056494 -0.00022915 -0.0016302 0.0028075 0.69073 0.25651 0.0028076 -0.054172 -0.070163 0.0026795 0.046925 0.050269 0.00017127 -0.006488 0.036633 0.01038 0.15417 0.00014326 -0.00075925 0.001512 0.00011135 0.020557 0 0 0.0091354 0 0.11095 0.16799 0.13549 0 0
1.2461 -0.0065393 -0.0030566 -0.0018966 -0.0059988 0 -0.00066403 -0.0020689 -0.0055387 0.0019802 -0.00087681 0.0044285 0.70819 0.26531 0.0043468 -0.048295 -0.071264 0.0014756 0.046799 0.046406 0.0012895 -0.0083504 0.048018 0.012338 0.1612 0.00019946 -0.00050854 0.0010218 0.00038258 0.00090985 0 0 0.010069 0 0.10756 0.16954 0.13594 0 0
1.25 -0.0049865 -0.0027845 -0.0026952 -0.0035034 0 0.00092648 0.00043041 -0.0046814 0.0029617 -0.0010408 0.0032413 0.71056 0.27008 0.0031437 -0.041222 -0.072992 -0.0022104 0.044112 0.042071 -0.0022818 -0.0097237 0.056922 0.013166 0.1656 4.0239e-05 0.00011777 -0.00039618 0.00035149 -0.0022084 0 0 0.0059985 0 0.10081 0.16725 0.13624 0 0
1.2539 -0.0026145 -0.0025856 0.0036451 -0.00077354 0 0.00070992 0.0032637 -0.0029908 0.0030753 -0.0014942 0.00063404 0.69482 0.26981 -0.00050393 -0.034374 -0.075104 -0.0043795 0.039594 0.037877 -0.006671 -0.0098927 0.061963 0.012771 0.16678 -0.00043341 0.0010788 -0.0016328 0.00017552 0.0034132 0 0 0.00048752 0 0.092192 0.16164 0.13627 0 0
1.2578 -0.00022973 -0.0024782 0.012198 0.00072723 0 -0.0011379 0.0048919 -0.00070599 0.0030319 -0.0011257 -0.0012231 0.67537 0.26392 -0.0037069 -0.03142 -0.076676 -0.0026827 0.034831 0.034962 -0.0076058 -0.0080006 0.061469 0.011308 0.16409 -0.0010128 0.0020165 -0.0016816 0.00010033 0.0056574 0 0 -0.0028755 0 0.084662 0.15403 0.13559 0 0
1.2617 0.0015087 -0.0023398 0.014752 0.00044223 0 -0.0032895 0.0047532 0.00097984 0.0031964 0.00025628 -0.00056521 0.67 0.25646 -0.0033654 -0.034646 -0.077044 0.0013917 0.031761 0.033919 -0.0046976 -0.0050134 0.05757 0.0092609 0.15985 -0.0011804 0.0024302 -0.00062497 0.0002582 -0.0013214 0 0 -0.0028709 0 0.080808 0.14734 0.13368 0 0
1.2656 0.0024268 -0.0020161 0.0073715 -0.0009814 0 -0.0044134 0.0033621 0.00070968 0.0033401 0.0013788 0.002596 0.68518 0.25021 0.00090302 -0.04306 -0.076524 0.0043324 0.030682 0.034658 -0.0014982 -0.0020296 0.052383 0.0073947 0.15597 -0.00052369 0.0020635 0.00049417 0.00059766 -0.01192 0 0 -0.00082147 0 0.08064 0.14271 0.13043 0 0
1.2695 0.0027616 -0.0014251 -0.0059095 -0.0021635 0 -0.0041016 0.0014393 -0.0013365 0.0029413 0.00080097 0.006125 0.71339 0.2467 0.0060292 -0.055345 -0.075477 0.0042182 0.03158 0.037154 -0.0014996 0.00025845 0.047239 0.0063521 0.15367 0.00077262 0.0011571 0.00073727 0.00093809 -0.015284 0 0 0.0010796 0 0.083842 0.14074 0.12588 0 0
1.2734 0.0027893 -0.00059109 -0.016558 -0.0019571 0 -0.0028638 -0.00072636 -0.0029654 0.0016739 -0.0012341 0.0071523 0.74124 0.24729 0.0078234 -0.069309 -0.074461 0.0022266 0.03417 0.041345 -0.0044739 0.0011512 0.043538 0.0061609 0.15417 0.001901 0.00029783 0.00011994 0.00107 -0.0066856 0 0 0.0014828 0 0.089644 0.1418 0.12019 0 0
1.2773 0.0025261 0.00035651 -0.018715 -0.00029885 0 -0.0014982 -0.0029804 -0.0018361 -0.00030863 -0.0026579 0.0043323 0.75771 0.25225 0.004446 -0.078829 -0.074307 0.00071958 0.037275 0.047179 -0.0069399 0.00033622 0.043121 0.006183 0.15852 0.0020297 -4.5375e-05 -0.00058384 0.00085559 0.0079612 0 0 0.00032073 0 0.095509 0.1456 0.11454 0 0
1.2813 0.0017781 0.0011922 -0.013472 0.0016925 0 -0.00057528 -0.004688 0.0019711 -0.0024086 -0.0016381 -0.00095323 0.75648 0.25808 -0.002026 -0.081575 -0.074438 0.00040368 0.039615 0.053679 -0.0059561 -0.00061103 0.045096 0.0056649 0.16433 0.0010351 0.0001051 -0.00073966 0.00031496 0.018866 0 0 -0.0017945 0 0.099083 0.14991 0.11048 0 0
1.2852 0.00047326 0.0016557 -0.0068296 0.0025425 0 -0.00034156 -0.0048906 0.0055449 -0.0038314 0.0012963 -0.005595 0.73575 0.26335 -0.0073212 -0.077305 -0.074133 -0.00014953 0.040811 0.060403 -0.0020354 -0.0007632 0.049053 0.0044041 0.17027 -0.00034247 0.00029384 -0.0004227 -0.00034788 0.022238 0 0 -0.004135 0 0.099429 0.15378 0.10886 0 0
1.2891 -0.0010755 0.0015956 -0.0039561 0.001608 0 -0.00078715 -0.0033092 0.0057053 -0.0039301 0.0035351 -0.0071018 0.70036 0.26689 -0.0084292 -0.066587 -0.072654 -0.0022684 0.040628 0.066883 0.0017074 0.0007038 0.054518 0.0028637 0.17511 -0.0011253 6.9364e-05 -0.00013158 -0.00083276 0.022056 0 0 -0.0058636 0 0.095898 0.15636 0.11033 0 0
1.293 -0.0022714 0.0011049 -0.0052245 -0.00034539 0 -0.0016167 -0.00102 0.0021015 -0.0025657 0.0029549 -0.0052245 0.66383 0.26758 -0.0057304 -0.051549 -0.068637 -0.0050511 0.038859 0.072245 0.0028255 0.0050109 0.060901 0.0016325 0.17699 -0.00094473 -0.00060368 -0.00012718 -0.0009203 0.022585 0 0 -0.0059901 0 0.087577 0.15634 0.11585 0 0
1.2969 -0.0026433 0.00049311 -0.0070402 -0.0017372 0 -0.0022532 0.00024812 -0.0023708 -0.00030791 4.6258e-05 -0.0016229 0.64364 0.26672 -0.0020825 -0.038552 -0.062278 -0.0059694 0.036015 0.075653 0.0015692 0.011694 0.067127 0.00083806 0.17568 -0.00030005 -0.001325 -0.00021209 -0.00060884 0.021686 0 0 -0.0039068 0 0.07587 0.15338 0.12414 0 0
1.3008 -0.0021945 6.6327e-05 -0.0057522 -0.0015002 0 -0.0021236 -0.00028032 -0.0043242 0.0017712 -0.0026984 0.0017354 0.64942 0.26588 -4.2094e-06 -0.03061 -0.055385 -0.0036102 0.032541 0.077179 -9.9097e-05 0.019257 0.072551 0.00017041 0.17263 9.3101e-06 -0.0016212 -0.00012626 -9.6472e-05 0.013695 0 0 -0.00022585 0 0.062802 0.14818 0.13308 0 0
1.3047 -0.0013577 -9.8791e-05 -0.00070656 4.6107e-06 0 -0.0011154 -0.0015767 -0.0029761 0.0027331 -0.00337 0.0037743 0.67389 0.26572 0.00026575 -0.028935 -0.049436 0.0005473 0.028595 0.076913 -0.00080241 0.026728 0.0767 -0.00053145 0.16883 -0.00029817 -0.0013365 2.7548e-05 0.00036387 -0.0015332 0 0 0.0031112 0 0.049613 0.14115 0.1413 0 0
1.3086 -0.00059642 -0.00016071 0.0057439 0.0013194 0 0.00025021 -0.0017496 -0.00048378 0.002422 -0.0022912 0.0042953 0.69742 0.26668 0.00017979 -0.033999 -0.046082 0.0033792 0.024309 0.07509 -0.00064985 0.033097 0.079127 -0.00086207 0.16538 -0.00073538 -0.00071472 -0.0001093 0.00059393 -0.015193 0 0 0.0040156 0 0.037583 0.13277 0.14742 0 0
1.3125 -3.3028e-05 -0.00028823 0.010335 0.0011786 0 0.001187 5.7194e-05 0.00056552 0.0015357 -0.0010794 0.0034107 0.70447 0.26778 0.00076713 -0.044668 -0.048951 0.0031008 0.019972 0.07244 -0.00024093 0.03661 0.078682 -0.00019253 0.16426 -0.00059467 -0.00015678 -0.00066184 0.00051545 -0.017277 0 0 0.0019467 0 0.029507 0.12414 0.14865 0 0
1.3164 0.00054887 -0.00045302 0.010898 -0.00041302 0 0.0012498 0.0027296 -0.00034284 0.0009683 -0.00057341 0.0014298 0.69686 0.26666 0.0014539 -0.054955 -0.056166 0.00082765 0.016311 0.0704 0.00038034 0.038161 0.076481 0.0014895 0.16507 0.00028248 7.9352e-05 -0.0012807 0.00013085 -0.0073683 0 0 -0.001425 0 0.025253 0.11665 0.14629 0 0
1.3203 0.0013599 -0.00047982 0.0071904 -0.0022628 0 0.00061676 0.0041831 -0.0016913 0.0010162 -0.00025241 -0.00080008 0.69051 0.26217 0.0010632 -0.062632 -0.065961 -0.00082859 0.013998 0.069544 0.0013537 0.03844 0.07335 0.0031577 0.16725 0.0012997 -1.4132e-05 -0.0014606 -0.00044366 0.0043127 0 0 -0.0033822 0 0.024584 0.11097 0.14131 0 0
1.3242 0.0022909 -0.00030372 0.00084666 -0.0030739 0 -0.00016945 0.0032864 -0.0020549 0.0012513 0.00034684 -0.0019858 0.69824 0.25364 -0.0002934 -0.066188 -0.076407 -0.00047221 0.013674 0.070293 0.0020241 0.038132 0.070211 0.0033592 0.17019 0.0016623 -0.00029135 -0.0010394 -0.00093128 0.007635 0 0 -0.0022903 0 0.027063 0.10765 0.13484 0 0
1.3281 0.0029502 -0.00012929 -0.0051664 -0.0024857 0 -0.0006798 0.00079901 -0.001671 0.001202 0.00040835 -0.0013225 0.71604 0.24054 -0.00081182 -0.064315 -0.084215 0.00094761 0.016519 0.073155 0.0011541 0.038234 0.068706 0.0014743 0.17292 0.0011283 -0.00058462 -0.00030532 -0.00098986 0.0031868 0 0 0.0011172 0 0.031963 0.10747 0.12864 0 0
1.332 0.0029906 -0.00027435 -0.007808 -0.001192 0 -0.0008563 -0.0014942 -0.0017867 0.0010562 -0.0012179 0.00058538 0.72688 0.2257 0.0011649 -0.059135 -0.085638 0.0015552 0.023015 0.077858 -0.0015352 0.039688 0.07104 -0.001479 0.1744 0.00021423 -0.00074927 0.00035996 -0.00048938 0.00062272 0 0 0.0043948 0 0.037122 0.11006 0.12534 0 0
1.3359 0.0023705 -0.0008357 -0.0058732 -0.00022646 0 -0.0009528 -0.0024382 -0.0028625 0.0014878 -0.0039205 0.0020317 0.71831 0.21272 0.0049343 -0.054002 -0.081741 0.00070405 0.031548 0.083433 -0.0044366 0.042229 0.076993 -0.0033149 0.17481 -0.0003155 -0.0006583 0.0008222 0.00025809 0.0068159 0 0 0.0053689 0 0.04121 0.1137 0.12528 0 0
1.3398 0.0012945 -0.00154 -0.0012938 -0.0002077 0 -0.0013606 -0.0023038 -0.0039361 0.0026711 -0.005053 0.0017289 0.69565 0.20362 0.0074526 -0.050402 -0.073707 -0.0005051 0.04096 0.08943 -0.0052912 0.045621 0.086247 -0.002199 0.1744 -0.00014609 -0.00024327 0.0011314 0.00062918 0.01805 0 0 0.003719 0 0.043832 0.11733 0.12844 0 0
1.3438 -4.4111e-05 -0.0019682 0.0017856 -0.0011343 0 -0.0024352 -0.0021554 -0.0038625 0.0036006 -0.0025773 4.412e-05 0.67729 0.20013 0.0060151 -0.049499 -0.063243 -0.00067829 0.049911 0.095408 -0.0035134 0.049555 0.098173 0.0018933 0.17348 0.00037192 0.00042111 0.0012322 0.00019245 0.025729 0 0 0.00090035 0 0.044863 0.11985 0.13449 0 0
1.3477 -0.0015871 -0.0019453 0.00011454 -0.0026006 0 -0.0042377 -0.0026881 -0.0028128 0.002712 0.0020524 -0.0014453 0.67699 0.2048 0.0011083 -0.051982 -0.054431 0.00029226 0.055338 0.10068 -0.00094173 0.053554 0.1111 0.006912 0.17254 0.00063969 0.0010967 0.00092249 -0.00083701 0.028605 0 0 -0.0013194 0 0.044947 0.11921 0.14239 0 0
1.3516 -0.0032561 -0.0016985 -0.0057728 -0.0039744 0 -0.0062237 -0.0037366 -0.0021546 -0.00055344 0.0044439 -0.0016983 0.69122 0.21369 -0.0035758 -0.054961 -0.050212 0.0012846 0.056368 0.10497 3.4378e-05 0.057344 0.12245 0.0099675 0.17177 0.00039565 0.0014967 0.00016856 -0.0016798 0.035955 0 0 -0.0022897 0 0.045919 0.11577 0.14951 0 0
1.3555 -0.004742 -0.0016291 -0.01167 -0.0044514 0 -0.007254 -0.0047127 -0.0028661 -0.0047954 0.0014159 -0.0013659 0.70398 0.2239 -0.0043152 -0.056741 -0.050611 0.0013778 0.053486 0.1081 -0.0010434 0.060946 0.1314 0.0093059 0.17104 -0.00010178 0.00146 -0.00065191 -0.0016298 0.056495 0 0 -0.0026599 0 0.048383 0.11054 0.15466 0 0
1.3594 -0.0055648 -0.0019399 -0.013095 -0.0033374 0 -0.0062645 -0.0052557 -0.0044205 -0.0074934 -0.005424 -0.0020116 0.70314 0.23317 -0.00082293 -0.056245 -0.055159 0.00087921 0.047348 0.10987 -0.0024231 0.064364 0.13758 0.0056694 0.17022 -0.00041141 0.0010361 -0.00099478 -0.00068865 0.085401 0 0 -0.0033548 0 0.05249 0.1045 0.15702 0 0
1.3633 -0.0054269 -0.0024917 -0.0091023 -0.00069298 0 -0.0032811 -0.0054008 -0.0054651 -0.0070743 -0.010797 -0.004186 0.69165 0.23875 0.0033772 -0.052455 -0.062606 0.0008166 0.039143 0.10991 -0.0023172 0.067584 0.14079 0.0019647 0.16921 -0.0003684 0.00041391 -0.0006921 0.00042136 0.10563 0 0 -0.0044672 0 0.057975 0.09917 0.15571 0 0
1.3672 -0.0045124 -0.0029948 -0.0030437 0.0022168 0 0.00017497 -0.0053027 -0.005426 -0.0042996 -0.010813 -0.0065105 0.68294 0.23829 0.0041393 -0.046186 -0.069226 0.0016505 0.03195 0.10782 -0.00088248 0.070323 0.14213 0.0012676 0.16832 -0.00019768 -0.00021398 -0.00015961 0.00090543 0.10416 0 0 -0.0051609 0 0.062458 0.097075 0.15066 0 0
1.3711 -0.0033834 -0.0032928 0.00038622 0.0034424 0 0.0019684 -0.0050165 -0.0050727 -0.0015984 -0.006759 -0.0069212 0.68658 0.23431 0.00047488 -0.04021 -0.072975 0.0028076 0.027483 0.10447 0.00034761 0.072421 0.14337 0.0044933 0.1682 -0.00020953 -0.00072067 3.9487e-05 0.00058656 0.086123 0 0 -0.0046475 0 0.06403 0.098059 0.14409 0 0
1.375 -0.0025254 -0.0034405 -0.00092709 0.0017952 0 0.00099853 -0.004572 -0.0053903 -0.00094884 -0.0035279 -0.004862 0.69931 0.22838 -0.004599 -0.035894 -0.073391 0.0035295 0.026333 0.10043 0.00074019 0.073792 0.14506 0.009574 0.16931 -0.00043114 -0.0010188 -0.00017872 -2.0686e-05 0.07085 0 0 -0.0032437 0 0.061933 0.1017 0.13712 0 0
1.3789 -0.0019783 -0.0035459 -0.0051378 -0.0019579 0 -0.0018425 -0.0041075 -0.0061915 -0.002313 -0.0043496 -0.0020687 0.70967 0.22218 -0.0068153 -0.034378 -0.070437 0.003879 0.028766 0.096376 0.001532 0.074425 0.14757 0.013015 0.17203 -0.00056457 -0.0010314 -0.00033722 -0.00028415 0.0731 0 0 -0.0023946 0 0.055848 0.10729 0.13084 0 0
1.3828 -0.0014255 -0.003604 -0.00855 -0.0054406 0 -0.0044065 -0.0038063 -0.0062233 -0.0040188 -0.0075395 -0.00097476 0.70983 0.21861 -0.0043409 -0.03704 -0.064786 0.0045519 0.034886 0.093734 0.0040695 0.074478 0.15083 0.012747 0.17689 -0.00030783 -0.0007396 -9.7358e-07 -6.4973e-05 0.089054 0 0 -0.003478 0 0.046303 0.11312 0.12708 0 0
1.3867 -0.00064841 -0.0035177 -0.0089619 -0.006525 0 -0.0051375 -0.0037362 -0.0047015 -0.0045253 -0.0087227 -0.0022689 0.70207 0.21868 0.00091234 -0.041981 -0.058939 0.0056501 0.042466 0.09341 0.0074217 0.074752 0.1537 0.009861 0.1826 0.00029349 -0.00026277 0.00061439 0.00023253 0.10134 0 0 -0.0063659 0 0.037692 0.11696 0.12606 0 0
1.3906 0.00011719 -0.0032553 -0.0071854 -0.005118 0 -0.0043108 -0.0038578 -0.0024536 -0.0037424 -0.005908 -0.004096 0.69427 0.22149 0.0051809 -0.04737 -0.053746 0.0059776 0.050178 0.09512 0.0085612 0.075632 0.15564 0.007558 0.18782 0.00082267 0.00015195 0.00077327 0.00014927 0.096836 0 0 -0.0090897 0 0.0328 0.11838 0.12703 0 0
1.3945 0.00029479 -0.0029385 -0.0057341 -0.0031745 0 -0.0035057 -0.004183 -0.0012673 -0.0027386 -0.0016965 -0.0037939 0.69076 0.22623 0.005885 -0.052107 -0.049431 0.0039997 0.057262 0.098457 0.0054242 0.077255 0.15641 0.0081346 0.19153 0.00083454 0.00027783 1.7209e-05 -0.00036364 0.078304 0 0 -0.0091225 0 0.033339 0.11737 0.12932 0 0
1.3984 -0.00054367 -0.0027649 -0.0062773 -0.0028574 0 -0.0039101 -0.0047927 -0.0021262 -0.0024062 -0.00026246 -0.00054213 0.68898 0.23173 0.0031588 -0.055115 -0.045887 -0.0002962 0.063026 0.10271 -0.00042125 0.079635 0.15595 0.010805 0.19256 0.00025383 8.484e-05 -0.0012357 -0.00096126 0.059189 0 0 -0.0054066 0 0.040874 0.11426 0.13209 0 0
1.4023 -0.0022617 -0.0028654 -0.0082155 -0.0045724 0 -0.0051912 -0.005597 -0.0042799 -0.0025861 -0.0026739 0.003602 0.68461 0.23577 -0.00092022 -0.055886 -0.042149 -0.0046684 0.066586 0.10581 -0.0047015 0.081992 0.15495 0.012537 0.18931 -0.00053367 -0.00022581 -0.0019931 -0.0012918 0.049952 0 0 0.00051606 0 0.055463 0.1106 0.13374 0 0
1.4063 -0.0041817 -0.0032452 -0.0093474 -0.0067321 0 -0.0060082 -0.006167 -0.0060956 -0.0024324 -0.0058614 0.0052719 0.67836 0.2378 -0.0041274 -0.056263 -0.037931 -0.0061468 0.068379 0.10675 -0.0043041 0.083312 0.15453 0.011171 0.18376 -0.00098372 -0.00038145 -0.001629 -0.0012803 0.051343 0 0 0.0053246 0 0.07099 0.10799 0.134 0 0
1.4102 -0.0055172 -0.0038197 -0.0077591 -0.0073843 0 -0.0055114 -0.0060078 -0.0066203 -0.0014092 -0.006234 0.002575 0.67617 0.23777 -0.005288 -0.057148 -0.033748 -0.0036474 0.068293 0.10538 -0.00013232 0.083183 0.15503 0.0076873 0.17718 -0.00083062 -0.00025975 -0.00049457 -0.00105 0.05919 0 0 0.0061964 0 0.084245 0.10682 0.13308 0 0
1.4141 -0.0058681 -0.0044438 -0.0033437 -0.0060273 0 -0.0042159 -0.0051174 -0.0061344 0.00019049 -0.0036518 -0.0032863 0.68254 0.23578 -0.0044136 -0.059256 -0.030331 0.00081169 0.066225 0.10187 0.0039554 0.08139 0.15663 0.0052435 0.17088 -0.00028979 2.3777e-05 0.00042579 -0.00069406 0.07115 0 0 0.0028163 0 0.092335 0.10718 0.1313 0 0
1.418 -0.0054378 -0.0048976 0.0020424 -0.0038791 0 -0.003403 -0.0041892 -0.0053502 0.001577 -0.001264 -0.0088182 0.69472 0.23197 -0.0023274 -0.063246 -0.029669 0.0036372 0.061646 0.096978 0.0048264 0.077938 0.15923 0.0058921 0.16727 0.00013411 0.00023418 0.00043567 -0.00024247 0.085878 0 0 -0.0024505 0 0.090854 0.1087 0.12948 0 0
1.4219 -0.0048711 -0.0049269 0.0057513 -0.0025344 0 -0.0037764 -0.0040786 -0.0045113 0.0020855 -0.0016622 -0.010724 0.70458 0.22705 -0.00025268 -0.067738 -0.033375 0.0026842 0.055122 0.093071 0.0025135 0.074436 0.16163 0.0084279 0.16787 6.066e-05 0.00022099 -0.00031523 0.0001694 0.097808 0 0 -0.0063357 0 0.080538 0.10979 0.12867 0 0
1.4258 -0.0048368 -0.0044217 0.0060531 -0.0025163 0 -0.004789 -0.0049662 -0.0035427 0.0014529 -0.0040036 -0.0081741 0.70653 0.22151 0.00071347 -0.071094 -0.040536 -0.00096695 0.04801 0.091241 -0.00067581 0.072138 0.16313 0.0097224 0.17182 -0.00047494 1.7485e-05 -0.0011213 0.00025592 0.098271 0 0 -0.0069713 0 0.065808 0.10974 0.12894 0 0
1.4297 -0.0055815 -0.0036189 0.003313 -0.0031078 0 -0.0052447 -0.0060839 -0.0028406 -0.00024211 -0.0053774 -0.0033266 0.70301 0.21557 0.00027331 -0.072314 -0.050127 -0.0040966 0.041412 0.091921 -0.0027296 0.071693 0.16344 0.0081825 0.17835 -0.0010741 -0.00023947 -0.0014405 -0.00015026 0.085347 0 0 -0.0049714 0 0.049574 0.10837 0.13011 0 0
1.4336 -0.0066908 -0.0030852 -0.00022098 -0.0033532 0 -0.0044633 -0.0063488 -0.0033491 -0.0025944 -0.0045464 0.00014686 0.70168 0.20944 -0.00077063 -0.070524 -0.060673 -0.0042328 0.036576 0.095246 -0.0032107 0.073571 0.16242 0.0055673 0.18634 -0.0012995 -0.00046314 -0.0012706 -0.00078722 0.071034 0 0 -0.0026404 0 0.035003 0.10575 0.13184 0 0
1.4375 -0.0072398 -0.0033742 -0.0020611 -0.0029851 0 -0.0028768 -0.005306 -0.0055037 -0.0048185 -0.0034527 -0.00048452 0.70683 0.20384 -0.0011482 -0.064826 -0.067865 -0.0016385 0.036703 0.10053 -0.0025007 0.077758 0.16039 0.0050636 0.19305 -0.00099355 -0.00067464 -0.00091179 -0.0010582 0.073843 0 0 -0.0021502 0 0.027829 0.10294 0.13309 0 0
1.4414 -0.0063399 -0.0045703 -0.0014605 -0.0024076 0 -0.0016472 -0.0034813 -0.0082517 -0.0060242 -0.0047154 -0.0051239 0.71402 0.19944 -0.0003349 -0.058176 -0.069953 0.0013241 0.041025 0.10524 -0.00083999 0.081686 0.15862 0.0076369 0.19688 -0.00034774 -0.00090991 -0.00053985 -0.00056951 0.10097 0 0 -0.0041482 0 0.026617 0.10136 0.13329 0 0
1.4453 -0.0038147 -0.006105 -0.00011043 -0.0020898 0 -0.0018151 -0.0019056 -0.0095631 -0.0059346 -0.008238 -0.010765 0.71359 0.1966 0.00087867 -0.052198 -0.066826 0.0025975 0.048617 0.10836 0.0013292 0.083973 0.15756 0.010747 0.19748 0.00029062 -0.0010945 -0.00010922 0.000414 0.13835 0 0 -0.0076301 0 0.029725 0.10134 0.13244 0 0
1.4492 -0.00053505 -0.0070458 -0.00078928 -0.0022607 0 -0.0036705 -0.0013965 -0.0082034 -0.005392 -0.011102 -0.013395 0.7 0.19555 0.0012362 -0.04828 -0.058908 0.0021401 0.058256 0.10924 0.0026437 0.083481 0.15746 0.011067 0.19483 0.00068209 -0.0010523 0.00040159 0.0011428 0.16093 0 0 -0.010799 0 0.035328 0.10294 0.13068 0 0
1.4531 0.0019226 -0.0066824 -0.0049807 -0.0031177 0 -0.0065908 -0.0022385 -0.004958 -0.0058373 -0.010915 -0.010741 0.67789 0.19651 0.00050473 -0.048306 -0.047445 0.0013889 0.06765 0.10722 0.0015694 0.07866 0.15843 0.0083602 0.18917 0.00081326 -0.00067561 0.00081826 0.0010872 0.15445 0 0 -0.012075 0 0.040519 0.10578 0.12832 0 0
1.457 0.0021767 -0.0050082 -0.011541 -0.0049152 0 -0.0092409 -0.0042644 -0.0019528 -0.0079036 -0.008593 -0.0039745 0.65905 0.19835 -9.3109e-05 -0.052421 -0.036463 0.0013189 0.072978 0.10341 -0.0016359 0.069778 0.15964 0.0061222 0.18246 0.00080863 -9.1764e-05 0.00092767 0.00045511 0.12685 0 0 -0.010704 0 0.042017 0.10786 0.126 0 0
1.4609 -7.1608e-05 -0.0027939 -0.017609 -0.0074835 0 -0.010101 -0.006922 -0.00076306 -0.010415 -0.0072174 0.0029459 0.65285 0.19955 0.00080879 -0.058277 -0.028122 0.0013355 0.073689 0.099584 -0.0043219 0.059276 0.16031 0.0079231 0.17646 0.0007555 0.00037316 0.00074213 -5.2176e-05 0.098747 0 0 -0.0069788 0 0.040313 0.10789 0.12365 0 0
1.4648 -0.0037818 -0.0012222 -0.020848 -0.0097356 0 -0.008335 -0.0092348 -0.0012972 -0.011005 -0.0083396 0.0059302 0.65861 0.19924 0.0029972 -0.06446 -0.023029 0.00020302 0.06994 0.096632 -0.0037858 0.048574 0.16014 0.013211 0.17196 0.00061449 0.00044994 0.0004959 -1.0442e-05 0.084305 0 0 -0.00223 0 0.036194 0.10533 0.12093 0 0
1.4688 -0.0071461 -0.001276 -0.020862 -0.01013 0 -0.0046112 -0.010071 -0.0024658 -0.0080706 -0.010189 0.003487 0.6662 0.19661 0.0045814 -0.069521 -0.021289 -0.0020984 0.0624 0.095296 -0.00045493 0.039107 0.15895 0.017275 0.16959 0.00029047 0.00017866 0.00035878 0.00026983 0.083043 0 0 0.0015293 0 0.030801 0.099893 0.11735 0 0
1.4727 -0.0086242 -0.0031576 -0.018643 -0.00807 0 -0.0010971 -0.0089346 -0.0035854 -0.002352 -0.0099438 -0.0024596 0.66368 0.19045 0.0038962 -0.071138 -0.021694 -0.0037923 0.053423 0.096436 0.001982 0.03327 0.15687 0.01581 0.17009 -0.00021181 -0.0001045 0.00024041 0.00011947 0.088137 0 0 0.0024872 0 0.026604 0.091734 0.11146 0 0
1.4766 -0.0077986 -0.0060278 -0.014995 -0.0048778 0 -0.00016247 -0.006658 -0.004772 0.0033822 -0.0073079 -0.0081288 0.64534 0.18248 0.0014379 -0.070156 -0.02088 -0.0028703 0.046827 0.098753 0.00040124 0.030386 0.15496 0.0094858 0.17195 -0.00070037 -7.2558e-05 -4.3293e-05 -0.00068071 0.097426 0 0 0.00018251 0 0.024681 0.083382 0.10338 0 0
1.4805 -0.0055622 -0.0082972 -0.0098588 -0.0029957 0 -0.0025102 -0.005044 -0.0060311 0.006297 -0.0050117 -0.010455 0.61404 0.17405 -0.00043691 -0.067853 -0.017679 0.00071114 0.043753 0.10139 -0.0038789 0.029333 0.15368 0.0035979 0.1741 -0.00087704 0.00026945 -0.00044664 -0.0015675 0.11209 0 0 -0.0039199 0 0.024534 0.076058 0.09388 0 0
1.4844 -0.0035609 -0.0084658 -0.0031956 -0.0038195 0 -0.0063108 -0.005384 -0.0064939 0.0053683 -0.0055155 -0.0087566 0.57756 0.16626 1.7943e-05 -0.065316 -0.011559 0.0045703 0.044668 0.10375 -0.0058813 0.029132 0.15333 0.0029007 0.17569 -0.00054798 0.00057117 -0.00065557 -0.001745 0.12611 0 0 -0.0071634 0 0.025499 0.070531 0.08384 0 0
1.4883 -0.0032023 -0.0061016 0.0038475 -0.0062269 0 -0.0083669 -0.0071238 -0.0050918 0.0016887 -0.0078164 -0.0046065 0.54297 0.16056 0.0019042 -0.064032 -0.0023995 0.0058705 0.049577 0.1052 -0.0022408 0.028422 0.1541 0.0068658 0.1756 0.00019378 0.00047482 -0.00044216 -0.0010409 0.12373 0 0 -0.007499 0 0.026352 0.067499 0.074749 0 0
1.4922 -0.0047601 -0.0022785 0.0091361 -0.0074661 0 -0.0065844 -0.0081297 -0.0020452 -0.0026781 -0.0082814 -0.00049267 0.5136 0.15818 0.0024687 -0.065304 0.0076976 0.0038928 0.055973 0.10557 0.0046032 0.025582 0.1556 0.010315 0.17253 0.0009744 -1.5357e-05 -4.9851e-06 -0.00012655 0.093429 0 0 -0.0050483 0 0.02498 0.066333 0.069381 0 0
1.4961 -0.0070945 0.0009782 0.011083 -0.0057407 0 -0.0017065 -0.0065365 0.00073774 -0.0059915 -0.004741 0.001554 0.48972 0.15773 0.00011498 -0.067785 0.01631 0.00066249 0.060962 0.10562 0.0082957 0.021151 0.15704 0.0088221 0.16727 0.0013635 -0.00051184 0.00015711 0.00016305 0.044864 0 0 -0.0020915 0 0.021372 0.065034 0.067691 0 0
1.5 -0.0082415 0.0019851 0.0098004 -0.0019701 0 0.0032213 -0.0024745 0.0011945 -0.0073212 0.00082318 0.00068821 0.47089 0.15822 -0.0035537 -0.070326 0.022513 -0.0010217 0.063491 0.10569 0.0050283 0.015719 0.15807 0.0032891 0.16035 0.0011691 -0.00061652 -0.00023699 -0.0003148 0.0071305 0 0 -0.0013435 0 0.015782 0.062592 0.069291 0 0
1.5039 -0.0066189 0.00053581 0.0065313 0.0010923 0 0.0052128 0.0020349 -0.00085976 -0.0064391 0.0041599 -0.0025868 0.45721 0.15858 -0.0050551 -0.071664 0.025726 -0.00022434 0.062901 0.10609 -0.0022896 0.010015 0.15843 -0.0010283 0.15246 0.0005785 -0.00032449 -0.00090801 -0.00090001 0.0048348 0 0 -0.0038386 0 0.0086451 0.058136 0.073436 0 0
1.5078 -0.0021304 -0.0019704 0.0020822 0.0015335 0 0.0035159 0.0048912 -0.0034202 -0.003812 0.0031704 -0.0065789 0.44855 0.15672 -0.0025605 -0.069242 0.025749 0.0013807 0.059063 0.10705 -0.0068863 0.0055565 0.15773 4.0576e-05 0.14509 2.5241e-05 -4.0878e-05 -0.0012665 -0.00086983 0.033875 0 0 -0.0081049 0 0.00079011 0.050481 0.078189 0 0
1.5117 0.0036075 -0.0034926 -0.0037071 5.3382e-05 0 -0.00011091 0.0055767 -0.004139 -0.00073666 -2.0092e-05 -0.0089525 0.44285 0.15182 0.0020281 -0.062805 0.025042 0.0012839 0.054779 0.10817 -0.0051128 0.0031789 0.15611 0.0053473 0.13982 -0.00011691 -0.0001726 -0.0010166 -0.00020803 0.06218 0 0 -0.011229 0 -0.0067672 0.040814 0.080701 0 0
1.5156 0.0081489 -0.002657 -0.010638 -0.00090123 0 -0.0029652 0.005077 -0.0024064 0.0010292 -0.0015059 -0.0077796 0.43543 0.14439 0.0047713 -0.053712 0.024999 -0.0013966 0.051665 0.10912 8.2297e-06 0.0026083 0.15358 0.0096594 0.13694 0.00022864 -0.0006972 -0.0004594 0.00042713 0.056291 0 0 -0.010861 0 -0.013869 0.030459 0.080335 0 0
1.5195 0.0096488 0.00050788 -0.016594 0.00036255 0 -0.0032872 0.0044368 0.00048165 0.00040991 0.00033839 -0.00273 0.42063 0.13495 0.003528 -0.04317 0.026263 -0.0051067 0.050531 0.10976 0.0025146 0.0035533 0.14995 0.008859 0.13648 0.00084529 -0.0011511 -0.00015918 0.00045892 0.0085365 0 0 -0.0065917 0 -0.020435 0.020299 0.07702 0 0
1.5234 0.0078797 0.0047623 -0.018121 0.003247 0 -0.0010479 0.0037502 0.0030175 -0.0019028 0.0036522 0.0044448 0.3951 0.12423 -1.673e-05 -0.032856 0.029211 -0.0072769 0.051934 0.11002 0.00025688 0.0055344 0.14489 0.0036495 0.13824 0.0014185 -0.0010643 -0.00034368 -2.5881e-06 -0.060078 0 0 0.0001351 0 -0.026418 0.011305 0.071113 0 0
1.5273 0.004218 0.0084254 -0.013336 0.0057238 0 0.0025315 0.0026824 0.0049347 -0.003629 0.0056888 0.010715 0.36062 0.11377 -0.002236 -0.026119 0.032728 -0.0064566 0.054988 0.11019 -0.0029283 0.0075593 0.13747 -0.0017991 0.14083 0.0017203 -0.00041686 -0.00069759 -0.00037593 -0.12058 0 0 0.0071266 0 -0.031191 0.0045881 0.064659 0 0
1.5313 0.00075964 0.010158 -0.0044221 0.0064747 0 0.0059214 0.0016646 0.0068098 -0.0024991 0.0058828 0.013498 0.32399 0.10437 -0.0013541 -0.023053 0.034767 -0.0032791 0.05718 0.11065 -0.0019783 0.0090482 0.12837 -0.0044043 0.14224 0.001647 0.00032928 -0.00075561 -0.00035542 -0.15752 0 0 0.01252 0 -0.034323 -0.00074074 0.05969 0 0
1.5352 -0.0007628 0.0094608 0.0033378 0.0060383 0 0.0079695 0.0020432 0.0085926 0.0020212 0.0059252 0.01215 0.29364 0.096105 0.00084136 -0.023233 0.034458 0.00023847 0.057475 0.11136 0.0032426 0.0099365 0.11811 -0.0049674 0.14163 0.0011721 0.00064607 -0.00042776 -0.00028738 -0.17262 0 0 0.015246 0 -0.035386 -0.0051163 0.056607 0 0
1.5391 0.0003181 0.0068818 0.0058326 0.0060008 0 0.0082565 0.0047376 0.0092027 0.0083807 0.0072279 0.008238 0.27475 0.088931 0.0011083 -0.025909 0.031259 0.0021124 0.055153 0.11217 0.0074874 0.010244 0.10736 -0.0065711 0.1384 0.00036142 0.0003942 -6.1754e-05 -0.00070874 -0.17428 0 0 0.015083 0 -0.034111 -0.00895 0.055428 0 0
1.543 0.003432 0.0038849 0.0039765 0.0073697 0 0.0072852 0.0088647 0.0079447 0.014144 0.0091513 0.004549 0.2666 0.082598 -0.001635 -0.02943 0.024878 0.0014171 0.049683 0.11238 0.0059078 0.010127 0.09753 -0.010799 0.13193 -0.00053576 -0.00010247 1.1504e-06 -0.0015742 -0.16984 0 0 0.01271 0 -0.03017 -0.012626 0.055302 0 0
1.5469 0.0070363 0.002258 0.0032064 0.0098399 0 0.0063556 0.012045 0.0060139 0.017511 0.01005 0.0036068 0.26385 0.076502 -0.0050442 -0.031112 0.017844 -0.0014012 0.043189 0.11084 -0.00050629 0.0099637 0.090173 -0.016075 0.1239 -0.0010905 -0.00038972 -0.00016273 -0.0021101 -0.16757 0 0 0.0097218 0 -0.025256 -0.016015 0.053647 0 0
1.5508 0.0092749 0.0031376 0.0085477 0.012347 0 0.0068354 0.012328 0.0058884 0.017933 0.0095066 0.006552 0.26067 0.070577 -0.0057302 -0.030349 0.012417 -0.0047322 0.037633 0.10738 -0.0059779 0.0098969 0.085226 -0.01969 0.11616 -0.00093628 -0.00027618 -0.00016904 -0.0015644 -0.17886 0 0 0.0081534 0 -0.021073 -0.018711 0.049526 0 0
1.5547 0.008959 0.0061955 0.019514 0.013906 0 0.0090609 0.0098757 0.008763 0.015803 0.0087467 0.012691 0.25411 0.06501 -0.0027521 -0.027121 0.0099531 -0.0065093 0.034072 0.10208 -0.0062295 0.0099944 0.082413 -0.020923 0.10986 -0.000116 6.055e-05 0.00017395 -9.6839e-05 -0.20999 0 0 0.0093564 0 -0.018577 -0.020391 0.042786 0 0
1.5586 0.0064513 0.0096879 0.029631 0.013875 0 0.011794 0.0067524 0.012739 0.012078 0.0087832 0.019632 0.24439 0.060107 0.0013822 -0.021772 0.011615 -0.0054586 0.033362 0.095269 -0.0028879 0.010305 0.081177 -0.021603 0.10607 0.00082257 0.00028801 0.0005691 0.0011912 -0.24949 0 0 0.012849 0 -0.018577 -0.020749 0.0337 0 0
1.5625 0.0037271 0.011522 0.031386 0.011936 0 0.012999 0.0051304 0.014103 0.0082151 0.0088683 0.023979 0.23271 0.057108 0.0031229 -0.015953 0.018984 -0.0022869 0.036201 0.088625 -0.0011923 0.0111 0.079819 -0.023609 0.10647 0.0011884 0.00020936 0.0005141 0.0012241 -0.26889 0 0 0.016179 0 -0.021526 -0.019351 0.024544 0 0
1.5664 0.0032239 0.010641 0.022458 0.0084808 0 0.011531 0.0057404 0.010822 0.0059014 0.0074638 0.022698 0.21947 0.055941 0.0011547 -0.011785 0.028526 0.00040942 0.039962 0.084148 -0.0038509 0.012502 0.077004 -0.026281 0.10895 0.00072372 -0.00011022 -0.00011746 -7.3118e-06 -0.2433 0 0 0.016264 0 -0.024521 -0.017384 0.018267 0 0
1.5703 0.0060813 0.007676 0.0078554 0.0050964 0 0.0082531 0.007844 0.0047729 0.0060603 0.0045736 0.014954 0.20459 0.056465 -0.002636 -0.0099336 0.038394 6.2794e-05 0.043525 0.082646 -0.0080723 0.014653 0.07271 -0.026818 0.11234 -0.00014007 -0.00042409 -0.00083689 -0.0013865 -0.17544 0 0 0.011493 0 -0.025972 -0.015472 0.015898 0 0
1.5742 0.011136 0.0044293 -0.0039255 0.0040136 0 0.0053831 0.010268 0.00028142 0.0078146 0.0023079 0.0033964 0.18898 0.058409 -0.0051272 -0.010752 0.046894 -0.00341 0.046038 0.084581 -0.0089208 0.01764 0.067229 -0.023321 0.11553 -0.00064626 -0.00048264 -0.00094032 -0.0016869 -0.098471 0 0 0.0031386 0 -0.024611 -0.014164 0.01793 0 0
1.5781 0.015636 0.0026865 -0.0073958 0.0062379 0 0.004546 0.012155 0.0002502 0.0087594 0.0026245 -0.0064113 0.17492 0.061238 -0.0046407 -0.014412 0.051618 -0.0070184 0.046692 0.090333 -0.0049109 0.02159 0.061607 -0.017202 0.11693 -0.00039875 -0.000195 -0.00017409 -0.0006849 -0.052553 0 0 -0.0050633 0 -0.018862 -0.014203 0.024473 0 0
1.582 0.017206 0.0033044 -0.0037438 0.010019 0 0.0053758 0.01291 0.0036964 0.0068871 0.0048714 -0.0089126 0.16482 0.063603 -0.0018502 -0.01939 0.051429 -0.0070595 0.046288 0.098011 0.00051249 0.026114 0.058185 -0.012259 0.1156 0.00028614 0.000294 0.00099253 0.00069349 -0.055758 0 0 -0.009027 0 -0.0098929 -0.015727 0.032402 0 0
1.5859 0.015433 0.0060294 0.0012216 0.011796 0 0.0061417 0.012027 0.0070443 0.0025957 0.006325 -0.0024215 0.15966 0.064834 0.0014132 -0.024054 0.048329 -0.002588 0.04627 0.10522 0.0029735 0.030616 0.057378 -0.01127 0.11261 0.00072032 0.00066529 0.0017571 0.0012917 -0.095146 0 0 -0.0068252 0 -0.00094135 -0.017946 0.038667 0 0
1.5898 0.011761 0.0097885 0.0027429 0.0094889 0 0.0058436 0.009488 0.0076764 -0.0013227 0.0053936 0.008879 0.15901 0.064688 0.0037993 -0.027659 0.043713 0.0033763 0.047291 0.1107 0.0018065 0.03478 0.058889 -0.013481 0.1087 0.00054254 0.00064208 0.0016612 0.00078409 -0.14219 0 0 5.4144e-05 0 0.0060361 -0.020369 0.041836 0 0
1.5938 0.0079726 0.013015 0.001249 0.0050394 0 0.0055543 0.0062799 0.0060876 -0.0020023 0.0037098 0.016997 0.16191 0.063082 0.0049995 -0.029619 0.039195 0.0064044 0.049827 0.11338 0.00017265 0.03833 0.061996 -0.015462 0.10473 6.4384e-05 0.00024701 0.00092919 -0.00011855 -0.17392 0 0 0.0075955 0 0.0091968 -0.022477 0.040833 0 0
1.5977 0.0048182 0.014 0.0013037 0.0030477 0 0.0073185 0.0040173 0.0046998 0.0010008 0.0043553 0.01563 0.16712 0.060272 0.0052914 -0.029324 0.038127 0.0047299 0.053686 0.11167 0.00099157 0.040909 0.06371 -0.014407 0.10226 -8.9634e-05 -0.00013802 0.00019779 -0.00043707 -0.18116 0 0 0.011823 0 0.0058459 -0.023365 0.034762 0 0
1.6016 0.002024 0.011561 0.0064236 0.0060744 0 0.011405 0.0036118 0.0049715 0.005496 0.0080323 0.0053703 0.17227 0.057735 0.0050812 -0.028037 0.041307 0.00083202 0.056605 0.10744 0.0036765 0.042981 0.06094 -0.010689 0.10139 0.00033327 -5.6332e-05 -6.4832e-05 0.00013746 -0.16426 0 0 0.011415 0 -0.00074341 -0.023124 0.027158 0 0
1.6055 -0.00062964 0.0059439 0.014646 0.011155 0 0.014765 0.0043056 0.0060025 0.0088529 0.011698 -0.0057768 0.17389 0.056295 0.004887 -0.026475 0.048115 -0.0011459 0.057264 0.10195 0.0052376 0.044824 0.052933 -0.0073993 0.1016 0.0009274 0.00057282 8.5912e-05 0.001017 -0.12941 0 0 0.0085308 0 -0.0077594 -0.022013 0.020051 0 0
1.6094 -0.0025824 -0.00077748 0.01926 0.011716 0 0.012871 0.0043254 0.0059093 0.010213 0.011556 -0.0078738 0.16963 0.056585 0.0052633 -0.025122 0.057729 0.00042366 0.054785 0.096163 0.0039727 0.046595 0.03962 -0.0074844 0.10243 0.0010414 0.0012678 0.00021647 0.001335 -0.090986 0 0 0.0070656 0 -0.012926 -0.020244 0.014872 0 0
1.6133 -0.0030042 -0.0055446 0.014554 0.0039144 0 0.0039648 0.0026878 0.0041519 0.010442 0.0072032 0.0030363 0.1613 0.059406 0.0062709 -0.024453 0.068653 0.0031612 0.048242 0.091189 0.0012053 0.048393 0.021626 -0.011111 0.10317 0.00045472 0.0013319 -3.1026e-05 0.00075679 -0.069704 0 0 0.0094328 0 -0.013255 -0.018082 0.013196 0 0
1.6172 -0.0019043 -0.0061709 0.0016602 -0.0085871 0 -0.0080962 0.00025279 0.0021453 0.010209 0.0021707 0.020843 0.15468 0.065101 0.0070563 -0.024426 0.077341 0.0034081 0.038619 0.087905 -0.00066429 0.049889 0.003664 -0.015386 0.10319 -0.00038834 0.00049294 -0.00060606 -0.00026714 -0.078165 0 0 0.014279 0 -0.0068234 -0.015837 0.015342 0 0
1.6211 -0.00042631 -0.0028862 -0.011113 -0.016731 0 -0.015631 -0.0011993 0.0015887 0.0087253 0.00011793 0.033012 0.15474 0.072183 0.0063964 -0.024335 0.082314 0.00027846 0.029108 0.085717 -0.00098584 0.050743 -0.0096526 -0.016405 0.10309 -0.00081413 -0.00076746 -0.0011121 -0.00095811 -0.10377 0 0 0.017141 0 0.0027322 -0.013626 0.018996 0 0
1.625 0.00018747 0.0017646 -0.01453 -0.013906 0 -0.012899 -0.00090591 0.0024947 0.004814 0.00096817 0.029744 0.16007 0.07977 0.0040011 -0.02378 0.083139 -0.0032665 0.021443 0.084331 -0.0010515 0.050785 -0.015998 -0.011878 0.1035 -0.00055681 -0.0015673 -0.0011735 -0.00088529 -0.11081 0 0 0.013836 0 0.013046 -0.011497 0.023073 0 0
1.6289 -9.42e-05 0.004718 -0.00637 -0.0023472 0 -0.0012134 7.9368e-05 0.0031057 -0.0009617 0.0013784 0.011556 0.16282 0.086906 0.0011706 -0.022412 0.079811 -0.0034705 0.017187 0.083456 -0.0018122 0.049928 -0.013627 -0.0025484 0.10512 4.7939e-05 -0.0013761 -0.00076556 -0.00025451 -0.068231 0 0 0.0039684 0 0.021666 -0.0095069 0.026591 0 0
1.6328 -1.1064e-05 0.0044889 0.0059584 0.0083211 0 0.011334 0.00011447 0.0017157 -0.005904 -0.0010871 -0.010966 0.15571 0.091657 -0.00022846 -0.019764 0.073062 0.00026295 0.018759 0.08298 -0.0024476 0.048248 -0.00012373 0.0082954 0.10938 0.00045556 -0.0004579 -0.0002224 0.00036782 0.019729 0 0 -0.0084015 0 0.024416 -0.0079029 0.028506 0 0
1.6367 0.0015987 0.0019427 0.010997 0.0094974 0 0.01588 -0.0012166 -0.0016002 -0.0074747 -0.0050245 -0.025161 0.1399 0.093105 0.00034869 -0.016434 0.066627 0.0046576 0.024447 0.083168 -0.0017925 0.046683 0.01915 0.016678 0.11588 0.00043037 0.00041861 7.1129e-05 0.00056759 0.11173 0 0 -0.017658 0 0.021613 -0.0069616 0.029606 0 0
1.6406 0.004335 -0.0006974 0.0028048 0.0012231 0 0.0097309 -0.0027965 -0.0050822 -0.0059875 -0.0069387 -0.025467 0.12528 0.091477 0.0014185 -0.01308 0.062537 0.005776 0.031965 0.084313 -0.00061915 0.045764 0.039566 0.020025 0.12334 0.00016367 0.00069941 1.4635e-05 0.00036859 0.16217 0 0 -0.020704 0 0.01578 -0.0067466 0.030841 0 0
1.6445 0.0062874 -0.0016076 -0.013532 -0.008172 0 -0.0017186 -0.0034518 -0.0069189 -0.0045602 -0.0055253 -0.016363 0.12189 0.087008 0.00093753 -0.010189 0.061989 0.0027501 0.039673 0.086619 -0.0013674 0.045762 0.057948 0.018347 0.13062 -4.4014e-05 0.00047705 -0.00015772 0.00010343 0.15841 0 0 -0.01873 0 0.0089082 -0.0072524 0.032806 0 0
1.6484 0.0056618 -0.00048049 -0.025375 -0.009987 0 -0.0097766 -0.0033489 -0.0066538 -0.005977 -0.0032979 -0.0072731 0.13026 0.080127 -0.0014771 -0.0083325 0.06603 -0.0017371 0.045643 0.090284 -0.0050792 0.046853 0.070766 0.013924 0.13619 -0.00011641 0.0002559 -0.0001584 5.9596e-05 0.1262 0 0 -0.015307 0 0.0035372 -0.0084018 0.036094 0 0
1.6523 0.0024029 0.0015932 -0.022423 -0.0030426 0 -0.0096891 -0.0035661 -0.0051355 -0.0095959 -0.0035243 -0.0044951 0.14077 0.072173 -0.0040277 -0.0082967 0.074499 -0.0043985 0.047233 0.095119 -0.0091706 0.048516 0.073492 0.0097265 0.13708 -0.00019458 0.00037774 2.0998e-05 0.00023726 0.099563 0 0 -0.012807 0 0.0029332 -0.0096339 0.040714 0 0
1.6563 -0.0017653 0.00303 -0.0050321 0.0057582 0 -0.0039538 -0.0043855 -0.0034449 -0.011668 -0.0060974 -0.0071903 0.1435 0.064952 -0.0046256 -0.0094502 0.083507 -0.004372 0.045667 0.099941 -0.0092467 0.04955 0.069682 0.0076273 0.13403 -0.00037703 0.00074135 7.6092e-05 0.00039867 0.088172 0 0 -0.010622 0 0.0049834 -0.010283 0.045224 0 0
1.6602 -0.0048421 0.0026668 0.015658 0.0082592 0 0.00089075 -0.0045383 -0.0021061 -0.0089535 -0.007376 -0.010005 0.13875 0.059207 -0.003171 -0.011458 0.091041 -0.0032682 0.041733 0.10415 -0.0035747 0.049401 0.061271 0.0075773 0.12769 -0.00056773 0.0010496 -0.00028156 0.00031466 0.075512 0 0 -0.0066661 0 0.0077978 -0.010099 0.048848 0 0
1.6641 -0.0060499 0.00028092 0.025731 0.0024295 0 0.00055566 -0.0025784 -0.0011931 -0.0020112 -0.0044041 -0.0087246 0.13719 0.055529 -0.0016287 -0.013951 0.095295 -0.0026941 0.036318 0.1072 0.0045804 0.047677 0.050378 0.0081796 0.11899 -0.00060358 0.0012046 -0.00095385 -3.2665e-05 0.045507 0 0 -0.00030445 0 0.0094014 -0.0089533 0.050918 0 0
1.668 -0.005957 -0.0032839 0.018369 -0.0064566 0 -0.0036109 0.0010922 -0.00076625 0.0051885 0.0013501 -0.0033811 0.14885 0.054773 -0.001727 -0.016363 0.093521 -0.002395 0.030717 0.10825 0.0095688 0.044036 0.040269 0.0079949 0.10971 -0.00046184 0.0013539 -0.0014474 -0.00045295 0.0043277 0 0 0.0064698 0 0.0064099 -0.0068556 0.050494 0 0
1.6719 -0.0053908 -0.0063819 -0.0015718 -0.011156 0 -0.0068519 0.0040814 -0.00085071 0.0088396 0.005227 0.0032045 0.17162 0.056358 -0.0028823 -0.018137 0.086386 -0.0010938 0.025991 0.10743 0.0084093 0.039765 0.033836 0.0064626 0.10242 -0.00026655 0.0015763 -0.0012875 -0.0007155 -0.027692 0 0 0.010806 0 -0.0014002 -0.0047238 0.048044 0 0
1.6758 -0.004496 -0.0073071 -0.021039 -0.008642 0 -0.0059719 0.00428 -0.0010242 0.0083866 0.0043582 0.0086876 0.19143 0.059222 -0.0028244 -0.01918 0.076682 0.0012771 0.022006 0.10541 0.0031346 0.036161 0.030962 0.0038967 0.097624 -9.9613e-05 0.0016661 -0.00047046 -0.00070776 -0.042151 0 0 0.011698 0 -0.010866 -0.0032198 0.044503 0 0
1.6797 -0.002905 -0.0053275 -0.027464 -0.0016174 0 -0.0019218 0.0021974 -0.00040274 0.006204 0.00075156 0.012457 0.19425 0.062756 -0.00033087 -0.019394 0.066304 0.0029273 0.018596 0.1026 -0.0017079 0.034004 0.031372 0.00095613 0.09539 0.00011146 0.0013534 0.00050206 -0.00045556 -0.053097 0 0 0.010685 0 -0.019375 -0.0026724 0.040304 0 0
1.6836 -0.00060796 -0.0013469 -0.016869 0.0049146 0 0.0020632 0.00064601 0.0015745 0.0046832 -0.0010802 0.014281 0.17888 0.066332 0.003076 -0.018702 0.057323 0.002153 0.0155 0.099451 -0.0033868 0.033978 0.034454 -0.0017072 0.095475 0.00045968 0.00071781 0.001055 -3.6899e-05 -0.077446 0 0 0.0098583 0 -0.023935 -0.0033056 0.035846 0 0
1.6875 0.0016481 0.0024788 0.0035064 0.0077792 0 0.0040396 0.0018528 0.0042339 0.0040647 0.00074789 0.01304 0.15799 0.068927 0.0045879 -0.016476 0.05366 -0.00038054 0.012625 0.096922 -0.0026305 0.036904 0.039123 -0.0034636 0.097016 0.0008481 0.00024921 0.0010116 0.00047736 -0.10817 0 0 0.0094775 0 -0.018168 -0.0050413 0.031259 0 0
1.6914 0.0029445 0.0040986 0.01965 0.0067769 0 0.0045636 0.0049864 0.0057503 0.0030626 0.0034652 0.0077735 0.14688 0.070543 0.0032031 -0.012824 0.054153 -0.0019432 0.010353 0.095646 -0.0015582 0.040794 0.043754 -0.003809 0.09843 0.0010035 0.00038106 0.00064424 0.0009861 -0.11409 0 0 0.0078645 0 -0.0052904 -0.0066411 0.026519 0 0
1.6953 0.0030603 0.0029165 0.019884 0.003147 0 0.0046911 0.0067944 0.004498 0.00099487 0.002988 -8.4536e-05 0.15057 0.071321 0.00086477 -0.0076054 0.057683 -0.00068113 0.0091431 0.09609 -0.00097031 0.044621 0.048017 -0.002803 0.099495 0.00075152 0.00097491 0.000302 0.001306 -0.070703 0 0 0.0036527 0 0.011975 -0.0075763 0.021794 0 0
1.6992 0.0025976 5.2464e-05 0.0031668 -0.0018232 0 0.0037918 0.0047572 0.00060304 -0.0013446 -0.0013011 -0.0064891 0.16105 0.071466 0.00014267 -0.00076931 0.062957 0.0019747 0.0093842 0.098647 -0.00012288 0.047481 0.051682 -0.001377 0.10018 0.00024749 0.0013784 6.0672e-05 0.0012405 0.010361 0 0 -0.0021883 0 0.03059 -0.0074802 0.017393 0 0
1.7031 0.0022273 -0.0026481 -0.019331 -0.0065934 0 0.00021001 -0.00050167 -0.0038049 -0.0029516 -0.0058645 -0.0077406 0.16596 0.071348 0.001032 0.0077857 0.067849 0.0023902 0.0117 0.10406 0.001432 0.048159 0.054557 -0.0008282 0.10087 -0.0001254 0.0010802 -0.00022047 0.00076896 0.086811 0 0 -0.0068975 0 0.04539 -0.0060434 0.014178 0 0
1.707 0.0019467 -0.0039423 -0.031573 -0.0089733 0 -0.0059426 -0.0059423 -0.0060941 -0.0041237 -0.0071313 -0.0039644 0.15994 0.071631 0.00075154 0.017109 0.06994 -0.0014317 0.015731 0.11202 0.0028313 0.046502 0.056567 -0.0016135 0.10244 -0.00010448 0.00028927 -0.00055288 0.00016815 0.12248 0 0 -0.0084989 0 0.051178 -0.0041361 0.013602 0 0
1.7109 0.0012011 -0.003766 -0.024577 -0.0073447 0 -0.011522 -0.0089884 -0.0052352 -0.0060679 -0.005554 0.00067336 0.14832 0.072491 -0.0028542 0.02585 0.069563 -0.0072205 0.020212 0.12072 0.0030942 0.043797 0.057813 -0.0025722 0.10485 0.00023421 -0.00021556 -0.00066139 -0.00013202 0.11782 0 0 -0.0075928 0 0.049725 -0.0029382 0.015569 0 0
1.7148 -0.00031234 -0.0028076 -0.0038654 -0.0027456 0 -0.012756 -0.0094595 -0.0026891 -0.0089611 -0.0048524 0.0016164 0.14121 0.073908 -0.0080649 0.033071 0.067306 -0.010086 0.024375 0.12876 0.0026797 0.040817 0.058314 -0.0016327 0.10778 0.00060918 0.00013991 -0.00027444 8.9358e-05 0.10337 0 0 -0.0064458 0 0.042852 -0.0031341 0.019726 0 0
1.7188 -0.0021265 -0.0017447 0.0144 0.00098928 0 -0.0090694 -0.0088128 -0.0012141 -0.010977 -0.007349 -0.0020784 0.14426 0.075767 -0.010257 0.03785 0.06405 -0.0071731 0.027459 0.13455 0.0029712 0.038356 0.058139 0.0023388 0.11074 0.0008278 0.0011231 0.00044423 0.00058171 0.10519 0 0 -0.0064979 0 0.033075 -0.0053102 0.025416 0 0
1.7227 -0.0033765 -0.00089303 0.016511 0.00029711 0 -0.0039791 -0.0080241 -0.0025138 -0.0098477 -0.01088 -0.0073427 0.15426 0.07748 -0.0066225 0.038165 0.061855 -0.000734 0.028164 0.1341 0.0041035 0.03759 0.057643 0.0082441 0.11211 0.00088917 0.0019044 0.00087586 0.00076723 0.12006 0 0 -0.0071193 0 0.025909 -0.010219 0.030304 0 0
1.7266 -0.0036125 -0.00034184 0.0028596 -0.0043886 0 -0.0016448 -0.0066912 -0.0057126 -0.0054686 -0.010974 -0.01046 0.16248 0.078241 0.00035343 0.035181 0.06171 0.0036535 0.027148 0.1275 0.0040974 0.037987 0.05777 0.013434 0.11123 0.00082537 0.0018676 0.00048436 0.00024289 0.1243 0 0 -0.0068942 0 0.024005 -0.016155 0.031978 0 0
1.7305 -0.0031048 -0.00010594 -0.012317 -0.0083687 0 -0.0025593 -0.0041447 -0.0080154 -0.00052349 -0.005913 -0.010461 0.162 0.077723 0.0048422 0.030127 0.063321 0.0022156 0.025073 0.11599 0.00096007 0.038896 0.059017 0.015897 0.10832 0.00056837 0.0011837 -0.00059217 -0.00079101 0.10238 0 0 -0.0057025 0 0.026492 -0.021896 0.029927 0 0
1.7344 -0.0023348 -1.8219e-05 -0.013517 -0.0068747 0 -0.00312 -0.00085777 -0.0070572 0.0019138 0.0010402 -0.0090984 0.15319 0.07576 0.0034627 0.024178 0.066233 -0.0034604 0.022483 0.10104 -0.0043898 0.039785 0.061693 0.015852 0.10384 8.4701e-05 0.00058067 -0.0015501 -0.0016113 0.062064 0 0 -0.0049397 0 0.032014 -0.026449 0.024189 0 0
1.7383 -0.0013511 0.0003583 0.0021055 0.0001013 0 0.00026966 0.0017658 -0.0029466 0.0014316 0.004826 -0.0079585 0.14316 0.072262 -0.0011445 0.019122 0.06954 -0.0079002 0.02007 0.085238 -0.008067 0.039973 0.066091 0.015074 0.098692 -0.00038903 0.00059458 -0.0016079 -0.0015559 0.02163 0 0 -0.0055003 0 0.037844 -0.028494 0.015442 0 0
1.7422 0.00017647 0.0014143 0.022155 0.0073657 0 0.0069524 0.0029724 0.001794 0.0006838 0.0037148 -0.0063615 0.14002 0.068175 -0.0030313 0.017826 0.071569 -0.0068168 0.018455 0.074057 -0.0067359 0.039086 0.071446 0.014563 0.095125 -0.00040801 0.0010955 -0.00072892 -0.00061195 -0.011983 0 0 -0.006004 0 0.038972 -0.027077 0.0074693 0 0
1.7461 0.0022537 0.0029372 0.030173 0.009272 0 0.012303 0.0035627 0.0043726 0.002592 0.00085098 -0.0024771 0.14637 0.064981 0.00069819 0.020222 0.072146 -0.00091083 0.017314 0.068914 -0.0011209 0.037804 0.076121 0.012948 0.093807 0.0002382 0.0015283 0.00034633 0.00054409 -0.047352 0 0 -0.0037252 0 0.035277 -0.023678 0.0032556 0 0
1.75 0.0041197 0.0039822 0.020196 0.0050124 0 0.012302 0.0048802 0.0040549 0.0072651 0.00072868 0.0038993 0.15728 0.063565 0.0067091 0.025901 0.071454 0.0050969 0.016379 0.069754 0.0044726 0.036514 0.079083 0.0074882 0.094674 0.0011539 0.0015289 0.00080433 0.0011231 -0.091734 0 0 0.0023783 0 0.027729 -0.019183 0.0040288 0 0
1.7539 0.0047592 0.0035614 0.0013448 -0.00093777 0 0.0074494 0.0070374 0.0025823 0.01188 0.0045791 0.010452 0.1649 0.064703 0.0090388 0.034079 0.069829 0.0069921 0.015354 0.075766 0.0063463 0.035563 0.07937 -0.0030675 0.097336 0.0015553 0.001232 0.00049667 0.00090201 -0.13588 0 0 0.0098302 0 0.017893 -0.014544 0.010475 0 0
1.7578 0.0039606 0.0016532 -0.011228 -0.0036074 0 0.0018922 0.0085682 0.0023413 0.013557 0.0095045 0.014551 0.16588 0.069705 0.0056865 0.042557 0.067978 0.0046616 0.013779 0.083751 0.0048486 0.035188 0.075136 -0.016506 0.10022 0.00099428 0.00099951 -1.5182e-05 0.00037709 -0.16043 0 0 0.014347 0 0.009798 -0.011383 0.022663 0 0
1.7617 0.0027665 -0.00047173 -0.0098288 -0.0023952 0 -0.00097944 0.0080546 0.0040769 0.012088 0.011843 0.015952 0.16476 0.077092 0.00092197 0.047941 0.066362 0.0015131 0.011724 0.087462 0.003387 0.03455 0.067294 -0.028116 0.10078 -0.00013168 0.00095631 -0.00011194 0.00024963 -0.15711 0 0 0.013679 0 0.0066931 -0.010163 0.035726 0 0
1.7656 0.0026968 -0.001081 0.0004303 -0.00083075 0 -0.0013937 0.0059017 0.0063671 0.0096857 0.010797 0.01665 0.16894 0.085096 0.00056254 0.049053 0.064659 0.00073699 0.0094602 0.084733 0.0042814 0.032889 0.057305 -0.033918 0.098264 -0.00089674 0.00087656 0.00023824 0.00073374 -0.13959 0 0 0.0096835 0 0.0080526 -0.010318 0.046657 0 0
1.7695 0.0044078 0.00068173 0.0082637 -0.0016874 0 -0.0015285 0.0041584 0.0073129 0.0083324 0.0086055 0.017924 0.17951 0.09233 0.005263 0.045314 0.062499 0.0023291 0.0071807 0.074744 0.0062171 0.029707 0.046307 -0.033278 0.09247 -0.00075027 0.0005154 0.00050352 0.0013483 -0.13077 0 0 0.0064005 0 0.012824 -0.011308 0.053652 0 0
1.7734 0.0071012 0.0041373 0.0071136 -0.0031198 0 -0.001798 0.0044883 0.0066384 0.0078446 0.007656 0.018162 0.18729 0.097062 0.0093305 0.03643 0.059329 0.0036313 0.0051139 0.057461 0.0061145 0.024501 0.035749 -0.028668 0.083561 -7.8265e-05 -3.3689e-05 0.00021939 0.001394 -0.14035 0 0 0.006117 0 0.019001 -0.012343 0.055045 0 0
1.7773 0.0092777 0.0076577 -0.00024345 -0.00046179 0 3.5584e-05 0.0065163 0.0059562 0.0067368 0.0080818 0.014426 0.17997 0.096721 0.0067251 0.023908 0.054653 0.0024193 0.0035024 0.03717 0.0031124 0.017542 0.028384 -0.023057 0.073646 0.00021218 -0.00037596 -0.00046475 0.00065887 -0.15737 0 0 0.0075012 0 0.021593 -0.011941 0.050682 0 0
1.7813 0.010076 0.0099101 -0.0063026 0.0080239 0 0.0056285 0.0083478 0.0068749 0.0045937 0.0082603 0.0063635 0.15501 0.093032 -0.0020658 0.01192 0.049825 -0.00080583 0.0022346 0.020616 -2.3395e-05 0.010925 0.024525 -0.017607 0.065577 -0.00031662 -0.00020535 -0.00090089 -0.00032745 -0.16455 0 0 0.0076265 0 0.019508 -0.010076 0.045118 0 0
1.7852 0.0098847 0.01065 -0.0063408 0.017895 0 0.012718 0.0086043 0.0089709 0.0029535 0.0071099 -0.0020227 0.12558 0.08734 -0.0098648 0.0024337 0.045978 -0.0034819 0.0013545 0.010578 0.00024312 0.0058536 0.024306 -0.011799 0.060481 -0.0011289 0.00037534 -0.00059138 -0.00074537 -0.15711 0 0 0.005473 0 0.013348 -0.0069871 0.040458 0 0
1.7891 0.0096995 0.010514 -0.0011612 0.021948 0 0.016294 0.0076958 0.009926 0.0035643 0.0053457 -0.0053557 0.11163 0.081228 -0.0098777 -0.002889 0.04425 -0.0035902 0.00094077 0.0089514 0.0042809 0.003372 0.027641 -0.0054622 0.0591 -0.0012732 0.00092838 0.0003018 -0.00023092 -0.14536 0 0 0.0030011 0 0.0043225 -0.0030528 0.038487 0 0
1.793 0.010004 0.010248 0.0060069 0.017301 0 0.013711 0.0070588 0.007917 0.0060962 0.0045186 -0.0019948 0.12297 0.077833 -0.002648 -0.0016445 0.046805 -0.001414 0.001362 0.017332 0.0086437 0.0050343 0.034464 -0.00028032 0.062005 -0.00042985 0.0010541 0.0010963 0.00077778 -0.14093 0 0 0.002734 0 -0.0043034 0.00088776 0.041341 0 0
1.7969 0.010339 0.010169 0.013262 0.0087908 0 0.0081097 0.0074463 0.003874 0.0081704 0.0053056 0.004097 0.15004 0.079729 0.0045206 0.0047189 0.053547 0.0010952 0.0028592 0.029518 0.0093761 0.0096475 0.042831 0.0010425 0.066499 0.00068348 0.00069625 0.0012184 0.0014164 -0.14487 0 0 0.0047657 0 -0.008118 0.0037354 0.047396 0 0
1.8008 0.0099383 0.01021 0.020048 0.0046986 0 0.0057582 0.0082927 0.00114 0.0079274 0.0070253 0.0070927 0.17182 0.086233 0.0051049 0.013155 0.062328 0.0022933 0.0051274 0.039668 0.0056682 0.014904 0.051056 -0.0028233 0.070142 0.0010088 0.00013301 0.0006929 0.0011504 -0.15136 0 0 0.0067257 0 -0.0068601 0.0053563 0.053936 0 0
1.8047 0.00866 0.010232 0.024801 0.0087411 0 0.009553 0.0087143 0.0025894 0.0063121 0.008584 0.0051582 0.17396 0.096456 -0.00012879 0.021618 0.071451 0.0019934 0.007782 0.04445 0.00015572 0.019207 0.05801 -0.010369 0.071554 0.00022423 -0.00027626 4.2489e-05 0.00022862 -0.16014 0 0 0.0067882 0 -0.0010933 0.0057978 0.05933 0 0
1.8086 0.0072267 0.010147 0.024685 0.016361 0 0.015611 0.008727 0.0078801 0.0063577 0.0094713 0.0024551 0.15984 0.10897 -0.0044564 0.027926 0.078944 0.00092746 0.010286 0.040999 -0.0039829 0.020893 0.062573 -0.018334 0.069559 -0.00093015 -0.00034268 -0.00025217 -0.00055796 -0.17996 0 0 0.0062045 0 0.0078721 0.0052647 0.062029 0 0
1.8125 0.0065634 0.0098215 0.018696 0.019205 0 0.017027 0.0091343 0.013508 0.010005 0.0098186 0.0050299 0.14488 0.1196 -0.0027132 0.027758 0.08043 -0.00039164 0.010779 0.02653 -0.0057166 0.0169 0.062046 -0.024353 0.062972 -0.0013995 -0.00012949 -0.00017898 -0.00057169 -0.21698 0 0 0.0082031 0 0.015639 0.0045005 0.060359 0 0
1.8164 0.0069772 0.0090464 0.010228 0.013394 0 0.01118 0.010305 0.015681 0.015808 0.0099365 0.014515 0.14093 0.12585 0.0032116 0.022571 0.077062 -0.0019484 0.0089032 0.0093399 -0.0060292 0.009495 0.057678 -0.028542 0.055182 -0.00082648 0.00013647 -0.00011805 0.00014836 -0.26184 0 0 0.014158 0 0.019233 0.0044298 0.057426 0 0
1.8203 0.0079947 0.0077511 0.0050561 0.0033523 0 0.002871 0.011472 0.013369 0.020042 0.010166 0.025862 0.14717 0.1273 0.0067022 0.013474 0.0701 -0.0035639 0.0048599 -0.0062124 -0.0058397 0.00020359 0.05025 -0.032462 0.048006 0.00020509 0.00023142 -0.00039116 0.00096921 -0.29219 0 0 0.021193 0 0.018351 0.0053961 0.054993 0 0
1.8242 0.0089145 0.0062294 0.0059794 -0.0025316 0 -0.00027568 0.011521 0.0088592 0.020137 0.010984 0.031388 0.15509 0.12413 0.0037866 0.0018319 0.061124 -0.0044876 -0.00080959 -0.016264 -0.0048048 -0.0093449 0.040839 -0.036588 0.043106 0.00085391 8.3437e-05 -0.00091055 0.0012245 -0.29044 0 0 0.024148 0 0.01334 0.0076495 0.054613 0 0
1.8281 0.0094067 0.0050516 0.0099141 6.9286e-05 0 0.0044724 0.010338 0.0055821 0.016879 0.012661 0.027319 0.16011 0.11751 -0.0025466 -0.010083 0.052988 -0.0040135 -0.0066806 -0.015442 -0.0022694 -0.016504 0.03148 -0.039021 0.042927 0.0008227 -0.00017949 -0.0012629 0.00073107 -0.25888 0 0 0.020291 0 0.0057201 0.011533 0.058389 0 0
1.832 0.0095522 0.0046558 0.011015 0.0076301 0 0.01211 0.0090221 0.0054026 0.013206 0.014529 0.016775 0.16599 0.11209 -0.0056096 -0.019072 0.049302 -0.0024079 -0.0094547 -0.0034662 0.0011717 -0.018937 0.026033 -0.03696 0.048193 0.00045596 -0.0003303 -0.0011217 -0.00015101 -0.21669 0 0 0.012094 0 -0.0002942 0.016895 0.066188 0 0
1.8359 0.0094057 0.0049841 0.0066791 0.012586 0 0.014817 0.0086088 0.0076313 0.011042 0.01492 0.0067982 0.17813 0.1108 -0.0020842 -0.024746 0.049814 -0.00084216 -0.0079475 0.013428 0.0036611 -0.017661 0.025859 -0.029657 0.056635 0.00017696 -0.0002416 -0.0005743 -0.00087537 -0.18229 0 0 0.0052312 0 -0.0031335 0.023197 0.07544 0 0
1.8398 0.0086809 0.0055002 -0.00019215 0.010522 0 0.0095203 0.0087436 0.010087 0.0095826 0.012457 0.0025315 0.19521 0.11504 0.0047441 -0.027234 0.053829 -0.00018949 -0.0017597 0.031344 0.0037062 -0.013542 0.031676 -0.019896 0.066862 1.0635e-05 -1.8549e-05 -5.1938e-05 -0.0011061 -0.15875 0 0 0.003646 0 -0.0026186 0.030243 0.084612 0 0
1.8438 0.0069671 0.0055526 -0.0051084 0.0036633 0 0.0004752 0.0079115 0.010781 0.0066623 0.0076423 0.0037568 0.20984 0.12572 0.0087163 -0.027031 0.060175 -6.3087e-05 0.0090473 0.046206 0.0015244 -0.0077512 0.04377 -0.012333 0.077338 -0.00028665 7.8273e-05 6.1624e-05 -0.0008428 -0.13505 0 0 0.0063791 0 0.00086773 0.037842 0.092176 0 0
1.8477 0.0042524 0.0047539 -0.0073621 -0.0021262 0 -0.0052812 0.0050389 0.0088177 0.0014775 0.0028496 0.0061841 0.21763 0.14362 0.0070435 -0.025579 0.06588 0.00061882 0.023176 0.051147 -0.0013757 -0.002649 0.062216 -0.0099573 0.085416 -0.00076447 -0.00012988 -0.00023123 -0.00028968 -0.098596 0 0 0.0089312 0 0.0051073 0.045827 0.095929 0 0
1.8516 0.00117 0.0031204 -0.010335 -0.0031016 0 -0.0045227 0.00072745 0.0044039 -0.0043609 0.00027445 0.0054954 0.22333 0.16381 0.0023471 -0.025057 0.068859 0.0020509 0.036158 0.048459 -0.0037159 0.00046893 0.082154 -0.01179 0.090853 -0.0011323 -0.00057533 -0.00057056 0.00030022 -0.045506 0 0 0.007476 0 0.0071524 0.053825 0.097424 0 0
1.8555 -0.0013428 0.0009896 -0.016236 -0.00040775 0 4.4979e-05 -0.0032048 -0.0013559 -0.0084142 -0.00016322 0.00041013 0.23611 0.1837 -0.0010943 -0.025946 0.069328 0.0028532 0.046101 0.041583 -0.0052643 0.0018573 0.10103 -0.013849 0.094383 -0.0011182 -0.0010279 -0.0005998 0.00067019 0.018506 0 0 0.001831 0 0.0065905 0.061632 0.09813 0 0
1.8594 -0.0026997 -0.0011348 -0.021726 0.0020672 0 0.0033822 -0.0053304 -0.0066189 -0.0097228 -0.0006206 -0.0071513 0.25898 0.20136 -0.0020899 -0.028373 0.067922 0.0013604 0.051865 0.033685 -0.0062419 0.0019873 0.11689 -0.012483 0.09679 -0.00084296 -0.0013308 -0.00031219 0.00058148 0.082788 0 0 -0.005164 0 0.003597 0.069058 0.099221 0 0
1.8633 -0.0030633 -0.0027538 -0.020384 0.0016644 0 0.0029109 -0.0056784 -0.0093797 -0.0093711 -0.0028881 -0.013926 0.28485 0.21452 -0.0029423 -0.032113 0.066164 -0.0023469 0.052524 0.029411 -0.006402 0.001868 0.12731 -0.007137 0.099367 -0.00069193 -0.0015116 -5.085e-05 -5.6367e-05 0.13559 0 0 -0.010542 0 -0.00081776 0.075815 0.10218 0 0
1.8672 -0.003169 -0.0035924 -0.010119 -0.0013248 0 -0.00025906 -0.0053549 -0.0086823 -0.0090213 -0.0063548 -0.017266 0.30442 0.22197 -0.0056434 -0.035758 0.067329 -0.0060233 0.050128 0.033741 -0.005108 0.0034138 0.13085 -0.00029561 0.10401 -0.00081801 -0.0016388 -0.00016012 -0.0010124 0.16699 0 0 -0.013316 0 -0.003356 0.081543 0.1076 0 0
1.8711 -0.0037526 -0.0037989 0.0028 -0.0050186 0 -0.0037785 -0.0054274 -0.0056502 -0.0093323 -0.0086984 -0.016194 0.31705 0.22611 -0.0088402 -0.03837 0.071801 -0.0072137 0.048579 0.043916 -0.002293 0.0067913 0.13032 0.0050401 0.11054 -0.00091652 -0.0016218 -0.00062155 -0.0017587 0.17403 0 0 -0.014254 0 -0.0027923 0.086468 0.11372 0 0
1.875 -0.0050391 -0.0039251 0.0085969 -0.007965 0 -0.0065265 -0.006308 -0.0030897 -0.0099425 -0.0085388 -0.011667 0.33206 0.22804 -0.0092793 -0.039717 0.079081 -0.0056395 0.049712 0.057479 0.0010001 0.011737 0.12709 0.0079181 0.11852 -0.00060664 -0.0012545 -0.0010302 -0.0018089 0.16574 0 0 -0.014402 0 0.00085317 0.090725 0.11945 0 0
1.8789 -0.0066275 -0.0045807 0.0035266 -0.0096118 0 -0.0085122 -0.0079127 -0.0035006 -0.010566 -0.0069905 -0.00624 0.35852 0.22892 -0.0058634 -0.039766 0.088202 -0.0033785 0.054993 0.071489 0.0032834 0.017764 0.12264 0.0098676 0.12732 1.6909e-05 -0.00050869 -0.00094629 -0.00114 0.1603 0 0 -0.014232 0 0.0070817 0.094499 0.12372 0 0
1.8828 -0.0077813 -0.0059701 -0.0059282 -0.0096352 0 -0.009421 -0.0098795 -0.0070007 -0.011449 -0.0063002 -0.0029182 0.39507 0.23016 -0.0012942 -0.038937 0.09621 -0.0025146 0.065875 0.080007 0.0038203 0.023571 0.11906 0.013092 0.1354 0.00037807 0.00027043 -0.00029701 -0.00027947 0.17172 0 0 -0.013951 0 0.013795 0.098208 0.12513 0 0
1.8867 -0.0078992 -0.007708 -0.0093417 -0.0079077 0 -0.0085279 -0.011404 -0.011086 -0.012532 -0.0071836 -0.0033726 0.4311 0.2323 0.00081287 -0.038419 0.099899 -0.0028126 0.078747 0.08094 0.0031047 0.027838 0.11732 0.018216 0.1415 6.1969e-05 0.00058424 0.00054486 0.00010815 0.19611 0 0 -0.013914 0 0.017897 0.10246 0.12502 0 0
1.8906 -0.0068993 -0.0091022 -0.0032272 -0.0054186 0 -0.006296 -0.011261 -0.012628 -0.012637 -0.0080453 -0.006628 0.45807 0.23511 6.8551e-06 -0.038491 0.098798 -0.0020917 0.090632 0.076266 0.002263 0.03047 0.11709 0.023531 0.1457 -0.00060767 0.00026943 0.0010712 -0.00018995 0.21263 0 0 -0.014285 0 0.018915 0.10746 0.12508 0 0
1.8945 -0.00534 -0.009663 0.0047385 -0.0044546 0 -0.0051327 -0.0086923 -0.010443 -0.010277 -0.0070445 -0.0095803 0.47795 0.23837 -0.00057253 -0.039092 0.092938 0.00099983 0.099519 0.068044 0.0021307 0.031552 0.11804 0.026254 0.14819 -0.00078968 -0.00026388 0.001039 -0.00072756 0.20165 0 0 -0.014389 0 0.017056 0.11333 0.12654 0 0
1.8984 -0.004211 -0.009396 0.0030282 -0.0068223 0 -0.0074457 -0.0046393 -0.0061965 -0.0056474 -0.0045408 -0.0093598 0.4996 0.2418 0.0019494 -0.039864 0.08285 0.0049232 0.10323 0.059449 0.0028107 0.031386 0.11966 0.024684 0.14947 -2.9881e-06 -0.00037077 0.00060252 -0.00080742 0.16441 0 0 -0.012905 0 0.013212 0.12012 0.1308 0 0
1.9023 -0.0044618 -0.0086851 -0.011816 -0.011559 0 -0.012691 -0.0017767 -0.0029646 -0.0014681 -0.0029263 -0.0057393 0.5276 0.24499 0.0064436 -0.039185 0.070991 0.0064153 0.1003 0.056665 0.0037573 0.030812 0.12132 0.019582 0.15084 0.0012763 0.00020008 0.00010356 -0.00014592 0.1245 0 0 -0.0090923 0 0.010915 0.12739 0.13886 0 0
1.9063 -0.0064764 -0.0079737 -0.030583 -0.01502 0 -0.017037 -0.0026099 -0.0028642 -0.0011098 -0.0039404 -0.0014426 0.55647 0.24771 0.0085525 -0.036382 0.060144 0.0038652 0.094719 0.059841 0.0040356 0.030411 0.12294 0.01381 0.15304 0.002 0.0010348 -0.00023074 0.00083612 0.10863 0 0 -0.0038563 0 0.012143 0.13419 0.14806 0 0
1.9102 -0.0097816 -0.0075758 -0.038996 -0.014105 0 -0.016755 -0.0070538 -0.0057838 -0.0053575 -0.006622 2.9319e-05 0.57667 0.24964 0.0053094 -0.03136 0.050988 -0.00069999 0.088478 0.067797 0.0027305 0.030133 0.12471 0.010514 0.15606 0.0015611 0.0014478 -0.00039572 0.0013814 0.12491 0 0 0.00056464 0 0.017171 0.13991 0.15675 0 0
1.9141 -0.01319 -0.0076931 -0.030446 -0.0096734 0 -0.01211 -0.011964 -0.0099867 -0.011084 -0.0083844 -0.0028389 0.585 0.25038 -0.0014261 -0.024306 0.043845 -0.0032858 0.083412 0.078724 -0.00033446 0.02983 0.12677 0.0111 0.15971 0.0003737 0.0011441 -0.000485 0.0010743 0.15928 0 0 0.0021351 0 0.025733 0.14401 0.1633 0 0
1.918 -0.015346 -0.0084377 -0.011888 -0.006287 0 -0.0074577 -0.01352 -0.013621 -0.01359 -0.0079946 -0.0086307 0.58744 0.24879 -0.0064864 -0.016099 0.038458 -0.0016301 0.081869 0.088427 -0.0039826 0.028965 0.12931 0.014411 0.16323 -0.00058527 0.00046489 -0.00053585 0.00019089 0.19157 0 0 0.00034393 0 0.036303 0.14544 0.16502 0 0
1.9219 -0.015403 -0.0097117 0.002354 -0.0078718 0 -0.0070483 -0.010497 -0.01569 -0.010719 -0.0069196 -0.014489 0.59153 0.24413 -0.0062654 -0.0092836 0.0332 0.0028714 0.083124 0.09221 -0.0061106 0.027218 0.13173 0.017738 0.16537 -0.00075454 -1.2725e-05 -0.00052176 -0.00058058 0.21307 0 0 -0.003806 0 0.044941 0.14444 0.1619 0 0
1.9258 -0.013453 -0.011073 0.0028963 -0.013436 0 -0.010751 -0.0053617 -0.015989 -0.0048823 -0.0074114 -0.01838 0.59761 0.23695 -0.0018509 -0.0050998 0.027602 0.0068714 0.084983 0.090257 -0.0053769 0.024963 0.1333 0.019007 0.16593 -0.00043245 -5.3131e-05 -0.00045232 -0.0007464 0.22792 0 0 -0.0088021 0 0.050239 0.14207 0.15601 0 0
1.9297 -0.01049 -0.011836 -0.0073477 -0.017465 0 -0.014178 -0.0021235 -0.01468 -0.0010098 -0.0096423 -0.019972 0.59913 0.2279 0.0025534 -0.0041669 0.021854 0.0083755 0.086056 0.083505 -0.0027622 0.022588 0.13349 0.018453 0.16497 -0.00027029 0.00010646 -0.00041188 -0.00036549 0.24046 0 0 -0.013392 0 0.051848 0.13913 0.14873 0 0
1.9336 -0.0078792 -0.01144 -0.016592 -0.015108 0 -0.013151 -0.002988 -0.012214 -0.0023413 -0.011433 -0.019669 0.59161 0.21793 0.0038201 -0.0068202 0.016472 0.0080985 0.084949 0.073745 -0.0011009 0.0206 0.13175 0.018319 0.16271 -0.00047034 0.00014431 -0.00047323 0.00011639 0.24564 0 0 -0.016534 0 0.049972 0.13653 0.14166 0 0
1.9375 -0.0066217 -0.0097876 -0.014601 -0.0071871 0 -0.0079084 -0.0068804 -0.0095406 -0.0079494 -0.01102 -0.01737 0.57972 0.21039 0.002246 -0.01281 0.014012 0.0077668 0.080402 0.066552 -0.0024742 0.020163 0.12729 0.020633 0.16021 -0.00062739 4.2709e-05 -0.00060617 0.00031523 0.23437 0 0 -0.017195 0 0.046906 0.13634 0.13751 0 0
1.9414 -0.0067794 -0.0072985 -0.0010408 0.00014177 0 -0.0027938 -0.01085 -0.0078897 -0.013973 -0.0094993 -0.012706 0.57443 0.20719 0.00017353 -0.018982 0.015004 0.0077356 0.075378 0.064942 -0.0058677 0.020871 0.12186 0.024939 0.15861 -0.00034914 1.4793e-05 -0.00071419 0.00019088 0.20689 0 0 -0.014885 0 0.04607 0.13842 0.13571 0 0
1.9453 -0.0074324 -0.0046611 0.014563 0.0011023 0 -0.0018762 -0.012566 -0.0079098 -0.016935 -0.009709 -0.0066099 0.58312 0.20893 -0.00084334 -0.024061 0.019328 0.0068119 0.07166 0.069123 -0.0077665 0.022191 0.11645 0.028193 0.1581 0.00014242 0.00012196 -0.00075682 -3.4741e-05 0.17681 0 0 -0.010664 0 0.04842 0.14232 0.13556 0 0
1.9492 -0.0072476 -0.0025599 0.020487 -0.0040482 0 -0.0050269 -0.011493 -0.0088726 -0.015908 -0.012507 -0.0021794 0.60289 0.21567 -0.0010487 -0.027051 0.026482 0.0042909 0.07074 0.078495 -0.0055251 0.023489 0.11203 0.027234 0.15862 0.00019967 0.00013589 -0.0007857 -0.00014222 0.15924 0 0 -0.0072572 0 0.054351 0.14733 0.13629 0 0
1.9531 -0.0053735 -0.001516 0.011873 -0.0089993 0 -0.0082291 -0.0082726 -0.0089485 -0.012046 -0.014802 -0.0030188 0.62319 0.22684 -0.0011572 -0.026861 0.035175 0.0014433 0.074523 0.090884 -0.0002251 0.023527 0.11003 0.021761 0.15962 -0.00045628 -0.00012367 -0.00082669 -7.3081e-05 0.15475 0 0 -0.0073656 0 0.063564 0.15194 0.13669 0 0
1.957 -0.002099 -0.001749 -0.0054438 -0.007227 0 -0.0075223 -0.0037564 -0.0066636 -0.0068207 -0.012148 -0.0097401 0.63405 0.23809 -0.00099741 -0.024425 0.042173 0.00037223 0.081549 0.10024 0.0040823 0.021019 0.11089 0.014936 0.15917 -0.0012805 -0.00040327 -0.00075989 0.00010237 0.14654 0 0 -0.011152 0 0.072653 0.15345 0.13586 0 0
1.9609 0.0012021 -0.0029672 -0.01904 0.0017224 0 -0.0026312 0.00098921 -0.0023738 -0.0011531 -0.0036235 -0.017734 0.63214 0.24592 2.143e-05 -0.021769 0.04609 0.0014592 0.088076 0.10387 0.0041823 0.016385 0.11315 0.0107 0.15626 -0.0013935 -0.00016241 -0.00039329 0.00027675 0.1147 0 0 -0.015193 0 0.079147 0.15119 0.13429 0 0
1.9648 0.0028593 -0.0042837 -0.019204 0.011369 0 0.0029102 0.0042312 0.0017014 0.004094 0.0062378 -0.019075 0.62067 0.24854 0.0015281 -0.020051 0.046407 0.0025513 0.091694 0.10084 0.00069485 0.010065 0.11574 0.010085 0.15039 -0.00053982 0.000782 0.00030013 0.00033838 0.053889 0 0 -0.014385 0 0.081927 0.14494 0.13243 0 0
1.9688 0.001924 -0.0045946 -0.0067522 0.013701 0 0.0048131 0.0040859 0.0031876 0.0076345 0.010942 -0.0081934 0.60615 0.24457 0.0021344 -0.020357 0.042972 0.0011702 0.090091 0.090974 -0.0028099 0.0027025 0.1174 0.010049 0.14132 0.0005463 0.001833 0.0010499 0.0001835 -0.021513 0 0 -0.0057976 0 0.080274 0.13479 0.13078 0 0
1.9727 -0.0012617 -0.003386 0.0069578 0.0060492 0 0.0013733 0.00018613 0.0016505 0.0084737 0.0077772 0.012737 0.59532 0.2326 0.0011277 -0.024276 0.036075 -0.0025617 0.07969 0.07572 -0.0035205 -0.0041081 0.11538 0.0062506 0.12924 0.00083102 0.0020178 0.0014631 -0.00020704 -0.087517 0 0 0.0084927 0 0.073823 0.12156 0.13 0 0
1.9766 -0.0052901 -0.0013448 0.0088764 -0.0065261 0 -0.0054275 -0.0051935 -0.00084969 0.0071408 0.00016452 0.033445 0.59278 0.2181 -0.00022813 -0.030204 0.028475 -0.0056447 0.065029 0.061311 -0.0019311 -0.0091644 0.10967 -0.0026172 0.11725 3.664e-05 0.00093488 0.0013713 -0.0006747 -0.12475 0 0 0.022057 0 0.06609 0.10864 0.12953 0 0
1.9805 -0.008481 -5.5021e-05 -0.0043722 -0.015222 0 -0.011429 -0.0082615 -0.0014607 0.0057181 -0.0055994 0.041564 0.59848 0.20435 0.00021517 -0.036898 0.021222 -0.0050993 0.049872 0.050468 -0.00072357 -0.012253 0.10108 -0.012989 0.10719 -0.0010524 -0.00073191 0.00098427 -0.00093043 -0.12549 0 0 0.028079 0 0.058647 0.097628 0.12885 0 0
1.9844 -0.0096856 -0.00078685 -0.022336 -0.014387 0 -0.01305 -0.006589 0.00082948 0.0061302 -0.0058506 0.031187 0.60658 0.19391 0.0029008 -0.043322 0.015018 -0.00097781 0.037485 0.045046 -0.0015992 -0.013317 0.090538 -0.019034 0.10058 -0.0013713 -0.0017517 0.00066206 -0.00078402 -0.0926 0 0 0.023827 0 0.052528 0.089679 0.12758 0 0
1.9883 -0.0086615 -0.0033256 -0.02863 -0.005698 0 -0.0095533 -0.0011891 0.0039936 0.0082387 -0.0020339 0.0075675 0.60907 0.19002 0.0055259 -0.048104 0.010527 0.003762 0.032497 0.046985 -0.0037149 -0.0124 0.079716 -0.017486 0.099503 -0.00063351 -0.0014655 0.00053992 -0.00035851 -0.036793 0 0 0.012376 0 0.048673 0.086157 0.12537 0 0
1.9922 -0.0059696 -0.0059352 -0.015248 0.0035165 0 -0.0035042 0.004248 0.0044847 0.00977 0.0016432 -0.015971 0.60289 0.19428 0.0051414 -0.050135 0.0080798 0.0062948 0.038597 0.055548 -0.0051616 -0.010083 0.072152 -0.010294 0.10531 0.00042443 -0.00035802 0.00042045 -3.3398e-05 0.024788 0 0 0.00036427 0 0.0467 0.08724 0.12307 0 0
1.9961 -0.0026095 -0.0066113 0.0092208 0.0062595 0 0.0010096 0.0063107 0.00036371 0.0083042 0.0023477 -0.026979 0.59388 0.20268 0.0013712 -0.050394 0.007339 0.0064615 0.051297 0.06644 -0.0052811 -0.0070871 0.069076 -0.0026803 0.11528 0.00083392 0.00050083 6.0493e-05 -0.00011249 0.072251 0 0 -0.0065208 0 0.045103 0.090577 0.12216 0 0
2 0.00039762 -0.0045905 0.025823 0.001358 0 0.0014862 0.0043016 -0.0066774 0.0034192 0.00041068 -0.022151 0.59178 0.21292 -0.0028366 -0.049444 0.0085355 0.0061186 0.067581 0.077622 -0.0049067 -0.003519 0.071092 0.0015252 0.12791 0.00036762 0.0005417 -0.00047634 -0.0005276 0.091979 0 0 -0.0070558 0 0.043306 0.09505 0.12353 0 0
2.0039 0.0023916 -0.00083045 0.021443 -0.0057859 0 -0.0008327 0.00015973 -0.012335 -0.0030249 -0.0022061 -0.0088274 0.59984 0.22253 -0.0039952 -0.047897 0.011934 0.0063805 0.084067 0.08718 -0.004513 0.00056606 0.078447 0.0028983 0.14148 -0.000303 0.00016423 -0.00082379 -0.00089659 0.085971 0 0 -0.0046105 0 0.040882 0.099556 0.12792 0 0
2.0078 0.0033399 0.0028645 0.00066043 -0.0077443 0 -0.0019078 -0.0035467 -0.013049 -0.0085039 -0.0042614 0.0010607 0.61022 0.22735 -0.0015632 -0.046503 0.018609 0.0062137 0.094474 0.092324 -0.0030308 0.0053001 0.091449 0.0051003 0.15275 -0.00037378 0.00013739 -0.00069647 -0.00089958 0.071702 0 0 -0.0040429 0 0.037746 0.1025 0.13618 0 0
2.0117 0.0038189 0.0051814 -0.017913 -0.0013241 0 0.0013007 -0.0053675 -0.0088272 -0.011562 -0.0057962 -0.00027216 0.61188 0.22672 0.0015943 -0.045287 0.027623 0.0040801 0.096944 0.093383 0.0007892 0.010164 0.10657 0.010686 0.15954 0.00024432 0.00064803 -0.00022686 -0.00058914 0.069311 0 0 -0.0078325 0 0.034804 0.1036 0.14563 0 0
2.0156 0.0045951 0.0059293 -0.017999 0.0095384 0 0.0074368 -0.0051318 -0.0030389 -0.012111 -0.0069834 -0.011564 0.60399 0.22204 0.0022577 -0.043813 0.037537 0.00053463 0.0934 0.09144 0.0060304 0.014441 0.12136 0.018122 0.16171 0.00086748 0.0010691 0.00014199 -0.0003035 0.085202 0 0 -0.014311 0 0.032435 0.10324 0.15399 0 0
2.0195 0.0059837 0.0056379 5.6884e-05 0.016794 0 0.011343 -0.0031929 0.00061171 -0.010545 -0.0072781 -0.024415 0.59976 0.21452 0.00012023 -0.041739 0.047041 -0.0016376 0.085692 0.087187 0.0094922 0.017425 0.13403 0.022775 0.15927 0.00078231 0.00068916 0.00011042 -0.00027667 0.10583 0 0 -0.019099 0 0.030715 0.10176 0.15959 0 0
2.0234 0.0074555 0.0048081 0.020029 0.014921 0 0.0087347 -0.00012419 0.0011715 -0.0070775 -0.005993 -0.029639 0.61415 0.20583 -0.0021763 -0.038642 0.054298 -0.00032306 0.076588 0.081385 0.008556 0.018104 0.14241 0.020788 0.15245 -1.1708e-05 -0.00043213 -0.00017882 -0.0003766 0.10692 0 0 -0.018362 0 0.029506 0.099559 0.16047 0 0
2.0273 0.0078835 0.0036318 0.024624 0.0056198 0 0.0007197 0.0029405 0.00082718 -0.0020339 -0.0033067 -0.022944 0.64648 0.19871 -0.0021031 -0.034533 0.055959 0.0031415 0.070877 0.074782 0.0040378 0.014687 0.14322 0.0122 0.1425 -0.00081061 -0.0014488 -0.00033516 -0.00027146 0.07001 0 0 -0.011287 0 0.027637 0.097319 0.15496 0 0
2.0313 0.0063296 0.0022616 0.010658 -0.003622 0 -0.0065746 0.0043934 0.0024225 0.0036198 -0.00020447 -0.0064185 0.67648 0.19356 2.4884e-05 -0.030701 0.053044 0.004714 0.068743 0.067839 -0.00038919 0.0083013 0.13834 0.00062335 0.13206 -0.00091941 -0.0015799 -0.00018734 0.00014963 -0.0062745 0 0 -7.8577e-05 0 0.024369 0.095482 0.14656 0 0
2.0352 0.0027802 0.0010379 -0.0088123 -0.0060247 0 -0.0074325 0.0033065 0.0066008 0.0085639 0.0025679 0.013902 0.68013 0.19013 0.0015233 -0.02802 0.0465 0.0015576 0.069139 0.06059 -0.0018788 -0.0002951 0.12868 -0.0098777 0.12211 -0.00033317 -0.00090206 1.6169e-05 0.00057462 -0.10612 0 0 0.011986 0 0.01959 0.094295 0.13728 0 0
2.0391 -0.001763 0.0002357 -0.016379 -0.0013593 0 -0.0019545 0.00065173 0.011253 0.012096 0.0050733 0.031587 0.65116 0.18801 0.00029954 -0.027293 0.037612 -0.0048677 0.070622 0.053085 -0.0012166 -0.010142 0.11546 -0.017639 0.11351 0.00027295 -0.00023762 -8.7284e-05 0.00054251 -0.20373 0 0 0.022453 0 0.013428 0.094013 0.12914 0 0
2.043 -0.0058973 -0.00038108 -0.0049407 0.0041599 0 0.0040104 -0.001065 0.013558 0.014569 0.0074903 0.042105 0.60729 0.18644 -0.0029863 -0.029871 0.028997 -0.0098958 0.070041 0.045489 -0.0015791 -0.019304 0.1008 -0.023556 0.10742 0.00019957 -0.00028272 -0.00051008 -6.554e-05 -0.27164 0 0 0.030023 0 0.0066827 0.095308 0.12541 0 0
2.0469 -0.0086249 -0.0015465 0.017238 0.0038197 0 0.0044873 5.5454e-05 0.012415 0.016561 0.0091794 0.0435 0.57501 0.18494 -0.0057183 -0.035005 0.023705 -0.0099584 0.065411 0.038554 -0.0046452 -0.025432 0.088384 -0.028888 0.1039 -0.00062211 -0.0009221 -0.00083735 -0.00083676 -0.28796 0 0 0.033644 0 0.0014226 0.098548 0.12684 0 0
2.0508 -0.0097456 -0.0038349 0.033905 -0.0033856 0 -0.0010435 0.0033012 0.0089286 0.017634 0.0089661 0.036352 0.56798 0.18398 -0.0059522 -0.040924 0.021892 -0.0057646 0.058306 0.032956 -0.0085263 -0.028024 0.079723 -0.033114 0.10249 -0.0015753 -0.0014279 -0.00065429 -0.0011701 -0.24364 0 0 0.03197 0 -0.0014441 0.10348 0.13162 0 0
2.0547 -0.0096766 -0.0069506 0.033206 -0.012067 0 -0.0076609 0.0056262 0.0048067 0.016215 0.0064799 0.023536 0.57935 0.18412 -0.0040126 -0.046288 0.023264 -0.0012085 0.050511 0.029318 -0.0099153 -0.026788 0.075729 -0.033877 0.10313 -0.0019148 -0.0012685 -1.6985e-05 -0.00083573 -0.14774 0 0 0.024192 0 -0.0014722 0.10985 0.13844 0 0
2.0586 -0.0090281 -0.0097396 0.015337 -0.015726 0 -0.010328 0.0041912 0.00064686 0.010999 0.0027885 0.0093726 0.59323 0.18609 -0.0016705 -0.049593 0.027056 0.00071766 0.044447 0.028304 -0.0079466 -0.021661 0.077038 -0.028856 0.10574 -0.0014055 -0.00063386 0.00056176 -0.0001974 -0.025385 0 0 0.011523 0 0.0015469 0.11727 0.14573 0 0
2.0625 -0.0083315 -0.011027 -0.0087597 -0.012765 0 -0.0088051 -0.001186 -0.0040959 0.0024801 -0.00076448 -0.0021499 0.6013 0.19142 -0.00020281 -0.047651 0.031182 0.00079188 0.046283 0.031881 -0.0051978 -0.012312 0.084836 -0.017659 0.11114 -0.0004856 -0.00015503 0.00061075 0.00013042 0.094044 0 0 -0.0024579 0 0.0073552 0.12429 0.15087 0 0
2.0664 -0.0079899 -0.010563 -0.02513 -0.007532 0 -0.0071529 -0.0079905 -0.0097161 -0.0070837 -0.0042908 -0.0093824 0.60747 0.19857 0.0004851 -0.041684 0.034235 0.0024875 0.055221 0.038897 -0.0045303 -0.00096185 0.095749 -0.0020982 0.11863 0.0001473 -0.00018978 0.00015027 -0.0001428 0.19227 0 0 -0.01352 0 0.013492 0.12953 0.15414 0 0
2.0703 -0.0082389 -0.0092439 -0.025518 -0.0057733 0 -0.0088239 -0.013281 -0.015292 -0.015332 -0.0093797 -0.013772 0.61832 0.20651 0.0010654 -0.032516 0.036549 0.0083035 0.069832 0.048952 -0.0053515 0.011826 0.10864 0.015176 0.12812 0.00012608 -0.00047289 -0.00037741 -0.00073748 0.26982 0 0 -0.019507 0 0.019043 0.13238 0.15624 0 0
2.0742 -0.0090001 -0.0084398 -0.012364 -0.0092727 0 -0.012939 -0.015959 -0.019382 -0.021419 -0.016945 -0.018598 0.63191 0.21415 0.0016203 -0.021159 0.038798 0.017199 0.088089 0.061473 -0.0037404 0.025523 0.12243 0.032242 0.13939 -0.00033747 -0.0004756 -0.00059022 -0.0011168 0.34014 0 0 -0.021823 0 0.023279 0.13248 0.15795 0 0
2.0781 -0.0098085 -0.0090461 0.002531 -0.014799 0 -0.015687 -0.017004 -0.021576 -0.026008 -0.025198 -0.026472 0.63783 0.2197 0.0015028 -0.0092529 0.042892 0.025347 0.10598 0.075545 0.0033934 0.039582 0.13588 0.048386 0.1521 -0.00072689 -3.5206e-05 -0.0005152 -0.0010355 0.41565 0 0 -0.024298 0 0.025388 0.12939 0.16056 0 0
2.082 -0.010073 -0.010989 0.005662 -0.017833 0 -0.014907 -0.017925 -0.023034 -0.029889 -0.030374 -0.037384 0.62739 0.22193 0.00018023 0.00094407 0.051261 0.029113 0.11754 0.08873 0.014554 0.052905 0.14773 0.063373 0.1647 -0.00072526 0.00044145 -0.0004432 -0.0007722 0.49699 0 0 -0.03016 0 0.025665 0.12433 0.16459 0 0
2.0859 -0.0096052 -0.013417 -0.0080991 -0.016891 0 -0.012534 -0.019353 -0.025212 -0.03287 -0.029983 -0.048568 0.60254 0.22186 -0.0020618 0.0091042 0.063252 0.027473 0.12207 0.099388 0.024493 0.064546 0.1576 0.076475 0.17581 -0.00046824 0.00040459 -0.00050515 -0.00081102 0.57233 0 0 -0.039374 0 0.025062 0.11886 0.16883 0 0
2.0898 -0.0089766 -0.015268 -0.030234 -0.014282 0 -0.012259 -0.02108 -0.028077 -0.034103 -0.025365 -0.05603 0.57466 0.22023 -0.0042509 0.015259 0.077906 0.022253 0.11981 0.10644 0.02895 0.073608 0.16494 0.086189 0.18439 -0.00032387 -0.00024509 -0.00048898 -0.0012844 0.62406 0 0 -0.048306 0 0.024006 0.11365 0.1722 0 0
2.0938 -0.0092638 -0.015807 -0.043806 -0.01319 0 -0.01528 -0.02291 -0.029774 -0.033189 -0.020713 -0.056581 0.55563 0.21791 -0.0053266 0.019661 0.09379 0.016702 0.1117 0.10894 0.028459 0.079167 0.16915 0.090775 0.18942 -0.00044422 -0.0010033 -0.00011325 -0.0017421 0.63621 0 0 -0.051901 0 0.022885 0.10925 0.17352 0 0
2.0977 -0.01126 -0.014949 -0.036984 -0.014578 0 -0.01899 -0.024885 -0.028232 -0.030595 -0.019305 -0.049268 0.54972 0.21626 -0.0045526 0.022801 0.10685 0.013778 0.1004 0.10484 0.027436 0.078503 0.16769 0.089023 0.18821 -0.00056333 -0.0011871 0.00057017 -0.0015167 0.59952 0 0 -0.046869 0 0.022007 0.10581 0.17027 0 0
2.1016 -0.014734 -0.013328 -0.014114 -0.016847 0 -0.019917 -0.026545 -0.023168 -0.026875 -0.020639 -0.035746 0.55203 0.21504 -0.0017036 0.02546 0.11495 0.014892 0.090186 0.096784 0.029656 0.072843 0.16093 0.080657 0.18186 -0.00027229 -0.0005212 0.0011272 -0.00038582 0.51523 0 0 -0.03383 0 0.021217 0.10198 0.16379 0 0
2.1055 -0.018364 -0.012068 0.0065223 -0.017894 0 -0.017365 -0.026432 -0.016486 -0.021781 -0.021232 -0.01965 0.55181 0.21319 0.0026377 0.027468 0.11824 0.01918 0.081762 0.08644 0.034717 0.063201 0.14928 0.06632 0.17115 0.00049258 0.00063557 0.0011272 0.0010846 0.39776 0 0 -0.017183 0 0.020371 0.096975 0.1555 0 0
2.1094 -0.020463 -0.0122 0.0081649 -0.016928 0 -0.01372 -0.022964 -0.010733 -0.014566 -0.018103 -0.0051397 0.53773 0.20957 0.0068296 0.02853 0.11735 0.02362 0.07519 0.07527 0.038703 0.050586 0.13335 0.047449 0.15686 0.0012631 0.0015762 0.00055599 0.0018883 0.27234 0 0 -0.0027682 0 0.019351 0.090206 0.14674 0 0
2.1133 -0.020018 -0.013949 -0.0089256 -0.014465 0 -0.011437 -0.016135 -0.0071244 -0.0053297 -0.011414 0.0049624 0.50356 0.20217 0.008674 0.02793 0.11383 0.024512 0.069649 0.065235 0.037924 0.036465 0.1142 0.026229 0.13999 0.0013952 0.0017629 -0.000178 0.001377 0.16474 0 0 0.0052957 0 0.018001 0.081039 0.13945 0 0
2.1172 -0.017322 -0.016416 -0.026918 -0.011342 0 -0.010539 -0.0082011 -0.0049916 0.0040858 -0.0039724 0.010525 0.45334 0.18891 0.0068532 0.025016 0.11165 0.01999 0.062533 0.058517 0.03196 0.023655 0.095638 0.0054435 0.12317 0.00066244 0.0011701 -0.00062842 -0.00016499 0.088279 0 0 0.0067481 0 0.01611 0.070098 0.13557 0 0
2.1211 -0.013816 -0.018035 -0.02676 -0.0083645 0 -0.0094967 -0.0023492 -0.0029372 0.010795 0.0013094 0.013909 0.40153 0.17179 0.0022141 0.020944 0.11235 0.011851 0.053345 0.054415 0.023591 0.013321 0.080682 -0.012044 0.10838 -0.00048902 0.00024755 -0.00066833 -0.0016934 0.038993 0 0 0.0049095 0 0.013653 0.05929 0.13384 0 0
2.125 -0.011252 -0.017635 -0.0068504 -0.0066874 0 -0.0080316 -0.00039275 -0.00042389 0.012659 0.0032441 0.017942 0.36464 0.15238 -0.0025734 0.016726 0.11588 0.004787 0.042647 0.052231 0.016365 0.0058959 0.070859 -0.02407 0.096764 -0.0012883 -0.00041606 -0.00047818 -0.0022104 0.0048966 0 0 0.0040786 0 0.010557 0.049729 0.13311 0 0
2.1289 -0.010653 -0.015294 0.014072 -0.0076243 0 -0.0080367 -0.0016443 0.0016793 0.0095506 0.002186 0.023288 0.34755 0.13262 -0.00507 0.013538 0.12165 0.0030988 0.03145 0.051056 0.01232 0.001585 0.067281 -0.029701 0.089242 -0.0012755 -0.00048209 -0.00025562 -0.0015274 -0.018066 0 0 0.0063276 0 0.0067937 0.042455 0.132 0 0
2.1328 -0.011681 -0.012308 0.013653 -0.011313 0 -0.011181 -0.0039288 0.001881 0.0031583 -0.0010367 0.027289 0.33687 0.11691 -0.0050346 0.014194 0.12712 0.007396 0.023128 0.049069 0.011398 0.00080637 0.071418 -0.029079 0.087792 -0.00063653 -6.2949e-05 -1.7462e-05 -0.00033422 -0.018927 0 0 0.010007 0 0.0024369 0.039252 0.12759 0 0
2.1367 -0.012785 -0.010228 -0.012789 -0.015656 0 -0.016071 -0.0055812 -0.00069556 -0.0041861 -0.0054826 0.025487 0.31018 0.10775 -0.0043214 0.01946 0.12923 0.01419 0.02022 0.045402 0.012271 0.0023575 0.079044 -0.022777 0.09099 3.4737e-05 0.00038366 0.00030173 0.00045904 0.018487 0 0 0.011114 0 -0.0015112 0.039104 0.11915 0 0
2.1406 -0.012143 -0.0097227 -0.046548 -0.017356 0 -0.018739 -0.0064766 -0.0056304 -0.01051 -0.0098068 0.014986 0.25559 0.10471 -0.0047375 0.028422 0.12776 0.018844 0.022526 0.040797 0.013515 0.0058416 0.086954 -0.011346 0.09735 0.00026482 0.00039804 0.00062818 0.0004889 0.097528 0 0 0.0064683 0 -0.004117 0.040711 0.10762 0 0
2.1445 -0.0089136 -0.010153 -0.061233 -0.014723 0 -0.016447 -0.0074129 -0.0114 -0.014616 -0.012584 -0.0028889 0.18355 0.107 -0.0060647 0.040051 0.12314 0.019288 0.029406 0.036228 0.014415 0.011225 0.092895 0.0044017 0.10578 9.5086e-06 -0.00013485 0.00071541 0.0001285 0.20008 0 0 -0.0037713 0 -0.0045516 0.04313 0.093965 0 0
2.1484 -0.0039925 -0.010109 -0.045628 -0.0095592 0 -0.010749 -0.0089237 -0.016145 -0.016306 -0.013534 -0.022754 0.11797 0.11308 -0.0063359 0.052663 0.11666 0.017241 0.039461 0.033342 0.015197 0.018725 0.09431 0.022661 0.11492 -0.00046346 -0.00089411 0.00036835 -9.069e-06 0.29611 0 0 -0.016159 0 -0.0016931 0.045228 0.079621 0 0
2.1523 0.00033754 -0.0084572 -0.012922 -0.0058561 0 -0.0061793 -0.010889 -0.018562 -0.016582 -0.014148 -0.038148 0.074142 0.1182 -0.0040638 0.062009 0.11247 0.016071 0.048392 0.03573 0.01658 0.028782 0.088684 0.040411 0.12225 -0.00087901 -0.0013681 -0.00032007 0.00029401 0.36244 0 0 -0.026306 0 0.0059424 0.045572 0.067287 0 0
2.1563 0.0017835 -0.0051156 0.011519 -0.0062008 0 -0.0056973 -0.013029 -0.018552 -0.017278 -0.016308 -0.045155 0.045246 0.11897 -2.0342e-05 0.066452 0.11231 0.017487 0.053639 0.04295 0.018866 0.03989 0.07911 0.054321 0.12673 -0.0011029 -0.0012486 -0.00098688 0.00072207 0.39333 0 0 -0.031504 0 0.016383 0.044477 0.057297 0 0
2.1602 -0.00043507 -0.0011032 0.011972 -0.00935 0 -0.0077095 -0.015234 -0.017234 -0.019667 -0.019851 -0.044154 0.011249 0.11425 0.0033343 0.065509 0.11602 0.020128 0.054714 0.054194 0.021329 0.050836 0.067257 0.062292 0.12784 -0.0010778 -0.00065524 -0.0012656 0.00086408 0.39533 0 0 -0.031717 0 0.028412 0.042177 0.049316 0 0
2.1641 -0.0050004 0.0020543 -0.0057946 -0.011453 0 -0.0079212 -0.017098 -0.01612 -0.022882 -0.021848 -0.038724 -0.039477 0.10351 0.0041402 0.059193 0.1228 0.021084 0.051698 0.068153 0.02271 0.060236 0.054818 0.06428 0.12518 -0.00076711 -1.4162e-05 -0.0010501 0.00069741 0.37468 0 0 -0.028672 0 0.040673 0.038924 0.04277 0 0
2.168 -0.009291 0.0031479 -0.021803 -0.0097118 0 -0.0040556 -0.017355 -0.015827 -0.02386 -0.019025 -0.032823 -0.09923 0.086727 0.0027349 0.048042 0.12962 0.018633 0.045783 0.081556 0.022536 0.064876 0.044165 0.061485 0.11779 -0.00025004 0.0002885 -0.00054144 0.00056933 0.33156 0 0 -0.024266 0 0.050608 0.034848 0.03635 0 0
2.1719 -0.010973 0.0019173 -0.019977 -0.0048261 0 0.0016199 -0.014366 -0.015333 -0.019556 -0.011245 -0.028294 -0.15225 0.068431 0.0010256 0.035927 0.13128 0.013651 0.040691 0.089532 0.021778 0.062561 0.035683 0.054547 0.10643 0.00018369 0.00018163 -9.1737e-05 0.00071489 0.26492 0 0 -0.019568 0 0.056423 0.029784 0.028709 0 0
2.1758 -0.0092587 -0.00076894 -0.00070266 6.7861e-05 0 0.0046255 -0.0076412 -0.012657 -0.0097819 -0.0022765 -0.024086 -0.19476 0.05193 0.00052768 0.025178 0.12649 0.0086597 0.037786 0.090793 0.021721 0.053934 0.02776 0.042556 0.092159 0.00017768 -9.1972e-05 -3.4173e-06 0.00089197 0.17869 0 0 -0.014671 0 0.058615 0.023431 0.02015 0 0
2.1797 -0.0050713 -0.0032662 0.021442 0.0025797 0 0.0029124 0.0010922 -0.0066211 0.0020501 0.0034255 -0.017324 -0.24018 0.039181 0.0011967 0.016968 0.11506 0.0056994 0.037344 0.084899 0.021964 0.039633 0.019001 0.02415 0.075445 -0.00035136 -0.00020596 -0.00039303 0.00060044 0.079858 0 0 -0.0089422 0 0.057707 0.015536 0.011295 0 0
2.1836 -0.00022986 -0.0039289 0.030499 0.0030214 0 -0.0010603 0.0086807 0.0017933 0.011331 0.0049346 -0.0053523 -0.30258 0.031914 0.0020207 0.012167 0.097595 0.0049689 0.039103 0.072051 0.019922 0.020807 0.0077416 -4.1428e-05 0.056802 -0.001033 1.5243e-06 -0.0011251 -0.0003098 -0.029259 0 0 -0.0013775 0 0.054564 0.0058859 0.0031052 0 0
2.1875 0.0036021 -0.0019795 0.020834 0.0034143 0 -0.002814 0.012814 0.0098843 0.015786 0.0056487 0.012292 -0.3769 0.032348 0.0023103 0.011154 0.077862 0.0051633 0.040589 0.054611 0.013019 0.00093038 -0.0091085 -0.025997 0.037109 -0.0012938 0.00043537 -0.0018259 -0.0013191 -0.1525 0 0 0.0087438 0 0.051119 -0.005359 -0.0014259 0 0
2.1914 0.0055782 0.0019991 -0.00043026 0.0050376 0 -0.00013481 0.013738 0.015237 0.01685 0.0096498 0.032898 -0.43955 0.036211 0.0021036 0.011065 0.061426 0.0048425 0.039464 0.038827 0.0017285 -0.015671 -0.029175 -0.047752 0.018223 -0.00085993 0.00082745 -0.0020401 -0.0016268 -0.28933 0 0 0.020893 0 0.048792 -0.016205 -0.0020225 0 0
2.1953 0.0058135 0.0062954 -0.019761 0.0072525 0 0.0051463 0.013763 0.017486 0.017679 0.017281 0.051179 -0.4713 0.041459 0.0014852 0.010822 0.050058 0.0035114 0.035361 0.027332 -0.0098593 -0.027201 -0.050483 -0.060948 0.0013588 -1.7613e-05 0.00091081 -0.0015242 -0.00091466 -0.42161 0 0 0.032707 0 0.047627 -0.025452 0.0012312 0 0
2.1992 0.0052011 0.0089797 -0.026356 0.0085466 0 0.0092212 0.014987 0.018156 0.01992 0.024504 0.061449 -0.47889 0.046124 5.9867e-05 0.0096033 0.04476 0.0016805 0.028484 0.022208 -0.017072 -0.032331 -0.07083 -0.065515 -0.012263 0.00065105 0.0005853 -0.00048568 0.00028675 -0.51412 0 0 0.040687 0 0.047426 -0.032021 0.0079393 0 0
2.2031 0.0050112 0.008999 -0.018311 0.0082615 0 0.0096855 0.017396 0.018788 0.022443 0.026679 0.060463 -0.49138 0.047371 -0.0024741 0.006729 0.045968 0.00018858 0.020246 0.026189 -0.018592 -0.029201 -0.086111 -0.064943 -0.020189 0.000795 -1.631e-06 0.00049548 0.0010322 -0.53384 0 0 0.042134 0 0.047398 -0.034161 0.017258 0 0
2.207 0.0062509 0.0068002 -0.0031321 0.0070583 0 0.0069755 0.019028 0.019264 0.022995 0.022808 0.049258 -0.53367 0.043661 -0.0053116 0.003311 0.049743 -0.0004446 0.015029 0.037864 -0.017322 -0.019299 -0.09257 -0.06262 -0.020702 0.00055112 -0.00051523 0.00088797 0.00079211 -0.47382 0 0 0.036936 0 0.046097 -0.031835 0.026566 0 0
2.2109 0.0089399 0.0040796 0.0073036 0.0059506 0 0.0032203 0.017845 0.018072 0.020641 0.016026 0.032636 -0.6038 0.036615 -0.0065769 0.00087193 0.052662 -0.0001578 0.014878 0.053147 -0.017213 -0.0060259 -0.091556 -0.058604 -0.015193 0.00030623 -0.00063804 0.00063789 -0.00012392 -0.36046 0 0 0.027661 0 0.043369 -0.027097 0.0343 0 0
2.2148 0.011798 0.0027845 0.0049618 0.0053295 0 0.00043598 0.013475 0.014176 0.016353 0.010237 0.016422 -0.6771 0.02746 -0.0048326 0.00029065 0.053396 0.00090102 0.020665 0.069939 -0.01931 0.0088812 -0.08418 -0.049972 -0.0045088 0.00027469 -0.00031208 0.00018228 -0.000927 -0.23705 0 0 0.017767 0 0.03937 -0.021238 0.03973 0 0
2.2188 0.012819 0.003951 -0.007722 0.0050302 0 -0.00016604 0.0073489 0.0084766 0.011469 0.00675 0.0043031 -0.73226 0.017713 -0.00068293 0.0023106 0.051094 0.0025884 0.032709 0.086187 -0.021062 0.023683 -0.072137 -0.034592 0.010131 0.00035803 0.00016985 -7.1885e-06 -0.0010877 -0.13712 0 0 0.009467 0 0.034462 -0.015675 0.042356 0 0
2.2227 0.010587 0.0070742 -0.018236 0.0049515 0 0.002003 0.0014755 0.0032333 0.0062136 0.0042699 -0.0035683 -0.77187 0.010702 0.0033023 0.0077399 0.046104 0.0047067 0.050352 0.099208 -0.019367 0.035505 -0.059184 -0.014638 0.025835 0.00037593 0.00034188 8.7943e-05 -0.00072211 -0.068961 0 0 0.0030001 0 0.02968 -0.0131 0.041591 0 0
2.2266 0.005464 0.010397 -0.012996 0.0051527 0 0.0067272 -0.0027976 -4.0188e-06 0.00013138 0.0015559 -0.0094429 -0.81683 0.0075849 0.0045286 0.014186 0.041468 0.0068324 0.068222 0.10986 -0.013921 0.043795 -0.049291 0.0038466 0.038557 0.00031876 -8.5112e-05 3.2358e-05 -0.00032405 -0.020712 0 0 -0.0023958 0 0.025706 -0.013696 0.039509 0 0
2.2305 -0.00033608 0.011956 0.010708 0.0053589 0 0.012329 -0.0050842 -0.0018025 -0.0062384 -0.00079374 -0.015541 -0.8818 0.0081483 0.0024649 0.020173 0.038016 0.0083578 0.083934 0.11915 -0.0073434 0.048497 -0.043323 0.015371 0.046671 0.0002974 -0.00097308 -0.00053895 -0.00021838 0.02332 0 0 -0.00715 0 0.022377 -0.017014 0.037303 0 0
2.2344 -0.0039899 0.010741 0.039925 0.004864 0 0.015839 -0.0055372 -0.004058 -0.010798 -0.0014818 -0.022359 -0.95794 0.011895 -0.0010238 0.024516 0.035882 0.0088347 0.095789 0.12788 -0.002337 0.04958 -0.041593 0.019413 0.049057 0.00029834 -0.0018238 -0.0014095 -0.00031352 0.070586 0 0 -0.011069 0 0.019408 -0.022559 0.036034 0 0
2.2383 -0.0037844 0.0072628 0.054325 0.0033516 0 0.014769 -0.0044735 -0.0077414 -0.01151 -0.00083152 -0.02871 -1.02 0.017758 -0.0033067 0.025697 0.034252 0.0083168 0.10193 0.13694 0.00072041 0.046827 -0.043967 0.020482 0.0444 0.00012828 -0.0021251 -0.0018627 -0.00032187 0.11877 0 0 -0.014046 0 0.016165 -0.029591 0.037249 0 0
2.2422 -0.00010511 0.0031837 0.042362 0.0016969 0 0.0092428 -0.0023704 -0.011471 -0.0085602 -0.0010286 -0.032803 -1.0498 0.022801 -0.0030035 0.023271 0.029252 0.0073078 0.1025 0.14606 0.0032699 0.040634 -0.048372 0.023485 0.033568 -0.00031589 -0.0017069 -0.0013471 -0.00011106 0.15934 0 0 -0.016494 0 0.011829 -0.036841 0.042772 0 0
2.2461 0.0049299 0.00029775 0.011869 0.0014285 0 0.0022669 0.00010016 -0.012442 -0.0045404 -0.0036116 -0.033037 -1.0519 0.025421 -0.00067606 0.019317 0.01912 0.0062928 0.10044 0.15359 0.0062351 0.032612 -0.052949 0.028643 0.020175 -0.00078561 -0.00084309 -8.3171e-05 0.00020371 0.17938 0 0 -0.018648 0 0.0068949 -0.043799 0.051918 0 0
2.25 0.0088078 -0.00044877 -0.015094 0.0030295 0 -0.0024818 0.0023327 -0.0089358 -0.0021862 -0.0070877 -0.028101 -1.0489 0.025093 0.0020884 0.015081 0.0034125 0.0053061 0.096855 0.15808 0.0088543 0.023487 -0.057425 0.030914 0.0058154 -0.00083525 -4.8131e-05 0.0010304 0.0004442 0.1631 0 0 -0.019457 0 0.0019871 -0.050413 0.06426 0 0
2.2539 0.0099712 0.00068737 -0.019969 0.0049608 0 -0.0033734 0.0041429 -0.0020573 -0.0019315 -0.0077705 -0.017192 -1.0619 0.02164 0.0040725 0.011828 -0.017652 0.0040205 0.092733 0.15811 0.0098541 0.014006 -0.061862 0.024716 -0.0080423 -0.00031874 0.00026316 0.0011808 0.00054241 0.098771 0 0 -0.016642 0 -0.0021496 -0.056713 0.079127 0 0
2.2578 0.0084349 0.0026085 -0.0031504 0.0048926 0 -0.0015197 0.00576 0.0049198 -0.0017878 -0.0033878 -0.0010023 -1.0969 0.015435 0.0050571 0.011636 -0.041877 0.0023026 0.088514 0.15059 0.0091171 0.0053786 -0.067808 0.0096003 -0.019663 0.00032935 2.5059e-05 0.00036564 0.00051186 -0.0094602 0 0 -0.0084482 0 -0.0038136 -0.06277 0.094989 0 0
2.2617 0.0055332 0.0040745 0.016524 0.0022088 0 0.00093119 0.0074002 0.008997 0.00046449 0.0042891 0.017209 -1.1447 0.0091415 0.0054117 0.014018 -0.063177 0.00062384 0.083441 0.13741 0.0075883 -0.00193 -0.076881 -0.0085488 -0.029686 0.0004428 -0.00045318 -0.00061564 0.00033385 -0.13526 0 0 0.0042699 0 -0.0031568 -0.068438 0.10923 0 0
2.2656 0.0031169 0.0042718 0.018215 -0.00091236 0 0.0027932 0.0088993 0.0095165 0.0051907 0.010735 0.032091 -1.1925 0.0040033 0.0053114 0.017649 -0.078909 -0.00019618 0.076934 0.12115 0.0057052 -0.0082953 -0.089239 -0.02204 -0.039194 -0.00017598 -0.00068758 -0.00088927 -2.8033e-05 -0.23949 0 0 0.017712 0 -0.0013469 -0.073424 0.12088 0 0
2.2695 0.0026041 0.0030568 -0.002684 -0.0013521 0 0.0040437 0.0098298 0.008182 0.010951 0.012682 0.038842 -1.233 0.00065132 0.0043734 0.021399 -0.087682 0.00028369 0.068722 0.10402 0.0026935 -0.014187 -0.10465 -0.027455 -0.048956 -0.00095432 -0.00034347 -0.0002558 -0.0004931 -0.29209 0 0 0.0272 0 0.00048186 -0.077487 0.12946 0 0
2.2734 0.0042325 0.0009495 -0.030353 0.0017864 0 0.0045234 0.0099283 0.0073058 0.016138 0.010767 0.036408 -1.2668 -0.00051486 0.0019938 0.023721 -0.08855 0.0016934 0.058688 0.08901 -0.0020913 -0.020403 -0.1224 -0.027665 -0.059866 -0.0010503 0.00049821 0.00072504 -0.0008294 -0.28995 0 0 0.030111 0 0.00064266 -0.080321 0.13472 0 0
2.2773 0.0068367 -0.0010234 -0.041938 0.0059954 0 0.0032764 0.0092771 0.0079911 0.020006 0.0082436 0.028461 -1.2991 -0.00066454 -0.001914 0.022449 -0.083979 0.0032037 0.048276 0.081364 -0.0074988 -0.028632 -0.13923 -0.028132 -0.072182 -0.00020632 0.0013338 0.0013253 -0.00083715 -0.25553 0 0 0.027296 0 -0.0036092 -0.082029 0.13791 0 0
2.2813 0.0083807 -0.001684 -0.026855 0.0075871 0 -0.00025784 0.0080207 0.0096863 0.022049 0.0074138 0.020865 -1.3354 -0.0020437 -0.0063736 0.018658 -0.08006 0.0042852 0.039737 0.080729 -0.011078 -0.038739 -0.15241 -0.031303 -0.084155 0.0009267 0.0015658 0.0012921 -0.00056564 -0.21761 0 0 0.021955 0 -0.011108 -0.083781 0.14167 0 0
2.2852 0.0071266 -0.00029398 0.0044388 0.0051987 0 -0.0045764 0.0060414 0.01107 0.021059 0.0076684 0.017381 -1.3772 -0.005681 -0.0095309 0.013309 -0.079286 0.0050351 0.034361 0.086664 -0.011581 -0.050167 -0.16063 -0.034498 -0.094401 0.0013722 0.00098265 0.00094199 -0.00028555 -0.19063 0 0 0.017112 0 -0.020614 -0.086234 0.14707 0 0
2.2891 0.0028232 0.0028481 0.029278 0.0010381 0 -0.0063841 0.0031365 0.011118 0.015782 0.0069281 0.0171 -1.421 -0.012296 -0.0096833 0.0075442 -0.083539 0.0057645 0.033229 0.098269 -0.010497 -0.062059 -0.16297 -0.032979 -0.10154 0.00075582 1.5655e-06 0.00071078 -0.0002105 -0.16894 0 0 0.013765 0 -0.030581 -0.089938 0.1549 0 0
2.293 -0.0028949 0.0062797 0.031334 -0.0013573 0 -0.0032582 -0.00039776 0.0094343 0.0069203 0.0044435 0.015702 -1.4597 -0.022415 -0.0065701 0.0036221 -0.094507 0.0064564 0.038191 0.11389 -0.010404 -0.072021 -0.15808 -0.024771 -0.10278 -0.00034688 -0.00059782 0.00069505 -0.00028062 -0.13724 0 0 0.010873 0 -0.037664 -0.095543 0.16572 0 0
2.2969 -0.0072894 0.0080421 0.013293 -0.00048203 0 0.0037171 -0.0034908 0.0059854 -0.0019545 0.001617 0.0093394 -1.489 -0.033153 -0.0018786 0.0029855 -0.10821 0.0068647 0.047856 0.12952 -0.011739 -0.077126 -0.14873 -0.0124 -0.098086 -0.00096981 -0.00030111 0.00065334 -0.00027364 -0.085097 0 0 0.0067016 0 -0.03942 -0.10177 0.17711 0 0
2.3008 -0.0080638 0.0068866 -0.0064584 0.0020372 0 0.010211 -0.0048601 0.00098935 -0.0064485 7.5785e-05 -0.0021736 -1.5131 -0.041783 0.0016957 0.0048975 -0.12091 0.007148 0.060085 0.14345 -0.011877 -0.076824 -0.13768 -0.00018241 -0.089388 -0.00063373 0.00067324 0.00039441 -0.00011855 -0.013623 0 0 0.00021616 0 -0.036731 -0.10693 0.18693 0 0
2.3047 -0.0046944 0.0032237 -0.0098052 0.0034554 0 0.011945 -0.0040439 -0.0047336 -0.0050341 -0.00049292 -0.015304 -1.5427 -0.046408 0.0023103 0.0085011 -0.13042 0.008067 0.07356 0.15488 -0.008053 -0.070958 -0.12653 0.0096957 -0.078088 0.00031253 0.0015107 6.6693e-05 -2.1648e-05 0.066949 0 0 -0.0082947 0 -0.030717 -0.10974 0.19383 0 0
2.3086 0.0012881 -0.00094997 0.0058832 0.002669 0 0.0081062 -0.0019173 -0.0095383 -0.00080206 -0.0020179 -0.025407 -1.5854 -0.045129 0.00025646 0.012521 -0.13479 0.010136 0.086859 0.16332 -0.0010642 -0.059801 -0.11683 0.018165 -0.065924 0.0011254 0.0014633 6.849e-06 -0.00022193 0.14198 0 0 -0.017335 0 -0.023144 -0.1088 0.19659 0 0
2.3125 0.0071733 -0.0032225 0.025692 0.00088366 0 0.0017735 -0.00010658 -0.011593 0.00088012 -0.0055103 -0.029564 -1.6361 -0.035038 -0.002487 0.013558 -0.13247 0.012477 0.097527 0.16836 0.0046798 -0.045248 -0.1108 0.026643 -0.056478 0.0013348 0.00046596 0.00031996 -0.00065045 0.1951 0 0 -0.024678 0 -0.018819 -0.10161 0.1941 0 0
2.3164 0.0105 -0.0022897 0.02974 -0.00012085 0 -0.0028339 0.00023677 -0.010212 -0.0029995 -0.009285 -0.027631 -1.6797 -0.020717 -0.0040203 0.010776 -0.12828 0.012895 0.10536 0.17156 0.0053252 -0.031989 -0.10742 0.034076 -0.050686 0.00099143 -0.00083303 0.0006794 -0.0009205 0.2114 0 0 -0.028063 0 -0.019505 -0.090968 0.19019 0 0
2.3203 0.01021 0.0012143 0.010056 8.8838e-05 0 -0.0035779 -0.00076581 -0.0067034 -0.010386 -0.01017 -0.02148 -1.705 -0.0046591 -0.0039462 0.0042727 -0.12453 0.0096552 0.11017 0.17297 0.0016377 -0.022051 -0.10627 0.037125 -0.048638 0.00040519 -0.0016232 0.00060899 -0.0007077 0.18428 0 0 -0.026095 0 -0.025203 -0.078514 0.18682 0 0
2.3242 0.0070058 0.0051435 -0.022048 0.00053372 0 -0.0013618 -0.0019744 -0.0036491 -0.015848 -0.0066168 -0.013649 -1.7171 0.010634 -0.0032002 -0.0054456 -0.12325 0.003498 0.11187 0.17247 -0.0015932 -0.017061 -0.10691 0.033406 -0.050146 -0.00017984 -0.0015398 -1.5208e-05 -0.00010764 0.12233 0 0 -0.01904 0 -0.035338 -0.06594 0.18578 0 0
2.3281 0.0028637 0.0072118 -0.044295 0.00031075 0 0.0014082 -0.0021831 -0.0029164 -0.015011 -0.00044742 -0.0063538 -1.7332 0.02123 -0.0027312 -0.017045 -0.12702 -0.0022947 0.10999 0.16912 -0.00037743 -0.019247 -0.10906 0.024172 -0.054813 -0.00061405 -0.00081293 -0.00077127 0.00044373 0.047665 0 0 -0.0089218 0 -0.048215 -0.05594 0.18959 0 0
2.332 1.5607e-05 0.0063846 -0.040949 -0.00030681 0 0.0028966 -0.00090549 -0.004044 -0.0076952 0.0046299 -0.00085721 -1.7656 0.024752 -0.002617 -0.027131 -0.13549 -0.0043373 0.10487 0.1621 0.0045245 -0.02762 -0.11248 0.013434 -0.060947 -0.00070728 6.567e-05 -0.0010467 0.00060737 -0.016882 0 0 0.0013638 0 -0.059648 -0.050273 0.19823 0 0
2.3359 -0.00013531 0.0034205 -0.015335 -0.00030854 0 0.0026733 0.001512 -0.0045406 0.0026419 0.0062714 0.0029692 -1.8092 0.023337 -0.0024984 -0.034151 -0.14594 -0.002055 0.097613 0.15232 0.0086584 -0.039022 -0.11703 0.0042986 -0.067491 -0.00028643 0.00074954 -0.00062507 0.00044017 -0.062886 0 0 0.0094386 0 -0.068113 -0.047465 0.20905 0 0
2.3398 0.0023018 0.0003069 0.012994 0.0008859 0 0.0013081 0.0042678 -0.0019635 0.011942 0.0053102 0.0065519 -1.8475 0.018674 -0.00253 -0.037452 -0.15684 0.0017302 0.088799 0.14065 0.0085601 -0.051741 -0.12271 -0.0036012 -0.074127 0.00052231 0.0011502 7.3348e-05 0.00022925 -0.10021 0 0 0.014422 0 -0.073371 -0.046186 0.22039 0 0
2.3438 0.0057593 -0.000961 0.024254 0.0030129 0 -0.00019189 0.0065287 0.0040161 0.017973 0.0045708 0.011561 -1.8712 0.0129 -0.0034018 -0.036748 -0.16667 0.0032963 0.079083 0.12825 0.0048811 -0.064039 -0.12947 -0.012882 -0.080677 0.0011763 0.0012879 0.00035947 9.7802e-05 -0.14554 0 0 0.016932 0 -0.075725 -0.044762 0.23053 0 0
2.3477 0.0080363 0.00052217 0.014369 0.0055484 0 -0.00060071 0.0077102 0.011363 0.020501 0.006152 0.018359 -1.8901 0.010651 -0.005228 -0.032149 -0.17337 0.0013747 0.069831 0.11878 0.00088574 -0.073167 -0.13695 -0.02469 -0.087095 0.0010715 0.0011732 -8.1122e-05 -0.00010701 -0.20595 0 0 0.018337 0 -0.077212 -0.039325 0.23689 0 0
2.3516 0.0075268 0.0041936 -0.0024729 0.0082005 0 0.0011644 0.007699 0.017328 0.020155 0.0098749 0.025283 -1.9225 0.013381 -0.006735 -0.02674 -0.17798 -0.0017715 0.062095 0.11458 -0.0013909 -0.079236 -0.14381 -0.036468 -0.093082 0.00012111 0.00086753 -0.00088437 -0.00050006 -0.27222 0 0 0.019924 0 -0.080547 -0.0294 0.24097 0 0
2.3555 0.004205 0.008455 -0.006679 0.010579 0 0.0052089 0.0069988 0.020347 0.0178 0.013997 0.02965 -1.9735 0.020567 -0.0061098 -0.021764 -0.18119 -0.0025315 0.056153 0.11631 -0.0027086 -0.082653 -0.14926 -0.043666 -0.098047 -0.0010564 0.00056333 -0.0013436 -0.00084514 -0.32648 0 0 0.022331 0 -0.086035 -0.015887 0.24436 0 0
2.3594 -0.00020831 0.011552 0.00954 0.01177 0 0.010089 0.0065692 0.020528 0.014772 0.016932 0.029684 -2.0265 0.031317 -0.0029478 -0.018083 -0.18342 0.00070524 0.05213 0.12417 -0.0044891 -0.083761 -0.15265 -0.043719 -0.10133 -0.0016278 0.00047251 -0.0010673 -0.00072246 -0.35449 0 0 0.02519 0 -0.093387 1.8214e-05 0.24848 0 0
2.3633 -0.0030471 0.012392 0.035347 0.01095 0 0.013523 0.0072488 0.018659 0.012793 0.018085 0.025604 -2.0579 0.04382 0.00084642 -0.016526 -0.18483 0.0061381 0.050097 0.13812 -0.0061701 -0.082853 -0.15306 -0.03832 -0.10163 -0.001283 0.0005888 -0.00032594 -6.8027e-05 -0.35094 0 0 0.026932 0 -0.10127 0.016064 0.25541 0 0
2.3672 -0.0020797 0.010973 0.050448 0.0087517 0 0.01416 0.0091222 0.015203 0.012814 0.017389 0.018931 -2.0619 0.054268 0.0025364 -0.016829 -0.18431 0.010243 0.049512 0.15496 -0.0056533 -0.080082 -0.15017 -0.031739 -0.097451 -0.00048469 0.00062577 0.00024081 0.00056562 -0.31616 0 0 0.025174 0 -0.10577 0.028112 0.26624 0 0
2.3711 0.0032573 0.0083451 0.042125 0.0075436 0 0.012741 0.011417 0.010457 0.013794 0.014659 0.011063 -2.0571 0.061515 0.0011833 -0.017712 -0.1812 0.010847 0.049694 0.1709 -0.0023278 -0.075689 -0.14534 -0.026964 -0.089823 1.8374e-05 0.00028681 0.00025509 0.00046494 -0.25326 0 0 0.018059 0 -0.1056 0.03551 0.27866 0 0
2.375 0.011437 0.0061918 0.015633 0.0095465 0 0.01133 0.013107 0.0054705 0.013112 0.0098495 0.0028554 -2.069 0.065545 -0.0012786 -0.018628 -0.17516 0.0088011 0.050653 0.18417 0.0013213 -0.069583 -0.1392 -0.023458 -0.079409 -0.00010161 -0.00037332 -6.2305e-05 -0.00045078 -0.17242 0 0 0.0060957 0 -0.10064 0.038415 0.29093 0 0
2.3789 0.019489 0.0061364 -0.010299 0.014259 0 0.011302 0.013706 0.0022262 0.0088215 0.0039136 -0.0044619 -2.1041 0.066788 -0.0017917 -0.019115 -0.16614 0.0069644 0.052514 0.19337 0.0019383 -0.061741 -0.13238 -0.01854 -0.0671 -0.00054596 -0.00090774 -0.00018184 -0.0013712 -0.096523 0 0 -0.0069846 0 -0.091385 0.037481 0.30119 0 0
2.3828 0.024413 0.0089265 -0.018363 0.01815 0 0.012243 0.013489 0.0023643 0.0017731 -0.00098467 -0.0086618 -2.1439 0.066921 0.00091677 -0.018831 -0.15497 0.0075618 0.056246 0.19674 -0.00097993 -0.052261 -0.12562 -0.010768 -0.054779 -0.00082934 -0.00086643 0.00012476 -0.0012767 -0.056134 0 0 -0.015652 0 -0.080184 0.034731 0.30585 0 0
2.3867 0.024649 0.013848 -0.0054333 0.01766 0 0.01295 0.013007 0.0055308 -0.0045933 -0.0025477 -0.0077333 -2.1649 0.068516 0.0051744 -0.018402 -0.14522 0.010167 0.062016 0.19693 -0.004312 -0.042997 -0.11914 -0.0019503 -0.044549 -0.00081308 -0.00024715 0.00049434 4.147e-05 -0.071098 0 0 -0.01589 0 -0.071869 0.033641 0.30546 0 0
2.3906 0.020803 0.018824 0.016454 0.012898 0 0.013234 0.01248 0.0092111 -0.0068023 4.0788e-05 -0.0021676 -2.1626 0.071923 0.0080113 -0.018303 -0.13885 0.011801 0.069311 0.19588 -0.0046698 -0.035349 -0.11276 0.0039627 -0.036955 -0.00073943 0.00046768 0.00032333 0.001669 -0.13268 0 0 -0.0080584 0 -0.068137 0.035065 0.302 0 0
2.3945 0.015251 0.021409 0.030342 0.0080644 0 0.014181 0.011775 0.010607 -0.0038991 0.0053895 0.0043725 -2.1551 0.076901 0.0077604 -0.018854 -0.13719 0.0089829 0.077466 0.1948 -0.002184 -0.030458 -0.10632 0.0037899 -0.032275 -0.00080242 0.00075094 -0.00057859 0.0023424 -0.20512 0 0 0.0031652 0 -0.069724 0.039144 0.29722 0 0
2.3984 0.010826 0.02024 0.027046 0.0076478 0 0.016349 0.01094 0.0090179 0.002312 0.010772 0.0075944 -2.1633 0.082527 0.0049964 -0.020397 -0.14155 0.00029075 0.085322 0.19487 -0.00036994 -0.029801 -0.099659 -0.0028877 -0.030675 -0.0008359 0.00050865 -0.0017 0.0015778 -0.25044 0 0 0.01209 0 -0.076839 0.045427 0.2935 0 0
2.4023 0.0093413 0.015993 0.011041 0.011969 0 0.018119 0.010583 0.0065197 0.009276 0.013968 0.0064978 -2.19 0.085441 0.0012913 -0.023125 -0.15184 -0.012244 0.089784 0.19615 -0.0021831 -0.03505 -0.093112 -0.014047 -0.031825 -0.00052622 0.000116 -0.0022238 4.8871e-05 -0.25789 0 0 0.01607 0 -0.086619 0.051008 0.29438 0 0
2.4063 0.010733 0.011022 -0.0035977 0.016733 0 0.016717 0.011455 0.0062493 0.015701 0.014688 0.0047813 -2.2188 0.084235 -0.0023315 -0.026542 -0.164 -0.023936 0.089999 0.19683 -0.0067372 -0.04388 -0.087553 -0.02696 -0.034302 0.00011183 -2.2424e-06 -0.0017443 -0.0011112 -0.25218 0 0 0.016986 0 -0.094624 0.053552 0.29879 0 0
2.4102 0.013253 0.0078105 -0.0035021 0.017301 0 0.011402 0.013563 0.0098154 0.021646 0.014564 0.0078267 -2.2332 0.078613 -0.0054268 -0.030561 -0.17621 -0.030151 0.085754 0.1958 -0.010327 -0.055028 -0.083737 -0.039526 -0.037782 0.00061578 0.00020631 -0.00061277 -0.0013273 -0.27168 0 0 0.018974 0 -0.099079 0.052193 0.30545 0 0
2.4141 0.014524 0.0073245 0.014395 0.013316 0 0.0053507 0.015729 0.016028 0.027046 0.01572 0.017761 -2.2327 0.068781 -0.0070983 -0.035136 -0.18684 -0.029293 0.077265 0.19214 -0.010415 -0.067082 -0.082367 -0.05038 -0.041993 0.00053303 0.00042136 0.00040881 -0.0009109 -0.33408 0 0 0.024485 0 -0.098724 0.046497 0.31274 0 0
2.418 0.012855 0.0085243 0.039949 0.0087388 0 0.0034089 0.016249 0.02179 0.030714 0.01893 0.031299 -2.2298 0.056017 -0.0059004 -0.040488 -0.19382 -0.02392 0.065554 0.18466 -0.0079815 -0.077476 -0.084879 -0.058394 -0.046805 -3.0535e-05 0.00032753 0.00082204 -0.00049838 -0.41868 0 0 0.032155 0 -0.092471 0.036415 0.31721 0 0
2.4219 0.0081568 0.0093514 0.055691 0.0071711 0 0.0072173 0.0142 0.024139 0.031075 0.022707 0.04245 -2.2336 0.044707 -0.0014414 -0.046613 -0.19763 -0.018899 0.054735 0.17556 -0.0058585 -0.083882 -0.09046 -0.0625 -0.051495 -0.00043224 -5.646e-05 0.00073049 -0.00032705 -0.47954 0 0 0.038149 0 -0.083741 0.025254 0.31641 0 0
2.4258 0.0020096 0.0082956 0.048536 0.0076194 0 0.012642 0.010257 0.021822 0.027751 0.024103 0.047247 -2.2392 0.037166 0.0040883 -0.053124 -0.19956 -0.017704 0.047225 0.16752 -0.0054152 -0.085967 -0.09723 -0.061965 -0.055102 -0.0001432 -0.00042456 0.0005631 -0.00013375 -0.47731 0 0 0.039373 0 -0.075399 0.015324 0.31104 0 0
2.4297 -0.0031404 0.0052628 0.019951 0.0056231 0 0.012881 0.0062495 0.015629 0.022063 0.020827 0.045717 -2.2362 0.034705 0.0068196 -0.059562 -0.20018 -0.019663 0.044483 0.16252 -0.0056044 -0.083455 -0.10361 -0.056535 -0.056636 0.0006429 -0.0005065 0.00055177 0.00033594 -0.40307 0 0 0.035369 0 -0.069052 0.0079624 0.30195 0 0
2.4336 -0.0052709 0.0012301 -0.013314 -0.0011416 0 0.0049554 0.0037981 0.0077787 0.015809 0.013116 0.039513 -2.2229 0.038319 0.0044062 -0.065286 -0.19996 -0.020404 0.047747 0.16274 -0.0050421 -0.076241 -0.10765 -0.046153 -0.054873 0.0011335 -0.00030118 0.00054959 0.0009052 -0.27729 0 0 0.027413 0 -0.066119 0.0043508 0.29052 0 0
2.4375 -0.0038656 -0.0026851 -0.030261 -0.0089646 0 -0.0066887 0.0031304 0.00085005 0.0096604 0.0037615 0.028608 -2.2103 0.048571 -0.0015121 -0.068268 -0.19809 -0.015263 0.058223 0.17191 -0.0039379 -0.063838 -0.10461 -0.030738 -0.046547 0.00072585 -8.7896e-06 0.00034749 0.0011433 -0.13017 0 0 0.016377 0 -0.067594 0.0057522 0.28016 0 0
2.4414 -0.0001528 -0.005745 -0.021486 -0.010836 0 -0.013563 0.0029884 -0.0034594 0.0029817 -0.0038875 0.011504 -2.2099 0.060848 -0.0064065 -0.068367 -0.19393 -0.0029741 0.071352 0.18626 -0.0031569 -0.048951 -0.095052 -0.010631 -0.033192 -0.00033825 0.00020019 6.1603e-05 0.0008879 0.016286 0 0 0.0021311 0 -0.070381 0.0094003 0.2727 0 0
2.4453 0.0036613 -0.0073939 0.0027223 -0.0037476 0 -0.0108 0.0015914 -0.005334 -0.0048072 -0.0083565 -0.010838 -2.2205 0.073196 -0.0068189 -0.065695 -0.18711 0.01322 0.085032 0.20353 -0.0018269 -0.032606 -0.079554 0.012505 -0.015824 -0.0011545 0.00030442 8.3005e-05 0.00044542 0.1506 0 0 -0.014695 0 -0.073096 0.01413 0.26833 0 0
2.4492 0.0056706 -0.0069716 0.020026 0.0069482 0 -0.0018172 -0.002131 -0.0067927 -0.013014 -0.01077 -0.032156 -2.2284 0.083857 -0.0033444 -0.060646 -0.17757 0.027723 0.097282 0.22125 0.0027464 -0.015892 -0.059252 0.035355 0.0041612 -0.0010222 0.00035383 0.00060318 0.00021965 0.26298 0 0 -0.030807 0 -0.074579 0.01886 0.26688 0 0
2.4531 0.0052122 -0.0040572 0.014493 0.011409 0 0.0047412 -0.0078622 -0.010105 -0.020075 -0.013247 -0.043732 -2.2227 0.09044 0.00037348 -0.054219 -0.16578 0.036176 0.1052 0.23521 0.011848 -0.0006202 -0.03656 0.05399 0.02402 -0.00012888 0.00035296 0.0012658 0.00023015 0.34067 0 0 -0.041094 0 -0.073538 0.022214 0.2676 0 0
2.457 0.0029135 0.00069368 -0.0094482 0.0044596 0 0.0030797 -0.014068 -0.015566 -0.025066 -0.016562 -0.041657 -2.2067 0.092175 0.0015237 -0.049104 -0.15482 0.037844 0.10741 0.2414 0.022466 0.010655 -0.017327 0.065745 0.039099 0.00063794 0.00027068 0.001416 0.00012197 0.37528 0 0 -0.042358 0 -0.070682 0.023514 0.26826 0 0
2.4609 -1.5961e-05 0.0052006 -0.030378 -0.0087973 0 -0.0044364 -0.018753 -0.020659 -0.028371 -0.019346 -0.03158 -2.1936 0.090405 0.00074649 -0.046627 -0.14686 0.035408 0.10538 0.2405 0.028897 0.017113 -0.0046584 0.070394 0.047975 0.00055649 0.00013982 0.00076707 -0.00033377 0.37388 0 0 -0.036547 0 -0.067745 0.023242 0.2679 0 0
2.4648 -0.0025874 0.0068668 -0.028558 -0.016946 0 -0.0098933 -0.020344 -0.021854 -0.030487 -0.019523 -0.025121 -2.1919 0.085726 0.00078696 -0.047376 -0.14298 0.032654 0.099935 0.23308 0.028042 0.018003 -0.00044723 0.069451 0.049936 -0.00025689 8.0585e-05 -0.00021596 -0.00086461 0.35786 0 0 -0.029791 0 -0.065774 0.021599 0.26631 0 0
2.4688 -0.0043879 0.0043222 -0.0037042 -0.012639 0 -0.0077851 -0.018332 -0.0178 -0.030324 -0.016378 -0.02976 -2.1967 0.078813 0.0028612 -0.051637 -0.14391 0.031692 0.092072 0.22024 0.022731 0.012789 -0.0060915 0.064174 0.044779 -0.0010208 0.00018602 -0.00068955 -0.00094251 0.34503 0 0 -0.027219 0 -0.065762 0.018828 0.26353 0 0
2.4727 -0.0054831 -0.0014156 0.024258 0.00028821 0 -0.00050697 -0.013486 -0.010869 -0.025335 -0.011146 -0.041043 -2.1983 0.070134 0.004947 -0.059251 -0.14972 0.031395 0.08314 0.20409 0.018861 -0.00014598 -0.024327 0.054161 0.032467 -0.0010951 0.00040072 -0.00025274 -0.00041202 0.32945 0 0 -0.027966 0 -0.069201 0.014884 0.26023 0 0
2.4766 -0.0062256 -0.0074847 0.032437 0.0098861 0 0.0039465 -0.0075636 -0.0052557 -0.01406 -0.005734 -0.044934 -2.1949 0.06087 0.004058 -0.067298 -0.15593 0.028099 0.074458 0.18836 0.018924 -0.017057 -0.048662 0.038118 0.018101 -0.00058984 0.00054978 0.00061325 0.00022802 0.28115 0 0 -0.025331 0 -0.074549 0.010188 0.25738 0 0
2.4805 -0.0071629 -0.011128 0.014819 0.0066851 0 -0.00023294 -0.0026046 -0.003224 0.0012293 -0.0012142 -0.029376 -2.1956 0.051602 4.0894e-05 -0.074574 -0.16043 0.018398 0.066197 0.17408 0.019062 -0.036059 -0.075755 0.01633 0.0037939 -0.0001858 0.00049932 0.00098 0.00027138 0.17206 0 0 -0.012658 0 -0.080808 0.0049434 0.25509 0 0
2.4844 -0.008867 -0.011519 -0.012967 -0.0079131 0 -0.010942 -3.2665e-05 -0.0032003 0.014851 0.0023252 0.0045083 -2.209 0.042973 -0.0034669 -0.080266 -0.16174 0.0024186 0.058429 0.16187 0.013409 -0.055505 -0.10272 -0.0074683 -0.0088556 -0.00038624 0.00027304 0.0003858 -0.00045308 0.0092105 0 0 0.0098891 0 -0.08711 -0.00058977 0.25328 0 0
2.4883 -0.011493 -0.01003 -0.027673 -0.022981 0 -0.019881 1.8213e-05 -0.0017785 0.021446 0.0048034 0.041416 -2.2304 0.036177 -0.0023552 -0.083646 -0.15837 -0.01498 0.051132 0.15223 0.0013641 -0.073218 -0.1257 -0.027007 -0.018073 -0.00097666 6.5234e-06 -0.0006866 -0.0013413 -0.1558 0 0 0.03379 0 -0.092296 -0.005913 0.25161 0 0
2.4922 -0.01431 -0.0088829 -0.018123 -0.027561 0 -0.019906 -0.0012432 0.0023473 0.020041 0.0056597 0.062341 -2.2448 0.033383 0.0036023 -0.085507 -0.15178 -0.026623 0.044357 0.14498 -0.010363 -0.08688 -0.14086 -0.037002 -0.023301 -0.0012271 -0.00018581 -0.0012676 -0.0015653 -0.2545 0 0 0.047618 0 -0.095283 -0.0098574 0.24924 0 0
2.4961 -0.015801 -0.0093855 0.0065654 -0.019535 0 -0.011162 -0.0019919 0.0066642 0.014592 0.0046154 0.058058 -2.2421 0.03472 0.0099711 -0.087496 -0.14556 -0.027814 0.038305 0.13957 -0.013855 -0.096962 -0.1495 -0.036596 -0.026219 -0.00061942 -0.00026867 -0.0008486 -0.00087183 -0.24776 0 0 0.045114 0 -0.096418 -0.012027 0.24609 0 0
2.5 -0.014558 -0.011156 0.02595 -0.0063479 0 -0.0006665 -0.001006 0.0072767 0.01029 0.0025136 0.034865 -2.2293 0.040217 0.011561 -0.090336 -0.14156 -0.019719 0.033311 0.13625 -0.008179 -0.10366 -0.15229 -0.029685 -0.027526 0.00062262 -0.00022772 0.00012587 0.00017636 -0.15268 0 0 0.029289 0 -0.095816 -0.012237 0.24226 0 0
2.5039 -0.010444 -0.012697 0.024947 0.0020784 0 0.0037225 0.0013339 0.0030143 0.0089496 0.00067733 0.0086181 -2.2246 0.049576 0.0072908 -0.094569 -0.14136 -0.0082016 0.02973 0.13545 -0.00080668 -0.10732 -0.15021 -0.021573 -0.027892 0.0017028 -1.6891e-05 0.00070211 0.00074155 -0.027142 0 0 0.0095284 0 -0.093662 -0.010455 0.23796 0 0
2.5078 -0.0049901 -0.012607 0.0039296 0.001302 0 -0.00060914 0.0030393 -0.0031766 0.0077708 -0.00085414 -0.0073335 -2.2394 0.061676 0.001208 -0.10034 -0.14667 0.0012004 0.028566 0.13899 -0.00019612 -0.10786 -0.14437 -0.014654 -0.027762 0.0019397 0.00037978 0.00033279 0.00047862 0.074939 0 0 -0.0054152 0 -0.090057 -0.0068545 0.2338 0 0
2.5117 -0.00054649 -0.010428 -0.023961 -0.0053877 0 -0.0097355 0.0017432 -0.0071493 0.0025171 -0.0039333 -0.010614 -2.2675 0.072758 -0.0013853 -0.10581 -0.15388 0.007668 0.02946 0.14661 -0.0069463 -0.10605 -0.13723 -0.006836 -0.027135 0.0013186 0.00083846 -0.00065004 -0.00020588 0.13948 0 0 -0.012699 0 -0.086061 -0.0030836 0.23034 0 0
2.5156 0.0012131 -0.0067224 -0.043174 -0.011066 0 -0.016851 -0.0035107 -0.0077653 -0.0080532 -0.010325 -0.0090343 -2.2919 0.080924 0.0011031 -0.10979 -0.16007 0.014733 0.031865 0.15736 -0.012754 -0.1019 -0.12933 0.0058865 -0.025843 0.0004314 0.00111 -0.0014268 -0.00058678 0.19056 0 0 -0.015399 0 -0.082538 -4.4976e-05 0.22763 0 0
2.5195 0.00026294 -0.0026431 -0.04467 -0.011002 0 -0.017247 -0.011218 -0.0079183 -0.0207 -0.01884 -0.012687 -2.303 0.084944 0.0052931 -0.11153 -0.16313 0.025579 0.035308 0.17027 -0.0085095 -0.09532 -0.12087 0.025001 -0.023833 -7.8568e-05 0.0010089 -0.0014852 -0.00027195 0.25752 0 0 -0.018449 0 -0.080305 0.0016519 0.22567 0 0
2.5234 -0.0020135 0.00058321 -0.028945 -0.0054382 0 -0.010932 -0.01807 -0.011235 -0.030303 -0.025072 -0.025889 -2.3064 0.083583 0.0063747 -0.11029 -0.16063 0.038842 0.039136 0.18381 0.0065659 -0.086023 -0.11175 0.047129 -0.02113 -1.5463e-05 0.00060565 -0.0010049 0.00052092 0.34357 0 0 -0.024489 0 -0.08057 0.0013556 0.22443 0 0
2.5273 -0.0038889 0.0020881 -0.0044734 0.0017396 0 -0.0018791 -0.02102 -0.017895 -0.033778 -0.024936 -0.044643 -2.3148 0.077113 0.0029018 -0.10664 -0.15156 0.049293 0.041927 0.19419 0.023918 -0.074591 -0.10186 0.06576 -0.018676 0.00034666 0.00020435 -0.00052103 0.0012197 0.42308 0 0 -0.032537 0 -0.085377 -0.0012654 0.22386 0 0
2.5313 -0.0042486 0.0017324 0.016072 0.0061696 0 0.0047561 -0.019268 -0.023939 -0.031651 -0.018882 -0.060179 -2.3328 0.069416 -0.0017839 -0.10314 -0.1406 0.052715 0.043 0.19973 0.033637 -0.063657 -0.092132 0.075393 -0.017635 0.0006418 9.4164e-05 -0.00032352 0.0013681 0.46425 0 0 -0.039366 0 -0.093583 -0.0049808 0.22375 0 0
2.5352 -0.0028982 0.00029436 0.021509 0.0055406 0 0.0055888 -0.014617 -0.024752 -0.026404 -0.012073 -0.064886 -2.3523 0.062458 -0.0027492 -0.10112 -0.1307 0.049812 0.041922 0.19951 0.033302 -0.055133 -0.083524 0.074461 -0.01876 0.00075491 0.00030788 -0.00025327 0.00091269 0.45134 0 0 -0.041648 0 -0.1042 -0.0091926 0.224 0 0
2.5391 -0.00041165 -0.00080781 0.0090934 0.00060659 0 0.00088939 -0.0099342 -0.019132 -0.019898 -0.0095862 -0.056368 -2.3631 0.058047 0.0018479 -0.10169 -0.12478 0.045001 0.038346 0.19296 0.029066 -0.050949 -0.077107 0.064974 -0.022696 0.00080856 0.00062043 -3.2906e-05 0.00017236 0.38684 0 0 -0.037423 0 -0.11591 -0.013295 0.22448 0 0
2.543 0.0020908 -0.00032759 -0.011592 -0.0051711 0 -0.0054049 -0.0070079 -0.0099701 -0.01254 -0.011149 -0.037739 -2.3652 0.058916 0.0089483 -0.10629 -0.12801 0.041388 0.031418 0.17895 0.028463 -0.055243 -0.0755 0.049979 -0.030684 0.00089071 0.00077279 0.00033886 -0.00039371 0.27864 0 0 -0.02668 0 -0.12549 -0.016281 0.22468 0 0
2.5469 0.0032561 0.0019083 -0.023261 -0.0073537 0 -0.0079216 -0.005513 -0.0012798 -0.0043704 -0.011093 -0.015014 -2.3693 0.064295 0.01318 -0.11316 -0.14056 0.037367 0.021694 0.16017 0.032502 -0.068421 -0.079672 0.031585 -0.041883 0.0008852 0.00068392 0.00061161 -0.00044814 0.13239 0 0 -0.011357 0 -0.1293 -0.017503 0.22355 0 0
2.5508 0.0021857 0.0047362 -0.01366 -0.0033895 0 -0.0035193 -0.0036969 0.0050687 0.003954 -0.0041357 0.0062237 -2.3849 0.071876 0.011343 -0.11998 -0.1592 0.02856 0.010057 0.13914 0.03477 -0.088042 -0.088662 0.010939 -0.054975 0.00061373 0.000455 0.00065474 4.1412e-05 -0.04158 0 0 0.0053199 0 -0.12682 -0.016894 0.22061 0 0
2.5547 -0.00066794 0.0063849 0.012995 0.0049714 0 0.0059848 6.0194e-05 0.0097792 0.011725 0.0086899 0.022984 -2.4104 0.079963 0.0048065 -0.12519 -0.18149 0.013066 -0.0029163 0.11744 0.02793 -0.11217 -0.1017 -0.010787 -0.069082 0.00011645 0.00021095 0.00066818 0.00077737 -0.21859 0 0 0.020208 0 -0.11803 -0.014307 0.21557 0 0
2.5586 -0.0032274 0.0057491 0.037212 0.012141 0 0.014562 0.0061631 0.014032 0.019326 0.020294 0.035044 -2.4352 0.086557 -0.002021 -0.12706 -0.20433 -0.0055445 -0.016539 0.096779 0.010969 -0.13825 -0.11764 -0.032085 -0.0832 -0.00027992 -1.7052e-05 0.00092753 0.0013144 -0.36456 0 0 0.031597 0 -0.10354 -0.0096079 0.20832 0 0
2.5625 -0.0028622 0.0032486 0.039581 0.012754 0 0.016351 0.013766 0.01773 0.027885 0.024106 0.043502 -2.4519 0.088016 -0.0054371 -0.12324 -0.2214 -0.020623 -0.029184 0.08051 -0.0095797 -0.16028 -0.13361 -0.051661 -0.095169 -0.00023379 -0.00025189 0.0013553 0.0013701 -0.45585 0 0 0.03941 0 -0.086596 -0.0024063 0.19978 0 0
2.5664 0.0016288 0.00059632 0.017985 0.0065009 0 0.010492 0.021303 0.019977 0.037145 0.0204 0.048933 -2.4638 0.085232 -0.0050259 -0.11652 -0.2315 -0.027722 -0.039796 0.06903 -0.025011 -0.17577 -0.14699 -0.068573 -0.10419 0.00025772 -0.00046112 0.0014743 0.0010321 -0.4944 0 0 0.044015 0 -0.072489 0.0058507 0.1925 0 0
2.5703 0.0086988 -0.00033982 -0.0094497 -0.00081834 0 0.0021592 0.026932 0.020684 0.043888 0.015793 0.050599 -2.4805 0.07898 -0.0031153 -0.10863 -0.23444 -0.027501 -0.047717 0.062884 -0.031085 -0.18403 -0.15674 -0.081293 -0.10952 0.00080143 -0.00053671 0.00088556 0.0006544 -0.5009 0 0 0.044972 0 -0.063356 0.014306 0.18787 0 0
2.5742 0.014757 0.0012789 -0.019797 -0.0018671 0 -0.0015303 0.02887 0.020891 0.043406 0.016343 0.047317 -2.5058 0.070274 -0.0021078 -0.10129 -0.23053 -0.02382 -0.052401 0.062415 -0.030183 -0.18493 -0.16209 -0.086923 -0.11051 0.00093657 -0.0003933 -0.00022505 0.00051141 -0.49158 0 0 0.041294 0 -0.060692 0.022024 0.18701 0 0
2.5781 0.016608 0.0048381 -0.0059473 0.0055556 0 0.0025003 0.026047 0.021237 0.033518 0.021358 0.039172 -2.5328 0.060869 -0.0023768 -0.09728 -0.22022 -0.01965 -0.052712 0.068659 -0.027925 -0.1786 -0.1618 -0.082377 -0.10554 0.00054048 -6.1587e-05 -0.0011519 0.00054082 -0.46272 0 0 0.033149 0 -0.0661 0.027199 0.19146 0 0
2.582 0.013718 0.0087529 0.016771 0.01594 0 0.010666 0.019002 0.020565 0.017469 0.024268 0.028291 -2.5502 0.053335 -0.002498 -0.097987 -0.20674 -0.015109 -0.048763 0.080283 -0.027943 -0.16872 -0.1565 -0.067208 -0.094388 -7.8646e-05 0.00033366 -0.0013118 0.00044957 -0.39894 0 0 0.022992 0 -0.076107 0.028222 0.1997 0 0
2.5859 0.0084711 0.011382 0.024688 0.02052 0 0.015868 0.010191 0.016754 0.0024763 0.019538 0.017572 -2.5531 0.048305 -0.0011887 -0.10171 -0.1927 -0.0089824 -0.041852 0.094663 -0.029378 -0.15818 -0.14783 -0.045291 -0.078805 -0.00047194 0.00067452 -0.00081106 7.9704e-05 -0.2952 0 0 0.01429 0 -0.086092 0.025677 0.20867 0 0
2.5898 0.0042828 0.011781 0.0079112 0.015082 0 0.013642 0.0029189 0.0092078 -0.0053818 0.0083564 0.0082625 -2.5471 0.046017 0.0011928 -0.10707 -0.17946 -0.0011794 -0.032628 0.11025 -0.028586 -0.1481 -0.13643 -0.022887 -0.059845 -0.00041671 0.00090719 -0.00031906 -0.00036453 -0.16785 0 0 0.0085932 0 -0.093355 0.02016 0.21643 0 0
2.5938 0.0032292 0.010024 -0.020052 0.0039379 0 0.0058597 -0.00067665 0.00024138 -0.0055726 -0.0026056 -0.0012162 -2.5426 0.046472 0.0030388 -0.11239 -0.16824 0.0068495 -0.021842 0.1254 -0.022925 -0.13927 -0.12301 -0.004215 -0.038817 -1.8129e-05 0.0010106 -0.00036208 -0.00049526 -0.043232 0 0 0.0039172 0 -0.09538 0.012611 0.22111 0 0
2.5977 0.0050339 0.0071236 -0.034111 -0.0037691 0 -0.0011638 -0.00099603 -0.0064291 -0.0028821 -0.0077337 -0.013517 -2.546 0.049751 0.0031903 -0.11396 -0.16164 0.013713 -0.010874 0.13669 -0.013214 -0.1319 -0.10865 0.011229 -0.018873 0.0004789 0.00095792 -0.00078644 -0.00014833 0.061991 0 0 -0.0034052 0 -0.088135 0.005827 0.21957 0 0
2.6016 0.0078448 0.0046301 -0.019893 -0.0020781 0 -0.0021752 -0.00041382 -0.008742 -0.0028863 -0.0073604 -0.028746 -2.557 0.054264 0.0020828 -0.11137 -0.15943 0.019255 -0.001265 0.14362 -0.0030654 -0.12483 -0.095492 0.026532 -0.0027914 0.00089707 0.0007529 -0.00097057 0.00042291 0.14578 0 0 -0.014678 0 -0.075633 0.0024076 0.21444 0 0
2.6055 0.0097403 0.0039401 0.013755 0.0068368 0 0.0028928 -0.0011682 -0.0077406 -0.0073158 -0.0062762 -0.042344 -2.5704 0.059464 0.0011763 -0.10534 -0.16151 0.023764 0.0062867 0.14638 0.0039834 -0.11801 -0.085001 0.042281 0.0082901 0.0011365 0.00049319 -0.00055283 0.00078589 0.20675 0 0 -0.026485 0 -0.060666 0.0031157 0.2078 0 0
2.6094 0.0096983 0.0054894 0.042703 0.015089 0 0.009511 -0.0035428 -0.0059562 -0.013264 -0.0080577 -0.047149 -2.5802 0.064878 0.0013527 -0.096869 -0.16765 0.02649 0.011222 0.14535 0.0070026 -0.11177 -0.078553 0.053916 0.013604 0.0010736 0.00034153 0.00012624 0.00074541 0.23099 0 0 -0.032679 0 -0.045834 0.0082148 0.20157 0 0
2.6133 0.0076926 0.008283 0.047818 0.016186 0 0.01274 -0.0058843 -0.0045975 -0.016316 -0.011462 -0.038733 -2.5818 0.069899 0.0020014 -0.087811 -0.17756 0.025684 0.012688 0.14119 0.0078141 -0.10737 -0.078532 0.054876 0.012127 0.00059233 0.00038465 0.000363 0.00049247 0.1995 0 0 -0.029218 0 -0.034955 0.017568 0.1986 0 0
2.6172 0.0044324 0.010267 0.029309 0.010091 0 0.010987 -0.0062323 -0.0026592 -0.01423 -0.012327 -0.019667 -2.5748 0.073456 0.0017157 -0.081673 -0.1891 0.020383 0.010521 0.13587 0.0088152 -0.10791 -0.086639 0.04286 0.0049174 -0.0002109 0.00052537 -0.00014643 0.00034327 0.11147 0 0 -0.017523 0 -0.031831 0.028072 0.20109 0 0
2.6211 0.0011733 0.0095636 0.003834 0.002112 0 0.0063606 -0.0039101 0.0011853 -0.0079582 -0.0083347 0.0013735 -2.5647 0.075155 -0.00019657 -0.079279 -0.19979 0.011789 0.006183 0.13083 0.010514 -0.11399 -0.10003 0.022858 -0.0048441 -0.00091382 0.00055814 -0.00094571 0.00037844 -0.0032559 0 0 -0.0033115 0 -0.034804 0.036552 0.20697 0 0
2.625 -0.00056762 0.0058463 -0.010927 -0.0023973 0 0.0021234 0.0002692 0.0062574 7.7428e-05 -0.0013343 0.015523 -2.5629 0.074712 -0.0029841 -0.080706 -0.20834 0.0024843 0.00039502 0.12641 0.011027 -0.12584 -0.11678 0.0034666 -0.015734 -0.0010114 0.00038042 -0.001257 0.00038178 -0.10083 0 0 0.0078213 0 -0.042609 0.041493 0.21472 0 0
2.6289 0.00030355 0.00082196 -0.0096408 -0.0020743 0 6.6416e-05 0.0049782 0.0099971 0.0080376 0.0048468 0.019987 -2.5791 0.071984 -0.0051769 -0.085627 -0.21364 -0.0056442 -0.0060615 0.12273 0.0080078 -0.14315 -0.13454 -0.010147 -0.026398 -0.00039058 0.00011265 -0.00076117 0.00012011 -0.157 0 0 0.013973 0 -0.053547 0.04175 0.22257 0 0
2.6328 0.0036432 -0.0026895 -0.00019574 0.00085895 0 -2.8716e-05 0.0092793 0.010637 0.015069 0.0082031 0.019344 -2.6108 0.066939 -0.005882 -0.092779 -0.21385 -0.012286 -0.011863 0.11933 0.0012152 -0.16436 -0.14796 -0.019685 -0.034926 0.00043893 -2.8036e-05 9.0249e-05 -0.00037361 -0.18522 0 0 0.016846 0 -0.064135 0.036195 0.22719 0 0
2.6367 0.0079031 -0.0025218 0.0060141 0.0038205 0 0.00086765 0.012679 0.0094893 0.02042 0.0098193 0.020828 -2.6406 0.061698 -0.0052791 -0.09907 -0.21073 -0.017482 -0.016205 0.11527 -0.0067186 -0.18392 -0.15378 -0.030187 -0.041069 0.00069298 2.0299e-05 0.00053121 -0.00082327 -0.22048 0 0 0.018947 0 -0.071152 0.028736 0.22814 0 0
2.6406 0.011038 0.0014796 0.0041582 0.0060397 0 0.0022955 0.014759 0.010061 0.023026 0.011791 0.027804 -2.6479 0.057724 -0.0039773 -0.10329 -0.20576 -0.020118 -0.019082 0.11038 -0.012129 -0.1989 -0.1521 -0.043348 -0.045083 6.8445e-06 7.466e-05 0.00020224 -0.00097694 -0.2842 0 0 0.021291 0 -0.074098 0.022167 0.22673 0 0
2.6445 0.011929 0.0074738 -0.0018295 0.0079577 0 0.0043966 0.015241 0.01451 0.022342 0.014653 0.037072 -2.6264 0.05611 -0.002189 -0.10473 -0.20002 -0.018434 -0.020576 0.10479 -0.013141 -0.20727 -0.14359 -0.05477 -0.047091 -0.0011758 -9.136e-05 -0.00058993 -0.00079754 -0.36351 0 0 0.023448 0 -0.072927 0.018547 0.22423 0 0
2.6484 0.011179 0.012928 -0.0046601 0.0096012 0 0.0072514 0.014529 0.02097 0.019377 0.017155 0.041978 -2.5923 0.058178 0.00024822 -0.10284 -0.19476 -0.012283 -0.020897 0.098923 -0.010939 -0.20678 -0.12985 -0.058032 -0.04715 -0.0019413 -0.00045889 -0.0012577 -0.00039937 -0.42314 0 0 0.024863 0 -0.068027 0.020329 0.2226 0 0
2.6523 0.010626 0.0162 -0.00031107 0.01042 0 0.010552 0.013879 0.024681 0.016412 0.018113 0.038072 -2.5715 0.064482 0.0031202 -0.098092 -0.19125 -0.0044 -0.020732 0.09446 -0.0084582 -0.19689 -0.11673 -0.051291 -0.045219 -0.0016993 -0.00072224 -0.0014767 0.00011389 -0.43588 0 0 0.025309 0 -0.061565 0.029325 0.22473 0 0
2.6563 0.01201 0.017325 0.0097123 0.01067 0 0.013952 0.014583 0.022216 0.015333 0.017806 0.02629 -2.5767 0.072061 0.0054317 -0.092629 -0.18904 0.0012762 -0.020748 0.092237 -0.0078326 -0.18325 -0.10876 -0.039563 -0.042134 -0.00068925 -0.00058136 -0.0013283 0.0006629 -0.4026 0 0 0.024123 0 -0.055949 0.041899 0.22977 0 0
2.6602 0.015857 0.017664 0.020862 0.012135 0 0.017431 0.016783 0.014926 0.016124 0.017408 0.01154 -2.5965 0.078942 0.0060293 -0.087377 -0.18785 0.0028127 -0.021132 0.092591 -0.0089392 -0.16872 -0.10758 -0.030407 -0.038376 0.00028024 -8.0142e-05 -0.0010132 0.0010653 -0.34769 0 0 0.019921 0 -0.051954 0.055961 0.23671 0 0
2.6641 0.021274 0.018877 0.029313 0.016672 0 0.021061 0.019207 0.0083194 0.017034 0.017526 -0.0010408 -2.6067 0.083105 0.004668 -0.083169 -0.18739 0.0016881 -0.022005 0.095634 -0.010101 -0.15611 -0.11401 -0.027558 -0.034543 0.00059461 0.00038167 -0.00057923 0.0010238 -0.30069 0 0 0.012108 0 -0.05005 0.069349 0.24429 0 0
2.668 0.026578 0.02196 0.033862 0.023897 0 0.024474 0.020346 0.0077737 0.016307 0.01782 -0.0084948 -2.5948 0.080611 0.0023389 -0.081209 -0.18758 0.00088392 -0.023454 0.10127 -0.0099512 -0.14999 -0.12815 -0.028832 -0.032126 0.00036031 0.00041029 5.1652e-06 0.00037352 -0.28324 0 0 0.002941 0 -0.050329 0.078407 0.25005 0 0
2.6719 0.0302 0.026799 0.035516 0.030765 0 0.026901 0.020035 0.014322 0.013913 0.01802 -0.009861 -2.572 0.070961 0.00046481 -0.081504 -0.18876 0.0017678 -0.025328 0.10747 -0.0086025 -0.15124 -0.14394 -0.02991 -0.032813 0.00021697 2.5116e-06 0.00060261 -0.00063274 -0.30734 0 0 -0.0025729 0 -0.05091 0.082058 0.25281 0 0
2.6758 0.03144 0.032276 0.036214 0.034014 0 0.028047 0.019839 0.02409 0.011813 0.018786 -0.0051285 -2.5615 0.056461 -0.00017519 -0.0836 -0.19134 0.0030556 -0.027646 0.11288 -0.0072391 -0.15793 -0.15746 -0.029598 -0.037038 0.00066786 -0.00043897 0.00089381 -0.0013777 -0.37641 0 0 7.2492e-05 0 -0.050559 0.081739 0.25367 0 0
2.6797 0.030867 0.036791 0.037827 0.033207 0 0.028905 0.02176 0.031656 0.012641 0.021211 0.0047225 -2.5745 0.03909 0.00029425 -0.087315 -0.19563 0.0025951 -0.030551 0.11666 -0.006858 -0.16866 -0.16664 -0.031193 -0.045053 0.0015961 -0.00048127 0.00069522 -0.0013358 -0.48217 0 0 0.010972 0 -0.048605 0.078578 0.25371 0 0
2.6836 0.030184 0.039038 0.0415 0.031256 0 0.031341 0.026488 0.034276 0.017944 0.02562 0.017013 -2.5977 0.021505 0.0014425 -0.092476 -0.20194 -0.00048697 -0.034273 0.11802 -0.0075362 -0.18158 -0.16984 -0.039066 -0.056935 0.0023926 -5.6653e-05 0.00023356 -0.00053099 -0.60289 0 0 0.02507 0 -0.044507 0.074075 0.25445 0 0
2.6875 0.031383 0.038757 0.047046 0.031763 0 0.036447 0.032849 0.033495 0.02724 0.031263 0.028015 -2.6043 0.0098066 0.0030328 -0.099136 -0.21023 -0.0057959 -0.039558 0.11588 -0.008889 -0.19329 -0.16758 -0.054437 -0.072217 0.002507 0.00049968 -1.4703e-05 0.00047406 -0.71281 0 0 0.035797 0 -0.038295 0.070638 0.25866 0 0
2.6914 0.035462 0.037037 0.052698 0.035793 0 0.043091 0.038894 0.033229 0.038352 0.037279 0.035538 -2.5774 0.0050379 0.004752 -0.10651 -0.21867 -0.013375 -0.046078 0.11169 -0.011164 -0.20235 -0.16611 -0.074479 -0.088183 0.0018781 0.00077223 0.00018434 0.0010762 -0.80024 0 0 0.040126 0 -0.031994 0.068373 0.26509 0 0
2.6953 0.041555 0.035844 0.055832 0.041224 0 0.048296 0.043468 0.036404 0.048633 0.043575 0.041106 -2.5229 0.0069182 0.005694 -0.11418 -0.22634 -0.024376 -0.053624 0.10596 -0.015804 -0.20861 -0.16859 -0.094957 -0.10388 0.00090255 0.0006049 0.00053065 0.0011251 -0.87755 0 0 0.040612 0 -0.026581 0.066388 0.27207 0 0
2.6992 0.047297 0.036907 0.054632 0.045103 0 0.049483 0.046801 0.043083 0.056222 0.050383 0.048855 -2.4611 0.014464 0.004642 -0.1216 -0.23237 -0.039312 -0.061898 0.099177 -0.024714 -0.21219 -0.17759 -0.11317 -0.11858 6.8822e-05 0.00014842 0.00046404 0.00092977 -0.96999 0 0 0.042738 0 -0.02288 0.063545 0.27767 0 0
2.7031 0.05041 0.040642 0.04963 0.046421 0 0.046765 0.049786 0.05119 0.060643 0.05704 0.061324 -2.4067 0.025149 0.0012498 -0.12763 -0.23548 -0.055797 -0.070327 0.091889 -0.038552 -0.21354 -0.19649 -0.12852 -0.13158 -0.00037065 -0.00035445 -0.00024676 0.00082392 -1.0902 0 0 0.050181 0 -0.02197 0.057237 0.27783 0 0
2.707 0.050316 0.045887 0.043771 0.046577 0 0.04312 0.0529 0.058537 0.062497 0.061717 0.07599 -2.3578 0.032745 -0.0031252 -0.13064 -0.23559 -0.068888 -0.077919 0.084815 -0.055307 -0.2143 -0.22224 -0.14114 -0.14343 -0.00045993 -0.00076323 -0.0012199 0.00080135 -1.2219 0 0 0.062141 0 -0.023184 0.045225 0.26935 0 0
2.7109 0.048455 0.050653 0.040664 0.047456 0 0.042123 0.055838 0.06405 0.062647 0.062807 0.086356 -2.3 0.034381 -0.0061612 -0.13022 -0.23356 -0.074458 -0.08433 0.078418 -0.070597 -0.21528 -0.24863 -0.15083 -0.15483 -0.00039301 -0.0010244 -0.0017932 0.00061962 -1.3277 0 0 0.074501 0 -0.024872 0.028488 0.25385 0 0
2.7148 0.047058 0.053345 0.042206 0.049468 0 0.045113 0.057963 0.067401 0.061661 0.060583 0.087171 -2.2212 0.028756 -0.0064788 -0.12603 -0.2296 -0.072508 -0.089343 0.07316 -0.079997 -0.21669 -0.27139 -0.1572 -0.16582 -0.00034308 -0.0010468 -0.0016295 0.00021405 -1.376 0 0 0.082989 0 -0.025943 0.007979 0.2327 0 0
2.7188 0.047491 0.053598 0.047391 0.05157 0 0.050281 0.058883 0.068108 0.05996 0.057232 0.079037 -2.1202 0.015262 -0.0048437 -0.1179 -0.22384 -0.067073 -0.092819 0.069552 -0.081968 -0.21859 -0.28622 -0.16035 -0.17626 -0.0003696 -0.00069748 -0.00097271 -9.9179e-05 -1.3617 0 0 0.085347 0 -0.025274 -0.014887 0.20788 0 0
2.7227 0.049576 0.052283 0.053241 0.052864 0 0.054432 0.058555 0.065591 0.058313 0.055111 0.068003 -2.0053 -0.0056244 -0.0033189 -0.10543 -0.21475 -0.062764 -0.094205 0.069473 -0.078975 -0.2203 -0.28423 -0.16055 -0.18395 -0.00040265 3.1422e-05 -0.00032784 9.0453e-05 -1.3063 0 0 0.08143 0 -0.020668 -0.036287 0.18382 0 0
2.7266 0.052223 0.050857 0.057075 0.053645 0 0.055715 0.057087 0.060278 0.057796 0.055018 0.060459 -1.8865 -0.026831 -0.0031699 -0.091461 -0.20152 -0.061351 -0.094042 0.072745 -0.075514 -0.22082 -0.26991 -0.15753 -0.18721 -0.00029579 0.00088673 4.6105e-05 0.00080477 -1.2403 0 0 0.072442 0 -0.013105 -0.053291 0.16339 0 0
2.7305 0.054485 0.050575 0.058233 0.054702 0 0.054856 0.054691 0.054331 0.058855 0.056117 0.058156 -1.7692 -0.044837 -0.0037481 -0.077391 -0.18317 -0.061415 -0.092341 0.07917 -0.074458 -0.21953 -0.24655 -0.15071 -0.18501 4.9707e-05 0.0014605 0.00028782 0.0015413 -1.1861 0 0 0.060718 0 -0.0033092 -0.065024 0.14656 0 0
2.7344 0.05599 0.051967 0.057943 0.055901 0 0.053997 0.051895 0.050643 0.060333 0.057196 0.057758 -1.6529 -0.056732 -0.0035618 -0.064429 -0.15891 -0.060695 -0.089108 0.08833 -0.075017 -0.21592 -0.21752 -0.14052 -0.1767 0.00055002 0.0014878 0.0006323 0.0016737 -1.1514 0 0 0.049735 0 0.0080056 -0.071059 0.13267 0 0
2.7383 0.056611 0.054639 0.057748 0.056004 0 0.054542 0.049582 0.050571 0.059793 0.057549 0.054724 -1.5328 -0.058511 -0.0022945 -0.054268 -0.1273 -0.05827 -0.084201 0.099397 -0.074358 -0.20912 -0.18764 -0.12919 -0.16144 0.00092904 0.0010516 0.0010624 0.0010076 -1.1309 0 0 0.043042 0 0.019863 -0.071057 0.11986 0 0
2.7422 0.056159 0.057419 0.058188 0.054169 0 0.056161 0.04855 0.052553 0.055398 0.056702 0.047409 -1.4026 -0.048653 -0.0014042 -0.048281 -0.089183 -0.054643 -0.0782 0.10944 -0.071381 -0.19894 -0.16334 -0.11971 -0.1416 0.0009043 0.00048549 0.0013198 -5.1991e-05 -1.1117 0 0 0.042024 0 0.030932 -0.066982 0.10395 0 0
2.7461 0.05465 0.058855 0.058915 0.051409 0 0.057657 0.048872 0.053251 0.047867 0.053959 0.037814 -1.2578 -0.031677 -0.0025009 -0.045541 -0.048473 -0.050544 -0.072462 0.11623 -0.068608 -0.18688 -0.145 -0.11362 -0.12144 0.00043836 8.0584e-05 0.0012251 -0.00086482 -1.0791 0 0 0.044441 0 0.040857 -0.061571 0.084009 0 0
2.75 0.052779 0.058019 0.059766 0.050085 0 0.058351 0.04974 0.050502 0.040519 0.049014 0.02934 -1.0984 -0.0099047 -0.0052906 -0.045659 -0.0075133 -0.046399 -0.068038 0.11835 -0.069825 -0.17395 -0.1321 -0.11 -0.10326 -0.00019154 -0.00010177 0.00090018 -0.0010729 -1.0263 0 0 0.045748 0 0.049403 -0.055741 0.060381 0 0
2.7539 0.051777 0.055166 0.061161 0.0516 0 0.058373 0.050097 0.045408 0.037068 0.04321 0.024551 -0.92864 0.014144 -0.0075218 -0.048146 0.031244 -0.042886 -0.066032 0.11463 -0.075598 -0.16129 -0.12351 -0.10693 -0.089154 -0.00060688 -0.00014543 0.0006388 -0.0007979 -0.96397 0 0 0.042761 0 0.056366 -0.050155 0.034075 0 0
2.7578 0.052466 0.051729 0.063081 0.05465 0 0.057751 0.049565 0.041503 0.038978 0.039601 0.024819 -0.75304 0.036611 -0.0072066 -0.052663 0.062601 -0.04126 -0.069106 0.10262 -0.08157 -0.15174 -0.11671 -0.10399 -0.082358 -0.00063306 -7.7358e-05 0.00060018 -0.00041733 -0.92056 0 0 0.036569 0 0.060773 -0.044605 0.0091385 0 0
2.7617 0.054366 0.049441 0.06382 0.056114 0 0.055819 0.048844 0.041681 0.044688 0.040893 0.030831 -0.57264 0.055818 -0.0047642 -0.058269 0.085237 -0.042469 -0.076762 0.085301 -0.082031 -0.14685 -0.10887 -0.10286 -0.080361 -0.00039195 0.00017516 0.0006944 -0.00021647 -0.92606 0 0 0.031856 0 0.062539 -0.037482 -0.0092744 0 0
2.7656 0.055873 0.049155 0.060499 0.054033 0 0.052058 0.049148 0.04577 0.051139 0.046881 0.042054 -0.38549 0.072486 -0.0026495 -0.064789 0.099276 -0.046029 -0.087628 0.065154 -0.075667 -0.1468 -0.10003 -0.10552 -0.080633 -9.9716e-05 0.00060869 0.00076266 -0.00024046 -0.98876 0 0 0.033003 0 0.061818 -0.027611 -0.019088 0 0
2.7695 0.055508 0.050292 0.051673 0.049777 0 0.047525 0.051108 0.050974 0.055853 0.054024 0.055423 -0.19167 0.087568 -0.0027421 -0.07217 0.10465 -0.050269 -0.1003 0.044227 -0.067539 -0.1515 -0.090745 -0.11182 -0.081229 0.00018518 0.00099413 0.00079328 -0.00037927 -1.084 0 0 0.040448 0 0.05891 -0.014039 -0.018869 0 0
2.7734 0.053146 0.051401 0.039766 0.047044 0 0.044832 0.054037 0.054548 0.057716 0.057992 0.065633 0.0041416 0.10279 -0.0043259 -0.080461 0.10103 -0.053892 -0.11258 0.025251 -0.064724 -0.16063 -0.082457 -0.11935 -0.07974 0.00056522 0.0010113 0.00089706 -0.00049372 -1.1672 0 0 0.050528 0 0.054428 0.0044954 -0.0070152 0 0
2.7773 0.050068 0.051378 0.030446 0.048381 0 0.045946 0.056238 0.055966 0.056486 0.057024 0.068275 0.19742 0.12161 -0.0049619 -0.08941 0.088157 -0.056955 -0.11976 0.012776 -0.069583 -0.17187 -0.078566 -0.12549 -0.074105 0.0010613 0.00059659 0.0010953 -0.00045368 -1.2035 0 0 0.05872 0 0.051134 0.028745 0.016269 0 0
2.7813 0.047857 0.050261 0.028645 0.052518 0 0.049746 0.056198 0.056579 0.05254 0.053102 0.06363 0.39193 0.14419 -0.0033909 -0.098166 0.069315 -0.059918 -0.12091 0.0069149 -0.077451 -0.1821 -0.079336 -0.12949 -0.066746 0.0014406 0.00012506 0.0012205 -0.00015206 -1.1902 0 0 0.063055 0 0.05133 0.05564 0.044808 0 0
2.7852 0.047201 0.048976 0.034406 0.055233 0 0.05222 0.053832 0.057506 0.047556 0.050078 0.057137 0.60061 0.16985 -0.0012473 -0.10619 0.045181 -0.062006 -0.11595 0.0077841 -0.081269 -0.19001 -0.084772 -0.13238 -0.059752 0.0013753 0.00014559 0.0010821 0.00040747 -1.155 0 0 0.064647 0 0.056089 0.083198 0.075879 0 0
2.7891 0.047656 0.048338 0.042469 0.053169 0 0.049896 0.050727 0.058232 0.04482 0.050643 0.055202 0.83471 0.19736 -0.0015095 -0.11298 0.016422 -0.061307 -0.10538 0.015118 -0.078526 -0.19463 -0.094609 -0.13508 -0.05541 0.00080346 0.00084866 0.00070091 0.001011 -1.1326 0 0 0.065383 0 0.065986 0.10918 0.10674 0 0
2.793 0.048322 0.048293 0.046344 0.047088 0 0.043546 0.049019 0.057378 0.047482 0.054646 0.059703 1.0905 0.22296 -0.0051577 -0.11769 -0.016969 -0.057093 -0.09103 0.028697 -0.073418 -0.19491 -0.10868 -0.13717 -0.058519 8.7076e-05 0.0017874 0.00031175 0.0012942 -1.139 0 0 0.065574 0 0.080907 0.12846 0.13266 0 0
2.7969 0.048599 0.048059 0.043428 0.041433 0 0.038262 0.049591 0.05457 0.055421 0.059533 0.066315 1.3488 0.24109 -0.0096267 -0.12089 -0.053047 -0.051714 -0.078436 0.044918 -0.072093 -0.19296 -0.12551 -0.13761 -0.070189 -0.00026314 0.0021921 0.00011628 0.0010002 -1.1612 0 0 0.063944 0 0.095194 0.1369 0.15011 0 0
2.8008 0.048309 0.046943 0.036682 0.040408 0 0.039151 0.051074 0.051134 0.063833 0.061924 0.068409 1.5912 0.24948 -0.010927 -0.12347 -0.090139 -0.049286 -0.070466 0.061497 -0.076125 -0.19054 -0.14468 -0.13603 -0.088013 -5.6914e-05 0.0016413 7.8326e-05 0.00023294 -1.1679 0 0 0.059627 0 0.10429 0.13376 0.15828 0 0
2.8047 0.047363 0.044982 0.031625 0.044102 0 0.046331 0.050709 0.048751 0.06599 0.059248 0.062892 1.8179 0.24643 -0.0074762 -0.12596 -0.12691 -0.051803 -0.068787 0.077115 -0.081084 -0.18854 -0.1662 -0.13282 -0.10976 0.00038926 0.00046089 5.2341e-06 -0.00055561 -1.1309 0 0 0.053635 0 0.10492 0.11832 0.15628 0 0
2.8086 0.045601 0.042833 0.031688 0.048209 0 0.054112 0.046648 0.047571 0.058638 0.05109 0.052505 2.049 0.23046 -0.00178 -0.12891 -0.16172 -0.05667 -0.074751 0.090529 -0.081517 -0.18766 -0.19021 -0.12793 -0.13227 0.00055348 -0.00055325 -0.00019879 -0.00087137 -1.0436 0 0 0.048068 0 0.093637 0.090133 0.1433 0 0
2.8125 0.043063 0.041083 0.036122 0.047696 0 0.055543 0.039823 0.045924 0.045242 0.039968 0.042642 2.3055 0.19988 0.0018028 -0.13223 -0.18967 -0.058687 -0.088664 0.10021 -0.076763 -0.187 -0.21587 -0.12018 -0.14749 0.00020078 -0.00083845 -0.00043334 -0.00052255 -0.92424 0 0 0.043923 0 0.066376 0.049612 0.118 0 0
2.8164 0.040256 0.039671 0.041717 0.041208 0 0.048392 0.033548 0.042036 0.033608 0.030564 0.03612 2.5888 0.16305 0.0010275 -0.13433 -0.20902 -0.054883 -0.10444 0.10748 -0.071344 -0.18408 -0.23912 -0.10854 -0.15268 -0.00042015 -0.00051852 -0.00057583 0.00028326 -0.80431 0 0 0.039983 0 0.03253 0.0059463 0.087601 0 0
2.8203 0.037909 0.037926 0.045889 0.032316 0 0.037072 0.030906 0.035978 0.029579 0.026931 0.031135 2.8808 0.12367 -0.0024314 -0.13392 -0.21759 -0.047343 -0.11916 0.11273 -0.069733 -0.1774 -0.25639 -0.094141 -0.14675 -0.0008429 -0.00017892 -0.00068034 0.0011302 -0.70856 0 0 0.034147 0 -0.0024029 -0.036329 0.055686 0 0
2.8242 0.0363 0.035146 0.047913 0.026503 0 0.028705 0.032065 0.029816 0.032449 0.029173 0.02422 3.1636 0.085342 -0.0049737 -0.12983 -0.21341 -0.041104 -0.13016 0.11625 -0.071395 -0.16578 -0.26403 -0.080409 -0.12942 -0.00080947 -0.00021972 -0.00090447 0.0016668 -0.64087 0 0 0.025964 0 -0.032846 -0.07282 0.025883 0 0
2.8281 0.034866 0.031175 0.047661 0.026469 0 0.026957 0.033985 0.025797 0.036252 0.032734 0.015011 3.4381 0.053676 -0.0046788 -0.1201 -0.19164 -0.039406 -0.13347 0.1178 -0.071554 -0.14769 -0.25431 -0.070674 -0.10054 -0.00043716 -0.00046352 -0.0012276 0.0017489 -0.58695 0 0 0.01781 0 -0.049184 -0.096027 0.0044267 0 0
2.832 0.032574 0.026515 0.044009 0.029759 0 0.02921 0.032927 0.024352 0.035472 0.031821 0.007877 3.7216 0.03276 -0.0028877 -0.10618 -0.15285 -0.04125 -0.12872 0.11632 -0.066704 -0.12599 -0.2241 -0.065429 -0.066242 -2.9976e-05 -0.00041503 -0.0013443 0.0014281 -0.5312 0 0 0.013387 0 -0.046311 -0.10212 -0.0042666 0 0
2.8359 0.028775 0.021924 0.035174 0.030703 0 0.029357 0.02755 0.023784 0.029652 0.024514 0.0085247 4.0263 0.021681 -0.0023927 -0.091914 -0.10303 -0.043458 -0.11915 0.11102 -0.058741 -0.10489 -0.179 -0.062159 -0.032233 0.00019551 0.00012322 -0.0009558 0.00089233 -0.47206 0 0 0.014775 0 -0.029113 -0.09459 -0.0022073 0 0
2.8398 0.023676 0.017818 0.02079 0.025062 0 0.023357 0.019819 0.021799 0.022819 0.014718 0.018421 4.345 0.020278 -0.0043489 -0.080287 -0.046272 -0.04445 -0.10692 0.10103 -0.053209 -0.0871 -0.1231 -0.057943 -0.0017817 0.0001881 0.00075467 -0.000179 0.00041059 -0.42002 0 0 0.020534 0 -0.0012085 -0.07556 0.0090733 0 0
2.8438 0.017981 0.013916 0.0034652 0.013559 0 0.012506 0.012987 0.017414 0.018924 0.0086233 0.032029 4.6581 0.027997 -0.0071277 -0.074552 0.012558 -0.045395 -0.094421 0.085635 -0.05359 -0.075228 -0.061714 -0.052021 0.022117 -4.1736e-05 0.00085273 0.00043396 0.0002339 -0.37915 0 0 0.02641 0 0.032675 -0.047931 0.027246 0 0
2.8477 0.012086 0.0093698 -0.012085 0.0014047 0 0.0018401 0.0086449 0.01161 0.018114 0.0087514 0.039664 4.9561 0.046047 -0.0081191 -0.082212 0.06085 -0.047827 -0.086221 0.063454 -0.057737 -0.073527 -0.0080988 -0.045642 0.033877 -0.00048302 0.0002216 0.00038869 0.00043596 -0.332 0 0 0.027987 0 0.062623 -0.017064 0.047048 0 0
2.8516 0.0057246 0.0033467 -0.02189 -0.0058924 0 -0.0044754 0.0055668 0.0063193 0.017199 0.011413 0.034261 5.2507 0.070334 -0.0064375 -0.099783 0.092062 -0.050994 -0.082663 0.039401 -0.060038 -0.076631 0.029739 -0.039705 0.03742 -0.0010391 -0.00064345 -0.00023437 0.00081477 -0.24705 0 0 0.023319 0 0.08356 0.010602 0.062592 0 0
2.8555 -0.0015555 -0.0043099 -0.025356 -0.007157 0 -0.0066344 0.0011464 0.0026588 0.013136 0.010178 0.01705 5.5612 0.099946 -0.0037392 -0.12379 0.10359 -0.052194 -0.082953 0.01705 -0.056749 -0.080547 0.049555 -0.033116 0.035204 -0.0014531 -0.0009974 -0.00083234 0.0010058 -0.1057 0 0 0.013848 0 0.095348 0.033365 0.072229 0 0
2.8594 -0.0096219 -0.012804 -0.025588 -0.0067954 0 -0.0088138 -0.0062165 -0.00020996 0.0056724 0.0018676 -0.0025154 5.8924 0.13401 -0.0024713 -0.15027 0.094134 -0.049463 -0.086004 2.3815e-05 -0.048845 -0.081398 0.050594 -0.023742 0.029807 -0.0014363 -0.00056593 -0.00090265 0.00077199 0.076916 0 0 0.0032696 0 0.098726 0.050242 0.075089 0 0
2.8633 -0.017602 -0.020782 -0.027071 -0.011336 0 -0.015509 -0.016026 -0.0046738 -0.0031888 -0.010926 -0.013286 6.2269 0.17167 -0.0034608 -0.17222 0.062123 -0.043073 -0.089795 -0.0053195 -0.039729 -0.073001 0.032772 -0.010513 0.025212 -0.00093362 0.00017965 -0.00057501 0.00021794 0.26095 0 0 -0.0048322 0 0.095771 0.060531 0.070687 0 0
2.8672 -0.024614 -0.027208 -0.032179 -0.023706 0 -0.027585 -0.02651 -0.012843 -0.011719 -0.023009 -0.011144 6.5429 0.20938 -0.005205 -0.17927 0.015365 -0.033954 -0.090704 0.0079521 -0.030684 -0.050247 0.0048965 0.0061323 0.027619 -0.00023437 0.00048137 -0.00044072 -0.00030158 0.41563 0 0 -0.0092936 0 0.091532 0.066056 0.062116 0 0
2.8711 -0.030655 -0.032097 -0.038951 -0.039953 0 -0.041069 -0.036091 -0.024562 -0.020084 -0.031718 -0.0032159 6.836 0.24311 -0.0053303 -0.17144 -0.033706 -0.021302 -0.087825 0.036819 -0.019043 -0.017629 -0.022847 0.02603 0.038244 0.00024516 4.0571e-05 -0.00083448 -0.00051279 0.54677 0 0 -0.012331 0 0.087514 0.069273 0.053241 0 0
2.875 -0.036621 -0.036514 -0.042121 -0.051672 0 -0.049755 -0.044068 -0.036981 -0.029649 -0.038629 -0.0034285 7.1218 0.26969 -0.0026083 -0.14975 -0.078609 -0.0028949 -0.080967 0.079356 -0.00084716 0.021307 -0.045949 0.050749 0.057513 0.00031998 -0.00068438 -0.0013711 -0.00046959 0.69078 0 0 -0.018402 0 0.082612 0.070602 0.04575 0 0
2.8789 -0.043277 -0.041757 -0.037473 -0.052895 0 -0.050017 -0.05033 -0.046537 -0.041095 -0.046638 -0.021804 7.4159 0.28595 0.002311 -0.11664 -0.1133 0.021633 -0.070319 0.13258 0.024878 0.06213 -0.060714 0.082168 0.085159 0.00016441 -0.00092078 -0.001306 -0.00046492 0.87995 0 0 -0.031309 0 0.074929 0.07015 0.041047 0 0
2.8828 -0.050156 -0.048321 -0.026739 -0.045888 0 -0.044354 -0.055012 -0.052076 -0.053368 -0.056236 -0.055626 7.7141 0.28369 0.0077608 -0.079067 -0.12716 0.048339 -0.056624 0.18949 0.054479 0.094532 -0.062616 0.1191 0.11984 7.3249e-05 -0.0003335 -0.00038118 -0.00070587 1.1114 0 0 -0.051219 0 0.057492 0.066113 0.040996 0 0
2.8867 -0.055646 -0.055463 -0.018677 -0.040351 0 -0.040476 -0.058616 -0.056295 -0.064324 -0.065168 -0.090236 7.9953 0.26531 0.012367 -0.048601 -0.12368 0.070783 -0.042594 0.23865 0.081962 0.11278 -0.057004 0.15579 0.15436 0.00012299 0.00063489 0.00076971 -0.0010994 1.3475 0 0 -0.073861 0 0.028742 0.057954 0.0443 0 0
2.8906 -0.058476 -0.061746 -0.023851 -0.045692 0 -0.045731 -0.062134 -0.063582 -0.072305 -0.071322 -0.10977 8.2452 0.23423 0.015664 -0.029149 -0.10727 0.084857 -0.029195 0.27505 0.10285 0.11701 -0.04741 0.18483 0.1847 0.00011209 0.0011489 0.0011599 -0.0013648 1.545 0 0 -0.092845 0 -0.0089451 0.046263 0.050237 0 0
2.8945 -0.059285 -0.066164 -0.045903 -0.062556 0 -0.060766 -0.066566 -0.075625 -0.077357 -0.075075 -0.10941 8.473 0.19346 0.017918 -0.022702 -0.081357 0.091712 -0.016927 0.2951 0.11631 0.10821 -0.036045 0.20236 0.20781 -0.00015915 0.00072019 0.00042659 -0.0013273 1.6842 0 0 -0.10365 0 -0.052483 0.031982 0.0585 0 0
2.8984 -0.060646 -0.068988 -0.076515 -0.081437 0 -0.078031 -0.07207 -0.08891 -0.081258 -0.078458 -0.098635 8.7038 0.1473 0.019788 -0.03039 -0.050212 0.09566 -0.0060759 0.29456 0.12443 0.088811 -0.024908 0.21063 0.21993 -0.00059858 -0.00036812 -0.00076449 -0.0010627 1.7745 0 0 -0.10618 0 -0.096313 0.01694 0.069077 0 0
2.9023 -0.065203 -0.071668 -0.099854 -0.090534 0 -0.087472 -0.077756 -0.097109 -0.086263 -0.082604 -0.092419 8.9533 0.10502 0.022091 -0.047101 -0.020358 0.099403 0.0039402 0.2718 0.12996 0.067601 -0.013676 0.21544 0.21796 -0.00086507 -0.0013006 -0.0013282 -0.00075684 1.8384 0 0 -0.10391 0 -0.12722 0.0063996 0.082592 0 0
2.9063 -0.073444 -0.075837 -0.10458 -0.086416 0 -0.085322 -0.08251 -0.096772 -0.093179 -0.086795 -0.098118 9.2113 0.071568 0.025424 -0.063257 0.0057063 0.10183 0.014044 0.23724 0.13454 0.052215 6.2099e-05 0.22079 0.20758 -0.00070824 -0.0013835 -0.00077899 -0.00048083 1.8931 0 0 -0.10044 0 -0.14155 0.0026477 0.098449 0 0
2.9102 -0.083219 -0.082148 -0.093745 -0.077598 0 -0.078102 -0.086048 -0.090926 -0.10015 -0.090015 -0.1098 9.4512 0.049031 0.02948 -0.075018 0.027523 0.10061 0.024433 0.19527 0.13819 0.045503 0.017993 0.22603 0.19162 -0.00022982 -0.00055347 0.00035636 -0.0001628 1.9443 0 0 -0.096905 0 -0.13844 0.0066062 0.11641 0 0
2.9141 -0.091537 -0.089801 -0.083286 -0.077084 0 -0.07733 -0.089057 -0.086667 -0.10349 -0.092551 -0.11493 9.6555 0.038669 0.032707 -0.079432 0.045078 0.096366 0.035142 0.15032 0.14003 0.049304 0.041524 0.22776 0.17317 0.00022095 0.00062927 0.0011058 0.00022441 1.9903 0 0 -0.092333 0 -0.11858 0.018536 0.13611 0 0
2.918 -0.097023 -0.097099 -0.088989 -0.090313 0 -0.089011 -0.092309 -0.088715 -0.10069 -0.095356 -0.10664 9.8297 0.042541 0.033105 -0.073743 0.058514 0.093177 0.045613 0.10876 0.13938 0.065254 0.072732 0.22406 0.1573 0.00039664 0.0014178 0.00097751 0.00052582 2.0272 0 0 -0.086354 0 -0.085058 0.038126 0.15683 0 0
2.9219 -0.10067 -0.1026 -0.11278 -0.10987 0 -0.10762 -0.095887 -0.095274 -0.09324 -0.098199 -0.090014 9.9939 0.055094 0.029959 -0.06343 0.069535 0.094728 0.054665 0.074886 0.13669 0.086892 0.10802 0.21688 0.14781 0.00036265 0.0013715 0.00032531 0.00053324 2.0524 0 0 -0.081051 0 -0.050884 0.059577 0.17703 0 0
2.9258 -0.10426 -0.10599 -0.14044 -0.12223 0 -0.12083 -0.099425 -0.10049 -0.086404 -0.09955 -0.076763 10.162 0.072208 0.025034 -0.053056 0.078705 0.1002 0.061828 0.049012 0.13385 0.10971 0.14357 0.21054 0.14468 0.00035994 0.00057964 -0.0001198 0.00025925 2.0689 0 0 -0.079814 0 -0.022304 0.079419 0.19605 0 0
2.9297 -0.10816 -0.10796 -0.1532 -0.1203 0 -0.12083 -0.10291 -0.10093 -0.085375 -0.098889 -0.074504 10.331 0.091722 0.021791 -0.045125 0.08608 0.10479 0.066863 0.031579 0.13337 0.13132 0.17672 0.20886 0.14775 0.00050406 -0.00045632 1.9047e-05 1.3585e-05 2.0892 0 0 -0.084319 0 -0.0022963 0.095803 0.2135 0 0
2.9336 -0.11101 -0.10934 -0.14296 -0.10948 0 -0.11146 -0.10685 -0.099158 -0.0909 -0.098483 -0.081252 10.485 0.11168 0.022897 -0.041824 0.091509 0.10452 0.069654 0.02294 0.13694 0.14973 0.2045 0.21355 0.15643 0.00066759 -0.0011389 0.00050387 0.00012615 2.1308 0 0 -0.092811 0 0.0072559 0.10723 0.22902 0 0
2.9375 -0.11167 -0.11039 -0.1181 -0.10164 0 -0.1039 -0.11141 -0.10039 -0.098794 -0.10166 -0.089836 10.615 0.13047 0.028112 -0.042997 0.094578 0.10052 0.07067 0.02511 0.14446 0.1645 0.22251 0.22461 0.16945 0.00065727 -0.0010946 0.00083822 0.00057238 2.2034 0 0 -0.10154 0 0.0085991 0.11389 0.24173 0 0
2.9414 -0.11114 -0.11089 -0.095647 -0.10346 0 -0.10543 -0.11568 -0.10621 -0.10422 -0.10894 -0.096395 10.716 0.14827 0.034561 -0.043271 0.096796 0.098242 0.071661 0.034675 0.15432 0.17913 0.23416 0.24085 0.18397 0.00045602 -0.00035378 0.00076371 0.00092184 2.2972 0 0 -0.10791 0 0.010652 0.1204 0.25204 0 0
2.9453 -0.11212 -0.11111 -0.087836 -0.11105 0 -0.11281 -0.1183 -0.11265 -0.1066 -0.11668 -0.10352 10.795 0.16505 0.039213 -0.04 0.099087 0.10247 0.073326 0.050975 0.16469 0.19517 0.24119 0.25959 0.19948 0.00024724 0.00067429 0.00040395 0.00072573 2.3902 0 0 -0.11211 0 0.0167 0.1289 0.25957 0 0
2.9492 -0.11614 -0.11232 -0.094996 -0.11604 0 -0.11716 -0.11905 -0.11511 -0.10999 -0.12069 -0.11518 10.853 0.18064 0.041261 -0.031145 0.10237 0.11327 0.076228 0.073121 0.17459 0.21372 0.24542 0.27663 0.21564 0.00021041 0.0014186 4.4128e-05 -1.3462e-05 2.4713 0 0 -0.116 0 0.029031 0.14107 0.26398 0 0
2.9531 -0.12131 -0.1161 -0.10924 -0.11579 0 -0.11483 -0.11952 -0.1148 -0.11821 -0.12129 -0.12996 10.893 0.19401 0.042236 -0.014518 0.10819 0.12637 0.081044 0.10009 0.18394 0.23559 0.2494 0.28815 0.23252 0.00033411 0.001455 -0.00010953 -0.0007741 2.5548 0 0 -0.12084 0 0.049149 0.15876 0.26417 0 0
2.957 -0.12339 -0.12254 -0.1231 -0.11607 0 -0.11222 -0.12172 -0.11839 -0.12997 -0.12352 -0.14087 10.918 0.20351 0.043939 0.0059544 0.11695 0.13713 0.087387 0.12748 0.19296 0.25785 0.25535 0.29373 0.24977 0.00044392 0.00074085 2.6834e-05 -0.00095332 2.6666 0 0 -0.12666 0 0.071342 0.17943 0.26066 0 0
2.9609 -0.11975 -0.12926 -0.13426 -0.12325 0 -0.11869 -0.12589 -0.13039 -0.13944 -0.13151 -0.14247 10.935 0.20875 0.046474 0.025191 0.12742 0.14382 0.094525 0.1517 0.20169 0.27737 0.26292 0.29727 0.26629 0.0003777 -0.0003663 0.00045245 -0.00040896 2.8089 0 0 -0.13355 0 0.090104 0.19917 0.25527 0 0
2.9648 -0.1123 -0.13244 -0.14346 -0.13496 0 -0.1349 -0.12992 -0.1461 -0.14199 -0.14262 -0.13756 10.948 0.2094 0.048362 0.040178 0.13864 0.14759 0.10216 0.17027 0.20997 0.29206 0.27157 0.30402 0.28083 9.5046e-05 -0.0013244 0.0010233 0.00040723 2.9416 0 0 -0.14252 0 0.10236 0.21534 0.24934 0 0
2.9688 -0.10638 -0.12957 -0.15014 -0.14069 0 -0.14951 -0.13126 -0.1539 -0.1389 -0.14857 -0.1355 10.958 0.20536 0.048404 0.048186 0.14949 0.15023 0.11004 0.18086 0.21756 0.30001 0.28045 0.31569 0.29195 -0.00036098 -0.0017222 0.0013797 0.00084452 3.0052 0 0 -0.15401 0 0.10554 0.22536 0.24434 0 0
2.9727 -0.10617 -0.12174 -0.15147 -0.1327 0 -0.14901 -0.1293 -0.14615 -0.1357 -0.14329 -0.14322 10.961 0.19644 0.047151 0.045593 0.1574 0.15259 0.11823 0.17802 0.22396 0.29758 0.28732 0.3282 0.29484 -0.00092491 -0.0014933 0.0011068 0.00060219 2.9692 0 0 -0.16519 0 0.096534 0.22404 0.24353 0 0
2.9766 -0.11103 -0.11318 -0.14548 -0.11585 0 -0.13111 -0.12579 -0.12778 -0.13588 -0.12959 -0.15764 10.953 0.18584 0.046387 0.038496 0.16216 0.15484 0.12669 0.16617 0.22832 0.28906 0.29124 0.33452 0.29003 -0.0014698 -0.00090288 0.0001323 -5.3212e-05 2.8603 0 0 -0.16976 0 0.082484 0.21514 0.24642 0 0
2.9805 -0.1163 -0.10817 -0.13391 -0.10443 0 -0.10797 -0.12277 -0.113 -0.13712 -0.11714 -0.16747 10.931 0.17454 0.047313 0.030092 0.16391 0.15716 0.13515 0.14757 0.23015 0.27619 0.29154 0.33014 0.2779 -0.0017482 -0.00033499 -0.0010219 -0.00054872 2.7378 0 0 -0.1619 0 0.066465 0.20063 0.25199 0 0
2.9844 -0.1178 -0.10791 -0.12148 -0.10829 0 -0.095417 -0.12051 -0.1123 -0.13418 -0.1134 -0.16277 10.889 0.16319 0.049466 0.023008 0.1629 0.15955 0.1431 0.12459 0.23009 0.26036 0.28749 0.3161 0.2592 -0.0014998 -3.9522e-05 -0.001526 -0.00046788 2.6406 0 0 -0.14163 0 0.050835 0.18235 0.25891 0 0
2.9883 -0.11538 -0.11 -0.11244 -0.12211 0 -0.098689 -0.11772 -0.12231 -0.12528 -0.11682 -0.14327 10.813 0.15204 0.05142 0.020296 0.15946 0.161 0.14929 0.10055 0.22966 0.24267 0.27734 0.2971 0.23514 -0.00072698 -6.3984e-06 -0.00094092 0.00017321 2.5573 0 0 -0.11633 0 0.037819 0.16248 0.26468 0 0
2.9922 -0.11225 -0.1109 -0.10816 -0.12993 0 -0.10899 -0.11366 -0.12898 -0.11437 -0.11917 -0.11784 10.694 0.13989 0.052272 0.021712 0.1544 0.15957 0.15104 0.08059 0.2295 0.22272 0.25874 0.27729 0.20999 0.0001421 -3.4384e-05 0.00030746 0.00099564 2.4484 0 0 -0.09613 0 0.026428 0.14303 0.26528 0 0
2.9961 -0.11104 -0.109 -0.10739 -0.12099 0 -0.11364 -0.10928 -0.12133 -0.10648 -0.11434 -0.096573 10.534 0.12579 0.052154 0.023476 0.1482 0.15416 0.14768 0.066275 0.2278 0.19953 0.23226 0.25799 0.18716 0.000483 7.9578e-05 0.0012129 0.0015417 2.2957 0 0 -0.086733 0 0.013748 0.12378 0.26036 0 0
3 -0.11086 -0.10545 -0.10801 -0.10087 0 -0.10874 -0.1059 -0.10194 -0.1017 -0.10393 -0.08346 10.351 0.10939 0.051415 0.023394 0.14059 0.14613 0.13879 0.058526 0.2213 0.17225 0.19778 0.23912 0.16841 -4.2747e-06 0.00038063 0.0010481 0.0015435 2.1259 0 0 -0.085985 0 -0.0017992 0.10422 0.24995 0 0
3.0039 -0.10843 -0.10236 -0.10802 -0.086027 0 -0.10128 -0.10298 -0.08401 -0.0951 -0.094336 -0.076046 10.166 0.090617 0.049815 0.019468 0.13113 0.13905 0.12432 0.057925 0.2086 0.14026 0.15549 0.22172 0.15518 -0.00095934 0.00073512 6.9123e-06 0.0010402 1.9854 0 0 -0.087122 0 -0.021496 0.08375 0.23457 0 0
3.0078 -0.10178 -0.10036 -0.10595 -0.087185 0 -0.099419 -0.098079 -0.078219 -0.083394 -0.089365 -0.070628 9.9893 0.070704 0.046989 0.0096981 0.11779 0.13617 0.10466 0.066583 0.19286 0.1034 0.10572 0.20806 0.15025 -0.0016018 0.00093814 -0.0010022 0.0003261 1.895 0 0 -0.085236 0 -0.046239 0.06153 0.21543 0 0
3.0117 -0.092411 -0.098021 -0.10162 -0.098594 0 -0.10249 -0.089671 -0.082998 -0.070512 -0.087043 -0.06654 9.8113 0.053629 0.043635 -0.0012286 0.10001 0.13782 0.084538 0.081996 0.18038 0.067138 0.054632 0.19915 0.15127 -0.0014001 0.00084575 -0.0012212 -0.00022855 1.8345 0 0 -0.08072 0 -0.071601 0.039205 0.19584 0 0
3.0156 -0.083764 -0.093492 -0.097021 -0.10424 0 -0.10174 -0.079701 -0.087582 -0.065022 -0.083569 -0.065393 9.6153 0.042112 0.04168 -0.009516 0.077709 0.14107 0.066577 0.10298 0.1756 0.035717 0.0059329 0.19291 0.15655 -0.00055641 0.00043994 -0.00072775 -0.00040373 1.7692 0 0 -0.076982 0 -0.094557 0.018631 0.17665 0 0
3.0195 -0.077786 -0.08637 -0.095338 -0.094331 0 -0.090726 -0.072658 -0.083765 -0.071194 -0.078768 -0.067415 9.392 0.038475 0.042722 -0.012315 0.050862 0.14208 0.052633 0.12874 0.17715 0.012786 -0.037436 0.18576 0.16481 0.00017679 -0.00017702 -0.00028778 -0.00026779 1.6867 0 0 -0.075727 0 -0.11279 0.0015121 0.15811 0 0
3.0234 -0.073425 -0.077939 -0.097647 -0.074915 0 -0.073404 -0.07147 -0.073715 -0.083355 -0.076056 -0.07003 9.146 0.046022 0.046252 -0.0061438 0.019487 0.1391 0.044821 0.15845 0.17918 0.0035094 -0.071672 0.17644 0.17447 0.00019644 -0.00080556 -0.00055151 -0.00010478 1.6042 0 0 -0.075221 0 -0.12342 -0.009595 0.13999 0 0
3.0273 -0.068451 -0.069775 -0.10025 -0.060941 0 -0.060746 -0.074377 -0.06625 -0.090317 -0.077115 -0.070573 8.8886 0.067891 0.049802 0.0095355 -0.014531 0.13387 0.043645 0.18941 0.17715 0.01311 -0.092967 0.16785 0.18248 -0.00040183 -0.001176 -0.0014075 -0.0001549 1.5426 0 0 -0.073093 0 -0.1241 -0.011662 0.12102 0 0
3.0313 -0.062324 -0.062484 -0.096505 -0.060714 0 -0.05944 -0.076246 -0.066589 -0.085831 -0.078301 -0.069786 8.627 0.098862 0.051218 0.027368 -0.047307 0.13026 0.044964 0.21788 0.17227 0.034696 -0.10532 0.16459 0.18713 -0.00094962 -0.0010353 -0.0021129 -0.00038231 1.5006 0 0 -0.069928 0 -0.11806 -0.0073412 0.10133 0 0
3.0352 -0.056855 -0.055868 -0.082911 -0.068114 0 -0.065041 -0.073226 -0.07095 -0.074166 -0.073885 -0.071527 8.3604 0.13629 0.050747 0.042839 -0.076085 0.13122 0.0466 0.2412 0.16988 0.064313 -0.11024 0.16812 0.18734 -0.0008668 -0.00031946 -0.0020289 -0.00050044 1.4584 0 0 -0.069062 0 -0.10601 0.0020824 0.081916 0 0
3.0391 -0.054053 -0.049999 -0.063896 -0.07009 0 -0.066904 -0.066056 -0.0713 -0.064962 -0.062781 -0.078363 8.0862 0.17714 0.050603 0.05156 -0.098029 0.13624 0.046478 0.25676 0.17313 0.097409 -0.10938 0.17428 0.18224 -0.00020292 0.00070088 -0.0012149 -0.000254 1.4006 0 0 -0.072453 0 -0.088569 0.015114 0.064203 0 0
3.043 -0.053722 -0.045626 -0.049663 -0.060602 0 -0.059372 -0.058802 -0.064286 -0.063003 -0.050662 -0.087484 7.8068 0.21565 0.052358 0.046015 -0.10631 0.14122 0.041612 0.25835 0.17845 0.12532 -0.10383 0.17572 0.16994 0.00044995 0.0014959 -0.00032167 0.00031355 1.3297 0 0 -0.077257 0 -0.064495 0.029671 0.052732 0 0
3.0469 -0.053461 -0.043281 -0.047896 -0.046048 0 -0.0471 -0.054615 -0.05436 -0.063875 -0.044398 -0.091539 7.5275 0.24553 0.055026 0.028283 -0.099239 0.14103 0.033096 0.24553 0.1778 0.14087 -0.094819 0.16727 0.15252 0.00054525 0.0016227 5.455e-05 0.00088291 1.2525 0 0 -0.077278 0 -0.034074 0.043462 0.05098 0 0
3.0508 -0.050933 -0.042168 -0.056734 -0.037191 0 -0.039113 -0.053005 -0.048166 -0.059656 -0.044726 -0.084189 7.25 0.26452 0.056046 0.0042293 -0.078869 0.13311 0.023575 0.22091 0.16572 0.14349 -0.082086 0.14928 0.13251 7.3888e-05 0.001102 -0.00010593 0.0011498 1.1605 0 0 -0.068296 0 0.0012668 0.056045 0.058827 0 0
3.0547 -0.045789 -0.040332 -0.065981 -0.037188 0 -0.038529 -0.050987 -0.046913 -0.047728 -0.045482 -0.065504 6.9672 0.27076 0.05408 -0.021631 -0.046874 0.1193 0.015112 0.18629 0.1441 0.13321 -0.065167 0.1264 0.11172 -0.00048772 0.00045531 -0.00033141 0.0010747 1.0306 0 0 -0.051979 0 0.039835 0.067109 0.075721 0 0
3.0586 -0.039304 -0.036179 -0.065655 -0.038721 0 -0.03924 -0.046141 -0.045208 -0.032896 -0.040371 -0.042356 6.6678 0.2623 0.050451 -0.043698 -0.0057959 0.10447 0.010212 0.14416 0.12027 0.11086 -0.04344 0.10334 0.092318 -0.00065571 0.00028377 -0.00020116 0.00083776 0.8492 0 0 -0.034468 0 0.07896 0.076362 0.10028 0 0
3.0625 -0.032488 -0.02985 -0.053888 -0.032611 0 -0.03291 -0.038065 -0.037227 -0.021172 -0.029665 -0.023499 6.3448 0.23553 0.047494 -0.052755 0.036637 0.092802 0.012281 0.10046 0.1004 0.079804 -0.017847 0.0818 0.077981 -0.000339 0.0007271 0.00023419 0.0005874 0.63254 0 0 -0.021167 0 0.10909 0.081705 0.12644 0 0
3.0664 -0.025011 -0.022986 -0.03717 -0.01791 0 -0.018356 -0.027353 -0.023099 -0.013131 -0.019356 -0.013502 6.0006 0.19816 0.045741 -0.051662 0.071528 0.084862 0.017927 0.061421 0.085213 0.047721 0.0055915 0.060684 0.067699 0.00018986 0.0013297 0.00055906 0.00030777 0.41785 0 0 -0.012971 0 0.12518 0.08175 0.14659 0 0
3.0703 -0.016061 -0.017161 -0.023799 -0.0027201 0 -0.0032044 -0.014427 -0.0087015 -0.0046423 -0.014019 -0.010234 5.646 0.15334 0.043317 -0.043136 0.094317 0.078018 0.024478 0.029806 0.071468 0.017119 0.022341 0.038756 0.060243 0.00063462 0.0014913 0.00047092 -3.8695e-05 0.2348 0 0 -0.0071929 0 0.12459 0.074696 0.15722 0 0
3.0742 -0.0059214 -0.0126 -0.01757 0.0043502 0 0.0036892 -0.0002086 0.00040297 0.0064508 -0.011782 -0.0072542 5.2942 0.1045 0.038448 -0.030502 0.1012 0.069495 0.029056 0.007813 0.056803 -0.010032 0.027922 0.016524 0.054 0.00093048 0.0010806 0.00010855 -0.00031022 0.086468 0 0 -0.0013289 0 0.10599 0.059001 0.15576 0 0
3.0781 0.0036504 -0.0084087 -0.016995 0.0023644 0 0.00077452 0.012557 0.0039891 0.016363 -0.0070946 0.0012616 4.9561 0.057316 0.032228 -0.019797 0.085392 0.059056 0.026244 -0.00087927 0.042244 -0.031634 0.013334 -0.0042002 0.045521 0.0011853 0.00057445 -0.00011018 -0.00025334 -0.042498 0 0 0.0047781 0 0.068089 0.031438 0.13872 0 0
3.082 0.010564 -0.0038524 -0.018684 -0.0023609 0 -0.0053372 0.020091 0.00613 0.019383 0.0022846 0.01665 4.636 0.01947 0.028198 -0.01694 0.048851 0.048727 0.013276 0.0021322 0.030186 -0.048594 -0.023528 -0.022073 0.030954 0.0014475 0.00054129 3.9163e-05 0.00016873 -0.16379 0 0 0.010286 0 0.021911 -0.005177 0.11178 0 0
3.0859 0.01369 0.00076053 -0.019811 -0.0035447 0 -0.0067978 0.020784 0.010049 0.015288 0.012446 0.035107 4.3308 -0.0064862 0.028798 -0.021224 -0.0010583 0.040244 -0.0066878 0.012554 0.021015 -0.062706 -0.075552 -0.037109 0.010627 0.0015999 0.00098799 0.00031299 0.0005913 -0.27467 0 0 0.015725 0 -0.0219 -0.044378 0.083142 0 0
3.0898 0.013103 0.0044005 -0.017658 -0.00053689 0 -0.0015581 0.017442 0.014904 0.011008 0.017878 0.050108 4.03 -0.018614 0.032458 -0.031406 -0.060181 0.033293 -0.03077 0.028091 0.012681 -0.074589 -0.1374 -0.049755 -0.014456 0.0014914 0.0012868 0.00023348 0.00054026 -0.36552 0 0 0.022862 0 -0.057134 -0.081161 0.058224 0 0
3.0938 0.0095878 0.0062673 -0.0091033 0.0030735 0 0.0061361 0.015286 0.017585 0.013835 0.0178 0.056227 3.7214 -0.015603 0.03475 -0.045387 -0.12388 0.026492 -0.055227 0.046258 0.0035767 -0.084742 -0.20241 -0.059339 -0.042492 0.0011314 0.00081572 -0.00038602 -1.5121e-05 -0.42978 0 0 0.031916 0 -0.078197 -0.10997 0.042515 0 0
3.0977 0.0044822 0.0063215 0.0070172 0.0046823 0 0.010879 0.016968 0.016708 0.023412 0.016686 0.052179 3.3977 0.006603 0.032646 -0.058147 -0.18304 0.019761 -0.070125 0.06282 -0.0050692 -0.09231 -0.25358 -0.063766 -0.066598 0.0007162 -0.00033319 -0.0011647 -0.00047851 -0.46203 0 0 0.039637 0 -0.076285 -0.11646 0.047488 0 0
3.1016 -0.00011414 0.0051132 0.026718 0.0050253 0 0.010704 0.019728 0.013968 0.031563 0.018462 0.041352 3.0611 0.038612 0.027439 -0.066873 -0.23167 0.01501 -0.072838 0.075354 -0.010354 -0.097197 -0.28349 -0.061014 -0.081079 0.0004584 -0.0013489 -0.0014468 -0.00015368 -0.45112 0 0 0.041182 0 -0.062286 -0.10264 0.067804 0 0
3.1055 -0.0018259 0.003471 0.04193 0.0056543 0 0.0071368 0.018163 0.011728 0.030405 0.021495 0.029347 2.7197 0.076434 0.023203 -0.071573 -0.26644 0.014103 -0.06348 0.083078 -0.011058 -0.099045 -0.28977 -0.051067 -0.083269 0.00040806 -0.0014623 -0.00091694 0.00096209 -0.38531 0 0 0.034423 0 -0.041875 -0.070664 0.099444 0 0
3.1094 0.000338 0.0024516 0.046976 0.0058916 0 0.0024644 0.010047 0.010218 0.019984 0.020491 0.020032 2.3807 0.11623 0.022497 -0.072693 -0.28443 0.016453 -0.043214 0.085525 -0.0090979 -0.097621 -0.2717 -0.0364 -0.071462 0.00044564 -0.00070917 6.1951e-05 0.0019871 -0.27001 0 0 0.022204 0 -0.020179 -0.023897 0.1377 0 0
3.1133 0.0045946 0.0031915 0.044479 0.0037889 0 -0.0017029 -0.00094012 0.0077815 0.0073987 0.013094 0.012974 2.0467 0.15259 0.023988 -0.071456 -0.27987 0.019267 -0.014837 0.082033 -0.0072779 -0.092443 -0.22886 -0.020484 -0.043416 0.00042867 0.00010346 0.00074208 0.0019152 -0.13656 0 0 0.0099363 0 -0.0037958 0.031635 0.17458 0 0
3.1172 0.0073285 0.0062034 0.043382 -0.00014895 0 -0.003662 -0.0086047 0.0035907 -0.00093705 0.003244 0.00452 1.7183 0.17877 0.024422 -0.070006 -0.25012 0.020426 0.012569 0.07395 -0.0060607 -0.084089 -0.17175 -0.0056891 -0.0038485 0.00032062 0.00020676 0.00065649 0.00065379 -0.025373 0 0 0.00085408 0 0.0036579 0.081061 0.19697 0 0
3.1211 0.0063407 0.010556 0.04938 -0.0018129 0 -0.0013222 -0.010035 -0.0007341 -0.0049027 -0.0028047 -0.0080991 1.3979 0.19406 0.022501 -0.068422 -0.2025 0.020725 0.033373 0.064014 -0.0033123 -0.073992 -0.11326 0.0074763 0.038181 0.00018119 -0.00038303 1.5256e-05 -0.00075156 0.043507 0 0 -0.0061062 0 0.0063421 0.11621 0.20201 0 0
3.125 0.0035114 0.014074 0.057226 0.0026775 0 0.0058118 -0.0074606 -0.0026486 -0.008372 -0.0032273 -0.023071 1.0881 0.19765 0.020184 -0.065972 -0.14094 0.022721 0.045171 0.053623 0.0026155 -0.062729 -0.059775 0.019158 0.077446 6.5792e-05 -0.00094463 -0.00054619 -0.0010509 0.080102 0 0 -0.013665 0 0.007146 0.13286 0.18873 0 0
3.1289 0.0037975 0.014971 0.054237 0.01217 0 0.01461 -0.004386 -0.0014484 -0.012766 -0.0021829 -0.034252 0.78456 0.18924 0.020063 -0.061687 -0.070321 0.027349 0.046489 0.044152 0.01019 -0.050874 -0.017064 0.028356 0.10878 -3.1769e-05 -0.00083938 -0.00059369 -8.8875e-06 0.10124 0 0 -0.021831 0 0.0091972 0.12815 0.15766 0 0
3.1328 0.010852 0.013656 0.033482 0.020632 0 0.019846 -0.00081256 0.0011 -0.014708 -0.0043345 -0.035628 0.47385 0.16669 0.022073 -0.053257 -0.0019125 0.032241 0.036174 0.03802 0.015757 -0.039396 0.0048405 0.03254 0.12171 -0.00013897 -0.00015108 -0.00025124 0.001348 0.099949 0 0 -0.02675 0 0.017013 0.097312 0.11185 0 0
3.1367 0.023226 0.012818 0.0041479 0.022863 0 0.019053 0.006619 0.0029958 -0.01045 -0.0087401 -0.026313 0.14322 0.13595 0.023536 -0.042459 0.050938 0.033833 0.021711 0.035169 0.017216 -0.029628 0.0092342 0.029284 0.11721 -0.00023989 0.00047429 5.1014e-05 0.0017619 0.044964 0 0 -0.024199 0 0.027953 0.053675 0.066611 0 0
3.1406 0.035026 0.015346 -0.012501 0.019836 0 0.015734 0.019669 0.0044203 -0.001157 -0.0092696 -0.011575 -0.20525 0.10031 0.022549 -0.03203 0.082246 0.030912 0.0068242 0.034795 0.015904 -0.022811 -0.001149 0.018375 0.097738 -0.0002803 0.00054835 0.00011403 0.0010154 -0.0852 0 0 -0.014015 0 0.038114 0.0052488 0.029971 0 0
3.1445 0.040708 0.021873 9.3942e-06 0.017765 0 0.016629 0.034769 0.0075407 0.0078813 -0.0011267 0.001318 -0.55089 0.062385 0.020618 -0.024653 0.087614 0.0254 -0.0060683 0.036017 0.014244 -0.020297 -0.02456 0.0021587 0.065419 -0.00023823 0.00019802 0.00016822 0.00010974 -0.27172 0 0 -0.00062352 0 0.044108 -0.041773 0.007892 0 0
3.1484 0.039609 0.030332 0.03808 0.021782 0 0.024975 0.045442 0.014099 0.013456 0.013927 0.0089401 -0.86903 0.025474 0.021121 -0.024558 0.061502 0.019329 -0.014657 0.037377 0.011763 -0.024426 -0.059642 -0.016498 0.023021 -0.00016931 -0.00010396 0.00051003 0.00014963 -0.46662 0 0 0.011064 0 0.041116 -0.079734 0.0076388 0 0
3.1523 0.036031 0.037945 0.07844 0.03104 0 0.036731 0.048654 0.023691 0.018443 0.029394 0.014149 -1.1526 -0.0046667 0.025 -0.037111 0.0042937 0.01163 -0.018874 0.035562 0.0042894 -0.03895 -0.10419 -0.036743 -0.0227 -0.00016838 -0.00014953 0.0010189 0.0011209 -0.63757 0 0 0.020204 0 0.025769 -0.099452 0.033268 0 0
3.1563 0.035124 0.043582 0.094812 0.040349 0 0.044326 0.047949 0.034532 0.028399 0.040568 0.023005 -1.4196 -0.026486 0.028555 -0.058405 -0.066648 -0.0011299 -0.022069 0.029322 -0.012248 -0.06186 -0.15308 -0.06015 -0.065373 -0.00029105 -0.00019826 0.0011684 0.0018869 -0.79736 0 0 0.03034 0 0.0052281 -0.10385 0.072789 0 0
3.1602 0.038699 0.048129 0.077389 0.046157 0 0.044551 0.04955 0.045377 0.044504 0.04839 0.039026 -1.6968 -0.038712 0.026289 -0.085368 -0.1428 -0.02035 -0.02581 0.017977 -0.03725 -0.092093 -0.20389 -0.088365 -0.10199 -0.00052067 -0.00054737 0.00059531 0.0014289 -0.98281 0 0 0.045238 0 -0.015273 -0.094058 0.11996 0 0
3.1641 0.044708 0.052719 0.039678 0.050048 0 0.042358 0.05554 0.056009 0.061345 0.056838 0.059936 -1.9949 -0.040474 0.016256 -0.11421 -0.21564 -0.042184 -0.031423 0.0011838 -0.065022 -0.12805 -0.25393 -0.12022 -0.12998 -0.00079932 -0.0010213 -0.00039105 -2.3696e-06 -1.2046 0 0 0.064554 0 -0.03012 -0.071812 0.16821 0 0
3.168 0.050093 0.057052 0.008193 0.056068 0 0.046158 0.061835 0.06591 0.072532 0.067587 0.079642 -2.299 -0.02918 0.0024701 -0.13661 -0.27071 -0.059523 -0.040146 -0.021587 -0.089038 -0.16621 -0.29712 -0.15133 -0.14431 -0.0010607 -0.0010464 -0.00098901 -0.0010867 -1.425 0 0 0.083673 0 -0.027979 -0.038771 0.20631 0 0
3.1719 0.053588 0.059757 0.0038133 0.065306 0 0.059085 0.063389 0.073327 0.07773 0.078215 0.093359 -2.5834 -0.0087201 -0.0082654 -0.14628 -0.30309 -0.06771 -0.049785 -0.046893 -0.10652 -0.19996 -0.32785 -0.17694 -0.14647 -0.0012193 -0.00028957 -0.00068144 -0.00080163 -1.5901 0 0 0.097628 0 -0.0070375 -0.0016631 0.22875 0 0
3.1758 0.055875 0.060342 0.028494 0.074035 0 0.075134 0.060824 0.076604 0.082665 0.085364 0.10107 -2.8367 0.017283 -0.01207 -0.14345 -0.31579 -0.068314 -0.058166 -0.071962 -0.1189 -0.22616 -0.34439 -0.19528 -0.13931 -0.0011615 0.00085026 0.00018681 0.00049862 -1.6841 0 0 0.105 0 0.027425 0.035846 0.23718 0 0
3.1797 0.057837 0.060296 0.065432 0.077452 0 0.084218 0.060768 0.076545 0.091752 0.088356 0.10631 -3.0706 0.046447 -0.010758 -0.129 -0.31096 -0.067174 -0.06377 -0.09475 -0.12844 -0.24261 -0.34525 -0.20825 -0.12465 -0.00081563 0.0014952 0.00069297 0.0014484 -1.7419 0 0 0.10806 0 0.070718 0.071335 0.23312 0 0
3.1836 0.059486 0.061854 0.090932 0.074713 0 0.081197 0.069033 0.076582 0.10187 0.088894 0.11175 -3.3062 0.076074 -0.0093349 -0.10497 -0.29166 -0.068858 -0.06495 -0.1129 -0.13534 -0.24712 -0.32904 -0.21849 -0.10471 -0.00027792 0.0010772 0.00025604 0.0010867 -1.806 0 0 0.10942 0 0.11624 0.10223 0.21907 0 0
3.1875 0.060722 0.065638 0.089528 0.069786 0 0.070134 0.083811 0.079653 0.1049 0.087914 0.11589 -3.5508 0.10121 -0.011095 -0.077923 -0.26319 -0.073141 -0.060081 -0.12223 -0.13832 -0.23691 -0.29497 -0.22587 -0.083935 0.0001551 -0.00013846 -0.00074325 -0.00019123 -1.8726 0 0 0.109 0 0.14986 0.12338 0.19991 0 0
3.1914 0.062481 0.069814 0.063121 0.067503 0 0.060195 0.09635 0.084641 0.09666 0.084235 0.11409 -3.7909 0.12042 -0.015104 -0.054995 -0.23304 -0.076557 -0.052424 -0.12477 -0.13731 -0.2185 -0.25351 -0.22691 -0.066413 0.00016395 -0.0013168 -0.0013146 -0.0011321 -1.8891 0 0 0.10427 0 0.16848 0.13552 0.18074 0 0
3.1953 0.066327 0.071845 0.02905 0.069344 0 0.057826 0.098679 0.086558 0.082189 0.076933 0.10296 -4.0067 0.13288 -0.017902 -0.038488 -0.20298 -0.076628 -0.043637 -0.1215 -0.13429 -0.19426 -0.20899 -0.21793 -0.053776 -0.00030125 -0.0018027 -0.00085768 -0.00098704 -1.8083 0 0 0.093309 0 0.17223 0.13834 0.16219 0 0
3.1992 0.072635 0.0711 0.0084969 0.073139 0 0.062693 0.09054 0.081116 0.071121 0.068098 0.084109 -4.1919 0.13809 -0.017108 -0.029859 -0.1743 -0.0741 -0.035323 -0.11368 -0.13111 -0.16653 -0.16559 -0.19899 -0.047226 -0.00089186 -0.0015909 0.00020595 -0.00024593 -1.6431 0 0 0.077363 0 0.16266 0.13193 0.14437 0 0
3.2031 0.079471 0.069532 0.012662 0.076134 0 0.070086 0.078764 0.069472 0.068009 0.061808 0.063874 -4.3604 0.13469 -0.013373 -0.03034 -0.1481 -0.071451 -0.029824 -0.10338 -0.1271 -0.13812 -0.12946 -0.17482 -0.048534 -0.0010897 -0.0011247 0.0008215 6.2073e-06 -1.4637 0 0 0.06054 0 0.14365 0.1158 0.12601 0 0
3.207 0.083701 0.069732 0.036168 0.077457 0 0.075936 0.070351 0.05816 0.068212 0.060031 0.049192 -4.532 0.12461 -0.0094659 -0.035897 -0.12498 -0.070152 -0.027856 -0.094465 -0.11992 -0.11196 -0.10424 -0.15189 -0.055796 -0.00065541 -0.00075876 0.0003248 -0.00066146 -1.3405 0 0 0.047154 0 0.12551 0.094048 0.10558 0 0
3.2109 0.083389 0.072365 0.062526 0.077594 0 0.079166 0.066657 0.053691 0.063837 0.060437 0.042974 -4.7147 0.11058 -0.007996 -0.042812 -0.10564 -0.069879 -0.028177 -0.088451 -0.10922 -0.088882 -0.088827 -0.13442 -0.066231 0.00010793 -0.00049567 -0.00091912 -0.001565 -1.2898 0 0 0.039317 0 0.11266 0.070809 0.084059 0 0
3.2148 0.07917 0.075614 0.077443 0.076538 0 0.080224 0.064115 0.056785 0.053026 0.059178 0.04266 -4.8983 0.094062 -0.0097887 -0.049272 -0.091157 -0.069836 -0.029946 -0.085933 -0.098689 -0.069639 -0.083021 -0.12272 -0.078487 0.00057015 -0.00018887 -0.0018674 -0.0016972 -1.274 0 0 0.036637 0 0.1065 0.048447 0.062972 0 0
3.2188 0.073469 0.077046 0.07921 0.073596 0 0.078969 0.059618 0.061845 0.042314 0.055601 0.042846 -5.0649 0.076564 -0.013609 -0.053739 -0.082731 -0.069837 -0.032179 -0.087092 -0.093475 -0.054895 -0.086274 -0.11491 -0.091284 0.00032575 0.00014515 -0.0017501 -0.00084003 -1.2496 0 0 0.037607 0 0.10733 0.029212 0.044379 0 0
3.2227 0.068678 0.075878 0.077719 0.069176 0 0.074859 0.054312 0.062367 0.039673 0.05318 0.039701 -5.2042 0.060791 -0.016869 -0.054294 -0.084197 -0.069776 -0.033355 -0.091164 -0.095149 -0.04783 -0.10018 -0.10983 -0.10361 -0.00041375 0.000309 -0.00068948 0.00023906 -1.2095 0 0 0.040965 0 0.11249 0.016937 0.0351 0 0
3.2266 0.066106 0.073448 0.083647 0.065879 0 0.068769 0.052263 0.057251 0.046235 0.055365 0.033821 -5.3201 0.047834 -0.017005 -0.052247 -0.091922 -0.068861 -0.033531 -0.094623 -0.099692 -0.047266 -0.12044 -0.10837 -0.11611 -0.00097723 0.0001748 0.00052772 0.00066205 -1.1832 0 0 0.045978 0 0.1156 0.009361 0.035427 0 0
3.2305 0.066104 0.071728 0.097972 0.066795 0 0.063602 0.056275 0.052072 0.055779 0.061353 0.029684 -5.4254 0.038004 -0.013286 -0.047943 -0.10392 -0.066464 -0.033113 -0.095879 -0.10123 -0.053115 -0.14587 -0.11253 -0.12953 -0.00082646 -0.00015439 0.0011859 0.00035077 -1.206 0 0 0.052046 0 0.11477 0.0050969 0.044947 0 0
3.2344 0.068374 0.071618 0.1112 0.072418 0 0.06248 0.06553 0.054111 0.062088 0.067107 0.032555 -5.5304 0.0314 -0.0079854 -0.041686 -0.1181 -0.063916 -0.032535 -0.093674 -0.098075 -0.064988 -0.17511 -0.12372 -0.14451 -4.3696e-05 -0.00046984 0.0011432 -3.5511e-05 -1.2932 0 0 0.058629 0 0.10899 0.0027346 0.062609 0 0
3.2383 0.071802 0.072597 0.1122 0.079541 0 0.06633 0.076774 0.065629 0.065576 0.070568 0.045216 -5.6358 0.028121 -0.0053927 -0.033575 -0.13138 -0.064527 -0.032491 -0.08639 -0.094913 -0.082398 -0.20622 -0.1419 -0.16206 0.00074205 -0.00067409 0.00073108 2.1241e-05 -1.4389 0 0 0.065725 0 0.098001 0.00031257 0.086405 0 0
3.2422 0.074503 0.073646 0.097957 0.083577 0 0.073321 0.086874 0.081403 0.071873 0.074514 0.066508 -5.7328 0.02694 -0.008534 -0.024338 -0.14042 -0.070698 -0.033345 -0.074624 -0.098515 -0.10178 -0.23472 -0.16575 -0.18183 0.00091864 -0.00079438 0.00031898 0.0002832 -1.625 0 0 0.074169 0 0.085672 -0.0039035 0.11058 0 0
3.2461 0.075 0.074208 0.07574 0.082113 0 0.080396 0.094082 0.092624 0.084342 0.083024 0.092037 -5.81 0.026305 -0.016072 -0.015276 -0.14589 -0.080804 -0.034491 -0.061191 -0.11119 -0.11951 -0.25803 -0.19297 -0.20195 0.000414 -0.0008064 3.2828e-05 0.00012168 -1.8226 0 0 0.084976 0 0.075347 -0.0091507 0.13184 0 0
3.25 0.073845 0.074359 0.057136 0.076477 0 0.085072 0.097888 0.093861 0.09918 0.095307 0.11601 -5.8617 0.025519 -0.022691 -0.0073735 -0.1487 -0.089645 -0.035408 -0.047732 -0.12832 -0.1336 -0.2747 -0.22003 -0.22102 -0.00029193 -0.00056676 -0.00018747 -0.00061107 -1.9913 0 0 0.09793 0 0.068302 -0.01444 0.14908 0 0
3.2539 0.073677 0.074424 0.050331 0.070409 0 0.086155 0.098882 0.087313 0.1085 0.10456 0.133 -5.8929 0.023971 -0.023454 -0.0016517 -0.15013 -0.092738 -0.035519 -0.035899 -0.14221 -0.14228 -0.28372 -0.24234 -0.23758 -0.00063097 -1.2181e-05 -0.00039274 -0.0012819 -2.0912 0 0 0.11057 0 0.065293 -0.018535 0.16177 0 0
3.2578 0.076798 0.074629 0.056501 0.06764 0 0.08374 0.098858 0.08098 0.10784 0.10419 0.13932 -5.9159 0.020908 -0.018435 -0.00037791 -0.15285 -0.090268 -0.033598 -0.028555 -0.14825 -0.14239 -0.2836 -0.25549 -0.24819 -0.00041352 0.00061374 -0.00053989 -0.0011494 -2.1077 0 0 0.11877 0 0.065922 -0.018391 0.17004 0 0
3.2617 0.082216 0.074927 0.070842 0.07018 0 0.079295 0.099839 0.08216 0.10006 0.094889 0.13413 -5.9422 0.016988 -0.012949 -0.0024006 -0.15755 -0.08647 -0.029915 -0.024835 -0.14754 -0.13682 -0.27953 -0.25743 -0.25299 0.00011753 0.00086337 -0.00054311 -0.00025007 -2.0636 0 0 0.11899 0 0.066164 -0.014034 0.17696 0 0
3.2656 0.085373 0.074768 0.085313 0.077342 0 0.075337 0.10176 0.091339 0.092002 0.084599 0.12038 -5.9731 0.012911 -0.012671 -0.0060881 -0.16291 -0.085105 -0.024921 -0.023251 -0.14438 -0.12758 -0.27427 -0.24973 -0.25252 0.00060801 0.00050471 -0.00033993 0.00054554 -1.9972 0 0 0.111 0 0.064304 -0.0066333 0.18322 0 0
3.2695 0.081544 0.072982 0.091472 0.085057 0 0.073698 0.10114 0.10123 0.088024 0.080515 0.10452 -5.9999 0.0093637 -0.018216 -0.0098486 -0.1673 -0.085993 -0.018976 -0.02236 -0.14192 -0.11614 -0.2696 -0.23653 -0.24718 0.00089623 -0.00018448 7.8024e-05 0.0004188 -1.9258 0 0 0.098813 0 0.05945 0.0025376 0.18886 0 0
3.2734 0.070064 0.0683 0.084088 0.086536 0 0.073192 0.093241 0.10193 0.086985 0.081669 0.093922 -6.0128 0.0074387 -0.024615 -0.011205 -0.16774 -0.086263 -0.012515 -0.019941 -0.14043 -0.10412 -0.26708 -0.22159 -0.23726 0.0010063 -0.00062221 0.00062313 -0.00053034 -1.8294 0 0 0.088748 0 0.051143 0.011366 0.19309 0 0
3.2773 0.055249 0.060501 0.064995 0.07594 0 0.069503 0.076736 0.088473 0.084629 0.079999 0.092303 -6.0116 0.0091499 -0.026322 -0.0065713 -0.15912 -0.084413 -0.0057802 -0.012412 -0.13867 -0.092652 -0.26522 -0.2056 -0.22329 0.00093842 -0.00045823 0.0010737 -0.0013892 -1.6748 0 0 0.085023 0 0.042014 0.016098 0.19316 0 0
3.2813 0.042939 0.051151 0.043568 0.053881 0 0.058818 0.056157 0.064913 0.077697 0.068831 0.095948 -6.0069 0.01463 -0.022646 0.0029538 -0.14257 -0.082027 0.001573 9.79e-05 -0.13554 -0.080909 -0.25999 -0.18571 -0.2066 0.00058753 0.0001226 0.0011584 -0.0013871 -1.4531 0 0 0.08591 0 0.035632 0.016642 0.18885 0 0
3.2852 0.035891 0.042832 0.030889 0.029791 0 0.042521 0.038956 0.04155 0.065594 0.049695 0.094269 -6.0098 0.024177 -0.018034 0.016224 -0.11923 -0.081006 0.010071 0.017304 -0.12984 -0.067965 -0.24851 -0.15787 -0.18728 -7.3988e-05 0.00064753 0.00079204 -0.0006569 -1.1885 0 0 0.083729 0 0.03384 0.013604 0.1804 0 0
3.2891 0.032377 0.037184 0.03074 0.016793 0 0.027685 0.029376 0.027251 0.049418 0.030531 0.076082 -6.0215 0.037896 -0.01708 0.031663 -0.090861 -0.079916 0.020273 0.038549 -0.11908 -0.052856 -0.2281 -0.12029 -0.16541 -0.00079244 0.00085181 0.00024509 -1.4478e-05 -0.91148 0 0 0.069791 0 0.038077 0.0080704 0.16846 0 0
3.293 0.028943 0.033588 0.035733 0.021276 0 0.021428 0.025247 0.023027 0.030954 0.017829 0.038271 -6.0318 0.056214 -0.019645 0.045704 -0.061558 -0.074533 0.033546 0.062358 -0.10037 -0.033673 -0.19381 -0.07574 -0.14057 -0.0011346 0.00085548 -2.3766e-05 -6.6765e-05 -0.63199 0 0 0.041374 0 0.050243 0.0030189 0.15496 0 0
3.2969 0.024125 0.02998 0.033745 0.036065 0 0.023864 0.021067 0.022177 0.012885 0.011372 -0.0096542 -6.0296 0.076644 -0.021259 0.055083 -0.037021 -0.062747 0.049523 0.085229 -0.073505 -0.011386 -0.14979 -0.031104 -0.11426 -0.00088561 0.0008636 0.00018062 -0.00064635 -0.34851 0 0 0.0053709 0 0.066439 0.0019825 0.14336 0 0
3.3008 0.019309 0.025102 0.019681 0.044907 0 0.027218 0.014027 0.016752 -0.0013968 0.0065026 -0.049831 -6.0124 0.097112 -0.018167 0.059713 -0.018746 -0.048292 0.067094 0.10546 -0.043259 0.012083 -0.10178 0.0057785 -0.08805 -0.00033686 0.00082169 0.00050609 -0.0011181 -0.080285 0 0 -0.025078 0 0.083162 0.0053804 0.13449 0 0
3.3047 0.016362 0.01981 0.00097181 0.036069 0 0.023187 0.0064391 0.004523 -0.0097484 0.00019465 -0.067337 -5.9844 0.11604 -0.011474 0.059944 -0.0072766 -0.03834 0.085255 0.12187 -0.017491 0.035104 -0.054226 0.030097 -0.063287 -8.6524e-05 0.00049965 0.00033632 -0.0011041 0.12308 0 0 -0.039281 0 0.098004 0.012908 0.12836 0 0
3.3086 0.015153 0.01595 -0.0095365 0.013232 0 0.011813 0.0021824 -0.0096667 -0.01339 -0.0062365 -0.060495 -5.9471 0.13153 -0.0059669 0.056712 -0.0025318 -0.036685 0.10262 0.13321 -0.0018218 0.055543 -0.012685 0.04243 -0.041711 -0.00045993 -9.336e-05 -0.00053819 -0.00078152 0.21854 0 0 -0.036543 0 0.1083 0.02351 0.12441 0 0
3.3125 0.013837 0.014038 -0.0066687 -0.0070192 0 0.0023787 0.0017144 -0.018917 -0.016075 -0.010007 -0.041883 -5.8941 0.14023 -0.0050888 0.052761 -0.0020717 -0.039641 0.1159 0.13727 0.0045086 0.069287 0.013073 0.047707 -0.026948 -0.0011121 -0.00053552 -0.0015512 -0.00050838 0.21747 0 0 -0.026287 0 0.11084 0.032691 0.11949 0 0
3.3164 0.011318 0.012487 0.001625 -0.0097292 0 0.0043237 0.0017368 -0.020453 -0.020146 -0.010728 -0.028681 -5.8193 0.14363 -0.0075489 0.050048 -0.001204 -0.039395 0.1245 0.13595 0.0074875 0.077104 0.025541 0.051243 -0.018175 -0.0012748 -0.00038552 -0.0017829 -0.00033445 0.18554 0 0 -0.020329 0 0.10887 0.036991 0.11136 0 0
3.3203 0.0087945 0.0095141 0.0026292 0.0050677 0 0.016814 -9.7182e-05 -0.01702 -0.023433 -0.010279 -0.029657 -5.7296 0.14246 -0.0090408 0.048473 0.0014971 -0.031688 0.12804 0.12944 0.012667 0.079343 0.026347 0.054556 -0.015239 -0.00049382 0.0002522 -0.00084956 -1.6626e-05 0.18264 0 0 -0.023506 0 0.10432 0.035241 0.099515 0 0
3.3242 0.0085027 0.0056902 -0.0074342 0.022747 0 0.027992 -0.0013879 -0.012749 -0.020951 -0.0094628 -0.039143 -5.6453 0.13768 -0.0068973 0.04749 0.0069133 -0.019915 0.1264 0.11804 0.020131 0.076594 0.017779 0.054187 -0.017763 0.00083591 0.00069741 0.00063442 0.00053546 0.20047 0 0 -0.03045 0 0.09921 0.02697 0.083999 0 0
3.3281 0.011106 0.0040721 -0.018969 0.027835 0 0.02569 0.0027047 -0.0083822 -0.010303 -0.0064767 -0.042681 -5.5852 0.13075 -0.002561 0.04492 0.015133 -0.011509 0.1192 0.10138 0.024622 0.069413 0.0033916 0.044626 -0.025629 0.0017067 0.00035932 0.0015607 0.001008 0.16726 0 0 -0.031025 0 0.096884 0.012451 0.065868 0 0
3.332 0.014772 0.0073211 -0.018858 0.017943 0 0.0095081 0.013195 -0.0010777 0.0048334 0.00044502 -0.029352 -5.5483 0.12397 0.00050172 0.037799 0.02279 -0.010654 0.10857 0.081041 0.02046 0.05967 -0.01075 0.023114 -0.036813 0.0013607 -0.00057464 0.0013445 0.00098946 0.021477 0 0 -0.019393 0 0.099293 -0.0030401 0.048957 0 0
3.3359 0.016986 0.014654 -0.0043173 0.004913 0 -0.0078098 0.024501 0.011253 0.017349 0.0097544 -0.00050469 -5.5121 0.11786 0.0007344 0.026119 0.027221 -0.015014 0.096496 0.059006 0.0065938 0.048217 -0.022932 -0.0075758 -0.049763 2.971e-06 -0.0012257 0.00043579 0.00047641 -0.21921 0 0 0.0012805 0 0.10506 -0.015671 0.035078 0 0
3.3398 0.017005 0.021967 0.013957 0.0029021 0 -0.011434 0.029268 0.026158 0.023192 0.017521 0.031872 -5.4522 0.11228 -0.00016744 0.010422 0.026727 -0.019396 0.084019 0.036615 -0.01255 0.035149 -0.032952 -0.040714 -0.063742 -0.0013213 -0.00088242 -0.00019514 -5.6168e-05 -0.46691 0 0 0.022242 0 0.11276 -0.023366 0.024955 0 0
3.3438 0.016288 0.025267 0.02254 0.015418 0 0.0025927 0.026142 0.03786 0.025091 0.022075 0.054895 -5.3635 0.1068 0.00029855 -0.0081454 0.019859 -0.021724 0.072094 0.015314 -0.030573 0.020403 -0.04125 -0.070102 -0.078058 -0.0016117 0.00024538 -4.9085e-05 -0.00013766 -0.64254 0 0 0.036949 0 0.1205 -0.024507 0.018852 0 0
3.3477 0.016598 0.024031 0.018244 0.033277 0 0.024631 0.021823 0.042363 0.029531 0.026542 0.064029 -5.2642 0.09979 0.0022927 -0.025243 0.0040212 -0.024639 0.062231 -0.001175 -0.043463 0.0033229 -0.049826 -0.093553 -0.09108 -0.00077151 0.0011961 0.00046538 0.00021493 -0.74265 0 0 0.045875 0 0.12301 -0.017302 0.016202 0 0
3.3516 0.018126 0.021174 0.0096727 0.043974 0 0.040651 0.024465 0.041061 0.040038 0.03528 0.064576 -5.1777 0.091317 0.0033968 -0.037084 -0.016073 -0.031476 0.054291 -0.012384 -0.051258 -0.014512 -0.059447 -0.11249 -0.10134 0.00033936 0.0011924 0.00056448 0.00056906 -0.82511 0 0 0.054254 0 0.11915 -0.0070315 0.014147 0 0
3.3555 0.019694 0.019874 0.0066569 0.042359 0 0.043686 0.035058 0.039038 0.053549 0.047633 0.065326 -5.1108 0.082324 0.0013983 -0.042243 -0.038105 -0.041669 0.048435 -0.017924 -0.056494 -0.031781 -0.069133 -0.12843 -0.10744 0.00069584 0.00036451 -3.4121e-05 0.00059213 -0.93245 0 0 0.065535 0 0.10913 0.0042729 0.012458 0 0
3.3594 0.020503 0.020725 0.010147 0.032923 0 0.037056 0.046033 0.039952 0.063174 0.056529 0.070561 -5.0499 0.074136 -0.0031601 -0.03991 -0.059767 -0.050843 0.044884 -0.017634 -0.061479 -0.047041 -0.077491 -0.13989 -0.108 1.3722e-05 -0.00047198 -0.00083755 0.00037959 -1.0371 0 0 0.077073 0 0.093811 0.015056 0.011444 0 0
3.3633 0.021117 0.021983 0.013857 0.023597 0 0.028323 0.048749 0.042865 0.064098 0.054691 0.076936 -4.9758 0.069812 -0.0074397 -0.029254 -0.077527 -0.055124 0.044464 -0.01096 -0.066653 -0.057513 -0.0812 -0.14274 -0.10021 -0.0010443 -0.00068556 -0.001144 0.00022554 -1.0662 0 0 0.081962 0 0.075399 0.024037 0.012978 0 0
3.3672 0.022449 0.022095 0.014823 0.018781 0 0.021987 0.04196 0.043955 0.056752 0.042424 0.076915 -4.8806 0.073978 -0.0090923 -0.013129 -0.087771 -0.054564 0.048358 0.0010733 -0.070679 -0.060265 -0.075992 -0.13361 -0.082325 -0.0015149 -0.00038297 -0.00077422 0.0001722 -0.97681 0 0 0.074962 0 0.060298 0.032873 0.021164 0 0
3.3711 0.024081 0.021306 0.019324 0.017936 0 0.018099 0.032363 0.040681 0.045042 0.028325 0.065268 -4.7718 0.086654 -0.00829 0.0045509 -0.091149 -0.052061 0.056457 0.016446 -0.071594 -0.056268 -0.062833 -0.11321 -0.056903 -0.0010113 -0.00011111 -0.00018434 -5.4403e-05 -0.79926 0 0 0.057021 0 0.052157 0.044161 0.036564 0 0
3.375 0.0241 0.020614 0.035825 0.018715 0 0.015885 0.027042 0.033721 0.032651 0.021429 0.043518 -4.6612 0.10757 -0.0070691 0.022023 -0.088051 -0.049675 0.068998 0.034542 -0.068114 -0.046064 -0.042777 -0.086552 -0.025288 -3.5372e-05 -0.00015317 7.5184e-05 -0.00062183 -0.60707 0 0 0.034735 0 0.052919 0.059425 0.059063 0 0
3.3789 0.020878 0.019717 0.062135 0.019374 0 0.016013 0.026277 0.0251 0.021389 0.022575 0.019434 -4.5553 0.13577 -0.0071002 0.037739 -0.079303 -0.04694 0.086057 0.054812 -0.060528 -0.030592 -0.017595 -0.059945 0.010807 0.00051853 -0.00026846 -0.00011361 -0.0012326 -0.44962 0 0 0.015814 0 0.063876 0.079891 0.087821 0 0
3.3828 0.01486 0.016829 0.082143 0.018121 0 0.01838 0.024299 0.015498 0.012079 0.023917 0.0022064 -4.4535 0.16809 -0.0083923 0.049638 -0.066638 -0.042827 0.10803 0.077175 -0.050687 -0.011573 0.0078808 -0.037256 0.048147 0.00017312 -0.00012223 -0.00046851 -0.0013449 -0.31987 0 0 0.0045223 0 0.086646 0.10649 0.11927 0 0
3.3867 0.0083535 0.01085 0.078347 0.012331 0 0.019308 0.016519 0.0042841 0.0053369 0.017005 -0.0035412 -4.3544 0.19749 -0.0099235 0.058478 -0.054769 -0.038224 0.13173 0.10048 -0.040773 0.0071359 0.027736 -0.018268 0.082713 -0.00073923 0.00019916 -0.00072665 -0.00077723 -0.18236 0 0 2.6355e-05 0 0.11372 0.13375 0.14643 0 0
3.3906 0.0035504 0.0033132 0.049088 0.00084144 0 0.013512 0.0047706 -0.0079439 0.00065478 0.0010517 -0.0011201 -4.2575 0.22095 -0.010916 0.064648 -0.045909 -0.035256 0.15519 0.12395 -0.031462 0.024159 0.039957 -2.3215e-05 0.11316 -0.0014036 0.00026933 -0.00086758 2.1937e-05 -0.020632 0 0 -0.0022513 0 0.14069 0.15787 0.16657 0 0
3.3945 0.00089881 -0.0024758 0.012798 -0.012528 0 0.00010664 -0.005041 -0.018032 -0.004546 -0.016685 -1.261e-05 -4.1599 0.23652 -0.011133 0.068266 -0.041712 -0.033981 0.1768 0.1468 -0.021043 0.0386 0.04333 0.020229 0.13862 -0.0012175 -8.8276e-05 -0.00091118 0.00040944 0.14954 0 0 -0.0078591 0 0.16415 0.17576 0.17812 0 0
3.3984 -0.00061173 -0.0044788 -0.0065484 -0.019608 0 -0.014332 -0.0096214 -0.022531 -0.013401 -0.027934 -0.0093971 -4.0539 0.24214 -0.010231 0.069087 -0.044218 -0.03075 0.19436 0.16776 -0.0068261 0.049587 0.036702 0.042664 0.15812 -0.00023306 -0.00045826 -0.00067437 0.00022277 0.3056 0 0 -0.020351 0 0.17984 0.1833 0.17987 0 0
3.4023 -0.0019325 -0.003824 6.9434e-05 -0.014525 0 -0.020615 -0.011344 -0.021378 -0.026202 -0.030141 -0.03088 -3.9332 0.239 -0.0075496 0.066367 -0.054295 -0.021074 0.20544 0.1845 0.011814 0.056889 0.02167 0.064416 0.17159 0.00097043 -0.00023576 6.7436e-05 -9.1431e-05 0.44047 0 0 -0.038822 0 0.18459 0.17809 0.17544 0 0
3.4063 -0.0031092 -0.0033844 0.01943 -0.00072324 0 -0.015846 -0.014424 -0.018531 -0.038762 -0.026715 -0.055908 -3.8023 0.23283 -0.0030096 0.060869 -0.068445 -0.0045702 0.21156 0.197 0.031391 0.061721 0.0032471 0.080903 0.18113 0.001768 0.0006307 0.0011475 -5.8388e-05 0.5513 0 0 -0.05711 0 0.18263 0.1661 0.17168 0 0
3.4102 -0.0038873 -0.004598 0.028614 0.0097985 0 -0.00692 -0.01915 -0.018214 -0.045027 -0.02215 -0.070761 -3.6774 0.22602 0.0019175 0.052913 -0.084951 0.013307 0.21336 0.20509 0.045604 0.064137 -0.016719 0.087945 0.18689 0.0018697 0.0014303 0.0019023 0.00022436 0.61447 0 0 -0.066208 0 0.17616 0.15064 0.17168 0 0
3.4141 -0.0046218 -0.0061404 0.01538 0.0064115 0 -0.0039398 -0.021254 -0.020541 -0.041921 -0.018094 -0.066216 -3.5741 0.22062 0.0047055 0.042955 -0.10205 0.025083 0.21158 0.20879 0.049499 0.06408 -0.036618 0.083592 0.18883 0.0013501 0.0013365 0.0016924 0.00020674 0.58974 0 0 -0.059716 0 0.16751 0.13515 0.17794 0 0
3.418 -0.0060446 -0.0059433 -0.01214 -0.0095754 0 -0.0097248 -0.017209 -0.02141 -0.031651 -0.013832 -0.044516 -3.4924 0.21838 0.0037217 0.03181 -0.11709 0.027207 0.20678 0.20778 0.043159 0.060258 -0.054809 0.068947 0.18487 0.00045455 0.00026209 0.00058137 -0.00038853 0.46079 0 0 -0.039015 0 0.15973 0.12512 0.19312 0 0
3.4219 -0.0080907 -0.0041403 -0.033911 -0.024538 0 -0.016484 -0.0091283 -0.017046 -0.019215 -0.0089649 -0.017671 -3.4138 0.21672 -0.00016243 0.020924 -0.12932 0.022479 0.19998 0.20407 0.031686 0.052491 -0.071249 0.047774 0.17424 -0.00054925 -0.00099992 -0.00060015 -0.0011096 0.2682 0 0 -0.013539 0 0.15323 0.12131 0.21228 0 0
3.4258 -0.0094455 -0.0033621 -0.035369 -0.024177 0 -0.013807 -0.0032804 -0.0083248 -0.0079537 -0.004321 0.0018751 -3.3171 0.21281 -0.0040088 0.010589 -0.13965 0.016931 0.19107 0.19875 0.021389 0.041288 -0.086177 0.025076 0.157 -0.0013766 -0.0015183 -0.00097509 -0.0011935 0.090205 0 0 0.0053054 0 0.14608 0.1211 0.23103 0 0
3.4297 -0.0087815 -0.0058488 -0.018023 -0.007039 0 -0.00016432 -0.0036354 -9.3515e-05 0.0021378 -0.00051604 0.010423 -3.1971 0.20457 -0.0050469 0.00076888 -0.1489 0.014561 0.17966 0.19238 0.015452 0.027157 -0.099511 0.0052644 0.13315 -0.0017239 -0.0010743 -0.00042076 -0.00043587 -0.017826 0 0 0.012327 0 0.13633 0.12209 0.24647 0 0
3.4336 -0.0065366 -0.010645 0.0041027 0.013022 0 0.014068 -0.0076895 0.003751 0.012011 0.0029968 0.014201 -3.07 0.18954 -0.0027129 -0.0088399 -0.1582 0.014916 0.16504 0.18542 0.012595 0.010922 -0.11095 -0.0092906 0.10277 -0.0013974 -0.0002568 0.00038939 0.00049779 -0.064309 0 0 0.011864 0 0.12128 0.1209 0.25548 0 0
3.4375 -0.0051154 -0.014262 0.016519 0.018418 0 0.015695 -0.009344 0.0039344 0.020478 0.006649 0.021831 -2.9586 0.16533 0.001219 -0.019317 -0.16904 0.015035 0.1463 0.17836 0.0093522 -0.0045318 -0.11895 -0.018629 0.067429 -0.00049573 0.00021975 0.00073532 0.00073897 -0.098456 0 0 0.012937 0 0.096694 0.11167 0.2556 0 0
3.4414 -0.0069364 -0.014359 0.013663 0.0031962 0 0.0011803 -0.0057057 0.0041493 0.024376 0.0091573 0.035244 -2.8734 0.13694 0.0042664 -0.030736 -0.18039 0.012935 0.12612 0.17194 0.0034609 -0.016487 -0.12371 -0.02431 0.032068 0.00057213 0.00019055 0.0005658 0.0001548 -0.14726 0 0 0.020358 0 0.066441 0.095899 0.25203 0 0
3.4453 -0.012175 -0.01245 -0.0003251 -0.021792 0 -0.0197 -0.00033132 0.0060877 0.021803 0.0083876 0.047452 -2.8046 0.10725 0.0050251 -0.042616 -0.19081 0.0090701 0.10656 0.16699 -0.004509 -0.023345 -0.12512 -0.027762 -0.00069754 0.0013279 2.2603e-05 0.00041773 -0.00050174 -0.18053 0 0 0.029983 0 0.033475 0.075349 0.24747 0 0
3.4492 -0.018566 -0.012575 -0.016989 -0.038437 0 -0.032483 0.00052525 0.0069673 0.014417 0.004091 0.048979 -2.7331 0.079198 0.0037478 -0.054236 -0.19865 0.0051415 0.089847 0.16448 -0.011962 -0.02376 -0.12317 -0.028859 -0.028355 0.0015416 4.6535e-05 0.00068808 -0.00042551 -0.14154 0 0 0.032604 0 0.0011634 0.052292 0.2444 0 0
3.4531 -0.023515 -0.017215 -0.029262 -0.036739 0 -0.030485 -0.0056042 0.0024823 0.0058729 -0.001193 0.036633 -2.6472 0.057748 0.0016761 -0.063561 -0.20011 0.0024302 0.080705 0.16694 -0.015985 -0.015059 -0.11758 -0.025652 -0.046143 0.001337 0.00015998 0.0011249 0.00034642 -0.0090213 0 0 0.022815 0 -0.023806 0.031298 0.2461 0 0
3.457 -0.026341 -0.024793 -0.034308 -0.022369 0 -0.019622 -0.015215 -0.0081627 -0.0018861 -0.0050118 0.016398 -2.55 0.04511 2.0767e-05 -0.068269 -0.19313 0.0015974 0.081967 0.17622 -0.014373 0.0018484 -0.10904 -0.015506 -0.05219 0.0010012 3.3721e-05 0.0011202 0.00098612 0.17816 0 0 0.0043056 0 -0.036592 0.01683 0.25157 0 0
3.4609 -0.028397 -0.031397 -0.033988 -0.01062 0 -0.012145 -0.02296 -0.020934 -0.010188 -0.0086293 -0.0019795 -2.4542 0.039184 -0.00063723 -0.068239 -0.17936 0.0035367 0.09197 0.19175 -0.0058778 0.02431 -0.097841 0.0030778 -0.048223 0.00071106 -0.00039929 0.00044857 0.00081162 0.36012 0 0 -0.013493 0 -0.039013 0.008348 0.25729 0 0
3.4648 -0.031211 -0.034748 -0.033899 -0.01317 0 -0.016162 -0.027253 -0.030941 -0.021261 -0.016555 -0.013417 -2.3699 0.03842 -0.00036708 -0.063524 -0.16015 0.0095608 0.10937 0.21314 0.0095176 0.050873 -0.083588 0.029262 -0.034991 0.00045676 -0.00080119 -0.00040856 4.5345e-05 0.51542 0 0 -0.024137 0 -0.032886 0.0047926 0.26068 0 0
3.4688 -0.034892 -0.036136 -0.040561 -0.029423 0 -0.030343 -0.031303 -0.037233 -0.034891 -0.031472 -0.021284 -2.2996 0.040756 0.00047535 -0.054562 -0.13745 0.020307 0.13211 0.23953 0.030155 0.079912 -0.065709 0.060189 -0.013653 0.00019486 -0.00080362 -0.00072646 -0.00045948 0.67636 0 0 -0.029825 0 -0.021027 0.0043265 0.25902 0 0
3.4727 -0.038504 -0.038433 -0.056669 -0.048726 0 -0.04693 -0.038956 -0.043042 -0.048214 -0.049933 -0.03357 -2.2398 0.042132 0.0017655 -0.042684 -0.11595 0.034592 0.15518 0.26857 0.05297 0.10867 -0.041404 0.092529 0.014489 -4.5846e-06 -0.00043591 -0.00026629 -0.0001978 0.88533 0 0 -0.038677 0 -0.010423 0.0018289 0.24738 0 0
3.4766 -0.041687 -0.042663 -0.077138 -0.059907 0 -0.058517 -0.050258 -0.051404 -0.058945 -0.06426 -0.055308 -2.187 0.040407 0.0039731 -0.031218 -0.09881 0.04969 0.17391 0.29566 0.074963 0.13511 -0.012576 0.12394 0.043766 -2.5456e-05 -9.2031e-05 0.00051998 0.00042568 1.1408 0 0 -0.056425 0 -0.0057538 -0.0054287 0.23035 0 0
3.4805 -0.045313 -0.047039 -0.090328 -0.059396 0 -0.062394 -0.061433 -0.061382 -0.06801 -0.069511 -0.083832 -2.1396 0.035481 0.00797 -0.021183 -0.086589 0.062931 0.18707 0.31889 0.094858 0.15843 0.019446 0.15324 0.071999 9.515e-05 -8.5045e-05 0.00098082 0.00058157 1.3903 0 0 -0.080468 0 -0.0074372 -0.017474 0.21097 0 0
3.4844 -0.050187 -0.049362 -0.085755 -0.052139 0 -0.060369 -0.068718 -0.069265 -0.078019 -0.068249 -0.11033 -2.0959 0.027652 0.014201 -0.013278 -0.079261 0.073129 0.19415 0.33674 0.11321 0.17799 0.052901 0.17926 0.097213 0.00012212 -0.00031976 0.00086986 -2.3232e-05 1.5736 0 0 -0.10162 0 -0.014892 -0.033628 0.19238 0 0
3.4883 -0.055316 -0.049785 -0.063429 -0.046291 0 -0.056205 -0.071525 -0.073089 -0.089013 -0.067715 -0.12573 -2.0527 0.017941 0.021847 -0.0080618 -0.076037 0.080644 0.19525 0.34708 0.1306 0.19265 0.084274 0.19984 0.11649 -0.00013881 -0.00045003 0.00044561 -0.00080421 1.6683 0 0 -0.11151 0 -0.025624 -0.051729 0.17966 0 0
3.4922 -0.05804 -0.050604 -0.036538 -0.046912 0 -0.053303 -0.071791 -0.074799 -0.096527 -0.072106 -0.12611 -2.0073 0.0090496 0.028939 -0.0045661 -0.073346 0.086372 0.19402 0.35024 0.14574 0.20203 0.1075 0.21204 0.12782 -0.00055102 -0.0003031 8.7285e-05 -0.00094482 1.6918 0 0 -0.10872 0 -0.03263 -0.066487 0.17667 0 0
3.4961 -0.05636 -0.053242 -0.023119 -0.053089 0 -0.05327 -0.070969 -0.077205 -0.094935 -0.078212 -0.11418 -1.9608 0.0022306 0.033651 -0.0015832 -0.069204 0.090841 0.1934 0.34887 0.1557 0.20711 0.12094 0.21377 0.13256 -0.00067279 -5.8925e-05 -4.6116e-05 -0.00027829 1.6659 0 0 -0.098621 0 -0.033032 -0.075956 0.18068 0 0
3.5 -0.051174 -0.055959 -0.031658 -0.059431 0 -0.05508 -0.068446 -0.079352 -0.083082 -0.079081 -0.096719 -1.9188 -0.0020516 0.035723 0.0012055 -0.063315 0.094132 0.19421 0.34388 0.15834 0.20785 0.1235 0.20522 0.13107 -0.00016454 1.419e-06 2.0864e-05 0.00057248 1.5898 0 0 -0.088073 0 -0.026112 -0.079613 0.18948 0 0
3.5039 -0.045866 -0.055121 -0.052324 -0.060069 0 -0.055422 -0.062913 -0.076333 -0.066259 -0.07157 -0.080335 -1.8888 -0.0036076 0.036556 0.0039352 -0.055932 0.096296 0.19672 0.33608 0.15448 0.20422 0.11468 0.1889 0.12388 0.00080076 -0.00016053 0.00027592 0.00089491 1.4503 0 0 -0.080181 0 -0.012103 -0.077606 0.20032 0 0
3.5078 -0.043352 -0.048898 -0.06286 -0.052523 0 -0.050972 -0.054606 -0.064631 -0.052032 -0.059491 -0.068186 -1.875 -0.0024827 0.037689 0.0056607 -0.050025 0.097569 0.19879 0.32493 0.14722 0.19457 0.093124 0.16798 0.11059 0.001581 -0.00032901 0.0006935 0.00059229 1.2524 0 0 -0.073337 0 0.005882 -0.071669 0.20732 0 0
3.5117 -0.043353 -0.039486 -0.046588 -0.039338 0 -0.041472 -0.045538 -0.047311 -0.043857 -0.04913 -0.059226 -1.8756 -0.00067007 0.039074 0.0052188 -0.049362 0.098089 0.19649 0.31033 0.13877 0.18016 0.065648 0.14443 0.09359 0.0015919 -0.00034425 0.0010233 0.00013502 1.0313 0 0 -0.064189 0 0.020364 -0.06686 0.20807 0 0
3.5156 -0.042653 -0.031393 -0.0085957 -0.026535 0 -0.030691 -0.037567 -0.032677 -0.038812 -0.04253 -0.049908 -1.8838 0.00091484 0.038974 0.0020925 -0.055488 0.097425 0.18801 0.29186 0.12786 0.16158 0.035362 0.11841 0.073597 0.00083317 -0.00032131 0.0008135 -7.735e-05 0.82803 0 0 -0.05105 0 0.028344 -0.065041 0.20335 0 0
3.5195 -0.038164 -0.027492 0.024721 -0.019657 0 -0.023642 -0.030717 -0.026835 -0.031439 -0.036139 -0.037077 -1.8918 0.0015961 0.035717 -0.0039937 -0.069277 0.094422 0.17222 0.26929 0.11066 0.13936 0.0044757 0.089314 0.051088 -0.0001064 -0.00048664 -0.00014784 -0.00013016 0.65667 0 0 -0.034899 0 0.028005 -0.067255 0.19438 0 0
3.5234 -0.029881 -0.026811 0.025104 -0.019954 0 -0.022225 -0.023682 -0.027608 -0.019466 -0.026018 -0.020194 -1.8951 0.00058881 0.029645 -0.013253 -0.09148 0.087665 0.1481 0.24236 0.084894 0.11416 -0.024741 0.057427 0.026401 -0.00058353 -0.00083158 -0.0014066 -0.00033172 0.498 0 0 -0.018002 0 0.017773 -0.074193 0.18366 0 0
3.5273 -0.020995 -0.026124 -0.013346 -0.023628 0 -0.023624 -0.015791 -0.026443 -0.0056059 -0.013254 -0.0015046 -1.8947 -0.0026397 0.023273 -0.024428 -0.11917 0.076537 0.11847 0.21313 0.053255 0.088271 -0.05067 0.024877 0.00083406 -0.00045041 -0.0010305 -0.0020442 -0.00069081 0.32663 0 0 -0.0021321 0 0.00028838 -0.083761 0.1766 0 0
3.5313 -0.015246 -0.023406 -0.065837 -0.024984 0 -0.023293 -0.0081198 -0.016836 0.0057435 -0.0032241 0.015697 -1.8953 -0.0072246 0.019447 -0.035311 -0.14662 0.062286 0.08934 0.18536 0.022936 0.064197 -0.07419 -0.0048071 -0.023551 -9.689e-05 -0.00076734 -0.0014907 -0.00084435 0.1423 0 0 0.011952 0 -0.018379 -0.092446 0.17475 0 0
3.5352 -0.01414 -0.019545 -0.093855 -0.021078 0 -0.019538 -0.0026619 -0.0009144 0.012664 0.00034283 0.029122 -1.9025 -0.012603 0.019197 -0.044761 -0.17087 0.048132 0.063947 0.16143 0.001174 0.04348 -0.095448 -0.028054 -0.045142 7.9808e-06 -0.00011765 -0.00016042 -0.00053296 -0.025164 0 0 0.023825 0 -0.035695 -0.098518 0.17815 0 0
3.5391 -0.016391 -0.016825 -0.075595 -0.01402 0 -0.014939 -0.00070511 0.012353 0.016198 -0.00052842 0.038134 -1.9187 -0.018094 0.02119 -0.051755 -0.18924 0.03775 0.045248 0.14359 -0.0094282 0.027552 -0.1145 -0.042533 -0.062267 -0.00022935 0.00046214 0.00083725 5.7471e-06 -0.1381 0 0 0.032579 0 -0.049576 -0.10049 0.18623 0 0
3.543 -0.019539 -0.0162 -0.024775 -0.0089789 0 -0.013231 -0.0021151 0.015304 0.017372 -0.00058743 0.042673 -1.9412 -0.022046 0.023021 -0.054515 -0.19712 0.032851 0.03838 0.13649 -0.011954 0.019617 -0.12999 -0.047564 -0.070685 -0.00052444 0.00055323 0.00071934 0.00027446 -0.17549 0 0 0.036714 0 -0.057946 -0.095993 0.19681 0 0
3.5469 -0.021715 -0.016385 0.0194 -0.0097035 0 -0.015216 -0.0058046 0.0079193 0.015033 0.0024107 0.041786 -1.9646 -0.022917 0.022951 -0.053741 -0.19625 0.031886 0.04124 0.13887 -0.011875 0.018971 -0.14058 -0.043586 -0.069946 -0.00059789 0.00015976 -0.00024455 0.00013167 -0.13846 0 0 0.034768 0 -0.063422 -0.08647 0.20556 0 0
3.5508 -0.022023 -0.015495 0.024236 -0.015397 0 -0.018072 -0.010345 -0.0033595 0.0074539 0.0049955 0.033424 -1.9849 -0.020223 0.020707 -0.050494 -0.18932 0.031496 0.050574 0.14819 -0.012333 0.02413 -0.14542 -0.031282 -0.061365 -0.00048238 -0.00034079 -0.0010716 1.0695e-05 -0.040301 0 0 0.02612 0 -0.068032 -0.073423 0.21122 0 0
3.5547 -0.01988 -0.01313 -0.0092231 -0.021332 0 -0.018446 -0.014079 -0.012022 -0.0042779 0.0019572 0.015944 -2.0028 -0.013651 0.017175 -0.045518 -0.1782 0.029824 0.064132 0.16262 -0.011921 0.034121 -0.14372 -0.011317 -0.045979 -0.00043072 -0.00060216 -0.0011067 0.00040531 0.10137 0 0 0.011466 0 -0.072763 -0.057703 0.21349 0 0
3.5586 -0.01481 -0.010502 -0.047539 -0.022314 0 -0.015546 -0.015339 -0.016179 -0.01569 -0.0074551 -0.0097142 -2.0232 -0.0029614 0.013768 -0.039709 -0.16506 0.028521 0.079249 0.1799 -0.006575 0.047772 -0.13454 0.014872 -0.025265 -0.00057807 -0.00061858 -0.00063477 0.0011888 0.26219 0 0 -0.0071914 0 -0.078296 -0.040152 0.21268 0 0
3.5625 -0.0072179 -0.0085772 -0.054122 -0.016132 0 -0.010925 -0.01343 -0.017675 -0.022612 -0.01806 -0.038772 -2.0516 0.011155 0.011932 -0.034776 -0.15332 0.030975 0.091906 0.19604 0.0062283 0.062719 -0.11745 0.043834 -0.0030892 -0.00077124 -0.00063264 -0.00041938 0.0016069 0.40759 0 0 -0.026881 0 -0.083076 -0.021773 0.21175 0 0
3.5664 0.0009841 -0.0065168 -0.020882 -0.0047819 0 -0.0059247 -0.0096781 -0.018268 -0.025291 -0.023595 -0.063345 -2.0892 0.025585 0.012594 -0.031666 -0.14434 0.038104 0.10112 0.20893 0.024532 0.076303 -0.097469 0.069865 0.016448 -0.00074988 -0.00079778 -0.00073474 0.0010453 0.50051 0 0 -0.044081 0 -0.084927 -0.0037753 0.2136 0 0
3.5703 0.0071993 -0.0023152 0.025571 0.0068247 0 -0.00038039 -0.0069474 -0.017903 -0.02796 -0.022517 -0.07532 -2.1323 0.038722 0.015449 -0.030939 -0.1387 0.046118 0.10658 0.21774 0.042657 0.087127 -0.077279 0.086795 0.031571 -0.00044614 -0.00099651 -0.0010243 -0.00024321 0.51812 0 0 -0.055219 0 -0.082854 0.013014 0.21914 0 0
3.5742 0.010148 0.0049224 0.048252 0.01367 0 0.0059419 -0.0072301 -0.016288 -0.033617 -0.018586 -0.070486 -2.1756 0.049069 0.018711 -0.033047 -0.13683 0.049323 0.10816 0.22181 0.055024 0.093846 -0.059657 0.091019 0.040849 -5.3834e-05 -0.00099656 -0.00058944 -0.0012872 0.4625 0 0 -0.057529 0 -0.076349 0.027699 0.22872 0 0
3.5781 0.01112 0.013508 0.032408 0.013671 0 0.011632 -0.0092812 -0.014456 -0.039446 -0.015972 -0.051828 -2.2163 0.054059 0.020148 -0.039008 -0.13994 0.045782 0.10509 0.21949 0.05983 0.093455 -0.049833 0.083397 0.041845 0.00018593 -0.00073443 0.0004903 -0.0013095 0.3549 0 0 -0.050345 0 -0.065513 0.038085 0.24186 0 0
3.582 0.012953 0.020185 -0.0027266 0.009411 0 0.014635 -0.0088918 -0.013344 -0.03824 -0.014505 -0.029179 -2.2549 0.053443 0.018979 -0.048296 -0.14802 0.039907 0.097474 0.21052 0.059371 0.084303 -0.051221 0.068024 0.035375 0.00020577 -0.00040099 0.0012969 -0.00045206 0.21863 0 0 -0.036089 0 -0.054663 0.04275 0.25434 0 0
3.5859 0.017467 0.022808 -0.022523 0.0069764 0 0.015155 -0.0021654 -0.011116 -0.025029 -0.010079 -0.013792 -2.2922 0.048845 0.016894 -0.059667 -0.16039 0.038366 0.085706 0.19533 0.056589 0.06683 -0.063091 0.048523 0.023341 9.086e-05 -0.00025682 0.00099777 0.00043302 0.065105 0 0 -0.019605 0 -0.046902 0.042267 0.26335 0 0
3.5898 0.023789 0.0222 -0.0078835 0.01167 0 0.016431 0.010922 -0.0034861 -0.0023573 0.0006444 -0.010184 -2.3251 0.041257 0.016727 -0.07231 -0.17684 0.042486 0.069764 0.17364 0.050894 0.040915 -0.085191 0.025033 0.0064368 -0.00010756 -0.0003986 -0.00025175 0.00065257 -0.10834 0 0 -0.0052826 0 -0.043866 0.037043 0.26717 0 0
3.5938 0.02928 0.02151 0.029545 0.023264 0 0.021459 0.026023 0.011927 0.021365 0.016517 -0.011327 -2.3475 0.031872 0.019509 -0.085291 -0.19703 0.044821 0.049704 0.1452 0.03743 0.0067072 -0.11675 -0.0052322 -0.014636 -0.00044384 -0.00070695 -0.0014312 0.00026037 -0.31146 0 0 0.0063775 0 -0.04675 0.027821 0.26446 0 0
3.5977 0.032109 0.023715 0.06011 0.035232 0 0.02902 0.03764 0.031696 0.038942 0.032895 -0.0025938 -2.3562 0.022641 0.022626 -0.096479 -0.22053 0.034324 0.025615 0.10855 0.011212 -0.036006 -0.15677 -0.04421 -0.040027 -0.00092723 -0.00097567 -0.0016764 -0.00018532 -0.55163 0 0 0.019571 0 -0.055655 0.016409 0.25332 0 0
3.6016 0.032832 0.02944 0.063406 0.039995 0 0.034326 0.043264 0.048281 0.049814 0.045804 0.026613 -2.3568 0.014647 0.021285 -0.10513 -0.24439 0.0062911 0.00099232 0.06861 -0.027031 -0.08084 -0.1983 -0.089539 -0.067308 -0.0013628 -0.0010535 -0.0010842 -0.00029809 -0.82531 0 0 0.039587 0 -0.064654 0.0059591 0.23889 0 0
3.6055 0.033377 0.036747 0.044907 0.036372 0 0.034656 0.044891 0.056652 0.058612 0.054772 0.07221 -2.3627 0.0080031 0.012528 -0.11094 -0.26729 -0.032041 -0.022396 0.027989 -0.068774 -0.12465 -0.23833 -0.13478 -0.09535 -0.0014461 -0.00088924 -0.00045834 -0.00017557 -1.1114 0 0 0.067064 0 -0.07106 -0.0025793 0.22347 0 0
3.6094 0.034645 0.042717 0.028583 0.031868 0 0.033785 0.046798 0.059127 0.068994 0.061871 0.11569 -2.3844 0.0026965 -0.0016563 -0.11377 -0.28803 -0.065859 -0.042896 -0.010525 -0.10214 -0.16436 -0.27404 -0.17306 -0.12286 -0.0010643 -0.00052117 -0.00035018 -8.7698e-05 -1.3708 0 0 0.095347 0 -0.072761 -0.008593 0.20924 0 0
3.6133 0.035481 0.045349 0.034431 0.036068 0 0.038958 0.051765 0.062709 0.07964 0.068652 0.13697 -2.4188 -0.0013971 -0.015142 -0.11337 -0.30469 -0.083597 -0.057859 -0.042 -0.11978 -0.19482 -0.30087 -0.20059 -0.14738 -0.00046482 -7.6714e-05 -0.00050326 -4.5018e-05 -1.5578 0 0 0.11431 0 -0.067328 -0.011632 0.1993 0 0
3.6172 0.034261 0.044457 0.061754 0.050282 0 0.052128 0.058893 0.071083 0.086392 0.07431 0.13005 -2.4484 -0.0046413 -0.022049 -0.11064 -0.31605 -0.084779 -0.065795 -0.061008 -0.12371 -0.21194 -0.31526 -0.21696 -0.16529 -5.8071e-05 0.00024984 -0.00029284 0.00017751 -1.6403 0 0 0.1181 0 -0.05691 -0.012927 0.19566 0 0
3.6211 0.031367 0.041367 0.091399 0.063933 0 0.064852 0.06446 0.079679 0.087377 0.076444 0.10771 -2.4557 -0.0070883 -0.021117 -0.10688 -0.32287 -0.078445 -0.06827 -0.068047 -0.12259 -0.21783 -0.31893 -0.22273 -0.1759 -3.6811e-05 0.00030675 0.00041406 0.00063116 -1.6161 0 0 0.1098 0 -0.046231 -0.013799 0.19695 0 0
3.625 0.029655 0.038042 0.10247 0.063067 0 0.064099 0.064745 0.079596 0.084713 0.073053 0.090236 -2.4396 -0.0084771 -0.016397 -0.10275 -0.32513 -0.074443 -0.06585 -0.063023 -0.12403 -0.21342 -0.31241 -0.21741 -0.17848 -0.00022429 0.00012654 0.0010137 0.00098623 -1.5097 0 0 0.098072 0 -0.038027 -0.014617 0.20247 0 0
3.6289 0.032046 0.036255 0.088167 0.044361 0 0.045088 0.058599 0.066867 0.080825 0.06388 0.087517 -2.4193 -0.0084757 -0.013755 -0.098864 -0.32283 -0.075791 -0.05923 -0.046425 -0.12842 -0.20015 -0.29664 -0.20029 -0.17266 -0.00031915 -6.5967e-05 0.00082839 0.00085624 -1.3531 0 0 0.088731 0 -0.034855 -0.01555 0.2113 0 0
3.6328 0.038555 0.037019 0.059042 0.020911 0 0.018565 0.048198 0.047469 0.07421 0.050587 0.090587 -2.4194 -0.0059501 -0.016192 -0.096359 -0.31443 -0.078208 -0.048393 -0.018112 -0.12955 -0.17972 -0.27227 -0.1725 -0.15694 -0.0002473 -5.1663e-05 -9.5289e-05 0.00028507 -1.167 0 0 0.079283 0 -0.040468 -0.015778 0.22226 0 0
3.6367 0.04595 0.040281 0.034024 0.012489 0 0.0038528 0.037783 0.03247 0.060577 0.036321 0.080504 -2.448 -0.0014964 -0.02177 -0.095519 -0.30138 -0.075755 -0.034962 0.014822 -0.12059 -0.15744 -0.24504 -0.13767 -0.13623 -0.00020462 0.00014673 -0.000978 -0.00022133 -0.9606 0 0 0.06238 0 -0.050934 -0.014395 0.23316 0 0
3.6406 0.050587 0.044964 0.027705 0.02798 0 0.012825 0.031268 0.027913 0.038983 0.024899 0.046652 -2.4878 0.004154 -0.025574 -0.096357 -0.28449 -0.066545 -0.019438 0.049101 -0.099743 -0.13507 -0.21758 -0.099989 -0.11309 -0.00034656 0.00025647 -0.0011093 -0.00020909 -0.74789 0 0 0.034962 0 -0.063349 -0.011358 0.24305 0 0
3.6445 0.051661 0.049513 0.042254 0.056451 0 0.039597 0.030124 0.029674 0.015966 0.01931 -0.0021783 -2.5091 0.010194 -0.023821 -0.098814 -0.26463 -0.053829 -0.0023256 0.082096 -0.071041 -0.11377 -0.19198 -0.062428 -0.089654 -0.00052128 3.0896e-05 -0.00056385 0.00024138 -0.55903 0 0 0.0037866 0 -0.075438 -0.0069913 0.2511 0 0
3.6484 0.051548 0.052738 0.067068 0.076116 0 0.065824 0.032788 0.028482 0.0018462 0.019934 -0.043868 -2.4925 0.015239 -0.016774 -0.10276 -0.2432 -0.042778 0.015628 0.11048 -0.041037 -0.094592 -0.17098 -0.027498 -0.068771 -0.0004132 -0.00045316 -5.496e-05 0.00062871 -0.4312 0 0 -0.018758 0 -0.084438 -0.0022787 0.25607 0 0
3.6523 0.052978 0.05443 0.085167 0.073402 0 0.076443 0.036021 0.019862 0.0018009 0.023955 -0.060331 -2.4417 0.016508 -0.0083405 -0.10716 -0.22424 -0.036676 0.031739 0.13012 -0.015422 -0.078537 -0.15798 0.00024555 -0.054714 3.3215e-05 -0.00080198 -0.00012624 0.00060629 -0.38492 0 0 -0.02483 0 -0.089094 -0.00066446 0.25614 0 0
3.6563 0.056085 0.055235 0.083456 0.054351 0 0.070874 0.037332 0.0088741 0.010862 0.027154 -0.050476 -2.3742 0.013315 -0.0029551 -0.11078 -0.21041 -0.035475 0.043791 0.14173 0.0018148 -0.065641 -0.15227 0.013839 -0.048088 0.00042586 -0.00064291 -0.0005953 0.00034429 -0.41019 0 0 -0.017308 0 -0.092183 -0.0039893 0.2519 0 0
3.6602 0.058503 0.05593 0.062091 0.037909 0 0.060032 0.036667 0.0051606 0.018764 0.027181 -0.028109 -2.3029 0.0051153 -0.0023146 -0.11291 -0.20332 -0.036861 0.050138 0.14521 0.0078921 -0.056723 -0.15404 0.0077724 -0.049855 0.00027476 2.917e-05 -0.00082742 0.00026589 -0.47835 0 0 -0.0058948 0 -0.095318 -0.013243 0.24353 0 0
3.6641 0.058267 0.056759 0.0365 0.038215 0 0.053984 0.036109 0.013781 0.020325 0.025602 -0.0083391 -2.2272 -0.008374 -0.0044879 -0.11293 -0.20415 -0.038308 0.049347 0.14077 0.0017416 -0.052695 -0.16323 -0.016965 -0.060731 -0.00043898 0.00083601 -0.00046975 0.00049865 -0.57028 0 0 0.0027051 0 -0.099986 -0.028979 0.23145 0 0
3.668 0.056223 0.057429 0.02792 0.053045 0 0.053545 0.03803 0.031121 0.020721 0.02678 0.0043877 -2.141 -0.027909 -0.0060027 -0.10979 -0.21489 -0.038875 0.038261 0.12779 -0.014674 -0.056801 -0.18092 -0.052298 -0.0834 -0.0011141 0.0013308 0.00019115 0.0007144 -0.69421 0 0 0.010567 0 -0.10757 -0.051706 0.21638 0 0
3.6719 0.055161 0.057692 0.046608 0.068429 0 0.053226 0.04342 0.049249 0.029901 0.034407 0.01689 -2.0457 -0.050463 -0.0051921 -0.10465 -0.23054 -0.040134 0.019822 0.11012 -0.03678 -0.068632 -0.2039 -0.088847 -0.11437 -0.0010472 0.0013234 0.00059148 0.00054573 -0.87599 0 0 0.024919 0 -0.11499 -0.076672 0.20093 0 0
3.6758 0.056626 0.057789 0.080574 0.073003 0 0.050186 0.051717 0.063308 0.051751 0.048645 0.038276 -1.9518 -0.073642 -0.0040298 -0.09875 -0.24677 -0.045637 -0.0028264 0.090227 -0.06062 -0.086453 -0.22983 -0.12316 -0.15022 -0.00014224 0.00093087 0.00049153 5.899e-05 -1.1305 0 0 0.049572 0 -0.11895 -0.10056 0.18611 0 0
3.6797 0.059009 0.058204 0.10182 0.067191 0 0.048166 0.061725 0.074135 0.079309 0.066071 0.071032 -1.8659 -0.095567 -0.0067736 -0.093014 -0.26018 -0.058591 -0.027387 0.0697 -0.085997 -0.1087 -0.25702 -0.15901 -0.18819 0.0009251 0.00039195 0.00013399 -0.00030457 -1.439 0 0 0.080472 0 -0.11686 -0.12101 0.17217 0 0
3.6836 0.059197 0.058948 0.088635 0.05951 0 0.052408 0.072226 0.084369 0.10096 0.082033 0.10946 -1.7792 -0.11388 -0.016299 -0.088578 -0.26662 -0.078738 -0.051068 0.050227 -0.11545 -0.1331 -0.28342 -0.20088 -0.22472 0.0013032 -0.0001018 -0.00013607 -0.00025407 -1.7506 0 0 0.10926 0 -0.10559 -0.13537 0.15896 0 0
3.6875 0.056059 0.059209 0.046298 0.056331 0 0.062331 0.081663 0.09348 0.1109 0.093146 0.14439 -1.6725 -0.12416 -0.03109 -0.086909 -0.25938 -0.10097 -0.069438 0.033875 -0.14907 -0.1539 -0.30485 -0.24582 -0.25214 0.00075489 -0.00041097 -0.00025963 1.7157e-06 -2.0032 0 0 0.13 0 -0.082532 -0.1404 0.14396 0 0
3.6914 0.051884 0.057893 0.0063696 0.05686 0 0.070979 0.08786 0.09771 0.11294 0.098204 0.16822 -1.5328 -0.12711 -0.045604 -0.087002 -0.24135 -0.11756 -0.082598 0.019968 -0.18052 -0.16809 -0.3199 -0.2822 -0.26884 -0.00013629 -0.00040494 -0.00039823 1.6098e-05 -2.148 0 0 0.14172 0 -0.054691 -0.13936 0.12519 0 0
3.6953 0.049996 0.054617 0.0015036 0.057224 0 0.07194 0.0889 0.094675 0.1141 0.097583 0.17637 -1.3668 -0.12278 -0.054072 -0.088056 -0.21388 -0.12311 -0.090716 0.0081265 -0.19961 -0.17436 -0.32706 -0.29736 -0.27373 -0.00053612 -4.1311e-05 -0.00057039 -0.00033415 -2.1631 0 0 0.14515 0 -0.026265 -0.13354 0.10182 0 0
3.6992 0.051051 0.050163 0.036007 0.056637 0 0.065584 0.084723 0.086788 0.11579 0.09229 0.16691 -1.194 -0.11148 -0.054805 -0.08914 -0.17879 -0.11829 -0.094173 -0.0020519 -0.20027 -0.17196 -0.32491 -0.28701 -0.26635 -0.00012949 0.00048015 -0.00052316 -0.00067517 -2.0535 0 0 0.13917 0 -0.0014742 -0.12432 0.073558 0 0
3.7031 0.052048 0.045844 0.079306 0.057312 0 0.057476 0.077541 0.079064 0.11233 0.083378 0.1411 -1.0283 -0.093199 -0.051369 -0.088385 -0.13867 -0.10907 -0.093063 -0.010765 -0.18617 -0.15974 -0.30925 -0.25742 -0.24521 0.00065167 0.00073474 -4.9849e-05 -0.00057701 -1.8435 0 0 0.12191 0 0.012395 -0.11308 0.041123 0 0
3.707 0.049284 0.042383 0.090914 0.058876 0 0.051183 0.069987 0.073484 0.097992 0.071688 0.1048 -0.86614 -0.070591 -0.049455 -0.084262 -0.098549 -0.10184 -0.088301 -0.017556 -0.16745 -0.14144 -0.27941 -0.21875 -0.21464 0.0011054 0.00038171 0.00063989 -8.6024e-05 -1.5657 0 0 0.095235 0 0.013567 -0.10082 0.010582 0 0
3.7109 0.042145 0.039416 0.056438 0.055755 0 0.044357 0.062502 0.066332 0.074061 0.057744 0.067447 -0.69388 -0.045373 -0.051907 -0.076884 -0.060528 -0.098243 -0.079974 -0.021335 -0.15067 -0.12026 -0.23748 -0.17641 -0.17838 0.00091706 -0.0004665 0.0010123 0.00030366 -1.2499 0 0 0.066086 0 0.0062455 -0.087114 -0.013138 0 0
3.7148 0.033725 0.036101 0.0018748 0.042654 0 0.03296 0.052818 0.051942 0.047815 0.041943 0.037047 -0.50383 -0.017992 -0.056017 -0.066345 -0.025672 -0.093902 -0.067504 -0.020783 -0.1321 -0.097604 -0.18444 -0.12902 -0.13795 0.00036682 -0.0012126 0.00074134 0.00022832 -0.91596 0 0 0.041613 0 -0.0063611 -0.071204 -0.026363 0 0
3.7188 0.027667 0.032109 -0.02837 0.022629 0 0.018556 0.038575 0.02926 0.024967 0.025071 0.014795 -0.30212 0.011379 -0.05541 -0.05295 0.0052663 -0.081888 -0.050128 -0.014376 -0.10161 -0.074611 -0.1217 -0.074065 -0.094573 -2.7591e-05 -0.0012091 9.982e-05 -9.7985e-05 -0.57486 0 0 0.022755 0 -0.020251 -0.052109 -0.025548 0 0
3.7227 0.024669 0.027849 -0.011069 0.0073664 0 0.0092954 0.020644 0.00431 0.004794 0.0086449 -0.0052886 -0.10093 0.044438 -0.045086 -0.037275 0.030164 -0.05807 -0.025136 0.0024682 -0.054339 -0.051393 -0.05284 -0.014502 -0.048337 -1.223e-06 -0.00031695 -0.00026837 -0.00011502 -0.23745 0 0 0.0037285 0 -0.027341 -0.02697 -0.0030694 0 0
3.7266 0.022315 0.023717 0.034578 0.0070138 0 0.012048 0.003518 -0.014299 -0.016299 -0.0055405 -0.030116 0.09417 0.080912 -0.025643 -0.021431 0.049792 -0.024621 0.0043445 0.026606 0.001388 -0.027317 0.012906 0.040759 -0.00091684 0.00030474 0.00092793 1.0197e-05 0.00041712 0.077131 0 0 -0.02094 0 -0.026804 0.0024452 0.031826 0 0
3.7305 0.018127 0.019319 0.06389 0.019138 0 0.02357 -0.0080963 -0.022528 -0.037331 -0.0164 -0.059762 0.28721 0.12054 -0.0034334 -0.0063989 0.063013 0.010393 0.036509 0.056323 0.048274 -0.0023483 0.070373 0.082563 0.046144 0.00057842 0.0017212 0.00066672 0.0010822 0.34219 0 0 -0.048841 0 -0.019613 0.035081 0.074788 0 0
3.7344 0.012237 0.01375 0.046612 0.029045 0 0.030905 -0.013252 -0.023717 -0.050987 -0.024062 -0.08548 0.48344 0.16263 0.013364 0.0068285 0.068579 0.036837 0.069298 0.089464 0.073124 0.023151 0.11472 0.10723 0.090777 0.0006392 0.0016164 0.0010918 0.0012019 0.53377 0 0 -0.069916 0 -0.0073492 0.069591 0.12122 0 0
3.7383 0.0067553 0.0067722 -0.0065823 0.022719 0 0.022143 -0.015229 -0.02451 -0.050601 -0.029209 -0.095926 0.68164 0.20535 0.019789 0.016412 0.063 0.047657 0.099037 0.12219 0.076719 0.047635 0.13724 0.11687 0.12801 0.00051464 0.00082133 0.00097665 0.0005314 0.64165 0 0 -0.074983 0 0.0068799 0.10349 0.1642 0 0
3.7422 0.0028175 -0.00047429 -0.054446 0.00023807 0 -0.0022539 -0.017945 -0.028247 -0.03826 -0.031938 -0.086419 0.87653 0.24354 0.016732 0.020412 0.044064 0.042718 0.12109 0.14819 0.071511 0.066732 0.13339 0.11524 0.14989 0.00030862 -6.0846e-05 0.00059627 -0.00049744 0.6716 0 0 -0.064185 0 0.018203 0.13242 0.19625 0 0
3.7461 -0.0010064 -0.0062821 -0.061602 -0.023759 0 -0.028626 -0.022071 -0.032355 -0.024278 -0.031506 -0.063037 1.0673 0.27402 0.009629 0.019162 0.014713 0.029075 0.13518 0.1656 0.069839 0.07812 0.10946 0.10433 0.15493 7.6918e-05 -0.0005599 0.00044739 -0.0012108 0.63874 0 0 -0.046831 0 0.025844 0.15463 0.21765 0 0
3.75 -0.0069603 -0.010076 -0.027438 -0.033308 0 -0.040986 -0.024902 -0.031818 -0.017647 -0.027407 -0.037878 1.2596 0.29441 0.0045176 0.012782 -0.023433 0.016979 0.14111 0.17344 0.073923 0.080112 0.068602 0.085062 0.14182 -0.00016187 -0.00064941 0.00067014 -0.0012864 0.55964 0 0 -0.032889 0 0.03001 0.16868 0.2288 0 0
3.7539 -0.015029 -0.013188 0.016855 -0.02532 0 -0.033822 -0.023895 -0.024698 -0.017527 -0.020599 -0.019623 1.4585 0.30266 0.0043222 0.0017199 -0.068187 0.013592 0.1392 0.17137 0.076162 0.071466 0.014883 0.059776 0.11024 -0.0003546 -0.00061586 0.0009036 -0.00088975 0.44944 0 0 -0.024727 0 0.031415 0.17337 0.23085 0 0
3.7578 -0.022281 -0.01766 0.036847 -0.011457 0 -0.015788 -0.019753 -0.014107 -0.0152 -0.013386 -0.007582 1.6607 0.29359 0.0077387 -0.012617 -0.11487 0.018609 0.12958 0.15892 0.06791 0.049806 -0.044841 0.032756 0.060034 -0.00041256 -0.00068887 0.00072153 -0.00033488 0.323 0 0 -0.016968 0 0.031648 0.16494 0.2253 0 0
3.7617 -0.025706 -0.024134 0.021281 -0.0068747 0 -0.0020827 -0.015581 -0.0052153 -0.0044749 -0.0079442 0.0058066 1.8568 0.27336 0.011086 -0.025676 -0.15702 0.025297 0.11702 0.14298 0.047585 0.022612 -0.10054 0.0078155 0.0054311 -0.00029282 -0.00081149 0.00014642 0.00021765 0.19567 0 0 -0.0037129 0 0.031617 0.14764 0.21703 0 0
3.7656 -0.025595 -0.031025 -0.014997 -0.017236 0 -0.0029763 -0.013308 -0.00093594 0.010878 -0.0050576 0.026392 2.0426 0.2454 0.011445 -0.035119 -0.19206 0.026463 0.10336 0.12698 0.021337 -0.0056429 -0.14868 -0.013622 -0.045881 -5.9403e-05 -0.00073427 -0.00033614 0.00068241 0.083403 0 0 0.014635 0 0.030202 0.1238 0.20698 0 0
3.7695 -0.025669 -0.036016 -0.048388 -0.035553 0 -0.017781 -0.011831 -0.00068052 0.020737 -0.0043762 0.051121 2.2238 0.21257 0.0086845 -0.039179 -0.21804 0.020625 0.089938 0.11363 -0.0023648 -0.031144 -0.18678 -0.031029 -0.087614 0.00014967 -0.00029422 -0.00028054 0.00083461 0.0054949 0 0 0.031259 0 0.026011 0.095472 0.19544 0 0
3.7734 -0.029629 -0.03841 -0.064447 -0.049864 0 -0.037416 -0.0093857 -0.0027652 0.018939 -0.0057159 0.068488 2.4086 0.17832 0.0050287 -0.035617 -0.23243 0.01325 0.078164 0.10644 -0.017785 -0.04863 -0.21181 -0.041445 -0.11131 0.00021407 0.00040121 0.0002419 0.00041153 -0.011268 0 0 0.038498 0 0.016275 0.065341 0.18192 0 0
3.7773 -0.037626 -0.039879 -0.062219 -0.053262 0 -0.051775 -0.0073769 -0.0071648 0.0086331 -0.0097454 0.066579 2.5962 0.14735 0.0028285 -0.024398 -0.23432 0.012148 0.069455 0.10863 -0.022598 -0.052575 -0.22253 -0.03881 -0.1102 9.9563e-05 0.0010363 0.00069552 -0.00048393 0.064448 0 0 0.033048 0 -0.0020469 0.038273 0.16537 0 0
3.7813 -0.046264 -0.042762 -0.048151 -0.047839 0 -0.05606 -0.010656 -0.015479 -0.0029497 -0.017278 0.042364 2.7756 0.12068 0.0026024 -0.00994 -0.22778 0.021213 0.06375 0.11801 -0.015878 -0.045797 -0.22315 -0.017932 -0.091874 -0.00013176 0.0013157 0.0005958 -0.0012223 0.25232 0 0 0.016698 0 -0.02588 0.016307 0.147 0 0
3.7852 -0.051941 -0.047646 -0.030986 -0.041423 0 -0.052749 -0.022873 -0.028491 -0.013593 -0.028179 0.004689 2.9375 0.098737 0.0030635 0.005478 -0.21365 0.037858 0.061492 0.13369 0.0026634 -0.029661 -0.21436 0.020356 -0.059955 -0.00035459 0.0011608 -4.6875e-05 -0.0011171 0.53948 0 0 -0.0062605 0 -0.052699 0.00043803 0.12798 0 0
3.7891 -0.053974 -0.052816 -0.021448 -0.041613 0 -0.049063 -0.041507 -0.044397 -0.028056 -0.041294 -0.031802 3.0857 0.081639 0.0029907 0.019644 -0.1927 0.05578 0.063124 0.1545 0.031222 -0.0059975 -0.19671 0.068338 -0.018633 -0.00044518 0.00073272 -0.00077975 -0.00015506 0.87557 0 0 -0.03144 0 -0.079441 -0.0087547 0.10978 0 0
3.793 -0.054511 -0.056142 -0.030117 -0.051344 0 -0.051639 -0.058476 -0.059745 -0.050631 -0.055364 -0.057267 3.2319 0.070302 0.0030778 0.029436 -0.16354 0.069941 0.070557 0.17895 0.06493 0.022682 -0.16821 0.1163 0.026151 -0.00036853 0.00029692 -0.0011533 0.00083552 1.1959 0 0 -0.055237 0 -0.099042 -0.010155 0.096073 0 0
3.7969 -0.055902 -0.057368 -0.05882 -0.067234 0 -0.061315 -0.066815 -0.071984 -0.077457 -0.069527 -0.07325 3.381 0.063496 0.0058914 0.035943 -0.12752 0.079462 0.083138 0.20356 0.097779 0.051662 -0.13115 0.15872 0.068037 -0.00023007 5.4402e-05 -0.001089 0.00091043 1.4587 0 0 -0.075443 0 -0.10779 -0.0072053 0.088614 0 0
3.8008 -0.058672 -0.058346 -0.093123 -0.080854 0 -0.07179 -0.067157 -0.080879 -0.098341 -0.082692 -0.089587 3.5234 0.060742 0.01382 0.041492 -0.085985 0.086793 0.099799 0.22661 0.12614 0.079276 -0.087712 0.196 0.10582 -0.00020313 6.4095e-05 -0.00083998 -2.6085e-05 1.6656 0 0 -0.092225 0 -0.10649 -0.002057 0.087 0 0
3.8047 -0.062011 -0.06102 -0.10866 -0.083479 0 -0.074376 -0.067149 -0.087658 -0.10669 -0.092933 -0.11399 3.646 0.061966 0.026782 0.047953 -0.040141 0.094932 0.1197 0.24681 0.15024 0.10452 -0.039658 0.2306 0.13901 -0.00033996 0.00028414 -0.0006599 -0.0010374 1.845 0 0 -0.10789 0 -0.09623 0.0040259 0.090786 0 0
3.8086 -0.065502 -0.065411 -0.091612 -0.072981 0 -0.066242 -0.073835 -0.093356 -0.10629 -0.098478 -0.14332 3.7493 0.067312 0.041706 0.057735 0.0082229 0.10515 0.14169 0.2626 0.17198 0.12646 0.010633 0.26203 0.16753 -0.00044355 0.00065243 -0.00055883 -0.0010219 2.0138 0 0 -0.12404 0 -0.079028 0.0098589 0.099173 0 0
3.8125 -0.069603 -0.069793 -0.055182 -0.05774 0 -0.054938 -0.086406 -0.098228 -0.10672 -0.09976 -0.16464 3.8496 0.076731 0.054238 0.073391 0.05339 0.1162 0.16305 0.27116 0.19142 0.14357 0.057196 0.28572 0.19127 -0.00020236 0.0011045 -0.00037272 0.00020434 2.1548 0 0 -0.13827 0 -0.060144 0.014741 0.11027 0 0
3.8164 -0.074393 -0.072767 -0.032341 -0.052078 0 -0.053445 -0.096751 -0.10224 -0.11235 -0.099917 -0.16582 3.96 0.087691 0.061261 0.091756 0.091098 0.12478 0.18186 0.27367 0.20574 0.15634 0.096561 0.29649 0.21113 0.00045463 0.001515 -1.9495e-05 0.0017054 2.2312 0 0 -0.14451 0 -0.043574 0.019371 0.12196 0 0
3.8203 -0.078605 -0.074872 -0.046634 -0.064473 0 -0.068384 -0.097392 -0.10517 -0.11727 -0.1021 -0.14643 4.0728 0.098926 0.062337 0.11041 0.11886 0.12704 0.19727 0.27017 0.21171 0.1642 0.12681 0.29252 0.22625 0.0011311 0.001665 0.00035715 0.0023052 2.2219 0 0 -0.13818 0 -0.02989 0.024134 0.13402 0 0
3.8242 -0.080744 -0.07795 -0.087831 -0.088476 0 -0.092055 -0.088809 -0.10578 -0.11224 -0.10571 -0.1189 4.1632 0.10919 0.059338 0.12681 0.1348 0.12126 0.2087 0.26091 0.20877 0.16664 0.14653 0.27624 0.23566 0.0011981 0.0013435 0.00050408 0.0016537 2.1416 0 0 -0.12157 0 -0.019018 0.029308 0.14645 0 0
3.8281 -0.081268 -0.083062 -0.11886 -0.10645 0 -0.10737 -0.078765 -0.10184 -0.09598 -0.10594 -0.098155 4.2153 0.11634 0.054994 0.13614 0.13553 0.11016 0.21514 0.24563 0.19967 0.16172 0.15288 0.25194 0.23624 0.0003887 0.00055236 0.00030389 0.00044418 2.0266 0 0 -0.10319 0 -0.0093382 0.034912 0.15998 0 0
3.832 -0.083008 -0.089295 -0.11117 -0.10498 0 -0.10299 -0.074547 -0.09221 -0.077767 -0.098303 -0.089012 4.2396 0.11959 0.051552 0.13718 0.12569 0.10035 0.21799 0.22688 0.18794 0.15046 0.14892 0.2234 0.22807 -0.00080768 -0.00038172 -0.00010043 -0.00033904 1.9044 0 0 -0.090431 0 0.0022582 0.039622 0.17471 0 0
3.8359 -0.088609 -0.094703 -0.075225 -0.088051 0 -0.08479 -0.076316 -0.079769 -0.068311 -0.084273 -0.083033 4.2631 0.11973 0.050126 0.13278 0.11115 0.09797 0.2188 0.20705 0.17524 0.13522 0.13863 0.19362 0.21364 -0.0014388 -0.0009636 -0.00041814 -0.00030505 1.7814 0 0 -0.08274 0 0.015904 0.042245 0.18955 0 0
3.8398 -0.097328 -0.098152 -0.053846 -0.074169 0 -0.071657 -0.078318 -0.071252 -0.06883 -0.071926 -0.06818 4.3014 0.11724 0.050609 0.12524 0.095484 0.1034 0.21841 0.18774 0.16117 0.11763 0.12415 0.16584 0.19468 -0.00092067 -0.00089556 -0.00045046 0.00016557 1.6591 0 0 -0.07276 0 0.030739 0.041881 0.20327 0 0
3.8438 -0.10477 -0.099942 -0.081305 -0.078672 0 -0.078209 -0.076173 -0.072396 -0.070551 -0.069587 -0.042404 4.343 0.1128 0.051897 0.11747 0.08239 0.11041 0.21764 0.17071 0.14546 0.099622 0.10769 0.14394 0.17331 0.0003588 -0.00034737 -0.00024025 0.00046296 1.5563 0 0 -0.055308 0 0.045154 0.037663 0.21431 0 0
3.8477 -0.10635 -0.10066 -0.1464 -0.098063 0 -0.10052 -0.072062 -0.082042 -0.065078 -0.077979 -0.018204 4.3644 0.10736 0.052473 0.11523 0.07765 0.11167 0.21775 0.16023 0.13009 0.08563 0.09279 0.13128 0.15403 0.001313 0.00015058 -8.197e-06 0.00033057 1.5057 0 0 -0.035201 0 0.052966 0.028164 0.21841 0 0
3.8516 -0.10135 -0.099894 -0.19698 -0.11266 0 -0.11917 -0.072199 -0.091577 -0.054006 -0.088784 -0.013257 4.3588 0.10199 0.051337 0.1181 0.078786 0.10627 0.21915 0.1562 0.11918 0.076957 0.081264 0.12954 0.1392 0.0011342 0.00014493 5.5146e-05 -5.7849e-05 1.5278 0 0 -0.025176 0 0.052631 0.016399 0.21677 0 0
3.8555 -0.093467 -0.09657 -0.18496 -0.1059 0 -0.11731 -0.079577 -0.091978 -0.047319 -0.0919 -0.035212 4.3428 0.096941 0.048789 0.12446 0.083744 0.10154 0.22205 0.15901 0.11656 0.074149 0.073982 0.1385 0.12967 6.0446e-05 -0.00035008 -4.9714e-05 -0.00041701 1.6098 0 0 -0.034898 0 0.04411 0.0039649 0.21043 0 0
3.8594 -0.087481 -0.090602 -0.11147 -0.081328 0 -0.09648 -0.090208 -0.082732 -0.052815 -0.084958 -0.074333 4.3347 0.092403 0.04635 0.1322 0.090168 0.1065 0.22658 0.16869 0.12309 0.077402 0.071592 0.15646 0.12597 -0.00083861 -0.00087513 -0.00015918 -0.00059505 1.7161 0 0 -0.061406 0 0.028204 -0.0075457 0.20079 0 0
3.8633 -0.085266 -0.083836 -0.029653 -0.059912 0 -0.074676 -0.097132 -0.073573 -0.068485 -0.075874 -0.11061 4.3285 0.088697 0.045699 0.13706 0.093961 0.12255 0.23301 0.18577 0.13564 0.087132 0.075337 0.18037 0.1291 -0.0006826 -0.00094897 -0.00013062 -0.00054091 1.821 0 0 -0.09051 0 0.0071393 -0.015593 0.19044 0 0
3.8672 -0.08506 -0.078894 -0.0014374 -0.059891 0 -0.068947 -0.097751 -0.075999 -0.085669 -0.075652 -0.12894 4.2964 0.086356 0.047393 0.13434 0.090662 0.14094 0.24083 0.20813 0.14859 0.10137 0.084291 0.20575 0.13821 0.00037916 -0.00049747 -7.7363e-07 -0.00021712 1.9256 0 0 -0.10809 0 -0.012326 -0.018424 0.18321 0 0
3.8711 -0.084095 -0.076954 -0.045932 -0.079232 0 -0.079733 -0.096242 -0.091871 -0.098238 -0.088104 -0.12933 4.2194 0.085608 0.050466 0.12519 0.080653 0.15009 0.24891 0.23274 0.15705 0.11755 0.095536 0.22779 0.15121 0.0013302 0.00010668 4.6113e-05 0.0003132 2.0411 0 0 -0.11085 0 -0.026799 -0.017229 0.17943 0 0
3.875 -0.08134 -0.076779 -0.12426 -0.098032 0 -0.092111 -0.098146 -0.11045 -0.10685 -0.10616 -0.12401 4.1105 0.086684 0.053214 0.11113 0.064402 0.14617 0.25639 0.25805 0.15986 0.13433 0.10701 0.24358 0.16701 0.001276 0.00040377 -0.00011746 0.00076138 2.1561 0 0 -0.10696 0 -0.03512 -0.012831 0.17858 0 0
3.8789 -0.077471 -0.075963 -0.17225 -0.098005 0 -0.091619 -0.10306 -0.11757 -0.1142 -0.11796 -0.12539 4.0026 0.089733 0.054417 0.094462 0.042887 0.1363 0.26231 0.2825 0.16037 0.15036 0.11638 0.25364 0.18433 0.0002717 0.00024022 -0.00038807 0.00075658 2.229 0 0 -0.10705 0 -0.036942 -0.0063236 0.17955 0 0
3.8828 -0.072669 -0.072904 -0.15165 -0.079282 0 -0.078029 -0.10375 -0.1085 -0.11848 -0.11665 -0.13569 3.9112 0.094867 0.053964 0.081002 0.017755 0.13111 0.26397 0.30306 0.16383 0.16255 0.11748 0.26038 0.19953 -0.00080439 -0.00016351 -0.00048562 0.00024048 2.2144 0 0 -0.1147 0 -0.033853 0.00011648 0.17875 0 0
3.8867 -0.065343 -0.067344 -0.07761 -0.058343 0 -0.063561 -0.093318 -0.091667 -0.11411 -0.10474 -0.14641 3.816 0.10027 0.052548 0.073588 -0.0080185 0.13415 0.26093 0.31893 0.17263 0.16933 0.10855 0.26417 0.20829 -0.0011372 -0.00047379 -0.00021776 -0.00032399 2.0987 0 0 -0.12436 0 -0.031839 0.0046961 0.17378 0 0
3.8906 -0.053523 -0.059137 -0.0032826 -0.050474 0 -0.058624 -0.072894 -0.079426 -0.099208 -0.089939 -0.14621 3.682 0.10483 0.051003 0.071424 -0.034202 0.13855 0.25299 0.32938 0.18297 0.16934 0.088935 0.26085 0.20762 -0.00069394 -0.00052648 0.00029343 -0.00028439 1.9021 0 0 -0.12718 0 -0.033 0.00713 0.16472 0 0
3.8945 -0.037326 -0.047177 0.022506 -0.054991 0 -0.060581 -0.051519 -0.075147 -0.080134 -0.077429 -0.12965 3.5011 0.10769 0.049976 0.072927 -0.061033 0.13395 0.24002 0.33353 0.18604 0.16124 0.058272 0.2437 0.19482 -9.265e-05 -0.00036739 0.0006692 0.00056311 1.6475 0 0 -0.1179 0 -0.03838 0.0074046 0.15224 0 0
3.8984 -0.01945 -0.030209 -0.0092949 -0.057121 0 -0.056748 -0.037643 -0.069911 -0.06595 -0.066014 -0.10016 3.3054 0.10767 0.049927 0.074508 -0.089663 0.11625 0.22157 0.32931 0.17354 0.14238 0.015751 0.20868 0.16546 0.00014354 -8.9776e-05 0.00059957 0.001689 1.3303 0 0 -0.097343 0 -0.048233 0.0058073 0.13824 0 0
3.9023 -0.0029148 -0.0089104 -0.063832 -0.042883 0 -0.037487 -0.03073 -0.052103 -0.057915 -0.050768 -0.066335 3.1379 0.10455 0.050945 0.068279 -0.12242 0.090264 0.19795 0.31341 0.14338 0.11043 -0.036841 0.15784 0.11713 0.00010718 0.00028995 0.00014271 0.0022625 0.92478 0 0 -0.069927 0 -0.058178 0.003925 0.12792 0 0
3.9063 0.011519 0.013274 -0.08944 -0.01141 0 -0.0053882 -0.021647 -0.019767 -0.046103 -0.028288 -0.035655 3.0104 0.10022 0.052126 0.052431 -0.15885 0.063552 0.17107 0.28702 0.10071 0.069124 -0.094221 0.097246 0.057199 0.00028154 0.00078136 -0.00029754 0.0019099 0.42127 0 0 -0.040002 0 -0.06355 0.0031766 0.12345 0 0
3.9102 0.02536 0.031997 -0.0554 0.025967 0 0.028046 -0.0016533 0.017111 -0.018398 0.00071017 -0.0099762 2.8947 0.095888 0.051024 0.026858 -0.19827 0.038555 0.14144 0.2499 0.053177 0.020145 -0.1541 0.031459 -0.01043 0.00088387 0.0013015 -0.0003144 0.0010354 -0.14966 0 0 -0.0096971 0 -0.061906 0.0042914 0.12551 0 0
3.9141 0.039825 0.045116 0.025446 0.056271 0 0.053206 0.028889 0.046428 0.026601 0.032812 0.015072 2.7568 0.092756 0.044008 -0.0075222 -0.23957 0.01115 0.10954 0.20219 0.0047307 -0.034441 -0.21421 -0.039847 -0.081381 0.0015306 0.0016732 0.00015001 0.00037918 -0.7327 0 0 0.021445 0 -0.051372 0.0078693 0.13415 0 0
3.918 0.053664 0.05401 0.10472 0.073554 0 0.06886 0.060545 0.065157 0.076346 0.06452 0.046997 2.5945 0.092998 0.027864 -0.047163 -0.27952 -0.023656 0.075525 0.14334 -0.046276 -0.090939 -0.27059 -0.11928 -0.14754 0.0015887 0.001758 0.00076367 0.0002883 -1.2862 0 0 0.05571 0 -0.02946 0.015037 0.14834 0 0
3.9219 0.063919 0.061759 0.13292 0.079254 0 0.078973 0.083164 0.080265 0.11461 0.09318 0.091024 2.4381 0.096288 0.0019524 -0.083566 -0.31433 -0.065504 0.040675 0.080203 -0.1029 -0.14378 -0.32043 -0.2057 -0.20316 0.00082658 0.0015594 0.0010945 0.00044421 -1.7996 0 0 0.095196 0 -0.0021943 0.02477 0.16276 0 0
3.9258 0.06887 0.070003 0.097097 0.077787 0 0.085683 0.094081 0.099211 0.13492 0.1164 0.14488 2.3142 0.10141 -0.030354 -0.11324 -0.34256 -0.10805 0.0060727 0.017729 -0.16343 -0.19059 -0.3624 -0.29084 -0.24744 -0.00031376 0.0011746 0.00094911 0.00027696 -2.2699 0 0 0.13868 0 0.025729 0.036063 0.17495 0 0
3.9297 0.069952 0.077573 0.033268 0.073929 0 0.087432 0.098593 0.12104 0.14384 0.13205 0.19734 2.2163 0.10733 -0.062089 -0.13417 -0.36318 -0.14354 -0.027193 -0.040151 -0.21948 -0.22956 -0.39504 -0.36235 -0.27991 -0.0010789 0.00067208 0.00046938 -0.00041948 -2.6682 0 0 0.17959 0 0.050877 0.048136 0.18355 0 0
3.9336 0.070528 0.082001 0.00051665 0.072975 0 0.083601 0.10334 0.13768 0.1518 0.13956 0.23298 2.1151 0.11264 -0.085281 -0.14471 -0.37502 -0.16733 -0.0575 -0.088449 -0.26071 -0.25861 -0.41616 -0.4104 -0.30025 -0.0010088 7.1473e-05 -3.886e-05 -0.0012944 -2.9391 0 0 0.20797 0 0.069194 0.059992 0.18749 0 0
3.9375 0.072828 0.082069 0.033565 0.079435 0 0.078438 0.10996 0.14313 0.16203 0.14068 0.24147 1.9973 0.11526 -0.094797 -0.14548 -0.3768 -0.17886 -0.080771 -0.119 -0.28212 -0.27481 -0.4217 -0.43215 -0.30829 -0.00021747 -0.00055028 -0.00033244 -0.0017837 -3.0403 0 0 0.21665 0 0.075615 0.069798 0.18734 0 0
3.9414 0.076237 0.078768 0.11136 0.092525 0 0.07797 0.11482 0.13949 0.16891 0.13799 0.22512 1.8848 0.11593 -0.091466 -0.1425 -0.37198 -0.18021 -0.09642 -0.13482 -0.28734 -0.28173 -0.41585 -0.43056 -0.30818 0.00081779 -0.0010011 -0.00031757 -0.0015722 -2.981 0 0 0.20678 0 0.073635 0.077371 0.18632 0 0
3.9453 0.078505 0.074092 0.17052 0.10337 0 0.08269 0.11379 0.13318 0.16563 0.13218 0.19788 1.8127 0.11564 -0.082178 -0.13759 -0.36099 -0.17492 -0.10336 -0.13669 -0.28453 -0.27977 -0.39965 -0.4099 -0.29973 0.0016396 -0.00111 -9.052e-06 -0.00076069 -2.8142 0 0 0.18719 0 0.064984 0.082837 0.18562 0 0
3.9492 0.078253 0.069413 0.1564 0.099978 0 0.085114 0.10621 0.12628 0.15134 0.12116 0.17502 1.788 0.11559 -0.075956 -0.13216 -0.34412 -0.16744 -0.10074 -0.12584 -0.27819 -0.26927 -0.37436 -0.37253 -0.28245 0.0019941 -0.00094361 0.00049817 0.00027224 -2.5875 0 0 0.16707 0 0.051706 0.086571 0.18613 0 0
3.9531 0.07599 0.065188 0.070441 0.078176 0 0.076673 0.094243 0.11389 0.13003 0.10253 0.16086 1.7784 0.11864 -0.077772 -0.12654 -0.31996 -0.16087 -0.08591 -0.10271 -0.26405 -0.24856 -0.34054 -0.31928 -0.25261 0.001782 -0.00081479 0.00099467 0.0010651 -2.3017 0 0 0.14798 0 0.036953 0.089694 0.18856 0 0
3.957 0.072861 0.061771 -0.027363 0.04838 0 0.057638 0.079793 0.091011 0.10423 0.077256 0.14468 1.7438 0.12717 -0.084341 -0.11894 -0.289 -0.15346 -0.061019 -0.071939 -0.2319 -0.21861 -0.30144 -0.25172 -0.21021 0.0010159 -0.00097916 0.0011702 0.0012112 -1.9231 0 0 0.12291 0 0.025005 0.094695 0.19191 0 0
3.9609 0.069003 0.059709 -0.065272 0.029524 0 0.039135 0.063215 0.060747 0.072592 0.050471 0.10927 1.6781 0.14095 -0.085735 -0.10825 -0.25296 -0.1379 -0.029396 -0.036341 -0.17479 -0.18128 -0.25887 -0.17355 -0.15843 -8.799e-05 -0.0012933 0.00078244 0.00053376 -1.4355 0 0 0.08371 0 0.017349 0.1027 0.19541 0 0
3.9648 0.06364 0.058821 -0.01713 0.033528 0 0.033747 0.045064 0.033598 0.034742 0.028136 0.04623 1.6157 0.15958 -0.07268 -0.093955 -0.21315 -0.10673 0.0069578 0.0029543 -0.097429 -0.1376 -0.21353 -0.090436 -0.099661 -0.0010558 -0.0012475 -0.00010579 -0.00069697 -0.88095 0 0 0.030499 0 0.014931 0.11428 0.19891 0 0
3.9688 0.056721 0.057369 0.077731 0.054 0 0.043284 0.027911 0.017581 -0.0029756 0.012565 -0.034091 1.5945 0.18227 -0.044473 -0.075842 -0.17133 -0.060949 0.045758 0.045022 -0.016732 -0.088922 -0.16593 -0.0096194 -0.037115 -0.0013703 -0.00044548 -0.0010648 -0.0017603 -0.3472 0 0 -0.025668 0 0.018457 0.12975 0.20245 0 0
3.9727 0.049894 0.052981 0.14754 0.070439 0 0.056077 0.015193 0.01009 -0.029416 0.001352 -0.10633 1.6157 0.20626 -0.010945 -0.055136 -0.1327 -0.0133 0.08204 0.088289 0.046874 -0.038956 -0.11728 0.060108 0.020599 -0.00088092 0.00089939 -0.00155 -0.0019166 0.081941 0 0 -0.069197 0 0.02936 0.1482 0.20735 0 0
3.9766 0.045276 0.044973 0.14465 0.065188 0 0.057106 0.008069 0.0011606 -0.037779 -0.0091504 -0.14534 1.6432 0.22761 0.013908 -0.035678 -0.10088 0.019079 0.11245 0.12918 0.08147 0.0067001 -0.070979 0.10932 0.067945 -1.6762e-05 0.001993 -0.0013089 -0.0010374 0.36512 0 0 -0.089946 0 0.043719 0.16546 0.21399 0 0
3.9805 0.04317 0.035684 0.078878 0.038372 0 0.041635 0.0042129 -0.014682 -0.032442 -0.019288 -0.14176 1.6414 0.24448 0.022016 -0.019273 -0.077899 0.027688 0.13501 0.16474 0.089968 0.044697 -0.030154 0.13104 0.10215 0.00049836 0.0020806 -0.00059253 0.00018184 0.50146 0 0 -0.088663 0 0.059618 0.17917 0.22205 0 0
3.9844 0.041322 0.028939 0.0040309 0.0077762 0 0.019516 0.00046469 -0.03085 -0.025246 -0.02517 -0.10687 1.61 0.25531 0.016813 -0.0074297 -0.065261 0.019434 0.1481 0.19193 0.085683 0.071954 0.0018742 0.12467 0.12118 0.00025329 0.0011129 3.6709e-05 0.0007673 0.5048 0 0 -0.074357 0 0.075021 0.1872 0.23081 0 0
3.9883 0.036861 0.026708 -0.026415 -0.0058684 0 0.0064044 -0.0033445 -0.034142 -0.02416 -0.022317 -0.063697 1.5796 0.25761 0.0094664 -0.0024233 -0.065742 0.0099637 0.14845 0.20436 0.080535 0.082607 0.017905 0.096931 0.12132 -0.00047218 -0.00018719 0.00015217 0.00034327 0.38955 0 0 -0.056886 0 0.086392 0.18601 0.23822 0 0
3.9922 0.0291 0.027174 0.002805 0.0047303 0 0.010274 -0.0038277 -0.017994 -0.025716 -0.010206 -0.031297 1.5773 0.25165 0.0089456 -0.0043452 -0.077991 0.0092407 0.13623 0.19771 0.075468 0.074423 0.012248 0.058063 0.10448 -0.00095071 -0.00094224 -0.00021811 -0.0005293 0.17876 0 0 -0.040808 0 0.090083 0.17527 0.24048 0 0
3.9961 0.020366 0.026285 0.063115 0.028593 0 0.025224 0.0023226 0.010194 -0.019036 0.0067846 -0.013421 1.5985 0.24059 0.014533 -0.011229 -0.097773 0.013064 0.11552 0.17567 0.061077 0.051994 -0.011806 0.015535 0.076469 -0.00068063 -0.00084352 -0.00066499 -0.00094235 -0.087805 0 0 -0.024181 0 0.086668 0.15887 0.23677 0 0
4 0.013933 0.021386 0.10673 0.045782 0 0.037016 0.014344 0.035194 0.0027227 0.022767 0.0012111 1.6159 0.22615 0.017247 -0.022429 -0.12334 0.00862 0.088409 0.14044 0.027809 0.017621 -0.052414 -0.029223 0.039655 0.00013913 -0.00030749 -0.00077686 -0.00057811 -0.36637 0 0 -0.0018466 0 0.076773 0.13925 0.22695 0 0
4.0039 0.011095 0.013369 0.10011 0.042301 0 0.034456 0.027424 0.046975 0.035048 0.034514 0.027966 1.6116 0.21026 0.0086451 -0.037274 -0.15292 -0.011712 0.057264 0.095121 -0.023298 -0.025768 -0.10665 -0.078129 -0.0035005 0.00079255 2.7403e-05 -0.00047929 -7.3351e-06 -0.63137 0 0 0.029599 0 0.061612 0.11917 0.21148 0 0
4.0078 0.01016 0.0053171 0.044564 0.019301 0 0.017121 0.036659 0.047532 0.065617 0.042441 0.072849 1.5958 0.19664 -0.011044 -0.055622 -0.18468 -0.042055 0.026472 0.046648 -0.078954 -0.072681 -0.16802 -0.13032 -0.049788 0.00071908 -8.7164e-05 -5.3921e-05 -2.5016e-05 -0.87722 0 0 0.067956 0 0.044647 0.10418 0.19282 0 0
4.0117 0.0080868 -0.00075753 -0.025755 -0.0088407 0 -0.0054267 0.040575 0.045805 0.084191 0.048075 0.12607 1.5956 0.18729 -0.032666 -0.07502 -0.21578 -0.067989 0.00027914 0.0047825 -0.12246 -0.11479 -0.22415 -0.17851 -0.093547 3.1692e-05 -0.00038713 0.00014521 -0.00074883 -1.0917 0 0 0.10471 0 0.031131 0.095684 0.17681 0 0
4.0156 0.0028918 -0.0056725 -0.065744 -0.024998 0 -0.020802 0.040561 0.047486 0.088807 0.051259 0.16726 1.6267 0.18262 -0.045678 -0.093706 -0.24454 -0.079005 -0.01943 -0.026338 -0.14498 -0.14819 -0.26947 -0.21136 -0.13122 -0.00061156 -0.000501 7.0116e-06 -0.0014757 -1.2308 0 0 0.12837 0 0.022949 0.093271 0.16597 0 0
4.0195 -0.0054439 -0.0117 -0.049383 -0.02112 0 -0.021907 0.037422 0.050386 0.08346 0.050099 0.17865 1.6794 0.18275 -0.046512 -0.10983 -0.26913 -0.075893 -0.031061 -0.0435 -0.14924 -0.1696 -0.29956 -0.21976 -0.15932 -0.00064538 -0.00037515 -0.0002587 -0.0014573 -1.2302 0 0 0.13073 0 0.021206 0.096191 0.162 0 0
4.0234 -0.015905 -0.019843 0.0096922 -0.0041631 0 -0.011539 0.029518 0.04836 0.071704 0.043144 0.15688 1.7307 0.18767 -0.040462 -0.12011 -0.28624 -0.066685 -0.032025 -0.042193 -0.14304 -0.17407 -0.30823 -0.20138 -0.17174 -0.00011986 -0.00025871 -0.00032415 -0.00073227 -1.0495 0 0 0.1121 0 0.026805 0.10305 0.16675 0 0
4.0273 -0.027622 -0.028815 0.063188 0.0078474 0 -0.0013075 0.014806 0.037499 0.053579 0.030739 0.11414 1.7648 0.19559 -0.03588 -0.11975 -0.29059 -0.056776 -0.020312 -0.020493 -0.12958 -0.15809 -0.29211 -0.15988 -0.16106 0.0003891 -0.00032678 -3.3605e-05 -8.4941e-05 -0.70428 0 0 0.081153 0 0.037001 0.11031 0.17847 0 0
4.0313 -0.039874 -0.036684 0.06072 -0.0018756 0 -0.0048445 -0.0058119 0.01776 0.027948 0.013774 0.067852 1.7824 0.20417 -0.036185 -0.10988 -0.28299 -0.043741 0.00093959 0.015075 -0.10391 -0.12749 -0.25905 -0.10039 -0.13133 0.00037099 -0.0004245 0.00046902 -0.00017683 -0.24825 0 0 0.048263 0 0.047132 0.11601 0.19197 0 0
4.0352 -0.051284 -0.04309 -0.010148 -0.035625 0 -0.028193 -0.028198 -0.0095334 -0.0041611 -0.0083612 0.026661 1.7929 0.21258 -0.036585 -0.091261 -0.26363 -0.021098 0.030804 0.062316 -0.058286 -0.084623 -0.21201 -0.025854 -0.084285 -0.00011916 -0.00023894 0.0008711 -0.00081378 0.27582 0 0 0.017194 0 0.055012 0.11975 0.20466 0 0
4.0391 -0.059733 -0.049416 -0.10853 -0.07702 0 -0.063552 -0.048513 -0.042929 -0.039671 -0.037346 -0.015334 1.8025 0.22025 -0.027991 -0.065334 -0.2334 0.014281 0.068085 0.11882 0.0092613 -0.032299 -0.15438 0.062457 -0.022691 -0.00053355 0.00031729 0.00095419 -0.0011515 0.8621 0 0 -0.017653 0 0.058803 0.12154 0.21421 0 0
4.043 -0.063634 -0.056669 -0.1672 -0.10115 0 -0.092536 -0.066586 -0.078704 -0.076123 -0.072499 -0.07069 1.8107 0.22707 -0.004579 -0.03558 -0.19443 0.058911 0.11141 0.18211 0.091194 0.025319 -0.090425 0.16134 0.048335 -0.00038204 0.00097642 0.00075674 -0.00059451 1.511 0 0 -0.064996 0 0.056286 0.12249 0.2172 0 0
4.0469 -0.063412 -0.063559 -0.14509 -0.093369 0 -0.09892 -0.084945 -0.10955 -0.11249 -0.10792 -0.14333 1.8157 0.23426 0.031016 -0.0090067 -0.15581 0.10545 0.15522 0.24556 0.174 0.080576 -0.028194 0.26264 0.11661 0.00029715 0.0013951 0.000501 0.00060199 2.1731 0 0 -0.12607 0 0.050513 0.12481 0.21535 0 0
4.0508 -0.061445 -0.067085 -0.062806 -0.062199 0 -0.081864 -0.10426 -0.12839 -0.14653 -0.1343 -0.21943 1.8178 0.24238 0.06857 0.011532 -0.12244 0.14694 0.19597 0.305 0.24484 0.12988 0.028224 0.35383 0.17644 0.00099946 0.0015033 0.00036463 0.0016477 2.7347 0 0 -0.18903 0 0.044124 0.12907 0.21087 0 0
4.0547 -0.060215 -0.065292 0.011122 -0.034307 0 -0.05777 -0.12038 -0.13467 -0.17239 -0.14509 -0.27376 1.8175 0.25159 0.096313 0.024343 -0.09767 0.17831 0.23076 0.35671 0.29575 0.17047 0.075518 0.42195 0.22385 0.0012543 0.0014968 0.00032119 0.0020372 3.0726 0 0 -0.23416 0 0.038995 0.13541 0.20539 0 0
4.0586 -0.060333 -0.059413 0.014597 -0.033569 0 -0.047241 -0.12688 -0.13532 -0.18281 -0.14163 -0.28752 1.8123 0.26177 0.10792 0.02797 -0.085109 0.1959 0.25575 0.39556 0.32404 0.199 0.10944 0.45825 0.25454 0.0010427 0.0014864 0.00020534 0.0019539 3.1368 0 0 -0.24672 0 0.03728 0.14351 0.20088 0 0
4.0625 -0.060325 -0.05317 -0.057903 -0.060831 0 -0.057362 -0.12086 -0.13756 -0.17513 -0.13197 -0.26291 1.7992 0.27087 0.10593 0.023136 -0.086795 0.19849 0.26468 0.41176 0.33092 0.21048 0.12328 0.46074 0.26429 0.0007288 0.0012574 -6.7589e-05 0.0018827 2.9815 0 0 -0.22717 0 0.040736 0.15123 0.19963 0 0
4.0664 -0.05836 -0.04983 -0.1517 -0.092175 0 -0.075386 -0.10616 -0.14026 -0.15469 -0.12358 -0.22123 1.7783 0.27685 0.09943 0.015454 -0.09507 0.18962 0.26091 0.40844 0.32029 0.20904 0.12191 0.43333 0.26062 0.00061997 0.00049943 -0.00036489 0.0019736 2.7154 0 0 -0.19039 0 0.0467 0.15657 0.2006 0 0
4.0703 -0.054127 -0.04978 -0.19701 -0.098485 0 -0.080591 -0.090163 -0.1341 -0.1311 -0.11667 -0.18532 1.7522 0.27849 0.097416 0.0069519 -0.10638 0.17705 0.24548 0.3861 0.29678 0.19532 0.10689 0.38252 0.24559 0.000647 -0.00070363 -0.00044644 0.0019235 2.4146 0 0 -0.15435 0 0.05359 0.15865 0.20287 0 0
4.0742 -0.049059 -0.050716 -0.16364 -0.070327 0 -0.06401 -0.077415 -0.11161 -0.11 -0.1047 -0.161 1.7206 0.27487 0.10197 -0.00074007 -0.11735 0.16681 0.21991 0.34609 0.2625 0.17015 0.080291 0.31385 0.22117 0.00049763 -0.0017125 -0.00022714 0.0014621 2.0772 0 0 -0.12719 0 0.059803 0.15685 0.20532 0 0
4.0781 -0.044835 -0.049959 -0.080611 -0.026631 0 -0.037448 -0.06621 -0.076694 -0.088343 -0.081701 -0.13355 1.6768 0.26454 0.10615 -0.0065013 -0.12357 0.15632 0.18574 0.2893 0.21492 0.13272 0.044291 0.23036 0.18781 3.298e-05 -0.0018027 8.4688e-05 0.00079749 1.6518 0 0 -0.10268 0 0.062743 0.15035 0.20569 0 0
4.082 -0.041811 -0.046539 -0.0084667 0.00079003 0 -0.022672 -0.051449 -0.042515 -0.058199 -0.049347 -0.082809 1.6131 0.25011 0.098647 -0.012396 -0.1253 0.13462 0.1483 0.22477 0.14954 0.086522 0.0051034 0.13426 0.14775 -0.00049221 -0.00087111 0.00014651 0.00044715 1.1061 0 0 -0.067407 0 0.061835 0.14107 0.20211 0 0
4.0859 -0.038961 -0.041357 0.0084713 -0.0061718 0 -0.030638 -0.030515 -0.019093 -0.015818 -0.016592 -0.0037486 1.5294 0.23437 0.072452 -0.020549 -0.12587 0.092155 0.11033 0.15837 0.067064 0.034827 -0.034241 0.030147 0.1029 -0.00066454 0.0003535 -0.0001924 0.00065139 0.4718 0 0 -0.013701 0 0.058276 0.13069 0.1945 0 0
4.0898 -0.035211 -0.035786 -0.028908 -0.036964 0 -0.050503 -0.0063378 -0.0039075 0.032772 0.0078808 0.085247 1.436 0.21894 0.031375 -0.032331 -0.12789 0.032379 0.073186 0.093292 -0.021013 -0.020323 -0.072229 -0.072649 0.054647 -0.00035417 0.00088758 -0.00072069 0.0010753 -0.16594 0 0 0.051895 0 0.052883 0.1201 0.18278 0 0
4.0938 -0.030688 -0.030441 -0.08227 -0.061596 0 -0.059111 0.014827 0.013728 0.074817 0.022808 0.15377 1.3451 0.20542 -0.011094 -0.049012 -0.13441 -0.026607 0.037957 0.032437 -0.095454 -0.076619 -0.10765 -0.16123 0.0047681 0.00012339 0.00034857 -0.0010332 0.0011688 -0.71032 0 0 0.11107 0 0.04665 0.11009 0.16707 0 0
4.0977 -0.026581 -0.025174 -0.10789 -0.055736 0 -0.042153 0.027969 0.038821 0.099448 0.033828 0.18095 1.2599 0.19543 -0.040241 -0.071396 -0.14986 -0.063793 0.0064144 -0.019493 -0.14057 -0.12798 -0.13785 -0.22342 -0.040408 0.00031766 -0.00072768 -0.00087937 0.0007741 -1.0888 0 0 0.14536 0 0.040727 0.10125 0.14784 0 0
4.1016 -0.023848 -0.019878 -0.086689 -0.020305 0 -0.0073127 0.031748 0.062705 0.10397 0.045872 0.16922 1.173 0.18676 -0.049727 -0.094648 -0.16901 -0.070982 -0.021387 -0.063545 -0.15465 -0.17049 -0.16198 -0.25234 -0.075994 0.00010278 -0.0014013 -0.00035022 0.00028539 -1.2648 0 0 0.14801 0 0.034852 0.09275 0.12812 0 0
4.1055 -0.022116 -0.014899 -0.033771 0.02018 0 0.022321 0.02754 0.070342 0.093076 0.056462 0.13945 1.0755 0.17811 -0.044864 -0.11584 -0.18726 -0.058435 -0.044199 -0.098636 -0.14958 -0.20118 -0.17769 -0.24813 -0.098687 -0.00020932 -0.0011522 0.00026177 0.00019253 -1.2365 0 0 0.12727 0 0.028364 0.084156 0.10944 0 0
4.1094 -0.019843 -0.010623 0.014101 0.037965 0 0.027838 0.017592 0.055613 0.073472 0.0572 0.11249 0.96603 0.16828 -0.037151 -0.13215 -0.19963 -0.045286 -0.060612 -0.12351 -0.13934 -0.21745 -0.18246 -0.21588 -0.10584 -0.00022907 -0.00023234 0.00074875 0.00054592 -1.0345 0 0 0.0987 0 0.0206 0.075101 0.093231 0 0
4.1133 -0.015531 -0.0068618 0.023364 0.02366 0 0.0092889 0.0047759 0.028232 0.049658 0.042354 0.093068 0.85076 0.1557 -0.034757 -0.13858 -0.19625 -0.043396 -0.066808 -0.13379 -0.12748 -0.21386 -0.17003 -0.16205 -0.092472 6.5591e-05 0.00069686 0.0011035 0.00094026 -0.71575 0 0 0.072871 0 0.010364 0.065164 0.081933 0 0
4.1172 -0.0088555 -0.0028702 -0.013177 -0.0078497 0 -0.016172 -0.0067823 0.004813 0.023964 0.016002 0.068816 0.73529 0.14081 -0.036749 -0.13265 -0.16938 -0.048791 -0.060141 -0.12649 -0.10536 -0.19049 -0.13731 -0.09237 -0.06083 0.0002875 0.0011671 0.0013715 0.0009914 -0.34573 0 0 0.048579 0 -0.0022389 0.054588 0.076547 0 0
4.1211 -0.00081518 0.001945 -0.068466 -0.030266 0 -0.028969 -0.012685 -0.0063037 -0.0014424 -0.0097799 0.024285 0.61977 0.12568 -0.035312 -0.11742 -0.12343 -0.047098 -0.04309 -0.10462 -0.062324 -0.15391 -0.08966 -0.012582 -0.018809 5.6531e-05 0.0011326 0.0014654 0.00072971 0.024218 0 0 0.01688 0 -0.015511 0.04392 0.075098 0 0
4.125 0.0070629 0.0074065 -0.096591 -0.02599 0 -0.020906 -0.01135 -0.010564 -0.024147 -0.024458 -0.042558 0.50282 0.11162 -0.023342 -0.094805 -0.062036 -0.026917 -0.017369 -0.069947 0.0017657 -0.10787 -0.030971 0.069531 0.029168 -0.00057193 0.00073606 0.0012087 0.00048358 0.36602 0 0 -0.027758 0 -0.028112 0.033442 0.076068 0 0
4.1289 0.01372 0.012712 -0.065753 0.0020269 0 0.0019907 -0.0062108 -0.018286 -0.043063 -0.027387 -0.11479 0.38822 0.099965 -0.00078861 -0.067313 0.0095204 0.010549 0.014556 -0.025167 0.073259 -0.056714 0.03368 0.14335 0.078327 -0.0011339 4.4539e-05 0.00058271 0.00045103 0.66154 0 0 -0.079099 0 -0.038554 0.023397 0.07757 0 0
4.1328 0.019078 0.017205 0.0133 0.034214 0 0.026551 -0.0037587 -0.032232 -0.059045 -0.027069 -0.16603 0.28472 0.09242 0.025084 -0.040377 0.077072 0.052133 0.046012 0.022508 0.13277 -0.0095218 0.090823 0.19723 0.11927 -0.00122 -0.00088186 -0.00012773 0.00049335 0.88272 0 0 -0.12108 0 -0.043334 0.013911 0.074894 0 0
4.1367 0.023879 0.020999 0.088828 0.049475 0 0.041468 -0.0080148 -0.045221 -0.072551 -0.032066 -0.17746 0.19754 0.086124 0.044937 -0.019307 0.12719 0.081114 0.069273 0.061825 0.16669 0.026873 0.13008 0.22216 0.14808 -0.00088656 -0.0017482 -0.00051606 0.00036429 0.9893 0 0 -0.13853 0 -0.043143 0.0043442 0.066221 0 0
4.1406 0.029087 0.024871 0.10523 0.039896 0 0.042197 -0.016203 -0.04887 -0.080503 -0.042162 -0.14978 0.12144 0.078666 0.05346 -0.0061493 0.15475 0.086392 0.081055 0.087498 0.17265 0.04973 0.14741 0.21498 0.16304 -0.00058056 -0.0020536 -0.00041565 4.7277e-05 0.94918 0 0 -0.12767 0 -0.038966 -0.0057486 0.051651 0 0
4.1445 0.035199 0.029557 0.049674 0.015377 0 0.031452 -0.020034 -0.041978 -0.076575 -0.047903 -0.10212 0.044318 0.067837 0.051903 -0.0023276 0.15642 0.067348 0.079065 0.095503 0.15653 0.057023 0.14018 0.17937 0.16266 -0.00066663 -0.0015053 -5.4882e-05 -0.00022187 0.76035 0 0 -0.09778 0 -0.031923 -0.016758 0.031817 0 0
4.1484 0.041785 0.035094 -0.031954 -0.0038351 0 0.017486 -0.012066 -0.028915 -0.056054 -0.038738 -0.059015 -0.042025 0.050211 0.045902 -0.0097151 0.12827 0.033203 0.060366 0.080318 0.12606 0.04565 0.10494 0.12384 0.1439 -0.0010625 -0.00038879 0.00018422 -0.00024323 0.45089 0 0 -0.063186 0 -0.023838 -0.029275 0.0082821 0 0
4.1523 0.047524 0.040722 -0.068637 -0.0010611 0 0.010684 0.0081779 -0.011511 -0.021137 -0.012214 -0.034347 -0.13532 0.023375 0.040699 -0.02702 0.076269 -0.0022307 0.027157 0.042372 0.086518 0.016119 0.046024 0.057582 0.10532 -0.0013624 0.0005954 0.00015763 -6.7131e-05 0.057535 0 0 -0.032807 0 -0.018197 -0.043726 -0.013886 0 0
4.1563 0.050823 0.045306 -0.022786 0.025517 0 0.018053 0.033572 0.013887 0.019013 0.023782 -0.022655 -0.22718 -0.0091287 0.037074 -0.048748 0.015847 -0.028442 -0.01218 -0.00723 0.039936 -0.024131 -0.023902 -0.01383 0.052958 -0.001298 0.00094356 7.1288e-05 0.00011331 -0.39448 0 0 -0.0053141 0 -0.016248 -0.059556 -0.031578 0 0
4.1602 0.050729 0.047916 0.076026 0.061307 0 0.037807 0.054597 0.049426 0.054482 0.057151 -0.003324 -0.31221 -0.044935 0.030568 -0.072191 -0.045608 -0.044857 -0.053634 -0.062952 -0.014133 -0.072018 -0.099626 -0.090001 -0.010702 -0.0010331 0.00077731 0.00018476 0.00019776 -0.891 0 0 0.027342 0 -0.018528 -0.076499 -0.043528 0 0
4.1641 0.047538 0.048198 0.15348 0.08464 0 0.058942 0.065893 0.087478 0.081717 0.080283 0.044564 -0.39082 -0.081302 0.014701 -0.094651 -0.10109 -0.060963 -0.093309 -0.11909 -0.077163 -0.12433 -0.17626 -0.17301 -0.08267 -0.00098082 0.00060623 0.00044415 0.00020007 -1.4124 0 0 0.071981 0 -0.025261 -0.094221 -0.049043 0 0
4.168 0.042634 0.046409 0.15157 0.081285 0 0.068356 0.069036 0.11304 0.10472 0.093992 0.12571 -0.46361 -0.11261 -0.013476 -0.11156 -0.1395 -0.087884 -0.12502 -0.16592 -0.14862 -0.17616 -0.2473 -0.26158 -0.15718 -0.0013475 0.00068548 0.00048292 5.3336e-05 -1.9204 0 0 0.12782 0 -0.03684 -0.11203 -0.047772 0 0
4.1719 0.037653 0.043196 0.076061 0.054554 0 0.061081 0.070014 0.11683 0.12892 0.10413 0.22116 -0.52623 -0.13611 -0.049258 -0.122 -0.16154 -0.12679 -0.14789 -0.19942 -0.22182 -0.22227 -0.30999 -0.34625 -0.22433 -0.0018884 0.00071643 2.7264e-05 -0.00044767 -2.3588 0 0 0.18513 0 -0.050704 -0.12877 -0.044218 0 0
4.1758 0.033598 0.039279 -0.010275 0.023568 0 0.04474 0.074094 0.10543 0.15361 0.11469 0.29599 -0.57306 -0.15205 -0.081379 -0.12674 -0.17078 -0.16449 -0.16272 -0.21963 -0.28265 -0.26006 -0.36292 -0.41013 -0.27868 -0.0021215 0.00026499 -0.0007289 -0.0013653 -2.6637 0 0 0.22876 0 -0.065361 -0.14363 -0.040563 0 0
4.1797 0.030561 0.03516 -0.041172 0.0099926 0 0.033236 0.081996 0.096128 0.17032 0.12351 0.31863 -0.60592 -0.16072 -0.098808 -0.12634 -0.16978 -0.18194 -0.16977 -0.22633 -0.31469 -0.28706 -0.40387 -0.43596 -0.31573 -0.0017682 -0.00057841 -0.0012197 -0.0023127 -2.7745 0 0 0.24451 0 -0.079727 -0.15585 -0.037914 0 0
4.1836 0.028119 0.031 -0.00010075 0.022137 0 0.034476 0.089559 0.099821 0.16892 0.12398 0.28022 -0.63607 -0.16274 -0.098756 -0.12152 -0.16166 -0.16976 -0.16894 -0.21913 -0.30886 -0.29969 -0.42875 -0.41539 -0.32951 -0.00098408 -0.0011161 -0.0010226 -0.0026246 -2.6479 0 0 0.22597 0 -0.092537 -0.16428 -0.036958 0 0
4.1875 0.025916 0.026735 0.070841 0.048195 0 0.043081 0.090443 0.10917 0.14577 0.1106 0.20059 -0.67425 -0.15949 -0.089039 -0.11311 -0.15021 -0.13666 -0.15853 -0.19724 -0.26975 -0.29153 -0.42712 -0.35368 -0.31233 -0.00018913 -0.00073563 -0.00027841 -0.0020078 -2.278 0 0 0.17866 0 -0.10173 -0.16702 -0.03604 0 0
4.1914 0.023901 0.022345 0.10976 0.064436 0 0.04503 0.07991 0.10476 0.10646 0.083618 0.11583 -0.71871 -0.15348 -0.081626 -0.10226 -0.13716 -0.10204 -0.14017 -0.16572 -0.21213 -0.26705 -0.40167 -0.26621 -0.27399 0.00028666 0.00034787 0.00041961 -0.0010088 -1.714 0 0 0.11814 0 -0.10739 -0.16541 -0.032711 0 0
4.1953 0.022112 0.018044 0.085401 0.05303 0 0.030408 0.057645 0.073751 0.061183 0.048928 0.055045 -0.75554 -0.14485 -0.081886 -0.088616 -0.12157 -0.078843 -0.11358 -0.12566 -0.14973 -0.22735 -0.3524 -0.16925 -0.21797 0.00039569 0.0011778 0.00056028 -0.00065019 -1.0526 0 0 0.061716 0 -0.10932 -0.15996 -0.025832 0 0
4.1992 0.020376 0.014238 0.018015 0.016272 0 0.0030092 0.028269 0.02279 0.017629 0.013967 0.022344 -0.77312 -0.13357 -0.082918 -0.071713 -0.10213 -0.062778 -0.078799 -0.078244 -0.086302 -0.17413 -0.28058 -0.072251 -0.14823 0.00028291 0.00097963 0.00013841 -0.0014348 -0.39623 0 0 0.01801 0 -0.10749 -0.15136 -0.014662 0 0
4.2031 0.018282 0.011248 -0.041397 -0.023984 0 -0.021569 -0.00080307 -0.027114 -0.021948 -0.016653 -0.0027022 -0.77588 -0.11852 -0.07091 -0.049848 -0.074824 -0.038212 -0.03531 -0.024357 -0.017137 -0.10918 -0.188 0.023148 -0.069496 8.9074e-05 -2.4476e-05 -0.00042662 -0.0027067 0.19517 0 0 -0.017687 0 -0.10152 -0.14054 0.0012683 0 0
4.207 0.015428 0.0090355 -0.052028 -0.041922 0 -0.027697 -0.0231 -0.058023 -0.05797 -0.042131 -0.046287 -0.78135 -0.10028 -0.037786 -0.023748 -0.038868 0.0048479 0.011648 0.031198 0.06085 -0.041104 -0.090277 0.11737 0.0093684 -0.00013207 -0.00081133 -0.00073649 -0.0031392 0.71737 0 0 -0.057392 0 -0.093209 -0.12952 0.018459 0 0
4.2109 0.011688 0.0071701 -0.011625 -0.027039 0 -0.011764 -0.036268 -0.067799 -0.089216 -0.062997 -0.11715 -0.80235 -0.080494 0.0098444 0.0044336 0.0029388 0.059293 0.057183 0.084591 0.14063 0.024327 0.0014413 0.20619 0.083993 -0.00035518 -0.00059803 -0.00073871 -0.0019884 1.1847 0 0 -0.10758 0 -0.084131 -0.11903 0.034226 0 0
4.2148 0.0072583 0.0051036 0.04554 0.0075028 0 0.014617 -0.042591 -0.067608 -0.1119 -0.07833 -0.1967 -0.83326 -0.060577 0.053888 0.03284 0.047883 0.10574 0.097636 0.13283 0.20667 0.083129 0.079653 0.27889 0.15127 -0.00052528 0.00036391 -0.00064072 0.00011541 1.5781 0 0 -0.16002 0 -0.075279 -0.10936 0.047015 0 0
4.2188 0.0025032 0.0025532 0.075325 0.034067 0 0.032145 -0.046491 -0.069177 -0.12258 -0.085808 -0.25031 -0.85623 -0.042304 0.077907 0.059121 0.092214 0.1284 0.12897 0.17256 0.24489 0.13118 0.13679 0.32259 0.20802 -0.00059793 0.0010872 -0.00059839 0.0016856 1.8324 0 0 -0.19508 0 -0.067661 -0.10057 0.05546 0 0
4.2227 -0.0022234 -0.0003072 0.054867 0.030823 0 0.026576 -0.05085 -0.075057 -0.12102 -0.084354 -0.25169 -0.86185 -0.029875 0.078976 0.077415 0.12499 0.12647 0.14251 0.19544 0.25146 0.15922 0.15842 0.32919 0.24496 -0.0006126 0.0009058 -0.00057267 0.001735 1.8811 0 0 -0.19571 0 -0.06277 -0.092523 0.058669 0 0
4.2266 -0.0066581 -0.0030116 -0.0016892 -0.0018128 0 -0.0016243 -0.054862 -0.079268 -0.10968 -0.076062 -0.20167 -0.86212 -0.023123 0.068198 0.087599 0.14243 0.11146 0.14218 0.20383 0.23275 0.17071 0.15493 0.29959 0.26349 -0.00067597 0.00013868 -0.00048497 0.00063275 1.7137 0 0 -0.16102 0 -0.059652 -0.085027 0.060309 0 0
4.2305 -0.010601 -0.0052082 -0.052388 -0.040925 0 -0.036675 -0.054839 -0.07447 -0.090775 -0.064623 -0.12738 -0.88019 -0.02198 0.060089 0.089624 0.14222 0.095007 0.12934 0.19768 0.19815 0.16556 0.12938 0.24249 0.26181 -0.0008486 -0.00033693 -0.00041468 -0.00036759 1.3891 0 0 -0.1077 0 -0.057753 -0.07865 0.0619 0 0
4.2344 -0.013825 -0.0069703 -0.056649 -0.057654 0 -0.056761 -0.047129 -0.057495 -0.064704 -0.051457 -0.062363 -0.92599 -0.026145 0.060644 0.083904 0.12313 0.079925 0.10579 0.17744 0.15338 0.14412 0.085276 0.1692 0.23871 -0.0010615 -8.9233e-05 -0.00054074 -0.00039304 0.98852 0 0 -0.057917 0 -0.056505 -0.074141 0.064661 0 0
4.2383 -0.015989 -0.0087132 -0.0063197 -0.038695 0 -0.048223 -0.030862 -0.029978 -0.031597 -0.033926 -0.023187 -0.98284 -0.03553 0.064082 0.070919 0.082751 0.061804 0.073627 0.14252 0.10001 0.1048 0.025544 0.088553 0.19002 -0.0011674 0.00042293 -0.00087478 0.00029829 0.55602 0 0 -0.023378 0 -0.05516 -0.073555 0.069707 0 0
4.2422 -0.016656 -0.010734 0.06407 0.0031979 0 -0.015728 -0.0087425 0.0032183 0.0061091 -0.0084568 -0.00019179 -1.0205 -0.04887 0.059678 0.054079 0.027914 0.036596 0.038417 0.097739 0.03942 0.051513 -0.04222 0.0050043 0.1207 -0.0010783 0.00044027 -0.0011333 0.00077879 0.086506 0 0 0.0013284 0 -0.053492 -0.078914 0.075627 0 0
4.2461 -0.015518 -0.01275 0.099324 0.038056 0 0.019543 0.014305 0.03504 0.043466 0.023822 0.030977 -1.0234 -0.06515 0.041374 0.036015 -0.031943 0.0052113 0.0038545 0.049334 -0.024274 -0.0090651 -0.11201 -0.079178 0.041364 -0.00084568 -0.00017196 -0.00096931 0.00052339 -0.42952 0 0 0.03122 0 -0.052142 -0.08944 0.080398 0 0
4.25 -0.012746 -0.013907 0.065489 0.040957 0 0.034275 0.033423 0.057776 0.075455 0.05477 0.086591 -1.0068 -0.084193 0.011983 0.017827 -0.091339 -0.028129 -0.028094 0.0011608 -0.085116 -0.072765 -0.18027 -0.15997 -0.041329 -0.00060779 -0.00073187 -0.00035819 -9.2092e-05 -0.9527 0 0 0.075802 0 -0.051719 -0.10434 0.08292 0 0
4.2539 -0.0091427 -0.013351 -0.020094 0.011159 0 0.020431 0.045642 0.066772 0.099036 0.07366 0.15875 -1.0044 -0.10583 -0.019934 0.00041737 -0.14477 -0.059105 -0.055686 -0.042753 -0.13762 -0.13499 -0.2434 -0.22904 -0.12015 -0.00047358 -0.00050497 0.00029667 -0.00033865 -1.3884 0 0 0.12869 0 -0.052887 -0.12235 0.082307 0 0
4.2578 -0.0057857 -0.010969 -0.097745 -0.026926 0 -0.0081676 0.050435 0.064113 0.11245 0.075107 0.21838 -1.0386 -0.12948 -0.046039 -0.014658 -0.18058 -0.083139 -0.07453 -0.072408 -0.17709 -0.18381 -0.2912 -0.2749 -0.17841 -0.00046326 0.00043925 0.00050457 -3.31e-05 -1.634 0 0 0.17001 0 -0.056938 -0.13941 0.078292 0 0
4.2617 -0.0033106 -0.0076202 -0.11043 -0.042493 0 -0.026776 0.049084 0.057504 0.11334 0.063236 0.23483 -1.1014 -0.15158 -0.061854 -0.02663 -0.19894 -0.093446 -0.084922 -0.086253 -0.19818 -0.21433 -0.32106 -0.28744 -0.21272 -0.00053687 0.0012441 0.00015629 0.00024535 -1.636 0 0 0.17958 0 -0.062381 -0.15124 0.07463 0 0
4.2656 -0.0014469 -0.0045607 -0.049816 -0.022671 0 -0.020215 0.043493 0.053529 0.099249 0.047878 0.19718 -1.162 -0.1693 -0.066867 -0.034306 -0.20026 -0.082947 -0.08636 -0.083629 -0.19513 -0.22417 -0.33107 -0.26305 -0.22236 -0.00064336 0.0011429 -0.00036401 -0.00015698 -1.4122 0 0 0.15082 0 -0.067858 -0.15621 0.073539 0 0
4.2695 0.00062662 -0.0024853 0.035844 0.017003 0 0.0044318 0.03518 0.051208 0.071129 0.03612 0.12155 -1.1947 -0.17995 -0.063171 -0.036441 -0.18529 -0.051062 -0.078418 -0.064408 -0.16544 -0.2119 -0.31997 -0.20694 -0.20744 -0.00073104 0.00023937 -0.00055008 -0.0011712 -1.0308 0 0 0.095355 0 -0.072056 -0.15342 0.076745 0 0
4.2734 0.0033071 -0.0010066 0.080211 0.044923 0 0.024465 0.024916 0.042941 0.03588 0.027067 0.039719 -1.1993 -0.17895 -0.054301 -0.030512 -0.15451 -0.0085946 -0.059827 -0.028033 -0.11399 -0.17518 -0.28522 -0.13089 -0.16776 -0.0007435 -0.00063121 -0.00024963 -0.0019993 -0.57445 0 0 0.035325 0 -0.072853 -0.14205 0.08646 0 0
4.2773 0.0059205 0.00092449 0.052257 0.038993 0 0.022072 0.012967 0.022694 0.0034263 0.014467 -0.021763 -1.1984 -0.163 -0.043882 -0.014734 -0.11333 0.026871 -0.031786 0.020558 -0.0526 -0.11957 -0.23105 -0.04803 -0.11066 -0.00065287 -0.0007591 0.00023718 -0.0019123 -0.11506 0 0 -0.010849 0 -0.068591 -0.12549 0.10209 0 0
4.2813 0.0072033 0.0040004 -0.020344 0.0045614 0 0.00027188 -0.0004451 -0.006748 -0.020347 -0.0057966 -0.056455 -1.2151 -0.13734 -0.033531 0.007293 -0.069779 0.043536 0.00057615 0.0727 0.0061562 -0.057889 -0.16909 0.032026 -0.047866 -0.00051065 -0.00019436 0.00051138 -0.0009967 0.29911 0 0 -0.038912 0 -0.061415 -0.10914 0.1193 0 0
4.2852 0.006612 0.0078582 -0.076381 -0.030164 0 -0.020187 -0.014744 -0.03511 -0.037995 -0.030745 -0.077104 -1.2547 -0.10541 -0.021501 0.033124 -0.028041 0.04479 0.034457 0.1241 0.056072 0.003184 -0.10523 0.10448 0.015233 -0.00043246 0.00045744 0.00048055 -6.4056e-05 0.64825 0 0 -0.058214 0 -0.053168 -0.095761 0.13552 0 0
4.2891 0.0051703 0.011349 -0.071732 -0.037285 0 -0.019876 -0.028705 -0.053133 -0.056809 -0.052286 -0.10133 -1.3034 -0.071319 -0.0043102 0.059821 0.0078155 0.045536 0.066923 0.17062 0.098925 0.057091 -0.045357 0.1671 0.073519 -0.00048877 0.00073797 0.00038589 0.00015747 0.93552 0 0 -0.081188 0 -0.046054 -0.087816 0.14822 0 0
4.293 0.0048442 0.013527 -0.012466 -0.01151 0 0.0020557 -0.040211 -0.059276 -0.07969 -0.063571 -0.13584 -1.3448 -0.044071 0.01895 0.080533 0.029388 0.057638 0.09207 0.20455 0.13884 0.091642 -0.00043074 0.2167 0.11768 -0.00060299 0.00071819 0.00045454 -0.00030084 1.1647 0 0 -0.11139 0 -0.045414 -0.08917 0.15296 0 0
4.2969 0.0068755 0.01444 0.054495 0.026692 0 0.027901 -0.046365 -0.058131 -0.099694 -0.063443 -0.17078 -1.3741 -0.029494 0.043469 0.090859 0.035558 0.077765 0.10775 0.22484 0.17443 0.10612 0.026503 0.24759 0.14535 -0.0005926 0.00071675 0.00059312 -0.00076817 1.3121 0 0 -0.13949 0 -0.05305 -0.097065 0.15109 0 0
4.3008 0.010679 0.015001 0.081057 0.04867 0 0.037606 -0.044432 -0.053526 -0.10454 -0.055467 -0.18732 -1.3991 -0.028081 0.060541 0.09029 0.02732 0.089189 0.11397 0.23195 0.19603 0.10292 0.035381 0.2529 0.15611 -0.00035113 0.00080645 0.00048074 -0.00066425 1.3215 0 0 -0.15008 0 -0.067862 -0.10889 0.14494 0 0
4.3047 0.014467 0.016104 0.053458 0.040318 0 0.02561 -0.033484 -0.044695 -0.08732 -0.043594 -0.1715 -1.4282 -0.039662 0.063691 0.078803 0.0053394 0.076019 0.11065 0.22571 0.19106 0.08368 0.025554 0.22794 0.14896 6.2355e-06 0.00073638 -3.2876e-05 -6.1022e-05 1.1389 0 0 -0.13338 0 -0.088396 -0.1228 0.13631 0 0
4.3086 0.017012 0.017841 -0.0023286 0.011448 0 0.0037345 -0.01558 -0.029281 -0.053052 -0.02908 -0.12364 -1.4598 -0.063292 0.053738 0.056849 -0.029653 0.036929 0.097552 0.20537 0.15342 0.050218 -0.0045138 0.17306 0.12192 0.00020869 0.00031837 -0.00066565 0.00046012 0.76185 0 0 -0.092275 0 -0.11205 -0.13674 0.12754 0 0
4.3125 0.018723 0.019512 -0.044106 -0.014009 0 -0.010345 0.0048505 -0.0083026 -0.014438 -0.010962 -0.057225 -1.4829 -0.09384 0.037906 0.028003 -0.074564 -0.013412 0.074914 0.16982 0.089392 0.0060205 -0.056931 0.094491 0.072639 7.3712e-05 -0.00025141 -0.00088623 0.00044008 0.25523 0 0 -0.039602 0 -0.13181 -0.14882 0.12156 0 0
4.3164 0.02085 0.020329 -0.044341 -0.016961 0 -0.0070109 0.023471 0.013763 0.018689 0.011445 0.010589 -1.4877 -0.12398 0.023614 -0.0016066 -0.12228 -0.055334 0.046939 0.12516 0.01515 -0.042562 -0.12303 0.0025034 0.010182 -0.00030958 -0.0005511 -0.00038717 -1.365e-05 -0.28667 0 0 0.011215 0 -0.14414 -0.1599 0.11786 0 0
4.3203 0.023663 0.020063 -0.0069077 0.0042027 0 0.010549 0.038476 0.033835 0.045734 0.036794 0.069143 -1.4752 -0.15103 0.012726 -0.029701 -0.16982 -0.077431 0.015073 0.074012 -0.05245 -0.093461 -0.19899 -0.091754 -0.061381 -0.00065857 -0.00037296 0.00060717 -0.00039163 -0.79872 0 0 0.054 0 -0.14793 -0.17073 0.11567 0 0
4.3242 0.025638 0.019052 0.037986 0.034996 0 0.031736 0.050796 0.053232 0.071815 0.061754 0.1178 -1.4558 -0.1729 0.0014353 -0.054397 -0.21441 -0.081908 -0.019136 0.019427 -0.1051 -0.14467 -0.28031 -0.17924 -0.13746 -0.00077533 8.7917e-05 0.001489 -0.00033812 -1.2655 0 0 0.090502 0 -0.14297 -0.18205 0.11408 0 0
4.3281 0.024703 0.017717 0.054521 0.056255 0 0.046439 0.061797 0.074142 0.099185 0.082128 0.1614 -1.4411 -0.18711 -0.014667 -0.073209 -0.25128 -0.079985 -0.053075 -0.032588 -0.14555 -0.19274 -0.35791 -0.25402 -0.20944 -0.00074568 0.00049065 0.0017249 -1.9449e-05 -1.6853 0 0 0.12488 0 -0.13018 -0.19481 0.11147 0 0
4.332 0.020394 0.016206 0.025041 0.056059 0 0.048969 0.070767 0.093547 0.12313 0.094205 0.20198 -1.4353 -0.19556 -0.035575 -0.086468 -0.27812 -0.08271 -0.082484 -0.074106 -0.18163 -0.23315 -0.41944 -0.31186 -0.26725 -0.000847 0.00069646 0.0012158 4.3437e-05 -2.0207 0 0 0.15755 0 -0.11678 -0.20791 0.10746 0 0
4.3359 0.014655 0.014554 -0.036312 0.035459 0 0.03833 0.074827 0.10295 0.13609 0.09619 0.23345 -1.4358 -0.20019 -0.056392 -0.094873 -0.29487 -0.093579 -0.10482 -0.10197 -0.21647 -0.26309 -0.45984 -0.34766 -0.30743 -0.0012461 0.0007856 0.00029666 -0.00050655 -2.1947 0 0 0.18312 0 -0.10709 -0.21961 0.10315 0 0
4.3398 0.010326 0.013084 -0.089611 0.0069225 0 0.018408 0.071478 0.096003 0.13441 0.089236 0.24325 -1.439 -0.20173 -0.070984 -0.09825 -0.30074 -0.10624 -0.11783 -0.11372 -0.24271 -0.27975 -0.4752 -0.35442 -0.32718 -0.0017867 0.00079294 -0.00054235 -0.0014892 -2.1425 0 0 0.19284 0 -0.10344 -0.22846 0.099603 0 0
4.3438 0.0087695 0.012463 -0.094597 -0.012575 0 -0.0016875 0.061137 0.076137 0.12013 0.076866 0.22002 -1.4444 -0.20065 -0.075753 -0.096133 -0.2948 -0.10778 -0.11906 -0.10714 -0.24561 -0.27993 -0.46205 -0.32571 -0.32401 -0.0020861 0.00058489 -0.00093927 -0.0022924 -1.8654 0 0 0.1792 0 -0.10773 -0.23276 0.098225 0 0
4.3477 0.0089875 0.013174 -0.041151 -0.011101 0 -0.010638 0.046905 0.0547 0.096713 0.062338 0.16233 -1.4534 -0.19586 -0.070542 -0.085759 -0.27317 -0.08656 -0.10301 -0.078208 -0.21348 -0.25584 -0.41444 -0.26057 -0.29241 -0.0018597 8.3959e-05 -0.00077875 -0.0023536 -1.4313 0 0 0.14017 0 -0.12026 -0.22941 0.10193 0 0
4.3516 0.0090622 0.014899 0.038293 0.010131 0 -0.0024336 0.03178 0.040182 0.065146 0.045915 0.082235 -1.4652 -0.18784 -0.057282 -0.069399 -0.24146 -0.04136 -0.075981 -0.037601 -0.14762 -0.21601 -0.34953 -0.16728 -0.24475 -0.0011816 -0.00047153 -0.00017637 -0.0016033 -0.92371 0 0 0.081511 0 -0.1339 -0.22118 0.10948 0 0
4.3555 0.0082878 0.016476 0.088521 0.035736 0 0.017148 0.016359 0.029637 0.025618 0.025116 0.00077864 -1.4762 -0.1766 -0.038783 -0.048032 -0.20164 0.014542 -0.040605 0.010868 -0.063834 -0.16387 -0.27377 -0.062088 -0.1851 -0.0004511 -0.0006572 0.00057764 -0.00051216 -0.39548 0 0 0.016031 0 -0.14515 -0.20939 0.12004 0 0
4.3594 0.0077079 0.016636 0.072682 0.045417 0 0.032789 -0.00042321 0.012213 -0.017516 -0.0014169 -0.062545 -1.483 -0.16235 -0.018528 -0.022968 -0.15602 0.059544 0.00015507 0.06349 0.016096 -0.10329 -0.19341 0.03725 -0.1176 -0.00010574 -0.00031767 0.0011097 0.00027773 0.12893 0 0 -0.041195 0 -0.15089 -0.19545 0.13258 0 0
4.3633 0.0085578 0.014914 0.0028292 0.029093 0 0.031297 -0.018387 -0.018079 -0.054822 -0.030079 -0.10001 -1.4851 -0.14549 -0.00017386 0.0035034 -0.10811 0.078119 0.041857 0.1157 0.076828 -0.039959 -0.11649 0.11919 -0.047321 -0.00032061 0.00020057 0.0011326 0.00042343 0.6181 0 0 -0.080138 0 -0.14663 -0.18125 0.14541 0 0
4.3672 0.010424 0.011942 -0.067602 -0.003635 0 0.013256 -0.034461 -0.053673 -0.077797 -0.053089 -0.11861 -1.4836 -0.12794 0.014132 0.027258 -0.064243 0.072609 0.078369 0.1631 0.11663 0.017646 -0.049669 0.18156 0.018504 -0.00091477 0.00039449 0.00064025 7.8795e-05 1.0183 0 0 -0.10116 0 -0.13277 -0.16839 0.15638 0 0
4.3711 0.011245 0.0088729 -0.086109 -0.029244 0 -0.0067474 -0.044443 -0.07846 -0.086019 -0.064197 -0.13321 -1.477 -0.11099 0.025263 0.046813 -0.027248 0.06115 0.10795 0.20477 0.14427 0.066549 0.0070341 0.22791 0.076517 -0.0014977 0.0001802 -4.8003e-05 -0.00031341 1.282 0 0 -0.11344 0 -0.11401 -0.15659 0.16516 0 0
4.375 0.0092673 0.0064477 -0.043691 -0.028742 0 -0.012848 -0.046523 -0.081854 -0.087101 -0.063969 -0.15389 -1.4616 -0.095285 0.036177 0.061428 0.0010535 0.061535 0.12953 0.23955 0.16872 0.10483 0.052974 0.26015 0.12394 -0.0017228 -3.0851e-06 -0.00050059 -0.00042475 1.4043 0 0 -0.12624 0 -0.093307 -0.14552 0.17163 0 0
4.3789 0.0048988 0.0045296 0.018988 -0.0039904 0 -0.0023882 -0.042806 -0.067787 -0.088455 -0.058941 -0.17664 -1.4365 -0.081341 0.048554 0.070733 0.019289 0.074536 0.1425 0.26635 0.19002 0.1311 0.087759 0.27383 0.15817 -0.0014808 0.00024712 -0.00051229 -0.00027913 1.4182 0 0 -0.13968 0 -0.073894 -0.13474 0.17583 0 0
4.3828 0.00048057 0.0024187 0.047281 0.022901 0 0.01153 -0.03709 -0.049906 -0.089108 -0.054955 -0.18455 -1.4091 -0.070392 0.060059 0.073553 0.023505 0.082451 0.14415 0.27902 0.19819 0.14001 0.10555 0.26011 0.16986 -0.00093575 0.00071074 -0.00026268 -0.00013694 1.3464 0 0 -0.1431 0 -0.061785 -0.1241 0.17723 0 0
4.3867 -0.0018481 -0.00042923 0.018706 0.027777 0 0.012202 -0.031185 -0.038455 -0.08044 -0.051394 -0.15984 -1.3926 -0.06237 0.065322 0.072065 0.018234 0.065395 0.13788 0.27809 0.18072 0.13551 0.10776 0.21297 0.16257 -0.00040818 0.00069787 -0.0001231 -0.00017391 1.166 0 0 -0.12361 0 -0.05657 -0.11474 0.17635 0 0
4.3906 -0.0020455 -0.0039334 -0.040377 0.0049605 0 -0.0049698 -0.023649 -0.032133 -0.055411 -0.042396 -0.09824 -1.3955 -0.057985 0.060205 0.066165 0.0045444 0.02078 0.12411 0.26287 0.13284 0.11789 0.093255 0.13597 0.13724 -0.00017982 -0.00012707 -0.0002847 -0.00028899 0.83336 0 0 -0.077825 0 -0.057039 -0.10797 0.17293 0 0
4.3945 -0.0019953 -0.007475 -0.08017 -0.027853 0 -0.02775 -0.012164 -0.022013 -0.016828 -0.023789 -0.014937 -1.4135 -0.058038 0.045502 0.055482 -0.016843 -0.03244 0.10312 0.23315 0.063093 0.087401 0.061303 0.042926 0.095181 -0.00033591 -0.0011836 -0.00058166 -0.00023111 0.35061 0 0 -0.016663 0 -0.061801 -0.10502 0.1667 0 0
4.3984 -0.0035879 -0.010325 -0.070327 -0.044563 0 -0.037505 0.0030515 -0.0020344 0.023767 0.0016486 0.063266 -1.4314 -0.064372 0.026667 0.038501 -0.04612 -0.069131 0.074369 0.18822 -0.009851 0.043181 0.0099822 -0.048 0.03761 -0.00074133 -0.0014348 -0.0006991 9.6489e-05 -0.19807 0 0 0.041191 0 -0.068673 -0.10799 0.15704 0 0
4.4023 -0.0070431 -0.012015 -0.022657 -0.032289 0 -0.02519 0.018418 0.024814 0.055082 0.026094 0.11437 -1.4345 -0.078223 0.0099546 0.014333 -0.082281 -0.078677 0.039327 0.13386 -0.067328 -0.011368 -0.055549 -0.12261 -0.027488 -0.001162 -0.00049474 -0.00055034 0.00047824 -0.68454 0 0 0.081579 0 -0.073983 -0.11746 0.14445 0 0
4.4063 -0.010981 -0.012486 0.022992 -0.0012325 0 0.0010761 0.029484 0.049419 0.073621 0.043281 0.13413 -1.4195 -0.09673 -0.0014018 -0.013772 -0.12128 -0.071732 0.0025126 0.079676 -0.10102 -0.068033 -0.12361 -0.17547 -0.090288 -0.0014335 0.00082326 -0.00040893 0.00054846 -1.0166 0 0 0.10254 0 -0.076593 -0.13009 0.13108 0 0
4.4102 -0.013845 -0.012091 0.033444 0.024576 0 0.022581 0.034082 0.063828 0.082933 0.05244 0.13576 -1.3938 -0.1178 -0.0080013 -0.04323 -0.15997 -0.067418 -0.03295 0.031357 -0.11629 -0.12138 -0.18707 -0.20835 -0.14496 -0.0015409 0.0012248 -0.00062602 0.00012339 -1.1825 0 0 0.11178 0 -0.076234 -0.14365 0.11829 0 0
4.4141 -0.015079 -0.011517 0.0065789 0.026563 0 0.02431 0.033149 0.065517 0.08697 0.055814 0.1366 -1.3677 -0.1389 -0.012303 -0.070965 -0.19468 -0.073968 -0.063678 -0.0056029 -0.12566 -0.16571 -0.23871 -0.22438 -0.18591 -0.0015598 0.00025309 -0.0012143 -0.00061218 -1.2213 0 0 0.11735 0 -0.072938 -0.15571 0.10747 0 0
4.418 -0.015063 -0.011529 -0.03181 0.0048393 0 0.0053437 0.028932 0.05651 0.085434 0.053752 0.14253 -1.347 -0.15366 -0.016271 -0.089043 -0.21488 -0.081255 -0.081379 -0.019978 -0.13688 -0.18767 -0.2631 -0.223 -0.20063 -0.0015436 -0.00119 -0.0017542 -0.0012285 -1.1598 0 0 0.12016 0 -0.066829 -0.16119 0.10152 0 0
4.4219 -0.014322 -0.012472 -0.050817 -0.023828 0 -0.021573 0.022819 0.040691 0.075369 0.043958 0.14276 -1.3339 -0.15821 -0.020298 -0.094032 -0.21514 -0.071391 -0.084253 -0.014261 -0.14485 -0.18592 -0.26029 -0.1997 -0.1909 -0.0014821 -0.0017294 -0.0017636 -0.0013578 -0.98441 0 0 0.11382 0 -0.059319 -0.15922 0.10019 0 0
4.4258 -0.013078 -0.013833 -0.035954 -0.039569 0 -0.0394 0.014819 0.022359 0.055677 0.025861 0.11934 -1.3297 -0.1521 -0.023167 -0.086432 -0.19462 -0.036309 -0.073329 0.0073709 -0.13466 -0.16317 -0.2339 -0.15066 -0.16011 -0.001361 -0.00090851 -0.0011768 -0.00092379 -0.67438 0 0 0.090797 0 -0.050748 -0.15097 0.10247 0 0
4.4297 -0.011489 -0.014343 0.0046907 -0.033266 0 -0.037839 0.0045136 0.0053558 0.028764 0.0041219 0.063832 -1.3348 -0.13536 -0.022367 -0.067244 -0.1532 0.014204 -0.049691 0.041641 -0.094268 -0.12202 -0.1869 -0.078284 -0.11085 -0.0012193 0.00037622 -0.00043425 -0.00015075 -0.25031 0 0 0.049151 0 -0.041202 -0.13763 0.10753 0 0
4.4336 -0.0099047 -0.012812 0.048768 -0.011499 0 -0.019245 -0.0079878 -0.0088259 -0.0017912 -0.01419 -0.012683 -1.3431 -0.10859 -0.015082 -0.038508 -0.091462 0.060335 -0.015056 0.084408 -0.026725 -0.066296 -0.12315 0.0070467 -0.046246 -0.0011093 0.00084394 -6.8534e-05 0.00058767 0.21812 0 0 -0.00467 0 -0.030551 -0.12102 0.11426 0 0
4.4375 -0.0085525 -0.0091319 0.073293 0.0091653 0 0.0034747 -0.021854 -0.022524 -0.033528 -0.026419 -0.084942 -1.342 -0.076286 -0.00033992 -0.007477 -0.017983 0.087469 0.024692 0.1281 0.049031 -0.0064705 -0.052159 0.090705 0.025686 -0.0010008 0.00014066 -0.000196 0.00095012 0.65257 0 0 -0.058361 0 -0.018639 -0.10488 0.12086 0 0
4.4414 -0.007012 -0.0045673 0.066166 0.013824 0 0.015414 -0.035596 -0.039756 -0.064147 -0.037068 -0.13052 -1.3222 -0.045213 0.018831 0.019097 0.052265 0.095127 0.062446 0.16776 0.11026 0.047712 0.015635 0.16044 0.095112 -0.00077898 -0.00089722 -0.00043745 0.00077313 1.0083 0 0 -0.099709 0 -0.0062972 -0.091057 0.12666 0 0
4.4453 -0.0043503 -0.00089735 0.032464 -0.00052834 0 0.0097049 -0.046938 -0.060713 -0.089316 -0.052191 -0.14501 -1.2895 -0.018375 0.035826 0.038738 0.11176 0.093477 0.095174 0.20149 0.14566 0.092269 0.075375 0.21087 0.15724 -0.00039807 -0.0012363 -0.00035017 0.00016456 1.2763 0 0 -0.12272 0 0.0058302 -0.079871 0.13168 0 0
4.4492 -7.5103e-05 0.00095578 -0.0067297 -0.022555 0 -0.0074997 -0.053061 -0.078431 -0.10351 -0.070864 -0.14306 -1.2649 0.0017096 0.044498 0.049816 0.15386 0.092645 0.12036 0.22784 0.16074 0.12412 0.12271 0.24279 0.20769 -4.3065e-05 -0.00074325 8.3701e-05 -0.00050894 1.4532 0 0 -0.1303 0 0.017031 -0.071294 0.13604 0 0
4.4531 0.0050369 0.0016218 -0.024958 -0.034178 0 -0.021322 -0.051947 -0.082768 -0.10415 -0.08349 -0.14414 -1.2671 0.011139 0.044001 0.050805 0.16726 0.094693 0.13386 0.24367 0.16911 0.13833 0.14884 0.25818 0.23761 -7.1007e-05 -0.00018968 0.00043269 -0.00080924 1.5197 0 0 -0.13102 0 0.025683 -0.06484 0.14009 0 0
4.457 0.0092822 0.0026413 -0.0074251 -0.024054 0 -0.019643 -0.044042 -0.069442 -0.094196 -0.079902 -0.15473 -1.2936 0.011745 0.039715 0.046514 0.15608 0.093623 0.13699 0.24897 0.17782 0.13823 0.1527 0.25569 0.24584 -0.00069402 -0.00024702 0.00028673 -0.0005331 1.4507 0 0 -0.13115 0 0.030956 -0.059098 0.14394 0 0
4.4609 0.011397 0.0050679 0.036377 0.0026941 0 -0.003178 -0.032359 -0.045199 -0.079144 -0.059328 -0.16163 -1.3197 0.006436 0.038468 0.040194 0.12885 0.081284 0.13196 0.24425 0.18023 0.12732 0.137 0.23037 0.23504 -0.0016742 -0.0006733 -0.00027528 9.3313e-05 1.2363 0 0 -0.12772 0 0.033012 -0.053952 0.14715 0 0
4.4648 0.011635 0.0086205 0.076411 0.027162 0 0.014766 -0.020217 -0.022702 -0.061006 -0.031593 -0.14235 -1.3198 -0.0031421 0.041904 0.033233 0.090895 0.053553 0.1196 0.22905 0.16196 0.10681 0.10284 0.17791 0.20621 -0.0023773 -0.00061988 -0.00072399 0.00055197 0.88756 0 0 -0.10931 0 0.031856 -0.049784 0.14921 0 0
4.4688 0.011464 0.01215 0.083158 0.031445 0 0.019754 -0.0084962 -0.0091552 -0.036317 -0.0080014 -0.084406 -1.2916 -0.015233 0.044304 0.026537 0.048232 0.012916 0.10061 0.20266 0.11406 0.077511 0.051692 0.099769 0.1606 -0.0022346 0.00032435 -0.00059503 0.00044827 0.42387 0 0 -0.065773 0 0.027545 -0.047342 0.14944 0 0
4.4727 0.012248 0.014883 0.051219 0.014177 0 0.0094665 0.0047078 7.6128e-05 -0.0012782 0.0086799 0.002128 -1.2583 -0.027513 0.037374 0.018806 0.0096062 -0.032892 0.074503 0.16312 0.041444 0.037886 -0.013684 0.0051099 0.099492 -0.0012413 0.0015659 5.1983e-05 -0.00014721 -0.12984 0 0 0.00027594 0 0.019857 -0.049011 0.14639 0 0
4.4766 0.014323 0.017162 0.0054997 -0.006998 0 -0.0034129 0.021376 0.015983 0.041236 0.024828 0.089267 -1.2463 -0.03848 0.017859 0.0085407 -0.022928 -0.074485 0.044567 0.11744 -0.039475 -0.0079706 -0.081897 -0.09206 0.033075 -1.754e-05 0.0020685 0.0007033 -0.00076142 -0.72674 0 0 0.071103 0 0.010417 -0.05414 0.14114 0 0
4.4805 0.017335 0.019978 -0.017246 -0.0095858 0 -0.0020988 0.040537 0.043811 0.08109 0.047158 0.14938 -1.2598 -0.04756 -0.0090048 -0.0045521 -0.04955 -0.10472 0.012182 0.069025 -0.11062 -0.058109 -0.14814 -0.17834 -0.034499 0.00067292 0.0014184 0.00090188 -0.00094473 -1.2871 0 0 0.12438 0 -0.00019175 -0.062109 0.13434 0 0
4.4844 0.0212 0.023867 0.0023515 0.014409 0 0.018984 0.058237 0.076592 0.10836 0.074371 0.17283 -1.278 -0.054262 -0.033198 -0.020225 -0.070771 -0.12129 -0.021057 0.02146 -0.16102 -0.1101 -0.20798 -0.2454 -0.099155 0.00053411 0.00022713 0.00065602 -0.00065756 -1.7232 0 0 0.14879 0 -0.01132 -0.072016 0.1267 0 0
4.4883 0.026332 0.028386 0.050443 0.051019 0 0.048506 0.070651 0.10077 0.12126 0.09789 0.17145 -1.2767 -0.05757 -0.047142 -0.036869 -0.087071 -0.12672 -0.05213 -0.019128 -0.18936 -0.15902 -0.25448 -0.2912 -0.15416 -7.4409e-05 -0.00052569 0.00033617 -0.00025341 -1.9888 0 0 0.15108 0 -0.021847 -0.082009 0.11939 0 0
4.4922 0.032733 0.032673 0.09111 0.075739 0 0.067594 0.077002 0.10798 0.12594 0.10996 0.16622 -1.2511 -0.057236 -0.050052 -0.049751 -0.098672 -0.12585 -0.076717 -0.04729 -0.20122 -0.19727 -0.28437 -0.31775 -0.19357 -0.00053428 -0.00045262 0.00021581 -0.00010544 -2.1053 0 0 0.14807 0 -0.030039 -0.089163 0.11347 0 0
4.4961 0.039078 0.036391 0.09541 0.073841 0 0.065776 0.079202 0.10117 0.12826 0.10982 0.16967 -1.2155 -0.054015 -0.046504 -0.056699 -0.10467 -0.12226 -0.093551 -0.063533 -0.20423 -0.2224 -0.30021 -0.32756 -0.21741 -0.00055055 -1.7779e-06 0.00018525 -0.00027554 -2.1288 0 0 0.15092 0 -0.035261 -0.09272 0.10871 0 0
4.5 0.043186 0.039918 0.06425 0.051683 0 0.049123 0.078915 0.089872 0.12686 0.10198 0.17701 -1.1837 -0.04819 -0.04182 -0.056709 -0.10346 -0.11618 -0.10159 -0.067828 -0.20375 -0.23254 -0.30238 -0.32083 -0.22469 -0.00035604 0.00017517 -5.4253e-05 -0.00054528 -2.0873 0 0 0.15576 0 -0.03705 -0.092321 0.10483 0 0
4.5039 0.043815 0.043546 0.026668 0.029776 0 0.033842 0.075682 0.080523 0.11532 0.090209 0.17191 -1.1517 -0.040124 -0.038808 -0.049384 -0.093329 -0.10506 -0.10017 -0.060712 -0.19956 -0.2265 -0.29154 -0.29507 -0.21491 -0.00037193 -5.9667e-05 -0.00056545 -0.0007201 -1.9525 0 0 0.149 0 -0.035113 -0.087901 0.10139 0 0
4.5078 0.042088 0.046656 0.01569 0.025009 0 0.032075 0.068303 0.072045 0.090818 0.074812 0.14095 -1.1036 -0.029804 -0.037681 -0.035332 -0.069355 -0.086247 -0.086993 -0.041162 -0.18553 -0.2004 -0.2641 -0.24776 -0.1837 -0.00071134 -0.00031133 -0.0010314 -0.00083994 -1.6806 0 0 0.12111 0 -0.028824 -0.079084 0.097524 0 0
4.5117 0.040932 0.04797 0.041799 0.038145 0 0.042948 0.057528 0.059817 0.059267 0.055753 0.084853 -1.032 -0.017978 -0.03747 -0.020508 -0.037136 -0.059471 -0.067406 -0.014972 -0.1539 -0.16362 -0.22481 -0.18028 -0.14005 -0.0010532 -0.00024739 -0.001077 -0.0010735 -1.2786 0 0 0.075707 0 -0.020744 -0.067948 0.093073 0 0
4.5156 0.042736 0.046829 0.084794 0.05617 0 0.055742 0.046379 0.042305 0.030751 0.03617 0.018478 -0.94953 -0.0044528 -0.036803 -0.0070162 -2.4007e-05 -0.028048 -0.043425 0.016237 -0.10285 -0.11973 -0.17481 -0.10056 -0.087597 -0.0010038 -4.0328e-05 -0.00069346 -0.0014506 -0.82465 0 0 0.026294 0 -0.011961 -0.05487 0.088331 0 0
4.5195 0.047267 0.044198 0.10948 0.064915 0 0.0604 0.037276 0.022982 0.010264 0.020821 -0.038914 -0.87729 0.010999 -0.03406 0.0038215 0.038782 0.0017023 -0.016818 0.051019 -0.041421 -0.07186 -0.1156 -0.021705 -0.029859 -0.00054172 -0.00013668 -0.0002674 -0.001758 -0.41815 0 0 -0.014678 0 -0.0033469 -0.04008 0.083651 0 0
4.5234 0.051736 0.042176 0.092351 0.059653 0 0.055068 0.029402 0.0066429 -0.0056749 0.011042 -0.074913 -0.82189 0.028993 -0.028164 0.011193 0.074678 0.022353 0.010371 0.087789 0.013953 -0.023735 -0.04925 0.043063 0.028405 -6.0453e-05 -0.00065526 -0.00015432 -0.0017184 -0.11185 0 0 -0.043215 0 0.0041297 -0.023474 0.07972 0 0
4.5273 0.052953 0.042251 0.039038 0.045857 0 0.045099 0.019933 -0.0045664 -0.022631 0.0031158 -0.088746 -0.76666 0.049144 -0.019991 0.01751 0.10293 0.028174 0.035138 0.12255 0.049985 0.019333 0.015993 0.085976 0.079158 3.5382e-05 -0.0011432 -0.00027045 -0.0012487 0.10274 0 0 -0.061851 0 0.010153 -0.005445 0.077267 0 0
4.5313 0.049645 0.043861 -0.019581 0.032482 0 0.036719 0.0083063 -0.011028 -0.039433 -0.0068272 -0.08778 -0.68686 0.069281 -0.012597 0.02537 0.12472 0.017948 0.056011 0.15181 0.065324 0.054959 0.072612 0.10653 0.11927 -0.00025924 -0.00099521 -0.00018711 -0.00053367 0.24754 0 0 -0.072651 0 0.015365 0.012636 0.075919 0 0
4.5352 0.043079 0.04467 -0.049143 0.025376 0 0.032347 -0.0013645 -0.012851 -0.047275 -0.016683 -0.080008 -0.57351 0.087555 -0.0091538 0.03554 0.14085 -0.003897 0.071615 0.17266 0.068975 0.080794 0.11563 0.10839 0.14651 -0.00057685 -9.4715e-05 0.000339 0.00012107 0.30836 0 0 -0.073599 0 0.019922 0.029657 0.075381 0 0
4.5391 0.035749 0.042388 -0.035408 0.025334 0 0.03083 -0.0031792 -0.0088888 -0.03826 -0.018917 -0.068526 -0.44153 0.10194 -0.010193 0.04824 0.15243 -0.029246 0.080618 0.18229 0.069398 0.094573 0.1406 0.094494 0.15919 -0.00060344 0.00099961 0.00098137 0.00046883 0.24371 0 0 -0.061589 0 0.023872 0.044415 0.075288 0 0
4.543 0.029567 0.036521 0.0068052 0.029553 0 0.030184 0.0047201 0.0010269 -0.014218 -0.0083797 -0.051192 -0.31505 0.10732 -0.013102 0.061182 0.15992 -0.050702 0.078736 0.17323 0.06503 0.08892 0.13781 0.065002 0.15249 -0.00042382 0.001508 0.0010764 0.00038675 0.041681 0 0 -0.03745 0 0.026169 0.054004 0.075085 0 0
4.5469 0.024988 0.028587 0.045108 0.03348 0 0.029057 0.017483 0.013963 0.013871 0.010955 -0.024436 -0.20608 0.10399 -0.014709 0.06908 0.16321 -0.065444 0.067266 0.14905 0.046195 0.06661 0.1153 0.01991 0.13274 -0.00039637 0.0010736 0.00029253 -0.00012629 -0.24341 0 0 -0.0067889 0 0.025398 0.058803 0.074815 0 0
4.5508 0.021372 0.020811 0.052719 0.032418 0 0.026268 0.027274 0.025352 0.035306 0.028449 0.012318 -0.10794 0.094057 -0.014372 0.069306 0.16046 -0.075528 0.047975 0.11386 0.0069412 0.03107 0.08016 -0.036773 0.10423 -0.00069888 1.4742e-05 -0.00095002 -0.00090943 -0.52174 0 0 0.024093 0 0.02072 0.060156 0.075041 0 0
4.5547 0.017799 0.014603 0.026583 0.023954 0 0.020672 0.029927 0.032884 0.047996 0.036626 0.05472 -0.007077 0.079783 -0.014271 0.060249 0.14976 -0.084475 0.022554 0.071333 -0.045272 -0.014482 0.038032 -0.095939 0.070247 -0.0010726 -0.00097369 -0.0017835 -0.0016008 -0.7364 0 0 0.052276 0 0.011609 0.0594 0.076397 0 0
4.5586 0.013604 0.010076 -0.012269 0.010523 0 0.01254 0.027933 0.038231 0.05743 0.037946 0.09488 0.10188 0.064813 -0.01669 0.04041 0.12801 -0.093228 -0.0064754 0.026684 -0.092558 -0.065309 -0.0038252 -0.14696 0.034799 -0.0010876 -0.0013421 -0.0016662 -0.0017663 -0.89596 0 0 0.077805 0 -0.0024503 0.058609 0.079959 0 0
4.5625 0.0085492 0.006619 -0.03554 -0.00091461 0 0.004705 0.026947 0.044258 0.068432 0.040986 0.1247 0.214 0.057406 -0.021437 0.012623 0.093223 -0.098859 -0.032329 -0.0092884 -0.12008 -0.10959 -0.034172 -0.18265 0.0051388 -0.00065854 -0.0010065 -0.00086958 -0.0012184 -1.0365 0 0 0.099856 0 -0.019652 0.061832 0.087604 0 0
4.5664 0.002912 0.0036078 -0.028584 -0.0036005 0 0.0010317 0.029738 0.05076 0.079127 0.049995 0.13892 0.32453 0.060181 -0.026283 -0.014864 0.053127 -0.096669 -0.050422 -0.032279 -0.12705 -0.14043 -0.051727 -0.20106 -0.015723 -0.00021705 -0.00029624 -0.00019128 -0.00026213 -1.1568 0 0 0.11438 0 -0.035518 0.069742 0.098779 0 0
4.5703 -0.0024996 0.00057333 2.8974e-05 0.0030327 0 0.002801 0.033701 0.053616 0.083092 0.059174 0.13646 0.43778 0.074022 -0.02964 -0.037719 0.012929 -0.083311 -0.058134 -0.039882 -0.1246 -0.15423 -0.056216 -0.20283 -0.025698 -0.00028444 0.00034492 -0.00017651 0.00044688 -1.1979 0 0 0.11618 0 -0.047285 0.082286 0.11331 0 0
4.5742 -0.0067183 -0.0029897 0.026384 0.011834 0 0.0065783 0.033823 0.04845 0.076124 0.057924 0.11983 0.56339 0.09889 -0.032023 -0.052029 -0.02182 -0.058432 -0.053426 -0.030514 -0.12294 -0.14848 -0.048145 -0.18766 -0.023097 -0.00086087 0.0006624 -0.00061648 0.00040588 -1.0896 0 0 0.10316 0 -0.052362 0.098983 0.13088 0 0
4.5781 -0.0093768 -0.0075399 0.029295 0.01317 0 0.0063231 0.027258 0.034732 0.059637 0.041417 0.093418 0.70431 0.13384 -0.034394 -0.05133 -0.039854 -0.024468 -0.032146 -0.00027874 -0.12062 -0.11855 -0.027615 -0.15392 -0.0033217 -0.0013147 0.00070919 -0.00080407 -0.00030288 -0.81394 0 0 0.078235 0 -0.04581 0.11852 0.15119 0 0
4.582 -0.011249 -0.013019 0.0046577 0.0027332 0 -0.001696 0.0148 0.015959 0.037657 0.015327 0.061636 0.85025 0.1709 -0.035412 -0.038007 -0.037993 0.014158 0.0013134 0.044905 -0.10612 -0.07297 -4.3436e-06 -0.10165 0.030876 -0.00097568 0.00071557 -0.00026835 -0.0010841 -0.42001 0 0 0.046986 0 -0.029078 0.13756 0.17264 0 0
4.5859 -0.013879 -0.018587 -0.033505 -0.015044 0 -0.015644 -0.0012283 -0.0038431 0.012116 -0.0097937 0.027218 0.98442 0.20533 -0.031239 -0.016984 -0.020961 0.051738 0.041988 0.099552 -0.069351 -0.019529 0.03167 -0.035238 0.075395 0.00012754 0.00081318 0.00074726 -0.0013629 0.018264 0 0 0.013723 0 -0.0060644 0.15473 0.19422 0 0
4.5898 -0.018378 -0.02311 -0.064174 -0.030897 0 -0.029515 -0.019189 -0.023047 -0.017543 -0.027981 -0.0095751 1.097 0.23433 -0.018743 0.0084189 0.0069767 0.082562 0.086694 0.16037 -0.011778 0.037064 0.065815 0.037576 0.12749 0.0011691 0.00085485 0.0015152 -0.0010648 0.45369 0 0 -0.020273 0 0.020302 0.16932 0.21521 0 0
4.5938 -0.024412 -0.02608 -0.073465 -0.038114 0 -0.037787 -0.037827 -0.041804 -0.0505 -0.041372 -0.050174 1.1924 0.25537 0.0010611 0.034334 0.039712 0.10316 0.13187 0.22381 0.053869 0.091896 0.10093 0.10941 0.18381 0.0012466 0.00053678 0.0015065 -0.00057834 0.87587 0 0 -0.055279 0 0.046373 0.1808 0.23475 0 0
4.5977 -0.030353 -0.028067 -0.062336 -0.036884 0 -0.039185 -0.054769 -0.059447 -0.08193 -0.055273 -0.095017 1.2848 0.26579 0.023035 0.054421 0.062805 0.11403 0.1711 0.2829 0.11264 0.13772 0.13359 0.17563 0.23646 0.00024998 -0.00024075 0.00085428 -0.00027496 1.2805 0 0 -0.090498 0 0.064836 0.18848 0.25053 0 0
4.6016 -0.034581 -0.030154 -0.044269 -0.032719 0 -0.036776 -0.06684 -0.073704 -0.10545 -0.071265 -0.14032 1.3857 0.27047 0.04149 0.068068 0.070772 0.11885 0.20272 0.33336 0.15623 0.17484 0.16082 0.23303 0.27984 -0.0009897 -0.0011295 0.00018551 -0.00011603 1.6404 0 0 -0.12278 0 0.074794 0.19338 0.26216 0 0
4.6055 -0.036736 -0.032932 -0.035632 -0.031513 0 -0.035106 -0.07253 -0.08274 -0.11795 -0.08571 -0.17712 1.496 0.27096 0.053766 0.075283 0.062635 0.12114 0.22566 0.37218 0.18487 0.20295 0.1801 0.27695 0.31075 -0.0014481 -0.0015254 3.4344e-05 0.00024296 1.9088 0 0 -0.1473 0 0.076281 0.19511 0.26902 0 0
4.6094 -0.037811 -0.036073 -0.044764 -0.035755 0 -0.037112 -0.073592 -0.087156 -0.12113 -0.093973 -0.19481 1.6069 0.26855 0.060608 0.076379 0.038967 0.12142 0.23919 0.39669 0.20291 0.22186 0.18911 0.30112 0.32667 -0.00083311 -0.0010929 0.00041281 0.00099137 2.0476 0 0 -0.15934 0 0.069936 0.19316 0.27072 0 0
4.6133 -0.039067 -0.038903 -0.065936 -0.043903 0 -0.04269 -0.07329 -0.088968 -0.11809 -0.094584 -0.18762 1.707 0.26386 0.063851 0.07143 0.0022897 0.11766 0.24116 0.40094 0.21353 0.2296 0.18291 0.30123 0.3226 0.00020413 -0.00011435 0.00089919 0.0018645 2.0458 0 0 -0.15611 0 0.05701 0.18565 0.26633 0 0
4.6172 -0.040917 -0.041213 -0.082215 -0.051933 0 -0.049045 -0.072911 -0.088543 -0.10946 -0.08906 -0.15922 1.7895 0.25639 0.064443 0.062188 -0.036348 0.10851 0.23275 0.38506 0.21659 0.2258 0.16156 0.27891 0.30068 0.00074031 0.00073532 0.0010825 0.0023334 1.9173 0 0 -0.13844 0 0.042337 0.17201 0.25771 0 0
4.6211 -0.04281 -0.043334 -0.076854 -0.055538 0 -0.052281 -0.070632 -0.083389 -0.093769 -0.079039 -0.12093 1.854 0.24566 0.06265 0.050189 -0.070563 0.095418 0.21701 0.35498 0.20937 0.21212 0.12991 0.24125 0.26724 0.00042562 0.0010018 0.00090348 0.0020832 1.688 0 0 -0.11114 0 0.028895 0.15406 0.2475 0 0
4.625 -0.044097 -0.045407 -0.046807 -0.052478 0 -0.049816 -0.064222 -0.070831 -0.071471 -0.065142 -0.083923 1.9047 0.23122 0.059167 0.03606 -0.09776 0.081067 0.19531 0.31407 0.18853 0.18899 0.090685 0.19589 0.22546 -0.00031898 0.00082509 0.00060866 0.0012969 1.3913 0 0 -0.081148 0 0.018044 0.13315 0.23717 0 0
4.6289 -0.044811 -0.046853 -0.0082093 -0.044517 0 -0.042648 -0.054356 -0.051882 -0.046935 -0.048619 -0.052028 1.947 0.21285 0.055029 0.020414 -0.11647 0.066077 0.16921 0.26627 0.15256 0.15716 0.04701 0.14662 0.17877 -0.00085438 0.00067984 0.00044291 0.00049368 1.0663 0 0 -0.05372 0 0.01075 0.111 0.22814 0 0
4.6328 -0.045533 -0.04693 0.01288 -0.037203 0 -0.035602 -0.044332 -0.031852 -0.02542 -0.032563 -0.021438 1.9853 0.19056 0.050389 0.0043432 -0.12726 0.048468 0.14104 0.21921 0.10447 0.11773 0.0039514 0.093847 0.13209 -0.0009634 0.00079044 0.00042948 0.00011848 0.75087 0 0 -0.029376 0 0.0078741 0.091757 0.2223 0 0
4.6367 -0.046568 -0.045914 5.4909e-05 -0.036242 0 -0.034214 -0.036364 -0.016615 -0.0083642 -0.020119 0.012227 2.0236 0.16777 0.044294 -0.010664 -0.13767 0.02746 0.1143 0.17904 0.052931 0.077624 -0.035471 0.039364 0.088818 -0.0009118 0.00090273 0.00043133 0.00026229 0.46866 0 0 -0.004969 0 0.0064467 0.077049 0.21794 0 0
4.6406 -0.047457 -0.045461 -0.038515 -0.042466 0 -0.039967 -0.02911 -0.0082873 0.0069896 -0.011656 0.046558 2.0664 0.1461 0.036445 -0.024039 -0.15035 0.0076311 0.09041 0.14762 0.0095405 0.040117 -0.070747 -0.01032 0.049978 -0.0009689 0.00067764 0.00036793 0.0006883 0.22837 0 0 0.021332 0 0.0049558 0.066782 0.21359 0 0
4.6445 -0.047448 -0.047313 -0.07408 -0.050236 0 -0.048192 -0.020005 -0.0047234 0.022539 -0.0049298 0.072376 2.116 0.12686 0.028909 -0.035427 -0.16691 -0.0021212 0.070573 0.12604 -0.017505 0.0080484 -0.10156 -0.046288 0.016434 -0.001022 0.0002138 0.00031498 0.00104 0.040372 0 0 0.045641 0 0.0020661 0.060402 0.20787 0 0
4.6484 -0.046457 -0.051332 -0.079745 -0.052041 0 -0.051625 -0.010017 -0.0030202 0.034613 0.0012557 0.081483 2.1687 0.11177 0.025002 -0.044497 -0.18815 0.0047041 0.056594 0.11555 -0.028416 -0.014415 -0.12733 -0.063102 -0.010172 -0.00074916 1.5197e-05 0.00037528 0.0010383 -0.067697 0 0 0.059501 0 -0.0041077 0.056497 0.19864 0 0
4.6523 -0.045424 -0.054918 -0.053549 -0.045852 0 -0.047204 -0.0048224 -0.0029659 0.035707 0.0042392 0.074178 2.2119 0.1015 0.025736 -0.051947 -0.20969 0.025944 0.049568 0.11408 -0.030351 -0.024455 -0.14692 -0.062012 -0.027682 -0.00011473 0.00037382 0.00048446 0.00060244 -0.060527 0 0 0.056431 0 -0.014672 0.051494 0.18497 0 0
4.6563 -0.04556 -0.054816 -0.021084 -0.037811 0 -0.039569 -0.0099119 -0.0068135 0.021643 -0.0004766 0.058295 2.2299 0.094715 0.027792 -0.058672 -0.22662 0.051645 0.04809 0.11776 -0.029673 -0.024836 -0.15968 -0.047862 -0.036226 0.00045019 0.00089644 0.00040691 -8.6879e-05 0.074053 0 0 0.037859 0 -0.027875 0.044109 0.16947 0 0
4.6602 -0.047148 -0.049956 -0.013234 -0.036525 0 -0.036964 -0.024378 -0.016098 -0.0034404 -0.014069 0.04021 2.2155 0.091237 0.026196 -0.064654 -0.23604 0.071924 0.052012 0.12571 -0.024805 -0.016355 -0.16393 -0.023012 -0.034681 0.0004502 0.00082771 -2.1062e-05 -0.00063196 0.30661 0 0 0.012205 0 -0.042296 0.034468 0.15429 0 0
4.6641 -0.049107 -0.042672 -0.037708 -0.043968 0 -0.042815 -0.040504 -0.029369 -0.030019 -0.032026 0.017366 2.1802 0.090975 0.019781 -0.069647 -0.2355 0.084399 0.061136 0.1374 -0.0070667 -1.5175e-05 -0.15795 0.014873 -0.022049 -0.00012371 -8.7782e-05 -0.00063322 -0.00064349 0.58522 0 0 -0.012518 0 -0.056199 0.023247 0.14184 0 0
4.668 -0.049792 -0.036966 -0.070762 -0.052533 0 -0.051489 -0.050431 -0.043276 -0.051226 -0.047732 -0.018788 2.1496 0.095522 0.013689 -0.071594 -0.22075 0.094026 0.076473 0.15468 0.030385 0.024252 -0.13635 0.06827 0.0055175 -0.00074037 -0.0011729 -0.00096815 -6.2973e-05 0.8747 0 0 -0.035346 0 -0.064992 0.013728 0.13796 0 0
4.6719 -0.048326 -0.035247 -0.078297 -0.052263 0 -0.053395 -0.053261 -0.055507 -0.067544 -0.058332 -0.071162 2.1459 0.10482 0.015437 -0.06913 -0.19763 0.106 0.095728 0.1775 0.083595 0.052624 -0.10348 0.13301 0.042617 -0.00086767 -0.0014034 -0.00064977 0.00070308 1.1714 0 0 -0.061283 0 -0.06625 0.0094348 0.14315 0 0
4.6758 -0.045203 -0.036524 -0.047954 -0.041502 0 -0.044998 -0.05498 -0.066186 -0.08338 -0.066361 -0.12844 2.1697 0.11855 0.027685 -0.062107 -0.17043 0.11941 0.11722 0.20506 0.13768 0.082854 -0.063599 0.19667 0.084904 -0.0005158 -0.00047103 0.00019922 0.0010525 1.4741 0 0 -0.093324 0 -0.059781 0.011272 0.15585 0 0
4.6797 -0.041702 -0.037683 -0.0021521 -0.029676 0 -0.033431 -0.061233 -0.076411 -0.099806 -0.075407 -0.16972 2.1998 0.13625 0.044854 -0.050801 -0.14255 0.12811 0.13935 0.23615 0.17638 0.11288 -0.020521 0.24466 0.12859 -0.00017278 0.00082702 0.00093501 0.00069875 1.7452 0 0 -0.12589 0 -0.045858 0.01949 0.17431 0 0
4.6836 -0.038748 -0.036534 0.021244 -0.028345 0 -0.030054 -0.070778 -0.085833 -0.11184 -0.084954 -0.17982 2.2113 0.15705 0.057303 -0.036071 -0.11828 0.1272 0.15978 0.26847 0.19303 0.13966 0.020312 0.26875 0.16838 -0.00020879 0.001351 0.00087594 -4.6954e-05 1.9122 0 0 -0.14703 0 -0.025341 0.033818 0.19565 0 0
4.6875 -0.036369 -0.033662 0.0033995 -0.039087 0 -0.038724 -0.076684 -0.091927 -0.11326 -0.090361 -0.16154 2.1968 0.17747 0.059313 -0.022251 -0.10341 0.11774 0.17343 0.29457 0.19341 0.15664 0.049221 0.27041 0.19513 -0.00044451 0.00075426 -8.0687e-05 -0.00053532 1.9195 0 0 -0.14788 0 -0.0031273 0.050713 0.21323 0 0
4.6914 -0.034102 -0.031413 -0.038119 -0.050913 0 -0.050799 -0.07369 -0.091532 -0.10337 -0.087793 -0.13293 2.17 0.1944 0.053316 -0.013163 -0.097013 0.10456 0.17907 0.30998 0.18852 0.16247 0.065032 0.25652 0.20834 -0.00040107 -0.00022361 -0.0012784 -0.0003675 1.7774 0 0 -0.13028 0 0.015354 0.065783 0.22402 0 0
4.6953 -0.031726 -0.031221 -0.065595 -0.050689 0 -0.052843 -0.063412 -0.083014 -0.087826 -0.078107 -0.11146 2.1483 0.20633 0.046699 -0.010675 -0.098654 0.090302 0.17578 0.31185 0.18413 0.1559 0.067202 0.23232 0.20764 4.4065e-05 -0.00060781 -0.0017907 0.00025753 1.5524 0 0 -0.10486 0 0.027618 0.077264 0.22698 0 0
4.6992 -0.029417 -0.03205 -0.055724 -0.036428 0 -0.039973 -0.051792 -0.067339 -0.072726 -0.065255 -0.099702 2.1325 0.21216 0.044807 -0.016074 -0.10746 0.072624 0.16309 0.29812 0.17626 0.13637 0.056 0.1983 0.19341 0.00037855 -0.00022196 -0.0011976 0.00077597 1.3054 0 0 -0.081378 0 0.031832 0.083869 0.2218 0 0
4.7031 -0.027219 -0.031438 -0.019913 -0.019757 0 -0.021369 -0.042155 -0.04768 -0.058498 -0.05153 -0.085346 2.1056 0.21029 0.046965 -0.030888 -0.12233 0.047753 0.13991 0.26478 0.15575 0.10234 0.031392 0.15312 0.1657 -5.104e-05 0.00023756 4.674e-05 0.00081627 1.0398 0 0 -0.060812 0 0.02592 0.084301 0.2086 0 0
4.707 -0.024603 -0.02795 0.0080679 -0.014536 0 -0.011763 -0.032091 -0.028098 -0.040524 -0.035762 -0.054836 2.0518 0.20399 0.04848 -0.04993 -0.13876 0.016336 0.11117 0.21948 0.11712 0.060667 0.00022815 0.098178 0.13153 -0.0012606 0.00011908 0.0010153 0.00050241 0.71723 0 0 -0.036847 0 0.015569 0.081577 0.19292 0 0
4.7109 -0.020856 -0.022504 0.0041724 -0.022875 0 -0.016944 -0.017639 -0.011788 -0.015602 -0.016609 -0.0072682 1.9745 0.19603 0.045499 -0.068895 -0.15417 -0.015117 0.080841 0.16974 0.064291 0.016739 -0.033208 0.038837 0.09525 -0.0024377 -0.00037637 0.0011294 0.00022721 0.32185 0 0 -0.0046891 0 0.0059215 0.077978 0.17813 0 0
4.7148 -0.01607 -0.017358 -0.024908 -0.032731 0 -0.027776 0.00044198 0.00053328 0.013047 0.003496 0.04404 1.8949 0.18809 0.037685 -0.084994 -0.16686 -0.038794 0.051517 0.12075 0.0090835 -0.025976 -0.066297 -0.018377 0.059417 -0.0026305 -0.00045175 0.00063332 0.00019861 -0.096991 0 0 0.031944 0 0.00044682 0.074712 0.16628 0 0
4.7188 -0.011642 -0.01397 -0.050242 -0.029735 0 -0.029016 0.015952 0.010908 0.037736 0.019211 0.082511 1.8313 0.18186 0.027133 -0.095337 -0.17507 -0.051211 0.026024 0.078447 -0.035641 -0.0638 -0.096376 -0.068967 0.026514 -0.0016633 0.00026664 0.00027941 0.00027114 -0.45148 0 0 0.062736 0 0.0028483 0.072814 0.15925 0 0
4.7227 -0.0095045 -0.011982 -0.048171 -0.011513 0 -0.014377 0.02315 0.022093 0.052881 0.027435 0.10066 1.7815 0.17923 0.01609 -0.096557 -0.1759 -0.054104 0.0090624 0.05297 -0.063017 -0.090965 -0.1183 -0.11062 0.00056102 -0.00034272 0.0011625 0.00054093 0.00020371 -0.68215 0 0 0.0794 0 0.017352 0.072537 0.15895 0 0
4.7266 -0.010558 -0.010155 -0.019848 0.0096375 0 0.0070151 0.022482 0.034204 0.058949 0.030515 0.10295 1.7271 0.17913 0.0062614 -0.092755 -0.17147 -0.050322 -0.00082842 0.041418 -0.074857 -0.10939 -0.13156 -0.14089 -0.018666 0.00027256 0.0012314 0.0011376 -1.1488e-05 -0.793 0 0 0.082242 0 0.03765 0.072484 0.16221 0 0
4.7305 -0.013738 -0.0080408 0.01352 0.018169 0 0.019054 0.019516 0.043153 0.059872 0.033199 0.098459 1.654 0.18134 -0.00059498 -0.085915 -0.16249 -0.039877 -0.0040276 0.042189 -0.078713 -0.1193 -0.13476 -0.15592 -0.030203 -0.00018576 0.0002148 0.0013406 -0.00014952 -0.82133 0 0 0.078296 0 0.060014 0.072266 0.16769 0 0
4.7344 -0.016672 -0.0064873 0.031375 0.0094309 0 0.013507 0.018366 0.043252 0.057438 0.036505 0.091653 1.5665 0.18573 -0.0028726 -0.077984 -0.14979 -0.020723 -0.0011196 0.05304 -0.081447 -0.12103 -0.12679 -0.15197 -0.03311 -0.0011555 -0.001017 0.00073639 -5.4428e-05 -0.78183 0 0 0.073361 0 0.080655 0.071732 0.17403 0 0
4.7383 -0.017453 -0.0065552 0.029113 -0.0068899 0 -0.0030694 0.017273 0.032358 0.049248 0.0358 0.079751 1.4813 0.19296 -0.00063704 -0.071498 -0.13418 0.006787 0.0076574 0.070656 -0.08362 -0.11356 -0.10444 -0.12824 -0.024158 -0.0017748 -0.0013068 -0.00033098 0.0001521 -0.65032 0 0 0.066127 0 0.093313 0.071419 0.17938 0 0
4.7422 -0.015924 -0.0081551 0.016169 -0.016467 0 -0.016344 0.011434 0.014668 0.032352 0.02579 0.057324 1.4083 0.20374 0.0036289 -0.067443 -0.11705 0.037017 0.020128 0.088513 -0.078715 -0.097668 -0.069655 -0.087896 -0.0029233 -0.0016854 -0.00038915 -0.0010839 0.00021427 -0.40318 0 0 0.050084 0 0.095042 0.073098 0.18223 0 0
[truncated: 2,179,428 more chars]
