# Supplementary material for: Dataset from dynamic shake-table testing of five full-scale single leaf and cavity URM walls subjected to out-of-plane two-way bending
Source: Data Brief. 2019 Mar 20;24:103854. doi: 10.1016/j.dib.2019.103854 (PMC6480314; doi:10.1016/j.dib.2019.103854)
Supplement: Multimedia component 2 [file mmc2.zip › DATA/CL-000-RF/Test6.txt]

0 0.001001 0.0010625 0.012454 0.00082301 0 -0.0043515 0.00019857 -0.0010156 -0.00016241 0.00024446 0.0039152 -0.024564 0.011587 -0.0045822 0.045894 0.0772 -0.0015154 -0.0022128 0.020997 -0.0055035 0.022961 0.033795 -0.0010163 0.02462 0.00025068 -0.00058022 6.4838e-05 -0.0012236 -0.00011183 0 0 -0.0040604 0 0.080619 0.07367 0.07695 0 0
0.0039063 0.00096398 0.0014809 0.0075351 0.0008433 0 -0.001159 0.0012456 0.00093867 0.0022377 0.00098543 0.0061568 -0.015313 0.017991 0.00036366 0.04574 0.080992 0.0050886 0.0014037 0.015178 -0.0011282 0.017337 0.044253 -0.0026831 0.022591 -0.00011846 -0.00099021 0.00077172 -0.00096207 -0.038189 0 0 0.0010192 0 0.086044 0.07221 0.070959 0 0
0.0078125 0.00052911 0.0013776 -0.0014595 0.00054928 0 0.0017122 0.004286 0.0049594 0.003133 0.002726 0.0074962 -0.0077528 0.023594 0.005232 0.044551 0.085988 0.010086 0.0036407 0.014475 0.003398 0.011548 0.05154 -0.0017367 0.020586 -0.00018336 -0.00025372 0.0011615 -0.00033829 -0.081063 0 0 0.0058474 0 0.092768 0.068609 0.066722 0 0
0.011719 0.0002381 0.00061089 -0.012968 -0.00083539 0 0.0018326 0.0061696 0.0061421 0.0025188 0.0039421 0.0067065 -0.013443 0.029365 0.0071958 0.043278 0.090309 0.0098615 0.0042779 0.019256 0.0047287 0.006891 0.055583 0.00016276 0.018752 0.00018138 0.0010817 0.0010001 0.00023302 -0.089367 0 0 0.0077038 0 0.10059 0.063662 0.063926 0 0
0.015625 0.00050585 -0.00046601 -0.022586 -0.0026971 0 -0.00026984 0.0047804 0.003275 0.0020299 0.0039143 0.0029739 -0.03138 0.036226 0.0056349 0.042933 0.092079 0.0050325 0.0033488 0.029144 0.0027736 0.0044625 0.05672 0.00028891 0.017205 0.00071094 0.0019132 0.00031784 0.00047939 -0.054448 0 0 0.0062852 0 0.10923 0.058278 0.062043 0 0
0.019531 0.001176 -0.0010971 -0.025483 -0.0033797 0 -0.001587 0.0015558 -6.119e-05 0.0027672 0.0037119 -0.003045 -0.045792 0.045415 0.0023422 0.045478 0.088177 -0.00022579 0.0014463 0.041739 0.00021201 0.0056245 0.056332 -0.0015683 0.016087 0.00095272 0.0016408 -0.00051806 0.00037254 -0.0081965 0 0 0.0033461 0 0.11785 0.054157 0.059673 0 0
0.023438 0.0016617 -0.00072678 -0.019986 -0.0018975 0 9.609e-05 -0.00014113 -0.00017969 0.0038829 0.0046535 -0.0088596 -0.040676 0.055988 -0.00029039 0.05104 0.080006 -0.0019892 5.9908e-05 0.051291 -0.00071286 0.0088138 0.057023 -0.002781 0.015176 0.00066273 0.00068489 -0.0010456 2.1291e-05 0.010617 0 0 0.00091456 0 0.12483 0.052385 0.055489 0 0
0.027344 0.0015209 0.00043488 -0.0092408 0.00081686 0 0.0036935 0.0011035 0.0022093 0.0036237 0.0062655 -0.011397 -0.016592 0.066546 -0.0013759 0.058485 0.070621 5.99e-05 -0.00029511 0.055659 -0.00039445 0.01225 0.059231 -0.0011503 0.014221 1.6123e-05 -4.6503e-05 -0.0010716 -0.00041831 -0.0045428 0 0 -4.8273e-05 0 0.12932 0.052814 0.049648 0 0
0.03125 0.00084393 0.0015211 0.00080971 0.0026002 0 0.0059139 0.0031553 0.0031232 0.0016025 0.0064976 -0.009253 0.0082242 0.076042 -0.0019433 0.066814 0.062485 0.0027815 0.0005926 0.053992 -0.00073062 0.014681 0.062715 0.0022026 0.013036 -0.00056075 -0.00011708 -0.00078964 -0.00073518 -0.026144 0 0 0.00035073 0 0.13079 0.05522 0.04259 0 0
0.035156 7.3645e-05 0.0017665 0.0057632 0.0020995 0 0.0047972 0.0028567 0.00046012 -0.00044539 0.0041501 -0.0040041 0.014293 0.083245 -0.0033678 0.074653 0.05869 0.0028572 0.0027859 0.046117 -0.002286 0.014697 0.066648 0.0038193 0.011404 -0.0007522 8.9836e-05 -0.0005302 -0.00069916 -0.026919 0 0 0.0015854 0 0.12876 0.059167 0.035167 0 0
0.039063 -0.0004705 0.0011779 0.0058145 8.6924e-05 0 0.0017782 -0.00026925 -0.0032805 -0.00044855 0.00059654 0.00079274 -0.001513 0.086567 -0.0055407 0.079348 0.063931 -0.00010114 0.0059335 0.034977 -0.0032922 0.010649 0.067762 0.0017089 0.0090554 -0.00055974 -6.212e-05 -0.00041924 -0.00024301 -0.008838 0 0 0.0029705 0 0.12343 0.063405 0.029977 0 0
0.042969 -0.00080483 0.00043672 0.0049598 -0.0012999 0 2.725e-05 -0.0034098 -0.0040362 0.0016237 -0.0014416 0.0022221 -0.024546 0.087719 -0.0067735 0.081108 0.074844 -0.0035251 0.0092121 0.025872 -0.0017328 0.0045195 0.064795 -0.0023404 0.0063467 -0.00020601 -0.00069467 -0.00031504 0.00036704 0.0052204 0 0 0.0035159 0 0.11737 0.066743 0.027891 0 0
0.046875 -0.001051 0.00015951 0.0071078 -0.00058847 0 0.00099682 -0.0035969 -0.001167 0.0035347 -0.00082164 2.5265e-05 -0.037465 0.087714 -0.0056111 0.08042 0.088887 -0.0046747 0.012423 0.020715 0.0020005 -0.0024314 0.057546 -0.0045232 0.0034991 9.6636e-05 -0.0013148 -6.3276e-05 0.00063909 0.0031191 0 0 0.0022002 0 0.1116 0.068798 0.029023 0 0
0.050781 -0.0011327 0.00031913 0.012515 0.0017769 0 0.0030392 -0.00095765 0.0017761 0.0030772 0.00076381 -0.0035793 -0.03574 0.087604 -0.0026245 0.077988 0.10322 -0.0032574 0.015448 0.020763 0.0051766 -0.0088822 0.046271 -0.0028452 0.00073604 0.00026555 -0.0014266 0.00025433 0.00025537 -0.0021935 0 0 -0.0010497 0 0.1069 0.069347 0.033156 0 0
0.054688 -0.00081567 0.00041951 0.01755 0.0040698 0 0.0034991 0.0015536 0.0014307 0.00043826 0.00071783 -0.0057816 -0.02859 0.089066 -0.00012793 0.075203 0.11266 -0.0013285 0.018308 0.026832 0.0056412 -0.012542 0.032033 0.0011425 -0.001587 0.00030668 -0.0010882 0.00037745 -0.00058688 0.0072556 0 0 -0.0046372 0 0.10382 0.068261 0.039509 0 0
0.058594 -3.6371e-05 0.00015986 0.017802 0.0049382 0 0.0017459 0.0014578 -0.0012618 -0.001919 -0.0015091 -0.0049526 -0.026641 0.092881 9.4793e-05 0.073756 0.11386 -0.00085464 0.021315 0.035213 0.0042568 -0.012123 0.018388 0.0043214 -0.0033937 0.00025765 -0.0007757 0.00015752 -0.0012715 0.026548 0 0 -0.0060351 0 0.10085 0.066543 0.045564 0 0
0.0625 0.00091858 -0.0001992 0.011767 0.0043672 0 -0.00029532 -0.00075106 -0.0022776 -0.0017129 -0.0037913 -0.0011092 -0.030933 0.098159 -0.0012783 0.073586 0.10903 -0.0016636 0.024686 0.042889 0.0039142 -0.0084397 0.0070886 0.0052022 -0.0049296 0.00021048 -0.00076802 -0.0002644 -0.0012652 0.028908 0 0 -0.0038039 0 0.096412 0.065071 0.050154 0 0
0.066406 0.0016249 -0.00016658 0.0020847 0.003241 0 -0.00053231 -0.002566 0.00042896 0.00094869 -0.0036905 0.0045712 -0.034614 0.10408 -0.0017276 0.07429 0.10037 -0.0018829 0.028616 0.048635 0.0060686 -0.0020423 -0.0011093 0.0048454 -0.0063434 0.00032035 -0.00082251 -0.00059181 -0.00056582 -0.0029863 0 0 0.00088077 0 0.089664 0.064327 0.052883 0 0
0.070313 0.0018735 0.00037785 -0.0064194 0.0023251 0 0.00089133 -0.0024333 0.0042588 0.0037723 -0.0011016 0.010236 -0.033661 0.1096 0.00032823 0.075188 0.090883 -0.00021809 0.03331 0.051702 0.0087389 0.0063115 -0.0058237 0.0049247 -0.0077897 0.00067524 -0.00052192 -0.00064865 0.0003346 -0.052203 0 0 0.0048617 0 0.079953 0.064716 0.053655 0 0
0.074219 0.0017474 0.0010298 -0.010119 0.0018255 0 0.0019105 -0.0011666 0.0050068 0.0044573 0.0017147 0.013681 -0.033249 0.11205 0.0034429 0.074257 0.088081 0.0024841 0.039653 0.053558 0.0084428 0.015619 -0.0069637 0.0055431 -0.0091539 0.0011101 0.00014763 -0.00048518 0.00091456 -0.080405 0 0 0.0055038 0 0.067525 0.066679 0.053186 0 0
0.078125 0.0013809 0.0013119 -0.0087918 0.0016944 0 0.001024 -0.00041249 0.0019187 0.002586 0.0025571 0.013131 -0.042058 0.11117 0.0041817 0.071155 0.093362 0.0040501 0.047677 0.058275 0.0041176 0.025136 -0.0067846 0.0052957 -0.0097268 0.0012247 0.00070078 -0.0002409 0.0010397 -0.066233 0 0 0.002881 0 0.056159 0.069113 0.053199 0 0
0.082031 0.00077186 0.0011634 -0.0052715 0.0019398 0 -0.0010271 -0.00037441 -0.0014281 -0.0003433 0.0013753 0.0085514 -0.06088 0.10709 0.00059148 0.066215 0.10573 0.0032332 0.057472 0.067691 -0.001326 0.035171 -0.0055289 0.0031796 -0.0087303 0.00071331 0.00066836 9.9527e-06 0.00093976 -0.027078 0 0 -0.00036282 0 0.048009 0.071377 0.054027 0 0
0.085938 -7.6293e-05 0.00088496 -0.0031024 0.0024408 0 -0.0022179 0.00031103 -0.001522 -0.0022861 -8.4599e-05 0.0023301 -0.078668 0.10019 -0.0053209 0.059966 0.12333 0.00097658 0.068967 0.082949 -0.0037299 0.046127 -0.0031011 -0.00010093 -0.0053867 -0.00026314 0.00012728 0.00022748 0.0008457 -0.00044068 0 0 -0.0013392 0 0.044811 0.072876 0.055681 0 0
0.089844 -0.00089882 0.00065478 -0.0039358 0.0026729 0 -0.001509 0.0025108 0.00079158 -0.0019672 -0.00029476 -0.0019471 -0.081421 0.09114 -0.0088616 0.053507 0.14204 -0.00060237 0.081903 0.10498 -0.001916 0.058967 0.0015906 -0.0028574 0.0018178 -0.0010907 -0.00036578 0.00028317 0.00073171 -0.0060945 0 0 0.00071237 0 0.048928 0.072701 0.057531 0 0
0.09375 -0.0012409 0.00027476 -0.0063391 0.0020071 0 0.00026585 0.0050705 0.0014415 0.00061478 0.00077151 -0.0021627 -0.06554 0.081945 -0.0067939 0.048476 0.1536 -0.00036302 0.094415 0.12997 0.0011072 0.074274 0.010786 -0.0040708 0.013829 -0.0012005 -0.00035595 -2.0915e-06 0.00043795 -0.029975 0 0 0.0040546 0 0.059156 0.070306 0.05731 0 0
0.097656 -0.00091113 -0.00048252 -0.0067403 0.00045599 0 0.0017047 0.0058516 -0.0016135 0.0042455 0.0021805 0.00050245 -0.042131 0.07379 -0.00046348 0.044738 0.15574 0.00083294 0.10466 0.15297 0.0012908 0.090791 0.024448 -0.0040029 0.029146 -0.00061586 6.6147e-05 -0.00062138 -1.7234e-05 -0.044135 0 0 0.0061647 0 0.070844 0.066306 0.05396 0 0
0.10156 -0.00031362 -0.0013479 -0.0019978 -0.0010319 0 0.002492 0.0041511 -0.0054447 0.006855 0.0032516 0.00253 -0.027517 0.067087 0.0051889 0.041745 0.148 0.0011952 0.11133 0.17123 -0.0022879 0.10732 0.042302 -0.0033643 0.046743 2.5706e-05 0.00041938 -0.0012349 -0.00035082 -0.036967 0 0 0.0057831 0 0.081127 0.060971 0.047023 0 0
0.10547 -0.00016619 -0.0015886 0.0079597 -0.0012964 0 0.0033531 0.0015889 -0.0053103 0.0064353 0.0038835 0.0011818 -0.028871 0.062034 0.0058809 0.038687 0.13097 -3.9327e-05 0.11322 0.18241 -0.0066043 0.1224 0.06364 -0.0024184 0.065342 6.5235e-05 0.00035762 -0.0013853 -0.00029973 -0.020205 0 0 0.0035443 0 0.087152 0.054607 0.036354 0 0
0.10938 -0.00077575 -0.00073034 0.019281 -9.4744e-05 0 0.0045694 0.00037347 -0.00034197 0.002491 0.004006 -0.0031147 -0.038674 0.05841 0.0015049 0.033226 0.10782 -0.0017743 0.10768 0.18292 -0.0079081 0.13194 0.085926 -0.0011645 0.081884 -0.00052777 -3.194e-05 -0.00093723 2.8812e-05 -0.0094814 0 0 0.00098234 0 0.083911 0.047317 0.022405 0 0
0.11328 -0.0016224 0.00076443 0.026102 0.0015775 0 0.0051604 0.00097313 0.0050029 -0.003049 0.0033633 -0.0073968 -0.042928 0.054595 -0.0042681 0.024652 0.087097 -0.0020758 0.097101 0.17745 -0.0054057 0.13457 0.10482 -3.5449e-05 0.094151 -0.0011123 -0.00042441 -0.00027344 0.00016195 -0.0052178 0 0 -0.00086603 0 0.073975 0.039184 0.0085544 0 0
0.11719 -0.0017668 0.0016957 0.024291 0.0024056 0 0.0039271 0.0018575 0.0056214 -0.006784 0.0020838 -0.009076 -0.034783 0.049788 -0.007567 0.013585 0.072166 6.0907e-05 0.083364 0.16911 -0.001567 0.13035 0.11838 0.00021186 0.10153 -0.001007 -0.00063436 3.405e-05 -0.00031679 0.0039518 0 0 -0.0020052 0 0.060426 0.029992 -0.0034562 0 0
0.12109 -0.00073482 0.0011593 0.014462 0.0019992 0 0.0011042 0.0014514 0.0012881 -0.0064392 0.0010415 -0.0081104 -0.020339 0.043452 -0.0073888 0.00088504 0.065016 0.0038468 0.068007 0.1601 0.00090921 0.11957 0.12523 -0.00048532 0.10368 -0.00016561 -0.00072394 -0.00020905 -0.0013156 0.02285 0 0 -0.0029758 0 0.045982 0.01957 -0.012379 0 0
0.125 0.0010073 -0.00055115 0.0018264 0.0011764 0 -0.0015106 -0.00012188 -0.0032419 -0.0029187 0.0010914 -0.0063393 -0.011454 0.035036 -0.005396 -0.011812 0.067261 0.0073181 0.052996 0.15282 0.0018566 0.10284 0.12372 -0.00097229 0.10031 0.00078617 -0.00079162 -0.0006055 -0.0022039 0.041153 0 0 -0.0040502 0 0.034491 0.0076648 -0.016773 0 0
0.12891 0.002463 -0.0020911 -0.0073187 0.0010469 0 -0.0022769 -0.0014813 -0.0034894 0.00035741 0.0019254 -0.0050074 -0.013269 0.02486 -0.0032974 -0.020994 0.076104 0.0086819 0.040725 0.14802 0.0031395 0.083444 0.11387 0.00011685 0.092565 0.0011699 -0.00078334 -0.00056228 -0.0022698 0.044453 0 0 -0.0048996 0 0.030644 -0.0051062 -0.016192 0 0
0.13281 0.0029602 -0.0021739 -0.0098859 0.0019211 0 -0.0013365 -0.0018198 0.00025241 0.00049884 0.0022014 -0.0034157 -0.019093 0.014535 -0.0010246 -0.026026 0.084911 0.0072971 0.030785 0.1431 0.0057903 0.065308 0.099862 0.0027439 0.083406 0.00087201 -0.00057946 9.3943e-05 -0.0012852 0.029727 0 0 -0.0048824 0 0.0326 -0.017025 -0.013102 0 0
0.13672 0.002595 -0.00062587 -0.0077013 0.0031553 0 -0.0002697 -0.0017189 0.0040349 -0.0022674 0.0011899 -0.00022202 -0.017726 0.0050261 0.0023854 -0.027011 0.090517 0.0038329 0.022657 0.13623 0.0083376 0.050181 0.08345 0.0052075 0.074036 0.0003379 -0.00021033 0.00091717 0.00028246 0.0062902 0 0 -0.0035877 0 0.038699 -0.02677 -0.0086009 0 0
0.14063 0.0019205 0.0015324 -0.0052888 0.0039354 0 -0.0002396 -0.0019971 0.0050603 -0.0049865 3.3381e-05 0.0042072 -0.0057016 -0.0027253 0.0065793 -0.024487 0.090207 -0.00019031 0.015661 0.12568 0.0083435 0.03947 0.066324 0.0058038 0.065527 1.5085e-05 0.00011627 0.0012594 0.0015645 -0.016419 0 0 -0.0012168 0 0.046843 -0.033013 -0.0037563 0 0
0.14453 0.001348 0.0029525 -0.0057222 0.0040284 0 -0.00082763 -0.0022485 0.004236 -0.0048639 0.00074968 0.0073247 0.0080691 -0.006898 0.0092612 -0.020119 0.080251 -0.0031492 0.0086573 0.10868 0.005348 0.035126 0.050754 0.0046505 0.059309 -0.00010235 0.00022642 0.00086695 0.0018511 -0.036563 0 0 0.0014068 0 0.052823 -0.032792 6.5992e-05 0 0
0.14844 0.00091963 0.0029351 -0.0081431 0.0037487 0 -0.00084369 -0.0011623 0.0038692 -0.0016967 0.0037453 0.0067073 0.010309 -0.0075635 0.0081748 -0.01722 0.063952 -0.0041213 0.0012199 0.087492 0.0017425 0.034801 0.037798 0.0035371 0.055218 -0.00033559 0.00015365 6.5351e-05 0.001024 -0.054124 0 0 0.0032205 0 0.053749 -0.026554 0.0025536 0 0
0.15234 0.00054713 0.0017509 -0.0089663 0.0033888 0 2.0014e-05 0.0015908 0.0040931 0.0024042 0.006751 0.0028441 -0.0036474 -0.0055182 0.0036152 -0.016794 0.045257 -0.0033918 -0.0059162 0.065385 0.0004486 0.036122 0.027342 0.0038742 0.052598 -0.00079939 5.0256e-05 -0.00058852 -0.00039255 -0.062922 0 0 0.0035547 0 0.050157 -0.016155 0.004053 0 0
0.15625 0.00025304 0.00024674 -0.0054542 0.0028929 0 0.00076525 0.0042855 0.0028884 0.0052647 0.0068231 -0.00070579 -0.024744 -0.0012861 -0.0013882 -0.019135 0.026994 -0.0022008 -0.011927 0.044904 0.0019175 0.037507 0.019358 0.0050753 0.051004 -0.0011478 -3.1801e-05 -0.00077618 -0.0015628 -0.055189 0 0 0.0026607 0 0.042864 -0.0031003 0.0047809 0 0
0.16016 6.6856e-05 -0.0007724 0.0016808 0.0020803 0 0.0003571 0.0045031 -0.00047403 0.0062783 0.0034755 -0.00033482 -0.038146 0.0044947 -0.0036324 -0.024097 0.012459 -0.0017045 -0.015602 0.029187 0.0037567 0.037205 0.013792 0.0052829 0.049905 -0.00092128 -0.00018093 -0.00056407 -0.0018459 -0.034568 0 0 0.001675 0 0.033348 0.010596 0.0049856 0 0
0.16406 -0.00019322 -0.00094263 0.0089059 0.00097876 0 -0.00095767 0.0016675 -0.0034887 0.0060145 -0.00064295 0.0041738 -0.036457 0.010909 -0.0024821 -0.029767 0.0065661 -0.0019447 -0.014721 0.023152 0.0033656 0.033228 0.010734 0.0036303 0.048451 -0.00011915 -0.0004276 -0.00020597 -0.0011798 -0.018063 0 0 0.0018481 0 0.025083 0.020825 0.0047352 0 0
0.16797 -0.00079905 -0.00042742 0.012926 -0.00021427 0 -0.0019314 -0.002082 -0.0031028 0.0049305 -0.0025241 0.0091437 -0.025278 0.017282 -2.2815e-05 -0.03387 0.00725 -0.0018804 -0.010762 0.023963 0.00066084 0.02727 0.0090532 0.001392 0.046283 0.00067384 -0.00059836 8.4955e-05 -9.9413e-05 -0.018832 0 0 0.0034836 0 0.019522 0.026727 0.0040684 0 0
0.17188 -0.0016634 0.00022001 0.013242 -0.0014076 0 -0.0018117 -0.0038125 2.0451e-05 0.0030625 -0.0019795 0.010027 -0.016165 0.023538 0.001384 -0.035694 0.013324 -0.00060622 -0.0048173 0.029841 -0.0020267 0.020643 0.0084035 0.00063353 0.043261 0.00080625 -0.00047705 0.00018693 0.00064794 -0.02795 0 0 0.0054473 0 0.016689 0.028407 0.0029786 0 0
0.17578 -0.0021383 0.0003797 0.01195 -0.0026392 0 -0.0011801 -0.002572 0.0013693 0.00083941 -0.0015175 0.0052215 -0.014895 0.029644 0.0014465 -0.034859 0.023339 0.0014475 0.0018433 0.038698 -0.0026022 0.01477 0.008449 0.0018869 0.039297 0.00020592 -0.00011529 4.6283e-05 0.00063762 -0.019833 0 0 0.0058026 0 0.016268 0.026392 0.0015267 0 0
0.17969 -0.0014997 -0.00019293 0.011221 -0.0037687 0 -0.0011459 -0.00013314 -0.0024171 -0.0005879 -0.0030222 -0.0026879 -0.017405 0.035582 0.0017597 -0.031343 0.035119 0.0027319 0.0068733 0.04702 -0.0013772 0.012306 0.008844 0.0035272 0.034202 -0.00053474 0.00012527 -0.00025842 4.6344e-05 0.019681 0 0 0.0032361 0 0.017265 0.022072 -1.331e-06 0 0
0.18359 0.00023642 -0.0010844 0.010937 -0.004344 0 -0.0019873 0.00093951 -0.0090252 -0.00047466 -0.0052393 -0.0091175 -0.017112 0.040993 0.0035116 -0.02711 0.045656 0.0021729 0.0084734 0.051245 -0.00044293 0.014638 0.0093461 0.0035623 0.028266 -0.00074205 -6.0709e-05 -0.00045117 -0.00056094 0.072975 0 0 -0.0017923 0 0.017844 0.018696 -0.00078083 0 0
0.1875 0.0020549 -0.0014519 0.0087027 -0.0040116 0 -0.0029584 -0.00025812 -0.012216 0.00019605 -0.0052637 -0.010954 -0.014779 0.045338 0.0057605 -0.023411 0.054126 0.00046355 0.0074137 0.051482 -0.001149 0.020461 0.010113 0.0017802 0.02193 -0.00031347 -0.00052855 -0.00022059 -0.00075324 0.10398 0 0 -0.0071153 0 0.017717 0.017438 -0.00040094 0 0
0.19141 0.0026742 -0.00074253 0.0021681 -0.0030608 0 -0.0034005 -0.0024474 -0.0085613 -0.00075731 -0.002392 -0.0083874 -0.019166 0.048067 0.0062364 -0.020723 0.060193 -0.00052276 0.0046016 0.048283 -0.0026262 0.028588 0.011383 -0.0001359 0.015495 0.00023039 -0.00075557 0.00042041 -0.00058572 0.093954 0 0 -0.010168 0 0.017066 0.018559 0.0013505 0 0
0.19531 0.0016667 0.000681 -0.0084018 -0.0023246 0 -0.0035918 -0.0037349 -0.0016669 -0.0043286 0.00043795 -0.0040419 -0.036845 0.048595 0.003798 -0.019284 0.063769 0.0002174 0.0013313 0.042722 -0.0029477 0.037427 0.013447 -0.00051489 0.0092879 0.00032616 -0.00037214 0.00097694 -0.00045189 0.060894 0 0 -0.0096229 0 0.016324 0.021898 0.0045754 0 0
0.19922 -0.00012281 0.0016873 -0.019535 -0.0023377 0 -0.0041669 -0.0033323 0.0012803 -0.0086384 -0.00021338 -0.00070238 -0.061962 0.045343 -0.00012104 -0.018603 0.064451 0.0015015 0.0010389 0.037851 -0.0014691 0.042786 0.017054 0.00064827 0.0041147 -4.6256e-05 0.00041209 0.00084518 -0.00060172 0.040006 0 0 -0.006219 0 0.01684 0.025685 0.009148 0 0
0.20313 -0.0012982 0.0013218 -0.02648 -0.0026556 0 -0.0049253 -0.0017973 -0.0027959 -0.010252 -0.003974 0.00036488 -0.077954 0.039763 -0.0026418 -0.017422 0.063418 0.0010171 0.0044223 0.035841 0.00037279 0.043283 0.021554 0.0020646 6.2373e-06 -0.00038328 0.00098406 -3.4565e-05 -0.00084347 0.046227 0 0 -0.0022284 0 0.018559 0.027489 0.013778 0 0
0.20703 -0.0010823 -0.00025757 -0.026221 -0.0022438 0 -0.0047897 -8.7677e-05 -0.0094135 -0.0075691 -0.0064626 -0.00041454 -0.071338 0.032755 -0.0020112 -0.015483 0.060807 -0.002149 0.011061 0.037042 0.00066779 0.038809 0.026429 0.0028214 -0.0030632 -0.00023986 0.00094163 -0.00094917 -0.00076586 0.060535 0 0 4.075e-05 0 0.020985 0.026591 0.017985 0 0
0.21094 0.00014996 -0.0017817 -0.019403 -0.00065432 0 -0.0032082 0.0011975 -0.011242 -0.0027413 -0.0040062 -0.0017292 -0.044782 0.025304 0.00092952 -0.012766 0.056757 -0.0061969 0.020123 0.041367 -0.00083504 0.029729 0.031132 0.0031927 -0.0051843 0.00025781 0.00047777 -0.0010026 -0.0002563 0.05443 0 0 -0.00027529 0 0.023525 0.022716 0.021436 0 0
0.21484 0.0013556 -0.0019031 -0.0098389 0.0013313 0 -0.001234 0.0017918 -0.005805 0.00020099 0.0018575 -0.0022279 -0.01642 0.019054 0.0036852 -0.0096959 0.051271 -0.0081166 0.029695 0.048092 -0.0024713 0.017075 0.034725 0.0037185 -0.0065137 0.00051302 0.00011856 -4.3439e-05 0.00026066 0.023053 0 0 -0.0020903 0 0.025043 0.01608 0.023863 0 0
0.21875 0.0017077 -0.00035811 -0.0020052 0.0024391 0 -0.00062634 0.0015794 0.0022281 -0.0007174 0.0055124 -0.0010191 -0.0053673 0.015913 0.0043462 -0.0077079 0.045075 -0.0066147 0.035926 0.054228 -0.0024952 0.0045555 0.036461 0.0039623 -0.0075707 6.8045e-05 0.00013164 0.0010409 0.00017898 -0.011517 0 0 -0.0031802 0 0.02458 0.0094976 0.025812 0 0
0.22266 0.0010443 0.0017945 0.0017234 0.0022808 0 -0.0017452 0.00083899 0.0063181 -0.0034963 0.0032691 0.0020195 -0.016589 0.015589 0.0029464 -0.0072484 0.039265 -0.0034147 0.037669 0.05786 -0.00089628 -0.0054898 0.03695 0.0027515 -0.0086656 -0.00090237 0.0002852 0.0010888 -0.00065792 -0.028723 0 0 -0.0018101 0 0.022906 0.0052825 0.027951 0 0
0.22656 -0.0003018 0.0030488 0.0022027 0.0017731 0 -0.0028085 0.00045152 0.0047076 -0.0042826 -0.0023089 0.0060398 -0.038565 0.017705 0.00090881 -0.0082609 0.034613 -0.0014859 0.034566 0.058095 0.00076681 -0.01209 0.036711 -0.00025129 -0.0098408 -0.0017075 0.0002089 -0.00019449 -0.0017055 -0.033556 0 0 0.001917 0 0.020745 0.0045982 0.0305 0 0
0.23047 -0.0018229 0.0026163 0.0023008 0.0020195 0 -0.0017627 0.0012994 0.0012424 -0.0012767 -0.0048491 0.0094054 -0.054744 0.021635 -0.00052017 -0.010434 0.031886 -0.0020183 0.026712 0.054358 0.0011758 -0.014663 0.036382 -0.0036223 -0.011069 -0.0017437 -0.00010195 -0.0018761 -0.0021538 -0.046342 0 0 0.0059931 0 0.018965 0.008293 0.033551 0 0
0.23438 -0.0029216 0.00088695 0.0043102 0.0028942 0 0.001138 0.0031732 0.00025611 0.0036248 -0.0010261 0.010477 -0.057309 0.025894 -0.0012185 -0.012283 0.032778 -0.0033394 0.014908 0.046179 0.00057736 -0.012964 0.037294 -0.0052368 -0.011973 -0.00099678 -0.00025287 -0.0026318 -0.0016616 -0.071548 0 0 0.0078634 0 0.019381 0.01721 0.0365 0 0
0.23828 -0.0029373 -0.0010586 0.007998 0.0030371 0 0.003155 0.0045453 0.0019704 0.0069126 0.0056547 0.0086629 -0.051104 0.028947 -0.0018274 -0.012115 0.036427 -0.0029096 0.0028513 0.036677 0.00019875 -0.010114 0.039605 -0.0042859 -0.012196 5.0745e-06 7.2234e-05 -0.0019633 -0.00067978 -0.086116 0 0 0.0062711 0 0.021814 0.027825 0.038007 0 0
0.24219 -0.0014819 -0.0022832 0.010825 0.0013966 0 0.0018829 0.0038867 0.0034289 0.0067898 0.0084423 0.004941 -0.046151 0.03067 -0.0027574 -0.0096003 0.04189 -0.00022641 -0.0079328 0.027621 0.00058186 -0.007555 0.042824 -0.0020003 -0.011638 0.00068926 0.00069323 -0.00058433 -4.7577e-05 -0.06481 0 0 0.0021937 0 0.025426 0.038012 0.037337 0 0
0.24609 0.0010401 -0.0024421 0.010131 -0.0014013 0 -0.0018966 0.0013329 0.0028979 0.0043072 0.0044765 0.0012921 -0.047562 0.031231 -0.0036515 -0.0047734 0.048291 0.0024972 -0.016431 0.020352 0.00085569 -0.0062013 0.046411 -0.00028303 -0.010271 0.0008823 0.0010734 0.00036454 -0.00025539 -0.013808 0 0 -0.0018736 0 0.029401 0.046142 0.03401 0 0
0.25 0.003357 -0.0016729 0.005446 -0.0035046 0 -0.0046686 -0.0012435 0.0018035 0.001655 -0.0023082 -0.00063925 -0.052239 0.031252 -0.0037052 0.0019018 0.054348 0.0025945 -0.021626 0.016493 -0.0001978 -0.0068491 0.049451 0.00015839 -0.0081241 0.00081533 0.00086073 0.00039938 -0.0010662 0.029329 0 0 -0.0037221 0 0.032481 0.050199 0.027515 0 0
0.25391 0.0040843 -0.00030123 -0.0010758 -0.0037056 0 -0.0037418 -0.0020767 0.0020344 -5.9268e-06 -0.0055947 -0.00065224 -0.053661 0.032592 -0.0023931 0.0081817 0.058056 -0.00027662 -0.023306 0.017015 -0.0025238 -0.0089702 0.050664 0.00012346 -0.0056391 0.00077259 0.0002241 -3.1661e-05 -0.001794 0.033228 0 0 -0.0028901 0 0.033264 0.048843 0.018769 0 0
0.25781 0.0028045 0.0012713 -0.0064616 -0.0026477 0 -0.00014204 -0.0013278 0.0026773 -0.00087208 -0.0034164 1.5699e-05 -0.04849 0.035898 7.3395e-05 0.012529 0.059365 -0.0037397 -0.022944 0.019925 -0.0044964 -0.010889 0.050483 0.00056573 -0.0033375 0.00078998 -0.00035707 -0.00023855 -0.0018997 0.006535 0 0 -0.00069826 0 0.032591 0.044362 0.010253 0 0
0.26172 0.0004609 0.0025232 -0.009363 -0.0019825 0 0.0023741 -0.00077816 0.00091651 -0.0013039 0.0001832 -0.00021467 -0.038661 0.041173 0.0028467 0.014512 0.058415 -0.0049977 -0.020936 0.024141 -0.0043421 -0.011808 0.049427 0.0014035 -0.0014142 0.0006963 -0.00056174 -6.2594e-05 -0.0013344 -0.011222 0 0 0.00098773 0 0.031185 0.038009 0.0034189 0 0
0.26563 -0.0013923 0.0028867 -0.010897 -0.0024446 0 0.0011865 -0.0016675 -0.0038387 -0.0011228 0.00010587 -0.0019983 -0.028406 0.04813 0.0049449 0.014039 0.055532 -0.0033605 -0.017618 0.02853 -0.0018175 -0.011077 0.048155 0.0019132 1.3781e-06 0.00039812 -0.00043062 0.00012765 -0.00041709 0.0074699 0 0 0.0011234 0 0.029844 0.031128 -0.00037016 0 0
0.26953 -0.001824 0.0020429 -0.013088 -0.0030802 0 -0.0026002 -0.0031626 -0.0081714 -0.00025986 -0.0040294 -0.00465 -0.020403 0.055494 0.0058104 0.011792 0.051366 -0.00052647 -0.012875 0.031336 0.0015529 -0.0080164 0.048099 0.0019919 0.00086601 5.8925e-05 -0.00016885 8.8282e-05 0.0004864 0.049432 0 0 -6.387e-05 0 0.029848 0.025969 0.0013864 0 0
0.27344 -0.001105 0.00022218 -0.016346 -0.0025229 0 -0.0055324 -0.0032981 -0.0081799 0.0005286 -0.0076977 -0.0068147 -0.014816 0.060884 0.0055972 0.010321 0.047162 0.0013386 -0.0069731 0.03225 0.0038102 -0.0039009 0.049883 0.0024643 0.0016699 -4.1747e-05 0.00010699 0.00010629 0.0011243 0.077605 0 0 -0.0016215 0 0.030756 0.023627 0.0078061 0 0
0.27734 -0.00018879 -0.0017888 -0.018393 -0.00077768 0 -0.0054323 -0.0013497 -0.0044054 0.00029776 -0.0067297 -0.0075132 -0.011097 0.06343 0.0049933 0.010688 0.043199 0.0015152 -0.00030885 0.032065 0.0040515 0.00026884 0.053035 0.0039308 0.0027275 0.00017727 0.00035782 0.0006182 0.0013222 0.072114 0 0 -0.0026773 0 0.031258 0.023774 0.017125 0 0
0.28125 0.00023853 -0.0030063 -0.015848 0.00066707 0 -0.0032426 0.001147 -0.0018297 -0.00073322 -0.0018747 -0.0066304 -0.009839 0.062719 0.0046574 0.01333 0.039511 0.00083393 0.0067273 0.031503 0.002722 0.0039452 0.057064 0.0056815 0.0042235 0.00045966 0.00046312 0.0015165 0.00098154 0.047838 0 0 -0.0028079 0 0.030244 0.026052 0.027989 0 0
0.28516 0.00015601 -0.0027741 -0.0072785 0.00060728 0 -0.0013543 0.0019859 -0.0041903 -0.0011119 0.0022967 -0.0045893 -0.012666 0.058573 0.0046833 0.018368 0.035974 0.00034269 0.013562 0.031573 0.00075044 0.0066654 0.06122 0.0062611 0.0063219 0.00042756 0.00025187 0.0020608 0.00022639 0.030753 0 0 -0.0019381 0 0.02629 0.02987 0.038675 0 0
0.28906 -0.00017494 -0.0011564 0.0048992 -0.00031673 0 -0.00074181 0.00067506 -0.009044 7.282e-05 0.0024871 -0.0018189 -0.020511 0.052073 0.0045745 0.024357 0.032296 0.00026283 0.018784 0.033897 -0.0013306 0.0087856 0.064215 0.0051772 0.0089893 -3.9274e-05 -0.00024477 0.0016179 -0.00050825 0.025025 0 0 -0.00020736 0 0.017934 0.033726 0.046038 0 0
0.29297 -0.00070496 0.0010176 0.015447 -0.00022219 0 -0.0003235 -0.0011474 -0.0098529 0.0016204 -0.00015786 0.0012746 -0.032029 0.045911 0.0038 0.029093 0.028828 0.00018935 0.022214 0.037841 -0.00343 0.011611 0.066259 0.0036151 0.011697 -0.00064422 -0.00068984 0.00043191 -0.00070935 0.012161 0 0 0.0019405 0 0.0080078 0.036348 0.049775 0 0
0.29688 -0.0015309 0.0025315 0.019655 0.001806 0 0.001003 -0.0017026 -0.0034088 0.001173 -0.0020141 0.0038879 -0.043567 0.041169 0.0024052 0.03182 0.026188 -0.00012763 0.023916 0.042707 -0.0053653 0.015789 0.067778 0.0030789 0.014194 -0.00092027 -0.00074922 -0.00050497 -0.00024319 -0.018008 0 0 0.0036845 0 -0.0015074 0.037163 0.049906 0 0
0.30078 -0.0024206 0.0024609 0.01646 0.0044307 0 0.0024848 -0.0010467 0.0057272 -0.0018842 -0.0012431 0.0047702 -0.050905 0.03867 0.0010329 0.032128 0.025067 -0.00052803 0.024111 0.047669 -0.0065976 0.02178 0.069246 0.0034801 0.016271 -0.00066363 -0.00051883 -0.000431 0.00042426 -0.045828 0 0 0.0041329 0 -0.008649 0.035726 0.046687 0 0
0.30469 -0.0026772 0.00080276 0.0089595 0.0053047 0 0.0022816 -0.00068828 0.0092962 -0.0049154 0.00068832 0.0030973 -0.051843 0.03925 0.00029935 0.030065 0.027066 -0.00081197 0.023334 0.051101 -0.0065923 0.029967 0.071436 0.0031133 0.017678 -0.0001318 -0.00049681 0.0003906 0.00057962 -0.040541 0 0 0.0029492 0 -0.010074 0.031239 0.040509 0 0
0.30859 -0.0017101 -0.0014087 0.0019915 0.0035767 0 -7.3806e-05 -0.0014209 0.0039612 -0.0042341 0.0014796 -0.00034068 -0.047976 0.041437 0.00018951 0.027985 0.032465 -0.00094055 0.022757 0.051987 -0.005345 0.038752 0.073994 0.0008226 0.018695 0.00019904 -0.00099807 0.00094653 -5.7651e-05 0.00040615 0 0 0.00075472 0 -0.0060018 0.02422 0.033088 0 0
0.3125 0.00022971 -0.0027121 -0.0012844 0.00088236 0 -0.0026903 -0.0021563 -0.0048885 0.00082884 0.00090186 -0.0030404 -0.044002 0.043495 0.00014505 0.027416 0.039643 -0.00071362 0.022694 0.051041 -0.0034504 0.046559 0.075568 -0.0021247 0.019755 8.5836e-05 -0.0016465 0.00054362 -0.00099558 0.039934 0 0 -0.0011737 0 0.00012372 0.015746 0.025389 0 0
0.31641 0.0020262 -0.0022122 -0.0012406 -0.00032287 0 -0.0032217 -0.0013083 -0.0084535 0.0064218 0.00054325 -0.0024536 -0.04442 0.044368 -0.00025342 0.029006 0.047042 0.00039866 0.023104 0.048958 -0.0016713 0.052429 0.07493 -0.0029171 0.021155 -0.00026772 -0.0016397 -0.00047627 -0.0013808 0.036426 0 0 -0.001781 0 0.0055385 0.0065085 0.017797 0 0
0.32031 0.0025555 -0.00021288 -0.00083637 0.00072008 0 -0.0014812 0.00095296 -0.0033308 0.0073663 0.0011652 0.0017005 -0.049746 0.043072 -0.00079875 0.033095 0.052716 0.0026051 0.02377 0.046674 -0.00050171 0.055517 0.070739 -0.00020126 0.02319 -0.00044671 -0.00064129 -0.0011362 -0.0008209 -0.011128 0 0 -0.00098897 0 0.0070936 -0.002723 0.010568 0 0
0.32422 0.0016305 0.0020387 -0.0028276 0.0024432 0 0.00039658 0.0025023 0.0054752 0.0021588 0.0014875 0.0066581 -0.055562 0.038078 -0.00092683 0.038738 0.050951 0.0049141 0.023637 0.04621 -9.0312e-05 0.054784 0.060126 0.0040818 0.026387 -0.00026353 0.00067524 -0.00087499 0.00019133 -0.05929 0 0 0.0003101 0 -0.0019678 -0.010246 0.0038854 0 0
0.32813 0.00010677 0.0032826 -0.0073871 0.0027961 0 0.0005171 0.0016403 0.010066 -0.005322 0.00015477 0.0084739 -0.055888 0.03111 -0.00039935 0.042885 0.041656 0.0054226 0.022256 0.047335 -0.00037848 0.05277 0.04623 0.0062911 0.030205 5.4941e-05 0.0011715 -9.2815e-05 0.00071369 -0.06411 0 0 0.0010129 0 -0.018453 -0.015794 -0.0023837 0 0
0.33203 -0.00091635 0.0030618 -0.011915 0.0014279 0 -0.00053887 -0.00066676 0.0073073 -0.0092624 -0.001763 0.0051969 -0.048544 0.022949 0.00044445 0.044126 0.025426 0.0030989 0.019635 0.049138 -0.0011169 0.050727 0.031315 0.0046129 0.034298 0.00012254 0.00043041 0.00036887 0.00025254 -0.025473 0 0 0.00066936 0 -0.039445 -0.01942 -0.0080819 0 0
0.33594 -0.00097089 0.0018058 -0.013058 -0.00015997 0 -0.00052879 -0.0015133 0.0007264 -0.0070882 -0.0013773 -0.0014157 -0.03787 0.014299 0.0011683 0.041434 0.0035534 -0.00062235 0.015932 0.050469 -0.0017635 0.049738 0.017746 0.00078305 0.038296 -0.0001812 -0.00069484 0.00018472 -0.00076184 0.01599 0 0 -0.00025713 0 -0.061587 -0.021356 -0.013011 0 0
0.33984 -0.00037402 0.00030031 -0.0093078 -0.0004422 0 0.0015251 0.00079987 -0.004208 -0.0013144 0.0025308 -0.0072625 -0.03199 0.0059431 0.0018116 0.033622 -0.021142 -0.0025231 0.011581 0.048923 -0.0016146 0.051162 0.009533 -0.001808 0.041576 -0.00056501 -0.00088313 -0.0001399 -0.0014005 0.023778 0 0 -0.00089403 0 -0.078901 -0.022134 -0.01665 0 0
0.34375 0.00029693 -0.00083075 -0.0021617 0.00055623 0 0.0038555 0.0047024 -0.0052539 0.0033246 0.007321 -0.0091627 -0.03653 -0.0019799 0.0027671 0.022261 -0.041877 -0.00047777 0.007538 0.04173 -0.00032688 0.054734 0.0095335 -0.0014696 0.043464 -0.00060855 0.0002535 8.3796e-05 -0.0011355 0.00098732 0 0 -0.00073877 0 -0.085047 -0.023313 -0.018598 0 0
0.34766 0.00071012 -0.0012314 0.0050023 0.0016443 0 0.0038425 0.0068327 -0.0037073 0.0041091 0.0087055 -0.0071267 -0.050009 -0.010076 0.0040686 0.010284 -0.055732 0.0042056 0.0039681 0.02973 0.0015887 0.058504 0.014811 0.00061136 0.044031 -0.000172 0.001672 0.00088456 -0.00031561 -0.020847 0 0 -2.2893e-05 0 -0.08206 -0.025765 -0.019397 0 0
0.35156 0.00078653 -0.00071476 0.00948 0.0020678 0 0.0011747 0.0055423 -0.0011643 0.0018094 0.0053171 -0.0037769 -0.064719 -0.01875 0.0050417 -0.00077125 -0.061706 0.0076576 0.00065764 0.013833 0.0029337 0.061093 0.022803 0.0023515 0.043261 0.00048971 0.0019179 0.0015529 0.00023823 -0.021673 0 0 0.00062381 0 -0.072283 -0.029864 -0.019526 0 0
0.35547 0.00044153 0.00063297 0.011239 0.0022235 0 -0.0014682 0.002563 0.0021332 -0.0011822 0.00048453 -0.0017724 -0.072287 -0.028373 0.0049199 -0.0095067 -0.059655 0.0070485 -0.0027736 -0.0045779 0.0027416 0.06109 0.030341 0.0032539 0.041189 0.00099837 0.00064102 0.001412 7.8386e-05 -0.012943 0 0 0.00085148 0 -0.059064 -0.035814 -0.019598 0 0
0.35938 -0.0004181 0.0021936 0.012732 0.0026725 0 -0.0011908 0.0010197 0.0055382 -0.0032289 -0.0010565 -0.0017572 -0.069387 -0.039214 0.0038014 -0.014051 -0.051548 0.0033704 -0.0077169 -0.021859 0.0012066 0.0557 0.029909 0.0043832 0.037584 0.0011896 -0.0010054 0.0005778 -0.00045036 -0.016803 0 0 0.00093447 0 -0.050877 -0.043648 -0.021342 0 0
0.36328 -0.0015754 0.0029186 0.016529 0.0029143 0 0.0019093 0.0020736 0.0064248 -0.0038895 0.0019328 -0.0024602 -0.059418 -0.04994 0.0027126 -0.016255 -0.045257 0.00040583 -0.014701 -0.034901 -0.0003298 0.046299 0.019835 0.006093 0.032896 0.001159 -0.0015295 -0.00012211 -0.00062007 -0.034073 0 0 0.0014128 0 -0.052649 -0.051827 -0.025686 0 0
0.36719 -0.0023578 0.0020613 0.02254 0.0017518 0 0.004695 0.0039315 0.0024256 -0.002997 0.0060486 -0.0023203 -0.049479 -0.059514 0.0024771 -0.017521 -0.044391 0.00078778 -0.023505 -0.04319 -0.00051902 0.034414 0.0018255 0.006651 0.027229 0.0010191 -0.00060797 1.8332e-05 -0.00010982 -0.042456 0 0 0.0023556 0 -0.064054 -0.059536 -0.032738 0 0
0.37109 -0.0020567 -4.8863e-07 0.027217 -0.00096399 0 0.0041797 0.004146 -0.0045093 -0.00048795 0.0070373 -0.0008032 -0.045388 -0.067093 0.0025947 -0.018933 -0.051292 0.0032291 -0.033734 -0.046756 0.00065178 0.021444 -0.021823 0.0038692 0.02064 0.00070518 0.00064937 0.00087729 0.00063619 -0.026899 0 0 0.0030221 0 -0.083745 -0.066146 -0.042395 0 0
0.375 -0.00061146 -0.0017937 0.025808 -0.003394 0 0.00046991 0.0024004 -0.0079849 0.0026258 0.0042108 0.0015926 -0.048288 -0.071519 0.0015723 -0.021794 -0.068248 0.0039016 -0.044568 -0.046213 0.0016074 0.0094105 -0.046833 -0.0019438 0.013125 8.7822e-05 0.00091517 0.0016288 0.00083165 -0.0027441 0 0 0.0024153 0 -0.10846 -0.070874 -0.054298 0 0
0.37891 0.001183 -0.0018863 0.016303 -0.0031146 0 -0.0035853 0.00062091 -0.0029479 0.0040411 0.00067411 0.0040643 -0.054767 -0.072369 -0.0013987 -0.026831 -0.092874 0.00057183 -0.053965 -0.044756 0.00047288 0.0010338 -0.064155 -0.0073461 0.0049825 -0.00074112 4.9851e-07 0.0015237 0.00011553 -0.00048088 0 0 0.00035985 0 -0.12911 -0.073099 -0.066492 0 0
0.38281 0.0022696 -0.00020315 0.0019356 0.00029535 0 -0.0053495 0.00052858 0.0081121 0.0020408 -0.0005179 0.005925 -0.059879 -0.071679 -0.0051949 -0.032834 -0.11786 -0.0048812 -0.061185 -0.045047 -0.0030553 -0.004118 -0.071665 -0.008673 -0.003099 -0.0013831 -0.0010701 0.00053617 -0.001085 -0.028576 0 0 -0.0019294 0 -0.14143 -0.073565 -0.077051 0 0
0.38672 0.0021974 0.0017901 -0.010252 0.0043065 0 -0.0046051 0.0016802 0.015984 -0.0021763 0.00036947 0.0065513 -0.06068 -0.070641 -0.0074884 -0.039067 -0.13937 -0.0082612 -0.066055 -0.047934 -0.0069345 -0.0066238 -0.0695 -0.0055991 -0.010665 -0.0014176 -0.0012448 -0.00068814 -0.0019165 -0.059517 0 0 -0.0025495 0 -0.1444 -0.072534 -0.084982 0 0
0.39063 0.0014131 0.0023454 -0.014249 0.0054766 0 -0.0029428 0.0022413 0.013053 -0.00479 0.0006601 0.0055045 -0.057694 -0.070461 -0.0068948 -0.044795 -0.15397 -0.0072848 -0.068642 -0.053855 -0.00805 -0.0073397 -0.058942 -0.0014487 -0.017262 -0.0007978 -0.00053269 -0.001419 -0.001814 -0.058117 0 0 -0.00052094 0 -0.13814 -0.070307 -0.089485 0 0
0.39453 0.00072019 0.00099613 -0.0096875 0.0026685 0 -0.0016404 0.001348 0.0010193 -0.0028432 -0.0011242 0.0030773 -0.053356 -0.073122 -0.0043014 -0.04894 -0.15643 -0.0038004 -0.069371 -0.062626 -0.0047569 -0.0081466 -0.044554 0.00020446 -0.021904 6.6253e-05 0.00015343 -0.0013674 -0.00091697 -0.020771 0 0 0.0030569 0 -0.1249 -0.067175 -0.089227 0 0
0.39844 0.0005127 -0.001072 -0.0021974 -0.001753 0 -0.0007143 8.5211e-05 -0.010235 0.0024301 -0.0034437 0.00055695 -0.049043 -0.078253 -0.0018935 -0.051783 -0.15031 -0.0017322 -0.069813 -0.071729 0.0013975 -0.011011 -0.035114 -0.00098111 -0.024628 0.00064862 0.00010873 -0.0007563 0.00012429 0.019749 0 0 0.0055046 0 -0.1126 -0.063872 -0.085823 0 0
0.40234 0.00056437 -0.0021786 0.001249 -0.0040011 0 0.00013424 -3.7219e-05 -0.011895 0.0062961 -0.0037442 -0.00054505 -0.0438 -0.084391 -0.0008973 -0.053928 -0.14019 -0.0030183 -0.070404 -0.080051 0.0064602 -0.016158 -0.033398 -0.0022473 -0.025872 0.00074248 -0.00040642 -3.1398e-05 0.00070024 0.029853 0 0 0.0045544 0 -0.10428 -0.060792 -0.080725 0 0
0.40625 0.00047729 -0.0016588 -0.0016633 -0.0022245 0 0.00048142 0.00090346 -0.0042328 0.0050342 -0.0016256 0.00015372 -0.036336 -0.090229 -0.00053259 -0.05573 -0.1293 -0.0058101 -0.071146 -0.087137 0.0070472 -0.023505 -0.04035 -0.00113 -0.025976 0.00056176 -0.00057179 0.00045174 0.00065289 0.01028 0 0 0.00027282 0 -0.10116 -0.058201 -0.074842 0 0
0.41016 0.00017407 -0.00027655 -0.0065296 0.0020191 0 -0.00028184 0.0013193 0.0045097 -0.00025382 0.00071119 0.0014102 -0.028226 -0.093981 0.00067062 -0.057536 -0.12144 -0.0066558 -0.071724 -0.092832 0.0031532 -0.032651 -0.055799 0.0017935 -0.025387 0.00043914 -2.7184e-05 0.00057003 0.00026612 -0.0086221 0 0 -0.0047573 0 -0.10353 -0.056381 -0.06912 0 0
0.41406 -0.00013545 0.0007112 -0.0062362 0.0053445 0 -0.0016051 0.00019922 0.0066209 -0.0046372 0.0011204 0.0014857 -0.024181 -0.092572 0.0027466 -0.059115 -0.12105 -0.0041867 -0.070638 -0.098195 -0.0017093 -0.042004 -0.074445 0.0037828 -0.024958 0.00046216 0.00069234 0.00042442 -5.25e-05 -0.003797 0 0 -0.00727 0 -0.10773 -0.055517 -0.064372 0 0
0.41797 -0.00037535 0.00074164 0.0022824 0.0054301 0 -0.0017733 -0.001416 0.0016884 -0.004232 -0.00010964 -0.00013314 -0.027765 -0.087231 0.0039238 -0.059757 -0.12526 -0.00044201 -0.067541 -0.10441 -0.0033968 -0.050114 -0.08907 0.0031968 -0.025128 0.0004206 0.00077463 0.0002482 -8.6069e-05 0.015748 0 0 -0.0057382 0 -0.10886 -0.054854 -0.060018 0 0
0.42188 -0.00078849 0.00020605 0.014659 0.0025763 0 0.00024311 -0.0014906 -0.0046813 0.00010586 -0.00098291 -0.0022973 -0.036354 -0.079084 0.0026073 -0.058975 -0.13195 0.0013497 -0.062539 -0.11162 -0.00065591 -0.056506 -0.097205 0.0012738 -0.026004 8.216e-05 6.291e-05 0.00024738 0.00010126 0.024091 0 0 -0.001462 0 -0.10542 -0.053839 -0.055595 0 0
0.42578 -0.0015794 -0.00025579 0.022406 -0.0010438 0 0.0031908 0.00059871 -0.0074775 0.0040022 -0.00046346 -0.0035951 -0.041424 -0.069567 -0.00047032 -0.056401 -0.13888 4.4533e-05 -0.055991 -0.11967 0.0038726 -0.060916 -0.097427 0.00048202 -0.027641 -0.0005219 -0.00074665 0.00042645 0.00029841 0.012627 0 0 0.0024694 0 -0.096702 -0.051911 -0.050676 0 0
0.42969 -0.00244 -0.00045519 0.020149 -0.0032527 0 0.0044229 0.0031864 -0.0065321 0.0041267 0.00041834 -0.0040139 -0.035867 -0.061658 -0.0025009 -0.051586 -0.14242 -0.0023819 -0.049004 -0.12752 0.0061497 -0.063202 -0.089519 0.0015618 -0.030148 -0.0010903 -0.00082572 0.00055186 0.0003579 0.00063416 0 0 0.0034291 0 -0.083262 -0.048015 -0.044683 0 0
0.43359 -0.0026175 -0.0005868 0.010237 -0.0031386 0 0.0026562 0.0040671 -0.0046825 0.0011547 0.0003504 -0.004851 -0.022189 -0.058526 -0.0012398 -0.045775 -0.14124 -0.0027974 -0.043701 -0.13303 0.0044558 -0.064618 -0.080557 0.0028134 -0.033481 -0.0012989 -3.6796e-05 0.00035765 0.00031991 0.0096367 0 0 0.00097658 0 -0.070461 -0.04217 -0.03815 0 0
0.4375 -0.0015998 -0.00067551 0.0005016 -0.001132 0 -0.00047859 0.0028466 -0.0034748 -0.0016707 -9.5143e-05 -0.0068232 -0.012685 -0.060175 0.0027088 -0.040324 -0.13728 0.00028539 -0.040645 -0.13565 0.0008249 -0.06612 -0.075569 0.0023923 -0.037651 -0.001041 0.00099332 -0.00014788 0.00036532 0.033828 0 0 -0.0030734 0 -0.061347 -0.035519 -0.032075 0 0
0.44141 0.00026278 -0.00039026 -0.0027772 0.0015594 0 -0.0020624 0.0011784 -0.0019966 -0.0022365 0.0010197 -0.0085558 -0.019339 -0.066209 0.0064523 -0.036059 -0.13206 0.0056183 -0.039865 -0.13524 -0.0011501 -0.068159 -0.077034 0.00075167 -0.042754 -0.00046555 0.0015331 -0.0005951 0.00063365 0.043781 0 0 -0.0060365 0 -0.057173 -0.029097 -0.027211 0 0
0.44531 0.0019116 0.0004755 -0.00021672 0.0035478 0 -0.0010365 0.00071189 0.00049867 -0.0012814 0.0042354 -0.007467 -0.041708 -0.075696 0.0076638 -0.033737 -0.12741 0.010368 -0.041053 -0.13201 7.9168e-05 -0.071074 -0.086667 0.00021023 -0.04888 0.00015901 0.0013824 -0.0005454 0.0010522 0.020209 0 0 -0.0060869 0 -0.058504 -0.024148 -0.024326 0 0
0.44922 0.0024377 0.0014914 0.0017464 0.0038316 0 0.00067733 0.0012635 0.0025235 -0.00069388 0.0072683 -0.0024727 -0.064588 -0.08553 0.0066972 -0.034278 -0.12633 0.012078 -0.042351 -0.1271 0.0026253 -0.074828 -0.10398 0.0020929 -0.05604 0.00060232 0.0008856 7.5638e-05 0.0013426 -0.022117 0 0 -0.0032489 0 -0.063508 -0.023994 -0.024777 0 0
0.45313 0.0018198 0.0018067 -0.0029015 0.0023644 0 0.00042968 0.0013315 0.0020284 -0.00097245 0.0071501 0.0042909 -0.069168 -0.092316 0.0057806 -0.035779 -0.12729 0.0099186 -0.041554 -0.12268 0.0033426 -0.078206 -0.1202 0.0048555 -0.062938 0.00076374 0.00046283 0.00084495 0.001241 -0.048967 0 0 0.00078061 0 -0.066463 -0.028016 -0.026781 0 0
0.45703 0.000823 0.00099338 -0.014161 0.00024039 0 -0.0020574 0.00017241 -0.00040307 -0.00098169 0.0037476 0.0087782 -0.048654 -0.094931 0.0063325 -0.037209 -0.12862 0.0048507 -0.037974 -0.11914 0.0012429 -0.080466 -0.13116 0.0055494 -0.068588 0.00069766 0.00024262 0.0011845 0.00075903 -0.043066 0 0 0.0037425 0 -0.065275 -0.035431 -0.029263 0 0
0.46094 0.00020269 -0.00040528 -0.025856 -0.00095746 0 -0.0042905 -0.0011976 -0.0014465 7.3704e-05 0.00041359 0.0083659 -0.01464 -0.092742 0.0074289 -0.037634 -0.12855 -0.00090047 -0.031335 -0.11651 -0.0014625 -0.080955 -0.13351 0.0031076 -0.072019 0.00057207 0.00011179 0.00086892 0.00022976 -0.020551 0 0 0.0042138 0 -0.058635 -0.045067 -0.031178 0 0
0.46484 4.6869e-05 -0.0012964 -0.030528 -0.00036463 0 -0.0037704 -0.0012932 0.0012122 0.0013042 0.00059826 0.0040507 0.011391 -0.085291 0.0070198 -0.035748 -0.12409 -0.0048198 -0.021788 -0.11412 -0.0017896 -0.078641 -0.12303 -0.00025351 -0.071442 0.00054139 -2.6171e-05 0.00020479 4.7843e-05 -0.010081 0 0 0.0025145 0 -0.045756 -0.054551 -0.030962 0 0
0.46875 -0.00011246 -0.0010471 -0.024854 0.0014458 0 -0.00076658 -8.267e-05 0.0056979 0.00125 0.0040232 -0.0005359 0.01388 -0.075063 0.0043603 -0.031381 -0.1137 -0.005405 -0.012004 -0.11006 0.00072399 -0.073556 -0.10231 -0.0011872 -0.066 0.00059177 -0.000138 -0.00027934 0.0003172 -0.020839 0 0 0.00051238 0 -0.030869 -0.059725 -0.028121 0 0
0.47266 -0.00063183 -3.6103e-05 -0.011465 0.0029969 0 0.0020161 0.00089509 0.0075504 -3.0371e-05 0.0067867 -0.0022132 -0.0067795 -0.064948 0.00085804 -0.025952 -0.099921 -0.0031616 -0.0042219 -0.10398 0.00341 -0.067206 -0.078825 0.0013599 -0.057471 0.00052286 -0.00015222 -0.00030108 0.00074672 -0.036405 0 0 0.00030639 0 -0.018486 -0.059696 -0.0243 0 0
0.47656 -0.0013003 0.00079957 0.0033638 0.0032377 0 0.0023891 0.00039429 0.0046318 -0.00072092 0.0054278 -0.00051273 -0.036729 -0.056401 -0.0015015 -0.020414 -0.084667 -0.00027276 0.00043453 -0.096181 0.0032416 -0.060637 -0.056999 0.0051244 -0.047174 0.00016252 -5.0848e-05 5.3215e-06 0.00091926 -0.0383 0 0 0.0025845 0 -0.010912 -0.054387 -0.020833 0 0
0.48047 -0.0015674 0.00088573 0.013638 0.0023683 0 0.00082806 -0.00099533 -0.00036993 0.00064743 0.00049398 0.0026098 -0.059382 -0.050685 -0.0021893 -0.015787 -0.070127 0.0012232 0.0011283 -0.087388 7.5516e-05 -0.055012 -0.041159 0.006906 -0.036707 -0.00035211 0.0001536 0.00031973 0.00068598 -0.027647 0 0 0.005888 0 -0.0099834 -0.044293 -0.019212 0 0
0.48438 -0.0011584 0.00042405 0.01654 0.00139 0 -0.00049715 -0.0015586 -0.0029377 0.003286 -0.0042488 0.0047102 -0.065073 -0.049707 -0.0022843 -0.013998 -0.06056 0.0012856 -0.0029828 -0.080561 -0.0030556 -0.052921 -0.038564 0.0056989 -0.029832 -0.00056706 0.00044237 0.00045947 0.00029491 -0.018638 0 0 0.0075057 0 -0.017715 -0.031736 -0.022638 0 0
0.48828 -0.00038732 -2.9778e-05 0.013307 0.0009651 0 -0.00042273 -0.00057655 -0.0018048 0.0048652 -0.0058619 0.0043772 -0.054081 -0.051808 -0.0027802 -0.014662 -0.055677 0.0018063 -0.0087224 -0.078124 -0.0028915 -0.054436 -0.045444 0.0033234 -0.027877 -0.00010879 0.00071402 0.00045971 0.00012321 -0.014927 0 0 0.0054784 0 -0.028876 -0.021621 -0.03015 0 0
0.49219 0.00015297 -0.00021689 0.0081792 0.00083074 0 4.4771e-05 0.00073444 -0.00014542 0.0041146 -0.0049071 0.0014547 -0.03398 -0.055938 -0.0033074 -0.017075 -0.053889 0.0043931 -0.014304 -0.080493 0.00093723 -0.058855 -0.057986 0.0022049 -0.030475 0.00084647 0.00073593 0.00040997 0.00029103 -0.0020388 0 0 0.00021081 0 -0.040594 -0.015911 -0.039964 0 0
0.49609 0.00016757 -0.00030607 0.0057592 0.00029822 0 -0.00068204 0.00063103 -0.0015051 0.0022176 -0.0040201 -0.003274 -0.014905 -0.061281 -0.0029056 -0.020564 -0.053637 0.0081737 -0.018388 -0.087526 0.00572 -0.065318 -0.072815 0.0029406 -0.036912 0.0015697 0.00031491 0.000315 0.00055833 0.032255 0 0 -0.005611 0 -0.050821 -0.015805 -0.050201 0 0
0.5 -9.7371e-05 -0.0004802 0.0076917 -0.00084898 0 -0.0025693 -0.001107 -0.0053964 0.0013315 -0.0045248 -0.0081363 -0.0048654 -0.066904 -0.0017955 -0.024139 -0.052532 0.010142 -0.019393 -0.098392 0.0083247 -0.072307 -0.085227 0.0041466 -0.045705 0.0013882 -0.00040706 0.0001526 0.00060375 0.075159 0 0 -0.0087881 0 -0.057387 -0.022369 -0.057741 0 0
0.50391 -0.00014948 -0.00060926 0.010813 -0.0020712 0 -0.0039003 -0.0029698 -0.0078742 0.002034 -0.0052423 -0.010779 -0.0060998 -0.07171 -0.0016648 -0.026362 -0.048079 0.0080527 -0.016685 -0.109 0.0077851 -0.076552 -0.089627 0.0043123 -0.052845 0.00038016 -0.00090736 4.8728e-06 0.0003792 0.095319 0 0 -0.0077353 0 -0.060003 -0.033628 -0.057766 0 0
0.50781 0.00026982 -0.00044728 0.0090539 -0.0026114 0 -0.0033622 -0.0035709 -0.0063822 0.0027843 -0.0046062 -0.0094007 -0.014321 -0.075468 -0.0036999 -0.027138 -0.041916 0.002997 -0.012205 -0.11621 0.0053918 -0.077051 -0.087342 0.003325 -0.056362 -0.00058604 -0.00068889 3.6519e-05 0.00016118 0.075456 0 0 -0.003421 0 -0.061295 -0.045119 -0.051007 0 0
0.51172 0.00099597 -5.3261e-05 -0.0012744 -0.0021711 0 -0.0016429 -0.0032481 -0.0029762 0.0020026 -0.0030505 -0.0045275 -0.022527 -0.078014 -0.0065402 -0.026549 -0.035888 -0.001204 -0.0070188 -0.11879 0.0028158 -0.073594 -0.079645 0.0021374 -0.055754 -0.00062071 0.00019231 0.00030687 0.00025548 0.034235 0 0 0.0014375 0 -0.062394 -0.054665 -0.038483 0 0
0.51563 0.0016485 0.00018074 -0.01692 -0.001053 0 -0.00056967 -0.0034295 -0.0019578 0.0001582 -0.0024877 0.00057403 -0.02735 -0.079232 -0.0069045 -0.024789 -0.03213 -0.0014567 -0.0022122 -0.11607 0.00071465 -0.066382 -0.068289 0.0014004 -0.051037 0.00031159 0.0010679 0.00064652 0.0006808 0.009747 0 0 0.0041957 0 -0.064216 -0.060358 -0.021837 0 0
0.51953 0.0019407 -1.2629e-06 -0.028696 0.00019221 0 -0.0008932 -0.0045785 -0.0047009 -0.00073815 -0.0035872 0.0020956 -0.032037 -0.078684 -0.0028318 -0.022224 -0.035419 0.00171 0.00048309 -0.10796 -0.00086653 -0.056523 -0.056557 0.00088422 -0.043364 0.0013121 0.0012335 0.0007813 0.0011589 0.02048 0 0 0.003832 0 -0.06696 -0.059478 -0.005193 0 0
0.52344 0.0017891 -0.00033564 -0.028478 0.0011259 0 -0.0014728 -0.0053439 -0.0078791 0.00037668 -0.0045042 -0.0009547 -0.042025 -0.076889 0.0037133 -0.01961 -0.046044 0.0047843 0.00086032 -0.09863 -0.0014834 -0.047587 -0.047571 0.00019543 -0.036736 0.0014073 0.00061923 0.0005946 0.0013897 0.046504 0 0 0.001339 0 -0.068351 -0.05411 0.0062747 0 0
0.52734 0.0012275 -0.00028861 -0.016519 0.0015527 0 -0.00084156 -0.0040936 -0.0072746 0.0022446 -0.0029615 -0.0054493 -0.056803 -0.074489 0.007949 -0.017246 -0.061434 0.0047795 -0.00054668 -0.090393 -0.00051165 -0.041256 -0.041635 -0.00042791 -0.032889 0.00051141 -0.00016003 0.00024102 0.0012923 0.051598 0 0 -0.0010894 0 -0.066775 -0.04664 0.011388 0 0
0.53125 0.00034658 0.00028044 -0.0019824 0.0015772 0 0.00083436 -0.0010374 -0.0026884 0.0027867 0.00072447 -0.006599 -0.067217 -0.072046 0.0064711 -0.015347 -0.079158 0.0019714 -0.0033597 -0.084501 0.0015085 -0.038497 -0.038742 -0.00041608 -0.032663 -0.00049247 -0.00045129 -1.6469e-05 0.00097462 0.021409 0 0 -0.0014736 0 -0.061236 -0.038751 0.0098573 0 0
0.53516 -0.0006374 0.00083512 0.0047118 0.0016576 0 0.0018659 0.0017026 0.0018317 0.001686 0.0035238 -0.0022136 -0.063024 -0.070333 0.00051555 -0.014159 -0.095682 -0.00085529 -0.0071075 -0.081961 0.0024602 -0.040109 -0.038565 0.00017409 -0.03653 -0.0006506 -0.00021251 -6.4164e-05 0.00053021 -0.023975 0 0 0.00073677 0 -0.050819 -0.032395 0.0020822 0 0
0.53906 -0.0013343 0.00068746 0.0011301 0.0023985 0 0.0011146 0.0023148 0.0026489 0.00085447 0.0029483 0.0052223 -0.044231 -0.070771 -0.0050475 -0.014269 -0.10415 -0.001594 -0.011188 -0.082359 0.00044642 -0.045755 -0.040515 0.00045479 -0.042895 0.00010786 4.4566e-05 -1.3886e-05 -4.8741e-05 -0.054103 0 0 0.0043105 0 -0.036383 -0.029976 -0.0084858 0 0
0.54297 -0.0013382 -0.00017467 -0.0051129 0.0039636 0 -0.00051226 0.001269 0.00054633 0.0021017 -2.9731e-05 0.010688 -0.023871 -0.072878 -0.0061037 -0.015592 -0.10479 -0.00087593 -0.01522 -0.083101 -0.003783 -0.052344 -0.043861 -0.00028575 -0.048295 0.00094181 -7.1028e-05 -4.1451e-05 -0.00073311 -0.05911 0 0 0.0069827 0 -0.022227 -0.030343 -0.017185 0 0
0.54688 -0.00053175 -0.00088877 -0.0037801 0.0056185 0 -0.00098971 0.0007042 -0.00053635 0.0047617 -0.0019209 0.010933 -0.017393 -0.075974 -0.0027907 -0.018113 -0.098673 -0.0008979 -0.019091 -0.083377 -0.0067648 -0.058647 -0.048906 -0.0015573 -0.0514 0.00099634 -0.00033691 -0.0001928 -0.0012972 -0.05356 0 0 0.0069188 0 -0.010515 -0.032733 -0.022512 0 0
0.55078 0.00075478 -0.00045257 0.0079195 0.0061328 0 0.0005732 0.0019273 0.0016883 0.0061959 -0.00056197 0.0068873 -0.0282 -0.079143 0.0011953 -0.021712 -0.087545 -0.0025795 -0.022685 -0.082711 -0.0054226 -0.063661 -0.055983 -0.001992 -0.051315 0.00026133 -0.00019548 -0.00036408 -0.0014013 -0.053729 0 0 0.0039642 0 -0.0030998 -0.03628 -0.023578 0 0
0.55469 0.0019395 0.0013113 0.022198 0.0049653 0 0.0030203 0.0039483 0.005318 0.0047142 0.002574 0.0021966 -0.04437 -0.080111 0.0024919 -0.026027 -0.075182 -0.0043699 -0.025688 -0.08142 -0.00045046 -0.066398 -0.066061 -0.00077459 -0.04758 -0.00049841 0.00051732 -0.00043293 -0.00089641 -0.058886 0 0 -0.00023968 0 -0.00261 -0.039639 -0.020235 0 0
0.55859 0.0026061 0.003535 0.027473 0.0030661 0 0.0045493 0.0047387 0.0068485 0.0015511 0.0042581 -0.00023087 -0.050871 -0.076467 0.0010964 -0.029745 -0.066883 -0.0040089 -0.027748 -0.081663 0.003815 -0.067861 -0.078264 0.0014842 -0.043305 -0.00060855 0.0012667 -0.00035925 -3.3897e-05 -0.05801 0 0 -0.0034267 0 -0.0073736 -0.041646 -0.016261 0 0
0.5625 0.0027753 0.0050358 0.018614 0.0022004 0 0.0046185 0.0036685 0.0054921 -0.00040847 0.0032993 -0.00019195 -0.045079 -0.068187 -0.00032441 -0.032017 -0.063381 -0.0011574 -0.028873 -0.084374 0.0034321 -0.069239 -0.090705 0.0034819 -0.041036 -0.00017176 0.0013436 -0.00016381 0.00068412 -0.049428 0 0 -0.0042915 0 -0.014283 -0.04225 -0.014151 0 0
0.56641 0.0027916 0.0052472 0.001167 0.0032166 0 0.00411 0.0022167 0.003919 0.00031653 0.0017662 0.00076054 -0.039147 -0.055524 0.00032319 -0.032292 -0.064381 0.0020937 -0.02914 -0.089696 -0.0011114 -0.071052 -0.10184 0.0046562 -0.042173 0.00015257 0.00065687 0.00012207 0.00090791 -0.045576 0 0 -0.0032298 0 -0.021394 -0.041394 -0.014975 0 0
0.57031 0.002956 0.004479 -0.013768 0.0050509 0 0.0038366 0.0021639 0.0046922 0.0024427 0.0023079 0.0014761 -0.046284 -0.039177 0.0024054 -0.030117 -0.068813 0.0033513 -0.028729 -0.097328 -0.0051808 -0.073665 -0.10995 0.0055188 -0.047824 -2.5635e-05 -0.00011661 0.00042688 0.00071032 -0.056422 0 0 -0.0016697 0 -0.026696 -0.039092 -0.019336 0 0
0.57422 0.0032534 0.0034054 -0.018637 0.0057151 0 0.0035375 0.0034889 0.0069846 0.003654 0.0049292 0.0020753 -0.065359 -0.021682 0.003625 -0.024833 -0.072909 0.002259 -0.028406 -0.10419 -0.0045885 -0.076159 -0.11096 0.0064766 -0.058309 -0.00035514 -0.00022868 0.00058706 0.00046176 -0.074227 0 0 -0.00065154 0 -0.026943 -0.034742 -0.025731 0 0
0.57813 0.0033974 0.0024373 -0.014218 0.0043655 0 0.0026584 0.004484 0.0076775 0.0032143 0.0071236 0.0030379 -0.080497 -0.006483 0.0028271 -0.018363 -0.073798 0.0005386 -0.028892 -0.10666 0.00012184 -0.076603 -0.10666 0.006734 -0.068888 -0.00015737 0.0003525 0.00042417 0.00045048 -0.081296 0 0 5.574e-05 0 -0.023543 -0.028726 -0.029668 0 0
0.58203 0.0030965 0.001595 -0.0069279 0.0021755 0 0.0016468 0.0038781 0.0053801 0.0024152 0.0070741 0.0041469 -0.076563 0.0053066 0.0013178 -0.011553 -0.07118 -7.0244e-05 -0.030263 -0.10315 0.0042041 -0.073931 -0.098258 0.0049542 -0.077145 0.00075034 0.00093807 -4.9708e-05 0.00063587 -0.072261 0 0 0.0015514 0 -0.017199 -0.021047 -0.029046 0 0
0.58594 0.0022798 0.00082076 -0.0025213 0.00092811 0 0.0016715 0.0023418 0.0022474 0.0026109 0.0058567 0.0047252 -0.054484 0.013073 0.0012957 -0.0051591 -0.065294 0.00049983 -0.032364 -0.092743 0.0036073 -0.067441 -0.087237 0.0011967 -0.081049 0.0017572 0.00089506 -0.00052459 0.00075914 -0.061976 0 0 0.0045448 0 -0.0086268 -0.011844 -0.022372 0 0
0.58984 0.0011232 0.00021623 -0.0021994 0.00087047 0 0.0028452 0.0015645 0.001263 0.0034883 0.0058746 0.0046411 -0.030541 0.016547 0.0032296 -0.00014265 -0.057375 0.0010958 -0.034483 -0.074682 -0.00080521 -0.056408 -0.076088 -0.0022305 -0.077841 0.0020359 0.0003267 -0.00058538 0.00065475 -0.066793 0 0 0.008401 0 0.0014776 -0.0014408 -0.0080016 0 0
0.59375 -6.5692e-05 -8.4778e-05 -0.0033977 0.00040678 0 0.0033976 0.0020922 0.0024128 0.0037111 0.0075065 0.0045071 -0.020815 0.018464 0.0051174 0.0033776 -0.050505 0.0010518 -0.034539 -0.052957 -0.0041111 -0.043235 -0.068163 -0.0025067 -0.068412 0.0013802 -0.00010175 -8.8587e-05 0.00042017 -0.081165 0 0 0.011318 0 0.012504 0.0085409 0.010881 0 0
0.59766 -0.00097701 -0.00016084 -0.0028782 -0.0018015 0 0.0014623 0.0026227 0.0026657 0.0029286 0.0082875 0.0046658 -0.027246 0.021435 0.0044701 0.0063251 -0.045426 0.00088771 -0.031546 -0.032157 -0.0023848 -0.031128 -0.063596 0.00081151 -0.056895 0.00041543 2.5289e-05 0.00065506 0.00028712 -0.080081 0 0 0.01149 0 0.024133 0.016809 0.029282 0 0
0.60156 -0.0014022 -0.00027785 0.0010903 -0.004698 0 -0.0022361 0.00164 -5.2772e-05 0.002378 0.0058712 0.0043577 -0.038953 0.026607 0.00093553 0.0093051 -0.041798 0.0011975 -0.025003 -0.014596 0.0032595 -0.0219 -0.061906 0.00488 -0.045834 -2.8233e-05 0.00036282 0.0011285 0.00036448 -0.047707 0 0 0.0083722 0 0.036064 0.02259 0.044294 0 0
0.60547 -0.0013378 -0.00059504 0.0082429 -0.0054101 0 -0.0042829 -0.00062306 -0.0038489 0.0031569 0.0012271 0.0024433 -0.045435 0.034792 -0.0031879 0.012949 -0.038814 0.0013445 -0.014691 -0.0022046 0.0077407 -0.01714 -0.062144 0.0060277 -0.037809 0.00028853 0.00018952 0.0010754 0.00053637 0.000725 0 0 0.0031765 0 0.047875 0.025265 0.053223 0 0
0.60938 -0.0010475 -0.00098305 0.016436 -0.0023486 0 -0.0019844 -0.0023352 -0.004822 0.0043704 -0.0020241 -0.00094372 -0.04616 0.046053 -0.0050803 0.018297 -0.033476 -8.6299e-05 -0.00091486 0.0028494 0.0070098 -0.018831 -0.06133 0.0033822 -0.037251 0.00084676 -0.0007311 0.00071225 0.00060635 0.031799 0 0 -0.0017263 0 0.057598 0.023935 0.051754 0 0
0.61328 -0.00095197 -0.0012047 0.02202 0.0024845 0 0.0031296 -0.0022028 -0.0019145 0.0037407 -0.001673 -0.0039261 -0.046841 0.057 -0.0040133 0.024824 -0.024551 -0.0033408 0.012781 0.004888 0.001893 -0.022834 -0.056945 -8.1848e-05 -0.042084 0.00093741 -0.0017728 0.00045716 0.00051617 0.02972 0 0 -0.0041836 0 0.063654 0.020999 0.044247 0 0
0.61719 -0.0013123 -0.0012376 0.021391 0.0048723 0 0.0059987 -0.0010354 0.0012686 0.00026927 0.00035215 -0.0046191 -0.048736 0.06573 -0.0018507 0.031996 -0.012813 -0.0064115 0.024482 0.0064552 -0.002896 -0.026146 -0.048576 -0.00038206 -0.049941 0.00034002 -0.0019918 0.00046591 0.00041204 0.014954 0 0 -0.0036625 0 0.06551 0.017977 0.034061 0 0
0.62109 -0.001924 -0.0013129 0.013766 0.0024623 0 0.0029296 -0.00084528 0.0002643 -0.0041978 1.5786e-05 -0.0034252 -0.045066 0.07085 -0.0010039 0.039387 0.00050809 -0.0064953 0.032734 0.0094059 -0.0032897 -0.026259 -0.036304 0.0034588 -0.058616 -0.00053746 -0.001043 0.000482 0.00050587 0.023304 0 0 -0.0017768 0 0.063078 0.016122 0.024086 0 0
0.625 -0.0021615 -0.0015843 0.0028781 -0.0026136 0 -0.0042423 -0.0025417 -0.0049753 -0.0066218 -0.0041634 -0.00314 -0.029455 0.070709 -0.0019294 0.04648 0.012839 -0.0028083 0.035736 0.015764 0.00063647 -0.019736 -0.0208 0.0082989 -0.064837 -0.0010957 0.00046654 0.00016867 0.00087572 0.067375 0 0 -0.0013566 0 0.056675 0.017105 0.018284 0 0
0.62891 -0.0014698 -0.0018204 -0.0050322 -0.0055379 0 -0.0094658 -0.004934 -0.0095641 -0.0059844 -0.0091873 -0.0062034 -0.0063497 0.065528 -0.0026674 0.053213 0.019171 0.0022141 0.033219 0.025462 0.0052936 -0.0045556 -0.0053359 0.0098646 -0.064597 -0.001055 0.001515 -0.00044447 0.00138 0.12226 0 0 -0.0043604 0 0.049826 0.02219 0.020537 0 0
0.63281 6.1308e-05 -0.0015378 -0.0062555 -0.0034279 0 -0.0083298 -0.00614 -0.0088298 -0.0043765 -0.010716 -0.011665 0.0098083 0.058577 -0.00089525 0.060313 0.019357 0.0048295 0.028331 0.035435 0.0071506 0.014962 0.0075323 0.0068615 -0.058959 -0.0005881 0.0015285 -0.00090591 0.001739 0.14987 0 0 -0.0099892 0 0.046176 0.02981 0.028514 0 0
0.63672 0.0015996 -0.00050393 -0.0032263 0.0018798 0 -0.0024598 -0.005608 -0.0034384 -0.0045679 -0.0077357 -0.015208 0.0074391 0.051507 0.0034849 0.068335 0.014237 0.0032607 0.022771 0.043869 0.0055346 0.035892 0.016787 0.0020923 -0.048833 -7.9809e-05 0.00074819 -0.00076704 0.0017082 0.13403 0 0 -0.014654 0 0.047481 0.038975 0.040525 0 0
0.64063 0.002155 0.00090977 -0.002626 0.0057198 0 0.0022369 -0.0043334 0.0013038 -0.0067312 -0.0034374 -0.012714 -0.010474 0.045866 0.0077696 0.077802 0.0053815 -0.00088999 0.018227 0.049077 0.0023744 0.055039 0.021818 -0.00044135 -0.035485 0.00016646 -0.00013778 -5.7052e-05 0.001231 0.089383 0 0 -0.014311 0 0.05499 0.048559 0.054506 0 0
0.64453 0.0014046 0.0019285 -0.008978 0.005169 0 0.0016537 -0.0031856 0.0011811 -0.0080648 -0.0014089 -0.004208 -0.028594 0.043774 0.0086069 0.089504 -0.0025758 -0.0043728 0.01736 0.04851 -9.5701e-05 0.066028 0.022367 0.00058849 -0.021195 5.3766e-05 -0.00062311 0.00068553 0.00048783 0.039898 0 0 -0.0076701 0 0.069747 0.056413 0.066498 0 0
0.64844 1.193e-05 0.0019789 -0.019599 0.0016381 0 -0.0025475 -0.0016391 -0.0026016 -0.0058064 -0.0016779 0.0056746 -0.033463 0.044246 0.0050389 0.10213 -0.0042048 -0.0052406 0.01987 0.044133 -0.0010493 0.067458 0.021811 0.0028839 -0.008291 -0.00032038 -0.00066379 0.00086764 -0.000187 -0.0040367 0 0 0.0023211 0 0.086303 0.061363 0.073851 0 0
0.65234 -0.00089872 0.0011492 -0.026045 -0.00093572 0 -0.0051428 0.0013583 -0.0051373 -0.00028066 -0.001186 0.011306 -0.025144 0.045708 -0.00035305 0.11414 0.0013841 -0.0040669 0.024299 0.038268 -0.00089389 0.061432 0.022239 0.0032333 0.0031006 -0.00071068 -0.00047817 0.00034605 -0.00049045 -0.044854 0 0 0.010294 0 0.10049 0.063549 0.076675 0 0
0.65625 -0.0006787 0.00011077 -0.021145 -0.00010982 0 -0.0030597 0.0054446 -0.0032795 0.005369 0.0020733 0.010561 -0.014673 0.046966 -0.0034129 0.12419 0.014055 -0.0025947 0.029434 0.032574 -0.00014703 0.049997 0.024972 0.0008728 0.013176 -0.00082023 -0.0002206 -0.00047925 -0.00033571 -0.081318 0 0 0.012402 0 0.10929 0.063169 0.075272 0 0
0.66016 0.00033655 -0.00038511 -0.0053048 0.0030064 0 0.0016632 0.0084347 0.0014101 0.0083311 0.0063412 0.006214 -0.011084 0.046544 -0.0019124 0.13052 0.032652 -0.0017175 0.033646 0.028995 0.0010629 0.036262 0.031318 -0.0019989 0.022511 -0.00049479 0.00010518 -0.0010294 9.3393e-05 -0.10302 0 0 0.009234 0 0.10924 0.060609 0.070332 0 0
0.66406 0.0011894 2.1535e-06 0.013532 0.0053634 0 0.0045714 0.0083056 0.0050967 0.0085887 0.00808 0.0032396 -0.01247 0.042571 0.0024926 0.1304 0.051574 -0.0010446 0.034466 0.029564 0.0025544 0.026995 0.041811 -0.0028905 0.032351 9.5473e-05 0.00048739 -0.0010102 0.00047447 -0.10463 0 0 0.0051698 0 0.097078 0.056916 0.063514 0 0
0.66797 0.0011614 0.0010556 0.025923 0.0050638 0 0.0037337 0.0054569 0.0060137 0.0081733 0.0062085 0.0046601 -0.010395 0.036099 0.005707 0.12582 0.065727 -0.00013499 0.032575 0.032539 0.0036815 0.024441 0.053706 -0.0018444 0.042764 0.00051724 0.00077036 -0.00058779 0.00057427 -0.098779 0 0 0.0046545 0 0.078737 0.053321 0.056529 0 0
0.67188 0.00032539 0.0021971 0.02744 0.0026775 0 0.0013779 0.0025491 0.005535 0.0084771 0.0034181 0.0094666 -0.001895 0.027683 0.0048594 0.11801 0.073464 0.00049257 0.028656 0.036885 0.0037288 0.028844 0.065629 -0.0013378 0.053268 0.00043256 0.00073241 -0.00019052 0.00039504 -0.10554 0 0 0.0085122 0 0.05738 0.050118 0.049645 0 0
0.67578 -0.00066238 0.0028224 0.020493 2.3636e-06 0 0.00081387 0.0018974 0.0053486 0.0088899 0.0029479 0.013886 0.0049656 0.017927 0.00088254 0.10843 0.073967 -3.3337e-05 0.023559 0.041552 0.0026801 0.039701 0.076301 -0.0033847 0.063233 -3.9821e-05 0.00030025 -0.00014687 0.00013477 -0.12657 0 0 0.013386 0 0.036217 0.04745 0.04297 0 0
0.67969 -0.0012218 0.0025859 0.011117 -0.0017291 0 0.0025941 0.0032341 0.00494 0.0080654 0.0047197 0.014378 -0.0012213 0.0075282 -0.0024228 0.099781 0.067274 -0.0015277 0.018824 0.045077 0.0013556 0.055111 0.083866 -0.0069893 0.071102 -0.00035863 -0.00032293 -0.00043932 2.1054e-05 -0.13605 0 0 0.01462 0 0.020258 0.045137 0.036271 0 0
0.68359 -0.0012717 0.001541 0.0043578 -0.0022319 0 0.0043062 0.004277 0.0027451 0.0058496 0.0055399 0.0098464 -0.022205 -0.0029343 -0.0020326 0.094684 0.058676 -0.0024899 0.015664 0.047108 0.00066214 0.069237 0.088405 -0.0087648 0.075981 -3.9884e-05 -0.00074963 -0.00072526 0.00016646 -0.10468 0 0 0.009999 0 0.011252 0.042213 0.029342 0 0
0.6875 -0.0010715 9.3095e-05 0.0017641 -0.0014521 0 0.0037923 0.003368 -0.00082716 0.0033469 0.0031697 0.0018772 -0.04592 -0.013367 0.0013891 0.093031 0.051357 -0.0015934 0.01367 0.048258 0.0007863 0.079126 0.091175 -0.0062155 0.078445 0.00084738 -0.0006653 -0.00060246 0.00052875 -0.033216 0 0 0.0012761 0 0.0067974 0.03804 0.022454 0 0
0.69141 -0.00078945 -0.0012184 0.0016191 0.00058809 0 0.0016262 0.0011591 -0.0029754 0.0012415 -0.00067858 -0.006459 -0.056496 -0.023635 0.0041561 0.094331 0.046541 0.00069639 0.012289 0.048827 0.0012207 0.083215 0.092946 -0.00035259 0.078953 0.0016754 -7.2178e-05 4.6342e-05 0.0009448 0.042532 0 0 -0.0074194 0 0.004897 0.032182 0.01591 0 0
0.69531 -0.00034314 -0.0019889 0.0006022 0.002966 0 -4.5264e-05 -0.00043679 -0.0017962 -0.0011748 -0.0021658 -0.012146 -0.0491 -0.033556 0.0032135 0.097614 0.044818 0.0023562 0.010712 0.049104 0.0015131 0.080419 0.094563 0.005076 0.078162 0.0017857 0.00065869 0.00087723 0.0011856 0.083942 0 0 -0.012591 0 0.003006 0.024263 0.010087 0 0
0.69922 0.00032919 -0.0020868 -0.0041979 0.0035859 0 -0.00052587 -0.00060372 0.00077117 -0.0048094 5.4014e-05 -0.013473 -0.034979 -0.041889 -0.00079414 0.099683 0.04406 0.0018267 0.0069386 0.048409 0.0017827 0.069744 0.096887 0.0070334 0.07709 0.0010575 0.0010021 0.0012691 0.0010456 0.085292 0 0 -0.013337 0 -0.0040503 0.013779 0.0056663 0 0
0.70313 0.00095534 -0.0015941 -0.013272 0.00075588 0 -0.0014387 -0.00047179 0.00057084 -0.0089504 0.0029221 -0.010805 -0.031478 -0.048041 -0.0041221 0.09827 0.040282 -0.00035146 0.0010952 0.045751 0.0023747 0.056328 0.099281 0.0058834 0.076041 -2.0611e-05 0.00065746 0.00080779 0.00048721 0.074649 0 0 -0.011172 0 -0.016009 0.0025012 0.0018259 0 0
0.70703 0.0010288 -0.00068348 -0.023518 -0.0045543 0 -0.0042745 -0.0015878 -0.0038464 -0.011435 0.0022264 -0.0065336 -0.046353 -0.051723 -0.0036556 0.092727 0.032075 -0.0021344 -0.0063296 0.040386 0.003106 0.042203 0.10101 0.0046475 0.07451 -0.00080907 -0.00017934 -0.00029627 -0.00024748 0.080521 0 0 -0.008492 0 -0.031641 -0.0085517 -0.0020625 0 0
0.71094 0.00029633 0.00039415 -0.029402 -0.0085446 0 -0.0077852 -0.0039658 -0.0088091 -0.010973 -0.0025885 -0.0038782 -0.071006 -0.052926 -6.3117e-05 0.082874 0.018753 -0.002172 -0.014661 0.031818 0.0031034 0.02918 0.10135 0.0056435 0.071877 -0.0010351 -0.00091443 -0.0012755 -0.00072638 0.1026 0 0 -0.0070915 0 -0.049256 -0.018373 -0.0066116 0 0
0.71484 -0.00087497 0.0012397 -0.026733 -0.0075667 0 -0.0087864 -0.0060147 -0.0090586 -0.0088369 -0.0075779 -0.0048303 -0.088539 -0.051987 0.002816 0.068975 0.00038292 -0.00116 -0.022547 0.019431 0.0015956 0.019562 0.098998 0.0079732 0.066724 -0.00089821 -0.0010209 -0.0013985 -0.00065003 0.11761 0 0 -0.0074539 0 -0.065422 -0.025269 -0.012806 0 0
0.71875 -0.0016906 0.0013808 -0.016465 -0.0017673 0 -0.0057893 -0.0062667 -0.0037116 -0.007513 -0.008442 -0.0085502 -0.088512 -0.051416 0.0017638 0.054209 -0.01837 -0.00085258 -0.028271 0.0049401 -0.0011084 0.014103 0.093468 0.008447 0.058028 -0.00075728 -0.00050344 -0.00061053 -0.00015956 0.10915 0 0 -0.0087194 0 -0.075444 -0.028293 -0.020773 0 0
0.72266 -0.0015638 0.00060453 -0.0047295 0.0044292 0 -0.0012044 -0.0047504 0.002206 -0.00758 -0.004983 -0.011614 -0.074635 -0.053181 -0.0026417 0.041214 -0.033731 -0.0019056 -0.03203 -0.0093264 -0.0035602 0.011172 0.085875 0.0049892 0.046849 -0.00078549 8.5023e-05 0.00039308 0.00021709 0.083849 0 0 -0.0091094 0 -0.079157 -0.02872 -0.029312 0 0
0.72656 -0.00061234 -0.00070774 0.0019012 0.0060015 0 0.00078592 -0.0025421 0.0028717 -0.0066052 -0.00094007 -0.010289 -0.059147 -0.058321 -0.0066191 0.031335 -0.043958 -0.0030515 -0.034297 -0.022161 -0.0042822 0.0097148 0.076859 -0.00099533 0.034066 -0.00091199 0.0001482 0.00078457 3.3045e-05 0.056711 0 0 -0.0068626 0 -0.076975 -0.027542 -0.037499 0 0
0.73047 0.00044149 -0.0016706 0.0021523 0.0018894 0 -0.0013887 -0.00040302 -0.0019545 -0.001879 0.00035574 -0.0033211 -0.050582 -0.067594 -0.0068633 0.025623 -0.047888 -0.0025664 -0.035826 -0.032535 -0.0030788 0.0085226 0.067144 -0.0057702 0.020805 -0.00099471 -0.00037721 0.0003563 -0.00059909 0.028165 0 0 -0.0015277 0 -0.069958 -0.026 -0.044321 0 0
0.73438 0.0008651 -0.0015017 0.0012539 -0.0040023 0 -0.0049088 0.0016093 -0.0064098 0.0057671 -0.00060755 0.0068878 -0.047257 -0.081553 -0.0035793 0.025336 -0.045317 -0.00033647 -0.038804 -0.039518 -0.0012744 0.0052291 0.057718 -0.0068044 0.0097875 -0.00095423 -0.00095228 -0.00032282 -0.001032 -0.014796 0 0 0.0052181 0 -0.061285 -0.027035 -0.047699 0 0
0.73828 0.0004681 -0.00017736 0.0059083 -0.0063864 0 -0.0054859 0.0032545 -0.0046417 0.01162 -0.00078036 0.015707 -0.042181 -0.096434 4.1665e-05 0.02719 -0.042152 0.0018829 -0.044423 -0.045682 -0.00054633 -0.00077325 0.04873 -0.0051153 0.0021675 -0.0007496 -0.00097722 -0.00050633 -0.00067344 -0.073735 0 0 0.010238 0 -0.055538 -0.031682 -0.048462 0 0
0.74219 -0.00032333 0.0014946 0.017393 -0.0033081 0 -0.0018508 0.003576 0.0030136 0.01131 0.0013876 0.019298 -0.033177 -0.11005 0.0010926 0.029242 -0.041251 0.0023573 -0.052567 -0.052603 -0.0013697 -0.0091605 0.039872 -0.004068 -0.0020854 -0.0003347 -0.00041408 -2.2942e-05 0.00040001 -0.12394 0 0 0.011068 0 -0.054095 -0.039591 -0.047698 0 0
0.74609 -0.00084493 0.0025019 0.029358 0.0024289 0 0.0030305 0.0019331 0.010374 0.0054818 0.0040721 0.017029 -0.026846 -0.12067 -0.00050487 0.029922 -0.044531 0.0012653 -0.062798 -0.061412 -0.0025497 -0.0194 0.030873 -0.005928 -0.0032073 0.00025887 0.00015372 0.00057389 0.0014448 -0.1339 0 0 0.0079503 0 -0.057611 -0.05007 -0.046465 0 0
0.75 -0.00065587 0.002391 0.032663 0.0061426 0 0.0051613 -0.00052575 0.011636 -0.00022025 0.0044905 0.011572 -0.031786 -0.12607 -0.0025817 0.027213 -0.053843 0.00040872 -0.074018 -0.073335 -0.0023802 -0.030412 0.021355 -0.0097209 -0.0017343 0.00080329 0.00010313 0.00059054 0.0017143 -0.10051 0 0 0.0038701 0 -0.066282 -0.061625 -0.046391 0 0
0.75391 0.00023992 0.0014827 0.022998 0.0053919 0 0.0034691 -0.0012143 0.0066491 -0.0003147 0.0024726 0.0067831 -0.048124 -0.12532 -0.0033836 0.019897 -0.067402 0.0010507 -0.083139 -0.087435 -0.00042255 -0.039382 0.011595 -0.012475 0.0006454 0.00094577 -0.00059883 -0.00010808 0.0011386 -0.057534 0 0 0.0022068 0 -0.077044 -0.070403 -0.049277 0 0
0.75781 0.0014575 0.00043919 0.0045208 0.0015573 0 0.00033522 0.0013696 5.14e-05 0.0052171 0.00075909 0.0050174 -0.0649 -0.12119 -0.0032376 0.010073 -0.08044 0.0023789 -0.088697 -0.10056 0.001823 -0.044895 0.0027118 -0.012324 0.0027781 0.00050164 -0.001363 -0.00098883 0.00033068 -0.042948 0 0 0.003892 0 -0.086016 -0.074758 -0.054124 0 0
0.76172 0.0024407 -0.0002746 -0.013352 -0.0019787 0 -0.001392 0.0055231 -0.0038782 0.010849 0.0016637 0.0058083 -0.069126 -0.11499 -0.003572 -0.00086265 -0.09043 0.0024337 -0.090092 -0.11062 0.0021819 -0.046221 -0.0043294 -0.010075 0.0045085 -0.00030799 -0.0015577 -0.0013886 -7.2773e-05 -0.05899 0 0 0.0066353 0 -0.091264 -0.074077 -0.059844 0 0
0.76563 0.0027004 -0.00051373 -0.022766 -0.0027752 0 -0.0012081 0.0073839 -0.0046156 0.010731 0.0041569 0.0066893 -0.058031 -0.10807 -0.0047266 -0.011352 -0.095149 0.00052509 -0.087081 -0.11565 -1.9202e-05 -0.042933 -0.0085617 -0.0077094 0.0058951 -0.00097238 -0.0010798 -0.0011039 -2.7166e-05 -0.070534 0 0 0.0070323 0 -0.091199 -0.068209 -0.065079 0 0
0.76953 0.0020367 -0.0002388 -0.022062 -0.00077866 0 -0.0006319 0.0046313 -0.0040656 0.0040071 0.0049112 0.0053128 -0.041972 -0.10195 -0.0052518 -0.018257 -0.091465 -0.0016387 -0.079684 -0.11194 -0.0029755 -0.034516 -0.007836 -0.0057501 0.0077802 -0.0011056 -0.00034901 -0.00046006 -6.5029e-06 -0.045002 0 0 0.0036825 0 -0.083557 -0.05755 -0.066519 0 0
0.77344 0.00067958 0.00054975 -0.015257 0.0022803 0 -0.00077223 -0.00090344 -0.0034186 -0.0047861 0.00211 0.0011791 -0.034431 -0.096596 -0.0035477 -0.020477 -0.082666 -0.0015636 -0.071115 -0.10164 -0.0038197 -0.024169 -0.0030901 -0.0027058 0.011099 -0.00075824 0.00019287 0.00010046 -0.00036848 0.010858 0 0 -0.0015604 0 -0.0717 -0.046143 -0.062735 0 0
0.77734 -0.00077487 0.0015472 -0.0080853 0.004296 0 -0.0010801 -0.0047224 -0.0025124 -0.010132 -0.0024291 -0.0042257 -0.03877 -0.091308 5.0492e-05 -0.018638 -0.071845 0.0012746 -0.063198 -0.0877 -0.001344 -0.01412 0.0041151 0.0026578 0.015876 -0.00030415 0.00048001 0.00039311 -0.00090519 0.059124 0 0 -0.0053503 0 -0.058732 -0.036115 -0.054367 0 0
0.78125 -0.0016743 0.0019867 -0.0042647 0.0038622 0 -0.00064112 -0.0039888 -0.0018029 -0.010088 -0.0052218 -0.0087402 -0.045168 -0.085624 0.0031759 -0.013418 -0.061079 0.0045247 -0.057085 -0.072391 0.0025694 -0.0059458 0.012506 0.0088684 0.021906 -3.3952e-05 0.00070573 0.00047288 -0.001094 0.07376 0 0 -0.0059148 0 -0.047002 -0.028747 -0.042209 0 0
0.78516 -0.001703 0.001091 -0.0041362 0.00089889 0 7.6411e-05 -0.00026309 -0.0031591 -0.0069048 -0.0048077 -0.011051 -0.041061 -0.079054 0.0035515 -0.0059373 -0.052633 0.0050418 -0.053918 -0.058646 0.0044352 -0.0014405 0.020389 0.012261 0.028675 9.4165e-05 0.00091371 0.0003923 -0.00074048 0.068009 0 0 -0.004517 0 -0.039385 -0.025223 -0.027643 0 0
0.78906 -0.0010703 -0.001079 -0.0053989 -0.0030451 0 -0.00037263 0.0022217 -0.0074217 -0.0040437 -0.0029579 -0.01122 -0.024531 -0.072073 0.001143 0.00088995 -0.048178 0.001933 -0.054319 -0.051074 0.0024074 -0.0024396 0.024953 0.010413 0.034283 0.00028071 0.0008509 0.00013363 -0.00023991 0.074264 0 0 -0.0040006 0 -0.039672 -0.025747 -0.014304 0 0
0.79297 -0.00033652 -0.0032815 -0.0048279 -0.005288 0 -0.002223 0.00090183 -0.011728 -0.0031571 -0.0022928 -0.010036 -0.0068696 -0.066276 -0.001847 0.0050928 -0.045385 -0.0025027 -0.056273 -0.049155 -0.0018148 -0.0065629 0.026404 0.0050006 0.037563 0.00052124 0.00029072 -0.00020451 -0.00012456 0.10093 0 0 -0.0059102 0 -0.045349 -0.027646 -0.0042728 0 0
0.79688 -1.1208e-05 -0.0038896 -0.00031383 -0.0037253 0 -0.0035098 -0.0027195 -0.011051 -0.003664 -0.0033472 -0.0080502 -0.001625 -0.062638 -0.0030353 0.0059239 -0.042976 -0.0048486 -0.058847 -0.05239 -0.0044349 -0.012489 0.025205 0.00080388 0.037993 0.00052143 -0.00056184 -0.00029872 -0.00041403 0.11856 0 0 -0.0089602 0 -0.054689 -0.029807 0.0018619 0 0
0.80078 -0.00023537 -0.002306 0.0073961 0.0011618 0 -0.0020199 -0.0049484 -0.003571 -0.0042864 -0.0044345 -0.005273 -0.011309 -0.061932 -0.0018436 0.0029466 -0.039807 -0.0035371 -0.06116 -0.05996 -0.0031176 -0.018826 0.02206 0.0014582 0.035282 4.1862e-05 -0.0011074 0.00015085 -0.00055216 0.093311 0 0 -0.010234 0 -0.065644 -0.031269 0.0039201 0 0
0.80469 -0.00075368 0.000338 0.014475 0.0060136 0 0.0018089 -0.0037723 0.0059789 -0.004272 -0.0040552 -0.0017014 -0.025211 -0.065147 0.00037202 -0.0043143 -0.034692 0.00012597 -0.062041 -0.070623 0.00080908 -0.023341 0.018395 0.0060688 0.029106 -0.00070398 -0.00086525 0.0010179 -5.681e-05 0.02954 0 0 -0.0078921 0 -0.074324 -0.030997 0.0021062 0 0
0.80859 -0.0011317 0.0020207 0.016252 0.0070036 0 0.0046312 -0.00056143 0.0098016 -0.003336 -0.0026469 0.0020656 -0.030112 -0.070259 0.0017876 -0.013747 -0.029094 0.0035377 -0.061427 -0.081752 0.003732 -0.024956 0.01602 0.010101 0.021297 -0.0011002 5.5275e-05 0.0016934 0.00083743 -0.029047 0 0 -0.0028681 0 -0.07732 -0.029491 -0.00089664 0 0
0.8125 -0.0010213 0.001554 0.010855 0.0032509 0 0.0034018 0.0018648 0.0047234 -0.0013114 -0.0016392 0.0049076 -0.022611 -0.075016 0.0015072 -0.023462 -0.02503 0.0050492 -0.060024 -0.092235 0.0033273 -0.024518 0.015039 0.0096678 0.013471 -0.00067056 0.0010196 0.0015645 0.0013132 -0.043078 0 0 0.0018695 0 -0.074996 -0.027587 -0.0035226 0 0
0.81641 -0.00032689 -0.00039522 0.0012399 -0.0020183 0 -0.0012368 0.0022689 -0.0039871 0.0014952 -0.0013306 0.0059866 -0.010821 -0.078028 -0.00022647 -0.032287 -0.023883 0.0046944 -0.058339 -0.10149 0.00067732 -0.022817 0.015186 0.004944 0.006646 0.00040978 0.0014032 0.0006053 0.00080355 -0.017939 0 0 0.0036895 0 -0.068095 -0.025683 -0.0050801 0 0
0.82031 0.00075486 -0.0019521 -0.0067075 -0.0040801 0 -0.0052258 0.0017698 -0.0073753 0.0038254 -0.00049226 0.0055143 -0.0048734 -0.077969 -0.0026259 -0.039059 -0.027008 0.0032194 -0.05696 -0.10907 -0.0011921 -0.020924 0.015881 -0.00048435 0.001823 0.0013872 0.0010593 -0.00053824 -0.00035905 0.0037943 0 0 0.0022366 0 -0.05801 -0.024106 -0.0051183 0 0
0.82422 0.001807 -0.0017184 -0.0088872 -0.00095668 0 -0.0049835 0.0019518 -0.0017117 0.0041354 0.0017896 0.004714 -0.0069593 -0.073543 -0.0047898 -0.041632 -0.035918 0.0010508 -0.056894 -0.11377 -0.00069809 -0.021137 0.015187 -0.0032878 0.00083027 0.0015726 0.00030808 -0.0010974 -0.0012054 -0.011599 0 0 -0.00048397 0 -0.048971 -0.022566 -0.0037363 0 0
0.82813 0.0023802 9.3317e-05 -0.0063761 0.0046995 0 -0.00087051 0.0029131 0.0076939 0.0022589 0.0045244 0.0049322 -0.010904 -0.067883 -0.0057694 -0.041099 -0.046649 -0.0015366 -0.057848 -0.11593 0.00065331 -0.023509 0.012404 -0.0031384 0.002483 0.00094509 -0.00043661 -0.00083065 -0.0010612 -0.055952 0 0 -0.0016639 0 -0.044087 -0.020248 -0.0022375 0 0
0.83203 0.0022585 0.0020402 -0.0041873 0.0079721 0 0.0033995 0.0035186 0.01187 0.00020802 0.0056889 0.0065923 -0.010255 -0.062694 -0.0048502 -0.037914 -0.057078 -0.0036482 -0.05954 -0.11541 8.3527e-05 -0.027533 0.0076176 -0.0020249 0.0062252 0.00012592 -0.00096297 -0.00014379 -0.00018336 -0.093232 0 0 0.0004001 0 -0.044087 -0.016818 -0.00094686 0 0
0.83594 0.0016471 0.0028193 -0.0063316 0.0060977 0 0.0046155 0.0031884 0.007131 0.00069988 0.0045863 0.008785 -0.0052498 -0.05947 -0.0022616 -0.032637 -0.065272 -0.0039046 -0.061632 -0.11217 -0.0032339 -0.032465 0.0012051 -0.001515 0.011408 -0.00024102 -0.0012376 0.00037909 0.00054097 -0.10024 0 0 0.0052414 0 -0.049072 -0.012131 -1.6712e-05 0 0
0.83984 0.0010889 0.002268 -0.011715 0.00079072 0 0.0029848 0.0027435 -0.0016841 0.0044786 0.0027175 0.0097788 -0.0016076 -0.060196 0.00047721 -0.02604 -0.06847 -0.0018041 -0.063536 -0.10609 -0.0070823 -0.036709 -0.0057325 -0.0013054 0.01706 -7.5308e-05 -0.0012373 0.0004971 0.0004797 -0.086251 0 0 0.010443 0 -0.058336 -0.006291 0.00074673 0 0
0.84375 0.0010942 0.0012045 -0.014726 -0.0035279 0 0.0012178 0.00323 -0.0066298 0.0091821 0.0019944 0.0081157 -0.0037679 -0.064241 0.0014475 -0.019671 -0.0664 0.001186 -0.06452 -0.098623 -0.0083903 -0.038 -0.010622 -0.00047797 0.02171 0.0001566 -0.00092834 0.00037193 -0.00020288 -0.073075 0 0 0.012936 0 -0.067705 -0.00069658 0.0022788 0 0
0.84766 0.0017365 0.00053041 -0.010011 -0.003658 0 0.001254 0.0043209 -0.0045511 0.011204 0.0024933 0.0036407 -0.010579 -0.068796 3.6013e-05 -0.014353 -0.061769 0.0024154 -0.064529 -0.091541 -0.0062767 -0.036204 -0.012393 0.00047722 0.024958 -7.177e-07 -0.00041125 0.00021766 -0.00083788 -0.065191 0 0 0.010801 0 -0.074444 0.0036948 0.0048971 0 0
0.85156 0.0025609 0.00057472 0.0027992 -3.3758e-06 0 0.0024678 0.0044599 0.00074136 0.00891 0.0025856 -0.0021362 -0.017263 -0.071993 -0.0022182 -0.010512 -0.056238 0.00035395 -0.063577 -0.085865 -0.0027379 -0.031491 -0.010526 -0.00035451 0.026694 -0.00049818 2.5934e-05 2.4982e-05 -0.00095963 -0.048176 0 0 0.0046658 0 -0.077446 0.006538 0.0085914 0 0
0.85547 0.002915 0.0011472 0.018413 0.0043823 0 0.0030765 0.0027071 0.0034216 0.0040713 0.0012762 -0.0066508 -0.01993 -0.071951 -0.0028108 -0.008462 -0.051554 -0.0038243 -0.061762 -0.082526 -0.00049189 -0.024349 -0.0047913 -0.0040841 0.026971 -0.0008585 0.00011161 -0.00032909 -0.00065341 -0.01529 0 0 -0.0022642 0 -0.076103 0.0077103 0.013175 0 0
0.85938 0.0024501 0.0019404 0.029512 0.006619 0 0.0026239 6.0715e-05 0.0016075 0.00015035 -0.00030304 -0.0076835 -0.017172 -0.065464 -0.00064082 -0.0087496 -0.050253 -0.0071382 -0.059384 -0.082962 -0.00053234 -0.01636 0.0048223 -0.0091527 0.026157 -0.00071254 -0.00012929 -0.0007894 -0.00028046 0.014742 0 0 -0.0059947 0 -0.070918 0.0079753 0.017652 0 0
0.86328 0.0013917 0.0027201 0.031547 0.0059454 0 0.0023968 -0.0014289 -0.0018845 -0.00074847 -0.00031867 -0.0048033 -0.0083763 -0.055115 0.0027256 -0.010197 -0.051013 -0.0074385 -0.05722 -0.085347 -0.0019021 -0.0099389 0.015218 -0.012217 0.025452 -0.0002109 -0.00035334 -0.0010673 -3.0966e-05 0.014878 0 0 -0.0044452 0 -0.066198 0.0094596 0.020902 0 0
0.86719 0.00038225 0.0032289 0.025141 0.0035503 0 0.0034288 -0.00081382 -0.0036378 0.00069346 0.0011341 0.00014994 0.0070953 -0.043168 0.0042953 -0.012125 -0.052237 -0.0051914 -0.055637 -0.088402 -0.0033796 -0.0059619 0.024804 -0.011123 0.02525 0.00012084 -0.00021498 -0.00091883 0.00015625 -0.016792 0 0 0.00086222 0 -0.063883 0.013057 0.022762 0 0
0.87109 5.4131e-05 0.0031676 0.014939 0.001232 0 0.0047878 0.00078578 -0.0031144 0.0022477 0.0017222 0.004097 0.027802 -0.031678 0.0023361 -0.013944 -0.052486 -0.0026698 -0.054906 -0.091049 -0.004684 -0.0049841 0.032287 -0.0069138 0.025739 -8.2019e-05 0.00028215 -0.00041941 0.00032308 -0.048978 0 0 0.005679 0 -0.06525 0.019255 0.023345 0 0
0.875 0.00066096 0.0024534 0.0062565 0.0003618 0 0.0044464 0.0014732 -0.0018828 0.0023799 -0.00028459 0.0047558 0.048584 -0.023635 -0.0020293 -0.014845 -0.049641 -0.0015288 -0.055371 -0.091848 -0.0058628 -0.0075576 0.035938 -0.0028032 0.026937 -0.00066444 0.00076877 0.00010344 0.00033495 -0.048044 0 0 0.0061071 0 -0.071491 0.028338 0.023198 0 0
0.87891 0.0019788 0.0014763 0.0018877 0.0015347 0 0.0017727 0.00060582 -0.00066524 0.0012173 -0.0033106 0.0022621 0.0635 -0.021857 -0.0057965 -0.013997 -0.042368 -0.0013707 -0.056934 -0.089902 -0.0061799 -0.012941 0.034542 -0.0012281 0.027938 -0.0011317 0.0008589 0.00039998 9.1299e-05 -0.014824 0 0 0.0015776 0 -0.080991 0.038431 0.024303 0 0
0.88281 0.0034611 0.00094997 0.00084832 0.0043934 0 -0.0014095 -0.00068447 0.0014552 -0.00024075 -0.0035434 -0.00089874 0.07161 -0.024479 -0.0065994 -0.011822 -0.032952 -0.00070037 -0.058753 -0.086575 -0.0045493 -0.019202 0.029756 -0.0019969 0.027866 -0.0011531 0.00051913 0.00049562 -0.00020178 0.014484 0 0 -0.0046766 0 -0.09017 0.047033 0.027615 0 0
0.88672 0.0045095 0.0013868 -0.00036994 0.007488 0 -0.0026014 -0.00086561 0.0048524 -0.0012671 0.00087781 -0.0016851 0.078715 -0.030203 -0.004419 -0.0086622 -0.023066 0.000999 -0.06026 -0.082843 -0.001334 -0.025447 0.022439 -0.0031357 0.02628 -0.00084608 9.9225e-05 0.00054143 -0.0001516 0.0051473 0 0 -0.0080658 0 -0.097214 0.052832 0.033358 0 0
0.89063 0.0047416 0.0026847 -0.0047791 0.008789 0 -0.0012558 0.00045514 0.0076931 -0.0015953 0.0072099 0.0013051 0.091439 -0.037469 -0.0011675 -0.0049662 -0.014537 0.0025211 -0.060869 -0.079771 0.0009852 -0.030846 0.013589 -0.0031536 0.022873 -0.00056015 9.7091e-06 0.00054353 0.00034898 -0.042057 0 0 -0.0060255 0 -0.10056 0.054757 0.041438 0 0
0.89453 0.0041751 0.0042307 -0.012043 0.0071321 0 0.00081294 0.0024678 0.0076387 -0.00090036 0.010384 0.0068582 0.10908 -0.043511 0.0010542 -0.0017571 -0.010986 0.0023794 -0.059377 -0.079392 -0.00011069 -0.03417 0.0049138 -0.002268 0.017419 -0.00043611 0.00036219 0.00034347 0.00086481 -0.095555 0 0 0.00030482 0 -0.098208 0.051288 0.050737 0 0
0.89844 0.0032388 0.0053935 -0.018027 0.0035641 0 0.0017183 0.0042782 0.0050485 0.0012702 0.0081294 0.012015 0.12275 -0.046861 0.0012946 4.5019e-05 -0.012705 0.00075354 -0.055986 -0.081798 -0.0041612 -0.035688 -0.0020694 -0.0016745 0.011506 -0.00025942 0.0008906 -0.00011217 0.0007906 -0.12749 0 0 0.0071824 0 -0.092848 0.0448 0.058277 0 0
0.90234 0.0025497 0.005916 -0.017584 0.00099907 0 0.0017824 0.0056459 0.0033085 0.0047753 0.0034087 0.014024 0.12433 -0.04791 -0.00014231 0.00024973 -0.018352 -0.00037842 -0.051483 -0.086089 -0.0074052 -0.03602 -0.0071527 -0.002134 0.0062536 0.00021463 0.0011917 -0.0005696 3.2483e-05 -0.13734 0 0 0.010972 0 -0.086883 0.037082 0.062635 0 0
0.90625 0.0025386 0.0059111 -0.008757 0.0019352 0 0.0030828 0.0066187 0.0051819 0.0083532 0.0013747 0.011988 0.11627 -0.047134 -0.002281 -0.0012322 -0.026765 0.00076197 -0.046649 -0.091425 -0.0062679 -0.035679 -0.010329 -0.0034939 0.002451 0.00083964 0.0010574 -0.00064103 -0.00077369 -0.14127 0 0 0.010337 0 -0.082012 0.029243 0.062954 0 0
0.91016 0.0031678 0.0056233 0.0050505 0.0060852 0 0.0067376 0.0069546 0.009274 0.010288 0.004101 0.0072551 0.1112 -0.045348 -0.0039498 -0.0044266 -0.036305 0.0037251 -0.04266 -0.096569 -0.0013122 -0.035359 -0.011787 -0.0052625 0.00098481 0.0010875 0.00063216 -0.00020773 -0.00084741 -0.14629 0 0 0.0066426 0 -0.080178 0.022367 0.058477 0 0
0.91406 0.0039698 0.0052829 0.017157 0.010278 0 0.011092 0.0063975 0.011156 0.0098617 0.0087805 0.0025422 0.12045 -0.043999 -0.0041095 -0.0090296 -0.044233 0.0060177 -0.041941 -0.099164 0.0028516 -0.03636 -0.012414 -0.0071248 0.0024512 0.00056517 0.00028914 0.00040422 -9.2872e-05 -0.14401 0 0 0.002779 0 -0.083044 0.016717 0.049915 0 0
0.91797 0.0043984 0.0051148 0.022518 0.011028 0 0.013024 0.0054431 0.0083554 0.0080786 0.011139 0.00040365 0.14325 -0.043516 -0.0024195 -0.014124 -0.050038 0.0054268 -0.044453 -0.098964 0.0021506 -0.038892 -0.013175 -0.0087715 0.0052213 -0.00047647 0.000322 0.00070735 0.00073193 -0.12963 0 0 0.0014293 0 -0.088319 0.010935 0.040805 0 0
0.92188 0.0042187 0.0052981 0.021363 0.0075481 0 0.011074 0.0052591 0.0035176 0.006782 0.0099957 0.0018349 0.16802 -0.043931 0.00016251 -0.019421 -0.053826 0.0021314 -0.049867 -0.095992 -0.0025375 -0.042951 -0.014175 -0.0096585 0.0084555 -0.0012328 0.00067671 0.00051265 0.0007507 -0.1173 0 0 0.0036463 0 -0.094747 0.0043405 0.032789 0 0
0.92578 0.0036379 0.0057788 0.018375 0.0024414 0 0.0070285 0.0064172 0.0017583 0.0069871 0.0078938 0.0056712 0.18449 -0.045227 0.0016238 -0.024675 -0.055847 -0.0015311 -0.057529 -0.090474 -0.0060901 -0.048381 -0.015332 -0.0094542 0.011342 -0.0010505 0.0009441 8.0239e-05 -0.00012686 -0.12681 0 0 0.0082302 0 -0.10108 -0.0035567 0.027294 0 0
0.92969 0.0031097 0.0061578 0.018189 -0.00055095 0 0.0042358 0.0078777 0.0049011 0.0081043 0.0075046 0.0091983 0.19358 -0.04756 0.00034623 -0.029632 -0.056383 -0.0033395 -0.065711 -0.082839 -0.0045372 -0.054721 -0.015853 -0.0087545 0.012709 -9.4468e-05 0.00067251 -0.00017899 -0.0010834 -0.15532 0 0 0.012245 0 -0.10556 -0.012914 0.026259 0 0
0.93359 0.0030122 0.005919 0.021233 0.00036146 0 0.0044323 0.0077705 0.0091893 0.0087412 0.0083876 0.0098315 0.20442 -0.051099 -0.0033122 -0.034145 -0.055443 -0.0031469 -0.071249 -0.074654 0.0005854 -0.060592 -0.014399 -0.0088819 0.012538 0.00072221 -0.00020451 -0.00010175 -0.001195 -0.17141 0 0 0.012721 0 -0.10792 -0.021586 0.028633 0 0
0.9375 0.0034434 0.0048914 0.023461 0.00383 0 0.0062932 0.005462 0.00931 0.0080967 0.0079404 0.0069288 0.22268 -0.055747 -0.0069953 -0.038112 -0.052328 -0.002626 -0.07297 -0.066725 0.0038225 -0.065261 -0.01063 -0.010552 0.011601 0.0005545 -0.0012021 0.00014856 -0.00032916 -0.14539 0 0 0.0087693 0 -0.10897 -0.027696 0.03248 0 0
0.94141 0.0042189 0.0034906 0.019903 0.0068599 0 0.0069651 0.0025771 0.004328 0.0064724 0.0051126 0.0023969 0.24392 -0.061207 -0.0082669 -0.041374 -0.046183 -0.0032717 -0.070318 -0.059447 0.0017902 -0.068315 -0.0044736 -0.012833 0.010456 -0.00056152 -0.0016112 0.0003411 0.0007662 -0.084624 0 0 0.0025733 0 -0.10914 -0.029937 0.036617 0 0
0.94531 0.0049954 0.0024347 0.0087499 0.0073461 0 0.0047853 0.0015124 -0.0011974 0.0045597 0.0020951 -0.00062008 0.25937 -0.06695 -0.0067736 -0.043739 -0.035975 -0.004847 -0.063077 -0.05311 -0.0029892 -0.069445 0.0039131 -0.013876 0.009749 -0.001698 -0.0011157 0.0004206 0.001219 -0.031676 0 0 -0.0019075 0 -0.10884 -0.027061 0.039818 0 0
0.94922 0.0054286 0.0021769 -0.0072354 0.0054233 0 0.00054466 0.0028389 -0.002207 0.0025331 0.0017569 -0.00018817 0.26714 -0.070109 -0.0044493 -0.044661 -0.019466 -0.0057992 -0.052007 -0.04797 -0.0048026 -0.068521 0.013339 -0.012936 0.010464 -0.0018719 -0.0001475 0.0004642 0.00081825 -0.022683 0 0 -0.0019143 0 -0.10751 -0.017428 0.0408 0 0
0.95313 0.0053335 0.0026131 -0.022536 0.0028686 0 -0.003487 0.0045142 0.0014165 4.0599e-05 0.0039346 0.0027544 0.2751 -0.068674 -0.0034663 -0.04475 0.00027892 -0.0050182 -0.040963 -0.043351 -0.0011885 -0.067127 0.021717 -0.011373 0.012102 -0.00094404 0.00042219 0.00047887 6.9767e-05 -0.04983 0 0 0.0017968 0 -0.10414 -0.0050782 0.041058 0 0
0.95703 0.0048062 0.0033199 -0.032002 0.0015473 0 -0.0053559 0.0039944 0.0050575 -0.0029979 0.0052502 0.0050289 0.29162 -0.061613 -0.0040286 -0.044437 0.021297 -0.0029974 -0.031515 -0.039014 0.0040425 -0.065947 0.028358 -0.011184 0.014315 0.00027525 5.2443e-05 0.00035642 -0.00040876 -0.069919 0 0 0.0054498 0 -0.097873 0.0079929 0.04167 0 0
0.96094 0.0042015 0.0039942 -0.033111 0.002283 0 -0.0043883 0.0010447 0.0047669 -0.0058393 0.0029571 0.003808 0.315 -0.048472 -0.0043354 -0.044221 0.041468 -0.001266 -0.0249 -0.03476 0.0047894 -0.065556 0.032895 -0.012472 0.01677 0.0007997 -0.00093715 5.8097e-05 -0.00043569 -0.050805 0 0 0.0053775 0 -0.088143 0.019895 0.043636 0 0
0.96484 0.0038992 0.0045852 -0.026595 0.0046517 0 -0.0010911 -0.0018852 0.0015221 -0.0073243 -0.0016354 -0.00090166 0.33467 -0.029129 -0.0027152 -0.045055 0.056976 -0.00084065 -0.022565 -0.030435 -0.00050255 -0.066627 0.035312 -0.01283 0.019064 0.00036005 -0.0016141 -0.00024484 -0.00023727 -0.0053267 0 0 0.0011565 0 -0.074216 0.027876 0.048457 0 0
0.96875 0.0039747 0.0050393 -0.01575 0.0073486 0 0.003215 -0.0022033 -0.00040225 -0.0068121 -0.0043147 -0.0059813 0.34381 -0.0082903 0.00043441 -0.047898 0.064391 -0.0013593 -0.023384 -0.026333 -0.0066705 -0.068785 0.037673 -0.0097669 0.02125 -0.00042876 -0.0012628 -0.0003245 -3.7056e-05 0.023475 0 0 -0.0040161 0 -0.058338 0.03078 0.055883 0 0
0.97266 0.0040597 0.0050832 -0.0048475 0.0087697 0 0.0066724 0.00016334 0.0013018 -0.0046399 -0.0025472 -0.0074376 0.34916 0.009544 0.0030282 -0.052449 0.064762 -0.00168 -0.02496 -0.023023 -0.0069698 -0.070989 0.041593 -0.0037934 0.023734 -0.00073016 -1.8484e-05 -0.00020605 0.00017106 0.0078567 0 0 -0.0060246 0 -0.043659 0.030299 0.063815 0 0
0.97656 0.0035801 0.0044166 0.0029858 0.0077964 0 0.0075348 0.0029001 0.0044359 -0.0017039 0.0017326 -0.0034015 0.36562 0.021974 0.0035165 -0.058353 0.058871 -0.0011559 -0.025959 -0.021092 -0.00022819 -0.072567 0.047751 0.0013972 0.026753 -0.0002811 0.0012894 -0.00023507 0.00044033 -0.038702 0 0 -0.0031896 0 -0.032249 0.027456 0.070657 0 0
0.98047 0.0022277 0.0031275 0.007499 0.0046397 0 0.0053639 0.0039313 0.0053181 0.0012598 0.0043182 0.0044389 0.40012 0.027095 0.002421 -0.065068 0.04799 -0.00022201 -0.025134 -0.021178 0.0076036 -0.072851 0.05652 0.0022545 0.030488 0.00044483 0.0018923 -0.00073749 0.00061573 -0.080421 0 0 0.0025906 0 -0.026093 0.023433 0.074684 0 0
0.98438 0.00027015 0.0017835 0.011256 0.0010782 0 0.0018027 0.0034534 0.0034443 0.0039025 0.0033297 0.011991 0.44218 0.023477 0.0014981 -0.071044 0.034621 0.00019569 -0.020976 -0.025132 0.0092486 -0.070716 0.067135 -0.0011102 0.034726 0.00078565 0.0016779 -0.0015963 0.00042061 -0.097032 0 0 0.0076114 0 -0.028963 0.019917 0.072108 0 0
0.98828 -0.0015839 0.00097139 0.017224 -0.00055248 0 -0.00031963 0.0031479 0.0019981 0.0059269 0.0009245 0.015512 0.47251 0.018603 0.0015955 -0.07515 0.022409 -0.00030257 -0.015561 -0.032145 0.0032441 -0.067154 0.076229 -0.0050261 0.038188 0.0005308 0.001099 -0.0022312 -0.0001744 -0.096763 0 0 0.009196 0 -0.037415 0.017326 0.064304 0 0
0.99219 -0.0026534 0.00072636 0.025552 0.00077119 0 0.00068144 0.0037755 0.0036031 0.0068227 0.00034117 0.013902 0.482 0.01706 0.001757 -0.07721 0.012281 -0.0012211 -0.010551 -0.041358 -0.004888 -0.062922 0.082097 -0.0060147 0.040108 1.9782e-05 0.00061224 -0.002069 -0.00077312 -0.094556 0 0 0.0071955 0 -0.048918 0.015368 0.052876 0 0
0.99609 -0.0026905 0.00050181 0.032379 0.0035714 0 0.0036084 0.0042239 0.0066184 0.0061578 0.0020105 0.0090287 0.48148 0.022489 0.00061563 -0.077287 0.0047311 -0.0017394 -0.0074021 -0.051777 -0.0083751 -0.058682 0.0836 -0.0042235 0.039987 -0.00031245 0.00029993 -0.0010626 -0.00086196 -0.087769 0 0 0.0033794 0 -0.061136 0.013788 0.039528 0 0
1 -0.0019315 -0.00022524 0.032261 0.0047388 0 0.0051674 0.0031626 0.006726 0.0041284 0.0033991 0.0040888 0.49137 0.039613 -0.0016292 -0.075753 -4.0473e-06 -0.0015653 -0.0082246 -0.061666 -0.005679 -0.055325 0.079561 -0.0028624 0.037324 -0.00039356 1.2159e-05 0.00025308 -0.00032727 -0.061449 0 0 -0.00017671 0 -0.07069 0.012264 0.027029 0 0
1.0039 -0.00084821 -0.0013362 0.02262 0.0021117 0 0.0028883 0.0011248 0.0021515 0.0016409 0.0025693 0.0013258 0.52144 0.068555 -0.0031085 -0.07429 -0.0028636 -0.0012282 -0.014191 -0.067676 -0.0012291 -0.053442 0.071964 -0.0043443 0.03354 -0.00049458 -0.00027532 0.0012053 0.00038318 -0.015049 0 0 -0.0022363 0 -0.073676 0.011195 0.019839 0 0
1.0078 0.00011816 -0.0021193 0.0064498 -0.0033753 0 -0.0024652 0.00020696 -0.0037174 -0.0003377 0.00085811 0.00071537 0.56114 0.1011 -0.0023261 -0.074065 -0.0050683 -0.0015848 -0.022776 -0.069031 -0.00025909 -0.052282 0.065064 -0.0074525 0.031264 -0.00081617 -0.0003935 0.0014765 0.00066715 0.026735 0 0 -0.0026223 0 -0.071056 0.011486 0.018458 0 0
1.0117 0.00066268 -0.0019621 -0.0093069 -0.0080687 0 -0.0073531 0.0015052 -0.0057126 -0.0015814 0.0011776 0.00040859 0.59039 0.13206 -2.1253e-05 -0.075442 -0.0069402 -0.0030216 -0.032185 -0.065456 -0.0035625 -0.051287 0.061214 -0.0086528 0.032237 -0.0011834 -0.00027066 0.0012116 0.00034613 0.037438 0 0 -0.0019694 0 -0.063614 0.01389 0.022926 0 0
1.0156 0.00061904 -0.00097234 -0.018585 -0.0084726 0 -0.0084462 0.0033753 -0.0026262 -0.0027272 0.003932 -0.001533 0.59969 0.15623 0.0014098 -0.078548 -0.0086986 -0.0050379 -0.040418 -0.057074 -0.0073968 -0.049859 0.062499 -0.0060006 0.03807 -0.0011966 -0.00014653 0.0007495 -0.00017221 0.020942 0 0 -0.0013814 0 -0.052515 0.019093 0.03283 0 0
1.0195 -8.4124e-06 9.7409e-05 -0.020262 -0.0042478 0 -0.0053974 0.0028908 0.0012733 -0.0045375 0.0057317 -0.005476 0.59924 0.16413 0.0004333 -0.082901 -0.010381 -0.0065269 -0.043237 -0.044562 -0.0078907 -0.046963 0.071944 -0.0012287 0.051761 -0.00066868 -0.0003511 0.00033237 -0.00030428 0.011991 0 0 -0.0018755 0 -0.039953 0.028339 0.047232 0 0
1.0234 -0.0009916 0.00050842 -0.018114 0.0013409 0 -0.00094765 -0.00086765 0.00083094 -0.0070042 0.002941 -0.009898 0.60823 0.1582 -0.0019561 -0.086528 -0.012298 -0.006541 -0.039642 -0.031709 -0.0048354 -0.042923 0.085901 0.0022542 0.070658 0.00012539 -0.00085961 4.1113e-05 0.00014652 0.039964 0 0 -0.0036065 0 -0.028844 0.039794 0.062448 0 0
1.0273 -0.001935 9.1443e-05 -0.016925 0.0040352 0 0.0014988 -0.0054396 -0.0043778 -0.0091801 -0.0037975 -0.012634 0.63601 0.14402 -0.0033372 -0.088476 -0.015009 -0.0049846 -0.030769 -0.020398 -0.0011604 -0.03855 0.10078 0.0030792 0.091724 0.00065211 -0.0011864 -0.00012293 0.00081768 0.095091 0 0 -0.0054989 0 -0.019977 0.051737 0.076953 0 0
1.0313 -0.0024845 -0.00077998 -0.018184 0.0020478 0 0.00049026 -0.0073108 -0.0096489 -0.0099262 -0.0094803 -0.01264 0.67408 0.1263 -0.0025124 -0.088207 -0.019104 -0.0027086 -0.017831 -0.011803 0.00054706 -0.034583 0.11383 0.0031344 0.11245 0.00057463 -0.00083703 -0.00020788 0.0011353 0.13637 0 0 -0.0059861 0 -0.013756 0.062842 0.089879 0 0
1.0352 -0.0025369 -0.0016119 -0.01897 -0.0025745 0 -0.0027874 -0.005532 -0.01028 -0.0088843 -0.0096406 -0.010794 0.70628 0.11147 -0.00069666 -0.085298 -0.025496 -0.00088295 -0.0027823 -0.0070441 0.00030859 -0.032082 0.12162 0.0050515 0.12952 2.6945e-05 0.00012859 -0.00034004 0.0008221 0.13403 0 0 -0.0045265 0 -0.010428 0.071456 0.10052 0 0
1.0391 -0.002259 -0.0020817 -0.014695 -0.0057757 0 -0.0058358 -0.0026385 -0.006388 -0.0067777 -0.0049694 -0.0090467 0.72548 0.10908 8.9511e-05 -0.080509 -0.035479 -9.0969e-05 0.0096535 -0.0063848 -0.00026166 -0.032663 0.12039 0.0089999 0.1379 -0.00052316 0.0010645 -0.00065547 0.00011173 0.099596 0 0 -0.0024418 0 -0.0096895 0.075713 0.10866 0 0
1.043 -0.0019079 -0.0019921 -0.003227 -0.0048189 0 -0.0066443 -0.0018337 -0.0021979 -0.0047808 -0.00049905 -0.0086626 0.73957 0.11695 -0.00050551 -0.076051 -0.047623 9.3427e-05 0.017219 -0.0074466 -0.00033916 -0.035572 0.11359 0.012456 0.13927 -0.00066565 0.0013215 -0.0011137 -0.00046937 0.070207 0 0 -0.0019214 0 -0.0099279 0.077236 0.11544 0 0
1.0469 -0.0016377 -0.0011733 0.012936 -0.00027763 0 -0.0046071 -0.0035751 -0.0010408 -0.0035469 -0.0002222 -0.009083 0.76106 0.13243 -0.00080676 -0.073005 -0.060892 0.00060353 0.019153 -0.0093463 -0.00057334 -0.040266 0.10326 0.013015 0.13485 -0.00034862 0.00083933 -0.0014238 -0.00052487 0.065613 0 0 -0.0038404 0 -0.010409 0.077007 0.12097 0 0
1.0508 -0.001448 0.0003567 0.027937 0.0047882 0 -0.00044377 -0.0053132 -0.0019689 -0.0027573 -0.0031127 -0.0083769 0.79204 0.15205 0.00061661 -0.07228 -0.074104 0.0018456 0.01521 -0.011342 -0.0015931 -0.046064 0.091561 0.010801 0.12628 0.00012602 0.0001195 -0.001278 -7.8522e-05 0.067084 0 0 -0.0065266 0 -0.010375 0.076097 0.12531 0 0
1.0547 -0.0012388 0.0021286 0.036027 0.0074559 0 0.0042579 -0.0045101 -0.0016016 -0.0015457 -0.0048219 -0.0048805 0.82062 0.16884 0.0027475 -0.075123 -0.084903 0.0031396 0.0054848 -0.012909 -0.0026498 -0.051699 0.081746 0.0076966 0.11644 0.00035777 -0.00035723 -0.00071723 0.0004573 0.041518 0 0 -0.0069825 0 -0.0083188 0.0762 0.12777 0 0
1.0586 -0.00084565 0.0033105 0.034648 0.0070053 0 0.0075716 -0.0014005 0.0014495 0.00063487 -0.0028356 0.0013462 0.83307 0.1769 0.002829 -0.080367 -0.091992 0.0033041 -0.0060489 -0.014547 -0.0023386 -0.055856 0.074991 0.0045847 0.10885 0.00014023 -0.00058906 -0.00019968 0.00059387 -0.017836 0 0 -0.0036576 0 -0.0030781 0.078119 0.12788 0 0
1.0625 -4.7006e-05 0.0032892 0.025259 0.0048993 0 0.0079961 0.0015661 0.0049832 0.0034798 0.00090615 0.0083741 0.82944 0.17723 -0.00045553 -0.086366 -0.09626 0.0019181 -0.016647 -0.016662 -0.00050546 -0.058424 0.069788 0.00021079 0.10389 -0.00040149 -0.00088332 -0.00019528 0.00014762 -0.08094 0 0 0.0018826 0 0.0052474 0.081226 0.1259 0 0
1.0664 0.0013269 0.0022595 0.011909 0.0031301 0 0.0053734 0.0027133 0.006114 0.006051 0.0027242 0.013598 0.82666 0.17153 -0.0048479 -0.092026 -0.098649 -4.5004e-05 -0.024714 -0.019285 0.0011819 -0.05943 0.064822 -0.0067576 0.10125 -0.00090165 -0.0013132 -0.00068475 -0.00058015 -0.11218 0 0 0.0061694 0 0.016396 0.084913 0.12213 0 0
1.0703 0.0031538 0.001176 -0.0010519 0.0026154 0 0.0012565 0.0029224 0.004868 0.0074799 0.0017606 0.015348 0.84482 0.16265 -0.0061696 -0.09618 -0.10054 -0.0010354 -0.028821 -0.022249 0.00092416 -0.05906 0.058429 -0.014985 0.10009 -0.001012 -0.0015054 -0.0011355 -0.00099942 -0.10723 0 0 0.0069221 0 0.029797 0.088352 0.11705 0 0
1.0742 0.0048677 0.00099665 -0.010689 0.0028896 0 -0.0019203 0.004181 0.004014 0.007529 0.00088492 0.013861 0.88869 0.15792 -0.0024717 -0.096954 -0.1053 -0.00053045 -0.027319 -0.023683 -0.0011546 -0.057759 0.048116 -0.0207 0.097718 -0.00066169 -0.0010638 -0.0010502 -0.00071128 -0.094605 0 0 0.0051091 0 0.042767 0.089813 0.11233 0 0
1.0781 0.0056732 0.0018888 -0.016047 0.0029482 0 -0.0025016 0.0068017 0.0054286 0.006622 0.0029659 0.011077 0.94171 0.15986 0.0035737 -0.095399 -0.11342 0.00024144 -0.023292 -0.022032 -0.003052 -0.056349 0.036004 -0.021214 0.092903 -0.00012449 -0.00014932 -0.00051882 0.00010204 -0.10236 0 0 0.0040201 0 0.052161 0.089403 0.1094 0 0
1.082 0.0050853 0.0031431 -0.017844 0.0022158 0 -0.00076595 0.0087788 0.0075523 0.0054746 0.007101 0.0094145 0.97869 0.16814 0.0067801 -0.092065 -0.12429 -0.0005844 -0.018259 -0.016514 -0.0030732 -0.055042 0.023997 -0.017977 0.085806 0.00018602 0.00050721 -0.00013626 0.00076138 -0.12886 0 0 0.0062412 0 0.05637 0.087356 0.10876 0 0
1.0859 0.0033574 0.003845 -0.017736 0.00085744 0 0.0014937 0.0081217 0.0071168 0.0047137 0.0094216 0.01014 0.98681 0.18165 0.0042083 -0.087543 -0.13686 -0.0034827 -0.013695 -0.0067414 -0.001657 -0.054029 0.014042 -0.015478 0.076997 5.4242e-05 0.00026872 -0.00033023 0.00065475 -0.1488 0 0 0.011328 0 0.054264 0.084012 0.11062 0 0
1.0898 0.0013605 0.0036199 -0.017367 -0.000518 0 0.0026169 0.0053608 0.0030951 0.0046819 0.0075854 0.012299 0.9768 0.19752 -0.0020925 -0.082591 -0.14852 -0.0066579 -0.011783 0.0074915 -0.00070422 -0.053606 0.0095586 -0.016721 0.068204 -0.0003558 -0.00074539 -0.00083749 -0.00019376 -0.14316 0 0 0.016155 0 0.044351 0.079928 0.11496 0 0
1.0938 -3.2804e-05 0.002764 -0.017378 -0.0012766 0 0.002434 0.0031387 -0.0018939 0.0053198 0.0036077 0.013057 0.97473 0.21055 -0.0070709 -0.077925 -0.1551 -0.007403 -0.013672 0.02305 -0.0011601 -0.054266 0.01174 -0.019919 0.062775 -0.00065652 -0.0017228 -0.00094994 -0.0011044 -0.11654 0 0 0.017369 0 0.02964 0.076037 0.11993 0 0
1.0977 -0.00052071 0.0017706 -0.016837 -0.0010336 0 0.0021109 0.0032264 -0.0044331 0.0060381 0.0015829 0.0095695 1.0012 0.21979 -0.0073579 -0.073566 -0.15601 -0.0045449 -0.018173 0.036781 -0.0016657 -0.056276 0.017638 -0.020005 0.061645 -0.00060084 -0.0019093 -0.00030035 -0.0013381 -0.083896 0 0 0.013709 0 0.014692 0.072719 0.12392 0 0
1.1016 -0.00041238 0.00085833 -0.013771 0.00014762 0 0.0027248 0.0044038 -0.0040281 0.0057797 0.0028822 0.001353 1.0555 0.22568 -0.0040211 -0.069501 -0.15143 0.00040389 -0.024386 0.046838 4.4081e-05 -0.059899 0.025014 -0.013562 0.065118 -0.00030579 -0.001276 0.00068193 -0.00075747 -0.048008 0 0 0.0064944 0 0.0023046 0.07022 0.12608 0 0
1.1055 -0.00019957 -1.1515e-05 -0.0068001 0.0016204 0 0.0040059 0.0037372 -0.0033182 0.0035531 0.004457 -0.0087015 1.1163 0.22932 -0.00090784 -0.065694 -0.14216 0.004583 -0.031192 0.051606 0.0043972 -0.065343 0.031268 -0.0022238 0.073065 -0.00011126 -0.0004364 0.001185 9.2385e-05 0.0016961 0 0 -0.0015446 0 -0.0048214 0.06876 0.12572 0 0
1.1094 -0.00016582 -0.00078598 0.0031651 0.0023395 0 0.0044554 -0.00010127 -0.0046467 -0.00071969 0.0023273 -0.015823 1.1588 0.23445 -0.00060094 -0.062509 -0.13145 0.0063015 -0.036198 0.048595 0.0088788 -0.072919 0.031033 0.0087426 0.084496 -0.00022144 3.0635e-05 0.00086888 0.00054986 0.067083 0 0 -0.0078118 0 -0.0018967 0.069226 0.12211 0 0
1.1133 -0.0003848 -0.0011784 0.012731 0.0015304 0 0.0027201 -0.0051888 -0.0071903 -0.0057602 -0.0036873 -0.016617 1.1722 0.24316 -0.0021719 -0.060418 -0.12422 0.0062011 -0.038638 0.041807 0.0098978 -0.081003 0.024736 0.01499 0.095643 -0.00050821 9.2221e-05 0.00021449 0.00045288 0.12612 0 0 -0.010793 0 0.0074388 0.071535 0.11747 0 0
1.1172 -0.00092873 -0.0009791 0.017882 -0.00055115 0 -0.0010362 -0.0082162 -0.0080834 -0.0095415 -0.0094139 -0.011658 1.1654 0.25491 -0.0027243 -0.059791 -0.12211 0.0059445 -0.038738 0.033666 0.0059028 -0.088547 0.013987 0.016178 0.10494 -0.00068368 9.8245e-05 -3.0788e-05 0.000176 0.14827 0 0 -0.010393 0 0.020357 0.075579 0.11315 0 0
1.1211 -0.0018658 -0.00046174 0.016629 -0.0025506 0 -0.0049884 -0.0077765 -0.0060891 -0.010708 -0.010605 -0.0052114 1.1575 0.2686 -0.0007463 -0.060859 -0.12594 0.0059358 -0.036915 0.026242 -0.0012082 -0.094646 0.0005498 0.014967 0.11121 -0.00064405 0.00022353 0.00030061 0.00010568 0.12688 0 0 -0.0079314 0 0.034204 0.081099 0.11031 0 0
1.125 -0.0029786 -0.00034066 0.010238 -0.0029772 0 -0.0069047 -0.005509 -0.0032889 -0.0096474 -0.0072544 -0.0021257 1.1633 0.28171 0.0022934 -0.063879 -0.13606 0.0046472 -0.034047 0.022282 -0.007605 -0.097987 -0.012671 0.013677 0.11308 -0.00059392 0.00021285 0.00060685 0.00018147 0.091052 0 0 -0.0056746 0 0.045099 0.087522 0.11057 0 0
1.1289 -0.00363 -0.0011993 0.0019352 -0.0015299 0 -0.0058506 -0.0040681 -0.0026769 -0.0081641 -0.0032413 -0.0042597 1.1848 0.28956 0.0035283 -0.067866 -0.14869 0.00043166 -0.032047 0.023624 -0.010433 -0.097902 -0.021863 0.012309 0.11029 -0.00080149 -0.00027193 0.00020064 2.3113e-05 0.08007 0 0 -0.0056696 0 0.04886 0.092783 0.11508 0 0
1.1328 -0.0031641 -0.0029105 -0.0057319 0.00043476 0 -0.0030381 -0.0043965 -0.0045261 -0.0079288 -0.0020037 -0.0092449 1.2135 0.29195 0.0015647 -0.0711 -0.1593 -0.006039 -0.0315 0.028067 -0.0095469 -0.09599 -0.027571 0.009576 0.10471 -0.0012531 -0.0011285 -0.00089262 -0.00053478 0.10509 0 0 -0.0083044 0 0.046928 0.095495 0.12235 0 0
1.1367 -0.001604 -0.0046424 -0.012422 0.00087378 0 -0.0011128 -0.0052831 -0.0059353 -0.0090841 -0.0032507 -0.012435 1.2394 0.28952 -0.0022729 -0.072507 -0.1657 -0.011424 -0.032319 0.034056 -0.0069155 -0.093297 -0.030859 0.0051551 0.09705 -0.0016009 -0.0017579 -0.0019046 -0.001159 0.13872 0 0 -0.011725 0 0.040593 0.094942 0.13151 0 0
1.1406 8.0984e-05 -0.0054918 -0.019053 -0.0012741 0 -0.00227 -0.0053235 -0.0041966 -0.010283 -0.0041645 -0.01038 1.2587 0.28351 -0.0052611 -0.071105 -0.16619 -0.012141 -0.034147 0.039819 -0.0046743 -0.09097 -0.033207 0.00049825 0.088052 -0.0014829 -0.0015956 -0.0020851 -0.0013445 0.14347 0 0 -0.012926 0 0.031598 0.09067 0.14152 0 0
1.1445 0.00057271 -0.0051871 -0.025495 -0.0051739 0 -0.0065021 -0.0046827 -6.4742e-05 -0.010049 -0.0031677 -0.0031797 1.2752 0.27724 -0.0055498 -0.065164 -0.15884 -0.0073974 -0.035498 0.041835 -0.003641 -0.091188 -0.037984 -0.0023926 0.078476 -0.00088897 -0.00068563 -0.0014181 -0.00097858 0.10867 0 0 -0.0099669 0 0.023574 0.082341 0.15041 0 0
1.1484 -0.00076714 -0.0042523 -0.029399 -0.0087319 0 -0.011351 -0.0045976 0.0029219 -0.0080743 -0.0016032 0.0057845 1.296 0.2742 -0.0032404 -0.056361 -0.14805 8.921e-05 -0.03461 0.039063 -0.0032455 -0.094219 -0.046478 -0.0025466 0.069153 -0.00019027 0.00030853 -0.00054603 -0.00047057 0.057958 0 0 -0.0035828 0 0.01946 0.073002 0.15692 0 0
1.1523 -0.0033762 -0.0035455 -0.027539 -0.010195 0 -0.013565 -0.0054712 0.0022841 -0.0052388 -0.0015914 0.012187 1.3253 0.27456 0.00026937 -0.046512 -0.13702 0.0063646 -0.031105 0.032236 -0.0024905 -0.099214 -0.057563 -0.00034405 0.060413 0.00018921 0.0006796 -5.8622e-05 -0.00027495 0.023158 0 0 0.0031927 0 0.019534 0.064628 0.16105 0 0
1.1563 -0.0059663 -0.0036283 -0.018578 -0.0093447 0 -0.011572 -0.0061033 -0.0008468 -0.0025327 -0.0031049 0.013359 1.3614 0.27787 0.0035205 -0.037116 -0.12796 0.0092754 -0.024945 0.022152 -0.00094856 -0.1053 -0.06991 0.0032341 0.052536 0.00011731 0.00026657 3.509e-05 -0.00036256 0.01552 0 0 0.0071655 0 0.02377 0.058597 0.16296 0 0
1.1602 -0.0075206 -0.0044878 -0.004745 -0.0074251 0 -0.0068137 -0.0051061 -0.0033295 -0.00017677 -0.0040841 0.0095651 1.3969 0.28291 0.005586 -0.030166 -0.12324 0.0094405 -0.016406 0.010111 0.0008943 -0.11113 -0.081288 0.0071582 0.045898 -0.00021137 -0.00049037 0.00012458 -0.00027867 0.023827 0 0 0.0071436 0 0.031815 0.056446 0.16308 0 0
1.1641 -0.007886 -0.0057303 0.0091053 -0.0060673 0 -0.0027055 -0.0027865 -0.0037145 0.0021365 -0.003392 0.0034262 1.4231 0.28653 0.005964 -0.028427 -0.12402 0.008572 -0.0072945 -0.00071818 0.0020317 -0.11399 -0.087504 0.010251 0.041108 -0.00052447 -0.0010157 0.00042473 0.0002565 0.03543 0 0 0.0044261 0 0.04243 0.059135 0.16292 0 0
1.168 -0.0075443 -0.0069466 0.018321 -0.006178 0 -0.0018981 -0.0011458 -0.0036262 0.004305 -0.0026641 -0.0019321 1.4354 0.28818 0.0044921 -0.030545 -0.12649 0.007271 0.00056569 -0.0083776 0.0017195 -0.1135 -0.088843 0.011252 0.037693 -0.00070254 -0.0010792 0.00072759 0.00091494 0.051775 0 0 0.0013856 0 0.053921 0.064241 0.16398 0 0
1.1719 -0.007006 -0.0079023 0.021022 -0.007503 0 -0.0041215 -0.0018777 -0.0053199 0.0053845 -0.0043912 -0.0048193 1.4368 0.28873 0.0015977 -0.035477 -0.12832 0.0047472 0.0066407 -0.011836 0.00011537 -0.10959 -0.085974 0.009692 0.035464 -0.00077306 -0.00085071 0.00072687 0.0010542 0.081087 0 0 -0.00052912 0 0.065944 0.070796 0.16688 0 0
1.1758 -0.0065228 -0.0084835 0.018688 -0.0089551 0 -0.00656 -0.0046411 -0.0085455 0.0042334 -0.0083991 -0.005801 1.437 0.28954 -0.0015802 -0.041913 -0.12725 0.00059486 0.010709 -0.010267 -0.0017006 -0.10239 -0.079919 0.0068288 0.034193 -0.00075334 -0.00057013 0.00044927 0.00046262 0.12121 0 0 -0.0017112 0 0.078239 0.077976 0.1721 0 0
1.1797 -0.0062654 -0.008596 0.01463 -0.0093927 0 -0.0065261 -0.0075641 -0.010641 0.00055667 -0.011274 -0.006867 1.4468 0.29437 -0.0036816 -0.04722 -0.11949 -0.0036447 0.013183 -0.0017916 -0.002428 -0.092063 -0.072596 0.0052355 0.033622 -0.00057865 -0.00024898 0.00023303 -0.00028579 0.15722 0 0 -0.0036314 0 0.090565 0.085428 0.18032 0 0
1.1836 -0.0064939 -0.0082051 0.011532 -0.0084489 0 -0.0040561 -0.0093202 -0.0098131 -0.0047442 -0.010013 -0.0095681 1.4714 0.30582 -0.0039437 -0.048832 -0.10546 -0.0052403 0.016325 0.012699 -0.0015105 -0.080073 -0.066019 0.006901 0.033395 -0.0002018 0.00028221 0.00029455 -0.00032889 0.17822 0 0 -0.0072249 0 0.10198 0.094461 0.19034 0 0
1.1875 -0.0073349 -0.0074771 0.0095937 -0.0069506 0 -0.0020046 -0.010327 -0.007643 -0.010191 -0.0059365 -0.013641 1.5065 0.32248 -0.0025663 -0.046647 -0.088081 -0.0028672 0.021219 0.031599 0.00040282 -0.06719 -0.059836 0.01152 0.033553 0.00028386 0.0010687 0.00044913 0.00060453 0.19221 0 0 -0.011894 0 0.11145 0.10635 0.20087 0 0
1.1914 -0.0084148 -0.0068177 0.0064655 -0.0064819 0 -0.0034563 -0.011758 -0.0076497 -0.014573 -0.0040034 -0.01734 1.5405 0.34258 -0.00031361 -0.04087 -0.069622 0.0016625 0.028228 0.053925 0.0019065 -0.053738 -0.053312 0.016777 0.034261 0.00067024 0.0018307 0.00035276 0.0018584 0.21846 0 0 -0.015967 0 0.11803 0.12195 0.21102 0 0
1.1953 -0.008937 -0.0066745 -0.00081222 -0.0081058 0 -0.0087774 -0.013699 -0.011397 -0.01725 -0.007684 -0.019173 1.5608 0.36337 0.0020998 -0.032114 -0.052868 0.0046126 0.037371 0.0785 0.0018369 -0.039962 -0.045284 0.020468 0.035776 0.00078888 0.0021126 -3.211e-05 0.002429 0.26406 0 0 -0.018146 0 0.12064 0.14199 0.21985 0 0
1.1992 -0.0083343 -0.0072067 -0.012894 -0.011122 0 -0.01502 -0.014783 -0.016553 -0.017955 -0.014811 -0.019308 1.5606 0.37701 0.004139 -0.022438 -0.043415 0.0035875 0.046635 0.10259 1.9698e-05 -0.026395 -0.033416 0.022368 0.038746 0.00062278 0.0016671 -0.00033955 0.0018773 0.31131 0 0 -0.01858 0 0.11735 0.16604 0.22555 0 0
1.2031 -0.0068874 -0.0080924 -0.0264 -0.013143 0 -0.018251 -0.013798 -0.01913 -0.016749 -0.019216 -0.019151 1.5429 0.38133 0.0051583 -0.014278 -0.040611 -0.00028188 0.053054 0.12369 -0.0027208 -0.013903 -0.019527 0.024 0.042612 0.0002763 0.00071462 -0.00021851 0.00066536 0.33146 0 0 -0.018514 0 0.11105 0.18919 0.22881 0 0
1.207 -0.0056036 -0.0086681 -0.035255 -0.011879 0 -0.016725 -0.01135 -0.017368 -0.01429 -0.016759 -0.019438 1.5195 0.37623 0.0044247 -0.0083828 -0.043663 -0.0034498 0.055249 0.14056 -0.005097 -0.0033148 -0.0054534 0.026661 0.046968 -0.00011979 -0.0001842 0.00022944 -0.00035596 0.31057 0 0 -0.018773 0 0.10343 0.20851 0.22999 0 0
1.2109 -0.0053824 -0.0083398 -0.034784 -0.0073283 0 -0.012107 -0.009492 -0.013012 -0.011864 -0.0094244 -0.018938 1.5054 0.36257 0.0018234 -0.0051856 -0.05136 -0.0033384 0.052327 0.15221 -0.0059547 0.0045627 0.0068223 0.029774 0.051365 -0.00044722 -0.00055858 0.00053289 -0.00071656 0.25984 0 0 -0.018557 0 0.096206 0.22136 0.2296 0 0
1.2148 -0.0062735 -0.0069804 -0.025566 -0.0022389 0 -0.0078306 -0.0095859 -0.0089006 -0.01065 -0.0031289 -0.0154 1.5104 0.34275 -0.0014445 -0.0049198 -0.061554 -0.00067195 0.043435 0.15698 -0.0047086 0.0080534 0.013548 0.031147 0.054995 -0.00059064 -0.00039156 0.00037307 -0.00058606 0.20105 0 0 -0.015909 0 0.092197 0.22342 0.22845 0 0
1.2188 -0.007536 -0.0050281 -0.013516 -2.6168e-05 0 -0.006225 -0.010735 -0.0059947 -0.010667 -0.0016931 -0.0081048 1.5323 0.32414 -0.0032609 -0.0058692 -0.070344 0.0015131 0.031958 0.15592 -0.0016716 0.0068023 0.012949 0.028737 0.05726 -0.0004811 -8.5928e-05 -6.9917e-05 -0.00038948 0.14583 0 0 -0.0096842 0 0.093009 0.21495 0.22794 0 0
1.2227 -0.0083455 -0.0032173 -0.0054642 -0.0017841 0 -0.0069483 -0.010552 -0.0032883 -0.010553 -0.0034498 0.00056832 1.557 0.31042 -0.002195 -0.0064008 -0.076415 0.0010951 0.021851 0.15177 0.0018335 0.0024768 0.0080615 0.022268 0.058576 -0.00019898 -5.0032e-05 -0.00035537 -0.0003165 0.092129 0 0 -0.0012585 0 0.097015 0.20081 0.22858 0 0
1.2266 -0.0083465 -0.0021343 -0.0036564 -0.00519 0 -0.0078187 -0.0074794 -0.00022267 -0.0086554 -0.0038657 0.0063967 1.5672 0.30298 0.0010248 -0.0056644 -0.079389 -0.00099541 0.015482 0.146 0.0039672 -0.0038234 0.0015014 0.013504 0.059363 1.2418e-05 -0.00028438 -0.00030871 -0.00024921 0.038557 0 0 0.0058636 0 0.10285 0.1841 0.23055 0 0
1.2305 -0.007549 -0.0018891 -0.0040051 -0.0064825 0 -0.0069063 -0.0022511 0.0018666 -0.004552 -0.00085616 0.006552 1.5558 0.30236 0.0037623 -0.0029468 -0.079292 -0.0018811 0.015001 0.14015 0.0035452 -0.0108 -0.0035494 0.0052864 0.060175 -6.8626e-05 -0.00037994 -0.00019472 -5.7902e-05 -0.0048189 0 0 0.0085352 0 0.10879 0.16816 0.23391 0 0
1.2344 -0.0059169 -0.0020859 7.1294e-05 -0.0037316 0 -0.0038906 0.0028956 0.0013851 0.00052284 0.0032327 0.0019352 1.5321 0.30745 0.003548 0.002693 -0.076859 0.00012844 0.023799 0.13678 0.0011026 -0.015825 0.00042638 8.5258e-05 0.062412 -0.00039867 3.7618e-05 -0.00033444 0.0001885 -0.02549 0 0 0.0064943 0 0.11105 0.15895 0.23857 0 0
1.2383 -0.0033507 -0.0020816 0.011409 0.0016542 0 0.00021971 0.0062017 -0.00082718 0.004777 0.0048649 -0.0034695 1.515 0.31217 0.00022831 0.0096932 -0.074545 0.0036655 0.037297 0.13611 -0.0013027 -0.018161 0.013465 -0.0013077 0.066349 -0.00065868 0.00084069 -0.00065395 0.00034286 -0.027124 0 0 0.0026392 0 0.10909 0.15573 0.24346 0 0
1.2422 -0.00017416 -0.0013739 0.025883 0.0064328 0 0.0042086 0.0074701 -0.0014851 0.0073573 0.003638 -0.0055341 1.5175 0.31407 -0.0038283 0.017116 -0.07325 0.0056266 0.05258 0.13773 -0.0017657 -0.018106 0.033623 -0.0004388 0.071801 -0.00056814 0.0014081 -0.00074538 0.00039883 -0.03294 0 0 0.00074524 0 0.10358 0.15647 0.24808 0 0
1.2461 0.00256 7.5045e-05 0.034981 0.0083006 0 0.0072716 0.007439 0.0017643 0.0087295 0.0025483 -0.0026294 1.5355 0.31145 -0.0057378 0.024115 -0.073643 0.00428 0.06708 0.14112 -0.0003229 -0.016146 0.058425 -0.0005446 0.07848 -0.0002268 0.0011659 -0.00038644 0.00046451 -0.064742 0 0 0.002643 0 0.095413 0.15896 0.25202 0 0
1.25 0.0035973 0.0017464 0.031913 0.0071893 0 0.0087557 0.0065798 0.007198 0.0097069 0.0040544 0.0038936 1.5525 0.30253 -0.0044884 0.029461 -0.076493 0.00092237 0.077262 0.14536 0.00098326 -0.013247 0.083308 -0.0043608 0.085828 -7.4267e-05 0.00015974 0.00012668 0.00052316 -0.11758 0 0 0.0072283 0 0.086203 0.15949 0.25466 0 0
1.2539 0.002551 0.0027916 0.016356 0.0043019 0 0.0078609 0.0048144 0.010046 0.010352 0.0068123 0.011011 1.5564 0.2882 -0.0015252 0.03185 -0.082087 -0.0015809 0.080622 0.14846 9.7997e-05 -0.011184 0.10039 -0.011571 0.092722 -0.00043212 -0.00093363 0.0002836 0.00035337 -0.15827 0 0 0.011774 0 0.078567 0.15338 0.25536 0 0
1.2578 0.00043581 0.0025185 -0.0054195 0.0006255 0 0.0041629 0.0022392 0.0071811 0.0099777 0.0071259 0.015536 1.551 0.27171 0.00086993 0.031681 -0.089643 -0.0017579 0.079797 0.14935 -0.0028424 -0.01022 0.10859 -0.018223 0.098834 -0.0010905 -0.0014111 -2.4662e-05 -0.00019676 -0.15255 0 0 0.013918 0 0.072735 0.14169 0.25429 0 0
1.2617 -0.0010519 0.000879 -0.024381 -0.0031768 0 -0.0013781 -0.00035689 0.00064337 0.0080952 0.0034965 0.015029 1.5519 0.25457 0.0016804 0.029112 -0.098943 -0.00086418 0.076635 0.14739 -0.0054265 -0.010021 0.10826 -0.019429 0.10418 -0.0014332 -0.0011775 -0.00032607 -0.0008849 -0.095297 0 0 0.012583 0 0.06824 0.12588 0.25144 0 0
1.2656 -0.00097637 -0.0013976 -0.033535 -0.0058284 0 -0.0062434 -0.0020229 -0.0040029 0.0050847 -0.0011471 0.0085966 1.5681 0.23817 0.00168 0.024432 -0.10973 -0.0012666 0.073249 0.14207 -0.0053107 -0.010002 0.10064 -0.013622 0.1089 -0.0010466 -0.00075675 -9.1586e-05 -0.0011688 -0.014899 0 0 0.007749 0 0.064309 0.108 0.24682 0 0
1.2695 2.2551e-05 -0.003206 -0.031094 -0.0054786 0 -0.0078048 -0.0026209 -0.0030793 0.0018182 -0.0024018 -0.0020889 1.5908 0.22451 0.0020631 0.018022 -0.12177 -0.0037186 0.073536 0.13211 -0.0027053 -0.0082836 0.089259 -0.0044891 0.11344 -0.00018937 -0.00066398 0.00061623 -0.00074019 0.051108 0 0 0.00031252 0 0.058822 0.093065 0.24032 0 0
1.2734 0.00035413 -0.0037812 -0.020953 -0.0015489 0 -0.0054745 -0.0029874 0.0015048 -0.0011881 0.00062986 -0.012533 1.6004 0.21387 0.0028364 0.01133 -0.13384 -0.0064951 0.078215 0.11904 -0.00035789 -0.0037646 0.080025 0.0017876 0.1182 0.00041769 -0.00081576 0.0011502 5.5218e-05 0.084079 0 0 -0.0074773 0 0.050822 0.084507 0.23314 0 0
1.2773 -0.0010329 -0.0032031 -0.010439 0.0035561 0 -0.0015136 -0.0039762 0.0040758 -0.0039879 0.0040128 -0.017361 1.5856 0.20619 0.0027769 0.0050743 -0.14516 -0.007281 0.085906 0.10422 -0.00086328 0.0033072 0.074167 0.0019331 0.12297 0.00031827 -0.00063728 0.00098918 0.00044887 0.091009 0 0 -0.01213 0 0.04096 0.082188 0.22613 0 0
1.2813 -0.0036901 -0.0022753 -0.0059715 0.0055702 0 0.00064061 -0.0054518 0.00068946 -0.0065909 0.0030126 -0.014051 1.5559 0.20157 0.00096943 -0.00024054 -0.15508 -0.0057054 0.095183 0.088771 -0.0039583 0.012452 0.071807 -0.0014409 0.12739 -0.00019261 0.00022206 0.00036081 -9.9582e-06 0.089567 0 0 -0.010836 0 0.030087 0.085453 0.21999 0 0
1.2852 -0.0060728 -0.0018681 -0.0086138 0.0021967 0 -0.00066076 -0.0064019 -0.0071896 -0.0084672 -0.0028189 -0.0056218 1.5335 0.20024 -0.0018538 -0.004046 -0.1628 -0.0037312 0.1038 0.074249 -0.0066147 0.022697 0.072045 -0.0023944 0.1308 -0.00036884 0.0013471 3.3454e-05 -0.00095247 0.091475 0 0 -0.0043216 0 0.019714 0.092781 0.2156 0 0
1.2891 -0.0068251 -0.0022698 -0.012817 -0.004004 0 -0.0037247 -0.0060437 -0.014218 -0.0089902 -0.0090706 0.00072837 1.5321 0.20211 -0.0037882 -0.0059245 -0.1676 -0.0034665 0.10779 0.063445 -0.0059333 0.031288 0.07084 0.0025058 0.13172 0.00018318 0.0018314 0.00046263 -0.0014973 0.099848 0 0 0.0022935 0 0.01285 0.099681 0.21394 0 0
1.293 -0.0057392 -0.0030606 -0.010426 -0.0072545 0 -0.0050523 -0.0046579 -0.016012 -0.0083548 -0.01104 -0.0011524 1.5458 0.20499 -0.0036733 -0.0068821 -0.17092 -0.0047989 0.10725 0.056363 -0.001959 0.036899 0.066113 0.01078 0.13034 0.0010474 0.0011465 0.0012365 -0.0011033 0.11595 0 0 0.0026467 0 0.009426 0.10339 0.21387 0 0
1.2969 -0.0036694 -0.0035341 0.0021317 -0.0039374 0 -0.002759 -0.0032408 -0.012507 -0.0077122 -0.0084731 -0.01123 1.5568 0.20756 -0.0023941 -0.0075803 -0.17362 -0.0054733 0.1027 0.052703 0.0023936 0.039081 0.057717 0.016474 0.1268 0.0013968 -0.00028361 0.0014685 -0.00010936 0.14084 0 0 -0.0055188 0 0.008908 0.10338 0.21455 0 0
1.3008 -0.0017296 -0.0032339 0.019428 0.0034002 0 0.0013412 -0.0024541 -0.00714 -0.0080747 -0.0054393 -0.022739 1.5553 0.2085 -0.002025 -0.0087498 -0.17659 -0.0035989 0.095002 0.051808 0.0041519 0.037697 0.046085 0.015978 0.12144 0.00084639 -0.0014206 0.00073587 0.00059646 0.16807 0 0 -0.017533 0 0.010438 0.099686 0.215 0 0
1.3047 -0.00061123 -0.0021814 0.030189 0.0078346 0 0.0032005 -0.0021017 -0.0034816 -0.0090847 -0.0057234 -0.027091 1.5485 0.20534 -0.0035682 -0.011935 -0.18136 9.2648e-05 0.085849 0.05189 0.0029491 0.032793 0.033247 0.011332 0.11487 -0.00013768 -0.0015441 -0.00045331 0.00044058 0.17979 0 0 -0.024745 0 0.01205 0.093525 0.21324 0 0
1.3086 -0.00046272 -0.00076219 0.026413 0.0044667 0 0.00042427 -0.0016461 -0.0027969 -0.0091234 -0.0088683 -0.020361 1.5511 0.19817 -0.0056839 -0.018045 -0.18818 0.0027184 0.077506 0.049471 0.00096724 0.026528 0.022788 0.0077894 0.10834 -0.00070934 -0.00084681 -0.0011728 -0.00031223 0.15716 0 0 -0.021323 0 0.011635 0.088487 0.20813 0 0
1.3125 -0.0011024 0.0004733 0.010687 -0.0046577 0 -0.0050784 -0.0010073 -0.0041716 -0.0068512 -0.010995 -0.0061059 1.5673 0.18898 -0.0059319 -0.026768 -0.19599 0.0020734 0.070091 0.043204 0.00048483 0.020142 0.015269 0.0083379 0.10218 -0.00049426 -0.00013336 -0.0010034 -0.00086996 0.098984 0 0 -0.0090708 0 0.0094195 0.085888 0.20035 0 0
1.3164 -0.0021579 0.00094058 -0.0053813 -0.012117 0 -0.0084398 -0.0006204 -0.0059826 -0.0026358 -0.0091368 0.0075923 1.5855 0.17957 -0.0033929 -0.037733 -0.20376 -0.0010662 0.063252 0.03248 0.0017175 0.014212 0.010403 0.010895 0.096378 7.3978e-05 7.8378e-06 -0.0003782 -0.00069492 0.028394 0 0 0.004103 0 0.0060946 0.086127 0.19067 0 0
1.3203 -0.0030851 0.00020058 -0.010841 -0.011871 0 -0.0062215 -0.00072885 -0.0068551 0.0016456 -0.0041849 0.014153 1.5899 0.17223 0.00010466 -0.050301 -0.21013 -0.003562 0.056236 0.01707 0.0030613 0.0091548 0.0072244 0.010884 0.090735 0.00026636 -0.00030549 -2.8046e-05 4.001e-05 -0.022658 0 0 0.010721 0 0.0028908 0.089129 0.18028 0 0
1.3242 -0.0033292 -0.0017069 -0.0046611 -0.0047311 0 0.00016055 -0.00089632 -0.0058007 0.0042338 0.00048139 0.012705 1.5768 0.17192 0.001651 -0.06226 -0.21182 -0.0028924 0.047072 -0.0015013 0.0031506 0.0050965 0.0022456 0.0062471 0.084358 -0.0001537 -0.00052697 -0.00019597 0.00071184 -0.038734 0 0 0.0093931 0 0.003468 0.093006 0.17273 0 0
1.3281 -0.0027164 -0.0040107 0.0038756 0.0026425 0 0.005314 -0.00046786 -0.0024751 0.0048582 0.0026935 0.007598 1.5578 0.17754 0.00026792 -0.071492 -0.20915 0.00043967 0.03621 -0.018632 0.0023177 0.0015406 -0.0058303 -0.00037719 0.077119 -0.00070986 -0.00032192 -0.00048433 0.00087149 -0.031704 0 0 0.0048255 0 0.0083647 0.095241 0.16952 0 0
1.332 -0.0017545 -0.0054675 0.0039224 0.0040207 0 0.0044685 0.00049814 0.0021539 0.0045493 0.0032374 0.0043101 1.5472 0.18778 -0.0018996 -0.076847 -0.20256 0.0033957 0.02475 -0.031956 0.0019429 -0.0013595 -0.016366 -0.0043382 0.069388 -0.00076547 0.0001462 -0.00042177 0.00058742 -0.026419 0 0 0.0028206 0 0.017213 0.0952 0.17112 0 0
1.3359 -0.0014333 -0.0051994 -0.0071659 -0.001014 0 -0.0023032 0.00099514 0.0057328 0.0043185 0.004038 0.0053232 1.548 0.20085 -0.001677 -0.077421 -0.19275 0.0032571 0.014128 -0.03943 0.0026307 -0.0033076 -0.028105 -0.0034705 0.061773 -0.00022443 0.00051456 -2.676e-05 0.00025295 -0.035675 0 0 0.0052945 0 0.029165 0.092685 0.17755 0 0
1.3398 -0.0025415 -0.0035066 -0.021721 -0.0074174 0 -0.010065 -2.1225e-05 0.0058916 0.0042092 0.0053518 0.0088832 1.552 0.21319 0.0017444 -0.07164 -0.18119 0.00010851 0.0077003 -0.037779 0.0033921 -0.0032189 -0.037496 0.00022941 0.055956 0.00037651 0.00066932 0.0002815 0.00016541 -0.048831 0 0 0.0095478 0 0.042092 0.088272 0.18847 0 0
1.3438 -0.0050134 -0.001838 -0.028529 -0.0097558 0 -0.013187 -0.0024692 0.0021901 0.0035546 0.0053833 0.010949 1.5512 0.22004 0.0056685 -0.060498 -0.1709 -0.003274 0.009182 -0.027405 0.0027762 0.00025435 -0.039316 0.0030926 0.054641 0.00045888 0.00081263 0.00025334 0.00032161 -0.043537 0 0 0.011502 0 0.051746 0.08493 0.20054 0 0
1.3477 -0.0078608 -0.0017505 -0.021883 -0.0067784 0 -0.0099513 -0.0050121 -0.0033269 0.0018441 0.0025895 0.0084091 1.5485 0.22109 0.0064079 -0.046562 -0.16322 -0.0038503 0.018194 -0.011889 0.00065011 0.0069935 -0.033286 0.0034883 0.058576 1.8599e-05 0.0011308 0.00012064 0.00053653 -0.0069431 0 0 0.0091678 0 0.056662 0.084274 0.21124 0 0
1.3516 -0.0097743 -0.0036663 -0.005325 -0.0015831 0 -0.0036215 -0.0062003 -0.0077825 -0.00086244 -0.0022656 0.0012156 1.5528 0.21669 0.0030284 -0.031351 -0.15876 -0.00079787 0.034239 0.0066263 -0.0014199 0.016851 -0.019952 0.0029903 0.068338 -0.00039294 0.0015137 0.00025994 0.00064434 0.054334 0 0 0.0033633 0 0.056213 0.08688 0.21929 0 0
1.3555 -0.0099481 -0.0065319 0.011827 0.0017744 0 0.00059993 -0.0057613 -0.0098444 -0.0041996 -0.006773 -0.0077869 1.5665 0.20787 -0.0015467 -0.016483 -0.15787 0.0039731 0.056199 0.025771 -0.001709 0.029428 -0.00073126 0.0043017 0.084195 -0.00028332 0.0016633 0.0006379 0.00055901 0.12219 0 0 -0.0039123 0 0.050243 0.092893 0.22369 0 0
1.3594 -0.0085514 -0.008701 0.021051 0.0014104 0 -0.00025598 -0.004761 -0.010494 -0.0077981 -0.0093843 -0.014919 1.5784 0.19762 -0.0033367 -0.0051849 -0.16114 0.0074157 0.080832 0.040899 -0.00020031 0.043481 0.019445 0.0085455 0.10672 0.00024051 0.0014286 0.00076249 0.00023614 0.18157 0 0 -0.011032 0 0.038857 0.10081 0.2231 0 0
1.3633 -0.0065759 -0.00923 0.019161 -0.001986 0 -0.0051672 -0.0045518 -0.011537 -0.011208 -0.010764 -0.018082 1.5723 0.18955 -0.0011995 0.0020754 -0.16642 0.0075679 0.10256 0.050513 0.0012484 0.056495 0.034547 0.014666 0.13147 0.00057836 0.00095328 0.00026137 -0.00030049 0.22718 0 0 -0.016877 0 0.025792 0.10648 0.22011 0 0
1.3672 -0.005218 -0.0084403 0.0088517 -0.0066398 0 -0.010708 -0.0056485 -0.013568 -0.013845 -0.012516 -0.017905 1.5435 0.18426 0.0022018 0.0054037 -0.17298 0.0047558 0.11914 0.054257 0.00074103 0.067443 0.042828 0.021029 0.15616 0.000271 0.00048647 -0.00057747 -0.00086407 0.25997 0 0 -0.020452 0 0.012276 0.10793 0.21578 0 0
1.3711 -0.0051936 -0.0073787 -0.0035686 -0.01086 0 -0.013968 -0.0076022 -0.0155 -0.015429 -0.014992 -0.01696 1.5056 0.18186 0.0033413 0.0050592 -0.18024 0.0011525 0.12894 0.051994 -0.0016061 0.075558 0.043473 0.027042 0.17877 -0.00049866 0.00013274 -0.00098903 -0.0011223 0.28199 0 0 -0.021281 0 -0.00081698 0.10375 0.21088 0 0
1.375 -0.0063668 -0.0068633 -0.011634 -0.013198 0 -0.014206 -0.0097647 -0.015946 -0.016492 -0.01686 -0.017698 1.4814 0.1817 0.0015218 0.0014227 -0.18765 -0.00080006 0.12991 0.043389 -0.0035126 0.079865 0.036285 0.033053 0.19633 -0.0010488 -0.0001526 -0.00051736 -0.00082668 0.29614 0 0 -0.020299 0 -0.012713 0.092342 0.20605 0 0
1.3789 -0.0078817 -0.0070447 -0.012269 -0.012652 0 -0.012452 -0.01191 -0.014747 -0.017988 -0.016855 -0.020666 1.4845 0.18127 -0.00063497 -0.0039624 -0.19441 -3.8694e-05 0.12264 0.029614 -0.002601 0.080283 0.025312 0.038941 0.20597 -0.00084281 -0.00037244 0.00043915 -7.8695e-05 0.30754 0 0 -0.019626 0 -0.023057 0.075644 0.20105 0 0
1.3828 -0.0087174 -0.0076897 -0.007919 -0.0096111 0 -0.01021 -0.014024 -0.013026 -0.01994 -0.015428 -0.024226 1.5081 0.17943 -0.00036843 -0.009639 -0.20001 0.0024223 0.11106 0.013195 0.0011741 0.078108 0.014751 0.043221 0.20907 -5.4443e-06 -0.00041517 0.00095809 0.00066435 0.31997 0 0 -0.020706 0 -0.031903 0.05854 0.19538 0 0
1.3867 -0.0083448 -0.0086058 -0.0051645 -0.0064053 0 -0.0086357 -0.01568 -0.011931 -0.020588 -0.014212 -0.025789 1.5298 0.17615 0.0019267 -0.015096 -0.20399 0.0042364 0.096868 -0.0048378 0.00506 0.073619 0.0059979 0.043718 0.20624 0.00077315 -0.00023011 0.00049569 0.00091284 0.32864 0 0 -0.022501 0 -0.038877 0.04394 0.18889 0 0
1.3906 -0.0070776 -0.0096467 -0.0094938 -0.0059829 0 -0.0083834 -0.015984 -0.011584 -0.017495 -0.013928 -0.023505 1.5279 0.17174 0.0030141 -0.01995 -0.20595 0.003521 0.081729 -0.023494 0.0056125 0.067034 -9.2926e-05 0.039204 0.19838 0.00084153 2.1241e-06 -0.00057421 0.00052576 0.31885 0 0 -0.021962 0 -0.043549 0.034657 0.18158 0 0
1.3945 -0.0058909 -0.010434 -0.01976 -0.0092259 0 -0.0095138 -0.014386 -0.011219 -0.010108 -0.013351 -0.017254 1.4961 0.16762 0.00049683 -0.023871 -0.20494 0.00044436 0.0677 -0.041361 0.0016471 0.05774 -0.0039422 0.030518 0.18671 0.00013873 7.8702e-06 -0.0013438 -0.00019978 0.27655 0 0 -0.016831 0 -0.044452 0.035947 0.17428 0 0
1.3984 -0.0058265 -0.01038 -0.027714 -0.013552 0 -0.011223 -0.011526 -0.010082 -0.0012137 -0.010717 -0.0085591 1.4468 0.16494 -0.0041654 -0.027202 -0.20233 -0.0027519 0.055361 -0.057668 -0.0045328 0.046139 -0.0085578 0.02031 0.17454 -0.00078407 -0.00022453 -0.0012627 -0.00079497 0.20329 0 0 -0.0081415 0 -0.042668 0.045702 0.16879 0 0
1.4023 -0.0073655 -0.0092155 -0.024421 -0.014787 0 -0.012008 -0.0090508 -0.0080188 0.0046875 -0.0060503 0.00021223 1.4022 0.16322 -0.006759 -0.03009 -0.19954 -0.0035355 0.04441 -0.072303 -0.0087638 0.032684 -0.014958 0.011654 0.16309 -0.0012551 -0.00031755 -0.00061088 -0.00097129 0.12085 0 0 0.00025538 0 -0.039794 0.060845 0.1659 0 0
1.4063 -0.010129 -0.0074962 -0.0086806 -0.011036 0 -0.010717 -0.0083163 -0.0054476 0.0050386 -0.0016861 0.0068001 1.3791 0.1617 -0.0045771 -0.032583 -0.19787 -0.0012909 0.034599 -0.08515 -0.0081901 0.017871 -0.023386 0.0064273 0.15311 -0.0010305 0.00013829 -0.00011142 -0.00075125 0.058692 0 0 0.0048781 0 -0.037381 0.078702 0.16598 0 0
1.4102 -0.01303 -0.0064074 0.010508 -0.0048499 0 -0.0078041 -0.0091178 -0.0031477 0.0014772 -0.00022649 0.009846 1.3784 0.15883 0.00062758 -0.034659 -0.19916 0.0020434 0.025596 -0.096017 -0.0033377 0.0025064 -0.03343 0.0043994 0.14523 -0.00043336 0.0010646 -0.00015598 -0.000336 0.034247 0 0 0.0054193 0 -0.037796 0.095544 0.16917 0 0
1.4141 -0.014763 -0.0068727 0.020646 -0.0012749 0 -0.0053989 -0.0097352 -0.0021664 -0.001694 -0.0020699 0.0093236 1.3837 0.15162 0.0041944 -0.036296 -0.2058 0.0036446 0.017248 -0.10424 0.0025537 -0.011053 -0.0418 0.0036098 0.13949 -2.4497e-06 0.00182 -0.00047457 8.5399e-05 0.043433 0 0 0.0044023 0 -0.044954 0.10506 0.17354 0 0
1.418 -0.014435 -0.0087579 0.016161 -0.0033569 0 -0.0056686 -0.0084038 -0.0034474 -0.00148 -0.0051105 0.0063636 1.3725 0.14079 0.003081 -0.037907 -0.21583 0.0023571 0.0097901 -0.10978 0.0062021 -0.021468 -0.046151 0.0019728 0.13483 3.1472e-06 0.0017596 -0.00053741 0.00040336 0.068652 0 0 0.0041745 0 -0.057533 0.10705 0.17608 0 0
1.4219 -0.012071 -0.010929 0.0030717 -0.0092917 0 -0.0087565 -0.0049565 -0.0069352 0.0012159 -0.0068526 0.0024439 1.332 0.12752 -0.0012804 -0.039897 -0.22749 -0.00026604 0.0038118 -0.11196 0.0065737 -0.027963 -0.045542 -0.00087107 0.13109 -0.00020162 0.00090464 -0.0001804 0.00055412 0.094811 0 0 0.0044477 0 -0.074104 0.102 0.17532 0 0
1.4258 -0.00875 -0.012104 -0.0065305 -0.013935 0 -0.012327 -0.0011683 -0.010917 0.0027742 -0.0066797 -0.00153 1.2695 0.11343 -0.0046337 -0.042713 -0.23863 -0.0014805 -1.5385e-05 -0.11007 0.0049665 -0.029999 -0.0395 -0.0029437 0.12822 -0.00018534 -1.293e-06 0.00023937 0.00051558 0.118 0 0 0.002918 0 -0.092699 0.091099 0.17014 0 0
1.4297 -0.0061244 -0.011713 -0.0051648 -0.013277 0 -0.013432 0.00052998 -0.012795 0.00038118 -0.0060813 -0.0054715 1.2075 0.10258 -0.0041738 -0.047413 -0.24417 -1.0159e-05 0.00022736 -0.10206 0.0032118 -0.026566 -0.027813 -0.0013561 0.12699 0.00025452 -0.00017467 0.00028145 0.00036153 0.14152 0 0 -0.0018147 0 -0.10863 0.077149 0.1593 0 0
1.4336 -0.0054678 -0.010105 0.0038448 -0.0078146 0 -0.011153 -0.001117 -0.011258 -0.005671 -0.0069303 -0.0094884 1.1665 0.09853 -0.001005 -0.054129 -0.24022 0.0027166 0.0051601 -0.088808 0.001972 -0.019699 -0.013876 0.0051897 0.12836 0.00088451 0.00044764 -7.2111e-05 0.00026379 0.16766 0 0 -0.0082251 0 -0.11702 0.065803 0.1462 0 0
1.4375 -0.0068115 -0.0081529 0.0098288 -0.0019749 0 -0.0075604 -0.005309 -0.0079416 -0.012784 -0.0097541 -0.013182 1.1487 0.10105 0.0014721 -0.062035 -0.22709 0.0039418 0.01412 -0.07266 0.00071535 -0.01135 0.00037605 0.015033 0.13248 0.0012545 0.0011431 -0.00039818 0.00036593 0.19567 0 0 -0.012959 0 -0.1175 0.059198 0.13408 0 0
1.4414 -0.0088741 -0.0067559 0.0041826 -0.00038595 0 -0.0059995 -0.0098706 -0.0065479 -0.018478 -0.013508 -0.015869 1.1363 0.10946 0.0011589 -0.070264 -0.20536 0.0021947 0.02654 -0.05565 -0.00097264 -0.0027711 0.014137 0.024733 0.13926 0.0011176 0.0011049 -0.00029155 0.00062725 0.22607 0 0 -0.013992 0 -0.11042 0.058299 0.12519 0 0
1.4453 -0.0099763 -0.0065576 -0.012663 -0.0043022 0 -0.0082066 -0.012807 -0.0096399 -0.021737 -0.016581 -0.017626 1.1075 0.12231 -0.0010146 -0.077593 -0.17639 -0.0013899 0.041543 -0.040439 -0.0024665 0.0046935 0.026942 0.031789 0.14836 0.00063674 0.00020591 0.00021192 0.00081893 0.26266 0 0 -0.012667 0 -0.09694 0.063537 0.12183 0 0
1.4492 -0.0093081 -0.0077497 -0.031934 -0.010916 0 -0.012834 -0.013483 -0.015956 -0.022466 -0.017799 -0.019808 1.0547 0.13502 -0.0026558 -0.080645 -0.14479 -0.0042403 0.056317 -0.033557 -0.0026924 0.0087453 0.039452 0.036259 0.15749 0.00018855 -0.00091511 0.00068094 0.00071353 0.30668 0 0 -0.012526 0 -0.081824 0.07339 0.12682 0 0
1.4531 -0.0075328 -0.0098386 -0.043154 -0.015656 0 -0.016619 -0.012678 -0.021032 -0.02066 -0.016796 -0.023875 0.99117 0.14366 -0.0025657 -0.079072 -0.11652 -0.0047408 0.067887 -0.035298 -0.0015025 0.0097559 0.052469 0.039692 0.16356 -1.0202e-05 -0.0014746 0.00071779 0.00029397 0.34886 0 0 -0.015988 0 -0.070572 0.082567 0.13563 0 0
1.457 -0.0062209 -0.011635 -0.040936 -0.015445 0 -0.017028 -0.011757 -0.020875 -0.016773 -0.014043 -0.02926 0.93874 0.14699 -0.0015069 -0.072996 -0.093722 -0.0035118 0.074722 -0.045205 -0.00010579 0.0078851 0.065641 0.042582 0.1649 -5.9068e-05 -0.0012194 0.00031501 -0.00022578 0.37036 0 0 -0.021919 0 -0.064945 0.088688 0.14565 0 0
1.4609 -0.0066052 -0.011822 -0.027512 -0.01063 0 -0.014017 -0.011705 -0.015379 -0.012556 -0.010808 -0.03256 0.90974 0.14436 -0.00069353 -0.06299 -0.077812 -0.0024973 0.075629 -0.062023 0.00012441 0.0034399 0.078248 0.04322 0.16023 -0.00017024 -0.00053442 -0.00018313 -0.00058037 0.35495 0 0 -0.026269 0 -0.065918 0.089767 0.15424 0 0
1.4648 -0.0086858 -0.0099305 -0.010496 -0.0045232 0 -0.0096145 -0.012622 -0.008287 -0.010472 -0.0086688 -0.029618 0.89793 0.1352 -0.00025113 -0.050566 -0.07016 -0.002965 0.068653 -0.082739 -0.00080649 -0.0031812 0.087909 0.039341 0.1476 -0.00036671 1.3416e-05 -0.00041175 -0.00064156 0.30203 0 0 -0.025164 0 -0.073848 0.082993 0.15722 0 0
1.4688 -0.011316 -0.0068853 0.0018874 -0.0010308 0 -0.0060271 -0.013766 -0.00385 -0.011439 -0.0084149 -0.019239 0.88562 0.12196 0.00045697 -0.040002 -0.067316 -0.004422 0.05537 -0.099833 -0.0014748 -0.010438 0.091237 0.030891 0.12927 -0.00044766 0.00016862 -0.00025865 -0.00044258 0.22814 0 0 -0.01788 0 -0.084073 0.069324 0.15279 0 0
1.4727 -0.013004 -0.0044632 0.0054124 -0.0018918 0 -0.004103 -0.013922 -0.0034119 -0.013234 -0.0091221 -0.005215 0.85824 0.10675 0.0013771 -0.033494 -0.065486 -0.0053356 0.039138 -0.10983 -0.00074967 -0.017184 0.088076 0.020896 0.10918 -0.0002653 7.9061e-05 0.00013453 -6.8675e-05 0.15529 0 0 -0.0074477 0 -0.092676 0.052122 0.14349 0 0
1.4766 -0.012703 -0.0039335 0.0020643 -0.0053926 0 -0.0032633 -0.01195 -0.0049298 -0.011928 -0.0086597 0.0056529 0.81333 0.090195 0.0014217 -0.032045 -0.062906 -0.0047335 0.021936 -0.11121 0.00060096 -0.022767 0.078643 0.013309 0.089684 2.5907e-05 2.4925e-05 0.00055749 0.00041813 0.097417 0 0 0.001341 0 -0.097734 0.033372 0.1312 0 0
1.4805 -0.010126 -0.0050358 -0.0016153 -0.0076393 0 -0.0025397 -0.0074279 -0.0053689 -0.0055824 -0.0056201 0.0083587 0.75808 0.072695 -5.4275e-05 -0.036163 -0.058128 -0.0030592 0.0058174 -0.10335 0.00041665 -0.026618 0.06374 0.0098587 0.073139 7.7788e-05 0.00013822 0.00088241 0.0009356 0.055942 0 0 0.0049336 0 -0.097775 0.015171 0.11821 0 0
1.4844 -0.0057179 -0.0062023 0.00040735 -0.0057023 0 -0.0015316 -0.0011243 -0.0033134 0.0033825 -0.00088524 0.0034685 0.70087 0.053914 -0.0018345 -0.04527 -0.050404 -0.0015886 -0.0054267 -0.087281 -0.0024514 -0.027745 0.046143 0.0089056 0.063463 -0.0002706 0.00034938 0.001072 0.0013177 0.024983 0 0 0.0030443 0 -0.091606 0.0013065 0.10904 0 0
1.4883 -0.00055055 -0.0057828 0.0084427 -0.0002335 0 -0.00050795 0.0050857 0.00047922 0.0098869 0.003014 -0.0032431 0.64535 0.034686 -0.0016435 -0.053887 -0.042658 -0.0011457 -0.0121 -0.071376 -0.0063342 -0.0274 0.030758 0.0072125 0.058296 -0.00077477 0.00050208 0.0011067 0.0013703 -0.0027978 0 0 -0.0013679 0 -0.083657 -0.0081501 0.10405 0 0
1.4922 0.0039238 -0.0031591 0.016153 0.0048403 0 0.00016853 0.0091005 0.0043972 0.010586 0.0043789 -0.0049759 0.59084 0.016138 0.0012914 -0.059258 -0.03652 -0.0013945 -0.014742 -0.059272 -0.0077554 -0.02636 0.019155 0.0026834 0.055765 -0.0010159 0.00046693 0.00094199 0.0010313 -0.035275 0 0 -0.0039532 0 -0.076036 -0.013538 0.10212 0 0
1.4961 0.0064586 0.0010885 0.015554 0.0056616 0 0.00061173 0.0098777 0.007338 0.0067346 0.0041154 0.0013518 0.53586 -0.00047018 0.0048284 -0.059196 -0.033222 -0.0012838 -0.013958 -0.053624 -0.004649 -0.025343 0.012233 -0.0044179 0.054102 -0.0008552 0.00019856 0.00053666 0.00046296 -0.080955 0 0 -0.0015476 0 -0.0704 -0.015293 0.10184 0 0
1.5 0.0067992 0.0057808 0.0042798 0.0020851 0 0.0014928 0.0082213 0.0089579 0.0027898 0.0047668 0.013117 0.48035 -0.012687 0.005677 -0.050844 -0.034205 -0.00012691 -0.0105 -0.057323 0.0013228 -0.025368 0.010549 -0.012307 0.050785 -0.00059264 -0.00022274 -7.8713e-05 -4.6771e-05 -0.14352 0 0 0.0059098 0 -0.06867 -0.013957 0.10052 0 0
1.5039 0.0060276 0.0097476 -0.011369 -0.0017889 0 0.0036167 0.0063451 0.009289 0.0023749 0.0077323 0.023754 0.42589 -0.017994 0.0028252 -0.034461 -0.038628 0.0016855 -0.0056651 -0.068352 0.005862 -0.027087 0.011812 -0.019117 0.044007 -0.00061415 -0.00058127 -0.00074382 -0.00029202 -0.21322 0 0 0.015193 0 -0.071005 -0.010959 0.094369 0 0
1.5078 0.0059419 0.012075 -0.02087 -0.0010262 0 0.007269 0.0063772 0.008678 0.0056506 0.011728 0.026836 0.3751 -0.018289 -0.0011013 -0.014777 -0.043641 0.0029167 -0.00016872 -0.080625 0.0057372 -0.029538 0.013262 -0.023559 0.035586 -0.00090123 -0.00063066 -0.001174 -0.0002667 -0.26651 0 0 0.021583 0 -0.075252 -0.0075934 0.083721 0 0
1.5117 0.0077681 0.012301 -0.017927 0.0056417 0 0.011707 0.0088742 0.0080086 0.010243 0.014252 0.020051 0.33098 -0.015136 -0.0023579 0.0054627 -0.047721 0.0024207 0.0058908 -0.090836 0.0016102 -0.031819 0.013958 -0.024981 0.027192 -0.00098168 -0.00029663 -0.0010785 -9.888e-05 -0.28095 0 0 0.021766 0 -0.080383 -0.0044411 0.069405 0 0
1.5156 0.011227 0.010837 -0.0054955 0.01436 0 0.015205 0.012489 0.0084034 0.014 0.014402 0.0069767 0.29501 -0.010539 -6.9994e-05 0.023446 -0.049482 9.8813e-06 0.012464 -0.095915 -0.0027375 -0.032882 0.013276 -0.023694 0.020746 -0.00043756 0.00021026 -0.00037686 9.0313e-05 -0.25587 0 0 0.016099 0 -0.08542 -0.0020415 0.052753 0 0
1.5195 0.014762 0.0092172 0.0070612 0.019283 0 0.015936 0.015044 0.010267 0.016383 0.013777 -0.0045273 0.26447 -0.009079 0.0025871 0.034145 -0.047152 -0.0034053 0.019361 -0.091373 -0.0039773 -0.030186 0.011326 -0.021453 0.020385 0.0005582 0.00053911 0.00063117 0.00024338 -0.21902 0 0 0.0086554 0 -0.089286 -0.0016088 0.03723 0 0
1.5234 0.016711 0.009459 0.012041 0.01764 0 0.013393 0.015158 0.012729 0.017567 0.014399 -0.0069258 0.23179 -0.013175 0.0015267 0.037866 -0.042825 -0.0064643 0.025378 -0.080855 -0.0020938 -0.023626 0.0094928 -0.020924 0.025651 0.0012966 0.00050193 0.0013474 0.00032236 -0.20878 0 0 0.0047342 0 -0.092255 -0.0035662 0.025749 0 0
1.5273 0.016412 0.012594 0.0095881 0.012233 0 0.0093515 0.01318 0.014432 0.017204 0.016127 0.0018442 0.18865 -0.022172 -0.003888 0.036317 -0.038461 -0.0082242 0.029419 -0.06808 0.00013387 -0.014251 0.0078805 -0.023712 0.034373 0.001188 0.00022223 0.0012596 0.0002874 -0.24478 0 0 0.0073399 0 -0.094626 -0.007979 0.01848 0 0
1.5313 0.014433 0.017548 0.0069558 0.0090817 0 0.0072112 0.010835 0.015022 0.014873 0.01678 0.016417 0.13293 -0.034968 -0.009826 0.030943 -0.035618 -0.0085412 0.030536 -0.05601 0.00022861 -0.0032345 0.0060865 -0.02854 0.044386 0.00035704 -4.4886e-05 0.00037401 0.00016742 -0.3125 0 0 0.015086 0 -0.096478 -0.014849 0.015095 0 0
1.5352 0.012044 0.021637 0.011963 0.012258 0 0.0096715 0.0099945 0.015578 0.011602 0.014958 0.027459 0.07223 -0.049393 -0.011497 0.023694 -0.036308 -0.0077406 0.027389 -0.048467 -0.0016063 0.0074705 0.0029445 -0.031815 0.052323 -0.00045866 -0.00021493 -0.00070931 0.00011863 -0.37611 0 0 0.023149 0 -0.097706 -0.024124 0.01458 0 0
1.5391 0.010581 0.022559 0.02621 0.020389 0 0.016307 0.011562 0.017233 0.010065 0.012253 0.02858 0.019847 -0.060394 -0.0076747 0.017319 -0.042452 -0.0060508 0.019006 -0.049473 -0.0031363 0.013598 -0.0049925 -0.030746 0.052363 -0.00062488 -0.00042301 -0.0012367 0.00032312 -0.40757 0 0 0.026692 0 -0.097446 -0.03484 0.013579 0 0
1.543 0.011075 0.020231 0.043171 0.027789 0 0.023281 0.015156 0.019467 0.012468 0.011956 0.021245 -0.014389 -0.066659 -0.0016733 0.012127 -0.051944 -0.0034879 0.0081006 -0.056012 -0.0028105 0.014259 -0.018074 -0.026292 0.045012 -0.00020861 -0.00073755 -0.00092852 0.0007679 -0.40594 0 0 0.024223 0 -0.095646 -0.045371 0.01003 0 0
1.5469 0.013953 0.01678 0.0523 0.029196 0 0.025981 0.019565 0.020297 0.018133 0.01543 0.013242 -0.030649 -0.068488 0.0020591 0.0075458 -0.063607 -0.00032964 -0.0037116 -0.066069 -0.0014986 0.0093033 -0.036017 -0.02285 0.03123 0.00014758 -0.00090292 -0.00021778 0.00115 -0.39188 0 0 0.018336 0 -0.09253 -0.055081 0.0034859 0 0
1.5508 0.018639 0.014738 0.046297 0.024058 0 0.022772 0.02346 0.018551 0.023574 0.020244 0.011846 -0.037699 -0.066818 0.0021013 0.0027703 -0.076173 0.002466 -0.014747 -0.077379 -0.0014338 -0.00093086 -0.057991 -0.024626 0.012612 -8.6105e-05 -0.00051485 0.00016668 0.0010884 -0.38671 0 0 0.013406 0 -0.088556 -0.063513 -0.0060698 0 0
1.5547 0.023425 0.015153 0.026811 0.016881 0 0.016615 0.025896 0.015818 0.025347 0.022436 0.01784 -0.045649 -0.064607 0.00076539 -0.0041536 -0.087688 0.0036287 -0.022031 -0.086064 -0.0036428 -0.015326 -0.081402 -0.032023 -0.007212 -0.00080948 0.00045802 -9.4469e-05 0.00049722 -0.39773 0 0 0.012284 0 -0.085315 -0.07044 -0.017776 0 0
1.5586 0.026168 0.017269 0.0045166 0.013422 0 0.012813 0.026484 0.015516 0.022912 0.020623 0.025869 -0.059863 -0.066111 0.00094794 -0.013978 -0.097191 0.0026113 -0.024956 -0.090228 -0.0067498 -0.029786 -0.1013 -0.041429 -0.023137 -0.0014546 0.0013872 -0.00060455 -0.00025815 -0.4205 0 0 0.014747 0 -0.08515 -0.077383 -0.028847 0 0
1.5625 0.025686 0.019727 -0.0074413 0.015995 0 0.01456 0.025385 0.019548 0.018737 0.017471 0.030312 -0.080499 -0.07196 0.0027294 -0.025779 -0.10513 0.0002544 -0.025037 -0.090998 -0.0084929 -0.042436 -0.11604 -0.048428 -0.034091 -0.0015913 0.0013862 -0.00066773 -0.00063687 -0.44941 0 0 0.018641 0 -0.0887 -0.085572 -0.038218 0 0
1.5664 0.022738 0.021765 -0.0029811 0.021767 0 0.020188 0.023231 0.025903 0.015821 0.01685 0.030423 -0.10568 -0.081925 0.0033547 -0.038648 -0.11189 -0.001801 -0.0236 -0.089497 -0.0082868 -0.052445 -0.12498 -0.051108 -0.039925 -0.0013037 0.00014567 -2.6283e-05 -0.00040282 -0.48128 0 0 0.022154 0 -0.096154 -0.095801 -0.045511 0 0
1.5703 0.01951 0.023201 0.011572 0.025432 0 0.024735 0.020949 0.029996 0.015391 0.0198 0.029541 -0.13321 -0.09503 0.00045732 -0.051292 -0.11803 -0.0025458 -0.02244 -0.087378 -0.0079644 -0.059376 -0.1281 -0.050484 -0.041175 -0.00097914 -0.001611 0.00083621 0.00016446 -0.50936 0 0 0.024862 0 -0.10736 -0.10883 -0.050686 0 0
1.5742 0.017825 0.023631 0.021849 0.023906 0 0.024465 0.019418 0.028759 0.01687 0.023695 0.029851 -0.15922 -0.10754 -0.0050476 -0.061019 -0.12426 -0.0024164 -0.025043 -0.087913 -0.0097352 -0.064309 -0.12767 -0.048357 -0.040611 -0.00082117 -0.0026043 0.0011592 0.00055404 -0.51928 0 0 0.026861 0 -0.1205 -0.12497 -0.054855 0 0
1.5781 0.017638 0.022164 0.017507 0.018902 0 0.020138 0.019018 0.023459 0.019357 0.02532 0.029159 -0.17687 -0.1169 -0.0095077 -0.067945 -0.13048 -0.0025279 -0.031093 -0.091344 -0.013435 -0.07001 -0.12823 -0.045453 -0.04152 -0.00065995 -0.002066 0.00067985 0.00051876 -0.49721 0 0 0.027562 0 -0.13233 -0.14152 -0.059621 0 0
1.582 0.017238 0.018298 0.0021662 0.015022 0 0.015883 0.019303 0.018348 0.022421 0.024177 0.023753 -0.17926 -0.12291 -0.0099319 -0.072593 -0.1363 -0.0030959 -0.039695 -0.097114 -0.016079 -0.077385 -0.13104 -0.041756 -0.044482 -0.00023584 -0.00042472 -8.0731e-05 0.0002725 -0.44414 0 0 0.026006 0 -0.1416 -0.1569 -0.065218 0 0
1.5859 0.014958 0.012952 -0.008655 0.015062 0 0.014821 0.019098 0.016487 0.025372 0.022318 0.014184 -0.16511 -0.12589 -0.0067279 -0.075709 -0.14134 -0.0028916 -0.049625 -0.10437 -0.014485 -0.08693 -0.13675 -0.037916 -0.049532 0.00042252 0.0010527 -0.00033412 0.00020077 -0.37991 0 0 0.02251 0 -0.14743 -0.16959 -0.07158 0 0
1.5898 0.010707 0.0082623 -0.0014135 0.016977 0 0.015806 0.017116 0.016963 0.026513 0.02124 0.0068322 -0.14192 -0.12753 -0.0030648 -0.078773 -0.14477 -0.00059675 -0.058278 -0.11123 -0.0085402 -0.098501 -0.1449 -0.035332 -0.055442 0.00098034 0.0013509 0.00017218 0.00042187 -0.32853 0 0 0.019406 0 -0.14902 -0.17699 -0.077821 0 0
1.5938 0.0058957 0.005997 0.021782 0.015689 0 0.014671 0.012818 0.016199 0.023989 0.019805 0.0082748 -0.12237 -0.13139 -0.0016594 -0.083478 -0.1464 0.0032578 -0.062667 -0.11525 -0.0017951 -0.10913 -0.15138 -0.034411 -0.05866 0.0011408 0.00053027 0.00089039 0.0006873 -0.29663 0 0 0.019235 0 -0.14823 -0.17858 -0.081916 0 0
1.5977 0.0020492 0.0060592 0.043197 0.0083579 0 0.0088074 0.0069586 0.011808 0.017655 0.01577 0.017669 -0.11637 -0.13823 -0.0023032 -0.089599 -0.14681 0.0060491 -0.062973 -0.11615 0.0014525 -0.11658 -0.15358 -0.033143 -0.057829 0.000931 -0.0004359 0.0010269 0.00071352 -0.26606 0 0 0.021685 0 -0.14704 -0.17629 -0.083342 0 0
1.6016 -0.00033886 0.0065928 0.044655 -0.001932 0 0.00042038 0.0013244 0.0049582 0.0097497 0.0089772 0.025484 -0.12516 -0.14774 -0.0025053 -0.096601 -0.14632 0.0052175 -0.059733 -0.114 -4.9568e-05 -0.11959 -0.15023 -0.028216 -0.052533 0.00060517 -0.00059776 0.00035164 0.00053797 -0.20916 0 0 0.022611 0 -0.14634 -0.17135 -0.082069 0 0
1.6055 -0.0016108 0.0056578 0.024378 -0.0080752 0 -0.0050528 -0.0023046 -0.00097073 0.003222 0.0021445 0.02105 -0.14219 -0.15906 -0.0003933 -0.10366 -0.14529 0.00088296 -0.053958 -0.10915 -0.0034625 -0.11719 -0.14052 -0.018021 -0.042868 0.00031227 0.00015443 -0.00056338 0.00046342 -0.1134 0 0 0.016983 0 -0.14681 -0.16521 -0.078409 0 0
1.6094 -0.0019503 0.0028815 -0.00070893 -0.0052229 0 -0.0040363 -0.0032925 -0.0037517 -0.0007061 -0.0019448 0.0022938 -0.15892 -0.16873 0.0031699 -0.10849 -0.14402 -0.0038281 -0.048503 -0.10254 -0.0046348 -0.10849 -0.12454 -0.0044944 -0.030598 -5.3503e-05 0.0010956 -0.00091367 0.00064316 0.0067343 0 0 0.0036124 0 -0.14852 -0.16049 -0.074033 0 0
1.6133 -0.0009901 -0.00040975 -0.010092 0.004348 0 0.0015915 -0.00252 -0.0041626 -0.0031918 -0.0035931 -0.021683 -0.17006 -0.17461 0.0053441 -0.11077 -0.14261 -0.0053673 -0.045692 -0.096237 -0.0020873 -0.098234 -0.10807 0.0083118 -0.020085 -0.00063882 0.0013978 -0.00045072 0.00081001 0.12013 0 0 -0.012866 0 -0.14993 -0.15806 -0.071449 0 0
1.6172 0.0014365 -0.0025171 0.0017643 0.012698 0 0.0061135 -0.0016724 -0.0046951 -0.0060483 -0.0057914 -0.037816 -0.17439 -0.17678 0.0040983 -0.111 -0.1411 -0.0028898 -0.045883 -0.090981 0.0016265 -0.088895 -0.093848 0.017589 -0.013082 -0.0013266 0.00087011 0.00030317 0.00052477 0.20025 0 0 -0.025098 0 -0.1504 -0.15771 -0.071453 0 0
1.6211 0.0043755 -0.0027602 0.020911 0.013057 0 0.0053438 -0.0020149 -0.0068089 -0.0096939 -0.0105 -0.03936 -0.17247 -0.17588 0.00022871 -0.10988 -0.13962 0.001114 -0.049048 -0.087361 0.0024961 -0.082562 -0.084091 0.023631 -0.010807 -0.001737 6.7017e-05 0.00059737 -0.0002781 0.2386 0 0 -0.028685 0 -0.14958 -0.15906 -0.074439 0 0
1.625 0.0059859 -0.0017313 0.0274 0.0057312 0 0.00045976 -0.0036444 -0.0095954 -0.013001 -0.015886 -0.029991 -0.16491 -0.17371 -0.0033273 -0.10884 -0.13861 0.0032455 -0.054656 -0.086185 -0.00095811 -0.082085 -0.081692 0.028403 -0.014582 -0.0015797 -0.00025455 0.00016981 -0.0010681 0.24238 0 0 -0.025239 0 -0.14733 -0.16127 -0.080512 0 0
1.6289 0.0049724 -0.00049729 0.01354 -0.0025344 0 -0.0035358 -0.0057345 -0.01089 -0.014863 -0.017924 -0.018915 -0.15286 -0.17424 -0.0041424 -0.11019 -0.13946 0.0022131 -0.060682 -0.088004 -0.0061889 -0.088524 -0.087352 0.032578 -0.02315 -0.00098776 0.00019787 -0.00057322 -0.0011485 0.22379 0 0 -0.020098 0 -0.14475 -0.16263 -0.087758 0 0
1.6328 0.0018194 0.00024847 -0.01017 -0.0050995 0 -0.0031564 -0.0073581 -0.0093591 -0.015309 -0.014753 -0.01263 -0.13922 -0.17812 -0.0023405 -0.11402 -0.14284 -0.00045376 -0.066147 -0.092252 -0.0090695 -0.099043 -0.097977 0.034366 -0.033511 -0.00045531 0.001031 -0.0010263 -0.00035602 0.19265 0 0 -0.017157 0 -0.14271 -0.16252 -0.094288 0 0
1.6367 -0.0015083 0.00035936 -0.025778 -0.0014908 0 -0.000109 -0.0080324 -0.0055024 -0.0148 -0.0089203 -0.011033 -0.12814 -0.18471 -0.00015982 -0.11992 -0.14917 -0.0023481 -0.071103 -0.098798 -0.0078475 -0.11211 -0.11221 0.03135 -0.044397 -0.00041629 0.0015327 -0.00095676 0.00070551 0.15585 0 0 -0.015908 0 -0.14128 -0.16076 -0.099372 0 0
1.6406 -0.0031872 -9.9412e-05 -0.023893 0.0028078 0 0.00052523 -0.007605 -0.0010168 -0.012882 -0.0048769 -0.010056 -0.12295 -0.19271 0.00037799 -0.12722 -0.15867 -0.002474 -0.0759 -0.10743 -0.0047085 -0.1261 -0.12864 0.023237 -0.054702 -0.00086929 0.0012804 -0.0006047 0.0011962 0.11826 0 0 -0.013198 0 -0.14023 -0.15731 -0.10253 0 0
1.6445 -0.0029434 -0.0011083 -0.010056 0.0023022 0 -0.0041607 -0.0059277 0.0024684 -0.0083216 -0.0044301 -0.0065956 -0.12481 -0.19758 -0.00066681 -0.13388 -0.17127 -0.001595 -0.082324 -0.11791 -0.0034652 -0.13858 -0.14554 0.012519 -0.063448 -0.0014003 0.00047352 -0.00030593 0.00083169 0.081111 0 0 -0.0072659 0 -0.13768 -0.15222 -0.10374 0 0
1.6484 -0.0020085 -0.0026411 0.0025221 -0.0030304 0 -0.011312 -0.0029725 0.0041456 -0.00090665 -0.0051597 -0.00053993 -0.13316 -0.19596 -0.0015275 -0.1381 -0.184 -0.00077177 -0.091437 -0.12865 -0.0057434 -0.14897 -0.16119 0.0024206 -0.07145 -0.001555 -0.00026983 -0.00013573 0.00012457 0.04043 0 0 0.00041843 0 -0.13159 -0.1465 -0.10474 0 0
1.6523 -0.0018832 -0.0045425 0.0050262 -0.0082007 0 -0.014574 0.00063553 0.0040687 0.0072354 -0.0034385 0.0069064 -0.14685 -0.18792 -0.00081816 -0.13975 -0.195 -0.00013554 -0.10287 -0.13874 -0.0094493 -0.15766 -0.17466 -0.0056167 -0.079258 -0.0012027 -0.0004587 3.7669e-05 -0.00018263 -0.0093864 0 0 0.007162 0 -0.1214 -0.14055 -0.10624 0 0
1.6563 -0.003202 -0.0065485 -0.0013599 -0.0088381 0 -0.010269 0.0034354 0.0028759 0.012771 0.0013999 0.015288 -0.16373 -0.17419 0.00091235 -0.13897 -0.20288 0.00074176 -0.11591 -0.14749 -0.010918 -0.16495 -0.18498 -0.012346 -0.087115 -0.00059187 -0.00013514 0.00023772 9.9783e-05 -0.067472 0 0 0.012172 0 -0.10703 -0.13458 -0.10844 0 0
1.6602 -0.0055717 -0.0083323 -0.0091925 -0.0059447 0 -0.0014922 0.0039045 0.0014066 0.013867 0.0062825 0.024532 -0.179 -0.15665 0.0018122 -0.13628 -0.20594 0.0017211 -0.12906 -0.15399 -0.0084422 -0.17115 -0.19051 -0.018818 -0.095063 -0.00011231 0.00021653 0.00026259 0.00044011 -0.12133 0 0 0.01697 0 -0.088807 -0.12878 -0.11122 0 0
1.6641 -0.0081028 -0.0094183 -0.011909 -0.0047653 0 0.0040976 0.001746 0.00018627 0.011573 0.0075816 0.032908 -0.18533 -0.14105 0.00088477 -0.13336 -0.20328 0.0019844 -0.13833 -0.15735 -0.0036411 -0.17582 -0.18852 -0.024298 -0.10194 -1.617e-06 0.00015939 -4.7459e-05 0.00021093 -0.15064 0 0 0.022563 0 -0.069704 -0.12323 -0.11276 0 0
1.668 -0.0098591 -0.0091521 -0.007603 -0.0089225 0 0.0010678 -0.0015497 -0.00097264 0.0082937 0.0045476 0.036243 -0.17692 -0.13023 -0.00066361 -0.13116 -0.19784 0.0012481 -0.14236 -0.15852 0.00045504 -0.17827 -0.18065 -0.026104 -0.10675 -0.00021183 -0.00028368 -0.00048961 -0.0005671 -0.1379 0 0 0.026663 0 -0.052845 -0.11779 -0.11172 0 0
1.6719 -0.0099937 -0.0070651 0.0017484 -0.015879 0 -0.0085947 -0.0036483 -0.0027382 0.0050983 -0.0005397 0.029897 -0.15525 -0.12443 -0.00047271 -0.12961 -0.19109 0.00066684 -0.14068 -0.15787 0.0023623 -0.17772 -0.16795 -0.021439 -0.10889 -0.00047918 -0.00069949 -0.00057747 -0.0011792 -0.077885 0 0 0.024461 0 -0.039413 -0.11235 -0.10754 0 0
1.6758 -0.0079765 -0.0035197 0.012423 -0.018547 0 -0.016738 -0.0031887 -0.0053775 0.00096224 -0.005023 0.012157 -0.13098 -0.1231 0.0024401 -0.12842 -0.18446 0.001917 -0.13331 -0.15579 0.0030326 -0.1735 -0.15189 -0.009584 -0.10793 -0.00051295 -0.00075376 -2.2197e-05 -0.00094289 0.019652 0 0 0.012727 0 -0.030129 -0.10681 -0.099923 0 0
1.6797 -0.0041184 6.6045e-05 0.020223 -0.011837 0 -0.015827 -0.00090943 -0.008109 -0.0052189 -0.0079537 -0.013476 -0.11844 -0.12323 0.0062778 -0.12628 -0.17995 0.0051679 -0.12075 -0.15272 0.0040188 -0.16443 -0.13576 0.0071875 -0.10318 -0.00018978 -0.00055304 0.0008917 5.3258e-05 0.13275 0 0 -0.0064892 0 -0.025216 -0.10086 -0.088935 0 0
1.6836 0.00014311 0.0019821 0.021566 0.0019236 0 -0.0054038 0.00093195 -0.0096177 -0.012329 -0.009641 -0.038626 -0.12584 -0.11908 0.007827 -0.12195 -0.17738 0.0082971 -0.10719 -0.14952 0.0052372 -0.1529 -0.12408 0.024367 -0.096334 0.00034927 -0.00049501 0.0014969 0.00098979 0.23233 0 0 -0.026063 0 -0.021312 -0.094287 -0.077349 0 0
1.6875 0.0028642 0.0015606 0.01533 0.013876 0 0.0072885 0.00033106 -0.0094233 -0.017352 -0.010144 -0.053075 -0.14896 -0.10912 0.0054344 -0.1157 -0.17538 0.0086088 -0.09505 -0.14675 0.0049362 -0.14156 -0.11799 0.037067 -0.088776 0.00077233 -0.00076423 0.0013627 0.0011086 0.28949 0 0 -0.037894 0 -0.016497 -0.087104 -0.066876 0 0
1.6914 0.0029162 -0.00015516 0.0040776 0.0154 0 0.013026 -0.0030114 -0.0085656 -0.018165 -0.0091828 -0.049667 -0.17425 -0.093109 0.00068074 -0.10804 -0.17285 0.0055025 -0.085747 -0.14487 0.0018928 -0.13243 -0.11777 0.04214 -0.081373 0.00078409 -0.0010535 0.00070777 0.00043792 0.28691 0 0 -0.037704 0 -0.0099937 -0.079381 -0.058447 0 0
1.6953 0.00086096 -0.001239 -0.0073846 0.0052005 0 0.0078678 -0.0076209 -0.0085478 -0.015684 -0.0074416 -0.029245 -0.18918 -0.071734 -0.0029783 -0.099894 -0.16844 0.0012416 -0.080573 -0.14445 -0.0026807 -0.12782 -0.12317 0.039689 -0.075002 0.00035516 -0.00087524 0.000158 -0.00029046 0.23063 0 0 -0.027262 0 -0.0014611 -0.071257 -0.052817 0 0
1.6992 -0.0015349 -0.0006047 -0.015377 -0.0091806 0 -0.0039021 -0.011329 -0.0094518 -0.012839 -0.0068191 -0.0023262 -0.19104 -0.049705 -0.0033306 -0.093993 -0.16028 -0.0011594 -0.080824 -0.14688 -0.0057449 -0.13139 -0.1316 0.033034 -0.07088 -0.00024591 -0.00015888 9.2131e-05 -0.00041569 0.15199 0 0 -0.013032 0 0.0068972 -0.063299 -0.049851 0 0
1.7031 -0.0027462 0.00099953 -0.019273 -0.016801 0 -0.013371 -0.012473 -0.0094017 -0.011443 -0.0083871 0.015507 -0.18697 -0.032119 -0.001237 -0.091103 -0.15011 -0.00080165 -0.083954 -0.15155 -0.0050435 -0.14003 -0.13884 0.026676 -0.068583 -0.00067173 0.00054957 0.00027326 1.9051e-05 0.091607 0 0 -0.002513 0 0.012046 -0.055969 -0.047083 0 0
1.707 -0.0025041 0.0017674 -0.020055 -0.011622 0 -0.01406 -0.010493 -0.0063385 -0.010383 -0.010247 0.013627 -0.18566 -0.020608 0.00055392 -0.091065 -0.13916 0.00047634 -0.089037 -0.15794 -0.0010653 -0.15174 -0.14376 0.023186 -0.068122 -0.00077923 0.00058786 0.00015999 0.00041896 0.072049 0 0 -0.00020631 0 0.012752 -0.049405 -0.0435 0 0
1.7109 -0.0014886 0.00070487 -0.01776 0.0027126 0 -0.0067754 -0.0059505 -0.00043534 -0.0070792 -0.0085205 -0.0047777 -0.18889 -0.016002 0.00027259 -0.093331 -0.1287 0.00031423 -0.095176 -0.16529 0.0035447 -0.16433 -0.14582 0.021275 -0.0695 -0.00070624 -0.00010612 -0.00044809 0.00035487 0.07928 0 0 -0.0050261 0 0.0083787 -0.043641 -0.038352 0 0
1.7148 -0.00026253 -0.001226 -0.011598 0.015458 0 0.0015883 -0.00028806 0.0055728 -0.00050713 -0.0013615 -0.023174 -0.19045 -0.018414 -0.0012709 -0.096287 -0.12087 -0.0015793 -0.10131 -0.17187 0.0063373 -0.1739 -0.1455 0.016875 -0.073096 -0.00066822 -0.00085265 -0.0011441 2.9478e-05 0.070596 0 0 -0.010656 0 -0.0010695 -0.038567 -0.03106 0 0
1.7188 0.0012265 -0.0018608 -0.0027706 0.017077 0 0.0042383 0.0046803 0.0088389 0.0075329 0.0082129 -0.023373 -0.18276 -0.023142 -0.001852 -0.096726 -0.11635 -0.0032452 -0.10629 -0.17497 0.0067296 -0.17711 -0.14642 0.0067127 -0.078616 -0.0006954 -0.00088359 -0.0013271 -1.2061e-05 0.0063264 0 0 -0.0093751 0 -0.010916 -0.033513 -0.023279 0 0
1.7227 0.0030572 0.00016811 0.0043433 0.0070045 0 0.0005459 0.0076211 0.0092093 0.014109 0.014396 -0.00024786 -0.16453 -0.026929 -0.00036441 -0.093719 -0.11356 -0.0027705 -0.10962 -0.17393 0.0055972 -0.17477 -0.15042 -0.0085127 -0.085091 -0.00060041 -0.00013871 -0.00085179 0.00042268 -0.11817 0 0 0.0023879 0 -0.017522 -0.02822 -0.016805 0 0
1.7266 0.0045533 0.0040437 0.0058188 -0.0055122 0 -0.003252 0.0085112 0.009291 0.017757 0.01408 0.033103 -0.1425 -0.028559 0.0019672 -0.087107 -0.11122 -0.00044039 -0.11082 -0.16855 0.0037554 -0.16773 -0.15801 -0.02416 -0.09169 -0.00021734 0.00065185 -0.00020935 0.00087445 -0.26541 0 0 0.020671 0 -0.019048 -0.022781 -0.01273 0 0
1.7305 0.0045307 0.0072759 0.003499 -0.0088007 0 0.00029934 0.008643 0.011499 0.019222 0.010011 0.055214 -0.1266 -0.027375 0.0028386 -0.077194 -0.10784 0.0015858 -0.10943 -0.15903 0.0012606 -0.1574 -0.16911 -0.034948 -0.097415 0.00035192 0.0007182 -4.0603e-05 0.00069057 -0.37882 0 0 0.036084 0 -0.014173 -0.01745 -0.012 0 0
1.7344 0.0025821 0.0076718 0.0050421 0.0011422 0 0.012375 0.0094695 0.015162 0.019922 0.0078398 0.053342 -0.12335 -0.024539 0.0011515 -0.065971 -0.10033 0.0015803 -0.10401 -0.14679 -0.0018713 -0.14719 -0.18064 -0.038679 -0.099271 0.0007684 5.2124e-05 -0.00049495 -0.0002386 -0.41717 0 0 0.040543 0 -0.0026944 -0.013841 -0.015863 0 0
1.7383 4.0223e-05 0.0050972 0.016413 0.016426 0 0.025213 0.011142 0.016895 0.02018 0.0098988 0.03296 -0.13262 -0.023246 -0.0019775 -0.056855 -0.089693 -8.7759e-05 -0.096285 -0.13571 -0.0047994 -0.13984 -0.1875 -0.037225 -0.096844 0.00075335 -0.00059274 -0.0010993 -0.0012628 -0.37528 0 0 0.033309 0 0.0088529 -0.012928 -0.021502 0 0
1.7422 -0.00064246 0.0016568 0.033672 0.023317 0 0.027511 0.012203 0.014048 0.019126 0.012473 0.011457 -0.14869 -0.024413 -0.0042812 -0.051088 -0.077345 -0.0016572 -0.087489 -0.12735 -0.0062353 -0.13581 -0.18745 -0.034209 -0.090286 0.00035176 -0.00049597 -0.0012434 -0.0015295 -0.2798 0 0 0.020969 0 0.017287 -0.01512 -0.027487 0 0
1.7461 0.0022175 0.00027982 0.043842 0.014247 0 0.014227 0.010999 0.0076515 0.015942 0.0098862 0.0022705 -0.16331 -0.028389 -0.0042201 -0.049434 -0.064917 -0.0020475 -0.078994 -0.12279 -0.0057639 -0.1351 -0.17906 -0.031703 -0.080122 -0.00010612 0.00029479 -0.00074985 -0.00076075 -0.16948 0 0 0.011226 0 0.020176 -0.020525 -0.032613 0 0
1.75 0.0080776 0.0028483 0.036341 -0.0044882 0 -0.0074256 0.0076094 0.0017785 0.010801 0.0012995 0.0042213 -0.16896 -0.03482 -0.0019435 -0.052544 -0.055389 -0.0018593 -0.073247 -0.12316 -0.0044364 -0.13722 -0.16101 -0.028826 -0.067551 -0.00030076 0.0010545 4.1731e-05 0.00051702 -0.077366 0 0 0.0063304 0 0.014695 -0.029037 -0.035375 0 0
1.7539 0.014533 0.0091262 0.014655 -0.016745 0 -0.021714 0.0043448 -5.9454e-05 0.0046981 -0.0071636 0.0052493 -0.16222 -0.040735 0.0011603 -0.058565 -0.052484 -0.0022693 -0.073453 -0.12719 -0.0036671 -0.13986 -0.13753 -0.02318 -0.056384 -0.00018255 0.0011487 0.00068431 0.0014772 -0.024563 0 0 0.0024226 0 0.0026386 -0.038313 -0.035444 0 0
1.7578 0.019192 0.017022 -0.0043312 -0.0097046 0 -0.015919 0.0040982 0.0022217 -0.001034 -0.007635 -0.0041322 -0.14665 -0.044314 0.003528 -0.064817 -0.055511 -0.0032882 -0.079178 -0.13227 -0.0035162 -0.14171 -0.11514 -0.013632 -0.049014 3.448e-05 0.00062078 0.0010273 0.0016886 -0.021861 0 0 -0.0047915 0 -0.010485 -0.045943 -0.034285 0 0
1.7617 0.021386 0.023859 -0.0045888 0.014881 0 0.0093345 0.0079454 0.0058895 -0.0047073 0.0019971 -0.021 -0.13233 -0.045037 0.004234 -0.070056 -0.063729 -0.0035647 -0.089935 -0.13739 -0.0024104 -0.14254 -0.097514 -0.0021556 -0.046695 9.3821e-05 5.6578e-06 0.0011987 0.001344 -0.071165 0 0 -0.014071 0 -0.021657 -0.050624 -0.032693 0 0
1.7656 0.022337 0.027834 0.013938 0.041369 0 0.039657 0.014232 0.0085096 -0.004265 0.015874 -0.032625 -0.12995 -0.042802 0.0033755 -0.07322 -0.075901 -0.0020942 -0.10479 -0.14179 0.0010287 -0.14247 -0.087991 0.0065525 -0.05032 -9.707e-05 -0.00033045 0.0012787 0.00091086 -0.16392 0 0 -0.018735 0 -0.02809 -0.051278 -0.031442 0 0
1.7695 0.023845 0.028834 0.034179 0.052648 0 0.05721 0.020004 0.010178 0.0016861 0.025426 -0.028054 -0.14212 -0.038469 0.0021141 -0.072923 -0.089107 5.4709e-05 -0.12137 -0.14569 0.0057373 -0.1429 -0.092406 0.0073611 -0.061332 -0.00042913 -0.000533 0.0011166 0.00066602 -0.28111 0 0 -0.012912 0 -0.026012 -0.046318 -0.031309 0 0
1.7734 0.026754 0.028182 0.036757 0.043749 0 0.053638 0.023402 0.012828 0.012183 0.026832 -0.0074194 -0.1594 -0.034333 0.0021355 -0.070345 -0.099636 3.803e-05 -0.13586 -0.15122 0.0079862 -0.14562 -0.10664 -0.0024532 -0.076155 -0.00068782 -0.00093464 0.00052609 0.00057679 -0.39958 0 0 0.0024006 0 -0.019335 -0.038501 -0.031376 0 0
1.7773 0.030334 0.027519 0.017549 0.02511 0 0.035343 0.024851 0.01784 0.023552 0.023597 0.018872 -0.1664 -0.030591 0.0043716 -0.066197 -0.10651 -0.0044639 -0.14704 -0.15957 0.0038302 -0.15122 -0.12708 -0.021456 -0.092747 -0.00067061 -0.0015181 -0.00039081 0.00051811 -0.50287 0 0 0.019682 0 -0.011414 -0.029782 -0.030708 0 0
1.7813 0.032802 0.02762 -0.0079888 0.013156 0 0.017316 0.026158 0.024713 0.031666 0.022422 0.038997 -0.15396 -0.026865 0.007765 -0.060883 -0.1093 -0.013044 -0.15428 -0.17139 -0.0077365 -0.15991 -0.15087 -0.044627 -0.10966 -0.00027908 -0.0018406 -0.0012098 0.00046143 -0.58875 0 0 0.031359 0 -0.0047237 -0.021648 -0.028582 0 0
1.7852 0.032444 0.027981 -0.017521 0.016723 0 0.011197 0.028667 0.031846 0.035262 0.026967 0.048184 -0.1264 -0.021904 0.0095261 -0.054673 -0.10787 -0.022544 -0.15721 -0.18708 -0.023696 -0.17175 -0.17443 -0.066271 -0.12531 0.00040565 -0.0015081 -0.0015207 0.00041443 -0.6668 0 0 0.036067 0 -0.0021714 -0.0159 -0.024073 0 0
1.7891 0.028673 0.027445 -0.00034711 0.030777 0 0.017394 0.032218 0.038028 0.036983 0.035284 0.050382 -0.096002 -0.012703 0.0073348 -0.047555 -0.10365 -0.029305 -0.15706 -0.20406 -0.039011 -0.18536 -0.19297 -0.083564 -0.13808 0.0011035 -0.00062458 -0.0012833 0.00027816 -0.74736 0 0 0.038833 0 -0.0047959 -0.014092 -0.016916 0 0
1.793 0.022554 0.025271 0.033729 0.041845 0 0.026882 0.03558 0.042768 0.040706 0.042345 0.053446 -0.069395 0.00018468 0.0017692 -0.039946 -0.098871 -0.031846 -0.15618 -0.21815 -0.05006 -0.19855 -0.20625 -0.097941 -0.14827 0.001456 0.00030197 -0.0008262 -9.8467e-05 -0.8298 0 0 0.045487 0 -0.0085066 -0.014681 -0.0088132 0 0
1.7969 0.016499 0.021754 0.061646 0.039581 0 0.029952 0.037536 0.045512 0.047509 0.044387 0.062648 -0.03982 0.015518 -0.0036532 -0.032319 -0.094106 -0.031813 -0.15516 -0.22692 -0.056715 -0.21028 -0.21416 -0.11274 -0.15561 0.0012729 0.00085463 -0.00050812 -0.00068572 -0.89899 0 0 0.056925 0 -0.010783 -0.01676 -0.00063147 0 0
1.8008 0.013088 0.017987 0.064045 0.02469 0 0.024066 0.037514 0.045285 0.054299 0.041231 0.076865 0.0060768 0.031528 -0.005446 -0.025286 -0.089676 -0.032488 -0.15426 -0.22828 -0.061503 -0.2196 -0.21681 -0.12859 -0.15974 0.00071555 0.0010101 -0.0004188 -0.0011822 -0.93242 0 0 0.068249 0 -0.009275 -0.019346 0.0068504 0 0
1.8047 0.013537 0.015124 0.039289 0.0076146 0 0.014865 0.035534 0.041614 0.056478 0.035553 0.088869 0.072847 0.043496 -0.0034929 -0.020661 -0.085169 -0.035945 -0.15269 -0.21871 -0.0667 -0.22473 -0.21336 -0.14051 -0.1587 0.00020364 0.0009505 -0.00041013 -0.0012682 -0.91222 0 0 0.072681 0 -0.00064533 -0.020897 0.012805 0 0
1.8086 0.016818 0.013832 0.0050863 0.00014235 0 0.010585 0.031962 0.035588 0.051856 0.030657 0.089148 0.14808 0.04798 -0.0012042 -0.019778 -0.07935 -0.040938 -0.14858 -0.20161 -0.071764 -0.22551 -0.20448 -0.14003 -0.15147 7.1748e-05 0.00072186 -0.00035569 -0.00096994 -0.83355 0 0 0.066188 0 0.012218 -0.020733 0.018363 0 0
1.8125 0.020233 0.014176 -0.013289 0.006819 0 0.015099 0.027431 0.029385 0.041914 0.028415 0.071689 0.21088 0.046134 -0.0019433 -0.022499 -0.071766 -0.043192 -0.14109 -0.18097 -0.073187 -0.2222 -0.19041 -0.12131 -0.13803 0.00027837 0.00023528 -0.00030259 -0.00069251 -0.70446 0 0 0.049365 0 0.025232 -0.019122 0.024949 0 0
1.8164 0.021199 0.015713 -0.00098916 0.022008 0 0.024901 0.022678 0.024363 0.029603 0.028081 0.038905 0.24975 0.039803 -0.0052767 -0.028513 -0.062264 -0.038241 -0.12976 -0.15935 -0.067011 -0.21466 -0.17091 -0.086404 -0.11829 0.00046401 -0.00040305 -0.00035644 -0.00080668 -0.53966 0 0 0.026468 0 0.035473 -0.016209 0.033649 0 0
1.8203 0.018915 0.017508 0.033863 0.033917 0 0.031725 0.018069 0.019697 0.016637 0.026429 0.0020021 0.2729 0.032186 -0.0072067 -0.037157 -0.050886 -0.025051 -0.11425 -0.13959 -0.052222 -0.20261 -0.14553 -0.045042 -0.09229 0.00031631 -0.00075446 -0.00048369 -0.0012093 -0.35452 0 0 0.0034125 0 0.039637 -0.012172 0.045709 0 0
1.8242 0.01462 0.018221 0.063109 0.032579 0 0.028495 0.01319 0.013252 0.0032665 0.019733 -0.025072 0.30138 0.032464 -0.0045011 -0.046084 -0.038786 -0.0076654 -0.094997 -0.12481 -0.032405 -0.18523 -0.11367 -0.0087501 -0.061177 -0.00012384 -0.00043123 -0.00050413 -0.0013807 -0.16344 0 0 -0.014206 0 0.034446 -0.0066764 0.062497 0 0
1.8281 0.010359 0.01659 0.057855 0.016723 0 0.014482 0.0071942 0.0039523 -0.0097562 0.0070095 -0.034942 0.35194 0.043324 0.0013883 -0.053068 -0.027948 0.0068644 -0.074925 -0.11275 -0.01411 -0.16517 -0.079254 0.016071 -0.029603 -0.00052518 0.00037353 -0.00029179 -0.00094725 0.018925 0 0 -0.023228 0 0.025811 0.00032805 0.081229 0 0
1.832 0.0074191 0.01221 0.012082 -0.0048723 0 -0.0036804 -0.00011404 -0.0067764 -0.020075 -0.0079992 -0.032113 0.4257 0.064606 0.0052966 -0.057505 -0.019478 0.013172 -0.055216 -0.10173 -0.0027892 -0.14387 -0.044429 0.030665 0.00025113 -0.00061355 0.00090454 6.4131e-05 -0.00016281 0.17759 0 0 -0.02472 0 0.01751 0.009089 0.10014 0 0
1.8359 0.0057018 0.0059928 -0.048361 -0.018943 0 -0.015941 -0.0074869 -0.015959 -0.025244 -0.018642 -0.02894 0.51078 0.094893 0.0035935 -0.05918 -0.014371 0.011338 -0.036902 -0.090118 0.00073064 -0.12288 -0.011435 0.040576 0.026406 -0.00041907 0.00055161 0.00033885 0.00026403 0.2998 0 0 -0.023585 0 0.013177 0.019722 0.11741 0 0
1.8398 0.0042679 -0.00025006 -0.082094 -0.017115 0 -0.015572 -0.012788 -0.02133 -0.02515 -0.020401 -0.034631 0.59341 0.12977 -0.0017662 -0.058471 -0.014521 0.0064604 -0.021405 -0.075491 0.00035977 -0.10517 0.015524 0.049871 0.045661 -0.00017171 -0.00046113 0.00039756 -0.00011117 0.3774 0 0 -0.024971 0 0.018544 0.032299 0.12971 0 0
1.8438 0.002242 -0.0048868 -0.064138 -0.002584 0 -0.0043025 -0.014644 -0.022596 -0.022266 -0.014907 -0.046611 0.66563 0.15901 -0.0049824 -0.058031 -0.020283 0.0041803 -0.0091239 -0.058 0.0011754 -0.093384 0.03307 0.057844 0.057372 -6.9884e-06 -0.0012166 0.00030213 -0.00094008 0.40628 0 0 -0.029617 0 0.03322 0.045192 0.13517 0 0
1.8477 -0.00075904 -0.0073573 -0.0077856 0.011565 0 0.0081999 -0.013668 -0.020808 -0.019191 -0.0087619 -0.052381 0.72538 0.17894 -0.0024594 -0.059438 -0.030546 0.0059939 0.00032792 -0.040217 0.0050843 -0.087091 0.041679 0.060372 0.0634 0.00014562 -0.0010233 0.0001918 -0.0013481 0.38526 0 0 -0.032569 0 0.051078 0.056807 0.13499 0 0
1.8516 -0.004724 -0.0082118 0.044026 0.012136 0 0.010951 -0.011956 -0.017065 -0.016315 -0.0077779 -0.040898 0.77359 0.18854 0.0031627 -0.06336 -0.044879 0.0085451 0.0068184 -0.02421 0.0094919 -0.085789 0.041472 0.05406 0.064638 0.00036195 -0.00015003 0.00011173 -0.00078918 0.31897 0 0 -0.02742 0 0.067322 0.066076 0.12996 0 0
1.8555 -0.0093638 -0.0084819 0.053043 -0.0034673 0 7.1349e-06 -0.011234 -0.012187 -0.012347 -0.01196 -0.013567 0.8144 0.1882 0.0055074 -0.070141 -0.062721 0.0074727 0.01019 -0.012241 0.010188 -0.088511 0.033043 0.039519 0.062154 0.00048881 0.00045571 1.2224e-05 0.00036605 0.22468 0 0 -0.012899 0 0.076579 0.07201 0.12117 0 0
1.8594 -0.014005 -0.0091053 0.017257 -0.024532 0 -0.018017 -0.01146 -0.0073212 -0.006981 -0.016131 0.015187 0.85645 0.18261 0.0011549 -0.079221 -0.083533 0.0020388 0.0089369 -0.0089873 0.0057844 -0.092603 0.017194 0.021526 0.057027 0.00022908 0.00020584 -9.9533e-05 0.0011406 0.13465 0 0 0.0044487 0 0.067117 0.072695 0.11054 0 0
1.8633 -0.017607 -0.010777 -0.028079 -0.035299 0 -0.030684 -0.01125 -0.0040885 -0.0022221 -0.015436 0.028712 0.90981 0.18102 -0.0064155 -0.087724 -0.1048 -0.0039904 0.0046666 -0.01129 -0.000503 -0.094478 -1.2674e-05 0.0064063 0.051488 -0.00048073 -0.00046057 -9.0458e-05 0.00088768 0.084957 0 0 0.014725 0 0.043543 0.070403 0.10076 0 0
1.8672 -0.019272 -0.013907 -0.041422 -0.027837 0 -0.029503 -0.0096372 -0.0035465 -0.00048673 -0.01006 0.0212 0.97801 0.186 -0.0098986 -0.09446 -0.12539 -0.0060346 -0.0016167 -0.01661 -0.0034998 -0.093011 -0.015993 -0.0013561 0.046303 -0.001231 -0.00053596 0.00014552 -6.9012e-05 0.093402 0 0 0.012727 0 0.010359 0.066203 0.092717 0 0
1.8711 -0.019004 -0.018273 -0.010932 -0.0087861 0 -0.016868 -0.0073663 -0.005089 -0.0016883 -0.004579 0.0020475 1.0533 0.19864 -0.0052493 -0.098565 -0.14423 -0.0032315 -0.0087232 -0.022248 -0.00072934 -0.087548 -0.028508 -0.0012047 0.042184 -0.0013957 0.0004455 0.0004779 -0.00073571 0.14427 0 0 0.0022953 0 -0.027211 0.061067 0.087165 0 0
1.875 -0.017948 -0.022627 0.035801 0.0058975 0 -0.0042363 -0.0064225 -0.0068801 -0.0031114 -0.0031729 -0.011878 1.122 0.21829 0.0043849 -0.099114 -0.1597 0.00075031 -0.014495 -0.023685 0.005293 -0.077634 -0.03442 0.0037931 0.040242 -0.00071866 0.0018536 0.00056506 -0.00040018 0.19739 0 0 -0.007138 0 -0.059998 0.056166 0.085236 0 0
1.8789 -0.017699 -0.025053 0.055822 0.0038903 0 -0.0028195 -0.0083207 -0.0077156 -0.0027345 -0.0060614 -0.0095288 1.1764 0.23703 0.011732 -0.096808 -0.17038 0.0014688 -0.015588 -0.016043 0.0092853 -0.065168 -0.032208 0.0094588 0.041642 0.00035369 0.0025732 0.00016321 0.00069577 0.22 0 0 -0.0086632 0 -0.075291 0.052346 0.087854 0 0
1.8828 -0.019151 -0.024295 0.026891 -0.013681 0 -0.014542 -0.012829 -0.0083355 -0.0022973 -0.010539 0.0059985 1.2205 0.24939 0.012123 -0.09322 -0.17711 -0.0016402 -0.011792 -0.00076696 0.0078999 -0.052461 -0.024635 0.013707 0.045885 0.00099061 0.0021207 -0.00058391 0.0016024 0.2166 0 0 -0.003419 0 -0.072858 0.049357 0.094436 0 0
1.8867 -0.021858 -0.021104 -0.034959 -0.033553 0 -0.030793 -0.018239 -0.010612 -0.0061512 -0.014623 0.020043 1.2632 0.25351 0.007121 -0.088784 -0.18015 -0.0042463 -0.0033379 0.020725 0.0026987 -0.040421 -0.013324 0.01818 0.052582 0.000703 0.0010693 -0.0012101 0.0015603 0.22927 0 0 0.00099166 0 -0.053521 0.047153 0.10497 0 0
1.8906 -0.024413 -0.018145 -0.089089 -0.041306 0 -0.039827 -0.02275 -0.015444 -0.016532 -0.018787 0.017367 1.3062 0.24877 0.0019637 -0.083754 -0.17993 -0.00074997 0.0090667 0.046337 -0.0010321 -0.029718 -0.00017001 0.026819 0.061103 -0.00020349 0.00037284 -0.0013224 0.00067862 0.30463 0 0 -0.0028544 0 -0.019605 0.045728 0.11932 0 0
1.8945 -0.025458 -0.018109 -0.10168 -0.032736 0 -0.036394 -0.02565 -0.021753 -0.030246 -0.02419 -0.0066627 1.3413 0.23822 0.00022622 -0.077192 -0.17666 0.010762 0.023095 0.071021 0.0016725 -0.020572 0.011285 0.042162 0.069614 -0.00089377 0.00037234 -0.0009362 -0.00021793 0.45366 0 0 -0.016499 0 0.023032 0.046069 0.13754 0 0
1.8984 -0.024518 -0.021489 -0.069518 -0.016614 0 -0.025552 -0.027428 -0.027732 -0.040718 -0.030247 -0.042406 1.3611 0.23208 0.0013773 -0.068116 -0.172 0.026583 0.034744 0.089916 0.011997 -0.011517 0.01896 0.062396 0.075655 -0.0007449 0.00056483 -0.00040986 -0.00036912 0.6384 0 0 -0.035035 0 0.062526 0.049285 0.15695 0 0
1.9023 -0.022183 -0.026032 -0.019981 -0.0071815 0 -0.017846 -0.029047 -0.03275 -0.043691 -0.03488 -0.072095 1.3706 0.23468 0.0030299 -0.056292 -0.16659 0.039948 0.042701 0.10179 0.026889 -0.001972 0.022807 0.081926 0.07836 0.0001284 0.0003085 -6.1736e-05 0.00027329 0.79609 0 0 -0.050983 0 0.094734 0.056138 0.17603 0 0
1.9063 -0.019753 -0.028536 0.0099677 -0.012775 0 -0.020261 -0.03115 -0.037483 -0.040836 -0.037018 -0.081573 1.386 0.24835 0.0044046 -0.041819 -0.16082 0.045767 0.046356 0.10605 0.041322 0.0082179 0.023018 0.095307 0.077311 0.0010287 -0.00039455 0.00011318 0.0010883 0.87963 0 0 -0.058848 0 0.1172 0.067166 0.19358 0 0
1.9102 -0.018645 -0.027459 -0.0002548 -0.029446 0 -0.030492 -0.033702 -0.042017 -0.03762 -0.037853 -0.069668 1.4184 0.27459 0.0067644 -0.025204 -0.15507 0.04381 0.045511 0.10241 0.051267 0.018796 0.020119 0.10114 0.072308 0.0013194 -0.00091556 0.00033902 0.0013958 0.88182 0 0 -0.057459 0 0.12789 0.083041 0.20815 0 0
1.9141 -0.019742 -0.024038 -0.04079 -0.044173 0 -0.039035 -0.03605 -0.044414 -0.03778 -0.03897 -0.048573 1.4611 0.30732 0.010732 -0.0092734 -0.14983 0.038324 0.042578 0.092964 0.05556 0.027455 0.015676 0.10235 0.065273 0.00093789 -0.00073735 0.00071885 0.0010311 0.829 0 0 -0.049664 0 0.12839 0.10279 0.21859 0 0
1.918 -0.022804 -0.021012 -0.077769 -0.045001 0 -0.037161 -0.037226 -0.04203 -0.040116 -0.039726 -0.034648 1.4952 0.33646 0.014296 0.0036037 -0.14515 0.034838 0.040808 0.08197 0.056009 0.032423 0.010935 0.10266 0.059184 0.00034744 -3.4567e-05 0.0010628 0.00040319 0.75649 0 0 -0.040438 0 0.12503 0.12304 0.22646 0 0
1.9219 -0.026301 -0.020231 -0.076875 -0.030403 0 -0.024321 -0.036384 -0.034683 -0.040493 -0.03756 -0.036161 1.5084 0.35745 0.014394 0.012341 -0.14104 0.036529 0.04143 0.071009 0.055978 0.032584 0.0059534 0.10256 0.055338 5.7343e-05 0.00054231 0.0010786 7.0668e-05 0.68835 0 0 -0.034302 0 0.12013 0.14201 0.23246 0 0
1.9258 -0.028062 -0.021316 -0.029664 -0.010743 0 -0.0090763 -0.033248 -0.026081 -0.036335 -0.03136 -0.047396 1.5074 0.36682 0.010464 0.016232 -0.13742 0.042364 0.045254 0.061408 0.058048 0.027116 0.00061044 0.098871 0.054698 0.00020416 0.00057789 0.00069964 0.00026393 0.63189 0 0 -0.032883 0 0.1157 0.15804 0.23725 0 0
1.9297 -0.026572 -0.022311 0.036304 -0.00041248 0 -0.0026178 -0.02827 -0.021218 -0.028744 -0.023769 -0.054012 1.5107 0.36098 0.0057017 0.014571 -0.13394 0.047922 0.052497 0.054672 0.061952 0.014613 -0.0059389 0.088118 0.058025 0.00054452 0.00026812 0.00017302 0.00074487 0.58133 0 0 -0.033914 0 0.11373 0.16843 0.24133 0 0
1.9336 -0.022054 -0.021432 0.074489 -0.0063344 0 -0.0096919 -0.022329 -0.021707 -0.020572 -0.019041 -0.045439 1.5276 0.34852 0.0041654 0.010498 -0.12982 0.048341 0.059887 0.050222 0.064276 -0.0018705 -0.013831 0.070347 0.062323 0.00077116 8.3531e-05 -0.00018506 0.0010543 0.52191 0 0 -0.032869 0 0.11389 0.17397 0.24434 0 0
1.9375 -0.016403 -0.018248 0.054773 -0.021871 0 -0.024047 -0.016173 -0.023702 -0.013359 -0.018265 -0.023807 1.5488 0.33634 0.0066069 0.0060746 -0.12476 0.041597 0.065234 0.04719 0.060712 -0.019665 -0.022252 0.049663 0.065137 0.00078874 0.00018403 -0.00028691 0.00089227 0.4344 0 0 -0.026507 0 0.11531 0.17624 0.24551 0 0
1.9414 -0.011907 -0.013586 -0.0095759 -0.031652 0 -0.032539 -0.010177 -0.020956 -0.0066632 -0.01748 -0.0016104 1.557 0.3286 0.0095738 0.0023458 -0.11868 0.030003 0.067209 0.045073 0.049605 -0.037004 -0.030311 0.031001 0.064853 0.00070285 0.00028761 -0.00029633 0.00032987 0.30497 0 0 -0.015472 0 0.11744 0.17609 0.24412 0 0
1.9453 -0.0097577 -0.0086972 -0.068431 -0.024219 0 -0.025397 -0.004618 -0.010595 7.7066e-05 -0.011494 0.0097905 1.5466 0.32928 0.0089231 0.00011498 -0.11164 0.018769 0.064583 0.043356 0.033931 -0.051963 -0.0367 0.016346 0.059819 0.00060503 9.8315e-05 -0.00037539 -0.00027252 0.13829 0 0 -0.0034058 0 0.11967 0.17437 0.23931 0 0
1.9492 -0.0095192 -0.0046731 -0.074168 -0.0023171 0 -0.0047821 -0.00011628 0.0037701 0.0060878 0.00022933 0.010273 1.5301 0.34 0.0041361 -0.0012415 -0.10476 0.012499 0.057033 0.041658 0.01961 -0.061881 -0.038521 0.0039106 0.049134 0.00042765 -0.00027701 -0.00046521 -0.00054488 -0.037284 0 0 0.006717 0 0.12086 0.171 0.23029 0 0
1.9531 -0.0098393 -0.0023287 -0.022883 0.018379 0 0.015784 0.0024261 0.014577 0.010129 0.012032 0.010235 1.5238 0.35268 -0.0010544 -0.0037269 -0.099444 0.0122 0.048261 0.04019 0.011129 -0.06804 -0.036437 -0.0092274 0.037179 3.0728e-05 -0.00044567 -0.00035818 -0.00037033 -0.18087 0 0 0.015208 0 0.12045 0.16552 0.21982 0 0
1.957 -0.0096162 -0.0021402 0.039574 0.021926 0 0.021538 0.0024785 0.016326 0.012273 0.01694 0.019668 1.5302 0.3632 -0.0023222 -0.0081418 -0.096304 0.015061 0.04004 0.039404 0.008148 -0.070901 -0.031071 -0.023696 0.026626 -0.00058188 -0.00022509 2.427e-05 5.0707e-05 -0.26005 0 0 0.024184 0 0.11802 0.1573 0.20954 0 0
1.9609 -0.0086245 -0.0039187 0.055568 0.0057923 0 0.0083818 0.00051225 0.009777 0.013864 0.013077 0.037321 1.5361 0.36801 0.0011305 -0.014915 -0.095665 0.017098 0.03396 0.039846 0.0062379 -0.070943 -0.023281 -0.036656 0.020078 -0.0011629 0.00010443 0.00047201 0.00036802 -0.26564 0 0 0.033371 0 0.11334 0.146 0.20102 0 0
1.9648 -0.0073236 -0.0065568 0.0066523 -0.01654 0 -0.013505 -0.0021082 0.00092851 0.01543 0.0050385 0.0504 1.529 0.3626 0.0060797 -0.023858 -0.097511 0.016408 0.032292 0.042935 0.0012666 -0.068253 -0.014579 -0.043595 0.022107 -0.0013729 0.00011324 0.00063875 0.00034433 -0.21018 0 0 0.038054 0 0.10609 0.13139 0.19692 0 0
1.9688 -0.0063135 -0.008393 -0.067786 -0.026838 0 -0.027851 -0.0039797 -0.0039454 0.015268 -0.00095407 0.04549 1.5126 0.34988 0.008602 -0.031768 -0.099012 0.014405 0.03503 0.049973 -0.0064909 -0.062892 -0.006649 -0.041311 0.033847 -0.0010668 -0.00026433 0.00036065 6.8051e-06 -0.11632 0 0 0.032398 0 0.09826 0.11669 0.19774 0 0
1.9727 -0.0059626 -0.0081693 -0.10267 -0.017617 0 -0.025538 -0.004533 -0.0028792 0.010976 -0.0027528 0.020901 1.5028 0.33571 0.0076205 -0.036278 -0.097656 0.01424 0.040626 0.060869 -0.012309 -0.05481 0.00091794 -0.029848 0.052391 -0.00045346 -0.0006303 -0.0001792 -0.00042245 -0.0078793 0 0 0.015655 0 0.092179 0.1051 0.20151 0 0
1.9766 -0.0062743 -0.0058548 -0.063277 0.0018792 0 -0.011378 -0.0042249 0.00098327 0.0025338 -0.0030824 -0.010785 1.5096 0.32382 0.0052731 -0.036036 -0.091792 0.017907 0.04832 0.075576 -0.011155 -0.043741 0.0089924 -0.012389 0.075818 4.1994e-05 -0.00056379 -0.00059702 -0.0007318 0.092216 0 0 -0.0050531 0 0.089576 0.098852 0.20682 0 0
1.9805 -0.0068123 -0.0026086 0.024009 0.014514 0 0.0014157 -0.0040242 0.0023641 -0.0067679 -0.0054109 -0.032352 1.5256 0.31785 0.0042418 -0.03004 -0.079974 0.024345 0.057315 0.093802 -0.002338 -0.029474 0.018789 0.0063856 0.10178 0.0001183 -9.4414e-05 -0.00061529 -0.00085988 0.16448 0 0 -0.019141 0 0.092148 0.09999 0.21202 0 0
1.9844 -0.0067229 9.3069e-05 0.093205 0.010707 0 0.0036852 -0.0047002 -0.0020781 -0.013074 -0.010023 -0.035356 1.5337 0.32333 0.0051092 -0.01766 -0.060153 0.029901 0.067093 0.11436 0.0094343 -0.011735 0.033738 0.02241 0.12573 -0.00014734 0.00033511 -0.00025294 -0.0008514 0.20172 0 0 -0.020963 0 0.10315 0.11218 0.21389 0 0
1.9883 -0.0050947 0.0014329 0.093638 -0.0036115 0 -0.0020131 -0.0063433 -0.011449 -0.015569 -0.014378 -0.02588 1.5256 0.33493 0.0062695 -0.0042523 -0.037783 0.030774 0.077202 0.13364 0.017515 0.0064517 0.052515 0.033858 0.14555 -0.00036354 0.00036542 0.00023331 -0.00071663 0.21651 0 0 -0.014593 0 0.11817 0.12947 0.21275 0 0
1.9922 -0.0016204 0.0016123 0.030706 -0.013422 0 -0.0054352 -0.008211 -0.021285 -0.016807 -0.016436 -0.018286 1.5101 0.3495 0.0059824 0.0075745 -0.016151 0.025877 0.087353 0.14965 0.018348 0.02322 0.073257 0.041493 0.16076 -0.00016599 0.0001038 0.00055877 -0.00038894 0.23366 0 0 -0.01022 0 0.1343 0.14853 0.20947 0 0
1.9961 0.002973 0.0015047 -0.041067 -0.0088571 0 0.00013776 -0.0089279 -0.026431 -0.019216 -0.016534 -0.022861 1.5009 0.36409 0.004148 0.015658 0.0016272 0.018176 0.097056 0.16063 0.013961 0.036759 0.09368 0.047392 0.17116 0.00045903 -2.9408e-05 0.00058732 0.00014742 0.26735 0 0 -0.01513 0 0.1486 0.16618 0.20511 0 0
2 0.0072485 0.0020299 -0.064421 0.0061495 0 0.010855 -0.0071713 -0.024238 -0.021744 -0.015876 -0.037754 1.5014 0.37465 0.0021286 0.017205 0.010629 0.013202 0.10503 0.1637 0.0099877 0.043976 0.10924 0.052633 0.17631 0.0011565 0.00020786 0.00037652 0.00071339 0.30215 0 0 -0.0273 0 0.15637 0.17774 0.20152 0 0
2.0039 0.0099669 0.0036656 -0.024936 0.018337 0 0.016315 -0.0027153 -0.016052 -0.020679 -0.014248 -0.051146 1.5013 0.37873 0.0011751 0.012482 0.0077949 0.015023 0.10854 0.15767 0.010822 0.04242 0.11396 0.055579 0.17644 0.0015028 0.00061544 0.00011147 0.0009925 0.29964 0 0 -0.037212 0 0.15417 0.18025 0.20072 0 0
2.0078 0.010759 0.0061995 0.040568 0.017685 0 0.010339 0.0029321 -0.0060463 -0.01392 -0.01025 -0.050852 1.4913 0.37845 0.0012334 0.0052602 -0.0031577 0.022227 0.10683 0.14547 0.015665 0.033927 0.10869 0.052328 0.17246 0.0013466 0.00078938 -1.2183e-05 0.00080127 0.22887 0 0 -0.03587 0 0.14535 0.17682 0.20205 0 0
2.0117 0.0099605 0.0086917 0.076359 0.0060105 0 -0.0024997 0.0072113 0.0017862 -0.0038237 -0.0037123 -0.033206 1.4756 0.37497 0.0011559 -0.0023151 -0.019875 0.027459 0.099495 0.12862 0.018548 0.019472 0.09461 0.039326 0.16421 0.00088654 0.00056001 9.3093e-05 0.00031432 0.094184 0 0 -0.021709 0 0.13249 0.16964 0.20464 0 0
2.0156 0.0079254 0.0097316 0.052363 -0.0058199 0 -0.011087 0.0084105 0.0061866 0.0048918 0.003215 -0.0047622 1.468 0.36957 -0.00014374 -0.0081058 -0.039537 0.02218 0.08655 0.10894 0.012576 0.00039513 0.073769 0.01625 0.15159 0.00044443 0.00013502 0.0003402 -3.0467e-05 -0.066422 0 0 -0.0007767 0 0.11879 0.16126 0.20734 0 0
2.0195 0.0047045 0.0080931 -0.013906 -0.0083933 0 -0.0083695 0.0072352 0.0087243 0.010083 0.0081509 0.023285 1.475 0.36338 -0.0027027 -0.0089433 -0.056984 0.0038411 0.068838 0.089628 -0.0045193 -0.0208 0.051787 -0.013125 0.13389 0.00018223 -0.00016902 0.00051441 8.3561e-05 -0.21023 0 0 0.018929 0 0.11102 0.15626 0.20741 0 0
2.0234 0.00046088 0.0035627 -0.072532 -0.0016789 0 0.0021981 0.0063102 0.011552 0.014369 0.011274 0.042722 1.486 0.35658 -0.0053494 -0.0063663 -0.069616 -0.020552 0.051538 0.073541 -0.027761 -0.04007 0.035831 -0.042648 0.11455 3.9563e-05 -0.00025343 0.00043613 0.00053674 -0.31731 0 0 0.033141 0 0.11093 0.15537 0.20426 0 0
2.0273 -0.0040061 -0.0026448 -0.079666 0.0063365 0 0.010385 0.0076644 0.015078 0.021761 0.014995 0.052202 1.4825 0.34898 -0.0063468 -0.002242 -0.077829 -0.038621 0.03738 0.061613 -0.047693 -0.055708 0.027981 -0.066565 0.096312 -8.558e-05 -0.00025299 0.00012613 0.00086709 -0.391 0 0 0.042289 0 0.11678 0.15703 0.19875 0 0
2.0313 -0.0075085 -0.0083722 -0.029984 0.0077511 0 0.0088672 0.010451 0.017765 0.032149 0.020401 0.055402 1.458 0.34068 -0.0044928 0.0019037 -0.08228 -0.04208 0.028329 0.054552 -0.056936 -0.066425 0.029225 -0.081227 0.081649 -0.00015091 -0.0002834 -0.00018705 0.00071722 -0.43535 0 0 0.04812 0 0.12637 0.15956 0.19196 0 0
2.0352 -0.0094631 -0.011747 0.039962 0.0013598 0 -0.00077318 0.01132 0.017969 0.039745 0.024689 0.056035 1.425 0.33228 -0.00016928 0.004073 -0.084248 -0.033436 0.026668 0.053334 -0.055494 -0.070574 0.039967 -0.085048 0.074265 -7.9035e-06 -0.00028107 -0.00026048 0.00019645 -0.43733 0 0 0.050268 0 0.13577 0.16014 0.18579 0 0
2.0391 -0.010566 -0.012337 0.079212 -0.0077637 0 -0.010938 0.0074058 0.015563 0.037651 0.023186 0.054166 1.4027 0.32704 0.0044 0.0028947 -0.085661 -0.023381 0.032772 0.058787 -0.050156 -0.067008 0.056748 -0.077733 0.078764 0.00037056 -0.00014363 -7.4302e-05 -0.00022765 -0.37382 0 0 0.046222 0 0.13777 0.15514 0.18378 0 0
2.043 -0.01223 -0.01138 0.06045 -0.013958 0 -0.015886 -0.00087038 0.011495 0.024225 0.014184 0.046598 1.3979 0.32701 0.0062996 0.00044315 -0.086339 -0.020599 0.04225 0.069025 -0.047953 -0.058449 0.074277 -0.060025 0.092227 0.00073888 3.016e-05 0.00011812 -0.00022251 -0.23489 0 0 0.034255 0 0.13225 0.14644 0.18602 0 0
2.0469 -0.015174 -0.010941 0.00047287 -0.015795 0 -0.01637 -0.010006 0.0060102 0.0049218 0.0011656 0.030469 1.3997 0.33323 0.0041161 -0.0017009 -0.084937 -0.023292 0.053032 0.083642 -0.049048 -0.045952 0.09092 -0.034017 0.11296 0.0007148 -4.7242e-05 1.6158e-06 3.4955e-05 -0.037475 0 0 0.015948 0 0.12064 0.13621 0.19207 0 0
2.0508 -0.018611 -0.012596 -0.052968 -0.015973 0 -0.017132 -0.016518 -0.0020456 -0.012188 -0.010425 0.0067214 1.3936 0.34614 -0.00046004 -0.0018785 -0.079829 -0.020747 0.063176 0.10216 -0.045618 -0.030674 0.10561 -0.0030608 0.13881 0.00012276 -0.00053744 -0.0005064 1.7116e-05 0.18437 0 0 -0.0042783 0 0.10531 0.12711 0.2011 0 0
2.0547 -0.020955 -0.016548 -0.058921 -0.017639 0 -0.020958 -0.019872 -0.013646 -0.022798 -0.018438 -0.01958 1.3777 0.36538 -0.0033694 0.0030301 -0.066678 -0.003933 0.070274 0.12441 -0.028415 -0.014155 0.11849 0.029246 0.16585 -0.00076957 -0.0012029 -0.0011514 -0.00058797 0.401 0 0 -0.022134 0 0.092687 0.12555 0.21091 0 0
2.0586 -0.0214 -0.021658 -0.016425 -0.021413 0 -0.025922 -0.022423 -0.027435 -0.028746 -0.025436 -0.042334 1.3615 0.38467 -0.0012173 0.012747 -0.045598 0.0248 0.075106 0.14812 0.0042648 0.0014844 0.13231 0.060336 0.18946 -0.0013739 -0.0015287 -0.0015312 -0.0014737 0.59876 0 0 -0.036162 0 0.08913 0.13465 0.21842 0 0
2.0625 -0.020758 -0.026212 0.034183 -0.025642 0 -0.028173 -0.026688 -0.039776 -0.034892 -0.034704 -0.058316 1.3515 0.39993 0.0057425 0.025312 -0.019608 0.052362 0.079383 0.1716 0.043269 0.015455 0.14807 0.089079 0.20878 -0.0012102 -0.0011807 -0.0014127 -0.0019196 0.77474 0 0 -0.04791 0 0.094618 0.1528 0.22299 0 0
2.0664 -0.020721 -0.028887 0.044381 -0.028706 0 -0.026569 -0.032933 -0.047493 -0.044219 -0.045604 -0.068713 1.3386 0.40853 0.013476 0.039088 0.0084505 0.065561 0.084277 0.1935 0.074369 0.027194 0.16591 0.11502 0.22363 -0.00031227 -0.00036037 -0.00090174 -0.0014469 0.92631 0 0 -0.059669 0 0.1079 0.17812 0.22453 0 0
2.0703 -0.022348 -0.029366 -0.0014549 -0.030529 0 -0.024018 -0.039402 -0.05058 -0.055711 -0.053741 -0.077158 1.3054 0.40784 0.017361 0.051895 0.034549 0.061871 0.091087 0.21217 0.088586 0.036113 0.18535 0.13736 0.23438 0.00072715 0.00031725 -0.00033547 -0.00029687 1.0486 0 0 -0.071853 0 0.12607 0.20747 0.22341 0 0
2.0742 -0.025299 -0.028379 -0.071584 -0.032095 0 -0.024462 -0.044391 -0.051827 -0.065962 -0.055758 -0.086029 1.2457 0.39614 0.016025 0.059632 0.050021 0.050558 0.10026 0.22407 0.088305 0.040827 0.20271 0.15454 0.24256 0.0011477 0.00033649 -1.4501e-05 0.00074725 1.1381 0 0 -0.082125 0 0.1392 0.23212 0.22149 0 0
2.0781 -0.02841 -0.027209 -0.11222 -0.03404 0 -0.029053 -0.047551 -0.053549 -0.071849 -0.053065 -0.094087 1.1749 0.3798 0.012345 0.06239 0.054898 0.043808 0.10891 0.22966 0.084065 0.041901 0.21524 0.16466 0.2501 0.00058776 -0.00027593 -4.827e-06 0.0010373 1.1921 0 0 -0.086857 0 0.14149 0.24723 0.22059 0 0
2.082 -0.030783 -0.026958 -0.09189 -0.03601 0 -0.035346 -0.049112 -0.054894 -0.071714 -0.050041 -0.097232 1.1185 0.36144 0.010662 0.060421 0.050279 0.046636 0.11491 0.22866 0.085072 0.038929 0.22185 0.16593 0.25675 -0.00059435 -0.00096859 -0.00014477 0.0005923 1.2012 0 0 -0.083691 0 0.13144 0.25099 0.22092 0 0
2.0859 -0.032178 -0.027935 -0.027468 -0.0371 0 -0.039698 -0.04852 -0.052774 -0.065098 -0.0488 -0.091504 1.0886 0.34331 0.012832 0.054274 0.038191 0.054505 0.11624 0.22097 0.091682 0.031526 0.222 0.15695 0.26189 -0.0015235 -0.0011135 -0.00020925 -3.0697e-06 1.1477 0 0 -0.073233 0 0.10896 0.24255 0.22235 0 0
2.0898 -0.03259 -0.029511 0.030161 -0.036508 0 -0.039972 -0.044643 -0.045493 -0.052631 -0.046709 -0.07584 1.072 0.3276 0.016795 0.044788 0.023202 0.059369 0.10922 0.20565 0.095911 0.018233 0.21537 0.13711 0.26291 -0.0014414 -0.00049433 -8.1059e-05 -0.00019618 1.0178 0 0 -0.058626 0 0.076087 0.22111 0.22372 0 0
2.0938 -0.031842 -0.030524 0.038072 -0.033748 0 -0.036189 -0.037502 -0.035076 -0.03652 -0.039641 -0.05268 1.0416 0.31295 0.018829 0.034454 0.013311 0.057142 0.094155 0.18461 0.088891 -0.00036301 0.2056 0.10756 0.25717 -0.00031558 0.00054852 0.00018827 4.505e-05 0.82067 0 0 -0.043343 0 0.043809 0.19313 0.22255 0 0
2.0977 -0.029863 -0.030027 -0.0046045 -0.028727 0 -0.029519 -0.029204 -0.025599 -0.020385 -0.027205 -0.026491 0.98072 0.29686 0.017092 0.024792 0.010593 0.049759 0.074523 0.16036 0.068561 -0.022149 0.19515 0.072055 0.24507 0.0010814 0.0013902 0.00044326 0.00030131 0.59114 0 0 -0.02896 0 0.018731 0.16419 0.21802 0 0
2.1016 -0.027255 -0.027902 -0.058236 -0.022119 0 -0.021497 -0.022429 -0.019226 -0.0075214 -0.013851 -0.001714 0.89643 0.27774 0.013015 0.016786 0.015285 0.041539 0.052703 0.13444 0.041471 -0.045532 0.18477 0.03646 0.22718 0.0017489 0.0015638 0.00054979 0.00019355 0.37141 0 0 -0.014766 0 0.0041403 0.13735 0.20981 0 0
2.1055 -0.025167 -0.024942 -0.076783 -0.015683 0 -0.014128 -0.017872 -0.014318 0.0011045 -0.0046128 0.018458 0.81012 0.2542 0.0094902 0.011364 0.026527 0.03495 0.031399 0.10848 0.017947 -0.068611 0.17475 0.0065357 0.20461 0.0012614 0.0010439 0.00049224 -0.00023636 0.18676 0 0 0.00041365 0 0.0022356 0.1153 0.19794 0 0
2.1094 -0.024365 -0.022352 -0.045051 -0.011717 0 -0.0098197 -0.013711 -0.0077684 0.0068933 -0.00043683 0.03228 0.73631 0.22506 0.0080521 0.01139 0.039615 0.029907 0.015977 0.086236 0.0050146 -0.086091 0.16298 -0.014584 0.18086 0.00011196 0.00020257 0.00037907 -0.0006164 0.041072 0 0 0.015767 0 0.014215 0.10234 0.18309 0 0
2.1133 -0.024406 -0.020978 0.010758 -0.011605 0 -0.010243 -0.0081002 0.00087344 0.011329 0.0016411 0.039241 0.67102 0.19502 0.007962 0.016357 0.048265 0.025864 0.0062343 0.068873 0.0024697 -0.096379 0.14781 -0.027208 0.16035 -0.00073721 -0.00048256 0.00035257 -0.00064979 -0.06495 0 0 0.027809 0 0.029464 0.095252 0.16819 0 0
2.1172 -0.023949 -0.020794 0.045572 -0.014677 0 -0.014942 -0.0020189 0.0080177 0.013795 0.0040467 0.03989 0.60005 0.16663 0.007799 0.026182 0.050829 0.023217 0.0014283 0.056915 0.0044275 -0.098793 0.12902 -0.033426 0.14455 -0.00071548 -0.00072994 0.00046888 -0.00038277 -0.11683 0 0 0.032405 0 0.043902 0.092675 0.15423 0 0
2.1211 -0.022001 -0.020978 0.031235 -0.0186 0 -0.021312 0.0010261 0.0090537 0.01212 0.0054963 0.03552 0.51678 0.14202 0.0074196 0.040417 0.046697 0.02255 0.0005748 0.050551 0.004564 -0.093181 0.10702 -0.034476 0.1344 -0.00011661 -0.00055682 0.00064677 -8.9866e-05 -0.094302 0 0 0.027966 0 0.054387 0.093202 0.1419 0 0
2.125 -0.018812 -0.020504 -0.022528 -0.021057 0 -0.02622 -0.0014088 0.0028104 0.0054496 0.0028624 0.027456 0.43024 0.1241 0.0079542 0.058146 0.036475 0.023525 0.0021729 0.050074 0.0010178 -0.079427 0.083474 -0.029516 0.13074 0.00027003 -0.00015395 0.00073545 3.3102e-05 0.0018901 0 0 0.016921 0 0.057867 0.095101 0.13183 0 0
2.1289 -0.015508 -0.018794 -0.076595 -0.021109 0 -0.027725 -0.0076577 -0.0070315 -0.0038322 -0.0043773 0.016258 0.35483 0.11282 0.0099279 0.075289 0.026143 0.025417 0.0042457 0.053347 -0.0024617 -0.061079 0.06356 -0.016813 0.1315 -3.9507e-06 0.00030909 0.00064652 9.1167e-06 0.13597 0 0 0.0039636 0 0.056546 0.095985 0.12341 0 0
2.1328 -0.012932 -0.015966 -0.092305 -0.019043 0 -0.025372 -0.013114 -0.014952 -0.011694 -0.01268 0.0016925 0.29247 0.10471 0.011851 0.088612 0.019986 0.028451 0.0068114 0.057549 0.00017602 -0.042189 0.049686 0.0038898 0.13382 -0.00060456 0.00075602 0.00042804 -5.5887e-05 0.25746 0 0 -0.0074786 0 0.055224 0.09502 0.11569 0 0
2.1367 -0.010995 -0.012551 -0.059933 -0.015327 0 -0.019468 -0.014761 -0.018062 -0.016245 -0.017863 -0.016189 0.22646 0.097993 0.011174 0.0963 0.01962 0.033472 0.010638 0.061346 0.011963 -0.024656 0.042713 0.030052 0.1367 -0.00083632 0.0011173 0.00020852 -0.00015645 0.33965 0 0 -0.01731 0 0.056187 0.091823 0.10843 0 0
2.1406 -0.0091492 -0.0090236 -0.0052311 -0.010267 0 -0.010888 -0.014241 -0.01791 -0.019637 -0.019354 -0.03566 0.13475 0.090881 0.0068562 0.096943 0.025849 0.039662 0.016737 0.063554 0.029681 -0.010112 0.042781 0.057075 0.13934 -0.00047422 0.0012393 6.7157e-05 -0.00036742 0.3972 0 0 -0.027505 0 0.061277 0.086186 0.10155 0 0
2.1445 -0.0072392 -0.0055932 0.030353 -0.0048211 0 -0.0018635 -0.015888 -0.018353 -0.025646 -0.020222 -0.053104 0.011299 0.081245 0.0008242 0.088677 0.037345 0.043331 0.027831 0.062553 0.045571 -0.00084514 0.048208 0.080282 0.14157 -8.0456e-05 0.00095792 -3.544e-05 -0.00066306 0.46288 0 0 -0.038884 0 0.071036 0.077684 0.095983 0 0
2.1484 -0.0056243 -0.0024058 0.021348 -0.0011348 0 0.00392 -0.021572 -0.02182 -0.035097 -0.022978 -0.064674 -0.12548 0.069824 -0.0033712 0.077018 0.04675 0.040535 0.042535 0.059375 0.053031 0.0047343 0.052106 0.09648 0.14383 -0.00040345 0.00030132 -0.00019212 -0.00084575 0.54627 0 0 -0.049274 0 0.079509 0.067769 0.092619 0 0
2.1523 -0.0044505 0.00020627 -0.021665 -0.0012041 0 0.0034271 -0.027883 -0.027254 -0.043829 -0.026221 -0.068716 -0.2465 0.057307 -0.0035426 0.065526 0.050182 0.031843 0.058574 0.054843 0.05178 0.0074455 0.051294 0.10423 0.14571 -0.0014683 -0.00041133 -0.00041766 -0.00072268 0.61651 0 0 -0.054979 0 0.082718 0.057187 0.091905 0 0
2.1563 -0.0031199 0.0018404 -0.059549 -0.0043931 0 -0.0025859 -0.028913 -0.030959 -0.045591 -0.026061 -0.066723 -0.33672 0.04396 -0.00057939 0.056925 0.04481 0.023827 0.073553 0.049571 0.047808 0.0076256 0.043658 0.10317 0.14634 -0.0023748 -0.0007543 -0.00059383 -0.00033804 0.62579 0 0 -0.054015 0 0.077675 0.046438 0.094132 0 0
2.1602 -0.00081324 0.002488 -0.055411 -0.0066606 0 -0.0088202 -0.021941 -0.029165 -0.037296 -0.020533 -0.061585 -0.40807 0.029634 0.0027006 0.054561 0.027236 0.02405 0.083471 0.044232 0.04764 0.0051101 0.027021 0.093256 0.14373 -0.0021206 -0.00054633 -0.00056117 4.0319e-05 0.54809 0 0 -0.047656 0 0.060664 0.036001 0.099641 0 0
2.1641 0.0024098 0.002818 -0.0054536 -0.0033862 0 -0.0089731 -0.010168 -0.020352 -0.021669 -0.011681 -0.054299 -0.48845 0.012077 0.0042163 0.059792 -0.003318 0.033087 0.081889 0.03925 0.051618 -0.0019078 0.0022842 0.074477 0.13294 -0.00065861 -2.864e-05 -0.00027942 0.00020215 0.39435 0 0 -0.038537 0 0.031495 0.025662 0.10782 0 0
2.168 0.0052804 0.0038036 0.055595 0.0060941 0 -0.0010727 0.00031538 -0.0061836 -0.004875 -0.0029694 -0.042199 -0.59649 -0.0098885 0.0040399 0.067616 -0.040562 0.041512 0.070003 0.034334 0.052374 -0.01389 -0.025226 0.047057 0.11338 0.00092687 0.00034091 9.5762e-05 0.00022378 0.19362 0 0 -0.02731 0 -0.0020041 0.014406 0.11681 0 0
2.1719 0.0063825 0.0058789 0.081042 0.016761 0 0.010464 0.0061377 0.0091777 0.0084071 0.0046329 -0.020918 -0.72561 -0.036727 0.0033706 0.074618 -0.081749 0.036249 0.048953 0.029296 0.040434 -0.031399 -0.053182 0.012134 0.084822 0.0013796 0.00030497 0.00030305 0.00035143 -0.033218 0 0 -0.011657 0 -0.03557 0.0013661 0.12573 0 0
2.1758 0.0056463 0.0084259 0.050672 0.021556 0 0.018486 0.0091566 0.021124 0.017893 0.013052 0.010877 -0.85167 -0.06836 0.0026114 0.077253 -0.12417 0.011839 0.020687 0.024002 0.012585 -0.054664 -0.079485 -0.027412 0.04778 0.00044133 2.9078e-05 0.00017188 0.00065359 -0.27703 0 0 0.010756 0 -0.065041 -0.014298 0.13373 0 0
2.1797 0.0046928 0.010208 -0.011007 0.017687 0 0.019284 0.01369 0.027169 0.026334 0.023593 0.047833 -0.9561 -0.10301 0.00094944 0.068638 -0.16409 -0.023361 -0.010187 0.018583 -0.024176 -0.083748 -0.10146 -0.06664 0.0042828 -0.00093331 -8.8875e-05 -0.00022604 0.00087117 -0.52128 0 0 0.038011 0 -0.083663 -0.034299 0.13941 0 0
2.1836 0.005556 0.010466 -0.053704 0.0096104 0 0.015329 0.021726 0.028465 0.035848 0.034 0.079043 -1.0416 -0.13399 -0.0021152 0.048848 -0.19944 -0.052301 -0.035887 0.0141 -0.056708 -0.11375 -0.11935 -0.099521 -0.037436 -0.0015188 0.00018123 -0.00059246 0.00070335 -0.72861 0 0 0.062859 0 -0.092217 -0.057354 0.14256 0 0
2.1875 0.0089635 0.0096741 -0.043052 0.0053543 0 0.012019 0.030998 0.028817 0.045585 0.039938 0.094056 -1.1258 -0.15715 -0.0053091 0.021642 -0.22967 -0.061955 -0.053492 0.011529 -0.074684 -0.14087 -0.13357 -0.12119 -0.072493 -0.00095547 0.00069594 -0.00059234 0.00024023 -0.85462 0 0 0.076685 0 -0.09427 -0.081318 0.14364 0 0
2.1914 0.013762 0.0091987 0.010098 0.0092414 0 0.011991 0.037312 0.031501 0.052487 0.03936 0.089673 -1.2212 -0.16948 -0.0062859 -0.0096833 -0.25382 -0.052973 -0.061322 0.011778 -0.077289 -0.16216 -0.14372 -0.13015 -0.097456 3.2834e-05 0.0010993 -0.00010092 4.0368e-06 -0.8784 0 0 0.075604 0 -0.09241 -0.10423 0.14309 0 0
2.1953 0.017858 0.010164 0.058603 0.017925 0 0.013019 0.038177 0.036338 0.053792 0.034648 0.072214 -1.3223 -0.16773 -0.0040537 -0.040548 -0.27038 -0.038227 -0.058088 0.01603 -0.072617 -0.17412 -0.14876 -0.12863 -0.10864 0.00046655 0.0011347 0.00066624 0.00044328 -0.81875 0 0 0.063408 0 -0.089814 -0.12339 0.14157 0 0
2.1992 0.019633 0.01256 0.059263 0.02364 0 0.011484 0.034154 0.039697 0.048875 0.030015 0.053169 -1.4134 -0.1488 -0.00044041 -0.061562 -0.27458 -0.031824 -0.044041 0.026633 -0.070701 -0.17133 -0.14406 -0.12038 -0.10187 6.5995e-05 0.00078353 0.0012617 0.001369 -0.71931 0 0 0.048682 0 -0.09042 -0.13283 0.14128 0 0
2.2031 0.018617 0.01533 0.0098913 0.021553 0 0.0073306 0.02744 0.037599 0.039317 0.027226 0.041227 -1.4873 -0.12124 0.0013512 -0.071572 -0.26832 -0.038006 -0.025919 0.042065 -0.075809 -0.1586 -0.13007 -0.10772 -0.085065 -0.00061137 0.00016889 0.0013148 0.0019912 -0.61656 0 0 0.038438 0 -0.093169 -0.13288 0.14418 0 0
2.207 0.015303 0.017212 -0.048794 0.014094 0 0.0048455 0.01999 0.029148 0.027836 0.024509 0.036627 -1.5539 -0.088656 -0.00011224 -0.070808 -0.25209 -0.048778 -0.0060877 0.061837 -0.083618 -0.13826 -0.10695 -0.090148 -0.061569 -0.00086182 -0.00056167 0.00082562 0.0016344 -0.51937 0 0 0.033503 0 -0.096435 -0.12348 0.15158 0 0
2.2109 0.010787 0.01746 -0.067795 0.0082356 0 0.0082145 0.013031 0.017158 0.017058 0.01952 0.032006 -1.6308 -0.054521 -0.0029594 -0.060387 -0.22704 -0.051327 0.013423 0.085243 -0.084788 -0.11306 -0.075608 -0.066007 -0.034795 -0.00053326 -0.0012104 0.00018814 0.00045679 -0.41327 0 0 0.029114 0 -0.098425 -0.10509 0.16455 0 0
2.2148 0.0066445 0.015991 -0.03082 0.008736 0 0.016593 0.0074534 0.00564 0.008495 0.012426 0.018922 -1.7245 -0.023317 -0.0039107 -0.042837 -0.19541 -0.038552 0.030545 0.11119 -0.071984 -0.087608 -0.038572 -0.035538 -0.0094501 -3.5474e-05 -0.0014804 -0.00012334 -0.0006006 -0.27953 0 0 0.019615 0 -0.095773 -0.078097 0.18513 0 0
2.2188 0.004657 0.013201 0.03313 0.014031 0 0.024047 0.0036551 -0.0031136 0.0018804 0.005388 -0.0050353 -1.8239 0.0028604 -0.0017575 -0.025415 -0.16502 -0.014398 0.045254 0.13625 -0.045409 -0.068087 -0.0044844 -0.0025326 0.010568 0.00020021 -0.0011218 3.0389e-05 -0.00066571 -0.11179 0 0 0.0031186 0 -0.087846 -0.047206 0.21128 0 0
2.2227 0.0059071 0.0099288 0.074902 0.018384 0 0.024601 0.00087588 -0.0091222 -0.0045779 -0.00045518 -0.033821 -1.9122 0.025164 0.00129 -0.011681 -0.14076 0.0093885 0.058317 0.15769 -0.013235 -0.056467 0.021355 0.027076 0.025147 0.0001247 -0.00022277 0.00031451 0.00022069 0.076664 0 0 -0.017205 0 -0.07737 -0.015978 0.23924 0 0
2.2266 0.0097188 0.0074546 0.065293 0.017502 0 0.017393 -0.0024737 -0.013042 -0.012559 -0.0061901 -0.05673 -1.983 0.044194 0.0019346 -0.003275 -0.12569 0.021791 0.069735 0.17314 0.013295 -0.05406 0.035657 0.048461 0.034137 -5.756e-05 0.00070282 0.00022379 0.0011182 0.25273 0 0 -0.035348 0 -0.066625 0.013577 0.26622 0 0
2.2305 0.013619 0.007052 0.016576 0.011904 0 0.0070491 -0.0069828 -0.014692 -0.02146 -0.012705 -0.065297 -2.0444 0.060695 -0.00063698 -0.0011734 -0.12228 0.019678 0.079321 0.18021 0.026823 -0.061676 0.035811 0.060138 0.037696 -0.00025748 0.00107 -0.00042175 0.0010682 0.37064 0 0 -0.045895 0 -0.058313 0.039641 0.28917 0 0
2.2344 0.014862 0.009006 -0.030261 0.0054096 0 -0.00055125 -0.01075 -0.013537 -0.027773 -0.017872 -0.058237 -2.1076 0.074101 -0.0038234 -0.0059768 -0.13531 0.0087631 0.083908 0.17132 0.028046 -0.082032 0.017116 0.063438 0.034441 -0.00058202 0.00075694 -0.0012618 -1.1931e-05 0.39074 0 0 -0.046366 0 -0.05839 0.058654 0.30078 0 0
2.2383 0.012513 0.011936 -0.039372 0.0012818 0 -0.0026221 -0.010489 -0.010164 -0.027297 -0.01759 -0.041234 -2.175 0.084418 -0.0043917 -0.012819 -0.15681 -0.0016073 0.082359 0.14997 0.023992 -0.10911 -0.010372 0.060085 0.02653 -0.0010452 0.00024929 -0.0016973 -0.0012758 0.30512 0 0 -0.037752 0 -0.064897 0.072399 0.30282 0 0
2.2422 0.0082692 0.013398 -0.0067734 0.00022995 0 -0.00018487 -0.0047974 -0.0064313 -0.018763 -0.010297 -0.022344 -2.2397 0.091179 -0.0019724 -0.019911 -0.18359 -0.0055285 0.073733 0.11758 0.021587 -0.14081 -0.042645 0.050365 0.01419 -0.0013504 0.00015632 -0.0014413 -0.0017454 0.15036 0 0 -0.023631 0 -0.075626 0.081504 0.29668 0 0
2.2461 0.0051821 0.011666 0.039413 0.0014243 0 0.004283 0.0037461 -0.0037287 -0.0054742 0.00028425 -0.0067748 -2.2971 0.094285 0.00055739 -0.025723 -0.21256 -0.0042431 0.05766 0.076236 0.021667 -0.17496 -0.075998 0.033544 -0.0021592 -0.0011141 0.0005536 -0.00078053 -0.0011557 -0.010834 0 0 -0.0084779 0 -0.087844 0.086771 0.2843 0 0
2.25 0.005322 0.0072435 0.06231 0.0041162 0 0.0089132 0.010338 -0.0013523 0.0070311 0.0080069 0.0052629 -2.3516 0.093938 0.00022469 -0.028414 -0.23977 -0.0040591 0.033846 0.029319 0.018604 -0.20857 -0.10582 0.0098655 -0.02205 -0.00032723 0.00087821 -0.00028442 -7.7743e-05 -0.13124 0 0 0.0043133 0 -0.096341 0.089226 0.26905 0 0
2.2539 0.0083393 0.0026393 0.043775 0.0075227 0 0.012358 0.012208 0.0028139 0.015438 0.01028 0.016665 -2.4122 0.093757 -0.0028339 -0.027222 -0.26142 -0.010466 0.0068739 -0.014838 0.0061102 -0.23745 -0.12901 -0.017987 -0.042479 0.0005069 0.00055486 -0.00025201 0.00068087 -0.20981 0 0 0.01384 0 -0.09409 0.091444 0.25711 0 0
2.2578 0.011952 0.00045764 -0.0035649 0.009734 0 0.012956 0.011 0.0097814 0.02092 0.010564 0.029637 -2.4811 0.097173 -0.0056194 -0.023165 -0.27758 -0.023244 -0.017788 -0.051474 -0.015876 -0.26036 -0.14693 -0.04543 -0.060406 0.00079427 -0.00029675 -0.00045852 0.00074042 -0.28167 0 0 0.021542 0 -0.081017 0.095171 0.25036 0 0
2.2617 0.013667 0.0014636 -0.046463 0.0081951 0 0.0093914 0.010607 0.017898 0.026805 0.014296 0.043247 -2.5514 0.1062 -0.0055841 -0.01661 -0.28805 -0.036394 -0.036824 -0.07805 -0.039657 -0.27632 -0.16013 -0.068045 -0.073793 0.00042374 -0.00088872 -0.00044628 0.00030077 -0.37529 0 0 0.029365 0 -0.057535 0.1013 0.24908 0 0
2.2656 0.012245 0.0043078 -0.05502 0.0022951 0 0.0025884 0.012664 0.024125 0.033972 0.0225 0.054074 -2.6147 0.12249 -0.0032094 -0.0079758 -0.29282 -0.042786 -0.047181 -0.092739 -0.055384 -0.28468 -0.16927 -0.083364 -0.080735 -0.00012321 -0.00057633 -3.3743e-05 -0.00018929 -0.47819 0 0 0.037601 0 -0.024951 0.11053 0.25284 0 0
2.2695 0.0080648 0.0069338 -0.023972 -0.0047349 0 -0.0037339 0.014637 0.026792 0.038906 0.030185 0.058915 -2.671 0.1484 -0.00099924 0.0025378 -0.29029 -0.039584 -0.043031 -0.092278 -0.058915 -0.28306 -0.17355 -0.091036 -0.076933 -0.00025345 0.00039451 0.00050051 -0.00039463 -0.54493 0 0 0.044235 0 0.01328 0.12393 0.25928 0 0
2.2734 0.002682 0.0081416 0.02322 -0.0075919 0 -0.0054377 0.012685 0.026709 0.036845 0.031379 0.056964 -2.7274 0.17851 -0.00026689 0.013793 -0.28225 -0.0301 -0.029105 -0.083636 -0.054714 -0.27465 -0.17317 -0.091613 -0.065078 0.00017235 0.0010573 0.00073272 -0.00018974 -0.53837 0 0 0.046411 0 0.049581 0.13938 0.26393 0 0
2.2773 -0.0018091 0.0079156 0.051156 -0.0035115 0 -0.001434 0.0062594 0.025458 0.027028 0.025277 0.04969 -2.7895 0.20939 0.00031228 0.025263 -0.26946 -0.020815 -0.0090879 -0.070279 -0.051117 -0.26077 -0.16762 -0.085364 -0.047038 0.00076448 0.00069747 0.00053789 0.00040269 -0.46154 0 0 0.042602 0 0.081125 0.15555 0.26572 0 0
2.2813 -0.0034535 0.0066675 0.039477 0.0047354 0 0.0052738 -0.00068255 0.023018 0.01451 0.016757 0.038986 -2.8556 0.23832 0.002546 0.03653 -0.25255 -0.016305 0.013896 -0.054614 -0.052427 -0.24224 -0.15654 -0.07225 -0.024288 0.0010428 -0.00039394 0.0001748 0.0012018 -0.34978 0 0 0.033491 0 0.10611 0.17142 0.26446 0 0
2.2852 -0.001311 0.0046551 0.0001875 0.010897 0 0.010221 -0.0033623 0.017759 0.0061737 0.010973 0.025701 -2.9226 0.26188 0.0055901 0.047069 -0.23229 -0.016181 0.035721 -0.038962 -0.055196 -0.21955 -0.13925 -0.052881 0.0015111 0.00088133 -0.0012188 -4.7594e-05 0.0018137 -0.23534 0 0 0.021017 0 0.12285 0.18569 0.26091 0 0
2.2891 0.0037283 0.002299 -0.02998 0.010751 0 0.011206 -0.00097881 0.0089712 0.0045006 0.0082532 0.010015 -2.993 0.27738 0.0059531 0.056411 -0.21115 -0.016155 0.051284 -0.024361 -0.051919 -0.19341 -0.11715 -0.029256 0.028018 0.00051463 -0.0011237 -0.00010505 0.001765 -0.12401 0 0 0.0068992 0 0.13247 0.19744 0.25939 0 0
2.293 0.0089906 0.00071278 -0.019067 0.0057536 0 0.0094665 0.0023869 -0.0010884 0.005198 0.0048629 -0.0069926 -3.0729 0.28751 0.0012785 0.064977 -0.19149 -0.011886 0.061286 -0.0097205 -0.03834 -0.16568 -0.094175 -0.0043324 0.053943 0.0001935 -0.00046708 -0.00019835 0.00087301 -0.0055927 0 0 -0.0077501 0 0.13964 0.20777 0.26259 0 0
2.2969 0.011411 0.0013012 0.031401 0.0012722 0 0.0075191 0.0016706 -0.0083833 0.0011866 -0.0017889 -0.022606 -3.1591 0.29346 -0.0061228 0.073009 -0.17446 -0.0024455 0.06664 0.0055427 -0.017468 -0.13748 -0.072333 0.019254 0.078722 -6.6182e-05 -0.00016984 -0.00039279 -0.00047375 0.11943 0 0 -0.021683 0 0.14637 0.21733 0.27134 0 0
2.3008 0.009585 0.0044192 0.084034 0.0012961 0 0.0063728 -0.0044709 -0.010647 -0.010717 -0.0098159 -0.033678 -3.2338 0.29649 -0.010368 0.080757 -0.16097 0.0089914 0.06867 0.021813 0.0030598 -0.11007 -0.053493 0.040041 0.1018 -0.00038382 -0.00064626 -0.00042946 -0.0014976 0.23058 0 0 -0.033003 0 0.15447 0.22681 0.28582 0 0
2.3047 0.0049074 0.0084812 0.094874 0.004937 0 0.0050876 -0.012666 -0.0095576 -0.026604 -0.015103 -0.038776 -3.2772 0.2976 -0.0073215 0.088415 -0.1526 0.017299 0.069771 0.038458 0.017289 -0.086854 -0.040708 0.057217 0.1213 -0.00075871 -0.001312 8.3497e-06 -0.0016182 0.3049 0 0 -0.039841 0 0.16616 0.23707 0.30458 0 0
2.3086 0.00074468 0.010788 0.051412 0.0078839 0 0.002655 -0.018003 -0.0090567 -0.038445 -0.016047 -0.039096 -3.2899 0.29731 0.0011107 0.095563 -0.14829 0.018632 0.072009 0.052071 0.024905 -0.070568 -0.033299 0.069251 0.13542 -0.0010126 -0.0012338 0.00084592 -0.00092484 0.33771 0 0 -0.041533 0 0.18048 0.2477 0.32131 0 0
2.3125 0.00013742 0.0096404 -0.014221 0.0068717 0 -0.00037328 -0.017853 -0.011403 -0.040159 -0.014914 -0.037132 -3.2994 0.29538 0.0083234 0.1015 -0.1473 0.012622 0.074861 0.06002 0.029665 -0.061959 -0.029902 0.073308 0.14295 -0.00099762 -0.00021048 0.0015299 -7.1632e-05 0.34012 0 0 -0.038852 0 0.19578 0.25767 0.3326 0 0
2.3164 0.0037486 0.0058536 -0.050736 0.0025813 0 -0.0023616 -0.012958 -0.014935 -0.031407 -0.014318 -0.034272 -3.3404 0.29161 0.0089229 0.10556 -0.14948 0.0023287 0.077364 0.06019 0.034439 -0.06154 -0.029789 0.066565 0.14271 -0.00079353 0.00092258 0.0014883 0.00030114 0.31685 0 0 -0.032925 0 0.21071 0.26607 0.33633 0 0
2.3203 0.0095119 0.0022108 -0.031136 -0.0014207 0 -0.0022552 -0.0058025 -0.015659 -0.016651 -0.013374 -0.029592 -3.4225 0.28579 0.0033681 0.10678 -0.15496 -0.0078576 0.077794 0.050058 0.037793 -0.069691 -0.032274 0.048651 0.13316 -0.00064264 0.0011292 0.00070488 5.5437e-05 0.25322 0 0 -0.024144 0 0.22359 0.2717 0.33051 0 0
2.3242 0.014058 0.0013519 0.024202 -0.0019937 0 -0.0002661 0.0012847 -0.010857 -0.0014776 -0.0084799 -0.020835 -3.5195 0.27864 -0.0031274 0.10371 -0.16481 -0.01494 0.072231 0.026902 0.035014 -0.085261 -0.037343 0.022947 0.11257 -0.00069873 0.00025519 -0.00020744 -0.00047587 0.12991 0 0 -0.012336 0 0.23145 0.27276 0.31504 0 0
2.3281 0.014781 0.0039714 0.065958 0.0013226 0 0.0029566 0.0066697 -0.0011952 0.010328 0.0020248 -0.0065536 -3.5921 0.27205 -0.0059092 0.098046 -0.17745 -0.01885 0.06147 -0.0028733 0.022321 -0.10247 -0.044455 -0.0047935 0.086523 -0.00088413 -0.00080921 -0.00055391 -0.00090174 -0.049668 0 0 0.0021205 0 0.23499 0.27096 0.29691 0 0
2.332 0.011257 0.0086908 0.059456 0.006549 0 0.0070827 0.0093591 0.010206 0.017548 0.01493 0.012438 -3.6234 0.26678 -0.0047623 0.090799 -0.19181 -0.021727 0.046557 -0.036039 0.00049991 -0.1188 -0.053579 -0.029692 0.057792 -0.00099804 -0.0010483 -0.00019331 -0.0010773 -0.25097 0 0 0.017788 0 0.23453 0.26733 0.27942 0 0
2.3359 0.0053835 0.013283 0.014153 0.010931 0 0.01151 0.0095833 0.020146 0.021174 0.024674 0.033121 -3.6324 0.26329 -0.0027501 0.083121 -0.20648 -0.025581 0.029026 -0.069248 -0.024854 -0.13199 -0.064513 -0.0501 0.029238 -0.0009187 -0.00031954 0.00037881 -0.0010362 -0.42967 0 0 0.03293 0 0.23063 0.26298 0.26554 0 0
2.3398 0.00039049 0.015945 -0.026891 0.012504 0 0.014486 0.0095107 0.026819 0.023906 0.028639 0.051269 -3.6528 0.26172 -0.0020934 0.077115 -0.21831 -0.0303 0.012374 -0.096928 -0.046403 -0.13887 -0.076597 -0.067024 0.0056834 -0.0006664 0.00061186 0.00056965 -0.00077057 -0.56022 0 0 0.046373 0 0.22415 0.25977 0.25964 0 0
2.3438 -0.00076656 0.015848 -0.026573 0.011132 0 0.013994 0.012348 0.029824 0.028966 0.029213 0.062622 -3.7003 0.26016 -0.002071 0.074461 -0.22374 -0.033726 0.001415 -0.11522 -0.059095 -0.13974 -0.087327 -0.081354 -0.009696 -0.00030811 0.00095319 0.00028021 -0.00022018 -0.64244 0 0 0.057034 0 0.21743 0.25889 0.26144 0 0
2.3477 0.0030666 0.013275 0.014216 0.0089944 0 0.010303 0.019571 0.029788 0.037644 0.030385 0.064243 -3.762 0.2574 -0.0010232 0.074801 -0.22271 -0.033698 -0.0028586 -0.12484 -0.062497 -0.13698 -0.095053 -0.091849 -0.017867 0.00011733 0.00065669 -5.5592e-05 0.00050801 -0.6841 0 0 0.062673 0 0.21175 0.2598 0.26768 0 0
2.3516 0.010571 0.0097346 0.059768 0.0098034 0 0.0072075 0.02873 0.028284 0.047099 0.032917 0.056222 -3.8149 0.25306 0.00052363 0.077701 -0.21559 -0.030135 -0.00015558 -0.12616 -0.060204 -0.132 -0.098676 -0.095951 -0.019602 0.00054596 0.00027144 1.1287e-05 0.0010365 -0.68515 0 0 0.060202 0 0.20781 0.26195 0.2762 0 0
2.3555 0.018649 0.0077697 0.072427 0.016147 0 0.009466 0.034607 0.02736 0.051225 0.033711 0.042738 -3.8523 0.24711 -0.00015007 0.082427 -0.20346 -0.025224 0.0091756 -0.12009 -0.056981 -0.12636 -0.097286 -0.092511 -0.016197 0.0008207 0.00016301 0.00044728 0.00097325 -0.64399 0 0 0.048555 0 0.20612 0.26454 0.28454 0 0
2.3594 0.024232 0.0097959 0.044213 0.026452 0 0.018082 0.033407 0.028095 0.045251 0.029917 0.030688 -3.8875 0.24154 -0.0045304 0.087097 -0.19031 -0.021574 0.023401 -0.10748 -0.055633 -0.12215 -0.089257 -0.08337 -0.01021 0.00077019 8.9029e-05 0.00078882 0.00031125 -0.5753 0 0 0.031636 0 0.20739 0.26592 0.28819 0 0
2.3633 0.026069 0.016313 0.00064139 0.034858 0 0.028362 0.026242 0.029281 0.030519 0.022789 0.025431 -3.9337 0.23893 -0.010098 0.090169 -0.18114 -0.020081 0.037109 -0.093086 -0.055681 -0.11928 -0.07823 -0.071923 -0.0052839 0.00039177 -0.00036862 0.00067155 -0.00048972 -0.51077 0 0 0.017311 0 0.20985 0.26583 0.28712 0 0
2.3672 0.025276 0.024982 -0.02303 0.035591 0 0.033644 0.018407 0.02812 0.014534 0.016735 0.026314 -3.9862 0.2402 -0.011917 0.091282 -0.17755 -0.019476 0.048298 -0.078584 -0.054577 -0.11743 -0.065719 -0.060158 -0.0024092 -8.741e-05 -0.0010841 0.00025474 -0.00088916 -0.47399 0 0 0.011689 0 0.2127 0.26441 0.28161 0 0
2.3711 0.024286 0.031846 -0.010265 0.028707 0 0.031608 0.014975 0.022998 0.0053193 0.014697 0.02622 -4.0263 0.24563 -0.0074063 0.090299 -0.18032 -0.017881 0.055367 -0.06561 -0.0503 -0.11636 -0.053155 -0.047469 -0.0022525 -0.00038971 -0.0013292 7.6446e-05 -0.00074292 -0.45486 0 0 0.013375 0 0.21519 0.26189 0.27218 0 0
2.375 0.025106 0.03408 0.026395 0.021286 0 0.026664 0.016877 0.015732 0.0049868 0.015299 0.016935 -4.0443 0.25473 0.00070704 0.087257 -0.18958 -0.014945 0.056291 -0.056728 -0.04319 -0.11606 -0.042439 -0.032768 -0.0054195 -0.00043566 -0.00055313 0.000477 -0.00037349 -0.41662 0 0 0.013909 0 0.21624 0.25857 0.25948 0 0
2.3789 0.028152 0.031984 0.057737 0.021595 0 0.025429 0.021011 0.010551 0.0087636 0.014984 -0.003185 -4.0516 0.26288 0.006585 0.083215 -0.20074 -0.012717 0.051182 -0.054642 -0.035625 -0.1178 -0.034987 -0.017733 -0.011082 -0.00038496 0.00085398 0.0011825 -0.00018208 -0.33547 0 0 0.0054067 0 0.21524 0.25447 0.24523 0 0
2.3828 0.032268 0.028398 0.060258 0.030919 0 0.029671 0.023723 0.010404 0.010529 0.012509 -0.0258 -4.0695 0.26653 0.0065491 0.079004 -0.20968 -0.014516 0.042178 -0.05891 -0.030132 -0.12294 -0.030316 -0.0074645 -0.017882 -0.00042768 0.0017485 0.0014902 -0.00025118 -0.23505 0 0 -0.011038 0 0.21283 0.24913 0.23067 0 0
2.3867 0.035502 0.026098 0.03186 0.041295 0 0.034233 0.023869 0.014301 0.0091824 0.010542 -0.037253 -4.1043 0.26385 0.0021091 0.074846 -0.21464 -0.022514 0.03008 -0.069225 -0.027769 -0.13267 -0.028272 -0.0072905 -0.025196 -0.000581 0.0012907 0.00090867 -0.00036114 -0.17767 0 0 -0.024494 0 0.20946 0.242 0.21639 0 0
2.3906 0.035937 0.025615 -0.0078686 0.042315 0 0.032486 0.022685 0.018631 0.0092212 0.012604 -0.028255 -4.1388 0.25357 -0.0021062 0.070841 -0.21443 -0.035669 0.01568 -0.084822 -0.028064 -0.14805 -0.028599 -0.01849 -0.032426 -0.00073125 -0.00019817 -0.000342 -0.00033739 -0.21605 0 0 -0.022632 0 0.20566 0.23251 0.20293 0 0
2.3945 0.032346 0.025371 -0.031282 0.030934 0 0.023642 0.021446 0.021056 0.01508 0.018983 -0.00084496 -4.1498 0.23466 -0.0030492 0.066618 -0.20902 -0.04956 -0.00051029 -0.10318 -0.030097 -0.17114 -0.031338 -0.037031 -0.038455 -0.00084137 -0.0014976 -0.0014433 -0.00027106 -0.34841 0 0 -0.0022588 0 0.20251 0.21956 0.19154 0 0
2.3984 0.024804 0.02361 -0.021721 0.014544 0 0.013918 0.020023 0.022618 0.025526 0.026217 0.033039 -4.1334 0.21344 -0.0017049 0.06168 -0.20371 -0.058705 -0.017133 -0.11846 -0.033362 -0.19763 -0.035125 -0.056531 -0.042599 -0.0010246 -0.0016312 -0.0016295 -0.0003548 -0.5172 0 0 0.0276 0 0.20047 0.20515 0.1824 0 0
2.4023 0.015139 0.019979 0.013634 0.0039322 0 0.010013 0.017803 0.025647 0.03435 0.030502 0.059846 -4.1102 0.19333 -0.0012211 0.055867 -0.20105 -0.060241 -0.033315 -0.12768 -0.037644 -0.22423 -0.039088 -0.072501 -0.044298 -0.0013598 -0.00073626 -0.00082067 -0.00058103 -0.64953 0 0 0.052684 0 0.1995 0.19098 0.17541 0 0
2.4063 0.0065566 0.015345 0.046974 0.0031803 0 0.011879 0.015364 0.03002 0.036613 0.030989 0.072434 -4.105 0.17684 -0.0032603 0.049113 -0.20258 -0.056268 -0.04815 -0.12861 -0.042454 -0.24792 -0.042348 -0.083894 -0.042979 -0.0016848 0.00018984 0.00030502 -0.00072279 -0.70145 0 0 0.06384 0 0.19946 0.17859 0.17036 0 0
2.4102 0.0020902 0.010546 0.04995 0.006774 0 0.012841 0.014438 0.032396 0.033509 0.029513 0.071832 -4.1227 0.16689 -0.0065018 0.04141 -0.20952 -0.052358 -0.060073 -0.11841 -0.046931 -0.26419 -0.043471 -0.091033 -0.037575 -0.0016783 0.00034306 0.00086781 -0.00063826 -0.67179 0 0 0.061575 0 0.20014 0.17022 0.16677 0 0
2.4141 0.002617 0.0057651 0.017604 0.0065683 0 0.0072313 0.01599 0.029684 0.030421 0.027631 0.063055 -4.1442 0.16451 -0.0083637 0.033251 -0.21884 -0.052482 -0.066437 -0.097048 -0.050273 -0.26748 -0.040041 -0.092831 -0.026918 -0.0011977 -0.00014146 0.00051024 -0.00049176 -0.58529 0 0 0.05218 0 0.20093 0.16791 0.16292 0 0
2.418 0.0060624 0.0011716 -0.024159 0.00077699 0 -0.0027442 0.018645 0.02277 0.030357 0.02477 0.05027 -4.1473 0.16625 -0.0075523 0.025354 -0.22525 -0.054282 -0.067584 -0.070737 -0.052001 -0.26025 -0.032281 -0.086646 -0.012357 -0.00048556 -0.00045944 -0.0003188 -0.00055672 -0.46972 0 0 0.040946 0 0.20151 0.16941 0.15762 0 0
2.4219 0.0087552 -0.0022967 -0.037781 -0.0047756 0 -0.0086949 0.019445 0.015884 0.030192 0.01945 0.035687 -4.1283 0.17076 -0.004766 0.018182 -0.22583 -0.04958 -0.063596 -0.042591 -0.051655 -0.24379 -0.020353 -0.070937 0.0056043 4.0859e-05 -4.5061e-05 -0.00076423 -0.00080508 -0.34605 0 0 0.029407 0 0.20177 0.17323 0.1506 0 0
2.4258 0.0080625 -0.0033535 -0.0068897 -0.0041181 0 -0.00487 0.016237 0.011875 0.023987 0.011668 0.021408 -4.1035 0.17684 -0.0014911 0.012201 -0.21813 -0.031082 -0.05485 -0.015666 -0.048511 -0.21995 -0.0047193 -0.047632 0.026327 0.00021337 0.00086027 -0.00031639 -0.00082247 -0.22817 0 0 0.017684 0 0.20163 0.17763 0.14189 0 0
2.4297 0.0041334 -0.0018042 0.046082 0.0014422 0 0.0052567 0.0092543 0.0087579 0.009716 0.003324 0.010209 -4.0909 0.18401 0.0011706 0.0086079 -0.19866 -0.00018332 -0.041925 0.0054587 -0.041963 -0.1918 0.01357 -0.021399 0.04894 0.00026319 0.0015017 0.00073147 -0.00025107 -0.11999 0 0 0.0071168 0 0.2009 0.17943 0.13263 0 0
2.4336 -0.00071332 0.00062717 0.076308 0.0044895 0 0.011884 0.0004564 0.0018492 -0.0080863 -0.0037779 0.0032331 -4.093 0.19269 0.0024846 0.0077557 -0.1728 0.031633 -0.027875 0.020978 -0.032284 -0.16479 0.031522 0.003567 0.071414 0.00050257 0.001367 0.0015284 0.00069998 -0.0097664 0 0 -0.00086397 0 0.19938 0.17746 0.12577 0 0
2.4375 -0.0042608 0.0012854 0.055317 -8.6732e-05 0 0.008372 -0.0082519 -0.010471 -0.022639 -0.009768 -0.0026683 -4.0977 0.20289 0.0017662 0.0095306 -0.14564 0.050465 -0.014174 0.033111 -0.020667 -0.14089 0.04776 0.026009 0.092672 0.00090597 0.00061069 0.0014097 0.0013176 0.12574 0 0 -0.0078502 0 0.19679 0.17281 0.12272 0 0
2.4414 -0.0061211 -0.0013162 -0.0025137 -0.0091545 0 -0.0026759 -0.015891 -0.023894 -0.031247 -0.016129 -0.013692 -4.0945 0.21415 -0.00099922 0.01382 -0.12081 0.050886 -0.001701 0.043575 -0.0081832 -0.12121 0.061395 0.046972 0.11184 0.0011076 -0.00019124 0.00047897 0.0010667 0.30146 0 0 -0.018459 0 0.19279 0.1666 0.12432 0 0
2.4453 -0.0074044 -0.006247 -0.051408 -0.014839 0 -0.012966 -0.021844 -0.031879 -0.036651 -0.023488 -0.033493 -4.0861 0.22537 -0.0041391 0.020402 -0.10258 0.040316 0.0087274 0.054555 0.0051795 -0.10666 0.071543 0.067128 0.12782 0.00084819 -0.00058608 -0.00050038 0.00019694 0.50255 0 0 -0.035602 0 0.18687 0.16056 0.13119 0 0
2.4492 -0.0089857 -0.010933 -0.054429 -0.013556 0 -0.017425 -0.025239 -0.032206 -0.042294 -0.030472 -0.058127 -4.0834 0.23168 -0.0047251 0.027935 -0.096118 0.032345 0.016111 0.068326 0.019935 -0.098116 0.076898 0.085062 0.13825 0.00034118 -0.00052505 -0.00080031 -0.00042727 0.68329 0 0 -0.055672 0 0.17815 0.15791 0.1419 0 0
2.4531 -0.0104 -0.013174 -0.015678 -0.010127 0 -0.018523 -0.02553 -0.029112 -0.047443 -0.034858 -0.077085 -4.0921 0.23071 -0.0009654 0.034163 -0.097258 0.034734 0.020913 0.082806 0.035238 -0.093538 0.078387 0.098119 0.14363 8.0414e-05 -0.00022604 -0.0003532 -0.00017174 0.79147 0 0 -0.06962 0 0.16752 0.15821 0.15179 0 0
2.457 -0.010556 -0.012571 0.025254 -0.011981 0 -0.021509 -0.023587 -0.02838 -0.048007 -0.03546 -0.080627 -4.105 0.22153 0.0055885 0.037769 -0.1038 0.043076 0.0227 0.095617 0.04792 -0.092832 0.07565 0.10442 0.14366 0.00027079 9.0044e-05 0.0002773 0.00071129 0.79931 0 0 -0.069975 0 0.15546 0.16042 0.15844 0 0
2.4609 -0.0093614 -0.010379 0.030597 -0.019899 0 -0.026525 -0.02152 -0.030714 -0.041911 -0.032584 -0.067311 -4.1106 0.20405 0.010734 0.037586 -0.11339 0.045879 0.020968 0.10413 0.054176 -0.095998 0.068314 0.10365 0.13817 0.00055548 0.00029607 0.00051718 0.0013236 0.71579 0 0 -0.057193 0 0.14249 0.16313 0.15981 0 0
2.4648 -0.0082828 -0.0083325 -0.002019 -0.026162 0 -0.027218 -0.020804 -0.030939 -0.032297 -0.026984 -0.044898 -4.1058 0.17942 0.011165 0.031493 -0.1228 0.035937 0.013851 0.10251 0.052759 -0.10423 0.054763 0.096021 0.12616 0.00041532 0.00031522 0.0003459 0.0010273 0.57396 0 0 -0.03886 0 0.12956 0.16314 0.15279 0 0
2.4688 -0.0090245 -0.0076672 -0.040104 -0.022827 0 -0.018082 -0.020538 -0.024188 -0.024353 -0.019134 -0.023814 -4.0992 0.15528 0.0075543 0.02029 -0.12997 0.017019 0.0010519 0.088266 0.046404 -0.11734 0.036041 0.081322 0.1092 -0.00017992 0.00013238 0.00023052 7.783e-05 0.40905 0 0 -0.022615 0 0.11798 0.1579 0.13943 0 0
2.4727 -0.011631 -0.0088238 -0.048016 -0.011231 0 -0.0024876 -0.018046 -0.012223 -0.019337 -0.0098956 -0.0092454 -4.1011 0.13647 0.0039534 0.0063182 -0.13569 -0.00013318 -0.015878 0.064077 0.039536 -0.13385 0.014976 0.059781 0.089375 -0.00064851 -0.00011682 0.00052746 -0.00065742 0.2468 0 0 -0.010191 0 0.10822 0.14841 0.12369 0 0
2.4766 -0.014104 -0.011481 -0.018671 -0.0017769 0 0.0082273 -0.011673 -0.00253 -0.013165 -0.0013772 0.0010339 -4.1118 0.12558 0.0039294 -0.008762 -0.14077 -0.0079091 -0.035648 0.03212 0.034209 -0.15263 -0.0060212 0.033929 0.067982 -0.00042379 -0.00016894 0.001016 -0.00056653 0.10525 0 0 0.0014943 0 0.10073 0.13601 0.10826 0 0
2.4805 -0.014148 -0.014569 0.022806 -0.0034842 0 0.0048739 -0.0030459 -0.00072602 -0.0018634 0.0038229 0.011825 -4.1209 0.12445 0.0073185 -0.023051 -0.14626 -0.0079399 -0.056547 -0.0045833 0.028443 -0.1722 -0.02406 0.0089011 0.046426 0.00033332 0.00013742 0.0010879 0.00016547 -0.0011254 0 0 0.014183 0 0.095906 0.1227 0.096002 0 0
2.4844 -0.011421 -0.016532 0.043304 -0.014266 0 -0.010279 0.0037259 -0.0044848 0.012161 0.0047301 0.024132 -4.1197 0.13376 0.010792 -0.032315 -0.15361 -0.0078413 -0.073682 -0.038354 0.018944 -0.18811 -0.031177 -0.010086 0.028002 0.00078294 0.00063809 0.00040922 0.00084471 -0.064175 0 0 0.024498 0 0.09545 0.11453 0.092231 0 0
2.4883 -0.0080484 -0.016166 0.029369 -0.022657 0 -0.02487 0.0054065 -0.0059047 0.020774 0.0031001 0.033758 -4.1122 0.14486 0.011388 -0.036436 -0.16136 -0.012731 -0.084763 -0.063976 0.0054914 -0.19791 -0.027623 -0.021147 0.014065 0.00026083 0.00093269 -0.00065314 0.00098928 -0.087702 0 0 0.027054 0 0.098499 0.11351 0.094528 0 0
2.4922 -0.006789 -0.013637 -0.0050536 -0.019569 0 -0.027604 0.0023814 -0.00012823 0.017992 0.0018832 0.035873 -4.1127 0.15427 0.0091613 -0.035572 -0.16803 -0.020182 -0.088965 -0.079571 -0.0076759 -0.20012 -0.014093 -0.026596 0.0056812 -0.0009432 0.00077687 -0.0013177 0.00069784 -0.086031 0 0 0.020913 0 0.10502 0.11977 0.10118 0 0
2.4961 -0.0085809 -0.010633 -0.033273 -0.0077664 0 -0.018242 -0.001859 0.0089811 0.006839 0.0023866 0.03038 -4.1316 0.15928 0.0063872 -0.030202 -0.17215 -0.022896 -0.086038 -0.084123 -0.015163 -0.19369 0.0078488 -0.030058 0.0037233 -0.0017573 0.00037783 -0.0011177 0.00036928 -0.073449 0 0 0.01182 0 0.11478 0.1327 0.11021 0 0
2.5 -0.011753 -0.0091809 -0.037144 0.00098301 0 -0.0067084 -0.0039323 0.012369 -0.0027348 0.0031366 0.02228 -4.1632 0.15721 0.0046903 -0.021131 -0.17105 -0.015546 -0.075917 -0.076524 -0.01512 -0.17669 0.034985 -0.032413 0.010104 -0.0013381 0.00022716 -0.00033453 0.00021346 -0.053637 0 0 0.0071591 0 0.12753 0.15037 0.11839 0 0
2.5039 -0.013561 -0.0099853 -0.018316 -0.0019159 0 -0.0027948 -0.0033462 0.0049878 -0.0034415 0.0016477 0.016603 -4.1896 0.15089 0.0035793 -0.010995 -0.16365 0.0009385 -0.062141 -0.061341 -0.010549 -0.15072 0.059198 -0.030522 0.024646 0.00010098 0.00059273 0.00029597 0.00013447 -0.018677 0 0 0.0086155 0 0.14096 0.16645 0.12201 0 0
2.5078 -0.012488 -0.011816 0.0055841 -0.013175 0 -0.007201 -0.0023838 -0.0089363 0.0020564 -0.0029171 0.013118 -4.1984 0.14524 0.0018654 -0.0015511 -0.15238 0.020623 -0.048114 -0.044585 -0.0060187 -0.12012 0.076508 -0.020073 0.044277 0.001491 0.0012045 0.0002888 2.8295e-05 0.042707 0 0 0.010238 0 0.1527 0.17729 0.12121 0 0
2.5117 -0.0092035 -0.012549 0.014154 -0.021261 0 -0.01252 -0.0035987 -0.019943 0.0038837 -0.0090576 0.0062837 -4.196 0.14278 -0.00010856 0.0064389 -0.13893 0.036913 -0.035267 -0.029457 -0.0033662 -0.087286 0.08524 0.00014415 0.067169 0.0019126 0.0015051 -0.00018855 2.1901e-05 0.13591 0 0 0.0040536 0 0.16115 0.18119 0.11643 0 0
2.5156 -0.0055583 -0.010887 -0.0018974 -0.018166 0 -0.012017 -0.0075524 -0.022276 -0.0050162 -0.014617 -0.0093259 -4.2036 0.1456 -0.00040918 0.012414 -0.1253 0.045904 -0.024695 -0.018964 -0.00069687 -0.054709 0.084559 0.026509 0.091212 0.0013683 0.0012271 -0.00057715 0.00030761 0.25609 0 0 -0.012327 0 0.16481 0.17713 0.10853 0 0
2.5195 -0.0029004 -0.0071767 -0.03344 -0.0069263 0 -0.0063745 -0.012718 -0.018488 -0.021869 -0.018543 -0.033221 -4.2361 0.15509 0.0021353 0.015539 -0.11574 0.047299 -0.017158 -0.018468 0.0048491 -0.027387 0.074198 0.052725 0.11157 0.00059544 0.00067858 -0.00051648 0.00079487 0.38737 0 0 -0.033381 0 0.16055 0.16429 0.099399 0 0
2.5234 -0.0013672 -0.0027696 -0.057146 0.0023893 0 -0.0017412 -0.017068 -0.015519 -0.036931 -0.02075 -0.058094 -4.2864 0.16532 0.0059929 0.016777 -0.11156 0.043831 -0.010659 -0.026046 0.013994 -0.0070033 0.060827 0.073472 0.12528 0.0002301 0.00040513 -0.00013925 0.0010758 0.50309 0 0 -0.05024 0 0.15111 0.14859 0.091203 0 0
2.5273 -0.00049054 0.0011772 -0.05119 0.0031953 0 -0.0021782 -0.019421 -0.017104 -0.042599 -0.02087 -0.074413 -4.3303 0.17274 0.0079365 0.016435 -0.11255 0.03986 -0.0044039 -0.039937 0.024992 0.0060836 0.046986 0.086159 0.13146 0.00025853 0.00057794 0.00017204 0.00082723 0.56953 0 0 -0.057125 0 0.13867 0.13288 0.084241 0 0
2.5313 -2.2951e-05 0.0042289 -0.013441 -0.0017503 0 -0.0052281 -0.019439 -0.020542 -0.039077 -0.0181 -0.076324 -4.3481 0.17487 0.0061907 0.014661 -0.11833 0.038687 0.0019499 -0.058557 0.035482 0.011685 0.034206 0.089857 0.12963 0.00026221 0.00077348 0.00022489 0.00020657 0.55729 0 0 -0.053852 0 0.12524 0.11921 0.078528 0 0
2.5352 8.2229e-05 0.0063252 0.032983 -0.0044215 0 -0.0050846 -0.016897 -0.020465 -0.03157 -0.012664 -0.06426 -4.3446 0.16895 0.0023584 0.011396 -0.1282 0.03923 0.0082875 -0.079828 0.043548 0.0094089 0.023495 0.083533 0.1193 4.8398e-05 0.00040797 0.00015963 -0.00025287 0.45723 0 0 -0.043547 0 0.1137 0.10983 0.073731 0 0
2.5391 0.00032154 0.007374 0.055404 -0.00010974 0 0.00078852 -0.011475 -0.014611 -0.023438 -0.0067116 -0.043178 -4.3451 0.15633 -2.0459e-05 0.0065063 -0.1399 0.035172 0.012672 -0.10039 0.046844 0.00042815 0.013506 0.06613 0.10244 -0.00010743 -0.00061248 0.00019792 -0.00018355 0.28832 0 0 -0.029336 0 0.10771 0.10541 0.068942 0 0
2.543 0.0017785 0.0074474 0.038721 0.0087207 0 0.0090983 -0.0033669 -0.0053134 -0.013444 -0.0026746 -0.01896 -4.3725 0.14296 0.0011902 0.00054309 -0.15133 0.019268 0.013862 -0.11902 0.041931 -0.011874 0.0024844 0.038504 0.083143 0.00015367 -0.0017065 0.00034928 0.00022244 0.087869 0 0 -0.01336 0 0.10639 0.1034 0.063993 0 0
2.5469 0.005186 0.0072231 0.00034513 0.016286 0 0.014593 0.0062048 0.0040424 0.00050529 -0.00037711 0.0040947 -4.4257 0.13174 0.0049144 -0.0061749 -0.16175 -0.0093039 0.011219 -0.13557 0.026316 -0.026249 -0.0099342 0.0047995 0.062853 0.00077253 -0.0020993 0.00042771 0.00041791 -0.11055 0 0 0.002369 0 0.10872 0.10253 0.059164 0 0
2.5508 0.009793 0.0078152 -0.023321 0.019563 0 0.015476 0.015396 0.012654 0.016603 0.0035518 0.023859 -4.4812 0.12519 0.0082287 -0.013252 -0.17064 -0.041372 0.0044224 -0.15016 0.0020051 -0.041529 -0.023711 -0.02885 0.042721 0.0012635 -0.0014934 0.00032632 9.7483e-05 -0.2931 0 0 0.015921 0 0.1133 0.10161 0.054859 0 0
2.5547 0.013464 0.009852 -0.0093561 0.019836 0 0.014296 0.02279 0.021772 0.029663 0.0124 0.039979 -4.515 0.12577 0.0091376 -0.01973 -0.17754 -0.063044 -0.0065488 -0.1633 -0.023699 -0.056291 -0.037061 -0.057621 0.023387 0.0012012 -0.00028311 0.00018676 -0.00045537 -0.46185 0 0 0.026887 0 0.11688 0.099098 0.052231 0 0
2.5586 0.014294 0.012706 0.029733 0.01924 0 0.01399 0.028012 0.031272 0.036385 0.025212 0.053242 -4.5233 0.12872 0.0078018 -0.024561 -0.18354 -0.066729 -0.018288 -0.17571 -0.042571 -0.069518 -0.046792 -0.080379 0.0040011 0.00063582 0.00084028 0.00023828 -0.00064314 -0.61677 0 0 0.037077 0 0.11667 0.095155 0.051381 0 0
2.5625 0.012318 0.014826 0.056444 0.017651 0 0.014307 0.031339 0.038157 0.038881 0.036453 0.064536 -4.5222 0.12999 0.0053714 -0.0273 -0.18941 -0.057944 -0.028681 -0.18664 -0.051844 -0.080742 -0.051856 -0.098878 -0.015727 -1.0609e-05 0.0014515 0.00048813 -0.00015709 -0.74264 0 0 0.048538 0 0.11266 0.090454 0.051671 0 0
2.5664 0.0095712 0.014987 0.042682 0.013877 0 0.012892 0.032879 0.039227 0.041939 0.04053 0.073416 -4.5295 0.12697 0.002326 -0.027575 -0.19566 -0.050557 -0.036317 -0.19484 -0.056322 -0.089398 -0.05184 -0.11451 -0.035498 -0.00040207 0.0015926 0.0006387 0.00071042 -0.81481 0 0 0.060406 0 0.10538 0.085466 0.052514 0 0
2.5703 0.0083326 0.013288 -0.0039489 0.009034 0 0.0092986 0.032333 0.034799 0.047095 0.036853 0.077431 -4.5485 0.11697 -0.0015582 -0.024939 -0.20278 -0.053894 -0.03971 -0.19807 -0.063443 -0.094604 -0.046733 -0.12565 -0.054392 -0.00056278 0.0015287 0.0003657 0.0013252 -0.81746 0 0 0.068251 0 0.096016 0.080736 0.053063 0 0
2.5742 0.0092271 0.010957 -0.046812 0.0069132 0 0.0065665 0.02956 0.028833 0.050487 0.030141 0.073469 -4.5689 0.099882 -0.0058308 -0.018885 -0.21065 -0.063675 -0.037552 -0.19055 -0.075603 -0.09405 -0.038461 -0.12808 -0.067731 -0.00070104 0.0014189 -0.00031185 0.0012397 -0.75613 0 0 0.067387 0 0.088474 0.076662 0.052119 0 0
2.5781 0.011037 0.0093179 -0.053161 0.010076 0 0.0080424 0.02518 0.024976 0.047147 0.025581 0.060542 -4.5823 0.08233 -0.008705 -0.010923 -0.21772 -0.065753 -0.032172 -0.17307 -0.087218 -0.088407 -0.030031 -0.11814 -0.072857 -0.00086034 0.0012459 -0.00096014 0.00048878 -0.65264 0 0 0.05715 0 0.084932 0.072846 0.050389 0 0
2.582 0.012235 0.0090098 -0.022003 0.016211 0 0.013135 0.020331 0.022924 0.036718 0.02394 0.041401 -4.5906 0.067807 -0.0083805 -0.0017175 -0.22259 -0.049473 -0.024343 -0.14618 -0.089529 -0.077672 -0.021768 -0.095871 -0.067852 -0.00084239 0.00098079 -0.001061 -0.00052498 -0.52874 0 0 0.041632 0 0.086007 0.069119 0.048785 0 0
2.5859 0.012453 0.010035 0.018057 0.019718 0 0.017349 0.015734 0.019325 0.023893 0.02169 0.020938 -4.6012 0.05931 -0.0050573 0.0080196 -0.2238 -0.018027 -0.014786 -0.11123 -0.07852 -0.062095 -0.013471 -0.065373 -0.051406 -0.00047835 0.0007016 -0.00045608 -0.0013325 -0.39435 0 0 0.025934 0 0.09182 0.065382 0.048348 0 0
2.5898 0.012311 0.012123 0.036363 0.017473 0 0.017007 0.011074 0.012163 0.013097 0.015644 0.0025176 -4.6144 0.060719 -0.0012087 0.017107 -0.2181 0.013882 -0.0039788 -0.071381 -0.058326 -0.041936 -0.0028534 -0.032469 -0.021208 0.00010364 0.00051781 0.00049183 -0.0016033 -0.24937 0 0 0.011847 0 0.10187 0.061819 0.051367 0 0
2.5938 0.012016 0.014671 0.025854 0.012369 0 0.013331 0.0055285 0.0035001 0.0038664 0.0067028 -0.014054 -4.6215 0.068273 0.00055238 0.024423 -0.20486 0.032461 0.0074576 -0.034973 -0.037303 -0.020301 0.013441 -0.0016379 0.017005 0.00054949 0.00043972 0.0011619 -0.0012146 -0.094121 0 0 -0.0024039 0 0.11244 0.059243 0.05867 0 0
2.5977 0.010663 0.016388 0.0046432 0.01012 0 0.010871 -0.00098027 -0.0027455 -0.0073817 -0.0013599 -0.030533 -4.6158 0.076337 -5.5694e-05 0.029909 -0.18635 0.035403 0.01882 -0.0062911 -0.021158 0.00034539 0.035419 0.02518 0.05686 0.00061344 0.00039688 0.0011412 -0.00029238 0.062796 0 0 -0.018199 0 0.12118 0.058119 0.068827 0 0
2.6016 0.0073541 0.015583 -0.0038807 0.012477 0 0.011774 -0.0070785 -0.0054427 -0.021151 -0.0063321 -0.046143 -4.6023 0.081277 -0.00080281 0.033599 -0.16445 0.031298 0.029263 0.012199 -0.0098266 0.018339 0.062216 0.047401 0.094168 0.00038029 0.00038153 0.00052371 0.00077816 0.20455 0 0 -0.032923 0 0.12673 0.058688 0.080502 0 0
2.6055 0.0029877 0.011489 0.0085061 0.014595 0 0.012605 -0.010628 -0.0077281 -0.031892 -0.009805 -0.056108 -4.5943 0.079446 0.00064887 0.035686 -0.14164 0.029817 0.037692 0.018699 -0.00016656 0.032034 0.092063 0.063858 0.12462 0.00014503 0.00049524 -0.00017785 0.0015073 0.31094 0 0 -0.041074 0 0.12793 0.061066 0.091927 0 0
2.6094 0.00041546 0.0056132 0.03099 0.010268 0 0.0080449 -0.010296 -0.013121 -0.032589 -0.014531 -0.055211 -4.5987 0.065993 0.004192 0.036687 -0.12429 0.032795 0.040029 0.011307 0.0094467 0.037728 0.11745 0.072271 0.13981 0.00010449 0.00078953 -0.00042915 0.0016282 0.36314 0 0 -0.03931 0 0.12271 0.064707 0.09864 0 0
2.6133 0.0022222 0.0014748 0.045665 -0.0001004 0 -0.0020313 -0.0065663 -0.020335 -0.022412 -0.020039 -0.043331 -4.6082 0.047336 0.0071853 0.037602 -0.11434 0.034033 0.036111 -0.0010342 0.017546 0.037415 0.13308 0.070714 0.14347 0.00019287 0.0010859 -7.7861e-05 0.0013276 0.3474 0 0 -0.030143 0 0.11343 0.067578 0.10032 0 0
2.6172 0.0081083 0.0023424 0.042075 -0.0077708 0 -0.010152 -0.0012497 -0.022864 -0.0087752 -0.021829 -0.027029 -4.6104 0.027082 0.0069074 0.038463 -0.11193 0.026417 0.026059 -0.014864 0.021714 0.031679 0.13688 0.059571 0.13718 0.00019589 0.0010503 0.00054006 0.0010831 0.25953 0 0 -0.020107 0 0.10067 0.068644 0.097563 0 0
2.6211 0.014698 0.0086399 0.023285 -0.003204 0 -0.0072852 0.0040258 -0.014678 -0.00070398 -0.015489 -0.014637 -4.6039 0.0086349 0.0030944 0.039116 -0.11648 0.0086299 0.010611 -0.027218 0.021016 0.021281 0.12798 0.041826 0.12283 -1.982e-05 0.00052229 0.00087923 0.0011862 0.10898 0 0 -0.013832 0 0.085009 0.067091 0.091477 0 0
2.625 0.018369 0.017381 0.0021465 0.014022 0 0.0080159 0.0089252 0.0033001 -6.827e-06 -0.0014722 -0.0089202 -4.6005 -0.0031742 -0.001862 0.038783 -0.12625 -0.014241 -0.0083819 -0.034771 0.015818 0.0070225 0.10593 0.021025 0.10263 -0.00039538 -0.00023927 0.00063705 0.0014193 -0.081933 0 0 -0.0097858 0 0.066911 0.061845 0.084515 0 0
2.6289 0.01855 0.024374 -0.0075015 0.033135 0 0.02676 0.014164 0.022653 0.00045519 0.014614 -0.004486 -4.6107 -0.0067731 -0.005075 0.035987 -0.13559 -0.03516 -0.025036 -0.037817 0.0059956 -0.0086582 0.077648 -0.0013901 0.080402 -0.00074493 -0.00071139 6.6181e-06 0.0012747 -0.28568 0 0 -0.0019267 0 0.048015 0.053985 0.081198 0 0
2.6328 0.018253 0.027413 0.00028388 0.040922 0 0.036657 0.020351 0.03399 0.009358 0.026595 0.0070518 -4.6282 -0.0056877 -0.0055084 0.030606 -0.14167 -0.049653 -0.035959 -0.039703 -0.0094246 -0.023804 0.049642 -0.026737 0.058023 -0.00088902 -0.00057079 -0.00050044 0.00054058 -0.48033 0 0 0.014181 0 0.03019 0.045956 0.082561 0 0
2.6367 0.021262 0.027749 0.018746 0.03354 0 0.032947 0.02721 0.03471 0.027946 0.032598 0.028682 -4.6342 -0.0019707 -0.0044252 0.022827 -0.14382 -0.057064 -0.039506 -0.042442 -0.030232 -0.037332 0.024562 -0.056766 0.036174 -0.00075132 -9.2537e-06 -0.00051951 -0.00036455 -0.65627 0 0 0.03655 0 0.01491 0.039412 0.088577 0 0
2.6406 0.028694 0.028687 0.031873 0.020268 0 0.022632 0.033946 0.030876 0.048659 0.035624 0.054319 -4.6191 0.0021987 -0.003856 0.013141 -0.14214 -0.059247 -0.034683 -0.048 -0.053161 -0.048269 0.0043022 -0.090231 0.015352 -0.00040005 0.00044327 -0.00015987 -0.00071965 -0.81524 0 0 0.057709 0 0.003699 0.036037 0.098601 0 0
2.6445 0.038207 0.032752 0.026779 0.015566 0 0.01813 0.04022 0.031634 0.062448 0.039977 0.073423 -4.596 0.004468 -0.0047429 0.0037354 -0.13973 -0.058948 -0.021008 -0.058909 -0.072987 -0.054686 -0.010822 -0.12169 -0.0031 -3.0336e-05 0.00043041 0.00012952 -0.00020748 -0.96434 0 0 0.070499 0 0.00052724 0.039362 0.10991 0 0
2.6484 0.04634 0.039917 0.0072344 0.026742 0 0.026446 0.046521 0.041409 0.066937 0.047517 0.079634 -4.5891 0.0062832 -0.0063754 -0.0024177 -0.14172 -0.058678 -0.0052587 -0.072085 -0.086012 -0.057981 -0.025817 -0.14428 -0.018316 0.00014769 9.9164e-05 3.353e-05 0.00072745 -1.1098 0 0 0.073584 0 0.0039206 0.047936 0.11873 0 0
2.6523 0.05144 0.048134 -0.0049951 0.04827 0 0.043902 0.05344 0.056725 0.067289 0.057007 0.075513 -4.6058 0.0094341 -0.0073169 -0.0040759 -0.14987 -0.059639 0.009391 -0.084968 -0.092403 -0.059326 -0.042474 -0.15455 -0.029419 9.2519e-05 -8.6121e-05 -0.00029641 0.0012717 -1.2525 0 0 0.072074 0 0.012349 0.060308 0.12443 0 0
2.6563 0.054363 0.055234 0.01306 0.067179 0 0.060535 0.060603 0.069782 0.069731 0.066008 0.06949 -4.6226 0.015367 -0.006779 -0.00051787 -0.16491 -0.060907 0.020762 -0.095364 -0.094996 -0.059861 -0.06145 -0.1553 -0.035673 2.6417e-05 0.00015825 -0.00040765 0.0010124 -1.3856 0 0 0.073022 0 0.024279 0.07509 0.12723 0 0
2.6602 0.05681 0.060291 0.062425 0.073889 0 0.069052 0.066512 0.074949 0.075176 0.072597 0.068463 -4.6042 0.026021 -0.0052991 0.0088833 -0.1869 -0.060141 0.026718 -0.10018 -0.096153 -0.061326 -0.082186 -0.15376 -0.035852 0.00027171 0.00064736 -4.8747e-05 0.00030541 -1.4934 0 0 0.079702 0 0.037427 0.090272 0.12857 0 0
2.6641 0.059534 0.063568 0.11507 0.068871 0 0.069801 0.069604 0.072488 0.079433 0.075626 0.072931 -4.5362 0.041398 -0.004355 0.021793 -0.21098 -0.056045 0.028512 -0.097313 -0.096273 -0.066237 -0.099166 -0.15622 -0.030171 0.00089613 0.00093346 0.00052824 -0.00012235 -1.5579 0 0 0.08916 0 0.048304 0.10299 0.13367 0 0
2.668 0.062302 0.065655 0.13407 0.060479 0 0.068223 0.069573 0.067163 0.078852 0.074591 0.078257 -4.4391 0.058346 -0.0053212 0.034095 -0.232 -0.050416 0.030461 -0.089845 -0.095285 -0.074352 -0.109 -0.16361 -0.021773 0.0015109 0.00076365 0.00080821 8.7779e-05 -1.569 0 0 0.094638 0 0.05676 0.11322 0.14488 0 0
2.6719 0.065099 0.067002 0.10627 0.05736 0 0.068746 0.06771 0.063965 0.074678 0.070346 0.079644 -4.3464 0.075449 -0.0084894 0.043666 -0.2479 -0.047198 0.034731 -0.079546 -0.094629 -0.085176 -0.11067 -0.17148 -0.012088 0.0015159 0.00030327 0.00055118 0.00060544 -1.5355 0 0 0.090762 0 0.063617 0.12148 0.16263 0 0
2.6758 0.0686 0.068141 0.057119 0.062446 0 0.071464 0.06601 0.064881 0.071555 0.065803 0.075763 -4.2718 0.091524 -0.012761 0.048653 -0.25733 -0.048838 0.043119 -0.06834 -0.096642 -0.097902 -0.10419 -0.17417 -0.0024639 0.00065777 -7.8747e-05 4.164e-05 0.00080455 -1.4855 0 0 0.077612 0 0.070127 0.12864 0.18653 0 0
2.6797 0.073115 0.069931 0.031185 0.072516 0 0.07385 0.065934 0.068691 0.07241 0.06476 0.068546 -4.1974 0.10612 -0.016252 0.046266 -0.26011 -0.05367 0.057217 -0.059284 -0.10169 -0.11054 -0.092854 -0.16952 0.005617 -0.00062394 -0.00019017 -0.00023189 0.00042139 -1.4521 0 0 0.060915 0 0.079693 0.13699 0.21333 0 0
2.6836 0.077439 0.073142 0.053489 0.081912 0 0.074412 0.06785 0.072899 0.075572 0.068929 0.060846 -4.0966 0.12173 -0.017521 0.039015 -0.26248 -0.057562 0.072363 -0.053398 -0.10668 -0.12113 -0.086893 -0.16029 0.012736 -0.0014669 -0.00014299 -0.00011172 -0.00021008 -1.4551 0 0 0.048475 0 0.093711 0.14825 0.23525 0 0
2.6875 0.079482 0.077644 0.1068 0.086547 0 0.074118 0.071243 0.075697 0.076917 0.075907 0.05488 -3.9637 0.13973 -0.016597 0.029335 -0.26815 -0.058659 0.084515 -0.050121 -0.10751 -0.12984 -0.091178 -0.15185 0.019682 -0.0012918 -0.00012872 8.784e-05 -0.00054825 -1.4913 0 0 0.045492 0 0.11064 0.16208 0.24904 0 0
2.6914 0.07844 0.082133 0.14627 0.085759 0 0.074828 0.075135 0.076745 0.074218 0.080685 0.052277 -3.8188 0.16043 -0.014996 0.018816 -0.27929 -0.060214 0.090634 -0.04905 -0.10345 -0.13732 -0.10841 -0.1486 0.026707 -0.00029695 -0.0001444 -7.9451e-07 -0.00040556 -1.5412 0 0 0.051954 0 0.1285 0.17768 0.25312 0 0
2.6953 0.0762 0.084925 0.13845 0.082008 0 0.077248 0.078334 0.076887 0.069066 0.079926 0.054241 -3.6832 0.18345 -0.014574 0.0091593 -0.2979 -0.067965 0.087092 -0.049679 -0.098688 -0.14499 -0.14061 -0.15208 0.033736 0.00073023 -5.1382e-06 -0.00030794 -9.2761e-05 -1.5862 0 0 0.063542 0 0.14389 0.19347 0.2467 0 0
2.6992 0.076073 0.085232 0.089452 0.079328 0 0.080709 0.079805 0.077442 0.065065 0.07511 0.060764 -3.5546 0.20288 -0.016068 0.0013253 -0.32313 -0.084179 0.070718 -0.051966 -0.09884 -0.15689 -0.18377 -0.16141 0.037462 0.0010939 0.00037633 -0.00036431 -3.9511e-05 -1.6228 0 0 0.074906 0 0.14894 0.20441 0.23457 0 0
2.7031 0.07979 0.083798 0.038083 0.081013 0 0.084342 0.079424 0.079445 0.065031 0.071479 0.069903 -3.41 0.21295 -0.018537 -0.0063959 -0.34885 -0.10434 0.04808 -0.055863 -0.10563 -0.1737 -0.22586 -0.17467 0.034478 0.00070855 0.00078937 0.00012856 -0.00033321 -1.6622 0 0 0.082717 0 0.1434 0.20815 0.2259 0 0
2.707 0.085722 0.082328 0.022223 0.087253 0 0.087705 0.07852 0.083055 0.069992 0.073698 0.078815 -3.2308 0.21022 -0.02019 -0.015108 -0.37203 -0.12018 0.022756 -0.061511 -0.1152 -0.19493 -0.26162 -0.18971 0.022168 1.3208e-05 0.00087341 0.00083635 -0.00065844 -1.7202 0 0 0.086629 0 0.12801 0.20327 0.2245 0 0
2.7109 0.090203 0.082267 0.048998 0.094323 0 0.090165 0.079263 0.087443 0.079745 0.082211 0.086215 -3.0232 0.1922 -0.019936 -0.02572 -0.39 -0.12637 -0.0016252 -0.068849 -0.12203 -0.21932 -0.28689 -0.20431 -0.0015592 -0.00052638 0.00048888 0.0010209 -0.00065979 -1.8046 0 0 0.088305 0 0.10445 0.18881 0.23296 0 0
2.7148 0.09073 0.083961 0.09281 0.09678 0 0.090374 0.082886 0.091374 0.092875 0.093246 0.093683 -2.8097 0.15522 -0.018345 -0.039083 -0.39865 -0.12451 -0.01923 -0.077187 -0.12438 -0.24296 -0.29706 -0.21664 -0.04039 -0.00077293 -8.5167e-05 0.00029369 -0.00031369 -1.9092 0 0 0.08993 0 0.076834 0.16279 0.25269 0 0
2.7188 0.087939 0.086751 0.1191 0.09184 0 0.087204 0.088278 0.094147 0.10586 0.10184 0.10375 -2.6031 0.10747 -0.017294 -0.052464 -0.39794 -0.12079 -0.028092 -0.083608 -0.12588 -0.25896 -0.29878 -0.22598 -0.088421 -0.00083578 -0.00036506 -0.00089395 7.0789e-05 -2.0156 0 0 0.093291 0 0.05317 0.12896 0.27321 0 0
2.7227 0.084668 0.089591 0.11166 0.082468 0 0.081525 0.092634 0.096044 0.11347 0.10494 0.1161 -2.3933 0.05772 -0.018649 -0.062691 -0.38904 -0.11997 -0.03066 -0.086327 -0.1315 -0.26493 -0.29907 -0.2329 -0.13763 -0.00078314 -0.00010239 -0.0015932 0.00018234 -2.1001 0 0 0.099239 0 0.035919 0.091522 0.28521 0 0
2.7266 0.083372 0.091532 0.082574 0.07592 0 0.076705 0.093982 0.097747 0.11194 0.10246 0.12578 -2.1593 0.01146 -0.023025 -0.067359 -0.37131 -0.12169 -0.028724 -0.084389 -0.1423 -0.25966 -0.30133 -0.23824 -0.18207 -0.00055491 0.00047877 -0.0012354 -4.3484e-06 -2.1429 0 0 0.10704 0 0.02575 0.053267 0.28262 0 0
2.7305 0.084496 0.091862 0.060505 0.078188 0 0.076706 0.093177 0.099249 0.10284 0.096634 0.12615 -1.8938 -0.025791 -0.029409 -0.063992 -0.34366 -0.1221 -0.024577 -0.077184 -0.15415 -0.24276 -0.30826 -0.24171 -0.21522 -0.00015215 0.00088239 -0.00016861 -0.00026652 -2.1368 0 0 0.11397 0 0.022337 0.017205 0.2598 0 0
2.7344 0.086955 0.090275 0.068493 0.088815 0 0.083101 0.093115 0.099421 0.093244 0.090854 0.11476 -1.6105 -0.044573 -0.035708 -0.048466 -0.29865 -0.11845 -0.021805 -0.065877 -0.16155 -0.2159 -0.31724 -0.24178 -0.2231 0.00020624 0.00078584 0.00068676 -0.00040853 -2.092 0 0 0.11632 0 0.0228 -0.0094612 0.21047 0 0
2.7383 0.089558 0.087268 0.10681 0.10074 0 0.09353 0.09561 0.096914 0.090575 0.088303 0.096838 -1.3275 -0.049754 -0.039779 -0.027284 -0.23995 -0.11174 -0.020906 -0.056209 -0.16247 -0.18865 -0.31873 -0.23732 -0.21175 0.00022664 0.00030617 0.00070003 -0.00044685 -2.0325 0 0 0.11184 0 0.02267 -0.025481 0.15306 0 0
2.7422 0.091629 0.08436 0.15147 0.10565 0 0.10293 0.099078 0.091695 0.09617 0.090339 0.082615 -1.0467 -0.04238 -0.040457 -0.004246 -0.17024 -0.10539 -0.021111 -0.050945 -0.1596 -0.16485 -0.30734 -0.22937 -0.18473 -0.0001506 -0.00014868 4.6852e-05 -0.00051502 -1.9832 0 0 0.1019 0 0.021957 -0.029485 0.097966 0 0
2.7461 0.092604 0.08348 0.1698 0.10036 0 0.10654 0.099681 0.085661 0.10373 0.095251 0.079835 -0.75228 -0.023388 -0.03814 0.016788 -0.093825 -0.10193 -0.021513 -0.052164 -0.15734 -0.14757 -0.2793 -0.22098 -0.14657 -0.00065516 -0.00027383 -0.00057945 -0.00063412 -1.9548 0 0 0.091027 0 0.021483 -0.020712 0.055035 0 0
2.75 0.091761 0.085574 0.1442 0.089067 0 0.10262 0.095099 0.081509 0.10467 0.098916 0.087374 -0.42957 0.008255 -0.03465 0.029486 -0.020609 -0.10125 -0.020447 -0.062183 -0.15785 -0.1405 -0.23054 -0.21473 -0.10486 -0.00095144 -0.00011625 -0.00068119 -0.00064809 -1.9358 0 0 0.083404 0 0.0248 0.0025841 0.039702 0 0
2.7539 0.088846 0.089517 0.087978 0.079782 0 0.093257 0.087183 0.080676 0.095715 0.097701 0.095582 -0.081371 0.052444 -0.032228 0.029702 0.029375 -0.10162 -0.017331 -0.076833 -0.15994 -0.14203 -0.17272 -0.21042 -0.072052 -0.00097892 4.6359e-05 -0.00034529 -0.00042396 -1.9011 0 0 0.079464 0 0.036905 0.035505 0.056726 0 0
2.7578 0.084826 0.092525 0.03899 0.078254 0 0.083205 0.080663 0.082159 0.081472 0.091448 0.093659 0.27535 0.1052 -0.032133 0.020892 0.048682 -0.1016 -0.013842 -0.089518 -0.16098 -0.14741 -0.12204 -0.20533 -0.052112 -0.00097819 4.5592e-05 5.2183e-06 -8.6859e-05 -1.8315 0 0 0.075986 0 0.055985 0.069878 0.092432 0 0
2.7617 0.081545 0.092095 0.031724 0.084204 0 0.07721 0.079061 0.08335 0.069977 0.083584 0.078513 0.62839 0.16299 -0.03379 0.0057589 0.033333 -0.10096 -0.011409 -0.096165 -0.1594 -0.15441 -0.088904 -0.19721 -0.046822 -0.0011735 1.674e-05 0.00011658 2.5056e-05 -1.7318 0 0 0.070094 0 0.078897 0.10017 0.13719 0 0
2.7656 0.080314 0.087975 0.068014 0.092195 0 0.077242 0.081834 0.082201 0.065714 0.077973 0.058018 0.98312 0.22116 -0.035258 -0.012223 -0.018122 -0.10038 -0.011606 -0.093016 -0.15557 -0.16105 -0.08302 -0.18699 -0.05679 -0.0014851 0.00023514 9.7426e-05 -0.00028862 -1.6334 0 0 0.063302 0 0.10109 0.12063 0.1799 0 0
2.7695 0.080892 0.082438 0.11241 0.095833 0 0.08118 0.085452 0.078877 0.066964 0.075617 0.045733 1.3556 0.26362 -0.034804 -0.02534 -0.10349 -0.10086 -0.01752 -0.07472 -0.1509 -0.16619 -0.12117 -0.17835 -0.082883 -0.0016089 0.00075332 0.00017446 -0.00078431 -1.5775 0 0 0.061101 0 0.10754 0.11818 0.198 0 0
2.7734 0.081954 0.078534 0.12023 0.092064 0 0.084303 0.087025 0.075548 0.069347 0.074722 0.05086 1.7551 0.28009 -0.032343 -0.030004 -0.19085 -0.10353 -0.027043 -0.050443 -0.14684 -0.17199 -0.18292 -0.17463 -0.11512 -0.0013682 0.0012272 0.00038404 -0.00090107 -1.5899 0 0 0.067768 0 0.092463 0.096335 0.19043 0 0
2.7773 0.082433 0.077799 0.076843 0.083022 0 0.083046 0.086633 0.074637 0.071068 0.073919 0.071112 2.1751 0.26752 -0.029469 -0.026385 -0.26348 -0.10912 -0.038007 -0.027256 -0.14445 -0.17976 -0.25289 -0.17593 -0.14907 -0.00092435 0.0011681 0.00056672 -0.00029638 -1.6638 0 0 0.081192 0 0.057154 0.059963 0.16319 0 0
2.7813 0.082141 0.079355 0.013194 0.074614 0 0.078224 0.086221 0.077047 0.074171 0.074666 0.094099 2.6018 0.2256 -0.028044 -0.015363 -0.30834 -0.11684 -0.048373 -0.01143 -0.14427 -0.19015 -0.31723 -0.17935 -0.1811 -0.00060111 0.00043788 0.00060658 0.00071228 -1.7625 0 0 0.093231 0 0.0051955 0.01452 0.12342 0 0
2.7852 0.081137 0.080963 -0.018695 0.072651 0 0.074513 0.086727 0.08164 0.080958 0.079562 0.10624 3.0284 0.15646 -0.02861 0.00094691 -0.30871 -0.12386 -0.055042 -0.012178 -0.14583 -0.20328 -0.35573 -0.1819 -0.20659 -0.00052782 -0.00049091 0.00057035 0.0013182 -1.8403 0 0 0.096076 0 -0.054933 -0.030778 0.083736 0 0
2.7891 0.079003 0.080879 0.0095839 0.078605 0 0.075981 0.086797 0.086062 0.090074 0.088117 0.10233 3.4601 0.082045 -0.030081 0.01643 -0.26088 -0.12667 -0.055107 -0.036032 -0.14764 -0.21493 -0.3489 -0.18291 -0.22038 -0.00050966 -0.00084415 0.00057951 0.00096097 -1.866 0 0 0.089062 0 -0.09906 -0.058684 0.065168 0 0
2.793 0.075317 0.07885 0.077474 0.087802 0 0.081563 0.084351 0.088077 0.096825 0.095092 0.088497 3.9064 0.025071 -0.030925 0.027543 -0.19063 -0.12391 -0.050791 -0.073019 -0.14819 -0.22082 -0.31017 -0.18379 -0.22378 -0.00026537 -0.0002365 0.00061743 -5.2628e-05 -1.8352 0 0 0.079434 0 -0.11609 -0.065515 0.069049 0 0
2.7969 0.070781 0.075704 0.13237 0.092053 0 0.085223 0.079002 0.086587 0.097379 0.094271 0.076547 4.3704 -0.0032231 -0.030643 0.033094 -0.11274 -0.11822 -0.04375 -0.11593 -0.14745 -0.21855 -0.24969 -0.18571 -0.21721 0.00024208 0.0008724 0.00054807 -0.00073119 -1.7667 0 0 0.076064 0 -0.10264 -0.050871 0.092718 0 0
2.8008 0.067184 0.072344 0.13369 0.085736 0 0.081462 0.072599 0.082055 0.092248 0.084501 0.074715 4.8482 0.0056739 -0.030114 0.032534 -0.042434 -0.11457 -0.035924 -0.15652 -0.14724 -0.20639 -0.18001 -0.18803 -0.20167 0.00074159 0.0014603 0.00032303 -0.00033057 -1.6878 0 0 0.081738 0 -0.058757 -0.016475 0.1309 0 0
2.8047 0.065553 0.069149 0.085209 0.070908 0 0.071189 0.067432 0.076255 0.085442 0.071655 0.082108 5.3358 0.061299 -0.030531 0.025907 -0.0063133 -0.11593 -0.030812 -0.17728 -0.14932 -0.18271 -0.12726 -0.18904 -0.17905 0.00090111 0.00082308 8.6121e-05 0.00083485 -1.6193 0 0 0.091021 0 0.0072574 0.030886 0.1687 0 0
2.8086 0.064374 0.065963 0.028845 0.056602 0 0.061762 0.06415 0.071304 0.080463 0.063785 0.090708 5.835 0.13481 -0.032083 0.017556 -0.006202 -0.11994 -0.029131 -0.17247 -0.15301 -0.15573 -0.10712 -0.1878 -0.15685 0.00060252 -0.00070751 9.7546e-06 0.0015802 -1.566 0 0 0.095367 0 0.063828 0.072897 0.18916 0 0
2.8125 0.060413 0.062224 0.0079966 0.051764 0 0.060292 0.061448 0.068181 0.077496 0.063801 0.092368 6.3507 0.2044 -0.033702 0.0097135 -0.032044 -0.12013 -0.029264 -0.14637 -0.15474 -0.13128 -0.1168 -0.1847 -0.13919 -1.7704e-05 -0.0019305 6.0312e-05 0.00097864 -1.5143 0 0 0.090446 0 0.095538 0.10199 0.19015 0 0
2.8164 0.051988 0.057041 0.033123 0.057256 0 0.066169 0.057463 0.065675 0.074327 0.066841 0.084708 6.882 0.25472 -0.034172 0.0037833 -0.074843 -0.11124 -0.029559 -0.10381 -0.15097 -0.11325 -0.15113 -0.18016 -0.12883 -0.00072713 -0.001788 1.4837e-05 -0.00063647 -1.4367 0 0 0.078994 0 0.093533 0.11425 0.17284 0 0
2.8203 0.041319 0.049588 0.07655 0.06424 0 0.070331 0.051323 0.060952 0.069273 0.064945 0.071638 7.4195 0.26842 -0.033464 0.0011481 -0.1217 -0.094226 -0.027482 -0.052851 -0.14185 -0.10585 -0.20001 -0.17308 -0.12863 -0.0013304 -0.00035242 -0.00024959 -0.0018626 -1.3061 0 0 0.067163 0 0.050526 0.10711 0.14205 0 0
2.8242 0.032858 0.03993 0.096646 0.061266 0 0.062709 0.043599 0.051858 0.062514 0.054325 0.059139 7.95 0.23337 -0.032963 0.0031438 -0.14968 -0.076527 -0.018935 -0.012517 -0.13167 -0.11025 -0.23556 -0.16094 -0.13875 -0.0016664 0.0011552 -0.00053978 -0.001545 -1.1135 0 0 0.058478 0 -0.023579 0.087002 0.11684 0 0
2.8281 0.028647 0.0295 0.06951 0.044348 0 0.04136 0.03575 0.039227 0.054683 0.038195 0.050362 8.4677 0.17809 -0.034214 0.008439 -0.15583 -0.066661 -0.0055044 0.009662 -0.12488 -0.11712 -0.24373 -0.14159 -0.1505 -0.0015839 0.0014126 -0.00050743 3.476e-05 -0.87847 0 0 0.05117 0 -0.094309 0.069492 0.10963 0 0
2.832 0.025535 0.020233 0.0049836 0.02089 0 0.014822 0.029045 0.02678 0.045092 0.022973 0.043757 8.9793 0.11934 -0.037235 0.016821 -0.14185 -0.067471 0.011269 0.012949 -0.12086 -0.12103 -0.2211 -0.1148 -0.15848 -0.0010276 0.00018728 -4.9735e-05 0.0013328 -0.63765 0 0 0.040832 0 -0.14475 0.061168 0.12336 0 0
2.8359 0.017792 0.01268 -0.061362 0.0034161 0 -0.0046296 0.023316 0.018003 0.032233 0.01233 0.034977 9.5012 0.073788 -0.039897 0.028052 -0.11152 -0.07344 0.029495 -0.00095154 -0.11275 -0.11686 -0.16776 -0.082067 -0.15742 -0.00017032 -0.0014469 0.0005095 0.00099643 -0.4157 0 0 0.025225 0 -0.16073 0.06704 0.15813 0 0
2.8398 0.0030502 0.0049447 -0.092629 -0.0015925 0 -0.010842 0.016158 0.012486 0.016095 0.0049507 0.020703 10.047 0.068747 -0.03911 0.042317 -0.07354 -0.074539 0.045495 -0.024435 -0.09245 -0.096341 -0.089371 -0.045562 -0.13756 0.00061031 -0.0020993 0.00070524 -0.00081033 -0.20251 0 0 0.0066008 0 -0.12335 0.091891 0.2082 0 0
2.8438 -0.01457 -0.0059103 -0.07558 0.00032555 0 -0.0082235 0.0039082 0.0054248 -0.00081349 -0.0027905 0.0016691 10.617 0.10644 -0.033107 0.058334 -0.041722 -0.063831 0.05689 -0.037949 -0.057991 -0.061523 -0.012557 -0.0074411 -0.098748 0.0009706 -0.0013407 0.00039947 -0.0025512 0.038114 0 0 -0.010199 0 -0.052184 0.12473 0.25184 0 0
2.8477 -0.027947 -0.020833 -0.030755 -0.0035925 0 -0.0074588 -0.015124 -0.0085047 -0.015554 -0.013157 -0.0172 11.193 0.16904 -0.023108 0.074663 -0.01872 -0.042859 0.065067 -0.032943 -0.016823 -0.019812 0.048283 0.029952 -0.047984 0.00085469 -5.6934e-05 -8.5151e-05 -0.0028193 0.33082 0 0 -0.02172 0 0.025088 0.15484 0.27863 0 0
2.8516 -0.034026 -0.037133 0.0004158 -0.02195 0 -0.016836 -0.037404 -0.029947 -0.027919 -0.026238 -0.030123 11.749 0.24282 -0.012904 0.090222 -0.0041756 -0.020372 0.071654 -0.0054569 0.018831 0.023465 0.086022 0.064347 0.0092582 0.00050838 0.00045038 -0.00032305 -0.0016918 0.6574 0 0 -0.028547 0 0.08982 0.17591 0.28411 0 0
2.8555 -0.037249 -0.050436 -0.01413 -0.051318 0 -0.036528 -0.055001 -0.053304 -0.040847 -0.04159 -0.035588 12.271 0.311 -0.0063156 0.1038 0.0042327 -0.005046 0.078998 0.04638 0.041265 0.062187 0.095906 0.095042 0.066146 0.00023568 -0.0002679 -0.00023506 -0.00056952 0.96773 0 0 -0.034931 0 0.12236 0.18219 0.26629 0 0
2.8594 -0.045448 -0.058801 -0.069943 -0.078695 0 -0.059641 -0.061856 -0.070819 -0.057084 -0.059054 -0.039388 12.764 0.34215 -0.0041607 0.11289 0.015772 0.0021135 0.092828 0.11744 0.053568 0.085768 0.07978 0.12429 0.10771 0.0001448 -0.0014035 -0.00012305 -0.00068296 1.2286 0 0 -0.046056 0 0.093218 0.16963 0.23261 0 0
2.8633 -0.062008 -0.064854 -0.12559 -0.091976 0 -0.078014 -0.060711 -0.078983 -0.075495 -0.077412 -0.051842 13.255 0.34182 -0.0031274 0.11878 0.035979 0.0092334 0.1128 0.18518 0.0672 0.098355 0.062828 0.15616 0.13263 0.00012108 -0.0017175 -0.00026256 -0.0018167 1.4613 0 0 -0.064775 0 0.030515 0.15333 0.20543 0 0
2.8672 -0.082167 -0.07332 -0.13474 -0.08945 0 -0.087792 -0.062897 -0.081463 -0.091408 -0.093351 -0.07956 13.766 0.31797 0.0021484 0.12238 0.065032 0.027068 0.13747 0.23943 0.092417 0.10355 0.055938 0.19281 0.14215 6.0506e-06 -0.0007597 -0.00054241 -0.002559 1.7234 0 0 -0.089494 0 -0.047656 0.14123 0.19338 0 0
2.8711 -0.097315 -0.086065 -0.087645 -0.080731 0 -0.091149 -0.078601 -0.085738 -0.10123 -0.10351 -0.11783 14.299 0.28063 0.014883 0.12472 0.10165 0.059374 0.16473 0.27194 0.1293 0.10546 0.067793 0.23112 0.139 -0.00023618 0.00071132 -0.00058806 -0.0017924 2.0432 0 0 -0.11441 0 -0.12248 0.14012 0.20229 0 0
2.875 -0.10305 -0.099815 -0.025154 -0.078995 0 -0.093873 -0.10558 -0.096546 -0.1067 -0.10826 -0.15134 14.827 0.24815 0.032948 0.12758 0.14112 0.0983 0.19002 0.27179 0.16697 0.11099 0.10855 0.26383 0.12918 -0.0005145 0.0014774 -0.00023488 0.00013102 2.3741 0 0 -0.13252 0 -0.1631 0.15894 0.23677 0 0
2.8789 -0.10307 -0.10933 -0.0076658 -0.091159 0 -0.10092 -0.12856 -0.11214 -0.1139 -0.11263 -0.16488 15.32 0.24099 0.049562 0.1326 0.17241 0.12939 0.20684 0.24511 0.19192 0.12612 0.16957 0.28503 0.12579 -0.00070853 0.001001 0.00021153 0.0017213 2.6245 0 0 -0.1401 0 -0.1484 0.19368 0.28124 0 0
2.8828 -0.10532 -0.11309 -0.06225 -0.11349 0 -0.11292 -0.13283 -0.12657 -0.12739 -0.12179 -0.15618 15.765 0.25656 0.057939 0.13913 0.19161 0.14276 0.21476 0.20929 0.19859 0.14849 0.23247 0.29551 0.13415 -0.00073016 -0.00014511 0.00026845 0.001804 2.7441 0 0 -0.13957 0 -0.093066 0.23086 0.31803 0 0
2.8867 -0.11475 -0.11553 -0.15522 -0.13534 0 -0.12595 -0.12035 -0.13531 -0.14512 -0.13516 -0.13905 16.179 0.28987 0.056534 0.14624 0.19747 0.14128 0.21425 0.17507 0.19372 0.17556 0.28573 0.3028 0.15633 -0.00052529 -0.00089833 -0.00017368 0.00059575 2.7838 0 0 -0.13799 0 -0.0090359 0.26167 0.3375 0 0
2.8906 -0.12978 -0.12306 -0.21826 -0.14761 0 -0.13507 -0.11134 -0.13899 -0.15953 -0.14574 -0.13237 16.588 0.333 0.050516 0.15272 0.19016 0.13835 0.20676 0.15339 0.19074 0.20388 0.31807 0.3152 0.19294 -9.9871e-05 -0.00068947 -0.00066345 -0.00062772 2.8598 0 0 -0.14144 0 0.088135 0.2772 0.33159 0 0
2.8945 -0.1453 -0.13775 -0.20776 -0.14935 0 -0.13926 -0.12679 -0.14205 -0.16409 -0.14692 -0.14376 17.002 0.36546 0.047857 0.15524 0.1734 0.14698 0.19705 0.16447 0.19917 0.22583 0.30985 0.33523 0.2425 0.00041273 0.00015932 -0.00061031 -0.00082236 3.0495 0 0 -0.1499 0 0.16445 0.26198 0.29164 0 0
2.8984 -0.1581 -0.15514 -0.14401 -0.14796 0 -0.14333 -0.16685 -0.14847 -0.15926 -0.14046 -0.16303 17.41 0.37639 0.052954 0.15356 0.15953 0.16903 0.19204 0.20143 0.21765 0.2402 0.27606 0.35826 0.2932 0.00076006 0.00089181 0.00010377 -7.6205e-05 3.3182 0 0 -0.15748 0 0.20482 0.22784 0.24093 0 0
2.9023 -0.16888 -0.1686 -0.093649 -0.15283 0 -0.1542 -0.20748 -0.15884 -0.15232 -0.137 -0.17216 17.791 0.36633 0.063108 0.14858 0.15408 0.19408 0.19403 0.25657 0.23617 0.24899 0.22906 0.37729 0.33994 0.0007392 0.0010538 0.00096611 0.00069108 3.5534 0 0 -0.15855 0 0.2099 0.18488 0.19369 0 0
2.9063 -0.17943 -0.1756 -0.11031 -0.16763 0 -0.17389 -0.22094 -0.17081 -0.15136 -0.14696 -0.16298 18.135 0.3379 0.071025 0.14156 0.16114 0.2086 0.20434 0.32218 0.24518 0.25469 0.18037 0.38939 0.37902 0.00039973 0.00077234 0.0013011 0.00075406 3.6761 0 0 -0.15412 0 0.183 0.14239 0.16146 0 0
2.9102 -0.18913 -0.17946 -0.18706 -0.1871 0 -0.19574 -0.20215 -0.18159 -0.15926 -0.17018 -0.14574 18.443 0.29763 0.071324 0.13487 0.18574 0.20737 0.22405 0.38649 0.24373 0.2619 0.14701 0.39777 0.40623 3.8243e-05 0.00043137 0.0008876 0.00022172 3.7182 0 0 -0.15191 0 0.13181 0.11399 0.15931 0 0
2.9141 -0.19514 -0.18492 -0.26308 -0.20133 0 -0.20848 -0.17443 -0.18965 -0.17266 -0.19458 -0.14019 18.723 0.26186 0.065451 0.13326 0.22785 0.19733 0.25021 0.43259 0.24032 0.27734 0.14727 0.40849 0.42154 -7.211e-05 0.0002243 0.00011629 -0.00024332 3.7873 0 0 -0.15951 0 0.077557 0.1124 0.19249 0 0
2.918 -0.19582 -0.19264 -0.27688 -0.20381 0 -0.20572 -0.1678 -0.19488 -0.18601 -0.20634 -0.1578 18.975 0.23756 0.060697 0.13779 0.27866 0.19119 0.27773 0.45969 0.24612 0.30012 0.17368 0.42549 0.43138 4.6297e-05 7.7327e-05 -0.00042241 -0.00014763 3.9563 0 0 -0.17696 0 0.032754 0.12948 0.24213 0 0
2.9219 -0.19328 -0.1988 -0.21797 -0.19663 0 -0.19215 -0.19002 -0.19821 -0.19605 -0.20227 -0.19198 19.196 0.22606 0.06421 0.14871 0.33375 0.197 0.30448 0.469 0.26656 0.32842 0.21991 0.4484 0.43894 0.00012077 -7.9913e-05 -0.0004632 0.00047653 4.191 0 0 -0.19651 0 0.00089041 0.15912 0.29687 0 0
2.9258 -0.19189 -0.20006 -0.13336 -0.18813 0 -0.18012 -0.21937 -0.2015 -0.20296 -0.19247 -0.22477 19.386 0.22695 0.077242 0.16574 0.38863 0.21265 0.32864 0.46339 0.29756 0.35957 0.27763 0.47389 0.44736 -2.7914e-05 -0.00012289 -0.00019859 0.0013114 4.3889 0 0 -0.21006 0 -0.016535 0.19401 0.3449 0 0
2.9297 -0.19444 -0.19805 -0.087499 -0.18548 0 -0.17916 -0.22661 -0.20695 -0.20852 -0.19077 -0.24241 19.557 0.23665 0.094451 0.18769 0.43578 0.22906 0.34803 0.44935 0.32865 0.38699 0.32978 0.49815 0.46126 -0.00023324 0.00010823 2.11e-05 0.0021302 4.4835 0 0 -0.21674 0 -0.019838 0.22076 0.36618 0 0
2.9336 -0.2004 -0.19814 -0.11299 -0.18925 0 -0.18843 -0.20461 -0.21541 -0.21401 -0.20206 -0.24445 19.712 0.24613 0.10841 0.20968 0.47295 0.23815 0.36396 0.4379 0.34983 0.40626 0.36412 0.51807 0.48044 -0.00015324 0.00050739 3.3813e-05 0.0028387 4.5053 0 0 -0.22257 0 -0.016965 0.23457 0.36223 0 0
2.9375 -0.20779 -0.20374 -0.19095 -0.19504 0 -0.19923 -0.17565 -0.22469 -0.22008 -0.21859 -0.2395 19.841 0.25306 0.11506 0.22939 0.50123 0.2383 0.37742 0.4317 0.35711 0.41802 0.38168 0.53138 0.50274 0.00028557 0.00068265 -8.2319e-05 0.0032653 4.539 0 0 -0.23238 0 -0.0099043 0.23946 0.34278 0 0
2.9414 -0.21638 -0.21255 -0.27067 -0.19981 0 -0.20479 -0.16949 -0.2303 -0.22725 -0.22842 -0.23465 19.926 0.25672 0.11556 0.24526 0.52162 0.23399 0.38887 0.43156 0.35376 0.4236 0.38525 0.53723 0.52612 0.000684 0.00032609 -0.0002008 0.0031397 4.6308 0 0 -0.24285 0 0.00099733 0.2397 0.31632 0 0
2.9453 -0.22776 -0.21907 -0.30702 -0.20584 0 -0.20698 -0.1945 -0.2293 -0.2357 -0.22714 -0.23044 19.962 0.25743 0.11386 0.25572 0.53566 0.2311 0.39857 0.43695 0.3474 0.42565 0.38074 0.53743 0.54756 0.00050461 -0.00039694 -0.00028408 0.0024056 4.749 0 0 -0.2449 0 0.016655 0.24209 0.29463 0 0
2.9492 -0.24227 -0.22059 -0.28732 -0.2175 0 -0.21319 -0.23056 -0.22381 -0.24427 -0.22162 -0.2251 19.968 0.25708 0.11296 0.2596 0.54627 0.23284 0.40593 0.44409 0.34531 0.43072 0.38243 0.53661 0.5614 -0.00035974 -0.00089584 -0.00031763 0.0014902 4.8335 0 0 -0.23381 0 0.038138 0.2566 0.29504 0 0
2.9531 -0.25611 -0.21976 -0.2335 -0.23453 0 -0.2271 -0.24981 -0.22028 -0.25053 -0.2226 -0.2205 19.977 0.2559 0.11343 0.25958 0.55562 0.23879 0.41121 0.45044 0.35047 0.44098 0.39464 0.53994 0.5677 -0.0014021 -0.00066509 -0.00019987 0.0010985 4.8713 0 0 -0.2165 0 0.060314 0.27903 0.31298 0 0
2.957 -0.26267 -0.22095 -0.18421 -0.24939 0 -0.24353 -0.24308 -0.22411 -0.25265 -0.23409 -0.22181 19.999 0.25274 0.11442 0.25657 0.56288 0.24658 0.41441 0.45652 0.36049 0.45597 0.41556 0.54997 0.56698 -0.0019457 0.00021501 0.0001904 0.0016289 4.9094 0 0 -0.20748 0 0.079071 0.30391 0.34274 0 0
2.9609 -0.25747 -0.22444 -0.16992 -0.25248 0 -0.25271 -0.22559 -0.23422 -0.25136 -0.24981 -0.23169 20.007 0.24643 0.11542 0.25148 0.56654 0.25403 0.41559 0.46341 0.36988 0.47434 0.44142 0.56532 0.56038 -0.0017766 0.0010889 0.0007821 0.0027938 4.9913 0 0 -0.2163 0 0.090376 0.32482 0.37704 0 0
2.9648 -0.24203 -0.22532 -0.19438 -0.24028 0 -0.24907 -0.21815 -0.24316 -0.24931 -0.25916 -0.24685 19.957 0.23494 0.11643 0.24515 0.56086 0.26047 0.4147 0.47486 0.37452 0.49161 0.46052 0.5823 0.5507 -0.0012978 0.0012672 0.0012299 0.0038614 5.0935 0 0 -0.23871 0 0.087115 0.32794 0.40053 0 0
2.9688 -0.22306 -0.21866 -0.23262 -0.21815 0 -0.23485 -0.22518 -0.24325 -0.24816 -0.2562 -0.26165 19.823 0.22224 0.11718 0.23877 0.5408 0.2669 0.41209 0.4922 0.3751 0.50133 0.45976 0.59729 0.54359 -0.0010507 0.00060844 0.0011424 0.0042898 5.135 0 0 -0.26031 0 0.073301 0.30829 0.40153 0 0
2.9727 -0.20737 -0.20523 -0.24821 -0.19513 0 -0.21573 -0.23202 -0.23297 -0.24631 -0.24323 -0.27377 19.616 0.21432 0.11695 0.23289 0.50666 0.27499 0.40753 0.51165 0.37658 0.50199 0.43936 0.60725 0.54075 -0.0011419 -0.0003834 0.0004519 0.0041184 5.0508 0 0 -0.26908 0 0.058553 0.27353 0.38302 0 0
2.9766 -0.19744 -0.19126 -0.22117 -0.17659 0 -0.19461 -0.22248 -0.21771 -0.24007 -0.22673 -0.28385 19.376 0.21596 0.11548 0.22794 0.45927 0.28521 0.40041 0.52883 0.38313 0.49298 0.4019 0.60827 0.54215 -0.0012056 -0.00101 -0.00044846 0.0037733 4.8478 0 0 -0.26415 0 0.050457 0.23099 0.34911 0 0
2.9805 -0.19101 -0.18239 -0.16609 -0.16246 0 -0.17155 -0.19652 -0.2044 -0.22734 -0.21112 -0.28925 19.131 0.23248 0.11385 0.22435 0.40063 0.29503 0.38982 0.53768 0.39267 0.4744 0.35283 0.59507 0.54671 -0.00091695 -0.00094863 -0.00098298 0.0035739 4.5843 0 0 -0.2527 0 0.057783 0.19066 0.30661 0 0
2.9844 -0.18444 -0.17822 -0.12326 -0.15183 0 -0.1492 -0.16971 -0.19548 -0.21007 -0.19644 -0.28069 18.879 0.27147 0.1138 0.2231 0.33919 0.29918 0.37303 0.52124 0.39612 0.4473 0.3108 0.56358 0.54652 -0.00044057 -0.00044127 -0.00086095 0.0034908 4.3045 0 0 -0.23958 0 0.094438 0.17609 0.27424 0 0
2.9883 -0.17598 -0.17347 -0.12556 -0.14699 0 -0.13562 -0.15667 -0.18805 -0.19253 -0.18109 -0.24911 18.597 0.319 0.11579 0.22336 0.28645 0.29265 0.35193 0.48177 0.38341 0.41737 0.28774 0.51497 0.53433 -0.00027671 1.2606e-05 -0.00030576 0.0033402 4.0058 0 0 -0.22156 0 0.14496 0.18777 0.26107 0 0
2.9922 -0.16639 -0.16442 -0.16741 -0.15087 0 -0.13837 -0.15682 -0.17811 -0.17735 -0.16523 -0.19758 18.271 0.36576 0.11824 0.22461 0.24725 0.27472 0.32779 0.4225 0.35179 0.38579 0.28544 0.45676 0.50632 -0.0006687 0.00012896 0.00016458 0.0030943 3.67 0 0 -0.19262 0 0.19725 0.22199 0.26854 0 0
2.9961 -0.15712 -0.15328 -0.205 -0.16079 0 -0.155 -0.15673 -0.16483 -0.16331 -0.15083 -0.14446 17.906 0.4025 0.11891 0.22625 0.22485 0.25041 0.30218 0.34881 0.30935 0.35337 0.30262 0.39898 0.46016 -0.0012573 4.3636e-05 0.00019769 0.0029172 3.3134 0 0 -0.15377 0 0.23851 0.27255 0.29576 0 0
3 -0.14873 -0.14579 -0.19148 -0.16696 0 -0.17109 -0.14483 -0.15045 -0.14735 -0.13884 -0.11075 17.523 0.41349 0.11718 0.22711 0.22278 0.22735 0.27801 0.2724 0.26986 0.32015 0.33202 0.34827 0.39336 -0.0014116 0.00010533 -0.00010896 0.0029317 2.9867 0 0 -0.11555 0 0.24558 0.32592 0.3383 0 0
3.0039 -0.14094 -0.14454 -0.11866 -0.16 0 -0.17079 -0.12263 -0.13697 -0.12845 -0.12733 -0.10173 17.134 0.393 0.11457 0.22579 0.23232 0.21005 0.25881 0.215 0.24276 0.28613 0.3506 0.30521 0.31726 -0.00090982 0.00049614 -0.00033363 0.0030568 2.7217 0 0 -0.089605 0 0.20567 0.35939 0.37892 0 0
3.0078 -0.13367 -0.14552 -0.027328 -0.14069 0 -0.15081 -0.10199 -0.12406 -0.10929 -0.11324 -0.10143 16.733 0.35405 0.11257 0.22232 0.2423 0.19665 0.24435 0.18304 0.22691 0.25267 0.34756 0.26706 0.24596 -0.00023344 0.0010455 -0.00012451 0.0031246 2.4922 0 0 -0.077816 0 0.13502 0.36819 0.40731 0 0
3.0117 -0.12738 -0.14165 0.025046 -0.12069 0 -0.12389 -0.093569 -0.11056 -0.094081 -0.096146 -0.087793 16.309 0.30655 0.1102 0.21685 0.24682 0.18136 0.23398 0.17835 0.21338 0.22147 0.3193 0.23282 0.18851 -0.00013418 0.0013918 0.00049155 0.0031012 2.2457 0 0 -0.071101 0 0.047384 0.35215 0.41864 0 0
3.0156 -0.12235 -0.12962 0.012256 -0.11158 0 -0.10692 -0.09854 -0.097214 -0.085134 -0.079978 -0.055388 15.857 0.26213 0.1045 0.20976 0.24076 0.16057 0.22649 0.1999 0.19476 0.19464 0.26535 0.20539 0.15355 -0.00090199 0.0013183 0.0011285 0.0030994 1.9767 0 0 -0.05964 0 -0.040071 0.31415 0.40983 0 0
3.0195 -0.11792 -0.1129 -0.039014 -0.11266 0 -0.10501 -0.10994 -0.086887 -0.081694 -0.070758 -0.023151 15.377 0.24523 0.093875 0.20224 0.21879 0.13724 0.21862 0.23943 0.17226 0.17869 0.19537 0.18905 0.15764 -0.00207 0.000943 0.0013384 0.0031646 1.7571 0 0 -0.044014 0 -0.086251 0.26623 0.37877 0 0
3.0234 -0.11279 -0.098159 -0.072734 -0.11083 0 -0.10739 -0.11924 -0.081618 -0.081607 -0.072017 -0.018375 14.875 0.25552 0.080988 0.196 0.19198 0.1192 0.20805 0.27351 0.15445 0.17288 0.1369 0.18532 0.1862 -0.0028332 0.00059255 0.00092901 0.0031366 1.6776 0 0 -0.035302 0 -0.083089 0.22877 0.34194 0 0
3.0273 -0.10601 -0.089076 -0.051134 -0.094074 0 -0.099457 -0.12074 -0.080262 -0.083229 -0.081849 -0.051124 14.351 0.28603 0.071543 0.19176 0.16742 0.11298 0.19515 0.2938 0.14913 0.17558 0.10162 0.19152 0.22885 -0.0027439 0.0004889 7.3229e-05 0.0028238 1.7518 0 0 -0.04366 0 -0.037028 0.2081 0.30754 0 0
3.0313 -0.097653 -0.083869 0.014932 -0.065331 0 -0.07851 -0.11206 -0.079715 -0.085378 -0.093896 -0.10317 13.809 0.32866 0.069522 0.18999 0.1508 0.1184 0.18094 0.29543 0.1561 0.18472 0.097065 0.20281 0.2759 -0.0020263 0.00054456 -0.00083263 0.0023161 1.8841 0 0 -0.06699 0 0.041914 0.20759 0.28212 0 0
3.0352 -0.088269 -0.0783 0.077447 -0.041864 0 -0.057067 -0.093839 -0.0784 -0.086187 -0.10127 -0.14187 13.26 0.36927 0.073348 0.19123 0.14939 0.1287 0.16805 0.27543 0.16737 0.19656 0.13031 0.21498 0.31332 -0.0012859 0.00046029 -0.0014229 0.0020331 1.9401 0 0 -0.091321 0 0.13383 0.22886 0.27398 0 0
3.0391 -0.078107 -0.070196 0.092427 -0.039348 0 -0.05017 -0.070767 -0.077695 -0.083388 -0.10038 -0.14607 12.718 0.38749 0.077088 0.1948 0.16339 0.13579 0.16179 0.24607 0.17411 0.20326 0.18793 0.2251 0.32573 -0.00097316 3.6205e-05 -0.0015478 0.0023652 1.8538 0 0 -0.10255 0 0.19696 0.26112 0.28622 0 0
3.043 -0.066932 -0.060758 0.055164 -0.055989 0 -0.059608 -0.050921 -0.079315 -0.07652 -0.092224 -0.12102 12.187 0.38492 0.075961 0.19868 0.18141 0.13596 0.16237 0.22315 0.17378 0.2019 0.24415 0.23042 0.31789 -0.001101 -0.00059337 -0.0012938 0.0032481 1.6691 0 0 -0.09791 0 0.21921 0.29108 0.30906 0 0
3.0469 -0.054716 -0.052127 0.001836 -0.072609 0 -0.070914 -0.040987 -0.081657 -0.068364 -0.080597 -0.090741 11.655 0.36622 0.070906 0.20151 0.1964 0.13162 0.16881 0.2134 0.17103 0.19146 0.28571 0.22816 0.29425 -0.0013756 -0.0010266 -0.00087065 0.0041391 1.4806 0 0 -0.086485 0 0.1999 0.31313 0.33637 0 0
3.0508 -0.042276 -0.044696 -0.020953 -0.069214 0 -0.066102 -0.040305 -0.079758 -0.062941 -0.069026 -0.077035 11.1 0.3385 0.067636 0.20185 0.20134 0.12806 0.17916 0.22149 0.17184 0.17173 0.30097 0.21682 0.26086 -0.0015035 -0.00091566 -0.00047156 0.0044641 1.3396 0 0 -0.079213 0 0.14359 0.3229 0.36147 0 0
3.0547 -0.031015 -0.037137 0.0073595 -0.042444 0 -0.039777 -0.040442 -0.069539 -0.061186 -0.058449 -0.083695 10.511 0.31896 0.070814 0.19624 0.18466 0.12833 0.18682 0.24839 0.17639 0.14295 0.27326 0.19725 0.22976 -0.0013773 -0.00026682 -0.00019976 0.0041025 1.216 0 0 -0.078737 0 0.070051 0.31579 0.37103 0 0
3.0586 -0.022004 -0.028461 0.06661 -0.0078664 0 -0.0037664 -0.032401 -0.051913 -0.058754 -0.047222 -0.096795 9.8967 0.31804 0.078758 0.18422 0.15245 0.12985 0.18416 0.27406 0.17673 0.11067 0.21918 0.17119 0.2091 -0.0010616 0.00054013 -7.6046e-05 0.0034389 1.0407 0 0 -0.078061 0 0.016938 0.29945 0.36123 0 0
3.0625 -0.015357 -0.019247 0.11222 0.014033 0 0.022931 -0.015051 -0.032188 -0.048963 -0.033259 -0.096921 9.2804 0.332 0.083663 0.16668 0.1133 0.12508 0.16918 0.28587 0.16125 0.076971 0.15379 0.13849 0.19695 -0.00069189 0.0010246 -7.9904e-05 0.0029677 0.77217 0 0 -0.067633 0 -0.0039776 0.27836 0.33489 0 0
3.0664 -0.010524 -0.010752 0.10906 0.014442 0 0.028843 0.0040428 -0.015283 -0.028669 -0.016474 -0.072045 8.6828 0.35512 0.077317 0.1446 0.073995 0.10585 0.14131 0.2755 0.12295 0.042765 0.087811 0.096654 0.19002 -0.00039663 0.00094041 -0.00017138 0.002881 0.42292 0 0 -0.043218 0 0.01181 0.25492 0.29526 0 0
3.0703 -0.0070072 -0.0035146 0.057976 0.001083 0 0.016922 0.016619 -0.0019193 -0.0014572 0.00064987 -0.023425 8.1074 0.37678 0.057527 0.11965 0.04322 0.069111 0.10107 0.23434 0.065443 0.0083332 0.033693 0.044357 0.18199 -0.00025628 0.00041088 -0.00028858 0.0030309 0.035716 0 0 -0.0082068 0 0.064167 0.23095 0.24788 0 0
3.0742 -0.0046386 0.0025798 -0.0040822 -0.010582 0 -4.7732e-05 0.022062 0.010308 0.025099 0.014998 0.035888 7.5425 0.37469 0.030124 0.096889 0.029544 0.020768 0.056155 0.16425 0.0027161 -0.027318 0.0024438 -0.014167 0.15981 -0.00028625 -0.00020893 -0.00035515 0.0032153 -0.34666 0 0 0.029444 0 0.13011 0.20636 0.20723 0 0
3.0781 -0.0031652 0.0071055 -0.031266 -0.009955 0 -0.0094873 0.026999 0.022722 0.045419 0.025495 0.087356 6.9736 0.34905 0.0053064 0.079904 0.024398 -0.025685 0.017012 0.090223 -0.047928 -0.063654 -0.016048 -0.069162 0.12417 -0.00045583 -0.00060138 -0.0003198 0.0034107 -0.68615 0 0 0.061498 0 0.18067 0.18122 0.18129 0 0
3.082 -0.0018247 0.0088444 -0.004551 0.0027642 0 -0.0062989 0.036739 0.0334 0.059343 0.033768 0.11587 6.394 0.30496 -0.0087124 0.070425 0.021292 -0.056169 -0.011572 0.025754 -0.075608 -0.09914 -0.027681 -0.11117 0.078689 -0.00074013 -0.00067535 -0.00020112 0.0037061 -0.94165 0 0 0.082201 0 0.2054 0.15678 0.1728 0 0
3.0859 0.00034798 0.007326 0.051108 0.019393 0 0.0060388 0.04833 0.039531 0.070076 0.04187 0.11818 5.8055 0.25031 -0.010352 0.06957 0.013486 -0.065025 -0.025901 -0.016841 -0.082164 -0.13171 -0.038225 -0.13771 0.028772 -0.001142 -0.00056691 -8.6231e-05 0.0040712 -1.0799 0 0 0.089822 0 0.1978 0.1348 0.18272 0 0
3.0898 0.003652 0.0043493 0.083914 0.030305 0 0.019007 0.053292 0.041198 0.079419 0.049268 0.10538 5.212 0.20503 -0.0049376 0.078747 -0.010435 -0.05931 -0.021034 -0.018554 -0.080277 -0.15514 -0.054423 -0.15399 -0.011633 -0.0016331 -0.00049204 -6.4989e-05 0.0042736 -1.1034 0 0 0.087367 0 0.15545 0.12083 0.21016 0 0
3.0938 0.0072794 0.0031705 0.056525 0.029658 0 0.024391 0.047108 0.041677 0.085399 0.052478 0.095178 4.6157 0.18928 -0.000776 0.092717 -0.049077 -0.05381 -0.0042132 0.012951 -0.083845 -0.1642 -0.072828 -0.16626 -0.028443 -0.0020781 -0.00056993 -0.00014579 0.0040641 -1.0588 0 0 0.081137 0 0.10516 0.11855 0.24055 0 0
3.0977 0.01001 0.0056562 -0.020404 0.018052 0 0.019292 0.034803 0.043533 0.084269 0.048233 0.097566 4.0176 0.20146 -0.0035069 0.10687 -0.091922 -0.059241 0.016969 0.060164 -0.096998 -0.15892 -0.085565 -0.17391 -0.021503 -0.0022752 -0.00072591 -0.00022747 0.0034312 -1 0 0 0.07618 0 0.064976 0.12592 0.26435 0 0
3.1016 0.011562 0.010398 -0.092033 0.0027753 0 0.0084871 0.02621 0.045014 0.074115 0.037198 0.10513 3.4215 0.23647 -0.012196 0.11838 -0.13002 -0.072779 0.038111 0.11103 -0.11021 -0.13953 -0.086487 -0.16829 0.0074706 -0.0021294 -0.00072877 -0.00016392 0.0026602 -0.93511 0 0 0.071422 0 0.04411 0.14031 0.27619 0 0
3.1055 0.013271 0.014128 -0.10126 -0.0053919 0 0.0016933 0.025945 0.041241 0.05621 0.024155 0.097961 2.8355 0.28457 -0.01995 0.12452 -0.15237 -0.079577 0.054911 0.15192 -0.10732 -0.10722 -0.068784 -0.14004 0.054147 -0.0017782 -0.00035039 0.00011704 0.0021433 -0.81415 0 0 0.059567 0 0.049571 0.15759 0.27158 0 0
3.1094 0.017253 0.015232 -0.036131 0.00083621 0 0.0061877 0.029023 0.029404 0.033454 0.013976 0.060968 2.2672 0.31516 -0.019157 0.12236 -0.1382 -0.065173 0.063285 0.16223 -0.078753 -0.066651 -0.023491 -0.088564 0.10387 -0.001476 0.0004403 0.00052942 0.0021202 -0.57991 0 0 0.033576 0 0.079706 0.1657 0.24879 0 0
3.1133 0.024612 0.015684 0.057892 0.018467 0 0.020061 0.026747 0.012488 0.0085253 0.0073275 -0.00096227 1.7166 0.31393 -0.0078466 0.1168 -0.099762 -0.028753 0.068224 0.15208 -0.030296 -0.028166 0.033215 -0.024857 0.14178 -0.0013095 0.0013873 0.00085422 0.0025457 -0.2386 0 0 -0.005306 0 0.10945 0.16054 0.22309 0 0
3.1172 0.034276 0.019277 0.1133 0.034501 0 0.032838 0.016389 -0.0024838 -0.016006 0.00080082 -0.063787 1.1725 0.28008 0.0080468 0.1105 -0.04709 0.014557 0.072461 0.12946 0.01993 0.0040503 0.091807 0.034604 0.16381 -0.0010695 0.0020605 0.00087757 0.003133 0.11825 0 0 -0.045834 0 0.12845 0.14264 0.20219 0 0
3.1211 0.043561 0.027965 0.095017 0.0357 0 0.034527 0.0044109 -0.0099109 -0.036479 -0.0082329 -0.10125 0.61624 0.21728 0.019105 0.10596 0.0082398 0.04499 0.078324 0.10299 0.054246 0.026605 0.14297 0.077471 0.16808 -0.00049518 0.0021255 0.00055752 0.0035149 0.36445 0 0 -0.07395 0 0.12901 0.11432 0.19278 0 0
3.125 0.050028 0.040056 0.027494 0.020878 0 0.025577 0.00031603 -0.0092434 -0.048382 -0.017002 -0.10347 0.034383 0.13883 0.020325 0.10657 0.044762 0.053413 0.088301 0.086447 0.067232 0.034813 0.1719 0.10043 0.15474 0.00031903 0.001582 9.099e-05 0.0034482 0.41753 0 0 -0.082668 0 0.10413 0.082624 0.20407 0 0
3.1289 0.05309 0.051895 -0.028358 0.0041129 0 0.017863 0.0080322 -0.0035769 -0.048651 -0.018243 -0.081443 -0.56965 0.078954 0.015452 0.11205 0.043015 0.046975 0.099564 0.087697 0.066682 0.029923 0.17304 0.10635 0.13487 0.00083974 0.00077741 -0.00020134 0.0029878 0.27812 0 0 -0.075505 0 0.067503 0.062971 0.23304 0 0
3.1328 0.054128 0.060994 -0.027405 0.0041245 0 0.024496 0.023463 0.004513 -0.037728 -0.0065076 -0.05503 -1.1733 0.051056 0.013174 0.11849 0.0095413 0.040148 0.10683 0.098602 0.063374 0.016985 0.15625 0.097615 0.1155 0.00054384 0.00017883 -0.00012044 0.0025057 0.0061939 0 0 -0.060659 0 0.036075 0.060338 0.26728 0 0
3.1367 0.055302 0.067428 0.024348 0.028216 0 0.047427 0.03951 0.015203 -0.018903 0.016111 -0.036002 -1.7478 0.058786 0.018104 0.12301 -0.048483 0.039579 0.10611 0.11164 0.059168 -0.0017963 0.12794 0.072347 0.097861 -0.00048977 8.0597e-05 0.00022052 0.0024591 -0.33247 0 0 -0.042333 0 0.0188 0.075729 0.29841 0 0
3.1406 0.058344 0.072611 0.080407 0.065323 0 0.074759 0.052349 0.029907 0.0046002 0.040826 -0.020776 -2.2787 0.10116 0.025002 0.1225 -0.12047 0.036872 0.093463 0.11769 0.04422 -0.024258 0.095551 0.026316 0.08149 -0.0014983 0.0004637 0.0004489 0.002995 -0.70119 0 0 -0.017968 0 0.023116 0.1079 0.31767 0 0
3.1445 0.064269 0.07746 0.097794 0.094934 0 0.090825 0.062941 0.04857 0.031761 0.059383 0.0029803 -2.7774 0.16222 0.022344 0.11088 -0.17963 0.016065 0.060714 0.096322 0.0057711 -0.04923 0.070086 -0.041887 0.056275 -0.0016612 0.0010695 0.00023587 0.0037127 -1.0923 0 0 0.016631 0 0.05484 0.14736 0.30858 0 0
3.1484 0.073668 0.082096 0.07374 0.10391 0 0.089805 0.074042 0.069175 0.062998 0.071123 0.043647 -3.2721 0.20647 0.0026371 0.09165 -0.21108 -0.031045 0.015677 0.05093 -0.059351 -0.076339 0.050295 -0.1273 0.014358 -0.00087745 0.0015755 -0.00038318 0.0038704 -1.5103 0 0 0.060549 0 0.091854 0.17586 0.27963 0 0
3.1523 0.086537 0.086865 0.044354 0.096166 0 0.080297 0.087323 0.089718 0.097652 0.083233 0.098055 -3.7838 0.22088 -0.029919 0.067942 -0.2152 -0.095605 -0.036396 -0.011393 -0.13938 -0.1064 0.030601 -0.21943 -0.045906 9.8142e-05 0.0017325 -0.00097406 0.0029569 -1.9596 0 0 0.1067 0 0.12174 0.1865 0.23914 0 0
3.1563 0.10133 0.092802 0.050241 0.087292 0 0.077161 0.10323 0.10993 0.1326 0.10383 0.15383 -4.3069 0.19785 -0.061799 0.042761 -0.19579 -0.15668 -0.090567 -0.082661 -0.21389 -0.14012 0.005272 -0.30654 -0.12374 0.00034648 0.0014324 -0.0010386 0.0011557 -2.4368 0 0 0.14706 0 0.13481 0.17524 0.19553 0 0
3.1602 0.11441 0.10056 0.10141 0.090422 0 0.088775 0.12169 0.1306 0.16328 0.13409 0.19805 -4.8133 0.13212 -0.080626 0.020585 -0.16339 -0.19601 -0.1397 -0.1492 -0.26649 -0.17874 -0.035582 -0.38017 -0.21488 -0.0003573 0.00075028 -0.00045673 -0.00074441 -2.9193 0 0 0.17815 0 0.11927 0.13908 0.16212 0 0
3.1641 0.12135 0.10912 0.17018 0.10625 0 0.1111 0.14105 0.15135 0.18581 0.16621 0.22498 -5.2757 0.044812 -0.084381 0.005667 -0.14569 -0.21004 -0.17586 -0.19144 -0.29413 -0.22153 -0.099141 -0.43716 -0.29909 -0.0013683 -4.0334e-05 0.00036758 -0.0019529 -3.3557 0 0 0.20154 0 0.076728 0.089985 0.15441 0 0
3.168 0.12002 0.11609 0.2141 0.12468 0 0.13239 0.15652 0.16946 0.19798 0.1887 0.23794 -5.6919 -0.034821 -0.081422 -0.0042891 -0.15372 -0.21004 -0.20063 -0.21004 -0.30652 -0.26472 -0.17489 -0.47823 -0.36137 -0.0018351 -0.00056257 0.00081946 -0.00226 -3.676 0 0 0.21989 0 0.026533 0.045342 0.16772 0 0
3.1719 0.113 0.11961 0.20752 0.13443 0 0.1426 0.16171 0.18091 0.1993 0.19428 0.24478 -6.0862 -0.092713 -0.082187 -0.011308 -0.18941 -0.21137 -0.21506 -0.20768 -0.31709 -0.30535 -0.25409 -0.50451 -0.3937 -0.0015057 -0.00056691 0.00058155 -0.002082 -3.8248 0 0 0.23356 0 -0.020102 0.013994 0.19705 0 0
3.1758 0.10675 0.12004 0.15822 0.13142 0 0.13932 0.15393 0.18259 0.19106 0.18424 0.25042 -6.4877 -0.11734 -0.090673 -0.017805 -0.25093 -0.22161 -0.22076 -0.18916 -0.33251 -0.34011 -0.32653 -0.51451 -0.39018 -0.00087376 -0.00014825 -0.00012254 -0.0019844 -3.7952 0 0 0.24068 0 -0.052238 0.0034609 0.2354 0 0
3.1797 0.10728 0.11941 0.10078 0.12033 0 0.12726 0.1384 0.17395 0.17675 0.1667 0.2516 -6.9055 -0.09451 -0.10281 -0.028053 -0.32531 -0.23615 -0.219 -0.16551 -0.34786 -0.36017 -0.36829 -0.50407 -0.34196 -0.00058677 0.00028032 -0.00076509 -0.0021877 -3.6312 0 0 0.23877 0 -0.052111 0.024385 0.26623 0 0
3.1836 0.11559 0.11966 0.074056 0.11038 0 0.11432 0.12598 0.15757 0.16131 0.15086 0.23831 -7.3215 -0.047277 -0.1116 -0.041562 -0.38365 -0.24332 -0.21239 -0.14956 -0.35032 -0.36287 -0.37248 -0.4697 -0.27151 -0.00079421 0.00030815 -0.00098766 -0.0025157 -3.3953 0 0 0.22535 0 -0.027167 0.063427 0.27671 0 0
3.1875 0.12687 0.12128 0.096881 0.10951 0 0.10782 0.12474 0.13857 0.14823 0.14143 0.20226 -7.7064 0.0076336 -0.11312 -0.055002 -0.41456 -0.23379 -0.20026 -0.14247 -0.32861 -0.34837 -0.34316 -0.41296 -0.19386 -0.0011039 -0.00011129 -0.0008551 -0.0027344 -3.1309 0 0 0.19778 0 0.012135 0.10963 0.26622 0 0
3.1914 0.13441 0.12375 0.15501 0.11986 0 0.11165 0.13293 0.12278 0.13648 0.13675 0.14645 -8.0432 0.058805 -0.10821 -0.065 -0.41188 -0.2073 -0.18152 -0.14318 -0.28206 -0.31693 -0.28486 -0.34228 -0.11964 -0.0011046 -0.00060854 -0.00067975 -0.0028369 -2.8508 0 0 0.1552 0 0.057678 0.15492 0.23619 0 0
3.1953 0.13501 0.12669 0.20778 0.13612 0 0.12405 0.14028 0.11363 0.12105 0.13109 0.087166 -8.3387 0.09384 -0.10015 -0.066313 -0.37135 -0.17287 -0.15393 -0.1478 -0.22314 -0.26907 -0.20513 -0.27027 -0.061004 -0.00082176 -0.00073741 -0.00064768 -0.0029625 -2.5576 0 0 0.10265 0 0.099225 0.18973 0.1909 0 0
3.1992 0.13104 0.13006 0.21407 0.1479 0 0.13736 0.13692 0.10954 0.097883 0.11958 0.044636 -8.6146 0.10453 -0.091927 -0.051369 -0.30436 -0.14289 -0.11593 -0.14539 -0.17094 -0.21049 -0.12371 -0.20819 -0.030225 -0.00062647 -0.00039224 -0.00065319 -0.0031129 -2.2669 0 0 0.052676 0 0.12499 0.20383 0.14576 0 0
3.2031 0.1276 0.13344 0.1638 0.14631 0 0.14232 0.12188 0.10486 0.06932 0.10251 0.028486 -8.8902 0.10327 -0.085559 -0.025394 -0.23841 -0.12562 -0.074265 -0.13309 -0.13967 -0.1529 -0.055733 -0.16192 -0.018748 -0.00077146 0.00010869 -0.00048838 -0.003069 -2.0101 0 0 0.020088 0 0.13925 0.20339 0.11285 0 0
3.207 0.12763 0.13562 0.091244 0.13136 0 0.13531 0.10358 0.094987 0.044489 0.085767 0.030511 -9.1687 0.096153 -0.08239 0.0072562 -0.18581 -0.12064 -0.033834 -0.11217 -0.12996 -0.10253 -0.0070209 -0.13221 -0.02265 -0.0011199 0.00035406 -0.0001404 -0.0026524 -1.8186 0 0 0.012086 0 0.14551 0.19165 0.096399 0 0
3.2109 0.12987 0.13547 0.054065 0.11385 0 0.12261 0.092635 0.081894 0.033456 0.07692 0.032281 -9.4384 0.088839 -0.082649 0.041263 -0.1568 -0.12061 9.5317e-05 -0.085373 -0.13024 -0.065243 0.018348 -0.11823 -0.03767 -0.0013473 0.0002373 0.00014943 -0.0020281 -1.712 0 0 0.022587 0 0.14769 0.17223 0.098842 0 0
3.2148 0.13114 0.13323 0.088173 0.10814 0 0.11628 0.093906 0.07417 0.040151 0.079669 0.02204 -9.6829 0.087049 -0.084588 0.06504 -0.16494 -0.11822 0.016282 -0.061314 -0.12768 -0.052129 0.014033 -0.12057 -0.059471 -0.0013276 1.0143e-05 0.00012528 -0.0016546 -1.702 0 0 0.03735 0 0.15133 0.14955 0.12173 0 0
3.2188 0.13032 0.13064 0.17401 0.12036 0 0.12382 0.10446 0.080062 0.060383 0.091384 0.0062642 -9.8928 0.087198 -0.085194 0.069614 -0.19911 -0.11315 0.010514 -0.050846 -0.12034 -0.063205 -0.012207 -0.1411 -0.084002 -0.0012334 -4.2645e-05 -0.00021685 -0.001872 -1.8004 0 0 0.046526 0 0.1574 0.12722 0.15312 0 0
3.2227 0.1293 0.12946 0.24706 0.14233 0 0.14083 0.11765 0.099436 0.086239 0.10597 0.0053406 -10.071 0.083497 -0.082892 0.056082 -0.24475 -0.11326 -0.013341 -0.055373 -0.11986 -0.092508 -0.053313 -0.18046 -0.11099 -0.0012642 6.5845e-05 -0.00062209 -0.0025485 -2.0172 0 0 0.05323 0 0.16229 0.1052 0.18477 0 0
3.2266 0.13019 0.12991 0.24945 0.15752 0 0.15427 0.12846 0.12285 0.11201 0.11936 0.036898 -10.23 0.072161 -0.079722 0.026269 -0.29278 -0.1282 -0.052116 -0.074534 -0.14176 -0.13613 -0.10597 -0.23594 -0.14062 -0.0013714 5.4086e-05 -0.00081728 -0.0031808 -2.3447 0 0 0.069798 0 0.16282 0.083264 0.2122 0 0
3.2305 0.13219 0.13081 0.18019 0.1545 0 0.15374 0.1359 0.13948 0.13616 0.13215 0.10105 -10.378 0.04946 -0.080074 -0.016206 -0.33365 -0.16025 -0.10119 -0.10623 -0.19097 -0.18918 -0.16714 -0.30173 -0.17323 -0.0013288 -0.00028291 -0.00072978 -0.0033756 -2.7473 0 0 0.1051 0 0.15512 0.06096 0.23153 0 0
3.2344 0.13203 0.13104 0.097507 0.13611 0 0.14041 0.14201 0.14652 0.15882 0.14682 0.17927 -10.519 0.01378 -0.086557 -0.06077 -0.3549 -0.20045 -0.14994 -0.14223 -0.25509 -0.24264 -0.23311 -0.37038 -0.20736 -0.0010563 -0.00080902 -0.00047638 -0.0032289 -3.1678 0 0 0.15484 0 0.13368 0.039179 0.23935 0 0
3.2383 0.12805 0.1307 0.068276 0.1165 0 0.12527 0.14966 0.15046 0.17909 0.16283 0.24623 -10.644 -0.023547 -0.09699 -0.097291 -0.36286 -0.23381 -0.1904 -0.17285 -0.31181 -0.2899 -0.29719 -0.4339 -0.23847 -0.00078474 -0.0011605 -0.00019148 -0.0032167 -3.5453 0 0 0.20359 0 0.1058 0.020148 0.24155 0 0
3.2422 0.12344 0.13062 0.10905 0.1095 0 0.11915 0.16081 0.15912 0.19524 0.17551 0.28386 -10.742 -0.056639 -0.10588 -0.12295 -0.36117 -0.24997 -0.22046 -0.19552 -0.34457 -0.32904 -0.35533 -0.48426 -0.26372 -0.00083757 -0.001108 7.858e-05 -0.0037075 -3.8305 0 0 0.23583 0 0.075993 0.0053663 0.24021 0 0
3.2461 0.1243 0.13121 0.17315 0.11917 0 0.1247 0.17507 0.17296 0.20642 0.18045 0.28795 -10.806 -0.080408 -0.10914 -0.13637 -0.35361 -0.25006 -0.23911 -0.2089 -0.35324 -0.35877 -0.40349 -0.51468 -0.28068 -0.0012664 -0.00076796 0.00031579 -0.0045867 -3.9936 0 0 0.24557 0 0.048732 -0.0040678 0.2371 0 0
3.25 0.1336 0.13203 0.19576 0.13939 0 0.13693 0.18901 0.18484 0.21259 0.17867 0.26624 -10.843 -0.087836 -0.10742 -0.13727 -0.34476 -0.24412 -0.24589 -0.21275 -0.35127 -0.37719 -0.43353 -0.52226 -0.28544 -0.0017646 -0.00044969 0.00043356 -0.0053548 -4.0283 0 0 0.23725 0 0.031017 -0.0067301 0.2336 0 0
3.2539 0.14689 0.13249 0.15388 0.15979 0 0.14953 0.19709 0.1878 0.21225 0.17607 0.23286 -10.864 -0.0808 -0.10471 -0.13282 -0.33708 -0.24169 -0.24568 -0.21208 -0.35223 -0.3852 -0.44089 -0.50986 -0.2793 -0.0019763 -0.00033422 0.0003104 -0.0055809 -3.9539 0 0 0.21984 0 0.025345 -0.005348 0.22982 0 0
3.2578 0.15438 0.13239 0.084448 0.17108 0 0.15889 0.19477 0.18152 0.20182 0.1768 0.20285 -10.881 -0.066817 -0.10402 -0.12814 -0.32863 -0.24421 -0.2419 -0.20961 -0.35808 -0.38429 -0.42947 -0.48468 -0.26682 -0.0018698 -0.00034591 -6.344e-05 -0.0052621 -3.8059 0 0 0.20107 0 0.02731 -0.0033126 0.22571 0 0
3.2617 0.1484 0.13117 0.045423 0.16694 0 0.16249 0.18172 0.17026 0.17904 0.17763 0.18651 -10.898 -0.04972 -0.10472 -0.12469 -0.31737 -0.24516 -0.23485 -0.20517 -0.35868 -0.37368 -0.40091 -0.45327 -0.25 -0.0017636 -0.00032263 -0.00050984 -0.004763 -3.61 0 0 0.1854 0 0.034183 -0.0020131 0.22166 0 0
3.2656 0.12962 0.12707 0.060359 0.14539 0 0.15642 0.16205 0.15584 0.14756 0.16995 0.18358 -10.914 -0.033182 -0.10409 -0.12304 -0.30093 -0.23696 -0.22408 -0.1977 -0.34172 -0.35233 -0.35755 -0.4169 -0.23074 -0.0019686 -0.00023799 -0.00077293 -0.0044352 -3.357 0 0 0.17377 0 0.042883 -0.0024223 0.21836 0 0
3.2695 0.1064 0.11766 0.10064 0.1118 0 0.13763 0.14099 0.13523 0.11641 0.14846 0.18119 -10.926 -0.019802 -0.10084 -0.11939 -0.27386 -0.21731 -0.2037 -0.1802 -0.30359 -0.31401 -0.30067 -0.37133 -0.20924 -0.0024168 -0.0001965 -0.0007147 -0.0043063 -3.0061 0 0 0.16253 0 0.049961 -0.0027553 0.21912 0 0
3.2734 0.087868 0.10229 0.11949 0.079848 0 0.10921 0.12102 0.10653 0.093201 0.11741 0.16074 -10.924 -0.0056903 -0.096449 -0.1091 -0.23882 -0.18997 -0.17248 -0.15162 -0.25179 -0.26324 -0.23742 -0.31176 -0.18435 -0.0026669 -0.00023078 -0.00039701 -0.0041194 -2.5259 0 0 0.14339 0 0.056946 0.0019899 0.22506 0 0
3.2773 0.077246 0.083823 0.099875 0.064823 0 0.08134 0.10114 0.075828 0.07704 0.08748 0.11181 -10.897 0.012028 -0.092972 -0.090584 -0.19759 -0.16066 -0.13043 -0.11295 -0.19824 -0.20277 -0.169 -0.23862 -0.15477 -0.002296 -0.00019042 1.2144e-05 -0.0036483 -1.9412 0 0 0.1082 0 0.066377 0.014943 0.23597 0 0
3.2813 0.070923 0.067339 0.067593 0.071272 0 0.063926 0.079879 0.054422 0.059516 0.065827 0.042996 -10.835 0.035406 -0.090093 -0.0633 -0.15188 -0.13293 -0.07844 -0.066215 -0.15053 -0.13569 -0.09618 -0.15945 -0.11969 -0.0013143 9.9147e-05 0.00037503 -0.0029641 -1.339 0 0 0.057385 0 0.080471 0.038416 0.25103 0 0
3.2852 0.063287 0.056331 0.059516 0.086071 0 0.057238 0.058288 0.047324 0.033864 0.05002 -0.021165 -10.734 0.066643 -0.08494 -0.027614 -0.10391 -0.10767 -0.018619 -0.015764 -0.10884 -0.06693 -0.019021 -0.085253 -0.07824 -0.00022296 0.00057759 0.00061698 -0.0024007 -0.82041 0 0 0.0041671 0 0.10256 0.075471 0.26814 0 0
3.2891 0.052038 0.049934 0.083342 0.086621 0 0.051314 0.039554 0.045541 0.0032483 0.032331 -0.057065 -10.608 0.10227 -0.075035 0.0098048 -0.057316 -0.085149 0.040412 0.027663 -0.069995 -0.0058804 0.05993 -0.024744 -0.033858 0.00034212 0.00091661 0.0006755 -0.0022631 -0.43723 0 0 -0.032255 0 0.1321 0.12329 0.28107 0 0
3.293 0.039206 0.044125 0.11097 0.060101 0 0.036499 0.025804 0.033097 -0.021098 0.009827 -0.059505 -10.48 0.13564 -0.061209 0.042438 -0.014128 -0.06659 0.09205 0.059581 -0.033557 0.04413 0.13559 0.01905 0.0080517 9.2845e-05 0.00079817 0.0004979 -0.002555 -0.17076 0 0 -0.041274 0 0.16282 0.17333 0.28663 0 0
3.2969 0.028043 0.035835 0.10988 0.016722 0 0.014926 0.016058 0.0038581 -0.03069 -0.011037 -0.044746 -10.364 0.16308 -0.047425 0.06694 0.023948 -0.053516 0.1328 0.078306 -0.0037179 0.081401 0.20348 0.048042 0.044143 -0.00068285 0.00022623 0.00012477 -0.0029721 0.031305 0 0 -0.030437 0 0.1906 0.22068 0.28332 0 0
3.3008 0.019837 0.025848 0.077381 -0.017074 0 -2.7882e-05 0.0079181 -0.029369 -0.028322 -0.020719 -0.036258 -10.261 0.1814 -0.037819 0.080605 0.055161 -0.046391 0.1599 0.083336 0.014385 0.10504 0.25884 0.065962 0.071305 -0.0013285 -0.00046126 -0.00027112 -0.0031571 0.19895 0 0 -0.01983 0 0.21133 0.26053 0.27037 0 0
3.3047 0.013905 0.017649 0.042341 -0.021092 0 0.0027299 0.0010896 -0.044935 -0.024913 -0.017044 -0.045632 -10.16 0.18621 -0.033883 0.07901 0.073561 -0.044212 0.1682 0.075 0.020007 0.11283 0.28902 0.075687 0.083385 -0.0013193 -0.00088867 -0.00050825 -0.0029822 0.31865 0 0 -0.024921 0 0.2177 0.28413 0.24736 0 0
3.3086 0.0099262 0.013719 0.034981 0.00089688 0 0.019061 -0.0015444 -0.033077 -0.02777 -0.008112 -0.065002 -10.048 0.18386 -0.034126 0.067645 0.078235 -0.04519 0.16395 0.062122 0.01838 0.11119 0.29464 0.078266 0.083572 -0.00068257 -0.00092677 -0.00058608 -0.0026129 0.35966 0 0 -0.043321 0 0.21355 0.29367 0.22137 0 0
3.3125 0.0092449 0.013409 0.057768 0.025226 0 0.03169 0.0031427 -0.0061635 -0.032887 -0.0040623 -0.076278 -9.9261 0.17886 -0.035805 0.050053 0.069392 -0.047295 0.15096 0.048036 0.016731 0.10289 0.27897 0.073121 0.074682 6.1001e-06 -0.00068825 -0.00070055 -0.00232 0.31098 0 0 -0.057879 0 0.20379 0.29259 0.19635 0 0
3.3164 0.013394 0.014474 0.085989 0.030481 0 0.026708 0.014642 0.012922 -0.029749 -0.0064488 -0.067431 -9.7991 0.17412 -0.0367 0.028503 0.047168 -0.048327 0.1315 0.034221 0.018066 0.089256 0.24467 0.058742 0.05849 9.1477e-05 -0.0003094 -0.0010032 -0.0022397 0.18817 0 0 -0.053019 0 0.19225 0.28343 0.17503 0 0
3.3203 0.021607 0.016108 0.093847 0.01652 0 0.0082046 0.028294 0.012966 -0.013419 -0.006866 -0.041103 -9.6692 0.17249 -0.035785 0.0051956 0.011668 -0.046492 0.10755 0.02107 0.018198 0.070848 0.19514 0.033796 0.036668 -0.00058422 0.00017709 -0.0013441 -0.0023102 0.010193 0 0 -0.028558 0 0.18387 0.26918 0.16036 0 0
3.3242 0.030415 0.019706 0.077471 0.0025739 0 -0.0044226 0.038812 0.0044266 0.0094369 0.0035975 -0.0095444 -9.5316 0.1739 -0.033225 -0.017758 -0.033877 -0.041972 0.080413 0.005667 0.00895 0.046675 0.13795 -0.0014188 0.01081 -0.0015054 0.00073415 -0.0013319 -0.0024129 -0.21888 0 0 0.001782 0 0.18329 0.25359 0.1545 0 0
3.3281 0.036108 0.026436 0.053865 0.0074234 0 0.0052699 0.044218 0.0071486 0.027269 0.024365 0.017244 -9.3824 0.17431 -0.030364 -0.039455 -0.081539 -0.037993 0.051589 -0.01322 -0.01476 0.018028 0.08092 -0.044082 -0.016784 -0.0019197 0.0011707 -0.00072831 -0.0025314 -0.49875 0 0 0.024442 0 0.18643 0.23822 0.15396 0 0
3.332 0.037626 0.034639 0.041948 0.03158 0 0.034685 0.04635 0.029125 0.035681 0.045632 0.038615 -9.2262 0.17169 -0.029391 -0.059084 -0.12773 -0.039302 0.021859 -0.034919 -0.049766 -0.014486 0.026558 -0.089556 -0.044801 -0.0015342 0.0012227 0.00021593 -0.0027357 -0.80851 0 0 0.038025 0 0.18979 0.22314 0.1575 0 0
3.3359 0.036975 0.040423 0.047382 0.057975 0 0.063988 0.048058 0.058592 0.041516 0.05826 0.060467 -9.0728 0.1646 -0.032071 -0.075715 -0.1691 -0.048359 -0.0077611 -0.05789 -0.085924 -0.049949 -0.02318 -0.13334 -0.071638 -0.00081163 0.00083939 0.00089474 -0.0030217 -1.1034 0 0 0.051846 0 0.18959 0.2083 0.164 0 0
3.3398 0.036906 0.041177 0.063226 0.06856 0 0.073641 0.05052 0.076868 0.054567 0.062198 0.087134 -8.9238 0.15236 -0.038115 -0.08639 -0.19995 -0.06259 -0.034299 -0.076207 -0.11303 -0.086209 -0.06546 -0.17248 -0.092768 -0.00052802 0.00033687 0.0008946 -0.0032255 -1.341 0 0 0.073951 0 0.17862 0.19378 0.17298 0 0
3.3438 0.038397 0.038203 0.079246 0.059597 0 0.060416 0.053268 0.077198 0.07612 0.064407 0.11619 -8.768 0.14041 -0.044854 -0.089561 -0.21886 -0.075861 -0.054003 -0.08169 -0.12773 -0.11933 -0.099544 -0.20502 -0.10331 -0.00097808 0.00016572 0.00041999 -0.0031647 -1.5071 0 0 0.1016 0 0.15625 0.18077 0.18459 0 0
3.3477 0.040315 0.03544 0.08721 0.042064 0 0.037486 0.055912 0.069502 0.096723 0.069362 0.13985 -8.5912 0.13275 -0.049061 -0.085896 -0.22684 -0.08336 -0.065623 -0.071845 -0.13458 -0.14751 -0.12476 -0.2283 -0.10213 -0.001624 0.00047068 0.00012064 -0.0028784 -1.6104 0 0 0.12332 0 0.12687 0.17028 0.19927 0 0
3.3516 0.041067 0.035497 0.080534 0.029665 0 0.020837 0.058732 0.067369 0.10518 0.073462 0.15016 -8.3946 0.13154 -0.049488 -0.075997 -0.22389 -0.085323 -0.068314 -0.04529 -0.14059 -0.16938 -0.13959 -0.23839 -0.088675 -0.0015998 0.0009063 0.00043945 -0.0026731 -1.6515 0 0 0.12918 0 0.094125 0.1629 0.21744 0 0
3.3555 0.040022 0.037106 0.056286 0.027745 0 0.016766 0.061306 0.072814 0.098679 0.069774 0.14314 -8.1974 0.13851 -0.047657 -0.060927 -0.20993 -0.085861 -0.061532 -0.0014749 -0.14827 -0.18357 -0.14192 -0.23194 -0.063077 -0.00061939 0.00094875 0.0011235 -0.0028586 -1.6062 0 0 0.1183 0 0.0627 0.1591 0.23951 0 0
3.3594 0.037238 0.03655 0.022043 0.032332 0 0.021297 0.061335 0.075338 0.083618 0.057289 0.11983 -8.0195 0.15212 -0.046125 -0.043525 -0.18319 -0.088121 -0.045515 0.057263 -0.15331 -0.18669 -0.12599 -0.20897 -0.028813 0.0006309 0.00041826 0.0014175 -0.0034143 -1.4462 0 0 0.097374 0 0.041549 0.15768 0.26526 0 0
3.3633 0.032354 0.031354 -0.002246 0.036508 0 0.028304 0.055877 0.06474 0.067663 0.043436 0.085645 -7.859 0.16399 -0.046123 -0.02708 -0.14947 -0.090857 -0.026585 0.11819 -0.14878 -0.18131 -0.098274 -0.17367 0.004158 0.0010655 -0.00032196 0.00078408 -0.0039542 -1.1779 0 0 0.073728 0 0.029925 0.15441 0.29106 0 0
3.3672 0.024546 0.02237 0.0029 0.035513 0 0.035139 0.044185 0.042232 0.052779 0.036288 0.049137 -7.6911 0.17026 -0.047034 -0.011967 -0.11118 -0.089903 -0.0069453 0.17602 -0.13127 -0.16723 -0.061616 -0.13208 0.031803 0.00021851 -0.00070197 -0.00054331 -0.0040712 -0.85323 0 0 0.050961 0 0.026331 0.14698 0.31465 0 0
3.3711 0.013929 0.012487 0.036144 0.026969 0 0.040391 0.02896 0.017965 0.036373 0.034989 0.019505 -7.4903 0.16804 -0.047899 0.0019644 -0.070914 -0.082688 0.011622 0.22618 -0.10327 -0.14433 -0.019182 -0.088636 0.051051 -0.0012929 -0.00047064 -0.0017129 -0.0037215 -0.53497 0 0 0.03014 0 0.028681 0.13354 0.33379 0 0
3.375 0.0026814 0.0038823 0.068963 0.010096 0 0.039526 0.014284 -0.00044449 0.017288 0.029513 0.0020736 -7.2563 0.15428 -0.048644 0.016327 -0.032954 -0.070657 0.027489 0.26218 -0.070081 -0.11098 0.024338 -0.044608 0.058565 -0.0023234 0.00012204 -0.0019685 -0.0032328 -0.24951 0 0 0.012258 0 0.033297 0.11152 0.34404 0 0
3.3789 -0.0058784 -0.003086 0.066003 -0.012209 0 0.026675 0.0021807 -0.014172 -0.0018733 0.010822 -0.0060882 -7.0154 0.13476 -0.049178 0.03416 -0.0021878 -0.056974 0.041771 0.28311 -0.035206 -0.069227 0.063555 0.00044838 0.058938 -0.0022215 0.00063716 -0.0012604 -0.002917 0.026263 0 0 -0.0026948 0 0.035541 0.083722 0.34243 0 0
3.3828 -0.0098039 -0.0086956 0.017712 -0.031162 0 0.002033 -0.0085964 -0.027854 -0.018798 -0.019057 -0.015901 -6.7969 0.11692 -0.047461 0.055396 0.0211 -0.042297 0.05631 0.29296 0.00088009 -0.023579 0.0981 0.046175 0.058651 -0.0013224 0.00088184 -0.00022858 -0.0027172 0.33022 0 0 -0.018547 0 0.035325 0.055287 0.33015 0 0
3.3867 -0.010129 -0.012438 -0.046343 -0.035794 0 -0.024379 -0.020324 -0.040951 -0.035588 -0.047746 -0.039069 -6.6079 0.10497 -0.039578 0.07895 0.037 -0.023741 0.071928 0.29318 0.03798 0.022739 0.1283 0.090248 0.061111 -0.00048938 0.0010026 0.00035479 -0.0023 0.66734 0 0 -0.041861 0 0.033508 0.029625 0.30747 0 0
3.3906 -0.0097762 -0.013363 -0.080417 -0.022535 0 -0.039203 -0.033132 -0.047591 -0.056119 -0.063317 -0.077851 -6.4311 0.10263 -0.022995 0.10297 0.04622 0.001376 0.0892 0.28529 0.073195 0.066109 0.15502 0.12908 0.069283 -0.00025176 0.0011887 0.0001515 -0.001505 0.99293 0 0 -0.075044 0 0.031552 0.010181 0.27509 0 0
3.3945 -0.010745 -0.01164 -0.063605 -0.0017148 0 -0.037308 -0.044278 -0.045147 -0.078794 -0.064048 -0.12017 -6.2458 0.11399 -0.00029685 0.12003 0.050162 0.030816 0.10702 0.26831 0.10145 0.097217 0.17947 0.15893 0.085151 -0.00042162 0.0013731 -0.00060618 -0.00063467 1.2371 0 0 -0.10984 0 0.033381 0.0037502 0.23338 0 0
3.3984 -0.012431 -0.0091262 -0.020427 0.0081767 0 -0.026259 -0.050421 -0.039937 -0.094021 -0.057645 -0.14576 -6.0477 0.12986 0.020807 0.12623 0.052663 0.056974 0.12175 0.24484 0.11876 0.11485 0.20202 0.17611 0.10117 -0.00048792 0.0012893 -0.0013973 -0.00021463 1.3436 0 0 -0.12971 0 0.039171 0.0066696 0.18926 0 0
3.4023 -0.01275 -0.0079551 0.00049454 -0.0037897 0 -0.018173 -0.050285 -0.041332 -0.091519 -0.051885 -0.14009 -5.8492 0.14515 0.032324 0.12066 0.053813 0.071763 0.13104 0.2152 0.1244 0.11892 0.22075 0.17719 0.1125 -0.00025405 0.00080674 -0.0017856 -0.00044624 1.2919 0 0 -0.12184 0 0.047792 0.016528 0.14611 0 0
3.4063 -0.010787 -0.0086811 -0.028409 -0.029361 0 -0.017252 -0.045061 -0.050005 -0.070873 -0.047175 -0.10537 -5.6629 0.15581 0.031933 0.10354 0.05302 0.072565 0.13301 0.17985 0.11947 0.10991 0.23346 0.16019 0.11516 -1.0358e-05 0.00013924 -0.0016111 -0.00095324 1.0982 0 0 -0.088737 0 0.05789 0.031018 0.10709 0 0
3.4102 -0.0080706 -0.010156 -0.086218 -0.046252 0 -0.016559 -0.036704 -0.054588 -0.043522 -0.038324 -0.059057 -5.4886 0.15705 0.024703 0.07635 0.047814 0.063919 0.12486 0.13921 0.10435 0.088401 0.23544 0.12672 0.10367 -0.00012728 -0.00032575 -0.00097373 -0.0011317 0.80584 0 0 -0.047782 0 0.067023 0.047142 0.077071 0 0
3.4141 -0.0072032 -0.011252 -0.11972 -0.03747 0 -0.0078344 -0.026448 -0.042432 -0.022773 -0.022363 -0.020634 -5.3157 0.15009 0.018821 0.047971 0.033632 0.053603 0.10723 0.096719 0.078727 0.059266 0.22214 0.082641 0.078471 -0.00059774 -0.00038719 -0.00012645 -0.00075145 0.47464 0 0 -0.017688 0 0.072547 0.061776 0.061131 0 0
3.418 -0.009408 -0.012331 -0.089273 -0.0076397 0 0.0064822 -0.01507 -0.013803 -0.011725 -0.0031879 0.0025798 -5.1354 0.14269 0.018963 0.025803 0.01113 0.046629 0.085667 0.056419 0.044627 0.027932 0.1975 0.035729 0.048715 -0.0010455 -0.0001773 0.00064282 -0.0001641 0.16455 0 0 -0.0035703 0 0.075833 0.075263 0.057357 0 0
3.4219 -0.01369 -0.014728 -0.0041736 0.019487 0 0.013031 -0.0040104 0.016198 -0.0020032 0.011724 0.018339 -4.9457 0.13965 0.022952 0.01327 -0.018569 0.041975 0.063422 0.020963 0.0083399 -0.0035112 0.16415 -0.0081482 0.020242 -0.0011356 5.1742e-05 0.0011261 0.00010458 -0.084749 0 0 0.0053667 0 0.0786 0.088551 0.065158 0 0
3.4258 -0.018363 -0.01895 0.08259 0.021039 0 0.00067386 0.0044946 0.030892 0.015215 0.018255 0.039018 -4.7486 0.1456 0.024207 0.012826 -0.053451 0.034181 0.043897 -0.0070631 -0.022368 -0.033301 0.12548 -0.04688 -0.00091898 -0.00088646 0.0002291 0.0012775 -7.973e-05 -0.26428 0 0 0.023266 0 0.083003 0.10287 0.08343 0 0
3.4297 -0.02305 -0.023909 0.11462 -0.0053003 0 -0.026343 0.0086149 0.026843 0.037859 0.018553 0.067691 -4.5452 0.16797 0.017461 0.027032 -0.087092 0.018195 0.033796 -0.021236 -0.043877 -0.058887 0.088747 -0.080093 -0.0030464 -0.00056438 0.00048957 0.0011983 -0.00036388 -0.38235 0 0 0.052232 0 0.094463 0.12111 0.1113 0 0
3.4336 -0.028809 -0.028208 0.074066 -0.039702 0 -0.049711 0.0080151 0.014949 0.053736 0.017384 0.093764 -4.3393 0.20061 0.0029495 0.047143 -0.11132 -0.0059154 0.034066 -0.021942 -0.05896 -0.079407 0.060445 -0.1054 0.012596 -0.00036117 0.00089789 0.0010214 -0.00037116 -0.43715 0 0 0.078941 0 0.11391 0.14318 0.14279 0 0
3.4375 -0.036314 -0.031938 -0.0069821 -0.057724 0 -0.052901 0.0035319 0.0075795 0.052483 0.0166 0.10213 -4.1418 0.2372 -0.013804 0.067995 -0.12319 -0.031365 0.043755 -0.0099 -0.072101 -0.09361 0.042118 -0.11713 0.041943 -0.00027065 0.0012255 0.0008016 -0.00017638 -0.40502 0 0 0.086381 0 0.13969 0.16784 0.17538 0 0
3.4414 -0.044352 -0.036725 -0.071869 -0.050772 0 -0.036479 -0.0040311 0.0062475 0.035584 0.013607 0.086973 -3.967 0.27271 -0.025688 0.086171 -0.12102 -0.04737 0.062123 0.014672 -0.082027 -0.099862 0.034686 -0.10925 0.081598 -0.00026406 0.0010984 0.00052663 -0.00023009 -0.26016 0 0 0.069214 0 0.1699 0.19391 0.20745 0 0
3.4453 -0.050634 -0.043813 -0.080734 -0.031655 0 -0.017961 -0.014442 0.0024366 0.013779 0.0046106 0.056803 -3.8192 0.30061 -0.028149 0.098186 -0.10344 -0.045104 0.088289 0.052039 -0.079679 -0.095156 0.038994 -0.079765 0.12704 -0.00045664 0.00040938 0.00022347 -0.00080291 -0.0056082 0 0 0.037991 0 0.20132 0.21958 0.23746 0 0
3.4492 -0.054231 -0.052412 -0.0376 -0.021824 0 -0.016368 -0.027403 -0.011172 -0.0047032 -0.011601 0.026028 -3.6861 0.31421 -0.021238 0.10315 -0.073718 -0.023461 0.12015 0.10133 -0.055128 -0.07461 0.054977 -0.032173 0.17119 -0.00098126 -0.00045233 8.5081e-06 -0.0015813 0.32278 0 0 0.0086068 0 0.22672 0.24195 0.26406 0 0
3.4531 -0.056947 -0.060317 0.014951 -0.03307 0 -0.036295 -0.041906 -0.032795 -0.02183 -0.033076 0.0011716 -3.5486 0.31872 -0.0088845 0.10606 -0.041218 0.0096395 0.15414 0.15626 -0.0074225 -0.042502 0.078517 0.027529 0.21165 -0.0017039 -0.0008595 -1.3231e-05 -0.001895 0.68942 0 0 -0.012376 0 0.24358 0.26093 0.28798 0 0
3.457 -0.061831 -0.0662 0.028678 -0.059655 0 -0.065866 -0.056755 -0.055245 -0.045388 -0.056814 -0.024718 -3.4007 0.31753 0.0037944 0.10945 -0.0097227 0.042304 0.18902 0.21403 0.05257 -0.0011695 0.10904 0.094993 0.24825 -0.0021845 -0.00049687 0.00010314 -0.0013604 1.0937 0 0 -0.032433 0 0.25082 0.27659 0.30923 0 0
3.4609 -0.070113 -0.070927 -0.01359 -0.085712 0 -0.088807 -0.071741 -0.07518 -0.078361 -0.080481 -0.063998 -3.257 0.31435 0.013621 0.11558 0.017554 0.067001 0.22359 0.27177 0.10984 0.046379 0.14595 0.16853 0.28124 -0.0020349 0.00032889 0.00014237 -0.0002629 1.5621 0 0 -0.063918 0 0.24797 0.28911 0.32781 0 0
3.4648 -0.079691 -0.076326 -0.084371 -0.099175 0 -0.097952 -0.087746 -0.095912 -0.11437 -0.10229 -0.1204 -3.1384 0.31498 0.021192 0.12707 0.036826 0.085521 0.25585 0.32445 0.15636 0.094152 0.1894 0.24612 0.31095 -0.0013303 0.00094791 -7.3126e-05 0.00071701 2.0972 0 0 -0.11046 0 0.23402 0.29836 0.34303 0 0
3.4688 -0.086861 -0.082781 -0.13224 -0.099658 0 -0.098067 -0.10512 -0.12061 -0.14371 -0.12042 -0.18245 -3.0499 0.32107 0.030129 0.14141 0.050081 0.10597 0.28381 0.36855 0.19485 0.13427 0.2345 0.32203 0.3373 -0.0005993 0.00092921 -0.00047672 0.0011286 2.635 0 0 -0.16187 0 0.21333 0.30474 0.35527 0 0
3.4727 -0.08968 -0.08848 -0.12221 -0.095349 0 -0.097755 -0.12195 -0.14504 -0.1623 -0.13355 -0.23053 -2.9743 0.3298 0.043919 0.15526 0.059896 0.134 0.3065 0.40371 0.23202 0.16448 0.276 0.38695 0.35868 -0.00035168 0.00045276 -0.00077548 0.0010837 3.0628 0 0 -0.20159 0 0.18883 0.30809 0.36511 0 0
3.4766 -0.089623 -0.091311 -0.064172 -0.094152 0 -0.10033 -0.13431 -0.15955 -0.17307 -0.14179 -0.25098 -2.891 0.33861 0.062473 0.16629 0.067415 0.16622 0.32288 0.42929 0.26871 0.18359 0.30927 0.43187 0.37305 -0.00062135 9.4603e-05 -0.00070267 0.0010138 3.2886 0 0 -0.21897 0 0.16198 0.30797 0.37278 0 0
3.4805 -0.089911 -0.091318 -0.0052277 -0.097737 0 -0.10246 -0.1389 -0.15867 -0.17913 -0.14616 -0.24472 -2.7996 0.34401 0.081258 0.1719 0.073505 0.192 0.3317 0.44468 0.29708 0.19098 0.32854 0.45212 0.37762 -0.0010092 0.00023933 -0.00026336 0.0011911 3.301 0 0 -0.21527 0 0.1341 0.30375 0.3785 0 0
3.4844 -0.092227 -0.090869 0.0089938 -0.10239 0 -0.099934 -0.13552 -0.14698 -0.17801 -0.14676 -0.22349 -2.7218 0.3399 0.09412 0.16865 0.076348 0.20223 0.33003 0.44709 0.30744 0.1864 0.32118 0.44796 0.36602 -0.0011651 0.00069882 0.00026518 0.0015357 3.1637 0 0 -0.19953 0 0.10696 0.29407 0.38192 0 0
3.4883 -0.095107 -0.092125 -0.028318 -0.10386 0 -0.093258 -0.12717 -0.13414 -0.16451 -0.14197 -0.19869 -2.6799 0.32895 0.097811 0.16027 0.074137 0.19679 0.32147 0.44008 0.29706 0.17582 0.29339 0.42223 0.34304 -0.0011632 0.00091338 0.00056462 0.0018382 2.954 0 0 -0.17993 0 0.081868 0.28139 0.3832 0 0
3.4922 -0.095518 -0.094456 -0.081513 -0.10095 0 -0.087231 -0.11745 -0.12466 -0.13887 -0.13026 -0.17335 -2.6725 0.31342 0.094456 0.14846 0.065375 0.18398 0.3072 0.42368 0.2722 0.16005 0.24832 0.37818 0.31083 -0.001353 0.00053847 0.0005041 0.002048 2.7064 0 0 -0.159 0 0.059974 0.26678 0.38174 0 0
3.4961 -0.091879 -0.094684 -0.1055 -0.095425 0 -0.086002 -0.10787 -0.11431 -0.10995 -0.1129 -0.1435 -2.6749 0.29587 0.089681 0.13484 0.048999 0.17271 0.28847 0.39802 0.24196 0.13948 0.19011 0.31985 0.27191 -0.0018678 -0.00016398 0.0001753 0.0022748 2.4119 0 0 -0.13538 0 0.042424 0.25133 0.37692 0 0
3.5 -0.085493 -0.090101 -0.08538 -0.089694 0 -0.089079 -0.097368 -0.096975 -0.088383 -0.094012 -0.10585 -2.6631 0.28075 0.087827 0.12127 0.02332 0.16529 0.26674 0.36192 0.21099 0.1124 0.12561 0.25349 0.22991 -0.0023732 -0.00053014 -0.00023422 0.0025555 2.0599 0 0 -0.10826 0 0.031873 0.23651 0.36707 0 0
3.5039 -0.079106 -0.081277 -0.047278 -0.084805 0 -0.091834 -0.084141 -0.073532 -0.076737 -0.077272 -0.063434 -2.6367 0.27159 0.088261 0.10836 -0.0083758 0.15704 0.24466 0.31836 0.17812 0.07769 0.066373 0.18708 0.19015 -0.0023729 -0.00011913 -0.0005639 0.0027397 1.6712 0 0 -0.079247 0 0.029236 0.22329 0.35211 0 0
3.5078 -0.074266 -0.071833 -0.032064 -0.08012 0 -0.089214 -0.06783 -0.051999 -0.067501 -0.062573 -0.024257 -2.6172 0.26714 0.086004 0.095376 -0.041633 0.14213 0.22362 0.27217 0.14087 0.037485 0.016218 0.12725 0.15435 -0.0017564 0.00083578 -0.00071327 0.002673 1.2885 0 0 -0.050801 0 0.03259 0.21138 0.3339 0 0
3.5117 -0.070166 -0.065379 -0.057784 -0.074148 0 -0.079153 -0.050149 -0.038834 -0.051412 -0.046778 0.0049461 -2.6253 0.26613 0.07621 0.081916 -0.07384 0.11923 0.20448 0.2267 0.099922 -0.0060396 -0.023416 0.076456 0.12356 -0.00097669 0.0015941 -0.00064299 0.0024508 0.94333 0 0 -0.024233 0 0.040743 0.20064 0.31373 0 0
3.5156 -0.064965 -0.062569 -0.10485 -0.065685 0 -0.063573 -0.033889 -0.031909 -0.027206 -0.028255 0.023571 -2.6614 0.26677 0.058815 0.067641 -0.10246 0.092293 0.18797 0.18554 0.059373 -0.049938 -0.0522 0.033638 0.09854 -0.00063034 0.0015524 -0.00040921 0.0023937 0.63952 0 0 5.2665e-05 0 0.052156 0.19089 0.29313 0 0
3.5195 -0.057968 -0.060957 -0.13481 -0.054772 0 -0.047182 -0.02148 -0.023749 -0.0026469 -0.010358 0.036312 -2.7076 0.26571 0.039433 0.053535 -0.12267 0.067139 0.17628 0.1576 0.023821 -0.084555 -0.069787 -0.0018732 0.083068 -0.00086333 0.00076351 -0.0001813 0.0027082 0.37278 0 0 0.020811 0 0.063722 0.18285 0.27567 0 0
3.5234 -0.050363 -0.057478 -0.12292 -0.043136 0 -0.0351 -0.014192 -0.011361 0.01335 0.00039771 0.047753 -2.7465 0.26252 0.025634 0.04225 -0.13585 0.048039 0.16882 0.14253 -0.0033886 -0.10533 -0.081725 -0.027169 0.076854 -0.0012356 -0.00015538 -0.00015126 0.003192 0.15902 0 0 0.035236 0 0.072809 0.17715 0.26241 0 0
3.5273 -0.043862 -0.050991 -0.075667 -0.033626 0 -0.030186 -0.012082 -0.00097101 0.01816 8.8267e-05 0.057164 -2.778 0.25842 0.02144 0.035637 -0.14225 0.036842 0.16557 0.13979 -0.01957 -0.11073 -0.088051 -0.03688 0.081286 -0.0012037 -0.00062159 -0.00036818 0.0033375 0.03791 0 0 0.040211 0 0.078979 0.17457 0.25337 0 0
3.5313 -0.03885 -0.042609 -0.022042 -0.028556 0 -0.031279 -0.014286 -0.0017053 0.014827 -0.0087132 0.057849 -2.8164 0.25484 0.02441 0.035165 -0.14203 0.033479 0.16644 0.14844 -0.022356 -0.10034 -0.088022 -0.027801 0.097533 -0.00072461 -0.00059615 -0.00066699 0.0027827 0.046033 0 0 0.03402 0 0.082243 0.1757 0.2483 0 0
3.5352 -0.034033 -0.033968 0.0095959 -0.02791 0 -0.033848 -0.019342 -0.015054 0.0059216 -0.018934 0.041779 -2.8766 0.2546 0.027753 0.043025 -0.13448 0.036024 0.1715 0.16728 -0.011688 -0.074231 -0.078176 -0.0024885 0.12824 -0.00033912 -0.00050711 -0.00080028 0.0016872 0.18519 0 0 0.016934 0 0.083245 0.1815 0.2466 0 0
3.5391 -0.027915 -0.025562 0.0093187 -0.028911 0 -0.033228 -0.025432 -0.031966 -0.0093645 -0.024858 0.0063827 -2.9618 0.26076 0.025927 0.058261 -0.11938 0.040733 0.17922 0.19154 0.0079571 -0.040137 -0.053913 0.031742 0.17168 -0.00062112 -0.00069565 -0.00066034 0.00066895 0.41236 0 0 -0.0089624 0 0.084869 0.19094 0.24609 0 0
3.543 -0.020495 -0.01688 -0.011449 -0.027627 0 -0.028094 -0.030514 -0.040945 -0.031094 -0.026006 -0.041333 -3.0631 0.27185 0.01922 0.076154 -0.099152 0.043769 0.18723 0.21667 0.02897 -0.0068912 -0.018219 0.067274 0.21999 -0.0015401 -0.00099134 -0.00036203 0.00034589 0.65493 0 0 -0.039427 0 0.088986 0.20106 0.24517 0 0
3.5469 -0.013335 -0.0079607 -0.02912 -0.021537 0 -0.020858 -0.032498 -0.038467 -0.053343 -0.025697 -0.086692 -3.1674 0.28648 0.013391 0.093941 -0.075325 0.04418 0.1941 0.24068 0.045747 0.021361 0.02642 0.099496 0.26817 -0.0023985 -0.00089028 -0.0001082 0.00086939 0.8373 0 0 -0.067537 0 0.096352 0.21002 0.24327 0 0
3.5508 -0.0078733 -0.00036212 -0.022461 -0.011117 0 -0.014419 -0.029823 -0.030881 -0.066002 -0.026643 -0.11464 -3.2655 0.30279 0.014435 0.10882 -0.049843 0.044866 0.19837 0.26174 0.058496 0.041126 0.076491 0.12596 0.3109 -0.0024487 -0.00016263 -7.6744e-06 0.0018125 0.90624 0 0 -0.085086 0 0.10735 0.21602 0.23999 0 0
3.5547 -0.0036728 0.0038642 0.01314 0.00065828 0 -0.0086801 -0.022524 -0.026691 -0.063398 -0.028418 -0.11777 -3.3563 0.31614 0.022908 0.11552 -0.0281 0.049291 0.19665 0.27598 0.070969 0.047254 0.12263 0.14317 0.33642 -0.0016162 0.0007746 -5.1341e-05 0.0024718 0.84904 0 0 -0.086725 0 0.12163 0.21555 0.23483 0 0
3.5586 0.0015466 0.0044792 0.058657 0.010339 0 -0.00087078 -0.012931 -0.02803 -0.05042 -0.028714 -0.099633 -3.4452 0.32291 0.032969 0.11435 -0.015246 0.05645 0.18839 0.28178 0.08392 0.043918 0.15573 0.14571 0.34277 -0.00062589 0.0011761 -0.00022385 0.0023494 0.69665 0 0 -0.074025 0 0.13541 0.20963 0.22812 0 0
3.5625 0.0099146 0.0043048 0.080187 0.016062 0 0.010447 -0.0046466 -0.029747 -0.038318 -0.025862 -0.071154 -3.5399 0.32202 0.037325 0.10671 -0.013195 0.059671 0.17354 0.27767 0.091529 0.033706 0.17325 0.12948 0.33127 -0.00038279 0.00070658 -0.00053857 0.0014934 0.50256 0 0 -0.055035 0 0.14629 0.19976 0.21969 0 0
3.5664 0.021207 0.0077256 0.054171 0.018535 0 0.022424 0.0003166 -0.025331 -0.033442 -0.0194 -0.043323 -3.6428 0.31263 0.033746 0.093731 -0.023096 0.05168 0.1519 0.26204 0.085514 0.018038 0.17392 0.096096 0.3031 -0.0011668 -0.0001638 -0.00090559 0.00048322 0.30307 0 0 -0.038371 0 0.15241 0.18719 0.20924 0 0
3.5703 0.032518 0.017262 -0.0074064 0.020642 0 0.030058 0.0040582 -0.012294 -0.030528 -0.0087958 -0.021614 -3.7467 0.2937 0.026951 0.076783 -0.046029 0.031526 0.12293 0.23208 0.063101 -0.0022179 0.15698 0.053122 0.25976 -0.002384 -0.00056828 -0.0010383 4.5876e-05 0.087881 0 0 -0.026439 0 0.15139 0.17353 0.19612 0 0
3.5742 0.040331 0.031152 -0.057199 0.0258 0 0.031645 0.011998 0.0077492 -0.017919 0.0069732 -0.0052063 -3.8379 0.26506 0.023715 0.057937 -0.079001 0.0060622 0.086726 0.18549 0.030068 -0.02792 0.12695 0.0086106 0.20561 -0.0031025 -9.7122e-05 -0.00065268 0.00052703 -0.18823 0 0 -0.01405 0 0.14153 0.161 0.17961 0 0
3.5781 0.043393 0.044419 -0.047114 0.035602 0 0.031289 0.028348 0.031925 0.010424 0.027678 0.010471 -3.9073 0.2311 0.025554 0.038605 -0.11363 -0.01627 0.04697 0.12961 -0.0050669 -0.058468 0.09351 -0.035338 0.1475 -0.0028716 0.00076397 0.00014119 0.0015867 -0.55722 0 0 0.0061827 0 0.12689 0.14991 0.16127 0 0
3.582 0.044014 0.052939 0.027101 0.048105 0 0.035 0.051487 0.05722 0.048389 0.050154 0.0311 -3.9604 0.19372 0.026084 0.018954 -0.14601 -0.033406 0.0055187 0.068388 -0.039719 -0.093672 0.059954 -0.083615 0.087451 -0.0020686 0.0010892 0.00071939 0.0024045 -0.99747 0 0 0.036834 0 0.10974 0.14007 0.14217 0 0
3.5859 0.046599 0.057056 0.11361 0.058695 0 0.044361 0.074082 0.079572 0.083008 0.069636 0.061687 -4.0142 0.15495 0.016056 -0.00096335 -0.1726 -0.051042 -0.035635 0.0061024 -0.078983 -0.13293 0.028843 -0.14197 0.027182 -0.0014797 0.00043578 0.00040975 0.0023056 -1.444 0 0 0.073583 0 0.092513 0.1312 0.12349 0 0
3.5898 0.054478 0.061271 0.14397 0.06405 0 0.055337 0.088813 0.094643 0.10564 0.083663 0.10391 -4.0817 0.11861 -0.0082206 -0.021281 -0.18819 -0.075711 -0.072531 -0.049332 -0.12783 -0.17416 0.0018946 -0.20905 -0.031328 -0.0015493 -0.00068865 -0.00078315 0.0013218 -1.8412 0 0 0.10917 0 0.079573 0.12295 0.10776 0 0
3.5938 0.067438 0.069954 0.094976 0.066473 0 0.064309 0.09481 0.10159 0.11779 0.094491 0.15225 -4.1575 0.088619 -0.040746 -0.041388 -0.19458 -0.10658 -0.10234 -0.093001 -0.18192 -0.21194 -0.023599 -0.27423 -0.086012 -0.0020244 -0.0012956 -0.0019584 0.00017695 -2.1814 0 0 0.13837 0 0.073027 0.1155 0.096344 0 0
3.5977 0.08182 0.082838 0.015553 0.073817 0 0.074386 0.098375 0.1055 0.12694 0.1069 0.19273 -4.221 0.066188 -0.069811 -0.060337 -0.19552 -0.13458 -0.12489 -0.12569 -0.22753 -0.24335 -0.049426 -0.32388 -0.13506 -0.0023004 -0.00086087 -0.0020026 -0.00033269 -2.4866 0 0 0.15907 0 0.071854 0.10964 0.088885 0 0
3.6016 0.092987 0.094664 -0.012284 0.092864 0 0.093205 0.10668 0.11367 0.13811 0.12304 0.209 -4.2541 0.052207 -0.086462 -0.077167 -0.19351 -0.14999 -0.14004 -0.14818 -0.25205 -0.2665 -0.076086 -0.35087 -0.17639 -0.0020699 0.00019034 -0.00064742 -1.8757e-05 -2.7539 0 0 0.16995 0 0.075045 0.1062 0.085116 0 0
3.6055 0.098212 0.099596 0.051902 0.12061 0 0.1224 0.12022 0.12778 0.15005 0.13951 0.19449 -4.2573 0.047401 -0.09003 -0.0906 -0.19138 -0.15103 -0.1479 -0.162 -0.25514 -0.27961 -0.10347 -0.35895 -0.2072 -0.0015961 0.00091613 0.0011453 0.00059535 -2.9298 0 0 0.16963 0 0.081023 0.10628 0.084589 0 0
3.6094 0.097899 0.096465 0.16481 0.14216 0 0.14981 0.13156 0.14028 0.15817 0.1496 0.16088 -4.2482 0.052272 -0.086598 -0.097439 -0.19295 -0.14512 -0.14882 -0.16953 -0.24925 -0.2809 -0.12742 -0.35827 -0.22029 -0.0013578 0.00074583 0.001964 0.00083364 -2.9517 0 0 0.15949 0 0.086468 0.11188 0.086887 0 0
3.6133 0.094624 0.089851 0.23223 0.14025 0 0.15527 0.13182 0.14043 0.15912 0.14842 0.13281 -4.2452 0.061333 -0.082948 -0.09852 -0.19748 -0.14211 -0.1464 -0.17392 -0.24872 -0.27632 -0.14435 -0.35619 -0.21961 -0.0014904 -5.854e-05 0.0012218 0.00051761 -2.8149 0 0 0.14622 0 0.090007 0.12082 0.090961 0 0
3.6172 0.091146 0.08593 0.19048 0.11051 0 0.12786 0.11887 0.1251 0.15197 0.13599 0.12943 -4.2527 0.072777 -0.081878 -0.093853 -0.2038 -0.14625 -0.1411 -0.17422 -0.25726 -0.26773 -0.15217 -0.35144 -0.20636 -0.0016527 -0.00076036 -0.00030922 5.7707e-05 -2.5898 0 0 0.13848 0 0.092177 0.13185 0.097074 0 0
3.6211 0.089055 0.087099 0.063503 0.069143 0 0.079116 0.099407 0.10321 0.13662 0.1161 0.14706 -4.2626 0.085081 -0.082185 -0.083682 -0.21054 -0.15398 -0.13302 -0.16899 -0.26523 -0.25669 -0.14951 -0.33628 -0.18222 -0.0014621 -0.00088398 -0.0012483 -6.3559e-05 -2.3631 0 0 0.13877 0 0.093986 0.14362 0.10552 0 0
3.625 0.088699 0.090574 -0.056497 0.043649 0 0.037905 0.083316 0.088336 0.11368 0.093478 0.15956 -4.2651 0.097024 -0.081586 -0.068005 -0.21508 -0.15809 -0.12072 -0.15351 -0.25832 -0.24411 -0.13437 -0.30402 -0.14909 -0.00099358 -0.0005729 -0.00090378 0.0001728 -2.1631 0 0 0.13849 0 0.098368 0.15391 0.1173 0 0
3.6289 0.089829 0.092103 -0.087005 0.051898 0 0.029283 0.076058 0.086361 0.086799 0.07251 0.13901 -4.2538 0.10908 -0.078858 -0.049532 -0.21525 -0.15353 -0.10256 -0.12546 -0.2293 -0.22972 -0.11165 -0.25527 -0.11258 -0.00074536 -0.00029277 0.00016644 0.00034662 -1.9511 0 0 0.12364 0 0.10876 0.16105 0.13176 0 0
3.6328 0.092013 0.090763 -0.021837 0.086827 0 0.055235 0.075974 0.090533 0.063543 0.057859 0.080478 -4.2223 0.12216 -0.073769 -0.031161 -0.21177 -0.14006 -0.079313 -0.088722 -0.18334 -0.21341 -0.087364 -0.1983 -0.076087 -0.00107 -0.00029483 0.00084149 0.00012215 -1.6912 0 0 0.087916 0 0.12449 0.16571 0.14701 0 0
3.6367 0.094612 0.089812 0.070415 0.12102 0 0.094447 0.07781 0.088752 0.051236 0.053751 0.0092374 -4.1594 0.1366 -0.066429 -0.014969 -0.2055 -0.12154 -0.051972 -0.046845 -0.1342 -0.19554 -0.065157 -0.14446 -0.04127 -0.0016965 -0.00042506 0.00060135 -0.00034009 -1.4195 0 0 0.041427 0 0.14422 0.16857 0.16169 0 0
3.6406 0.096834 0.092841 0.10958 0.12856 0 0.12076 0.077818 0.075481 0.05069 0.060715 -0.037025 -4.0564 0.15248 -0.057703 -0.0031158 -0.19774 -0.10384 -0.022153 -0.0044492 -0.095928 -0.17687 -0.048603 -0.10295 -0.009532 -0.0019164 -0.0004024 -3.8777e-05 -0.00054787 -1.2324 0 0 0.0051896 0 0.16572 0.1706 0.17431 0 0
3.6445 0.098211 0.099476 0.069723 0.10572 0 0.12313 0.075627 0.056551 0.05473 0.072938 -0.036678 -3.9189 0.16769 -0.049901 -0.0014214 -0.19265 -0.092661 0.003809 0.025329 -0.076027 -0.16205 -0.045123 -0.078485 0.01545 -0.0012933 -0.00017398 -0.00019897 -0.00022419 -1.1997 0 0 -0.0048559 0 0.18091 0.17363 0.18221 0 0
3.6484 0.099119 0.10532 -0.0071542 0.072926 0 0.1101 0.072707 0.043263 0.054579 0.080756 0.00051031 -3.7687 0.17838 -0.045836 -0.008837 -0.19355 -0.090775 0.020415 0.037955 -0.073186 -0.15532 -0.052904 -0.071937 0.03273 -0.00015787 5.345e-05 0.00038115 0.0003761 -1.2951 0 0 0.0098699 0 0.18472 0.17759 0.18751 0 0
3.6523 0.10058 0.10626 -0.053496 0.056781 0 0.097454 0.07068 0.042945 0.048584 0.078125 0.043225 -3.6272 0.18187 -0.046281 -0.024706 -0.20233 -0.095757 0.024952 0.032615 -0.079502 -0.15914 -0.07169 -0.081897 0.039997 0.0006608 7.4351e-05 0.0010961 0.00071608 -1.4232 0 0 0.033303 0 0.17521 0.18112 0.19206 0 0
3.6563 0.10322 0.10266 -0.032081 0.068679 0 0.093366 0.071354 0.055083 0.044339 0.068713 0.064125 -3.4951 0.17586 -0.048643 -0.047955 -0.2205 -0.10084 0.015646 0.0098554 -0.086122 -0.17523 -0.10121 -0.10588 0.034847 0.00060729 -0.00011618 0.001158 0.00049844 -1.5162 0 0 0.049579 0 0.15152 0.18249 0.19765 0 0
3.6602 0.10634 0.098906 0.040281 0.097896 0 0.094574 0.076938 0.074574 0.051594 0.063905 0.059553 -3.3501 0.15652 -0.049165 -0.076872 -0.25062 -0.10026 -0.0098545 -0.028561 -0.089958 -0.20603 -0.14223 -0.14111 0.011867 -0.00011909 -0.00039505 0.00041745 -9.9337e-05 -1.6002 0 0 0.055989 0 0.11306 0.17786 0.20699 0 0
3.6641 0.10809 0.098992 0.11258 0.12286 0 0.094224 0.088375 0.096331 0.072863 0.073246 0.04895 -3.1687 0.1231 -0.047172 -0.10615 -0.2916 -0.095536 -0.047155 -0.072557 -0.097143 -0.2479 -0.19358 -0.18512 -0.032646 -0.00084744 -0.00069248 -0.00053328 -0.00067219 -1.7603 0 0 0.062777 0 0.066433 0.16152 0.22064 0 0
3.668 0.10683 0.10258 0.13933 0.12842 0 0.090556 0.103 0.11632 0.10104 0.095679 0.057319 -2.949 0.080933 -0.046885 -0.13198 -0.33706 -0.096031 -0.087507 -0.11368 -0.11915 -0.29256 -0.25069 -0.23567 -0.092401 -0.0011312 -0.0010048 -0.00098794 -0.00098596 -2.0439 0 0 0.081673 0 0.019957 0.13369 0.23434 0 0
3.6719 0.1025 0.10555 0.10897 0.11447 0 0.087478 0.11497 0.13046 0.12585 0.12002 0.096175 -2.712 0.032667 -0.054092 -0.15245 -0.38256 -0.11137 -0.12629 -0.14848 -0.16257 -0.33524 -0.31065 -0.28953 -0.16336 -0.0010968 -0.0012369 -0.00075589 -0.0011054 -2.4023 0 0 0.11488 0 -0.022291 0.09463 0.24416 0 0
3.6758 0.096687 0.1042 0.046647 0.091796 0 0.088735 0.11952 0.13559 0.14191 0.13454 0.15639 -2.479 -0.018785 -0.070241 -0.16609 -0.42317 -0.14153 -0.15908 -0.17448 -0.22038 -0.37121 -0.37007 -0.34103 -0.2404 -0.0011281 -0.0011536 -0.00018227 -0.0012119 -2.7281 0 0 0.15381 0 -0.056758 0.045435 0.24569 0 0
3.6797 0.091251 0.098514 -0.0040014 0.072752 0 0.093846 0.1173 0.13274 0.15045 0.1366 0.2151 -2.251 -0.068307 -0.089752 -0.1702 -0.4462 -0.1743 -0.17838 -0.18915 -0.27354 -0.39111 -0.41941 -0.38235 -0.31066 -0.0013359 -0.00061054 0.00031315 -0.0014116 -2.9398 0 0 0.18619 0 -0.077878 -0.010353 0.22796 0 0
3.6836 0.086906 0.091461 -0.0069842 0.065217 0 0.099837 0.11376 0.12787 0.1544 0.13333 0.24946 -2.01 -0.11133 -0.10375 -0.16797 -0.44716 -0.19402 -0.18618 -0.19783 -0.30353 -0.39558 -0.45137 -0.40624 -0.36167 -0.0014595 0.00016075 0.00059027 -0.0017396 -3.0235 0 0 0.20359 0 -0.089141 -0.062263 0.19258 0 0
3.6875 0.082924 0.085467 0.044203 0.071193 0 0.10469 0.11351 0.12715 0.15379 0.13298 0.24832 -1.7404 -0.14531 -0.10718 -0.16104 -0.42576 -0.19438 -0.18489 -0.20252 -0.30567 -0.3865 -0.46236 -0.40932 -0.38823 -0.0012768 0.00061313 0.00071881 -0.0022325 -3.0012 0 0 0.20358 0 -0.092723 -0.10428 0.1446 0 0
3.6914 0.078169 0.080145 0.12012 0.086422 0 0.10697 0.11519 0.13031 0.14658 0.13589 0.21652 -1.4441 -0.16759 -0.10272 -0.1504 -0.38238 -0.18325 -0.17617 -0.20385 -0.29109 -0.36523 -0.44939 -0.39298 -0.3865 -0.00096212 0.00035352 0.00072955 -0.0028554 -2.8761 0 0 0.18813 0 -0.089733 -0.13152 0.08941 0 0
3.6953 0.072293 0.073457 0.17124 0.10011 0 0.10263 0.1125 0.12973 0.13289 0.13381 0.17082 -1.1345 -0.17371 -0.097944 -0.13671 -0.31801 -0.17464 -0.16161 -0.2011 -0.2749 -0.33312 -0.40812 -0.36087 -0.35155 -0.00090471 -0.00041702 0.00057137 -0.0033547 -2.6249 0 0 0.16191 0 -0.080582 -0.13738 0.035773 0 0
3.6992 0.065941 0.064624 0.16103 0.098621 0 0.085559 0.10045 0.11712 0.11608 0.11811 0.12966 -0.81847 -0.15615 -0.098161 -0.12033 -0.24202 -0.17498 -0.14212 -0.18963 -0.26144 -0.29286 -0.33803 -0.31531 -0.28395 -0.0011898 -0.001005 0.00027907 -0.0033315 -2.2414 0 0 0.13142 0 -0.063952 -0.11601 0.0017698 0 0
3.7031 0.059908 0.055347 0.09491 0.074905 0 0.054507 0.080284 0.091618 0.098562 0.088605 0.10192 -0.48954 -0.11945 -0.10165 -0.1025 -0.16924 -0.17666 -0.11856 -0.16865 -0.24062 -0.24887 -0.25412 -0.25642 -0.20133 -0.0014114 -0.00085583 2.521e-05 -0.002619 -1.7689 0 0 0.10238 0 -0.041287 -0.077703 -0.0089365 0 0
3.707 0.054225 0.048035 0.020374 0.037379 0 0.019824 0.057984 0.060845 0.077634 0.054531 0.081778 -0.13979 -0.065501 -0.10103 -0.084047 -0.10738 -0.16467 -0.09058 -0.1377 -0.19862 -0.20255 -0.16399 -0.18473 -0.11208 -0.0011164 -0.0001124 -9.2849e-05 -0.0015959 -1.2774 0 0 0.075563 0 -0.013589 -0.02782 0.0043076 0 0
3.7109 0.048063 0.043141 -0.0075215 0.0075772 0 8.6712e-05 0.038289 0.033898 0.047682 0.027202 0.054225 0.22532 0.0026234 -0.089315 -0.065981 -0.063399 -0.13017 -0.058006 -0.097139 -0.1325 -0.15516 -0.075614 -0.10463 -0.024657 -0.00039878 0.00049362 -0.00024745 -0.00098789 -0.80928 0 0 0.045533 0 0.017479 0.027516 0.040045 0 0
3.7148 0.040486 0.038551 0.029342 0.0042649 0 0.0078138 0.021127 0.013886 0.0077868 0.011368 0.0085454 0.58924 0.078165 -0.065275 -0.050936 -0.049949 -0.078727 -0.020847 -0.048492 -0.055063 -0.1086 -0.0039525 -0.024874 0.046425 9.2208e-05 0.00035016 -0.00071082 -0.0012219 -0.35956 0 0 0.006071 0 0.046637 0.076842 0.093119 0 0
3.7188 0.031263 0.031636 0.095379 0.025959 0 0.036051 0.0040071 -0.0024449 -0.033381 0.0029131 -0.050367 0.94165 0.14537 -0.034326 -0.040988 -0.062967 -0.02668 0.016085 0.00018282 0.013681 -0.065287 0.042207 0.044648 0.094338 -0.00017759 -0.00042654 -0.0014367 -0.0019681 0.084025 0 0 -0.040955 0 0.06516 0.10967 0.14448 0 0
3.7227 0.021075 0.021744 0.12967 0.048977 0 0.059959 -0.013097 -0.018681 -0.062038 -0.0059914 -0.10275 1.2891 0.19583 -0.0050993 -0.03596 -0.093441 0.010132 0.048753 0.044319 0.059796 -0.026654 0.063484 0.097195 0.12092 -0.001004 -0.001105 -0.0019233 -0.0024222 0.49081 0 0 -0.082457 0 0.069293 0.12428 0.18432 0 0
3.7266 0.011009 0.010664 0.097637 0.045926 0 0.054956 -0.026611 -0.033836 -0.070181 -0.019708 -0.12762 1.6449 0.22378 0.015278 -0.035306 -0.13469 0.025685 0.074125 0.08106 0.081939 0.0059188 0.060571 0.13099 0.12765 -0.0016078 -0.0010627 -0.0016558 -0.0021168 0.79154 0 0 -0.10222 0 0.056788 0.11997 0.20692 0 0
3.7305 0.0018136 0.00082639 0.021627 0.0099267 0 0.016931 -0.033364 -0.043889 -0.062533 -0.036118 -0.1189 2.0094 0.22352 0.02427 -0.037868 -0.17833 0.024981 0.088799 0.1077 0.087874 0.030732 0.035373 0.14799 0.1171 -0.0014558 -0.00038535 -0.00073069 -0.001423 0.93985 0 0 -0.094641 0 0.026008 0.097101 0.20739 0 0
3.7344 -0.0065656 -0.0068075 -0.037123 -0.037605 0 -0.033272 -0.034665 -0.046995 -0.052395 -0.049291 -0.090637 2.3664 0.18952 0.024274 -0.039299 -0.20717 0.018526 0.088442 0.12103 0.086868 0.043933 -0.0047771 0.15167 0.095717 -0.00083538 0.00025652 7.642e-05 -0.0011676 0.96357 0 0 -0.071135 0 -0.02031 0.060063 0.18374 0 0
3.7383 -0.014885 -0.013248 -0.030474 -0.064113 0 -0.065652 -0.035192 -0.045578 -0.050043 -0.05447 -0.066384 2.7013 0.14054 0.020637 -0.036167 -0.21626 0.015546 0.080427 0.12618 0.084978 0.048634 -0.043532 0.1458 0.074598 -0.00051706 0.00029932 8.964e-06 -0.0017313 0.94428 0 0 -0.051867 0 -0.066895 0.022035 0.15197 0 0
3.7422 -0.023948 -0.020256 0.035363 -0.053681 0 -0.063941 -0.037754 -0.043066 -0.054622 -0.051085 -0.060804 3.0224 0.085448 0.018449 -0.027478 -0.20398 0.020045 0.068632 0.12415 0.084461 0.045642 -0.073758 0.13388 0.057475 -0.00086339 -0.00017724 -0.0008676 -0.0025935 0.94151 0 0 -0.0491 0 -0.10602 -0.011478 0.11922 0 0
3.7461 -0.033784 -0.028766 0.10443 -0.020857 0 -0.036842 -0.040238 -0.039968 -0.056749 -0.042325 -0.068424 3.3566 0.032967 0.019695 -0.013014 -0.17033 0.030366 0.056974 0.11574 0.084212 0.03601 -0.08934 0.11814 0.047203 -0.0013928 -0.00059769 -0.0016446 -0.0028437 0.94041 0 0 -0.057223 0 -0.13079 -0.035708 0.092027 0 0
3.75 -0.043345 -0.038292 0.11676 0.0016925 0 -0.0096359 -0.038629 -0.0346 -0.048455 -0.032732 -0.06872 3.7218 -0.0034177 0.022466 0.0061717 -0.116 0.041199 0.051499 0.1001 0.079826 0.020806 -0.081018 0.098404 0.046907 -0.0013102 -0.0005219 -0.0014429 -0.0021388 0.87905 0 0 -0.058666 0 -0.13028 -0.043682 0.079574 0 0
3.7539 -0.051222 -0.047504 0.056195 -0.0093772 0 -0.0045845 -0.03267 -0.027338 -0.030685 -0.025949 -0.043823 4.1048 -0.016413 0.022972 0.023759 -0.05386 0.047017 0.054943 0.077651 0.065611 0.0040527 -0.050745 0.073062 0.053932 -0.00041737 -7.9536e-05 -0.00031424 -0.001082 0.72736 0 0 -0.040322 0 -0.10545 -0.03557 0.083649 0 0
3.7578 -0.057066 -0.055355 -0.038466 -0.049311 0 -0.026048 -0.02734 -0.022372 -0.012061 -0.023618 0.0049708 4.4701 -0.01063 0.019052 0.035585 0.005445 0.045696 0.064255 0.051063 0.039984 -0.010977 -0.0081007 0.042867 0.064181 0.00062896 0.00022137 0.00078106 -0.00060701 0.53719 0 0 -0.0057278 0 -0.066419 -0.016719 0.098803 0 0
3.7617 -0.062436 -0.06192 -0.10592 -0.090275 0 -0.060217 -0.028146 -0.023913 -0.0016206 -0.025377 0.055072 4.7933 0.010955 0.012344 0.039387 0.055662 0.040174 0.077013 0.022985 0.010369 -0.0219 0.040741 0.014704 0.075679 0.0010154 6.3423e-05 0.00092793 -0.0010142 0.41508 0 0 0.027145 0 -0.019652 0.0099801 0.12174 0 0
3.7656 -0.069874 -0.068439 -0.11015 -0.1046 0 -0.087201 -0.035659 -0.03131 -0.002994 -0.02976 0.077311 5.0843 0.04422 0.0070798 0.033561 0.091153 0.036457 0.090224 -0.0031688 -0.0086961 -0.026325 0.088919 0.00060902 0.086658 0.00063913 -0.0003531 0.00016045 -0.0016762 0.44791 0 0 0.039492 0 0.027638 0.041305 0.14865 0 0
3.7695 -0.080511 -0.07639 -0.066032 -0.086534 0 -0.095338 -0.045757 -0.039693 -0.014359 -0.035726 0.056928 5.3741 0.083103 0.0064966 0.017202 0.10123 0.039053 0.098362 -0.015235 -0.0051407 -0.017408 0.12281 0.01094 0.096576 0.00016609 -0.00054443 -0.00061195 -0.0017073 0.65153 0 0 0.024664 0 0.06187 0.072618 0.17326 0 0
3.7734 -0.09226 -0.08609 -0.025001 -0.055782 0 -0.088091 -0.055219 -0.04631 -0.032062 -0.043919 0.0048093 5.6806 0.12118 0.010155 -0.00065592 0.095214 0.047625 0.1023 -0.0085819 0.021067 0.0029162 0.14194 0.046734 0.10848 0.00022655 -0.00024831 -0.00055071 -0.00088278 0.97954 0 0 -0.0091751 0 0.081966 0.101 0.19272 0 0
3.7773 -0.10073 -0.095958 -0.03431 -0.041697 0 -0.080023 -0.065716 -0.055078 -0.05328 -0.056415 -0.050489 5.989 0.1579 0.014784 -0.015297 0.077905 0.058112 0.10448 0.019066 0.057927 0.033997 0.14843 0.098535 0.12504 0.00068108 0.00034725 0.00029673 0.00014023 1.368 0 0 -0.046792 0 0.089247 0.12577 0.20628 0 0
3.7813 -0.10278 -0.10342 -0.10102 -0.060913 0 -0.085125 -0.081112 -0.072933 -0.076001 -0.074654 -0.084593 6.2671 0.19331 0.017918 -0.022636 0.054185 0.067464 0.10772 0.068524 0.092077 0.074766 0.14545 0.15375 0.14865 0.0008033 0.00085843 0.0011285 0.00049076 1.7696 0 0 -0.076674 0 0.085736 0.14643 0.21348 0 0
3.7852 -0.099734 -0.1071 -0.18637 -0.10489 0 -0.10547 -0.10125 -0.101 -0.098311 -0.09715 -0.095909 6.4995 0.22855 0.020802 -0.016828 0.031015 0.077448 0.11739 0.14053 0.12038 0.12385 0.13919 0.20633 0.18344 0.0001661 0.0011182 0.0012538 -6.2516e-05 2.1583 0 0 -0.097225 0 0.074796 0.16211 0.21327 0 0
3.7891 -0.097236 -0.10847 -0.23366 -0.14593 0 -0.1286 -0.12021 -0.13065 -0.11897 -0.11941 -0.1052 6.7032 0.26496 0.027668 0.003833 0.017297 0.093575 0.13897 0.22476 0.15112 0.17585 0.14137 0.25962 0.23044 -0.00079485 0.0012812 0.00074637 -0.00089858 2.5218 0 0 -0.11541 0 0.063073 0.17224 0.20571 0 0
3.793 -0.10106 -0.11089 -0.20959 -0.15749 0 -0.13704 -0.13201 -0.15014 -0.13842 -0.13684 -0.13559 6.9087 0.30115 0.041851 0.032998 0.013838 0.11981 0.16961 0.3081 0.1936 0.2259 0.15526 0.31959 0.28399 -0.0012003 0.0015327 0.00025288 -0.0011106 2.8576 0 0 -0.13981 0 0.053332 0.17766 0.1931 0 0
3.7969 -0.1124 -0.11671 -0.13018 -0.13455 0 -0.12386 -0.13751 -0.15574 -0.15808 -0.14828 -0.1897 7.1288 0.3352 0.062228 0.066875 0.02049 0.15376 0.20655 0.3836 0.24639 0.27135 0.18112 0.38492 0.34014 -0.00066849 0.0017701 0.00026343 -0.0002685 3.1704 0 0 -0.1728 0 0.045974 0.1784 0.17665 0 0
3.8008 -0.12672 -0.12492 -0.052044 -0.098846 0 -0.10142 -0.14393 -0.15548 -0.17776 -0.15697 -0.2446 7.3467 0.36476 0.083201 0.10128 0.03622 0.1867 0.24609 0.44499 0.29609 0.30985 0.21771 0.44415 0.3944 0.00027336 0.0016549 0.00066522 0.0012802 3.4581 0 0 -0.20703 0 0.04077 0.17464 0.1578 0 0
3.8047 -0.13746 -0.13206 -0.033555 -0.083203 0 -0.093639 -0.15649 -0.16082 -0.19421 -0.16726 -0.27025 7.534 0.38322 0.098337 0.12838 0.058623 0.20865 0.2788 0.48128 0.32761 0.33623 0.2587 0.4831 0.43607 0.00075721 0.0010077 0.00099186 0.0027245 3.6973 0 0 -0.22947 0 0.035926 0.16639 0.1401 0 0
3.8086 -0.14142 -0.13594 -0.092445 -0.10567 0 -0.11575 -0.17143 -0.17461 -0.2027 -0.18006 -0.25583 7.6779 0.39041 0.10466 0.14582 0.081149 0.21467 0.29891 0.49884 0.33631 0.35202 0.29178 0.49573 0.46109 0.00047323 0.00011477 0.00098942 0.0033728 3.8498 0 0 -0.23115 0 0.029479 0.15698 0.12727 0 0
3.8125 -0.14121 -0.13829 -0.19096 -0.15372 0 -0.15872 -0.17887 -0.188 -0.20084 -0.19108 -0.21974 7.7891 0.38789 0.10423 0.1544 0.10137 0.20791 0.30611 0.50283 0.33066 0.35818 0.31191 0.48812 0.46934 -8.8311e-05 -0.00043122 0.0008431 0.0030705 3.8933 0 0 -0.21518 0 0.021382 0.14828 0.1205 0 0
3.8164 -0.1428 -0.14356 -0.26174 -0.19334 0 -0.19399 -0.17343 -0.18965 -0.19065 -0.19394 -0.19316 7.885 0.37725 0.10194 0.15514 0.11771 0.19742 0.30101 0.49714 0.3239 0.35528 0.31599 0.47193 0.46126 -0.00027071 -0.00025241 0.00087708 0.002237 3.8472 0 0 -0.19525 0 0.011938 0.14168 0.12025 0 0
3.8203 -0.15057 -0.15448 -0.25753 -0.1973 0 -0.19715 -0.16115 -0.17755 -0.17696 -0.18559 -0.1915 7.9698 0.3609 0.10152 0.1498 0.12865 0.19227 0.28554 0.48615 0.32283 0.34352 0.30118 0.4539 0.43786 -2.3556e-06 0.00043003 0.0011429 0.0015514 3.7594 0 0 -0.18421 0 0.0020258 0.13887 0.12661 0 0
3.8242 -0.16417 -0.16879 -0.18774 -0.16912 0 -0.17022 -0.15453 -0.16123 -0.16397 -0.16941 -0.20027 8.0331 0.34461 0.10303 0.14291 0.13353 0.19575 0.26758 0.47526 0.32339 0.32479 0.27195 0.43168 0.40594 0.00017198 0.00094855 0.0013699 0.0014652 3.6627 0 0 -0.18211 0 -0.0060457 0.14073 0.13608 0 0
3.8281 -0.17948 -0.18076 -0.11302 -0.14071 0 -0.14155 -0.1604 -0.15254 -0.15355 -0.15334 -0.18928 8.0655 0.33225 0.10349 0.1381 0.13448 0.20339 0.25415 0.46637 0.31571 0.30436 0.24121 0.39958 0.37529 -0.00023937 0.00076737 0.0012789 0.0018467 3.5496 0 0 -0.1757 0 -0.011359 0.14495 0.14379 0 0
3.832 -0.19197 -0.18626 -0.099653 -0.14421 0 -0.14143 -0.17323 -0.15487 -0.14632 -0.14471 -0.14288 8.0742 0.3255 0.10009 0.13672 0.13205 0.20672 0.24785 0.45997 0.29345 0.28541 0.21545 0.35836 0.35051 -0.0011032 -4.2001e-05 0.00086042 0.0020676 3.4003 0 0 -0.15178 0 -0.01333 0.15036 0.14778 0 0
3.8359 -0.19938 -0.18628 -0.16791 -0.18266 0 -0.17497 -0.18117 -0.16177 -0.14339 -0.14607 -0.078411 8.0775 0.3256 0.0931 0.13971 0.12678 0.2006 0.25039 0.4564 0.26013 0.27122 0.2006 0.3193 0.33564 -0.0018169 -0.00086632 0.0003297 0.0015733 3.2383 0 0 -0.1129 0 -0.011474 0.15586 0.14667 0 0
3.8398 -0.20179 -0.18548 -0.27422 -0.22652 0 -0.21716 -0.17816 -0.16509 -0.14591 -0.15483 -0.035747 8.0866 0.33502 0.086063 0.14832 0.11903 0.18897 0.2632 0.45708 0.22858 0.26904 0.20618 0.29865 0.33738 -0.0019574 -0.00109 -0.00011708 0.0005048 3.147 0 0 -0.079833 0 -0.0041395 0.16022 0.13982 0 0
3.8438 -0.19989 -0.18693 -0.34193 -0.23952 0 -0.23476 -0.16934 -0.16344 -0.15326 -0.16587 -0.046509 8.0907 0.35188 0.083237 0.16025 0.11101 0.18334 0.28063 0.46296 0.21415 0.28113 0.22903 0.3071 0.35287 -0.0016638 -0.00061134 -0.00043232 -0.00026322 3.215 0 0 -0.07668 0 0.0086983 0.16439 0.13271 0 0
3.8477 -0.19376 -0.18861 -0.31808 -0.21036 0 -0.21494 -0.16453 -0.16239 -0.16253 -0.17467 -0.10936 8.0616 0.3742 0.086302 0.1734 0.10475 0.19414 0.29884 0.4742 0.2257 0.30539 0.26275 0.34277 0.37723 -0.0013672 0.00011553 -0.0006331 0.00013783 3.4514 0 0 -0.11094 0 0.026695 0.17008 0.12956 0 0
3.8516 -0.18305 -0.18505 -0.21313 -0.16132 0 -0.1744 -0.16759 -0.16746 -0.17082 -0.17898 -0.19135 7.9744 0.40054 0.093157 0.18618 0.10209 0.22119 0.31566 0.4906 0.25939 0.33969 0.30295 0.39278 0.40698 -0.0012662 0.0005071 -0.0006946 0.0016646 3.7557 0 0 -0.16649 0 0.049708 0.17874 0.13331 0 0
3.8555 -0.16819 -0.17262 -0.093656 -0.12705 0 -0.14211 -0.17312 -0.17783 -0.17805 -0.17899 -0.25238 7.8251 0.42912 0.099676 0.19671 0.1054 0.25205 0.32905 0.51149 0.29982 0.38074 0.34443 0.44089 0.43785 -0.0011923 0.00032682 -0.00059771 0.0032253 3.9799 0 0 -0.21582 0 0.077497 0.19217 0.14704 0 0
3.8594 -0.15102 -0.15315 -0.03383 -0.12424 0 -0.1332 -0.17327 -0.18693 -0.18647 -0.17665 -0.27168 7.6324 0.45461 0.10284 0.20112 0.11928 0.27082 0.33718 0.53164 0.32912 0.41855 0.37924 0.47538 0.46159 -0.00097707 -0.00020103 -0.00044482 0.0035928 4.0289 0 0 -0.24026 0 0.10823 0.21261 0.17347 0 0
3.8633 -0.1343 -0.13255 -0.06232 -0.14016 0 -0.13869 -0.16597 -0.18817 -0.19687 -0.1743 -0.25667 7.4229 0.47235 0.10267 0.19968 0.14054 0.27059 0.34194 0.54386 0.3386 0.44507 0.40669 0.49231 0.4757 -0.0007985 -0.00067279 -0.00042924 0.0025614 3.9128 0 0 -0.24044 0 0.13747 0.23602 0.20499 0 0
3.8672 -0.12028 -0.11595 -0.14379 -0.14803 0 -0.13821 -0.15546 -0.17964 -0.20524 -0.17261 -0.23131 7.2118 0.47897 0.10161 0.19243 0.16693 0.2585 0.34342 0.5434 0.33398 0.45621 0.4268 0.49368 0.4788 -0.0010257 -0.00086019 -0.00063539 0.0011764 3.7077 0 0 -0.22969 0 0.16268 0.25937 0.23734 0 0
3.8711 -0.10918 -0.10408 -0.20763 -0.1323 0 -0.1211 -0.14557 -0.16412 -0.20441 -0.16909 -0.21606 6.9957 0.47154 0.10237 0.17972 0.19557 0.24819 0.3414 0.52612 0.32862 0.44882 0.43973 0.48287 0.46994 -0.0017208 -0.00081474 -0.0009061 0.00073701 3.4747 0 0 -0.2192 0 0.18156 0.2793 0.26621 0 0
3.875 -0.09861 -0.093576 -0.20119 -0.099929 0 -0.094916 -0.13471 -0.14595 -0.18977 -0.15895 -0.21475 6.7609 0.44398 0.10585 0.16201 0.22031 0.24613 0.33372 0.48412 0.32952 0.41726 0.44425 0.46052 0.44636 -0.0024156 -0.00069959 -0.0009777 0.0015414 3.2121 0 0 -0.2093 0 0.18998 0.28887 0.28416 0 0
3.8789 -0.0844 -0.080307 -0.12713 -0.07008 0 -0.075138 -0.11836 -0.12797 -0.16363 -0.13873 -0.21497 6.499 0.39816 0.11032 0.14227 0.23279 0.24415 0.31739 0.42002 0.32832 0.36573 0.43788 0.42311 0.40918 -0.0024928 -0.00059138 -0.00076503 0.0026577 2.8742 0 0 -0.19294 0 0.18776 0.28278 0.28729 0 0
3.8828 -0.062921 -0.061955 -0.03751 -0.054998 0 -0.06849 -0.095204 -0.11002 -0.13312 -0.10945 -0.19869 6.2165 0.34101 0.11175 0.1224 0.23066 0.22522 0.29173 0.34288 0.30625 0.30162 0.41779 0.36496 0.36067 -0.0018045 -0.00046337 -0.00047001 0.0029467 2.4174 0 0 -0.1646 0 0.17783 0.26242 0.27818 0 0
3.8867 -0.033763 -0.03831 0.0096205 -0.050464 0 -0.066489 -0.068546 -0.088756 -0.10323 -0.076108 -0.15516 5.93 0.27682 0.10508 0.10315 0.21208 0.17762 0.25585 0.25828 0.24967 0.22835 0.37997 0.28253 0.3008 -0.00086554 -0.00031261 -0.00036909 0.0022346 1.8213 0 0 -0.12485 0 0.16156 0.22872 0.25838 0 0
3.8906 -0.00073907 -0.010262 -0.003291 -0.041801 0 -0.053762 -0.040821 -0.05868 -0.071678 -0.042815 -0.088365 5.6505 0.21039 0.086542 0.084961 0.17601 0.10513 0.20928 0.17241 0.16234 0.14934 0.32015 0.17789 0.22946 -0.00040064 -0.0002287 -0.00050972 0.0013891 1.0797 0 0 -0.0776 0 0.14045 0.18357 0.23015 0 0
3.8945 0.030098 0.020594 -0.040413 -0.016733 0 -0.021274 -0.0086026 -0.015489 -0.03099 -0.008441 -0.014672 5.3739 0.15112 0.056441 0.067345 0.11848 0.024793 0.15017 0.096987 0.063039 0.067582 0.22369 0.058698 0.14225 -0.00070208 -0.00029827 -0.00066219 0.0012583 0.19258 0 0 -0.025481 0 0.1151 0.13109 0.19703 0 0
3.8984 0.054445 0.05157 -0.043436 0.026596 0 0.027734 0.034153 0.039503 0.023633 0.032262 0.048375 5.0868 0.10169 0.020245 0.048779 0.049805 -0.04528 0.085684 0.033502 -0.029119 -0.014383 0.10207 -0.065802 0.044934 -0.0014245 -0.00046379 -0.00058113 0.0016783 -0.81327 0 0 0.031047 0 0.087179 0.080434 0.16474 0 0
3.9023 0.072642 0.079146 0.018706 0.080118 0 0.081883 0.086809 0.09754 0.087999 0.081958 0.09508 4.7837 0.062483 -0.014014 0.028714 -0.0266 -0.097575 0.018718 -0.018945 -0.10818 -0.095953 -0.038746 -0.18947 -0.059922 -0.0019624 -0.00053265 -0.00027327 0.0016536 -1.8602 0 0 0.091103 0 0.056752 0.035113 0.13504 0 0
3.9063 0.088788 0.10063 0.12219 0.13076 0 0.12926 0.13751 0.14636 0.15005 0.13491 0.13608 4.4789 0.033341 -0.041256 0.006892 -0.10755 -0.13751 -0.047985 -0.062017 -0.18163 -0.17636 -0.19175 -0.31054 -0.16926 -0.0019867 -0.00036236 2.8108e-05 0.00048607 -2.8315 0 0 0.1517 0 0.024124 -0.0020834 0.10937 0 0
3.9102 0.10653 0.11588 0.2064 0.1656 0 0.16175 0.1706 0.17804 0.19752 0.17886 0.1888 4.1996 0.014119 -0.06328 -0.016647 -0.18936 -0.17606 -0.11058 -0.098751 -0.25874 -0.25387 -0.34536 -0.42811 -0.27787 -0.0016457 -2.6853e-05 0.00012569 -0.001428 -3.6251 0 0 0.20889 0 -0.010017 -0.027418 0.089674 0 0
3.9141 0.12524 0.12708 0.22378 0.17682 0 0.17579 0.18029 0.19417 0.22545 0.2043 0.25989 3.9642 0.0023857 -0.086641 -0.040125 -0.26694 -0.21962 -0.16475 -0.13532 -0.3391 -0.32417 -0.4791 -0.53711 -0.37557 -0.0013395 0.00023676 3.0117e-05 -0.0030114 -4.2029 0 0 0.25933 0 -0.041805 -0.040464 0.077121 0 0
3.918 0.14012 0.13638 0.17975 0.16644 0 0.17274 0.17659 0.20339 0.23787 0.2127 0.33455 3.7672 -0.0042201 -0.11523 -0.062013 -0.33796 -0.26493 -0.20999 -0.17358 -0.41176 -0.38472 -0.58565 -0.6268 -0.45774 -0.0013635 0.0002684 -0.00014647 -0.0036331 -4.5899 0 0 0.29938 0 -0.067732 -0.045316 0.070636 0 0
3.9219 0.14638 0.14365 0.12836 0.1472 0 0.15966 0.17664 0.21334 0.24319 0.21514 0.38403 3.5865 -0.0055914 -0.14445 -0.0815 -0.4002 -0.30182 -0.24497 -0.21265 -0.46412 -0.43266 -0.66012 -0.68471 -0.52053 -0.0017239 0.00016076 -0.00039575 -0.003666 -4.8251 0 0 0.32363 0 -0.085185 -0.043417 0.070276 0 0
3.9258 0.14346 0.14663 0.12595 0.13572 0 0.14719 0.18901 0.22442 0.24782 0.22174 0.38705 3.4056 -0.0012947 -0.16365 -0.097944 -0.4515 -0.32104 -0.26839 -0.25061 -0.49077 -0.46523 -0.6992 -0.70335 -0.56062 -0.0021758 0.00016999 -0.00081076 -0.0038899 -4.9175 0 0 0.32667 0 -0.09183 -0.036208 0.076015 0 0
3.9297 0.13552 0.1435 0.18191 0.14037 0 0.14302 0.20628 0.23064 0.25258 0.23156 0.34756 3.2296 0.012191 -0.16604 -0.11013 -0.48413 -0.32096 -0.27408 -0.27863 -0.49443 -0.47326 -0.69295 -0.68405 -0.56752 -0.0023785 0.00044074 -0.001352 -0.004495 -4.8481 0 0 0.30825 0 -0.082632 -0.023961 0.089201 0 0
3.9336 0.12775 0.13505 0.24909 0.15384 0 0.14562 0.21265 0.22568 0.25301 0.23291 0.29267 3.0791 0.03347 -0.1565 -0.11907 -0.49927 -0.30856 -0.26408 -0.28994 -0.48013 -0.46038 -0.6572 -0.6352 -0.54859 -0.0020879 0.00083272 -0.0017002 -0.0048762 -4.6074 0 0 0.2765 0 -0.063685 -0.008243 0.10708 0 0
3.9375 0.12237 0.1246 0.26324 0.15853 0 0.14507 0.1985 0.20753 0.24212 0.21415 0.25135 2.9681 0.061 -0.14844 -0.12455 -0.49759 -0.29353 -0.23936 -0.28141 -0.44997 -0.42865 -0.59924 -0.56651 -0.50758 -0.0013395 0.0010386 -0.001465 -0.0044443 -4.2173 0 0 0.24345 0 -0.039436 0.010699 0.1282 0 0
3.9414 0.11802 0.11551 0.19856 0.14205 0 0.13235 0.16781 0.17805 0.21406 0.17493 0.23153 2.8893 0.093309 -0.1509 -0.12587 -0.47942 -0.27981 -0.20061 -0.2507 -0.40293 -0.37946 -0.52382 -0.48388 -0.44696 -0.00050366 0.00087757 -0.00059863 -0.0034602 -3.7127 0 0 0.21505 0 -0.01346 0.032705 0.15146 0 0
3.9453 0.11273 0.10921 0.091961 0.10938 0 0.10911 0.13273 0.14022 0.16775 0.12737 0.21461 2.8216 0.12827 -0.1581 -0.12121 -0.44447 -0.26135 -0.14822 -0.19456 -0.3382 -0.31368 -0.43491 -0.38857 -0.36864 -7.8265e-05 0.000465 0.00043934 -0.0028563 -3.111 0 0 0.18494 0 0.0096926 0.057702 0.17563 0 0
3.9492 0.10707 0.1052 0.015345 0.080084 0 0.088166 0.10282 0.097682 0.10919 0.086624 0.17146 2.7505 0.16152 -0.1526 -0.1068 -0.39516 -0.22649 -0.086188 -0.11498 -0.25758 -0.23563 -0.33786 -0.28047 -0.27784 -0.00028363 9.0913e-05 0.0010133 -0.0031975 -2.4134 0 0 0.13942 0 0.025093 0.084216 0.19871 0 0
3.9531 0.10399 0.10263 0.01897 0.072532 0 0.083076 0.080011 0.056771 0.050414 0.060021 0.086428 2.68 0.19104 -0.12093 -0.084232 -0.33978 -0.16895 -0.022679 -0.026056 -0.1657 -0.15464 -0.23967 -0.16305 -0.1843 -0.00080723 -5.0914e-05 0.00085919 -0.0039734 -1.6458 0 0 0.070705 0 0.034627 0.10969 0.21968 0 0
3.957 0.10561 0.10137 0.092841 0.08884 0 0.095867 0.062076 0.026591 0.0041224 0.044243 -0.028883 2.626 0.21603 -0.067395 -0.054786 -0.28225 -0.096464 0.037932 0.064773 -0.07017 -0.075853 -0.14472 -0.046416 -0.093458 -0.0010183 6.7504e-07 0.00031015 -0.0040797 -0.89403 0 0 -0.012884 0 0.039681 0.13247 0.23769 0 0
3.9609 0.11034 0.10146 0.17645 0.1135 0 0.11432 0.048186 0.013948 -0.023067 0.031692 -0.1406 2.5985 0.23599 -0.012824 -0.020522 -0.22658 -0.029231 0.091334 0.14985 0.017346 -0.0045923 -0.057761 0.053174 -0.010961 -0.00054128 9.2298e-05 -3.262e-05 -0.0030072 -0.28631 0 0 -0.089139 0 0.041889 0.15096 0.25189 0 0
3.9648 0.11333 0.10185 0.20663 0.1259 0 0.12144 0.039513 0.016989 -0.033545 0.018624 -0.21059 2.5939 0.24958 0.021359 0.012855 -0.18073 0.012134 0.1286 0.21396 0.081662 0.047373 0.0084444 0.11803 0.050154 0.00035196 0.00016492 0.00014538 -0.0014371 0.070779 0 0 -0.1349 0 0.04336 0.16159 0.25952 0 0
3.9688 0.10988 0.10022 0.16381 0.11553 0 0.10886 0.035758 0.024965 -0.034755 0.007689 -0.21548 2.6 0.25754 0.028972 0.036695 -0.15009 0.019773 0.14736 0.24997 0.10917 0.074993 0.045732 0.136 0.083403 0.00097415 0.00030453 0.00062838 -0.00057772 0.14722 0 0 -0.13908 0 0.044323 0.16417 0.25976 0 0
3.9727 0.098715 0.094248 0.081851 0.08798 0 0.082679 0.033829 0.026672 -0.031386 0.0042489 -0.15703 2.6072 0.25987 0.020719 0.047736 -0.13593 0.0023157 0.14901 0.25857 0.095701 0.079076 0.052711 0.10642 0.088754 0.00089847 0.00058433 0.000933 -0.00095872 -0.010408 0 0 -0.10658 0 0.042852 0.15962 0.2528 0 0
3.9766 0.082394 0.083188 0.018267 0.05908 0 0.057903 0.031477 0.020752 -0.020886 0.011487 -0.060618 2.6131 0.25585 0.011558 0.044187 -0.13958 -0.023445 0.1342 0.24003 0.050487 0.059965 0.028 0.040967 0.065763 0.00039476 0.00089796 0.00076712 -0.0019678 -0.32435 0 0 -0.052484 0 0.036953 0.14822 0.23861 0 0
3.9805 0.065006 0.068194 0.011113 0.043345 0 0.046929 0.031283 0.017556 0.0030623 0.028646 0.037144 2.6185 0.24425 0.0070562 0.024913 -0.1624 -0.045281 0.10383 0.19524 -0.0087278 0.018542 -0.029419 -0.04174 0.014379 0.0001437 0.00099987 0.00023714 -0.0025704 -0.72642 0 0 0.0068067 0 0.023839 0.13019 0.21724 0 0
3.9844 0.049483 0.051436 0.05474 0.044778 0 0.051077 0.038818 0.029505 0.042073 0.052137 0.10664 2.6254 0.22215 0.0013906 -0.0068207 -0.20494 -0.062079 0.060664 0.12871 -0.066741 -0.041016 -0.11659 -0.12491 -0.062108 0.0005015 0.00073395 -0.00032473 -0.0023696 -1.1611 0 0 0.059693 0 -0.00085988 0.1052 0.18977 0 0
3.9883 0.036521 0.034973 0.10813 0.054692 0 0.060294 0.055602 0.05825 0.087843 0.076829 0.14046 2.6392 0.1937 -0.013293 -0.038474 -0.25478 -0.080268 0.014689 0.057625 -0.11898 -0.10422 -0.21147 -0.19972 -0.14499 0.0010931 0.00021069 -0.00066142 -0.0018694 -1.5671 0 0 0.10143 0 -0.032134 0.076414 0.16121 0 0
3.9922 0.025221 0.020253 0.12575 0.057122 0 0.059998 0.074548 0.090839 0.12578 0.096637 0.15519 2.6697 0.16125 -0.037443 -0.064084 -0.30565 -0.10518 -0.029442 -0.010125 -0.16958 -0.16476 -0.30363 -0.26456 -0.22553 0.0011902 -0.00026493 -0.00072199 -0.0017598 -1.8758 0 0 0.13347 0 -0.066599 0.045155 0.13398 0 0
3.9961 0.014212 0.0080317 0.088412 0.039464 0 0.040552 0.084008 0.10904 0.14462 0.10588 0.17595 2.7248 0.12762 -0.063904 -0.078451 -0.35117 -0.13519 -0.067215 -0.066998 -0.22155 -0.21673 -0.38306 -0.31859 -0.29525 0.00049601 -0.00045216 -0.00058286 -0.002118 -2.0359 0 0 0.16034 0 -0.10051 0.012968 0.1104 0 0
4 0.002343 -0.0019024 0.014993 0.0027912 0 0.004365 0.077315 0.10365 0.14337 0.102 0.21337 2.8004 0.098311 -0.085053 -0.07374 -0.37983 -0.16205 -0.090497 -0.0998 -0.26823 -0.25017 -0.43265 -0.35572 -0.33927 -0.00048794 -0.00036191 -0.00033427 -0.0024184 -2.0348 0 0 0.18419 0 -0.12681 -0.017006 0.09446 0 0
4.0039 -0.011093 -0.011102 -0.051174 -0.035975 0 -0.033724 0.058206 0.080888 0.12931 0.087288 0.25124 2.8789 0.079399 -0.098023 -0.051799 -0.38405 -0.17493 -0.09468 -0.10202 -0.29406 -0.26005 -0.44406 -0.36461 -0.34912 -0.00091293 -0.00019557 -5.8728e-05 -0.0022537 -1.885 0 0 0.19961 0 -0.14049 -0.039954 0.087627 0 0
4.0078 -0.026228 -0.022097 -0.072753 -0.05478 0 -0.054845 0.036364 0.05534 0.10967 0.066961 0.25732 2.9425 0.071593 -0.10285 -0.019867 -0.36611 -0.16481 -0.081677 -0.077526 -0.28397 -0.24826 -0.42203 -0.33479 -0.32767 -0.00039483 -0.00012078 0.00014869 -0.0018656 -1.5872 0 0 0.1942 0 -0.14343 -0.053839 0.088252 0 0
4.0117 -0.042639 -0.036929 -0.04659 -0.044758 0 -0.049924 0.017613 0.036223 0.085052 0.044347 0.21005 2.989 0.075253 -0.097802 0.017839 -0.32709 -0.12797 -0.052107 -0.027842 -0.23327 -0.21448 -0.36793 -0.26351 -0.27512 0.00063333 -0.00012991 0.00021658 -0.0018602 -1.1132 0 0 0.15719 0 -0.13739 -0.057035 0.095508 0 0
4.0156 -0.059701 -0.055526 -0.0091495 -0.021374 0 -0.029439 -0.0012231 0.019329 0.050538 0.017825 0.11847 3.0327 0.089963 -0.079346 0.056814 -0.2692 -0.068548 -0.0073319 0.044371 -0.15011 -0.15887 -0.28431 -0.1575 -0.19271 0.0013575 -0.00011665 0.0001669 -0.0024533 -0.43241 0 0 0.090009 0 -0.12505 -0.048356 0.10824 0 0
4.0195 -0.077049 -0.075448 -0.011225 -0.015764 0 -0.0192 -0.027958 -0.008526 0.0021741 -0.017163 0.016252 3.0891 0.11482 -0.047292 0.090541 -0.19499 0.0016188 0.051839 0.13686 -0.049303 -0.07649 -0.16958 -0.028493 -0.077051 0.0013359 -5.4927e-05 0.00010638 -0.0031176 0.44394 0 0 0.0085929 0 -0.1126 -0.025165 0.12492 0 0
4.0234 -0.094539 -0.093456 -0.076423 -0.049694 0 -0.041837 -0.066264 -0.056857 -0.058241 -0.06284 -0.066181 3.1566 0.14178 -0.008272 0.11927 -0.11708 0.068491 0.11527 0.23459 0.056724 0.019969 -0.040909 0.11335 0.053732 0.00082746 -5.1822e-05 0.00011537 -0.0030257 1.4501 0 0 -0.06722 0 -0.10503 0.0035559 0.14171 0 0
4.0273 -0.11153 -0.10757 -0.17522 -0.1144 0 -0.097152 -0.11151 -0.12172 -0.1243 -0.11587 -0.12681 3.2166 0.16781 0.028301 0.14398 -0.03996 0.12468 0.17913 0.33198 0.16299 0.125 0.095456 0.26244 0.19235 0.00044502 -0.00019632 0.00015893 -0.001802 2.4984 0 0 -0.12909 0 -0.10329 0.033396 0.15715 0 0
4.0313 -0.12621 -0.11777 -0.24032 -0.17376 0 -0.15892 -0.1545 -0.1868 -0.18942 -0.16905 -0.19061 3.2519 0.19034 0.058449 0.16555 0.032228 0.17449 0.2399 0.42389 0.26992 0.23252 0.23294 0.41524 0.3312 0.00055347 -0.00037594 0.00014056 0.00019233 3.5188 0 0 -0.18577 0 -0.10755 0.060138 0.16994 0 0
4.0352 -0.13588 -0.12477 -0.21801 -0.19207 0 -0.19364 -0.18813 -0.23415 -0.24884 -0.21546 -0.28176 3.2618 0.20595 0.086648 0.18469 0.09332 0.22856 0.29241 0.50279 0.37686 0.33235 0.36098 0.56505 0.45799 0.0010045 -0.00030555 4.5308e-05 0.0022559 4.4564 0 0 -0.252 0 -0.11712 0.077404 0.17812 0 0
4.0391 -0.13837 -0.12841 -0.11665 -0.16366 0 -0.18693 -0.21007 -0.25569 -0.29738 -0.25027 -0.39456 3.2599 0.21302 0.11933 0.19976 0.13638 0.29094 0.33145 0.5613 0.47647 0.40865 0.46257 0.6986 0.55487 0.0013738 0.00019195 -5.7809e-06 0.0039255 5.2319 0 0 -0.32995 0 -0.12785 0.080732 0.18049 0 0
4.043 -0.13345 -0.12733 -0.0089919 -0.11762 0 -0.15431 -0.22045 -0.25655 -0.32722 -0.26954 -0.49044 3.2551 0.21391 0.15545 0.20817 0.16085 0.35032 0.3573 0.60011 0.55466 0.45758 0.53208 0.79769 0.61784 0.0013736 0.00090318 0.0001293 0.0051546 5.7216 0 0 -0.40081 0 -0.13672 0.073992 0.17847 0 0
4.0469 -0.12311 -0.12059 0.020306 -0.092816 0 -0.12602 -0.21905 -0.24836 -0.3305 -0.26945 -0.52517 3.2405 0.20978 0.18481 0.20732 0.16453 0.3855 0.36885 0.61763 0.59629 0.47582 0.56395 0.84488 0.64258 0.0010453 0.0012625 0.00045569 0.0060526 5.8028 0 0 -0.43587 0 -0.1423 0.059925 0.17279 0 0
4.0508 -0.11053 -0.10931 -0.056955 -0.10484 0 -0.11934 -0.20595 -0.23871 -0.30577 -0.24896 -0.48305 3.2 0.20202 0.19687 0.19465 0.14561 0.38192 0.36521 0.61259 0.593 0.46147 0.55386 0.8303 0.62618 0.0006457 0.00077624 0.00082603 0.0066144 5.442 0 0 -0.41808 0 -0.14348 0.042001 0.16447 0 0
4.0547 -0.098823 -0.09686 -0.18561 -0.13448 0 -0.12447 -0.18391 -0.22571 -0.26163 -0.21324 -0.38838 3.1269 0.19313 0.19078 0.16418 0.096618 0.34423 0.34092 0.57675 0.54761 0.40807 0.48839 0.75567 0.55828 0.00042916 -0.00048106 0.0010821 0.0067699 4.7411 0 0 -0.35512 0 -0.13795 0.027586 0.15555 0 0
4.0586 -0.090108 -0.086969 -0.26749 -0.14705 0 -0.11733 -0.15811 -0.2018 -0.21207 -0.17266 -0.28474 3.0311 0.18655 0.17551 0.12268 0.028876 0.2921 0.30145 0.51798 0.47159 0.33333 0.38895 0.63345 0.46041 0.00051776 -0.0017615 0.0011838 0.006612 3.8871 0 0 -0.27233 0 -0.12697 0.021282 0.14861 0 0
4.0625 -0.08517 -0.081456 -0.23839 -0.12405 0 -0.086589 -0.13226 -0.16261 -0.16633 -0.13601 -0.2012 2.9275 0.1837 0.15954 0.075408 -0.049954 0.24269 0.24981 0.44053 0.37755 0.24615 0.26851 0.4815 0.34466 0.00088094 -0.0021208 0.0011899 0.0064398 3.0332 0 0 -0.19269 0 -0.11086 0.023227 0.14452 0 0
4.0664 -0.083135 -0.079291 -0.11866 -0.078469 0 -0.047928 -0.10533 -0.11251 -0.12231 -0.10385 -0.13447 2.8192 0.18554 0.14118 0.026804 -0.13317 0.19658 0.18852 0.34794 0.27273 0.15315 0.13764 0.31631 0.22072 0.0013636 -0.0011687 0.0011548 0.0065045 2.2153 0 0 -0.12196 0 -0.089847 0.03277 0.14374 0 0
4.0703 -0.081438 -0.077632 0.0039235 -0.041563 0 -0.030686 -0.073232 -0.061698 -0.07044 -0.069331 -0.060808 2.6943 0.19317 0.11053 -0.017134 -0.21145 0.14096 0.1207 0.24449 0.15877 0.061662 0.0098043 0.14902 0.10059 0.0017532 0.00052353 0.0011045 0.0067269 1.3748 0 0 -0.051111 0 -0.063975 0.048055 0.14657 0 0
4.0742 -0.076807 -0.073796 0.043912 -0.034981 0 -0.049261 -0.03453 -0.01812 -0.0050005 -0.02675 0.035726 2.5402 0.20558 0.061604 -0.049362 -0.27038 0.066535 0.053796 0.14076 0.037503 -0.019997 -0.095673 -0.013406 0.00090691 0.0019013 0.0017686 0.0011134 0.0067013 0.46333 0 0 0.028285 0 -0.035466 0.062759 0.15166 0 0
4.0781 -0.06733 -0.066684 -0.01742 -0.053533 0 -0.08692 0.005622 0.01759 0.067275 0.020665 0.14464 2.3589 0.21848 0.0019526 -0.07222 -0.30936 -0.01904 -0.0063893 0.045557 -0.082887 -0.091408 -0.17673 -0.16341 -0.076986 0.0018308 0.001666 0.0013222 0.0059985 -0.46874 0 0 0.11138 0 -0.0087284 0.072551 0.15643 0 0
4.082 -0.054244 -0.056913 -0.12309 -0.072072 0 -0.10807 0.037779 0.04918 0.12927 0.061863 0.23569 2.1661 0.22915 -0.050725 -0.08741 -0.32828 -0.094334 -0.056427 -0.036128 -0.1876 -0.15151 -0.232 -0.2892 -0.13199 0.0017022 0.00034995 0.0017862 0.0044954 -1.2794 0 0 0.18125 0 0.013174 0.075865 0.15953 0 0
4.0859 -0.041559 -0.045975 -0.18911 -0.067873 0 -0.088107 0.054628 0.077378 0.16439 0.086981 0.28273 1.9762 0.23488 -0.081981 -0.0971 -0.32815 -0.14024 -0.093317 -0.099969 -0.26136 -0.19931 -0.26125 -0.37619 -0.16404 0.0016247 -0.0010715 0.0023055 0.0024835 -1.8244 0 0 0.22129 0 0.027252 0.071861 0.1597 0 0
4.0898 -0.033182 -0.035199 -0.168 -0.038301 0 -0.033794 0.055504 0.096278 0.16684 0.094752 0.28256 1.79 0.23016 -0.091035 -0.10433 -0.30946 -0.15309 -0.11019 -0.13651 -0.29576 -0.22895 -0.26049 -0.41295 -0.16986 0.0014876 -0.0013983 0.0024984 0.00053301 -2.0433 0 0 0.22665 0 0.027192 0.060243 0.15452 0 0
4.0938 -0.029669 -0.025139 -0.078357 -0.00058211 0 0.023026 0.045402 0.097856 0.14323 0.090793 0.25272 1.5983 0.21528 -0.088591 -0.11097 -0.28047 -0.14335 -0.10956 -0.14935 -0.29196 -0.23895 -0.23717 -0.3969 -0.15669 0.0010193 -0.00033448 0.0021465 -0.00076437 -1.971 0 0 0.20491 0 0.014966 0.046264 0.14425 0 0
4.0977 -0.027463 -0.015555 0.016396 0.023246 0 0.051147 0.030703 0.080099 0.10586 0.079625 0.21233 1.3953 0.19318 -0.085356 -0.11536 -0.24389 -0.12378 -0.095039 -0.14328 -0.25728 -0.22913 -0.19519 -0.33487 -0.12853 5.7807e-05 0.0012495 0.0014698 -0.0010627 -1.6816 0 0 0.16741 0 -0.0046841 0.033082 0.12978 0 0
4.1016 -0.021539 -0.0059063 0.057439 0.022615 0 0.042001 0.016182 0.050139 0.064753 0.060209 0.16482 1.1861 0.16631 -0.083012 -0.11532 -0.20005 -0.099835 -0.068665 -0.12077 -0.19983 -0.19864 -0.13588 -0.23846 -0.086963 -0.0012233 0.0020347 0.0009767 -0.00045553 -1.2288 0 0 0.1203 0 -0.027819 0.022585 0.1116 0 0
4.1055 -0.0092888 0.0039942 0.030447 0.0044296 0 0.011369 0.0048973 0.018965 0.024618 0.030223 0.098002 0.9816 0.13805 -0.075354 -0.10742 -0.14788 -0.070058 -0.032651 -0.084208 -0.12559 -0.14641 -0.059863 -0.11878 -0.032935 -0.0023676 0.0013518 0.00096653 0.00052984 -0.64021 0 0 0.06295 0 -0.049182 0.016539 0.090276 0 0
4.1094 0.0076128 0.013628 -0.028957 -0.013197 0 -0.016157 -0.0013693 -0.0068188 -0.01326 -0.0064462 0.00090936 0.78752 0.11531 -0.056388 -0.085154 -0.083504 -0.032581 0.009337 -0.035983 -0.039394 -0.073452 0.030787 0.01435 0.032213 -0.0029323 -0.00028183 0.0012039 0.0012275 0.043621 0 0 -0.0063471 0 -0.058741 0.016018 0.067183 0 0
4.1133 0.024705 0.022063 -0.063251 -0.013482 0 -0.024103 -0.0031824 -0.027753 -0.048241 -0.038852 -0.11836 0.60075 0.099553 -0.026364 -0.053107 -0.012559 0.010837 0.051377 0.016952 0.052533 0.0053237 0.12316 0.14874 0.099843 -0.0027656 -0.0016331 0.0011658 0.0012875 0.73448 0 0 -0.083402 0 -0.056767 0.017746 0.044931 0 0
4.1172 0.037996 0.028755 -0.034109 0.0083489 0 -0.01026 -0.0044477 -0.046701 -0.079462 -0.057095 -0.22972 0.41495 0.090374 0.0089785 -0.01473 0.059709 0.055823 0.090748 0.071751 0.14101 0.082134 0.2089 0.26657 0.16454 -0.0020601 -0.001793 0.00064736 0.00092377 1.3067 0 0 -0.15595 0 -0.044857 0.020064 0.025216 0 0
4.1211 0.046179 0.034207 0.049513 0.042036 0 0.017416 -0.01017 -0.062673 -0.10584 -0.060794 -0.29632 0.22682 0.086538 0.042742 0.025766 0.12688 0.096908 0.12479 0.12528 0.21402 0.14921 0.27935 0.34671 0.2205 -0.0012074 -0.00087117 5.7265e-05 0.00068248 1.6439 0 0 -0.20759 0 -0.025703 0.021305 0.0097522 0 0
4.125 0.050528 0.039836 0.13484 0.068557 0 0.047405 -0.021236 -0.070485 -0.12488 -0.058058 -0.29635 0.036057 0.084452 0.069273 0.059696 0.17356 0.12609 0.14809 0.17093 0.25838 0.1922 0.31623 0.37267 0.25507 -0.00061219 0.00021429 1.7344e-05 0.00089794 1.6828 0 0 -0.22488 0 -0.0055613 0.018586 0.0022593 0 0
4.1289 0.053406 0.04704 0.16097 0.072586 0 0.068952 -0.031106 -0.066072 -0.1311 -0.055386 -0.236 -0.15786 0.076789 0.08369 0.077864 0.18455 0.13193 0.15673 0.19979 0.26307 0.20307 0.30898 0.34052 0.25836 -0.00054244 0.0005871 0.00064965 0.0013721 1.4275 0 0 -0.20362 0 0.0055155 0.0097424 0.0042136 0 0
4.1328 0.056997 0.056188 0.10542 0.053801 0 0.07534 -0.028981 -0.050427 -0.11696 -0.049458 -0.14503 -0.35487 0.060668 0.082072 0.079614 0.15953 0.10495 0.15074 0.20807 0.22408 0.18506 0.26253 0.2606 0.23101 -0.00099598 0.00010772 0.0013467 0.0016332 0.93234 0 0 -0.151 0 0.0047736 -0.0053433 0.013702 0 0
4.1367 0.062764 0.066325 0.0073785 0.028873 0 0.067602 -0.0079038 -0.027002 -0.077748 -0.03019 -0.059144 -0.54891 0.034681 0.06427 0.06485 0.098384 0.047303 0.12924 0.19207 0.14828 0.13932 0.1794 0.15121 0.1724 -0.0016277 -0.00065304 0.0013489 0.0015134 0.27608 0 0 -0.082627 0 -0.0087427 -0.027097 0.029312 0 0
4.1406 0.071005 0.075755 -0.055562 0.021063 0 0.055704 0.029235 0.0040134 -0.016878 0.0078338 -0.00039012 -0.72622 -0.0017423 0.036143 0.034719 0.0033812 -0.023333 0.091818 0.14875 0.05205 0.068203 0.06415 0.028815 0.083282 -0.0018873 -0.0010263 0.00056296 0.0013849 -0.46334 0 0 -0.015024 0 -0.034724 -0.055739 0.04908 0 0
4.1445 0.080249 0.082894 -0.025942 0.043386 0 0.053014 0.071394 0.046386 0.053662 0.057868 0.033472 -0.87317 -0.047937 0.0067663 -0.0081398 -0.11973 -0.083738 0.035512 0.069129 -0.046814 -0.027028 -0.076038 -0.098435 -0.037519 -0.0014144 -0.00081909 -0.0002736 0.0017231 -1.2282 0 0 0.042879 0 -0.070275 -0.09241 0.06814 0 0
4.1484 0.087289 0.08677 0.083972 0.087523 0 0.065944 0.10706 0.10081 0.11937 0.10565 0.06554 -0.98772 -0.094814 -0.018551 -0.052496 -0.24465 -0.12289 -0.028677 -0.027965 -0.13927 -0.12939 -0.21786 -0.22997 -0.16837 -0.0004244 -0.00036614 -0.00031429 0.0024256 -1.9914 0 0 0.094211 0 -0.10511 -0.13172 0.082636 0 0
4.1523 0.088731 0.087036 0.19585 0.12784 0 0.087568 0.13079 0.15751 0.17128 0.14124 0.12427 -1.0822 -0.13821 -0.042698 -0.094399 -0.36127 -0.15092 -0.095488 -0.13337 -0.22868 -0.23207 -0.35246 -0.36619 -0.29981 0.00033669 -0.00011953 0.0005161 0.0026742 -2.7462 0 0 0.15053 0 -0.13554 -0.17048 0.091787 0 0
4.1563 0.083368 0.083843 0.22561 0.13887 0 0.10265 0.14353 0.19843 0.20921 0.16562 0.22345 -1.1733 -0.17439 -0.07308 -0.13047 -0.461 -0.18858 -0.15943 -0.23749 -0.32319 -0.32838 -0.47188 -0.50111 -0.42247 0.00017408 -0.00022959 0.0014255 0.0016117 -3.4739 0 0 0.22103 0 -0.15877 -0.20534 0.095619 0 0
4.1602 0.073376 0.077831 0.15324 0.11385 0 0.10103 0.14849 0.20983 0.23787 0.18553 0.34847 -1.2686 -0.19779 -0.11236 -0.15617 -0.5322 -0.24514 -0.21126 -0.32465 -0.42215 -0.40748 -0.56405 -0.61925 -0.52121 -0.00090098 -0.00047736 0.0015693 -0.00078316 -4.1097 0 0 0.3014 0 -0.17162 -0.23014 0.095397 0 0
4.1641 0.062915 0.070049 0.041753 0.070273 0 0.087137 0.14806 0.19432 0.25964 0.20323 0.45827 -1.3635 -0.20577 -0.15273 -0.16889 -0.57079 -0.3056 -0.24015 -0.37676 -0.50838 -0.45712 -0.61917 -0.69907 -0.58011 -0.0021005 -0.00053148 0.00092472 -0.0035302 -4.538 0 0 0.37105 0 -0.17553 -0.23837 0.097037 0 0
4.168 0.055108 0.061574 -0.014513 0.037776 0 0.075782 0.14406 0.16965 0.27084 0.21232 0.50511 -1.451 -0.20222 -0.18008 -0.17054 -0.58499 -0.34014 -0.24635 -0.39433 -0.55459 -0.47741 -0.64036 -0.72129 -0.60081 -0.0025307 -0.00023586 0.00029556 -0.0054249 -4.6344 0 0 0.40248 0 -0.17489 -0.23166 0.10439 0 0
4.1719 0.050071 0.053045 0.030284 0.036814 0 0.07746 0.13852 0.15383 0.26406 0.20383 0.46253 -1.5308 -0.18866 -0.18482 -0.16104 -0.57693 -0.32804 -0.22924 -0.37683 -0.5401 -0.46657 -0.62601 -0.67757 -0.58209 -0.002002 0.00030269 0.00044617 -0.0060211 -4.3302 0 0 0.37768 0 -0.17143 -0.21083 0.11927 0 0
4.1758 0.045727 0.044614 0.13455 0.063564 0 0.086819 0.13173 0.14951 0.23389 0.175 0.34363 -1.608 -0.16685 -0.16908 -0.14044 -0.54885 -0.2739 -0.1893 -0.32548 -0.46485 -0.42386 -0.57506 -0.57451 -0.5242 -0.0011752 0.00082389 0.0012895 -0.0058598 -3.6536 0 0 0.30046 0 -0.16669 -0.17761 0.1428 0 0
4.1797 0.040381 0.036499 0.20525 0.092187 0 0.085835 0.11922 0.14202 0.18082 0.13125 0.19534 -1.6829 -0.13782 -0.14359 -0.10613 -0.49753 -0.20204 -0.12539 -0.23941 -0.34947 -0.3435 -0.4772 -0.43046 -0.42212 -0.00087873 0.0010804 0.0019899 -0.0057513 -2.7168 0 0 0.19522 0 -0.1612 -0.13516 0.17529 0 0
4.1836 0.034401 0.029529 0.17703 0.0933 0 0.059686 0.093098 0.11281 0.11104 0.080462 0.06978 -1.7458 -0.10533 -0.11748 -0.063653 -0.43029 -0.13551 -0.051258 -0.13814 -0.22155 -0.24268 -0.34961 -0.26692 -0.2974 -0.0012887 0.00096044 0.0018583 -0.0058776 -1.6589 0 0 0.092389 0 -0.15428 -0.092408 0.20918 0 0
4.1875 0.029417 0.024842 0.06571 0.055922 0 0.011648 0.04934 0.056091 0.033411 0.026979 -0.0084834 -1.7843 -0.07039 -0.090887 -0.016579 -0.35086 -0.079926 0.026617 -0.030136 -0.099627 -0.13047 -0.20284 -0.099935 -0.16096 -0.0018073 0.00054834 0.0010837 -0.005628 -0.591 0 0 0.010263 0 -0.14534 -0.052579 0.2404 0 0
4.1914 0.026176 0.022726 -0.047814 -0.0028263 0 -0.036 -0.0049827 -0.015502 -0.043024 -0.027527 -0.055406 -1.7969 -0.033688 -0.057027 0.03182 -0.26299 -0.025453 0.10322 0.078212 0.01321 -0.014264 -0.046444 0.062839 -0.02175 -0.0017381 0.00011063 0.00054494 -0.0042936 0.42306 0 0 -0.05355 0 -0.1341 -0.017649 0.26601 0 0
4.1953 0.023497 0.021715 -0.085528 -0.048151 0 -0.05636 -0.053012 -0.079959 -0.11018 -0.078643 -0.11009 -1.7982 0.0042032 -0.010988 0.076753 -0.17226 0.038066 0.1725 0.17952 0.12285 0.096474 0.10601 0.21803 0.1088 -0.0010216 -2.7952e-05 0.00092588 -0.001876 1.3444 0 0 -0.11506 0 -0.12038 0.01073 0.28266 0 0
4.1992 0.019428 0.019176 -0.032621 -0.05206 0 -0.036915 -0.079229 -0.12052 -0.16133 -0.11719 -0.19949 -1.8086 0.041681 0.043225 0.11026 -0.092518 0.10856 0.22734 0.26414 0.23163 0.1877 0.22992 0.35917 0.21389 -0.0002622 0.00030181 0.0020556 0.00079117 2.1259 0 0 -0.18648 0 -0.1056 0.03364 0.29006 0 0
4.2031 0.013233 0.013272 0.056994 -0.014924 0 0.010425 -0.081338 -0.13421 -0.192 -0.1346 -0.31205 -1.8395 0.076909 0.093517 0.13172 -0.030953 0.17208 0.26877 0.33114 0.33016 0.25729 0.31899 0.47246 0.29192 -6.7449e-05 0.00095131 0.0031077 0.00268 2.6989 0 0 -0.26171 0 -0.091556 0.05456 0.29404 0 0
4.207 0.0060306 0.0046654 0.10762 0.032499 0 0.05503 -0.071633 -0.12969 -0.20089 -0.13073 -0.4013 -1.8869 0.10829 0.12702 0.14065 0.0080691 0.21264 0.29588 0.37781 0.39921 0.30245 0.36893 0.53979 0.34027 -0.00044372 0.0015118 0.0033834 0.0033163 2.991 0 0 -0.31644 0 -0.078968 0.074377 0.29751 0 0
4.2109 -0.00050538 -0.0037404 0.078787 0.050215 0 0.065687 -0.065907 -0.11876 -0.19019 -0.11527 -0.41738 -1.938 0.13418 0.13759 0.13729 0.021419 0.22122 0.30793 0.40163 0.41989 0.32102 0.37738 0.54721 0.35724 -0.00086987 0.0016021 0.0028668 0.0029882 2.9615 0 0 -0.32353 0 -0.068322 0.093549 0.30314 0 0
4.2148 -0.005796 -0.0090428 -0.0099678 0.019326 0 0.030529 -0.069975 -0.10853 -0.16471 -0.10028 -0.34341 -1.9821 0.15012 0.1282 0.12127 0.0023578 0.19825 0.29942 0.39253 0.38502 0.30402 0.33701 0.493 0.33473 -0.00089043 0.0011722 0.0020752 0.0023626 2.63 0 0 -0.27301 0 -0.059914 0.11039 0.31409 0 0
4.2188 -0.010539 -0.01064 -0.097614 -0.04142 0 -0.033462 -0.076047 -0.098241 -0.13025 -0.090408 -0.20918 -2.0163 0.15552 0.10789 0.098467 -0.038068 0.15163 0.27183 0.35379 0.30441 0.2573 0.26562 0.38954 0.28229 -0.00053635 0.0005568 0.0014933 0.0019619 2.0762 0 0 -0.18161 0 -0.052536 0.12172 0.32733 0 0
4.2227 -0.015361 -0.010526 -0.12419 -0.087514 0 -0.088774 -0.071397 -0.081173 -0.091544 -0.079585 -0.072149 -2.0427 0.1513 0.085967 0.071779 -0.091652 0.094146 0.22721 0.29046 0.20045 0.18664 0.17531 0.25782 0.20773 -0.00016311 0.0002126 0.0012191 0.0019205 1.4068 0 0 -0.083717 0 -0.045921 0.12605 0.33873 0 0
4.2266 -0.019631 -0.011373 -0.068741 -0.082214 0 -0.10068 -0.050066 -0.050122 -0.05038 -0.057056 0.020523 -2.0651 0.13793 0.06709 0.042551 -0.15367 0.039915 0.16664 0.20586 0.096343 0.095637 0.073241 0.1181 0.11598 2.6191e-06 0.00035584 0.0010991 0.0020574 0.70688 0 0 -0.0093231 0 -0.040381 0.12244 0.34491 0 0
4.2305 -0.021858 -0.014223 0.037099 -0.026491 0 -0.061478 -0.01674 -0.0040234 -0.0049819 -0.017082 0.061218 -2.0869 0.11599 0.049291 0.011697 -0.21954 -0.0017582 0.091474 0.1041 0.0042969 -0.011533 -0.033431 -0.017151 0.012547 3.8266e-05 0.0008024 0.0010555 0.0020562 0.0074101 0 0 0.034946 0 -0.036779 0.11017 0.34159 0 0
4.2344 -0.021227 -0.017869 0.12607 0.03931 0 0.0022199 0.018889 0.048279 0.047604 0.03543 0.081688 -2.1123 0.08755 0.026085 -0.02041 -0.28438 -0.032515 0.0076387 -0.0040171 -0.078099 -0.1242 -0.13468 -0.14405 -0.090697 7.8286e-05 0.0011316 0.0011756 0.0016226 -0.70283 0 0 0.067334 0 -0.038288 0.090861 0.32318 0 0
4.2383 -0.01854 -0.020212 0.13575 0.065573 0 0.047346 0.049551 0.091035 0.10626 0.086868 0.12441 -2.1438 0.058518 -0.0080419 -0.052259 -0.34563 -0.063895 -0.072447 -0.10438 -0.16013 -0.22839 -0.22546 -0.26174 -0.18241 5.197e-05 0.00102 0.0015034 0.00063545 -1.4228 0 0 0.11307 0 -0.044783 0.071231 0.29617 0 0
4.2422 -0.015509 -0.020045 0.051866 0.032672 0 0.046211 0.072088 0.111 0.16128 0.12209 0.2068 -2.1808 0.032002 -0.0517 -0.081997 -0.40084 -0.10609 -0.14154 -0.18944 -0.24429 -0.31628 -0.30158 -0.36486 -0.25577 -0.00020404 0.00047514 0.0018567 -0.00072528 -2.0834 0 0 0.18051 0 -0.055578 0.054565 0.26475 0 0
4.2461 -0.013211 -0.017602 -0.074749 -0.032272 0 0.0077112 0.084169 0.10671 0.1958 0.13204 0.30451 -2.2218 0.011095 -0.094632 -0.10736 -0.44705 -0.15435 -0.19274 -0.25228 -0.31767 -0.38078 -0.3587 -0.43967 -0.3046 -0.00060756 -0.00018995 0.0019438 -0.0020163 -2.5435 0 0 0.25012 0 -0.069314 0.043834 0.2336 0 0
4.25 -0.011338 -0.013762 -0.15708 -0.075901 0 -0.030577 0.082664 0.08942 0.19493 0.11788 0.36581 -2.2694 0.0019737 -0.12233 -0.12222 -0.47545 -0.18673 -0.21241 -0.27908 -0.35636 -0.40769 -0.38481 -0.46761 -0.31556 -0.00076434 -0.00059156 0.00167 -0.0028141 -2.6541 0 0 0.28593 0 -0.08201 0.043846 0.21144 0 0
4.2539 -0.0089184 -0.0091526 -0.13408 -0.061005 0 -0.03426 0.067064 0.07369 0.1569 0.089682 0.34688 -2.3311 0.0079466 -0.12492 -0.12117 -0.47801 -0.17894 -0.1977 -0.2678 -0.34069 -0.39599 -0.37382 -0.43489 -0.28784 -0.00035543 -0.00053902 0.0012801 -0.0030527 -2.3527 0 0 0.26133 0 -0.086353 0.054589 0.20461 0 0
4.2578 -0.0055158 -0.0041373 -0.021272 0.0032392 0 -0.0013174 0.043461 0.065229 0.096874 0.060097 0.2427 -2.4116 0.027465 -0.10389 -0.1045 -0.45489 -0.12541 -0.1561 -0.22606 -0.26986 -0.35449 -0.32936 -0.34213 -0.22997 0.00044427 -0.00015432 0.0011572 -0.0030688 -1.7129 0 0 0.17945 0 -0.079518 0.072961 0.21132 0 0
4.2617 -0.0015432 0.0006783 0.095325 0.067996 0 0.036933 0.02235 0.056802 0.038239 0.036419 0.091668 -2.5019 0.059755 -0.071141 -0.072426 -0.40618 -0.047591 -0.091984 -0.15779 -0.16432 -0.28784 -0.25308 -0.20701 -0.14653 0.0010583 0.00022558 0.001471 -0.003234 -0.90739 0 0 0.071941 0 -0.059958 0.097289 0.22978 0 0
4.2656 0.0024858 0.0045081 0.12455 0.083426 0 0.04424 0.010315 0.036037 -0.0031256 0.016603 -0.048864 -2.5796 0.10335 -0.040777 -0.02616 -0.33354 0.019814 -0.011065 -0.068174 -0.053953 -0.20181 -0.14826 -0.057018 -0.043301 0.0010847 0.00030519 0.0020219 -0.0035008 -0.11289 0 0 -0.02262 0 -0.02702 0.12565 0.25702 0 0
4.2695 0.0066693 0.0072452 0.04475 0.038181 0 0.012077 0.0037623 -0.0020109 -0.028822 -0.0070146 -0.13816 -2.6227 0.15504 -0.019904 0.030326 -0.24363 0.054263 0.075914 0.03327 0.038994 -0.10552 -0.022933 0.083053 0.069176 0.00072765 7.1981e-05 0.0024215 -0.0033487 0.57044 0 0 -0.083602 0 0.018292 0.1554 0.2854 0 0
4.2734 0.011438 0.010065 -0.076161 -0.031804 0 -0.032403 -0.007683 -0.048906 -0.053441 -0.0387 -0.17344 -2.6287 0.20535 -0.0054679 0.084567 -0.15825 0.060531 0.15542 0.1286 0.10968 -0.013613 0.098001 0.20038 0.17439 0.0005742 -0.00017654 0.0024186 -0.0022635 1.1266 0 0 -0.11723 0 0.064032 0.18367 0.30716 0 0
4.2773 0.016654 0.014686 -0.13557 -0.071678 0 -0.049699 -0.030218 -0.088301 -0.089187 -0.072943 -0.18315 -2.6198 0.24995 0.011023 0.13093 -0.087398 0.062761 0.22216 0.20949 0.16694 0.067874 0.20266 0.29366 0.26479 0.00094397 -8.6972e-05 0.0020723 -0.00032447 1.5684 0 0 -0.14419 0 0.10465 0.20911 0.31981 0 0
4.2813 0.021343 0.021685 -0.080933 -0.049992 0 -0.021476 -0.057899 -0.10721 -0.13294 -0.097167 -0.19943 -2.6269 0.28496 0.035214 0.16454 -0.03954 0.081009 0.27178 0.26851 0.22037 0.13346 0.28038 0.36432 0.33364 0.0015491 0.00039502 0.001651 0.0016866 1.8801 0 0 -0.17798 0 0.13532 0.23034 0.32183 0 0
4.2852 0.024615 0.029565 0.047845 0.018268 0 0.034724 -0.07597 -0.10329 -0.16687 -0.10156 -0.23175 -2.6663 0.30428 0.064475 0.17805 -0.02714 0.11298 0.29733 0.29323 0.26835 0.17378 0.31388 0.40758 0.36928 0.0018523 0.00090112 0.0013891 0.0028186 2.0074 0 0 -0.21243 0 0.14913 0.24459 0.3118 0 0
4.2891 0.026836 0.035776 0.15377 0.084593 0 0.080573 -0.072651 -0.083433 -0.17161 -0.086701 -0.26079 -2.7296 0.30564 0.088831 0.16993 -0.05085 0.13586 0.29696 0.27819 0.29577 0.18238 0.29567 0.41128 0.36531 0.0016954 0.00093116 0.0013287 0.002676 1.8955 0 0 -0.22716 0 0.14531 0.24908 0.29395 0 0
4.293 0.029602 0.03884 0.16318 0.10404 0 0.087112 -0.048218 -0.057036 -0.14027 -0.061538 -0.25538 -2.7937 0.29437 0.096929 0.14752 -0.09653 0.12502 0.27696 0.23358 0.28281 0.16404 0.23938 0.36364 0.32978 0.0014501 0.00035054 0.0013606 0.0017004 1.5301 0 0 -0.20468 0 0.13137 0.24492 0.27403 0 0
4.2969 0.034221 0.039458 0.081966 0.067478 0 0.054797 -0.013377 -0.030236 -0.082136 -0.034107 -0.19741 -2.8411 0.2732 0.082842 0.11452 -0.15707 0.073118 0.23931 0.16413 0.21871 0.11981 0.15132 0.26327 0.26558 0.0015079 -0.00038482 0.0013991 0.0007776 0.94716 0 0 -0.14375 0 0.11157 0.23265 0.25479 0 0
4.3008 0.040089 0.03944 -0.016448 0.005898 0 0.0098557 0.020226 -0.0043408 -0.014802 -0.0049292 -0.095552 -2.8703 0.24534 0.049712 0.075054 -0.2249 -0.0049862 0.18636 0.075649 0.11126 0.051654 0.039212 0.12293 0.17664 0.0017279 -0.00057276 0.0015096 0.0005286 0.21166 0 0 -0.059519 0 0.090493 0.21332 0.23872 0 0
4.3047 0.044675 0.039626 -0.054617 -0.033964 0 -0.016395 0.047522 0.022756 0.047041 0.030092 0.02156 -2.8906 0.21611 0.0083259 0.035486 -0.2893 -0.083027 0.11962 -0.022826 -0.014934 -0.039449 -0.085692 -0.035864 0.067671 0.001535 6.855e-05 0.0018524 0.0008745 -0.60442 0 0 0.027508 0 0.075724 0.18965 0.2295 0 0
4.3086 0.045373 0.039087 -0.0099485 -0.023222 0 -0.0079838 0.069471 0.054111 0.097217 0.071076 0.12531 -2.9097 0.19083 -0.028655 0.00086462 -0.34551 -0.13984 0.04922 -0.11659 -0.13126 -0.1372 -0.20556 -0.19251 -0.043522 0.00059813 0.0010454 0.0024598 0.0011765 -1.4296 0 0 0.10349 0 0.068528 0.16822 0.22546 0 0
4.3125 0.041656 0.036516 0.075353 0.030277 0 0.028265 0.087554 0.090759 0.13634 0.11007 0.20398 -2.9275 0.17086 -0.053716 -0.027588 -0.39349 -0.16989 -0.019268 -0.19965 -0.22087 -0.23291 -0.31321 -0.33358 -0.14808 -0.00069188 0.0014591 0.0030496 0.00077334 -2.1925 0 0 0.16564 0 0.067494 0.15199 0.22537 0 0
4.3164 0.03564 0.03224 0.13254 0.089345 0 0.069486 0.10075 0.1288 0.16716 0.13657 0.26407 -2.9405 0.15702 -0.068381 -0.049051 -0.43317 -0.18261 -0.080875 -0.2672 -0.2859 -0.31921 -0.40281 -0.45175 -0.23853 -0.0015359 0.00082585 0.0031098 -0.0005202 -2.8269 0 0 0.2181 0 0.071099 0.14302 0.22828 0 0
4.3203 0.030605 0.028528 0.11716 0.11428 0 0.09119 0.10777 0.15893 0.19159 0.14682 0.31672 -2.9473 0.15 -0.080883 -0.062498 -0.46414 -0.19268 -0.1282 -0.31265 -0.33997 -0.38575 -0.46618 -0.54012 -0.30435 -0.0015226 -0.00042099 0.0022912 -0.0022882 -3.2823 0 0 0.26401 0 0.076922 0.14366 0.23323 0 0
4.3242 0.028796 0.027678 0.036518 0.090113 0 0.081359 0.11025 0.17078 0.20959 0.14653 0.36142 -2.95 0.14895 -0.098581 -0.067421 -0.48397 -0.20809 -0.15116 -0.32918 -0.39112 -0.4201 -0.49395 -0.58867 -0.33351 -0.0010289 -0.0012716 0.00081937 -0.0037977 -3.5232 0 0 0.29966 0 0.081364 0.15324 0.23924 0 0
4.3281 0.030264 0.029857 -0.058496 0.036193 0 0.047676 0.11151 0.16029 0.21827 0.1438 0.38098 -2.9509 0.15112 -0.12056 -0.06602 -0.49215 -0.22302 -0.15272 -0.32252 -0.42925 -0.42737 -0.49232 -0.58648 -0.33273 -0.00078006 -0.0010463 -0.00049812 -0.0044756 -3.5179 0 0 0.31377 0 0.083995 0.16628 0.24587 0 0
4.332 0.033348 0.033004 -0.10645 -0.0080684 0 0.013415 0.11177 0.13378 0.21141 0.13992 0.35253 -2.9499 0.15577 -0.13667 -0.058469 -0.48651 -0.22048 -0.13356 -0.29328 -0.42983 -0.4089 -0.46172 -0.52835 -0.30378 -0.0010642 -1.7396e-05 -0.00081389 -0.0042659 -3.2334 0 0 0.29278 0 0.085312 0.18019 0.25315 0 0
4.3359 0.036023 0.034891 -0.073286 -0.011402 0 0.0024585 0.10573 0.10371 0.18177 0.12788 0.26658 -2.9471 0.16231 -0.13451 -0.044971 -0.46516 -0.18435 -0.095353 -0.24252 -0.37245 -0.36702 -0.40333 -0.4203 -0.24941 -0.0014716 0.00085197 4.4814e-05 -0.0036405 -2.6585 0 0 0.22982 0 0.08607 0.19254 0.26116 0 0
4.3398 0.036944 0.035087 0.024312 0.026641 0 0.021781 0.086595 0.078531 0.1269 0.10018 0.13939 -2.944 0.17067 -0.10934 -0.02464 -0.42265 -0.11355 -0.039588 -0.1683 -0.25977 -0.30286 -0.31498 -0.27941 -0.17116 -0.0014153 0.00079923 0.0013369 -0.0032478 -1.8414 0 0 0.13292 0 0.087751 0.19999 0.27012 0 0
4.3438 0.035703 0.034733 0.12472 0.075075 0 0.054655 0.053218 0.055876 0.054473 0.057354 0.0079693 -2.9421 0.17988 -0.068698 -0.00047845 -0.36616 -0.027394 0.022305 -0.080867 -0.12054 -0.22847 -0.21064 -0.12806 -0.082851 -0.00080486 -7.5877e-05 0.0019503 -0.003439 -0.90409 0 0 0.025503 0 0.089939 0.20326 0.2794 0 0
4.3477 0.032607 0.034502 0.15824 0.094253 0 0.072228 0.012993 0.026214 -0.0188 0.0086579 -0.090412 -2.9387 0.18887 -0.027705 0.024804 -0.30277 0.044177 0.083956 0.012014 0.0065799 -0.15045 -0.10063 0.014064 0.0075911 -0.00011536 -0.0009856 0.00132 -0.0040227 -0.0045539 0 0 -0.063792 0 0.090744 0.20396 0.28836 0 0
4.3516 0.028405 0.033214 0.095936 0.065826 0 0.056394 -0.022704 -0.015695 -0.075699 -0.034979 -0.14032 -2.9256 0.19647 0.0012728 0.048957 -0.23781 0.080013 0.14104 0.10438 0.096216 -0.073197 0.0072463 0.13536 0.094569 0.00017796 -0.0012319 -8.9278e-05 -0.0044453 0.73486 0 0 -0.11747 0 0.088263 0.20308 0.29642 0 0
4.3555 0.023973 0.028823 -0.024331 0.007156 0 0.015458 -0.046254 -0.062578 -0.10845 -0.06769 -0.15594 -2.8943 0.20096 0.016338 0.069034 -0.17782 0.082162 0.18883 0.18881 0.14859 -0.0015542 0.10334 0.23269 0.17169 0.00010375 -0.00079008 -0.0011918 -0.0042492 1.2777 0 0 -0.13973 0 0.079744 0.20167 0.30284 0 0
4.3594 0.019837 0.020803 -0.12061 -0.041625 0 -0.021779 -0.057498 -0.098182 -0.12183 -0.08895 -0.1682 -2.8429 0.19828 0.025272 0.079264 -0.13388 0.072756 0.21986 0.25072 0.18249 0.055522 0.1693 0.30723 0.22714 6.7573e-05 -0.00016523 -0.0012091 -0.0034205 1.6605 0 0 -0.15153 0 0.060765 0.19958 0.30622 0 0
4.3633 0.015752 0.011267 -0.12735 -0.048471 0 -0.029673 -0.060945 -0.10988 -0.12679 -0.099353 -0.19981 -2.7782 0.18876 0.037583 0.080392 -0.10537 0.074896 0.23665 0.28989 0.21601 0.09716 0.20593 0.35882 0.26166 0.00030222 0.00023052 -0.00026464 -0.0023431 1.9295 0 0 -0.17219 0 0.03505 0.19537 0.30707 0 0
4.3672 0.010831 0.0034251 -0.047511 -0.014108 0 -0.0071257 -0.060576 -0.098772 -0.13035 -0.098413 -0.24614 -2.7109 0.17245 0.056179 0.072653 -0.092569 0.093061 0.23891 0.30507 0.25073 0.12112 0.21221 0.38261 0.27361 0.00058809 0.0004744 0.00085961 -0.0014409 2.0836 0 0 -0.20173 0 0.0052435 0.18766 0.30549 0 0
4.3711 0.0043689 -0.0011349 0.048931 0.029051 0 0.021851 -0.057576 -0.077964 -0.13051 -0.086882 -0.27649 -2.6497 0.14981 0.07496 0.056766 -0.095261 0.10962 0.22666 0.296 0.27054 0.12557 0.18841 0.37028 0.26198 0.00056472 0.00090864 0.0014871 -0.00086249 2.0704 0 0 -0.21924 0 -0.025584 0.17525 0.30164 0 0
4.375 -0.0032326 -0.0035911 0.081981 0.04277 0 0.028647 -0.051721 -0.061003 -0.11949 -0.069304 -0.25559 -2.5969 0.12158 0.083398 0.033659 -0.11533 0.1004 0.19742 0.25997 0.25436 0.10454 0.13252 0.31558 0.22191 0.00020895 0.0016063 0.0015554 -0.00048208 1.832 0 0 -0.19937 0 -0.051494 0.1559 0.29549 0 0
4.3789 -0.010385 -0.0063519 0.027051 0.01288 0 0.0036631 -0.042937 -0.051166 -0.091441 -0.051753 -0.17052 -2.5496 0.091519 0.074092 0.007913 -0.14984 0.055864 0.15456 0.20496 0.1926 0.06122 0.056313 0.22086 0.1592 -0.00014176 0.00216 0.0014474 -0.00014752 1.359 0 0 -0.13385 0 -0.068045 0.13123 0.28771 0 0
4.3828 -0.01535 -0.010565 -0.067112 -0.04018 0 -0.036616 -0.030708 -0.040772 -0.047561 -0.036132 -0.043545 -2.5016 0.061815 0.048008 -0.017686 -0.1954 -0.010044 0.10293 0.13879 0.095893 0.0026181 -0.029505 0.099868 0.082152 -0.00025718 0.0020452 0.0014573 0.00012142 0.71002 0 0 -0.040045 0 -0.07679 0.10424 0.27885 0 0
4.3867 -0.017594 -0.015264 -0.12226 -0.077553 0 -0.063474 -0.013266 -0.019976 0.0044911 -0.017808 0.079255 -2.4465 0.03346 0.014331 -0.041739 -0.25038 -0.070168 0.045497 0.065662 -0.0092182 -0.066997 -0.11895 -0.025806 -0.0043076 -0.0003709 0.001169 0.0015143 0.00017922 -0.0082312 0 0 0.050101 0 -0.079616 0.076858 0.26913 0 0
4.3906 -0.018234 -0.01882 -0.096442 -0.071423 0 -0.057947 0.010351 0.013409 0.054657 0.0092694 0.15648 -2.3812 0.0071443 -0.014608 -0.063126 -0.31288 -0.10397 -0.01431 -0.01018 -0.094539 -0.14265 -0.20612 -0.13513 -0.094721 -0.000934 2.0575e-05 0.0013989 -4.9027e-05 -0.67794 0 0 0.11115 0 -0.079421 0.051129 0.25878 0 0
4.3945 -0.019121 -0.020896 -0.01531 -0.025336 0 -0.023713 0.036312 0.051022 0.094182 0.044255 0.17719 -2.3095 -0.016675 -0.030332 -0.080133 -0.37722 -0.11032 -0.068187 -0.080023 -0.14562 -0.21308 -0.27937 -0.21576 -0.17697 -0.0020176 -0.0007293 0.0010926 -0.00045916 -1.2017 0 0 0.1384 0 -0.084046 0.030449 0.24839 0 0
4.3984 -0.021362 -0.022699 0.05396 0.028633 0 0.016707 0.055153 0.079155 0.11747 0.076578 0.16516 -2.243 -0.03916 -0.033014 -0.093906 -0.43387 -0.10393 -0.11139 -0.13816 -0.16808 -0.27025 -0.33666 -0.26636 -0.24409 -0.0030905 -0.00076565 0.00080032 -0.00085189 -1.5205 0 0 0.14557 0 -0.096451 0.013363 0.23887 0 0
4.4023 -0.024596 -0.025435 0.058712 0.052531 0 0.037286 0.057312 0.087166 0.12293 0.092399 0.15802 -2.1946 -0.059965 -0.030806 -0.10408 -0.47675 -0.10035 -0.14102 -0.18009 -0.17999 -0.30963 -0.37524 -0.29178 -0.29166 -0.0034979 -0.00028984 0.00064798 -0.0010904 -1.6195 0 0 0.15004 0 -0.11618 -0.0010677 0.2309 0 0
4.4063 -0.027573 -0.028818 -0.0011012 0.028581 0 0.024364 0.041255 0.073328 0.11311 0.084812 0.17601 -2.1698 -0.078388 -0.033403 -0.11012 -0.50041 -0.10257 -0.15484 -0.20169 -0.19479 -0.32749 -0.39266 -0.29508 -0.31599 -0.0031376 0.00027781 0.00048675 -0.0011607 -1.5188 0 0 0.15832 0 -0.14162 -0.013795 0.22513 0 0
4.4102 -0.029348 -0.031341 -0.078769 -0.028698 0 -0.015597 0.016125 0.045267 0.093196 0.058584 0.20426 -2.1613 -0.091998 -0.043828 -0.10995 -0.49497 -0.099432 -0.14837 -0.1942 -0.20763 -0.31661 -0.38236 -0.27284 -0.30945 -0.0025582 0.00067774 0.00010414 -0.0011081 -1.2506 0 0 0.16174 0 -0.1682 -0.025982 0.22274 0 0
4.4141 -0.029887 -0.031854 -0.11831 -0.0819 0 -0.059637 -0.0049537 0.015345 0.067478 0.025657 0.20301 -2.1546 -0.096891 -0.054766 -0.10124 -0.45811 -0.075699 -0.1224 -0.15468 -0.19692 -0.27662 -0.34193 -0.21783 -0.27127 -0.0023444 0.00089659 -0.00039362 -0.00095704 -0.83754 0 0 0.14374 0 -0.18579 -0.037989 0.22404 0 0
4.418 -0.029593 -0.030582 -0.091673 -0.095687 0 -0.081602 -0.015487 -0.0065858 0.036455 -0.0037055 0.13943 -2.1385 -0.092851 -0.053309 -0.08498 -0.40051 -0.025064 -0.083666 -0.092473 -0.14182 -0.21679 -0.27853 -0.12684 -0.21111 -0.002481 0.00097617 -0.00053315 -0.00069855 -0.29137 0 0 0.092664 0 -0.19093 -0.048846 0.22757 0 0
4.4219 -0.028399 -0.028447 -0.012884 -0.061232 0 -0.068684 -0.020159 -0.019203 -0.0021677 -0.02637 0.016801 -2.1127 -0.079788 -0.031409 -0.061819 -0.32828 0.043461 -0.035394 -0.012918 -0.042136 -0.14174 -0.19555 -0.0074314 -0.13377 -0.0024267 0.00086698 8.7535e-05 -0.0003158 0.36022 0 0 0.011592 0 -0.18246 -0.05757 0.23233 0 0
4.4258 -0.02547 -0.025615 0.073431 -0.0033367 0 -0.030988 -0.028899 -0.030293 -0.048554 -0.045141 -0.12256 -2.0857 -0.058263 0.0062676 -0.032931 -0.2486 0.10988 0.018845 0.077441 0.076276 -0.056856 -0.097375 0.12221 -0.044942 -0.0018178 0.00052713 0.0013072 0.00020652 1.0457 0 0 -0.080545 0 -0.16053 -0.063127 0.23712 0 0
4.4297 -0.0199 -0.02107 0.11847 0.036374 0 0.0044 -0.046371 -0.050219 -0.096576 -0.063878 -0.2246 -2.0664 -0.030625 0.044247 -0.0019689 -0.17584 0.15492 0.072606 0.16442 0.17688 0.027414 0.0063367 0.24059 0.044137 -0.0009825 0.00010974 0.0024182 0.00086586 1.6549 0 0 -0.15785 0 -0.12855 -0.063407 0.23917 0 0
4.4336 -0.011741 -0.013798 0.097595 0.03 0 0.013297 -0.067154 -0.082008 -0.13544 -0.083599 -0.26052 -2.0576 -0.0049876 0.067227 0.024311 -0.1199 0.17121 0.11906 0.23458 0.23658 0.099637 0.098943 0.33199 0.12036 -0.00064528 -6.1026e-05 0.0027396 0.0015701 2.0855 0 0 -0.20178 0 -0.099105 -0.06078 0.23742 0 0
4.4375 -0.0023742 -0.004264 0.027185 -0.014549 0 -0.0059285 -0.080804 -0.11592 -0.15663 -0.10148 -0.24457 -2.0559 0.014563 0.071263 0.04247 -0.083937 0.16623 0.15478 0.28268 0.25873 0.15441 0.17143 0.39068 0.17752 -0.0011269 0.00022445 0.0021961 0.0020689 2.2938 0 0 -0.2117 0 -0.077887 -0.057302 0.23188 0 0
4.4414 0.0061637 0.0054858 -0.042186 -0.058352 0 -0.030128 -0.081001 -0.13427 -0.1596 -0.11195 -0.21836 -2.055 0.024904 0.065575 0.049838 -0.070154 0.15488 0.17676 0.30489 0.26445 0.18725 0.21616 0.4177 0.21049 -0.0019371 0.00080611 0.0013343 0.0020405 2.3029 0 0 -0.20333 0 -0.068814 -0.054849 0.22279 0 0
4.4453 0.012374 0.013291 -0.05795 -0.061641 0 -0.03083 -0.069578 -0.12407 -0.15039 -0.10908 -0.21464 -2.0484 0.022032 0.063311 0.04277 -0.081695 0.14666 0.18018 0.29602 0.27034 0.19127 0.22158 0.41387 0.21161 -0.002241 0.0012379 0.00078984 0.0013708 2.1579 0 0 -0.19452 0 -0.076122 -0.056211 0.21065 0 0
4.4492 0.016131 0.018441 -0.0050355 -0.016268 0 3.4685e-05 -0.052475 -0.087391 -0.13396 -0.08985 -0.23003 -2.0315 0.0048923 0.069311 0.020467 -0.11767 0.13705 0.16095 0.25613 0.27237 0.16182 0.1791 0.37549 0.17606 -0.001712 0.001169 0.00076181 0.00039398 1.8691 0 0 -0.18883 0 -0.09776 -0.064313 0.19749 0 0
4.4531 0.018662 0.021889 0.078446 0.046667 0 0.04133 -0.033125 -0.040383 -0.10836 -0.056947 -0.22861 -2.0039 -0.019856 0.075515 -0.010048 -0.16792 0.11052 0.12557 0.19791 0.24898 0.10942 0.10408 0.2967 0.11582 -0.00085769 0.00065217 0.00098223 -0.00022861 1.4011 0 0 -0.17104 0 -0.12357 -0.077287 0.185 0 0
4.457 0.021831 0.025182 0.1276 0.081732 0 0.060343 -0.010519 -0.0010713 -0.066983 -0.01834 -0.17255 -1.9714 -0.049066 0.067768 -0.045376 -0.22864 0.053647 0.076709 0.12594 0.17985 0.037978 0.0034318 0.17659 0.035451 -0.00048174 7.3638e-05 0.0011138 -2.071e-05 0.71813 0 0 -0.12007 0 -0.14845 -0.093799 0.17374 0 0
4.4609 0.027184 0.029383 0.10276 0.066628 0 0.042238 0.017034 0.023933 -0.007285 0.017661 -0.054625 -1.9441 -0.079568 0.037888 -0.082001 -0.2959 -0.031491 0.01757 0.044771 0.064141 -0.047998 -0.11486 0.025103 -0.059926 -0.00087322 -0.00021032 0.0010996 0.00082028 -0.15579 0 0 -0.029555 0 -0.16766 -0.1122 0.16397 0 0
4.4648 0.035196 0.034903 0.024354 0.020661 0 0.0048703 0.04785 0.0427 0.063062 0.048474 0.093263 -1.927 -0.10695 -0.009219 -0.11428 -0.36405 -0.12491 -0.046789 -0.04058 -0.075805 -0.14253 -0.23789 -0.13766 -0.16367 -0.0015709 -0.00015403 0.0011304 0.0014682 -1.1206 0 0 0.081997 0 -0.17427 -0.12925 0.15554 0 0
4.4688 0.044977 0.041897 -0.041691 -0.011415 0 -0.014978 0.077396 0.068912 0.12904 0.078549 0.22095 -1.9136 -0.13006 -0.058647 -0.13952 -0.42593 -0.19999 -0.10747 -0.12337 -0.20669 -0.23425 -0.34909 -0.2887 -0.26443 -0.0018963 3.4025e-05 0.0013525 0.0011055 -2.042 0 0 0.18122 0 -0.17129 -0.1426 0.14695 0 0
4.4727 0.05463 0.05031 -0.037871 0.0037872 0 0.0078326 0.10225 0.10864 0.17786 0.11356 0.2928 -1.8881 -0.14994 -0.095374 -0.15797 -0.47799 -0.24002 -0.16035 -0.19992 -0.3022 -0.31716 -0.44228 -0.41115 -0.35662 -0.0016388 0.00016447 0.0016774 -0.00038335 -2.8126 0 0 0.24242 0 -0.16343 -0.15226 0.13747 0 0
4.4766 0.062195 0.059387 0.037486 0.061819 0 0.065979 0.12218 0.15409 0.20621 0.15237 0.30774 -1.84 -0.1673 -0.11286 -0.16977 -0.51711 -0.24737 -0.20231 -0.2667 -0.3547 -0.38633 -0.51289 -0.499 -0.43558 -0.0011866 0.00023114 0.0018641 -0.0023056 -3.381 0 0 0.26366 0 -0.15426 -0.15849 0.12673 0 0
4.4805 0.066757 0.067468 0.12989 0.12516 0 0.12566 0.13784 0.18877 0.21899 0.18484 0.29369 -1.7746 -0.18303 -0.1148 -0.17513 -0.53924 -0.23857 -0.22973 -0.31873 -0.37484 -0.4354 -0.55582 -0.55482 -0.49534 -0.0010463 0.00031427 0.0017273 -0.0037399 -3.7364 0 0 0.26332 0 -0.14809 -0.16186 0.11443 0 0
4.4844 0.068958 0.072759 0.17416 0.15318 0 0.15265 0.14734 0.19917 0.22182 0.19853 0.28323 -1.7088 -0.19688 -0.11049 -0.17374 -0.5371 -0.23039 -0.23696 -0.34449 -0.38099 -0.45211 -0.56325 -0.58284 -0.52348 -0.001325 0.0003961 0.0012576 -0.0042439 -3.876 0 0 0.2617 0 -0.14999 -0.16368 0.1008 0 0
4.4883 0.070435 0.074633 0.14534 0.13172 0 0.13599 0.14678 0.1836 0.2157 0.18846 0.28948 -1.6528 -0.20749 -0.1083 -0.16736 -0.51677 -0.2281 -0.22958 -0.34675 -0.38544 -0.44216 -0.54563 -0.58278 -0.52432 -0.0016948 0.00034953 0.00061147 -0.0040461 -3.7943 0 0 0.26409 0 -0.1567 -0.16489 0.086848 0 0
4.4922 0.072516 0.074203 0.073722 0.080473 0 0.091949 0.13476 0.1524 0.19816 0.16091 0.29833 -1.5961 -0.21299 -0.11109 -0.15567 -0.47952 -0.22419 -0.20888 -0.32543 -0.38545 -0.40652 -0.50487 -0.54909 -0.49756 -0.0017802 0.00011962 5.7948e-05 -0.0036451 -3.4963 0 0 0.2589 0 -0.16538 -0.16503 0.07284 0 0
4.4961 0.075221 0.073507 0.016696 0.035989 0 0.049325 0.11577 0.12038 0.16844 0.12796 0.28063 -1.5146 -0.21161 -0.11536 -0.13834 -0.42704 -0.20653 -0.17648 -0.28156 -0.36513 -0.34716 -0.44312 -0.47593 -0.44392 -0.0015021 -0.00014607 -0.00010382 -0.0033266 -3.0142 0 0 0.2299 0 -0.17284 -0.16341 0.058971 0 0
4.5 0.077429 0.073989 0.014715 0.026043 0 0.030247 0.097517 0.097505 0.12983 0.098348 0.21476 -1.3942 -0.19931 -0.11365 -0.11369 -0.35974 -0.16841 -0.1334 -0.21576 -0.30802 -0.26568 -0.36006 -0.36454 -0.36213 -0.0010664 -0.00021928 0.00028266 -0.0030921 -2.404 0 0 0.17043 0 -0.17287 -0.15773 0.045285 0 0
4.5039 0.078039 0.075657 0.065353 0.053365 0 0.039744 0.084234 0.083662 0.087191 0.073256 0.10442 -1.2451 -0.17696 -0.099268 -0.083222 -0.28378 -0.11366 -0.085575 -0.14088 -0.21246 -0.17575 -0.26386 -0.22757 -0.26505 -0.00072337 -5.4416e-05 0.0010264 -0.002939 -1.7294 0 0 0.088789 0 -0.16217 -0.1464 0.031846 0 0
4.5078 0.077027 0.077492 0.12889 0.096691 0 0.067021 0.07293 0.070481 0.043392 0.049495 -0.020003 -1.0928 -0.14829 -0.071257 -0.049802 -0.20419 -0.054695 -0.037699 -0.066954 -0.098006 -0.08788 -0.16238 -0.086889 -0.16451 -0.00060259 0.00012135 0.0015955 -0.0030177 -1.0516 0 0 0.0034329 0 -0.14293 -0.13007 0.019247 0 0
4.5117 0.075373 0.078439 0.15569 0.12552 0 0.093734 0.057054 0.048593 -0.00039527 0.025425 -0.11781 -0.95222 -0.11579 -0.036488 -0.015556 -0.12425 -0.0064094 0.0070218 -0.00030042 0.0039927 -0.0088628 -0.061021 0.034259 -0.068217 -0.00072026 3.7008e-05 0.0014902 -0.0034095 -0.43195 0 0 -0.0663 0 -0.11712 -0.1093 0.008382 0 0
4.5156 0.07397 0.077911 0.117 0.11905 0 0.10388 0.034368 0.015684 -0.040848 0.0033088 -0.16194 -0.81304 -0.082328 -0.0063899 0.017036 -0.047432 0.020453 0.045269 0.052994 0.069651 0.054645 0.03438 0.12024 0.015965 -0.0010102 -0.00030161 0.00073656 -0.0038279 0.065046 0 0 -0.10772 0 -0.087553 -0.085049 0.00043308 0 0
4.5195 0.072622 0.075567 0.023939 0.079292 0 0.09192 0.010994 -0.020179 -0.07045 -0.012979 -0.15453 -0.65223 -0.053001 0.010333 0.041728 0.016617 0.023522 0.068891 0.080774 0.096713 0.088453 0.109 0.16744 0.071368 -0.0012841 -0.00057101 -2.2347e-05 -0.0037348 0.38433 0 0 -0.11851 0 -0.060986 -0.059816 -0.00023753 0 0
4.5234 0.070113 0.071014 -0.074765 0.030641 0 0.065922 -0.0027888 -0.04474 -0.08099 -0.020998 -0.12293 -0.4605 -0.028121 0.01366 0.057716 0.065286 0.0089933 0.079897 0.089776 0.10162 0.09997 0.16177 0.18159 0.1028 -0.0012443 -0.00045768 -7.0466e-05 -0.0028885 0.50341 0 0 -0.10656 0 -0.040958 -0.036442 0.0060322 0 0
4.5273 0.065238 0.064039 -0.11925 0.0045006 0 0.04259 -0.0011223 -0.046856 -0.069944 -0.020224 -0.098272 -0.25384 -0.0068896 0.011472 0.064236 0.095554 -0.012594 0.078716 0.082131 0.1021 0.09147 0.19087 0.17042 0.11168 -0.00069213 -2.1999e-05 0.00064798 -0.0017471 0.44266 0 0 -0.085271 0 -0.0282 -0.01576 0.01909 0 0
4.5313 0.057716 0.055111 -0.078678 0.016964 0 0.03527 0.012587 -0.026282 -0.043194 -0.010901 -0.092249 -0.056582 0.011841 0.012046 0.060926 0.10501 -0.032965 0.066337 0.060392 0.10082 0.065779 0.19546 0.13749 0.10022 0.00019796 0.00031673 0.0013804 -0.0011765 0.24889 0 0 -0.065205 0 -0.022703 0.0017513 0.03826 0 0
4.5352 0.048181 0.045395 0.021078 0.055261 0 0.043015 0.02878 0.006033 -0.01088 0.0058811 -0.089493 0.12571 0.030277 0.016193 0.046591 0.088039 -0.050812 0.043812 0.027047 0.084429 0.025605 0.17255 0.081733 0.070269 0.00087358 0.00020408 0.0012722 -0.0016353 -0.034935 0 0 -0.046516 0 -0.023727 0.015783 0.062157 0 0
4.5391 0.037481 0.036041 0.10881 0.085383 0 0.05071 0.039313 0.035467 0.019722 0.026652 -0.061707 0.31326 0.051151 0.016404 0.023347 0.046114 -0.070798 0.016567 -0.011611 0.038183 -0.021757 0.12734 0.0028088 0.029257 0.00080708 -0.0002441 0.0002831 -0.0026555 -0.38551 0 0 -0.01903 0 -0.026579 0.027807 0.085865 0 0
4.543 0.026237 0.027386 0.11846 0.077769 0 0.042094 0.042455 0.053136 0.047479 0.045562 0.007503 0.52986 0.074105 0.0041782 -0.0047221 -0.011582 -0.097349 -0.010631 -0.050659 -0.037804 -0.070673 0.069422 -0.092853 -0.016394 -9.4168e-06 -0.00050647 -0.00065934 -0.0032272 -0.7863 0 0 0.027969 0 -0.027866 0.039151 0.10623 0 0
4.5469 0.015112 0.018906 0.042528 0.031596 0 0.015269 0.041833 0.059958 0.074291 0.057752 0.10649 0.7747 0.098181 -0.021122 -0.035376 -0.080268 -0.12843 -0.035305 -0.087337 -0.12525 -0.11832 0.0032923 -0.19059 -0.063903 -0.00098229 -0.00017237 -0.00052752 -0.0027797 -1.2014 0 0 0.09307 0 -0.026191 0.050061 0.12182 0 0
4.5508 0.0052242 0.0099803 -0.058238 -0.023117 0 -0.013788 0.041852 0.062988 0.099747 0.063348 0.20049 1.0192 0.12196 -0.050308 -0.066196 -0.15463 -0.15488 -0.055222 -0.11897 -0.1992 -0.16204 -0.066443 -0.2722 -0.11071 -0.0013955 0.00059695 0.00074528 -0.0017753 -1.5655 0 0 0.15859 0 -0.020647 0.060529 0.13168 0 0
4.5547 -0.0022139 0.00067089 -0.103 -0.04887 0 -0.024218 0.044349 0.068053 0.11941 0.067209 0.25351 1.2343 0.14112 -0.071362 -0.09137 -0.22447 -0.16593 -0.065706 -0.13822 -0.24328 -0.19507 -0.13139 -0.32337 -0.15128 -0.0010278 0.0011505 0.002119 -0.0012723 -1.8022 0 0 0.2002 0 -0.011215 0.068807 0.13522 0 0
4.5586 -0.0070198 -0.0082473 -0.05879 -0.030768 0 -0.0088992 0.048316 0.075002 0.12791 0.07339 0.25049 1.4198 0.15409 -0.078933 -0.10727 -0.28202 -0.15598 -0.067543 -0.14341 -0.256 -0.21496 -0.18496 -0.33824 -0.18146 -0.00031677 0.00093236 0.0024258 -0.0018586 -1.8566 0 0 0.20344 0 -0.0020809 0.073437 0.137 0 0
4.5625 -0.010765 -0.015957 0.031113 0.011777 0 0.018052 0.051016 0.078465 0.12282 0.079323 0.20428 1.6056 0.16083 -0.077518 -0.11188 -0.32394 -0.1269 -0.06071 -0.13295 -0.2453 -0.21938 -0.2231 -0.31865 -0.19755 7.9635e-05 1.7243e-05 0.0015102 -0.0030263 -1.7133 0 0 0.1732 0 0.0042 0.073759 0.1391 0 0
4.5664 -0.01599 -0.022254 0.084575 0.041089 0 0.031843 0.048587 0.072068 0.10497 0.076009 0.14396 1.8218 0.16161 -0.075617 -0.1036 -0.34744 -0.085024 -0.04499 -0.1054 -0.21855 -0.2061 -0.24201 -0.26964 -0.19587 -0.0001189 -0.00092096 0.00037168 -0.0036275 -1.3887 0 0 0.12833 0 0.0054767 0.069456 0.14286 0 0
4.5703 -0.024223 -0.027634 0.051017 0.030859 0 0.016432 0.036678 0.052152 0.075826 0.054982 0.094224 2.0683 0.15699 -0.076652 -0.079849 -0.34795 -0.036689 -0.019259 -0.057786 -0.17717 -0.17084 -0.23485 -0.19556 -0.16975 -0.00062772 -0.0011842 0.00017237 -0.0029639 -0.9087 0 0 0.08618 0 -0.0013395 0.060297 0.14941 0 0
4.5742 -0.034532 -0.032907 -0.047523 -0.015027 0 -0.023549 0.012592 0.019106 0.035907 0.01594 0.060089 2.3139 0.14932 -0.075161 -0.04142 -0.32297 0.01361 0.016587 0.0094963 -0.11847 -0.1123 -0.19545 -0.099424 -0.11378 -0.0009426 -0.00063309 0.0011344 -0.0014302 -0.29448 0 0 0.050376 0 -0.018357 0.048456 0.15726 0 0
4.5781 -0.044108 -0.038757 -0.13874 -0.067952 0 -0.06712 -0.021729 -0.022953 -0.013557 -0.031957 0.026432 2.526 0.14086 -0.061544 0.0036993 -0.28087 0.062413 0.058194 0.086989 -0.040825 -0.040531 -0.13296 0.014762 -0.037951 -0.00081579 0.00024097 0.0024224 -9.9995e-05 0.43138 0 0 0.011258 0 -0.041868 0.037194 0.16339 0 0
4.582 -0.050522 -0.045474 -0.16205 -0.09727 0 -0.092364 -0.058991 -0.067127 -0.068026 -0.076155 -0.028407 2.6999 0.13208 -0.030754 0.051191 -0.22499 0.1067 0.10313 0.16963 0.052281 0.039012 -0.051664 0.13952 0.052218 -0.00040047 0.0007749 0.003047 0.00029846 1.2279 0 0 -0.042972 0 -0.069749 0.028027 0.1661 0 0
4.5859 -0.053633 -0.052758 -0.11444 -0.091431 0 -0.090385 -0.090109 -0.10558 -0.11987 -0.10858 -0.11408 2.8594 0.12318 0.012671 0.096564 -0.15916 0.14475 0.14862 0.25193 0.15152 0.12028 0.043046 0.26344 0.15012 -5.2091e-06 0.00067538 0.0027897 7.0704e-06 2.0248 0 0 -0.11428 0 -0.099531 0.022175 0.16393 0 0
4.5898 -0.055416 -0.059649 -0.044691 -0.063227 0 -0.069057 -0.10986 -0.13261 -0.16185 -0.12889 -0.21707 3.0311 0.11353 0.05696 0.13123 -0.08946 0.17653 0.18841 0.32256 0.24356 0.19105 0.14087 0.37317 0.242 0.00021304 0.00018325 0.0022328 -8.9077e-05 2.7291 0 0 -0.19092 0 -0.12623 0.020866 0.15484 0 0
4.5938 -0.057993 -0.064854 -0.0089693 -0.038499 0 -0.046546 -0.11969 -0.14752 -0.19029 -0.14165 -0.30514 3.2184 0.10272 0.090243 0.15242 -0.025272 0.20162 0.21758 0.37426 0.31502 0.24288 0.22687 0.4566 0.31438 0.00031289 -0.0002029 0.0020055 0.00065778 3.2499 0 0 -0.25324 0 -0.14584 0.021039 0.14224 0 0
4.5977 -0.061892 -0.067581 -0.02949 -0.038086 0 -0.040103 -0.125 -0.15431 -0.20493 -0.15108 -0.34612 3.4021 0.091156 0.10685 0.16141 0.029262 0.21651 0.23476 0.40547 0.35753 0.27417 0.29473 0.50582 0.36303 0.00041178 -0.00013427 0.0021532 0.0020919 3.5272 0 0 -0.28421 0 -0.15751 0.02009 0.12912 0 0
4.6016 -0.066158 -0.068341 -0.085765 -0.064602 0 -0.056093 -0.12962 -0.15767 -0.20645 -0.15782 -0.32893 3.5619 0.079406 0.10901 0.15935 0.071115 0.21548 0.23888 0.41482 0.37139 0.28371 0.33992 0.51871 0.38502 0.0005474 0.00038376 0.0022704 0.0034659 3.5536 0 0 -0.27828 0 -0.16074 0.016134 0.11764 0 0
4.6055 -0.069911 -0.068874 -0.1356 -0.10121 0 -0.085818 -0.13266 -0.15824 -0.19535 -0.15933 -0.27143 3.6973 0.068477 0.10415 0.14805 0.096869 0.19617 0.22885 0.40076 0.36432 0.27038 0.35743 0.49867 0.37738 0.00069078 0.0010679 0.0021063 0.004119 3.3743 0 0 -0.24387 0 -0.15522 0.0069847 0.11029 0 0
4.6094 -0.073449 -0.070986 -0.14366 -0.12302 0 -0.11016 -0.13051 -0.1519 -0.17359 -0.15233 -0.20785 3.8252 0.060528 0.10004 0.13185 0.1028 0.16448 0.2048 0.36319 0.34491 0.235 0.34272 0.45237 0.33927 0.00081689 0.0015631 0.0018618 0.0039573 3.0641 0 0 -0.19824 0 -0.14188 -0.0087206 0.10948 0 0
4.6133 -0.07762 -0.07514 -0.1002 -0.11474 0 -0.11224 -0.12116 -0.13442 -0.14579 -0.13531 -0.16397 3.9605 0.055193 0.10044 0.11581 0.096576 0.13236 0.17428 0.31424 0.31552 0.18937 0.30951 0.3868 0.28606 0.00089713 0.0016185 0.0018647 0.0033882 2.6906 0 0 -0.15701 0 -0.12544 -0.026461 0.11219 0 0
4.6172 -0.082315 -0.080102 -0.025777 -0.083065 0 -0.090754 -0.10626 -0.10709 -0.11697 -0.11002 -0.13925 4.0996 0.051772 0.10302 0.10124 0.080811 0.10849 0.14017 0.25848 0.27127 0.13776 0.26276 0.30728 0.22339 0.00084526 0.0011882 0.0020989 0.0029136 2.2848 0 0 -0.12475 0 -0.10747 -0.043227 0.11669 0 0
4.6211 -0.086033 -0.084004 0.037417 -0.053239 0 -0.062992 -0.089142 -0.077416 -0.088222 -0.08113 -0.11081 4.2239 0.049262 0.10082 0.088965 0.058191 0.090465 0.10517 0.20032 0.20679 0.084236 0.20745 0.21786 0.15674 0.00055965 0.00046524 0.0022211 0.0028019 1.8406 0 0 -0.093347 0 -0.089345 -0.055962 0.1212 0 0
4.625 -0.087317 -0.085865 0.047602 -0.049934 0 -0.052357 -0.0719 -0.053536 -0.055864 -0.054165 -0.056098 4.318 0.045225 0.087017 0.079252 0.031503 0.06777 0.072984 0.14581 0.12494 0.034387 0.14964 0.12363 0.093388 8.0544e-05 -0.00018156 0.0020494 0.0030384 1.344 0 0 -0.050788 0 -0.072494 -0.058946 0.12296 0 0
4.6289 -0.086632 -0.086211 -0.0081831 -0.076374 0 -0.068551 -0.054923 -0.037639 -0.01696 -0.032712 0.02476 4.383 0.037146 0.060494 0.070657 0.0045674 0.034125 0.046184 0.099377 0.039247 -0.0072127 0.09622 0.032781 0.039666 -0.00032585 -0.00040043 0.0018818 0.0034451 0.8136 0 0 0.0058668 0 -0.057378 -0.051239 0.1212 0 0
4.6328 -0.08647 -0.086396 -0.098514 -0.1101 0 -0.097855 -0.039155 -0.025243 0.023514 -0.017263 0.10617 4.4337 0.025252 0.028013 0.062745 -0.020928 -0.0023743 0.025158 0.061374 -0.03254 -0.039474 0.049842 -0.043685 -0.0027682 -0.00033529 -9.8778e-05 0.0021789 0.0037974 0.32143 0 0 0.064365 0 -0.044017 -0.036549 0.11727 0 0
4.6367 -0.089192 -0.087499 -0.16405 -0.12134 0 -0.11415 -0.027745 -0.01157 0.052133 -0.0069765 0.15585 4.4826 0.010259 0.00068332 0.055875 -0.043675 -0.022674 0.010675 0.032505 -0.077986 -0.061011 0.0129 -0.094924 -0.032008 0.00010833 0.00045574 0.0029286 0.0039019 -0.025393 0 0 0.10419 0 -0.032811 -0.017895 0.11221 0 0
4.6406 -0.094616 -0.089882 -0.16153 -0.099417 0 -0.10257 -0.024589 0.0011914 0.055914 -0.0027651 0.15845 4.5289 -0.0065099 -0.013197 0.05081 -0.062292 -0.012089 0.0035441 0.013333 -0.094394 -0.070484 -0.01213 -0.11372 -0.046189 0.00063785 0.00080106 0.0034622 0.0036809 -0.13205 0 0 0.11126 0 -0.024334 0.00086805 0.10735 0 0
4.6445 -0.099867 -0.093498 -0.10134 -0.063288 0 -0.074221 -0.031145 0.003532 0.033294 -0.0080857 0.12378 4.5616 -0.020131 -0.013285 0.051345 -0.07149 0.026539 0.0079494 0.0082316 -0.085522 -0.062251 -0.015633 -0.098189 -0.037638 0.000701 0.00061117 0.003035 0.0032329 0.038734 0 0 0.087514 0 -0.021452 0.011052 0.10494 0 0
4.6484 -0.10184 -0.098144 -0.042162 -0.045625 0 -0.05708 -0.045135 -0.013528 -0.0037264 -0.025771 0.074256 4.572 -0.027396 -0.0060085 0.057888 -0.070748 0.074693 0.021522 0.014473 -0.055571 -0.041407 -4.3092e-05 -0.050929 -0.012403 2.9438e-05 -7.8331e-05 0.0016135 0.0027708 0.45277 0 0 0.046861 0 -0.023691 0.011891 0.10455 0 0
4.6523 -0.099916 -0.1031 -0.041467 -0.064041 0 -0.07053 -0.062685 -0.049378 -0.039356 -0.053763 0.024585 4.5635 -0.026911 0.0017746 0.070542 -0.058713 0.11347 0.044106 0.032707 -0.0068775 -0.0090505 0.035447 0.022862 0.028287 -0.0010858 -0.00093253 2.3148e-05 0.0024361 1.0274 0 0 0.0019296 0 -0.030871 0.0044596 0.10562 0 0
4.6563 -0.096225 -0.10664 -0.10356 -0.10573 0 -0.10711 -0.081436 -0.092292 -0.066885 -0.084671 -0.027432 4.5492 -0.017937 0.0085505 0.088865 -0.034587 0.1378 0.075177 0.063288 0.057605 0.033349 0.090707 0.11664 0.08264 -0.0019835 -0.0015823 -0.0007433 0.0021691 1.6707 0 0 -0.04532 0 -0.042404 -0.0092321 0.10758 0 0
4.6602 -0.093288 -0.10645 -0.1738 -0.13919 0 -0.13883 -0.10111 -0.12739 -0.092301 -0.11059 -0.092453 4.5402 0.00034527 0.018375 0.11167 0.0034358 0.1566 0.11441 0.10812 0.13155 0.084329 0.16642 0.22254 0.14881 -0.0021292 -0.0018371 -0.00037612 0.001808 2.3087 0 0 -0.10041 0 -0.057017 -0.024668 0.10956 0 0
4.6641 -0.091481 -0.10105 -0.18674 -0.1413 0 -0.14184 -0.12111 -0.14715 -0.12537 -0.12886 -0.17341 4.537 0.023945 0.035894 0.13395 0.050869 0.18045 0.15741 0.16379 0.20631 0.13816 0.25267 0.33101 0.21887 -0.0014915 -0.0016893 0.00057264 0.0013561 2.8885 0 0 -0.16488 0 -0.070682 -0.033417 0.11119 0 0
4.668 -0.088925 -0.091109 -0.12514 -0.11468 0 -0.11608 -0.13842 -0.15519 -0.16736 -0.14286 -0.25749 4.5294 0.048048 0.061148 0.15206 0.10022 0.20991 0.19937 0.22329 0.27463 0.18967 0.33675 0.43119 0.28568 -0.00050959 -0.0011966 0.0012947 0.0011163 3.3645 0 0 -0.22891 0 -0.081202 -0.033289 0.11298 0 0
4.6719 -0.083729 -0.079371 -0.035462 -0.081297 0 -0.082329 -0.1487 -0.16052 -0.20748 -0.15674 -0.32284 4.5051 0.069982 0.088773 0.16383 0.14649 0.23542 0.2371 0.28183 0.33239 0.23529 0.40976 0.51205 0.34441 0.00025578 -0.00043451 0.0014436 0.0014778 3.6896 0 0 -0.27578 0 -0.087817 -0.024112 0.1153 0 0
4.6758 -0.076059 -0.068972 0.013611 -0.061542 0 -0.061813 -0.14964 -0.16803 -0.23094 -0.16952 -0.35278 4.4569 0.087243 0.11165 0.1674 0.18446 0.24661 0.26736 0.33426 0.37631 0.27148 0.4626 0.56372 0.39032 0.00045959 0.0004316 0.0012718 0.0025008 3.8214 0 0 -0.29357 0 -0.090309 -0.0068923 0.11848 0 0
4.6797 -0.067814 -0.061586 -0.0095178 -0.059577 0 -0.059071 -0.14269 -0.17412 -0.23005 -0.17477 -0.34481 4.3842 0.095091 0.12526 0.15885 0.20129 0.24003 0.2816 0.36743 0.40072 0.28816 0.47184 0.57883 0.41019 7.2441e-05 0.0011007 0.0011791 0.0037197 3.738 0 0 -0.28267 0 -0.090435 0.013033 0.12232 0 0
4.6836 -0.060447 -0.056844 -0.075553 -0.065921 0 -0.06316 -0.13102 -0.17045 -0.20789 -0.16615 -0.3083 4.2892 0.09532 0.12908 0.14231 0.19665 0.21802 0.28025 0.37929 0.39801 0.28566 0.44073 0.55364 0.40479 -0.00072226 0.0012662 0.0012602 0.00443 3.4473 0 0 -0.25279 0 -0.09335 0.02657 0.12473 0 0
4.6875 -0.053533 -0.053237 -0.12374 -0.069891 0 -0.062307 -0.11597 -0.15157 -0.17296 -0.1431 -0.25541 4.173 0.089018 0.12504 0.11973 0.17062 0.1828 0.26326 0.36923 0.36327 0.26357 0.37224 0.48909 0.37361 -0.0016649 0.00085759 0.0013184 0.004256 2.9821 0 0 -0.21365 0 -0.10149 0.030214 0.12409 0 0
4.6914 -0.045758 -0.049428 -0.11398 -0.067391 0 -0.055013 -0.096124 -0.11891 -0.13195 -0.11102 -0.19364 4.037 0.077113 0.11504 0.092644 0.12343 0.1344 0.23067 0.33703 0.29868 0.22155 0.26985 0.39095 0.31615 -0.0024992 0.00015276 0.0012211 0.0034775 2.3834 0 0 -0.16873 0 -0.11642 0.021881 0.11903 0 0
4.6953 -0.037171 -0.044846 -0.055509 -0.058896 0 -0.047456 -0.070206 -0.078598 -0.087612 -0.076425 -0.12493 3.8856 0.060517 0.099777 0.062572 0.054437 0.074871 0.18167 0.28165 0.21306 0.15807 0.13794 0.26848 0.23013 -0.0030296 -0.00039271 0.0011116 0.0027796 1.6881 0 0 -0.11646 0 -0.1396 -0.000192 0.10762 0 0
4.6992 -0.029922 -0.039478 0.0068101 -0.044828 0 -0.043343 -0.040383 -0.036554 -0.041445 -0.042606 -0.049014 3.7279 0.041478 0.078878 0.031538 -0.032039 0.012452 0.1195 0.20743 0.11706 0.076434 -0.006683 0.13219 0.11938 -0.0031941 -0.00048194 0.0012332 0.0026351 0.92697 0 0 -0.055292 0 -0.16747 -0.030751 0.090105 0 0
4.7031 -0.026363 -0.033561 0.030162 -0.026246 0 -0.0394 -0.011813 0.0038986 0.0042428 -0.0096848 0.032837 3.5747 0.022741 0.051707 0.00092601 -0.12539 -0.041463 0.05273 0.12521 0.018727 -0.012389 -0.14581 -0.0077416 -0.0015874 -0.0031017 -0.00018854 0.001607 0.0028833 0.13495 0 0 0.013009 0 -0.19296 -0.060351 0.071013 0 0
4.707 -0.026406 -0.027624 0.0024526 -0.0088189 0 -0.0309 0.011344 0.040428 0.047587 0.022245 0.11596 3.4321 0.0061364 0.018557 -0.028405 -0.21988 -0.080468 -0.013679 0.040401 -0.076697 -0.10217 -0.26978 -0.14135 -0.12434 -0.0029582 0.00013215 0.001953 0.0028998 -0.6372 0 0 0.083511 0 -0.21164 -0.083923 0.053463 0 0
4.7109 -0.027124 -0.022529 -0.054991 -0.001685 0 -0.018909 0.028993 0.069397 0.088433 0.051233 0.19182 3.2986 -0.0063933 -0.017892 -0.055538 -0.3095 -0.10724 -0.074552 -0.041461 -0.16377 -0.18633 -0.3698 -0.25771 -0.23981 -0.0029081 0.00013547 0.0019342 0.002193 -1.319 0 0 0.14891 0 -0.21933 -0.096843 0.040734 0 0
4.7148 -0.025332 -0.019043 -0.10477 -0.0089461 0 -0.0094328 0.043617 0.086486 0.12582 0.074526 0.24876 3.1668 -0.0094929 -0.051879 -0.077509 -0.38062 -0.1279 -0.11823 -0.10869 -0.23473 -0.25008 -0.42759 -0.34491 -0.32734 -0.0029277 -0.00026682 0.0014503 0.00087179 -1.8286 0 0 0.19944 0 -0.20774 -0.090966 0.039911 0 0
4.7188 -0.020626 -0.017137 -0.11561 -0.022691 0 -0.0055405 0.055792 0.089882 0.15375 0.090215 0.27504 3.0277 -0.0010484 -0.076214 -0.092373 -0.42593 -0.14207 -0.14019 -0.15427 -0.28076 -0.28651 -0.44658 -0.39219 -0.37679 -0.0028766 -0.00086827 0.00070466 -0.00043634 -2.0936 0 0 0.22413 0 -0.18058 -0.06993 0.051319 0 0
4.7227 -0.01572 -0.015801 -0.078721 -0.027704 0 -0.0029202 0.062024 0.082198 0.16161 0.09694 0.26411 2.8759 0.019104 -0.086203 -0.09914 -0.44371 -0.13992 -0.1406 -0.17579 -0.29527 -0.29476 -0.43263 -0.39349 -0.38684 -0.0026571 -0.0013074 4.8081e-05 -0.0011203 -2.0762 0 0 0.21575 0 -0.14304 -0.038222 0.072513 0 0
4.7266 -0.013644 -0.013814 -0.013354 -0.015791 0 0.0045341 0.057792 0.068445 0.1418 0.092587 0.21913 2.7123 0.0511 -0.082972 -0.096816 -0.43236 -0.11094 -0.11952 -0.17086 -0.27616 -0.27393 -0.38917 -0.34975 -0.35629 -0.0023205 -0.0012686 -0.00021033 -0.001074 -1.7915 0 0 0.17683 0 -0.099107 0.0010355 0.10132 0 0
4.7305 -0.014664 -0.010828 0.042078 0.0046166 0 0.015197 0.042729 0.051792 0.097979 0.074941 0.15234 2.544 0.094978 -0.072685 -0.084006 -0.38986 -0.056414 -0.07728 -0.13625 -0.22602 -0.22298 -0.31964 -0.26823 -0.28386 -0.0020171 -0.00066285 8.5008e-05 -0.00071456 -1.3046 0 0 0.12028 0 -0.053882 0.044205 0.13459 0 0
4.7344 -0.016046 -0.0076944 0.05275 0.015124 0 0.018435 0.022057 0.031555 0.044729 0.044743 0.078591 2.381 0.14785 -0.061394 -0.05966 -0.31757 0.0072848 -0.01804 -0.070378 -0.15142 -0.14475 -0.23019 -0.15981 -0.17401 -0.0018484 0.00026312 0.0008623 -0.00055367 -0.70352 0 0 0.061746 0 -0.0158 0.085999 0.16547 0 0
4.7383 -0.014823 -0.0056558 0.012529 0.0051869 0 0.0051492 0.0023104 0.0056038 -0.0028697 0.007608 0.0073041 2.2307 0.20137 -0.049842 -0.029489 -0.23311 0.059093 0.045631 0.010033 -0.062257 -0.056643 -0.13379 -0.036318 -0.050751 -0.0017751 0.00097944 0.0017755 -0.00073626 -0.063047 0 0 0.0090986 0 0.013688 0.12417 0.1903 0 0
4.7422 -0.010617 -0.005224 -0.048371 -0.01675 0 -0.020385 -0.014211 -0.02538 -0.040119 -0.028411 -0.060257 2.091 0.25116 -0.033368 0.0038517 -0.14405 0.088264 0.10837 0.096864 0.029514 0.033485 -0.035086 0.090548 0.075509 -0.0016636 0.00096108 0.0023017 -0.0009518 0.57447 0 0 -0.040979 0 0.034369 0.1578 0.20779 0 0
4.7461 -0.0056763 -0.0058337 -0.08417 -0.030793 0 -0.041091 -0.030186 -0.056429 -0.073026 -0.057908 -0.12625 1.9493 0.29298 -0.0075292 0.037599 -0.057677 0.10047 0.16522 0.18173 0.113 0.11797 0.061568 0.2092 0.19478 -0.001418 9.9408e-05 0.0020576 -0.00076285 1.1854 0 0 -0.095484 0 0.046578 0.18612 0.21727 0 0
4.75 -0.0023748 -0.0064909 -0.069736 -0.024726 0 -0.041404 -0.04836 -0.081237 -0.10784 -0.0805 -0.1886 1.7886 0.31882 0.025764 0.067036 0.014848 0.10992 0.20824 0.24976 0.18175 0.18374 0.14913 0.30844 0.29075 -0.0010745 -0.0010947 0.0011434 -3.1496e-05 1.732 0 0 -0.15372 0 0.050461 0.2068 0.21774 0 0
4.7539 -0.00098735 -0.00659 -0.021915 -0.0055073 0 -0.021751 -0.066524 -0.096403 -0.14118 -0.097767 -0.23785 1.5995 0.32655 0.057789 0.088586 0.068953 0.12522 0.23515 0.29132 0.23442 0.22436 0.22175 0.37861 0.35571 -0.00079088 -0.0017846 0.00015865 0.00093255 2.1452 0 0 -0.20345 0 0.048964 0.21893 0.21233 0 0
4.7578 -3.6335e-05 -0.0060727 0.014626 0.0082071 0 0.0014474 -0.078131 -0.10253 -0.16153 -0.10845 -0.26181 1.3888 0.31891 0.079085 0.10218 0.10736 0.14147 0.24806 0.30792 0.27106 0.24207 0.2772 0.41291 0.39215 -0.00075296 -0.0014769 -0.00023555 0.0016128 2.3461 0 0 -0.22887 0 0.043414 0.22266 0.2032 0 0
4.7617 0.001493 -0.0050305 0.0063965 0.0043671 0 0.010446 -0.078078 -0.10137 -0.1603 -0.10797 -0.25391 1.1767 0.2972 0.086434 0.10765 0.13146 0.14442 0.24757 0.30051 0.28848 0.23779 0.31238 0.40808 0.40053 -0.0010658 -0.0005082 0.00013668 0.0016938 2.2919 0 0 -0.22253 0 0.033949 0.21755 0.19105 0 0
4.7656 0.0027426 -0.0035124 -0.039445 -0.011916 0 0.0011412 -0.067333 -0.092589 -0.13991 -0.093413 -0.21763 0.98302 0.2632 0.08415 0.10516 0.1432 0.12199 0.23446 0.27134 0.27963 0.21329 0.32386 0.36462 0.38201 -0.0016791 0.00017524 0.00083719 0.0012915 2.0048 0 0 -0.1899 0 0.020405 0.2032 0.1762 0 0
4.7695 0.0019592 -0.0018693 -0.081564 -0.025081 0 -0.015604 -0.051404 -0.074094 -0.11011 -0.068086 -0.16353 0.81431 0.2186 0.07873 0.094421 0.14284 0.073829 0.2072 0.22381 0.23892 0.16989 0.29945 0.28718 0.33413 -0.0023807 -0.00014192 0.0012519 0.00083039 1.5551 0 0 -0.14296 0 0.0015819 0.17804 0.15717 0 0
4.7734 -0.0013484 -0.0010291 -0.080529 -0.024649 0 -0.025788 -0.034586 -0.045659 -0.077171 -0.039817 -0.10182 0.66166 0.17046 0.072389 0.079912 0.13466 0.012295 0.17178 0.17091 0.16905 0.11923 0.24967 0.1847 0.27069 -0.0028801 -0.0012171 0.0011648 0.00068879 1.0129 0 0 -0.090159 0 -0.019425 0.14758 0.13466 0 0
4.7773 -0.0055612 -0.0019529 -0.031889 -0.013443 0 -0.024227 -0.016613 -0.011612 -0.038813 -0.014143 -0.037282 0.51007 0.12081 0.061759 0.062929 0.11797 -0.044573 0.12986 0.11605 0.082479 0.064608 0.17781 0.069436 0.19543 -0.0029668 -0.0019733 0.0008911 0.00091318 0.41574 0 0 -0.033069 0 -0.040645 0.11373 0.10911 0 0
4.7813 -0.0083383 -0.0045094 0.031781 -0.0019036 0 -0.01559 0.0046516 0.02082 0.0090136 0.0099701 0.029629 0.34944 0.07149 0.042534 0.044662 0.091976 -0.083104 0.083338 0.06198 -0.0045539 0.008985 0.088154 -0.045892 0.11217 -0.0026547 -0.0014519 0.00086528 0.0012285 -0.21915 0 0 0.028477 0 -0.060031 0.078269 0.081272 0 0
4.7852 -0.0086549 -0.0069895 0.068892 0.0032243 0 -0.0063135 0.028044 0.04621 0.061841 0.036707 0.097859 0.17759 0.02475 0.014957 0.026415 0.053611 -0.10095 0.034981 0.011308 -0.080821 -0.044345 -0.013243 -0.15116 0.025514 -0.0021906 0.00025307 0.0011631 0.0013135 -0.85668 0 0 0.08997 0 -0.073945 0.043242 0.052965 0 0
4.7891 -0.0072968 -0.0071288 0.061002 0.0034985 0 0.0020002 0.047985 0.063998 0.10581 0.066003 0.16201 -0.0045979 -0.017264 -0.015258 0.0096656 0.0039665 -0.10671 -0.0091077 -0.034076 -0.14395 -0.092152 -0.11158 -0.23988 -0.056154 -0.0018874 0.001984 0.0014738 0.0010861 -1.4258 0 0 0.14231 0 -0.08018 0.010267 0.028559 0 0
4.793 -0.0054788 -0.0039642 0.023629 0.0038607 0 0.011092 0.059215 0.076907 0.1286 0.090841 0.21301 -0.19732 -0.054051 -0.040975 -0.005004 -0.050867 -0.11194 -0.045114 -0.072789 -0.19643 -0.1332 -0.1975 -0.30738 -0.12784 -0.0018957 0.0024981 0.0015054 0.00074431 -1.8453 0 0 0.17788 0 -0.081145 -0.020548 0.010516 0 0
4.7969 -0.0033326 0.0012484 -0.0089172 0.0060993 0 0.020456 0.062022 0.086643 0.13055 0.10281 0.24195 -0.39939 -0.084629 -0.058277 -0.01701 -0.10639 -0.12067 -0.07006 -0.1022 -0.23815 -0.1656 -0.26499 -0.34828 -0.18556 -0.0021077 0.0015494 0.0013214 0.00053534 -2.068 0 0 0.19515 0 -0.078871 -0.048786 0.00072207 0 0
4.8008 4.3829e-05 0.0061082 -0.0094667 0.0085281 0 0.025909 0.061653 0.091529 0.12307 0.099915 0.24362 -0.60299 -0.10803 -0.067541 -0.025797 -0.1575 -0.12471 -0.081247 -0.11926 -0.26288 -0.18734 -0.30885 -0.35658 -0.2256 -0.0022797 7.5495e-05 0.0012235 0.00048203 -2.0965 0 0 0.1966 0 -0.07594 -0.073966 0.00079147 0 0
4.8047 0.0052351 0.0092337 0.024289 0.010555 0 0.024298 0.062128 0.088309 0.11555 0.087798 0.21782 -0.79466 -0.11989 -0.070998 -0.029322 -0.19143 -0.10984 -0.071168 -0.11236 -0.26193 -0.19032 -0.31588 -0.32891 -0.23677 -0.0022562 -0.00066794 0.0013589 0.00034647 -1.9566 0 0 0.18303 0 -0.078634 -0.092917 0.015225 0 0
4.8086 0.01159 0.011436 0.069695 0.014672 0 0.018026 0.061397 0.075791 0.10521 0.073129 0.16888 -0.96459 -0.12208 -0.070054 -0.028629 -0.20663 -0.069261 -0.046178 -0.084007 -0.23125 -0.17697 -0.29645 -0.26834 -0.22554 -0.0020774 -0.00019181 0.0015577 -0.0001108 -1.6643 0 0 0.15178 0 -0.088886 -0.10466 0.039194 0 0
4.8125 0.017797 0.014742 0.094491 0.022601 0 0.013244 0.053629 0.056246 0.081437 0.056944 0.10469 -1.1158 -0.11505 -0.064868 -0.024283 -0.20406 -0.012573 -0.0098248 -0.036693 -0.17566 -0.14877 -0.25558 -0.1847 -0.19509 -0.0018775 0.0009141 0.001597 -0.00081672 -1.2269 0 0 0.10165 0 -0.10593 -0.10816 0.070218 0 0
4.8164 0.023138 0.020248 0.078434 0.030898 0 0.013584 0.036448 0.033423 0.039976 0.035687 0.035209 -1.2629 -0.099192 -0.055514 -0.016893 -0.18546 0.03897 0.034504 0.026326 -0.10653 -0.10768 -0.1978 -0.090793 -0.14844 -0.0017036 0.0016492 0.0015428 -0.001346 -0.67861 0 0 0.038976 0 -0.12824 -0.10257 0.10601 0 0
4.8203 0.027869 0.026971 0.028851 0.032976 0 0.017097 0.015007 0.0099241 -0.008921 0.0084539 -0.030133 -1.42 -0.074414 -0.042548 -0.0073049 -0.15388 0.068224 0.082167 0.0996 -0.035698 -0.056681 -0.12851 0.0024702 -0.089172 -0.0014713 0.0015315 0.0017011 -0.0012506 -0.10386 0 0 -0.022972 0 -0.15251 -0.086342 0.14355 0 0
4.8242 0.03236 0.032796 -0.021145 0.026635 0 0.020117 -0.0019924 -0.013001 -0.048069 -0.018625 -0.085268 -1.5894 -0.042501 -0.026439 0.0021933 -0.11989 0.075009 0.12439 0.16809 0.029435 -0.005895 -0.059105 0.087881 -0.026373 -0.0011138 0.00090711 0.0021907 -0.00049058 0.39034 0 0 -0.071851 0 -0.17017 -0.060425 0.1775 0 0
[truncated: 2,151,675 more chars]
