# Supplementary material for: Dataset from dynamic shake-table testing of five full-scale single leaf and cavity URM walls subjected to out-of-plane two-way bending
Source: Data Brief. 2019 Mar 20;24:103854. doi: 10.1016/j.dib.2019.103854 (PMC6480314; doi:10.1016/j.dib.2019.103854)
Supplement: Multimedia component 2 [file mmc2.zip › DATA/CL-000-RF/Test7.txt]

0 -0.0027027 0.0017498 0.032007 0.00051987 0 0.0052507 -8.5052e-05 -0.0009097 0.0033792 0.00033426 0.010597 -0.026215 0.00455 0.00334 0.024317 -0.020948 -0.0024487 -0.037259 -0.013619 -0.0048215 -0.017787 -0.048016 0.00033288 -0.024177 0.00063954 0.00062594 -3.7837e-05 -0.00048362 -0.058795 0 0 0.0044826 0 0.0015448 -0.011324 0.015511 0 0
0.0039063 -0.0030467 0.00042263 0.02549 0.0010314 0 0.005271 0.0019816 3.2153e-05 0.0059687 -0.0016916 0.009727 -0.009388 0.0050662 0.0026052 0.021684 -0.019671 -0.0019153 -0.052248 -0.015977 -0.0026795 -0.027154 -0.048272 0.0051635 -0.031362 0.00038963 0.0011303 0.00034533 0.0008087 -0.054831 0 0 0.0026156 0 -0.011358 -0.0047319 0.0056192 0 0
0.0078125 -0.0026228 -0.0015511 0.015808 0.00060116 0 0.0037744 0.0030949 0.0015553 0.0073656 -0.0032288 0.0057818 -0.029763 0.005862 0.00055427 0.020356 -0.017789 -0.002154 -0.06588 -0.019775 -0.0021452 -0.034271 -0.048703 0.0080028 -0.037094 -0.0003065 0.00072229 0.00021061 0.0011918 -0.030066 0 0 -0.00095245 0 -0.013609 0.0075278 0.0014403 0 0
0.011719 -0.0013514 -0.0030014 0.0053638 -0.0010624 0 0.0016324 0.0022167 0.002227 0.0067086 -0.0029181 0.0011647 -0.075882 0.0054935 -0.0023264 0.020262 -0.016501 -0.0048229 -0.076062 -0.025007 -0.0033374 -0.038847 -0.048999 0.0048932 -0.041324 -0.0010772 -0.00043416 -0.0006842 0.00036033 0.002385 0 0 -0.0039927 0 -0.0043866 0.02334 0.0034664 0 0
0.015625 0.00026925 -0.0030402 -0.0039043 -0.0031925 0 -0.00028196 0.00013964 0.0014189 0.0042429 -0.00078866 -0.0015826 -0.11175 0.0018373 -0.005459 0.021474 -0.017082 -0.0088515 -0.079869 -0.031886 -0.0047074 -0.040874 -0.049075 -0.0029024 -0.043754 -0.0015325 -0.0015771 -0.0017086 -0.0010095 0.024256 0 0 -0.0048319 0 0.015619 0.039427 0.011622 0 0
0.019531 0.0014593 -0.0017809 -0.010219 -0.00461 0 -0.0014971 -0.0013226 -0.00033348 0.0010713 0.0016725 -0.0017342 -0.1089 -0.0073296 -0.0073275 0.023539 -0.020013 -0.010815 -0.074486 -0.040553 -0.004353 -0.041257 -0.049902 -0.0092974 -0.043632 -0.0014458 -0.0019357 -0.0018736 -0.0018967 0.026838 0 0 -0.0034328 0 0.037334 0.049511 0.02197 0 0
0.023438 0.0017721 -0.00020071 -0.012574 -0.004557 0 -0.0018489 -0.0010803 -0.0018858 -0.0016876 0.0028367 -0.00087338 -0.071879 -0.019862 -0.0059646 0.025105 -0.023845 -0.008258 -0.06334 -0.049867 -0.0016404 -0.041086 -0.052033 -0.0088189 -0.041598 -0.00085193 -0.0013021 -0.00080756 -0.0018153 0.017201 0 0 -0.0012141 0 0.051406 0.052261 0.029572 0 0
0.027344 0.0014287 0.00071913 -0.011905 -0.0030654 0 -0.0013012 0.00028612 -0.0023808 -0.0035436 0.0023899 -0.0012951 -0.032462 -0.034154 -0.0010012 0.025164 -0.027869 -0.0026155 -0.048489 -0.058905 0.0022042 -0.040467 -0.05543 -0.0018074 -0.038153 -5.3789e-05 -0.00011374 0.00080205 -0.0010908 0.0099947 0 0 0.00012269 0 0.053962 0.047517 0.032167 0 0
0.03125 0.0010317 0.00074482 -0.011088 -0.0007896 0 -8.7489e-06 0.0012308 -0.0017671 -0.0045488 0.0015047 -0.0036948 -0.019718 -0.048355 0.0050001 0.022717 -0.031455 0.0016541 -0.032275 -0.066627 0.0049507 -0.039371 -0.059787 0.0059341 -0.033979 0.00050564 0.00094491 0.0017906 -0.0003656 0.012995 0 0 -0.00018495 0 0.042495 0.035806 0.028034 0 0
0.035156 0.00094865 0.00037355 -0.012826 0.0013609 0 0.0015264 0.0008053 -0.0006596 -0.0047528 0.0015794 -0.0063697 -0.036045 -0.058692 0.0080374 0.015642 -0.034033 0.0012155 -0.019021 -0.070537 0.0049258 -0.03714 -0.063615 0.008727 -0.030746 0.00050532 0.0014197 0.0015648 3.9667e-05 0.020471 0 0 -0.0015367 0 0.015547 0.018882 0.015107 0 0
0.039063 0.00099201 0.00020135 -0.01689 0.0025648 0 0.0025608 -0.00046947 0.00018756 -0.00395 0.0028354 -0.0067885 -0.061114 -0.063316 0.0060506 0.0043954 -0.036402 -0.0028521 -0.011533 -0.069679 0.0021112 -0.033434 -0.064634 0.0061437 -0.02998 -5.3301e-06 0.001283 0.00058458 0.00024182 0.020149 0 0 -0.0025267 0 -0.015435 0.0024888 -0.0022841 0 0
0.042969 0.00070255 0.00039059 -0.019519 0.0024386 0 0.0025448 -0.0011784 0.00033732 -0.002054 0.0041627 -0.0040448 -0.075919 -0.063042 0.00083883 -0.0094907 -0.039314 -0.0061053 -0.009422 -0.064779 -0.0018992 -0.028498 -0.06233 0.002611 -0.031485 -0.00060141 0.00081567 -0.00016062 0.00040472 0.005935 0 0 -0.0019961 0 -0.042515 -0.010719 -0.020317 0 0
0.046875 -9.3542e-05 0.00071136 -0.016115 0.0013609 0 0.0015547 -0.00037299 -0.00017677 0.00038771 0.0042852 0.00021471 -0.0801 -0.058711 -0.0035775 -0.024763 -0.043144 -0.0051643 -0.012119 -0.056565 -0.0048929 -0.022591 -0.056715 0.0023163 -0.034705 -0.00079695 0.00037258 -0.00010299 0.0004366 -0.016383 0 0 0.00015 0 -0.06091 -0.019356 -0.036454 0 0
0.050781 -0.001052 0.00094681 -0.0052034 0.00044841 0 0.000337 0.0015856 -0.00092481 0.0022899 0.002988 0.0032744 -0.086011 -0.051678 -0.0045272 -0.03977 -0.048156 -0.0010122 -0.018537 -0.046184 -0.005264 -0.016128 -0.048253 0.0050185 -0.038552 -0.00045045 0.0001941 0.00047933 0.00017096 -0.035144 0 0 0.0028742 0 -0.066139 -0.022423 -0.047974 0 0
0.054688 -0.0016294 0.0011204 0.0098963 0.00089834 0 -0.00010237 0.003383 -0.0012574 0.0028244 0.0011993 0.003731 -0.099394 -0.045088 -0.0025931 -0.051087 -0.053359 0.0021845 -0.025845 -0.036634 -0.0027919 -0.010124 -0.039741 0.0069859 -0.039496 0.00010881 0.0003051 0.00090211 -0.00025273 -0.043342 0 0 0.0047066 0 -0.056372 -0.020568 -0.051604 0 0
0.058594 -0.0015874 0.0013311 0.023262 0.0029934 0 0.00088659 0.0038609 -0.00059572 0.0021482 4.5958e-06 0.0024538 -0.10997 -0.040902 -0.00023338 -0.058302 -0.056817 0.0014394 -0.031459 -0.029811 0.0013361 -0.0051337 -0.034014 0.0055414 -0.036221 0.000382 0.00051487 0.00082082 -0.00038745 -0.043115 0 0 0.0047407 0 -0.042635 -0.018223 -0.050569 0 0
0.0625 -0.0011443 0.0014992 0.030411 0.0056267 0 0.0031238 0.0028783 0.001163 0.0012654 -0.00025325 0.0013839 -0.10235 -0.039631 0.00091975 -0.061457 -0.057469 -0.00203 -0.03461 -0.026223 0.0052049 -0.0014207 -0.031975 0.0020008 -0.028661 0.00016859 0.00055998 0.000495 3.7243e-05 -0.041151 0 0 0.0032291 0 -0.030208 -0.017245 -0.046598 0 0
0.066406 -0.00065362 0.0013993 0.03058 0.0069795 0 0.0055332 0.001294 0.0033726 0.0011037 9.1826e-05 0.0016221 -0.074459 -0.041513 0.0010767 -0.060911 -0.054566 -0.0041439 -0.034824 -0.026032 0.0072405 0.00079021 -0.034007 -7.8943e-06 -0.01732 -0.00024406 0.00034686 0.00038621 0.00070393 -0.041346 0 0 0.0013199 0 -0.023707 -0.019129 -0.04151 0 0
0.070313 -0.00021176 0.00095256 0.025612 0.0059674 0 0.0066145 0.00022631 0.0048857 0.0017187 0.00074046 0.0027541 -0.042591 -0.046793 0.0010384 -0.057454 -0.04732 -0.0021751 -0.031652 -0.029092 0.0071187 0.00091889 -0.039811 0.0014028 -0.0041133 -0.00035952 8.4511e-05 0.00061322 0.000936 -0.042406 0 0 0.00010923 0 -0.029055 -0.025528 -0.038069 0 0
0.074219 0.00036431 0.00039844 0.017261 0.0032126 0 0.0053326 0.00023341 0.0048605 0.0023898 0.001763 0.0037962 -0.027583 -0.05452 0.00082657 -0.053685 -0.038549 0.0024751 -0.026365 -0.033395 0.0058918 -0.0012965 -0.045766 0.004551 0.0059139 4.6282e-05 0.00010634 0.00085512 0.00041158 -0.041333 0 0 -0.00022159 0 -0.043823 -0.034629 -0.038211 0 0
0.078125 0.0011977 0.00010955 0.0060342 0.00058449 0 0.0019319 0.00099018 0.0035167 0.0024142 0.0031294 0.0043943 -0.03653 -0.064059 7.4296e-05 -0.050976 -0.031537 0.0056268 -0.020262 -0.037805 0.0050894 -0.0056642 -0.049624 0.006285 0.010453 0.00070733 0.00048097 0.00073689 -0.00041503 -0.03731 0 0 -0.00042842 0 -0.061548 -0.043654 -0.041248 0 0
0.082031 0.0020805 0.0002444 -0.007427 -0.00036646 0 -0.0019983 0.001623 0.0020363 0.0017189 0.0041337 0.0048899 -0.058363 -0.075344 -0.00063085 -0.049876 -0.028541 0.0043114 -0.014089 -0.042049 0.0053497 -0.012146 -0.050497 0.0052585 0.0084318 0.001117 0.00082343 0.0002285 -0.00071111 -0.031485 0 0 -0.0013369 0 -0.078305 -0.050831 -0.046458 0 0
0.085938 0.0026033 0.00062533 -0.020483 0.00031628 0 -0.0044764 0.0014341 0.0014993 0.00073514 0.0036823 0.005407 -0.075999 -0.088375 0.00025958 -0.050667 -0.031738 -0.00051401 -0.008583 -0.04611 0.0057408 -0.020611 -0.04797 0.0027266 -0.00060806 0.0009919 0.00061195 -0.00034549 -0.00011361 -0.024177 0 0 -0.0028781 0 -0.090207 -0.054443 -0.052786 0 0
0.089844 0.0025404 0.0009531 -0.028833 0.0011632 0 -0.0045044 0.00049977 0.0017904 -0.00014755 0.0014126 0.0052994 -0.081252 -0.10335 0.0033838 -0.05288 -0.045231 -0.0049434 -0.005549 -0.051153 0.0045582 -0.030531 -0.043414 0.0005014 -0.015857 0.00050467 -0.00021909 -0.00062288 0.00087303 -0.014285 0 0 -0.003971 0 -0.092418 -0.051717 -0.057449 0 0
0.09375 0.0020449 0.0010826 -0.029287 0.00069091 0 -0.0027238 -0.00032066 0.0016425 -0.00084698 -0.0015296 0.0037645 -0.078304 -0.11829 0.0069498 -0.054373 -0.064132 -0.0056021 -0.0053257 -0.057773 0.0010694 -0.039874 -0.040738 -0.0010125 -0.03092 8.6316e-05 -0.0010495 -0.00048363 0.0013676 -0.0022092 0 0 -0.0034372 0 -0.090739 -0.045723 -0.058878 0 0
0.097656 0.001439 0.0010528 -0.022366 -0.0012758 0 -0.00071449 -4.1408e-05 -5.3854e-05 -0.0013659 -0.0031196 0.00089963 -0.075481 -0.13155 0.0078871 -0.054075 -0.085346 -0.0023375 -0.008206 -0.06579 -0.0034214 -0.047535 -0.041377 -0.0023629 -0.043012 1.8083e-05 -0.0010808 -6.6131e-05 0.00096931 0.0078796 0 0 -0.0011432 0 -0.08885 -0.038363 -0.056546 0 0
0.10156 0.00085954 0.00089959 -0.012032 -0.0035298 0 0.00044937 0.0015905 -0.0029271 -0.0015441 -0.0021505 -0.0021443 -0.076578 -0.14141 0.0049267 -0.051141 -0.1057 0.0020632 -0.014282 -0.074712 -0.0064187 -0.052563 -0.0461 -0.003231 -0.049928 0.00020619 -0.00017222 0.00039029 7.9232e-05 0.010744 0 0 0.001692 0 -0.089918 -0.03147 -0.050243 0 0
0.10547 0.00018108 0.00054614 -0.0026612 -0.0045778 0 0.00099358 0.0037594 -0.005232 -0.001224 0.0005824 -0.0042155 -0.080289 -0.14467 0.00024659 -0.044434 -0.12002 0.0044556 -0.023661 -0.083171 -0.0064147 -0.053505 -0.055081 -0.0021189 -0.048923 0.00032134 0.00087472 0.00068094 -0.00060108 0.0060916 0 0 0.0033349 0 -0.098005 -0.027789 -0.039836 0 0
0.10938 -0.00070946 -6.2575e-05 0.0039179 -0.0038054 0 0.0018207 0.0051372 -0.0054459 -0.00061354 0.0028557 -0.0052553 -0.085093 -0.13858 -0.0024633 -0.034504 -0.12311 0.0037453 -0.03452 -0.08819 -0.0043128 -0.050106 -0.064341 0.0016422 -0.040587 0.00013058 0.0010024 0.00069808 -0.00077883 0.0010433 0 0 0.0028059 0 -0.11224 -0.02919 -0.027401 0 0
0.11328 -0.0016474 -0.00076256 0.0086905 -0.0017441 0 0.0031897 0.0049204 -0.0037967 -0.00025767 0.0029103 -0.0061499 -0.09135 -0.12533 -0.0016915 -0.023618 -0.11669 0.0012402 -0.044485 -0.088982 -0.0025267 -0.04413 -0.070112 0.0060468 -0.028822 -0.0003006 -4.5381e-05 0.00048416 -0.0007115 0.0047359 0 0 0.00052839 0 -0.12649 -0.033884 -0.015575 0 0
0.11719 -0.002294 -0.0012077 0.013178 0.00054074 0 0.0042024 0.0034399 -0.0020996 -0.00048374 0.00089167 -0.0074691 -0.098178 -0.10644 0.00044626 -0.013222 -0.10213 -0.00091408 -0.052108 -0.085333 -0.0024867 -0.036481 -0.070546 0.0075044 -0.015562 -0.00069488 -0.0013845 0.00026151 -0.00072051 0.019209 0 0 -0.0020712 0 -0.13657 -0.040485 -0.0059221 0 0
0.12109 -0.0025129 -0.0011669 0.017209 0.0021793 0 0.0037413 0.0017819 -0.0019825 -0.0009446 -0.0015046 -0.0085426 -0.1009 -0.083935 0.00067448 -0.0048114 -0.081497 -0.0015841 -0.056049 -0.077441 -0.0030963 -0.028114 -0.064334 0.0042802 -0.0026852 -0.00081865 -0.0018027 0.00032247 -0.00074162 0.035922 0 0 -0.0035634 0 -0.13836 -0.047321 9.2423e-05 0 0
0.125 -0.0025524 -0.00077569 0.018966 0.0027617 0 0.0018561 0.00078639 -0.0033018 -0.00091246 -0.0027408 -0.0080049 -0.094583 -0.062516 -0.0017279 -0.0013849 -0.059393 -0.0012586 -0.053855 -0.066451 -0.0019107 -0.020341 -0.050833 -0.0013713 0.0074061 -0.00065906 -0.00095215 0.00077301 -0.00046407 0.042628 0 0 -0.0033362 0 -0.12467 -0.050867 -0.0003625 0 0
0.12891 -0.0027425 -0.00044709 0.01697 0.0022374 0 -1.4535e-05 0.00040131 -0.0043972 -0.00012053 -0.0027438 -0.0053022 -0.080579 -0.046554 -0.004072 -0.0022938 -0.041553 -0.0011734 -0.047731 -0.055993 0.0019985 -0.013495 -0.036399 -0.0050116 0.015198 -0.00038502 0.000307 0.0013573 0.00016127 0.034795 0 0 -0.0018151 0 -0.1012 -0.050165 -0.0054107 0 0
0.13281 -0.002985 -0.00050105 0.011736 0.00087127 0 -0.00040055 -8.7276e-06 -0.0038913 0.0008058 -0.0025623 -0.0015342 -0.067701 -0.037048 -0.0032071 -0.0062233 -0.02966 -0.001942 -0.039633 -0.047359 0.006494 -0.0073765 -0.024776 -0.0041576 0.021416 -0.0001652 0.0007945 0.0016151 0.00073578 0.020263 0 0 -0.0001592 0 -0.073522 -0.045874 -0.013153 0 0
0.13672 -0.0026317 -0.00086491 0.0053682 -0.00066536 0 0.00062823 -0.00079648 -0.002079 0.0009393 -0.0028934 0.0013367 -0.064804 -0.034274 0.00098837 -0.011865 -0.024561 -0.0029481 -0.031226 -0.041153 0.0080102 -0.0018517 -0.018591 -0.00047635 0.026488 -2.986e-05 0.00021533 0.0013033 0.00083198 0.011879 0 0 0.00033333 0 -0.046332 -0.038816 -0.021867 0 0
0.14063 -0.0010075 -0.001121 -0.00034811 -0.0014273 0 0.0014175 -0.0015851 -0.00042117 0.00010408 -0.0031711 0.0021665 -0.071972 -0.037933 0.0053694 -0.017189 -0.026716 -0.0029727 -0.024787 -0.037533 0.0049666 0.0031889 -0.020755 0.0022404 0.03069 0.00010169 -0.00058727 0.00067083 0.00051992 0.014813 0 0 -0.0010586 0 -0.025972 -0.030431 -0.029065 0 0
0.14453 0.0018374 -0.00083929 -0.0053486 -0.00077949 0 0.00040589 -0.0017331 0.00022951 -0.0008107 -0.0022511 0.0015481 -0.080214 -0.04413 0.0066895 -0.018637 -0.033453 -0.0014226 -0.023024 -0.034188 -0.00047229 0.0072248 -0.030652 0.0020649 0.033126 0.00027447 -0.00058864 0.0002544 0.00032332 0.021131 0 0 -0.0038802 0 -0.018592 -0.02359 -0.031079 0 0
0.14844 0.0048738 9.3585e-05 -0.010831 0.00095545 0 -0.0021475 -0.0011755 0.00061039 -0.00074372 4.8066e-05 0.0011306 -0.080685 -0.048209 0.0046786 -0.015925 -0.040021 0.00099558 -0.024802 -0.028573 -0.0041965 0.0096834 -0.041546 0.00060628 0.033051 0.00039645 0.00029553 0.00035088 0.00060139 0.017409 0 0 -0.0064692 0 -0.019267 -0.019066 -0.028434 0 0
0.15234 0.0066567 0.0013694 -0.017507 0.0025056 0 -0.0042159 -0.00065324 0.0020592 0.0003473 0.0023035 0.0020967 -0.073659 -0.048154 0.0018931 -0.0093639 -0.044255 0.0027916 -0.029148 -0.019623 -0.0038115 0.010084 -0.049443 0.00076851 0.029966 0.00030757 0.0011406 0.00070898 0.0010788 -0.0016914 0 0 -0.0068262 0 -0.024383 -0.016763 -0.021899 0 0
0.15625 0.0062865 0.0023933 -0.024281 0.0025462 0 -0.0038807 -0.00099772 0.0046278 0.0013439 0.002631 0.0042454 -0.067468 -0.042466 0.00087729 0.00030411 -0.044324 0.0029258 -0.034817 -0.0066982 -0.0005434 0.0080754 -0.050534 0.0032999 0.023619 -2.6189e-05 0.0010568 0.00078892 0.0011236 -0.027063 0 0 -0.004039 0 -0.029883 -0.016284 -0.012666 0 0
0.16016 0.0039991 0.0025657 -0.028505 0.00081787 0 -0.0011985 -0.0021887 0.0064951 0.0011314 0.00060336 0.0063493 -0.068722 -0.029587 0.0018901 0.010956 -0.037715 0.0016187 -0.039221 0.0102 0.0023748 0.0032713 -0.038307 0.0059938 0.014146 -0.00039137 0.00018369 0.00033675 0.00049821 -0.042379 0 0 0.00079217 0 -0.02851 -0.016415 -0.0035544 0 0
0.16406 0.0009608 0.0016148 -0.027496 -0.0015603 0 0.0017857 -0.003211 0.005553 -0.000142 -0.0020303 0.0072012 -0.074911 -0.013728 0.0033564 0.018961 -0.02678 2.7242e-05 -0.040195 0.026933 0.0029629 -0.0021295 -0.015257 0.0062772 0.0048799 -0.00044778 -0.000466 -0.00033626 -0.00028972 -0.038146 0 0 0.0050662 0 -0.018614 -0.015638 0.002099 0 0
0.16797 -0.0014976 -0.00015273 -0.020108 -0.0029543 0 0.0028736 -0.0029295 0.0016506 -0.0011087 -0.0027624 0.0063371 -0.077591 0.0014741 0.0039669 0.023053 -0.014401 -0.00080109 -0.037574 0.040587 0.001986 -0.0061401 0.013406 0.0041649 -0.0018233 -3.8744e-05 -0.000134 -0.00067141 -0.00049161 -0.019423 0 0 0.006446 0 -0.0037019 -0.014087 0.0037677 0 0
0.17188 -0.0026063 -0.0018901 -0.007401 -0.0025415 0 0.0016209 -0.0011462 -0.0028717 -0.00056065 -0.00071108 0.00404 -0.072197 0.013477 0.0038296 0.022605 -0.0027428 -0.00062862 -0.03136 0.049178 0.0014109 -0.007235 0.043583 0.0022931 -0.0043538 0.0005875 0.00083653 -0.00043389 5.7915e-05 -0.00040032 0 0 0.0045242 0 0.012859 -0.012304 0.0015074 0 0
0.17578 -0.0024176 -0.0026564 0.0077348 -0.00093575 0 -0.00042545 0.0011786 -0.0050745 0.0012537 0.0022998 0.00098442 -0.063045 0.019457 0.0037016 0.017281 0.0055861 0.00018796 -0.021778 0.05063 0.0018979 -0.003622 0.070077 0.0030698 -0.0010289 0.00090528 0.0013702 7.4027e-05 0.00073946 0.0084523 0 0 0.0010066 0 0.026262 -0.011346 -0.0040882 0 0
0.17969 -0.0015924 -0.0020624 0.021595 0.00040856 0 -0.0012255 0.0027016 -0.0039876 0.0027743 0.0031641 -0.0020265 -0.057941 0.016091 0.0037478 0.0079719 0.0065055 0.0013417 -0.0095422 0.043214 0.0022321 0.0071031 0.083867 0.0060727 0.0094134 0.00054316 0.00082943 0.00036207 0.00082534 0.0084972 0 0 -0.0017081 0 0.027425 -0.01419 -0.010319 0 0
0.18359 -0.00095931 -0.00060715 0.030819 0.00042668 0 -1.2837e-06 0.0026759 -0.001394 0.0025712 0.00029853 -0.0042059 -0.059108 0.0076846 0.0035121 -0.00193 0.0021238 0.002762 0.0035557 0.032038 0.0011316 0.021826 0.086667 0.0084167 0.022574 -0.00035115 -0.00030624 0.00025185 0.00027811 0.0094615 0 0 -0.0022949 0 0.018149 -0.020828 -0.014568 0 0
0.1875 -0.0010772 0.00066618 0.033326 -0.00078962 0 0.0022428 0.0012826 -0.00011611 0.00061992 -0.0046962 -0.0050311 -0.061362 -0.0032382 0.0028854 -0.01114 -0.005913 0.0041718 0.01699 0.019677 -0.00093816 0.038747 0.080183 0.0076032 0.036126 -0.0011837 -0.00098438 -1.5976e-05 -0.00024321 0.018859 0 0 -0.0011861 0 0.00073333 -0.030665 -0.016202 0 0
0.19141 -0.0019415 0.00098623 0.028814 -0.0022604 0 0.0036603 -0.00076227 -0.00148 -0.001809 -0.008138 -0.0045703 -0.059701 -0.014021 0.0024839 -0.018596 -0.01558 0.0047731 0.03028 0.0086272 -0.002208 0.055922 0.06684 0.0039256 0.047803 -0.0014089 -0.00072222 -0.00013347 -0.00017912 0.034866 0 0 0.00014185 0 -0.02171 -0.042647 -0.015045 0 0
0.19531 -0.0029525 0.00043733 0.018744 -0.0030207 0 0.0030044 -0.002718 -0.0042956 -0.0033982 -0.0072919 -0.0035544 -0.05683 -0.020163 0.0027695 -0.023025 -0.022865 0.0037488 0.042712 0.0026888 -0.0017577 0.069948 0.051175 0.00019913 0.053955 -0.0010059 -8.4665e-05 -8.8047e-05 0.00025791 0.048865 0 0 0.00038001 0 -0.042921 -0.054026 -0.01174 0 0
0.19922 -0.0032289 -0.00023102 0.0059053 -0.0027856 0 0.00046654 -0.0039811 -0.0061188 -0.0038432 -0.0026973 -0.002976 -0.060739 -0.019081 0.0031112 -0.024735 -0.02354 0.0012115 0.053328 0.0029018 -0.00069382 0.078203 0.03995 -0.0006985 0.053438 -0.00047551 2.4395e-06 -0.00012131 0.00033332 0.054093 0 0 -0.0009356 0 -0.055644 -0.06033 -0.0092133 0 0
0.20313 -0.0021638 -0.00037472 -0.0062875 -0.0019014 0 -0.0025215 -0.0040621 -0.005445 -0.003769 0.002283 -0.0034369 -0.074226 -0.012579 0.0022351 -0.024532 -0.017786 -0.0015308 0.061577 0.0070281 -0.00078792 0.08119 0.034723 0.0018569 0.048163 -0.0003469 -0.00068676 -0.00037805 -0.00030633 0.051365 0 0 -0.0034695 0 -0.059684 -0.060371 -0.0088235 0 0
0.20703 0.00011453 -3.0784e-05 -0.01474 -0.00085412 0 -0.004236 -0.0027959 -0.0028432 -0.0038147 0.004321 -0.0047133 -0.088712 -0.0023292 -0.00025537 -0.022596 -0.0063684 -0.0029253 0.066888 0.013402 -0.0021023 0.079277 0.035735 0.0058735 0.039397 -0.00066956 -0.0014159 -0.00069841 -0.0011274 0.046499 0 0 -0.0063412 0 -0.055852 -0.053764 -0.010944 0 0
0.21094 0.0027399 0.00026543 -0.017806 6.4266e-05 0 -0.0037502 -0.00073523 -0.00023266 -0.0039494 0.0028671 -0.0058087 -0.09113 0.0093935 -0.0031182 -0.019031 0.0091786 -0.0024946 0.068734 0.020016 -0.0025184 0.07319 0.042403 0.0082913 0.02871 -0.00099049 -0.0012859 -0.00080193 -0.0012274 0.042648 0 0 -0.0082602 0 -0.046038 -0.040753 -0.015515 0 0
0.21484 0.0046064 0.00017506 -0.016164 0.00067572 0 -0.0015359 0.00085351 0.00081416 -0.003648 0.00036356 -0.0054204 -0.078055 0.016921 -0.0045213 -0.012907 0.023461 -0.0011457 0.065549 0.022829 -1.7587e-05 0.0638 0.051855 0.0070948 0.01882 -0.00083072 -0.0002045 -0.00061829 -0.00033544 0.03583 0 0 -0.007829 0 -0.035789 -0.023426 -0.020513 0 0
0.21875 0.0050094 -2.8367e-05 -0.012655 0.00071554 0 0.00084159 0.00076613 0.0002299 -0.0025806 -0.00019771 -0.0026172 -0.061772 0.018442 -0.0037853 -0.0049243 0.031514 -0.00014654 0.059423 0.021726 0.0046773 0.053374 0.059014 0.0026077 0.01085 -0.00017437 0.0010054 -0.00035016 0.00082439 0.018702 0 0 -0.0043432 0 -0.030111 -0.007813 -0.022903 0 0
0.22266 0.0039633 0.00020769 -0.010607 -6.9634e-05 0 0.0018571 -0.0010894 -0.00073257 -0.0010408 0.0019113 0.0024634 -0.060156 0.01413 -0.0018465 0.0042819 0.031655 6.4906e-05 0.051122 0.017441 0.0081506 0.04221 0.062101 -0.0027135 0.0047379 0.00051778 0.0014166 -0.00020388 0.0012413 -0.01057 0 0 0.0013233 0 -0.029891 0.0035456 -0.021666 0 0
0.22656 0.0020336 0.0010055 -0.011397 -0.0015175 0 0.0012222 -0.0033949 -0.0006605 0.00025238 0.0045609 0.0082219 -0.079244 0.0048279 -3.5988e-05 0.01381 0.023115 -6.0664e-05 0.041336 0.011022 0.0072799 0.03048 0.059891 -0.0058571 0.00024316 0.00076128 0.00083195 -0.00014675 0.00063605 -0.042992 0 0 0.0067382 0 -0.035201 0.0087089 -0.016367 0 0
0.23047 -7.4463e-05 0.0017807 -0.013117 -0.0028056 0 0.00012659 -0.0043417 0.00087946 0.00070472 0.0048955 0.012025 -0.10611 -0.007299 0.0012054 0.021695 0.005656 -0.00013881 0.030708 0.0044913 0.0022046 0.018046 0.051079 -0.0052926 -0.0031897 0.00049199 -0.00017977 -9.7238e-06 -0.00031772 -0.063117 0 0 0.0092832 0 -0.04498 0.0052726 -0.0071661 0 0
0.23438 -0.0018156 0.0017496 -0.011786 -0.0028131 0 0.00016674 -0.0030451 0.0030251 0.00026645 0.0021372 0.011673 -0.11998 -0.016653 0.0021328 0.024499 -0.015189 -0.00045049 0.019468 0.00099187 -0.0037268 0.0051398 0.037363 -0.0020449 -0.0064884 6.8687e-05 -0.00094184 0.00020177 -0.00078558 -0.060644 0 0 0.007994 0 -0.054526 -0.0052481 0.0021153 0 0
0.23828 -0.0028711 0.00071517 -0.0045447 -0.00097953 0 0.0018245 -0.0001688 0.0042659 -0.00052342 -0.0016137 0.0071925 -0.11127 -0.020664 0.0025397 0.021711 -0.033621 -0.0013331 0.0074555 0.00087018 -0.0068985 -0.0072411 0.022026 0.001192 -0.0097039 -0.00011823 -0.0012354 0.00022127 -0.00067043 -0.039676 0 0 0.0042762 0 -0.061002 -0.018217 0.0081898 0 0
0.24219 -0.0031265 -0.00068163 0.0077069 0.0020273 0 0.0039294 0.0027755 0.0035563 -0.0008476 -0.0033416 0.0014272 -0.089903 -0.018348 0.0015069 0.013306 -0.046675 -0.0022164 -0.0053804 0.0039002 -0.0062599 -0.018084 0.0067769 0.0023608 -0.01248 1.9496e-06 -0.0012443 -0.00016795 -0.00061497 -0.016961 0 0 0.00076144 0 -0.063289 -0.030997 0.0094627 0 0
0.24609 -0.0027037 -0.0014979 0.020596 0.0045178 0 0.0047129 0.0046856 0.0011099 -0.00014645 -0.0019479 -0.0015916 -0.075373 -0.0093613 -0.0012832 -0.00021331 -0.051909 -0.0018492 -0.018958 0.0094548 -0.0034763 -0.026251 -0.0067323 0.001747 -0.014307 0.00020363 -0.0011305 -0.0007727 -0.0011368 -0.0093988 0 0 -0.00072946 0 -0.060751 -0.040955 0.0048219 0 0
0.25 -0.0019789 -0.0012589 0.029361 0.0048797 0 0.003495 0.0054477 -0.0017026 0.0013616 0.00077699 0.00029981 -0.078812 0.0057038 -0.0043083 -0.01664 -0.046096 0.00015607 -0.031894 0.015551 -0.00080595 -0.028546 -0.015507 0.0013684 -0.013449 0.00026634 -0.00084477 -0.001061 -0.0019079 -0.020616 0 0 -0.00032648 0 -0.052953 -0.043363 -0.0062432 0 0
0.25391 -0.0014225 -0.00022684 0.032017 0.0027887 0 0.0013454 0.0054484 -0.0033077 0.002582 0.0019609 0.0053526 -0.094565 0.021311 -0.0050194 -0.030612 -0.034947 0.0022702 -0.041381 0.019647 0.00076797 -0.025289 -0.019622 0.0025746 -0.0096522 0.0001894 -0.00035166 -0.00067828 -0.0020241 -0.037954 0 0 0.00051223 0 -0.043007 -0.039174 -0.018042 0 0
0.25781 -0.0012745 0.00097953 0.029808 -0.00045612 0 4.9357e-05 0.0048221 -0.0030357 0.002183 0.00044709 0.0088954 -0.10789 0.034812 -0.00232 -0.039685 -0.022146 0.0021881 -0.045482 0.02113 0.0014924 -0.017374 -0.019452 0.004406 -0.0032078 0.00011689 0.00013474 0.0001282 -0.0009931 -0.042781 0 0 0.00054263 0 -0.032191 -0.030051 -0.027154 0 0
0.26172 -0.0013165 0.0019022 0.024828 -0.0028287 0 0.00041893 0.0034128 -0.0015327 -0.00028491 -0.0021545 0.0069053 -0.1091 0.044322 0.0019711 -0.042206 -0.010473 -0.00060234 -0.042672 0.019827 0.0016672 -0.0057651 -0.015314 0.0046531 0.0054667 0.00012647 0.00030636 0.00067971 0.00064186 -0.025551 0 0 -0.00037241 0 -0.021384 -0.01759 -0.031036 0 0
0.26563 -0.0010044 0.0023743 0.017482 -0.0030546 0 0.0016325 0.0014264 -0.00017587 -0.003697 -0.0031375 -0.00071172 -0.099782 0.04771 0.004592 -0.036378 -0.0032128 -0.0036693 -0.030863 0.015944 0.0011422 0.0080197 -0.0075219 0.0026136 0.015607 0.00015963 0.00015287 0.00050896 0.0017403 0.0071005 0 0 -0.0016723 0 -0.011459 -0.0041452 -0.02663 0 0
0.26953 9.3329e-05 0.0023026 0.006562 -0.0014947 0 0.002175 -0.00021067 -1.9189e-06 -0.0059201 -0.0013632 -0.0099372 -0.087065 0.044031 0.0039173 -0.022998 -0.0023716 -0.0036929 -0.010406 0.01149 -3.7671e-05 0.020393 0.0025768 0.0003966 0.024867 0.00014985 5.9016e-05 -0.00018392 0.0016217 0.038672 0 0 -0.0030187 0 -0.0037114 0.0058958 -0.01347 0 0
0.27344 0.001903 0.0015611 -0.0081272 0.00028739 0 0.0013177 -0.00049517 -0.0010104 -0.0054314 0.0017407 -0.015698 -0.075099 0.036131 0.0013537 -0.0069921 -0.004819 -7.8511e-06 0.012711 0.0083832 -0.0010856 0.029416 0.012812 0.00094118 0.031572 0.00014282 0.00039348 -0.00074639 0.00065575 0.055942 0 0 -0.0045514 0 0.0012193 0.011102 0.0026406 0 0
0.27734 0.0038279 0.00023327 -0.023464 0.00090267 0 -0.00034283 0.00055318 -0.002309 -0.0026676 0.0037375 -0.015492 -0.06399 0.025049 -0.00045953 0.0093767 -0.0087697 0.0041872 0.034987 0.0073617 -0.0011084 0.034315 0.022035 0.0045944 0.034803 0.00022658 0.001019 -0.00073187 -0.00017876 0.056898 0 0 -0.0062775 0 0.0024595 0.010921 0.018273 0 0
0.28125 0.0050957 -0.0011212 -0.033775 0.00026807 0 -0.0016234 0.0016405 -0.0028542 0.0002135 0.0035672 -0.010612 -0.055675 0.011813 -0.0005312 0.02403 -0.012418 0.0047079 0.052943 0.008895 -0.00028092 0.034684 0.029152 0.0080905 0.03387 0.00035725 0.001325 -0.00030761 -0.0002536 0.047586 0 0 -0.0074916 0 -0.00079462 0.0052403 0.030014 0 0
0.28516 0.0051756 -0.0016658 -0.034441 -0.00047811 0 -0.0017874 0.0013418 -0.0021745 0.0011177 0.00229 -0.0043803 -0.056859 -0.0025716 -0.000161 0.034178 -0.013223 0.00069828 0.060362 0.013246 4.1014e-05 0.030219 0.03202 0.007523 0.027587 0.0003273 0.00082954 -7.8133e-06 0.00021567 0.033303 0 0 -0.0070814 0 -0.010519 -0.0057749 0.031903 0 0
0.28906 0.0039838 -0.00095468 -0.025209 -0.00015922 0 -0.00083702 -0.00037227 -0.00064681 -0.00018213 0.0015846 0.00055399 -0.072747 -0.016521 -0.00072844 0.040501 -0.011432 -0.0041938 0.057995 0.018484 -0.001305 0.024049 0.030799 0.0025264 0.018286 -3.4937e-05 -0.00026911 -0.00014032 0.00055816 0.01429 0 0 -0.0045062 0 -0.024326 -0.017923 0.024672 0 0
0.29297 0.0018451 0.00054279 -0.010333 0.0012737 0 0.00089622 -0.0018585 0.00073657 -0.0018739 0.0018286 0.0034523 -0.097653 -0.028729 -0.0014826 0.044398 -0.0083321 -0.005326 0.049648 0.023432 -0.0038824 0.018368 0.026665 -0.0028143 0.008148 -0.00063768 -0.0012022 -0.0004978 0.00040602 -0.010187 0 0 -0.00043701 0 -0.038949 -0.02822 0.011988 0 0
0.29688 -0.00065631 0.0016767 0.0044439 0.0026825 0 0.0030406 -0.0012576 0.0009733 -0.0017594 0.0019401 0.0047765 -0.1149 -0.037766 -0.00023346 0.046641 -0.0047118 -0.0017835 0.038461 0.027443 -0.0058751 0.014689 0.020654 -0.0036545 -0.0012303 -0.0011413 -0.0013208 -0.00064526 1.46e-05 -0.035661 0 0 0.0036007 0 -0.051513 -0.034425 -0.0030669 0 0
0.30078 -0.0028453 0.0015235 0.015238 0.0028324 0 0.0049722 0.0016399 -0.00020612 0.00074452 0.0010612 0.004995 -0.10987 -0.041552 0.0036924 0.04795 -0.0013803 0.0026833 0.028605 0.029974 -0.0057502 0.014675 0.014227 0.00085513 -0.0079619 -0.0012345 -0.00067019 -0.00041352 -0.00010593 -0.052903 0 0 0.0062027 0 -0.058175 -0.033923 -0.016364 0 0
0.30469 -0.0041602 0.00018134 0.02107 0.001582 0 0.0056714 0.0049914 -0.0018849 0.0040308 -2.6197e-05 0.0043535 -0.084859 -0.034801 0.0078132 0.047919 0.002193 0.0036147 0.027164 0.03109 -0.0035306 0.020416 0.010851 0.0066152 -0.0093421 -0.00090064 0.00010914 -4.4092e-05 0.00023146 -0.055811 0 0 0.0067937 0 -0.051406 -0.022815 -0.020302 0 0
0.30859 -0.004378 -0.0012894 0.022567 3.0247e-05 0 0.0043133 0.0064495 -0.0023311 0.0056169 0.00038168 0.0034504 -0.059875 -0.018784 0.0084651 0.045741 0.0079154 0.00054079 0.03292 0.032038 -0.00039325 0.02955 0.011689 0.0084779 -0.0071726 -0.00041072 0.00039625 0.00012942 0.0007173 -0.048142 0 0 0.0056509 0 -0.033494 -0.004916 -0.015417 0 0
0.3125 -0.0037129 -0.0017488 0.020438 -0.00051493 0 0.0012514 0.0052103 -0.00029481 0.0041754 0.0026963 0.003351 -0.055894 0.0057158 0.0045049 0.040768 0.017055 -0.0026107 0.043828 0.033269 0.0026245 0.040629 0.017097 0.0050631 -0.0027733 -7.1206e-05 7.4811e-05 5.5003e-05 0.00088724 -0.04069 0 0 0.00356 0 -0.0061418 0.017549 -0.0029068 0 0
0.31641 -0.0026378 -0.0009029 0.015419 0.00025381 0 -0.0017806 0.0026128 0.0036007 0.00059726 0.0049225 0.0046564 -0.07539 0.037197 -0.0013375 0.032631 0.030526 -0.0018406 0.057159 0.035087 0.0050798 0.052005 0.027012 -0.00030452 0.002328 6.4628e-06 -0.00052687 -3.2899e-05 0.00056222 -0.040628 0 0 0.0015172 0 0.028179 0.041985 0.015316 0 0
0.32031 -0.0015134 0.00052141 0.0091444 0.0014055 0 -0.0028522 0.00078511 0.0067545 -0.0026798 0.004289 0.006489 -0.099288 0.072263 -0.005065 0.021168 0.049264 0.0025261 0.067045 0.037549 0.0063614 0.060498 0.040898 -0.0032059 0.0052678 -8.803e-05 -0.0010395 6.1572e-05 -4.5656e-05 -0.043844 0 0 0.00042301 0 0.064544 0.063526 0.035216 0 0
0.32422 -0.00034313 0.0014443 0.0040594 0.0016896 0 -0.0014857 0.00072197 0.0063727 -0.0034547 0.00022537 0.0067991 -0.10443 0.10291 -0.0051885 0.0095312 0.069484 0.0060984 0.067587 0.039752 0.0052143 0.063068 0.055135 -0.0023216 0.0038934 -0.00022067 -0.0013131 0.00025303 -0.00058422 -0.038722 0 0 0.00053913 0 0.094904 0.077091 0.050452 0 0
0.32813 0.0010854 0.0013158 0.0016483 0.00067962 0 0.00087683 0.0016052 0.0019697 -0.0013089 -0.0045217 0.004084 -0.085373 0.12525 -0.0036101 0.00059354 0.087149 0.0049969 0.059423 0.041182 0.00086751 0.059751 0.067189 7.9477e-06 -0.00081883 -0.00032588 -0.0013411 0.00029092 -0.00085238 -0.018024 0 0 0.00099978 0 0.11682 0.082541 0.059451 0 0
0.33203 0.002789 0.00048079 0.00061793 -0.00094911 0 0.0021723 0.0018367 -0.0036916 0.0021287 -0.0061889 -0.0010306 -0.059593 0.13717 -0.0028839 -0.0037537 0.099632 -0.00019192 0.043911 0.04173 -0.0051906 0.050772 0.075569 0.00093657 -0.007654 -0.0003825 -0.0010963 6.6566e-05 -0.00086324 0.013043 0 0 0.00014519 0 0.12934 0.080285 0.061861 0 0
0.33594 0.0043311 -0.00019381 -0.002603 -0.0021806 0 0.001545 0.00060626 -0.0064839 0.0043152 -0.0036679 -0.0059766 -0.051144 0.13731 -0.0031909 -0.0018162 0.10452 -0.0051866 0.023489 0.041473 -0.0092533 0.03685 0.079045 0.00019973 -0.014867 -0.00035311 -0.00056005 -0.00026645 -0.0007046 0.040549 0 0 -0.0030678 0 0.13246 0.071531 0.058131 0 0
0.33984 0.0050291 -4.4447e-05 -0.010697 -0.0026035 0 -9.0449e-05 -0.0014917 -0.0043395 0.0035574 0.00021869 -0.0081756 -0.068711 0.12446 -0.0024819 0.009045 0.098398 -0.0064027 0.0054694 0.041685 -0.0081641 0.020307 0.075744 -0.00013447 -0.017344 -0.00020705 0.00011502 -0.00048346 -0.00040557 0.053277 0 0 -0.0076129 0 0.12748 0.060224 0.050656 0 0
0.34375 0.0044829 0.0008929 -0.022187 -0.0025909 0 -0.0011963 -0.0031471 0.00078752 0.00023908 0.0013698 -0.0070176 -0.09878 0.10794 0.00060657 0.023418 0.088266 -0.0041292 -0.0052698 0.043722 -0.0024865 0.0055949 0.069495 0.0014517 -0.013909 6.2579e-06 0.00060673 -0.00053478 5.5696e-05 0.050551 0 0 -0.010533 0 0.12147 0.052066 0.044408 0 0
0.34766 0.0029351 0.0019306 -0.031319 -0.002646 0 -0.0011249 -0.0034352 0.0043815 -0.0033584 -0.0015183 -0.0041868 -0.11904 0.091424 0.004703 0.038384 0.07788 -0.0013686 -0.0079443 0.047943 0.0033952 -0.0056023 0.061994 0.0039598 -0.0049429 0.00016603 0.00068211 -0.00054424 0.00065075 0.04004 0 0 -0.0091309 0 0.11634 0.048684 0.040701 0 0
0.35156 0.0011201 0.0022166 -0.031809 -0.0027303 0 -0.00041492 -0.0023088 0.0031506 -0.0046122 -0.0055791 -0.0022145 -0.11754 0.07797 0.0070081 0.051151 0.070622 -0.00018137 -0.0028433 0.054292 0.0049495 -0.012098 0.054765 0.0050556 0.0084651 0.00019909 0.00043833 -0.00058541 0.0012377 0.029761 0 0 -0.0035629 0 0.11332 0.05086 0.040226 0 0
0.35547 -0.00026377 0.0013049 -0.021587 -0.0023503 0 0.00021536 -0.00032013 -0.0021767 -0.0024436 -0.0065815 -0.0026137 -0.099271 0.071055 0.0063732 0.057499 0.071111 0.00012502 0.0081102 0.061985 0.0016256 -0.012624 0.049691 0.0038809 0.023586 0.000167 0.00021248 -0.0005434 0.0016084 0.02304 0 0 0.0026814 0 0.11264 0.05851 0.042965 0 0
0.35938 -0.00098572 -0.00053613 -0.0045148 -0.0012859 0 0.00080056 0.0018427 -0.0075222 0.001874 -0.0031216 -0.0050003 -0.07677 0.070049 0.0044452 0.055053 0.07952 0.0012077 0.017624 0.067446 -0.0027066 -0.0091671 0.047117 0.0021436 0.03405 0.00018675 0.00022546 -0.00025893 0.0016146 0.019584 0 0 0.0053059 0 0.11082 0.066673 0.045921 0 0
0.36328 -0.0012878 -0.0024415 0.012382 -9.7358e-05 0 0.0018466 0.0035376 -0.0089242 0.0056441 0.0020175 -0.007522 -0.057454 0.070688 0.0035079 0.046781 0.090044 0.0029323 0.021629 0.06832 -0.003574 -0.0051827 0.04519 0.0021724 0.037447 0.00025655 0.00036215 0.00021504 0.0012803 0.018214 0 0 0.0027967 0 0.10503 0.071075 0.0469 0 0
0.36719 -0.0015534 -0.0034225 0.02373 0.00024383 0 0.0032779 0.0041894 -0.0056745 0.0067069 0.0046426 -0.007986 -0.041427 0.070499 0.0036265 0.034721 0.098548 0.0032785 0.018714 0.063326 -0.00019528 -0.0025205 0.042579 0.0041179 0.033016 0.00020832 0.00035075 0.00058043 0.00080945 0.016567 0 0 -0.0021374 0 0.093868 0.06964 0.045155 0 0
0.37109 -0.0019892 -0.0029346 0.028553 -0.00068774 0 0.0040511 0.0034936 -0.00050696 0.0048837 0.0031561 -0.0050233 -0.029205 0.067086 0.0025747 0.02131 0.10069 0.0011062 0.0083742 0.05163 0.0040119 -0.0028716 0.037895 0.0054941 0.020825 -0.00011403 0.00013265 0.00057273 0.00045636 0.0095361 0 0 -0.0047423 0 0.076477 0.060881 0.040384 0 0
0.375 -0.0025444 -0.0012117 0.02901 -0.0021941 0 0.0030878 0.0017557 0.0029844 0.0018332 -0.00023696 0.001038 -0.026836 0.05717 -0.0012521 0.011423 0.088266 -0.0016861 -0.0077629 0.032803 0.0050464 -0.0086035 0.028761 0.0037244 0.0029962 -0.00063122 -2.5477e-05 0.00025761 0.00033586 -0.008129 0 0 -0.0022209 0 0.052886 0.043851 0.03374 0 0
0.37891 -0.0030057 0.00084824 0.026955 -0.0029062 0 0.00054883 -7.682e-05 0.0031935 -0.00038829 -0.0020988 0.0079083 -0.039976 0.043911 -0.0063095 0.0069922 0.065492 -0.0015603 -0.022457 0.012908 0.002245 -0.017275 0.017071 -0.00091843 -0.013118 -0.0010365 0.00017142 -7.304e-06 0.00033403 -0.034797 0 0 0.003916 0 0.029305 0.025236 0.028834 0 0
0.38281 -0.0030947 0.0021924 0.021978 -0.0019256 0 -0.0020539 -0.00094534 0.0012802 -0.00077971 -0.0011991 0.012163 -0.063492 0.030205 -0.008826 0.0076641 0.037699 0.0028955 -0.032542 -0.0044237 -0.0013646 -0.026878 0.005013 -0.0050978 -0.024376 -0.0010734 0.00067944 5.4384e-05 0.00023254 -0.058184 0 0 0.0091443 0 0.0093787 0.0089407 0.027112 0 0
0.38672 -0.0025329 0.0022144 0.012701 0.00035838 0 -0.0031667 -0.00042128 -0.00032866 0.00019791 0.00072425 0.011221 -0.080901 0.018487 -0.0063955 0.012791 0.0099191 0.0089704 -0.036005 -0.016395 -0.0022909 -0.035751 -0.0053676 -0.0053258 -0.028819 -0.00079866 0.001114 0.00031197 -4.0421e-05 -0.062164 0 0 0.0096184 0 -0.0041014 -0.0021389 0.029293 0 0
0.39063 -0.001167 0.0010794 -0.00034877 0.0025023 0 -0.0025921 0.00098726 -5.3137e-05 0.0012783 0.0013472 0.0054094 -0.078117 0.012087 -0.00048902 0.021088 -0.010206 0.012004 -0.030976 -0.019476 0.00012345 -0.041684 -0.010941 -0.0012833 -0.024688 -0.00052726 0.0011302 0.00031486 -0.00029092 -0.040811 0 0 0.0050606 0 -0.0076087 -0.0045608 0.035669 0 0
0.39453 0.00083594 -0.00041637 -0.013601 0.0030829 0 -0.0015156 0.0022248 0.001853 0.0013569 0.00041387 -0.0016526 -0.058741 0.013478 0.0046902 0.029231 -0.013146 0.0096364 -0.019341 -0.01239 0.0034747 -0.042906 -0.0083851 0.0036071 -0.014392 -0.0004931 0.00075964 -0.00025497 -0.00024574 -0.0064215 0 0 -0.0013868 0 -3.2872e-05 0.0022165 0.043209 0 0
0.39844 0.0029053 -0.0013442 -0.022445 0.0017233 0 -0.0011878 0.0024002 0.0038702 9.1662e-05 -0.00024671 -0.0052378 -0.04356 0.019159 0.0057341 0.035185 -0.0028979 0.0038281 -0.0066393 -0.00077108 0.0048626 -0.041385 -0.00053607 0.0049736 -0.0039413 -0.00059101 0.00033506 -0.0011973 0.00010465 0.018367 0 0 -0.0058416 0 0.012588 0.012246 0.048107 0 0
0.40234 0.0042797 -0.0011815 -0.024529 -0.00069121 0 -0.0017045 0.0012526 0.0045273 -0.0020129 0.00084366 -0.0029791 -0.051909 0.026847 0.002468 0.038212 0.016927 -0.0012197 0.0046045 0.012114 0.0033818 -0.038424 0.010308 0.0012349 0.0038089 -0.00049777 0.00011805 -0.0018658 0.00038761 0.019127 0 0 -0.0064615 0 0.02684 0.022154 0.04859 0 0
0.40625 0.0044389 -7.4527e-05 -0.021161 -0.0026649 0 -0.0021164 -0.00083061 0.0034057 -0.0039007 0.0028125 0.0031292 -0.08216 0.034066 -0.0025928 0.03787 0.041625 -0.0028272 0.012219 0.022919 0.00036962 -0.035446 0.021372 -0.0049295 0.0064428 -5.5404e-05 7.4009e-05 -0.0016666 0.0001634 0.0020353 0 0 -0.0042602 0 0.039218 0.028641 0.043391 0 0
0.41016 0.0034229 0.0013016 -0.015588 -0.0030632 0 -0.0015966 -0.0030389 0.0012904 -0.004537 0.0031675 0.0080664 -0.11136 0.036414 -0.0065292 0.033581 0.061025 -0.0015015 0.013569 0.0259 -0.0021514 -0.034867 0.026474 -0.0086385 0.0010605 0.00050579 2.9102e-05 -0.00055921 -0.00058453 -0.011888 0 0 -0.0017954 0 0.043628 0.026454 0.031562 0 0
0.41406 0.0017636 0.0021661 -0.010079 -0.0017654 0 -0.00031207 -0.0044042 -0.00048189 -0.0035942 0.0004775 0.0075779 -0.11561 0.033145 -0.007666 0.026981 0.06742 0.00058761 0.011021 0.020841 -0.0029441 -0.036981 0.0222 -0.0067243 -0.0085031 0.00076858 -3.2552e-05 0.00087072 -0.0013094 -0.0055111 0 0 -0.0011275 0 0.039431 0.017187 0.018217 0 0
0.41797 0.00010011 0.0020656 -0.0047039 0.00031827 0 0.00086964 -0.0041498 -0.0010305 -0.0017868 -0.0038948 0.0013902 -0.091766 0.026196 -0.0057653 0.019115 0.061363 0.002016 0.0069633 0.010458 -0.001897 -0.040535 0.0095972 -0.00032346 -0.018464 0.00055601 6.9164e-05 0.0018284 -0.0013438 0.020072 0 0 -0.00257 0 0.029369 0.0047932 0.0072032 0 0
0.42188 -0.0011789 0.0010717 0.0013315 0.0017998 0 0.0013503 -0.0021581 -0.00063233 -0.00038374 -0.0068525 -0.0067133 -0.059428 0.017405 -0.0017232 0.010629 0.044439 0.0027556 0.0028881 -0.0029604 0.00029753 -0.044346 -0.0098434 0.0059778 -0.026177 0.00012597 0.00043798 0.0018783 -0.000547 0.047933 0 0 -0.0048025 0 0.016004 -0.0074191 0.0011066 0 0
0.42578 -0.0020025 -0.00033227 0.007765 0.0016259 0 0.0013066 0.0007394 -0.00052769 -9.4288e-05 -0.0063187 -0.011831 -0.042106 0.0094324 0.0024927 0.0021907 0.02 0.0030498 0.00032249 -0.01629 0.0024102 -0.046732 -0.033444 0.0077959 -0.028662 -8.6589e-05 0.00088099 0.0012177 0.00050072 0.060357 0 0 -0.0059494 0 0.0030391 -0.015074 0.0026644 0 0
0.42969 -0.0024558 -0.0015515 0.013153 -0.00027051 0 0.0012715 0.0030886 -0.0018134 -0.00034964 -0.0029565 -0.011359 -0.046665 0.0075346 0.0043008 -0.0050399 -0.0023743 0.0025942 0.00013816 -0.024177 0.0030169 -0.044714 -0.053528 0.0044397 -0.022942 8.3149e-05 0.0010584 0.0004563 0.00099986 0.051746 0 0 -0.0048273 0 -0.0016088 -0.010892 0.013418 0 0
0.43359 -0.0026345 -0.0021604 0.016596 -0.0028732 0 0.0014224 0.003741 -0.0042485 0.00011388 0.00065146 -0.0062996 -0.060537 0.011821 0.0020983 -0.010667 -0.016896 0.0012305 0.00058669 -0.026732 0.0013386 -0.039105 -0.065658 -0.00067442 -0.012983 0.0003614 0.0008611 9.8389e-05 0.00065973 0.029315 0 0 -0.0016684 0 0.0033263 0.0026608 0.027017 0 0
0.4375 -0.002634 -0.0020352 0.01898 -0.0046791 0 0.0014311 0.0026825 -0.0061132 0.0017471 0.0023092 4.9673e-05 -0.066888 0.021806 -0.0029728 -0.01439 -0.022452 -4.7768e-05 0.00077214 -0.024732 -0.0018633 -0.030727 -0.0684 -0.0030645 -0.0010076 0.00032071 0.00056235 0.00014946 -6.9474e-05 0.0046234 0 0 0.0020334 0 0.017853 0.023498 0.039837 0 0
0.44141 -0.0025543 -0.0013405 0.021797 -0.0046785 0 0.00095096 0.00097141 -0.0054942 0.0033394 0.0017554 0.0044879 -0.060437 0.0365 -0.0072172 -0.016012 -0.019094 0.00037305 -3.5936e-05 -0.019332 -0.0044788 -0.020655 -0.061243 -0.0010508 0.010756 -0.00017921 0.00053094 0.00016787 -0.000479 -0.013889 0 0 0.0044418 0 0.041142 0.04889 0.048388 0 0
0.44531 -0.0023944 -0.00043981 0.024509 -0.0030584 0 5.836e-05 -0.00022424 -0.0020224 0.0030043 0.00032151 0.0055101 -0.048643 0.053747 -0.0071869 -0.015116 -0.0088012 0.0028367 -0.002467 -0.012669 -0.0046346 -0.010972 -0.04438 0.002994 0.018937 -0.00084308 0.00081181 -0.0002874 -0.00028085 -0.022026 0 0 0.0044793 0 0.070989 0.073499 0.046955 0 0
0.44922 -0.0019344 0.00023777 0.023584 -0.0010761 0 -0.00087977 -0.00057634 0.0025157 0.00025772 -0.00052184 0.0034755 -0.040404 0.069074 -0.0028001 -0.012617 0.001231 0.0054442 -0.0051263 -0.007145 -0.0023125 -0.0038695 -0.024369 0.0051253 0.022507 -0.0012174 0.0010602 -0.0012043 0.0002075 -0.018 0 0 0.0023763 0 0.099929 0.090757 0.035205 0 0
0.45313 -0.00084229 0.0003825 0.015044 -0.00014073 0 -0.0016721 -0.0006146 0.0053921 -0.0029996 -0.00023433 -6.9729e-05 -0.037029 0.080538 0.0024342 -0.0095923 0.0080128 0.0055863 -0.0065026 -0.0025708 0.00073111 0.00073916 -0.0057736 0.0036456 0.023123 -0.0010938 0.00091838 -0.0020733 0.00049962 -0.0029782 0 0 -0.00065935 0 0.12354 0.099606 0.017424 0 0
0.45703 0.00095715 -9.2637e-06 -0.0012984 -0.00077144 0 -0.002461 -0.00088274 0.0050269 -0.0039394 0.00077686 -0.003171 -0.034891 0.087038 0.0046226 -0.0066895 0.01076 0.0026585 -0.0056628 0.0016862 0.002765 0.0032363 0.0090943 0.00055991 0.02196 -0.00063986 0.00041019 -0.0023101 0.00046108 0.016408 0 0 -0.0032755 0 0.13912 0.099798 -0.003264 0 0
0.46094 0.0029799 -0.00058617 -0.020007 -0.0022216 0 -0.0033634 -0.0012397 0.0021755 -0.0015187 0.0017425 -0.0041612 -0.03392 0.087832 0.003038 -0.0045457 0.0096059 -0.0010362 -0.0017984 0.0066172 0.0036555 0.0043527 0.018445 -0.00071977 0.020421 -0.00016613 -9.2451e-05 -0.0017716 0.00034693 0.028913 0 0 -0.004605 0 0.14442 0.091884 -0.023199 0 0
0.46484 0.004338 -0.00084349 -0.032867 -0.0030514 0 -0.0040704 -0.0011161 -0.0007661 0.0022961 0.0020297 -0.0023681 -0.039509 0.081352 0.00043356 -0.00418 0.0077935 -0.0024303 0.0058424 0.014539 0.0044664 0.0060755 0.020636 0.00096708 0.02051 0.00018811 -0.00028111 -0.00088164 0.00038834 0.025299 0 0 -0.0043465 0 0.13485 0.077436 -0.034952 0 0
0.46875 0.0043461 -0.00048838 -0.034402 -0.0022075 0 -0.0039615 -0.00039115 -0.0016743 0.0042332 0.0013597 0.0014022 -0.054809 0.071195 -6.4767e-05 -0.0049607 0.009005 -0.00074926 0.014359 0.024334 0.0056439 0.0093885 0.020219 0.0033077 0.021623 0.00052033 -0.00021749 -0.0002414 0.00047575 0.0059064 0 0 -0.0025869 0 0.11693 0.061983 -0.038986 0 0
0.47266 0.0030739 0.00031433 -0.025406 0.00018216 0 -0.0026899 0.00022936 -0.0002223 0.0027895 -9.9173e-05 0.005127 -0.073525 0.058606 0.0019283 -0.0065428 0.013642 0.0017777 0.022332 0.034576 0.0060741 0.014102 0.018865 0.0030177 0.022856 0.00094386 -0.00019465 -9.7634e-05 0.00032701 -0.018284 0 0 0.00019201 0 0.093168 0.046918 -0.03649 0 0
0.47656 0.0013033 0.001052 -0.011638 0.0028535 0 -0.00063021 -8.0593e-05 0.0020926 -0.00041503 -0.0017447 0.0066996 -0.083755 0.044821 0.0041549 -0.0085723 0.021328 0.0023157 0.028538 0.043684 0.0042908 0.019731 0.017924 -0.0005531 0.023303 0.0013549 -0.0003484 -0.00018629 -8.7154e-05 -0.032958 0 0 0.0029714 0 0.066178 0.033204 -0.029114 0 0
0.48047 -0.00011379 0.0012615 0.00084404 0.0042441 0 0.0012996 -0.0011986 0.0032412 -0.0023846 -0.0028149 0.0052477 -0.080131 0.031439 0.0045281 -0.010575 0.029962 0.0003386 0.031376 0.048707 0.00046081 0.024935 0.018624 -0.0045213 0.021466 0.0014669 -0.00049875 -8.9731e-05 -0.00041288 -0.030245 0 0 0.0044149 0 0.039554 0.021364 -0.019704 0 0
0.48438 -0.00090948 0.00086931 0.0094882 0.0035624 0 0.0022907 -0.0019118 0.0021878 -0.001766 -0.0028535 0.0016414 -0.070463 0.020312 0.003243 -0.012059 0.034346 -0.0020094 0.031014 0.047551 -0.0033179 0.02728 0.020418 -0.0052572 0.01696 0.0011014 -0.0003998 0.00027901 -0.00027599 -0.013158 0 0 0.0036605 0 0.018013 0.010463 -0.012325 0 0
0.48828 -0.0014572 0.00018245 0.015313 0.0013775 0 0.0021752 -0.0010643 -0.00040418 -1.3628e-05 -0.0019836 -0.002187 -0.068085 0.011622 0.0019106 -0.01289 0.033264 -0.0023181 0.029389 0.042389 -0.0049718 0.026376 0.022035 -0.0019638 0.011382 0.00043704 -6.8923e-05 0.00057666 0.0002674 0.0077688 0 0 0.0011043 0 0.002655 -0.00018586 -0.0073016 0 0
0.49219 -0.0022134 -0.00041344 0.020105 -0.00069651 0 0.0014144 0.0011205 -0.0026747 0.00040304 -0.00073113 -0.00451 -0.077325 0.005373 0.0011428 -0.012849 0.027062 -0.00036928 0.027604 0.035056 -0.0045149 0.022272 0.022949 0.0026269 0.0058968 -6.686e-05 0.00022217 0.00041216 0.00072498 0.021778 0 0 -0.0017124 0 -0.0058397 -0.010452 -0.0039859 0 0
0.49609 -0.0031367 -0.00071822 0.02397 -0.0010838 0 0.00064459 0.0030148 -0.0029182 -0.0012804 0.00036145 -0.0046884 -0.088242 0.0013641 -0.00019434 -0.011697 0.016956 0.0018761 0.026753 0.027802 -0.0038313 0.015369 0.022801 0.0050144 0.0017638 -5.1321e-05 0.00027626 -0.00020521 0.00063542 0.023667 0 0 -0.0032486 0 -0.0071997 -0.019953 -0.001246 0 0
0.5 -0.0036703 -0.00070906 0.025386 0.00060582 0 0.00021492 0.0030561 -0.00090678 -0.0033775 0.00089918 -0.0032022 -0.087219 -0.0010279 -0.0030713 -0.0083772 0.0081241 0.0024382 0.028285 0.02558 -0.0044221 0.0072404 0.021945 0.0041291 0.0013584 0.00039215 0.00018944 -0.0008308 -7.5011e-07 0.015401 0 0 -0.0031609 0 -0.00067004 -0.02639 0.0040328 0 0
0.50391 -0.0032811 -0.00037476 0.023098 0.0032198 0 5.1197e-05 0.0012962 0.0017812 -0.0036384 0.0005562 -0.0011145 -0.072322 -0.0035947 -0.0062115 -0.0030094 0.0059083 0.0011403 0.031083 0.02895 -0.0057583 0.00077995 0.021898 0.001732 0.0038253 0.00075194 0.00016779 -0.00099222 -0.00077838 0.0039599 0 0 -0.0023702 0 0.0090213 -0.028649 0.012477 0 0
0.50781 -0.0019851 0.00031263 0.017574 0.0048611 0 -0.00013678 -0.00058044 0.0028513 -0.0016162 -0.00082817 0.00050306 -0.0564 -0.0069095 -0.0067584 0.0039656 0.011193 -0.00063359 0.034042 0.036278 -0.0061428 -0.0028794 0.023126 -3.2844e-06 0.0079738 0.00053058 0.00017912 -0.00060659 -0.0013171 -0.0030828 0 0 -0.0019251 0 0.019281 -0.026594 0.02282 0 0
0.51172 -0.00033906 0.0012118 0.010668 0.0043073 0 -0.00053022 -0.00086076 0.0011409 0.00098534 -0.002818 0.00094792 -0.054061 -0.011198 -0.0033572 0.011905 0.023672 -0.0015238 0.03624 0.045599 -0.0049472 -0.0030218 0.025688 -0.00075504 0.0127 -0.00028226 -7.2092e-05 2.0958e-06 -0.0015538 -0.0022089 0 0 -0.0018892 0 0.028004 -0.0204 0.033471 0 0
0.51563 0.0010554 0.0018877 0.004152 0.0019315 0 -0.0010272 0.00055111 -0.0022696 0.0021592 -0.0041681 0.00011449 -0.066387 -0.016369 0.001801 0.01953 0.041452 -0.0012197 0.036425 0.053376 -0.0034279 0.0010475 0.029146 -0.0017065 0.016383 -0.0011466 -0.00074093 0.00044154 -0.0016175 0.0039845 0 0 -0.0014839 0 0.032446 -0.010619 0.041427 0 0
0.51953 0.0020125 0.0018476 -0.0013519 -0.00064834 0 -0.00136 0.0021 -0.0047963 0.0015157 -0.0035049 -0.0014472 -0.079963 -0.020731 0.004593 0.023566 0.056465 -0.00016631 0.033868 0.053596 -0.0031052 0.0084256 0.031007 -0.0033525 0.017184 -0.0014242 -0.0014859 0.00054661 -0.0015447 0.0093274 0 0 -0.00031974 0 0.03024 -0.00013444 0.041752 0 0
0.52344 0.0027556 0.0010315 -0.0062762 -0.0018817 0 -0.0014026 0.0021831 -0.0044758 0.0003293 -0.00062097 -0.0028104 -0.081245 -0.022773 0.0028469 0.022896 0.063618 0.001115 0.029995 0.046452 -0.0037608 0.016535 0.029782 -0.0043627 0.015831 -0.00096232 -0.0016789 0.00036184 -0.0012515 0.0095261 0 0 0.00076324 0 0.023792 0.0083666 0.03522 0 0
0.52734 0.0035199 5.3329e-05 -0.011274 -0.0013936 0 -0.0013508 0.00076736 -0.0016068 -2.9351e-05 0.0029175 -0.0032628 -0.070652 -0.021656 -0.0015386 0.017142 0.061227 0.0020953 0.025681 0.032967 -0.0036685 0.024086 0.024969 -0.0030301 0.012971 -0.0002565 -0.0010677 -4.6144e-05 -0.00078724 0.0052887 0 0 0.00040628 0 0.014779 0.013684 0.022993 0 0
0.53125 0.0042189 -0.00017956 -0.01643 4.1348e-05 0 -0.0015014 -0.00058233 0.0016391 0.00060958 0.0048214 -0.0027675 -0.061371 -0.016786 -0.0044858 0.0064193 0.048753 0.0020153 0.021815 0.014926 -0.0019176 0.02987 0.016481 0.00036844 0.0094 2.9664e-06 -0.00017435 -0.00062775 -0.00046263 -0.00049911 0 0 -0.0015746 0 0.005159 0.014935 0.0068945 0 0
0.53516 0.0045035 0.00076909 -0.020892 0.0014562 0 -0.001756 -0.00024625 0.003249 0.0014579 0.0040639 -0.0018104 -0.064653 -0.0074957 -0.0036354 -0.0079846 0.027911 0.00033603 0.019727 -0.0030049 4.8557e-05 0.031851 0.0051984 0.0032272 0.0065544 -0.00040155 0.00011011 -0.0011904 -0.00057309 -0.0085601 0 0 -0.0033659 0 -0.0011305 0.011008 -0.0085126 0 0
0.53906 0.0041172 0.0024214 -0.022945 0.0025084 0 -0.0014018 0.0019048 0.003026 0.0019355 0.0018459 -0.00073331 -0.077744 0.0032941 -0.00023946 -0.02082 0.0083285 -0.0022509 0.01895 -0.015306 -0.00019354 0.030282 -0.0051124 0.0030023 0.0049825 -0.00098279 -0.00058256 -0.0013363 -0.00098756 -0.024523 0 0 -0.002387 0 -0.0022401 0.0043176 -0.018209 0 0
0.54297 0.0031703 0.0037404 -0.02063 0.0033821 0 0.00037892 0.0044565 0.0023073 0.0022604 0.00042531 0.00070503 -0.087075 0.013248 0.002608 -0.029218 -0.0052016 -0.003665 0.018365 -0.02109 -0.0031556 0.026036 -0.012692 -0.00010449 0.0041423 -0.0010125 -0.0016413 -0.00073959 -0.0011483 -0.052448 0 0 0.0023179 0 0.00082323 -0.0033905 -0.021529 0 0
0.54688 0.0020852 0.0040003 -0.0129 0.0041192 0 0.0035553 0.0058487 0.0022762 0.0029106 0.00094368 0.0029303 -0.082603 0.020636 0.0031584 -0.031408 -0.010089 -0.0020178 0.017038 -0.020432 -0.0064758 0.019743 -0.016663 -0.0031333 0.0034645 -0.00025235 -0.0020004 0.0004365 -0.00060856 -0.086825 0 0 0.0087731 0 0.0067912 -0.011047 -0.018705 0 0
0.55078 0.0012996 0.0033649 -0.00072775 0.0043604 0 0.0068101 0.0057769 0.0028375 0.0038257 0.0025436 0.0056546 -0.067833 0.02342 0.0022255 -0.025749 -0.004387 0.0022991 0.013738 -0.014331 -0.0072566 0.012199 -0.016483 -0.0032115 0.0020835 0.00077729 -0.001174 0.0014785 0.00043062 -0.11312 0 0 0.013261 0 0.013524 -0.017592 -0.010912 0 0
0.55469 0.0010055 0.002641 0.012802 0.0038855 0 0.0083139 0.0052511 0.003193 0.0043971 0.0036663 0.0075694 -0.055832 0.019088 0.0016118 -0.012783 0.0094135 0.0063816 0.0069114 -0.0072964 -0.0051532 0.004919 -0.013667 -0.00039398 -0.0013767 0.0012804 0.00024448 0.0016312 0.0012213 -0.11889 0 0 0.01313 0 0.015869 -0.02227 -0.0031951 0 0
0.55859 0.00111 0.0024818 0.02382 0.0032136 0 0.0072262 0.0053686 0.003166 0.0041896 0.0039199 0.0072908 -0.05674 0.010403 0.001982 0.0011673 0.022526 0.0071846 -0.0018312 -0.0033477 -0.0026139 -0.0011273 -0.011597 0.0023879 -0.006231 0.00094898 0.0011433 0.00077339 0.0011745 -0.10532 0 0 0.0088469 0 0.012627 -0.026065 0.0001884 0 0
0.5625 0.0013843 0.0028344 0.029559 0.0032942 0 0.0045143 0.0061116 0.003485 0.003448 0.0042485 0.0048536 -0.070018 -0.0011319 0.0025513 0.012988 0.031232 0.0043588 -0.011249 -0.0033573 -0.001935 -0.0055239 -0.011365 0.0021681 -0.011749 0.00023139 0.00094613 -0.0004127 0.00043802 -0.086586 0 0 0.0035787 0 0.0040399 -0.029406 -0.0019972 0 0
0.56641 0.0016374 0.0031265 0.029294 0.0043888 0 0.0021589 0.0063718 0.004652 0.002797 0.00522 0.0021838 -0.087639 -0.013856 0.002443 0.019974 0.032691 0.00058771 -0.019961 -0.0074632 -0.0026042 -0.007968 -0.013546 -0.0013018 -0.017059 -0.00016681 9.5268e-05 -0.0010098 -0.00029011 -0.076715 0 0 0.00075385 0 -0.0089981 -0.03264 -0.010213 0 0
0.57031 0.0017929 0.0029199 0.023759 0.0054269 0 0.0014127 0.0051336 0.0059369 0.0025697 0.0056952 0.0017253 -0.10224 -0.024962 0.0016823 0.018478 0.024245 -0.001077 -0.025201 -0.014206 -0.0021523 -0.0079006 -0.017596 -0.0055164 -0.020312 -1.8562e-05 -0.0004839 -0.0006673 -0.00050764 -0.076916 0 0 0.001621 0 -0.023839 -0.035901 -0.023769 0 0
0.57422 0.001853 0.002321 0.014043 0.0048641 0 0.0018369 0.0026037 0.0059929 0.0025685 0.0038802 0.0042178 -0.1109 -0.03205 0.00067657 0.010988 0.011729 -0.00017236 -0.025304 -0.018589 0.00045391 -0.0058834 -0.019432 -0.0076996 -0.020193 0.00023459 -0.00032514 0.00012389 -0.00037968 -0.076513 0 0 0.0045982 0 -0.03535 -0.038494 -0.037118 0 0
0.57813 0.0018195 0.0017697 0.0013628 0.0024083 0 0.0020922 0.00016356 0.0045257 0.0024163 -0.00015113 0.0077068 -0.11264 -0.035257 -0.00075457 0.0022266 0.0012406 0.001004 -0.021144 -0.018378 0.0030417 -0.0027439 -0.016544 -0.0072375 -0.017149 3.4741e-05 0.00021273 0.0005329 -0.00041721 -0.065728 0 0 0.0066376 0 -0.042093 -0.039822 -0.046868 0 0
0.58203 0.001657 0.0015116 -0.012176 -0.00027384 0 0.0015771 -0.00080671 0.002903 0.0019549 -0.00356 0.0089428 -0.10592 -0.034874 -0.003156 -0.0046447 -0.0036165 9.0642e-05 -0.013532 -0.012687 0.0024894 0.0010185 -0.0076311 -0.0058311 -0.011635 -0.00060624 0.00046431 0.00015778 -0.00076828 -0.04586 0 0 0.0054193 0 -0.043885 -0.03953 -0.05129 0 0
0.58594 0.0013472 0.0013632 -0.023281 -0.00096142 0 0.0010534 -0.00010089 0.0026751 0.0012505 -0.0031254 0.0061273 -0.090763 -0.031556 -0.0061436 -0.0063523 0.00038463 -0.0027441 -0.0036881 -0.0012735 -0.0014164 0.0048642 0.0081065 -0.0055378 -0.0043845 -0.0010475 0.00022069 -0.00067037 -0.00098493 -0.026148 0 0 0.00088745 0 -0.041311 -0.037364 -0.049193 0 0
0.58984 0.00099237 0.0010038 -0.028816 0.00078089 0 0.001539 0.0012389 0.0035832 0.00040292 0.0012292 0.00058177 -0.072187 -0.027229 -0.0078902 0.0018648 0.016152 -0.0050308 0.00522 0.013967 -0.0051345 0.00774 0.029664 -0.0067808 0.0026629 -0.00067125 -9.8939e-05 -0.0012745 -0.00056787 -0.012549 0 0 -0.004712 0 -0.038085 -0.033535 -0.040366 0 0
0.59375 0.00083661 0.00043299 -0.027992 0.0028232 0 0.0027833 0.0019495 0.0035645 -0.00044708 0.0057064 -0.0042234 -0.058588 -0.024613 -0.0065414 0.014397 0.034566 -0.0045839 0.010961 0.027412 -0.004875 0.0094558 0.049961 -0.0081421 0.0078319 0.00044178 9.0731e-06 -0.0012608 0.0003488 -0.0026128 0 0 -0.0082155 0 -0.038631 -0.03009 -0.030721 0 0
0.59766 0.0011001 5.9377e-05 -0.023122 0.0024036 0 0.003244 0.0016313 0.0010927 -0.00098442 0.0060119 -0.0054924 -0.05439 -0.024833 -0.0022935 0.027259 0.050597 -0.0015211 0.012879 0.0367 -0.00070183 0.010003 0.06554 -0.007907 0.010516 0.0015319 0.00053838 -0.00078296 0.0010198 0.0078686 0 0 -0.0075428 0 -0.044037 -0.028076 -0.022833 0 0
0.60156 0.0017003 0.00029863 -0.017705 -0.00093412 0 0.0018085 0.00086042 -0.0027162 -0.00088076 0.0016458 -0.0033328 -0.054863 -0.028712 0.0022867 0.036439 0.059701 0.0022625 0.010709 0.040014 0.0034512 0.0094646 0.073559 -0.0057905 0.010323 0.0018505 0.00099506 -0.00027827 0.00086181 0.016301 0 0 -0.0031278 0 -0.054516 -0.028328 -0.018832 0 0
0.60547 0.0021316 0.0010894 -0.013373 -0.0044627 0 -0.00062216 0.00034696 -0.0048815 -0.00026056 -0.003419 -0.00050335 -0.050258 -0.037316 0.004386 0.035239 0.055208 0.0051287 0.0043977 0.035067 0.0040015 0.0080205 0.070123 -0.0032928 0.0067459 0.0013017 0.00097283 -3.4838e-05 0.00012319 0.015403 0 0 0.00223 0 -0.068884 -0.031932 -0.021368 0 0
0.60938 0.0017319 0.001826 -0.0087142 -0.0046809 0 -0.0016698 0.00013758 -0.0036881 0.00015619 -0.0045865 1.5449e-06 -0.036469 -0.049193 0.0034545 0.02012 0.036295 0.0067368 -0.0038103 0.023232 0.0014668 0.0063586 0.056599 -0.0024151 0.00064238 0.00041341 0.00060351 -1.8428e-05 -0.00034161 0.0045249 0 0 0.0051949 0 -0.080892 -0.037924 -0.029604 0 0
0.61328 0.00023212 0.0017971 -0.0013144 -0.00085825 0 0.00012574 -0.00024524 -0.0007447 -0.00030741 -0.0011164 -0.0025914 -0.021229 -0.06127 0.0014994 -0.0036335 0.010127 0.0072257 -0.011769 0.0081808 -0.00047379 0.0049049 0.038662 -0.0038495 -0.0065011 -0.00024024 0.00038082 -3.5362e-05 1.4794e-05 -0.0048015 0 0 0.0042318 0 -0.086588 -0.043958 -0.039849 0 0
0.61719 -0.0018734 0.00074157 0.008944 0.0038485 0 0.0035042 -0.00093891 0.00052714 -0.0014132 0.0033852 -0.0063329 -0.018401 -0.071342 0.00091555 -0.03188 -0.018659 0.006172 -0.018498 -0.0082925 0.00055879 0.0037696 0.019356 -0.0061977 -0.013895 -0.00050157 0.0005801 2.2608e-05 0.00083572 0.0010993 0 0 0.00066695 0 -0.08415 -0.048457 -0.049862 0 0
0.62109 -0.0035471 -0.00094831 0.018769 0.0050626 0 0.005339 -0.001259 -0.0014908 -0.0020264 0.0048269 -0.008237 -0.035179 -0.077095 0.0022168 -0.059631 -0.045008 0.0031089 -0.023222 -0.024455 0.0028924 0.0029697 0.0016729 -0.0070021 -0.020752 -0.00054253 0.00093912 9.64e-05 0.0012534 0.021903 0 0 -0.002476 0 -0.072541 -0.04983 -0.057356 0 0
0.625 -0.0039353 -0.0025115 0.023847 0.0012523 0 0.0035054 -0.00034687 -0.0048577 -0.0013051 0.0026227 -0.006634 -0.064703 -0.073028 0.0039589 -0.075495 -0.059329 -0.00095373 -0.025217 -0.037904 0.0029825 0.0020766 -0.010438 -0.004886 -0.025582 -0.00047057 0.00095068 5.1403e-05 0.00083833 0.040565 0 0 -0.0029807 0 -0.052014 -0.04493 -0.058116 0 0
0.62891 -0.0030019 -0.0033198 0.02248 -0.0046909 0 -0.0010506 0.0016308 -0.0061674 0.0001378 -0.00031228 -0.002337 -0.091192 -0.060411 0.0045976 -0.07688 -0.061985 -0.0033396 -0.026237 -0.048634 -5.9879e-05 0.00033202 -0.019057 -0.00099118 -0.028292 -0.00017879 0.00043193 -0.00019303 4.6423e-05 0.040008 0 0 -0.0011737 0 -0.030963 -0.035512 -0.053106 0 0
0.63281 -0.0014953 -0.0032044 0.016869 -0.0079228 0 -0.0051223 0.0031446 -0.0041506 0.00056615 -0.0011505 0.0021061 -0.10213 -0.041258 0.0040142 -0.065438 -0.055493 -0.0018774 -0.0273 -0.056837 -0.0029962 -0.0026575 -0.026336 0.0017715 -0.02906 0.00039609 -0.00025083 -0.00058527 -0.00031952 0.022122 0 0 0.00059118 0 -0.013615 -0.023302 -0.043572 0 0
0.63672 -0.00027864 -0.0024192 0.01081 -0.0058735 0 -0.0061206 0.0025176 -0.00075053 -0.0011502 -9.9341e-05 0.0043191 -0.095745 -0.017826 0.0031661 -0.043589 -0.04246 0.0025787 -0.029157 -0.062601 -0.0019408 -0.0071449 -0.03398 0.001319 -0.028104 0.0010088 -0.00052391 -0.00092079 2.39e-06 0.0068899 0 0 0.00016723 0 -0.0029955 -0.0099142 -0.03069 0 0
0.64063 0.00033979 -0.0013584 0.0061013 -0.00035124 0 -0.0042053 -0.00030443 0.0013948 -0.0042279 0.00042824 0.0036861 -0.078334 0.0061019 0.002682 -0.015882 -0.026893 0.0063263 -0.032656 -0.065796 0.0031051 -0.013397 -0.044081 -0.0014019 -0.02576 0.0012604 -0.00013051 -0.00090046 0.00051283 0.010709 0 0 -0.0024927 0 -0.0024745 0.0022734 -0.016082 0 0
0.64453 0.0006655 -0.00029389 0.0011842 0.0042304 0 -0.0017525 -0.0032746 0.0019441 -0.0066437 -0.00093405 0.0015571 -0.05692 0.022922 0.0022946 0.0070616 -0.015218 0.0061158 -0.037776 -0.066343 0.0079097 -0.020745 -0.056688 -0.002891 -0.022985 0.0010469 0.00069326 -0.00031229 0.00062208 0.027367 0 0 -0.0054293 0 -0.011292 0.010211 -0.0025241 0 0
0.64844 0.001101 0.00067662 -0.0067592 0.0046649 0 -0.00094244 -0.0038104 0.0027487 -0.0071577 -0.0028127 6.2275e-05 -0.036208 0.030582 0.001644 0.020603 -0.0086239 0.0024233 -0.043093 -0.065301 0.0083623 -0.027695 -0.068472 -0.00022578 -0.020505 0.00074334 0.0014964 0.00072947 0.00039058 0.033781 0 0 -0.006497 0 -0.022711 0.014544 0.0088057 0 0
0.65234 0.0016649 0.0014953 -0.018312 0.0013676 0 -0.0019068 -0.0010847 0.0049181 -0.006424 -0.0028229 0.00047755 -0.021483 0.028639 0.0010975 0.023474 -0.0068399 -0.00084543 -0.047696 -0.063329 0.0046798 -0.033284 -0.077009 0.0058905 -0.018503 0.0008225 0.0019751 0.0017155 0.00043857 0.015227 0 0 -0.0051429 0 -0.033138 0.01609 0.017379 0 0
0.65625 0.0020528 0.002012 -0.030133 -0.0024105 0 -0.0029815 0.0031641 0.0068498 -0.0058909 -0.00044432 0.0023481 -0.020761 0.017585 0.0012825 0.015576 -0.0090095 -0.00019125 -0.050695 -0.061199 0.00082514 -0.036586 -0.079953 0.011227 -0.017044 0.0012922 0.0020449 0.0020249 0.0011102 -0.017875 0 0 -0.0026294 0 -0.039178 0.016 0.022844 0 0
0.66016 0.0020885 0.0020331 -0.036499 -0.0034476 0 -0.0024466 0.006145 0.005913 -0.0058113 0.0024436 0.0040006 -0.040145 -0.00011129 0.0019061 -0.0014047 -0.012953 0.0039244 -0.050533 -0.060716 -2.4009e-05 -0.035761 -0.073066 0.011534 -0.015883 0.0016173 0.0016658 0.0014176 0.0018889 -0.040853 0 0 -0.00075726 0 -0.035659 0.016832 0.02429 0 0
0.66406 0.0019659 0.0015408 -0.032818 -0.00092446 0 9.2178e-06 0.0063918 0.0019459 -0.004839 0.0038664 0.0040335 -0.075514 -0.016154 0.0016304 -0.019085 -0.015862 0.0074665 -0.047989 -0.063032 0.0012837 -0.031594 -0.059298 0.0063353 -0.014355 0.0012826 0.00076155 0.00029898 0.0018212 -0.041421 0 0 -0.00039153 0 -0.024755 0.020478 0.022723 0 0
0.66797 0.0019599 0.00085799 -0.018624 0.0033203 0 0.0031671 0.0047195 -0.0017634 -0.0018508 0.0039531 0.0025772 -0.11031 -0.026742 -0.00043719 -0.033789 -0.017639 0.0067568 -0.044379 -0.067976 0.0014664 -0.025476 -0.042594 -0.00061747 -0.012304 0.00040102 -0.0005874 -0.00056057 0.00055908 -0.032126 0 0 -0.00096545 0 -0.010015 0.026519 0.018915 0 0
0.67188 0.0019622 0.00051951 0.0017277 0.0063555 0 0.0052258 0.0030089 -0.0016077 0.0021569 0.0043473 0.0012283 -0.12492 -0.029804 -0.0032988 -0.043649 -0.018744 0.0019276 -0.040797 -0.075185 -0.00090778 -0.018589 -0.025998 -0.0047122 -0.0097656 -0.00033674 -0.0019239 -0.00065597 -0.0011273 -0.034835 0 0 -0.0010903 0 0.0058588 0.034142 0.013364 0 0
0.67578 0.0014727 0.00086061 0.020983 0.0061495 0 0.0049667 0.0023061 0.0024045 0.004595 0.0056925 0.0016144 -0.11135 -0.023781 -0.0046721 -0.047416 -0.02032 -0.0034781 -0.038695 -0.083926 -0.0035954 -0.012534 -0.013328 -0.0043942 -0.0069638 -0.00036001 -0.0025462 -0.00014914 -0.0019962 -0.055328 0 0 0.00039188 0 0.019503 0.041783 0.0066319 0 0
0.67969 0.00016924 0.0016502 0.032585 0.0027765 0 0.0025579 0.0022399 0.0064481 0.0039693 0.0064784 0.0037618 -0.080489 -0.010847 -0.0033766 -0.04674 -0.02531 -0.0060601 -0.040303 -0.091954 -0.0033876 -0.010263 -0.0094855 -0.0019017 -0.0049631 0.00018997 -0.0020211 0.00034787 -0.0015154 -0.076797 0 0 0.0035753 0 0.026342 0.045243 -0.0001312 0 0
0.68359 -0.0015381 0.002154 0.034164 -0.0016653 0 -0.00031207 0.0020783 0.0068343 0.0017281 0.0048424 0.005756 -0.054519 0.0014305 -0.00088614 -0.04634 -0.033761 -0.0054817 -0.044644 -0.097892 -2.4869e-05 -0.011629 -0.011441 -0.00039365 -0.0043093 0.00063947 -0.00063093 0.00038017 -0.00035265 -0.078615 0 0 0.0072009 0 0.027898 0.043532 -0.0059982 0 0
0.6875 -0.0026605 0.001679 0.028786 -0.0043421 0 -0.001267 0.0018559 0.0037724 0.00092315 0.0011917 0.0051898 -0.050449 0.0095289 -3.3002e-06 -0.047908 -0.045156 -0.0040201 -0.050791 -0.10136 0.0033646 -0.016225 -0.01697 -0.00069193 -0.0051041 0.00054076 0.0007361 2.3769e-05 0.00033279 -0.057901 0 0 0.0090841 0 0.025317 0.036672 -0.010594 0 0
0.69141 -0.0024602 0.00018741 0.022601 -0.0035781 0 0.0010251 0.0021066 0.00077385 0.0029 -0.001679 0.0013349 -0.068408 0.010553 -0.0017955 -0.05261 -0.05861 -0.0037357 -0.057571 -0.10222 0.0037951 -0.023327 -0.023601 -0.0010053 -0.0072539 0.00015571 0.001244 -0.00032962 3.9731e-05 -0.029773 0 0 0.0073262 0 0.01999 0.02525 -0.013663 0 0
0.69531 -0.0011612 -0.0015641 0.019948 -0.00020716 0 0.0052887 0.002641 0.00053448 0.0056575 -0.0014065 -0.0038197 -0.093699 0.00084333 -0.0041723 -0.060947 -0.071935 -0.0044992 -0.062458 -0.10058 0.0017198 -0.031296 -0.027141 0.00038992 -0.01018 0.00011144 0.00075664 -0.00048493 -0.00067853 -0.0085763 0 0 0.0018554 0 0.014121 0.011189 -0.014865 0 0
0.69922 0.00020642 -0.0025409 0.019504 0.002798 0 0.0078917 0.0021676 0.0021044 0.0058491 0.0013031 -0.0067536 -0.10953 -0.015643 -0.0039843 -0.069517 -0.082014 -0.0047206 -0.063013 -0.097855 0.00024385 -0.037348 -0.025657 0.0027251 -0.012193 0.00061589 -0.00011461 -0.00065145 -0.00092684 0.005884 0 0 -0.0048607 0 0.0099131 -0.00056468 -0.01489 0 0
0.70313 0.00071453 -0.002207 0.015182 0.0025286 0 0.0054507 -0.00038219 0.0024687 0.0023457 0.003284 -0.0051215 -0.10897 -0.033344 -0.00064262 -0.075667 -0.088175 -0.0035078 -0.0593 -0.094635 0.0012915 -0.040675 -0.021127 0.0033464 -0.012564 0.001139 -0.00060294 -0.001116 -0.00046645 0.021666 0 0 -0.0089958 0 0.0075337 -0.0077649 -0.01439 0 0
0.70703 0.00031692 -0.00092547 0.0019077 -0.001367 0 -0.0019904 -0.0041758 0.00037933 -0.0025416 0.002176 9.9359e-05 -0.097074 -0.048626 0.0027221 -0.077874 -0.090225 -0.0016804 -0.051637 -0.090919 0.003361 -0.041045 -0.015418 0.00067849 -0.011032 0.00095687 -0.00045587 -0.0017795 7.6259e-05 0.039157 0 0 -0.0080999 0 0.0069635 -0.0093238 -0.013667 0 0
0.71094 -0.00023767 0.00033808 -0.018335 -0.0060924 0 -0.010195 -0.0065954 -0.0022613 -0.0055086 -0.0012213 0.004872 -0.083536 -0.057771 0.0021752 -0.07489 -0.088363 -0.0007106 -0.040772 -0.086484 0.0035437 -0.038572 -0.010955 -0.0037348 -0.007568 -2.0972e-05 -6.763e-05 -0.0021231 -3.5597e-05 0.049011 0 0 -0.0033373 0 0.0079911 -0.0046635 -0.012974 0 0
0.71484 -0.00020812 0.0007476 -0.036044 -0.0078202 0 -0.013657 -0.005496 -0.0029849 -0.0056204 -0.0039545 0.0048706 -0.073798 -0.054795 -0.002812 -0.065727 -0.083611 -0.0010669 -0.029183 -0.080006 0.0013441 -0.034416 -0.012735 -0.0063589 -0.0031614 -0.0010671 3.8539e-06 -0.0016843 -0.00079638 0.046728 0 0 0.00099434 0 0.01057 0.005681 -0.01229 0 0
0.71875 0.00045073 0.00017425 -0.04086 -0.0048851 0 -0.010042 -0.0014472 -0.001895 -0.0048911 -0.0039475 -0.0011336 -0.066187 -0.04457 -0.0083016 -0.054842 -0.07885 -0.0018641 -0.019834 -0.071887 -0.00037858 -0.030988 -0.019321 -0.0048203 0.00015794 -0.0013329 -0.00037763 -0.00054394 -0.0014368 0.042981 0 0 0.00080254 0 0.014098 0.016413 -0.011252 0 0
0.72266 0.0011339 -0.00079086 -0.030213 0.00074345 0 -0.0022043 0.0024902 -0.0013412 -0.0056342 -0.0017143 -0.0098596 -0.056027 -0.029816 -0.0093757 -0.044235 -0.074939 -0.0020083 -0.013739 -0.062835 0.0013359 -0.02904 -0.028818 8.5375e-05 0.0016386 -0.00069878 -0.00081623 0.00069959 -0.0012398 0.052198 0 0 -0.0041848 0 0.018498 0.025398 -0.0096007 0 0
0.72656 0.0011943 -0.0013297 -0.012174 0.0050646 0 0.0041851 0.0034382 -0.0025874 -0.0077682 0.00070282 -0.015416 -0.041729 -0.01333 -0.0048589 -0.035649 -0.072478 -0.0013637 -0.011514 -0.053814 0.0057836 -0.029042 -0.038963 0.0053249 0.00082907 0.0001258 -0.00082226 0.0014367 -0.00030963 0.070792 0 0 -0.0097925 0 0.023602 0.030935 -0.0071179 0 0
0.73047 0.00045174 -0.00099177 0.00076836 0.0053097 0 0.0053128 0.0012066 -0.0038839 -0.009102 0.0018273 -0.013441 -0.027071 0.0008052 0.0014391 -0.031341 -0.071911 -0.00070027 -0.013666 -0.046967 0.0087871 -0.031262 -0.045482 0.0082732 -0.0025195 0.00035334 -0.00032192 0.0015063 0.00050954 0.074268 0 0 -0.010667 0 0.029035 0.031065 -0.0034512 0 0
0.73438 -0.00079128 1.6179e-05 0.0021102 0.0020105 0 0.0020055 -0.0018332 -0.0027044 -0.0080077 0.0014665 -0.0045498 -0.018134 0.0093627 0.004246 -0.031377 -0.07232 -0.00072875 -0.018189 -0.045052 0.0068981 -0.034493 -0.044241 0.0084506 -0.0067128 -8.6158e-05 0.00028384 0.0011791 0.00046416 0.04314 0 0 -0.0048603 0 0.033544 0.027005 0.0013135 0 0
0.73828 -0.0020392 0.00099739 -0.0032203 -0.0017483 0 -0.0016358 -0.0031935 0.00049389 -0.0051793 -8.2006e-05 0.0056491 -0.018097 0.013499 0.0016521 -0.033536 -0.072537 -0.0014444 -0.022757 -0.047777 0.0011029 -0.037702 -0.036843 0.0071255 -0.010208 -0.00053514 0.00054887 0.00078038 -0.00038336 -0.0091191 0 0 0.0042052 0 0.036419 0.021812 0.0066756 0 0
0.74219 -0.0028121 0.0012567 -0.003495 -0.0029394 0 -0.0020855 -0.0023815 0.0020184 -0.0025172 -0.00254 0.010344 -0.024505 0.014096 -0.0034185 -0.036519 -0.071913 -0.0023603 -0.02623 -0.054605 -0.0040022 -0.040652 -0.02505 0.0058073 -0.01246 -0.00036006 0.00043229 0.00041472 -0.0012366 -0.041673 0 0 0.010209 0 0.037306 0.01718 0.012327 0 0
0.74609 -0.0027129 0.00060157 0.0089017 -0.00072727 0 0.00092206 -0.00066429 -0.00078072 -0.00077945 -0.0050151 0.0065313 -0.030986 0.012339 -0.0062819 -0.038979 -0.069865 -0.0030582 -0.027644 -0.064534 -0.0046784 -0.043322 -0.011331 0.0052919 -0.013211 0.00035603 0.00029648 4.7172e-05 -0.0013254 -0.026185 0 0 0.0088461 0 0.036018 0.014711 0.017923 0 0
0.75 -0.0015828 -0.00048201 0.02984 0.0033433 0 0.0048725 0.00079793 -0.0055474 0.00095978 -0.005627 -0.0025551 -0.031613 0.0097506 -0.0048452 -0.038884 -0.065357 -0.0032902 -0.025912 -0.074662 -0.0014383 -0.046902 -0.0019451 0.0057102 -0.013612 0.00090214 0.00046741 -0.00026636 -0.00058393 0.019886 0 0 0.001159 0 0.032555 0.016531 0.022539 0 0
0.75391 0.00021127 -0.0011389 0.045898 0.0067168 0 0.0069702 0.0020848 -0.0065266 0.0034635 -0.0029289 -0.0096645 -0.024369 0.0070084 -0.0010126 -0.036874 -0.059167 -0.0027081 -0.022812 -0.081807 0.001965 -0.052626 0.00015002 0.0068216 -0.016457 0.00068869 0.00083917 -0.0003507 0.00035944 0.04564 0 0 -0.0072906 0 0.028493 0.020502 0.02549 0 0
0.75781 0.0017289 -0.00077382 0.044883 0.0074269 0 0.0061259 0.0037615 -0.00077914 0.0056836 0.001942 -0.0089048 -0.011577 0.0036671 0.0018089 -0.033945 -0.051835 -0.00090849 -0.019448 -0.085276 0.0024882 -0.06073 -0.0047314 0.0079865 -0.023088 -0.00013511 0.00095803 -0.00012404 0.00078909 0.016062 0 0 -0.010547 0 0.024205 0.024851 0.026226 0 0
0.76172 0.0019979 0.00045475 0.025523 0.0050458 0 0.0031707 0.005517 0.0077936 0.0057183 0.0053318 -0.00016446 0.0020977 -0.00066808 0.002156 -0.031079 -0.043862 0.0019798 -0.016683 -0.084928 0.00040687 -0.071045 -0.015594 0.0081815 -0.03425 -0.00081254 0.00050853 0.00025023 0.00049416 -0.052422 0 0 -0.0063607 0 0.019697 0.028039 0.02422 0 0
0.76563 0.00087462 0.0016976 -0.0016267 0.00086383 0 -7.7569e-05 0.0061405 0.011688 0.0033858 0.0043487 0.010873 0.012027 -0.0066056 0.0013896 -0.029844 -0.035967 0.0048517 -0.01556 -0.081186 -0.0017365 -0.082787 -0.030097 0.0065661 -0.050449 -0.00069697 -0.00031418 0.00050456 -0.00015622 -0.10819 0 0 0.0026235 0 0.014412 0.027904 0.01853 0 0
0.76953 -0.00060338 0.0020381 -0.022334 -0.0026737 0 -0.0018262 0.0049491 0.0074107 0.0010714 0.00027688 0.017066 0.015237 -0.013461 0.0015167 -0.032264 -0.029346 0.0061103 -0.016422 -0.076815 -0.0020799 -0.092397 -0.041891 0.0032338 -0.06833 0.00016099 -0.00095505 0.00054782 -0.0006236 -0.11501 0 0 0.011017 0 0.0063822 0.022822 0.0086368 0 0
0.77344 -0.00092202 0.0011913 -0.028815 -0.0033363 0 -0.0011378 0.0028155 -0.00069384 0.0013404 -0.0020665 0.014985 0.011554 -0.019216 0.0026908 -0.037865 -0.024265 0.0048926 -0.017993 -0.073868 -0.00093274 -0.09736 -0.047852 -0.00077584 -0.082858 0.0010876 -0.0010317 0.00053379 -0.00065748 -0.082813 0 0 0.014273 0 -0.0046863 0.014725 -0.0036047 0 0
0.77734 0.00059946 -0.000299 -0.023849 -0.00082054 0 0.001332 0.0013476 -0.0048217 0.0038384 0.00081146 0.0068949 0.0045933 -0.022522 0.003199 -0.046251 -0.020816 0.0019211 -0.019435 -0.072794 0.00030975 -0.096257 -0.046937 -0.0043601 -0.090888 0.0013925 -0.00069464 0.00062155 -0.00040917 -0.048259 0 0 0.011282 0 -0.018492 0.0048694 -0.016948 0 0
0.78125 0.0030692 -0.0015115 -0.016532 0.0025333 0 0.0032516 0.0010883 -0.0017698 0.0052717 0.0069328 -0.0016086 0.0015191 -0.022162 0.0018035 -0.056793 -0.018961 -0.00090347 -0.019881 -0.073614 0.00096325 -0.088083 -0.038816 -0.007095 -0.089596 0.0009252 -0.00043287 0.00073052 -0.00018382 -0.031364 0 0 0.0045989 0 -0.034289 -0.005336 -0.029948 0 0
0.78516 0.0046243 -0.0018275 -0.014152 0.003206 0 0.0020253 0.00093991 0.0039831 0.0029104 0.010308 -0.0059469 0.010025 -0.016236 -0.00035443 -0.068055 -0.018481 -0.0018653 -0.017698 -0.074955 0.0013924 -0.071386 -0.023943 -0.0088633 -0.073745 0.00012617 -0.00053027 0.00062327 -0.0001236 -0.019007 0 0 -0.0014887 0 -0.049121 -0.013334 -0.039197 0 0
0.78906 0.003913 -0.0012768 -0.016954 -0.0004659 0 -0.0027653 -0.00038915 0.0054021 -0.0021746 0.0070148 -0.0053354 0.033098 -0.0074426 -0.00062011 -0.077678 -0.018105 -0.00057639 -0.012996 -0.074028 0.0019499 -0.050822 -0.0076605 -0.0088956 -0.047914 -0.00039107 -0.00075892 0.00024515 -0.00011566 0.0088699 0 0 -0.0037271 0 -0.058837 -0.018238 -0.042693 0 0
0.79297 0.0011545 -0.00036242 -0.019264 -0.0062563 0 -0.0081029 -0.0026292 0.00046318 -0.0059567 -0.0005303 -0.0023136 0.065244 0.0014913 0.0022593 -0.084622 -0.01721 0.0019833 -0.0065255 -0.069994 0.0022866 -0.029833 0.0073297 -0.0058176 -0.01723 -0.00032417 -0.00064714 -0.00010275 3.2747e-05 0.046609 0 0 -0.0018599 0 -0.062172 -0.020641 -0.040455 0 0
0.79688 -0.0021153 0.00034379 -0.015018 -0.0093391 0 -0.0093849 -0.0040986 -0.0060744 -0.0056841 -0.0059979 -0.00021757 0.094227 0.0084839 0.0062623 -0.088152 -0.015463 0.0043583 0.001075 -0.062646 0.0019861 -0.010869 0.01938 0.00071957 0.014281 0.0001427 -3.7935e-05 -2.6913e-05 0.00035721 0.066618 0 0 0.0013983 0 -0.058719 -0.021123 -0.032732 0 0
0.80078 -0.0042773 0.00046549 -0.002835 -0.0063484 0 -0.0044415 -0.0037081 -0.0082492 -0.0028537 -0.0058766 -0.00097488 0.10843 0.010977 0.0074876 -0.087472 -0.012621 0.0055796 0.008921 -0.052254 0.0014934 0.0032547 0.026946 0.0084499 0.041477 0.00054651 0.00067618 0.0005045 0.00067693 0.056029 0 0 0.0023962 0 -0.048686 -0.020578 -0.020179 0 0
0.80469 -0.0046899 -0.00011898 0.012945 0.0012851 0 0.003919 -0.0024174 -0.0052737 -0.0015521 -0.0030822 -0.00451 0.10473 0.0062648 0.0037321 -0.082074 -0.0091593 0.0055151 0.015372 -0.041471 0.0018524 0.0093896 0.029144 0.013228 0.056433 0.00052189 0.00091948 0.0010337 0.00076517 0.039502 0 0 -0.00074977 0 -0.036198 -0.020534 -0.0056815 0 0
0.80859 -0.003779 -0.0012429 0.025309 0.0080299 0 0.0097123 -0.0022439 -0.0017113 -0.0039633 -0.0032963 -0.0093243 0.090455 -0.0023959 -0.0031934 -0.074413 -0.0062296 0.004575 0.020091 -0.033066 0.0033973 0.0104 0.028544 0.012196 0.061086 5.1021e-05 0.00052484 0.0010081 0.00057374 0.055371 0 0 -0.0067406 0 -0.026986 -0.021266 0.0071713 0 0
0.8125 -0.0023716 -0.0023891 0.029025 0.0087282 0 0.0087364 -0.0038478 -0.001826 -0.0080311 -0.0080786 -0.013276 0.077763 -0.012985 -0.0088008 -0.065647 -0.0043988 0.0031765 0.023035 -0.027993 0.0050569 0.0077488 0.026092 0.0065816 0.057061 -0.00057487 -8.6488e-05 0.00032056 0.0002813 0.10882 0 0 -0.012095 0 -0.023341 -0.022464 0.017031 0 0
0.81641 -0.0010713 -0.0028074 0.023551 0.0029496 0 0.002163 -0.0055753 -0.0049221 -0.0098 -0.012658 -0.014297 0.075151 -0.023374 -0.0097615 -0.05695 -0.0040937 0.0013996 0.0243 -0.026749 0.0053167 0.0030139 0.0227 0.0010634 0.046637 -0.0010137 -0.00034304 -0.00056336 0.00011165 0.1575 0 0 -0.01381 0 -0.026771 -0.023677 0.022982 0 0
0.82031 -0.00014552 -0.0019651 0.012956 -0.0047006 0 -0.0046565 -0.0052688 -0.0067843 -0.0076966 -0.011163 -0.011332 0.082983 -0.029983 -0.0066044 -0.05022 -0.0057468 -0.00092469 0.024082 -0.02927 0.0038494 -0.0015688 0.019435 -0.00014617 0.03406 -0.0011169 -0.00011349 -0.0010182 0.0001096 0.15136 0 0 -0.011519 0 -0.038231 -0.023774 0.024312 0 0
0.82422 0.00030229 -6.2116e-05 0.0032395 -0.0085216 0 -0.0069588 -0.0028498 -0.0049429 -0.0039679 -0.0035302 -0.0052643 0.095833 -0.031402 -0.0027393 -0.046438 -0.0080969 -0.0037346 0.023304 -0.032332 0.0019272 -0.004417 0.017322 0.0030998 0.025316 -0.00095842 0.00019365 -0.00078501 0.00011831 0.085796 0 0 -0.0074006 0 -0.051871 -0.022043 0.023964 0 0
0.82813 0.00030688 0.0019273 -0.0014034 -0.0062626 0 -0.0043031 -0.0005863 -0.001305 -0.0018967 0.0038588 0.0011612 0.10821 -0.02906 -0.00092355 -0.045042 -0.009851 -0.0062724 0.022395 -0.033927 0.0011112 -0.0059152 0.016802 0.0070944 0.021689 -0.00066118 0.00013348 -0.00010482 -7.0261e-06 0.0088164 0 0 -0.0040545 0 -0.062984 -0.01894 0.024526 0 0
0.83203 0.00018822 0.0029007 -0.0012816 -0.0003712 0 -8.1849e-06 -0.00054801 0.00064891 -0.0021782 0.0048188 0.0050141 0.1181 -0.02405 -0.00081707 -0.045518 -0.010176 -0.0072391 0.021479 -0.033139 0.0017061 -0.006564 0.018291 0.0079954 0.023342 -0.00024265 -0.0002281 0.00059142 -0.00018678 -0.027793 0 0 -0.0023386 0 -0.068954 -0.014943 0.027531 0 0
0.83594 0.00050743 0.002478 -0.0010455 0.0046362 0 0.0024954 -0.0021067 0.00021754 -0.0025075 4.3861e-05 0.0054389 0.126 -0.017798 -5.6994e-05 -0.047114 -0.008273 -0.005785 0.020574 -0.0294 0.0026693 -0.0071159 0.022209 0.0052051 0.029687 0.00032469 -0.00035358 0.001042 -0.00017268 -0.020546 0 0 -0.0010527 0 -0.067595 -0.010739 0.03437 0 0
0.83984 0.0016458 0.0012788 -0.0062018 0.0058466 0 0.0024367 -0.0024612 -7.0098e-05 -0.00049427 -0.0036543 0.0044279 0.13214 -0.012553 0.0024595 -0.048023 -0.0032617 -0.0026259 0.019234 -0.023497 0.002888 -0.0092253 0.029473 0.0011085 0.037763 0.00090937 0.00014482 0.0012138 0.00014613 -0.013002 0 0 0.0014662 0 -0.057955 -0.0079176 0.046289 0 0
0.84375 0.0033492 0.00035117 -0.018171 0.0035214 0 0.0012741 0.00024486 0.0018126 0.0036999 -0.00078624 0.0050503 0.13537 -0.0085293 0.0047774 -0.047265 0.0027223 -2.6798e-05 0.017187 -0.018624 0.0022034 -0.012967 0.038154 -0.0021198 0.043481 0.0011666 0.00096891 0.0011296 0.00051858 -0.044241 0 0 0.0055418 0 -0.04721 -0.0065809 0.059509 0 0
0.84766 0.0047624 0.00031218 -0.031569 -4.6028e-05 0 0.00046036 0.0046951 0.0044698 0.0078546 0.0068883 0.0085239 0.13471 -0.0052871 0.0037138 -0.044712 0.0084536 -0.00015024 0.014353 -0.016182 0.0010748 -0.01814 0.046986 -0.0048665 0.045543 0.00080859 0.0013068 0.00077777 0.00049568 -0.10557 0 0 0.0098581 0 -0.038716 -0.006367 0.071843 0 0
0.85156 0.0050314 0.0010094 -0.036673 -0.0025917 0 0.00027875 0.0076332 0.0048151 0.010236 0.01239 0.012889 0.13129 -0.0023727 -0.0014919 -0.04047 0.012788 -0.0029707 0.010759 -0.017222 -0.00041804 -0.02443 0.054617 -0.00902 0.043168 -1.6718e-05 0.00060133 0.00022838 -0.0001074 -0.15232 0 0 0.012744 0 -0.035193 -0.0067413 0.081223 0 0
0.85547 0.0039562 0.0019097 -0.026306 -0.0030153 0 0.00059602 0.0072156 0.002253 0.010922 0.011063 0.014685 0.12838 0.00084255 -0.0076782 -0.035061 0.013995 -0.0058546 0.0066096 -0.022956 -0.0027605 -0.03126 0.058555 -0.014944 0.035832 -0.000688 -0.00085111 -0.00026502 -0.00091175 -0.15396 0 0 0.013589 0 -0.039791 -0.0065259 0.084356 0 0
0.85938 0.0021137 0.002653 -0.0022522 -0.0013669 0 0.0017717 0.0047495 -0.00017826 0.01066 0.0052239 0.0121 0.1296 0.0037796 -0.010321 -0.030306 0.011815 -0.0056653 0.0029059 -0.031986 -0.0060709 -0.037626 0.056828 -0.020165 0.026111 -0.00059384 -0.0020985 -0.00041485 -0.0012113 -0.12379 0 0 0.013013 0 -0.049924 -0.004212 0.080184 0 0
0.86328 0.00040191 0.0031488 0.024429 0.0014682 0 0.0040942 0.0029801 0.00051705 0.0093293 0.0010876 0.0065665 0.13709 0.0050033 -0.0077832 -0.027304 0.0080378 -0.001722 0.00041645 -0.041941 -0.0093086 -0.043095 0.050638 -0.021449 0.016781 0.00024965 -0.002354 -0.00019529 -0.00059955 -0.097019 0 0 0.011833 0 -0.060147 1.0621e-05 0.071509 0 0
0.86719 -0.00052282 0.0032729 0.040469 0.0040034 0 0.0065536 0.0030443 0.0032182 0.0063928 0.0018403 0.0013198 0.15053 0.0033678 -0.0029219 -0.026667 0.003932 0.0032758 -0.00032919 -0.051618 -0.010813 -0.047354 0.040977 -0.017997 0.0093144 0.001089 -0.0016359 7.5401e-05 0.00059674 -0.087185 0 0 0.01012 0 -0.067318 0.0056939 0.060235 0 0
0.87109 -0.00047535 0.0027569 0.039822 0.0047412 0 0.0070817 0.0036047 0.0035432 0.0026401 0.0047293 -0.0015364 0.16699 -0.0022214 -0.00028755 -0.02884 0.00090627 0.0055281 0.00113 -0.059917 -0.0097387 -0.050118 0.029225 -0.012218 0.0050032 0.0010503 -0.00062759 2.8915e-05 0.0015333 -0.074164 0 0 0.0073372 0 -0.068534 0.012114 0.048584 0 0
0.875 0.00036377 0.0015709 0.027767 0.0032717 0 0.0046391 0.0029419 -0.00087072 0.00036202 0.0049783 -0.0025238 0.18166 -0.013449 -0.0017047 -0.034571 0.0017884 0.0035909 0.0057746 -0.065363 -0.0068142 -0.050326 0.018712 -0.0072361 0.0059294 -3.8304e-05 3.7423e-05 -0.00036777 0.0015545 -0.036047 0 0 0.0032951 0 -0.060236 0.017004 0.041121 0 0
0.87891 0.0016112 0.00033092 0.015975 0.00096766 0 0.00084001 0.0012535 -0.0068197 0.00091245 0.0015181 -0.0035679 0.18985 -0.026547 -0.0047304 -0.041945 0.0060686 -0.00037356 0.012208 -0.068796 -0.0036163 -0.04831 0.011823 -0.0039615 0.010153 -0.0014205 0.00030274 -0.00077207 0.00074241 0.016836 0 0 -0.0012759 0 -0.048256 0.018977 0.038895 0 0
0.88281 0.0027807 3.9768e-05 0.012569 0.0001694 0 -0.0011979 0.00031233 -0.0083175 0.0023961 -0.0021141 -0.0056263 0.19038 -0.038658 -0.005489 -0.049897 0.012695 -0.0028093 0.019507 -0.070539 -0.0012617 -0.044367 0.008916 -0.00092551 0.016454 -0.0020477 0.00053195 -0.00084005 -0.00019959 0.049203 0 0 -0.0051841 0 -0.036546 0.017935 0.041324 0 0
0.88672 0.0034546 0.0011923 0.015728 0.00215 0 9.7278e-06 0.0010091 -0.0030165 0.00091332 -0.0023062 -0.0077354 0.18766 -0.047253 -0.002814 -0.0575 0.020528 -0.0021648 0.026809 -0.070713 6.336e-05 -0.038931 0.0099242 0.0031535 0.023743 -0.0014969 0.00092855 -0.00060461 -0.00059572 0.041402 0 0 -0.0077333 0 -0.028245 0.014131 0.047526 0 0
0.89063 0.0035854 0.0031509 0.016378 0.0057097 0 0.0026058 0.001997 0.004935 -0.0051152 0.00036326 -0.0082865 0.18956 -0.048599 0.00065417 -0.06347 0.027679 -1.1864e-05 0.032823 -0.069083 0.00051479 -0.032821 0.014288 0.0072261 0.030539 -0.00030087 0.0012207 -0.00042351 -0.00035206 0.013488 0 0 -0.0090792 0 -0.027271 0.008373 0.055823 0 0
0.89453 0.0036569 0.0045948 0.0073412 0.0080003 0 0.0032747 0.001319 0.0090251 -0.012182 0.0021136 -0.0068931 0.20122 -0.040215 0.0014126 -0.066389 0.031214 0.0010873 0.035786 -0.064974 4.7381e-05 -0.028457 0.019258 0.0087663 0.034718 0.0005895 0.00095713 -0.00054968 7.6387e-05 0.0020816 0 0 -0.0096229 0 -0.034034 0.0035982 0.062488 0 0
0.89844 0.00438 0.0047308 -0.0094429 0.0070558 0 0.00088738 -0.00086999 0.0070603 -0.014204 0.00071955 -0.0047463 0.21956 -0.026265 -0.0012336 -0.066782 0.031017 0.00044266 0.035824 -0.058957 -0.001261 -0.027208 0.022596 0.0066495 0.035944 0.00064671 6.2464e-05 -0.00081807 0.00019797 0.016334 0 0 -0.0092279 0 -0.042684 0.0016514 0.066055 0 0
0.90234 0.006038 0.0040375 -0.024124 0.0036737 0 -0.00209 -0.0019488 0.0030793 -0.0083997 -0.0017878 -0.0032028 0.23447 -0.0095009 -0.0047046 -0.06502 0.027244 -0.00034242 0.032986 -0.051636 -0.00261 -0.029759 0.023375 0.0026634 0.033971 0.00010547 -0.00098101 -0.00081953 -6.8929e-05 0.025537 0 0 -0.0072715 0 -0.049596 0.0032676 0.066263 0 0
0.90625 0.0080828 0.0037192 -0.027264 0.00080504 0 -0.0020718 0.00038946 0.00261 0.0015355 -0.0015599 -0.0022926 0.23674 0.0070062 -0.0061603 -0.061654 0.020349 0.00032433 0.027493 -0.043869 -0.0027714 -0.036479 0.020946 -0.00023445 0.028722 -0.00042844 -0.0015351 -0.00037436 -0.00041914 -0.0059225 0 0 -0.0035493 0 -0.051233 0.0088125 0.063297 0 0
0.91016 0.0094638 0.0044256 -0.017641 0.001013 0 0.0019533 0.0053024 0.0067964 0.008647 0.002603 -0.00075495 0.22648 0.017414 -0.005484 -0.057952 0.011346 0.00184 0.019681 -0.038276 -0.0012864 -0.047466 0.014525 -0.0010876 0.01987 -0.0005951 -0.0013694 0.00023183 -0.00054482 -0.076799 0 0 0.0010477 0 -0.04196 0.018205 0.058489 0 0
0.91406 0.0094585 0.005622 -0.0027588 0.0043685 0 0.0075082 0.0093205 0.011812 0.0092882 0.0080406 0.0026037 0.21414 0.020409 -0.0049592 -0.055752 0.0025526 0.0019993 0.011389 -0.037185 0.00083375 -0.059113 0.0059655 -0.0020174 0.0093194 -0.00049538 -0.00081058 0.00052319 -0.00044002 -0.14934 0 0 0.0050606 0 -0.025173 0.028187 0.055133 0 0
0.91797 0.0082136 0.0062765 0.0078653 0.008568 0 0.011305 0.0098747 0.013617 0.0063138 0.011391 0.0077809 0.21283 0.018035 -0.0062347 -0.055675 -0.0051303 -0.00028154 0.0036714 -0.040903 0.0019788 -0.069038 -0.0035037 -0.0059376 -0.001595 -0.00040696 -0.00036718 0.00031757 -0.00034069 -0.19088 0 0 0.0078443 0 -0.0055209 0.036985 0.054587 0 0
0.92188 0.0064847 0.00605 0.010341 0.010873 0 0.01233 0.0079439 0.012168 0.0057015 0.012069 0.013684 0.22861 0.012429 -0.0082176 -0.058001 -0.011122 -0.0033489 -0.0026542 -0.049263 0.0015656 -0.07555 -0.013001 -0.013324 -0.011843 -0.00043217 -0.00025899 -0.00011012 -0.00042696 -0.20717 0 0 0.010319 0 0.0134 0.043559 0.057596 0 0
0.92578 0.00491 0.0056043 0.0085525 0.010016 0 0.011987 0.0068374 0.010468 0.010346 0.012043 0.018942 0.25708 0.0069415 -0.0083402 -0.062827 -0.014842 -0.0043749 -0.0065683 -0.06154 0.00049565 -0.076733 -0.021495 -0.021472 -0.020136 -0.0004662 -0.00032351 -0.0003431 -0.00062733 -0.22843 0 0 0.014022 0 0.027074 0.04699 0.064714 0 0
0.92969 0.0036235 0.0056842 0.0097816 0.0067145 0 0.011618 0.0084921 0.010343 0.017508 0.012717 0.022325 0.28825 0.0082998 -0.0056636 -0.068875 -0.015415 -0.0025019 -0.0063502 -0.073941 -0.00019855 -0.071254 -0.027027 -0.026933 -0.024456 -0.0004123 -0.00031224 -0.0002442 -0.00070016 -0.26604 0 0 0.019118 0 0.030806 0.047818 0.075004 0 0
0.93359 0.0025593 0.0060932 0.018194 0.0029242 0 0.010788 0.011452 0.010499 0.022114 0.013144 0.022665 0.31428 0.017211 -0.0021389 -0.07383 -0.013345 -1.053e-05 -0.0026854 -0.082676 -0.00086674 -0.062718 -0.029127 -0.028463 -0.02549 -0.00029614 -0.00018307 -2.6107e-05 -0.00046416 -0.29324 0 0 0.023376 0 0.029155 0.048815 0.085394 0 0
0.9375 0.0019395 0.0058436 0.031501 0.00071769 0 0.0084394 0.012681 0.0089979 0.021804 0.01172 0.019149 0.33329 0.033198 -0.00048366 -0.076508 -0.0084443 -2.505e-05 0.0042301 -0.086114 -0.0028328 -0.053021 -0.02716 -0.027432 -0.023593 -0.00014674 -7.2049e-05 5.8674e-05 5.9404e-05 -0.27421 0 0 0.023485 0 0.025265 0.051312 0.094439 0 0
0.94141 0.0022232 0.004391 0.042669 0.0013114 0 0.0051859 0.010947 0.0064556 0.01833 0.0088261 0.012373 0.34766 0.055078 -0.001069 -0.075952 -0.00057993 -0.0031303 0.014022 -0.083165 -0.0062495 -0.044042 -0.020644 -0.025609 -0.019292 0.00012463 -4.7294e-05 1.5114e-05 0.0006854 -0.20782 0 0 0.017913 0 0.022397 0.056384 0.10088 0 0
0.94531 0.0034937 0.0025204 0.044577 0.0043414 0 0.0033909 0.0078684 0.0053967 0.014539 0.0066718 0.0050563 0.36056 0.079919 -0.0014046 -0.070813 0.010907 -0.0065668 0.026068 -0.072688 -0.0087979 -0.038674 -0.0083504 -0.023059 -0.013466 0.0006095 9.5026e-06 5.9789e-05 0.0011935 -0.13372 0 0 0.0087663 0 0.025847 0.065187 0.10282 0 0
0.94922 0.0050531 0.0017487 0.034201 0.0077249 0 0.0044773 0.0056731 0.0064437 0.011092 0.0064017 0.00087528 0.37464 0.10206 0.0011103 -0.062925 0.024735 -0.0069083 0.037992 -0.058611 -0.0072756 -0.037395 0.0077606 -0.018492 -0.0079227 0.0011722 0.00024661 0.00033372 0.0014285 -0.092086 0 0 0.00069673 0 0.03596 0.075507 0.10096 0 0
0.95313 0.0058683 0.0027756 0.014158 0.0087053 0 0.0066848 0.0045874 0.0065469 0.0066825 0.0063333 0.0016097 0.39233 0.11951 0.0061871 -0.054692 0.039193 -0.0033764 0.048198 -0.044321 -0.00088946 -0.038595 0.025053 -0.011478 -0.0033563 0.0014547 0.00062848 0.00074136 0.0013465 -0.082843 0 0 -0.0025559 0 0.048827 0.084806 0.096915 0 0
0.95703 0.0055366 0.0046667 -0.0086388 0.0059229 0 0.0064389 0.0030333 0.0022825 0.00081819 0.0039891 0.0050378 0.41526 0.13142 0.010692 -0.047781 0.052971 0.0016362 0.055587 -0.031719 0.0072326 -0.041041 0.041619 -0.0037646 -3.6709e-05 0.0012141 0.00095329 0.0010841 0.001032 -0.070364 0 0 -0.0011426 0 0.061219 0.091348 0.091759 0 0
0.96094 0.0047293 0.005723 -0.026319 0.00096871 0 0.0023124 0.00018105 -0.0052899 -0.0047553 -0.00035447 0.0060853 0.44228 0.13748 0.011647 -0.043982 0.064562 0.0051223 0.05909 -0.022523 0.012278 -0.043224 0.055319 0.0019392 0.0019466 0.00064008 0.0010864 0.001276 0.0006701 -0.027016 0 0 0.001037 0 0.069212 0.093362 0.086689 0 0
0.96484 0.0045302 0.0051495 -0.033857 -0.0023803 0 -0.0028616 -0.0025215 -0.010434 -0.0078601 -0.0032337 0.0009385 0.4689 0.13823 0.0089483 -0.046252 0.070544 0.0061192 0.05676 -0.01818 0.011763 -0.042591 0.062078 0.0044438 0.0030579 0.0002338 0.0011034 0.0013535 0.00043982 0.035208 0 0 -0.00036892 0 0.065434 0.088433 0.083943 0 0
0.96875 0.0052818 0.0037473 -0.031405 -0.0012065 0 -0.0045059 -0.002911 -0.0084038 -0.0084515 -0.001779 -0.0092549 0.49042 0.13767 0.0050816 -0.052132 0.071674 0.005714 0.051092 -0.015414 0.0073582 -0.039835 0.06395 0.0050568 0.004531 0.00030617 0.0011377 0.001298 0.00037207 0.079461 0 0 -0.0064085 0 0.053441 0.080429 0.083814 0 0
0.97266 0.0061529 0.002927 -0.023568 0.0037241 0 -0.0010463 -0.00089833 -0.00098582 -0.0084819 0.0025614 -0.018597 0.50641 0.13693 0.0025231 -0.060056 0.068269 0.0048888 0.043221 -0.012619 0.0028172 -0.035928 0.06256 0.0059859 0.0068357 0.00063148 0.0011141 0.0009654 0.00031029 0.084593 0 0 -0.013731 0 0.036079 0.071552 0.086472 0 0
0.97656 0.005913 0.0031776 -0.015852 0.0082105 0 0.004282 0.0010541 0.0047042 -0.0091155 0.0050902 -0.020725 0.52171 0.13688 0.0017852 -0.068352 0.06083 0.003121 0.034318 -0.0084155 0.00041015 -0.032004 0.059815 0.0079209 0.010295 0.00067567 0.00073933 0.00028254 5.8033e-05 0.062932 0 0 -0.017042 0 0.016575 0.063949 0.091973 0 0
0.98047 0.0041196 0.0036608 -0.010719 0.0081463 0 0.0067045 0.00059338 0.0034681 -0.008886 0.0029898 -0.013644 0.54203 0.13817 0.0018587 -0.074295 0.049871 -0.00049444 0.026049 -0.0011433 -0.00038992 -0.030206 0.059128 0.0094044 0.015181 0.00018503 -0.00015222 -0.00051739 -0.00039386 0.037601 0 0 -0.013102 0 0.00043334 0.060905 0.1006 0 0
0.98438 0.0014956 0.0032764 -0.0063989 0.0032651 0 0.0047958 -0.0017631 -0.0024341 -0.0054007 -0.0012811 -0.0010854 0.56825 0.14037 0.0018658 -0.075903 0.036817 -0.0050866 0.01986 0.0084419 -0.0010281 -0.032329 0.063833 0.0085808 0.020655 -0.0005111 -0.0012575 -0.00097845 -0.00079295 0.01177 0 0 -0.0031405 0 -0.0073637 0.063636 0.11157 0 0
0.98828 -0.00082306 0.001906 0.00054707 -0.0024617 0 0.0016956 -0.0030958 -0.0056936 0.0012437 -0.002498 0.01048 0.59557 0.14293 0.0016966 -0.074482 0.022453 -0.0077506 0.015428 0.017947 -0.001493 -0.037472 0.072782 0.0053278 0.025658 -0.00083292 -0.0019092 -0.00083856 -0.00081926 -0.02997 0 0 0.0080061 0 -0.0082432 0.069636 0.12355 0 0
0.99219 -0.002286 0.0004379 0.011167 -0.0042903 0 0.0014156 -0.0013621 -0.0018337 0.00757 0.0014913 0.016383 0.6189 0.14579 0.0012278 -0.071281 0.0068594 -0.0060178 0.012431 0.025722 -0.00041381 -0.044754 0.084423 0.0014697 0.029518 -0.00055554 -0.001624 -0.00035076 -0.00039128 -0.090704 0 0 0.01514 0 -0.0035871 0.077076 0.13561 0 0
0.99609 -0.003121 -0.00034785 0.022228 -0.0008723 0 0.0043888 0.0022757 0.0060348 0.0098254 0.0072202 0.016198 0.63873 0.14898 -0.00020196 -0.067924 -0.0099836 -0.00061543 0.010399 0.030096 0.002663 -0.052969 0.096553 -0.0010353 0.031611 -1.4998e-05 -0.00057807 -9.896e-05 0.00021278 -0.14276 0 0 0.015849 0 0.004614 0.083854 0.14672 0 0
1 -0.0036699 -0.00065237 0.028213 0.0046658 0 0.007094 0.0047531 0.01069 0.0077744 0.0093468 0.012803 0.66115 0.15331 -0.0028588 -0.068325 -0.028314 0.0045715 0.0087025 0.027856 0.0058922 -0.059099 0.10286 -0.0018603 0.03081 0.00029716 0.00049868 -0.00042406 0.00055606 -0.14997 0 0 0.011495 0 0.012924 0.086071 0.15401 0 0
1.0039 -0.0037908 -0.0012693 0.025447 0.0075419 0 0.0059471 0.0044638 0.0084597 0.0048216 0.0064594 0.0096542 0.69138 0.15913 -0.0053856 -0.073341 -0.046562 0.0056223 0.0073095 0.021187 0.0066566 -0.06165 0.10096 -0.0021539 0.028368 0.00026378 0.00094627 -0.0010426 0.00039369 -0.10776 0 0 0.0057567 0 0.020015 0.084562 0.15672 0 0
1.0078 -0.0030753 -0.002453 0.014814 0.005277 0 0.0010414 0.0027416 0.0025975 0.0042088 0.0023226 0.0086415 0.72746 0.16653 -0.0054159 -0.082344 -0.063187 0.0018629 0.0068356 0.011924 0.0043996 -0.060479 0.091219 -0.0028172 0.025219 0.00018818 0.00071042 -0.0012902 -0.00014202 -0.052673 0 0 0.0020222 0 0.027048 0.081217 0.15467 0 0
1.0117 -0.0015754 -0.0034414 0.00099789 -0.00066484 0 -0.004171 0.001858 -0.00096512 0.0055458 0.0012504 0.0095615 0.76092 0.17552 -0.0020821 -0.09437 -0.076626 -0.0037712 0.0079406 0.0018809 0.0013851 -0.05571 0.07468 -0.0032613 0.022261 0.0003409 0.00026689 -0.0007752 -0.0006714 -0.026186 0 0 0.0014168 0 0.03539 0.078041 0.148 0 0
1.0156 -7.3914e-05 -0.0032415 -0.010833 -0.0065294 0 -0.0064725 0.0021103 -0.00022668 0.0055472 0.0031096 0.010698 0.78419 0.18607 0.0023053 -0.10751 -0.084126 -0.0074118 0.011865 -0.0061294 0.00029555 -0.047756 0.053826 -0.0020311 0.020876 0.00058844 5.0433e-05 0.00021721 -0.00087083 -0.03134 0 0 0.0025328 0 0.04767 0.078456 0.13704 0 0
1.0195 0.00053191 -0.0017829 -0.018127 -0.0092755 0 -0.0056142 0.0015834 0.0013838 0.0020083 0.0037724 0.0097762 0.79768 0.19768 0.0038933 -0.11774 -0.082788 -0.0072487 0.019497 -0.008082 0.0012941 -0.038521 0.035657 0.0014765 0.022748 0.00057022 1.6672e-05 0.00098315 -0.00068318 -0.031372 0 0 0.002784 0 0.066041 0.086371 0.1246 0 0
1.0234 9.0898e-05 -0.00010732 -0.021759 -0.0083668 0 -0.0036151 -0.0011828 -0.00023919 -0.0036012 0.00032157 0.0051097 0.80952 0.20972 0.0011412 -0.12381 -0.074865 -0.0042372 0.029155 -0.0039043 0.001908 -0.029691 0.023717 0.0061597 0.027401 0.00020209 -0.00020402 0.0010426 -0.00030075 0.0077296 0 0 0.0003605 0 0.087563 0.099769 0.11372 0 0
1.0273 -0.00067558 0.00063593 -0.024451 -0.0054613 0 -0.0021958 -0.0049866 -0.0049006 -0.0077908 -0.0052881 -0.0031876 0.82809 0.22192 -0.0031829 -0.12546 -0.061866 -0.00051031 0.039558 0.0064114 -9.646e-05 -0.021905 0.019077 0.010154 0.034419 -0.00014048 -0.00076738 0.00050938 2.5928e-06 0.078803 0 0 -0.0045211 0 0.10978 0.11665 0.10593 0 0
1.0313 -0.00094136 0.00026462 -0.028208 -0.0029238 0 -0.0015905 -0.007047 -0.0086893 -0.008842 -0.0084709 -0.012712 0.85437 0.23404 -0.0044867 -0.12286 -0.045757 0.0024392 0.049239 0.022466 -0.0040836 -0.015625 0.021944 0.012501 0.043159 -3.5254e-05 -0.001327 -0.00014353 3.6204e-05 0.14187 0 0 -0.0098612 0 0.12988 0.13445 0.10248 0 0
1.0352 -0.00059094 -0.00044276 -0.032435 -0.0024208 0 -0.001585 -0.0061726 -0.0089723 -0.0083064 -0.0074086 -0.019872 0.88089 0.24554 -0.0011441 -0.11692 -0.030837 0.0041838 0.054982 0.043472 -0.0070832 -0.011376 0.030819 0.013762 0.052026 0.00044203 -0.0013512 -0.0006063 -0.00022292 0.16769 0 0 -0.013364 0 0.14179 0.14698 0.10506 0 0
1.0391 -0.00021023 -0.00072469 -0.033883 -0.0041326 0 -0.0025948 -0.0041978 -0.0074978 -0.0086871 -0.0050965 -0.022244 0.89823 0.2558 0.0034787 -0.11079 -0.021257 0.0047012 0.056088 0.06512 -0.0067866 -0.008359 0.038974 0.015055 0.058798 0.00071732 -0.00071675 -0.00096193 -0.00062063 0.16557 0 0 -0.014014 0 0.14472 0.15087 0.11073 0 0
1.043 -0.00034459 -0.00061142 -0.028598 -0.0066387 0 -0.0048765 -0.0038797 -0.0079148 -0.010295 -0.0055871 -0.020301 0.9032 0.2644 0.0042445 -0.10557 -0.017844 0.0039485 0.053672 0.084917 -0.0036401 -0.0060763 0.04346 0.016684 0.062574 0.00033137 7.7941e-05 -0.001427 -0.00088815 0.16497 0 0 -0.012552 0 0.14074 0.14684 0.11701 0 0
1.0469 -0.00092232 -0.00065874 -0.014912 -0.0076322 0 -0.0069924 -0.0056943 -0.010927 -0.011027 -0.0089643 -0.0168 0.90193 0.27098 -0.00041281 -0.10174 -0.020827 0.0021634 0.048974 0.10096 4.0135e-05 -0.0042018 0.042722 0.017841 0.062736 -0.00050419 0.00034432 -0.0019668 -0.00079181 0.17574 0 0 -0.010555 0 0.13173 0.13616 0.1221 0 0
1.0508 -0.0014638 -0.0010674 0.0045668 -0.0054513 0 -0.0062255 -0.0073201 -0.013091 -0.0091063 -0.011117 -0.014136 0.90558 0.27505 -0.0066587 -0.099452 -0.029965 0.00012907 0.044012 0.11093 0.0024936 -0.0023922 0.035705 0.017488 0.058628 -0.0010674 -0.00014555 -0.0022555 -0.00031951 0.17508 0 0 -0.0090153 0 0.12045 0.1213 0.12382 0 0
1.0547 -0.0017165 -0.0013012 0.023737 -0.00057169 0 -0.0013721 -0.0064008 -0.010759 -0.005279 -0.0086327 -0.012162 0.92237 0.27648 -0.0090082 -0.097672 -0.04265 -0.0013157 0.043201 0.11191 0.0035666 -5.4798e-05 0.024605 0.015312 0.050186 -0.00087295 -0.00095217 -0.0020235 0.00024834 0.13598 0 0 -0.0076531 0 0.11153 0.10903 0.12017 0 0
1.0586 -0.0018734 -0.00066797 0.036465 0.0043551 0 0.005091 -0.0032748 -0.0044229 -0.0018206 -0.0029764 -0.0086415 0.95246 0.27694 -0.0057798 -0.095243 -0.054891 -0.002056 0.047369 0.10683 0.0036115 0.0031077 0.014435 0.011776 0.039949 -0.0001967 -0.001403 -0.0013783 0.00050795 0.061709 0 0 -0.0054699 0 0.10571 0.10285 0.11381 0 0
1.0625 -0.0021145 0.00082905 0.040185 0.0064234 0 0.0085232 -0.00045494 0.0016907 0.00026726 0.0010559 -0.0019513 0.98912 0.27726 -0.00053694 -0.091929 -0.065264 -0.0026808 0.056331 0.097126 0.0023089 0.0073224 0.0072028 0.0074931 0.029156 0.00021281 -0.0012059 -0.00072762 0.00026057 -0.014759 0 0 -0.001889 0 0.10235 0.10351 0.10658 0 0
1.0664 -0.002112 0.0023642 0.036682 0.0049329 0 0.0064164 0.00041415 0.004205 0.002277 0.00081996 0.0067355 1.0248 0.27821 0.0018723 -0.087705 -0.07272 -0.0034838 0.069368 0.08452 -0.00063874 0.012762 0.0043544 0.0028501 0.019058 -6.6682e-05 -0.00063078 -0.00039058 -0.00028055 -0.064758 0 0 0.0025948 0 0.1005 0.11085 0.10048 0 0
1.0703 -0.0012267 0.0030358 0.029509 0.0020619 0 0.0010506 0.00037469 0.0039196 0.0057512 -0.0012248 0.014094 1.0563 0.28084 0.0002931 -0.083117 -0.076297 -0.0036787 0.084351 0.071907 -0.0038867 0.019764 0.0068793 -0.0017989 0.011871 -0.00068623 -0.00014035 -0.00032851 -0.000632 -0.090314 0 0 0.0067408 0 0.098043 0.12312 0.099324 0 0
1.0742 0.00072859 0.0026742 0.020689 0.00089001 0 -0.0025941 0.0015693 0.0041535 0.0099765 -0.00054492 0.017539 1.0852 0.28465 -0.0020336 -0.079434 -0.077785 -0.0020253 0.09692 0.062495 -0.0046331 0.027675 0.010783 -0.0059711 0.0087833 -0.00090652 7.635e-05 -0.00027163 -0.0004466 -0.1132 0 0 0.009415 0 0.093824 0.13416 0.10468 0 0
1.0781 0.0030536 0.0019038 0.0099867 0.0025324 0 -0.0017194 0.0042812 0.006434 0.012275 0.0040847 0.017455 1.1127 0.28844 -0.0015012 -0.07694 -0.078754 0.0015463 0.10554 0.056711 -0.0013506 0.035692 0.012833 -0.0094598 0.0094343 -0.00037634 0.00017655 -6.9669e-05 0.00017601 -0.14308 0 0 0.010206 0 0.088994 0.14121 0.11511 0 0
1.082 0.0046509 0.0015126 -0.0027676 0.0051782 0 0.0017258 0.0063373 0.0088385 0.010942 0.0091879 0.016547 1.1373 0.29128 0.0017763 -0.075569 -0.080028 0.0051313 0.10961 0.054532 0.0037698 0.043229 0.011222 -0.012818 0.013567 0.00052145 0.00034209 0.00013781 0.00077329 -0.16537 0 0 0.0094904 0 0.084766 0.14306 0.12935 0 0
1.0859 0.0049943 0.0018456 -0.015248 0.0059936 0 0.0034646 0.005711 0.0087756 0.0073771 0.010706 0.017038 1.1562 0.29209 0.0043041 -0.075001 -0.082325 0.0061003 0.10902 0.055524 0.0060538 0.049631 0.0044223 -0.016918 0.020711 0.0010771 0.00050157 0.00010605 0.000929 -0.16286 0 0 0.0081633 0 0.08276 0.13919 0.14561 0 0
1.0898 0.0045387 0.0027262 -0.023245 0.0039596 0 0.0015552 0.0031754 0.0064683 0.0047766 0.0086155 0.01855 1.1709 0.28911 0.0033406 -0.073768 -0.086113 0.0034654 0.10516 0.058287 0.0028284 0.053662 -0.0077772 -0.021573 0.029679 0.00092572 0.00043548 -0.00020669 0.00062372 -0.14171 0 0 0.0072921 0 0.085788 0.13107 0.15973 0 0
1.0938 0.0041289 0.0037356 -0.02403 0.00080897 0 -0.0017635 0.0016805 0.004674 0.0048093 0.0065613 0.018642 1.1896 0.28399 2.044e-05 -0.070984 -0.09041 -0.00098756 0.1017 0.061015 -0.0033761 0.056031 -0.020025 -0.024687 0.03817 0.00028387 0.00011451 -0.00056224 0.00020455 -0.12666 0 0 0.0076347 0 0.091354 0.12349 0.16994 0 0
1.0977 0.0040706 0.0044164 -0.018907 -0.00075016 0 -0.0028098 0.0030282 0.0050181 0.0060395 0.0071001 0.015216 1.2203 0.27782 -0.0020042 -0.066614 -0.094845 -0.0041311 0.099731 0.063823 -0.0067787 0.057162 -0.029553 -0.023422 0.045294 -0.00039395 -0.0001722 -0.00067602 2.7589e-05 -0.12926 0 0 0.0090216 0 0.097332 0.11797 0.17603 0 0
1.1016 0.0038734 0.004323 -0.011952 0.00040992 0 -0.00048557 0.0057243 0.0056569 0.0057997 0.008409 0.0083276 1.2608 0.27171 -0.00073574 -0.06091 -0.09913 -0.0042681 0.099934 0.067192 -0.0040058 0.05755 -0.033997 -0.016831 0.050348 -0.0008603 -9.8034e-05 -0.00049532 0.00013498 -0.12858 0 0 0.010055 0 0.10152 0.11545 0.17827 0 0
1.1055 0.0028892 0.0031749 -0.0061129 0.0030115 0 0.0028342 0.0065675 0.0034116 0.0031942 0.0065119 -9.746e-05 1.2954 0.26747 0.0019222 -0.054837 -0.10307 -0.0025749 0.10249 0.073039 0.0023074 0.05799 -0.030031 -0.0074071 0.052417 -0.0011425 0.00030662 -0.00022305 0.00026592 -0.091414 0 0 0.0087605 0 0.10005 0.11632 0.17767 0 0
1.1094 0.0010624 0.0011742 -0.00080821 0.0047815 0 0.0041448 0.0041564 -0.0020655 -0.00023349 0.00038308 -0.0078495 1.3071 0.26622 0.0022788 -0.050716 -0.10691 -0.0017786 0.1052 0.084252 0.0059815 0.059382 -0.018737 0.00049206 0.052016 -0.0012865 0.0006109 -8.0104e-05 0.00015409 -0.011716 0 0 0.0041259 0 0.091476 0.11792 0.17748 0 0
1.1133 -0.0010399 -0.00089575 0.0063795 0.0043815 0 0.0028592 0.00028049 -0.0072518 -0.0026729 -0.0062312 -0.013562 1.2945 0.26708 -0.0011128 -0.04942 -0.1109 -0.003341 0.1064 0.10083 0.0035164 0.061717 -0.0044264 0.004344 0.050438 -0.0012017 0.00039066 -7.8577e-05 -0.00020454 0.076388 0 0 -0.0026561 0 0.079089 0.1183 0.1794 0 0
1.1172 -0.0028546 -0.0021346 0.015885 0.0020451 0 0.00076011 -0.0022624 -0.0084005 -0.0041755 -0.0086049 -0.016686 1.2782 0.26946 -0.0059037 -0.051286 -0.11506 -0.0059031 0.10535 0.12239 -0.002352 0.064865 0.010288 0.0057511 0.048327 -0.00081492 -0.00031508 -4.7396e-05 -0.00056449 0.12912 0 0 -0.0086206 0 0.065482 0.11693 0.18409 0 0
1.1211 -0.0042841 -0.0022677 0.024631 -0.001137 0 -0.00050989 -0.0026753 -0.00576 -0.0061263 -0.006137 -0.017145 1.2865 0.2726 -0.0083577 -0.056349 -0.11937 -0.0065229 0.10164 0.14797 -0.0054903 0.068582 0.02272 0.0087441 0.046291 -0.00028236 -0.00098138 0.00013246 -0.0006787 0.13478 0 0 -0.011203 0 0.05368 0.11371 0.19185 0 0
1.125 -0.0054517 -0.0019104 0.028629 -0.0040204 0 -0.0010734 -0.0024721 -0.0033527 -0.008904 -0.0028894 -0.015555 1.3308 0.27562 -0.0069389 -0.064032 -0.12359 -0.003544 0.095489 0.1739 -0.0026091 0.07218 0.028349 0.01545 0.044803 8.7099e-05 -0.0010575 0.00034795 -0.00052293 0.12125 0 0 -0.010416 0 0.049966 0.11093 0.20227 0 0
1.1289 -0.0061479 -0.0019767 0.026803 -0.0055579 0 -0.0018033 -0.0030364 -0.0043925 -0.010886 -0.002963 -0.013543 1.3938 0.27888 -0.0033838 -0.071618 -0.12765 0.0016153 0.089444 0.19511 0.0035901 0.075052 0.02879 0.02341 0.043159 0.0001488 -0.00046837 0.00032905 -0.00029656 0.12241 0 0 -0.00893 0 0.053214 0.1119 0.21254 0 0
1.1328 -0.0057916 -0.002772 0.021642 -0.0048752 0 -0.0024996 -0.0037431 -0.0075544 -0.010252 -0.0060245 -0.012996 1.4432 0.28323 -0.00061731 -0.078031 -0.13184 0.0054488 0.084465 0.20934 0.0074298 0.077015 0.02564 0.027477 0.040705 8.0002e-05 0.00032077 -8.5726e-05 -0.00023008 0.14214 0 0 -0.0096963 0 0.061028 0.11783 0.22134 0 0
1.1367 -0.0041006 -0.0037207 0.015866 -0.0019938 0 -0.0020362 -0.0030754 -0.008414 -0.0074413 -0.0079801 -0.014262 1.4598 0.28947 -0.00012706 -0.082531 -0.13651 0.0052662 0.081099 0.21505 0.0059653 0.077953 0.020367 0.024639 0.036908 0.00014688 0.0007174 -0.00074787 -0.00038921 0.15461 0 0 -0.013126 0 0.070827 0.1292 0.22769 0 0
1.1406 -0.0017298 -0.0040276 0.009018 0.0013778 0 -0.00041948 -0.001197 -0.0044754 -0.0051136 -0.0058028 -0.015058 1.4543 0.29893 -0.0013696 -0.084376 -0.14245 0.0014481 0.079606 0.21027 0.0013833 0.07773 0.014923 0.016991 0.031034 0.0003477 0.00048644 -0.0012569 -0.00063262 0.13688 0 0 -0.016448 0 0.078297 0.14593 0.23029 0 0
1.1445 -3.3945e-05 -0.0035555 -0.0017999 0.0024136 0 0.00018698 -0.00042199 0.0018696 -0.0053607 -0.00092319 -0.011896 1.4558 0.3117 -0.0030751 -0.083972 -0.15068 -0.0028954 0.078478 0.19647 -0.001967 0.076484 0.010872 0.0098144 0.023414 0.00039046 -0.00012006 -0.001241 -0.00073145 0.094529 0 0 -0.015973 0 0.078162 0.16376 0.22877 0 0
1.1484 -2.6941e-05 -0.0029692 -0.017479 -0.00060189 0 -0.0025458 -0.0025968 0.0057004 -0.0073013 0.0024644 -0.00344 1.4839 0.3252 -0.0044377 -0.082665 -0.16065 -0.0045243 0.076188 0.17893 -0.0021798 0.074677 0.0072119 0.0066397 0.015796 7.098e-05 -0.00063985 -0.00063562 -0.00054455 0.053341 0 0 -0.010322 0 0.071927 0.17841 0.22468 0 0
1.1523 -0.0015286 -0.0030286 -0.033677 -0.0062474 0 -0.0079973 -0.006463 0.0045234 -0.0079136 0.001933 0.0072568 1.5309 0.33749 -0.0050678 -0.080933 -0.17176 -0.0026614 0.072224 0.16018 -0.0010225 0.072498 0.0027995 0.0062795 0.0093538 -0.00040069 -0.00077447 0.00025852 -0.00012826 0.031142 0 0 -0.001751 0 0.061419 0.1879 0.21863 0 0
1.1563 -0.0033553 -0.0038495 -0.042921 -0.010517 0 -0.012232 -0.0084834 0.00042079 -0.0052885 -0.00097929 0.014312 1.571 0.34654 -0.0045643 -0.079146 -0.18322 0.00061067 0.066368 0.14268 -0.0010151 0.070137 -0.0036567 0.0047169 0.0052413 -0.0005654 -0.00053777 0.00097798 0.0002882 0.024152 0 0 0.0055048 0 0.049101 0.19078 0.21131 0 0
1.1602 -0.0043688 -0.0049163 -0.040578 -0.010077 0 -0.011521 -0.0066021 -0.0025875 -0.00070379 -0.0029755 0.013633 1.5854 0.34796 -0.0028527 -0.077243 -0.19283 0.0023997 0.059417 0.13037 -0.0022222 0.067912 -0.014941 -0.00027269 0.0055456 -0.00023447 -0.00013122 0.0012028 0.00045359 0.020304 0 0 0.0083582 0 0.040538 0.18583 0.20356 0 0
1.1641 -0.0043712 -0.0057154 -0.028891 -0.0054279 0 -0.006321 -0.0027073 -0.0026656 0.0027199 -0.0026284 0.0066249 1.5785 0.34252 -0.00084876 -0.074589 -0.19908 0.0016308 0.054097 0.12379 -0.0024926 0.066104 -0.030232 -0.0066066 0.0088604 0.00023841 0.00025812 0.00093991 0.00028213 0.017997 0 0 0.0068294 0 0.038503 0.17832 0.19641 0 0
1.168 -0.0040808 -0.006181 -0.014971 -0.0007777 0 -0.0012376 -0.00077508 -0.0013261 0.0031481 -0.0013321 -0.00063405 1.5711 0.33255 -2.0966e-05 -0.070838 -0.20192 -9.5382e-05 0.051701 0.12232 -0.00052482 0.064797 -0.047584 -0.0099358 0.013299 0.00030068 0.00054451 0.00046059 -6.2462e-05 0.02534 0 0 0.0034959 0 0.041963 0.17159 0.1904 0 0
1.1719 -0.0043765 -0.006489 -0.0046835 -0.00044244 0 -0.0006259 -0.0026059 -0.0010217 0.0014559 -0.0010963 -0.0023827 1.5802 0.32019 -0.00074631 -0.065816 -0.20154 -0.00016178 0.05293 0.12555 0.0021658 0.064033 -0.065137 -0.0078731 0.017271 -0.00018053 0.00069851 6.3364e-05 -0.0002798 0.043592 0 0 0.0012544 0 0.049554 0.1678 0.18601 0 0
1.1758 -0.0056098 -0.0066176 0.0016069 -0.0050061 0 -0.0042838 -0.0059525 -0.0024811 -0.00036525 -0.0022986 0.001953 1.6073 0.30858 -0.0013844 -0.05942 -0.19847 0.00243 0.058275 0.13298 0.0028128 0.063838 -0.080113 -0.0019538 0.018614 -0.0007246 0.00068345 -0.00013509 -0.0001816 0.060588 0 0 0.001297 0 0.058846 0.16917 0.18393 0 0
1.1797 -0.0074997 -0.0063738 0.0076111 -0.010855 0 -0.0077954 -0.0071798 -0.0047038 -0.0016316 -0.003937 0.0073059 1.6434 0.30332 0.00023039 -0.052306 -0.19478 0.0059265 0.066064 0.14322 0.00064175 0.064058 -0.087446 0.0044267 0.014742 -0.00072637 0.00046358 -0.00021732 0.00013092 0.066443 0 0 0.0025775 0 0.065179 0.17613 0.18517 0 0
1.1836 -0.0094424 -0.0059003 0.016014 -0.01349 0 -0.0071858 -0.0054038 -0.0068853 -0.0033481 -0.0054456 0.007273 1.6819 0.30452 0.0039963 -0.045675 -0.19232 0.0073209 0.072726 0.1536 -0.0020501 0.064332 -0.087587 0.0095045 0.0078315 -0.00011451 6.8261e-05 -0.00030709 0.00034069 0.072354 0 0 0.0027311 0 0.068123 0.18463 0.18864 0 0
1.1875 -0.010804 -0.0059183 0.025104 -0.011456 0 -0.0030007 -0.0033892 -0.0093945 -0.0063827 -0.0073844 -0.00065871 1.721 0.31156 0.0067214 -0.040138 -0.1916 0.0051376 0.07651 0.1627 -0.0022761 0.064529 -0.081139 0.014229 -0.00022036 0.00055137 -0.0003666 -0.00041006 0.00019634 0.10521 0 0 -0.00036089 0 0.068673 0.19274 0.19363 0 0
1.1914 -0.01107 -0.0071585 0.030211 -0.0073294 0 0.00034036 -0.0042861 -0.012665 -0.0099502 -0.01022 -0.013345 1.757 0.32328 0.0049518 -0.036214 -0.19285 0.00087897 0.075981 0.16915 0.00047956 0.064545 -0.069276 0.020094 -0.0072376 0.00066765 -0.0006379 -0.00041316 -0.00026008 0.17874 0 0 -0.0071952 0 0.068293 0.19874 0.19928 0 0
1.1953 -0.010024 -0.0094429 0.027934 -0.0051485 0 -0.00099839 -0.0080633 -0.015845 -0.012372 -0.013142 -0.024711 1.7788 0.337 -0.0010146 -0.034756 -0.19581 -0.0022799 0.069195 0.17037 0.0038201 0.06428 -0.054754 0.026574 -0.008636 0.00022023 -0.00058849 -0.0002299 -0.00075009 0.27233 0 0 -0.016073 0 0.070512 0.20071 0.20364 0 0
1.1992 -0.0080024 -0.01149 0.018736 -0.0069259 0 -0.0067158 -0.011686 -0.017323 -0.013134 -0.01471 -0.030187 1.7752 0.34837 -0.0064105 -0.035315 -0.19872 -0.0023331 0.05849 0.16652 0.0050614 0.063795 -0.043419 0.031287 -0.0023625 -0.00022628 -0.00022613 7.456e-05 -0.0010457 0.34366 0 0 -0.023748 0 0.077358 0.20042 0.20466 0 0
1.2031 -0.0059138 -0.011871 0.0058774 -0.011297 0 -0.013058 -0.012599 -0.016584 -0.013604 -0.014503 -0.029181 1.749 0.35622 -0.0060891 -0.037145 -0.20072 -0.00011316 0.046711 0.15974 0.0039116 0.063101 -0.038022 0.032683 0.0096192 -0.00015832 0.00024587 0.00031857 -0.0011772 0.36398 0 0 -0.027199 0 0.08712 0.20023 0.2021 0 0
1.207 -0.0047703 -0.010295 -0.0073685 -0.015035 0 -0.016452 -0.011326 -0.014898 -0.015424 -0.013455 -0.024291 1.7197 0.36023 0.00029797 -0.039777 -0.20151 0.0017583 0.035759 0.1519 0.0023719 0.062141 -0.040249 0.032045 0.025268 0.00034125 0.00054286 0.00036166 -0.0013243 0.33965 0 0 -0.025588 0 0.097839 0.20153 0.19602 0 0
1.2109 -0.0049968 -0.0079236 -0.019135 -0.015655 0 -0.016149 -0.010294 -0.013785 -0.018416 -0.01238 -0.018805 1.7092 0.36053 0.0074692 -0.042678 -0.20097 0.0014944 0.027683 0.14545 0.002285 0.060816 -0.051462 0.032283 0.041612 0.00072055 0.00050458 0.00021609 -0.0015067 0.29925 0 0 -0.020879 0 0.10669 0.20567 0.18684 0 0
1.2148 -0.0061374 -0.0063751 -0.028295 -0.012943 0 -0.013738 -0.010659 -0.013122 -0.020469 -0.010778 -0.014782 1.723 0.35816 0.0093145 -0.044754 -0.19984 -0.00029902 0.02587 0.14611 0.0034251 0.058848 -0.072666 0.034633 0.050917 0.00058597 0.00022874 2.1911e-06 -0.0014486 0.26384 0 0 -0.016373 0 0.1071 0.21311 0.1767 0 0
1.2188 -0.0072691 -0.0063798 -0.033624 -0.0086764 0 -0.011016 -0.011092 -0.011409 -0.019572 -0.0077875 -0.012626 1.7454 0.35508 0.0046979 -0.045455 -0.19933 -0.0015585 0.028747 0.1536 0.0040668 0.056599 -0.096935 0.036837 0.051309 0.0001162 -1.4763e-05 -0.00018472 -0.00083733 0.23349 0 0 -0.014129 0 0.10007 0.22034 0.16874 0 0
1.2227 -0.0077152 -0.0073528 -0.034404 -0.0052856 0 -0.0088498 -0.0098494 -0.0079812 -0.015705 -0.0041462 -0.011548 1.7564 0.35113 -0.0016439 -0.044444 -0.19978 -0.00099995 0.035687 0.16676 0.0030333 0.054485 -0.12073 0.034965 0.04293 -0.00017932 -4.9177e-05 -0.00033795 0.00025266 0.19978 0 0 -0.013427 0 0.087352 0.22528 0.16438 0 0
1.2266 -0.0073604 -0.0081159 -0.031548 -0.0044099 0 -0.0076425 -0.0072625 -0.0043265 -0.01065 -0.0022385 -0.010179 1.7512 0.34583 -0.0040248 -0.041507 -0.20136 0.00076884 0.045964 0.18368 0.00081905 0.053002 -0.14064 0.027257 0.026873 -5.3673e-05 9.499e-06 -0.00047493 0.0012485 0.16284 0 0 -0.011743 0 0.071274 0.22618 0.16461 0 0
1.2305 -0.0063639 -0.0078671 -0.027103 -0.0059137 0 -0.0077573 -0.0053593 -0.0025661 -0.0062056 -0.0034818 -0.0072828 1.7439 0.33727 -0.0014175 -0.036304 -0.20401 0.0022778 0.058844 0.19989 -0.0011597 0.053265 -0.151 0.016236 0.0061542 0.00020896 -0.00014969 -0.0005484 0.001498 0.12954 0 0 -0.0073845 0 0.056514 0.22048 0.17073 0 0
1.2344 -0.0047742 -0.0064709 -0.02185 -0.0077153 0 -0.0087596 -0.0050861 -0.0027156 -0.0029332 -0.0059931 -0.0026844 1.7516 0.3233 0.0020327 -0.029944 -0.20701 0.002952 0.072694 0.20791 -0.0019164 0.056233 -0.14916 0.0069866 -0.011329 0.00013207 -0.00068748 -0.0004638 0.00087366 0.098139 0 0 -0.0013407 0 0.048492 0.20935 0.18057 0 0
1.2383 -0.0026032 -0.0041052 -0.013642 -0.0068403 0 -0.0086134 -0.004763 -0.0021454 -0.00051932 -0.0058418 0.0022208 1.776 0.30465 0.0018753 -0.024105 -0.2102 0.0034673 0.086178 0.20599 -0.0012976 0.061326 -0.13865 0.0031687 -0.022025 -0.00040574 -0.0013618 -0.0001919 -4.668e-05 0.054026 0 0 0.0034773 0 0.046487 0.19641 0.1908 0 0
1.2422 -0.00024858 -0.0010087 0.00073322 -0.0015743 0 -0.0047373 -0.0019712 0.0016968 0.0012376 -0.0011619 0.0052868 1.8026 0.28221 -0.0017897 -0.020074 -0.21389 0.0043528 0.09824 0.19378 0.00048367 0.067894 -0.12216 0.004275 -0.024597 -0.0010172 -0.0016706 0.00016513 -0.00046703 -0.01331 0 0 0.0049302 0 0.048931 0.18385 0.19934 0 0
1.2461 0.0014071 0.0022823 0.020877 0.0065979 0 0.0032839 0.0032636 0.0081575 0.0023133 0.0054049 0.0056167 1.8154 0.2573 -0.0046491 -0.019192 -0.21858 0.0046911 0.10774 0.17198 0.0029721 0.075006 -0.10307 0.0062934 -0.018645 -0.0011877 -0.0013067 0.00044755 -0.00010116 -0.091771 0 0 0.0037293 0 0.053349 0.17392 0.20408 0 0
1.25 0.0015912 0.0046848 0.039783 0.013149 0 0.012075 0.0079488 0.013462 0.0031616 0.0090964 0.0049714 1.8121 0.23391 -0.0031331 -0.024715 -0.22634 0.0027734 0.11095 0.14435 0.0049272 0.079717 -0.089533 0.0049006 -0.0058495 -0.00076001 -0.00048714 0.0005725 0.000572 -0.15199 0 0 0.0028885 0 0.052811 0.17016 0.20097 0 0
1.2539 0.00042131 0.0049803 0.046681 0.013389 0 0.016277 0.0091383 0.014166 0.0048352 0.0079438 0.0067228 1.8038 0.2151 0.0015409 -0.035072 -0.23716 -0.0017381 0.1079 0.11977 0.0043157 0.080425 -0.085491 -0.0014842 0.0061131 -2.9809e-05 0.00020013 0.00057187 0.00079989 -0.17373 0 0 0.004996 0 0.044748 0.17029 0.19228 0 0
1.2578 -0.0010282 0.0027647 0.034867 0.0062173 0 0.01276 0.0070321 0.010365 0.0078588 0.0047012 0.012646 1.8008 0.20154 0.0046252 -0.048845 -0.25037 -0.0066013 0.099005 0.10148 -0.00016847 0.076904 -0.091216 -0.010836 0.014265 0.00057941 0.00031243 0.00049939 0.00031805 -0.16324 0 0 0.0097565 0 0.030104 0.17243 0.17984 0 0
1.2617 -0.0016162 -0.00099819 0.0083685 -0.0044276 0 0.0034111 0.0044753 0.0053408 0.011077 0.0034587 0.020363 1.8027 0.19334 0.0029595 -0.064464 -0.26498 -0.0084724 0.085151 0.091507 -0.0071467 0.069406 -0.10598 -0.018984 0.016676 0.00087098 -7.0445e-05 0.00034608 -0.00038728 -0.14056 0 0 0.01398 0 0.01068 0.1749 0.16553 0 0
1.2656 -0.0011726 -0.0045218 -0.018989 -0.012125 0 -0.006264 0.0034424 0.0022627 0.012161 0.004785 0.024316 1.8007 0.19007 -0.0015998 -0.079316 -0.27896 -0.0059262 0.06814 0.091442 -0.012586 0.058887 -0.12751 -0.022106 0.011739 0.00092014 -0.00047426 9.5475e-05 -0.00058961 -0.11243 0 0 0.014024 0 -0.0094645 0.17536 0.15231 0 0
1.2695 -0.00062358 -0.0064462 -0.032694 -0.0128 0 -0.011528 0.0027504 0.0015438 0.0096327 0.0051268 0.020082 1.79 0.18859 -0.0040519 -0.089231 -0.28827 -0.00097371 0.053529 0.097242 -0.012687 0.049506 -0.1473 -0.018738 0.0025659 0.00086222 -0.0005072 -0.00014919 -8.5129e-05 -0.064973 0 0 0.0086479 0 -0.022098 0.17228 0.14439 0 0
1.2734 -0.0010448 -0.0066475 -0.028225 -0.0078649 0 -0.01175 -0.00020561 0.0013093 0.0043346 0.0012846 0.0084347 1.7757 0.18643 -0.0013672 -0.093803 -0.29215 0.002644 0.044589 0.10276 -0.0073233 0.044266 -0.15956 -0.010317 -0.0056365 0.00072401 -0.00018408 -0.00017299 0.00058457 0.013147 0 0 4.058e-05 0 -0.025608 0.16735 0.142 0 0
1.2773 -0.0025932 -0.0059374 -0.014469 -0.0029169 0 -0.0098575 -0.0057893 -0.00022915 -0.0013484 -0.0053202 -0.0047477 1.7683 0.18307 0.00449 -0.093201 -0.2906 0.0028049 0.042646 0.10544 -0.00052546 0.044631 -0.16165 -3.4179e-05 -0.0103 0.00046415 0.00019878 0.00013421 0.00069187 0.10569 0 0 -0.0077147 0 -0.020304 0.1618 0.1449 0 0
1.2813 -0.0043749 -0.0051269 -0.0064855 -0.0029676 0 -0.0089055 -0.011051 -0.0033812 -0.0057152 -0.00983 -0.013045 1.7731 0.17846 0.0085671 -0.088091 -0.28421 0.00066421 0.048293 0.10336 0.0028834 0.051581 -0.15191 0.0092688 -0.0092833 0.00010468 0.0004249 0.0005647 9.097e-05 0.17608 0 0 -0.011516 0 -0.0075976 0.15701 0.15242 0 0
1.2852 -0.005314 -0.004468 -0.012988 -0.0082235 0 -0.0092822 -0.012718 -0.007577 -0.0089842 -0.0094474 -0.014637 1.7863 0.17448 0.0076695 -0.080428 -0.27525 -0.00095905 0.060725 0.095893 0.0014694 0.066042 -0.12893 0.016779 -9.3877e-05 -0.00023987 0.00051539 0.00067921 -0.00060837 0.20315 0 0 -0.011378 0 0.0074788 0.15526 0.16273 0 0
1.2891 -0.0050786 -0.0038792 -0.02876 -0.013964 0 -0.0089903 -0.010801 -0.012325 -0.012281 -0.0068071 -0.013408 1.8002 0.174 0.0030548 -0.074131 -0.26855 -0.00062201 0.0724 0.08895 -0.0018653 0.082962 -0.1016 0.023664 0.012842 -0.00045448 0.00054603 0.0002028 -0.00065481 0.20487 0 0 -0.010295 0 0.017036 0.15598 0.17189 0 0
1.293 -0.0041757 -0.0034121 -0.03861 -0.014564 0 -0.0062287 -0.008533 -0.01693 -0.01575 -0.0070407 -0.015003 1.8095 0.17779 -0.0012391 -0.070435 -0.26579 0.00053594 0.079005 0.086279 -0.0030309 0.099119 -0.075324 0.031291 0.026225 -0.00049731 0.00043047 -0.00063966 6.9645e-05 0.21933 0 0 -0.011884 0 0.018887 0.15779 0.17843 0 0
1.2969 -0.0032933 -0.0032578 -0.030024 -0.0082509 0 -0.0015179 -0.0086715 -0.019717 -0.018108 -0.011732 -0.021428 1.8142 0.18594 -0.0023063 -0.069836 -0.2677 0.00056219 0.077626 0.090337 -0.00072432 0.11224 -0.053814 0.03922 0.037745 -0.00037395 9.1111e-06 -0.0012434 0.00091581 0.261 0 0 -0.017395 0 0.012288 0.15956 0.18152 0 0
1.3008 -0.0027138 -0.003331 -0.0041789 0.0013495 0 0.0025395 -0.010488 -0.018696 -0.018112 -0.016821 -0.029045 1.8153 0.19793 -0.00059127 -0.072369 -0.27443 -0.00072812 0.065151 0.10363 0.0027341 0.11973 -0.04114 0.044843 0.044812 -8.9376e-05 -0.00064135 -0.0011578 0.0011152 0.3009 0 0 -0.024332 0 -0.002471 0.15982 0.18061 0 0
1.3047 -0.0023689 -0.0031134 0.024002 0.0080127 0 0.0033924 -0.010936 -0.013703 -0.01605 -0.017079 -0.031633 1.8138 0.20982 0.0013046 -0.075864 -0.28292 -0.0013698 0.041738 0.12504 0.0042364 0.11985 -0.039711 0.045121 0.045948 0.0003242 -0.0011084 -0.00052665 0.00054034 0.29489 0 0 -0.027918 0 -0.020135 0.15743 0.17693 0 0
1.3086 -0.0022605 -0.0021539 0.037136 0.0077 0 0.00059173 -0.0084569 -0.0075305 -0.013361 -0.012092 -0.025625 1.8112 0.21781 0.0014893 -0.077712 -0.28905 0.00045966 0.015749 0.14691 0.0031284 0.11621 -0.04377 0.03894 0.044549 0.00074653 -0.00098201 4.2078e-05 -0.00020436 0.22998 0 0 -0.024564 0 -0.034522 0.1543 0.1736 0 0
1.3125 -0.0025742 -0.00074378 0.028821 0.0014833 0 -0.003829 -0.0047961 -0.0039674 -0.010867 -0.006755 -0.01294 1.8106 0.22034 0.00038371 -0.076911 -0.2912 0.0040771 -0.0082373 0.16512 0.001457 0.11057 -0.050586 0.028063 0.042418 0.0010043 -0.00031037 8.5828e-05 -0.00043889 0.13814 0 0 -0.014747 0 -0.043355 0.15196 0.17217 0 0
1.3164 -0.0033079 7.4906e-05 0.0081511 -0.0055398 0 -0.0067647 -0.0027058 -0.0042284 -0.0078545 -0.005586 0.0007164 1.8146 0.2165 -0.00013675 -0.072816 -0.28831 0.006635 -0.025884 0.1759 0.0012897 0.10469 -0.057577 0.01594 0.041277 0.0010138 0.000374 -0.0002354 -0.00011086 0.063239 0 0 -0.002885 0 -0.045138 0.15195 0.17403 0 0
1.3203 -0.003944 -0.00063995 -0.0083635 -0.0082693 0 -0.0061613 -0.0024899 -0.0056025 -0.0032181 -0.007426 0.01027 1.8201 0.20592 0.0011813 -0.065036 -0.27989 0.0059753 -0.030097 0.17338 0.0023104 0.10095 -0.061745 0.0055594 0.043446 0.00086948 0.00056664 -0.00031155 0.00019302 0.018869 0 0 0.0058504 0 -0.038864 0.15712 0.18128 0 0
1.3242 -0.0037252 -0.0027983 -0.01055 -0.0053187 0 -0.0024502 -0.0017304 -0.0041802 0.0026912 -0.0067813 0.014587 1.8187 0.19408 0.0037218 -0.056029 -0.27045 0.0029538 -0.022097 0.16026 0.0023468 0.099621 -0.064002 -0.001957 0.048387 0.00074206 0.00031548 0.00024508 -7.3144e-05 -0.016854 0 0 0.0092529 0 -0.029534 0.16688 0.19263 0 0
1.3281 -0.0023857 -0.0052085 -0.0024778 0.0003283 0 0.0016489 0.0014128 0.001006 0.007837 -0.00039962 0.016326 1.8043 0.18503 0.005528 -0.047478 -0.26319 0.00065881 -0.0069914 0.14185 8.0505e-05 0.099654 -0.066956 -0.0072344 0.054464 0.00068219 0.00015306 0.0011246 -0.0007768 -0.067601 0 0 0.009252 0 -0.020716 0.17861 0.20574 0 0
1.332 -0.00058511 -0.0064793 0.0018712 0.0039366 0 0.0029313 0.0054325 0.0068951 0.010311 0.0084647 0.018996 1.7806 0.18126 0.0049725 -0.040244 -0.25987 0.0012577 0.011564 0.12174 -0.0031861 0.10039 -0.072545 -0.011571 0.060659 0.00057352 0.00047183 0.0015673 -0.0012001 -0.12747 0 0 0.0096605 0 -0.01437 0.1901 0.21882 0 0
1.3359 0.00047826 -0.0060654 -0.0087743 0.0026475 0 -6.2908e-06 0.0068026 0.0095596 0.010124 0.013089 0.023805 1.7608 0.18511 0.002184 -0.035 -0.26195 0.0037849 0.029204 0.10403 -0.0046723 0.10113 -0.082935 -0.01581 0.065905 0.00031799 0.0010329 0.0011145 -0.00078076 -0.16684 0 0 0.012603 0 -0.012192 0.19855 0.22968 0 0
1.3398 -2.7835e-05 -0.0045615 -0.032706 -0.0026592 0 -0.0056522 0.003989 0.0080702 0.0088744 0.010287 0.028563 1.7574 0.19831 -0.00085055 -0.031652 -0.26899 0.0052045 0.038915 0.094797 -0.002905 0.10204 -0.10031 -0.019632 0.069783 2.9265e-05 0.0011931 0.00010067 0.00026746 -0.16438 0 0 0.016742 0 -0.015322 0.19812 0.23357 0 0
1.3438 -0.0019632 -0.0031277 -0.055649 -0.0084082 0 -0.010596 -0.00065893 0.0048104 0.0077086 0.0035398 0.029145 1.7707 0.21416 -0.0016612 -0.028344 -0.27527 0.003607 0.042212 0.09179 0.00080865 0.10461 -0.11965 -0.021403 0.074236 -4.7283e-05 0.00063466 -0.00063749 0.0011049 -0.1254 0 0 0.018606 0 -0.020459 0.19015 0.23077 0 0
1.3477 -0.0043997 -0.0026686 -0.061317 -0.011123 0 -0.011978 -0.0035118 0.0021898 0.006032 -0.0010959 0.022371 1.7873 0.22891 0.00074981 -0.024463 -0.2777 0.00016878 0.041164 0.093231 0.0036583 0.10998 -0.13762 -0.018815 0.08056 0.00014881 -0.00021614 -0.00055489 0.0010476 -0.067363 0 0 0.015503 0 -0.026244 0.17585 0.22144 0 0
1.3516 -0.0063322 -0.0034002 -0.043667 -0.009728 0 -0.0094381 -0.003738 -0.00013821 0.0025087 -0.0014973 0.0084444 1.7915 0.23902 0.0048853 -0.019676 -0.27367 -0.0021092 0.038275 0.097146 0.0039169 0.11903 -0.15094 -0.010384 0.089828 0.00031764 -0.00058388 0.0001022 0.00020292 0.0040536 0 0 0.0074457 0 -0.031461 0.15699 0.20619 0 0
1.3555 -0.0072725 -0.0049201 -0.01156 -0.0058604 0 -0.0050325 -0.0039895 -0.0042444 -0.0028924 -0.0011081 -0.0086237 1.7781 0.23867 0.0077121 -0.014209 -0.25939 -0.0014399 0.038225 0.10054 0.0022641 0.13291 -0.15394 0.0029709 0.1035 5.4398e-05 -0.00014905 0.00059075 -0.00065522 0.095254 0 0 -0.0031958 0 -0.034601 0.13694 0.18608 0 0
1.3594 -0.0073592 -0.0065212 0.01735 -0.0023974 0 -0.0014241 -0.0068687 -0.01053 -0.0083608 -0.0042509 -0.02306 1.7568 0.22608 0.0070778 -0.010308 -0.23676 0.0011499 0.045232 0.10127 0.00081467 0.14899 -0.14504 0.017748 0.11989 -0.00066497 0.00061677 0.0004444 -0.00081571 0.20155 0 0 -0.013421 0 -0.035031 0.12142 0.1654 0 0
1.3633 -0.0071166 -0.0075347 0.028724 -0.0015281 0 -6.0398e-05 -0.011459 -0.016355 -0.011987 -0.010852 -0.030734 1.7428 0.20544 0.0035559 -0.009641 -0.21141 0.0031814 0.057987 0.10041 0.0011076 0.16341 -0.12875 0.029787 0.13586 -0.0013145 0.00095534 -7.0051e-05 -0.00023676 0.29439 0 0 -0.021095 0 -0.033061 0.11229 0.14735 0 0
1.3672 -0.0071481 -0.007655 0.020914 -0.0036256 0 -0.00077515 -0.014191 -0.018615 -0.013793 -0.016586 -0.031642 1.7434 0.17969 -8.8298e-05 -0.013305 -0.18718 0.0033828 0.074908 0.099122 0.0029884 0.17339 -0.10831 0.037057 0.14923 -0.0012508 0.00060526 -0.00026543 0.00051911 0.342 0 0 -0.025458 0 -0.028573 0.11044 0.13388 0 0
1.3711 -0.0078679 -0.0071481 0.0051259 -0.0073204 0 -0.0026623 -0.013084 -0.017256 -0.015622 -0.017882 -0.029514 1.7517 0.15244 -0.0014495 -0.022174 -0.16811 0.0027636 0.093696 0.098868 0.0050719 0.17615 -0.087525 0.040818 0.15777 -0.00037379 1.0371e-05 0.00022954 0.00087174 0.34318 0 0 -0.026997 0 -0.021443 0.11619 0.12674 0 0
1.375 -0.00925 -0.0067238 -0.0035752 -0.010447 0 -0.004982 -0.010261 -0.01541 -0.018912 -0.015723 -0.02868 1.7526 0.13177 -0.0005649 -0.037655 -0.1629 0.003146 0.10842 0.10277 0.0059669 0.16584 -0.074446 0.043892 0.15688 0.00068642 -0.00022988 0.0010769 0.00070873 0.33241 0 0 -0.027103 0 -0.010561 0.12982 0.1297 0 0
1.3789 -0.010718 -0.0070269 0.002068 -0.011297 0 -0.0072945 -0.00957 -0.015791 -0.022831 -0.014006 -0.030602 1.7349 0.12083 0.00062681 -0.055788 -0.16955 0.0049891 0.11648 0.11009 0.0051507 0.14701 -0.070136 0.047562 0.14938 0.0011294 2.9906e-07 0.0015704 0.00034149 0.34456 0 0 -0.02737 0 0.0025994 0.14594 0.13911 0 0
1.3828 -0.011403 -0.0081087 0.015745 -0.00961 0 -0.0091827 -0.012018 -0.017562 -0.024862 -0.014785 -0.032917 1.7007 0.12025 0.00082788 -0.07446 -0.18608 0.0069351 0.1177 0.11972 0.0031248 0.12282 -0.073323 0.050167 0.13713 0.00076494 0.00032211 0.0013424 8.896e-05 0.37583 0 0 -0.028429 0 0.017058 0.16217 0.15296 0 0
1.3867 -0.010754 -0.0093889 0.022386 -0.006771 0 -0.010298 -0.014458 -0.017446 -0.023162 -0.016151 -0.031713 1.6636 0.13003 0.00098487 -0.091805 -0.2102 0.0074259 0.11238 0.13047 0.0011 0.096356 -0.082128 0.048797 0.12197 0.00019932 0.00041676 0.00071409 -1.9365e-05 0.38548 0 0 -0.029056 0 0.031819 0.17648 0.16922 0 0
1.3906 -0.009051 -0.010186 0.01042 -0.0049213 0 -0.010726 -0.013201 -0.013816 -0.018141 -0.014961 -0.024927 1.6379 0.1499 0.0029392 -0.10521 -0.23836 0.0064362 0.10136 0.1404 0.00043652 0.072294 -0.092916 0.042342 0.10645 0.00019423 0.00041826 0.00035398 -0.00015114 0.33851 0 0 -0.026673 0 0.045289 0.18611 0.18497 0 0
1.3945 -0.0073136 -0.010294 -0.017843 -0.0054012 0 -0.010978 -0.0084103 -0.0088706 -0.011774 -0.010811 -0.013878 1.6279 0.1755 0.0065604 -0.11261 -0.26348 0.0053941 0.087648 0.14698 0.0019051 0.056132 -0.098501 0.032702 0.093791 0.00084766 0.00065965 0.00061461 -0.00038218 0.24311 0 0 -0.019407 0 0.055721 0.18862 0.19596 0 0
1.3984 -0.0065711 -0.010027 -0.046447 -0.0076447 0 -0.011347 -0.004105 -0.0062197 -0.0057436 -0.0064441 -0.0019242 1.624 0.20157 0.0089071 -0.11549 -0.28211 0.0055065 0.073316 0.1501 0.0050676 0.047038 -0.09668 0.023016 0.084246 0.0014702 0.0011233 0.0012095 -0.00058145 0.14239 0 0 -0.0081104 0 0.063849 0.1853 0.20159 0 0
1.4023 -0.0071123 -0.0097386 -0.057371 -0.0095657 0 -0.01137 -0.0037535 -0.0066806 -0.00059534 -0.0044341 0.0080431 1.6111 0.22559 0.0069768 -0.11469 -0.29244 0.0064581 0.058673 0.14951 0.0083566 0.043964 -0.086869 0.014934 0.077709 0.0013167 0.0013379 0.001515 -0.0005811 0.072168 0 0 0.0036262 0 0.070408 0.17675 0.20168 0 0
1.4063 -0.0083687 -0.0094476 -0.044654 -0.0093201 0 -0.010279 -0.006567 -0.0073413 0.0035202 -0.0043903 0.014803 1.5804 0.24535 0.0013853 -0.11124 -0.29314 0.0068838 0.043726 0.14506 0.010065 0.045261 -0.069268 0.007854 0.073828 0.00041434 0.0009125 0.001157 -0.00039184 0.033299 0 0 0.011763 0 0.076343 0.16386 0.19649 0 0
1.4102 -0.0094839 -0.008999 -0.019302 -0.0069913 0 -0.008146 -0.0087388 -0.0051163 0.0059688 -0.0039988 0.0181 1.5368 0.25707 -0.0033314 -0.10683 -0.28105 0.0059363 0.027526 0.13517 0.0095671 0.047351 -0.045271 0.00070055 0.072162 -0.00040678 7.0383e-05 0.00030735 -0.00019082 0.0069701 0 0 0.014479 0 0.083542 0.1483 0.18664 0 0
1.4141 -0.0099851 -0.0085087 -0.00037018 -0.0046229 0 -0.0063542 -0.0080151 -0.00065653 0.0060553 -0.0022808 0.017591 1.4937 0.26219 -0.0028124 -0.10359 -0.26028 0.0041186 0.0103 0.12007 0.0076899 0.046498 -0.020899 -0.006031 0.071511 -0.0003494 -0.00051863 -0.00053841 -0.00010155 -0.01117 0 0 0.012887 0 0.092279 0.13393 0.17574 0 0
1.418 -0.0099661 -0.0084214 0.00066737 -0.0044394 0 -0.0065149 -0.0061301 0.0020428 0.0042212 -0.00085266 0.013069 1.4604 0.26239 0.0025864 -0.10221 -0.23353 0.0025506 -0.0066975 0.099945 0.0058811 0.042271 0.00123 -0.010308 0.07165 0.00050298 -0.00047701 -0.0010108 -3.9314e-05 -0.0026558 0 0 0.0093902 0 0.10144 0.12274 0.16533 0 0
1.4219 -0.0097713 -0.0090014 -0.010961 -0.0068246 0 -0.008734 -0.00633 -1.7844e-05 0.0021944 -0.0017291 0.0056069 1.4343 0.25898 0.0077969 -0.10316 -0.20281 0.0016938 -0.022044 0.075094 0.0050277 0.034851 0.019467 -0.010444 0.072512 0.0012223 -0.0001586 -0.0010888 0.00018505 0.046319 0 0 0.0055436 0 0.10982 0.1162 0.15637 0 0
1.4258 -0.0096405 -0.009856 -0.018594 -0.0099359 0 -0.01114 -0.0091581 -0.0055492 0.0014036 -0.0046579 -0.0022112 1.4045 0.25361 0.0080252 -0.1069 -0.17052 0.0010727 -0.033335 0.046084 0.0050875 0.025146 0.032239 -0.0064723 0.07415 0.00094911 -0.00020975 -0.00094778 0.00061685 0.11826 0 0 0.0014383 0 0.11543 0.11613 0.14969 0 0
1.4297 -0.0096562 -0.010179 -0.0092371 -0.011334 0 -0.01144 -0.011709 -0.010491 0.0012296 -0.0074616 -0.0078992 1.3642 0.24904 0.0036697 -0.11351 -0.14102 0.00020746 -0.036397 0.016747 0.0057175 0.016351 0.03918 0.00050376 0.076355 -0.00023397 -0.00072109 -0.00068762 0.0010489 0.17578 0 0 -0.0032634 0 0.11553 0.12381 0.14533 0 0
1.4336 -0.0098664 -0.0095805 0.014604 -0.010129 0 -0.0090954 -0.011275 -0.012479 -0.00075885 -0.008891 -0.011115 1.3186 0.24625 -0.00015581 -0.1214 -0.11614 -0.00051287 -0.032766 -0.0081551 0.0069346 0.010356 0.043217 0.0098634 0.078403 -0.0013547 -0.0010008 -0.00026481 0.0011813 0.20118 0 0 -0.0082799 0 0.11214 0.13566 0.14183 0 0
1.4375 -0.010262 -0.0085844 0.036492 -0.007708 0 -0.0058912 -0.0089002 -0.013033 -0.0064523 -0.010204 -0.013854 1.2796 0.2451 0.00081474 -0.12969 -0.096741 -0.00017148 -0.023697 -0.025787 0.0088939 0.0076947 0.045373 0.021682 0.079896 -0.0014785 -0.00033844 0.00033373 0.00088568 0.21706 0 0 -0.012931 0 0.10711 0.14978 0.13865 0 0
1.4414 -0.010592 -0.0081441 0.03942 -0.0064846 0 -0.0043184 -0.0083473 -0.01509 -0.014998 -0.013297 -0.018315 1.2523 0.2451 0.0052442 -0.13745 -0.083297 0.0014969 -0.010953 -0.033774 0.011083 0.0085172 0.046546 0.035223 0.080509 -0.0005885 0.0010549 0.00093049 0.00030724 0.26035 0 0 -0.017099 0 0.10261 0.1641 0.13534 0 0
1.4453 -0.010341 -0.0086326 0.01948 -0.0078932 0 -0.0054047 -0.011527 -0.019027 -0.023045 -0.017711 -0.024567 1.2281 0.24428 0.0074727 -0.14279 -0.076671 0.0035193 0.0016682 -0.028033 0.012113 0.0125 0.04734 0.047781 0.079868 0.00043471 0.002056 0.001239 -0.0002735 0.33711 0 0 -0.021431 0 0.10329 0.17484 0.1316 0 0
1.4492 -0.0090976 -0.0094334 -0.011386 -0.011347 0 -0.0081144 -0.015808 -0.021997 -0.02729 -0.020461 -0.030452 1.1921 0.23966 0.003608 -0.14459 -0.074034 0.0044525 0.0095862 -0.013153 0.010727 0.017042 0.047586 0.055876 0.078694 0.00067446 0.0017078 0.0011213 -0.00065289 0.41009 0 0 -0.026304 0 0.11107 0.17942 0.12799 0 0
1.4531 -0.0070212 -0.0096346 -0.035069 -0.014836 0 -0.010639 -0.016627 -0.021266 -0.026881 -0.01921 -0.033726 1.1385 0.23029 -0.0040805 -0.14306 -0.073268 0.0037073 0.012143 0.0050155 0.0071729 0.0207 0.046848 0.057982 0.077603 1.4269e-05 0.00024867 0.00073968 -0.00078371 0.4349 0 0 -0.030779 0 0.12376 0.17796 0.12499 0 0
1.457 -0.0049175 -0.0090652 -0.040878 -0.01644 0 -0.011979 -0.012629 -0.017415 -0.023569 -0.015052 -0.033931 1.0774 0.21574 -0.009239 -0.13845 -0.073279 0.0020294 0.0094798 0.022327 0.0034878 0.022651 0.044771 0.055811 0.076843 -0.00083093 -0.001054 0.00042251 -0.0006975 0.40429 0 0 -0.032922 0 0.139 0.1706 0.12288 0 0
1.4609 -0.003734 -0.0084722 -0.032175 -0.015519 0 -0.012239 -0.0074654 -0.013556 -0.019805 -0.011388 -0.031915 1.0252 0.19598 -0.0078139 -0.13121 -0.073105 0.00075116 0.0024675 0.03405 0.0021743 0.022179 0.040963 0.052454 0.076534 -0.0010407 -0.001139 0.0003729 -0.000414 0.35085 0 0 -0.031314 0 0.15333 0.15785 0.1219 0 0
1.4648 -0.0039032 -0.008603 -0.021703 -0.012899 0 -0.011802 -0.0060662 -0.011609 -0.016836 -0.01012 -0.027799 0.98892 0.17276 -0.0019789 -0.12273 -0.072193 0.00075532 -0.005174 0.032531 0.0043615 0.018401 0.035005 0.049153 0.075549 -0.00042086 -0.00015557 0.00051355 4.3509e-05 0.30649 0 0 -0.026118 0 0.15809 0.14128 0.12196 0 0
1.4688 -0.005112 -0.0092393 -0.020349 -0.010191 0 -0.010692 -0.0094187 -0.010243 -0.01436 -0.0096549 -0.020254 0.95944 0.15068 0.0024254 -0.11489 -0.071017 0.0021723 -0.0096736 0.021691 0.0090092 0.012598 0.028246 0.04421 0.07233 0.0005233 0.00081218 0.00061555 0.0005702 0.26725 0 0 -0.018639 0 0.1524 0.12468 0.12198 0 0
1.4727 -0.0066321 -0.0093297 -0.028452 -0.0087441 0 -0.0088839 -0.013549 -0.0069483 -0.011473 -0.0071449 -0.0084761 0.92041 0.1317 0.0019673 -0.10824 -0.069572 0.0047202 -0.009972 0.0043815 0.013698 0.0051211 0.021487 0.035307 0.065865 0.0011338 0.00093886 0.00055774 0.00097144 0.20411 0 0 -0.010113 0 0.13691 0.10962 0.12146 0 0
1.4766 -0.0078131 -0.0081228 -0.036016 -0.0087888 0 -0.0068142 -0.013652 -0.0015846 -0.0076037 -0.0021862 0.0051751 0.86384 0.11728 -0.0013227 -0.10312 -0.067655 0.0078447 -0.0056306 -0.016052 0.016177 -0.0036674 0.015574 0.022722 0.055399 0.0011638 0.00043177 0.00043672 0.0010737 0.10568 0 0 -0.0013064 0 0.1132 0.097431 0.11998 0 0
1.4805 -0.0082966 -0.0060246 -0.031097 -0.0092357 0 -0.0051143 -0.0087563 0.0030873 -0.0027548 0.0025528 0.015334 0.79628 0.10895 -0.002857 -0.099611 -0.064166 0.010413 0.0030141 -0.033677 0.015505 -0.013417 0.012109 0.009902 0.039826 0.00085521 9.3981e-05 0.00042314 0.00085941 0.00068156 0 0 0.0067129 0 0.085083 0.09008 0.11695 0 0
1.4844 -0.0079285 -0.0041856 -0.0097468 -0.0083914 0 -0.0037775 -0.0020942 0.004627 0.0026137 0.0045247 0.017433 0.73132 0.10362 -0.00073383 -0.096613 -0.056976 0.010766 0.011904 -0.042448 0.01228 -0.023183 0.012391 0.00070661 0.021097 0.00058141 0.00029147 0.00053791 0.0004936 -0.0674 0 0 0.012041 0 0.060781 0.087531 0.11255 0 0
1.4883 -0.0066651 -0.0032561 0.019978 -0.0052856 0 -0.0019813 0.0026032 0.0039354 0.0075467 0.004298 0.011908 0.67751 0.0972 0.0025168 -0.093346 -0.045585 0.0078339 0.018156 -0.042932 0.0081761 -0.03217 0.016036 -0.0037234 0.0021159 0.00050196 0.00057372 0.00060073 0.0002123 -0.084588 0 0 0.01294 0 0.043369 0.087898 0.1073 0 0
1.4922 -0.0046302 -0.0026991 0.043042 -0.00064437 0 0.00089545 0.004439 0.0042428 0.010636 0.0045595 0.0045004 0.63349 0.087127 0.0032381 -0.089572 -0.029941 0.0025465 0.020277 -0.036232 0.005087 -0.039777 0.022725 -0.0052643 -0.015276 0.00054187 0.00035298 0.00040794 0.00016601 -0.078583 0 0 0.0096936 0 0.033865 0.089926 0.10139 0 0
1.4961 -0.0021507 -0.0014159 0.047935 0.0034595 0 0.0041565 0.0050107 0.007132 0.010659 0.0063692 0.0018188 0.59219 0.071032 0.00088675 -0.085216 -0.010427 -0.0021635 0.017158 -0.024354 0.004079 -0.045417 0.03188 -0.0062646 -0.029265 0.00059295 -0.00024688 -5.1642e-05 0.00033389 -0.085931 0 0 0.0051242 0 0.032331 0.092161 0.094911 0 0
1.5 0.00042262 0.0010355 0.034904 0.0052371 0 0.0061128 0.0057098 0.010401 0.0076331 0.0075312 0.0059508 0.54644 0.045561 -0.0016001 -0.080932 0.01025 -0.0034511 0.0075657 -0.012728 0.0046574 -0.047647 0.041656 -0.0071286 -0.036523 0.00062872 -0.00046021 -0.0005668 0.0005549 -0.11328 0 0 0.0026435 0 0.036934 0.091263 0.087374 0 0
1.5039 0.0029745 0.0039804 0.015548 0.0047885 0 0.0058302 0.0063384 0.010506 0.0032762 0.0054606 0.012961 0.49081 0.016535 -0.0013942 -0.077583 0.026938 -0.0010686 -0.0044376 -0.0062172 0.0051003 -0.047584 0.049133 -0.0064969 -0.039382 0.00061949 0.00017353 -0.00087854 0.00064359 -0.13665 0 0 0.0034201 0 0.041308 0.086208 0.078545 0 0
1.5078 0.0056344 0.0063692 0.003959 0.0041589 0 0.0044488 0.0063716 0.0068443 0.00013603 0.0011807 0.016485 0.42199 -0.011955 0.0010519 -0.075295 0.037039 0.0022903 -0.017025 -0.0058897 0.0040242 -0.045911 0.052794 -0.0033959 -0.039373 0.00043778 0.0011324 -0.00087093 0.00052121 -0.13593 0 0 0.0055109 0 0.043563 0.076927 0.068265 0 0
1.5117 0.0084758 0.0078192 0.0061899 0.0056135 0 0.0043929 0.0065503 0.0027912 -8.8994e-05 -0.00079745 0.013003 0.34252 -0.036067 0.0028016 -0.073938 0.038664 0.0034907 -0.02871 -0.012019 0.0019819 -0.043316 0.051423 0.0012542 -0.037957 -3.6633e-05 0.0013887 -0.00060218 0.00028443 -0.12104 0 0 0.0059516 0 0.042594 0.063691 0.05651 0 0
1.5156 0.011269 0.0088204 0.016333 0.0095738 0 0.0070204 0.0082498 0.0021473 0.0023643 0.0027332 0.0042947 0.26504 -0.049795 0.0019472 -0.072888 0.029403 0.0019732 -0.037742 -0.024082 0.0013182 -0.040801 0.043183 0.005206 -0.037153 -0.00068959 0.00056803 -0.00019531 0.00014811 -0.11892 0 0 0.0037342 0 0.037917 0.047213 0.043362 0 0
1.5195 0.013642 0.010024 0.022178 0.014084 0 0.011094 0.01134 0.0050608 0.0057294 0.0095573 -0.0044132 0.20808 -0.048979 -0.00042335 -0.070137 0.011652 0.00017011 -0.043514 -0.03759 0.0038919 -0.039629 0.028138 0.0064511 -0.038816 -0.0011291 -0.0005426 0.0002511 0.00026676 -0.13986 0 0 0.00069804 0 0.031721 0.030543 0.030041 0 0
1.5234 0.015462 0.011567 0.015661 0.016352 0 0.013769 0.013618 0.0081603 0.0081553 0.013778 -0.0082985 0.18141 -0.038746 -0.0019119 -0.064885 -0.0079961 0.00078356 -0.047466 -0.048695 0.008658 -0.039817 0.0095119 0.0039883 -0.04224 -0.000983 -0.00078497 0.00064109 0.00055464 -0.167 0 0 -0.00035159 0 0.02586 0.016057 0.017805 0 0
1.5273 0.016904 0.013178 -0.00042567 0.015088 0 0.013233 0.013108 0.0086943 0.0089484 0.012067 -0.0055763 0.17295 -0.022724 -0.0017906 -0.057005 -0.025825 0.0037411 -0.050345 -0.055691 0.011822 -0.041281 -0.010935 -0.0024201 -0.04669 -0.00029735 0.00011315 0.00083237 0.000684 -0.18236 0 0 0.0018933 0 0.02055 0.0048935 0.0073993 0 0
1.5313 0.018003 0.014744 -0.014575 0.01169 0 0.010467 0.010735 0.0077782 0.0088045 0.0075894 0.0023173 0.15372 -0.0052389 -0.0015558 -0.046731 -0.038255 0.0060912 -0.052915 -0.05734 0.010019 -0.043833 -0.031335 -0.012298 -0.051249 0.00039989 0.0012159 0.00069222 0.0003305 -0.19629 0 0 0.0066792 0 0.015587 -0.0021118 -0.00052816 0 0
1.5352 0.018249 0.016451 -0.015417 0.0093467 0 0.0085065 0.0099453 0.0089351 0.0091825 0.0069577 0.012066 0.10158 0.0045649 -0.002541 -0.035825 -0.039297 0.0050012 -0.056097 -0.052353 0.0036651 -0.047245 -0.048261 -0.023857 -0.05405 0.00052103 0.0013729 0.00024079 -0.00050169 -0.24068 0 0 0.012589 0 0.0086833 -0.0039458 -0.0047575 0 0
1.5391 0.016975 0.018276 -0.00012809 0.01077 0 0.010004 0.013224 0.013702 0.011436 0.01327 0.020123 0.02331 0.0027596 -0.0037908 -0.027946 -0.031934 0.00067112 -0.059778 -0.044693 -0.0030352 -0.051126 -0.060657 -0.034005 -0.054787 -3.1286e-05 0.00043918 -0.00029553 -0.0013792 -0.33029 0 0 0.018829 0 -0.0020436 -0.0035585 -0.0065057 0 0
1.543 0.014383 0.019596 0.023688 0.016194 0 0.015223 0.019267 0.019527 0.01611 0.022783 0.024281 -0.048357 -0.0095729 -0.0030404 -0.024884 -0.020013 -0.0039263 -0.063455 -0.036942 -0.0058472 -0.055527 -0.068864 -0.040115 -0.054084 -0.00073646 -0.00061202 -0.00064377 -0.0017162 -0.4376 0 0 0.024941 0 -0.016362 -0.0028472 -0.0066488 0 0
1.5469 0.012126 0.019649 0.043396 0.023008 0 0.0219 0.024102 0.022472 0.02255 0.028832 0.024917 -0.083309 -0.030765 0.00029987 -0.027806 -0.0068239 -0.0061009 -0.066641 -0.031039 -0.0044476 -0.060526 -0.073271 -0.042388 -0.052581 -0.00092261 -0.00077226 -0.00073589 -0.0012356 -0.51376 0 0 0.02983 0 -0.033466 -0.0031886 -0.0057945 0 0
1.5508 0.012397 0.01851 0.049708 0.027333 0 0.02673 0.025091 0.021583 0.029002 0.028592 0.024953 -0.081992 -0.057641 0.0039131 -0.037912 0.0030918 -0.0059079 -0.068594 -0.02934 -0.0025151 -0.066285 -0.074508 -0.044035 -0.051282 -0.00040032 -4.7811e-05 -0.00077638 -0.00021229 -0.53561 0 0 0.031995 0 -0.051484 -0.0061805 -0.0045937 0 0
1.5547 0.016016 0.017394 0.042373 0.026651 0 0.027358 0.023426 0.019882 0.033374 0.025323 0.027736 -0.074752 -0.082205 0.0048697 -0.053951 0.0035691 -0.0054296 -0.068131 -0.034027 -0.0037838 -0.072528 -0.074245 -0.04824 -0.051697 0.00036331 0.00065836 -0.0010041 0.00073121 -0.52686 0 0 0.031132 0 -0.064938 -0.013023 -0.003648 0 0
1.5586 0.02127 0.017704 0.029697 0.021799 0 0.023846 0.022471 0.020905 0.034378 0.02403 0.033923 -0.092456 -0.10043 0.0029119 -0.0707 -0.0036242 -0.0059516 -0.065481 -0.042623 -0.0081467 -0.078223 -0.07417 -0.054661 -0.053555 0.00071559 0.0006145 -0.0013663 0.0010978 -0.5296 0 0 0.029097 0 -0.07182 -0.021973 -0.0029197 0 0
1.5625 0.024919 0.019662 0.022304 0.016707 0 0.018875 0.023953 0.024797 0.032264 0.025836 0.04021 -0.13767 -0.11152 0.00079377 -0.085329 -0.016816 -0.0064588 -0.060612 -0.053523 -0.011911 -0.082525 -0.074839 -0.059432 -0.056392 0.00046638 2.157e-05 -0.0014751 0.00083349 -0.55803 0 0 0.028514 0 -0.071738 -0.032018 -0.0023017 0 0
1.5664 0.024786 0.022002 0.025085 0.015616 0 0.016253 0.026318 0.028334 0.028492 0.027427 0.041764 -0.18526 -0.11559 0.0010972 -0.095181 -0.033772 -0.0052176 -0.053568 -0.064861 -0.011887 -0.084585 -0.076665 -0.059228 -0.059593 5.5391e-05 -0.00035514 -0.00096778 0.00024122 -0.58561 0 0 0.030084 0 -0.065046 -0.04208 -0.0016718 0 0
1.5703 0.021637 0.023155 0.032986 0.019607 0 0.018181 0.026872 0.028563 0.02464 0.025695 0.036643 -0.21038 -0.11449 0.0031703 -0.095666 -0.050002 -0.0024764 -0.044115 -0.072772 -0.0088641 -0.082502 -0.080112 -0.055223 -0.061749 6.8706e-05 -0.00016624 4.5762e-05 -0.00035328 -0.57786 0 0 0.031561 0 -0.053685 -0.050287 -0.00084908 0 0
1.5742 0.018533 0.022727 0.034471 0.025412 0 0.023154 0.02498 0.025794 0.021526 0.021751 0.027927 -0.21355 -0.11409 0.0038661 -0.087617 -0.061079 -0.00085058 -0.033137 -0.074196 -0.0067002 -0.076351 -0.084677 -0.05227 -0.061758 0.00060703 0.00012019 0.00092599 -0.00082122 -0.53162 0 0 0.029863 0 -0.043743 -0.055689 0.00020387 0 0
1.5781 0.018166 0.02172 0.021223 0.02803 0 0.026754 0.022596 0.022755 0.019223 0.019541 0.021043 -0.21643 -0.11644 0.0013786 -0.074072 -0.06675 -0.0025589 -0.021407 -0.069012 -0.0080825 -0.067233 -0.089798 -0.053641 -0.059646 0.0011642 -0.00015382 0.00098179 -0.0011618 -0.47669 0 0 0.024287 0 -0.037814 -0.058462 0.0015466 0 0
1.582 0.020584 0.021258 -0.0031589 0.025252 0 0.025429 0.021731 0.021377 0.017604 0.020944 0.018641 -0.23471 -0.12197 -0.0022659 -0.057258 -0.067335 -0.006464 -0.0094729 -0.057371 -0.011646 -0.055958 -0.095039 -0.056884 -0.055484 0.0011432 -0.00096528 9.5535e-05 -0.0013186 -0.44077 0 0 0.017373 0 -0.036999 -0.05866 0.0033436 0 0
1.5859 0.023325 0.021252 -0.023637 0.019881 0 0.020101 0.022029 0.021082 0.016604 0.023381 0.018298 -0.25927 -0.13024 -0.003139 -0.039934 -0.063816 -0.0084556 0.0020236 -0.039898 -0.01359 -0.043579 -0.099861 -0.055764 -0.049482 0.00047139 -0.0015549 -0.0010918 -0.0011581 -0.42039 0 0 0.012471 0 -0.041751 -0.056394 0.0058683 0 0
1.5898 0.023629 0.020435 -0.024927 0.017066 0 0.015672 0.02124 0.020209 0.015958 0.02282 0.015708 -0.26696 -0.13679 0.00020209 -0.027203 -0.059109 -0.0052538 0.011683 -0.019451 -0.011929 -0.03222 -0.10279 -0.046805 -0.042121 -0.00032116 -0.0012662 -0.0016528 -0.00065151 -0.39052 0 0 0.010707 0 -0.04979 -0.05154 0.010149 0 0
1.5938 0.020577 0.017742 -0.0051144 0.018881 0 0.016067 0.017859 0.018268 0.015052 0.018562 0.010103 -0.24861 -0.13788 0.0047923 -0.019769 -0.055794 0.0020985 0.019336 -0.00095528 -0.0086713 -0.022866 -0.10335 -0.033598 -0.034463 -0.00063039 -0.00030101 -0.0011164 -1.4666e-05 -0.33858 0 0 0.010676 0 -0.0561 -0.045279 0.016127 0 0
1.5977 0.015364 0.013506 0.020612 0.021553 0 0.019451 0.012749 0.016116 0.013395 0.014036 0.0058706 -0.2219 -0.1323 0.0061203 -0.017456 -0.054163 0.0087231 0.02481 0.013436 -0.0075929 -0.015846 -0.10116 -0.023919 -0.026858 -0.00035204 0.00048333 0.00016441 0.00040915 -0.28043 0 0 0.010842 0 -0.058729 -0.038069 0.02365 0 0
1.6016 0.0098948 0.0092151 0.031211 0.018752 0 0.019114 0.0080465 0.014188 0.011271 0.012624 0.0079951 -0.21363 -0.1196 0.0027774 -0.019669 -0.054094 0.010074 0.028021 0.022021 -0.010186 -0.011336 -0.095998 -0.022227 -0.019628 8.5161e-05 0.00049898 0.0013268 0.00044087 -0.23948 0 0 0.011431 0 -0.056289 -0.030443 0.032357 0 0
1.6055 0.005389 0.0061476 0.017663 0.0082793 0 0.010177 0.0049475 0.011545 0.0095915 0.013466 0.015733 -0.23008 -0.10029 -0.002131 -0.025142 -0.054461 0.0057861 0.02865 0.022429 -0.014247 -0.0096717 -0.087425 -0.025257 -0.013294 0.00022103 2.1321e-05 0.0016887 0.00022351 -0.21499 0 0 0.01331 0 -0.04742 -0.023444 0.041242 0 0
1.6094 0.0021796 0.0043365 -0.0081986 -0.0045219 0 -0.0042517 0.0030427 0.0072303 0.0088464 0.012302 0.021501 -0.24888 -0.080192 -0.0043005 -0.030508 -0.052965 -0.00035754 0.027191 0.016579 -0.016449 -0.010198 -0.076768 -0.025341 -0.0083157 3.5034e-05 -0.00018975 0.0012112 6.8002e-05 -0.17924 0 0 0.015328 0 -0.034867 -0.018681 0.048009 0 0
1.6133 0.00035416 0.0028938 -0.022801 -0.010761 0 -0.01438 0.0016413 0.0021479 0.0083036 0.00652 0.017125 -0.24268 -0.063437 -0.0026321 -0.03406 -0.049246 -0.0039881 0.024322 0.0081625 -0.015792 -0.012091 -0.065657 -0.018021 -0.0046689 -0.0001076 0.00023382 0.00038862 0.00014578 -0.10896 0 0 0.013958 0 -0.021717 -0.016635 0.051582 0 0
1.6172 8.0557e-05 0.0011957 -0.010913 -0.006184 0 -0.012322 0.00099572 -0.0013673 0.0066097 -0.0013589 0.0019463 -0.20994 -0.052081 -3.4933e-05 -0.035007 -0.043567 -0.0036186 0.020315 -0.00063855 -0.014095 -0.014961 -0.055043 -0.0060997 -0.0023419 7.0199e-05 0.00089252 -0.00024423 0.00034892 -0.015952 0 0 0.0066562 0 -0.0095605 -0.017541 0.051336 0 0
1.6211 0.0011792 -0.00039754 0.020715 0.0043491 0 7.7487e-05 0.0016884 -0.002189 0.0033499 -0.005885 -0.015248 -0.17913 -0.047605 6.1678e-06 -0.032848 -0.036594 -0.0010004 0.015437 -0.0076229 -0.013313 -0.018403 -0.045839 0.0037717 -0.001237 0.00042315 0.0011134 -0.00050165 0.00044354 0.058622 0 0 -0.0043872 0 0.00020855 -0.021413 0.046905 0 0
1.625 0.0026795 -0.0010069 0.048392 0.010896 0 0.01229 0.0030726 -0.0020593 -0.00022664 -0.004303 -0.022996 -0.18065 -0.051107 -0.0027981 -0.027059 -0.031047 0.0012647 0.01003 -0.0091891 -0.01311 -0.021594 -0.039582 0.0078882 -0.0010014 0.00056249 0.00068954 -0.00053675 0.00032228 0.082003 0 0 -0.012786 0 0.0057082 -0.027714 0.03803 0 0
1.6289 0.0032235 -0.00030552 0.05099 0.0074559 0 0.014531 0.003104 -0.0038628 -0.002406 0.00048353 -0.016803 -0.21538 -0.056746 -0.0054178 -0.019953 -0.028831 0.0020477 0.0048711 -0.0069201 -0.011615 -0.023786 -0.035297 0.0083677 -0.00063245 0.00032234 3.0516e-05 -0.00055266 8.0667e-05 0.060867 0 0 -0.013305 0 0.0084047 -0.033654 0.028157 0 0
1.6328 0.0021257 0.0009507 0.026976 -0.0026609 0 0.0064521 0.00022881 -0.0081756 -0.0029895 0.0027489 -0.0029366 -0.2529 -0.061953 -0.004858 -0.012597 -0.03029 0.0018982 0.00040827 -0.002257 -0.0083495 -0.024675 -0.03247 0.0095675 9.632e-05 -3.8109e-05 -0.0003593 -0.00058333 -0.00012976 0.03508 0 0 -0.0070512 0 0.008622 -0.037918 0.018906 0 0
1.6367 -7.9997e-06 0.0014496 -0.0053545 -0.01031 0 -0.0035058 -0.0047125 -0.012165 -0.0037267 -0.00050901 0.0069543 -0.26125 -0.064711 -0.0012068 -0.0059584 -0.035315 0.0016518 -0.0029504 0.0032974 -0.0056356 -0.024109 -0.030687 0.012686 0.0011994 -0.00013627 -0.00039699 -0.00054159 -0.00026669 0.042604 0 0 -0.00099893 0 0.0065207 -0.039477 0.011627 0 0
1.6406 -0.0018323 0.00037663 -0.023779 -0.0093298 0 -0.0071611 -0.0089185 -0.01245 -0.0064001 -0.0070357 0.0054023 -0.23747 -0.062759 0.0026812 -0.001439 -0.043159 0.0013721 -0.0045253 0.0073543 -0.0065367 -0.022007 -0.029628 0.014784 0.0022919 7.6609e-05 -0.00035243 -0.00041353 -0.00039114 0.090298 0 0 -0.0017679 0 0.0017447 -0.037007 0.0080843 0 0
1.6445 -0.0024695 -0.0019429 -0.019951 -0.0020195 0 -0.0045413 -0.01015 -0.0088714 -0.01049 -0.011993 -0.0054948 -0.20801 -0.056321 0.004092 -0.00043255 -0.050552 0.0006347 -0.0039726 0.0072328 -0.011438 -0.019421 -0.029693 0.013002 0.0017649 0.00023905 -0.00038167 -0.00033638 -0.00053454 0.15408 0 0 -0.0095441 0 -0.0059558 -0.030845 0.0087325 0 0
1.6484 -0.0021805 -0.0042987 -0.0044789 0.0037989 0 -0.0026609 -0.0086768 -0.0048331 -0.013129 -0.012592 -0.016852 -0.20028 -0.048205 0.0026795 -0.0025414 -0.055369 -0.0005806 -0.0020508 0.0034589 -0.017092 -0.017595 -0.031592 0.0086741 -0.0011979 -1.0979e-05 -0.00030906 -0.00045447 -0.00063287 0.20107 0 0 -0.018025 0 -0.015272 -0.023231 0.011696 0 0
1.6523 -0.0019495 -0.0054928 0.0036154 0.002689 0 -0.0069487 -0.0066599 -0.0036997 -0.011734 -0.0099539 -0.020561 -0.21617 -0.039863 3.8586e-05 -0.0076229 -0.056792 -0.0016104 0.0007927 -0.0033904 -0.019352 -0.01719 -0.036032 0.0063068 -0.0069145 -0.00059665 7.139e-05 -0.00071304 -0.00061098 0.21032 0 0 -0.020266 0 -0.02504 -0.015405 0.015963 0 0
1.6563 -0.00259 -0.005219 -0.0068222 -0.0036063 0 -0.014859 -0.0058749 -0.005316 -0.0066903 -0.0070051 -0.01484 -0.23412 -0.032676 -0.0022442 -0.015369 -0.05441 -0.0016828 0.0040444 -0.012424 -0.016851 -0.018726 -0.043669 0.0084547 -0.015413 -0.0010388 0.00059958 -0.00083582 -0.00049039 0.17947 0 0 -0.014556 0 -0.033848 -0.0085955 0.020478 0 0
1.6602 -0.0043201 -0.0043306 -0.030352 -0.0088742 0 -0.018555 -0.0063965 -0.0066212 -0.001238 -0.005337 -0.0039093 -0.23517 -0.028461 -0.0036803 -0.025222 -0.048502 -0.00060271 0.006782 -0.021629 -0.012012 -0.022675 -0.055831 0.01243 -0.025693 -0.00094625 0.00081191 -0.00055262 -0.00036364 0.12161 0 0 -0.0048963 0 -0.037855 -0.004747 0.023716 0 0
1.6641 -0.0069844 -0.0042687 -0.049806 -0.0092077 0 -0.013609 -0.0073871 -0.0055739 0.0013943 -0.0043868 0.0064566 -0.22372 -0.026362 -0.0043492 -0.034969 -0.042477 0.001096 0.0086254 -0.028813 -0.0086326 -0.027069 -0.070248 0.012863 -0.034116 -0.00042402 0.00043222 0.00011924 -0.00026475 0.060276 0 0 0.0034855 0 -0.035884 -0.0032487 0.02564 0 0
1.668 -0.01028 -0.0059441 -0.050015 -0.0066493 0 -0.0042459 -0.0085278 -0.0037353 0.000641 -0.0031614 0.012848 -0.22132 -0.025552 -0.0040765 -0.043342 -0.037923 0.002444 0.0097456 -0.033357 -0.0087028 -0.030423 -0.084895 0.0076146 -0.038546 5.1429e-05 -0.00029486 0.00081705 -0.00011853 0.022438 0 0 0.0083916 0 -0.028652 -0.0030756 0.026799 0 0
1.6719 -0.013524 -0.0088342 -0.0296 -0.0062876 0 0.00053457 -0.010094 -0.004435 -0.0015764 -0.0020027 0.014716 -0.24192 -0.02549 -0.0026396 -0.049312 -0.035759 0.0024204 0.010362 -0.03489 -0.011347 -0.031551 -0.097989 0.0007226 -0.037415 0.00014965 -0.00084146 0.0010875 0.00014094 0.026536 0 0 0.010587 0 -0.017172 -0.0033286 0.027691 0 0
1.6758 -0.015392 -0.011108 -0.0020814 -0.010285 0 -0.0040727 -0.01175 -0.0086305 -0.0033058 -0.0023381 0.012335 -0.27595 -0.02566 -0.00057045 -0.051491 -0.036691 0.00039268 0.010867 -0.033079 -0.01422 -0.028895 -0.10698 -0.00090947 -0.028829 1.7554e-05 -0.0009311 0.00075457 0.0004228 0.07107 0 0 0.010597 0 -0.0033201 -0.0027413 0.029035 0 0
1.6797 -0.014415 -0.010901 0.014436 -0.015156 0 -0.01378 -0.012025 -0.013298 -0.004398 -0.0049127 0.0051886 -0.29963 -0.025961 0.00086903 -0.048398 -0.039355 -0.0033082 0.011903 -0.02823 -0.015426 -0.021321 -0.10843 0.006148 -0.012744 5.7554e-05 -0.00074565 7.7471e-05 0.00050923 0.13479 0 0 0.0068623 0 0.0083091 0.00034983 0.031638 0 0
1.6836 -0.01021 -0.0078356 0.011318 -0.014945 0 -0.019111 -0.0096344 -0.014311 -0.0058561 -0.0085901 -0.0072889 -0.29841 -0.026518 0.0008717 -0.041752 -0.040932 -0.0070788 0.013376 -0.022033 -0.014313 -0.011163 -0.10403 0.01869 0.0058048 0.00041008 -0.00059468 -0.00045358 0.00026528 0.1908 0 0 -0.0022932 0 0.015956 0.0054197 0.035066 0 0
1.6875 -0.0043052 -0.0034368 -0.0037681 -0.0070598 0 -0.013984 -0.0052711 -0.010665 -0.00788 -0.011003 -0.023377 -0.27959 -0.027241 6.9848e-05 -0.032488 -0.04007 -0.0086893 0.015014 -0.015251 -0.011303 0.00018416 -0.094879 0.029659 0.023959 0.00073581 -0.00050041 -0.00051916 -0.00020255 0.2221 0 0 -0.015196 0 0.019592 0.011916 0.038937 0 0
1.6914 0.00056384 4.907e-05 -0.013387 0.0047825 0 -0.00081378 -0.0015469 -0.0054747 -0.0091949 -0.01042 -0.037684 -0.26263 -0.02792 -3.8334e-05 -0.021736 -0.035734 -0.0068526 0.016463 -0.0086655 -0.0076232 0.011219 -0.082413 0.03376 0.03887 0.00056193 -0.00023732 -0.00021823 -0.00063282 0.22479 0 0 -0.026119 0 0.019779 0.019102 0.042808 0 0
1.6953 0.0023702 0.0014214 -0.0057722 0.013039 0 0.011936 -0.00071579 -0.0028575 -0.0084763 -0.0072052 -0.042863 -0.25957 -0.02762 0.0012447 -0.011736 -0.02699 -0.0024737 0.016836 -0.0037751 -0.0050268 0.019153 -0.069477 0.030634 0.045385 -0.00017712 0.00023312 5.8599e-05 -0.00085148 0.20014 0 0 -0.028801 0 0.01883 0.025278 0.045808 0 0
1.6992 0.001294 0.0012323 0.01364 0.012021 0 0.016617 -0.0025061 -0.0041905 -0.0060235 -0.0036999 -0.0342 -0.2666 -0.02539 0.0029348 -0.0050326 -0.017097 0.0018068 0.015741 -0.001696 -0.0048897 0.022677 -0.059762 0.023484 0.042967 -0.0010044 0.00052698 1.0099e-05 -0.00089177 0.15016 0 0 -0.021254 0 0.02054 0.028749 0.047508 0 0
1.7031 -0.00061628 0.00080636 0.025626 0.0022256 0 0.011515 -0.0044497 -0.0074424 -0.003548 -0.0025763 -0.014117 -0.27322 -0.021378 0.0033508 -0.0023597 -0.0090138 0.0036515 0.013509 -0.0025663 -0.0069164 0.022194 -0.054308 0.015632 0.033842 -0.0013377 0.00018176 -0.00029933 -0.00086284 0.08425 0 0 -0.0076079 0 0.025414 0.029191 0.048042 0 0
1.707 -0.0012975 0.00070231 0.014099 -0.0097777 0 0.00090714 -0.0043632 -0.0095452 -0.0023028 -0.0046795 0.0073812 -0.27577 -0.016024 0.0019229 -0.0041431 -0.0048295 0.0028109 0.010486 -0.0064264 -0.0089073 0.017967 -0.053633 0.0086244 0.019661 -0.0010435 -0.00076692 -0.00052958 -0.00075206 0.025616 0 0 0.0045346 0 0.032979 0.026469 0.047518 0 0
1.7109 -0.00027031 0.00033362 -0.017891 -0.015729 0 -0.0086468 -0.0022684 -0.0087891 -0.0018168 -0.0079045 0.018126 -0.27909 -0.010175 -0.00015407 -0.01063 -0.00681 0.00092445 0.0071963 -0.013162 -0.0085007 0.010419 -0.057969 0.0028643 0.0025862 -0.00052492 -0.001673 -0.00042646 -0.00043294 0.00075904 0 0 0.0090361 0 0.041866 0.020633 0.046106 0 0
1.7148 0.0014368 -0.00085662 -0.048467 -0.011401 0 -0.012448 0.00018256 -0.0051382 -0.00069992 -0.0083006 0.012298 -0.2859 -0.0068261 -0.0010661 -0.021304 -0.01742 -0.00034658 0.0048204 -0.021644 -0.0055691 0.0001274 -0.066757 -0.0011512 -0.013476 -0.00026259 -0.0018409 -8.8124e-05 0.00011562 0.014688 0 0 0.0049254 0 0.046762 0.012622 0.044197 0 0
1.7188 0.0026872 -0.0021133 -0.054908 0.00018854 0 -0.0099319 0.0017845 0.00065747 0.0015983 -0.0031144 -0.0042978 -0.2884 -0.0072393 7.7597e-06 -0.032693 -0.031832 -0.00077283 0.0035568 -0.029295 -0.0026508 -0.011205 -0.076615 -0.0029098 -0.026744 -0.0003108 -0.0011866 0.00014099 0.00066956 0.037105 0 0 -0.003233 0 0.045393 0.0050378 0.042484 0 0
1.7227 0.0033294 -0.0016855 -0.033727 0.010641 0 -0.0043335 0.0028021 0.0072989 0.0043142 0.0064462 -0.017324 -0.27429 -0.011627 0.0024753 -0.043158 -0.047274 -0.0010965 0.0032483 -0.034818 -0.0025263 -0.022986 -0.086115 -0.0029638 -0.036926 -0.00028732 -0.00028096 4.6067e-05 0.00092839 0.02077 0 0 -0.0081541 0 0.037578 -0.00080052 0.041385 0 0
1.7266 0.0038996 0.0013177 -0.0040131 0.01243 0 -1.6244e-05 0.0039565 0.012572 0.0066848 0.01543 -0.014267 -0.24174 -0.019721 0.0052034 -0.051199 -0.060973 -0.0014797 0.0036113 -0.037114 -0.0052702 -0.034579 -0.093925 -0.0032472 -0.044001 0.00014924 0.00026481 -0.000205 0.00084014 -0.058606 0 0 -0.0042438 0 0.023978 -0.0037234 0.04132 0 0
1.7305 0.0045164 0.0054971 0.0098891 0.0051252 0 0.0011076 0.0050217 0.014069 0.0091827 0.018828 0.0056447 -0.20658 -0.030298 0.007374 -0.054448 -0.068395 -0.00099887 0.0039599 -0.03446 -0.0080531 -0.044746 -0.097909 -0.0058115 -0.048038 0.00086584 0.00037518 -0.00021435 0.00069053 -0.1775 0 0 0.008633 0 0.0071688 -0.0018169 0.043169 0 0
1.7344 0.0044602 0.0079556 0.00056772 -0.0037894 0 0.0013226 0.0050542 0.011338 0.01285 0.015781 0.030338 -0.19167 -0.039361 0.0084129 -0.05262 -0.067893 0.0010209 0.0034131 -0.02755 -0.008124 -0.05168 -0.096941 -0.011096 -0.049988 0.001343 0.00042911 0.00022187 0.00079708 -0.28028 0 0 0.024367 0 -0.0060828 0.0045179 0.047231 0 0
1.7383 0.0030629 0.0068602 -0.016295 -0.0051486 0 0.0047787 0.0039871 0.0071514 0.017397 0.010235 0.044104 -0.20738 -0.044938 0.0075863 -0.047554 -0.06223 0.00349 0.0020491 -0.018459 -0.0057554 -0.054746 -0.091654 -0.017418 -0.050282 0.0011985 0.00068007 0.0008539 0.0011217 -0.32186 0 0 0.033996 0 -0.013045 0.013032 0.052724 0 0
1.7422 0.00092753 0.0033427 -0.017591 0.0033889 0 0.01237 0.0033378 0.0055643 0.020532 0.0070597 0.039653 -0.24182 -0.046209 0.0043746 -0.040495 -0.053493 0.0040386 0.00014704 -0.0084506 -0.0037874 -0.053481 -0.082321 -0.022076 -0.048854 0.00059644 0.0009066 0.0011753 0.0012645 -0.2975 0 0 0.031701 0 -0.012826 0.022081 0.058876 0 0
1.7461 -2.1983e-05 0.00078661 0.0048137 0.014472 0 0.018901 0.0047373 0.0079717 0.019724 0.0072958 0.022806 -0.2705 -0.042843 -0.00048096 -0.032909 -0.044224 0.0014134 -0.0018409 0.0011298 -0.004235 -0.047656 -0.069421 -0.022986 -0.04556 0.00010827 0.00071517 0.00090617 0.00089795 -0.23552 0 0 0.019106 0 -0.0054308 0.0298 0.064687 0 0
1.75 0.0020336 0.002088 0.036279 0.017444 0 0.016788 0.0078236 0.011372 0.014662 0.0074886 0.0061195 -0.27624 -0.035694 -0.004692 -0.027808 -0.039385 -0.0027814 -0.0024731 0.007913 -0.0058967 -0.037329 -0.053897 -0.01961 -0.039948 0.0001631 0.00011034 0.00028183 0.00017799 -0.16711 0 0 0.004065 0 0.0064573 0.031922 0.066924 0 0
1.7539 0.0072189 0.0074374 0.053097 0.0088095 0 0.0042276 0.010198 0.011316 0.0076894 0.0040469 -0.0022839 -0.26138 -0.028978 -0.0058515 -0.025802 -0.038903 -0.0052 -0.0014434 0.012119 -0.0058455 -0.026629 -0.038877 -0.012961 -0.033923 0.00063892 -0.00039216 -0.00015547 -0.0003586 -0.10741 0 0 -0.0055862 0 0.016175 0.028852 0.064558 0 0
1.7578 0.013787 0.014542 0.04405 -0.0032688 0 -0.01018 0.009935 0.0068521 0.0017561 -0.001898 -0.0043348 -0.2427 -0.024206 -0.0035363 -0.026599 -0.04128 -0.0038537 0.00097074 0.01404 -0.0031104 -0.017679 -0.025983 -0.005171 -0.028921 0.00099646 -0.00029734 -6.9976e-05 -0.00034715 -0.062949 0 0 -0.007982 0 0.021655 0.021539 0.057393 0 0
1.7617 0.019556 0.020752 0.019588 -0.0056241 0 -0.012623 0.0080263 0.0020454 -0.0017219 -0.0045778 -0.0074457 -0.2359 -0.022346 0.00010903 -0.02964 -0.044683 7.3687e-06 0.0042611 0.013975 -0.00012269 -0.012286 -0.016678 0.001027 -0.026359 0.00081041 0.00028646 0.00035535 -6.4242e-06 -0.048024 0 0 -0.0074175 0 0.021823 0.011299 0.045684 0 0
1.7656 0.023564 0.024902 0.0012571 0.0076724 0 0.0039694 0.0078533 0.0020945 -0.0027557 0.00097813 -0.015012 -0.24409 -0.02405 0.0022053 -0.03373 -0.045642 0.0032231 0.0072322 0.012168 -4.7765e-05 -0.013006 -0.013319 0.0029759 -0.028695 0.00017182 0.00070748 0.00061463 6.8906e-05 -0.084533 0 0 -0.0086254 0 0.016556 0.00062019 0.03026 0 0
1.7695 0.026428 0.027366 0.002646 0.029119 0 0.032156 0.011954 0.0080828 -0.0010307 0.013612 -0.021685 -0.25842 -0.027197 0.0017418 -0.036349 -0.040254 0.0037409 0.0074271 0.0086882 -0.00313 -0.020314 -0.017263 -0.0011014 -0.037711 -0.000416 0.0004497 0.00038177 -0.00045564 -0.18319 0 0 -0.01095 0 0.010698 -0.0060801 0.015086 0 0
1.7734 0.029217 0.028885 0.019391 0.043969 0 0.054727 0.019416 0.01616 0.0047699 0.026499 -0.018025 -0.26658 -0.029308 0.00034431 -0.036671 -0.030147 0.0020021 0.0041548 0.0034825 -0.0066327 -0.031148 -0.02638 -0.011547 -0.051421 -0.00052346 -0.00030356 -0.00017985 -0.0012662 -0.32874 0 0 -0.0085151 0 0.0083018 -0.0079175 0.0031758 0 0
1.7773 0.032101 0.029728 0.035445 0.043196 0 0.058585 0.026687 0.022024 0.015269 0.033185 0.00020884 -0.26052 -0.029306 0.00040556 -0.034572 -0.017356 -0.00060907 -0.0028578 -0.0037642 -0.0087813 -0.043816 -0.039502 -0.027293 -0.068479 -0.00018661 -0.00084456 -0.00059186 -0.001686 -0.48761 0 0 0.0035768 0 0.010881 -0.0049451 -0.003984 0 0
1.7813 0.03408 0.029902 0.037662 0.030949 0 0.045103 0.030955 0.025521 0.028338 0.033181 0.027155 -0.23852 -0.026426 0.0024925 -0.030249 -0.004607 -0.0040653 -0.013578 -0.013339 -0.012021 -0.056559 -0.055211 -0.046275 -0.087216 0.00015151 -0.00066902 -0.00052213 -0.0013394 -0.63035 0 0 0.023352 0 0.019204 0.0022196 -0.0053313 0 0
1.7852 0.033921 0.029658 0.025428 0.019736 0 0.027437 0.032519 0.030061 0.039668 0.031604 0.050916 -0.20368 -0.020399 0.0046762 -0.024849 0.00093041 -0.0097212 -0.027496 -0.025866 -0.021113 -0.066838 -0.070795 -0.065823 -0.10403 6.7193e-05 2.2744e-05 -6.9875e-05 -0.00049903 -0.74499 0 0 0.042602 0 0.03193 0.011299 0.00024266 0 0
1.7891 0.03128 0.029342 0.0090774 0.018572 0 0.017991 0.033809 0.037677 0.046074 0.033632 0.062681 -0.1619 -0.013834 0.0044272 -0.020693 -0.003351 -0.017923 -0.041513 -0.039558 -0.037446 -0.074983 -0.083516 -0.083081 -0.11643 -0.0004605 0.00056204 0.0003775 0.00021815 -0.83101 0 0 0.053671 0 0.042381 0.018459 0.0082881 0 0
1.793 0.027012 0.028752 0.0010801 0.025701 0 0.01853 0.036381 0.045736 0.048156 0.039659 0.062817 -0.11974 -0.0078149 0.001138 -0.018618 -0.016063 -0.026246 -0.054044 -0.053054 -0.055841 -0.082112 -0.092451 -0.095888 -0.12393 -0.001047 0.00049458 0.00052663 0.00044365 -0.88714 0 0 0.055749 0 0.047341 0.022833 0.016198 0 0
1.7969 0.022563 0.027038 0.0077468 0.032109 0 0.021792 0.039241 0.049395 0.049235 0.04577 0.059236 -0.081096 -0.0027761 -0.0031786 -0.019068 -0.035093 -0.030987 -0.06391 -0.065232 -0.06815 -0.089114 -0.096932 -0.10399 -0.12626 -0.0012512 -1.729e-05 0.00040152 0.00031442 -0.91093 0 0 0.054596 0 0.044848 0.024324 0.022163 0 0
1.8008 0.019147 0.023612 0.02602 0.031035 0 0.02121 0.040139 0.046996 0.051517 0.048206 0.060264 -0.044151 0.001347 -0.0055791 -0.022317 -0.056344 -0.030754 -0.069688 -0.074584 -0.070596 -0.097116 -0.096127 -0.10935 -0.12323 -0.00094376 -0.00043528 0.00022184 0.00019676 -0.90825 0 0 0.056307 0 0.033155 0.02365 0.024231 0 0
1.8047 0.017325 0.01918 0.045618 0.023703 0 0.017704 0.038121 0.041937 0.053627 0.046637 0.068174 -0.0023899 0.0069873 -0.004608 -0.027291 -0.069822 -0.028215 -0.070251 -0.079655 -0.06725 -0.10601 -0.089565 -0.11446 -0.11533 -0.00038234 -0.00039473 0.00012468 0.00026592 -0.89409 0 0 0.061444 0 0.014865 0.024528 0.022201 0 0
1.8086 0.017024 0.015603 0.055096 0.016669 0 0.01705 0.034457 0.038656 0.052181 0.043203 0.077791 0.049586 0.015945 -0.0013409 -0.032089 -0.072197 -0.027664 -0.067302 -0.081918 -0.065625 -0.11338 -0.079199 -0.11919 -0.10447 3.2656e-05 2.2762e-05 5.1117e-05 0.00041103 -0.87593 0 0 0.064872 0 -0.0031658 0.029211 0.019473 0 0
1.8125 0.017702 0.014461 0.049488 0.01509 0 0.022169 0.031092 0.037429 0.045468 0.03932 0.080136 0.11022 0.028883 0.0016284 -0.035946 -0.06297 -0.030592 -0.061368 -0.082121 -0.068629 -0.1171 -0.065502 -0.11912 -0.090908 7.6968e-05 0.00048509 -0.00010407 0.00047992 -0.83623 0 0 0.060605 0 -0.017606 0.038256 0.018137 0 0
1.8164 0.018503 0.015688 0.035029 0.019043 0 0.029507 0.028522 0.034272 0.035005 0.034308 0.068047 0.17143 0.046008 0.0022278 -0.038285 -0.042942 -0.033805 -0.05299 -0.081048 -0.0712 -0.11508 -0.048952 -0.10773 -0.074801 -0.00017272 0.00075197 -0.00029081 0.00047972 -0.73889 0 0 0.046531 0 -0.02559 0.051631 0.020209 0 0
1.8203 0.018543 0.017644 0.025753 0.025147 0 0.032901 0.025413 0.026163 0.023417 0.027019 0.040597 0.22579 0.0666 0.00037951 -0.038654 -0.016003 -0.03219 -0.042348 -0.079543 -0.06518 -0.10292 -0.029671 -0.081575 -0.055455 -0.00046966 0.00078721 -0.00031265 0.00047965 -0.56093 0 0 0.025173 0 -0.023098 0.067859 0.029202 0 0
1.8242 0.017328 0.018513 0.0318 0.029786 0 0.029605 0.020201 0.015305 0.011556 0.017881 0.0043886 0.27342 0.086554 -0.0020549 -0.038424 0.007038 -0.023467 -0.030206 -0.07755 -0.047551 -0.082271 -0.0090903 -0.044273 -0.033634 -0.00062294 0.00063328 -5.776e-05 0.00040575 -0.3209 0 0 0.0012932 0 -0.01323 0.08235 0.044206 0 0
1.8281 0.015023 0.01759 0.047982 0.030217 0 0.021617 0.012813 0.0070389 -0.0014225 0.0086643 -0.029019 0.32139 0.10389 -0.0027384 -0.038707 0.021456 -0.010352 -0.017023 -0.074159 -0.023816 -0.056928 0.011606 -0.0054558 -0.010517 -0.00061651 0.00031775 0.0003042 7.6576e-05 -0.074099 0 0 -0.020415 0 0.00046075 0.093337 0.062802 0 0
1.832 0.012241 0.015267 0.054558 0.024258 0 0.012055 0.0048226 0.003637 -0.015142 0.00058497 -0.048823 0.37599 0.11779 -0.0007423 -0.040232 0.024855 0.0016852 -0.0031567 -0.068442 -0.003536 -0.029956 0.031401 0.025064 0.012853 -0.00056046 -7.5107e-05 0.00040394 -0.00051338 0.12301 0 0 -0.036059 0 0.015844 0.10025 0.083208 0 0
1.8359 0.0094805 0.012081 0.033274 0.011545 0 0.0022427 -0.0018527 0.0014393 -0.026191 -0.0064257 -0.051025 0.4365 0.12793 0.0025031 -0.043745 0.015703 0.0085663 0.010922 -0.059148 0.0071971 -0.0052958 0.048983 0.043112 0.035071 -0.0005708 -0.00033954 -7.1065e-06 -0.0010449 0.24611 0 0 -0.042973 0 0.030745 0.10318 0.10323 0 0
1.8398 0.0067244 0.0080958 -0.013527 -0.0038941 0 -0.0068373 -0.0062321 -0.004776 -0.030292 -0.012259 -0.040692 0.49728 0.1369 0.0041062 -0.049897 -0.0037425 0.0098141 0.023621 -0.044257 0.0092481 0.0095526 0.06103 0.051163 0.052771 -0.00069791 -0.00029033 -0.00079791 -0.0011371 0.30495 0 0 -0.04099 0 0.043317 0.10549 0.11931 0 0
1.8438 0.0036085 0.0032969 -0.059359 -0.01399 0 -0.011903 -0.0084823 -0.014904 -0.026488 -0.015233 -0.028076 0.55584 0.14882 0.0020675 -0.057166 -0.023917 0.0075882 0.033876 -0.026275 0.0077022 0.015254 0.067414 0.054179 0.065578 -0.00092717 -8.517e-06 -0.0015229 -0.00077759 0.31881 0 0 -0.033287 0 0.054599 0.1112 0.13167 0 0
1.8477 -4.1464e-05 -0.0017027 -0.07254 -0.012418 0 -0.0089972 -0.0092881 -0.022314 -0.018515 -0.013334 -0.020914 0.61726 0.16529 -0.0027348 -0.064737 -0.041263 0.0044408 0.040964 -0.0068829 0.0068418 0.01281 0.067676 0.054601 0.073186 -0.0011945 0.00013497 -0.0017692 -0.00038978 0.29594 0 0 -0.024652 0 0.064978 0.12146 0.14075 0 0
1.8516 -0.0039116 -0.0057329 -0.043345 -0.0015769 0 0.00093958 -0.0092643 -0.02044 -0.011459 -0.007197 -0.018995 0.68931 0.18721 -0.0068728 -0.071793 -0.053124 0.0020737 0.044351 0.01206 0.0077527 0.0038534 0.061633 0.051123 0.075552 -0.0013865 -0.00019376 -0.0014728 -0.00037916 0.23758 0 0 -0.017746 0 0.074645 0.13657 0.14716 0 0
1.8555 -0.007469 -0.0080252 0.0051485 0.0072039 0 0.0095444 -0.0088481 -0.01023 -0.0072166 -0.0010782 -0.015772 0.77298 0.21473 -0.0071268 -0.076973 -0.057328 0.0013331 0.043065 0.027019 0.0094215 -0.0084986 0.048571 0.041751 0.072322 -0.001371 -0.00091098 -0.00092203 -0.00064253 0.15615 0 0 -0.011075 0 0.082929 0.15523 0.15179 0 0
1.8594 -0.010466 -0.0090106 0.034415 0.0027806 0 0.0068427 -0.0084335 -6.9671e-05 -0.003794 0.00028599 -0.005736 0.85898 0.24248 -0.0033839 -0.079492 -0.058426 0.002236 0.038557 0.035362 0.010581 -0.018614 0.030978 0.027383 0.065382 -0.0010973 -0.0015131 -0.00046557 -0.00065011 0.081432 0 0 -0.0015098 0 0.087914 0.1709 0.15599 0 0
1.8633 -0.013078 -0.010002 0.022452 -0.014869 0 -0.0087769 -0.0084018 0.002137 0.00094588 -0.0038122 0.0092327 0.93491 0.26615 0.0011184 -0.079715 -0.061121 0.0036399 0.033051 0.038142 0.010217 -0.024611 0.011773 0.012128 0.056564 -0.00070111 -0.0015185 -0.00022127 -8.4021e-05 0.044604 0 0 0.010708 0 0.08903 0.17981 0.16008 0 0
1.8672 -0.015533 -0.01203 -0.017584 -0.033071 0 -0.027015 -0.0090179 -0.0036 0.005726 -0.0091351 0.020662 0.9959 0.28333 0.0026704 -0.077828 -0.067798 0.0036014 0.028036 0.036433 0.0075432 -0.025788 -0.0072452 0.00032258 0.046792 -0.00046673 -0.0009302 -5.9722e-05 0.0006777 0.056395 0 0 0.020057 0 0.086244 0.18017 0.16406 0 0
1.8711 -0.017704 -0.015029 -0.048933 -0.037235 0 -0.033893 -0.01033 -0.010259 0.006929 -0.010697 0.020938 1.048 0.29207 0.00044993 -0.074136 -0.08032 0.0010492 0.025073 0.031872 0.0029148 -0.022 -0.024255 -0.0063576 0.036955 -0.0006014 -0.00024499 0.00015541 0.00085594 0.10208 0 0 0.019975 0 0.079965 0.17105 0.16783 0 0
1.875 -0.01923 -0.018124 -0.043052 -0.024441 0 -0.024752 -0.012123 -0.011732 0.0031079 -0.0079536 0.010499 1.1012 0.29044 -0.0029148 -0.069046 -0.098973 -0.002616 0.027596 0.029071 -0.0011466 -0.013311 -0.035395 -0.0087858 0.028758 -0.00098747 7.2816e-06 0.00035752 0.00011039 0.15676 0 0 0.0096346 0 0.07303 0.15385 0.17136 0 0
1.8789 -0.020036 -0.020552 -0.0039041 -0.0065943 0 -0.0090001 -0.013959 -0.0090057 -0.0026632 -0.0054383 -0.0020913 1.1596 0.28583 -0.0041086 -0.063809 -0.11696 -0.0041585 0.034685 0.031469 -0.0011615 -0.0026355 -0.04139 -0.0078617 0.022905 -0.0011826 -0.00027455 0.0003475 -0.00099262 0.20449 0 0 -0.00395 0 0.069656 0.13822 0.17526 0 0
1.8828 -0.020616 -0.022184 0.035776 0.00030553 0 -0.0013809 -0.015427 -0.0082327 -0.0059226 -0.0080426 -0.007515 1.2189 0.2817 -0.0023567 -0.058867 -0.13095 -0.0014269 0.04561 0.040186 0.0038211 0.0095762 -0.042808 -0.0026647 0.019911 -0.00075659 -0.00074526 7.7723e-05 -0.0014765 0.24522 0 0 -0.011599 0 0.071291 0.12857 0.18001 0 0
1.8867 -0.021619 -0.023238 0.041936 -0.0094212 0 -0.0083023 -0.016601 -0.013507 -0.0062125 -0.015908 -0.0039279 1.2728 0.28091 0.00016744 -0.05457 -0.13843 0.0043013 0.059415 0.055726 0.010117 0.023088 -0.040463 0.0086707 0.02016 0.00028248 -0.0010045 -0.00018332 -0.00095721 0.28998 0 0 -0.010528 0 0.078572 0.12827 0.18598 0 0
1.8906 -0.023131 -0.02379 0.0064755 -0.026759 0 -0.022807 -0.018264 -0.022607 -0.0083635 -0.024336 0.0012314 1.3195 0.28699 0.00097658 -0.051321 -0.13661 0.0093956 0.074494 0.078351 0.012231 0.038208 -0.035673 0.026484 0.024371 0.0013788 -0.0009556 -5.047e-05 -7.6598e-05 0.35403 0 0 -0.0073339 0 0.091358 0.14128 0.19368 0 0
1.8945 -0.024471 -0.023776 -0.047525 -0.037238 0 -0.032602 -0.021387 -0.029961 -0.017593 -0.028668 -0.0026437 1.3612 0.29993 -6.322e-05 -0.048963 -0.12852 0.011676 0.087733 0.10442 0.0090049 0.055016 -0.031477 0.048327 0.03186 0.0018029 -0.00078556 0.00056017 0.00015426 0.45151 0 0 -0.012061 0 0.1044 0.16465 0.20252 0 0
1.8984 -0.024838 -0.023397 -0.084858 -0.034184 0 -0.032159 -0.026025 -0.032763 -0.033414 -0.028805 -0.020583 1.3992 0.31564 -0.00090821 -0.04677 -0.12062 0.01292 0.097929 0.12956 0.0067118 0.072297 -0.029464 0.070235 0.040519 0.0012295 -0.00066527 0.0012326 -0.00055827 0.58708 0 0 -0.028753 0 0.11299 0.19035 0.21118 0 0
1.9023 -0.024157 -0.023235 -0.084743 -0.023414 0 -0.026561 -0.030763 -0.033202 -0.049062 -0.028694 -0.04775 1.4308 0.3319 5.7075e-05 -0.044265 -0.1165 0.017021 0.10459 0.15136 0.014524 0.088904 -0.03028 0.089061 0.049059 1.5013e-05 -0.00055428 0.0013534 -0.0014373 0.74452 0 0 -0.051386 0 0.11481 0.214 0.21883 0 0
1.9063 -0.023186 -0.023744 -0.054483 -0.01623 0 -0.02439 -0.033642 -0.034941 -0.057324 -0.031727 -0.072558 1.4542 0.3465 0.0020903 -0.040973 -0.11941 0.02541 0.10755 0.1676 0.035486 0.10352 -0.034275 0.10352 0.056148 -0.0010887 -0.00032124 0.00069401 -0.0014224 0.88436 0 0 -0.068751 0 0.10816 0.23145 0.22474 0 0
1.9102 -0.022765 -0.024653 -0.021737 -0.018822 0 -0.028403 -0.033994 -0.038625 -0.056708 -0.037205 -0.084296 1.4734 0.35651 0.0030312 -0.036086 -0.13374 0.034669 0.10676 0.1741 0.061775 0.11267 -0.041665 0.11329 0.059122 -0.0015356 -5.2845e-07 -0.00029833 -0.0002805 0.96129 0 0 -0.073333 0 0.091711 0.23665 0.22782 0 0
1.9141 -0.02304 -0.025109 -0.012893 -0.028076 0 -0.033753 -0.033251 -0.041597 -0.051641 -0.041426 -0.079548 1.4978 0.36343 0.0019202 -0.030331 -0.1536 0.039293 0.10473 0.17326 0.079871 0.11632 -0.050203 0.11771 0.058254 -0.0013678 0.00014914 -0.00085019 0.0011271 0.95313 0 0 -0.066081 0 0.072803 0.23404 0.2295 0 0
1.918 -0.023568 -0.024522 -0.033602 -0.036 0 -0.034207 -0.033518 -0.041355 -0.047027 -0.041658 -0.063402 1.533 0.3686 0.0001975 -0.024619 -0.17426 0.037028 0.10248 0.16717 0.081641 0.11536 -0.05885 0.11577 0.054409 -0.0010615 -0.00012032 -0.00057368 0.0016888 0.87607 0 0 -0.053707 0 0.055812 0.22762 0.23089 0 0
1.9219 -0.024118 -0.02325 -0.064801 -0.036875 0 -0.028515 -0.035095 -0.038065 -0.043452 -0.038462 -0.045367 1.5744 0.3728 0.00011162 -0.019822 -0.19198 0.031252 0.10059 0.15756 0.071093 0.11071 -0.06694 0.10732 0.048394 -0.0010226 -0.00076311 0.00015173 0.0010896 0.76999 0 0 -0.042365 0 0.043947 0.22046 0.23287 0 0
1.9258 -0.025088 -0.022316 -0.076828 -0.030645 0 -0.02052 -0.03567 -0.033383 -0.038016 -0.034209 -0.033144 1.6099 0.37656 0.0022358 -0.017307 -0.20195 0.027774 0.09942 0.14662 0.060361 0.10374 -0.073859 0.093834 0.041369 -0.0012239 -0.0014156 0.00053942 -1.5251e-05 0.6667 0 0 -0.033888 0 0.040976 0.2163 0.23648 0 0
1.9297 -0.026797 -0.022381 -0.052127 -0.021502 0 -0.014619 -0.032458 -0.027963 -0.029051 -0.030108 -0.028256 1.6309 0.37815 0.0049589 -0.018828 -0.20075 0.029248 0.098157 0.13769 0.058782 0.09695 -0.079607 0.077578 0.035076 -0.001301 -0.0016722 0.00016963 -0.00078873 0.5717 0 0 -0.026878 0 0.048439 0.21753 0.24203 0 0
1.9336 -0.028368 -0.023018 -0.00039727 -0.014757 0 -0.012638 -0.025329 -0.021398 -0.018808 -0.025345 -0.026196 1.6387 0.37581 0.0064225 -0.023277 -0.19362 0.03291 0.095661 0.13148 0.065304 0.091057 -0.084957 0.060247 0.029632 -0.00096876 -0.0014053 -0.00060143 -0.0010395 0.47516 0 0 -0.019933 0 0.060903 0.22089 0.2479 0 0
1.9375 -0.027677 -0.023016 0.046126 -0.014319 0 -0.014557 -0.017505 -0.014415 -0.011106 -0.018965 -0.020839 1.6413 0.36856 0.0065179 -0.029811 -0.18383 0.033772 0.091298 0.1278 0.07068 0.085711 -0.090151 0.04258 0.02456 -0.0003338 -0.00084709 -0.0010305 -0.0012107 0.37551 0 0 -0.013257 0 0.075674 0.22423 0.25299 0 0
1.9414 -0.02298 -0.02139 0.055838 -0.020592 0 -0.019855 -0.012738 -0.009538 -0.007146 -0.011858 -0.0098996 1.6433 0.35588 0.0066104 -0.037372 -0.1748 0.029746 0.084595 0.12614 0.066406 0.080289 -0.095339 0.025438 0.019186 0.0001844 -0.00038737 -0.00078365 -0.0016583 0.28636 0 0 -0.0078343 0 0.090108 0.22542 0.25616 0 0
1.9453 -0.014912 -0.018151 0.022804 -0.02902 0 -0.026339 -0.011712 -0.0083202 -0.0046597 -0.0063016 0.0029098 1.642 0.33805 0.0074765 -0.043734 -0.17235 0.023467 0.074981 0.12484 0.051687 0.072903 -0.10027 0.010805 0.011685 0.00022751 -0.00028242 -0.00030263 -0.0021297 0.21935 0 0 -0.0041083 0 0.10053 0.22139 0.25527 0 0
1.9492 -0.0067717 -0.014246 -0.026851 -0.031581 0 -0.028663 -0.011516 -0.0084568 -0.0012099 -0.0036647 0.011096 1.6338 0.32086 0.0080923 -0.04721 -0.17753 0.019381 0.064164 0.1213 0.03293 0.062784 -0.10424 0.0010732 0.001302 -0.00018686 -0.00050188 -0.00033967 -0.0020553 0.1662 0 0 -0.0017456 0 0.10656 0.21394 0.2506 0 0
1.9531 -0.0023709 -0.010932 -0.054574 -0.022631 0 -0.021129 -0.0088672 -0.0054364 0.0026557 -0.0030286 0.011531 1.6225 0.30813 0.0068322 -0.04804 -0.18795 0.019574 0.053608 0.11475 0.017872 0.050934 -0.10695 -0.0030289 -0.011174 -0.00067908 -0.00079015 -0.0011371 -0.0012772 0.10528 0 0 -8.9821e-05 0 0.10928 0.20594 0.24339 0 0
1.957 -0.003129 -0.009176 -0.040689 -0.0053675 0 -0.0042542 -0.0037291 0.0018798 0.0043435 -0.002288 0.0079376 1.6192 0.30224 0.0036694 -0.046699 -0.20167 0.022574 0.044345 0.10497 0.010424 0.038527 -0.10828 -0.0035786 -0.024803 -0.00081738 -0.00085642 -0.0021247 -0.00032667 0.028958 0 0 0.0016968 0 0.10916 0.19941 0.23451 0 0
1.9609 -0.0070181 -0.0093281 -0.0012385 0.0081764 0 0.012161 0.00055912 0.008186 0.0028906 -0.00039507 0.0078544 1.6308 0.30541 0.00070335 -0.044097 -0.21602 0.025651 0.037529 0.092055 0.0098203 0.027382 -0.10819 -0.0039417 -0.038093 -0.00045606 -0.00055558 -0.0024717 0.00010027 -0.039347 0 0 0.0045562 0 0.10658 0.19656 0.22507 0 0
1.9648 -0.010362 -0.010973 0.025298 0.0063052 0 0.015394 0.00070696 0.0060965 0.00048272 0.0016978 0.01513 1.6508 0.3176 0.0002806 -0.042601 -0.22656 0.027494 0.034721 0.078122 0.012842 0.0218 -0.10717 -0.0056105 -0.047113 0.00015961 3.2593e-05 -0.0019227 -0.0001213 -0.06029 0 0 0.0085638 0 0.10025 0.19886 0.21687 0 0
1.9688 -0.010835 -0.012934 0.011485 -0.010975 0 0.0015618 -0.0032712 -0.005515 -0.00038538 0.0021542 0.024848 1.6628 0.33092 0.0027804 -0.04303 -0.23308 0.028476 0.034572 0.066535 0.01609 0.021755 -0.10612 -0.0064657 -0.050976 0.00058534 0.00065205 -0.0010416 -0.00044008 -0.012997 0 0 0.011512 0 0.090145 0.20233 0.21033 0 0
1.9727 -0.0089394 -0.013665 -0.033902 -0.029854 0 -0.019051 -0.0083411 -0.018438 -0.00062992 -1.4323e-05 0.026232 1.6561 0.34138 0.0064772 -0.045091 -0.23599 0.029064 0.036575 0.059143 0.017189 0.02677 -0.10513 -0.0024956 -0.049464 0.0005127 0.0010175 -0.00061804 -0.00027379 0.085907 0 0 0.0092065 0 0.076278 0.20473 0.2056 0 0
1.9766 -0.0068415 -0.012094 -0.07159 -0.033883 0 -0.030132 -0.011612 -0.022011 -0.004159 -0.0042802 0.011987 1.6377 0.3455 0.0094435 -0.04815 -0.2359 0.028939 0.040213 0.057512 0.015633 0.035904 -0.10409 0.0083348 -0.042801 9.1986e-07 0.00098508 -0.00087955 0.0003283 0.19619 0 0 -0.0013333 0 0.059155 0.20413 0.20282 0 0
1.9805 -0.0060119 -0.0083972 -0.064529 -0.018982 0 -0.024128 -0.012691 -0.013745 -0.013118 -0.009147 -0.01405 1.6267 0.33849 0.011209 -0.050322 -0.23358 0.027924 0.045076 0.064349 0.01335 0.04708 -0.10213 0.023642 -0.031695 -0.00056272 0.00064633 -0.0013353 0.0007481 0.28334 0 0 -0.01799 0 0.040713 0.1983 0.2025 0 0
1.9844 -0.0060576 -0.0039538 -0.0099285 0.0024064 0 -0.0088125 -0.01288 -0.0023891 -0.024168 -0.012953 -0.038321 1.6367 0.32286 0.01246 -0.049153 -0.22983 0.026998 0.050723 0.078405 0.013761 0.056272 -0.097732 0.037951 -0.019818 -0.00074714 0.00027729 -0.001371 0.00050027 0.33305 0 0 -0.03323 0 0.026549 0.19012 0.20482 0 0
1.9883 -0.0056337 -0.00037397 0.056898 0.012922 0 0.0014746 -0.012739 0.00056371 -0.030583 -0.014396 -0.047541 1.6617 0.30443 0.01357 -0.044785 -0.22448 0.027464 0.056901 0.096305 0.018944 0.062066 -0.09069 0.046557 -0.0095271 -0.00039256 0.00016126 -0.00090925 -0.00022588 0.34268 0 0 -0.038971 0 0.019516 0.18387 0.20939 0 0
1.9922 -0.0040993 0.0015969 0.090343 0.0066932 0 0.00084641 -0.011263 -0.0075262 -0.028492 -0.013031 -0.03886 1.6807 0.28687 0.014017 -0.037916 -0.21721 0.028923 0.063333 0.11576 0.027188 0.063874 -0.08116 0.048324 -0.0020839 0.00029202 0.00039667 -0.00042548 -0.00077909 0.3096 0 0 -0.032945 0 0.021019 0.18226 0.21596 0 0
1.9961 -0.0020276 0.002321 0.070656 -0.0057636 0 -0.0029006 -0.0075495 -0.017947 -0.02059 -0.0097684 -0.021398 1.6756 0.27389 0.013347 -0.029786 -0.20769 0.028849 0.069641 0.13422 0.033893 0.061515 -0.069641 0.045139 0.0015252 0.00092495 0.00082106 -0.00035814 -0.00074673 0.23543 0 0 -0.020605 0 0.031724 0.18782 0.22411 0 0
2 -0.00019529 0.002567 0.018723 -0.0089948 0 0.0015764 -0.0025437 -0.019893 -0.013162 -0.0065638 -0.0080885 1.6469 0.27089 0.012134 -0.024968 -0.19601 0.025079 0.073807 0.14561 0.035663 0.05476 -0.058807 0.039131 -0.00023784 0.001262 0.0011118 -0.00061841 -0.00034857 0.13868 0 0 -0.010388 0 0.050035 0.20291 0.23216 0 0
2.0039 0.0015468 0.0027438 -0.021812 0.0014886 0 0.015015 0.0016789 -0.011468 -0.0096254 -0.0048431 -0.0052976 1.6118 0.27282 0.01143 -0.025853 -0.18518 0.01887 0.074443 0.14896 0.033541 0.045876 -0.051744 0.030795 -0.0048009 0.0013365 0.0010073 -0.00074302 -0.00011235 0.051958 0 0 -0.0066096 0 0.066525 0.21921 0.23795 0 0
2.0078 0.0040815 0.0028866 -0.019623 0.015204 0 0.025395 0.0043178 -0.00071519 -0.0076109 -0.0038505 -0.0091098 1.5889 0.27624 0.011286 -0.032858 -0.17711 0.014738 0.070648 0.14378 0.031562 0.035032 -0.049901 0.019705 -0.011252 0.0013171 0.00050527 -0.00046999 -0.00024594 -0.0030088 0 0 -0.0066263 0 0.076783 0.2315 0.24049 0 0
2.0117 0.0076928 0.0031891 0.020301 0.018276 0 0.020664 0.0067876 0.0039314 -0.0025589 -0.00097997 -0.010492 1.5838 0.27796 0.010449 -0.045658 -0.17347 0.016322 0.061888 0.13008 0.031708 0.022239 -0.05422 0.0064063 -0.018767 0.001263 -0.00010711 -4.313e-05 -0.00043819 -0.038213 0 0 -0.0045491 0 0.077396 0.23507 0.23916 0 0
2.0156 0.011161 0.004141 0.061815 0.0079977 0 0.002591 0.010686 0.0027843 0.0065764 0.0055294 -0.0035848 1.5873 0.27337 0.0079877 -0.062816 -0.17676 0.022087 0.047501 0.10774 0.030691 0.0068463 -0.065809 -0.0071379 -0.026464 0.0010633 -0.0004391 0.00010036 -0.00029292 -0.090765 0 0 0.0027614 0 0.064177 0.22281 0.23329 0 0
2.0195 0.012431 0.0058476 0.066671 -0.0049056 0 -0.013661 0.015133 0.0035209 0.016058 0.014032 0.010449 1.5856 0.26114 0.0049878 -0.078573 -0.1866 0.025595 0.030046 0.080429 0.022611 -0.011197 -0.082068 -0.019264 -0.033421 0.00063147 -0.0002898 -0.00013422 0.00013904 -0.18572 0 0 0.013487 0 0.040348 0.19374 0.2248 0 0
2.0234 0.010296 0.0072977 0.024467 -0.0080926 0 -0.014315 0.017003 0.011319 0.021718 0.020134 0.026241 1.572 0.24591 0.0039393 -0.089352 -0.19903 0.020903 0.013382 0.052945 0.0052282 -0.030018 -0.098743 -0.030395 -0.039254 0.00011115 0.00016738 -0.00038682 0.00036675 -0.30673 0 0 0.023881 0 0.01457 0.15683 0.21649 0 0
2.0273 0.0054366 0.0067132 -0.039108 -0.00042116 0 -0.00058589 0.014252 0.022061 0.02356 0.020557 0.039448 1.5502 0.23101 0.0060381 -0.093631 -0.21152 0.0082706 -0.00012144 0.028206 -0.016646 -0.047844 -0.11344 -0.042399 -0.043496 -0.00019255 0.00048081 -0.00028335 8.6688e-06 -0.40575 0 0 0.032279 0 -0.0080461 0.11799 0.20985 0 0
2.0313 -0.00015072 0.0030302 -0.081401 0.0077165 0 0.013093 0.0085993 0.026403 0.025123 0.016423 0.04884 1.5297 0.22003 0.0093927 -0.090569 -0.22146 -0.0053637 -0.0082174 0.0091002 -0.034516 -0.062593 -0.1239 -0.055685 -0.045636 -0.00013218 0.00025994 0.00010662 -0.00073902 -0.44219 0 0 0.039335 0 -0.02254 0.083636 0.20617 0 0
2.0352 -0.0046984 -0.0028471 -0.074638 0.006116 0 0.013886 0.00409 0.020001 0.02844 0.012216 0.054155 1.5185 0.21962 0.010525 -0.080263 -0.2238 -0.01191 -0.006642 0.0022407 -0.043123 -0.068406 -0.12603 -0.066963 -0.043697 6.8778e-05 -0.00049927 0.0003514 -0.0012501 -0.4106 0 0 0.044728 0 -0.020516 0.066173 0.20721 0 0
2.0391 -0.0077277 -0.0084388 -0.026537 -0.004596 0 0.0025022 0.0027595 0.0082806 0.030661 0.011074 0.053401 1.5187 0.22745 0.0079018 -0.068945 -0.21915 -0.0086491 0.0017761 0.0069604 -0.043921 -0.064438 -0.12148 -0.070351 -0.037569 5.4575e-06 -0.0013814 0.00018746 -0.0010791 -0.33058 0 0 0.044969 0 -0.0068339 0.064778 0.21081 0 0
2.043 -0.0098877 -0.011594 0.025968 -0.014549 0 -0.0096754 0.0022466 0.00046366 0.026506 0.011283 0.04345 1.5261 0.24004 0.0036747 -0.059523 -0.20895 0.00015225 0.01456 0.021898 -0.041797 -0.05149 -0.11163 -0.061276 -0.027357 -0.00045921 -0.0018546 -0.00013563 -0.00038021 -0.21565 0 0 0.035748 0 0.013747 0.075451 0.21555 0 0
2.0469 -0.012086 -0.012197 0.045338 -0.015851 0 -0.013825 -0.0016748 -0.00029703 0.013925 0.0079332 0.023538 1.5321 0.25427 0.0015343 -0.053799 -0.19442 0.0077358 0.029665 0.045689 -0.038855 -0.030604 -0.097429 -0.039791 -0.013208 -0.00097294 -0.0016567 -0.00012174 0.00028929 -0.060018 0 0 0.016716 0 0.037265 0.094337 0.22043 0 0
2.0508 -0.014851 -0.012087 0.022336 -0.01077 0 -0.012263 -0.010232 0.00024958 -0.00337 -0.0017635 -0.0022873 1.528 0.26566 0.002883 -0.053318 -0.1771 0.010968 0.044456 0.0764 -0.031993 -0.0035309 -0.079774 -0.010449 0.0046924 -0.0010034 -0.00094218 0.00038616 0.00052959 0.14176 0 0 -0.0066636 0 0.058529 0.11572 0.22446 0 0
2.0547 -0.018246 -0.013342 -0.017858 -0.0083953 0 -0.013739 -0.019904 -0.0056338 -0.019257 -0.015142 -0.026888 1.5094 0.26928 0.0055249 -0.056153 -0.15913 0.012451 0.056073 0.10853 -0.016664 0.024675 -0.059555 0.020845 0.024963 -0.00040825 -9.9631e-05 0.00097701 0.00041139 0.36879 0 0 -0.026741 0 0.07213 0.13113 0.2276 0 0
2.0586 -0.021963 -0.01661 -0.037784 -0.014263 0 -0.022031 -0.025901 -0.01911 -0.03061 -0.026444 -0.044733 1.4788 0.26755 0.0063202 -0.057746 -0.14132 0.017122 0.065405 0.13729 0.0074363 0.050197 -0.037887 0.050001 0.045528 0.00034617 0.00054809 0.0010726 0.00025758 0.57694 0 0 -0.039485 0 0.080253 0.14027 0.2309 0 0
2.0625 -0.025323 -0.020953 -0.020241 -0.024635 0 -0.031254 -0.027126 -0.033886 -0.038956 -0.032439 -0.055326 1.444 0.26269 0.0048012 -0.05582 -0.12382 0.027025 0.073484 0.16047 0.034789 0.071728 -0.015289 0.075527 0.065533 0.00060967 0.00088307 0.00051401 0.0002142 0.73196 0 0 -0.046797 0 0.08474 0.14459 0.23471 0 0
2.0664 -0.027415 -0.02498 0.016313 -0.031146 0 -0.032794 -0.027144 -0.0432 -0.047167 -0.035254 -0.062341 1.4125 0.25729 0.0036728 -0.048525 -0.10674 0.039198 0.081529 0.17638 0.05799 0.088467 0.007578 0.097267 0.084245 0.00021917 0.00091799 -0.00030649 0.0001262 0.83701 0 0 -0.053327 0 0.087717 0.14636 0.23917 0 0
2.0703 -0.027662 -0.027929 0.033414 -0.029969 0 -0.025446 -0.030161 -0.046282 -0.055552 -0.039383 -0.069556 1.3869 0.25624 0.0056897 -0.033818 -0.090793 0.048305 0.091767 0.18224 0.073053 0.09974 0.028671 0.11512 0.10057 -0.0002961 0.00069047 -0.00087217 -0.00016703 0.92244 0 0 -0.061441 0 0.092439 0.15068 0.24328 0 0
2.0742 -0.026502 -0.029725 0.0066223 -0.025332 0 -0.017224 -0.036517 -0.047366 -0.061788 -0.046247 -0.077416 1.3638 0.26076 0.010506 -0.016135 -0.077547 0.051176 0.10408 0.18116 0.081134 0.10801 0.045222 0.1289 0.11454 -0.00023671 0.00028448 -0.0010077 -0.00050724 1.0081 0 0 -0.069364 0 0.099042 0.16036 0.24446 0 0
2.0781 -0.02538 -0.030415 -0.051576 -0.024286 0 -0.017198 -0.042563 -0.049468 -0.064098 -0.052354 -0.08302 1.3376 0.26862 0.015033 0.00048256 -0.068043 0.049052 0.11655 0.17588 0.08598 0.11428 0.056011 0.13858 0.12616 0.0005285 -9.4862e-05 -0.00088264 -0.00048754 1.0787 0 0 -0.07366 0 0.10525 0.17347 0.24144 0 0
2.082 -0.025769 -0.029969 -0.10064 -0.029229 0 -0.026639 -0.044668 -0.050821 -0.06328 -0.053078 -0.08295 1.3052 0.27768 0.016739 0.013166 -0.062978 0.045873 0.12729 0.16796 0.090358 0.11861 0.06024 0.14386 0.13508 0.0013809 -0.00018932 -0.00064734 0.00012106 1.0993 0 0 -0.072625 0 0.109 0.18766 0.2336 0 0
2.0859 -0.027947 -0.028705 -0.10563 -0.036264 0 -0.038679 -0.042663 -0.04791 -0.061039 -0.047811 -0.076058 1.2668 0.28483 0.016053 0.01869 -0.062992 0.044666 0.1336 0.15891 0.094623 0.12052 0.05723 0.14323 0.14059 0.0015391 8.0949e-05 -0.00022744 0.0010482 1.051 0 0 -0.066957 0 0.1075 0.19917 0.22068 0 0
2.0898 -0.030715 -0.027562 -0.066409 -0.040125 0 -0.045666 -0.039109 -0.040759 -0.057083 -0.040741 -0.063983 1.2232 0.28474 0.01525 0.013503 -0.066944 0.045409 0.13025 0.14953 0.097391 0.11714 0.047855 0.13431 0.1403 0.00082359 0.00046969 0.00045826 0.001681 0.94918 0 0 -0.057833 0 0.097069 0.20009 0.20517 0 0
2.0938 -0.032373 -0.027532 -0.017108 -0.03933 0 -0.045509 -0.035889 -0.033637 -0.049132 -0.036373 -0.049537 1.1738 0.27882 0.015446 0.0025346 -0.069945 0.04598 0.11935 0.13917 0.096527 0.10855 0.037537 0.11582 0.13492 -0.00017739 0.0005814 0.0011894 0.0015776 0.8257 0 0 -0.045507 0 0.081995 0.19143 0.19212 0 0
2.0977 -0.032068 -0.028637 0.0034602 -0.036101 0 -0.040954 -0.032463 -0.030238 -0.036235 -0.034742 -0.034829 1.1157 0.2686 0.015433 -0.011637 -0.069302 0.044758 0.10244 0.12694 0.08975 0.094859 0.02874 0.08959 0.12461 -0.00068217 0.0002678 0.001539 0.00084908 0.698 0 0 -0.030288 0 0.065212 0.17484 0.18377 0 0
2.1016 -0.030282 -0.029608 -0.01592 -0.03245 0 -0.034608 -0.027591 -0.02927 -0.021343 -0.031564 -0.020611 1.0468 0.25588 0.013628 -0.026387 -0.062687 0.042209 0.081533 0.11201 0.075808 0.076593 0.023585 0.060535 0.10981 -0.00041307 -0.00016822 0.0013511 5.6711e-05 0.5608 0 0 -0.014258 0 0.049778 0.15268 0.18168 0 0
2.1055 -0.02819 -0.028863 -0.051487 -0.027978 0 -0.026647 -0.021847 -0.025902 -0.0095396 -0.023178 -0.0069847 0.96812 0.24369 0.010551 -0.037766 -0.046584 0.040108 0.060491 0.092834 0.056444 0.055033 0.024889 0.034139 0.091388 0.0002744 -0.00023751 0.0010186 -0.00025941 0.40655 0 0 -0.00090669 0 0.040969 0.12972 0.18707 0 0
2.1094 -0.026706 -0.025954 -0.066932 -0.021881 0 -0.017401 -0.017435 -0.017508 -0.0034954 -0.010982 0.0055092 0.88405 0.23371 0.008585 -0.043752 -0.023389 0.039519 0.044286 0.070343 0.037154 0.034126 0.031223 0.013786 0.072862 0.00086667 0.00022518 0.0011241 1.7853e-05 0.2487 0 0 0.0074759 0 0.040416 0.11187 0.19429 0 0
2.1133 -0.026111 -0.0221 -0.044774 -0.01587 0 -0.010117 -0.015537 -0.0070564 -0.0013032 -0.0007386 0.015383 0.80029 0.22402 0.0092035 -0.04556 0.0018903 0.039697 0.033671 0.046855 0.024578 0.015922 0.039368 0.00022635 0.056516 0.0011772 0.00084806 0.0017511 0.00057199 0.12111 0 0 0.011645 0 0.044738 0.09934 0.19773 0 0
2.1172 -0.026239 -0.019228 0.0001535 -0.013534 0 -0.0091122 -0.014771 -0.00038932 0.00066182 0.0024278 0.020634 0.72107 0.21251 0.011073 -0.043999 0.025806 0.038994 0.028658 0.024184 0.021616 0.0014764 0.047314 -0.0068723 0.043663 0.0013314 0.0010791 0.0022612 0.00097284 0.055413 0 0 0.013998 0 0.051151 0.091285 0.19385 0 0
2.1211 -0.02665 -0.018441 0.034632 -0.016454 0 -0.014965 -0.013024 -0.00061831 0.0030861 -0.001766 0.019846 0.64646 0.19658 0.011521 -0.040141 0.044724 0.036676 0.028619 0.0043542 0.024687 -0.0085044 0.053022 -0.00751 0.035351 0.001387 0.00076837 0.0018931 0.001008 0.0611 0 0 0.015245 0 0.05627 0.085984 0.1795 0 0
2.125 -0.026514 -0.019281 0.034495 -0.021837 0 -0.022887 -0.010445 -0.005809 0.0027735 -0.0091969 0.013243 0.57149 0.16976 0.0097464 -0.035011 0.051626 0.033721 0.031619 -0.0073976 0.026522 -0.012852 0.053548 -0.0016824 0.033163 0.0011505 0.00034474 0.00061265 0.00077246 0.12505 0 0 0.013066 0 0.052995 0.078394 0.15049 0 0
2.1289 -0.024747 -0.020295 0.0024922 -0.024872 0 -0.026964 -0.0096286 -0.0118 -0.0033333 -0.015308 0.002892 0.48835 0.13529 0.007901 -0.029198 0.050325 0.031806 0.034183 -0.011819 0.022699 -0.014128 0.051341 0.0094229 0.033666 0.00045901 0.00036451 -0.00072417 0.00051714 0.22358 0 0 0.0046912 0 0.042806 0.066448 0.11654 0 0
2.1328 -0.020791 -0.020165 -0.03596 -0.023331 0 -0.025702 -0.012337 -0.016166 -0.013834 -0.018375 -0.0083207 0.39149 0.095941 0.008573 -0.022439 0.043352 0.031666 0.035696 -0.0092766 0.015842 -0.01264 0.047899 0.023441 0.035431 -0.00043971 0.00089763 -0.0011494 0.00043426 0.33061 0 0 -0.0092296 0 0.02807 0.050694 0.083026 0 0
2.1367 -0.015491 -0.018396 -0.053128 -0.019142 0 -0.022362 -0.016695 -0.018895 -0.023498 -0.019386 -0.018379 0.28228 0.054949 0.011569 -0.014587 0.03345 0.032553 0.035941 -0.00053095 0.013189 -0.0084997 0.044557 0.038461 0.037185 -0.00096084 0.0014279 -0.000525 0.00054188 0.41922 0 0 -0.023929 0 0.011699 0.032296 0.054889 0 0
2.1406 -0.010917 -0.015256 -0.038729 -0.01529 0 -0.019812 -0.018639 -0.020216 -0.0284 -0.019725 -0.027138 0.16899 0.018095 0.013916 -0.0055471 0.024795 0.033295 0.035397 0.013261 0.019598 -0.00095358 0.042917 0.054248 0.037395 -0.00074478 0.0014006 0.00034526 0.00070762 0.46746 0 0 -0.034168 0 -0.00081204 0.014141 0.039434 0 0
2.1445 -0.0087999 -0.011402 -0.0056727 -0.012082 0 -0.016455 -0.016371 -0.019536 -0.02977 -0.019648 -0.035644 0.06072 -0.0079122 0.013304 0.0029966 0.021285 0.033607 0.035745 0.028192 0.032758 0.010757 0.042318 0.071099 0.03553 -0.00011041 0.00083298 0.00055486 0.00075708 0.47197 0 0 -0.038571 0 -0.0030111 0.00077125 0.039289 0 0
2.1484 -0.0088685 -0.0076306 0.020304 -0.007498 0 -0.0087124 -0.012626 -0.017175 -0.031982 -0.01879 -0.044249 -0.039798 -0.024128 0.011022 0.0091544 0.02148 0.034144 0.037311 0.041323 0.04525 0.025362 0.039997 0.08726 0.032602 0.00016988 0.00030726 -1.5739e-05 0.00059104 0.45464 0 0 -0.040042 0 0.0037665 -0.0078469 0.047885 0 0
2.1523 -0.0088747 -0.004691 0.01903 -0.0010991 0 0.0026519 -0.011669 -0.015882 -0.036836 -0.017319 -0.051352 -0.13794 -0.0319 0.010764 0.011705 0.02359 0.035322 0.039753 0.051155 0.051327 0.041672 0.033696 0.09806 0.029161 -0.0003733 0.00033262 -0.00069197 0.0002501 0.44639 0 0 -0.041905 0 0.017626 -0.012631 0.061033 0 0
2.1563 -0.0065826 -0.0029365 -0.0095889 0.0037991 0 0.010583 -0.014205 -0.018629 -0.040637 -0.015922 -0.054195 -0.24128 -0.033457 0.014402 0.0096272 0.02525 0.036407 0.042416 0.056468 0.051661 0.058119 0.021107 0.098508 0.025747 -0.0013852 0.00076744 -0.00082352 -0.00010921 0.45619 0 0 -0.04404 0 0.03565 -0.015164 0.0741 0 0
2.1602 -0.0019139 -0.0019861 -0.044258 0.0032008 0 0.0079794 -0.01615 -0.024168 -0.037606 -0.014696 -0.05114 -0.35182 -0.033929 0.01949 0.0016144 0.020446 0.036094 0.042838 0.055171 0.051549 0.069939 -0.0028723 0.087181 0.022522 -0.0019731 0.0009522 -0.00047219 -0.00031688 0.45575 0 0 -0.043164 0 0.049828 -0.019906 0.079272 0 0
2.1641 0.0029287 -0.00086987 -0.056141 -0.0023124 0 -0.0038641 -0.013047 -0.025988 -0.026007 -0.012499 -0.043114 -0.46436 -0.038424 0.021531 -0.0083026 0.0074116 0.033903 0.039729 0.049893 0.054622 0.07426 -0.035063 0.067373 0.018217 -0.0015398 0.00043809 -0.00021008 -0.00030404 0.39977 0 0 -0.036654 0 0.05393 -0.02944 0.077067 0 0
2.168 0.0055696 0.0012294 -0.030051 -0.0066221 0 -0.014373 -0.0052685 -0.017553 -0.010258 -0.0077619 -0.032521 -0.57258 -0.047458 0.01873 -0.017411 -0.013317 0.030647 0.033267 0.042369 0.058338 0.070418 -0.072463 0.044104 0.011573 -0.00032955 -0.00046708 -0.00032122 -0.00014425 0.26548 0 0 -0.025347 0 0.046828 -0.043164 0.0708 0 0
2.1719 0.0056892 0.0042342 0.021764 -0.0035899 0 -0.012678 0.0021255 0.00061368 0.0032948 5.575e-05 -0.020506 -0.67628 -0.060691 0.01399 -0.023589 -0.040914 0.027234 0.023969 0.034036 0.055502 0.058279 -0.11237 0.020041 0.0014833 0.0008403 -0.0009443 -0.0003928 8.636e-06 0.07248 0 0 -0.012122 0 0.028468 -0.059866 0.063787 0 0
2.1758 0.0051261 0.007192 0.065521 0.0063299 0 0.0020624 0.0049922 0.019799 0.01226 0.0098525 -0.0055078 -0.7815 -0.076552 0.011836 -0.024153 -0.07391 0.023204 0.013033 0.026758 0.040237 0.038063 -0.15092 -0.0053705 -0.013727 0.0013406 -0.00047719 0.00018161 2.9014e-05 -0.13646 0 0 0.0018123 0 -0.00016833 -0.076875 0.061315 0 0
2.1797 0.0058594 0.0091053 0.070164 0.015766 0 0.019685 0.0048954 0.030217 0.01942 0.019557 0.014901 -0.89337 -0.090116 0.013508 -0.018111 -0.10831 0.016964 0.0038446 0.022836 0.013062 0.013599 -0.18262 -0.032896 -0.034886 0.0011984 0.00059598 0.0013554 -0.00011488 -0.33111 0 0 0.018131 0 -0.032229 -0.08833 0.069943 0 0
2.1836 0.0080982 0.0097693 0.032631 0.017406 0 0.02857 0.0074611 0.029748 0.028355 0.027228 0.040159 -1.0096 -0.099073 0.015554 -0.0095381 -0.14109 0.007803 -0.0019584 0.021907 -0.018945 -0.0099324 -0.20746 -0.060338 -0.058873 0.00086949 0.0013609 0.0022642 -0.00037289 -0.50658 0 0 0.038176 0 -0.060548 -0.093116 0.086903 0 0
2.1875 0.010469 0.0098012 -0.01729 0.01127 0 0.02599 0.015937 0.025356 0.038687 0.031666 0.064628 -1.1219 -0.10277 0.013497 -0.00095085 -0.17106 -0.0025053 -0.0038273 0.02368 -0.046474 -0.030149 -0.22563 -0.083003 -0.083631 0.00067461 0.0011632 0.0020376 -0.00066026 -0.66216 0 0 0.058774 0 -0.081939 -0.091391 0.10967 0 0
2.1914 0.01189 0.0099238 -0.039259 0.0046082 0 0.018962 0.027157 0.025607 0.046233 0.032537 0.079927 -1.2231 -0.10107 0.0067258 0.0051076 -0.19731 -0.010627 -0.0015873 0.027709 -0.063186 -0.045035 -0.2377 -0.09728 -0.10689 0.00055052 0.00018584 0.00076396 -0.00088579 -0.77593 0 0 0.072347 0 -0.093941 -0.083993 0.13508 0 0
2.1953 0.012868 0.010347 -0.015296 0.0044697 0 0.015641 0.034489 0.032078 0.047521 0.030464 0.080423 -1.3131 -0.094308 -0.00048888 0.0043109 -0.2181 -0.014493 0.0046576 0.03351 -0.068394 -0.051401 -0.24399 -0.10313 -0.12376 0.00031444 -0.00075808 -0.00046614 -0.00096049 -0.81108 0 0 0.072334 0 -0.09315 -0.073365 0.15683 0 0
2.1992 0.014717 0.010881 0.034427 0.010715 0 0.017039 0.034485 0.03844 0.043263 0.026991 0.067453 -1.3964 -0.085461 -0.0028514 -0.0025111 -0.23377 -0.015068 0.012366 0.040459 -0.066222 -0.051002 -0.24675 -0.10261 -0.132 2.8015e-05 -0.00096575 -0.00057043 -0.00082525 -0.7514 0 0 0.059081 0 -0.084593 -0.063985 0.17149 0 0
2.2031 0.017653 0.011489 0.067713 0.016658 0 0.017646 0.029829 0.037651 0.03698 0.023884 0.048601 -1.4773 -0.07541 0.0011789 -0.01251 -0.2446 -0.014985 0.020419 0.048967 -0.062404 -0.045705 -0.24644 -0.096503 -0.13202 -2.087e-05 -0.00040517 0.00045476 -0.00050214 -0.62639 0 0 0.040281 0 -0.072588 -0.056689 0.18059 0 0
2.207 0.020055 0.012475 0.055737 0.016298 0 0.013224 0.025542 0.029206 0.030796 0.021873 0.032459 -1.5578 -0.064187 0.0082525 -0.023363 -0.25052 -0.015397 0.028333 0.059695 -0.060677 -0.03653 -0.24293 -0.083384 -0.12417 0.00031223 0.00036197 0.001503 -0.00011219 -0.4936 0 0 0.025128 0 -0.06001 -0.051286 0.18595 0 0
2.2109 0.019883 0.014006 0.0074983 0.010332 0 0.0064129 0.023116 0.018923 0.023541 0.019963 0.022985 -1.641 -0.051247 0.013304 -0.032031 -0.25132 -0.01457 0.03587 0.073742 -0.060689 -0.024452 -0.2357 -0.062645 -0.10911 0.00078505 0.00071968 0.0014161 0.00019156 -0.39203 0 0 0.017453 0 -0.050032 -0.046696 0.19055 0 0
2.2148 0.016779 0.015565 -0.037942 0.0049148 0 0.0039405 0.019428 0.012297 0.013292 0.016352 0.017761 -1.7334 -0.034456 0.013646 -0.033947 -0.2473 -0.0099825 0.043315 0.093075 -0.058595 -0.010515 -0.22373 -0.037716 -0.088961 0.00097776 0.00046484 8.5766e-05 0.00033779 -0.31358 0 0 0.013939 0 -0.046686 -0.038769 0.20021 0 0
2.2188 0.012578 0.01615 -0.044542 0.0051023 0 0.0089967 0.01146 0.0091913 0.0010252 0.010385 0.011006 -1.8394 -0.014555 0.010366 -0.030911 -0.24199 -0.0017752 0.05068 0.11541 -0.050177 0.0035404 -0.20943 -0.015007 -0.068127 0.00072871 -0.00014777 -0.0014671 0.00038607 -0.22142 0 0 0.0084759 0 -0.048221 -0.02609 0.21486 0 0
2.2227 0.009668 0.01518 -0.0088602 0.010161 0 0.017499 0.0010157 0.0053558 -0.0092202 0.0035618 -0.0013979 -1.9531 0.0075063 0.0065285 -0.024582 -0.23716 0.0063487 0.057457 0.13885 -0.034512 0.016612 -0.19425 0.0011231 -0.0483 0.00028987 -0.00069778 -0.0020666 0.00044449 -0.095006 0 0 -0.0019541 0 -0.053379 -0.0086792 0.23298 0 0
2.2266 0.0089417 0.013201 0.038852 0.015143 0 0.022172 -0.0063103 -0.0017284 -0.014023 -0.001619 -0.018727 -2.058 0.03042 0.0044941 -0.016917 -0.23445 0.010059 0.062998 0.16113 -0.01537 0.027493 -0.17974 0.012053 -0.030948 2.2213e-05 -0.00090978 -0.001428 0.00052505 0.045205 0 0 -0.015131 0 -0.06061 0.01287 0.25248 0 0
2.2305 0.0093921 0.011546 0.061498 0.016133 0 0.019592 -0.0068503 -0.0096339 -0.013845 -0.0039254 -0.035924 -2.139 0.051083 0.0046414 -0.011502 -0.23636 0.0082406 0.065517 0.17715 0.0010409 0.033335 -0.16876 0.022735 -0.018233 -7.7525e-06 -0.00076591 -0.00030789 0.00048969 0.15544 0 0 -0.02619 0 -0.067005 0.036596 0.26861 0 0
2.2344 0.0095233 0.0112 0.045656 0.013299 0 0.012627 -0.0026965 -0.013658 -0.012062 -0.0043365 -0.046801 -2.1964 0.066022 0.0057987 -0.010755 -0.24256 0.0037303 0.064068 0.18246 0.010377 0.032094 -0.16307 0.035521 -0.010398 -5.7532e-05 -0.00043138 0.00028624 0.00016633 0.2055 0 0 -0.031537 0 -0.069041 0.058293 0.2773 0 0
2.2383 0.0088549 0.011952 0.010142 0.0092879 0 0.0064514 0.00072998 -0.011749 -0.010961 -0.004579 -0.047478 -2.2472 0.075138 0.0063556 -0.013419 -0.25081 0.00025975 0.059739 0.17756 0.012958 0.024446 -0.16194 0.046512 -0.0062946 -0.00033991 -0.00011515 2.498e-06 -0.00045592 0.19551 0 0 -0.030433 0 -0.065973 0.076722 0.27965 0 0
2.2422 0.0079789 0.012656 -0.012533 0.005969 0 0.0034165 0.00053222 -0.0060462 -0.0093784 -0.0048696 -0.038055 -2.3107 0.078724 0.0052326 -0.018152 -0.25959 -0.00098482 0.053618 0.16313 0.012649 0.011001 -0.16494 0.048606 -0.005295 -0.0007067 4.3137e-05 -0.00065501 -0.001138 0.14148 0 0 -0.023887 0 -0.057442 0.091699 0.27706 0 0
2.2461 0.0074545 0.012286 -0.0041078 0.0035532 0 0.0024019 -0.0010137 5.6799e-05 -0.0046682 -0.0034733 -0.021984 -2.3907 0.077654 0.0025539 -0.023105 -0.2672 -0.0015475 0.047183 0.14065 0.012883 -0.0071334 -0.17136 0.038245 -0.0066177 -0.00077608 2.5826e-05 -0.00090323 -0.0015116 0.053907 0 0 -0.013181 0 -0.043491 0.10362 0.27168 0 0
2.25 0.0070807 0.01074 0.025645 0.0022651 0 0.002241 0.0002669 0.0052564 0.0035214 0.001292 -0.0039257 -2.4741 0.074768 -0.00017225 -0.024015 -0.27099 -0.0028391 0.044491 0.11452 0.013512 -0.026667 -0.18046 0.018832 -0.0088411 -0.00037185 -8.3167e-05 -0.00041094 -0.0013287 -0.063682 0 0 0.00022478 0 -0.024521 0.1148 0.26852 0 0
2.2539 0.0063848 0.0087099 0.048938 0.0033298 0 0.0040095 0.0053665 0.010307 0.012273 0.008787 0.01252 -2.5458 0.074135 -0.00085109 -0.020925 -0.27263 -0.0039248 0.046304 0.091614 0.011336 -0.043141 -0.19032 -0.0025688 -0.010037 0.00022817 -0.00017903 0.00046603 -0.00064587 -0.19933 0 0 0.014067 0 -0.0046618 0.12775 0.26898 0 0
2.2578 0.0055277 0.0069299 0.043573 0.007331 0 0.0090201 0.011092 0.015527 0.018428 0.016109 0.025901 -2.6062 0.07711 0.0015116 -0.014863 -0.27352 -0.0027467 0.052214 0.074238 0.0036705 -0.054878 -0.2004 -0.021412 -0.0094368 0.00052634 -0.00021673 0.0010563 0.00019398 -0.32573 0 0 0.025611 0 0.014535 0.14265 0.27201 0 0
2.2617 0.0053126 0.0056588 0.010512 0.012079 0 0.015315 0.013923 0.019639 0.021962 0.020528 0.036354 -2.6706 0.084597 0.0055359 -0.0072176 -0.27504 0.00069477 0.061301 0.063907 -0.0085288 -0.060719 -0.2101 -0.038125 -0.0064455 0.00027065 -0.0002227 0.00094201 0.00076578 -0.41507 0 0 0.033115 0 0.031788 0.15917 0.27604 0 0
2.2656 0.0061777 0.0047931 -0.027508 0.013462 0 0.017786 0.013812 0.021464 0.025527 0.021693 0.044066 -2.7516 0.097522 0.008138 -0.00073426 -0.27928 0.0032764 0.07139 0.062027 -0.020977 -0.059315 -0.21827 -0.054755 -0.00022735 -0.00034515 -0.00024044 0.00024445 0.0008125 -0.45906 0 0 0.036805 0 0.045568 0.17572 0.27747 0 0
2.2695 0.007421 0.0042668 -0.043909 0.0093145 0 0.012814 0.013445 0.021811 0.030549 0.021284 0.048203 -2.8441 0.11437 0.0070472 0.0013002 -0.2866 0.0016316 0.078187 0.065736 -0.02951 -0.052402 -0.22243 -0.070282 0.0088842 -0.00092356 -0.00029074 -0.00053323 0.00039031 -0.46921 0 0 0.038064 0 0.056158 0.1885 0.27206 0 0
2.2734 0.0077254 0.0041658 -0.028445 0.00221 0 0.002596 0.014189 0.022551 0.034511 0.020675 0.047318 -2.9281 0.13275 0.0030061 -0.00043356 -0.29441 -0.0038603 0.080719 0.07126 -0.033428 -0.04298 -0.22121 -0.080147 0.019594 -0.0012322 -0.00039946 -0.00090791 -0.00016958 -0.45633 0 0 0.037606 0 0.065489 0.19648 0.2612 0 0
2.2773 0.0065022 0.0044683 0.0053895 -0.0024075 0 -0.0059566 0.014011 0.023739 0.032937 0.019402 0.040829 -2.9894 0.15152 -0.00060691 -0.0048275 -0.30057 -0.0085152 0.079165 0.077284 -0.035581 -0.03218 -0.21337 -0.08036 0.031351 -0.0012919 -0.00063341 -0.00073845 -0.00046316 -0.41483 0 0 0.034701 0 0.074658 0.19946 0.24677 0 0
2.2813 0.0045411 0.0048366 0.030926 -0.0013192 0 -0.0071054 0.01005 0.022653 0.024254 0.016133 0.030057 -3.0339 0.16964 -0.00063851 -0.010256 -0.30271 -0.0073329 0.074346 0.082903 -0.039093 -0.020928 -0.19785 -0.071269 0.043639 -0.0011606 -0.0010431 -0.00026602 -0.00027252 -0.3325 0 0 0.028307 0 0.08475 0.19773 0.2314 0 0
2.2852 0.0031988 0.0048155 0.028906 0.0034048 0 -0.0011099 0.0027147 0.016645 0.012188 0.010868 0.017641 -3.0823 0.18541 0.0031151 -0.0124 -0.29567 0.00027601 0.069762 0.089035 -0.043718 -0.0093058 -0.17211 -0.056763 0.05618 -0.000765 -0.0015324 0.00010936 0.00027847 -0.21451 0 0 0.018744 0 0.097217 0.19287 0.22211 0 0
2.2891 0.0030284 0.0042625 0.0025 0.0066906 0 0.0067198 -0.0038671 0.0067951 0.0028259 0.0055537 0.005809 -3.1496 0.19858 0.0079021 -0.0093696 -0.28143 0.0098265 0.069529 0.097954 -0.045264 0.0033933 -0.14107 -0.040174 0.069125 -3.2119e-05 -0.0018208 0.0001297 0.0007995 -0.09089 0 0 0.0079135 0 0.11079 0.18871 0.22159 0 0
2.293 0.0033736 0.0035275 -0.025141 0.0056562 0 0.011293 -0.0059175 -0.002184 -0.00080147 0.0021976 -0.0048524 -3.2298 0.20895 0.010645 -0.0016689 -0.26268 0.015842 0.074567 0.1104 -0.038884 0.017369 -0.10796 -0.021797 0.082595 0.00085017 -0.0016251 -0.00016007 0.00092169 0.005656 0 0 -0.0022025 0 0.12397 0.1863 0.2289 0 0
2.2969 0.0033062 0.0031626 -0.029525 0.0021849 0 0.011683 -0.0039911 -0.0062638 -0.0010688 0.0005904 -0.014948 -3.3028 0.2163 0.010581 0.0097421 -0.24214 0.016545 0.084938 0.12637 -0.023566 0.032455 -0.075578 -0.00066097 0.096509 0.0014353 -0.00093552 -0.00049349 0.0005945 0.06866 0 0 -0.010989 0 0.1353 0.18601 0.24235 0 0
2.3008 0.0027445 0.0034534 -0.0050837 0.00036534 0 0.010225 -0.0022329 -0.0060446 -0.0028021 -0.0016102 -0.024732 -3.3543 0.22009 0.0094516 0.022828 -0.22404 0.014596 0.099729 0.14497 -0.0039002 0.047906 -0.047763 0.022002 0.11047 0.0013789 -9.853e-05 -0.0006209 0.00013396 0.12038 0 0 -0.018959 0 0.14245 0.18756 0.25852 0 0
2.3047 0.0024583 0.0042269 0.029764 0.0019289 0 0.0088227 -0.0037223 -0.0057944 -0.008322 -0.006281 -0.03314 -3.3896 0.2201 0.009364 0.032803 -0.21473 0.013593 0.11352 0.16058 0.012627 0.060465 -0.028996 0.041957 0.12225 0.00079093 0.00043879 -0.00050015 -5.4549e-05 0.18323 0 0 -0.026214 0 0.14239 0.18821 0.26936 0 0
2.3086 0.0030465 0.0050635 0.047659 0.0047178 0 0.0070474 -0.0072153 -0.008532 -0.015514 -0.012475 -0.038345 -3.4278 0.21781 0.010648 0.038009 -0.21366 0.014251 0.12197 0.16874 0.020809 0.068083 -0.017699 0.054763 0.13001 0.00015427 0.00050183 -0.0002896 0.00014336 0.25085 0 0 -0.031499 0 0.13639 0.18603 0.2721 0 0
2.3125 0.0041885 0.0056375 0.035182 0.0054797 0 0.0037618 -0.0088662 -0.01266 -0.02033 -0.01692 -0.039081 -3.4839 0.21378 0.01174 0.038124 -0.21989 0.01409 0.12305 0.16693 0.021116 0.069518 -0.013063 0.058794 0.13232 -0.00015373 0.00029557 -0.00017764 0.00042508 0.29063 0 0 -0.033002 0 0.12509 0.18037 0.26626 0 0
2.3164 0.0050778 0.0058675 0.0039577 0.0034583 0 -0.00041499 -0.0066931 -0.013899 -0.020471 -0.016891 -0.035287 -3.5566 0.20859 0.010959 0.03335 -0.23172 0.010498 0.11545 0.15333 0.018504 0.063914 -0.013944 0.055206 0.12799 -0.00022788 0.00012465 -0.00022216 0.00035277 0.2741 0 0 -0.029907 0 0.10944 0.17098 0.25227 0 0
2.3203 0.0054755 0.0058462 -0.019832 0.00082418 0 -0.0030977 -0.0025293 -0.010186 -0.016459 -0.012432 -0.027583 -3.6309 0.20268 0.008293 0.024746 -0.24533 0.0037084 0.097759 0.12523 0.017739 0.049885 -0.019016 0.045519 0.1145 -0.00046819 3.9184e-05 -0.00033711 -0.00019556 0.20147 0 0 -0.022939 0 0.091042 0.15835 0.23237 0 0
2.3242 0.0060539 0.0057406 -0.018336 1.4249e-05 0 -0.0024767 0.00056744 -0.0038495 -0.0098396 -0.0057324 -0.016529 -3.6928 0.1961 0.0055897 0.01574 -0.25532 -0.0032264 0.075798 0.090034 0.019336 0.031652 -0.025527 0.030242 0.095231 -0.0010446 -0.00017925 -0.00040137 -0.0008449 0.095323 0 0 -0.013412 0 0.073211 0.14601 0.21303 0 0
2.3281 0.0075637 0.0057848 0.0029144 0.0014692 0 0.0010077 0.002038 0.0013 -0.0014686 0.0013089 -0.0027174 -3.7396 0.18846 0.0051135 0.007366 -0.26039 -0.0070593 0.053517 0.053409 0.019545 0.012338 -0.032684 0.01012 0.073553 -0.0015977 -0.00066388 -0.00035844 -0.0010274 -0.024905 0 0 -0.0021451 0 0.057408 0.13591 0.19651 0 0
2.332 0.0097908 0.006282 0.02087 0.0041398 0 0.0055629 0.0041202 0.0043599 0.0080404 0.0084124 0.012536 -3.7806 0.17946 0.0077355 -0.0001422 -0.26016 -0.0068272 0.033425 0.019196 0.014067 -0.0059616 -0.040122 -0.012236 0.051964 -0.001552 -0.0011696 -0.0002242 -0.00051928 -0.15587 0 0 0.010404 0 0.044612 0.12927 0.18362 0 0
2.3359 0.011558 0.007488 0.016005 0.0073411 0 0.0099925 0.0085397 0.0079923 0.016947 0.015805 0.027097 -3.829 0.16868 0.012112 -0.0070714 -0.25489 -0.0041369 0.018082 -0.0083929 0.001971 -0.020961 -0.047625 -0.03321 0.0335 -0.00074689 -0.0012441 -4.0955e-05 0.00029733 -0.29722 0 0 0.02314 0 0.03584 0.1273 0.17442 0 0
2.3398 0.011835 0.0094129 -0.010377 0.01107 0 0.014004 0.013874 0.014688 0.022748 0.022409 0.038995 -3.8935 0.15639 0.015433 -0.015261 -0.24726 -0.0015687 0.0096267 -0.024866 -0.013592 -0.03005 -0.05444 -0.050923 0.022497 0.00029353 -0.00073796 0.00014437 0.00072535 -0.43268 0 0 0.034055 0 0.032424 0.13065 0.16611 0 0
2.3438 0.010754 0.01172 -0.037307 0.014517 0 0.016747 0.016996 0.0232 0.024541 0.025973 0.047424 -3.9728 0.14457 0.015338 -0.025237 -0.24087 -0.00088375 0.0049379 -0.03454 -0.027957 -0.035171 -0.059578 -0.0662 0.017043 0.00078419 -7.9906e-05 0.000272 0.000354 -0.53263 0 0 0.041356 0 0.032539 0.13641 0.15576 0 0
2.3477 0.0094837 0.013849 -0.041806 0.015525 0 0.016272 0.0169 0.029427 0.024541 0.025371 0.052428 -4.0548 0.13456 0.011776 -0.036562 -0.23683 -0.0022352 0.0027685 -0.03948 -0.037992 -0.037165 -0.062177 -0.07991 0.015774 0.00040174 6.9017e-05 0.00028888 -0.00057448 -0.57801 0 0 0.044758 0 0.035548 0.14331 0.14278 0 0
2.3516 0.0091897 0.015315 -0.017354 0.01282 0 0.011635 0.016142 0.030669 0.026251 0.022399 0.053551 -4.1216 0.12758 0.0073343 -0.048433 -0.23579 -0.004449 0.0019842 -0.041759 -0.043026 -0.036904 -0.061487 -0.089598 0.017057 -0.00041421 -0.0005037 0.0002101 -0.0013649 -0.57756 0 0 0.045274 0 0.040726 0.15012 0.12719 0 0
2.3555 0.01024 0.016008 0.021632 0.0087671 0 0.0055587 0.017893 0.028268 0.030611 0.0206 0.049358 -4.1596 0.12572 0.0053936 -0.058414 -0.23784 -0.0059445 0.0016844 -0.043773 -0.043751 -0.03521 -0.056097 -0.090094 0.018149 -0.00088162 -0.0012605 0.00014637 -0.0014447 -0.55712 0 0 0.043622 0 0.047076 0.15508 0.1105 0 0
2.3594 0.012343 0.016348 0.051374 0.0085737 0 0.0037164 0.021976 0.025664 0.03431 0.021911 0.039095 -4.1701 0.12809 0.0072078 -0.063595 -0.24023 -0.0058609 0.0020244 -0.046343 -0.041181 -0.032726 -0.047288 -0.078582 0.016696 -0.00059363 -0.001369 0.00022623 -0.00079635 -0.533 0 0 0.039262 0 0.052764 0.15721 0.096838 0 0
2.3633 0.015141 0.017157 0.056027 0.015385 0 0.0099875 0.024709 0.024414 0.032658 0.024653 0.02502 -4.1717 0.13216 0.010437 -0.063971 -0.24096 -0.0047744 0.0034579 -0.048445 -0.036883 -0.029446 -0.037278 -0.058965 0.01322 0.00016388 -0.00050647 0.00046421 0.00010231 -0.5008 0 0 0.031496 0 0.056912 0.15684 0.087867 0 0
2.3672 0.018404 0.019231 0.037835 0.026104 0 0.022066 0.023053 0.022948 0.024474 0.025223 0.012356 -4.19 0.13612 0.010904 -0.060015 -0.23895 -0.0042718 0.006148 -0.049242 -0.033402 -0.025309 -0.02757 -0.04009 0.008529 0.00075513 0.00079015 0.00071805 0.00071249 -0.45191 0 0 0.02146 0 0.058986 0.1542 0.08428 0 0
2.3711 0.021725 0.022752 0.014192 0.033226 0 0.032555 0.018427 0.019347 0.013905 0.021953 0.0057039 -4.2398 0.13798 0.0065032 -0.052787 -0.23328 -0.0054038 0.010107 -0.047827 -0.033192 -0.020267 -0.019768 -0.028771 0.003842 0.00079785 0.0015894 0.00080244 0.00082169 -0.39532 0 0 0.012331 0 0.05857 0.14966 0.08624 0 0
2.375 0.024436 0.026949 0.0049162 0.031967 0 0.035389 0.015707 0.014484 0.0069996 0.017057 0.0048318 -4.3124 0.13405 -0.00028577 -0.04608 -0.22314 -0.0074146 0.013956 -0.04341 -0.036327 -0.01492 -0.01689 -0.024519 0.0019737 0.00042837 0.0013836 0.00065135 0.00058659 -0.35548 0 0 0.0068397 0 0.054847 0.14409 0.092567 0 0
2.3789 0.026177 0.030399 0.018417 0.025544 0 0.031434 0.018318 0.011536 0.0063764 0.014528 0.0043874 -4.3821 0.12625 -0.0040711 -0.04325 -0.21177 -0.0084299 0.015544 -0.038772 -0.039554 -0.010866 -0.0177 -0.021599 0.0024531 4.3643e-05 0.00046399 0.00035558 0.00029712 -0.34668 0 0 0.0045365 0 0.049416 0.13916 0.09852 0 0
2.3828 0.027509 0.031937 0.045498 0.022484 0 0.027387 0.024775 0.012422 0.0094111 0.016154 -0.001115 -4.4245 0.11621 -0.0013439 -0.045146 -0.20082 -0.0079374 0.013822 -0.035595 -0.038575 -0.0091965 -0.02159 -0.01629 0.0040456 -0.00012608 -0.00045374 4.1434e-05 0.0001441 -0.35612 0 0 0.0022146 0 0.042862 0.13552 0.10234 0 0
2.3867 0.029572 0.03149 0.06524 0.027962 0 0.02883 0.030381 0.015585 0.011698 0.019878 -0.011184 -4.4337 0.10574 0.0060059 -0.051959 -0.19185 -0.0084957 0.0081136 -0.035347 -0.032109 -0.01087 -0.027919 -0.011589 0.005213 -0.00015932 -0.00089586 -0.00025555 0.00016893 -0.35999 0 0 -0.0022485 0 0.035769 0.1336 0.10269 0 0
2.3906 0.03277 0.030037 0.060115 0.03799 0 0.03458 0.032068 0.017931 0.011976 0.022249 -0.018214 -4.4231 0.098003 0.012044 -0.063068 -0.18722 -0.014149 -0.0022649 -0.040124 -0.023823 -0.017538 -0.03607 -0.014351 0.0027676 -0.00022573 -0.00090883 -0.00056483 0.00033408 -0.35714 0 0 -0.0064235 0 0.028915 0.1338 0.098098 0 0
2.3945 0.035743 0.028589 0.030237 0.042919 0 0.03821 0.03097 0.018646 0.013279 0.02225 -0.013185 -4.4128 0.095973 0.012002 -0.074208 -0.18792 -0.026296 -0.015091 -0.0495 -0.019753 -0.029199 -0.045506 -0.028101 -0.0066378 -0.00032898 -0.00077286 -0.0008436 0.00056447 -0.3796 0 0 -0.0043608 0 0.023336 0.13479 0.089613 0 0
2.3984 0.035983 0.027096 -0.0049568 0.036982 0 0.034987 0.030188 0.020217 0.019258 0.022312 0.0065896 -4.4138 0.098603 0.0064638 -0.082432 -0.19199 -0.041101 -0.027469 -0.060634 -0.023265 -0.043648 -0.056 -0.049259 -0.021789 -0.00031814 -0.00059493 -0.00092741 0.00073172 -0.46174 0 0 0.008129 0 0.019492 0.13466 0.079701 0 0
2.4023 0.031832 0.024449 -0.021191 0.024045 0 0.026685 0.030718 0.025245 0.029772 0.025389 0.034724 -4.4244 0.10493 0.00054052 -0.086467 -0.19804 -0.05181 -0.037813 -0.071845 -0.032261 -0.059477 -0.067364 -0.070448 -0.041355 -0.00012159 -0.00027614 -0.00067772 0.0006839 -0.59738 0 0 0.028849 0 0.017886 0.13218 0.069699 0 0
2.4063 0.024115 0.019746 -0.0097136 0.013523 0 0.019206 0.030403 0.032712 0.04047 0.031279 0.060429 -4.4366 0.11359 -0.0010195 -0.085527 -0.20442 -0.054505 -0.044713 -0.08144 -0.041316 -0.075097 -0.079273 -0.08672 -0.063382 0.00010533 0.00017168 -0.00018405 0.00037279 -0.73173 0 0 0.049941 0 0.019006 0.12618 0.060922 0 0
2.4102 0.015798 0.013641 0.014364 0.010926 0 0.015966 0.026956 0.0382 0.046621 0.036241 0.07593 -4.4446 0.12182 0.0020427 -0.079449 -0.2074 -0.051682 -0.045996 -0.086724 -0.046542 -0.086864 -0.089676 -0.097832 -0.08251 0.00011261 0.00043071 0.00022976 -3.7173e-05 -0.80075 0 0 0.063468 0 0.024465 0.11472 0.055791 0 0
2.4141 0.0098989 0.0082834 0.025318 0.013149 0 0.014633 0.02125 0.038057 0.046991 0.036402 0.079841 -4.448 0.12799 0.0059334 -0.072343 -0.20572 -0.049526 -0.043803 -0.088672 -0.048383 -0.093248 -0.095751 -0.10486 -0.094732 -0.00017404 0.00012475 0.00025504 -0.00024448 -0.77976 0 0 0.066544 0 0.033001 0.10067 0.054258 0 0
2.418 0.0074811 0.0056723 0.011547 0.013219 0 0.010844 0.016826 0.032934 0.043837 0.031405 0.074492 -4.4489 0.13244 0.0068688 -0.065912 -0.19968 -0.051057 -0.039296 -0.088018 -0.049851 -0.09372 -0.095758 -0.10613 -0.098988 -0.00054921 -0.00072497 -0.0001257 -6.3155e-05 -0.69345 0 0 0.061459 0 0.043429 0.08638 0.056056 0 0
2.4219 0.0073782 0.0058867 -0.011324 0.0087192 0 0.0043817 0.016055 0.026748 0.039544 0.02452 0.061645 -4.4494 0.13574 0.0044446 -0.061147 -0.18988 -0.052049 -0.033232 -0.085124 -0.052454 -0.087915 -0.088413 -0.097833 -0.094759 -0.00071094 -0.0015716 -0.00061898 0.00037563 -0.58147 0 0 0.051635 0 0.054484 0.074033 0.060859 0 0
2.4258 0.0075563 0.0069684 -0.013714 0.0041724 0 0.00029682 0.017327 0.022305 0.033945 0.019223 0.04197 -4.4501 0.13916 0.0012605 -0.05866 -0.17753 -0.044358 -0.026159 -0.07992 -0.054206 -0.075202 -0.072002 -0.078662 -0.081623 -0.00053923 -0.0017617 -0.00088129 0.00070064 -0.46015 0 0 0.038405 0 0.064047 0.066926 0.0682 0 0
2.4297 0.0066471 0.0066639 0.018314 0.0047893 0 0.0031825 0.016488 0.018434 0.025187 0.015881 0.018339 -4.4515 0.14474 -0.00011872 -0.056531 -0.16573 -0.023904 -0.017558 -0.070563 -0.05158 -0.056459 -0.047814 -0.052678 -0.061512 -0.00018409 -0.0011267 -0.00079896 0.0006214 -0.32027 0 0 0.021921 0 0.068396 0.068772 0.076166 0 0
2.4336 0.0044042 0.0043468 0.065139 0.0090909 0 0.010903 0.010951 0.011685 0.012779 0.011858 -0.0024217 -4.4532 0.15212 0.00061556 -0.052273 -0.15574 0.0044188 -0.0068881 -0.056232 -0.043013 -0.035098 -0.021424 -0.026548 -0.038165 0.00010947 -0.00015741 -0.0005262 0.00019387 -0.15604 0 0 0.0041912 0 0.067475 0.077572 0.082781 0 0
2.4375 0.0011656 0.0012098 0.087031 0.0094553 0 0.015307 0.0020423 0.00049021 -0.0009616 0.0045976 -0.013427 -4.4536 0.16059 0.0020536 -0.044698 -0.14735 0.029864 0.0062073 -0.036291 -0.030208 -0.01279 0.0042732 -0.0039225 -0.012634 0.00023613 0.00042774 -0.00029158 -0.00023865 0.01564 0 0 -0.010497 0 0.061768 0.09216 0.087047 0 0
2.4414 -0.0027141 -0.0014031 0.059383 0.00061276 0 0.0099577 -0.0067212 -0.012791 -0.012768 -0.0057379 -0.014536 -4.4518 0.16917 0.0030571 -0.032977 -0.13984 0.044104 0.021873 -0.010524 -0.016147 0.008792 0.026555 0.016865 0.014239 0.00027798 0.00030908 -0.00020556 -0.00038205 0.17087 0 0 -0.019223 0 0.052338 0.11101 0.088196 0 0
2.4453 -0.0068713 -0.0036795 -0.0025214 -0.01341 0 -0.0031258 -0.013162 -0.023938 -0.021409 -0.016633 -0.014478 -4.4496 0.17554 0.0037179 -0.016628 -0.13007 0.046906 0.039722 0.020496 -0.0022972 0.026661 0.041274 0.039316 0.042078 0.00033805 -0.00020257 -0.00023926 -0.00027137 0.30902 0 0 -0.024163 0 0.042575 0.13156 0.085354 0 0
2.4492 -0.010702 -0.0071397 -0.054066 -0.022371 0 -0.01524 -0.017872 -0.030535 -0.028349 -0.025709 -0.024223 -4.4512 0.17877 0.0045936 0.0005089 -0.11482 0.044484 0.056805 0.050757 0.011949 0.039922 0.05004 0.063594 0.069696 0.00036649 -0.00051427 -0.00031518 -0.00020906 0.45552 0 0 -0.031351 0 0.037858 0.15055 0.081152 0 0
2.4531 -0.013498 -0.012669 -0.059567 -0.020431 0 -0.019784 -0.022403 -0.033433 -0.03541 -0.032393 -0.046536 -4.4587 0.17958 0.0056962 0.015737 -0.093916 0.043069 0.071259 0.07627 0.027307 0.049103 0.055465 0.085409 0.095447 0.00018658 -0.00031142 -0.000354 -0.00042156 0.62702 0 0 -0.044578 0 0.040081 0.16712 0.077797 0 0
2.457 -0.014977 -0.018893 -0.02368 -0.012916 0 -0.018749 -0.026846 -0.035 -0.042204 -0.037181 -0.071761 -4.4679 0.17875 0.006636 0.027197 -0.067975 0.044278 0.081798 0.094205 0.042589 0.05463 0.059329 0.099915 0.11747 -0.00029452 0.00020129 -0.00025302 -0.00078651 0.79603 0 0 -0.060398 0 0.050122 0.18068 0.076844 0 0
2.4609 -0.015613 -0.0228 0.013429 -0.011246 0 -0.019736 -0.029733 -0.036523 -0.046305 -0.039883 -0.084896 -4.4703 0.17752 0.0074664 0.03286 -0.038686 0.045832 0.087046 0.10141 0.054957 0.057131 0.063649 0.10594 0.1329 -0.00091385 0.00056378 8.583e-05 -0.00092105 0.89927 0 0 -0.069988 0 0.068329 0.19069 0.080043 0 0
2.4648 -0.016293 -0.022267 0.01306 -0.020668 0 -0.026547 -0.030083 -0.037378 -0.045866 -0.039243 -0.07816 -4.4603 0.17816 0.0087704 0.031214 -0.013102 0.045288 0.086248 0.095697 0.062105 0.057666 0.069626 0.10591 0.1354 -0.0013197 0.00053207 0.00062891 -0.00055933 0.88806 0 0 -0.066765 0 0.091403 0.19571 0.088238 0 0
2.4688 -0.01759 -0.018073 -0.026937 -0.033723 0 -0.033688 -0.028726 -0.036163 -0.041554 -0.034427 -0.05743 -4.4421 0.18057 0.010692 0.026053 0.0038118 0.04217 0.082774 0.084133 0.063989 0.05725 0.075113 0.10217 0.12681 -0.0012466 0.00029852 0.0011316 0.00015028 0.77121 0 0 -0.052422 0 0.11259 0.19612 0.097513 0 0
2.4727 -0.019287 -0.013396 -0.070971 -0.036942 0 -0.031377 -0.027124 -0.032104 -0.035534 -0.026506 -0.036456 -4.4272 0.18413 0.012287 0.019088 0.0099802 0.037081 0.07799 0.070051 0.062389 0.055577 0.078328 0.094242 0.10818 -0.00075528 0.00027188 0.0012798 0.00073375 0.60622 0 0 -0.035237 0 0.12889 0.19139 0.10539 0 0
2.4766 -0.020563 -0.011186 -0.078569 -0.024508 0 -0.016406 -0.025185 -0.025519 -0.028784 -0.018037 -0.02452 -4.4252 0.18803 0.012359 0.011917 0.0043748 0.030315 0.073089 0.05659 0.058956 0.052153 0.077617 0.08017 0.081228 -0.00020816 0.00064641 0.00098026 0.00080206 0.44851 0 0 -0.022355 0 0.13795 0.18116 0.1095 0 0
2.4805 -0.020576 -0.011886 -0.040463 -0.0049159 0 0.0025841 -0.021057 -0.017604 -0.020072 -0.011133 -0.019413 -4.4351 0.19052 0.011013 0.0064112 -0.013363 0.022452 0.069148 0.047873 0.053847 0.04519 0.070256 0.059962 0.049304 1.5138e-05 0.001175 0.0004898 0.0004041 0.31232 0 0 -0.013959 0 0.13694 0.16452 0.10591 0 0
2.4844 -0.01897 -0.013525 0.014286 0.0065109 0 0.011685 -0.013573 -0.010124 -0.008103 -0.0061467 -0.012099 -4.4475 0.1907 0.0099098 0.0023069 -0.034589 0.015816 0.065326 0.043793 0.046156 0.033856 0.058028 0.036858 0.01966 -0.00018088 0.0013694 0.00018422 -1.4962e-05 0.1815 0 0 -0.0051352 0 0.13003 0.14473 0.095558 0 0
2.4883 -0.016052 -0.013876 0.044536 0.0020058 0 0.0043125 -0.0046584 -0.0047996 0.0054954 -0.0022756 0.0023425 -4.4532 0.1895 0.010586 -0.0019389 -0.052755 0.013738 0.0603 0.041428 0.035469 0.019221 0.044465 0.015146 -0.0047094 -0.00055254 0.00096028 0.00016581 -2.2074e-05 0.051558 0 0 0.0069944 0 0.12209 0.12552 0.082408 0 0
2.4922 -0.012711 -0.012441 0.031459 -0.011594 0 -0.012478 0.0013947 -0.0021341 0.015993 0.00091513 0.018859 -4.4515 0.18784 0.012581 -0.0074732 -0.06426 0.017197 0.053217 0.038753 0.022945 0.0023354 0.03194 -0.002701 -0.022444 -0.00074981 0.0002034 0.00014618 0.00040181 -0.049536 0 0 0.018878 0 0.11596 0.10947 0.069377 0 0
2.4961 -0.010128 -0.010495 -0.008708 -0.019924 0 -0.024277 0.0015729 -0.00060965 0.019036 0.0029922 0.027451 -4.4478 0.18688 0.013661 -0.01553 -0.066117 0.022507 0.043301 0.033559 0.011022 -0.015328 0.022959 -0.016409 -0.03288 -0.00061544 -0.00027274 -0.00021946 0.00084241 -0.087469 0 0 0.023813 0 0.11434 0.099253 0.059787 0 0
2.5 -0.0092462 -0.0095059 -0.041562 -0.014947 0 -0.022175 -0.0028733 0.0022377 0.014602 0.0036101 0.023602 -4.4466 0.18884 0.012146 -0.02788 -0.056236 0.023742 0.030269 0.023243 0.002149 -0.02955 0.02116 -0.026044 -0.036209 -0.00027387 1.6489e-05 -0.00088472 0.00084397 -0.063976 0 0 0.019385 0 0.11971 0.099399 0.059509 0 0
2.5039 -0.010162 -0.0097725 -0.043419 -0.0019566 0 -0.0099324 -0.0073114 0.0070601 0.0073841 0.0033815 0.013282 -4.4476 0.19249 0.0088431 -0.04196 -0.043666 0.018561 0.017391 0.011417 -0.002435 -0.038758 0.02305 -0.030807 -0.037526 5.2952e-05 0.00096741 -0.0013703 0.0003559 -0.023821 0 0 0.010901 0 0.12689 0.10495 0.065038 0 0
2.5078 -0.011845 -0.010545 -0.017685 0.0064665 0 0.00075546 -0.0078153 0.010948 0.0029335 0.0032257 0.0073684 -4.4493 0.19642 0.0063516 -0.056062 -0.032603 0.011475 0.0065915 0.00071801 -0.003196 -0.042636 0.026604 -0.030005 -0.038035 0.00028755 0.0019249 -0.0012316 -0.00018872 -0.013264 0 0 0.0067513 0 0.13282 0.11277 0.073387 0 0
2.5117 -0.012628 -0.011115 0.01152 0.0027453 0 0.0014594 -0.0045363 0.0093155 0.0030608 0.0028712 0.011036 -4.4555 0.19918 0.0063967 -0.068469 -0.026536 0.010269 -0.00042138 -0.0063595 -0.0018877 -0.041369 0.029996 -0.024422 -0.03842 0.00052377 0.0021968 -0.00055731 -0.00025974 -0.03215 0 0 0.010143 0 0.13483 0.11963 0.081309 0 0
2.5156 -0.011277 -0.01141 0.019511 -0.0092656 0 -0.0062897 -0.0011952 0.00046682 0.0046991 0.00060859 0.018518 -4.4745 0.19812 0.0081012 -0.0763 -0.029594 0.018327 -0.0010168 -0.0058464 -0.00043873 -0.035699 0.031036 -0.015669 -0.038254 0.00080704 0.0016044 6.2039e-05 0.00025772 -0.031477 0 0 0.015552 0 0.12917 0.12032 0.083164 0 0
2.5195 -0.0078937 -0.011466 -0.0016393 -0.018982 0 -0.014238 -0.0014403 -0.011622 0.0030212 -0.0048822 0.018148 -4.5112 0.19213 0.0090606 -0.077845 -0.039541 0.030577 0.0047511 0.0029387 0.00035698 -0.029013 0.030652 -0.0040249 -0.034892 0.00093642 0.00058472 0.00010001 0.00090898 0.038796 0 0 0.013539 0 0.11665 0.1117 0.074889 0 0
2.5234 -0.0038617 -0.010667 -0.038964 -0.019109 0 -0.015935 -0.0057283 -0.019851 -0.0043096 -0.012436 0.0027375 -4.5586 0.18384 0.007967 -0.074867 -0.050067 0.037762 0.013703 0.015893 0.0015557 -0.023328 0.032139 0.012154 -0.02734 0.00057904 -0.00022135 -0.00039445 0.0010533 0.17942 0 0 -0.00066118 0 0.10246 0.097243 0.059817 0 0
2.5273 -0.00085784 -0.0079825 -0.067566 -0.011107 0 -0.011708 -0.011465 -0.020126 -0.015479 -0.018625 -0.024183 -4.6015 0.17543 0.0058965 -0.068548 -0.057407 0.035264 0.023866 0.030311 0.0054942 -0.019151 0.037806 0.033787 -0.015422 -0.00034186 -0.00048239 -0.00088259 0.00046471 0.33814 0 0 -0.022781 0 0.090082 0.079893 0.040937 0 0
2.5313 0.00029896 -0.0031938 -0.06616 -0.0021182 0 -0.0062891 -0.015682 -0.015137 -0.02627 -0.020538 -0.051132 -4.6278 0.16944 0.0050254 -0.060368 -0.057996 0.027618 0.03312 0.043242 0.014034 -0.016562 0.049827 0.057715 0.00050631 -0.0013827 -0.00031738 -0.00090877 -0.00040596 0.45243 0 0 -0.042901 0 0.083123 0.063232 0.022015 0 0
2.5352 9.4176e-05 0.0022665 -0.031078 0.0021005 0 -0.0031246 -0.017252 -0.011671 -0.032958 -0.01839 -0.067022 -4.6401 0.17137 0.0064249 -0.053203 -0.047123 0.023838 0.037581 0.04933 0.026736 -0.014041 0.070928 0.076757 0.017635 -0.0018087 -7.324e-06 -0.00052211 -0.00078542 0.49324 0 0 -0.052798 0 0.088085 0.05534 0.011694 0 0
2.5391 -0.00015807 0.0060717 0.019173 0.0011599 0 -0.0017283 -0.016725 -0.013845 -0.03379 -0.015116 -0.067636 -4.6534 0.17976 0.0093501 -0.048774 -0.03148 0.028029 0.037416 0.04927 0.040379 -0.009482 0.094194 0.084 0.030459 -0.0012165 0.00033651 -0.00010429 -0.00026045 0.46973 0 0 -0.050689 0 0.10103 0.057113 0.011438 0 0
2.543 0.00076268 0.0069065 0.053844 -0.0014481 0 0.00020321 -0.01463 -0.018943 -0.028694 -0.013209 -0.055991 -4.6817 0.19166 0.01241 -0.047259 -0.016246 0.03473 0.033483 0.044533 0.050295 -0.0026461 0.11414 0.077382 0.036213 1.5761e-05 0.0007718 0.0001447 0.00083016 0.40042 0 0 -0.040335 0 0.11788 0.066589 0.019299 0 0
2.5469 0.0032623 0.0057068 0.051158 -0.0021084 0 0.0036014 -0.010558 -0.020053 -0.018646 -0.01211 -0.038238 -4.7259 0.20386 0.014838 -0.04864 -0.0058065 0.033817 0.026591 0.036396 0.052667 0.0061072 0.12591 0.060114 0.032839 0.0009597 0.0012521 0.00042528 0.0016681 0.28927 0 0 -0.026888 0 0.13481 0.081321 0.032748 0 0
2.5508 0.0067574 0.0049078 0.016866 0.00083096 0 0.0076219 -0.0039737 -0.012736 -0.005636 -0.0088853 -0.019524 -4.7735 0.21086 0.016361 -0.052743 -0.0062288 0.020204 0.017814 0.026426 0.046259 0.015374 0.12228 0.036936 0.017647 0.00093003 0.0014871 0.00099593 0.0016517 0.13179 0 0 -0.013646 0 0.14595 0.096907 0.04712 0 0
2.5547 0.010038 0.0063115 -0.016652 0.0071676 0 0.011576 0.0044574 0.00095597 0.007418 -0.0014183 -0.0023753 -4.8114 0.2046 0.016323 -0.058749 -0.021123 -0.001168 0.0083364 0.015484 0.032623 0.020481 0.098027 0.010554 -0.0090402 0.00012169 0.001181 0.0016972 0.00087463 -0.062658 0 0 -0.0015095 0 0.14453 0.10539 0.053916 0 0
2.5586 0.011965 0.0095705 -0.014832 0.015207 0 0.015815 0.012824 0.014766 0.017846 0.0093062 0.012951 -4.8367 0.18659 0.013776 -0.065822 -0.043867 -0.019747 -0.0018209 0.0027489 0.014919 0.019387 0.061205 -0.018175 -0.041233 -0.00056218 0.00040686 0.0019609 -4.3213e-05 -0.26405 0 0 0.010069 0 0.13316 0.10559 0.051952 0 0
2.5625 0.012178 0.012673 0.028249 0.021656 0 0.02015 0.019404 0.023925 0.024992 0.020095 0.027588 -4.858 0.15863 0.0088155 -0.073938 -0.070418 -0.028607 -0.013135 -0.012733 -0.0037142 0.011397 0.016724 -0.047557 -0.075982 -0.00038573 -0.00035014 0.0013693 -0.00057105 -0.44041 0 0 0.022155 0 0.11398 0.098001 0.041818 0 0
2.5664 0.01136 0.013833 0.080101 0.022583 0 0.022323 0.023975 0.02841 0.030674 0.028356 0.042958 -4.8833 0.12352 0.0034161 -0.083153 -0.096464 -0.029568 -0.026134 -0.031786 -0.021316 -0.0034842 -0.029891 -0.074006 -0.11028 0.00047497 -0.0006043 0.00016603 -0.00070429 -0.57957 0 0 0.035517 0 0.089833 0.084031 0.025081 0 0
2.5703 0.010784 0.012915 0.093985 0.016392 0 0.019522 0.027489 0.031171 0.037261 0.033693 0.059183 -4.9109 0.087932 0.0002063 -0.094022 -0.11481 -0.029811 -0.041856 -0.055161 -0.037252 -0.023641 -0.068522 -0.094278 -0.13887 0.001082 -0.00032403 -0.00087812 -0.00081016 -0.68805 0 0 0.049492 0 0.0664 0.067779 0.0061837 0 0
2.5742 0.011354 0.011168 0.049681 0.0064994 0 0.012012 0.030477 0.03417 0.044858 0.036892 0.073815 -4.9293 0.05972 0.00010445 -0.10597 -0.12472 -0.033986 -0.058633 -0.078447 -0.051429 -0.042047 -0.094587 -0.10803 -0.15928 0.00067712 7.5169e-05 -0.0011448 -0.0010953 -0.76959 0 0 0.061246 0 0.048655 0.055337 -0.008705 0 0
2.5781 0.012915 0.0098767 -0.024904 6.5826e-05 0 0.0044674 0.032013 0.036638 0.050484 0.038033 0.082531 -4.9297 0.040453 0.0014354 -0.11806 -0.1289 -0.039683 -0.074267 -0.097718 -0.06323 -0.054905 -0.10935 -0.11698 -0.17115 -0.00050976 0.00020266 -0.00069686 -0.0013001 -0.81068 0 0 0.066852 0 0.036943 0.048083 -0.018459 0 0
2.582 0.01449 0.0094535 -0.073512 0.0024247 0 0.0024341 0.030518 0.036703 0.050439 0.036238 0.082009 -4.9162 0.030472 0.0017486 -0.1294 -0.12952 -0.040121 -0.086713 -0.10988 -0.071145 -0.059737 -0.11401 -0.12114 -0.1739 -0.0014272 9.7995e-05 -0.00012731 -0.00096729 -0.79189 0 0 0.064083 0 0.03103 0.046328 -0.023021 0 0
2.5859 0.015222 0.0097444 -0.058416 0.011955 0 0.0069615 0.025629 0.033721 0.043749 0.031232 0.072604 -4.9048 0.029123 0.00044032 -0.13863 -0.1295 -0.030846 -0.093069 -0.11109 -0.073635 -0.054041 -0.1105 -0.11694 -0.16664 -0.001224 0.00010547 6.2079e-05 -1.9483e-06 -0.71175 0 0 0.054449 0 0.029986 0.049571 -0.023276 0 0
2.5898 0.0151 0.010787 0.0063138 0.020898 0 0.01327 0.019077 0.028599 0.033215 0.024525 0.057925 -4.911 0.032303 -0.00081724 -0.14302 -0.1318 -0.013944 -0.088418 -0.09784 -0.070561 -0.037194 -0.1013 -0.10024 -0.14806 -0.00012372 0.00037665 -0.00012991 0.0010944 -0.59349 0 0 0.042035 0 0.031266 0.054668 -0.022794 0 0
2.5938 0.014687 0.012825 0.0659 0.022202 0 0.015475 0.013452 0.02236 0.022868 0.018416 0.041341 -4.9367 0.035182 -0.00037217 -0.14301 -0.13473 0.003599 -0.075468 -0.077497 -0.063694 -0.0162 -0.088329 -0.071707 -0.12293 0.00074463 0.00061772 -0.0003822 0.0016052 -0.46437 0 0 0.029823 0 0.032808 0.058647 -0.023863 0 0
2.5977 0.01423 0.01548 0.071756 0.016018 0 0.012622 0.0099634 0.015241 0.014388 0.013846 0.023048 -4.9688 0.037108 0.0011175 -0.13883 -0.13636 0.015228 -0.055924 -0.054126 -0.055393 0.0057409 -0.070667 -0.038339 -0.093306 0.00042591 0.00042746 -0.00050624 0.0012394 -0.33041 0 0 0.017226 0 0.034716 0.061138 -0.026299 0 0
2.6016 0.013252 0.017249 0.022904 0.0092013 0 0.0093476 0.0074429 0.0073428 0.0061825 0.009634 0.0012382 -4.9901 0.038146 0.0012709 -0.13097 -0.13473 0.018997 -0.032016 -0.03183 -0.046453 0.025655 -0.047329 -0.0088514 -0.06149 -0.00092498 -0.00014387 -0.00060418 0.0003954 -0.17688 0 0 0.0017259 0 0.037391 0.062261 -0.029392 0 0
2.6055 0.01123 0.016384 -0.034736 0.0080737 0 0.010174 0.0036861 -0.00046957 -0.0038979 0.0041239 -0.02344 -4.9935 0.040746 -0.0010471 -0.12031 -0.12659 0.0177 -0.0081443 -0.017117 -0.035416 0.039383 -0.015779 0.01275 -0.03152 -0.0021706 -0.00050508 -0.00078982 -0.00020897 0.0035219 0 0 -0.016845 0 0.042534 0.063566 -0.030416 0 0
2.6094 0.0086606 0.012619 -0.049685 0.011844 0 0.013723 -0.0021011 -0.0069497 -0.015178 -0.0026476 -0.045141 -4.9853 0.048492 -0.0038644 -0.10955 -0.11382 0.015802 0.0097147 -0.011627 -0.020492 0.046656 0.020509 0.028768 -0.0078769 -0.0022482 -9.7827e-05 -0.00089935 -0.00016497 0.18512 0 0 -0.034077 0 0.050827 0.067414 -0.026756 0 0
2.6133 0.0071672 0.008015 -0.0092173 0.013717 0 0.013784 -0.0081272 -0.011594 -0.023822 -0.0087436 -0.05581 -4.9774 0.061164 -0.0037997 -0.10012 -0.10072 0.015994 0.020013 -0.012043 -0.0025018 0.049604 0.055705 0.043094 0.0084853 -0.0011122 0.00095478 -0.00062341 0.00034569 0.31652 0 0 -0.043748 0 0.060946 0.073725 -0.019211 0 0
2.6172 0.0082646 0.0057483 0.05215 0.0087556 0 0.0067312 -0.011242 -0.014694 -0.026063 -0.012192 -0.052015 -4.9763 0.077613 0.0003044 -0.092849 -0.090469 0.017607 0.022094 -0.015906 0.014312 0.049402 0.085119 0.055541 0.01697 0.00033023 0.0018701 6.2567e-05 0.00083289 0.35633 0 0 -0.043218 0 0.071587 0.08186 -0.0089885 0 0
2.6211 0.011909 0.0076806 0.085073 0.00021091 0 -0.0027186 -0.0093696 -0.01595 -0.021624 -0.012566 -0.038964 -4.9791 0.095717 0.005868 -0.088419 -0.08653 0.017381 0.015956 -0.020206 0.02494 0.047333 0.10347 0.061425 0.017396 0.0011502 0.0019409 0.00071586 0.00099434 0.30247 0 0 -0.035924 0 0.081022 0.090638 0.0020088 0 0
2.625 0.016392 0.012886 0.067693 -0.0027341 0 -0.0044834 -0.0028916 -0.013577 -0.013728 -0.010427 -0.026813 -4.9795 0.1079 0.0090521 -0.087938 -0.094276 0.011854 0.0028772 -0.020654 0.027444 0.043982 0.099867 0.056455 0.0091644 0.0012161 0.0012247 0.00079015 0.00092381 0.18648 0 0 -0.028088 0 0.085223 0.096396 0.0086951 0 0
2.6289 0.019816 0.018525 0.020867 0.0059758 0 0.0071597 0.0060794 -0.0057142 -0.005684 -0.0056571 -0.0218 -4.9753 0.11111 0.0086314 -0.08974 -0.10779 3.5294e-05 -0.010981 -0.019002 0.024055 0.039036 0.081712 0.041045 -0.0031922 0.001118 0.00044399 0.00019694 0.00089658 0.040856 0 0 -0.022688 0 0.084925 0.098399 0.010281 0 0
2.6328 0.021737 0.022266 -0.013746 0.02251 0 0.026802 0.015491 0.006922 0.002268 0.0027888 -0.020317 -4.97 0.1052 0.0070077 -0.093332 -0.12328 -0.015267 -0.023469 -0.017666 0.018218 0.031673 0.053466 0.019232 -0.018701 0.0013815 0.00020174 -0.00056176 0.0010392 -0.12604 0 0 -0.016708 0 0.081184 0.097203 0.0075088 0 0
2.6367 0.023365 0.024016 -0.010112 0.035855 0 0.041538 0.024359 0.020326 0.012488 0.014983 -0.011937 -4.9677 0.091209 0.0072237 -0.09825 -0.13707 -0.028761 -0.032942 -0.019151 0.01057 0.021195 0.020056 -0.0060727 -0.036593 0.001864 0.00036463 -0.00087124 0.0012394 -0.32352 0 0 -0.0044944 0 0.075377 0.0938 0.0016312 0 0
2.6406 0.026235 0.025542 0.023261 0.037717 0 0.042172 0.032344 0.029977 0.026428 0.02837 0.010847 -4.9686 0.072509 0.0092839 -0.10411 -0.14352 -0.036256 -0.037792 -0.027929 -0.0017806 0.0063756 -0.010782 -0.03546 -0.056703 0.0019546 0.00027815 -0.0005986 0.0013228 -0.55178 0 0 0.016072 0 0.070079 0.090485 -0.0046271 0 0
2.6445 0.030798 0.028607 0.054888 0.030132 0 0.031364 0.038955 0.034728 0.042009 0.039006 0.044925 -4.9703 0.058374 0.0098637 -0.11044 -0.14095 -0.037971 -0.039709 -0.045462 -0.021666 -0.012049 -0.031934 -0.070094 -0.078629 0.0013004 -0.00044292 -0.00017378 0.0012379 -0.78668 0 0 0.040644 0 0.06823 0.090408 -0.0076054 0 0
2.6484 0.036311 0.033563 0.058594 0.0235 0 0.020994 0.043702 0.037788 0.054854 0.045084 0.077903 -4.9721 0.052755 0.0057618 -0.11694 -0.13428 -0.038508 -0.041678 -0.067521 -0.047641 -0.032029 -0.04551 -0.10718 -0.10111 0.00024014 -0.0014301 -9.1866e-05 0.001053 -0.99338 0 0 0.061443 0 0.069291 0.093155 -0.0076166 0 0
2.6523 0.041859 0.039547 0.033714 0.027137 0 0.021561 0.047069 0.043595 0.062205 0.048976 0.097275 -4.975 0.056813 -0.0025849 -0.12338 -0.12716 -0.042844 -0.045401 -0.090972 -0.07372 -0.052503 -0.053991 -0.13978 -0.12289 -0.00051373 -0.001909 -0.00039635 0.00083891 -1.1539 0 0 0.073265 0 0.072289 0.097618 -0.0056295 0 0
2.6563 0.047194 0.045669 0.0030435 0.041367 0 0.033859 0.050856 0.05369 0.065423 0.055069 0.099391 -4.9767 0.070485 -0.011139 -0.1295 -0.12365 -0.051526 -0.052438 -0.11225 -0.093599 -0.072447 -0.060772 -0.16197 -0.1425 -0.00057635 -0.0014857 -0.00069268 0.0006269 -1.2796 0 0 0.076953 0 0.075795 0.10213 -0.0031092 0 0
2.6602 0.052525 0.051717 -0.0064677 0.058084 0 0.050114 0.056897 0.06558 0.068451 0.065126 0.09096 -4.9663 0.090167 -0.015616 -0.13426 -0.13123 -0.05962 -0.064795 -0.12431 -0.10519 -0.090527 -0.072798 -0.17386 -0.15535 -0.00021872 -0.00052218 -0.0006303 0.00046745 -1.3954 0 0 0.077739 0 0.076132 0.10197 -0.0032817 0 0
2.6641 0.057776 0.057751 0.016025 0.068358 0 0.062155 0.065062 0.075273 0.07385 0.075983 0.082815 -4.9291 0.10657 -0.014665 -0.13686 -0.14688 -0.060981 -0.079172 -0.12811 -0.11105 -0.10704 -0.090294 -0.18081 -0.1609 -7.353e-06 0.0002622 -0.00028573 0.00044051 -1.5134 0 0 0.080574 0 0.072539 0.096331 -0.0054381 0 0
2.668 0.062417 0.063364 0.058043 0.069522 0 0.067952 0.072652 0.080401 0.08042 0.08222 0.081906 -4.8588 0.11657 -0.010114 -0.13657 -0.16668 -0.054254 -0.092947 -0.1258 -0.11478 -0.12188 -0.11009 -0.18754 -0.15962 -0.00018515 0.00048702 -3.2274e-05 0.00053666 -1.6199 0 0 0.086619 0 0.066083 0.086769 -0.0069664 0 0
2.6719 0.06612 0.067704 0.093152 0.065853 0 0.070983 0.076253 0.080985 0.084633 0.081268 0.087703 -4.7654 0.11859 -0.0048573 -0.13273 -0.18692 -0.044854 -0.10372 -0.1194 -0.11746 -0.13465 -0.12867 -0.19344 -0.15227 -0.00046129 0.00036619 -8.4316e-05 0.00056178 -1.6885 0 0 0.09313 0 0.058202 0.075377 -0.0050435 0 0
2.6758 0.069301 0.070348 0.099964 0.063678 0 0.074774 0.07465 0.07815 0.084137 0.07579 0.094366 -4.669 0.1122 -0.00097595 -0.12411 -0.20197 -0.040533 -0.10783 -0.11167 -0.11774 -0.14408 -0.13974 -0.19412 -0.14027 -0.00039172 0.00033717 -0.00025339 0.00026937 -1.7016 0 0 0.095849 0 0.051714 0.066319 0.00541 0 0
2.6797 0.072724 0.071955 0.078136 0.066302 0 0.079192 0.070149 0.073273 0.079803 0.07103 0.095545 -4.5822 0.10356 0.00053124 -0.10996 -0.20685 -0.04435 -0.10191 -0.10476 -0.11479 -0.14732 -0.13635 -0.18707 -0.12758 0.00010621 0.00055696 -0.00017988 -0.00034002 -1.6646 0 0 0.091718 0 0.051423 0.067006 0.029469 0 0
2.6836 0.07654 0.073837 0.049869 0.072785 0 0.081778 0.066957 0.068519 0.074642 0.070114 0.088096 -4.4988 0.098976 -0.00065768 -0.092374 -0.20575 -0.051761 -0.08898 -0.097063 -0.11021 -0.14454 -0.12324 -0.17505 -0.11663 0.00065825 0.00081056 0.00024396 -0.00089304 -1.6012 0 0 0.080584 0 0.057269 0.077633 0.062201 0 0
2.6875 0.079963 0.076787 0.044021 0.08008 0 0.08142 0.068008 0.066965 0.071194 0.072063 0.073349 -4.4005 0.10074 -0.0039885 -0.072609 -0.2022 -0.054962 -0.071031 -0.086709 -0.10682 -0.13621 -0.10482 -0.1636 -0.10791 0.00081227 0.00083114 0.00073615 -0.000931 -1.5408 0 0 0.065591 0 0.068535 0.097413 0.099578 0 0
2.6914 0.082093 0.080404 0.072804 0.085457 0 0.079756 0.073002 0.070595 0.070047 0.074026 0.056427 -4.2744 0.1101 -0.0076275 -0.052163 -0.20031 -0.050704 -0.050516 -0.071813 -0.10602 -0.1234 -0.086533 -0.15597 -0.1015 0.00044551 0.00058401 0.00090461 -0.00039509 -1.5065 0 0 0.052201 0 0.083873 0.12459 0.1368 0 0
2.6953 0.083003 0.083607 0.11929 0.087481 0 0.079221 0.079166 0.077674 0.070363 0.074678 0.044208 -4.1261 0.12587 -0.0092583 -0.0345 -0.20836 -0.044163 -0.032528 -0.049317 -0.10706 -0.11 -0.0809 -0.15139 -0.096527 -0.00021 0.00021323 0.00062128 0.0002135 -1.51 0 0 0.045785 0 0.099621 0.15435 0.16358 0 0
2.6992 0.083799 0.085751 0.1483 0.08617 0 0.080686 0.083732 0.083032 0.071171 0.075064 0.042163 -3.9727 0.13932 -0.0080804 -0.022512 -0.22747 -0.044936 -0.021111 -0.02385 -0.10879 -0.10301 -0.093349 -0.14825 -0.091573 -0.00086116 -0.00017826 0.00010754 0.00026046 -1.5505 0 0 0.048712 0 0.11108 0.17922 0.17686 0 0
2.7031 0.085521 0.087126 0.13464 0.083218 0 0.083474 0.0858 0.082351 0.072011 0.076642 0.051188 -3.8249 0.14595 -0.0059356 -0.017014 -0.25443 -0.058614 -0.016783 -0.00071432 -0.11133 -0.1054 -0.12178 -0.14807 -0.087483 -0.0013725 -0.00057472 -0.0003052 -0.00037278 -1.6171 0 0 0.058881 0 0.11698 0.197 0.18016 0 0
2.707 0.088114 0.088382 0.085894 0.08171 0 0.087039 0.086322 0.076757 0.072964 0.07947 0.06669 -3.6749 0.14317 -0.0057793 -0.018508 -0.28628 -0.081615 -0.019609 0.015769 -0.11536 -0.11881 -0.16374 -0.15512 -0.085856 -0.0016879 -0.00089388 -0.00045145 -0.0010978 -1.6957 0 0 0.071187 0 0.11672 0.20654 0.17732 0 0
2.7109 0.090602 0.089645 0.038436 0.084281 0 0.091519 0.0868 0.072644 0.074791 0.082767 0.08143 -3.5038 0.12883 -0.0086077 -0.027403 -0.31869 -0.10392 -0.029205 0.01999 -0.12014 -0.14441 -0.21505 -0.17182 -0.089753 -0.001656 -0.00093799 -0.00039159 -0.0011559 -1.7775 0 0 0.08111 0 0.10998 0.20717 0.17447 0 0
2.7148 0.092166 0.090402 0.027651 0.09055 0 0.096283 0.088195 0.076126 0.079052 0.086633 0.09056 -3.3 0.10497 -0.012151 -0.042469 -0.34451 -0.11704 -0.043198 0.0066212 -0.12341 -0.1782 -0.26659 -0.19514 -0.10686 -0.0010899 -0.00062424 -0.00028306 -0.0003906 -1.8634 0 0 0.087577 0 0.097477 0.19927 0.18265 0 0
2.7188 0.09282 0.090248 0.057264 0.096485 0 0.098766 0.090698 0.087279 0.087182 0.092189 0.094883 -3.0701 0.079591 -0.01314 -0.058896 -0.36358 -0.11995 -0.057637 -0.015068 -0.12408 -0.20997 -0.31351 -0.21828 -0.13633 -6.666e-05 -0.00023045 -0.00025424 0.00053568 -1.9582 0 0 0.092779 0 0.081971 0.18583 0.20034 0 0
2.7227 0.092975 0.089584 0.095638 0.097273 0 0.096016 0.093926 0.099975 0.098534 0.099594 0.099354 -2.8327 0.055279 -0.01103 -0.074485 -0.3764 -0.11817 -0.071228 -0.039212 -0.12468 -0.23466 -0.35525 -0.23587 -0.17696 0.00091112 -0.00025272 -0.00037428 0.00074896 -2.0596 0 0 0.099379 0 0.063846 0.16618 0.2232 0 0
2.7266 0.09266 0.089373 0.10375 0.091717 0 0.088031 0.097013 0.10746 0.10931 0.10653 0.10802 -2.6017 0.03371 -0.0090959 -0.087239 -0.38372 -0.11771 -0.082973 -0.059833 -0.12997 -0.24796 -0.39189 -0.24752 -0.22633 0.0011997 -0.0008962 -0.00065019 1.326e-05 -2.1523 0 0 0.10785 0 0.043381 0.13941 0.24541 0 0
2.7305 0.091574 0.090184 0.070628 0.084006 0 0.079219 0.098757 0.108 0.11446 0.10961 0.11991 -2.3761 0.014377 -0.011423 -0.094114 -0.38544 -0.11993 -0.091854 -0.066997 -0.14222 -0.24369 -0.42391 -0.25618 -0.27811 0.00056384 -0.0017351 -0.00098856 -0.0010287 -2.2155 0 0 0.1162 0 0.02032 0.10142 0.25259 0 0
2.7344 0.089959 0.091567 0.024408 0.080679 0 0.075734 0.098283 0.10511 0.11187 0.10765 0.12952 -2.1423 -0.008476 -0.01876 -0.095426 -0.37994 -0.12177 -0.098396 -0.060382 -0.15794 -0.22698 -0.45035 -0.26373 -0.31982 -0.00055452 -0.0020108 -0.0011882 -0.0014709 -2.2376 0 0 0.12172 0 -0.0030779 0.053464 0.23406 0 0
2.7383 0.089018 0.092483 0.0086275 0.085206 0 0.080706 0.095958 0.10299 0.10493 0.10324 0.13136 -1.8854 -0.037113 -0.027614 -0.093337 -0.36471 -0.11988 -0.10306 -0.047747 -0.17009 -0.20548 -0.4672 -0.26865 -0.34605 -0.0013813 -0.0013618 -0.0010536 -0.0009972 -2.2247 0 0 0.1228 0 -0.02339 0.0014344 0.19375 0 0
2.7422 0.089976 0.092331 0.044382 0.095015 0 0.091746 0.093526 0.10248 0.1003 0.10038 0.1243 -1.5968 -0.071277 -0.033536 -0.089351 -0.33735 -0.1142 -0.1058 -0.035464 -0.17411 -0.18395 -0.46975 -0.26795 -0.35359 -0.0014801 -0.0002426 -0.00056697 -0.00012989 -2.1944 0 0 0.11947 0 -0.037276 -0.048962 0.13677 0 0
2.7461 0.092626 0.091514 0.11129 0.10358 0 0.10288 0.092874 0.10155 0.10215 0.10068 0.11229 -1.2758 -0.10915 -0.035088 -0.085242 -0.29543 -0.1076 -0.10637 -0.031278 -0.17178 -0.16733 -0.45218 -0.26074 -0.34022 -0.0010942 0.00045786 6.8577e-05 0.00033686 -2.161 0 0 0.11277 0 -0.040713 -0.090379 0.071371 0 0
2.75 0.095115 0.090987 0.16327 0.10552 0 0.10883 0.094259 0.09868 0.10813 0.10198 0.10109 -0.92814 -0.13716 -0.034397 -0.08421 -0.23731 -0.10298 -0.10341 -0.049069 -0.1689 -0.16133 -0.40132 -0.24944 -0.30438 -0.00081718 0.00024742 0.00059372 0.00010903 -2.1255 0 0 0.10433 0 -0.02373 -0.10278 0.021596 0 0
2.7539 0.095553 0.091333 0.16512 0.10028 0 0.10786 0.095751 0.094759 0.11129 0.10088 0.094194 -0.5647 -0.14421 -0.034122 -0.086227 -0.17786 -0.10101 -0.098054 -0.080282 -0.16947 -0.15975 -0.33198 -0.23762 -0.26128 -0.00093449 -0.00053388 0.00090143 -0.00039873 -2.0785 0 0 0.095997 0 0.0074137 -0.087756 -0.001717 0 0
2.7578 0.093862 0.09231 0.11956 0.09182 0 0.10159 0.094739 0.091498 0.10636 0.096291 0.090923 -0.198 -0.12505 -0.034525 -0.09072 -0.12655 -0.10064 -0.091086 -0.11681 -0.17217 -0.15833 -0.25444 -0.22708 -0.2172 -0.0011227 -0.0011076 0.0010551 -0.00056464 -2.0104 0 0 0.089081 0 0.047967 -0.047923 0.0029841 0 0
2.7617 0.09181 0.093199 0.063675 0.085386 0 0.09319 0.090325 0.089109 0.094415 0.090126 0.087596 0.16489 -0.077132 -0.033868 -0.096844 -0.092351 -0.10082 -0.083487 -0.1496 -0.17268 -0.15304 -0.18015 -0.21726 -0.17781 -0.00082231 -0.0010329 0.0011046 -0.00020126 -1.9202 0 0 0.083357 0 0.091981 0.011704 0.034047 0 0
2.7656 0.091095 0.093471 0.039468 0.084217 0 0.085991 0.0844 0.086486 0.081514 0.084885 0.080536 0.52866 0.00061401 -0.031289 -0.10286 -0.090466 -0.10119 -0.077162 -0.16163 -0.16858 -0.13785 -0.1303 -0.20692 -0.15088 0.00010354 -0.00054236 0.00095 0.00031206 -1.8176 0 0 0.077092 0 0.12762 0.080309 0.08466 0 0
2.7695 0.091534 0.093073 0.062115 0.088065 0 0.082661 0.080264 0.083464 0.073139 0.081248 0.069059 0.90705 0.086539 -0.028433 -0.10609 -0.12389 -0.10148 -0.074331 -0.14014 -0.16142 -0.11292 -0.12388 -0.19601 -0.13952 0.0011168 -0.00014792 0.00046395 0.00047405 -1.7207 0 0 0.06898 0 0.13944 0.13422 0.13127 0 0
2.7734 0.091391 0.092233 0.1095 0.093594 0 0.084114 0.079979 0.081703 0.0702 0.078458 0.056767 1.3105 0.15897 -0.027816 -0.10605 -0.17712 -0.10114 -0.074633 -0.094501 -0.15443 -0.085487 -0.15325 -0.18596 -0.1394 0.0014381 -4.0368e-05 -0.00024698 0.00016718 -1.6523 0 0 0.06058 0 0.12717 0.16393 0.16162 0 0
2.7773 0.089411 0.091158 0.13967 0.096193 0 0.088486 0.082779 0.082601 0.070235 0.076519 0.050087 1.735 0.20527 -0.029907 -0.10266 -0.23917 -0.10039 -0.077412 -0.033519 -0.1492 -0.060969 -0.21082 -0.17866 -0.14827 0.00075141 2.1948e-05 -0.00078581 -0.00028753 -1.6323 0 0 0.05644 0 0.092591 0.16579 0.17144 0 0
2.7813 0.0862 0.089934 0.12296 0.092785 0 0.091859 0.085879 0.08487 0.071465 0.076985 0.054238 2.1652 0.21454 -0.03249 -0.096183 -0.29743 -0.10128 -0.081616 0.031164 -0.14534 -0.045206 -0.28548 -0.17556 -0.1634 -0.00050092 0.00027128 -0.00076946 -0.0005164 -1.6678 0 0 0.060813 0 0.03999 0.139 0.1593 0 0
2.7852 0.083378 0.088543 0.065517 0.084479 0 0.091249 0.086807 0.085443 0.074636 0.081006 0.068872 2.5908 0.17097 -0.033164 -0.08773 -0.32521 -0.10661 -0.084182 0.070015 -0.14285 -0.049845 -0.3483 -0.17728 -0.18071 -0.0014965 0.00053606 -0.00022318 -0.00046472 -1.7442 0 0 0.073452 0 -0.015283 0.088592 0.13092 0 0
2.7891 0.081587 0.086805 0.0067821 0.076765 0 0.087411 0.085181 0.083245 0.080806 0.087056 0.087028 3.0192 0.10444 -0.032027 -0.080154 -0.32118 -0.11677 -0.083302 0.073016 -0.1431 -0.068856 -0.37889 -0.18332 -0.19546 -0.0016994 0.00041255 0.0003729 -0.00037491 -1.8281 0 0 0.088707 0 -0.052251 0.040136 0.10698 0 0
2.793 0.079831 0.084368 -0.0087468 0.075786 0 0.08412 0.082557 0.081219 0.088412 0.091475 0.099322 3.4706 0.033862 -0.031383 -0.074765 -0.2913 -0.12771 -0.079092 0.042839 -0.14671 -0.095731 -0.37446 -0.1918 -0.20573 -0.0012005 -0.00019337 0.00049196 -0.00044674 -1.8847 0 0 0.099386 0 -0.063361 0.0045996 0.094767 0 0
2.7969 0.076956 0.080992 0.034024 0.082717 0 0.083927 0.080813 0.083343 0.093752 0.091697 0.10093 3.9584 -0.02465 -0.032802 -0.072588 -0.24291 -0.13306 -0.072132 -0.014707 -0.15105 -0.12396 -0.33622 -0.19988 -0.20992 -0.00049419 -0.00083218 3.8527e-05 -0.00057832 -1.898 0 0 0.1022 0 -0.044604 -0.010429 0.098198 0 0
2.8008 0.073417 0.07702 0.10658 0.091334 0 0.084696 0.080634 0.089392 0.094632 0.088639 0.095412 4.4745 -0.049176 -0.035072 -0.075004 -0.18902 -0.12957 -0.063955 -0.086828 -0.15151 -0.14321 -0.27068 -0.20533 -0.20561 -1.7914e-06 -0.00092679 -0.00058744 -0.00046483 -1.8771 0 0 0.099739 0 0.0064544 0.0028778 0.11892 0 0
2.8047 0.07095 0.073437 0.15637 0.092277 0 0.081323 0.081258 0.0937 0.092714 0.085443 0.091298 4.9951 -0.026147 -0.035523 -0.082427 -0.15284 -0.12069 -0.058369 -0.14143 -0.14633 -0.14126 -0.2055 -0.20794 -0.19162 0.00018173 -0.00040982 -0.0008974 6.0963e-05 -1.8424 0 0 0.097249 0 0.072461 0.038867 0.1445 0 0
2.8086 0.070301 0.071144 0.1474 0.081392 0 0.071695 0.08137 0.0903 0.091424 0.083924 0.093782 5.5031 0.023552 -0.033256 -0.092712 -0.13876 -0.11419 -0.056436 -0.16501 -0.13959 -0.12238 -0.15986 -0.20906 -0.17199 0.00016769 0.0001476 -0.00075843 0.00080398 -1.8044 0 0 0.097368 0 0.12916 0.079519 0.16155 0 0
2.8125 0.069661 0.069915 0.089891 0.064552 0 0.060621 0.080144 0.07941 0.091683 0.082717 0.09926 6.002 0.085969 -0.030421 -0.10466 -0.14583 -0.11491 -0.05791 -0.15412 -0.13785 -0.090829 -0.14037 -0.20931 -0.14936 3.2713e-05 0.00010529 -0.00042837 0.0013269 -1.7544 0 0 0.098011 0 0.16378 0.11583 0.16479 0 0
2.8164 0.066025 0.068127 0.032836 0.053426 0 0.056546 0.077528 0.067915 0.090612 0.079079 0.098484 6.5104 0.14567 -0.029937 -0.11692 -0.17044 -0.11938 -0.06193 -0.1093 -0.14306 -0.052372 -0.15021 -0.20671 -0.12677 -0.00023539 -0.00056856 -0.00020425 0.0013061 -1.675 0 0 0.095041 0 0.16553 0.13968 0.15097 0 0
2.8203 0.058339 0.063826 0.023184 0.055031 0 0.063133 0.073724 0.0626 0.084966 0.072048 0.085937 7.0421 0.1741 -0.032167 -0.12666 -0.20123 -0.11806 -0.064958 -0.039946 -0.14922 -0.019968 -0.18651 -0.19788 -0.11085 -0.0005938 -0.0012396 -0.00011757 0.00080017 -1.5579 0 0 0.086649 0 0.11886 0.14036 0.12081 0 0
2.8242 0.049036 0.056316 0.065117 0.0646 0 0.07394 0.068489 0.063026 0.075214 0.063201 0.066315 7.5948 0.16732 -0.034419 -0.13193 -0.22149 -0.10407 -0.062489 0.022278 -0.14745 -0.0027733 -0.22248 -0.18134 -0.10426 -0.00085485 -0.0012336 -6.4246e-06 0.00019701 -1.4095 0 0 0.075015 0 0.046387 0.12698 0.091975 0 0
2.8281 0.041939 0.046783 0.11502 0.069063 0 0.076373 0.061035 0.061811 0.065127 0.05437 0.051047 8.1561 0.13621 -0.033938 -0.13233 -0.22751 -0.08072 -0.053394 0.063924 -0.13483 0.0001612 -0.2447 -0.15966 -0.10522 -0.00082304 -0.0004859 0.00017824 -0.00011232 -1.2401 0 0 0.063945 0 -0.031308 0.10887 0.07395 0 0
2.832 0.038408 0.037222 0.11807 0.058556 0 0.062235 0.05071 0.052277 0.057019 0.045393 0.047427 8.7182 0.091419 -0.031026 -0.12764 -0.21852 -0.060091 -0.037419 0.077884 -0.11762 -0.0086386 -0.24523 -0.13733 -0.11125 -0.00052337 0.00044544 0.00025005 -5.1305e-05 -1.0499 0 0 0.055143 0 -0.098326 0.092799 0.072213 0 0
2.8359 0.035637 0.028638 0.055779 0.035404 0 0.035224 0.037875 0.035389 0.048406 0.034783 0.050785 9.2835 0.049047 -0.028613 -0.11775 -0.19609 -0.053062 -0.015026 0.059327 -0.10459 -0.023781 -0.21719 -0.11612 -0.11785 -0.00023029 0.00096229 2.2443e-05 0.00010482 -0.82737 0 0 0.046716 0 -0.13477 0.086728 0.091353 0 0
2.8398 0.028959 0.020244 -0.036742 0.012028 0 0.0081772 0.024036 0.018606 0.034588 0.022314 0.047895 9.8566 0.036853 -0.028562 -0.10387 -0.16952 -0.059244 0.0095013 0.019489 -0.096928 -0.030336 -0.16427 -0.092497 -0.11326 -0.00020837 0.00095918 -0.00038478 8.8095e-06 -0.56316 0 0 0.034913 0 -0.11778 0.097046 0.12623 0 0
2.8438 0.015959 0.010413 -0.098989 -0.0003396 0 -0.0075913 0.01083 0.0079955 0.014671 0.0099527 0.029144 10.435 0.052952 -0.028826 -0.089367 -0.14659 -0.066248 0.031186 -0.015041 -0.085498 -0.021899 -0.10741 -0.060566 -0.09407 -0.00041616 0.00078408 -0.00057348 -0.00040353 -0.26375 0 0 0.017332 0 -0.067388 0.11485 0.15977 0 0
2.8477 -0.0014943 -0.0016228 -0.094541 -0.0016134 0 -0.011199 -0.001455 0.0020839 -0.0061575 -0.00044601 -0.0018501 11.012 0.091257 -0.02492 -0.075667 -0.12791 -0.059711 0.048374 -0.032212 -0.059464 0.0025972 -0.05554 -0.018254 -0.059807 -0.00051012 0.0007647 -0.00025699 -0.00080969 0.049475 0 0 -0.0049003 0 0.0028652 0.13456 0.1845 0 0
2.8516 -0.018998 -0.015027 -0.039739 -0.0023948 0 -0.011646 -0.014356 -0.0062078 -0.021459 -0.0099196 -0.030533 11.584 0.1429 -0.014605 -0.063989 -0.11261 -0.03571 0.060165 -0.022414 -0.018199 0.042329 -0.015972 0.029169 -0.011602 -0.00018905 0.00087262 0.00040095 -0.00077173 0.35432 0 0 -0.027188 0 0.077662 0.15063 0.19459 0 0
2.8555 -0.033152 -0.028196 0.011676 -0.013957 0 -0.019101 -0.029892 -0.022005 -0.030495 -0.021849 -0.043912 12.155 0.18787 -0.0010238 -0.055878 -0.094729 -0.004539 0.066831 0.025825 0.025719 0.092628 0.0036673 0.072213 0.045906 0.00045686 0.00086255 0.00089328 -0.00016078 0.64073 0 0 -0.043715 0 0.12842 0.1545 0.18445 0 0
2.8594 -0.043626 -0.040187 0.013457 -0.038118 0 -0.036338 -0.048223 -0.043368 -0.039177 -0.038086 -0.041946 12.729 0.20664 0.0092793 -0.05023 -0.06655 0.017886 0.073814 0.09568 0.056422 0.13921 0.012724 0.1046 0.098651 0.000971 0.0006474 0.0008423 0.00066233 0.91117 0 0 -0.051024 0 0.13734 0.1472 0.16582 0 0
2.8633 -0.052457 -0.051274 -0.036708 -0.065877 0 -0.057485 -0.066499 -0.063488 -0.0533 -0.056113 -0.037636 13.3 0.20108 0.012013 -0.045302 -0.028803 0.023801 0.084416 0.16794 0.068778 0.1758 0.021652 0.12829 0.13993 0.00094172 0.00042734 0.00035344 0.0011143 1.1716 0 0 -0.051172 0 0.11174 0.13556 0.14979 0 0
2.8672 -0.061956 -0.062272 -0.097973 -0.085288 0 -0.074046 -0.080438 -0.077162 -0.071442 -0.070943 -0.045977 13.854 0.17616 0.0093354 -0.039972 0.015834 0.020517 0.10024 0.23014 0.073204 0.19966 0.036526 0.15139 0.16649 0.00040434 0.00042444 -0.00011434 0.00088635 1.4251 0 0 -0.051867 0 0.059883 0.12475 0.14265 0 0
2.8711 -0.07323 -0.073571 -0.12149 -0.091145 0 -0.082117 -0.087808 -0.084779 -0.086009 -0.080183 -0.071698 14.387 0.14102 0.0085609 -0.033074 0.062481 0.024252 0.12231 0.26947 0.08647 0.20957 0.063002 0.18082 0.17646 -0.00017964 0.00056067 -0.00021575 0.00020671 1.6746 0 0 -0.062014 0 -0.0053798 0.12083 0.15004 0 0
2.875 -0.08596 -0.084936 -0.090319 -0.088486 0 -0.084901 -0.09088 -0.090727 -0.091974 -0.086715 -0.10603 14.906 0.12219 0.016273 -0.023549 0.094804 0.046086 0.14907 0.26826 0.11681 0.209 0.10409 0.21634 0.17247 -0.0003655 0.00048696 -3.5903e-05 -0.00039529 1.9269 0 0 -0.084785 0 -0.050854 0.13328 0.17408 0 0
2.8789 -0.09882 -0.096049 -0.032958 -0.087904 0 -0.089382 -0.095279 -0.09908 -0.093688 -0.095782 -0.13428 15.426 0.12977 0.03277 -0.013636 0.10761 0.082252 0.17399 0.24541 0.15679 0.20993 0.14666 0.25118 0.16899 -0.00015617 -3.7942e-05 4.7563e-05 -0.00059893 2.1893 0 0 -0.11381 0 -0.06275 0.15504 0.19952 0 0
2.8828 -0.11009 -0.10694 -0.00099845 -0.097203 0 -0.10055 -0.10562 -0.11107 -0.10148 -0.10945 -0.14706 15.947 0.16269 0.051493 -0.0050316 0.10105 0.11727 0.19409 0.21205 0.18997 0.21671 0.18347 0.2783 0.17191 1.7585e-05 -0.0008296 -0.00022258 -0.00056817 2.4592 0 0 -0.13704 0 -0.039991 0.18051 0.21881 0 0
2.8867 -0.11863 -0.11775 -0.02897 -0.11591 0 -0.11763 -0.12139 -0.12553 -0.12082 -0.12451 -0.14612 16.452 0.2162 0.063895 0.00062497 0.077611 0.13718 0.20713 0.1796 0.20488 0.23241 0.2082 0.29639 0.18572 -0.00024091 -0.0013825 -0.00073142 -0.00071667 2.7175 0 0 -0.14624 0 0.014376 0.20371 0.22584 0 0
2.8906 -0.12502 -0.12838 -0.10694 -0.13625 0 -0.13477 -0.13681 -0.14019 -0.1456 -0.13611 -0.1414 16.922 0.27624 0.065883 0.00049463 0.04478 0.14127 0.21048 0.16625 0.20396 0.25974 0.21191 0.31045 0.21521 -0.00085237 -0.0013132 -0.0011244 -0.0012114 2.9385 0 0 -0.14416 0 0.089711 0.2142 0.21329 0 0
2.8945 -0.13171 -0.13852 -0.18683 -0.14934 0 -0.14558 -0.14531 -0.15241 -0.16316 -0.14299 -0.14268 17.357 0.31343 0.060829 -0.0057579 0.021896 0.14205 0.20765 0.18402 0.20038 0.29317 0.19716 0.32688 0.25463 -0.0012956 -0.00070591 -0.0011397 -0.0017389 3.1085 0 0 -0.14205 0 0.15477 0.20554 0.18754 0 0
2.8984 -0.1413 -0.14825 -0.21846 -0.15217 0 -0.14854 -0.14528 -0.15997 -0.16644 -0.14841 -0.15275 17.778 0.31892 0.056909 -0.014917 0.017289 0.15381 0.20416 0.22467 0.20661 0.32615 0.17541 0.3481 0.29484 -0.001102 -2.6933e-05 -0.00080042 -0.001783 3.2393 0 0 -0.14917 0 0.19447 0.18383 0.16112 0 0
2.9023 -0.15397 -0.15819 -0.18861 -0.15012 0 -0.14902 -0.14218 -0.16291 -0.16077 -0.156 -0.16628 18.201 0.29089 0.06084 -0.024457 0.034096 0.17993 0.20307 0.28125 0.22491 0.35542 0.15399 0.37128 0.33086 -0.00032488 0.00029307 -0.00033338 -0.0011256 3.362 0 0 -0.16421 0 0.20294 0.1543 0.14129 0 0
2.9063 -0.16669 -0.1687 -0.13261 -0.15306 0 -0.15584 -0.14491 -0.16468 -0.15845 -0.16556 -0.17465 18.619 0.23151 0.072786 -0.031462 0.073136 0.21015 0.20718 0.34457 0.24717 0.37832 0.14052 0.39184 0.3582 0.00048684 0.00020219 2.8858e-05 -5.6388e-05 3.5057 0 0 -0.1772 0 0.17792 0.12357 0.13487 0 0
2.9102 -0.17558 -0.1791 -0.10764 -0.16743 0 -0.17387 -0.15883 -0.1701 -0.16702 -0.17382 -0.17291 19.007 0.15501 0.08637 -0.028939 0.13071 0.22966 0.22007 0.39301 0.26292 0.39254 0.14913 0.40792 0.3715 0.00079515 -5.1624e-06 0.00015779 0.00090334 3.6791 0 0 -0.1803 0 0.12394 0.10739 0.15056 0 0
2.9141 -0.17965 -0.18782 -0.14698 -0.19048 0 -0.19885 -0.18098 -0.18089 -0.1833 -0.17906 -0.16423 19.342 0.09113 0.093839 -0.017021 0.18787 0.2317 0.23687 0.41671 0.26829 0.40398 0.17552 0.42181 0.37876 0.00056178 -1.9264e-05 2.3586e-05 0.001455 3.8692 0 0 -0.17635 0 0.069982 0.1098 0.17555 0 0
2.918 -0.18211 -0.19388 -0.23136 -0.21194 0 -0.21938 -0.20165 -0.19333 -0.19826 -0.184 -0.15867 19.632 0.050066 0.092376 0.0027799 0.23715 0.22252 0.25441 0.41538 0.26871 0.41546 0.21522 0.4375 0.38478 0.00023951 0.00019609 -0.00031389 0.0016968 4.056 0 0 -0.17621 0 0.027311 0.12925 0.20144 0 0
2.9219 -0.18753 -0.19805 -0.30182 -0.22214 0 -0.22574 -0.21157 -0.20143 -0.20636 -0.19295 -0.16641 19.901 0.03763 0.086524 0.028459 0.2734 0.2152 0.26998 0.39099 0.27403 0.42891 0.26382 0.45718 0.39331 0.00028453 0.00041338 -0.0006744 0.0019018 4.2274 0 0 -0.18758 0 0.003282 0.16286 0.2213 0 0
2.9258 -0.19735 -0.20229 -0.30531 -0.21984 0 -0.21787 -0.20924 -0.2032 -0.20935 -0.20631 -0.19007 20.166 0.057548 0.08465 0.056382 0.29142 0.21857 0.28005 0.34895 0.29077 0.44603 0.31488 0.47983 0.40872 0.00068703 0.0003956 -0.00078773 0.0021993 4.3833 0 0 -0.20686 0 0.0040952 0.20479 0.2262 0 0
2.9297 -0.20835 -0.20765 -0.23663 -0.21244 0 -0.20533 -0.20224 -0.20313 -0.21213 -0.2189 -0.22183 20.413 0.094931 0.092295 0.078957 0.29334 0.2312 0.28286 0.30848 0.31736 0.46475 0.35927 0.5027 0.43101 0.00099367 0.00012026 -0.00046989 0.0025025 4.5273 0 0 -0.22301 0 0.020582 0.24115 0.21371 0 0
2.9336 -0.21572 -0.21299 -0.1429 -0.20854 0 -0.19869 -0.20126 -0.2075 -0.21702 -0.22456 -0.24806 20.618 0.13002 0.10784 0.093572 0.28776 0.24482 0.28172 0.28278 0.34559 0.48139 0.39546 0.52349 0.4544 0.00079337 -0.0002354 0.00016537 0.0026929 4.6568 0 0 -0.22898 0 0.036161 0.26591 0.19441 0 0
2.9375 -0.21773 -0.21625 -0.087465 -0.21038 0 -0.20078 -0.2113 -0.21738 -0.22307 -0.22258 -0.25835 20.771 0.15497 0.12397 0.099527 0.27757 0.25243 0.27846 0.27727 0.36644 0.494 0.42332 0.54103 0.4755 0.00016789 -0.00049771 0.00070155 0.0027908 4.7633 0 0 -0.22853 0 0.043651 0.27747 0.17467 0 0
2.9414 -0.21743 -0.21739 -0.10318 -0.21382 0 -0.20635 -0.22768 -0.22719 -0.2296 -0.21896 -0.25204 20.887 0.16409 0.13349 0.09701 0.26512 0.25356 0.275 0.29521 0.37574 0.50108 0.44349 0.55449 0.4911 -0.00035463 -0.00065461 0.00071971 0.0029177 4.8441 0 0 -0.23114 0 0.037527 0.27581 0.16085 0 0
2.9453 -0.21968 -0.21983 -0.17219 -0.21547 0 -0.21014 -0.24046 -0.23122 -0.23783 -0.22107 -0.23727 20.989 0.15482 0.13443 0.087915 0.25063 0.25272 0.27398 0.33789 0.37594 0.50116 0.45709 0.5629 0.49671 -0.00030193 -0.00080497 0.00018601 0.0031471 4.9124 0 0 -0.24076 0 0.014725 0.26385 0.16246 0 0
2.9492 -0.2268 -0.22831 -0.2452 -0.21871 0 -0.21446 -0.24357 -0.23088 -0.24803 -0.23104 -0.22396 21.084 0.14248 0.13057 0.079541 0.23367 0.25415 0.27518 0.38566 0.37341 0.49887 0.46834 0.56619 0.49654 0.00028215 -0.00097678 -0.00044591 0.0034534 4.9964 0 0 -0.25108 0 -0.010008 0.25261 0.17484 0 0
2.9531 -0.23701 -0.24431 -0.28124 -0.23101 0 -0.22743 -0.24033 -0.23403 -0.25664 -0.24457 -0.21716 21.155 0.13505 0.12745 0.075067 0.2155 0.25853 0.27757 0.4265 0.37395 0.49715 0.47852 0.56674 0.49462 0.00087141 -0.0010457 -0.00057586 0.0037933 5.1222 0 0 -0.25268 0 -0.027601 0.24636 0.19114 0 0
2.957 -0.24644 -0.26327 -0.27506 -0.25471 0 -0.2532 -0.24006 -0.24611 -0.2588 -0.25564 -0.21616 21.188 0.13654 0.12801 0.076222 0.19823 0.26407 0.28047 0.45216 0.37968 0.49782 0.48807 0.5692 0.49375 0.00094485 -0.00087622 1.6168e-05 0.0041531 5.2911 0 0 -0.24429 0 -0.032684 0.24706 0.20609 0 0
2.9609 -0.25212 -0.27661 -0.25359 -0.28135 0 -0.28437 -0.24864 -0.26278 -0.25477 -0.2619 -0.21883 21.182 0.14924 0.13126 0.084256 0.18589 0.26949 0.28319 0.45374 0.38891 0.50255 0.49688 0.57803 0.49702 0.00045069 -0.00054014 0.00092941 0.0044691 5.4706 0 0 -0.23583 0 -0.020596 0.25555 0.21297 0 0
2.9648 -0.25281 -0.27728 -0.24879 -0.29651 0 -0.30521 -0.26196 -0.27277 -0.25214 -0.26496 -0.22583 21.15 0.16419 0.13437 0.096567 0.18853 0.27541 0.28625 0.4283 0.39844 0.51044 0.50298 0.59465 0.50557 -0.00018423 -0.00033425 0.001439 0.0045642 5.6086 0 0 -0.23953 0 0.0031936 0.26652 0.20592 0 0
2.9688 -0.24807 -0.26447 -0.27033 -0.29131 0 -0.30334 -0.26906 -0.26876 -0.25938 -0.26647 -0.24026 21.094 0.16884 0.13552 0.10685 0.20571 0.28335 0.29087 0.39447 0.40641 0.51729 0.50497 0.61675 0.51487 -0.00047216 -0.0005079 0.0011035 0.0042884 5.6618 0 0 -0.25838 0 0.022703 0.27231 0.19204 0 0
2.9727 -0.23785 -0.24359 -0.29826 -0.26921 0 -0.27891 -0.26214 -0.25475 -0.27615 -0.26492 -0.26325 20.995 0.15824 0.13519 0.1117 0.2354 0.29414 0.29748 0.36296 0.41375 0.52083 0.5014 0.64006 0.52219 -0.00028477 -0.00094883 0.0001589 0.0037804 5.6194 0 0 -0.28354 0 0.030699 0.26932 0.17587 0 0
2.9766 -0.22363 -0.22209 -0.29928 -0.24159 0 -0.24303 -0.24402 -0.2418 -0.29114 -0.25717 -0.29025 20.828 0.12964 0.13519 0.10817 0.27393 0.30759 0.30609 0.34414 0.4234 0.5191 0.49088 0.66017 0.52503 0.00010499 -0.0011922 -0.00066342 0.0035085 5.5014 0 0 -0.30239 0 0.021896 0.25488 0.16188 0 0
2.9805 -0.20908 -0.20482 -0.25384 -0.21743 0 -0.20848 -0.22551 -0.23657 -0.29127 -0.2428 -0.31171 20.595 0.084087 0.13716 0.091497 0.31083 0.32267 0.31518 0.35496 0.43724 0.5093 0.46978 0.67251 0.51964 0.00033966 -0.00082462 -0.00075472 0.0039059 5.3338 0 0 -0.30804 0 -0.0072061 0.22591 0.15663 0 0
2.9844 -0.1982 -0.19266 -0.17455 -0.19809 0 -0.18215 -0.21525 -0.23511 -0.27345 -0.22604 -0.31779 20.325 0.041505 0.14142 0.064797 0.33008 0.33712 0.31955 0.39256 0.45267 0.49367 0.43888 0.67111 0.50762 0.00030078 8.0521e-05 -0.00015174 0.0048951 5.1256 0 0 -0.301 0 -0.038703 0.18985 0.15867 0 0
2.9883 -0.1919 -0.18438 -0.10169 -0.18151 0 -0.16547 -0.212 -0.22834 -0.24704 -0.21271 -0.30355 20.051 0.015284 0.14679 0.03332 0.32705 0.34654 0.31601 0.44238 0.46167 0.47493 0.40112 0.64937 0.49158 0.00013879 0.00096258 0.00050245 0.0058373 4.8676 0 0 -0.28374 0 -0.057387 0.15411 0.16263 0 0
2.9922 -0.1868 -0.17894 -0.076294 -0.16891 0 -0.15882 -0.20702 -0.21255 -0.22423 -0.20507 -0.27113 19.776 0.013274 0.15096 0.00073552 0.29989 0.34532 0.30248 0.4925 0.45421 0.45427 0.35863 0.60398 0.47242 4.1001e-05 0.0012646 0.00053954 0.0060729 4.5546 0 0 -0.2567 0 -0.053833 0.12372 0.16476 0 0
2.9961 -0.17842 -0.17597 -0.1088 -0.16488 0 -0.16272 -0.19372 -0.19292 -0.20875 -0.19974 -0.22848 19.474 0.042068 0.15154 -0.028756 0.24872 0.33001 0.27717 0.52817 0.42489 0.43266 0.31413 0.53914 0.45064 1.7318e-05 0.00094906 -0.00011804 0.0055637 4.205 0 0 -0.22093 0 -0.01936 0.10402 0.16095 0 0
3 -0.16619 -0.17447 -0.16805 -0.17021 0 -0.17404 -0.17447 -0.17632 -0.19448 -0.19062 -0.18551 19.116 0.10362 0.14764 -0.047474 0.18046 0.30266 0.2397 0.51917 0.37792 0.4085 0.27361 0.46627 0.42223 -8.5946e-05 0.00050311 -0.00086271 0.0049555 3.8542 0 0 -0.18273 0 0.049937 0.10386 0.1476 0 0
3.0039 -0.15487 -0.17215 -0.20317 -0.17707 0 -0.18375 -0.15735 -0.16251 -0.17435 -0.17404 -0.1495 18.705 0.1712 0.14078 -0.056917 0.11425 0.27034 0.20019 0.4734 0.32581 0.37993 0.23922 0.39785 0.38495 -0.00040053 0.0004156 -0.00093187 0.004943 3.5236 0 0 -0.15206 0 0.12377 0.11651 0.13253 0 0
3.0078 -0.15022 -0.16658 -0.18433 -0.17433 0 -0.18177 -0.14675 -0.14459 -0.14896 -0.15157 -0.12161 18.272 0.23218 0.13409 -0.058346 0.057276 0.2401 0.16365 0.39876 0.28145 0.34584 0.21126 0.34021 0.33758 -0.00089778 0.00067426 -9.9768e-05 0.005572 3.1979 0 0 -0.13384 0 0.18551 0.13847 0.12084 0 0
3.0117 -0.15267 -0.15706 -0.12885 -0.15877 0 -0.16579 -0.13817 -0.11874 -0.12528 -0.12845 -0.096839 17.845 0.27559 0.1296 -0.053521 0.015007 0.21363 0.13459 0.30591 0.24956 0.30585 0.18944 0.2915 0.28015 -0.0014269 0.00082307 0.0010933 0.0062164 2.8393 0 0 -0.12154 0 0.22031 0.16576 0.11704 0 0
3.0156 -0.15559 -0.14522 -0.087232 -0.13957 0 -0.14436 -0.1232 -0.09165 -0.10816 -0.10972 -0.06862 17.422 0.28656 0.12614 -0.045366 -0.0063777 0.18701 0.11953 0.21559 0.22488 0.26044 0.1728 0.24698 0.21466 -0.0018543 0.00050945 0.0017893 0.0062529 2.4326 0 0 -0.1023 0 0.20613 0.19203 0.12763 0 0
3.0195 -0.15038 -0.1335 -0.098188 -0.12953 0 -0.12918 -0.099627 -0.076116 -0.095259 -0.097335 -0.03581 16.972 0.26783 0.11992 -0.038728 -0.011654 0.15637 0.11813 0.15698 0.19887 0.21653 0.15797 0.20637 0.15368 -0.002141 -9.5826e-05 0.0015337 0.0057004 2.0212 0 0 -0.070589 0 0.14676 0.20947 0.14956 0 0
3.0234 -0.13392 -0.12313 -0.15153 -0.13115 0 -0.12344 -0.075603 -0.078293 -0.081533 -0.089895 -0.0066807 16.47 0.23544 0.10805 -0.034845 -0.009033 0.1241 0.12375 0.13397 0.16923 0.18028 0.14381 0.1759 0.10687 -0.002296 -0.00048059 0.00061882 0.0051378 1.6941 0 0 -0.036905 0 0.068753 0.21688 0.17327 0 0
3.0273 -0.11145 -0.11357 -0.19461 -0.13286 0 -0.11852 -0.062861 -0.09037 -0.067359 -0.084573 0.004843 15.922 0.19883 0.092013 -0.033641 -0.0017565 0.099339 0.13242 0.14583 0.14317 0.15577 0.13088 0.16313 0.080244 -0.0022942 -0.00036116 -0.00023585 0.0050248 1.5282 0 0 -0.02099 0 -0.010163 0.21389 0.19249 0 0
3.0313 -0.092221 -0.10376 -0.17908 -0.12067 0 -0.10359 -0.065541 -0.097189 -0.060006 -0.079371 -0.010703 15.357 0.1677 0.077455 -0.034431 0.0075003 0.091336 0.13996 0.18792 0.13136 0.14661 0.12035 0.16978 0.078649 -0.002072 2.4443e-05 -0.00052616 0.0052095 1.5333 0 0 -0.0344 0 -0.071042 0.20098 0.20093 0 0
3.0352 -0.082167 -0.09362 -0.10628 -0.093799 0 -0.078766 -0.075986 -0.090608 -0.066041 -0.074451 -0.049602 14.801 0.15652 0.070175 -0.034043 0.018976 0.10155 0.1403 0.24415 0.13798 0.15945 0.11761 0.18957 0.10924 -0.0016103 0.00024097 -0.0003101 0.0051688 1.6458 0 0 -0.068922 0 -0.078562 0.17964 0.18889 0 0
3.0391 -0.080039 -0.084033 -0.028277 -0.067394 0 -0.057474 -0.08186 -0.076891 -0.083271 -0.071846 -0.095599 14.258 0.15946 0.071636 -0.029843 0.03374 0.12152 0.1359 0.28806 0.15629 0.18334 0.12299 0.21296 0.15214 -0.0010122 0.0002012 1.6482e-05 0.0046709 1.776 0 0 -0.10252 0 -0.045587 0.15751 0.16667 0 0
3.043 -0.079741 -0.075543 -0.0020613 -0.058325 0 -0.054416 -0.077335 -0.069667 -0.10164 -0.073648 -0.13036 13.71 0.17086 0.078035 -0.021492 0.051215 0.13871 0.12972 0.3119 0.17391 0.21175 0.13511 0.23342 0.19621 -0.00048631 0.00025433 0.00020081 0.0040708 1.8656 0 0 -0.11751 0 0.01308 0.13792 0.14212 0 0
3.0469 -0.075722 -0.067428 -0.03805 -0.068026 0 -0.070276 -0.067208 -0.075912 -0.11212 -0.079691 -0.1454 13.144 0.18566 0.08369 -0.0093302 0.069752 0.14522 0.12443 0.31169 0.18263 0.23877 0.15175 0.24926 0.23195 -0.00024369 0.00068085 0.00033276 0.0038954 1.9054 0 0 -0.11385 0 0.082207 0.12354 0.12214 0 0
3.0508 -0.066452 -0.058351 -0.090124 -0.079957 0 -0.088668 -0.06041 -0.089146 -0.11355 -0.086501 -0.14559 12.559 0.19718 0.085529 0.0051533 0.084821 0.14243 0.1238 0.28591 0.18388 0.25594 0.16825 0.26014 0.24642 -0.00038396 0.0012048 0.00058862 0.0042185 1.9063 0 0 -0.10565 0 0.13758 0.11781 0.11644 0 0
3.0547 -0.053892 -0.047906 -0.096264 -0.074658 0 -0.089052 -0.060217 -0.095862 -0.11013 -0.088703 -0.14154 11.962 0.20127 0.084719 0.016324 0.085583 0.13817 0.12862 0.24826 0.18503 0.25508 0.17424 0.26311 0.23186 -0.0008434 0.0011779 0.0008785 0.004571 1.8585 0 0 -0.10556 0 0.15081 0.12177 0.129 0 0
3.0586 -0.040872 -0.037204 -0.033198 -0.047608 0 -0.063899 -0.061202 -0.087671 -0.10366 -0.082242 -0.13842 11.355 0.20172 0.084384 0.020647 0.069663 0.13916 0.13351 0.21312 0.19043 0.2397 0.16635 0.25291 0.19905 -0.0014265 0.00031537 0.00086161 0.0044938 1.723 0 0 -0.11264 0 0.12926 0.13082 0.14878 0 0
3.0625 -0.029225 -0.027716 0.062706 -0.012801 0 -0.024537 -0.055288 -0.067084 -0.090471 -0.066907 -0.13121 10.735 0.20076 0.085856 0.01625 0.03678 0.14484 0.1342 0.18504 0.19535 0.21185 0.14307 0.2258 0.15414 -0.0019015 -0.00085049 0.00035 0.0040807 1.461 0 0 -0.11433 0 0.081549 0.14209 0.16798 0 0
3.0664 -0.019598 -0.019574 0.12472 0.010336 0 0.0087421 -0.039829 -0.042844 -0.066911 -0.04609 -0.11006 10.105 0.20046 0.086825 0.0019164 -0.011669 0.1466 0.12625 0.16649 0.18792 0.17431 0.10405 0.18263 0.10388 -0.0021184 -0.0014001 -0.00036588 0.0038679 1.0714 0 0 -0.09859 0 0.019701 0.15239 0.1784 0 0
3.0703 -0.011939 -0.011366 0.10864 0.013172 0 0.022402 -0.019414 -0.021447 -0.03611 -0.024079 -0.070302 9.4747 0.20105 0.082694 -0.023703 -0.069316 0.13299 0.10067 0.15377 0.1575 0.13103 0.049409 0.12805 0.05831 -0.0020876 -0.00095229 -0.00069782 0.0041986 0.59967 0 0 -0.063792 0 -0.028909 0.15511 0.16521 0 0
3.0742 -0.0057629 -0.0019171 0.026066 0.0025905 0 0.017658 -0.00052383 -0.0035675 -0.0069531 -0.0034181 -0.018057 8.852 0.19647 0.069861 -0.053121 -0.12053 0.097597 0.061521 0.13342 0.10286 0.087812 -0.010481 0.067466 0.020197 -0.001961 -7.1093e-05 -0.00032378 0.0048064 0.11408 0 0 -0.018495 0 -0.046396 0.1484 0.13352 0 0
3.0781 -0.00040466 0.0077023 -0.065569 -0.0075553 0 0.0060642 0.01436 0.012934 0.014424 0.015449 0.033045 8.2358 0.18224 0.048587 -0.081295 -0.15926 0.044871 0.015352 0.10041 0.034744 0.046123 -0.070636 0.0053902 -0.013122 -0.0019095 0.00034529 0.00044787 0.0050954 -0.32675 0 0 0.025999 0 -0.034802 0.13384 0.093467 0 0
3.082 0.0043631 0.014256 -0.10516 -0.0079339 0 -0.00084177 0.02699 0.028752 0.030678 0.03255 0.07057 7.6159 0.15561 0.023731 -0.10443 -0.18243 -0.010359 -0.031999 0.053054 -0.028953 0.0068785 -0.12787 -0.053827 -0.043972 -0.0019857 4.998e-05 0.00093116 0.0047799 -0.68855 0 0 0.062015 0 0.0010748 0.11342 0.054046 0 0
3.0859 0.0079057 0.014912 -0.070189 0.0018008 0 0.0014715 0.038729 0.042475 0.049154 0.046961 0.090501 6.9855 0.11405 0.0028107 -0.11791 -0.18834 -0.050604 -0.072192 -0.0079651 -0.07259 -0.029064 -0.17906 -0.10534 -0.075615 -0.0020934 -0.00030436 0.00070814 0.0041437 -0.95715 0 0 0.086678 0 0.051056 0.090645 0.028004 0 0
3.0898 0.0093154 0.010121 0.0091837 0.016066 0 0.010428 0.047213 0.052709 0.071879 0.057152 0.098221 6.3508 0.064083 -0.0079668 -0.11722 -0.18395 -0.066569 -0.092239 -0.068175 -0.091399 -0.059055 -0.22098 -0.14538 -0.10911 -0.0020996 3.1443e-05 1.324e-05 0.0036606 -1.131 0 0 0.10034 0 0.089536 0.074453 0.032096 0 0
3.0938 0.0086787 0.0040091 0.071863 0.027893 0 0.020161 0.048376 0.059121 0.091331 0.062389 0.10349 5.7241 0.021161 -0.0077055 -0.1078 -0.18157 -0.063452 -0.095064 -0.11237 -0.093837 -0.081605 -0.2544 -0.1734 -0.13896 -0.0019805 0.00094367 -0.00053672 0.0034751 -1.2205 0 0 0.10584 0 0.10646 0.068376 0.056967 0 0
3.0977 0.0075055 0.0016052 0.068989 0.031312 0 0.025251 0.041376 0.06124 0.09747 0.06333 0.11304 5.11 -0.0060347 -0.0019492 -0.092569 -0.18521 -0.056841 -0.083389 -0.13359 -0.095144 -0.094418 -0.27743 -0.19151 -0.16 -0.0018453 0.0014697 -0.0005786 0.0033645 -1.247 0 0 0.10803 0 0.10142 0.073182 0.09462 0 0
3.1016 0.0074797 0.0051197 0.00036699 0.023344 0 0.023171 0.030536 0.057723 0.08841 0.061062 0.12518 4.4993 -0.010228 0.00086653 -0.074718 -0.19721 -0.060083 -0.061083 -0.12715 -0.10539 -0.095375 -0.28779 -0.20025 -0.1671 -0.0018046 0.00084739 -0.00034172 0.0031662 -1.2293 0 0 0.11083 0 0.077024 0.088395 0.13555 0 0
3.1055 0.0087676 0.012437 -0.082163 0.0072192 0 0.015761 0.021807 0.048194 0.072536 0.055845 0.12963 3.8808 0.018989 -0.0040615 -0.059329 -0.21613 -0.07288 -0.035486 -0.0883 -0.12056 -0.079185 -0.27728 -0.19526 -0.14986 -0.0018295 -0.00053945 -0.0003558 0.003063 -1.163 0 0 0.1124 0 0.043494 0.11077 0.16086 0 0
3.1094 0.010039 0.019076 -0.11122 -0.0065323 0 0.0087993 0.017352 0.035529 0.059362 0.047091 0.11353 3.255 0.067383 -0.013478 -0.049566 -0.22967 -0.081218 -0.015544 -0.035173 -0.12452 -0.049487 -0.24474 -0.16925 -0.11186 -0.0017718 -0.0014187 -0.00086344 0.0033255 -1.0163 0 0 0.10386 0 0.020048 0.12907 0.15986 0 0
3.1133 0.010581 0.021892 -0.057397 -0.0058767 0 0.0083686 0.013891 0.024749 0.04939 0.034554 0.070938 2.6355 0.11769 -0.018236 -0.044454 -0.23112 -0.06963 -0.0020116 0.017827 -0.102 -0.012623 -0.19526 -0.11912 -0.062718 -0.0015408 -0.00088975 -0.0015614 0.0038425 -0.75527 0 0 0.075455 0 0.011186 0.13736 0.1385 0 0
3.1172 0.012207 0.021422 0.041739 0.012137 0 0.01567 0.0064847 0.018473 0.034498 0.019245 0.0095161 2.0333 0.15803 -0.011205 -0.042879 -0.21738 -0.035538 0.0060235 0.062428 -0.052421 0.026732 -0.13337 -0.051547 -0.0095469 -0.0012375 0.00064026 -0.0019157 0.0041025 -0.3857 0 0 0.026614 0 0.017072 0.13243 0.10343 0 0
3.1211 0.018348 0.021136 0.10604 0.03597 0 0.025121 -0.0059808 0.013878 0.008522 0.0030809 -0.051418 1.4433 0.17552 0.0057211 -0.043083 -0.18688 0.0072074 0.010951 0.091018 0.0073024 0.062972 -0.065522 0.018561 0.039086 -0.0010733 0.001856 -0.0016855 0.0037505 0.024867 0 0 -0.029569 0 0.034933 0.11195 0.064734 0 0
3.125 0.030618 0.024505 0.077202 0.047368 0 0.02898 -0.018752 0.0055028 -0.023812 -0.011973 -0.091989 0.84818 0.15324 0.02232 -0.041463 -0.14645 0.039162 0.019977 0.097695 0.054511 0.08514 -0.0094252 0.07619 0.067952 -0.0011384 0.0018463 -0.0011081 0.0030759 0.3686 0 0 -0.073269 0 0.051655 0.077672 0.046348 0 0
3.1289 0.046256 0.032444 -0.028371 0.037714 0 0.02525 -0.024195 -0.0080775 -0.049507 -0.023891 -0.1044 0.23695 0.11115 0.028593 -0.037313 -0.11353 0.050836 0.035193 0.095922 0.077269 0.094203 0.026237 0.11374 0.079961 -0.0012815 0.00093336 -0.00059984 0.0027704 0.55036 0 0 -0.091466 0 0.057671 0.043973 0.05231 0 0
3.1328 0.059462 0.042995 -0.12663 0.017759 0 0.021075 -0.017037 -0.020776 -0.058413 -0.02976 -0.096889 -0.38171 0.061906 0.023594 -0.031406 -0.095777 0.048812 0.055224 0.091148 0.081092 0.091511 0.038874 0.13162 0.077906 -0.0012636 0.00018458 -0.00034241 0.0031416 0.53271 0 0 -0.086274 0 0.052672 0.017961 0.079938 0 0
3.1367 0.065898 0.053119 -0.13261 0.0097846 0 0.027087 0.0021607 -0.023132 -0.050777 -0.025825 -0.085048 -0.987 0.018289 0.01603 -0.024922 -0.098727 0.04707 0.077558 0.087657 0.08015 0.079173 0.028073 0.13258 0.065228 -0.0010426 0.00021739 -0.0001929 0.0036814 0.34094 0 0 -0.070584 0 0.038649 0.0056366 0.12384 0 0
3.1406 0.066262 0.060917 -0.032402 0.027898 0 0.047189 0.027349 -0.010451 -0.033961 -0.0096198 -0.077426 -1.5662 0.00099018 0.015597 -0.02073 -0.12817 0.051993 0.095356 0.088387 0.081494 0.060735 -0.0048028 0.1161 0.046789 -0.0008585 0.0006326 4.8046e-05 0.0035737 0.030591 0 0 -0.05538 0 0.023839 0.015336 0.17088 0 0
3.1445 0.065595 0.066667 0.10277 0.064702 0 0.07363 0.050474 0.013221 -0.013452 0.017196 -0.067951 -2.1261 0.018258 0.023024 -0.022266 -0.17193 0.055158 0.098432 0.086619 0.07714 0.042097 -0.045346 0.078155 0.026705 -0.00098128 0.00063359 0.0003641 0.0026398 -0.35237 0 0 -0.040614 0 0.024032 0.042516 0.19876 0 0
3.1484 0.069068 0.072257 0.17435 0.097367 0 0.092775 0.066028 0.039346 0.011259 0.04836 -0.042021 -2.6837 0.055597 0.028402 -0.029426 -0.21495 0.040428 0.08532 0.074858 0.051032 0.024012 -0.084296 0.015755 0.0027643 -0.0013635 4.0281e-05 0.00055577 0.0016374 -0.78916 0 0 -0.017464 0 0.041619 0.07455 0.20303 0 0
3.1523 0.078138 0.079715 0.13724 0.1077 0 0.096649 0.074279 0.062798 0.0424 0.076394 0.0091302 -3.2469 0.1012 0.019647 -0.041907 -0.24933 -0.0014888 0.055756 0.048504 -0.0060652 0.0050469 -0.11919 -0.068804 -0.028556 -0.0015994 -0.00048777 0.00050138 0.00148 -1.2787 0 0 0.021395 0 0.074903 0.10294 0.18398 0 0
3.1563 0.090186 0.089849 0.034634 0.097449 0 0.089601 0.081132 0.085293 0.078023 0.097607 0.078659 -3.8068 0.14089 -0.0066211 -0.058933 -0.26831 -0.064132 0.010871 0.0038519 -0.087368 -0.017231 -0.14953 -0.16762 -0.071495 -0.0013027 -0.0002445 0.00031226 0.0021735 -1.8172 0 0 0.073866 0 0.1194 0.11882 0.14508 0 0
3.1602 0.10118 0.10168 -0.040935 0.085219 0 0.084194 0.093979 0.11128 0.11241 0.1143 0.14763 -4.3473 0.14315 -0.041727 -0.078869 -0.26642 -0.1293 -0.045397 -0.062277 -0.17395 -0.052278 -0.18496 -0.27008 -0.13656 -0.00055454 0.00066061 0.00019618 0.0026641 -2.3838 0 0 0.12969 0 0.15667 0.10498 0.10081 0 0
3.1641 0.10852 0.11284 -0.023802 0.088998 0 0.090573 0.11571 0.14122 0.1419 0.13189 0.19856 -4.862 0.10904 -0.07183 -0.098753 -0.2607 -0.17964 -0.10088 -0.13275 -0.24707 -0.10115 -0.23667 -0.36598 -0.21488 6.5149e-05 0.0013687 0.00019886 0.001849 -2.9394 0 0 0.17836 0 0.17113 0.069886 0.070538 0 0
3.168 0.11193 0.12081 0.075782 0.11101 0 0.10899 0.14143 0.16942 0.16811 0.1533 0.22718 -5.3577 0.046531 -0.088444 -0.11799 -0.26098 -0.20904 -0.15102 -0.19826 -0.29823 -0.1623 -0.30809 -0.44719 -0.29825 -3.6081e-05 0.0011791 0.00013555 -0.00027717 -3.4334 0 0 0.21545 0 0.15939 0.021555 0.059342 0 0
3.1719 0.11276 0.12436 0.18612 0.13756 0 0.13104 0.16131 0.18832 0.19377 0.17563 0.24295 -5.8435 -0.0342 -0.093388 -0.13623 -0.27488 -0.2235 -0.19239 -0.25118 -0.33041 -0.23278 -0.39949 -0.50852 -0.37801 -0.00089241 0.0002688 -0.00019648 -0.0025529 -3.8161 0 0 0.24231 0 0.12154 -0.031513 0.069079 0 0
3.1758 0.11301 0.12444 0.23333 0.15182 0 0.14679 0.16823 0.19427 0.21637 0.19216 0.25879 -6.317 -0.11451 -0.094939 -0.15333 -0.31156 -0.23371 -0.22092 -0.28151 -0.35201 -0.30609 -0.50712 -0.54802 -0.43919 -0.0018908 -0.00054825 -0.00075301 -0.0037324 -4.0536 0 0 0.26107 0 0.061896 -0.075345 0.098368 0 0
3.1797 0.1147 0.12365 0.19487 0.14704 0 0.15105 0.16372 0.18939 0.22806 0.19788 0.27922 -6.7658 -0.16283 -0.099898 -0.16878 -0.36657 -0.24632 -0.23532 -0.28704 -0.36956 -0.36527 -0.60586 -0.56612 -0.46359 -0.0022862 -0.0006929 -0.0012143 -0.0035918 -4.1389 0 0 0.27068 0 0.0038576 -0.091468 0.13025 0 0
3.1836 0.11915 0.12458 0.10967 0.12998 0 0.14493 0.15677 0.17875 0.22325 0.19337 0.29593 -7.1807 -0.17436 -0.10878 -0.18136 -0.42142 -0.25973 -0.23921 -0.27955 -0.38338 -0.40168 -0.6748 -0.56302 -0.45577 -0.0018545 -0.00033359 -0.0012331 -0.0029596 -4.0906 0 0 0.26735 0 -0.035434 -0.081473 0.15072 0 0
3.1875 0.12607 0.128 0.045077 0.11446 0 0.134 0.15573 0.16666 0.20523 0.18375 0.29343 -7.568 -0.1497 -0.11704 -0.18934 -0.46412 -0.26609 -0.23284 -0.26475 -0.38722 -0.41002 -0.7015 -0.53669 -0.41919 -0.0010718 -4.3165e-05 -0.00072352 -0.0027571 -3.9358 0 0 0.24788 0 -0.048736 -0.0479 0.15418 0 0
3.1914 0.13348 0.13257 0.049779 0.11185 0 0.1254 0.16081 0.15546 0.18364 0.17381 0.25997 -7.9467 -0.093126 -0.11972 -0.1908 -0.48297 -0.25711 -0.21636 -0.24826 -0.37173 -0.38655 -0.67611 -0.48464 -0.35945 -0.00066396 -0.00010328 6.7273e-05 -0.003136 -3.6901 0 0 0.2125 0 -0.03161 0.0044953 0.13727 0 0
3.1953 0.13894 0.13611 0.124 0.12473 0 0.12501 0.16408 0.14605 0.16484 0.16387 0.19643 -8.3312 -0.018134 -0.11489 -0.1802 -0.4563 -0.23004 -0.18655 -0.23562 -0.33108 -0.32392 -0.58237 -0.40931 -0.28778 -0.00096076 -0.00028701 0.00074209 -0.0035557 -3.3553 0 0 0.16556 0 0.017832 0.06423 0.10009 0 0
3.1992 0.14127 0.13761 0.22203 0.14593 0 0.13411 0.1571 0.13798 0.14608 0.15035 0.11795 -8.7178 0.047327 -0.10423 -0.15922 -0.39597 -0.19083 -0.14738 -0.22383 -0.26975 -0.24106 -0.45409 -0.32201 -0.22237 -0.0016471 -0.00028836 0.0010112 -0.003539 -2.9415 0 0 0.11466 0 0.075071 0.11387 0.061679 0 0
3.2031 0.14118 0.13791 0.2827 0.16251 0 0.14744 0.13898 0.12885 0.12048 0.13012 0.047232 -9.0846 0.093374 -0.091627 -0.13114 -0.31669 -0.15197 -0.10306 -0.2086 -0.20384 -0.151 -0.31644 -0.24026 -0.16873 -0.0020904 -0.0001751 0.00082672 -0.0031773 -2.4919 0 0 0.069062 0 0.12661 0.1478 0.032543 0 0
3.207 0.14004 0.13863 0.26938 0.16332 0 0.15554 0.11729 0.11528 0.087671 0.10488 0.0030727 -9.4078 0.11462 -0.081392 -0.099244 -0.23086 -0.12561 -0.057795 -0.18694 -0.15318 -0.063933 -0.18903 -0.17877 -0.12988 -0.0018927 -0.00027353 0.00033906 -0.0029008 -2.0843 0 0 0.037103 0 0.16351 0.16293 0.019653 0 0
3.2109 0.13853 0.1404 0.19514 0.14689 0 0.15172 0.1015 0.096313 0.057812 0.081452 -0.0094698 -9.6791 0.10724 -0.076393 -0.068607 -0.15542 -0.11602 -0.018083 -0.1555 -0.12845 0.0071703 -0.096636 -0.14177 -0.10791 -0.0011678 -0.00065867 -0.0002384 -0.0029365 -1.7979 0 0 0.022706 0 0.17653 0.157 0.030239 0 0
3.2148 0.13673 0.14233 0.11465 0.12409 0 0.13836 0.095767 0.07669 0.044043 0.067847 -0.00076607 -9.9118 0.077263 -0.076399 -0.049883 -0.1152 -0.11719 0.002479 -0.11719 -0.12368 0.043782 -0.068986 -0.12373 -0.1017 -0.00037393 -0.00094481 -0.00074398 -0.0031468 -1.6729 0 0 0.023082 0 0.16268 0.13331 0.064699 0 0
3.2188 0.13526 0.14317 0.08487 0.1117 0 0.1261 0.097658 0.065677 0.050866 0.068207 0.01177 -10.131 0.041661 -0.07786 -0.045197 -0.10654 -0.11848 0.0026079 -0.083445 -0.12247 0.050193 -0.089423 -0.11815 -0.10466 5.6371e-05 -0.00069863 -0.0011028 -0.0033457 -1.6966 0 0 0.030438 0 0.13687 0.10314 0.10697 0 0
3.2227 0.13544 0.1429 0.1215 0.12004 0 0.12524 0.10286 0.070907 0.070695 0.080703 0.016958 -10.356 0.0064032 -0.076358 -0.055123 -0.1259 -0.11436 -0.017996 -0.06159 -0.11387 0.027986 -0.14869 -0.12563 -0.1164 -5.2188e-05 1.3376e-06 -0.0012906 -0.003567 -1.8291 0 0 0.037906 0 0.10528 0.070292 0.14912 0 0
3.2266 0.13765 0.14274 0.18646 0.14419 0 0.13656 0.10986 0.091977 0.091804 0.099495 0.018308 -10.587 -0.023819 -0.070639 -0.079079 -0.16781 -0.11008 -0.058078 -0.058239 -0.10415 -0.019844 -0.23541 -0.15333 -0.13709 -0.00063152 0.00056283 -0.001278 -0.0039047 -2.0419 0 0 0.045633 0 0.073455 0.037911 0.18373 0 0
3.2305 0.13966 0.14356 0.21973 0.16714 0 0.15033 0.11968 0.11969 0.10893 0.11871 0.030785 -10.804 -0.045437 -0.064688 -0.11516 -0.22293 -0.11766 -0.11429 -0.084668 -0.11252 -0.089876 -0.33161 -0.20646 -0.17108 -0.0014885 0.00049274 -0.0010239 -0.0042057 -2.3305 0 0 0.061523 0 0.046651 0.0088488 0.19982 0 0
3.2344 0.13789 0.14433 0.1907 0.17286 0 0.15489 0.13198 0.14219 0.12574 0.13524 0.068084 -10.986 -0.063224 -0.065121 -0.15322 -0.27598 -0.14499 -0.17173 -0.13285 -0.15381 -0.16726 -0.41569 -0.28063 -0.21775 -0.0023778 -6.6775e-05 -0.00054644 -0.0041491 -2.6926 0 0 0.094859 0 0.022608 -0.016795 0.19857 0 0
3.2383 0.13132 0.1428 0.12473 0.15857 0 0.1468 0.14315 0.15309 0.14799 0.14891 0.13041 -11.128 -0.080994 -0.075398 -0.18766 -0.32289 -0.18764 -0.22222 -0.19009 -0.22337 -0.24358 -0.48332 -0.36262 -0.27263 -0.0030379 -0.0005093 -1.3666e-05 -0.0037095 -3.0995 0 0 0.14718 0 -0.0021528 -0.039035 0.18634 0 0
3.2422 0.12412 0.13809 0.080097 0.13582 0 0.13329 0.14937 0.15514 0.1759 0.16085 0.20236 -11.245 -0.10043 -0.092009 -0.21534 -0.3624 -0.23066 -0.26108 -0.24734 -0.29831 -0.31381 -0.53323 -0.43813 -0.3316 -0.0032773 -0.00045185 0.00027489 -0.0033828 -3.4948 0 0 0.20785 0 -0.029302 -0.057073 0.16734 0 0
3.2461 0.12303 0.13263 0.095662 0.12073 0 0.1253 0.15119 0.1569 0.20355 0.17204 0.26198 -11.358 -0.12258 -0.10659 -0.23362 -0.3947 -0.25926 -0.28435 -0.29415 -0.35397 -0.37314 -0.56614 -0.49864 -0.38902 -0.0030911 -0.00013874 8.0572e-05 -0.0037275 -3.8246 0 0 0.25851 0 -0.060026 -0.069533 0.14642 0 0
3.25 0.13111 0.13087 0.15638 0.12258 0 0.12863 0.15392 0.16554 0.22457 0.18278 0.29348 -11.473 -0.14494 -0.11247 -0.24038 -0.42181 -0.2689 -0.28912 -0.31373 -0.38089 -0.41384 -0.58545 -0.5414 -0.43069 -0.0026772 -9.2744e-05 -0.0005287 -0.0046429 -4.0645 0 0 0.2837 0 -0.090736 -0.071651 0.13021 0 0
3.2539 0.14365 0.13534 0.2076 0.13959 0 0.14099 0.16214 0.18136 0.23661 0.19241 0.29428 -11.572 -0.16331 -0.1098 -0.24196 -0.44638 -0.26656 -0.2863 -0.31333 -0.38779 -0.44082 -0.59968 -0.5651 -0.45427 -0.0022789 -0.00043573 -0.0011286 -0.0052916 -4.2148 0 0 0.28002 0 -0.11495 -0.065875 0.11867 0 0
3.2578 0.1512 0.14362 0.20362 0.1624 0 0.15578 0.17367 0.19731 0.24039 0.19903 0.27338 -11.627 -0.17587 -0.1046 -0.24058 -0.46715 -0.26288 -0.28007 -0.29779 -0.38977 -0.4551 -0.60948 -0.56761 -0.45949 -0.0019828 -0.00069684 -0.0012177 -0.0049437 -4.2713 0 0 0.25734 0 -0.12946 -0.054113 0.11088 0 0
3.2617 0.14763 0.14936 0.14581 0.17962 0 0.16692 0.17966 0.20345 0.2363 0.19959 0.24428 -11.628 -0.18149 -0.10294 -0.23813 -0.48237 -0.2628 -0.27406 -0.27268 -0.39379 -0.45784 -0.61469 -0.54861 -0.44744 -0.0016803 -0.0003542 -0.00064413 -0.0038937 -4.2075 0 0 0.23144 0 -0.13217 -0.038933 0.10577 0 0
3.2656 0.13549 0.14708 0.077391 0.18167 0 0.17011 0.1717 0.19317 0.2237 0.19134 0.21815 -11.597 -0.17911 -0.10582 -0.2362 -0.48676 -0.26252 -0.27186 -0.24636 -0.39406 -0.44878 -0.61175 -0.5128 -0.4205 -0.0012411 0.00051423 0.00020915 -0.0033365 -3.9947 0 0 0.21356 0 -0.1211 -0.025683 0.10206 0 0
3.2695 0.12341 0.13644 0.043297 0.16382 0 0.16199 0.14952 0.16763 0.20323 0.17402 0.19948 -11.575 -0.1722 -0.10924 -0.2343 -0.47671 -0.2544 -0.27216 -0.22612 -0.3794 -0.42964 -0.59655 -0.46814 -0.38858 -0.00070477 0.0012395 0.00071046 -0.0041498 -3.6383 0 0 0.20396 0 -0.10364 -0.021439 0.099763 0 0
3.2734 0.11775 0.1222 0.053112 0.12994 0 0.14146 0.12175 0.1355 0.17804 0.15076 0.18463 -11.584 -0.16378 -0.10867 -0.23108 -0.4548 -0.23412 -0.27094 -0.21004 -0.34389 -0.40217 -0.56963 -0.41947 -0.35704 -0.0002623 0.0012411 0.00052772 -0.0058207 -3.1884 0 0 0.19318 0 -0.087153 -0.026369 0.10036 0 0
3.2773 0.1169 0.10978 0.077904 0.093569 0 0.11297 0.09878 0.10769 0.15115 0.12621 0.16363 -11.613 -0.15467 -0.10305 -0.22557 -0.42258 -0.20404 -0.26524 -0.19531 -0.29146 -0.36623 -0.53091 -0.36444 -0.32723 -4.1731e-05 0.00061463 -6.0292e-05 -0.0067595 -2.7054 0 0 0.16966 0 -0.075066 -0.039292 0.10535 0 0
3.2813 0.11358 0.10068 0.078852 0.071427 0 0.086692 0.084425 0.090143 0.12225 0.10316 0.12616 -11.621 -0.1452 -0.094873 -0.21688 -0.38226 -0.17073 -0.25206 -0.1781 -0.23223 -0.32151 -0.4808 -0.29696 -0.29935 4.441e-05 -2.4314e-05 -0.00040593 -0.0058155 -2.2146 0 0 0.12821 0 -0.069988 -0.057757 0.11629 0 0
3.2852 0.10229 0.091897 0.039745 0.070696 0 0.071866 0.073947 0.079863 0.088791 0.080905 0.070155 -11.575 -0.13259 -0.086977 -0.20317 -0.33699 -0.13992 -0.22513 -0.14945 -0.1755 -0.26462 -0.41795 -0.21578 -0.26902 0.00018329 -0.00023064 -8.6113e-05 -0.0034704 -1.6997 0 0 0.07408 0 -0.072074 -0.072784 0.13659 0 0
3.2891 0.084311 0.079581 -0.022544 0.080782 0 0.068129 0.059794 0.06786 0.051111 0.057227 0.0068866 -11.475 -0.1148 -0.0798 -0.18604 -0.29122 -0.11348 -0.1888 -0.11121 -0.12558 -0.20003 -0.34803 -0.12941 -0.23226 0.00038915 -0.00014599 0.00070545 -0.0014386 -1.1467 0 0 0.020254 0 -0.072799 -0.076707 0.16173 0 0
3.293 0.065444 0.06313 -0.073523 0.079785 0 0.06418 0.039054 0.047122 0.0152 0.032049 -0.043423 -11.348 -0.091327 -0.071619 -0.16582 -0.24557 -0.089944 -0.14552 -0.06683 -0.082159 -0.13018 -0.27286 -0.052232 -0.1884 0.00040789 -0.00018315 0.0013385 -0.0010567 -0.5922 0 0 -0.020037 0 -0.068133 -0.067358 0.18863 0 0
3.2969 0.049972 0.045756 -0.08683 0.053256 0 0.0477 0.015697 0.019006 -0.011192 0.008848 -0.064714 -11.218 -0.062353 -0.060875 -0.14267 -0.20047 -0.067271 -0.097728 -0.020209 -0.043378 -0.057747 -0.19429 0.005078 -0.13781 -2.9171e-05 -0.0004033 0.0013224 -0.0021135 -0.11924 0 0 -0.040701 0 -0.055371 -0.044082 0.21423 0 0
3.3008 0.037534 0.031385 -0.061331 0.0090059 0 0.018306 -0.003656 -0.007657 -0.025757 -0.0080364 -0.057405 -11.092 -0.029071 -0.047975 -0.11622 -0.1562 -0.045174 -0.048688 0.021775 -0.0088108 0.012797 -0.11508 0.041858 -0.082602 -0.00083453 -0.00037715 0.00072933 -0.0032737 0.20182 0 0 -0.045458 0 -0.0321 -0.007493 0.23359 0 0
3.3047 0.025789 0.021387 -0.02014 -0.027287 0 -0.0097383 -0.015404 -0.023988 -0.033812 -0.017389 -0.038979 -10.957 0.0027524 -0.035099 -0.086452 -0.11485 -0.025561 -0.0031674 0.050224 0.019517 0.073345 -0.042321 0.065238 -0.031063 -0.0015041 0.00026316 8.3902e-05 -0.0035351 0.37072 0 0 -0.044304 0 -0.0035554 0.033082 0.24113 0 0
3.3086 0.014967 0.014451 0.0060528 -0.03365 0 -0.019508 -0.020541 -0.028052 -0.042181 -0.021918 -0.030959 -10.805 0.02902 -0.024708 -0.055267 -0.079273 -0.011184 0.037182 0.065975 0.038465 0.12121 0.019071 0.082468 0.011473 -0.0015164 0.0012288 -0.00013608 -0.0031275 0.45176 0 0 -0.046351 0 0.022251 0.06886 0.23817 0 0
3.3125 0.0086035 0.0093129 0.0006842 -0.011216 0 -0.0074782 -0.021601 -0.024991 -0.051079 -0.024781 -0.042449 -10.646 0.047753 -0.018247 -0.024469 -0.052475 -0.0036122 0.071093 0.06989 0.046648 0.15424 0.06503 0.095263 0.042079 -0.00084326 0.0016967 0.00010771 -0.0029849 0.50719 0 0 -0.053961 0 0.041383 0.095889 0.2255 0 0
3.3164 0.0096287 0.0069925 -0.025945 0.017089 0 0.012342 -0.019269 -0.020764 -0.053355 -0.025747 -0.063984 -10.501 0.057621 -0.015682 0.0037513 -0.037502 -0.0019173 0.097452 0.063637 0.046556 0.17095 0.09188 0.10029 0.058579 -4.8165e-05 0.0011199 0.00047414 -0.003537 0.53576 0 0 -0.062052 0 0.050718 0.11125 0.20449 0 0
3.3203 0.016529 0.0098817 -0.043334 0.027617 0 0.0212 -0.01252 -0.016272 -0.04256 -0.021636 -0.076492 -10.377 0.057217 -0.015633 0.022797 -0.042361 -0.0030976 0.11212 0.049233 0.043329 0.16668 0.090215 0.09346 0.056633 0.00018094 -0.00011907 0.00063461 -0.0042336 0.47884 0 0 -0.062647 0 0.047734 0.11205 0.1776 0 0
3.3242 0.024166 0.018638 -0.024858 0.016812 0 0.01335 -0.0014917 -0.0077941 -0.021106 -0.010794 -0.066991 -10.261 0.052803 -0.015979 0.029865 -0.06287 -0.0042188 0.11614 0.03119 0.040183 0.14866 0.067878 0.072939 0.042938 -0.00035773 -0.00096199 0.00057805 -0.004268 0.28718 0 0 -0.051014 0 0.041762 0.107 0.15108 0 0
3.3281 0.028429 0.030311 0.028031 0.0023135 0 0.0013129 0.011006 0.0073018 0.00091119 0.0036997 -0.037465 -10.127 0.047944 -0.015076 0.025018 -0.094491 -0.0048423 0.11034 0.0098691 0.034315 0.12095 0.031171 0.039089 0.021149 -0.001213 -0.00064783 0.00054909 -0.0035588 -0.021358 0 0 -0.028749 0 0.038721 0.10126 0.12756 0 0
3.332 0.029626 0.039896 0.083058 0.0044593 0 0.0033504 0.021683 0.026166 0.015533 0.016498 -0.00063765 -9.9619 0.04505 -0.013162 0.008826 -0.13352 -0.0076585 0.095365 -0.014981 0.018108 0.086228 -0.01517 -0.0066695 -0.0063947 -0.0017147 0.00055455 0.00073162 -0.0028186 -0.37182 0 0 -0.0017972 0 0.042469 0.098229 0.10886 0 0
3.3359 0.031102 0.043932 0.10193 0.026866 0 0.025426 0.030266 0.042267 0.024927 0.025952 0.0317 -9.7774 0.046658 -0.012667 -0.017362 -0.17515 -0.016391 0.071883 -0.04445 -0.013905 0.04703 -0.065507 -0.061579 -0.037509 -0.0015686 0.0015948 0.0010252 -0.0026765 -0.69655 0 0 0.024531 0 0.056858 0.10139 0.096967 0 0
3.3398 0.035046 0.042721 0.073658 0.054204 0 0.055135 0.039879 0.051378 0.038712 0.036571 0.056735 -9.5981 0.053905 -0.0165 -0.047051 -0.21218 -0.032389 0.043305 -0.07851 -0.058152 0.0060606 -0.11236 -0.12046 -0.069306 -0.0010305 0.0016249 0.0011333 -0.0029451 -0.98408 0 0 0.049165 0 0.079865 0.11151 0.093025 0 0
3.3438 0.040254 0.039273 0.026236 0.067348 0 0.072866 0.053093 0.055292 0.063221 0.05401 0.079207 -9.4395 0.063506 -0.025294 -0.073075 -0.24365 -0.052795 0.015187 -0.11229 -0.10235 -0.035058 -0.15461 -0.1762 -0.099199 -0.00054082 0.00075095 0.00085784 -0.0029191 -1.2624 0 0 0.074474 0 0.10142 0.12361 0.093729 0 0
3.3477 0.043938 0.036411 0.0037902 0.059914 0 0.068745 0.067627 0.059467 0.09385 0.077113 0.10392 -9.2956 0.073661 -0.036127 -0.09256 -0.27003 -0.072039 -0.0098217 -0.14182 -0.13398 -0.075699 -0.19279 -0.2223 -0.12532 -0.00025673 -0.00014621 0.0003054 -0.0023337 -1.5389 0 0 0.10198 0 0.11586 0.1351 0.097898 0 0
3.3516 0.044885 0.034964 0.028204 0.041211 0 0.049422 0.076741 0.067291 0.11821 0.095974 0.12988 -9.1456 0.082565 -0.044332 -0.10346 -0.29226 -0.085542 -0.029374 -0.16298 -0.1496 -0.11515 -0.22788 -0.25514 -0.14575 1.1551e-05 -0.0002899 -0.00018583 -0.0018042 -1.7655 0 0 0.12855 0 0.11822 0.14365 0.10444 0 0
3.3555 0.04414 0.034308 0.080374 0.025678 0 0.030062 0.074803 0.076845 0.12643 0.099579 0.15042 -8.972 0.087209 -0.047049 -0.10373 -0.31183 -0.092485 -0.03948 -0.16654 -0.1561 -0.151 -0.26141 -0.2734 -0.15564 0.0004447 0.00029402 -0.00032676 -0.0021738 -1.8682 0 0 0.14677 0 0.10117 0.14603 0.11284 0 0
3.3594 0.042799 0.033854 0.11877 0.021022 0 0.021136 0.062765 0.082912 0.11814 0.086225 0.15773 -8.7726 0.086802 -0.045262 -0.098794 -0.32928 -0.095363 -0.040975 -0.15136 -0.16254 -0.17961 -0.29326 -0.27572 -0.15405 0.00089783 0.00089078 -0.00011772 -0.0034848 -1.8097 0 0 0.14946 0 0.071353 0.14354 0.12381 0 0
3.3633 0.0401 0.033409 0.11768 0.025327 0 0.022555 0.04782 0.081466 0.1005 0.065914 0.1475 -8.5594 0.082036 -0.042406 -0.092662 -0.3424 -0.096963 -0.035904 -0.12153 -0.17046 -0.19836 -0.32072 -0.2597 -0.14289 0.0010186 0.00083467 0.00015103 -0.0047713 -1.6194 0 0 0.13476 0 0.037583 0.1383 0.13893 0 0
3.3672 0.034401 0.032208 0.088805 0.032161 0 0.027987 0.037105 0.072072 0.080866 0.051363 0.12117 -8.3466 0.073233 -0.041052 -0.087302 -0.34834 -0.097626 -0.025229 -0.079953 -0.17192 -0.20457 -0.34055 -0.22423 -0.1235 0.00066486 0.00012389 0.00013572 -0.0049672 -1.3612 0 0 0.10759 0 0.0059285 0.13142 0.15986 0 0
3.3711 0.025751 0.028411 0.066711 0.035793 0 0.031921 0.031498 0.05676 0.062227 0.046107 0.085516 -8.1404 0.060786 -0.041025 -0.084214 -0.34309 -0.095078 -0.0098805 -0.030428 -0.15705 -0.19503 -0.34828 -0.17292 -0.097745 0.00010973 -0.00064232 -0.00027609 -0.0039782 -1.0763 0 0 0.07644 0 -0.01683 0.1239 0.18875 0 0
3.375 0.016639 0.020391 0.073683 0.03221 0 0.031784 0.025599 0.037827 0.04422 0.041645 0.04991 -7.9377 0.045037 -0.040583 -0.081752 -0.3171 -0.086635 0.010141 0.020401 -0.12325 -0.16277 -0.33296 -0.1142 -0.069491 -0.00024571 -0.00087924 -0.00085545 -0.0027789 -0.76134 0 0 0.047965 0 -0.02161 0.11531 0.22961 0 0
3.3789 0.0096881 0.0088347 0.098744 0.018855 0 0.025626 0.013773 0.017197 0.026143 0.026658 0.021758 -7.731 0.028188 -0.03883 -0.075484 -0.2757 -0.071556 0.033247 0.068184 -0.077508 -0.11591 -0.29938 -0.057085 -0.042585 -0.0003432 -0.0005671 -0.0011885 -0.0024514 -0.3978 0 0 0.023588 0 -0.015451 0.10462 0.27695 0 0
3.3828 0.0049659 -0.002776 0.10992 -0.0030232 0 0.011432 -0.0039462 -0.0028825 0.0075191 -0.00098495 0.0018502 -7.5167 0.011422 -0.036334 -0.06299 -0.22204 -0.051521 0.059128 0.11222 -0.030493 -0.058025 -0.24991 -0.0057958 -0.017818 -0.00054658 -0.00023123 -0.00098796 -0.0031834 0.0061149 0 0 0.0001798 0 -0.0025293 0.091273 0.32691 0 0
3.3867 0.00023837 -0.010359 0.085985 -0.025479 0 -0.0093942 -0.021945 -0.019909 -0.013202 -0.031513 -0.016686 -7.2973 -0.0039503 -0.033236 -0.042557 -0.16025 -0.029136 0.087272 0.1522 0.011158 0.0067799 -0.18785 0.041751 0.0044138 -0.0011699 -0.0004003 -0.00031905 -0.0042022 0.40814 0 0 -0.026317 0 0.01286 0.075125 0.37493 0 0
3.3906 -0.0059719 -0.012342 0.03648 -0.036446 0 -0.029204 -0.034494 -0.032596 -0.038006 -0.052195 -0.043383 -7.0782 -0.015152 -0.027405 -0.012363 -0.097852 -0.0060613 0.11657 0.18777 0.047358 0.071808 -0.11887 0.090014 0.024131 -0.0019583 -0.0010618 0.00044411 -0.0045818 0.76268 0 0 -0.057182 0 0.02452 0.056768 0.41152 0 0
3.3945 -0.012124 -0.010723 -0.0078174 -0.028956 0 -0.037855 -0.04054 -0.041898 -0.065816 -0.058512 -0.081773 -6.8618 -0.019265 -0.015464 0.021889 -0.046084 0.017518 0.14341 0.21819 0.081012 0.12751 -0.054459 0.13987 0.042005 -0.0021717 -0.0016249 0.00090547 -0.0040207 1.049 0 0 -0.089367 0 0.029602 0.04011 0.4264 0 0
3.3984 -0.015001 -0.0090641 -0.022638 -0.0092786 0 -0.031443 -0.043003 -0.049791 -0.090202 -0.056463 -0.12396 -6.6459 -0.016235 0.0036052 0.05331 -0.0079362 0.041643 0.16511 0.24162 0.11301 0.17083 -3.9104e-05 0.18566 0.057384 -0.0013094 -0.001444 0.00094253 -0.0028939 1.2638 0 0 -0.11649 0 0.031228 0.027854 0.4192 0 0
3.4023 -0.01326 -0.0093842 -0.0095691 0.0056876 0 -0.017093 -0.044083 -0.05676 -0.10236 -0.054699 -0.15398 -6.4279 -0.0059818 0.025821 0.077322 0.015172 0.064705 0.17952 0.25539 0.14022 0.19967 0.041231 0.21743 0.068741 0.00023505 -0.00044629 0.0007607 -0.0017533 1.3924 0 0 -0.1315 0 0.031941 0.021564 0.38964 0 0
3.4063 -0.0091261 -0.01095 0.0089292 0.0020214 0 -0.0073284 -0.042403 -0.060816 -0.097742 -0.055472 -0.15838 -6.2115 0.01113 0.043677 0.089531 0.022972 0.082756 0.18464 0.25653 0.15689 0.21271 0.067031 0.22633 0.074133 0.0013427 0.00071413 0.00066458 -0.00092598 1.399 0 0 -0.12981 0 0.034718 0.022389 0.33892 0 0
3.4102 -0.0062795 -0.011829 0.011181 -0.018205 0 -0.0083748 -0.035316 -0.059325 -0.079978 -0.053624 -0.13566 -6.0082 0.034005 0.051076 0.081331 0.014814 0.091105 0.17507 0.23556 0.15738 0.20525 0.071589 0.20924 0.066524 0.0011156 0.0011595 0.00075893 -0.00052296 1.2551 0 0 -0.11154 0 0.044546 0.031562 0.27019 0 0
3.4141 -0.006386 -0.01128 -0.0061777 -0.037478 0 -0.014217 -0.023436 -0.051584 -0.057757 -0.043546 -0.096602 -5.8281 0.057087 0.047659 0.060602 0.0002153 0.08748 0.15577 0.19882 0.13874 0.18547 0.063136 0.16986 0.047793 -0.00028344 0.00054194 0.00085595 -0.00058171 0.97762 0 0 -0.081788 0 0.058464 0.043457 0.20039 0 0
3.418 -0.0082124 -0.010445 -0.028519 -0.037893 0 -0.013287 -0.011673 -0.039202 -0.037736 -0.025908 -0.055641 -5.668 0.078093 0.038817 0.031936 -0.018094 0.074319 0.12911 0.15025 0.10288 0.15584 0.044398 0.11647 0.019732 -0.0017525 -0.00062773 0.00067154 -0.00101 0.63159 0 0 -0.04799 0 0.073534 0.055776 0.137 0 0
3.4219 -0.010121 -0.010932 -0.03789 -0.017509 0 -0.0015766 -0.0050156 -0.024089 -0.020382 -0.0072435 -0.020892 -5.5084 0.095317 0.031447 -0.00016037 -0.038143 0.05781 0.09758 0.094215 0.057531 0.11859 0.017869 0.058024 -0.01518 -0.0022519 -0.0014093 0.00012305 -0.0014423 0.2914 0 0 -0.015948 0 0.086982 0.066849 0.086369 0 0
3.4258 -0.012681 -0.013167 -0.027862 0.0071885 0 0.011434 -0.0035451 -0.0069595 -0.0023399 0.0062301 0.0087907 -5.3257 0.10687 0.028971 -0.029176 -0.058648 0.043624 0.064724 0.037674 0.013723 0.075864 -0.013904 0.0010857 -0.05238 -0.0017118 -0.0012602 -0.00055077 -0.0013829 -0.0022218 0 0 0.012852 0 0.094601 0.075251 0.057356 0 0
3.4297 -0.018057 -0.016418 -0.0073508 0.01527 0 0.010928 -0.002445 0.011418 0.018026 0.013482 0.038406 -5.1111 0.11419 0.029383 -0.047776 -0.079704 0.032551 0.036765 -0.0078978 -0.020101 0.032121 -0.046224 -0.050823 -0.082105 -0.00095888 -0.00050102 -0.00095839 -0.00066426 -0.24655 0 0 0.040102 0 0.09484 0.082812 0.05415 0 0
3.4336 -0.026851 -0.020225 0.0072479 -0.00076327 0 -0.0085075 0.0026084 0.027761 0.037875 0.017682 0.069137 -4.8794 0.12153 0.027375 -0.056546 -0.10139 0.020172 0.016415 -0.039327 -0.043333 -0.0086376 -0.075696 -0.095392 -0.10025 -0.00078324 2.8508e-05 -0.00086261 0.00026071 -0.44321 0 0 0.066438 0 0.092525 0.092735 0.068727 0 0
3.4375 -0.03635 -0.025296 0.0041154 -0.029096 0 -0.036202 0.010346 0.036391 0.051988 0.021556 0.095591 -4.6577 0.13174 0.018618 -0.056088 -0.12324 0.0017767 0.0056364 -0.054805 -0.06215 -0.043503 -0.1002 -0.12891 -0.10454 -0.0011397 -0.00020539 -0.00036654 0.00063097 -0.56802 0 0 0.087953 0 0.091387 0.10697 0.097362 0 0
3.4414 -0.042708 -0.032649 -0.016349 -0.049307 0 -0.053864 0.01467 0.033144 0.0565 0.024456 0.10963 -4.4638 0.14761 0.003228 -0.047642 -0.14447 -0.021315 0.0060489 -0.053417 -0.081668 -0.069548 -0.11776 -0.14552 -0.093581 -0.001307 -0.00093302 0.00016076 7.4892e-05 -0.57891 0 0 0.097223 0 0.09547 0.12718 0.13579 0 0
3.4453 -0.044935 -0.041953 -0.042776 -0.049511 0 -0.051443 0.010512 0.019478 0.050367 0.02342 0.10645 -4.2946 0.1748 -0.013675 -0.032797 -0.16153 -0.040067 0.022486 -0.031703 -0.098127 -0.078675 -0.12333 -0.13965 -0.064083 -0.00078672 -0.0014021 0.00034209 -0.0010293 -0.45166 0 0 0.088607 0 0.11303 0.15573 0.17805 0 0
3.4492 -0.046191 -0.051124 -0.061695 -0.035106 0 -0.035645 -0.0015018 0.0018883 0.03436 0.015865 0.087319 -4.134 0.21072 -0.024588 -0.015801 -0.17137 -0.043272 0.050936 0.0033024 -0.099383 -0.071433 -0.11825 -0.10977 -0.023571 6.6588e-05 -0.0011764 3.6712e-05 -0.0019425 -0.20148 0 0 0.063224 0 0.14196 0.18797 0.21733 0 0
3.4531 -0.050698 -0.057943 -0.068008 -0.022777 0 -0.023688 -0.016472 -0.013754 0.010105 0.00081485 0.057376 -3.9713 0.25172 -0.023975 0.0022159 -0.17246 -0.026177 0.088543 0.048647 -0.074524 -0.049387 -0.10379 -0.05983 0.024315 0.00039088 -0.00057525 -0.00058252 -0.0022879 0.13446 0 0 0.028724 0 0.17773 0.2204 0.25176 0 0
3.457 -0.059427 -0.062113 -0.069422 -0.02636 0 -0.028779 -0.030819 -0.027581 -0.019651 -0.021469 0.021186 -3.8099 0.29425 -0.011729 0.020656 -0.16354 0.0055163 0.13299 0.10257 -0.023918 -0.013909 -0.080868 0.0034774 0.077242 -0.00022743 -0.00029069 -0.0011458 -0.0023032 0.53326 0 0 -0.0064791 0 0.21597 0.25029 0.2802 0 0
3.4609 -0.069214 -0.06557 -0.080507 -0.046801 0 -0.050491 -0.045668 -0.045099 -0.05118 -0.049518 -0.020028 -3.6585 0.33288 0.006769 0.039184 -0.14284 0.040301 0.18135 0.16374 0.040199 0.033231 -0.050367 0.075405 0.13309 -0.0012318 -0.00059084 -0.0013138 -0.00236 0.99993 0 0 -0.039523 0 0.25005 0.27409 0.30155 0 0
3.4648 -0.076175 -0.07062 -0.10966 -0.07333 0 -0.077258 -0.064332 -0.070744 -0.081682 -0.079917 -0.067612 -3.5175 0.3576 0.024473 0.057037 -0.11004 0.070161 0.22734 0.22926 0.10333 0.086254 -0.014838 0.15498 0.18905 -0.0016049 -0.00097441 -0.00098424 -0.0023503 1.542 0 0 -0.074128 0 0.2689 0.28817 0.31553 0 0
3.4688 -0.079625 -0.077746 -0.14907 -0.093029 0 -0.096764 -0.087038 -0.10207 -0.11119 -0.10765 -0.12216 -3.3781 0.36772 0.037775 0.073122 -0.071223 0.095911 0.26711 0.29401 0.15897 0.13808 0.021479 0.24172 0.24256 -0.00090252 -0.00067418 -0.00035246 -0.0017116 2.1321 0 0 -0.11528 0 0.27296 0.29535 0.32498 0 0
3.4727 -0.082275 -0.085255 -0.17713 -0.10012 0 -0.10429 -0.10907 -0.13063 -0.14132 -0.12864 -0.18012 -3.2361 0.363 0.048776 0.086362 -0.029476 0.12369 0.29857 0.35474 0.20964 0.18562 0.056414 0.33038 0.29137 0.0002679 0.00049984 0.00022561 -0.00010786 2.699 0 0 -0.16237 0 0.26318 0.29674 0.33073 0 0
3.4766 -0.08674 -0.090973 -0.17386 -0.098243 0 -0.10321 -0.12457 -0.14888 -0.17111 -0.14252 -0.23281 -3.1037 0.34425 0.062542 0.095709 0.011892 0.15641 0.32008 0.40814 0.25877 0.22625 0.087785 0.40941 0.33307 0.00083478 0.0018712 0.00049062 0.0020171 3.1564 0 0 -0.20707 0 0.24153 0.29355 0.33356 0 0
3.4805 -0.092497 -0.09413 -0.13812 -0.095549 0 -0.099722 -0.13179 -0.15601 -0.1945 -0.15202 -0.26893 -3.0018 0.31301 0.081564 0.098738 0.046301 0.18894 0.32812 0.44663 0.30299 0.25546 0.11072 0.4657 0.36088 0.00031236 0.0024916 0.00046596 0.0037008 3.4444 0 0 -0.2379 0 0.2119 0.28657 0.33397 0 0
3.4844 -0.096723 -0.095585 -0.0922 -0.097591 0 -0.09778 -0.13398 -0.15713 -0.20348 -0.15925 -0.27988 -2.9388 0.27839 0.10247 0.096339 0.068587 0.21185 0.3255 0.4684 0.33333 0.27385 0.12253 0.49179 0.37219 -0.00076055 0.0020271 0.00040709 0.0043088 3.5476 0 0 -0.24745 0 0.18287 0.27697 0.33326 0 0
3.4883 -0.097933 -0.096472 -0.067585 -0.10359 0 -0.097716 -0.1351 -0.15697 -0.19498 -0.16252 -0.26477 -2.8988 0.24527 0.11821 0.09036 0.077675 0.21985 0.31514 0.47521 0.3433 0.28274 0.12286 0.48905 0.36808 -0.0014153 0.0010385 0.00054022 0.0040603 3.4838 0 0 -0.23632 0 0.15756 0.26503 0.332 0 0
3.4922 -0.098088 -0.096987 -0.081113 -0.10818 0 -0.097801 -0.13529 -0.15502 -0.17428 -0.15789 -0.23139 -2.8548 0.21627 0.12388 0.082024 0.0726 0.21619 0.29848 0.46782 0.33462 0.2821 0.11104 0.46415 0.34908 -0.0012337 0.00039311 0.00082516 0.00368 3.2835 0 0 -0.21103 0 0.13738 0.25097 0.33038 0 0
3.4961 -0.10058 -0.096629 -0.11984 -0.10649 0 -0.096376 -0.13104 -0.14705 -0.15074 -0.14406 -0.19177 -2.7956 0.19355 0.12071 0.072756 0.052597 0.20881 0.27689 0.44722 0.31439 0.27143 0.086343 0.42285 0.31613 -0.00070462 0.00043468 0.00098332 0.0036004 2.9811 0 0 -0.17873 0 0.12304 0.23509 0.32845 0 0
3.5 -0.10609 -0.095328 -0.14843 -0.098396 0 -0.093225 -0.11976 -0.13094 -0.12947 -0.12501 -0.15497 -2.738 0.17815 0.11456 0.064386 0.017477 0.20244 0.25144 0.41412 0.28746 0.24704 0.04755 0.3671 0.27181 -0.000636 0.00075125 0.00078634 0.0036164 2.617 0 0 -0.14352 0 0.11379 0.21958 0.3256 0 0
3.5039 -0.11089 -0.093828 -0.13596 -0.088582 0 -0.089897 -0.10345 -0.11011 -0.10778 -0.107 -0.12262 -2.7098 0.16554 0.11038 0.056828 -0.023272 0.19481 0.22455 0.37496 0.25302 0.21265 0.0020155 0.29791 0.22474 -0.0012881 0.00071748 0.00032563 0.0033235 2.2337 0 0 -0.10694 0 0.10608 0.20739 0.32147 0 0
3.5078 -0.1096 -0.092623 -0.08262 -0.08264 0 -0.088693 -0.0874 -0.090733 -0.080227 -0.092811 -0.090528 -2.7202 0.15423 0.10802 0.049547 -0.065612 0.18046 0.19718 0.33156 0.20883 0.16956 -0.047358 0.21992 0.17802 -0.0021298 0.00018176 -2.7489e-05 0.0027439 1.8627 0 0 -0.07066 0 0.099213 0.2002 0.31576 0 0
3.5117 -0.099855 -0.090688 -0.023904 -0.082305 0 -0.090344 -0.075542 -0.075842 -0.046954 -0.079641 -0.054623 -2.7493 0.14314 0.10296 0.041957 -0.10573 0.15749 0.17041 0.28574 0.15745 0.11964 -0.097681 0.14227 0.13444 -0.0024198 -0.00042628 3.831e-05 0.0023552 1.5121 0 0 -0.037979 0 0.092844 0.19925 0.30824 0 0
3.5156 -0.084553 -0.085783 -0.005836 -0.08386 0 -0.092012 -0.067244 -0.062804 -0.015857 -0.063302 -0.01598 -2.7692 0.13207 0.091042 0.033039 -0.13799 0.13001 0.14645 0.24004 0.10679 0.066457 -0.14466 0.074782 0.097946 -0.0019568 -0.00062044 0.00046284 0.0024952 1.1723 0 0 -0.012258 0 0.087721 0.20634 0.29861 0 0
3.5195 -0.069547 -0.076543 -0.048051 -0.081169 0 -0.088201 -0.058812 -0.047058 0.0040355 -0.044002 0.019229 -2.7737 0.12351 0.072427 0.022955 -0.16009 0.10437 0.12807 0.19892 0.064384 0.018453 -0.18429 0.023434 0.070611 -0.0012262 -0.00038926 0.00085569 0.0028993 0.83791 0 0 0.0057064 0 0.085634 0.21839 0.28774 0 0
3.5234 -0.059248 -0.064436 -0.12438 -0.070932 0 -0.075119 -0.047693 -0.028239 0.010998 -0.027154 0.043985 -2.7855 0.11946 0.051753 0.013071 -0.17462 0.083901 0.11594 0.165 0.03231 -0.019591 -0.21586 -0.01042 0.051974 -0.00085638 -0.00014869 0.00086567 0.002984 0.52863 0 0 0.018216 0 0.086966 0.2312 0.27675 0 0
3.5273 -0.053967 -0.05336 -0.17946 -0.055712 0 -0.055101 -0.035114 -0.012152 0.011539 -0.018183 0.054562 -2.8311 0.12126 0.034952 0.0045729 -0.18319 0.067897 0.11072 0.14044 0.0087017 -0.044395 -0.23824 -0.027198 0.042651 -0.0010072 -0.00020634 0.00051129 0.0025738 0.28937 0 0 0.027957 0 0.091809 0.24228 0.26641 0 0
3.5313 -0.050813 -0.046759 -0.17109 -0.042077 0 -0.036341 -0.025037 -0.0062476 0.012646 -0.017218 0.051331 -2.9112 0.12997 0.025884 -0.0012192 -0.18785 0.055176 0.11274 0.1272 -0.0065549 -0.053263 -0.25043 -0.026678 0.043192 -0.001309 -0.00037039 0.00013718 0.0021835 0.16934 0 0 0.034399 0 0.099944 0.24927 0.25747 0 0
3.5352 -0.046627 -0.044681 -0.10466 -0.035358 0 -0.026993 -0.021058 -0.012855 0.013795 -0.019658 0.036792 -2.9989 0.14715 0.024926 -0.0011348 -0.19142 0.046997 0.12329 0.13031 -0.0095636 -0.039833 -0.24682 -0.0090013 0.057581 -0.0013345 -0.00015944 4.835e-05 0.0024528 0.1942 0 0 0.033032 0 0.11025 0.24897 0.25171 0 0
3.5391 -0.040137 -0.043556 -0.029724 -0.03549 0 -0.028518 -0.024125 -0.02667 0.007614 -0.02173 0.013693 -3.067 0.16752 0.029471 0.0033164 -0.1953 0.045512 0.13779 0.14262 0.002981 -0.014015 -0.23079 0.022429 0.080727 -0.0010411 0.00061107 0.00021286 0.0033428 0.34895 0 0 0.018886 0 0.11975 0.24556 0.24861 0 0
3.543 -0.032008 -0.039106 0.00052468 -0.037361 0 -0.034583 -0.032194 -0.038812 -0.011183 -0.024326 -0.015209 -3.1167 0.18884 0.035317 0.011081 -0.19862 0.049819 0.15462 0.1606 0.027675 0.019823 -0.20297 0.060213 0.11022 -0.00072683 0.0015199 0.00034701 0.0040547 0.57976 0 0 -0.0083445 0 0.12724 0.24177 0.24792 0 0
3.5469 -0.023565 -0.029896 -0.026592 -0.035128 0 -0.036735 -0.04117 -0.043529 -0.038016 -0.030569 -0.046653 -3.1751 0.20923 0.038509 0.021003 -0.20019 0.05515 0.17232 0.18085 0.054703 0.057482 -0.16439 0.096021 0.1434 -0.00062553 0.0018764 0.00028034 0.0038449 0.81275 0 0 -0.042139 0 0.13181 0.24011 0.24928 0 0
3.5508 -0.015737 -0.018343 -0.073695 -0.026663 0 -0.03136 -0.046427 -0.041518 -0.060228 -0.040171 -0.076929 -3.2653 0.22656 0.037416 0.031313 -0.19731 0.057105 0.18928 0.19856 0.075304 0.093279 -0.11626 0.12458 0.17603 -0.0006377 0.0013846 0.00018558 0.0028629 0.98091 0 0 -0.07229 0 0.13228 0.24422 0.2522 0 0
3.5547 -0.0088658 -0.0083509 -0.08704 -0.0146 0 -0.021351 -0.044864 -0.037518 -0.067076 -0.047698 -0.10217 -3.3812 0.24032 0.033946 0.039519 -0.18716 0.056357 0.20376 0.2086 0.088453 0.12025 -0.06516 0.14453 0.20103 -0.00049325 0.00046206 0.00039802 0.0020494 1.0465 0 0 -0.090886 0 0.12883 0.25531 0.25513 0 0
3.5586 -0.0029489 -0.0018198 -0.043894 -0.0037348 0 -0.011656 -0.036923 -0.035229 -0.058267 -0.047365 -0.11791 -3.4941 0.25192 0.032303 0.045161 -0.17148 0.057744 0.21512 0.21141 0.099015 0.13751 -0.017912 0.15554 0.2163 -0.00012886 -0.00011671 0.00099963 0.0021571 1.0068 0 0 -0.096054 0 0.12319 0.26931 0.25677 0 0
3.5625 0.002295 0.0027426 0.028229 0.0025801 0 -0.0041627 -0.026699 -0.034454 -0.043104 -0.039099 -0.11863 -3.5839 0.26165 0.035443 0.04802 -0.15187 0.063698 0.22219 0.20716 0.10916 0.14419 0.02129 0.15531 0.22048 0.00016947 8.6523e-05 0.0016231 0.0029574 0.8807 0 0 -0.090536 0 0.11606 0.28312 0.25623 0 0
3.5664 0.0075696 0.00837 0.076784 0.0043062 0 0.0027862 -0.018895 -0.032321 -0.031549 -0.028672 -0.09984 -3.66 0.26955 0.042013 0.048023 -0.13045 0.06897 0.22367 0.19635 0.11291 0.1399 0.048566 0.14014 0.21276 3.0092e-05 0.00080153 0.0017256 0.0035197 0.68713 0 0 -0.077318 0 0.10815 0.29328 0.25264 0 0
3.5703 0.013914 0.016502 0.070268 0.0042743 0 0.010868 -0.014396 -0.02626 -0.025834 -0.021212 -0.062954 -3.7493 0.27323 0.047009 0.044274 -0.11283 0.063359 0.21418 0.17799 0.10066 0.12188 0.055521 0.1085 0.19022 -0.00061677 0.001322 0.0010906 0.0032667 0.43384 0 0 -0.057274 0 0.10005 0.29212 0.24384 0 0
3.5742 0.02214 0.02565 0.024004 0.0065237 0 0.019418 -0.008682 -0.015354 -0.019758 -0.015111 -0.018697 -3.8667 0.27048 0.046026 0.036981 -0.10323 0.040939 0.19291 0.15314 0.069342 0.094306 0.046462 0.063644 0.15768 -0.0014406 0.0011295 6.0462e-05 0.0026233 0.12449 0 0 -0.031087 0 0.091853 0.27954 0.2306 0 0
3.5781 0.032113 0.033083 -0.015553 0.014406 0 0.027123 0.0045347 0.00060912 -0.0051634 -0.0032768 0.016788 -3.9979 0.26018 0.039076 0.025717 -0.10276 0.0067761 0.16005 0.1212 0.027069 0.059269 0.02507 0.011878 0.11696 -0.0020032 0.00028875 -0.00074565 0.0025188 -0.22826 0 0 -0.0023145 0 0.0833 0.25768 0.21364 0 0
3.582 0.042525 0.037731 -0.011623 0.028648 0 0.034824 0.02716 0.022034 0.020885 0.019243 0.033402 -4.1147 0.24176 0.029883 0.0099622 -0.11197 -0.026211 0.11611 0.081506 -0.013632 0.018359 -0.0058282 -0.041811 0.06899 -0.0021421 -0.0006875 -0.00095439 0.0032829 -0.60295 0 0 0.023477 0 0.074194 0.22872 0.19354 0 0
3.5859 0.051582 0.04141 0.033775 0.045946 0 0.044706 0.053974 0.048325 0.053965 0.049229 0.037366 -4.2029 0.21476 0.021221 -0.011291 -0.13125 -0.047905 0.062022 0.032651 -0.047294 -0.026613 -0.042944 -0.09648 0.014028 -0.0020713 -0.0012927 -0.00069401 0.0041764 -0.98503 0 0 0.044062 0 0.064271 0.19601 0.17098 0 0
3.5898 0.058336 0.047209 0.085712 0.0598 0 0.056244 0.076377 0.075768 0.085756 0.0772 0.049081 -4.2729 0.18272 0.01139 -0.03839 -0.15803 -0.058987 0.0038357 -0.024547 -0.07968 -0.071357 -0.081346 -0.15349 -0.047177 -0.0021224 -0.0013522 -0.00035872 0.0041134 -1.3777 0 0 0.064552 0 0.05386 0.16622 0.14726 0 0
3.5938 0.063672 0.056735 0.10867 0.064806 0 0.064741 0.089324 0.097849 0.1094 0.095298 0.086693 -4.3425 0.15192 -0.0039215 -0.068102 -0.18645 -0.068659 -0.050521 -0.083575 -0.11996 -0.11233 -0.11842 -0.21223 -0.11059 -0.002397 -0.00099317 -0.00016749 0.002819 -1.7883 0 0 0.093667 0 0.044155 0.14181 0.1235 0 0
3.5977 0.069956 0.068966 0.095985 0.062292 0 0.0664 0.09482 0.10948 0.12283 0.10334 0.14764 -4.4137 0.12527 -0.025955 -0.098515 -0.21377 -0.084722 -0.096927 -0.1404 -0.16892 -0.14763 -0.15357 -0.26776 -0.17345 -0.0026634 -0.00041454 2.6727e-06 0.0011658 -2.1982 0 0 0.13354 0 0.036145 0.12313 0.10004 0 0
3.6016 0.079231 0.081588 0.073217 0.06198 0 0.065424 0.098895 0.112 0.12863 0.10772 0.20559 -4.4704 0.10507 -0.049545 -0.1276 -0.23745 -0.10606 -0.13185 -0.19097 -0.21552 -0.17567 -0.18643 -0.31273 -0.23273 -0.0025794 0.00024955 0.00035185 0.00031377 -2.5517 0 0 0.17289 0 0.03083 0.10981 0.077128 0 0
3.6055 0.091184 0.093134 0.075836 0.075775 0 0.073708 0.10562 0.11344 0.13143 0.11508 0.22858 -4.4986 0.093847 -0.066325 -0.15134 -0.25304 -0.12455 -0.14925 -0.22737 -0.24558 -0.19347 -0.2162 -0.34189 -0.28101 -0.0020256 0.00087513 0.00079294 0.00056651 -2.7861 0 0 0.19268 0 0.030446 0.10009 0.05523 0 0
3.6094 0.10271 0.1035 0.12051 0.1066 0 0.099918 0.11422 0.12228 0.13478 0.12718 0.20508 -4.5057 0.086633 -0.071763 -0.16809 -0.26001 -0.13356 -0.15339 -0.2492 -0.25411 -0.2035 -0.24206 -0.35506 -0.31412 -0.0012523 0.0012699 0.00094049 0.0011465 -2.8816 0 0 0.18205 0 0.034526 0.089408 0.035072 0 0
3.6133 0.1098 0.11243 0.19112 0.14182 0 0.1372 0.12144 0.13908 0.13911 0.14043 0.15548 -4.5148 0.079031 -0.069008 -0.17852 -0.25974 -0.13406 -0.14963 -0.25989 -0.24928 -0.20838 -0.26263 -0.35649 -0.33238 -0.00071745 0.0012544 0.00051383 0.001087 -2.8805 0 0 0.1504 0 0.041331 0.076294 0.017632 0 0
3.6172 0.11046 0.1181 0.24818 0.15942 0 0.16351 0.12533 0.15422 0.14197 0.14894 0.1175 -4.5405 0.068397 -0.065592 -0.18307 -0.2532 -0.13274 -0.1413 -0.26176 -0.24475 -0.20951 -0.27626 -0.35158 -0.33594 -0.00075056 0.00085391 -0.0002735 0.00024836 -2.8488 0 0 0.12261 0 0.04935 0.060394 0.0040785 0 0
3.6211 0.10616 0.11787 0.2551 0.14474 0 0.158 0.12604 0.15493 0.14002 0.14773 0.11677 -4.5732 0.052199 -0.066422 -0.18242 -0.24169 -0.13524 -0.13201 -0.25767 -0.24785 -0.20824 -0.28063 -0.34358 -0.32543 -0.0013105 0.00036097 -0.00080664 -0.0006153 -2.8133 0 0 0.11912 0 0.056535 0.042038 -0.0039366 0 0
3.625 0.10057 0.11096 0.20492 0.1046 0 0.12031 0.12368 0.1367 0.13155 0.1349 0.14696 -4.5892 0.03047 -0.070179 -0.17737 -0.22846 -0.14174 -0.12542 -0.25093 -0.25448 -0.20499 -0.2707 -0.33229 -0.30304 -0.0020248 0.00012798 -0.00062662 -0.00074989 -2.7371 0 0 0.13802 0 0.058526 0.024883 -0.0024518 0 0
3.6289 0.096718 0.10035 0.1294 0.065222 0 0.07405 0.11711 0.10851 0.11776 0.11311 0.17587 -4.5758 0.010233 -0.072253 -0.17002 -0.2176 -0.14845 -0.11994 -0.24259 -0.25391 -0.19964 -0.25098 -0.31473 -0.27668 -0.0024794 0.00024815 8.8363e-05 -0.00023572 -2.5635 0 0 0.15602 0 0.055365 0.012703 0.0062813 0 0
3.6328 0.095182 0.091379 0.081638 0.053385 0 0.049298 0.10617 0.086435 0.10205 0.089801 0.17171 -4.5412 -0.0040554 -0.070323 -0.16037 -0.21095 -0.15186 -0.11353 -0.23118 -0.2381 -0.19151 -0.22371 -0.28735 -0.24855 -0.0025266 0.00045211 0.00064257 0.00013777 -2.2864 0 0 0.14853 0 0.047823 0.0075712 0.021155 0 0
3.6367 0.094947 0.088089 0.099631 0.075499 0 0.058815 0.09439 0.080631 0.088197 0.074277 0.12732 -4.4996 -0.0083717 -0.066312 -0.14831 -0.21004 -0.15076 -0.10407 -0.215 -0.20748 -0.1801 -0.1916 -0.24902 -0.22031 -0.0023588 0.00036261 0.00048431 -0.00022313 -1.9754 0 0 0.11081 0 0.037238 0.011091 0.040684 0 0
3.6406 0.095458 0.090439 0.17525 0.1125 0 0.089351 0.08772 0.087126 0.078599 0.071797 0.063583 -4.4472 0.0039521 -0.063176 -0.13277 -0.21723 -0.145 -0.087594 -0.19006 -0.16992 -0.16469 -0.1595 -0.20348 -0.19292 -0.0022846 -0.00011984 -0.00022471 -0.0010481 -1.7271 0 0 0.06146 0 0.026904 0.026016 0.062303 0 0
3.6445 0.097478 0.095147 0.25455 0.13554 0 0.11532 0.089115 0.092178 0.073431 0.079066 0.012115 -4.3606 0.030963 -0.061011 -0.11398 -0.23109 -0.13444 -0.063871 -0.1566 -0.13566 -0.14777 -0.13467 -0.15947 -0.16587 -0.0024032 -0.00069039 -0.00072139 -0.0014885 -1.5911 0 0 0.025944 0 0.022174 0.049861 0.08183 0 0
3.6484 0.10175 0.09917 0.27501 0.12918 0 0.12112 0.094565 0.085202 0.070763 0.086202 -0.0069213 -4.22 0.06503 -0.05735 -0.09368 -0.24861 -0.12042 -0.036843 -0.11948 -0.1121 -0.13265 -0.11983 -0.12723 -0.13939 -0.0024816 -0.00091913 -0.00036526 -0.0010217 -1.5439 0 0 0.016465 0 0.024197 0.07817 0.098352 0 0
3.6523 0.1072 0.10228 0.2148 0.1024 0 0.11145 0.095976 0.068429 0.067765 0.084912 0.0049915 -4.0356 0.101 -0.051072 -0.073474 -0.26821 -0.10747 -0.0097553 -0.082736 -0.10122 -0.12187 -0.11705 -0.11322 -0.11474 -0.0021646 -0.00066532 0.0007182 7.2937e-06 -1.5329 0 0 0.026091 0 0.032927 0.10815 0.11207 0 0
3.6563 0.11108 0.10622 0.11426 0.079111 0 0.10221 0.089146 0.054669 0.062914 0.075905 0.030792 -3.8449 0.13323 -0.044741 -0.055288 -0.28833 -0.10147 0.013594 -0.051038 -0.099641 -0.118 -0.12797 -0.1166 -0.093726 -0.0013383 -0.00020218 0.001714 0.0007578 -1.5387 0 0 0.03988 0 0.04743 0.13681 0.12382 0 0
3.6602 0.11125 0.11159 0.048047 0.077831 0 0.10349 0.078883 0.055753 0.058124 0.068182 0.051948 -3.6815 0.15015 -0.042124 -0.044957 -0.30761 -0.10459 0.023753 -0.035821 -0.1014 -0.12736 -0.15852 -0.131 -0.085487 -0.00030163 7.948e-05 0.0018516 0.00074496 -1.5896 0 0 0.049652 0 0.062358 0.15712 0.1375 0 0
3.6641 0.10827 0.11612 0.066591 0.098397 0 0.11193 0.075336 0.072661 0.058719 0.070504 0.059632 -3.5447 0.15291 -0.043717 -0.04313 -0.32715 -0.11224 0.021527 -0.035177 -0.10248 -0.14615 -0.2023 -0.1503 -0.093104 0.00043252 7.8593e-05 0.0010894 0.00026765 -1.7183 0 0 0.058165 0 0.070107 0.1673 0.15568 0 0
3.668 0.10482 0.11629 0.15392 0.12511 0 0.11755 0.084497 0.095829 0.070087 0.083369 0.057746 -3.3994 0.14254 -0.045976 -0.049962 -0.3481 -0.11679 0.008084 -0.046854 -0.10466 -0.1723 -0.25752 -0.17366 -0.11886 0.0005368 7.0713e-05 0.00010183 1.2945e-05 -1.9156 0 0 0.071674 0 0.067166 0.16575 0.1783 0 0
3.6719 0.10305 0.11083 0.23847 0.14058 0 0.11516 0.10216 0.11403 0.092932 0.09943 0.058924 -3.2081 0.12039 -0.045759 -0.065028 -0.37135 -0.11535 -0.014769 -0.067886 -0.11516 -0.20349 -0.32213 -0.20511 -0.1639 0.00010726 0.00038219 -0.00037456 0.00030866 -2.1351 0 0 0.091645 0 0.051134 0.15118 0.20435 0 0
3.6758 0.10253 0.10239 0.25011 0.13717 0 0.10785 0.1174 0.1227 0.12124 0.11145 0.076738 -2.9636 0.087668 -0.044938 -0.087447 -0.39789 -0.11357 -0.044027 -0.093296 -0.14099 -0.23617 -0.39365 -0.24786 -0.22986 -0.00046052 0.0010022 -0.00016523 0.0008086 -2.3401 0 0 0.11457 0 0.019129 0.12061 0.23041 0 0
3.6797 0.10107 0.095469 0.17705 0.11878 0 0.10129 0.12201 0.12461 0.14553 0.11903 0.11698 -2.6911 0.047551 -0.049208 -0.11199 -0.42485 -0.12042 -0.07278 -0.11481 -0.18173 -0.26462 -0.46434 -0.29844 -0.30806 -0.00080606 0.0015519 0.00033604 0.00088403 -2.5323 0 0 0.1375 0 -0.023559 0.074625 0.24702 0 0
3.6836 0.097299 0.092564 0.075244 0.095596 0 0.097447 0.11682 0.12446 0.15909 0.12699 0.17165 -2.4212 0.003386 -0.061476 -0.13381 -0.44688 -0.13815 -0.097391 -0.13065 -0.22718 -0.28694 -0.52709 -0.3461 -0.3851 -0.00082118 0.0016459 0.00069388 0.00026669 -2.7265 0 0 0.16026 0 -0.066778 0.019865 0.24976 0 0
3.6875 0.092 0.092312 0.02221 0.078409 0 0.095274 0.10921 0.12418 0.16179 0.13783 0.22029 -2.1617 -0.043006 -0.07695 -0.15022 -0.4593 -0.15804 -0.11631 -0.14118 -0.26276 -0.302 -0.57633 -0.37839 -0.45246 -0.00059175 0.0012593 0.00087345 -0.00070173 -2.899 0 0 0.18118 0 -0.10422 -0.039458 0.23625 0 0
3.6914 0.086905 0.091152 0.053246 0.07486 0 0.095081 0.10547 0.12315 0.15818 0.14706 0.24065 -1.8945 -0.089463 -0.086155 -0.15889 -0.45727 -0.16732 -0.12851 -0.14766 -0.27904 -0.30902 -0.60648 -0.38828 -0.50164 -0.00021632 0.00071461 0.0011351 -0.0013985 -2.9779 0 0 0.193 0 -0.12964 -0.098466 0.20533 0 0
3.6953 0.082481 0.086651 0.13262 0.085938 0 0.098827 0.10571 0.12126 0.15209 0.14679 0.2234 -1.5975 -0.12822 -0.083772 -0.15535 -0.42827 -0.16144 -0.13182 -0.15384 -0.27739 -0.30519 -0.60208 -0.37704 -0.51357 0.00024646 0.00032072 0.0015597 -0.0014528 -2.8952 0 0 0.18673 0 -0.13006 -0.14464 0.15715 0 0
3.6992 0.077509 0.079257 0.18297 0.10301 0 0.10457 0.10551 0.11945 0.14351 0.13354 0.17985 -1.2679 -0.15062 -0.074371 -0.14347 -0.37691 -0.1492 -0.12835 -0.16201 -0.26692 -0.29276 -0.56682 -0.35109 -0.49218 0.00066248 6.651e-05 0.0017972 -0.00099858 -2.6509 0 0 0.16145 0 -0.10905 -0.17009 0.10723 0 0
3.7031 0.070912 0.071199 0.14858 0.11001 0 0.10304 0.10089 0.117 0.13017 0.11164 0.13488 -0.92284 -0.15107 -0.068513 -0.1262 -0.30921 -0.1446 -0.11818 -0.17007 -0.25538 -0.27219 -0.50506 -0.31609 -0.44322 0.00075495 -0.00030303 0.0013685 -0.00050483 -2.318 0 0 0.12851 0 -0.071368 -0.17194 0.065044 0 0
3.707 0.063431 0.064143 0.041063 0.093793 0 0.08391 0.09114 0.10958 0.11115 0.088725 0.10846 -0.5812 -0.12513 -0.072354 -0.10593 -0.23117 -0.1525 -0.10086 -0.1749 -0.24196 -0.24341 -0.42095 -0.27325 -0.37203 0.00027652 -0.00093315 0.00022134 -0.00040933 -1.9766 0 0 0.10297 0 -0.021435 -0.14838 0.03802 0 0
3.7109 0.056847 0.058007 -0.069172 0.056549 0 0.048103 0.077608 0.091982 0.087715 0.068767 0.10026 -0.246 -0.066544 -0.080864 -0.085756 -0.15196 -0.16188 -0.074777 -0.1702 -0.21798 -0.20555 -0.32034 -0.22045 -0.28612 -0.00068974 -0.0016301 -0.0010693 -0.00084503 -1.6426 0 0 0.088961 0 0.034492 -0.097276 0.0358 0 0
3.7148 0.051518 0.051632 -0.10849 0.018202 0 0.012649 0.061434 0.063717 0.061092 0.050237 0.090602 0.095775 0.023267 -0.081563 -0.069833 -0.090251 -0.15411 -0.038124 -0.14356 -0.17465 -0.15818 -0.21942 -0.15631 -0.20233 -0.0016385 -0.0020026 -0.0017088 -0.0015814 -1.2659 0 0 0.074477 0 0.083802 -0.024856 0.064721 0 0
3.7188 0.045315 0.044016 -0.05799 0.0025695 0 -0.00049863 0.043168 0.031346 0.030846 0.030723 0.05798 0.45791 0.12326 -0.065503 -0.05802 -0.051583 -0.11923 0.0047927 -0.09635 -0.11147 -0.10564 -0.13172 -0.0838 -0.13135 -0.0019521 -0.0018082 -0.0013275 -0.0021554 -0.79977 0 0 0.043016 0 0.12052 0.051281 0.11056 0 0
3.7227 0.035686 0.034824 0.032121 0.016707 0 0.015938 0.024002 0.0041236 -0.0027634 0.011638 -0.0010626 0.84085 0.22103 -0.035317 -0.049576 -0.038083 -0.065583 0.05115 -0.030294 -0.038988 -0.050346 -0.0642 -0.010659 -0.077413 -0.0013978 -0.0011366 -0.00025547 -0.0021308 -0.27074 0 0 -0.0081497 0 0.14183 0.1217 0.16499 0 0
3.7266 0.022829 0.024207 0.082775 0.042285 0 0.045035 0.0060936 -0.01336 -0.035082 -0.0029583 -0.066624 1.2314 0.30397 -0.0032473 -0.04332 -0.049877 -0.014329 0.09763 0.051122 0.025971 0.0049647 -0.02244 0.053274 -0.043166 -0.00035449 -0.00028018 0.00079462 -0.0013923 0.22298 0 0 -0.061549 0 0.14594 0.17736 0.21898 0 0
3.7305 0.010214 0.012804 0.048241 0.049384 0 0.057354 -0.0087344 -0.024102 -0.057651 -0.011927 -0.10964 1.6138 0.34765 0.018447 -0.036299 -0.085513 0.016364 0.13675 0.13859 0.069112 0.054361 -0.01652 0.10005 -0.031709 0.00046871 0.00050969 0.0012923 -0.00029514 0.58293 0 0 -0.092772 0 0.12938 0.20161 0.25563 0 0
3.7344 0.001393 0.0019929 -0.049184 0.022475 0 0.035285 -0.020086 -0.034088 -0.064651 -0.019756 -0.11411 1.9805 0.34855 0.025883 -0.025356 -0.12658 0.023668 0.16312 0.2139 0.085966 0.092891 -0.035374 0.12684 -0.031627 0.00058776 0.0011063 0.0011847 0.00050612 0.78126 0 0 -0.091602 0 0.10035 0.19532 0.26728 0 0
3.7383 -0.0037567 -0.0064457 -0.13859 -0.024611 0 -0.011391 -0.028337 -0.045042 -0.059287 -0.032198 -0.089182 2.3342 0.31624 0.024206 -0.010249 -0.16162 0.019532 0.17675 0.26876 0.083488 0.11921 -0.066944 0.13681 -0.03493 7.3481e-05 0.0014132 0.00075299 0.00050889 0.86744 0 0 -0.070872 0 0.06565 0.16702 0.2575 0 0
3.7422 -0.009167 -0.01171 -0.15682 -0.059364 0 -0.052945 -0.033438 -0.052346 -0.052476 -0.049075 -0.061392 2.6834 0.25868 0.021558 0.0086277 -0.18313 0.019322 0.17815 0.29774 0.075144 0.13211 -0.10256 0.13706 -0.03697 -0.0006145 0.0013112 0.0002901 -0.00024073 0.91401 0 0 -0.054587 0 0.030019 0.12343 0.23008 0 0
3.7461 -0.01864 -0.015236 -0.09606 -0.058364 0 -0.063825 -0.035338 -0.05047 -0.053515 -0.062557 -0.053585 3.0367 0.18698 0.022596 0.030159 -0.18339 0.030173 0.16879 0.29575 0.072448 0.13037 -0.1319 0.13432 -0.033349 -0.0010825 0.00077924 -6.7443e-05 -0.0011744 0.95877 0 0 -0.056768 0 -0.0010842 0.073558 0.19123 0 0
3.75 -0.031845 -0.02014 -0.0066184 -0.027647 0 -0.042676 -0.035651 -0.040138 -0.061402 -0.063829 -0.067441 3.3998 0.12512 0.026556 0.04974 -0.1538 0.047906 0.15436 0.25911 0.07815 0.11273 -0.1371 0.13104 -0.021549 -0.0012922 3.8454e-05 -0.00029282 -0.0016704 0.99214 0 0 -0.070656 0 -0.017488 0.036016 0.15673 0 0
3.7539 -0.04452 -0.028762 0.043819 0.002244 0 -0.01201 -0.037591 -0.029405 -0.065853 -0.051961 -0.08323 3.7735 0.084942 0.029817 0.063852 -0.10794 0.062904 0.14276 0.20705 0.085642 0.087791 -0.12002 0.12461 -0.0077136 -0.0014476 -0.00052867 -0.00038678 -0.0015532 0.98618 0 0 -0.077049 0 -0.019164 0.017526 0.13659 0 0
3.7578 -0.052752 -0.040499 0.019636 0.0017766 0 0.00058495 -0.042802 -0.027072 -0.057496 -0.035879 -0.076566 4.1526 0.069582 0.029591 0.071014 -0.052609 0.068459 0.13667 0.14782 0.085099 0.059495 -0.083017 0.11065 0.0046425 -0.0016665 -0.00067955 -0.00038448 -0.0011594 0.92769 0 0 -0.062504 0 -0.0056429 0.019692 0.13381 0 0
3.7617 -0.056861 -0.052285 -0.061555 -0.033774 0 -0.016819 -0.048371 -0.03485 -0.037266 -0.027081 -0.038883 4.5257 0.079873 0.025807 0.070409 0.0050708 0.064907 0.13785 0.089519 0.071876 0.031993 -0.030091 0.088205 0.01238 -0.0018174 -0.00052283 -0.00037471 -0.00093232 0.82969 0 0 -0.030578 0 0.022765 0.042305 0.14953 0 0
3.7656 -0.060866 -0.061504 -0.14683 -0.081667 0 -0.05372 -0.048793 -0.046013 -0.015944 -0.030085 0.014248 4.8804 0.11537 0.020692 0.061382 0.053458 0.057831 0.14755 0.044446 0.050685 0.012697 0.030603 0.062545 0.011218 -0.0016811 -0.00037579 -0.00041751 -0.00097565 0.72708 0 0 0.0021035 0 0.066234 0.083612 0.18345 0 0
3.7695 -0.068264 -0.068436 -0.18631 -0.1107 0 -0.08744 -0.042627 -0.051844 -0.0050649 -0.039748 0.053332 5.2106 0.16211 0.017067 0.048961 0.083104 0.053306 0.16077 0.020898 0.032314 0.00858 0.082918 0.04317 0.0038485 -0.0012357 -0.00039582 -0.00042558 -0.0010181 0.67071 0 0 0.018985 0 0.11742 0.13062 0.22307 0 0
3.7734 -0.078626 -0.075635 -0.16372 -0.10528 0 -0.10068 -0.036945 -0.049712 -0.0087673 -0.047599 0.055927 5.5202 0.21045 0.016548 0.037778 0.09512 0.054209 0.17307 0.017485 0.025861 0.020144 0.12048 0.038445 -0.0033738 -0.0007383 -0.00040184 -0.00020108 -0.00077938 0.71802 0 0 0.013927 0 0.16951 0.17475 0.25895 0 0
3.7773 -0.088423 -0.084851 -0.10281 -0.076053 0 -0.093177 -0.042965 -0.045456 -0.023722 -0.050524 0.02237 5.8199 0.25606 0.018557 0.030596 0.090683 0.059615 0.18228 0.033975 0.033197 0.04798 0.14053 0.051329 -0.0055826 -0.00050522 -0.00011372 0.0003293 -0.00030415 0.90932 0 0 -0.0078135 0 0.21813 0.21177 0.28589 0 0
3.7813 -0.094856 -0.094829 -0.050721 -0.050897 0 -0.080279 -0.065167 -0.048442 -0.044785 -0.0534 -0.025823 6.1178 0.29567 0.020968 0.02991 0.072337 0.066776 0.18669 0.069227 0.050035 0.091809 0.14206 0.079483 0.0024151 -0.00060982 0.00044767 0.00091552 9.8068e-05 1.237 0 0 -0.035634 0 0.25899 0.23845 0.29954 0 0
3.7852 -0.098489 -0.10249 -0.049477 -0.054275 0 -0.080415 -0.094695 -0.064091 -0.068765 -0.063728 -0.063537 6.4133 0.32628 0.022286 0.039901 0.046167 0.07393 0.18606 0.12445 0.071827 0.1515 0.12744 0.11895 0.032394 -0.00079605 0.00087904 0.0010998 0.00020591 1.6379 0 0 -0.060694 0 0.28179 0.2511 0.29339 0 0
3.7891 -0.1022 -0.10634 -0.10928 -0.089801 0 -0.10058 -0.11548 -0.090041 -0.09312 -0.08402 -0.081563 6.6986 0.35206 0.023808 0.055808 0.023657 0.082087 0.18628 0.18861 0.098461 0.21508 0.11323 0.16749 0.078206 -0.00069233 0.00077702 0.00061546 0.00011125 2.0296 0 0 -0.080218 0 0.28881 0.25745 0.27722 0 0
3.793 -0.10804 -0.10837 -0.19783 -0.13742 0 -0.13019 -0.11891 -0.11822 -0.11391 -0.10925 -0.09215 6.9653 0.3736 0.029469 0.075394 0.0091629 0.094664 0.19056 0.258 0.1334 0.27737 0.10651 0.22437 0.13595 -0.00013292 0.00018971 -0.00030663 8.066e-05 2.3677 0 0 -0.098057 0 0.2805 0.26027 0.25531 0 0
3.7969 -0.11557 -0.11237 -0.25628 -0.1672 0 -0.14879 -0.11273 -0.14039 -0.12802 -0.13125 -0.116 7.2104 0.39102 0.042797 0.096546 0.0059953 0.11498 0.20152 0.32899 0.17851 0.33361 0.11285 0.28751 0.20113 0.0006832 -0.0003775 -0.0010648 0.00025836 2.6711 0 0 -0.12143 0 0.25782 0.26173 0.23166 0 0
3.8008 -0.12298 -0.12019 -0.2385 -0.16109 0 -0.14285 -0.11425 -0.15306 -0.13761 -0.14553 -0.16177 7.4357 0.40272 0.063307 0.11658 0.018325 0.14315 0.22267 0.3966 0.22981 0.37683 0.13903 0.35139 0.26647 0.0013084 -0.00044797 -0.0011674 0.00057862 2.9888 0 0 -0.15461 0 0.2215 0.26365 0.21139 0 0
3.8047 -0.12933 -0.12987 -0.14916 -0.12755 0 -0.11897 -0.13361 -0.15895 -0.14996 -0.15416 -0.21599 7.6437 0.40598 0.08579 0.13361 0.043859 0.17454 0.2525 0.45422 0.27816 0.40237 0.18158 0.40846 0.32124 0.0013329 -4.4959e-05 -0.00061879 0.00095638 3.3351 0 0 -0.1932 0 0.17734 0.26527 0.19844 0 0
3.8086 -0.1351 -0.13754 -0.047878 -0.096857 0 -0.10082 -0.16338 -0.16441 -0.17023 -0.16279 -0.25277 7.8346 0.40168 0.10358 0.14857 0.074443 0.20145 0.28455 0.5004 0.31428 0.41404 0.22811 0.45276 0.3631 0.00064214 0.00036226 0.00014973 0.001455 3.66 0 0 -0.22451 0 0.13189 0.26475 0.19132 0 0
3.8125 -0.14103 -0.14115 -0.007547 -0.098286 0 -0.11013 -0.1855 -0.17441 -0.19414 -0.17484 -0.25559 8.0073 0.39039 0.1131 0.16212 0.10515 0.21718 0.31464 0.53363 0.33391 0.41344 0.27083 0.48254 0.3909 -0.00050243 0.00037759 0.0006998 0.0021664 3.8868 0 0 -0.23598 0 0.088447 0.26084 0.18902 0 0
3.8164 -0.14708 -0.14247 -0.05529 -0.13573 0 -0.14664 -0.18847 -0.18816 -0.20984 -0.18808 -0.23192 8.1612 0.37318 0.11575 0.17503 0.13087 0.22009 0.33847 0.55281 0.33944 0.40262 0.30181 0.49933 0.40436 -0.00159 8.9651e-05 0.00092336 0.0029476 3.9798 0 0 -0.22597 0 0.050034 0.25247 0.19019 0 0
3.8203 -0.15302 -0.14565 -0.14705 -0.18292 0 -0.18587 -0.17766 -0.19889 -0.20886 -0.19645 -0.20726 8.2957 0.35235 0.11567 0.1879 0.14118 0.21472 0.34746 0.55373 0.33762 0.38337 0.30565 0.50494 0.40161 -0.0021288 -7.3343e-05 0.00099962 0.003409 3.977 0 0 -0.20655 0 0.021991 0.238 0.19283 0 0
3.8242 -0.15962 -0.15409 -0.20373 -0.20485 0 -0.19918 -0.16873 -0.19911 -0.19503 -0.19536 -0.20282 8.4083 0.33226 0.11602 0.19987 0.1363 0.20893 0.34391 0.54281 0.33523 0.36107 0.28697 0.49945 0.38949 -0.0019233 0.00013322 0.0011005 0.0032854 3.953 0 0 -0.19394 0 0.0022877 0.22054 0.19477 0 0
3.8281 -0.1684 -0.16843 -0.18162 -0.18859 0 -0.17993 -0.17161 -0.18794 -0.18111 -0.18607 -0.21617 8.494 0.31411 0.11709 0.20972 0.11904 0.2087 0.33141 0.52374 0.33525 0.33758 0.25242 0.48216 0.37078 -0.0011989 0.00047265 0.0012049 0.0028112 3.9521 0 0 -0.19406 0 -0.011167 0.20206 0.19553 0 0
3.832 -0.17987 -0.18661 -0.11373 -0.15625 0 -0.15157 -0.18212 -0.17378 -0.17582 -0.17555 -0.2223 8.5497 0.29854 0.11738 0.21635 0.092448 0.21426 0.31338 0.49962 0.33532 0.31435 0.20831 0.45434 0.34758 -0.00047284 0.00049805 0.001192 0.0026096 3.957 0 0 -0.1969 0 -0.020098 0.18408 0.19475 0 0
3.8359 -0.19202 -0.20499 -0.080716 -0.1464 0 -0.14847 -0.18883 -0.16871 -0.1755 -0.17178 -0.1956 8.5784 0.28595 0.11558 0.2181 0.061521 0.22022 0.29497 0.47447 0.32949 0.29322 0.16397 0.42105 0.32229 -0.00022597 8.3703e-05 0.0010373 0.0031014 3.9221 0 0 -0.1864 0 -0.026656 0.16851 0.19208 0 0
3.8398 -0.20128 -0.21939 -0.13497 -0.17925 0 -0.18515 -0.18671 -0.17798 -0.16988 -0.1779 -0.1346 8.5888 0.27669 0.11148 0.21413 0.037383 0.22031 0.28485 0.45572 0.31312 0.27837 0.13491 0.39042 0.30044 -0.00059505 -0.0003963 0.00084201 0.004024 3.8355 0 0 -0.15742 0 -0.033205 0.15759 0.187 0 0
3.8438 -0.20513 -0.22597 -0.24767 -0.23696 0 -0.24169 -0.18217 -0.19434 -0.15611 -0.18987 -0.068581 8.5881 0.27122 0.10582 0.20748 0.024843 0.21341 0.28428 0.44624 0.28827 0.27188 0.12318 0.37092 0.28618 -0.001323 -0.00046593 0.00067091 0.0046142 3.7457 0 0 -0.12396 0 -0.039172 0.15106 0.18005 0 0
3.8477 -0.20382 -0.22263 -0.32971 -0.27763 0 -0.27894 -0.18474 -0.20359 -0.14492 -0.19937 -0.039201 8.5733 0.27133 0.10022 0.19991 0.025602 0.20613 0.29308 0.44754 0.26539 0.27596 0.12847 0.36862 0.28239 -0.0020073 -9.4384e-05 0.00043009 0.0043298 3.729 0 0 -0.10983 0 -0.04269 0.14949 0.17155 0 0
3.8516 -0.19923 -0.21044 -0.30899 -0.27072 0 -0.27042 -0.19536 -0.1974 -0.15111 -0.19994 -0.070874 8.5298 0.279 0.097537 0.19326 0.040125 0.20906 0.31014 0.46044 0.25839 0.29246 0.14894 0.38534 0.29143 -0.0024266 0.00021899 -3.1922e-05 0.0033784 3.8282 0 0 -0.12955 0 -0.041436 0.15346 0.162 0 0
3.8555 -0.19245 -0.19347 -0.19383 -0.22205 0 -0.22271 -0.20481 -0.18168 -0.17775 -0.1915 -0.15238 8.4409 0.30018 0.10088 0.19069 0.067617 0.22868 0.33238 0.48598 0.27515 0.32598 0.17996 0.41787 0.31777 -0.0026468 -5.7075e-05 -0.00069473 0.0025021 4.0153 0 0 -0.17614 0 -0.02866 0.16572 0.15308 0 0
3.8594 -0.18268 -0.17635 -0.065435 -0.16653 0 -0.16749 -0.20364 -0.1717 -0.21116 -0.18014 -0.2435 8.3001 0.33398 0.111 0.19231 0.097526 0.26089 0.35262 0.51584 0.31066 0.37069 0.21006 0.45829 0.35385 -0.0028237 -0.00091366 -0.0012753 0.0022561 4.2068 0 0 -0.226 0 -0.0021499 0.18583 0.14769 0 0
3.8633 -0.16888 -0.16137 -0.0086624 -0.13723 0 -0.13443 -0.19228 -0.17778 -0.23224 -0.17339 -0.30136 8.1167 0.37595 0.12398 0.19635 0.12364 0.29222 0.3679 0.54314 0.34902 0.41964 0.23499 0.49587 0.3914 -0.0029272 -0.0017534 -0.0014038 0.0025561 4.3115 0 0 -0.25594 0 0.036059 0.21195 0.14745 0 0
3.8672 -0.15204 -0.14787 -0.04436 -0.13978 0 -0.12972 -0.18 -0.1949 -0.2324 -0.17481 -0.30684 7.9086 0.42183 0.13281 0.2012 0.14212 0.30865 0.37651 0.56239 0.37397 0.46699 0.25282 0.52062 0.42381 -0.0027127 -0.0019245 -0.00091379 0.0029368 4.2757 0 0 -0.25772 0 0.083781 0.24231 0.15357 0 0
3.8711 -0.13524 -0.13432 -0.12011 -0.15318 0 -0.13717 -0.1741 -0.20645 -0.21799 -0.18146 -0.27294 7.689 0.4654 0.13279 0.20458 0.14927 0.30535 0.37707 0.56685 0.3796 0.50511 0.26258 0.52677 0.44271 -0.0020128 -0.001307 1.2543e-05 0.0031541 4.0981 0 0 -0.23962 0 0.13746 0.27426 0.16734 0 0
3.875 -0.12114 -0.12081 -0.1604 -0.15246 0 -0.13676 -0.17164 -0.19861 -0.20031 -0.18569 -0.23082 7.4582 0.49122 0.12627 0.20179 0.14267 0.28915 0.36874 0.54427 0.37203 0.51772 0.26576 0.51405 0.4334 -0.0010608 -0.00038877 0.00094813 0.0033953 3.8155 0 0 -0.21655 0 0.18645 0.29972 0.18931 0 0
3.8789 -0.10931 -0.10873 -0.12754 -0.12983 0 -0.12135 -0.16267 -0.17182 -0.18361 -0.17965 -0.20552 7.2085 0.49581 0.12127 0.19273 0.13006 0.27109 0.35544 0.50044 0.36062 0.50527 0.26646 0.48535 0.40163 -0.00046263 0.00020744 0.0014666 0.0038775 3.4721 0 0 -0.19858 0 0.22326 0.31409 0.21373 0 0
3.8828 -0.096313 -0.097784 -0.043985 -0.096724 0 -0.098172 -0.1411 -0.13848 -0.16403 -0.1598 -0.1994 6.9356 0.47768 0.12386 0.17735 0.11456 0.25534 0.33763 0.43775 0.34678 0.46726 0.26409 0.44282 0.3504 -0.00074823 0.00026263 0.0013612 0.0043801 3.0886 0 0 -0.18592 0 0.2444 0.31471 0.23723 0 0
3.8867 -0.078314 -0.084088 0.033445 -0.069317 0 -0.077697 -0.1109 -0.11025 -0.13802 -0.12877 -0.19416 6.6458 0.43697 0.13105 0.15595 0.098798 0.23458 0.31534 0.35949 0.32097 0.40445 0.25707 0.38553 0.28366 -0.0018742 6.8334e-05 0.00074817 0.004364 2.6473 0 0 -0.17143 0 0.2475 0.2998 0.25638 0 0
3.8906 -0.053843 -0.062219 0.058891 -0.053721 0 -0.063153 -0.080985 -0.087707 -0.10796 -0.093333 -0.16796 6.3522 0.37446 0.13143 0.12859 0.084852 0.1962 0.28619 0.27043 0.27094 0.31678 0.23807 0.31068 0.20697 -0.0031621 5.6786e-05 2.841e-05 0.0036118 2.1015 0 0 -0.14662 0 0.22893 0.26622 0.26457 0 0
3.8945 -0.024185 -0.030121 0.027255 -0.04316 0 -0.049269 -0.054716 -0.061959 -0.077431 -0.059461 -0.1133 6.0639 0.30382 0.11431 0.097463 0.069357 0.13449 0.24739 0.18132 0.19358 0.21548 0.19725 0.21693 0.12898 -0.0037872 0.00035007 -0.00031386 0.0026289 1.4065 0 0 -0.10672 0 0.19605 0.22033 0.25824 0 0
3.8984 0.0081728 0.0080059 -0.026521 -0.025639 0 -0.028125 -0.025851 -0.025021 -0.043055 -0.027501 -0.042081 5.7784 0.23544 0.079396 0.064091 0.047408 0.057593 0.1988 0.097476 0.099306 0.10957 0.13247 0.10665 0.051218 -0.00341 0.00065207 -3.1348e-05 0.0022332 0.55249 0 0 -0.053007 0 0.1572 0.16977 0.23946 0 0
3.9023 0.04093 0.044228 -0.052224 0.0070544 0 0.0052645 0.014615 0.022336 0.004685 0.0083533 0.025321 5.4857 0.17518 0.037838 0.029086 0.014965 -0.017155 0.14026 0.021676 0.0048495 0.0037881 0.042157 -0.014844 -0.027304 -0.0023905 0.00055554 0.00064376 0.0026752 -0.42362 0 0 0.0081259 0 0.11689 0.11904 0.20955 0 0
3.9063 0.071889 0.072859 -0.017224 0.054999 0 0.05117 0.067855 0.072388 0.069931 0.054777 0.077089 5.1793 0.12815 0.0031706 -0.0070218 -0.032019 -0.075911 0.072238 -0.044076 -0.078952 -0.097597 -0.073762 -0.14182 -0.10869 -0.0014113 -3.5566e-05 0.0010974 0.0032412 -1.4533 0 0 0.068951 0 0.079366 0.072536 0.17059 0 0
3.9102 0.098377 0.094221 0.069887 0.10997 0 0.10508 0.12382 0.11803 0.1419 0.11164 0.11882 4.8641 0.10307 -0.019776 -0.043237 -0.10253 -0.11811 -0.0030855 -0.09586 -0.15341 -0.18712 -0.21371 -0.2697 -0.20058 -0.00089245 -0.00074992 0.00080965 0.0028422 -2.4619 0 0 0.12513 0 0.050554 0.038024 0.12695 0 0
3.9141 0.11785 0.11258 0.16031 0.15763 0 0.15735 0.16819 0.157 0.20007 0.16872 0.16687 4.5554 0.091209 -0.037843 -0.077854 -0.18574 -0.15494 -0.076804 -0.13937 -0.22717 -0.26611 -0.35619 -0.3941 -0.30101 -0.00075231 -0.0010043 -0.00014504 0.0010441 -3.3809 0 0 0.17769 0 0.027662 0.012747 0.086091 0 0
3.918 0.12965 0.13062 0.19615 0.18306 0 0.19463 0.19261 0.18919 0.23117 0.21103 0.23191 4.2698 0.089208 -0.061727 -0.10949 -0.27532 -0.19818 -0.14449 -0.17583 -0.30541 -0.33395 -0.49114 -0.5088 -0.40638 -0.00067768 -0.00047636 -0.0010669 -0.0015028 -4.1451 0 0 0.22978 0 0.0090572 -0.0047818 0.050982 0 0
3.9219 0.13597 0.14618 0.15545 0.17958 0 0.20589 0.19904 0.21235 0.24062 0.22968 0.30652 4.0174 0.093828 -0.094829 -0.13678 -0.36445 -0.24902 -0.20221 -0.20622 -0.38299 -0.38999 -0.60942 -0.60511 -0.51185 -0.00054215 0.00058488 -0.0011942 -0.0036514 -4.6921 0 0 0.28039 0 -0.0068477 -0.016221 0.024089 0 0
3.9258 0.14035 0.15452 0.075926 0.15578 0 0.19071 0.1958 0.22301 0.24607 0.22884 0.36747 3.8001 0.10152 -0.12918 -0.15701 -0.44168 -0.29655 -0.24366 -0.23041 -0.44724 -0.43123 -0.69692 -0.67387 -0.60698 -0.0004966 0.0014862 -0.00039188 -0.0047233 -4.9823 0 0 0.3211 0 -0.021887 -0.023513 0.0090912 0 0
3.9297 0.14468 0.15346 0.030576 0.1325 0 0.16191 0.19077 0.22195 0.2591 0.22216 0.39139 3.6135 0.10905 -0.15213 -0.1682 -0.49406 -0.32666 -0.266 -0.2475 -0.48682 -0.45503 -0.74551 -0.70867 -0.67569 -0.00067021 0.0015947 0.00069461 -0.0048826 -5.0261 0 0 0.34033 0 -0.036809 -0.028917 0.0068048 0 0
3.9336 0.14755 0.14579 0.067089 0.12846 0 0.13794 0.18751 0.21658 0.27412 0.22077 0.37159 3.4512 0.1165 -0.15753 -0.17196 -0.52277 -0.33341 -0.27389 -0.25729 -0.49873 -0.4634 -0.76366 -0.70824 -0.7157 -0.00088812 0.0008321 0.0012048 -0.0046757 -4.8879 0 0 0.33251 0 -0.050391 -0.032545 0.013568 0 0
3.9375 0.14584 0.13674 0.16141 0.14483 0 0.12944 0.18557 0.21492 0.27562 0.22367 0.32305 3.3053 0.12469 -0.15111 -0.16868 -0.52832 -0.32313 -0.26879 -0.25829 -0.48801 -0.45582 -0.75414 -0.67643 -0.72509 -0.00079712 -0.00026141 0.00081786 -0.0043969 -4.6489 0 0 0.30391 0 -0.061268 -0.033379 0.028022 0 0
3.9414 0.1383 0.12939 0.23168 0.16331 0 0.13197 0.18198 0.21637 0.25484 0.21939 0.27192 3.1695 0.13476 -0.14521 -0.15896 -0.51257 -0.30809 -0.25235 -0.24884 -0.46186 -0.43196 -0.72044 -0.62012 -0.70353 -0.00029746 -0.00097719 -2.8648e-05 -0.0040083 -4.3539 0 0 0.26873 0 -0.067947 -0.030069 0.04866 0 0
3.9453 0.12762 0.12309 0.20736 0.16142 0 0.13189 0.17249 0.20957 0.2178 0.19746 0.23723 3.0427 0.14981 -0.14755 -0.14221 -0.47725 -0.29544 -0.22351 -0.22175 -0.4238 -0.38728 -0.66205 -0.54612 -0.64767 0.0002304 -0.0010206 -0.00063692 -0.0035575 -3.9879 0 0 0.23781 0 -0.066673 -0.017979 0.074328 0 0
3.9492 0.1189 0.11622 0.09431 0.13248 0 0.12033 0.15347 0.18205 0.17706 0.15896 0.21803 2.9318 0.16945 -0.15388 -0.12098 -0.43461 -0.28081 -0.1856 -0.17855 -0.37245 -0.32838 -0.58876 -0.4587 -0.57387 0.00023971 -0.00069921 -0.00071674 -0.0034035 -3.5041 0 0 0.2095 0 -0.058998 0.0024318 0.10159 0 0
3.9531 0.11576 0.10955 -0.025108 0.092487 0 0.10213 0.1254 0.13362 0.13817 0.11627 0.19461 2.8479 0.19244 -0.15104 -0.096092 -0.38877 -0.2522 -0.13923 -0.12051 -0.30463 -0.25851 -0.50369 -0.35885 -0.48858 -0.00039983 -0.00054342 -0.00054629 -0.0038481 -2.8811 0 0 0.17129 0 -0.046492 0.029937 0.12906 0 0
3.957 0.11751 0.10634 -0.060355 0.067137 0 0.091158 0.094922 0.080019 0.096601 0.082634 0.14286 2.7973 0.21732 -0.12777 -0.06822 -0.34239 -0.20095 -0.084921 -0.04919 -0.21984 -0.18039 -0.40941 -0.24668 -0.39624 -0.0011852 -0.00074297 -0.00052969 -0.0046061 -2.1596 0 0 0.11135 0 -0.030605 0.063111 0.15559 0 0
3.9609 0.11983 0.10881 0.010889 0.070937 0 0.096754 0.071902 0.042027 0.047938 0.061997 0.052674 2.7744 0.2416 -0.084441 -0.038156 -0.29767 -0.13098 -0.023159 0.033021 -0.12334 -0.097352 -0.30899 -0.12614 -0.30099 -0.001427 -0.00097482 -0.00069733 -0.0048667 -1.4311 0 0 0.030825 0 -0.013372 0.099594 0.17967 0 0
3.9648 0.11821 0.11496 0.12662 0.096495 0 0.11421 0.062093 0.029242 -0.0016279 0.048164 -0.061157 2.7636 0.25978 -0.033911 -0.0088804 -0.25671 -0.058919 0.040715 0.11554 -0.026735 -0.017546 -0.21279 -0.0092298 -0.20901 -0.00093918 -0.00079942 -0.00070108 -0.0040508 -0.79546 0 0 -0.052994 0 0.0014569 0.13299 0.19886 0 0
3.9688 0.11132 0.11951 0.19687 0.12213 0 0.12806 0.061776 0.033448 -0.037401 0.033234 -0.16296 2.7518 0.26996 0.0070629 0.01641 -0.22077 -0.004752 0.098595 0.18702 0.054025 0.052479 -0.13078 0.084549 -0.12543 -0.00024032 -0.00019369 -0.00026323 -0.0024862 -0.3284 0 0 -0.11515 0 0.012311 0.15905 0.213 0 0
3.9727 0.10141 0.11794 0.17895 0.12938 0 0.12475 0.060582 0.037449 -0.048869 0.016269 -0.21405 2.738 0.27083 0.028619 0.035305 -0.19221 0.019765 0.14454 0.24002 0.10323 0.10775 -0.070462 0.13515 -0.055409 -1.5468e-05 0.00037357 0.00045917 -0.0011996 -0.074492 0 0 -0.13681 0 0.018286 0.17515 0.22153 0 0
3.9766 0.091965 0.10972 0.10508 0.11525 0 0.1034 0.051156 0.030763 -0.038697 0.004113 -0.19474 2.7312 0.26157 0.032435 0.045533 -0.17374 0.016578 0.17274 0.26775 0.11165 0.14354 -0.038788 0.13195 -0.0043772 -0.00038646 0.00043149 0.00099468 -0.00096216 -0.053105 0 0 -0.1151 0 0.018707 0.17913 0.224 0 0
3.9805 0.084672 0.097603 0.044571 0.091029 0 0.075848 0.036761 0.017839 -0.018241 0.0046815 -0.11682 2.7388 0.24012 0.027368 0.041822 -0.17399 -0.0025776 0.16972 0.25554 0.081314 0.1476 -0.052076 0.080027 0.012102 -0.00077211 3.7953e-05 0.00099887 -0.0015815 -0.25433 0 0 -0.063266 0 0.011709 0.16612 0.21859 0 0
3.9844 0.078094 0.084284 0.041801 0.07172 0 0.057341 0.02883 0.012424 0.0046813 0.019958 -0.017136 2.7569 0.21111 0.020775 0.026396 -0.19422 -0.025418 0.1381 0.21081 0.025125 0.12235 -0.10283 -0.0023627 -0.0067541 -0.0005071 -0.00024875 0.00053183 -0.0021974 -0.6264 0 0 -0.0020716 0 -0.0011535 0.14045 0.20713 0 0
3.9883 0.069011 0.070209 0.085532 0.065387 0 0.055669 0.036041 0.024579 0.031665 0.044844 0.065004 2.7739 0.17788 0.013202 0.0030163 -0.23153 -0.046313 0.085513 0.14475 -0.039892 0.074048 -0.1795 -0.093644 -0.054684 0.00043212 3.8452e-05 -6.6384e-05 -0.002236 -1.0776 0 0 0.051584 0 -0.018426 0.1067 0.1913 0 0
3.9922 0.055127 0.054479 0.12819 0.068803 0 0.066228 0.055283 0.052249 0.067186 0.071395 0.11164 2.7853 0.14247 0.00033272 -0.025414 -0.28323 -0.066938 0.018139 0.065916 -0.10167 0.0074954 -0.27348 -0.17886 -0.1262 0.0013743 0.00074865 -0.00048175 -0.0019573 -1.5057 0 0 0.09209 0 -0.039189 0.068179 0.17218 0 0
3.9961 0.037006 0.037234 0.12839 0.07008 0 0.075034 0.07349 0.083352 0.10817 0.093297 0.13401 2.8017 0.10693 -0.020722 -0.05514 -0.34522 -0.091478 -0.055626 -0.014808 -0.15763 -0.070854 -0.3739 -0.25261 -0.21323 0.0016306 0.0012392 -0.00057592 -0.0020129 -1.8383 0 0 0.12442 0 -0.062396 0.028865 0.15103 0 0
4 0.01775 0.020374 0.078411 0.056283 0 0.067199 0.07875 0.10465 0.14232 0.10697 0.15824 2.8423 0.073651 -0.047114 -0.078647 -0.40536 -0.12101 -0.11687 -0.076381 -0.21074 -0.14478 -0.45953 -0.31398 -0.29397 0.0011719 0.0010457 -0.00033538 -0.002574 -2.0478 0 0 0.15626 0 -0.08579 -0.0037456 0.13039 0 0
4.0039 0.00069235 0.0057356 0.0020966 0.022897 0 0.036516 0.069882 0.10935 0.15737 0.11028 0.19999 2.9156 0.042927 -0.071586 -0.093568 -0.45288 -0.15084 -0.15678 -0.11381 -0.26038 -0.20158 -0.52218 -0.35907 -0.35217 0.00059004 0.00038475 0.00016433 -0.0030712 -2.1314 0 0 0.18867 0 -0.10712 -0.027553 0.1123 0 0
4.0078 -0.013089 -0.0070781 -0.064701 -0.020164 0 -0.0088726 0.055363 0.098843 0.15088 0.10202 0.24854 3.0096 0.015447 -0.087369 -0.098841 -0.48225 -0.17151 -0.17133 -0.12538 -0.29632 -0.23443 -0.5579 -0.37835 -0.38022 0.00042297 -5.9622e-05 0.00068466 -0.0028579 -2.0758 0 0 0.21234 0 -0.12502 -0.041536 0.098019 0 0
4.0117 -0.025436 -0.020596 -0.093627 -0.052268 0 -0.049303 0.043297 0.079235 0.13001 0.082835 0.27346 3.0998 -0.0078704 -0.091697 -0.093938 -0.48896 -0.17234 -0.15816 -0.11097 -0.30206 -0.23785 -0.56401 -0.36078 -0.3726 0.00061124 0.00015287 0.00083479 -0.002017 -1.845 0 0 0.21277 0 -0.1382 -0.045209 0.088649 0 0
4.0156 -0.039375 -0.037108 -0.076713 -0.056587 0 -0.065738 0.032854 0.056288 0.10242 0.055762 0.24827 3.1696 -0.023591 -0.085307 -0.077432 -0.4645 -0.14602 -0.11299 -0.069713 -0.26559 -0.20109 -0.53356 -0.30089 -0.31974 0.00066962 0.00076558 0.00035033 -0.0013443 -1.4013 0 0 0.18075 0 -0.14369 -0.03723 0.086663 0 0
4.0195 -0.0564 -0.056506 -0.032204 -0.036192 0 -0.054752 0.015504 0.031336 0.068755 0.02437 0.17134 3.223 -0.027814 -0.069735 -0.052224 -0.4128 -0.092767 -0.046463 -0.011781 -0.18852 -0.12998 -0.471 -0.20241 -0.23214 0.00032849 0.0011093 -0.00055216 -0.0014851 -0.73573 0 0 0.11971 0 -0.14044 -0.020966 0.092096 0 0
4.0234 -0.075092 -0.076486 0.0011774 -0.016767 0 -0.034517 -0.015926 0.00019785 0.024406 -0.010114 0.067006 3.2762 -0.019686 -0.045877 -0.021219 -0.34235 -0.021682 0.030446 0.055598 -0.08551 -0.036691 -0.38323 -0.075758 -0.12352 -0.00012155 0.00081328 -0.0011898 -0.0021764 0.12252 0 0 0.04362 0 -0.12953 0.00021051 0.10316 0 0
4.0273 -0.092255 -0.094616 -0.013854 -0.029186 0 -0.033953 -0.060008 -0.043617 -0.033118 -0.049654 -0.033351 3.3382 0.0016237 -0.014829 0.014363 -0.25745 0.052985 0.11194 0.12983 0.025742 0.07189 -0.27248 0.06796 -0.00053385 -0.0001739 0.00018892 -0.00094723 -0.0024431 1.1224 0 0 -0.033238 0 -0.11143 0.02467 0.1188 0 0
4.0313 -0.10551 -0.10994 -0.08418 -0.08337 0 -0.070571 -0.10814 -0.10227 -0.10018 -0.09681 -0.11382 3.3991 0.036318 0.02112 0.053354 -0.16276 0.11982 0.19246 0.20903 0.13534 0.18817 -0.14122 0.22124 0.13031 0.00028778 -0.00010473 0.00011931 -0.0015383 2.2099 0 0 -0.10591 0 -0.086931 0.05084 0.13767 0 0
4.0352 -0.11495 -0.12266 -0.17424 -0.15613 0 -0.13444 -0.15203 -0.16813 -0.16996 -0.15076 -0.18177 3.4399 0.083587 0.059249 0.094205 -0.065455 0.17706 0.26332 0.29336 0.24375 0.29817 0.0080696 0.37973 0.26133 0.00084992 0.00025979 0.0012514 0.00038375 3.3263 0 0 -0.17948 0 -0.05801 0.076254 0.15691 0 0
4.0391 -0.12238 -0.13274 -0.2282 -0.20649 0 -0.19334 -0.18863 -0.22532 -0.2369 -0.20547 -0.25602 3.4502 0.13158 0.097982 0.13362 0.025994 0.23203 0.32419 0.37887 0.35447 0.39411 0.15733 0.53796 0.38661 0.0010612 0.00096304 0.0016416 0.0025205 4.3913 0 0 -0.26017 0 -0.030682 0.098943 0.17348 0 0
4.043 -0.12898 -0.13926 -0.21375 -0.20788 0 -0.21684 -0.21798 -0.25936 -0.29646 -0.25162 -0.34642 3.4381 0.17461 0.13666 0.1694 0.10689 0.29206 0.37417 0.46172 0.46413 0.47246 0.29565 0.68539 0.50209 0.00096203 0.0013831 0.0011503 0.0042189 5.2953 0 0 -0.34453 0 -0.0080488 0.1176 0.18617 0 0
4.0469 -0.13375 -0.14117 -0.15001 -0.16967 0 -0.19941 -0.23764 -0.26759 -0.34127 -0.28074 -0.44169 3.4205 0.20771 0.17316 0.19935 0.17265 0.35438 0.41236 0.53737 0.55929 0.53043 0.41202 0.80591 0.60319 0.0010077 0.0012099 0.00037007 0.0054094 5.9191 0 0 -0.41648 0 0.0071945 0.13103 0.19412 0 0
4.0508 -0.13429 -0.13841 -0.091608 -0.12831 0 -0.16244 -0.24164 -0.26067 -0.36094 -0.2887 -0.51395 3.4052 0.22377 0.2023 0.21912 0.21424 0.40439 0.43548 0.59578 0.62265 0.56254 0.48608 0.88183 0.67917 0.0014677 0.00070748 2.4006e-06 0.006313 6.172 0 0 -0.45508 0 0.010846 0.13692 0.19621 0 0
4.0547 -0.12917 -0.13195 -0.080718 -0.11564 0 -0.13354 -0.22609 -0.25221 -0.34874 -0.27668 -0.53528 3.3842 0.22272 0.21812 0.22511 0.22444 0.42508 0.4406 0.6242 0.64276 0.56792 0.50134 0.89992 0.71633 0.0020261 0.00040689 0.000227 0.0069501 6.0218 0 0 -0.44748 0 0.0031701 0.13487 0.19378 0 0
4.0586 -0.11953 -0.12295 -0.11065 -0.13243 0 -0.12282 -0.19543 -0.2457 -0.30881 -0.24972 -0.49385 3.3419 0.21355 0.21857 0.2193 0.20813 0.40988 0.42965 0.62333 0.61895 0.55271 0.4682 0.8561 0.71521 0.002091 0.00058308 0.00068876 0.0071324 5.502 0 0 -0.39698 0 -0.0095071 0.12807 0.18959 0 0
4.0625 -0.10841 -0.11218 -0.13514 -0.15058 0 -0.11792 -0.16153 -0.23141 -0.25527 -0.21396 -0.39964 3.2687 0.20195 0.20755 0.20225 0.16714 0.36683 0.4024 0.59281 0.5583 0.51814 0.39216 0.75633 0.67407 0.00148 0.0010183 0.00099277 0.0069035 4.6966 0 0 -0.32061 0 -0.022767 0.11867 0.18508 0 0
4.0664 -0.09847 -0.1004 -0.114 -0.14062 0 -0.10129 -0.13491 -0.19695 -0.20187 -0.17404 -0.27777 3.1649 0.194 0.19108 0.17491 0.10444 0.31058 0.35905 0.53385 0.46892 0.46558 0.28136 0.61343 0.59281 0.00067908 0.0012208 0.0010617 0.0067422 3.7179 0 0 -0.23818 0 -0.031749 0.10913 0.18161 0 0
4.0703 -0.090286 -0.088919 -0.051431 -0.098852 0 -0.071357 -0.11626 -0.14134 -0.15199 -0.13199 -0.15516 3.0341 0.20084 0.17074 0.13721 0.024509 0.24982 0.29758 0.44714 0.35651 0.3924 0.15079 0.44228 0.46794 0.00034547 0.00084683 0.00098539 0.0071085 2.6804 0 0 -0.16115 0 -0.025864 0.105 0.18119 0 0
4.0742 -0.08266 -0.07927 0.0083248 -0.049901 0 -0.045866 -0.09665 -0.078075 -0.098887 -0.08812 -0.048667 2.8763 0.2206 0.14147 0.094212 -0.056852 0.18272 0.22741 0.35067 0.22641 0.30685 0.027518 0.25663 0.32474 0.00060603 -3.6367e-05 0.00069275 0.0077848 1.6736 0 0 -0.088778 0 -0.0058033 0.10789 0.18296 0 0
4.0781 -0.074355 -0.071966 0.021939 -0.024273 0 -0.044262 -0.0668 -0.024037 -0.035899 -0.043185 0.038987 2.692 0.24854 0.097182 0.04759 -0.13282 0.10414 0.15344 0.25185 0.087642 0.21304 -0.078863 0.069009 0.17616 0.00095479 -0.0010085 -7.5232e-06 0.0078597 0.74275 0 0 -0.013657 0 0.024546 0.11696 0.18583 0 0
4.082 -0.065463 -0.065817 -0.014914 -0.032375 0 -0.066898 -0.026539 0.014457 0.033879 0.00014563 0.11437 2.4906 0.27976 0.039337 -0.0014822 -0.19831 0.01676 0.079763 0.15598 -0.046379 0.11466 -0.16197 -0.10741 0.032662 0.00085933 -0.001585 -0.0010164 0.0065479 -0.10827 0 0 0.068155 0 0.060653 0.13083 0.18878 0 0
4.0859 -0.057175 -0.05884 -0.065694 -0.057609 0 -0.091984 0.014334 0.044012 0.098056 0.037995 0.18345 2.291 0.30627 -0.020294 -0.051894 -0.24727 -0.06594 0.011746 0.068655 -0.16159 0.016898 -0.21521 -0.25788 -0.092291 0.00035677 -0.0015342 -0.0017612 0.0040546 -0.88336 0 0 0.15021 0 0.094583 0.1467 0.19024 0 0
4.0898 -0.050421 -0.050104 -0.085369 -0.07228 0 -0.093402 0.044034 0.072848 0.14404 0.067402 0.24387 2.1076 0.31586 -0.066409 -0.10095 -0.27578 -0.12766 -0.043179 -0.0057534 -0.24787 -0.069477 -0.23857 -0.36815 -0.18276 -6.2044e-05 -0.0010317 -0.0016525 0.0015313 -1.5519 0 0 0.21715 0 0.11097 0.15753 0.18804 0 0
4.0938 -0.044803 -0.040607 -0.056101 -0.060445 0 -0.062467 0.057419 0.098491 0.16692 0.087442 0.28491 1.9365 0.30934 -0.09068 -0.14578 -0.29003 -0.16023 -0.084969 -0.069337 -0.3004 -0.1395 -0.24404 -0.4284 -0.24234 -0.00012232 -0.00054089 -0.00076816 9.749e-05 -2.0339 0 0 0.25341 0 0.10738 0.16046 0.18249 0 0
4.0977 -0.038766 -0.032134 0.0024199 -0.028409 0 -0.014011 0.057418 0.10825 0.16907 0.097949 0.29483 1.757 0.28821 -0.096324 -0.18362 -0.29148 -0.16697 -0.11255 -0.12113 -0.31761 -0.18901 -0.23435 -0.43603 -0.27068 -0.00015149 -0.00045962 8.0397e-05 -9.481e-05 -2.2331 0 0 0.2525 0 0.083932 0.15452 0.17377 0 0
4.1016 -0.030671 -0.025173 0.051386 0.0033626 0 0.026892 0.049561 0.09241 0.15413 0.097435 0.26917 1.5511 0.25527 -0.092861 -0.21164 -0.28152 -0.15638 -0.12522 -0.15983 -0.2993 -0.21444 -0.21156 -0.39509 -0.26824 -0.00067295 -0.00077533 0.00014242 0.00018215 -2.0974 0 0 0.21985 0 0.042717 0.13959 0.16222 0 0
4.1055 -0.019786 -0.018026 0.061601 0.017473 0 0.043761 0.036709 0.056134 0.12345 0.083302 0.21285 1.3223 0.21651 -0.086768 -0.22203 -0.2582 -0.134 -0.11885 -0.1775 -0.24746 -0.20588 -0.17205 -0.31307 -0.22992 -0.0016716 -0.0010458 -0.0004212 0.00014063 -1.6593 0 0 0.16726 0 -0.0091372 0.11672 0.14822 0 0
4.1094 -0.006551 -0.0081317 0.031814 0.011589 0 0.037021 0.019493 0.017191 0.078528 0.055149 0.13485 1.0944 0.18129 -0.077051 -0.21492 -0.22307 -0.10049 -0.09762 -0.17257 -0.1686 -0.17032 -0.11648 -0.19828 -0.16641 -0.0024486 -0.00079412 -0.00064315 -0.00025008 -1.0224 0 0 0.10422 0 -0.053949 0.093018 0.13327 0 0
4.1133 0.00774 0.005582 -0.01219 -0.0021592 0 0.018412 0.00039151 -0.0086153 0.025003 0.017965 0.041679 0.8891 0.15173 -0.058886 -0.1934 -0.17763 -0.055977 -0.065204 -0.14648 -0.073818 -0.11536 -0.047483 -0.060316 -0.085874 -0.0023311 -8.748e-07 0.00017951 -0.00039687 -0.30904 0 0 0.033618 0 -0.083959 0.071969 0.11807 0 0
4.1172 0.02141 0.021492 -0.034591 -0.0073451 0 0.00074426 -0.015022 -0.019693 -0.027964 -0.018881 -0.062706 0.70519 0.12813 -0.03028 -0.15994 -0.1232 -0.0041592 -0.024116 -0.10045 0.024574 -0.046373 0.031907 0.087377 0.005721 -0.001474 0.00080158 0.0015915 0.00014417 0.38688 0 0 -0.044536 0 -0.094792 0.05542 0.1031 0 0
4.1211 0.032884 0.036237 -0.01309 0.0053447 0 -0.0073984 -0.02237 -0.026864 -0.07278 -0.047028 -0.17 0.52049 0.10949 0.0052003 -0.11804 -0.061849 0.048501 0.022601 -0.03655 0.11696 0.030107 0.11672 0.22597 0.10099 -0.00080278 0.00099375 0.0023275 0.0011709 1.0044 0 0 -0.1253 0 -0.083006 0.04472 0.088862 0 0
4.125 0.041271 0.046915 0.043816 0.032379 0 -0.0015169 -0.023427 -0.040471 -0.10688 -0.064083 -0.26138 0.31473 0.090223 0.041063 -0.076552 -0.0023942 0.095916 0.067487 0.035802 0.19663 0.10046 0.19002 0.33378 0.18232 -0.0010822 0.00047449 0.0016256 0.002115 1.4876 0 0 -0.19477 0 -0.051683 0.038166 0.07664 0 0
4.1289 0.04693 0.052756 0.098666 0.059805 0 0.018751 -0.024857 -0.059917 -0.13024 -0.073053 -0.3113 0.0903 0.066094 0.071564 -0.042775 0.045362 0.13273 0.10411 0.10163 0.25626 0.15618 0.24014 0.39232 0.23999 -0.0021094 -0.00022107 9.4124e-05 0.0026754 1.7635 0 0 -0.23473 0 -0.017806 0.030254 0.06689 0 0
4.1328 0.05153 0.055284 0.10995 0.072134 0 0.047343 -0.030341 -0.074944 -0.14003 -0.076622 -0.30176 -0.1302 0.036007 0.092459 -0.019917 0.075017 0.15168 0.12856 0.15322 0.28533 0.19231 0.25994 0.39259 0.26755 -0.0029324 -0.00045513 -0.00086875 0.0030393 1.7563 0 0 -0.23293 0 0.010852 0.018342 0.060178 0 0
4.1367 0.057235 0.057273 0.066117 0.062934 0 0.07203 -0.03398 -0.07507 -0.12955 -0.072194 -0.23663 -0.32628 -0.00035137 0.099913 -0.010341 0.080914 0.1436 0.13746 0.18376 0.27322 0.20472 0.24384 0.33755 0.25984 -0.0028663 -0.000137 -0.00051615 0.0034936 1.4276 0 0 -0.19121 0 0.02752 0.00029977 0.05696 0 0
4.1406 0.065308 0.061315 0.001221 0.040738 0 0.081587 -0.023091 -0.056446 -0.093684 -0.053235 -0.14277 -0.49818 -0.042209 0.091231 -0.017935 0.051477 0.10364 0.12368 0.18094 0.21679 0.18399 0.18052 0.23955 0.20543 -0.0021822 0.00021101 0.00051617 0.0039686 0.80892 0 0 -0.12465 0 0.022691 -0.026598 0.058305 0 0
4.1445 0.075091 0.068569 -0.026377 0.025286 0 0.075657 0.010494 -0.020888 -0.035604 -0.015962 -0.054435 -0.66311 -0.084624 0.067874 -0.038546 -0.010354 0.038791 0.08886 0.14626 0.12547 0.1324 0.079025 0.11428 0.11224 -0.001724 5.9833e-05 0.00099554 0.0040782 -0.0061742 0 0 -0.052492 0 -0.0003548 -0.05902 0.063024 0 0
4.1484 0.0842 0.078019 0.018959 0.034728 0 0.066952 0.060948 0.028218 0.032865 0.035263 0.0088876 -0.83453 -0.12477 0.03662 -0.066701 -0.094111 -0.032885 0.039227 0.088905 0.017665 0.057936 -0.046503 -0.025087 -0.0056749 -0.0019313 -0.00051141 0.00050005 0.003563 -0.90323 0 0 0.012853 0 -0.032742 -0.092367 0.069251 0 0
4.1523 0.0899 0.086698 0.11536 0.071586 0 0.070829 0.11049 0.086148 0.098265 0.089343 0.054484 -1.0072 -0.1611 0.005471 -0.099469 -0.19341 -0.094032 -0.021533 0.014152 -0.090006 -0.034974 -0.18839 -0.17069 -0.14016 -0.0024068 -0.00089321 -0.00015411 0.0025471 -1.7914 0 0 0.071113 0 -0.068867 -0.12358 0.07579 0 0
4.1563 0.090704 0.091169 0.19407 0.11815 0 0.090435 0.14202 0.14357 0.15321 0.13534 0.10872 -1.163 -0.19242 -0.022915 -0.13387 -0.30087 -0.14129 -0.089081 -0.071816 -0.19177 -0.141 -0.33852 -0.31852 -0.28224 -0.0025049 -0.00065166 5.0037e-05 0.0012942 -2.6212 0 0 0.13089 0 -0.10271 -0.14953 0.081373 0 0
4.1602 0.087068 0.089676 0.19154 0.14666 0 0.11211 0.15127 0.18681 0.1977 0.16834 0.19473 -1.2895 -0.21573 -0.053165 -0.16527 -0.40158 -0.18632 -0.15445 -0.15741 -0.29179 -0.24854 -0.48283 -0.46388 -0.41413 -0.0022047 -6.3609e-05 0.0010344 -0.00017769 -3.3691 0 0 0.20051 0 -0.12421 -0.16415 0.083981 0 0
4.1641 0.080803 0.083404 0.10173 0.13847 0 0.11713 0.14769 0.20549 0.23391 0.18948 0.31151 -1.391 -0.23219 -0.091054 -0.19191 -0.48649 -0.24161 -0.21034 -0.23204 -0.39351 -0.34369 -0.61183 -0.59682 -0.52572 -0.0021894 0.00016414 0.0016025 -0.0020657 -4.0073 0 0 0.27898 0 -0.1353 -0.17044 0.08492 0 0
4.168 0.073772 0.075568 -0.015975 0.098565 0 0.099635 0.14434 0.20145 0.26083 0.20165 0.429 -1.4801 -0.24047 -0.13461 -0.21267 -0.55099 -0.30375 -0.2529 -0.29027 -0.48865 -0.41873 -0.71895 -0.70063 -0.61076 -0.002997 -0.00028013 0.00077571 -0.0043152 -4.4808 0 0 0.35264 0 -0.13756 -0.16951 0.085518 0 0
4.1719 0.066863 0.068825 -0.080683 0.053429 0 0.073314 0.14662 0.18855 0.27403 0.20591 0.50307 -1.5632 -0.23914 -0.17188 -0.22652 -0.59129 -0.351 -0.27877 -0.32724 -0.55614 -0.46671 -0.79775 -0.75558 -0.66378 -0.0042319 -0.00087468 -0.0010025 -0.0063142 -4.7108 0 0 0.39986 0 -0.13284 -0.16259 0.087275 0 0
4.1758 0.059877 0.063214 -0.050573 0.032584 0 0.0595 0.14978 0.18091 0.26967 0.20154 0.50061 -1.6347 -0.22421 -0.18885 -0.23095 -0.59976 -0.35902 -0.28143 -0.33355 -0.57293 -0.47483 -0.83392 -0.74661 -0.67302 -0.0048132 -0.00076274 -0.0021923 -0.0072422 -4.6213 0 0 0.40167 0 -0.12343 -0.15069 0.093095 0 0
4.1797 0.052229 0.056593 0.047905 0.046707 0 0.067206 0.14533 0.17964 0.24727 0.18767 0.41913 -1.6883 -0.19398 -0.18059 -0.22452 -0.57491 -0.32069 -0.25848 -0.30495 -0.52844 -0.43854 -0.81676 -0.67087 -0.63386 -0.0040629 0.00030407 -0.0017186 -0.0068117 -4.1763 0 0 0.35265 0 -0.11224 -0.13527 0.10581 0 0
4.1836 0.043842 0.047224 0.14233 0.078918 0 0.083733 0.12859 0.17099 0.20842 0.16342 0.28852 -1.7288 -0.15309 -0.15487 -0.20926 -0.52529 -0.25164 -0.21582 -0.24939 -0.43149 -0.3697 -0.755 -0.54011 -0.55749 -0.0024467 0.0016114 -8.8025e-05 -0.0056044 -3.4043 0 0 0.26487 0 -0.1001 -0.11712 0.12434 0 0
4.1875 0.035554 0.036024 0.16742 0.096677 0 0.084902 0.10051 0.13873 0.15422 0.12676 0.15369 -1.7709 -0.10444 -0.12457 -0.18588 -0.45439 -0.17669 -0.15562 -0.1703 -0.30465 -0.27394 -0.65228 -0.37569 -0.44867 -0.001132 0.0021482 0.0011454 -0.004571 -2.395 0 0 0.16176 0 -0.087003 -0.096194 0.14781 0 0
4.1914 0.028762 0.026203 0.1084 0.076299 0 0.056087 0.06425 0.07938 0.085431 0.075442 0.048343 -1.8255 -0.051543 -0.096394 -0.1554 -0.36643 -0.11049 -0.080631 -0.07217 -0.17089 -0.15811 -0.51433 -0.19906 -0.3135 -0.00083076 0.0016086 0.00096668 -0.0041568 -1.2677 0 0 0.064783 0 -0.072872 -0.072434 0.17484 0 0
4.1953 0.024516 0.020553 0.0066401 0.022028 0 0.0059397 0.022503 0.0064871 0.0058825 0.011379 -0.023302 -1.8876 -0.0018226 -0.066625 -0.11905 -0.26795 -0.050018 0.0057083 0.037592 -0.042646 -0.033434 -0.35193 -0.023862 -0.16239 -0.0011818 0.00066022 -0.00016304 -0.0039435 -0.13221 0 0 -0.017892 0 -0.058075 -0.045504 0.20206 0 0
4.1992 0.022632 0.018982 -0.071049 -0.035194 0 -0.038478 -0.021232 -0.059049 -0.075162 -0.055463 -0.084492 -1.9417 0.039923 -0.027378 -0.081675 -0.17304 0.015918 0.092521 0.14355 0.079255 0.083912 -0.1939 0.14473 -0.017493 -0.0013031 0.00019514 -0.00094277 -0.0031671 0.93097 0 0 -0.092468 0 -0.044798 -0.017827 0.22577 0 0
4.2031 0.021474 0.018621 -0.076428 -0.059501 0 -0.050939 -0.060303 -0.10299 -0.14527 -0.1092 -0.16401 -1.9781 0.073144 0.023509 -0.045297 -0.088388 0.091232 0.17441 0.23875 0.19769 0.18757 -0.053157 0.30349 0.11086 -0.00084066 0.00038921 -0.00063473 -0.0015564 1.8608 0 0 -0.16905 0 -0.034575 0.0089596 0.2449 0 0
4.207 0.018708 0.016282 -0.0099115 -0.037005 0 -0.024968 -0.08639 -0.12412 -0.1943 -0.13697 -0.26913 -2.0021 0.097971 0.078382 -0.01148 -0.019417 0.16582 0.24671 0.31758 0.30915 0.27257 0.060461 0.44292 0.21445 -0.0003244 0.00059331 0.0003078 0.00037016 2.5931 0 0 -0.24768 0 -0.028585 0.033432 0.25887 0 0
4.2109 0.012715 0.010862 0.079915 0.012389 0 0.020717 -0.095062 -0.12998 -0.21819 -0.13792 -0.37357 -2.0275 0.11525 0.12436 0.017819 0.026271 0.22203 0.30265 0.37226 0.3994 0.3321 0.13453 0.5448 0.28204 -0.00047659 0.00015201 0.0009385 0.0018043 3.0549 0 0 -0.31233 0 -0.028382 0.053508 0.26727 0 0
4.2148 0.0037831 0.0036091 0.12742 0.048245 0 0.053424 -0.089963 -0.12868 -0.21834 -0.12403 -0.43104 -2.0608 0.12842 0.15135 0.040383 0.042418 0.24638 0.33402 0.39563 0.44852 0.36015 0.16267 0.58883 0.30576 -0.0013105 -0.00077791 0.00090024 0.0023793 3.1895 0 0 -0.33886 0 -0.033702 0.067168 0.2716 0 0
4.2188 -0.0058465 -0.0035227 0.094436 0.039391 0 0.047208 -0.080454 -0.12408 -0.19858 -0.11073 -0.40656 -2.0954 0.13998 0.15657 0.056589 0.036748 0.23629 0.34438 0.39443 0.44197 0.36327 0.16062 0.56408 0.29907 -0.002056 -0.0013237 0.00065332 0.0024024 2.9939 0 0 -0.31184 0 -0.041238 0.07598 0.2744 0 0
4.2227 -0.013316 -0.00946 -0.00034614 -0.011642 0 0.00055475 -0.073985 -0.11581 -0.16346 -0.10485 -0.303 -2.1207 0.14942 0.14379 0.065468 0.011273 0.19879 0.33392 0.36958 0.38046 0.34167 0.13338 0.47687 0.2667 -0.001975 -0.00080625 0.00073047 0.0024492 2.5326 0 0 -0.23751 0 -0.049583 0.080514 0.27624 0 0
4.2266 -0.017028 -0.014114 -0.090597 -0.068791 0 -0.060406 -0.070036 -0.10069 -0.11873 -0.099891 -0.1624 -2.1367 0.15558 0.11991 0.065974 -0.031743 0.14554 0.30343 0.3223 0.28127 0.29569 0.085854 0.3485 0.21391 -0.0011309 0.00052352 0.0010306 0.0028166 1.9087 0 0 -0.14229 0 -0.057527 0.081451 0.27739 0 0
4.2305 -0.017678 -0.017473 -0.10912 -0.088742 0 -0.097134 -0.061246 -0.074155 -0.070951 -0.082315 -0.039521 -2.1564 0.1531 0.092084 0.053557 -0.09299 0.08854 0.25103 0.2496 0.16943 0.21983 0.018631 0.20406 0.14504 -0.00028254 0.0016981 0.0010042 0.0033566 1.2106 0 0 -0.056685 0 -0.064335 0.079139 0.27658 0 0
4.2344 -0.017557 -0.019161 -0.040335 -0.054455 0 -0.084575 -0.040458 -0.033046 -0.024295 -0.043416 0.033743 -2.1938 0.13946 0.065373 0.029134 -0.16641 0.036764 0.18578 0.16037 0.064182 0.12251 -0.063591 0.060588 0.070173 -8.1759e-05 0.0019416 0.00042863 0.0037148 0.47601 0 0 0.0040686 0 -0.071636 0.074894 0.27207 0 0
4.2383 -0.018607 -0.019034 0.063699 0.010028 0 -0.030342 -0.0072536 0.019575 0.02257 0.012863 0.067025 -2.2502 0.11576 0.040455 -0.004868 -0.24819 -0.0072366 0.11394 0.061756 -0.029742 0.011611 -0.15847 -0.076818 -0.0063756 -0.00049109 0.0013135 -0.00023724 0.0036102 -0.2965 0 0 0.048101 0 -0.080519 0.069209 0.26337 0 0
4.2422 -0.02078 -0.01784 0.12124 0.056404 0 0.028711 0.031218 0.07178 0.074477 0.071519 0.09922 -2.3142 0.083553 0.013072 -0.046185 -0.33517 -0.048426 0.040164 -0.040306 -0.11942 -0.10628 -0.26374 -0.2088 -0.081474 -0.00098477 0.00048703 -0.00036676 0.002904 -1.0988 0 0 0.097038 0 -0.091292 0.062415 0.25038 0 0
4.2461 -0.022085 -0.016808 0.085617 0.049123 0 0.052965 0.064626 0.1074 0.13198 0.11526 0.16453 -2.3739 0.045645 -0.022278 -0.091434 -0.4231 -0.094356 -0.029838 -0.13792 -0.21145 -0.22222 -0.37586 -0.33143 -0.15145 -0.0011726 1.5707e-05 9.3777e-05 0.0015608 -1.8665 0 0 0.16501 0 -0.10375 0.054899 0.23342 0 0
4.25 -0.020325 -0.016393 -0.01588 -0.0058744 0 0.030502 0.084708 0.11673 0.18449 0.13369 0.26224 -2.4276 0.011107 -0.065414 -0.1307 -0.4987 -0.1453 -0.084267 -0.21252 -0.29973 -0.31459 -0.47927 -0.43068 -0.20695 -0.001088 -9.3096e-05 0.00056909 -0.00029432 -2.4737 0 0 0.2426 0 -0.11343 0.048342 0.21579 0 0
4.2539 -0.015053 -0.01564 -0.10312 -0.064239 0 -0.013592 0.088022 0.10432 0.21268 0.12727 0.35294 -2.4812 -0.01341 -0.10622 -0.15736 -0.55318 -0.18776 -0.12051 -0.25891 -0.36365 -0.37549 -0.55934 -0.48644 -0.24477 -0.00091017 -0.0001364 0.00054297 -0.0022549 -2.778 0 0 0.29892 0 -0.11556 0.044644 0.20213 0 0
4.2578 -0.0080843 -0.013107 -0.10806 -0.077248 0 -0.038475 0.076181 0.085573 0.20109 0.10492 0.3842 -2.538 -0.024653 -0.1287 -0.16764 -0.57975 -0.2 -0.13597 -0.27305 -0.37899 -0.39937 -0.60604 -0.4827 -0.26096 -0.00061096 -0.00022887 0.00014186 -0.0036945 -2.6887 0 0 0.30169 0 -0.10712 0.045395 0.19516 0 0
4.2617 -0.0021382 -0.0084625 -0.029594 -0.030743 0 -0.022407 0.054911 0.073501 0.15128 0.077704 0.32709 -2.5922 -0.020247 -0.1221 -0.15883 -0.57274 -0.16817 -0.12887 -0.25255 -0.33411 -0.3826 -0.61097 -0.41667 -0.25219 -3.7063e-05 -0.00018594 -8.6884e-05 -0.0041066 -2.2168 0 0 0.24078 0 -0.085841 0.052123 0.19724 0 0
4.2656 0.0012365 -0.0029766 0.066819 0.042313 0 0.018851 0.032102 0.067628 0.083287 0.052707 0.19715 -2.636 0.0040755 -0.090018 -0.12604 -0.51995 -0.10013 -0.09414 -0.19152 -0.23914 -0.31698 -0.55741 -0.30053 -0.20982 0.000717 0.00014828 9.9894e-05 -0.0034681 -1.476 0 0 0.13709 0 -0.048228 0.068354 0.21264 0 0
4.2695 0.0027173 0.0017547 0.10296 0.086697 0 0.046612 0.014305 0.055508 0.022424 0.030272 0.044827 -2.6702 0.043426 -0.048987 -0.077163 -0.43074 -0.023571 -0.038646 -0.10362 -0.12136 -0.21816 -0.457 -0.15596 -0.13941 0.0012269 0.000613 0.00033127 -0.002267 -0.63448 0 0 0.029524 0 -0.0013989 0.094129 0.23898 0 0
4.2734 0.0044709 0.0055119 0.049344 0.068184 0 0.034048 0.002889 0.025656 -0.018263 0.0060348 -0.077046 -2.7065 0.091649 -0.016646 -0.02202 -0.32198 0.032545 0.028589 -0.0034485 -0.010052 -0.10434 -0.33104 -0.0055066 -0.051854 0.0011681 0.00087503 0.00012057 -0.0011366 0.15717 0 0 -0.050394 0 0.046103 0.1269 0.2712 0 0
4.2773 0.0083577 0.0096569 -0.054191 0.00087896 0 -0.0097658 -0.0068378 -0.020361 -0.044971 -0.023802 -0.14506 -2.7569 0.14523 0.00087412 0.033014 -0.20507 0.058319 0.10197 0.10024 0.0785 0.012985 -0.19351 0.13385 0.04562 0.00076554 0.00081524 -0.00045217 -0.00042723 0.81913 0 0 -0.096774 0 0.088449 0.16487 0.30579 0 0
4.2813 0.014573 0.015534 -0.13128 -0.063287 0 -0.047531 -0.021461 -0.067753 -0.073626 -0.057729 -0.17376 -2.8222 0.20048 0.011691 0.081194 -0.092894 0.067835 0.1754 0.19849 0.14567 0.12173 -0.059915 0.25254 0.14472 0.00064533 0.00064711 -0.00075065 -8.5519e-05 1.3453 0 0 -0.12706 0 0.1196 0.20574 0.33874 0 0
4.2852 0.02168 0.022799 -0.12562 -0.074512 0 -0.045492 -0.042712 -0.099583 -0.11262 -0.088354 -0.19627 -2.8918 0.24966 0.029151 0.10896 -0.013539 0.084157 0.23573 0.27412 0.20266 0.19711 0.038337 0.34587 0.22638 0.0011581 0.0006024 -0.00032609 0.00012614 1.7566 0 0 -0.16229 0 0.1281 0.24337 0.36116 0 0
4.2891 0.027792 0.029554 -0.038711 -0.022846 0 -0.0010661 -0.063999 -0.10826 -0.15314 -0.10653 -0.23337 -2.9535 0.28848 0.059075 0.11901 0.030671 0.11728 0.27916 0.32708 0.25649 0.23983 0.099155 0.40952 0.28382 0.0019335 0.00059017 0.00048358 0.00035905 2.0412 0 0 -0.20674 0 0.12136 0.2732 0.37226 0 0
4.293 0.031858 0.034178 0.07457 0.055438 0 0.05635 -0.073986 -0.097816 -0.17518 -0.10688 -0.27544 -3.0034 0.31357 0.093802 0.11263 0.038998 0.15362 0.30296 0.35586 0.30021 0.24939 0.12214 0.4362 0.3129 0.0022379 0.00030205 0.00085161 0.00061614 2.1321 0 0 -0.24312 0 0.10339 0.29261 0.37176 0 0
4.2969 0.03416 0.036849 0.14426 0.10644 0 0.089605 -0.064756 -0.077318 -0.1631 -0.090331 -0.29073 -3.0442 0.322 0.11714 0.091875 0.012706 0.16561 0.30522 0.35948 0.31438 0.22669 0.10878 0.41624 0.31072 0.0017887 -0.00031704 0.00036263 0.00086743 1.9435 0 0 -0.24591 0 0.078614 0.29959 0.36005 0 0
4.3008 0.035839 0.039064 0.13037 0.098747 0 0.081173 -0.037706 -0.05313 -0.11711 -0.062115 -0.25198 -3.0778 0.30764 0.11555 0.059341 -0.046969 0.13285 0.28129 0.33342 0.27949 0.17118 0.060034 0.34272 0.2709 0.001096 -0.00082197 -0.00051033 0.001129 1.4417 0 0 -0.20112 0 0.053652 0.29047 0.3376 0 0
4.3047 0.037924 0.041731 0.047682 0.044567 0 0.042766 -0.0023032 -0.026556 -0.051981 -0.02767 -0.15934 -3.1011 0.27073 0.087149 0.022259 -0.12583 0.058121 0.23342 0.27855 0.19089 0.092886 -0.011616 0.21837 0.19763 0.00089374 -0.00064123 -0.00091277 0.0014001 0.68944 0 0 -0.11683 0 0.035921 0.26719 0.3095 0 0
4.3086 0.040558 0.043997 -0.043432 -0.012159 0 0.0035386 0.030751 0.0036947 0.014094 0.0097848 -0.040952 -3.1129 0.22036 0.042689 -0.014575 -0.21036 -0.033716 0.17041 0.20288 0.065524 0.0042014 -0.093733 0.058676 0.10393 0.0012708 0.00025892 -0.00053239 0.0015701 -0.17729 0 0 -0.017508 0 0.025373 0.23671 0.2806 0 0
4.3125 0.04291 0.044197 -0.075773 -0.029145 0 -0.010705 0.055876 0.038531 0.070064 0.048568 0.068179 -3.1194 0.16227 -0.0012322 -0.049154 -0.29446 -0.11176 0.096791 0.11011 -0.065612 -0.088834 -0.18112 -0.11238 -0.0036526 0.0015078 0.0011727 0.00010239 0.0014452 -1.0241 0 0 0.071837 0 0.021108 0.20317 0.25331 0 0
4.3164 0.043844 0.041886 -0.021986 0.0048911 0 0.0077009 0.07382 0.077282 0.11457 0.086566 0.15076 -3.1315 0.10305 -0.032082 -0.079932 -0.37277 -0.15786 0.017588 0.0047378 -0.17501 -0.1803 -0.26909 -0.27205 -0.11798 0.00086813 0.0012422 0.00026488 0.00088643 -1.7848 0 0 0.13943 0 0.021419 0.17106 0.22971 0 0
4.3203 0.042912 0.038697 0.081963 0.064833 0 0.04636 0.088247 0.11712 0.15132 0.12051 0.21476 -3.1521 0.057246 -0.048283 -0.10435 -0.4364 -0.17512 -0.056705 -0.10333 -0.25375 -0.25852 -0.34978 -0.40678 -0.22474 -0.00050101 0.00029956 -0.00014438 -8.5182e-05 -2.4629 0 0 0.18946 0 0.022487 0.14978 0.21343 0 0
4.3242 0.040912 0.036997 0.15792 0.10901 0 0.081782 0.10172 0.15223 0.18328 0.14703 0.27854 -3.1692 0.030159 -0.058728 -0.12333 -0.48544 -0.18154 -0.11715 -0.19914 -0.3124 -0.31888 -0.41829 -0.51217 -0.31248 -0.0015789 -0.00090912 -0.00052544 -0.001304 -3.0717 0 0 0.23352 0 0.021256 0.14114 0.203 0 0
4.3281 0.039457 0.037743 0.14268 0.10869 0 0.093391 0.11414 0.17455 0.2099 0.1639 0.34744 -3.1655 0.021571 -0.074901 -0.13654 -0.519 -0.19428 -0.15949 -0.27471 -0.36635 -0.35874 -0.47097 -0.58565 -0.37539 -0.0014436 -0.0013942 -0.00030297 -0.0025411 -3.5682 0 0 0.27779 0 0.017959 0.14444 0.19767 0 0
4.332 0.039764 0.039751 0.040613 0.066998 0 0.075902 0.12335 0.17789 0.22728 0.17015 0.40251 -3.1358 0.030143 -0.1007 -0.14333 -0.53579 -0.21569 -0.18027 -0.32339 -0.41739 -0.37574 -0.5043 -0.61954 -0.40854 -0.00019901 -0.00083479 0.0004133 -0.0035622 -3.8435 0 0 0.31512 0 0.013348 0.15843 0.1969 0 0
4.3359 0.041632 0.041031 -0.073211 0.015397 0 0.043224 0.1263 0.16292 0.22927 0.16535 0.41154 -3.0965 0.052892 -0.12764 -0.14178 -0.53222 -0.23098 -0.17418 -0.33514 -0.44716 -0.36527 -0.51181 -0.60219 -0.40372 0.0011224 0.00018025 0.00097283 -0.0041673 -3.7817 0 0 0.32726 0 0.0093729 0.18095 0.20044 0 0
4.3398 0.043577 0.040636 -0.10884 -0.0090823 0 0.01972 0.11981 0.13763 0.20937 0.14949 0.35358 -3.0733 0.07921 -0.13986 -0.12938 -0.50511 -0.21893 -0.14017 -0.30432 -0.42907 -0.32572 -0.48842 -0.52705 -0.3566 0.0015737 0.00079733 0.00092109 -0.0042679 -3.3381 0 0 0.29652 0 0.0097584 0.20534 0.20798 0 0
4.3438 0.044065 0.03912 -0.034972 0.009691 0 0.022439 0.10185 0.11092 0.16451 0.12348 0.2374 -3.0788 0.101 -0.12601 -0.10845 -0.46153 -0.16848 -0.090011 -0.24584 -0.34976 -0.26786 -0.44369 -0.40158 -0.28195 0.0011639 0.00073216 0.00046447 -0.0039697 -2.5776 0 0 0.21946 0 0.014594 0.22662 0.21833 0 0
4.3477 0.042684 0.037387 0.091953 0.055062 0 0.046868 0.073198 0.08487 0.099316 0.089411 0.099234 -3.1009 0.11575 -0.088461 -0.079901 -0.40458 -0.089036 -0.029125 -0.16622 -0.22262 -0.19629 -0.38169 -0.24722 -0.18623 0.00071554 0.00043337 0.00017062 -0.003535 -1.6457 0 0 0.11299 0 0.023351 0.243 0.23123 0 0
4.3516 0.040111 0.035513 0.17163 0.089317 0 0.068973 0.038241 0.053769 0.026915 0.049915 -0.018397 -3.1143 0.12219 -0.042205 -0.045036 -0.33798 -0.0064857 0.036715 -0.072646 -0.082144 -0.11601 -0.30715 -0.089703 -0.076725 0.00092953 0.00046173 0.00031073 -0.0031861 -0.70077 0 0 0.0071585 0 0.035024 0.25341 0.24637 0 0
4.3555 0.036923 0.032852 0.1426 0.081569 0 0.064272 0.0034823 0.012174 -0.036804 0.0075024 -0.091501 -3.1022 0.12123 -0.0040933 -0.0061327 -0.26809 0.052717 0.098026 0.024435 0.036716 -0.034936 -0.22692 0.052542 0.034405 0.0016672 0.00080726 0.00060999 -0.0029141 0.14445 0 0 -0.07175 0 0.046856 0.25727 0.26338 0 0
4.3594 0.032613 0.029073 0.033329 0.031689 0 0.029056 -0.025513 -0.035906 -0.082279 -0.034813 -0.12576 -3.0681 0.12035 0.018556 0.031343 -0.20396 0.078103 0.14797 0.11345 0.11817 0.038086 -0.15056 0.17298 0.13241 0.0021502 0.00090188 0.00062834 -0.0025127 0.84201 0 0 -0.1163 0 0.055337 0.25862 0.28044 0 0
4.3633 0.026035 0.024597 -0.062641 -0.028411 0 -0.014936 -0.046287 -0.076799 -0.11108 -0.072135 -0.14755 -3.0257 0.12268 0.030772 0.06451 -0.14889 0.080102 0.18545 0.19069 0.16999 0.099822 -0.081706 0.27234 0.21147 0.0017902 0.00030517 0.00025803 -0.0018377 1.3911 0 0 -0.13964 0 0.059507 0.25933 0.29642 0 0
4.3672 0.016955 0.019848 -0.065985 -0.058335 0 -0.037609 -0.059136 -0.097471 -0.13153 -0.097825 -0.18216 -2.9817 0.12942 0.042938 0.091148 -0.10514 0.079857 0.20972 0.25334 0.2111 0.14772 -0.023197 0.3504 0.26716 0.00076462 -0.00070089 -0.00023363 -0.0010132 1.8058 0 0 -0.16208 0 0.058876 0.26015 0.31043 0 0
4.3711 0.0070297 0.014367 0.023596 -0.040078 0 -0.025216 -0.065201 -0.096648 -0.14877 -0.10661 -0.23418 -2.9294 0.14073 0.061059 0.10856 -0.075054 0.091938 0.22016 0.29817 0.25334 0.17872 0.021508 0.40165 0.29426 -0.00018382 -0.0012823 -0.00057449 -0.00033355 2.0877 0 0 -0.19294 0 0.053175 0.26124 0.32147 0 0
4.375 -0.0010573 0.0072226 0.13089 0.0080122 0 0.00853 -0.065275 -0.085473 -0.15869 -0.098707 -0.28264 -2.8599 0.15147 0.082451 0.11263 -0.061396 0.11315 0.21634 0.31895 0.29103 0.18774 0.044534 0.41721 0.28595 -0.00043456 -0.00084853 -0.00074882 5.2212e-05 2.2128 0 0 -0.22193 0 0.043001 0.26007 0.32832 0 0
4.3789 -0.0057156 -0.0014677 0.16977 0.045536 0 0.034024 -0.06017 -0.076695 -0.15181 -0.080935 -0.29395 -2.7764 0.15594 0.098856 0.1068 -0.059084 0.12556 0.20373 0.3207 0.3047 0.18053 0.047519 0.39018 0.25441 2.8952e-05 0.00033512 -0.00085024 0.00030269 2.1374 0 0 -0.2269 0 0.030942 0.25473 0.33248 0 0
4.3828 -0.0077824 -0.0096952 0.1107 0.041344 0 0.02939 -0.051217 -0.072958 -0.1231 -0.06245 -0.24442 -2.6953 0.15164 0.10264 0.092008 -0.067698 0.11092 0.18312 0.30333 0.27523 0.15787 0.028425 0.32013 0.20321 0.00071017 0.0013517 -0.00080693 0.00067408 1.8246 0 0 -0.19128 0 0.017684 0.24432 0.33448 0 0
4.3867 -0.0096951 -0.014786 -0.0031957 -0.0028806 0 -0.0035803 -0.039499 -0.065539 -0.077843 -0.048006 -0.13836 -2.6302 0.13699 0.090885 0.069446 -0.086944 0.065337 0.15511 0.26716 0.19841 0.12075 -0.014247 0.21493 0.13616 0.0010521 0.0014601 -0.00042244 0.001156 1.2801 0 0 -0.11751 0 0.0037731 0.2284 0.33482 0 0
4.3906 -0.013259 -0.015821 -0.096961 -0.054754 0 -0.042514 -0.024614 -0.044173 -0.027891 -0.034475 -0.009221 -2.579 0.11063 0.066111 0.04018 -0.11927 0.0033913 0.11851 0.21003 0.090685 0.068387 -0.086075 0.090022 0.056667 0.0008103 0.00073649 0.00028329 0.0013928 0.57584 0 0 -0.026524 0 -0.01054 0.20692 0.33372 0 0
4.3945 -0.018176 -0.014799 -0.1208 -0.076321 0 -0.061685 -0.0052542 -0.0078894 0.01729 -0.01427 0.098209 -2.5263 0.079402 0.035052 0.0086082 -0.1629 -0.051102 0.07522 0.13978 -0.017892 0.0068484 -0.17849 -0.034793 -0.026627 0.00012061 -6.8632e-05 0.00091143 0.0010343 -0.16277 0 0 0.054967 0 -0.025057 0.18393 0.33101 0 0
4.3984 -0.022687 -0.015138 -0.078005 -0.052188 0 -0.049275 0.01793 0.033228 0.05542 0.016736 0.15445 -2.461 0.048937 0.0065906 -0.022198 -0.21384 -0.080657 0.028512 0.065109 -0.09967 -0.05748 -0.27941 -0.14117 -0.10806 -0.00066356 -0.00026773 0.0010108 0.00015482 -0.80345 0 0 0.10956 0 -0.039352 0.16236 0.32621 0 0
4.4023 -0.025482 -0.01879 -0.011511 -3.897e-05 0 -0.013798 0.039957 0.06566 0.08784 0.053424 0.16281 -2.3898 0.022403 -0.011886 -0.050151 -0.26888 -0.084704 -0.018802 -0.0077208 -0.14463 -0.11975 -0.3798 -0.21867 -0.18343 -0.0011985 0.00018041 0.00057724 -0.00073656 -1.2598 0 0 0.13643 0 -0.052839 0.14385 0.31882 0 0
4.4063 -0.026888 -0.02475 0.030071 0.042636 0 0.021921 0.053043 0.081219 0.11289 0.082969 0.1545 -2.3316 0.002603 -0.018949 -0.073134 -0.32394 -0.077509 -0.063242 -0.071737 -0.164 -0.17445 -0.46934 -0.26726 -0.24825 -0.0013407 0.00077084 0.00011855 -0.001144 -1.5124 0 0 0.14747 0 -0.06472 0.12974 0.30833 0 0
4.4102 -0.02824 -0.030288 0.019751 0.044828 0 0.034255 0.051858 0.079647 0.12452 0.092866 0.1631 -2.2998 -0.0073055 -0.020729 -0.085934 -0.36676 -0.07504 -0.094173 -0.10985 -0.17837 -0.20647 -0.52236 -0.29273 -0.28886 -0.0012297 0.0010474 0.00013677 -0.001025 -1.5853 0 0 0.15607 0 -0.071852 0.12138 0.29415 0 0
4.4141 -0.030349 -0.033483 -0.038288 0.0030696 0 0.012843 0.037954 0.065363 0.11773 0.079342 0.19639 -2.288 -0.012337 -0.026238 -0.089974 -0.392 -0.080879 -0.10898 -0.12275 -0.19811 -0.2152 -0.53881 -0.2976 -0.30555 -0.0011846 0.0010366 0.00057923 -0.00076066 -1.5018 0 0 0.16622 0 -0.073589 0.1155 0.27931 0 0
4.418 -0.032752 -0.034423 -0.11326 -0.056122 0 -0.031717 0.018831 0.043722 0.094271 0.049726 0.22741 -2.2752 -0.014113 -0.038505 -0.085147 -0.39619 -0.082462 -0.10548 -0.10974 -0.21172 -0.19911 -0.51785 -0.27551 -0.296 -0.0014369 0.0010993 0.00089463 -0.00071278 -1.2584 0 0 0.16848 0 -0.069133 0.11105 0.26577 0 0
4.4219 -0.034317 -0.034141 -0.16188 -0.093638 0 -0.072355 0.0020063 0.019855 0.061512 0.017128 0.21342 -2.2444 -0.01385 -0.049456 -0.071607 -0.37703 -0.061297 -0.082483 -0.071388 -0.19324 -0.15795 -0.4607 -0.21541 -0.25894 -0.0019059 0.0014282 0.00065592 -0.00086725 -0.83848 0 0 0.14602 0 -0.058008 0.10722 0.25547 0 0
4.4258 -0.03423 -0.032837 -0.15077 -0.084099 0 -0.082367 -0.010513 -0.0017807 0.025531 -0.0084676 0.12986 -2.1972 -0.011846 -0.04499 -0.048747 -0.33019 -0.0094658 -0.037366 -0.0074747 -0.12427 -0.090401 -0.36833 -0.11312 -0.1905 -0.0022572 0.001776 4.9309e-05 -0.00092707 -0.25028 0 0 0.087578 0 -0.039203 0.10363 0.25182 0 0
4.4297 -0.032193 -0.029549 -0.079889 -0.034095 0 -0.055114 -0.022257 -0.019567 -0.013458 -0.026065 -0.006823 -2.1511 -0.0061539 -0.017544 -0.018927 -0.26219 0.061166 0.023592 0.071548 -0.012756 -0.0066722 -0.25754 0.019763 -0.098886 -0.0022333 0.0017187 -0.00033243 -0.00068504 0.44611 0 0 -0.0011171 0 -0.015277 0.10108 0.25634 0 0
4.4336 -0.027887 -0.023526 0.010023 0.020992 0 -0.010993 -0.037219 -0.036816 -0.057864 -0.042326 -0.14636 -2.1243 0.0043202 0.024996 0.01403 -0.18542 0.12541 0.090284 0.15361 0.10833 0.080259 -0.14531 0.15828 0.0011729 -0.0019327 0.0011568 -0.00015663 -0.00021742 1.1474 0 0 -0.096594 0 0.0093562 0.099909 0.2662 0 0
4.4375 -0.020793 -0.015513 0.0604 0.041576 0 0.01699 -0.054976 -0.059526 -0.10531 -0.064273 -0.23772 -2.1201 0.020006 0.063421 0.047762 -0.10726 0.1623 0.15672 0.23163 0.20256 0.16265 -0.041123 0.27681 0.10043 -0.0017189 0.00049102 0.00028898 0.00028396 1.745 0 0 -0.17038 0 0.031567 0.099906 0.27922 0 0
4.4414 -0.010926 -0.0072985 0.038517 0.013752 0 0.010025 -0.070646 -0.089454 -0.146 -0.091794 -0.2629 -2.1253 0.040832 0.081928 0.079704 -0.035431 0.16946 0.21678 0.29862 0.2541 0.2328 0.046035 0.36142 0.18918 -0.001835 0.0002571 0.00045041 0.00075741 2.1635 0 0 -0.20687 0 0.048043 0.10053 0.29275 0 0
4.4453 0.00029417 -4.5231e-05 -0.031983 -0.038422 0 -0.019776 -0.078971 -0.11864 -0.16873 -0.11595 -0.24517 -2.1212 0.064318 0.080465 0.10313 0.012896 0.16203 0.25679 0.33854 0.27402 0.27356 0.096663 0.41193 0.24494 -0.0021419 0.00058908 0.00015563 0.0012484 2.3743 0 0 -0.21229 0 0.050491 0.098648 0.30039 0 0
4.4492 0.010361 0.0066158 -0.084682 -0.0701 0 -0.039072 -0.077906 -0.13235 -0.16943 -0.12469 -0.22574 -2.0985 0.083738 0.073184 0.11539 0.035004 0.15725 0.27541 0.35172 0.28429 0.28635 0.11379 0.43324 0.26582 -0.0022825 0.0010746 -0.00019492 0.0016773 2.3809 0 0 -0.20633 0 0.039794 0.091412 0.29968 0 0
4.4531 0.017304 0.013622 -0.063533 -0.051004 0 -0.022834 -0.068421 -0.11977 -0.15315 -0.11165 -0.22812 -2.0639 0.095506 0.074297 0.11508 0.030494 0.15809 0.27244 0.33868 0.29444 0.27257 0.098753 0.42509 0.25247 -0.0020892 0.0011654 -0.00010309 0.001783 2.1927 0 0 -0.203 0 0.017711 0.07774 0.29062 0 0
4.457 0.021208 0.020843 0.027211 0.0092001 0 0.022192 -0.051915 -0.083474 -0.12718 -0.080907 -0.23907 -2.0348 0.096927 0.084426 0.10124 -0.00043165 0.15013 0.24794 0.3002 0.29162 0.23364 0.052688 0.37978 0.20612 -0.0017563 0.00072785 0.00045115 0.0014113 1.8102 0 0 -0.19702 0 -0.013542 0.057182 0.27374 0 0
4.4609 0.024108 0.026865 0.12168 0.067633 0 0.062075 -0.028908 -0.038136 -0.093309 -0.043723 -0.22074 -2.0252 0.084497 0.089891 0.072204 -0.058054 0.11416 0.20119 0.23635 0.25169 0.1705 -0.024806 0.28947 0.12779 -0.0015718 0.00017279 0.00099592 0.00080996 1.2306 0 0 -0.1683 0 -0.050216 0.029629 0.25035 0 0
4.4648 0.028324 0.030676 0.14504 0.082926 0 0.065251 -0.00036084 0.0009577 -0.047645 -0.0098488 -0.14338 -2.0337 0.058826 0.07504 0.030472 -0.13492 0.043559 0.13648 0.15365 0.16083 0.089667 -0.12821 0.15584 0.027192 -0.0015348 3.6217e-05 0.0011061 0.00046914 0.46801 0 0 -0.10094 0 -0.082963 -0.0010464 0.22546 0 0
4.4688 0.034809 0.033379 0.077114 0.049345 0 0.030855 0.030783 0.029508 0.011864 0.019311 -0.011968 -2.0413 0.02728 0.036062 -0.015909 -0.2174 -0.048185 0.063953 0.064165 0.029173 0.0019585 -0.24384 -0.0062502 -0.080853 -0.001347 0.00044058 0.00084601 0.00055871 -0.42946 0 0 -5.4022e-05 0 -0.10675 -0.030069 0.20306 0 0
4.4727 0.04291 0.037772 -0.027824 0.001437 0 -0.0094112 0.060598 0.055421 0.07898 0.049979 0.13413 -2.0245 -0.0065764 -0.015656 -0.062738 -0.29897 -0.1354 -0.011672 -0.026622 -0.11353 -0.08798 -0.36545 -0.17368 -0.19014 -0.00082446 0.00097366 0.00060724 0.00059028 -1.3798 0 0 0.10859 0 -0.1195 -0.055323 0.18458 0 0
4.4766 0.051386 0.045869 -0.082944 -0.01459 0 -0.017145 0.086943 0.089012 0.14118 0.088586 0.24709 -1.9732 -0.039283 -0.062218 -0.10584 -0.37341 -0.19639 -0.085718 -0.11345 -0.23496 -0.17569 -0.48671 -0.32439 -0.29494 -0.00024238 0.0010872 0.00056959 -0.00018792 -2.2845 0 0 0.19539 0 -0.12017 -0.075197 0.17094 0 0
4.4805 0.059341 0.056772 -0.037787 0.021738 0 0.022061 0.11045 0.1316 0.18806 0.13422 0.30147 -1.9003 -0.065904 -0.09135 -0.1376 -0.42963 -0.22514 -0.14954 -0.18701 -0.31673 -0.25309 -0.59563 -0.44474 -0.38564 -0.00014668 0.00060586 0.00046261 -0.001952 -3.0539 0 0 0.24577 0 -0.10838 -0.088187 0.16251 0 0
4.4844 0.066226 0.067162 0.082527 0.089837 0 0.088454 0.13192 0.17267 0.21721 0.17728 0.30721 -1.8305 -0.086646 -0.10222 -0.15714 -0.46668 -0.23104 -0.19889 -0.24435 -0.36029 -0.31587 -0.68444 -0.53104 -0.45855 -0.00076759 -0.00013353 -5.8994e-05 -0.0039102 -3.6248 0 0 0.26588 0 -0.09305 -0.098438 0.15557 0 0
4.4883 0.071411 0.073992 0.19803 0.14557 0 0.14442 0.14885 0.19739 0.2321 0.20526 0.29695 -1.7783 -0.10326 -0.10242 -0.16631 -0.48651 -0.22902 -0.23278 -0.28512 -0.38069 -0.3621 -0.75007 -0.58577 -0.51188 -0.001671 -0.00059688 -0.00086372 -0.0048904 -3.9649 0 0 0.27273 0 -0.079165 -0.10852 0.14808 0 0
4.4922 0.074308 0.076802 0.23534 0.15509 0 0.16142 0.15572 0.19738 0.2355 0.2105 0.2989 -1.7323 -0.1169 -0.10092 -0.16648 -0.48998 -0.22868 -0.25005 -0.30821 -0.39403 -0.38943 -0.78916 -0.61151 -0.54291 -0.0020774 -0.00048091 -0.0013028 -0.0044146 -4.0655 0 0 0.27874 0 -0.069729 -0.11973 0.1389 0 0
4.4961 0.0751 0.077515 0.18031 0.11768 0 0.13659 0.14887 0.17602 0.22645 0.19425 0.31558 -1.663 -0.12884 -0.10274 -0.15938 -0.47763 -0.22929 -0.24887 -0.31152 -0.40575 -0.39409 -0.79661 -0.60629 -0.54689 -0.0015662 0.0001158 -0.00081512 -0.0031793 -3.934 0 0 0.283 0 -0.067499 -0.13296 0.12706 0 0
4.5 0.075113 0.078243 0.083741 0.062828 0 0.090071 0.13117 0.14533 0.20338 0.16478 0.32278 -1.5486 -0.13925 -0.10749 -0.14761 -0.44845 -0.22243 -0.22678 -0.29061 -0.40612 -0.36955 -0.76312 -0.56367 -0.51452 -0.00045227 0.00083671 0.00042919 -0.0024162 -3.5893 0 0 0.27383 0 -0.072086 -0.14555 0.11306 0 0
4.5039 0.076017 0.079521 0.020248 0.027573 0 0.049721 0.11104 0.11784 0.1684 0.13181 0.28825 -1.3964 -0.14696 -0.11037 -0.13363 -0.40688 -0.19898 -0.19185 -0.25306 -0.37624 -0.32503 -0.70023 -0.47817 -0.45621 0.00053688 0.0013096 0.0015508 -0.0027499 -3.0622 0 0 0.23817 0 -0.077031 -0.15324 0.099275 0 0
4.5078 0.078448 0.080568 0.033993 0.032504 0 0.03526 0.095651 0.099446 0.12687 0.10165 0.19678 -1.2376 -0.15039 -0.1047 -0.11729 -0.35267 -0.15591 -0.1469 -0.20149 -0.30246 -0.26409 -0.61117 -0.35306 -0.37601 0.00092371 0.0012981 0.0016902 -0.0036898 -2.3975 0 0 0.17095 0 -0.079 -0.15339 0.086857 0 0
4.5117 0.081413 0.080827 0.11003 0.070978 0 0.049709 0.084785 0.087059 0.082949 0.075445 0.064765 -1.0996 -0.14802 -0.085591 -0.098182 -0.28571 -0.099427 -0.095047 -0.13916 -0.19031 -0.19106 -0.50009 -0.20472 -0.27908 0.00081257 0.00076577 0.00076938 -0.0042138 -1.6563 0 0 0.080093 0 -0.075105 -0.14388 0.076758 0 0
4.5156 0.083131 0.080734 0.18855 0.11521 0 0.079797 0.07169 0.07172 0.037369 0.050732 -0.065851 -0.98184 -0.13642 -0.054038 -0.074482 -0.2038 -0.042871 -0.040786 -0.071511 -0.066789 -0.11307 -0.37221 -0.058847 -0.17402 0.00063153 -7.6367e-05 -0.00042636 -0.0037792 -0.91739 0 0 -0.014516 0 -0.061426 -0.12135 0.070261 0 0
4.5195 0.082462 0.080844 0.20913 0.13384 0 0.1041 0.05076 0.045464 -0.0089666 0.025043 -0.15104 -0.8567 -0.11624 -0.018337 -0.047053 -0.1133 -0.00038005 0.0086463 -0.0098511 0.033454 -0.042751 -0.24398 0.060028 -0.076969 0.00065628 -0.00079567 -0.00090531 -0.0027296 -0.27108 0 0 -0.088378 0 -0.041093 -0.0905 0.066512 0 0
4.5234 0.079492 0.080515 0.15337 0.11144 0 0.10585 0.024538 0.0082524 -0.050037 -0.0008255 -0.17095 -0.69613 -0.090005 0.0097506 -0.018959 -0.022361 0.020143 0.049737 0.039847 0.089373 0.014032 -0.12628 0.13885 0.0047964 0.00083133 -0.00095288 -0.00026586 -0.0017999 0.20021 0 0 -0.12415 0 -0.018927 -0.056938 0.064459 0 0
4.5273 0.074883 0.077902 0.056865 0.059536 0 0.083991 0.0029574 -0.029604 -0.075583 -0.021944 -0.14113 -0.49693 -0.059098 0.022534 0.0068407 0.062276 0.020311 0.079819 0.073464 0.10564 0.053316 -0.02693 0.17872 0.066684 0.00097394 -0.00044759 0.0010345 -0.0013746 0.45161 0 0 -0.12168 0 0.0019793 -0.024142 0.06377 0 0
4.5313 0.068934 0.071494 -0.017185 0.010893 0 0.054257 -0.0048007 -0.052388 -0.078738 -0.031885 -0.10033 -0.28137 -0.025076 0.021765 0.026607 0.13272 0.0085383 0.096354 0.087298 0.10504 0.071697 0.046152 0.18871 0.10496 0.0010116 0.00031219 0.0020946 -0.0012952 0.49694 0 0 -0.09828 0 0.01842 0.0043588 0.064272 0 0
4.5352 0.06143 0.061596 -0.024049 -0.0021855 0 0.037205 0.0018589 -0.049153 -0.062723 -0.027387 -0.082152 -0.074517 0.010378 0.016681 0.030313 0.16864 -0.0065812 0.093158 0.074506 0.1071 0.06251 0.075029 0.17639 0.11247 0.00096637 0.00067614 0.002267 -0.0012789 0.39925 0 0 -0.076368 0 0.026438 0.023974 0.067366 0 0
4.5391 0.052297 0.050163 0.030248 0.027471 0 0.041012 0.014731 -0.022064 -0.038666 -0.011431 -0.090778 0.11803 0.045874 0.015687 0.019722 0.17363 -0.021751 0.077387 0.047515 0.11128 0.038257 0.072443 0.14279 0.10227 0.00080107 0.00030663 0.0015814 -0.0013223 0.22873 0 0 -0.06632 0 0.030569 0.038812 0.073589 0 0
4.543 0.042092 0.039176 0.094538 0.073651 0 0.05368 0.024094 0.014094 -0.015872 0.008294 -0.099015 0.31091 0.081027 0.01882 -0.0037009 0.1488 -0.039335 0.051615 0.011396 0.099219 0.0035756 0.04271 0.084896 0.077794 0.00042695 -0.00048816 0.00062623 -0.0016071 0.016741 0 0 -0.058489 0 0.033467 0.051269 0.083394 0 0
4.5469 0.031722 0.029285 0.11219 0.094704 0 0.053071 0.026403 0.041738 0.0055328 0.024767 -0.070822 0.52056 0.11533 0.017962 -0.037414 0.096913 -0.062994 0.018738 -0.02872 0.053297 -0.036853 -0.0089738 0.0023581 0.042214 -9.4242e-05 -0.0010164 4.3779e-05 -0.0021169 -0.25468 0 0 -0.032385 0 0.037566 0.063628 0.096936 0 0
4.5508 0.021767 0.020009 0.064504 0.066282 0 0.027384 0.025594 0.052287 0.031783 0.036353 0.0084613 0.74886 0.14743 0.0048944 -0.076372 0.021823 -0.09264 -0.017244 -0.065631 -0.025423 -0.076874 -0.076309 -0.097225 -0.0024816 -0.0004523 -0.00085183 4.9256e-05 -0.0025343 -0.61436 0 0 0.023637 0 0.046041 0.078924 0.11425 0 0
4.5547 0.012256 0.010988 -0.015742 0.0025474 0 -0.012126 0.027794 0.050608 0.065608 0.046603 0.11756 0.98465 0.17433 -0.020087 -0.10932 -0.060774 -0.12263 -0.049583 -0.091948 -0.11535 -0.10949 -0.14607 -0.19809 -0.052869 -0.00031597 -0.00022847 0.00033691 -0.0025786 -1.0455 0 0 0.098996 0 0.05811 0.097423 0.13275 0 0
4.5586 0.0030401 0.0026634 -0.070682 -0.053343 0 -0.03871 0.035187 0.048885 0.10018 0.059351 0.21183 1.2184 0.19447 -0.046992 -0.13107 -0.13915 -0.14403 -0.075208 -0.10695 -0.18888 -0.1332 -0.21072 -0.28071 -0.10507 0.00031518 0.00023507 0.00043127 -0.0023386 -1.4622 0 0 0.16585 0 0.069417 0.11608 0.14994 0 0
4.5625 -0.005824 -0.0044219 -0.061991 -0.063269 0 -0.03249 0.044454 0.05553 0.12341 0.073772 0.25322 1.4517 0.20645 -0.063682 -0.13901 -0.20717 -0.14875 -0.092085 -0.10963 -0.22965 -0.14667 -0.26636 -0.32833 -0.15579 0.0010554 0.00020115 0.00017674 -0.0021369 -1.744 0 0 0.19848 0 0.076637 0.13248 0.16437 0 0
4.5664 -0.014165 -0.010756 0.00095283 -0.024823 0 0.0016374 0.049958 0.068317 0.1279 0.083905 0.23463 1.6914 0.20914 -0.065439 -0.1316 -0.25959 -0.1331 -0.098559 -0.099374 -0.2384 -0.14892 -0.30975 -0.33279 -0.20113 0.0014851 -4.2674e-05 -8.7531e-05 -0.0020767 -1.8008 0 0 0.19064 0 0.076315 0.14403 0.17478 0 0
4.5703 -0.021946 -0.017875 0.06929 0.02696 0 0.036184 0.04763 0.076544 0.1157 0.082712 0.18095 1.9373 0.2001 -0.058045 -0.10676 -0.28579 -0.099172 -0.089579 -0.071129 -0.22545 -0.1349 -0.33265 -0.29705 -0.22749 0.0015317 5.9926e-05 0.00012973 -0.001875 -1.6144 0 0 0.15683 0 0.06149 0.14532 0.17894 0 0
4.5742 -0.029148 -0.026941 0.090281 0.047781 0 0.04159 0.03621 0.069298 0.093549 0.066654 0.12743 2.179 0.18584 -0.051704 -0.074767 -0.29159 -0.054076 -0.069177 -0.028763 -0.19874 -0.10783 -0.3376 -0.23244 -0.22965 0.0014392 0.00066021 0.00090432 -0.0012609 -1.2258 0 0 0.1178 0 0.037224 0.13916 0.17924 0 0
4.5781 -0.035419 -0.037281 0.042813 0.018265 0 0.0081369 0.01622 0.042867 0.064622 0.037159 0.093259 2.405 0.17011 -0.051271 -0.039929 -0.2787 -0.0067915 -0.038855 0.026769 -0.15824 -0.068419 -0.32395 -0.15133 -0.20499 0.0013776 0.0012615 0.0016806 -0.00047529 -0.68827 0 0 0.083824 0 0.0078447 0.12793 0.17681 0 0
4.582 -0.040228 -0.046551 -0.050594 -0.043146 0 -0.047637 -0.010804 0.002452 0.026288 -0.00099354 0.069972 2.614 0.15607 -0.051424 -0.0054587 -0.24818 0.036234 4.3684e-05 0.094343 -0.099024 -0.017383 -0.29077 -0.059715 -0.15217 0.0011929 0.0012027 0.0017069 -0.00018319 -0.035094 0 0 0.049276 0 -0.022516 0.11387 0.17245 0 0
4.5859 -0.043711 -0.052593 -0.13977 -0.09666 0 -0.095452 -0.041818 -0.041619 -0.024046 -0.041807 0.031805 2.8135 0.14801 -0.040942 0.025351 -0.19962 0.074367 0.046213 0.17268 -0.018526 0.044812 -0.23474 0.044048 -0.069322 0.00064267 0.00036988 0.00077051 -0.00075563 0.71137 0 0 0.0010502 0 -0.047623 0.10002 0.16681 0 0
4.5898 -0.04721 -0.055294 -0.17812 -0.11152 0 -0.11195 -0.072047 -0.079684 -0.08217 -0.079293 -0.041269 3.009 0.149 -0.012409 0.051149 -0.13532 0.11192 0.095377 0.25389 0.078555 0.11291 -0.15585 0.16244 0.033914 -0.00015478 -0.00062886 -0.00049615 -0.0016896 1.507 0 0 -0.067606 0 -0.060365 0.089657 0.1599 0 0
4.5938 -0.052408 -0.056658 -0.15032 -0.086584 0 -0.094789 -0.096611 -0.10709 -0.1372 -0.10867 -0.14526 3.1966 0.15542 0.030786 0.073994 -0.063795 0.15269 0.14269 0.32846 0.18012 0.17906 -0.064678 0.28922 0.13969 -0.00065039 -0.0010286 -0.0011123 -0.0019086 2.27 0 0 -0.14905 0 -0.062975 0.082035 0.15164 0 0
4.5977 -0.059501 -0.059048 -0.081616 -0.047999 0 -0.062158 -0.11313 -0.12523 -0.17839 -0.12836 -0.25142 3.3679 0.16464 0.07579 0.09452 0.009847 0.19391 0.18522 0.39004 0.27052 0.23831 0.032475 0.4064 0.23844 -0.00036371 -0.00063281 -0.0006247 -0.00076137 2.9022 0 0 -0.22393 0 -0.05733 0.076307 0.14209 0 0
4.6016 -0.066426 -0.063284 -0.022871 -0.028696 0 -0.039817 -0.1227 -0.13917 -0.20138 -0.14111 -0.32314 3.5226 0.17367 0.10867 0.11319 0.079986 0.22531 0.22016 0.4326 0.33625 0.28581 0.12852 0.49204 0.32111 0.00055862 4.321e-05 0.0004881 0.0012867 3.3301 0 0 -0.27179 0 -0.046011 0.07142 0.1315 0 0
4.6055 -0.070529 -0.068357 -0.01761 -0.045401 0 -0.044444 -0.12808 -0.15287 -0.20833 -0.15177 -0.33882 3.6726 0.17637 0.12316 0.12871 0.1335 0.23567 0.2412 0.44242 0.3714 0.31074 0.20741 0.53321 0.37069 0.0013851 0.00032699 0.0012914 0.0030255 3.5314 0 0 -0.28229 0 -0.033821 0.06582 0.12153 0 0
4.6094 -0.071416 -0.072803 -0.07029 -0.088013 0 -0.073246 -0.13087 -0.16525 -0.20348 -0.1622 -0.305 3.8311 0.17079 0.1233 0.13923 0.16437 0.22205 0.24947 0.42414 0.37966 0.31441 0.2596 0.5329 0.38979 0.0014706 3.9843e-05 0.0012694 0.0035942 3.532 0 0 -0.2607 0 -0.024891 0.059951 0.11537 0 0
4.6133 -0.071953 -0.076187 -0.13938 -0.12728 0 -0.10624 -0.1307 -0.16998 -0.19006 -0.16814 -0.25062 3.9991 0.15848 0.1188 0.14366 0.17317 0.19346 0.24734 0.38432 0.37082 0.30045 0.28367 0.50481 0.38422 0.00086838 -0.00040865 0.00071693 0.0031939 3.3812 0 0 -0.22423 0 -0.018958 0.055349 0.11488 0 0
4.6172 -0.075818 -0.079211 -0.16572 -0.13557 0 -0.1204 -0.12674 -0.16035 -0.17079 -0.162 -0.20605 4.1621 0.14119 0.1173 0.1412 0.16112 0.16477 0.23657 0.32782 0.35296 0.27153 0.27888 0.46112 0.35792 0.00022759 -0.00050812 0.00029671 0.0027352 3.127 0 0 -0.19094 0 -0.015132 0.05341 0.12142 0 0
4.6211 -0.083734 -0.082538 -0.11939 -0.10729 0 -0.10676 -0.11936 -0.13555 -0.14867 -0.14017 -0.18176 4.3021 0.12185 0.11941 0.131 0.13081 0.14523 0.21937 0.26073 0.32611 0.23095 0.24501 0.40447 0.31536 9.8813e-05 -0.00015345 0.00029559 0.0028654 2.7995 0 0 -0.1678 0 -0.011459 0.056108 0.13655 0 0
4.625 -0.092325 -0.085806 -0.028391 -0.064293 0 -0.077766 -0.10957 -0.10294 -0.12515 -0.10783 -0.16262 4.4122 0.10713 0.11948 0.11394 0.092898 0.13167 0.20005 0.19388 0.2832 0.18516 0.18784 0.33087 0.26341 0.00041054 0.00033139 0.00040004 0.0034199 2.4054 0 0 -0.14641 0 -0.0038954 0.065205 0.16006 0 0
4.6289 -0.097137 -0.088044 0.038605 -0.040484 0 -0.057923 -0.097061 -0.073525 -0.097596 -0.075898 -0.12281 4.4998 0.099241 0.11063 0.095038 0.060196 0.1126 0.18203 0.13368 0.2184 0.1404 0.12441 0.23931 0.2095 0.00066086 0.00058025 0.00018684 0.0037951 1.9363 0 0 -0.11079 0 0.007271 0.077045 0.18577 0 0
4.6328 -0.096926 -0.089044 0.026236 -0.055461 0 -0.063823 -0.080029 -0.05401 -0.061182 -0.052612 -0.04975 4.5767 0.098488 0.090037 0.076459 0.037527 0.080121 0.16613 0.082244 0.13576 0.098661 0.061691 0.13806 0.15596 0.00054547 0.00050472 -0.00029053 0.0037025 1.3942 0 0 -0.052355 0 0.020684 0.089172 0.21028 0 0
4.6367 -0.094702 -0.090077 -0.060436 -0.097719 0 -0.089851 -0.058117 -0.042558 -0.015714 -0.037952 0.042147 4.6484 0.1044 0.061139 0.060134 0.028285 0.039066 0.15283 0.040978 0.050324 0.061516 0.0060078 0.042267 0.10491 0.00027422 0.00024458 -0.00052584 0.0034207 0.82429 0 0 0.019638 0 0.034459 0.099048 0.23028 0 0
4.6406 -0.094359 -0.092901 -0.1575 -0.13277 0 -0.11262 -0.035711 -0.03229 0.029092 -0.026386 0.11981 4.7123 0.1151 0.031762 0.048639 0.035637 0.0053833 0.14231 0.01259 -0.019572 0.031431 -0.033192 -0.033742 0.060435 0.00023885 -8.0027e-05 -0.00017179 0.0033271 0.32563 0 0 0.081655 0 0.043877 0.10207 0.23995 0 0
4.6445 -0.096531 -0.097879 -0.19382 -0.13139 0 -0.11137 -0.02127 -0.019372 0.057038 -0.014757 0.15502 4.7642 0.12485 0.0097728 0.041521 0.05104 -0.0048836 0.13379 -0.0041973 -0.062017 0.0092916 -0.053943 -0.08151 0.027176 0.00047609 -0.00045519 0.00048373 0.0033523 0.019797 0 0 0.11141 0 0.045159 0.097612 0.23883 0 0
4.6484 -0.098285 -0.10319 -0.14962 -0.09477 0 -0.086809 -0.021874 -0.0079772 0.056451 -0.0068148 0.14356 4.8039 0.13121 -0.00099874 0.037401 0.067366 0.013249 0.12775 -0.010222 -0.075181 -0.0040211 -0.058625 -0.097734 0.0079281 0.00059503 -0.00082021 0.00076239 0.0030507 -0.01077 0 0 0.10274 0 0.039187 0.088624 0.23045 0 0
4.6523 -0.096996 -0.10619 -0.071437 -0.054284 0 -0.06116 -0.037492 -0.007344 0.029029 -0.0097745 0.10411 4.8333 0.13325 -0.0021097 0.035787 0.080973 0.051232 0.12548 -0.0046549 -0.063357 -0.0065852 -0.047516 -0.081132 0.0057862 0.00025637 -0.00094998 0.00032309 0.0022111 0.23281 0 0 0.067599 0 0.02727 0.077534 0.21749 0 0
4.6563 -0.093991 -0.10584 -0.031394 -0.045331 0 -0.059112 -0.06067 -0.02367 -0.012189 -0.02703 0.059363 4.8525 0.13072 0.0017207 0.036328 0.088844 0.094103 0.1289 0.013844 -0.030946 0.0041272 -0.020757 -0.031852 0.024158 -0.00038336 -0.00061523 -0.00043656 0.0012636 0.67714 0 0 0.024184 0 0.011664 0.067443 0.20338 0 0
4.6602 -0.093574 -0.10373 -0.066912 -0.077784 0 -0.086466 -0.082409 -0.054412 -0.05386 -0.054871 0.017006 4.86 0.12606 0.0069212 0.040628 0.091353 0.13047 0.14485 0.050742 0.019517 0.03651 0.026481 0.046318 0.071744 -0.00080851 0.00011203 -0.00077404 0.00096007 1.2329 0 0 -0.017454 0 -0.00090052 0.064597 0.19537 0 0
4.6641 -0.098154 -0.10253 -0.15219 -0.12855 0 -0.12538 -0.098826 -0.090001 -0.091545 -0.086071 -0.032736 4.856 0.1241 0.014227 0.049029 0.096483 0.15763 0.17194 0.099048 0.084943 0.084406 0.087838 0.1449 0.1369 -0.00071 0.00078264 -0.00038589 0.0016375 1.8428 0 0 -0.059918 0 -0.0064054 0.068239 0.19488 0 0
4.668 -0.10476 -0.10314 -0.22219 -0.16147 0 -0.14958 -0.11228 -0.12088 -0.12857 -0.11554 -0.10232 4.8446 0.12678 0.027918 0.061916 0.10847 0.17948 0.20914 0.1554 0.15943 0.1448 0.16115 0.25329 0.21443 -0.00031649 0.00088782 0.00026021 0.0028559 2.4767 0 0 -0.11068 0 -0.0039115 0.076815 0.20156 0 0
4.6719 -0.10703 -0.10339 -0.22461 -0.15581 0 -0.14506 -0.12633 -0.1432 -0.16716 -0.14178 -0.18986 4.8282 0.13534 0.051376 0.079212 0.13053 0.20081 0.25443 0.21587 0.23544 0.21371 0.24324 0.36226 0.2985 -0.0001114 0.00029798 0.00040366 0.0037976 3.0883 0 0 -0.17083 0 0.0065718 0.088194 0.21424 0 0
4.6758 -0.10092 -0.09969 -0.15584 -0.11911 0 -0.11846 -0.14012 -0.15855 -0.20227 -0.16367 -0.2757 4.802 0.15069 0.08259 0.10021 0.16622 0.223 0.30326 0.27368 0.30664 0.28376 0.32777 0.46415 0.37959 -0.00028568 -0.00060883 -0.00022627 0.004003 3.5882 0 0 -0.23106 0 0.023757 0.098011 0.22999 0 0
4.6797 -0.088337 -0.090265 -0.057143 -0.076661 0 -0.088008 -0.14838 -0.16929 -0.22461 -0.17784 -0.33466 4.7553 0.16809 0.11383 0.12009 0.20806 0.24314 0.34417 0.31935 0.36824 0.34136 0.39893 0.54938 0.44437 -0.00057334 -0.0012571 -0.0011351 0.003698 3.874 0 0 -0.27718 0 0.040515 0.10033 0.24159 0 0
4.6836 -0.075029 -0.07691 0.018295 -0.050484 0 -0.06782 -0.14666 -0.17475 -0.22896 -0.18057 -0.35259 4.6802 0.18207 0.1363 0.13491 0.24436 0.25549 0.3707 0.3505 0.41427 0.3807 0.44669 0.60449 0.48865 -0.0006363 -0.0013221 -0.0015533 0.0034581 3.8929 0 0 -0.29891 0 0.051732 0.094559 0.24537 0 0
4.6875 -0.065141 -0.063533 0.038461 -0.046288 0 -0.059693 -0.13588 -0.17168 -0.21807 -0.17162 -0.33312 4.5792 0.18897 0.14597 0.14209 0.26641 0.25339 0.37845 0.36522 0.43576 0.3978 0.46304 0.61599 0.50876 -0.00050065 -0.00091685 -0.0011628 0.0036421 3.6741 0 0 -0.29414 0 0.054472 0.080748 0.23919 0 0
4.6914 -0.058149 -0.05302 0.0059498 -0.055484 0 -0.056984 -0.12115 -0.15778 -0.19836 -0.15461 -0.29129 4.4622 0.18527 0.14537 0.13938 0.26543 0.23158 0.36392 0.36235 0.42382 0.3897 0.44078 0.57801 0.50185 -0.00050255 -0.00041619 -0.00033808 0.0041726 3.2967 0 0 -0.26698 0 0.046357 0.059697 0.22157 0 0
4.6953 -0.050952 -0.045462 -0.049102 -0.065077 0 -0.053363 -0.1061 -0.13401 -0.17262 -0.13293 -0.24132 4.3367 0.16355 0.13977 0.12229 0.22049 0.18898 0.31879 0.3366 0.3758 0.34827 0.36045 0.49647 0.45668 -0.00082126 -0.00014856 0.00027432 0.0047692 2.8219 0 0 -0.22347 0 0.023153 0.033575 0.18977 0 0
4.6992 -0.042203 -0.039286 -0.087273 -0.065403 0 -0.047267 -0.089133 -0.10362 -0.13816 -0.1061 -0.18856 4.2013 0.12987 0.13148 0.097022 0.14201 0.13076 0.25604 0.29567 0.29854 0.28713 0.24218 0.38515 0.38452 -0.0011964 -0.00022399 0.00035977 0.0052523 2.2563 0 0 -0.16896 0 -0.0079823 0.0078571 0.15166 0 0
4.7031 -0.033895 -0.033732 -0.080999 -0.052873 0 -0.040077 -0.065827 -0.069383 -0.091833 -0.071728 -0.12946 4.0516 0.088368 0.11771 0.066891 0.037759 0.067339 0.1822 0.24193 0.20478 0.21227 0.097224 0.25683 0.28981 -0.0012075 -0.00055057 0.0001386 0.0055708 1.5759 0 0 -0.10738 0 -0.043046 -0.015492 0.11151 0 0
4.707 -0.028773 -0.029815 -0.031602 -0.030701 0 -0.032933 -0.034853 -0.032347 -0.035819 -0.031109 -0.057265 3.8896 0.04316 0.093905 0.034738 -0.084133 0.0094406 0.10305 0.17739 0.10565 0.1289 -0.063599 0.11822 0.17684 -0.00079819 -0.00092392 5.3006e-05 0.0056265 0.78142 0 0 -0.040911 0 -0.078375 -0.034967 0.073228 0 0
4.7109 -0.027007 -0.028741 0.027813 -0.0087218 0 -0.026346 -0.00090194 0.0065094 0.02246 0.0087319 0.031176 3.7265 0.00050899 0.059099 0.0041358 -0.21138 -0.037815 0.026232 0.10395 0.0062601 0.043433 -0.22496 -0.026877 0.050872 -0.00040537 -0.0011103 0.00031382 0.0052149 -0.071862 0 0 0.029929 0 -0.10874 -0.048677 0.042489 0 0
4.7148 -0.026115 -0.029723 0.051692 0.00075332 0 -0.021368 0.02849 0.043859 0.075351 0.040168 0.13021 3.5723 -0.029691 0.018087 -0.021387 -0.32131 -0.076518 -0.038031 0.028238 -0.091566 -0.03408 -0.36206 -0.17017 -0.073838 -0.00050303 -0.00094463 0.00073451 0.0042046 -0.89172 0 0 0.10394 0 -0.12742 -0.054883 0.026139 0 0
4.7188 -0.024004 -0.029922 0.016738 -0.0080269 0 -0.018766 0.048625 0.073847 0.11866 0.062023 0.2239 3.426 -0.045438 -0.02119 -0.042379 -0.40533 -0.11106 -0.088012 -0.041721 -0.18283 -0.099162 -0.46791 -0.29548 -0.18525 -0.0010712 -0.00044254 0.0009407 0.0027333 -1.5851 0 0 0.17496 0 -0.13463 -0.054185 0.022955 0 0
4.7227 -0.021288 -0.026884 -0.053537 -0.02693 0 -0.016445 0.059743 0.09102 0.15009 0.079784 0.29021 3.2758 -0.045178 -0.052146 -0.058974 -0.45866 -0.14044 -0.12197 -0.099907 -0.25635 -0.14814 -0.53812 -0.38368 -0.27526 -0.0016067 0.00017594 0.00071194 0.0011577 -2.0757 0 0 0.22985 0 -0.13013 -0.045778 0.03259 0 0
4.7266 -0.020054 -0.020951 -0.10023 -0.0375 0 -0.0094896 0.063857 0.093922 0.16555 0.097441 0.31084 3.1113 -0.028118 -0.071893 -0.071395 -0.47832 -0.15518 -0.13868 -0.14024 -0.29859 -0.17768 -0.57009 -0.42162 -0.33638 -0.0016743 0.00063304 0.00016532 -0.00019923 -2.3017 0 0 0.25292 0 -0.11422 -0.028864 0.054027 0 0
4.7305 -0.020679 -0.014959 -0.07497 -0.025815 0 0.0047263 0.060765 0.08595 0.15945 0.1097 0.28179 2.933 0.0089175 -0.080467 -0.078314 -0.45675 -0.14313 -0.13234 -0.14712 -0.30108 -0.17739 -0.55517 -0.4074 -0.3501 -0.0013723 0.00080953 -0.00033091 -0.0012146 -2.2207 0 0 0.23564 0 -0.086396 8.304e-05 0.086055 0 0
4.7344 -0.020738 -0.011403 0.015211 0.0036129 0 0.020747 0.04836 0.072389 0.12989 0.10445 0.21653 2.7489 0.058131 -0.079183 -0.079307 -0.40964 -0.10029 -0.10754 -0.12237 -0.26503 -0.15133 -0.5089 -0.34838 -0.32319 -0.0011911 0.00080644 -0.00042698 -0.0018787 -1.8371 0 0 0.18376 0 -0.052755 0.037881 0.12094 0 0
4.7383 -0.01754 -0.010047 0.10619 0.029263 0 0.02619 0.026904 0.056121 0.083189 0.074555 0.13779 2.5634 0.11455 -0.070115 -0.073705 -0.34665 -0.037399 -0.067397 -0.071531 -0.19989 -0.10401 -0.43997 -0.25543 -0.26371 -0.0014424 0.00076931 -5.6318e-05 -0.0021126 -1.2256 0 0 0.11487 0 -0.016578 0.081173 0.15466 0 0
4.7422 -0.011437 -0.0085485 0.12622 0.030386 0 0.011694 0.0017447 0.035901 0.031738 0.027253 0.063242 2.373 0.1745 -0.056096 -0.060892 -0.2742 0.024717 -0.014107 0.00059626 -0.11807 -0.038966 -0.35362 -0.13902 -0.17765 -0.0019178 0.00067652 0.00049127 -0.0017654 -0.51198 0 0 0.047133 0 0.019909 0.12702 0.18441 0 0
4.7461 -0.0059293 -0.0053996 0.057371 0.0056964 0 -0.018425 -0.019597 0.0088944 -0.014023 -0.019677 -0.0035507 2.1757 0.23357 -0.0395 -0.04 -0.19915 0.068431 0.049832 0.087195 -0.030214 0.039242 -0.25463 -0.009296 -0.072323 -0.0021454 0.00036817 0.00076981 -0.00082615 0.1871 0 0 -0.011509 0 0.054296 0.17128 0.20698 0 0
4.75 -0.0042306 -0.00189 -0.045633 -0.024827 0 -0.046009 -0.033557 -0.024793 -0.051863 -0.05196 -0.069501 1.9812 0.28367 -0.020236 -0.012257 -0.13064 0.090729 0.1169 0.17149 0.056453 0.11884 -0.14998 0.12238 0.036876 -0.0019245 -0.00018424 0.00053295 0.0004102 0.81603 0 0 -0.064581 0 0.08354 0.20578 0.2188 0 0
4.7539 -0.0060182 -0.00084996 -0.098977 -0.037351 0 -0.051911 -0.043227 -0.059925 -0.086163 -0.069263 -0.13967 1.8073 0.32239 0.0042704 0.016181 -0.070636 0.10306 0.17792 0.24113 0.13746 0.18894 -0.047654 0.24363 0.13662 -0.0015251 -0.00069514 -4.2246e-05 0.0014618 1.3757 0 0 -0.11833 0 0.10816 0.22921 0.22296 0 0
4.7578 -0.007948 -0.0034549 -0.059923 -0.024799 0 -0.031644 -0.054303 -0.088635 -0.12022 -0.081621 -0.20799 1.6612 0.34774 0.035538 0.041747 -0.019823 0.1195 0.2276 0.29041 0.20938 0.24403 0.047648 0.34288 0.2207 -0.0013625 -0.00075556 -0.0004946 0.0019845 1.868 0 0 -0.17169 0 0.12807 0.24088 0.22042 0 0
4.7617 -0.0072725 -0.0075802 0.037248 -0.0017689 0 0.00030766 -0.06824 -0.10557 -0.15027 -0.096217 -0.2594 1.5251 0.35817 0.069726 0.060997 0.021589 0.14311 0.26121 0.31504 0.26788 0.27956 0.13113 0.41082 0.28385 -0.0015556 -0.00025886 -0.0004958 0.001986 2.2486 0 0 -0.21422 0 0.14325 0.24078 0.21225 0 0
4.7656 -0.0045184 -0.0096013 0.11073 0.0098368 0 0.021899 -0.079811 -0.11087 -0.1671 -0.10883 -0.28032 1.3663 0.3493 0.097632 0.067519 0.052308 0.16214 0.26924 0.30724 0.30641 0.28678 0.19125 0.44048 0.31542 -0.0018611 0.00040936 -0.00015718 0.0017348 2.4362 0 0 -0.23323 0 0.15263 0.22839 0.19884 0 0
4.7695 -0.0024502 -0.0078476 0.099752 0.0002072 0 0.02069 -0.081668 -0.10819 -0.16312 -0.10869 -0.26746 1.1654 0.32458 0.11058 0.06107 0.074366 0.1591 0.25381 0.27465 0.31687 0.26983 0.22205 0.42756 0.31659 -0.0019939 0.00069503 9.9757e-05 0.0014979 2.3705 0 0 -0.22293 0 0.1566 0.20858 0.18154 0 0
4.7734 -0.0028322 -0.0041449 0.012929 -0.021429 0 0.0019024 -0.071085 -0.099665 -0.13822 -0.090798 -0.22752 0.93648 0.28848 0.10737 0.045216 0.088682 0.12525 0.22163 0.22588 0.29341 0.23563 0.22435 0.37244 0.29249 -0.0019138 0.00042729 1.9992e-06 0.0013851 2.0578 0 0 -0.18753 0 0.15583 0.18423 0.16078 0 0
4.7773 -0.004774 -0.0019034 -0.082786 -0.036653 0 -0.018497 -0.052013 -0.083197 -0.099294 -0.061923 -0.1703 0.71742 0.24325 0.095143 0.02237 0.094593 0.068379 0.17686 0.16544 0.23739 0.18775 0.19751 0.28236 0.24506 -0.0017682 6.4663e-06 -0.00026647 0.0014009 1.5642 0 0 -0.13685 0 0.15046 0.15624 0.13649 0 0
4.7813 -0.0062518 -0.0028007 -0.119 -0.033611 0 -0.027764 -0.030892 -0.055172 -0.055045 -0.034053 -0.10288 0.537 0.19125 0.082575 -0.0044626 0.090796 0.0078968 0.12439 0.097858 0.15909 0.13001 0.14137 0.17063 0.17648 -0.0016404 -1.7269e-05 -0.00026179 0.0015463 0.9679 0 0 -0.079743 0 0.14067 0.12502 0.10853 0 0
4.7852 -0.0065838 -0.0054173 -0.078443 -0.014795 0 -0.024472 -0.011247 -0.016323 -0.011324 -0.012872 -0.029428 0.38983 0.13542 0.071536 -0.030021 0.071097 -0.038421 0.072483 0.029079 0.073456 0.066853 0.054187 0.051905 0.088777 -0.0014657 0.00044309 0.00020066 0.0017948 0.32387 0 0 -0.020949 0 0.12665 0.088758 0.077019 0 0
4.7891 -0.0067681 -0.0069496 -0.0019014 0.007414 0 -0.015304 0.0073405 0.025409 0.029743 0.0062489 0.045759 0.24262 0.080006 0.055828 -0.051865 0.038855 -0.065306 0.026302 -0.035806 -0.0079799 0.0039942 -0.04627 -0.063191 -0.0043143 -0.0012006 0.00087129 0.00076908 0.0019917 -0.33275 0 0 0.037521 0 0.11116 0.048576 0.045593 0 0
4.793 -0.007514 -0.0059326 0.049921 0.020871 0 -0.0063928 0.025815 0.058726 0.067674 0.031018 0.11692 0.064401 0.026855 0.028621 -0.069718 -0.0047382 -0.08047 -0.012761 -0.09398 -0.081952 -0.056316 -0.15289 -0.16923 -0.096614 -0.0009676 0.00066616 0.00085792 0.0018735 -0.96144 0 0 0.093605 0 0.095139 0.0054271 0.016824 0 0
4.7969 -0.0077374 -0.0031603 0.043918 0.020778 0 0.0013315 0.042675 0.076798 0.10145 0.062186 0.1782 -0.14908 -0.022169 -0.0086625 -0.083679 -0.057716 -0.095281 -0.043855 -0.14261 -0.15063 -0.11181 -0.25854 -0.26214 -0.18202 -0.00093243 -0.00020534 0.00024724 0.0012805 -1.5069 0 0 0.14391 0 0.079293 -0.039231 -0.0066281 0 0
4.8008 -0.0056267 -0.00023105 -0.0055143 0.01061 0 0.00965 0.055031 0.081946 0.12879 0.091357 0.22471 -0.3775 -0.063299 -0.045116 -0.094179 -0.11649 -0.11371 -0.065631 -0.17538 -0.21351 -0.15789 -0.35197 -0.33452 -0.24998 -0.0010556 -0.0011082 -0.00064634 0.00036749 -1.9153 0 0 0.1839 0 0.064184 -0.081888 -0.019384 0 0
4.8047 -0.00099191 0.0023264 -0.053898 -0.0010352 0 0.01836 0.061831 0.082582 0.14636 0.10809 0.25143 -0.5974 -0.092722 -0.068328 -0.10267 -0.1714 -0.12825 -0.078884 -0.18741 -0.26198 -0.18949 -0.42164 -0.37549 -0.2922 -0.0010737 -0.0013089 -0.0011243 -0.00044035 -2.1519 0 0 0.20822 0 0.049114 -0.11625 -0.017584 0 0
4.8086 0.004199 0.0052998 -0.062549 -0.00505 0 0.024424 0.064659 0.08495 0.15045 0.10814 0.25232 -0.7986 -0.11031 -0.073966 -0.10952 -0.21662 -0.12578 -0.084844 -0.1807 -0.28251 -0.20604 -0.46645 -0.37598 -0.31088 -0.00079662 -0.00063833 -0.00083442 -0.00075911 -2.1988 0 0 0.21125 0 0.033198 -0.13997 -0.0031798 0 0
4.8125 0.0080571 0.0094791 -0.025306 0.0032432 0 0.025302 0.064828 0.087282 0.13822 0.094807 0.22311 -0.9824 -0.11522 -0.067993 -0.11423 -0.2485 -0.098404 -0.082956 -0.15568 -0.26635 -0.20617 -0.48443 -0.335 -0.30641 -0.00037806 0.00039955 -5.0771e-05 -0.00055016 -2.0432 0 0 0.18923 0 0.01604 -0.15131 0.022924 0 0
4.8164 0.011195 0.014561 0.029914 0.020492 0 0.02176 0.060621 0.081776 0.10977 0.07397 0.16659 -1.1512 -0.10702 -0.060063 -0.11605 -0.26408 -0.05104 -0.072474 -0.11357 -0.21707 -0.18901 -0.4746 -0.26131 -0.28017 -0.00019597 0.0011244 0.00062679 -0.00013256 -1.6829 0 0 0.14369 0 -0.0025825 -0.14904 0.059191 0 0
4.8203 0.016211 0.019512 0.062482 0.036289 0 0.016892 0.048824 0.062429 0.069552 0.049419 0.094645 -1.3064 -0.083235 -0.055076 -0.11191 -0.25709 0.00041714 -0.048911 -0.055364 -0.14911 -0.15068 -0.4309 -0.16911 -0.23153 -0.00043566 0.0012296 0.00079654 9.6265e-05 -1.1528 0 0 0.083225 0 -0.021672 -0.12957 0.10321 0 0
[truncated: 2,136,129 more chars]
