# Supplementary material for: Dataset from dynamic shake-table testing of five full-scale single leaf and cavity URM walls subjected to out-of-plane two-way bending
Source: Data Brief. 2019 Mar 20;24:103854. doi: 10.1016/j.dib.2019.103854 (PMC6480314; doi:10.1016/j.dib.2019.103854)
Supplement: Multimedia component 2 [file mmc2.zip › DATA/CL-000-RF/Test8.txt]

0 -0.0043173 0.00093417 0.021459 0.0029982 0 0.0048656 0.0023765 0.0011857 0.0046223 -0.0014346 0.011054 -0.081821 0.013507 0.0016073 0.011462 0.02156 0.0043657 0.029298 0.060035 0.005602 0.081837 0.060572 0.0026834 0.04478 0.0015855 -0.00019668 -0.00030608 0.001233 -0.090063 0 0 0.012702 0 -0.0032806 0.0054506 -0.027594 0 0
0.0039063 -0.0046794 -0.00027147 0.0234 0.0014721 0 0.0031517 0.00036994 0.00087416 0.0050447 -0.0038348 0.0074365 -0.10148 0.011 0.00072187 -0.0013708 0.016709 0.0017539 0.025207 0.050871 0.0010199 0.078355 0.057204 0.0018117 0.042663 0.0010163 0.00037046 0.00072702 -1.0529e-05 -0.052192 0 0 0.0098725 0 -0.0095446 0.0089539 -0.039062 0 0
0.0078125 -0.0043308 -0.0016496 0.023162 -0.000301 0 0.0013369 -0.00043451 0.0030487 0.0044906 -0.001841 0.0018819 -0.099469 0.0057362 0.00019984 -0.016101 0.011029 -0.00036256 0.020723 0.04157 -0.0031177 0.075588 0.051386 0.00010524 0.038973 0.00032768 0.00086481 0.0017281 -0.0014119 -0.019607 0 0 0.0044465 0 -0.01158 0.0099817 -0.045899 0 0
0.011719 -0.0032376 -0.0024872 0.021401 -0.0013235 0 1.0003e-05 -0.0001646 0.0054307 0.0027403 0.0030184 -0.002248 -0.080894 -0.0017981 9.2342e-05 -0.030298 0.0040979 2.1271e-05 0.016101 0.033151 -0.004134 0.073602 0.043808 -0.0019455 0.033917 -6.2302e-05 0.0008895 0.0020198 -0.0022253 -0.0030276 0 0 -0.0010593 0 -0.0082252 0.0079673 -0.046853 0 0
0.015625 -0.0015037 -0.0022932 0.016992 -0.0013698 0 -0.0012253 0.00023485 0.0050015 0.00016496 0.0061319 -0.0031615 -0.062743 -0.010884 -0.00016761 -0.039793 -0.004381 0.0025412 0.011373 0.027029 -0.0024692 0.071677 0.036279 -0.0031627 0.027824 -5.2052e-05 0.00034992 0.0013817 -0.0022334 0.0067585 0 0 -0.0049796 0 0.0014881 0.0024753 -0.040934 0 0
0.019531 0.0005155 -0.0011487 0.0084912 -0.00088256 0 -0.00259 9.3587e-05 0.0016162 -0.0025294 0.0044308 -0.0018052 -0.059822 -0.019737 -0.0010229 -0.04245 -0.012882 0.0050593 0.0062625 0.023344 -0.00042958 0.068163 0.031914 -0.0022213 0.021972 5.9739e-05 -0.00043035 0.00019038 -0.0017226 0.021504 0 0 -0.0071472 0 0.013611 -0.004139 -0.031684 0 0
0.023438 0.002335 0.00036798 -0.0035077 -0.00028924 0 -0.0033938 -0.0005122 -0.0015613 -0.0047773 -0.00048587 -0.00068245 -0.074544 -0.027278 -0.0022557 -0.039737 -0.020017 0.0056397 0.00077218 0.021326 0.00043062 0.062658 0.031704 0.0009584 0.017269 -0.00013936 -0.00095185 -0.00086591 -0.0010885 0.039656 0 0 -0.0082382 0 0.024491 -0.0097563 -0.021952 0 0
0.027344 0.0036194 0.0015975 -0.015644 0.00035432 0 -0.0027408 -0.0011142 -0.0015343 -0.0063193 -0.0040488 -0.0015227 -0.097608 -0.032748 -0.0032468 -0.032896 -0.02495 0.0038852 -0.004928 0.020485 0.0003611 0.055167 0.036031 0.0043377 0.014316 -0.0007532 -0.00094862 -0.0012336 -0.00052427 0.049611 0 0 -0.008807 0 0.031955 -0.013098 -0.013077 0 0
0.03125 0.0043264 0.0021744 -0.023753 0.00099439 0 -0.00077703 -0.0013786 0.0010501 -0.0069964 -0.0034144 -0.0039606 -0.11641 -0.035439 -0.0036816 -0.02367 -0.026977 0.00070805 -0.01054 0.020243 0.00023613 0.045986 0.04485 0.0048403 0.01365 -0.0014194 -0.00060026 -0.00077781 -4.5355e-05 0.045764 0 0 -0.0089023 0 0.034055 -0.013017 -0.0060937 0 0
0.035156 0.004554 0.0020914 -0.025847 0.0011159 0 0.0011726 -0.0012463 0.0025272 -0.0065896 -0.00015917 -0.0062323 -0.12335 -0.033589 -0.0038418 -0.015916 -0.025579 -0.0026766 -0.014706 0.019518 0.0001222 0.036602 0.056678 0.0010127 0.016097 -0.0016011 -0.00034928 0.00021728 0.00031451 0.036328 0 0 -0.0082546 0 0.02849 -0.0080965 -0.0014343 0 0
0.039063 0.0042791 0.0015383 -0.023256 3.3167e-05 0 0.0018899 -0.00078591 0.0003993 -0.0050172 0.0017728 -0.0069139 -0.11885 -0.02878 -0.0041159 -0.011504 -0.023473 -0.0053415 -0.016942 0.017723 -0.00051404 0.028629 0.06712 -0.0051216 0.019797 -0.0010845 -0.0004877 0.0012376 0.00044251 0.032991 0 0 -0.0065325 0 0.020143 -0.0013494 0.002652 0 0
0.042969 0.0033333 0.00077175 -0.018822 -0.0021762 0 0.0015186 -0.00013393 -0.0036407 -0.0026664 0.00044986 -0.0059316 -0.10937 -0.021759 -0.0043151 -0.010546 -0.021893 -0.0066139 -0.017151 0.014603 -0.0014897 0.022394 0.074178 -0.0092046 0.023805 -0.00021254 -0.00089239 0.0017793 0.00028655 0.035265 0 0 -0.0035019 0 0.011527 0.0057045 0.0065339 0 0
0.046875 0.0016949 0.00010159 -0.013981 -0.0042084 0 0.001315 0.00044731 -0.0053717 -0.0003617 -0.0021367 -0.0041159 -0.10272 -0.013426 -0.0037102 -0.012729 -0.021845 -0.0060793 -0.015472 0.0099901 -0.0015763 0.017921 0.076233 -0.0081408 0.027225 0.00038301 -0.0011507 0.0015635 -2.9348e-05 0.029348 0 0 0.00068477 0 0.0049383 0.011671 0.010307 0 0
0.050781 -0.00023222 -0.00015361 -0.0077022 -0.0043714 0 0.0021905 0.00068227 -0.0026439 0.0011628 -0.0025219 -0.0021419 -0.10351 -0.005298 -0.0019343 -0.017002 -0.024466 -0.0039614 -0.012418 0.0035954 4.9964e-05 0.014713 0.071037 -0.002933 0.028729 0.00030972 -0.00095603 0.00067602 -0.00030406 0.0041207 0 0 0.0051192 0 0.0035665 0.014623 0.013355 0 0
0.054688 -0.0017498 0.00014938 0.0016684 -0.002135 0 0.0037548 0.00060867 0.0021839 0.0018336 0.00036234 -9.3086e-05 -0.1105 0.00022903 0.00020071 -0.02047 -0.028959 -0.0013397 -0.009962 -0.0041018 0.002289 0.010773 0.059343 0.002099 0.027689 -0.00028305 -0.00040534 -0.00045116 -0.00046186 -0.034058 0 0 0.0082779 0 0.0080115 0.014129 0.013948 0 0
0.058594 -0.0023739 0.00080346 0.013616 0.0011699 0 0.0049237 0.00070715 0.004672 0.0022611 0.004197 0.0021134 -0.11775 0.002625 0.0010779 -0.021835 -0.033406 0.00042182 -0.0092993 -0.012071 0.0026961 0.0051467 0.044492 0.0031639 0.025021 -0.00088383 7.3048e-05 -0.0012733 -0.00058532 -0.065736 0 0 0.0090472 0 0.015195 0.011984 0.011817 0 0
0.0625 -0.002229 0.0013411 0.02466 0.0033752 0 0.0052543 0.0014933 0.0029108 0.0031427 0.0060303 0.0042611 -0.11934 0.0018082 -0.00022838 -0.020707 -0.036683 0.00072429 -0.010953 -0.019569 -5.2969e-05 -0.002374 0.028314 0.0002542 0.021323 -0.0010705 9.2805e-05 -0.0014776 -0.00071768 -0.078083 0 0 0.0079241 0 0.023089 0.0093927 0.0071343 0 0
0.066406 -0.0018779 0.0014003 0.030457 0.0033543 0 0.005336 0.002883 -0.00067297 0.004587 0.0054415 0.0060158 -0.11443 -0.001963 -0.0027727 -0.017032 -0.037745 0.00019353 -0.015207 -0.0258 -0.0044572 -0.011688 0.012687 -0.0033049 0.017285 -0.00080251 -0.00035545 -0.0011829 -0.00070142 -0.07792 0 0 0.0069855 0 0.029514 0.007662 0.00041695 0 0
0.070313 -0.0017128 0.0010374 0.028865 0.0019494 0 0.0057962 0.0040688 -0.0020681 0.0059664 0.0045462 0.0074156 -0.10825 -0.0071748 -0.0042913 -0.011516 -0.035147 -2.3745e-05 -0.021877 -0.028778 -0.007333 -0.021444 0.00073671 -0.0043704 0.014046 -0.00033923 -0.00090069 -0.00079863 -0.00031989 -0.082786 0 0 0.0081208 0 0.030712 0.0091344 -0.0062149 0 0
0.074219 -0.0015305 0.000652 0.02121 0.0010642 0 0.0062369 0.0041913 0.00021455 0.0063894 0.0050788 0.008807 -0.10707 -0.010298 -0.0032362 -0.0064444 -0.030726 0.00057136 -0.028467 -0.028639 -0.0067792 -0.029228 -0.0075282 -0.0028422 0.011676 4.8561e-05 -0.0011057 -0.00063749 0.00037569 -0.099374 0 0 0.010934 0 0.027886 0.013201 -0.010259 0 0
0.078125 -0.00075919 0.0005816 0.010907 0.0018534 0 0.0055229 0.003178 0.0040253 0.0053452 0.0061401 0.010094 -0.11132 -0.0095613 -0.00033922 -0.002677 -0.025708 0.0014357 -0.033704 -0.025882 -0.0038271 -0.034091 -0.012676 -0.0010459 0.0097186 0.00026654 -0.00080779 -0.00062989 0.00097744 -0.11337 0 0 0.01256 0 0.022899 0.018784 -0.011177 0 0
0.082031 0.00087456 0.0007892 0.00099652 0.0037558 0 0.0031478 0.0018354 0.0061837 0.003015 0.0052964 0.010251 -0.11361 -0.0037152 0.0020257 -0.00074108 -0.021007 0.0017281 -0.036676 -0.021108 -0.0010654 -0.035504 -0.015239 -0.0006825 0.0076597 0.0003662 -0.00019518 -0.00042414 0.0010831 -0.10282 0 0 0.010075 0 0.017511 0.024822 -0.0089438 0 0
0.085938 0.0029337 0.00097511 -0.0072296 0.0051576 0 1.7789e-05 0.001051 0.0055695 0.00011427 0.0017243 0.0080362 -0.1047 0.0087085 0.0022158 -0.001074 -0.017639 0.0012733 -0.036353 -0.015343 9.1792e-05 -0.033078 -0.015895 -0.00096299 0.0045901 0.00042314 0.00040644 0.0002067 0.00076727 -0.061689 0 0 0.003499 0 0.014373 0.029667 -0.0041452 0 0
0.089844 0.0045521 0.00097092 -0.013857 0.0048643 0 -0.0023511 0.00095202 0.0034978 -0.002511 -0.002318 0.0034868 -0.08329 0.026458 0.00099094 -0.0031026 -0.015628 0.0006505 -0.033027 -0.010952 0.00039986 -0.028445 -0.015637 2.1448e-06 -0.00082264 0.00047827 0.00080368 0.0010486 0.00058433 -0.0088906 0 0 -0.0036346 0 0.016217 0.031261 0.00015991 0 0
0.09375 0.0051206 0.00095265 -0.019224 0.0029705 0 -0.0032922 0.00092478 0.0016774 -0.004265 -0.00352 -0.0014231 -0.060477 0.044686 0.00058564 -0.0055395 -0.013621 0.00040952 -0.028912 -0.008953 0.001121 -0.024261 -0.014954 0.0023672 -0.0083167 0.00054557 0.0010089 0.0015564 0.00098064 0.02676 0 0 -0.0070548 0 0.021307 0.030246 0.0018995 0 0
0.097656 0.0046827 0.0012148 -0.023189 0.00055588 0 -0.0033562 0.0004234 0.00058954 -0.0050161 -0.00090195 -0.0040599 -0.05344 0.060351 0.0020325 -0.0078985 -0.010905 0.00043266 -0.025208 -0.0096625 0.0019688 -0.021779 -0.013783 0.0038325 -0.017646 0.00060724 0.0010933 0.0013197 0.0017054 0.030899 0 0 -0.00549 0 0.028058 0.027274 0.0004827 0 0
0.10156 0.0036935 0.0017558 -0.025 -0.0012075 0 -0.0032002 -0.00038551 -6.2729e-05 -0.0050807 0.0031182 -0.003467 -0.072058 0.070439 0.0036832 -0.0097971 -0.0069045 0.00017482 -0.023055 -0.013117 0.0013195 -0.022035 -0.011986 0.0021613 -0.028396 0.00059718 0.0010235 0.00045593 0.0019325 0.013933 0 0 -0.0017845 0 0.034573 0.023224 -0.0042209 0 0
0.10547 0.0024929 0.0021601 -0.023387 -0.0016884 0 -0.0024941 -0.00085954 -0.0001397 -0.0049369 0.005085 -0.0014863 -0.10926 0.068977 0.0028206 -0.010995 -0.0013514 -0.00064831 -0.024237 -0.018883 -0.0015197 -0.026309 -0.0090211 -0.0018507 -0.039566 0.00045178 0.00068457 -0.00045121 0.00109 -0.00080604 0 0 -0.00020399 0 0.036787 0.019981 -0.011177 0 0
0.10938 0.0011014 0.0019472 -0.016909 -0.0009233 0 -0.00037583 -0.00065946 0.00081884 -0.0047782 0.0037361 -0.0012734 -0.14418 0.057072 -0.0011086 -0.012036 0.003703 -0.0018748 -0.028024 -0.024589 -0.0048625 -0.032679 -0.0050423 -0.004561 -0.049426 0.00022105 6.723e-05 -0.00082981 -0.00043596 0.0021056 0 0 -0.0024287 0 0.03331 0.018947 -0.016805 0 0
0.11328 -0.00050358 0.0010426 -0.0049808 0.00049099 0 0.0029875 -0.00011502 0.0022688 -0.0042548 0.000811 -0.0043367 -0.15701 0.038133 -0.0051932 -0.013274 0.0066218 -0.003377 -0.033185 -0.029017 -0.0060618 -0.039401 -0.00044143 -0.003043 -0.057084 8.9371e-05 -0.00060239 -0.00058394 -0.0015356 0.01953 0 0 -0.0060458 0 0.025346 0.020005 -0.019598 0 0
0.11719 -0.0020689 -0.00011584 0.010696 0.0015933 0 0.0057623 0.00023459 0.0023417 -0.0027529 -0.0010698 -0.0088849 -0.14396 0.015077 -0.00551 -0.014899 0.006255 -0.0053487 -0.038784 -0.031436 -0.0043901 -0.04522 0.0044504 0.0016723 -0.061821 0.00020189 -0.00097346 -0.0001277 -0.001408 0.035974 0 0 -0.0069302 0 0.014173 0.022839 -0.018871 0 0
0.12109 -0.0031721 -0.00094566 0.025697 0.0015025 0 0.0058834 0.00031883 -0.00030618 -0.00012144 -0.00094447 -0.011216 -0.11978 -0.0080691 -0.0011376 -0.017059 0.0013405 -0.0077369 -0.043657 -0.031186 -0.0020133 -0.048675 0.0091833 0.0053292 -0.06275 0.0004457 -0.00085367 2.7152e-05 -0.00035354 0.037739 0 0 -0.0031694 0 0.0018229 0.026785 -0.014326 0 0
0.125 -0.0036506 -0.0011889 0.034688 8.0467e-05 0 0.0032224 0.00057722 -0.0043577 0.0027953 8.0667e-05 -0.0090082 -0.10526 -0.023459 0.0044674 -0.019586 -0.0083519 -0.0094748 -0.046291 -0.028264 -0.0017084 -0.048086 0.012952 0.0046495 -0.058633 0.00048059 -0.00039848 -0.00026167 0.00052491 0.022311 0 0 0.0031637 0 -0.0073816 0.029984 -0.0079165 0 0
0.12891 -0.0037866 -0.0010411 0.034764 -0.0017398 0 8.6787e-06 0.0013235 -0.0063472 0.0044954 0.00050485 -0.0034687 -0.11015 -0.029989 0.0064841 -0.021987 -0.019015 -0.0088551 -0.047321 -0.024579 -0.0037625 -0.044973 0.015715 0.00068481 -0.051391 8.7373e-05 -6.693e-06 -0.00066991 0.00043113 -0.0018619 0 0 0.0078598 0 -0.012419 0.03142 -0.0030169 0 0
0.13281 -0.0039213 -0.00087561 0.027601 -0.0025312 0 -0.0012225 0.0022563 -0.0039902 0.0039669 5.6022e-05 0.0016785 -0.12642 -0.027934 0.0033288 -0.02405 -0.02851 -0.0052448 -0.047249 -0.020984 -0.0056003 -0.040194 0.017435 -0.0022193 -0.041987 -0.00050717 6.2808e-07 -0.00074679 -0.00035729 -0.021884 0 0 0.0080848 0 -0.013462 0.030787 -0.00098012 0 0
0.13672 -0.0038879 -0.00088499 0.018118 -0.0015834 0 -8.3611e-05 0.0027731 0.0010738 0.0017046 -0.00033346 0.0034206 -0.13742 -0.018369 -0.0018015 -0.025609 -0.034845 -0.00044402 -0.046637 -0.018237 -0.0046699 -0.034683 0.018109 -0.00078328 -0.031535 -0.00075423 -0.00036818 -0.00035387 -0.000854 -0.028255 0 0 0.0043479 0 -0.011132 0.027967 -0.0027351 0 0
0.14063 -0.0029876 -0.00097255 0.010429 0.00036606 0 0.0014695 0.0027272 0.0044773 -0.00044099 0.00027678 0.0019018 -0.13396 -0.0040072 -0.0040689 -0.026469 -0.034846 0.0022435 -0.046346 -0.01734 -0.0013692 -0.029942 0.017557 0.0040504 -0.022121 -0.00033479 -0.00081161 0.00021074 -0.00043215 -0.020919 0 0 -0.0004397 0 -0.007126 0.022906 -0.0089841 0 0
0.14453 -0.00071066 -0.00092134 0.0046471 0.0017328 0 0.0014163 0.0026552 0.0034558 -0.00065544 0.0019751 -6.3465e-05 -0.12173 0.0086439 -0.0016358 -0.026851 -0.029191 0.0009468 -0.046664 -0.018068 0.001326 -0.027048 0.015852 0.008295 -0.016083 0.00041791 -0.001005 0.00050499 0.00056788 -0.010529 0 0 -0.0034282 0 -0.0045928 0.016733 -0.016822 0 0
0.14844 0.0024628 -0.00062025 -0.0023515 0.0015542 0 -0.00013557 0.0030891 -0.0002121 0.0013323 0.0041078 0.00023864 -0.1135 0.016947 0.0028709 -0.026984 -0.020791 -0.0026344 -0.047025 -0.019643 0.0011203 -0.025759 0.013116 0.0089251 -0.013751 0.00075308 -0.00084699 0.00035844 0.0012995 -0.011848 0 0 -0.003498 0 -0.0043464 0.010236 -0.023762 0 0
0.15234 0.0050944 -0.00015762 -0.012816 0.0003682 0 -0.0013082 0.0037088 -0.0020299 0.0039803 0.005748 0.0030371 -0.1148 0.019873 0.0053399 -0.026963 -0.011708 -0.0044693 -0.046882 -0.021566 -0.0011872 -0.025788 0.0093802 0.0064074 -0.015149 0.0002486 -0.00048183 1.0742e-05 0.0013446 -0.031055 0 0 -0.0012052 0 -0.0064803 0.0038385 -0.028407 0 0
0.15625 0.0058103 0.00023106 -0.024657 -0.00042404 0 -0.00089228 0.0034095 0.00035886 0.0052014 0.0059278 0.0061348 -0.11826 0.017095 0.004245 -0.026857 -0.0042726 -0.0021064 -0.045568 -0.023295 -0.0028765 -0.026668 0.0047026 0.0034154 -0.01996 -0.00069177 -0.00013005 -0.00014845 0.0010464 -0.05665 0 0 0.002134 0 -0.010668 -0.002073 -0.02956 0 0
0.16016 0.0044496 0.00029164 -0.032167 -4.1869e-05 0 3.9337e-05 0.0013942 0.0044917 0.0040742 0.0039116 0.0070482 -0.11269 0.010085 0.001579 -0.026619 -0.0026383 0.0025519 -0.041703 -0.023851 -0.0026257 -0.027266 -0.00054287 0.0016757 -0.026679 -0.001169 7.7028e-05 2.9968e-05 0.00092682 -0.06495 0 0 0.0050563 0 -0.015228 -0.0065815 -0.026139 0 0
0.16406 0.0022414 -8.033e-05 -0.030479 0.00093339 0 -0.00066082 -0.0017966 0.0056174 0.0014985 -9.312e-05 0.0050682 -0.096919 0.0037009 8.8307e-05 -0.026224 -0.0052094 0.0047516 -0.036261 -0.023165 -0.002004 -0.026847 -0.0051659 0.00066587 -0.032245 -0.00066383 0.00012115 0.00032379 0.00096733 -0.039614 0 0 0.006161 0 -0.018438 -0.0094146 -0.021209 0 0
0.16797 0.0007767 -0.00067919 -0.019686 0.0013342 0 -0.0034672 -0.0044686 0.0018423 -0.00071637 -0.0043881 0.0015084 -0.083155 -0.00049724 0.00023747 -0.025657 -0.010524 0.0015907 -0.029956 -0.021055 -0.0033067 -0.025229 -0.0083327 -0.00066661 -0.035497 0.00044464 2.0297e-05 0.00039314 0.00066068 0.010743 0 0 0.0045802 0 -0.020031 -0.010101 -0.016102 0 0
0.17188 0.00066812 -0.00098692 -0.0048486 0.00079074 0 -0.0060815 -0.0050998 -0.003621 -0.0014251 -0.0065507 -0.0016843 -0.085425 -0.0015067 0.00026786 -0.024917 -0.016914 -0.0047037 -0.023553 -0.017344 -0.0062672 -0.022348 -0.0092437 -0.0016966 -0.035611 0.001265 -0.0002147 0.00015241 -0.00023105 0.055031 0 0 0.00082297 0 -0.020041 -0.0082245 -0.011946 0 0
0.17578 0.0010881 -0.00047884 0.0079673 0.00014837 0 -0.0054545 -0.0035565 -0.0055792 -0.00095751 -0.0054603 -0.0033843 -0.10482 0.0012012 -0.0011047 -0.024008 -0.021509 -0.0084767 -0.018319 -0.011477 -0.0076713 -0.018209 -0.0063942 -0.00045521 -0.031739 0.0012645 -0.00053472 -0.00012691 -0.0011817 0.063433 0 0 -0.0029318 0 -0.019068 -0.0028545 -0.010031 0 0
0.17969 0.00056515 0.00087105 0.015883 0.00045074 0 -0.00093697 -0.0010582 -0.002121 -0.00055224 -0.0026828 -0.0035901 -0.1271 0.0049398 -0.0028442 -0.022972 -0.021615 -0.0059421 -0.015087 -0.0032601 -0.0046613 -0.013481 0.00080892 0.0036878 -0.02537 0.00069394 -0.00079837 -9.3647e-05 -0.0013647 0.032376 0 0 -0.0039784 0 -0.018934 0.0058013 -0.010083 0 0
0.18359 -0.0016845 0.0023165 0.020075 0.0016521 0 0.0047758 0.00096654 0.0034337 -0.0010812 -0.0013291 -0.0027713 -0.13541 0.0071297 -0.0028766 -0.021837 -0.018168 0.0011097 -0.013023 0.0064981 0.0018074 -0.0088098 0.010892 0.0082699 -0.018723 0.00016475 -0.00081561 0.00031044 -0.00061221 -0.012391 0 0 -0.0011621 0 -0.020301 0.016077 -0.010734 0 0
0.1875 -0.0050098 0.0026998 0.023183 0.0025301 0 0.0079416 0.0019457 0.0057851 -0.0022809 -0.0030291 -0.0013284 -0.12531 0.0065655 -0.00086175 -0.020606 -0.0122 0.0069512 -0.011348 0.017123 0.0073179 -0.0045421 0.022786 0.0094072 -0.01295 -6.0291e-05 -0.00048625 0.00077064 0.00026496 -0.037595 0 0 0.0038798 0 -0.02324 0.026812 -0.011278 0 0
0.19141 -0.0076994 0.0013311 0.026227 0.0019188 0 0.0069625 0.0022047 0.0026344 -0.0031072 -0.0060826 0.00024308 -0.10715 0.0023789 0.0010743 -0.019293 -0.0051438 0.0073114 -0.0091154 0.027755 0.0080176 -0.00099484 0.035173 0.0055159 -0.0090741 -0.00022414 8.5746e-05 0.00089429 0.00026102 -0.028555 0 0 0.0076614 0 -0.027557 0.0367 -0.011082 0 0
0.19531 -0.0081029 -0.0013037 0.027894 -8.2008e-05 0 0.0033334 0.0022002 -0.0035309 -0.002768 -0.0070624 0.0009788 -0.094769 -0.00578 0.00076317 -0.018016 -0.00039032 0.0031692 -0.0041698 0.035771 0.0041528 0.001168 0.044682 -0.00084786 -0.008358 -0.00056528 0.00061505 0.00056903 -0.00074759 0.0038076 0 0 0.0074093 0 -0.032062 0.042675 -0.0097091 0 0
0.19922 -0.0056611 -0.0037014 0.026248 -0.0022153 0 -0.0002529 0.001941 -0.0081422 -0.0014636 -0.004478 -0.00026058 -0.093242 -0.014442 -0.001215 -0.017046 0.00070389 -0.00068 0.0033028 0.039706 -0.00051193 0.0021321 0.049467 -0.0051759 -0.0091682 -0.00086473 0.00079356 1.4524e-05 -0.0018389 0.037901 0 0 0.0031315 0 -0.035119 0.044309 -0.0083161 0 0
0.20313 -0.0012314 -0.0043641 0.020641 -0.0033143 0 -0.0023406 0.0011996 -0.0085508 -0.00023572 -0.00054113 -0.0037212 -0.0976 -0.021817 -0.0018572 -0.016561 -0.0014628 -0.00053529 0.012372 0.039206 -0.0025435 0.0019979 0.049134 -0.0051095 -0.010449 -0.00069643 0.00047764 -0.00049741 -0.0020113 0.059878 0 0 -0.0025111 0 -0.036215 0.041978 -0.00763 0 0
0.20703 0.0033741 -0.0028895 0.011931 -0.0033163 0 -0.0032292 0.00012336 -0.0054755 -0.00012257 0.0011548 -0.0078865 -0.10149 -0.026615 0.00084294 -0.016673 -0.0061759 0.0029213 0.021962 0.034285 -0.0017519 0.00086339 0.043678 -0.0022905 -0.011392 -0.00010141 -0.00021385 -0.00091225 -0.0012205 0.067371 0 0 -0.0062752 0 -0.035077 0.036236 -0.0081424 0 0
0.21094 0.0063179 -0.00022979 0.0013482 -0.0030346 0 -0.0035913 -0.00060267 -0.0013117 -0.0013221 -0.00030441 -0.0099414 -0.10426 -0.027398 0.0051601 -0.017495 -0.011933 0.0060121 0.030151 0.025298 -0.00034997 -0.0011694 0.03342 -0.00021465 -0.011062 0.00022532 -0.00094313 -0.0013371 -0.00034427 0.060113 0 0 -0.0065062 0 -0.031525 0.02807 -0.010341 0 0
0.21484 0.0066648 0.002065 -0.010268 -0.0030966 0 -0.0032732 -0.0003334 0.0021508 -0.002972 -0.0019331 -0.0076351 -0.10888 -0.024298 0.0069251 -0.018552 -0.015433 0.0061397 0.033854 0.015351 0.00011338 -0.003588 0.021503 -0.00055847 -0.0092302 -0.00036435 -0.0013176 -0.0017464 -0.00015334 0.0342 0 0 -0.0037783 0 -0.026213 0.020136 -0.013519 0 0
0.21875 0.0048497 0.0029341 -0.02188 -0.0032802 0 -0.0017469 0.00081344 0.0043034 -0.0036783 -0.00011869 -0.0012357 -0.11532 -0.01964 0.0037992 -0.018987 -0.01563 0.0040264 0.033315 0.0077832 0.00027139 -0.0056962 0.011498 -0.001877 -0.0069278 -0.0016026 -0.0011015 -0.0018481 -0.00049231 -0.010282 0 0 6.2119e-05 0 -0.020156 0.014082 -0.01611 0 0
0.22266 0.00239 0.0023421 -0.031244 -0.0028902 0 0.00060457 0.0019083 0.004918 -0.0024489 0.0050621 0.0061107 -0.11923 -0.014404 -0.0019749 -0.018199 -0.012315 0.0020679 0.02909 0.0043375 0.0013714 -0.007034 0.0052202 -0.0017763 -0.00469 -0.0023569 -0.0003677 -0.0013484 -0.00059993 -0.058415 0 0 0.0032663 0 -0.013551 0.010507 -0.017206 0 0
0.22656 0.00092516 0.00098304 -0.03512 -0.0016087 0 0.0022703 0.0019794 0.003794 0.00055082 0.0094223 0.010211 -0.11804 -0.0094429 -0.0054675 -0.01563 -0.0056406 0.0011967 0.022143 0.0064279 0.002932 -0.0071534 0.0041665 0.00011775 -0.0029904 -0.0017385 0.00051897 -0.00036559 -0.00014502 -0.084224 0 0 0.0049038 0 -0.0064913 0.009736 -0.016004 0 0
0.23047 0.0011445 -0.00038332 -0.031088 0.00015689 0 0.0019873 0.00089729 0.0014488 0.003936 0.0089391 0.0086986 -0.11633 -0.0053468 -0.0038282 -0.010229 0.0036821 5.3628e-05 0.015044 0.016202 0.0027857 -0.0050472 0.010586 0.0017223 -0.0022005 -0.00013933 0.0011133 0.00050313 0.00029188 -0.071286 0 0 0.004863 0 0.0013951 0.011934 -0.011224 0 0
0.23438 0.0023548 -0.0013218 -0.019537 0.0016917 0 0.00016662 -0.00047694 -0.0004803 0.0058632 0.0041778 0.0028314 -0.12214 -0.0012245 0.00094721 -0.0030169 0.013198 -0.0027398 0.011073 0.030289 -0.00037855 -0.00098557 0.021297 0.00091189 -0.0014229 0.0010147 0.0011743 0.00064129 -0.0001003 -0.030716 0 0 0.0036643 0 0.010111 0.015184 -0.0041881 0 0
0.23828 0.003047 -0.0016553 -0.0039558 0.0025656 0 -0.0013694 -0.0010463 -0.00033607 0.0051942 -0.00012961 -0.0032301 -0.13732 0.0035624 0.0040782 0.0047579 0.021965 -0.0061642 0.01096 0.045691 -0.0050483 0.0043913 0.03333 -0.0020422 4.3832e-05 0.00066709 0.00080657 -8.3301e-06 -0.0013102 0.0044829 0 0 0.0023322 0 0.019218 0.018439 0.0037547 0 0
0.24219 0.0020535 -0.0012711 0.010885 0.0027909 0 -0.0011548 -0.00046068 0.0018292 0.0022594 -0.00011252 -0.0052674 -0.15303 0.0092783 0.0027394 0.01207 0.029493 -0.0073408 0.014827 0.060174 -0.0080225 0.010493 0.044436 -0.0046896 0.0025924 -0.00075398 0.00032879 -0.0008486 -0.0023551 0.0068261 0 0 0.002045 0 0.028185 0.02108 0.011589 0 0
0.24609 -0.00059788 -0.00015719 0.021424 0.0025977 0 0.00057089 0.00056184 0.004015 -0.0013918 0.0030434 -0.0019374 -0.15688 0.015994 -0.0013004 0.017569 0.035447 -0.0045882 0.022295 0.071034 -0.0075361 0.016462 0.051854 -0.0049022 0.0065382 -0.001739 -2.2337e-05 -0.0011606 -0.0022848 -0.021825 0 0 0.0033809 0 0.036139 0.02255 0.018069 0 0
0.25 -0.0037615 0.0013699 0.026555 0.0022668 0 0.0023497 0.0008775 0.004187 -0.004112 0.0044215 0.0043301 -0.14485 0.022279 -0.0035991 0.019354 0.039784 0.00046996 0.030638 0.074641 -0.0048787 0.020396 0.051848 -0.0028662 0.011029 -0.0012421 -0.00027855 -0.00075471 -0.001227 -0.053104 0 0 0.0056286 0 0.041032 0.022677 0.021432 0 0
0.25391 -0.0060164 0.0025985 0.026992 0.0021375 0 0.0031306 -2.3972e-05 0.0024013 -0.0052559 0.00085685 0.009086 -0.12517 0.026503 -0.0013785 0.018676 0.043068 0.0042103 0.036843 0.072911 -0.0027345 0.021896 0.046484 -0.0005617 0.014203 0.00026142 -0.00063562 -9.131e-05 -0.00027057 -0.058275 0 0 0.0069456 0 0.042899 0.022359 0.022311 0 0
0.25781 -0.0065213 0.0027448 0.023773 0.0024731 0 0.0031193 -0.0014674 0.00067871 -0.0053486 -0.0054334 0.0089207 -0.11024 0.027921 0.0039799 0.016565 0.04516 0.0043478 0.03983 0.066933 -0.0022655 0.020905 0.037075 0.00041175 0.014981 0.0013223 -0.0011694 0.00022559 -0.0002891 -0.031644 0 0 0.0055498 0 0.041882 0.022024 0.021088 0 0
0.26172 -0.0052731 0.0014825 0.017449 0.0030594 0 0.0030054 -0.0020674 0.00062224 -0.0052511 -0.0090838 0.0036219 -0.10545 0.026094 0.0083464 0.014246 0.045852 0.0017062 0.038954 0.058022 -0.0023232 0.017593 0.025197 0.00018561 0.012491 0.0010505 -0.0016795 2.9729e-05 -0.001023 0.0097811 0 0 0.0011174 0 0.038351 0.022072 0.018275 0 0
0.26563 -0.0027996 -0.00074084 0.0085382 0.0030198 0 0.0027138 -0.00089664 0.00147 -0.0052053 -0.007231 -0.0039369 -0.10678 0.020847 0.0084244 0.014223 0.044257 -0.0012589 0.033943 0.048231 -0.0015024 0.012539 0.013578 -8.0377e-05 0.0054883 -3.1925e-05 -0.0018423 -0.00034859 -0.0014445 0.045632 0 0 -0.0047813 0 0.033125 0.023098 0.014771 0 0
0.26953 0.0002268 -0.002875 -0.0015588 0.0014018 0 0.0013449 0.0015882 0.00095546 -0.0047493 -0.0024128 -0.0098067 -0.10808 0.014914 0.0041777 0.018282 0.040349 -0.0031497 0.027805 0.039961 -0.00028564 0.0078032 0.0049949 0.00022149 -0.0041531 -0.00068943 -0.0015242 -0.00054043 -0.00096527 0.067882 0 0 -0.0096116 0 0.028239 0.025209 0.012151 0 0
0.27344 0.0031168 -0.0038252 -0.01043 -0.0017447 0 -0.0015545 0.0036609 -0.0018348 -0.0035622 0.00032087 -0.01129 -0.10817 0.010343 -0.0015763 0.02574 0.035023 -0.0043565 0.022736 0.033602 -0.00046888 0.0044794 -0.00038921 0.00061095 -0.014042 -0.00037191 -0.00092074 -0.00054455 -9.5742e-05 0.078715 0 0 -0.011427 0 0.024537 0.028131 0.011145 0 0
0.27734 0.0051545 -0.0030473 -0.015742 -0.0049171 0 -0.004943 0.0034806 -0.0048807 -0.0022461 -0.0012531 -0.0081553 -0.1096 0.0082337 -0.0054608 0.035737 0.029071 -0.0053451 0.019886 0.029204 -0.002513 0.0031123 -0.0027182 0.00041504 -0.022578 0.00025962 -0.0003666 -0.00061998 0.00017787 0.078802 0 0 -0.0098666 0 0.022371 0.031657 0.012232 0 0
0.28125 0.0057618 -0.00084867 -0.016742 -0.0061264 0 -0.0068294 0.00046914 -0.0049911 -0.0020103 -0.0045553 -0.0023896 -0.11219 0.0094525 -0.0057053 0.046937 0.023508 -0.0051635 0.020159 0.026571 -0.0042499 0.0040552 -0.0024863 -0.00027439 -0.028109 0.0002046 -2.2272e-05 -0.00083814 -0.00045129 0.063826 0 0 -0.0060239 0 0.021894 0.035509 0.015811 0 0
0.28516 0.004849 0.0017414 -0.014847 -0.0046289 0 -0.0059503 -0.0041009 -0.0012683 -0.0033633 -0.0054037 0.0029643 -0.11119 0.014047 -0.0029311 0.055392 0.02083 -0.0025232 0.023803 0.025158 -0.0029659 0.0071465 -0.00086468 -0.00081945 -0.028 -0.00066669 0.00021717 -0.00087937 -0.0012676 0.033763 0 0 -0.0015832 0 0.022896 0.038777 0.02251 0 0
0.28906 0.0029922 0.0034638 -0.012659 -0.0017457 0 -0.0028241 -0.0077563 0.0034539 -0.0051204 -0.0024829 0.0051947 -0.1035 0.018572 0.00051358 0.059287 0.021008 0.0016776 0.027779 0.023899 0.0012326 0.010258 0.00064515 -0.0010019 -0.02471 -0.0014471 0.00049641 -0.00036288 -0.001374 0.00098458 0 0 0.0020327 0 0.024156 0.040643 0.030402 0 0
0.29297 0.0011247 0.003457 -0.012016 0.00021028 0 0.00084635 -0.0082918 0.0049735 -0.0049825 0.0018072 0.0031577 -0.093837 0.021388 0.0021551 0.0582 0.02356 0.0038864 0.03072 0.02254 0.0048021 0.012464 0.0018925 -0.0013067 -0.019705 -0.0012128 0.00073338 0.00065591 -0.00070929 -0.016733 0 0 0.0040881 0 0.025363 0.040535 0.038423 0 0
0.29688 -9.3331e-05 0.0017142 -0.012499 -3.9891e-06 0 0.0036219 -0.0051227 0.0016687 -0.0014997 0.0044959 -0.0019522 -0.091829 0.021199 0.0011371 0.052209 0.027707 0.0010095 0.03154 0.020874 0.0041119 0.013028 0.0028711 -0.0020327 -0.014505 -3.2837e-05 0.00065242 0.0016193 -5.8044e-05 -0.013407 0 0 0.0046103 0 0.026314 0.037997 0.045492 0 0
0.30078 -0.00068769 -0.00088784 -0.011589 -0.0015103 0 0.0050559 0.00029312 -0.0038977 0.0042567 0.0050684 -0.0068341 -0.10155 0.016493 -0.0010109 0.041961 0.031722 -0.0057464 0.029013 0.018631 -0.00060041 0.011089 0.0039131 -0.0023976 -0.011489 0.0011468 0.00011823 0.0019514 -7.5875e-05 -0.0026509 0 0 0.0042784 0 0.02696 0.032252 0.049769 0 0
0.30469 -0.0011907 -0.0030371 -0.0064512 -0.0023087 0 0.0052285 0.0052087 -0.0072836 0.0089949 0.0049565 -0.0077123 -0.11557 0.0088686 -0.0014897 0.031083 0.032691 -0.010802 0.024209 0.015434 -0.0050754 0.0073601 0.0053571 -0.0010228 -0.012412 0.001529 -0.00060173 0.0015725 -0.00050739 -0.0050132 0 0 0.004088 0 0.027617 0.024083 0.050009 0 0
0.30859 -0.0020577 -0.0036731 0.0038001 -0.0012815 0 0.0041038 0.0071277 -0.0060519 0.0095052 0.0047457 -0.00283 -0.12146 0.0014399 0.0012313 0.022129 0.030063 -0.0088812 0.019275 0.01114 -0.0051412 0.0033683 0.0067461 0.0024461 -0.016305 0.0011934 -0.00098849 0.00088519 -0.00052174 -0.026755 0 0 0.0047619 0 0.028421 0.015468 0.047291 0 0
0.3125 -0.0032348 -0.0025259 0.016923 0.00083678 0 0.0017611 0.0053044 -0.0015498 0.0051538 0.0031243 0.0058345 -0.11476 -0.0038631 0.0055783 0.016276 0.023859 -0.0001968 0.015401 0.005637 -0.00084802 -3.3119e-06 0.0074803 0.0063886 -0.022387 0.0007686 -0.00074063 0.00028736 0.00025026 -0.052848 0 0 0.0061902 0 0.029365 0.0078295 0.04249 0 0
0.31641 -0.004235 -0.00022473 0.028303 0.00241 0 -0.00085343 0.0012886 0.0027452 -0.0015261 -0.00087088 0.013273 -0.10401 -0.0051934 0.007832 0.014355 0.014517 0.0092219 0.013665 -0.0011141 0.0037644 -0.0019204 0.0068298 0.0082624 -0.029629 0.00057905 -8.6624e-05 -0.00018997 0.0012271 -0.06209 0 0 0.0073805 0 0.030397 0.0026793 0.036747 0 0
0.32031 -0.0045583 0.0020435 0.033242 0.0026261 0 -0.0019877 -0.0019997 0.0043079 -0.0066655 -0.0053013 0.014606 -0.10179 0.00050652 0.0055201 0.017118 0.0038976 0.012794 0.015231 -0.0087985 0.0049548 -0.0012044 0.0027675 0.0068589 -0.035985 0.00035347 0.00041455 -0.00070144 0.0015288 -0.047998 0 0 0.0070797 0 0.031364 0.0034334 0.032758 0 0
0.32422 -0.0040092 0.0031292 0.029395 0.0021478 0 -0.00047321 -0.002278 0.0031647 -0.0078125 -0.0062832 0.0086187 -0.11149 0.010291 0.00014038 0.021609 -0.004795 0.0092373 0.017778 -0.015778 0.0029338 0.00086668 -0.0042115 0.0035207 -0.040507 -0.00020081 0.00041487 -0.0011434 0.0010033 -0.023079 0 0 0.0046272 0 0.032416 0.0090496 0.031766 0 0
0.32813 -0.002677 0.0025032 0.017888 0.0021387 0 0.0027957 0.00033512 0.001089 -0.0054406 -0.0021048 -0.0010938 -0.12402 0.021929 -0.0037856 0.026494 -0.010441 0.0032763 0.019671 -0.02097 0.0010119 0.0033502 -0.013227 0.0010124 -0.043328 -0.00077523 0.00011335 -0.0010878 0.00040972 -0.0032595 0 0 0.00036996 0 0.033884 0.018099 0.033539 0 0
0.33203 -0.00075056 0.00057772 0.0025129 0.0029022 0 0.005074 0.0032682 -0.00017567 -0.0022061 0.0040937 -0.0084744 -0.12801 0.03344 -0.0028735 0.030834 -0.012424 0.00062902 0.019578 -0.02348 0.001456 0.0054656 -0.02327 0.0010749 -0.04472 -0.00067665 3.034e-05 -0.00028199 0.00053165 0.0085782 0 0 -0.0046052 0 0.036089 0.029025 0.037508 0 0
0.33594 0.0015391 -0.0014394 -0.012341 0.003661 0 0.0039131 0.0034761 8.0949e-05 -0.00079058 0.006663 -0.009217 -0.12158 0.042054 0.0017019 0.033722 -0.010344 0.002455 0.015732 -0.022013 0.0028972 0.0061979 -0.032578 0.0029814 -0.045268 0.00029524 0.00044213 0.00085004 0.0012577 0.021271 0 0 -0.0090427 0 0.039581 0.039227 0.042342 0 0
0.33984 0.0038107 -0.002203 -0.023623 0.0035922 0 -0.00058986 2.7195e-05 0.0016136 -0.0020735 0.0029041 -0.0036857 -0.11333 0.045082 0.0051476 0.035172 -0.0060519 0.0047672 0.0076803 -0.016312 0.0022364 0.0050676 -0.038045 0.0043538 -0.046132 0.0013838 0.0010604 0.0014032 0.0017084 0.039504 0 0 -0.011898 0 0.044486 0.044341 0.044767 0 0
0.34375 0.0054994 -0.0011167 -0.030233 0.0028152 0 -0.0056005 -0.0049152 0.0035773 -0.0048192 -0.0040387 0.0035785 -0.11225 0.043952 0.0037116 0.036106 -0.0022293 0.0030678 -0.0019584 -0.0087514 -0.0012402 0.0031361 -0.0393 0.0033254 -0.047647 0.0015017 0.0012962 0.00083397 0.0012666 0.054104 0 0 -0.012476 0 0.04961 0.044002 0.04367 0 0
0.34766 0.0060771 0.0011497 -0.032257 0.0021882 0 -0.0077019 -0.0077505 0.0047361 -0.0067788 -0.0080822 0.0072144 -0.11881 0.039616 -0.0014977 0.036768 -5.7219e-05 -0.0027861 -0.011521 -0.0007946 -0.0044398 0.0010689 -0.036338 7.4976e-05 -0.049754 0.00035627 0.00084785 -0.00040175 0.00031076 0.051418 0 0 -0.010634 0 0.053942 0.038496 0.0389 0 0
0.35156 0.0053794 0.003022 -0.029847 0.0022288 0 -0.005503 -0.0064374 0.0039431 -0.0062457 -0.0059908 0.0046715 -0.12629 0.033257 -0.0054388 0.037269 -0.00045344 -0.0083701 -0.019299 0.0060178 -0.0036125 -0.00046566 -0.029511 -0.0033765 -0.052268 -0.0011634 2.0159e-05 -0.0011738 -0.00019948 0.03093 0 0 -0.0070889 0 0.056385 0.028643 0.030754 0 0
0.35547 0.0037078 0.0031469 -0.022955 0.0024733 0 -0.00049843 -0.0021897 0.0011163 -0.003094 -9.8262e-05 -0.0023535 -0.12902 0.026857 -0.0039721 0.036858 -0.004223 -0.0090298 -0.022196 0.0087313 0.001312 -0.00051804 -0.019845 -0.0046282 -0.054561 -0.001817 -0.00053888 -0.00073349 0.00019923 0.0090141 0 0 -0.0033615 0 0.054415 0.016831 0.02083 0 0
0.35938 0.0015838 0.0014519 -0.012179 0.0020201 0 0.0043051 0.0016754 -0.0021472 0.001178 0.0045777 -0.0092989 -0.12722 0.021975 0.0021772 0.034311 -0.0090474 -0.0042071 -0.020659 0.0070805 0.0061334 0.00027146 -0.010559 -0.0024249 -0.056002 -0.0012078 -0.00041707 0.00055425 0.00097619 0.00212 0 0 -0.0008966 0 0.048244 0.0072629 0.012788 0 0
0.36328 -0.00060303 -0.0007826 0.00031875 0.00059641 0 0.0065783 0.002654 -0.003452 0.00436 0.0053962 -0.01168 -0.12379 0.018668 0.0081568 0.029178 -0.013163 0.0023273 -0.016325 0.0021605 0.0064611 0.00092719 -0.0032256 0.0025548 -0.056462 -9.0194e-05 0.00022597 0.0015711 0.0012425 0.0075049 0 0 0.00016903 0 0.039302 0.001199 0.0080259 0 0
0.36719 -0.002698 -0.0019791 0.011159 -0.0010872 0 0.0059218 0.0010295 -0.0017221 0.0049346 0.003959 -0.0076912 -0.11948 0.016861 0.0094644 0.021332 -0.015327 0.0060357 -0.010579 -0.0050183 0.0022144 0.00064342 0.0010629 0.0078447 -0.055868 0.00048053 0.00084783 0.0015326 0.0007572 0.0044782 0 0 0.0013634 0 0.028983 -0.0009109 0.0072017 0 0
0.37109 -0.0045737 -0.0015633 0.017591 -0.0020603 0 0.0036041 -0.00080137 0.0014107 0.0031604 0.0033521 0.00082655 -0.11332 0.016307 0.0056439 0.010896 -0.014136 0.0051928 -0.0053092 -0.012974 -0.0022922 -0.0016387 0.0011097 0.01027 -0.054173 0.00019296 0.00099941 0.00067505 0.00013667 -0.02284 0 0 0.0045674 0 0.019382 0.0008617 0.010617 0 0
0.375 -0.0059072 -0.00035322 0.01942 -0.0020206 0 0.0014386 -0.0007538 0.0027089 0.00098439 0.0044106 0.0093717 -0.10726 0.016529 -8.9999e-05 -8.8437e-06 -0.008594 0.0014069 -0.0033943 -0.018851 -0.0028072 -0.007052 -0.0043828 0.007762 -0.051437 -0.00037003 0.00062474 -0.00013367 6.1987e-05 -0.065012 0 0 0.0098705 0 0.014782 0.00405 0.016338 0 0
0.37891 -0.0062563 0.00029804 0.019096 -0.0014409 0 0.00070004 0.0012244 0.00031305 0.00059405 0.0052139 0.013191 -0.10685 0.017032 -0.0042516 -0.0085393 -0.0011035 -0.0025486 -0.0043166 -0.022021 0.00059622 -0.014106 -0.013417 0.0010658 -0.048237 -0.00051207 -2.7367e-05 -0.00036474 0.00044957 -0.092121 0 0 0.014646 0 0.015461 0.0055892 0.020817 0 0
0.38281 -0.0054007 -0.00022795 0.019469 -0.00085669 0 0.0015154 0.0035897 -0.004197 0.0025487 0.0038773 0.010007 -0.11502 0.017672 -0.0057517 -0.01322 0.0070141 -0.0049405 -0.007263 -0.022574 0.0039354 -0.021803 -0.025173 -0.0060965 -0.044855 -0.00018103 -0.00068539 -0.00029476 0.00057163 -0.080747 0 0 0.015182 0 0.021057 0.0044929 0.022529 0 0
0.38672 -0.0035906 -0.0013264 0.020938 -0.00029065 0 0.0028325 0.0049313 -0.0069242 0.0050813 0.00097234 0.0016074 -0.12628 0.018285 -0.0055646 -0.012916 0.014437 -0.0054835 -0.011159 -0.020879 0.0038211 -0.029074 -0.038705 -0.0091496 -0.041603 0.00010125 -0.0012101 -0.00050165 -2.4903e-05 -0.036374 0 0 0.0098542 0 0.030713 0.00023691 0.020338 0 0
0.39063 -0.0014192 -0.0018555 0.020616 0.00049653 0 0.0030448 0.005013 -0.0051739 0.0054332 -0.001233 -0.0068863 -0.13015 0.018402 -0.004651 -0.0060501 0.019021 -0.0044542 -0.013702 -0.017911 0.0011014 -0.033961 -0.052408 -0.0059347 -0.039144 -6.9448e-05 -0.0015315 -0.0010424 -0.00089705 0.010931 0 0 0.0010565 0 0.042239 -0.0069646 0.013092 0 0
0.39453 0.00057592 -0.0012443 0.01461 0.0013326 0 0.0011417 0.0042905 -7.2336e-05 0.0023028 -0.0015053 -0.010022 -0.12209 0.017233 -0.0029037 0.0045516 0.020238 -0.0020773 -0.012891 -0.015556 -0.00026944 -0.035644 -0.063785 0.0014803 -0.038046 -0.00053161 -0.0015518 -0.0013109 -0.0011318 0.032515 0 0 -0.0061378 0 0.051358 -0.013892 0.0035751 0 0
0.39844 0.0021982 6.3277e-05 0.0017206 0.0015231 0 -0.0023072 0.0029376 0.0043102 -0.0027508 -0.00093111 -0.0056077 -0.10973 0.014521 -6.1104e-05 0.015604 0.019102 0.0012073 -0.0090053 -0.014311 0.0021628 -0.034866 -0.071695 0.0082324 -0.038213 -0.00082167 -0.0011959 -0.00076768 -0.00035249 0.023306 0 0 -0.0077643 0 0.056585 -0.018638 -0.0054017 0 0
0.40234 0.0035124 0.0011513 -0.01463 0.00061799 0 -0.0052786 0.00078725 0.0045829 -0.0064134 -0.0013563 0.0035753 -0.10584 0.010237 0.0030459 0.02491 0.016362 0.0043421 -0.0025345 -0.014215 0.0063039 -0.03222 -0.075329 0.010359 -0.039421 -0.00073926 -0.00055918 0.0003009 0.00082987 0.001092 0 0 -0.004032 0 0.057351 -0.02031 -0.012036 0 0
0.40625 0.0045385 0.0014842 -0.028064 -0.00077497 0 -0.0057392 -0.0018287 0.0010099 -0.0064386 -0.003084 0.01138 -0.11465 0.0045302 0.0047721 0.030178 0.012968 0.0059429 0.0056401 -0.015048 0.0073695 -0.02852 -0.074009 0.0076354 -0.041261 -0.00050921 6.2786e-05 0.00091122 0.0014216 -0.012056 0 0 0.00099957 0 0.053576 -0.018369 -0.014548 0 0
0.41016 0.0050745 0.0012046 -0.033298 -0.0012066 0 -0.0033402 -0.0037022 -0.0028864 -0.0036578 -0.0046313 0.012331 -0.12675 -0.0011491 0.0042002 0.027667 0.0106 0.0051332 0.013062 -0.015639 0.0027888 -0.025297 -0.066746 0.0031663 -0.041988 -0.00040824 0.00036038 0.00034123 0.0010276 -0.006242 0 0 0.0028295 0 0.046569 -0.013684 -0.010408 0 0
0.41406 0.0048323 0.00073035 -0.029337 0.00032241 0 0.00018621 -0.0036974 -0.0035865 -0.0012416 -0.0046318 0.0053212 -0.12922 -0.0047632 0.0020308 0.020488 0.009527 0.0021313 0.018196 -0.015095 -0.004897 -0.023134 -0.057184 0.00036211 -0.040261 -0.00039392 0.00025726 -0.001081 0.00015233 0.014522 0 0 3.5384e-05 0 0.040023 -0.0098226 -0.0028634 0 0
0.41797 0.0037164 0.00026258 -0.019423 0.0031829 0 0.0024168 -0.0021104 -0.00061691 -0.0018044 -0.0033902 -0.0056361 -0.12004 -0.0053553 -0.00026638 0.010567 0.0095338 -0.0018397 0.020733 -0.013308 -0.010111 -0.021968 -0.047049 0.00025209 -0.035425 -0.00022011 -3.0252e-05 -0.0022142 -0.00042734 0.040405 0 0 -0.004981 0 0.035145 -0.0081836 0.006352 0 0
0.42188 0.0019402 -0.0002252 -0.0081747 0.0053166 0 0.0022157 -0.00070379 0.0032559 -0.0050203 -0.0022692 -0.0141 -0.11059 -0.0023313 -0.0019541 -9.1393e-06 0.010295 -0.0050849 0.020662 -0.010385 -0.0092353 -0.021627 -0.037989 0.0014215 -0.027105 0.00013706 -0.00018813 -0.0021486 -0.00045019 0.06179 0 0 -0.008299 0 0.032735 -0.0097167 0.015484 0 0
0.42578 -0.00012507 -0.00063985 0.0015157 0.0048384 0 0.00051558 -0.0010235 0.0045685 -0.0079571 -0.0019365 -0.015363 -0.11265 0.0048124 -0.0033495 -0.0077784 0.011162 -0.0060749 0.018306 -0.0068948 -0.0036753 -0.021704 -0.032461 0.002073 -0.014895 0.00032932 -6.5189e-05 -0.0010061 -0.00027014 0.069745 0 0 -0.0075554 0 0.033301 -0.01513 0.021833 0 0
0.42969 -0.002175 -0.00064849 0.0094689 0.001701 0 -0.0007142 -0.0026749 0.0020308 -0.0077563 -0.001816 -0.0092327 -0.12439 0.013447 -0.0047002 -0.0096043 0.011403 -0.0041277 0.015387 -0.0044529 0.0017368 -0.021628 -0.031592 0.001793 -0.00064348 2.3011e-06 0.00024182 0.00026832 -0.00028009 0.057085 0 0 -0.0032794 0 0.034955 -0.021917 0.02342 0 0
0.43359 -0.0040232 -4.6823e-05 0.016892 -0.0020719 0 -0.00021386 -0.0035489 -0.0026056 -0.0041037 -0.0013049 0.000266 -0.13118 0.020533 -0.0052241 -0.0064011 0.011191 -1.0372e-06 0.012923 -0.003798 0.003179 -0.021385 -0.033846 0.0014064 0.013509 -0.00074303 0.00052473 0.00083557 -0.00041897 0.024078 0 0 0.0020941 0 0.035784 -0.02739 0.021166 0 0
0.4375 -0.0054619 0.00081462 0.02435 -0.0038793 0 0.0017119 -0.0019674 -0.0060737 0.00072448 -0.00088776 0.0077503 -0.1209 0.024252 -0.0037297 0.00088642 0.01085 0.0041637 0.011213 -0.0052617 0.00084619 -0.021052 -0.038224 0.0016195 0.026454 -0.0013617 0.00065163 0.00064523 -0.00031824 -0.016982 0 0 0.0061483 0 0.034836 -0.030224 0.015715 0 0
0.44141 -0.0061554 0.0011595 0.030751 -0.0025892 0 0.0037436 0.0014724 -0.006057 0.0040314 -0.0014411 0.0097901 -0.097216 0.022989 -0.00020544 0.01083 0.010821 0.0060132 0.01036 -0.0089866 -0.0019309 -0.020749 -0.043549 0.002278 0.037234 -0.0013717 0.00062347 0.00026917 0.00017382 -0.046834 0 0 0.0077017 0 0.031365 -0.029411 0.0079674 0 0
0.44531 -0.0057616 0.00048325 0.033836 0.00050934 0 0.0046497 0.004385 -0.0027588 0.0048531 -0.0025803 0.0065654 -0.076725 0.014331 0.0035846 0.019877 0.012299 0.0047088 0.0098781 -0.014899 -0.0020874 -0.020485 -0.047996 0.0029372 0.044761 -0.00080528 0.00049463 0.00020753 0.00077105 -0.052687 0 0 0.0068698 0 0.024653 -0.024613 -0.00047185 0 0
0.44922 -0.0042149 -0.00087571 0.031538 0.0026344 0 0.0038938 0.0049585 0.0013599 0.0041791 -0.0024487 0.0010926 -0.073343 0.0023257 0.0054124 0.025158 0.015254 0.0016997 0.0088385 -0.021176 0.0006339 -0.019696 -0.051417 0.0036701 0.050978 -0.00013026 0.00029745 0.00045032 0.0010771 -0.037877 0 0 0.0045863 0 0.016758 -0.019816 -0.0080089 0 0
0.45313 -0.0018927 -0.0019488 0.023281 0.0016386 0 0.0015983 0.0036727 0.0033546 0.0034361 0.00030759 -0.0031117 -0.086361 -0.010343 0.0044968 0.026066 0.019247 -0.00044514 0.0070514 -0.026983 0.0040222 -0.017816 -0.054516 0.0048528 0.057 0.00021961 6.7713e-05 0.00066689 0.0010171 -0.017787 0 0 0.0021545 0 0.0086618 -0.017193 -0.014364 0 0
0.45703 0.00053431 -0.0019949 0.010652 -0.002273 0 -0.001576 0.0025412 0.0018974 0.0030492 0.0045631 -0.0042069 -0.10324 -0.021359 0.001977 0.022467 0.023724 -0.00026964 0.0045276 -0.031684 0.0057294 -0.014354 -0.058001 0.0061771 0.063629 0.00016824 -8.9203e-05 0.00067059 0.00084135 -0.0059967 0 0 0.00078722 0 0.0010717 -0.018322 -0.019442 0 0
0.46094 0.0024786 -0.0011596 -0.0029351 -0.0065703 0 -0.0044035 0.0027683 -0.0016977 0.0024583 0.0073244 -0.0026815 -0.11203 -0.027512 -0.00044094 0.014639 0.027635 0.0014087 0.0015723 -0.03452 0.0051806 -0.0085548 -0.063053 0.0063466 0.071673 -0.00011092 -2.0714e-05 0.00058805 0.00074525 -0.0045438 0 0 0.0009722 0 -0.0053077 -0.024975 -0.023317 0 0
0.46484 0.0037338 -0.00027369 -0.013672 -0.0082139 0 -0.0053815 0.0034299 -0.0043609 0.0012122 0.0066078 -0.00035957 -0.11 -0.026493 -0.002018 0.0052532 0.029085 0.0026007 -0.00055698 -0.035277 0.003577 -0.00044105 -0.070208 0.0041999 0.080415 -0.00048021 0.00033896 0.00060531 0.00063241 -0.0067095 0 0 0.0020337 0 -0.010531 -0.036038 -0.026555 0 0
0.46875 0.0044507 -1.4321e-05 -0.019357 -0.0059264 0 -0.0036772 0.0026132 -0.0036184 -0.00030829 0.0034361 0.0011913 -0.1018 -0.02099 -0.0030382 -0.0030307 0.027879 0.0023323 -0.0011868 -0.034931 0.0024939 0.0083758 -0.077661 0.00018231 0.087926 -0.00089929 0.0008539 0.00067673 0.00032917 -0.0066853 0 0 0.0025238 0 -0.015394 -0.047446 -0.029549 0 0
0.47266 0.0048336 -0.00029644 -0.020614 -0.0011587 0 -9.4599e-05 -0.00029316 0.00030548 -0.0013182 0.00063482 0.0015511 -0.092887 -0.012706 -0.0036648 -0.009089 0.02408 0.0015546 -5.361e-05 -0.034008 0.0026003 0.016843 -0.083793 -0.0035782 0.09287 -0.0012447 0.0012369 0.00057605 -5.875e-05 -0.0042969 0 0 0.0014165 0 -0.020191 -0.056964 -0.032222 0 0
0.47656 0.0048436 -0.00048507 -0.020097 0.0030441 0 0.0031247 -0.0037078 0.0044631 -0.0015526 -0.00021935 0.0011456 -0.086269 -0.0035661 -0.0033323 -0.012089 0.017999 0.0018467 0.0029338 -0.033064 0.0034648 0.023881 -0.086831 -0.0049177 0.094003 -0.0012389 0.0012572 0.00021478 -0.00016616 -0.001052 0 0 -0.00090418 0 -0.025134 -0.062555 -0.034379 0 0
0.48047 0.0041833 -0.00014971 -0.01988 0.0043913 0 0.0039436 -0.0053312 0.0055046 -0.0015228 -0.00017982 0.00037826 -0.083607 0.0030764 -0.0015838 -0.011162 0.010668 0.0034907 0.0075915 -0.033086 0.0042215 0.027435 -0.082648 -0.00341 0.08905 -0.00069406 0.00093122 -0.00017467 0.00019926 0.0049223 0 0 -0.0029328 0 -0.030102 -0.061342 -0.035023 0 0
0.48438 0.002591 0.00045178 -0.019142 0.0029831 0 0.0022793 -0.0043775 0.0025053 -0.0018414 -0.0011538 -0.00078238 -0.085793 0.0060724 0.00077421 -0.0084356 0.0044519 0.0051869 0.012275 -0.034427 0.0042878 0.027929 -0.071466 -0.00049581 0.080106 0.00019287 0.00052307 -0.00022684 0.00074402 0.017103 0 0 -0.0034734 0 -0.034521 -0.056205 -0.033521 0 0
0.48828 0.00019558 0.00063926 -0.014503 0.00090104 0 8.4021e-05 -0.0022259 -0.0022048 -0.0024866 -0.003299 -0.002393 -0.091093 0.0061423 0.00196 -0.0053326 0.00043556 0.0056925 0.016061 -0.036908 0.0036161 0.026528 -0.055133 0.002014 0.069396 0.000914 0.00034421 0.00019292 0.00093969 0.034219 0 0 -0.002812 0 -0.038198 -0.050088 -0.029801 0 0
0.49219 -0.0023911 1.416e-05 -0.0032209 0.00020429 0 -0.00050744 -0.00094652 -0.0050405 -0.0028904 -0.0048717 -0.0039316 -0.095029 0.0039651 0.0010009 -0.0027632 -0.00068197 0.0053339 0.018326 -0.040296 0.0025252 0.024225 -0.035317 0.0033569 0.058643 0.0011042 0.0005196 0.00083219 0.00060301 0.048575 0 0 -0.00236 0 -0.041113 -0.045147 -0.023906 0 0
0.49609 -0.0043682 -0.0011222 0.01334 0.0011886 0 0.00079957 -0.0013716 -0.0042133 -0.0026874 -0.0046659 -0.0043767 -0.095021 0.00055812 -0.00095938 -0.0016469 0.00179 0.0054643 0.018406 -0.044171 0.0014129 0.022392 -0.014422 0.0037948 0.050021 0.00089349 0.00090591 0.001252 0.00012319 0.052652 0 0 -0.0030594 0 -0.043401 -0.043948 -0.016025 0 0
0.5 -0.0052264 -0.0020185 0.029326 0.0024366 0 0.002318 -0.002632 -0.0010612 -0.0021674 -0.0038288 -0.0030609 -0.095008 -0.0028226 -0.0015818 -0.0023155 0.007808 0.006467 0.015949 -0.047277 0.00055229 0.023081 0.0030209 0.0036191 0.046264 0.00073788 0.0012119 0.0011738 2.4066e-05 0.046503 0 0 -0.0042173 0 -0.045912 -0.048438 -0.0075099 0 0
0.50391 -0.0050306 -0.0021059 0.037914 0.0024313 0 0.0022487 -0.0033259 0.0014489 -0.0018783 -0.0045076 -0.00043401 -0.10241 -0.0063413 0.00021892 -0.003379 0.015008 0.0068165 0.012352 -0.048824 2.4806e-05 0.02581 0.016077 0.0027036 0.045917 0.00089746 0.0012093 0.00066289 0.00033696 0.03666 0 0 -0.004089 0 -0.0492 -0.055168 -0.00023996 0 0
0.50781 -0.0042567 -0.0014156 0.036004 0.0010373 0 0.00056213 -0.002849 0.0014531 -0.001904 -0.0068327 0.0021536 -0.11824 -0.010652 0.0029082 -0.0040468 0.022233 0.004606 0.0083136 -0.048406 -0.0002112 0.0299 0.024828 0.0011652 0.047899 0.0011537 0.00087029 3.984e-05 0.00052833 0.027777 0 0 -0.0017262 0 -0.053284 -0.061869 0.0047708 0 0
0.51172 -0.0033117 -0.00046397 0.026095 -0.00056704 0 -0.0011 -0.0015923 -0.00045452 -0.0017582 -0.0081433 0.0035187 -0.13183 -0.016452 0.0037066 -0.0036011 0.028376 -1.5781e-05 0.0045307 -0.045767 -0.00017464 0.034477 0.029743 2.1228e-05 0.050949 0.0010919 0.0003496 -0.0003533 0.0001151 0.017863 0 0 0.0017793 0 -0.058007 -0.06628 0.006676 0 0
0.51563 -0.0021668 0.00021082 0.013857 -0.0012432 0 -0.0013131 -0.00019816 -0.0022591 -0.0010638 -0.0058932 0.0034832 -0.12931 -0.025129 0.0014311 -0.0010397 0.031632 -0.0043741 0.0021371 -0.040554 0.00021645 0.037622 0.031871 0.00057758 0.052814 0.00061225 -0.00014764 -0.00035387 -0.00071111 0.003734 0 0 0.0040019 0 -0.0626 -0.06463 0.0040729 0 0
0.51953 -0.00046318 0.00043525 0.0037231 -0.00097734 0 -0.0003975 0.0010278 -0.0025563 -0.00016739 -0.0010487 0.0026314 -0.10934 -0.035919 -0.0021523 0.0028969 0.031634 -0.0055843 0.0015764 -0.034068 0.0010176 0.037781 0.033362 0.0029355 0.051943 6.3712e-05 -0.00049596 -5.803e-05 -0.0011906 -0.010384 0 0 0.003254 0 -0.065817 -0.057223 -0.0017633 0 0
0.52344 0.0019802 0.0004426 -0.0035601 -0.00058645 0 0.00011253 0.0019958 -0.0014809 0.00016412 0.002297 0.0013645 -0.088475 -0.046907 -0.0039396 0.0068441 0.029126 -0.003301 0.0024875 -0.027485 0.0019928 0.035184 0.034499 0.0054168 0.048801 -0.0001558 -0.0006872 0.00023726 -0.00077723 -0.013959 0 0 0.0001011 0 -0.067552 -0.047052 -0.0088888 0 0
0.52734 0.0047378 0.00061464 -0.0096868 -0.00055074 0 -0.00059862 0.0025079 3.0759e-05 -0.00025918 0.0012046 -0.00051895 -0.087128 -0.056537 -0.0024542 0.0097484 0.024555 6.2236e-05 0.0045846 -0.0215 0.0025104 0.030167 0.034924 0.0059234 0.043929 -4.982e-05 -0.00077194 0.00021765 0.00023228 -0.0027063 0 0 -0.0030361 0 -0.068053 -0.036424 -0.015945 0 0
0.53125 0.0068915 0.0011588 -0.015698 -0.0004273 0 -0.0015531 0.0023827 0.0013673 -0.00050497 -0.0025926 -0.0030826 -0.10883 -0.062978 0.00080914 0.010414 0.018477 0.0018426 0.0074625 -0.016771 0.0018468 0.023354 0.033889 0.0039895 0.038176 1.3843e-05 -0.00077881 -0.00021665 0.00091709 0.011314 0 0 -0.0037235 0 -0.06789 -0.028097 -0.021411 0 0
0.53516 0.0076619 0.0019529 -0.020343 0.0004697 0 -0.0010441 0.0018766 0.0023975 0.00079041 -0.0041738 -0.0052027 -0.13543 -0.06274 0.0029011 0.0066382 0.011503 0.0015656 0.010205 -0.013814 -0.0002283 0.016307 0.029035 0.0012427 0.033405 -0.00022492 -0.00069288 -0.00084013 0.00060089 0.0064057 0 0 -0.0011374 0 -0.069444 -0.026954 -0.022538 0 0
0.53906 0.0070148 0.0026558 -0.021285 0.0020092 0 0.0013422 0.001689 0.002829 0.0040359 -0.00064113 -0.0047394 -0.14519 -0.058133 0.0021567 6.5518e-05 0.0041666 0.00073562 0.012135 -0.011136 -0.0030689 0.01031 0.021296 -0.00037606 0.030168 -0.0005909 -0.00050615 -0.0012533 -0.00051041 -0.028709 0 0 0.0037059 0 -0.073924 -0.030875 -0.020395 0 0
0.54297 0.0056754 0.0030042 -0.017468 0.0032052 0 0.0040786 0.0023458 0.0020494 0.007992 0.005616 -0.00033618 -0.13517 -0.050719 -0.00049073 -0.008159 -0.0036509 0.00055472 0.01304 -0.0077477 -0.0053784 0.0056093 0.011713 -0.00067904 0.028335 -0.00069078 -0.00027158 -0.0012159 -0.0015416 -0.081528 0 0 0.008869 0 -0.081454 -0.03793 -0.0158 0 0
0.54688 0.0045148 0.0030573 -0.010026 0.0033982 0 0.0052498 0.0036455 4.1491e-06 0.010564 0.0093313 0.0066739 -0.12294 -0.042225 -0.0025935 -0.016729 -0.012094 0.00048955 0.012809 -0.0027135 -0.0059491 0.0022822 0.0015835 -0.0011476 0.027621 -0.00040664 -8.2192e-05 -0.00085971 -0.0017502 -0.12441 0 0 0.012518 0 -0.091688 -0.04591 -0.0097361 0 0
0.55078 0.0038674 0.003154 -0.0010219 0.0032869 0 0.0046366 0.0048894 -0.0019684 0.010435 0.0078755 0.012418 -0.12504 -0.035502 -0.002324 -0.023273 -0.021549 -0.00060913 0.011366 0.0055138 -0.0043594 0.00021953 -0.0064876 -0.0026827 0.027369 -5.2141e-05 2.0177e-05 -0.0005447 -0.0011096 -0.138 0 0 0.013451 0 -0.10323 -0.050885 -0.0038676 0 0
0.55469 0.0034003 0.003569 0.0082585 0.0043949 0 0.0039822 0.0056613 -0.0017815 0.0080775 0.0038075 0.013202 -0.13639 -0.032827 0.00030459 -0.025338 -0.031722 -0.0024043 0.0093136 0.017074 -0.0011118 -0.0012864 -0.0097334 -0.0038567 0.026583 1.5147e-05 0.00010529 -0.00047635 -0.00018397 -0.12634 0 0 0.011346 0 -0.11195 -0.049508 -4.5573e-05 0 0
0.55859 0.0026153 0.0041686 0.017427 0.0072563 0 0.00505 0.0061842 0.0014329 0.0052958 0.0017483 0.0087379 -0.13518 -0.033039 0.0037965 -0.023273 -0.041539 -0.0028768 0.0072734 0.030209 0.0028017 -0.0025628 -0.0087348 -0.0020561 0.025165 -0.00014303 0.00028999 -0.00048765 0.00044977 -0.10944 0 0 0.0070688 0 -0.11578 -0.043264 0.0019143 0 0
0.5625 0.0014486 0.0044377 0.025613 0.010242 0 0.0075344 0.0067706 0.005999 0.0037799 0.0032596 0.0028902 -0.10945 -0.034936 0.0063178 -0.017502 -0.049964 -0.00060702 0.0055585 0.043559 0.0064575 -0.0035925 -0.004231 0.0033231 0.023212 -9.4975e-05 0.00058572 -0.00024251 0.00061586 -0.10273 0 0 0.0027171 0 -0.11375 -0.033722 0.0024493 0 0
0.56641 0.00037269 0.0039343 0.030599 0.010591 0 0.0091331 0.0070664 0.0087293 0.0039355 0.0055086 0.00084112 -0.075265 -0.036937 0.0066469 -0.008811 -0.055821 0.0031072 0.0044365 0.055563 0.0092418 -0.0042681 0.0026048 0.0091267 0.02093 0.00041502 0.00082175 0.00034374 0.0004889 -0.10495 0 0 0.00077261 0 -0.10542 -0.023035 0.0022583 0 0
0.57031 -6.4381e-05 0.0027615 0.029983 0.0070083 0 0.007812 0.0061614 0.0076859 0.004821 0.0049793 0.0047604 -0.064025 -0.035499 0.0046483 0.00087045 -0.055669 0.0050797 0.0042191 0.062398 0.010761 -0.0040354 0.0089767 0.010555 0.018745 0.0010605 0.00076924 0.00094239 0.00029832 -0.10471 0 0 0.0024228 0 -0.091357 -0.016532 0.0031324 0 0
0.57422 0.00024551 0.0015544 0.023447 0.0013617 0 0.0039413 0.0036366 0.0040478 0.0050263 0.0016804 0.01166 -0.089945 -0.030499 0.001372 0.0091038 -0.049938 0.0034697 0.0043738 0.063792 0.010739 -0.0030444 0.013059 0.0055488 0.016629 0.0011874 0.00038554 0.0011201 0.00015254 -0.094345 0 0 0.006273 0 -0.077356 -0.016087 0.0057182 0 0
0.57813 0.00092151 0.00092615 0.013584 -0.0024298 0 7.4578e-05 0.00038107 0.0011063 0.0037012 -0.0010523 0.015478 -0.13241 -0.023218 -0.0013734 0.015321 -0.039306 -9.5727e-05 0.0045699 0.060104 0.0091453 -0.0015727 0.015014 -0.0028265 0.014254 0.00050462 -7.194e-05 0.00079644 6.9665e-05 -0.074747 0 0 0.0088602 0 -0.066166 -0.021261 0.0096339 0 0
0.58203 0.0015128 0.00090102 0.0039852 -0.001632 0 -0.0014315 -0.0018989 0.0012237 0.0010561 -0.00070754 0.011893 -0.15381 -0.015214 -0.0021394 0.019321 -0.02467 -0.0020388 0.0045376 0.051889 0.0063817 8.2923e-05 0.015344 -0.0086475 0.011282 -0.0005418 -0.00023325 0.00033201 3.938e-05 -0.048729 0 0 0.0070599 0 -0.059768 -0.031116 0.014294 0 0
0.58594 0.0019014 0.00093442 -0.0038253 0.0027857 0 -0.00056673 -0.0021427 0.00368 -0.001849 0.0013999 0.001999 -0.13577 -0.0094069 -0.0010728 0.021261 -0.0075665 -0.00050395 0.0039332 0.04005 0.003218 0.0014261 0.015321 -0.0081421 0.007123 -0.0011442 2.4895e-05 0.00012868 2.7595e-06 -0.015812 0 0 0.00068113 0 -0.060357 -0.043612 0.01846 0 0
0.58984 0.0022701 0.00053187 -0.011433 0.0067346 0 0.00051656 -0.00088628 0.005491 -0.0038062 0.0018543 -0.0082302 -0.096739 -0.01003 -3.7477e-05 0.022746 0.0081439 0.0027863 0.0026703 0.027278 0.00038328 0.0019374 0.017224 -0.0027755 0.0015078 -0.00088508 0.00040402 0.00018467 -0.00015241 0.022499 0 0 -0.0069676 0 -0.06655 -0.053873 0.020085 0 0
0.59375 0.0027237 -0.00017544 -0.021159 0.0063638 0 -0.00024885 0.00029443 0.0043339 -0.0042363 -0.00058691 -0.012363 -0.072871 -0.016301 -0.0010481 0.024991 0.020363 0.0045029 0.0011931 0.015639 -0.0018354 0.0019433 0.020943 0.0024364 -0.0046464 -8.6467e-05 0.00042452 0.00012107 -0.00047099 0.054733 0 0 -0.011282 0 -0.073301 -0.059846 0.019352 0 0
0.59766 0.0030303 -0.00054036 -0.032326 0.0013559 0 -0.0027885 0.00024518 0.00069456 -0.0035584 -0.0034124 -0.0083817 -0.082392 -0.027014 -0.0041772 0.028256 0.028253 0.0032638 -0.00019981 0.0060133 -0.0035648 0.0017924 0.025749 0.0036162 -0.010615 0.00057448 -9.4057e-05 -0.00033382 -0.00079014 0.063667 0 0 -0.0097695 0 -0.077657 -0.06094 0.016824 0 0
0.60156 0.0027882 -0.0001217 -0.039961 -0.0046731 0 -0.0049514 -0.00089415 -0.0027496 -0.0028259 -0.0034257 -0.00020118 -0.10981 -0.040337 -0.0070421 0.032535 0.0314 0.00082548 -0.0012002 -0.00092735 -0.0048901 0.0019041 0.030583 0.0012111 -0.015599 0.00073541 -0.00078062 -0.00095526 -0.00080063 0.043542 0 0 -0.0039601 0 -0.076809 -0.057089 0.013383 0 0
0.60547 0.0018304 0.00073696 -0.037806 -0.0070466 0 -0.0045122 -0.0021386 -0.0037192 -0.0027953 -0.00076366 0.0053306 -0.12418 -0.051371 -0.0067275 0.036783 0.029752 -0.00025301 -0.0012397 -0.0040742 -0.0054754 0.0032246 0.032587 -0.0011109 -0.017827 0.00060166 -0.00099154 -0.0011981 -0.00033122 0.011838 0 0 0.0017662 0 -0.066032 -0.0489 0.011533 0 0
0.60938 0.00041958 0.0011236 -0.023491 -0.0038146 0 -0.0011935 -0.002709 -0.0023042 -0.0031631 0.0010612 0.0036532 -0.11057 -0.055678 -0.0025285 0.039037 0.026949 0.00038996 -0.00046038 -0.0044814 -0.0047585 0.0058653 0.03079 -0.00039137 -0.017222 0.00058679 -0.00041255 -0.00077208 0.00042349 -0.001884 0 0 0.003571 0 -0.048162 -0.039901 0.0132 0 0
0.61328 -0.00097321 0.00040351 -0.0014645 0.0026123 0 0.0030252 -0.0025109 -0.00057562 -0.0027524 -0.00070155 -0.0040555 -0.082625 -0.052649 0.0031739 0.038532 0.024943 0.00075637 0.00082572 -0.0028642 -0.0026334 0.0094487 0.026275 0.002823 -0.014425 0.0008074 0.00058653 1.9349e-05 0.001014 0.016498 0 0 0.0010871 0 -0.026931 -0.031511 0.018333 0 0
0.61719 -0.0020565 -0.0011424 0.019126 0.0072674 0 0.0054031 -0.0017842 -0.00049101 -0.00066225 -0.0045758 -0.011803 -0.066279 -0.042405 0.0068888 0.034897 0.02491 -0.00077236 0.0023655 0.00030563 6.2219e-05 0.013599 0.020353 0.0053154 -0.010028 0.00099231 0.0012256 0.00057103 0.0011148 0.049399 0 0 -0.002455 0 -0.0054548 -0.024471 0.026502 0 0
0.62109 -0.0028691 -0.002532 0.030202 0.0064398 0 0.0043988 -0.00067774 -0.0022098 0.002599 -0.0062701 -0.013364 -0.074208 -0.025854 0.0069618 0.027955 0.027906 -0.0031791 0.003825 0.0045237 0.0018673 0.01774 0.015246 0.0045104 -0.004905 0.00085046 0.0010009 0.00059297 0.0007886 0.062149 0 0 -0.003025 0 0.012066 -0.019287 0.036668 0 0
0.625 -0.0035766 -0.0029346 0.029742 0.00055252 0 0.00064737 0.00063515 -0.0042293 0.0051623 -0.0034942 -0.007032 -0.09648 -0.0075723 0.0046303 0.019147 0.033425 -0.0038342 0.0047978 0.0086691 0.0016949 0.020776 0.015352 0.00094129 -0.00078752 0.00043888 0.00014342 0.00038376 0.00036232 0.036677 0 0 0.00071858 0 0.019387 -0.015654 0.045414 0 0
0.62891 -0.0041762 -0.0023335 0.022229 -0.0060779 0 -0.003554 0.0016446 -0.0048937 0.0051905 0.0013242 0.0030579 -0.11307 0.0076992 0.0023175 0.011164 0.038574 -0.0016663 0.0054511 0.011637 -0.00033387 0.022528 0.020331 -0.0023206 0.0017366 0.00012037 -0.00059515 0.00047148 6.8863e-05 -0.0091958 0 0 0.0060928 0 0.018349 -0.012546 0.050712 0 0
0.63281 -0.0044235 -0.0014114 0.014489 -0.0084379 0 -0.0057479 0.0017304 -0.0037358 0.0024607 0.0035873 0.010021 -0.11238 0.018232 0.0011486 0.005243 0.041748 0.0012951 0.0059637 0.012725 -0.0029771 0.022899 0.029011 -0.0025051 0.0025457 0.0001813 -0.00063429 0.0010255 -0.00014143 -0.037241 0 0 0.00839 0 0.010477 -0.0098226 0.051939 0 0
0.63672 -0.0040136 -0.00086847 0.010378 -0.0045984 0 -0.0048495 0.0008873 -0.0016048 -0.0013262 0.0014851 0.0093472 -0.098237 0.022911 0.00029797 0.0023758 0.04153 0.0019904 0.0065333 0.011316 -0.0048058 0.021838 0.039633 0.00043202 0.0016696 0.00053041 -7.4596e-05 0.00167 -0.00043073 -0.02434 0 0 0.0047082 0 -0.0021429 -0.007476 0.048912 0 0
0.64063 -0.0027952 -0.00087425 0.0083822 0.0027613 0 -0.0018299 1.5468e-05 0.00021486 -0.0038594 -0.0021934 0.0021464 -0.083291 0.020874 -0.001413 0.0038345 0.035776 -0.0002099 0.0075066 0.0061986 -0.0051446 0.018994 0.047754 0.0038413 -0.00075009 0.00077521 0.00044589 0.0018633 -0.00077822 0.016881 0 0 -0.0034638 0 -0.015453 -0.0060823 0.041999 0 0
0.64453 -0.00084381 -0.0010934 0.003655 0.0083037 0 0.00090748 0.00015028 0.00096321 -0.0040136 -0.0033029 -0.0058797 -0.078845 0.015886 -0.0037436 0.0079292 0.026085 -0.002626 0.0088549 -0.0018129 -0.0042582 0.014395 0.048716 0.0046555 -0.0037415 0.00057494 0.00037929 0.0013982 -0.00092448 0.051379 0 0 -0.011095 0 -0.024362 -0.006155 0.034459 0 0
0.64844 0.0015558 -0.0010949 -0.0073277 0.0080708 0 0.0012074 0.0013085 0.00074221 -0.0025738 -0.00084232 -0.008819 -0.0895 0.010693 -0.0051935 0.012749 0.0151 -0.0021228 0.010235 -0.011257 -0.0028235 0.0081884 0.042475 0.0019111 -0.0067463 -6.466e-05 -0.00024397 0.00051238 -0.00062162 0.053716 0 0 -0.013329 0 -0.027963 -0.0074683 0.028096 0 0
0.65234 0.0039053 -0.00066521 -0.02314 0.0025514 0 -0.0011447 0.0023152 0.00019985 -0.0013611 0.0022872 -0.0048305 -0.11225 0.0066597 -0.0048314 0.017124 0.0046939 0.0013758 0.011336 -0.021101 -0.0013742 0.00047202 0.029707 -0.0024908 -0.009436 -0.0007811 -0.00091119 -0.00041075 0.00010409 0.027033 0 0 -0.0091044 0 -0.026178 -0.0097178 0.023745 0 0
0.65625 0.0055213 0.00018327 -0.037514 -0.0036581 0 -0.0040491 0.0020042 -4.4741e-05 -0.0016485 0.0028159 0.0028687 -0.13703 0.0048645 -0.0035569 0.019876 -0.0030292 0.0046234 0.011775 -0.030158 -0.00022846 -0.0085756 0.012001 -0.0052878 -0.0115 -0.0010992 -0.0011525 -0.0011372 0.00096522 -0.0061942 0 0 -0.001761 0 -0.019585 -0.012409 0.021944 0 0
0.66016 0.0057691 0.0013179 -0.043197 -0.0054426 0 -0.0046024 0.00055747 0.00018746 -0.0032254 0.00069062 0.0088041 -0.14989 0.0052794 -0.0032305 0.019724 -0.0045778 0.0043983 0.010798 -0.036386 0.00029941 -0.017843 -0.0051568 -0.0043948 -0.012233 -0.00074466 -0.00094314 -0.001575 0.0016536 -0.027513 0 0 0.0038094 0 -0.010831 -0.014202 0.022214 0 0
0.66406 0.0044933 0.0024881 -0.036908 -0.0012374 0 -0.0015268 -0.00057208 0.00061977 -0.0047087 -0.0012257 0.0094201 -0.1412 0.0053859 -0.0046132 0.018298 -0.002037 0.0008471 0.0089223 -0.040492 -5.1337e-05 -0.025456 -0.017139 -0.00051719 -0.01172 0.00015749 -0.00061779 -0.0016166 0.0020183 -0.035384 0 0 0.0049859 0 -0.0037006 -0.014699 0.022216 0 0
0.66797 0.0023018 0.0032932 -0.021845 0.0056867 0 0.0034771 -0.00017406 0.0008709 -0.0046196 -0.0005987 0.005396 -0.11457 0.0041119 -0.0064656 0.01655 0.0030887 -0.0027702 0.0065683 -0.043149 -0.0010875 -0.030293 -0.022687 0.0033957 -0.0099227 0.0011176 -0.00046215 -0.0011686 0.0020245 -0.038854 0 0 0.0030339 0 0.00071432 -0.014017 0.021127 0 0
0.67188 0.00031392 0.0033354 -0.0057366 0.0098201 0 0.0068264 0.0014284 0.00087144 -0.0023368 0.0019538 0.00058118 -0.086954 0.00070724 -0.0068541 0.015371 0.0091001 -0.0035722 0.0042275 -0.045128 -0.0019835 -0.031445 -0.021341 0.0044356 -0.0069004 0.0015673 -0.00044687 -0.00038208 0.001644 -0.044356 0 0 0.0013733 0 0.0018059 -0.012432 0.018416 0 0
0.67578 -0.00058158 0.002541 0.004528 0.0078417 0 0.0059555 0.0027796 0.00094136 0.0015949 0.0040088 -0.0012769 -0.075822 -0.0053791 -0.0051907 0.016012 0.013039 -0.0019425 0.0028509 -0.047724 -0.0018416 -0.027487 -0.013449 0.0019651 -0.0027982 0.0012512 -0.0003533 0.0002746 0.00089368 -0.051112 0 0 0.0023075 0 -0.00055012 -0.010652 0.013858 0 0
0.67969 -0.00038898 0.0013189 0.0078635 0.0012855 0 0.0016401 0.0029173 0.0014004 0.0057803 0.0042703 0.00068637 -0.083523 -0.012154 -0.0027109 0.018529 0.012183 -0.00075066 0.0034021 -0.051723 -0.00063191 -0.019627 -0.003728 -0.0019768 0.0013241 0.00043737 -8.9339e-05 0.00035178 -1.054e-05 -0.056399 0 0 0.0051921 0 -0.0036774 -0.0097577 0.0091561 0 0
0.68359 2.5062e-05 0.00029747 0.009606 -0.004731 0 -0.0023744 0.002323 0.002096 0.0086616 0.0036981 0.0042004 -0.094522 -0.017491 -0.00088915 0.021715 0.0072951 -0.0019139 0.0057326 -0.056147 0.0005294 -0.010617 0.0046175 -0.0043891 0.0045929 -0.00027611 0.00018742 -0.00010992 -0.0006509 -0.06024 0 0 0.0074532 0 -0.0053646 -0.0097316 0.0058024 0 0
0.6875 -0.00031741 -0.00017818 0.016783 -0.0056759 0 -0.0023522 0.0020961 0.0024331 0.0092965 0.0038074 0.0060608 -0.090115 -0.020212 0.00033101 0.024755 -0.00070647 -0.0041437 0.0096909 -0.0599 0.00033675 -0.0021969 0.010429 -0.0036782 0.0065219 -0.00045176 0.0002636 -0.0005326 -0.00068513 -0.063122 0 0 0.0071767 0 -0.0045209 -0.01027 0.0045585 0 0
0.69141 -0.0016736 -0.00029628 0.031339 -0.0012585 0 0.0022408 0.0023994 0.002012 0.0078541 0.0045785 0.0048429 -0.066918 -0.019356 0.0023867 0.026792 -0.010439 -0.0043197 0.014985 -0.061645 -0.0012829 0.0038706 0.0131 -0.0007258 0.0067313 -0.00017397 0.0001314 -0.00035006 -0.00017396 -0.061871 0 0 0.0047346 0 -0.00033439 -0.010874 0.0059832 0 0
0.69531 -0.0033842 -0.00051395 0.046816 0.0043849 0 0.0080469 0.0021461 0.0012182 0.0054447 0.0045832 0.0019095 -0.040422 -0.01406 0.0061039 0.02654 -0.01815 -0.00096056 0.020967 -0.057797 -0.0027934 0.0045144 0.013599 0.0021002 0.0049557 8.0292e-05 4.8254e-06 0.00036416 0.00041218 -0.051392 0 0 0.0021027 0 0.0077229 -0.0098969 0.010378 0 0
0.69922 -0.004431 -0.0010655 0.051864 0.0060825 0 0.010316 0.00042522 0.00097623 0.0032689 0.0029231 -6.9047e-05 -0.029701 -0.007766 0.010099 0.02523 -0.021461 0.0039402 0.026631 -0.049052 -0.0023576 0.0016598 0.015315 0.0029602 0.0029834 -4.3788e-05 7.5968e-05 0.00088993 0.00057785 -0.030726 0 0 0.00080021 0 0.016437 -0.0068167 0.015243 0 0
0.70313 -0.0041899 -0.0017697 0.038624 0.0018209 0 0.0066268 -0.0020176 0.0017112 0.0017009 0.00037597 0.00018578 -0.038761 -0.0024721 0.011519 0.024044 -0.019928 0.0066431 0.031717 -0.036683 0.0003055 -0.0028747 0.019372 0.0018324 0.0019227 -0.00039893 0.00029624 0.00056013 0.00022557 -0.0045491 0 0 0.00050248 0 0.023957 -0.0018211 0.019275 0 0
0.70703 -0.0027445 -0.0023047 0.0096956 -0.0056155 0 -0.0011554 -0.003173 0.0025705 0.00014292 -0.0016005 0.0010212 -0.053157 0.00019974 0.0086053 0.024104 -0.013578 0.0051659 0.036086 -0.022226 0.0034299 -0.0073133 0.026295 0.00020471 0.0026924 -0.00049772 0.00042868 -0.00052864 -0.00029432 0.023064 0 0 -0.00051173 0 0.028725 0.0046922 0.021446 0 0
0.71094 -0.00064137 -0.0025739 -0.022128 -0.01081 0 -0.0082323 -0.0018515 0.0019309 -0.0021589 -0.0025157 -0.00094171 -0.054366 -0.0018684 0.0025873 0.027197 -0.002915 0.0010656 0.039673 -0.0084557 0.0047624 -0.0088885 0.036071 -0.00024658 0.0065609 -5.3471e-05 0.00030199 -0.0015544 -0.00053301 0.054218 0 0 -0.0036919 0 0.02856 0.011829 0.02046 0 0
0.71484 0.0015091 -0.0027024 -0.041812 -0.0099125 0 -0.010427 0.00079951 -0.0010401 -0.0051289 -0.002976 -0.0075506 -0.036622 -0.0089587 -0.0030062 0.034674 0.0088301 -0.0021117 0.042729 -0.00015148 0.0037339 -0.0049011 0.04598 0.0012172 0.013679 0.00068408 -2.1787e-05 -0.001745 -0.00032232 0.092499 0 0 -0.0088435 0 0.02242 0.017436 0.016105 0 0
0.71875 0.0031948 -0.0026867 -0.042072 -0.0035725 0 -0.0071603 0.0021656 -0.0052434 -0.0077532 -0.0033737 -0.016525 -0.010078 -0.017947 -0.0050414 0.044865 0.018715 -0.0020231 0.045484 0.0021158 0.002034 0.0029834 0.05366 0.0041359 0.021975 0.0011705 -0.00033481 -0.0010948 0.00016065 0.13148 0 0 -0.014025 0 0.012788 0.020669 0.010125 0 0
0.72266 0.003965 -0.0021911 -0.027877 0.0036363 0 -0.0016282 0.00066928 -0.0082118 -0.0089965 -0.0032317 -0.022147 0.010569 -0.026845 -0.00305 0.056533 0.025345 0.00068383 0.04786 -0.0014538 0.0019178 0.013285 0.058134 0.007281 0.030055 0.0011241 -0.00049575 -0.00029384 0.00061198 0.15147 0 0 -0.016577 0 0.0011601 0.021223 0.0034962 0 0
0.72656 0.0035051 -0.00085762 -0.012059 0.0067535 0 0.0018085 -0.0026735 -0.008052 -0.0087538 -0.002294 -0.019344 0.018872 -0.033591 0.0007947 0.06822 0.027635 0.0033812 0.049707 -0.010053 0.0039029 0.024147 0.058796 0.0093364 0.036444 0.00078622 -0.00051542 1.2018e-05 0.00080945 0.13325 0 0 -0.014543 0 -0.010782 0.019033 -0.0027572 0 0
0.73047 0.0019155 0.0011293 -0.0053857 0.0041562 0 0.00093016 -0.0052334 -0.005014 -0.0077656 -0.0017379 -0.0081665 0.019004 -0.034309 0.0036877 0.076772 0.024039 0.003947 0.050285 -0.021116 0.0061966 0.031365 0.055424 0.0095958 0.038118 0.00060726 -0.0004499 -0.00018172 0.00064353 0.078026 0 0 -0.0078438 0 -0.019736 0.014269 -0.0067327 0 0
0.73438 -0.00011364 0.0028816 -0.0086714 -0.0013707 0 -0.0028351 -0.00518 -0.0012247 -0.006591 -0.003277 0.0052549 0.018342 -0.029462 0.0042719 0.080941 0.017218 0.0023233 0.049294 -0.029788 0.0064433 0.032919 0.050969 0.0084786 0.035129 0.00073065 -0.00028361 -0.00038381 8.8979e-05 0.012311 0 0 0.0012689 0 -0.024195 0.0089325 -0.0077869 0 0
0.73828 -0.001586 0.0033732 -0.012828 -0.004946 0 -0.0057302 -0.0028392 0.0011324 -0.0048657 -0.006649 0.012668 0.019862 -0.020863 0.0031867 0.081204 0.009164 1.1318e-05 0.046795 -0.034432 0.0040229 0.029312 0.046858 0.0074261 0.028636 0.00086628 1.6908e-05 -0.0002503 -0.00072578 -0.030845 0 0 0.0089164 0 -0.024383 0.0040274 -0.0058945 0 0
0.74219 -0.0018537 0.0023001 -0.0067021 -0.0034199 0 -0.0046972 0.00013281 0.001482 -0.0018102 -0.0086898 0.0098768 0.021319 -0.01016 0.0020514 0.078175 0.0013628 -0.0015777 0.042905 -0.03429 0.00062719 0.021302 0.043868 0.0078637 0.019725 0.00068517 0.00034714 3.8238e-05 -0.001439 -0.038361 0 0 0.011566 0 -0.020678 0.00022835 -0.0009768 0 0
0.74609 -0.0011023 0.0004271 0.013311 0.0022423 0 0.0002231 0.0024843 0.00096256 0.0025029 -0.0060084 0.00021376 0.019712 0.00026565 0.002037 0.07295 -0.0043884 -0.0021723 0.037865 -0.02906 -0.0013207 0.010317 0.042551 0.0097684 0.010004 0.00025819 0.00045191 6.3278e-05 -0.001601 -0.026472 0 0 0.0084248 0 -0.013828 -0.0017472 0.007132 0 0
0.75 -0.00019732 -0.00094922 0.039213 0.0077887 0 0.0059136 0.0040468 0.0011544 0.0066218 0.0010327 -0.007722 0.015392 0.0063009 0.0031273 0.068227 -0.0058827 -0.0022798 0.032655 -0.021046 -0.00069079 -1.7447e-05 0.042296 0.011178 0.0026771 1.0708e-05 0.00015598 -0.0002714 -0.001051 -0.02444 0 0 0.002504 0 -0.0063165 -0.0012507 0.018328 0 0
0.75391 1.0561e-05 -0.00097564 0.056205 0.0089952 0 0.0085659 0.0049948 0.0027725 0.0087407 0.0076457 -0.0065059 0.012634 0.0078295 0.0043444 0.065472 -0.0041836 -0.002127 0.028287 -0.014051 0.0018061 -0.0076872 0.041772 0.0095092 -0.0013227 0.00023085 -0.00038311 -0.00058967 -0.00016704 -0.04901 0 0 -0.0010258 0 -0.00055838 0.00088052 0.030795 0 0
0.75781 -0.00067018 0.00016668 0.05314 0.0048776 0 0.0065872 0.0050794 0.0053489 0.0083578 0.0088215 0.004501 0.017206 0.0053476 0.0045261 0.064936 5.9864e-06 -0.0012226 0.025261 -0.0095874 0.0046921 -0.012272 0.040599 0.0038482 -0.0018037 0.0006957 -0.00072518 -0.00047561 0.00036744 -0.092959 0 0 0.0014544 0 0.0023505 0.0043146 0.043504 0 0
0.76172 -0.0016919 0.0014897 0.031034 -0.0016169 0 0.0018014 0.0040104 0.0077709 0.0068084 0.0044406 0.018696 0.032452 -0.00022051 0.0031001 0.066544 0.0057985 0.00091557 0.023981 -0.0087577 0.0069198 -0.013748 0.038599 -0.0039213 0.0011143 0.00085814 -0.00053532 3.1219e-05 0.00015452 -0.13455 0 0 0.0089315 0 0.0015533 0.0086634 0.055348 0 0
0.76563 -0.0022336 0.001962 0.0030385 -0.0058794 0 -0.0019858 0.0023893 0.0089213 0.0059937 -0.00031605 0.027094 0.055449 -0.006641 0.00045466 0.069519 0.011544 0.003653 0.025146 -0.012517 0.0079752 -0.012719 0.036125 -0.010463 0.0069602 0.00040859 5.4321e-05 0.00046196 -0.00054077 -0.15442 0 0 0.01605 0 -0.0043431 0.013287 0.064012 0 0
0.76953 -0.0017668 0.0011738 -0.014698 -0.0050822 0 -0.0019744 0.001649 0.0080496 0.0065308 -0.00017992 0.024594 0.076364 -0.010493 -0.0022736 0.071722 0.015397 0.0051002 0.028183 -0.018138 0.0073113 -0.011496 0.034468 -0.013717 0.013374 -0.00039123 0.00051735 0.00043216 -0.0010465 -0.14406 0 0 0.016974 0 -0.013919 0.017063 0.068144 0 0
0.77344 -0.00032283 -0.00050124 -0.014869 -0.00020595 0 0.0013939 0.002645 0.0050662 0.0071987 0.0046345 0.013041 0.084221 -0.010916 -0.0038934 0.072367 0.017152 0.0034813 0.03232 -0.023273 0.0044101 -0.010949 0.034113 -0.014337 0.019054 -0.00095081 0.00043153 4.7829e-05 -0.00093427 -0.1041 0 0 0.0099181 0 -0.025332 0.019418 0.06819 0 0
0.77734 0.0015813 -0.002202 -0.0044311 0.0047922 0 0.0047201 0.0044271 0.00083532 0.0062209 0.0084919 -0.00066962 0.077085 -0.0077047 -0.0038966 0.071216 0.016941 -0.00099048 0.037053 -0.026494 -0.0002383 -0.011307 0.035225 -0.014342 0.023275 -0.00089911 -7.474e-05 -0.00024854 -0.00038157 -0.04188 0 0 -0.0013499 0 -0.037285 0.019977 0.064616 0 0
0.78125 0.0031796 -0.0030641 0.0011922 0.0059683 0 0.0043133 0.0048525 -0.0029721 0.0030447 0.0061446 -0.0094969 0.067436 -0.0010912 -0.0027013 0.068323 0.015209 -0.0055666 0.041816 -0.026439 -0.0045427 -0.012502 0.037796 -0.014378 0.025423 -0.0003781 -0.00040669 -0.00018561 0.00012336 0.027016 0 0 -0.010329 0 -0.048277 0.018415 0.058234 0 0
0.78516 0.0037401 -0.0026644 -0.0088341 0.0022948 0 -0.00076782 0.0026952 -0.0048326 -0.0011528 -0.0017851 -0.01054 0.074217 0.007109 -0.0012352 0.065015 0.0139 -0.0067057 0.045447 -0.021703 -0.0059287 -0.013429 0.041381 -0.012576 0.024842 0.00015904 -8.0285e-05 7.4567e-05 0.00036182 0.080411 0 0 -0.01263 0 -0.055023 0.014671 0.051438 0 0
0.78906 0.0028923 -0.001276 -0.030754 -0.0036288 0 -0.0076723 -0.00095966 -0.0045965 -0.0045925 -0.0093879 -0.0061705 0.10528 0.013998 -0.00027665 0.063172 0.014816 -0.0030071 0.047574 -0.014892 -0.0036079 -0.013244 0.04521 -0.0064221 0.022933 0.00036731 0.00076764 0.00019941 0.00055402 0.10127 0 0 -0.00894 0 -0.057227 0.010705 0.046672 0 0
0.79297 0.00091149 0.00021704 -0.047948 -0.0075241 0 -0.011635 -0.0036724 -0.0037659 -0.0063805 -0.011361 -0.0018663 0.14666 0.018578 -0.00015029 0.063541 0.018659 0.0031784 0.047935 -0.0072776 0.00025662 -0.011846 0.049375 0.0041662 0.020304 0.00022505 0.0014654 0.00012121 0.00092508 0.092824 0 0 -0.0039629 0 -0.054679 0.0076419 0.044728 0 0
0.79688 -0.0012975 0.00081428 -0.04382 -0.0065795 0 -0.009474 -0.004059 -0.0042377 -0.0069201 -0.0079244 -0.0024743 0.1722 0.020205 -0.00089607 0.066596 0.025803 0.0071947 0.046354 -8.645e-05 0.0020783 -0.0093282 0.054079 0.015808 0.017567 -6.696e-05 0.0014328 0.00010263 0.0012311 0.080136 0 0 -0.0025231 0 -0.047472 0.0065222 0.046048 0 0
0.80078 -0.002687 8.2403e-05 -0.015778 -0.0014878 0 -0.0020972 -0.0031019 -0.0064888 -0.0071115 -0.0038648 -0.00913 0.1673 0.018381 -0.0024524 0.072753 0.036461 0.0057132 0.042437 0.0048948 -6.3491e-06 -0.0061855 0.060038 0.023919 0.01563 -0.00028388 0.00073792 0.00035676 0.00090701 0.090758 0 0 -0.0060971 0 -0.035752 0.0090417 0.050876 0 0
0.80469 -0.0027817 -0.0014696 0.021375 0.0040997 0 0.0059411 -0.0029561 -0.0089866 -0.0073901 -0.0032645 -0.018508 0.14377 0.014888 -0.0044537 0.080391 0.048269 -0.00046497 0.036782 0.0066404 -0.0043262 -0.0036179 0.067458 0.026221 0.015237 -0.00026888 2.546e-05 0.00070258 -0.00023459 0.12917 0 0 -0.012208 0 -0.022263 0.015217 0.057221 0 0
0.80859 -0.0020413 -0.0027045 0.04593 0.0062814 0 0.0096029 -0.0045621 -0.0095492 -0.0075229 -0.0057822 -0.024851 0.12893 0.011528 -0.0059305 0.08774 0.058874 -0.006976 0.030505 0.0056759 -0.0070765 -0.0019635 0.075189 0.024187 0.016193 4.6503e-05 -0.0001164 0.00071141 -0.0015555 0.1697 0 0 -0.01661 0 -0.0096205 0.023177 0.063303 0 0
0.8125 -0.0014767 -0.0026951 0.045432 0.003762 0 0.0069351 -0.0066329 -0.0073995 -0.0070643 -0.0080186 -0.023681 0.13842 0.0091613 -0.0056246 0.093808 0.066866 -0.0094638 0.02438 0.0021862 -0.0057034 -0.0012356 0.082039 0.02126 0.01828 0.00057636 0.00027937 0.00021449 -0.0020277 0.17689 0 0 -0.016254 0 0.00055752 0.03157 0.068294 0 0
0.81641 -0.001773 -0.0014218 0.025446 -0.0012578 0 0.00037496 -0.007022 -0.0038735 -0.0057709 -0.0076908 -0.014901 0.16072 0.0084754 -0.0030592 0.097708 0.070982 -0.0070551 0.019242 -0.0035522 -0.001074 -0.00129 0.086588 0.019741 0.021148 0.0010238 0.00062503 -0.00041583 -0.0012184 0.13572 0 0 -0.010996 0 0.0067567 0.038878 0.071557 0 0
0.82031 -0.0026713 0.00025912 0.0039939 -0.0047946 0 -0.0051766 -0.0049011 -0.0010899 -0.0036574 -0.0057021 -0.003042 0.17047 0.0099241 0.00057628 0.098035 0.069115 -0.0027023 0.017148 -0.011548 0.0035327 -0.0015956 0.084966 0.019231 0.02374 0.0010147 0.00040053 -0.00058007 0.00020291 0.064021 0 0 -0.0033244 0 0.005879 0.041889 0.072634 0 0
0.82422 -0.0031691 0.0013237 -0.0033605 -0.0040724 0 -0.0060051 -0.0014486 1.5538e-05 -0.00097145 -0.0042623 0.005777 0.15713 0.011805 0.0029272 0.096263 0.064101 -0.00023276 0.018028 -0.020395 0.0054479 -0.0017517 0.078079 0.017617 0.025038 0.00042189 -0.00030048 -6.3742e-05 0.0010451 -0.0032892 0 0 0.003306 0 0.00021988 0.041088 0.073051 0 0
0.82813 -0.0023595 0.0013244 0.0046052 0.00046423 0 -0.0021521 0.00148 0.00029873 0.0017046 -0.0039006 0.0081252 0.13779 0.013287 0.0023649 0.093172 0.057635 -0.00092849 0.021564 -0.02924 0.0046694 -0.0020083 0.067348 0.013153 0.024713 -0.00042216 -0.00084965 0.00070678 0.00072462 -0.041933 0 0 0.0064373 0 -0.0087086 0.037478 0.07343 0 0
0.83203 -0.00016411 0.00057067 0.015232 0.0055744 0 0.0029821 0.0030707 0.0011853 0.0035427 -0.0030474 0.0055476 0.13956 0.013784 -0.00034042 0.089424 0.051236 -0.0027252 0.027266 -0.037175 0.0032204 -0.0027277 0.054469 0.0056594 0.02263 -0.00092502 -0.0007023 0.0010575 -0.00021652 -0.053194 0 0 0.0058905 0 -0.019398 0.032233 0.074171 0 0
0.83594 0.0026451 -0.0002695 0.013597 0.0076645 0 0.0055098 0.0038704 0.003068 0.0040849 -0.00034591 0.003048 0.17024 0.012747 -0.0023704 0.085793 0.046995 -0.0025344 0.03422 -0.042561 0.0028595 -0.0047385 0.042471 -0.003692 0.018793 -0.00073693 6.7832e-05 0.0007124 -0.00074525 -0.056318 0 0 0.0037428 0 -0.029607 0.027404 0.075529 0 0
0.83984 0.0050498 -0.00066332 -0.0046929 0.0053643 0 0.0040123 0.0046882 0.005016 0.0039571 0.0034242 0.0049672 0.20928 0.010907 -0.0012698 0.082883 0.046617 0.00069025 0.040034 -0.042984 0.003566 -0.0090027 0.03606 -0.013122 0.014414 -7.3345e-05 0.00084503 3.2953e-05 -0.00044405 -0.069768 0 0 0.0029367 0 -0.036214 0.026145 0.076906 0 0
0.84375 0.0064156 -0.00039153 -0.029649 0.00037843 0 0.00030727 0.0055684 0.005913 0.0046844 0.0061373 0.011548 0.22903 0.0097095 0.0026845 0.080523 0.048955 0.004996 0.043395 -0.038726 0.0040245 -0.014832 0.035252 -0.020725 0.010794 0.00049264 0.001068 -0.00037101 9.1721e-05 -0.098507 0 0 0.005256 0 -0.039028 0.028603 0.077709 0 0
0.84766 0.0066644 0.00054574 -0.044417 -0.003866 0 -0.0023295 0.0059374 0.0056116 0.0072962 0.0066427 0.018835 0.22296 0.0099949 0.0065012 0.07863 0.053238 0.0072685 0.043699 -0.030057 0.0031644 -0.021547 0.039345 -0.024811 0.0085525 0.00056453 0.00074365 -0.0002307 -3.0486e-05 -0.13376 0 0 0.010006 0 -0.038185 0.034473 0.0778 0 0
0.85156 0.0060318 0.001989 -0.037818 -0.0046595 0 -0.0018076 0.0054672 0.0048759 0.010888 0.0056974 0.021789 0.21005 0.012503 0.0070585 0.077118 0.05855 0.0059867 0.040607 -0.017611 0.0010449 -0.028276 0.047034 -0.024547 0.008155 0.00022282 0.00037968 0.00018634 -0.00097284 -0.15998 0 0 0.014454 0 -0.034145 0.043072 0.077209 0 0
0.85547 0.0047991 0.0035415 -0.012432 -0.0017807 0 0.0014155 0.004451 0.0043898 0.012842 0.0045933 0.017999 0.21164 0.018323 0.0038999 0.076188 0.063482 0.0024084 0.033938 -0.0031774 -0.0014993 -0.032835 0.054831 -0.020574 0.010005 -0.00019961 0.0004297 0.00041696 -0.0019502 -0.16251 0 0 0.015819 0 -0.027996 0.052565 0.076765 0 0
0.85938 0.0032479 0.0045861 0.017308 0.0025399 0 0.0050911 0.0033283 0.0040997 0.010992 0.0035184 0.0092232 0.22775 0.025912 -0.00042247 0.076168 0.067683 -0.00065217 0.026471 0.009443 -0.0036307 -0.034217 0.059253 -0.01482 0.012497 -0.00055708 0.00082457 0.00027168 -0.0020469 -0.13475 0 0 0.013291 0 -0.022093 0.060435 0.077977 0 0
0.86328 0.001723 0.0046046 0.035212 0.0053072 0 0.0071031 0.0021654 0.0035602 0.0058832 0.0018218 -6.8586e-05 0.23963 0.034048 -0.0027671 0.077297 0.071815 -0.001164 0.019997 0.018656 -0.0048066 -0.032676 0.060314 -0.0093543 0.014587 -0.0010037 0.0010537 -4.3672e-05 -0.0011707 -0.084028 0 0 0.0084568 0 -0.017142 0.066144 0.081449 0 0
0.86719 0.00057139 0.0036152 0.034341 0.0048806 0 0.0068929 0.0008611 0.002666 0.00074828 -0.00035906 -0.0057658 0.23462 0.041878 -0.0021969 0.079734 0.076586 0.00069483 0.015876 0.023507 -0.0046831 -0.028608 0.05876 -0.005243 0.015582 -0.0016555 0.00069789 -0.0002049 -0.00012222 -0.031325 0 0 0.0038592 0 -0.013439 0.069591 0.087457 0 0
0.87109 -4.9913e-05 0.0022688 0.021294 0.0020848 0 0.005459 -0.00027256 0.001781 -0.0011325 -0.001562 -0.0065434 0.22368 0.048458 -0.00045374 0.08364 0.083141 0.0030147 0.015778 0.023153 -0.0032475 -0.022765 0.056484 -0.002419 0.014772 -0.0022514 -0.00012844 -8.608e-05 0.00026369 0.00010773 0 0 0.0010128 0 -0.011029 0.071057 0.096104 0 0
0.875 -0.00026691 0.0014014 0.010778 -0.00044243 0 0.0043009 -0.00053796 0.0011855 0.00064086 -0.0005907 -0.0042254 0.23059 0.0535 0.00017367 0.088559 0.092961 0.0038769 0.021233 0.018456 -0.001193 -0.017079 0.058573 -0.00044626 0.012283 -0.0022912 -0.00085626 0.00020887 -3.6787e-05 0.0018016 0 0 -0.00041613 0 -0.0090876 0.072211 0.10594 0 0
0.87891 -0.00031998 0.0014003 0.014189 -0.0002373 0 0.0043303 0.00030777 0.00068199 0.0032192 0.0016835 -0.0021381 0.26452 0.058495 -0.00076029 0.093246 0.10475 0.0028008 0.029917 0.012868 0.00020533 -0.012647 0.066081 0.0009273 0.0097813 -0.001557 -0.00096815 0.00054875 -0.00029175 -0.012208 0 0 -0.0017471 0 -0.0067585 0.074426 0.11465 0 0
0.88281 -0.00026987 0.0019783 0.030413 0.003065 0 0.0054448 0.0014235 -5.4479e-05 0.0031587 0.0028269 -0.0026683 0.30679 0.064439 -0.0016959 0.096995 0.11737 0.00083964 0.040484 0.0078531 9.9969e-05 -0.0096601 0.078433 0.0020044 0.0081791 -0.00042383 -0.00043179 0.00090792 0.00014007 -0.017198 0 0 -0.0037642 0 -0.0039023 0.078007 0.12108 0 0
0.88672 0.00012019 0.0025618 0.046018 0.0073305 0 0.0067606 0.001497 -0.00085164 -0.00038232 0.0014579 -0.0056054 0.32719 0.072254 -0.0011661 0.099158 0.12952 -0.00054712 0.05144 0.0046394 -0.00088109 -0.0081095 0.094295 0.0034428 0.0082665 0.00044023 0.00033194 0.001268 0.0011059 -0.00082871 0 0 -0.0059911 0 -0.00054959 0.083001 0.12432 0 0
0.89063 0.0011932 0.0028777 0.045309 0.0094794 0 0.0071535 0.0002048 -0.0010384 -0.004909 -0.0009859 -0.0083725 0.31266 0.083369 0.00025021 0.098571 0.13828 -0.00075302 0.059962 0.0045574 -0.00089171 -0.0076468 0.10947 0.0056711 0.011061 0.00069687 0.00086431 0.0014584 0.0018263 0.02412 0 0 -0.0072598 0 0.0026806 0.08883 0.12303 0 0
0.89453 0.0030757 0.0031477 0.022953 0.0079053 0 0.0058597 -0.0010863 -0.000156 -0.0068971 -0.001558 -0.0080654 0.27867 0.09649 0.0003599 0.095481 0.14185 -0.00032049 0.063984 0.0062013 0.0014089 -0.0073939 0.11812 0.0078138 0.015217 0.00060677 0.0010357 0.0012134 0.0017097 0.030747 0 0 -0.0068139 0 0.0045666 0.093743 0.11875 0 0
0.89844 0.0055116 0.0037482 -0.010852 0.0038702 0 0.0030118 -0.00039781 0.0015217 -0.0048455 0.0011045 -0.0038631 0.25348 0.10942 -0.002187 0.090573 0.14075 -0.0001111 0.063563 0.0079103 0.0052432 -0.0073364 0.11925 0.0077249 0.019011 0.00065497 0.0010394 0.00046526 0.00093815 0.0027881 0 0 -0.0048573 0 0.0046747 0.096978 0.11317 0 0
0.90234 0.0079659 0.0047611 -0.037302 0.00067023 0 -0.00013991 0.0028868 0.0033846 -0.00028012 0.0053562 0.0021526 0.25403 0.12035 -0.0060501 0.084177 0.13548 -0.00026168 0.058836 0.0086428 0.0080177 -0.0077666 0.11301 0.0038496 0.021185 0.00096823 0.0010958 -0.00042897 0.00025314 -0.051031 0 0 -0.0022024 0 0.0027951 0.098159 0.1073 0 0
0.90625 0.0098692 0.0059004 -0.042852 0.0011386 0 -0.0016666 0.0071598 0.0053136 0.0039198 0.0083677 0.0066674 0.27737 0.12707 -0.0080999 0.076619 0.12696 -5.4469e-05 0.050223 0.0073536 0.0075245 -0.0092306 0.10057 -0.0027178 0.020343 0.0011903 0.0012204 -0.00084213 0.00022016 -0.10653 0 0 0.00046319 0 -0.0011492 0.097071 0.10213 0 0
0.91016 0.010824 0.0068276 -0.028887 0.005448 0 -7.9552e-05 0.0098381 0.0077667 0.0060305 0.0090629 0.0080612 0.3112 0.12537 -0.0063715 0.06782 0.11759 0.0011137 0.039053 0.0032657 0.003982 -0.013364 0.087306 -0.0085513 0.014542 0.00094315 0.0012782 -0.00036797 0.00073896 -0.1466 0 0 0.00301 0 -0.0068173 0.093966 0.09857 0 0
0.91406 0.010711 0.0074399 -0.0093061 0.010958 0 0.0045044 0.0095887 0.010827 0.0065664 0.0088572 0.0079839 0.34679 0.11788 -0.0021278 0.057964 0.10983 0.0027179 0.02817 -0.0014952 -0.00011473 -0.019668 0.078687 -0.010969 0.0062469 0.00032292 0.0012029 0.00076579 0.001231 -0.17368 0 0 0.0058059 0 -0.012743 0.090509 0.09561 0 0
0.91797 0.0097047 0.007809 0.0016776 0.014182 0 0.010106 0.0074121 0.013385 0.0073441 0.0095893 0.0099007 0.38019 0.1065 0.0011877 0.046993 0.1045 0.0032968 0.01875 -0.005674 -0.0021823 -0.027548 0.076084 -0.010951 -0.0029804 -0.00015706 0.0010938 0.0017742 0.0012296 -0.20128 0 0 0.0093819 0 -0.018437 0.087312 0.092607 0 0
0.92188 0.0082106 0.0079184 0.0010003 0.013275 0 0.013971 0.0056391 0.013778 0.0097399 0.011305 0.015663 0.40606 0.093552 0.0012435 0.034966 0.10213 0.0018607 0.011818 -0.0081098 -0.0015905 -0.036195 0.079904 -0.012469 -0.011502 -0.00011801 0.0010764 0.0018828 0.00076481 -0.23621 0 0 0.014021 0 -0.023519 0.084877 0.088984 0 0
0.92578 0.0066649 0.0075923 -0.0021173 0.0091668 0 0.014358 0.0059219 0.011591 0.013646 0.012497 0.02323 0.41792 0.083477 -0.0008572 0.022186 0.10339 -0.00092558 0.0089945 -0.0070129 0.00032477 -0.043854 0.089082 -0.018332 -0.01648 0.00026711 0.0011117 0.00094021 0.00024037 -0.27058 0 0 0.019318 0 -0.027624 0.083791 0.083971 0 0
0.92969 0.0052937 0.0067424 0.0042681 0.0047149 0 0.011719 0.0080803 0.0086528 0.01763 0.012235 0.027877 0.41704 0.081575 -0.0016314 0.010354 0.10746 -0.0031979 0.010628 -0.0023474 0.0019261 -0.048227 0.097528 -0.02667 -0.016045 0.00046459 0.0010011 -0.00044425 2.0032e-05 -0.28996 0 0 0.023899 0 -0.030917 0.083954 0.07794 0 0
0.93359 0.0040269 0.0056146 0.023343 0.0027064 0 0.0083126 0.010582 0.007757 0.019827 0.011346 0.026096 0.417 0.088022 0.0012215 0.00093159 0.1133 -0.0036892 0.015637 0.0042043 0.0026261 -0.049121 0.10201 -0.032071 -0.011304 0.00016261 0.00060126 -0.0013668 0.00014633 -0.28642 0 0 0.025745 0 -0.033603 0.084866 0.072041 0 0
0.9375 0.0027026 0.0046741 0.046056 0.0041678 0 0.0065383 0.01187 0.0099793 0.018938 0.011152 0.018738 0.43344 0.10245 0.0061842 -0.0049627 0.12057 -0.0029611 0.023502 0.011545 0.0026345 -0.046573 0.1016 -0.030685 -0.0030703 -0.00039798 6.9539e-06 -0.0013218 0.00038464 -0.26266 0 0 0.023322 0 -0.035576 0.08627 0.067161 0 0
0.94141 0.0014091 0.004194 0.058176 0.0078846 0 0.007235 0.011273 0.013257 0.014949 0.01148 0.010486 0.46759 0.12372 0.0089141 -0.0062915 0.12899 -0.0026105 0.033576 0.01847 0.0018752 -0.040924 0.096216 -0.024128 0.0075253 -0.00068456 -0.00051493 -0.00055179 0.0004597 -0.22589 0 0 0.016936 0 -0.036642 0.087896 0.06424 0 0
0.94531 0.0006019 0.0040073 0.051503 0.011193 0 0.0092091 0.0090618 0.013912 0.0092746 0.010646 0.0060212 0.50294 0.14796 0.006141 -0.00068066 0.13851 -0.0032449 0.044746 0.022763 -0.00022379 -0.032994 0.089334 -0.017909 0.018278 -0.00041183 -0.00077399 0.00021564 0.00025081 -0.18119 0 0 0.009057 0 -0.035568 0.089258 0.065512 0 0
0.94922 0.0008043 0.0037419 0.029984 0.01155 0 0.010263 0.0060702 0.0098883 0.00404 0.0075876 0.0062306 0.52185 0.16861 -0.0011046 0.0089396 0.14815 -0.0035901 0.055099 0.024623 -0.0036457 -0.024849 0.087081 -0.015811 0.02743 0.0002136 -0.00081168 0.00038946 -0.00016178 -0.13144 0 0 0.0029091 0 -0.032211 0.090043 0.07017 0 0
0.95313 0.0021282 0.0033067 0.0063656 0.0081597 0 0.0088917 0.0033375 0.0026856 0.00074034 0.0035028 0.0077164 0.52517 0.18312 -0.0080185 0.020852 0.15701 -0.0019815 0.063747 0.024489 -0.0068496 -0.01693 0.091535 -0.016086 0.034675 0.00073715 -0.00079574 -4.4869e-05 -0.00056675 -0.08067 0 0 0.00012504 0 -0.026555 0.090155 0.07768 0 0
0.95703 0.0040909 0.0030713 -0.0072629 0.0027656 0 0.0054067 0.0017711 -0.0038461 -0.00078722 0.0008372 0.005868 0.53228 0.18981 -0.0099514 0.033407 0.16405 0.0013031 0.069962 0.022834 -0.0075365 -0.0094568 0.10363 -0.013602 0.039902 0.00085843 -0.00079162 -0.00061607 -0.00074462 -0.034028 0 0 -0.00057658 0 -0.018738 0.089598 0.087458 0 0
0.96094 0.0059406 0.0034896 -0.007526 -0.001126 0 0.0017127 0.0016885 -0.0066149 -0.0020465 0.00069432 -0.0012483 0.55998 0.18685 -0.0062271 0.044187 0.16728 0.0036918 0.072665 0.020329 -0.0047451 -0.0023709 0.12334 -0.0057503 0.043123 0.00058266 -0.00069313 -0.00084837 -0.00059735 0.0056396 0 0 -0.0022864 0 -0.0090768 0.088513 0.098685 0 0
0.96484 0.0071812 0.0045361 -0.00086817 -0.00054289 0 -5.5676e-05 0.0025156 -0.0054062 -0.0042986 0.0017648 -0.011328 0.60345 0.17674 -0.0004435 0.050465 0.16373 0.0027658 0.07162 0.017863 -0.00014671 0.0047169 0.14433 0.0042028 0.044854 8.3379e-05 -0.0004012 -0.000665 -0.000221 0.038295 0 0 -0.0070322 0 0.00084239 0.087978 0.10965 0 0
0.96875 0.0077691 0.005568 0.0022902 0.0045241 0 0.00092533 0.003113 -0.0023573 -0.0071225 0.0020547 -0.019498 0.64101 0.16486 0.0028868 0.052742 0.15365 -0.000971 0.068446 0.015599 0.0030391 0.011602 0.16054 0.0099628 0.045582 -0.00045248 -2.9736e-05 -0.00036722 0.00015054 0.061701 0 0 -0.013547 0 0.0096431 0.089057 0.11935 0 0
0.97266 0.0078163 0.0058 -0.0043824 0.010572 0 0.0035431 0.0026805 0.00021911 -0.0085998 0.0012606 -0.021564 0.65806 0.15391 0.0021629 0.051462 0.13689 -0.0042356 0.064059 0.013475 0.0026817 0.01774 0.16918 0.0083134 0.045259 -0.00083135 0.00013669 -0.00027422 0.00032122 0.067591 0 0 -0.017759 0 0.016606 0.092526 0.12722 0 0
0.97656 0.0071887 0.0049421 -0.018541 0.012854 0 0.0055345 0.0014654 0.001424 -0.0070741 0.00086174 -0.016401 0.66325 0.14635 -0.00045764 0.047346 0.11368 -0.0042458 0.059457 0.01138 -0.00055354 0.022437 0.16822 0.002116 0.043786 -0.0008421 -7.5592e-05 -0.00041572 0.00029088 0.046783 0 0 -0.015813 0 0.021148 0.099071 0.13286 0 0
0.98047 0.0055175 0.0033903 -0.030968 0.0090657 0 0.0051825 0.00052204 0.001671 -0.002798 0.0019016 -0.0062402 0.67837 0.1457 -0.0016774 0.041719 0.084119 -0.0017222 0.056487 0.0091857 -0.0039989 0.023526 0.15604 -0.0027661 0.040604 -0.00039547 -0.00051885 -0.00056209 0.00023878 0.00038622 0 0 -0.0071848 0 0.022277 0.11004 0.13536 0 0
0.98438 0.0026718 0.0018304 -0.032262 0.0014592 0 0.0026818 0.00068957 0.0016793 0.0021728 0.0034033 0.0048078 0.71338 0.14992 -0.00035749 0.036523 0.052519 -0.00016682 0.055766 0.0072579 -0.0053657 0.02083 0.1404 -0.0031777 0.036294 0.00029532 -0.00084731 -0.00050118 0.00033158 -0.05547 0 0 0.0046672 0 0.021302 0.12353 0.13582 0 0
0.98828 -0.00082023 0.00068898 -0.019579 -0.0046556 0 4.8478e-05 0.0017922 0.0018677 0.0057039 0.0035862 0.012852 0.75514 0.15691 0.0017177 0.032178 0.021407 -0.0019485 0.056947 0.0060947 -0.0043891 0.015112 0.12589 -0.0010716 0.031446 0.00078071 -0.00086705 -0.00023743 0.00053957 -0.099161 0 0 0.014613 0 0.019201 0.13785 0.13516 0 0
0.99219 -0.0039212 -5.9054e-05 0.0013793 -0.0050634 0 -0.00049249 0.00285 0.0024322 0.0071729 0.002386 0.015937 0.78246 0.16517 0.0021158 0.028829 -0.0072314 -0.005436 0.059603 0.006177 -0.002439 0.0072279 0.11559 -0.00054336 0.026535 0.00074103 -0.00072748 7.0532e-05 0.00065251 -0.1194 0 0 0.019201 0 0.016743 0.15166 0.13414 0 0
0.99609 -0.0057473 -0.0006547 0.020534 -5.2576e-05 0 0.001576 0.0030275 0.0034346 0.0074444 0.0018633 0.014704 0.79048 0.17301 0.00051691 0.026418 -0.030849 -0.0065281 0.062991 0.0082429 -0.000936 -0.0014007 0.11265 -0.0031805 0.022177 0.00030373 -0.00072281 0.00029809 0.00048681 -0.12116 0 0 0.018463 0 0.014901 0.16318 0.13384 0 0
1 -0.0061345 -0.0012424 0.03043 0.0058476 0 0.0044693 0.0023247 0.0045252 0.0075371 0.0035767 0.01172 0.79672 0.17958 -0.00094389 0.024537 -0.045945 -0.0031259 0.065502 0.013287 -0.00031296 -0.0075585 0.11761 -0.0067448 0.01894 -7.2232e-05 -0.00091209 0.00041775 7.8052e-05 -0.11564 0 0 0.015083 0 0.015239 0.17037 0.13599 0 0
1.0039 -0.0055871 -0.0017991 0.030574 0.0076041 0 0.0054715 0.0013881 0.0048278 0.0075687 0.0060283 0.0097095 0.82245 0.1866 -3.8681e-05 0.02298 -0.05416 0.0023346 0.066632 0.020515 -0.00022704 -0.010239 0.12503 -0.0080844 0.016265 -7.1554e-05 -0.00099847 0.00039587 -0.00033218 -0.1063 0 0 0.011964 0 0.017872 0.17467 0.14047 0 0
1.0078 -0.0047171 -0.0022672 0.025887 0.0037038 0 0.0032276 0.0007909 0.0035663 0.0069716 0.0057099 0.0097291 0.87063 0.19549 0.0030373 0.021967 -0.056143 0.0052252 0.066412 0.029593 -0.00025961 -0.0092924 0.13228 -0.0065358 0.013773 0.00015603 -0.00064467 0.00013287 -0.00049807 -0.086826 0 0 0.010237 0 0.022902 0.17702 0.14696 0 0
1.0117 -0.0037695 -0.00264 0.021139 -0.0028697 0 -0.0010018 0.00057611 0.00099014 0.0053753 0.0011155 0.010552 0.92443 0.20763 0.0056751 0.021789 -0.05286 0.0035048 0.065055 0.040119 -0.00015057 -0.0049472 0.13701 -0.004032 0.011111 0.00020375 9.2285e-05 -0.00039198 -0.00036411 -0.052482 0 0 0.0089696 0 0.030279 0.17852 0.15494 0 0
1.0156 -0.0026662 -0.0029029 0.016641 -0.0073086 0 -0.0042989 0.00038642 -0.0015557 0.0029085 -0.0048711 0.0097779 0.96591 0.22539 0.0054004 0.023294 -0.04579 -0.00029597 0.063263 0.051555 0.00038588 0.0018451 0.13638 -0.0022749 0.0079358 -8.6916e-05 0.00069818 -0.00092062 -8.3202e-05 -0.0094101 0 0 0.0063718 0 0.039886 0.18086 0.16306 0 0
1.0195 -0.001397 -0.0029827 0.0090126 -0.0068463 0 -0.0045221 -0.00017331 -0.0028212 -0.00032633 -0.0074867 0.0057971 0.9925 0.24688 0.0023252 0.026385 -0.038817 -0.0020632 0.062097 0.062904 0.0015658 0.0081349 0.13216 -0.00063244 0.0050782 -0.00042645 0.00063511 -0.00098253 0.00013275 0.03102 0 0 0.0013276 0 0.049905 0.18447 0.16916 0 0
1.0234 -0.00023548 -0.0028459 -0.0041361 -0.0026427 0 -0.0021306 -0.0013643 -0.0029846 -0.0046052 -0.0052034 -0.00098412 1.0137 0.26885 -0.00099942 0.030219 -0.033847 -0.00066843 0.061586 0.073655 0.0030429 0.012554 0.12689 0.0027934 0.0036735 -0.00044432 -0.00013556 -0.00029973 0.00018351 0.066372 0 0 -0.0057763 0 0.058872 0.18821 0.17252 0 0
1.0273 0.00047386 -0.0026294 -0.020484 0.0015298 0 0.00020563 -0.003294 -0.003588 -0.0099522 -0.0017086 -0.0085714 1.0353 0.28867 -0.0021108 0.034001 -0.031945 0.0010501 0.061472 0.083394 0.0038038 0.014358 0.12202 0.0084397 0.0047157 -0.00019578 -0.0010695 0.0008358 0.00014068 0.10695 0 0 -0.013236 0 0.065681 0.1909 0.17279 0 0
1.0313 0.00067356 -0.00257 -0.033945 0.0023679 0 -0.00010601 -0.0057763 -0.0059291 -0.015175 -0.0021038 -0.01488 1.0526 0.30314 -0.00089788 0.036665 -0.033977 -5.4013e-05 0.061217 0.091646 0.0030223 0.012977 0.11897 0.01432 0.0093965 -0.00016955 -0.0014931 0.0016748 0.00017352 0.16133 0 0 -0.018921 0 0.069092 0.19097 0.16983 0 0
1.0352 0.00064161 -0.0027267 -0.039304 -0.0006348 0 -0.003363 -0.0081394 -0.0095175 -0.018046 -0.0071898 -0.018899 1.0608 0.30641 0.00064392 0.035811 -0.040305 -0.0034485 0.059059 0.097068 0.0011607 0.0079688 0.11782 0.018008 0.019769 -0.00072047 -0.0011589 0.0016231 0.0004044 0.21877 0 0 -0.021321 0 0.066988 0.18543 0.1642 0 0
1.0391 0.00065602 -0.0028076 -0.036012 -0.005137 0 -0.007287 -0.0094002 -0.012276 -0.016999 -0.012219 -0.02069 1.0685 0.30178 0.00070227 0.031875 -0.047902 -0.0053421 0.054809 0.099926 -8.6326e-05 0.0011614 0.11564 0.019189 0.033418 -0.0015603 -0.00038997 0.00079636 0.00078605 0.25082 0 0 -0.020222 0 0.061566 0.1763 0.15829 0 0
1.043 0.00067156 -0.0023808 -0.027773 -0.0078272 0 -0.0088408 -0.0089297 -0.012361 -0.012798 -0.011798 -0.020631 1.0941 0.2915 -0.00055799 0.025387 -0.055434 -0.0031434 0.048818 0.10017 0.00065891 -0.0069238 0.1107 0.019766 0.048963 -0.0019419 0.00026796 -6.76e-05 0.0010868 0.2348 0 0 -0.01667 0 0.054161 0.16525 0.15297 0 0
1.0469 0.00040337 -0.0013242 -0.018773 -0.006689 0 -0.0065521 -0.0070376 -0.0097587 -0.0082064 -0.0057385 -0.01887 1.1466 0.27826 -0.001506 0.017128 -0.06174 0.0012138 0.041734 0.097886 0.002904 -0.015788 0.10164 0.021411 0.064916 -0.0014073 0.00050046 -0.00030203 0.0010277 0.17608 0 0 -0.012222 0 0.04628 0.1542 0.14891 0 0
1.0508 -0.00026262 -3.8698e-05 -0.010471 -0.0021761 0 -0.0014733 -0.0047507 -0.0061054 -0.0055855 0.00061666 -0.015431 1.2115 0.26687 -0.001065 0.0087164 -0.065383 0.0031313 0.035274 0.093149 0.004582 -0.024867 0.086734 0.023402 0.078769 -0.00029487 0.00037335 7.6141e-05 0.00051183 0.10462 0 0 -0.0079536 0 0.040652 0.14681 0.14681 0 0
1.0547 -0.0010068 0.00086252 -0.0017315 0.0032749 0 0.0038077 -0.0028587 -0.0030711 -0.0046905 0.0020487 -0.01055 1.2603 0.2624 0.00012288 0.0026416 -0.066833 0.00051545 0.032208 0.087389 0.0041824 -0.032926 0.068341 0.02318 0.088485 0.00057718 0.00014257 0.00046857 -0.00023389 0.047546 0 0 -0.0039278 0 0.039845 0.14582 0.14591 0 0
1.0586 -0.0012905 0.0011112 0.0085647 0.0069307 0 0.0070857 -0.0012103 -0.0010554 -0.0029906 -0.0010538 -0.004678 1.2759 0.26446 0.00061792 -0.00059697 -0.06773 -0.0036079 0.032967 0.081856 0.0025286 -0.038771 0.050119 0.018908 0.094593 0.00073187 1.1592e-05 0.00039937 -0.0007747 0.0061324 0 0 0.00047398 0 0.043363 0.14957 0.14517 0 0
1.0625 -0.00085296 0.0010076 0.019466 0.0075162 0 0.0078174 0.00090564 0.00066035 0.0016243 -0.0033762 0.001775 1.2676 0.27207 -1.471e-05 -0.00095697 -0.069097 -0.0042445 0.037401 0.077224 0.0021143 -0.041197 0.03436 0.011206 0.097508 0.00046246 6.333e-05 5.1097e-05 -0.00080672 -0.039016 0 0 0.0056487 0 0.050546 0.15634 0.14404 0 0
1.0664 2.4418e-05 0.0010673 0.028354 0.0058843 0 0.0069707 0.0036704 0.0028358 0.0084208 -0.00067244 0.008511 1.2611 0.28349 -0.00066907 0.0012737 -0.071948 -7.9244e-05 0.044884 0.074072 0.0044625 -0.038934 0.023272 0.0023555 0.097903 0.00040531 0.00030812 3.3908e-05 -0.00043559 -0.10112 0 0 0.011094 0 0.060285 0.16375 0.14208 0 0
1.0703 0.00076514 0.0014767 0.032883 0.0041603 0 0.0058893 0.0062213 0.0055872 0.014171 0.0056014 0.015041 1.2736 0.29398 -9.2461e-06 0.0048774 -0.077532 0.0046647 0.052569 0.073187 0.0082785 -0.028221 0.02064 -0.0058177 0.096597 0.00075499 0.00067366 0.00063223 -0.00010219 -0.1687 0 0 0.015566 0 0.069467 0.16548 0.139 0 0
1.0742 0.0010136 0.0019501 0.032257 0.004012 0 0.0052459 0.0074299 0.0085758 0.015989 0.010023 0.020461 1.3007 0.30013 0.0019721 0.0075938 -0.083939 0.0044566 0.056867 0.073373 0.010529 -0.011482 0.023116 -0.012967 0.094545 0.0010246 0.00094089 0.0013749 -0.00017804 -0.21547 0 0 0.017937 0 0.07545 0.15986 0.1359 0 0
1.0781 0.0009326 0.0021156 0.026943 0.0053978 0 0.004818 0.0071697 0.011391 0.013856 0.0091685 0.023769 1.3266 0.30175 0.0039768 0.008712 -0.089705 -0.0015975 0.056679 0.074006 0.0094721 0.0094983 0.028779 -0.019371 0.091417 0.00062976 0.00081329 0.00145 -0.00060801 -0.2267 0 0 0.017993 0 0.077667 0.1476 0.13346 0 0
1.082 0.0010447 0.001953 0.017785 0.0067765 0 0.0040231 0.0065639 0.013472 0.010429 0.0051127 0.024529 1.3435 0.29936 0.0048825 0.0078126 -0.093508 -0.008468 0.051628 0.07457 0.0064447 0.03271 0.035899 -0.024647 0.086783 -0.00037382 0.00018976 0.00056433 -0.00097449 -0.21242 0 0 0.01648 0 0.076042 0.13022 0.13223 0 0
1.0859 0.0018138 0.0017691 0.0058177 0.0065368 0 0.0026082 0.006775 0.013917 0.0084561 0.002778 0.023147 1.3595 0.29479 0.0047992 0.0046189 -0.093367 -0.010019 0.042108 0.07447 0.0044193 0.054753 0.042286 -0.027742 0.079598 -0.0012583 -0.0006048 -0.00067199 -0.00093675 -0.19356 0 0 0.014404 0 0.071053 0.11117 0.13302 0 0
1.0898 0.0033228 0.0017733 -0.0072396 0.0043717 0 0.00093166 0.0076101 0.011961 0.0084089 0.0043778 0.020363 1.3875 0.29288 0.0044065 0.00014419 -0.088683 -0.0049204 0.033061 0.073744 0.0048317 0.070383 0.046277 -0.028043 0.06933 -0.0013668 -0.00096662 -0.0012777 -0.00058443 -0.17799 0 0 0.012238 0 0.065721 0.098392 0.13606 0 0
1.0938 0.0052097 0.0018121 -0.018881 0.0014477 0 -0.00030218 0.0075776 0.0079877 0.0084811 0.007199 0.016506 1.4296 0.29528 0.0035355 -0.0042638 -0.082001 0.0023733 0.028982 0.073269 0.0061062 0.079156 0.048654 -0.02604 0.057537 -0.0008187 -0.0005278 -0.00082826 -0.00030846 -0.15396 0 0 0.0097174 0 0.062318 0.094821 0.14053 0 0
1.0977 0.0067894 0.0016222 -0.026649 -0.00064823 0 -0.00057819 0.0054753 0.0038129 0.0066109 0.0069179 0.011382 1.4752 0.30198 0.0010889 -0.0079276 -0.075085 0.006289 0.032354 0.073791 0.0055133 0.081329 0.049996 -0.022661 0.045406 -0.00038746 0.00042299 0.00016437 -0.00031607 -0.10747 0 0 0.0063435 0 0.061723 0.10149 0.1461 0 0
1.1016 0.0072616 0.0012809 -0.029186 -0.0011671 0 3.5349e-05 0.0018187 0.0014061 0.0023863 0.0024366 0.0049815 1.5124 0.31228 -0.0031917 -0.01023 -0.06984 0.0053549 0.045105 0.076113 0.0023459 0.077809 0.050962 -0.018149 0.03427 -0.00066911 0.0010913 0.00078482 -0.00033982 -0.042553 0 0 0.0021255 0 0.064443 0.11847 0.15245 0 0
1.1055 0.0060166 0.001217 -0.026476 -0.00063815 0 0.00090176 -0.0015127 0.00098497 -0.0028079 -0.003143 -0.001842 1.5391 0.3227 -0.0071648 -0.0098998 -0.070026 0.0027756 0.069804 0.082258 -0.0010933 0.07126 0.052308 -0.011973 0.026961 -0.0014345 0.00084574 0.00058344 8.6489e-05 0.019569 0 0 -0.0021124 0 0.070377 0.14434 0.15948 0 0
1.1094 0.0030138 0.0016385 -0.019257 -0.00032021 0 0.0012208 -0.0030904 0.00054521 -0.0071046 -0.0061291 -0.0076526 1.563 0.32829 -0.007335 -0.0067915 -0.075314 0.0023714 0.099344 0.092128 -0.001842 0.06659 0.053628 -0.0039005 0.023449 -0.0018572 -0.00020523 -9.682e-05 0.0010428 0.0614 0 0 -0.0051543 0 0.076457 0.17059 0.16714 0 0
1.1133 -0.00098735 0.0020147 -0.0085958 -0.0012588 0 0.00055563 -0.003251 -0.0022936 -0.0094237 -0.0060864 -0.011557 1.592 0.32769 -0.002173 -0.00063037 -0.08413 0.0045739 0.12858 0.10522 0.00054011 0.06512 0.054168 0.0051367 0.022512 -0.0013659 -0.0013013 -0.00059065 0.0019823 0.086292 0 0 -0.0062756 0 0.08109 0.19314 0.1755 0 0
1.1172 -0.0046462 0.0013514 0.0037815 -0.003601 0 -0.00085781 -0.0034871 -0.0077256 -0.0097187 -0.0057278 -0.014014 1.6271 0.32044 0.0055856 0.008979 -0.09501 0.0065127 0.15348 0.12103 0.0034212 0.067209 0.053244 0.013533 0.022916 -0.00022732 -0.0017147 -0.00060221 0.0021724 0.1124 0 0 -0.0059335 0 0.08323 0.20928 0.18464 0 0
1.1211 -0.0067297 -0.00082059 0.0151 -0.0064391 0 -0.0022232 -0.0046558 -0.01312 -0.008511 -0.0074194 -0.016355 1.6651 0.30681 0.01056 0.02282 -0.10581 0.0055273 0.16888 0.13883 0.0038144 0.072403 0.049849 0.020317 0.022721 0.0007146 -0.0013632 -0.00039339 0.0014177 0.15049 0 0 -0.0056598 0 0.081822 0.2162 0.19462 0 0
1.125 -0.0068408 -0.0037182 0.022234 -0.0082018 0 -0.0026609 -0.0060589 -0.015164 -0.0065224 -0.010508 -0.019325 1.7032 0.29095 0.0093078 0.041552 -0.11335 0.0020483 0.16963 0.15642 0.0014612 0.076778 0.042823 0.025696 0.018713 0.00082427 -0.00077125 -0.00036776 0.00031225 0.19035 0 0 -0.0070537 0 0.076919 0.21327 0.20523 0 0
1.1289 -0.005614 -0.0057235 0.023477 -0.0075459 0 -0.0017736 -0.0064081 -0.012777 -0.0046333 -0.012283 -0.022031 1.7403 0.27756 0.0035175 0.062682 -0.11804 -0.00098358 0.16091 0.17175 -0.001013 0.077109 0.033169 0.030134 0.011222 0.00018047 -0.0004752 -0.00059784 -0.00028438 0.20996 0 0 -0.010457 0 0.070766 0.20578 0.21596 0 0
1.1328 -0.0042004 -0.0057206 0.019792 -0.0044389 0 2.7931e-05 -0.0054823 -0.0079515 -0.0037328 -0.011063 -0.022354 1.7735 0.2683 -0.0015617 0.08448 -0.12079 -0.0010994 0.14564 0.18349 -0.0010143 0.072188 0.021235 0.033037 0.0010254 -0.00062905 -0.00052107 -0.00081372 -5.0376e-05 0.1966 0 0 -0.014308 0 0.064299 0.19598 0.22664 0 0
1.1367 -0.0034651 -0.0041197 0.014033 -0.00064952 0 0.0016439 -0.0044754 -0.0038006 -0.0042015 -0.0077715 -0.018548 1.7972 0.26413 -0.0021298 0.10497 -0.12283 0.0015293 0.12706 0.19042 0.0011773 0.061427 0.0074304 0.032678 -0.010742 -0.001104 -0.00055051 -0.00077847 0.00051992 0.15734 0 0 -0.015892 0 0.058324 0.18598 0.23712 0 0
1.1406 -0.0035339 -0.0025507 0.008499 0.001132 0 0.0018213 -0.0045766 -0.0019018 -0.0054683 -0.004618 -0.010714 1.8084 0.26508 0.00069574 0.11959 -0.12686 0.0045491 0.11048 0.18983 0.0026667 0.04508 -0.0078531 0.027639 -0.021413 -0.0011863 -0.00030724 -0.00055076 0.00063355 0.11034 0 0 -0.013196 0 0.053585 0.17839 0.24733 0 0
1.1445 -0.0039617 -0.0024809 0.0030468 -0.00068756 0 -0.00014854 -0.0054446 -0.0015404 -0.0062842 -0.0028577 -0.0010515 1.8127 0.26637 0.0024915 0.12539 -0.13453 0.0055255 0.099336 0.18256 0.0010117 0.028421 -0.023338 0.018407 -0.028598 -0.0011129 3.8085e-05 -0.00034259 -2.3769e-05 0.069654 0 0 -0.0066182 0 0.049364 0.1738 0.25729 0 0
1.1484 -0.0042301 -0.0040557 -0.0042955 -0.0050079 0 -0.0039542 -0.0054454 -0.0012162 -0.0056885 -0.002214 0.0071658 1.8217 0.26525 0.00052142 0.12273 -0.14492 0.0035919 0.092752 0.17069 -0.003135 0.014835 -0.037952 0.007575 -0.032553 -0.0010571 9.8118e-05 -0.00020921 -0.0010208 0.039948 0 0 0.00090355 0 0.044861 0.17175 0.26674 0 0
1.1523 -0.0040951 -0.0061922 -0.014643 -0.0085601 0 -0.0083261 -0.0035275 -0.00043116 -0.0038379 -0.0020406 0.011189 1.8441 0.26038 -0.0031761 0.11204 -0.15695 -0.00032905 0.089593 0.15578 -0.0065225 0.0063797 -0.050678 -0.0015463 -0.033907 -0.00097928 -0.00025614 4.2037e-06 -0.0016336 0.022951 0 0 0.0056695 0 0.039613 0.17219 0.27517 0 0
1.1563 -0.0036084 -0.0076822 -0.026035 -0.0085422 0 -0.011665 -0.00066417 0.00016634 -0.0018907 -0.0022349 0.010149 1.8774 0.25087 -0.0039404 0.094349 -0.16888 -0.0042671 0.087998 0.13987 -0.0063448 0.0049443 -0.060205 -0.0067228 -0.033854 -0.00076985 -0.00071488 0.00039475 -0.0015017 0.022438 0 0 0.005722 0 0.033199 0.17521 0.28183 0 0
1.1602 -0.00301 -0.0081346 -0.033946 -0.0051838 0 -0.012887 0.00083383 4.9111e-05 -0.0010299 -0.002753 0.0056054 1.9105 0.23851 0.00033061 0.073069 -0.17648 -0.0061997 0.084071 0.12753 -0.0027052 0.011796 -0.063233 -0.0077379 -0.035583 -0.00043038 -0.00085129 0.00077986 -0.0008381 0.039076 0 0 0.0021733 0 0.025762 0.18231 0.28398 0 0
1.1641 -0.0027014 -0.007931 -0.034331 -0.0017334 0 -0.01194 -0.00048657 -0.0003447 -0.0015278 -0.0028593 0.00093441 1.9331 0.22823 0.0064816 0.053456 -0.17928 -0.0050635 0.077199 0.12046 0.0018185 0.021725 -0.060831 -0.0060798 -0.040021 -7.3436e-05 -0.00057977 0.00084317 -8.9694e-05 0.062507 0 0 -0.0017033 0 0.018725 0.19294 0.28141 0 0
1.168 -0.0032206 -0.0075024 -0.026665 -0.0016022 0 -0.0096609 -0.0038219 -0.00028291 -0.0026758 -0.0017124 -0.00052907 1.9437 0.22234 0.0088792 0.037352 -0.17769 -0.0015225 0.068191 0.11916 0.0047448 0.032465 -0.053657 -0.0037817 -0.046607 0.00020215 -0.00023771 0.0005008 0.00049278 0.074832 0 0 -0.002927 0 0.012932 0.20678 0.27388 0 0
1.1719 -0.004996 -0.006892 -0.014378 -0.005214 0 -0.0071108 -0.0069685 4.3276e-06 -0.0035543 0.00013182 0.0021662 1.9485 0.22254 0.0049436 0.026055 -0.17256 0.0021971 0.058276 0.12361 0.0055994 0.041998 -0.042751 -0.0020468 -0.054285 0.000366 -0.00020807 3.6399e-05 0.00092357 0.067076 0 0 -0.00092554 0 0.0091496 0.22316 0.26144 0 0
1.1758 -0.0079166 -0.0060657 -0.0023451 -0.0095841 0 -0.0049476 -0.0084663 -0.00080104 -0.0038762 0.0004395 0.0063489 1.9543 0.23083 -0.0022233 0.020826 -0.16584 0.0037811 0.050425 0.13341 0.0053978 0.04785 -0.030193 -0.00034127 -0.060074 0.00039136 -0.00050733 -0.00019247 0.001234 0.052658 0 0 0.0022153 0 0.0086894 0.24038 0.24434 0 0
1.1797 -0.011121 -0.0054513 0.0064784 -0.011099 0 -0.003298 -0.0087439 -0.0037605 -0.0041756 -0.0027631 0.0070074 1.9644 0.24402 -0.0068056 0.019178 -0.1611 0.0026609 0.047918 0.1447 0.0046905 0.050314 -0.020064 0.0033274 -0.059759 0.00021281 -0.00078561 -0.00015169 0.0013077 0.061068 0 0 0.0033638 0 0.011698 0.25432 0.22589 0 0
1.1836 -0.013375 -0.0058787 0.012546 -0.0088584 0 -0.0021353 -0.0091851 -0.008359 -0.0052685 -0.0088877 0.00029118 1.9784 0.258 -0.005807 0.018319 -0.15921 0.00044102 0.050356 0.15473 0.0026278 0.051569 -0.013797 0.010724 -0.053019 -0.00018473 -0.00071877 -0.00015387 0.0010231 0.11397 0 0 0.00047639 0 0.017377 0.263 0.20885 0 0
1.1875 -0.013875 -0.0078119 0.018241 -0.0054077 0 -0.0017167 -0.010342 -0.012771 -0.0075196 -0.014891 -0.013157 1.9952 0.27059 -0.0015877 0.01692 -0.16016 -0.00073341 0.056987 0.16217 -0.0017993 0.052985 -0.011848 0.0213 -0.040224 -0.00064508 -0.00035073 -0.00045595 0.0004914 0.20481 0 0 -0.0062154 0 0.025533 0.26531 0.19488 0 0
1.1914 -0.012829 -0.010662 0.024769 -0.0043151 0 -0.0026139 -0.011354 -0.015491 -0.010531 -0.018047 -0.027846 2.0125 0.27985 0.00096015 0.013878 -0.16347 -0.00031448 0.066496 0.16606 -0.0077373 0.055958 -0.014164 0.031674 -0.022474 -0.00088041 -2.411e-05 -0.00089647 3.5766e-05 0.30115 0 0 -0.0145 0 0.035982 0.26059 0.18542 0 0
1.1953 -0.01127 -0.013 0.03012 -0.0070277 0 -0.005257 -0.011137 -0.016558 -0.01346 -0.018464 -0.036795 2.0275 0.28391 -0.0005176 0.0086747 -0.16692 0.00031807 0.07519 0.16577 -0.012105 0.062342 -0.019417 0.037788 -0.0039723 -0.00069626 -2.1602e-06 -0.0010223 -0.00011279 0.36745 0 0 -0.021483 0 0.049616 0.24835 0.18302 0 0
1.1992 -0.01024 -0.013594 0.029971 -0.011883 0 -0.0093429 -0.0098656 -0.017117 -0.015662 -0.018499 -0.036274 2.038 0.28624 -0.003722 0.0036056 -0.16823 -0.00024642 0.08036 0.16454 -0.011739 0.070195 -0.023951 0.038376 0.009938 -0.00019043 -0.00020687 -0.0005974 -5.4543e-05 0.38821 0 0 -0.025033 0 0.065859 0.23425 0.18451 0 0
1.2031 -0.010074 -0.012351 0.021078 -0.015786 0 -0.013599 -0.0089782 -0.017906 -0.017114 -0.019685 -0.0283 2.0469 0.28862 -0.0044736 -3.2061e-05 -0.16702 -0.0015146 0.081687 0.1638 -0.0062953 0.078016 -0.026728 0.03649 0.017435 0.00029686 -0.00034088 7.5831e-05 -9.6332e-05 0.37283 0 0 -0.024729 0 0.084625 0.22083 0.18822 0 0
1.207 -0.010366 -0.010337 0.0045483 -0.016633 0 -0.016201 -0.0096468 -0.018442 -0.018242 -0.020758 -0.018962 2.0611 0.29232 -0.0012803 -0.0012262 -0.16333 -0.0015237 0.079385 0.16462 0.0008623 0.08441 -0.027268 0.037091 0.017518 0.00045772 -0.00022933 0.00041336 -0.00038916 0.34251 0 0 -0.021952 0 0.10567 0.21013 0.1926 0 0
1.2109 -0.010505 -0.0089067 -0.013871 -0.014396 0 -0.015761 -0.011421 -0.017725 -0.019277 -0.019152 -0.013936 2.0853 0.29843 0.0030176 0.0012793 -0.15788 0.00064584 0.074513 0.16802 0.0049238 0.087248 -0.025741 0.042383 0.0095285 0.00025845 3.5763e-06 0.00013438 -0.00074318 0.31387 0 0 -0.019008 0 0.12851 0.20467 0.19555 0 0
1.2148 -0.010153 -0.008745 -0.027177 -0.010599 0 -0.012402 -0.012561 -0.015579 -0.019748 -0.014305 -0.014672 2.1142 0.30497 0.0040502 0.0068942 -0.15338 0.0031928 0.070537 0.17289 0.0033388 0.085356 -0.024974 0.049196 -0.0026939 -7.2626e-05 9.9911e-05 -0.00045074 -0.00083547 0.29195 0 0 -0.0176 0 0.15081 0.20475 0.19526 0 0
1.2188 -0.0092404 -0.0095274 -0.0318 -0.0072554 0 -0.0081321 -0.01173 -0.013042 -0.018681 -0.0088667 -0.017956 2.1334 0.30884 0.00021598 0.013315 -0.15129 0.0030169 0.069124 0.1769 -0.0021486 0.080561 -0.02703 0.051233 -0.014449 -0.00027472 -2.8171e-05 -0.00075806 -0.00057121 0.27306 0 0 -0.017561 0 0.17034 0.20751 0.19258 0 0
1.2227 -0.007688 -0.010252 -0.029798 -0.0060114 0 -0.0058609 -0.0092532 -0.01137 -0.01549 -0.0062103 -0.018839 2.1325 0.30821 -0.0057424 0.019266 -0.15216 -0.00095868 0.070625 0.17861 -0.006944 0.073998 -0.032781 0.044443 -0.023663 -0.0002669 -0.00019448 -0.00050535 -0.000186 0.24985 0 0 -0.016928 0 0.18545 0.21139 0.18823 0 0
1.2266 -0.0053767 -0.009831 -0.026427 -0.0072957 0 -0.0072693 -0.0066733 -0.010699 -0.010762 -0.0069142 -0.014538 2.1167 0.30153 -0.0091979 0.023532 -0.15619 -0.0061708 0.074929 0.17675 -0.0073708 0.066937 -0.042702 0.030623 -0.028708 -0.00016204 -0.00014062 6.3566e-05 1.4854e-05 0.21431 0 0 -0.013604 0 0.19454 0.2148 0.18315 0 0
1.2305 -0.0025233 -0.0076109 -0.024906 -0.0094683 0 -0.010923 -0.005146 -0.0097539 -0.0060594 -0.0081297 -0.0064381 2.1056 0.28713 -0.007589 0.024296 -0.16319 -0.0085407 0.080502 0.16929 -0.0035728 0.061454 -0.056625 0.01592 -0.028241 -0.00011531 0.00017763 0.00050233 -3.1693e-05 0.16028 0 0 -0.0074003 0 0.19347 0.21544 0.17938 0 0
1.2344 2.0145e-05 -0.0037319 -0.022961 -0.009072 0 -0.012517 -0.0043833 -0.0069003 -0.0027044 -0.0065659 0.0011194 2.1164 0.27049 -0.0022446 0.022707 -0.17079 -0.0063628 0.084239 0.15873 0.00092646 0.057787 -0.070907 0.005744 -0.026055 -0.00017918 0.00051958 0.00062976 -0.00013046 0.087655 0 0 -0.00055269 0 0.18381 0.21366 0.17799 0 0
1.2383 0.0011044 0.00071926 -0.014695 -0.003215 0 -0.0078989 -0.0031644 -0.0016159 -0.00057789 -0.0018087 0.0043473 2.1468 0.25564 0.0031791 0.019968 -0.178 -0.0019437 0.085133 0.14715 0.0025578 0.055165 -0.083803 0.00087875 -0.024503 -0.00028603 0.00057823 0.00062396 -8.5613e-05 0.0052147 0 0 0.0040875 0 0.1671 0.21037 0.17889 0 0
1.2422 0.00016934 0.0040057 0.0031872 0.0070821 0 0.0029811 -0.0007636 0.0048078 0.0018283 0.0035383 0.003266 2.1748 0.24569 0.0058033 0.017032 -0.1842 0.00072785 0.082774 0.13623 0.00088263 0.05282 -0.094231 -0.0019436 -0.025155 -0.00033514 0.0002768 0.00069614 0.00010446 -0.07229 0 0 0.0057763 0 0.14467 0.2063 0.18181 0 0
1.2461 -0.0021203 0.0046018 0.026108 0.015921 0 0.014649 0.0022121 0.0098437 0.0059427 0.0067235 0.002104 2.1772 0.24458 0.0053723 0.015119 -0.18882 -0.00016413 0.077149 0.12812 -0.0013225 0.049561 -0.10121 -0.0061998 -0.02962 -0.00027952 -0.00013542 0.00078255 0.0003338 -0.13194 0 0 0.0068515 0 0.1183 0.20239 0.18622 0 0
1.25 -0.0042217 0.0022153 0.042629 0.016237 0 0.019318 0.004347 0.011225 0.011469 0.0073106 0.0060666 2.1494 0.25483 0.003663 0.015471 -0.19153 -0.0028283 0.070443 0.12501 -0.0011354 0.043979 -0.10505 -0.012455 -0.037565 -0.00014026 -0.00027742 0.00063469 0.00059145 -0.16821 0 0 0.01061 0 0.092357 0.19937 0.19056 0 0
1.2539 -0.0048807 -0.0018449 0.042174 0.006054 0 0.01292 0.0046592 0.0084699 0.016132 0.0066816 0.016537 2.1096 0.27062 0.0025242 0.017376 -0.19267 -0.0040842 0.065228 0.12528 0.0012856 0.037066 -0.10768 -0.018509 -0.045615 4.4657e-05 4.4633e-05 0.00018064 0.00096071 -0.18109 0 0 0.017713 0 0.070389 0.19674 0.19382 0 0
1.2578 -0.0041099 -0.0054389 0.023813 -0.008431 0 -0.00097473 0.0033224 0.0034283 0.017208 0.0057143 0.028614 2.0828 0.28848 0.0024325 0.020369 -0.192 -0.0026377 0.062523 0.12803 0.0026085 0.029868 -0.10948 -0.021773 -0.051869 0.00027739 0.00066152 -0.00030878 0.0013799 -0.16977 0 0 0.024563 0 0.054336 0.19408 0.19574 0 0
1.2617 -0.0030665 -0.0070355 -0.0014408 -0.016918 0 -0.013296 0.0013041 -0.00076707 0.013591 0.0037846 0.033734 2.0806 0.30482 0.0025494 0.023924 -0.1892 -1.0889e-05 0.063013 0.13224 -0.00030895 0.02362 -0.11058 -0.021061 -0.054598 0.00060071 0.001156 -0.00048218 0.0014999 -0.13078 0 0 0.025666 0 0.045791 0.19102 0.19625 0 0
1.2656 -0.0029329 -0.0066739 -0.017827 -0.013678 0 -0.016513 -0.00055581 -0.0019511 0.0066799 0.00025586 0.026125 2.0946 0.31346 0.0018436 0.027236 -0.18304 0.0014509 0.06719 0.13649 -0.0067961 0.02119 -0.10972 -0.01647 -0.051116 0.0010214 0.0011822 -0.00030719 0.000933 -0.063685 0 0 0.018302 0 0.047846 0.18717 0.19569 0 0
1.2695 -0.0038433 -0.0056514 -0.016753 -0.003082 0 -0.010695 -0.0021196 -0.00079925 -0.00063728 -0.003741 0.0080272 2.1081 0.31324 0.00015381 0.029833 -0.17384 0.00099128 0.072723 0.14017 -0.012239 0.023824 -0.10524 -0.0084764 -0.042987 0.0014138 0.00073552 -0.0001271 -0.00027305 0.021957 0 0 0.005313 0 0.05765 0.18332 0.19556 0 0
1.2734 -0.0048357 -0.0052718 -0.0039826 0.0037857 0 -0.0030437 -0.0037964 -0.00053601 -0.0059688 -0.0059152 -0.011204 2.1113 0.30694 -0.0016255 0.031765 -0.1627 -0.00025576 0.07805 0.14376 -0.011958 0.030674 -0.096935 0.0021996 -0.032621 0.0015211 0.00015199 -0.00027688 -0.0014608 0.1081 0 0 -0.0068094 0 0.071592 0.18039 0.19673 0 0
1.2773 -0.0048101 -0.0058 0.0044512 -0.00091043 0 -0.0011212 -0.0059932 -0.0042354 -0.0088178 -0.0054328 -0.02211 2.1071 0.29696 -0.0022608 0.033035 -0.15059 -0.00093658 0.082343 0.1478 -0.0056023 0.040854 -0.08505 0.014055 -0.021652 0.0011277 -0.00016898 -0.00067824 -0.0017945 0.17912 0 0 -0.013145 0 0.087086 0.17907 0.19977 0 0
1.2813 -0.0035458 -0.0064814 -0.0046576 -0.014233 0 -0.0059387 -0.0087069 -0.011784 -0.010476 -0.0043519 -0.022579 2.1043 0.28656 -0.0011802 0.033651 -0.1388 -0.00090122 0.084924 0.15297 0.00223 0.052973 -0.070311 0.024956 -0.011927 0.00030858 -8.6384e-05 -0.0008838 -0.00097768 0.232 0 0 -0.014233 0 0.10106 0.1801 0.20519 0 0
1.2852 -0.0018521 -0.006423 -0.029712 -0.024672 0 -0.011428 -0.011475 -0.019373 -0.012729 -0.0057355 -0.019117 2.1067 0.28215 0.0010278 0.033289 -0.13008 -0.00086956 0.085854 0.16011 0.0059315 0.063343 -0.056276 0.033439 -0.0057991 -0.00049149 0.00019596 -0.00055052 0.00042504 0.27477 0 0 -0.015042 0 0.10811 0.18427 0.21332 0 0
1.2891 -0.00082357 -0.0053946 -0.053699 -0.022387 0 -0.010779 -0.013563 -0.022394 -0.016402 -0.010211 -0.020544 2.1101 0.28424 0.0030222 0.032065 -0.12446 -0.0011155 0.086707 0.16784 0.0037566 0.0699 -0.046256 0.039772 -0.0020418 -0.00072007 0.0003533 0.00016282 0.0014193 0.31404 0 0 -0.019908 0 0.10897 0.1897 0.2223 0 0
1.293 -0.00098248 -0.0038703 -0.056591 -0.0081479 0 -0.0034454 -0.014244 -0.019342 -0.020669 -0.014863 -0.029685 2.1085 0.29213 0.0037193 0.030066 -0.12161 -0.00096405 0.088036 0.17508 -0.00096752 0.072015 -0.041511 0.045177 0.0001566 -0.00017981 0.00025916 0.00071182 0.0013974 0.34406 0 0 -0.028125 0 0.10471 0.19541 0.23109 0 0
1.2969 -0.0020639 -0.0024904 -0.031575 0.007257 0 0.0040746 -0.013124 -0.013096 -0.02347 -0.015989 -0.040635 2.1007 0.30456 0.0030682 0.027494 -0.12094 0.00034896 0.090176 0.18069 -0.0033065 0.0695 -0.04271 0.049647 0.0016161 0.00072203 9.0512e-05 0.00068397 0.00059527 0.34897 0 0 -0.034248 0 0.09692 0.20047 0.23867 0 0
1.3008 -0.0034687 -0.0016216 0.0081137 0.012446 0 0.0044995 -0.010436 -0.0082463 -0.022779 -0.012866 -0.044035 2.0918 0.31869 0.0019036 0.024955 -0.12126 0.0026284 0.093059 0.18248 -0.0013419 0.062491 -0.050178 0.050749 0.0033696 0.0012439 0.00012242 0.00017759 -0.00020407 0.31664 0 0 -0.032815 0 0.088853 0.20351 0.24323 0 0
1.3047 -0.0047916 -0.0013831 0.038147 0.0049563 0 -0.0030817 -0.0070739 -0.0069867 -0.01801 -0.0084119 -0.035331 2.088 0.32959 0.0010174 0.023801 -0.12091 0.0047495 0.095081 0.17957 0.0025003 0.053969 -0.059965 0.045169 0.0054353 0.00093339 0.00043149 -0.00034064 -0.00039944 0.2505 0 0 -0.023102 0 0.085226 0.20449 0.24392 0 0
1.3086 -0.0059201 -0.0018705 0.041411 -0.0074933 0 -0.012154 -0.0041679 -0.0074692 -0.010606 -0.0059616 -0.018367 2.0914 0.33579 0.00036047 0.024576 -0.11996 0.0056069 0.095118 0.17319 0.0043496 0.046124 -0.06889 0.031922 0.0068477 4.0204e-05 0.0008176 -0.00052228 -4.8938e-05 0.16765 0 0 -0.009655 0 0.086771 0.2046 0.24161 0 0
1.3125 -0.0067722 -0.0031364 0.021032 -0.014347 0 -0.01478 -0.0023719 -0.0060637 -0.0032382 -0.0057153 -0.0014082 2.0987 0.33675 -0.00079776 0.02751 -0.11902 0.0048211 0.092554 0.16419 0.0027178 0.039995 -0.075462 0.014117 0.0068027 -0.00070812 0.0010125 -0.00044225 0.00028529 0.085225 0 0 0.0016227 0 0.09328 0.2047 0.23697 0 0
1.3164 -0.0071184 -0.0049078 -0.0027988 -0.010955 0 -0.0087861 -0.0013983 -0.001078 0.0020029 -0.0047954 0.010067 2.1041 0.33247 -0.0028873 0.032632 -0.11899 0.0026158 0.086977 0.15365 -0.00063175 0.036363 -0.07858 -0.0026723 0.0044604 -0.00078997 0.00093214 -0.00042275 9.469e-05 0.0087692 0 0 0.0080466 0 0.10384 0.20574 0.23086 0 0
1.3203 -0.0067373 -0.0064719 -0.0099231 -0.0012499 0 0.00059623 -0.00026473 0.0057429 0.0050108 -0.00079509 0.016873 2.1029 0.32366 -0.0052607 0.039323 -0.12275 -0.00056016 0.078391 0.14363 -0.0032063 0.035779 -0.077793 -0.014148 -0.0016143 -0.00037221 0.00069689 -0.0006085 -0.00065306 -0.0662 0 0 0.011336 0 0.11466 0.20944 0.22533 0 0
1.3242 -0.0056968 -0.0070445 0.0028671 0.0067721 0 0.0057404 0.0018414 0.011085 0.007376 0.0051844 0.023235 2.093 0.31432 -0.0065098 0.045424 -0.13006 -0.0039856 0.06976 0.13535 -0.0045311 0.036067 -0.076272 -0.019877 -0.0092239 -0.00010494 0.00042943 -0.00077881 -0.0015432 -0.14162 0 0 0.014826 0 0.12137 0.21482 0.22197 0 0
1.3281 -0.0043939 -0.0063792 0.019339 0.007683 0 0.0031186 0.0047461 0.013012 0.010505 0.0094045 0.031225 2.0755 0.30589 -0.0056714 0.050095 -0.13994 -0.00649 0.062618 0.12911 -0.0060627 0.036415 -0.075028 -0.022596 -0.016815 -0.00043474 0.00010699 -0.00060088 -0.002072 -0.20645 0 0 0.019748 0 0.12263 0.22096 0.22134 0 0
1.332 -0.0032797 -0.0050261 0.018066 0.0017511 0 -0.0046003 0.0072114 0.011998 0.013834 0.0092855 0.038261 2.055 0.29951 -0.0031836 0.052816 -0.15103 -0.0069421 0.058258 0.12512 -0.0086738 0.036305 -0.074564 -0.025149 -0.022867 -0.0011443 -0.00033114 -3.7831e-05 -0.001989 -0.2392 0 0 0.024058 0 0.11786 0.22687 0.22372 0 0
1.3359 -0.0025638 -0.0039426 -0.0084457 -0.0067401 0 -0.011867 0.0077031 0.0095229 0.01495 0.0059417 0.039627 2.0381 0.29655 -0.00064517 0.053257 -0.16054 -0.0053118 0.058501 0.12378 -0.010922 0.035537 -0.074625 -0.027839 -0.024903 -0.0015917 -0.00076175 0.00054201 -0.0013991 -0.22177 0 0 0.024453 0 0.10708 0.23091 0.22947 0 0
1.3398 -0.002195 -0.00378 -0.045888 -0.01316 0 -0.014961 0.0054251 0.006301 0.011684 0.0027648 0.032812 2.0304 0.29725 0.00043488 0.053127 -0.16381 -0.0030633 0.063688 0.1255 -0.010317 0.035649 -0.072339 -0.028223 -0.020917 -0.001384 -0.00086873 0.00068606 -0.00063642 -0.15251 0 0 0.019298 0 0.094593 0.23159 0.2376 0 0
1.3438 -0.0020816 -0.0044706 -0.068443 -0.015026 0 -0.013771 0.00084868 0.0021312 0.0043127 0.0017497 0.019351 2.0323 0.30026 -0.00020908 0.054486 -0.16031 -0.0019961 0.07167 0.13012 -0.0062365 0.038185 -0.065985 -0.023126 -0.01234 -0.00076573 -0.00044507 0.0002861 -4.9167e-05 -0.04787 0 0 0.0097607 0 0.084599 0.22988 0.24644 0 0
1.3477 -0.0022618 -0.0054195 -0.059056 -0.01251 0 -0.010194 -0.0045973 -0.0029377 -0.0042936 0.0016123 0.0031275 2.0376 0.30496 -0.001494 0.058468 -0.15008 -0.0024565 0.081284 0.13788 -0.0011196 0.044104 -0.054884 -0.011146 3.9784e-06 -0.00032427 0.00030149 -0.00031936 0.00018067 0.067354 0 0 -0.0013642 0 0.079164 0.22667 0.25513 0 0
1.3516 -0.0028518 -0.0060465 -0.023278 -0.0078623 0 -0.0059636 -0.0093721 -0.0079675 -0.010795 -0.00041055 -0.012281 2.0371 0.31068 -0.0019091 0.065987 -0.13374 -0.0029198 0.091294 0.14898 0.0015892 0.05415 -0.038856 0.0060332 0.015055 -0.00035714 0.00083147 -0.00067019 0.00010469 0.17218 0 0 -0.011538 0 0.079909 0.22311 0.26282 0 0
1.3555 -0.0039026 -0.0061806 0.014569 -0.0043412 0 -0.0021871 -0.012585 -0.011896 -0.013873 -0.0052665 -0.024629 2.0254 0.31652 -0.00064409 0.078025 -0.11324 -0.0016698 0.099693 0.1639 0.00063981 0.069174 -0.019183 0.024175 0.031129 -0.00060066 0.00074174 -0.00061383 -7.4741e-05 0.25543 0 0 -0.019392 0 0.088837 0.22202 0.26785 0 0
1.3594 -0.0053884 -0.0060577 0.029922 -0.0045143 0 5.4608e-06 -0.014242 -0.014598 -0.014881 -0.010935 -0.032528 2.0052 0.32181 0.0018802 0.091342 -0.093519 0.0011451 0.10594 0.17994 -0.0020748 0.085561 -0.0011661 0.038556 0.046374 -0.00059603 0.00015696 -0.00042206 -0.00019135 0.31439 0 0 -0.024504 0 0.10147 0.2248 0.26999 0 0
1.3633 -0.0073176 -0.006062 0.01662 -0.008386 0 -0.00041629 -0.014957 -0.016749 -0.016225 -0.014493 -0.035354 1.9846 0.32655 0.0043029 0.10353 -0.076411 0.0035036 0.11027 0.19505 -0.0037386 0.10069 0.012666 0.046523 0.060331 -0.00025175 -0.00039073 -0.00049111 -0.00025435 0.35124 0 0 -0.027023 0 0.11492 0.23133 0.2693 0 0
1.3672 -0.009727 -0.0064848 -0.0088911 -0.012961 0 -0.0032212 -0.015416 -0.018648 -0.019158 -0.01497 -0.034143 1.97 0.33084 0.0051437 0.11264 -0.062971 0.0038015 0.11293 0.20745 -0.0034677 0.11242 0.020751 0.049015 0.072665 5.001e-05 -0.0004923 -0.0009195 -0.00039313 0.37133 0 0 -0.02769 0 0.12698 0.2412 0.2658 0 0
1.3711 -0.012444 -0.0074289 -0.020982 -0.014386 0 -0.0064904 -0.015907 -0.019629 -0.022898 -0.01396 -0.03182 1.9605 0.33496 0.0036883 0.11605 -0.054031 0.0029273 0.11428 0.21457 -0.0027059 0.11784 0.021658 0.049762 0.082955 -7.4056e-05 -0.00023682 -0.0013671 -0.00064191 0.38212 0 0 -0.027784 0 0.13502 0.25352 0.25951 0 0
1.375 -0.014856 -0.0088103 -0.0054588 -0.011369 0 -0.0081655 -0.016149 -0.018957 -0.025535 -0.013622 -0.031278 1.9493 0.33961 0.00050199 0.11143 -0.048838 0.0035595 0.11494 0.21358 -0.0029565 0.1143 0.017182 0.052288 0.090182 -0.00050355 -2.2299e-05 -0.0013332 -0.00080107 0.38954 0 0 -0.028335 0 0.13665 0.26521 0.25128 0 0
1.3789 -0.016079 -0.010391 0.028644 -0.0066808 0 -0.0082023 -0.015492 -0.017064 -0.025568 -0.014443 -0.032519 1.9312 0.34486 -0.0027676 0.10187 -0.045005 0.007137 0.1154 0.20702 -0.003648 0.10517 0.012485 0.056783 0.094213 -0.00067731 -3.1664e-05 -0.00060989 -0.00057965 0.39224 0 0 -0.029049 0 0.13396 0.27402 0.24303 0 0
1.3828 -0.015545 -0.01185 0.055372 -0.0048475 0 -0.0086918 -0.013417 -0.015318 -0.022733 -0.015055 -0.031986 1.9068 0.35043 -0.0043222 0.08912 -0.041838 0.01176 0.11574 0.19644 -0.0026753 0.092424 0.0099146 0.059559 0.094524 -0.00019265 -1.4321e-06 0.00049052 7.4323e-05 0.37938 0 0 -0.028165 0 0.128 0.27886 0.23591 0 0
1.3867 -0.013537 -0.012894 0.051695 -0.007852 0 -0.011368 -0.010031 -0.014321 -0.017816 -0.013923 -0.025556 1.8812 0.35593 -0.0033586 0.075139 -0.038841 0.013556 0.11596 0.18367 0.00099729 0.078285 0.011408 0.05594 0.090712 0.00070744 0.00041541 0.0013391 0.0008089 0.33695 0 0 -0.023835 0 0.11997 0.279 0.23102 0 0
1.3906 -0.011102 -0.013358 0.015719 -0.013015 0 -0.01514 -0.006182 -0.012835 -0.012065 -0.010866 -0.012727 1.8572 0.35998 -0.00056644 0.06336 -0.036072 0.010384 0.11597 0.17213 0.005705 0.066773 0.019064 0.044425 0.081767 0.0013188 0.0011024 0.0014639 0.0011126 0.26007 0 0 -0.015962 0 0.1117 0.27328 0.23054 0 0
1.3945 -0.0093159 -0.013215 -0.03104 -0.015359 0 -0.016706 -0.0030254 -0.0090097 -0.0067541 -0.0069538 0.0021402 1.832 0.36136 0.0024914 0.055962 -0.033978 0.0040837 0.11571 0.16456 0.0084057 0.060467 0.029712 0.028509 0.070091 0.0011791 0.0014335 0.00090246 0.00078582 0.16136 0 0 -0.006676 0 0.10516 0.26406 0.23415 0 0
1.3984 -0.0085209 -0.012541 -0.059468 -0.012309 0 -0.014008 -0.001311 -0.0028829 -0.0029198 -0.0033392 0.013042 1.801 0.36004 0.0046179 0.052642 -0.032419 -0.0010764 0.11513 0.16074 0.0076438 0.058948 0.040368 0.014409 0.058138 0.00056585 0.00088459 0.00014273 0.00016335 0.067196 0 0 0.0011467 0 0.10102 0.25328 0.24028 0 0
1.4023 -0.0082473 -0.011496 -0.054694 -0.0061481 0 -0.0088667 -0.00098601 0.0027594 -0.0010653 -0.00054257 0.016963 1.7645 0.35627 0.0057185 0.052984 -0.031031 -0.0021843 0.11414 0.16007 0.0050094 0.061631 0.049215 0.0065316 0.04777 0.00025344 -0.00031716 -0.00029256 -0.00018635 0.003509 0 0 0.005932 0 0.099829 0.24214 0.24752 0 0
1.4063 -0.0078531 -0.010359 -0.026746 -0.001855 0 -0.0056592 -0.0014614 0.0045731 -0.00095273 0.0012351 0.015491 1.7282 0.35061 0.0063884 0.056201 -0.029149 0.00012536 0.11259 0.16137 0.0035657 0.067429 0.054471 0.0045648 0.041198 0.0007486 -0.0012603 -0.0002644 -1.8417e-05 -0.017827 0 0 0.0080559 0 0.10214 0.23186 0.25393 0 0
1.4102 -0.0072365 -0.0094901 -0.0015011 -0.0025647 0 -0.0071377 -0.0022744 0.0018554 -0.0017858 0.0015761 0.012144 1.697 0.34528 0.0068902 0.060335 -0.024864 0.0030057 0.11003 0.1612 0.0049234 0.073689 0.055538 0.0045789 0.042001 0.0017598 -0.0011641 -8.258e-05 0.00034351 -0.0017732 0 0 0.0086148 0 0.10891 0.22395 0.25501 0 0
1.4141 -0.0069203 -0.00915 0.00076717 -0.0070911 0 -0.011716 -0.0034646 -0.0026953 -0.0027521 3.1407e-06 0.0086031 1.667 0.34211 0.006701 0.063478 -0.018269 0.0044325 0.10665 0.15784 0.0079142 0.078433 0.056253 0.002955 0.047944 0.0024291 -0.00014683 -0.00017006 0.00035189 0.038033 0 0 0.0078586 0 0.118 0.21783 0.25021 0 0
1.418 -0.0074778 -0.0093011 -0.018299 -0.011595 0 -0.015125 -0.0052829 -0.0056395 -0.0034842 -0.0033496 0.0038118 1.6282 0.34154 0.0051466 0.065067 -0.0098853 0.0046273 0.1026 0.15115 0.0099605 0.081341 0.058737 -0.0003545 0.057672 0.0021088 0.00085835 -0.00063494 -0.00016719 0.089242 0 0 0.0050934 0 0.12817 0.21325 0.23955 0 0
1.4219 -0.0089308 -0.0096148 -0.037304 -0.013257 0 -0.014646 -0.0075993 -0.0061143 -0.0040957 -0.007502 -0.0035029 1.5743 0.34355 0.0023734 0.064734 -0.00051014 0.0047761 0.098127 0.14151 0.0094806 0.082399 0.064841 -0.0018685 0.069622 0.00094864 0.00098728 -0.0011448 -0.00078304 0.14412 0 0 8.8265e-05 0 0.13804 0.20999 0.2236 0 0
1.4258 -0.010728 -0.0097545 -0.033733 -0.012218 0 -0.011419 -0.0097633 -0.0062963 -0.0049498 -0.011248 -0.012179 1.5127 0.34721 -0.00050586 0.062116 0.0079358 0.0050902 0.093865 0.13047 0.006969 0.082137 0.077154 0.0023943 0.081224 -0.00023762 0.00024585 -0.0012272 -0.00085013 0.19679 0 0 -0.0058003 0 0.14488 0.208 0.20378 0 0
1.4297 -0.012256 -0.0096925 -0.0034064 -0.010413 0 -0.0086029 -0.011173 -0.0086534 -0.0065163 -0.013984 -0.019041 1.4595 0.34902 -0.002321 0.058029 0.013165 0.0047032 0.090845 0.122 0.0041516 0.082111 0.094279 0.013545 0.090004 -0.00067485 -0.00056406 -0.0007274 -0.00013367 0.24137 0 0 -0.010337 0 0.14635 0.2073 0.18488 0 0
1.4336 -0.013291 -0.0097269 0.035367 -0.0092782 0 -0.0077975 -0.011928 -0.013142 -0.0093008 -0.015871 -0.021976 1.4244 0.3472 -0.0028079 0.053396 0.01544 0.0033649 0.089337 0.11777 0.0025559 0.082749 0.1129 0.028718 0.096237 -0.0002507 -0.00067866 2.584e-06 0.00095148 0.27517 0 0 -0.012424 0 0.14312 0.20786 0.16967 0 0
1.4375 -0.013941 -0.01015 0.056076 -0.0089478 0 -0.007831 -0.012703 -0.01739 -0.013501 -0.017294 -0.0222 1.3986 0.341 -0.0025684 0.048775 0.015484 0.0025505 0.089403 0.11853 0.002878 0.083942 0.13089 0.042886 0.10046 0.00046744 -9.2137e-05 0.00037343 0.001706 0.30262 0 0 -0.013292 0 0.13602 0.20966 0.15965 0 0
1.4414 -0.014237 -0.0109 0.044739 -0.0092158 0 -0.0069966 -0.013827 -0.019379 -0.018414 -0.018363 -0.023154 1.3611 0.33014 -0.0021621 0.044731 0.014514 0.0042641 0.09094 0.12449 0.0051216 0.085321 0.14606 0.052104 0.10357 0.00077992 0.00053532 6.0651e-05 0.001728 0.33263 0 0 -0.015444 0 0.12641 0.21261 0.15593 0 0
1.4453 -0.013926 -0.011573 0.010304 -0.010347 0 -0.0057017 -0.014584 -0.019372 -0.022313 -0.018978 -0.027136 1.2974 0.316 -0.0014916 0.042553 0.016648 0.0086628 0.09319 0.13469 0.0086521 0.085046 0.1546 0.055795 0.10752 0.00044838 0.00060215 -0.00070396 0.0011535 0.36916 0 0 -0.020251 0 0.11847 0.21588 0.15991 0 0
1.4492 -0.012743 -0.011787 -0.023035 -0.012428 0 -0.0061529 -0.013745 -0.018973 -0.023426 -0.019139 -0.033028 1.2145 0.30339 -0.00023912 0.042141 0.023767 0.013248 0.094557 0.14414 0.012007 0.082243 0.15865 0.056421 0.11265 -0.00016845 0.00012602 -0.00131 0.00040122 0.40369 0 0 -0.026504 0 0.11523 0.2177 0.16665 0 0
1.4531 -0.010859 -0.011519 -0.034741 -0.014297 0 -0.0094328 -0.011027 -0.018775 -0.021495 -0.018915 -0.037165 1.1353 0.29422 0.0012502 0.043288 0.036002 0.014819 0.094329 0.15052 0.01326 0.076723 0.15952 0.056784 0.11816 -0.00050481 -0.00039526 -0.00126 -0.00023438 0.41858 0 0 -0.031244 0 0.11733 0.21697 0.17383 0 0
1.457 -0.0089512 -0.011065 -0.022915 -0.014028 0 -0.01362 -0.0079367 -0.017683 -0.018321 -0.018132 -0.036171 1.0778 0.28962 0.0018914 0.04561 0.052883 0.012364 0.091985 0.15198 0.011335 0.068555 0.15848 0.057085 0.123 -0.0003214 -0.00057545 -0.00055549 -0.00072418 0.40009 0 0 -0.031933 0 0.12468 0.21274 0.17937 0 0
1.4609 -0.0077511 -0.010691 -0.0041901 -0.011018 0 -0.015457 -0.0067828 -0.014752 -0.016351 -0.016396 -0.029095 1.0403 0.29026 0.00089703 0.048272 0.072912 0.0079706 0.086868 0.14604 0.0072153 0.058099 0.15723 0.054348 0.12489 9.2259e-05 -0.00050646 0.0003309 -0.0011316 0.34937 0 0 -0.027939 0 0.13621 0.2035 0.18037 0 0
1.4648 -0.0074665 -0.010383 0.00056881 -0.007335 0 -0.013827 -0.0084968 -0.0111 -0.016335 -0.013687 -0.017536 1.0048 0.2918 -0.0012032 0.049229 0.091341 0.0048627 0.079477 0.13305 0.003512 0.047249 0.15732 0.045078 0.12124 0.00020855 -0.00055472 0.00083867 -0.0014208 0.28138 0 0 -0.020358 0 0.14653 0.18931 0.17506 0 0
1.4688 -0.0076309 -0.0099304 -0.016686 -0.0062284 0 -0.010967 -0.011387 -0.0091553 -0.016423 -0.010812 -0.0045884 0.95496 0.28916 -0.0028519 0.047618 0.10569 0.0045748 0.071146 0.1167 0.0023544 0.037438 0.15854 0.029113 0.11313 -0.00022983 -0.00089234 0.00072148 -0.0014867 0.21334 0 0 -0.010994 0 0.15188 0.1726 0.1652 0 0
1.4727 -0.0074981 -0.0091852 -0.044417 -0.00879 0 -0.0098975 -0.012323 -0.0098047 -0.013871 -0.0088608 0.0061583 0.88984 0.27939 -0.0029049 0.04314 0.11506 0.0059954 0.062477 0.099021 0.0035806 0.029315 0.16063 0.011124 0.10168 -0.0009484 -0.0013019 0.0001647 -0.0013239 0.15396 0 0 -0.0017898 0 0.15037 0.15478 0.15182 0 0
1.4766 -0.0066083 -0.0081467 -0.060071 -0.012247 0 -0.010934 -0.0094902 -0.010794 -0.0078662 -0.0079611 0.011516 0.82031 0.25998 -0.0016813 0.035805 0.11912 0.006934 0.054019 0.082096 0.0051988 0.023351 0.16326 -0.0021172 0.088472 -0.00137 -0.0014201 -0.00041186 -0.001078 0.10253 0 0 0.0052189 0 0.14069 0.13739 0.13614 0 0
1.4805 -0.0050628 -0.0067836 -0.047618 -0.012118 0 -0.011323 -0.0041379 -0.008657 -0.00062111 -0.0067457 0.010078 0.75569 0.22735 -0.00044782 0.026635 0.11846 0.0063671 0.046305 0.06937 0.0057321 0.020159 0.16602 -0.0067215 0.077585 -0.0011345 -0.0010961 -0.00065643 -0.00089924 0.055804 0 0 0.0083238 0 0.12144 0.12326 0.12022 0 0
1.4844 -0.0033726 -0.0048876 -0.010738 -0.0064758 0 -0.0084591 0.00044816 -0.0024066 0.0044787 -0.0035273 0.0036339 0.69573 0.18896 5.1667e-05 0.01906 0.11725 0.0051237 0.038966 0.060709 0.0058632 0.01846 0.16872 -0.004544 0.071804 -0.00043427 -0.000483 -0.00046499 -0.00078724 0.013398 0 0 0.0073351 0 0.09868 0.11279 0.10587 0 0
1.4883 -0.0020818 -0.0022425 0.02883 0.0019019 0 -0.0029764 0.0018398 0.0049964 0.0058144 0.0017132 -0.0030366 0.63495 0.15021 0.00029756 0.014899 0.11701 0.0046111 0.031729 0.055027 0.0074322 0.017644 0.17116 -0.0012254 0.071223 0.00014967 0.00015551 2.8596e-05 -0.00063079 -0.023421 0 0 0.0044126 0 0.075941 0.10542 0.093411 0 0
1.4922 -0.0014223 0.0010072 0.047262 0.0078176 0 0.0018788 0.00050589 0.0091784 0.0046282 0.006674 -0.0049139 0.57115 0.11541 0.0011307 0.0154 0.11844 0.0051357 0.024477 0.051315 0.01084 0.017333 0.17296 -0.0012055 0.075381 0.00016344 0.00064072 0.00056723 -0.00039132 -0.055745 0 0 0.0030608 0 0.055845 0.10057 0.082934 0 0
1.4961 -0.0011229 0.0042207 0.036925 0.0082741 0 0.0038821 -0.00082775 0.00835 0.0033942 0.008515 -0.00043498 0.507 0.090139 0.0024326 0.021934 0.12166 0.0055482 0.017212 0.048103 0.013917 0.017218 0.17331 -0.0043624 0.082979 -0.00033411 0.00088436 0.00088809 -0.00018652 -0.086998 0 0 0.0054661 0 0.041522 0.097342 0.074337 0 0
1.5 -0.00043198 0.006616 0.012241 0.0049814 0 0.0042823 0.00032931 0.0046999 0.0034797 0.0066201 0.0070345 0.44451 0.078969 0.0030518 0.033514 0.12437 0.0044422 0.010682 0.043337 0.013858 0.017187 0.16995 -0.0072074 0.089461 -0.00087254 0.00081112 0.0008148 -0.00015439 -0.1183 0 0 0.010399 0 0.035447 0.094052 0.066613 0 0
1.5039 0.0015682 0.0078567 -0.0023 0.0024981 0 0.0062633 0.004346 0.0020103 0.0045725 0.0035431 0.01162 0.38218 0.076067 0.0021726 0.045548 0.1245 0.0016499 0.0054964 0.037125 0.010311 0.017196 0.16244 -0.0069867 0.091811 -0.0010374 0.0003979 0.00033659 -0.00026445 -0.14564 0 0 0.013902 0 0.034849 0.089941 0.058506 0 0
1.5078 0.0053876 0.0083393 0.0073411 0.0040616 0 0.011213 0.0097047 0.0022763 0.0059952 0.0029169 0.0094979 0.31987 0.077864 0.00049134 0.055378 0.1213 -0.0013873 0.0020073 0.030045 0.0061237 0.017131 0.15057 -0.0043816 0.088878 -0.00082991 -0.00019107 -0.00035164 -0.00032649 -0.16369 0 0 0.012539 0 0.038591 0.084903 0.049442 0 0
1.5117 0.010611 0.0089176 0.032795 0.0091199 0 0.017046 0.0146 0.0047505 0.0078104 0.0061825 0.0018589 0.26402 0.080474 -0.00033832 0.060479 0.1144 -0.0027145 0.00042805 0.022896 0.0046092 0.016828 0.13448 -0.002427 0.080037 -0.00057549 -0.00060551 -0.00091537 -0.00020865 -0.17314 0 0 0.0064436 0 0.045462 0.078961 0.038955 0 0
1.5156 0.015907 0.010319 0.05035 0.014452 0 0.020377 0.018074 0.0077558 0.010229 0.011349 -0.005989 0.22275 0.077251 0.00049683 0.056431 0.10405 -0.0015228 0.00089651 0.017717 0.0060632 0.015699 0.11483 -0.0034506 0.064898 -0.00051656 -0.00056523 -0.0010679 -5.0452e-06 -0.18326 0 0 -0.00057092 0 0.054287 0.072284 0.026388 0 0
1.5195 0.01974 0.012726 0.041331 0.017191 0 0.01993 0.019906 0.010638 0.012396 0.015056 -0.0083514 0.19316 0.066026 0.0019975 0.044716 0.093375 0.00098949 0.0018576 0.015797 0.007329 0.013273 0.095155 -0.0075823 0.047281 -0.00055022 -0.00015937 -0.00077037 6.5504e-05 -0.20633 0 0 -0.0038856 0 0.063527 0.065162 0.012641 0 0
1.5234 0.021328 0.015756 0.0084167 0.016795 0 0.017447 0.020112 0.013693 0.012742 0.01587 -0.0026918 0.15656 0.049169 0.0024291 0.028684 0.083883 0.0023418 0.002243 0.016869 0.0050595 0.0095299 0.077293 -0.013988 0.029473 -0.00039274 0.00015783 -0.00027353 -7.5077e-05 -0.24908 0 0 -0.001346 0 0.072464 0.057427 -0.0011703 0 0
1.5273 0.021084 0.018689 -0.026033 0.014789 0 0.015474 0.019063 0.016811 0.011093 0.015507 0.0092034 0.09253 0.028961 0.0012855 0.010949 0.076205 0.00066931 0.0014262 0.020585 -0.00070551 0.0045149 0.06219 -0.022569 0.012731 2.9994e-05 -5.0405e-05 7.1366e-05 -0.00025299 -0.30906 0 0 0.0057398 0 0.080434 0.04882 -0.014072 0 0
1.5313 0.020178 0.020755 -0.037908 0.013393 0 0.015016 0.017934 0.019105 0.0099939 0.016838 0.022513 0.0010516 0.0087216 -0.00014536 -0.00518 0.070605 -0.0036388 -0.0011595 0.0263 -0.0064853 -0.0016266 0.050537 -0.033599 -0.0018643 0.00042346 -0.00077552 9.841e-05 -0.00023411 -0.37768 0 0 0.014204 0 0.086547 0.03894 -0.024791 0 0
1.5352 0.019645 0.021425 -0.02001 0.014446 0 0.015648 0.018348 0.020165 0.012964 0.020859 0.031946 -0.091269 -0.0051253 -0.00033664 -0.013929 0.065661 -0.0080101 -0.0053663 0.032454 -0.0089451 -0.0081624 0.041661 -0.045832 -0.013712 0.0003999 -0.0015146 -3.8208e-05 -3.0502e-07 -0.44514 0 0 0.021351 0 0.088273 0.027225 -0.03055 0 0
1.5391 0.01985 0.020749 0.013811 0.018726 0 0.017265 0.020982 0.021086 0.02082 0.025771 0.034452 -0.15209 -0.012455 0.00058064 -0.016033 0.059418 -0.0096575 -0.0093176 0.037905 -0.0083364 -0.014047 0.032731 -0.056036 -0.024165 -9.8211e-05 -0.0016774 -1.935e-05 0.00022577 -0.50304 0 0 0.026107 0 0.08578 0.014794 -0.031832 0 0
1.543 0.020645 0.019536 0.041098 0.025242 0 0.020549 0.02453 0.023495 0.030023 0.028984 0.031058 -0.17343 -0.014171 0.00083935 -0.012496 0.051484 -0.0079407 -0.011961 0.042579 -0.0081687 -0.018757 0.0228 -0.061438 -0.033415 -0.0006934 -0.0010925 0.00031885 0.00025154 -0.54563 0 0 0.028744 0 0.079291 0.0024912 -0.028799 0 0
1.5469 0.021815 0.019066 0.04815 0.031014 0 0.0253 0.026531 0.027466 0.035385 0.029744 0.026625 -0.18001 -0.011697 -0.00095357 -0.0047846 0.041897 -0.0050151 -0.012386 0.046583 -0.011534 -0.021851 0.011306 -0.062695 -0.041482 -0.00092042 -0.00016282 0.00079788 0.00015877 -0.57263 0 0 0.03015 0 0.069405 -0.0087899 -0.021862 0 0
1.5508 0.023155 0.020295 0.038316 0.032519 0 0.029127 0.025674 0.030981 0.034811 0.029595 0.026819 -0.2053 -0.0078907 -0.0040982 0.0042832 0.031885 -0.0039964 -0.0092518 0.050512 -0.018001 -0.022562 -0.0015688 -0.063696 -0.047505 -0.0006713 0.00045297 0.0010387 0.00020894 -0.59154 0 0 0.031375 0 0.057626 -0.0173 -0.011636 0 0
1.5547 0.024177 0.023082 0.026401 0.028629 0 0.029134 0.023279 0.031992 0.031145 0.030304 0.033682 -0.25842 -0.0064229 -0.0063772 0.010571 0.024829 -0.0061449 -0.0034546 0.055135 -0.024214 -0.021108 -0.012978 -0.067665 -0.050357 -0.00027577 0.00035749 0.00082174 0.00049845 -0.61362 0 0 0.03323 0 0.047607 -0.022239 -0.00055979 0 0
1.5586 0.024073 0.02615 0.025734 0.02248 0 0.025366 0.022219 0.03085 0.029034 0.031722 0.043279 -0.31591 -0.0073595 -0.0062984 0.013212 0.022037 -0.009628 0.0030673 0.060141 -0.027286 -0.01827 -0.021017 -0.073483 -0.050212 -0.00014175 -0.00027745 0.00032815 0.00077927 -0.64305 0 0 0.035649 0 0.040787 -0.024481 0.0098801 0 0
1.5625 0.022391 0.027946 0.038412 0.01965 0 0.021822 0.024179 0.030053 0.030086 0.031985 0.048158 -0.34698 -0.010007 -0.0044619 0.012107 0.023939 -0.011063 0.00899 0.064942 -0.027267 -0.014515 -0.024675 -0.076465 -0.047395 -0.0003423 -0.00082684 1.3263e-05 0.00070215 -0.66861 0 0 0.0373 0 0.037581 -0.02464 0.018963 0 0
1.5664 0.019919 0.027761 0.054808 0.02335 0 0.022888 0.028059 0.031254 0.031554 0.029835 0.043384 -0.34537 -0.013115 -0.0025719 0.0076521 0.030439 -0.0084601 0.012929 0.06872 -0.026333 -0.010371 -0.023309 -0.073196 -0.042541 -0.00057693 -0.00066093 0.00020178 0.00024433 -0.66936 0 0 0.036254 0 0.037894 -0.023517 0.026159 0 0
1.5703 0.018652 0.026156 0.061179 0.030996 0 0.02846 0.031173 0.032943 0.029892 0.026399 0.03104 -0.33437 -0.012925 -0.0013935 0.0013945 0.039592 -0.0029047 0.012262 0.068802 -0.026076 -0.0068943 -0.01712 -0.065397 -0.037899 -0.00052633 0.00037115 0.00076999 -0.00017772 -0.63292 0 0 0.031593 0 0.039712 -0.022349 0.030908 0 0
1.5742 0.020361 0.024362 0.049628 0.036033 0 0.033334 0.031873 0.031796 0.025057 0.024337 0.018798 -0.34106 -0.0088254 -0.00013464 -0.0040854 0.046939 0.0024059 0.008557 0.065455 -0.026099 -0.0045142 -0.010927 -0.058552 -0.035593 -0.00020767 0.0017498 0.0012189 -0.00010082 -0.56995 0 0 0.024554 0 0.039431 -0.021421 0.034631 0 0
1.5781 0.024775 0.023251 0.024137 0.033915 0 0.032294 0.030718 0.026551 0.020647 0.025117 0.013501 -0.36876 -0.0014777 0.0020921 -0.0081501 0.051042 0.004675 0.002981 0.059381 -0.025244 -0.0032829 -0.0068375 -0.056534 -0.036021 4.451e-05 0.0025656 0.0010899 0.0004672 -0.50857 0 0 0.017961 0 0.036065 -0.020129 0.03781 0 0
1.582 0.029144 0.022791 -0.0013337 0.026458 0 0.02574 0.029046 0.020051 0.019746 0.027318 0.015669 -0.39692 0.0080501 0.0046792 -0.010437 0.051142 0.0032977 -0.003199 0.051633 -0.023592 -0.0031268 -0.0064517 -0.057883 -0.039094 -5.853e-05 0.0021562 0.00036154 0.00097449 -0.47152 0 0 0.014266 0 0.029311 -0.017744 0.040809 0 0
1.5859 0.029935 0.022322 -0.012255 0.019939 0 0.019492 0.026875 0.016779 0.021339 0.027838 0.020084 -0.40634 0.017462 0.0059269 -0.010796 0.047151 -0.0002519 -0.0078912 0.044421 -0.022651 -0.0037848 -0.011517 -0.057637 -0.043888 -0.00043687 0.00067088 -0.00051565 0.00082904 -0.45708 0 0 0.014007 0 0.019863 -0.01269 0.043875 0 0
1.5898 0.0255 0.02121 -0.0046269 0.018593 0 0.018452 0.022809 0.018231 0.021485 0.024874 0.021523 -0.39974 0.023046 0.0050438 -0.009997 0.042843 -0.003742 -0.0087692 0.041569 -0.023563 -0.0042211 -0.020379 -0.052624 -0.046824 -0.00068871 -0.00092936 -0.00096416 -5.4885e-06 -0.44264 0 0 0.015988 0 0.012307 -0.0036647 0.046712 0 0
1.5938 0.01744 0.019203 0.01099 0.020225 0 0.020903 0.01618 0.021111 0.017921 0.019613 0.019566 -0.39533 0.02449 0.0032259 -0.0086584 0.04144 -0.0053722 -0.006228 0.043576 -0.025619 -0.0037636 -0.029396 -0.044537 -0.045953 -0.0004596 -0.001556 -0.00070384 -0.000933 -0.40686 0 0 0.018644 0 0.009637 0.0080118 0.04895 0 0
1.5977 0.0094559 0.016341 0.017434 0.01874 0 0.02002 0.0088169 0.020516 0.012747 0.014959 0.017602 -0.40319 0.022142 0.0022928 -0.0068046 0.044281 -0.0043371 -0.00071236 0.050151 -0.02696 -0.0021326 -0.036535 -0.037722 -0.040524 0.00021835 -0.00087913 7.5065e-05 -0.0012616 -0.34773 0 0 0.020942 0 0.013081 0.021158 0.050373 0 0
1.6016 0.0046434 0.01277 0.0059042 0.011084 0 0.011452 0.0040512 0.014846 0.010075 0.012653 0.017626 -0.41352 0.016836 0.0024101 -0.0043459 0.052148 -0.0011247 0.0070417 0.060399 -0.026637 0.00081631 -0.039924 -0.034409 -0.030277 0.00092189 0.00035658 0.00087708 -0.00082733 -0.27948 0 0 0.022075 0 0.023191 0.034281 0.050822 0 0
1.6055 0.0035238 0.0088095 -0.014895 0.0011823 0 -0.0011533 0.0036852 0.0073166 0.01134 0.011805 0.017057 -0.41062 0.011014 0.0017898 -0.00056333 0.064349 0.0023771 0.01533 0.070872 -0.025517 0.0048913 -0.03685 -0.032664 -0.016122 0.0011582 0.00094348 0.0012296 -0.00010155 -0.21511 0 0 0.020914 0 0.038727 0.043578 0.050149 0 0
1.6094 0.0042731 0.0051269 -0.025133 -0.0035822 0 -0.0089801 0.0061365 0.0025889 0.013661 0.010262 0.011457 -0.39492 0.0074408 -0.00097066 0.0043705 0.075247 0.0035843 0.022075 0.076763 -0.024949 0.0086233 -0.030028 -0.028949 -0.002818 0.0007353 0.00026783 0.00093775 0.00028571 -0.15601 0 0 0.01656 0 0.052541 0.047529 0.049079 0 0
1.6133 0.004597 0.0026124 -0.011766 0.00013826 0 -0.0066033 0.0078608 0.0022524 0.013042 0.0071665 0.00029031 -0.38571 0.0065632 -0.004589 0.0099548 0.081956 0.00097565 0.026654 0.076427 -0.024894 0.01118 -0.021524 -0.022053 0.0073611 -0.00010251 -0.0011449 0.00015464 0.00010873 -0.099266 0 0 0.0096912 0 0.060977 0.046378 0.047945 0 0
1.6172 0.0034239 0.0018488 0.018014 0.0080669 0 0.0027138 0.0066189 0.0038348 0.0086082 0.003871 -0.010912 -0.39964 0.0083751 -0.0058689 0.015642 0.082618 -0.0042777 0.0287 0.069072 -0.023935 0.011963 -0.012907 -0.013993 0.012924 -0.0008519 -0.0021222 -0.00071416 -0.00033375 -0.050337 0 0 0.0029476 0 0.061587 0.040674 0.046929 0 0
1.6211 0.0011541 0.002576 0.041369 0.012465 0 0.010518 0.0031992 0.0039314 0.0030594 0.0022077 -0.014995 -0.42955 0.012357 -0.0031432 0.020503 0.075432 -0.0086544 0.027895 0.054345 -0.021276 0.010269 -0.0060376 -0.0072874 0.01238 -0.0010894 -0.0019174 -0.0012107 -0.00058108 -0.021607 0 0 -0.00078448 0 0.051807 0.031551 0.046134 0 0
1.625 -0.001233 0.0036757 0.039524 0.0096809 0 0.011507 1.8818e-05 0.0016536 -0.00083733 0.002083 -0.010109 -0.44871 0.016391 0.0013935 0.023076 0.062557 -0.0089326 0.02466 0.035892 -0.018255 0.0062031 -0.0021463 -0.0021482 0.0067334 -0.00073217 -0.00083641 -0.0010688 -0.00043809 -0.015423 0 0 -0.00090933 0 0.033349 0.022429 0.045242 0 0
1.6289 -0.0030245 0.003775 0.01461 0.003209 0 0.0077324 -0.0015315 -0.001237 -0.0032438 0.0011883 -0.0020243 -0.43737 0.01917 0.003445 0.023697 0.050121 -0.0049944 0.020458 0.019185 -0.017267 0.0014225 0.00012259 0.0031614 7.9998e-05 -5.5555e-05 0.00015954 -0.00039539 -6.9662e-05 -0.012146 0 0 0.00010749 0 0.013567 0.015588 0.043921 0 0
1.6328 -0.0038921 0.0020585 -0.012468 -0.00064543 0 0.0046068 -0.0020176 -0.003023 -0.0061659 -0.0026478 0.00076489 -0.40304 0.020453 0.00097276 0.022767 0.041287 1.7185e-06 0.01595 0.0068073 -0.019014 -0.003207 0.0014178 0.0095076 -0.0056787 0.00052595 0.00042463 0.00035527 0.00023469 0.018099 0 0 -0.0011911 0 -0.0037791 0.011726 0.042073 0 0
1.6367 -0.0036464 -0.0012404 -0.02137 0.00050012 0 0.003922 -0.0025231 -0.0039736 -0.0099649 -0.0088788 -0.005488 -0.37285 0.020258 -0.0035081 0.020856 0.038793 0.0024951 0.011794 0.00085961 -0.021272 -0.0068757 0.0023195 0.015198 -0.0088995 0.00074414 0.00017199 0.00066654 0.00031738 0.087167 0 0 -0.0061861 0 -0.0153 0.011152 0.039688 0 0
1.6406 -0.0022986 -0.0049207 -0.010458 0.0032223 0 0.0021094 -0.0030386 -0.0053375 -0.012219 -0.014272 -0.016758 -0.36705 0.019179 -0.0054036 0.01923 0.046334 0.0017161 0.0092271 0.0041403 -0.020907 -0.0084164 0.0029648 0.017519 -0.0076864 0.00061945 8.6625e-05 0.00033791 0.00019753 0.17247 0 0 -0.013049 0 -0.016133 0.013692 0.037052 0 0
1.6445 -0.00044616 -0.0074015 0.0032094 0.0028226 0 -0.004442 -0.0028111 -0.00705 -0.010713 -0.015734 -0.025048 -0.38183 0.01843 -0.0028016 0.019013 0.059582 1.5501e-05 0.008984 0.012874 -0.017236 -0.0083921 0.002294 0.01572 -0.0040917 0.00036963 0.00049985 -0.00035136 -4.0448e-05 0.23157 0 0 -0.018456 0 -0.0094632 0.016931 0.035007 0 0
1.6484 0.00065967 -0.0075827 0.0011727 -0.0012374 0 -0.013598 -0.0020298 -0.0073604 -0.0068902 -0.013147 -0.024891 -0.39797 0.018119 0.0016108 0.020126 0.073743 8.4362e-05 0.011148 0.023531 -0.013066 -0.0077529 -0.00047116 0.012016 -0.00029246 0.00019079 0.0010424 -0.00086667 -0.00032377 0.23576 0 0 -0.020165 0 0.00042003 0.019761 0.033932 0 0
1.6523 -0.00022665 -0.005634 -0.019091 -0.0051295 0 -0.018454 -0.0023333 -0.005043 -0.0050586 -0.0093194 -0.016668 -0.4025 0.018052 0.0035772 0.022316 0.085366 0.0020747 0.015759 0.033833 -0.012076 -0.0071689 -0.0057147 0.0095001 0.0022761 0.00011564 0.0011148 -0.00086188 -0.0005729 0.19124 0 0 -0.017948 0 0.010562 0.021704 0.033988 0 0
1.6563 -0.0034154 -0.0032097 -0.042812 -0.0055819 0 -0.014491 -0.0050637 -0.001471 -0.0076009 -0.0071377 -0.0048763 -0.39888 0.017724 0.0018821 0.025062 0.090463 0.0036419 0.02277 0.041354 -0.015184 -0.0074149 -0.013646 0.0092675 0.0020866 5.5329e-05 0.00059755 -0.0004499 -0.00069417 0.12993 0 0 -0.01259 0 0.017605 0.022534 0.035234 0 0
1.6602 -0.0079738 -0.0026824 -0.052277 -0.0040112 0 -0.0050207 -0.0092415 0.00019645 -0.011682 -0.00693 0.0056624 -0.39744 0.015728 -0.00058829 0.027055 0.084331 0.0026771 0.031342 0.043825 -0.019732 -0.0091577 -0.022572 0.0097686 -0.0018272 -6.611e-05 -1.1401e-05 -5.6222e-05 -0.00065793 0.082964 0 0 -0.0049179 0 0.018013 0.022911 0.036973 0 0
1.6641 -0.012362 -0.0055815 -0.042182 -0.0050596 0 0.0013108 -0.012006 -0.0019407 -0.011827 -0.0067921 0.011972 -0.40091 0.012201 -0.00044489 0.027963 0.072034 -0.00038776 0.039389 0.043807 -0.022304 -0.011337 -0.029229 0.0088376 -0.0067858 -0.00025509 -0.00016341 -8.2092e-06 -0.00056637 0.06429 0 0 0.0037335 0 0.014991 0.023716 0.037939 0 0
1.668 -0.015384 -0.011237 -0.02235 -0.011253 0 -0.0014348 -0.011502 -0.0066174 -0.0060966 -0.0053985 0.012819 -0.40301 0.007627 0.0021395 0.027977 0.05678 -0.0031474 0.045822 0.042791 -0.022076 -0.013181 -0.031878 0.0061945 -0.011258 -0.00051089 0.00014073 -0.00025862 -0.00056994 0.07502 0 0 0.010608 0 0.010675 0.024992 0.037519 0 0
1.6719 -0.016596 -0.016827 -0.0075118 -0.019836 0 -0.011258 -0.0090805 -0.010765 0.00099656 -0.0040528 0.0081845 -0.39965 0.0026901 0.003643 0.027455 0.041958 -0.0037745 0.049695 0.042227 -0.021109 -0.013937 -0.02916 0.0041094 -0.01384 -0.0008726 0.00040606 -0.00048281 -0.00067301 0.11437 0 0 0.012273 0 0.0071877 0.02657 0.035255 0 0
1.6758 -0.015992 -0.019096 -0.0050168 -0.025203 0 -0.020795 -0.0080499 -0.012535 0.0025275 -0.0054927 -0.00056086 -0.39631 -0.00096691 0.0015024 0.027354 0.033341 -0.0025489 0.049516 0.044167 -0.021442 -0.012333 -0.019204 0.0059369 -0.012509 -0.0013294 0.00027028 -0.00040303 -0.00065948 0.17894 0 0 0.0071885 0 0.0077156 0.0275 0.030605 0 0
1.6797 -0.013629 -0.016586 -0.010553 -0.024019 0 -0.024215 -0.010074 -0.012591 -0.0038069 -0.010547 -0.010734 -0.40144 -0.0016346 -0.0024812 0.028801 0.033875 -0.00081083 0.046054 0.048726 -0.022436 -0.0084244 -0.0047639 0.013861 -0.0079148 -0.0016845 -4.5906e-05 2.3421e-06 -0.00029223 0.25235 0 0 -0.0024394 0 0.012396 0.026226 0.024773 0 0
1.6836 -0.0097561 -0.010621 -0.013074 -0.017537 0 -0.021013 -0.013157 -0.012502 -0.013179 -0.016329 -0.019718 -0.4145 0.0005224 -0.0037661 0.031726 0.041106 0.0010546 0.041222 0.054412 -0.021399 -0.0033296 0.010411 0.027197 -0.0022482 -0.0016049 -6.5398e-06 0.00056383 0.00037173 0.30447 0 0 -0.011967 0 0.01868 0.022584 0.019254 0 0
1.6875 -0.0052303 -0.0042527 -0.0033655 -0.0093071 0 -0.013831 -0.013648 -0.012515 -0.018363 -0.018303 -0.026552 -0.42443 0.0051604 -0.00014355 0.035876 0.052925 0.0039392 0.036306 0.060166 -0.016763 0.0021833 0.023945 0.041923 0.002973 -0.00092467 0.00055252 0.0011008 0.0009039 0.30969 0 0 -0.017942 0 0.024705 0.016762 0.015077 0 0
1.6914 -0.0014508 -0.00010761 0.01933 -0.0017918 0 -0.0045475 -0.010206 -0.011542 -0.016592 -0.014525 -0.031574 -0.42151 0.011624 0.0054225 0.040787 0.066534 0.008229 0.032682 0.064826 -0.010149 0.0072612 0.033498 0.051852 0.0061353 6.71e-05 0.001125 0.0014825 0.00082705 0.2689 0 0 -0.020387 0 0.028422 0.0092665 0.013265 0 0
1.6953 0.0004699 0.0010843 0.045256 0.0041285 0 0.0060333 -0.0053685 -0.0091895 -0.011341 -0.0077987 -0.034058 -0.40828 0.018 0.0075996 0.045007 0.075545 0.012276 0.032822 0.066326 -0.0049334 0.01042 0.03487 0.051597 0.0042203 0.00072592 0.0010163 0.0015623 7.6654e-05 0.20982 0 0 -0.021325 0 0.026365 0.0022788 0.015884 0 0
1.6992 0.00062002 0.00029607 0.05799 0.0072056 0 0.015249 -0.0029248 -0.0069598 -0.0077113 -0.003342 -0.030886 -0.39623 0.022598 0.0042898 0.047655 0.078186 0.013358 0.035374 0.065488 -0.0028762 0.012111 0.03087 0.040152 -0.0012202 0.00057039 0.00011447 0.0011876 -0.00086239 0.16183 0 0 -0.02139 0 0.021004 -0.0021479 0.021234 0 0
1.7031 0.00029432 -0.001037 0.044343 0.0053617 0 0.017765 -0.0039498 -0.0066773 -0.0070603 -0.0040055 -0.019005 -0.39261 0.024955 -0.0010628 0.048492 0.074691 0.010397 0.03908 0.062671 -0.0025637 0.012644 0.022827 0.022415 -0.0092571 -0.00023386 -0.00090056 0.00037712 -0.0013296 0.1301 0 0 -0.018733 0 0.014135 -0.0033952 0.028281 0 0
1.707 0.00091612 -0.0019619 0.0060355 -0.0015256 0 0.0098817 -0.0058156 -0.0077878 -0.006705 -0.0076475 -0.0001468 -0.39375 0.02483 -0.0030634 0.047417 0.065896 0.0054348 0.042536 0.058159 -0.0013502 0.012282 0.012056 0.0065529 -0.018932 -0.00094986 -0.0011804 -0.00053257 -0.0010538 0.096244 0 0 -0.011821 0 0.0075288 -0.0012583 0.035886 0 0
1.7109 0.0028195 -0.0020365 -0.036429 -0.0089739 0 -0.0050988 -0.0051407 -0.0070103 -0.0041647 -0.0092142 0.017549 -0.3928 0.022039 -2.4938e-05 0.044322 0.05375 0.0020337 0.043218 0.051928 0.0014534 0.011164 6.056e-05 -0.0016034 -0.028987 -0.00091966 -0.00053914 -0.0010479 -0.00037616 0.043656 0 0 -0.0028275 0 0.0038288 0.0040621 0.042154 0 0
1.7148 0.0050312 -0.00099491 -0.055132 -0.010031 0 -0.017368 -0.0013011 -0.0014103 -0.00022581 -0.0054427 0.02446 -0.39106 0.01733 0.0044051 0.039624 0.042902 0.002103 0.038608 0.043359 0.0037405 0.0087196 -0.011933 -0.0026474 -0.038376 -0.00019122 0.00036862 -0.00094116 8.2839e-05 -0.021947 0 0 0.0030757 0 0.0042883 0.0099093 0.044798 0 0
1.7188 0.0062148 0.001162 -0.036394 -0.0017118 0 -0.018242 0.0032667 0.0080876 0.0028243 0.0023779 0.017815 -0.39724 0.011544 0.0053154 0.033827 0.035309 0.0043878 0.029733 0.032344 0.0030003 0.0043735 -0.023956 -0.0023952 -0.047356 0.00051907 0.00070314 -0.0005156 -1.2749e-05 -0.080662 0 0 0.0028369 0 0.0068121 0.014098 0.043947 0 0
1.7227 0.0058151 0.003721 0.0050269 0.010682 0 -0.0079335 0.0059403 0.016697 0.0050422 0.010016 0.005605 -0.41453 0.0048763 0.0017645 0.027021 0.031475 0.0059954 0.017615 0.0189 -0.00083037 -0.0022869 -0.036075 -0.0063552 -0.05618 0.00052802 0.00025204 -0.00035566 -0.00045929 -0.12481 0 0 -0.00019211 0 0.0098692 0.015642 0.039861 0 0
1.7266 0.0043486 0.0052913 0.034859 0.017037 0 0.004694 0.0064469 0.019718 0.0092822 0.014278 0.0011851 -0.43214 -0.0025374 -0.0024847 0.019288 0.031376 0.0051241 0.0036986 0.0032897 -0.0052636 -0.011519 -0.048322 -0.015077 -0.06512 -0.00013684 -0.000414 -0.00073271 -0.00078307 -0.17052 0 0 0.0017742 0 0.011772 0.013864 0.033112 0 0
1.7305 0.0027507 0.0047587 0.027581 0.011562 0 0.010541 0.0063368 0.016629 0.017168 0.015257 0.012281 -0.43407 -0.010709 -0.0033057 0.01084 0.033749 0.0021896 -0.0082755 -0.012713 -0.0079267 -0.023008 -0.059716 -0.024626 -0.074036 -0.00077022 -0.00055537 -0.0012748 -0.00072854 -0.23741 0 0 0.013517 0 0.0096301 0.0084526 0.025292 0 0
1.7344 0.0016289 0.0024357 -0.0099096 -0.001223 0 0.0083494 0.0065353 0.011268 0.025537 0.014953 0.033885 -0.41669 -0.018808 -0.00064957 0.0030254 0.035197 -0.0013259 -0.01553 -0.02546 -0.0088867 -0.033424 -0.068347 -0.03107 -0.081566 -0.00069959 9.5591e-06 -0.0013089 -0.00047087 -0.31733 0 0 0.03097 0 0.0046189 0.0024388 0.019076 0 0
1.7383 0.0011942 0.00018697 -0.042352 -0.010151 0 0.0043213 0.0062898 0.0080493 0.028364 0.014349 0.051534 -0.39421 -0.026026 0.001787 -0.003016 0.034543 -0.0044782 -0.017588 -0.032987 -0.010021 -0.040497 -0.072907 -0.033812 -0.086445 5.2412e-05 0.00077593 -0.00057748 -0.00037327 -0.36913 0 0 0.043288 0 -0.0014059 -0.002489 0.0155 0 0
1.7422 0.0017459 0.00019689 -0.036748 -0.0076288 0 0.0043296 0.0047912 0.0081767 0.022757 0.012409 0.052247 -0.38415 -0.031605 0.0010434 -0.0062646 0.031179 -0.0070822 -0.014447 -0.033936 -0.012314 -0.042426 -0.072421 -0.034415 -0.087583 0.00081453 0.0010778 0.00042524 -0.00058176 -0.35085 0 0 0.041581 0 -0.0067217 -0.0051007 0.01521 0 0
1.7461 0.0039453 0.0034328 0.007499 0.0036085 0 0.0076725 0.0031682 0.009445 0.012386 0.0080102 0.033791 -0.38848 -0.034348 -0.0017058 -0.0051627 0.024803 -0.0088407 -0.0065765 -0.026735 -0.014384 -0.036799 -0.065616 -0.033062 -0.083349 0.00093827 0.00068531 0.00090661 -0.00088963 -0.25995 0 0 0.026275 0 -0.0087332 -0.0039709 0.018815 0 0
1.75 0.0084156 0.009186 0.057202 0.013873 0 0.0091365 0.0039611 0.0092776 0.0041384 0.0023526 0.005119 -0.39302 -0.033256 -0.0026752 0.0012783 0.017014 -0.0090344 0.0028869 -0.012909 -0.014061 -0.023249 -0.053334 -0.027555 -0.073112 0.00038598 -8.973e-05 0.00058188 -0.00099014 -0.14168 0 0 0.0063126 0 -0.0046949 0.001173 0.025338 0 0
1.7539 0.015045 0.015952 0.074751 0.016396 0 0.0065367 0.0083647 0.0074592 0.0014838 -0.0011472 -0.02102 -0.38617 -0.030073 -6.4459e-05 0.010343 0.0099639 -0.0073852 0.010655 0.0018278 -0.011207 -0.0070139 -0.03992 -0.016527 -0.0602 -0.0003293 -0.00077824 -2.6927e-05 -0.00082062 -0.05736 0 0 -0.0085843 0 0.0033821 0.0079565 0.032127 0 0
1.7578 0.022752 0.022579 0.051165 0.013614 0 0.0047173 0.014547 0.0059376 0.0019285 0.00036853 -0.036112 -0.37464 -0.026043 0.0036258 0.020172 0.0044515 -0.0048127 0.015281 0.014308 -0.0083727 0.008577 -0.027912 -0.003095 -0.046731 -0.00070639 -0.0011549 -0.00015366 -0.00062068 -0.043699 0 0 -0.014848 0 0.013964 0.015111 0.037772 0 0
1.7617 0.029994 0.028548 0.012503 0.01385 0 0.011097 0.019336 0.0065679 0.00132 0.0066498 -0.038507 -0.37581 -0.022563 0.0043006 0.028724 0.00098199 -0.0027609 0.015644 0.021542 -0.0083243 0.020089 -0.019806 0.0058299 -0.034987 -0.00068851 -0.0012744 0.00037046 -0.00064946 -0.099799 0 0 -0.015076 0 0.025223 0.021381 0.040972 0 0
1.7656 0.035551 0.03342 -0.0051907 0.022401 0 0.027437 0.021571 0.0096457 -0.00020627 0.014716 -0.030652 -0.39391 -0.022494 0.0010052 0.031767 -0.00053443 -0.0017501 0.010188 0.018411 -0.011193 0.020825 -0.020361 0.0045329 -0.029725 -0.00056212 -0.001225 0.0009198 -0.00087633 -0.20641 0 0 -0.012536 0 0.033452 0.024749 0.039537 0 0
1.7695 0.038932 0.036477 0.011862 0.036262 0 0.046769 0.023253 0.014565 0.0022223 0.021711 -0.015326 -0.40826 -0.026616 -0.0026855 0.028161 -0.0025911 -0.0011637 0.0010425 0.0064904 -0.014672 0.010417 -0.029566 -0.0073438 -0.03271 -0.00054168 -0.00097003 0.00077011 -0.00098609 -0.34955 0 0 -0.0068525 0 0.036499 0.025207 0.034341 0 0
1.7734 0.040224 0.037203 0.044911 0.047254 0 0.058797 0.027065 0.021161 0.0125 0.027193 0.005503 -0.39033 -0.033744 -0.0023521 0.019451 -0.0067204 -0.00092781 -0.010032 -0.011026 -0.017334 -0.0081466 -0.04556 -0.025819 -0.043155 -0.00055541 -0.00047467 -5.4124e-05 -0.00070263 -0.52253 0 0 0.0047028 0 0.034678 0.023657 0.026991 0 0
1.7773 0.039765 0.036032 0.061414 0.049521 0 0.058167 0.033113 0.029695 0.02836 0.032619 0.029469 -0.33333 -0.042628 0.0024002 0.0072065 -0.013798 -0.0030875 -0.02195 -0.031869 -0.021395 -0.03235 -0.066987 -0.047228 -0.060356 -0.00042919 7.4544e-05 -0.00073183 -9.5868e-05 -0.71042 0 0 0.022583 0 0.02839 0.020823 0.018748 0 0
1.7813 0.037993 0.034277 0.043576 0.04378 0 0.047566 0.038721 0.039536 0.042965 0.038922 0.052856 -0.26166 -0.051346 0.00716 -0.006172 -0.024549 -0.010777 -0.033593 -0.053305 -0.031411 -0.058716 -0.092084 -0.070927 -0.083166 -0.00016896 0.00028725 -0.0005042 0.00045054 -0.88247 0 0 0.042735 0 0.018397 0.017669 0.011221 0 0
1.7852 0.035443 0.033035 0.0016249 0.035198 0 0.033802 0.041507 0.048558 0.051621 0.045084 0.07152 -0.20756 -0.05549 0.0069429 -0.015148 -0.037847 -0.024883 -0.043624 -0.071634 -0.049613 -0.080475 -0.11716 -0.097084 -0.10823 3.8663e-05 -0.00011008 0.00046259 0.00058513 -1.0069 0 0 0.059348 0 0.0066604 0.016036 0.0072421 0 0
1.7891 0.03265 0.032188 -0.036567 0.028471 0 0.022157 0.042016 0.05447 0.055948 0.049227 0.082899 -0.17853 -0.054353 0.0010508 -0.018188 -0.049557 -0.041821 -0.052059 -0.087091 -0.072485 -0.095833 -0.13898 -0.12287 -0.13111 9.4199e-05 -0.00094829 0.0011726 0.00030393 -1.0738 0 0 0.069454 0 -0.0044019 0.016454 0.0067118 0 0
1.793 0.029909 0.03066 -0.047344 0.02526 0 0.014689 0.042686 0.056796 0.060732 0.050748 0.087326 -0.15039 -0.048019 -0.0063908 -0.015271 -0.057084 -0.05539 -0.058662 -0.10023 -0.09241 -0.1047 -0.15556 -0.14252 -0.14953 0.00015598 -0.0016425 0.00081315 -7.1361e-05 -1.1004 0 0 0.07448 0 -0.013772 0.019174 0.0094531 0 0
1.7969 0.027214 0.027781 -0.026424 0.025092 0 0.012285 0.044391 0.05704 0.067279 0.050867 0.08761 -0.09352 -0.03703 -0.010537 -0.0070022 -0.05805 -0.061562 -0.063138 -0.11165 -0.10334 -0.10752 -0.16499 -0.15192 -0.16139 0.00046939 -0.0016101 -0.00035916 -0.00021254 -1.1112 0 0 0.07756 0 -0.02053 0.024334 0.015108 0 0
1.8008 0.024531 0.024282 0.011178 0.026918 0 0.015962 0.044892 0.05656 0.071218 0.050918 0.087094 -0.0042481 -0.022711 -0.010159 0.0047407 -0.048141 -0.06161 -0.064263 -0.12187 -0.10529 -0.10531 -0.16274 -0.15244 -0.16255 0.0010432 -0.00073892 -0.001218 -7.0655e-05 -1.1136 0 0 0.079929 0 -0.022875 0.032336 0.023225 0 0
1.8047 0.022146 0.021779 0.042565 0.029207 0 0.025088 0.041377 0.054512 0.067394 0.050437 0.08707 0.09191 -0.0085069 -0.0079445 0.015118 -0.028209 -0.060273 -0.061032 -0.12993 -0.10333 -0.10101 -0.14702 -0.14882 -0.15219 0.0015646 0.00050434 -0.00088992 0.00014165 -1.0913 0 0 0.08002 0 -0.020092 0.042541 0.032611 0 0
1.8086 0.020633 0.021225 0.050838 0.029769 0 0.035416 0.034255 0.048492 0.056068 0.047402 0.084952 0.16731 0.0043536 -0.0069832 0.022182 -0.0025046 -0.060637 -0.053537 -0.13399 -0.10205 -0.095388 -0.11966 -0.14284 -0.13253 0.0016715 0.0014217 0.00034163 0.00020901 -1.0192 0 0 0.075286 0 -0.012865 0.054194 0.042902 0 0
1.8125 0.020333 0.021948 0.034531 0.027196 0 0.040895 0.027468 0.037572 0.042939 0.040485 0.074853 0.21914 0.01574 -0.0075451 0.025283 0.026022 -0.06089 -0.041743 -0.13226 -0.10063 -0.088106 -0.081643 -0.12998 -0.10482 0.0012833 0.0015938 0.0012849 0.00011034 -0.88288 0 0 0.064076 0 -0.001605 0.066963 0.054203 0 0
1.8164 0.020836 0.022301 0.0085443 0.022905 0 0.038473 0.024441 0.024426 0.032753 0.030707 0.051413 0.26792 0.026008 -0.0074185 0.024363 0.053996 -0.05621 -0.025828 -0.12283 -0.09333 -0.078409 -0.034601 -0.10381 -0.070732 0.00064118 0.0011337 0.00099758 -4.4659e-05 -0.6849 0 0 0.045915 0 0.013024 0.08052 0.066756 0 0
1.8203 0.021048 0.021174 -0.0050926 0.020544 0 0.030644 0.024019 0.013771 0.023992 0.020523 0.015111 0.3318 0.038057 -0.0049334 0.021094 0.074186 -0.043798 -0.0063995 -0.10086 -0.074852 -0.063098 0.017518 -0.063834 -0.033715 5.4598e-05 0.00051035 -0.00031189 -0.0002192 -0.44039 0 0 0.021365 0 0.029176 0.094647 0.081611 0 0
1.8242 0.019883 0.018774 0.0068022 0.02197 0 0.022395 0.021232 0.0081848 0.011102 0.011303 -0.025192 0.40706 0.05417 -0.0010129 0.019218 0.086261 -0.025954 0.012988 -0.071704 -0.045824 -0.043644 0.066559 -0.018488 0.0006425 -0.00032577 0.00013671 -0.0015198 -0.00050816 -0.17282 0 0 -0.0070058 0 0.043735 0.10902 0.097835 0 0
1.8281 0.016976 0.01594 0.03628 0.023862 0 0.015771 0.012508 0.0054571 -0.0079975 0.0021865 -0.055889 0.47634 0.075267 0.0019243 0.019855 0.09067 -0.0083672 0.03069 -0.038189 -0.013549 -0.021507 0.10896 0.020576 0.029992 -0.00048461 8.822e-05 -0.0016766 -0.00095234 0.085318 0 0 -0.033518 0 0.055614 0.12362 0.11466 0 0
1.832 0.012797 0.012939 0.057347 0.019818 0 0.0084867 -0.00014397 0.00053484 -0.027769 -0.0081584 -0.067084 0.53308 0.10177 0.0026731 0.023596 0.088351 0.0043006 0.04526 -0.0033433 0.012545 0.0014729 0.14182 0.047203 0.052451 -0.00039446 0.00015821 -0.00084447 -0.0013359 0.29525 0 0 -0.050854 0 0.064177 0.13836 0.13122 0 0
1.8359 0.0081608 0.0091835 0.045664 0.0071819 0 -0.0015656 -0.010605 -0.0094099 -0.039354 -0.018712 -0.059493 0.59271 0.13394 0.0023504 0.030467 0.080865 0.011106 0.054539 0.028055 0.026918 0.021703 0.16095 0.063553 0.065293 -1.4206e-05 0.00013744 9.6225e-05 -0.0012731 0.42506 0 0 -0.054536 0 0.069097 0.1531 0.14587 0 0
1.8398 0.0036521 0.0041637 0.00036978 -0.0083643 0 -0.011447 -0.014321 -0.021595 -0.038892 -0.025613 -0.043626 0.67679 0.16874 0.0027599 0.037555 0.071798 0.013815 0.058008 0.051005 0.030707 0.034508 0.16673 0.074655 0.068995 0.00054318 2.3069e-05 0.00037625 -0.0005864 0.4659 0 0 -0.046714 0 0.073014 0.16704 0.15685 0 0
1.8438 -0.00053743 -0.0015622 -0.051851 -0.01653 0 -0.014655 -0.012225 -0.029408 -0.030848 -0.025138 -0.031334 0.7878 0.20282 0.0040982 0.04246 0.062687 0.014215 0.057864 0.066229 0.029637 0.040196 0.16449 0.081364 0.067347 0.00094625 -2.8804e-05 2.3618e-05 0.00039471 0.43572 0 0 -0.034883 0 0.078623 0.17932 0.16476 0 0
1.8477 -0.004414 -0.0065558 -0.07683 -0.012112 0 -0.0084392 -0.0090369 -0.027975 -0.022942 -0.017504 -0.026828 0.90306 0.23437 0.0047384 0.044094 0.053528 0.01292 0.055374 0.074367 0.029201 0.039416 0.15659 0.079693 0.062108 0.00087787 8.0032e-05 -0.00031987 0.00099092 0.36556 0 0 -0.025741 0 0.087195 0.18918 0.17017 0 0
1.8516 -0.0079844 -0.0097409 -0.061265 -0.0010505 0 0.0011698 -0.0082373 -0.018495 -0.01857 -0.007579 -0.024966 0.9954 0.2618 0.003297 0.041738 0.043915 0.010349 0.05197 0.076595 0.030967 0.033467 0.14536 0.066759 0.055056 0.0003671 0.00025292 -0.00014758 0.00073242 0.2816 0 0 -0.019847 0 0.099634 0.1958 0.17394 0 0
1.8555 -0.011253 -0.011375 -0.024084 0.0041669 0 0.0034111 -0.0093318 -0.007432 -0.01501 -0.0014191 -0.017943 1.0589 0.28229 0.00049352 0.035236 0.031753 0.0077856 0.050304 0.07483 0.032401 0.025681 0.13276 0.045952 0.048232 -0.00018134 0.00029004 0.00041632 -0.00018438 0.19946 0 0 -0.012564 0 0.11598 0.19711 0.1782 0 0
1.8594 -0.01427 -0.012726 0.00023869 -0.003856 0 -0.0069722 -0.0098982 -0.0013594 -0.0086714 -0.0016474 -0.0037256 1.1134 0.29785 -0.0014383 0.028341 0.016893 0.0066881 0.051572 0.07274 0.029817 0.020504 0.11935 0.025071 0.042283 -0.0003636 0.00010816 0.00082698 -0.001017 0.13178 0 0 -0.00049785 0 0.13173 0.19481 0.1847 0 0
1.8633 -0.017056 -0.014842 -0.0080982 -0.020147 0 -0.02373 -0.0092928 -0.0020733 -0.00057989 -0.0058704 0.011735 1.1837 0.30976 -0.0011844 0.023086 0.00045875 0.0070742 0.055757 0.071325 0.021882 0.018987 0.10453 0.0096074 0.036951 -0.00017515 -0.00014845 0.00071945 -0.0011143 0.093628 0 0 0.0134 0 0.14416 0.19049 0.19361 0 0
1.8672 -0.019511 -0.017734 -0.037635 -0.031957 0 -0.034217 -0.0093562 -0.0060688 0.0044903 -0.0094135 0.02009 1.2764 0.31895 0.00013741 0.020976 -0.016155 0.0072803 0.06267 0.071266 0.011078 0.021523 0.087896 -0.00098488 0.03206 2.6606e-05 -0.00022806 0.00024267 -0.00048948 0.094769 0 0 0.021745 0 0.15127 0.18573 0.20478 0 0
1.8711 -0.021538 -0.020698 -0.057254 -0.030829 0 -0.031076 -0.011555 -0.0083731 0.0038634 -0.0096087 0.018116 1.3759 0.3264 0.00016817 0.023794 -0.030347 0.0058237 0.071871 0.073247 0.0021504 0.027981 0.068981 -0.009889 0.027457 -3.0196e-05 -4.4981e-06 -0.00016158 0.00021934 0.1272 0 0 0.019912 0 0.1506 0.18304 0.21759 0 0
1.875 -0.023305 -0.023224 -0.04475 -0.020223 0 -0.018896 -0.014558 -0.0070481 0.00033461 -0.0077173 0.01002 1.4612 0.33321 -0.0020363 0.031995 -0.03771 0.0033794 0.081796 0.07853 -0.0011793 0.036298 0.049539 -0.016771 0.024031 -0.00019917 0.0004072 -0.00022088 0.00036425 0.16733 0 0 0.010892 0 0.1424 0.18642 0.2298 0 0
1.8789 -0.02527 -0.025399 -0.0065458 -0.011485 0 -0.0093206 -0.01568 -0.0045639 -0.001352 -0.0071777 0.0029735 1.5246 0.33983 -0.0047849 0.042784 -0.038915 0.0024707 0.09108 0.087554 0.0013028 0.044691 0.03274 -0.016461 0.022928 -0.00011614 0.0007559 -3.3492e-05 -0.00011754 0.19765 0 0 0.0024494 0 0.13176 0.19563 0.24006 0 0
1.8828 -0.027752 -0.027471 0.028056 -0.012841 0 -0.010006 -0.014659 -0.0053471 -0.00085744 -0.010376 0.00067068 1.5744 0.34623 -0.0053461 0.054753 -0.035036 0.005017 0.099205 0.10109 0.0065694 0.053045 0.020762 -0.0041668 0.025126 0.00028309 0.00086205 0.00013892 -0.00069267 0.22855 0 0 -0.00069359 0 0.12137 0.21014 0.2479 0 0
1.8867 -0.030401 -0.029282 0.031656 -0.022576 0 -0.018664 -0.014936 -0.012021 -0.0036128 -0.017059 0.00068172 1.624 0.35231 -0.0027238 0.066479 -0.027761 0.010435 0.10581 0.11975 0.011212 0.061585 0.015587 0.018949 0.031477 0.00056759 0.00072885 0.00018964 -0.00078353 0.29539 0 0 -0.0016009 0 0.11377 0.22893 0.25314 0 0
1.8906 -0.032251 -0.03037 0.0007637 -0.032334 0 -0.027371 -0.020291 -0.023468 -0.014969 -0.02534 -0.0029835 1.6801 0.35761 0.0012559 0.075667 -0.021406 0.016465 0.11049 0.14487 0.014598 0.072074 0.020951 0.046493 0.043635 0.00024602 0.00048294 0.00023845 -0.00032054 0.42895 0 0 -0.0079443 0 0.11263 0.24919 0.25586 0 0
1.8945 -0.032478 -0.030606 -0.042429 -0.035827 0 -0.031315 -0.030274 -0.035854 -0.033449 -0.03362 -0.015206 1.7407 0.36187 0.0036192 0.081549 -0.020602 0.021792 0.11415 0.1729 0.019645 0.085753 0.0336 0.072991 0.059225 -0.00061433 0.00024574 0.00042545 0.00023147 0.6251 0 0 -0.024235 0 0.11621 0.26603 0.25784 0 0
1.8984 -0.031207 -0.030507 -0.068194 -0.033703 0 -0.032424 -0.039787 -0.04529 -0.050887 -0.041323 -0.036632 1.8013 0.365 0.0029406 0.084329 -0.025797 0.02741 0.11738 0.20038 0.030391 0.10203 0.049588 0.098108 0.075771 -0.0013206 6.9311e-05 0.0007042 0.00035253 0.8418 0 0 -0.047242 0 0.12173 0.27753 0.25985 0 0
1.9023 -0.02948 -0.030733 -0.061924 -0.030792 0 -0.03502 -0.043791 -0.049978 -0.059753 -0.048123 -0.063189 1.8585 0.36687 0.00045924 0.084061 -0.03657 0.035061 0.12049 0.22451 0.048234 0.11993 0.065876 0.1239 0.091357 -0.0012042 -4.2772e-05 0.00087414 -4.7204e-05 1.0255 0 0 -0.068645 0 0.12713 0.28261 0.26218 0 0
1.9063 -0.02834 -0.031313 -0.034266 -0.030335 0 -0.039706 -0.04226 -0.05059 -0.059914 -0.053116 -0.08743 1.9093 0.36731 -0.0012136 0.080779 -0.051519 0.044439 0.12374 0.24173 0.069956 0.1377 0.078674 0.14859 0.10361 -0.00032288 -0.00010698 0.00079611 -0.00058652 1.1413 0 0 -0.08157 0 0.13001 0.28044 0.26486 0 0
1.9102 -0.027979 -0.031547 -0.012102 -0.031803 0 -0.042722 -0.039965 -0.049176 -0.057688 -0.055152 -0.10113 1.9486 0.36599 -0.00029035 0.074419 -0.065368 0.052435 0.12696 0.24665 0.089268 0.15026 0.081903 0.16481 0.10876 0.00056996 -0.00016731 0.00053407 -0.0007938 1.1831 0 0 -0.084478 0 0.12804 0.27178 0.26685 0 0
1.9141 -0.027866 -0.030812 -0.017462 -0.03337 0 -0.040818 -0.041222 -0.047624 -0.058472 -0.05395 -0.099033 1.9712 0.36372 0.0030913 0.066489 -0.074572 0.055574 0.12957 0.24296 0.10074 0.15608 0.077077 0.16527 0.10829 0.00079756 -0.00028817 0.00026722 -0.00050469 1.1606 0 0 -0.079764 0 0.12392 0.26152 0.26735 0 0
1.918 -0.027662 -0.029427 -0.049615 -0.034602 0 -0.035232 -0.045292 -0.046615 -0.061074 -0.050568 -0.082395 1.9775 0.3609 0.007389 0.057649 -0.078557 0.053294 0.13107 0.23274 0.1031 0.15464 0.065246 0.1499 0.10288 0.00044651 -0.00048206 8.2754e-05 6.7517e-05 1.0862 0 0 -0.07016 0 0.11944 0.25163 0.26604 0 0
1.9219 -0.02778 -0.02852 -0.083856 -0.035861 0 -0.030089 -0.047334 -0.045441 -0.059589 -0.046523 -0.059338 1.975 0.35799 0.010796 0.048596 -0.077613 0.048662 0.13099 0.21842 0.09937 0.14601 0.047874 0.12652 0.093387 0.00021308 -0.00063314 -0.00011099 0.00056949 0.97301 0 0 -0.057324 0 0.11636 0.24379 0.26275 0 0
1.9258 -0.028779 -0.028901 -0.089344 -0.036138 0 -0.027713 -0.043692 -0.042664 -0.050202 -0.042408 -0.040269 1.9741 0.35577 0.011975 0.040544 -0.074161 0.045657 0.12829 0.2039 0.094079 0.13064 0.027302 0.10388 0.080775 0.00058332 -0.00054336 -0.000449 0.00077822 0.8396 0 0 -0.043139 0 0.11733 0.23999 0.2574 0 0
1.9297 -0.030241 -0.030017 -0.053902 -0.033354 0 -0.026831 -0.035641 -0.037191 -0.035309 -0.037474 -0.030894 1.9811 0.35478 0.010377 0.034395 -0.074697 0.045672 0.1228 0.19296 0.089781 0.11288 0.0074393 0.084582 0.06673 0.0012714 -0.00011921 -0.00089539 0.00069244 0.70717 0 0 -0.030568 0 0.12182 0.2392 0.25119 0 0
1.9336 -0.030561 -0.030119 0.0037743 -0.027462 0 -0.025481 -0.027681 -0.029138 -0.020967 -0.030619 -0.028548 1.9947 0.35466 0.0065744 0.029772 -0.081763 0.046593 0.11511 0.18533 0.085518 0.095441 -0.010446 0.065294 0.051757 0.0015498 0.00047083 -0.0011885 0.00045645 0.58666 0 0 -0.021939 0 0.1272 0.23936 0.24491 0 0
1.9375 -0.028247 -0.02762 0.046378 -0.022022 0 -0.024129 -0.022659 -0.019865 -0.011208 -0.021805 -0.025407 2.0085 0.35496 0.0024255 0.026179 -0.09615 0.0452 0.10551 0.18032 0.078154 0.079559 -0.025867 0.043177 0.035907 0.001088 0.00086791 -0.0010321 0.00023905 0.47067 0 0 -0.016483 0 0.13158 0.23914 0.2389 0 0
1.9414 -0.02355 -0.022491 0.047079 -0.021034 0 -0.024415 -0.019265 -0.011123 -0.0055295 -0.012464 -0.015881 2.0166 0.35507 0.00033077 0.022876 -0.1177 0.04036 0.094378 0.17663 0.06532 0.066114 -0.038671 0.020814 0.019117 0.00033238 0.00080871 -0.00037621 0.00013655 0.34302 0 0 -0.010635 0 0.13286 0.23717 0.23341 0 0
1.9453 -0.018598 -0.016504 0.0118 -0.023851 0 -0.02512 -0.014416 -0.0040262 -0.0013931 -0.004548 -0.0012444 2.0181 0.35297 0.0015549 0.017702 -0.14234 0.033964 0.08229 0.17133 0.047771 0.055757 -0.048604 0.004023 0.0014205 -1.5226e-05 0.00036182 0.00047407 0.00010813 0.19903 0 0 -0.0015367 0 0.12753 0.23145 0.2285 0 0
1.9492 -0.015611 -0.012114 -0.025502 -0.024574 0 -0.021501 -0.0074023 0.0012654 0.0022352 0.00083379 0.012656 2.0162 0.34822 0.0049699 0.010236 -0.16218 0.029021 0.070388 0.16408 0.02948 0.046909 -0.056819 -0.0044281 -0.01566 0.00018452 -0.00013676 0.001042 -1.5457e-05 0.05597 0 0 0.0098098 0 0.11855 0.22373 0.22394 0 0
1.9531 -0.014845 -0.01087 -0.032062 -0.01798 0 -0.01053 -0.00095178 0.0049393 0.0045883 0.0038847 0.021702 2.0156 0.34075 0.0077649 0.00089469 -0.17394 0.027084 0.05922 0.15597 0.015425 0.03955 -0.063121 -0.0075125 -0.030824 0.00035598 -0.00039952 0.0010257 -0.0003884 -0.057278 0 0 0.019272 0 0.10781 0.21519 0.21995 0 0
1.957 -0.014397 -0.0125 -0.0048959 -0.006144 0 0.0034232 0.0017704 0.006776 0.0054616 0.0053671 0.026817 2.0191 0.33082 0.00791 -0.0095164 -0.17536 0.027496 0.049337 0.14842 0.0086165 0.033903 -0.067195 -0.0098999 -0.042765 -7.3755e-05 -0.00042959 0.00052732 -0.00092997 -0.12006 0 0 0.023429 0 0.097189 0.20705 0.2169 0 0
1.9609 -0.012198 -0.01518 0.027153 0.0021408 0 0.010182 0.00048299 0.006195 0.0061882 0.0054821 0.030902 2.026 0.31915 0.0061153 -0.018955 -0.16402 0.028802 0.041804 0.14459 0.0084168 0.031244 -0.067869 -0.012145 -0.048962 -0.00090508 -0.00043378 -2.2071e-05 -0.0012516 -0.12879 0 0 0.022241 0 0.089396 0.20133 0.21575 0 0
1.9648 -0.0082252 -0.016692 0.030199 -0.00022769 0 0.0029722 -0.0023607 0.0031318 0.0074297 0.0035806 0.033305 2.0333 0.30842 0.005146 -0.023543 -0.1445 0.030418 0.037821 0.14793 0.011412 0.033495 -0.063956 -0.010129 -0.04778 -0.001265 -0.00051441 -0.00018148 -0.00091103 -0.088994 0 0 0.017769 0 0.085552 0.19969 0.21767 0 0
1.9688 -0.0046414 -0.015675 -0.0033314 -0.010867 0 -0.013767 -0.0046556 -0.001299 0.0068419 -0.00093815 0.02873 2.0378 0.30051 0.0069344 -0.022297 -0.12371 0.032713 0.037325 0.1573 0.014197 0.040304 -0.056008 -0.00042047 -0.040887 -0.00053202 -0.00050518 0.0001922 0.00014295 -0.0051598 0 0 0.010945 0 0.083573 0.20142 0.22221 0 0
1.9727 -0.0036841 -0.012265 -0.047354 -0.01945 0 -0.02704 -0.0067236 -0.0053275 0.00056989 -0.0073929 0.012561 2.0386 0.29655 0.010394 -0.014854 -0.10513 0.035599 0.04049 0.17147 0.015877 0.051306 -0.044182 0.014862 -0.029147 0.00091497 -0.00016342 0.00087742 0.0013622 0.11616 0 0 0.00067071 0 0.082011 0.20605 0.22891 0 0
1.9766 -0.0054226 -0.0078065 -0.064975 -0.017662 0 -0.026885 -0.0099627 -0.0079179 -0.012107 -0.013564 -0.01282 2.0359 0.29748 0.012359 -0.001363 -0.091808 0.037539 0.047346 0.18862 0.018203 0.06577 -0.028818 0.029474 -0.013699 0.0019783 0.00048269 0.0014796 0.0019308 0.25384 0 0 -0.013472 0 0.079318 0.21294 0.23706 0 0
1.9805 -0.0076302 -0.0038838 -0.040138 -0.00731 0 -0.015364 -0.014028 -0.0095652 -0.026232 -0.016937 -0.03783 2.0299 0.30517 0.010856 0.017004 -0.087392 0.036449 0.058159 0.20399 0.02319 0.081573 -0.010367 0.039085 0.0035858 0.0018984 0.0010425 0.0016973 0.0014313 0.36988 0 0 -0.028363 0 0.073395 0.22102 0.24456 0 0
1.9844 -0.0078215 -0.0013282 0.010138 0.0020361 0 -0.0035031 -0.016333 -0.011492 -0.034473 -0.016561 -0.05249 2.019 0.31656 0.0073344 0.035058 -0.087452 0.031836 0.070228 0.21379 0.030445 0.095292 0.0084403 0.044814 0.019867 0.00097523 0.001084 0.0014628 0.0002377 0.42758 0 0 -0.038393 0 0.066322 0.22878 0.24936 0 0
1.9883 -0.0053584 0.00012361 0.051928 0.0033264 0 0.00056028 -0.014724 -0.013967 -0.033525 -0.01382 -0.053779 2.0025 0.32972 0.0054196 0.050462 -0.089183 0.025956 0.081887 0.21721 0.036848 0.10566 0.025975 0.050228 0.034009 0.00019896 0.00056445 0.00091168 -0.00078116 0.41591 0 0 -0.039998 0 0.060389 0.23583 0.2508 0 0
1.9922 -0.0016444 0.00133 0.062486 -0.00093985 0 -0.00055114 -0.010119 -0.01559 -0.026919 -0.011216 -0.046449 1.9837 0.34291 0.0073634 0.061555 -0.09061 0.022429 0.091671 0.21401 0.039136 0.11184 0.04072 0.055611 0.045055 0.00020569 -8.9851e-05 0.00027991 -0.0010075 0.35477 0 0 -0.034861 0 0.057598 0.24188 0.24855 0 0
1.9961 0.0014793 0.0028941 0.045632 -0.0024171 0 0.0020446 -0.005705 -0.01448 -0.021007 -0.010043 -0.03714 1.969 0.35376 0.011859 0.066472 -0.089758 0.023276 0.097439 0.20428 0.037031 0.11292 0.050278 0.056558 0.051602 0.00067611 -0.00037217 -0.00017483 -0.00055987 0.27412 0 0 -0.028023 0 0.060874 0.24664 0.24239 0 0
2 0.0032808 0.0047217 0.024124 0.0031312 0 0.011973 -0.0033741 -0.010189 -0.018357 -0.0091101 -0.028329 1.963 0.35901 0.015436 0.065052 -0.087355 0.027078 0.096775 0.19049 0.03367 0.10907 0.051297 0.048778 0.051849 0.00077779 -0.00017704 -0.00023604 -5.5473e-05 0.18773 0 0 -0.022766 0 0.071691 0.2497 0.23354 0 0
2.0039 0.0041735 0.0063055 0.019169 0.010992 0 0.0223 -0.0015224 -0.0042166 -0.015694 -0.0059181 -0.018142 1.9625 0.35901 0.01586 0.060368 -0.086644 0.030121 0.091113 0.17575 0.032543 0.10218 0.044918 0.033472 0.046757 0.00011364 0.00011281 0.00017029 7.7547e-05 0.088591 0 0 -0.017802 0 0.085748 0.25109 0.22404 0 0
2.0078 0.0046419 0.0073056 0.035067 0.013199 0 0.022713 0.0030446 0.001556 -0.0084718 0.00063115 -0.0050897 1.958 0.3539 0.013908 0.053594 -0.089571 0.029544 0.081273 0.1609 0.033597 0.092595 0.031626 0.016748 0.036527 -0.00086601 2.3294e-05 0.00087197 5.8847e-06 -0.03123 0 0 -0.0097262 0 0.10013 0.25052 0.21462 0 0
2.0117 0.0045687 0.0077349 0.058666 0.008101 0 0.011339 0.011122 0.0067704 0.003299 0.0086762 0.0085885 1.942 0.34407 0.011853 0.045798 -0.097768 0.02549 0.06836 0.14651 0.032333 0.080582 0.012351 0.0033533 0.021621 -0.0013893 -0.00053499 0.0014776 0.00020438 -0.16121 0 0 0.0023232 0 0.11176 0.24772 0.20589 0 0
2.0156 0.0037007 0.007581 0.070298 0.0026365 0 -0.0021459 0.019619 0.012565 0.014672 0.014813 0.019168 1.9169 0.33008 0.010652 0.037719 -0.11312 0.020202 0.054541 0.13247 0.023168 0.065598 -0.01092 -0.0083203 0.0029564 -0.0011977 -0.0011874 0.0016031 0.00082235 -0.27731 0 0 0.015339 0 0.11477 0.24175 0.19838 0 0
2.0195 0.0024231 0.0064287 0.056875 0.0044191 0 -0.0059688 0.02442 0.019463 0.021239 0.017354 0.026516 1.8933 0.31488 0.009137 0.029251 -0.1309 0.015206 0.042935 0.118 0.0042791 0.048657 -0.032674 -0.0242 -0.015197 -0.00077298 -0.0014716 0.0011582 0.0014218 -0.36609 0 0 0.025956 0 0.10913 0.23355 0.19184 0 0
2.0234 0.0016152 0.0037163 0.01999 0.012485 0 0.0017675 0.024441 0.025603 0.024012 0.018099 0.03547 1.88 0.30009 0.0059885 0.020219 -0.14684 0.0097709 0.034677 0.10318 -0.020327 0.031176 -0.049963 -0.0474 -0.030011 -0.00075886 -0.0012695 0.00043066 0.0013904 -0.43837 0 0 0.034413 0 0.097671 0.22432 0.18634 0 0
2.0273 0.0015689 -0.00049306 -0.024094 0.017438 0 0.011517 0.022293 0.027686 0.027872 0.020412 0.050845 1.8754 0.28678 0.0019536 0.010711 -0.15776 0.0025374 0.030504 0.08847 -0.043325 0.01459 -0.060694 -0.073462 -0.039279 -0.0012534 -0.00086406 -0.0001445 0.00058568 -0.51238 0 0 0.04379 0 0.082844 0.21505 0.18223 0 0
2.0313 0.001262 -0.005086 -0.053013 0.011384 0 0.012632 0.02082 0.024075 0.035059 0.02516 0.070648 1.8709 0.27619 -0.00054095 0.0010781 -0.15992 -0.0054117 0.03111 0.074787 -0.058771 0.0010168 -0.062572 -0.092754 -0.040334 -0.0017344 -0.00059967 -0.00033569 -0.00048527 -0.58082 0 0 0.054903 0 0.068043 0.20714 0.18025 0 0
2.0352 -0.00096032 -0.0084963 -0.05233 -0.0030537 0 0.0041719 0.01951 0.016766 0.041117 0.028678 0.084806 1.8609 0.27012 -9.3077e-05 -0.0064812 -0.14929 -0.0097828 0.037057 0.065263 -0.064886 -0.004724 -0.053227 -0.097309 -0.029531 -0.0016423 -0.00052754 -0.00024956 -0.0011408 -0.59827 0 0 0.062713 0 0.059053 0.20324 0.18247 0 0
2.0391 -0.0058134 -0.0099666 -0.026705 -0.014739 0 -0.0053775 0.014982 0.0097523 0.038235 0.025383 0.081649 1.8489 0.26766 0.0018121 -0.010454 -0.13159 -0.0062467 0.046105 0.060858 -0.062978 -0.0028701 -0.037448 -0.085385 -0.011013 -0.00095482 -0.00040317 -0.00012938 -0.0011434 -0.508 0 0 0.059122 0 0.055731 0.20302 0.1884 0 0
2.043 -0.012223 -0.010305 0.0017197 -0.01528 0 -0.0085141 0.0050509 0.0050415 0.022927 0.013006 0.056827 1.8414 0.26861 0.0021584 -0.0099431 -0.10983 0.005149 0.057717 0.062364 -0.054394 0.0064703 -0.017151 -0.060412 0.013432 -0.00016859 -1.4887e-05 -5.5544e-05 -0.00082496 -0.28768 0 0 0.040176 0 0.057098 0.20599 0.19762 0 0
2.0469 -0.01813 -0.01132 0.0096831 -0.0077023 0 -0.0071892 -0.0082464 0.00044032 5.2351e-05 -0.0046318 0.016929 1.8365 0.27265 -0.00031559 -0.004383 -0.087114 0.019007 0.071418 0.070312 -0.038925 0.022729 0.005744 -0.027035 0.041846 0.00021473 0.00052103 0.0001073 -0.00064464 0.027046 0 0 0.010553 0 0.061705 0.21135 0.20935 0 0
2.0508 -0.022167 -0.014363 -0.0077773 -0.0033492 0 -0.0099279 -0.020193 -0.0082878 -0.021038 -0.0204 -0.024973 1.8216 0.27954 -0.0035373 0.0070008 -0.068127 0.028737 0.087171 0.086086 -0.016117 0.044988 0.028878 0.011105 0.071556 0.00011746 0.00081697 0.00046049 -0.00070228 0.36287 0 0 -0.019443 0 0.066585 0.21714 0.22177 0 0
2.0547 -0.02456 -0.019267 -0.032476 -0.010284 0 -0.02121 -0.027882 -0.02276 -0.034327 -0.029844 -0.057591 1.7852 0.28751 -0.0041106 0.021355 -0.054976 0.032253 0.10445 0.10771 0.012311 0.069136 0.050501 0.050785 0.09962 -0.00016049 0.00057198 0.00083209 -0.00072305 0.65405 0 0 -0.041643 0 0.068457 0.2199 0.23142 0 0
2.0586 -0.026525 -0.024589 -0.03944 -0.02526 0 -0.03534 -0.032725 -0.039512 -0.041196 -0.03465 -0.076798 1.7303 0.29508 -0.00082808 0.035934 -0.04597 0.033588 0.1225 0.13259 0.041868 0.092831 0.07074 0.088454 0.12551 -0.00030078 -0.0001256 0.0008758 -0.00045757 0.87371 0 0 -0.055159 0 0.067389 0.21841 0.23698 0 0
2.0625 -0.02898 -0.028829 -0.020997 -0.037233 0 -0.041807 -0.03828 -0.052433 -0.047291 -0.040178 -0.085123 1.6751 0.3012 0.0041065 0.049077 -0.039802 0.038542 0.14058 0.15897 0.067385 0.11488 0.089769 0.12133 0.14897 -0.00021394 -0.00085289 0.00044662 8.7039e-06 1.0302 0 0 -0.064559 0 0.063947 0.21211 0.23777 0 0
2.0664 -0.031902 -0.031452 0.0043558 -0.038274 0 -0.036255 -0.045932 -0.057868 -0.056182 -0.049561 -0.087636 1.6361 0.30479 0.0074162 0.059194 -0.034789 0.048525 0.15775 0.1849 0.085951 0.13434 0.1079 0.1488 0.16995 5.143e-06 -0.0012186 -0.0001676 0.00038231 1.1418 0 0 -0.073878 0 0.059208 0.20086 0.23348 0 0
2.0703 -0.034719 -0.032945 0.0083132 -0.030675 0 -0.025173 -0.053201 -0.057457 -0.066317 -0.060321 -0.088319 1.6125 0.30323 0.008006 0.063612 -0.028618 0.058791 0.17059 0.20501 0.098074 0.14924 0.12495 0.1715 0.18714 0.00023056 -0.0011947 -0.00047058 0.00052743 1.2178 0 0 -0.082831 0 0.055975 0.18564 0.2242 0 0
2.0742 -0.036921 -0.034116 -0.020113 -0.023829 0 -0.019553 -0.056402 -0.056044 -0.073444 -0.066836 -0.088876 1.586 0.29766 0.0075962 0.064184 -0.021861 0.062965 0.17794 0.21714 0.10629 0.15989 0.14036 0.18836 0.20034 0.00034993 -0.0010996 -0.00025152 0.0006017 1.2594 0 0 -0.088293 0 0.055022 0.17096 0.21356 0 0
2.0781 -0.038154 -0.035445 -0.062846 -0.025109 0 -0.024627 -0.054487 -0.056941 -0.074874 -0.065932 -0.089107 1.5388 0.28855 0.008277 0.061469 -0.015837 0.059349 0.17881 0.2196 0.1127 0.16522 0.15307 0.19533 0.20829 0.00023645 -0.0012469 0.00017561 0.00079829 1.2688 0 0 -0.088202 0 0.055893 0.15871 0.20265 0 0
2.082 -0.037954 -0.036942 -0.088498 -0.034066 0 -0.036227 -0.049813 -0.059171 -0.070974 -0.059796 -0.087506 1.4695 0.27651 0.0099919 0.055989 -0.011897 0.052605 0.17254 0.21121 0.11753 0.16411 0.16206 0.18821 0.20978 -0.00017919 -0.0015941 0.00027501 0.0010256 1.2494 0 0 -0.083217 0 0.057829 0.1504 0.19227 0 0
2.0859 -0.035892 -0.038307 -0.080961 -0.04441 0 -0.046309 -0.045293 -0.059003 -0.063336 -0.05335 -0.081882 1.3932 0.2624 0.01085 0.047938 -0.012503 0.049154 0.15779 0.18965 0.11922 0.15357 0.16505 0.16711 0.20207 -0.00074688 -0.001743 -0.00016304 0.00094311 1.1974 0 0 -0.074935 0 0.059057 0.1478 0.18285 0 0
2.0898 -0.032271 -0.039015 -0.053419 -0.050059 0 -0.050453 -0.041422 -0.05373 -0.052831 -0.049113 -0.070459 1.3253 0.24782 0.009715 0.037605 -0.018169 0.051009 0.1362 0.15757 0.11555 0.1323 0.16086 0.13754 0.18473 -0.0010842 -0.0013198 -0.00081277 0.00035018 1.0979 0 0 -0.063701 0 0.057073 0.14929 0.17329 0 0
2.0938 -0.028532 -0.038378 -0.034632 -0.048885 0 -0.049462 -0.036563 -0.043866 -0.039978 -0.045022 -0.053114 1.2683 0.23332 0.0078082 0.025717 -0.025914 0.05427 0.11126 0.12096 0.10484 0.10374 0.15135 0.10629 0.1613 -0.00085725 -0.00039301 -0.0011681 -0.00050888 0.93679 0 0 -0.048911 0 0.051806 0.15117 0.16254 0 0
2.0977 -0.02653 -0.035893 -0.041338 -0.042121 0 -0.045215 -0.029831 -0.032197 -0.026438 -0.037313 -0.031717 1.2123 0.21874 0.0073199 0.012876 -0.033401 0.053586 0.084743 0.083232 0.087046 0.070281 0.13764 0.076386 0.13389 -0.00013336 0.00048873 -0.0010656 -0.0010883 0.71946 0 0 -0.031116 0 0.043426 0.15112 0.15019 0 0
2.1016 -0.027061 -0.031852 -0.063381 -0.032335 0 -0.037437 -0.022891 -0.021421 -0.01485 -0.025159 -0.0092386 1.1468 0.20367 0.0086923 -0.00011391 -0.037996 0.047819 0.058452 0.047849 0.064589 0.034867 0.12116 0.046551 0.10492 0.00059653 0.00073202 -0.00078973 -0.0010087 0.47854 0 0 -0.012856 0 0.032399 0.14685 0.13599 0 0
2.1055 -0.029054 -0.027635 -0.074709 -0.022787 0 -0.025708 -0.01842 -0.012943 -0.0066519 -0.012121 0.011346 1.0685 0.18625 0.0099741 -0.010352 -0.033791 0.04117 0.035411 0.021136 0.042274 0.0045922 0.10511 0.015939 0.0792 0.00083152 0.0002399 -0.00065412 -0.00037196 0.26131 0 0 0.0029692 0 0.019722 0.13414 0.12031 0 0
2.1094 -0.030384 -0.02508 -0.058233 -0.017339 0 -0.013392 -0.017098 -0.0073818 -0.0006665 -0.0031131 0.027251 0.97925 0.16582 0.0092539 -0.015635 -0.021572 0.038913 0.016146 0.0026348 0.025444 -0.016564 0.092804 -0.011412 0.058946 0.00052495 -0.00045623 -0.00056835 0.000379 0.1077 0 0 0.015026 0 0.0071909 0.11563 0.10511 0 0
2.1133 -0.029667 -0.025189 -0.020764 -0.018636 0 -0.0071808 -0.016825 -0.0052419 0.005234 -0.00029679 0.035571 0.87941 0.14263 0.0074038 -0.015106 -0.0033384 0.042296 0.00064089 -0.0089742 0.016949 -0.027975 0.085636 -0.027848 0.044341 0.00010587 -0.00064576 -0.00013552 0.00087228 0.036509 0 0 0.02316 0 -0.0046402 0.093796 0.091156 0 0
2.1172 -0.027337 -0.027208 0.01411 -0.025253 0 -0.011337 -0.015245 -0.0065619 0.010811 -0.0020712 0.033921 0.76779 0.1172 0.0076915 -0.0083768 0.018716 0.04761 -0.011064 -0.014895 0.015151 -0.02967 0.084586 -0.028282 0.035322 1.5223e-05 -8.687e-05 0.00078745 0.001061 0.046029 0 0 0.026337 0 -0.015325 0.070938 0.078867 0 0
2.1211 -0.025016 -0.029012 0.026126 -0.031486 0 -0.022801 -0.012693 -0.010166 0.012473 -0.0055921 0.022444 0.64747 0.090716 0.012259 0.0047779 0.040968 0.049904 -0.018639 -0.016607 0.015157 -0.022212 0.090939 -0.01485 0.03168 0.00024888 0.00075803 0.0017185 0.0011184 0.12111 0 0 0.022163 0 -0.024251 0.05044 0.068434 0 0
2.125 -0.023872 -0.028592 0.012618 -0.031665 0 -0.033178 -0.01199 -0.013985 0.0064316 -0.0095682 0.0052781 0.52802 0.066628 0.019212 0.021307 0.056976 0.04736 -0.021559 -0.01578 0.012923 -0.0097266 0.10395 0.0049352 0.032111 0.00040405 0.0011481 0.0018799 0.0011733 0.23668 0 0 0.0095809 0 -0.030272 0.036486 0.058552 0 0
2.1289 -0.023611 -0.025442 -0.013016 -0.025499 0 -0.036045 -0.015127 -0.016576 -0.0068961 -0.014363 -0.010917 0.41849 0.046627 0.023758 0.03671 0.06555 0.042247 -0.020626 -0.012725 0.0089795 0.0033973 0.11939 0.024572 0.034852 0.00016933 0.00076242 0.00097916 0.0011959 0.35936 0 0 -0.0080491 0 -0.033294 0.027992 0.047808 0 0
2.1328 -0.022922 -0.020722 -0.033299 -0.018614 0 -0.031894 -0.020523 -0.018258 -0.022037 -0.019956 -0.02127 0.31817 0.031393 0.022593 0.048754 0.066557 0.038265 -0.015789 -0.0065863 0.0082421 0.015964 0.1348 0.042836 0.039664 -0.00029898 -3.2182e-06 -0.00036361 0.0010989 0.45584 0 0 -0.023762 0 -0.033123 0.023831 0.035814 0 0
2.1367 -0.020682 -0.016204 -0.037438 -0.016891 0 -0.025699 -0.024098 -0.020512 -0.032535 -0.024762 -0.026357 0.2167 0.021158 0.017137 0.055562 0.06052 0.037361 -0.0070969 0.0036109 0.015617 0.027278 0.1476 0.06196 0.046409 -0.00054105 -0.0004309 -0.0010576 0.00086286 0.50921 0 0 -0.032183 0 -0.029782 0.022414 0.022488 0 0
2.1406 -0.016678 -0.012996 -0.024861 -0.02013 0 -0.020517 -0.023209 -0.024211 -0.036133 -0.026927 -0.031492 0.10494 0.01553 0.012262 0.054494 0.048876 0.03889 0.0057412 0.020392 0.031112 0.037827 0.15232 0.082524 0.055427 -0.00030597 -0.00017159 -0.00048946 0.00052833 0.53002 0 0 -0.034263 0 -0.02378 0.02023 0.0089869 0 0
2.1445 -0.011392 -0.011051 -0.0034231 -0.021979 0 -0.014837 -0.019272 -0.028573 -0.035983 -0.026454 -0.041616 -0.015599 0.010187 0.011776 0.04877 0.036379 0.041112 0.020151 0.041479 0.048966 0.049075 0.14719 0.10101 0.065035 0.00017741 0.00045821 0.00092664 0.0001253 0.54738 0 0 -0.036279 0 -0.018537 0.013967 -0.0016967 0 0
2.1484 -0.0055089 -0.0095637 0.014478 -0.01669 0 -0.006506 -0.016237 -0.031823 -0.036845 -0.025367 -0.056134 -0.13618 0.0026472 0.015185 0.041357 0.024602 0.042939 0.034138 0.063634 0.061818 0.060687 0.1328 0.11231 0.073196 0.00047884 0.00085147 0.0021237 -0.00030851 0.58198 0 0 -0.043394 0 -0.016272 0.0032538 -0.0078852 0 0
2.1523 0.00016939 -0.0076431 0.017708 -0.0056821 0 0.002166 -0.016518 -0.032547 -0.040276 -0.025468 -0.068477 -0.2537 -0.0086589 0.018719 0.034295 0.01401 0.044296 0.04614 0.084037 0.066243 0.071641 0.10953 0.11377 0.077914 0.00046054 0.00073878 0.0023019 -0.00064045 0.62263 0 0 -0.05398 0 -0.018507 -0.011813 -0.0083794 0 0
2.1563 0.0045678 -0.0047116 0.0039432 0.0033341 0 0.0051476 -0.018573 -0.030158 -0.043428 -0.026142 -0.07097 -0.37713 -0.025271 0.019199 0.02987 0.0043631 0.045245 0.054209 0.098841 0.064607 0.07986 0.077982 0.10592 0.076301 0.00040106 0.00040622 0.0015133 -0.00066984 0.6283 0 0 -0.060477 0 -0.026872 -0.030633 -0.0018756 0 0
2.1602 0.0066399 -0.00063618 -0.015867 0.0040525 0 -0.00070734 -0.018448 -0.024324 -0.04201 -0.024704 -0.060697 -0.51822 -0.047356 0.01666 0.030046 -0.0074789 0.045085 0.055523 0.10184 0.061565 0.079342 0.039907 0.089893 0.062836 0.00060014 0.000304 0.00043144 -0.00033677 0.55598 0 0 -0.056001 0 -0.04164 -0.050719 0.012265 0 0
2.1641 0.006228 0.0041456 -0.022798 -0.0019136 0 -0.010664 -0.013396 -0.014728 -0.033867 -0.018901 -0.041233 -0.67578 -0.070624 0.013474 0.03226 -0.023864 0.042252 0.052029 0.095893 0.058607 0.069742 -0.00051918 0.065279 0.039814 0.00093998 0.00051335 -0.00034536 0.00010382 0.39124 0 0 -0.040078 0 -0.057936 -0.069412 0.029962 0 0
2.168 0.0046137 0.0085514 -0.0045546 -0.006587 0 -0.015111 -0.0039128 -0.0019794 -0.019819 -0.0088356 -0.019091 -0.83178 -0.092667 0.01153 0.034783 -0.045984 0.035057 0.044745 0.083041 0.051935 0.0514 -0.042139 0.031818 0.0085437 0.00095404 0.00067938 -0.00071817 0.00022243 0.15661 0 0 -0.018112 0 -0.073196 -0.085741 0.049635 0 0
2.1719 0.0038679 0.011205 0.031916 -0.0035654 0 -0.008208 0.0073438 0.011431 -0.0019967 0.0035503 0.0015093 -0.96604 -0.11115 0.010707 0.035848 -0.074577 0.022875 0.034869 0.065835 0.035841 0.025488 -0.084017 -0.0072849 -0.029083 0.00036999 0.00047783 -0.00090787 -0.0001713 -0.10598 0 0 0.004097 0 -0.08511 -0.098982 0.069845 0 0
2.1758 0.0052942 0.011313 0.063032 0.0059812 0 0.0066866 0.017891 0.021952 0.017541 0.01636 0.020825 -1.0753 -0.12194 0.0098546 0.032406 -0.11055 0.0071792 0.024254 0.04893 0.0085432 -0.0048172 -0.1254 -0.044971 -0.069445 -0.00048826 6.7213e-05 -0.0010182 -0.00075535 -0.35982 0 0 0.024596 0 -0.090456 -0.10806 0.089046 0 0
2.1797 0.0083745 0.0094779 0.06718 0.015193 0 0.020406 0.026441 0.027535 0.036405 0.02859 0.041267 -1.1766 -0.12416 0.0085772 0.023846 -0.15008 -0.0084222 0.01488 0.037168 -0.024904 -0.031849 -0.16565 -0.074438 -0.10599 -0.00094657 -2.1551e-05 -0.00089583 -0.00092219 -0.58412 0 0 0.04425 0 -0.09116 -0.11347 0.10705 0 0
2.1836 0.011317 0.0075897 0.043905 0.018691 0 0.026393 0.032262 0.029508 0.051186 0.03921 0.063234 -1.2918 -0.11966 0.0075244 0.011903 -0.18946 -0.019797 0.0067776 0.030577 -0.055361 -0.05242 -0.20386 -0.093858 -0.13604 -0.00066884 0.00052517 -0.00041206 -0.00035887 -0.76705 0 0 0.062628 0 -0.091306 -0.11574 0.12441 0 0
2.1875 0.012745 0.0075995 0.015294 0.017252 0 0.025366 0.034672 0.031444 0.058606 0.046282 0.083022 -1.4273 -0.10944 0.007097 -0.0021286 -0.22622 -0.024912 -0.00035087 0.02858 -0.075658 -0.06518 -0.23871 -0.10656 -0.15798 -5.3068e-05 0.00138 0.00023211 0.00059491 -0.89552 0 0 0.07619 0 -0.093853 -0.11475 0.14131 0 0
2.1914 0.012899 0.01006 0.006696 0.015636 0 0.022209 0.033817 0.035681 0.058031 0.047925 0.094459 -1.5708 -0.094791 0.0064897 -0.016643 -0.25784 -0.025372 -0.0070897 0.029897 -0.084769 -0.069624 -0.2685 -0.11625 -0.17065 0.0001291 0.0018179 0.00058907 0.0012182 -0.95529 0 0 0.080939 0 -0.10201 -0.11027 0.15784 0 0
2.1953 0.013207 0.013695 0.023838 0.016933 0 0.019768 0.031542 0.040888 0.05242 0.044405 0.09276 -1.7036 -0.077173 0.0044795 -0.028459 -0.27895 -0.025051 -0.01479 0.031596 -0.086906 -0.067335 -0.2869 -0.12226 -0.1714 -0.00048911 0.001415 0.00037841 0.001074 -0.94051 0 0 0.076234 0 -0.12096 -0.10062 0.17257 0 0
2.1992 0.014753 0.016428 0.047765 0.019933 0 0.016928 0.030474 0.043235 0.045935 0.038651 0.077706 -1.8163 -0.058987 0.0010751 -0.037048 -0.29179 -0.026476 -0.023136 0.032281 -0.086916 -0.064947 -0.29463 -0.12 -0.16503 -0.0014774 0.00047921 -0.00021937 0.000399 -0.86036 0 0 0.065258 0 -0.14528 -0.087566 0.18423 0 0
2.2031 0.017238 0.017001 0.052577 0.021722 0 0.01234 0.031486 0.04001 0.040232 0.033905 0.05417 -1.9113 -0.040769 -0.0020496 -0.042387 -0.2969 -0.028261 -0.031037 0.032853 -0.086324 -0.064319 -0.29156 -0.10604 -0.15233 -0.0020184 -0.00024776 -0.00071366 -0.00018035 -0.73476 0 0 0.051772 0 -0.17101 -0.071844 0.19193 0 0
2.207 0.019388 0.0158 0.029361 0.0215 0 0.0081957 0.03224 0.031987 0.033372 0.03058 0.029839 -1.9957 -0.022959 -0.0030667 -0.044611 -0.29506 -0.0264 -0.037124 0.034599 -0.083119 -0.066483 -0.27823 -0.082431 -0.13389 -0.0017009 -0.00031868 -0.00074294 -0.00029253 -0.58394 0 0 0.037167 0 -0.19393 -0.0543 0.19507 0 0
2.2109 0.020256 0.014264 -0.0059123 0.020873 0 0.0086666 0.028954 0.022256 0.02274 0.025825 0.011398 -2.0762 -0.0060399 -0.001886 -0.043782 -0.28677 -0.018597 -0.038244 0.040708 -0.074678 -0.071187 -0.25534 -0.055686 -0.10912 -0.00089016 9.2913e-06 -0.00035732 -0.00014078 -0.42229 0 0 0.021122 0 -0.20649 -0.03617 0.19278 0 0
2.2148 0.020019 0.013579 -0.027134 0.02086 0 0.014692 0.020173 0.013149 0.0088669 0.016703 0.0011053 -2.16 0.0095675 -0.00033403 -0.040584 -0.27443 -0.0073572 -0.030981 0.053926 -0.060589 -0.073733 -0.22839 -0.031663 -0.078038 -0.00032777 9.4918e-05 0.00010298 -0.00018189 -0.26032 0 0 0.0044488 0 -0.20261 -0.018995 0.18705 0 0
2.2188 0.019561 0.013886 -0.020897 0.020097 0 0.021717 0.0087344 0.0047955 -0.0041885 0.003928 -0.0042508 -2.2568 0.02391 -0.00036903 -0.035724 -0.26051 0.0015835 -0.016312 0.071969 -0.042962 -0.071082 -0.20219 -0.011639 -0.042542 -0.00041335 -0.0003863 0.00035059 -0.00055757 -0.10846 0 0 -0.010033 0 -0.18545 -0.0027867 0.18074 0 0
2.2227 0.019446 0.014568 0.0035305 0.016888 0 0.023757 -0.00036541 -0.0033046 -0.012499 -0.0078227 -0.010949 -2.3735 0.036984 -0.0021962 -0.02943 -0.24627 0.0042785 0.0047866 0.092428 -0.024635 -0.062002 -0.17905 0.0067168 -0.0039826 -0.00090623 -0.0010907 0.00034954 -0.00092773 0.023609 0 0 -0.020071 0 -0.15729 0.012763 0.17527 0 0
2.2266 0.019386 0.015064 0.024639 0.012397 0 0.019513 -0.0042603 -0.0099906 -0.015951 -0.013624 -0.023494 -2.5032 0.048858 -0.0041991 -0.021954 -0.23298 0.0020302 0.030683 0.11215 -0.0075469 -0.045991 -0.16089 0.025088 0.035917 -0.0012882 -0.0013535 0.00022379 -0.00088002 0.13005 0 0 -0.026694 0 -0.12136 0.02815 0.17186 0 0
2.2305 0.018634 0.015291 0.028084 0.010286 0 0.013455 -0.0043105 -0.012568 -0.017729 -0.012462 -0.040453 -2.6254 0.059716 -0.0046378 -0.014009 -0.2236 -0.00032499 0.056558 0.12231 0.0072399 -0.024871 -0.15033 0.041636 0.072022 -0.0013261 -0.00086389 5.7952e-05 -0.00043049 0.20732 0 0 -0.032951 0 -0.084299 0.044584 0.17152 0 0
2.2344 0.016738 0.015327 0.017155 0.012396 0 0.010504 -0.0039147 -0.0095419 -0.020068 -0.00775 -0.054335 -2.7202 0.070358 -0.0033025 -0.0072398 -0.21903 0.00040102 0.076525 0.11998 0.018543 -0.0063243 -0.14407 0.05213 0.10017 -0.0012195 1.4829e-05 -0.00016071 -3.2675e-05 0.24737 0 0 -0.039348 0 -0.052625 0.061937 0.17147 0 0
2.2383 0.013881 0.014926 0.006743 0.015548 0 0.010515 -0.0045377 -0.0028158 -0.021128 -0.0038444 -0.056219 -2.786 0.080838 -0.0015498 -0.0026285 -0.21963 0.0024911 0.088318 0.10547 0.024741 0.0059463 -0.14031 0.053351 0.11841 -0.0012384 0.00057809 -0.0004307 -8.0329e-05 0.2346 0 0 -0.041305 0 -0.027777 0.079307 0.16969 0 0
2.2422 0.010648 0.013573 0.0086535 0.014095 0 0.0091406 -0.0043178 0.0034647 -0.016778 -0.0021514 -0.042052 -2.8424 0.090966 -0.00091582 -0.00094262 -0.22551 0.0013733 0.090521 0.079784 0.02468 0.0093889 -0.13766 0.045149 0.12537 -0.0013303 0.00041483 -0.00063877 -0.00046988 0.15509 0 0 -0.032636 0 -0.010365 0.095639 0.16447 0 0
2.2461 0.0076401 0.01109 0.022008 0.0063421 0 0.0041495 -0.00066601 0.006585 -0.005567 -0.0005217 -0.01579 -2.9128 0.10004 -0.0017852 -0.0032345 -0.23676 -0.0052625 0.081678 0.045179 0.018683 0.0012277 -0.13461 0.029685 0.11909 -0.0011722 -0.00026536 -0.00062045 -0.0007204 0.013063 0 0 -0.01237 0 -0.00047396 0.10894 0.15343 0 0
2.25 0.0053066 0.0081181 0.035602 -0.002266 0 -0.00048332 0.0062263 0.007681 0.0086713 0.0039389 0.013114 -3.0042 0.10613 -0.0032437 -0.0093578 -0.25106 -0.014708 0.064564 0.0092967 0.0083515 -0.016284 -0.12993 0.009474 0.10115 -0.00060114 -0.0008787 -0.00031324 -0.00051484 -0.16206 0 0 0.012296 0 0.0046675 0.11638 0.13568 0 0
2.2539 0.0039479 0.0058518 0.037997 -0.0036585 0 0.0018067 0.013051 0.010331 0.019785 0.011807 0.035869 -3.1034 0.10886 -0.0039405 -0.016965 -0.26469 -0.021633 0.045667 -0.02214 -0.0046213 -0.035652 -0.1239 -0.013494 0.078408 9.7231e-05 -0.0010003 0.00017367 -5.1504e-05 -0.32897 0 0 0.030922 0 0.008537 0.11897 0.11483 0 0
2.2578 0.0036372 0.0051705 0.026169 0.0045523 0 0.012292 0.016665 0.016754 0.024913 0.020903 0.049238 -3.1925 0.10818 -0.0030332 -0.024769 -0.27552 -0.02297 0.028195 -0.046836 -0.019142 -0.053009 -0.1165 -0.037247 0.054273 0.00040987 -0.00067828 0.00064271 0.00018449 -0.45879 0 0 0.038407 0 0.012207 0.11755 0.093154 0 0
2.2617 0.0040964 0.0059674 0.0068203 0.01568 0 0.023733 0.017285 0.025472 0.026709 0.028307 0.055601 -3.2674 0.10439 -0.00059491 -0.031491 -0.28157 -0.020199 0.015116 -0.063213 -0.034029 -0.064786 -0.10769 -0.059336 0.032152 0.00012 -0.00029073 0.00094135 -3.6458e-05 -0.54794 0 0 0.038757 0 0.01645 0.1134 0.073109 0 0
2.2656 0.0047893 0.0072938 -0.0090772 0.019682 0 0.026212 0.017923 0.032576 0.029725 0.032385 0.058926 -3.3383 0.098937 0.0024933 -0.034981 -0.27913 -0.017048 0.011202 -0.069154 -0.046966 -0.06553 -0.096478 -0.077329 0.018038 -0.00043348 -0.00014907 0.0010145 -0.00044342 -0.60687 0 0 0.040087 0 0.021562 0.10943 0.059566 0 0
2.2695 0.0052993 0.0081534 -0.013959 0.012693 0 0.016566 0.02062 0.035004 0.034856 0.033063 0.060622 -3.4161 0.095478 0.0049396 -0.035355 -0.26978 -0.015463 0.015147 -0.068552 -0.054926 -0.057739 -0.082208 -0.089595 0.013223 -0.00066654 -0.00023858 0.00087081 -0.00057942 -0.63707 0 0 0.045899 0 0.026786 0.10883 0.053563 0 0
2.2734 0.0056422 0.0081997 -0.0086556 0.0008045 0 0.0017747 0.023708 0.032517 0.037956 0.030865 0.058764 -3.5005 0.095696 0.0056537 -0.033437 -0.25579 -0.014108 0.024659 -0.063422 -0.056339 -0.044678 -0.064646 -0.095233 0.016561 -0.0003358 -0.00030393 0.00055681 -0.0003061 -0.62192 0 0 0.051488 0 0.03164 0.11212 0.05384 0 0
2.2773 0.0061309 0.0077751 -0.0015983 -0.0057504 0 -0.0072522 0.023291 0.026925 0.034191 0.0263 0.050725 -3.5825 0.1005 0.0044226 -0.029813 -0.23883 -0.010477 0.038107 -0.054658 -0.052869 -0.028567 -0.043622 -0.093231 0.027085 0.00019569 -0.00015008 0.00018269 6.7213e-05 -0.54295 0 0 0.048953 0 0.035703 0.11924 0.059207 0 0
2.2813 0.0068807 0.0074115 -0.0022492 -0.0021008 0 -0.0052037 0.017457 0.020088 0.023414 0.020146 0.036263 -3.6577 0.11054 0.0021646 -0.02519 -0.221 -0.0038594 0.053536 -0.042704 -0.048411 -0.011907 -0.018986 -0.082246 0.043392 0.00029317 0.00014563 -7.4415e-05 0.00015002 -0.40535 0 0 0.03543 0 0.038403 0.12958 0.06786 0 0
2.2852 0.0075029 0.0073589 -0.012807 0.0074221 0 0.004045 0.0086774 0.012922 0.010733 0.013709 0.018212 -3.7318 0.12397 0.00032096 -0.020326 -0.20521 0.0039689 0.068072 -0.027386 -0.045564 0.0028446 0.0085678 -0.06182 0.061922 -0.00033548 0.00030223 -6.8157e-05 -0.00010771 -0.24446 0 0 0.016153 0 0.038087 0.14018 0.075548 0 0
2.2891 0.0073799 0.0075307 -0.02483 0.014301 0 0.012379 0.0017179 0.0058976 0.001695 0.0082126 0.00051613 -3.8125 0.13605 -0.00032005 -0.015418 -0.1915 0.010501 0.080598 -0.010642 -0.042873 0.016227 0.036597 -0.034033 0.078666 -0.0013396 0.00010797 0.00017344 -0.00041427 -0.10326 0 0 -0.00037525 0 0.034324 0.14824 0.079496 0 0
2.293 0.0062691 0.0077469 -0.025043 0.013947 0 0.014915 -0.00081913 -0.00032596 -0.0027345 0.0038429 -0.014287 -3.899 0.14436 -0.0003113 -0.010457 -0.17931 0.014372 0.090675 0.0060068 -0.036008 0.028676 0.063895 -0.0036677 0.091801 -0.0020191 -0.00036349 0.00041967 -0.00052051 -0.0009979 0 0 -0.0097357 0 0.026594 0.15265 0.078544 0 0
2.2969 0.0045917 0.0079171 -0.0070635 0.0088419 0 0.012585 -0.00070328 -0.0051306 -0.0061865 -0.00033356 -0.025935 -3.9814 0.1468 -0.00092888 -0.0054899 -0.1679 0.015617 0.097948 0.020829 -0.022284 0.040527 0.089283 0.023777 0.099754 -0.0019211 -0.00079992 0.00040555 -0.00050615 0.076601 0 0 -0.014164 0 0.014628 0.15266 0.071901 0 0
2.3008 0.0030892 0.0080079 0.020938 0.0046362 0 0.0087377 -0.0018758 -0.0084994 -0.012252 -0.0052802 -0.035341 -4.0521 0.14023 -0.0026871 -0.00096497 -0.15574 0.014843 0.10127 0.029877 -0.0042017 0.05145 0.11046 0.044753 0.0996 -0.0011882 -0.00092442 7.1021e-05 -0.00061929 0.15598 0 0 -0.018611 0 -0.0019202 0.1473 0.058237 0 0
2.3047 0.0022248 0.0079567 0.040899 0.0043601 0 0.0050037 -0.006256 -0.010807 -0.020412 -0.010821 -0.042952 -4.1149 0.12684 -0.0044642 0.0017764 -0.14209 0.012815 0.10016 0.030976 0.011842 0.059425 0.12584 0.058749 0.091524 -0.0003761 -0.00074404 -0.0003613 -0.00087312 0.24462 0 0 -0.02518 0 -0.019887 0.13842 0.039701 0 0
2.3086 0.0019701 0.0077146 0.039499 0.0066888 0 0.0010731 -0.011803 -0.011965 -0.026674 -0.015596 -0.048037 -4.1796 0.11021 -0.0042979 0.0017975 -0.12789 0.010641 0.094753 0.02556 0.020847 0.062917 0.13492 0.066961 0.077177 4.1544e-05 -0.00053447 -0.00056939 -0.00091934 0.31989 0 0 -0.031568 0 -0.036358 0.12759 0.01871 0 0
2.3125 0.0021466 0.0073616 0.02014 0.0088126 0 -0.0026062 -0.014479 -0.011182 -0.027632 -0.01803 -0.049163 -4.2503 0.092448 -0.0012767 -0.001623 -0.11417 0.0094838 0.084977 0.014964 0.023366 0.060806 0.1367 0.06987 0.057328 1.2145e-05 -0.00056913 -0.00042081 -0.00041184 0.34652 0 0 -0.03409 0 -0.049413 0.11545 -0.0032325 0 0
2.3164 0.0028482 0.0070976 0.00053083 0.0096226 0 -0.0036969 -0.011798 -0.007949 -0.023208 -0.017164 -0.045068 -4.32 0.075743 0.003274 -0.0091411 -0.10229 0.0094207 0.070852 0.0011776 0.024153 0.05212 0.13005 0.065977 0.032884 -0.00017529 -0.00085334 -9.6093e-05 0.00051506 0.30338 0 0 -0.031147 0 -0.057173 0.1025 -0.024523 0 0
2.3203 0.0043991 0.0070786 -0.0029749 0.0098007 0 -0.0002595 -0.0045292 -0.0030935 -0.015468 -0.012667 -0.035157 -4.381 0.062522 0.0065907 -0.021602 -0.095502 0.0087834 0.052669 -0.011104 0.02644 0.03604 0.11086 0.052847 0.0049442 -0.00023922 -0.0011255 7.6348e-05 0.0012212 0.19466 0 0 -0.02358 0 -0.057166 0.088571 -0.041932 0 0
2.3242 0.0068773 0.0073065 0.0098323 0.009899 0 0.0065381 0.0044999 0.0016959 -0.0057591 -0.0046025 -0.019668 -4.4361 0.050817 0.0066871 -0.035743 -0.092659 0.005385 0.033845 -0.019613 0.027675 0.018016 0.083529 0.029627 -0.023417 -0.00015887 -0.0011196 -7.6039e-05 0.0011016 0.040108 0 0 -0.012628 0 -0.054014 0.073901 -0.055252 0 0
2.3281 0.009772 0.0077434 0.023186 0.0096554 0 0.013044 0.012665 0.0056663 0.0059583 0.0062089 0.00012752 -4.4982 0.039181 0.0040226 -0.049943 -0.09272 -0.0011412 0.015904 -0.024512 0.021439 0.00060887 0.050179 -0.00099848 -0.050894 -0.00011808 -0.00081468 -0.00041003 0.00018465 -0.13944 0 0 0.0012677 0 -0.050278 0.058765 -0.064427 0 0
2.332 0.012226 0.0085053 0.020582 0.0093151 0 0.016611 0.018674 0.010007 0.019003 0.017547 0.021649 -4.5751 0.026286 0.001105 -0.062673 -0.094409 -0.0084429 0.00018605 -0.026514 0.0040679 -0.013908 0.013374 -0.033167 -0.076208 -0.00025483 -0.00042076 -0.00060003 -0.00083304 -0.32522 0 0 0.017366 0 -0.048383 0.043584 -0.069663 0 0
2.3359 0.013674 0.009822 0.00069007 0.010431 0 0.017765 0.0223 0.016479 0.030408 0.026171 0.041195 -4.6584 0.01029 0.00036139 -0.071621 -0.09546 -0.01335 -0.011396 -0.02772 -0.0205 -0.022419 -0.022288 -0.060576 -0.097096 -0.00050327 -0.00014273 -0.00044357 -0.0011877 -0.49452 0 0 0.033192 0 -0.051921 0.029398 -0.071288 0 0
2.3398 0.014264 0.011697 -0.021138 0.01416 0 0.018458 0.023907 0.024863 0.036743 0.029729 0.05503 -4.7303 -0.0082455 0.0021483 -0.07576 -0.093548 -0.014767 -0.01855 -0.031612 -0.04272 -0.024744 -0.049489 -0.079803 -0.11139 -0.00068206 -2.4156e-06 -5.8516e-05 -0.00072262 -0.62053 0 0 0.045237 0 -0.061758 0.017767 -0.071371 0 0
2.3438 0.014665 0.013644 -0.02694 0.018843 0 0.018836 0.024456 0.032181 0.037739 0.028759 0.060987 -4.7814 -0.026617 0.0046147 -0.076474 -0.089417 -0.014367 -0.022835 -0.03811 -0.054734 -0.023837 -0.066117 -0.091658 -0.11924 -0.0007068 9.3338e-05 0.00021443 4.4591e-06 -0.68503 0 0 0.051425 0 -0.074688 0.0087725 -0.071497 0 0
2.3477 0.01549 0.014941 -0.012204 0.020508 0 0.016943 0.025318 0.035057 0.037185 0.026577 0.059511 -4.8218 -0.04283 0.0054828 -0.074484 -0.084178 -0.014266 -0.02493 -0.046096 -0.056181 -0.021379 -0.070929 -0.09923 -0.12028 -0.00067439 0.00016512 0.00012713 0.00026174 -0.69249 0 0 0.052523 0 -0.088468 0.0023183 -0.072243 0 0
2.3516 0.016886 0.01532 0.010933 0.016848 0 0.01211 0.027252 0.033002 0.039213 0.026611 0.053274 -4.8699 -0.05482 0.0041536 -0.070631 -0.079361 -0.014419 -0.025522 -0.053794 -0.053255 -0.019119 -0.06343 -0.10406 -0.11432 -0.00071648 0.00012932 -0.00022312 -0.00019755 -0.66819 0 0 0.050782 0 -0.10062 -0.0019353 -0.073967 0 0
2.3555 0.018581 0.01545 0.025476 0.010595 0 0.0077222 0.02934 0.029027 0.043524 0.029424 0.045515 -4.9318 -0.058439 0.0022772 -0.06572 -0.079108 -0.012887 -0.02466 -0.055318 -0.052348 -0.019334 -0.042564 -0.10385 -0.099957 -0.00078746 -1.7847e-05 -0.00044675 -0.00095842 -0.63858 0 0 0.04739 0 -0.10673 -0.0050709 -0.076267 0 0
2.3594 0.020231 0.016599 0.024634 0.0079258 0 0.0091637 0.029395 0.026654 0.045035 0.032277 0.038238 -4.994 -0.05624 0.0022508 -0.060338 -0.084015 -0.0086848 -0.022154 -0.04892 -0.05463 -0.021123 -0.016449 -0.094312 -0.081352 -0.000651 -6.3428e-05 -0.00020248 -0.0013562 -0.61163 0 0 0.041712 0 -0.10821 -0.0089914 -0.077546 0 0
2.3633 0.021713 0.019623 0.016646 0.01274 0 0.01832 0.026056 0.026401 0.038968 0.031778 0.03148 -5.0377 -0.050354 0.0049157 -0.05438 -0.093083 -0.0036143 -0.01757 -0.035487 -0.056434 -0.02336 0.011252 -0.073908 -0.060836 -0.00013053 0.00025039 0.00046534 -0.0010503 -0.5762 0 0 0.033051 0 -0.10718 -0.014243 -0.076963 0 0
2.3672 0.023186 0.024169 0.016284 0.022625 0 0.030667 0.020606 0.02558 0.026306 0.027075 0.024007 -5.0605 -0.042725 0.0085184 -0.047797 -0.10496 -0.00058036 -0.010671 -0.016623 -0.054189 -0.025133 0.037581 -0.047229 -0.040613 0.00061894 0.00086741 0.0011169 -0.00025484 -0.52023 0 0 0.022558 0 -0.10561 -0.021084 -0.07394 0 0
2.3711 0.025023 0.028875 0.031721 0.03105 0 0.038764 0.016415 0.021732 0.013639 0.020592 0.014783 -5.08 -0.036056 0.010024 -0.04056 -0.11705 -0.00026415 -0.0012543 0.0042563 -0.048372 -0.025292 0.058854 -0.02318 -0.024026 0.0011449 0.001311 0.0012868 0.00050089 -0.44843 0 0 0.012788 0 -0.10654 -0.02956 -0.067826 0 0
2.375 0.027659 0.032444 0.057902 0.033733 0 0.039017 0.016202 0.015961 0.0072647 0.015803 0.0041489 -5.1161 -0.033202 0.0078068 -0.033741 -0.12461 -0.00045101 0.00878 0.019286 -0.042632 -0.024094 0.071202 -0.0090413 -0.016203 0.0010866 0.0010722 0.00091978 0.00080048 -0.38221 0 0 0.0054138 0 -0.11264 -0.038652 -0.059333 0 0
2.3789 0.031337 0.034585 0.080538 0.032454 0 0.034688 0.01978 0.012413 0.0076158 0.014473 -0.0059735 -5.1692 -0.033296 0.0033301 -0.028663 -0.12716 0.00061162 0.016607 0.026003 -0.039672 -0.023683 0.075316 -0.0057067 -0.017471 0.00057338 0.00016359 0.00045122 0.00059518 -0.34412 0 0 2.7603e-05 0 -0.12169 -0.04733 -0.05044 0 0
2.3828 0.03573 0.035951 0.086298 0.032346 0 0.032029 0.024589 0.014332 0.0098618 0.015994 -0.01281 -5.2185 -0.035482 9.4928e-05 -0.026228 -0.12527 0.00062219 0.020334 0.024109 -0.038666 -0.025629 0.070723 -0.0087115 -0.028341 0.00019382 -0.00077945 0.00040582 0.00015498 -0.34425 0 0 -0.0043209 0 -0.13177 -0.055203 -0.042152 0 0
2.3867 0.03968 0.037145 0.071552 0.03586 0 0.033848 0.028379 0.02089 0.0098765 0.018994 -0.013833 -5.2427 -0.038686 0.00056457 -0.027202 -0.12019 -0.0056986 0.018223 0.01432 -0.03686 -0.031463 0.057105 -0.014058 -0.048842 0.00047123 -0.0010567 0.00086409 -0.00016147 -0.38095 0 0 -0.0066243 0 -0.14067 -0.062003 -0.035375 0 0
2.3906 0.041432 0.03779 0.044538 0.040137 0 0.037371 0.031068 0.028107 0.008989 0.023011 -0.0075796 -5.2411 -0.041052 0.0038504 -0.03285 -0.11563 -0.020949 0.0068731 2.0504e-05 -0.033278 -0.044101 0.031883 -0.022856 -0.079553 0.0013014 -0.00059034 0.00133 -0.00012945 -0.45032 0 0 -0.0036812 0 -0.14394 -0.067465 -0.031393 0 0
2.3945 0.039474 0.036612 0.020145 0.040425 0 0.038134 0.033853 0.032727 0.012388 0.028343 0.0060898 -5.234 -0.042083 0.0065165 -0.040912 -0.11571 -0.040698 -0.010909 -0.011198 -0.03034 -0.06164 -0.0016059 -0.039773 -0.11465 0.0019374 1.1591e-05 0.0011908 0.00023293 -0.5498 0 0 0.0071387 0 -0.14132 -0.072047 -0.029284 0 0
2.3984 0.033596 0.032524 0.010247 0.035278 0 0.034855 0.03681 0.034776 0.023069 0.034551 0.02611 -5.2424 -0.042536 0.0059707 -0.049452 -0.12087 -0.055951 -0.031985 -0.016743 -0.031722 -0.081616 -0.040207 -0.06669 -0.1503 0.0016312 0.00013414 0.00036612 0.00068957 -0.67092 0 0 0.024916 0 -0.13481 -0.075777 -0.02806 0 0
2.4023 0.025402 0.02579 0.015349 0.027587 0 0.029672 0.038026 0.036277 0.038011 0.039706 0.050199 -5.2683 -0.04312 0.003202 -0.057062 -0.1307 -0.060956 -0.053844 -0.015513 -0.038886 -0.102 -0.081196 -0.098164 -0.18361 0.00037569 -0.00014378 -0.00051102 0.000928 -0.79146 0 0 0.045152 0 -0.12619 -0.078483 -0.027037 0 0
2.4063 0.017711 0.018246 0.02396 0.020808 0 0.024265 0.035514 0.038069 0.050594 0.041601 0.074461 -5.2944 -0.044868 0.0019585 -0.062071 -0.14382 -0.058559 -0.073223 -0.007221 -0.049832 -0.12012 -0.1208 -0.12374 -0.21102 -0.00098995 -0.00013485 -0.00063439 0.00075995 -0.87988 0 0 0.062611 0 -0.118 -0.079734 -0.025436 0 0
2.4102 0.013034 0.012354 0.022056 0.0155 0 0.01755 0.02983 0.038653 0.056408 0.039767 0.09312 -5.3025 -0.048665 0.0048733 -0.062896 -0.15488 -0.057063 -0.085005 0.0046252 -0.060939 -0.13155 -0.15084 -0.1352 -0.22694 -0.0014909 0.000626 0.00018058 0.00025895 -0.91124 0 0 0.073914 0 -0.11389 -0.078446 -0.022613 0 0
2.4141 0.012028 0.0097331 0.0066247 0.010497 0 0.0084226 0.024252 0.036372 0.056141 0.036058 0.099528 -5.2898 -0.052937 0.01031 -0.061393 -0.16044 -0.061117 -0.090015 0.014894 -0.069561 -0.13671 -0.1695 -0.13183 -0.23301 -0.00091229 0.0017223 0.0012319 -0.00028704 -0.87988 0 0 0.077595 0 -0.11277 -0.075085 -0.019176 0 0
2.418 0.013041 0.010196 -0.0087586 0.0066558 0 5.5023e-06 0.021924 0.031997 0.05296 0.032972 0.089103 -5.2691 -0.056389 0.013337 -0.058558 -0.15935 -0.065781 -0.088885 0.02198 -0.074756 -0.1356 -0.17584 -0.11878 -0.22951 -8.594e-06 0.002167 0.0015199 -0.00059896 -0.79718 0 0 0.072733 0 -0.11318 -0.069906 -0.015462 0 0
2.4219 0.013213 0.011911 -0.0041036 0.0073353 0 -0.0011585 0.022716 0.028194 0.048054 0.031228 0.063041 -5.256 -0.057703 0.010245 -0.055354 -0.15114 -0.060199 -0.082611 0.024942 -0.076089 -0.12845 -0.16966 -0.10108 -0.21707 0.00021659 0.0014238 0.00067696 -0.00062412 -0.67781 0 0 0.059013 0 -0.11337 -0.063268 -0.011773 0 0
2.4258 0.010506 0.012558 0.027318 0.013712 0 0.0080102 0.023044 0.026056 0.039659 0.028918 0.029814 -5.2567 -0.054395 0.0023376 -0.052893 -0.13586 -0.037824 -0.072701 0.023831 -0.072617 -0.11473 -0.15047 -0.079704 -0.19559 -0.00051669 4.0522e-05 -0.00065241 -0.00054334 -0.52924 0 0 0.038696 0 -0.10992 -0.055721 -0.0083627 0 0
2.4297 0.0051664 0.010713 0.067639 0.020412 0 0.021299 0.018921 0.022778 0.026332 0.023081 0.0018351 -5.2673 -0.046635 -0.0048687 -0.050679 -0.11792 -0.003462 -0.062168 0.022361 -0.063468 -0.095748 -0.1244 -0.053339 -0.16833 -0.0015 -0.00084684 -0.0013764 -0.00055459 -0.35348 0 0 0.017535 0 -0.10163 -0.047997 -0.0048468 0 0
2.4336 -0.000576 0.0065352 0.085038 0.018289 0 0.026315 0.0093314 0.013804 0.010068 0.012267 -0.011959 -5.2815 -0.036408 -0.0064352 -0.047405 -0.099797 0.029553 -0.052018 0.02232 -0.049093 -0.072546 -0.095722 -0.022856 -0.13748 -0.0017586 -0.00065562 -0.00094884 -0.00065205 -0.15534 0 0 0.0018522 0 -0.090415 -0.039985 -0.00083812 0 0
2.4375 -0.004458 0.0013008 0.060479 0.0035626 0 0.015463 -0.0031332 -0.0021306 -0.0048155 -0.0021048 -0.0127 -5.2961 -0.025207 -0.0022352 -0.042042 -0.082418 0.049318 -0.042568 0.024127 -0.031297 -0.045494 -0.066457 0.0074109 -0.10399 -0.0010454 7.8909e-05 0.00015132 -0.00063762 0.05453 0 0 -0.0066499 0 -0.078034 -0.03134 0.0038315 0 0
2.4414 -0.0061853 -0.0038308 0.0072067 -0.016033 0 -0.0057532 -0.014581 -0.020326 -0.015809 -0.016635 -0.011491 -5.3107 -0.014824 0.0033803 -0.033474 -0.066218 0.053391 -0.033868 0.027589 -0.011751 -0.014978 -0.038266 0.033242 -0.068693 -9.6476e-05 0.00033035 0.00089763 -0.00036112 0.26511 0 0 -0.013041 0 -0.066757 -0.021532 0.0092458 0 0
2.4453 -0.0076813 -0.0087534 -0.03709 -0.026355 0 -0.022604 -0.02263 -0.033236 -0.024391 -0.028163 -0.021207 -5.3238 -0.0085179 0.0059273 -0.020319 -0.050075 0.048475 -0.025726 0.029421 0.0091908 0.017941 -0.012352 0.054633 -0.032616 0.00012356 -0.0002954 0.00067069 6.9066e-05 0.47019 0 0 -0.024908 0 -0.061022 -0.009147 0.014708 0 0
2.4492 -0.011218 -0.014171 -0.04158 -0.020144 0 -0.024731 -0.027352 -0.036884 -0.03354 -0.03553 -0.045723 -5.3321 -0.0055356 0.0047018 -0.0057102 -0.033006 0.043493 -0.01809 0.026947 0.031648 0.049875 0.012038 0.075196 0.0024043 -0.00057946 -0.0011821 -0.00022741 0.00034883 0.66448 0 0 -0.044735 0 -0.059544 0.0049301 0.01893 0 0
2.4531 -0.017046 -0.020332 -0.010011 -0.005507 0 -0.016317 -0.030212 -0.034377 -0.043507 -0.039708 -0.07549 -5.3331 -0.0050418 0.0025802 0.0083679 -0.015663 0.042987 -0.01144 0.019463 0.054109 0.078787 0.034461 0.097104 0.034917 -0.0014169 -0.0014654 -0.00094664 0.0002718 0.83424 0 0 -0.066209 0 -0.060729 0.019836 0.021211 0 0
2.457 -0.022783 -0.02599 0.021306 0.00034667 0 -0.012027 -0.032557 -0.032821 -0.050994 -0.042447 -0.094087 -5.3261 -0.0060335 0.0024377 0.019989 0.00074513 0.045795 -0.0063246 0.0069115 0.072678 0.10274 0.054141 0.11722 0.063369 -0.0014268 -0.0010386 -0.00092746 -4.7186e-05 0.95468 0 0 -0.078725 0 -0.062728 0.034532 0.021048 0 0
2.4609 -0.025295 -0.028839 0.015187 -0.012423 0 -0.021956 -0.034874 -0.036477 -0.052853 -0.044605 -0.09111 -5.3118 -0.0068165 0.0042385 0.025978 0.01258 0.048188 -0.0040438 -0.0098545 0.083226 0.11817 0.068394 0.1291 0.084338 -0.00048327 -0.00063674 -0.00037693 -0.00026273 1.0013 0 0 -0.07644 0 -0.062211 0.04691 0.01782 0 0
2.4648 -0.023437 -0.027349 -0.032829 -0.035498 0 -0.040459 -0.036767 -0.042746 -0.049915 -0.045393 -0.070672 -5.2916 -0.0056754 0.0057026 0.025286 0.014359 0.047345 -0.0053802 -0.026599 0.084771 0.12339 0.073566 0.12899 0.09479 0.00053819 -0.00091071 2.3551e-05 -0.00012443 0.96646 0 0 -0.063393 0 -0.056784 0.054749 0.012761 0 0
2.4688 -0.019076 -0.022405 -0.089382 -0.048841 0 -0.050536 -0.037106 -0.044853 -0.046131 -0.043047 -0.047864 -5.2695 -0.0028408 0.0053445 0.020497 0.0058243 0.042576 -0.0094829 -0.041152 0.080639 0.12063 0.069781 0.11934 0.095652 0.0006256 -0.0015877 -0.00018065 0.00028926 0.86554 0 0 -0.049709 0 -0.048421 0.058467 0.0076444 0 0
2.4727 -0.01543 -0.017051 -0.11153 -0.039234 0 -0.040163 -0.034432 -0.038483 -0.043724 -0.036423 -0.035965 -5.2536 0.0013652 0.0042367 0.013342 -0.012673 0.034897 -0.015873 -0.053082 0.075748 0.11083 0.05714 0.10584 0.087078 -0.0003473 -0.0017365 -0.00080773 0.00066038 0.7263 0 0 -0.042446 0 -0.03913 0.058483 0.0034316 0 0
2.4766 -0.014308 -0.014268 -0.083098 -0.013337 0 -0.014743 -0.027994 -0.025886 -0.040058 -0.026324 -0.035575 -5.2532 0.0064502 0.0045912 0.0058174 -0.039835 0.026484 -0.023939 -0.062565 0.072203 0.095277 0.036343 0.091277 0.069629 -0.0014827 -0.00087509 -0.0012617 0.00073953 0.57184 0 0 -0.039765 0 -0.031433 0.055539 0.00098091 0 0
2.4805 -0.014902 -0.014679 -0.027343 0.0076005 0 0.0066878 -0.018947 -0.01366 -0.030406 -0.015451 -0.035303 -5.2706 0.01169 0.0069988 0.0014715 -0.070867 0.020139 -0.032921 -0.072191 0.067334 0.075282 0.0092275 0.073102 0.043297 -0.0017467 0.00035564 -0.0011023 0.00055188 0.41317 0 0 -0.033724 0 -0.031502 0.051197 0.0012354 0 0
2.4844 -0.015147 -0.016302 0.013922 0.0066963 0 0.0081854 -0.010402 -0.0067231 -0.014049 -0.0068556 -0.023202 -5.2968 0.016907 0.009623 0.0002553 -0.097037 0.018013 -0.042102 -0.084764 0.056247 0.05432 -0.018102 0.047575 0.013278 -0.00098361 0.00078653 -0.00041094 0.00030919 0.25611 0 0 -0.018652 0 -0.039353 0.047429 0.0023797 0 0
2.4883 -0.014044 -0.01661 0.015019 -0.013736 0 -0.0091866 -0.0055664 -0.0044318 0.0031727 -0.0019909 0.0016413 -5.3157 0.022309 0.010276 0.00089137 -0.11502 0.01994 -0.05153 -0.10016 0.036797 0.033568 -0.043716 0.015952 -0.01863 -4.1993e-05 -1.634e-05 0.00032429 0.00015741 0.11179 0 0 0.0029833 0 -0.053457 0.044404 0.0032333 0 0
2.4922 -0.012527 -0.014938 -0.014899 -0.035016 0 -0.028997 -0.0052328 -0.0023365 0.013308 0.00014053 0.027859 -5.3155 0.028001 0.0089432 0.0019618 -0.12274 0.02319 -0.061253 -0.11733 0.012531 0.013975 -0.066526 -0.014264 -0.051103 9.3035e-05 -0.0012207 0.00062295 4.7626e-05 -0.0026639 0 0 0.022412 0 -0.071966 0.041985 0.0028673 0 0
2.4961 -0.012131 -0.012931 -0.042897 -0.039209 0 -0.034455 -0.0069765 0.0026771 0.013592 0.0019966 0.041703 -5.2986 0.033992 0.0078056 0.00098391 -0.11828 0.024617 -0.071362 -0.13318 -0.0090843 -0.0032489 -0.086027 -0.034742 -0.08286 -0.00072789 -0.0015619 0.00034701 -0.00014659 -0.074913 0 0 0.031871 0 -0.091679 0.039476 0.00013835 0 0
2.5 -0.013123 -0.012683 -0.041026 -0.02428 0 -0.022537 -0.0071746 0.0091587 0.008934 0.0053974 0.03875 -5.279 0.039044 0.0086885 -0.0050756 -0.10522 0.023527 -0.080983 -0.13961 -0.021762 -0.016606 -0.1043 -0.042931 -0.11263 -0.0016998 -0.00067021 -0.00026278 -0.00042913 -0.10733 0 0 0.030478 0 -0.10709 0.035386 -0.0047604 0 0
2.5039 -0.014182 -0.014488 -0.0082212 -0.0041477 0 -0.0049281 -0.0042038 0.012739 0.0067901 0.0099333 0.026916 -5.2716 0.041901 0.010802 -0.015046 -0.090554 0.022306 -0.088648 -0.13409 -0.024604 -0.02623 -0.12319 -0.043061 -0.13989 -0.0018705 0.00053898 -0.000797 -0.00064403 -0.11451 0 0 0.023862 0 -0.11718 0.029802 -0.0096993 0 0
2.5078 -0.01389 -0.016445 0.030612 0.0047447 0 0.0035502 0.00014706 0.010591 0.009608 0.01309 0.018714 -5.2819 0.041846 0.011358 -0.027615 -0.077262 0.023861 -0.092994 -0.11562 -0.022075 -0.031831 -0.14269 -0.040689 -0.16359 -0.0010365 0.0008307 -0.00094888 -0.0006432 -0.10931 0 0 0.018678 0 -0.12203 0.023229 -0.013189 0 0
2.5117 -0.012206 -0.016222 0.044967 -0.0028525 0 -0.0025038 0.0023902 0.0040884 0.012622 0.011987 0.020245 -5.3053 0.038429 0.0084814 -0.04102 -0.067839 0.028362 -0.09264 -0.084272 -0.019922 -0.033216 -0.16222 -0.036682 -0.18259 0.00013441 -7.4969e-05 -0.00068882 -0.00045971 -0.090565 0 0 0.017165 0 -0.12221 0.016428 -0.013724 0 0
2.5156 -0.010263 -0.013165 0.02186 -0.018465 0 -0.016206 0.00050902 -0.002749 0.0090702 0.0054796 0.026513 -5.3345 0.031801 0.0033489 -0.050828 -0.064687 0.03277 -0.084114 -0.041631 -0.020365 -0.02932 -0.17785 -0.026762 -0.19269 0.00079172 -0.0012632 -0.00026141 -0.00028553 -0.043752 0 0 0.015965 0 -0.11902 0.011645 -0.0082361 0 0
2.5195 -0.0088071 -0.0087303 -0.024469 -0.028602 0 -0.025832 -0.0043905 -0.0070983 -0.0028162 -0.0048006 0.026206 -5.3659 0.026076 -0.0006808 -0.054004 -0.064402 0.033855 -0.068577 0.0020517 -0.020305 -0.021818 -0.18534 -0.0066998 -0.19345 0.0006568 -0.0016089 -1.1385e-06 -0.00028156 0.045828 0 0 0.0093515 0 -0.11495 0.010271 0.0024852 0 0
2.5234 -0.0071979 -0.0050077 -0.061929 -0.025548 0 -0.024477 -0.0092706 -0.0095108 -0.018171 -0.015144 0.011012 -5.3987 0.024174 -0.00099832 -0.050296 -0.064514 0.031687 -0.047855 0.041705 -0.013861 -0.011859 -0.18362 0.022479 -0.18598 0.00012842 -0.00087757 -6.7984e-05 -0.00043384 0.17818 0 0 -0.0060799 0 -0.11011 0.012111 0.016893 0 0
2.5273 -0.0041811 -0.002935 -0.062463 -0.011591 0 -0.01387 -0.011751 -0.012522 -0.030319 -0.021797 -0.018111 -5.4315 0.028218 0.0021881 -0.039779 -0.06358 0.029895 -0.023403 0.074131 0.0026926 -0.00025189 -0.1725 0.054291 -0.1715 -0.00024903 0.00019848 -0.00030048 -0.00060085 0.33242 0 0 -0.02848 0 -0.10407 0.01675 0.033751 0 0
2.5313 0.00046155 -0.0018174 -0.022366 0.0045595 0 -0.001077 -0.0116 -0.017459 -0.036463 -0.023095 -0.051455 -5.4611 0.040678 0.0064496 -0.022927 -0.060348 0.03217 0.002868 0.096219 0.027279 0.01207 -0.15257 0.081052 -0.15202 -0.00032115 0.00081565 -0.0003425 -0.00067022 0.47171 0 0 -0.051072 0 -0.095782 0.023337 0.051444 0 0
2.5352 0.0053345 -0.00027918 0.032966 0.014431 0 0.0073412 -0.0101 -0.02275 -0.038438 -0.020297 -0.076188 -5.4856 0.062139 0.0094117 -0.0023122 -0.055743 0.038176 0.027498 0.10646 0.052397 0.023198 -0.12984 0.097887 -0.13406 -0.00033073 0.00089476 2.5351e-05 -0.00063585 0.55522 0 0 -0.065363 0 -0.083316 0.029497 0.067435 0 0
2.5391 0.0086359 0.0025357 0.065218 0.014556 0 0.008976 -0.0083887 -0.025149 -0.038665 -0.016414 -0.082942 -5.508 0.08586 0.01033 0.018021 -0.052615 0.04275 0.049088 0.10997 0.069345 0.031766 -0.11218 0.10315 -0.12293 -0.00049388 0.00094384 0.00064485 -0.00053632 0.55195 0 0 -0.06557 0 -0.068255 0.03386 0.081342 0 0
2.543 0.0098118 0.0065443 0.051302 0.0076305 0 0.0058235 -0.0065042 -0.022386 -0.036586 -0.013711 -0.070109 -5.5332 0.10773 0.0097981 0.036349 -0.052291 0.039314 0.067084 0.10773 0.073261 0.036562 -0.10333 0.096479 -0.12113 -0.00068385 0.0012833 0.0010851 -0.00038279 0.45244 0 0 -0.051892 0 -0.051985 0.036127 0.093308 0 0
2.5469 0.00985 0.011038 0.0032749 0.00060938 0 0.0025366 -0.0037089 -0.014676 -0.029579 -0.011754 -0.044308 -5.5624 0.1237 0.0085317 0.051159 -0.055697 0.024814 0.081104 0.10026 0.065324 0.036374 -0.10626 0.077873 -0.13046 -0.00057552 0.0016071 0.0010208 -0.00020083 0.27408 0 0 -0.030466 0 -0.036107 0.036233 0.10365 0 0
2.5508 0.010017 0.015065 -0.037666 0.00064535 0 0.0038866 0.00064197 -0.004118 -0.016745 -0.007756 -0.016722 -5.5909 0.12638 0.006795 0.059857 -0.063369 0.0023333 0.089984 0.0852 0.050669 0.027972 -0.12527 0.048878 -0.15347 -5.7511e-05 0.0013637 0.00051309 -0.00011979 0.05525 0 0 -0.0095794 0 -0.023905 0.034322 0.11295 0 0
2.5547 0.010599 0.017618 -0.032292 0.010277 0 0.011866 0.0065874 0.0069156 -0.00068824 0.00079227 0.0034419 -5.6139 0.11526 0.0048113 0.062265 -0.071729 -0.020615 0.093722 0.060403 0.033966 0.010842 -0.15527 0.013652 -0.18443 0.00056696 0.0004459 -9.5542e-05 -0.00032768 -0.1617 0 0 0.0056005 0 -0.016929 0.031267 0.12197 0 0
2.5586 0.011046 0.01792 0.023225 0.024731 0 0.023572 0.013575 0.016808 0.014855 0.013383 0.014735 -5.633 0.094778 0.0031617 0.059472 -0.077988 -0.036929 0.092461 0.026408 0.01634 -0.013309 -0.19038 -0.022466 -0.21767 0.00081593 -0.00064214 -0.00055317 -0.00085571 -0.35025 0 0 0.015966 0 -0.013865 0.027092 0.13053 0 0
2.5625 0.011124 0.015989 0.090119 0.034313 0 0.032051 0.020684 0.024777 0.028518 0.026235 0.023953 -5.6568 0.068229 0.0023572 0.05208 -0.08053 -0.044526 0.085929 -0.015907 -0.0040105 -0.043172 -0.22711 -0.055981 -0.2496 0.00045529 -0.0013005 -0.00091542 -0.0014156 -0.50873 0 0 0.026664 0 -0.013473 0.021469 0.13827 0 0
2.5664 0.01146 0.012951 0.11553 0.031515 0 0.03093 0.026904 0.03069 0.041579 0.03506 0.039901 -5.692 0.039757 0.0020574 0.040886 -0.077961 -0.04735 0.073822 -0.064784 -0.028481 -0.076904 -0.2619 -0.086503 -0.27653 -0.00030433 -0.0013946 -0.0013581 -0.0015433 -0.65115 0 0 0.041912 0 -0.013999 0.013862 0.14458 0 0
2.5703 0.012728 0.010508 0.075697 0.017646 0 0.019979 0.031513 0.035047 0.054639 0.038492 0.064799 -5.7339 0.017541 0.0010641 0.027982 -0.069495 -0.051731 0.055901 -0.11289 -0.05527 -0.10924 -0.28947 -0.11455 -0.29242 -0.00099613 -0.0012359 -0.0018135 -0.00099954 -0.78652 0 0 0.06073 0 -0.011589 0.0032068 0.14789 0 0
2.5742 0.014549 0.0097596 -0.0022934 0.0028227 0 0.0065309 0.034394 0.038697 0.064882 0.038928 0.090837 -5.7676 0.0034247 -0.0016151 0.017033 -0.059367 -0.06046 0.036995 -0.15229 -0.079615 -0.13552 -0.31056 -0.13813 -0.29991 -0.0012528 -0.0010967 -0.0019 -4.7108e-05 -0.90375 0 0 0.077161 0 -0.0054524 -0.0082597 0.14898 0 0
2.5781 0.015666 0.010486 -0.060528 -0.0017165 0 0.00036882 0.035889 0.041908 0.067604 0.039834 0.10558 -5.7791 -0.0025096 -0.0056705 0.010008 -0.049214 -0.069238 0.020048 -0.17933 -0.096605 -0.15349 -0.32479 -0.15203 -0.29985 -0.0010154 -0.00091123 -0.0013015 0.00072196 -0.97473 0 0 0.084658 0 0.0042636 -0.018498 0.14846 0 0
2.582 0.015407 0.011658 -0.057084 0.0071876 0 0.0057737 0.036152 0.043491 0.060768 0.042027 0.10183 -5.7687 -0.0007241 -0.0095819 0.0086158 -0.040276 -0.06908 0.0079733 -0.19145 -0.10395 -0.16151 -0.33167 -0.15104 -0.29311 -0.00049374 -0.00050579 -0.00020837 0.00089435 -0.9725 0 0 0.080708 0 0.017153 -0.025301 0.14707 0 0
2.5859 0.014708 0.01264 -0.00060288 0.022111 0 0.017814 0.034687 0.041256 0.047542 0.042605 0.08293 -5.7524 0.008037 -0.011893 0.015763 -0.033468 -0.053648 0.0060331 -0.18506 -0.10251 -0.1569 -0.32863 -0.13413 -0.27985 -1.0561e-07 6.4616e-06 0.00071829 0.00058213 -0.88882 0 0 0.06785 0 0.032495 -0.024179 0.14627 0 0
2.5898 0.015278 0.013711 0.057069 0.031615 0 0.026643 0.030781 0.033957 0.033791 0.037705 0.058634 -5.7495 0.020778 -0.012389 0.03116 -0.026845 -0.02572 0.016808 -0.16487 -0.094783 -0.14207 -0.31344 -0.10548 -0.26075 0.00020263 0.00024485 0.0009182 0.00024453 -0.73709 0 0 0.050714 0 0.049005 -0.012237 0.14798 0 0
2.5938 0.017602 0.015288 0.064337 0.029858 0 0.026059 0.024527 0.022974 0.022996 0.026508 0.035991 -5.7673 0.035655 -0.012006 0.051301 -0.018281 0.0032748 0.036741 -0.13826 -0.083068 -0.12191 -0.2876 -0.071569 -0.23688 1.5767e-05 1.9014e-05 0.00048605 0.0001684 -0.54126 0 0 0.032301 0 0.066421 0.0077203 0.15246 0 0
2.5977 0.020026 0.016815 0.012659 0.02051 0 0.018341 0.017249 0.011755 0.013956 0.012544 0.014528 -5.7956 0.052165 -0.01164 0.074025 -0.0067412 0.021226 0.063297 -0.10862 -0.06877 -0.098877 -0.25196 -0.037404 -0.20864 -0.00041381 -0.00035846 0.00010131 0.00017222 -0.3233 0 0 0.01296 0 0.084899 0.033401 0.15975 0 0
2.6016 0.020153 0.016848 -0.057161 0.011932 0 0.010953 0.010543 0.0031185 0.0035313 0.00097528 -0.0096785 -5.8159 0.069964 -0.011145 0.09694 0.0084762 0.024405 0.093246 -0.079055 -0.052552 -0.075408 -0.20808 -0.0051744 -0.17664 -0.00072455 -0.00036683 0.00035151 -0.00013078 -0.10076 0 0 -0.0074769 0 0.10466 0.061778 0.16966 0 0
2.6055 0.017233 0.014574 -0.089508 0.0090185 0 0.0087979 0.0048357 -0.0029648 -0.008857 -0.0055856 -0.03611 -5.8161 0.088378 -0.0095313 0.11535 0.026739 0.019578 0.11911 -0.052855 -0.034543 -0.055105 -0.16072 0.024117 -0.14329 -0.00056976 9.8654e-05 0.0011236 -0.00079531 0.10695 0 0 -0.027131 0 0.12571 0.085425 0.18164 0 0
2.6094 0.013079 0.011187 -0.059365 0.0097894 0 0.010004 -0.00080821 -0.0086463 -0.020001 -0.0087178 -0.057348 -5.7998 0.10506 -0.0061202 0.12831 0.043226 0.017042 0.13632 -0.029697 -0.014503 -0.038589 -0.11879 0.048709 -0.11378 5.7668e-05 0.0005135 0.0017003 -0.0013499 0.27432 0 0 -0.042077 0 0.14571 0.10064 0.1937 0 0
2.6133 0.01053 0.0094032 0.0090976 0.009419 0 0.0093548 -0.0070495 -0.015056 -0.026092 -0.01182 -0.065309 -5.7817 0.11811 -0.0014801 0.13608 0.055082 0.020928 0.14372 -0.0098049 0.0073961 -0.025989 -0.086417 0.066065 -0.091221 0.0007114 0.0002468 0.001475 -0.0012141 0.37562 0 0 -0.049081 0 0.1627 0.10737 0.20506 0 0
2.6172 0.011104 0.011257 0.064387 0.0066966 0 0.0052907 -0.012417 -0.020074 -0.026432 -0.016107 -0.059624 -5.7754 0.12588 0.0027509 0.1391 0.059997 0.025723 0.14086 0.0061335 0.02912 -0.017522 -0.0667 0.074356 -0.07823 0.000803 -0.00070356 0.00055167 -0.00031779 0.39632 0 0 -0.048308 0 0.17494 0.10638 0.21511 0 0
2.6211 0.014185 0.016263 0.069796 0.0058275 0 0.0026734 -0.0135 -0.019671 -0.023355 -0.018848 -0.048735 -5.7838 0.12575 0.0049807 0.13803 0.054716 0.022086 0.12743 0.015898 0.046018 -0.014004 -0.063681 0.073313 -0.0788 0.00014885 -0.0015838 -0.00037701 0.00074618 0.33825 0 0 -0.043088 0 0.17961 0.099796 0.22315 0 0
2.625 0.018266 0.021861 0.030657 0.011811 0 0.0080428 -0.0075247 -0.011705 -0.018627 -0.015496 -0.041702 -5.7979 0.11718 0.0047736 0.13466 0.038583 0.0060798 0.10667 0.015172 0.05229 -0.016741 -0.076693 0.06338 -0.094229 -0.0007616 -0.0015569 -0.00071342 0.0012362 0.21236 0 0 -0.036667 0 0.17544 0.093996 0.22884 0 0
2.6289 0.022559 0.025796 -0.013672 0.024494 0 0.022248 0.0049912 0.0017351 -0.010802 -0.0037339 -0.038781 -5.8057 0.10459 0.0031015 0.1304 0.016456 -0.017063 0.083376 0.0047923 0.044317 -0.024918 -0.098024 0.044404 -0.11864 -0.0011202 -0.00050234 -0.00047017 0.00093802 0.026764 0 0 -0.028936 0 0.16618 0.092179 0.23287 0 0
2.6328 0.027216 0.02809 -0.023742 0.037688 0 0.038345 0.020177 0.016018 0.0030496 0.014171 -0.030593 -5.8014 0.090556 0.001591 0.12553 -0.0092598 -0.037805 0.059314 -0.014414 0.023247 -0.038414 -0.12435 0.015701 -0.14929 -0.00052844 0.00086963 -0.00011251 0.00031926 -0.2163 0 0 -0.016408 0 0.15387 0.094789 0.2354 0 0
2.6367 0.032309 0.030708 0.0089931 0.044414 0 0.047333 0.033562 0.027991 0.022954 0.032661 -0.0071906 -5.7901 0.077735 0.0012989 0.12019 -0.036066 -0.050539 0.035986 -0.040805 -0.0056214 -0.056858 -0.15248 -0.022386 -0.18333 0.00058291 0.0016696 2.333e-05 2.6869e-05 -0.51005 0 0 0.0042436 0 0.14066 0.1014 0.23655 0 0
2.6406 0.037243 0.035386 0.057946 0.043142 0 0.046178 0.043097 0.03814 0.044128 0.04665 0.031668 -5.7817 0.070476 0.001821 0.1142 -0.060051 -0.057185 0.015018 -0.069559 -0.036363 -0.079535 -0.17867 -0.067129 -0.21691 0.0012993 0.0015569 5.4985e-05 0.00027395 -0.83023 0 0 0.032188 0 0.12962 0.10852 0.23589 0 0
2.6445 0.041517 0.041928 0.084853 0.039045 0 0.040242 0.049816 0.048824 0.06027 0.054726 0.074846 -5.7814 0.068239 0.0013744 0.10794 -0.079396 -0.063479 -0.0036637 -0.092717 -0.065685 -0.10251 -0.2019 -0.11378 -0.24788 0.0010528 0.00085965 0.00028747 0.00073371 -1.1363 0 0 0.061715 0 0.12093 0.11067 0.23331 0 0
2.6484 0.045768 0.0486 0.070637 0.03935 0 0.037973 0.056042 0.060869 0.06908 0.059525 0.10797 -5.7831 0.0689 -0.0020445 0.1018 -0.093934 -0.072607 -0.020108 -0.10783 -0.093049 -0.12367 -0.22233 -0.15734 -0.2763 0.00014526 0.00011019 0.00072389 0.00097409 -1.3906 0 0 0.085651 0 0.11324 0.1064 0.22859 0 0
2.6523 0.051476 0.053987 0.029659 0.04737 0 0.043441 0.06329 0.072499 0.074314 0.065301 0.1235 -5.7726 0.070761 -0.0090608 0.096048 -0.10343 -0.08267 -0.034116 -0.11402 -0.11803 -0.1416 -0.2397 -0.19411 -0.30215 -0.00056232 -0.00041671 0.00096848 0.00089333 -1.5809 0 0 0.10006 0 0.10537 0.095447 0.2214 0 0
2.6563 0.059288 0.058273 -0.0023381 0.060465 0 0.053941 0.071693 0.081588 0.082006 0.074661 0.12405 -5.7384 0.07162 -0.018037 0.090945 -0.10746 -0.089646 -0.045163 -0.11143 -0.13827 -0.15472 -0.25318 -0.22213 -0.32531 -0.00049858 -0.00072889 0.0006576 0.00068795 -1.725 0 0 0.10626 0 0.095732 0.078496 0.21118 0 0
2.6602 0.067818 0.062733 0.0037751 0.072961 0 0.064139 0.08057 0.088161 0.094393 0.086706 0.11789 -5.6806 0.069863 -0.025805 0.08597 -0.10548 -0.091823 -0.052035 -0.10554 -0.1506 -0.16201 -0.25919 -0.24089 -0.34393 7.5812e-05 -0.00085941 -8.4062e-05 0.00047985 -1.8508 0 0 0.10875 0 0.082984 0.060787 0.19727 0 0
2.6641 0.074542 0.068207 0.047991 0.080596 0 0.071541 0.088703 0.093782 0.10746 0.097613 0.11232 -5.6106 0.067967 -0.029772 0.079874 -0.10007 -0.090976 -0.055728 -0.10274 -0.15442 -0.16587 -0.25712 -0.2511 -0.35681 0.00037297 -0.00075809 -0.00071418 0.00013029 -1.9684 0 0 0.11118 0 0.068978 0.047306 0.18113 0 0
2.668 0.078101 0.074263 0.10077 0.082656 0 0.077529 0.094058 0.098497 0.11437 0.10311 0.11048 -5.5392 0.068045 -0.029886 0.071876 -0.092529 -0.08986 -0.056523 -0.10466 -0.15337 -0.1669 -0.24611 -0.25451 -0.36223 -8.669e-05 -0.00045304 -0.00082014 -0.00049631 -2.0582 0 0 0.11401 0 0.054854 0.039675 0.16354 0 0
2.6719 0.079612 0.079776 0.12514 0.081088 0 0.083813 0.094273 0.099474 0.11131 0.10117 0.11197 -5.4653 0.072138 -0.028761 0.061385 -0.084378 -0.08945 -0.054745 -0.11175 -0.153 -0.16555 -0.22574 -0.25295 -0.35866 -0.00095991 -0.0001763 -0.00053338 -0.0011596 -2.0878 0 0 0.1153 0 0.041644 0.038698 0.14536 0 0
2.6758 0.081524 0.084076 0.10533 0.07866 0 0.089296 0.088684 0.093921 0.1005 0.093303 0.11392 -5.3757 0.083647 -0.029577 0.047822 -0.078697 -0.088822 -0.050341 -0.12131 -0.1561 -0.16107 -0.19509 -0.24689 -0.34235 -0.0014025 -0.0001808 -0.00033718 -0.0013026 -2.0414 0 0 0.11296 0 0.030435 0.044046 0.12821 0 0
2.6797 0.08521 0.087386 0.060376 0.078033 0 0.091282 0.080268 0.083579 0.088042 0.08368 0.11127 -5.2568 0.10007 -0.033349 0.033737 -0.078246 -0.087046 -0.043379 -0.1248 -0.16024 -0.15241 -0.15909 -0.23496 -0.3158 -0.00089266 -0.00042148 -0.00048292 -0.00060034 -1.9376 0 0 0.10619 0 0.019652 0.050266 0.11372 0 0
2.6836 0.089807 0.090269 0.031348 0.081394 0 0.08941 0.074804 0.075246 0.079341 0.076793 0.098464 -5.108 0.1167 -0.037898 0.021688 -0.083026 -0.084447 -0.033449 -0.11864 -0.16014 -0.13944 -0.12166 -0.2157 -0.2831 0.00026839 -0.00053062 -0.00068557 0.00057228 -1.8204 0 0 0.095262 0 0.0076406 0.054625 0.10227 0 0
2.6875 0.093405 0.092933 0.049976 0.089402 0 0.087178 0.076788 0.075404 0.076217 0.075076 0.074076 -4.9435 0.12992 -0.039621 0.013481 -0.092805 -0.082103 -0.019938 -0.10155 -0.15289 -0.12229 -0.085137 -0.1906 -0.24689 0.0012448 -0.00020784 -0.00046154 0.0013387 -1.7317 0 0 0.081143 0 -0.0063281 0.056246 0.094163 0 0
2.6914 0.095097 0.095168 0.11183 0.099723 0 0.088749 0.085368 0.083688 0.07727 0.077883 0.045109 -4.7798 0.1356 -0.036698 0.010979 -0.10691 -0.080965 -0.0020913 -0.073533 -0.14107 -0.10151 -0.051857 -0.16558 -0.21015 0.0014162 0.00038382 0.00026288 0.0010896 -1.6903 0 0 0.06608 0 -0.022666 0.055023 0.08964 0 0
2.6953 0.095653 0.096815 0.17616 0.10728 0 0.094423 0.094447 0.092247 0.079968 0.082328 0.025432 -4.6206 0.12708 -0.030984 0.016107 -0.12385 -0.082138 0.021041 -0.040892 -0.1309 -0.080795 -0.026261 -0.14892 -0.17809 0.00084916 0.00070857 0.00097224 7.093e-05 -1.6907 0 0 0.05424 0 -0.038423 0.054572 0.089611 0 0
2.6992 0.096331 0.098054 0.19534 0.10751 0 0.10014 0.097562 0.09268 0.082255 0.085373 0.026954 -4.4539 0.1104 -0.026773 0.02342 -0.14192 -0.08766 0.045267 -0.014846 -0.12721 -0.065217 -0.008741 -0.14662 -0.15174 0.00010527 0.00040524 0.0010481 -0.0008349 -1.719 0 0 0.050466 0 -0.048745 0.058486 0.092587 0 0
2.7031 0.097462 0.099174 0.1527 0.10059 0 0.1019 0.093425 0.084303 0.08318 0.085901 0.049915 -4.264 0.089239 -0.027328 0.029442 -0.16213 -0.099769 0.067508 0.00028491 -0.12988 -0.057546 -0.0015651 -0.15883 -0.13192 -0.00032218 -0.00028714 0.00041109 -0.00094902 -1.7691 0 0 0.05704 0 -0.051183 0.067239 0.098387 0 0
2.707 0.098448 0.10021 0.078335 0.092631 0 0.10039 0.087007 0.075499 0.083269 0.085468 0.081308 -4.0454 0.067257 -0.032136 0.030758 -0.18589 -0.11835 0.08454 0.0017888 -0.13492 -0.059901 -0.00721 -0.18023 -0.11941 -0.00035738 -0.00072277 -0.00038179 -0.00041652 -1.845 0 0 0.071215 0 -0.044331 0.080179 0.10676 0 0
2.7109 0.098933 0.10096 0.027669 0.09146 0 0.1003 0.085188 0.076393 0.08474 0.087184 0.10413 -3.8062 0.049666 -0.037341 0.021499 -0.21743 -0.13905 0.090028 -0.012182 -0.13863 -0.075443 -0.032607 -0.20389 -0.11691 -0.00022544 -0.00049511 -0.00069663 1.4959e-05 -1.9524 0 0 0.086602 0 -0.027558 0.093637 0.11758 0 0
2.7148 0.099511 0.10138 0.037803 0.099897 0 0.10473 0.091029 0.089686 0.090567 0.093274 0.11022 -3.5578 0.037224 -0.039097 -0.00030313 -0.25994 -0.15483 0.079994 -0.032054 -0.14094 -0.10051 -0.081314 -0.22547 -0.12672 -0.00013036 0.00014305 -0.00043416 -0.00018759 -2.0878 0 0 0.098031 0 -0.0099284 0.097417 0.12892 0 0
2.7188 0.10108 0.10176 0.096782 0.11251 0 0.11082 0.10173 0.1083 0.10207 0.10302 0.10569 -3.3035 0.024688 -0.037002 -0.02999 -0.3099 -0.1605 0.057869 -0.04882 -0.14505 -0.1283 -0.14738 -0.24456 -0.14792 -0.00011517 0.00053914 -4.0297e-05 -0.00078251 -2.2363 0 0 0.10562 0 -0.00018144 0.08685 0.13831 0 0
2.7227 0.10369 0.10252 0.15252 0.11947 0 0.11174 0.11156 0.12174 0.11677 0.11279 0.10448 -3.037 0.0077106 -0.034588 -0.064153 -0.36328 -0.15656 0.026183 -0.058418 -0.15416 -0.15454 -0.22597 -0.26299 -0.1802 -0.00017305 0.00030577 6.2241e-05 -0.001018 -2.3765 0 0 0.1139 0 -0.0033059 0.059706 0.14358 0 0
2.7266 0.10646 0.1038 0.1558 0.11488 0 0.10377 0.1164 0.12483 0.12904 0.11858 0.116 -2.7518 -0.018403 -0.036433 -0.098717 -0.41473 -0.14868 -0.011605 -0.057965 -0.16857 -0.17493 -0.31055 -0.2819 -0.22259 -0.00035843 -0.00031156 -4.1336e-05 -0.00042959 -2.4899 0 0 0.12642 0 -0.023315 0.015161 0.14244 0 0
2.7305 0.10846 0.10533 0.10201 0.10233 0 0.091388 0.11611 0.12069 0.13396 0.11915 0.13761 -2.4489 -0.062052 -0.044353 -0.12487 -0.44676 -0.14331 -0.04741 -0.048119 -0.18553 -0.18103 -0.38161 -0.30013 -0.27105 -0.00070628 -0.00073181 9.1629e-05 0.0006532 -2.5668 0 0 0.14115 0 -0.063037 -0.044012 0.12843 0 0
2.7344 0.10951 0.10674 0.036093 0.0924 0 0.084615 0.11336 0.11637 0.13133 0.11711 0.15747 -2.1345 -0.11368 -0.055908 -0.14105 -0.45289 -0.143 -0.074981 -0.040767 -0.20125 -0.17563 -0.42548 -0.31456 -0.31409 -0.0010832 -0.00065074 0.00065936 0.00139 -2.6081 0 0 0.15137 0 -0.10468 -0.10033 0.10408 0 0
2.7383 0.10979 0.10776 0.015246 0.093824 0 0.090634 0.11116 0.11618 0.12592 0.11661 0.16423 -1.8107 -0.16415 -0.066294 -0.14835 -0.43241 -0.14534 -0.093046 -0.041362 -0.21317 -0.16111 -0.43733 -0.32177 -0.34522 -0.0012282 -0.00030644 0.0012749 0.0012012 -2.622 0 0 0.15161 0 -0.13744 -0.14466 0.071835 0 0
2.7422 0.10908 0.10823 0.060627 0.10592 0 0.10719 0.11126 0.11914 0.12337 0.11957 0.15516 -1.4713 -0.20439 -0.071829 -0.14842 -0.38686 -0.14558 -0.10141 -0.053273 -0.22071 -0.13986 -0.41508 -0.31993 -0.35923 -0.0010081 -0.00014763 0.0013159 0.00027147 -2.6169 0 0 0.14285 0 -0.15253 -0.16973 0.034627 0 0
2.7461 0.10686 0.10803 0.13902 0.11895 0 0.12387 0.11359 0.12148 0.12523 0.12374 0.13684 -1.1076 -0.21915 -0.072061 -0.1443 -0.32096 -0.14051 -0.10095 -0.078977 -0.22442 -0.11525 -0.35769 -0.30976 -0.34862 -0.00060316 -0.00030971 0.00060676 -0.00066032 -2.5943 0 0 0.13173 0 -0.13813 -0.16574 -0.0023436 0 0
2.75 0.10355 0.10725 0.19032 0.12231 0 0.13004 0.11637 0.12038 0.12777 0.12469 0.11922 -0.71805 -0.19438 -0.069177 -0.14193 -0.256 -0.1306 -0.097968 -0.10919 -0.22494 -0.092596 -0.28258 -0.29414 -0.31349 -0.00036803 -0.00048304 -0.00033123 -0.00096979 -2.5462 0 0 0.12446 0 -0.094523 -0.13206 -0.028819 0 0
2.7539 0.10091 0.1063 0.17749 0.11341 0 0.12268 0.11669 0.11546 0.12558 0.11976 0.10843 -0.31042 -0.14206 -0.065833 -0.14291 -0.20865 -0.11956 -0.097803 -0.13134 -0.22245 -0.073704 -0.21247 -0.27654 -0.26761 -0.00047424 -0.00029841 -0.00077834 -0.00063886 -2.4606 0 0 0.12124 0 -0.04171 -0.084448 -0.041714 0 0
2.7578 0.10079 0.10578 0.11668 0.09975 0 0.10781 0.11223 0.10778 0.11653 0.1103 0.10328 0.10599 -0.071397 -0.063548 -0.14681 -0.18671 -0.1121 -0.10243 -0.13887 -0.21675 -0.05924 -0.15878 -0.25905 -0.21917 -0.00072364 0.00021471 -0.00055118 -0.00017477 -2.3318 0 0 0.11654 0 0.0077506 -0.031811 -0.039749 0 0
2.7617 0.10298 0.10587 0.062467 0.092523 0 0.095284 0.10346 0.098924 0.10345 0.10014 0.097239 0.52964 0.0060647 -0.062604 -0.15245 -0.19552 -0.1111 -0.11307 -0.12664 -0.20764 -0.049526 -0.1312 -0.24172 -0.17668 -0.00075858 0.0006043 -0.00017436 -0.00010924 -2.1697 0 0 0.10476 0 0.041172 0.016594 -0.022832 0 0
2.7656 0.10498 0.10598 0.061171 0.097258 0 0.09176 0.094377 0.091047 0.091429 0.092157 0.084393 0.96643 0.06433 -0.062664 -0.15558 -0.23988 -0.11567 -0.12979 -0.089683 -0.19533 -0.045746 -0.14363 -0.22389 -0.15601 -0.00045532 0.00043467 -0.00028256 -0.00055017 -2.0016 0 0 0.085973 0 0.036354 0.044402 0.0077377 0 0
2.7695 0.10426 0.10527 0.11189 0.10943 0 0.097024 0.089953 0.086639 0.083804 0.086674 0.065194 1.4208 0.088201 -0.063029 -0.15294 -0.2954 -0.12152 -0.14707 -0.045741 -0.18091 -0.046769 -0.17916 -0.20646 -0.15735 -6.956e-05 -0.00026935 -0.00089175 -0.001129 -1.8641 0 0 0.066586 0 0.0019472 0.050454 0.040142 0 0
2.7734 0.101 0.1035 0.16752 0.11841 0 0.10547 0.092003 0.086876 0.080505 0.083023 0.047786 1.8895 0.079241 -0.062575 -0.14472 -0.34616 -0.12413 -0.16195 -0.0075202 -0.16661 -0.052309 -0.22337 -0.19285 -0.17479 2.8761e-05 -0.0010196 -0.001347 -0.0013226 -1.7892 0 0 0.054808 0 -0.047141 0.040019 0.068169 0 0
2.7773 0.098005 0.10149 0.17435 0.11623 0 0.11063 0.097331 0.090039 0.079704 0.081766 0.042983 2.3657 0.041467 -0.060268 -0.13177 -0.38087 -0.1228 -0.17261 0.015879 -0.1554 -0.062297 -0.26543 -0.18726 -0.20279 -0.00026078 -0.0012923 -0.0010364 -0.00086442 -1.7908 0 0 0.055124 0 -0.098075 0.018086 0.087687 0 0
2.7813 0.097494 0.10023 0.11731 0.10397 0 0.10938 0.10042 0.092456 0.080303 0.084447 0.055809 2.8502 -0.016457 -0.056394 -0.11601 -0.38663 -0.12204 -0.17725 0.013985 -0.14967 -0.076845 -0.29216 -0.19149 -0.23317 -0.00068414 -0.0009628 -0.00011399 5.04e-05 -1.857 0 0 0.065989 0 -0.13306 -0.0079078 0.094376 0 0
2.7852 0.098266 0.09961 0.034027 0.090657 0 0.10332 0.098414 0.091894 0.08265 0.090921 0.08029 3.3546 -0.068418 -0.05318 -0.10282 -0.35542 -0.12797 -0.17604 -0.017798 -0.14969 -0.0948 -0.28988 -0.20327 -0.25146 -0.00091986 -0.00035845 0.00057305 0.00089066 -1.9532 0 0 0.081651 0 -0.12902 -0.024052 0.086873 0 0
2.7891 0.096652 0.098155 -0.013791 0.085859 0 0.096831 0.09342 0.089955 0.087288 0.097768 0.10282 3.8923 -0.098009 -0.053438 -0.094492 -0.30727 -0.14209 -0.17293 -0.06029 -0.15311 -0.11276 -0.26911 -0.21767 -0.25608 -0.0008996 6.8158e-05 0.00033237 0.0011539 -2.0376 0 0 0.095901 0 -0.097963 -0.027033 0.073664 0 0
2.793 0.090686 0.094362 0.011258 0.091958 0 0.093256 0.0898 0.090448 0.093658 0.10058 0.11248 4.4655 -0.10052 -0.057889 -0.091217 -0.25337 -0.15841 -0.1695 -0.10268 -0.15624 -0.12889 -0.23672 -0.23057 -0.24861 -0.00081288 0.00010626 -0.00061924 0.00072147 -2.0814 0 0 0.10511 0 -0.050625 -0.017013 0.05886 0 0
2.7969 0.082954 0.088487 0.092242 0.10223 0 0.092129 0.089386 0.094958 0.10016 0.098366 0.10972 5.0609 -0.074509 -0.063789 -0.09249 -0.20497 -0.16761 -0.16705 -0.1345 -0.15654 -0.14157 -0.20033 -0.24074 -0.23214 -0.00082988 -0.00012084 -0.0013075 -5.4639e-05 -2.0836 0 0 0.1093 0 0.00021124 0.0044182 0.046335 0 0
2.8008 0.078509 0.082818 0.16996 0.1062 0 0.089814 0.089874 0.10047 0.10516 0.095098 0.10529 5.6608 -0.023322 -0.066778 -0.096092 -0.18035 -0.16524 -0.16654 -0.13938 -0.15456 -0.14818 -0.17291 -0.24899 -0.21446 -0.00089134 -0.00035128 -0.00095002 -0.00061417 -2.0685 0 0 0.11117 0 0.029015 0.032415 0.041467 0 0
2.8047 0.079517 0.07984 0.18798 0.098077 0 0.083403 0.088048 0.10206 0.10755 0.096006 0.10964 6.2572 0.029233 -0.064692 -0.097448 -0.18231 -0.15598 -0.16624 -0.11984 -0.15337 -0.15006 -0.16113 -0.25548 -0.20581 -0.00080154 -0.00042618 0.00024608 -0.00060565 -2.063 0 0 0.11373 0 0.021885 0.056195 0.043667 0 0
2.8086 0.082279 0.079811 0.1359 0.081446 0 0.074487 0.083929 0.098059 0.10675 0.10186 0.1225 6.8556 0.069929 -0.059624 -0.095375 -0.20134 -0.14891 -0.16438 -0.088003 -0.15577 -0.14955 -0.16131 -0.25826 -0.2073 -0.00048086 -0.00035372 0.0012613 -0.00011534 -2.0719 0 0 0.11772 0 -0.012702 0.071519 0.049438 0 0
2.8125 0.080228 0.080083 0.056984 0.066461 0 0.068718 0.080812 0.091932 0.1027 0.10732 0.13264 7.4658 0.091872 -0.055893 -0.089782 -0.22968 -0.14793 -0.15977 -0.052757 -0.16124 -0.14806 -0.16974 -0.2545 -0.21801 -5.7799e-05 -0.00019588 0.0012532 0.00048112 -2.068 0 0 0.12051 0 -0.065616 0.076421 0.056348 0 0
2.8164 0.070287 0.076977 0.013912 0.061548 0 0.070613 0.080894 0.088365 0.096383 0.10554 0.12847 8.0903 0.089903 -0.055777 -0.081295 -0.25731 -0.14695 -0.15118 -0.024625 -0.16563 -0.14704 -0.18096 -0.24307 -0.23514 0.00029167 4.2375e-05 0.00036715 0.00088475 -2.0098 0 0 0.11789 0 -0.12322 0.069915 0.061602 0 0
2.8203 0.056092 0.068677 0.039146 0.066347 0 0.078 0.081619 0.08757 0.089822 0.094482 0.10948 8.7223 0.064037 -0.057456 -0.073186 -0.26451 -0.1358 -0.137 -0.019191 -0.16434 -0.1467 -0.18311 -0.22562 -0.24793 0.00052298 0.00037844 -0.0004444 0.0010908 -1.8703 0 0 0.10755 0 -0.15429 0.054035 0.061837 0 0
2.8242 0.044551 0.056629 0.10885 0.071788 0 0.081898 0.077477 0.084224 0.084525 0.07841 0.087138 9.3543 0.033913 -0.057471 -0.067866 -0.2509 -0.1116 -0.1197 -0.027886 -0.15649 -0.14406 -0.17351 -0.2052 -0.24895 0.00068085 0.00072312 -0.00039911 0.0012584 -1.6567 0 0 0.09146 0 -0.15464 0.038141 0.05979 0 0
2.8281 0.039049 0.044288 0.16133 0.067444 0 0.073176 0.065891 0.072691 0.079425 0.063197 0.074216 9.9858 0.0077787 -0.055007 -0.065367 -0.21882 -0.08392 -0.10007 -0.043037 -0.14596 -0.13641 -0.15229 -0.18353 -0.23591 0.00071626 0.00084353 0.00033963 0.0014147 -1.4019 0 0 0.07448 0 -0.1286 0.026265 0.057748 0 0
2.832 0.036183 0.034294 0.14559 0.050109 0 0.050627 0.050737 0.053225 0.070743 0.050624 0.072586 10.623 -0.0074517 -0.052993 -0.06509 -0.17224 -0.067344 -0.078783 -0.056299 -0.13741 -0.12114 -0.12052 -0.15953 -0.20795 0.00046119 0.0005249 0.00086519 0.0013582 -1.1371 0 0 0.060147 0 -0.083721 0.021784 0.058001 0 0
2.8359 0.029293 0.026421 0.061562 0.026365 0 0.022924 0.039027 0.032356 0.054926 0.037843 0.071104 11.272 -0.0032606 -0.054287 -0.064627 -0.11905 -0.067471 -0.056158 -0.052856 -0.1303 -0.093352 -0.080403 -0.1302 -0.16518 -0.00013299 -0.00018935 0.00048164 0.00089573 -0.86879 0 0 0.047532 0 -0.037354 0.029308 0.064401 0 0
2.8398 0.015132 0.017851 -0.040049 0.0069019 0 0.0019959 0.033655 0.016693 0.032407 0.022033 0.055735 11.935 0.017909 -0.056961 -0.059356 -0.073234 -0.074171 -0.032051 -0.023862 -0.11677 -0.053109 -0.037916 -0.092873 -0.11634 -0.00077205 -0.00093624 -0.00057225 0.00014585 -0.57737 0 0 0.032363 0 -0.014553 0.047437 0.077733 0 0
2.8438 -0.003073 0.0054896 -0.097642 -0.002535 0 -0.0066814 0.029851 0.0064498 0.0081728 0.004402 0.022574 12.609 0.047236 -0.054453 -0.048506 -0.039055 -0.06957 -0.0064992 0.02288 -0.086978 -0.0059251 0.0039532 -0.047372 -0.068112 -0.00095957 -0.001279 -0.0013538 -0.00046629 -0.2396 0 0 0.011546 0 -0.01647 0.070622 0.09457 0 0
2.8477 -0.019006 -0.011464 -0.086233 -0.0057686 0 -0.0082832 0.019544 -0.0045143 -0.012183 -0.01134 -0.017949 13.293 0.079909 -0.041625 -0.032459 -0.017741 -0.044196 0.020326 0.080931 -0.038702 0.044455 0.044037 0.0034066 -0.023291 -0.00045361 -0.0010812 -0.0011459 -0.00057438 0.14574 0 0 -0.01329 0 -0.039041 0.095382 0.11235 0 0
2.8516 -0.029397 -0.030623 -0.034835 -0.012479 0 -0.013655 -0.00046042 -0.02212 -0.027467 -0.024071 -0.049175 13.982 0.1111 -0.021017 -0.012412 -0.0089918 -0.006273 0.04807 0.14211 0.017523 0.093794 0.081566 0.054562 0.016187 0.00043078 -0.00065255 -0.00013844 -0.00023639 0.54905 0 0 -0.036697 0 -0.074242 0.118 0.12816 0 0
2.8555 -0.036792 -0.047931 -0.00096192 -0.029526 0 -0.029812 -0.024935 -0.045758 -0.041735 -0.037433 -0.06143 14.668 0.1337 -0.0023333 0.006472 -0.0096177 0.024883 0.074825 0.18938 0.063781 0.1334 0.11467 0.10151 0.049759 0.0010525 -0.00048259 0.00079973 9.2313e-05 0.92614 0 0 -0.053916 0 -0.096253 0.13119 0.13605 0 0
2.8594 -0.046656 -0.06061 -0.023751 -0.054899 0 -0.054381 -0.045218 -0.06866 -0.059667 -0.055883 -0.059422 15.339 0.14843 0.0055619 0.019039 -0.0091623 0.035621 0.098498 0.22015 0.088019 0.16308 0.14304 0.14241 0.082301 0.0010217 -0.0007776 0.00097778 -2.8012e-05 1.2483 0 0 -0.064733 0 -0.09058 0.1355 0.13718 0 0
2.8633 -0.062217 -0.069339 -0.093292 -0.079404 0 -0.078373 -0.057762 -0.084345 -0.081001 -0.078883 -0.058393 15.986 0.15579 0.0030281 0.024014 -0.003467 0.029749 0.11813 0.23778 0.094297 0.18446 0.16567 0.17908 0.11544 0.00052488 -0.0012454 0.00048293 -0.00062561 1.5242 0 0 -0.073318 0 -0.058413 0.13244 0.13344 0 0
2.8672 -0.082045 -0.077787 -0.15967 -0.094399 0 -0.094096 -0.067465 -0.092427 -0.10009 -0.10024 -0.072567 16.612 0.15621 9.426e-05 0.02122 0.010631 0.025032 0.13316 0.24667 0.10032 0.1996 0.18183 0.2154 0.15005 5.4899e-05 -0.001361 -4.1245e-05 -0.0013101 1.7946 0 0 -0.084623 0 -0.0048657 0.12387 0.12687 0 0
2.8711 -0.10199 -0.089606 -0.17361 -0.098871 0 -0.10102 -0.082293 -0.098209 -0.11158 -0.11404 -0.10471 17.227 0.14948 0.0078629 0.011783 0.037007 0.03812 0.14304 0.25493 0.12305 0.21202 0.19017 0.25379 0.18615 -0.00013927 -0.00087138 -0.00012776 -0.0016174 2.1012 0 0 -0.10075 0 0.056332 0.11306 0.12086 0 0
2.875 -0.11872 -0.10526 -0.12641 -0.10002 0 -0.10511 -0.10469 -0.10714 -0.11653 -0.121 -0.14404 17.835 0.13686 0.028529 0.0030821 0.075793 0.071417 0.14995 0.27388 0.16428 0.22741 0.19295 0.2926 0.22073 -0.00024889 -4.4795e-05 7.5106e-05 -0.0013442 2.4495 0 0 -0.12002 0 0.093034 0.10652 0.11968 0 0
2.8789 -0.13146 -0.12155 -0.058223 -0.10717 0 -0.1132 -0.12855 -0.12016 -0.12226 -0.12785 -0.17373 18.436 0.12272 0.053248 0.00086091 0.1209 0.11258 0.15721 0.30234 0.20892 0.2465 0.19566 0.3268 0.25172 -0.00053888 0.00058087 8.8806e-05 -0.00059681 2.7981 0 0 -0.13863 0 0.096271 0.10674 0.12284 0 0
2.8828 -0.14105 -0.13455 -0.028204 -0.1243 0 -0.1276 -0.14477 -0.13424 -0.13542 -0.1403 -0.18265 19.018 0.11074 0.069777 0.0077171 0.1687 0.1456 0.16656 0.33698 0.23782 0.26837 0.20164 0.3519 0.27832 -0.00089158 0.00068213 -0.00026522 0.00037765 3.086 0 0 -0.15316 0 0.066228 0.11467 0.12938 0 0
2.8867 -0.14858 -0.14329 -0.069088 -0.14705 0 -0.14499 -0.14967 -0.14641 -0.15504 -0.1569 -0.17333 19.576 0.10508 0.072773 0.025326 0.21521 0.16297 0.1795 0.37305 0.24397 0.29137 0.21406 0.36771 0.30019 -0.00086296 0.00037405 -0.00062611 0.0013286 3.2807 0 0 -0.16217 0 0.0076491 0.13054 0.13782 0 0
2.8906 -0.15501 -0.15074 -0.16094 -0.16653 0 -0.15972 -0.14792 -0.15648 -0.17265 -0.17086 -0.16006 20.115 0.11696 0.067558 0.054554 0.25162 0.16948 0.19812 0.39857 0.23765 0.31055 0.23815 0.37849 0.31766 -0.00023717 -1.3281e-05 -0.00051742 0.0020162 3.406 0 0 -0.16685 0 -0.058933 0.15382 0.14488 0 0
2.8945 -0.16171 -0.16091 -0.24499 -0.17649 0 -0.16844 -0.14744 -0.16586 -0.18003 -0.17755 -0.15803 20.641 0.14789 0.064641 0.086087 0.27394 0.17629 0.21982 0.40935 0.23649 0.32314 0.26933 0.38953 0.33429 0.0005839 -0.00029887 5.2319e-05 0.0022373 3.5221 0 0 -0.17018 0 -0.10066 0.17792 0.14872 0 0
2.8984 -0.17031 -0.17497 -0.26839 -0.17829 0 -0.1728 -0.15211 -0.1749 -0.17701 -0.17954 -0.17167 21.15 0.19398 0.070671 0.11406 0.28223 0.1917 0.24217 0.40901 0.2499 0.3301 0.30238 0.40341 0.3512 0.00089991 -0.00052616 0.00051519 0.0019709 3.6761 0 0 -0.17516 0 -0.1082 0.19892 0.15006 0 0
2.9023 -0.18164 -0.19024 -0.22577 -0.17981 0 -0.17842 -0.15978 -0.1826 -0.17207 -0.18377 -0.19163 21.632 0.25038 0.083858 0.13418 0.27717 0.21591 0.26322 0.40203 0.2723 0.33301 0.33281 0.4197 0.36871 0.00046746 -0.00070636 0.00032571 0.0015046 3.8683 0 0 -0.18256 0 -0.078574 0.21379 0.14991 0 0
2.9063 -0.19491 -0.20312 -0.16433 -0.18926 0 -0.19078 -0.16719 -0.18895 -0.17507 -0.19421 -0.20345 22.074 0.30863 0.09692 0.14137 0.26037 0.24223 0.28035 0.39621 0.29038 0.33498 0.3544 0.43762 0.38639 -0.0001597 -0.00061914 -0.00041127 0.0013041 4.0687 0 0 -0.19052 0 -0.013599 0.21867 0.15018 0 0
2.9102 -0.20828 -0.2127 -0.14645 -0.20865 0 -0.21072 -0.17568 -0.19664 -0.18929 -0.20826 -0.20087 22.479 0.3473 0.10373 0.13194 0.23978 0.2625 0.29023 0.40676 0.29668 0.34372 0.35932 0.45847 0.40141 -0.00016937 -4.3548e-06 -0.00097017 0.0016368 4.2632 0 0 -0.19674 0 0.060689 0.20931 0.15444 0 0
2.9141 -0.22016 -0.221 -0.19858 -0.23204 0 -0.23296 -0.19082 -0.20912 -0.20976 -0.22047 -0.19191 22.858 0.35898 0.10368 0.11358 0.22449 0.27227 0.29471 0.43377 0.29649 0.36125 0.35268 0.48474 0.41274 0.00061409 0.001027 -0.00071497 0.0023002 4.4767 0 0 -0.20182 0 0.11574 0.19042 0.16236 0 0
2.918 -0.22991 -0.22973 -0.28828 -0.24999 0 -0.24924 -0.2155 -0.22637 -0.22854 -0.22856 -0.1921 23.216 0.34144 0.10105 0.090317 0.21845 0.27332 0.29493 0.47428 0.30264 0.38757 0.33822 0.51717 0.42045 0.0014716 0.001886 0.00022684 0.0027881 4.7417 0 0 -0.20989 0 0.14083 0.16444 0.17294 0 0
2.9219 -0.23738 -0.23745 -0.34989 -0.25646 0 -0.25427 -0.24388 -0.24332 -0.24104 -0.23502 -0.21092 23.544 0.29514 0.10134 0.066403 0.22455 0.27224 0.29236 0.52345 0.3241 0.42165 0.32044 0.55333 0.42512 0.0015182 0.0019535 0.0010449 0.002796 5.044 0 0 -0.22499 0 0.12925 0.1343 0.18468 0 0
2.9258 -0.24234 -0.24094 -0.33866 -0.25271 0 -0.24963 -0.26363 -0.25337 -0.24799 -0.24296 -0.24388 23.828 0.22466 0.10795 0.049002 0.2461 0.27626 0.28974 0.56864 0.35919 0.45978 0.3083 0.58936 0.42906 0.0006704 0.0011883 0.0010326 0.0025649 5.312 0 0 -0.24616 0 0.077622 0.10557 0.19394 0 0
2.9297 -0.24492 -0.23957 -0.26794 -0.24518 0 -0.24229 -0.2659 -0.25456 -0.25253 -0.25211 -0.27716 24.06 0.15384 0.12094 0.042032 0.27542 0.28835 0.29039 0.59536 0.39839 0.49364 0.30869 0.62269 0.43646 -0.00021357 0.00023168 0.00029051 0.0026761 5.4743 0 0 -0.2667 0 0.013933 0.084784 0.19747 0 0
2.9336 -0.24649 -0.23788 -0.19758 -0.24004 0 -0.23892 -0.25434 -0.25199 -0.25685 -0.25992 -0.29934 24.254 0.095768 0.13734 0.044449 0.30565 0.30485 0.29513 0.60225 0.43208 0.51996 0.32082 0.65234 0.44841 -0.00022319 -0.00018269 -0.00037526 0.0034705 5.5354 0 0 -0.27942 0 -0.043291 0.073633 0.19559 0 0
2.9375 -0.24946 -0.24253 -0.1832 -0.23946 0 -0.24129 -0.24388 -0.25395 -0.26138 -0.26582 -0.30864 24.423 0.057435 0.15236 0.055296 0.33267 0.31783 0.30423 0.59041 0.45572 0.5373 0.34319 0.67668 0.46495 0.0006216 5.5104e-05 -0.00026312 0.0046732 5.5871 0 0 -0.28335 0 -0.084357 0.072909 0.18904 0 0
2.9414 -0.2556 -0.25626 -0.23053 -0.2429 0 -0.247 -0.24898 -0.26467 -0.26619 -0.27253 -0.30989 24.571 0.044251 0.1613 0.072941 0.35248 0.32096 0.31765 0.56351 0.4692 0.5451 0.37294 0.69208 0.48545 0.0013665 0.00034284 0.00052765 0.0056151 5.7289 0 0 -0.28464 0 -0.10154 0.082741 0.1793 0 0
2.9453 -0.26432 -0.27492 -0.29406 -0.25105 0 -0.25435 -0.27122 -0.28072 -0.27165 -0.28211 -0.3064 24.681 0.056362 0.16213 0.093471 0.36161 0.31471 0.33403 0.53603 0.47401 0.54603 0.40181 0.69549 0.50597 0.0011272 2.586e-05 0.0012178 0.00583 5.9709 0 0 -0.29022 0 -0.094754 0.1005 0.1708 0 0
2.9492 -0.2731 -0.29101 -0.31989 -0.26705 0 -0.26568 -0.29758 -0.29427 -0.27775 -0.2918 -0.29678 24.738 0.073896 0.15719 0.11193 0.36642 0.30641 0.34982 0.52173 0.47231 0.54792 0.42363 0.68902 0.52261 3.2756e-05 -0.00087837 0.0011495 0.0054382 6.2168 0 0 -0.30034 0 -0.084644 0.1174 0.16636 0 0
2.9531 -0.27971 -0.30021 -0.29414 -0.29287 0 -0.28493 -0.31155 -0.30012 -0.28375 -0.29594 -0.27987 24.745 0.089445 0.15207 0.12654 0.36978 0.30468 0.36339 0.52486 0.46797 0.5537 0.43692 0.6813 0.53429 -0.00090103 -0.0016599 0.00044363 0.0049717 6.3552 0 0 -0.30824 0 -0.078312 0.12949 0.16649 0 0
2.957 -0.284 -0.30414 -0.25436 -0.32419 0 -0.3116 -0.30738 -0.29975 -0.28948 -0.29298 -0.26121 24.727 0.097481 0.15189 0.136 0.37395 0.31285 0.37341 0.54744 0.46641 0.56546 0.44132 0.68273 0.54066 -0.00082643 -0.0016264 -0.00014672 0.0048745 6.3693 0 0 -0.30774 0 -0.080385 0.13351 0.17103 0 0
2.9609 -0.28716 -0.30652 -0.2548 -0.34976 0 -0.3376 -0.29446 -0.29886 -0.2969 -0.28923 -0.25241 24.703 0.094179 0.15741 0.13873 0.38066 0.327 0.37795 0.58961 0.47144 0.58493 0.43803 0.69822 0.54242 8.2757e-05 -0.00079543 -1.3961e-05 0.005187 6.3543 0 0 -0.30106 0 -0.091533 0.12517 0.17871 0 0
2.9648 -0.28903 -0.30737 -0.3164 -0.35733 0 -0.35088 -0.28772 -0.30117 -0.30895 -0.29356 -0.26297 24.667 0.08991 0.16442 0.13701 0.38602 0.34043 0.37773 0.63738 0.48231 0.60759 0.43483 0.72417 0.54421 0.00086021 0.00014201 0.00069551 0.0056594 6.4174 0 0 -0.29807 0 -0.096599 0.10784 0.18502 0 0
2.9688 -0.28683 -0.30203 -0.40419 -0.34168 0 -0.34327 -0.29305 -0.3047 -0.32569 -0.30709 -0.29233 24.585 0.09557 0.16747 0.13446 0.38544 0.35039 0.37519 0.67935 0.49476 0.62805 0.43689 0.75206 0.54839 0.0007619 0.00051335 0.0012418 0.0060711 6.5595 0 0 -0.30686 0 -0.085159 0.088908 0.18771 0 0
2.9727 -0.27705 -0.28647 -0.4509 -0.30801 0 -0.3156 -0.30155 -0.30393 -0.34143 -0.31937 -0.32987 24.423 0.1172 0.16472 0.13346 0.37605 0.3606 0.37173 0.70931 0.50569 0.64292 0.4467 0.77474 0.55529 -3.8251e-05 0.0002597 0.0010242 0.0063924 6.6585 0 0 -0.32513 0 -0.052861 0.073427 0.18584 0 0
2.9766 -0.25915 -0.26302 -0.40799 -0.26806 0 -0.27624 -0.29802 -0.29508 -0.34701 -0.31654 -0.36151 24.176 0.15952 0.15992 0.13644 0.35548 0.37681 0.36877 0.7221 0.51611 0.64895 0.46593 0.78852 0.56442 -0.00076198 -0.00015134 0.00013529 0.0066895 6.5713 0 0 -0.34096 0 0.0021877 0.066605 0.17903 0 0
2.9805 -0.23717 -0.23977 -0.28466 -0.23306 0 -0.23571 -0.27581 -0.27921 -0.33634 -0.2943 -0.37601 23.868 0.22428 0.15923 0.14823 0.322 0.39932 0.36813 0.70911 0.52809 0.63956 0.49457 0.78987 0.57027 -0.00092141 -0.00031068 -0.00078109 0.0069718 6.2558 0 0 -0.34241 0 0.072026 0.078634 0.16799 0 0
2.9844 -0.21744 -0.22358 -0.14542 -0.20931 0 -0.20247 -0.24365 -0.26036 -0.3116 -0.26251 -0.36638 23.533 0.28879 0.16555 0.16604 0.28682 0.41933 0.36826 0.68076 0.53828 0.6194 0.52229 0.77222 0.56675 -0.00079276 -0.00026163 -0.0011587 0.0071769 5.7946 0 0 -0.32652 0 0.12994 0.10328 0.15712 0 0
2.9883 -0.20435 -0.2141 -0.067241 -0.1983 0 -0.18214 -0.2181 -0.24135 -0.28183 -0.23609 -0.3296 23.185 0.33991 0.17519 0.1871 0.25598 0.42338 0.36724 0.64106 0.53563 0.59045 0.54257 0.72847 0.55074 -0.0010125 -0.00030576 -0.00096443 0.0072533 5.31 0 0 -0.29931 0 0.16387 0.13511 0.14814 0 0
2.9922 -0.19793 -0.20522 -0.085845 -0.19833 0 -0.17752 -0.20871 -0.22183 -0.25572 -0.22132 -0.26916 22.817 0.36671 0.18008 0.20825 0.23413 0.40296 0.36307 0.59327 0.50787 0.55446 0.54947 0.65815 0.52015 -0.0018236 -0.00052418 -0.00057406 0.0071925 4.8645 0 0 -0.26845 0 0.16568 0.1684 0.1422 0 0
2.9961 -0.19532 -0.19273 -0.16923 -0.20468 0 -0.18686 -0.21005 -0.2001 -0.23497 -0.21159 -0.19877 22.419 0.35395 0.17406 0.22383 0.22679 0.36145 0.35214 0.54023 0.4525 0.51301 0.53342 0.57152 0.47223 -0.0028185 -0.00061341 -0.00029799 0.0069887 4.4444 0 0 -0.23678 0 0.12721 0.19372 0.14029 0 0
3 -0.1938 -0.17968 -0.23945 -0.20955 0 -0.20199 -0.20747 -0.17638 -0.21432 -0.19628 -0.13958 21.987 0.3002 0.1582 0.2255 0.23049 0.31257 0.33101 0.48477 0.38195 0.46839 0.48829 0.48478 0.41093 -0.0033975 -0.0002234 -0.00010595 0.0066517 4.0216 0 0 -0.20271 0 0.063053 0.19971 0.14073 0 0
3.0039 -0.19227 -0.1735 -0.2302 -0.20496 0 -0.21076 -0.19078 -0.15342 -0.18754 -0.17281 -0.10763 21.532 0.22752 0.14036 0.21338 0.23357 0.27086 0.30235 0.42899 0.31664 0.42268 0.42364 0.40976 0.3454 -0.0033691 0.00061237 0.00019251 0.0063094 3.6071 0 0 -0.16523 0 -0.00045496 0.18896 0.14061 0 0
3.0078 -0.18998 -0.17734 -0.13951 -0.18859 0 -0.20444 -0.1625 -0.13425 -0.15381 -0.14869 -0.10029 21.063 0.14891 0.129 0.18802 0.22888 0.24187 0.26824 0.37451 0.27098 0.37713 0.34556 0.34748 0.28037 -0.0030468 0.0014549 0.00059024 0.0062365 3.2333 0 0 -0.1268 0 -0.050134 0.16433 0.1385 0 0
3.0117 -0.18492 -0.18499 -0.034907 -0.16701 0 -0.18431 -0.13406 -0.11978 -0.1187 -0.1321 -0.096008 20.578 0.077904 0.12616 0.15105 0.20975 0.21969 0.2314 0.32325 0.24408 0.33314 0.26143 0.29199 0.22036 -0.0028292 0.0018599 0.00080314 0.0066485 2.8985 0 0 -0.091553 0 -0.074672 0.1302 0.13319 0 0
3.0156 -0.17452 -0.18498 -0.0016838 -0.15121 0 -0.16042 -0.11494 -0.1091 -0.089947 -0.12243 -0.071934 20.06 0.038264 0.12574 0.10704 0.16614 0.19386 0.19862 0.2816 0.22361 0.29526 0.18772 0.2405 0.17334 -0.0028088 0.0017451 0.00057621 0.0074023 2.5578 0 0 -0.062289 0 -0.060869 0.09709 0.12349 0 0
3.0195 -0.15834 -0.17048 -0.071271 -0.14648 0 -0.14246 -0.10585 -0.10166 -0.072653 -0.11164 -0.026186 19.498 0.029212 0.11897 0.06675 0.11016 0.1599 0.17571 0.2529 0.19889 0.26681 0.13672 0.19944 0.13924 -0.0028144 0.0013527 2.4162e-05 0.0079721 2.1874 0 0 -0.040834 0 -0.029905 0.075392 0.11256 0 0
3.0234 -0.13966 -0.14527 -0.18937 -0.14629 0 -0.1311 -0.10144 -0.098295 -0.067743 -0.09508 0.016207 18.891 0.04235 0.10263 0.034862 0.05401 0.12469 0.16435 0.23809 0.17152 0.24937 0.11091 0.1803 0.11709 -0.0027295 0.00092107 -0.00039829 0.0078646 1.8518 0 0 -0.030639 0 0.0020928 0.066678 0.10299 0 0
3.0273 -0.12362 -0.12032 -0.25604 -0.13745 0 -0.11891 -0.097707 -0.099528 -0.073546 -0.078916 0.021655 18.254 0.070208 0.082808 0.014429 0.007996 0.10203 0.16548 0.23773 0.15384 0.24407 0.11117 0.18948 0.10664 -0.0026425 0.00048574 -0.00030123 0.0071281 1.6838 0 0 -0.036667 0 0.023594 0.070766 0.096837 0 0
3.0313 -0.11312 -0.10448 -0.20948 -0.11324 0 -0.10028 -0.095582 -0.10337 -0.087458 -0.075217 -0.023842 17.602 0.10221 0.070387 0.0085533 -0.01378 0.10196 0.17991 0.25239 0.15727 0.25238 0.13723 0.22186 0.10833 -0.0026778 7.8259e-06 0.00026448 0.0063923 1.7741 0 0 -0.060544 0 0.021447 0.085583 0.096853 0 0
3.0352 -0.10639 -0.098035 -0.082499 -0.081907 0 -0.080025 -0.097394 -0.10607 -0.10596 -0.089116 -0.10144 16.946 0.12276 0.071996 0.016777 0.004012 0.12231 0.20503 0.279 0.18113 0.27251 0.17962 0.26389 0.1233 -0.0027921 -0.00039791 0.00084184 0.0062952 2.0733 0 0 -0.095713 0 -0.0096519 0.10157 0.10551 0 0
3.0391 -0.098855 -0.094526 0.02096 -0.060988 0 -0.070645 -0.1016 -0.10566 -0.12415 -0.1118 -0.17297 16.287 0.13136 0.084233 0.03031 0.046581 0.14955 0.23285 0.30879 0.21202 0.29582 0.22193 0.30238 0.14674 -0.002831 -0.0004787 0.00097757 0.0068335 2.4067 0 0 -0.1291 0 -0.050153 0.11093 0.11896 0 0
3.043 -0.087504 -0.087597 0.013758 -0.061511 0 -0.079618 -0.10263 -0.10434 -0.13681 -0.12709 -0.209 15.621 0.13049 0.096528 0.045084 0.10377 0.16829 0.25957 0.33774 0.23397 0.31774 0.25721 0.33061 0.17627 -0.0027582 -0.00012265 0.00060467 0.0073398 2.5964 0 0 -0.14943 0 -0.088952 0.11127 0.13466 0 0
3.0469 -0.073678 -0.075947 -0.097269 -0.076761 0 -0.099059 -0.096376 -0.10605 -0.14067 -0.12516 -0.20721 14.942 0.12381 0.10011 0.057226 0.16391 0.17196 0.28151 0.36202 0.24023 0.33386 0.27961 0.34754 0.20888 -0.0027219 0.00042616 4.7911e-05 0.0071715 2.5767 0 0 -0.15455 0 -0.11556 0.1015 0.14972 0 0
3.0508 -0.061489 -0.06245 -0.21408 -0.086861 0 -0.10897 -0.084934 -0.11091 -0.13565 -0.10961 -0.18701 14.245 0.11876 0.09497 0.060833 0.20406 0.16616 0.29194 0.37484 0.23671 0.33608 0.28105 0.35286 0.23757 -0.0028482 0.00069606 -0.00031011 0.0064076 2.4024 0 0 -0.15044 0 -0.11488 0.082269 0.15814 0 0
3.0547 -0.05357 -0.0499 -0.22996 -0.0756 0 -0.092622 -0.074799 -0.1126 -0.12363 -0.091459 -0.1687 13.529 0.11971 0.088549 0.054912 0.20985 0.16225 0.28848 0.37351 0.23426 0.32272 0.26593 0.34389 0.25306 -0.0030388 0.00036474 -0.00035379 0.005788 2.1573 0 0 -0.14305 0 -0.093961 0.061658 0.15608 0 0
3.0586 -0.048351 -0.038435 -0.12062 -0.044225 0 -0.050821 -0.069846 -0.10277 -0.10592 -0.077296 -0.15705 12.801 0.12339 0.087643 0.041355 0.18453 0.16632 0.27206 0.35828 0.23656 0.2963 0.24005 0.31676 0.25178 -0.0030775 -0.00047083 -0.00025978 0.0059188 1.8659 0 0 -0.13168 0 -0.066722 0.043592 0.1441 0 0
3.0625 -0.041439 -0.026737 0.034968 -0.0099113 0 -0.0022774 -0.066506 -0.078891 -0.082263 -0.064024 -0.14203 12.068 0.12599 0.091207 0.021292 0.13188 0.17249 0.24291 0.32853 0.23411 0.25827 0.2062 0.26943 0.2313 -0.0029396 -0.0013606 -0.00025533 0.0065871 1.4931 0 0 -0.11066 0 -0.043038 0.029614 0.12292 0 0
3.0664 -0.029648 -0.014702 0.12029 0.0089938 0 0.030026 -0.056525 -0.047771 -0.05237 -0.044706 -0.11198 11.336 0.12188 0.090715 -0.0038916 0.058587 0.16606 0.20149 0.2835 0.20987 0.21057 0.16691 0.20345 0.18965 -0.0028912 -0.0018044 -0.00038384 0.0069426 1.0153 0 0 -0.076894 0 -0.034155 0.020329 0.09402 0 0
3.0703 -0.013848 -0.0042313 0.075497 0.0072822 0 0.034808 -0.034937 -0.020147 -0.018037 -0.018001 -0.065112 10.612 0.099958 0.077564 -0.032187 -0.019087 0.13436 0.14912 0.22106 0.15294 0.15633 0.1219 0.12359 0.1265 -0.0031895 -0.0015344 -0.0004963 0.0063797 0.47355 0 0 -0.034593 0 -0.05352 0.01246 0.062153 0 0
3.0742 0.0017544 0.0025128 -0.058802 -0.0050249 0 0.018262 -0.0054275 -0.0011879 0.016562 0.0093221 -0.010115 9.8952 0.065637 0.050722 -0.060338 -0.087083 0.07739 0.094395 0.15069 0.069609 0.1015 0.071712 0.037058 0.056851 -0.0037132 -0.0006328 -0.00043892 0.0051771 -0.047321 0 0 0.0078081 0 -0.086301 0.0013721 0.033685 0 0
3.0781 0.012805 0.0051731 -0.17936 -0.012576 0 -0.0029803 0.022107 0.0136 0.046853 0.028978 0.041443 9.1828 0.024309 0.018042 -0.086727 -0.14204 0.0099099 0.041665 0.07744 -0.017581 0.048512 0.016588 -0.047386 -0.012442 -0.0040106 0.000497 -0.00023007 0.0042033 -0.48477 0 0 0.04448 0 -0.12249 -0.013999 0.011206 0 0
3.082 0.017452 0.0054117 -0.20201 -0.0065885 0 -0.014088 0.03939 0.032461 0.070064 0.039158 0.082457 8.4682 -0.017607 -0.0093676 -0.1097 -0.1823 -0.046944 -0.0048207 0.0067716 -0.083351 -0.00025539 -0.042342 -0.12125 -0.074933 -0.0037841 0.0012763 -6.0157e-05 0.0040067 -0.83508 0 0 0.075176 0 -0.15207 -0.033791 -0.0033091 0 0
3.0859 0.016587 0.0053892 -0.12005 0.010504 0 -0.0099448 0.045631 0.057242 0.085705 0.045341 0.11209 7.7421 -0.047312 -0.024612 -0.12576 -0.20745 -0.078889 -0.037437 -0.050856 -0.11623 -0.040322 -0.10098 -0.17924 -0.1206 -0.0032692 0.0012322 -0.00012635 0.0042755 -1.1272 0 0 0.10189 0 -0.1589 -0.05612 -0.0071229 0 0
3.0898 0.012424 0.0062769 0.0003583 0.028836 0 0.0048679 0.046519 0.07961 0.09453 0.053595 0.13318 6.9992 -0.0538 -0.02854 -0.13212 -0.22398 -0.087109 -0.052076 -0.08522 -0.12516 -0.067764 -0.148 -0.22093 -0.14516 -0.0030176 0.00033819 -0.00045077 0.0042374 -1.3715 0 0 0.12418 0 -0.13889 -0.07451 -0.002512 0 0
3.0938 0.0072715 0.0080413 0.074633 0.03826 0 0.021184 0.048185 0.088027 0.09759 0.06394 0.14881 6.2446 -0.040901 -0.027541 -0.12966 -0.23551 -0.085755 -0.052112 -0.096676 -0.13027 -0.082618 -0.17689 -0.24857 -0.15287 -0.0032713 -0.00085008 -0.00083063 0.0035378 -1.5415 0 0 0.1387 0 -0.10426 -0.086333 0.0064657 0 0
3.0977 0.0032849 0.010174 0.058634 0.033915 0 0.030921 0.052164 0.078831 0.096126 0.070545 0.15955 5.4951 -0.012852 -0.028213 -0.1189 -0.24208 -0.089939 -0.039623 -0.085306 -0.14491 -0.084232 -0.18307 -0.26218 -0.14561 -0.0036368 -0.0015008 -0.00096233 0.0026273 -1.6002 0 0 0.14266 0 -0.064149 -0.090954 0.017779 0 0
3.1016 0.002359 0.012359 -0.027081 0.01865 0 0.030787 0.055443 0.060228 0.091339 0.067869 0.16172 4.7681 0.023989 -0.032868 -0.10094 -0.24281 -0.1032 -0.017547 -0.052591 -0.16359 -0.07243 -0.16304 -0.25658 -0.12584 -0.0034875 -0.0011297 -0.00065775 0.002256 -1.5337 0 0 0.1357 0 -0.02915 -0.088746 0.029455 0 0
3.1055 0.0053667 0.014641 -0.11687 0.0021856 0 0.023397 0.054389 0.045005 0.083133 0.055909 0.14764 4.0681 0.052927 -0.038424 -0.078513 -0.23134 -0.11431 0.0086384 -0.0012066 -0.16635 -0.045558 -0.11037 -0.22461 -0.094719 -0.0026905 -2.605e-05 -1.5076e-06 0.0026541 -1.3523 0 0 0.11781 0 -0.020183 -0.083894 0.039205 0 0
3.1094 0.011328 0.017356 -0.14563 -0.0035002 0 0.01542 0.048127 0.039039 0.068929 0.039501 0.10986 3.3798 0.064438 -0.038882 -0.057498 -0.21017 -0.1064 0.032056 0.053355 -0.13609 -0.012585 -0.044286 -0.16441 -0.058283 -0.0018364 0.00096328 0.00067646 0.0032969 -1.0695 0 0 0.086954 0 -0.033162 -0.083251 0.047404 0 0
3.1133 0.017885 0.021034 -0.091175 0.0081756 0 0.013114 0.038523 0.036818 0.044846 0.023323 0.048099 2.6799 0.057689 -0.029816 -0.039784 -0.18233 -0.07141 0.051215 0.10507 -0.074176 0.022565 0.025821 -0.084351 -0.018014 -0.0016687 0.0011566 0.0010151 0.0034761 -0.69369 0 0 0.041566 0 -0.061285 -0.088312 0.054579 0 0
3.1172 0.023265 0.026152 0.012037 0.032272 0 0.017782 0.027786 0.028009 0.0097017 0.0083788 -0.02629 1.9555 0.033957 -0.012147 -0.026459 -0.15153 -0.018299 0.065472 0.14905 -0.001041 0.056438 0.09167 -0.00035161 0.024613 -0.0023134 0.00060277 0.00087299 0.0030249 -0.25 0 0 -0.013387 0 -0.096855 -0.099143 0.061159 0 0
3.1211 0.02797 0.032746 0.097019 0.053921 0 0.025003 0.016827 0.0083209 -0.031148 -0.0066399 -0.09365 1.2143 -0.0021963 0.0075942 -0.018063 -0.12464 0.032255 0.075056 0.17912 0.058457 0.08445 0.14206 0.072229 0.067552 -0.0031605 -5.6374e-05 0.0004115 0.0024241 0.19399 0 0 -0.064353 0 -0.12671 -0.11349 0.067561 0 0
3.125 0.034231 0.040269 0.11236 0.058897 0 0.029118 0.0060924 -0.015723 -0.066263 -0.021254 -0.13633 0.47688 -0.035677 0.021436 -0.011317 -0.1117 0.06257 0.083023 0.19227 0.091981 0.10288 0.16898 0.12505 0.10528 -0.0035355 -0.00027148 -6.6182e-05 0.0022384 0.5362 0 0 -0.096051 0 -0.13444 -0.12181 0.073484 0 0
3.1289 0.043444 0.048009 0.06098 0.045737 0 0.029386 -0.0024335 -0.03192 -0.08382 -0.03117 -0.14843 -0.24152 -0.058214 0.025909 -0.0028309 -0.11232 0.070055 0.091029 0.19302 0.10472 0.11336 0.17809 0.15652 0.13376 -0.0034048 -0.00010337 -0.00037429 0.0025421 0.68449 0 0 -0.10234 0 -0.12239 -0.11916 0.078384 0 0
3.1328 0.054282 0.055705 -0.0015832 0.028439 0 0.03171 -0.0047226 -0.03182 -0.078595 -0.030594 -0.13707 -0.94025 -0.067271 0.024715 0.0085787 -0.12521 0.066458 0.098551 0.18274 0.10952 0.11613 0.17153 0.16666 0.14953 -0.0033235 -5.1845e-05 -0.00055004 0.0029272 0.60122 0 0 -0.090274 0 -0.094353 -0.10403 0.081985 0 0
3.1367 0.063814 0.063639 -0.011706 0.025851 0 0.043425 0.0031435 -0.015878 -0.054592 -0.016648 -0.1142 -1.6264 -0.062155 0.024983 0.023485 -0.14786 0.065038 0.10436 0.16285 0.11217 0.11149 0.15176 0.1531 0.14934 -0.0037016 -0.00042574 -0.00070395 0.0029911 0.31114 0 0 -0.072353 0 -0.056204 -0.076372 0.084152 0 0
3.1406 0.070846 0.072095 0.049439 0.046085 0 0.065554 0.021845 0.009023 -0.021188 0.0082475 -0.08627 -2.3019 -0.046255 0.029681 0.039985 -0.1745 0.066964 0.10221 0.13272 0.10508 0.096651 0.11747 0.11219 0.12452 -0.0042484 -0.00097168 -0.00079255 0.0027038 -0.12848 0 0 -0.054143 0 -0.022431 -0.040809 0.085354 0 0
3.1445 0.077864 0.080928 0.13984 0.079675 0 0.090118 0.047702 0.035795 0.013765 0.037982 -0.050636 -2.9596 -0.032985 0.033125 0.051764 -0.19827 0.059094 0.087898 0.095489 0.073787 0.071211 0.069493 0.042944 0.0807 -0.0042554 -0.001168 -0.00060077 0.0022835 -0.66445 0 0 -0.029761 0 -0.0051201 -0.011528 0.0876 0 0
3.1484 0.088929 0.089867 0.19314 0.10777 0 0.10583 0.074963 0.061269 0.04817 0.066782 -0.00086703 -3.594 -0.027915 0.024658 0.055187 -0.21915 0.025324 0.060498 0.05229 0.0095765 0.034001 0.0061718 -0.050586 0.022416 -0.0034101 -0.00083509 -4.5733e-06 0.0018213 -1.263 0 0 0.010368 0 -0.0055982 0.0050662 0.091877 0 0
3.1523 0.10504 0.099117 0.17649 0.11793 0 0.10751 0.099693 0.085969 0.084393 0.092426 0.064371 -4.2112 -0.034155 -0.0018867 0.04773 -0.23841 -0.038245 0.0199 0.0038396 -0.082541 -0.016089 -0.073952 -0.16053 -0.046869 -0.0022181 -0.00036112 0.00075672 0.0011473 -1.9018 0 0 0.067857 0 -0.023298 0.0052441 0.098684 0 0
3.1563 0.1217 0.10916 0.11832 0.1135 0 0.10079 0.12172 0.11161 0.12464 0.11651 0.13697 -4.8257 -0.053961 -0.041339 0.026554 -0.2596 -0.11754 -0.033309 -0.049266 -0.18565 -0.080885 -0.17314 -0.27767 -0.12306 -0.0015448 -0.00028419 0.0011504 7.9277e-05 -2.5564 0 0 0.13294 0 -0.055401 -0.014035 0.10828 0 0
3.1602 0.13176 0.11962 0.081223 0.10879 0 0.097901 0.14265 0.13911 0.16744 0.14203 0.20318 -5.4451 -0.08257 -0.079685 -0.0068106 -0.2903 -0.18928 -0.092364 -0.10515 -0.27974 -0.15832 -0.28658 -0.39253 -0.19915 -0.0017762 -0.00069616 0.00078924 -0.0012903 -3.1929 0 0 0.19216 0 -0.08993 -0.046294 0.11858 0 0
3.1641 0.13166 0.12866 0.10551 0.11574 0 0.10809 0.16197 0.1678 0.20785 0.17019 0.25228 -6.0609 -0.1098 -0.10423 -0.0425 -0.32934 -0.23694 -0.14782 -0.16082 -0.35093 -0.23751 -0.39822 -0.49539 -0.27078 -0.0025079 -0.0011324 -0.00015764 -0.0026328 -3.7688 0 0 0.23841 0 -0.11632 -0.076411 0.12654 0 0
3.168 0.12516 0.13404 0.17492 0.13413 0 0.13079 0.17543 0.19512 0.24016 0.19848 0.28329 -6.6543 -0.13113 -0.11259 -0.075109 -0.37363 -0.26103 -0.1951 -0.21455 -0.39629 -0.31156 -0.49779 -0.5774 -0.33574 -0.0030536 -0.0010677 -0.0010314 -0.003689 -4.2391 0 0 0.27307 0 -0.13038 -0.097162 0.13069 0 0
3.1719 0.12074 0.13551 0.23375 0.15317 0 0.15641 0.17833 0.21677 0.26047 0.22129 0.30417 -7.2134 -0.14291 -0.11286 -0.099511 -0.41882 -0.27562 -0.23036 -0.26454 -0.42276 -0.37347 -0.57531 -0.63318 -0.39204 -0.0031507 -0.00047487 -0.0012345 -0.0044586 -4.567 0 0 0.29955 0 -0.12927 -0.10257 0.13 0 0
3.1758 0.12473 0.13567 0.23713 0.16143 0 0.17327 0.17113 0.22811 0.26762 0.2327 0.32373 -7.7416 -0.14088 -0.1154 -0.10701 -0.45291 -0.29472 -0.24732 -0.30628 -0.44112 -0.40872 -0.61079 -0.662 -0.43422 -0.0030745 0.00015032 -0.00076164 -0.0050646 -4.7356 0 0 0.31669 0 -0.10969 -0.085158 0.12387 0 0
3.1797 0.13638 0.13813 0.18837 0.15593 0 0.17508 0.16153 0.22687 0.26268 0.22995 0.3418 -8.2494 -0.13102 -0.12413 -0.099245 -0.46561 -0.31999 -0.2499 -0.33636 -0.45744 -0.41509 -0.60582 -0.66533 -0.46013 -0.0031141 0.00030604 -0.00017517 -0.0055061 -4.7509 0 0 0.31912 0 -0.080574 -0.054813 0.11728 0 0
3.1836 0.14915 0.14417 0.13278 0.14389 0 0.16425 0.15969 0.21514 0.24818 0.21531 0.34568 -8.7406 -0.11905 -0.13454 -0.082003 -0.457 -0.33903 -0.243 -0.35302 -0.46686 -0.39851 -0.57177 -0.64291 -0.46925 -0.0031136 -2.0073e-05 -2.6514e-05 -0.0056413 -4.6298 0 0 0.30293 0 -0.049628 -0.021923 0.11447 0 0
3.1875 0.15665 0.15158 0.11752 0.13701 0 0.14973 0.16973 0.1984 0.22719 0.19501 0.31762 -9.2091 -0.1084 -0.13895 -0.059515 -0.42837 -0.33529 -0.22925 -0.354 -0.45533 -0.3635 -0.5168 -0.59229 -0.46018 -0.0026647 -0.00037832 -0.00030154 -0.0054301 -4.3844 0 0 0.26939 0 -0.022206 0.0068731 0.11835 0 0
3.1914 0.15765 0.15695 0.15401 0.14338 0 0.14149 0.18519 0.18191 0.20223 0.17552 0.24957 -9.6492 -0.10242 -0.13326 -0.036986 -0.38303 -0.3014 -0.21124 -0.33642 -0.41038 -0.31627 -0.45122 -0.51377 -0.43111 -0.0017173 -0.0003359 -0.00046698 -0.0051014 -4.0202 0 0 0.22329 0 -0.0042756 0.024679 0.13201 0 0
3.1953 0.15584 0.15911 0.21185 0.16189 0 0.14454 0.19332 0.16727 0.17453 0.1597 0.15434 -10.066 -0.10338 -0.11952 -0.023077 -0.33251 -0.24605 -0.19051 -0.29395 -0.33419 -0.27002 -0.39387 -0.41634 -0.37863 -0.00083547 0.00011017 -8.3478e-05 -0.0049885 -3.5576 0 0 0.16977 0 -0.0064549 0.025562 0.15818 0 0
3.1992 0.15578 0.15997 0.24468 0.18233 0 0.15588 0.18514 0.15218 0.14443 0.14559 0.062627 -10.469 -0.10613 -0.10363 -0.01743 -0.28953 -0.18952 -0.16769 -0.23701 -0.24756 -0.2337 -0.35186 -0.31755 -0.31496 -0.00071592 0.00057725 0.00065535 -0.0051895 -3.0528 0 0 0.11431 0 -0.024679 0.020419 0.18847 0 0
3.2031 0.15926 0.16184 0.22558 0.19116 0 0.16652 0.16259 0.13356 0.11307 0.12902 0.0053611 -10.859 -0.10775 -0.09126 -0.018569 -0.25768 -0.15119 -0.14241 -0.17099 -0.17883 -0.20952 -0.32599 -0.2356 -0.24615 -0.0014552 0.00069297 0.0010506 -0.0054565 -2.5895 0 0 0.064977 0 -0.056715 0.015626 0.21782 0 0
3.207 0.16502 0.16446 0.16635 0.18066 0 0.1681 0.13662 0.11156 0.083823 0.1084 -0.006402 -11.221 -0.10552 -0.085197 -0.02441 -0.23876 -0.13781 -0.11454 -0.10206 -0.14482 -0.19829 -0.31556 -0.17987 -0.17858 -0.0023815 0.00042235 0.00060486 -0.005469 -2.2409 0 0 0.031239 0 -0.099333 0.017099 0.24118 0 0
3.2109 0.17083 0.16547 0.10927 0.15559 0 0.15978 0.11853 0.091176 0.061991 0.087943 0.012002 -11.538 -0.095543 -0.084706 -0.030958 -0.23263 -0.14074 -0.08432 -0.041773 -0.13973 -0.19963 -0.31837 -0.14859 -0.12356 -0.0026719 4.8189e-05 -0.00040182 -0.0051848 -2.0369 0 0 0.017984 0 -0.14649 0.033375 0.24975 0 0
3.2148 0.17505 0.16384 0.097074 0.13191 0 0.1495 0.11269 0.080125 0.052418 0.07627 0.032085 -11.81 -0.078483 -0.086308 -0.033424 -0.2297 -0.14413 -0.05545 -0.0037601 -0.14241 -0.20588 -0.32636 -0.13562 -0.091579 -0.0021204 -0.00010543 -0.0010835 -0.0048603 -1.9683 0 0 0.020799 0 -0.18601 0.062883 0.24035 0 0
3.2188 0.17657 0.16201 0.14069 0.12632 0 0.14777 0.11655 0.084377 0.057035 0.080773 0.034988 -12.062 -0.058338 -0.085734 -0.031847 -0.22397 -0.13805 -0.031339 0.0099726 -0.13665 -0.21219 -0.33601 -0.1394 -0.082463 -0.0012715 7.7285e-05 -0.0007484 -0.0047216 -2.0239 0 0 0.02969 0 -0.21228 0.096194 0.21842 0 0
3.2227 0.17462 0.16352 0.20754 0.14368 0 0.15833 0.12596 0.10391 0.074211 0.10164 0.025488 -12.316 -0.037744 -0.080916 -0.027132 -0.21357 -0.12687 -0.014533 -0.001796 -0.1266 -0.21702 -0.34685 -0.16526 -0.096516 -0.0008258 0.0004599 0.00043104 -0.0046909 -2.213 0 0 0.039506 0 -0.22216 0.12645 0.18792 0 0
3.2266 0.16977 0.16837 0.24272 0.17234 0 0.17392 0.13905 0.13167 0.10019 0.13056 0.026492 -12.574 -0.019516 -0.07438 -0.020893 -0.19791 -0.12609 -0.0074145 -0.038663 -0.13317 -0.21975 -0.35929 -0.21909 -0.13279 -0.00098362 0.000785 0.0015322 -0.0045169 -2.5463 0 0 0.056405 0 -0.21362 0.14625 0.15378 0 0
3.2305 0.16472 0.17178 0.21188 0.1923 0 0.18174 0.1552 0.15715 0.131 0.15593 0.059812 -12.81 -0.0087456 -0.072465 -0.017976 -0.18216 -0.1496 -0.015395 -0.099911 -0.17461 -0.2236 -0.37702 -0.2991 -0.19126 -0.0013843 0.000852 0.0016821 -0.0041713 -2.9974 0 0 0.092035 0 -0.18391 0.14083 0.12637 0 0
3.2344 0.16307 0.16867 0.13318 0.19021 0 0.1741 0.17187 0.173 0.16333 0.17089 0.12936 -12.998 -0.0036924 -0.080743 -0.020352 -0.1743 -0.19746 -0.032353 -0.16764 -0.24876 -0.23272 -0.39927 -0.39368 -0.25732 -0.0016074 0.00063864 0.00080073 -0.0040284 -3.4942 0 0 0.14988 0 -0.14681 0.11749 0.10905 0 0
3.2383 0.16624 0.15973 0.068114 0.16908 0 0.15526 0.18473 0.18025 0.19431 0.17791 0.21862 -13.137 -0.0028344 -0.098894 -0.02793 -0.17721 -0.25391 -0.055144 -0.23489 -0.33281 -0.24843 -0.42413 -0.48685 -0.32527 -0.0016216 0.00030933 -0.00037758 -0.0045671 -3.96 0 0 0.21758 0 -0.10833 0.082072 0.10123 0 0
3.2422 0.17165 0.15214 0.072828 0.14512 0 0.13844 0.19161 0.18732 0.22126 0.18587 0.30133 -13.252 -0.0045945 -0.11986 -0.040094 -0.19221 -0.29792 -0.080676 -0.29584 -0.39989 -0.27107 -0.44923 -0.5656 -0.39006 -0.0017178 9.3673e-05 -0.00097681 -0.0058751 -4.3597 0 0 0.27381 0 -0.073517 0.040737 0.10136 0 0
3.2461 0.17487 0.15323 0.14881 0.13525 0 0.13583 0.19546 0.2026 0.24196 0.20177 0.35508 -13.365 -0.0066987 -0.13475 -0.055284 -0.21945 -0.31757 -0.10455 -0.34324 -0.43738 -0.29974 -0.46984 -0.6229 -0.44472 -0.0020827 9.8581e-05 -0.00069925 -0.0074815 -4.6979 0 0 0.30362 0 -0.048625 0.0031042 0.1059 0 0
3.25 0.17423 0.16298 0.23821 0.14566 0 0.15035 0.2017 0.22599 0.25482 0.22421 0.36962 -13.472 -0.0068065 -0.1394 -0.069556 -0.24995 -0.31697 -0.12154 -0.37331 -0.45148 -0.32722 -0.47959 -0.65605 -0.48221 -0.0025386 0.00020702 2.5892e-05 -0.0087039 -4.9668 0 0 0.30732 0 -0.035883 -0.0198 0.10696 0 0
3.2539 0.17278 0.17331 0.2717 0.16963 0 0.17489 0.212 0.24734 0.25864 0.24386 0.34849 -13.548 -0.0054079 -0.13684 -0.081229 -0.2749 -0.31041 -0.13156 -0.39061 -0.45657 -0.34737 -0.47922 -0.66443 -0.50346 -0.0027193 0.00018429 0.00050825 -0.0091649 -5.1106 0 0 0.2956 0 -0.030114 -0.029466 0.1018 0 0
3.2578 0.17494 0.1753 0.22799 0.19343 0 0.19786 0.22128 0.25383 0.25246 0.25048 0.3067 -13.572 -0.0032939 -0.13355 -0.089924 -0.29009 -0.30941 -0.13466 -0.39658 -0.4609 -0.35668 -0.46955 -0.64969 -0.50772 -0.002442 -8.0858e-05 0.00038576 -0.0089851 -5.057 0 0 0.27787 0 -0.028614 -0.027893 0.090094 0 0
3.2617 0.18073 0.16718 0.15027 0.20424 0 0.20929 0.22192 0.2404 0.23636 0.24001 0.265 -13.559 -0.0014988 -0.13347 -0.095678 -0.29229 -0.31385 -0.13136 -0.3928 -0.4611 -0.35232 -0.45211 -0.61686 -0.49468 -0.0018646 -0.00044479 -0.00017074 -0.0085394 -4.7928 0 0 0.25658 0 -0.028593 -0.018206 0.072556 0 0
3.2656 0.18395 0.15498 0.10444 0.19537 0 0.20398 0.21113 0.21358 0.21289 0.21627 0.24014 -13.544 -0.0023128 -0.13536 -0.099179 -0.27785 -0.31377 -0.12193 -0.3782 -0.44797 -0.32923 -0.4296 -0.57272 -0.46011 -0.0013136 -0.00065159 -0.00071873 -0.0081007 -4.3975 0 0 0.23126 0 -0.02707 -0.0064117 0.053095 0 0
3.2695 0.17694 0.14557 0.11869 0.16851 0 0.18234 0.19362 0.18529 0.18683 0.1869 0.23432 -13.554 -0.0056789 -0.13522 -0.10205 -0.2559 -0.29919 -0.10951 -0.35479 -0.41581 -0.29521 -0.40626 -0.52155 -0.41085 -0.001022 -0.00061563 -0.00094341 -0.0077259 -3.9842 0 0 0.20414 0 -0.025042 0.0025946 0.038442 0 0
3.2734 0.15776 0.13947 0.1617 0.13365 0 0.15073 0.17642 0.16283 0.16239 0.15809 0.2319 -13.581 -0.010344 -0.13054 -0.104 -0.23144 -0.26847 -0.094933 -0.32241 -0.36668 -0.25524 -0.38214 -0.46215 -0.35043 -0.0010304 -0.00052269 -0.00083437 -0.0073907 -3.5984 0 0 0.17845 0 -0.024553 0.0097316 0.031007 0 0
3.2773 0.13229 0.13119 0.17776 0.10533 0 0.11998 0.16145 0.14468 0.13949 0.13242 0.2096 -13.586 -0.014922 -0.12198 -0.10424 -0.20761 -0.22879 -0.078485 -0.28058 -0.30778 -0.21294 -0.35646 -0.39013 -0.28136 -0.0012552 -0.00060808 -0.00056662 -0.0071148 -3.181 0 0 0.15208 0 -0.027256 0.016818 0.032136 0 0
3.2813 0.10888 0.11604 0.14173 0.094281 0 0.10009 0.14391 0.12515 0.11329 0.10981 0.15513 -13.536 -0.017072 -0.1117 -0.10092 -0.18721 -0.18973 -0.059964 -0.22793 -0.2465 -0.17245 -0.32701 -0.30408 -0.20629 -0.0015613 -0.00085037 -0.00028868 -0.0069195 -2.6414 0 0 0.11675 0 -0.035342 0.02777 0.042841 0 0
3.2852 0.090934 0.095727 0.079926 0.09859 0 0.092711 0.11826 0.10179 0.078765 0.089051 0.079471 -13.427 -0.01261 -0.10109 -0.090205 -0.16957 -0.15645 -0.038496 -0.16411 -0.18763 -0.13779 -0.28954 -0.21011 -0.13013 -0.0017818 -0.00095387 -4.0687e-05 -0.0067437 -1.9698 0 0 0.067433 0 -0.04924 0.049743 0.060675 0 0
3.2891 0.074992 0.07654 0.039848 0.10264 0 0.088267 0.085177 0.076938 0.03691 0.068116 0.010869 -13.285 -0.002008 -0.090252 -0.073043 -0.15105 -0.12802 -0.014918 -0.094783 -0.13374 -0.10774 -0.24587 -0.12032 -0.057091 -0.0017711 -0.00068067 0.00016519 -0.0064969 -1.2721 0 0 0.012699 0 -0.064664 0.081063 0.079784 0 0
3.293 0.056162 0.062621 0.04302 0.088153 0 0.072893 0.05185 0.053039 -0.0034707 0.044828 -0.026322 -13.138 0.013994 -0.078937 -0.050514 -0.13034 -0.10087 0.0099304 -0.023074 -0.086365 -0.081757 -0.1981 -0.046251 0.010363 -0.0015304 -0.00016706 0.00024555 -0.0062055 -0.68828 0 0 -0.027759 0 -0.079267 0.11934 0.097716 0 0
3.2969 0.034787 0.051965 0.068459 0.050373 0 0.041446 0.025571 0.028583 -0.031359 0.019008 -0.030293 -12.996 0.034056 -0.06703 -0.024326 -0.10688 -0.073209 0.034863 0.047588 -0.046615 -0.059267 -0.14906 0.0071263 0.069849 -0.001271 0.00016648 7.1385e-05 -0.006026 -0.27836 0 0 -0.039512 0 -0.090912 0.16111 0.11237 0 0
3.3008 0.017012 0.039677 0.079143 0.004906 0 0.0048833 0.0079067 0.00096747 -0.042107 -0.0053646 -0.021761 -12.848 0.0545 -0.054297 0.00099177 -0.08269 -0.046681 0.056251 0.10976 -0.015177 -0.040882 -0.10614 0.042479 0.11528 -0.001265 5.1789e-05 -0.0003855 -0.0060469 0.0071455 0 0 -0.028394 0 -0.096908 0.19746 0.12101 0 0
3.3047 0.008704 0.024616 0.059978 -0.022985 0 -0.016791 -0.0043842 -0.026868 -0.041067 -0.021396 -0.025515 -12.684 0.068987 -0.040591 0.019118 -0.065131 -0.024782 0.069454 0.15713 0.0077747 -0.027936 -0.076507 0.066341 0.14471 -0.0015734 -0.00032564 -0.00093205 -0.0061083 0.24847 0 0 -0.017374 0 -0.099944 0.21879 0.1249 0 0
3.3086 0.009444 0.011788 0.028306 -0.019004 0 -0.011595 -0.013484 -0.045064 -0.038393 -0.024489 -0.050041 -12.51 0.074595 -0.027078 0.028073 -0.058498 -0.010005 0.072248 0.18753 0.023012 -0.021948 -0.061644 0.084117 0.15823 -0.0019426 -0.00052072 -0.0012127 -0.0059149 0.45954 0 0 -0.026172 0 -0.10336 0.22293 0.12592 0 0
3.3125 0.013157 0.007689 0.010575 0.0079099 0 0.012734 -0.017085 -0.044646 -0.039696 -0.017107 -0.082541 -12.34 0.069293 -0.016806 0.026892 -0.065524 -0.0020591 0.06277 0.19869 0.032873 -0.024484 -0.062471 0.097154 0.15503 -0.0020289 -0.00031883 -0.00095673 -0.0053822 0.5762 0 0 -0.052876 0 -0.10932 0.20876 0.12522 0 0
3.3164 0.01458 0.013654 0.013716 0.033429 0 0.034426 -0.011548 -0.027342 -0.041479 -0.0076145 -0.10183 -12.183 0.051155 -0.012818 0.015213 -0.088606 0.0018506 0.03905 0.18807 0.040728 -0.037485 -0.079374 0.10271 0.13393 -0.0017486 3.3013e-05 -0.00023883 -0.0048201 0.53455 0 0 -0.075972 0 -0.12009 0.17602 0.12407 0 0
3.3203 0.01445 0.024353 0.020957 0.03905 0 0.036681 0.0022851 -0.0061876 -0.035651 -0.0030905 -0.095976 -12.032 0.018791 -0.014925 -0.004452 -0.1269 0.0048787 -0.00080405 0.1511 0.048204 -0.063699 -0.11113 0.09585 0.091962 -0.0013737 0.00012353 0.00048772 -0.0046746 0.34619 0 0 -0.074841 0 -0.13613 0.12787 0.12427 0 0
3.3242 0.017886 0.032836 0.012462 0.027232 0 0.022579 0.017937 0.0054754 -0.018359 -0.0027162 -0.069345 -11.869 -0.018909 -0.018857 -0.023886 -0.16717 0.0077611 -0.046938 0.099992 0.051874 -0.09626 -0.14765 0.072141 0.038543 -0.0012502 -0.00014102 0.0006807 -0.005044 0.087922 0 0 -0.048259 0 -0.15129 0.077334 0.12612 0 0
3.3281 0.027992 0.036553 -0.014153 0.016911 0 0.011662 0.02879 0.0062366 0.005877 0.0013033 -0.035358 -11.686 -0.057385 -0.019773 -0.039419 -0.20282 0.007361 -0.094057 0.040176 0.043377 -0.13152 -0.18484 0.030409 -0.022592 -0.0014348 -0.00043527 0.0001404 -0.0055045 -0.17637 0 0 -0.013121 0 -0.16143 0.030173 0.12961 0 0
3.332 0.041752 0.038184 -0.044126 0.024569 0 0.021258 0.034357 0.0074112 0.028634 0.015679 -0.0040179 -11.489 -0.092034 -0.017179 -0.047917 -0.22792 -0.001704 -0.13677 -0.022606 0.015031 -0.1657 -0.2188 -0.025827 -0.087496 -0.0016438 -0.00041055 -0.0007739 -0.005495 -0.45019 0 0 0.01367 0 -0.16272 -0.0083794 0.13454 0 0
3.3359 0.05245 0.041194 -0.062526 0.049082 0 0.050131 0.040248 0.021216 0.045608 0.038834 0.024302 -11.29 -0.11479 -0.015872 -0.044837 -0.23352 -0.022656 -0.16548 -0.078972 -0.032627 -0.19219 -0.24349 -0.089364 -0.15007 -0.0015581 -0.00011075 -0.0013755 -0.0048991 -0.77679 0 0 0.030665 0 -0.14859 -0.029987 0.14034 0 0
3.3398 0.055728 0.045587 -0.067693 0.073692 0 0.07948 0.051638 0.048326 0.059704 0.061979 0.05536 -11.096 -0.12059 -0.021159 -0.031399 -0.22078 -0.052565 -0.17461 -0.11998 -0.088417 -0.20633 -0.25516 -0.15249 -0.20329 -0.0011355 9.5744e-05 -0.0011896 -0.0041978 -1.1667 0 0 0.049772 0 -0.12 -0.032534 0.14487 0 0
3.3438 0.052813 0.048406 -0.06883 0.081504 0 0.089455 0.067259 0.077296 0.076304 0.077244 0.093265 -10.901 -0.11184 -0.03297 -0.012265 -0.19832 -0.082739 -0.16799 -0.14585 -0.13682 -0.20977 -0.25519 -0.2099 -0.2456 -0.00059907 -1.4166e-05 -0.00035308 -0.0039992 -1.5642 0 0 0.08091 0 -0.083781 -0.020902 0.14642 0 0
3.3477 0.048159 0.047722 -0.074296 0.06922 0 0.07527 0.080267 0.095602 0.0962 0.084228 0.13561 -10.695 -0.090106 -0.045308 0.0097013 -0.17182 -0.10427 -0.14859 -0.15714 -0.1684 -0.20379 -0.24429 -0.25888 -0.2757 -0.00016422 -0.00022732 0.00049373 -0.0044215 -1.8861 0 0 0.12052 0 -0.044584 0.0019046 0.14359 0 0
3.3516 0.044807 0.045018 -0.084515 0.047691 0 0.048959 0.084813 0.10021 0.11383 0.088219 0.17404 -10.472 -0.057907 -0.051966 0.031396 -0.14758 -0.11452 -0.12065 -0.15565 -0.18515 -0.19048 -0.22378 -0.29679 -0.29286 0.00014904 -0.00015676 0.000753 -0.0049823 -2.0822 0 0 0.15477 0 -0.0075849 0.032092 0.13502 0 0
3.3555 0.042532 0.043211 -0.094253 0.031448 0 0.027562 0.081141 0.09728 0.12231 0.092643 0.19802 -10.237 -0.020477 -0.0525 0.04698 -0.13767 -0.11857 -0.093979 -0.14507 -0.19567 -0.17419 -0.19671 -0.31881 -0.29309 0.00041932 0.0002479 0.00036806 -0.0051063 -2.1508 0 0 0.17175 0 0.016774 0.061818 0.11759 0 0
3.3594 0.039797 0.042876 -0.097707 0.028142 0 0.020315 0.074149 0.093145 0.11945 0.094537 0.19923 -9.9987 0.013766 -0.051913 0.056012 -0.14085 -0.12372 -0.075979 -0.13367 -0.20498 -0.16026 -0.17124 -0.3191 -0.28219 0.00062416 0.0005773 -0.00017982 -0.0047051 -2.1028 0 0 0.16912 0 0.029128 0.084298 0.095487 0 0
3.3633 0.036116 0.041271 -0.090369 0.035726 0 0.025406 0.0677 0.08764 0.10841 0.088137 0.17521 -9.7578 0.041876 -0.054455 0.058768 -0.15455 -0.13184 -0.067679 -0.1225 -0.2089 -0.14966 -0.15064 -0.29475 -0.26084 0.00063408 0.0004144 -0.00036084 -0.0042201 -1.9302 0 0 0.15142 0 0.030884 0.097496 0.071547 0 0
3.3672 0.031778 0.035327 -0.069821 0.046184 0 0.03549 0.061126 0.076492 0.093059 0.072192 0.13163 -9.5105 0.061721 -0.058611 0.055836 -0.17543 -0.13679 -0.068601 -0.11138 -0.19813 -0.1425 -0.13725 -0.24889 -0.22938 0.00041195 -0.00015736 -9.147e-05 -0.0041189 -1.6225 0 0 0.12337 0 0.023912 0.10042 0.048835 0 0
3.3711 0.025988 0.025156 -0.039828 0.050344 0 0.043646 0.05115 0.058227 0.073782 0.052304 0.081276 -9.2557 0.070788 -0.058997 0.048095 -0.19751 -0.12976 -0.075773 -0.097109 -0.16761 -0.13751 -0.13346 -0.18966 -0.18637 0.00012488 -0.00061099 0.00024053 -0.0044146 -1.2075 0 0 0.088246 0 0.011035 0.092588 0.032772 0 0
3.375 0.016785 0.014135 -0.014275 0.041243 0 0.044689 0.036173 0.036403 0.048535 0.035308 0.038187 -9.0008 0.070494 -0.052813 0.038543 -0.21046 -0.10732 -0.078313 -0.071033 -0.12151 -0.12906 -0.13501 -0.12548 -0.1312 -2.9715e-05 -0.00055776 0.00022032 -0.0047037 -0.75447 0 0 0.051011 0 -0.0024001 0.079742 0.030294 0 0
3.3789 0.0036713 0.0055995 -0.011731 0.017422 0 0.034596 0.017867 0.014935 0.017157 0.021971 0.0091509 -8.7555 0.065478 -0.043076 0.029739 -0.21138 -0.074569 -0.069993 -0.030578 -0.06946 -0.11362 -0.13399 -0.060683 -0.0675 -8.7988e-05 -0.0001675 -0.00014733 -0.0046196 -0.32532 0 0 0.018814 0 -0.013849 0.068471 0.040998 0 0
3.3828 -0.010203 -7.1611e-05 -0.039231 -0.013946 0 0.012681 -0.0010625 -0.006524 -0.016562 0.006427 -0.011325 -8.5201 0.057715 -0.034555 0.023042 -0.19909 -0.040357 -0.048164 0.025214 -0.018568 -0.089256 -0.12533 0.005016 0.0025446 -0.00030281 8.8298e-05 -0.00044076 -0.0041604 0.077879 0 0 -0.0049371 0 -0.022345 0.061969 0.064758 0 0
3.3867 -0.019609 -0.0049525 -0.079148 -0.038173 0 -0.014751 -0.019395 -0.03048 -0.047537 -0.016728 -0.037297 -8.2811 0.049044 -0.027142 0.019674 -0.17344 -0.0096175 -0.01153 0.095943 0.030312 -0.054676 -0.10425 0.072987 0.076142 -0.00079661 6.4538e-05 -0.00025709 -0.0035613 0.50252 0 0 -0.026306 0 -0.027242 0.062829 0.10065 0 0
3.3906 -0.021676 -0.010568 -0.096477 -0.041679 0 -0.035559 -0.036924 -0.05529 -0.073258 -0.045369 -0.079877 -8.0229 0.041204 -0.014938 0.022237 -0.13489 0.019421 0.039091 0.17742 0.079162 -0.00854 -0.062449 0.14149 0.14554 -0.0012906 0.0001486 0.00036892 -0.0029404 0.9747 0 0 -0.057025 0 -0.026855 0.073769 0.14701 0 0
3.3945 -0.018516 -0.015929 -0.066609 -0.023669 0 -0.04018 -0.052043 -0.07351 -0.093952 -0.070476 -0.13606 -7.7453 0.033887 0.0069469 0.02959 -0.09325 0.050676 0.090071 0.25373 0.12685 0.040745 -0.0090469 0.20408 0.20199 -0.0013115 0.00073268 0.00097402 -0.0021913 1.4387 0 0 -0.10169 0 -0.02178 0.088135 0.19487 0 0
3.3984 -0.014984 -0.018608 -0.00078511 6.2619e-05 0 -0.03049 -0.061177 -0.07853 -0.10905 -0.083672 -0.18726 -7.4696 0.026251 0.035073 0.040344 -0.053909 0.083399 0.13367 0.31574 0.16728 0.087418 0.046852 0.25141 0.2407 -0.00073449 0.001563 0.0010731 -0.001246 1.7733 0 0 -0.14838 0 -0.012377 0.10111 0.23951 0 0
3.4023 -0.013844 -0.017367 0.056873 0.007852 0 -0.019069 -0.061494 -0.072369 -0.11501 -0.083586 -0.21017 -7.2226 0.017595 0.058488 0.053036 -0.021135 0.11038 0.16402 0.35616 0.19294 0.1266 0.096939 0.27501 0.25764 -5.0763e-05 0.0018222 0.00055858 -0.00033987 1.8735 0 0 -0.17442 0 0.0008001 0.10892 0.277 0 0
3.4063 -0.013635 -0.013427 0.063146 -0.0093227 0 -0.017474 -0.053999 -0.064638 -0.10817 -0.074906 -0.19279 -7.0121 0.0069582 0.067794 0.065301 -0.0004814 0.12313 0.17384 0.36531 0.19938 0.15148 0.1289 0.2706 0.24693 3.3019e-05 0.00099355 -0.00025756 0.00011175 1.7248 0 0 -0.16432 0 0.016715 0.10673 0.30202 0 0
3.4102 -0.011476 -0.0093931 0.012996 -0.0381 0 -0.02448 -0.043185 -0.062346 -0.089792 -0.06239 -0.14334 -6.8178 -0.0061079 0.063401 0.071613 0.0019353 0.11891 0.15837 0.33555 0.18624 0.15394 0.12621 0.23963 0.20514 -0.00068023 -0.00042011 -0.00093312 -5.7983e-05 1.4038 0 0 -0.12358 0 0.030569 0.091352 0.30709 0 0
3.4141 -0.007405 -0.0074226 -0.053097 -0.052663 0 -0.027182 -0.033287 -0.061573 -0.066667 -0.04718 -0.084735 -6.6067 -0.019979 0.054388 0.069983 -0.0090668 0.10284 0.12806 0.28123 0.15537 0.13945 0.096393 0.1884 0.1456 -0.0016077 -0.0012177 -0.0012091 -0.00052821 1.0176 0 0 -0.074499 0 0.038192 0.069314 0.29513 0 0
3.418 -0.0051108 -0.0084875 -0.080221 -0.03747 0 -0.015385 -0.025127 -0.051218 -0.045379 -0.028965 -0.038171 -6.3619 -0.03343 0.04924 0.059362 -0.031097 0.083291 0.087851 0.20889 0.10985 0.1107 0.044987 0.12524 0.074912 -0.0019256 -0.00065764 -0.0011033 -0.0007636 0.64052 0 0 -0.03742 0 0.037341 0.044678 0.26673 0 0
3.4219 -0.0081652 -0.012753 -0.04327 -0.0026076 0 0.0049833 -0.016895 -0.025798 -0.025931 -0.010028 -0.008565 -6.0971 -0.04509 0.04812 0.039382 -0.061117 0.065134 0.042993 0.12577 0.055258 0.071174 -0.02051 0.057288 0.00029325 -0.0013959 0.00073353 -0.00080411 -0.00054708 0.29737 0 0 -0.015004 0 0.026516 0.021805 0.22327 0 0
3.4258 -0.016148 -0.019792 0.032548 0.023159 0 0.014459 -0.0076862 0.0064709 -0.0025417 0.0048511 0.01627 -5.8431 -0.051653 0.044234 0.010109 -0.09369 0.046851 0.0015514 0.043383 0.00029194 0.026749 -0.084143 -0.011019 -0.064987 -0.00060578 0.0016034 -0.00052884 -0.0001965 -0.012232 0 0 0.0060274 0 0.0044519 0.0089044 0.16673 0 0
3.4297 -0.025191 -0.028215 0.091578 0.016591 0 -0.0019058 0.00047082 0.029768 0.028065 0.012985 0.05185 -5.6194 -0.051044 0.031914 -0.020877 -0.12088 0.023497 -0.030519 -0.026025 -0.046338 -0.013139 -0.12729 -0.076457 -0.11009 -0.00034454 0.001071 -0.00043709 -0.00021095 -0.285 0 0 0.038476 0 -0.020077 0.0089173 0.10875 0 0
3.4336 -0.032311 -0.035784 0.091341 -0.019936 0 -0.038141 0.0043643 0.034992 0.059542 0.016978 0.10018 -5.4194 -0.042701 0.012464 -0.047914 -0.13994 -0.0074597 -0.052335 -0.078402 -0.080928 -0.044793 -0.1457 -0.1339 -0.13293 -0.00077694 -0.00043359 -0.00056659 -0.00071507 -0.50316 0 0 0.08013 0 -0.039739 0.019933 0.05748 0 0
3.4375 -0.038448 -0.040867 0.035157 -0.060481 0 -0.069738 0.0028716 0.027205 0.078595 0.021751 0.14477 -5.2204 -0.025812 -0.007615 -0.066841 -0.1493 -0.042133 -0.062989 -0.11042 -0.106 -0.065793 -0.13773 -0.17484 -0.13186 -0.0012968 -0.00162 -0.00077971 -0.0013005 -0.63697 0 0 0.1146 0 -0.049243 0.040442 0.019038 0 0
3.4414 -0.046704 -0.044182 -0.030897 -0.07776 0 -0.074262 -0.0022237 0.018486 0.075997 0.027954 0.16253 -5.0074 0.0006588 -0.022659 -0.072958 -0.14782 -0.070683 -0.061545 -0.11849 -0.12495 -0.073871 -0.10361 -0.18971 -0.10563 -0.0012062 -0.0015673 -0.00080898 -0.0014394 -0.6497 0 0 0.12538 0 -0.042693 0.068238 0.00044598 0 0
3.4453 -0.0579 -0.048683 -0.053625 -0.065582 0 -0.051503 -0.0088377 0.014371 0.054952 0.029254 0.14276 -4.7852 0.038868 -0.030969 -0.059314 -0.13544 -0.081754 -0.044712 -0.094749 -0.13471 -0.065498 -0.050076 -0.17272 -0.052889 -0.00046932 -0.00046636 -0.00046269 -0.0010309 -0.50658 0 0 0.1089 0 -0.013373 0.099291 0.012764 0 0
3.4492 -0.068825 -0.057029 -0.014055 -0.042207 0 -0.02427 -0.017489 0.0085903 0.027755 0.017319 0.096084 -4.5691 0.083668 -0.032728 -0.0333 -0.1185 -0.068391 -0.016874 -0.049356 -0.12475 -0.04637 0.005741 -0.12508 0.013164 0.00027107 0.00077727 0.000142 -0.00049946 -0.19203 0 0 0.074982 0 0.026946 0.12977 0.044744 0 0
3.4531 -0.075405 -0.068856 0.056139 -0.033163 0 -0.018978 -0.031014 -0.008881 0.0037607 -0.010109 0.044931 -4.3668 0.13256 -0.027087 0.0014002 -0.098921 -0.032281 0.021103 0.014659 -0.08506 -0.017647 0.058434 -0.053575 0.088273 0.00039868 0.0014989 0.0005795 -0.00034686 0.27487 0 0 0.036181 0 0.071458 0.15885 0.090446 0 0
3.457 -0.077293 -0.080741 0.096185 -0.049961 0 -0.043902 -0.051284 -0.040161 -0.019008 -0.04634 0.0038433 -4.1739 0.18273 -0.01307 0.040726 -0.07821 0.016435 0.067988 0.093601 -0.01644 0.019494 0.1041 0.03392 0.16834 -5.0815e-05 0.0017308 0.00044519 -0.00062438 0.84603 0 0 -0.002729 0 0.11315 0.18603 0.14315 0 0
3.4609 -0.078567 -0.089195 0.06157 -0.082949 0 -0.084216 -0.076535 -0.077048 -0.049995 -0.081075 -0.032296 -3.9856 0.22882 0.0071196 0.078224 -0.057195 0.064559 0.12235 0.1825 0.067277 0.064916 0.14018 0.132 0.24844 -0.00051732 0.0018134 -0.00024226 -0.00086098 1.472 0 0 -0.04585 0 0.14011 0.21079 0.19142 0 0
3.4648 -0.083591 -0.09374 -0.039758 -0.11227 0 -0.11652 -0.10216 -0.10952 -0.094343 -0.10858 -0.080978 -3.8104 0.26448 0.027844 0.10754 -0.035168 0.10365 0.17789 0.2694 0.14817 0.11557 0.17285 0.23712 0.32291 -0.00060359 0.0018057 -0.00097554 -0.00050088 2.1245 0 0 -0.098618 0 0.14618 0.23281 0.22355 0 0
3.4688 -0.092518 -0.096925 -0.14933 -0.12495 0 -0.1281 -0.12406 -0.13471 -0.14577 -0.13075 -0.15247 -3.6655 0.28853 0.044784 0.12865 -0.011833 0.13471 0.22986 0.34725 0.21643 0.16794 0.20761 0.34414 0.3894 -0.00051487 0.0014573 -0.0011618 0.0005932 2.787 0 0 -0.15977 0 0.13647 0.25147 0.23964 0 0
3.4727 -0.10134 -0.10131 -0.20001 -0.12296 0 -0.12402 -0.14103 -0.15652 -0.19115 -0.1528 -0.2363 -3.5591 0.30021 0.059647 0.14209 0.012385 0.1654 0.27522 0.41164 0.27429 0.2194 0.24673 0.44413 0.44554 -0.00075949 0.00070334 -0.00065239 0.0020377 3.42 0 0 -0.21974 0 0.11506 0.26587 0.24099 0 0
3.4766 -0.10628 -0.1067 -0.16731 -0.11745 0 -0.11818 -0.15413 -0.17761 -0.22127 -0.1766 -0.30657 -3.477 0.29954 0.078429 0.14917 0.036624 0.20153 0.31119 0.45888 0.32847 0.26707 0.29162 0.52585 0.48908 -0.0014788 -3.7286e-05 0.00011242 0.0032715 3.9426 0 0 -0.26572 0 0.087383 0.27499 0.23064 0 0
3.4805 -0.10754 -0.11062 -0.088789 -0.11714 0 -0.11945 -0.16412 -0.19431 -0.23596 -0.19807 -0.34087 -3.3928 0.2868 0.10382 0.1527 0.055441 0.23983 0.33153 0.48056 0.37892 0.30232 0.33875 0.57975 0.51104 -0.0021938 -0.00022346 0.0005026 0.0039855 4.2606 0 0 -0.28848 0 0.065179 0.27578 0.21708 0 0
3.4844 -0.10852 -0.11147 -0.033812 -0.12198 0 -0.12563 -0.17003 -0.20024 -0.23943 -0.2101 -0.33556 -3.292 0.2711 0.12989 0.1565 0.064938 0.26894 0.34121 0.48646 0.41541 0.32416 0.37799 0.60084 0.51566 -0.0022744 0.00018528 0.00026483 0.0042674 4.3226 0 0 -0.28624 0 0.053627 0.27149 0.20979 0 0
3.4883 -0.1115 -0.11073 -0.047113 -0.12618 0 -0.12881 -0.17 -0.19393 -0.23271 -0.20759 -0.3045 -3.1876 0.25583 0.14578 0.16065 0.062733 0.27826 0.34168 0.47967 0.42516 0.33151 0.40301 0.58888 0.50363 -0.0016203 0.00062044 -0.00028422 0.0044053 4.1525 0 0 -0.26422 0 0.052806 0.2637 0.21057 0 0
3.4922 -0.11502 -0.11173 -0.11364 -0.12538 0 -0.12463 -0.16327 -0.18054 -0.21288 -0.19035 -0.26447 -3.1102 0.24367 0.14576 0.1646 0.04729 0.26679 0.33424 0.46291 0.40389 0.32389 0.40846 0.54679 0.47603 -0.00080754 0.00050594 -0.00059635 0.0045872 3.8291 0 0 -0.23125 0 0.061664 0.25397 0.21966 0 0
3.4961 -0.11553 -0.11601 -0.17455 -0.12054 0 -0.11628 -0.15117 -0.16583 -0.17977 -0.16298 -0.22236 -3.0806 0.23744 0.13508 0.16606 0.016414 0.24375 0.31945 0.43807 0.35962 0.29989 0.38573 0.47974 0.43344 -0.00054228 -9.1081e-05 -0.000397 0.0047578 3.4318 0 0 -0.19554 0 0.077259 0.24434 0.23494 0 0
3.5 -0.1115 -0.12111 -0.17944 -0.11592 0 -0.11091 -0.13639 -0.14959 -0.14127 -0.13299 -0.17499 -3.0908 0.236 0.12504 0.16069 -0.025262 0.22059 0.29799 0.40639 0.30633 0.26307 0.33431 0.39524 0.38125 -0.0010002 -0.00051927 0.00012833 0.0047117 3.0029 0 0 -0.16131 0 0.091789 0.23639 0.24707 0 0
3.5039 -0.10521 -0.12229 -0.1279 -0.11445 0 -0.11291 -0.12125 -0.127 -0.10916 -0.10771 -0.11901 -3.1104 0.23503 0.12174 0.14822 -0.069358 0.20171 0.27132 0.36881 0.25399 0.22003 0.26628 0.30285 0.32585 -0.0017197 -0.00027365 0.00057837 0.0043135 2.5523 0 0 -0.12799 0 0.10168 0.22927 0.25076 0 0
3.5078 -0.10033 -0.11668 -0.064648 -0.11538 0 -0.12019 -0.10647 -0.096177 -0.088984 -0.090643 -0.059011 -3.1122 0.2319 0.1202 0.1289 -0.11134 0.18259 0.23991 0.32531 0.20409 0.17379 0.18826 0.2124 0.27014 -0.0021044 0.00041374 0.00069078 0.0036696 2.0851 0 0 -0.092361 0 0.10606 0.22209 0.24408 0 0
3.5117 -0.098205 -0.10593 -0.036086 -0.11531 0 -0.12551 -0.091111 -0.063109 -0.075014 -0.079021 -0.0058776 -3.0924 0.22412 0.10991 0.1037 -0.14692 0.15614 0.20442 0.27612 0.15333 0.12726 0.10746 0.13168 0.21677 -0.0019767 0.00078958 0.00045638 0.0031242 1.6179 0 0 -0.052784 0 0.10489 0.21382 0.22627 0 0
3.5156 -0.096501 -0.094787 -0.050427 -0.11083 0 -0.12134 -0.073599 -0.037633 -0.056503 -0.065516 0.031505 -3.0712 0.20785 0.086217 0.075996 -0.16884 0.12077 0.16691 0.22312 0.10068 0.085046 0.037267 0.065408 0.17035 -0.0016427 0.00037132 -1.5078e-05 0.0030594 1.175 0 0 -0.012372 0 0.10005 0.20269 0.19906 0 0
3.5195 -0.091622 -0.086997 -0.076619 -0.10024 0 -0.10465 -0.053594 -0.024781 -0.029442 -0.04461 0.052103 -3.0748 0.18697 0.055858 0.052148 -0.18002 0.082891 0.13254 0.17407 0.050788 0.048967 -0.01595 0.016237 0.13184 -0.0014878 -0.00054128 -0.0006121 0.003615 0.77998 0 0 0.021505 0 0.096249 0.19017 0.17259 0 0
3.5234 -0.081993 -0.082238 -0.078444 -0.084011 0 -0.079206 -0.033386 -0.020901 -0.0015638 -0.018868 0.060971 -3.1173 0.16534 0.031365 0.03485 -0.18323 0.052365 0.10435 0.13427 0.011877 0.0197 -0.050982 -0.013738 0.10221 -0.0015834 -0.001165 -0.0011664 0.0045375 0.45877 0 0 0.041363 0 0.094802 0.17826 0.15138 0 0
3.5273 -0.069117 -0.076759 -0.048295 -0.064742 0 -0.053822 -0.017582 -0.01859 0.014427 0.0012911 0.063087 -3.1947 0.14634 0.020453 0.025901 -0.18047 0.036077 0.084758 0.10818 -0.0092195 -0.0019799 -0.066915 -0.022968 0.082801 -0.0016894 -0.00099751 -0.0013823 0.0053163 0.24419 0 0 0.044219 0 0.096182 0.16885 0.13824 0 0
3.5313 -0.055854 -0.066909 -0.010058 -0.046643 0 -0.037131 -0.010589 -0.014648 0.012095 0.0056316 0.05922 -3.2926 0.13493 0.020771 0.02724 -0.17377 0.034614 0.076988 0.10215 -0.010545 -0.014539 -0.062198 -0.011947 0.076473 -0.0015788 -0.00025703 -0.0009846 0.0055417 0.16617 0 0 0.032925 0 0.10014 0.16488 0.1357 0 0
3.5352 -0.044116 -0.052332 0.0068058 -0.033976 0 -0.031987 -0.0134 -0.012473 -0.0043524 -0.0067308 0.046569 -3.3982 0.1367 0.024079 0.037974 -0.16396 0.043195 0.082526 0.12046 0.0044593 -0.01609 -0.036982 0.015551 0.087289 -0.0013012 0.00037693 -2.8055e-05 0.0051992 0.22986 0 0 0.013268 0 0.10374 0.16947 0.1414 0 0
3.5391 -0.034117 -0.036188 -0.005965 -0.028536 0 -0.033677 -0.022324 -0.016959 -0.025646 -0.025869 0.021891 -3.5071 0.14772 0.024338 0.052208 -0.15042 0.054566 0.095149 0.1525 0.028646 -0.009733 0.00083882 0.053075 0.11053 -0.0011277 0.00037167 0.00098623 0.0046297 0.40456 0 0 -0.010409 0 0.10453 0.17951 0.14801 0 0
3.543 -0.025302 -0.022568 -0.031243 -0.028003 0 -0.033848 -0.031069 -0.028136 -0.045448 -0.039164 -0.01586 -3.6218 0.16509 0.021601 0.067135 -0.13194 0.061959 0.11173 0.19229 0.054007 0.0033387 0.048526 0.093559 0.14357 -0.0012688 -0.00029704 0.0014313 0.004187 0.63643 0 0 -0.036968 0 0.1015 0.19269 0.15209 0 0
3.5469 -0.017503 -0.013575 -0.043418 -0.027128 0 -0.027226 -0.034673 -0.04031 -0.062149 -0.041373 -0.063719 -3.7449 0.18524 0.019399 0.080051 -0.10747 0.061965 0.129 0.23326 0.074955 0.021608 0.10307 0.13109 0.1829 -0.0016505 -0.0012372 0.001085 0.0039266 0.87012 0 0 -0.066042 0 0.094005 0.20626 0.15066 0 0
3.5508 -0.011121 -0.0084435 -0.027441 -0.021484 0 -0.015351 -0.032069 -0.046907 -0.07454 -0.037087 -0.11312 -3.8732 0.20054 0.020083 0.08655 -0.075496 0.056691 0.14151 0.26304 0.090588 0.042371 0.1594 0.16117 0.22034 -0.0019425 -0.0019401 0.00034331 0.0036425 1.056 0 0 -0.093975 0 0.081349 0.21429 0.13969 0 0
3.5547 -0.0064317 -0.0049468 0.014244 -0.010871 0 -0.0040621 -0.025483 -0.045496 -0.078851 -0.033934 -0.1501 -3.9978 0.20461 0.023195 0.085776 -0.041565 0.052872 0.14638 0.27415 0.10381 0.060316 0.20832 0.18006 0.24444 -0.0018041 -0.0020135 -0.00014558 0.0032022 1.1438 0 0 -0.11267 0 0.066227 0.21296 0.12159 0 0
3.5586 -0.0028034 -0.0013368 0.065719 0.00067834 0 0.0025579 -0.017861 -0.038442 -0.071955 -0.034197 -0.16014 -4.1113 0.1969 0.027168 0.078748 -0.011363 0.056516 0.14386 0.26698 0.11685 0.072685 0.24407 0.18441 0.25049 -0.0011609 -0.0013329 -9.0479e-05 0.0027968 1.0872 0 0 -0.11356 0 0.050543 0.20258 0.099062 0 0
3.5625 0.0014752 0.0030284 0.10484 0.0085221 0 0.0057467 -0.010915 -0.029765 -0.056605 -0.033343 -0.13695 -4.2166 0.17756 0.031068 0.066071 0.01046 0.066189 0.13399 0.242 0.12652 0.0774 0.26163 0.17188 0.23518 -0.00031429 -0.00017926 0.0002114 0.0028003 0.87208 0 0 -0.094157 0 0.035538 0.18374 0.07353 0 0
3.5664 0.0084985 0.0085267 0.11168 0.011662 0 0.010016 -0.0048455 -0.021782 -0.040824 -0.025781 -0.088905 -4.3283 0.14759 0.034322 0.048508 0.01816 0.071571 0.1169 0.20047 0.12397 0.072155 0.25484 0.14208 0.19535 0.00021842 0.00077178 0.00025958 0.0033615 0.54054 0 0 -0.061336 0 0.02253 0.15765 0.046262 0 0
3.5703 0.019375 0.016084 0.080264 0.013982 0 0.018339 0.0013285 -0.013696 -0.03024 -0.01061 -0.036068 -4.4613 0.11149 0.035813 0.027417 0.0026512 0.060642 0.092204 0.14582 0.10085 0.053285 0.21266 0.097008 0.12916 6.5257e-05 0.0008171 -6.9885e-05 0.0041753 0.17149 0 0 -0.027659 0 0.013519 0.12804 0.017656 0 0
3.5742 0.032988 0.026608 0.028645 0.021347 0 0.02987 0.0098593 -0.0020057 -0.021329 0.008723 0.0023597 -4.6152 0.076679 0.034333 0.0057761 -0.027903 0.030433 0.062881 0.087117 0.056891 0.025601 0.14701 0.04056 0.051734 -0.00068403 -0.00017782 -0.00038872 0.0047098 -0.17993 0 0 -0.0027075 0 0.007757 0.099715 -0.011635 0 0
3.5781 0.046149 0.039514 -0.006162 0.036741 0 0.041899 0.023956 0.017652 -0.0038965 0.029119 0.021191 -4.7696 0.045844 0.029799 -0.015071 -0.068882 -0.0088961 0.029703 0.027147 0.0018412 -0.0091417 0.063254 -0.022628 -0.030701 -0.0014917 -0.0015018 -0.00025675 0.0046765 -0.52841 0 0 0.013798 0 0.0050087 0.074197 -0.040581 0 0
3.582 0.055738 0.052303 0.0056051 0.057195 0 0.052749 0.045671 0.047082 0.028646 0.050391 0.032285 -4.8967 0.020985 0.02297 -0.033822 -0.11503 -0.041867 -0.0064284 -0.031651 -0.051329 -0.04898 -0.032363 -0.088591 -0.11225 -0.0017805 -0.0020724 0.00027745 0.0042462 -0.93622 0 0 0.031136 0 0.0048997 0.052537 -0.0677 0 0
3.5859 0.061551 0.062382 0.056269 0.075044 0 0.061946 0.072893 0.082002 0.071581 0.072855 0.054603 -4.9839 0.0043009 0.013408 -0.048058 -0.15732 -0.061047 -0.04413 -0.086187 -0.09622 -0.091237 -0.12964 -0.15507 -0.18477 -0.0014344 -0.0013775 0.0006758 0.0037792 -1.4373 0 0 0.059317 0 0.0069521 0.035702 -0.088558 0 0
3.5898 0.067143 0.069809 0.097754 0.083209 0 0.068552 0.098878 0.11226 0.11193 0.094045 0.099021 -5.0449 -0.0069131 -0.001511 -0.056503 -0.18705 -0.073159 -0.079904 -0.13418 -0.13669 -0.13153 -0.2146 -0.22127 -0.24485 -0.00092913 -2.0651e-06 0.00047769 0.0033701 -1.9849 0 0 0.1001 0 0.0095011 0.021932 -0.097758 0 0
3.5938 0.077098 0.077988 0.0792 0.081326 0 0.071639 0.11643 0.12817 0.13915 0.10991 0.15938 -5.1064 -0.01604 -0.024111 -0.06002 -0.20466 -0.091457 -0.11149 -0.17502 -0.18055 -0.16788 -0.28344 -0.28587 -0.29507 -0.00091483 0.00085714 -0.00018065 0.0027249 -2.4797 0 0 0.14469 0 0.01159 0.0095815 -0.094966 0 0
3.5977 0.092578 0.090794 -0.0017278 0.078077 0 0.073909 0.12398 0.12916 0.15262 0.11975 0.21559 -5.1833 -0.024763 -0.052293 -0.059181 -0.21131 -0.12148 -0.13723 -0.20763 -0.22917 -0.19902 -0.33429 -0.34465 -0.33669 -0.0016044 0.00049455 -0.00068033 0.0015248 -2.8523 0 0 0.17979 0 0.012855 -0.0019206 -0.080461 0 0
3.6016 0.10935 0.10826 -0.0835 0.086617 0 0.083623 0.12745 0.12608 0.15917 0.12838 0.24564 -5.2634 -0.034572 -0.078606 -0.054874 -0.20941 -0.15435 -0.15568 -0.23102 -0.27331 -0.22395 -0.36672 -0.39038 -0.3713 -0.0025576 -0.00065547 -0.00056486 -0.00011215 -3.1096 0 0 0.19671 0 0.013118 -0.012937 -0.055576 0 0
3.6055 0.12073 0.12512 -0.085906 0.1145 0 0.10942 0.13499 0.13263 0.16485 0.14168 0.23853 -5.3195 -0.046157 -0.09477 -0.049104 -0.20501 -0.17455 -0.16331 -0.24126 -0.29993 -0.23994 -0.37966 -0.41644 -0.39821 -0.0030888 -0.0014734 -1.9671e-05 -0.0015938 -3.2996 0 0 0.19636 0 0.013082 -0.0223 -0.026004 0 0
3.6094 0.12325 0.13436 0.016592 0.15488 0 0.1501 0.14873 0.1521 0.17016 0.15943 0.20104 -5.335 -0.056802 -0.098032 -0.044647 -0.20428 -0.17469 -0.1646 -0.24381 -0.30392 -0.25029 -0.38463 -0.42231 -0.41851 -0.0028967 -0.001238 0.00034313 -0.0023211 -3.438 0 0 0.18709 0 0.014316 -0.02879 -0.0020234 0 0
3.6133 0.11956 0.13316 0.16035 0.18719 0 0.18933 0.16172 0.17246 0.17272 0.1738 0.15537 -5.3201 -0.064317 -0.093107 -0.042202 -0.20787 -0.16274 -0.16116 -0.24082 -0.29377 -0.25579 -0.38425 -0.41556 -0.43061 -0.0022801 -0.00023416 0.00016573 -0.0022038 -3.4863 0 0 0.1783 0 0.01756 -0.031322 0.012549 0 0
3.6172 0.11583 0.12563 0.23643 0.18989 0 0.20383 0.16369 0.17611 0.1719 0.17599 0.1278 -5.3024 -0.066602 -0.087649 -0.042041 -0.21543 -0.15487 -0.15454 -0.23436 -0.28513 -0.25705 -0.38015 -0.40724 -0.43306 -0.0017439 0.00067893 -0.00025761 -0.0017104 -3.4052 0 0 0.17506 0 0.023287 -0.028965 0.015328 0 0
3.6211 0.11601 0.11954 0.18178 0.15742 0 0.18111 0.15052 0.15638 0.16923 0.16443 0.13312 -5.3023 -0.059925 -0.085824 -0.043867 -0.22444 -0.16117 -0.14629 -0.22689 -0.28771 -0.254 -0.37187 -0.40314 -0.42251 -0.001461 0.00098826 -0.00031329 -0.0014208 -3.2184 0 0 0.17636 0 0.031925 -0.019964 0.0044546 0 0
3.625 0.1188 0.11963 0.037752 0.10786 0 0.1318 0.12828 0.12485 0.1645 0.14583 0.16331 -5.3163 -0.042117 -0.08627 -0.044858 -0.22794 -0.17777 -0.13752 -0.21984 -0.29697 -0.2458 -0.35507 -0.39834 -0.3989 -0.0011912 0.00092913 0.00022393 -0.0015392 -3.0026 0 0 0.17658 0 0.042048 -0.0041141 -0.01269 0 0
3.6289 0.12004 0.12403 -0.080281 0.072506 0 0.084109 0.10817 0.10193 0.1542 0.12833 0.19002 -5.3217 -0.016142 -0.085655 -0.042697 -0.22318 -0.19181 -0.12788 -0.21171 -0.29784 -0.23217 -0.3279 -0.38078 -0.3673 -0.00071989 0.0010185 0.00088875 -0.0018223 -2.8113 0 0 0.16841 0 0.051968 0.016234 -0.026752 0 0
3.6328 0.11761 0.12684 -0.079825 0.073393 0 0.063493 0.097574 0.099305 0.13556 0.11463 0.18252 -5.2947 0.016482 -0.083056 -0.035977 -0.20919 -0.193 -0.11678 -0.20065 -0.27729 -0.21234 -0.289 -0.34187 -0.3301 -0.00025976 0.0013562 0.00098272 -0.0019193 -2.6231 0 0 0.14668 0 0.061156 0.040011 -0.032683 0 0
3.6367 0.11355 0.1244 0.029799 0.10607 0 0.074584 0.095811 0.11088 0.11179 0.10253 0.13087 -5.2239 0.05389 -0.08022 -0.023547 -0.18589 -0.18089 -0.10352 -0.18456 -0.23527 -0.18564 -0.23774 -0.28528 -0.28975 -0.00029469 0.0015282 0.00032235 -0.0017273 -2.3808 0 0 0.11254 0 0.069389 0.066057 -0.026124 0 0
3.6406 0.11143 0.11867 0.14705 0.14264 0 0.10078 0.097459 0.12004 0.091253 0.091009 0.056158 -5.1102 0.093178 -0.078235 -0.0033846 -0.15507 -0.16283 -0.086608 -0.15851 -0.18546 -0.15068 -0.17396 -0.22606 -0.24883 -0.0010017 0.0011788 -0.00051828 -0.0014282 -2.0841 0 0 0.075285 0 0.078266 0.092933 -0.00080058 0 0
3.6445 0.11259 0.11468 0.16782 0.15358 0 0.12056 0.098395 0.1149 0.080078 0.083568 -0.0022484 -4.9592 0.13101 -0.075509 0.020721 -0.12536 -0.14704 -0.067512 -0.12551 -0.14581 -0.11317 -0.10835 -0.18084 -0.20812 -0.0019214 0.00052369 -0.00074223 -0.0012549 -1.8234 0 0 0.048806 0 0.090979 0.11947 0.03456 0 0
3.6484 0.11542 0.11507 0.07514 0.13087 0 0.12488 0.098144 0.097024 0.076234 0.084172 -0.0148 -4.7774 0.16656 -0.069949 0.046108 -0.10137 -0.13786 -0.047716 -0.089471 -0.1267 -0.077736 -0.047825 -0.15738 -0.16733 -0.0023125 0.00016959 -0.00010013 -0.0012866 -1.7077 0 0 0.042958 0 0.1091 0.14562 0.074187 0 0
3.6523 0.11815 0.11773 -0.049155 0.093391 0 0.1205 0.097704 0.077486 0.072401 0.091101 0.016825 -4.5743 0.19928 -0.062543 0.070464 -0.086777 -0.13563 -0.028648 -0.054307 -0.12547 -0.048684 0.0015824 -0.15211 -0.12665 -0.0018578 0.00044111 0.00088284 -0.001453 -1.7575 0 0 0.055712 0 0.13341 0.17137 0.11376 0 0
3.6563 0.12123 0.11878 -0.097827 0.07085 0 0.11917 0.097286 0.06699 0.065161 0.097244 0.06257 -4.3621 0.22857 -0.057366 0.090527 -0.086497 -0.13827 -0.012538 -0.02626 -0.13052 -0.032651 0.031016 -0.15653 -0.087069 -0.00096819 0.0010001 0.0014279 -0.0016537 -1.885 0 0 0.073486 0 0.16427 0.19671 0.1483 0 0
3.6602 0.12597 0.1174 -0.029009 0.080334 0 0.12506 0.09716 0.070048 0.060148 0.097814 0.088718 -4.1497 0.25296 -0.057302 0.10176 -0.10501 -0.14211 -0.0030567 -0.014723 -0.1313 -0.038168 0.029027 -0.16571 -0.055118 -0.00034748 0.0011957 0.0012161 -0.0018092 -1.9871 0 0 0.081215 0 0.19657 0.22024 0.17479 0 0
3.6641 0.13146 0.11677 0.10361 0.11464 0 0.13239 0.099495 0.085726 0.066694 0.096635 0.083845 -3.9358 0.27143 -0.060435 0.10501 -0.13678 -0.14296 -0.00020668 -0.017575 -0.12654 -0.060409 0.0009212 -0.18147 -0.03649 -0.00029425 0.00074463 0.00059121 -0.0018293 -2.0517 0 0 0.074831 0 0.22274 0.23961 0.19705 0 0
3.668 0.13383 0.12018 0.20131 0.14987 0 0.13296 0.10715 0.10993 0.087314 0.10255 0.065174 -3.7097 0.28163 -0.061904 0.10055 -0.17931 -0.1391 -0.0043748 -0.032846 -0.12514 -0.096335 -0.051719 -0.2085 -0.036049 -0.0004959 -1.2666e-05 0.00012039 -0.0016302 -2.1595 0 0 0.065401 0 0.23791 0.25204 0.21679 0 0
3.6719 0.12978 0.12646 0.20183 0.16379 0 0.12429 0.11964 0.1355 0.11367 0.11877 0.061984 -3.4604 0.281 -0.05976 0.089067 -0.22949 -0.13446 -0.015657 -0.057465 -0.13919 -0.14182 -0.12614 -0.24838 -0.057982 -0.00049871 -0.00052008 3.4506e-05 -0.0012507 -2.3803 0 0 0.070621 0 0.23773 0.25454 0.23543 0 0
3.6758 0.12046 0.13017 0.1226 0.14985 0 0.11075 0.13139 0.15273 0.13381 0.13715 0.091471 -3.1851 0.26158 -0.058141 0.071466 -0.28123 -0.13719 -0.034899 -0.084659 -0.17414 -0.18824 -0.2184 -0.29695 -0.11105 -0.00027233 -0.00057421 0.00011223 -0.00092351 -2.6803 0 0 0.10029 0 0.21398 0.23885 0.2524 0 0
3.6797 0.11109 0.12658 0.037039 0.11853 0 0.099127 0.13588 0.1544 0.143 0.14525 0.14648 -2.89 0.22383 -0.063455 0.05239 -0.32414 -0.15267 -0.058268 -0.10497 -0.22329 -0.22427 -0.31145 -0.34619 -0.18349 -0.00020594 -0.00042954 3.7967e-05 -0.000944 -2.9453 0 0 0.1478 0 0.1737 0.20515 0.26279 0 0
3.6836 0.10597 0.11626 0.013099 0.088579 0 0.094659 0.13218 0.14264 0.14649 0.13961 0.20241 -2.5819 0.1724 -0.077078 0.034516 -0.35229 -0.17671 -0.082383 -0.11601 -0.27094 -0.24648 -0.39371 -0.38802 -0.26182 -0.00056562 -0.0004051 -0.00023038 -0.0014088 -3.0902 0 0 0.19426 0 0.12594 0.15796 0.26258 0 0
3.6875 0.10419 0.10449 0.06662 0.075857 0 0.10012 0.12634 0.1295 0.15188 0.13058 0.23515 -2.2625 0.11176 -0.092573 0.019662 -0.36078 -0.19677 -0.10441 -0.11698 -0.30231 -0.253 -0.45583 -0.41669 -0.33513 -0.0010923 -0.00051566 -0.00047726 -0.0020969 -3.1292 0 0 0.22136 0 0.077796 0.10158 0.24887 0 0
3.6914 0.10072 0.096093 0.15935 0.085372 0 0.11501 0.12513 0.12748 0.15998 0.1322 0.23564 -1.9287 0.048629 -0.1011 0.0097747 -0.34379 -0.20197 -0.12068 -0.10807 -0.31283 -0.24268 -0.48634 -0.42915 -0.3896 -0.0012597 -0.00054065 -0.00053746 -0.002654 -3.1314 0 0 0.22232 0 0.0382 0.042342 0.21854 0 0
3.6953 0.091967 0.09119 0.23206 0.10849 0 0.13287 0.12833 0.13759 0.1645 0.14663 0.21249 -1.5775 0.0017236 -0.099895 0.0074373 -0.29315 -0.19308 -0.12321 -0.092751 -0.30946 -0.21672 -0.46462 -0.42456 -0.40022 -0.00091859 -0.00036923 -0.00048984 -0.0029091 -3.1174 0 0 0.20354 0 0.02262 -0.0029178 0.17188 0 0
3.6992 0.079599 0.085951 0.24282 0.12652 0 0.14051 0.1284 0.14711 0.15974 0.1597 0.18351 -1.2086 -0.020144 -0.09485 0.0099361 -0.22388 -0.18208 -0.11285 -0.07668 -0.30287 -0.18462 -0.4048 -0.40369 -0.37447 -0.00055719 -0.00015219 -0.0005192 -0.0029842 -3.0208 0 0 0.17752 0 0.027393 -0.027034 0.12308 0 0
3.7031 0.068691 0.077195 0.18768 0.12112 0 0.12439 0.11829 0.14081 0.14648 0.15318 0.16292 -0.82345 -0.012582 -0.094259 0.016011 -0.14414 -0.1803 -0.089885 -0.060419 -0.29673 -0.14892 -0.31406 -0.36805 -0.31726 -0.00081108 -9.4101e-05 -0.00065044 -0.0030791 -2.7575 0 0 0.15373 0 0.049307 -0.027271 0.080084 0 0
3.707 0.062383 0.065644 0.09875 0.087522 0 0.082596 0.098926 0.11483 0.12893 0.12177 0.15203 -0.42291 0.026532 -0.099672 0.024281 -0.062927 -0.18596 -0.055426 -0.043607 -0.2833 -0.11147 -0.20166 -0.3186 -0.23565 -0.0017174 -0.00019754 -0.00069964 -0.0031869 -2.319 0 0 0.13341 0 0.083706 -0.0030386 0.050296 0 0
3.7109 0.058987 0.054629 0.025217 0.041072 0 0.031738 0.077875 0.079574 0.10733 0.078135 0.13844 -0.0084251 0.099433 -0.10315 0.032719 0.0031991 -0.18363 -0.011544 -0.022324 -0.24951 -0.072405 -0.084555 -0.25538 -0.14236 -0.0025476 -0.00030171 -0.00049974 -0.0030828 -1.7822 0 0 0.11039 0 0.12129 0.044417 0.04584 0 0
3.7148 0.054377 0.04615 0.0054875 0.0087621 0 -0.0011793 0.060681 0.048978 0.076251 0.041211 0.10512 0.41712 0.1864 -0.093806 0.039389 0.039893 -0.1573 0.033376 0.0097342 -0.18857 -0.029639 0.010551 -0.17911 -0.059182 -0.002456 -0.0003285 -0.00011644 -0.0026101 -1.2306 0 0 0.076463 0 0.14713 0.096383 0.065289 0 0
3.7188 0.046395 0.038863 0.042536 0.0088041 0 0.0011326 0.045059 0.027965 0.032373 0.019934 0.04474 0.85088 0.2687 -0.067529 0.044422 0.048913 -0.10552 0.074155 0.053414 -0.10787 0.017299 0.075232 -0.093956 0.0069592 -0.0012988 -0.00035491 0.00021034 -0.0019238 -0.68692 0 0 0.028398 0 0.15645 0.13849 0.097353 0 0
3.7227 0.036203 0.030012 0.098574 0.033947 0 0.030435 0.02492 0.010778 -0.017222 0.0081826 -0.030826 1.2921 0.33428 -0.031165 0.04822 0.032854 -0.044701 0.108 0.1083 -0.026298 0.067903 0.10595 -0.0088089 0.053775 0.0002138 -0.00038342 0.0003193 -0.0013889 -0.13758 0 0 -0.027274 0 0.14708 0.16212 0.13404 0 0
3.7266 0.02566 0.018802 0.11878 0.054692 0 0.056947 -0.00051459 -0.0096074 -0.056882 -0.0058637 -0.094625 1.7402 0.37167 0.002124 0.051464 -0.0031153 0.0025561 0.13278 0.17268 0.036821 0.12094 0.10233 0.065139 0.081404 0.0011687 -0.00015551 0.00025928 -0.0012307 0.39018 0 0 -0.075376 0 0.11849 0.15992 0.16631 0 0
3.7305 0.01472 0.0072958 0.072712 0.042769 0 0.052082 -0.023685 -0.032606 -0.074649 -0.027045 -0.12232 2.1889 0.3584 0.021756 0.055822 -0.043411 0.023867 0.1457 0.23779 0.072816 0.16927 0.070319 0.11956 0.094458 0.0012188 0.0006178 0.00014921 -0.0013366 0.80631 0 0 -0.10042 0 0.072143 0.12083 0.17616 0 0
3.7344 0.0023346 -0.0020257 -0.017913 -0.0038606 0 0.011528 -0.036064 -0.051278 -0.072942 -0.049823 -0.11107 2.6251 0.31435 0.02571 0.061313 -0.069015 0.024573 0.15357 0.2916 0.086946 0.20684 0.039775 0.15326 0.10754 0.00072817 0.0017703 -2.8171e-05 -0.001438 1.0351 0 0 -0.097798 0 0.023932 0.066372 0.16725 0 0
3.7383 -0.010655 -0.0091118 -0.092044 -0.056996 0 -0.041146 -0.037732 -0.060773 -0.066269 -0.065476 -0.083561 3.0381 0.25026 0.020131 0.067084 -0.073449 0.021287 0.15883 0.32837 0.092512 0.23063 0.022622 0.17211 0.12409 0.00025921 0.0025546 -0.00040166 -0.0014464 1.1072 0 0 -0.079052 0 -0.019214 0.007671 0.14432 0 0
3.7422 -0.021134 -0.016387 -0.097293 -0.080529 0 -0.073548 -0.037663 -0.063249 -0.067705 -0.070567 -0.071593 3.4341 0.17768 0.014332 0.072004 -0.052932 0.028315 0.1634 0.34391 0.10101 0.23882 0.028114 0.18424 0.14573 2.7501e-05 0.0022104 -0.00096129 -0.0015271 1.1495 0 0 -0.065005 0 -0.051162 -0.044518 0.1133 0 0
3.7461 -0.027245 -0.026068 -0.034295 -0.060907 0 -0.069939 -0.043694 -0.064032 -0.07748 -0.068189 -0.090656 3.8373 0.11473 0.015213 0.073528 -0.0046764 0.048233 0.16883 0.33251 0.11524 0.22934 0.066937 0.19389 0.17121 -0.00013309 0.00075661 -0.0014152 -0.0018093 1.2649 0 0 -0.070002 0 -0.062976 -0.074022 0.084906 0 0
3.75 -0.031717 -0.03781 0.042347 -0.019445 0 -0.04213 -0.053506 -0.064943 -0.084552 -0.062956 -0.12616 4.2718 0.08209 0.023968 0.068548 0.05699 0.072528 0.17359 0.30012 0.12914 0.20931 0.13144 0.19825 0.19092 -0.00039518 -0.00085604 -0.0014056 -0.0020949 1.424 0 0 -0.089575 0 -0.051417 -0.070376 0.072987 0 0
3.7539 -0.040134 -0.049161 0.069345 0.0044999 0 -0.018199 -0.057399 -0.063496 -0.078522 -0.056941 -0.14374 4.7373 0.078314 0.036066 0.057929 0.11453 0.089559 0.17509 0.2605 0.13313 0.18871 0.20139 0.18994 0.19945 -0.00067786 -0.0015274 -0.00090086 -0.001973 1.4896 0 0 -0.1029 0 -0.024669 -0.043315 0.076889 0 0
3.7578 -0.055034 -0.058161 0.02698 -0.014563 0 -0.01992 -0.050198 -0.058314 -0.059504 -0.050598 -0.11647 5.2034 0.10078 0.044316 0.042745 0.15828 0.092762 0.17159 0.22143 0.12112 0.17284 0.26479 0.16371 0.19476 -0.00079158 -0.0010107 -0.00030683 -0.0012753 1.3586 0 0 -0.089614 0 0.012114 0.00032613 0.093965 0 0
3.7617 -0.072331 -0.06524 -0.047744 -0.067837 0 -0.047507 -0.038591 -0.052699 -0.037189 -0.045635 -0.047718 5.6321 0.14429 0.043699 0.024692 0.17961 0.083923 0.16162 0.19064 0.095047 0.16646 0.30988 0.12277 0.17628 -0.00073661 -0.00010826 -9.9262e-05 -0.00036865 1.078 0 0 -0.047773 0 0.052811 0.052033 0.11963 0 0
3.7656 -0.084834 -0.072643 -0.097206 -0.11957 0 -0.082264 -0.034958 -0.050965 -0.022147 -0.044936 0.028806 6.0105 0.19596 0.035085 0.0089647 0.16435 0.070902 0.1433 0.18243 0.064472 0.17655 0.31612 0.079918 0.1476 -0.00073292 0.00017012 -0.00033078 0.00010275 0.8189 0 0 0.0023786 0 0.083728 0.09419 0.14086 0 0
3.7695 -0.089776 -0.082255 -0.09402 -0.13541 0 -0.1029 -0.044311 -0.052391 -0.018993 -0.049543 0.072093 6.3606 0.23691 0.024801 0.00053688 0.12657 0.062363 0.12236 0.19486 0.041718 0.19641 0.29406 0.051699 0.12351 -0.00093359 -0.00038291 -0.00056493 -0.0001891 0.74126 0 0 0.032397 0 0.09625 0.11697 0.14709 0 0
3.7734 -0.092052 -0.094067 -0.060924 -0.10887 0 -0.10189 -0.059388 -0.051861 -0.026605 -0.05723 0.062296 6.7151 0.2612 0.01972 0.0010097 0.076909 0.062836 0.10286 0.2244 0.035235 0.22087 0.25482 0.049248 0.11146 -0.0011963 -0.001047 -0.00035908 -0.00093901 0.88409 0 0 0.026142 0 0.088316 0.12008 0.13719 0 0
3.7773 -0.099051 -0.1064 -0.045095 -0.065975 0 -0.090001 -0.069916 -0.048045 -0.042065 -0.065242 0.013032 7.0849 0.2655 0.021755 0.011168 0.024436 0.070756 0.088246 0.26782 0.045545 0.24579 0.20849 0.072398 0.11681 -0.0012266 -0.0010341 0.00020646 -0.0015095 1.1775 0 0 -0.0097825 0 0.059252 0.10477 0.1121 0 0
3.7813 -0.11234 -0.11718 -0.074027 -0.045367 0 -0.086848 -0.075465 -0.049055 -0.062658 -0.073977 -0.041311 7.4486 0.24744 0.026871 0.031487 -0.018568 0.080664 0.083333 0.32077 0.0667 0.26588 0.16966 0.11199 0.14583 -0.00094158 -0.00037144 0.00055793 -0.001527 1.5366 0 0 -0.053308 0 0.0091425 0.074444 0.07566 0 0
3.7852 -0.12554 -0.12507 -0.1332 -0.069267 0 -0.10482 -0.08656 -0.066397 -0.085203 -0.086663 -0.072858 7.7774 0.21356 0.029884 0.058111 -0.036681 0.088294 0.092704 0.37472 0.092319 0.27691 0.15889 0.15859 0.19817 -0.00061169 0.00015483 0.00023388 -0.0011393 1.9275 0 0 -0.084824 0 -0.05242 0.041257 0.042883 0 0
3.7891 -0.13134 -0.13001 -0.18175 -0.12652 0 -0.13837 -0.1119 -0.10164 -0.10641 -0.10497 -0.080771 8.065 0.17692 0.030517 0.084615 -0.032731 0.094889 0.11222 0.42406 0.12134 0.28275 0.17504 0.21003 0.26034 -0.00058359 -9.2189e-05 -0.00057229 -0.00069973 2.3502 0 0 -0.10082 0 -0.11102 0.014897 0.024067 0 0
3.793 -0.13007 -0.13321 -0.18781 -0.18028 0 -0.1671 -0.14609 -0.1408 -0.1257 -0.12596 -0.089072 8.3313 0.14311 0.034478 0.10809 -0.0087407 0.10693 0.13989 0.46632 0.15837 0.28618 0.21638 0.27078 0.32575 -0.00088605 -0.0008676 -0.0011501 -0.0002941 2.7884 0 0 -0.11316 0 -0.15933 -0.00090017 0.02341 0 0
3.7969 -0.13028 -0.13679 -0.15248 -0.19529 0 -0.17138 -0.17257 -0.16514 -0.14677 -0.14462 -0.12378 8.5974 0.11687 0.048084 0.1261 0.031928 0.13082 0.17336 0.49947 0.20797 0.29027 0.27938 0.34375 0.38794 -0.0011752 -0.0012974 -0.00098317 0.00031801 3.2008 0 0 -0.13634 0 -0.19088 -0.0036082 0.043319 0 0
3.8008 -0.13993 -0.14257 -0.10629 -0.16526 0 -0.14942 -0.18001 -0.16905 -0.1738 -0.15938 -0.18824 8.8591 0.10429 0.071541 0.13529 0.083508 0.16649 0.20926 0.51901 0.26765 0.30042 0.35741 0.4227 0.43683 -0.0011006 -0.00082422 -0.00028155 0.0012988 3.5599 0 0 -0.17402 0 -0.1949 0.0096404 0.0853 0 0
3.8047 -0.15761 -0.15065 -0.086112 -0.11902 0 -0.12141 -0.1743 -0.16616 -0.20514 -0.17385 -0.25759 9.0917 0.10175 0.097615 0.13844 0.13367 0.20556 0.24341 0.52609 0.32628 0.31709 0.43474 0.49338 0.47076 -0.00069957 0.00020012 0.00025391 0.0023883 3.879 0 0 -0.21582 0 -0.1781 0.031495 0.13453 0 0
3.8086 -0.17344 -0.1591 -0.11098 -0.098993 0 -0.11519 -0.17282 -0.17574 -0.23159 -0.19201 -0.29811 9.2788 0.10508 0.11714 0.13822 0.17704 0.23617 0.2744 0.52215 0.37005 0.33746 0.50445 0.54313 0.49186 -0.00039143 0.00090388 0.00019215 0.0030863 4.1837 0 0 -0.24598 0 -0.1491 0.05691 0.18145 0 0
3.8125 -0.17929 -0.16571 -0.17062 -0.12728 0 -0.14325 -0.18635 -0.20259 -0.24325 -0.21212 -0.29546 9.4332 0.11161 0.12606 0.1362 0.21007 0.25088 0.30111 0.50771 0.39163 0.35886 0.56195 0.5701 0.50104 -0.00058067 0.00080444 -0.00017535 0.0031881 4.464 0 0 -0.25613 0 -0.11403 0.082785 0.21998 0 0
3.8164 -0.17742 -0.17045 -0.2308 -0.18672 0 -0.19039 -0.20817 -0.23141 -0.23885 -0.22658 -0.26704 9.584 0.11852 0.12745 0.13383 0.22918 0.25151 0.3223 0.48313 0.39488 0.37748 0.6026 0.58284 0.49911 -0.0012823 0.00023805 -0.00020026 0.0030393 4.6695 0 0 -0.25142 0 -0.080123 0.10599 0.24395 0 0
3.8203 -0.17839 -0.17632 -0.25301 -0.23435 0 -0.22454 -0.22187 -0.24196 -0.2275 -0.22892 -0.24629 9.7433 0.12284 0.12729 0.13142 0.22977 0.247 0.33477 0.44937 0.39124 0.38595 0.61949 0.59061 0.48495 -0.0021274 -0.00010577 0.0003374 0.0031673 4.7612 0 0 -0.24494 0 -0.057527 0.12293 0.24834 0 0
3.8242 -0.19028 -0.18697 -0.22052 -0.23767 0 -0.22366 -0.21929 -0.2295 -0.22021 -0.22053 -0.25183 9.8888 0.125 0.12877 0.12774 0.21881 0.24636 0.33972 0.41254 0.39057 0.38483 0.61954 0.59375 0.46232 -0.002692 4.1122e-05 0.00091564 0.0036767 4.7565 0 0 -0.24528 0 -0.044626 0.13495 0.24309 0 0
3.8281 -0.21041 -0.20315 -0.15551 -0.20323 0 -0.19592 -0.20915 -0.20947 -0.2196 -0.20997 -0.26938 9.9834 0.12547 0.13071 0.12204 0.19929 0.25232 0.33716 0.37549 0.3941 0.37487 0.60491 0.58401 0.43243 -0.0027997 0.00031812 0.00082446 0.0041111 4.7127 0 0 -0.2483 0 -0.039286 0.14247 0.23289 0 0
3.832 -0.22813 -0.22132 -0.11095 -0.17151 0 -0.17434 -0.20739 -0.20203 -0.219 -0.2056 -0.26429 10.013 0.12483 0.13046 0.11396 0.17463 0.26044 0.32753 0.3411 0.39476 0.35743 0.57833 0.55449 0.3971 -0.0025529 0.00026693 1.2355e-05 0.0039812 4.6684 0 0 -0.24091 0 -0.038815 0.14604 0.22223 0 0
3.8359 -0.2353 -0.2361 -0.13536 -0.1813 0 -0.18873 -0.22022 -0.21281 -0.21193 -0.20898 -0.21525 10.001 0.12381 0.12749 0.10377 0.15059 0.26378 0.31154 0.31468 0.38448 0.33505 0.54363 0.50986 0.36058 -0.0021661 -8.1005e-05 -0.00072686 0.0033794 4.6166 0 0 -0.21448 0 -0.038635 0.14595 0.21718 0 0
3.8398 -0.23335 -0.24421 -0.23236 -0.23474 0 -0.23893 -0.23802 -0.22927 -0.20122 -0.21566 -0.13896 9.9885 0.12342 0.12379 0.09564 0.1347 0.25939 0.29444 0.30014 0.36235 0.31357 0.51039 0.4669 0.33256 -0.0018193 -0.000266 -0.00051169 0.002955 4.5446 0 0 -0.17623 0 -0.035209 0.14368 0.2191 0 0
3.8438 -0.23017 -0.24608 -0.34919 -0.29417 0 -0.29312 -0.24577 -0.2349 -0.19748 -0.22091 -0.082278 9.9901 0.12451 0.12158 0.093039 0.12871 0.25166 0.28005 0.29757 0.3373 0.29588 0.48372 0.44474 0.31828 -0.0016258 -1.7209e-05 0.00066667 0.0032268 4.4858 0 0 -0.14742 0 -0.030088 0.14036 0.22449 0 0
3.8477 -0.23083 -0.24372 -0.41012 -0.31392 0 -0.31305 -0.23794 -0.22545 -0.20801 -0.22369 -0.086955 9.9814 0.12811 0.12178 0.098444 0.13309 0.25011 0.27059 0.30765 0.32331 0.28376 0.46618 0.4532 0.32111 -0.0016366 0.00034066 0.0018028 0.0039798 4.5106 0 0 -0.14828 0 -0.025288 0.13656 0.23048 0 0
3.8516 -0.23217 -0.23745 -0.37284 -0.27836 0 -0.28443 -0.22223 -0.21127 -0.22849 -0.22513 -0.15638 9.9195 0.13548 0.12449 0.11408 0.14726 0.26285 0.26788 0.33068 0.33049 0.27867 0.45945 0.48806 0.34348 -0.0018199 0.00021929 0.001775 0.0044482 4.6495 0 0 -0.18183 0 -0.02351 0.13284 0.23367 0 0
3.8555 -0.22642 -0.2254 -0.26222 -0.21283 0 -0.22658 -0.20989 -0.20536 -0.24645 -0.22516 -0.25222 9.7806 0.15157 0.13018 0.14349 0.16688 0.29022 0.2737 0.36898 0.35827 0.28449 0.46305 0.53525 0.38785 -0.0020715 -0.000507 0.000435 0.0041314 4.8348 0 0 -0.23053 0 -0.030924 0.13009 0.22654 0 0
3.8594 -0.20939 -0.20631 -0.15146 -0.16002 0 -0.17453 -0.20442 -0.21086 -0.25284 -0.22224 -0.32272 9.5764 0.17573 0.13908 0.17778 0.18201 0.32313 0.28157 0.41336 0.39525 0.29759 0.46598 0.57874 0.43702 -0.0023121 -0.001224 -0.0011863 0.0033632 4.9339 0 0 -0.26895 0 -0.044255 0.12837 0.21065 0 0
3.8633 -0.18452 -0.18248 -0.10517 -0.14467 0 -0.15098 -0.20052 -0.21979 -0.2489 -0.21628 -0.33829 9.3388 0.20757 0.14929 0.21184 0.18832 0.34793 0.28804 0.45889 0.42585 0.3165 0.46277 0.60647 0.48201 -0.0025835 -0.0011318 -0.0017754 0.002994 4.8522 0 0 -0.28167 0 -0.059934 0.12787 0.1876 0 0
3.8672 -0.15962 -0.15906 -0.13155 -0.15781 0 -0.15212 -0.19211 -0.22152 -0.24163 -0.20974 -0.30673 9.0899 0.24591 0.15669 0.24055 0.18262 0.35492 0.2899 0.50011 0.43916 0.33924 0.44886 0.61243 0.5143 -0.0029897 -9.1339e-05 -0.00089026 0.0035019 4.601 0 0 -0.27143 0 -0.073838 0.12877 0.15961 0 0
3.8711 -0.1403 -0.14008 -0.18213 -0.17052 0 -0.15687 -0.17891 -0.21093 -0.23369 -0.20412 -0.25989 8.8293 0.28809 0.15792 0.25535 0.16102 0.34404 0.28231 0.52686 0.43386 0.36211 0.41801 0.59633 0.52028 -0.0034961 0.0011396 0.00069266 0.0044834 4.2639 0 0 -0.25209 0 -0.078077 0.13169 0.13073 0 0
3.875 -0.12664 -0.12508 -0.19565 -0.16074 0 -0.14763 -0.16441 -0.18944 -0.22008 -0.19591 -0.22672 8.5446 0.32552 0.15381 0.24982 0.1281 0.32318 0.26341 0.52617 0.41588 0.37641 0.37175 0.56189 0.49197 -0.0038317 0.0015705 0.0017027 0.0050725 3.9026 0 0 -0.23464 0 -0.064917 0.1373 0.10799 0 0
3.8789 -0.11474 -0.10982 -0.14656 -0.12842 0 -0.12327 -0.14945 -0.16104 -0.19502 -0.17803 -0.21474 8.2311 0.35227 0.14887 0.22831 0.092879 0.30004 0.23702 0.49757 0.39068 0.37694 0.31863 0.51351 0.43786 -0.0036929 0.0008964 0.0014466 0.0048358 3.5039 0 0 -0.21911 0 -0.037772 0.14509 0.09352 0 0
3.8828 -0.10003 -0.090213 -0.059869 -0.089627 0 -0.095086 -0.13021 -0.12943 -0.16041 -0.14689 -0.21039 7.8991 0.36417 0.14627 0.19357 0.060262 0.27437 0.20505 0.44001 0.35702 0.35942 0.26296 0.45248 0.36227 -0.0031056 -0.00023925 0.00027595 0.0041885 3.0134 0 0 -0.19794 0 2.2249e-05 0.15443 0.088211 0 0
3.8867 -0.079075 -0.065446 0.013955 -0.059693 0 -0.073296 -0.10262 -0.097733 -0.12509 -0.10728 -0.19296 7.5643 0.35758 0.14281 0.14936 0.034769 0.23758 0.1696 0.35392 0.3074 0.32011 0.20874 0.37552 0.2706 -0.0025337 -0.00087439 -0.00084859 0.0039038 2.4021 0 0 -0.16471 0 0.043725 0.16438 0.092206 0 0
3.8906 -0.049831 -0.037421 0.039026 -0.041887 0 -0.057653 -0.066978 -0.067798 -0.09471 -0.068292 -0.14959 7.2337 0.32366 0.12991 0.1028 0.022062 0.18073 0.13245 0.23937 0.23532 0.24901 0.15847 0.27808 0.17005 -0.002512 -0.00059805 -0.0011825 0.0042618 1.6813 0 0 -0.11911 0 0.080931 0.17108 0.10491 0 0
3.8945 -0.012339 -0.0077658 0.018193 -0.028078 0 -0.039115 -0.026714 -0.037779 -0.063633 -0.033488 -0.082306 6.9015 0.27148 0.10083 0.061546 0.014432 0.10418 0.093567 0.11637 0.14272 0.15706 0.10489 0.15995 0.069746 -0.0031056 0.00017966 -0.00067883 0.0047347 0.86029 0 0 -0.064902 0 0.10254 0.17051 0.11889 0 0
3.8984 0.029976 0.023767 -0.011906 -0.0064667 0 -0.0082694 0.016623 -0.0014533 -0.018965 0.0039155 -0.005134 6.5567 0.20668 0.057804 0.027169 0.0049091 0.019962 0.05128 -0.0050051 0.04077 0.051402 0.040976 0.027801 -0.028992 -0.0037698 0.00073701 0.00015741 0.0044973 -0.084871 0 0 -0.0055856 0 0.1067 0.16032 0.13029 0 0
3.9023 0.070751 0.057727 -0.0071896 0.031089 0 0.037847 0.064551 0.047228 0.046221 0.053869 0.065708 6.1941 0.13406 0.011869 0.00015125 -0.012773 -0.055723 0.003993 -0.11684 -0.057398 -0.061694 -0.039327 -0.10855 -0.1259 -0.0038354 0.00073174 0.00075533 0.0031876 -1.1726 0 0 0.056834 0 0.093011 0.13871 0.13601 0 0
3.9063 0.10404 0.092369 0.053771 0.084751 0 0.094515 0.11652 0.10692 0.12366 0.1167 0.12278 5.8207 0.059828 -0.025391 -0.019989 -0.047988 -0.11417 -0.05098 -0.20918 -0.14559 -0.1738 -0.14498 -0.24276 -0.22197 -0.0031777 0.00037889 0.00084539 0.0011479 -2.3452 0 0 0.11993 0 0.062156 0.10306 0.13199 0 0
3.9102 0.12811 0.12344 0.15293 0.1449 0 0.15182 0.16496 0.16647 0.19433 0.1785 0.17242 5.4529 -0.0066437 -0.050946 -0.037604 -0.10987 -0.15985 -0.1148 -0.27403 -0.22724 -0.27226 -0.27947 -0.37419 -0.31936 -0.0023724 4.0088e-05 0.00050169 -0.00099101 -3.4559 0 0 0.18003 0 0.022207 0.054177 0.11521 0 0
3.9141 0.14573 0.14702 0.24028 0.19427 0 0.19795 0.19825 0.2115 0.24256 0.22112 0.22876 5.1102 -0.063118 -0.071734 -0.056553 -0.18987 -0.20504 -0.18224 -0.31985 -0.30932 -0.35532 -0.42636 -0.50301 -0.41701 -0.0021344 -0.00022544 -3.1881e-05 -0.002839 -4.3486 0 0 0.23428 0 -0.017341 2.2589e-05 0.090202 0 0
3.918 0.16025 0.16235 0.26536 0.21624 0 0.22295 0.21061 0.23498 0.26644 0.23783 0.29915 4.8073 -0.10865 -0.096932 -0.077681 -0.28238 -0.25796 -0.24958 -0.35034 -0.39316 -0.4222 -0.57462 -0.62307 -0.51249 -0.0025947 -0.00062687 -0.00052623 -0.0043383 -4.9578 0 0 0.28244 0 -0.053162 -0.055097 0.059467 0 0
3.9219 0.17158 0.17159 0.21553 0.20662 0 0.22328 0.20859 0.24219 0.27577 0.23893 0.37247 4.5501 -0.14296 -0.12836 -0.10111 -0.38056 -0.31454 -0.3127 -0.36962 -0.47064 -0.47296 -0.71231 -0.72076 -0.60264 -0.0031705 -0.001207 -0.00085455 -0.0054638 -5.3289 0 0 0.32481 0 -0.082898 -0.10681 0.025895 0 0
3.9258 0.1764 0.17673 0.13199 0.17941 0 0.20507 0.20627 0.24512 0.28145 0.24127 0.42235 4.3336 -0.16465 -0.1582 -0.12433 -0.4702 -0.36092 -0.36228 -0.3817 -0.52896 -0.5059 -0.81388 -0.78217 -0.6775 -0.003177 -0.0015752 -0.00098674 -0.0060302 -5.5407 0 0 0.35786 0 -0.10515 -0.14704 -0.0049807 0 0
3.9297 0.17266 0.17727 0.084101 0.15872 0 0.18197 0.21272 0.25189 0.28705 0.25221 0.42606 4.1455 -0.17775 -0.17622 -0.1418 -0.53954 -0.38457 -0.39462 -0.38993 -0.55948 -0.52579 -0.87095 -0.80205 -0.73059 -0.0025438 -0.0012043 -0.00093557 -0.0058993 -5.6183 0 0 0.37352 0 -0.12469 -0.17391 -0.028292 0 0
3.9336 0.163 0.17137 0.11502 0.16062 0 0.16681 0.22425 0.26058 0.28924 0.26379 0.3845 3.972 -0.18381 -0.17953 -0.15069 -0.58631 -0.38414 -0.41029 -0.39261 -0.56273 -0.53351 -0.88742 -0.78601 -0.75992 -0.001881 -3.8376e-05 -0.00070855 -0.0053201 -5.5292 0 0 0.36505 0 -0.14389 -0.18899 -0.042882 0 0
3.9375 0.15318 0.15926 0.20211 0.17983 0 0.16274 0.22879 0.26216 0.28336 0.26202 0.32483 3.8033 -0.18291 -0.17538 -0.149 -0.60901 -0.36977 -0.40935 -0.38697 -0.54557 -0.52786 -0.86609 -0.74406 -0.76304 -0.0018326 0.0012532 -0.00032042 -0.004915 -5.253 0 0 0.33463 0 -0.16352 -0.19319 -0.047965 0 0
3.9414 0.14679 0.14504 0.27069 0.19397 0 0.16186 0.21764 0.24836 0.26696 0.24082 0.28055 3.6375 -0.1742 -0.17408 -0.13463 -0.60653 -0.35342 -0.39187 -0.36828 -0.51412 -0.50578 -0.81108 -0.68228 -0.73668 -0.0024073 0.0017447 0.00012962 -0.0052152 -4.8323 0 0 0.2937 0 -0.18343 -0.18759 -0.04287 0 0
3.9453 0.14225 0.13449 0.25601 0.18302 0 0.15349 0.19252 0.21726 0.23891 0.2063 0.26456 3.4806 -0.15374 -0.17858 -0.10651 -0.57877 -0.33786 -0.35773 -0.32644 -0.46889 -0.45867 -0.73074 -0.60046 -0.67497 -0.0029826 0.0010814 0.00041123 -0.0061848 -4.3387 0 0 0.25398 0 -0.19886 -0.17315 -0.027443 0 0
3.9492 0.13565 0.13079 0.16166 0.14722 0 0.13533 0.1621 0.1736 0.19786 0.16901 0.25776 3.3453 -0.12382 -0.18056 -0.07221 -0.53759 -0.31393 -0.31417 -0.2664 -0.4059 -0.39264 -0.64136 -0.49687 -0.59116 -0.0029495 -0.00012625 0.00026993 -0.0072276 -3.7948 0 0 0.21671 0 -0.20641 -0.15349 -0.0068097 0 0
3.9531 0.12643 0.13229 0.060433 0.1075 0 0.11683 0.13368 0.12584 0.14423 0.13432 0.2238 3.2454 -0.085392 -0.167 -0.034918 -0.48622 -0.26886 -0.26315 -0.1909 -0.32203 -0.31074 -0.54705 -0.37415 -0.49006 -0.0022963 -0.00078175 -0.00032995 -0.0076776 -3.1535 0 0 0.17116 0 -0.20432 -0.12907 0.01741 0 0
3.957 0.11961 0.13442 0.03306 0.088672 0 0.11116 0.10939 0.083094 0.08393 0.10128 0.13816 3.188 -0.040023 -0.13148 0.0023296 -0.42772 -0.1989 -0.20669 -0.10381 -0.21996 -0.21728 -0.45122 -0.24091 -0.37721 -0.0015383 -0.00027117 -0.0010491 -0.0072969 -2.3728 0 0 0.10541 0 -0.19164 -0.10042 0.043694 0 0
3.9609 0.12139 0.13373 0.098052 0.10003 0 0.12266 0.089248 0.052615 0.028259 0.069272 0.0089432 3.1667 0.0088871 -0.080591 0.035307 -0.36505 -0.11576 -0.14743 -0.012706 -0.10998 -0.12094 -0.3573 -0.10946 -0.26163 -0.0011276 0.00096528 -0.001337 -0.0063474 -1.5115 0 0 0.020059 0 -0.16754 -0.067913 0.070373 0 0
3.9648 0.1324 0.13012 0.19584 0.12933 0 0.14148 0.075 0.037116 -0.011672 0.042633 -0.12546 3.1635 0.053016 -0.029925 0.061987 -0.30421 -0.041363 -0.091459 0.068393 -0.0083125 -0.037567 -0.27077 0.0061404 -0.1591 -0.0010136 0.0018073 -0.00086947 -0.0052748 -0.73877 0 0 -0.067196 0 -0.13904 -0.035387 0.095519 0 0
3.9688 0.14535 0.12557 0.24108 0.15326 0 0.15051 0.068775 0.033267 -0.031573 0.027044 -0.21795 3.16 0.087607 0.0062421 0.083057 -0.24994 0.0049499 -0.043227 0.13285 0.066859 0.025708 -0.19694 0.090241 -0.077842 -0.00080266 0.0014482 0.00011333 -0.0043916 -0.23655 0 0 -0.13049 0 -0.11216 -0.0066363 0.11806 0 0
3.9727 0.14987 0.12117 0.19509 0.15413 0 0.13897 0.068614 0.03379 -0.035019 0.022657 -0.23755 3.151 0.10933 0.022918 0.0985 -0.20652 0.016934 -0.0065468 0.17591 0.10099 0.064069 -0.14158 0.12735 -0.024291 -0.00028044 9.93e-05 0.00093003 -0.0038261 -0.085234 0 0 -0.15056 0 -0.09053 0.015313 0.13684 0 0
3.9766 0.14004 0.11559 0.094335 0.13027 0 0.11084 0.068043 0.033102 -0.027915 0.023493 -0.18297 3.146 0.11531 0.024257 0.10834 -0.17858 0.0023673 0.014692 0.1936 0.089124 0.07383 -0.11108 0.10841 -0.0041955 0.00031472 -0.0012309 0.00099544 -0.0036357 -0.2352 0 0 -0.12425 0 -0.077469 0.027331 0.15061 0 0
3.9805 0.11809 0.1062 0.014097 0.094671 0 0.081673 0.062174 0.032197 -0.012259 0.024954 -0.08035 3.1582 0.099216 0.017255 0.10946 -0.17985 -0.024855 0.0095744 0.17529 0.039172 0.046743 -0.12492 0.038264 -0.03242 0.0005545 -0.00165 0.00030014 -0.0038338 -0.57439 0 0 -0.06368 0 -0.07832 0.022072 0.15457 0 0
3.9844 0.091378 0.091339 0.004896 0.064999 0 0.066599 0.053998 0.037769 0.01427 0.030585 0.031018 3.1896 0.071159 0.0058914 0.10264 -0.2032 -0.054164 -0.01387 0.13546 -0.031026 0.0012472 -0.17022 -0.063278 -0.088379 0.00029283 -0.0011229 -0.0006164 -0.0042839 -1.0089 0 0 0.011494 0 -0.086945 0.0057692 0.15002 0 0
3.9883 0.066448 0.071562 0.057803 0.052085 0 0.069148 0.052676 0.055458 0.052762 0.04877 0.11785 3.2293 0.035319 -0.0096379 0.087165 -0.2451 -0.082405 -0.052174 0.079437 -0.10266 -0.055505 -0.24057 -0.17033 -0.16314 -0.00018827 -0.00038249 -0.0011638 -0.0046654 -1.48 0 0 0.082581 0 -0.10064 -0.018354 0.13709 0 0
3.9922 0.045554 0.049151 0.12155 0.053086 0 0.078643 0.063985 0.083019 0.097765 0.081423 0.16817 3.2676 -0.0040078 -0.029724 0.062839 -0.30068 -0.11134 -0.10102 0.013126 -0.1655 -0.11633 -0.32782 -0.26382 -0.24702 -0.00049644 -0.00016807 -0.0011796 -0.0046646 -1.928 0 0 0.13762 0 -0.11671 -0.046675 0.11641 0 0
3.9961 0.027685 0.026895 0.14722 0.053322 0 0.077328 0.082508 0.10981 0.13807 0.11694 0.19431 3.3091 -0.040676 -0.052629 0.02926 -0.3612 -0.14248 -0.1535 -0.054843 -0.22039 -0.17111 -0.41815 -0.33749 -0.32501 -0.00052871 -0.00056447 -0.00095127 -0.0042552 -2.2691 0 0 0.17389 0 -0.13149 -0.073426 0.089014 0 0
4 0.011473 0.0070835 0.11993 0.03694 0 0.052351 0.094397 0.12345 0.16301 0.13655 0.21968 3.3706 -0.067587 -0.074866 -0.0078791 -0.40847 -0.17354 -0.19655 -0.11008 -0.27211 -0.20825 -0.48734 -0.39229 -0.37723 -0.00051553 -0.001049 -0.00083357 -0.0037674 -2.4254 0 0 0.19644 0 -0.14134 -0.091304 0.060432 0 0
4.0039 -0.0035699 -0.0092145 0.058838 0.00046956 0 0.0053336 0.088789 0.11808 0.16816 0.12904 0.25649 3.4628 -0.083796 -0.093193 -0.041146 -0.43365 -0.19799 -0.22402 -0.14635 -0.31838 -0.22598 -0.52629 -0.42569 -0.39977 -0.00070283 -0.0011104 -0.00090774 -0.0036339 -2.3686 0 0 0.21194 0 -0.14592 -0.09954 0.035756 0 0
4.0078 -0.018072 -0.022802 -0.0033129 -0.041414 0 -0.046482 0.066647 0.097455 0.15567 0.09953 0.29137 3.5756 -0.088297 -0.10525 -0.065181 -0.43098 -0.20662 -0.23163 -0.159 -0.34497 -0.22207 -0.52899 -0.42703 -0.38956 -0.0010631 -0.00076098 -0.0010101 -0.0040297 -2.1191 0 0 0.22039 0 -0.1447 -0.097861 0.018335 0 0
4.0117 -0.033849 -0.036463 -0.040566 -0.065466 0 -0.079648 0.038305 0.070627 0.12987 0.063292 0.29259 3.6844 -0.080532 -0.10836 -0.074631 -0.39607 -0.1904 -0.21593 -0.14425 -0.33241 -0.19497 -0.49126 -0.38363 -0.3451 -0.0013499 -0.00044337 -0.0010076 -0.0047218 -1.6978 0 0 0.21166 0 -0.13727 -0.08667 0.011299 0 0
4.0156 -0.053053 -0.053655 -0.045095 -0.059979 0 -0.080349 0.012545 0.044004 0.093091 0.031108 0.23588 3.7714 -0.056727 -0.098971 -0.056673 -0.318 -0.14453 -0.16698 -0.090822 -0.26941 -0.13667 -0.40001 -0.29092 -0.25869 -0.0013866 -0.00050277 -0.00094879 -0.0052272 -1.0865 0 0 0.17208 0 -0.12088 -0.065882 0.021917 0 0
4.0195 -0.076116 -0.076011 -0.030637 -0.038742 0 -0.056602 -0.011623 0.015857 0.045363 0.00079046 0.1272 3.8384 -0.021523 -0.074592 -0.016892 -0.21387 -0.072279 -0.095111 -0.01113 -0.16183 -0.056464 -0.27347 -0.15655 -0.14628 -0.0012258 -0.00082762 -0.00093331 -0.0050957 -0.24886 0 0 0.097416 0 -0.097387 -0.040396 0.045666 0 0
4.0234 -0.10079 -0.10147 -0.027147 -0.033889 0 -0.036237 -0.04274 -0.022453 -0.013296 -0.037605 0.0012412 3.8985 0.023104 -0.036773 0.039544 -0.092931 0.014592 -0.0059495 0.088237 -0.029421 0.041206 -0.11963 0.0050608 -0.014214 -0.0010066 -0.0010265 -0.00092204 -0.0040948 0.81182 0 0 0.00030422 0 -0.067957 -0.011761 0.079068 0 0
4.0273 -0.12342 -0.12504 -0.062804 -0.070139 0 -0.048754 -0.087325 -0.078981 -0.081203 -0.089672 -0.10536 3.9547 0.075288 0.0085795 0.10752 0.036967 0.10133 0.095522 0.20168 0.10689 0.15238 0.054883 0.18135 0.13256 -0.0007182 -0.00089862 -0.00077054 -0.0022438 2.0222 0 0 -0.09682 0 -0.034005 0.018855 0.11878 0 0
4.0313 -0.14128 -0.14197 -0.13918 -0.14148 0 -0.10262 -0.14267 -0.15242 -0.15539 -0.15053 -0.18298 3.994 0.13256 0.054804 0.17946 0.1657 0.17882 0.20281 0.32233 0.2366 0.272 0.24257 0.36505 0.28885 -0.0001892 -0.00065031 -0.00044434 0.00022048 3.2711 0 0 -0.1789 0 0.0020831 0.050236 0.15992 0 0
4.0352 -0.1537 -0.1509 -0.22033 -0.21217 0 -0.17631 -0.19807 -0.22884 -0.23227 -0.20962 -0.25349 4.0029 0.18734 0.098832 0.241 0.27726 0.2483 0.30274 0.43762 0.36075 0.38777 0.4259 0.55047 0.44321 0.00066712 -0.00062014 -0.00010188 0.0029053 4.4641 0 0 -0.24944 0 0.03332 0.07915 0.19327 0 0
4.0391 -0.16133 -0.154 -0.25382 -0.24364 0 -0.23248 -0.24189 -0.288 -0.30648 -0.25927 -0.34521 3.9882 0.23317 0.14163 0.287 0.3669 0.31696 0.38788 0.5405 0.48303 0.49043 0.58994 0.72794 0.58515 0.0016458 -0.00084275 0.00011582 0.0053886 5.5356 0 0 -0.32347 0 0.055223 0.10266 0.21557 0 0
4.043 -0.16469 -0.15429 -0.21417 -0.22481 0 -0.2456 -0.26751 -0.31597 -0.36911 -0.29734 -0.46087 3.9751 0.26568 0.18402 0.31522 0.43057 0.3874 0.45343 0.62634 0.59938 0.5738 0.72353 0.88239 0.70629 0.0023534 -0.00096104 0.00033813 0.0073997 6.4098 0 0 -0.40746 0 0.064958 0.11824 0.22516 0 0
4.0469 -0.16352 -0.15273 -0.13129 -0.1796 0 -0.21997 -0.27433 -0.31464 -0.4084 -0.3225 -0.56794 3.9806 0.28106 0.2224 0.3247 0.46501 0.45066 0.49543 0.69095 0.69533 0.63225 0.81595 0.99663 0.7982 0.0025416 -0.00060431 0.00087923 0.0089109 6.9683 0 0 -0.4853 0 0.060367 0.12353 0.22127 0 0
4.0508 -0.15735 -0.1479 -0.071806 -0.14508 0 -0.18258 -0.26551 -0.29922 -0.4147 -0.33002 -0.62065 3.9906 0.27113 0.24938 0.31355 0.45934 0.49021 0.50391 0.72249 0.75264 0.65172 0.83951 1.0554 0.83778 0.0023206 0.00017745 0.0018137 0.01002 7.0845 0 0 -0.52572 0 0.037339 0.11302 0.20264 0 0
4.0547 -0.14646 -0.13858 -0.083257 -0.14046 0 -0.15741 -0.24586 -0.28464 -0.38676 -0.3145 -0.59425 3.9659 0.24306 0.25935 0.29128 0.4209 0.49393 0.48578 0.72249 0.75912 0.63666 0.79946 1.0479 0.82412 0.0020229 0.00090814 0.0026888 0.010721 6.7079 0 0 -0.50596 0 0.0038544 0.090989 0.17758 0 0
4.0586 -0.13236 -0.12608 -0.15019 -0.15407 0 -0.14546 -0.22045 -0.27249 -0.33377 -0.27676 -0.50206 3.8766 0.20495 0.25307 0.26299 0.3565 0.46294 0.4475 0.69377 0.71378 0.59302 0.70773 0.96996 0.76296 0.001862 0.0011362 0.0028084 0.010842 5.9191 0 0 -0.43069 0 -0.03316 0.063035 0.15175 0 0
4.0625 -0.11733 -0.11392 -0.2058 -0.15813 0 -0.12913 -0.19296 -0.25073 -0.27045 -0.22614 -0.38209 3.7279 0.16308 0.23606 0.23128 0.2704 0.40873 0.39295 0.63723 0.62468 0.52417 0.57283 0.82692 0.65797 0.0017411 0.00087577 0.0019145 0.010267 4.8944 0 0 -0.32854 0 -0.068469 0.033804 0.12913 0 0
4.0664 -0.10368 -0.10491 -0.1921 -0.1357 0 -0.095646 -0.16388 -0.20704 -0.20819 -0.17445 -0.26736 3.5521 0.12549 0.21209 0.19816 0.1674 0.34202 0.32614 0.55333 0.50305 0.43356 0.40557 0.63539 0.51388 0.0013899 0.00057702 0.00057156 0.0092156 3.8026 0 0 -0.22968 0 -0.095655 0.0094879 0.11425 0 0
4.0703 -0.092981 -0.098641 -0.11381 -0.095003 0 -0.055162 -0.13062 -0.14275 -0.14908 -0.12714 -0.16596 3.3755 0.10576 0.17891 0.1637 0.057859 0.2648 0.25272 0.4443 0.35921 0.32685 0.22921 0.41989 0.34419 0.00066212 0.00065867 -0.00023157 0.0081906 2.7227 0 0 -0.14492 0 -0.10471 0.0011718 0.11302 0 0
4.0742 -0.085418 -0.091959 -0.034967 -0.060028 0 -0.034118 -0.09067 -0.073409 -0.087501 -0.081143 -0.065576 3.1956 0.10285 0.13139 0.12749 -0.045735 0.1737 0.17893 0.32561 0.20275 0.21561 0.065703 0.20441 0.17378 -0.00031801 0.0010872 5.0994e-05 0.0075358 1.6472 0 0 -0.064436 0 -0.09892 0.0074224 0.12126 0 0
4.0781 -0.079739 -0.082094 -0.020764 -0.048552 0 -0.049387 -0.045271 -0.01534 -0.017858 -0.031306 0.045543 2.9928 0.11503 0.069561 0.089621 -0.13712 0.070465 0.10707 0.20416 0.044705 0.10438 -0.076267 0.0045406 0.013405 -0.0012744 0.0014312 0.0010384 0.0070265 0.55503 0 0 0.025007 0 -0.080174 0.026516 0.13663 0 0
4.082 -0.073853 -0.069396 -0.078818 -0.057924 0 -0.088622 -7.4286e-06 0.027463 0.057915 0.021675 0.16197 2.7607 0.13933 0.003278 0.050621 -0.21068 -0.032179 0.039275 0.086792 -0.10176 -0.0024463 -0.18985 -0.17285 -0.12727 -0.0019967 0.001323 0.0018285 0.0059964 -0.51828 0 0 0.12235 0 -0.05116 0.055626 0.15633 0 0
4.0859 -0.066031 -0.057095 -0.15353 -0.069543 0 -0.11704 0.03844 0.062537 0.12882 0.070195 0.26256 2.52 0.16969 -0.052211 0.012912 -0.25544 -0.11606 -0.020217 -0.014554 -0.22338 -0.096787 -0.26344 -0.32257 -0.23171 -0.0024308 0.00084773 0.0018844 0.0039887 -1.4721 0 0 0.21014 0 -0.016422 0.08882 0.17538 0 0
4.0898 -0.055924 -0.048319 -0.17627 -0.065536 0 -0.10544 0.065878 0.095754 0.17996 0.10574 0.32618 2.2984 0.19501 -0.086382 -0.018427 -0.27065 -0.16918 -0.067856 -0.091929 -0.30987 -0.1718 -0.30053 -0.43424 -0.29617 -0.0026104 0.00046247 0.0014939 0.001314 -2.187 0 0 0.26795 0 0.015547 0.1158 0.1878 0 0
4.0938 -0.044553 -0.043139 -0.12348 -0.042331 0 -0.0541 0.080974 0.12113 0.2002 0.12465 0.34616 2.1006 0.2116 -0.10003 -0.040822 -0.26201 -0.1919 -0.10252 -0.1457 -0.35569 -0.22555 -0.30828 -0.49326 -0.32612 -0.0025784 0.00052784 0.0013516 -0.0010936 -2.579 0 0 0.2869 0 0.041296 0.13319 0.19218 0 0
4.0977 -0.033232 -0.038225 -0.031891 -0.011208 0 0.0085922 0.083116 0.12568 0.18731 0.12774 0.33106 1.8998 0.21811 -0.10234 -0.052301 -0.23195 -0.19235 -0.12245 -0.17491 -0.35978 -0.25506 -0.28828 -0.48938 -0.32279 -0.0024169 0.00091728 0.0017503 -0.0024435 -2.6232 0 0 0.27229 0 0.059052 0.1396 0.18783 0 0
4.1016 -0.022376 -0.029293 0.037155 0.012069 0 0.049655 0.071738 0.10421 0.1481 0.11596 0.29283 1.664 0.21439 -0.10157 -0.051224 -0.18348 -0.17701 -0.12594 -0.17922 -0.32452 -0.25751 -0.24181 -0.42448 -0.28787 -0.0023158 0.0010942 0.0022611 -0.002727 -2.3464 0 0 0.23455 0 0.067717 0.13476 0.17466 0 0
4.1055 -0.01126 -0.014215 0.047912 0.01897 0 0.055241 0.048977 0.067287 0.09467 0.088951 0.23441 1.3879 0.20282 -0.098284 -0.033827 -0.11866 -0.14638 -0.10689 -0.15271 -0.25526 -0.22203 -0.16289 -0.31207 -0.21694 -0.0025252 0.00060367 0.0022244 -0.0025677 -1.809 0 0 0.17953 0 0.066096 0.12031 0.15301 0 0
4.1094 0.0010842 0.0055247 0.012905 0.013085 0 0.035494 0.02229 0.032859 0.039211 0.048866 0.14848 1.0991 0.19119 -0.086731 -0.0078479 -0.048331 -0.099247 -0.074519 -0.1078 -0.16033 -0.16321 -0.066012 -0.16967 -0.12709 -0.0031663 -0.00046144 0.001487 -0.002444 -1.0909 0 0 0.10738 0 0.060505 0.10464 0.12926 0 0
4.1133 0.014738 0.025783 -0.023673 0.0064403 0 0.011166 0.0020586 0.010192 -0.010329 0.0041923 0.028878 0.83275 0.18156 -0.061975 0.023972 0.023757 -0.038864 -0.032268 -0.047749 -0.0504 -0.086623 0.042307 -0.012212 -0.024426 -0.0040733 -0.0014445 0.00058172 -0.0021225 -0.28295 0 0 0.019328 0 0.053256 0.090309 0.10598 0 0
4.1172 0.028578 0.042108 -0.021019 0.010896 0 -0.0023348 -0.0056728 -0.0064332 -0.052115 -0.032929 -0.11482 0.60253 0.17508 -0.025366 0.058927 0.093801 0.026101 0.016134 0.023721 0.062986 0.0013463 0.15449 0.14726 0.084258 -0.0048528 -0.001602 0.00018492 -0.00094129 0.51988 0 0 -0.076048 0 0.046401 0.079114 0.085526 0 0
4.1211 0.041019 0.051926 0.032375 0.030193 0 -0.00045851 -0.0046692 -0.027863 -0.088731 -0.054958 -0.25264 0.39479 0.17158 0.016041 0.093589 0.15552 0.086234 0.065342 0.10186 0.16853 0.090848 0.25688 0.29211 0.18793 -0.0051511 -0.0006993 0.00046669 0.0013276 1.2214 0 0 -0.1632 0 0.042387 0.072209 0.07141 0 0
4.125 0.05114 0.055597 0.11422 0.057187 0 0.014557 -0.0054814 -0.055548 -0.12231 -0.064302 -0.34533 0.18688 0.16609 0.05402 0.1237 0.19988 0.13504 0.10713 0.17532 0.25491 0.16527 0.32876 0.40012 0.26848 -0.0049067 0.00075914 0.0010124 0.0039575 1.725 0 0 -0.22569 0 0.041887 0.066612 0.065817 0 0
4.1289 0.059282 0.056112 0.18179 0.078116 0 0.038254 -0.015126 -0.078455 -0.1494 -0.069073 -0.36507 -0.033189 0.15507 0.082619 0.14756 0.2235 0.16731 0.13802 0.23587 0.31008 0.21767 0.36463 0.44973 0.31872 -0.0043719 0.0018641 0.0013212 0.0056954 1.9403 0 0 -0.25235 0 0.042942 0.05899 0.067201 0 0
4.1328 0.066771 0.057685 0.19512 0.08185 0 0.064341 -0.028689 -0.083828 -0.15995 -0.072677 -0.31182 -0.26375 0.13666 0.098263 0.16327 0.22212 0.17579 0.15499 0.27714 0.32257 0.24294 0.35976 0.43051 0.33237 -0.0039012 0.0019571 0.0012715 0.0057798 1.8044 0 0 -0.24002 0 0.043967 0.047574 0.074905 0 0
4.1367 0.074995 0.063718 0.14189 0.068468 0 0.084788 -0.03138 -0.068519 -0.14258 -0.068084 -0.2136 -0.49879 0.10963 0.098675 0.16889 0.19189 0.15277 0.1553 0.29303 0.28598 0.23699 0.31116 0.34874 0.30435 -0.0037093 0.0010979 0.0010657 0.004567 1.3102 0 0 -0.19321 0 0.043135 0.030935 0.087978 0 0
4.1406 0.084396 0.074981 0.051742 0.050803 0 0.094093 -0.010089 -0.038225 -0.093074 -0.04356 -0.10981 -0.73329 0.073114 0.083284 0.15694 0.11946 0.097313 0.12911 0.26657 0.20406 0.18739 0.20814 0.22308 0.21884 -0.0037949 -2.5691e-05 0.00082866 0.0031621 0.52028 0 0 -0.12249 0 0.03593 0.0075543 0.1052 0 0
4.1445 0.093911 0.088998 -0.014955 0.046698 0 0.094679 0.035534 0.0025135 -0.019254 0.0051022 -0.028588 -0.95892 0.03439 0.054686 0.12929 0.018242 0.020306 0.081202 0.20716 0.091348 0.10824 0.073913 0.073828 0.09658 -0.0040421 -0.00066983 0.00042631 0.0024161 -0.45 0 0 -0.041415 0 0.022084 -0.017977 0.12294 0 0
4.1484 0.10129 0.1012 -0.0055735 0.066406 0 0.095727 0.092 0.055296 0.062466 0.067951 0.027596 -1.161 -0.0025556 0.018315 0.087294 -0.10319 -0.060276 0.014132 0.12105 -0.033101 0.006531 -0.080539 -0.085837 -0.05086 -0.0043517 -0.00061199 -0.00025446 0.002235 -1.4753 0 0 0.038616 0 0.0024447 -0.04267 0.13977 0 0
4.1523 0.10432 0.10734 0.082091 0.10399 0 0.10391 0.14119 0.12044 0.13662 0.12676 0.07947 -1.3268 -0.034523 -0.020617 0.032674 -0.23661 -0.13142 -0.069335 0.01429 -0.15544 -0.11164 -0.24598 -0.25083 -0.21305 -0.0046668 -0.00025125 -0.00094595 0.0017948 -2.4602 0 0 0.11381 0 -0.021779 -0.063919 0.15469 0 0
4.1563 0.10233 0.10578 0.18972 0.13958 0 0.115 0.17153 0.18656 0.19641 0.1681 0.15423 -1.4585 -0.05733 -0.060143 -0.031866 -0.36998 -0.19311 -0.16529 -0.10472 -0.27243 -0.2387 -0.41083 -0.41838 -0.37577 -0.0049066 -0.00016576 -0.001092 0.00037791 -3.3525 0 0 0.18869 0 -0.048323 -0.077945 0.16658 0 0
4.1602 0.096828 0.098125 0.23783 0.15195 0 0.11686 0.18247 0.23254 0.24334 0.19153 0.26501 -1.5741 -0.068128 -0.10099 -0.096464 -0.48148 -0.25366 -0.26042 -0.21731 -0.3872 -0.35928 -0.55613 -0.58091 -0.51426 -0.0049308 -0.00054657 -0.00039494 -0.0019769 -4.1258 0 0 0.26938 0 -0.071166 -0.080828 0.17533 0 0
4.1641 0.09038 0.087951 0.18878 0.13312 0 0.10281 0.18096 0.24365 0.2802 0.20624 0.39838 -1.6909 -0.070755 -0.14262 -0.15229 -0.56454 -0.31637 -0.34258 -0.31179 -0.49833 -0.46339 -0.67436 -0.72272 -0.6199 -0.0046194 -0.0010325 0.00076968 -0.0045405 -4.7493 0 0 0.35303 0 -0.087007 -0.074876 0.18265 0 0
4.168 0.084476 0.078489 0.080252 0.094753 0 0.081825 0.17498 0.22598 0.30505 0.22042 0.51683 -1.808 -0.066736 -0.18007 -0.19427 -0.61533 -0.37093 -0.40403 -0.38108 -0.59184 -0.54395 -0.75868 -0.8224 -0.68647 -0.0040132 -0.0010863 0.0015884 -0.0065023 -5.1669 0 0 0.42267 0 -0.094154 -0.061056 0.18939 0 0
4.1719 0.078113 0.070901 -0.0034543 0.060988 0 0.072827 0.16922 0.20222 0.31197 0.23362 0.57573 -1.9075 -0.0577 -0.20549 -0.21806 -0.63186 -0.39872 -0.43785 -0.41919 -0.64428 -0.59447 -0.80298 -0.85968 -0.70935 -0.0033732 -0.00053691 0.0015238 -0.0075261 -5.3001 0 0 0.45378 0 -0.091549 -0.040707 0.1964 0 0
4.1758 0.068705 0.064156 -0.0016472 0.05188 0 0.086334 0.16411 0.19088 0.29695 0.23764 0.54681 -1.9761 -0.044793 -0.21325 -0.21493 -0.60873 -0.38707 -0.42865 -0.41125 -0.63586 -0.59734 -0.78826 -0.8236 -0.67491 -0.0030625 0.00023555 0.00078693 -0.0078265 -5.0747 0 0 0.4297 0 -0.077751 -0.015656 0.20477 0 0
4.1797 0.054909 0.056418 0.071304 0.068513 0 0.11084 0.1562 0.1891 0.26178 0.22322 0.43545 -2.0227 -0.029372 -0.20363 -0.19175 -0.56205 -0.33899 -0.38475 -0.36475 -0.56362 -0.55684 -0.72308 -0.71787 -0.59862 -0.0033011 0.0006362 7.9753e-05 -0.0078248 -4.4597 0 0 0.35415 0 -0.059102 0.0097321 0.2141 0 0
4.1836 0.038933 0.046846 0.13909 0.090963 0 0.11884 0.13917 0.1763 0.21156 0.18588 0.2801 -2.0727 -0.011226 -0.1813 -0.15508 -0.50116 -0.26941 -0.31585 -0.28717 -0.44382 -0.4797 -0.61742 -0.55992 -0.49258 -0.0039688 0.00037323 -0.00011277 -0.0077456 -3.4965 0 0 0.25028 0 -0.039912 0.033664 0.22346 0 0
4.1875 0.025927 0.036503 0.13012 0.092064 0 0.089236 0.10674 0.13471 0.14925 0.12747 0.1314 -2.1432 0.010106 -0.15033 -0.10933 -0.43126 -0.19267 -0.22876 -0.18313 -0.30147 -0.37034 -0.47815 -0.37309 -0.36462 -0.0046228 -0.0003267 6.8789e-05 -0.0074553 -2.2976 0 0 0.14583 0 -0.023052 0.055127 0.23207 0 0
4.1914 0.020448 0.027739 0.039439 0.058337 0 0.026936 0.057376 0.066138 0.074165 0.055079 0.02216 -2.2254 0.035478 -0.11102 -0.05942 -0.35684 -0.11368 -0.13162 -0.057635 -0.15574 -0.23395 -0.31349 -0.17663 -0.22333 -0.0047552 -0.00095946 0.00014812 -0.0065936 -1.008 0 0 0.055638 0 -0.011592 0.073284 0.23888 0 0
4.1953 0.022735 0.022475 -0.067379 0.0025922 0 -0.037672 -0.002137 -0.010256 -0.013038 -0.020439 -0.051318 -2.2931 0.065747 -0.06154 -0.012028 -0.28067 -0.03 -0.037906 0.078577 -0.012722 -0.083809 -0.14173 0.019679 -0.08312 -0.004133 -0.0011568 -7.061e-05 -0.0048672 0.24676 0 0 -0.024946 0 -0.0076851 0.088331 0.24268 0 0
4.1992 0.028013 0.020617 -0.10946 -0.042924 0 -0.069344 -0.058196 -0.074261 -0.10423 -0.086175 -0.12162 -2.3306 0.098116 -0.0026763 0.030929 -0.20398 0.059298 0.045941 0.2105 0.12951 0.061081 0.018569 0.21196 0.046319 -0.0029771 -0.00088922 -0.00027047 -0.0023277 1.3886 0 0 -0.11061 0 -0.0067285 0.10273 0.24495 0 0
4.2031 0.029649 0.019849 -0.056508 -0.049909 0 -0.052348 -0.097288 -0.11752 -0.18383 -0.13093 -0.21972 -2.349 0.13075 0.059416 0.069033 -0.12815 0.14742 0.11776 0.3303 0.2691 0.19125 0.15858 0.39299 0.16026 -0.0018317 -0.00036143 -2.5882e-05 0.00052536 2.369 0 0 -0.20816 0 -0.0058816 0.11755 0.24674 0 0
4.207 0.023733 0.017082 0.048348 -0.01701 0 -0.00082535 -0.11348 -0.1426 -0.23634 -0.15014 -0.34388 -2.3757 0.16164 0.11484 0.10207 -0.055257 0.22149 0.17617 0.43054 0.3927 0.29801 0.27066 0.5455 0.25462 -0.0011988 0.0001862 0.00063438 0.0029111 3.1272 0 0 -0.30457 0 -0.0023273 0.13364 0.2492 0 0
4.2109 0.011527 0.010586 0.12317 0.02647 0 0.05054 -0.11082 -0.15409 -0.25488 -0.14835 -0.45326 -2.4268 0.18649 0.15436 0.12876 0.0073672 0.26892 0.21783 0.49598 0.47845 0.36439 0.33977 0.64503 0.32003 -0.0012012 0.00055809 0.0011675 0.004167 3.5739 0 0 -0.37087 0 0.0086205 0.15168 0.25437 0 0
4.2148 -0.0019551 0.0012186 0.10791 0.041462 0 0.067744 -0.099103 -0.15363 -0.24337 -0.13612 -0.49332 -2.4928 0.20209 0.17288 0.14785 0.049127 0.28262 0.24367 0.5222 0.50732 0.38724 0.3657 0.67136 0.35506 -0.0015271 0.00059273 0.0010618 0.0041632 3.6284 0 0 -0.37986 0 0.026923 0.16947 0.26245 0 0
4.2188 -0.011763 -0.0082218 0.0053162 0.010022 0 0.037398 -0.087039 -0.14224 -0.21159 -0.12302 -0.43519 -2.5492 0.20843 0.17055 0.15815 0.065598 0.26268 0.25449 0.51416 0.47429 0.37331 0.35542 0.62021 0.36243 -0.0016982 0.00022061 0.00040681 0.0034297 3.2842 0 0 -0.3251 0 0.048625 0.18431 0.27144 0 0
4.2227 -0.016118 -0.015003 -0.12304 -0.048301 0 -0.025165 -0.077827 -0.12299 -0.16878 -0.11185 -0.29866 -2.5811 0.20517 0.15198 0.15786 0.052975 0.21595 0.24889 0.47357 0.39146 0.32526 0.311 0.50635 0.34163 -0.0014435 -0.00039945 -0.00013762 0.0028433 2.64 0 0 -0.22739 0 0.070335 0.19387 0.27932 0 0
4.2266 -0.016723 -0.018235 -0.19773 -0.089439 0 -0.083984 -0.069212 -0.098084 -0.12089 -0.098191 -0.14074 -2.5963 0.19232 0.12463 0.14502 0.0082145 0.15448 0.22501 0.40302 0.28136 0.24668 0.23491 0.35591 0.29214 -0.00088864 -0.00086718 3.1282e-05 0.0030349 1.8557 0 0 -0.1231 0 0.087891 0.19558 0.28346 0 0
4.2305 -0.01668 -0.019056 -0.17119 -0.0789 0 -0.10372 -0.056194 -0.064682 -0.071078 -0.074832 -0.017922 -2.6168 0.16896 0.095957 0.11419 -0.074439 0.091539 0.17489 0.30349 0.16535 0.14024 0.12618 0.19353 0.20733 -0.00042825 -0.00079725 0.00087513 0.003916 1.0607 0 0 -0.041853 0 0.091369 0.18342 0.27635 0 0
4.2344 -0.018077 -0.019275 -0.057487 -0.020561 0 -0.072865 -0.034079 -0.01765 -0.020114 -0.037214 0.049558 -2.659 0.14093 0.069321 0.073329 -0.17247 0.035142 0.10895 0.19333 0.054423 0.025182 0.0045822 0.033317 0.10395 -0.00040899 -0.00017597 0.0017644 0.0046771 0.28807 0 0 0.011137 0 0.08223 0.162 0.25858 0 0
4.2383 -0.020978 -0.019804 0.074359 0.04375 0 -0.013259 -0.0011743 0.04097 0.03409 0.013375 0.085311 -2.7229 0.1104 0.041247 0.026508 -0.27587 -0.016632 0.032313 0.079336 -0.05215 -0.090985 -0.12122 -0.12099 -0.010601 -0.00088157 0.0005527 0.0020932 0.0042949 -0.50656 0 0 0.05521 0 0.062197 0.13391 0.23092 0 0
4.2422 -0.023987 -0.020226 0.1417 0.065416 0 0.033974 0.038878 0.096683 0.094194 0.069419 0.13215 -2.7974 0.079595 0.0038042 -0.021814 -0.37483 -0.072476 -0.049084 -0.031741 -0.15977 -0.20092 -0.24223 -0.26829 -0.1281 -0.001588 0.0008309 0.0018224 0.0022387 -1.3547 0 0 0.11583 0 0.034001 0.10223 0.19503 0 0
4.2461 -0.025402 -0.01966 0.10269 0.027432 0 0.038742 0.076518 0.13034 0.15708 0.11892 0.21479 -2.8719 0.051934 -0.047388 -0.064049 -0.45443 -0.1368 -0.12482 -0.12926 -0.26784 -0.29272 -0.343 -0.4012 -0.23434 -0.0021491 0.00047145 0.0014224 -0.0010893 -2.1894 0 0 0.2006 0 0.0031167 0.072458 0.15454 0 0
4.25 -0.024031 -0.017857 -0.011161 -0.04054 0 0.0056857 0.099568 0.13363 0.20882 0.14916 0.31774 -2.9422 0.031873 -0.10518 -0.091163 -0.50278 -0.1995 -0.18011 -0.2009 -0.36284 -0.35432 -0.40662 -0.50273 -0.30971 -0.0022891 -0.00019324 0.0013285 -0.004494 -2.8384 0 0 0.28789 0 -0.019626 0.052627 0.11914 0 0
4.2539 -0.019486 -0.015394 -0.11184 -0.083678 0 -0.029834 0.10008 0.11651 0.22897 0.15203 0.39393 -3.0076 0.020795 -0.15098 -0.10253 -0.52338 -0.23741 -0.21159 -0.24461 -0.42097 -0.38577 -0.43315 -0.55131 -0.34986 -0.0019592 -0.00065171 0.0015025 -0.0066663 -3.1076 0 0 0.3381 0 -0.029949 0.04465 0.09432 0 0
4.2578 -0.01225 -0.012859 -0.11687 -0.064424 0 -0.032327 0.080273 0.097763 0.20479 0.12872 0.39692 -3.0666 0.020393 -0.16543 -0.097565 -0.51718 -0.22921 -0.21677 -0.25706 -0.42026 -0.38521 -0.42128 -0.53134 -0.35093 -0.0013275 -0.00068847 0.0015402 -0.0069833 -2.8973 0 0 0.32061 0 -0.025664 0.049712 0.083397 0 0
4.2617 -0.0036323 -0.009982 -0.0141 0.0071067 0 0.0022882 0.05202 0.087392 0.14399 0.089769 0.31322 -3.1178 0.032167 -0.14275 -0.076628 -0.48627 -0.17282 -0.19449 -0.23581 -0.35497 -0.35183 -0.3715 -0.44264 -0.31084 -0.00067635 -0.00050426 0.001166 -0.0058793 -2.2666 0 0 0.23654 0 -0.0056659 0.068213 0.088858 0 0
4.2656 0.0046216 -0.0056996 0.12321 0.07925 0 0.042769 0.029096 0.078556 0.072679 0.049062 0.17187 -3.1636 0.061747 -0.096543 -0.039235 -0.42962 -0.09012 -0.14017 -0.1706 -0.24201 -0.27906 -0.28088 -0.30236 -0.22199 -0.00025706 -0.00039352 0.00056743 -0.0044821 -1.4031 0 0 0.11949 0 0.031406 0.10139 0.1154 0 0
4.2695 0.011129 0.00084686 0.1898 0.097708 0 0.050805 0.017703 0.056726 0.017048 0.01554 0.02511 -3.2113 0.10371 -0.051136 0.0047291 -0.35976 -0.013708 -0.069748 -0.079538 -0.11348 -0.18525 -0.17215 -0.13791 -0.10899 -0.00015719 -0.00038231 0.00022027 -0.0037459 -0.51946 0 0 0.013025 0 0.074395 0.14059 0.1522 0 0
4.2734 0.015658 0.0093179 0.13212 0.047555 0 0.016305 0.013069 0.015773 -0.016048 -0.01078 -0.08503 -3.2685 0.15466 -0.024148 0.050932 -0.28159 0.034484 0.0093669 0.027293 0.0008233 -0.079711 -0.055343 0.024796 0.015912 -0.00025118 -0.00025387 0.00040519 -0.0037474 0.2497 0 0 -0.057897 0 0.1178 0.18166 0.19319 0 0
4.2773 0.019232 0.018152 -0.0055118 -0.034336 0 -0.032412 0.0048456 -0.035357 -0.041653 -0.035208 -0.14995 -3.3358 0.21108 -0.014342 0.095766 -0.1995 0.05593 0.090843 0.14054 0.088885 0.029232 0.061206 0.16973 0.14214 -0.00029003 8.3391e-05 0.00092346 -0.0037312 0.8836 0 0 -0.099411 0 0.15711 0.22112 0.23307 0 0
4.2813 0.023332 0.025578 -0.11356 -0.086426 0 -0.052676 -0.013483 -0.080396 -0.079404 -0.060914 -0.19114 -3.406 0.26748 -0.0046678 0.13452 -0.11945 0.070056 0.1664 0.24678 0.15848 0.13 0.16692 0.29086 0.25557 -9.3605e-05 0.00035314 0.0012911 -0.002877 1.4253 0 0 -0.13621 0 0.18646 0.2543 0.26466 0 0
4.2852 0.028779 0.030822 -0.10445 -0.068479 0 -0.023763 -0.039069 -0.10791 -0.13235 -0.084756 -0.23465 -3.4689 0.31248 0.021975 0.16103 -0.053515 0.095766 0.224 0.32462 0.22405 0.20508 0.24796 0.38524 0.33735 0.00029924 0.00013473 0.0011911 -0.001101 1.8918 0 0 -0.18555 0 0.20044 0.27577 0.27984 0 0
4.2891 0.035196 0.034538 0.017158 0.0087457 0 0.036534 -0.061843 -0.11575 -0.18167 -0.099852 -0.28484 -3.5192 0.34144 0.067115 0.17532 -0.0070146 0.13468 0.26157 0.37031 0.28864 0.25195 0.30338 0.446 0.38697 0.00066436 -0.00065218 0.0007244 0.00084986 2.2176 0 0 -0.2398 0 0.20232 0.28666 0.28093 0 0
4.293 0.041416 0.038161 0.15904 0.092239 0 0.087674 -0.071377 -0.10665 -0.20143 -0.10127 -0.31885 -3.5606 0.35137 0.11362 0.17642 0.015774 0.16835 0.27659 0.38087 0.33555 0.26787 0.33023 0.4615 0.40225 0.00079664 -0.0015497 0.00024316 0.0020967 2.2798 0 0 -0.27144 0 0.19342 0.28715 0.26908 0 0
4.2969 0.046336 0.042722 0.2164 0.12635 0 0.098455 -0.062513 -0.083454 -0.17891 -0.088599 -0.30564 -3.6013 0.3403 0.13719 0.16379 0.011567 0.17067 0.26732 0.35504 0.33735 0.25141 0.32624 0.42152 0.38225 0.00069737 -0.0019243 -1.0796e-05 0.0024233 1.9828 0 0 -0.25506 0 0.17551 0.27793 0.24617 0 0
4.3008 0.049415 0.048002 0.15419 0.092794 0 0.068113 -0.036507 -0.049543 -0.12206 -0.063561 -0.23291 -3.6459 0.30411 0.12327 0.13454 -0.027593 0.12629 0.22733 0.28758 0.27606 0.19631 0.28128 0.32487 0.31976 0.00055548 -0.001558 -7.1843e-05 0.0023669 1.3344 0 0 -0.18722 0 0.15078 0.25946 0.21494 0 0
4.3047 0.050519 0.052601 0.030662 0.021693 0 0.022474 0.00098302 -0.010952 -0.050142 -0.026936 -0.11869 -3.6891 0.25476 0.076851 0.094969 -0.088255 0.042273 0.16675 0.19626 0.15878 0.117 0.20558 0.18243 0.22867 0.00053578 -0.0008632 -8.626e-05 0.002518 0.45097 0 0 -0.088556 0 0.12529 0.23766 0.18272 0 0
4.3086 0.049617 0.054849 -0.053112 -0.032519 0 -0.0068969 0.042215 0.026126 0.020678 0.020434 0.0016935 -3.7187 0.20092 0.018689 0.04994 -0.15949 -0.054741 0.093653 0.092434 0.016058 0.023432 0.10831 0.013266 0.11862 0.00059635 -0.00049112 -5.5775e-05 0.0027748 -0.51036 0 0 0.011802 0 0.10214 0.21586 0.15275 0 0
4.3125 0.046925 0.053972 -0.033303 -0.030768 0 -0.0025362 0.079117 0.060875 0.083437 0.07353 0.10151 -3.7251 0.1489 -0.028537 0.0031858 -0.23327 -0.13418 0.014047 -0.015985 -0.1165 -0.077278 -0.0033765 -0.16251 -0.0034011 0.00054162 -0.00071935 0.00019241 0.0023672 -1.4334 0 0 0.095212 0 0.083663 0.19634 0.12722 0 0
4.3164 0.043412 0.050749 0.070516 0.024686 0 0.031652 0.1055 0.098322 0.13648 0.12188 0.17892 -3.711 0.1061 -0.054176 -0.040622 -0.29998 -0.17986 -0.064668 -0.11998 -0.21956 -0.17678 -0.12029 -0.32901 -0.12905 0.00026903 -0.0012185 0.00077324 0.00067002 -2.2736 0 0 0.16121 0 0.072624 0.18162 0.10842 0 0
4.3203 0.040895 0.047192 0.17486 0.094956 0 0.0756 0.11983 0.14135 0.17837 0.15484 0.25066 -3.6902 0.082122 -0.064401 -0.073181 -0.34576 -0.19833 -0.129 -0.2045 -0.29769 -0.26009 -0.22242 -0.475 -0.2409 -5.8622e-05 -0.0013938 0.0015283 -0.0020265 -3.0243 0 0 0.2201 0 0.073074 0.17445 0.09941 0 0
4.3242 0.041171 0.045405 0.19738 0.13403 0 0.10497 0.12623 0.18241 0.20824 0.16939 0.32978 -3.6778 0.072267 -0.075211 -0.094049 -0.37328 -0.21075 -0.17591 -0.26716 -0.36767 -0.32316 -0.30038 -0.59108 -0.33012 -0.00013088 -0.00093319 0.0020966 -0.0046111 -3.6607 0 0 0.27884 0 0.081943 0.17227 0.09779 0 0
4.3281 0.04463 0.046345 0.11697 0.1208 0 0.10445 0.13152 0.20617 0.2284 0.17252 0.4076 -3.6781 0.073892 -0.09893 -0.10283 -0.38399 -0.23381 -0.20336 -0.30507 -0.43762 -0.36276 -0.34885 -0.66708 -0.39057 0.00018841 -4.7398e-05 0.0022184 -0.0060616 -4.1159 0 0 0.33189 0 0.097869 0.17392 0.10306 0 0
4.332 0.049609 0.0493 -0.012759 0.071586 0 0.077296 0.1395 0.2028 0.24219 0.17428 0.45489 -3.6841 0.083809 -0.13382 -0.09974 -0.38007 -0.26422 -0.21024 -0.31608 -0.49436 -0.37653 -0.36417 -0.69248 -0.41715 0.00066236 0.000756 0.0019533 -0.00628 -4.303 0 0 0.36288 0 0.1191 0.17815 0.11456 0 0
4.3359 0.053277 0.052407 -0.10262 0.026057 0 0.044841 0.14692 0.17825 0.24731 0.17769 0.44129 -3.6873 0.097358 -0.1643 -0.084435 -0.36334 -0.2796 -0.19272 -0.29289 -0.50999 -0.35756 -0.33833 -0.65998 -0.39757 0.00084392 0.0010813 0.0015825 -0.0060394 -4.1571 0 0 0.35447 0 0.14264 0.18351 0.13199 0 0
4.3398 0.053506 0.05379 -0.090896 0.017615 0 0.032744 0.14533 0.14884 0.23318 0.17505 0.35739 -3.6874 0.10935 -0.17186 -0.061956 -0.33861 -0.25609 -0.15654 -0.24112 -0.46253 -0.3119 -0.28218 -0.5699 -0.33825 0.00048358 0.00087393 0.0013168 -0.0061368 -3.6639 0 0 0.29953 0 0.16325 0.18892 0.15223 0 0
4.3438 0.050196 0.052468 0.012658 0.049407 0 0.050929 0.12745 0.12452 0.18864 0.15467 0.22342 -3.6899 0.11965 -0.1486 -0.035818 -0.30718 -0.18859 -0.10755 -0.16932 -0.35413 -0.24802 -0.20795 -0.43276 -0.25118 -0.00020184 0.00036948 0.0011399 -0.0066249 -2.8656 0 0 0.20699 0 0.1787 0.19473 0.17282 0 0
4.3477 0.04495 0.048544 0.13183 0.092666 0 0.083102 0.093057 0.098978 0.11465 0.11172 0.079236 -3.6928 0.12916 -0.1033 -0.007639 -0.26866 -0.097199 -0.048547 -0.082233 -0.21251 -0.1706 -0.12243 -0.26787 -0.14325 -0.00067889 -9.2682e-05 0.00094254 -0.0068579 -1.8572 0 0 0.099327 0 0.18768 0.20146 0.19226 0 0
4.3516 0.039521 0.042782 0.17632 0.10849 0 0.097476 0.049371 0.058191 0.02874 0.05322 -0.036986 -3.6797 0.13958 -0.055045 0.02123 -0.22218 -0.014197 0.017665 0.014801 -0.074573 -0.084782 -0.03258 -0.098008 -0.022256 -0.0005545 -0.0002392 0.00075128 -0.0062251 -0.77541 0 0 0.0023936 0 0.18919 0.20984 0.20902 0 0
4.3555 0.034491 0.036094 0.10718 0.077416 0 0.072717 0.0063488 -0.0008429 -0.045173 -0.0067428 -0.10789 -3.6309 0.15553 -0.01965 0.049686 -0.16561 0.037814 0.086983 0.1123 0.034629 0.00039275 0.050787 0.057746 0.097749 7.1525e-05 1.0009e-05 0.00073945 -0.0047827 0.23018 0 0 -0.067281 0 0.18175 0.22122 0.22062 0 0
4.3594 0.029278 0.029268 -0.031466 0.014909 0 0.017619 -0.028629 -0.061955 -0.093321 -0.056116 -0.14317 -3.5438 0.17627 0.00043687 0.077292 -0.1062 0.059211 0.15334 0.20204 0.11251 0.077675 0.1236 0.1891 0.20561 0.00068542 0.00046327 0.00098106 -0.0031837 1.0454 0 0 -0.11033 0 0.17019 0.23406 0.22901 0 0
4.3633 0.023167 0.022816 -0.14121 -0.03933 0 -0.033839 -0.052671 -0.10202 -0.1193 -0.08992 -0.16969 -3.4426 0.20008 0.014937 0.1034 -0.048946 0.068633 0.21329 0.28041 0.17291 0.14372 0.18362 0.29451 0.29635 0.00080527 0.00071521 0.0012534 -0.0020636 1.6326 0 0 -0.14144 0 0.15627 0.24716 0.23536 0 0
4.3672 0.016159 0.016779 -0.1415 -0.050895 0 -0.049194 -0.06597 -0.11138 -0.13577 -0.10851 -0.21122 -3.3602 0.2247 0.035156 0.12717 0.00094942 0.085608 0.26345 0.34436 0.23008 0.19571 0.2289 0.37582 0.36582 0.00039875 0.00040776 0.0011846 -0.0015395 2.0268 0 0 -0.17611 0 0.1417 0.25921 0.24095 0 0
4.3711 0.0088562 0.010616 -0.032078 -0.016811 0 -0.023391 -0.07009 -0.10127 -0.14997 -0.11351 -0.26937 -3.3096 0.24515 0.063459 0.14626 0.033732 0.11488 0.29716 0.38809 0.28532 0.22814 0.25447 0.4314 0.40607 -9.1101e-05 -0.0004445 0.00064942 -0.0012547 2.2792 0 0 -0.21633 0 0.12858 0.26778 0.2478 0 0
4.375 0.0017872 0.0035394 0.10464 0.031969 0 0.018038 -0.067751 -0.091091 -0.15763 -0.10676 -0.31856 -3.2712 0.25496 0.091388 0.15744 0.042367 0.14355 0.30994 0.40905 0.32482 0.23909 0.25756 0.453 0.41504 -0.00012764 -0.0013686 -1.6469e-05 -0.00080597 2.3936 0 0 -0.24644 0 0.11833 0.27078 0.2574 0 0
4.3789 -0.0049114 -0.0046947 0.1662 0.053911 0 0.040084 -0.062811 -0.089629 -0.14985 -0.09207 -0.32072 -3.2124 0.25386 0.1069 0.16028 0.031184 0.15135 0.30485 0.41019 0.32866 0.23215 0.24097 0.42944 0.39882 0.00045879 -0.0017478 -0.00027164 -7.6473e-05 2.3146 0 0 -0.24353 0 0.11022 0.2688 0.26865 0 0
4.3828 -0.011132 -0.013152 0.10979 0.02826 0 0.024829 -0.058357 -0.089175 -0.12364 -0.075375 -0.25227 -3.1206 0.24195 0.10361 0.15411 0.0025914 0.12546 0.28278 0.39117 0.28431 0.2076 0.20458 0.35542 0.35877 0.0013108 -0.0013132 0.00012529 0.00077407 1.9824 0 0 -0.19525 0 0.10355 0.262 0.28023 0 0
4.3867 -0.016394 -0.02002 -0.015259 -0.02947 0 -0.017557 -0.053668 -0.076479 -0.084487 -0.060804 -0.12522 -3.0155 0.2201 0.084557 0.13866 -0.039951 0.069919 0.24529 0.35183 0.19625 0.16597 0.14872 0.23904 0.29669 0.0018034 -0.00036843 0.000885 0.0015094 1.4051 0 0 -0.11107 0 0.097341 0.25072 0.29044 0 0
4.3906 -0.020116 -0.02388 -0.10862 -0.079194 0 -0.059077 -0.043639 -0.046756 -0.040133 -0.046318 0.01476 -2.9273 0.19018 0.058595 0.1127 -0.091286 0.0041661 0.1931 0.28718 0.08619 0.10408 0.070471 0.10191 0.21136 0.0015072 0.00047103 0.0014876 0.0019433 0.68119 0 0 -0.018085 0 0.088757 0.23441 0.29435 0 0
4.3945 -0.022404 -0.024978 -0.099895 -0.085809 0 -0.074369 -0.022983 -0.0066266 0.0056359 -0.024813 0.11546 -2.8657 0.15902 0.034 0.082406 -0.14265 -0.047933 0.13578 0.2087 -0.016772 0.031312 -0.018424 -0.029516 0.11622 0.00049788 0.00076961 0.0016908 0.0019398 -0.047564 0 0 0.055859 0 0.075872 0.21472 0.29103 0 0
4.3984 -0.024382 -0.025304 -0.0030432 -0.044664 0 -0.056126 0.0074399 0.033481 0.051685 0.0084554 0.15256 -2.8118 0.12903 0.01439 0.050991 -0.19173 -0.072087 0.077472 0.12341 -0.091298 -0.046873 -0.11146 -0.13623 0.01841 -0.00070925 0.00053015 0.0016895 0.0014238 -0.66916 0 0 0.098822 0 0.057861 0.19194 0.28096 0 0
4.4023 -0.027444 -0.027225 0.09826 0.014916 0 -0.017792 0.038212 0.06599 0.093747 0.048512 0.14537 -2.743 0.102 -0.0012506 0.021267 -0.23687 -0.071684 0.021832 0.03831 -0.13489 -0.12498 -0.20235 -0.21372 -0.075323 -0.0015322 3.4482e-05 0.0017669 0.0004721 -1.1365 0 0 0.11922 0 0.034274 0.1664 0.26509 0 0
4.4063 -0.031992 -0.031737 0.11932 0.049825 0 0.015175 0.056365 0.085329 0.12289 0.081131 0.13998 -2.6616 0.08 -0.016159 -0.0027916 -0.27622 -0.063772 -0.025984 -0.035397 -0.16236 -0.1941 -0.28129 -0.26841 -0.15453 -0.0017155 -0.00046947 0.0018736 -0.00063021 -1.4449 0 0 0.13554 0 0.004654 0.1385 0.2454 0 0
4.4102 -0.036906 -0.037745 0.039936 0.032925 0 0.020072 0.054484 0.085299 0.13137 0.092056 0.17074 -2.5934 0.065162 -0.032988 -0.016525 -0.30656 -0.06451 -0.05857 -0.07958 -0.19093 -0.2386 -0.33241 -0.30607 -0.20383 -0.0014563 -0.00086604 0.0016643 -0.0014971 -1.5866 0 0 0.15951 0 -0.028285 0.11074 0.22774 0 0
4.4141 -0.040354 -0.042906 -0.083528 -0.027612 0 -0.0087802 0.036164 0.062871 0.11921 0.077453 0.22958 -2.5577 0.057327 -0.051294 -0.020979 -0.32617 -0.074542 -0.075505 -0.092599 -0.22212 -0.25562 -0.35364 -0.3216 -0.22339 -0.0011895 -0.0010252 0.00097956 -0.0018584 -1.532 0 0 0.18507 0 -0.059702 0.086085 0.21578 0 0
4.418 -0.041195 -0.04519 -0.16404 -0.092493 0 -0.054251 0.012867 0.025832 0.09343 0.046481 0.26849 -2.5426 0.057587 -0.065906 -0.016322 -0.33194 -0.076825 -0.075246 -0.072823 -0.23585 -0.24242 -0.34208 -0.29949 -0.21206 -0.0012198 -0.00072381 0.00019405 -0.0016891 -1.2501 0 0 0.19096 0 -0.086391 0.066611 0.21124 0 0
4.4219 -0.039619 -0.043855 -0.14823 -0.11723 0 -0.08551 -0.0051296 -0.0074637 0.060665 0.013857 0.23505 -2.5151 0.066994 -0.067993 -0.0031048 -0.32079 -0.050523 -0.056798 -0.020435 -0.20395 -0.19779 -0.29618 -0.22571 -0.17016 -0.0014997 0.00014724 -4.8907e-05 -0.0011516 -0.74518 0 0 0.15549 0 -0.10522 0.054229 0.2152 0 0
4.4258 -0.036469 -0.039283 -0.051089 -0.083423 0 -0.079573 -0.01573 -0.021555 0.021823 -0.010935 0.11476 -2.4583 0.089329 -0.050149 0.018664 -0.2838 0.0095349 -0.016025 0.065284 -0.1143 -0.11799 -0.21012 -0.10193 -0.096195 -0.0017206 0.0012995 0.0005024 -0.00044853 -0.073369 0 0 0.0737 0 -0.10946 0.052915 0.22895 0 0
4.4297 -0.032092 -0.03222 0.059866 -0.013507 0 -0.040478 -0.024307 -0.019296 -0.024734 -0.028766 -0.053295 -2.3931 0.12051 -0.013208 0.044297 -0.22758 0.084924 0.038118 0.16394 0.014358 -0.021758 -0.10272 0.049915 -0.0083214 -0.001617 0.0021061 0.0013798 0.00025853 0.6673 0 0 -0.035075 0 -0.10122 0.059391 0.2467 0 0
4.4336 -0.025977 -0.023296 0.11413 0.043581 0 0.0015792 -0.036904 -0.021626 -0.075735 -0.046926 -0.20051 -2.3592 0.15592 0.031033 0.071033 -0.16043 0.14556 0.098508 0.26333 0.14105 0.078147 0.012121 0.19744 0.082117 -0.0012078 0.0020906 0.001816 0.00085182 1.3643 0 0 -0.13598 0 -0.084478 0.070083 0.2646 0 0
4.4375 -0.017563 -0.013147 0.085142 0.048068 0 0.014337 -0.054123 -0.048173 -0.12101 -0.070589 -0.27503 -2.3731 0.19141 0.065519 0.096751 -0.089639 0.1722 0.15941 0.3546 0.22919 0.1721 0.1234 0.31474 0.1667 -0.00076988 0.0013968 0.0015042 0.0012761 1.9199 0 0 -0.19923 0 -0.062652 0.082181 0.2799 0 0
4.4414 -0.0072955 -0.0026881 0.0046247 0.00055121 0 -0.007839 -0.070775 -0.096127 -0.15041 -0.097148 -0.27471 -2.4079 0.22117 0.079385 0.11881 -0.025471 0.17003 0.21333 0.42735 0.2698 0.24832 0.21704 0.39311 0.23528 -0.00058622 0.00070304 0.00087388 0.0015885 2.2747 0 0 -0.21844 0 -0.04055 0.092081 0.28943 0 0
4.4453 0.0032289 0.0069761 -0.062328 -0.056788 0 -0.03711 -0.080337 -0.13902 -0.162 -0.1174 -0.24197 -2.4179 0.23446 0.075954 0.13219 0.012355 0.161 0.24652 0.46677 0.28206 0.28919 0.26907 0.43775 0.27239 -0.00071312 0.00058704 0.00057483 0.0019232 2.4166 0 0 -0.21225 0 -0.027395 0.094629 0.28976 0 0
4.4492 0.012256 0.015008 -0.063512 -0.072571 0 -0.036095 -0.079252 -0.14819 -0.16179 -0.12168 -0.22563 -2.3822 0.23232 0.069429 0.13662 0.022862 0.16196 0.25856 0.47838 0.29119 0.30011 0.28239 0.45478 0.28214 -0.00096858 0.00096232 0.00074945 0.002314 2.3659 0 0 -0.20678 0 -0.024699 0.091103 0.28398 0 0
4.4531 0.019104 0.021234 0.0032858 -0.027801 0 0.0072335 -0.067608 -0.11674 -0.15465 -0.10593 -0.24066 -2.3228 0.21592 0.071931 0.13121 0.0060276 0.16827 0.24847 0.46274 0.30325 0.28249 0.25725 0.44089 0.2648 -0.001126 0.0011858 0.00092443 0.0025494 2.1402 0 0 -0.21202 0 -0.032276 0.08264 0.27363 0 0
4.457 0.024559 0.026164 0.08773 0.047664 0 0.065811 -0.047125 -0.063576 -0.13678 -0.073655 -0.25746 -2.2784 0.18747 0.081822 0.11538 -0.036377 0.15729 0.2163 0.42107 0.29845 0.2387 0.19568 0.38459 0.22147 -0.0011125 0.00074767 0.00064437 0.0023058 1.7262 0 0 -0.21185 0 -0.048959 0.070694 0.2604 0 0
4.4609 0.030229 0.030756 0.12257 0.098741 0 0.095083 -0.019625 -0.01502 -0.098912 -0.033382 -0.22788 -2.264 0.15146 0.084105 0.086956 -0.10131 0.10808 0.1605 0.35107 0.24789 0.16948 0.098371 0.27726 0.15029 -0.001038 -0.00017507 9.7528e-05 0.0015155 1.0897 0 0 -0.17723 0 -0.07157 0.05755 0.2468 0 0
4.4648 0.037475 0.036119 0.074183 0.090145 0 0.071686 0.012687 0.016963 -0.037577 0.0064622 -0.12604 -2.2581 0.11738 0.063213 0.049462 -0.17349 0.020055 0.090618 0.26103 0.13895 0.085175 -0.017368 0.12384 0.059919 -0.0010623 -0.00088884 -3.4389e-05 0.00056846 0.2248 0 0 -0.09224 0 -0.09218 0.044895 0.23528 0 0
4.4688 0.046725 0.043215 -0.028747 0.035305 0 0.01487 0.046624 0.04008 0.037882 0.041932 0.028689 -2.2288 0.088509 0.017202 0.0070112 -0.2445 -0.08481 0.014659 0.15894 -0.011669 -0.0073896 -0.13973 -0.055845 -0.042211 -0.0012511 -0.00089531 0.00062619 -4.2843e-07 -0.80034 0 0 0.028995 0 -0.10755 0.031692 0.22601 0 0
4.4727 0.057374 0.052415 -0.1124 -0.014843 0 -0.028024 0.078818 0.069069 0.11035 0.074768 0.18362 -2.1675 0.06582 -0.039117 -0.037694 -0.31012 -0.17619 -0.062411 0.050014 -0.16656 -0.1045 -0.2621 -0.23552 -0.15173 -0.0015424 -0.00038961 0.0016273 -0.0001251 -1.8499 0 0 0.14941 0 -0.11634 0.016518 0.21885 0 0
4.4766 0.068092 0.06305 -0.11101 -0.013123 0 -0.01876 0.10727 0.11023 0.16711 0.10958 0.28887 -2.0935 0.049187 -0.084753 -0.081628 -0.367 -0.23375 -0.13542 -0.059825 -0.28984 -0.20248 -0.37818 -0.39346 -0.26395 -0.0018176 -3.2789e-05 0.0020945 -0.00044578 -2.7825 0 0 0.23439 0 -0.11801 -0.0026016 0.21334 0 0
4.4805 0.077298 0.073427 -0.016946 0.047092 0 0.043555 0.13154 0.15708 0.20678 0.14868 0.3291 -2.0288 0.03482 -0.10749 -0.11826 -0.41098 -0.25627 -0.19332 -0.15555 -0.36623 -0.29255 -0.47628 -0.5186 -0.36753 -0.0019846 -0.00026901 0.0016679 -0.0017468 -3.5177 0 0 0.27418 0 -0.1143 -0.030097 0.2078 0 0
4.4844 0.083759 0.081601 0.11147 0.12836 0 0.12428 0.15095 0.19705 0.23496 0.18813 0.32815 -1.9728 0.017446 -0.11084 -0.14629 -0.44578 -0.25764 -0.23495 -0.23026 -0.40468 -0.36872 -0.55583 -0.60921 -0.455 -0.002015 -0.00091779 0.00091383 -0.0040301 -4.0483 0 0 0.28564 0 -0.11089 -0.062784 0.2004 0 0
4.4883 0.08716 0.08654 0.19178 0.17884 0 0.17967 0.1632 0.21973 0.25482 0.21834 0.32563 -1.9051 -0.004051 -0.10841 -0.16471 -0.47033 -0.25529 -0.25847 -0.27922 -0.42662 -0.42558 -0.61358 -0.66732 -0.52052 -0.0019423 -0.0014283 0.0007026 -0.0062098 -4.3934 0 0 0.29388 0 -0.10941 -0.097796 0.19017 0 0
4.4922 0.088296 0.088769 0.17736 0.16976 0 0.18497 0.16553 0.22024 0.26312 0.22936 0.34471 -1.8093 -0.029821 -0.11196 -0.17295 -0.48297 -0.25897 -0.26265 -0.29901 -0.44807 -0.45812 -0.64633 -0.69308 -0.55891 -0.0018408 -0.001457 0.0012185 -0.0069301 -4.5432 0 0 0.31052 0 -0.11078 -0.13175 0.17627 0 0
4.4961 0.088573 0.089891 0.090055 0.11291 0 0.14556 0.15783 0.19977 0.25488 0.2174 0.37485 -1.6896 -0.05807 -0.12333 -0.1693 -0.47714 -0.26567 -0.24395 -0.28268 -0.46735 -0.45542 -0.64468 -0.68228 -0.55898 -0.0017802 -0.0011348 0.00173 -0.0058443 -4.4538 0 0 0.32583 0 -0.1148 -0.15786 0.15714 0 0
4.5 0.08907 0.091344 0.0017769 0.049421 0 0.088785 0.14411 0.16621 0.22963 0.18754 0.38014 -1.5613 -0.081887 -0.13519 -0.15538 -0.44637 -0.26229 -0.20611 -0.2361 -0.46579 -0.41553 -0.60479 -0.6281 -0.51908 -0.0017598 -0.00080798 0.0014263 -0.0040734 -4.0919 0 0 0.31826 0 -0.11719 -0.16894 0.13291 0 0
4.5039 0.089907 0.093419 -0.019058 0.02144 0 0.046448 0.12975 0.13283 0.19184 0.15035 0.32613 -1.4307 -0.097474 -0.13787 -0.1346 -0.39315 -0.23471 -0.15731 -0.17286 -0.42116 -0.34968 -0.53439 -0.52688 -0.45046 -0.0016803 -0.00063727 0.00040491 -0.0032616 -3.4806 0 0 0.27133 0 -0.11498 -0.16599 0.10565 0 0
4.5078 0.090491 0.095307 0.044283 0.046114 0 0.038509 0.11691 0.11104 0.146 0.1151 0.20646 -1.2883 -0.10272 -0.12574 -0.1083 -0.31879 -0.17893 -0.10179 -0.10004 -0.32564 -0.26424 -0.43692 -0.3852 -0.3588 -0.0014176 -0.00052761 -0.00032612 -0.0040534 -2.7019 0 0 0.18538 0 -0.10668 -0.14991 0.076862 0 0
4.5117 0.090378 0.095936 0.14778 0.10609 0 0.064041 0.10264 0.10058 0.093862 0.08475 0.051594 -1.1234 -0.096225 -0.099704 -0.077884 -0.22594 -0.10692 -0.04397 -0.024943 -0.19609 -0.1669 -0.31705 -0.22307 -0.25087 -0.0009583 -0.00039244 9.6652e-05 -0.0054859 -1.8623 0 0 0.078357 0 -0.091298 -0.12261 0.048333 0 0
4.5156 0.089838 0.094766 0.22 0.16026 0 0.10245 0.082413 0.087491 0.037596 0.0566 -0.086021 -0.93896 -0.075569 -0.065953 -0.04503 -0.1213 -0.041708 0.0084752 0.040246 -0.067784 -0.072906 -0.18278 -0.069156 -0.13842 -0.00045288 -0.00033695 0.0014072 -0.0059344 -1.0594 0 0 -0.022375 0 -0.068376 -0.087975 0.025089 0 0
4.5195 0.089454 0.091895 0.21194 0.16917 0 0.12584 0.055727 0.055963 -0.015522 0.027483 -0.16192 -0.74793 -0.047799 -0.033143 -0.013147 -0.02165 -0.0033227 0.052557 0.092257 0.02573 0.0055596 -0.052267 0.051226 -0.035217 -8.7627e-05 -0.00048992 0.002395 -0.0046942 -0.37492 0 0 -0.09205 0 -0.043741 -0.053804 0.0097025 0 0
4.5234 0.089096 0.087631 0.12893 0.12157 0 0.1174 0.028319 0.0055419 -0.054424 -0.0012398 -0.16577 -0.55429 -0.015256 -0.0089505 0.015797 0.065097 0.0043603 0.087674 0.131 0.072616 0.064795 0.066351 0.1274 0.053529 0.00012036 -0.00071555 0.0021077 -0.0026355 0.12357 0 0 -0.11964 0 -0.019961 -0.021991 0.0034423 0 0
4.5273 0.087329 0.082081 0.024825 0.045008 0 0.083894 0.0084919 -0.043495 -0.071936 -0.023273 -0.12621 -0.34418 0.020564 0.0033135 0.039914 0.13246 -0.0050557 0.11346 0.15669 0.086915 0.10254 0.16624 0.16528 0.12373 0.0003621 -0.0006434 0.00080659 -0.0013109 0.39768 0 0 -0.11299 0 0.0011297 0.0065644 0.0071724 0 0
4.5313 0.08207 0.075083 -0.035779 -0.010485 0 0.050642 0.0010027 -0.06449 -0.070793 -0.031906 -0.089698 -0.10003 0.058966 0.006312 0.055982 0.17116 -0.012839 0.12908 0.16924 0.093212 0.1161 0.23742 0.17806 0.16947 0.00080367 -7.6628e-05 -0.00032598 -0.00146 0.46298 0 0 -0.093592 0 0.017679 0.031923 0.022288 0 0
4.5352 0.072105 0.066397 -0.021309 -0.0081921 0 0.040454 0.0041672 -0.046879 -0.060662 -0.025531 -0.086873 0.17635 0.10021 0.0064798 0.060333 0.17545 -0.01093 0.13437 0.17024 0.10437 0.10884 0.27131 0.17333 0.18712 0.0012962 0.00067665 -0.00039369 -0.0024157 0.38731 0 0 -0.08173 0 0.03007 0.056742 0.046949 0 0
4.5391 0.058235 0.055918 0.046418 0.045318 0 0.05333 0.012279 -0.0057489 -0.048552 -0.0094298 -0.11037 0.45891 0.14288 0.0085713 0.054983 0.15477 -0.0075811 0.13148 0.16326 0.11121 0.090052 0.27511 0.14755 0.18323 0.0013905 0.0010016 0.0003822 -0.0029263 0.24495 0 0 -0.081063 0 0.04055 0.082316 0.075408 0 0
4.543 0.042995 0.043896 0.10927 0.10212 0 0.06572 0.020283 0.030876 -0.032722 0.0077873 -0.12131 0.71881 0.185 0.01117 0.040763 0.11214 -0.01825 0.12016 0.14872 0.092531 0.062513 0.24989 0.092246 0.15874 0.00075258 0.00057854 0.0010374 -0.0024517 0.060667 0 0 -0.0754 0 0.049424 0.10802 0.10469 0 0
4.5469 0.029091 0.031137 0.11587 0.10932 0 0.05189 0.026257 0.044955 -0.0067094 0.020257 -0.080759 0.95103 0.22389 0.0077399 0.018985 0.051027 -0.050431 0.10016 0.12702 0.036124 0.028598 0.19732 0.0057828 0.11482 -0.00038554 -0.00024093 0.00095903 -0.0015959 -0.19893 0 0 -0.042562 0 0.056571 0.13256 0.13179 0 0
4.5508 0.01777 0.018937 0.059773 0.05237 0 0.0090113 0.030514 0.04039 0.030996 0.0286 0.017421 1.1783 0.25055 -0.0068366 -0.0080238 -0.026303 -0.095979 0.069157 0.097285 -0.048102 -0.011065 0.11513 -0.099855 0.049159 -0.0012522 -0.00072792 0.00049431 -0.0013322 -0.57031 0 0 0.024511 0 0.058528 0.15023 0.15104 0 0
4.5547 0.0083544 0.0084866 -0.016086 -0.031308 0 -0.037303 0.033772 0.034827 0.072279 0.038319 0.13816 1.4282 0.25939 -0.029957 -0.034093 -0.10926 -0.13681 0.031698 0.064274 -0.13362 -0.053518 0.017247 -0.20275 -0.028354 -0.0011429 -0.00047275 0.00047752 -0.0019426 -1.0244 0 0 0.10751 0 0.051557 0.1566 0.16108 0 0
4.5586 -0.00082879 -1.5233e-05 -0.053226 -0.081678 0 -0.053303 0.036644 0.04162 0.10473 0.054097 0.22833 1.7078 0.24982 -0.051657 -0.05611 -0.19142 -0.15764 -0.0078343 0.032251 -0.19547 -0.095787 -0.08639 -0.28132 -0.1098 -9.3302e-05 0.00023624 0.0012761 -0.0027934 -1.4531 0 0 0.17347 0 0.034261 0.15085 0.16256 0 0
4.5625 -0.010987 -0.0077349 -0.024259 -0.064767 0 -0.026044 0.039838 0.059395 0.12104 0.074446 0.25362 2.0004 0.22222 -0.062156 -0.07174 -0.26718 -0.15435 -0.045456 0.005137 -0.22489 -0.13454 -0.18723 -0.32283 -0.18802 0.0010562 0.00074218 0.0024038 -0.0030926 -1.7276 0 0 0.19827 0 0.0061016 0.13284 0.15601 0 0
4.5664 -0.022052 -0.01641 0.044529 0.00016099 0 0.024137 0.043131 0.076127 0.12253 0.090869 0.22032 2.284 0.17816 -0.059976 -0.078165 -0.32876 -0.13265 -0.075444 -0.011415 -0.22927 -0.16433 -0.27349 -0.32519 -0.25281 0.0013467 0.00068847 0.0030409 -0.0027432 -1.7713 0 0 0.18293 0 -0.032879 0.10308 0.14227 0 0
4.5703 -0.032981 -0.026834 0.093195 0.057098 0 0.058048 0.04344 0.080018 0.11404 0.092335 0.16581 2.5507 0.12802 -0.052874 -0.071731 -0.36007 -0.10071 -0.086633 -0.0070413 -0.22017 -0.17214 -0.32136 -0.29313 -0.28291 0.00053548 0.00030994 0.0028137 -0.0023892 -1.5832 0 0 0.14895 0 -0.076383 0.066932 0.12439 0 0
4.5742 -0.042681 -0.037998 0.075085 0.058234 0 0.046565 0.034943 0.066049 0.096767 0.072028 0.12658 2.807 0.085545 -0.050222 -0.055842 -0.36151 -0.063553 -0.07939 0.015852 -0.20134 -0.15716 -0.32936 -0.23343 -0.27734 -0.00071024 7.3153e-05 0.002014 -0.0026659 -1.1981 0 0 0.11779 0 -0.114 0.032963 0.10737 0 0
4.5781 -0.050673 -0.047879 -0.0066968 -0.00039599 0 -0.0090244 0.013026 0.035415 0.067298 0.03182 0.10991 3.0595 0.05725 -0.05359 -0.031339 -0.33152 -0.022475 -0.053373 0.056415 -0.16619 -0.11832 -0.295 -0.15173 -0.23433 -0.0014423 0.0001177 0.0011623 -0.0034754 -0.63798 0 0 0.092986 0 -0.13992 0.0050156 0.093842 0 0
4.582 -0.057053 -0.055265 -0.1018 -0.079559 0 -0.079252 -0.020697 -0.007076 0.023008 -0.018387 0.090902 3.3057 0.048331 -0.054198 0.0007321 -0.27 0.022725 -0.0092368 0.11278 -0.10477 -0.056006 -0.21794 -0.051352 -0.15416 -0.00127 0.00014061 0.00052518 -0.0040034 0.090472 0 0 0.059759 0 -0.14912 -0.013711 0.086271 0 0
4.5859 -0.062065 -0.060801 -0.15091 -0.12926 0 -0.12714 -0.057647 -0.053766 -0.032895 -0.065936 0.035855 3.5382 0.0664 -0.039792 0.039762 -0.17489 0.072077 0.052652 0.18193 -0.01325 0.029102 -0.095467 0.065863 -0.036284 -0.0006103 -0.00017212 9.8663e-05 -0.0034067 0.9553 0 0 0.00077021 0 -0.13291 -0.018339 0.089454 0 0
4.5898 -0.065858 -0.066141 -0.12907 -0.12492 0 -0.13147 -0.087806 -0.095233 -0.092256 -0.10194 -0.067593 3.7554 0.10247 -0.0051315 0.081681 -0.062365 0.12468 0.12214 0.25233 0.10076 0.1218 0.050525 0.19643 0.097693 -0.00016961 -0.00069737 -8.8723e-05 -0.0014983 1.8672 0 0 -0.086447 0 -0.096879 -0.011505 0.1035 0 0
4.5938 -0.068666 -0.072039 -0.061703 -0.081142 0 -0.098186 -0.10702 -0.12475 -0.1469 -0.12512 -0.19684 3.9636 0.14555 0.042747 0.1232 0.053979 0.17735 0.19175 0.31682 0.21943 0.21097 0.20201 0.33101 0.23088 -0.00023902 -0.00094843 0.00013414 0.0011247 2.6978 0 0 -0.18436 0 -0.050517 0.0026909 0.12544 0 0
4.5977 -0.071039 -0.077492 -0.0040341 -0.037194 0 -0.054952 -0.1191 -0.14335 -0.19156 -0.14072 -0.30713 4.1686 0.18846 0.088635 0.16177 0.16524 0.22306 0.25654 0.37049 0.32118 0.28936 0.34738 0.453 0.35212 -0.00050871 -0.00059855 0.00082498 0.0035007 3.3364 0 0 -0.26515 0 -0.0002474 0.022039 0.15294 0 0
4.6016 -0.073739 -0.080963 -0.0014488 -0.028318 0 -0.033342 -0.1306 -0.15886 -0.2226 -0.15543 -0.36058 4.3691 0.22352 0.11902 0.19446 0.26206 0.25226 0.31136 0.40842 0.38953 0.34972 0.47457 0.5433 0.44984 -0.00050489 0.00013545 0.0016799 0.0048684 3.735 0 0 -0.30702 0 0.046647 0.044265 0.18294 0 0
4.6055 -0.077318 -0.082417 -0.059427 -0.062706 0 -0.049028 -0.14363 -0.17751 -0.23631 -0.17172 -0.35035 4.5599 0.23832 0.13003 0.21383 0.32651 0.2583 0.34532 0.42025 0.42031 0.37888 0.56049 0.58971 0.50194 -0.00010886 0.00067923 0.0021967 0.0050172 3.91 0 0 -0.30585 0 0.077231 0.066823 0.20759 0 0
4.6094 -0.081826 -0.083825 -0.14169 -0.11745 0 -0.091642 -0.15407 -0.19567 -0.23106 -0.18568 -0.30265 4.7406 0.238 0.12817 0.2212 0.36425 0.2434 0.36142 0.41284 0.42266 0.38589 0.61157 0.59353 0.51892 0.00039014 0.00064945 0.0021299 0.0043149 3.9106 0 0 -0.27602 0 0.093191 0.088257 0.22298 0 0
4.6133 -0.086974 -0.087348 -0.19537 -0.1548 0 -0.13179 -0.15658 -0.20141 -0.21123 -0.18986 -0.25628 4.9162 0.22578 0.1242 0.21685 0.37695 0.21889 0.35989 0.38778 0.41167 0.37354 0.62888 0.56701 0.50404 0.00068046 0.00017436 0.0017149 0.0034615 3.7863 0 0 -0.24054 0 0.096408 0.10795 0.22757 0 0
4.6172 -0.092474 -0.093001 -0.18584 -0.14876 0 -0.14229 -0.15059 -0.18564 -0.18672 -0.17917 -0.23456 5.0879 0.20542 0.12521 0.20168 0.36728 0.19732 0.34167 0.34714 0.39659 0.34495 0.61455 0.52278 0.46157 0.00074941 -0.00031866 0.001388 0.0030755 3.5701 0 0 -0.2162 0 0.089602 0.12526 0.22076 0 0
4.6211 -0.09807 -0.098406 -0.1194 -0.105 0 -0.11916 -0.14042 -0.15211 -0.16571 -0.1551 -0.23011 5.2452 0.18279 0.13012 0.177 0.33771 0.18247 0.30705 0.29231 0.37361 0.30275 0.56866 0.46453 0.39557 0.000782 -0.00055883 0.0013266 0.0033058 3.2719 0 0 -0.20261 0 0.077374 0.13859 0.20215 0 0
4.625 -0.10321 -0.10113 -0.039678 -0.058659 0 -0.085237 -0.12997 -0.11549 -0.14693 -0.12486 -0.21311 5.3722 0.1656 0.13118 0.14916 0.29823 0.16645 0.26327 0.22974 0.32988 0.25318 0.50116 0.38747 0.31837 0.00082326 -0.00061948 0.0013449 0.0037471 2.8784 0 0 -0.1829 0 0.067737 0.1464 0.17811 0 0
4.6289 -0.10699 -0.1013 0.00095988 -0.048675 0 -0.071642 -0.11822 -0.089079 -0.12029 -0.096154 -0.15639 5.4643 0.15534 0.1199 0.12282 0.25669 0.13751 0.21778 0.1653 0.25656 0.20081 0.42307 0.28803 0.23897 0.00067051 -0.00069227 0.0012333 0.0037978 2.3683 0 0 -0.13744 0 0.063356 0.14928 0.15484 0 0
4.6328 -0.10882 -0.10172 -0.02291 -0.086123 0 -0.091068 -0.10121 -0.07428 -0.077415 -0.072263 -0.058575 5.5353 0.15232 0.093652 0.10022 0.21689 0.092504 0.17477 0.10243 0.16003 0.14806 0.34012 0.17349 0.16184 0.00015566 -0.00078826 0.0010822 0.0032236 1.7484 0 0 -0.06195 0 0.064995 0.14766 0.13561 0 0
4.6367 -0.10946 -0.10518 -0.091669 -0.14277 0 -0.1262 -0.07833 -0.062158 -0.022674 -0.051781 0.052208 5.6054 0.15607 0.058359 0.083079 0.1822 0.042772 0.13821 0.044502 0.06129 0.097272 0.25813 0.062246 0.090974 -0.0005316 -0.00074065 0.0011605 0.0024192 1.0901 0 0 0.024633 0 0.072625 0.14237 0.12324 0 0
4.6406 -0.11121 -0.11173 -0.15477 -0.17231 0 -0.1446 -0.055717 -0.044589 0.026545 -0.032898 0.1362 5.6806 0.16522 0.025467 0.073417 0.15888 0.0078863 0.11591 0.00011919 -0.015985 0.054977 0.19007 -0.025081 0.035207 -0.00091737 -0.00046721 0.0015008 0.0020713 0.52678 0 0 0.09061 0 0.084942 0.13594 0.12174 0 0
4.6445 -0.11643 -0.11865 -0.16863 -0.14902 0 -0.12787 -0.042509 -0.023404 0.051588 -0.017813 0.1676 5.7446 0.17489 0.0049472 0.067343 0.14585 0.0022776 0.10537 -0.029413 -0.058582 0.024437 0.14192 -0.075562 -0.0047491 -0.00069957 -0.00011918 0.0017483 0.0024975 0.19926 0 0 0.11339 0 0.097239 0.13224 0.12604 0 0
4.6484 -0.12538 -0.12313 -0.13021 -0.091045 0 -0.089091 -0.043654 -0.009097 0.045839 -0.012659 0.14854 5.7755 0.18331 -0.00066208 0.063377 0.14309 0.025855 0.10514 -0.042562 -0.067522 0.0083692 0.11753 -0.086753 -0.027072 -0.00010283 9.7044e-05 0.0015291 0.0033048 0.18396 0 0 0.094792 0 0.10776 0.13265 0.13338 0 0
4.6523 -0.13527 -0.12476 -0.079162 -0.046709 0 -0.062386 -0.056603 -0.011848 0.017553 -0.022847 0.10232 5.7696 0.18919 0.0032974 0.060663 0.15074 0.065776 0.11396 -0.037955 -0.051252 0.0091808 0.12014 -0.062188 -0.029901 0.00028063 0.00020045 0.0009384 0.0037364 0.46161 0 0 0.056416 0 0.11519 0.13798 0.14159 0 0
4.6563 -0.14176 -0.12537 -0.065728 -0.054562 0 -0.073758 -0.074889 -0.034137 -0.019394 -0.048244 0.052883 5.7489 0.19106 0.0090519 0.059063 0.17004 0.1068 0.1309 -0.01229 -0.016298 0.031488 0.15599 -0.0058139 -0.0086483 3.0285e-05 0.00043444 0.00054038 0.0033873 0.94994 0 0 0.019297 0 0.118 0.1488 0.14834 0 0
4.6602 -0.14185 -0.12642 -0.10943 -0.11147 0 -0.11905 -0.094115 -0.070518 -0.057019 -0.082682 0.0074804 5.7422 0.18897 0.013305 0.061158 0.20118 0.14119 0.15484 0.034603 0.036189 0.076606 0.22573 0.079316 0.038959 -0.00072922 0.00093683 0.00080999 0.0025899 1.5649 0 0 -0.013602 0 0.11579 0.16243 0.15337 0 0
4.6641 -0.13567 -0.12703 -0.18207 -0.17592 0 -0.16774 -0.11387 -0.11213 -0.096238 -0.11793 -0.044804 5.7585 0.18542 0.019891 0.068847 0.24016 0.17091 0.1843 0.094585 0.10686 0.13598 0.31584 0.1886 0.10448 -0.0014872 0.0014631 0.0016108 0.0021027 2.2524 0 0 -0.056441 0 0.11043 0.17506 0.15919 0 0
4.668 -0.12564 -0.12454 -0.22883 -0.202 0 -0.18763 -0.13445 -0.15062 -0.14024 -0.14816 -0.11929 5.777 0.1821 0.035986 0.083389 0.28507 0.20227 0.21938 0.16376 0.19308 0.20534 0.41943 0.31369 0.18398 -0.0018436 0.0015341 0.002302 0.002433 2.9687 0 0 -0.12301 0 0.10279 0.18464 0.16749 0 0
4.6719 -0.1142 -0.11716 -0.21037 -0.17388 0 -0.16822 -0.15329 -0.17959 -0.18664 -0.17118 -0.21845 5.7639 0.18087 0.065138 0.10557 0.33354 0.23856 0.26007 0.23777 0.28722 0.27988 0.52881 0.44265 0.27272 -0.0018257 0.00090474 0.0023696 0.0034554 3.6432 0 0 -0.20965 0 0.093828 0.18936 0.17983 0 0
4.6758 -0.10224 -0.10566 -0.13256 -0.11315 0 -0.12434 -0.16579 -0.19573 -0.22662 -0.18661 -0.32442 5.6986 0.18576 0.10295 0.13573 0.37989 0.27622 0.30597 0.30812 0.37839 0.35008 0.62804 0.56117 0.36127 -0.0017531 -0.00013869 0.0018917 0.0046265 4.1733 0 0 -0.29399 0 0.085128 0.18602 0.19807 0 0
4.6797 -0.089768 -0.092651 -0.041755 -0.057827 0 -0.081059 -0.16935 -0.20007 -0.25101 -0.19401 -0.40634 5.5851 0.19685 0.13885 0.16653 0.4162 0.30598 0.35023 0.36636 0.45426 0.40653 0.70247 0.65329 0.43678 -0.0018699 -0.0009897 0.0013522 0.0054856 4.4613 0 0 -0.34937 0 0.077907 0.17629 0.2176 0 0
4.6836 -0.077475 -0.080313 0.0088124 -0.03444 0 -0.055476 -0.16542 -0.19744 -0.25621 -0.19301 -0.43739 5.4428 0.21207 0.16233 0.19252 0.4375 0.31706 0.38668 0.40875 0.50217 0.44473 0.74519 0.70303 0.49233 -0.002157 -0.001231 0.0010736 0.0059224 4.4604 0 0 -0.36133 0 0.071956 0.16136 0.23381 0 0
4.6875 -0.067089 -0.069189 -0.0043922 -0.044714 0 -0.049514 -0.15685 -0.19211 -0.24453 -0.18419 -0.41019 5.2883 0.22893 0.16884 0.2093 0.43918 0.30181 0.40962 0.43204 0.5115 0.46054 0.74989 0.69881 0.52173 -0.0024579 -0.00091915 0.00094269 0.0060504 4.1894 0 0 -0.33328 0 0.066637 0.14165 0.24274 0 0
4.6914 -0.059854 -0.058956 -0.061158 -0.07124 0 -0.054814 -0.14389 -0.18287 -0.22006 -0.16861 -0.34055 5.1265 0.24328 0.16123 0.21107 0.41457 0.25923 0.41065 0.43175 0.47814 0.44798 0.70752 0.63912 0.51623 -0.0026898 -0.0003898 0.00070675 0.0059617 3.7084 0 0 -0.28001 0 0.060538 0.11709 0.23885 0 0
4.6953 -0.054972 -0.049921 -0.11351 -0.091616 0 -0.061235 -0.12408 -0.16297 -0.18528 -0.14612 -0.25687 4.9572 0.24495 0.14625 0.19111 0.35441 0.19612 0.37704 0.40235 0.4078 0.39852 0.60681 0.5343 0.46297 -0.0028773 0.00013386 0.0004059 0.0056723 3.0832 0 0 -0.21719 0 0.049 0.086025 0.21521 0 0
4.6992 -0.05005 -0.043255 -0.11918 -0.090247 0 -0.061901 -0.096283 -0.12651 -0.14127 -0.115 -0.18157 4.7835 0.23174 0.12923 0.15694 0.26959 0.12473 0.31769 0.35354 0.31368 0.32324 0.46797 0.40079 0.37495 -0.003029 0.00066788 0.00036001 0.0052336 2.3624 0 0 -0.15447 0 0.030148 0.049511 0.17857 0 0
4.7031 -0.043423 -0.039671 -0.07035 -0.064715 0 -0.054611 -0.063847 -0.075444 -0.089432 -0.074585 -0.11711 4.6129 0.20296 0.11034 0.11246 0.16481 0.056912 0.23722 0.28878 0.2085 0.22649 0.29949 0.25188 0.25692 -0.0030787 0.0012315 0.00071312 0.0047554 1.5717 0 0 -0.093779 0 0.003047 0.0081113 0.13306 0 0
4.707 -0.035905 -0.0382 0.0005276 -0.027206 0 -0.042221 -0.032512 -0.02002 -0.031817 -0.028428 -0.047049 4.4503 0.15926 0.084996 0.062113 0.045802 -0.0020228 0.14166 0.21213 0.097656 0.11368 0.11127 0.093229 0.11499 -0.0029882 0.0016102 0.0011308 0.0042546 0.71998 0 0 -0.030617 0 -0.032501 -0.037069 0.08358 0 0
4.7109 -0.029975 -0.036636 0.042189 0.00085089 0 -0.031682 -0.0051435 0.028241 0.029573 0.015925 0.047309 4.2905 0.10365 0.048064 0.013544 -0.077597 -0.055008 0.042311 0.12961 -0.019499 -0.0058408 -0.079618 -0.072195 -0.041105 -0.002853 0.0014759 0.001099 0.0035402 -0.18442 0 0 0.041892 0 -0.075672 -0.082601 0.039625 0 0
4.7148 -0.027146 -0.033319 0.020777 0.0022445 0 -0.029383 0.020198 0.064029 0.091863 0.051389 0.16655 4.1211 0.050284 -0.00062987 -0.025538 -0.18972 -0.10784 -0.043754 0.052625 -0.14084 -0.11439 -0.24804 -0.23452 -0.1895 -0.00283 0.00076344 0.00053535 0.0023649 -1.102 0 0 0.12566 0 -0.11804 -0.12066 0.010152 0 0
4.7188 -0.026343 -0.028416 -0.053172 -0.021276 0 -0.034288 0.045976 0.089046 0.14839 0.07593 0.28522 3.9311 0.0083663 -0.053329 -0.053757 -0.28362 -0.16004 -0.11009 -0.012407 -0.25366 -0.20263 -0.38316 -0.3731 -0.31765 -0.0029495 -0.00015431 -1.5439e-05 0.00073799 -1.9331 0 0 0.21029 0 -0.15305 -0.14644 -0.0037687 0 0
4.7227 -0.025044 -0.023446 -0.12802 -0.046586 0 -0.035724 0.069365 0.10631 0.18769 0.092317 0.36421 3.7183 -0.015769 -0.0967 -0.07034 -0.35418 -0.19981 -0.15249 -0.060334 -0.33657 -0.26346 -0.4768 -0.46369 -0.41612 -0.0030621 -0.00075423 9.6304e-05 -0.00095349 -2.5259 0 0 0.27312 0 -0.1758 -0.15605 -0.0017095 0 0
4.7266 -0.021861 -0.0197 -0.14615 -0.046075 0 -0.021188 0.082278 0.11491 0.19807 0.10304 0.37527 3.4901 -0.015873 -0.11893 -0.075102 -0.39651 -0.2091 -0.16752 -0.085634 -0.37088 -0.28973 -0.52122 -0.49115 -0.47514 -0.003024 -0.00083737 0.00091251 -0.0021996 -2.7379 0 0 0.29088 0 -0.18111 -0.14551 0.015821 0 0
4.7305 -0.01769 -0.017247 -0.087542 -0.012546 0 0.010323 0.078362 0.11078 0.17594 0.10588 0.31922 3.2589 0.018157 -0.11701 -0.067398 -0.39971 -0.1767 -0.14882 -0.075104 -0.35195 -0.26653 -0.50011 -0.45672 -0.4733 -0.0029031 -0.00066921 0.0017603 -0.0027565 -2.5199 0 0 0.25612 0 -0.1597 -0.1074 0.046823 0 0
4.7344 -0.014262 -0.015306 0.012228 0.030855 0 0.042203 0.059782 0.091835 0.13025 0.095351 0.22383 3.0363 0.071637 -0.098522 -0.053251 -0.37728 -0.10928 -0.11092 -0.038915 -0.29094 -0.21211 -0.43936 -0.37425 -0.42932 -0.002918 -0.00062217 0.0019075 -0.0027564 -1.9547 0 0 0.18452 0 -0.12215 -0.054085 0.08159 0 0
4.7383 -0.011986 -0.013222 0.086719 0.04822 0 0.050284 0.035996 0.061227 0.077458 0.068805 0.12377 2.8292 0.13832 -0.075917 -0.034005 -0.33282 -0.030306 -0.058005 0.019347 -0.20612 -0.13332 -0.34742 -0.2601 -0.3494 -0.00314 -0.00072328 0.0012972 -0.0024387 -1.2095 0 0 0.10463 0 -0.073545 0.0087245 0.11696 0 0
4.7422 -0.0097249 -0.010853 0.089331 0.022676 0 0.023113 0.015154 0.025401 0.030068 0.03065 0.039057 2.6374 0.21171 -0.057295 -0.010887 -0.27024 0.034109 0.0057381 0.095068 -0.11191 -0.037787 -0.2331 -0.12627 -0.24094 -0.0033206 -0.00062779 0.00058619 -0.0018402 -0.4362 0 0 0.037387 0 -0.019347 0.074948 0.15019 0 0
4.7461 -0.0067487 -0.0082123 0.02969 -0.026733 0 -0.025212 -0.0028247 -0.0102 -0.011291 -0.010105 -0.031764 2.4528 0.28248 -0.041136 0.015269 -0.19301 0.072228 0.075985 0.18142 -0.014475 0.063786 -0.10658 0.018634 -0.11328 -0.0031205 -5.6228e-05 0.00046669 -0.00082545 0.29766 0 0 -0.016638 0 0.031948 0.13486 0.17796 0 0
4.75 -0.0042903 -0.005233 -0.035009 -0.060216 0 -0.062983 -0.023951 -0.04307 -0.054624 -0.04642 -0.10085 2.2636 0.34057 -0.019371 0.042214 -0.11003 0.092865 0.14501 0.26312 0.084538 0.15492 0.016808 0.1645 0.013673 -0.0025407 0.00080568 0.0010064 0.00057745 0.99479 0 0 -0.071169 0 0.07134 0.17825 0.19851 0 0
4.7539 -0.0044614 -0.0021614 -0.047494 -0.051668 0 -0.064835 -0.051109 -0.072195 -0.10511 -0.076816 -0.17427 2.0604 0.38422 0.013847 0.067672 -0.028047 0.11519 0.20755 0.33154 0.18151 0.22918 0.13009 0.29766 0.12849 -0.0020525 0.0014146 0.0016656 0.0019601 1.6547 0 0 -0.13566 0 0.098626 0.20477 0.21229 0 0
4.7578 -0.0074517 3.8965e-05 0.0025313 -0.010879 0 -0.03176 -0.078307 -0.096206 -0.15639 -0.10239 -0.24368 1.8429 0.41172 0.055285 0.089818 0.04877 0.15018 0.25943 0.38122 0.26788 0.28255 0.22874 0.40367 0.2243 -0.0021925 0.0013813 0.0018835 0.0027505 2.2199 0 0 -0.20241 0 0.11419 0.21424 0.21868 0 0
4.7617 -0.010334 0.00019381 0.070934 0.026431 0 0.010102 -0.09476 -0.11342 -0.19308 -0.12135 -0.2918 1.6187 0.42196 0.09357 0.10675 0.11641 0.18903 0.29651 0.4077 0.33213 0.31214 0.30885 0.47133 0.29528 -0.0029994 0.00082124 0.001559 0.0026857 2.5928 0 0 -0.25106 0 0.11941 0.20761 0.21703 0 0
4.7656 -0.0093738 -0.0018444 0.096827 0.030465 0 0.030672 -0.094518 -0.12255 -0.20211 -0.12801 -0.30487 1.3965 0.40797 0.11692 0.11328 0.16421 0.20849 0.30635 0.40011 0.36404 0.30935 0.3568 0.49427 0.32628 -0.0039103 0.00016511 0.00097606 0.0020557 2.6995 0 0 -0.26502 0 0.11685 0.18574 0.20324 0 0
4.7695 -0.0038413 -0.0045968 0.053211 0.0014794 0 0.018757 -0.081306 -0.12206 -0.18234 -0.1181 -0.2814 1.1784 0.37594 0.12098 0.11125 0.19318 0.18899 0.29395 0.37045 0.35815 0.28587 0.37564 0.47041 0.32689 -0.0042868 -0.00032848 0.00040558 0.0014625 2.5348 0 0 -0.24348 0 0.11294 0.15864 0.18055 0 0
4.7734 0.0027069 -0.0059857 -0.031072 -0.033955 0 -0.012068 -0.063706 -0.10895 -0.14399 -0.09421 -0.23121 0.95979 0.32749 0.11054 0.10193 0.20303 0.13082 0.26222 0.32378 0.3157 0.24582 0.364 0.40227 0.29989 -0.0040445 -0.00077636 -8.3096e-05 0.0013418 2.1493 0 0 -0.19875 0 0.109 0.12946 0.15063 0 0
4.7773 0.0053371 -0.0052056 -0.094469 -0.047813 0 -0.037214 -0.046484 -0.080389 -0.099647 -0.064849 -0.16748 0.73678 0.26444 0.094544 0.086691 0.19362 0.055245 0.21446 0.2646 0.24482 0.19276 0.32069 0.29851 0.24769 -0.0037049 -0.0013569 -0.00044152 0.0017043 1.6038 0 0 -0.14395 0 0.10558 0.10043 0.11541 0 0
4.7813 0.0021569 -0.0034963 -0.090604 -0.032486 0 -0.040712 -0.027688 -0.03816 -0.055833 -0.037236 -0.098804 0.51254 0.18878 0.079059 0.067417 0.16345 -0.010221 0.15542 0.19786 0.15817 0.13009 0.2414 0.17343 0.17126 -0.0037919 -0.001881 -0.00045199 0.0022668 0.94176 0 0 -0.084136 0 0.10215 0.07331 0.077944 0 0
4.7852 -0.0040937 -0.0028463 -0.022763 -0.0023794 0 -0.024444 -0.0040325 0.0084878 -0.012239 -0.011535 -0.026505 0.29492 0.10935 0.06381 0.047759 0.11511 -0.050429 0.096401 0.13108 0.067958 0.063998 0.12991 0.042486 0.076849 -0.0042208 -0.0018254 0.00011501 0.0027306 0.20142 0 0 -0.018148 0 0.095952 0.047814 0.044994 0 0
4.7891 -0.0087205 -0.0038708 0.060073 0.02137 0 -0.002164 0.022548 0.046712 0.032968 0.017213 0.051711 0.086828 0.035399 0.043993 0.029407 0.056627 -0.070579 0.044306 0.068267 -0.019376 -0.00060048 0.0031378 -0.083626 -0.024793 -0.0043647 -0.000884 0.0011437 0.0028979 -0.56126 0 0 0.053507 0 0.085871 0.022375 0.020115 0 0
4.793 -0.0091573 -0.0050992 0.10043 0.026816 0 0.013344 0.045245 0.068943 0.078446 0.051523 0.13502 -0.1204 -0.02762 0.015216 0.012654 -0.0085688 -0.088126 0.0019233 0.011563 -0.10408 -0.061046 -0.12937 -0.20026 -0.12804 -0.0037546 0.00054806 0.0021036 0.0026177 -1.272 0 0 0.12423 0 0.071397 -0.0035635 0.0055563 0 0
4.7969 -0.0064451 -0.0044447 0.07411 0.016016 0 0.018475 0.059153 0.078536 0.11979 0.08653 0.21447 -0.34196 -0.074807 -0.022112 -0.0025399 -0.076975 -0.11596 -0.02896 -0.037104 -0.18764 -0.11484 -0.2574 -0.30371 -0.22706 -0.0026648 0.0015567 0.002465 0.0017848 -1.8616 0 0 0.18403 0 0.052355 -0.030308 0.0030746 0 0
4.8008 -0.0031373 -0.0012521 0.0067175 -0.00019124 0 0.017826 0.066146 0.085779 0.1523 0.11294 0.27379 -0.58566 -0.096237 -0.061484 -0.016832 -0.14271 -0.15047 -0.046074 -0.071866 -0.26487 -0.15573 -0.35917 -0.38483 -0.30868 -0.0019342 0.0014744 0.0021976 0.00049042 -2.2833 0 0 0.22472 0 0.028675 -0.05673 0.016993 0 0
4.8047 -0.00034481 0.0033039 -0.046006 -0.0097799 0 0.017949 0.071697 0.097323 0.17207 0.12437 0.29677 -0.84204 -0.097887 -0.092728 -0.030886 -0.20045 -0.17341 -0.055411 -0.091782 -0.32131 -0.18283 -0.42554 -0.42929 -0.36626 -0.0021797 0.00049417 0.0017898 -0.00088043 -2.5067 0 0 0.24198 0 0.0034729 -0.079397 0.042244 0 0
4.8086 0.0029669 0.0078253 -0.039654 -0.0049444 0 0.022056 0.077219 0.10929 0.17481 0.12123 0.27693 -1.0892 -0.085196 -0.10713 -0.043891 -0.24761 -0.16572 -0.059316 -0.096011 -0.34 -0.19588 -0.45604 -0.42564 -0.3974 -0.0032066 -0.0004959 0.0017282 -0.0018391 -2.5039 0 0 0.23418 0 -0.021399 -0.095573 0.07527 0 0
4.8125 0.0082302 0.012372 0.025173 0.014414 0 0.028606 0.077205 0.11091 0.15627 0.10767 0.22254 -1.3092 -0.061892 -0.10265 -0.054596 -0.28182 -0.12243 -0.058478 -0.083308 -0.31326 -0.19417 -0.45058 -0.37432 -0.39974 -0.0042034 -0.00070929 0.001992 -0.0021739 -2.2575 0 0 0.20178 0 -0.044398 -0.10274 0.11346 0 0
4.8164 0.015516 0.018224 0.10214 0.039331 0 0.033073 0.065242 0.094888 0.11628 0.08633 0.15206 -1.5029 -0.032011 -0.085735 -0.060619 -0.29956 -0.057534 -0.052292 -0.05131 -0.24943 -0.17613 -0.40933 -0.28869 -0.3696 -0.0044888 -0.00011151 0.0021158 -0.0021273 -1.7903 0 0 0.14927 0 -0.063438 -0.097208 0.15372 0 0
4.8203 0.023691 0.025983 0.13369 0.055492 0 0.031296 0.042492 0.06403 0.063102 0.057583 0.082689 -1.6883 0.00037989 -0.067461 -0.056675 -0.29638 0.0045353 -0.036272 0.0014275 -0.1682 -0.14054 -0.33928 -0.18676 -0.30521 -0.0040366 0.00067662 0.0017441 -0.0021293 -1.1827 0 0 0.086147 0 -0.074366 -0.074106 0.19056 0 0
4.8242 0.031809 0.03429 0.096115 0.052808 0 0.023116 0.018788 0.028444 0.011656 0.023562 0.020725 -1.8864 0.034183 -0.055852 -0.04344 -0.27917 0.044459 -0.010524 0.064889 -0.088108 -0.095118 -0.25942 -0.081509 -0.22239 -0.0033101 0.0010443 0.0010528 -0.0023311 -0.54883 0 0 0.023441 0 -0.076885 -0.038777 0.22135 0 0
4.8281 0.039705 0.04083 0.019671 0.034622 0 0.014301 0.0043241 -0.0025537 -0.025345 -0.0088389 -0.038301 -2.1048 0.070111 -0.049855 -0.021412 -0.25091 0.059305 0.024732 0.134 -0.016642 -0.043405 -0.17701 0.021409 -0.12813 -0.0026971 0.00090596 0.0005716 -0.002448 0.014947 0 0 -0.032103 0 -0.070027 0.0063087 0.24451 0 0
4.832 0.047147 0.044661 -0.034602 0.017176 0 0.014204 0.0004904 -0.025218 -0.046152 -0.031085 -0.099943 -2.3345 0.10889 -0.040537 0.0082051 -0.21513 0.061406 0.068374 0.20324 0.048995 0.01072 -0.098608 0.11795 -0.029783 -0.0022045 0.00059498 0.00061792 -0.0021084 0.46394 0 0 -0.080168 0 -0.053185 0.058129 0.2588 0 0
4.8359 0.053031 0.047271 -0.024678 0.017188 0 0.029007 -0.00030549 -0.039615 -0.059633 -0.039659 -0.16046 -2.5582 0.15153 -0.0194 0.042472 -0.17794 0.06599 0.11667 0.26191 0.11231 0.059961 -0.033277 0.19931 0.059881 -0.0016838 0.00037214 0.0009732 -0.0013396 0.79152 0 0 -0.12216 0 -0.024516 0.11128 0.26116 0 0
4.8398 0.056099 0.051021 0.037052 0.037434 0 0.055093 -0.0056029 -0.045763 -0.074945 -0.038801 -0.20534 -2.7622 0.19383 0.012771 0.073665 -0.148 0.077286 0.15914 0.3009 0.16844 0.096655 0.016589 0.25232 0.12894 -0.001211 0.00016152 0.001143 -0.00063385 0.98801 0 0 -0.15436 0 0.010863 0.15769 0.25374 0 0
4.8438 0.056533 0.056547 0.094201 0.063915 0 0.079133 -0.014331 -0.043028 -0.090748 -0.035667 -0.21825 -2.9413 0.23064 0.044423 0.097594 -0.12849 0.084131 0.18977 0.31822 0.20376 0.11827 0.052348 0.26625 0.17411 -0.0010991 -0.00021597 0.00089174 -0.00048273 1.0191 0 0 -0.167 0 0.047526 0.194 0.23941 0 0
4.8477 0.056304 0.061952 0.095339 0.07808 0 0.086822 -0.01767 -0.032299 -0.094832 -0.032659 -0.19273 -3.096 0.25748 0.06099 0.11141 -0.12146 0.068805 0.20429 0.31171 0.20416 0.12256 0.073697 0.239 0.1923 -0.0015079 -0.00065883 0.00046861 -0.00085909 0.84658 0 0 -0.15123 0 0.081385 0.21773 0.21978 0 0
4.8516 0.05748 0.0648 0.039398 0.072927 0 0.074081 -0.0079051 -0.016297 -0.07504 -0.025011 -0.13666 -3.2305 0.26903 0.055502 0.11242 -0.12847 0.022126 0.19856 0.27942 0.16468 0.10737 0.079961 0.17683 0.18057 -0.0021363 -0.00077105 0.00031835 -0.0012144 0.4661 0 0 -0.10761 0 0.10769 0.22661 0.19653 0 0
[truncated: 2,091,767 more chars]
