# Supplementary material for: Dataset from dynamic shake-table testing of five full-scale single leaf and cavity URM walls subjected to out-of-plane two-way bending
Source: Data Brief. 2019 Mar 20;24:103854. doi: 10.1016/j.dib.2019.103854 (PMC6480314; doi:10.1016/j.dib.2019.103854)
Supplement: Multimedia component 2 [file mmc2.zip › DATA/CL-000-RF/Test9.txt]

0 -0.0029682 0.00089373 -0.0053804 0.0023444 0 0.0036168 0.0017151 0.0037021 0.0013346 0.0044671 0.0029833 0.035906 0 0 0 0 0 0 0 0 0 0 0 0 0 0 0 0 0 0 0 0.0024495 0 0 0 0 0 0
0.003906 -0.0062499 0.00051273 0.014635 0.0024609 0 0.0025903 0.0023541 0.0026438 0.0011417 0.0049477 0.0030823 0.013036 0 0 0 0 0 0 0 0 0 0 0 0 0 0 0 0 0 0 0 0.0042239 0 0 0 0 0 0
0.007812 -0.007601 0.00015957 0.035065 0.0020698 0 0.0006567 0.0022761 0.0012226 0.00088443 0.0030084 0.0017396 -0.005261 0 0 0 0 0 0 0 0 0 0 0 0 0 0 0 0 0 0 0 0.0040749 0 0 0 0 0 0
0.011719 -0.0062103 -6.0277e-05 0.041981 0.0015365 0 -0.00085082 0.0015913 0.00025274 0.00052514 -0.00036935 0.00016249 -0.0013394 0 0 0 0 0 0 0 0 0 0 0 0 0 0 0 0 0 0 0 0.0019823 0 0 0 0 0 0
0.015625 -0.0030753 -0.00014773 0.031475 0.0011522 0 -0.0011514 0.0010675 7.4174e-05 -0.00027959 -0.002851 -0.00055605 0.019392 0 0 0 0 0 0 0 0 0 0 0 0 0 0 0 0 0 0 0 -0.0010195 0 0 0 0 0 0
0.019531 3.2429e-05 -7.2838e-05 0.011352 0.00099701 0 -0.0007251 0.0013495 0.00066368 -0.0015344 -0.0026944 -0.00036411 0.034532 0 0 0 0 0 0 0 0 0 0 0 0 0 0 0 0 0 0 0 -0.0036259 0 0 0 0 0 0
0.023437 0.002068 0.00027405 -0.0069222 0.0010027 0 -0.00071098 0.0022503 0.0020019 -0.0026012 -0.00023691 6.5592e-05 0.028783 0 0 0 0 0 0 0 0 0 0 0 0 0 0 0 0 0 0 0 -0.0050089 0 0 0 0 0 0
0.027344 0.0032591 0.00093497 -0.017634 0.0010497 0 -0.0016137 0.0028402 0.004027 -0.0027574 0.002479 0.00029297 0.0098407 0 0 0 0 0 0 0 0 0 0 0 0 0 0 0 0 0 0 0 -0.0051245 0 0 0 0 0 0
0.03125 0.0043449 0.0016861 -0.022952 0.001017 0 -0.0027034 0.0022524 0.0061474 -0.0020026 0.0035142 0.00048801 -0.00061032 0 0 0 0 0 0 0 0 0 0 0 0 0 0 0 0 0 0 0 -0.0045467 0 0 0 0 0 0
0.035156 0.0054832 0.002058 -0.027371 0.00083035 0 -0.0027587 0.00043493 0.0070968 -0.0010823 0.0025298 0.00087739 0.0096538 0 0 0 0 0 0 0 0 0 0 0 0 0 0 0 0 0 0 0 -0.0040103 0 0 0 0 0 0
0.039062 0.0060058 0.001663 -0.031571 0.00053147 0 -0.0013438 -0.0018027 0.0057289 -0.00060052 0.00071892 0.0011265 0.030924 0 0 0 0 0 0 0 0 0 0 0 0 0 0 0 0 0 0 0 -0.0039089 0 0 0 0 0 0
0.042969 0.0051707 0.00058151 -0.032065 0.00027513 0 0.00075371 -0.0034026 0.0022017 -0.00025127 -0.00046434 0.00058843 0.042713 0 0 0 0 0 0 0 0 0 0 0 0 0 0 0 0 0 0 0 -0.0040195 0 0 0 0 0 0
0.046875 0.0029932 -0.00058409 -0.025831 0.00018711 0 0.0023344 -0.0037514 -0.0017597 0.00083192 -0.00042849 -0.0007973 0.035489 0 0 0 0 0 0 0 0 0 0 0 0 0 0 0 0 0 0 0 -0.0036468 0 0 0 0 0 0
0.050781 0.00026287 -0.0011247 -0.013979 0.00020678 0 0.0028829 -0.0029447 -0.0040851 0.0029038 0.00043929 -0.0021005 0.019508 0 0 0 0 0 0 0 0 0 0 0 0 0 0 0 0 0 0 0 -0.0021432 0 0 0 0 0 0
0.054687 -0.0021685 -0.00079702 -0.00053852 0.00012535 0 0.0027641 -0.0015639 -0.0040283 0.0049598 0.0013759 -0.0021649 0.012354 0 0 0 0 0 0 0 0 0 0 0 0 0 0 0 0 0 0 0 0.0005445 0 0 0 0 0 0
0.058594 -0.0039801 -3.9877e-05 0.01148 -0.00017004 0 0.0024607 -0.00024826 -0.0026194 0.0054835 0.0017895 -0.00084023 0.019909 0 0 0 0 0 0 0 0 0 0 0 0 0 0 0 0 0 0 0 0.0037185 0 0 0 0 0 0
0.0625 -0.0052712 0.00039492 0.021801 -0.00052397 0 0.0019032 0.00063797 -0.0014611 0.0039175 0.0014294 0.00067633 0.031303 0 0 0 0 0 0 0 0 0 0 0 0 0 0 0 0 0 0 0 0.0062905 0 0 0 0 0 0
0.066406 -0.00604 8.817e-05 0.030768 -0.00067086 0 0.00072505 0.0011002 -0.0012088 0.0013154 0.00040779 0.00086509 0.031996 0 0 0 0 0 0 0 0 0 0 0 0 0 0 0 0 0 0 0 0.0073711 0 0 0 0 0 0
0.070312 -0.0059759 -0.00070232 0.036662 -0.00059454 0 -0.00094761 0.0013672 -0.0013598 -0.00054905 -0.00076341 -0.00071449 0.019491 0 0 0 0 0 0 0 0 0 0 0 0 0 0 0 0 0 0 0 0.0066633 0 0 0 0 0 0
0.074219 -0.0048156 -0.0013021 0.03622 -0.00064403 0 -0.0022747 0.001615 -0.0013772 -0.00073055 -0.0013324 -0.0030408 0.0047445 0 0 0 0 0 0 0 0 0 0 0 0 0 0 0 0 0 0 0 0.0044798 0 0 0 0 0 0
0.078125 -0.0027781 -0.0012256 0.027972 -0.0011652 0 -0.0024682 0.0017693 -0.0015792 0.00020363 -0.00082972 -0.0045729 -0.00089328 0 0 0 0 0 0 0 0 0 0 0 0 0 0 0 0 0 0 0 0.001534 0 0 0 0 0 0
0.082031 -0.00049299 -0.00056297 0.014351 -0.0019903 0 -0.0017077 0.0015694 -0.0025795 0.00090696 0.0004178 -0.0044888 0.0021954 0 0 0 0 0 0 0 0 0 0 0 0 0 0 0 0 0 0 0 -0.0012895 0 0 0 0 0 0
0.085937 0.0015233 0.0001713 -5.1682e-05 -0.0024098 0 -0.0010797 0.00085689 -0.0039982 0.00051931 0.0014068 -0.0030574 0.0037203 0 0 0 0 0 0 0 0 0 0 0 0 0 0 0 0 0 0 0 -0.0031661 0 0 0 0 0 0
0.089844 0.003223 0.00052327 -0.012177 -0.0018088 0 -0.0014937 -0.00020223 -0.004284 -0.00077476 0.001285 -0.0010686 -0.0039481 0 0 0 0 0 0 0 0 0 0 0 0 0 0 0 0 0 0 0 -0.0036474 0 0 0 0 0 0
0.09375 0.0047888 0.0004379 -0.021946 -0.00037605 0 -0.0027135 -0.0012188 -0.0022697 -0.002197 0.00013724 0.00080428 -0.017058 0 0 0 0 0 0 0 0 0 0 0 0 0 0 0 0 0 0 0 -0.0029602 0 0 0 0 0 0
0.097656 0.0061033 0.00018432 -0.030069 0.00091252 0 -0.0035544 -0.0019139 0.0011648 -0.0031099 -0.0010937 0.002072 -0.024817 0 0 0 0 0 0 0 0 0 0 0 0 0 0 0 0 0 0 0 -0.0019702 0 0 0 0 0 0
0.10156 0.0065989 3.4656e-05 -0.035208 0.001144 0 -0.0030239 -0.0022964 0.0034548 -0.0032871 -0.0014899 0.0022461 -0.021151 0 0 0 0 0 0 0 0 0 0 0 0 0 0 0 0 0 0 0 -0.0016286 0 0 0 0 0 0
0.10547 0.0057258 5.1678e-05 -0.03426 0.00034394 0 -0.0011942 -0.0024662 0.0027568 -0.0027416 -0.00091946 0.0010773 -0.010715 0 0 0 0 0 0 0 0 0 0 0 0 0 0 0 0 0 0 0 -0.0022089 0 0 0 0 0 0
0.10938 0.0035423 0.00013861 -0.02567 -0.00054218 0 0.0010168 -0.002305 -4.0107e-05 -0.0016064 7.8799e-05 -0.0008414 -0.0033256 0 0 0 0 0 0 0 0 0 0 0 0 0 0 0 0 0 0 0 -0.0029869 0 0 0 0 0 0
0.11328 0.0007639 0.00019874 -0.011918 -0.00058075 0 0.002749 -0.0015248 -0.0020056 -0.00024326 0.0010113 -0.0019903 -0.0037681 0 0 0 0 0 0 0 0 0 0 0 0 0 0 0 0 0 0 0 -0.0027533 0 0 0 0 0 0
0.11719 -0.0017904 0.0001938 0.0019633 0.00025439 0 0.0037551 -0.00012632 -0.0010491 0.00076697 0.0018186 -0.00094345 -0.0081264 0 0 0 0 0 0 0 0 0 0 0 0 0 0 0 0 0 0 0 -0.00082105 0 0 0 0 0 0
0.12109 -0.0037524 9.1624e-05 0.012483 0.0011431 0 0.0041707 0.0012777 0.0019742 0.0010023 0.0025074 0.0022048 -0.0096561 0 0 0 0 0 0 0 0 0 0 0 0 0 0 0 0 0 0 0 0.0023019 0 0 0 0 0 0
0.125 -0.0051879 -0.0001433 0.01997 0.0013268 0 0.0040357 0.0018179 0.0041608 0.00061077 0.0026279 0.0054931 -0.0067997 0 0 0 0 0 0 0 0 0 0 0 0 0 0 0 0 0 0 0 0.0051612 0 0 0 0 0 0
0.12891 -0.0061197 -0.00045266 0.026634 0.00085101 0 0.0032546 0.0011965 0.003495 0.00019487 0.0014623 0.0064919 -0.00445 0 0 0 0 0 0 0 0 0 0 0 0 0 0 0 0 0 0 0 0.00633 0 0 0 0 0 0
0.13281 -0.0062223 -0.00062138 0.032706 0.00036182 0 0.0019491 0.00010298 0.00072832 0.000176 -0.0010803 0.0043566 -0.0076381 0 0 0 0 0 0 0 0 0 0 0 0 0 0 0 0 0 0 0 0.0053348 0 0 0 0 0 0
0.13672 -0.0050898 -0.00040786 0.035104 0.00026441 0 0.00058701 -0.00037764 -0.0016349 0.00033511 -0.0038645 0.00061719 -0.014972 0 0 0 0 0 0 0 0 0 0 0 0 0 0 0 0 0 0 0 0.0028737 0 0 0 0 0 0
0.14063 -0.002776 0.00020438 0.030209 0.00025853 0 -0.00039481 0.00013374 -0.0019263 0.00011025 -0.0050981 -0.0021188 -0.018967 0 0 0 0 0 0 0 0 0 0 0 0 0 0 0 0 0 0 0 0.00028058 0 0 0 0 0 0
0.14453 3.5325e-05 0.00090672 0.017769 -0.00021978 0 -0.00099451 0.00088429 -0.00066179 -0.00065176 -0.003748 -0.0023836 -0.012969 0 0 0 0 0 0 0 0 0 0 0 0 0 0 0 0 0 0 0 -0.0012968 0 0 0 0 0 0
0.14844 0.0024741 0.0012787 0.0017588 -0.0012146 0 -0.0014894 0.00080692 0.00049529 -0.0013853 -0.00050978 -0.00095329 0.0021088 0 0 0 0 0 0 0 0 0 0 0 0 0 0 0 0 0 0 0 -0.0014785 0 0 0 0 0 0
0.15234 0.0040981 0.0011395 -0.012615 -0.0020999 0 -0.001869 -0.00022585 0.000611 -0.0013533 0.0026253 7.9055e-05 0.017552 0 0 0 0 0 0 0 0 0 0 0 0 0 0 0 0 0 0 0 -0.00073847 0 0 0 0 0 0
0.15625 0.0050539 0.00068387 -0.022543 -0.0022718 0 -0.001634 -0.0011162 4.7181e-05 -0.00044106 0.0038596 -0.00073929 0.023276 0 0 0 0 0 0 0 0 0 0 0 0 0 0 0 0 0 0 0 -1.9461e-05 0 0 0 0 0 0
0.16016 0.0056628 0.00026168 -0.028352 -0.0018549 0 -0.00035923 -0.00066052 -0.00052394 0.00073719 0.0028573 -0.0030523 0.015483 0 0 0 0 0 0 0 0 0 0 0 0 0 0 0 0 0 0 0 -8.3589e-05 0 0 0 0 0 0
0.16406 0.0059193 3.9032e-05 -0.031216 -0.0015405 0 0.0015776 0.0010515 -0.0010384 0.001534 0.00080655 -0.0051901 -0.00049947 0 0 0 0 0 0 0 0 0 0 0 0 0 0 0 0 0 0 0 -0.00095313 0 0 0 0 0 0
0.16797 0.0054441 -0.00010087 -0.030849 -0.0017075 0 0.0030601 0.0024994 -0.0017063 0.0019077 -0.00061819 -0.0056231 -0.014159 0 0 0 0 0 0 0 0 0 0 0 0 0 0 0 0 0 0 0 -0.0018446 0 0 0 0 0 0
0.17188 0.0039122 -0.00034205 -0.025739 -0.0018867 0 0.0032048 0.0021181 -0.0021684 0.002229 -0.00047872 -0.0040193 -0.017312 0 0 0 0 0 0 0 0 0 0 0 0 0 0 0 0 0 0 0 -0.0017535 0 0 0 0 0 0
0.17578 0.0014825 -0.00068447 -0.015314 -0.0012887 0 0.0022474 -0.00016042 -0.0016388 0.0025558 0.00088071 -0.0012131 -0.0094899 0 0 0 0 0 0 0 0 0 0 0 0 0 0 0 0 0 0 0 -0.00031812 0 0 0 0 0 0
0.17969 -0.0011999 -0.00095222 -0.0013904 0.00014619 0 0.0013261 -0.0027747 -7.9594e-05 0.0023927 0.0022106 0.0015537 0.0027788 0 0 0 0 0 0 0 0 0 0 0 0 0 0 0 0 0 0 0 0.0017709 0 0 0 0 0 0
0.18359 -0.0033947 -0.0010258 0.012673 0.0014272 0 0.0013308 -0.0039169 0.001238 0.0013583 0.0023109 0.0033648 0.011862 0 0 0 0 0 0 0 0 0 0 0 0 0 0 0 0 0 0 0 0.0032642 0 0 0 0 0 0
0.1875 -0.0046611 -0.00099139 0.023984 0.0014331 0 0.0020379 -0.0030215 0.00093125 -5.1216e-05 0.00092455 0.0039425 0.014821 0 0 0 0 0 0 0 0 0 0 0 0 0 0 0 0 0 0 0 0.0033704 0 0 0 0 0 0
0.19141 -0.0049578 -0.0010132 0.031138 0.0001507 0 0.002434 -0.00098002 -0.00068687 -0.00071217 -0.0010393 0.003603 0.013915 0 0 0 0 0 0 0 0 0 0 0 0 0 0 0 0 0 0 0 0.0023445 0 0 0 0 0 0
0.19531 -0.0044834 -0.0010921 0.033634 -0.0011628 0 0.0018101 0.00087343 -0.0015103 -9.0868e-05 -0.0021845 0.0030055 0.011738 0 0 0 0 0 0 0 0 0 0 0 0 0 0 0 0 0 0 0 0.0010649 0 0 0 0 0 0
0.19922 -0.0034837 -0.0010254 0.031022 -0.0011828 0 0.00040439 0.0017993 0.00018158 0.00092632 -0.00177 0.0027584 0.0066942 0 0 0 0 0 0 0 0 0 0 0 0 0 0 0 0 0 0 0 4.9645e-05 0 0 0 0 0 0
0.20313 -0.0021593 -0.00064099 0.02317 0.00014178 0 -0.0010104 0.001801 0.003531 0.0007415 -0.00036486 0.0030191 -0.0053641 0 0 0 0 0 0 0 0 0 0 0 0 0 0 0 0 0 0 0 -0.0010181 0 0 0 0 0 0
0.20703 -0.00064315 -3.2773e-05 0.011261 0.001545 0 -0.0019648 0.0011499 0.0055647 -0.001238 0.00065578 0.0033843 -0.02412 0 0 0 0 0 0 0 0 0 0 0 0 0 0 0 0 0 0 0 -0.0027207 0 0 0 0 0 0
0.21094 0.00099895 0.00049202 -0.0020212 0.001759 0 -0.0025482 0.0001194 0.0041348 -0.003704 0.00040026 0.0032496 -0.040225 0 0 0 0 0 0 0 0 0 0 0 0 0 0 0 0 0 0 0 -0.0049373 0 0 0 0 0 0
0.21484 0.002713 0.00070601 -0.013826 0.00077518 0 -0.0029263 -0.00084469 0.00021203 -0.0045135 -0.00070298 0.0023682 -0.040174 0 0 0 0 0 0 0 0 0 0 0 0 0 0 0 0 0 0 0 -0.0066294 0 0 0 0 0 0
0.21875 0.0043273 0.00065746 -0.02274 -0.00028416 0 -0.002902 -0.001087 -0.0030692 -0.002776 -0.0014007 0.0010717 -0.018201 0 0 0 0 0 0 0 0 0 0 0 0 0 0 0 0 0 0 0 -0.006737 0 0 0 0 0 0
0.22266 0.0054596 0.00055216 -0.028935 -0.00047187 0 -0.0021589 -0.0002522 -0.0036157 0.00018768 -0.00093933 -8.0431e-05 0.015972 0 0 0 0 0 0 0 0 0 0 0 0 0 0 0 0 0 0 0 -0.0052519 0 0 0 0 0 0
0.22656 0.0056259 0.00048705 -0.032678 -7.0457e-06 0 -0.00083756 0.0011591 -0.0022664 0.0020835 0.00022578 -0.00083615 0.042586 0 0 0 0 0 0 0 0 0 0 0 0 0 0 0 0 0 0 0 -0.0032394 0 0 0 0 0 0
0.23047 0.0045498 0.00037347 -0.032932 0.00013882 0 0.00040889 0.0020429 -0.0013468 0.0018621 0.0011155 -0.0013744 0.047176 0 0 0 0 0 0 0 0 0 0 0 0 0 0 0 0 0 0 0 -0.0017001 0 0 0 0 0 0
0.23438 0.0024336 0.00013188 -0.027792 -0.0004719 0 0.0010736 0.001749 -0.0017657 0.00066052 0.0014588 -0.0019143 0.031985 0 0 0 0 0 0 0 0 0 0 0 0 0 0 0 0 0 0 0 -0.00050583 0 0 0 0 0 0
0.23828 -8.2247e-05 -0.00012267 -0.016531 -0.0011097 0 0.0013759 0.00083392 -0.0021751 0.00053471 0.0019272 -0.0023356 0.012694 0 0 0 0 0 0 0 0 0 0 0 0 0 0 0 0 0 0 0 0.0013389 0 0 0 0 0 0
0.24219 -0.0022785 -0.00018679 -0.0011983 -0.00066738 0 0.0019725 0.00053494 -0.0011116 0.0023202 0.0030155 -0.0023192 0.0039183 0 0 0 0 0 0 0 0 0 0 0 0 0 0 0 0 0 0 0 0.0043088 0 0 0 0 0 0
0.24609 -0.0037488 -6.4217e-05 0.013963 0.00099664 0 0.0030696 0.0014072 0.00068939 0.0047748 0.0039734 -0.0018429 0.0077966 0 0 0 0 0 0 0 0 0 0 0 0 0 0 0 0 0 0 0 0.0073811 0 0 0 0 0 0
0.25 -0.0045088 -5.5799e-05 0.024928 0.0026964 0 0.0040133 0.0026509 0.00090029 0.0057641 0.0033365 -0.0013534 0.015996 0 0 0 0 0 0 0 0 0 0 0 0 0 0 0 0 0 0 0 0.0086921 0 0 0 0 0 0
0.25391 -0.0047841 -0.00045107 0.030037 0.0030079 0 0.0039187 0.0029814 -0.0013962 0.0042115 0.00072982 -0.001282 0.020997 0 0 0 0 0 0 0 0 0 0 0 0 0 0 0 0 0 0 0 0.0073015 0 0 0 0 0 0
0.25781 -0.0047136 -0.0011254 0.030143 0.0016843 0 0.0026368 0.0021126 -0.0040072 0.00094123 -0.0021581 -0.0014153 0.023325 0 0 0 0 0 0 0 0 0 0 0 0 0 0 0 0 0 0 0 0.0042389 0 0 0 0 0 0
0.26172 -0.0042296 -0.0015366 0.026949 -9.0313e-05 0 0.00090978 0.0011135 -0.0036504 -0.0021862 -0.0029171 -0.00095223 0.027368 0 0 0 0 0 0 0 0 0 0 0 0 0 0 0 0 0 0 0 0.0016428 0 0 0 0 0 0
0.26563 -0.0031612 -0.0012149 0.021291 -0.00084689 0 -0.00046392 0.0011433 0.00031427 -0.0038166 -0.00095596 0.000627 0.032342 0 0 0 0 0 0 0 0 0 0 0 0 0 0 0 0 0 0 0 0.00077352 0 0 0 0 0 0
0.26953 -0.0014228 -0.00026692 0.012879 -0.00015479 0 -0.0014125 0.0020129 0.0047643 -0.0039008 0.0015407 0.0027488 0.030664 0 0 0 0 0 0 0 0 0 0 0 0 0 0 0 0 0 0 0 0.00090012 0 0 0 0 0 0
0.27344 0.00085956 0.00066088 0.0014801 0.0011882 0 -0.0023527 0.0023327 0.005871 -0.0032914 0.0015911 0.003971 0.016819 0 0 0 0 0 0 0 0 0 0 0 0 0 0 0 0 0 0 0 0.00019151 0 0 0 0 0 0
0.27734 0.0033226 0.00096199 -0.011767 0.0021306 0 -0.0032775 0.0011993 0.0030922 -0.0027892 -0.0015105 0.0032063 -0.0035356 0 0 0 0 0 0 0 0 0 0 0 0 0 0 0 0 0 0 0 -0.0023082 0 0 0 0 0 0
0.28125 0.0054295 0.00060966 -0.024188 0.0023522 0 -0.0034373 -0.00051925 -0.00035133 -0.002528 -0.005279 0.00081201 -0.016164 0 0 0 0 0 0 0 0 0 0 0 0 0 0 0 0 0 0 0 -0.005615 0 0 0 0 0 0
0.28516 0.0066205 0.00011193 -0.032725 0.0022683 0 -0.0021814 -0.00092537 -0.0010438 -0.0020468 -0.0063881 -0.0015549 -0.011752 0 0 0 0 0 0 0 0 0 0 0 0 0 0 0 0 0 0 0 -0.0076532 0 0 0 0 0 0
0.28906 0.0065322 -3.631e-05 -0.035471 0.0022568 0 4.8663e-06 0.00080275 0.001058 -0.00081838 -0.0039194 -0.0022388 0.003565 0 0 0 0 0 0 0 0 0 0 0 0 0 0 0 0 0 0 0 -0.007076 0 0 0 0 0 0
0.29297 0.0051803 0.00019201 -0.032404 0.0021264 0 0.001663 0.0032823 0.0030033 0.0011844 -0.00016673 -0.00086911 0.012707 0 0 0 0 0 0 0 0 0 0 0 0 0 0 0 0 0 0 0 -0.0042737 0 0 0 0 0 0
0.29688 0.0029628 0.00043623 -0.024903 0.001424 0 0.0017732 0.0041532 0.0024815 0.0032515 0.0017174 0.0014686 0.0037298 0 0 0 0 0 0 0 0 0 0 0 0 0 0 0 0 0 0 0 -0.0007881 0 0 0 0 0 0
0.30078 0.00045188 0.00039176 -0.014563 0.00013359 0 0.00087772 0.0024466 0.00033188 0.0042551 0.00064616 0.0031722 -0.01851 0 0 0 0 0 0 0 0 0 0 0 0 0 0 0 0 0 0 0 0.0020171 0 0 0 0 0 0
0.30469 -0.0018698 8.9262e-05 -0.002393 -0.0011134 0 0.00052685 -0.00042843 -0.00089133 0.0034514 -0.0018536 0.003245 -0.036868 0 0 0 0 0 0 0 0 0 0 0 0 0 0 0 0 0 0 0 0.0036703 0 0 0 0 0 0
0.30859 -0.0037262 -0.00024804 0.010932 -0.0015797 0 0.0015339 -0.0021178 -0.00028226 0.0012099 -0.0036169 0.0017479 -0.037787 0 0 0 0 0 0 0 0 0 0 0 0 0 0 0 0 0 0 0 0.0042856 0 0 0 0 0 0
0.3125 -0.0049781 -0.00050356 0.024093 -0.0011094 0 0.0029694 -0.001601 0.00038751 -0.0010664 -0.0038598 -0.00048644 -0.022575 0 0 0 0 0 0 0 0 0 0 0 0 0 0 0 0 0 0 0 0.0039819 0 0 0 0 0 0
0.31641 -0.005519 -0.00072286 0.034524 -0.00023513 0 0.0030812 6.5451e-05 -0.0007916 -0.0020005 -0.0032053 -0.0023988 -0.0038317 0 0 0 0 0 0 0 0 0 0 0 0 0 0 0 0 0 0 0 0.0028354 0 0 0 0 0 0
0.32031 -0.0052885 -0.00090208 0.03912 0.00033308 0 0.0011629 0.0011097 -0.0030641 -0.0014504 -0.0023137 -0.0031429 0.0075679 0 0 0 0 0 0 0 0 0 0 0 0 0 0 0 0 0 0 0 0.0012603 0 0 0 0 0 0
0.32422 -0.0043638 -0.00086025 0.036013 0.00024651 0 -0.0016984 0.0008133 -0.0036689 -0.0006585 -0.0011984 -0.0024067 0.011004 0 0 0 0 0 0 0 0 0 0 0 0 0 0 0 0 0 0 0 6.8113e-05 0 0 0 0 0 0
0.32813 -0.0029619 -0.00042989 0.026036 -0.00039869 0 -0.0037797 -0.00018861 -0.0013777 -0.0010337 3.5979e-05 -0.00063684 0.01289 0 0 0 0 0 0 0 0 0 0 0 0 0 0 0 0 0 0 0 -0.00012156 0 0 0 0 0 0
0.33203 -0.0012954 0.00025355 0.012498 -0.0013207 0 -0.0044077 -0.0010383 0.001463 -0.0026895 0.00048407 0.0010507 0.017569 0 0 0 0 0 0 0 0 0 0 0 0 0 0 0 0 0 0 0 0.00046328 0 0 0 0 0 0
0.33594 0.00055666 0.00077365 -0.00074267 -0.0022335 0 -0.0042794 -0.0015944 0.0012312 -0.0042605 -0.00076153 0.0014639 0.023042 0 0 0 0 0 0 0 0 0 0 0 0 0 0 0 0 0 0 0 0.00084322 0 0 0 0 0 0
0.33984 0.0025761 0.00082225 -0.011406 -0.0028165 0 -0.0042274 -0.0021111 -0.0027004 -0.0042747 -0.0030533 0.00016803 0.024923 0 0 0 0 0 0 0 0 0 0 0 0 0 0 0 0 0 0 0 0.00017818 0 0 0 0 0 0
0.34375 0.0045709 0.00053043 -0.019403 -0.0027319 0 -0.0040861 -0.0023891 -0.0067617 -0.0026789 -0.0041179 -0.0021 0.022296 0 0 0 0 0 0 0 0 0 0 0 0 0 0 0 0 0 0 0 -0.0013969 0 0 0 0 0 0
0.34766 0.0060561 0.00032479 -0.025567 -0.0018778 0 -0.0030871 -0.0018051 -0.0067757 -0.00087731 -0.0022121 -0.0038612 0.018267 0 0 0 0 0 0 0 0 0 0 0 0 0 0 0 0 0 0 0 -0.0028213 0 0 0 0 0 0
0.35156 0.0064533 0.00043239 -0.029857 -0.000627 0 -0.0012148 -0.00032576 -0.0024825 -0.00021901 0.0016677 -0.0038724 0.015584 0 0 0 0 0 0 0 0 0 0 0 0 0 0 0 0 0 0 0 -0.0029758 0 0 0 0 0 0
0.35547 0.0054802 0.00059841 -0.030742 0.00035831 0 0.00033107 0.00090783 0.0021266 -0.00058571 0.0043097 -0.0018892 0.013578 0 0 0 0 0 0 0 0 0 0 0 0 0 0 0 0 0 0 0 -0.0015318 0 0 0 0 0 0
0.35938 0.0033773 0.00036884 -0.02631 0.00071379 0 0.00036102 0.00050635 0.0031065 -0.00064163 0.0034471 0.0012813 0.010046 0 0 0 0 0 0 0 0 0 0 0 0 0 0 0 0 0 0 0 0.0009054 0 0 0 0 0 0
0.36328 0.0007679 -0.00036137 -0.016005 0.00078619 0 -0.00075279 -0.0015601 0.00066007 0.00054346 0.00024058 0.0042936 0.0047602 0 0 0 0 0 0 0 0 0 0 0 0 0 0 0 0 0 0 0 0.0032932 0 0 0 0 0 0
0.36719 -0.0016968 -0.0011647 -0.0014675 0.0013466 0 -0.0011634 -0.0036006 -0.0014951 0.0023403 -0.0018288 0.0058897 -0.00052797 0 0 0 0 0 0 0 0 0 0 0 0 0 0 0 0 0 0 0 0.0047386 0 0 0 0 0 0
0.37109 -0.0035872 -0.0014911 0.014067 0.0027796 0 0.00056805 -0.0037587 -0.00055553 0.0031936 -0.00064521 0.0053979 -0.0053527 0 0 0 0 0 0 0 0 0 0 0 0 0 0 0 0 0 0 0 0.0048193 0 0 0 0 0 0
0.375 -0.0047034 -0.0012198 0.027145 0.0045351 0 0.0037854 -0.0018987 0.0023354 0.0023334 0.0023063 0.0031036 -0.011686 0 0 0 0 0 0 0 0 0 0 0 0 0 0 0 0 0 0 0 0.0036908 0 0 0 0 0 0
0.37891 -0.0049875 -0.000734 0.035217 0.0054359 0 0.0061656 0.00029978 0.0037739 0.00062713 0.0036689 0.00033731 -0.020137 0 0 0 0 0 0 0 0 0 0 0 0 0 0 0 0 0 0 0 0.0020648 0 0 0 0 0 0
0.38281 -0.004509 -0.00045205 0.037118 0.0046055 0 0.0058874 0.0011819 0.0022118 -0.00038411 0.0019472 -0.0010861 -0.025756 0 0 0 0 0 0 0 0 0 0 0 0 0 0 0 0 0 0 0 0.00091953 0 0 0 0 0 0
0.38672 -0.0034845 -0.00037264 0.033111 0.0021842 0 0.0032577 0.0008097 -0.00045224 -0.00015617 -0.00099977 -0.00010284 -0.020438 0 0 0 0 0 0 0 0 0 0 0 0 0 0 0 0 0 0 0 0.00085825 0 0 0 0 0 0
0.39063 -0.0021725 -0.00015713 0.024704 -0.00076564 0 0.00017134 0.00059384 -0.0014633 0.00037376 -0.0023201 0.0025017 -0.0017576 0 0 0 0 0 0 0 0 0 0 0 0 0 0 0 0 0 0 0 0.0015155 0 0 0 0 0 0
0.39453 -0.00066391 0.0003747 0.014107 -0.0029984 0 -0.0018116 0.0013842 -0.00055399 2.2118e-06 -0.0014963 0.0042933 0.020911 0 0 0 0 0 0 0 0 0 0 0 0 0 0 0 0 0 0 0 0.0016873 0 0 0 0 0 0
0.39844 0.0011695 0.00094796 0.0032669 -0.0038113 0 -0.0026057 0.0023527 8.2828e-05 -0.00125 -0.00067987 0.0029489 0.031699 0 0 0 0 0 0 0 0 0 0 0 0 0 0 0 0 0 0 0 0.00033959 0 0 0 0 0 0
0.40234 0.0033923 0.0011012 -0.0069535 -0.003284 0 -0.002942 0.0020206 -0.0010521 -0.0020756 -0.0017217 -0.0017056 0.022144 0 0 0 0 0 0 0 0 0 0 0 0 0 0 0 0 0 0 0 -0.0023101 0 0 0 0 0 0
0.40625 0.0056165 0.00070573 -0.016657 -0.0020537 0 -0.0030497 0.00016432 -0.0026588 -0.001299 -0.003603 -0.0072508 0.00041848 0 0 0 0 0 0 0 0 0 0 0 0 0 0 0 0 0 0 0 -0.0047467 0 0 0 0 0 0
0.41016 0.0069889 0.00012023 -0.025726 -0.00090697 0 -0.0024054 -0.0017537 -0.0023549 0.00083167 -0.0035207 -0.010433 -0.01459 0 0 0 0 0 0 0 0 0 0 0 0 0 0 0 0 0 0 0 -0.0053549 0 0 0 0 0 0
0.41406 0.0067377 -0.00020028 -0.032616 -0.00038241 0 -0.00073007 -0.0022116 -4.8026e-05 0.0028756 -0.00043547 -0.0096813 -0.01005 0 0 0 0 0 0 0 0 0 0 0 0 0 0 0 0 0 0 0 -0.0037845 0 0 0 0 0 0
0.41797 0.0048426 -0.00018076 -0.034516 -0.00048294 0 0.001224 -0.0013724 0.001474 0.0036156 0.0032202 -0.0061584 0.009063 0 0 0 0 0 0 0 0 0 0 0 0 0 0 0 0 0 0 0 -0.0011558 0 0 0 0 0 0
0.42188 0.0021484 -0.00013988 -0.029131 -0.00065857 0 0.0022503 -0.0008164 -0.00019972 0.0030818 0.0039371 -0.0024936 0.024903 0 0 0 0 0 0 0 0 0 0 0 0 0 0 0 0 0 0 0 0.0010575 0 0 0 0 0 0
0.42578 -0.00026737 -0.00035463 -0.016725 -0.00020787 0 0.001982 -0.0015486 -0.0038537 0.0022018 0.0010198 -0.00053739 0.023784 0 0 0 0 0 0 0 0 0 0 0 0 0 0 0 0 0 0 0 0.0022685 0 0 0 0 0 0
0.42969 -0.0019013 -0.00071445 -0.00058657 0.0010804 0 0.0012759 -0.0026841 -0.0055714 0.0016911 -0.0025354 -0.00023799 0.0088016 0 0 0 0 0 0 0 0 0 0 0 0 0 0 0 0 0 0 0 0.0028838 0 0 0 0 0 0
0.43359 -0.0030248 -0.00086955 0.014668 0.0026011 0 0.0011567 -0.0024469 -0.0030687 0.0014935 -0.0032685 -0.00039027 -0.0038975 0 0 0 0 0 0 0 0 0 0 0 0 0 0 0 0 0 0 0 0.0033501 0 0 0 0 0 0
0.4375 -0.0041198 -0.00066674 0.02561 0.0033553 0 0.0015993 -0.00033426 0.0015975 0.0012142 -0.0009209 -0.0001006 -0.0010551 0 0 0 0 0 0 0 0 0 0 0 0 0 0 0 0 0 0 0 0.0034038 0 0 0 0 0 0
0.44141 -0.0051876 -0.00032821 0.031294 0.0028484 0 0.0016549 0.0021429 0.0042674 0.00076943 0.0016062 0.00062319 0.015086 0 0 0 0 0 0 0 0 0 0 0 0 0 0 0 0 0 0 0 0.002462 0 0 0 0 0 0
0.44531 -0.0056649 -0.00016584 0.032526 0.0015995 0 0.00075729 0.0030581 0.0033457 0.00039174 0.0017744 0.0014402 0.02899 0 0 0 0 0 0 0 0 0 0 0 0 0 0 0 0 0 0 0 0.00063079 0 0 0 0 0 0
0.44922 -0.0049924 -0.00020405 0.030137 0.00067556 0 -0.00044469 0.0021288 0.001401 0.00013416 0.00016806 0.0023234 0.025932 0 0 0 0 0 0 0 0 0 0 0 0 0 0 0 0 0 0 0 -0.0010341 0 0 0 0 0 0
0.45313 -0.0031744 -0.00018612 0.024055 0.00066417 0 -0.00081823 0.0008163 0.0018059 -0.00028969 -0.00067047 0.0033624 0.0047218 0 0 0 0 0 0 0 0 0 0 0 0 0 0 0 0 0 0 0 -0.0015349 0 0 0 0 0 0
0.45703 -0.00074397 5.7889e-05 0.013944 0.0011575 0 -0.00016252 0.00043557 0.0044864 -0.0010176 0.00032034 0.0041184 -0.021636 0 0 0 0 0 0 0 0 0 0 0 0 0 0 0 0 0 0 0 -0.0011363 0 0 0 0 0 0
0.46094 0.0017317 0.00036991 0.00053541 0.0013164 0 0.0004836 0.00064801 0.0059855 -0.0015887 0.0013595 0.0036488 -0.036649 0 0 0 0 0 0 0 0 0 0 0 0 0 0 0 0 0 0 0 -0.0012686 0 0 0 0 0 0
0.46484 0.0039715 0.00047876 -0.013804 0.0008846 0 0.00010655 0.00019295 0.0038453 -0.001297 0.00023492 0.0014832 -0.032659 0 0 0 0 0 0 0 0 0 0 0 0 0 0 0 0 0 0 0 -0.0030092 0 0 0 0 0 0
0.46875 0.0057898 0.00040229 -0.025892 0.00047533 0 -0.00095925 -0.0011254 -2.2889e-05 -7.687e-05 -0.0025588 -0.0015238 -0.015309 0 0 0 0 0 0 0 0 0 0 0 0 0 0 0 0 0 0 0 -0.0057074 0 0 0 0 0 0
0.47266 0.0067629 0.00048712 -0.033207 0.00075776 0 -0.0013254 -0.0018254 -0.0012704 0.001194 -0.0039997 -0.003643 0.0019848 0 0 0 0 0 0 0 0 0 0 0 0 0 0 0 0 0 0 0 -0.0073342 0 0 0 0 0 0
0.47656 0.0063343 0.00096052 -0.034801 0.0014839 0 -0.00019664 -0.0004844 0.0017133 0.0015396 -0.0020427 -0.0037836 0.0083282 0 0 0 0 0 0 0 0 0 0 0 0 0 0 0 0 0 0 0 -0.0063394 0 0 0 0 0 0
0.48047 0.0043814 0.0015114 -0.031153 0.0015815 0 0.0015966 0.0022102 0.0055354 0.0010432 0.0017345 -0.0025053 0.0026709 0 0 0 0 0 0 0 0 0 0 0 0 0 0 0 0 0 0 0 -0.0031279 0 0 0 0 0 0
0.48438 0.0015994 0.0014729 -0.023421 0.00036522 0 0.0024867 0.003767 0.0053849 0.0009255 0.0036922 -0.0013888 -0.0067706 0 0 0 0 0 0 0 0 0 0 0 0 0 0 0 0 0 0 0 0.00037933 0 0 0 0 0 0
0.48828 -0.00086175 0.00051509 -0.012863 -0.0014493 0 0.0019825 0.0025186 0.00053085 0.0022649 0.0022489 -0.0014111 -0.010219 0 0 0 0 0 0 0 0 0 0 0 0 0 0 0 0 0 0 0 0.0025937 0 0 0 0 0 0
0.49219 -0.0022653 -0.00088548 -0.00075413 -0.0021887 0 0.00124 -0.00036021 -0.0046178 0.0046755 -0.00027024 -0.0020864 -0.0051539 0 0 0 0 0 0 0 0 0 0 0 0 0 0 0 0 0 0 0 0.0035361 0 0 0 0 0 0
0.49609 -0.0028007 -0.0017708 0.011484 -0.00083917 0 0.001655 -0.0019151 -0.0052185 0.0064531 -0.0003338 -0.0022535 0.0010882 0 0 0 0 0 0 0 0 0 0 0 0 0 0 0 0 0 0 0 0.0042747 0 0 0 0 0 0
0.5 -0.0032036 -0.0015571 0.022299 0.0018186 0 0.0031143 -0.00054568 -0.0011528 0.0061584 0.0026305 -0.0015089 -0.0022513 0 0 0 0 0 0 0 0 0 0 0 0 0 0 0 0 0 0 0 0.0053302 0 0 0 0 0 0
0.50391 -0.0038845 -0.00056195 0.030205 0.0038227 0 0.0039946 0.0022677 0.0031448 0.0040122 0.0054789 -0.00059063 -0.018908 0 0 0 0 0 0 0 0 0 0 0 0 0 0 0 0 0 0 0 0.0059429 0 0 0 0 0 0
0.50781 -0.0044835 0.0003302 0.03397 0.0038388 0 0.0029526 0.0036159 0.0037595 0.0016441 0.0049076 -0.00032213 -0.040677 0 0 0 0 0 0 0 0 0 0 0 0 0 0 0 0 0 0 0 0.0050105 0 0 0 0 0 0
0.51172 -0.0042798 0.00050429 0.032745 0.0023241 0 0.00042912 0.002333 0.0012943 0.00049945 0.0011686 -0.0004805 -0.053405 0 0 0 0 0 0 0 0 0 0 0 0 0 0 0 0 0 0 0 0.0025295 0 0 0 0 0 0
0.51563 -0.002953 0.0001001 0.02626 0.00088206 0 -0.0018676 0.00011238 -0.00060763 0.00059737 -0.0023542 -4.7245e-05 -0.049087 0 0 0 0 0 0 0 0 0 0 0 0 0 0 0 0 0 0 0 -0.00019207 0 0 0 0 0 0
0.51953 -0.00086822 -0.00027963 0.015133 0.00056663 0 -0.0028367 -0.00060132 7.5733e-06 0.000847 -0.0030894 0.0014031 -0.032689 0 0 0 0 0 0 0 0 0 0 0 0 0 0 0 0 0 0 0 -0.0018354 0 0 0 0 0 0
0.52344 0.0013329 -0.00023634 0.0010558 0.00096109 0 -0.0029872 0.0005898 0.0013154 0.00038745 -0.0020083 0.0028944 -0.016943 0 0 0 0 0 0 0 0 0 0 0 0 0 0 0 0 0 0 0 -0.0023914 0 0 0 0 0 0
0.52734 0.0032672 0.00010448 -0.013462 0.00092279 0 -0.00346 0.0017735 0.00059929 -0.00058386 -0.0019892 0.0029592 -0.01034 0 0 0 0 0 0 0 0 0 0 0 0 0 0 0 0 0 0 0 -0.0029778 0 0 0 0 0 0
0.53125 0.0048494 0.00036888 -0.025802 3.1983e-05 0 -0.0043822 0.0011537 -0.0018158 -0.0012685 -0.0039739 0.0013661 -0.010546 0 0 0 0 0 0 0 0 0 0 0 0 0 0 0 0 0 0 0 -0.0043659 0 0 0 0 0 0
0.53516 0.0059047 0.00038853 -0.03398 -0.00092181 0 -0.0046307 -0.0008159 -0.0027492 -0.0012768 -0.0057016 -0.00035022 -0.0095667 0 0 0 0 0 0 0 0 0 0 0 0 0 0 0 0 0 0 0 -0.0059229 0 0 0 0 0 0
0.53906 0.0059777 0.00030675 -0.036964 -0.00090814 0 -0.0032855 -0.002086 -0.0003596 -0.00096253 -0.004597 -0.00034896 -0.00415 0 0 0 0 0 0 0 0 0 0 0 0 0 0 0 0 0 0 0 -0.0061987 0 0 0 0 0 0
0.54297 0.004696 0.00029698 -0.034544 9.6355e-05 0 -0.00092452 -0.0015259 0.0029892 -0.00081352 -0.0012473 0.0015403 0.00073784 0 0 0 0 0 0 0 0 0 0 0 0 0 0 0 0 0 0 0 -0.0045021 0 0 0 0 0 0
0.54688 0.0022974 0.00030585 -0.027121 0.0010274 0 0.00090774 -0.00017495 0.0031247 -0.00077457 0.00091847 0.0035169 -0.00078611 0 0 0 0 0 0 0 0 0 0 0 0 0 0 0 0 0 0 0 -0.0016819 0 0 0 0 0 0
0.55078 -0.00036034 0.00013796 -0.015729 0.00089305 0 0.0014521 0.00024028 -0.00083399 -0.00035445 -0.00041356 0.0036367 -0.0065425 0 0 0 0 0 0 0 0 0 0 0 0 0 0 0 0 0 0 0 0.00075441 0 0 0 0 0 0
0.55469 -0.0024293 -0.00025937 -0.0021436 -0.00016086 0 0.0015368 -0.00041436 -0.0048846 0.00067035 -0.0034962 0.0018836 -0.0072298 0 0 0 0 0 0 0 0 0 0 0 0 0 0 0 0 0 0 0 0.0021633 0 0 0 0 0 0
0.55859 -0.0037038 -0.0006872 0.011313 -0.0010689 0 0.0023842 -0.00051821 -0.0043847 0.0018608 -0.0042221 0.00026404 0.002723 0 0 0 0 0 0 0 0 0 0 0 0 0 0 0 0 0 0 0 0.0032049 0 0 0 0 0 0
0.5625 -0.0045697 -0.00089088 0.022406 -0.0010551 0 0.0038527 0.001099 0.00054493 0.0024995 -0.00071192 0.00077473 0.016995 0 0 0 0 0 0 0 0 0 0 0 0 0 0 0 0 0 0 0 0.0047462 0 0 0 0 0 0
0.56641 -0.0053406 -0.00080934 0.029651 -0.00044893 0 0.0043331 0.003355 0.0048313 0.0022633 0.0044096 0.0033371 0.022767 0 0 0 0 0 0 0 0 0 0 0 0 0 0 0 0 0 0 0 0.0065385 0 0 0 0 0 0
0.57031 -0.005746 -0.00058646 0.032484 -0.00022585 0 0.0025737 0.0039094 0.0039591 0.0014143 0.0066721 0.0057957 0.015187 0 0 0 0 0 0 0 0 0 0 0 0 0 0 0 0 0 0 0 0.0072342 0 0 0 0 0 0
0.57422 -0.0051566 -0.00036862 0.03087 -0.00085404 0 -0.00066622 0.0019397 -0.001012 0.00040351 0.0043951 0.0059109 0.0046552 0 0 0 0 0 0 0 0 0 0 0 0 0 0 0 0 0 0 0 0.005783 0 0 0 0 0 0
0.57813 -0.0032927 -0.00016113 0.024888 -0.0017669 0 -0.0031528 -0.00062669 -0.0046673 -0.00052724 0.00022352 0.0033018 0.007093 0 0 0 0 0 0 0 0 0 0 0 0 0 0 0 0 0 0 0 0.0026815 0 0 0 0 0 0
0.58203 -0.00062297 9.9638e-05 0.01483 -0.0020129 0 -0.0034042 -0.001075 -0.003275 -0.001299 -0.0018703 -0.00045937 0.026166 0 0 0 0 0 0 0 0 0 0 0 0 0 0 0 0 0 0 0 -0.00030929 0 0 0 0 0 0
0.58594 0.0019694 0.00039821 0.0017337 -0.0013022 0 -0.0021192 0.0010684 0.0012946 -0.0017533 -0.00053861 -0.0033974 0.046804 0 0 0 0 0 0 0 0 0 0 0 0 0 0 0 0 0 0 0 -0.0017071 0 0 0 0 0 0
0.58984 0.0038612 0.00063512 -0.012295 -0.0002871 0 -0.0012288 0.0034359 0.004122 -0.0017158 0.00226 -0.0046151 0.048507 0 0 0 0 0 0 0 0 0 0 0 0 0 0 0 0 0 0 0 -0.0015266 0 0 0 0 0 0
0.59375 0.0049846 0.00076002 -0.024501 0.00016977 0 -0.0017165 0.0033988 0.0030296 -0.0013408 0.0039854 -0.0044363 0.025659 0 0 0 0 0 0 0 0 0 0 0 0 0 0 0 0 0 0 0 -0.00099514 0 0 0 0 0 0
0.59766 0.0055281 0.0008325 -0.032449 -0.00012192 0 -0.0026871 0.00090194 0.00074883 -0.0011704 0.004058 -0.0035486 -0.0062916 0 0 0 0 0 0 0 0 0 0 0 0 0 0 0 0 0 0 0 -0.0011957 0 0 0 0 0 0
0.60156 0.0055054 0.00090047 -0.03483 -0.00057831 0 -0.0025927 -0.0016464 0.001119 -0.0016039 0.003499 -0.0023576 -0.025437 0 0 0 0 0 0 0 0 0 0 0 0 0 0 0 0 0 0 0 -0.0020844 0 0 0 0 0 0
0.60547 0.0047287 0.00085809 -0.031591 -0.00052218 0 -0.0010128 -0.0021817 0.0041347 -0.0023075 0.0028538 -0.0011002 -0.023539 0 0 0 0 0 0 0 0 0 0 0 0 0 0 0 0 0 0 0 -0.0027642 0 0 0 0 0 0
0.60938 0.0031506 0.00051083 -0.023564 0.00016164 0 0.0010737 -0.0011543 0.0059096 -0.0023699 0.0014902 -0.00014459 -0.011039 0 0 0 0 0 0 0 0 0 0 0 0 0 0 0 0 0 0 0 -0.0025162 0 0 0 0 0 0
0.61328 0.001082 -0.00018134 -0.012124 0.0010375 0 0.0025881 -0.00062008 0.0035675 -0.0012288 -0.00089877 0.00023185 -0.0032347 0 0 0 0 0 0 0 0 0 0 0 0 0 0 0 0 0 0 0 -0.0014303 0 0 0 0 0 0
0.61719 -0.0010119 -0.00096895 0.00090103 0.0016288 0 0.0034106 -0.0015357 -0.00093959 0.00059293 -0.0029705 0.00038101 -0.0041154 0 0 0 0 0 0 0 0 0 0 0 0 0 0 0 0 0 0 0 -0.00011162 0 0 0 0 0 0
0.62109 -0.0028657 -0.0014812 0.013371 0.0017893 0 0.0039203 -0.0026159 -0.0028301 0.0018503 -0.0028347 0.001255 -0.0054412 0 0 0 0 0 0 0 0 0 0 0 0 0 0 0 0 0 0 0 0.0010023 0 0 0 0 0 0
0.625 -0.0044494 -0.0015369 0.023314 0.00162 0 0.0038838 -0.002099 -4.9137e-05 0.0017559 -0.00050648 0.0034717 -0.00011726 0 0 0 0 0 0 0 0 0 0 0 0 0 0 0 0 0 0 0 0.0018915 0 0 0 0 0 0
0.62891 -0.0056486 -0.0012564 0.029535 0.0011952 0 0.0024624 -0.00015877 0.0041968 0.00071938 0.0015062 0.0063234 0.0074003 0 0 0 0 0 0 0 0 0 0 0 0 0 0 0 0 0 0 0 0.0026049 0 0 0 0 0 0
0.63281 -0.0060515 -0.00086891 0.031776 0.00049354 0 -0.00044609 0.0010983 0.0049824 -0.0001785 0.00067087 0.0079406 0.0064308 0 0 0 0 0 0 0 0 0 0 0 0 0 0 0 0 0 0 0 0.0028703 0 0 0 0 0 0
0.63672 -0.0052117 -0.00046959 0.030215 -0.00045001 0 -0.0033261 0.00014453 0.0011782 -0.00038359 -0.0026924 0.0067653 -0.0056158 0 0 0 0 0 0 0 0 0 0 0 0 0 0 0 0 0 0 0 0.0021984 0 0 0 0 0 0
0.64063 -0.0031609 -2.3008e-05 0.02488 -0.0014609 0 -0.004154 -0.0019855 -0.0034449 -0.00037605 -0.0055802 0.0030579 -0.01786 0 0 0 0 0 0 0 0 0 0 0 0 0 0 0 0 0 0 0 0.0003875 0 0 0 0 0 0
0.64453 -0.00056862 0.00043494 0.015715 -0.002349 0 -0.0025788 -0.0027392 -0.0046642 -0.00092967 -0.0055129 -0.0010639 -0.016982 0 0 0 0 0 0 0 0 0 0 0 0 0 0 0 0 0 0 0 -0.0021215 0 0 0 0 0 0
0.64844 0.0017007 0.0007185 0.0033607 -0.0030493 0 -0.00061321 -0.0010132 -0.0024916 -0.0020269 -0.0031278 -0.0032413 -0.002421 0 0 0 0 0 0 0 0 0 0 0 0 0 0 0 0 0 0 0 -0.0044049 0 0 0 0 0 0
0.65234 0.0032014 0.00069428 -0.010236 -0.0035713 0 -0.00070515 0.0014291 -0.00072494 -0.0027354 -0.0011798 -0.0027541 0.012055 0 0 0 0 0 0 0 0 0 0 0 0 0 0 0 0 0 0 0 -0.0055784 0 0 0 0 0 0
0.65625 0.0040519 0.00051045 -0.022233 -0.0038547 0 -0.0031091 0.0018271 -0.0022057 -0.0022157 -0.0012357 -0.00099632 0.012647 0 0 0 0 0 0 0 0 0 0 0 0 0 0 0 0 0 0 0 -0.0052599 0 0 0 0 0 0
0.66016 0.0045081 0.00049355 -0.030187 -0.0037915 0 -0.00552 -0.00050203 -0.0055801 -0.00069005 -0.0020619 -0.00017306 -0.00042998 0 0 0 0 0 0 0 0 0 0 0 0 0 0 0 0 0 0 0 -0.0037034 0 0 0 0 0 0
0.66406 0.0045108 0.0007494 -0.033072 -0.003418 0 -0.0055126 -0.0033716 -0.007252 0.00075087 -0.0015352 -0.0014172 -0.014891 0 0 0 0 0 0 0 0 0 0 0 0 0 0 0 0 0 0 0 -0.001617 0 0 0 0 0 0
0.66797 0.0037457 0.00094068 -0.031142 -0.002963 0 -0.0031127 -0.0040797 -0.0058397 0.0012724 0.00046796 -0.0039428 -0.021164 0 0 0 0 0 0 0 0 0 0 0 0 0 0 0 0 0 0 0 0.00020328 0 0 0 0 0 0
0.67188 0.0021128 0.00059732 -0.024975 -0.0025619 0 -0.00061071 -0.002214 -0.003596 0.0010559 0.0019163 -0.0058298 -0.022 0 0 0 0 0 0 0 0 0 0 0 0 0 0 0 0 0 0 0 0.0012847 0 0 0 0 0 0
0.67578 -1.782e-06 -0.00030294 -0.014934 -0.0019497 0 0.00012233 0.0001517 -0.0032331 0.00087741 0.001398 -0.0056187 -0.025839 0 0 0 0 0 0 0 0 0 0 0 0 0 0 0 0 0 0 0 0.0017412 0 0 0 0 0 0
0.67969 -0.0020061 -0.0011534 -0.0017368 -0.0006383 0 -0.00033645 0.00083774 -0.0043329 0.0010923 0.00019632 -0.0033445 -0.033216 0 0 0 0 0 0 0 0 0 0 0 0 0 0 0 0 0 0 0 0.0021613 0 0 0 0 0 0
0.68359 -0.0036011 -0.0012454 0.012604 0.0014261 0 4.6817e-05 -0.00033145 -0.0039412 0.0012605 0.00078782 -0.00028705 -0.034508 0 0 0 0 0 0 0 0 0 0 0 0 0 0 0 0 0 0 0 0.0030877 0 0 0 0 0 0
0.6875 -0.004882 -0.00051259 0.024851 0.0034327 0 0.0019861 -0.0018812 -0.00059915 0.00079797 0.0034268 0.0021423 -0.023253 0 0 0 0 0 0 0 0 0 0 0 0 0 0 0 0 0 0 0 0.004443 0 0 0 0 0 0
0.69141 -0.0059126 0.00032829 0.032015 0.0041794 0 0.0037134 -0.0026336 0.0033418 -0.0002244 0.0051883 0.0033397 -0.0086532 0 0 0 0 0 0 0 0 0 0 0 0 0 0 0 0 0 0 0 0.0054276 0 0 0 0 0 0
0.69531 -0.0063206 0.00046966 0.033028 0.0031874 0 0.0029501 -0.0027098 0.0042453 -0.0011446 0.003107 0.0035715 -0.0094409 0 0 0 0 0 0 0 0 0 0 0 0 0 0 0 0 0 0 0 0.0050739 0 0 0 0 0 0
0.69922 -0.005482 -0.00014564 0.029004 0.0013279 0 -0.00023275 -0.0026232 0.0016389 -0.0015284 -0.0020341 0.0033322 -0.032694 0 0 0 0 0 0 0 0 0 0 0 0 0 0 0 0 0 0 0 0.0030272 0 0 0 0 0 0
0.70313 -0.0031838 -0.00073051 0.021834 0.00014429 0 -0.0030997 -0.0020748 -0.00090854 -0.0016787 -0.0059169 0.0027675 -0.061194 0 0 0 0 0 0 0 0 0 0 0 0 0 0 0 0 0 0 0 -0.00012533 0 0 0 0 0 0
0.70703 -4.1468e-05 -0.00043675 0.01258 0.00039477 0 -0.0030438 -0.0003183 0.00019712 -0.0021712 -0.0050835 0.0017442 -0.066549 0 0 0 0 0 0 0 0 0 0 0 0 0 0 0 0 0 0 0 -0.0032422 0 0 0 0 0 0
0.71094 0.0028403 0.00078662 0.0013247 0.0012925 0 -0.00041311 0.0023433 0.0043117 -0.0030019 -0.0006763 0.00039426 -0.037331 0 0 0 0 0 0 0 0 0 0 0 0 0 0 0 0 0 0 0 -0.0053375 0 0 0 0 0 0
0.71484 0.0046664 0.0021365 -0.011493 0.0013286 0 0.0018431 0.0041334 0.0071636 -0.0034541 0.0028213 -0.00059986 0.0071621 0 0 0 0 0 0 0 0 0 0 0 0 0 0 0 0 0 0 0 -0.006009 0 0 0 0 0 0
0.71875 0.0054149 0.0027193 -0.023851 -9.1889e-05 0 0.0013535 0.0034476 0.0057354 -0.0029149 0.0025102 -0.00047488 0.033663 0 0 0 0 0 0 0 0 0 0 0 0 0 0 0 0 0 0 0 -0.0053876 0 0 0 0 0 0
0.72266 0.005546 0.0023173 -0.032551 -0.0019215 0 -0.0012077 0.00081331 0.0016946 -0.0016611 6.5648e-05 0.00073933 0.026136 0 0 0 0 0 0 0 0 0 0 0 0 0 0 0 0 0 0 0 -0.0039 0 0 0 0 0 0
0.72656 0.0053482 0.001418 -0.035034 -0.0024984 0 -0.0030446 -0.0013497 -0.00067933 -0.00061344 -0.0005892 0.001891 -0.00055641 0 0 0 0 0 0 0 0 0 0 0 0 0 0 0 0 0 0 0 -0.0021416 0 0 0 0 0 0
0.73047 0.0046476 0.00061249 -0.030893 -0.0013252 0 -0.0023813 -0.0012297 0.00040548 -0.00030174 0.0018849 0.0014932 -0.017967 0 0 0 0 0 0 0 0 0 0 0 0 0 0 0 0 0 0 0 -0.00077163 0 0 0 0 0 0
0.73438 0.0031336 9.2946e-05 -0.021766 0.00027111 0 -0.00024611 0.00036886 0.0022057 -0.00027847 0.004614 -0.00091465 -0.012816 0 0 0 0 0 0 0 0 0 0 0 0 0 0 0 0 0 0 0 -0.00018826 0 0 0 0 0 0
0.73828 0.00085444 -0.00027179 -0.009961 0.00036577 0 0.00095489 0.00093024 0.00088412 0.00027658 0.0039731 -0.0041075 0.0034394 0 0 0 0 0 0 0 0 0 0 0 0 0 0 0 0 0 0 0 -0.00011085 0 0 0 0 0 0
0.74219 -0.0016871 -0.00054192 0.0026906 -0.0016347 0 0.00022447 -0.00085245 -0.0036698 0.0014598 7.4602e-06 -0.0059948 0.012164 0 0 0 0 0 0 0 0 0 0 0 0 0 0 0 0 0 0 0 0.00039962 0 0 0 0 0 0
0.74609 -0.0038895 -0.00057646 0.014826 -0.0042952 0 -0.0011061 -0.0034697 -0.007407 0.0023943 -0.0034314 -0.0053128 0.0099353 0 0 0 0 0 0 0 0 0 0 0 0 0 0 0 0 0 0 0 0.0021811 0 0 0 0 0 0
0.75 -0.0054086 -0.00031467 0.024967 -0.0053959 0 -0.0011767 -0.0042118 -0.0066443 0.0021893 -0.0030088 -0.0026769 0.0097386 0 0 0 0 0 0 0 0 0 0 0 0 0 0 0 0 0 0 0 0.0049844 0 0 0 0 0 0
0.75391 -0.0061517 -2.8257e-05 0.031478 -0.0039096 0 0.00019576 -0.0022005 -0.0022691 0.0010075 0.00036488 -2.8742e-05 0.021161 0 0 0 0 0 0 0 0 0 0 0 0 0 0 0 0 0 0 0 0.0072699 0 0 0 0 0 0
0.75781 -0.0060423 -0.00011885 0.033303 -0.00085754 0 0.0014757 0.00063674 0.001254 -4.8212e-05 0.0026847 0.00098341 0.034876 0 0 0 0 0 0 0 0 0 0 0 0 0 0 0 0 0 0 0 0.0072417 0 0 0 0 0 0
0.76172 -0.0049538 -0.00063502 0.030576 0.0016395 0 0.0013539 0.0017446 0.00085138 -0.00015877 0.0014153 0.00019519 0.031489 0 0 0 0 0 0 0 0 0 0 0 0 0 0 0 0 0 0 0 0.0043663 0 0 0 0 0 0
0.76563 -0.0029298 -0.0011042 0.024249 0.0020997 0 0.00018952 0.00072194 -0.001976 0.00027134 -0.0018739 -0.0012734 0.0054283 0 0 0 0 0 0 0 0 0 0 0 0 0 0 0 0 0 0 0 -8.5141e-06 0 0 0 0 0 0
0.76953 -0.00038746 -0.00096057 0.015132 0.00064979 0 -0.00072072 -0.00047679 -0.0032461 6.7036e-05 -0.0036712 -0.0021683 -0.024401 0 0 0 0 0 0 0 0 0 0 0 0 0 0 0 0 0 0 0 -0.0035887 0 0 0 0 0 0
0.77344 0.0020186 -0.00014888 0.0035656 -0.0013916 0 -0.00093325 -2.3185e-05 -0.0011608 -0.0013543 -0.0026536 -0.001992 -0.031413 0 0 0 0 0 0 0 0 0 0 0 0 0 0 0 0 0 0 0 -0.0048514 0 0 0 0 0 0
0.77734 0.0037839 0.00076461 -0.0097371 -0.0026558 0 -0.0013447 0.00163 0.0021168 -0.0032427 -0.00086358 -0.00097755 -0.0084884 0 0 0 0 0 0 0 0 0 0 0 0 0 0 0 0 0 0 0 -0.0040443 0 0 0 0 0 0
0.78125 0.0047906 0.0011191 -0.022631 -0.0025502 0 -0.0027544 0.0024252 0.0033188 -0.0042254 -0.00081912 0.00042982 0.024189 0 0 0 0 0 0 0 0 0 0 0 0 0 0 0 0 0 0 0 -0.0026805 0 0 0 0 0 0
0.78516 0.005165 0.0007681 -0.031765 -0.0013338 0 -0.004387 0.0012759 0.0018369 -0.0036623 -0.0023547 0.001826 0.039315 0 0 0 0 0 0 0 0 0 0 0 0 0 0 0 0 0 0 0 -0.002125 0 0 0 0 0 0
0.78906 0.0049704 0.0001417 -0.034347 0.00027505 0 -0.0043849 -0.00060241 -4.1254e-05 -0.0021688 -0.0030616 0.0027431 0.028621 0 0 0 0 0 0 0 0 0 0 0 0 0 0 0 0 0 0 0 -0.0025693 0 0 0 0 0 0
0.79297 0.0041116 -0.0002433 -0.029997 0.0015333 0 -0.0018732 -0.0011573 -0.00028341 -0.00083603 -0.0015653 0.0027283 0.0072804 0 0 0 0 0 0 0 0 0 0 0 0 0 0 0 0 0 0 0 -0.0031236 0 0 0 0 0 0
0.79688 0.0025301 -0.00024942 -0.020905 0.0019966 0 0.0018043 8.9256e-05 0.00052656 -0.00013995 0.00062858 0.0018467 -0.0058604 0 0 0 0 0 0 0 0 0 0 0 0 0 0 0 0 0 0 0 -0.0026895 0 0 0 0 0 0
0.80078 0.00040448 -9.3798e-05 -0.010083 0.0017228 0 0.0042075 0.0016051 0.00045741 0.00024479 0.0010781 0.0010092 -0.0079872 0 0 0 0 0 0 0 0 0 0 0 0 0 0 0 0 0 0 0 -0.0007712 0 0 0 0 0 0
0.80469 -0.0018999 1.9768e-05 0.00064895 0.0012358 0 0.0041068 0.0018411 -0.00079476 0.00068678 -0.00034759 0.00138 -0.010037 0 0 0 0 0 0 0 0 0 0 0 0 0 0 0 0 0 0 0 0.0022585 0 0 0 0 0 0
0.80859 -0.0040379 0.00010659 0.01113 0.0011307 0 0.0024658 0.0011514 -0.0012568 0.00096286 -0.0010967 0.0031266 -0.017975 0 0 0 0 0 0 0 0 0 0 0 0 0 0 0 0 0 0 0 0.0053591 0 0 0 0 0 0
0.8125 -0.0057607 0.00023394 0.021528 0.0015293 0 0.0011631 0.0012867 0.00073214 0.00055638 0.00095778 0.0048226 -0.022696 0 0 0 0 0 0 0 0 0 0 0 0 0 0 0 0 0 0 0 0.0072571 0 0 0 0 0 0
0.81641 -0.0067925 0.00029362 0.030775 0.0018922 0 0.0010523 0.0031156 0.0040595 -0.00052794 0.0047291 0.0044665 -0.012111 0 0 0 0 0 0 0 0 0 0 0 0 0 0 0 0 0 0 0 0.0070256 0 0 0 0 0 0
0.82031 -0.006771 9.5548e-05 0.036405 0.001479 0 0.0014894 0.0053904 0.0058337 -0.0015099 0.0069687 0.0014147 0.0095256 0 0 0 0 0 0 0 0 0 0 0 0 0 0 0 0 0 0 0 0.0046763 0 0 0 0 0 0
0.82422 -0.0054711 -0.00030202 0.03599 9.9337e-05 0 0.0015295 0.0060763 0.0047855 -0.0015311 0.0059974 -0.0026959 0.020722 0 0 0 0 0 0 0 0 0 0 0 0 0 0 0 0 0 0 0 0.0013544 0 0 0 0 0 0
0.82813 -0.0031306 -0.0004923 0.028849 -0.0015893 0 0.0010778 0.004633 0.0028393 -0.00053158 0.0036134 -0.0051821 0.0049492 0 0 0 0 0 0 0 0 0 0 0 0 0 0 0 0 0 0 0 -0.0012595 0 0 0 0 0 0
0.83203 -0.0004513 -8.7277e-05 0.016594 -0.0025912 0 0.00064009 0.0025086 0.0027337 0.00069147 0.0028355 -0.0046859 -0.028111 0 0 0 0 0 0 0 0 0 0 0 0 0 0 0 0 0 0 0 -0.0021142 0 0 0 0 0 0
0.83594 0.0018494 0.0008045 0.002241 -0.0024339 0 0.00029292 0.0013211 0.0044939 0.001283 0.0042084 -0.0023805 -0.048302 0 0 0 0 0 0 0 0 0 0 0 0 0 0 0 0 0 0 0 -0.0015863 0 0 0 0 0 0
0.83984 0.003523 0.0015638 -0.011233 -0.0015484 0 -0.00052719 0.0010101 0.0051711 0.0010724 0.0051813 -0.00080025 -0.034635 0 0 0 0 0 0 0 0 0 0 0 0 0 0 0 0 0 0 0 -0.0010936 0 0 0 0 0 0
0.84375 0.0047803 0.0016049 -0.021828 -0.00081748 0 -0.0020371 0.00020496 0.0023962 0.00050196 0.0033417 -0.0014784 0.0021854 0 0 0 0 0 0 0 0 0 0 0 0 0 0 0 0 0 0 0 -0.0017574 0 0 0 0 0 0
0.84766 0.0057825 0.00092558 -0.028598 -0.00076989 0 -0.0033059 -0.0017386 -0.0024413 -6.4993e-06 -0.000429 -0.0037288 0.029536 0 0 0 0 0 0 0 0 0 0 0 0 0 0 0 0 0 0 0 -0.0033399 0 0 0 0 0 0
0.85156 0.006218 6.9936e-05 -0.031214 -0.0011917 0 -0.0029517 -0.0036581 -0.0053349 -0.00040547 -0.0027544 -0.0056024 0.025669 0 0 0 0 0 0 0 0 0 0 0 0 0 0 0 0 0 0 0 -0.0044917 0 0 0 0 0 0
0.85547 0.0054972 -0.00044877 -0.029543 -0.0014387 0 -0.00073566 -0.0038876 -0.0039857 -0.00074801 -0.0016121 -0.0057728 0.00083653 0 0 0 0 0 0 0 0 0 0 0 0 0 0 0 0 0 0 0 -0.0040493 0 0 0 0 0 0
0.85938 0.0034015 -0.00061954 -0.023551 -0.0010445 0 0.0018731 -0.0023772 -0.00031439 -0.00081105 0.0013612 -0.0043555 -0.015544 0 0 0 0 0 0 0 0 0 0 0 0 0 0 0 0 0 0 0 -0.0020648 0 0 0 0 0 0
0.86328 0.00047823 -0.00079973 -0.013558 -5.0725e-05 0 0.0030394 -0.00097729 0.0017723 -0.00025384 0.0028223 -0.0021352 -0.0071884 0 0 0 0 0 0 0 0 0 0 0 0 0 0 0 0 0 0 0 0.00041653 0 0 0 0 0 0
0.86719 -0.0022836 -0.0011873 -0.00065099 0.0011141 0 0.0024068 -0.0014176 0.0007175 0.0008244 0.0015137 0.00048001 0.012571 0 0 0 0 0 0 0 0 0 0 0 0 0 0 0 0 0 0 0 0.0024533 0 0 0 0 0 0
0.87109 -0.0041736 -0.0015525 0.013105 0.0019563 0 0.0013266 -0.0033257 -0.0012966 0.0016971 -0.00064569 0.0034027 0.017408 0 0 0 0 0 0 0 0 0 0 0 0 0 0 0 0 0 0 0 0.0039082 0 0 0 0 0 0
0.875 -0.0051325 -0.0015393 0.024996 0.0021652 0 0.0011781 -0.0046292 -0.0013491 0.0015934 -0.0012901 0.0059954 -0.0014298 0 0 0 0 0 0 0 0 0 0 0 0 0 0 0 0 0 0 0 0.0050497 0 0 0 0 0 0
0.87891 -0.0054549 -0.0011447 0.03252 0.0017416 0 0.0017381 -0.0038718 0.00062143 0.00049376 -0.00059084 0.0068977 -0.024559 0 0 0 0 0 0 0 0 0 0 0 0 0 0 0 0 0 0 0 0.0056918 0 0 0 0 0 0
0.88281 -0.0052631 -0.00076031 0.034317 0.0010337 0 0.00152 -0.0017347 0.0019579 -0.00077565 -0.00076355 0.0052353 -0.025277 0 0 0 0 0 0 0 0 0 0 0 0 0 0 0 0 0 0 0 0.0050591 0 0 0 0 0 0
0.88672 -0.0043964 -0.0007007 0.030515 0.00059573 0 -0.00032709 -7.9036e-05 0.00079434 -0.0013221 -0.0028515 0.0019694 0.0011717 0 0 0 0 0 0 0 0 0 0 0 0 0 0 0 0 0 0 0 0.0026768 0 0 0 0 0 0
0.89063 -0.00279 -0.00078361 0.022297 0.00080075 0 -0.002826 0.00019903 -0.0015593 -0.0010199 -0.0050298 -0.00044088 0.031444 0 0 0 0 0 0 0 0 0 0 0 0 0 0 0 0 0 0 0 -0.00071605 0 0 0 0 0 0
0.89453 -0.00078885 -0.00050339 0.011173 0.001443 0 -0.004115 -9.9245e-05 -0.0023545 -0.00051292 -0.0047495 -0.00017824 0.037218 0 0 0 0 0 0 0 0 0 0 0 0 0 0 0 0 0 0 0 -0.0034088 0 0 0 0 0 0
0.89844 0.0010606 0.00035393 -0.0013919 0.0017797 0 -0.0034294 0.00012913 -0.0010368 -0.00043861 -0.002086 0.0020573 0.012886 0 0 0 0 0 0 0 0 0 0 0 0 0 0 0 0 0 0 0 -0.0040758 0 0 0 0 0 0
0.90234 0.0025063 0.0013557 -0.01383 0.0011597 0 -0.0018255 0.00071035 -0.00010429 -0.00077051 6.8361e-05 0.0035439 -0.020273 0 0 0 0 0 0 0 0 0 0 0 0 0 0 0 0 0 0 0 -0.00294 0 0 0 0 0 0
0.90625 0.0037246 0.0017777 -0.024313 -0.00027195 0 -0.00087806 0.00050436 -0.0019431 -0.00096151 -0.00051806 0.0021213 -0.035772 0 0 0 0 0 0 0 0 0 0 0 0 0 0 0 0 0 0 0 -0.0015353 0 0 0 0 0 0
0.91016 0.0048655 0.0013287 -0.03107 -0.0015582 0 -0.00096291 -0.00083456 -0.0054952 -0.00061709 -0.0024887 -0.0017003 -0.02588 0 0 0 0 0 0 0 0 0 0 0 0 0 0 0 0 0 0 0 -0.0012676 0 0 0 0 0 0
0.91406 0.0055562 0.00046754 -0.033052 -0.0017656 0 -0.0011181 -0.0020323 -0.0070429 0.00011746 -0.0023572 -0.0052656 -0.0048536 0 0 0 0 0 0 0 0 0 0 0 0 0 0 0 0 0 0 0 -0.0021748 0 0 0 0 0 0
0.91797 0.0050575 -4.184e-05 -0.030296 -0.00089994 0 -0.00048004 -0.0015667 -0.0044588 0.00082161 0.0011306 -0.0063419 0.0081981 0 0 0 0 0 0 0 0 0 0 0 0 0 0 0 0 0 0 0 -0.0030322 0 0 0 0 0 0
0.92188 0.0030352 0.00012281 -0.02362 8.5076e-05 0 0.00059071 0.0003384 7.6793e-05 0.0012767 0.0050203 -0.0050415 0.0068896 0 0 0 0 0 0 0 0 0 0 0 0 0 0 0 0 0 0 0 -0.0025773 0 0 0 0 0 0
0.92578 0.00011703 0.00056458 -0.014002 0.00028185 0 0.001078 0.0016502 0.0022709 0.0015568 0.005266 -0.0032268 -0.00086207 0 0 0 0 0 0 0 0 0 0 0 0 0 0 0 0 0 0 0 -0.00060554 0 0 0 0 0 0
0.92969 -0.0024668 0.00061734 -0.0023517 -0.00018643 0 0.00076362 0.000722 0.00041514 0.001732 0.0015016 -0.0023115 -0.0046242 0 0 0 0 0 0 0 0 0 0 0 0 0 0 0 0 0 0 0 0.0019975 0 0 0 0 0 0
0.93359 -0.0038766 2.3132e-05 0.010161 -0.00028484 0 0.00063684 -0.0017266 -0.0028457 0.0016925 -0.0022484 -0.0019821 -0.0016694 0 0 0 0 0 0 0 0 0 0 0 0 0 0 0 0 0 0 0 0.0040819 0 0 0 0 0 0
0.9375 -0.004268 -0.00085034 0.02176 0.00076151 0 0.0016602 -0.0032325 -0.0036812 0.0013582 -0.0020357 -0.0010941 0.0036881 0 0 0 0 0 0 0 0 0 0 0 0 0 0 0 0 0 0 0 0.0049994 0 0 0 0 0 0
0.94141 -0.0043725 -0.0014088 0.030315 0.0024727 0 0.0034008 -0.0022136 -0.001379 0.00092195 0.0014543 0.00057969 0.0072475 0 0 0 0 0 0 0 0 0 0 0 0 0 0 0 0 0 0 0 0.0047245 0 0 0 0 0 0
0.94531 -0.0045366 -0.001376 0.03409 0.0034154 0 0.0042778 0.00036589 0.0012436 0.00066983 0.003667 0.0019532 0.0088018 0 0 0 0 0 0 0 0 0 0 0 0 0 0 0 0 0 0 0 0.0035316 0 0 0 0 0 0
0.94922 -0.0043001 -0.00094332 0.032325 0.002568 0 0.0032341 0.0021469 0.001571 0.00052688 0.0015128 0.0020282 0.0097324 0 0 0 0 0 0 0 0 0 0 0 0 0 0 0 0 0 0 0 0.001749 0 0 0 0 0 0
0.95313 -0.0029757 -0.00047061 0.025213 0.00035959 0 0.00089706 0.0019267 0.00034797 -2.3716e-05 -0.0029459 0.0012943 0.009579 0 0 0 0 0 0 0 0 0 0 0 0 0 0 0 0 0 0 0 -0.00023724 0 0 0 0 0 0
0.95703 -0.00055483 -0.00013373 0.013605 -0.0016985 0 -0.0011034 0.00065814 0.00040767 -0.0013649 -0.0048534 0.0012913 0.0065707 0 0 0 0 0 0 0 0 0 0 0 0 0 0 0 0 0 0 0 -0.0019787 0 0 0 0 0 0
0.96094 0.0021013 0.00012199 -0.00098576 -0.0024132 0 -0.0017982 -7.7664e-05 0.0026857 -0.0031031 -0.0022652 0.0027202 0.00054458 0 0 0 0 0 0 0 0 0 0 0 0 0 0 0 0 0 0 0 -0.0031549 0 0 0 0 0 0
0.96484 0.0040061 0.0003679 -0.016134 -0.0019173 0 -0.0015714 -6.3175e-05 0.0046476 -0.0042055 0.0015186 0.0043395 -0.0064966 0 0 0 0 0 0 0 0 0 0 0 0 0 0 0 0 0 0 0 -0.0037876 0 0 0 0 0 0
0.96875 0.0048859 0.00053231 -0.028707 -0.001329 0 -0.001242 -0.00043712 0.003279 -0.0039418 0.001801 0.0041114 -0.012932 0 0 0 0 0 0 0 0 0 0 0 0 0 0 0 0 0 0 0 -0.0041782 0 0 0 0 0 0
0.97266 0.0051853 0.0004819 -0.035955 -0.0015302 0 -0.00090294 -0.0018526 -0.00095944 -0.0026455 -0.0019596 0.0014753 -0.01908 0 0 0 0 0 0 0 0 0 0 0 0 0 0 0 0 0 0 0 -0.0045608 0 0 0 0 0 0
0.97656 0.0052884 0.00021608 -0.036829 -0.0023673 0 -6.0325e-05 -0.0033055 -0.0042157 -0.0013881 -0.0054287 -0.0017955 -0.025095 0 0 0 0 0 0 0 0 0 0 0 0 0 0 0 0 0 0 0 -0.0048083 0 0 0 0 0 0
0.98047 0.0049073 -7.8054e-05 -0.032309 -0.0029966 0 0.0012246 -0.0032615 -0.0035645 -0.00085435 -0.0043938 -0.0032425 -0.028274 0 0 0 0 0 0 0 0 0 0 0 0 0 0 0 0 0 0 0 -0.004483 0 0 0 0 0 0
0.98438 0.003385 -0.00018612 -0.024281 -0.002842 0 0.00192 -0.0017163 -0.00049977 -0.00067437 0.00034715 -0.002199 -0.024652 0 0 0 0 0 0 0 0 0 0 0 0 0 0 0 0 0 0 0 -0.0031756 0 0 0 0 0 0
0.98828 0.00058576 -7.5504e-05 -0.014011 -0.0020988 0 0.001158 -0.00050018 0.00069195 4.4187e-06 0.0038957 -0.00044061 -0.014328 0 0 0 0 0 0 0 0 0 0 0 0 0 0 0 0 0 0 0 -0.00083701 0 0 0 0 0 0
0.99219 -0.0026577 5.9988e-05 -0.0017687 -0.001371 0 -0.00041598 -0.0012282 -0.0020781 0.0013619 0.002842 -0.0003025 -0.0039912 0 0 0 0 0 0 0 0 0 0 0 0 0 0 0 0 0 0 0 0.0020988 0 0 0 0 0 0
0.99609 -0.0050941 -3.5341e-05 0.012037 -0.0010055 0 -0.0010012 -0.003288 -0.0062096 0.0025492 -0.0010079 -0.0022851 -0.0020151 0 0 0 0 0 0 0 0 0 0 0 0 0 0 0 0 0 0 0 0.0048085 0 0 0 0 0 0
1 -0.0060519 -0.00044918 0.025507 -0.00088473 0 0.00034149 -0.0043959 -0.0074191 0.0026102 -0.0030016 -0.0046705 -0.010088 0 0 0 0 0 0 0 0 0 0 0 0 0 0 0 0 0 0 0 0.0063538 0 0 0 0 0 0
1.0039 -0.0058466 -0.00099482 0.035344 -0.00076847 0 0.0022928 -0.0032187 -0.0047218 0.0016249 -0.001139 -0.0054391 -0.020543 0 0 0 0 0 0 0 0 0 0 0 0 0 0 0 0 0 0 0 0.0061257 0 0 0 0 0 0
1.0078 -0.0052168 -0.001315 0.038573 -0.0006365 0 0.0023852 -0.00097796 -0.0014806 0.00068734 0.0018157 -0.004318 -0.023273 0 0 0 0 0 0 0 0 0 0 0 0 0 0 0 0 0 0 0 0.0042985 0 0 0 0 0 0
1.0117 -0.0044607 -0.0011318 0.034409 -0.00061523 0 -0.00033083 -4.9338e-05 -0.0012849 0.00066298 0.0019246 -0.0027956 -0.015686 0 0 0 0 0 0 0 0 0 0 0 0 0 0 0 0 0 0 0 0.0018942 0 0 0 0 0 0
1.0156 -0.0032163 -0.00047237 0.024596 -0.00069106 0 -0.0040185 -0.0011434 -0.0036081 0.0011499 -0.0011033 -0.0022843 -0.0053595 0 0 0 0 0 0 0 0 0 0 0 0 0 0 0 0 0 0 0 0.00016041 0 0 0 0 0 0
1.0195 -0.0010709 0.00030877 0.012089 -0.00067816 0 -0.0057794 -0.0024301 -0.0044859 0.00091788 -0.0036378 -0.0026168 -0.0026986 0 0 0 0 0 0 0 0 0 0 0 0 0 0 0 0 0 0 0 -0.00042107 0 0 0 0 0 0
1.0234 0.0017294 0.00076191 -0.0006042 -0.00050208 0 -0.0046029 -0.0017236 -0.0014463 -0.00059555 -0.0025794 -0.0025202 -0.011379 0 0 0 0 0 0 0 0 0 0 0 0 0 0 0 0 0 0 0 -0.00060154 0 0 0 0 0 0
1.0273 0.0042669 0.00067958 -0.012072 -0.00036501 0 -0.0022925 0.00081816 0.0032276 -0.0024413 0.00092752 -0.0013699 -0.02613 0 0 0 0 0 0 0 0 0 0 0 0 0 0 0 0 0 0 0 -0.0016704 0 0 0 0 0 0
1.0313 0.005644 0.00026162 -0.021573 -0.00047124 0 -0.0013435 0.0027169 0.0049157 -0.0030144 0.0029638 -7.9866e-05 -0.038853 0 0 0 0 0 0 0 0 0 0 0 0 0 0 0 0 0 0 0 -0.0040569 0 0 0 0 0 0
1.0352 0.0056477 -5.953e-05 -0.02841 -0.00060461 0 -0.0021888 0.0019738 0.0020312 -0.0017324 0.0016042 -4.8551e-05 -0.045429 0 0 0 0 0 0 0 0 0 0 0 0 0 0 0 0 0 0 0 -0.0065709 0 0 0 0 0 0
1.0391 0.0047493 -8.7001e-07 -0.031794 -0.0001613 0 -0.0029173 -0.00060695 -0.0019705 0.0003252 -0.00082485 -0.0013721 -0.046294 0 0 0 0 0 0 0 0 0 0 0 0 0 0 0 0 0 0 0 -0.0072121 0 0 0 0 0 0
1.043 0.0035352 0.00032949 -0.031029 0.0012287 0 -0.0016822 -0.0023052 -0.0023889 0.0015475 -0.00068085 -0.0024303 -0.042217 0 0 0 0 0 0 0 0 0 0 0 0 0 0 0 0 0 0 0 -0.0049613 0 0 0 0 0 0
1.0469 0.0022098 0.00056301 -0.025648 0.0031132 0 0.0010722 -0.0015492 0.0014516 0.0014448 0.002487 -0.0014446 -0.032016 0 0 0 0 0 0 0 0 0 0 0 0 0 0 0 0 0 0 0 -0.00086137 0 0 0 0 0 0
1.0508 0.0006266 0.00043884 -0.015585 0.0043983 0 0.003141 0.00042916 0.0055049 0.00099596 0.0053225 0.0016013 -0.015347 0 0 0 0 0 0 0 0 0 0 0 0 0 0 0 0 0 0 0 0.0027461 0 0 0 0 0 0
1.0547 -0.0013037 3.3257e-05 -0.0016804 0.0042658 0 0.0031323 0.0012427 0.0056072 0.0013554 0.0046548 0.0047428 0.0035857 0 0 0 0 0 0 0 0 0 0 0 0 0 0 0 0 0 0 0 0.0041687 0 0 0 0 0 0
1.0586 -0.0033247 -0.00036826 0.013722 0.0029577 0 0.0019927 0.00027105 0.0020378 0.002439 0.0012772 0.005803 0.01711 0 0 0 0 0 0 0 0 0 0 0 0 0 0 0 0 0 0 0 0.0036416 0 0 0 0 0 0
1.0625 -0.004937 -0.0005819 0.027009 0.0015985 0 0.0017131 -0.00065223 -0.0010814 0.0030042 -0.00098308 0.0043632 0.019667 0 0 0 0 0 0 0 0 0 0 0 0 0 0 0 0 0 0 0 0.0027608 0 0 0 0 0 0
1.0664 -0.0057224 -0.00065737 0.034825 0.0011722 0 0.0028294 0.00040975 -0.0005923 0.0021025 0.00028554 0.0019921 0.011925 0 0 0 0 0 0 0 0 0 0 0 0 0 0 0 0 0 0 0 0.0027589 0 0 0 0 0 0
1.0703 -0.0055528 -0.00070636 0.035933 0.0016293 0 0.0037381 0.0029576 0.0023463 0.00021995 0.0034274 0.00061656 -0.00074061 0 0 0 0 0 0 0 0 0 0 0 0 0 0 0 0 0 0 0 0.0034018 0 0 0 0 0 0
1.0742 -0.0045505 -0.0006821 0.031693 0.0019757 0 0.002629 0.0044172 0.0040013 -0.0011863 0.0048756 0.00074245 -0.012784 0 0 0 0 0 0 0 0 0 0 0 0 0 0 0 0 0 0 0 0.0034957 0 0 0 0 0 0
1.0781 -0.0029324 -0.00042343 0.024493 0.0012308 0 -0.00029809 0.0030487 0.0024962 -0.0012018 0.0033309 0.0012108 -0.020481 0 0 0 0 0 0 0 0 0 0 0 0 0 0 0 0 0 0 0 0.0022722 0 0 0 0 0 0
1.082 -0.00091322 7.1272e-05 0.015601 -0.00066256 0 -0.0029725 1.6589e-05 -0.00034085 -0.00030908 0.00094053 0.00051292 -0.020446 0 0 0 0 0 0 0 0 0 0 0 0 0 0 0 0 0 0 0 0.00013186 0 0 0 0 0 0
1.0859 0.001292 0.0005061 0.0046583 -0.0027699 0 -0.0037382 -0.0018062 -0.0015485 0.00030794 0.00031672 -0.0017717 -0.0093956 0 0 0 0 0 0 0 0 0 0 0 0 0 0 0 0 0 0 0 -0.0018793 0 0 0 0 0 0
1.0898 0.0034316 0.00053119 -0.0085738 -0.0039117 0 -0.0030407 -0.00094169 -0.00057759 0.00011483 0.0013114 -0.0047123 0.011629 0 0 0 0 0 0 0 0 0 0 0 0 0 0 0 0 0 0 0 -0.0030617 0 0 0 0 0 0
1.0938 0.0051975 0.00014474 -0.022148 -0.0035287 0 -0.0025659 0.0011978 0.00043773 -0.00032839 0.0015394 -0.0069026 0.032882 0 0 0 0 0 0 0 0 0 0 0 0 0 0 0 0 0 0 0 -0.0033948 0 0 0 0 0 0
1.0977 0.006237 -0.00022744 -0.032033 -0.002005 0 -0.0029997 0.0020091 -0.00035769 -0.00023996 -0.00019818 -0.0074525 0.039182 0 0 0 0 0 0 0 0 0 0 0 0 0 0 0 0 0 0 0 -0.0030659 0 0 0 0 0 0
1.1016 0.0062265 -0.00014372 -0.034688 -0.00032195 0 -0.0031981 0.00053004 -0.0022663 0.00033611 -0.002094 -0.0063033 0.02161 0 0 0 0 0 0 0 0 0 0 0 0 0 0 0 0 0 0 0 -0.0020413 0 0 0 0 0 0
1.1055 0.0050313 0.00035094 -0.029723 0.00061838 0 -0.0017589 -0.0017707 -0.0031856 0.00058662 -0.0015418 -0.0039711 -0.012454 0 0 0 0 0 0 0 0 0 0 0 0 0 0 0 0 0 0 0 -0.0003145 0 0 0 0 0 0
1.1094 0.0028737 0.00069776 -0.019986 0.00055819 0 0.0010019 -0.0028755 -0.0024424 -5.8528e-06 0.0013666 -0.0012508 -0.042522 0 0 0 0 0 0 0 0 0 0 0 0 0 0 0 0 0 0 0 0.0015777 0 0 0 0 0 0
1.1133 0.00033389 0.00035825 -0.0090234 3.1783e-05 0 0.0031731 -0.0023662 -0.0015553 -0.00090294 0.0035597 0.00094782 -0.050989 0 0 0 0 0 0 0 0 0 0 0 0 0 0 0 0 0 0 0 0.0026664 0 0 0 0 0 0
1.1172 -0.0019088 -0.00062261 0.0015012 -4.346e-07 0 0.0033815 -0.0014332 -0.0020109 -0.0010027 0.0025101 0.0018939 -0.03765 0 0 0 0 0 0 0 0 0 0 0 0 0 0 0 0 0 0 0 0.0024221 0 0 0 0 0 0
1.1211 -0.0034348 -0.0016148 0.011927 0.0011325 0 0.0023432 -0.0011011 -0.0030796 0.00014468 -0.00064158 0.001546 -0.018419 0 0 0 0 0 0 0 0 0 0 0 0 0 0 0 0 0 0 0 0.0014424 0 0 0 0 0 0
1.125 -0.0042343 -0.0019656 0.022465 0.0031973 0 0.0019093 -0.0010616 -0.0026449 0.0017652 -0.0022658 0.0008105 -0.009216 0 0 0 0 0 0 0 0 0 0 0 0 0 0 0 0 0 0 0 0.0010142 0 0 0 0 0 0
1.1289 -0.0045086 -0.0015421 0.031395 0.0050627 0 0.0027456 -0.00045168 -6.9807e-05 0.0025601 -0.00046804 0.0010066 -0.011198 0 0 0 0 0 0 0 0 0 0 0 0 0 0 0 0 0 0 0 0.0018347 0 0 0 0 0 0
1.1328 -0.0043333 -0.00072961 0.035618 0.0054562 0 0.0034908 0.0006747 0.0026524 0.0018917 0.0026636 0.002735 -0.012135 0 0 0 0 0 0 0 0 0 0 0 0 0 0 0 0 0 0 0 0.0032149 0 0 0 0 0 0
1.1367 -0.0035522 2.2589e-05 0.033005 0.0039478 0 0.002474 0.0012475 0.0031472 0.00022121 0.0035151 0.0051453 -0.0018066 0 0 0 0 0 0 0 0 0 0 0 0 0 0 0 0 0 0 0 0.0036784 0 0 0 0 0 0
1.1406 -0.002014 0.00056415 0.024102 0.0013281 0 -6.9735e-05 0.00061637 0.0016196 -0.0015069 0.0011998 0.0064521 0.015354 0 0 0 0 0 0 0 0 0 0 0 0 0 0 0 0 0 0 0 0.0023771 0 0 0 0 0 0
1.1445 0.00012193 0.00097206 0.01164 -0.00099109 0 -0.0020264 -0.00040387 0.0007199 -0.0026993 -0.0014654 0.0054101 0.023883 0 0 0 0 0 0 0 0 0 0 0 0 0 0 0 0 0 0 0 -0.0001414 0 0 0 0 0 0
1.1484 0.0023688 0.0012619 -0.0013613 -0.0020434 0 -0.00175 -0.00037555 0.0022668 -0.0032922 -0.0013777 0.0024394 0.01314 0 0 0 0 0 0 0 0 0 0 0 0 0 0 0 0 0 0 0 -0.0025556 0 0 0 0 0 0
1.1523 0.0042132 0.0013213 -0.01294 -0.0018965 0 2.9663e-05 0.00095851 0.0048224 -0.0033394 0.0012139 -0.00067956 -0.011555 0 0 0 0 0 0 0 0 0 0 0 0 0 0 0 0 0 0 0 -0.0040003 0 0 0 0 0 0
1.1563 0.0054003 0.0011423 -0.022081 -0.0013052 0 0.0010518 0.0021662 0.0052933 -0.0027563 0.0032265 -0.002286 -0.034054 0 0 0 0 0 0 0 0 0 0 0 0 0 0 0 0 0 0 0 -0.0045505 0 0 0 0 0 0
1.1602 0.0059051 0.00097263 -0.02797 -0.00089067 0 0.00018088 0.0016673 0.0028039 -0.0015799 0.0026807 -0.0021214 -0.042879 0 0 0 0 0 0 0 0 0 0 0 0 0 0 0 0 0 0 0 -0.004582 0 0 0 0 0 0
1.1641 0.0056852 0.0010798 -0.029821 -0.00069598 0 -0.0012576 -0.00043944 7.821e-05 -0.00026209 0.0011388 -0.0012773 -0.040532 0 0 0 0 0 0 0 0 0 0 0 0 0 0 0 0 0 0 0 -0.0039675 0 0 0 0 0 0
1.168 0.0045804 0.0013504 -0.027351 -0.00044508 0 -0.0010641 -0.0024385 0.00036897 0.00060555 0.0016088 -0.0010052 -0.037406 0 0 0 0 0 0 0 0 0 0 0 0 0 0 0 0 0 0 0 -0.0021889 0 0 0 0 0 0
1.1719 0.0025355 0.0012633 -0.021015 -3.4588e-05 0 0.001184 -0.0028724 0.0034231 0.00094578 0.0045161 -0.0016261 -0.037961 0 0 0 0 0 0 0 0 0 0 0 0 0 0 0 0 0 0 0 0.00075482 0 0 0 0 0 0
1.1758 -0.00010688 0.00040686 -0.011554 0.00037667 0 0.003552 -0.0019898 0.0054179 0.001375 0.0068199 -0.0025131 -0.034988 0 0 0 0 0 0 0 0 0 0 0 0 0 0 0 0 0 0 0 0.003818 0 0 0 0 0 0
1.1797 -0.0026413 -0.00096601 0.00042312 0.00071442 0 0.00393 -0.0011032 0.0032483 0.0024914 0.0055477 -0.0029249 -0.018735 0 0 0 0 0 0 0 0 0 0 0 0 0 0 0 0 0 0 0 0.0055583 0 0 0 0 0 0
1.1836 -0.0044125 -0.0020131 0.013987 0.0012144 0 0.0024024 -0.00078776 -0.0017278 0.0039713 0.0015322 -0.0026758 0.0087459 0 0 0 0 0 0 0 0 0 0 0 0 0 0 0 0 0 0 0 0.005386 0 0 0 0 0 0
1.1875 -0.005215 -0.0020414 0.026947 0.0021276 0 0.0010235 -0.00025203 -0.0049714 0.0045936 -0.0012942 -0.0020154 0.030109 0 0 0 0 0 0 0 0 0 0 0 0 0 0 0 0 0 0 0 0.0040709 0 0 0 0 0 0
1.1914 -0.0052721 -0.0011846 0.03584 0.0032179 0 0.001304 0.0013269 -0.0037578 0.0033751 -0.00041061 -0.0010931 0.025763 0 0 0 0 0 0 0 0 0 0 0 0 0 0 0 0 0 0 0 0.0029289 0 0 0 0 0 0
1.1953 -0.0048458 -0.00028791 0.037577 0.0037285 0 0.0024088 0.0032603 -0.00016285 0.00068961 0.0022862 0.00018896 -0.0075083 0 0 0 0 0 0 0 0 0 0 0 0 0 0 0 0 0 0 0 0.0025339 0 0 0 0 0 0
1.1992 -0.003928 -8.6708e-05 0.03159 0.00301 0 0.0021848 0.0037168 0.0014023 -0.0019007 0.0026249 0.0017314 -0.049933 0 0 0 0 0 0 0 0 0 0 0 0 0 0 0 0 0 0 0 0.0022814 0 0 0 0 0 0
1.2031 -0.0023503 -0.00052561 0.020393 0.0012031 0 -0.00023445 0.0017763 -0.00079352 -0.0030458 -0.00099513 0.0028537 -0.071686 0 0 0 0 0 0 0 0 0 0 0 0 0 0 0 0 0 0 0 0.0011628 0 0 0 0 0 0
1.207 -0.00015207 -0.00091175 0.0077971 -0.00077891 0 -0.0033311 -0.0012563 -0.004057 -0.0028156 -0.0057499 0.0026513 -0.055664 0 0 0 0 0 0 0 0 0 0 0 0 0 0 0 0 0 0 0 -0.0011551 0 0 0 0 0 0
1.2109 0.0022464 -0.00069542 -0.0036584 -0.0019959 0 -0.0048592 -0.0029881 -0.0046826 -0.0024394 -0.0076756 0.00090164 -0.011359 0 0 0 0 0 0 0 0 0 0 0 0 0 0 0 0 0 0 0 -0.0040326 0 0 0 0 0 0
1.2148 0.0042728 -1.6777e-05 -0.013701 -0.0021965 0 -0.0042414 -0.0023784 -0.0023256 -0.0028672 -0.006141 -0.0014411 0.031879 0 0 0 0 0 0 0 0 0 0 0 0 0 0 0 0 0 0 0 -0.0064503 0 0 0 0 0 0
1.2188 0.0055676 0.00053216 -0.022976 -0.0018013 0 -0.0029152 -0.00074642 -0.00015642 -0.0037173 -0.0042113 -0.0028303 0.047044 0 0 0 0 0 0 0 0 0 0 0 0 0 0 0 0 0 0 0 -0.007696 0 0 0 0 0 0
1.2227 0.0060828 0.00058725 -0.030974 -0.0012879 0 -0.0023818 -0.00022861 -0.00080626 -0.0037352 -0.0046239 -0.0023599 0.029526 0 0 0 0 0 0 0 0 0 0 0 0 0 0 0 0 0 0 0 -0.0075008 0 0 0 0 0 0
1.2266 0.0058656 0.00033715 -0.035452 -0.00074545 0 -0.0024397 -0.0014883 -0.0031595 -0.0022322 -0.0063924 -0.00049418 -0.00076364 0 0 0 0 0 0 0 0 0 0 0 0 0 0 0 0 0 0 0 -0.0058187 0 0 0 0 0 0
1.2305 0.0048676 0.0001715 -0.033923 -6.5285e-05 0 -0.0017219 -0.0032463 -0.0038854 8.0785e-05 -0.0062143 0.0013838 -0.016429 0 0 0 0 0 0 0 0 0 0 0 0 0 0 0 0 0 0 0 -0.0028292 0 0 0 0 0 0
1.2344 0.0030627 0.00014321 -0.025692 0.00059635 0 0.00026406 -0.0039676 -0.0017271 0.0017465 -0.0029093 0.0021212 -0.0046654 0 0 0 0 0 0 0 0 0 0 0 0 0 0 0 0 0 0 0 0.00077575 0 0 0 0 0 0
1.2383 0.00072058 -7.1774e-05 -0.01255 0.00078692 0 0.0022451 -0.0035452 0.00081796 0.0019625 0.00069049 0.0015485 0.023594 0 0 0 0 0 0 0 0 0 0 0 0 0 0 0 0 0 0 0 0.0037959 0 0 0 0 0 0
1.2422 -0.0015706 -0.00066761 0.0022686 0.00027855 0 0.002611 -0.0030279 0.0005536 0.0012361 0.00093728 0.00028908 0.044437 0 0 0 0 0 0 0 0 0 0 0 0 0 0 0 0 0 0 0 0.0051997 0 0 0 0 0 0
1.2461 -0.0032696 -0.0012967 0.01572 -0.00051458 0 0.0013891 -0.0029647 -0.0023826 0.00068991 -0.0020926 -0.00091972 0.041836 0 0 0 0 0 0 0 0 0 0 0 0 0 0 0 0 0 0 0 0.0049755 0 0 0 0 0 0
1.25 -0.0042751 -0.0013135 0.025859 -0.0008539 0 0.00024995 -0.0026129 -0.0045614 0.00087373 -0.0043279 -0.0016094 0.020352 0 0 0 0 0 0 0 0 0 0 0 0 0 0 0 0 0 0 0 0.0042062 0 0 0 0 0 0
1.2539 -0.0048831 -0.00046831 0.031798 -0.00049245 0 0.0004534 -0.0010418 -0.0034633 0.0013565 -0.002339 -0.0014956 -0.0010105 0 0 0 0 0 0 0 0 0 0 0 0 0 0 0 0 0 0 0 0.0040912 0 0 0 0 0 0
1.2578 -0.0053066 0.00072009 0.033321 -5.9206e-05 0 0.0012557 0.0013294 -0.00071966 0.0013942 0.0024554 -0.00042391 -0.0074161 0 0 0 0 0 0 0 0 0 0 0 0 0 0 0 0 0 0 0 0.0047844 0 0 0 0 0 0
1.2617 -0.0052789 0.0013717 0.030669 -0.00045542 0 0.00083364 0.0028442 -0.00026704 0.00079409 0.0051025 0.0013012 -0.0015538 0 0 0 0 0 0 0 0 0 0 0 0 0 0 0 0 0 0 0 0.005219 0 0 0 0 0 0
1.2656 -0.0042239 0.0010557 0.024415 -0.0018092 0 -0.0012975 0.0023952 -0.0034288 2.5865e-05 0.002671 0.0026196 0.00075768 0 0 0 0 0 0 0 0 0 0 0 0 0 0 0 0 0 0 0 0.004131 0 0 0 0 0 0
1.2695 -0.0018786 0.00018398 0.015256 -0.0031251 0 -0.0033466 0.00074408 -0.0068506 -0.00039854 -0.002293 0.0021627 -0.011931 0 0 0 0 0 0 0 0 0 0 0 0 0 0 0 0 0 0 0 0.0012802 0 0 0 0 0 0
1.2734 0.0012601 -0.00039281 0.0038983 -0.0031104 0 -0.0031164 -0.00029913 -0.0060274 -0.00045024 -0.0044676 -0.00057519 -0.033548 0 0 0 0 0 0 0 0 0 0 0 0 0 0 0 0 0 0 0 -0.002293 0 0 0 0 0 0
1.2773 0.0041464 -0.00015695 -0.008683 -0.0014161 0 -0.00061121 7.0867e-05 -0.00052428 -0.00043921 -0.0016137 -0.0043961 -0.045057 0 0 0 0 0 0 0 0 0 0 0 0 0 0 0 0 0 0 0 -0.0051102 0 0 0 0 0 0
1.2813 0.005874 0.00068352 -0.020796 0.00095318 0 0.0017385 0.00080647 0.0051996 -0.0005048 0.0030439 -0.0069609 -0.032754 0 0 0 0 0 0 0 0 0 0 0 0 0 0 0 0 0 0 0 -0.0062875 0 0 0 0 0 0
1.2852 0.0062035 0.0014675 -0.030046 0.0024895 0 0.0016826 0.00036817 0.0064619 -0.00043988 0.0045397 -0.0065651 -0.0026012 0 0 0 0 0 0 0 0 0 0 0 0 0 0 0 0 0 0 0 -0.0058567 0 0 0 0 0 0
1.2891 0.0054943 0.0016461 -0.034163 0.0024685 0 -0.00031206 -0.0013706 0.0032639 -3.7167e-05 0.0016628 -0.0036036 0.023614 0 0 0 0 0 0 0 0 0 0 0 0 0 0 0 0 0 0 0 -0.0043689 0 0 0 0 0 0
1.293 0.0042213 0.0011026 -0.032115 0.001465 0 -0.0015374 -0.0029796 -8.1076e-05 0.00055473 -0.0019742 -0.0003018 0.027098 0 0 0 0 0 0 0 0 0 0 0 0 0 0 0 0 0 0 0 -0.0024371 0 0 0 0 0 0
1.2969 0.0026091 8.0468e-05 -0.024578 0.00071175 0 -6.811e-05 -0.0032168 2.4437e-05 0.00096962 -0.0022546 0.0011381 0.0082708 0 0 0 0 0 0 0 0 0 0 0 0 0 0 0 0 0 0 0 -0.00063364 0 0 0 0 0 0
1.3008 0.00067965 -0.0010273 -0.013376 0.0010176 0 0.0030713 -0.002478 0.0026793 0.0010855 0.00087657 0.00030937 -0.014537 0 0 0 0 0 0 0 0 0 0 0 0 0 0 0 0 0 0 0 0.00048835 0 0 0 0 0 0
1.3047 -0.0014711 -0.0018 -0.00050134 0.0022277 0 0.0050385 -0.0021646 0.0041296 0.0011883 0.003705 -0.001273 -0.022058 0 0 0 0 0 0 0 0 0 0 0 0 0 0 0 0 0 0 0 0.00062779 0 0 0 0 0 0
1.3086 -0.0035375 -0.0018802 0.012398 0.0035332 0 0.0042845 -0.0028029 0.0025143 0.0015869 0.0031697 -0.0016692 -0.010544 0 0 0 0 0 0 0 0 0 0 0 0 0 0 0 0 0 0 0 8.5863e-05 0 0 0 0 0 0
1.3125 -0.0051291 -0.0011729 0.023868 0.0041448 0 0.0021074 -0.0033287 -0.00010576 0.0021498 7.1267e-05 -0.00016364 0.0069509 0 0 0 0 0 0 0 0 0 0 0 0 0 0 0 0 0 0 0 -0.00030393 0 0 0 0 0 0
1.3164 -0.0059561 -4.1361e-05 0.032373 0.0037264 0 0.00097539 -0.0025022 -0.00069165 0.0023807 -0.0024266 0.002333 0.014121 0 0 0 0 0 0 0 0 0 0 0 0 0 0 0 0 0 0 0 0.00015451 0 0 0 0 0 0
1.3203 -0.0058746 0.00080373 0.036436 0.0024246 0 0.0016597 -0.00070362 0.0007465 0.0019847 -0.0027431 0.0041976 0.0060625 0 0 0 0 0 0 0 0 0 0 0 0 0 0 0 0 0 0 0 0.0013233 0 0 0 0 0 0
1.3242 -0.0048303 0.00080413 0.035112 0.00070645 0 0.00248 0.0002347 0.0011602 0.0012341 -0.0023494 0.0042895 -0.0081177 0 0 0 0 0 0 0 0 0 0 0 0 0 0 0 0 0 0 0 0.0022681 0 0 0 0 0 0
1.3281 -0.0028803 6.184e-05 0.028298 -0.00082972 0 0.0014065 -0.0008511 -0.0014609 0.00064837 -0.0032282 0.0024948 -0.015402 0 0 0 0 0 0 0 0 0 0 0 0 0 0 0 0 0 0 0 0.0020791 0 0 0 0 0 0
1.332 -0.00031892 -0.00067024 0.016764 -0.0016918 0 -0.0015302 -0.0028736 -0.005067 0.00035897 -0.0048348 -0.00044399 -0.010832 0 0 0 0 0 0 0 0 0 0 0 0 0 0 0 0 0 0 0 0.00067932 0 0 0 0 0 0
1.3359 0.0022835 -0.0006016 0.0021361 -0.0017542 0 -0.0042805 -0.003467 -0.0055598 -2.1659e-05 -0.0045691 -0.0033514 -0.00046644 0 0 0 0 0 0 0 0 0 0 0 0 0 0 0 0 0 0 0 -0.0011656 0 0 0 0 0 0
1.3398 0.0042874 0.00040232 -0.013039 -0.0013271 0 -0.0050584 -0.0015598 -0.0016917 -0.0007896 -0.0012416 -0.0050557 0.0057646 0 0 0 0 0 0 0 0 0 0 0 0 0 0 0 0 0 0 0 -0.002552 0 0 0 0 0 0
1.3438 0.0053161 0.0016928 -0.025591 -0.00087883 0 -0.004106 0.0013636 0.0029945 -0.0015244 0.0028593 -0.004914 0.0033288 0 0 0 0 0 0 0 0 0 0 0 0 0 0 0 0 0 0 0 -0.0030561 0 0 0 0 0 0
1.3477 0.0054125 0.0023926 -0.032758 -0.00061917 0 -0.0029887 0.0027877 0.0037456 -0.00132 0.0041118 -0.0033039 -0.0038882 0 0 0 0 0 0 0 0 0 0 0 0 0 0 0 0 0 0 0 -0.0027064 0 0 0 0 0 0
1.3516 0.0048697 0.0021034 -0.033491 -0.00038375 0 -0.002506 0.0017764 -0.0002194 0.00021705 0.0016032 -0.0015565 -0.0081144 0 0 0 0 0 0 0 0 0 0 0 0 0 0 0 0 0 0 0 -0.0015952 0 0 0 0 0 0
1.3555 0.0039173 0.0011331 -0.028858 3.4759e-05 0 -0.0018621 -0.00022581 -0.0048286 0.0022883 -0.0016858 -0.0010244 -0.004535 0 0 0 0 0 0 0 0 0 0 0 0 0 0 0 0 0 0 0 0.00020415 0 0 0 0 0 0
1.3594 0.0025792 0.00012366 -0.02096 0.00050704 0 -3.4105e-05 -0.0011565 -0.0055923 0.003425 -0.0020699 -0.0018839 0.0052747 0 0 0 0 0 0 0 0 0 0 0 0 0 0 0 0 0 0 0 0.0022973 0 0 0 0 0 0
1.3633 0.00080667 -0.00048224 -0.011287 0.0006531 0 0.0024985 -0.00051583 -0.0023123 0.0028046 0.0008585 -0.0028507 0.014812 0 0 0 0 0 0 0 0 0 0 0 0 0 0 0 0 0 0 0 0.0038158 0 0 0 0 0 0
1.3672 -0.0013 -0.00064899 -0.00017288 0.00035938 0 0.0039402 0.00045837 0.0011437 0.0010078 0.0039392 -0.0023032 0.016728 0 0 0 0 0 0 0 0 0 0 0 0 0 0 0 0 0 0 0 0.0039596 0 0 0 0 0 0
1.3711 -0.0034248 -0.00056575 0.012064 9.2458e-05 0 0.0031658 0.00053815 0.0014363 -0.0006095 0.0040401 0.00014067 0.0068557 0 0 0 0 0 0 0 0 0 0 0 0 0 0 0 0 0 0 0 0.0028366 0 0 0 0 0 0
1.375 -0.0051552 -0.00038869 0.023665 0.00050727 0 0.0011243 -8.8927e-05 -0.0007222 -0.0012583 0.0013487 0.0031826 -0.013072 0 0 0 0 0 0 0 0 0 0 0 0 0 0 0 0 0 0 0 0.0016001 0 0 0 0 0 0
1.3789 -0.0061283 -0.00018033 0.031552 0.0016686 0 -8.9696e-05 -0.00033681 -0.0019502 -0.0013256 -0.0012376 0.005056 -0.034861 0 0 0 0 0 0 0 0 0 0 0 0 0 0 0 0 0 0 0 0.0014666 0 0 0 0 0 0
1.3828 -0.006092 -1.7656e-06 0.033274 0.0027735 0 0.00051808 0.00025334 -0.00042885 -0.0016435 -0.0015614 0.0051566 -0.046745 0 0 0 0 0 0 0 0 0 0 0 0 0 0 0 0 0 0 0 0.0024477 0 0 0 0 0 0
1.3867 -0.0049407 5.7091e-05 0.028862 0.0028209 0 0.0018633 0.0010279 0.0021811 -0.0023462 -0.00032904 0.0043825 -0.039869 0 0 0 0 0 0 0 0 0 0 0 0 0 0 0 0 0 0 0 0.0031378 0 0 0 0 0 0
1.3906 -0.0028111 -2.1653e-05 0.020561 0.0016167 0 0.0021523 0.0012906 0.0031545 -0.0026924 0.00032713 0.0038941 -0.0151 0 0 0 0 0 0 0 0 0 0 0 0 0 0 0 0 0 0 0 0.001949 0 0 0 0 0 0
1.3945 -0.00016713 -0.00010511 0.010681 3.7842e-05 0 0.00093189 0.0013409 0.0021616 -0.0020644 -0.00028511 0.003776 0.01554 0 0 0 0 0 0 0 0 0 0 0 0 0 0 0 0 0 0 0 -0.0013084 0 0 0 0 0 0
1.3984 0.0023082 -6.9872e-07 -0.00010552 -0.00078548 0 -0.00055543 0.0019763 0.0014519 -0.00090836 -0.00073014 0.0031571 0.035913 0 0 0 0 0 0 0 0 0 0 0 0 0 0 0 0 0 0 0 -0.0050435 0 0 0 0 0 0
1.4023 0.0040395 0.00035221 -0.012113 -0.00053149 0 -0.00097692 0.0030992 0.0027119 -0.00038467 0.00042685 0.0015853 0.03719 0 0 0 0 0 0 0 0 0 0 0 0 0 0 0 0 0 0 0 -0.0071194 0 0 0 0 0 0
1.4063 0.0048598 0.00079907 -0.02446 0.00012727 0 -0.0004158 0.0034233 0.0046848 -0.0010108 0.0025732 -0.00010237 0.024348 0 0 0 0 0 0 0 0 0 0 0 0 0 0 0 0 0 0 0 -0.0065601 0 0 0 0 0 0
1.4102 0.0049906 0.0010886 -0.034032 0.00036352 0 3.2036e-05 0.0019635 0.0046006 -0.0018646 0.0037303 -0.00062303 0.011315 0 0 0 0 0 0 0 0 0 0 0 0 0 0 0 0 0 0 0 -0.0041816 0 0 0 0 0 0
1.4141 0.0047051 0.0010637 -0.037139 7.7119e-05 0 -6.5653e-05 -0.00043042 0.0016541 -0.0014132 0.0030514 9.3425e-05 0.0082414 0 0 0 0 0 0 0 0 0 0 0 0 0 0 0 0 0 0 0 -0.0016925 0 0 0 0 0 0
1.418 0.0040181 0.00073959 -0.032399 -0.00015613 0 0.00023775 -0.0016084 -0.0018008 0.00079536 0.0019092 0.00050596 0.012367 0 0 0 0 0 0 0 0 0 0 0 0 0 0 0 0 0 0 0 -0.00022703 0 0 0 0 0 0
1.4219 0.0027357 0.00024006 -0.021899 8.4758e-05 0 0.0020056 -0.00043755 -0.0028648 0.003426 0.0021543 -0.00090796 0.011422 0 0 0 0 0 0 0 0 0 0 0 0 0 0 0 0 0 0 0 0.00036763 0 0 0 0 0 0
1.4258 0.00080644 -0.00028681 -0.0094089 0.00051861 0 0.0046989 0.0017189 -0.0013692 0.0045215 0.0037266 -0.0036646 -0.0032443 0 0 0 0 0 0 0 0 0 0 0 0 0 0 0 0 0 0 0 0.001051 0 0 0 0 0 0
1.4297 -0.0014245 -0.00069109 0.0024621 0.00056787 0 0.0062388 0.0022743 0.00011794 0.0033934 0.0046505 -0.0053136 -0.026483 0 0 0 0 0 0 0 0 0 0 0 0 0 0 0 0 0 0 0 0.0025562 0 0 0 0 0 0
1.4336 -0.0033584 -0.00084153 0.013298 0.00017402 0 0.0050338 0.00021283 -0.00053117 0.0012532 0.0034617 -0.0038191 -0.042466 0 0 0 0 0 0 0 0 0 0 0 0 0 0 0 0 0 0 0 0.0047305 0 0 0 0 0 0
1.4375 -0.0045473 -0.00071832 0.023358 -6.058e-05 0 0.0017525 -0.0027232 -0.0025672 -7.4982e-05 0.0010368 0.00010154 -0.038556 0 0 0 0 0 0 0 0 0 0 0 0 0 0 0 0 0 0 0 0.0066337 0 0 0 0 0 0
1.4414 -0.0049375 -0.00050049 0.031571 0.00034444 0 -0.0012312 -0.0038579 -0.0035593 3.3893e-05 -0.00049723 0.0033108 -0.016593 0 0 0 0 0 0 0 0 0 0 0 0 0 0 0 0 0 0 0 0.0071505 0 0 0 0 0 0
1.4453 -0.0047167 -0.00047719 0.035464 0.0010022 0 -0.0021924 -0.002397 -0.0025734 0.00058106 -0.00043633 0.0031692 0.0091875 0 0 0 0 0 0 0 0 0 0 0 0 0 0 0 0 0 0 0 0.0056671 0 0 0 0 0 0
1.4492 -0.0039748 -0.00076936 0.033085 0.00097808 0 -0.0016453 -8.59e-05 -0.0012839 0.00024182 -0.00036887 0.00013454 0.024885 0 0 0 0 0 0 0 0 0 0 0 0 0 0 0 0 0 0 0 0.0024867 0 0 0 0 0 0
1.4531 -0.0025874 -0.001119 0.02472 -6.6176e-05 0 -0.0014898 0.00090972 -0.0016598 -0.0011507 -0.0020403 -0.0026685 0.027235 0 0 0 0 0 0 0 0 0 0 0 0 0 0 0 0 0 0 0 -0.0012178 0 0 0 0 0 0
1.457 -0.00046003 -0.0010369 0.012613 -0.0012601 0 -0.0027864 0.00033371 -0.0032373 -0.0025615 -0.0048138 -0.0025013 0.021953 0 0 0 0 0 0 0 0 0 0 0 0 0 0 0 0 0 0 0 -0.0039882 0 0 0 0 0 0
1.4609 0.0021479 -0.00026677 -0.00077099 -0.0013278 0 -0.0046686 -0.00028117 -0.0035532 -0.0030511 -0.00601 0.00043727 0.014012 0 0 0 0 0 0 0 0 0 0 0 0 0 0 0 0 0 0 0 -0.0049611 0 0 0 0 0 0
1.4648 0.0045979 0.00086156 -0.013888 -4.4575e-05 0 -0.0054494 0.00019097 -0.0013203 -0.0028045 -0.0039818 0.0034878 0.0020737 0 0 0 0 0 0 0 0 0 0 0 0 0 0 0 0 0 0 0 -0.0044345 0 0 0 0 0 0
1.4688 0.0062046 0.0015977 -0.025642 0.0013299 0 -0.0044633 0.0010272 0.0016516 -0.0027046 -0.00032421 0.0043367 -0.016609 0 0 0 0 0 0 0 0 0 0 0 0 0 0 0 0 0 0 0 -0.0035668 0 0 0 0 0 0
1.4727 0.0066171 0.0013839 -0.03438 0.0013015 0 -0.0025403 0.00072762 0.0023897 -0.003057 0.0015729 0.0031146 -0.037696 0 0 0 0 0 0 0 0 0 0 0 0 0 0 0 0 0 0 0 -0.0033395 0 0 0 0 0 0
1.4766 0.0059215 0.0003669 -0.038008 -0.0001901 0 -0.00081233 -0.00084576 0.00036998 -0.0030959 0.00016304 0.0017529 -0.049513 0 0 0 0 0 0 0 0 0 0 0 0 0 0 0 0 0 0 0 -0.0036693 0 0 0 0 0 0
1.4805 0.0044479 -0.00069515 -0.035362 -0.0015719 0 0.00049309 -0.0020598 -0.0016419 -0.0019371 -0.0025765 0.0016347 -0.043425 0 0 0 0 0 0 0 0 0 0 0 0 0 0 0 0 0 0 0 -0.0035349 0 0 0 0 0 0
1.4844 0.0025281 -0.0010708 -0.027228 -0.0012651 0 0.0018401 -0.0014487 -0.00078023 0.00015197 -0.0033957 0.0022741 -0.023925 0 0 0 0 0 0 0 0 0 0 0 0 0 0 0 0 0 0 0 -0.0020387 0 0 0 0 0 0
1.4883 0.00041166 -0.00065207 -0.015773 0.00055697 0 0.0032604 0.00038901 0.0023731 0.0017659 -0.0013836 0.0023258 -0.0062558 0 0 0 0 0 0 0 0 0 0 0 0 0 0 0 0 0 0 0 0.00063526 0 0 0 0 0 0
1.4922 -0.0016851 2.5611e-05 -0.0030226 0.0020345 0 0.0039708 0.0013827 0.004197 0.0017911 0.0011871 0.0014783 -0.0026371 0 0 0 0 0 0 0 0 0 0 0 0 0 0 0 0 0 0 0 0.003333 0 0 0 0 0 0
1.4961 -0.003543 0.00031226 0.0098604 0.0015172 0 0.0033246 0.00046954 0.0021151 0.00066822 0.0016407 0.0008775 -0.01129 0 0 0 0 0 0 0 0 0 0 0 0 0 0 0 0 0 0 0 0.0049828 0 0 0 0 0 0
1.5 -0.0049637 -9.7135e-06 0.021815 -0.00072783 0 0.0018366 -0.0010543 -0.0023499 -2.0221e-05 -5.521e-05 0.0016008 -0.02005 0 0 0 0 0 0 0 0 0 0 0 0 0 0 0 0 0 0 0 0.005482 0 0 0 0 0 0
1.5039 -0.0057807 -0.00063918 0.030879 -0.0028501 0 0.00079995 -0.0010622 -0.0051593 0.00071106 -0.001524 0.0030625 -0.020392 0 0 0 0 0 0 0 0 0 0 0 0 0 0 0 0 0 0 0 0.005523 0 0 0 0 0 0
1.5078 -0.0058227 -0.001113 0.034546 -0.0034133 0 0.00077655 0.00075602 -0.0041799 0.0020833 -0.0010406 0.003345 -0.016001 0 0 0 0 0 0 0 0 0 0 0 0 0 0 0 0 0 0 0 0.0056281 0 0 0 0 0 0
1.5117 -0.0049286 -0.001189 0.031438 -0.0028549 0 0.0008017 0.0023649 -0.0013262 0.002293 0.0003881 0.0012199 -0.016341 0 0 0 0 0 0 0 0 0 0 0 0 0 0 0 0 0 0 0 0.0055003 0 0 0 0 0 0
1.5156 -0.0030964 -0.00091512 0.022511 -0.0028262 0 -0.00054687 0.001734 -2.8488e-05 0.00041261 0.00044111 -0.0023579 -0.0232 0 0 0 0 0 0 0 0 0 0 0 0 0 0 0 0 0 0 0 0.0043915 0 0 0 0 0 0
1.5195 -0.00065721 -0.00044173 0.010463 -0.0041971 0 -0.0033045 -0.00068541 -0.0011514 -0.0025732 -0.001408 -0.0049771 -0.026694 0 0 0 0 0 0 0 0 0 0 0 0 0 0 0 0 0 0 0 0.0020363 0 0 0 0 0 0
1.5234 0.0017654 0.00012558 -0.0020688 -0.0059781 0 -0.0056818 -0.0023782 -0.0022248 -0.0046713 -0.0030011 -0.0050082 -0.016398 0 0 0 0 0 0 0 0 0 0 0 0 0 0 0 0 0 0 0 -0.00090148 0 0 0 0 0 0
1.5273 0.003582 0.00067524 -0.013593 -0.0063486 0 -0.0057304 -0.0016845 -0.00078116 -0.0047151 -0.0020496 -0.0030409 0.0048804 0 0 0 0 0 0 0 0 0 0 0 0 0 0 0 0 0 0 0 -0.0033336 0 0 0 0 0 0
1.5313 0.0045884 0.00098701 -0.023278 -0.0046219 0 -0.0033758 0.00022929 0.002345 -0.0032157 0.00088363 -0.0011236 0.021286 0 0 0 0 0 0 0 0 0 0 0 0 0 0 0 0 0 0 0 -0.0046103 0 0 0 0 0 0
1.5352 0.0049777 0.00080302 -0.029931 -0.0019724 0 -0.0005619 0.00074529 0.0037973 -0.0015129 0.0026618 -0.00071729 0.019347 0 0 0 0 0 0 0 0 0 0 0 0 0 0 0 0 0 0 0 -0.0048335 0 0 0 0 0 0
1.5391 0.0049679 6.8563e-05 -0.032039 -0.0001865 0 0.00069164 -0.0010672 0.0016344 -0.00036612 0.00099916 -0.0014672 0.0021859 0 0 0 0 0 0 0 0 0 0 0 0 0 0 0 0 0 0 0 -0.004422 0 0 0 0 0 0
1.543 0.0044356 -0.00091214 -0.028928 0.00011398 0 0.00020272 -0.0033017 -0.0023064 0.00045429 -0.0028585 -0.0018367 -0.013373 0 0 0 0 0 0 0 0 0 0 0 0 0 0 0 0 0 0 0 -0.0035697 0 0 0 0 0 0
1.5469 0.0029941 -0.0016221 -0.02155 -0.00015697 0 -0.00051322 -0.0034842 -0.004434 0.0013603 -0.00535 -0.00069857 -0.013885 0 0 0 0 0 0 0 0 0 0 0 0 0 0 0 0 0 0 0 -0.002231 0 0 0 0 0 0
1.5508 0.00049893 -0.0016969 -0.011765 0.00016837 0 -0.00011606 -0.0015907 -0.0033774 0.0021313 -0.0044084 0.0017521 -0.0018854 0 0 0 0 0 0 0 0 0 0 0 0 0 0 0 0 0 0 0 -0.0005155 0 0 0 0 0 0
1.5547 -0.0025327 -0.0011924 -0.00091683 0.0011679 0 0.0011482 -0.00016755 -0.0012196 0.0021488 -0.0015897 0.0043928 0.0092508 0 0 0 0 0 0 0 0 0 0 0 0 0 0 0 0 0 0 0 0.0011443 0 0 0 0 0 0
1.5586 -0.0050842 -0.00051644 0.01055 0.0019335 0 0.0019892 -0.0013082 -0.00069993 0.0013202 -0.00019815 0.0061364 0.011124 0 0 0 0 0 0 0 0 0 0 0 0 0 0 0 0 0 0 0 0.0023417 0 0 0 0 0 0
1.5625 -0.0063051 -9.8131e-05 0.021923 0.0018335 0 0.0017177 -0.0040197 -0.0019352 0.00043638 -0.0016438 0.0064743 0.0081761 0 0 0 0 0 0 0 0 0 0 0 0 0 0 0 0 0 0 0 0.0031111 0 0 0 0 0 0
1.5664 -0.0060737 -8.4024e-05 0.031078 0.0013024 0 0.00096108 -0.0051518 -0.002615 0.00041042 -0.0041392 0.0054281 0.009401 0 0 0 0 0 0 0 0 0 0 0 0 0 0 0 0 0 0 0 0.0038094 0 0 0 0 0 0
1.5703 -0.0049328 -0.00028926 0.035115 0.0011948 0 0.0006879 -0.0029177 -0.0012277 0.0012544 -0.004987 0.0033988 0.015399 0 0 0 0 0 0 0 0 0 0 0 0 0 0 0 0 0 0 0 0.0045257 0 0 0 0 0 0
1.5742 -0.0035022 -0.00038774 0.032488 0.001549 0 0.00087542 0.0010212 0.00085943 0.0020184 -0.0036023 0.0011613 0.017467 0 0 0 0 0 0 0 0 0 0 0 0 0 0 0 0 0 0 0 0.004746 0 0 0 0 0 0
1.5781 -0.0019795 -0.00015321 0.024362 0.0013626 0 0.00052257 0.0033001 0.0011166 0.0017984 -0.0018323 -0.0003135 0.0098801 0 0 0 0 0 0 0 0 0 0 0 0 0 0 0 0 0 0 0 0.0037915 0 0 0 0 0 0
1.582 -0.00019915 0.00041322 0.013592 -0.0002229 0 -0.0010092 0.0024021 -0.00082232 0.00066734 -0.0015201 -0.00046583 -0.00075022 0 0 0 0 0 0 0 0 0 0 0 0 0 0 0 0 0 0 0 0.0016408 0 0 0 0 0 0
1.5859 0.0018998 0.0011036 0.002364 -0.0026726 0 -0.0030071 -9.1048e-06 -0.0025088 -0.00049862 -0.0024369 0.00024747 -0.0023642 0 0 0 0 0 0 0 0 0 0 0 0 0 0 0 0 0 0 0 -0.00079743 0 0 0 0 0 0
1.5898 0.0039626 0.0016198 -0.0088889 -0.0042756 0 -0.0040265 -0.0013088 -0.0016796 -0.0010055 -0.0029606 0.00052128 0.0064313 0 0 0 0 0 0 0 0 0 0 0 0 0 0 0 0 0 0 0 -0.0023665 0 0 0 0 0 0
1.5938 0.0054117 0.0017267 -0.020127 -0.00374 0 -0.0034196 -0.00088025 0.00077387 -0.00093809 -0.0023654 -0.00073838 0.011343 0 0 0 0 0 0 0 0 0 0 0 0 0 0 0 0 0 0 0 -0.0026509 0 0 0 0 0 0
1.5977 0.0059077 0.0013892 -0.02967 -0.0014883 0 -0.0019752 -0.0003487 0.0016997 -0.0007457 -0.0016883 -0.0033641 -0.0026016 0 0 0 0 0 0 0 0 0 0 0 0 0 0 0 0 0 0 0 -0.0022345 0 0 0 0 0 0
1.6016 0.005557 0.00081606 -0.034197 0.00074214 0 -0.00095052 -0.0010488 -0.00042603 -0.00049301 -0.0021041 -0.0059495 -0.031377 0 0 0 0 0 0 0 0 0 0 0 0 0 0 0 0 0 0 0 -0.0019503 0 0 0 0 0 0
1.6055 0.0046582 0.00034832 -0.031204 0.0015593 0 -0.00068677 -0.0020486 -0.0033472 0.00016569 -0.0030066 -0.0069943 -0.051284 0 0 0 0 0 0 0 0 0 0 0 0 0 0 0 0 0 0 0 -0.0019272 0 0 0 0 0 0
1.6094 0.0033155 0.00022785 -0.021402 0.0010847 0 -0.00043447 -0.0012706 -0.0034698 0.0012443 -0.0024369 -0.006084 -0.041399 0 0 0 0 0 0 0 0 0 0 0 0 0 0 0 0 0 0 0 -0.0014551 0 0 0 0 0 0
1.6133 0.0013916 0.00040725 -0.0083851 0.00050766 0 0.0005091 0.0016516 -0.00021203 0.0019771 0.00044825 -0.0040111 -0.0065673 0 0 0 0 0 0 0 0 0 0 0 0 0 0 0 0 0 0 0 0.0001945 0 0 0 0 0 0
1.6172 -0.0011247 0.00057098 0.0042094 0.00068652 0 0.0018223 0.0043905 0.002965 0.0014639 0.0038778 -0.0018713 0.024608 0 0 0 0 0 0 0 0 0 0 0 0 0 0 0 0 0 0 0 0.0028592 0 0 0 0 0 0
1.6211 -0.0037635 0.00037879 0.015064 0.0013695 0 0.0025316 0.004246 0.0023407 -0.00019501 0.0049798 -0.00017602 0.026406 0 0 0 0 0 0 0 0 0 0 0 0 0 0 0 0 0 0 0 0.0054099 0 0 0 0 0 0
1.625 -0.0056821 -0.0002543 0.024688 0.0017311 0 0.002195 0.0011975 -0.0017066 -0.001688 0.0027836 0.0011697 7.4151e-05 0 0 0 0 0 0 0 0 0 0 0 0 0 0 0 0 0 0 0 0.0065454 0 0 0 0 0 0
1.6289 -0.0062097 -0.0010685 0.032929 0.0014018 0 0.0013592 -0.001897 -0.0048838 -0.0017053 -0.00070494 0.0022564 -0.029385 0 0 0 0 0 0 0 0 0 0 0 0 0 0 0 0 0 0 0 0.0056749 0 0 0 0 0 0
1.6328 -0.005329 -0.0016238 0.037563 0.00076378 0 0.00072783 -0.0022903 -0.0036428 -0.00037859 -0.0026332 0.0028306 -0.039146 0 0 0 0 0 0 0 0 0 0 0 0 0 0 0 0 0 0 0 0.0031658 0 0 0 0 0 0
1.6367 -0.0036334 -0.001575 0.035741 0.00032547 0 0.00016486 -0.00016938 0.00097212 0.00070519 -0.0022289 0.002669 -0.028978 0 0 0 0 0 0 0 0 0 0 0 0 0 0 0 0 0 0 0 -4.0982e-05 0 0 0 0 0 0
1.6406 -0.001809 -0.00085424 0.026752 9.4087e-05 0 -0.0010872 0.0018274 0.0046561 0.00010097 -0.0012291 0.0021221 -0.015847 0 0 0 0 0 0 0 0 0 0 0 0 0 0 0 0 0 0 0 -0.0029479 0 0 0 0 0 0
1.6445 -0.00014174 0.00031976 0.013102 -0.00026792 0 -0.0031593 0.001699 0.0046954 -0.00193 -0.0014836 0.0020032 -0.011974 0 0 0 0 0 0 0 0 0 0 0 0 0 0 0 0 0 0 0 -0.0048063 0 0 0 0 0 0
1.6484 0.0015055 0.0015438 -0.0012331 -0.00081044 0 -0.0048869 0.00014931 0.0026629 -0.0036052 -0.002679 0.0027614 -0.012739 0 0 0 0 0 0 0 0 0 0 0 0 0 0 0 0 0 0 0 -0.0052933 0 0 0 0 0 0
1.6523 0.0032842 0.0023648 -0.013435 -0.0011106 0 -0.0047681 -0.00062643 0.00198 -0.003412 -0.0028631 0.0038123 -0.0068938 0 0 0 0 0 0 0 0 0 0 0 0 0 0 0 0 0 0 0 -0.004684 0 0 0 0 0 0
1.6563 0.0049703 0.0024378 -0.022721 -0.00083478 0 -0.0026105 0.00022481 0.0035157 -0.0016029 -0.0010118 0.003875 0.0057687 0 0 0 0 0 0 0 0 0 0 0 0 0 0 0 0 0 0 0 -0.0038194 0 0 0 0 0 0
1.6602 0.0059906 0.001709 -0.029056 -0.00031545 0 6.1547e-05 0.0012248 0.0046246 0.00018557 0.0015518 0.0021546 0.012235 0 0 0 0 0 0 0 0 0 0 0 0 0 0 0 0 0 0 0 -0.0035811 0 0 0 0 0 0
1.6641 0.0058369 0.00052907 -0.031719 -0.00031691 0 0.0014532 0.00051869 0.0027166 0.00071082 0.0026235 -0.00073352 0.0026443 0 0 0 0 0 0 0 0 0 0 0 0 0 0 0 0 0 0 0 -0.0040654 0 0 0 0 0 0
1.668 0.0044728 -0.00046579 -0.029547 -0.0011652 0 0.0012578 -0.0017073 -0.0011482 0.00032833 0.0016655 -0.0030548 -0.01518 0 0 0 0 0 0 0 0 0 0 0 0 0 0 0 0 0 0 0 -0.0042194 0 0 0 0 0 0
1.6719 0.0023693 -0.00073839 -0.022372 -0.0022701 0 0.00076048 -0.0033224 -0.0032251 0.00036374 0.00032194 -0.0033058 -0.021948 0 0 0 0 0 0 0 0 0 0 0 0 0 0 0 0 0 0 0 -0.0025418 0 0 0 0 0 0
1.6758 0.00016499 -0.00026342 -0.011667 -0.0026718 0 0.0012116 -0.0027395 -0.0016068 0.0014668 0.00029914 -0.0014677 -0.0080209 0 0 0 0 0 0 0 0 0 0 0 0 0 0 0 0 0 0 0 0.0015207 0 0 0 0 0 0
1.6797 -0.0017259 0.00040131 0.00048525 -0.0020305 0 0.0024038 -0.00077461 0.0012119 0.002837 0.0012563 0.00093389 0.014832 0 0 0 0 0 0 0 0 0 0 0 0 0 0 0 0 0 0 0 0.0067055 0 0 0 0 0 0
1.6836 -0.0032284 0.00053234 0.012762 -0.0009233 0 0.0031102 0.00036197 0.0010889 0.0031386 0.0013629 0.0020293 0.025168 0 0 0 0 0 0 0 0 0 0 0 0 0 0 0 0 0 0 0 0.010556 0 0 0 0 0 0
1.6875 -0.0044044 -0.00014542 0.024494 -0.00012333 0 0.0027712 -0.00028582 -0.0027126 0.001992 -0.00013103 0.0010743 0.014258 0 0 0 0 0 0 0 0 0 0 0 0 0 0 0 0 0 0 0 0.011183 0 0 0 0 0 0
1.6914 -0.0051807 -0.0011804 0.034222 0.00024857 0 0.0022699 -0.0013259 -0.0062035 0.00034515 -0.0015688 -0.0010033 -0.0058968 0 0 0 0 0 0 0 0 0 0 0 0 0 0 0 0 0 0 0 0.0086846 0 0 0 0 0 0
1.6953 -0.0052926 -0.0017384 0.039008 0.00066732 0 0.0027289 -0.00079037 -0.0049563 -0.00062812 -0.00069153 -0.0024017 -0.017128 0 0 0 0 0 0 0 0 0 0 0 0 0 0 0 0 0 0 0 0.0049565 0 0 0 0 0 0
1.6992 -0.0044984 -0.0013029 0.035993 0.0013497 0 0.0037465 0.0013568 0.00072484 -0.00078893 0.0023833 -0.0019282 -0.014632 0 0 0 0 0 0 0 0 0 0 0 0 0 0 0 0 0 0 0 0.0020677 0 0 0 0 0 0
1.7031 -0.0028525 -0.00012246 0.025014 0.0017416 0 0.0033766 0.0029949 0.0057485 -0.0010385 0.0046695 2.9964e-05 -0.0092345 0 0 0 0 0 0 0 0 0 0 0 0 0 0 0 0 0 0 0 0.0006524 0 0 0 0 0 0
1.707 -0.00076021 0.00098944 0.0094899 0.0011097 0 0.00022909 0.0022235 0.0055843 -0.0021396 0.0032932 0.0018385 -0.01143 0 0 0 0 0 0 0 0 0 0 0 0 0 0 0 0 0 0 0 -0.00028181 0 0 0 0 0 0
1.7109 0.0012524 0.0013129 -0.0057122 -0.00038936 0 -0.0045227 -0.00041152 0.0011205 -0.0037402 -0.0011694 0.0019891 -0.017575 0 0 0 0 0 0 0 0 0 0 0 0 0 0 0 0 0 0 0 -0.0020844 0 0 0 0 0 0
1.7148 0.0028514 0.00075188 -0.017537 -0.0015134 0 -0.0076365 -0.0024252 -0.0023809 -0.0046763 -0.0048359 0.00037635 -0.014841 0 0 0 0 0 0 0 0 0 0 0 0 0 0 0 0 0 0 0 -0.0049903 0 0 0 0 0 0
1.7188 0.0039993 -0.00019045 -0.025989 -0.0010522 0 -0.0066005 -0.0020609 -0.0010188 -0.0041571 -0.0042741 -0.0016083 0.0019724 0 0 0 0 0 0 0 0 0 0 0 0 0 0 0 0 0 0 0 -0.0077851 0 0 0 0 0 0
1.7227 0.0047604 -0.00088883 -0.032338 0.00086008 0 -0.0019782 -0.00010697 0.0037157 -0.0025201 3.9781e-05 -0.0022557 0.022958 0 0 0 0 0 0 0 0 0 0 0 0 0 0 0 0 0 0 0 -0.008815 0 0 0 0 0 0
1.7266 0.0050226 -0.0010488 -0.036448 0.0027255 0 0.0030905 0.0011 0.0069083 -0.00082724 0.004257 -0.0009627 0.034154 0 0 0 0 0 0 0 0 0 0 0 0 0 0 0 0 0 0 0 -0.0073487 0 0 0 0 0 0
1.7305 0.0044554 -0.000781 -0.036227 0.0030989 0 0.0056861 0.00024557 0.0056828 0.00013168 0.0050801 0.0013485 0.033085 0 0 0 0 0 0 0 0 0 0 0 0 0 0 0 0 0 0 0 -0.0041024 0 0 0 0 0 0
1.7344 0.002805 -0.00036102 -0.029711 0.0019867 0 0.0053723 -0.0016892 0.001965 0.00035465 0.002866 0.0031265 0.02914 0 0 0 0 0 0 0 0 0 0 0 0 0 0 0 0 0 0 0 -0.00060479 0 0 0 0 0 0
1.7383 0.0002699 2.4414e-06 -0.017443 0.00075891 0 0.0038741 -0.0026789 -0.00021825 0.00029193 0.00075688 0.003493 0.028344 0 0 0 0 0 0 0 0 0 0 0 0 0 0 0 0 0 0 0 0.0019068 0 0 0 0 0 0
1.7422 -0.0024342 0.00020046 -0.0025915 0.00070578 0 0.0029403 -0.0018215 0.0006061 0.00024021 0.0011001 0.0027299 0.022492 0 0 0 0 0 0 0 0 0 0 0 0 0 0 0 0 0 0 0 0.0031089 0 0 0 0 0 0
1.7461 -0.0044569 0.00016054 0.011184 0.0018067 0 0.0028418 -4.2831e-05 0.002128 0.00016216 0.0031863 0.0016444 -0.0015479 0 0 0 0 0 0 0 0 0 0 0 0 0 0 0 0 0 0 0 0.0033859 0 0 0 0 0 0
1.75 -0.0053547 -0.00012382 0.021795 0.0029461 0 0.0028179 0.0011404 0.0014763 -4.9824e-05 0.0045327 0.0006584 -0.041549 0 0 0 0 0 0 0 0 0 0 0 0 0 0 0 0 0 0 0 0.0032239 0 0 0 0 0 0
1.7539 -0.0053209 -0.00048077 0.028786 0.003165 0 0.0024346 0.0011403 -0.0012529 -0.0003629 0.0038609 -0.00036068 -0.073692 0 0 0 0 0 0 0 0 0 0 0 0 0 0 0 0 0 0 0 0.0028545 0 0 0 0 0 0
1.7578 -0.0048942 -0.00056997 0.031931 0.0024756 0 0.0020276 0.00048189 -0.0032944 -0.00071272 0.0022717 -0.0014884 -0.071675 0 0 0 0 0 0 0 0 0 0 0 0 0 0 0 0 0 0 0 0.0023665 0 0 0 0 0 0
1.7617 -0.0044141 -0.00012673 0.030425 0.0014566 0 0.0018803 -0.00015366 -0.0026684 -0.0011621 0.0015478 -0.0022765 -0.033349 0 0 0 0 0 0 0 0 0 0 0 0 0 0 0 0 0 0 0 0.001951 0 0 0 0 0 0
1.7656 -0.0037256 0.00074451 0.023715 0.00035078 0 0.0014956 -0.00061654 -0.00046836 -0.0017776 0.001921 -0.002167 0.013873 0 0 0 0 0 0 0 0 0 0 0 0 0 0 0 0 0 0 0 0.0018583 0 0 0 0 0 0
1.7695 -0.0023943 0.001551 0.012838 -0.001103 0 0.00012176 -0.00099913 0.0006427 -0.0023633 0.0020266 -0.0013656 0.036467 0 0 0 0 0 0 0 0 0 0 0 0 0 0 0 0 0 0 0 0.0020653 0 0 0 0 0 0
1.7734 -0.00021385 0.0017615 0.00042934 -0.0029295 0 -0.0020585 -0.0010915 -0.00034316 -0.0024967 0.00089636 -0.0010161 0.02416 0 0 0 0 0 0 0 0 0 0 0 0 0 0 0 0 0 0 0 0.0020956 0 0 0 0 0 0
1.7773 0.0024657 0.0012392 -0.010834 -0.0043419 0 -0.003685 -0.00053023 -0.0018131 -0.0019643 -0.00065409 -0.0021771 -0.0039737 0 0 0 0 0 0 0 0 0 0 0 0 0 0 0 0 0 0 0 0.0013549 0 0 0 0 0 0
1.7813 0.0048693 0.00035764 -0.019706 -0.0042714 0 -0.0034608 0.0005486 -0.0018163 -0.0011086 -0.0010273 -0.0045239 -0.021105 0 0 0 0 0 0 0 0 0 0 0 0 0 0 0 0 0 0 0 -0.00021142 0 0 0 0 0 0
1.7852 0.0062406 -0.00030994 -0.026179 -0.0025445 0 -0.0015537 0.0013786 -0.00056497 -0.00058373 4.5463e-05 -0.006239 -0.018128 0 0 0 0 0 0 0 0 0 0 0 0 0 0 0 0 0 0 0 -0.0017995 0 0 0 0 0 0
1.7891 0.0062144 -0.00043697 -0.030008 -0.0003106 0 0.00049928 0.0013217 -1.739e-05 -0.00068581 0.0010052 -0.0054647 -0.0077495 0 0 0 0 0 0 0 0 0 0 0 0 0 0 0 0 0 0 0 -0.002237 0 0 0 0 0 0
1.793 0.004883 -0.00013695 -0.029847 0.00093908 0 0.0013508 0.00061326 -0.0011787 -0.00099238 0.00033148 -0.0020281 -0.0067019 0 0 0 0 0 0 0 0 0 0 0 0 0 0 0 0 0 0 0 -0.00098186 0 0 0 0 0 0
1.7969 0.0026322 0.00020474 -0.024197 0.00079448 0 0.001122 7.2845e-05 -0.0026337 -0.00077437 -0.0014541 0.0022599 -0.017759 0 0 0 0 0 0 0 0 0 0 0 0 0 0 0 0 0 0 0 0.0012712 0 0 0 0 0 0
1.8008 -2.9284e-05 0.0002401 -0.013222 0.00022672 0 0.0009856 6.4077e-05 -0.0022479 0.00021539 -0.0021949 0.0050721 -0.029701 0 0 0 0 0 0 0 0 0 0 0 0 0 0 0 0 0 0 0 0.003044 0 0 0 0 0 0
1.8047 -0.002552 -0.00015799 0.00058934 0.00040925 0 0.001633 4.5584e-05 4.4403e-05 0.0014223 -0.00062772 0.0054056 -0.031358 0 0 0 0 0 0 0 0 0 0 0 0 0 0 0 0 0 0 0 0.0032845 0 0 0 0 0 0
1.8086 -0.0044257 -0.00089108 0.013736 0.0013722 0 0.0024758 -0.00060765 0.001892 0.0019795 0.001899 0.0041045 -0.021954 0 0 0 0 0 0 0 0 0 0 0 0 0 0 0 0 0 0 0 0.0022471 0 0 0 0 0 0
1.8125 -0.0053372 -0.0016913 0.023708 0.0020007 0 0.0024756 -0.0015 0.0012007 0.0014658 0.0026777 0.0027758 -0.0080554 0 0 0 0 0 0 0 0 0 0 0 0 0 0 0 0 0 0 0 0.0011824 0 0 0 0 0 0
1.8164 -0.0053141 -0.002179 0.029728 0.0013558 0 0.0014924 -0.001355 -0.0013256 0.0001495 0.00062208 0.0023524 0.005396 0 0 0 0 0 0 0 0 0 0 0 0 0 0 0 0 0 0 0 0.0010859 0 0 0 0 0 0
1.8203 -0.0046703 -0.0019984 0.031819 -0.00021036 0 0.00044826 0.00051197 -0.0028717 -0.0014219 -0.0023686 0.0026554 0.017585 0 0 0 0 0 0 0 0 0 0 0 0 0 0 0 0 0 0 0 0.0016924 0 0 0 0 0 0
1.8242 -0.0037283 -0.001066 0.029606 -0.0014252 0 0.00012461 0.0030637 -0.0016909 -0.0029021 -0.0032873 0.003047 0.026756 0 0 0 0 0 0 0 0 0 0 0 0 0 0 0 0 0 0 0 0.0017098 0 0 0 0 0 0
1.8281 -0.002548 0.00024396 0.022459 -0.0015097 0 0.00016149 0.0042751 0.00093362 -0.0041534 -0.0011471 0.0031634 0.027384 0 0 0 0 0 0 0 0 0 0 0 0 0 0 0 0 0 0 0 9.6493e-05 0 0 0 0 0 0
1.832 -0.00093968 0.0012393 0.010831 -0.0010021 0 -0.00040331 0.0031582 0.0022073 -0.0049302 0.0020416 0.0029393 0.015709 0 0 0 0 0 0 0 0 0 0 0 0 0 0 0 0 0 0 0 -0.0028379 0 0 0 0 0 0
1.8359 0.0012165 0.001383 -0.0028768 -0.0010585 0 -0.0016847 0.00087347 0.00097524 -0.0048156 0.0034402 0.0022066 -0.0029273 0 0 0 0 0 0 0 0 0 0 0 0 0 0 0 0 0 0 0 -0.005572 0 0 0 0 0 0
1.8398 0.0036442 0.00073591 -0.015211 -0.0020675 0 -0.0024922 -0.00041397 -0.0011789 -0.0036228 0.0022494 0.00066497 -0.015814 0 0 0 0 0 0 0 0 0 0 0 0 0 0 0 0 0 0 0 -0.0066191 0 0 0 0 0 0
1.8438 0.0056757 -6.7453e-05 -0.023667 -0.0031918 0 -0.0016574 0.0002284 -0.0020081 -0.0017886 0.00022135 -0.0015945 -0.014072 0 0 0 0 0 0 0 0 0 0 0 0 0 0 0 0 0 0 0 -0.0056982 0 0 0 0 0 0
1.8477 0.0066231 -0.00034362 -0.027885 -0.0033502 0 0.00031917 0.0016137 -0.0011977 -0.00018543 -0.0004611 -0.0037199 -0.0014971 0 0 0 0 0 0 0 0 0 0 0 0 0 0 0 0 0 0 0 -0.0037729 0 0 0 0 0 0
1.8516 0.0061998 6.8217e-05 -0.028901 -0.0024726 0 0.0014156 0.0018648 -0.00039577 0.00057245 0.0006418 -0.0045549 0.0091684 0 0 0 0 0 0 0 0 0 0 0 0 0 0 0 0 0 0 0 -0.0020219 0 0 0 0 0 0
1.8555 0.0046397 0.00071152 -0.027321 -0.0015601 0 0.00019184 0.00053336 -0.00088009 0.00062842 0.0023021 -0.0036281 0.0086995 0 0 0 0 0 0 0 0 0 0 0 0 0 0 0 0 0 0 0 -0.00079271 0 0 0 0 0 0
1.8594 0.0024617 0.00096016 -0.022412 -0.001488 0 -0.0023845 -0.00095998 -0.0019464 0.00065584 0.0034157 -0.0016573 -0.00077251 0 0 0 0 0 0 0 0 0 0 0 0 0 0 0 0 0 0 0 0.00050017 0 0 0 0 0 0
1.8633 0.00014529 0.00055993 -0.013067 -0.0019586 0 -0.0035953 -0.00099364 -0.0020386 0.0011507 0.004078 1.2664e-05 -0.0098449 0 0 0 0 0 0 0 0 0 0 0 0 0 0 0 0 0 0 0 0.0025502 0 0 0 0 0 0
1.8672 -0.002002 -0.00022861 0.00033342 -0.0018332 0 -0.0016822 0.00042592 -0.0010546 0.0019808 0.0047288 0.00050389 -0.011466 0 0 0 0 0 0 0 0 0 0 0 0 0 0 0 0 0 0 0 0.005279 0 0 0 0 0 0
1.8711 -0.0037656 -0.00093804 0.015112 -0.00047925 0 0.0021909 0.0017277 -0.00070023 0.0025866 0.0048027 -2.9939e-05 -0.0051397 0 0 0 0 0 0 0 0 0 0 0 0 0 0 0 0 0 0 0 0.0077188 0 0 0 0 0 0
1.875 -0.0049383 -0.0012764 0.027416 0.0014065 0 0.0048801 0.001576 -0.0022406 0.0025137 0.0030087 -0.00078697 0.0063756 0 0 0 0 0 0 0 0 0 0 0 0 0 0 0 0 0 0 0 0.0086916 0 0 0 0 0 0
1.8789 -0.005375 -0.0012311 0.034301 0.0024429 0 0.0042179 0.00031669 -0.004455 0.0017 -0.00081037 -0.0010709 0.020397 0 0 0 0 0 0 0 0 0 0 0 0 0 0 0 0 0 0 0 0.0076394 0 0 0 0 0 0
1.8828 -0.0051013 -0.00091727 0.035002 0.0019678 0 0.00095516 -0.00050592 -0.0046232 0.00035895 -0.004608 -0.00063034 0.032543 0 0 0 0 0 0 0 0 0 0 0 0 0 0 0 0 0 0 0 0.0049517 0 0 0 0 0 0
1.8867 -0.0042845 -0.00044805 0.030562 0.00066686 0 -0.0022155 9.7487e-05 -0.0017233 -0.0012255 -0.005642 0.0005022 0.034735 0 0 0 0 0 0 0 0 0 0 0 0 0 0 0 0 0 0 0 0.001656 0 0 0 0 0 0
1.8906 -0.0030457 3.3219e-05 0.022526 -0.0002098 0 -0.0033469 0.0015445 0.0019224 -0.002721 -0.0033158 0.0021422 0.020393 0 0 0 0 0 0 0 0 0 0 0 0 0 0 0 0 0 0 0 -0.0011942 0 0 0 0 0 0
1.8945 -0.0013348 0.00030877 0.012053 -0.00012285 0 -0.0027622 0.0024148 0.0028037 -0.0037169 -0.00018965 0.0037753 -0.0059428 0 0 0 0 0 0 0 0 0 0 0 0 0 0 0 0 0 0 0 -0.0030092 0 0 0 0 0 0
1.8984 0.00092329 0.00021507 3.4679e-05 0.00036818 0 -0.0020448 0.0019421 1.6814e-05 -0.003895 0.00030971 0.0044849 -0.02703 0 0 0 0 0 0 0 0 0 0 0 0 0 0 0 0 0 0 0 -0.0038063 0 0 0 0 0 0
1.9023 0.0035006 -0.00014421 -0.012305 0.00040945 0 -0.0019538 0.00058872 -0.003589 -0.003311 -0.0026792 0.0034913 -0.026024 0 0 0 0 0 0 0 0 0 0 0 0 0 0 0 0 0 0 0 -0.0040059 0 0 0 0 0 0
1.9063 0.0057149 -0.00039439 -0.023206 -0.00015821 0 -0.001703 -0.00071151 -0.0043705 -0.0023958 -0.0065007 0.0010158 -0.0034278 0 0 0 0 0 0 0 0 0 0 0 0 0 0 0 0 0 0 0 -0.0040265 0 0 0 0 0 0
1.9102 0.006719 -0.00020752 -0.030812 -0.00072292 0 -0.00023586 -0.0015271 -0.0017545 -0.0015493 -0.0076113 -0.0015079 0.020975 0 0 0 0 0 0 0 0 0 0 0 0 0 0 0 0 0 0 0 -0.0039291 0 0 0 0 0 0
1.9141 0.0060694 0.00034004 -0.033772 -0.00070832 0 0.0022164 -0.0019942 0.0012706 -0.00075568 -0.0050707 -0.0024212 0.026113 0 0 0 0 0 0 0 0 0 0 0 0 0 0 0 0 0 0 0 -0.0033821 0 0 0 0 0 0
1.918 0.0040878 0.00077375 -0.031502 -0.00025352 0 0.0042003 -0.0021625 0.0015272 0.00027093 -0.0012668 -0.001285 0.010108 0 0 0 0 0 0 0 0 0 0 0 0 0 0 0 0 0 0 0 -0.0020249 0 0 0 0 0 0
1.9219 0.0016589 0.00064271 -0.024141 -3.3168e-06 0 0.0046061 -0.0016883 -0.00095468 0.0015213 0.00073369 0.00065411 -0.0087682 0 0 0 0 0 0 0 0 0 0 0 0 0 0 0 0 0 0 0 4.4613e-05 0 0 0 0 0 0
1.9258 -0.00038881 -4.8881e-05 -0.012567 -0.00032745 0 0.003848 -0.00034334 -0.0032557 0.0024268 0.00024413 0.0015753 -0.012134 0 0 0 0 0 0 0 0 0 0 0 0 0 0 0 0 0 0 0 0.0021352 0 0 0 0 0 0
1.9297 -0.0017882 -0.0008423 0.001442 -0.00090793 0 0.0032874 0.0013854 -0.0030288 0.0023603 -0.00076831 0.00076612 -0.00047849 0 0 0 0 0 0 0 0 0 0 0 0 0 0 0 0 0 0 0 0.0034084 0 0 0 0 0 0
1.9336 -0.0028092 -0.0012469 0.015302 -0.0011353 0 0.0036219 0.0025218 -0.0010324 0.001423 -0.0001834 -0.00077478 0.0099019 0 0 0 0 0 0 0 0 0 0 0 0 0 0 0 0 0 0 0 0.0035769 0 0 0 0 0 0
1.9375 -0.003787 -0.0011379 0.026329 -0.0008046 0 0.0041217 0.0025159 5.209e-05 0.00054151 0.0019542 -0.0013918 0.0076241 0 0 0 0 0 0 0 0 0 0 0 0 0 0 0 0 0 0 0 0.0031969 0 0 0 0 0 0
1.9414 -0.0046796 -0.00074683 0.032742 -0.00030954 0 0.0035461 0.0017834 -0.00109 0.00057912 0.0037474 -0.00038963 -0.00035458 0 0 0 0 0 0 0 0 0 0 0 0 0 0 0 0 0 0 0 0.0031923 0 0 0 0 0 0
1.9453 -0.0050494 -0.00033682 0.034165 -0.0001672 0 0.0016255 0.0012081 -0.002929 0.0013568 0.0037127 0.0013816 0.001236 0 0 0 0 0 0 0 0 0 0 0 0 0 0 0 0 0 0 0 0.0039713 0 0 0 0 0 0
1.9492 -0.0044328 2.761e-05 0.031166 -0.00045465 0 -0.00057509 0.0011935 -0.0030155 0.0017431 0.0022744 0.0024204 0.014754 0 0 0 0 0 0 0 0 0 0 0 0 0 0 0 0 0 0 0 0.0049339 0 0 0 0 0 0
1.9531 -0.0027259 0.00038987 0.024326 -0.00077188 0 -0.0017425 0.0013773 -0.00085463 0.00085529 0.00096982 0.0019121 0.023805 0 0 0 0 0 0 0 0 0 0 0 0 0 0 0 0 0 0 0 0.0048729 0 0 0 0 0 0
1.957 -0.0002706 0.00069367 0.013885 -0.00070737 0 -0.0015746 0.00128 0.0016766 -0.00089632 0.0006231 0.00022098 0.011689 0 0 0 0 0 0 0 0 0 0 0 0 0 0 0 0 0 0 0 0.0029743 0 0 0 0 0 0
1.9609 0.0023467 0.00078553 0.00041215 -0.00026147 0 -0.00088411 0.00099956 0.0026834 -0.0021279 0.00074779 -0.0016819 -0.016653 0 0 0 0 0 0 0 0 0 0 0 0 0 0 0 0 0 0 0 -0.00041663 0 0 0 0 0 0
1.9648 0.0045509 0.00063393 -0.014218 0.00018928 0 -0.00061391 0.001049 0.0024021 -0.0018931 0.00066368 -0.0030053 -0.036109 0 0 0 0 0 0 0 0 0 0 0 0 0 0 0 0 0 0 0 -0.0039022 0 0 0 0 0 0
1.9688 0.0059146 0.00043864 -0.026814 0.00027892 0 -0.00094755 0.0015676 0.0025854 -0.00064991 0.00064041 -0.0033726 -0.027045 0 0 0 0 0 0 0 0 0 0 0 0 0 0 0 0 0 0 0 -0.0059179 0 0 0 0 0 0
1.9727 0.0061999 0.0004164 -0.034226 -1.8519e-05 0 -0.0013542 0.0019729 0.0040331 0.00029643 0.0014893 -0.0026358 0.0028919 0 0 0 0 0 0 0 0 0 0 0 0 0 0 0 0 0 0 0 -0.0057079 0 0 0 0 0 0
1.9766 0.0054027 0.00048979 -0.035078 -0.00036955 0 -0.0012404 0.0015917 0.0054147 0.0002473 0.0031666 -0.00087514 0.026153 0 0 0 0 0 0 0 0 0 0 0 0 0 0 0 0 0 0 0 -0.0037059 0 0 0 0 0 0
1.9805 0.0037886 0.00030352 -0.030333 -0.00031526 0 -0.00037177 0.00054449 0.0048674 -0.00019305 0.0043391 0.0013059 0.024624 0 0 0 0 0 0 0 0 0 0 0 0 0 0 0 0 0 0 0 -0.0011327 0 0 0 0 0 0
1.9844 0.0018142 -0.0003625 -0.022175 0.00042048 0 0.0011835 -0.00024396 0.0023995 4.5163e-05 0.0037092 0.0027808 0.0083498 0 0 0 0 0 0 0 0 0 0 0 0 0 0 0 0 0 0 0 0.00083536 0 0 0 0 0 0
1.9883 -8.7731e-05 -0.0012315 -0.01228 0.0016867 0 0.0031446 -2.9124e-05 0.00011917 0.0011318 0.0016105 0.0026271 0.0025682 0 0 0 0 0 0 0 0 0 0 0 0 0 0 0 0 0 0 0 0.0017549 0 0 0 0 0 0
1.9922 -0.0017078 -0.0016933 -0.0011122 0.0028567 0 0.0048619 0.00088068 -6.3653e-05 0.002065 -0.00013234 0.0010649 0.017818 0 0 0 0 0 0 0 0 0 0 0 0 0 0 0 0 0 0 0 0.0020438 0 0 0 0 0 0
1.9961 -0.003059 -0.001396 0.011186 0.0031138 0 0.0053206 0.0014077 0.0014389 0.0018266 -9.525e-05 -0.00045949 0.037213 0 0 0 0 0 0 0 0 0 0 0 0 0 0 0 0 0 0 0 0.0025051 0 0 0 0 0 0
2 -0.0041742 -0.0006347 0.023386 0.0020196 0 0.0037774 0.00086913 0.0024408 0.00060878 0.0012225 -0.00042398 0.03545 0 0 0 0 0 0 0 0 0 0 0 0 0 0 0 0 0 0 0 0.0035933 0 0 0 0 0 0
2.0039 -0.0049131 -7.2194e-05 0.032814 -3.2142e-05 0 0.00065185 -0.00027821 0.0015122 -0.00034972 0.0020163 0.0013269 0.0079825 0 0 0 0 0 0 0 0 0 0 0 0 0 0 0 0 0 0 0 0.004965 0 0 0 0 0 0
2.0078 -0.0049862 -5.8974e-05 0.036586 -0.001967 0 -0.0023828 -0.00093496 -0.00050444 -0.00015424 0.0012191 0.0032697 -0.022634 0 0 0 0 0 0 0 0 0 0 0 0 0 0 0 0 0 0 0 0.0056931 0 0 0 0 0 0
2.0117 -0.0041706 -0.0002936 0.033385 -0.0028148 0 -0.0035801 -0.00050293 -0.0016871 0.00074083 -0.00040608 0.0034401 -0.030316 0 0 0 0 0 0 0 0 0 0 0 0 0 0 0 0 0 0 0 0.0050226 0 0 0 0 0 0
2.0156 -0.0024999 -0.00020336 0.024259 -0.0024818 0 -0.0026202 0.00060155 -0.001366 0.0010859 -0.0013252 0.0011305 -0.012534 0 0 0 0 0 0 0 0 0 0 0 0 0 0 0 0 0 0 0 0.0030646 0 0 0 0 0 0
2.0195 -0.00025728 0.00038727 0.01188 -0.0017464 0 -0.00089133 0.0015402 -0.00075059 0.00030486 -0.0010571 -0.0024981 0.0086123 0 0 0 0 0 0 0 0 0 0 0 0 0 0 0 0 0 0 0 0.00080799 0 0 0 0 0 0
2.0234 0.0021706 0.0010635 -0.00096936 -0.0014272 0 -0.0001419 0.0019466 -0.0012006 -0.00083039 -0.00051791 -0.0053821 0.011143 0 0 0 0 0 0 0 0 0 0 0 0 0 0 0 0 0 0 0 -0.00061017 0 0 0 0 0 0
2.0273 0.0043949 0.0013132 -0.012432 -0.001556 0 -0.00082356 0.0020804 -0.0023985 -0.0010894 -0.00056077 -0.0061391 -0.0044405 0 0 0 0 0 0 0 0 0 0 0 0 0 0 0 0 0 0 0 -0.00075931 0 0 0 0 0 0
2.0313 0.0060168 0.0011141 -0.021605 -0.0014316 0 -0.001822 0.0022077 -0.0027451 -0.00017974 -0.00069184 -0.0048901 -0.018697 0 0 0 0 0 0 0 0 0 0 0 0 0 0 0 0 0 0 0 -0.0001447 0 0 0 0 0 0
2.0352 0.00664 0.00091272 -0.027949 -0.00049675 0 -0.0017803 0.002128 -0.0014841 0.00097374 0.00026402 -0.0028189 -0.016148 0 0 0 0 0 0 0 0 0 0 0 0 0 0 0 0 0 0 0 0.00035899 0 0 0 0 0 0
2.0391 0.0060324 0.0010216 -0.030823 0.00094238 0 -0.00050809 0.0015062 0.00014964 0.0013495 0.002313 -0.0011121 -0.00076672 0 0 0 0 0 0 0 0 0 0 0 0 0 0 0 0 0 0 0 0.00029466 0 0 0 0 0 0
2.043 0.0043486 0.0011759 -0.029481 0.0019865 0 0.0010214 0.00055664 0.00031143 0.00098827 0.0037291 -0.0002368 0.011464 0 0 0 0 0 0 0 0 0 0 0 0 0 0 0 0 0 0 0 -0.00010754 0 0 0 0 0 0
2.0469 0.0021517 0.00082524 -0.023444 0.0021157 0 0.0019056 9.8048e-05 -0.0011261 0.00082554 0.0028412 6.212e-05 0.011333 0 0 0 0 0 0 0 0 0 0 0 0 0 0 0 0 0 0 0 -0.00034358 0 0 0 0 0 0
2.0508 0.00010507 -0.00013893 -0.012983 0.0017519 0 0.0022212 0.00073498 -0.0021725 0.0014404 0.00024534 0.00034015 0.0040873 0 0 0 0 0 0 0 0 0 0 0 0 0 0 0 0 0 0 0 -0.0002072 0 0 0 0 0 0
2.0547 -0.0014501 -0.0010903 0.00050311 0.001741 0 0.0025846 0.0020463 -0.00091128 0.0022547 -0.0013681 0.0010443 -0.00048025 0 0 0 0 0 0 0 0 0 0 0 0 0 0 0 0 0 0 0 8.8218e-05 0 0 0 0 0 0
2.0586 -0.0026418 -0.0012277 0.014484 0.0023271 0 0.0030659 0.002787 0.0021749 0.0021575 -1.2046e-06 0.0022886 -0.00075952 0 0 0 0 0 0 0 0 0 0 0 0 0 0 0 0 0 0 0 0.00027892 0 0 0 0 0 0
2.0625 -0.0037707 -0.00042614 0.025919 0.0028101 0 0.0029514 0.0020255 0.0044975 0.00081723 0.0032258 0.003791 -0.0030118 0 0 0 0 0 0 0 0 0 0 0 0 0 0 0 0 0 0 0 0.0003993 0 0 0 0 0 0
2.0664 -0.0048431 0.00057136 0.032402 0.0023126 0 0.0017281 7.7541e-05 0.0040589 -0.0008778 0.0049335 0.0049845 -0.010388 0 0 0 0 0 0 0 0 0 0 0 0 0 0 0 0 0 0 0 0.00067242 0 0 0 0 0 0
2.0703 -0.0054001 0.00087719 0.033174 0.00080122 0 2.1216e-05 -0.0017265 0.0015587 -0.0017717 0.002993 0.0053238 -0.017068 0 0 0 0 0 0 0 0 0 0 0 0 0 0 0 0 0 0 0 0.001086 0 0 0 0 0 0
2.0742 -0.0048428 0.00034447 0.029173 -0.00081228 0 -0.00085005 -0.0021956 -0.00043089 -0.0016675 -0.0010698 0.004638 -0.015515 0 0 0 0 0 0 0 0 0 0 0 0 0 0 0 0 0 0 0 0.0011952 0 0 0 0 0 0
2.0781 -0.0029771 -0.00032714 0.022011 -0.0016172 0 -0.0003578 -0.0012084 -0.0002323 -0.0014118 -0.003525 0.0032457 -0.0069759 0 0 0 0 0 0 0 0 0 0 0 0 0 0 0 0 0 0 0 0.00045337 0 0 0 0 0 0
2.082 -0.00028192 -0.00035151 0.012772 -0.0016149 0 0.00047291 0.00038681 0.0013435 -0.0017896 -0.0022884 0.0017152 -0.00083544 0 0 0 0 0 0 0 0 0 0 0 0 0 0 0 0 0 0 0 -0.001219 0 0 0 0 0 0
2.0859 0.002341 0.00036397 0.0017845 -0.0015588 0 0.00010872 0.0016155 0.0022228 -0.0025583 0.00098681 0.00050342 -0.0030136 0 0 0 0 0 0 0 0 0 0 0 0 0 0 0 0 0 0 0 -0.0031964 0 0 0 0 0 0
2.0898 0.0041162 0.0012339 -0.010424 -0.001948 0 -0.0016749 0.0020558 0.0015047 -0.0027285 0.0028308 -0.00020334 -0.0083219 0 0 0 0 0 0 0 0 0 0 0 0 0 0 0 0 0 0 0 -0.0044875 0 0 0 0 0 0
2.0938 0.0047973 0.0016963 -0.022056 -0.002396 0 -0.0033067 0.0018382 0.00025938 -0.0016969 0.0017078 -0.0004077 -0.0071836 0 0 0 0 0 0 0 0 0 0 0 0 0 0 0 0 0 0 0 -0.0043601 0 0 0 0 0 0
2.0977 0.0046515 0.0017486 -0.030195 -0.0021456 0 -0.0029893 0.0012418 -5.6963e-05 0.00012165 -0.00054757 -0.00023611 0.0013491 0 0 0 0 0 0 0 0 0 0 0 0 0 0 0 0 0 0 0 -0.0027588 0 0 0 0 0 0
2.1016 0.0041174 0.0017414 -0.03231 -0.0011176 0 -0.00069278 0.00044192 0.0005071 0.0018279 -0.0010643 -2.8581e-05 0.0072987 0 0 0 0 0 0 0 0 0 0 0 0 0 0 0 0 0 0 0 -0.00028622 0 0 0 0 0 0
2.1055 0.0034445 0.0017719 -0.027879 -0.00019893 0 0.0016694 -0.00042884 0.00049849 0.0029812 0.00074364 -0.00034232 0.0023691 0 0 0 0 0 0 0 0 0 0 0 0 0 0 0 0 0 0 0 0.002136 0 0 0 0 0 0
2.1094 0.0025615 0.001484 -0.018649 -0.00033495 0 0.0021757 -0.0011713 -0.0010552 0.0037817 0.0026224 -0.0015683 -0.0077072 0 0 0 0 0 0 0 0 0 0 0 0 0 0 0 0 0 0 0 0.0036989 0 0 0 0 0 0
2.1133 0.0012169 0.00055259 -0.0073585 -0.0014134 0 0.00086675 -0.0015871 -0.0033242 0.0043768 0.0021553 -0.0033498 -0.0075636 0 0 0 0 0 0 0 0 0 0 0 0 0 0 0 0 0 0 0 0.0040791 0 0 0 0 0 0
2.1172 -0.00072898 -0.00074067 0.0038564 -0.0022472 0 -0.00041113 -0.0016218 -0.0045201 0.0043319 -0.00052887 -0.0044812 0.0099483 0 0 0 0 0 0 0 0 0 0 0 0 0 0 0 0 0 0 0 0.0036158 0 0 0 0 0 0
2.1211 -0.0030531 -0.0015976 0.014029 -0.0017638 0 -0.00010653 -0.0013734 -0.0038784 0.0030948 -0.0030753 -0.0037066 0.033179 0 0 0 0 0 0 0 0 0 0 0 0 0 0 0 0 0 0 0 0.0031107 0 0 0 0 0 0
2.125 -0.0051348 -0.001453 0.022722 -0.00014394 0 0.0013202 -0.00097689 -0.0024301 0.00094767 -0.0036876 -0.00090586 0.042207 0 0 0 0 0 0 0 0 0 0 0 0 0 0 0 0 0 0 0 0.0032245 0 0 0 0 0 0
2.1289 -0.0062128 -0.00058098 0.029175 0.0013224 0 0.0019353 -0.00054879 -0.0017233 -0.00082765 -0.0030295 0.0024759 0.029884 0 0 0 0 0 0 0 0 0 0 0 0 0 0 0 0 0 0 0 0.0038417 0 0 0 0 0 0
2.1328 -0.005817 0.00014289 0.03217 0.001498 0 0.00047446 -0.0002371 -0.0020827 -0.001032 -0.0031215 0.004372 0.0096079 0 0 0 0 0 0 0 0 0 0 0 0 0 0 0 0 0 0 0 0.004012 0 0 0 0 0 0
2.1367 -0.0040818 0.00010919 0.030647 0.0004305 0 -0.0022902 -0.00019926 -0.0024385 0.00017222 -0.0047351 0.0037156 0.00046004 0 0 0 0 0 0 0 0 0 0 0 0 0 0 0 0 0 0 0 0.0027081 0 0 0 0 0 0
2.1406 -0.0016748 -0.00043688 0.024307 -0.00086935 0 -0.0043882 -0.00040986 -0.0017801 0.0012329 -0.0064625 0.0012931 0.0063517 0 0 0 0 0 0 0 0 0 0 0 0 0 0 0 0 0 0 0 -0.00015304 0 0 0 0 0 0
2.1445 0.00064028 -0.00069839 0.013767 -0.0015245 0 -0.0046541 -0.00052129 -0.00037728 0.00061052 -0.0064862 -0.00095958 0.012867 0 0 0 0 0 0 0 0 0 0 0 0 0 0 0 0 0 0 0 -0.0033993 0 0 0 0 0 0
2.1484 0.002452 -0.00017953 0.00040196 -0.0015175 0 -0.0036867 -8.5889e-05 0.00066646 -0.0017539 -0.0047967 -0.0015394 0.0050374 0 0 0 0 0 0 0 0 0 0 0 0 0 0 0 0 0 0 0 -0.0054309 0 0 0 0 0 0
2.1523 0.0037786 0.00080814 -0.013732 -0.0013742 0 -0.0028798 0.00094105 0.00083578 -0.0043627 -0.0031583 -0.00040218 -0.014904 0 0 0 0 0 0 0 0 0 0 0 0 0 0 0 0 0 0 0 -0.005512 0 0 0 0 0 0
2.1563 0.0047419 0.00147 -0.026016 -0.0013698 0 -0.0028143 0.0019464 0.00075351 -0.0054855 -0.0029337 0.0013395 -0.030275 0 0 0 0 0 0 0 0 0 0 0 0 0 0 0 0 0 0 0 -0.0043135 0 0 0 0 0 0
2.1602 0.0052126 0.0012902 -0.033817 -0.0012548 0 -0.0028338 0.0020684 0.0011976 -0.0045247 -0.0034776 0.0025052 -0.029271 0 0 0 0 0 0 0 0 0 0 0 0 0 0 0 0 0 0 0 -0.0031675 0 0 0 0 0 0
2.1641 0.0048289 0.00045344 -0.035467 -0.00072948 0 -0.0020737 0.001003 0.0019067 -0.0022066 -0.0030449 0.0026204 -0.017591 0 0 0 0 0 0 0 0 0 0 0 0 0 0 0 0 0 0 0 -0.0027693 0 0 0 0 0 0
2.168 0.0033825 -0.00040845 -0.030988 4.257e-05 0 -0.00054982 -0.00058062 0.0017709 0.00028727 -0.0010426 0.0018898 -0.0096678 0 0 0 0 0 0 0 0 0 0 0 0 0 0 0 0 0 0 0 -0.0026137 0 0 0 0 0 0
2.1719 0.0011454 -0.00078099 -0.021863 0.00056157 0 0.0009558 -0.0015108 0.00023946 0.0021779 0.0011801 0.00078606 -0.009868 0 0 0 0 0 0 0 0 0 0 0 0 0 0 0 0 0 0 0 -0.00168 0 0 0 0 0 0
2.1758 -0.0012464 -0.00058079 -0.010033 0.00055842 0 0.0018834 -0.0010969 -0.0018116 0.0032188 0.0019746 -0.00017983 -0.0072157 0 0 0 0 0 0 0 0 0 0 0 0 0 0 0 0 0 0 0 0.00040778 0 0 0 0 0 0
2.1797 -0.0032557 -5.1014e-05 0.0029308 0.00023984 0 0.0024157 0.00028919 -0.0029122 0.0033802 0.0014109 -0.0005096 0.00933 0 0 0 0 0 0 0 0 0 0 0 0 0 0 0 0 0 0 0 0.0029555 0 0 0 0 0 0
2.1836 -0.0047654 0.00049385 0.015758 -9.3025e-05 0 0.0029264 0.0015641 -0.0026099 0.0027414 0.0011293 4.3741e-05 0.033522 0 0 0 0 0 0 0 0 0 0 0 0 0 0 0 0 0 0 0 0.0048712 0 0 0 0 0 0
2.1875 -0.005916 0.00080127 0.026868 -0.00050466 0 0.0032077 0.0018575 -0.0019373 0.0016807 0.0021657 0.001075 0.04462 0 0 0 0 0 0 0 0 0 0 0 0 0 0 0 0 0 0 0 0.00563 0 0 0 0 0 0
2.1914 -0.0066621 0.00071139 0.034227 -0.0012975 0 0.0026109 0.0011646 -0.0021456 0.000865 0.0034546 0.0015341 0.029242 0 0 0 0 0 0 0 0 0 0 0 0 0 0 0 0 0 0 0 0.0055072 0 0 0 0 0 0
2.1953 -0.0065878 0.00023566 0.036131 -0.0024249 0 0.0010039 0.00023155 -0.0031948 0.00077348 0.002976 0.00050068 -0.0020834 0 0 0 0 0 0 0 0 0 0 0 0 0 0 0 0 0 0 0 0.0049669 0 0 0 0 0 0
2.1992 -0.0052509 -0.00034765 0.0322 -0.0032539 0 -0.0007081 -9.9705e-05 -0.0037916 0.0012133 0.00030058 -0.0018372 -0.023444 0 0 0 0 0 0 0 0 0 0 0 0 0 0 0 0 0 0 0 0.0040293 0 0 0 0 0 0
2.2031 -0.0027254 -0.00058571 0.02355 -0.0031243 0 -0.0013164 0.00050324 -0.0029055 0.001475 -0.00253 -0.0040785 -0.019013 0 0 0 0 0 0 0 0 0 0 0 0 0 0 0 0 0 0 0 0.0023727 0 0 0 0 0 0
2.207 0.0002532 -0.000184 0.011934 -0.0021216 0 -0.00057111 0.0017004 -0.00094185 0.0010755 -0.0029923 -0.0047346 0.002165 0 0 0 0 0 0 0 0 0 0 0 0 0 0 0 0 0 0 0 -1.7909e-05 0 0 0 0 0 0
2.2109 0.0027489 0.0006951 -0.0011669 -0.0010923 0 0.000508 0.0027535 0.00079485 0.00028775 -0.00076652 -0.003607 0.018006 0 0 0 0 0 0 0 0 0 0 0 0 0 0 0 0 0 0 0 -0.0025042 0 0 0 0 0 0
2.2148 0.0042699 0.0015051 -0.014572 -0.00075729 0 0.00070857 0.0030138 0.0016114 -0.00016578 0.0019343 -0.0020029 0.018049 0 0 0 0 0 0 0 0 0 0 0 0 0 0 0 0 0 0 0 -0.004222 0 0 0 0 0 0
2.2188 0.004976 0.0017439 -0.026707 -0.00090694 0 -9.9081e-05 0.0023584 0.002023 7.8316e-05 0.002746 -0.0014859 0.013138 0 0 0 0 0 0 0 0 0 0 0 0 0 0 0 0 0 0 0 -0.0048212 0 0 0 0 0 0
2.2227 0.0052846 0.0013326 -0.035313 -0.00067343 0 -0.00093629 0.0013036 0.0027475 0.00064866 0.0015046 -0.0023953 0.019759 0 0 0 0 0 0 0 0 0 0 0 0 0 0 0 0 0 0 0 -0.0046832 0 0 0 0 0 0
2.2266 0.0053243 0.00058542 -0.038242 0.00035531 0 -0.00092382 0.00062309 0.0034647 0.00091946 -2.3182e-05 -0.0036244 0.037611 0 0 0 0 0 0 0 0 0 0 0 0 0 0 0 0 0 0 0 -0.0043922 0 0 0 0 0 0
2.2305 0.0048057 -0.00014695 -0.034745 0.0014871 0 -0.00026202 0.00065964 0.0030427 0.00075246 -0.00046629 -0.0038056 0.046723 0 0 0 0 0 0 0 0 0 0 0 0 0 0 0 0 0 0 0 -0.0040905 0 0 0 0 0 0
2.2344 0.0034028 -0.0007436 -0.025975 0.0016125 0 0.00016656 0.00092241 0.0010825 0.00060619 -0.00032316 -0.002577 0.028488 0 0 0 0 0 0 0 0 0 0 0 0 0 0 0 0 0 0 0 -0.003441 0 0 0 0 0 0
2.2383 0.0012028 -0.0012364 -0.014179 0.00054228 0 2.5072e-05 0.00048557 -0.0011469 0.00090281 -0.00090104 -0.00064897 -0.011911 0 0 0 0 0 0 0 0 0 0 0 0 0 0 0 0 0 0 0 -0.0021784 0 0 0 0 0 0
2.2422 -0.0012483 -0.0015799 -0.0014225 -0.00057571 0 7.6667e-06 -0.0010273 -0.0017421 0.0014518 -0.0022576 0.0011661 -0.046339 0 0 0 0 0 0 0 0 0 0 0 0 0 0 0 0 0 0 0 -0.00055969 0 0 0 0 0 0
2.2461 -0.003312 -0.0016266 0.010938 -0.00040713 0 0.00092016 -0.0028235 -0.00017975 0.0016523 -0.0029055 0.0026696 -0.048145 0 0 0 0 0 0 0 0 0 0 0 0 0 0 0 0 0 0 0 0.00080222 0 0 0 0 0 0
2.25 -0.0046315 -0.001356 0.021771 0.0010035 0 0.002459 -0.0034673 0.0020019 0.0012306 -0.0017667 0.003931 -0.016228 0 0 0 0 0 0 0 0 0 0 0 0 0 0 0 0 0 0 0 0.0014826 0 0 0 0 0 0
2.2539 -0.0051701 -0.0010225 0.029572 0.0020344 0 0.0032547 -0.0022118 0.0027623 0.00059641 9.0489e-05 0.0045243 0.024196 0 0 0 0 0 0 0 0 0 0 0 0 0 0 0 0 0 0 0 0.0015217 0 0 0 0 0 0
2.2578 -0.0049855 -0.00094338 0.032665 0.0010564 0 0.0022814 0.00015694 0.0016897 0.00035916 0.00031952 0.0035846 0.043523 0 0 0 0 0 0 0 0 0 0 0 0 0 0 0 0 0 0 0 0.0011865 0 0 0 0 0 0
2.2617 -0.0040771 -0.0011046 0.030113 -0.001784 0 5.651e-05 0.0019125 0.00030216 0.00057369 -0.0019836 0.00087308 0.031008 0 0 0 0 0 0 0 0 0 0 0 0 0 0 0 0 0 0 0 0.00062339 0 0 0 0 0 0
2.2656 -0.0024838 -0.001066 0.022363 -0.0044897 0 -0.0018067 0.0019165 0.00018659 0.0006366 -0.0048939 -0.0023977 -0.0002828 0 0 0 0 0 0 0 0 0 0 0 0 0 0 0 0 0 0 0 -0.00012445 0 0 0 0 0 0
2.2695 -0.00046128 -0.00036912 0.011046 -0.005036 0 -0.0022593 0.00057355 0.0011371 -5.5417e-06 -0.005451 -0.0042211 -0.027422 0 0 0 0 0 0 0 0 0 0 0 0 0 0 0 0 0 0 0 -0.00082874 0 0 0 0 0 0
2.2734 0.0015378 0.00092803 -0.0017482 -0.0032783 0 -0.0018229 -0.00072285 0.0014624 -0.0011427 -0.0028049 -0.0035636 -0.035455 0 0 0 0 0 0 0 0 0 0 0 0 0 0 0 0 0 0 0 -0.0010444 0 0 0 0 0 0
2.2773 0.0031164 0.0021742 -0.013951 -0.0010025 0 -0.0017965 -0.00099181 9.7211e-05 -0.0019112 0.00080822 -0.0014557 -0.024994 0 0 0 0 0 0 0 0 0 0 0 0 0 0 0 0 0 0 0 -0.00054441 0 0 0 0 0 0
2.2813 0.0041579 0.0026419 -0.023596 -9.4605e-05 0 -0.002593 -0.00041289 -0.001972 -0.0016179 0.0024089 -0.00012951 -0.0075342 0 0 0 0 0 0 0 0 0 0 0 0 0 0 0 0 0 0 0 0.00026699 0 0 0 0 0 0
2.2852 0.0047752 0.0021417 -0.02899 -0.0007255 0 -0.0031586 0.00023692 -0.0026856 -0.00038725 0.0013341 -0.00094736 0.004297 0 0 0 0 0 0 0 0 0 0 0 0 0 0 0 0 0 0 0 0.00059529 0 0 0 0 0 0
2.2891 0.0050371 0.0011242 -0.029286 -0.0013699 0 -0.0021909 0.00059468 -0.0012172 0.0010097 -0.0003618 -0.0031825 0.0042829 0 0 0 0 0 0 0 0 0 0 0 0 0 0 0 0 0 0 0 7.4293e-05 0 0 0 0 0 0
2.293 0.0047705 0.00020405 -0.024979 -0.00053638 0 0.00022336 0.00090939 0.001035 0.0018598 -0.00045813 -0.0048386 -0.0047593 0 0 0 0 0 0 0 0 0 0 0 0 0 0 0 0 0 0 0 -0.00069737 0 0 0 0 0 0
2.2969 0.0036609 -0.00036997 -0.017592 0.0016381 0 0.002449 0.0013177 0.0019296 0.0019731 0.00096425 -0.0045597 -0.013212 0 0 0 0 0 0 0 0 0 0 0 0 0 0 0 0 0 0 0 -0.00061264 0 0 0 0 0 0
2.3008 0.0015711 -0.00077285 -0.0086116 0.0035315 0 0.002871 0.0013279 0.00087324 0.001567 0.0019122 -0.0026404 -0.010951 0 0 0 0 0 0 0 0 0 0 0 0 0 0 0 0 0 0 0 0.00082881 0 0 0 0 0 0
2.3047 -0.0012081 -0.0012222 0.0012974 0.0036759 0 0.0014951 0.00037969 -0.00063707 0.00093144 0.0010635 -0.00028527 0.0049964 0 0 0 0 0 0 0 0 0 0 0 0 0 0 0 0 0 0 0 0.0028862 0 0 0 0 0 0
2.3086 -0.0039933 -0.001651 0.011913 0.0021792 0 -0.00014267 -0.0011378 -0.00075648 0.00032528 -0.00062204 0.0017777 0.026736 0 0 0 0 0 0 0 0 0 0 0 0 0 0 0 0 0 0 0 0.0041549 0 0 0 0 0 0
2.3125 -0.0059978 -0.001794 0.022325 0.00055855 0 -0.00060134 -0.0018381 0.00071786 4.3868e-05 -0.0011229 0.0036874 0.039999 0 0 0 0 0 0 0 0 0 0 0 0 0 0 0 0 0 0 0 0.003826 0 0 0 0 0 0
2.3164 -0.0066748 -0.001527 0.030407 0.00026104 0 9.9945e-05 -0.00066547 0.0023224 0.00028587 0.00017 0.0055895 0.034744 0 0 0 0 0 0 0 0 0 0 0 0 0 0 0 0 0 0 0 0.0023538 0 0 0 0 0 0
2.3203 -0.0059258 -0.0010193 0.033714 0.0013681 0 0.00076223 0.0017604 0.0027417 0.00081233 0.0017312 0.0068488 0.013546 0 0 0 0 0 0 0 0 0 0 0 0 0 0 0 0 0 0 0 0.00087224 0 0 0 0 0 0
2.3242 -0.0040959 -0.00052745 0.031051 0.0026491 0 0.00044277 0.0034511 0.002257 0.00090479 0.0017458 0.0065234 -0.0096559 0 0 0 0 0 0 0 0 0 0 0 0 0 0 0 0 0 0 0 2.5154e-05 0 0 0 0 0 0
2.3281 -0.0017878 -0.00010695 0.023173 0.0027641 0 -0.00061954 0.002938 0.0021815 -4.0341e-05 0.00024914 0.0046208 -0.019678 0 0 0 0 0 0 0 0 0 0 0 0 0 0 0 0 0 0 0 -0.00054101 0 0 0 0 0 0
2.332 0.00041403 0.00039572 0.012014 0.0014249 0 -0.001492 0.00078776 0.0030711 -0.0017486 -0.00098742 0.0025153 -0.010619 0 0 0 0 0 0 0 0 0 0 0 0 0 0 0 0 0 0 0 -0.0015513 0 0 0 0 0 0
2.3359 0.0021729 0.001068 -0.00057979 -0.00046272 0 -0.0016823 -0.00097339 0.0039098 -0.0030438 -0.0006103 0.0017524 0.011338 0 0 0 0 0 0 0 0 0 0 0 0 0 0 0 0 0 0 0 -0.0031181 0 0 0 0 0 0
2.3398 0.0034539 0.0017237 -0.013221 -0.0016365 0 -0.0015417 -0.0009789 0.0032515 -0.0028246 0.00074882 0.0024008 0.033673 0 0 0 0 0 0 0 0 0 0 0 0 0 0 0 0 0 0 0 -0.0045078 0 0 0 0 0 0
2.3438 0.0043742 0.002028 -0.02432 -0.00147 0 -0.0015912 0.00012388 0.0009563 -0.0011574 0.0013126 0.0028467 0.045939 0 0 0 0 0 0 0 0 0 0 0 0 0 0 0 0 0 0 0 -0.0048686 0 0 0 0 0 0
2.3477 0.0049742 0.00182 -0.031645 -0.00033068 0 -0.0017431 0.00056855 -0.0015265 0.00069739 0.00029319 0.0014654 0.044688 0 0 0 0 0 0 0 0 0 0 0 0 0 0 0 0 0 0 0 -0.0040575 0 0 0 0 0 0
2.3516 0.0051043 0.0012641 -0.033141 0.0008437 0 -0.0014168 -0.00044527 -0.0026582 0.0014635 -0.0012595 -0.0015114 0.033235 0 0 0 0 0 0 0 0 0 0 0 0 0 0 0 0 0 0 0 -0.002659 0 0 0 0 0 0
2.3555 0.0045185 0.00067485 -0.028428 0.0012917 0 -0.00036032 -0.0018854 -0.0023605 0.001051 -0.0017975 -0.0039906 0.018362 0 0 0 0 0 0 0 0 0 0 0 0 0 0 0 0 0 0 0 -0.0012564 0 0 0 0 0 0
2.3594 0.0030855 0.00023159 -0.019319 0.0008997 0 0.0009004 -0.0022108 -0.0018831 0.00051956 -0.0010451 -0.0040219 0.0063675 0 0 0 0 0 0 0 0 0 0 0 0 0 0 0 0 0 0 0 0.00015174 0 0 0 0 0 0
2.3633 0.00093864 -0.00010265 -0.0085609 0.00011803 0 0.0015748 -0.0012821 -0.0022373 0.00085305 -6.8348e-05 -0.0017896 -0.00012768 0 0 0 0 0 0 0 0 0 0 0 0 0 0 0 0 0 0 0 0.0019322 0 0 0 0 0 0
2.3672 -0.0015263 -0.00042081 0.0020488 -0.00049856 0 0.0014677 -0.00055503 -0.0030556 0.0018848 0.00024288 0.00049876 -0.0033984 0 0 0 0 0 0 0 0 0 0 0 0 0 0 0 0 0 0 0 0.0041079 0 0 0 0 0 0
2.3711 -0.0037651 -0.00071336 0.012256 -0.00069384 0 0.0011352 -0.0012824 -0.0031377 0.0025203 0.0002091 0.00075101 -0.0086293 0 0 0 0 0 0 0 0 0 0 0 0 0 0 0 0 0 0 0 0.0060294 0 0 0 0 0 0
2.375 -0.0052352 -0.00090595 0.022097 -0.00054485 0 0.0011429 -0.0028491 -0.0019419 0.0019544 0.00060422 -0.0010162 -0.01936 0 0 0 0 0 0 0 0 0 0 0 0 0 0 0 0 0 0 0 0.0068282 0 0 0 0 0 0
2.3789 -0.0055629 -0.00099967 0.030295 -0.00019812 0 0.0013178 -0.0032868 -0.00024821 0.00050529 0.0012404 -0.0028186 -0.033702 0 0 0 0 0 0 0 0 0 0 0 0 0 0 0 0 0 0 0 0.0061487 0 0 0 0 0 0
2.3828 -0.0047138 -0.0010838 0.034242 0.00033621 0 0.00088724 -0.0014997 0.00071805 -0.000819 0.0009491 -0.0027436 -0.04489 0 0 0 0 0 0 0 0 0 0 0 0 0 0 0 0 0 0 0 0.0043682 0 0 0 0 0 0
2.3867 -0.0030639 -0.0011815 0.03177 0.0010772 0 -0.00065508 0.0013201 0.00060439 -0.0014481 -0.00082136 -0.00076114 -0.046146 0 0 0 0 0 0 0 0 0 0 0 0 0 0 0 0 0 0 0 0.0021325 0 0 0 0 0 0
2.3906 -0.0012292 -0.0011478 0.02295 0.0018029 0 -0.0029478 0.0027702 0.00017582 -0.0017621 -0.0028445 0.00145 -0.035888 0 0 0 0 0 0 0 0 0 0 0 0 0 0 0 0 0 0 0 -0.00020125 0 0 0 0 0 0
2.3945 0.00031844 -0.00080641 0.010161 0.002029 0 -0.0050629 0.0016965 0.00031882 -0.0024545 -0.0031426 0.0022968 -0.019106 0 0 0 0 0 0 0 0 0 0 0 0 0 0 0 0 0 0 0 -0.0025992 0 0 0 0 0 0
2.3984 0.0015592 -0.00020484 -0.0035358 0.0014096 0 -0.0062898 -0.00065149 0.0010679 -0.0035516 -0.0012619 0.0017549 -0.0044049 0 0 0 0 0 0 0 0 0 0 0 0 0 0 0 0 0 0 0 -0.0049244 0 0 0 0 0 0
2.4023 0.0028259 0.00033127 -0.015972 0.00020347 0 -0.0065094 -0.001992 0.0017623 -0.0042451 0.00093465 0.0011239 0.00059506 0 0 0 0 0 0 0 0 0 0 0 0 0 0 0 0 0 0 0 -0.0066671 0 0 0 0 0 0
2.4063 0.0043119 0.00047116 -0.026018 -0.00076484 0 -0.005881 -0.0013505 0.0020058 -0.0037173 0.0011732 0.0015244 -0.0070021 0 0 0 0 0 0 0 0 0 0 0 0 0 0 0 0 0 0 0 -0.007231 0 0 0 0 0 0
2.4102 0.00564 0.00021648 -0.032674 -0.00076198 0 -0.00443 0.00015598 0.0021751 -0.0020149 -0.00062498 0.0027993 -0.023254 0 0 0 0 0 0 0 0 0 0 0 0 0 0 0 0 0 0 0 -0.0064833 0 0 0 0 0 0
2.4141 0.0059823 -7.7403e-05 -0.03459 0.00016576 0 -0.002155 0.00075984 0.002863 -2.7913e-05 -0.0020831 0.0038483 -0.037593 0 0 0 0 0 0 0 0 0 0 0 0 0 0 0 0 0 0 0 -0.0049338 0 0 0 0 0 0
2.418 0.004726 -5.439e-05 -0.030784 0.0012052 0 0.00052103 -6.7866e-05 0.0039822 0.0013294 -0.00094025 0.0038369 -0.037166 0 0 0 0 0 0 0 0 0 0 0 0 0 0 0 0 0 0 0 -0.0033088 0 0 0 0 0 0
2.4219 0.0020936 0.00027427 -0.02173 0.0015446 0 0.0026913 -0.001328 0.0046513 0.0018157 0.0023616 0.0029253 -0.015355 0 0 0 0 0 0 0 0 0 0 0 0 0 0 0 0 0 0 0 -0.0019479 0 0 0 0 0 0
2.4258 -0.00090087 0.00053868 -0.0094874 0.0011323 0 0.0035992 -0.0018418 0.0040223 0.0017925 0.0050327 0.0018678 0.02072 0 0 0 0 0 0 0 0 0 0 0 0 0 0 0 0 0 0 0 -0.0006334 0 0 0 0 0 0
2.4297 -0.0031667 0.00038728 0.0033751 0.00062647 0 0.0033532 -0.0014663 0.0021137 0.0016642 0.0048898 0.0011065 0.051743 0 0 0 0 0 0 0 0 0 0 0 0 0 0 0 0 0 0 0 0.0010105 0 0 0 0 0 0
2.4336 -0.0042709 -0.00016457 0.014983 0.00060132 0 0.0028679 -0.00084999 -0.00022392 0.0015455 0.002609 0.00041181 0.059041 0 0 0 0 0 0 0 0 0 0 0 0 0 0 0 0 0 0 0 0.0029871 0 0 0 0 0 0
2.4375 -0.0045311 -0.00076062 0.024361 0.0008957 0 0.0029771 -0.00033848 -0.0020441 0.0014125 0.00080355 -0.00062745 0.039723 0 0 0 0 0 0 0 0 0 0 0 0 0 0 0 0 0 0 0 0.0047826 0 0 0 0 0 0
2.4414 -0.0044636 -0.0010368 0.030741 0.00083226 0 0.0036065 0.00039859 -0.002882 0.0013353 0.0010902 -0.0019342 0.010083 0 0 0 0 0 0 0 0 0 0 0 0 0 0 0 0 0 0 0 0.0057046 0 0 0 0 0 0
2.4453 -0.004213 -0.00089496 0.033055 3.5481e-05 0 0.00387 0.0015628 -0.0027165 0.0013808 0.0025131 -0.0028939 -0.0076114 0 0 0 0 0 0 0 0 0 0 0 0 0 0 0 0 0 0 0 0.0053616 0 0 0 0 0 0
2.4492 -0.0035277 -0.00047724 0.03031 -0.0011176 0 0.002974 0.0024568 -0.0016989 0.0013456 0.0029725 -0.002966 -0.00372 0 0 0 0 0 0 0 0 0 0 0 0 0 0 0 0 0 0 0 0.0039023 0 0 0 0 0 0
2.4531 -0.0022025 3.4398e-05 0.022434 -0.0019467 0 0.00098172 0.0019962 -0.00016967 0.00080603 0.0017738 -0.0022649 0.012262 0 0 0 0 0 0 0 0 0 0 0 0 0 0 0 0 0 0 0 0.0018982 0 0 0 0 0 0
2.457 -0.00041611 0.00051914 0.010624 -0.0022675 0 -0.0012814 7.9785e-05 0.0011636 -0.00041552 0.00025759 -0.0014907 0.023181 0 0 0 0 0 0 0 0 0 0 0 0 0 0 0 0 0 0 0 1.3822e-05 0 0 0 0 0 0
2.4609 0.0014118 0.00084917 -0.0030861 -0.0025456 0 -0.0029518 -0.0018808 0.0014506 -0.0018743 -6.7532e-05 -0.0013067 0.021303 0 0 0 0 0 0 0 0 0 0 0 0 0 0 0 0 0 0 0 -0.0013275 0 0 0 0 0 0
2.4648 0.00301 0.00084934 -0.016498 -0.0031677 0 -0.0036756 -0.0021528 0.00039744 -0.002728 0.00053781 -0.0017942 0.01337 0 0 0 0 0 0 0 0 0 0 0 0 0 0 0 0 0 0 0 -0.0021056 0 0 0 0 0 0
2.4688 0.0043702 0.00044464 -0.027545 -0.0037048 0 -0.0035543 -0.00045408 -0.0012938 -0.0024157 0.00042373 -0.0024579 0.0097861 0 0 0 0 0 0 0 0 0 0 0 0 0 0 0 0 0 0 0 -0.0025886 0 0 0 0 0 0
2.4727 0.0054397 -0.00014364 -0.034356 -0.0031541 0 -0.0028003 0.0016505 -0.0024296 -0.0011077 -0.0012872 -0.0026592 0.011608 0 0 0 0 0 0 0 0 0 0 0 0 0 0 0 0 0 0 0 -0.0029797 0 0 0 0 0 0
2.4766 0.0058141 -0.00045562 -0.035615 -0.0010455 0 -0.0016121 0.0022437 -0.0024086 0.00051008 -0.0034646 -0.0020205 0.010494 0 0 0 0 0 0 0 0 0 0 0 0 0 0 0 0 0 0 0 -0.0030969 0 0 0 0 0 0
2.4805 0.0049123 -0.00017342 -0.031214 0.0017895 0 -0.00030066 0.00087399 -0.0017145 0.0018179 -0.0041859 -0.0005266 0.00074783 0 0 0 0 0 0 0 0 0 0 0 0 0 0 0 0 0 0 0 -0.0024391 0 0 0 0 0 0
2.4844 0.0025597 0.00050823 -0.022503 0.0037467 0 0.0007211 -0.0011935 -0.0012046 0.0025736 -0.0029181 0.0015556 -0.012037 0 0 0 0 0 0 0 0 0 0 0 0 0 0 0 0 0 0 0 -0.00071105 0 0 0 0 0 0
2.4883 -0.00062937 0.00094643 -0.011571 0.0038469 0 0.0012478 -0.0024148 -0.00099847 0.0027506 -0.0010547 0.003724 -0.01694 0 0 0 0 0 0 0 0 0 0 0 0 0 0 0 0 0 0 0 0.0016357 0 0 0 0 0 0
2.4922 -0.0035431 0.00058482 -5.1054e-05 0.0025703 0 0.0015211 -0.0024097 -0.00033784 0.0023061 -0.00026542 0.0052824 -0.011396 0 0 0 0 0 0 0 0 0 0 0 0 0 0 0 0 0 0 0 0.0034723 0 0 0 0 0 0
2.4961 -0.0053222 -0.00050322 0.011348 0.0012512 0 0.001975 -0.0019191 0.0013081 0.0012825 -0.00074868 0.0055867 -0.0055237 0 0 0 0 0 0 0 0 0 0 0 0 0 0 0 0 0 0 0 0.0038087 0 0 0 0 0 0
2.5 -0.005864 -0.0015939 0.022066 0.00069686 0 0.0026591 -0.0015976 0.0031977 7.0662e-05 -0.0014382 0.0045075 -0.010691 0 0 0 0 0 0 0 0 0 0 0 0 0 0 0 0 0 0 0 0.0026881 0 0 0 0 0 0
2.5039 -0.0056373 -0.0018777 0.030583 0.00051658 0 0.0030199 -0.0012158 0.0037518 -0.00068298 -0.0016466 0.0027343 -0.025214 0 0 0 0 0 0 0 0 0 0 0 0 0 0 0 0 0 0 0 0.0012419 0 0 0 0 0 0
2.5078 -0.0050749 -0.0011178 0.034437 -0.00017817 0 0.0024149 -0.00015338 0.0022204 -0.00062952 -0.0018539 0.0014767 -0.034645 0 0 0 0 0 0 0 0 0 0 0 0 0 0 0 0 0 0 0 0.0006994 0 0 0 0 0 0
2.5117 -0.0041977 0.00017798 0.031729 -0.0015713 0 0.00087659 0.0015786 -0.00026086 -0.00015149 -0.0026114 0.0015969 -0.0275 0 0 0 0 0 0 0 0 0 0 0 0 0 0 0 0 0 0 0 0.0012176 0 0 0 0 0 0
2.5156 -0.0027893 0.0011992 0.022795 -0.0028304 0 -0.00074531 0.0031198 -0.0016029 -6.0938e-05 -0.0031843 0.0028232 -0.0086273 0 0 0 0 0 0 0 0 0 0 0 0 0 0 0 0 0 0 0 0.0016961 0 0 0 0 0 0
2.5195 -0.00082071 0.0014658 0.010325 -0.0030239 0 -0.0015111 0.0035981 -0.0008827 -0.00073993 -0.0020743 0.0037944 0.0058244 0 0 0 0 0 0 0 0 0 0 0 0 0 0 0 0 0 0 0 0.00084605 0 0 0 0 0 0
2.5234 0.0013851 0.0011072 -0.0023223 -0.0022003 0 -0.0012535 0.0029689 0.00062894 -0.0016336 0.00088483 0.0030494 0.0066064 0 0 0 0 0 0 0 0 0 0 0 0 0 0 0 0 0 0 0 -0.0014773 0 0 0 0 0 0
2.5273 0.0033764 0.00061368 -0.013087 -0.0013949 0 -0.00064984 0.0018832 0.00077055 -0.0017396 0.003544 0.00022539 0.0016071 0 0 0 0 0 0 0 0 0 0 0 0 0 0 0 0 0 0 0 -0.0039825 0 0 0 0 0 0
2.5313 0.0048495 0.00036039 -0.021673 -0.001552 0 -0.0004411 0.00086448 -0.001175 -0.00066399 0.0033128 -0.0035252 0.0057213 0 0 0 0 0 0 0 0 0 0 0 0 0 0 0 0 0 0 0 -0.0049919 0 0 0 0 0 0
2.5352 0.0056573 0.00034645 -0.028288 -0.002554 0 -0.00068083 -0.00011708 -0.0036311 0.0008778 0.00017232 -0.0062688 0.021942 0 0 0 0 0 0 0 0 0 0 0 0 0 0 0 0 0 0 0 -0.0038237 0 0 0 0 0 0
2.5391 0.005634 0.00032225 -0.032163 -0.0033882 0 -0.0008266 -0.0012087 -0.0043314 0.0017053 -0.0027183 -0.0065911 0.03629 0 0 0 0 0 0 0 0 0 0 0 0 0 0 0 0 0 0 0 -0.0012114 0 0 0 0 0 0
2.543 0.0045819 0.00010722 -0.031462 -0.0032034 0 -0.00048728 -0.0020827 -0.0026787 0.0013302 -0.0020083 -0.0044533 0.033457 0 0 0 0 0 0 0 0 0 0 0 0 0 0 0 0 0 0 0 0.0015126 0 0 0 0 0 0
2.5469 0.0025294 -0.00023039 -0.02471 -0.0020872 0 0.00010885 -0.0020903 -0.000329 0.00042416 0.0022184 -0.0010435 0.015289 0 0 0 0 0 0 0 0 0 0 0 0 0 0 0 0 0 0 0 0.0035345 0 0 0 0 0 0
2.5508 -4.8899e-05 -0.00047473 -0.012361 -0.0008074 0 0.00047533 -0.001046 0.00058458 0.00011327 0.0062151 0.0020903 -0.00021941 0 0 0 0 0 0 0 0 0 0 0 0 0 0 0 0 0 0 0 0.004889 0 0 0 0 0 0
2.5547 -0.0024028 -0.00050186 0.0029252 5.7475e-05 0 0.00056304 0.0003623 -0.00037644 0.00084585 0.0062534 0.0038865 0.00048278 0 0 0 0 0 0 0 0 0 0 0 0 0 0 0 0 0 0 0 0.0058784 0 0 0 0 0 0
2.5586 -0.0039934 -0.00040022 0.017472 0.0005942 0 0.00086187 0.0011391 -0.0016945 0.0019838 0.0023906 0.0041046 0.0098822 0 0 0 0 0 0 0 0 0 0 0 0 0 0 0 0 0 0 0 0.006422 0 0 0 0 0 0
2.5625 -0.0048152 -0.0003543 0.028213 0.0012203 0 0.0017052 0.00092062 -0.001674 0.0024615 -0.0017047 0.0032018 0.0072153 0 0 0 0 0 0 0 0 0 0 0 0 0 0 0 0 0 0 0 0.0061028 0 0 0 0 0 0
2.5664 -0.0052055 -0.00041904 0.033644 0.0020686 0 0.0026024 0.00021012 -0.00019804 0.0017669 -0.0026246 0.0020447 -0.016476 0 0 0 0 0 0 0 0 0 0 0 0 0 0 0 0 0 0 0 0.0047638 0 0 0 0 0 0
2.5703 -0.0053426 -0.00042797 0.033767 0.0028262 0 0.0025007 -0.00030358 0.0013909 0.00028111 -0.00056008 0.0015682 -0.044307 0 0 0 0 0 0 0 0 0 0 0 0 0 0 0 0 0 0 0 0.0028525 0 0 0 0 0 0
2.5742 -0.0049836 -0.00015264 0.029451 0.0031049 0 0.0008416 -0.00045579 0.0019169 -0.00121 0.0013766 0.0023098 -0.048319 0 0 0 0 0 0 0 0 0 0 0 0 0 0 0 0 0 0 0 0.001054 0 0 0 0 0 0
2.5781 -0.0037299 0.00042506 0.021773 0.002804 0 -0.0016911 -0.00050446 0.001523 -0.0021915 0.00078895 0.0039277 -0.019195 0 0 0 0 0 0 0 0 0 0 0 0 0 0 0 0 0 0 0 -0.00036787 0 0 0 0 0 0
2.582 -0.001527 0.0010081 0.011626 0.0020713 0 -0.0036029 -0.00049559 0.0011387 -0.0026249 -0.0015863 0.0051401 0.020768 0 0 0 0 0 0 0 0 0 0 0 0 0 0 0 0 0 0 0 -0.0017433 0 0 0 0 0 0
2.5859 0.0011384 0.0011964 -0.00025953 0.0010722 0 -0.0038328 -8.3131e-05 0.0011388 -0.0026785 -0.0031569 0.0044466 0.03675 0 0 0 0 0 0 0 0 0 0 0 0 0 0 0 0 0 0 0 -0.0034694 0 0 0 0 0 0
2.5898 0.003526 0.00085574 -0.012949 -1.7525e-05 0 -0.0025801 0.00086082 0.00094258 -0.0024553 -0.0025981 0.0013294 0.014383 0 0 0 0 0 0 0 0 0 0 0 0 0 0 0 0 0 0 0 -0.0053788 0 0 0 0 0 0
2.5938 0.0050843 0.00028925 -0.024817 -0.00082166 0 -0.00093159 0.0016876 -4.0111e-06 -0.0020171 -0.0010934 -0.0030231 -0.026235 0 0 0 0 0 0 0 0 0 0 0 0 0 0 0 0 0 0 0 -0.0067083 0 0 0 0 0 0
2.5977 0.0056154 1.5633e-06 -0.033496 -0.00083081 0 0.0002343 0.0014123 -0.0012262 -0.0015119 -0.00050351 -0.0062821 -0.04901 0 0 0 0 0 0 0 0 0 0 0 0 0 0 0 0 0 0 0 -0.0066912 0 0 0 0 0 0
2.6016 0.0051194 0.0002291 -0.036629 8.7551e-05 0 0.0009167 -0.00014185 -0.0016152 -0.0010928 -0.00098176 -0.0066025 -0.034065 0 0 0 0 0 0 0 0 0 0 0 0 0 0 0 0 0 0 0 -0.0051308 0 0 0 0 0 0
2.6055 0.0036438 0.0006728 -0.03313 0.0012476 0 0.0016589 -0.0018603 -0.00086018 -0.00067032 -0.00099062 -0.004042 0.0067936 0 0 0 0 0 0 0 0 0 0 0 0 0 0 0 0 0 0 0 -0.0024234 0 0 0 0 0 0
2.6094 0.0013747 0.00072248 -0.023992 0.0014689 0 0.0027442 -0.0023046 -0.00012982 0.00012971 0.00046843 -0.00054111 0.043195 0 0 0 0 0 0 0 0 0 0 0 0 0 0 0 0 0 0 0 0.0008294 0 0 0 0 0 0
2.6133 -0.001193 8.2453e-06 -0.011845 0.00011997 0 0.0038487 -0.0012218 -0.00095409 0.0016007 0.0023485 0.0015741 0.052306 0 0 0 0 0 0 0 0 0 0 0 0 0 0 0 0 0 0 0 0.0040708 0 0 0 0 0 0
2.6172 -0.0033478 -0.0012173 0.00053024 -0.0020828 0 0.0044276 0.00011457 -0.0033864 0.0034782 0.0027293 0.0013123 0.033769 0 0 0 0 0 0 0 0 0 0 0 0 0 0 0 0 0 0 0 0.006686 0 0 0 0 0 0
2.6211 -0.0045617 -0.002232 0.01153 -0.0034503 0 0.0042659 0.00023686 -0.0055496 0.0048806 0.0012187 -0.00046075 0.0042464 0 0 0 0 0 0 0 0 0 0 0 0 0 0 0 0 0 0 0 0.0079166 0 0 0 0 0 0
2.625 -0.0048305 -0.0024107 0.020796 -0.0026945 0 0.0035477 -0.00092649 -0.0052814 0.004855 -0.00044204 -0.0020047 -0.01832 0 0 0 0 0 0 0 0 0 0 0 0 0 0 0 0 0 0 0 0.0072082 0 0 0 0 0 0
2.6289 -0.0045735 -0.0017074 0.028103 -6.3433e-05 0 0.0024764 -0.0019929 -0.0022789 0.0031333 -0.00039857 -0.0021867 -0.025834 0 0 0 0 0 0 0 0 0 0 0 0 0 0 0 0 0 0 0 0.0047987 0 0 0 0 0 0
2.6328 -0.00416 -0.00064488 0.032296 0.0028365 0 0.00102 -0.0016883 0.0014961 0.00045981 0.0010973 -0.0011662 -0.021037 0 0 0 0 0 0 0 0 0 0 0 0 0 0 0 0 0 0 0 0.0018494 0 0 0 0 0 0
2.6367 -0.0035371 0.00013466 0.031464 0.0043466 0 -0.00086918 -0.00026143 0.0035968 -0.0018226 0.0019943 0.00011136 -0.012489 0 0 0 0 0 0 0 0 0 0 0 0 0 0 0 0 0 0 0 -0.00027001 0 0 0 0 0 0
2.6406 -0.0023385 0.00033625 0.024362 0.0039592 0 -0.0028677 0.00084841 0.0032377 -0.0026512 0.0009413 0.0008984 -0.0086203 0 0 0 0 0 0 0 0 0 0 0 0 0 0 0 0 0 0 0 -0.0010321 0 0 0 0 0 0
2.6445 -0.00034666 0.00012152 0.011825 0.0024106 0 -0.0042843 0.00067238 0.0017024 -0.0019527 -0.0010431 0.0011342 -0.012572 0 0 0 0 0 0 0 0 0 0 0 0 0 0 0 0 0 0 0 -0.0011444 0 0 0 0 0 0
2.6484 0.0021665 -0.0001419 -0.0031234 0.00081652 0 -0.0045513 -0.00024226 0.00081465 -0.00066586 -0.0017858 0.0011638 -0.019297 0 0 0 0 0 0 0 0 0 0 0 0 0 0 0 0 0 0 0 -0.0018333 0 0 0 0 0 0
2.6523 0.0045402 -0.00019712 -0.01668 -0.00017265 0 -0.0037071 -0.00058681 0.0012167 -3.7648e-05 -0.00061962 0.0012064 -0.018297 0 0 0 0 0 0 0 0 0 0 0 0 0 0 0 0 0 0 0 -0.0036514 0 0 0 0 0 0
2.6563 0.006125 -1.931e-05 -0.026107 -0.00050711 0 -0.0023519 9.6095e-05 0.0021359 -0.00067006 0.00073993 0.0011942 -0.002674 0 0 0 0 0 0 0 0 0 0 0 0 0 0 0 0 0 0 0 -0.0059258 0 0 0 0 0 0
2.6602 0.0065951 0.000268 -0.030653 -0.00035875 0 -0.001124 0.0008694 0.0025457 -0.0020215 0.00022432 0.001037 0.02226 0 0 0 0 0 0 0 0 0 0 0 0 0 0 0 0 0 0 0 -0.0073288 0 0 0 0 0 0
2.6641 0.0059714 0.00051813 -0.031021 0.00014297 0 -0.00023161 0.00055615 0.0022334 -0.0027934 -0.002021 0.00087407 0.040623 0 0 0 0 0 0 0 0 0 0 0 0 0 0 0 0 0 0 0 -0.0069647 0 0 0 0 0 0
2.668 0.0044708 0.00061322 -0.028083 0.00081791 0 0.00054416 -0.00079918 0.0017057 -0.0019686 -0.003596 0.00096355 0.039201 0 0 0 0 0 0 0 0 0 0 0 0 0 0 0 0 0 0 0 -0.0049497 0 0 0 0 0 0
2.6719 0.0023951 0.00047148 -0.022027 0.0013059 0 0.0014787 -0.0018993 0.0013485 0.0003112 -0.002443 0.0013505 0.020671 0 0 0 0 0 0 0 0 0 0 0 0 0 0 0 0 0 0 0 -0.0020848 0 0 0 0 0 0
2.6758 9.6134e-05 8.0605e-05 -0.01264 0.0012293 0 0.0025887 -0.0016271 0.00099311 0.0027975 0.00089255 0.0017313 0.002692 0 0 0 0 0 0 0 0 0 0 0 0 0 0 0 0 0 0 0 0.00085731 0 0 0 0 0 0
2.6797 -0.0020844 -0.00045395 -0.00036006 0.00050502 0 0.003616 -0.00027253 0.00031881 0.0041177 0.0038863 0.0016996 0.0020023 0 0 0 0 0 0 0 0 0 0 0 0 0 0 0 0 0 0 0 0.0034721 0 0 0 0 0 0
2.6836 -0.0039194 -0.00092291 0.012961 -0.00059616 0 0.0042036 0.00083353 -0.0005864 0.0038419 0.0047157 0.0011201 0.018642 0 0 0 0 0 0 0 0 0 0 0 0 0 0 0 0 0 0 0 0.0055254 0 0 0 0 0 0
2.6875 -0.0053201 -0.001116 0.024389 -0.0017252 0 0.0040593 0.00079179 -0.00129 0.0026844 0.0038813 0.00024186 0.036223 0 0 0 0 0 0 0 0 0 0 0 0 0 0 0 0 0 0 0 0.0066963 0 0 0 0 0 0
2.6914 -0.0062006 -0.00094041 0.031224 -0.0027084 0 0.0030651 7.0122e-06 -0.0015788 0.0017065 0.0030841 -0.00055517 0.037924 0 0 0 0 0 0 0 0 0 0 0 0 0 0 0 0 0 0 0 0.0067052 0 0 0 0 0 0
2.6953 -0.0063331 -0.00046294 0.032306 -0.0034671 0 0.0013939 -0.00043543 -0.0017269 0.0013506 0.0029807 -0.0011101 0.021881 0 0 0 0 0 0 0 0 0 0 0 0 0 0 0 0 0 0 0 0.005672 0 0 0 0 0 0
2.6992 -0.0054234 0.0001364 0.028304 -0.0037883 0 -0.00044296 -2.1101e-05 -0.0020892 0.0012456 0.0026097 -0.0015888 0.0011694 0 0 0 0 0 0 0 0 0 0 0 0 0 0 0 0 0 0 0 0.0041801 0 0 0 0 0 0
2.7031 -0.0034177 0.00064212 0.020841 -0.0033819 0 -0.0017991 0.00078399 -0.0025584 0.00086875 0.0010207 -0.0022716 -0.009637 0 0 0 0 0 0 0 0 0 0 0 0 0 0 0 0 0 0 0 0.002846 0 0 0 0 0 0
2.707 -0.00073438 0.00087432 0.01129 -0.0022798 0 -0.0023286 0.0012763 -0.0026248 0.00024392 -0.0011448 -0.0032399 -0.0063898 0 0 0 0 0 0 0 0 0 0 0 0 0 0 0 0 0 0 0 0.0018181 0 0 0 0 0 0
2.7109 0.001876 0.00076369 0.00032159 -0.0010699 0 -0.0022893 0.0013382 -0.0019962 -0.00010794 -0.002238 -0.0042382 0.0048496 0 0 0 0 0 0 0 0 0 0 0 0 0 0 0 0 0 0 0 0.00077267 0 0 0 0 0 0
2.7148 0.0037724 0.00042028 -0.011502 -0.00051313 0 -0.0023281 0.0013425 -0.00099031 0.0001506 -0.001641 -0.0048127 0.01609 0 0 0 0 0 0 0 0 0 0 0 0 0 0 0 0 0 0 0 -0.00056435 0 0 0 0 0 0
2.7188 0.0047577 0.00011515 -0.022808 -0.00080933 0 -0.002835 0.0014401 -0.00017457 0.00070292 -0.00061385 -0.0046096 0.022596 0 0 0 0 0 0 0 0 0 0 0 0 0 0 0 0 0 0 0 -0.0019574 0 0 0 0 0 0
2.7227 0.0050004 0.00010791 -0.03122 -0.0013208 0 -0.0034677 0.0013128 0.00030508 0.00088435 -0.00074092 -0.0036187 0.021249 0 0 0 0 0 0 0 0 0 0 0 0 0 0 0 0 0 0 0 -0.0028034 0 0 0 0 0 0
2.7266 0.0046851 0.00040657 -0.034259 -0.0011719 0 -0.0033792 0.00075411 0.00083943 0.00040706 -0.0018306 -0.0021928 0.0088455 0 0 0 0 0 0 0 0 0 0 0 0 0 0 0 0 0 0 0 -0.0027435 0 0 0 0 0 0
2.7305 0.0038135 0.00068811 -0.030676 -0.0001568 0 -0.0020022 0.00022623 0.0017354 -0.00033184 -0.001975 -0.00081771 -0.013721 0 0 0 0 0 0 0 0 0 0 0 0 0 0 0 0 0 0 0 -0.0020627 0 0 0 0 0 0
2.7344 0.0023575 0.00052994 -0.02119 0.0010402 0 0.00034834 0.0004773 0.0026435 -0.00068721 8.201e-05 0.00022542 -0.036168 0 0 0 0 0 0 0 0 0 0 0 0 0 0 0 0 0 0 0 -0.0014156 0 0 0 0 0 0
2.7383 0.00051783 -0.00019081 -0.0081681 0.0015969 0 0.0026492 0.0015497 0.0028234 -0.00041951 0.0030542 0.001057 -0.042463 0 0 0 0 0 0 0 0 0 0 0 0 0 0 0 0 0 0 0 -0.0011603 0 0 0 0 0 0
2.7422 -0.0012903 -0.0010969 0.0054057 0.0014493 0 0.003946 0.0024498 0.0020186 0.00014999 0.0041581 0.0020743 -0.02424 0 0 0 0 0 0 0 0 0 0 0 0 0 0 0 0 0 0 0 -0.0010305 0 0 0 0 0 0
2.7461 -0.0027434 -0.0015532 0.01695 0.0012951 0 0.0039904 0.002085 0.00089744 0.0005514 0.0021574 0.0035636 0.0088394 0 0 0 0 0 0 0 0 0 0 0 0 0 0 0 0 0 0 0 -0.00050872 0 0 0 0 0 0
2.75 -0.0038279 -0.0011868 0.024876 0.0016751 0 0.0032019 0.00051481 0.00045328 0.00058049 -0.0010244 0.0053454 0.034832 0 0 0 0 0 0 0 0 0 0 0 0 0 0 0 0 0 0 0 0.00050156 0 0 0 0 0 0
2.7539 -0.0046614 -0.00022505 0.028718 0.0021986 0 0.0021381 -0.00095601 0.00097509 0.00028852 -0.0021126 0.0067585 0.03822 0 0 0 0 0 0 0 0 0 0 0 0 0 0 0 0 0 0 0 0.0014389 0 0 0 0 0 0
2.7578 -0.0051073 0.00067414 0.028899 0.0018746 0 0.0010802 -0.0010525 0.0017423 -0.00023812 0.00013556 0.0070246 0.023301 0 0 0 0 0 0 0 0 0 0 0 0 0 0 0 0 0 0 0 0.0015509 0 0 0 0 0 0
2.7617 -0.0046931 0.00096088 0.026168 0.00025048 0 6.926e-05 0.00020552 0.0017931 -0.00086129 0.0036463 0.0057295 0.0081907 0 0 0 0 0 0 0 0 0 0 0 0 0 0 0 0 0 0 0 0.00059402 0 0 0 0 0 0
2.7656 -0.0030477 0.0006208 0.020925 -0.0019148 0 -0.00083673 0.0016317 0.00089513 -0.0011777 0.005211 0.0030875 0.0057196 0 0 0 0 0 0 0 0 0 0 0 0 0 0 0 0 0 0 0 -0.00092808 0 0 0 0 0 0
2.7695 -0.00044782 0.00013013 0.012967 -0.0032633 0 -0.0014877 0.0021655 -0.00034014 -0.0006252 0.0037024 -0.00013946 0.011571 0 0 0 0 0 0 0 0 0 0 0 0 0 0 0 0 0 0 0 -0.002184 0 0 0 0 0 0
2.7734 0.0021554 2.1431e-05 0.0020479 -0.0031308 0 -0.0018046 0.0018029 -0.0012151 0.0009047 0.00090154 -0.0029584 0.011768 0 0 0 0 0 0 0 0 0 0 0 0 0 0 0 0 0 0 0 -0.0026362 0 0 0 0 0 0
2.7773 0.0037676 0.00046975 -0.011012 -0.0021358 0 -0.0018763 0.0012027 -0.0016007 0.0025915 -0.00067733 -0.0045255 2.7235e-05 0 0 0 0 0 0 0 0 0 0 0 0 0 0 0 0 0 0 0 -0.0022876 0 0 0 0 0 0
2.7813 0.0040703 0.0012243 -0.023709 -0.0014419 0 -0.0017981 0.0006776 -0.0017626 0.003163 -0.0003152 -0.0044925 -0.014928 0 0 0 0 0 0 0 0 0 0 0 0 0 0 0 0 0 0 0 -0.0014397 0 0 0 0 0 0
2.7852 0.0035334 0.0018554 -0.032586 -0.0015289 0 -0.0014617 -4.4484e-05 -0.0017569 0.0021505 0.00072352 -0.0032292 -0.019753 0 0 0 0 0 0 0 0 0 0 0 0 0 0 0 0 0 0 0 -0.00034321 0 0 0 0 0 0
2.7891 0.002838 0.0020411 -0.035012 -0.0018117 0 -0.00064352 -0.0010415 -0.0013311 0.00062571 0.0011033 -0.0017475 -0.011812 0 0 0 0 0 0 0 0 0 0 0 0 0 0 0 0 0 0 0 0.000879 0 0 0 0 0 0
2.793 0.0022275 0.0016876 -0.030622 -0.0014514 0 0.00062944 -0.0016097 -0.00051757 0.00035735 0.0008909 -0.0011883 -0.0016079 0 0 0 0 0 0 0 0 0 0 0 0 0 0 0 0 0 0 0 0.0020664 0 0 0 0 0 0
2.7969 0.0014247 0.00089912 -0.021216 -0.00036905 0 0.0018724 -0.00090791 -4.5307e-05 0.0019797 0.00096912 -0.002048 -5.7447e-05 0 0 0 0 0 0 0 0 0 0 0 0 0 0 0 0 0 0 0 0.0029376 0 0 0 0 0 0
2.8008 0.00010843 -7.955e-05 -0.0093034 0.00068463 0 0.0024336 0.00079645 -0.00076317 0.0040736 0.0014897 -0.0036951 -0.0059722 0 0 0 0 0 0 0 0 0 0 0 0 0 0 0 0 0 0 0 0.0032715 0 0 0 0 0 0
2.8047 -0.0016336 -0.00091454 0.0032895 0.0010107 0 0.0020584 0.0019483 -0.0025337 0.0043573 0.0015454 -0.0046874 -0.0083031 0 0 0 0 0 0 0 0 0 0 0 0 0 0 0 0 0 0 0 0.0031621 0 0 0 0 0 0
2.8086 -0.0033468 -0.0012954 0.015542 0.00071878 0 0.0011334 0.0011761 -0.0039601 0.0019717 0.00046882 -0.0038084 -1.997e-05 0 0 0 0 0 0 0 0 0 0 0 0 0 0 0 0 0 0 0 0.0030123 0 0 0 0 0 0
2.8125 -0.0046002 -0.0011183 0.026331 0.00050317 0 0.00031777 -0.0010647 -0.0035724 -0.0014984 -0.0010578 -0.0010584 0.013019 0 0 0 0 0 0 0 0 0 0 0 0 0 0 0 0 0 0 0 0.0031966 0 0 0 0 0 0
2.8164 -0.0052171 -0.00060178 0.033813 0.00077891 0 -5.9876e-05 -0.0026531 -0.0013853 -0.0034532 -0.0016955 0.002239 0.01863 0 0 0 0 0 0 0 0 0 0 0 0 0 0 0 0 0 0 0 0.0036795 0 0 0 0 0 0
2.8203 -0.005121 -0.000174 0.03601 0.001249 0 -0.00020165 -0.0018532 0.00092724 -0.002766 -0.0011843 0.0043461 0.012507 0 0 0 0 0 0 0 0 0 0 0 0 0 0 0 0 0 0 0 0.00395 0 0 0 0 0 0
2.8242 -0.004116 -0.00015688 0.032079 0.0013909 0 -0.00046182 0.00086044 0.0016459 -0.00076011 -0.00086377 0.0043033 0.0035356 0 0 0 0 0 0 0 0 0 0 0 0 0 0 0 0 0 0 0 0.0033486 0 0 0 0 0 0
2.8281 -0.0020192 -0.00049552 0.022975 0.0012 0 -0.00087262 0.0032131 0.00079784 0.00030237 -0.0021057 0.0024619 0.0041026 0 0 0 0 0 0 0 0 0 0 0 0 0 0 0 0 0 0 0 0.0015384 0 0 0 0 0 0
2.832 0.00091739 -0.0007865 0.010832 0.0012131 0 -0.0011352 0.0033603 0.00015606 -0.00045661 -0.0044254 5.1111e-05 0.016417 0 0 0 0 0 0 0 0 0 0 0 0 0 0 0 0 0 0 0 -0.0012086 0 0 0 0 0 0
2.8359 0.0038277 -0.000609 -0.0022437 0.0017437 0 -0.0010471 0.0015261 0.001325 -0.0018721 -0.0056506 -0.0017168 0.029958 0 0 0 0 0 0 0 0 0 0 0 0 0 0 0 0 0 0 0 -0.0040685 0 0 0 0 0 0
2.8398 0.005664 0.0001127 -0.014784 0.0022819 0 -0.00079253 -0.00061852 0.0039061 -0.002285 -0.004198 -0.0022692 0.032386 0 0 0 0 0 0 0 0 0 0 0 0 0 0 0 0 0 0 0 -0.0060149 0 0 0 0 0 0
2.8438 0.0059442 0.001022 -0.02561 0.001896 0 -0.00068627 -0.0019005 0.0057361 -0.0014063 -0.0009431 -0.0017382 0.02175 0 0 0 0 0 0 0 0 0 0 0 0 0 0 0 0 0 0 0 -0.0062936 0 0 0 0 0 0
2.8477 0.0050938 0.001588 -0.033277 0.00029987 0 -0.00066089 -0.0025763 0.0050043 -0.00040425 0.0015199 -0.00070158 0.0075186 0 0 0 0 0 0 0 0 0 0 0 0 0 0 0 0 0 0 0 -0.0048167 0 0 0 0 0 0
2.8516 0.0040072 0.0014923 -0.036175 -0.001607 0 -0.00016705 -0.0033285 0.0020439 -0.00029924 0.0015015 0.00010344 0.00077628 0 0 0 0 0 0 0 0 0 0 0 0 0 0 0 0 0 0 0 -0.0022496 0 0 0 0 0 0
2.8555 0.0032301 0.00084229 -0.033312 -0.0024335 0 0.0012696 -0.0038575 -0.0010362 -0.00070054 -0.00015477 7.3211e-05 0.0046071 0 0 0 0 0 0 0 0 0 0 0 0 0 0 0 0 0 0 0 0.00033817 0 0 0 0 0 0
2.8594 0.0025476 6.8386e-05 -0.024967 -0.0015929 0 0.0033759 -0.0030636 -0.0024 -0.00039356 -0.0011821 -0.00089576 0.013385 0 0 0 0 0 0 0 0 0 0 0 0 0 0 0 0 0 0 0 0.0021187 0 0 0 0 0 0
2.8633 0.0013407 -0.00039089 -0.012628 0.00011989 0 0.0051119 -0.00071332 -0.0020284 0.001017 -0.00038381 -0.0021661 0.019248 0 0 0 0 0 0 0 0 0 0 0 0 0 0 0 0 0 0 0 0.0030153 0 0 0 0 0 0
2.8672 -0.00069143 -0.0003744 0.0015584 0.0012607 0 0.0054369 0.001588 -0.0012818 0.0024821 0.0012925 -0.0026361 0.018013 0 0 0 0 0 0 0 0 0 0 0 0 0 0 0 0 0 0 0 0.0036385 0 0 0 0 0 0
2.8711 -0.0031563 -6.5302e-05 0.015248 0.0010261 0 0.004163 0.0016775 -0.0012118 0.0027036 0.0021183 -0.0015785 0.010231 0 0 0 0 0 0 0 0 0 0 0 0 0 0 0 0 0 0 0 0.004642 0 0 0 0 0 0
2.875 -0.0052346 0.00018235 0.026139 -0.00016305 0 0.0020822 -0.00078826 -0.0015663 0.0016947 0.0015885 0.00057592 -0.00062281 0 0 0 0 0 0 0 0 0 0 0 0 0 0 0 0 0 0 0 0.0060193 0 0 0 0 0 0
2.8789 -0.0062434 0.00011857 0.032339 -0.0012344 0 0.0002753 -0.0035956 -0.0014156 0.00075836 0.00074225 0.0023344 -0.0097617 0 0 0 0 0 0 0 0 0 0 0 0 0 0 0 0 0 0 0 0.0069808 0 0 0 0 0 0
2.8828 -0.0059627 -0.00022129 0.033028 -0.0014735 0 -0.00070458 -0.0039866 -0.00042759 0.00085098 0.00067494 0.002255 -0.012722 0 0 0 0 0 0 0 0 0 0 0 0 0 0 0 0 0 0 0 0.0065566 0 0 0 0 0 0
2.8867 -0.0045569 -0.00055042 0.028863 -0.00096051 0 -0.0010469 -0.0014314 0.0007723 0.0013144 0.001262 0.00020287 -0.0083074 0 0 0 0 0 0 0 0 0 0 0 0 0 0 0 0 0 0 0 0.0044028 0 0 0 0 0 0
2.8906 -0.0023505 -0.00054748 0.021481 -0.00019704 0 -0.0012417 0.0018293 0.001459 0.00060252 0.001631 -0.0024086 -0.0008389 0 0 0 0 0 0 0 0 0 0 0 0 0 0 0 0 0 0 0 0.0010981 0 0 0 0 0 0
2.8945 0.00026166 -9.4551e-05 0.012306 0.00046814 0 -0.0015412 0.0030929 0.0017064 -0.0017506 0.0015701 -0.0036919 0.00223 0 0 0 0 0 0 0 0 0 0 0 0 0 0 0 0 0 0 0 -0.0022895 0 0 0 0 0 0
2.8984 0.0027872 0.00063497 0.0018001 0.00098375 0 -0.0018378 0.0018592 0.0021996 -0.0042533 0.0018729 -0.0027591 -0.0029168 0 0 0 0 0 0 0 0 0 0 0 0 0 0 0 0 0 0 0 -0.0049085 0 0 0 0 0 0
2.9023 0.0047038 0.0012898 -0.0099836 0.0013462 0 -0.0019302 1.7848e-05 0.0032438 -0.0048369 0.0030825 -0.00031664 -0.01185 0 0 0 0 0 0 0 0 0 0 0 0 0 0 0 0 0 0 0 -0.0064624 0 0 0 0 0 0
2.9063 0.0056713 0.0015572 -0.022038 0.0014453 0 -0.0017826 -0.00046568 0.0042421 -0.0030365 0.00432 0.0020456 -0.015539 0 0 0 0 0 0 0 0 0 0 0 0 0 0 0 0 0 0 0 -0.0070047 0 0 0 0 0 0
2.9102 0.005688 0.0013266 -0.031796 0.0012415 0 -0.0015138 0.00033519 0.0043136 -0.00051103 0.0039579 0.0031135 -0.0096587 0 0 0 0 0 0 0 0 0 0 0 0 0 0 0 0 0 0 0 -0.0065894 0 0 0 0 0 0
2.9141 0.0049953 0.00071754 -0.036206 0.00097102 0 -0.0012228 0.00069484 0.003316 0.00071932 0.0016101 0.0027462 0.00039741 0 0 0 0 0 0 0 0 0 0 0 0 0 0 0 0 0 0 0 -0.0052305 0 0 0 0 0 0
2.918 0.0038207 -6.4039e-06 -0.033685 0.00099839 0 -0.00088876 -0.00052427 0.0020519 0.00035494 -0.00095153 0.001623 0.0050372 0 0 0 0 0 0 0 0 0 0 0 0 0 0 0 0 0 0 0 -0.0031528 0 0 0 0 0 0
2.9219 0.0022443 -0.00056084 -0.025141 0.0014102 0 -0.00040825 -0.0024672 0.0014314 -9.1766e-05 -0.0013283 0.00056355 0.00094634 0 0 0 0 0 0 0 0 0 0 0 0 0 0 0 0 0 0 0 -0.00090173 0 0 0 0 0 0
2.9258 0.00032758 -0.00075551 -0.013149 0.0018451 0 0.00033086 -0.0032806 0.0015874 0.00079025 0.00099991 0.00011937 -0.0053834 0 0 0 0 0 0 0 0 0 0 0 0 0 0 0 0 0 0 0 0.00096319 0 0 0 0 0 0
2.9297 -0.0016827 -0.00057847 -0.00020259 0.0018292 0 0.0013834 -0.0022367 0.0019286 0.0026386 0.0039893 0.00055688 -0.0054777 0 0 0 0 0 0 0 0 0 0 0 0 0 0 0 0 0 0 0 0.0023213 0 0 0 0 0 0
2.9336 -0.0033604 -0.0002132 0.012213 0.0012883 0 0.0026255 -0.00050864 0.0019471 0.0037694 0.0050448 0.0018512 0.00089522 0 0 0 0 0 0 0 0 0 0 0 0 0 0 0 0 0 0 0 0.0035399 0 0 0 0 0 0
2.9375 -0.0043472 5.7247e-05 0.023118 0.00065894 0 0.0036105 0.00019062 0.0017337 0.0031342 0.0035905 0.0034875 0.0054287 0 0 0 0 0 0 0 0 0 0 0 0 0 0 0 0 0 0 0 0.0049515 0 0 0 0 0 0
2.9414 -0.0045717 4.0201e-05 0.031134 0.00045141 0 0.0036402 -0.00056794 0.0016304 0.0014664 0.0014222 0.0044046 0.0018012 0 0 0 0 0 0 0 0 0 0 0 0 0 0 0 0 0 0 0 0.0062561 0 0 0 0 0 0
2.9453 -0.0041917 -0.00020797 0.034523 0.00073389 0 0.0022198 -0.0016796 0.0015965 0.00033955 0.00058279 0.0035093 -0.0054173 0 0 0 0 0 0 0 0 0 0 0 0 0 0 0 0 0 0 0 0.0065406 0 0 0 0 0 0
2.9492 -0.0033436 -0.00040276 0.032251 0.0010899 0 -0.0003619 -0.0019001 0.0012122 0.00032619 0.0012443 0.00059268 -0.0050087 0 0 0 0 0 0 0 0 0 0 0 0 0 0 0 0 0 0 0 0.0050469 0 0 0 0 0 0
2.9531 -0.0020145 -0.00024906 0.024816 0.0010687 0 -0.0029315 -0.0011212 0.00036158 0.00043205 0.0019016 -0.0031655 0.007093 0 0 0 0 0 0 0 0 0 0 0 0 0 0 0 0 0 0 0 0.0020259 0 0 0 0 0 0
2.957 -0.00020131 0.00031153 0.013867 0.0006185 0 -0.004136 -0.00016356 -0.00033439 -0.00059708 0.0013947 -0.0057715 0.020219 0 0 0 0 0 0 0 0 0 0 0 0 0 0 0 0 0 0 0 -0.0011723 0 0 0 0 0 0
2.9609 0.0018421 0.0010363 0.0011197 5.9468e-05 0 -0.0034884 0.00036648 -4.2407e-05 -0.0026955 0.0002246 -0.005802 0.017821 0 0 0 0 0 0 0 0 0 0 0 0 0 0 0 0 0 0 0 -0.0029747 0 0 0 0 0 0
2.9648 0.0036048 0.0015542 -0.012113 -0.00029962 0 -0.0017961 0.00061855 0.0012931 -0.0044629 -0.00032324 -0.0034951 -0.0050765 0 0 0 0 0 0 0 0 0 0 0 0 0 0 0 0 0 0 0 -0.002735 0 0 0 0 0 0
2.9688 0.0046297 0.0016169 -0.024306 -0.00043028 0 -0.00047289 0.00091719 0.0026758 -0.0046551 3.1942e-05 -0.00059572 -0.034238 0 0 0 0 0 0 0 0 0 0 0 0 0 0 0 0 0 0 0 -0.0011961 0 0 0 0 0 0
2.9727 0.0048228 0.0012199 -0.033092 -0.00047222 0 -0.00030643 0.0010762 0.0029415 -0.003414 0.0002161 0.00095675 -0.04751 0 0 0 0 0 0 0 0 0 0 0 0 0 0 0 0 0 0 0 0.00011369 0 0 0 0 0 0
2.9766 0.0044214 0.00053911 -0.035908 -0.00045374 0 -0.00085209 0.00066218 0.0018948 -0.0019127 -0.00065234 0.00043486 -0.03467 0 0 0 0 0 0 0 0 0 0 0 0 0 0 0 0 0 0 0 4.1722e-05 0 0 0 0 0 0
2.9805 0.0036519 -0.00020034 -0.031725 -0.00022655 0 -0.0010337 -0.00017142 0.00044676 -0.0010213 -0.0018331 -0.0012678 -0.0065121 0 0 0 0 0 0 0 0 0 0 0 0 0 0 0 0 0 0 0 -0.0013777 0 0 0 0 0 0
2.9844 0.0024605 -0.00079249 -0.022143 0.00031241 0 -0.00031073 -0.00057208 -0.00037965 -0.00062817 -0.0016198 -0.0024423 0.015165 0 0 0 0 0 0 0 0 0 0 0 0 0 0 0 0 0 0 0 -0.0030126 0 0 0 0 0 0
2.9883 0.00063819 -0.0010679 -0.010464 0.0010098 0 0.00080439 1.7493e-05 -0.00043214 -0.00024487 0.00053751 -0.0018546 0.016345 0 0 0 0 0 0 0 0 0 0 0 0 0 0 0 0 0 0 0 -0.0034657 0 0 0 0 0 0
2.9922 -0.0017786 -0.00095028 0.00058332 0.0015309 0 0.0013877 0.00096841 -0.00032749 0.00012197 0.0030269 0.00045988 0.00083113 0 0 0 0 0 0 0 0 0 0 0 0 0 0 0 0 0 0 0 -0.0020224 0 0 0 0 0 0
2.9961 -0.004266 -0.00055376 0.010272 0.0016353 0 0.0011619 0.0010033 -0.00051044 5.7909e-05 0.0036154 0.0033594 -0.015754 0 0 0 0 0 0 0 0 0 0 0 0 0 0 0 0 0 0 0 0.00087943 0 0 0 0 0 0
3 -0.0060242 -0.00018497 0.019096 0.0013331 0 0.00079327 -0.00023446 -0.00068962 -0.00040518 0.0019343 0.0054378 -0.020071 0 0 0 0 0 0 0 0 0 0 0 0 0 0 0 0 0 0 0 0.003887 0 0 0 0 0 0
3.0039 -0.0064785 -0.00014311 0.026735 0.00076872 0 0.0011057 -0.0014577 -0.00032654 -0.00049085 1.3869e-05 0.0058836 -0.010164 0 0 0 0 0 0 0 0 0 0 0 0 0 0 0 0 0 0 0 0.0054965 0 0 0 0 0 0
3.0078 -0.0056212 -0.00043535 0.031098 2.1853e-05 0 0.0020892 -0.00097549 0.00050994 0.00042194 9.0438e-05 0.0048235 0.0060249 0 0 0 0 0 0 0 0 0 0 0 0 0 0 0 0 0 0 0 0.0049069 0 0 0 0 0 0
3.0117 -0.0039154 -0.00069279 0.029637 -0.00090589 0 0.0028119 0.0013121 0.0010928 0.0017309 0.0020786 0.0030505 0.018398 0 0 0 0 0 0 0 0 0 0 0 0 0 0 0 0 0 0 0 0.0024716 0 0 0 0 0 0
3.0156 -0.0019082 -0.00044657 0.021654 -0.0019139 0 0.0023521 0.0034882 0.00093439 0.0018866 0.0036049 0.001427 0.021486 0 0 0 0 0 0 0 0 0 0 0 0 0 0 0 0 0 0 0 -0.00053876 0 0 0 0 0 0
3.0195 7.0836e-05 0.00042783 0.0092478 -0.0026973 0 0.00075518 0.0034763 0.00050317 2.8677e-05 0.0026532 0.00039378 0.016737 0 0 0 0 0 0 0 0 0 0 0 0 0 0 0 0 0 0 0 -0.0027329 0 0 0 0 0 0
3.0234 0.0019073 0.0015095 -0.0040307 -0.0029026 0 -0.00098851 0.0012533 0.00074071 -0.0027687 -0.00011704 -0.00013797 0.010638 0 0 0 0 0 0 0 0 0 0 0 0 0 0 0 0 0 0 0 -0.0034253 0 0 0 0 0 0
3.0273 0.0035082 0.0021062 -0.01544 -0.0024137 0 -0.0018775 -0.0010777 0.0018165 -0.0042104 -0.0020027 -0.00054338 0.010132 0 0 0 0 0 0 0 0 0 0 0 0 0 0 0 0 0 0 0 -0.0029106 0 0 0 0 0 0
3.0313 0.0046764 0.0017976 -0.02404 -0.0014686 0 -0.0017327 -0.0015273 0.0026273 -0.0029166 -0.0011653 -0.0011505 0.017349 0 0 0 0 0 0 0 0 0 0 0 0 0 0 0 0 0 0 0 -0.0020218 0 0 0 0 0 0
3.0352 0.0051673 0.0007722 -0.029787 -0.00048194 0 -0.0011118 -0.00031739 0.0018309 0.00022707 0.0013974 -0.002059 0.027213 0 0 0 0 0 0 0 0 0 0 0 0 0 0 0 0 0 0 0 -0.0013854 0 0 0 0 0 0
3.0391 0.0048262 -0.0003321 -0.032128 0.00023738 0 -0.00054599 0.00050655 -0.00058727 0.0029575 0.0029596 -0.0031421 0.030996 0 0 0 0 0 0 0 0 0 0 0 0 0 0 0 0 0 0 0 -0.0010065 0 0 0 0 0 0
3.043 0.0036584 -0.00092504 -0.029824 0.00061167 0 -3.4596e-05 -0.00051278 -0.0029943 0.0038104 0.001968 -0.0041026 0.024032 0 0 0 0 0 0 0 0 0 0 0 0 0 0 0 0 0 0 0 -0.00047152 0 0 0 0 0 0
3.0469 0.00181 -0.00085533 -0.022179 0.00071481 0 0.00068099 -0.0025684 -0.0035631 0.0032779 -0.00044799 -0.0045193 0.010435 0 0 0 0 0 0 0 0 0 0 0 0 0 0 0 0 0 0 0 0.00052457 0 0 0 0 0 0
3.0508 -0.00045349 -0.00040578 -0.010226 0.00065432 0 0.0015163 -0.003541 -0.0020542 0.0028482 -0.0018757 -0.003983 -0.00086399 0 0 0 0 0 0 0 0 0 0 0 0 0 0 0 0 0 0 0 0.0018607 0 0 0 0 0 0
3.0547 -0.0027339 1.0247e-05 0.0034815 0.00054881 0 0.001943 -0.0024389 -3.5852e-05 0.0031879 -0.0012177 -0.0024032 -0.0055651 0 0 0 0 0 0 0 0 0 0 0 0 0 0 0 0 0 0 0 0.0031224 0 0 0 0 0 0
3.0586 -0.0045311 0.00012822 0.016246 0.00054238 0 0.0015641 -0.00048924 0.00070953 0.0035488 0.00035895 -0.00030017 -0.0086352 0 0 0 0 0 0 0 0 0 0 0 0 0 0 0 0 0 0 0 0.0039421 0 0 0 0 0 0
3.0625 -0.0053992 -0.00010925 0.026344 0.00073344 0 0.0006699 0.00035159 -9.7429e-05 0.0029252 0.00092967 0.0013 -0.017946 0 0 0 0 0 0 0 0 0 0 0 0 0 0 0 0 0 0 0 0.0041646 0 0 0 0 0 0
3.0664 -0.0051708 -0.00063511 0.032901 0.0010494 0 3.9198e-05 -0.00030894 -0.0011618 0.0014412 -0.00012671 0.0015139 -0.033105 0 0 0 0 0 0 0 0 0 0 0 0 0 0 0 0 0 0 0 0.0037454 0 0 0 0 0 0
3.0703 -0.0040632 -0.0012976 0.035071 0.0012418 0 0.00011881 -0.00090362 -0.0011268 0.00027884 -0.0017557 0.00037359 -0.042519 0 0 0 0 0 0 0 0 0 0 0 0 0 0 0 0 0 0 0 0.0026387 0 0 0 0 0 0
3.0742 -0.0025383 -0.0018248 0.031793 0.001081 0 0.00048395 0.00012834 6.4906e-05 0.00026824 -0.0026313 -0.0010091 -0.033818 0 0 0 0 0 0 0 0 0 0 0 0 0 0 0 0 0 0 0 0.00089406 0 0 0 0 0 0
3.0781 -0.0010011 -0.0018613 0.022665 0.00058039 0 0.0002369 0.002322 0.0013739 0.00085747 -0.0024798 -0.001217 -0.0076897 0 0 0 0 0 0 0 0 0 0 0 0 0 0 0 0 0 0 0 -0.0011506 0 0 0 0 0 0
3.082 0.00042005 -0.0011798 0.0090444 2.7372e-06 0 -0.0010196 0.0035148 0.0019892 0.00071411 -0.0019032 0.00029966 0.019995 0 0 0 0 0 0 0 0 0 0 0 0 0 0 0 0 0 0 0 -0.0029007 0 0 0 0 0 0
3.0859 0.0018297 6.0437e-05 -0.0059354 -0.00037583 0 -0.0026559 0.0022311 0.002132 -0.00070689 -0.0012945 0.002676 0.031259 0 0 0 0 0 0 0 0 0 0 0 0 0 0 0 0 0 0 0 -0.0038579 0 0 0 0 0 0
3.0898 0.0033113 0.0012835 -0.018745 -0.00048949 0 -0.0035083 -0.00054508 0.0024652 -0.0024112 -0.00043707 0.004268 0.021533 0 0 0 0 0 0 0 0 0 0 0 0 0 0 0 0 0 0 0 -0.0039869 0 0 0 0 0 0
3.0938 0.0046985 0.0018233 -0.027146 -0.00045168 0 -0.0028976 -0.0022253 0.002978 -0.0027816 0.00074954 0.0039706 0.0021545 0 0 0 0 0 0 0 0 0 0 0 0 0 0 0 0 0 0 0 -0.0036947 0 0 0 0 0 0
3.0977 0.0055771 0.0013987 -0.030817 -0.00033593 0 -0.0011597 -0.0012167 0.0028377 -0.0011747 0.0015272 0.002084 -0.011581 0 0 0 0 0 0 0 0 0 0 0 0 0 0 0 0 0 0 0 -0.0033962 0 0 0 0 0 0
3.1016 0.0055138 0.00034359 -0.030582 -6.8497e-05 0 0.00076837 0.0014998 0.0014697 0.0014573 0.00092167 6.0476e-06 -0.01345 0 0 0 0 0 0 0 0 0 0 0 0 0 0 0 0 0 0 0 -0.003089 0 0 0 0 0 0
3.1055 0.0043232 -0.00063482 -0.027163 0.00040761 0 0.0021762 0.0034015 -0.00044746 0.0034485 -0.00093169 -0.00091144 -0.0077016 0 0 0 0 0 0 0 0 0 0 0 0 0 0 0 0 0 0 0 -0.0023746 0 0 0 0 0 0
3.1094 0.0021835 -0.00099365 -0.020633 0.00090083 0 0.002966 0.0028599 -0.0014123 0.0037887 -0.0024066 -0.00033108 -0.00041491 0 0 0 0 0 0 0 0 0 0 0 0 0 0 0 0 0 0 0 -0.00090311 0 0 0 0 0 0
3.1133 -0.00044602 -0.00074799 -0.010933 0.0010098 0 0.0033462 0.00046073 -0.0006635 0.0026818 -0.0017671 0.0010023 0.0071338 0 0 0 0 0 0 0 0 0 0 0 0 0 0 0 0 0 0 0 0.0012139 0 0 0 0 0 0
3.1172 -0.0030032 -0.00039301 0.0012471 0.00047948 0 0.0033614 -0.0018884 0.00082093 0.0010387 0.00098494 0.0019612 0.016027 0 0 0 0 0 0 0 0 0 0 0 0 0 0 0 0 0 0 0 0.0034175 0 0 0 0 0 0
3.1211 -0.0049792 -0.00043254 0.014133 -0.00048042 0 0.0028538 -0.0028108 0.0011146 -0.00032301 0.00385 0.0018118 0.0239 0 0 0 0 0 0 0 0 0 0 0 0 0 0 0 0 0 0 0 0.0050751 0 0 0 0 0 0
3.125 -0.006016 -0.00092749 0.025348 -0.0012952 0 0.0018218 -0.0023406 -0.00075504 -0.0010382 0.0046079 0.0005344 0.02535 0 0 0 0 0 0 0 0 0 0 0 0 0 0 0 0 0 0 0 0.005808 0 0 0 0 0 0
3.1289 -0.0059754 -0.0014504 0.032765 -0.0015004 0 0.00062459 -0.0013163 -0.0037217 -0.0011198 0.0028589 -0.0013197 0.018649 0 0 0 0 0 0 0 0 0 0 0 0 0 0 0 0 0 0 0 0.0055126 0 0 0 0 0 0
3.1328 -0.0049875 -0.0014688 0.035104 -0.0011303 0 -0.00029718 -0.00039076 -0.0055565 -0.00084157 0.0002517 -0.0029592 0.0091074 0 0 0 0 0 0 0 0 0 0 0 0 0 0 0 0 0 0 0 0.0042182 0 0 0 0 0 0
3.1367 -0.0034184 -0.00080738 0.032055 -0.00062592 0 -0.00086691 0.00022573 -0.0048622 -0.00066562 -0.001227 -0.0036855 0.003121 0 0 0 0 0 0 0 0 0 0 0 0 0 0 0 0 0 0 0 0.0020798 0 0 0 0 0 0
3.1406 -0.0017096 0.0002117 0.024156 -0.00036598 0 -0.001414 0.00041386 -0.0022531 -0.00098491 -0.0010211 -0.0032004 -0.00022763 0 0 0 0 0 0 0 0 0 0 0 0 0 0 0 0 0 0 0 -0.00047117 0 0 0 0 0 0
3.1445 -0.00014951 0.0010455 0.012665 -0.00031516 0 -0.0022155 4.3275e-05 0.00032932 -0.0017018 -9.2045e-05 -0.0018083 -0.008237 0 0 0 0 0 0 0 0 0 0 0 0 0 0 0 0 0 0 0 -0.0027163 0 0 0 0 0 0
3.1484 0.0012517 0.0013481 -0.00057058 -0.0001401 0 -0.003067 -0.00064299 0.0013672 -0.0021243 0.00043716 -0.00031677 -0.023672 0 0 0 0 0 0 0 0 0 0 0 0 0 0 0 0 0 0 0 -0.0039959 0 0 0 0 0 0
3.1523 0.0026501 0.0011605 -0.0134 0.00036766 0 -0.0034142 -0.00087389 0.00088873 -0.0015273 0.00037827 0.00043299 -0.037272 0 0 0 0 0 0 0 0 0 0 0 0 0 0 0 0 0 0 0 -0.0041817 0 0 0 0 0 0
3.1563 0.0040838 0.00075941 -0.023829 0.0010397 0 -0.0029256 -1.9752e-06 8.3936e-05 4.1211e-05 0.00021891 0.00013445 -0.035233 0 0 0 0 0 0 0 0 0 0 0 0 0 0 0 0 0 0 0 -0.0037738 0 0 0 0 0 0
3.1602 0.00526 0.00037943 -0.030418 0.001515 0 -0.0018511 0.0015973 3.9957e-05 0.0016013 0.00016779 -0.00076339 -0.01536 0 0 0 0 0 0 0 0 0 0 0 0 0 0 0 0 0 0 0 -0.0034194 0 0 0 0 0 0
3.1641 0.0056388 9.5649e-05 -0.032397 0.00164 0 -0.0007474 0.0025469 0.00087714 0.0020637 -0.00012238 -0.0013791 0.0072125 0 0 0 0 0 0 0 0 0 0 0 0 0 0 0 0 0 0 0 -0.0032673 0 0 0 0 0 0
3.168 0.0047883 -8.1372e-05 -0.029561 0.0016375 0 9.9806e-05 0.001695 0.0019167 0.0012818 -0.00085243 -0.0010027 0.013925 0 0 0 0 0 0 0 0 0 0 0 0 0 0 0 0 0 0 0 -0.0028185 0 0 0 0 0 0
3.1719 0.0027369 -0.000102 -0.022197 0.0018606 0 0.00086633 -0.0006204 0.00245 0.0002245 -0.0014713 0.00048156 0.002443 0 0 0 0 0 0 0 0 0 0 0 0 0 0 0 0 0 0 0 -0.0014755 0 0 0 0 0 0
3.1758 2.9037e-05 5.4418e-05 -0.011218 0.0023894 0 0.0017707 -0.0026881 0.0022918 4.648e-05 -0.001144 0.0025855 -0.010795 0 0 0 0 0 0 0 0 0 0 0 0 0 0 0 0 0 0 0 0.00073385 0 0 0 0 0 0
3.1797 -0.0025625 0.00022889 0.0017121 0.0028857 0 0.0025897 -0.0029412 0.0017541 0.0010091 0.00017096 0.0045047 -0.0097328 0 0 0 0 0 0 0 0 0 0 0 0 0 0 0 0 0 0 0 0.0030019 0 0 0 0 0 0
3.1836 -0.0044323 0.00011195 0.014422 0.0028525 0 0.0027697 -0.0013617 0.0012845 0.0023397 0.0014154 0.0054781 0.0016901 0 0 0 0 0 0 0 0 0 0 0 0 0 0 0 0 0 0 0 0.0043419 0 0 0 0 0 0
3.1875 -0.0053549 -0.00046073 0.024876 0.0020579 0 0.0020821 0.00064659 0.0011688 0.0030657 0.0014393 0.0051126 0.0032752 0 0 0 0 0 0 0 0 0 0 0 0 0 0 0 0 0 0 0 0.0043613 0 0 0 0 0 0
3.1914 -0.0054192 -0.0012188 0.031775 0.00075218 0 0.0010444 0.0016964 0.0014377 0.0028448 0.000245 0.0036115 -0.016718 0 0 0 0 0 0 0 0 0 0 0 0 0 0 0 0 0 0 0 0.0034604 0 0 0 0 0 0
3.1953 -0.0048281 -0.0015529 0.034606 -0.00049062 0 0.00050483 0.0016002 0.0018969 0.0019748 -0.0010029 0.0017401 -0.043998 0 0 0 0 0 0 0 0 0 0 0 0 0 0 0 0 0 0 0 0.0023198 0 0 0 0 0 0
3.1992 -0.0037565 -0.0010236 0.033138 -0.0011619 0 0.00073709 0.0011558 0.0022126 0.00080962 -0.0012632 0.00037389 -0.050091 0 0 0 0 0 0 0 0 0 0 0 0 0 0 0 0 0 0 0 0.0012656 0 0 0 0 0 0
3.2031 -0.0023305 0.00016428 0.027042 -0.0011451 0 0.0010535 0.0010144 0.0020627 -0.00056485 -0.00070912 -0.00016935 -0.022883 0 0 0 0 0 0 0 0 0 0 0 0 0 0 0 0 0 0 0 0.00017155 0 0 0 0 0 0
3.207 -0.00065686 0.0012365 0.016256 -0.00076114 0 0.00047777 0.0010327 0.0013201 -0.0020356 -0.00033417 -0.0004311 0.017808 0 0 0 0 0 0 0 0 0 0 0 0 0 0 0 0 0 0 0 -0.0010822 0 0 0 0 0 0
3.2109 0.0011578 0.00148 0.0018978 -0.00051468 0 -0.0011448 0.00075231 0.00013587 -0.0030921 -0.00056688 -0.0013122 0.038409 0 0 0 0 0 0 0 0 0 0 0 0 0 0 0 0 0 0 0 -0.0021976 0 0 0 0 0 0
3.2148 0.0029743 0.00085798 -0.013266 -0.00071667 0 -0.0027932 0.00022368 -0.0011514 -0.003043 -0.00062148 -0.0030945 0.024833 0 0 0 0 0 0 0 0 0 0 0 0 0 0 0 0 0 0 0 -0.0026239 0 0 0 0 0 0
3.2188 0.0045474 4.8346e-06 -0.025609 -0.001245 0 -0.0031471 3.0172e-05 -0.0021876 -0.0016825 0.00053801 -0.0049358 -0.0052513 0 0 0 0 0 0 0 0 0 0 0 0 0 0 0 0 0 0 0 -0.0021437 0 0 0 0 0 0
3.2227 0.005487 -0.00039854 -0.032344 -0.0016325 0 -0.0018584 0.00045205 -0.0026965 0.00039495 0.0027273 -0.0054862 -0.02387 0 0 0 0 0 0 0 0 0 0 0 0 0 0 0 0 0 0 0 -0.0012069 0 0 0 0 0 0
3.2266 0.005377 -0.00024303 -0.032795 -0.0014382 0 8.6747e-05 0.00086445 -0.0024857 0.0022661 0.0044054 -0.004156 -0.022702 0 0 0 0 0 0 0 0 0 0 0 0 0 0 0 0 0 0 0 -0.00057848 0 0 0 0 0 0
3.2305 0.0040448 2.6229e-06 -0.028166 -0.00061627 0 0.0013082 0.00025758 -0.0015044 0.0034203 0.0042181 -0.0017845 -0.017516 0 0 0 0 0 0 0 0 0 0 0 0 0 0 0 0 0 0 0 -0.00060762 0 0 0 0 0 0
3.2344 0.0017753 -0.00014537 -0.020155 0.00044369 0 0.0013121 -0.0015787 -3.3642e-06 0.0039313 0.0025329 5.5812e-05 -0.023766 0 0 0 0 0 0 0 0 0 0 0 0 0 0 0 0 0 0 0 -0.00086996 0 0 0 0 0 0
3.2383 -0.00076953 -0.00067895 -0.0098459 0.001255 0 0.00081154 -0.0035491 0.0013933 0.003959 0.0011335 0.00049868 -0.034304 0 0 0 0 0 0 0 0 0 0 0 0 0 0 0 0 0 0 0 -0.0005758 0 0 0 0 0 0
3.2422 -0.0029161 -0.0011641 0.0021002 0.0016442 0 0.00082244 -0.004113 0.0019521 0.0033417 0.0012853 0.00012616 -0.027391 0 0 0 0 0 0 0 0 0 0 0 0 0 0 0 0 0 0 0 0.00064222 0 0 0 0 0 0
3.2461 -0.004336 -0.0012427 0.014408 0.0018289 0 0.0015494 -0.0027155 0.0013604 0.0018874 0.0023124 0.00025768 0.0039418 0 0 0 0 0 0 0 0 0 0 0 0 0 0 0 0 0 0 0 0.0023347 0 0 0 0 0 0
3.25 -0.0050837 -0.0009753 0.024766 0.0020803 0 0.0022343 -0.00033724 8.1378e-05 -2.6151e-05 0.0023545 0.001546 0.03748 0 0 0 0 0 0 0 0 0 0 0 0 0 0 0 0 0 0 0 0.0035979 0 0 0 0 0 0
3.2539 -0.0053171 -0.00066595 0.030773 0.0023274 0 0.0020431 0.0013807 -0.00087967 -0.0014755 0.00053709 0.0033504 0.042693 0 0 0 0 0 0 0 0 0 0 0 0 0 0 0 0 0 0 0 0.0038024 0 0 0 0 0 0
3.2578 -0.0050207 -0.00043651 0.031403 0.0021574 0 0.00095635 0.001539 -0.00070783 -0.0018485 -0.0018695 0.0044788 0.015184 0 0 0 0 0 0 0 0 0 0 0 0 0 0 0 0 0 0 0 0.0029832 0 0 0 0 0 0
3.2617 -0.0040323 -9.4704e-05 0.027449 0.0012661 0 -0.00029205 0.00056396 0.00058303 -0.0015871 -0.0026728 0.0044025 -0.015534 0 0 0 0 0 0 0 0 0 0 0 0 0 0 0 0 0 0 0 0.0016074 0 0 0 0 0 0
3.2656 -0.0023231 0.00054379 0.020458 -8.4697e-05 0 -0.0010689 -0.0004368 0.0021615 -0.0017864 -0.0010855 0.0036086 -0.016576 0 0 0 0 0 0 0 0 0 0 0 0 0 0 0 0 0 0 0 8.7612e-05 0 0 0 0 0 0
3.2695 -0.00019799 0.0012936 0.011349 -0.0011214 0 -0.0014642 -0.0007355 0.0030261 -0.0029041 0.0013887 0.002814 0.012137 0 0 0 0 0 0 0 0 0 0 0 0 0 0 0 0 0 0 0 -0.0014083 0 0 0 0 0 0
3.2734 0.0018266 0.0016826 0.00028011 -0.0011618 0 -0.0019944 -0.00041987 0.0027269 -0.0040249 0.002502 0.0020785 0.037157 0 0 0 0 0 0 0 0 0 0 0 0 0 0 0 0 0 0 0 -0.002737 0 0 0 0 0 0
3.2773 0.0033449 0.0014367 -0.012104 -0.0002424 0 -0.002802 1.5766e-05 0.0015879 -0.0036753 0.0015697 0.00089003 0.028415 0 0 0 0 0 0 0 0 0 0 0 0 0 0 0 0 0 0 0 -0.0035489 0 0 0 0 0 0
3.2813 0.0042416 0.00082023 -0.02359 0.0008285 0 -0.0033424 0.00028452 0.0003436 -0.0014466 5.7635e-05 -0.00093257 -0.0070407 0 0 0 0 0 0 0 0 0 0 0 0 0 0 0 0 0 0 0 -0.0034415 0 0 0 0 0 0
3.2852 0.0045657 0.00041363 -0.030972 0.0010796 0 -0.0029533 0.00046993 -0.000423 0.0013768 -0.00011336 -0.0026962 -0.032686 0 0 0 0 0 0 0 0 0 0 0 0 0 0 0 0 0 0 0 -0.0023806 0 0 0 0 0 0
3.2891 0.0042968 0.00053509 -0.032026 0.00013869 0 -0.0016475 0.00073321 -0.00060184 0.0030067 0.0013657 -0.0034067 -0.023446 0 0 0 0 0 0 0 0 0 0 0 0 0 0 0 0 0 0 0 -0.00088436 0 0 0 0 0 0
3.293 0.0033171 0.00092286 -0.027005 -0.0014847 0 -0.00019128 0.0010374 -0.00049956 0.0029469 0.002973 -0.0028577 0.0059494 0 0 0 0 0 0 0 0 0 0 0 0 0 0 0 0 0 0 0 0.00033519 0 0 0 0 0 0
3.2969 0.0016364 0.0010136 -0.018192 -0.0027921 0 0.00064996 0.0011991 -0.00056238 0.0024121 0.0030977 -0.0019595 0.017169 0 0 0 0 0 0 0 0 0 0 0 0 0 0 0 0 0 0 0 0.00097036 0 0 0 0 0 0
3.3008 -0.00041358 0.0005067 -0.0080295 -0.0030068 0 0.00084709 0.0011165 -0.0010915 0.0028561 0.0017485 -0.0018613 -0.0091059 0 0 0 0 0 0 0 0 0 0 0 0 0 0 0 0 0 0 0 0.0013337 0 0 0 0 0 0
3.3047 -0.0022911 -0.00037456 0.0022817 -0.0020518 0 0.00098706 0.00086191 -0.0020646 0.0042278 0.00042166 -0.0027993 -0.051814 0 0 0 0 0 0 0 0 0 0 0 0 0 0 0 0 0 0 0 0.0019354 0 0 0 0 0 0
3.3086 -0.0035916 -0.0011423 0.012458 -0.00051064 0 0.0014425 0.00057351 -0.0031059 0.0049392 0.00043575 -0.0039133 -0.072659 0 0 0 0 0 0 0 0 0 0 0 0 0 0 0 0 0 0 0 0.0028506 0 0 0 0 0 0
3.3125 -0.0042701 -0.0014759 0.021804 0.00080888 0 0.0018061 0.0003426 -0.0036329 0.0036475 0.0016426 -0.0041703 -0.056906 0 0 0 0 0 0 0 0 0 0 0 0 0 0 0 0 0 0 0 0.0035601 0 0 0 0 0 0
3.3164 -0.0045056 -0.0013724 0.028577 0.0013632 0 0.0012777 0.00023311 -0.0031574 0.00089514 0.0028024 -0.0033181 -0.026127 0 0 0 0 0 0 0 0 0 0 0 0 0 0 0 0 0 0 0 0.0034531 0 0 0 0 0 0
3.3203 -0.0043709 -0.00096971 0.030802 0.0011231 0 -0.00039558 0.00033501 -0.0015989 -0.0012551 0.0029726 -0.0018801 -0.010323 0 0 0 0 0 0 0 0 0 0 0 0 0 0 0 0 0 0 0 0.002459 0 0 0 0 0 0
3.3242 -0.0036901 -0.0003755 0.027619 0.0004898 0 -0.0024779 0.00069838 0.00059609 -0.0012756 0.0022732 -0.00040836 -0.013154 0 0 0 0 0 0 0 0 0 0 0 0 0 0 0 0 0 0 0 0.0011107 0 0 0 0 0 0
3.3281 -0.0022495 0.00027182 0.019729 -2.2665e-05 0 -0.0038273 0.001194 0.0026399 0.00026016 0.0013476 0.00096028 -0.010503 0 0 0 0 0 0 0 0 0 0 0 0 0 0 0 0 0 0 0 -3.9625e-05 0 0 0 0 0 0
3.332 -0.00012706 0.00068945 0.008698 -0.00011676 0 -0.0039067 0.0015081 0.0038079 0.0012722 0.0004301 0.0021438 0.017157 0 0 0 0 0 0 0 0 0 0 0 0 0 0 0 0 0 0 0 -0.0010041 0 0 0 0 0 0
3.3359 0.0022237 0.0005884 -0.003884 0.00016504 0 -0.0031693 0.0013611 0.0038281 0.0003023 -0.00075671 0.0026231 0.057384 0 0 0 0 0 0 0 0 0 0 0 0 0 0 0 0 0 0 0 -0.0022535 0 0 0 0 0 0
3.3398 0.0042186 1.7028e-05 -0.016458 0.00058494 0 -0.0024636 0.00076925 0.0030335 -0.0020374 -0.0022559 0.0017498 0.076004 0 0 0 0 0 0 0 0 0 0 0 0 0 0 0 0 0 0 0 -0.0039879 0 0 0 0 0 0
3.3438 0.0054504 -0.00051458 -0.027086 0.00096202 0 -0.0021595 8.3878e-05 0.0021701 -0.0037189 -0.0033907 -0.00028503 0.053832 0 0 0 0 0 0 0 0 0 0 0 0 0 0 0 0 0 0 0 -0.0055814 0 0 0 0 0 0
3.3477 0.005774 -0.00041396 -0.033595 0.001278 0 -0.0019288 -0.00025016 0.0019289 -0.0032712 -0.0033038 -0.0020435 0.0082915 0 0 0 0 0 0 0 0 0 0 0 0 0 0 0 0 0 0 0 -0.0059016 0 0 0 0 0 0
3.3516 0.0051834 0.00040182 -0.034542 0.0015482 0 -0.0013089 -1.4035e-05 0.0024503 -0.0010491 -0.0019356 -0.0018468 -0.024206 0 0 0 0 0 0 0 0 0 0 0 0 0 0 0 0 0 0 0 -0.0043026 0 0 0 0 0 0
3.3555 0.0037276 0.0013309 -0.030081 0.0016494 0 -0.00029986 0.00063187 0.0031529 0.0013122 -0.00022109 0.00055426 -0.024926 0 0 0 0 0 0 0 0 0 0 0 0 0 0 0 0 0 0 0 -0.001337 0 0 0 0 0 0
3.3594 0.0016004 0.0015914 -0.021683 0.0013718 0 0.00070904 0.0012354 0.0031161 0.00247 0.00082584 0.0033961 -0.0080136 0 0 0 0 0 0 0 0 0 0 0 0 0 0 0 0 0 0 0 0.0015648 0 0 0 0 0 0
3.3633 -0.00075998 0.00094562 -0.010962 0.0006956 0 0.0015096 0.001298 0.0018339 0.0023412 0.0011231 0.0042603 0.00037699 0 0 0 0 0 0 0 0 0 0 0 0 0 0 0 0 0 0 0 0.0032021 0 0 0 0 0 0
3.3672 -0.0028006 -8.6573e-05 0.0010962 -3.7146e-05 0 0.0023444 0.00056749 -0.0002477 0.0017305 0.0014557 0.0022262 -0.0072199 0 0 0 0 0 0 0 0 0 0 0 0 0 0 0 0 0 0 0 0.0034789 0 0 0 0 0 0
3.3711 -0.0041804 -0.00073535 0.013663 -0.00035915 0 0.0034604 -0.00072697 -0.0019631 0.0013174 0.0024135 -0.001266 -0.014299 0 0 0 0 0 0 0 0 0 0 0 0 0 0 0 0 0 0 0 0.0032739 0 0 0 0 0 0
3.375 -0.0049658 -0.00066802 0.0251 -0.00017611 0 0.0044732 -0.0018616 -0.0023494 0.0011306 0.0035818 -0.0037094 -0.0041389 0 0 0 0 0 0 0 0 0 0 0 0 0 0 0 0 0 0 0 0.0035256 0 0 0 0 0 0
3.3789 -0.0054414 -0.00016352 0.032911 1.1077e-05 0 0.0044232 -0.001974 -0.0014758 0.00084971 0.0039339 -0.0037219 0.017682 0 0 0 0 0 0 0 0 0 0 0 0 0 0 0 0 0 0 0 0.0044523 0 0 0 0 0 0
3.3828 -0.0056895 0.0003178 0.035018 -0.00047918 0 0.0026696 -0.00069173 -0.00036393 0.0003498 0.0029648 -0.0020589 0.029265 0 0 0 0 0 0 0 0 0 0 0 0 0 0 0 0 0 0 0 0.0055565 0 0 0 0 0 0
3.3867 -0.0053832 0.0006125 0.031096 -0.0017666 0 -0.00026235 0.00142 -1.573e-05 -0.00016374 0.0012594 -0.00065939 0.019183 0 0 0 0 0 0 0 0 0 0 0 0 0 0 0 0 0 0 0 0.0061987 0 0 0 0 0 0
3.3906 -0.0040539 0.00085671 0.022555 -0.0031053 0 -0.0028757 0.0030857 -0.00048423 -0.00045159 -0.00012185 -0.00086945 0.0014754 0 0 0 0 0 0 0 0 0 0 0 0 0 0 0 0 0 0 0 0.0060382 0 0 0 0 0 0
3.3945 -0.001602 0.0011154 0.011251 -0.0034467 0 -0.0039009 0.003218 -0.00094143 -0.00051611 -0.00069156 -0.0025459 0.00032278 0 0 0 0 0 0 0 0 0 0 0 0 0 0 0 0 0 0 0 0.0049934 0 0 0 0 0 0
3.3984 0.0014468 0.0011843 -0.0015286 -0.0024112 0 -0.0033581 0.0018058 -0.00067685 -0.00055925 -0.00084139 -0.0045667 0.021867 0 0 0 0 0 0 0 0 0 0 0 0 0 0 0 0 0 0 0 0.0030434 0 0 0 0 0 0
3.4023 0.0041967 0.00084894 -0.014697 -0.0007043 0 -0.0024031 -2.783e-05 5.8677e-05 -0.00075597 -0.0011815 -0.0058486 0.045936 0 0 0 0 0 0 0 0 0 0 0 0 0 0 0 0 0 0 0 0.00033694 0 0 0 0 0 0
3.4063 0.0059084 0.00025957 -0.02634 0.00050129 0 -0.0021069 -0.00094676 0.00032673 -0.0011196 -0.0018035 -0.0058155 0.047572 0 0 0 0 0 0 0 0 0 0 0 0 0 0 0 0 0 0 0 -0.0024712 0 0 0 0 0 0
3.4102 0.0063366 -0.0001095 -0.033727 0.00065074 0 -0.0024241 -0.00052327 -0.00036295 -0.0015274 -0.0023078 -0.0042562 0.024052 0 0 0 0 0 0 0 0 0 0 0 0 0 0 0 0 0 0 0 -0.0042374 0 0 0 0 0 0
3.4141 0.0056609 4.2692e-05 -0.034865 0.00027819 0 -0.0023922 0.00046626 -0.001321 -0.001789 -0.0023903 -0.0012457 -0.0028247 0 0 0 0 0 0 0 0 0 0 0 0 0 0 0 0 0 0 0 -0.0040229 0 0 0 0 0 0
3.418 0.0042011 0.00044395 -0.030063 0.00039367 0 -0.0012944 0.00084448 -0.0012513 -0.0017008 -0.0021256 0.0025677 -0.010941 0 0 0 0 0 0 0 0 0 0 0 0 0 0 0 0 0 0 0 -0.0019672 0 0 0 0 0 0
3.4219 0.0022356 0.00045645 -0.021642 0.0014331 0 0.00049512 0.0001583 0.00039268 -0.0011441 -0.0016227 0.0058332 -0.00067674 0 0 0 0 0 0 0 0 0 0 0 0 0 0 0 0 0 0 0 0.00057827 0 0 0 0 0 0
3.4258 2.4315e-05 -0.00026752 -0.011866 0.0028594 0 0.0018828 -0.00095201 0.0027164 -0.00022332 -0.00069192 0.0071121 0.0087037 0 0 0 0 0 0 0 0 0 0 0 0 0 0 0 0 0 0 0 0.0019853 0 0 0 0 0 0
3.4297 -0.0021214 -0.0013713 -0.0013013 0.0037858 0 0.0022054 -0.0014567 0.004156 0.00071189 0.00081044 0.0059346 0.0032948 0 0 0 0 0 0 0 0 0 0 0 0 0 0 0 0 0 0 0 0.0016038 0 0 0 0 0 0
3.4336 -0.003877 -0.0020793 0.010543 0.003894 0 0.0018766 -0.00097205 0.0039449 0.0012686 0.0023108 0.0032676 -0.0091359 0 0 0 0 0 0 0 0 0 0 0 0 0 0 0 0 0 0 0 0.00017712 0 0 0 0 0 0
3.4375 -0.0050132 -0.0018972 0.022976 0.0036351 0 0.0018211 -9.389e-05 0.0027373 0.0012893 0.0025834 0.00079526 -0.0087965 0 0 0 0 0 0 0 0 0 0 0 0 0 0 0 0 0 0 0 -0.00096187 0 0 0 0 0 0
3.4414 -0.0054293 -0.0010185 0.032974 0.0035342 0 0.0023361 0.00026035 0.0017617 0.00092755 0.00089906 -0.00038581 0.01271 0 0 0 0 0 0 0 0 0 0 0 0 0 0 0 0 0 0 0 -0.0011027 0 0 0 0 0 0
3.4453 -0.0050819 -7.7174e-05 0.036762 0.0034342 0 0.0026649 -0.00020389 0.0014744 0.00044968 -0.0018539 -0.00043851 0.042081 0 0 0 0 0 0 0 0 0 0 0 0 0 0 0 0 0 0 0 -0.00060799 0 0 0 0 0 0
3.4492 -0.003934 0.00042573 0.032776 0.0025865 0 0.0017977 -0.00088016 0.0011974 1.0404e-05 -0.0035487 -0.00029033 0.05763 0 0 0 0 0 0 0 0 0 0 0 0 0 0 0 0 0 0 0 -0.00028556 0 0 0 0 0 0
3.4531 -0.0020286 0.00043243 0.022963 0.00054094 0 -0.00033781 -0.00089494 8.4178e-05 -0.00034414 -0.0027036 -0.00063821 0.049896 0 0 0 0 0 0 0 0 0 0 0 0 0 0 0 0 0 0 0 -0.00048219 0 0 0 0 0 0
3.457 0.0003899 0.00017624 0.011035 -0.0021339 0 -0.0025928 7.4162e-06 -0.0017386 -0.00051969 -6.0729e-05 -0.0014954 0.027066 0 0 0 0 0 0 0 0 0 0 0 0 0 0 0 0 0 0 0 -0.00087751 0 0 0 0 0 0
3.4609 0.0028723 -0.00012051 -0.00048957 -0.0041348 0 -0.0035797 0.0011973 -0.0031758 -0.00036084 0.0019313 -0.0025455 0.002422 0 0 0 0 0 0 0 0 0 0 0 0 0 0 0 0 0 0 0 -0.00106 0 0 0 0 0 0
3.4648 0.0049216 -0.00034192 -0.011408 -0.0044971 0 -0.0029361 0.0017375 -0.003313 0.00013417 0.0014317 -0.0036411 -0.018416 0 0 0 0 0 0 0 0 0 0 0 0 0 0 0 0 0 0 0 -0.001066 0 0 0 0 0 0
3.4688 0.0061729 -0.0003914 -0.022153 -0.0034136 0 -0.0015836 0.0012244 -0.0024042 0.0006706 -0.00097299 -0.0047865 -0.035564 0 0 0 0 0 0 0 0 0 0 0 0 0 0 0 0 0 0 0 -0.0011935 0 0 0 0 0 0
3.4727 0.006452 -0.0001964 -0.031468 -0.0020111 0 -0.00074343 0.00011032 -0.0015926 0.00088271 -0.0028554 -0.0057521 -0.0443 0 0 0 0 0 0 0 0 0 0 0 0 0 0 0 0 0 0 0 -0.0013709 0 0 0 0 0 0
3.4766 0.005738 0.00012241 -0.036235 -0.0013401 0 -0.00075306 -0.00073793 -0.0016902 0.00075112 -0.0023654 -0.0059934 -0.033827 0 0 0 0 0 0 0 0 0 0 0 0 0 0 0 0 0 0 0 -0.0009798 0 0 0 0 0 0
3.4805 0.004161 0.00018636 -0.033821 -0.0015549 0 -0.00089097 -0.00079032 -0.0023769 0.0006821 1.1221e-05 -0.0051317 -0.00089361 0 0 0 0 0 0 0 0 0 0 0 0 0 0 0 0 0 0 0 0.00048598 0 0 0 0 0 0
3.4844 0.0020545 -0.00036653 -0.024475 -0.0019689 0 -0.00031558 -0.00024152 -0.0026598 0.0010348 0.0021047 -0.003455 0.037783 0 0 0 0 0 0 0 0 0 0 0 0 0 0 0 0 0 0 0 0.0026214 0 0 0 0 0 0
3.4883 -8.3568e-05 -0.0014609 -0.011298 -0.0017804 0 0.00094155 0.00024669 -0.0020076 0.0015849 0.0022942 -0.0017662 0.053279 0 0 0 0 0 0 0 0 0 0 0 0 0 0 0 0 0 0 0 0.0041988 0 0 0 0 0 0
3.4922 -0.0018222 -0.0024952 0.002103 -0.00071977 0 0.0019891 0.00015327 -0.00087751 0.0016269 0.00092133 -0.00064959 0.029676 0 0 0 0 0 0 0 0 0 0 0 0 0 0 0 0 0 0 0 0.0042593 0 0 0 0 0 0
3.4961 -0.0030599 -0.0027832 0.013798 0.00086564 0 0.0020359 -0.0004856 -0.00011386 0.00074234 -0.00043324 6.0917e-05 -0.018285 0 0 0 0 0 0 0 0 0 0 0 0 0 0 0 0 0 0 0 0.0031271 0 0 0 0 0 0
3.5 -0.0040135 -0.0021426 0.02353 0.0023571 0 0.0012288 -0.0011603 1.811e-05 -0.00058831 -0.00073771 0.0010185 -0.055802 0 0 0 0 0 0 0 0 0 0 0 0 0 0 0 0 0 0 0 0.0021823 0 0 0 0 0 0
3.5039 -0.0048587 -0.0010428 0.03102 0.0032245 0 0.00046871 -0.0013392 6.3096e-05 -0.0013238 -0.00032248 0.0025944 -0.058935 0 0 0 0 0 0 0 0 0 0 0 0 0 0 0 0 0 0 0 0.002478 0 0 0 0 0 0
3.5078 -0.005363 -0.0001622 0.034814 0.0032027 0 0.00043628 -0.0008883 0.00067884 -0.00091634 -7.0189e-05 0.0044284 -0.035536 0 0 0 0 0 0 0 0 0 0 0 0 0 0 0 0 0 0 0 0.0035759 0 0 0 0 0 0
3.5117 -0.0049543 0.00018339 0.03303 0.0023634 0 0.00089068 -0.00014207 0.0018579 4.4145e-05 -0.00026394 0.0057193 -0.015014 0 0 0 0 0 0 0 0 0 0 0 0 0 0 0 0 0 0 0 0.0038622 0 0 0 0 0 0
3.5156 -0.003259 0.0001871 0.025138 0.0011357 0 0.00097745 0.00038835 0.0029178 0.00037833 -0.00054195 0.005867 -0.017761 0 0 0 0 0 0 0 0 0 0 0 0 0 0 0 0 0 0 0 0.0021191 0 0 0 0 0 0
3.5195 -0.00060443 0.00021623 0.012823 0.0001478 0 0.00017411 0.00041008 0.0031855 -0.00045929 -0.00077526 0.0048134 -0.035883 0 0 0 0 0 0 0 0 0 0 0 0 0 0 0 0 0 0 0 -0.0011875 0 0 0 0 0 0
3.5234 0.0020672 0.00043645 -0.00090884 -0.00017236 0 -0.0011526 4.0598e-05 0.0025832 -0.0018019 -0.0014273 0.0029134 -0.044251 0 0 0 0 0 0 0 0 0 0 0 0 0 0 0 0 0 0 0 -0.0041965 0 0 0 0 0 0
3.5273 0.0038581 0.00077158 -0.013368 3.7943e-05 0 -0.0021319 -0.0003328 0.0015649 -0.002481 -0.0027024 0.0006912 -0.028758 0 0 0 0 0 0 0 0 0 0 0 0 0 0 0 0 0 0 0 -0.0052325 0 0 0 0 0 0
3.5313 0.0045316 0.0011042 -0.023038 0.00016686 0 -0.0022342 -0.00039576 0.00063113 -0.0020321 -0.0035884 -0.0012462 -0.0013462 0 0 0 0 0 0 0 0 0 0 0 0 0 0 0 0 0 0 0 -0.0041333 0 0 0 0 0 0
3.5352 0.0044912 0.0013649 -0.029244 -0.00027653 0 -0.0016481 -0.00016947 -1.6409e-06 -0.0010453 -0.0023602 -0.0023073 0.013288 0 0 0 0 0 0 0 0 0 0 0 0 0 0 0 0 0 0 0 -0.0021155 0 0 0 0 0 0
3.5391 0.0041867 0.0014157 -0.031503 -0.0010969 0 -0.00085662 2.4367e-05 -0.00036943 -0.00031397 0.0015592 -0.0022551 0.0039148 0 0 0 0 0 0 0 0 0 0 0 0 0 0 0 0 0 0 0 -0.00047942 0 0 0 0 0 0
3.543 0.0036037 0.0010066 -0.029435 -0.0015133 0 -5.6664e-06 -0.00012827 -0.00062816 0.0001608 0.0063713 -0.001545 -0.016269 0 0 0 0 0 0 0 0 0 0 0 0 0 0 0 0 0 0 0 0.00047323 0 0 0 0 0 0
3.5469 0.0023694 3.1403e-05 -0.023153 -0.00093434 0 0.0011453 -0.00061548 -0.0010343 0.0010831 0.0089904 -0.0011212 -0.024652 0 0 0 0 0 0 0 0 0 0 0 0 0 0 0 0 0 0 0 0.0013382 0 0 0 0 0 0
3.5508 0.00031835 -0.0011557 -0.013481 0.00033955 0 0.0026381 -0.0010655 -0.0018808 0.002777 0.0076933 -0.0015971 -0.01312 0 0 0 0 0 0 0 0 0 0 0 0 0 0 0 0 0 0 0 0.0026707 0 0 0 0 0 0
3.5547 -0.002134 -0.0018378 -0.0017071 0.001262 0 0.0038497 -0.0010588 -0.0031928 0.0044311 0.0037106 -0.002573 0.0045172 0 0 0 0 0 0 0 0 0 0 0 0 0 0 0 0 0 0 0 0.0043196 0 0 0 0 0 0
3.5586 -0.0042219 -0.0015314 0.010725 0.00098454 0 0.0038282 -0.00052504 -0.004424 0.0046951 7.1862e-05 -0.0029352 0.008252 0 0 0 0 0 0 0 0 0 0 0 0 0 0 0 0 0 0 0 0.0056447 0 0 0 0 0 0
3.5625 -0.0053985 -0.00052761 0.022164 -0.00030686 0 0.0022151 0.00015512 -0.0046616 0.0030835 -0.0011398 -0.002003 -0.0069336 0 0 0 0 0 0 0 0 0 0 0 0 0 0 0 0 0 0 0 0.0061776 0 0 0 0 0 0
3.5664 -0.0056332 0.00026401 0.030586 -0.0015192 0 -0.00019929 0.00048118 -0.0033969 0.000634 -0.00034664 -0.00034638 -0.026472 0 0 0 0 0 0 0 0 0 0 0 0 0 0 0 0 0 0 0 0.0059013 0 0 0 0 0 0
3.5703 -0.0051843 0.00013106 0.033922 -0.0016482 0 -0.0019648 0.00031395 -0.0011557 -0.00099156 0.00054764 0.00070919 -0.031537 0 0 0 0 0 0 0 0 0 0 0 0 0 0 0 0 0 0 0 0.0049431 0 0 0 0 0 0
3.5742 -0.0041955 -0.00074972 0.030977 -0.00066977 0 -0.0021412 2.5538e-05 0.0007932 -0.0010687 0.00036441 0.0004777 -0.017151 0 0 0 0 0 0 0 0 0 0 0 0 0 0 0 0 0 0 0 0.0032373 0 0 0 0 0 0
3.5781 -0.0026179 -0.0014713 0.022247 0.00053106 0 -0.0010708 0.00011312 0.0015342 -0.00040404 -0.00042413 -0.00029092 0.005062 0 0 0 0 0 0 0 0 0 0 0 0 0 0 0 0 0 0 0 0.00069817 0 0 0 0 0 0
3.582 -0.00050765 -0.0012675 0.0098437 0.0010665 0 -3.45e-05 0.00061393 0.0013227 -0.00037816 -0.00078546 -0.00015951 0.020096 0 0 0 0 0 0 0 0 0 0 0 0 0 0 0 0 0 0 0 -0.002295 0 0 0 0 0 0
3.5859 0.0017317 -0.00021386 -0.0034876 0.00084601 0 -0.00012641 0.00093244 0.0012172 -0.0015049 -0.00060416 0.0014463 0.023312 0 0 0 0 0 0 0 0 0 0 0 0 0 0 0 0 0 0 0 -0.0048011 0 0 0 0 0 0
3.5898 0.0035224 0.00092446 -0.015476 0.00050851 0 -0.0013748 0.00034907 0.0018727 -0.0030018 -0.00068355 0.0035733 0.021125 0 0 0 0 0 0 0 0 0 0 0 0 0 0 0 0 0 0 0 -0.0059213 0 0 0 0 0 0
3.5938 0.0045359 0.0014613 -0.024776 0.00065962 0 -0.0028136 -0.0012128 0.0028066 -0.0036847 -0.0014243 0.0047104 0.020606 0 0 0 0 0 0 0 0 0 0 0 0 0 0 0 0 0 0 0 -0.0055656 0 0 0 0 0 0
3.5977 0.0048719 0.0013308 -0.030697 0.0012614 0 -0.0032995 -0.0029327 0.0029697 -0.003106 -0.0020322 0.0043249 0.021211 0 0 0 0 0 0 0 0 0 0 0 0 0 0 0 0 0 0 0 -0.0045442 0 0 0 0 0 0
3.6016 0.0047756 0.00090848 -0.032751 0.0017697 0 -0.0023022 -0.0036972 0.0019846 -0.0017717 -0.0014041 0.0032686 0.017436 0 0 0 0 0 0 0 0 0 0 0 0 0 0 0 0 0 0 0 -0.0038022 0 0 0 0 0 0
3.6055 0.0042302 0.00046626 -0.030499 0.0017784 0 -0.00011865 -0.0030574 0.00063658 -0.00042184 0.00035461 0.0026619 0.007696 0 0 0 0 0 0 0 0 0 0 0 0 0 0 0 0 0 0 0 -0.003531 0 0 0 0 0 0
3.6094 0.0029327 -3.6381e-05 -0.023741 0.0014334 0 0.0024247 -0.0016204 4.0143e-05 0.00066195 0.0017528 0.0026088 -0.0019753 0 0 0 0 0 0 0 0 0 0 0 0 0 0 0 0 0 0 0 -0.0030472 0 0 0 0 0 0
3.6133 0.0007168 -0.00064135 -0.012878 0.0012016 0 0.0043995 -0.00046751 0.00042815 0.0016076 0.0014933 0.0022567 -0.0040344 0 0 0 0 0 0 0 0 0 0 0 0 0 0 0 0 0 0 0 -0.0015474 0 0 0 0 0 0
3.6172 -0.0020477 -0.0010713 0.00075748 0.0013003 0 0.005108 -0.00015787 0.00095051 0.0024446 3.475e-05 0.0010824 0.0017183 0 0 0 0 0 0 0 0 0 0 0 0 0 0 0 0 0 0 0 0.0010313 0 0 0 0 0 0
3.6211 -0.0045525 -0.00091868 0.014787 0.0014197 0 0.0043372 -0.00030913 0.00069117 0.0028967 -0.00076551 -0.00021586 0.0068122 0 0 0 0 0 0 0 0 0 0 0 0 0 0 0 0 0 0 0 0.0038691 0 0 0 0 0 0
3.625 -0.0060745 -0.00017749 0.026206 0.0010128 0 0.0025148 -0.00014773 -0.00030856 0.0027159 0.00034809 -0.00041483 0.0022097 0 0 0 0 0 0 0 0 0 0 0 0 0 0 0 0 0 0 0 0.005892 0 0 0 0 0 0
3.6289 -0.0063957 0.00056194 0.032436 -0.00016727 0 0.00057034 0.00059484 -0.0012155 0.00205 0.0026024 0.00066908 -0.012472 0 0 0 0 0 0 0 0 0 0 0 0 0 0 0 0 0 0 0 0.0065005 0 0 0 0 0 0
3.6328 -0.0057331 0.00061087 0.032511 -0.0018126 0 -0.00060292 0.0014121 -0.0015103 0.0013262 0.0039429 0.0016244 -0.027956 0 0 0 0 0 0 0 0 0 0 0 0 0 0 0 0 0 0 0 0.0057691 0 0 0 0 0 0
3.6367 -0.0043566 -9.2479e-05 0.027458 -0.0032838 0 -0.00078446 0.0016412 -0.0016385 0.00079974 0.0030984 0.00075163 -0.033221 0 0 0 0 0 0 0 0 0 0 0 0 0 0 0 0 0 0 0 0.0041374 0 0 0 0 0 0
3.6406 -0.0023842 -0.00083434 0.019365 -0.0040565 0 -0.00059663 0.0012381 -0.0023566 0.0003542 0.00068387 -0.0020421 -0.024421 0 0 0 0 0 0 0 0 0 0 0 0 0 0 0 0 0 0 0 0.0020683 0 0 0 0 0 0
3.6445 3.8308e-05 -0.00077922 0.0098424 -0.0039992 0 -0.0009494 0.00081207 -0.003549 -0.00021557 -0.0017013 -0.0048403 -0.0068981 0 0 0 0 0 0 0 0 0 0 0 0 0 0 0 0 0 0 0 -2.1961e-05 0 0 0 0 0 0
3.6484 0.0024818 0.00021648 -0.00069173 -0.0033274 0 -0.0021842 0.00088358 -0.0040283 -0.00084223 -0.0031022 -0.0053874 0.010117 0 0 0 0 0 0 0 0 0 0 0 0 0 0 0 0 0 0 0 -0.0017219 0 0 0 0 0 0
3.6523 0.0043205 0.0014555 -0.012173 -0.0023645 0 -0.0036985 0.0012435 -0.0027478 -0.0012318 -0.0036597 -0.003201 0.020103 0 0 0 0 0 0 0 0 0 0 0 0 0 0 0 0 0 0 0 -0.002747 0 0 0 0 0 0
3.6563 0.0051497 0.0020392 -0.023422 -0.001329 0 -0.0044261 0.0011955 -0.00013908 -0.0012356 -0.0036813 -9.6219e-07 0.021599 0 0 0 0 0 0 0 0 0 0 0 0 0 0 0 0 0 0 0 -0.0031643 0 0 0 0 0 0
3.6602 0.0050785 0.0016247 -0.031753 -0.00026814 0 -0.0037416 0.00043742 0.0020132 -0.0010279 -0.0029004 0.0019325 0.016161 0 0 0 0 0 0 0 0 0 0 0 0 0 0 0 0 0 0 0 -0.0033688 0 0 0 0 0 0
3.6641 0.0045389 0.00059282 -0.034348 0.00086404 0 -0.0019617 -0.00045007 0.0021987 -0.00084769 -0.0010715 0.0017785 0.0055627 0 0 0 0 0 0 0 0 0 0 0 0 0 0 0 0 0 0 0 -0.0036789 0 0 0 0 0 0
3.668 0.0037934 -0.00040187 -0.03021 0.0020542 0 -3.1944e-05 -0.0005463 0.00066156 -0.00067487 0.00097429 0.00064583 -0.0089601 0 0 0 0 0 0 0 0 0 0 0 0 0 0 0 0 0 0 0 -0.0039233 0 0 0 0 0 0
3.6719 0.0026882 -0.0009431 -0.020797 0.0031096 0 0.0012367 0.00037353 -0.00082795 -0.00031841 0.0016009 0.00027503 -0.025767 0 0 0 0 0 0 0 0 0 0 0 0 0 0 0 0 0 0 0 -0.0035325 0 0 0 0 0 0
3.6758 0.00093751 -0.00097631 -0.0088126 0.0036872 0 0.0016685 0.0014698 -0.00067679 0.00018462 0.00015077 0.0014549 -0.041966 0 0 0 0 0 0 0 0 0 0 0 0 0 0 0 0 0 0 0 -0.0021471 0 0 0 0 0 0
3.6797 -0.0013707 -0.00063308 0.0035423 0.0034997 0 0.001612 0.0016199 0.0011002 0.00044915 -0.0017996 0.0036172 -0.05361 0 0 0 0 0 0 0 0 0 0 0 0 0 0 0 0 0 0 0 -0.00014078 0 0 0 0 0 0
3.6836 -0.0036191 -0.00011018 0.01511 0.0025619 0 0.0014802 0.00056975 0.003079 0.00017998 -0.0016327 0.0056366 -0.056814 0 0 0 0 0 0 0 0 0 0 0 0 0 0 0 0 0 0 0 0.001549 0 0 0 0 0 0
3.6875 -0.0050517 0.00030096 0.024933 0.0012481 0 0.0014232 -0.00076104 0.0038492 -0.00033292 0.0014816 0.0067414 -0.049574 0 0 0 0 0 0 0 0 0 0 0 0 0 0 0 0 0 0 0 0.0021874 0 0 0 0 0 0
3.6914 -0.00532 0.00027067 0.031434 6.5636e-05 0 0.0013335 -0.0011458 0.0031202 -0.00037814 0.005201 0.0067193 -0.033864 0 0 0 0 0 0 0 0 0 0 0 0 0 0 0 0 0 0 0 0.0018468 0 0 0 0 0 0
3.6953 -0.0046429 -0.000291 0.03287 -0.00067578 0 0.0010237 -0.00018359 0.0015847 0.00038493 0.0059919 0.0056268 -0.016387 0 0 0 0 0 0 0 0 0 0 0 0 0 0 0 0 0 0 0 0.0012269 0 0 0 0 0 0
3.6992 -0.0034703 -0.0010014 0.028644 -0.0010018 0 0.00036714 0.0014329 6.167e-05 0.0013934 0.002751 0.0036486 -0.0059284 0 0 0 0 0 0 0 0 0 0 0 0 0 0 0 0 0 0 0 0.00089247 0 0 0 0 0 0
3.7031 -0.0020569 -0.0011988 0.019909 -0.0011161 0 -0.00062281 0.0026618 -0.00099858 0.0016429 -0.0017615 0.0012342 -0.0077028 0 0 0 0 0 0 0 0 0 0 0 0 0 0 0 0 0 0 0 0.00075061 0 0 0 0 0 0
3.707 -0.00039057 -0.00051506 0.008711 -0.0011578 0 -0.0017248 0.0029818 -0.0013568 0.00076039 -0.0034392 -0.00093653 -0.018976 0 0 0 0 0 0 0 0 0 0 0 0 0 0 0 0 0 0 0 0.00031325 0 0 0 0 0 0
3.7109 0.0015208 0.00071798 -0.0033491 -0.0011516 0 -0.0025227 0.0025356 -0.00081981 -0.00049772 -0.00085558 -0.0023939 -0.030788 0 0 0 0 0 0 0 0 0 0 0 0 0 0 0 0 0 0 0 -0.00059175 0 0 0 0 0 0
3.7148 0.0033913 0.0016985 -0.015376 -0.001159 0 -0.0026196 0.0016451 0.00043888 -0.0009543 0.0033746 -0.003284 -0.035459 0 0 0 0 0 0 0 0 0 0 0 0 0 0 0 0 0 0 0 -0.0014943 0 0 0 0 0 0
3.7188 0.0047399 0.0018412 -0.026204 -0.0013542 0 -0.0019666 0.00046074 0.0015251 -0.00020989 0.005306 -0.0041539 -0.033119 0 0 0 0 0 0 0 0 0 0 0 0 0 0 0 0 0 0 0 -0.0017286 0 0 0 0 0 0
3.7227 0.0052163 0.0012395 -0.033642 -0.0018338 0 -0.00097693 -0.0008556 0.0012369 0.00098391 0.0035607 -0.005232 -0.030315 0 0 0 0 0 0 0 0 0 0 0 0 0 0 0 0 0 0 0 -0.0011516 0 0 0 0 0 0
3.7266 0.0048113 0.00045857 -0.035273 -0.0023485 0 -0.00021226 -0.0018455 -0.00082273 0.0015805 0.00038563 -0.0060085 -0.031563 0 0 0 0 0 0 0 0 0 0 0 0 0 0 0 0 0 0 0 -0.00030684 0 0 0 0 0 0
3.7305 0.0037576 -6.3352e-05 -0.030264 -0.0023481 0 0.00011835 -0.0019745 -0.0035614 0.001337 -0.00098256 -0.0056721 -0.032927 0 0 0 0 0 0 0 0 0 0 0 0 0 0 0 0 0 0 0 0.00017205 0 0 0 0 0 0
3.7344 0.0022816 -0.00034636 -0.020258 -0.0014364 0 0.00031687 -0.0012432 -0.0050884 0.00091965 0.00039462 -0.0039863 -0.025491 0 0 0 0 0 0 0 0 0 0 0 0 0 0 0 0 0 0 0 0.00025785 0 0 0 0 0 0
3.7383 0.00049732 -0.00064357 -0.0082545 0.00018338 0 0.00078926 -0.00039925 -0.004306 0.00096796 0.00263 -0.00164 -0.0059896 0 0 0 0 0 0 0 0 0 0 0 0 0 0 0 0 0 0 0 0.00053352 0 0 0 0 0 0
3.7422 -0.0014738 -0.0010315 0.003462 0.0017903 0 0.0014911 -0.00029664 -0.0018532 0.001291 0.0033689 0.00032008 0.01703 0 0 0 0 0 0 0 0 0 0 0 0 0 0 0 0 0 0 0 0.0014769 0 0 0 0 0 0
3.7461 -0.0033501 -0.0013419 0.01419 0.0027528 0 0.001876 -0.00098199 0.00056311 0.0011626 0.0021085 0.0013441 0.029569 0 0 0 0 0 0 0 0 0 0 0 0 0 0 0 0 0 0 0 0.00281 0 0 0 0 0 0
3.75 -0.0047192 -0.0014639 0.023738 0.0030428 0 0.0014694 -0.0015643 0.001736 0.00031508 7.2386e-05 0.0016283 0.025643 0 0 0 0 0 0 0 0 0 0 0 0 0 0 0 0 0 0 0 0.0036383 0 0 0 0 0 0
3.7539 -0.0052426 -0.0015478 0.030873 0.0030816 0 0.00044471 -0.0011399 0.0018195 -0.00063892 -0.0016566 0.0016383 0.013673 0 0 0 0 0 0 0 0 0 0 0 0 0 0 0 0 0 0 0 0.0032421 0 0 0 0 0 0
3.7578 -0.0048361 -0.0017813 0.033283 0.0030771 0 -0.00049264 0.00017866 0.0017493 -0.00092217 -0.0031755 0.0016144 0.0082424 0 0 0 0 0 0 0 0 0 0 0 0 0 0 0 0 0 0 0 0.0016853 0 0 0 0 0 0
3.7617 -0.0036713 -0.002009 0.029286 0.0026499 0 -0.00084228 0.0013008 0.0020829 -0.00058379 -0.0048427 0.0016305 0.015387 0 0 0 0 0 0 0 0 0 0 0 0 0 0 0 0 0 0 0 -0.00035371 0 0 0 0 0 0
3.7656 -0.0020333 -0.0017472 0.019465 0.0012825 0 -0.00083879 0.0012961 0.0025928 -0.00050326 -0.0059727 0.001924 0.027139 0 0 0 0 0 0 0 0 0 0 0 0 0 0 0 0 0 0 0 -0.0022481 0 0 0 0 0 0
3.7695 -0.00018802 -0.00070447 0.0064842 -0.0008358 0 -0.0011194 0.00041237 0.0028601 -0.001312 -0.0052142 0.0028017 0.031214 0 0 0 0 0 0 0 0 0 0 0 0 0 0 0 0 0 0 0 -0.003802 0 0 0 0 0 0
3.7734 0.0016496 0.0007389 -0.0066849 -0.0025904 0 -0.0018652 -0.00016329 0.0028859 -0.0024936 -0.0023784 0.0040507 0.024841 0 0 0 0 0 0 0 0 0 0 0 0 0 0 0 0 0 0 0 -0.0049933 0 0 0 0 0 0
3.7773 0.0032795 0.0017021 -0.018253 -0.0028124 0 -0.0024286 0.00043466 0.002871 -0.0028076 0.00065709 0.0046449 0.016954 0 0 0 0 0 0 0 0 0 0 0 0 0 0 0 0 0 0 0 -0.005552 0 0 0 0 0 0
3.7813 0.0044899 0.0015521 -0.0275 -0.0014837 0 -0.0019731 0.0018282 0.0025657 -0.0016555 0.0015028 0.0034218 0.016332 0 0 0 0 0 0 0 0 0 0 0 0 0 0 0 0 0 0 0 -0.0050446 0 0 0 0 0 0
3.7852 0.0050726 0.00049152 -0.03368 2.4535e-05 0 -0.00046983 0.0027877 0.0012813 0.00015191 -0.00017223 0.00028116 0.019892 0 0 0 0 0 0 0 0 0 0 0 0 0 0 0 0 0 0 0 -0.0034577 0 0 0 0 0 0
3.7891 0.0048678 -0.0006232 -0.035546 0.00011593 0 0.001108 0.0024652 -0.0011838 0.0011602 -0.0020141 -0.0033634 0.015771 0 0 0 0 0 0 0 0 0 0 0 0 0 0 0 0 0 0 0 -0.0015268 0 0 0 0 0 0
3.793 0.0038286 -0.0010437 -0.032125 -0.001501 0 0.001719 0.0011317 -0.0038007 0.00078257 -0.0013045 -0.0055508 -0.0014222 0 0 0 0 0 0 0 0 0 0 0 0 0 0 0 0 0 0 0 -0.00021973 0 0 0 0 0 0
3.7969 0.0020872 -0.00070128 -0.023733 -0.0034586 0 0.0013373 -0.00027142 -0.0049176 -9.7191e-05 0.0021055 -0.0053418 -0.02115 0 0 0 0 0 0 0 0 0 0 0 0 0 0 0 0 0 0 0 0.00023354 0 0 0 0 0 0
3.8008 -2.6135e-05 -8.487e-05 -0.01198 -0.0039887 0 0.00094625 -0.0011152 -0.0038689 -9.3062e-05 0.0054456 -0.0034688 -0.026073 0 0 0 0 0 0 0 0 0 0 0 0 0 0 0 0 0 0 0 0.00068317 0 0 0 0 0 0
3.8047 -0.0020723 0.00031499 0.0011592 -0.0025902 0 0.0013797 -0.0014782 -0.001864 0.0012059 0.0057385 -0.0014847 -0.011388 0 0 0 0 0 0 0 0 0 0 0 0 0 0 0 0 0 0 0 0.0022103 0 0 0 0 0 0
3.8086 -0.0036773 0.00035759 0.01404 -0.00044853 0 0.0022807 -0.0016685 -0.00096805 0.0028244 0.002749 -0.00038725 0.0073236 0 0 0 0 0 0 0 0 0 0 0 0 0 0 0 0 0 0 0 0.0048193 0 0 0 0 0 0
3.8125 -0.0046627 0.00013583 0.025115 0.00079159 0 0.0024033 -0.0016462 -0.0020339 0.0034125 -0.00088205 -0.00012598 0.0084148 0 0 0 0 0 0 0 0 0 0 0 0 0 0 0 0 0 0 0 0.0070674 0 0 0 0 0 0
3.8164 -0.0050137 -0.00027794 0.032489 0.00061861 0 0.0010063 -0.0011185 -0.00374 0.0025185 -0.0023118 -0.0002527 -0.013114 0 0 0 0 0 0 0 0 0 0 0 0 0 0 0 0 0 0 0 0.0072044 0 0 0 0 0 0
3.8203 -0.0047286 -0.00081959 0.034376 -4.1802e-06 0 -0.0011842 -0.00011464 -0.0038388 0.00082209 -0.0010757 -0.00066674 -0.039025 0 0 0 0 0 0 0 0 0 0 0 0 0 0 0 0 0 0 0 0.0048247 0 0 0 0 0 0
3.8242 -0.0037372 -0.001228 0.03033 0.00018046 0 -0.0025724 0.00080793 -0.0013835 -0.00071421 0.00096043 -0.0014803 -0.045592 0 0 0 0 0 0 0 0 0 0 0 0 0 0 0 0 0 0 0 0.0013782 0 0 0 0 0 0
3.8281 -0.0020136 -0.0010726 0.021844 0.001333 0 -0.0022768 0.0010901 0.0023649 -0.0016945 0.001834 -0.002326 -0.027574 0 0 0 0 0 0 0 0 0 0 0 0 0 0 0 0 0 0 0 -0.0010662 0 0 0 0 0 0
3.832 0.00022426 -0.00016593 0.011322 0.0023791 0 -0.0010023 0.00080698 0.0052175 -0.0022807 0.0013106 -0.0022667 -0.0029278 0 0 0 0 0 0 0 0 0 0 0 0 0 0 0 0 0 0 0 -0.0016547 0 0 0 0 0 0
3.8359 0.0024811 0.0010617 0.0003293 0.0021974 0 -0.00023771 0.00057858 0.0060657 -0.0025982 0.0005674 -0.00073371 0.0067481 0 0 0 0 0 0 0 0 0 0 0 0 0 0 0 0 0 0 0 -0.0013873 0 0 0 0 0 0
3.8398 0.0042203 0.0017582 -0.010931 0.00080907 0 -0.00064093 0.00079939 0.0055022 -0.002439 0.00055187 0.0015208 -0.0011554 0 0 0 0 0 0 0 0 0 0 0 0 0 0 0 0 0 0 0 -0.0019421 0 0 0 0 0 0
3.8438 0.0051725 0.0013668 -0.022238 -0.00067594 0 -0.0013679 0.0011147 0.0046314 -0.0016052 0.0010583 0.0027725 -0.0088845 0 0 0 0 0 0 0 0 0 0 0 0 0 0 0 0 0 0 0 -0.0038802 0 0 0 0 0 0
3.8477 0.0054055 0.00017786 -0.031656 -0.0012129 0 -0.0010632 0.00082489 0.0036817 -0.00034622 0.001337 0.001906 0.00086637 0 0 0 0 0 0 0 0 0 0 0 0 0 0 0 0 0 0 0 -0.0060192 0 0 0 0 0 0
3.8516 0.0050845 -0.00088777 -0.035787 -0.00079243 0 0.0005927 -0.00022408 0.002085 0.00074964 0.001163 -0.00036723 0.025164 0 0 0 0 0 0 0 0 0 0 0 0 0 0 0 0 0 0 0 -0.0065487 0 0 0 0 0 0
3.8555 0.0041979 -0.0010941 -0.0322 -0.00024896 0 0.0024762 -0.0013402 -0.00021722 0.0013071 0.00099884 -0.0020569 0.043626 0 0 0 0 0 0 0 0 0 0 0 0 0 0 0 0 0 0 0 -0.0047224 0 0 0 0 0 0
3.8594 0.0025806 -0.00050657 -0.021742 -0.00025195 0 0.0031791 -0.0016789 -0.0020431 0.0014767 0.0012551 -0.001765 0.040206 0 0 0 0 0 0 0 0 0 0 0 0 0 0 0 0 0 0 0 -0.0014776 0 0 0 0 0 0
3.8633 0.00023899 0.00016901 -0.0082502 -0.00065308 0 0.0024504 -0.0011404 -0.0019601 0.0016475 0.0017591 2.7706e-05 0.019903 0 0 0 0 0 0 0 0 0 0 0 0 0 0 0 0 0 0 0 0.0014901 0 0 0 0 0 0
3.8672 -0.0023795 0.00029585 0.0042403 -0.00084363 0 0.0013773 -0.00041046 -1.0097e-05 0.0019591 0.0020703 0.0015585 0.0026588 0 0 0 0 0 0 0 0 0 0 0 0 0 0 0 0 0 0 0 0.0031379 0 0 0 0 0 0
3.8711 -0.0045124 -0.00017356 0.014083 -0.00058859 0 0.001172 -0.00010444 0.001894 0.0022199 0.0020584 0.0015431 0.0020605 0 0 0 0 0 0 0 0 0 0 0 0 0 0 0 0 0 0 0 0.003604 0 0 0 0 0 0
3.875 -0.0055425 -0.00080391 0.02196 -0.00032312 0 0.0019138 -5.79e-05 0.0016347 0.0022581 0.0018889 0.0002134 0.012271 0 0 0 0 0 0 0 0 0 0 0 0 0 0 0 0 0 0 0 0.0035715 0 0 0 0 0 0
3.8789 -0.0053746 -0.0011536 0.028542 -0.00060278 0 0.0025541 0.00036274 -0.00096084 0.0021598 0.0015255 -0.0012956 0.016378 0 0 0 0 0 0 0 0 0 0 0 0 0 0 0 0 0 0 0 0.0033831 0 0 0 0 0 0
3.8828 -0.0043863 -0.0010737 0.032603 -0.0014025 0 0.002065 0.0013082 -0.0037684 0.0020465 0.00062508 -0.0022555 0.0056286 0 0 0 0 0 0 0 0 0 0 0 0 0 0 0 0 0 0 0 0.0028745 0 0 0 0 0 0
3.8867 -0.0030359 -0.00063311 0.031653 -0.002092 0 0.00044952 0.0020498 -0.0043018 0.0017368 -0.00084877 -0.0027885 -0.011628 0 0 0 0 0 0 0 0 0 0 0 0 0 0 0 0 0 0 0 0.0019025 0 0 0 0 0 0
3.8906 -0.0015281 5.7096e-05 0.024363 -0.0020828 0 -0.0013723 0.001703 -0.0020476 0.00086414 -0.0021216 -0.0031558 -0.019632 0 0 0 0 0 0 0 0 0 0 0 0 0 0 0 0 0 0 0 0.00074625 0 0 0 0 0 0
3.8945 0.00017306 0.00083674 0.012189 -0.0013728 0 -0.0025031 0.00027827 0.0011136 -0.00056825 -0.0021338 -0.0030873 -0.011529 0 0 0 0 0 0 0 0 0 0 0 0 0 0 0 0 0 0 0 -0.00016511 0 0 0 0 0 0
3.8984 0.0020781 0.0014024 -0.0014019 -0.00039792 0 -0.0027603 -0.0011892 0.0027471 -0.0018815 -0.0007355 -0.0021933 0.005016 0 0 0 0 0 0 0 0 0 0 0 0 0 0 0 0 0 0 0 -0.0008212 0 0 0 0 0 0
3.9023 0.0039711 0.0014139 -0.013155 0.0005308 0 -0.0025246 -0.0016518 0.0020671 -0.0021748 0.00087465 -0.00092104 0.01674 0 0 0 0 0 0 0 0 0 0 0 0 0 0 0 0 0 0 0 -0.0016986 0 0 0 0 0 0
3.9063 0.0054552 0.00081254 -0.021484 0.0014586 0 -0.0021556 -0.0011054 0.000384 -0.0011607 0.0012218 -0.00058108 0.016756 0 0 0 0 0 0 0 0 0 0 0 0 0 0 0 0 0 0 0 -0.0031319 0 0 0 0 0 0
3.9102 0.0061449 -1.5095e-05 -0.026142 0.0024246 0 -0.0017129 -0.00052396 -0.000426 0.00052493 0.00010223 -0.001995 0.0076268 0 0 0 0 0 0 0 0 0 0 0 0 0 0 0 0 0 0 0 -0.0046848 0 0 0 0 0 0
3.9141 0.0058069 -0.00051699 -0.027084 0.0030606 0 -0.0011489 -0.00077355 0.0002724 0.0019018 -0.001164 -0.00417 -0.0042753 0 0 0 0 0 0 0 0 0 0 0 0 0 0 0 0 0 0 0 -0.0053229 0 0 0 0 0 0
3.918 0.0043984 -0.00048451 -0.02408 0.0028071 0 -0.00052118 -0.0017285 0.0015291 0.0024836 -0.0011698 -0.0047622 -0.014181 0 0 0 0 0 0 0 0 0 0 0 0 0 0 0 0 0 0 0 -0.0043332 0 0 0 0 0 0
3.9219 0.0020959 -0.00024749 -0.017312 0.0016207 0 0.00011112 -0.0025068 0.0020053 0.0024791 3.077e-05 -0.0022527 -0.019022 0 0 0 0 0 0 0 0 0 0 0 0 0 0 0 0 0 0 0 -0.002072 0 0 0 0 0 0
3.9258 -0.00065961 -0.00031138 -0.0079138 0.0003119 0 0.00086154 -0.0024412 0.0013044 0.0022621 0.0010336 0.0023017 -0.016031 0 0 0 0 0 0 0 0 0 0 0 0 0 0 0 0 0 0 0 0.00026827 0 0 0 0 0 0
3.9297 -0.0032166 -0.00081243 0.0024118 -6.5747e-05 0 0.0018537 -0.0016471 0.00015576 0.0018747 0.00071757 0.0059197 -0.0049628 0 0 0 0 0 0 0 0 0 0 0 0 0 0 0 0 0 0 0 0.0016723 0 0 0 0 0 0
3.9336 -0.0049665 -0.0013833 0.012258 0.0007149 0 0.0028316 -0.00066091 -0.00048224 0.0011887 -0.00051236 0.006302 0.0083887 0 0 0 0 0 0 0 0 0 0 0 0 0 0 0 0 0 0 0 0.0020889 0 0 0 0 0 0
3.9375 -0.0056617 -0.0015592 0.020762 0.0016755 0 0.0031324 0.00024281 -0.00030693 0.00039993 -0.0012923 0.0038433 0.014379 0 0 0 0 0 0 0 0 0 0 0 0 0 0 0 0 0 0 0 0.0022278 0 0 0 0 0 0
3.9414 -0.0055073 -0.0012464 0.027001 0.0014868 0 0.0022935 0.00118 0.00029306 3.0356e-05 -0.00091064 0.0010657 0.008305 0 0 0 0 0 0 0 0 0 0 0 0 0 0 0 0 0 0 0 0.0026386 0 0 0 0 0 0
3.9453 -0.004895 -0.00073465 0.029497 -0.00020006 0 0.00072151 0.0021895 0.00086159 0.00026384 1.7013e-05 0.00015675 -0.003202 0 0 0 0 0 0 0 0 0 0 0 0 0 0 0 0 0 0 0 0.003054 0 0 0 0 0 0
3.9492 -0.004013 -0.00029733 0.026789 -0.0022962 0 -0.00044009 0.0029208 0.0013496 0.00045724 0.00055449 0.0011628 -0.0072205 0 0 0 0 0 0 0 0 0 0 0 0 0 0 0 0 0 0 0 0.002664 0 0 0 0 0 0
3.9531 -0.0027235 9.6544e-05 0.018719 -0.0032144 0 -0.00032158 0.002969 0.0019682 -0.0003326 0.00073144 0.0024894 0.0021357 0 0 0 0 0 0 0 0 0 0 0 0 0 0 0 0 0 0 0 0.0010116 0 0 0 0 0 0
3.957 -0.00083984 0.00061303 0.0070646 -0.0023136 0 0.00077488 0.0024132 0.0027087 -0.0021605 0.0013659 0.0028116 0.016122 0 0 0 0 0 0 0 0 0 0 0 0 0 0 0 0 0 0 0 -0.0014037 0 0 0 0 0 0
3.9609 0.0014882 0.0011822 -0.0053295 -0.00043248 0 0.0016245 0.0017842 0.0031467 -0.0037053 0.0026224 0.0021761 0.01902 0 0 0 0 0 0 0 0 0 0 0 0 0 0 0 0 0 0 0 -0.0034035 0 0 0 0 0 0
3.9648 0.0036995 0.0014505 -0.016154 0.00097022 0 0.0013272 0.001423 0.0027783 -0.003309 0.0032939 0.0013177 0.0042039 0 0 0 0 0 0 0 0 0 0 0 0 0 0 0 0 0 0 0 -0.0040133 0 0 0 0 0 0
3.9688 0.0051486 0.0011738 -0.024437 0.0011548 0 0.00025267 0.0010584 0.0015499 -0.00068956 0.0020464 0.00038863 -0.018195 0 0 0 0 0 0 0 0 0 0 0 0 0 0 0 0 0 0 0 -0.0031562 0 0 0 0 0 0
3.9727 0.0055077 0.00058161 -0.02991 0.00060059 0 -0.00037054 0.00023425 3.5801e-05 0.0024716 -0.00067134 -0.0011647 -0.030439 0 0 0 0 0 0 0 0 0 0 0 0 0 0 0 0 0 0 0 -0.0015979 0 0 0 0 0 0
3.9766 0.0048639 0.00022205 -0.031885 0.00029333 0 0.00019273 -0.00088087 -0.00094983 0.0038737 -0.0025304 -0.0034633 -0.023567 0 0 0 0 0 0 0 0 0 0 0 0 0 0 0 0 0 0 0 -0.00027424 0 0 0 0 0 0
3.9805 0.0034887 0.00039557 -0.02911 0.00066876 0 0.0013864 -0.0013905 -0.00099803 0.0026724 -0.0016058 -0.0053791 -0.0040354 0 0 0 0 0 0 0 0 0 0 0 0 0 0 0 0 0 0 0 0.00040098 0 0 0 0 0 0
3.9844 0.0016015 0.00080636 -0.020891 0.0013115 0 0.0020307 -0.00059944 -0.00045101 0.00024303 0.0013302 -0.0053106 0.015053 0 0 0 0 0 0 0 0 0 0 0 0 0 0 0 0 0 0 0 0.00071961 0 0 0 0 0 0
3.9883 -0.00060733 0.00085073 -0.0083127 0.001588 0 0.001715 0.0010185 -0.0001129 -0.0011339 0.0032806 -0.0028661 0.026946 0 0 0 0 0 0 0 0 0 0 0 0 0 0 0 0 0 0 0 0.0012819 0 0 0 0 0 0
3.9922 -0.002795 0.00024961 0.005785 0.0013913 0 0.001307 0.0020483 -0.0005172 -0.00034956 0.0020962 0.00046705 0.034177 0 0 0 0 0 0 0 0 0 0 0 0 0 0 0 0 0 0 0 0.0023789 0 0 0 0 0 0
3.9961 -0.0044499 -0.00066007 0.018187 0.0011692 0 0.0019241 0.0015098 -0.0013638 0.0016972 -0.0010998 0.0025601 0.040347 0 0 0 0 0 0 0 0 0 0 0 0 0 0 0 0 0 0 0 0.0036487 0 0 0 0 0 0
4 -0.0051673 -0.0012711 0.026807 0.0012931 0 0.0034712 -5.7635e-05 -0.0016752 0.0031546 -0.0029351 0.0025589 0.042876 0 0 0 0 0 0 0 0 0 0 0 0 0 0 0 0 0 0 0 0.0042883 0 0 0 0 0 0
4.0039 -0.0049533 -0.0012756 0.031099 0.0015685 0 0.0044402 -0.001062 -0.00063995 0.0029397 -0.0013501 0.0014747 0.036405 0 0 0 0 0 0 0 0 0 0 0 0 0 0 0 0 0 0 0 0.0036783 0 0 0 0 0 0
4.0078 -0.004197 -0.00083951 0.031322 0.0014619 0 0.0033518 -0.00046786 0.0015464 0.0014545 0.0021113 0.0009186 0.022218 0 0 0 0 0 0 0 0 0 0 0 0 0 0 0 0 0 0 0 0.0019282 0 0 0 0 0 0
4.0117 -0.0032806 -0.00027542 0.027651 0.00076227 0 0.00040287 0.0011523 0.003647 -0.00013138 0.0038261 0.0014562 0.010794 0 0 0 0 0 0 0 0 0 0 0 0 0 0 0 0 0 0 0 -0.00014802 0 0 0 0 0 0
4.0156 -0.0022113 0.0003117 0.020058 -0.00010725 0 -0.0024496 0.0022472 0.0043082 -0.0010309 0.0018556 0.0023237 0.012706 0 0 0 0 0 0 0 0 0 0 0 0 0 0 0 0 0 0 0 -0.0016657 0 0 0 0 0 0
4.0195 -0.00067268 0.00096717 0.0089361 -0.00050434 0 -0.0031649 0.0018868 0.0031985 -0.0012669 -0.0020573 0.0025794 0.027548 0 0 0 0 0 0 0 0 0 0 0 0 0 0 0 0 0 0 0 -0.0023874 0 0 0 0 0 0
4.0234 0.0015244 0.0015629 -0.0042963 -0.00025678 0 -0.0014344 0.00060971 0.0013334 -0.0012389 -0.0043125 0.0021804 0.043752 0 0 0 0 0 0 0 0 0 0 0 0 0 0 0 0 0 0 0 -0.0028493 0 0 0 0 0 0
4.0273 0.0040351 0.0017227 -0.017285 0.00013447 0 0.0011289 -0.00029941 0.00024606 -0.0011587 -0.0030475 0.0017829 0.049793 0 0 0 0 0 0 0 0 0 0 0 0 0 0 0 0 0 0 0 -0.0037261 0 0 0 0 0 0
4.0313 0.006034 0.0011942 -0.027492 9.2172e-06 0 0.0025431 -0.00017385 0.00072448 -0.00095327 0.00027455 0.0017314 0.044311 0 0 0 0 0 0 0 0 0 0 0 0 0 0 0 0 0 0 0 -0.0050135 0 0 0 0 0 0
4.0352 0.0067121 0.00024904 -0.033063 -0.00076097 0 0.0021725 0.00053761 0.0022361 -0.00051642 0.0026732 0.0016435 0.034436 0 0 0 0 0 0 0 0 0 0 0 0 0 0 0 0 0 0 0 -0.0058526 0 0 0 0 0 0
4.0391 0.0057973 -0.00044008 -0.033286 -0.0016197 0 0.0010004 0.0010131 0.0034983 0.000128 0.0026085 0.0010974 0.025806 0 0 0 0 0 0 0 0 0 0 0 0 0 0 0 0 0 0 0 -0.005237 0 0 0 0 0 0
4.043 0.0036916 -0.00042008 -0.028506 -0.0018492 0 0.00040741 0.00099368 0.0035865 0.0008779 0.00097984 0.00041424 0.017042 0 0 0 0 0 0 0 0 0 0 0 0 0 0 0 0 0 0 0 -0.0029618 0 0 0 0 0 0
4.0469 0.0011736 6.4127e-05 -0.019735 -0.0012226 0 0.00083468 0.00082027 0.0025569 0.0015942 -0.0004138 0.00035487 0.0048672 0 0 0 0 0 0 0 0 0 0 0 0 0 0 0 0 0 0 0 0.00010216 0 0 0 0 0 0
4.0508 -0.0010477 0.00028942 -0.0082707 -0.00015466 0 0.0016154 0.00072171 0.0011544 0.002031 -0.00078466 0.0009923 -0.0078988 0 0 0 0 0 0 0 0 0 0 0 0 0 0 0 0 0 0 0 0.0026792 0 0 0 0 0 0
4.0547 -0.002619 -0.00021311 0.0044669 0.00073021 0 0.0019133 0.00042025 8.3559e-05 0.0018744 -0.00055996 0.0012515 -0.012948 0 0 0 0 0 0 0 0 0 0 0 0 0 0 0 0 0 0 0 0.0040499 0 0 0 0 0 0
4.0586 -0.0035592 -0.0011673 0.016903 0.0011255 0 0.0016217 -0.00039269 -0.00039586 0.0010423 -0.00019173 -2.7093e-05 -0.0060082 0 0 0 0 0 0 0 0 0 0 0 0 0 0 0 0 0 0 0 0.004402 0 0 0 0 0 0
4.0625 -0.0040879 -0.001808 0.027307 0.001162 0 0.0013025 -0.0013787 -0.00031769 -4.3816e-05 0.00054052 -0.0025339 0.0065076 0 0 0 0 0 0 0 0 0 0 0 0 0 0 0 0 0 0 0 0.0043412 0 0 0 0 0 0
4.0664 -0.0043959 -0.0016011 0.034034 0.0010985 0 0.001373 -0.0016721 0.00028693 -0.00066824 0.0018607 -0.0043405 0.013033 0 0 0 0 0 0 0 0 0 0 0 0 0 0 0 0 0 0 0 0.0041734 0 0 0 0 0 0
4.0703 -0.0044629 -0.00069247 0.035978 0.00098842 0 0.001513 -0.0007986 0.0013803 -0.0004659 0.0031115 -0.0036644 0.0091441 0 0 0 0 0 0 0 0 0 0 0 0 0 0 0 0 0 0 0 0.0037027 0 0 0 0 0 0
4.0742 -0.0040192 0.00030553 0.032938 0.00068106 0 0.00094535 0.00067977 0.0026629 0.00015931 0.0031278 -0.00084085 0.002187 0 0 0 0 0 0 0 0 0 0 0 0 0 0 0 0 0 0 0 0.0026341 0 0 0 0 0 0
4.0781 -0.0027173 0.00087706 0.025596 0.00010059 0 -0.00070712 0.001632 0.0035085 0.00039831 0.0015973 0.0016889 0.0021959 0 0 0 0 0 0 0 0 0 0 0 0 0 0 0 0 0 0 0 0.0010215 0 0 0 0 0 0
4.082 -0.00045387 0.00092764 0.015116 -0.00055397 0 -0.0028592 0.0014768 0.0033222 -0.00011981 -0.00033657 0.0015905 0.0094514 0 0 0 0 0 0 0 0 0 0 0 0 0 0 0 0 0 0 0 -0.0007398 0 0 0 0 0 0
4.0859 0.0023788 0.00066182 0.0027794 -0.00093353 0 -0.0042634 0.00070039 0.0020365 -0.00093497 -0.0011685 -0.0010962 0.013745 0 0 0 0 0 0 0 0 0 0 0 0 0 0 0 0 0 0 0 -0.0022634 0 0 0 0 0 0
4.0898 0.0049561 0.00030769 -0.010035 -0.00086281 0 -0.0039424 0.00021744 0.00026346 -0.001305 -0.00064167 -0.0039407 0.0069912 0 0 0 0 0 0 0 0 0 0 0 0 0 0 0 0 0 0 0 -0.0033779 0 0 0 0 0 0
4.0938 0.0064236 2.5049e-05 -0.021625 -0.00051365 0 -0.0019823 0.00035941 -0.0010614 -0.0010946 5.4384e-05 -0.0043791 -0.0053623 0 0 0 0 0 0 0 0 0 0 0 0 0 0 0 0 0 0 0 -0.0039838 0 0 0 0 0 0
4.0977 0.0063774 -3.253e-05 -0.029992 -0.00022885 0 0.00046531 0.00065338 -0.0012531 -0.00094229 -0.00023752 -0.0019858 -0.0082683 0 0 0 0 0 0 0 0 0 0 0 0 0 0 0 0 0 0 0 -0.0038748 0 0 0 0 0 0
4.1016 0.005062 0.00024022 -0.03337 -0.00015942 0 0.002004 0.00054108 -0.00026358 -0.0014422 -0.0012757 0.0013903 0.0067755 0 0 0 0 0 0 0 0 0 0 0 0 0 0 0 0 0 0 0 -0.0028923 0 0 0 0 0 0
4.1055 0.0031489 0.00070916 -0.030964 -8.3133e-05 0 0.0020297 6.8338e-05 0.0012995 -0.0022711 -0.0018267 0.003502 0.030994 0 0 0 0 0 0 0 0 0 0 0 0 0 0 0 0 0 0 0 -0.0012783 0 0 0 0 0 0
4.1094 0.0012834 0.00094646 -0.023303 0.00038471 0 0.0011779 -0.00028943 0.0024663 -0.0023554 -0.0013078 0.0035613 0.0454 0 0 0 0 0 0 0 0 0 0 0 0 0 0 0 0 0 0 0 0.0002893 0 0 0 0 0 0
4.1133 -0.00025347 0.00053911 -0.011942 0.0013554 0 0.00076842 -0.00034022 0.002395 -0.0010307 -0.00057493 0.0024048 0.038694 0 0 0 0 0 0 0 0 0 0 0 0 0 0 0 0 0 0 0 0.0011949 0 0 0 0 0 0
4.1172 -0.001564 -0.00046068 0.0011376 0.0024172 0 0.0016205 -0.00042383 0.00090222 0.0010433 -0.00083128 0.0012572 0.017393 0 0 0 0 0 0 0 0 0 0 0 0 0 0 0 0 0 0 0 0.0014498 0 0 0 0 0 0
4.1211 -0.002887 -0.0014451 0.013936 0.0028561 0 0.0032058 -0.00085429 -0.0012709 0.0022891 -0.0020226 0.00066145 -0.0016637 0 0 0 0 0 0 0 0 0 0 0 0 0 0 0 0 0 0 0 0.0016468 0 0 0 0 0 0
4.125 -0.0043015 -0.0017177 0.024557 0.002217 0 0.0039583 -0.0013347 -0.0027933 0.0016313 -0.0028008 0.0005137 -0.0074453 0 0 0 0 0 0 0 0 0 0 0 0 0 0 0 0 0 0 0 0.002254 0 0 0 0 0 0
4.1289 -0.0055694 -0.0011075 0.031384 0.0007412 0 0.0026191 -0.0012109 -0.0026457 -0.00048045 -0.002199 0.00066378 -0.002772 0 0 0 0 0 0 0 0 0 0 0 0 0 0 0 0 0 0 0 0.0029918 0 0 0 0 0 0
4.1328 -0.0061958 -0.0001066 0.033476 -0.00073141 0 -0.00050113 -0.00032152 -0.00095106 -0.0024605 -0.00093908 0.0010675 0.001871 0 0 0 0 0 0 0 0 0 0 0 0 0 0 0 0 0 0 0 0.0030376 0 0 0 0 0 0
4.1367 -0.005677 0.00061909 0.030865 -0.0013661 0 -0.0035427 0.00067197 0.0010601 -0.002969 -0.00061702 0.0013902 -0.00046844 0 0 0 0 0 0 0 0 0 0 0 0 0 0 0 0 0 0 0 0.0019154 0 0 0 0 0 0
4.1406 -0.0038268 0.00083956 0.024319 -0.00096271 0 -0.0045344 0.0010211 0.0020705 -0.0019452 -0.0016338 0.00089411 -0.009022 0 0 0 0 0 0 0 0 0 0 0 0 0 0 0 0 0 0 0 0.0001178 0 0 0 0 0 0
4.1445 -0.000995 0.00086844 0.0147 -7.6914e-05 0 -0.0030477 0.00084225 0.0018117 -0.00042946 -0.0024527 -0.00089112 -0.019418 0 0 0 0 0 0 0 0 0 0 0 0 0 0 0 0 0 0 0 -0.0012619 0 0 0 0 0 0
4.1484 0.0020013 0.0011056 0.0026698 0.00047437 0 -0.00056719 0.0010108 0.0012041 0.00045515 -0.0013231 -0.0033741 -0.027926 0 0 0 0 0 0 0 0 0 0 0 0 0 0 0 0 0 0 0 -0.0015399 0 0 0 0 0 0
4.1523 0.0042582 0.001551 -0.010799 0.00028722 0 0.00080084 0.0019604 0.0013117 0.00034664 0.0014191 -0.0050629 -0.030654 0 0 0 0 0 0 0 0 0 0 0 0 0 0 0 0 0 0 0 -0.0010299 0 0 0 0 0 0
4.1563 0.0052537 0.0018101 -0.023629 -0.00036493 0 0.00012191 0.0028303 0.0021549 -0.00028653 0.0033065 -0.0047755 -0.022103 0 0 0 0 0 0 0 0 0 0 0 0 0 0 0 0 0 0 0 -0.00059516 0 0 0 0 0 0
4.1602 0.0050647 0.0015352 -0.032717 -0.00087739 0 -0.0016834 0.0022063 0.0026316 -0.00064957 0.0023021 -0.0027269 0.00047962 0 0 0 0 0 0 0 0 0 0 0 0 0 0 0 0 0 0 0 -0.0006858 0 0 0 0 0 0
4.1641 0.0041678 0.00078286 -0.035343 -0.00089929 0 -0.002802 -0.0001534 0.0016726 -0.00018538 -0.00080578 -0.00033233 0.029635 0 0 0 0 0 0 0 0 0 0 0 0 0 0 0 0 0 0 0 -0.0009144 0 0 0 0 0 0
4.168 0.0030083 -7.8784e-05 -0.0309 -0.00058267 0 -0.0021347 -0.002598 -0.00055783 0.001089 -0.0029824 0.0010715 0.047677 0 0 0 0 0 0 0 0 0 0 0 0 0 0 0 0 0 0 0 -0.00057745 0 0 0 0 0 0
4.1719 0.0017207 -0.00074536 -0.021331 -0.00028693 0 -5.8486e-05 -0.002963 -0.0026747 0.0025333 -0.002035 0.0012493 0.039153 0 0 0 0 0 0 0 0 0 0 0 0 0 0 0 0 0 0 0 0.00053589 0 0 0 0 0 0
4.1758 0.00022099 -0.0011833 -0.0097293 -9.639e-05 0 0.0021744 -0.00078634 -0.0032856 0.0031914 0.0011323 0.0008895 0.0060777 0 0 0 0 0 0 0 0 0 0 0 0 0 0 0 0 0 0 0 0.0019626 0 0 0 0 0 0
4.1797 -0.0014801 -0.001483 0.001646 0.00030225 0 0.0035899 0.0020436 -0.0021501 0.0024413 0.0035605 0.00068244 -0.030114 0 0 0 0 0 0 0 0 0 0 0 0 0 0 0 0 0 0 0 0.0031267 0 0 0 0 0 0
4.1836 -0.0030943 -0.0016142 0.012101 0.0012244 0 0.0040399 0.0030676 -0.00016853 0.00059433 0.003367 0.00082413 -0.04453 0 0 0 0 0 0 0 0 0 0 0 0 0 0 0 0 0 0 0 0.0038879 0 0 0 0 0 0
4.1875 -0.0041899 -0.0014227 0.021473 0.0024872 0 0.0038361 0.001678 0.001603 -0.0011909 0.0014858 0.0013409 -0.028968 0 0 0 0 0 0 0 0 0 0 0 0 0 0 0 0 0 0 0 0.0044142 0 0 0 0 0 0
4.1914 -0.0044819 -0.00086596 0.028683 0.0033713 0 0.0031547 -0.00038155 0.0027396 -0.0018324 0.00024407 0.0024576 0.0025687 0 0 0 0 0 0 0 0 0 0 0 0 0 0 0 0 0 0 0 0.0046201 0 0 0 0 0 0
4.1953 -0.0039769 -0.00016727 0.031607 0.0031691 0 0.0019574 -0.00096274 0.0032806 -0.0013163 0.00062261 0.0042238 0.027426 0 0 0 0 0 0 0 0 0 0 0 0 0 0 0 0 0 0 0 0.0039889 0 0 0 0 0 0
4.1992 -0.0028587 0.000335 0.028543 0.0018337 0 0.00038876 0.00022088 0.0030933 -0.00068679 0.0013918 0.0058071 0.032895 0 0 0 0 0 0 0 0 0 0 0 0 0 0 0 0 0 0 0 0.0021255 0 0 0 0 0 0
4.2031 -0.0012991 0.00049049 0.01977 9.3465e-05 0 -0.0010094 0.0014407 0.0017935 -0.00089763 0.00092749 0.0056499 0.022717 0 0 0 0 0 0 0 0 0 0 0 0 0 0 0 0 0 0 0 -0.00057516 0 0 0 0 0 0
4.207 0.00056856 0.00045144 0.0076272 -0.0011193 0 -0.001655 0.00098412 -0.00055645 -0.0016984 -0.00065845 0.0028428 0.0086272 0 0 0 0 0 0 0 0 0 0 0 0 0 0 0 0 0 0 0 -0.0030093 0 0 0 0 0 0
4.2109 0.0025104 0.00047656 -0.0049282 -0.0014217 0 -0.0014772 -0.00093511 -0.0028915 -0.0018642 -0.0016581 -0.0015655 -0.0011838 0 0 0 0 0 0 0 0 0 0 0 0 0 0 0 0 0 0 0 -0.0042391 0 0 0 0 0 0
4.2148 0.0041115 0.00065289 -0.015804 -0.0012237 0 -0.00098885 -0.0024586 -0.003681 -0.0006525 -0.00090863 -0.0049755 -0.0051774 0 0 0 0 0 0 0 0 0 0 0 0 0 0 0 0 0 0 0 -0.0042533 0 0 0 0 0 0
4.2188 0.0049313 0.00083274 -0.024036 -0.0012474 0 -0.00074598 -0.0021332 -0.0022798 0.0011232 0.00075078 -0.005362 -0.0040471 0 0 0 0 0 0 0 0 0 0 0 0 0 0 0 0 0 0 0 -0.0037768 0 0 0 0 0 0
4.2227 0.0047886 0.00081648 -0.029036 -0.0017894 0 -0.00077865 -0.00040258 0.00027137 0.001766 0.0014899 -0.0031329 0.0021346 0 0 0 0 0 0 0 0 0 0 0 0 0 0 0 0 0 0 0 -0.0033514 0 0 0 0 0 0
4.2266 0.0038872 0.00054715 -0.030047 -0.0024327 0 -0.00061669 0.0010286 0.0019759 0.00055475 0.00071609 -0.00074952 0.011167 0 0 0 0 0 0 0 0 0 0 0 0 0 0 0 0 0 0 0 -0.0027484 0 0 0 0 0 0
4.2305 0.0026314 0.00011967 -0.026508 -0.0024755 0 0.00015111 0.0010998 0.001573 -0.0012548 -0.0001958 -0.00037133 0.016238 0 0 0 0 0 0 0 0 0 0 0 0 0 0 0 0 0 0 0 -0.0013887 0 0 0 0 0 0
4.2344 0.0012998 -0.00034547 -0.018784 -0.0016643 0 0.001432 0.00039804 -0.00041819 -0.0015602 0.00044841 -0.0018902 0.010347 0 0 0 0 0 0 0 0 0 0 0 0 0 0 0 0 0 0 0 0.00072919 0 0 0 0 0 0
4.2383 -0.00010508 -0.00077828 -0.0082425 -0.00052057 0 0.0027593 0.00026626 -0.0022881 0.00039608 0.0026156 -0.0033227 -0.0054531 0 0 0 0 0 0 0 0 0 0 0 0 0 0 0 0 0 0 0 0.0027176 0 0 0 0 0 0
4.2422 -0.0016911 -0.0011179 0.0034514 6.5366e-05 0 0.0037562 0.0011871 -0.0027173 0.0031451 0.004511 -0.0030118 -0.020246 0 0 0 0 0 0 0 0 0 0 0 0 0 0 0 0 0 0 0 0.003543 0 0 0 0 0 0
4.2461 -0.0033789 -0.0012657 0.014962 -0.00038484 0 0.0043398 0.0022958 -0.0017955 0.0044581 0.0045219 -0.0012173 -0.022246 0 0 0 0 0 0 0 0 0 0 0 0 0 0 0 0 0 0 0 0.0030505 0 0 0 0 0 0
4.25 -0.0047809 -0.001141 0.025119 -0.0014955 0 0.0044779 0.0024448 -0.0006268 0.0036159 0.0028016 0.00048799 -0.010139 0 0 0 0 0 0 0 0 0 0 0 0 0 0 0 0 0 0 0 0.0021332 0 0 0 0 0 0
4.2539 -0.0053807 -0.00078263 0.032328 -0.0023423 0 0.0039313 0.0014911 -0.0001288 0.0020048 0.00073999 0.0010823 0.0057026 0 0 0 0 0 0 0 0 0 0 0 0 0 0 0 0 0 0 0 0.0018198 0 0 0 0 0 0
4.2578 -0.0048536 -0.00035389 0.034623 -0.0022292 0 0.0024539 0.00037445 -0.00028236 0.0014094 -0.00079551 0.00098667 0.013805 0 0 0 0 0 0 0 0 0 0 0 0 0 0 0 0 0 0 0 0.0022268 0 0 0 0 0 0
4.2617 -0.0032619 -1.9565e-05 0.030716 -0.0012363 0 0.00028495 4.0068e-05 -0.00040761 0.0019496 -0.0021745 0.0011071 0.012322 0 0 0 0 0 0 0 0 0 0 0 0 0 0 0 0 0 0 0 0.0024559 0 0 0 0 0 0
4.2656 -0.0010063 0.00017157 0.021159 -5.8795e-05 0 -0.0017276 0.0005001 5.7579e-05 0.0020004 -0.0039089 0.0014471 0.0082548 0 0 0 0 0 0 0 0 0 0 0 0 0 0 0 0 0 0 0 0.0015082 0 0 0 0 0 0
4.2695 0.0013786 0.0002762 0.0083759 0.00067602 0 -0.0027208 0.00098787 0.0011163 0.00016468 -0.0053969 0.0011605 0.0072568 0 0 0 0 0 0 0 0 0 0 0 0 0 0 0 0 0 0 0 -0.00073916 0 0 0 0 0 0
4.2734 0.0034204 0.00035754 -0.0046364 0.00094536 0 -0.0026153 0.00083704 0.0023517 -0.0029619 -0.0053696 -7.2892e-06 0.0070608 0 0 0 0 0 0 0 0 0 0 0 0 0 0 0 0 0 0 0 -0.0034148 0 0 0 0 0 0
4.2773 0.0048129 0.00043129 -0.015769 0.0012163 0 -0.0022282 3.3666e-05 0.0032607 -0.0052397 -0.0036165 -0.00085376 0.0025098 0 0 0 0 0 0 0 0 0 0 0 0 0 0 0 0 0 0 0 -0.0053753 0 0 0 0 0 0
4.2813 0.005438 0.00049347 -0.024179 0.0018242 0 -0.0024439 -0.0010084 0.0034282 -0.005128 -0.0017058 0.00015402 -0.0048773 0 0 0 0 0 0 0 0 0 0 0 0 0 0 0 0 0 0 0 -0.0059854 0 0 0 0 0 0
4.2852 0.0053389 0.00053235 -0.029522 0.0025007 0 -0.0032269 -0.0019369 0.0026199 -0.003123 -0.0014634 0.0028402 -0.0061431 0 0 0 0 0 0 0 0 0 0 0 0 0 0 0 0 0 0 0 -0.0053127 0 0 0 0 0 0
4.2891 0.0046504 0.00046647 -0.03111 0.0025672 0 -0.0035389 -0.002574 0.00098665 -0.00097913 -0.0027993 0.0048809 0.0045367 0 0 0 0 0 0 0 0 0 0 0 0 0 0 0 0 0 0 0 -0.0038051 0 0 0 0 0 0
4.293 0.003503 0.00012127 -0.028013 0.0016354 0 -0.002343 -0.0027008 -0.00078517 0.0002425 -0.0035608 0.0039128 0.020533 0 0 0 0 0 0 0 0 0 0 0 0 0 0 0 0 0 0 0 -0.0019262 0 0 0 0 0 0
4.2969 0.0019649 -0.00061385 -0.019943 0.00011423 0 0.00027256 -0.0020418 -0.0017594 0.0010214 -0.0018871 0.0001605 0.027591 0 0 0 0 0 0 0 0 0 0 0 0 0 0 0 0 0 0 0 -1.7884e-05 0 0 0 0 0 0
4.3008 7.9994e-05 -0.0015354 -0.0079475 -0.0010356 0 0.0030002 -0.00061544 -0.0014646 0.0022908 0.0014927 -0.0033777 0.019369 0 0 0 0 0 0 0 0 0 0 0 0 0 0 0 0 0 0 0 0.0017161 0 0 0 0 0 0
4.3047 -0.0020165 -0.0021004 0.0057614 -0.001127 0 0.0043812 0.0010199 -0.00041068 0.0039146 0.0037632 -0.003706 0.0061043 0 0 0 0 0 0 0 0 0 0 0 0 0 0 0 0 0 0 0 0.0032353 0 0 0 0 0 0
4.3086 -0.0040133 -0.0018091 0.01861 -0.00038544 0 0.0039967 0.0020897 0.00023 0.0046653 0.002972 -0.00082079 0.0047517 0 0 0 0 0 0 0 0 0 0 0 0 0 0 0 0 0 0 0 0.004599 0 0 0 0 0 0
4.3125 -0.0054689 -0.00072672 0.028406 0.00022792 0 0.0026465 0.0022591 -0.00036999 0.0037315 0.00018808 0.0022499 0.019743 0 0 0 0 0 0 0 0 0 0 0 0 0 0 0 0 0 0 0 0.0057239 0 0 0 0 0 0
4.3164 -0.0059796 0.00041149 0.03368 -0.0001299 0 0.0014354 0.0019009 -0.0019258 0.0018761 -0.001611 0.0024668 0.035682 0 0 0 0 0 0 0 0 0 0 0 0 0 0 0 0 0 0 0 0.0061855 0 0 0 0 0 0
4.3203 -0.0053591 0.00075271 0.0338 -0.0014423 0 0.00076598 0.0016516 -0.003286 0.00074694 -0.0007552 -0.00028255 0.03166 0 0 0 0 0 0 0 0 0 0 0 0 0 0 0 0 0 0 0 0.005435 0 0 0 0 0 0
4.3242 -0.0037192 0.00010128 0.02904 -0.00288 0 0.0002229 0.0017487 -0.0034647 0.0010636 0.0013574 -0.0033429 0.0031978 0 0 0 0 0 0 0 0 0 0 0 0 0 0 0 0 0 0 0 0.0033964 0 0 0 0 0 0
4.3281 -0.0014281 -0.00084505 0.020473 -0.0035509 0 -0.00067982 0.0018731 -0.0024492 0.0017872 0.0018911 -0.0041965 -0.031613 0 0 0 0 0 0 0 0 0 0 0 0 0 0 0 0 0 0 0 0.00084056 0 0 0 0 0 0
4.332 0.0010086 -0.0010994 0.0095179 -0.0032168 0 -0.0018056 0.0016041 -0.0010528 0.0012883 -0.00026828 -0.0028806 -0.049043 0 0 0 0 0 0 0 0 0 0 0 0 0 0 0 0 0 0 0 -0.0010341 0 0 0 0 0 0
4.3359 0.0030897 -0.00029464 -0.0025551 -0.0023329 0 -0.0025133 0.00089627 -8.6788e-05 -0.00077266 -0.003335 -0.0014272 -0.042351 0 0 0 0 0 0 0 0 0 0 0 0 0 0 0 0 0 0 0 -0.0015832 0 0 0 0 0 0
4.3398 0.0044557 0.0009799 -0.014647 -0.0014728 0 -0.002386 6.3441e-05 0.00025783 -0.0029565 -0.0046239 -0.0012474 -0.026572 0 0 0 0 0 0 0 0 0 0 0 0 0 0 0 0 0 0 0 -0.0012957 0 0 0 0 0 0
4.3438 0.0049848 0.0017395 -0.025346 -0.00078568 0 -0.0017091 -0.00058133 0.00030477 -0.0034721 -0.0033795 -0.0015818 -0.021017 0 0 0 0 0 0 0 0 0 0 0 0 0 0 0 0 0 0 0 -0.0012781 0 0 0 0 0 0
4.3477 0.0047933 0.0014942 -0.032646 -1.8492e-05 0 -0.001159 -0.00091618 0.00038064 -0.0019279 -0.0013294 -0.0007125 -0.028653 0 0 0 0 0 0 0 0 0 0 0 0 0 0 0 0 0 0 0 -0.0020891 0 0 0 0 0 0
4.3516 0.0041128 0.00059939 -0.034584 0.0010063 0 -0.0010678 -0.00088296 0.00053031 0.00043091 -0.0005804 0.0016539 -0.034175 0 0 0 0 0 0 0 0 0 0 0 0 0 0 0 0 0 0 0 -0.0031428 0 0 0 0 0 0
4.3555 0.003113 -0.00020942 -0.030498 0.0020347 0 -0.0010842 -0.00040809 0.00065174 0.0020632 -0.0014166 0.0037554 -0.022116 0 0 0 0 0 0 0 0 0 0 0 0 0 0 0 0 0 0 0 -0.0033551 0 0 0 0 0 0
4.3594 0.0018118 -0.00054115 -0.021686 0.0025493 0 -0.00059357 0.00036826 0.00070839 0.0024528 -0.0023912 0.0037155 0.0047642 0 0 0 0 0 0 0 0 0 0 0 0 0 0 0 0 0 0 0 -0.0023526 0 0 0 0 0 0
4.3633 0.000158 -0.00058599 -0.010583 0.0022758 0 0.00057533 0.00088754 0.00071017 0.0020996 -0.0022818 0.0018271 0.026136 0 0 0 0 0 0 0 0 0 0 0 0 0 0 0 0 0 0 0 -0.00089787 0 0 0 0 0 0
4.3672 -0.001776 -0.00071631 0.00089329 0.0014778 0 0.0019155 0.00050765 0.00059152 0.001552 -0.0014352 0.00048312 0.022788 0 0 0 0 0 0 0 0 0 0 0 0 0 0 0 0 0 0 0 -3.1195e-05 0 0 0 0 0 0
4.3711 -0.0036747 -0.00098786 0.012171 0.00073204 0 0.0027029 -0.00075665 0.00027737 0.00083658 -0.0010369 0.0016995 -0.0055317 0 0 0 0 0 0 0 0 0 0 0 0 0 0 0 0 0 0 0 0.00010535 0 0 0 0 0 0
4.375 -0.0050593 -0.0011047 0.023116 0.00041953 0 0.0026403 -0.0019425 -0.00011608 -0.00013214 -0.0014549 0.0048894 -0.039813 0 0 0 0 0 0 0 0 0 0 0 0 0 0 0 0 0 0 0 0.00038096 0 0 0 0 0 0
4.3789 -0.0055237 -0.00082192 0.032384 0.00044288 0 0.0020257 -0.0018842 -0.00031154 -0.0009485 -0.0018054 0.0072928 -0.05767 0 0 0 0 0 0 0 0 0 0 0 0 0 0 0 0 0 0 0 0.0015239 0 0 0 0 0 0
4.3828 -0.0049451 -0.00026719 0.037053 0.00041578 0 0.001345 -0.00041452 -0.00023593 -0.00091271 -0.0012085 0.0065852 -0.049852 0 0 0 0 0 0 0 0 0 0 0 0 0 0 0 0 0 0 0 0.0029933 0 0 0 0 0 0
4.3867 -0.0035205 0.00019476 0.034377 8.7206e-05 0 0.00078959 0.0012814 -0.00026696 0.00012959 -5.1842e-05 0.0029401 -0.024182 0 0 0 0 0 0 0 0 0 0 0 0 0 0 0 0 0 0 0 0.0032586 0 0 0 0 0 0
4.3906 -0.001634 0.00036921 0.024209 -0.00043748 0 0.00020523 0.0017191 -0.000875 0.0014115 0.00038285 -0.0014056 0.0028973 0 0 0 0 0 0 0 0 0 0 0 0 0 0 0 0 0 0 0 0.001365 0 0 0 0 0 0
4.3945 0.00032107 0.0004234 0.0096883 -0.00086241 0 -0.00055123 0.00058203 -0.0019061 0.0019355 -0.00051007 -0.0043077 0.017477 0 0 0 0 0 0 0 0 0 0 0 0 0 0 0 0 0 0 0 -0.0018249 0 0 0 0 0 0
4.3984 0.0020496 0.00065348 -0.0046801 -0.0010363 0 -0.001319 -0.00097158 -0.0024109 0.0015014 -0.0018362 -0.0052472 0.014135 0 0 0 0 0 0 0 0 0 0 0 0 0 0 0 0 0 0 0 -0.0041264 0 0 0 0 0 0
4.4023 0.0033693 0.0011112 -0.015878 -0.0011006 0 -0.0017462 -0.0015482 -0.0015244 0.00087591 -0.0021492 -0.0049961 -0.0039746 0 0 0 0 0 0 0 0 0 0 0 0 0 0 0 0 0 0 0 -0.0039243 0 0 0 0 0 0
4.4063 0.0041819 0.0015102 -0.023575 -0.0013194 0 -0.0016484 -0.00098194 0.00034355 0.00091312 -0.0010431 -0.0043687 -0.027757 0 0 0 0 0 0 0 0 0 0 0 0 0 0 0 0 0 0 0 -0.0016526 0 0 0 0 0 0
4.4102 0.0044426 0.0014912 -0.028764 -0.0017753 0 -0.001176 -0.00041392 0.0014239 0.0016742 0.00048667 -0.0036808 -0.045875 0 0 0 0 0 0 0 0 0 0 0 0 0 0 0 0 0 0 0 0.00058982 0 0 0 0 0 0
4.4141 0.004137 0.00094407 -0.031491 -0.0022275 0 -0.00059838 -0.00092134 0.0001009 0.0025366 0.0012576 -0.0031916 -0.049507 0 0 0 0 0 0 0 0 0 0 0 0 0 0 0 0 0 0 0 0.0009217 0 0 0 0 0 0
4.418 0.0032676 7.5153e-05 -0.030143 -0.0022577 0 1.622e-05 -0.0022617 -0.0032643 0.0030301 0.0011665 -0.0033983 -0.03667 0 0 0 0 0 0 0 0 0 0 0 0 0 0 0 0 0 0 0 -0.00071493 0 0 0 0 0 0
4.4219 0.0018702 -0.00077401 -0.023021 -0.0015811 0 0.00082285 -0.0031524 -0.0061538 0.0032785 0.0010338 -0.0044149 -0.012883 0 0 0 0 0 0 0 0 0 0 0 0 0 0 0 0 0 0 0 -0.0026407 0 0 0 0 0 0
4.4258 6.5534e-05 -0.0013278 -0.010538 -0.00028276 0 0.0018761 -0.0027373 -0.0058862 0.0035271 0.0013742 -0.0052228 0.013023 0 0 0 0 0 0 0 0 0 0 0 0 0 0 0 0 0 0 0 -0.0029913 0 0 0 0 0 0
4.4297 -0.0018946 -0.0014535 0.0042383 0.0011981 0 0.0028432 -0.001544 -0.0020703 0.0034952 0.0017283 -0.0041425 0.034484 0 0 0 0 0 0 0 0 0 0 0 0 0 0 0 0 0 0 0 -0.0012614 0 0 0 0 0 0
4.4336 -0.0036531 -0.0011727 0.017295 0.0023284 0 0.0031374 -0.00085547 0.0028723 0.0025679 0.0013727 -0.00050814 0.049202 0 0 0 0 0 0 0 0 0 0 0 0 0 0 0 0 0 0 0 0.0014074 0 0 0 0 0 0
4.4375 -0.0048585 -0.00068463 0.026003 0.0028096 0 0.0024114 -0.0012599 0.0057358 0.00071674 0.0004141 0.0041813 0.056588 0 0 0 0 0 0 0 0 0 0 0 0 0 0 0 0 0 0 0 0.0032065 0 0 0 0 0 0
4.4414 -0.0052917 -0.00032965 0.030038 0.0027392 0 0.00093454 -0.0020497 0.0052268 -0.0010456 -0.00023211 0.0071743 0.054875 0 0 0 0 0 0 0 0 0 0 0 0 0 0 0 0 0 0 0 0.0029477 0 0 0 0 0 0
4.4453 -0.0049145 -0.00038312 0.030357 0.0024726 0 -0.0005426 -0.002101 0.0027983 -0.0014676 -2.543e-05 0.0068428 0.042196 0 0 0 0 0 0 0 0 0 0 0 0 0 0 0 0 0 0 0 0.00072139 0 0 0 0 0 0
4.4492 -0.0038184 -0.00077916 0.027597 0.0022845 0 -0.0013453 -0.0011457 0.00097897 -0.00038535 0.00036361 0.0041805 0.020649 0 0 0 0 0 0 0 0 0 0 0 0 0 0 0 0 0 0 0 -0.0023278 0 0 0 0 0 0
4.4531 -0.0021503 -0.0010652 0.02154 0.0021178 0 -0.0013562 2.56e-05 0.0010141 0.00095566 -0.00025827 0.0018332 -0.0019808 0 0 0 0 0 0 0 0 0 0 0 0 0 0 0 0 0 0 0 -0.004766 0 0 0 0 0 0
4.457 -9.8466e-05 -0.00075033 0.011968 0.0016626 0 -0.0010085 0.00056862 0.0021123 0.0010966 -0.0020942 0.0016143 -0.016179 0 0 0 0 0 0 0 0 0 0 0 0 0 0 0 0 0 0 0 -0.0056676 0 0 0 0 0 0
4.4609 0.0020636 0.00020757 -0.00020126 0.00071451 0 -0.00084304 0.00053577 0.0027386 -0.00013568 -0.0038365 0.0030094 -0.01743 0 0 0 0 0 0 0 0 0 0 0 0 0 0 0 0 0 0 0 -0.0050362 0 0 0 0 0 0
4.4648 0.0039687 0.0012657 -0.012745 -0.00052842 0 -0.00105 0.00067924 0.0022987 -0.0014551 -0.0038863 0.0040403 -0.009459 0 0 0 0 0 0 0 0 0 0 0 0 0 0 0 0 0 0 0 -0.0036439 0 0 0 0 0 0
4.4688 0.0052459 0.0017187 -0.02307 -0.0015557 0 -0.0013693 0.001446 0.0014293 -0.0014497 -0.0020313 0.0033482 -0.00094525 0 0 0 0 0 0 0 0 0 0 0 0 0 0 0 0 0 0 0 -0.0023871 0 0 0 0 0 0
4.4727 0.0056586 0.0013195 -0.029347 -0.0019766 0 -0.0013613 0.0024198 0.00088003 5.0824e-05 0.00028262 0.0012585 0.0011755 0 0 0 0 0 0 0 0 0 0 0 0 0 0 0 0 0 0 0 -0.0016152 0 0 0 0 0 0
4.4766 0.0051723 0.000498 -0.030912 -0.001879 0 -0.00076453 0.0028195 0.00052462 0.0020099 0.0013786 -0.0010118 -0.0038894 0 0 0 0 0 0 0 0 0 0 0 0 0 0 0 0 0 0 0 -0.00097986 0 0 0 0 0 0
4.4805 0.0038972 -4.7837e-05 -0.027919 -0.0017301 0 0.00033463 0.0023463 -0.00031947 0.0034105 0.00089969 -0.0027327 -0.01147 0 0 0 0 0 0 0 0 0 0 0 0 0 0 0 0 0 0 0 6.789e-05 0 0 0 0 0 0
4.4844 0.0019879 1.1496e-05 -0.020886 -0.0018825 0 0.0015859 0.0013451 -0.0017758 0.0041658 -0.00011643 -0.0039685 -0.015482 0 0 0 0 0 0 0 0 0 0 0 0 0 0 0 0 0 0 0 0.0016274 0 0 0 0 0 0
4.4883 -0.00036871 0.00038699 -0.010661 -0.0021827 0 0.0025931 0.00022005 -0.0029779 0.0047475 -0.00049729 -0.0047469 -0.012483 0 0 0 0 0 0 0 0 0 0 0 0 0 0 0 0 0 0 0 0.003217 0 0 0 0 0 0
4.4922 -0.0028556 0.00050883 0.0013561 -0.0021101 0 0.003111 -0.00099553 -0.0029447 0.0051997 -5.9198e-07 -0.0045022 -0.0036695 0 0 0 0 0 0 0 0 0 0 0 0 0 0 0 0 0 0 0 0.0042742 0 0 0 0 0 0
4.4961 -0.0049569 7.1983e-05 0.013252 -0.0013441 0 0.0031209 -0.0023187 -0.0017684 0.0049124 0.00083767 -0.0027375 0.0057489 0 0 0 0 0 0 0 0 0 0 0 0 0 0 0 0 0 0 0 0.0046867 0 0 0 0 0 0
4.5 -0.0060796 -0.00073438 0.02308 -0.00018594 0 0.0027532 -0.0032803 -0.00068278 0.0034793 0.0015213 -9.6547e-05 0.0097579 0 0 0 0 0 0 0 0 0 0 0 0 0 0 0 0 0 0 0 0.0047174 0 0 0 0 0 0
4.5039 -0.0058544 -0.0014494 0.029423 0.00063074 0 0.0021079 -0.0031127 -0.00082858 0.0014999 0.0019027 0.0017278 0.0061342 0 0 0 0 0 0 0 0 0 0 0 0 0 0 0 0 0 0 0 0.0044361 0 0 0 0 0 0
4.5078 -0.004397 -0.0017049 0.031544 0.00059998 0 0.0011228 -0.0016629 -0.0020329 0.00017181 0.0017805 0.0015227 -0.00086883 0 0 0 0 0 0 0 0 0 0 0 0 0 0 0 0 0 0 0 0.0034339 0 0 0 0 0 0
4.5117 -0.0022827 -0.0013892 0.029126 -5.9684e-05 0 -0.00034718 7.5585e-05 -0.0029356 6.994e-06 0.00070673 -5.4849e-05 -0.0032406 0 0 0 0 0 0 0 0 0 0 0 0 0 0 0 0 0 0 0 0.0013085 0 0 0 0 0 0
4.5156 -0.00020703 -0.00058748 0.022097 -0.00057373 0 -0.0022396 0.00068581 -0.0023308 0.0001919 -0.0013802 -0.00091592 0.0033542 0 0 0 0 0 0 0 0 0 0 0 0 0 0 0 0 0 0 0 -0.001568 0 0 0 0 0 0
4.5195 0.0014197 0.00048701 0.010934 -0.00030617 0 -0.004043 -0.00028523 -0.00030502 -0.00052431 -0.0034349 0.00043679 0.013824 0 0 0 0 0 0 0 0 0 0 0 0 0 0 0 0 0 0 0 -0.003997 0 0 0 0 0 0
4.5234 0.0026218 0.0014768 -0.0027964 0.00066858 0 -0.0049283 -0.0018057 0.0019511 -0.0023083 -0.0037429 0.0033669 0.016431 0 0 0 0 0 0 0 0 0 0 0 0 0 0 0 0 0 0 0 -0.0049101 0 0 0 0 0 0
4.5273 0.0036445 0.0019265 -0.016387 0.0016421 0 -0.0042876 -0.002395 0.0033121 -0.0038163 -0.0015133 0.0056885 0.003415 0 0 0 0 0 0 0 0 0 0 0 0 0 0 0 0 0 0 0 -0.0044136 0 0 0 0 0 0
4.5313 0.0045889 0.001532 -0.026853 0.0019053 0 -0.0022721 -0.0016473 0.0035645 -0.0034457 0.0019857 0.0057664 -0.020117 0 0 0 0 0 0 0 0 0 0 0 0 0 0 0 0 0 0 0 -0.0037125 0 0 0 0 0 0
4.5352 0.0052269 0.0004427 -0.032236 0.0013461 0 0.0002029 -0.00055948 0.0031714 -0.00098762 0.0042367 0.0039401 -0.038791 0 0 0 0 0 0 0 0 0 0 0 0 0 0 0 0 0 0 0 -0.0038362 0 0 0 0 0 0
4.5391 0.0051575 -0.0007289 -0.032326 0.00049197 0 0.0020906 -0.00031385 0.0024842 0.0020611 0.0037064 0.0019058 -0.040095 0 0 0 0 0 0 0 0 0 0 0 0 0 0 0 0 0 0 0 -0.0044676 0 0 0 0 0 0
4.543 0.0041438 -0.001318 -0.028182 7.9492e-06 0 0.0029701 -0.00092979 0.0014407 0.0038368 0.0012865 0.00093157 -0.025778 0 0 0 0 0 0 0 0 0 0 0 0 0 0 0 0 0 0 0 -0.0042039 0 0 0 0 0 0
4.5469 0.002326 -0.0011284 -0.02096 0.00011976 0 0.0032399 -0.0013263 1.7935e-05 0.003695 -0.00059974 0.00088946 -0.0099212 0 0 0 0 0 0 0 0 0 0 0 0 0 0 0 0 0 0 0 -0.0020779 0 0 0 0 0 0
4.5508 0.00013793 -0.00057653 -0.011211 0.00044653 0 0.003574 -0.000667 -0.0013067 0.0025114 -0.00034639 0.00093419 -0.0051573 0 0 0 0 0 0 0 0 0 0 0 0 0 0 0 0 0 0 0 0.0012559 0 0 0 0 0 0
4.5547 -0.0019584 -0.00030182 0.00066904 0.00034111 0 0.0041959 0.0006384 -0.0018386 0.0016166 0.0014323 0.00072378 -0.010907 0 0 0 0 0 0 0 0 0 0 0 0 0 0 0 0 0 0 0 0.003996 0 0 0 0 0 0
4.5586 -0.0036643 -0.0006033 0.013391 -0.00056728 0 0.0046998 0.0014505 -0.001451 0.0016111 0.0027715 0.0006346 -0.015521 0 0 0 0 0 0 0 0 0 0 0 0 0 0 0 0 0 0 0 0.0048871 0 0 0 0 0 0
4.5625 -0.0048245 -0.0012186 0.024411 -0.0020546 0 0.0045605 0.0012707 -0.00089529 0.0021478 0.0023955 0.00086474 -0.0096751 0 0 0 0 0 0 0 0 0 0 0 0 0 0 0 0 0 0 0 0.0043508 0 0 0 0 0 0
4.5664 -0.0052996 -0.001609 0.030925 -0.0034379 0 0.003733 0.0007851 -0.0011201 0.0025531 0.00075083 0.00078427 0.0034097 0 0 0 0 0 0 0 0 0 0 0 0 0 0 0 0 0 0 0 0.003853 0 0 0 0 0 0
4.5703 -0.0049355 -0.0014292 0.031479 -0.0040576 0 0.0026635 0.00092242 -0.0022514 0.0024064 -0.00080589 -0.00043049 0.011573 0 0 0 0 0 0 0 0 0 0 0 0 0 0 0 0 0 0 0 0.0042099 0 0 0 0 0 0
4.5742 -0.003693 -0.00074525 0.026727 -0.0037474 0 0.0017204 0.001591 -0.0033747 0.0015983 -0.0014537 -0.0025435 0.0067563 0 0 0 0 0 0 0 0 0 0 0 0 0 0 0 0 0 0 0 0.0046725 0 0 0 0 0 0
4.5781 -0.0017871 0.00012126 0.018638 -0.0029202 0 0.00074568 0.0016714 -0.0034371 0.00019139 -0.0013553 -0.0040179 -0.0067467 0 0 0 0 0 0 0 0 0 0 0 0 0 0 0 0 0 0 0 0.0037643 0 0 0 0 0 0
4.582 0.00035303 0.00087752 0.0089434 -0.0021793 0 -0.00068586 0.00034478 -0.0023365 -0.0014958 -0.00093894 -0.0033814 -0.017158 0 0 0 0 0 0 0 0 0 0 0 0 0 0 0 0 0 0 0 0.00094744 0 0 0 0 0 0
4.5859 0.0023071 0.0013875 -0.0016433 -0.0017608 0 -0.0025401 -0.0017874 -0.0010118 -0.0027534 -0.00023619 -0.00087919 -0.017018 0 0 0 0 0 0 0 0 0 0 0 0 0 0 0 0 0 0 0 -0.0026605 0 0 0 0 0 0
4.5898 0.0038594 0.0016106 -0.012767 -0.0013164 0 -0.0040012 -0.0031452 -0.00041589 -0.0027805 0.00084442 0.0014575 -0.0089469 0 0 0 0 0 0 0 0 0 0 0 0 0 0 0 0 0 0 0 -0.0052249 0 0 0 0 0 0
4.5938 0.0049694 0.0015253 -0.023203 -0.00029878 0 -0.0040701 -0.0027378 -0.00048639 -0.0013914 0.0018729 0.0016312 -0.00029465 0 0 0 0 0 0 0 0 0 0 0 0 0 0 0 0 0 0 0 -0.0057448 0 0 0 0 0 0
4.5977 0.0055627 0.0011575 -0.030561 0.0013617 0 -0.0025841 -0.0011414 -0.00024819 0.00060241 0.00202 -0.00034331 0.0055547 0 0 0 0 0 0 0 0 0 0 0 0 0 0 0 0 0 0 0 -0.0046524 0 0 0 0 0 0
4.6016 0.0054006 0.00064255 -0.032447 0.0029725 0 -0.00057215 0.00014305 0.0010464 0.0019281 0.0010173 -0.0023151 0.010651 0 0 0 0 0 0 0 0 0 0 0 0 0 0 0 0 0 0 0 -0.003048 0 0 0 0 0 0
4.6055 0.0042265 0.00019015 -0.028055 0.0035896 0 0.00056019 0.00017983 0.0029787 0.001932 -0.00025613 -0.0019277 0.016027 0 0 0 0 0 0 0 0 0 0 0 0 0 0 0 0 0 0 0 -0.0015868 0 0 0 0 0 0
4.6094 0.0020862 -5.1041e-05 -0.018708 0.0029444 0 0.00031272 -0.00066039 0.0042622 0.0011412 -0.00051631 0.0012171 0.016887 0 0 0 0 0 0 0 0 0 0 0 0 0 0 0 0 0 0 0 -0.00018867 0 0 0 0 0 0
4.6133 -0.00050049 -9.6561e-05 -0.0068774 0.0018692 0 -0.00043613 -0.0013196 0.0039887 0.00070913 0.00051744 0.0051685 0.0071042 0 0 0 0 0 0 0 0 0 0 0 0 0 0 0 0 0 0 0 0.001365 0 0 0 0 0 0
4.6172 -0.0027393 -9.7525e-05 0.0052689 0.0016554 0 -0.00030177 -0.001139 0.0025138 0.00131 0.0016874 0.0072806 -0.011364 0 0 0 0 0 0 0 0 0 0 0 0 0 0 0 0 0 0 0 0.0028612 0 0 0 0 0 0
4.6211 -0.0040084 -0.00022168 0.016483 0.002812 0 0.0011978 -0.00024101 0.0010608 0.0025872 0.0015819 0.0063379 -0.02612 0 0 0 0 0 0 0 0 0 0 0 0 0 0 0 0 0 0 0 0.0037978 0 0 0 0 0 0
4.625 -0.0041868 -0.00055093 0.025896 0.0044061 0 0.0030807 0.00091311 0.00048573 0.0036053 9.3686e-05 0.0033395 -0.02443 0 0 0 0 0 0 0 0 0 0 0 0 0 0 0 0 0 0 0 0.0039447 0 0 0 0 0 0
4.6289 -0.0036057 -0.0010357 0.032274 0.0047501 0 0.0037575 0.0019766 0.0005138 0.0036963 -0.0014195 0.00048854 -0.0068159 0 0 0 0 0 0 0 0 0 0 0 0 0 0 0 0 0 0 0 0.0035519 0 0 0 0 0 0
4.6328 -0.0027082 -0.0014795 0.034099 0.0029193 0 0.0024855 0.0026664 0.00022505 0.0028382 -0.0015935 -0.00057036 0.010591 0 0 0 0 0 0 0 0 0 0 0 0 0 0 0 0 0 0 0 0.0029751 0 0 0 0 0 0
4.6367 -0.0017383 -0.0015694 0.030482 -0.00030658 0 3.2634e-05 0.0025991 -0.0007836 0.0014081 -0.00049716 0.00015766 0.0094663 0 0 0 0 0 0 0 0 0 0 0 0 0 0 0 0 0 0 0 0.002267 0 0 0 0 0 0
4.6406 -0.0006906 -0.0010271 0.021933 -0.0030315 0 -0.0020299 0.0015795 -0.0018415 -0.00015682 0.00056189 0.0012542 -0.013339 0 0 0 0 0 0 0 0 0 0 0 0 0 0 0 0 0 0 0 0.0012804 0 0 0 0 0 0
4.6445 0.00052607 0.00012655 0.01018 -0.0038652 0 -0.0026639 9.4216e-05 -0.001872 -0.0013945 0.00058667 0.0010747 -0.041392 0 0 0 0 0 0 0 0 0 0 0 0 0 0 0 0 0 0 0 0.00010111 0 0 0 0 0 0
4.6484 0.0019213 0.0014055 -0.0027293 -0.003052 0 -0.002064 -0.00081601 -0.00058828 -0.0017869 -2.4077e-05 -0.0010265 -0.052272 0 0 0 0 0 0 0 0 0 0 0 0 0 0 0 0 0 0 0 -0.00084216 0 0 0 0 0 0
4.6523 0.0033766 0.0020533 -0.015129 -0.0020445 0 -0.0011887 -0.00050613 0.0010554 -0.0010615 -7.1891e-05 -0.0042347 -0.036945 0 0 0 0 0 0 0 0 0 0 0 0 0 0 0 0 0 0 0 -0.0012172 0 0 0 0 0 0
4.6563 0.0046669 0.0015855 -0.025652 -0.0019804 0 -0.00074446 0.00047096 0.0016715 0.00035697 0.00094078 -0.0068439 -0.0072584 0 0 0 0 0 0 0 0 0 0 0 0 0 0 0 0 0 0 0 -0.0012278 0 0 0 0 0 0
4.6602 0.0054683 0.00026002 -0.032765 -0.0025951 0 -0.00065979 0.00078981 0.00073455 0.0014097 0.0021969 -0.0074546 0.014748 0 0 0 0 0 0 0 0 0 0 0 0 0 0 0 0 0 0 0 -0.0014106 0 0 0 0 0 0
4.6641 0.0053908 -0.0010177 -0.034786 -0.0026254 0 -0.0004401 -0.00025093 -0.00090864 0.0012351 0.0025128 -0.0059335 0.01539 0 0 0 0 0 0 0 0 0 0 0 0 0 0 0 0 0 0 0 -0.0019301 0 0 0 0 0 0
4.668 0.0041471 -0.0013952 -0.030684 -0.0012355 0 0.00013214 -0.0018868 -0.0018081 5.2858e-05 0.0016679 -0.0033927 -0.00073253 0 0 0 0 0 0 0 0 0 0 0 0 0 0 0 0 0 0 0 -0.0022118 0 0 0 0 0 0
4.6719 0.0018306 -0.00080792 -0.021018 0.0010226 0 0.0007413 -0.0026607 -0.0012143 -0.00091184 0.0005594 -0.0012083 -0.016903 0 0 0 0 0 0 0 0 0 0 0 0 0 0 0 0 0 0 0 -0.001456 0 0 0 0 0 0
4.6758 -0.0009377 -4.6728e-05 -0.0080532 0.0026888 0 0.00093184 -0.0020255 0.00030518 -0.00057094 9.3485e-05 5.0956e-05 -0.019576 0 0 0 0 0 0 0 0 0 0 0 0 0 0 0 0 0 0 0 0.0004484 0 0 0 0 0 0
4.6797 -0.0032352 -2.9274e-05 0.0052164 0.0028028 0 0.0006432 -0.00092457 0.0014595 0.00091315 0.00020849 0.00082362 -0.0090638 0 0 0 0 0 0 0 0 0 0 0 0 0 0 0 0 0 0 0 0.0026239 0 0 0 0 0 0
4.6836 -0.0043707 -0.00092105 0.016454 0.0018089 0 0.000283 -0.00061724 0.0014221 0.002222 0.00015284 0.0017828 0.0025066 0 0 0 0 0 0 0 0 0 0 0 0 0 0 0 0 0 0 0 0.0038956 0 0 0 0 0 0
4.6875 -0.0043221 -0.0019448 0.024694 0.001072 0 0.00028065 -0.0011114 0.00052064 0.0021315 -0.00045487 0.002983 0.0026802 0 0 0 0 0 0 0 0 0 0 0 0 0 0 0 0 0 0 0 0.0037535 0 0 0 0 0 0
4.6914 -0.0036789 -0.0020865 0.029937 0.0015275 0 0.00061572 -0.0011329 -0.00012311 0.00064575 -0.0011667 0.003865 -0.010701 0 0 0 0 0 0 0 0 0 0 0 0 0 0 0 0 0 0 0 0.0025892 0 0 0 0 0 0
4.6953 -0.0030962 -0.0010397 0.032119 0.002801 0 0.00081139 0.00022461 0.00040265 -0.0011072 -0.0013744 0.0040533 -0.028076 0 0 0 0 0 0 0 0 0 0 0 0 0 0 0 0 0 0 0 0.0010704 0 0 0 0 0 0
4.6992 -0.0027207 0.00051193 0.030506 0.0035967 0 0.00038863 0.0021188 0.0020364 -0.002003 -0.0011563 0.0039342 -0.036257 0 0 0 0 0 0 0 0 0 0 0 0 0 0 0 0 0 0 0 -0.00051518 0 0 0 0 0 0
4.7031 -0.0020994 0.001531 0.0241 0.002895 0 -0.00066341 0.0026415 0.0037896 -0.0018412 -0.0011473 0.004233 -0.029031 0 0 0 0 0 0 0 0 0 0 0 0 0 0 0 0 0 0 0 -0.0021939 0 0 0 0 0 0
4.707 -0.00065569 0.0015518 0.012805 0.00080685 0 -0.0018194 0.0009696 0.0044721 -0.0012125 -0.0015838 0.0050146 -0.011719 0 0 0 0 0 0 0 0 0 0 0 0 0 0 0 0 0 0 0 -0.0037482 0 0 0 0 0 0
4.7109 0.0016876 0.0010057 -0.0016854 -0.0016056 0 -0.0023737 -0.0014793 0.0035097 -0.00069492 -0.0018135 0.0053215 0.0038221 0 0 0 0 0 0 0 0 0 0 0 0 0 0 0 0 0 0 0 -0.0045437 0 0 0 0 0 0
4.7148 0.0042861 0.00068359 -0.016124 -0.0032161 0 -0.0018992 -0.0023837 0.0013095 -0.00037146 -0.0010258 0.0040436 0.0095406 0 0 0 0 0 0 0 0 0 0 0 0 0 0 0 0 0 0 0 -0.0041032 0 0 0 0 0 0
4.7188 0.0061352 0.00092184 -0.027075 -0.003572 0 -0.00047818 -0.0010143 -0.0010062 -6.6967e-05 0.00062013 0.0011955 0.0079315 0 0 0 0 0 0 0 0 0 0 0 0 0 0 0 0 0 0 0 -0.0027431 0 0 0 0 0 0
4.7227 0.0065078 0.0013321 -0.032456 -0.0029704 0 0.0013792 0.00089927 -0.0023048 0.00023484 0.0019267 -0.0018115 0.0088245 0 0 0 0 0 0 0 0 0 0 0 0 0 0 0 0 0 0 0 -0.0013738 0 0 0 0 0 0
4.7266 0.0053671 0.0012928 -0.032151 -0.0020442 0 0.0030045 0.0010022 -0.0021586 0.00042739 0.0019013 -0.0033246 0.018532 0 0 0 0 0 0 0 0 0 0 0 0 0 0 0 0 0 0 0 -0.00053248 0 0 0 0 0 0
4.7305 0.0032911 0.00063922 -0.027337 -0.0013353 0 0.0038649 -0.0011003 -0.001113 0.00064482 0.00092796 -0.0029185 0.031378 0 0 0 0 0 0 0 0 0 0 0 0 0 0 0 0 0 0 0 0.0002485 0 0 0 0 0 0
4.7344 0.0010482 -0.00017623 -0.019307 -0.0011024 0 0.0037842 -0.0033496 -0.00028088 0.0012965 0.00044025 -0.0016925 0.032794 0 0 0 0 0 0 0 0 0 0 0 0 0 0 0 0 0 0 0 0.0018782 0 0 0 0 0 0
4.7383 -0.000822 -0.00058861 -0.0088945 -0.0012961 0 0.0030284 -0.0033819 -0.00048961 0.0025491 0.0013668 -0.0011308 0.013032 0 0 0 0 0 0 0 0 0 0 0 0 0 0 0 0 0 0 0 0.0044475 0 0 0 0 0 0
4.7422 -0.0021589 -0.00052019 0.0030905 -0.0015993 0 0.0021812 -0.00096591 -0.0016099 0.003864 0.003088 -0.0017371 -0.020472 0 0 0 0 0 0 0 0 0 0 0 0 0 0 0 0 0 0 0 0.0067102 0 0 0 0 0 0
4.7461 -0.0030537 -0.00042601 0.015129 -0.0015865 0 0.0018008 0.0018663 -0.0026462 0.004288 0.004097 -0.0027777 -0.044998 0 0 0 0 0 0 0 0 0 0 0 0 0 0 0 0 0 0 0 0.0070568 0 0 0 0 0 0
4.75 -0.0036224 -0.00074523 0.024991 -0.0010278 0 0.0020176 0.0029792 -0.0025714 0.003333 0.0036085 -0.0031968 -0.039773 0 0 0 0 0 0 0 0 0 0 0 0 0 0 0 0 0 0 0 0.0050903 0 0 0 0 0 0
4.7539 -0.0038616 -0.0013587 0.030681 -0.00013687 0 0.002371 0.0021219 -0.0012069 0.0015047 0.0022882 -0.0025945 -0.0047833 0 0 0 0 0 0 0 0 0 0 0 0 0 0 0 0 0 0 0 0.0021363 0 0 0 0 0 0
4.7578 -0.0036558 -0.0016492 0.031443 0.0005428 0 0.0020984 0.00070631 0.00064533 -0.00014608 0.0013446 -0.0013234 0.036223 0 0 0 0 0 0 0 0 0 0 0 0 0 0 0 0 0 0 0 6.6506e-05 0 0 0 0 0 0
4.7617 -0.0028844 -0.0011235 0.027814 0.00061356 0 0.00074552 -3.5214e-05 0.0019372 -0.00098134 0.001139 9.648e-05 0.053292 0 0 0 0 0 0 0 0 0 0 0 0 0 0 0 0 0 0 0 -0.00040438 0 0 0 0 0 0
4.7656 -0.0015287 4.1913e-05 0.020743 0.00023431 0 -0.0013597 -0.00022409 0.0022623 -0.0012025 0.00096539 0.0013683 0.034686 0 0 0 0 0 0 0 0 0 0 0 0 0 0 0 0 0 0 0 -0.00022618 0 0 0 0 0 0
4.7695 0.00028678 0.0010986 0.01082 2.1667e-06 0 -0.0032164 -0.00064341 0.0020475 -0.0013544 0.00016433 0.0022508 -0.0028981 0 0 0 0 0 0 0 0 0 0 0 0 0 0 0 0 0 0 0 -0.00087049 0 0 0 0 0 0
4.7734 0.0023125 0.0013838 -0.0014658 0.00035512 0 -0.0038449 -0.001347 0.0019308 -0.0015945 -0.0008922 0.0023513 -0.027915 0 0 0 0 0 0 0 0 0 0 0 0 0 0 0 0 0 0 0 -0.0027927 0 0 0 0 0 0
4.7773 0.0042099 0.00088949 -0.014808 0.0010926 0 -0.0030354 -0.0014797 0.0020549 -0.001618 -0.00121 0.0014434 -0.020163 0 0 0 0 0 0 0 0 0 0 0 0 0 0 0 0 0 0 0 -0.0050573 0 0 0 0 0 0
4.7813 0.0055843 0.0002048 -0.026737 0.0015491 0 -0.0015002 -0.0005376 0.0020502 -0.0012375 -0.00048071 2.2636e-05 0.012927 0 0 0 0 0 0 0 0 0 0 0 0 0 0 0 0 0 0 0 -0.0063448 0 0 0 0 0 0
4.7852 0.0060538 -7.1335e-05 -0.034539 0.0012775 0 -0.00025326 0.00063087 0.0016648 -0.00076572 0.00036532 -0.00075628 0.04375 0 0 0 0 0 0 0 0 0 0 0 0 0 0 0 0 0 0 0 -0.0061317 0 0 0 0 0 0
4.7891 0.0053943 0.00015377 -0.036678 0.00051717 0 0.00025231 0.00053248 0.0012297 -0.00062937 0.00013635 -2.2057e-05 0.048557 0 0 0 0 0 0 0 0 0 0 0 0 0 0 0 0 0 0 0 -0.0048574 0 0 0 0 0 0
4.793 0.0037091 0.0004902 -0.03334 -7.6691e-05 0 0.00044304 -0.0012285 0.0013235 -0.00069494 -0.0012055 0.0018611 0.02661 0 0 0 0 0 0 0 0 0 0 0 0 0 0 0 0 0 0 0 -0.0031705 0 0 0 0 0 0
4.7969 0.0014713 0.00052051 -0.025659 -0.00016548 0 0.001092 -0.0032355 0.001957 -0.00025594 -0.0023761 0.0034434 -0.0017093 0 0 0 0 0 0 0 0 0 0 0 0 0 0 0 0 0 0 0 -0.0013117 0 0 0 0 0 0
4.8008 -0.00068101 0.00017974 -0.014662 -0.00010323 0 0.0024427 -0.0035487 0.0022602 0.0011389 -0.0021077 0.0034522 -0.014612 0 0 0 0 0 0 0 0 0 0 0 0 0 0 0 0 0 0 0 0.00070672 0 0 0 0 0 0
4.8047 -0.0023121 -0.00027988 -0.0012329 -0.0005087 0 0.0038525 -0.001663 0.0012006 0.0029419 -0.00049071 0.0019298 -0.007575 0 0 0 0 0 0 0 0 0 0 0 0 0 0 0 0 0 0 0 0.0025876 0 0 0 0 0 0
4.8086 -0.0034271 -0.00059771 0.012964 -0.001489 0 0.0043214 0.00099988 -0.0012819 0.0039103 0.0011835 8.3516e-05 0.0054629 0 0 0 0 0 0 0 0 0 0 0 0 0 0 0 0 0 0 0 0.0037639 0 0 0 0 0 0
4.8125 -0.0043359 -0.00070095 0.025042 -0.002406 0 0.0033917 0.0025579 -0.0039185 0.0032568 0.0018313 -0.00093145 0.007716 0 0 0 0 0 0 0 0 0 0 0 0 0 0 0 0 0 0 0 0.0040125 0 0 0 0 0 0
4.8164 -0.005214 -0.0006253 0.031974 -0.0025122 0 0.0015289 0.0024306 -0.0050392 0.0014265 0.0015734 -0.00096057 -0.004014 0 0 0 0 0 0 0 0 0 0 0 0 0 0 0 0 0 0 0 0.0038253 0 0 0 0 0 0
4.8203 -0.0057575 -0.00036357 0.032463 -0.0018047 0 -0.0003685 0.0015443 -0.0039902 -0.00035039 0.0012359 -0.00061484 -0.017439 0 0 0 0 0 0 0 0 0 0 0 0 0 0 0 0 0 0 0 0.0038878 0 0 0 0 0 0
4.8242 -0.0053081 0.00010288 0.027684 -0.0011372 0 -0.001779 0.001009 -0.0017051 -0.0012217 0.0011039 -0.00035601 -0.017853 0 0 0 0 0 0 0 0 0 0 0 0 0 0 0 0 0 0 0 0.0041524 0 0 0 0 0 0
4.8281 -0.0034108 0.00063622 0.019992 -0.001391 0 -0.0028291 0.00095919 0.00010519 -0.0013236 0.00054073 -0.00011346 -0.00247 0 0 0 0 0 0 0 0 0 0 0 0 0 0 0 0 0 0 0 0.0036655 0 0 0 0 0 0
4.832 -0.00033201 0.00092656 0.010892 -0.002536 0 -0.0037937 0.00080675 0.00035502 -0.0012767 -0.0010419 0.0001789 0.017609 0 0 0 0 0 0 0 0 0 0 0 0 0 0 0 0 0 0 0 0.0015696 0 0 0 0 0 0
4.8359 0.0029508 0.00075747 0.00042677 -0.0035839 0 -0.0044729 0.00031972 -0.00069822 -0.0013141 -0.0030948 2.0132e-05 0.028403 0 0 0 0 0 0 0 0 0 0 0 0 0 0 0 0 0 0 0 -0.0016998 0 0 0 0 0 0
4.8398 0.0053251 0.00029201 -0.011408 -0.003525 0 -0.0042461 9.2496e-06 -0.001935 -0.0011204 -0.0041706 -0.0012597 0.025254 0 0 0 0 0 0 0 0 0 0 0 0 0 0 0 0 0 0 0 -0.0044147 0 0 0 0 0 0
4.8438 0.0062165 -1.4209e-06 -0.022943 -0.002299 0 -0.0028132 0.00034416 -0.0024149 -0.00047225 -0.0033611 -0.0034329 0.014686 0 0 0 0 0 0 0 0 0 0 0 0 0 0 0 0 0 0 0 -0.0049592 0 0 0 0 0 0
4.8477 0.0058162 0.00019786 -0.030968 -0.00081406 0 -0.00078487 0.00090506 -0.0019825 0.00026404 -0.0013275 -0.0050001 0.0058589 0 0 0 0 0 0 0 0 0 0 0 0 0 0 0 0 0 0 0 -0.0032927 0 0 0 0 0 0
4.8516 0.0047411 0.00067747 -0.032841 -2.5479e-05 0 0.00065697 0.00070354 -0.0010883 0.00051776 0.00028739 -0.0042967 0.0016394 0 0 0 0 0 0 0 0 0 0 0 0 0 0 0 0 0 0 0 -0.00096002 0 0 0 0 0 0
4.8555 0.0034959 0.00082768 -0.02842 -5.7548e-05 0 0.00081427 -0.00060818 -0.00027273 0.00032976 0.0004529 -0.0011584 -0.0018834 0 0 0 0 0 0 0 0 0 0 0 0 0 0 0 0 0 0 0 0.00038794 0 0 0 0 0 0
4.8594 0.0022094 0.00022589 -0.019818 -0.00025018 0 0.00018198 -0.0021258 0.00012075 0.00049844 -0.00038068 0.002629 -0.0085955 0 0 0 0 0 0 0 0 0 0 0 0 0 0 0 0 0 0 0 0.00044919 0 0 0 0 0 0
4.8633 0.00077939 -0.00090582 -0.0093703 9.7228e-06 0 7.0433e-06 -0.0025406 -5.4626e-05 0.0017087 -0.0010053 0.0047516 -0.016844 0 0 0 0 0 0 0 0 0 0 0 0 0 0 0 0 0 0 0 0.00025174 0 0 0 0 0 0
4.8672 -0.0008232 -0.0018502 0.0018647 0.00062719 0 0.0010597 -0.0015604 -0.0007366 0.0035809 -0.00083718 0.0043507 -0.021137 0 0 0 0 0 0 0 0 0 0 0 0 0 0 0 0 0 0 0 0.00081 0 0 0 0 0 0
4.8711 -0.0024155 -0.0020102 0.013515 0.0010001 0 0.0028274 -0.00026883 -0.0015343 0.0048048 -0.00038659 0.0026155 -0.018305 0 0 0 0 0 0 0 0 0 0 0 0 0 0 0 0 0 0 0 0.0019775 0 0 0 0 0 0
4.875 -0.0037008 -0.0013753 0.024221 0.00077573 0 0.0039471 2.7318e-05 -0.0017938 0.0043446 -0.0004244 0.0014622 -0.010844 0 0 0 0 0 0 0 0 0 0 0 0 0 0 0 0 0 0 0 0.0026956 0 0 0 0 0 0
4.8789 -0.0044326 -0.00041217 0.031211 0.00026033 0 0.0034468 -0.00081368 -0.0010648 0.002461 -0.00097988 0.0017176 -0.0041857 0 0 0 0 0 0 0 0 0 0 0 0 0 0 0 0 0 0 0 0.0022475 0 0 0 0 0 0
4.8828 -0.0044733 0.00041842 0.031989 2.5043e-05 0 0.0015769 -0.0016715 0.0003543 0.00045925 -0.001376 0.0025949 -0.0018222 0 0 0 0 0 0 0 0 0 0 0 0 0 0 0 0 0 0 0 0.0010566 0 0 0 0 0 0
4.8867 -0.0037611 0.00097011 0.02643 0.00020083 0 -0.00052117 -0.0013953 0.0014305 -0.00054899 -0.0011506 0.0027497 -0.003766 0 0 0 0 0 0 0 0 0 0 0 0 0 0 0 0 0 0 0 0.00016346 0 0 0 0 0 0
4.8906 -0.0023053 0.0012914 0.016915 0.00030648 0 -0.0018689 5.1051e-05 0.001173 -0.00055158 -0.00063567 0.0016038 -0.0088257 0 0 0 0 0 0 0 0 0 0 0 0 0 0 0 0 0 0 0 3.0036e-05 0 0 0 0 0 0
4.8945 -0.00025671 0.0013691 0.0062938 -0.0001727 0 -0.0023442 0.0017157 -0.00043491 -0.00035969 -0.00046079 -0.00038182 -0.01634 0 0 0 0 0 0 0 0 0 0 0 0 0 0 0 0 0 0 0 4.1654e-05 0 0 0 0 0 0
4.8984 0.0020318 0.0011426 -0.004111 -0.0011143 0 -0.0024432 0.0027206 -0.0022553 -0.00062318 -0.00064798 -0.0024293 -0.024624 0 0 0 0 0 0 0 0 0 0 0 0 0 0 0 0 0 0 0 -0.0007477 0 0 0 0 0 0
4.9023 0.0040609 0.00076091 -0.014348 -0.0017753 0 -0.0025576 0.0029589 -0.002838 -0.0012562 -0.00050331 -0.0040883 -0.028989 0 0 0 0 0 0 0 0 0 0 0 0 0 0 0 0 0 0 0 -0.0024706 0 0 0 0 0 0
4.9063 0.0053488 0.00064426 -0.023945 -0.0015093 0 -0.002609 0.0027697 -0.0015945 -0.0017306 0.00047815 -0.0051503 -0.023958 0 0 0 0 0 0 0 0 0 0 0 0 0 0 0 0 0 0 0 -0.0041471 0 0 0 0 0 0
4.9102 0.005605 0.0011009 -0.030742 -0.00041834 0 -0.0023277 0.0022447 0.00070842 -0.0016692 0.0017889 -0.0053033 -0.0091101 0 0 0 0 0 0 0 0 0 0 0 0 0 0 0 0 0 0 0 -0.0045215 0 0 0 0 0 0
4.9141 0.0048262 0.0018576 -0.032067 0.00074915 0 -0.0016933 0.0011667 0.0025253 -0.0010227 0.0022635 -0.0042934 0.0079793 0 0 0 0 0 0 0 0 0 0 0 0 0 0 0 0 0 0 0 -0.0031336 0 0 0 0 0 0
4.918 0.0032937 0.0021234 -0.027071 0.0013194 0 -0.00095842 -0.0003824 0.0026492 0.00014976 0.0013448 -0.0024997 0.016748 0 0 0 0 0 0 0 0 0 0 0 0 0 0 0 0 0 0 0 -0.00058999 0 0 0 0 0 0
4.9219 0.0014726 0.0012971 -0.017618 0.0012601 0 -0.00028895 -0.0016578 0.00098729 0.0017465 -0.00014367 -0.0010245 0.013054 0 0 0 0 0 0 0 0 0 0 0 0 0 0 0 0 0 0 0 0.0020627 0 0 0 0 0 0
4.9258 -0.00018061 -0.00033947 -0.0066902 0.001051 0 0.00044556 -0.0017718 -0.001473 0.0033579 -0.00067298 -0.00083194 0.0033857 0 0 0 0 0 0 0 0 0 0 0 0 0 0 0 0 0 0 0 0.0040759 0 0 0 0 0 0
4.9297 -0.0014398 -0.0017294 0.0039397 0.0011018 0 0.0014037 -0.00059495 -0.0033328 0.004178 0.00048134 -0.0016998 -0.0013104 0 0 0 0 0 0 0 0 0 0 0 0 0 0 0 0 0 0 0 0.005172 0 0 0 0 0 0
4.9336 -0.0024009 -0.0019522 0.01422 0.0013919 0 0.002346 0.0010143 -0.0035956 0.0035351 0.0024433 -0.002228 0.0035945 0 0 0 0 0 0 0 0 0 0 0 0 0 0 0 0 0 0 0 0.0052741 0 0 0 0 0 0
4.9375 -0.0033083 -0.001065 0.024128 0.0016465 0 0.0026356 0.0019682 -0.0022052 0.0016331 0.0034748 -0.0011195 0.012233 0 0 0 0 0 0 0 0 0 0 0 0 0 0 0 0 0 0 0 0.0043727 0 0 0 0 0 0
4.9414 -0.004197 -9.6813e-06 0.031951 0.0017094 0 0.00179 0.0018874 -7.5641e-05 -0.00041142 0.0025083 0.001495 0.015054 0 0 0 0 0 0 0 0 0 0 0 0 0 0 0 0 0 0 0 0.0027314 0 0 0 0 0 0
4.9453 -0.0046701 0.00032629 0.034729 0.0016168 0 4.8644e-05 0.0012563 0.0014458 -0.0014998 1.2862e-05 0.0040883 0.0091442 0 0 0 0 0 0 0 0 0 0 0 0 0 0 0 0 0 0 0 0.001005 0 0 0 0 0 0
4.9492 -0.0040974 -7.7389e-05 0.030593 0.0013489 0 -0.0016629 0.00077284 0.0014637 -0.0015498 -0.0024929 0.0051283 0.00088104 0 0 0 0 0 0 0 0 0 0 0 0 0 0 0 0 0 0 0 -0.000142 0 0 0 0 0 0
4.9531 -0.002152 -0.00050048 0.020499 0.00070875 0 -0.002399 0.00072721 0.00021266 -0.001442 -0.0036527 0.0044037 -0.0015249 0 0 0 0 0 0 0 0 0 0 0 0 0 0 0 0 0 0 0 -0.00065756 0 0 0 0 0 0
4.957 0.00077118 -0.00033618 0.0075614 -0.00038935 0 -0.0018845 0.0010216 -0.0010634 -0.0019222 -0.003098 0.0029873 0.0031547 0 0 0 0 0 0 0 0 0 0 0 0 0 0 0 0 0 0 0 -0.0012217 0 0 0 0 0 0
4.9609 0.0036769 0.00029415 -0.0052295 -0.0015385 0 -0.00062986 0.0015444 -0.0010777 -0.0026969 -0.0013966 0.0020368 0.0087145 0 0 0 0 0 0 0 0 0 0 0 0 0 0 0 0 0 0 0 -0.0025435 0 0 0 0 0 0
4.9648 0.0055771 0.00079448 -0.01647 -0.0019449 0 0.00055084 0.0022426 0.00041625 -0.0027736 0.0005157 0.0017886 0.0091178 0 0 0 0 0 0 0 0 0 0 0 0 0 0 0 0 0 0 0 -0.0044544 0 0 0 0 0 0
4.9688 0.0060751 0.0008341 -0.025729 -0.0011141 0 0.0011344 0.0028154 0.0023867 -0.001649 0.0018559 0.0016865 0.0048079 0 0 0 0 0 0 0 0 0 0 0 0 0 0 0 0 0 0 0 -0.0057934 0 0 0 0 0 0
4.9727 0.0054456 0.00067555 -0.032053 0.00052494 0 0.0011341 0.0026341 0.0033961 7.7624e-05 0.0022712 0.0012229 0.00078496 0 0 0 0 0 0 0 0 0 0 0 0 0 0 0 0 0 0 0 -0.0053484 0 0 0 0 0 0
4.9766 0.0042267 0.00073762 -0.03365 0.0017977 0 0.00094391 0.0012808 0.0028115 0.001406 0.001946 0.00040998 -9.2437e-05 0 0 0 0 0 0 0 0 0 0 0 0 0 0 0 0 0 0 0 -0.003001 0 0 0 0 0 0
4.9805 0.0027809 0.00097568 -0.029263 0.0017478 0 0.0010197 -0.00078117 0.0012473 0.0020959 0.0015127 -0.00050535 0.0003129 0 0 0 0 0 0 0 0 0 0 0 0 0 0 0 0 0 0 0 7.4162e-05 0 0 0 0 0 0
4.9844 0.0012149 0.00087475 -0.019634 0.00051767 0 0.0016103 -0.0022878 -0.00011142 0.0028369 0.0016373 -0.0014389 -0.00021533 0 0 0 0 0 0 0 0 0 0 0 0 0 0 0 0 0 0 0 0.0023918 0 0 0 0 0 0
4.9883 -0.00040273 9.7242e-05 -0.0073416 -0.0007325 0 0.0026011 -0.0021633 -0.00057855 0.0041735 0.0024279 -0.0023129 0.00031012 0 0 0 0 0 0 0 0 0 0 0 0 0 0 0 0 0 0 0 0.0033675 0 0 0 0 0 0
4.9922 -0.0018891 -0.00099038 0.0048717 -0.00083863 0 0.0035159 -0.00051079 -0.00040248 0.0055033 0.0031848 -0.0026239 0.0055664 0 0 0 0 0 0 0 0 0 0 0 0 0 0 0 0 0 0 0 0.0035938 0 0 0 0 0 0
4.9961 -0.0030507 -0.0015863 0.015509 0.00035246 0 0.0037455 0.0014242 -0.00028278 0.0054777 0.0028937 -0.0015929 0.013848 0 0 0 0 0 0 0 0 0 0 0 0 0 0 0 0 0 0 0 0.0039905 0 0 0 0 0 0
5 -0.0038473 -0.0012715 0.024159 0.0018874 0 0.002953 0.0023139 -0.00060326 0.0034866 0.0011677 0.00091953 0.016556 0 0 0 0 0 0 0 0 0 0 0 0 0 0 0 0 0 0 0 0.0047665 0 0 0 0 0 0
5.0039 -0.0043275 -0.00046584 0.030296 0.0025527 0 0.0013697 0.0017971 -0.0011578 0.00053375 -0.0012172 0.0037135 0.0069482 0 0 0 0 0 0 0 0 0 0 0 0 0 0 0 0 0 0 0 0.0052362 0 0 0 0 0 0
5.0078 -0.0043788 1.1186e-05 0.032665 0.0018386 0 -0.00031973 0.00057125 -0.0014823 -0.001596 -0.0027893 0.0048485 -0.0095052 0 0 0 0 0 0 0 0 0 0 0 0 0 0 0 0 0 0 0 0.0045766 0 0 0 0 0 0
5.0117 -0.0036564 -0.00019537 0.029993 0.0002028 0 -0.0014641 -0.00037525 -0.001289 -0.0020324 -0.0025253 0.0033035 -0.01662 0 0 0 0 0 0 0 0 0 0 0 0 0 0 0 0 0 0 0 0.002658 0 0 0 0 0 0
5.0156 -0.0019087 -0.00063701 0.022172 -0.0014361 0 -0.0018785 -0.00053081 -0.00057969 -0.0015178 -0.00068289 0.00012196 -0.0026766 0 0 0 0 0 0 0 0 0 0 0 0 0 0 0 0 0 0 0 0.00012014 0 0 0 0 0 0
5.0195 0.00057893 -0.0006051 0.010606 -0.0023813 0 -0.0018276 -2.4472e-05 0.00047216 -0.0013761 0.001387 -0.0022636 0.025379 0 0 0 0 0 0 0 0 0 0 0 0 0 0 0 0 0 0 0 -0.0022448 0 0 0 0 0 0
5.0234 0.0029597 6.6694e-05 -0.0025415 -0.0024527 0 -0.0016335 0.00065556 0.0015701 -0.0019968 0.002246 -0.0020679 0.045182 0 0 0 0 0 0 0 0 0 0 0 0 0 0 0 0 0 0 0 -0.0040421 0 0 0 0 0 0
5.0273 0.0043818 0.00082417 -0.015245 -0.0018457 0 -0.0013689 0.00094548 0.0022736 -0.0025669 0.0013463 0.0003346 0.038985 0 0 0 0 0 0 0 0 0 0 0 0 0 0 0 0 0 0 0 -0.0052218 0 0 0 0 0 0
5.0313 0.0046446 0.00099415 -0.025823 -0.00088839 0 -0.00094337 0.00040683 0.002179 -0.002241 -0.00070319 0.0028288 0.011241 0 0 0 0 0 0 0 0 0 0 0 0 0 0 0 0 0 0 0 -0.0056804 0 0 0 0 0 0
5.0352 0.0042807 0.00046536 -0.032693 6.7159e-05 0 -0.0003781 -0.00097124 0.0013208 -0.0012304 -0.0026185 0.0034318 -0.014571 0 0 0 0 0 0 0 0 0 0 0 0 0 0 0 0 0 0 0 -0.005165 0 0 0 0 0 0
5.0391 0.0039444 -0.00027696 -0.034487 0.00068699 0 0.00016172 -0.0024954 0.00033903 -0.00047127 -0.003234 0.001825 -0.017448 0 0 0 0 0 0 0 0 0 0 0 0 0 0 0 0 0 0 0 -0.0036723 0 0 0 0 0 0
5.043 0.0037198 -0.00071397 -0.030731 0.00077833 0 0.00064405 -0.0030202 1.2698e-05 -0.00035505 -0.0021437 -0.00071309 0.0025565 0 0 0 0 0 0 0 0 0 0 0 0 0 0 0 0 0 0 0 -0.0018133 0 0 0 0 0 0
5.0469 0.0030698 -0.000764 -0.022339 0.00044237 0 0.0013334 -0.0018803 0.00047357 -0.0002044 8.035e-05 -0.0025772 0.026544 0 0 0 0 0 0 0 0 0 0 0 0 0 0 0 0 0 0 0 -0.00053714 0 0 0 0 0 0
5.0508 0.0014782 -0.00067584 -0.011199 5.2197e-05 0 0.0024772 0.00025193 0.0009704 0.00075503 0.0021958 -0.0029449 0.035929 0 0 0 0 0 0 0 0 0 0 0 0 0 0 0 0 0 0 0 -0.00032378 0 0 0 0 0 0
5.0547 -0.00089605 -0.00059269 0.00085106 -1.2283e-05 0 0.0037791 0.0016425 0.00061327 0.0021236 0.0030318 -0.001912 0.028168 0 0 0 0 0 0 0 0 0 0 0 0 0 0 0 0 0 0 0 -0.00065849 0 0 0 0 0 0
5.0586 -0.0032381 -0.00038852 0.012614 0.00033202 0 0.0043499 0.00097316 -0.00058816 0.002482 0.0022632 -6.3548e-06 0.014592 0 0 0 0 0 0 0 0 0 0 0 0 0 0 0 0 0 0 0 -0.00044483 0 0 0 0 0 0
5.0625 -0.004725 3.9111e-05 0.023152 0.0008049 0 0.0034134 -0.0012977 -0.001585 0.0010272 0.00063076 0.0021448 0.0060413 0 0 0 0 0 0 0 0 0 0 0 0 0 0 0 0 0 0 0 0.00092602 0 0 0 0 0 0
5.0664 -0.0051099 0.00046082 0.031077 0.00098632 0 0.0011504 -0.0031607 -0.0013703 -0.0011813 -0.00066683 0.0038121 0.0035129 0 0 0 0 0 0 0 0 0 0 0 0 0 0 0 0 0 0 0 0.0028654 0 0 0 0 0 0
5.0703 -0.0046789 0.00047 0.034567 0.00062163 0 -0.0012662 -0.0028271 -0.00018706 -0.002024 -0.00096543 0.0042537 0.0023008 0 0 0 0 0 0 0 0 0 0 0 0 0 0 0 0 0 0 0 0.0039733 0 0 0 0 0 0
5.0742 -0.0037398 -2.0234e-05 0.032328 -0.00022522 0 -0.0026318 -0.00036381 0.00055599 -0.0005351 -0.00062386 0.0031468 0.0012663 0 0 0 0 0 0 0 0 0 0 0 0 0 0 0 0 0 0 0 0.0032091 0 0 0 0 0 0
5.0781 -0.0022915 -0.00054298 0.024579 -0.0012221 0 -0.0027615 0.0024215 -0.00023977 0.0018765 -0.00052692 0.00096161 0.0042543 0 0 0 0 0 0 0 0 0 0 0 0 0 0 0 0 0 0 0 0.00078286 0 0 0 0 0 0
5.082 -0.00024035 -0.00046177 0.013072 -0.0019278 0 -0.0025335 0.0036608 -0.0020097 0.0027053 -0.0010937 -0.0012595 0.012521 0 0 0 0 0 0 0 0 0 0 0 0 0 0 0 0 0 0 0 -0.0020093 0 0 0 0 0 0
5.0859 0.0021569 0.00038391 0.00017366 -0.0019796 0 -0.0028552 0.0029253 -0.0028627 0.00091507 -0.0018138 -0.0026322 0.019548 0 0 0 0 0 0 0 0 0 0 0 0 0 0 0 0 0 0 0 -0.003778 0 0 0 0 0 0
5.0898 0.0042203 0.0014629 -0.012058 -0.0012842 0 -0.0036454 0.0011664 -0.0014466 -0.0019161 -0.0017976 -0.0029688 0.016816 0 0 0 0 0 0 0 0 0 0 0 0 0 0 0 0 0 0 0 -0.0039457 0 0 0 0 0 0
5.0938 0.0053002 0.0020088 -0.022095 -0.00013455 0 -0.0039141 -0.00049322 0.0015297 -0.0031284 -0.00074251 -0.0026345 0.0045941 0 0 0 0 0 0 0 0 0 0 0 0 0 0 0 0 0 0 0 -0.0028777 0 0 0 0 0 0
5.0977 0.0052799 0.0016732 -0.028671 0.00088952 0 -0.0028277 -0.0016071 0.0037628 -0.0016015 0.00073042 -0.0020241 -0.0059969 0 0 0 0 0 0 0 0 0 0 0 0 0 0 0 0 0 0 0 -0.0013559 0 0 0 0 0 0
5.1016 0.0045713 0.00072828 -0.030747 0.0012773 0 -0.00058365 -0.002144 0.0034498 0.0012427 0.0017148 -0.0013306 -0.0039578 0 0 0 0 0 0 0 0 0 0 0 0 0 0 0 0 0 0 0 -5.8342e-06 0 0 0 0 0 0
5.1055 0.0036118 -0.0002929 -0.02792 0.00096781 0 0.0018145 -0.0018957 0.00095806 0.0029727 0.0019021 -0.00076558 0.009181 0 0 0 0 0 0 0 0 0 0 0 0 0 0 0 0 0 0 0 0.00090899 0 0 0 0 0 0
5.1094 0.0024304 -0.0010425 -0.020775 0.00040141 0 0.0035331 -0.00064282 -0.0015513 0.0024658 0.0017398 -0.00069266 0.020036 0 0 0 0 0 0 0 0 0 0 0 0 0 0 0 0 0 0 0 0.0014105 0 0 0 0 0 0
5.1133 0.00076157 -0.0014395 -0.010679 0.0001361 0 0.0044966 0.0010826 -0.0021062 0.00062446 0.001756 -0.0012367 0.017266 0 0 0 0 0 0 0 0 0 0 0 0 0 0 0 0 0 0 0 0.0017151 0 0 0 0 0 0
5.1172 -0.0014404 -0.0014638 0.00079324 0.00036098 0 0.0050111 0.0019013 -0.0005558 -0.0009677 0.001895 -0.0017732 0.0035415 0 0 0 0 0 0 0 0 0 0 0 0 0 0 0 0 0 0 0 0.0021575 0 0 0 0 0 0
5.1211 -0.0036774 -0.0010721 0.012173 0.00077838 0 0.0050456 0.0007762 0.0015782 -0.0017186 0.0016539 -0.0011608 -0.0076517 0 0 0 0 0 0 0 0 0 0 0 0 0 0 0 0 0 0 0 0.0029668 0 0 0 0 0 0
5.125 -0.0051527 -0.00038876 0.021915 0.00096222 0 0.0041667 -0.0016354 0.002618 -0.0022239 0.00082395 0.0011336 -0.0065005 0 0 0 0 0 0 0 0 0 0 0 0 0 0 0 0 0 0 0 0.003924 0 0 0 0 0 0
5.1289 -0.0053467 0.00015978 0.02826 0.00079394 0 0.0022402 -0.0032047 0.002041 -0.0030817 -0.00010373 0.0040706 0.0036599 0 0 0 0 0 0 0 0 0 0 0 0 0 0 0 0 0 0 0 0.0042753 0 0 0 0 0 0
5.1328 -0.0043554 0.00011469 0.029686 0.00050319 0 -3.3869e-05 -0.0023069 0.00054832 -0.0039573 -0.00041521 0.0054948 0.01165 0 0 0 0 0 0 0 0 0 0 0 0 0 0 0 0 0 0 0 0.0032111 0 0 0 0 0 0
5.1367 -0.0027115 -0.00050476 0.025778 0.00030528 0 -0.0015629 0.00037802 -0.00078367 -0.0040201 -1.1698e-05 0.0039468 0.010929 0 0 0 0 0 0 0 0 0 0 0 0 0 0 0 0 0 0 0 0.00065533 0 0 0 0 0 0
5.1406 -0.00094256 -0.00104 0.017618 0.0001037 0 -0.0019023 0.0022928 -0.0012837 -0.0030968 0.00039519 0.0002063 0.0042443 0 0 0 0 0 0 0 0 0 0 0 0 0 0 0 0 0 0 0 -0.0023786 0 0 0 0 0 0
5.1445 0.00068886 -0.00070761 0.0071929 -0.00035813 0 -0.0016971 0.0014433 -0.00089606 -0.0020437 2.8807e-05 -0.0030835 -0.0036455 0 0 0 0 0 0 0 0 0 0 0 0 0 0 0 0 0 0 0 -0.0043704 0 0 0 0 0 0
5.1484 0.0021067 0.00062114 -0.0037142 -0.0010765 0 -0.0019319 -0.0015914 -4.1208e-05 -0.0018439 -0.0010638 -0.0035874 -0.013989 0 0 0 0 0 0 0 0 0 0 0 0 0 0 0 0 0 0 0 -0.0044479 0 0 0 0 0 0
5.1523 0.0032298 0.0021662 -0.014079 -0.00165 0 -0.0027773 -0.0041817 0.00057384 -0.0024977 -0.0019882 -0.0012966 -0.031066 0 0 0 0 0 0 0 0 0 0 0 0 0 0 0 0 0 0 0 -0.0030958 0 0 0 0 0 0
5.1563 0.0039283 0.0028405 -0.023208 -0.0016706 0 -0.0033546 -0.0041644 0.0002618 -0.0030136 -0.001906 0.0015094 -0.051484 0 0 0 0 0 0 0 0 0 0 0 0 0 0 0 0 0 0 0 -0.001717 0 0 0 0 0 0
5.1602 0.0041205 0.002178 -0.029966 -0.0012285 0 -0.0027164 -0.0017655 -0.0011311 -0.0024964 -0.00088896 0.0023177 -0.060784 0 0 0 0 0 0 0 0 0 0 0 0 0 0 0 0 0 0 0 -0.0013922 0 0 0 0 0 0
5.1641 0.0038172 0.00071362 -0.032677 -0.00089852 0 -0.00093444 0.00090202 -0.002875 -0.001079 0.00020987 0.00051648 -0.045294 0 0 0 0 0 0 0 0 0 0 0 0 0 0 0 0 0 0 0 -0.0019572 0 0 0 0 0 0
5.168 0.0030339 -0.00051441 -0.029972 -0.0011233 0 0.00095899 0.0019782 -0.003731 0.00030767 0.0007091 -0.0022899 -0.0084375 0 0 0 0 0 0 0 0 0 0 0 0 0 0 0 0 0 0 0 -0.0022241 0 0 0 0 0 0
5.1719 0.0017257 -0.00082726 -0.021834 -0.0016431 0 0.0020965 0.0012996 -0.0029791 0.00096225 0.0008103 -0.0038654 0.027275 0 0 0 0 0 0 0 0 0 0 0 0 0 0 0 0 0 0 0 -0.0011033 0 0 0 0 0 0
5.1758 -0.00010165 -0.00033913 -0.0098879 -0.001669 0 0.0026286 -8.3247e-05 -0.0011673 0.0010197 0.0012809 -0.0032015 0.03766 0 0 0 0 0 0 0 0 0 0 0 0 0 0 0 0 0 0 0 0.0014139 0 0 0 0 0 0
5.1797 -0.0021893 0.00032321 0.0032723 -0.0007175 0 0.0032929 -0.0013091 0.00029464 0.0010322 0.0024706 -0.0010491 0.017674 0 0 0 0 0 0 0 0 0 0 0 0 0 0 0 0 0 0 0 0.004236 0 0 0 0 0 0
5.1836 -0.0039952 0.00061176 0.015141 0.00074812 0 0.0042362 -0.0022736 0.00042346 0.0011612 0.0037594 0.0010144 -0.014983 0 0 0 0 0 0 0 0 0 0 0 0 0 0 0 0 0 0 0 0.0060114 0 0 0 0 0 0
5.1875 -0.0049545 0.00039037 0.023993 0.0016085 0 0.0045751 -0.0029922 -0.00047103 0.0010048 0.0040652 0.0018527 -0.036551 0 0 0 0 0 0 0 0 0 0 0 0 0 0 0 0 0 0 0 0.0060279 0 0 0 0 0 0
5.1914 -0.0048292 -0.00015049 0.028981 0.001102 0 0.0033371 -0.0029823 -0.0012632 0.00022381 0.0028952 0.00131 -0.036822 0 0 0 0 0 0 0 0 0 0 0 0 0 0 0 0 0 0 0 0.004495 0 0 0 0 0 0
5.1953 -0.0038196 -0.0007271 0.029852 -0.00042679 0 0.00075481 -0.0017067 -0.0012764 -0.0008711 0.00085697 -4.881e-05 -0.023162 0 0 0 0 0 0 0 0 0 0 0 0 0 0 0 0 0 0 0 0.0021959 0 0 0 0 0 0
5.1992 -0.0023457 -0.0010726 0.026647 -0.0017982 0 -0.0016575 0.00047079 -0.00087937 -0.0015452 -0.00087608 -0.0014009 -0.0084895 0 0 0 0 0 0 0 0 0 0 0 0 0 0 0 0 0 0 0 -3.9043e-05 0 0 0 0 0 0
5.2031 -0.00073561 -0.00095189 0.01957 -0.0020265 0 -0.002487 0.0022189 -0.00075341 -0.0014456 -0.0015748 -0.0019407 0.0011916 0 0 0 0 0 0 0 0 0 0 0 0 0 0 0 0 0 0 0 -0.0016645 0 0 0 0 0 0
5.207 0.00088062 -0.00025493 0.0091262 -0.0011167 0 -0.0018104 0.0024148 -0.0007911 -0.0010277 -0.001447 -0.0011101 0.0072811 0 0 0 0 0 0 0 0 0 0 0 0 0 0 0 0 0 0 0 -0.0025202 0 0 0 0 0 0
5.2109 0.0024294 0.00083433 -0.003527 7.6605e-05 0 -0.0010323 0.0012875 -8.8382e-05 -0.0010591 -0.0012181 0.0010397 0.010992 0 0 0 0 0 0 0 0 0 0 0 0 0 0 0 0 0 0 0 -0.0028067 0 0 0 0 0 0
5.2148 0.0037304 0.0018175 -0.016338 0.00068469 0 -0.0013113 0.00014202 0.0018154 -0.001722 -0.0013349 0.0036167 0.01014 0 0 0 0 0 0 0 0 0 0 0 0 0 0 0 0 0 0 0 -0.0029394 0 0 0 0 0 0
5.2188 0.004519 0.0021512 -0.026668 0.00051 0 -0.0022996 -7.9345e-05 0.0039214 -0.0023101 -0.0016134 0.0052482 0.0042387 0 0 0 0 0 0 0 0 0 0 0 0 0 0 0 0 0 0 0 -0.0032408 0 0 0 0 0 0
5.2227 0.0046141 0.0016341 -0.03224 8.141e-07 0 -0.0025862 0.00026427 0.0043975 -0.0018878 -0.0015828 0.0050053 -0.0012328 0 0 0 0 0 0 0 0 0 0 0 0 0 0 0 0 0 0 0 -0.0036185 0 0 0 0 0 0
5.2266 0.0040253 0.00056768 -0.032148 -0.0002871 0 -0.0013277 0.00014889 0.0024303 -0.00025146 -0.0010393 0.0031792 -0.00012194 0 0 0 0 0 0 0 0 0 0 0 0 0 0 0 0 0 0 0 -0.0035458 0 0 0 0 0 0
5.2305 0.0028909 -0.00045923 -0.027056 -0.0001416 0 0.00077123 -0.00072803 -0.00067054 0.0017787 -0.00019529 0.0011411 0.00464 0 0 0 0 0 0 0 0 0 0 0 0 0 0 0 0 0 0 0 -0.0024845 0 0 0 0 0 0
5.2344 0.0013496 -0.00096633 -0.018395 0.00028342 0 0.0022147 -0.0015317 -0.0024848 0.0030208 0.0006424 0.0002901 0.00076223 0 0 0 0 0 0 0 0 0 0 0 0 0 0 0 0 0 0 0 -0.00043927 0 0 0 0 0 0
5.2383 -0.00048427 -0.00083698 -0.007345 0.00072231 0 0.0023286 -0.0013418 -0.0017392 0.0029124 0.0013872 0.00095927 -0.019887 0 0 0 0 0 0 0 0 0 0 0 0 0 0 0 0 0 0 0 0.0018921 0 0 0 0 0 0
5.2422 -0.002425 -0.00029873 0.0053071 0.0010031 0 0.0019032 -0.00033032 0.00047587 0.0019229 0.002066 0.002211 -0.04781 0 0 0 0 0 0 0 0 0 0 0 0 0 0 0 0 0 0 0 0.0035816 0 0 0 0 0 0
5.2461 -0.004143 0.00025939 0.018341 0.0010845 0 0.0021581 0.00044878 0.001789 0.0010877 0.0024587 0.0026561 -0.060125 0 0 0 0 0 0 0 0 0 0 0 0 0 0 0 0 0 0 0 0.0041516 0 0 0 0 0 0
5.25 -0.005239 0.0004777 0.029437 0.0010164 0 0.0032247 0.00043336 0.00081187 0.0011226 0.0020472 0.0015535 -0.042046 0 0 0 0 0 0 0 0 0 0 0 0 0 0 0 0 0 0 0 0.0038369 0 0 0 0 0 0
5.2539 -0.0054243 0.00018171 0.035787 0.00089493 0 0.0038648 0.00035265 -0.0016935 0.0018637 0.00052819 -0.00069913 -0.0040689 0 0 0 0 0 0 0 0 0 0 0 0 0 0 0 0 0 0 0 0.003211 0 0 0 0 0 0
5.2578 -0.0046582 -0.0004974 0.035735 0.00077808 0 0.0027509 0.0013461 -0.0037646 0.0024364 -0.0015829 -0.0029623 0.025146 0 0 0 0 0 0 0 0 0 0 0 0 0 0 0 0 0 0 0 0.0026012 0 0 0 0 0 0
5.2617 -0.0031481 -0.0011236 0.029883 0.0005802 0 -8.6773e-05 0.0033696 -0.0041227 0.0019722 -0.003044 -0.0041875 0.025277 0 0 0 0 0 0 0 0 0 0 0 0 0 0 0 0 0 0 0 0.0018987 0 0 0 0 0 0
5.2656 -0.0012439 -0.001188 0.020476 0.00010034 0 -0.0031809 0.0048539 -0.0030591 0.00031239 -0.0028704 -0.0040219 0.0034472 0 0 0 0 0 0 0 0 0 0 0 0 0 0 0 0 0 0 0 0.00089601 0 0 0 0 0 0
5.2695 0.00069598 -0.0004951 0.0096338 -0.00073131 0 -0.0049364 0.0042067 -0.0017048 -0.0018223 -0.0013875 -0.0028539 -0.0143 0 0 0 0 0 0 0 0 0 0 0 0 0 0 0 0 0 0 0 -0.00030307 0 0 0 0 0 0
5.2734 0.0024133 0.00060452 -0.0017734 -0.0016014 0 -0.0049164 0.0015647 -0.00079502 -0.0033212 -0.00019115 -0.0014288 -0.010241 0 0 0 0 0 0 0 0 0 0 0 0 0 0 0 0 0 0 0 -0.0013042 0 0 0 0 0 0
5.2773 0.0038055 0.0014066 -0.01353 -0.0019164 0 -0.0038694 -0.0011954 -0.00028249 -0.0034662 -0.00075967 -0.00037765 0.0079951 0 0 0 0 0 0 0 0 0 0 0 0 0 0 0 0 0 0 0 -0.0018452 0 0 0 0 0 0
5.2813 0.0048821 0.0013742 -0.024616 -0.0013084 0 -0.002707 -0.0022615 9.9928e-05 -0.0024054 -0.0028842 7.9658e-05 0.01812 0 0 0 0 0 0 0 0 0 0 0 0 0 0 0 0 0 0 0 -0.0021034 0 0 0 0 0 0
5.2852 0.0056117 0.00055127 -0.0327 -7.6052e-05 0 -0.0016726 -0.0015619 0.00030277 -0.00094518 -0.0045513 0.00017069 0.0086686 0 0 0 0 0 0 0 0 0 0 0 0 0 0 0 0 0 0 0 -0.0024859 0 0 0 0 0 0
5.2891 0.0057736 -0.00049821 -0.035305 0.00098659 0 -0.00050574 -0.00055818 0.00013153 0.00013837 -0.0036917 0.00039051 -0.0091864 0 0 0 0 0 0 0 0 0 0 0 0 0 0 0 0 0 0 0 -0.0030964 0 0 0 0 0 0
5.293 0.0050023 -0.0011537 -0.031484 0.0013232 0 0.00082458 -0.00054315 -0.00027077 0.000652 -0.00030949 0.0012042 -0.01567 0 0 0 0 0 0 0 0 0 0 0 0 0 0 0 0 0 0 0 -0.0034746 0 0 0 0 0 0
5.2969 0.0030847 -0.0011721 -0.022334 0.0011785 0 0.0018132 -0.0014067 -0.00042386 0.00093103 0.0031482 0.0027557 -0.00521 0 0 0 0 0 0 0 0 0 0 0 0 0 0 0 0 0 0 0 -0.0029479 0 0 0 0 0 0
5.3008 0.00029405 -0.00074798 -0.010028 0.0013199 0 0.0018938 -0.0020975 -6.3674e-05 0.0013139 0.0038199 0.0047104 0.0081913 0 0 0 0 0 0 0 0 0 0 0 0 0 0 0 0 0 0 0 -0.0012928 0 0 0 0 0 0
5.3047 -0.0025874 -0.00025694 0.0033792 0.0021223 0 0.0010848 -0.0019798 0.00048564 0.0017376 0.0011169 0.0063286 0.0084249 0 0 0 0 0 0 0 0 0 0 0 0 0 0 0 0 0 0 0 0.00093767 0 0 0 0 0 0
5.3086 -0.0046687 6.9702e-06 0.016195 0.0029954 0 4.1153e-05 -0.0013979 0.00065362 0.0018686 -0.002534 0.0067874 -0.0033293 0 0 0 0 0 0 0 0 0 0 0 0 0 0 0 0 0 0 0 0.0027552 0 0 0 0 0 0
5.3125 -0.0054792 -8.5609e-05 0.026611 0.0028752 0 -0.00052538 -0.00094095 0.00027974 0.0015636 -0.0037749 0.0056443 -0.0098911 0 0 0 0 0 0 0 0 0 0 0 0 0 0 0 0 0 0 0 0.0034413 0 0 0 0 0 0
5.3164 -0.0051672 -0.00050776 0.032705 0.0013635 0 -0.00041236 -0.00054632 -0.00023664 0.0010836 -0.0013632 0.0031957 0.0016651 0 0 0 0 0 0 0 0 0 0 0 0 0 0 0 0 0 0 0 0.0030012 0 0 0 0 0 0
5.3203 -0.0042148 -0.0010425 0.033337 -0.00069375 0 4.1076e-05 0.00034279 -0.00046336 0.00078995 0.0027108 0.00044148 0.024439 0 0 0 0 0 0 0 0 0 0 0 0 0 0 0 0 0 0 0 0.0020277 0 0 0 0 0 0
5.3242 -0.0029846 -0.0012776 0.028935 -0.0019026 0 0.00033611 0.0018245 -0.00044029 0.00068787 0.0050957 -0.0014498 0.038791 0 0 0 0 0 0 0 0 0 0 0 0 0 0 0 0 0 0 0 0.001178 0 0 0 0 0 0
5.3281 -0.0015484 -0.00081116 0.021053 -0.0016633 0 0.00014286 0.0031268 -0.00051655 0.00039446 0.0041039 -0.0019026 0.033729 0 0 0 0 0 0 0 0 0 0 0 0 0 0 0 0 0 0 0 0.00073716 0 0 0 0 0 0
5.332 9.9555e-05 0.00037164 0.011018 -0.00077991 0 -0.00063168 0.003379 -0.00078536 -0.00037073 0.0010097 -0.0013649 0.017922 0 0 0 0 0 0 0 0 0 0 0 0 0 0 0 0 0 0 0 0.00056518 0 0 0 0 0 0
5.3359 0.0017743 0.0017044 -0.00071409 -0.00066308 0 -0.0018611 0.0026481 -0.00093665 -0.0013161 -0.0014321 -0.0009896 0.0080908 0 0 0 0 0 0 0 0 0 0 0 0 0 0 0 0 0 0 0 0.00035191 0 0 0 0 0 0
5.3398 0.0031285 0.0023464 -0.013631 -0.0019156 0 -0.0031544 0.0019069 -0.00077847 -0.0017131 -0.0015591 -0.0017297 0.0089312 0 0 0 0 0 0 0 0 0 0 0 0 0 0 0 0 0 0 0 -9.0355e-05 0 0 0 0 0 0
5.3438 0.0039293 0.0018381 -0.025752 -0.0037368 0 -0.0039061 0.0018931 -0.00070648 -0.0010746 5.258e-05 -0.0035583 0.0084345 0 0 0 0 0 0 0 0 0 0 0 0 0 0 0 0 0 0 0 -0.00069481 0 0 0 0 0 0
5.3477 0.0042166 0.00052524 -0.03371 -0.0047223 0 -0.0036277 0.0022183 -0.0013502 0.00031283 0.0016438 -0.0054816 -0.005782 0 0 0 0 0 0 0 0 0 0 0 0 0 0 0 0 0 0 0 -0.0011906 0 0 0 0 0 0
5.3516 0.004125 -0.00069399 -0.034771 -0.0041909 0 -0.0023625 0.0018308 -0.0026758 0.0015847 0.0020465 -0.0063327 -0.028499 0 0 0 0 0 0 0 0 0 0 0 0 0 0 0 0 0 0 0 -0.0012593 0 0 0 0 0 0
5.3555 0.0035983 -0.0011113 -0.028917 -0.0026928 0 -0.00071232 0.00030606 -0.0036749 0.0020539 0.001337 -0.0056361 -0.039224 0 0 0 0 0 0 0 0 0 0 0 0 0 0 0 0 0 0 0 -0.00071467 0 0 0 0 0 0
5.3594 0.0023981 -0.00076091 -0.018788 -0.0012985 0 0.00067003 -0.001567 -0.0032333 0.0017747 0.00014324 -0.0038088 -0.02371 0 0 0 0 0 0 0 0 0 0 0 0 0 0 0 0 0 0 0 0.00036469 0 0 0 0 0 0
5.3633 0.00046293 -0.00028853 -0.0074747 -0.00054774 0 0.0016296 -0.0025936 -0.0013571 0.0013665 -0.0011247 -0.0016433 0.0089569 0 0 0 0 0 0 0 0 0 0 0 0 0 0 0 0 0 0 0 0.0016239 0 0 0 0 0 0
5.3672 -0.001792 -0.00031331 0.003524 -0.0001685 0 0.0024686 -0.0024067 0.00065025 0.0013164 -0.0021894 0.0003163 0.033388 0 0 0 0 0 0 0 0 0 0 0 0 0 0 0 0 0 0 0 0.0025726 0 0 0 0 0 0
5.3711 -0.0036431 -0.00091732 0.014131 0.00029991 0 0.0033295 -0.0017016 0.0013916 0.0014847 -0.0024911 0.0019183 0.032406 0 0 0 0 0 0 0 0 0 0 0 0 0 0 0 0 0 0 0 0.0028199 0 0 0 0 0 0
5.375 -0.004587 -0.0016867 0.023848 0.00084461 0 0.0037474 -0.001302 0.00072586 0.0012925 -0.0015005 0.0031109 0.013164 0 0 0 0 0 0 0 0 0 0 0 0 0 0 0 0 0 0 0 0.0022667 0 0 0 0 0 0
5.3789 -0.0046754 -0.0021379 0.03068 0.0010607 0 0.0030016 -0.0012692 -0.00018597 0.00035716 0.00033451 0.0037347 -0.0018368 0 0 0 0 0 0 0 0 0 0 0 0 0 0 0 0 0 0 0 0.0011335 0 0 0 0 0 0
5.3828 -0.0042861 -0.0020488 0.03226 0.00078301 0 0.00097012 -0.0010862 -0.00014906 -0.0010781 0.0013663 0.0037046 0.001656 0 0 0 0 0 0 0 0 0 0 0 0 0 0 0 0 0 0 0 -0.00018786 0 0 0 0 0 0
5.3867 -0.0035994 -0.0014534 0.027941 0.00040833 0 -0.0014915 -0.00052287 0.00090333 -0.0023218 9.2423e-05 0.0032871 0.01692 0 0 0 0 0 0 0 0 0 0 0 0 0 0 0 0 0 0 0 -0.0013638 0 0 0 0 0 0
5.3906 -0.0024035 -0.00048777 0.019412 0.00046009 0 -0.0031798 3.3435e-05 0.0020494 -0.0028095 -0.0030572 0.0029751 0.026705 0 0 0 0 0 0 0 0 0 0 0 0 0 0 0 0 0 0 0 -0.0022785 0 0 0 0 0 0
5.3945 -0.00047909 0.00063937 0.0091556 0.00090608 0 -0.0035763 0.00020039 0.0024599 -0.0025158 -0.0056162 0.0029546 0.023316 0 0 0 0 0 0 0 0 0 0 0 0 0 0 0 0 0 0 0 -0.003017 0 0 0 0 0 0
5.3984 0.0018795 0.0015726 -0.00142 0.00108 0 -0.0031648 0.00025207 0.0020739 -0.0018496 -0.0052557 0.0027542 0.0153 0 0 0 0 0 0 0 0 0 0 0 0 0 0 0 0 0 0 0 -0.0036736 0 0 0 0 0 0
5.4023 0.0038576 0.0018869 -0.012053 0.00036995 0 -0.0026966 0.00079072 0.0012271 -0.0011925 -0.0021979 0.0016043 0.014331 0 0 0 0 0 0 0 0 0 0 0 0 0 0 0 0 0 0 0 -0.0041266 0 0 0 0 0 0
5.4063 0.0047143 0.0014004 -0.022063 -0.0010695 0 -0.0022852 0.0017605 -7.3924e-06 -0.00055514 0.00081247 -0.00072826 0.018964 0 0 0 0 0 0 0 0 0 0 0 0 0 0 0 0 0 0 0 -0.0039964 0 0 0 0 0 0
5.4102 0.0043707 0.0004338 -0.029368 -0.0023854 0 -0.0014212 0.0021494 -0.0017314 0.00032392 0.0012345 -0.0034751 0.015163 0 0 0 0 0 0 0 0 0 0 0 0 0 0 0 0 0 0 0 -0.0029024 0 0 0 0 0 0
5.4141 0.0033586 -0.00033844 -0.031548 -0.0028152 0 0.00011249 0.0010147 -0.0035256 0.0015576 -0.00060717 -0.0053304 -0.0064024 0 0 0 0 0 0 0 0 0 0 0 0 0 0 0 0 0 0 0 -0.00086205 0 0 0 0 0 0
5.418 0.0022042 -0.00041018 -0.02784 -0.0023435 0 0.001595 -0.0012193 -0.0043057 0.0028219 -0.0018446 -0.0054784 -0.036301 0 0 0 0 0 0 0 0 0 0 0 0 0 0 0 0 0 0 0 0.0015399 0 0 0 0 0 0
5.4219 0.00094883 0.00012918 -0.019706 -0.001547 0 0.0019279 -0.0028035 -0.0033 0.0035433 -0.00016367 -0.0042221 -0.052827 0 0 0 0 0 0 0 0 0 0 0 0 0 0 0 0 0 0 0 0.0034788 0 0 0 0 0 0
5.4258 -0.00066702 0.00069189 -0.0092969 -0.00087709 0 0.00089905 -0.0022413 -0.0011504 0.0034331 0.0036067 -0.0026433 -0.043543 0 0 0 0 0 0 0 0 0 0 0 0 0 0 0 0 0 0 0 0.0045227 0 0 0 0 0 0
5.4297 -0.0026109 0.00073226 0.0022327 -0.00023369 0 -0.00033328 0.00020382 0.0003524 0.0028307 0.0062435 -0.0016695 -0.018916 0 0 0 0 0 0 0 0 0 0 0 0 0 0 0 0 0 0 0 0.0049924 0 0 0 0 0 0
5.4336 -0.0042981 0.00021203 0.014464 0.00069835 0 -0.00028862 0.0027187 -4.3636e-05 0.0024254 0.0054505 -0.0014208 -0.002654 0 0 0 0 0 0 0 0 0 0 0 0 0 0 0 0 0 0 0 0.0056075 0 0 0 0 0 0
5.4375 -0.0050211 -0.00042632 0.025925 0.0017989 0 0.0012416 0.0036581 -0.001675 0.0025338 0.0021859 -0.0013199 -0.0080642 0 0 0 0 0 0 0 0 0 0 0 0 0 0 0 0 0 0 0 0.0066479 0 0 0 0 0 0
5.4414 -0.0046133 -0.00068768 0.033383 0.002383 0 0.0028055 0.0029378 -0.0025262 0.0026555 -0.00045659 -0.00068802 -0.025003 0 0 0 0 0 0 0 0 0 0 0 0 0 0 0 0 0 0 0 0.0074348 0 0 0 0 0 0
5.4453 -0.0035952 -0.00040775 0.033749 0.0018406 0 0.0026648 0.0017385 -0.0012836 0.0018822 -0.00049894 0.00075613 -0.031076 0 0 0 0 0 0 0 0 0 0 0 0 0 0 0 0 0 0 0 0.0067584 0 0 0 0 0 0
5.4492 -0.0026187 0.0002159 0.026874 0.00038965 0 0.00056431 0.001087 0.0013033 -0.00011348 0.0010835 0.0027642 -0.015319 0 0 0 0 0 0 0 0 0 0 0 0 0 0 0 0 0 0 0 0.003986 0 0 0 0 0 0
5.4531 -0.0018126 0.00085179 0.016028 -0.00091437 0 -0.0019738 0.0010006 0.0032311 -0.0024954 0.0017707 0.0046675 0.010436 0 0 0 0 0 0 0 0 0 0 0 0 0 0 0 0 0 0 0 -0.00016741 0 0 0 0 0 0
5.457 -0.00074127 0.0012369 0.0051639 -0.0010348 0 -0.0031571 0.00095784 0.0033016 -0.0038244 0.00037387 0.0056005 0.024132 0 0 0 0 0 0 0 0 0 0 0 0 0 0 0 0 0 0 0 -0.0040114 0 0 0 0 0 0
5.4609 0.00099513 0.0012346 -0.004239 0.00010943 0 -0.0026206 0.00080018 0.0021596 -0.0033608 -0.0018268 0.004904 0.016379 0 0 0 0 0 0 0 0 0 0 0 0 0 0 0 0 0 0 0 -0.0061323 0 0 0 0 0 0
5.4648 0.0031824 0.00085166 -0.013314 0.0015344 0 -0.0015365 0.00082301 0.0013032 -0.0018299 -0.0027124 0.0026749 -0.00053811 0 0 0 0 0 0 0 0 0 0 0 0 0 0 0 0 0 0 0 -0.0063868 0 0 0 0 0 0
5.4688 0.0050418 0.00029058 -0.022828 0.0020374 0 -0.0011306 0.0010809 0.0013927 -0.00077495 -0.0016405 3.9038e-05 -0.0067909 0 0 0 0 0 0 0 0 0 0 0 0 0 0 0 0 0 0 0 -0.0057306 0 0 0 0 0 0
5.4727 0.0058153 -8.122e-05 -0.030653 0.0012274 0 -0.0013342 0.0010492 0.0018369 -0.0010501 0.00013597 -0.001361 0.0030498 0 0 0 0 0 0 0 0 0 0 0 0 0 0 0 0 0 0 0 -0.0051256 0 0 0 0 0 0
5.4766 0.0052673 2.5675e-05 -0.032846 -0.00017833 0 -0.0010505 0.00026389 0.0019092 -0.0019729 0.0011059 -0.00055468 0.01388 0 0 0 0 0 0 0 0 0 0 0 0 0 0 0 0 0 0 0 -0.0046538 0 0 0 0 0 0
5.4805 0.0036774 0.00050575 -0.027382 -0.0010178 0 0.00038493 -0.00087443 0.0017582 -0.0020525 0.0010553 0.0018243 0.0066631 0 0 0 0 0 0 0 0 0 0 0 0 0 0 0 0 0 0 0 -0.0036812 0 0 0 0 0 0
5.4844 0.0014978 0.00082569 -0.016407 -0.00068224 0 0.0023218 -0.0013348 0.001965 -0.00057034 0.00083547 0.003839 -0.019515 0 0 0 0 0 0 0 0 0 0 0 0 0 0 0 0 0 0 0 -0.0017801 0 0 0 0 0 0
5.4883 -0.00087647 0.00044252 -0.0043877 0.0004083 0 0.0035155 -0.00063458 0.0023348 0.0016379 0.00099524 0.0037325 -0.043538 0 0 0 0 0 0 0 0 0 0 0 0 0 0 0 0 0 0 0 0.00064125 0 0 0 0 0 0
5.4922 -0.0030707 -0.00064608 0.0058363 0.0011995 0 0.0035433 0.00047143 0.0017428 0.0030087 0.0011794 0.0013629 -0.041837 0 0 0 0 0 0 0 0 0 0 0 0 0 0 0 0 0 0 0 0.0026627 0 0 0 0 0 0
5.4961 -0.0046811 -0.0017786 0.014732 0.00087257 0 0.003173 0.00078506 -0.00046563 0.0027746 0.00092958 -0.0017103 -0.012383 0 0 0 0 0 0 0 0 0 0 0 0 0 0 0 0 0 0 0 0.0037188 0 0 0 0 0 0
5.5 -0.0054337 -0.0021384 0.023741 -0.00053688 0 0.0032133 0.00010024 -0.0031854 0.0015586 0.00056905 -0.0035637 0.021318 0 0 0 0 0 0 0 0 0 0 0 0 0 0 0 0 0 0 0 0.0040412 0 0 0 0 0 0
5.5039 -0.0053881 -0.0014596 0.03185 -0.0022196 0 0.0032635 -0.00049791 -0.0042299 0.00050313 0.00080032 -0.0034233 0.031232 0 0 0 0 0 0 0 0 0 0 0 0 0 0 0 0 0 0 0 0.0042333 0 0 0 0 0 0
5.5078 -0.0048515 -0.00025023 0.03529 -0.0032331 0 0.0020084 3.3029e-05 -0.0025712 2.9699e-05 0.001517 -0.0020291 0.010867 0 0 0 0 0 0 0 0 0 0 0 0 0 0 0 0 0 0 0 0.0045053 0 0 0 0 0 0
5.5117 -0.0040039 0.00068556 0.030948 -0.0031653 0 -0.0010924 0.0012836 0.00032231 -0.00035781 0.0015783 -0.0007219 -0.018786 0 0 0 0 0 0 0 0 0 0 0 0 0 0 0 0 0 0 0 0.0044242 0 0 0 0 0 0
5.5156 -0.0026665 0.00094572 0.019735 -0.0023416 0 -0.0046568 0.0017168 0.0017516 -0.0011383 0.0001401 -0.00030973 -0.029108 0 0 0 0 0 0 0 0 0 0 0 0 0 0 0 0 0 0 0 0.0034109 0 0 0 0 0 0
5.5195 -0.00057127 0.00076564 0.006084 -0.0014895 0 -0.0063104 0.00049983 0.00045108 -0.0019773 -0.0020278 -0.0007446 -0.01026 0 0 0 0 0 0 0 0 0 0 0 0 0 0 0 0 0 0 0 0.0013998 0 0 0 0 0 0
5.5234 0.0020987 0.00061701 -0.0059177 -0.0011736 0 -0.004953 -0.0013163 -0.0022207 -0.0021068 -0.0030939 -0.0016021 0.020922 0 0 0 0 0 0 0 0 0 0 0 0 0 0 0 0 0 0 0 -0.0010313 0 0 0 0 0 0
5.5273 0.0045333 0.00065964 -0.01548 -0.0014203 0 -0.0019826 -0.0018115 -0.0038274 -0.0013947 -0.0022216 -0.002555 0.037968 0 0 0 0 0 0 0 0 0 0 0 0 0 0 0 0 0 0 0 -0.0031113 0 0 0 0 0 0
5.5313 0.0057969 0.00063841 -0.024037 -0.0017554 0 -4.4707e-05 -0.00036114 -0.0033291 -0.0006934 -0.00070314 -0.0033074 0.02929 0 0 0 0 0 0 0 0 0 0 0 0 0 0 0 0 0 0 0 -0.0043625 0 0 0 0 0 0
5.5352 0.0055657 0.00027855 -0.031704 -0.0015729 0 -0.00049309 0.0015801 -0.0017396 -0.00090439 -0.000584 -0.0033263 0.0068146 0 0 0 0 0 0 0 0 0 0 0 0 0 0 0 0 0 0 0 -0.0046795 0 0 0 0 0 0
5.5391 0.0043373 -0.0003237 -0.035654 -0.00056558 0 -0.0021775 0.0020867 -0.00048693 -0.0018255 -0.0021982 -0.0020233 -0.0077042 0 0 0 0 0 0 0 0 0 0 0 0 0 0 0 0 0 0 0 -0.0041167 0 0 0 0 0 0
5.543 0.0028818 -0.00077673 -0.032491 0.0010401 0 -0.0027927 0.00094461 0.00030162 -0.0022324 -0.0035814 0.00058781 -0.0035543 0 0 0 0 0 0 0 0 0 0 0 0 0 0 0 0 0 0 0 -0.0027895 0 0 0 0 0 0
5.5469 0.0015283 -0.00083387 -0.022031 0.0025731 0 -0.0013006 -0.00016462 0.0014823 -0.0012314 -0.0026927 0.0035029 0.011136 0 0 0 0 0 0 0 0 0 0 0 0 0 0 0 0 0 0 0 -0.001008 0 0 0 0 0 0
5.5508 4.7954e-05 -0.00067058 -0.0081493 0.0032945 0 0.0011504 0.0002719 0.0031563 0.00064636 3.6113e-05 0.0052561 0.020004 0 0 0 0 0 0 0 0 0 0 0 0 0 0 0 0 0 0 0 0.00066384 0 0 0 0 0 0
5.5547 -0.0017954 -0.00066519 0.004362 0.0028682 0 0.0026603 0.0017299 0.0039945 0.0019222 0.0019515 0.0050608 0.014676 0 0 0 0 0 0 0 0 0 0 0 0 0 0 0 0 0 0 0 0.0016787 0 0 0 0 0 0
5.5586 -0.003716 -0.00092953 0.013562 0.0016238 0 0.0026357 0.0022377 0.0027498 0.0017167 0.0011876 0.0035088 0.00057857 0 0 0 0 0 0 0 0 0 0 0 0 0 0 0 0 0 0 0 0.0019076 0 0 0 0 0 0
5.5625 -0.0050386 -0.0011336 0.020759 0.00036454 0 0.0021676 0.00077298 0.00014366 0.00059081 -0.0010046 0.0021009 -0.010786 0 0 0 0 0 0 0 0 0 0 0 0 0 0 0 0 0 0 0 0.0017127 0 0 0 0 0 0
5.5664 -0.0053344 -0.00084378 0.027392 -0.00022584 0 0.0024442 -0.0013786 -0.001445 -0.00025774 -0.0015073 0.0019842 -0.012662 0 0 0 0 0 0 0 0 0 0 0 0 0 0 0 0 0 0 0 0.0015609 0 0 0 0 0 0
5.5703 -0.0048 -1.4807e-05 0.03212 -0.00014682 0 0.0031761 -0.0019677 -0.00049993 -0.00040818 0.0010468 0.0030186 -0.0060718 0 0 0 0 0 0 0 0 0 0 0 0 0 0 0 0 0 0 0 0.0015807 0 0 0 0 0 0
5.5742 -0.0039253 0.00090422 0.031485 -8.9671e-05 0 0.0029279 -0.00030002 0.001756 -0.00049709 0.0044515 0.0039481 0.0049207 0 0 0 0 0 0 0 0 0 0 0 0 0 0 0 0 0 0 0 0.001539 0 0 0 0 0 0
5.5781 -0.0028571 0.001375 0.023401 -0.000787 0 0.00095787 0.0019993 0.0025109 -0.0010708 0.0052069 0.0034397 0.017385 0 0 0 0 0 0 0 0 0 0 0 0 0 0 0 0 0 0 0 0.0012088 0 0 0 0 0 0
5.582 -0.0012474 0.0012595 0.0096838 -0.0022451 0 -0.0016478 0.0028327 0.00045351 -0.0015625 0.002482 0.0010779 0.028223 0 0 0 0 0 0 0 0 0 0 0 0 0 0 0 0 0 0 0 0.0006428 0 0 0 0 0 0
5.5859 0.0011838 0.00088671 -0.0050435 -0.0036248 0 -0.0029727 0.0018798 -0.0026915 -0.00085685 -0.00078024 -0.0023964 0.031704 0 0 0 0 0 0 0 0 0 0 0 0 0 0 0 0 0 0 0 3.4767e-05 0 0 0 0 0 0
5.5898 0.0040072 0.00065688 -0.01676 -0.0039824 0 -0.0023234 0.00064722 -0.0040181 0.001122 -0.0010335 -0.0056138 0.022592 0 0 0 0 0 0 0 0 0 0 0 0 0 0 0 0 0 0 0 -0.0005713 0 0 0 0 0 0
5.5938 0.006145 0.00063258 -0.024276 -0.0031954 0 -0.00096648 0.00042616 -0.0026113 0.0028436 0.001919 -0.0073853 0.0036482 0 0 0 0 0 0 0 0 0 0 0 0 0 0 0 0 0 0 0 -0.0012414 0 0 0 0 0 0
5.5977 0.0066595 0.00054714 -0.028431 -0.0021113 0 -0.00064219 0.0007527 -0.00041906 0.002639 0.0046743 -0.007292 -0.011958 0 0 0 0 0 0 0 0 0 0 0 0 0 0 0 0 0 0 0 -0.0017703 0 0 0 0 0 0
5.6016 0.0054854 0.00017709 -0.029785 -0.0016833 0 -0.0015284 0.00023111 9.4594e-05 0.00072128 0.0040008 -0.0058072 -0.0097282 0 0 0 0 0 0 0 0 0 0 0 0 0 0 0 0 0 0 0 -0.0015268 0 0 0 0 0 0
5.6055 0.0033816 -0.00037524 -0.027577 -0.0019476 0 -0.0020246 -0.0014274 -0.0013302 -0.00067786 0.00036695 -0.0039359 0.012092 0 0 0 0 0 0 0 0 0 0 0 0 0 0 0 0 0 0 0 4.0849e-05 0 0 0 0 0 0
5.6094 0.0012169 -0.00081449 -0.020827 -0.0019578 0 -0.0006676 -0.0028258 -0.0028329 0.00046453 -0.0027239 -0.0025583 0.038012 0 0 0 0 0 0 0 0 0 0 0 0 0 0 0 0 0 0 0 0.0026257 0 0 0 0 0 0
5.6133 -0.000634 -0.001026 -0.009969 -0.00084241 0 0.0020006 -0.0025805 -0.0030167 0.0036567 -0.0027146 -0.001861 0.047449 0 0 0 0 0 0 0 0 0 0 0 0 0 0 0 0 0 0 0 0.0049374 0 0 0 0 0 0
5.6172 -0.002242 -0.0012201 0.0029318 0.0010979 0 0.0038164 -0.0011804 -0.0026885 0.0061181 -0.00067705 -0.0012786 0.033615 0 0 0 0 0 0 0 0 0 0 0 0 0 0 0 0 0 0 0 0.0056271 0 0 0 0 0 0
5.6211 -0.0036578 -0.0016349 0.015384 0.0024924 0 0.0032871 -0.00056627 -0.0035398 0.005465 0.00025261 -4.5333e-05 0.01072 0 0 0 0 0 0 0 0 0 0 0 0 0 0 0 0 0 0 0 0.0044945 0 0 0 0 0 0
5.625 -0.0046649 -0.0021193 0.025552 0.0022219 0 0.0012236 -0.0017841 -0.0054865 0.0020455 -0.0013653 0.0020655 0.0013435 0 0 0 0 0 0 0 0 0 0 0 0 0 0 0 0 0 0 0 0.0027255 0 0 0 0 0 0
5.6289 -0.0049939 -0.0021232 0.032197 0.00062324 0 -0.00016762 -0.0035514 -0.0062242 -0.0015373 -0.0037908 0.0044583 0.015372 0 0 0 0 0 0 0 0 0 0 0 0 0 0 0 0 0 0 0 0.0017842 0 0 0 0 0 0
5.6328 -0.0046235 -0.0012189 0.034107 -0.00075179 0 0.00026569 -0.0036126 -0.003898 -0.0030931 -0.0044598 0.0061443 0.040692 0 0 0 0 0 0 0 0 0 0 0 0 0 0 0 0 0 0 0 0.0019976 0 0 0 0 0 0
5.6367 -0.0037333 0.00033567 0.030287 -0.00067717 0 0.0014098 -0.0013905 0.00023087 -0.0027556 -0.0031126 0.0064768 0.054492 0 0 0 0 0 0 0 0 0 0 0 0 0 0 0 0 0 0 0 0.002265 0 0 0 0 0 0
5.6406 -0.0024017 0.0016294 0.020949 0.0004662 0 0.0012872 0.0012373 0.002592 -0.0022253 -0.0018602 0.0055291 0.043926 0 0 0 0 0 0 0 0 0 0 0 0 0 0 0 0 0 0 0 0.0012097 0 0 0 0 0 0
5.6445 -0.0005361 0.0018232 0.0080934 0.0010287 0 -0.00056739 0.0020457 0.0010554 -0.0025302 -0.0022704 0.0038687 0.01647 0 0 0 0 0 0 0 0 0 0 0 0 0 0 0 0 0 0 0 -0.0013969 0 0 0 0 0 0
5.6484 0.0017738 0.00093646 -0.0053225 -0.00025095 0 -0.0025364 0.00098222 -0.0025915 -0.0030213 -0.0032745 0.0020882 -0.0085832 0 0 0 0 0 0 0 0 0 0 0 0 0 0 0 0 0 0 0 -0.0043604 0 0 0 0 0 0
5.6523 0.0039174 -9.3638e-05 -0.016964 -0.0029475 0 -0.0028329 6.7145e-05 -0.0044607 -0.0025943 -0.0026247 0.00057507 -0.0176 0 0 0 0 0 0 0 0 0 0 0 0 0 0 0 0 0 0 0 -0.0061276 0 0 0 0 0 0
5.6563 0.004995 -0.00022336 -0.025883 -0.0053121 0 -0.0016338 0.00077807 -0.0027923 -0.0013683 -8.5413e-05 -0.00042912 -0.01205 0 0 0 0 0 0 0 0 0 0 0 0 0 0 0 0 0 0 0 -0.0060299 0 0 0 0 0 0
5.6602 0.004544 0.00072439 -0.031794 -0.0058814 0 -0.0008484 0.0021151 0.00018169 -0.00059489 0.0018216 -0.00080964 -0.0030355 0 0 0 0 0 0 0 0 0 0 0 0 0 0 0 0 0 0 0 -0.0045181 0 0 0 0 0 0
5.6641 0.0030167 0.0018465 -0.033886 -0.0046933 0 -0.0017 0.0017941 0.00087667 -0.0009149 0.00079239 -0.00076079 0.00081046 0 0 0 0 0 0 0 0 0 0 0 0 0 0 0 0 0 0 0 -0.0024108 0 0 0 0 0 0
5.668 0.0014097 0.0019464 -0.030779 -0.0029926 0 -0.0029796 -0.00077691 -0.0015456 -0.0012608 -0.0020408 -0.00086878 -0.00069316 0 0 0 0 0 0 0 0 0 0 0 0 0 0 0 0 0 0 0 -0.00018632 0 0 0 0 0 0
5.6719 0.00034993 0.00061922 -0.021841 -0.0019185 0 -0.0022178 -0.0033679 -0.0043301 1.8395e-05 -0.0028253 -0.0017316 -0.0031959 0 0 0 0 0 0 0 0 0 0 0 0 0 0 0 0 0 0 0 0.0019545 0 0 0 0 0 0
5.6758 -0.00041692 -0.0013573 -0.0084882 -0.0015938 0 0.0013394 -0.0031971 -0.0044107 0.0030079 0.00070535 -0.0032969 -0.0044455 0 0 0 0 0 0 0 0 0 0 0 0 0 0 0 0 0 0 0 0.0036288 0 0 0 0 0 0
5.6797 -0.0015731 -0.0026702 0.0060408 -0.0013939 0 0.0053397 -0.00010041 -0.0018922 0.005679 0.0061813 -0.004621 -0.0054228 0 0 0 0 0 0 0 0 0 0 0 0 0 0 0 0 0 0 0 0.0042765 0 0 0 0 0 0
5.6836 -0.0032987 -0.0025459 0.018408 -0.00083758 0 0.0063527 0.0030994 0.00031679 0.0058008 0.0086091 -0.0045032 -0.0061826 0 0 0 0 0 0 0 0 0 0 0 0 0 0 0 0 0 0 0 0.0037705 0 0 0 0 0 0
5.6875 -0.0048906 -0.0012936 0.026846 -2.7508e-05 0 0.0033429 0.0035446 0.00011293 0.0032598 0.0055618 -0.0025607 -0.0034932 0 0 0 0 0 0 0 0 0 0 0 0 0 0 0 0 0 0 0 0.0028044 0 0 0 0 0 0
5.6914 -0.0053632 8.2693e-05 0.031351 0.00068893 0 -0.0011619 0.0012881 -0.0013824 0.00016922 -0.00015241 0.00027789 0.0053488 0 0 0 0 0 0 0 0 0 0 0 0 0 0 0 0 0 0 0 0.0023269 0 0 0 0 0 0
5.6953 -0.0043852 0.00074229 0.032486 0.0012124 0 -0.0035683 -0.0010649 -0.0014635 -0.0013475 -0.0034008 0.0024181 0.016718 0 0 0 0 0 0 0 0 0 0 0 0 0 0 0 0 0 0 0 0.0024543 0 0 0 0 0 0
5.6992 -0.0025495 0.00054351 0.03018 0.0016793 0 -0.0027564 -0.0014561 0.0005825 -0.0011733 -0.0020569 0.0028458 0.020907 0 0 0 0 0 0 0 0 0 0 0 0 0 0 0 0 0 0 0 0.0021239 0 0 0 0 0 0
5.7031 -0.00072858 -8.9969e-05 0.023714 0.0020764 0 -0.00088928 -0.00053214 0.0024397 -0.00083226 0.0010926 0.0018484 0.010528 0 0 0 0 0 0 0 0 0 0 0 0 0 0 0 0 0 0 0 0.00011032 0 0 0 0 0 0
5.707 0.00073321 -0.00065307 0.012812 0.0021266 0 -0.0007383 -0.000466 0.0016085 -0.001404 0.001784 0.00062573 -0.010322 0 0 0 0 0 0 0 0 0 0 0 0 0 0 0 0 0 0 0 -0.0035087 0 0 0 0 0 0
5.7109 0.0021158 -0.00086942 -0.001287 0.0016745 0 -0.0025903 -0.0020842 -0.0013293 -0.0023067 -0.0010145 0.00026576 -0.026039 0 0 0 0 0 0 0 0 0 0 0 0 0 0 0 0 0 0 0 -0.0070368 0 0 0 0 0 0
5.7148 0.0036846 -0.00066665 -0.01579 0.0010452 0 -0.0041515 -0.0038668 -0.0030907 -0.0022891 -0.0043688 0.001037 -0.020741 0 0 0 0 0 0 0 0 0 0 0 0 0 0 0 0 0 0 0 -0.0085039 0 0 0 0 0 0
5.7188 0.0051243 -7.1111e-05 -0.027416 0.00079903 0 -0.0033926 -0.0039439 -0.0014045 -0.0011895 -0.005065 0.0024424 0.0079591 0 0 0 0 0 0 0 0 0 0 0 0 0 0 0 0 0 0 0 -0.0074121 0 0 0 0 0 0
5.7227 0.0057197 0.00073986 -0.033772 0.0010837 0 -0.0009617 -0.0024898 0.0023194 -0.00015173 -0.0031349 0.003703 0.044713 0 0 0 0 0 0 0 0 0 0 0 0 0 0 0 0 0 0 0 -0.0051098 0 0 0 0 0 0
5.7266 0.0050637 0.0013428 -0.034163 0.0013868 0 0.00061475 -0.0014827 0.0045483 -4.9841e-05 -0.0012162 0.0041442 0.066276 0 0 0 0 0 0 0 0 0 0 0 0 0 0 0 0 0 0 0 -0.0034063 0 0 0 0 0 0
5.7305 0.0034708 0.0012219 -0.029433 0.0010888 0 -4.3762e-05 -0.0021436 0.0035596 -0.00023064 -0.00095453 0.0033737 0.058319 0 0 0 0 0 0 0 0 0 0 0 0 0 0 0 0 0 0 0 -0.002861 0 0 0 0 0 0
5.7344 0.0016432 0.0001921 -0.021147 0.00022622 0 -0.0014903 -0.0033177 0.0010915 0.00068043 -0.0011171 0.0014596 0.026224 0 0 0 0 0 0 0 0 0 0 0 0 0 0 0 0 0 0 0 -0.0024791 0 0 0 0 0 0
5.7383 5.0931e-06 -0.0012963 -0.010766 -0.00046906 0 -0.0011132 -0.0029229 -0.00011902 0.0028294 0.00030204 -0.00089521 -0.0084784 0 0 0 0 0 0 0 0 0 0 0 0 0 0 0 0 0 0 0 -0.0010131 0 0 0 0 0 0
5.7422 -0.0015317 -0.002369 0.00062939 -0.00038295 0 0.0017408 -0.00072993 0.00025105 0.0045674 0.0028476 -0.0025314 -0.023381 0 0 0 0 0 0 0 0 0 0 0 0 0 0 0 0 0 0 0 0.0015974 0 0 0 0 0 0
5.7461 -0.0031515 -0.0023734 0.012015 0.00022633 0 0.004787 0.0010514 -1.5587e-05 0.0042074 0.0036061 -0.0025365 -0.010879 0 0 0 0 0 0 0 0 0 0 0 0 0 0 0 0 0 0 0 0.0041386 0 0 0 0 0 0
5.75 -0.0046193 -0.001401 0.021973 0.00044276 0 0.0051422 0.00031747 -0.0024329 0.0021085 0.00076384 -0.0010141 0.017068 0 0 0 0 0 0 0 0 0 0 0 0 0 0 0 0 0 0 0 0.0053355 0 0 0 0 0 0
5.7539 -0.0053061 -0.00019501 0.028693 -0.00031989 0 0.0023885 -0.0022242 -0.0053776 0.00046751 -0.0035949 0.00085058 0.038187 0 0 0 0 0 0 0 0 0 0 0 0 0 0 0 0 0 0 0 0.004964 0 0 0 0 0 0
5.7578 -0.0047405 0.0004756 0.030589 -0.0016726 0 -0.0010373 -0.0035611 -0.0057176 0.00084641 -0.0051963 0.0016377 0.036018 0 0 0 0 0 0 0 0 0 0 0 0 0 0 0 0 0 0 0 0.0037498 0 0 0 0 0 0
5.7617 -0.0030672 0.00040178 0.027078 -0.0026788 0 -0.002488 -0.0017268 -0.0026883 0.0022788 -0.0022179 0.00075712 0.011089 0 0 0 0 0 0 0 0 0 0 0 0 0 0 0 0 0 0 0 0.0023938 0 0 0 0 0 0
5.7656 -0.0009248 -1.3074e-05 0.018887 -0.0028332 0 -0.0017733 0.001847 0.00078542 0.0023057 0.0024475 -0.0012143 -0.020509 0 0 0 0 0 0 0 0 0 0 0 0 0 0 0 0 0 0 0 0.00096339 0 0 0 0 0 0
5.7695 0.0010732 -0.00019127 0.0076873 -0.0024404 0 -0.00095436 0.0037884 0.0012276 -0.00011375 0.0041423 -0.0031268 -0.039187 0 0 0 0 0 0 0 0 0 0 0 0 0 0 0 0 0 0 0 -0.00072674 0 0 0 0 0 0
5.7734 0.0026696 0.00014686 -0.004546 -0.0020047 0 -0.0017129 0.0024572 -0.0013197 -0.0031819 0.0014689 -0.0040956 -0.034915 0 0 0 0 0 0 0 0 0 0 0 0 0 0 0 0 0 0 0 -0.0023997 0 0 0 0 0 0
5.7773 0.0038331 0.00085245 -0.015965 -0.0014618 0 -0.0034133 -0.00036456 -0.0031779 -0.0040854 -0.0022484 -0.0038327 -0.011955 0 0 0 0 0 0 0 0 0 0 0 0 0 0 0 0 0 0 0 -0.0033067 0 0 0 0 0 0
5.7813 0.0044689 0.0015435 -0.02497 -0.00026807 0 -0.0039785 -0.0016401 -0.0012065 -0.002058 -0.0027081 -0.0024663 0.016687 0 0 0 0 0 0 0 0 0 0 0 0 0 0 0 0 0 0 0 -0.0030231 0 0 0 0 0 0
5.7852 0.0044088 0.0018638 -0.030317 0.0017347 0 -0.0023656 -0.00048995 0.0035194 0.00080721 0.00068113 -0.00038918 0.039042 0 0 0 0 0 0 0 0 0 0 0 0 0 0 0 0 0 0 0 -0.0020694 0 0 0 0 0 0
5.7891 0.003681 0.0016319 -0.031366 0.0037926 0 0.00030747 0.0011136 0.0068584 0.0019083 0.0044149 0.0016432 0.050226 0 0 0 0 0 0 0 0 0 0 0 0 0 0 0 0 0 0 0 -0.0014931 0 0 0 0 0 0
5.793 0.0026363 0.00089978 -0.028219 0.0048167 0 0.002167 0.0010034 0.006289 0.00091802 0.005038 0.0025992 0.051626 0 0 0 0 0 0 0 0 0 0 0 0 0 0 0 0 0 0 0 -0.0017646 0 0 0 0 0 0
5.7969 0.0016675 -3.5531e-05 -0.021478 0.0044828 0 0.0026845 -0.00050621 0.0036801 -0.00016285 0.0029211 0.0018428 0.046421 0 0 0 0 0 0 0 0 0 0 0 0 0 0 0 0 0 0 0 -0.0022177 0 0 0 0 0 0
5.8008 0.00079959 -0.00072902 -0.01183 0.0035606 0 0.0029598 -0.0011312 0.0029468 0.00041 0.0014334 -6.6583e-05 0.036634 0 0 0 0 0 0 0 0 0 0 0 0 0 0 0 0 0 0 0 -0.0017384 0 0 0 0 0 0
5.8047 -0.00032521 -0.00084555 -8.8751e-06 0.0030349 0 0.0040145 0.00043559 0.0054068 0.0020557 0.0027558 -0.0014724 0.023751 0 0 0 0 0 0 0 0 0 0 0 0 0 0 0 0 0 0 0 -2.019e-05 0 0 0 0 0 0
5.8086 -0.0019607 -0.00042835 0.012672 0.0030206 0 0.0053416 0.0028374 0.0082904 0.0027292 0.0053666 -0.00094203 0.010672 0 0 0 0 0 0 0 0 0 0 0 0 0 0 0 0 0 0 0 0.0019767 0 0 0 0 0 0
5.8125 -0.0037681 9.7245e-05 0.023886 0.0027478 0 0.0055387 0.0036973 0.0080446 0.0015475 0.0060047 0.0012827 0.0017239 0 0 0 0 0 0 0 0 0 0 0 0 0 0 0 0 0 0 0 0.0028947 0 0 0 0 0 0
5.8164 -0.0049029 0.00026902 0.030806 0.0016233 0 0.004189 0.0025321 0.0044229 -7.778e-05 0.0035539 0.0032739 9.7922e-05 0 0 0 0 0 0 0 0 0 0 0 0 0 0 0 0 0 0 0 0.002284 0 0 0 0 0 0
5.8203 -0.0046646 -6.0179e-07 0.031563 6.262e-05 0 0.002566 0.0013106 0.00058891 -0.00017758 0.00021262 0.0031179 0.005046 0 0 0 0 0 0 0 0 0 0 0 0 0 0 0 0 0 0 0 0.00098159 0 0 0 0 0 0
5.8242 -0.0030807 -0.00035077 0.026435 -0.00095611 0 0.0021819 0.0019438 -0.00064192 0.001308 -0.0012157 0.00075442 0.011644 0 0 0 0 0 0 0 0 0 0 0 0 0 0 0 0 0 0 0 0.00019897 0 0 0 0 0 0
5.8281 -0.00085688 -0.00032334 0.017565 -0.0010927 0 0.0029066 0.0038 0.00024718 0.0023714 -0.0004371 -0.0019417 0.013821 0 0 0 0 0 0 0 0 0 0 0 0 0 0 0 0 0 0 0 0.0003108 0 0 0 0 0 0
5.832 0.0012182 0.00021034 0.007334 -0.001098 0 0.0030148 0.0043527 0.0007505 0.0013189 0.00050544 -0.0029945 0.0087033 0 0 0 0 0 0 0 0 0 0 0 0 0 0 0 0 0 0 0 0.00059185 0 0 0 0 0 0
5.8359 0.0027888 0.00096317 -0.0030473 -0.0018705 0 0.0012398 0.0022434 -8.7492e-05 -0.0011583 0.00014888 -0.002214 -0.00085471 0 0 0 0 0 0 0 0 0 0 0 0 0 0 0 0 0 0 0 9.7548e-05 0 0 0 0 0 0
5.8398 0.0039097 0.0015217 -0.013377 -0.0031959 0 -0.0015576 -0.00095089 -0.00051089 -0.0027027 -0.00060551 -0.0012024 -0.0078404 0 0 0 0 0 0 0 0 0 0 0 0 0 0 0 0 0 0 0 -0.0012976 0 0 0 0 0 0
5.8438 0.0046476 0.0016597 -0.023028 -0.0037489 0 -0.0031473 -0.0024381 0.0011957 -0.0019297 -7.9932e-05 -0.0015558 -0.0063331 0 0 0 0 0 0 0 0 0 0 0 0 0 0 0 0 0 0 0 -0.0027576 0 0 0 0 0 0
5.8477 0.0048371 0.0013751 -0.030003 -0.0025153 0 -0.0023312 -0.0013947 0.003688 0.00015282 0.0014296 -0.0032351 0.0031087 0 0 0 0 0 0 0 0 0 0 0 0 0 0 0 0 0 0 0 -0.0032814 0 0 0 0 0 0
5.8516 0.0042531 0.00073445 -0.031732 -5.9599e-05 0 -0.0002469 0.00020476 0.0034945 0.0015457 0.0015517 -0.0047813 0.012728 0 0 0 0 0 0 0 0 0 0 0 0 0 0 0 0 0 0 0 -0.0025506 0 0 0 0 0 0
5.8555 0.0029322 -0.00016939 -0.026999 0.0018852 0 0.00092254 8.6424e-05 -0.00078003 0.0016543 -0.0011477 -0.0049525 0.013488 0 0 0 0 0 0 0 0 0 0 0 0 0 0 0 0 0 0 0 -0.0010326 0 0 0 0 0 0
5.8594 0.0012204 -0.001078 -0.017061 0.0021541 0 0.00032586 -0.0015582 -0.0060518 0.0017201 -0.0047436 -0.0038677 0.0036672 0 0 0 0 0 0 0 0 0 0 0 0 0 0 0 0 0 0 0 0.00057814 0 0 0 0 0 0
5.8633 -0.00051022 -0.0015305 -0.0048159 0.0013055 0 -0.00082143 -0.0024175 -0.00751 0.0028424 -0.0055138 -0.0024957 -0.0078224 0 0 0 0 0 0 0 0 0 0 0 0 0 0 0 0 0 0 0 0.0018751 0 0 0 0 0 0
5.8672 -0.002118 -0.0011742 0.0071239 0.00088965 0 -0.00089483 -0.0010753 -0.0038083 0.0041874 -0.0021563 -0.0013401 -0.0081192 0 0 0 0 0 0 0 0 0 0 0 0 0 0 0 0 0 0 0 0.0027423 0 0 0 0 0 0
5.8711 -0.0036096 -0.00020125 0.017568 0.0016542 0 0.00014217 0.001055 0.0012188 0.003783 0.0021827 -2.5799e-05 0.0073881 0 0 0 0 0 0 0 0 0 0 0 0 0 0 0 0 0 0 0 0.0030679 0 0 0 0 0 0
5.875 -0.0048354 0.00062493 0.026189 0.0027158 0 0.00077184 0.0013613 0.0025175 0.0010616 0.0028057 0.0017684 0.028705 0 0 0 0 0 0 0 0 0 0 0 0 0 0 0 0 0 0 0 0.0026788 0 0 0 0 0 0
5.8789 -0.005374 0.00056268 0.032215 0.0026143 0 -0.00013183 -0.00065833 -0.00082413 -0.0019972 -0.0015503 0.0033639 0.038335 0 0 0 0 0 0 0 0 0 0 0 0 0 0 0 0 0 0 0 0.0016096 0 0 0 0 0 0
5.8828 -0.0048127 -0.00038114 0.034023 0.0010165 0 -0.0018438 -0.0024685 -0.0047609 -0.0027509 -0.0070775 0.0035309 0.02683 0 0 0 0 0 0 0 0 0 0 0 0 0 0 0 0 0 0 0 0.00030272 0 0 0 0 0 0
5.8867 -0.003167 -0.001353 0.030142 -0.00087568 0 -0.0025809 -0.001275 -0.0048286 -0.00080714 -0.0085487 0.0019815 0.0023116 0 0 0 0 0 0 0 0 0 0 0 0 0 0 0 0 0 0 0 -0.00063973 0 0 0 0 0 0
5.8906 -0.0009929 -0.0013815 0.020627 -0.0016363 0 -0.0015829 0.0026199 -0.00084527 0.001414 -0.0044493 9.7503e-05 -0.016062 0 0 0 0 0 0 0 0 0 0 0 0 0 0 0 0 0 0 0 -0.00098262 0 0 0 0 0 0
5.8945 0.00095634 -0.00027089 0.0074285 -0.001118 0 9.8155e-06 0.0058496 0.0033427 0.0012526 0.0017505 -0.00021665 -0.015249 0 0 0 0 0 0 0 0 0 0 0 0 0 0 0 0 0 0 0 -0.0010904 0 0 0 0 0 0
5.8984 0.0022246 0.001223 -0.0065067 -0.0004719 0 0.00050162 0.0055018 0.0043431 -0.0013001 0.0052439 0.0014942 0.000411 0 0 0 0 0 0 0 0 0 0 0 0 0 0 0 0 0 0 0 -0.0015422 0 0 0 0 0 0
5.9023 0.002863 0.0021008 -0.018515 -0.00076571 0 -0.00042306 0.0021827 0.0025503 -0.0036037 0.0043522 0.003594 0.014822 0 0 0 0 0 0 0 0 0 0 0 0 0 0 0 0 0 0 0 -0.0024682 0 0 0 0 0 0
5.9063 0.0032137 0.0019847 -0.026928 -0.0018397 0 -0.0014417 -0.00078866 0.00079135 -0.0032067 0.0013246 0.0038684 0.016496 0 0 0 0 0 0 0 0 0 0 0 0 0 0 0 0 0 0 0 -0.0032898 0 0 0 0 0 0
5.9102 0.0035132 0.0012993 -0.031067 -0.0026296 0 -0.0012115 -0.0010242 0.00053 -0.00033855 -0.00063588 0.0016797 0.0085302 0 0 0 0 0 0 0 0 0 0 0 0 0 0 0 0 0 0 0 -0.0031717 0 0 0 0 0 0
5.9141 0.003663 0.00069346 -0.030964 -0.0024187 0 0.00015453 0.00063228 0.00049708 0.002575 -0.00037408 -0.0014635 0.0023886 0 0 0 0 0 0 0 0 0 0 0 0 0 0 0 0 0 0 0 -0.0017803 0 0 0 0 0 0
5.918 0.0033135 0.00040686 -0.027088 -0.0014946 0 0.0014641 0.0015669 -0.00084729 0.0035698 0.0011409 -0.0034313 0.0034493 0 0 0 0 0 0 0 0 0 0 0 0 0 0 0 0 0 0 0 0.00037881 0 0 0 0 0 0
5.9219 0.0021461 0.00022946 -0.020036 -0.00057514 0 0.002033 0.00061028 -0.0026029 0.0028977 0.0027622 -0.0033973 0.0050674 0 0 0 0 0 0 0 0 0 0 0 0 0 0 0 0 0 0 0 0.002362 0 0 0 0 0 0
5.9258 0.00014692 -4.8499e-05 -0.010252 9.0929e-05 0 0.0023919 -0.00084336 -0.0022752 0.0021574 0.0042176 -0.0022137 -0.0022102 0 0 0 0 0 0 0 0 0 0 0 0 0 0 0 0 0 0 0 0.0035364 0 0 0 0 0 0
5.9297 -0.0022816 -0.00033321 0.0018454 0.00075782 0 0.0032477 -0.00090426 0.00075128 0.0022035 0.0052589 -0.0011385 -0.017313 0 0 0 0 0 0 0 0 0 0 0 0 0 0 0 0 0 0 0 0.0039745 0 0 0 0 0 0
5.9336 -0.0044328 -0.00042856 0.015172 0.0014126 0 0.0041456 0.00033021 0.0036805 0.0023884 0.0047911 -0.00057062 -0.027334 0 0 0 0 0 0 0 0 0 0 0 0 0 0 0 0 0 0 0 0.0041635 0 0 0 0 0 0
5.9375 -0.0056038 -0.00040889 0.027346 0.0013824 0 0.0037251 0.00096451 0.0030999 0.0017646 0.0018259 -0.00014855 -0.020752 0 0 0 0 0 0 0 0 0 0 0 0 0 0 0 0 0 0 0 0.0043663 0 0 0 0 0 0
5.9414 -0.005453 -0.00060446 0.035105 3.3028e-05 0 0.0014281 -0.0001862 -0.00094471 0.00046151 -0.0027077 0.00024023 -0.0006996 0 0 0 0 0 0 0 0 0 0 0 0 0 0 0 0 0 0 0 0.0042733 0 0 0 0 0 0
5.9453 -0.0041763 -0.0011539 0.035945 -0.0022106 0 -0.0014666 -0.0019956 -0.0045722 -0.00052202 -0.0059656 5.5064e-05 0.016982 0 0 0 0 0 0 0 0 0 0 0 0 0 0 0 0 0 0 0 0.0032775 0 0 0 0 0 0
5.9492 -0.002342 -0.0016788 0.02978 -0.0038831 0 -0.0029761 -0.0023792 -0.0041799 -0.00068 -0.0057317 -0.0010987 0.019337 0 0 0 0 0 0 0 0 0 0 0 0 0 0 0 0 0 0 0 0.0011065 0 0 0 0 0 0
5.9531 -0.00048853 -0.0015559 0.019064 -0.0037599 0 -0.0025857 -0.00094414 -0.00044756 -0.00063663 -0.0028989 -0.0025449 0.0085402 0 0 0 0 0 0 0 0 0 0 0 0 0 0 0 0 0 0 0 -0.0017785 0 0 0 0 0 0
5.957 0.001183 -0.00056696 0.0070748 -0.0020779 0 -0.001902 0.00036287 0.0024185 -0.0012353 -0.00084509 -0.0028679 -0.0024855 0 0 0 0 0 0 0 0 0 0 0 0 0 0 0 0 0 0 0 -0.0043809 0 0 0 0 0 0
5.9609 0.0027539 0.00077811 -0.004138 -0.00031777 0 -0.0028529 -0.0005153 0.0013552 -0.0023256 -0.0020226 -0.0013831 -0.0055196 0 0 0 0 0 0 0 0 0 0 0 0 0 0 0 0 0 0 0 -0.0058062 0 0 0 0 0 0
5.9648 0.0042494 0.0016276 -0.014286 0.00025087 0 -0.0053841 -0.0032655 -0.0023546 -0.0028697 -0.0053934 0.00088448 -0.0055835 0 0 0 0 0 0 0 0 0 0 0 0 0 0 0 0 0 0 0 -0.005817 0 0 0 0 0 0
5.9688 0.005388 0.0015009 -0.023551 -0.00032058 0 -0.0073087 -0.0054273 -0.0049014 -0.0022298 -0.0075736 0.0019875 -0.012943 0 0 0 0 0 0 0 0 0 0 0 0 0 0 0 0 0 0 0 -0.0048831 0 0 0 0 0 0
5.9727 0.0057016 0.00061528 -0.031001 -0.0010278 0 -0.0065762 -0.0050634 -0.0044001 -0.00094816 -0.0064279 0.00096732 -0.028418 0 0 0 0 0 0 0 0 0 0 0 0 0 0 0 0 0 0 0 -0.0037265 0 0 0 0 0 0
5.9766 0.0049143 -0.00042393 -0.034455 -0.0011751 0 -0.0034637 -0.0027738 -0.0026479 -3.864e-06 -0.0031444 -0.0010792 -0.039814 0 0 0 0 0 0 0 0 0 0 0 0 0 0 0 0 0 0 0 -0.0027507 0 0 0 0 0 0
5.9805 0.0031915 -0.0011458 -0.031952 -0.0010042 0 -0.0002787 -0.00083025 -0.0023615 0.00044409 -0.00066178 -0.0019434 -0.034379 0 0 0 0 0 0 0 0 0 0 0 0 0 0 0 0 0 0 0 -0.0017991 0 0 0 0 0 0
5.9844 0.0010106 -0.00141 -0.023358 -0.0010707 0 0.0010118 -0.00064026 -0.0036009 0.0011237 -0.00048215 -0.0003595 -0.013312 0 0 0 0 0 0 0 0 0 0 0 0 0 0 0 0 0 0 0 -0.00040289 0 0 0 0 0 0
5.9883 -0.0011864 -0.0012417 -0.010626 -0.0013232 0 0.00054528 -0.0015478 -0.0038868 0.0024061 -0.0015038 0.0028306 0.0084022 0 0 0 0 0 0 0 0 0 0 0 0 0 0 0 0 0 0 0 0.001697 0 0 0 0 0 0
5.9922 -0.0031848 -0.00069467 0.0033173 -0.0011341 0 -8.5625e-05 -0.002118 -0.0017403 0.0034525 -0.0018492 0.0054272 0.016937 0 0 0 0 0 0 0 0 0 0 0 0 0 0 0 0 0 0 0 0.0041734 0 0 0 0 0 0
5.9961 -0.0048708 3.8615e-05 0.015868 -0.00023318 0 0.00014435 -0.0020005 0.00098852 0.0030671 -0.0011366 0.005675 0.012629 0 0 0 0 0 0 0 0 0 0 0 0 0 0 0 0 0 0 0 0.0061864 0 0 0 0 0 0
6 -0.0060091 0.00053362 0.025263 0.00072303 0 0.00075546 -0.0019938 0.0011296 0.0013311 -0.00047409 0.0034436 0.0069058 0 0 0 0 0 0 0 0 0 0 0 0 0 0 0 0 0 0 0 0.0068838 0 0 0 0 0 0
6.0039 -0.0062513 0.00039857 0.03044 0.00078722 0 0.00079604 -0.0024671 -0.0018239 -0.00013365 -0.00057913 3.7222e-07 0.0077812 0 0 0 0 0 0 0 0 0 0 0 0 0 0 0 0 0 0 0 0.0059818 0 0 0 0 0 0
6.0078 -0.0054126 -0.00025749 0.030911 -0.00014711 0 0.00025936 -0.0024755 -0.0047508 0.00010685 -0.00075339 -0.0030291 0.011383 0 0 0 0 0 0 0 0 0 0 0 0 0 0 0 0 0 0 0 0.0039919 0 0 0 0 0 0
6.0117 -0.003712 -0.00073459 0.026893 -0.0011352 0 -1.5677e-05 -0.00094558 -0.0043483 0.0015044 -8.4299e-05 -0.004512 0.0089809 0 0 0 0 0 0 0 0 0 0 0 0 0 0 0 0 0 0 0 0.0018941 0 0 0 0 0 0
6.0156 -0.0016803 -0.00032116 0.019299 -0.0012299 0 0.00026459 0.0015438 -0.00093815 0.0019532 0.00090671 -0.0041125 -0.00012989 0 0 0 0 0 0 0 0 0 0 0 0 0 0 0 0 0 0 0 0.00046842 0 0 0 0 0 0
6.0195 0.00020372 0.00094479 0.0093232 -0.00055591 0 0.00017147 0.0028759 0.001975 0.00019429 0.00068354 -0.00232 -0.0066163 0 0 0 0 0 0 0 0 0 0 0 0 0 0 0 0 0 0 0 -0.00021332 0 0 0 0 0 0
6.0234 0.0017879 0.0021651 -0.0019994 -8.9226e-05 0 -0.0012852 0.0016428 0.0018737 -0.0025161 -0.0010614 -0.0003569 -0.0031404 0 0 0 0 0 0 0 0 0 0 0 0 0 0 0 0 0 0 0 -0.00072655 0 0 0 0 0 0
6.0273 0.0031699 0.0023514 -0.013681 -0.00038907 0 -0.0035024 -0.0010297 6.1327e-05 -0.0035348 -0.0023003 0.00028968 0.0043973 0 0 0 0 0 0 0 0 0 0 0 0 0 0 0 0 0 0 0 -0.0017001 0 0 0 0 0 0
6.0313 0.0043794 0.00135 -0.024247 -0.00085238 0 -0.004372 -0.0024075 -0.00025082 -0.0016266 -0.00061478 -0.0011903 0.0015516 0 0 0 0 0 0 0 0 0 0 0 0 0 0 0 0 0 0 0 -0.0031792 0 0 0 0 0 0
6.0352 0.0051719 -2.6493e-05 -0.031589 -0.00045849 0 -0.00238 -0.00098924 0.0018577 0.0017092 0.0037196 -0.004109 -0.017593 0 0 0 0 0 0 0 0 0 0 0 0 0 0 0 0 0 0 0 -0.0044944 0 0 0 0 0 0
6.0391 0.0051506 -0.0007968 -0.03375 0.00087543 0 0.0015561 0.0019022 0.0038324 0.0038837 0.0072978 -0.0064723 -0.040478 0 0 0 0 0 0 0 0 0 0 0 0 0 0 0 0 0 0 0 -0.0047581 0 0 0 0 0 0
6.043 0.0040859 -0.00069784 -0.030103 0.0020319 0 0.0047326 0.0035854 0.0030008 0.003927 0.0068316 -0.0063385 -0.046361 0 0 0 0 0 0 0 0 0 0 0 0 0 0 0 0 0 0 0 -0.0035712 0 0 0 0 0 0
6.0469 0.0021336 -0.00027232 -0.0218 0.0019405 0 0.0052531 0.0028483 0.00023446 0.0031769 0.0027088 -0.0033424 -0.027365 0 0 0 0 0 0 0 0 0 0 0 0 0 0 0 0 0 0 0 -0.0013471 0 0 0 0 0 0
6.0508 -0.00021566 -0.00017334 -0.010989 0.00086607 0 0.0037604 0.00095506 -0.00086363 0.0033111 -0.0012342 0.00093609 0.0023624 0 0 0 0 0 0 0 0 0 0 0 0 0 0 0 0 0 0 0 0.00097028 0 0 0 0 0 0
6.0547 -0.00237 -0.00052073 0.00041251 0.00011917 0 0.002437 -0.00010776 0.0015161 0.004214 -0.0016961 0.0041221 0.020007 0 0 0 0 0 0 0 0 0 0 0 0 0 0 0 0 0 0 0 0.0024908 0 0 0 0 0 0
6.0586 -0.0038663 -0.00096738 0.01124 0.00044709 0 0.0025013 0.00013294 0.0047561 0.0042507 0.00071862 0.0047405 0.016235 0 0 0 0 0 0 0 0 0 0 0 0 0 0 0 0 0 0 0 0.0027724 0 0 0 0 0 0
6.0625 -0.00449 -0.0012424 0.020596 0.0010376 0 0.0030664 0.0005342 0.0046495 0.002509 0.0024997 0.0030869 0.0028737 0 0 0 0 0 0 0 0 0 0 0 0 0 0 0 0 0 0 0 0.0018367 0 0 0 0 0 0
6.0664 -0.0042879 -0.0014236 0.027215 0.00044137 0 0.0025147 0.00018102 0.00059328 0.00016502 0.0013657 0.00073444 -0.0012292 0 0 0 0 0 0 0 0 0 0 0 0 0 0 0 0 0 0 0 1.5318e-05 0 0 0 0 0 0
6.0703 -0.0034933 -0.0016334 0.029614 -0.0015787 0 0.00057641 -0.00038246 -0.0032008 -0.00077441 -0.0012802 -0.00071477 0.0099143 0 0 0 0 0 0 0 0 0 0 0 0 0 0 0 0 0 0 0 -0.0021183 0 0 0 0 0 0
6.0742 -0.0023758 -0.0016507 0.026937 -0.0034971 0 -0.0013943 -0.00011846 -0.0023277 0.0001551 -0.0023281 -0.00061289 0.024896 0 0 0 0 0 0 0 0 0 0 0 0 0 0 0 0 0 0 0 -0.0037889 0 0 0 0 0 0
6.0781 -0.001085 -0.0010573 0.019603 -0.0035897 0 -0.0021355 0.00074401 0.002558 0.0012937 -0.0008608 0.00055947 0.028846 0 0 0 0 0 0 0 0 0 0 0 0 0 0 0 0 0 0 0 -0.0042891 0 0 0 0 0 0
6.082 0.0003823 0.00017004 0.0091131 -0.0019235 0 -0.001948 0.00067794 0.0061413 0.00081959 0.00076776 0.0016879 0.019035 0 0 0 0 0 0 0 0 0 0 0 0 0 0 0 0 0 0 0 -0.0034854 0 0 0 0 0 0
6.0859 0.0020276 0.0013663 -0.0026658 -0.00044008 0 -0.0020954 -0.0011604 0.0042945 -0.0010813 -5.084e-05 0.0017455 0.0054761 0 0 0 0 0 0 0 0 0 0 0 0 0 0 0 0 0 0 0 -0.0021124 0 0 0 0 0 0
6.0898 0.0036414 0.0016701 -0.01399 -0.00089866 0 -0.0029754 -0.0034346 -0.0013211 -0.0024332 -0.0027811 0.00036972 -0.001827 0 0 0 0 0 0 0 0 0 0 0 0 0 0 0 0 0 0 0 -0.0013665 0 0 0 0 0 0
6.0938 0.0047775 0.00086911 -0.023261 -0.0029167 0 -0.0034691 -0.0037858 -0.0052687 -0.0017914 -0.0041811 -0.0019409 -0.0029218 0 0 0 0 0 0 0 0 0 0 0 0 0 0 0 0 0 0 0 -0.0019214 0 0 0 0 0 0
6.0977 0.0049996 -0.00031802 -0.029019 -0.0043172 0 -0.0023772 -0.0015713 -0.0045936 0.00012434 -0.0021645 -0.0041218 -0.0044884 0 0 0 0 0 0 0 0 0 0 0 0 0 0 0 0 0 0 0 -0.0031922 0 0 0 0 0 0
6.1016 0.0041961 -0.00088328 -0.030279 -0.0034313 0 -0.00015766 0.0010867 -0.0019463 0.0013914 0.0015318 -0.0051928 -0.0092086 0 0 0 0 0 0 0 0 0 0 0 0 0 0 0 0 0 0 0 -0.0036446 0 0 0 0 0 0
6.1055 0.0026564 -0.00045334 -0.026921 -0.00081741 0 0.0013216 0.0014561 -0.0019513 0.0011942 0.0031773 -0.004828 -0.011919 0 0 0 0 0 0 0 0 0 0 0 0 0 0 0 0 0 0 0 -0.0020437 0 0 0 0 0 0
6.1094 0.00083095 0.00044181 -0.019613 0.0014452 0 0.0008952 -0.00073865 -0.005295 0.00066962 0.0013375 -0.0034184 -0.0067664 0 0 0 0 0 0 0 0 0 0 0 0 0 0 0 0 0 0 0 0.0014175 0 0 0 0 0 0
6.1133 -0.00097008 0.00096566 -0.0093028 0.001992 0 -0.00042502 -0.0029123 -0.007748 0.0013487 -0.001415 -0.0016338 0.0044936 0 0 0 0 0 0 0 0 0 0 0 0 0 0 0 0 0 0 0 0.0051535 0 0 0 0 0 0
6.1172 -0.0026327 0.00074278 0.0030324 0.0013985 0 -0.00049202 -0.0024726 -0.0053769 0.0031972 -0.0014317 3.5272e-05 0.013754 0 0 0 0 0 0 0 0 0 0 0 0 0 0 0 0 0 0 0 0.0073829 0 0 0 0 0 0
6.1211 -0.0040444 3.01e-05 0.015985 0.0011484 0 0.0015224 0.0002906 0.00035513 0.0046559 0.0018272 0.0013363 0.015447 0 0 0 0 0 0 0 0 0 0 0 0 0 0 0 0 0 0 0 0.0074041 0 0 0 0 0 0
6.125 -0.0049453 -0.00071805 0.027225 0.0017292 0 0.0041143 0.0026162 0.0039149 0.0045271 0.0052141 0.0020421 0.011569 0 0 0 0 0 0 0 0 0 0 0 0 0 0 0 0 0 0 0 0.005851 0 0 0 0 0 0
6.1289 -0.0050563 -0.0012626 0.033908 0.0021358 0 0.0050775 0.0024869 0.0021069 0.0032894 0.0055253 0.0019487 0.0069761 0 0 0 0 0 0 0 0 0 0 0 0 0 0 0 0 0 0 0 0.0038691 0 0 0 0 0 0
6.1328 -0.0043502 -0.0015374 0.03411 0.0012741 0 0.0038668 0.00087156 -0.0020007 0.0022493 0.0030368 0.0012306 0.0022075 0 0 0 0 0 0 0 0 0 0 0 0 0 0 0 0 0 0 0 0.0021397 0 0 0 0 0 0
6.1367 -0.0031158 -0.0014001 0.028102 -0.00051797 0 0.0019537 0.00039603 -0.0024395 0.0017472 0.00087676 0.00065621 -0.0055805 0 0 0 0 0 0 0 0 0 0 0 0 0 0 0 0 0 0 0 0.00064588 0 0 0 0 0 0
6.1406 -0.0016857 -0.00067725 0.01813 -0.001691 0 0.00089141 0.0020884 0.0027723 0.00082599 0.0011779 0.0011168 -0.014423 0 0 0 0 0 0 0 0 0 0 0 0 0 0 0 0 0 0 0 -0.00084352 0 0 0 0 0 0
6.1445 -0.0001278 0.00047614 0.0067891 -0.0011812 0 0.00055109 0.0041073 0.0092159 -0.0011726 0.002703 0.0026916 -0.014375 0 0 0 0 0 0 0 0 0 0 0 0 0 0 0 0 0 0 0 -0.0023059 0 0 0 0 0 0
6.1484 0.0017022 0.0014309 -0.0044906 0.00042096 0 -0.00030728 0.0039534 0.010953 -0.0032219 0.0026961 0.0042277 0.0028876 0 0 0 0 0 0 0 0 0 0 0 0 0 0 0 0 0 0 0 -0.0035245 0 0 0 0 0 0
6.1523 0.0037488 0.001521 -0.015391 0.001569 0 -0.0019475 0.0014841 0.00703 -0.0034438 0.00052995 0.0041192 0.03067 0 0 0 0 0 0 0 0 0 0 0 0 0 0 0 0 0 0 0 -0.0044196 0 0 0 0 0 0
6.1563 0.0054529 0.0007056 -0.025363 0.0014468 0 -0.0028275 -0.00088358 0.0021508 -0.001361 -0.0013997 0.001758 0.047393 0 0 0 0 0 0 0 0 0 0 0 0 0 0 0 0 0 0 0 -0.0050798 0 0 0 0 0 0
6.1602 0.0059896 -0.00029292 -0.032633 0.00067908 0 -0.0012786 -0.00099872 0.001009 0.00122 -0.00063448 -0.0017206 0.034858 0 0 0 0 0 0 0 0 0 0 0 0 0 0 0 0 0 0 0 -0.0054131 0 0 0 0 0 0
6.1641 0.0049169 -0.00062848 -0.034807 0.00035753 0 0.0022465 0.0005781 0.0031178 0.0020129 0.002194 -0.0042177 -0.002049 0 0 0 0 0 0 0 0 0 0 0 0 0 0 0 0 0 0 0 -0.004957 0 0 0 0 0 0
6.168 0.0026135 -0.00013433 -0.030559 0.00068153 0 0.0052023 0.0014079 0.0040793 0.00078541 0.0039381 -0.0043227 -0.03597 0 0 0 0 0 0 0 0 0 0 0 0 0 0 0 0 0 0 0 -0.0032743 0 0 0 0 0 0
6.1719 4.0245e-05 0.00054338 -0.020755 0.00086561 0 0.0054817 0.00020228 0.001371 -0.00038922 0.002607 -0.0023418 -0.04022 0 0 0 0 0 0 0 0 0 0 0 0 0 0 0 0 0 0 0 -0.00059621 0 0 0 0 0 0
6.1758 -0.0019697 0.00061186 -0.0079974 0.00031919 0 0.0036224 -0.0016531 -0.0025507 0.00043316 -0.00029111 0.00012684 -0.012638 0 0 0 0 0 0 0 0 0 0 0 0 0 0 0 0 0 0 0 0.002084 0 0 0 0 0 0
6.1797 -0.0032138 -0.00011179 0.0048719 -0.00046345 0 0.0021011 -0.0018843 -0.0034905 0.0027553 -0.0015762 0.001494 0.023624 0 0 0 0 0 0 0 0 0 0 0 0 0 0 0 0 0 0 0 0.0037479 0 0 0 0 0 0
6.1836 -0.0039785 -0.0011017 0.015928 -0.00046142 0 0.0024905 -0.00016539 -0.00088922 0.0041686 -0.00018105 0.0011417 0.042692 0 0 0 0 0 0 0 0 0 0 0 0 0 0 0 0 0 0 0 0.0042178 0 0 0 0 0 0
6.1875 -0.0045018 -0.0016766 0.024274 0.00053922 0 0.0037627 0.0015129 0.0014308 0.0030877 0.0016854 -0.00053061 0.038481 0 0 0 0 0 0 0 0 0 0 0 0 0 0 0 0 0 0 0 0.0041939 0 0 0 0 0 0
6.1914 -0.0046581 -0.0015549 0.029488 0.001502 0 0.0036688 0.0013856 0.00010421 0.00045008 0.0013614 -0.0025869 0.025255 0 0 0 0 0 0 0 0 0 0 0 0 0 0 0 0 0 0 0 0.004366 0 0 0 0 0 0
6.1953 -0.0041607 -0.00090858 0.031165 0.0012013 0 0.001487 0.00017877 -0.0033911 -0.0015496 -0.00096509 -0.0039895 0.018675 0 0 0 0 0 0 0 0 0 0 0 0 0 0 0 0 0 0 0 0.0045755 0 0 0 0 0 0
6.1992 -0.0029616 -6.4305e-05 0.028837 -0.00040813 0 -0.001136 0.00020236 -0.0043846 -0.0020174 -0.0025611 -0.003954 0.019683 0 0 0 0 0 0 0 0 0 0 0 0 0 0 0 0 0 0 0 0.0040041 0 0 0 0 0 0
6.2031 -0.001342 0.00069131 0.022151 -0.0020975 0 -0.0021818 0.002293 -0.00088124 -0.0020462 -0.0016903 -0.002434 0.017763 0 0 0 0 0 0 0 0 0 0 0 0 0 0 0 0 0 0 0 0.002218 0 0 0 0 0 0
6.207 0.00038506 0.0010723 0.011223 -0.002652 0 -0.0016049 0.0043909 0.0035115 -0.0028132 3.535e-05 -0.00046382 0.0068801 0 0 0 0 0 0 0 0 0 0 0 0 0 0 0 0 0 0 0 -0.00013038 0 0 0 0 0 0
6.2109 0.0021397 0.00081279 -0.0028254 -0.0020689 0 -0.0011824 0.0036931 0.0034099 -0.0036833 -0.00044805 0.00031287 -0.0060808 0 0 0 0 0 0 0 0 0 0 0 0 0 0 0 0 0 0 0 -0.0018114 0 0 0 0 0 0
6.2148 0.0039332 -6.8284e-05 -0.017454 -0.0013613 0 -0.0021262 -3.7192e-06 -0.0020625 -0.0029205 -0.0036822 -0.001004 -0.0098935 0 0 0 0 0 0 0 0 0 0 0 0 0 0 0 0 0 0 0 -0.0022378 0 0 0 0 0 0
6.2188 0.0054852 -0.0010553 -0.029133 -0.0012988 0 -0.0034651 -0.0037479 -0.0079538 -0.00022868 -0.0065357 -0.0034615 -0.0032867 0 0 0 0 0 0 0 0 0 0 0 0 0 0 0 0 0 0 0 -0.0020234 0 0 0 0 0 0
6.2227 0.0061354 -0.0014043 -0.034853 -0.0015709 0 -0.0032362 -0.0044812 -0.0088119 0.0022052 -0.005561 -0.0047465 0.0026365 0 0 0 0 0 0 0 0 0 0 0 0 0 0 0 0 0 0 0 -0.0021989 0 0 0 0 0 0
6.2266 0.0053021 -0.00080336 -0.033804 -0.0012502 0 -0.0010215 -0.002271 -0.0045561 0.0018635 -0.0010921 -0.0032014 -0.0033185 0 0 0 0 0 0 0 0 0 0 0 0 0 0 0 0 0 0 0 -0.0029259 0 0 0 0 0 0
6.2305 0.0030856 0.00024096 -0.027679 9.5165e-05 0 0.0013485 -3.7779e-05 -0.00018691 -0.0010434 0.0027992 0.00048578 -0.020051 0 0 0 0 0 0 0 0 0 0 0 0 0 0 0 0 0 0 0 -0.0031861 0 0 0 0 0 0
6.2344 0.00035823 0.00079563 -0.019128 0.0019215 0 0.001887 -0.00015268 0.00010017 -0.0033561 0.0026631 0.0037557 -0.035822 0 0 0 0 0 0 0 0 0 0 0 0 0 0 0 0 0 0 0 -0.001879 0 0 0 0 0 0
6.2383 -0.0018369 0.00035677 -0.0097129 0.0032735 0 0.00082105 -0.001884 -0.0026128 -0.0022166 -0.0005518 0.0045245 -0.04121 0 0 0 0 0 0 0 0 0 0 0 0 0 0 0 0 0 0 0 0.0008254 0 0 0 0 0 0
6.2422 -0.003036 -0.00070133 0.00063997 0.0036186 0 0.0002885 -0.0025802 -0.0039329 0.0017266 -0.0026294 0.0030566 -0.03794 0 0 0 0 0 0 0 0 0 0 0 0 0 0 0 0 0 0 0 0.0033897 0 0 0 0 0 0
6.2461 -0.0035327 -0.0015415 0.01218 0.0030715 0 0.0016378 -0.0010261 -0.0017742 0.004858 -0.00082545 0.0014099 -0.034262 0 0 0 0 0 0 0 0 0 0 0 0 0 0 0 0 0 0 0 0.00425 0 0 0 0 0 0
6.25 -0.0038532 -0.0016595 0.023567 0.0020254 0 0.00361 0.0010954 0.0013293 0.0043938 0.0031939 0.0010966 -0.034026 0 0 0 0 0 0 0 0 0 0 0 0 0 0 0 0 0 0 0 0.0032162 0 0 0 0 0 0
6.2539 -0.0041076 -0.0011998 0.031864 0.00084076 0 0.0037283 0.0013311 0.0018161 0.0012085 0.0054507 0.0015602 -0.033216 0 0 0 0 0 0 0 0 0 0 0 0 0 0 0 0 0 0 0 0.0014877 0 0 0 0 0 0
6.2578 -0.0038845 -0.00055312 0.034449 -0.00010566 0 0.0013481 -0.0004724 -0.00016788 -0.0014174 0.0041876 0.0011153 -0.027252 0 0 0 0 0 0 0 0 0 0 0 0 0 0 0 0 0 0 0 0.00033416 0 0 0 0 0 0
6.2617 -0.0027433 0.00014901 0.030874 -0.0003974 0 -0.0013138 -0.0019006 -0.000959 -0.001537 0.0015773 -0.00084013 -0.018569 0 0 0 0 0 0 0 0 0 0 0 0 0 0 0 0 0 0 0 -0.00010215 0 0 0 0 0 0
6.2656 -0.00074058 0.00098576 0.022787 7.4633e-05 0 -0.0015652 -0.00083858 0.001714 -0.00040149 0.00086305 -0.0029976 -0.014208 0 0 0 0 0 0 0 0 0 0 0 0 0 0 0 0 0 0 0 -0.00064867 0 0 0 0 0 0
6.2695 0.0015491 0.0017886 0.012227 0.00075512 0 0.0006468 0.0019704 0.0053375 -0.00046042 0.0025454 -0.0036861 -0.016531 0 0 0 0 0 0 0 0 0 0 0 0 0 0 0 0 0 0 0 -0.0018938 0 0 0 0 0 0
6.2734 0.0034737 0.0020139 0.00034411 0.00071714 0 0.0025699 0.0037318 0.0052458 -0.0021223 0.0041098 -0.0029165 -0.019403 0 0 0 0 0 0 0 0 0 0 0 0 0 0 0 0 0 0 0 -0.0033527 0 0 0 0 0 0
6.2773 0.0047003 0.0012817 -0.012137 -0.00044507 0 0.001726 0.0027804 0.00032916 -0.003252 0.0033438 -0.0023806 -0.015396 0 0 0 0 0 0 0 0 0 0 0 0 0 0 0 0 0 0 0 -0.0039231 0 0 0 0 0 0
6.2813 0.0052011 -1.6183e-05 -0.023614 -0.0020661 0 -0.0012804 0.00033313 -0.0051613 -0.0019403 0.0010245 -0.0032921 -0.0052502 0 0 0 0 0 0 0 0 0 0 0 0 0 0 0 0 0 0 0 -0.0030585 0 0 0 0 0 0
6.2852 0.0049815 -0.00088574 -0.031418 -0.0029628 0 -0.0034552 -0.0011939 -0.00619 0.00092996 -0.00025468 -0.0046557 0.0026241 0 0 0 0 0 0 0 0 0 0 0 0 0 0 0 0 0 0 0 -0.0013202 0 0 0 0 0 0
6.2891 0.0039684 -0.00066919 -0.033276 -0.0026112 0 -0.0027644 -0.0011353 -0.0026569 0.0025393 0.00051619 -0.0042225 0.0025216 0 0 0 0 0 0 0 0 0 0 0 0 0 0 0 0 0 0 0 0.00026025 0 0 0 0 0 0
6.293 0.0022099 0.00023863 -0.028898 -0.0016279 0 -0.00022901 -0.0011304 0.00054988 0.0014437 0.0014892 -0.0012486 -0.0012917 0 0 0 0 0 0 0 0 0 0 0 0 0 0 0 0 0 0 0 0.0012179 0 0 0 0 0 0
6.2969 9.7486e-05 0.00075893 -0.019968 -0.00095054 0 0.0015823 -0.0026255 -0.00065888 -0.00064387 0.00043642 0.0021563 -0.0001551 0 0 0 0 0 0 0 0 0 0 0 0 0 0 0 0 0 0 0 0.0019107 0 0 0 0 0 0
6.3008 -0.0017467 0.00025005 -0.0086865 -0.00066203 0 0.0017097 -0.0045141 -0.0047484 -0.00080741 -0.0021373 0.0029434 0.0070325 0 0 0 0 0 0 0 0 0 0 0 0 0 0 0 0 0 0 0 0.0027821 0 0 0 0 0 0
6.3047 -0.0028867 -0.0008425 0.0033728 8.6426e-05 0 0.0017508 -0.0040696 -0.0064229 0.0016208 -0.0032629 0.00045616 0.01102 0 0 0 0 0 0 0 0 0 0 0 0 0 0 0 0 0 0 0 0.0035839 0 0 0 0 0 0
6.3086 -0.0033764 -0.0015264 0.014955 0.0018618 0 0.0034828 -0.00033918 -0.0029802 0.0041444 -0.0010638 -0.0024998 0.0036343 0 0 0 0 0 0 0 0 0 0 0 0 0 0 0 0 0 0 0 0.0035302 0 0 0 0 0 0
6.3125 -0.0036112 -0.0013567 0.024278 0.0038851 0 0.0061261 0.0040273 0.0023779 0.0037937 0.0026252 -0.0022551 -0.009845 0 0 0 0 0 0 0 0 0 0 0 0 0 0 0 0 0 0 0 0.0022404 0 0 0 0 0 0
6.3164 -0.0038598 -0.00082433 0.029276 0.004542 0 0.0067268 0.0050099 0.0042015 0.00033595 0.0038826 0.0020202 -0.013931 0 0 0 0 0 0 0 0 0 0 0 0 0 0 0 0 0 0 0 0.00036519 0 0 0 0 0 0
6.3203 -0.0039478 -0.00063763 0.029033 0.0030969 0 0.0034352 0.0013759 0.0010883 -0.0035632 0.00092042 0.0073446 -0.00065726 0 0 0 0 0 0 0 0 0 0 0 0 0 0 0 0 0 0 0 -0.00090933 0 0 0 0 0 0
6.3242 -0.0034138 -0.00081646 0.024666 0.00071229 0 -0.0020698 -0.0037743 -0.0027856 -0.0051926 -0.0038705 0.0096649 0.018156 0 0 0 0 0 0 0 0 0 0 0 0 0 0 0 0 0 0 0 -0.001053 0 0 0 0 0 0
6.3281 -0.0019795 -0.00071312 0.018282 -0.00051551 0 -0.0059194 -0.0059102 -0.0026043 -0.0043098 -0.0063703 0.0074573 0.020484 0 0 0 0 0 0 0 0 0 0 0 0 0 0 0 0 0 0 0 -0.0008288 0 0 0 0 0 0
6.332 0.00012351 8.7305e-05 0.010957 0.00038815 0 -0.0057955 -0.0034366 0.0015751 -0.0027119 -0.0048874 0.0026787 -0.0023027 0 0 0 0 0 0 0 0 0 0 0 0 0 0 0 0 0 0 0 -0.0016182 0 0 0 0 0 0
6.3359 0.0022587 0.0011388 0.0021197 0.0023115 0 -0.0029947 0.0010091 0.0051402 -0.0018641 -0.0014487 -0.001445 -0.033445 0 0 0 0 0 0 0 0 0 0 0 0 0 0 0 0 0 0 0 -0.0039871 0 0 0 0 0 0
6.3398 0.0037904 0.0016056 -0.0087571 0.0032327 0 -0.0006786 0.0034805 0.0044521 -0.0015909 0.00086187 -0.0031499 -0.045487 0 0 0 0 0 0 0 0 0 0 0 0 0 0 0 0 0 0 0 -0.0068468 0 0 0 0 0 0
6.3438 0.0044196 0.0012813 -0.020073 0.0022709 0 -0.00044751 0.0025735 0.00090491 -0.0010629 0.0011335 -0.0027833 -0.027762 0 0 0 0 0 0 0 0 0 0 0 0 0 0 0 0 0 0 0 -0.0080786 0 0 0 0 0 0
6.3477 0.0042118 0.00086998 -0.028245 0.00044168 0 -0.0010613 0.00025994 -0.0011341 -0.00030943 0.00082096 -0.0014883 0.0025405 0 0 0 0 0 0 0 0 0 0 0 0 0 0 0 0 0 0 0 -0.0061802 0 0 0 0 0 0
6.3516 0.0033906 0.0011061 -0.030275 -0.00056882 0 -0.00044514 -0.00068906 0.00028042 -9.2214e-05 0.0012642 -1.6934e-05 0.018236 0 0 0 0 0 0 0 0 0 0 0 0 0 0 0 0 0 0 0 -0.001573 0 0 0 0 0 0
6.3555 0.0021397 0.0017445 -0.026068 -0.00015241 0 0.0016286 0.00047099 0.002537 -0.00046 0.0020191 0.0011135 0.0101 0 0 0 0 0 0 0 0 0 0 0 0 0 0 0 0 0 0 0 0.0035387 0 0 0 0 0 0
6.3594 0.00057011 0.0017143 -0.018031 0.00082204 0 0.0032993 0.0022867 0.0019737 -0.00024079 0.0020209 0.0010749 -0.005186 0 0 0 0 0 0 0 0 0 0 0 0 0 0 0 0 0 0 0 0.0066927 0 0 0 0 0 0
6.3633 -0.0011851 0.00038299 -0.0085335 0.0011841 0 0.0028766 0.0031864 -0.0014841 0.0015068 0.0016733 -0.00077429 -0.0053157 0 0 0 0 0 0 0 0 0 0 0 0 0 0 0 0 0 0 0 0.0069031 0 0 0 0 0 0
6.3672 -0.0028856 -0.0015112 0.0017638 0.00073296 0 0.00080905 0.0030789 -0.0042442 0.0038515 0.0026873 -0.0036812 0.011969 0 0 0 0 0 0 0 0 0 0 0 0 0 0 0 0 0 0 0 0.0052547 0 0 0 0 0 0
6.3711 -0.0042074 -0.002432 0.012925 0.00024227 0 -0.00084166 0.0028347 -0.0034608 0.0045205 0.0055559 -0.0054185 0.026424 0 0 0 0 0 0 0 0 0 0 0 0 0 0 0 0 0 0 0 0.0038956 0 0 0 0 0 0
6.375 -0.0048686 -0.0016013 0.02362 0.00042735 0 -0.00060731 0.0027838 -0.00039283 0.0023683 0.0079976 -0.0041389 0.018696 0 0 0 0 0 0 0 0 0 0 0 0 0 0 0 0 0 0 0 0.0042325 0 0 0 0 0 0
6.3789 -0.0047663 0.00016229 0.030808 0.0011871 0 0.0010727 0.0023494 0.0013673 -0.0010691 0.0069266 -0.00045499 -0.0066444 0 0 0 0 0 0 0 0 0 0 0 0 0 0 0 0 0 0 0 0.0057849 0 0 0 0 0 0
6.3828 -0.0040163 0.0012704 0.031894 0.0018714 0 0.0026465 0.0011758 0.00043928 -0.0029829 0.0021452 0.002755 -0.024324 0 0 0 0 0 0 0 0 0 0 0 0 0 0 0 0 0 0 0 0.0066398 0 0 0 0 0 0
6.3867 -0.0028493 0.00095777 0.02691 0.0020253 0 0.0030683 5.9716e-05 -0.00075256 -0.0022442 -0.0026535 0.0030239 -0.014787 0 0 0 0 0 0 0 0 0 0 0 0 0 0 0 0 0 0 0 0.0051158 0 0 0 0 0 0
6.3906 -0.0014329 -8.568e-05 0.018153 0.0016714 0 0.0023586 0.00025126 0.00072706 -0.00052982 -0.0033013 0.00074759 0.014655 0 0 0 0 0 0 0 0 0 0 0 0 0 0 0 0 0 0 0 0.0012076 0 0 0 0 0 0
6.3945 0.00021036 -0.0006407 0.0077797 0.0010094 0 0.00091877 0.0018552 0.0043601 -0.00030577 0.00043846 -0.0013102 0.036663 0 0 0 0 0 0 0 0 0 0 0 0 0 0 0 0 0 0 0 -0.0034176 0 0 0 0 0 0
6.3984 0.0020753 -0.00029176 -0.0036101 0.00018127 0 -0.0010477 0.0033441 0.0065831 -0.0020339 0.0044178 -0.0010069 0.031332 0 0 0 0 0 0 0 0 0 0 0 0 0 0 0 0 0 0 0 -0.006785 0 0 0 0 0 0
6.4023 0.0039272 0.00032808 -0.015735 -0.0005486 0 -0.0031948 0.0029667 0.0051148 -0.0038359 0.0043511 0.00098063 0.0055042 0 0 0 0 0 0 0 0 0 0 0 0 0 0 0 0 0 0 0 -0.0080319 0 0 0 0 0 0
6.4063 0.0052157 0.00049857 -0.026561 -0.00066657 0 -0.0045717 0.00057768 0.0018012 -0.0038508 0.00024013 0.0021841 -0.015224 0 0 0 0 0 0 0 0 0 0 0 0 0 0 0 0 0 0 0 -0.007628 0 0 0 0 0 0
6.4102 0.0053462 0.00029571 -0.032531 0.00015628 0 -0.004145 -0.0021365 0.00037353 -0.0023204 -0.0038136 0.0013589 -0.012077 0 0 0 0 0 0 0 0 0 0 0 0 0 0 0 0 0 0 0 -0.0064154 0 0 0 0 0 0
6.4141 0.004159 0.00033625 -0.03143 0.0014593 0 -0.0019365 -0.0032744 0.0018589 -0.00093194 -0.0040769 -4.0848e-05 0.010222 0 0 0 0 0 0 0 0 0 0 0 0 0 0 0 0 0 0 0 -0.0046575 0 0 0 0 0 0
6.418 0.0021683 0.00081081 -0.024649 0.0021614 0 0.00074419 -0.0024095 0.0033695 -0.00045044 -0.00092964 0.00033335 0.030691 0 0 0 0 0 0 0 0 0 0 0 0 0 0 0 0 0 0 0 -0.0021239 0 0 0 0 0 0
6.4219 0.00024678 0.0011171 -0.015893 0.001655 0 0.0025469 -0.00065532 0.001833 0.00020666 0.0020611 0.0027451 0.033074 0 0 0 0 0 0 0 0 0 0 0 0 0 0 0 0 0 0 0 0.0010471 0 0 0 0 0 0
6.4258 -0.0010447 0.00060878 -0.0074678 0.00065468 0 0.0033997 0.000683 -0.001982 0.0022331 0.0022892 0.0047595 0.018797 0 0 0 0 0 0 0 0 0 0 0 0 0 0 0 0 0 0 0 0.0039159 0 0 0 0 0 0
6.4297 -0.00187 -0.00047872 0.0015679 0.00057751 0 0.0041633 0.0012237 -0.0042785 0.0048352 0.00060338 0.0038507 0.0017236 0 0 0 0 0 0 0 0 0 0 0 0 0 0 0 0 0 0 0 0.0054344 0 0 0 0 0 0
6.4336 -0.00283 -0.0011481 0.013015 0.0018602 0 0.0049434 0.0013329 -0.0030272 0.0056804 -0.00040116 0.00033753 -0.0061671 0 0 0 0 0 0 0 0 0 0 0 0 0 0 0 0 0 0 0 0.0055505 0 0 0 0 0 0
6.4375 -0.0042031 -0.00075432 0.025587 0.0031171 0 0.0043264 0.0012679 -0.00076781 0.0036134 0.00020721 -0.0027286 -0.0028675 0 0 0 0 0 0 0 0 0 0 0 0 0 0 0 0 0 0 0 0.0053564 0 0 0 0 0 0
6.4414 -0.0054583 0.00020435 0.034268 0.0024026 0 0.00094056 0.00089999 -0.0016707 0.0003214 0.00082084 -0.0027215 0.0066112 0 0 0 0 0 0 0 0 0 0 0 0 0 0 0 0 0 0 0 0.0058914 0 0 0 0 0 0
6.4453 -0.0055779 0.00061735 0.034345 -0.00052788 0 -0.0042235 0.00026403 -0.0061892 -0.0013186 -0.00022743 -0.00022631 0.016778 0 0 0 0 0 0 0 0 0 0 0 0 0 0 0 0 0 0 0 0.0068058 0 0 0 0 0 0
6.4492 -0.0039449 4.902e-05 0.02598 -0.0034862 0 -0.0077406 -3.0062e-05 -0.0098951 -0.00045321 -0.0021957 0.0015739 0.023767 0 0 0 0 0 0 0 0 0 0 0 0 0 0 0 0 0 0 0 0.0064566 0 0 0 0 0 0
6.4531 -0.00096616 -0.00071746 0.014234 -0.0037598 0 -0.0066951 0.00068654 -0.0083024 0.00080578 -0.0026963 0.00022929 0.023702 0 0 0 0 0 0 0 0 0 0 0 0 0 0 0 0 0 0 0 0.0035738 0 0 0 0 0 0
6.457 0.0021661 -0.00053779 0.0043199 -0.000851 0 -0.0017829 0.0022063 -0.0022023 -4.6814e-05 -0.00075179 -0.0034797 0.013268 0 0 0 0 0 0 0 0 0 0 0 0 0 0 0 0 0 0 0 -0.0011336 0 0 0 0 0 0
6.4609 0.0043415 0.00080457 -0.0028699 0.0028879 0 0.002958 0.0033107 0.0028921 -0.0028268 0.0017499 -0.0063842 -0.0060699 0 0 0 0 0 0 0 0 0 0 0 0 0 0 0 0 0 0 0 -0.0051806 0 0 0 0 0 0
6.4648 0.0052129 0.0023348 -0.010229 0.0045291 0 0.0038626 0.0028163 0.0027901 -0.0047812 0.0021721 -0.0060107 -0.025792 0 0 0 0 0 0 0 0 0 0 0 0 0 0 0 0 0 0 0 -0.0063016 0 0 0 0 0 0
6.4688 0.0051251 0.0028955 -0.019806 0.0034028 0 0.001025 0.00077621 -0.00079021 -0.0038143 0.00035086 -0.0026744 -0.035082 0 0 0 0 0 0 0 0 0 0 0 0 0 0 0 0 0 0 0 -0.0043691 0 0 0 0 0 0
6.4727 0.0045172 0.0022382 -0.029413 0.0015047 0 -0.002184 -0.001453 -0.0024438 -0.00095057 -0.0010342 0.0012403 -0.029601 0 0 0 0 0 0 0 0 0 0 0 0 0 0 0 0 0 0 0 -0.0014052 0 0 0 0 0 0
6.4766 0.003506 0.0010277 -0.034158 0.0011495 0 -0.0027924 -0.0023693 0.00052044 0.00094268 0.00045406 0.0036051 -0.015634 0 0 0 0 0 0 0 0 0 0 0 0 0 0 0 0 0 0 0 0.00026987 0 0 0 0 0 0
6.4805 0.0020436 -4.3843e-05 -0.030931 0.0025399 0 -0.00097929 -0.0015304 0.0050359 0.00060719 0.0040442 0.0040069 -0.0049618 0 0 0 0 0 0 0 0 0 0 0 0 0 0 0 0 0 0 0 -4.8592e-05 0 0 0 0 0 0
6.4844 0.00032952 -0.00085029 -0.02088 0.0038782 0 0.0009399 0.00030028 0.0061089 -0.00021313 0.0064422 0.0033423 -0.005218 0 0 0 0 0 0 0 0 0 0 0 0 0 0 0 0 0 0 0 -0.0011628 0 0 0 0 0 0
6.4883 -0.0011266 -0.0015022 -0.0076836 0.0036826 0 0.001694 0.0019749 0.0028596 0.00084377 0.0054366 0.0026257 -0.014688 0 0 0 0 0 0 0 0 0 0 0 0 0 0 0 0 0 0 0 -0.0013118 0 0 0 0 0 0
6.4922 -0.0019435 -0.001757 0.0057029 0.0025072 0 0.0024218 0.0027786 -0.00047102 0.0035494 0.0022706 0.0024157 -0.025274 0 0 0 0 0 0 0 0 0 0 0 0 0 0 0 0 0 0 0 0.00028848 0 0 0 0 0 0
6.4961 -0.0023019 -0.0011582 0.018012 0.0020963 0 0.004665 0.0025908 0.00028319 0.0050886 0.00010203 0.0029598 -0.029266 0 0 0 0 0 0 0 0 0 0 0 0 0 0 0 0 0 0 0 0.0029804 0 0 0 0 0 0
6.5 -0.0027911 0.00017624 0.028044 0.0030776 0 0.0076637 0.0016314 0.0040901 0.0034015 0.00044209 0.0042333 -0.02339 0 0 0 0 0 0 0 0 0 0 0 0 0 0 0 0 0 0 0 0.005313 0 0 0 0 0 0
6.5039 -0.0037179 0.0012439 0.033561 0.0039928 0 0.0085398 0.00032957 0.0058463 -0.0001758 0.0017095 0.0056011 -0.0084002 0 0 0 0 0 0 0 0 0 0 0 0 0 0 0 0 0 0 0 0.0059827 0 0 0 0 0 0
6.5078 -0.0045859 0.0010158 0.032721 0.0028748 0 0.0054407 -0.00065514 0.0024496 -0.0022718 0.0014024 0.0058034 0.012649 0 0 0 0 0 0 0 0 0 0 0 0 0 0 0 0 0 0 0 0.0044314 0 0 0 0 0 0
6.5117 -0.004375 -0.00034849 0.026291 -0.00039771 0 1.3839e-05 -0.00066113 -0.0033874 -0.0013038 -0.00085956 0.0037904 0.034819 0 0 0 0 0 0 0 0 0 0 0 0 0 0 0 0 0 0 0 0.0010627 0 0 0 0 0 0
6.5156 -0.002463 -0.0014208 0.017378 -0.0036486 0 -0.0038235 0.00042538 -0.0060945 0.00082664 -0.002992 -0.00024121 0.051497 0 0 0 0 0 0 0 0 0 0 0 0 0 0 0 0 0 0 0 -0.0028197 0 0 0 0 0 0
6.5195 0.0006597 -0.00089593 0.0085176 -0.004413 0 -0.0036231 0.0018574 -0.003479 0.0012255 -0.0029818 -0.0047804 0.056665 0 0 0 0 0 0 0 0 0 0 0 0 0 0 0 0 0 0 0 -0.0054922 0 0 0 0 0 0
6.5234 0.0035965 0.00096272 -0.00046654 -0.0023066 0 -0.00059706 0.0024814 0.0010079 -0.00035871 -0.0011124 -0.0080746 0.048528 0 0 0 0 0 0 0 0 0 0 0 0 0 0 0 0 0 0 0 -0.005744 0 0 0 0 0 0
6.5273 0.0050363 0.0024764 -0.011041 0.00061949 0 0.0019702 0.0016773 0.0023902 -0.0012375 0.00066992 -0.0092059 0.031105 0 0 0 0 0 0 0 0 0 0 0 0 0 0 0 0 0 0 0 -0.0037076 0 0 0 0 0 0
6.5313 0.0046715 0.002247 -0.022639 0.0017273 0 0.0020632 -0.00012741 -0.00037876 0.0007664 0.0011652 -0.0081395 0.011986 0 0 0 0 0 0 0 0 0 0 0 0 0 0 0 0 0 0 0 -0.00076293 0 0 0 0 0 0
6.5352 0.0032806 0.00058465 -0.031705 -4.5162e-05 0 0.00035017 -0.0018915 -0.0039008 0.0043539 0.00098975 -0.0051422 -0.0016637 0 0 0 0 0 0 0 0 0 0 0 0 0 0 0 0 0 0 0 0.0015834 0 0 0 0 0 0
6.5391 0.0019907 -0.00088484 -0.034628 -0.0035033 0 -0.0013607 -0.0028479 -0.0048342 0.006009 0.0011583 -0.00077378 -0.0055597 0 0 0 0 0 0 0 0 0 0 0 0 0 0 0 0 0 0 0 0.0028199 0 0 0 0 0 0
6.543 0.0014163 -0.00095861 -0.031125 -0.0061353 0 -0.0021903 -0.0029195 -0.0036037 0.0040877 0.0013316 0.0033962 0.0012338 0 0 0 0 0 0 0 0 0 0 0 0 0 0 0 0 0 0 0 0.0033987 0 0 0 0 0 0
6.5469 0.0013556 6.7805e-06 -0.023829 -0.0056516 0 -0.0022867 -0.0023835 -0.0029766 0.0008123 0.00025466 0.0047813 0.015801 0 0 0 0 0 0 0 0 0 0 0 0 0 0 0 0 0 0 0 0.0036558 0 0 0 0 0 0
6.5508 0.0011513 0.00073968 -0.014574 -0.0012865 0 -0.0015077 -0.0014086 -0.0038328 -0.00030101 -0.0021123 0.0016344 0.030486 0 0 0 0 0 0 0 0 0 0 0 0 0 0 0 0 0 0 0 0.0030993 0 0 0 0 0 0
6.5547 0.00029055 0.00058363 -0.0023535 0.005461 0 0.00080436 -0.00011794 -0.0038813 0.0014729 -0.0037541 -0.0044652 0.034588 0 0 0 0 0 0 0 0 0 0 0 0 0 0 0 0 0 0 0 0.0011447 0 0 0 0 0 0
6.5586 -0.0012319 8.2896e-05 0.013811 0.011083 0 0.0042322 0.0010076 -0.0010538 0.00339 -0.0026249 -0.0084672 0.020751 0 0 0 0 0 0 0 0 0 0 0 0 0 0 0 0 0 0 0 -0.0014547 0 0 0 0 0 0
6.5625 -0.0029383 4.5661e-05 0.030338 0.011852 0 0.0062402 0.0011512 0.0029617 0.0027464 0.00062556 -0.0054353 -0.0077169 0 0 0 0 0 0 0 0 0 0 0 0 0 0 0 0 0 0 0 -0.0024574 0 0 0 0 0 0
6.5664 -0.0041438 0.00037996 0.039323 0.0066174 0 0.0040084 -0.00012602 0.00404 0.00022861 0.0027262 0.0046891 -0.036335 0 0 0 0 0 0 0 0 0 0 0 0 0 0 0 0 0 0 0 -0.00010047 0 0 0 0 0 0
6.5703 -0.004286 0.00021743 0.035125 -0.0015621 0 -0.0021689 -0.0022021 0.00065251 -0.0010539 0.0011142 0.015802 -0.049008 0 0 0 0 0 0 0 0 0 0 0 0 0 0 0 0 0 0 0 0.0045277 0 0 0 0 0 0
6.5742 -0.0031897 -0.00082268 0.020874 -0.0070908 0 -0.0080037 -0.0036575 -0.0035981 0.00033959 -0.0030365 0.019878 -0.040729 0 0 0 0 0 0 0 0 0 0 0 0 0 0 0 0 0 0 0 0.00749 0 0 0 0 0 0
6.5781 -0.0011694 -0.0018554 0.0070079 -0.0062505 0 -0.008798 -0.0034235 -0.0035812 0.0021182 -0.0057021 0.013511 -0.021589 0 0 0 0 0 0 0 0 0 0 0 0 0 0 0 0 0 0 0 0.0051086 0 0 0 0 0 0
6.582 0.0011197 -0.0015199 0.0018792 -0.00062323 0 -0.0042409 -0.0017085 0.0014296 0.00098669 -0.0041347 0.00091356 -0.0075185 0 0 0 0 0 0 0 0 0 0 0 0 0 0 0 0 0 0 0 -0.0024309 0 0 0 0 0 0
6.5859 0.0030572 0.00050406 0.0036186 0.0040784 0 0.00094942 0.00025491 0.0065466 -0.0030303 0.00024024 -0.0094885 -0.0062487 0 0 0 0 0 0 0 0 0 0 0 0 0 0 0 0 0 0 0 -0.010602 0 0 0 0 0 0
6.5898 0.0044227 0.0030522 0.0021726 0.0032507 0 0.001828 0.0013711 0.0065742 -0.0060608 0.0034144 -0.011844 -0.012063 0 0 0 0 0 0 0 0 0 0 0 0 0 0 0 0 0 0 0 -0.014058 0 0 0 0 0 0
6.5938 0.005447 0.0046829 -0.0098364 -0.0021025 0 -0.0013765 0.0015569 0.0018917 -0.0046143 0.0031581 -0.0070435 -0.01398 0 0 0 0 0 0 0 0 0 0 0 0 0 0 0 0 0 0 0 -0.011053 0 0 0 0 0 0
6.5977 0.0064744 0.0051649 -0.028334 -0.0061413 0 -0.0032398 0.0015492 -0.0019495 0.00032088 0.001348 -0.00096612 -0.0081472 0 0 0 0 0 0 0 0 0 0 0 0 0 0 0 0 0 0 0 -0.0046481 0 0 0 0 0 0
6.6016 0.0075325 0.0055262 -0.04029 -0.0037022 0 0.0011485 0.0020578 -0.00051984 0.0042974 0.0017721 0.0010072 -0.0013123 0 0 0 0 0 0 0 0 0 0 0 0 0 0 0 0 0 0 0 0.00038048 0 0 0 0 0 0
6.6055 0.008225 0.0066528 -0.035248 0.0047657 0 0.010716 0.0032453 0.0046159 0.0045391 0.0059588 -0.0018557 -0.0022916 0 0 0 0 0 0 0 0 0 0 0 0 0 0 0 0 0 0 0 0.0018658 0 0 0 0 0 0
6.6094 0.0080668 0.0081277 -0.014623 0.013596 0 0.019049 0.0049016 0.0080822 0.0031847 0.011608 -0.0058732 -0.011284 0 0 0 0 0 0 0 0 0 0 0 0 0 0 0 0 0 0 0 0.0017495 0 0 0 0 0 0
6.6133 0.0069379 0.0086812 0.0098306 0.017012 0 0.020454 0.0067857 0.0072027 0.0047347 0.015088 -0.0064108 -0.018631 0 0 0 0 0 0 0 0 0 0 0 0 0 0 0 0 0 0 0 0.0036601 0 0 0 0 0 0
6.6172 0.0052078 0.0076621 0.025972 0.013793 0 0.015019 0.0085721 0.0050051 0.010616 0.014981 -0.0012268 -0.01397 0 0 0 0 0 0 0 0 0 0 0 0 0 0 0 0 0 0 0 0.0092443 0 0 0 0 0 0
6.6211 0.0034136 0.0057265 0.029817 0.0073325 0 0.0076605 0.0096136 0.0061691 0.017246 0.012874 0.0084587 0.0041249 0 0 0 0 0 0 0 0 0 0 0 0 0 0 0 0 0 0 0 0.016727 0 0 0 0 0 0
6.625 0.0018318 0.0039318 0.025853 0.0018853 0 0.0028525 0.0091588 0.010898 0.019878 0.011048 0.018981 0.027358 0 0 0 0 0 0 0 0 0 0 0 0 0 0 0 0 0 0 0 0.022605 0 0 0 0 0 0
6.6289 0.00037332 0.0024033 0.021084 -0.00071553 0 0.0010065 0.0070754 0.014242 0.017722 0.010088 0.02613 0.04504 0 0 0 0 0 0 0 0 0 0 0 0 0 0 0 0 0 0 0 0.024426 0 0 0 0 0 0
6.6328 -0.0011249 0.0002826 0.019462 -0.0011488 0 -0.00017867 0.0042608 0.011838 0.014353 0.008944 0.027133 0.051133 0 0 0 0 0 0 0 0 0 0 0 0 0 0 0 0 0 0 0 0.022114 0 0 0 0 0 0
6.6367 -0.002557 -0.0029132 0.020478 -0.00072664 0 -0.0020592 0.0020148 0.0052428 0.013089 0.0067169 0.022149 0.04528 0 0 0 0 0 0 0 0 0 0 0 0 0 0 0 0 0 0 0 0.017273 0 0 0 0 0 0
6.6406 -0.0035334 -0.0061912 0.02057 -0.00035916 0 -0.0038377 0.00080469 0.00037005 0.012935 0.0036028 0.01433 0.030095 0 0 0 0 0 0 0 0 0 0 0 0 0 0 0 0 0 0 0 0.011682 0 0 0 0 0 0
6.6445 -0.0037066 -0.0077127 0.015049 -0.00097614 0 -0.0047154 -0.00026836 0.00072841 0.0099152 7.0203e-05 0.0076991 0.010074 0 0 0 0 0 0 0 0 0 0 0 0 0 0 0 0 0 0 0 0.0063049 0 0 0 0 0 0
6.6484 -0.0030911 -0.0066058 0.00059453 -0.0035476 0 -0.0057713 -0.0025716 0.0033945 0.0020651 -0.0040904 0.0038516 -0.0073944 0 0 0 0 0 0 0 0 0 0 0 0 0 0 0 0 0 0 0 0.0010497 0 0 0 0 0 0
6.6523 -0.0020694 -0.0039626 -0.021154 -0.0076378 0 -0.0085133 -0.0064264 0.0024961 -0.0079192 -0.0091759 0.00030299 -0.013486 0 0 0 0 0 0 0 0 0 0 0 0 0 0 0 0 0 0 0 -0.0050199 0 0 0 0 0 0
6.6563 -0.0011273 -0.0018733 -0.041592 -0.010353 0 -0.011886 -0.010565 -0.0038828 -0.015444 -0.014225 -0.0073792 -0.0040412 0 0 0 0 0 0 0 0 0 0 0 0 0 0 0 0 0 0 0 -0.012955 0 0 0 0 0 0
6.6602 -0.00062506 -0.0015455 -0.048977 -0.0082147 0 -0.012196 -0.013185 -0.011471 -0.018702 -0.017158 -0.020899 0.014925 0 0 0 0 0 0 0 0 0 0 0 0 0 0 0 0 0 0 0 -0.022602 0 0 0 0 0 0
6.6641 -0.00080131 -0.0025199 -0.037668 -0.0011659 0 -0.0071027 -0.013545 -0.014772 -0.019682 -0.016879 -0.036233 0.029827 0 0 0 0 0 0 0 0 0 0 0 0 0 0 0 0 0 0 0 -0.031508 0 0 0 0 0 0
6.668 -0.0018757 -0.003652 -0.015025 0.0056624 0 0.00066119 -0.012493 -0.013242 -0.02064 -0.014923 -0.045611 0.030326 0 0 0 0 0 0 0 0 0 0 0 0 0 0 0 0 0 0 0 -0.035537 0 0 0 0 0 0
6.6719 -0.0039779 -0.0045064 0.0024871 0.005562 0 0.004782 -0.011474 -0.011425 -0.020823 -0.014208 -0.043316 0.018791 0 0 0 0 0 0 0 0 0 0 0 0 0 0 0 0 0 0 0 -0.031608 0 0 0 0 0 0
6.6758 -0.0068549 -0.0054928 0.0029446 -0.0032873 0 0.0013802 -0.01115 -0.013065 -0.017736 -0.015787 -0.030317 0.0085321 0 0 0 0 0 0 0 0 0 0 0 0 0 0 0 0 0 0 0 -0.020662 0 0 0 0 0 0
6.6797 -0.0096558 -0.0067566 -0.0096576 -0.01501 0 -0.0067144 -0.010974 -0.016396 -0.011278 -0.017272 -0.013675 0.011768 0 0 0 0 0 0 0 0 0 0 0 0 0 0 0 0 0 0 0 -0.0079169 0 0 0 0 0 0
6.6836 -0.011149 -0.0074107 -0.018174 -0.020496 0 -0.012325 -0.0099121 -0.016204 -0.0051256 -0.015129 -0.0013605 0.028901 0 0 0 0 0 0 0 0 0 0 0 0 0 0 0 0 0 0 0 0.00048985 0 0 0 0 0 0
6.6875 -0.010377 -0.006253 -0.0080296 -0.015348 0 -0.010673 -0.0073512 -0.010071 -0.0029819 -0.0085961 0.0029137 0.049399 0 0 0 0 0 0 0 0 0 0 0 0 0 0 0 0 0 0 0 0.0019567 0 0 0 0 0 0
6.6914 -0.0073123 -0.0032087 0.018627 -0.0035795 0 -0.0034162 -0.0033593 -0.0012959 -0.0038933 -0.00079766 0.00095736 0.06247 0 0 0 0 0 0 0 0 0 0 0 0 0 0 0 0 0 0 0 -0.000928 0 0 0 0 0 0
6.6953 -0.0029712 0.00028053 0.044068 0.0064886 0 0.0039905 0.0015594 0.0048755 -0.0026225 0.0043736 -0.0024248 0.065991 0 0 0 0 0 0 0 0 0 0 0 0 0 0 0 0 0 0 0 -0.0029308 0 0 0 0 0 0
6.6992 0.0011685 0.002551 0.050287 0.0097206 0 0.0080647 0.0066084 0.0069753 0.0046213 0.0061616 -0.002663 0.065172 0 0 0 0 0 0 0 0 0 0 0 0 0 0 0 0 0 0 0 -0.00042453 0 0 0 0 0 0
6.7031 0.0040698 0.0033474 0.033685 0.0074923 0 0.0095751 0.010665 0.0081094 0.015354 0.0071835 0.002904 0.06426 0 0 0 0 0 0 0 0 0 0 0 0 0 0 0 0 0 0 0 0.0064499 0 0 0 0 0 0
6.707 0.0057039 0.0039751 0.0059848 0.0043991 0 0.010477 0.012609 0.011205 0.022629 0.0098245 0.014467 0.061737 0 0 0 0 0 0 0 0 0 0 0 0 0 0 0 0 0 0 0 0.014969 0 0 0 0 0 0
6.7109 0.0068649 0.0057808 -0.017341 0.0031367 0 0.010332 0.012193 0.014961 0.021881 0.01321 0.029023 0.054249 0 0 0 0 0 0 0 0 0 0 0 0 0 0 0 0 0 0 0 0.022242 0 0 0 0 0 0
6.7148 0.0083788 0.0086158 -0.028393 0.0034576 0 0.0073294 0.010661 0.015738 0.015395 0.014511 0.040138 0.043684 0 0 0 0 0 0 0 0 0 0 0 0 0 0 0 0 0 0 0 0.026256 0 0 0 0 0 0
6.7188 0.010314 0.010914 -0.02829 0.0051746 0 0.0025389 0.010088 0.012958 0.0096325 0.012992 0.0404 0.038124 0 0 0 0 0 0 0 0 0 0 0 0 0 0 0 0 0 0 0 0.025537 0 0 0 0 0 0
6.7227 0.011826 0.011224 -0.021324 0.0098206 0 0.0010167 0.01162 0.010821 0.0086077 0.011617 0.026845 0.044803 0 0 0 0 0 0 0 0 0 0 0 0 0 0 0 0 0 0 0 0.019442 0 0 0 0 0 0
6.7266 0.011792 0.0095474 -0.011026 0.017683 0 0.0067055 0.01421 0.01347 0.010662 0.013698 0.005457 0.06283 0 0 0 0 0 0 0 0 0 0 0 0 0 0 0 0 0 0 0 0.0098486 0 0 0 0 0 0
6.7305 0.009789 0.007215 -0.0016342 0.024028 0 0.016339 0.015301 0.019108 0.011653 0.018269 -0.010583 0.083958 0 0 0 0 0 0 0 0 0 0 0 0 0 0 0 0 0 0 0 0.001964 0 0 0 0 0 0
6.7344 0.0065996 0.0056667 0.00075826 0.021145 0 0.020542 0.013103 0.020702 0.010117 0.020009 -0.0098554 0.1006 0 0 0 0 0 0 0 0 0 0 0 0 0 0 0 0 0 0 0 0.0015465 0 0 0 0 0 0
6.7383 0.0037946 0.005465 -0.0069174 0.0066004 0 0.01309 0.0083751 0.013541 0.008206 0.014712 0.0073419 0.11222 0 0 0 0 0 0 0 0 0 0 0 0 0 0 0 0 0 0 0 0.0095521 0 0 0 0 0 0
6.7422 0.0026212 0.0062592 -0.017773 -0.010735 0 -0.00080863 0.0039477 0.0014392 0.0078809 0.0046067 0.027066 0.12331 0 0 0 0 0 0 0 0 0 0 0 0 0 0 0 0 0 0 0 0.019339 0 0 0 0 0 0
6.7461 0.0030783 0.0072753 -0.016418 -0.015636 0 -0.0073473 0.0023646 -0.0060025 0.0077704 -0.0027889 0.031335 0.13575 0 0 0 0 0 0 0 0 0 0 0 0 0 0 0 0 0 0 0 0.020711 0 0 0 0 0 0
6.75 0.0039613 0.0076434 0.0077532 -0.00050256 0 0.0026837 0.0038185 -0.0029722 0.0050137 -0.0018226 0.012719 0.14482 0 0 0 0 0 0 0 0 0 0 0 0 0 0 0 0 0 0 0 0.0087433 0 0 0 0 0 0
6.7539 0.0038775 0.0065536 0.046453 0.024723 0 0.022964 0.0061682 0.0062306 -0.00023433 0.0053914 -0.018178 0.14363 0 0 0 0 0 0 0 0 0 0 0 0 0 0 0 0 0 0 0 -0.01041 0 0 0 0 0 0
6.7578 0.0023863 0.0036646 0.073602 0.038338 0 0.035102 0.0067833 0.011183 -0.0037478 0.010742 -0.039633 0.13146 0 0 0 0 0 0 0 0 0 0 0 0 0 0 0 0 0 0 0 -0.023183 0 0 0 0 0 0
6.7617 0.00028907 -0.00032391 0.064918 0.025463 0 0.024885 0.0044287 0.0057246 -0.0017486 0.0079967 -0.035571 0.11685 0 0 0 0 0 0 0 0 0 0 0 0 0 0 0 0 0 0 0 -0.019745 0 0 0 0 0 0
6.7656 -0.0011516 -0.0037073 0.020146 -0.007215 0 -0.0036566 -0.00022516 -0.0060283 0.0039935 -0.0012621 -0.0088196 0.11171 0 0 0 0 0 0 0 0 0 0 0 0 0 0 0 0 0 0 0 -0.0030351 0 0 0 0 0 0
6.7695 -0.0013158 -0.0048607 -0.033277 -0.035295 0 -0.030292 -0.0053527 -0.014061 0.0069352 -0.0095682 0.020348 0.12196 0 0 0 0 0 0 0 0 0 0 0 0 0 0 0 0 0 0 0 0.012915 0 0 0 0 0 0
6.7734 -0.00064406 -0.0035998 -0.060621 -0.036985 0 -0.035574 -0.0089731 -0.01227 0.0024338 -0.011003 0.029751 0.14361 0 0 0 0 0 0 0 0 0 0 0 0 0 0 0 0 0 0 0 0.014548 0 0 0 0 0 0
6.7773 -6.3114e-05 -0.001423 -0.047543 -0.011887 0 -0.017296 -0.0096228 -0.0035678 -0.0067328 -0.0063016 0.012614 0.16725 0 0 0 0 0 0 0 0 0 0 0 0 0 0 0 0 0 0 0 0.00029143 0 0 0 0 0 0
6.7813 -7.9574e-05 -0.00021013 -0.011033 0.018781 0 0.008356 -0.0068935 0.004114 -0.012378 -0.00090564 -0.017289 0.1862 0 0 0 0 0 0 0 0 0 0 0 0 0 0 0 0 0 0 0 -0.018118 0 0 0 0 0 0
6.7852 -0.00046829 -0.00059479 0.015524 0.030518 0 0.021264 -0.001959 0.0056663 -0.0088206 0.0010504 -0.036712 0.2005 0 0 0 0 0 0 0 0 0 0 0 0 0 0 0 0 0 0 0 -0.025547 0 0 0 0 0 0
6.7891 -0.00078621 -0.0016499 0.0097575 0.015718 0 0.013774 0.0024846 0.0022386 0.001399 6.7252e-05 -0.031143 0.21425 0 0 0 0 0 0 0 0 0 0 0 0 0 0 0 0 0 0 0 -0.015879 0 0 0 0 0 0
6.793 -0.0010381 -0.002123 -0.022725 -0.011655 0 -0.0050063 0.0035129 -0.0019957 0.0098341 -0.0009258 -0.0055578 0.22971 0 0 0 0 0 0 0 0 0 0 0 0 0 0 0 0 0 0 0 0.0035234 0 0 0 0 0 0
6.7969 -0.0016777 -0.001767 -0.054234 -0.029391 0 -0.018919 4.0827e-05 -0.0047039 0.0099075 -0.00074225 0.020408 0.24439 0 0 0 0 0 0 0 0 0 0 0 0 0 0 0 0 0 0 0 0.018329 0 0 0 0 0 0
6.8008 -0.0029068 -0.0012935 -0.057011 -0.025238 0 -0.018296 -0.0059738 -0.0063481 0.0023135 -0.00093082 0.0282 0.25317 0 0 0 0 0 0 0 0 0 0 0 0 0 0 0 0 0 0 0 0.018532 0 0 0 0 0 0
6.8047 -0.0040861 -0.0011588 -0.023562 -0.0046068 0 -0.0058396 -0.010533 -0.0074372 -0.0066328 -0.0029531 0.014015 0.25338 0 0 0 0 0 0 0 0 0 0 0 0 0 0 0 0 0 0 0 0.0052476 0 0 0 0 0 0
6.8086 -0.0040395 -0.00078495 0.0286 0.016461 0 0.0080596 -0.010324 -0.0066782 -0.010946 -0.0056201 -0.0099258 0.24784 0 0 0 0 0 0 0 0 0 0 0 0 0 0 0 0 0 0 0 -0.011413 0 0 0 0 0 0
6.8125 -0.0020981 0.00075018 0.06926 0.024704 0 0.014449 -0.0050336 -0.0026734 -0.0090284 -0.0061774 -0.026121 0.24359 0 0 0 0 0 0 0 0 0 0 0 0 0 0 0 0 0 0 0 -0.020404 0 0 0 0 0 0
6.8164 0.0011332 0.00337 0.075505 0.01805 0 0.011584 0.0025807 0.003345 -0.0030433 -0.0035931 -0.024862 0.2471 0 0 0 0 0 0 0 0 0 0 0 0 0 0 0 0 0 0 0 -0.017032 0 0 0 0 0 0
6.8203 0.0041276 0.0057119 0.046559 0.0043895 0 0.0043395 0.0087894 0.0077959 0.0039278 0.00019942 -0.0094595 0.25981 0 0 0 0 0 0 0 0 0 0 0 0 0 0 0 0 0 0 0 -0.0047839 0 0 0 0 0 0
6.8242 0.0056603 0.0064012 0.0041884 -0.0056637 0 -0.00039848 0.011301 0.0082335 0.0094108 0.0027135 0.0088323 0.27735 0 0 0 0 0 0 0 0 0 0 0 0 0 0 0 0 0 0 0 0.0082642 0 0 0 0 0 0
6.8281 0.0057413 0.0054835 -0.022144 -0.0056924 0 0.001543 0.010233 0.0059877 0.011465 0.0039145 0.020234 0.29309 0 0 0 0 0 0 0 0 0 0 0 0 0 0 0 0 0 0 0 0.015083 0 0 0 0 0 0
6.832 0.0053309 0.0042903 -0.016356 0.0035737 0 0.0092291 0.0073807 0.0047177 0.0091513 0.0059508 0.022224 0.30341 0 0 0 0 0 0 0 0 0 0 0 0 0 0 0 0 0 0 0 0.013677 0 0 0 0 0 0
6.8359 0.0050954 0.0037559 0.011751 0.015406 0 0.017232 0.0048216 0.0064475 0.0040751 0.0098455 0.01853 0.31066 0 0 0 0 0 0 0 0 0 0 0 0 0 0 0 0 0 0 0 0.00754 0 0 0 0 0 0
6.8398 0.0044372 0.0030441 0.033133 0.021004 0 0.018852 0.003843 0.0095497 0.00061381 0.013326 0.014371 0.32133 0 0 0 0 0 0 0 0 0 0 0 0 0 0 0 0 0 0 0 0.0028426 0 0 0 0 0 0
6.8438 0.0018187 0.00013933 0.022065 0.014553 0 0.010426 0.0044165 0.010682 0.0028399 0.012761 0.012871 0.34079 0 0 0 0 0 0 0 0 0 0 0 0 0 0 0 0 0 0 0 0.004239 0 0 0 0 0 0
6.8477 -0.0037997 -0.0060247 -0.022385 -0.0029487 0 -0.0059218 0.0050831 0.008068 0.010174 0.007161 0.014637 0.36874 0 0 0 0 0 0 0 0 0 0 0 0 0 0 0 0 0 0 0 0.01178 0 0 0 0 0 0
6.8516 -0.011644 -0.014007 -0.073838 -0.023752 0 -0.023317 0.0034413 0.0023856 0.01643 -0.00055106 0.018742 0.39888 0 0 0 0 0 0 0 0 0 0 0 0 0 0 0 0 0 0 0 0.020783 0 0 0 0 0 0
6.8555 -0.019117 -0.020453 -0.098131 -0.037934 0 -0.03449 -0.0024521 -0.0050199 0.014276 -0.0067045 0.022865 0.42297 0 0 0 0 0 0 0 0 0 0 0 0 0 0 0 0 0 0 0 0.024684 0 0 0 0 0 0
6.8594 -0.023198 -0.022336 -0.079225 -0.039575 0 -0.036107 -0.012237 -0.013546 0.0015136 -0.010846 0.022721 0.43622 0 0 0 0 0 0 0 0 0 0 0 0 0 0 0 0 0 0 0 0.018918 0 0 0 0 0 0
6.8633 -0.022268 -0.018916 -0.030215 -0.029858 0 -0.029659 -0.022432 -0.022333 -0.016697 -0.015687 0.012876 0.43999 0 0 0 0 0 0 0 0 0 0 0 0 0 0 0 0 0 0 0 0.0033307 0 0 0 0 0 0
6.8672 -0.017076 -0.012031 0.018801 -0.014966 0 -0.018833 -0.027952 -0.028717 -0.031769 -0.022896 -0.0099172 0.44016 0 0 0 0 0 0 0 0 0 0 0 0 0 0 0 0 0 0 0 -0.018093 0 0 0 0 0 0
6.8711 -0.010268 -0.0048553 0.044269 -0.0012622 0 -0.0065682 -0.025497 -0.029379 -0.037985 -0.029779 -0.042716 0.44264 0 0 0 0 0 0 0 0 0 0 0 0 0 0 0 0 0 0 0 -0.039353 0 0 0 0 0 0
6.875 -0.0048393 -0.00026932 0.043918 0.0077237 0 0.005204 -0.016409 -0.024033 -0.035626 -0.031256 -0.075256 0.44907 0 0 0 0 0 0 0 0 0 0 0 0 0 0 0 0 0 0 0 -0.054736 0 0 0 0 0 0
6.8789 -0.0025158 0.00035542 0.032231 0.01072 0 0.013754 -0.00644 -0.017396 -0.029154 -0.025533 -0.093808 0.45581 0 0 0 0 0 0 0 0 0 0 0 0 0 0 0 0 0 0 0 -0.060349 0 0 0 0 0 0
6.8828 -0.0029814 -0.0023139 0.023953 0.007033 0 0.015071 -0.0020795 -0.015991 -0.023329 -0.017176 -0.088598 0.45707 0 0 0 0 0 0 0 0 0 0 0 0 0 0 0 0 0 0 0 -0.055111 0 0 0 0 0 0
6.8867 -0.0043639 -0.0058758 0.021888 -0.0029451 0 0.006722 -0.0059346 -0.021856 -0.020763 -0.013535 -0.060432 0.45033 0 0 0 0 0 0 0 0 0 0 0 0 0 0 0 0 0 0 0 -0.041439 0 0 0 0 0 0
6.8906 -0.0046295 -0.0075127 0.018569 -0.01538 0 -0.0082558 -0.014641 -0.029478 -0.021528 -0.017565 -0.021941 0.43935 0 0 0 0 0 0 0 0 0 0 0 0 0 0 0 0 0 0 0 -0.024935 0 0 0 0 0 0
6.8945 -0.0029964 -0.0058969 0.0073274 -0.02276 0 -0.021127 -0.021004 -0.029789 -0.023322 -0.024264 0.0084819 0.43167 0 0 0 0 0 0 0 0 0 0 0 0 0 0 0 0 0 0 0 -0.012038 0 0 0 0 0 0
6.8984 -0.00042043 -0.0023416 -0.0093837 -0.018496 0 -0.022853 -0.018903 -0.018086 -0.021764 -0.024627 0.017554 0.43169 0 0 0 0 0 0 0 0 0 0 0 0 0 0 0 0 0 0 0 -0.0061281 0 0 0 0 0 0
6.9023 0.0011919 6.8065e-05 -0.022101 -0.0034876 0 -0.01144 -0.0074799 0.0014862 -0.012235 -0.013578 0.0064193 0.43556 0 0 0 0 0 0 0 0 0 0 0 0 0 0 0 0 0 0 0 -0.0046769 0 0 0 0 0 0
6.9063 0.0004634 -0.00099194 -0.023867 0.012045 0 0.0053066 0.0082329 0.01904 0.0063489 0.0054538 -0.0085783 0.43413 0 0 0 0 0 0 0 0 0 0 0 0 0 0 0 0 0 0 0 -0.00038987 0 0 0 0 0 0
6.9102 -0.002433 -0.0050275 -0.01752 0.015194 0 0.014996 0.020479 0.02655 0.028591 0.023202 -0.0062077 0.42268 0 0 0 0 0 0 0 0 0 0 0 0 0 0 0 0 0 0 0 0.013365 0 0 0 0 0 0
6.9141 -0.0060165 -0.0091593 -0.013677 0.0012145 0 0.010265 0.023456 0.023113 0.044364 0.031536 0.023676 0.40802 0 0 0 0 0 0 0 0 0 0 0 0 0 0 0 0 0 0 0 0.036389 0 0 0 0 0 0
6.918 -0.0087431 -0.01075 -0.020838 -0.020928 0 -0.0051053 0.016484 0.014032 0.045386 0.028564 0.069879 0.40417 0 0 0 0 0 0 0 0 0 0 0 0 0 0 0 0 0 0 0 0.059787 0 0 0 0 0 0
6.9219 -0.010115 -0.0096817 -0.036097 -0.034408 0 -0.019056 0.0039534 0.0058475 0.03161 0.018405 0.10464 0.41827 0 0 0 0 0 0 0 0 0 0 0 0 0 0 0 0 0 0 0 0.070726 0 0 0 0 0 0
6.9258 -0.010664 -0.00802 -0.045145 -0.028044 0 -0.02113 -0.0075261 0.0021317 0.011569 0.0071976 0.10215 0.44046 0 0 0 0 0 0 0 0 0 0 0 0 0 0 0 0 0 0 0 0.060967 0 0 0 0 0 0
6.9297 -0.010917 -0.0075021 -0.033134 -0.0061613 0 -0.011212 -0.012847 0.0025808 -0.0040372 -0.00079992 0.057848 0.45012 0 0 0 0 0 0 0 0 0 0 0 0 0 0 0 0 0 0 0 0.032928 0 0 0 0 0 0
6.9336 -0.010427 -0.0075371 0.0013823 0.014224 0 0.00051409 -0.010904 0.0043586 -0.010088 -0.0047256 -0.006854 0.43537 0 0 0 0 0 0 0 0 0 0 0 0 0 0 0 0 0 0 0 -0.0014885 0 0 0 0 0 0
6.9375 -0.0079332 -0.0058187 0.041566 0.017332 0 0.0027603 -0.0047281 0.0038175 -0.0096817 -0.0064485 -0.059148 0.40723 0 0 0 0 0 0 0 0 0 0 0 0 0 0 0 0 0 0 0 -0.028694 0 0 0 0 0 0
6.9414 -0.0025683 -0.00082727 0.062878 0.002217 0 -0.0061465 0.00059934 -0.0017838 -0.010178 -0.008791 -0.077884 0.39222 0 0 0 0 0 0 0 0 0 0 0 0 0 0 0 0 0 0 0 -0.042034 0 0 0 0 0 0
6.9453 0.0049876 0.0064412 0.052634 -0.015738 0 -0.015608 0.0010765 -0.012289 -0.016768 -0.013354 -0.066867 0.40775 0 0 0 0 0 0 0 0 0 0 0 0 0 0 0 0 0 0 0 -0.044782 0 0 0 0 0 0
6.9492 0.012524 0.013196 0.022259 -0.017267 0 -0.011349 -0.0036989 -0.023463 -0.028724 -0.018818 -0.048197 0.44379 0 0 0 0 0 0 0 0 0 0 0 0 0 0 0 0 0 0 0 -0.045455 0 0 0 0 0 0
6.9531 0.017524 0.017036 -0.00038656 0.0043251 0 0.01134 -0.010119 -0.02864 -0.040152 -0.021206 -0.042151 0.47029 0 0 0 0 0 0 0 0 0 0 0 0 0 0 0 0 0 0 0 -0.049458 0 0 0 0 0 0
6.957 0.01857 0.01727 0.005304 0.036315 0 0.041109 -0.012776 -0.023267 -0.043567 -0.016806 -0.050863 0.46506 0 0 0 0 0 0 0 0 0 0 0 0 0 0 0 0 0 0 0 -0.053952 0 0 0 0 0 0
6.9609 0.015871 0.014413 0.032763 0.055301 0 0.057328 -0.0082342 -0.0089693 -0.033985 -0.0059018 -0.05873 0.43495 0 0 0 0 0 0 0 0 0 0 0 0 0 0 0 0 0 0 0 -0.050133 0 0 0 0 0 0
6.9648 0.010729 0.0090917 0.051266 0.044904 0 0.045601 0.0021016 0.0068944 -0.012084 0.0062986 -0.047542 0.40896 0 0 0 0 0 0 0 0 0 0 0 0 0 0 0 0 0 0 0 -0.031073 0 0 0 0 0 0
6.9688 0.0047107 0.002006 0.031989 0.0085931 0 0.0096084 0.012359 0.016514 0.014828 0.013327 -0.012448 0.40992 0 0 0 0 0 0 0 0 0 0 0 0 0 0 0 0 0 0 0 0.0013114 0 0 0 0 0 0
6.9727 -0.00074973 -0.0051177 -0.024328 -0.03221 0 -0.030519 0.016138 0.017381 0.035613 0.012979 0.034093 0.43338 0 0 0 0 0 0 0 0 0 0 0 0 0 0 0 0 0 0 0 0.035934 0 0 0 0 0 0
6.9766 -0.0042843 -0.0093172 -0.083106 -0.052997 0 -0.052121 0.011472 0.013519 0.041774 0.0094515 0.071847 0.45457 0 0 0 0 0 0 0 0 0 0 0 0 0 0 0 0 0 0 0 0.059304 0 0 0 0 0 0
6.9805 -0.0046922 -0.0080139 -0.10082 -0.042533 0 -0.045039 0.0029221 0.011507 0.033773 0.0096301 0.086573 0.4548 0 0 0 0 0 0 0 0 0 0 0 0 0 0 0 0 0 0 0 0.064259 0 0 0 0 0 0
6.9844 -0.0015823 -0.0013174 -0.059345 -0.0089804 0 -0.016442 -0.0013026 0.015239 0.02162 0.016797 0.077506 0.4386 0 0 0 0 0 0 0 0 0 0 0 0 0 0 0 0 0 0 0 0.054152 0 0 0 0 0 0
6.9883 0.003868 0.0073382 0.018526 0.027337 0 0.016682 0.0045125 0.023762 0.017726 0.027774 0.05512 0.42451 0 0 0 0 0 0 0 0 0 0 0 0 0 0 0 0 0 0 0 0.039724 0 0 0 0 0 0
6.9922 0.0089379 0.013211 0.085042 0.047765 0 0.039532 0.018775 0.03281 0.026967 0.036056 0.0333 0.42157 0 0 0 0 0 0 0 0 0 0 0 0 0 0 0 0 0 0 0 0.031414 0 0 0 0 0 0
6.9961 0.010607 0.013357 0.10153 0.045493 0 0.046359 0.032958 0.037466 0.04234 0.037386 0.022016 0.41913 0 0 0 0 0 0 0 0 0 0 0 0 0 0 0 0 0 0 0 0.032775 0 0 0 0 0 0
7 0.0073887 0.0082464 0.063978 0.026398 0 0.03912 0.037096 0.033875 0.050264 0.032069 0.023599 0.40148 0 0 0 0 0 0 0 0 0 0 0 0 0 0 0 0 0 0 0 0.039086 0 0 0 0 0 0
7.0039 0.00044756 0.00084559 0.0025233 0.00251 0 0.022453 0.026447 0.020425 0.041049 0.022397 0.032486 0.37013 0 0 0 0 0 0 0 0 0 0 0 0 0 0 0 0 0 0 0 0.041159 0 0 0 0 0 0
7.0078 -0.0069103 -0.0055984 -0.041901 -0.01571 0 0.00088 0.0046375 -0.00065387 0.015691 0.0091537 0.03769 0.34715 0 0 0 0 0 0 0 0 0 0 0 0 0 0 0 0 0 0 0 0.031157 0 0 0 0 0 0
7.0117 -0.011119 -0.0091202 -0.045026 -0.023472 0 -0.020533 -0.018587 -0.022487 -0.01587 -0.0081316 0.0278 0.35395 0 0 0 0 0 0 0 0 0 0 0 0 0 0 0 0 0 0 0 0.006966 0 0 0 0 0 0
7.0156 -0.010345 -0.0092246 -0.012642 -0.021511 0 -0.035473 -0.033077 -0.03604 -0.042047 -0.027469 -0.0025046 0.38782 0 0 0 0 0 0 0 0 0 0 0 0 0 0 0 0 0 0 0 -0.026652 0 0 0 0 0 0
7.0195 -0.005308 -0.0064194 0.026443 -0.013804 0 -0.038468 -0.033678 -0.035904 -0.055718 -0.042355 -0.047611 0.42187 0 0 0 0 0 0 0 0 0 0 0 0 0 0 0 0 0 0 0 -0.06 0 0 0 0 0 0
7.0234 0.0014592 -0.0019011 0.041195 -0.0051378 0 -0.028427 -0.022413 -0.025044 -0.055651 -0.04524 -0.091648 0.42948 0 0 0 0 0 0 0 0 0 0 0 0 0 0 0 0 0 0 0 -0.08243 0 0 0 0 0 0
7.0273 0.0072118 0.0026842 0.019262 0.00087267 0 -0.00986 -0.0068049 -0.013444 -0.044931 -0.034149 -0.11576 0.40801 0 0 0 0 0 0 0 0 0 0 0 0 0 0 0 0 0 0 0 -0.086862 0 0 0 0 0 0
7.0313 0.010317 0.0058533 -0.024871 0.0031677 0 0.0097808 0.0044172 -0.010496 -0.029384 -0.015775 -0.10843 0.37837 0 0 0 0 0 0 0 0 0 0 0 0 0 0 0 0 0 0 0 -0.073005 0 0 0 0 0 0
7.0352 0.01059 0.0070715 -0.059919 0.0034045 0 0.024206 0.0060252 -0.017277 -0.016094 -0.0011241 -0.072466 0.36276 0 0 0 0 0 0 0 0 0 0 0 0 0 0 0 0 0 0 0 -0.0475 0 0 0 0 0 0
7.0391 0.0087623 0.0068837 -0.060176 0.0043339 0 0.030311 -0.00092951 -0.025699 -0.010335 0.002916 -0.024085 0.36516 0 0 0 0 0 0 0 0 0 0 0 0 0 0 0 0 0 0 0 -0.02051 0 0 0 0 0 0
7.043 0.0057317 0.0060778 -0.024921 0.0071666 0 0.027414 -0.009917 -0.025473 -0.011603 -0.0014706 0.015896 0.37325 0 0 0 0 0 0 0 0 0 0 0 0 0 0 0 0 0 0 0 -0.0004177 0 0 0 0 0 0
7.0469 0.0021724 0.0047357 0.020201 0.010034 0 0.016062 -0.013146 -0.012635 -0.012772 -0.0058017 0.033514 0.37596 0 0 0 0 0 0 0 0 0 0 0 0 0 0 0 0 0 0 0 0.010225 0 0 0 0 0 0
7.0508 -0.0014227 0.0023168 0.042418 0.0092259 0 -0.0014825 -0.006715 0.0077494 -0.0051298 -0.0027744 0.029095 0.37486 0 0 0 0 0 0 0 0 0 0 0 0 0 0 0 0 0 0 0 0.015013 0 0 0 0 0 0
7.0547 -0.0045808 -0.0012465 0.027508 0.0026027 0 -0.019988 0.0068392 0.026259 0.013831 0.0084191 0.016182 0.3781 0 0 0 0 0 0 0 0 0 0 0 0 0 0 0 0 0 0 0 0.020286 0 0 0 0 0 0
7.0586 -0.0068539 -0.0047681 -0.0089025 -0.0075724 0 -0.03188 0.020489 0.036147 0.037063 0.022815 0.012509 0.38701 0 0 0 0 0 0 0 0 0 0 0 0 0 0 0 0 0 0 0 0.030495 0 0 0 0 0 0
7.0625 -0.0079654 -0.0064596 -0.034279 -0.015082 0 -0.030743 0.02766 0.036668 0.052976 0.034326 0.02842 0.39304 0 0 0 0 0 0 0 0 0 0 0 0 0 0 0 0 0 0 0 0.045365 0 0 0 0 0 0
7.0664 -0.0078734 -0.0054897 -0.025899 -0.013718 0 -0.015471 0.026341 0.031288 0.054632 0.03946 0.059987 0.38862 0 0 0 0 0 0 0 0 0 0 0 0 0 0 0 0 0 0 0 0.06029 0 0 0 0 0 0
7.0703 -0.0066536 -0.0027725 0.010841 -0.0021017 0 0.0082597 0.019475 0.024039 0.044637 0.037748 0.091237 0.37763 0 0 0 0 0 0 0 0 0 0 0 0 0 0 0 0 0 0 0 0.069125 0 0 0 0 0 0
7.0742 -0.0043851 -9.0371e-05 0.047298 0.014324 0 0.03041 0.012021 0.017534 0.031484 0.03037 0.10392 0.37167 0 0 0 0 0 0 0 0 0 0 0 0 0 0 0 0 0 0 0 0.067326 0 0 0 0 0 0
7.0781 -0.0012808 0.0014602 0.054657 0.026052 0 0.041274 0.007519 0.012953 0.021615 0.019362 0.088211 0.37623 0 0 0 0 0 0 0 0 0 0 0 0 0 0 0 0 0 0 0 0.053693 0 0 0 0 0 0
7.082 0.0019915 0.0019674 0.025841 0.025574 0 0.035806 0.0065302 0.010198 0.014983 0.0075573 0.047442 0.38356 0 0 0 0 0 0 0 0 0 0 0 0 0 0 0 0 0 0 0 0.030279 0 0 0 0 0 0
7.0859 0.0041921 0.0017401 -0.020443 0.012601 0 0.015855 0.0070194 0.0074933 0.0073424 -0.0022663 -0.0050101 0.3817 0 0 0 0 0 0 0 0 0 0 0 0 0 0 0 0 0 0 0 0.0011956 0 0 0 0 0 0
7.0898 0.0039628 0.00030587 -0.054803 -0.0055827 0 -0.010403 0.005476 0.0017257 -0.0046021 -0.0093187 -0.053173 0.36947 0 0 0 0 0 0 0 0 0 0 0 0 0 0 0 0 0 0 0 -0.028609 0 0 0 0 0 0
7.0938 0.00071591 -0.0031392 -0.058557 -0.019314 0 -0.03198 -0.001719 -0.0094638 -0.020684 -0.015755 -0.084838 0.35949 0 0 0 0 0 0 0 0 0 0 0 0 0 0 0 0 0 0 0 -0.054064 0 0 0 0 0 0
7.0977 -0.0046951 -0.0082047 -0.035882 -0.023524 0 -0.040547 -0.016204 -0.025131 -0.038415 -0.02473 -0.094417 0.36448 0 0 0 0 0 0 0 0 0 0 0 0 0 0 0 0 0 0 0 -0.070519 0 0 0 0 0 0
7.1016 -0.010178 -0.012663 -0.0092713 -0.020778 0 -0.034972 -0.035194 -0.0406 -0.054507 -0.036654 -0.083525 0.38211 0 0 0 0 0 0 0 0 0 0 0 0 0 0 0 0 0 0 0 -0.074885 0 0 0 0 0 0
7.1055 -0.013507 -0.013899 -0.0021578 -0.017599 0 -0.021357 -0.050962 -0.049977 -0.064659 -0.047338 -0.060795 0.39596 0 0 0 0 0 0 0 0 0 0 0 0 0 0 0 0 0 0 0 -0.067377 0 0 0 0 0 0
7.1094 -0.013618 -0.011274 -0.020567 -0.017348 0 -0.0079631 -0.054425 -0.049612 -0.0637 -0.050452 -0.039793 0.39246 0 0 0 0 0 0 0 0 0 0 0 0 0 0 0 0 0 0 0 -0.052537 0 0 0 0 0 0
7.1133 -0.011147 -0.0069028 -0.046879 -0.016668 0 0.00089441 -0.041633 -0.03984 -0.048829 -0.042567 -0.032986 0.3754 0 0 0 0 0 0 0 0 0 0 0 0 0 0 0 0 0 0 0 -0.037716 0 0 0 0 0 0
7.1172 -0.0078435 -0.0038172 -0.052085 -0.0096471 0 0.0062834 -0.018128 -0.024346 -0.024161 -0.026331 -0.043213 0.36188 0 0 0 0 0 0 0 0 0 0 0 0 0 0 0 0 0 0 0 -0.028817 0 0 0 0 0 0
7.1211 -0.0052991 -0.0032191 -0.019874 0.0039913 0 0.010222 0.0035595 -0.0084533 -0.00085706 -0.0089067 -0.059135 0.36395 0 0 0 0 0 0 0 0 0 0 0 0 0 0 0 0 0 0 0 -0.025959 0 0 0 0 0 0
7.125 -0.0039392 -0.0035646 0.035754 0.015547 0 0.010793 0.01253 0.0026242 0.0099323 0.0029036 -0.060946 0.3759 0 0 0 0 0 0 0 0 0 0 0 0 0 0 0 0 0 0 0 -0.023006 0 0 0 0 0 0
7.1289 -0.0029671 -0.0023632 0.076694 0.0141 0 0.0034442 0.0076101 0.0058797 0.006269 0.0067879 -0.034943 0.38093 0 0 0 0 0 0 0 0 0 0 0 0 0 0 0 0 0 0 0 -0.012442 0 0 0 0 0 0
7.1328 -0.0012118 0.0012108 0.07035 -0.0017232 0 -0.011713 -0.0019937 0.0028925 -0.0021751 0.0055417 0.013709 0.36959 0 0 0 0 0 0 0 0 0 0 0 0 0 0 0 0 0 0 0 0.0077722 0 0 0 0 0 0
7.1367 0.0018168 0.0055266 0.019765 -0.018957 0 -0.024942 -0.0042214 0.00038059 -0.0018945 0.0045922 0.061904 0.35003 0 0 0 0 0 0 0 0 0 0 0 0 0 0 0 0 0 0 0 0.03146 0 0 0 0 0 0
7.1406 0.0054778 0.0081677 -0.034197 -0.019572 0 -0.022203 0.0065053 0.0064285 0.013099 0.0086831 0.084855 0.33915 0 0 0 0 0 0 0 0 0 0 0 0 0 0 0 0 0 0 0 0.048809 0 0 0 0 0 0
7.1445 0.008489 0.0082201 -0.04553 0.0027334 0 0.0016486 0.02571 0.023511 0.036703 0.019401 0.07556 0.34443 0 0 0 0 0 0 0 0 0 0 0 0 0 0 0 0 0 0 0 0.054765 0 0 0 0 0 0
7.1484 0.0099652 0.0069289 -0.004704 0.03401 0 0.034398 0.04311 0.04412 0.056549 0.034068 0.050809 0.35573 0 0 0 0 0 0 0 0 0 0 0 0 0 0 0 0 0 0 0 0.053432 0 0 0 0 0 0
7.1523 0.010156 0.0063301 0.049354 0.049855 0 0.053326 0.050128 0.054622 0.063815 0.046372 0.03739 0.35523 0 0 0 0 0 0 0 0 0 0 0 0 0 0 0 0 0 0 0 0.053706 0 0 0 0 0 0
7.1563 0.010223 0.0074214 0.061809 0.03654 0 0.043708 0.044528 0.046047 0.057889 0.049269 0.049173 0.33521 0 0 0 0 0 0 0 0 0 0 0 0 0 0 0 0 0 0 0 0.05968 0 0 0 0 0 0
7.1602 0.011159 0.009569 0.012464 0.0043622 0 0.012493 0.029985 0.022834 0.043421 0.039444 0.074479 0.30592 0 0 0 0 0 0 0 0 0 0 0 0 0 0 0 0 0 0 0 0.065084 0 0 0 0 0 0
7.1641 0.012775 0.011367 -0.062086 -0.020232 0 -0.016573 0.012892 0.00064068 0.025221 0.020481 0.08508 0.28647 0 0 0 0 0 0 0 0 0 0 0 0 0 0 0 0 0 0 0 0.05796 0 0 0 0 0 0
7.168 0.013719 0.011864 -0.097675 -0.017677 0 -0.023034 -0.00054838 -0.0062445 0.0067923 0.0015447 0.059884 0.28838 0 0 0 0 0 0 0 0 0 0 0 0 0 0 0 0 0 0 0 0.03214 0 0 0 0 0 0
7.1719 0.012676 0.011105 -0.058937 0.0074578 0 -0.0066757 -0.0062223 0.0029254 -0.0080226 -0.0085159 0.003629 0.30707 0 0 0 0 0 0 0 0 0 0 0 0 0 0 0 0 0 0 0 -0.0050556 0 0 0 0 0 0
7.1758 0.009702 0.0098198 0.027907 0.031162 0 0.014345 -0.0037329 0.014977 -0.015156 -0.0073983 -0.055102 0.32789 0 0 0 0 0 0 0 0 0 0 0 0 0 0 0 0 0 0 0 -0.036687 0 0 0 0 0 0
7.1797 0.0063375 0.0087148 0.096291 0.032325 0 0.021787 0.0027274 0.014916 -0.013897 -0.00064633 -0.084939 0.33966 0 0 0 0 0 0 0 0 0 0 0 0 0 0 0 0 0 0 0 -0.048912 0 0 0 0 0 0
7.1836 0.0041764 0.0078286 0.09603 0.011654 0 0.013835 0.0061156 -0.0006254 -0.0095267 0.003251 -0.074596 0.34274 0 0 0 0 0 0 0 0 0 0 0 0 0 0 0 0 0 0 0 -0.04145 0 0 0 0 0 0
7.1875 0.0031432 0.0062724 0.035092 -0.01044 0 0.0040971 0.001233 -0.020958 -0.0099862 -0.00033141 -0.039408 0.34518 0 0 0 0 0 0 0 0 0 0 0 0 0 0 0 0 0 0 0 -0.0266 0 0 0 0 0 0
7.1914 0.0012982 0.0026745 -0.029742 -0.014388 0 0.0052319 -0.010816 -0.031657 -0.018323 -0.0093304 -0.0074338 0.35144 0 0 0 0 0 0 0 0 0 0 0 0 0 0 0 0 0 0 0 -0.018067 0 0 0 0 0 0
7.1953 -0.003286 -0.0036264 -0.043314 -0.00038955 0 0.014533 -0.022784 -0.027373 -0.028736 -0.018026 0.0023099 0.35536 0 0 0 0 0 0 0 0 0 0 0 0 0 0 0 0 0 0 0 -0.019952 0 0 0 0 0 0
7.1992 -0.01014 -0.011373 0.00155 0.012322 0 0.016204 -0.026828 -0.015264 -0.031475 -0.022283 -0.0083164 0.34496 0 0 0 0 0 0 0 0 0 0 0 0 0 0 0 0 0 0 0 -0.025442 0 0 0 0 0 0
7.2031 -0.015943 -0.017468 0.060762 0.0047631 0 -0.002008 -0.020897 -0.0069129 -0.022476 -0.021917 -0.022758 0.31596 0 0 0 0 0 0 0 0 0 0 0 0 0 0 0 0 0 0 0 -0.025261 0 0 0 0 0 0
7.207 -0.016931 -0.018921 0.078786 -0.022594 0 -0.034436 -0.010152 -0.0075188 -0.0078418 -0.018836 -0.0264 0.28134 0 0 0 0 0 0 0 0 0 0 0 0 0 0 0 0 0 0 0 -0.017103 0 0 0 0 0 0
7.2109 -0.01234 -0.015458 0.03576 -0.048904 0 -0.059653 -0.0022313 -0.012624 0.001774 -0.014111 -0.018178 0.26537 0 0 0 0 0 0 0 0 0 0 0 0 0 0 0 0 0 0 0 -0.0071662 0 0 0 0 0 0
7.2148 -0.0057554 -0.010385 -0.037115 -0.051241 0 -0.057727 -0.001062 -0.014283 0.0012716 -0.0076075 -0.0077995 0.2839 0 0 0 0 0 0 0 0 0 0 0 0 0 0 0 0 0 0 0 -0.0030842 0 0 0 0 0 0
7.2188 -0.0027505 -0.0084322 -0.084496 -0.025514 0 -0.027378 -0.0049559 -0.0095074 -0.0046997 -0.00013062 -0.0030809 0.32726 0 0 0 0 0 0 0 0 0 0 0 0 0 0 0 0 0 0 0 -0.0057093 0 0 0 0 0 0
7.2227 -0.0065229 -0.012013 -0.072477 0.0086486 0 0.011626 -0.0099032 -0.0027349 -0.0074608 0.0051853 -0.00093154 0.36371 0 0 0 0 0 0 0 0 0 0 0 0 0 0 0 0 0 0 0 -0.0079182 0 0 0 0 0 0
7.2266 -0.015198 -0.019109 -0.015926 0.023361 0 0.032591 -0.013739 -0.00090411 -0.0035328 0.0046369 0.0085661 0.36482 0 0 0 0 0 0 0 0 0 0 0 0 0 0 0 0 0 0 0 -0.0016938 0 0 0 0 0 0
7.2305 -0.023183 -0.024779 0.033806 0.0052768 0 0.021134 -0.016801 -0.0067171 0.0022006 -0.0025743 0.028739 0.33175 0 0 0 0 0 0 0 0 0 0 0 0 0 0 0 0 0 0 0 0.013024 0 0 0 0 0 0
7.2344 -0.025455 -0.025047 0.031215 -0.033011 0 -0.014866 -0.019382 -0.016404 0.0019718 -0.012861 0.047379 0.29653 0 0 0 0 0 0 0 0 0 0 0 0 0 0 0 0 0 0 0 0.025964 0 0 0 0 0 0
7.2383 -0.021158 -0.01977 -0.024152 -0.062089 0 -0.051148 -0.02 -0.023253 -0.0071602 -0.020614 0.043143 0.29358 0 0 0 0 0 0 0 0 0 0 0 0 0 0 0 0 0 0 0 0.023423 0 0 0 0 0 0
7.2422 -0.013621 -0.012153 -0.08386 -0.058199 0 -0.063922 -0.017 -0.023104 -0.021105 -0.022376 0.0041701 0.32614 0 0 0 0 0 0 0 0 0 0 0 0 0 0 0 0 0 0 0 -0.00054508 0 0 0 0 0 0
7.2461 -0.0071471 -0.0057377 -0.088208 -0.02169 0 -0.045766 -0.011399 -0.017198 -0.033045 -0.019116 -0.056902 0.3607 0 0 0 0 0 0 0 0 0 0 0 0 0 0 0 0 0 0 0 -0.037453 0 0 0 0 0 0
7.25 -0.0036509 -0.001859 -0.017676 0.022762 0 -0.0097718 -0.0069799 -0.010769 -0.038706 -0.014859 -0.10654 0.35746 0 0 0 0 0 0 0 0 0 0 0 0 0 0 0 0 0 0 0 -0.068036 0 0 0 0 0 0
7.2539 -0.0020031 0.00033965 0.08441 0.044663 0 0.020799 -0.0067882 -0.0089764 -0.037629 -0.013264 -0.11275 0.30909 0 0 0 0 0 0 0 0 0 0 0 0 0 0 0 0 0 0 0 -0.074488 0 0 0 0 0 0
7.2578 -0.00019982 0.0019391 0.14113 0.031036 0 0.029813 -0.009732 -0.013098 -0.031061 -0.015025 -0.069657 0.24928 0 0 0 0 0 0 0 0 0 0 0 0 0 0 0 0 0 0 0 -0.052873 0 0 0 0 0 0
7.2617 0.0020787 0.0026663 0.1038 -0.0036359 0 0.01938 -0.011317 -0.019397 -0.020454 -0.017676 -0.0040467 0.22122 0 0 0 0 0 0 0 0 0 0 0 0 0 0 0 0 0 0 0 -0.016457 0 0 0 0 0 0
7.2656 0.0030553 0.001274 -0.0041022 -0.029375 0 0.0057038 -0.0080901 -0.021553 -0.0081589 -0.017429 0.043152 0.23628 0 0 0 0 0 0 0 0 0 0 0 0 0 0 0 0 0 0 0 0.013178 0 0 0 0 0 0
7.2695 0.00087188 -0.0027212 -0.10144 -0.025673 0 0.0028981 -0.0011491 -0.015404 0.002074 -0.011791 0.046762 0.26381 0 0 0 0 0 0 0 0 0 0 0 0 0 0 0 0 0 0 0 0.021274 0 0 0 0 0 0
7.2734 -0.0040439 -0.0078404 -0.11462 0.0010487 0 0.0091327 0.0050099 -0.0026882 0.0071304 -0.0016837 0.015151 0.26219 0 0 0 0 0 0 0 0 0 0 0 0 0 0 0 0 0 0 0 0.010015 0 0 0 0 0 0
7.2773 -0.0086533 -0.011239 -0.039964 0.023077 0 0.0086849 0.0069823 0.0096098 0.0075029 0.0082854 -0.018338 0.2195 0 0 0 0 0 0 0 0 0 0 0 0 0 0 0 0 0 0 0 -0.0043792 0 0 0 0 0 0
7.2813 -0.0095151 -0.010667 0.051974 0.016487 0 -0.010672 0.0054658 0.014645 0.0073284 0.012418 -0.023166 0.16312 0 0 0 0 0 0 0 0 0 0 0 0 0 0 0 0 0 0 0 -0.0054445 0 0 0 0 0 0
7.2852 -0.0056844 -0.006208 0.076634 -0.015911 0 -0.041164 0.0038546 0.01162 0.01052 0.0085028 0.0043568 0.13016 0 0 0 0 0 0 0 0 0 0 0 0 0 0 0 0 0 0 0 0.01008 0 0 0 0 0 0
7.2891 0.00025439 -0.00041898 0.0093054 -0.045157 0 -0.057081 0.0043871 0.0065966 0.016807 0.00090261 0.040329 0.13072 0 0 0 0 0 0 0 0 0 0 0 0 0 0 0 0 0 0 0 0.030365 0 0 0 0 0 0
7.293 0.0040646 0.0033593 -0.092322 -0.041516 0 -0.036671 0.0061698 0.0066689 0.022102 -0.0016465 0.055512 0.14113 0 0 0 0 0 0 0 0 0 0 0 0 0 0 0 0 0 0 0 0.039578 0 0 0 0 0 0
7.2969 0.0032342 0.0034073 -0.13778 -0.0026086 0 0.015016 0.0068216 0.012607 0.022838 0.0066985 0.040673 0.13139 0 0 0 0 0 0 0 0 0 0 0 0 0 0 0 0 0 0 0 0.031927 0 0 0 0 0 0
7.3008 -0.00092174 0.00099173 -0.082737 0.042026 0 0.064954 0.0053147 0.017431 0.01938 0.02229 0.012822 0.095357 0 0 0 0 0 0 0 0 0 0 0 0 0 0 0 0 0 0 0 0.015944 0 0 0 0 0 0
7.3047 -0.0042776 -0.00055669 0.032002 0.055857 0 0.076888 0.0026707 0.013184 0.014718 0.032967 -0.0025769 0.052741 0 0 0 0 0 0 0 0 0 0 0 0 0 0 0 0 0 0 0 0.0052988 0 0 0 0 0 0
7.3086 -0.0033221 0.0013636 0.11519 0.028106 0 0.041665 0.00018615 -0.00026975 0.010317 0.027517 0.0034346 0.024157 0 0 0 0 0 0 0 0 0 0 0 0 0 0 0 0 0 0 0 0.0050554 0 0 0 0 0 0
7.3125 0.001841 0.0061418 0.10287 -0.015946 0 -0.014152 -0.0021374 -0.013539 0.0043802 0.0060804 0.014772 0.0091503 0 0 0 0 0 0 0 0 0 0 0 0 0 0 0 0 0 0 0 0.0067919 0 0 0 0 0 0
7.3164 0.0075491 0.010157 0.011513 -0.03751 0 -0.050033 -0.0048843 -0.015805 -0.0051675 -0.018367 0.0067388 -0.0095605 0 0 0 0 0 0 0 0 0 0 0 0 0 0 0 0 0 0 0 -0.0023669 0 0 0 0 0 0
7.3203 0.0097619 0.0099245 -0.078216 -0.019423 0 -0.044648 -0.007362 -0.0054409 -0.016501 -0.029905 -0.027645 -0.043452 0 0 0 0 0 0 0 0 0 0 0 0 0 0 0 0 0 0 0 -0.025255 0 0 0 0 0 0
7.3242 0.0076067 0.0055323 -0.09116 0.018845 0 -0.010972 -0.0073674 0.0075547 -0.023795 -0.022618 -0.066861 -0.084642 0 0 0 0 0 0 0 0 0 0 0 0 0 0 0 0 0 0 0 -0.048999 0 0 0 0 0 0
7.3281 0.0040197 0.00090786 -0.020324 0.040489 0 0.019151 -0.0033741 0.010556 -0.021988 -0.0048472 -0.077606 -0.11603 0 0 0 0 0 0 0 0 0 0 0 0 0 0 0 0 0 0 0 -0.054618 0 0 0 0 0 0
7.332 0.0027614 0.00016575 0.069754 0.026617 0 0.025114 0.0032245 0.00055842 -0.01163 0.0090435 -0.045049 -0.13144 0 0 0 0 0 0 0 0 0 0 0 0 0 0 0 0 0 0 0 -0.03387 0 0 0 0 0 0
7.3359 0.0045436 0.0032953 0.099233 -0.0063277 0 0.013616 0.0085955 -0.012394 0.0012385 0.011332 0.011387 -0.14154 0 0 0 0 0 0 0 0 0 0 0 0 0 0 0 0 0 0 0 0.0021361 0 0 0 0 0 0
7.3398 0.0060829 0.0056593 0.039588 -0.023787 0 0.0066713 0.009502 -0.014551 0.01001 0.0060254 0.05275 -0.15977 0 0 0 0 0 0 0 0 0 0 0 0 0 0 0 0 0 0 0 0.031016 0 0 0 0 0 0
7.3438 0.0032894 0.0023742 -0.064751 -0.008196 0 0.015237 0.0058789 -0.0019375 0.01225 0.0023706 0.053601 -0.18624 0 0 0 0 0 0 0 0 0 0 0 0 0 0 0 0 0 0 0 0.03714 0 0 0 0 0 0
7.3477 -0.0042711 -0.0063895 -0.1352 0.022571 0 0.025897 0.00046392 0.015162 0.010067 0.0044129 0.02325 -0.20922 0 0 0 0 0 0 0 0 0 0 0 0 0 0 0 0 0 0 0 0.023579 0 0 0 0 0 0
7.3516 -0.012076 -0.014607 -0.12328 0.032265 0 0.014751 -0.0037898 0.021506 0.0068111 0.007601 -0.0047915 -0.22175 0 0 0 0 0 0 0 0 0 0 0 0 0 0 0 0 0 0 0 0.0074011 0 0 0 0 0 0
7.3555 -0.014204 -0.015452 -0.046385 0.0031311 0 -0.024802 -0.0056751 0.011389 0.0041229 0.0053428 -0.0053006 -0.23246 0 0 0 0 0 0 0 0 0 0 0 0 0 0 0 0 0 0 0 0.0031188 0 0 0 0 0 0
7.3594 -0.0087712 -0.0076896 0.03216 -0.043413 0 -0.06859 -0.0054479 -0.0055893 0.0019488 -0.0022929 0.015272 -0.257 0 0 0 0 0 0 0 0 0 0 0 0 0 0 0 0 0 0 0 0.0099464 0 0 0 0 0 0
7.3633 -0.00014001 0.0027479 0.058209 -0.063939 0 -0.078384 -0.0034908 -0.013331 0.00032694 -0.0075684 0.027215 -0.2998 0 0 0 0 0 0 0 0 0 0 0 0 0 0 0 0 0 0 0 0.014703 0 0 0 0 0 0
7.3672 0.004451 0.0077121 0.028676 -0.033721 0 -0.036043 -4.5683e-05 -0.0045599 0.00019482 -0.0031225 0.009622 -0.34794 0 0 0 0 0 0 0 0 0 0 0 0 0 0 0 0 0 0 0 0.0070407 0 0 0 0 0 0
7.3711 0.0010103 0.0037348 -0.01374 0.027034 0 0.035731 0.003732 0.011816 0.0022781 0.0093547 -0.025726 -0.38446 0 0 0 0 0 0 0 0 0 0 0 0 0 0 0 0 0 0 0 -0.008401 0 0 0 0 0 0
7.375 -0.0078337 -0.0054758 -0.024111 0.067582 0 0.086939 0.0052583 0.018479 0.0055601 0.019065 -0.043499 -0.40582 0 0 0 0 0 0 0 0 0 0 0 0 0 0 0 0 0 0 0 -0.015655 0 0 0 0 0 0
7.3789 -0.015255 -0.012901 0.0042584 0.05063 0 0.079047 0.0020047 0.0056836 0.0070999 0.01521 -0.019883 -0.42337 0 0 0 0 0 0 0 0 0 0 0 0 0 0 0 0 0 0 0 -0.004229 0 0 0 0 0 0
7.3828 -0.016186 -0.014395 0.038119 -0.013335 0 0.016679 -0.0060477 -0.01926 0.0034536 -0.0032504 0.029883 -0.44804 0 0 0 0 0 0 0 0 0 0 0 0 0 0 0 0 0 0 0 0.017239 0 0 0 0 0 0
7.3867 -0.01144 -0.011486 0.039668 -0.073218 0 -0.055296 -0.015571 -0.037832 -0.0072009 -0.026136 0.059743 -0.47711 0 0 0 0 0 0 0 0 0 0 0 0 0 0 0 0 0 0 0 0.025224 0 0 0 0 0 0
7.3906 -0.0065271 -0.0089297 0.00364 -0.080819 0 -0.087563 -0.021926 -0.036378 -0.023206 -0.039928 0.032291 -0.49924 0 0 0 0 0 0 0 0 0 0 0 0 0 0 0 0 0 0 0 0.0018837 0 0 0 0 0 0
7.3945 -0.00661 -0.010152 -0.03884 -0.0326 0 -0.065023 -0.022527 -0.018065 -0.038845 -0.037904 -0.045009 -0.51134 0 0 0 0 0 0 0 0 0 0 0 0 0 0 0 0 0 0 0 -0.045907 0 0 0 0 0 0
7.3984 -0.012251 -0.014864 -0.051651 0.027276 0 -0.015976 -0.018669 -0.00011794 -0.046338 -0.024425 -0.12026 -0.52615 0 0 0 0 0 0 0 0 0 0 0 0 0 0 0 0 0 0 0 -0.087531 0 0 0 0 0 0
7.4023 -0.019379 -0.02012 -0.028916 0.045355 0 0.014789 -0.014417 0.0010737 -0.040696 -0.010922 -0.13611 -0.56008 0 0 0 0 0 0 0 0 0 0 0 0 0 0 0 0 0 0 0 -0.091312 0 0 0 0 0 0
7.4063 -0.022868 -0.022768 -6.5573e-05 0.0051432 0 0.0046934 -0.013582 -0.016164 -0.024708 -0.0074759 -0.075824 -0.61437 0 0 0 0 0 0 0 0 0 0 0 0 0 0 0 0 0 0 0 -0.050916 0 0 0 0 0 0
7.4102 -0.02028 -0.020953 -0.00024787 -0.058805 0 -0.029565 -0.01705 -0.037788 -0.0091218 -0.016006 0.021481 -0.67188 0 0 0 0 0 0 0 0 0 0 0 0 0 0 0 0 0 0 0 0.0071351 0 0 0 0 0 0
7.4141 -0.01292 -0.014417 -0.03452 -0.090351 0 -0.049832 -0.022076 -0.046188 -0.0055852 -0.029052 0.088509 -0.7147 0 0 0 0 0 0 0 0 0 0 0 0 0 0 0 0 0 0 0 0.042264 0 0 0 0 0 0
7.418 -0.0041685 -0.0045875 -0.069912 -0.058853 0 -0.031772 -0.023826 -0.034507 -0.016711 -0.034653 0.07859 -0.74366 0 0 0 0 0 0 0 0 0 0 0 0 0 0 0 0 0 0 0 0.030366 0 0 0 0 0 0
7.4219 0.0029002 0.0053878 -0.063665 0.015754 0 0.013793 -0.01843 -0.011075 -0.032248 -0.024697 -0.0013269 -0.7778 0 0 0 0 0 0 0 0 0 0 0 0 0 0 0 0 0 0 0 -0.018216 0 0 0 0 0 0
7.4258 0.0068316 0.011672 -0.0031416 0.079377 0 0.050942 -0.0059891 0.0087686 -0.036454 -0.0017138 -0.096337 -0.83353 0 0 0 0 0 0 0 0 0 0 0 0 0 0 0 0 0 0 0 -0.066941 0 0 0 0 0 0
7.4297 0.0077243 0.012054 0.077743 0.08649 0 0.049667 0.0085082 0.015304 -0.021445 0.021276 -0.14169 -0.90586 0 0 0 0 0 0 0 0 0 0 0 0 0 0 0 0 0 0 0 -0.080016 0 0 0 0 0 0
7.4336 0.0064787 0.0077176 0.12121 0.034291 0 0.010639 0.017763 0.010586 0.0055292 0.029494 -0.10558 -0.97227 0 0 0 0 0 0 0 0 0 0 0 0 0 0 0 0 0 0 0 -0.046835 0 0 0 0 0 0
7.4375 0.0039823 0.0022587 0.090765 -0.037071 0 -0.036012 0.017181 0.0041301 0.02816 0.018416 -0.0081527 -1.0151 0 0 0 0 0 0 0 0 0 0 0 0 0 0 0 0 0 0 0 0.013258 0 0 0 0 0 0
7.4414 0.00053282 -0.0016437 0.003329 -0.075831 0 -0.0549 0.008645 0.0035808 0.035163 -0.00094415 0.09391 -1.0388 0 0 0 0 0 0 0 0 0 0 0 0 0 0 0 0 0 0 0 0.066745 0 0 0 0 0 0
7.4453 -0.0041652 -0.0045914 -0.078672 -0.056464 0 -0.032149 -0.00053901 0.0090977 0.029043 -0.0098349 0.14546 -1.0643 0 0 0 0 0 0 0 0 0 0 0 0 0 0 0 0 0 0 0 0.088648 0 0 0 0 0 0
7.4492 -0.010144 -0.0090208 -0.092526 0.0031205 0 0.01511 -0.0032987 0.015272 0.021571 0.002108 0.12782 -1.1076 0 0 0 0 0 0 0 0 0 0 0 0 0 0 0 0 0 0 0 0.076239 0 0 0 0 0 0
7.4531 -0.015924 -0.015159 -0.025584 0.055706 0 0.051542 0.0015869 0.017047 0.021249 0.026248 0.067325 -1.1647 0 0 0 0 0 0 0 0 0 0 0 0 0 0 0 0 0 0 0 0.046483 0 0 0 0 0 0
7.457 -0.018255 -0.018946 0.06937 0.059379 0 0.048434 0.0089784 0.013495 0.025558 0.040748 0.012103 -1.2183 0 0 0 0 0 0 0 0 0 0 0 0 0 0 0 0 0 0 0 0.021378 0 0 0 0 0 0
7.4609 -0.013915 -0.014986 0.11114 0.0088008 0 0.0040412 0.012387 0.0069218 0.024936 0.029403 -0.0058633 -1.2559 0 0 0 0 0 0 0 0 0 0 0 0 0 0 0 0 0 0 0 0.012051 0 0 0 0 0 0
7.4648 -0.0027197 -0.0022436 0.056157 -0.058714 0 -0.053208 0.0096103 -0.00016757 0.013113 -0.0028848 0.0058269 -1.2815 0 0 0 0 0 0 0 0 0 0 0 0 0 0 0 0 0 0 0 0.012115 0 0 0 0 0 0
7.4688 0.010963 0.013363 -0.058784 -0.088439 0 -0.081645 0.0036814 -0.0065376 -0.0070447 -0.03282 0.01032 -1.3087 0 0 0 0 0 0 0 0 0 0 0 0 0 0 0 0 0 0 0 0.0047028 0 0 0 0 0 0
7.4727 0.020334 0.022865 -0.13823 -0.04945 0 -0.054764 -0.0011309 -0.011481 -0.026778 -0.038312 -0.021926 -1.3464 0 0 0 0 0 0 0 0 0 0 0 0 0 0 0 0 0 0 0 -0.021399 0 0 0 0 0 0
7.4766 0.020944 0.02156 -0.10537 0.037769 0 0.016803 -0.0034818 -0.014091 -0.038531 -0.017662 -0.081459 -1.3921 0 0 0 0 0 0 0 0 0 0 0 0 0 0 0 0 0 0 0 -0.058555 0 0 0 0 0 0
7.4805 0.014214 0.012889 0.026135 0.11134 0 0.08754 -0.0048908 -0.01406 -0.039402 0.0092068 -0.12279 -1.4383 0 0 0 0 0 0 0 0 0 0 0 0 0 0 0 0 0 0 0 -0.082118 0 0 0 0 0 0
7.4844 0.0062762 0.0050413 0.15236 0.11324 0 0.10703 -0.0063421 -0.012654 -0.029844 0.018681 -0.10306 -1.4827 0 0 0 0 0 0 0 0 0 0 0 0 0 0 0 0 0 0 0 -0.069065 0 0 0 0 0 0
7.4883 0.0027642 0.0034812 0.16147 0.037219 0 0.058801 -0.0062986 -0.011692 -0.012368 0.004125 -0.024243 -1.5308 0 0 0 0 0 0 0 0 0 0 0 0 0 0 0 0 0 0 0 -0.020141 0 0 0 0 0 0
7.4922 0.004103 0.0064957 0.03381 -0.061089 0 -0.023134 -0.0028422 -0.011009 0.0071455 -0.019308 0.060587 -1.5882 0 0 0 0 0 0 0 0 0 0 0 0 0 0 0 0 0 0 0 0.034599 0 0 0 0 0 0
7.4961 0.0057135 0.0077692 -0.13038 -0.10548 0 -0.078019 0.0028259 -0.0076914 0.019292 -0.029277 0.087318 -1.6525 0 0 0 0 0 0 0 0 0 0 0 0 0 0 0 0 0 0 0 0.056028 0 0 0 0 0 0
7.5 0.0030047 0.0031112 -0.18915 -0.061755 0 -0.067054 0.0064615 0.00087155 0.016632 -0.016165 0.035949 -1.7129 0 0 0 0 0 0 0 0 0 0 0 0 0 0 0 0 0 0 0 0.028548 0 0 0 0 0 0
7.5039 -0.0036219 -0.0053094 -0.081872 0.031379 0 -0.0065217 0.0052728 0.012766 0.0019251 0.0096149 -0.047762 -1.7582 0 0 0 0 0 0 0 0 0 0 0 0 0 0 0 0 0 0 0 -0.023004 0 0 0 0 0 0
7.5078 -0.0087212 -0.011063 0.11105 0.093092 0 0.046006 0.0019508 0.021396 -0.0104 0.028265 -0.086728 -1.7845 0 0 0 0 0 0 0 0 0 0 0 0 0 0 0 0 0 0 0 -0.050329 0 0 0 0 0 0
7.5117 -0.0069938 -0.0095262 0.23019 0.069794 0 0.043225 0.0029856 0.021154 -0.0047104 0.028276 -0.036916 -1.798 0 0 0 0 0 0 0 0 0 0 0 0 0 0 0 0 0 0 0 -0.021677 0 0 0 0 0 0
7.5156 0.0011379 -0.0021091 0.17218 -0.016943 0 -0.0081319 0.012063 0.013887 0.021015 0.015153 0.072851 -1.8111 0 0 0 0 0 0 0 0 0 0 0 0 0 0 0 0 0 0 0 0.048859 0 0 0 0 0 0
7.5195 0.0089961 0.0049261 -0.01949 -0.088131 0 -0.052973 0.02518 0.0086745 0.050687 0.0046166 0.16151 -1.8361 0 0 0 0 0 0 0 0 0 0 0 0 0 0 0 0 0 0 0 0.11014 0 0 0 0 0 0
7.5234 0.0089613 0.0055378 -0.18932 -0.077414 0 -0.040151 0.032923 0.013289 0.062313 0.007639 0.16125 -1.8795 0 0 0 0 0 0 0 0 0 0 0 0 0 0 0 0 0 0 0 0.11547 0 0 0 0 0 0
7.5273 -0.001039 -0.001699 -0.20162 0.0082936 0 0.026257 0.028094 0.024874 0.046589 0.020676 0.07297 -1.9392 0 0 0 0 0 0 0 0 0 0 0 0 0 0 0 0 0 0 0 0.061394 0 0 0 0 0 0
7.5313 -0.015672 -0.013127 -0.05521 0.092685 0 0.085934 0.011324 0.029945 0.014213 0.028731 -0.035353 -2.0049 0 0 0 0 0 0 0 0 0 0 0 0 0 0 0 0 0 0 0 -0.01044 0 0 0 0 0 0
7.5352 -0.026564 -0.023087 0.11755 0.096262 0 0.075196 -0.01032 0.015731 -0.015008 0.017899 -0.085931 -2.0636 0 0 0 0 0 0 0 0 0 0 0 0 0 0 0 0 0 0 0 -0.04991 0 0 0 0 0 0
7.5391 -0.028907 -0.027683 0.16441 0.0065044 0 -0.013481 -0.029397 -0.016741 -0.029982 -0.01291 -0.05508 -2.1071 0 0 0 0 0 0 0 0 0 0 0 0 0 0 0 0 0 0 0 -0.040571 0 0 0 0 0 0
7.543 -0.024548 -0.026585 0.041008 -0.10993 0 -0.12008 -0.042318 -0.050704 -0.035392 -0.049878 0.010056 -2.1377 0 0 0 0 0 0 0 0 0 0 0 0 0 0 0 0 0 0 0 -0.010322 0 0 0 0 0 0
7.5469 -0.019228 -0.022198 -0.1539 -0.16298 0 -0.16514 -0.048501 -0.066171 -0.042373 -0.073222 0.034757 -2.1665 0 0 0 0 0 0 0 0 0 0 0 0 0 0 0 0 0 0 0 -0.0028826 0 0 0 0 0 0
7.5508 -0.016901 -0.017293 -0.2609 -0.1133 0 -0.11492 -0.047561 -0.056458 -0.054414 -0.070801 -0.01822 -2.2066 0 0 0 0 0 0 0 0 0 0 0 0 0 0 0 0 0 0 0 -0.037529 0 0 0 0 0 0
7.5547 -0.016373 -0.012886 -0.1887 -0.0015864 0 -0.0070755 -0.039215 -0.033703 -0.063952 -0.046836 -0.11713 -2.2644 0 0 0 0 0 0 0 0 0 0 0 0 0 0 0 0 0 0 0 -0.093104 0 0 0 0 0 0
7.5586 -0.013005 -0.0077981 0.014624 0.088604 0 0.082839 -0.025971 -0.018117 -0.062168 -0.019235 -0.1885 -2.3363 0 0 0 0 0 0 0 0 0 0 0 0 0 0 0 0 0 0 0 -0.1283 0 0 0 0 0 0
7.5625 -0.0035661 -0.00017126 0.20071 0.098871 0 0.10192 -0.013929 -0.02059 -0.049788 -0.0067767 -0.17834 -2.411 0 0 0 0 0 0 0 0 0 0 0 0 0 0 0 0 0 0 0 -0.11763 0 0 0 0 0 0
7.5664 0.010288 0.010185 0.23557 0.037428 0 0.055746 -0.0086134 -0.034145 -0.036452 -0.01507 -0.095432 -2.4771 0 0 0 0 0 0 0 0 0 0 0 0 0 0 0 0 0 0 0 -0.070979 0 0 0 0 0 0
7.5703 0.022871 0.020596 0.10085 -0.035637 0 -0.0057318 -0.0092047 -0.041158 -0.029727 -0.032013 -0.0019447 -2.5286 0 0 0 0 0 0 0 0 0 0 0 0 0 0 0 0 0 0 0 -0.022324 0 0 0 0 0 0
7.5742 0.028679 0.026786 -0.093539 -0.060509 0 -0.033438 -0.0079138 -0.028856 -0.02645 -0.037007 0.038646 -2.5685 0 0 0 0 0 0 0 0 0 0 0 0 0 0 0 0 0 0 0 -0.00023663 0 0 0 0 0 0
7.5781 0.026265 0.025901 -0.19355 -0.022169 0 -0.015034 0.0032604 0.00083664 -0.01594 -0.017383 0.012332 -2.607 0 0 0 0 0 0 0 0 0 0 0 0 0 0 0 0 0 0 0 -0.006084 0 0 0 0 0 0
7.582 0.018742 0.018828 -0.11939 0.0446 0 0.023974 0.024263 0.034453 0.0087416 0.020956 -0.036299 -2.6548 0 0 0 0 0 0 0 0 0 0 0 0 0 0 0 0 0 0 0 -0.015651 0 0 0 0 0 0
7.5859 0.010977 0.0097084 0.070469 0.086916 0 0.047256 0.045614 0.05827 0.043577 0.05763 -0.041663 -2.7152 0 0 0 0 0 0 0 0 0 0 0 0 0 0 0 0 0 0 0 0.00017503 0 0 0 0 0 0
7.5898 0.0061447 0.0029443 0.22078 0.073791 0 0.03675 0.055925 0.067034 0.07705 0.073561 0.029981 -2.7799 0 0 0 0 0 0 0 0 0 0 0 0 0 0 0 0 0 0 0 0.052804 0 0 0 0 0 0
7.5938 0.0043671 0.00028645 0.19983 0.015859 0 0.0028573 0.051396 0.064144 0.099219 0.065502 0.15322 -2.8337 0 0 0 0 0 0 0 0 0 0 0 0 0 0 0 0 0 0 0 0.12668 0 0 0 0 0 0
7.5977 0.0039695 0.00044311 0.0082801 -0.045131 0 -0.026871 0.038429 0.056082 0.10682 0.047375 0.26039 -2.8677 0 0 0 0 0 0 0 0 0 0 0 0 0 0 0 0 0 0 0 0.18776 0 0 0 0 0 0
7.6016 0.0036559 0.0011998 -0.2125 -0.066529 0 -0.028836 0.0274 0.047686 0.10127 0.037657 0.28795 -2.8883 0 0 0 0 0 0 0 0 0 0 0 0 0 0 0 0 0 0 0 0.20346 0 0 0 0 0 0
7.6055 0.0035297 0.0017097 -0.28684 -0.033995 0 0.00012512 0.023984 0.041245 0.084739 0.04373 0.21811 -2.9137 0 0 0 0 0 0 0 0 0 0 0 0 0 0 0 0 0 0 0 0.16244 0 0 0 0 0 0
7.6094 0.0043427 0.0027433 -0.14673 0.028717 0 0.040098 0.025758 0.037245 0.05979 0.056143 0.088319 -2.9583 0 0 0 0 0 0 0 0 0 0 0 0 0 0 0 0 0 0 0 0.082517 0 0 0 0 0 0
7.6133 0.0060904 0.0049944 0.10654 0.075815 0 0.060799 0.025707 0.03393 0.031208 0.056986 -0.035072 -3.0187 0 0 0 0 0 0 0 0 0 0 0 0 0 0 0 0 0 0 0 0.00090668 0 0 0 0 0 0
7.6172 0.0074998 0.0075374 0.27743 0.071642 0 0.042779 0.018053 0.026516 0.0049784 0.034926 -0.098952 -3.0753 0 0 0 0 0 0 0 0 0 0 0 0 0 0 0 0 0 0 0 -0.048652 0 0 0 0 0 0
7.6211 0.0069166 0.0082089 0.23205 0.017212 0 -0.0065144 0.0014705 0.0092126 -0.016366 -0.0053186 -0.093684 -3.1106 0 0 0 0 0 0 0 0 0 0 0 0 0 0 0 0 0 0 0 -0.05723 0 0 0 0 0 0
7.625 0.0037469 0.0055762 0.0079187 -0.049104 0 -0.054976 -0.020935 -0.019432 -0.036225 -0.046048 -0.053455 -3.126 0 0 0 0 0 0 0 0 0 0 0 0 0 0 0 0 0 0 0 -0.044756 0 0 0 0 0 0
7.6289 -0.00080938 0.00054664 -0.21482 -0.079376 0 -0.067923 -0.042803 -0.05227 -0.059353 -0.069146 -0.028845 -3.1415 0 0 0 0 0 0 0 0 0 0 0 0 0 0 0 0 0 0 0 -0.042659 0 0 0 0 0 0
7.6328 -0.0042866 -0.0038955 -0.25867 -0.052537 0 -0.03498 -0.056067 -0.075706 -0.083868 -0.068284 -0.051059 -3.1769 0 0 0 0 0 0 0 0 0 0 0 0 0 0 0 0 0 0 0 -0.068087 0 0 0 0 0 0
7.6367 -0.004291 -0.0045631 -0.09086 0.0093159 0 0.020242 -0.054211 -0.078431 -0.099335 -0.051927 -0.11179 -3.2331 0 0 0 0 0 0 0 0 0 0 0 0 0 0 0 0 0 0 0 -0.11045 0 0 0 0 0 0
7.6406 0.00023647 -3.525e-05 0.1537 0.058764 0 0.057657 -0.036973 -0.060164 -0.095141 -0.035529 -0.17151 -3.292 0 0 0 0 0 0 0 0 0 0 0 0 0 0 0 0 0 0 0 -0.14123 0 0 0 0 0 0
7.6445 0.0084391 0.0085571 0.2841 0.06106 0 0.052388 -0.012606 -0.032638 -0.071621 -0.029226 -0.18912 -3.3339 0 0 0 0 0 0 0 0 0 0 0 0 0 0 0 0 0 0 0 -0.13797 0 0 0 0 0 0
7.6484 0.017782 0.018137 0.20536 0.021051 0 0.014235 0.0064165 -0.011082 -0.041633 -0.030459 -0.15075 -3.3555 0 0 0 0 0 0 0 0 0 0 0 0 0 0 0 0 0 0 0 -0.10143 0 0 0 0 0 0
7.6523 0.024989 0.025129 -0.011841 -0.02297 0 -0.021739 0.012673 -0.0027117 -0.019301 -0.027129 -0.076608 -3.3702 0 0 0 0 0 0 0 0 0 0 0 0 0 0 0 0 0 0 0 -0.05174 0 0 0 0 0 0
7.6563 0.027418 0.027074 -0.19383 -0.032263 0 -0.025013 0.010199 -0.0015931 -0.0065752 -0.0087058 -0.0021591 -3.3923 0 0 0 0 0 0 0 0 0 0 0 0 0 0 0 0 0 0 0 -0.0089307 0 0 0 0 0 0
7.6602 0.024338 0.023768 -0.20253 0.00097084 0 0.0061216 0.011148 0.0058061 0.0083488 0.023836 0.049843 -3.4226 0 0 0 0 0 0 0 0 0 0 0 0 0 0 0 0 0 0 0 0.023239 0 0 0 0 0 0
7.6641 0.017321 0.01727 -0.039253 0.049368 0 0.045727 0.024593 0.028707 0.038283 0.057785 0.083209 -3.4496 0 0 0 0 0 0 0 0 0 0 0 0 0 0 0 0 0 0 0 0.056029 0 0 0 0 0 0
7.668 0.0092562 0.010512 0.1626 0.074658 0 0.063527 0.04754 0.063215 0.082372 0.078642 0.11768 -3.4645 0 0 0 0 0 0 0 0 0 0 0 0 0 0 0 0 0 0 0 0.10003 0 0 0 0 0 0
7.6719 0.0024576 0.0052277 0.24379 0.058315 0 0.0487 0.066834 0.093658 0.12412 0.081644 0.16495 -3.4714 0 0 0 0 0 0 0 0 0 0 0 0 0 0 0 0 0 0 0 0.15099 0 0 0 0 0 0
7.6758 -0.0027373 0.00082299 0.1404 0.013649 0 0.014805 0.070292 0.10333 0.14409 0.074401 0.21359 -3.4833 0 0 0 0 0 0 0 0 0 0 0 0 0 0 0 0 0 0 0 0.19025 0 0 0 0 0 0
7.6797 -0.0076152 -0.0046287 -0.069725 -0.027864 0 -0.015011 0.056559 0.086594 0.13486 0.068129 0.23652 -3.508 0 0 0 0 0 0 0 0 0 0 0 0 0 0 0 0 0 0 0 0.19849 0 0 0 0 0 0
7.6836 -0.013145 -0.011882 -0.22738 -0.042045 0 -0.027048 0.034809 0.053182 0.10464 0.065845 0.2136 -3.5415 0 0 0 0 0 0 0 0 0 0 0 0 0 0 0 0 0 0 0 0.16994 0 0 0 0 0 0
7.6875 -0.01816 -0.018745 -0.21285 -0.028178 0 -0.024363 0.015721 0.020983 0.067838 0.059209 0.14877 -3.5736 0 0 0 0 0 0 0 0 0 0 0 0 0 0 0 0 0 0 0 0.11541 0 0 0 0 0 0
7.6914 -0.019515 -0.020962 -0.03738 -0.0051345 0 -0.019121 0.0032227 0.0027209 0.033312 0.037588 0.066835 -3.5995 0 0 0 0 0 0 0 0 0 0 0 0 0 0 0 0 0 0 0 0.053282 0 0 0 0 0 0
7.6953 -0.014418 -0.015381 0.16431 0.0065699 0 -0.019395 -0.0056711 -0.0030988 0.00095362 0.00064527 -0.0064025 -3.6236 0 0 0 0 0 0 0 0 0 0 0 0 0 0 0 0 0 0 0 -0.0027425 0 0 0 0 0 0
7.6992 -0.0030902 -0.0028432 0.23728 0.0011746 0 -0.022152 -0.01472 -0.0093914 -0.032464 -0.038288 -0.062085 -3.6521 0 0 0 0 0 0 0 0 0 0 0 0 0 0 0 0 0 0 0 -0.049578 0 0 0 0 0 0
7.7031 0.01062 0.011732 0.128 -0.0097468 0 -0.01703 -0.023727 -0.027836 -0.066301 -0.062242 -0.10906 -3.6842 0 0 0 0 0 0 0 0 0 0 0 0 0 0 0 0 0 0 0 -0.091438 0 0 0 0 0 0
7.707 0.021373 0.022254 -0.071793 -0.0091589 0 0.0032656 -0.029864 -0.057091 -0.094984 -0.064948 -0.15842 -3.7129 0 0 0 0 0 0 0 0 0 0 0 0 0 0 0 0 0 0 0 -0.13164 0 0 0 0 0 0
7.7109 0.025596 0.025105 -0.19764 0.0093904 0 0.034326 -0.032136 -0.082582 -0.11234 -0.055769 -0.20736 -3.7332 0 0 0 0 0 0 0 0 0 0 0 0 0 0 0 0 0 0 0 -0.16646 0 0 0 0 0 0
7.7148 0.023317 0.020822 -0.14667 0.034629 0 0.05985 -0.032945 -0.08869 -0.11573 -0.050372 -0.23729 -3.7491 0 0 0 0 0 0 0 0 0 0 0 0 0 0 0 0 0 0 0 -0.18555 0 0 0 0 0 0
7.7188 0.017354 0.012977 0.036041 0.045514 0 0.061151 -0.034911 -0.072639 -0.10642 -0.055971 -0.22783 -3.7684 0 0 0 0 0 0 0 0 0 0 0 0 0 0 0 0 0 0 0 -0.17837 0 0 0 0 0 0
7.7227 0.010951 0.0056075 0.19312 0.028626 0 0.030912 -0.037026 -0.047006 -0.087385 -0.065011 -0.17412 -3.7936 0 0 0 0 0 0 0 0 0 0 0 0 0 0 0 0 0 0 0 -0.14221 0 0 0 0 0 0
7.7266 0.0059978 0.0012216 0.18636 -0.0088815 0 -0.018522 -0.034799 -0.027906 -0.061574 -0.062679 -0.092816 -3.818 0 0 0 0 0 0 0 0 0 0 0 0 0 0 0 0 0 0 0 -0.08573 0 0 0 0 0 0
7.7305 0.0030159 0.00039548 0.014636 -0.04223 0 -0.060073 -0.024162 -0.019638 -0.031417 -0.040485 -0.011922 -3.8334 0 0 0 0 0 0 0 0 0 0 0 0 0 0 0 0 0 0 0 -0.024818 0 0 0 0 0 0
7.7344 0.002229 0.0025036 -0.18232 -0.046925 0 -0.068758 -0.0047771 -0.010778 0.0016391 -0.0031516 0.047062 -3.8406 0 0 0 0 0 0 0 0 0 0 0 0 0 0 0 0 0 0 0 0.026957 0 0 0 0 0 0
7.7383 0.0041217 0.0065446 -0.23878 -0.017778 0 -0.038856 0.020236 0.013762 0.037485 0.036431 0.081221 -3.8497 0 0 0 0 0 0 0 0 0 0 0 0 0 0 0 0 0 0 0 0.066106 0 0 0 0 0 0
7.7422 0.0087908 0.011468 -0.10044 0.026777 0 0.012199 0.046607 0.05577 0.076021 0.067869 0.10434 -3.8698 0 0 0 0 0 0 0 0 0 0 0 0 0 0 0 0 0 0 0 0.098815 0 0 0 0 0 0
7.7461 0.014936 0.016128 0.13068 0.058963 0 0.056843 0.069949 0.098522 0.11396 0.089012 0.13368 -3.8976 0 0 0 0 0 0 0 0 0 0 0 0 0 0 0 0 0 0 0 0.13251 0 0 0 0 0 0
7.75 0.0199 0.019288 0.2793 0.062576 0 0.076609 0.085192 0.11934 0.14301 0.10271 0.17563 -3.9188 0 0 0 0 0 0 0 0 0 0 0 0 0 0 0 0 0 0 0 0.16674 0 0 0 0 0 0
7.7539 0.021161 0.019938 0.23685 0.043015 0 0.071588 0.08735 0.10888 0.15318 0.10987 0.21993 -3.9217 0 0 0 0 0 0 0 0 0 0 0 0 0 0 0 0 0 0 0 0.19162 0 0 0 0 0 0
7.7578 0.018133 0.017793 0.043598 0.019146 0 0.053724 0.075119 0.079244 0.14008 0.10691 0.24564 -3.9089 0 0 0 0 0 0 0 0 0 0 0 0 0 0 0 0 0 0 0 0.19501 0 0 0 0 0 0
7.7617 0.012673 0.013617 -0.14937 0.0060695 0 0.032931 0.054067 0.053218 0.10969 0.089971 0.23387 -3.8949 0 0 0 0 0 0 0 0 0 0 0 0 0 0 0 0 0 0 0 0.1718 0 0 0 0 0 0
7.7656 0.0077403 0.008993 -0.20138 0.0048469 0 0.010742 0.034426 0.044529 0.074774 0.060721 0.17896 -3.8917 0 0 0 0 0 0 0 0 0 0 0 0 0 0 0 0 0 0 0 0.12689 0 0 0 0 0 0
7.7695 0.0052893 0.0055051 -0.087633 0.0067492 0 -0.013561 0.023356 0.04711 0.044996 0.027339 0.092065 -3.8974 0 0 0 0 0 0 0 0 0 0 0 0 0 0 0 0 0 0 0 0.070432 0 0 0 0 0 0
7.7734 0.0051406 0.0038172 0.089828 0.004881 0 -0.03393 0.018364 0.042359 0.019649 -0.00077699 -0.0039568 -3.8994 0 0 0 0 0 0 0 0 0 0 0 0 0 0 0 0 0 0 0 0.011219 0 0 0 0 0 0
7.7773 0.0056839 0.0034234 0.18683 0.00025579 0 -0.038426 0.0092123 0.016731 -0.0095329 -0.019565 -0.084547 -3.8889 0 0 0 0 0 0 0 0 0 0 0 0 0 0 0 0 0 0 0 -0.045109 0 0 0 0 0 0
7.7813 0.0056695 0.0034175 0.12758 -0.0025286 0 -0.020935 -0.012012 -0.026432 -0.047833 -0.032192 -0.1336 -3.8719 0 0 0 0 0 0 0 0 0 0 0 0 0 0 0 0 0 0 0 -0.093337 0 0 0 0 0 0
7.7852 0.0054584 0.0036939 -0.041467 -0.0027108 0 0.009163 -0.041708 -0.07005 -0.089544 -0.044783 -0.14971 -3.8635 0 0 0 0 0 0 0 0 0 0 0 0 0 0 0 0 0 0 0 -0.12719 0 0 0 0 0 0
7.7891 0.0066527 0.0053815 -0.18994 -0.0039495 0 0.031916 -0.065724 -0.096572 -0.12061 -0.059913 -0.14601 -3.8722 0 0 0 0 0 0 0 0 0 0 0 0 0 0 0 0 0 0 0 -0.14287 0 0 0 0 0 0
7.793 0.01048 0.0098515 -0.20212 -0.0074631 0 0.033683 -0.070433 -0.098959 -0.12959 -0.073443 -0.14273 -3.8907 0 0 0 0 0 0 0 0 0 0 0 0 0 0 0 0 0 0 0 -0.14389 0 0 0 0 0 0
7.7969 0.01637 0.017024 -0.06293 -0.0071477 0 0.01943 -0.053999 -0.08173 -0.11652 -0.077271 -0.15439 -3.9013 0 0 0 0 0 0 0 0 0 0 0 0 0 0 0 0 0 0 0 -0.13986 0 0 0 0 0 0
7.8008 0.021971 0.024596 0.13044 0.0052932 0 0.0072128 -0.027544 -0.054535 -0.091393 -0.065756 -0.178 -3.8937 0 0 0 0 0 0 0 0 0 0 0 0 0 0 0 0 0 0 0 -0.1374 0 0 0 0 0 0
7.8047 0.024621 0.029171 0.23973 0.029093 0 0.0097053 -0.0055057 -0.025773 -0.064506 -0.040687 -0.19096 -3.8753 0 0 0 0 0 0 0 0 0 0 0 0 0 0 0 0 0 0 0 -0.13117 0 0 0 0 0 0
7.8086 0.023088 0.028511 0.18834 0.049933 0 0.021637 0.0056315 -0.00043128 -0.038167 -0.010677 -0.16338 -3.8651 0 0 0 0 0 0 0 0 0 0 0 0 0 0 0 0 0 0 0 -0.10525 0 0 0 0 0 0
7.8125 0.018239 0.023024 0.019573 0.049979 0 0.026381 0.010371 0.019445 -0.0072827 0.014848 -0.079431 -3.8759 0 0 0 0 0 0 0 0 0 0 0 0 0 0 0 0 0 0 0 -0.046676 0 0 0 0 0 0
7.8164 0.012226 0.015238 -0.13532 0.025018 0 0.014965 0.017675 0.034608 0.032766 0.032441 0.046907 -3.9019 0 0 0 0 0 0 0 0 0 0 0 0 0 0 0 0 0 0 0 0.039957 0 0 0 0 0 0
7.8203 0.0069993 0.0078993 -0.15753 -0.0082088 0 -0.0026941 0.032158 0.048603 0.079143 0.046444 0.17518 -3.9226 0 0 0 0 0 0 0 0 0 0 0 0 0 0 0 0 0 0 0 0.13059 0 0 0 0 0 0
7.8242 0.0034024 0.0024728 -0.033477 -0.023804 0 -0.0068793 0.050917 0.065561 0.12176 0.063805 0.26135 -3.9196 0 0 0 0 0 0 0 0 0 0 0 0 0 0 0 0 0 0 0 0.19586 0 0 0 0 0 0
7.8281 0.0014414 -0.00078458 0.13394 -0.0087966 0 0.01113 0.067237 0.085827 0.14964 0.086024 0.28443 -3.8906 0 0 0 0 0 0 0 0 0 0 0 0 0 0 0 0 0 0 0 0.22009 0 0 0 0 0 0
7.832 0.0012328 -0.0017242 0.20685 0.024502 0 0.037897 0.076094 0.10336 0.15732 0.10554 0.2569 -3.8498 0 0 0 0 0 0 0 0 0 0 0 0 0 0 0 0 0 0 0 0.2092 0 0 0 0 0 0
7.8359 0.0035397 0.00035925 0.12316 0.048096 0 0.048575 0.076363 0.10874 0.14625 0.11056 0.21081 -3.8152 0 0 0 0 0 0 0 0 0 0 0 0 0 0 0 0 0 0 0 0.18168 0 0 0 0 0 0
7.8398 0.009253 0.0061714 -0.052904 0.042235 0 0.030048 0.06939 0.096359 0.12165 0.094817 0.17126 -3.7954 0 0 0 0 0 0 0 0 0 0 0 0 0 0 0 0 0 0 0 0.15175 0 0 0 0 0 0
7.8438 0.018189 0.015255 -0.18215 0.012726 0 -0.0054293 0.057075 0.069611 0.088772 0.063682 0.13922 -3.7854 0 0 0 0 0 0 0 0 0 0 0 0 0 0 0 0 0 0 0 0.11973 0 0 0 0 0 0
7.8477 0.028264 0.025439 -0.16252 -0.01361 0 -0.029066 0.041541 0.038949 0.051471 0.0308 0.09662 -3.7721 0 0 0 0 0 0 0 0 0 0 0 0 0 0 0 0 0 0 0 0.076849 0 0 0 0 0 0
7.8516 0.035885 0.03344 -0.01053 -0.011413 0 -0.018956 0.025373 0.01418 0.013094 0.0079292 0.027973 -3.7446 0 0 0 0 0 0 0 0 0 0 0 0 0 0 0 0 0 0 0 0.018239 0 0 0 0 0 0
7.8555 0.037529 0.036185 0.15336 0.021772 0 0.022167 0.010612 -0.0022169 -0.022594 -0.003241 -0.060853 -3.6992 0 0 0 0 0 0 0 0 0 0 0 0 0 0 0 0 0 0 0 -0.048275 0 0 0 0 0 0
7.8594 0.031622 0.032077 0.20187 0.062358 0 0.068608 -0.0029502 -0.015127 -0.051866 -0.010448 -0.14241 -3.641 0 0 0 0 0 0 0 0 0 0 0 0 0 0 0 0 0 0 0 -0.10503 0 0 0 0 0 0
7.8633 0.019644 0.021831 0.10052 0.07772 0 0.089513 -0.017634 -0.030829 -0.072418 -0.022734 -0.18565 -3.5801 0 0 0 0 0 0 0 0 0 0 0 0 0 0 0 0 0 0 0 -0.13575 0 0 0 0 0 0
7.8672 0.0057809 0.0086765 -0.06943 0.049971 0 0.068387 -0.034822 -0.050648 -0.084283 -0.042485 -0.17767 -3.5259 0 0 0 0 0 0 0 0 0 0 0 0 0 0 0 0 0 0 0 -0.13588 0 0 0 0 0 0
7.8711 -0.0048579 -0.0024979 -0.17879 -0.010375 0 0.0122 -0.051546 -0.069302 -0.089326 -0.063934 -0.13338 -3.482 0 0 0 0 0 0 0 0 0 0 0 0 0 0 0 0 0 0 0 -0.1151 0 0 0 0 0 0
7.875 -0.0087219 -0.0073484 -0.15079 -0.069465 0 -0.052529 -0.060662 -0.078348 -0.089547 -0.077802 -0.086596 -3.4434 0 0 0 0 0 0 0 0 0 0 0 0 0 0 0 0 0 0 0 -0.091174 0 0 0 0 0 0
7.8789 -0.005819 -0.0049018 -0.01426 -0.090445 0 -0.092696 -0.055658 -0.071535 -0.085199 -0.076987 -0.068643 -3.4004 0 0 0 0 0 0 0 0 0 0 0 0 0 0 0 0 0 0 0 -0.079283 0 0 0 0 0 0
7.8828 1.222e-05 0.0010392 0.12698 -0.057213 0 -0.085358 -0.036401 -0.048684 -0.074018 -0.059435 -0.087199 -3.3457 0 0 0 0 0 0 0 0 0 0 0 0 0 0 0 0 0 0 0 -0.082369 0 0 0 0 0 0
7.8867 0.0031168 0.0037704 0.17682 0.012298 0 -0.032212 -0.010645 -0.016612 -0.052478 -0.028479 -0.11816 -3.2815 0 0 0 0 0 0 0 0 0 0 0 0 0 0 0 0 0 0 0 -0.087519 0 0 0 0 0 0
7.8906 -0.00046802 -0.0016112 0.11384 0.073063 0 0.036664 0.010523 0.013179 -0.018941 0.0075441 -0.11748 -3.2184 0 0 0 0 0 0 0 0 0 0 0 0 0 0 0 0 0 0 0 -0.071984 0 0 0 0 0 0
7.8945 -0.0101 -0.013929 -0.0051885 0.07978 0 0.076985 0.019867 0.029814 0.022952 0.036881 -0.049671 -3.1661 0 0 0 0 0 0 0 0 0 0 0 0 0 0 0 0 0 0 0 -0.018276 0 0 0 0 0 0
7.8984 -0.020408 -0.025819 -0.097956 0.019695 0 0.058919 0.018245 0.029592 0.063326 0.049137 0.081987 -3.124 0 0 0 0 0 0 0 0 0 0 0 0 0 0 0 0 0 0 0 0.069157 0 0 0 0 0 0
7.9023 -0.024528 -0.028623 -0.11702 -0.071401 0 -0.0080114 0.012971 0.019647 0.089439 0.042262 0.22535 -3.0818 0 0 0 0 0 0 0 0 0 0 0 0 0 0 0 0 0 0 0 0.15825 0 0 0 0 0 0
7.9063 -0.018811 -0.01891 -0.072146 -0.12697 0 -0.075951 0.012111 0.014502 0.092446 0.026043 0.30313 -3.03 0 0 0 0 0 0 0 0 0 0 0 0 0 0 0 0 0 0 0 0.20357 0 0 0 0 0 0
7.9102 -0.0056863 -0.0014987 -0.0070782 -0.095836 0 -0.091335 0.019146 0.025749 0.073576 0.016626 0.26205 -2.97 0 0 0 0 0 0 0 0 0 0 0 0 0 0 0 0 0 0 0 0.17557 0 0 0 0 0 0
7.9141 0.0075854 0.01359 0.0397 0.01426 0 -0.037539 0.031289 0.051618 0.044914 0.024042 0.11583 -2.9137 0 0 0 0 0 0 0 0 0 0 0 0 0 0 0 0 0 0 0 0.085602 0 0 0 0 0 0
7.918 0.013585 0.018022 0.055594 0.13224 0 0.047613 0.041616 0.075395 0.022844 0.042805 -0.053182 -2.8712 0 0 0 0 0 0 0 0 0 0 0 0 0 0 0 0 0 0 0 -0.014853 0 0 0 0 0 0
7.9219 0.0095024 0.010588 0.046376 0.16996 0 0.09818 0.04294 0.075966 0.017436 0.055035 -0.14311 -2.84 0 0 0 0 0 0 0 0 0 0 0 0 0 0 0 0 0 0 0 -0.065528 0 0 0 0 0 0
7.9258 -0.0014015 -0.0027261 0.018996 0.089718 0 0.072582 0.031286 0.043746 0.024893 0.044984 -0.1028 -2.8071 0 0 0 0 0 0 0 0 0 0 0 0 0 0 0 0 0 0 0 -0.039837 0 0 0 0 0 0
7.9297 -0.012472 -0.013562 -0.022677 -0.059626 0 -0.010524 0.0078177 -0.010272 0.029275 0.012736 0.028101 -2.7623 0 0 0 0 0 0 0 0 0 0 0 0 0 0 0 0 0 0 0 0.033321 0 0 0 0 0 0
7.9336 -0.018156 -0.016792 -0.067006 -0.17219 0 -0.085046 -0.021104 -0.060146 0.013731 -0.025345 0.1431 -2.7087 0 0 0 0 0 0 0 0 0 0 0 0 0 0 0 0 0 0 0 0.087847 0 0 0 0 0 0
7.9375 -0.016916 -0.012804 -0.087518 -0.16341 0 -0.090821 -0.045906 -0.081843 -0.025951 -0.049979 0.14359 -2.6596 0 0 0 0 0 0 0 0 0 0 0 0 0 0 0 0 0 0 0 0.068158 0 0 0 0 0 0
7.9414 -0.010866 -0.0055895 -0.056777 -0.037664 0 -0.023874 -0.057606 -0.069084 -0.075647 -0.054028 0.010757 -2.624 0 0 0 0 0 0 0 0 0 0 0 0 0 0 0 0 0 0 0 -0.028554 0 0 0 0 0 0
7.9453 -0.0032568 0.00089629 0.025428 0.11094 0 0.059282 -0.052229 -0.036781 -0.11059 -0.045945 -0.17954 -2.5966 0 0 0 0 0 0 0 0 0 0 0 0 0 0 0 0 0 0 0 -0.14825 0 0 0 0 0 0
7.9492 0.0036518 0.0049472 0.11733 0.16939 0 0.0881 -0.033542 -0.010005 -0.11213 -0.039653 -0.31056 -2.5638 0 0 0 0 0 0 0 0 0 0 0 0 0 0 0 0 0 0 0 -0.21831 0 0 0 0 0 0
7.9531 0.0088235 0.0067317 0.15598 0.093962 0 0.036966 -0.011922 -0.0067217 -0.081468 -0.041356 -0.30675 -2.5181 0 0 0 0 0 0 0 0 0 0 0 0 0 0 0 0 0 0 0 -0.19938 0 0 0 0 0 0
7.957 0.011477 0.0067071 0.10458 -0.054903 0 -0.052665 0.00097487 -0.026219 -0.039448 -0.045455 -0.18265 -2.4669 0 0 0 0 0 0 0 0 0 0 0 0 0 0 0 0 0 0 0 -0.11142 0 0 0 0 0 0
7.9609 0.010677 0.0048758 -0.011228 -0.16021 0 -0.10571 -0.00076291 -0.050583 -0.011441 -0.04186 -0.024638 -2.4242 0 0 0 0 0 0 0 0 0 0 0 0 0 0 0 0 0 0 0 -0.014927 0 0 0 0 0 0
7.9648 0.0062684 0.0014916 -0.1134 -0.14073 0 -0.07503 -0.012966 -0.057573 -0.0084642 -0.026238 0.0765 -2.3954 0 0 0 0 0 0 0 0 0 0 0 0 0 0 0 0 0 0 0 0.036169 0 0 0 0 0 0
7.9688 6.7026e-05 -0.0020087 -0.12704 -0.013889 0 0.019403 -0.023232 -0.035969 -0.01912 -0.003391 0.088153 -2.3709 0 0 0 0 0 0 0 0 0 0 0 0 0 0 0 0 0 0 0 0.032469 0 0 0 0 0 0
7.9727 -0.0044335 -0.0033846 -0.040469 0.12057 0 0.10564 -0.018735 0.0068732 -0.019117 0.018011 0.047758 -2.3355 0 0 0 0 0 0 0 0 0 0 0 0 0 0 0 0 0 0 0 0.0092146 0 0 0 0 0 0
7.9766 -0.0042564 -0.0013322 0.080123 0.16102 0 0.11657 0.004608 0.050214 0.0087023 0.032827 0.021036 -2.2843 0 0 0 0 0 0 0 0 0 0 0 0 0 0 0 0 0 0 0 0.011589 0 0 0 0 0 0
7.9805 0.00059113 0.0030267 0.13785 0.082656 0 0.042743 0.038042 0.074108 0.059398 0.041906 0.045315 -2.228 0 0 0 0 0 0 0 0 0 0 0 0 0 0 0 0 0 0 0 0.055563 0 0 0 0 0 0
7.9844 0.0066469 0.0065693 0.080785 -0.047585 0 -0.060525 0.064547 0.072322 0.10787 0.04871 0.10411 -2.1825 0 0 0 0 0 0 0 0 0 0 0 0 0 0 0 0 0 0 0 0.11615 0 0 0 0 0 0
7.9883 0.0092491 0.0064449 -0.053472 -0.12818 0 -0.11637 0.069627 0.054606 0.12642 0.054759 0.14917 -2.1536 0 0 0 0 0 0 0 0 0 0 0 0 0 0 0 0 0 0 0 0.15056 0 0 0 0 0 0
7.9922 0.0058795 0.002297 -0.16224 -0.10311 0 -0.085067 0.050981 0.037093 0.10467 0.058282 0.1461 -2.1328 0 0 0 0 0 0 0 0 0 0 0 0 0 0 0 0 0 0 0 0.13476 0 0 0 0 0 0
7.9961 -0.0020482 -0.0035344 -0.1559 -0.0011296 0 0.0072766 0.02001 0.029118 0.056881 0.056184 0.10271 -2.1059 0 0 0 0 0 0 0 0 0 0 0 0 0 0 0 0 0 0 0 0.082566 0 0 0 0 0 0
8 -0.010306 -0.0079643 -0.030327 0.093035 0 0.090843 -0.0060497 0.027488 0.011476 0.046473 0.057668 -2.0653 0 0 0 0 0 0 0 0 0 0 0 0 0 0 0 0 0 0 0 0.032391 0 0 0 0 0 0
8.0039 -0.01483 -0.0094399 0.12453 0.10775 0 0.10581 -0.015607 0.022311 -0.0091696 0.029251 0.042525 -2.0137 0 0 0 0 0 0 0 0 0 0 0 0 0 0 0 0 0 0 0 0.014373 0 0 0 0 0 0
8.0078 -0.014164 -0.0085527 0.19027 0.037435 0 0.045552 -0.0095217 0.0079655 -0.0038324 0.0066804 0.052154 -1.9587 0 0 0 0 0 0 0 0 0 0 0 0 0 0 0 0 0 0 0 0.025818 0 0 0 0 0 0
8.0117 -0.0096983 -0.0067352 0.11209 -0.059058 0 -0.042307 0.0011649 -0.011577 0.0081795 -0.017185 0.049277 -1.9061 0 0 0 0 0 0 0 0 0 0 0 0 0 0 0 0 0 0 0 0.034646 0 0 0 0 0 0
8.0156 -0.0040114 -0.00463 -0.054343 -0.10815 0 -0.094848 0.0040057 -0.027733 0.0023029 -0.037166 -0.0015111 -1.8589 0 0 0 0 0 0 0 0 0 0 0 0 0 0 0 0 0 0 0 0.0070297 0 0 0 0 0 0
8.0195 0.00099365 -0.0018079 -0.18099 -0.07728 0 -0.080522 -0.0064806 -0.036687 -0.032701 -0.049167 -0.099695 -1.8199 0 0 0 0 0 0 0 0 0 0 0 0 0 0 0 0 0 0 0 -0.06358 0 0 0 0 0 0
8.0234 0.0047271 0.002077 -0.16522 0.0050079 0 -0.018327 -0.026304 -0.042886 -0.085997 -0.052821 -0.20337 -1.7916 0 0 0 0 0 0 0 0 0 0 0 0 0 0 0 0 0 0 0 -0.14871 0 0 0 0 0 0
8.0273 0.0072053 0.0061006 -0.012965 0.075484 0 0.041971 -0.045697 -0.052778 -0.13138 -0.051846 -0.2569 -1.772 0 0 0 0 0 0 0 0 0 0 0 0 0 0 0 0 0 0 0 -0.20361 0 0 0 0 0 0
8.0313 0.0079924 0.0081318 0.15966 0.085028 0 0.059637 -0.055233 -0.065506 -0.14413 -0.050669 -0.22992 -1.7526 0 0 0 0 0 0 0 0 0 0 0 0 0 0 0 0 0 0 0 -0.19762 0 0 0 0 0 0
8.0352 0.0058624 0.006044 0.21263 0.032352 0 0.030896 -0.050394 -0.070995 -0.11622 -0.049811 -0.13817 -1.7234 0 0 0 0 0 0 0 0 0 0 0 0 0 0 0 0 0 0 0 -0.13404 0 0 0 0 0 0
8.0391 -0.00047515 -0.0010196 0.092047 -0.039925 0 -0.014383 -0.033091 -0.058592 -0.060262 -0.044731 -0.031613 -1.6813 0 0 0 0 0 0 0 0 0 0 0 0 0 0 0 0 0 0 0 -0.046321 0 0 0 0 0 0
8.043 -0.011048 -0.012092 -0.12229 -0.080362 0 -0.040803 -0.010666 -0.028371 -0.000966 -0.030268 0.040073 -1.6338 0 0 0 0 0 0 0 0 0 0 0 0 0 0 0 0 0 0 0 0.024837 0 0 0 0 0 0
8.0469 -0.023599 -0.024417 -0.27334 -0.066954 0 -0.035816 0.0070226 0.0061763 0.039084 -0.0072089 0.058993 -1.5925 0 0 0 0 0 0 0 0 0 0 0 0 0 0 0 0 0 0 0 0.056503 0 0 0 0 0 0
8.0508 -0.033747 -0.033833 -0.24684 -0.020462 0 -0.016284 0.012131 0.027591 0.050261 0.015558 0.045639 -1.5634 0 0 0 0 0 0 0 0 0 0 0 0 0 0 0 0 0 0 0 0.053846 0 0 0 0 0 0
8.0547 -0.03674 -0.035893 -0.061742 0.015509 0 -0.010118 0.0036596 0.02807 0.038178 0.026635 0.03748 -1.543 0 0 0 0 0 0 0 0 0 0 0 0 0 0 0 0 0 0 0 0.040589 0 0 0 0 0 0
8.0586 -0.030222 -0.028171 0.14268 0.011122 0 -0.029556 -0.010563 0.015333 0.018184 0.021677 0.056763 -1.5241 0 0 0 0 0 0 0 0 0 0 0 0 0 0 0 0 0 0 0 0.038496 0 0 0 0 0 0
8.0625 -0.016383 -0.01279 0.21563 -0.025373 0 -0.05847 -0.017608 0.0057848 0.0064159 0.0085717 0.092506 -1.5029 0 0 0 0 0 0 0 0 0 0 0 0 0 0 0 0 0 0 0 0.051683 0 0 0 0 0 0
8.0664 -0.0016301 0.0032113 0.11392 -0.055175 0 -0.064543 -0.0080144 0.011072 0.011869 0.0026164 0.11112 -1.4803 0 0 0 0 0 0 0 0 0 0 0 0 0 0 0 0 0 0 0 0.066863 0 0 0 0 0 0
8.0703 0.0067669 0.011364 -0.06513 -0.042855 0 -0.027342 0.016384 0.029108 0.03238 0.014221 0.08777 -1.4576 0 0 0 0 0 0 0 0 0 0 0 0 0 0 0 0 0 0 0 0.067871 0 0 0 0 0 0
8.0742 0.0052808 0.0075475 -0.16557 0.010912 0 0.040085 0.041878 0.046078 0.055849 0.038686 0.032432 -1.4326 0 0 0 0 0 0 0 0 0 0 0 0 0 0 0 0 0 0 0 0.051447 0 0 0 0 0 0
8.0781 -0.0033216 -0.0044207 -0.10305 0.066194 0 0.095153 0.051275 0.046879 0.066441 0.057138 -0.013577 -1.4022 0 0 0 0 0 0 0 0 0 0 0 0 0 0 0 0 0 0 0 0.030244 0 0 0 0 0 0
8.082 -0.011749 -0.015045 0.064444 0.075389 0 0.095423 0.035747 0.025825 0.053176 0.049578 -0.011885 -1.3681 0 0 0 0 0 0 0 0 0 0 0 0 0 0 0 0 0 0 0 0.019889 0 0 0 0 0 0
8.0859 -0.013349 -0.0162 0.18611 0.02473 0 0.032927 0.0014079 -0.009447 0.016418 0.011066 0.034785 -1.3372 0 0 0 0 0 0 0 0 0 0 0 0 0 0 0 0 0 0 0 0.021522 0 0 0 0 0 0
8.0898 -0.006881 -0.0073889 0.14777 -0.050131 0 -0.054712 -0.03439 -0.042641 -0.031767 -0.041615 0.075814 -1.3157 0 0 0 0 0 0 0 0 0 0 0 0 0 0 0 0 0 0 0 0.016919 0 0 0 0 0 0
8.0938 0.0028291 0.0041389 -0.027837 -0.090576 0 -0.10858 -0.054161 -0.058607 -0.07373 -0.079423 0.049754 -1.3024 0 0 0 0 0 0 0 0 0 0 0 0 0 0 0 0 0 0 0 -0.016413 0 0 0 0 0 0
8.0977 0.0088151 0.0095502 -0.19691 -0.063601 0 -0.09222 -0.050758 -0.052406 -0.095003 -0.081043 -0.060542 -1.2906 0 0 0 0 0 0 0 0 0 0 0 0 0 0 0 0 0 0 0 -0.081073 0 0 0 0 0 0
8.1016 0.0072551 0.0054877 -0.2157 0.0087209 0 -0.020651 -0.030429 -0.032253 -0.090553 -0.048758 -0.20146 -1.2754 0 0 0 0 0 0 0 0 0 0 0 0 0 0 0 0 0 0 0 -0.14844 0 0 0 0 0 0
8.1055 -7.9485e-05 -0.0039229 -0.064811 0.066053 0 0.05056 -0.0076643 -0.014144 -0.065857 -0.0074409 -0.27912 -1.2582 0 0 0 0 0 0 0 0 0 0 0 0 0 0 0 0 0 0 0 -0.1741 0 0 0 0 0 0
8.1094 -0.0078479 -0.011287 0.13061 0.060525 0 0.069305 0.0037995 -0.01098 -0.03356 0.013656 -0.22874 -1.2434 0 0 0 0 0 0 0 0 0 0 0 0 0 0 0 0 0 0 0 -0.13149 0 0 0 0 0 0
8.1133 -0.011545 -0.012109 0.20458 -0.0018031 0 0.028491 -0.0016164 -0.02329 -0.0078412 0.0027729 -0.068922 -1.2311 0 0 0 0 0 0 0 0 0 0 0 0 0 0 0 0 0 0 0 -0.037016 0 0 0 0 0 0
8.1172 -0.01057 -0.0075873 0.091442 -0.065521 0 -0.030121 -0.018757 -0.038532 0.0018592 -0.026 0.10501 -1.2151 0 0 0 0 0 0 0 0 0 0 0 0 0 0 0 0 0 0 0 0.056297 0 0 0 0 0 0
8.1211 -0.0078434 -0.0024966 -0.11575 -0.073643 0 -0.05344 -0.03463 -0.040255 -0.0039935 -0.044699 0.18711 -1.1899 0 0 0 0 0 0 0 0 0 0 0 0 0 0 0 0 0 0 0 0.095091 0 0 0 0 0 0
8.125 -0.0069296 -0.0010151 -0.24082 -0.017453 0 -0.023495 -0.035672 -0.020752 -0.014167 -0.034148 0.13645 -1.159 0 0 0 0 0 0 0 0 0 0 0 0 0 0 0 0 0 0 0 0.064586 0 0 0 0 0 0
8.1289 -0.0093301 -0.004253 -0.17174 0.055117 0 0.027825 -0.016483 0.012416 -0.012992 0.0010864 0.0043066 -1.1332 0 0 0 0 0 0 0 0 0 0 0 0 0 0 0 0 0 0 0 -0.0010004 0 0 0 0 0 0
8.1328 -0.013864 -0.010634 0.043611 0.080043 0 0.048386 0.014923 0.041167 0.0079207 0.037223 -0.10625 -1.1216 0 0 0 0 0 0 0 0 0 0 0 0 0 0 0 0 0 0 0 -0.045312 0 0 0 0 0 0
8.1367 -0.017999 -0.017539 0.23357 0.031626 0 0.013022 0.040161 0.049306 0.040835 0.050679 -0.1153 -1.123 0 0 0 0 0 0 0 0 0 0 0 0 0 0 0 0 0 0 0 -0.032522 0 0 0 0 0 0
8.1406 -0.019665 -0.022444 0.24135 -0.055615 0 -0.053542 0.042033 0.033347 0.064944 0.03585 -0.018909 -1.1286 0 0 0 0 0 0 0 0 0 0 0 0 0 0 0 0 0 0 0 0.027796 0 0 0 0 0 0
8.1445 -0.018274 -0.023444 0.052937 -0.1151 0 -0.09751 0.017622 0.0043303 0.061772 0.0072517 0.11512 -1.1322 0 0 0 0 0 0 0 0 0 0 0 0 0 0 0 0 0 0 0 0.091481 0 0 0 0 0 0
8.1484 -0.014668 -0.019925 -0.18936 -0.10138 0 -0.081233 -0.017531 -0.019775 0.031304 -0.013976 0.19893 -1.1362 0 0 0 0 0 0 0 0 0 0 0 0 0 0 0 0 0 0 0 0.11482 0 0 0 0 0 0
8.1523 -0.010414 -0.013297 -0.29802 -0.024436 0 -0.013591 -0.039353 -0.025395 -0.0060108 -0.016609 0.18252 -1.1464 0 0 0 0 0 0 0 0 0 0 0 0 0 0 0 0 0 0 0 0.084727 0 0 0 0 0 0
8.1563 -0.0069447 -0.0066405 -0.18762 0.060395 0 0.058415 -0.033149 -0.011453 -0.025278 -0.0055997 0.07949 -1.1621 0 0 0 0 0 0 0 0 0 0 0 0 0 0 0 0 0 0 0 0.022454 0 0 0 0 0 0
8.1602 -0.0048932 -0.0028222 0.05716 0.09521 0 0.086706 -0.0055204 0.009905 -0.018337 0.0048992 -0.049986 -1.1725 0 0 0 0 0 0 0 0 0 0 0 0 0 0 0 0 0 0 0 -0.037165 0 0 0 0 0 0
8.1641 -0.003933 -0.0024296 0.24538 0.059993 0 0.056016 0.020055 0.020255 -0.0010569 0.0037493 -0.14088 -1.1666 0 0 0 0 0 0 0 0 0 0 0 0 0 0 0 0 0 0 0 -0.07101 0 0 0 0 0 0
8.168 -0.0032262 -0.0035238 0.22667 -0.017513 0 -0.0098552 0.021157 0.0063615 0.00063849 -0.01011 -0.16069 -1.1444 0 0 0 0 0 0 0 0 0 0 0 0 0 0 0 0 0 0 0 -0.078407 0 0 0 0 0 0
8.1719 -0.0021705 -0.0035414 0.0092143 -0.084666 0 -0.068747 -0.006337 -0.029822 -0.025976 -0.029531 -0.1219 -1.1187 0 0 0 0 0 0 0 0 0 0 0 0 0 0 0 0 0 0 0 -0.073667 0 0 0 0 0 0
8.1758 -0.00079416 -0.0014587 -0.24176 -0.099415 0 -0.088135 -0.045325 -0.069546 -0.06853 -0.045765 -0.066527 -1.1049 0 0 0 0 0 0 0 0 0 0 0 0 0 0 0 0 0 0 0 -0.070939 0 0 0 0 0 0
8.1797 0.00055732 0.0018648 -0.32686 -0.054613 0 -0.061297 -0.070425 -0.087422 -0.099081 -0.053325 -0.035464 -1.1089 0 0 0 0 0 0 0 0 0 0 0 0 0 0 0 0 0 0 0 -0.074064 0 0 0 0 0 0
8.1836 0.0018257 0.0051071 -0.16659 0.020925 0 -0.006038 -0.065758 -0.068604 -0.095805 -0.050438 -0.042466 -1.1245 0 0 0 0 0 0 0 0 0 0 0 0 0 0 0 0 0 0 0 -0.07644 0 0 0 0 0 0
8.1875 0.0033165 0.0076934 0.13092 0.081759 0 0.048036 -0.034134 -0.02103 -0.058094 -0.03728 -0.068434 -1.1424 0 0 0 0 0 0 0 0 0 0 0 0 0 0 0 0 0 0 0 -0.067693 0 0 0 0 0 0
8.1914 0.0050223 0.0094053 0.3455 0.09311 0 0.075084 0.0071876 0.028026 -0.0043891 -0.015298 -0.078526 -1.158 0 0 0 0 0 0 0 0 0 0 0 0 0 0 0 0 0 0 0 -0.04147 0 0 0 0 0 0
8.1953 0.0060108 0.0093365 0.31206 0.051091 0 0.065138 0.038491 0.050598 0.04198 0.011605 -0.049226 -1.1712 0 0 0 0 0 0 0 0 0 0 0 0 0 0 0 0 0 0 0 -0.00041793 0 0 0 0 0 0
8.1992 0.0049111 0.0061945 0.052318 -0.015577 0 0.028179 0.048077 0.03832 0.065843 0.036243 0.014404 -1.1796 0 0 0 0 0 0 0 0 0 0 0 0 0 0 0 0 0 0 0 0.043689 0 0 0 0 0 0
8.2031 0.0014003 0.00019715 -0.23596 -0.064284 0 -0.012614 0.036206 0.0080946 0.064533 0.050086 0.083328 -1.1763 0 0 0 0 0 0 0 0 0 0 0 0 0 0 0 0 0 0 0 0.075366 0 0 0 0 0 0
8.207 -0.002786 -0.0057084 -0.33065 -0.066695 0 -0.035803 0.013146 -0.011764 0.045639 0.047914 0.12605 -1.1556 0 0 0 0 0 0 0 0 0 0 0 0 0 0 0 0 0 0 0 0.084498 0 0 0 0 0 0
8.2109 -0.0047607 -0.0075214 -0.16136 -0.027262 0 -0.035112 -0.0061082 -0.003557 0.023173 0.032226 0.12947 -1.1219 0 0 0 0 0 0 0 0 0 0 0 0 0 0 0 0 0 0 0 0.073491 0 0 0 0 0 0
8.2148 -0.0029493 -0.0038719 0.13257 0.021822 0 -0.020822 -0.0089496 0.027484 0.012808 0.013543 0.10389 -1.0902 0 0 0 0 0 0 0 0 0 0 0 0 0 0 0 0 0 0 0 0.056276 0 0 0 0 0 0
8.2188 0.0010973 0.0019768 0.31299 0.045716 0 -0.0080014 0.0076456 0.059372 0.024162 0.0049328 0.071388 -1.0764 0 0 0 0 0 0 0 0 0 0 0 0 0 0 0 0 0 0 0 0.048272 0 0 0 0 0 0
8.2227 0.0035593 0.0044511 0.23491 0.032286 0 -0.0026367 0.033745 0.070946 0.052496 0.013234 0.049478 -1.0854 0 0 0 0 0 0 0 0 0 0 0 0 0 0 0 0 0 0 0 0.054427 0 0 0 0 0 0
8.2266 0.0014934 0.00064981 -0.037367 -0.0021643 0 0.0010768 0.051023 0.055649 0.077821 0.032898 0.042597 -1.1082 0 0 0 0 0 0 0 0 0 0 0 0 0 0 0 0 0 0 0 0.065257 0 0 0 0 0 0
8.2305 -0.0044752 -0.0067791 -0.28539 -0.029557 0 0.01044 0.044419 0.02226 0.076512 0.047922 0.043868 -1.1298 0 0 0 0 0 0 0 0 0 0 0 0 0 0 0 0 0 0 0 0.064483 0 0 0 0 0 0
8.2344 -0.010505 -0.011917 -0.31536 -0.032972 0 0.02287 0.013219 -0.014207 0.039084 0.042131 0.041322 -1.141 0 0 0 0 0 0 0 0 0 0 0 0 0 0 0 0 0 0 0 0.041702 0 0 0 0 0 0
8.2383 -0.012772 -0.010988 -0.11138 -0.016432 0 0.026491 -0.027528 -0.041682 -0.020642 0.011244 0.023075 -1.1425 0 0 0 0 0 0 0 0 0 0 0 0 0 0 0 0 0 0 0 -0.00053003 0 0 0 0 0 0
8.2422 -0.010655 -0.0056711 0.16014 0.0035323 0 0.012467 -0.057259 -0.054415 -0.074282 -0.032558 -0.018255 -1.1405 0 0 0 0 0 0 0 0 0 0 0 0 0 0 0 0 0 0 0 -0.049874 0 0 0 0 0 0
8.2461 -0.0069487 -0.0011365 0.29102 0.013017 0 -0.014422 -0.063853 -0.052277 -0.099004 -0.068014 -0.079796 -1.1392 0 0 0 0 0 0 0 0 0 0 0 0 0 0 0 0 0 0 0 -0.092735 0 0 0 0 0 0
8.25 -0.004962 -0.00090705 0.19526 0.0084006 0 -0.038768 -0.050204 -0.040018 -0.092017 -0.079162 -0.14424 -1.1376 0 0 0 0 0 0 0 0 0 0 0 0 0 0 0 0 0 0 0 -0.11996 0 0 0 0 0 0
8.2539 -0.005364 -0.0036801 -0.034602 -0.006222 0 -0.047831 -0.029183 -0.026599 -0.068152 -0.065681 -0.18421 -1.1327 0 0 0 0 0 0 0 0 0 0 0 0 0 0 0 0 0 0 0 -0.12703 0 0 0 0 0 0
8.2578 -0.0057847 -0.0050758 -0.21294 -0.023796 0 -0.04062 -0.012944 -0.021534 -0.045287 -0.041186 -0.17752 -1.1242 0 0 0 0 0 0 0 0 0 0 0 0 0 0 0 0 0 0 0 -0.11294 0 0 0 0 0 0
8.2617 -0.0035019 -0.0022878 -0.20848 -0.035079 0 -0.023776 -0.0061117 -0.028087 -0.032084 -0.021538 -0.1241 -1.1162 0 0 0 0 0 0 0 0 0 0 0 0 0 0 0 0 0 0 0 -0.081636 0 0 0 0 0 0
8.2656 0.0014461 0.0030416 -0.036286 -0.029161 0 -0.0013096 -0.0066864 -0.038985 -0.027011 -0.013328 -0.049535 -1.1149 0 0 0 0 0 0 0 0 0 0 0 0 0 0 0 0 0 0 0 -0.043749 0 0 0 0 0 0
8.2695 0.0057793 0.0063212 0.16625 -0.00058381 0 0.027329 -0.010568 -0.040652 -0.024698 -0.011672 0.011095 -1.1234 0 0 0 0 0 0 0 0 0 0 0 0 0 0 0 0 0 0 0 -0.012818 0 0 0 0 0 0
8.2734 0.0056895 0.0041539 0.24774 0.039779 0 0.05741 -0.013894 -0.024451 -0.020252 -0.0075383 0.038029 -1.1392 0 0 0 0 0 0 0 0 0 0 0 0 0 0 0 0 0 0 0 0.0041836 0 0 0 0 0 0
8.2773 0.00032796 -0.0027967 0.14973 0.063828 0 0.070962 -0.012468 0.0047978 -0.0087341 0.0032887 0.039634 -1.1556 0 0 0 0 0 0 0 0 0 0 0 0 0 0 0 0 0 0 0 0.013625 0 0 0 0 0 0
8.2813 -0.0070841 -0.010458 -0.059005 0.044577 0 0.046173 -0.0022852 0.031823 0.014623 0.017536 0.041637 -1.1669 0 0 0 0 0 0 0 0 0 0 0 0 0 0 0 0 0 0 0 0.030126 0 0 0 0 0 0
8.2852 -0.011562 -0.014437 -0.2352 -0.016981 0 -0.01902 0.016686 0.043646 0.049093 0.028932 0.062098 -1.1732 0 0 0 0 0 0 0 0 0 0 0 0 0 0 0 0 0 0 0 0.06143 0 0 0 0 0 0
8.2891 -0.010153 -0.012782 -0.25983 -0.082356 0 -0.092529 0.037119 0.040251 0.083017 0.034151 0.094663 -1.18 0 0 0 0 0 0 0 0 0 0 0 0 0 0 0 0 0 0 0 0.097158 0 0 0 0 0 0
8.293 -0.0040491 -0.0066384 -0.11801 -0.099509 0 -0.12356 0.047031 0.032837 0.097654 0.034504 0.11524 -1.1929 0 0 0 0 0 0 0 0 0 0 0 0 0 0 0 0 0 0 0 0.11449 0 0 0 0 0 0
8.2969 0.0026449 0.0010032 0.090955 -0.045842 0 -0.081389 0.038681 0.031506 0.081399 0.033043 0.10558 -1.2108 0 0 0 0 0 0 0 0 0 0 0 0 0 0 0 0 0 0 0 0.098179 0 0 0 0 0 0
8.3008 0.0063319 0.00718 0.22172 0.046827 0 0.01491 0.016252 0.034962 0.042355 0.031144 0.071344 -1.2257 0 0 0 0 0 0 0 0 0 0 0 0 0 0 0 0 0 0 0 0.05664 0 0 0 0 0 0
8.3047 0.0065957 0.010363 0.18615 0.11184 0 0.10523 -0.0057445 0.032769 0.005194 0.027975 0.03746 -1.2293 0 0 0 0 0 0 0 0 0 0 0 0 0 0 0 0 0 0 0 0.017375 0 0 0 0 0 0
8.3086 0.0059091 0.010838 0.019302 0.1 0 0.1322 -0.01334 0.017737 -0.0078589 0.022357 0.024544 -1.2219 0 0 0 0 0 0 0 0 0 0 0 0 0 0 0 0 0 0 0 0.0037033 0 0 0 0 0 0
8.3125 0.0067503 0.0099184 -0.14465 0.021078 0 0.084375 -0.0041827 -0.0046794 0.0043351 0.014249 0.028447 -1.2134 0 0 0 0 0 0 0 0 0 0 0 0 0 0 0 0 0 0 0 0.013692 0 0 0 0 0 0
8.3164 0.0087699 0.0084526 -0.17475 -0.062595 0 0.0023308 0.010839 -0.020231 0.021087 0.0044251 0.022848 -1.2138 0 0 0 0 0 0 0 0 0 0 0 0 0 0 0 0 0 0 0 0.021544 0 0 0 0 0 0
8.3203 0.008685 0.0057643 -0.047306 -0.086973 0 -0.056504 0.016558 -0.019735 0.018178 -0.0065464 -0.015685 -1.2234 0 0 0 0 0 0 0 0 0 0 0 0 0 0 0 0 0 0 0 0.0013541 0 0 0 0 0 0
8.3242 0.0032393 0.00025945 0.133 -0.038902 0 -0.063046 0.0050288 -0.0090928 -0.011506 -0.018444 -0.081759 -1.2314 0 0 0 0 0 0 0 0 0 0 0 0 0 0 0 0 0 0 0 -0.04794 0 0 0 0 0 0
8.3281 -0.0072227 -0.0084205 0.21612 0.034137 0 -0.033873 -0.019572 -0.0048965 -0.053114 -0.03065 -0.13867 -1.2281 0 0 0 0 0 0 0 0 0 0 0 0 0 0 0 0 0 0 0 -0.099173 0 0 0 0 0 0
8.332 -0.017834 -0.017602 0.12818 0.064916 0 -0.0093267 -0.044941 -0.018982 -0.083213 -0.041654 -0.14484 -1.2177 0 0 0 0 0 0 0 0 0 0 0 0 0 0 0 0 0 0 0 -0.11855 0 0 0 0 0 0
8.3359 -0.02215 -0.02233 -0.068391 0.023046 0 -0.015008 -0.058618 -0.046241 -0.087697 -0.049228 -0.089576 -1.218 0 0 0 0 0 0 0 0 0 0 0 0 0 0 0 0 0 0 0 -0.093569 0 0 0 0 0 0
8.3398 -0.01687 -0.018768 -0.22554 -0.059603 0 -0.04061 -0.054006 -0.067303 -0.06909 -0.050623 -0.0078921 -1.244 0 0 0 0 0 0 0 0 0 0 0 0 0 0 0 0 0 0 0 -0.043579 0 0 0 0 0 0
8.3438 -0.0045332 -0.0075941 -0.22744 -0.11436 0 -0.051978 -0.032423 -0.064129 -0.040492 -0.042776 0.041108 -1.2911 0 0 0 0 0 0 0 0 0 0 0 0 0 0 0 0 0 0 0 -0.0046901 0 0 0 0 0 0
8.3477 0.008081 0.0057702 -0.078272 -0.090514 0 -0.023456 -0.0023292 -0.034989 -0.014929 -0.023787 0.01912 -1.3353 0 0 0 0 0 0 0 0 0 0 0 0 0 0 0 0 0 0 0 -0.0018303 0 0 0 0 0 0
8.3516 0.014571 0.01466 0.10765 0.0039736 0 0.03734 0.023588 0.0038825 0.00083804 0.0037967 -0.057584 -1.3516 0 0 0 0 0 0 0 0 0 0 0 0 0 0 0 0 0 0 0 -0.029892 0 0 0 0 0 0
8.3555 0.012835 0.015536 0.19788 0.10635 0 0.091861 0.033913 0.03086 0.0067746 0.030574 -0.12454 -1.336 0 0 0 0 0 0 0 0 0 0 0 0 0 0 0 0 0 0 0 -0.057622 0 0 0 0 0 0
8.3594 0.0053415 0.0095678 0.13848 0.14397 0 0.097956 0.025237 0.034849 0.0079255 0.043205 -0.11504 -1.3094 0 0 0 0 0 0 0 0 0 0 0 0 0 0 0 0 0 0 0 -0.050696 0 0 0 0 0 0
8.3633 -0.0039157 0.00045058 -0.016254 0.087006 0 0.042051 0.0054347 0.021881 0.012182 0.033536 -0.01289 -1.2999 0 0 0 0 0 0 0 0 0 0 0 0 0 0 0 0 0 0 0 0.0025229 0 0 0 0 0 0
8.3672 -0.01274 -0.0090504 -0.15295 -0.028761 0 -0.047173 -0.010822 0.0082325 0.025817 0.0076019 0.12949 -1.3203 0 0 0 0 0 0 0 0 0 0 0 0 0 0 0 0 0 0 0 0.080331 0 0 0 0 0 0
8.3711 -0.021457 -0.018512 -0.18196 -0.12594 0 -0.11482 -0.012633 0.0067599 0.047392 -0.015044 0.22478 -1.3596 0 0 0 0 0 0 0 0 0 0 0 0 0 0 0 0 0 0 0 0.13997 0 0 0 0 0 0
8.375 -0.030905 -0.028355 -0.094099 -0.1402 0 -0.11676 -0.0013719 0.017441 0.065637 -0.0148 0.21357 -1.3954 0 0 0 0 0 0 0 0 0 0 0 0 0 0 0 0 0 0 0 0.1458 0 0 0 0 0 0
8.3789 -0.040107 -0.037602 0.040668 -0.067128 0 -0.052726 0.010547 0.028595 0.066215 0.010738 0.10873 -1.4143 0 0 0 0 0 0 0 0 0 0 0 0 0 0 0 0 0 0 0 0.094728 0 0 0 0 0 0
8.3828 -0.046055 -0.043558 0.12455 0.033548 0 0.029928 0.010049 0.02665 0.043685 0.041121 -0.013959 -1.4216 0 0 0 0 0 0 0 0 0 0 0 0 0 0 0 0 0 0 0 0.019879 0 0 0 0 0 0
8.3867 -0.045831 -0.043772 0.09792 0.082043 0 0.068395 -0.0060782 0.0064457 0.0074882 0.046659 -0.073445 -1.4356 0 0 0 0 0 0 0 0 0 0 0 0 0 0 0 0 0 0 0 -0.03272 0 0 0 0 0 0
8.3906 -0.039003 -0.038179 -0.020696 0.039593 0 0.031651 -0.029533 -0.025298 -0.025425 0.012274 -0.045273 -1.4724 0 0 0 0 0 0 0 0 0 0 0 0 0 0 0 0 0 0 0 -0.039074 0 0 0 0 0 0
8.3945 -0.028137 -0.029221 -0.14654 -0.060278 0 -0.05352 -0.048236 -0.055095 -0.045465 -0.048133 0.020587 -1.5351 0 0 0 0 0 0 0 0 0 0 0 0 0 0 0 0 0 0 0 -0.016731 0 0 0 0 0 0
8.3984 -0.017062 -0.019944 -0.18744 -0.1368 0 -0.12086 -0.055566 -0.071926 -0.058044 -0.10015 0.040463 -1.6129 0 0 0 0 0 0 0 0 0 0 0 0 0 0 0 0 0 0 0 -0.01105 0 0 0 0 0 0
8.4023 -0.0085242 -0.012043 -0.11166 -0.12565 0 -0.11574 -0.053145 -0.073737 -0.075609 -0.11443 -0.03524 -1.6889 0 0 0 0 0 0 0 0 0 0 0 0 0 0 0 0 0 0 0 -0.056647 0 0 0 0 0 0
8.4063 -0.0031769 -0.0056757 0.025812 -0.031012 0 -0.038875 -0.046615 -0.067003 -0.10182 -0.088595 -0.18004 -1.748 0 0 0 0 0 0 0 0 0 0 0 0 0 0 0 0 0 0 0 -0.14475 0 0 0 0 0 0
8.4102 -0.00043041 -0.00089754 0.12283 0.076967 0 0.053729 -0.040344 -0.060526 -0.12452 -0.047639 -0.30767 -1.7844 0 0 0 0 0 0 0 0 0 0 0 0 0 0 0 0 0 0 0 -0.22484 0 0 0 0 0 0
8.4141 -1.1757e-05 0.0010947 0.10872 0.11768 0 0.095196 -0.036084 -0.058694 -0.12559 -0.023073 -0.3339 -1.804 0 0 0 0 0 0 0 0 0 0 0 0 0 0 0 0 0 0 0 -0.24135 0 0 0 0 0 0
8.418 -0.0025519 -0.0015288 -0.00075257 0.063297 0 0.059721 -0.034687 -0.059176 -0.098265 -0.028591 -0.23644 -1.8219 0 0 0 0 0 0 0 0 0 0 0 0 0 0 0 0 0 0 0 -0.17642 0 0 0 0 0 0
8.4219 -0.0085176 -0.009162 -0.11829 -0.041818 0 -0.020525 -0.036589 -0.055946 -0.054573 -0.051643 -0.06901 -1.8546 0 0 0 0 0 0 0 0 0 0 0 0 0 0 0 0 0 0 0 -0.063861 0 0 0 0 0 0
8.4258 -0.016399 -0.018935 -0.15737 -0.11908 0 -0.085107 -0.039599 -0.044346 -0.01537 -0.065878 0.078235 -1.9106 0 0 0 0 0 0 0 0 0 0 0 0 0 0 0 0 0 0 0 0.036259 0 0 0 0 0 0
8.4297 -0.021959 -0.02501 -0.099152 -0.11713 0 -0.09356 -0.037457 -0.023919 0.0070553 -0.052402 0.13971 -1.9865 0 0 0 0 0 0 0 0 0 0 0 0 0 0 0 0 0 0 0 0.080687 0 0 0 0 0 0
8.4336 -0.019788 -0.021404 0.0021313 -0.046147 0 -0.051262 -0.022912 0.0024203 0.01719 -0.012562 0.11204 -2.0708 0 0 0 0 0 0 0 0 0 0 0 0 0 0 0 0 0 0 0 0.069304 0 0 0 0 0 0
8.4375 -0.0066685 -0.0058134 0.074289 0.038787 0 0.0045423 0.0060366 0.030841 0.028816 0.035883 0.04549 -2.1524 0 0 0 0 0 0 0 0 0 0 0 0 0 0 0 0 0 0 0 0.037125 0 0 0 0 0 0
8.4414 0.015465 0.01814 0.087925 0.085124 0 0.040413 0.042619 0.057871 0.05079 0.07336 0.0020953 -2.2262 0 0 0 0 0 0 0 0 0 0 0 0 0 0 0 0 0 0 0 0.023404 0 0 0 0 0 0
8.4453 0.03943 0.042109 0.068904 0.079587 0 0.050801 0.074637 0.079977 0.079898 0.091121 0.014757 -2.2914 0 0 0 0 0 0 0 0 0 0 0 0 0 0 0 0 0 0 0 0.044662 0 0 0 0 0 0
8.4492 0.056285 0.057361 0.059399 0.048104 0 0.053155 0.09226 0.093408 0.10551 0.093359 0.074222 -2.3469 0 0 0 0 0 0 0 0 0 0 0 0 0 0 0 0 0 0 0 0.089766 0 0 0 0 0 0
8.4531 0.060421 0.059609 0.072705 0.02685 0 0.064759 0.093538 0.095904 0.11899 0.089911 0.14562 -2.3906 0 0 0 0 0 0 0 0 0 0 0 0 0 0 0 0 0 0 0 0.13435 0 0 0 0 0 0
8.457 0.052709 0.051083 0.086134 0.032945 0 0.085267 0.083485 0.089079 0.11847 0.087224 0.1954 -2.4215 0 0 0 0 0 0 0 0 0 0 0 0 0 0 0 0 0 0 0 0.15874 0 0 0 0 0 0
8.4609 0.039367 0.038386 0.072464 0.056499 0 0.098595 0.068885 0.078427 0.10697 0.084641 0.208 -2.4427 0 0 0 0 0 0 0 0 0 0 0 0 0 0 0 0 0 0 0 0.15664 0 0 0 0 0 0
8.4648 0.027428 0.027837 0.031947 0.073823 0 0.088222 0.05427 0.069599 0.088664 0.077446 0.18567 -2.459 0 0 0 0 0 0 0 0 0 0 0 0 0 0 0 0 0 0 0 0.1332 0 0 0 0 0 0
8.4688 0.020341 0.021861 -0.0082777 0.066581 0 0.050685 0.041669 0.063615 0.067605 0.062705 0.13916 -2.4723 0 0 0 0 0 0 0 0 0 0 0 0 0 0 0 0 0 0 0 0.098541 0 0 0 0 0 0
8.4727 0.017006 0.018944 -0.022647 0.033159 0 -0.0018866 0.032013 0.055687 0.047667 0.042626 0.080248 -2.4815 0 0 0 0 0 0 0 0 0 0 0 0 0 0 0 0 0 0 0 0.062011 0 0 0 0 0 0
8.4766 0.014437 0.016497 -0.010762 -0.011423 0 -0.048341 0.025079 0.039618 0.030814 0.022954 0.019616 -2.4876 0 0 0 0 0 0 0 0 0 0 0 0 0 0 0 0 0 0 0 0.028749 0 0 0 0 0 0
8.4805 0.011229 0.013665 0.0072493 -0.043836 0 -0.068036 0.018303 0.014332 0.014659 0.0082551 -0.032905 -2.4972 0 0 0 0 0 0 0 0 0 0 0 0 0 0 0 0 0 0 0 -0.0012273 0 0 0 0 0 0
8.4844 0.0086079 0.011612 0.014679 -0.0449 0 -0.04989 0.0075525 -0.01357 -0.00629 -0.0016002 -0.069794 -2.5179 0 0 0 0 0 0 0 0 0 0 0 0 0 0 0 0 0 0 0 -0.030566 0 0 0 0 0 0
8.4883 0.0084807 0.011568 0.013954 -0.011757 0 0.0005488 -0.0089801 -0.034166 -0.034345 -0.010572 -0.088434 -2.5488 0 0 0 0 0 0 0 0 0 0 0 0 0 0 0 0 0 0 0 -0.059524 0 0 0 0 0 0
8.4922 0.010813 0.013019 0.019145 0.037097 0 0.059797 -0.027183 -0.041955 -0.06288 -0.021949 -0.091819 -2.5762 0 0 0 0 0 0 0 0 0 0 0 0 0 0 0 0 0 0 0 -0.082536 0 0 0 0 0 0
8.4961 0.013094 0.013928 0.036644 0.070408 0 0.09576 -0.03845 -0.039898 -0.078563 -0.034369 -0.08636 -2.5838 0 0 0 0 0 0 0 0 0 0 0 0 0 0 0 0 0 0 0 -0.091025 0 0 0 0 0 0
8.5 0.012416 0.012561 0.056071 0.06452 0 0.08629 -0.036342 -0.035908 -0.071944 -0.042307 -0.078814 -2.5682 0 0 0 0 0 0 0 0 0 0 0 0 0 0 0 0 0 0 0 -0.081614 0 0 0 0 0 0
8.5039 0.0080865 0.0089303 0.059929 0.021976 0 0.035414 -0.022813 -0.03507 -0.047271 -0.040992 -0.07443 -2.5456 0 0 0 0 0 0 0 0 0 0 0 0 0 0 0 0 0 0 0 -0.062044 0 0 0 0 0 0
8.5078 0.0023073 0.0045415 0.040479 -0.027952 0 -0.026957 -0.0076403 -0.035067 -0.02124 -0.031307 -0.07564 -2.5394 0 0 0 0 0 0 0 0 0 0 0 0 0 0 0 0 0 0 0 -0.047207 0 0 0 0 0 0
8.5117 -0.0015713 0.0010348 0.0071162 -0.050323 0 -0.064752 -0.0007735 -0.029246 -0.010088 -0.019732 -0.079809 -2.5592 0 0 0 0 0 0 0 0 0 0 0 0 0 0 0 0 0 0 0 -0.046545 0 0 0 0 0 0
8.5156 -0.0015571 -0.00076184 -0.020781 -0.031616 0 -0.060811 -0.0041505 -0.014211 -0.015877 -0.012707 -0.077397 -2.5916 0 0 0 0 0 0 0 0 0 0 0 0 0 0 0 0 0 0 0 -0.053729 0 0 0 0 0 0
8.5195 0.0017976 -0.0007331 -0.027407 0.010028 0 -0.026988 -0.010251 0.0057382 -0.024375 -0.010294 -0.054805 -2.6125 0 0 0 0 0 0 0 0 0 0 0 0 0 0 0 0 0 0 0 -0.04946 0 0 0 0 0 0
8.5234 0.0061345 0.00095983 -0.010131 0.040826 0 0.0088447 -0.0085223 0.021985 -0.016684 -0.0053067 -0.0036705 -2.6088 0 0 0 0 0 0 0 0 0 0 0 0 0 0 0 0 0 0 0 -0.016982 0 0 0 0 0 0
8.5273 0.0089597 0.0037907 0.018991 0.039896 0 0.02669 0.0060854 0.029628 0.015297 0.010462 0.068865 -2.5903 0 0 0 0 0 0 0 0 0 0 0 0 0 0 0 0 0 0 0 0.0423 0 0 0 0 0 0
8.5313 0.0089103 0.0064698 0.039068 0.015213 0 0.027807 0.029391 0.032059 0.062221 0.037816 0.13885 -2.5789 0 0 0 0 0 0 0 0 0 0 0 0 0 0 0 0 0 0 0 0.10685 0 0 0 0 0 0
8.5352 0.0060821 0.0071982 0.031947 -0.0065274 0 0.02692 0.051114 0.037134 0.10377 0.066943 0.17786 -2.5873 0 0 0 0 0 0 0 0 0 0 0 0 0 0 0 0 0 0 0 0.14888 0 0 0 0 0 0
8.5391 0.0016825 0.0048704 -0.004297 -0.0057782 0 0.032972 0.061315 0.048275 0.1218 0.082792 0.17168 -2.6093 0 0 0 0 0 0 0 0 0 0 0 0 0 0 0 0 0 0 0 0.15267 0 0 0 0 0 0
8.543 -0.0025939 0.00021549 -0.048998 0.012439 0 0.038315 0.055295 0.059267 0.11005 0.075266 0.13019 -2.6283 0 0 0 0 0 0 0 0 0 0 0 0 0 0 0 0 0 0 0 0.12302 0 0 0 0 0 0
8.5469 -0.0052721 -0.0044033 -0.069182 0.024894 0 0.02693 0.034913 0.058442 0.075144 0.046436 0.079342 -2.6347 0 0 0 0 0 0 0 0 0 0 0 0 0 0 0 0 0 0 0 0.078446 0 0 0 0 0 0
[truncated: 4,599,077 more chars]
