# Supplementary material for: Dataset from dynamic shake-table testing of five full-scale single leaf and cavity URM walls subjected to out-of-plane two-way bending
Source: Data Brief. 2019 Mar 20;24:103854. doi: 10.1016/j.dib.2019.103854 (PMC6480314; doi:10.1016/j.dib.2019.103854)
Supplement: Multimedia component 2 [file mmc2.zip › DATA/CS-000-RF/Test1.txt]

0 -0.00078775 -0.0031717 0.00076942 -0.0019431 0 0.00015848 -0.005548 0.0069342 -0.0060622 0.0086255 0.0073786 0.04574 0 0 0 0 0 0 0 0 0 0 0 0 0 0 0 0 0
0.003906 -0.00067164 -0.0020491 0.004327 -2.9611e-05 0 0.0018342 -0.0072034 0.0092666 -0.011012 0.0086937 0.011035 -0.015823 0 0 0 0 0 0 0 0 0 0 0 0 0 0 0 0 0
0.007812 -0.0015863 -0.00066687 0.0053588 0.0016064 0 0.0024128 -0.0063665 0.0077335 -0.011596 0.0049345 0.0086941 -0.059282 0 0 0 0 0 0 0 0 0 0 0 0 0 0 0 0 0
0.011719 -0.0028636 0.00040306 0.0026695 0.001979 0 0.0017448 -0.0033767 0.0024064 -0.007303 -4.0652e-05 0.0010316 -0.063904 0 0 0 0 0 0 0 0 0 0 0 0 0 0 0 0 0
0.015625 -0.0036215 0.00082645 -0.0020946 0.0011 0 0.0002502 0.00039737 -0.0041256 -0.00028833 -0.0036317 -0.0080333 -0.035836 0 0 0 0 0 0 0 0 0 0 0 0 0 0 0 0 0
0.019531 -0.0034052 0.00069133 -0.005784 -0.00011538 0 -0.0012789 0.0035514 -0.0085965 0.0063904 -0.0051914 -0.014476 -0.0021051 0 0 0 0 0 0 0 0 0 0 0 0 0 0 0 0 0
0.023437 -0.0024168 0.00032894 -0.0062446 -0.00067062 0 -0.0020518 0.005436 -0.0094742 0.010752 -0.005904 -0.016835 0.012728 0 0 0 0 0 0 0 0 0 0 0 0 0 0 0 0 0
0.027344 -0.0012126 -2.9797e-06 -0.0038702 -0.00030744 0 -0.0016991 0.0061732 -0.0078979 0.012559 -0.0070544 -0.016277 0.0057365 0 0 0 0 0 0 0 0 0 0 0 0 0 0 0 0 0
0.03125 -0.00021193 -0.00026079 -0.00098701 0.0003738 0 -0.00049447 0.0061125 -0.0063435 0.012528 -0.0085312 -0.014498 -0.0061547 0 0 0 0 0 0 0 0 0 0 0 0 0 0 0 0 0
0.035156 0.00053599 -0.00049667 0.00026019 0.00054847 0 0.00082847 0.0053912 -0.0062361 0.011171 -0.0089394 -0.011783 -0.0053714 0 0 0 0 0 0 0 0 0 0 0 0 0 0 0 0 0
0.039062 0.0011929 -0.00068285 -0.00035825 -5.258e-05 0 0.0015977 0.0039868 -0.0066727 0.0084252 -0.0070216 -0.007123 0.0090844 0 0 0 0 0 0 0 0 0 0 0 0 0 0 0 0 0
0.042969 0.0018283 -0.00071469 -0.0012194 -0.00091896 0 0.0016727 0.002022 -0.005394 0.0041815 -0.0029115 -6.0168e-06 0.02231 0 0 0 0 0 0 0 0 0 0 0 0 0 0 0 0 0
0.046875 0.0023063 -0.00059228 -0.00049225 -0.0012591 0 0.0014479 -0.00016132 -0.0010839 -0.0010671 0.0018933 0.0081501 0.019654 0 0 0 0 0 0 0 0 0 0 0 0 0 0 0 0 0
0.050781 0.0024377 -0.00054262 0.0021624 -0.00073296 0 0.0013601 -0.0022737 0.0051247 -0.0062325 0.0056298 0.01454 0.0013686 0 0 0 0 0 0 0 0 0 0 0 0 0 0 0 0 0
0.054687 0.0021822 -0.00087936 0.0052728 0.00025271 0 0.0013592 -0.0043043 0.010305 -0.01023 0.0073303 0.017017 -0.018218 0 0 0 0 0 0 0 0 0 0 0 0 0 0 0 0 0
0.058594 0.0016617 -0.0016813 0.0067653 0.00093271 0 0.00090481 -0.0063099 0.011954 -0.012495 0.0070418 0.015648 -0.024731 0 0 0 0 0 0 0 0 0 0 0 0 0 0 0 0 0
0.0625 0.00098942 -0.0026062 0.0055801 0.00087615 0 -0.0004217 -0.0079264 0.0098108 -0.012936 0.0053638 0.0123 -0.016239 0 0 0 0 0 0 0 0 0 0 0 0 0 0 0 0 0
0.066406 0.00013982 -0.0030749 0.0023717 0.00034811 0 -0.0022532 -0.0082234 0.0057888 -0.011553 0.0029861 0.0087418 -0.0026028 0 0 0 0 0 0 0 0 0 0 0 0 0 0 0 0 0
0.070312 -0.0009603 -0.0027168 -0.0011232 2.7168e-05 0 -0.0034562 -0.0062967 0.0022371 -0.0083055 0.0005749 0.0051726 0.0057547 0 0 0 0 0 0 0 0 0 0 0 0 0 0 0 0 0
0.074219 -0.0022018 -0.0016892 -0.0033687 0.00035435 0 -0.0030004 -0.0022065 0.00017615 -0.0034481 -0.001257 0.00056988 0.0071226 0 0 0 0 0 0 0 0 0 0 0 0 0 0 0 0 0
0.078125 -0.0031899 -0.00056242 -0.0039108 0.0011112 0 -0.00098694 0.0026538 -0.0010504 0.0021068 -0.002224 -0.0056187 0.0071192 0 0 0 0 0 0 0 0 0 0 0 0 0 0 0 0 0
0.082031 -0.0034332 0.00015459 -0.0033254 0.0016057 0 0.0011653 0.0063007 -0.0026573 0.0069941 -0.0026991 -0.012231 0.010089 0 0 0 0 0 0 0 0 0 0 0 0 0 0 0 0 0
0.085937 -0.0027004 0.00043426 -0.0025178 0.0012964 0 0.0017344 0.0075307 -0.0050464 0.010163 -0.0035477 -0.016872 0.013773 0 0 0 0 0 0 0 0 0 0 0 0 0 0 0 0 0
0.089844 -0.0012311 0.00071507 -0.0020471 0.00029735 0 0.00017216 0.0067554 -0.0074058 0.011521 -0.0053062 -0.017659 0.012789 0 0 0 0 0 0 0 0 0 0 0 0 0 0 0 0 0
0.09375 0.00039761 0.0014512 -0.0019138 -0.00068693 0 -0.0022534 0.0055185 -0.0084513 0.011757 -0.0073625 -0.014566 0.0059294 0 0 0 0 0 0 0 0 0 0 0 0 0 0 0 0 0
0.097656 0.0016429 0.0026212 -0.0017668 -0.00094659 0 -0.0033495 0.0050778 -0.0074636 0.011427 -0.0080804 -0.0091781 -0.0017506 0 0 0 0 0 0 0 0 0 0 0 0 0 0 0 0 0
0.10156 0.0023019 0.0036369 -0.0012214 -0.00037215 0 -0.0018155 0.0052933 -0.0047005 0.010175 -0.0060469 -0.0032554 -0.0045877 0 0 0 0 0 0 0 0 0 0 0 0 0 0 0 0 0
0.10547 0.0025233 0.0037548 -7.5203e-05 0.0004415 0 0.0015168 0.0048046 -0.0010106 0.0069262 -0.0014657 0.0024217 -0.0029218 0 0 0 0 0 0 0 0 0 0 0 0 0 0 0 0 0
0.10938 0.0025687 0.0026595 0.0015878 0.00068841 0 0.0041448 0.0023228 0.0027948 0.001023 0.0036397 0.0079272 -0.0025624 0 0 0 0 0 0 0 0 0 0 0 0 0 0 0 0 0
0.11328 0.0025603 0.00074376 0.0033565 3.2898e-05 0 0.0037975 -0.0021075 0.0062081 -0.0066899 0.0067813 0.013161 -0.0072101 0 0 0 0 0 0 0 0 0 0 0 0 0 0 0 0 0
0.11719 0.0024129 -0.0011397 0.0045607 -0.0010898 0 0.00028085 -0.006947 0.0088559 -0.013864 0.0068433 0.017166 -0.012423 0 0 0 0 0 0 0 0 0 0 0 0 0 0 0 0 0
0.12109 0.0019534 -0.0022465 0.0045363 -0.0018049 0 -0.0042363 -0.010171 0.010278 -0.017875 0.0048027 0.018563 -0.0087235 0 0 0 0 0 0 0 0 0 0 0 0 0 0 0 0 0
0.125 0.0010881 -0.0023785 0.003029 -0.0014875 0 -0.006758 -0.010558 0.010001 -0.017371 0.0027096 0.016634 0.008389 0 0 0 0 0 0 0 0 0 0 0 0 0 0 0 0 0
0.12891 -0.00011212 -0.0018733 0.00047717 -0.00024837 0 -0.0056238 -0.0082613 0.0078638 -0.012986 0.0018892 0.011944 0.031814 0 0 0 0 0 0 0 0 0 0 0 0 0 0 0 0 0
0.13281 -0.0014225 -0.0012121 -0.0021072 0.0011674 0 -0.001646 -0.0044084 0.0042641 -0.0067637 0.001995 0.0058914 0.047234 0 0 0 0 0 0 0 0 0 0 0 0 0 0 0 0 0
0.13672 -0.0025255 -0.00061835 -0.0036767 0.0019591 0 0.002567 -0.00025682 9.0156e-05 -0.00084178 0.0016741 -0.00028823 0.045054 0 0 0 0 0 0 0 0 0 0 0 0 0 0 0 0 0
0.14063 -0.0030949 4.8217e-06 -0.0037797 0.0018349 0 0.0044699 0.0033763 -0.003615 0.0035995 6.1415e-05 -0.00606 0.02854 0 0 0 0 0 0 0 0 0 0 0 0 0 0 0 0 0
0.14453 -0.0029129 0.00077997 -0.0028326 0.0011179 0 0.0031872 0.0061467 -0.0060416 0.0065148 -0.0023802 -0.01124 0.010351 0 0 0 0 0 0 0 0 0 0 0 0 0 0 0 0 0
0.14844 -0.0019961 0.0015239 -0.0018151 0.00036422 0 -0.00019786 0.0079292 -0.0068734 0.0084437 -0.004392 -0.015304 0.0011013 0 0 0 0 0 0 0 0 0 0 0 0 0 0 0 0 0
0.15234 -0.00064015 0.0017538 -0.0015853 -0.00012251 0 -0.0036248 0.0086444 -0.0063476 0.0098274 -0.0051446 -0.017225 0.0011273 0 0 0 0 0 0 0 0 0 0 0 0 0 0 0 0 0
0.15625 0.00070079 0.0011 -0.0022845 -0.00044393 0 -0.0053895 0.0082731 -0.0050851 0.010671 -0.0048617 -0.016104 0.0027134 0 0 0 0 0 0 0 0 0 0 0 0 0 0 0 0 0
0.16016 0.0016632 -0.00021801 -0.0032331 -0.00083679 0 -0.0049005 0.0069158 -0.0037093 0.010619 -0.0042828 -0.011938 -0.00073982 0 0 0 0 0 0 0 0 0 0 0 0 0 0 0 0 0
0.16406 0.0021737 -0.0013361 -0.0033728 -0.0012934 0 -0.0026029 0.0047691 -0.002417 0.009228 -0.0036613 -0.0057633 -0.0084899 0 0 0 0 0 0 0 0 0 0 0 0 0 0 0 0 0
0.16797 0.0024268 -0.0012963 -0.0019574 -0.0014796 0 0.00052757 0.0020596 -0.00082754 0.0062428 -0.0024489 0.00099958 -0.014823 0 0 0 0 0 0 0 0 0 0 0 0 0 0 0 0 0
0.17188 0.0026443 0.00015383 0.00094309 -0.0010511 0 0.0034134 -0.00095634 0.0016491 0.0017891 -3.7586e-05 0.0073092 -0.016137 0 0 0 0 0 0 0 0 0 0 0 0 0 0 0 0 0
0.17578 0.0028203 0.0021831 0.0044227 -6.1376e-05 0 0.0050942 -0.0039313 0.0050995 -0.0035217 0.0032506 0.012672 -0.014451 0 0 0 0 0 0 0 0 0 0 0 0 0 0 0 0 0
0.17969 0.0026883 0.0033446 0.0071932 0.00096177 0 0.0049386 -0.0064191 0.0086448 -0.0086451 0.0060528 0.016683 -0.013996 0 0 0 0 0 0 0 0 0 0 0 0 0 0 0 0 0
0.18359 0.0019526 0.0026393 0.0082318 0.0013938 0 0.0029788 -0.0079837 0.010771 -0.012374 0.0069797 0.018598 -0.015666 0 0 0 0 0 0 0 0 0 0 0 0 0 0 0 0 0
0.1875 0.00058823 0.00036365 0.0072444 0.0010285 0 0.00013332 -0.0083419 0.010357 -0.013761 0.0058193 0.017551 -0.016149 0 0 0 0 0 0 0 0 0 0 0 0 0 0 0 0 0
0.19141 -0.0010575 -0.0019967 0.0047011 0.00025728 0 -0.002081 -0.0074134 0.0075878 -0.012493 0.0037308 0.013277 -0.012542 0 0 0 0 0 0 0 0 0 0 0 0 0 0 0 0 0
0.19531 -0.0024551 -0.0028307 0.0014819 -0.00027188 0 -0.0024174 -0.0052792 0.0039069 -0.0089907 0.0021772 0.0066192 -0.0064992 0 0 0 0 0 0 0 0 0 0 0 0 0 0 0 0 0
0.19922 -0.0032166 -0.0016192 -0.0015818 -0.00021676 0 -0.00082047 -0.002167 0.00093389 -0.0041904 0.0015829 -0.00075117 -0.0024727 0 0 0 0 0 0 0 0 0 0 0 0 0 0 0 0 0
0.20313 -0.0032866 0.00068452 -0.0039502 0.00018926 0 0.0013871 0.0014853 -0.00075619 0.00086762 0.0010029 -0.0072219 -0.0018772 0 0 0 0 0 0 0 0 0 0 0 0 0 0 0 0 0
0.20703 -0.002869 0.0024435 -0.0053087 0.00041126 0 0.0023955 0.005017 -0.0018933 0.0053977 -0.00084732 -0.011953 -0.0004568 0 0 0 0 0 0 0 0 0 0 0 0 0 0 0 0 0
0.21094 -0.0021892 0.0026494 -0.0053909 0.00017057 0 0.0013216 0.007746 -0.0035555 0.009008 -0.0041412 -0.01485 0.0070546 0 0 0 0 0 0 0 0 0 0 0 0 0 0 0 0 0
0.21484 -0.0013202 0.001663 -0.0039886 -0.00025168 0 -0.00097599 0.0093084 -0.0058843 0.011581 -0.0074273 -0.015973 0.019583 0 0 0 0 0 0 0 0 0 0 0 0 0 0 0 0 0
0.21875 -0.00021349 0.00077363 -0.0012267 -0.00027302 0 -0.0024568 0.0098046 -0.0077055 0.013004 -0.008581 -0.015093 0.028532 0 0 0 0 0 0 0 0 0 0 0 0 0 0 0 0 0
0.22266 0.0011178 0.00099262 0.0021709 0.00039755 0 -0.0015139 0.0095088 -0.0074609 0.012948 -0.0064439 -0.011861 0.025747 0 0 0 0 0 0 0 0 0 0 0 0 0 0 0 0 0
0.22656 0.0024525 0.0021519 0.0050151 0.0013993 0 0.0016266 0.0083576 -0.0046085 0.010913 -0.0017833 -0.006395 0.01317 0 0 0 0 0 0 0 0 0 0 0 0 0 0 0 0 0
0.23047 0.0033964 0.0030851 0.0062704 0.0019663 0 0.0049297 0.0057994 -0.00019077 0.0066078 0.0032003 0.00037914 0.0033617 0 0 0 0 0 0 0 0 0 0 0 0 0 0 0 0 0
0.23438 0.0035889 0.0026934 0.0057454 0.0015936 0 0.006081 0.0013575 0.0039473 0.00045064 0.0063729 0.0070195 0.0084924 0 0 0 0 0 0 0 0 0 0 0 0 0 0 0 0 0
0.23828 0.0029301 0.00092137 0.0042423 0.00052207 0 0.0043189 -0.0044743 0.0065369 -0.0062167 0.006974 0.012246 0.027745 0 0 0 0 0 0 0 0 0 0 0 0 0 0 0 0 0
0.24219 0.0016655 -0.0012103 0.002929 -0.00042133 0 0.0010476 -0.0099182 0.0075891 -0.011538 0.0058006 0.015394 0.046187 0 0 0 0 0 0 0 0 0 0 0 0 0 0 0 0 0
0.24609 0.00026215 -0.0024884 0.0023944 -0.00051621 0 -0.001303 -0.012755 0.0078686 -0.014056 0.0043091 0.016318 0.047699 0 0 0 0 0 0 0 0 0 0 0 0 0 0 0 0 0
0.25 -0.0008443 -0.0024685 0.0022133 0.00023216 0 -0.001227 -0.011842 0.0078015 -0.013514 0.0034704 0.015008 0.030325 0 0 0 0 0 0 0 0 0 0 0 0 0 0 0 0 0
0.25391 -0.0014714 -0.0016688 0.0014626 0.001103 0 0.00073595 -0.0080401 0.0069832 -0.010902 0.0032442 0.011438 0.0089591 0 0 0 0 0 0 0 0 0 0 0 0 0 0 0 0 0
0.25781 -0.0017376 -0.00091976 -0.00023647 0.0012948 0 0.0026132 -0.0036227 0.0047555 -0.0076088 0.0029076 0.0058251 0.0019267 0 0 0 0 0 0 0 0 0 0 0 0 0 0 0 0 0
0.26172 -0.0019086 -0.00057109 -0.0021361 0.00062031 0 0.0027465 -0.00055297 0.0011808 -0.0043531 0.001789 -0.001041 0.013742 0 0 0 0 0 0 0 0 0 0 0 0 0 0 0 0 0
0.26563 -0.0021546 -0.00031774 -0.0028794 -0.00035292 0 0.0011271 0.00089742 -0.0026772 -0.00080954 -0.00022816 -0.007864 0.030463 0 0 0 0 0 0 0 0 0 0 0 0 0 0 0 0 0
0.26953 -0.002399 0.00027103 -0.0017487 -0.00082356 0 -0.00078349 0.0019736 -0.0055159 0.0037089 -0.0027278 -0.013381 0.03226 0 0 0 0 0 0 0 0 0 0 0 0 0 0 0 0 0
0.27344 -0.0023791 0.0011457 0.00049419 -0.00045672 0 -0.0014499 0.0039079 -0.0068433 0.0091051 -0.0051129 -0.016916 0.011436 0 0 0 0 0 0 0 0 0 0 0 0 0 0 0 0 0
0.27734 -0.0018729 0.0017598 0.0020492 0.00035914 0 -0.00053455 0.0065112 -0.0072259 0.013977 -0.0068914 -0.01843 -0.020843 0 0 0 0 0 0 0 0 0 0 0 0 0 0 0 0 0
0.28125 -0.00090486 0.0016577 0.0015462 0.00089448 0 0.0010512 0.0082314 -0.0074648 0.016307 -0.0077011 -0.01804 -0.044769 0 0 0 0 0 0 0 0 0 0 0 0 0 0 0 0 0
0.28516 0.00024381 0.0010229 -0.00071038 0.00071615 0 0.0021805 0.0075912 -0.0075441 0.014859 -0.0072161 -0.015536 -0.048786 0 0 0 0 0 0 0 0 0 0 0 0 0 0 0 0 0
0.28906 0.0012325 0.00055992 -0.0028649 4.1321e-07 0 0.0024984 0.0045756 -0.0064801 0.0101 -0.0052083 -0.010461 -0.037454 0 0 0 0 0 0 0 0 0 0 0 0 0 0 0 0 0
0.29297 0.001888 0.00077445 -0.0029741 -0.00071311 0 0.0024229 0.0006292 -0.0033094 0.003863 -0.0018276 -0.002793 -0.024309 0 0 0 0 0 0 0 0 0 0 0 0 0 0 0 0 0
0.29688 0.0022566 0.0013771 -0.00058573 -0.0010303 0 0.0023285 -0.0026615 0.0017082 -0.0019405 0.0021642 0.0063875 -0.018192 0 0 0 0 0 0 0 0 0 0 0 0 0 0 0 0 0
0.30078 0.0024454 0.0014751 0.0029053 -0.00097225 0 0.0019387 -0.0048196 0.0068797 -0.0064065 0.0055573 0.014916 -0.016509 0 0 0 0 0 0 0 0 0 0 0 0 0 0 0 0 0
0.30469 0.0024227 0.0004469 0.0053747 -0.00079624 0 0.00067399 -0.0064151 0.010155 -0.0096678 0.0073075 0.020412 -0.010595 0 0 0 0 0 0 0 0 0 0 0 0 0 0 0 0 0
0.30859 0.001998 -0.0013326 0.0055346 -0.00062545 0 -0.0014112 -0.0078703 0.010565 -0.012036 0.0071921 0.021437 0.0038192 0 0 0 0 0 0 0 0 0 0 0 0 0 0 0 0 0
0.3125 0.0010186 -0.0026818 0.0036239 -0.0003148 0 -0.003215 -0.0085389 0.0087492 -0.013239 0.0059392 0.018134 0.021922 0 0 0 0 0 0 0 0 0 0 0 0 0 0 0 0 0
0.31641 -0.00040164 -0.0026329 0.0008102 0.00030834 0 -0.0033518 -0.0071821 0.0061669 -0.01253 0.0046225 0.01196 0.034563 0 0 0 0 0 0 0 0 0 0 0 0 0 0 0 0 0
0.32031 -0.0018607 -0.0013597 -0.001913 0.0011172 0 -0.0014964 -0.00344 0.003804 -0.0095082 0.0037609 0.0047786 0.036398 0 0 0 0 0 0 0 0 0 0 0 0 0 0 0 0 0
0.32422 -0.0028977 -9.6794e-05 -0.004227 0.0016728 0 0.0010338 0.001283 0.001573 -0.0047223 0.0028974 -0.0020143 0.029156 0 0 0 0 0 0 0 0 0 0 0 0 0 0 0 0 0
0.32813 -0.0032738 -4.246e-05 -0.0060709 0.001597 0 0.002202 0.0046385 -0.0011297 0.00057137 0.0010888 -0.0078058 0.018129 0 0 0 0 0 0 0 0 0 0 0 0 0 0 0 0 0
0.33203 -0.003054 -0.0012181 -0.0070235 0.00096928 0 0.00096915 0.0052637 -0.0043876 0.0052669 -0.0020677 -0.012494 0.0070753 0 0 0 0 0 0 0 0 0 0 0 0 0 0 0 0 0
0.33594 -0.0024389 -0.0023647 -0.0063783 0.00031582 0 -0.001765 0.0039936 -0.0073316 0.0089858 -0.0057848 -0.015999 -0.0029576 0 0 0 0 0 0 0 0 0 0 0 0 0 0 0 0 0
0.33984 -0.001546 -0.0020454 -0.0039599 0.0001469 0 -0.0039335 0.0030842 -0.0087266 0.01181 -0.0084647 -0.017956 -0.011126 0 0 0 0 0 0 0 0 0 0 0 0 0 0 0 0 0
0.34375 -0.00037499 1.6901e-06 -0.0007715 0.00046984 0 -0.0041209 0.0040708 -0.0079698 0.013528 -0.0088574 -0.017795 -0.0153 0 0 0 0 0 0 0 0 0 0 0 0 0 0 0 0 0
0.34766 0.0010221 0.002497 0.0014274 0.00076956 0 -0.0027473 0.0062539 -0.0055264 0.0133 -0.0070074 -0.015063 -0.014301 0 0 0 0 0 0 0 0 0 0 0 0 0 0 0 0 0
0.35156 0.0023833 0.0036239 0.0014697 0.0005105 0 -0.0015181 0.0072716 -0.0024348 0.01025 -0.0041459 -0.0097953 -0.01101 0 0 0 0 0 0 0 0 0 0 0 0 0 0 0 0 0
0.35547 0.0033073 0.0025569 -0.0001374 -0.0003095 0 -0.00169 0.0052527 0.00055869 0.0044898 -0.0016219 -0.0026909 -0.011441 0 0 0 0 0 0 0 0 0 0 0 0 0 0 0 0 0
0.35938 0.003524 0.00017334 -0.0015206 -0.0011029 0 -0.0028337 0.00055506 0.0033608 -0.0024544 0.00015343 0.0049724 -0.019219 0 0 0 0 0 0 0 0 0 0 0 0 0 0 0 0 0
0.36328 0.003101 -0.0016799 -0.001022 -0.0012171 0 -0.0032795 -0.004493 0.0060962 -0.0083441 0.0017975 0.01168 -0.030872 0 0 0 0 0 0 0 0 0 0 0 0 0 0 0 0 0
0.36719 0.0023613 -0.0017176 0.0013077 -0.00055239 0 -0.0018027 -0.0075269 0.0084342 -0.011577 0.0040464 0.016136 -0.037651 0 0 0 0 0 0 0 0 0 0 0 0 0 0 0 0 0
0.37109 0.0015805 -0.00021328 0.0036847 0.00032225 0 0.0010819 -0.0079197 0.009487 -0.012062 0.0067522 0.017644 -0.033189 0 0 0 0 0 0 0 0 0 0 0 0 0 0 0 0 0
0.375 0.00076709 0.0013644 0.0041165 0.00067842 0 0.003448 -0.0068426 0.008482 -0.01093 0.0087662 0.016235 -0.019767 0 0 0 0 0 0 0 0 0 0 0 0 0 0 0 0 0
0.37891 -0.00024193 0.0016798 0.0021318 0.00028125 0 0.0035832 -0.0057777 0.0055786 -0.0094232 0.0088175 0.012508 -0.0066433 0 0 0 0 0 0 0 0 0 0 0 0 0 0 0 0 0
0.38281 -0.0014691 0.00061313 -0.00082203 -0.00043212 0 0.0013899 -0.0050611 0.0019746 -0.0079504 0.0065509 0.0073035 -0.0015985 0 0 0 0 0 0 0 0 0 0 0 0 0 0 0 0 0
0.38672 -0.0026096 -0.00081202 -0.0026415 -0.00080239 0 -0.0016658 -0.0038192 -0.00090925 -0.006037 0.0027764 0.0014178 -0.0038543 0 0 0 0 0 0 0 0 0 0 0 0 0 0 0 0 0
0.39063 -0.0031986 -0.0014708 -0.0023302 -0.00057109 0 -0.0038684 -0.0011598 -0.002487 -0.003026 -0.0012142 -0.0045034 -0.0053224 0 0 0 0 0 0 0 0 0 0 0 0 0 0 0 0 0
0.39453 -0.002998 -0.0011149 -0.00071717 -7.0983e-05 0 -0.0045283 0.0027147 -0.0033485 0.0011908 -0.0045246 -0.0098988 0.0011091 0 0 0 0 0 0 0 0 0 0 0 0 0 0 0 0 0
0.39844 -0.0022167 -0.00041107 0.00040136 0.0001705 0 -0.0041291 0.0065618 -0.0045524 0.0059788 -0.006906 -0.014183 0.014472 0 0 0 0 0 0 0 0 0 0 0 0 0 0 0 0 0
0.40234 -0.0013281 -0.00011927 -0.0001729 -2.2612e-05 0 -0.0034745 0.0091105 -0.0064963 0.010269 -0.0083105 -0.016719 0.026579 0 0 0 0 0 0 0 0 0 0 0 0 0 0 0 0 0
0.40625 -0.00064903 -0.00030066 -0.0021425 -0.00034849 0 -0.00288 0.0098948 -0.0083925 0.01296 -0.0084337 -0.016919 0.029517 0 0 0 0 0 0 0 0 0 0 0 0 0 0 0 0 0
0.41016 -9.6137e-05 -0.00034563 -0.0041105 -0.00043324 0 -0.0022037 0.0091331 -0.0088339 0.013162 -0.0068845 -0.014411 0.022171 0 0 0 0 0 0 0 0 0 0 0 0 0 0 0 0 0
0.41406 0.00063576 0.00025473 -0.0047267 -0.00031001 0 -0.0014729 0.0070277 -0.0069524 0.010393 -0.0038352 -0.00923 0.0098675 0 0 0 0 0 0 0 0 0 0 0 0 0 0 0 0 0
0.41797 0.0016577 0.0012283 -0.0035504 -0.00042519 0 -0.0012025 0.00348 -0.0031479 0.0048919 -0.00035127 -0.0019584 -0.0013336 0 0 0 0 0 0 0 0 0 0 0 0 0 0 0 0 0
0.42188 0.0026649 0.00167 -0.0010925 -0.0011233 0 -0.0019197 -0.0013588 0.001226 -0.0021261 0.0021648 0.0062312 -0.0091403 0 0 0 0 0 0 0 0 0 0 0 0 0 0 0 0 0
0.42578 0.0031469 0.0009084 0.0016854 -0.0021377 0 -0.0033927 -0.0063812 0.0048794 -0.0086746 0.003048 0.013729 -0.014107 0 0 0 0 0 0 0 0 0 0 0 0 0 0 0 0 0
0.42969 0.0028238 -0.00076146 0.0038368 -0.0026624 0 -0.0045061 -0.0096957 0.0073521 -0.012839 0.0029403 0.01888 -0.015612 0 0 0 0 0 0 0 0 0 0 0 0 0 0 0 0 0
0.43359 0.0018716 -0.0022353 0.0046371 -0.0020174 0 -0.0041041 -0.0098524 0.0088722 -0.013804 0.0031933 0.020527 -0.010396 0 0 0 0 0 0 0 0 0 0 0 0 0 0 0 0 0
0.4375 0.00072004 -0.0025424 0.0037426 -0.00030747 0 -0.0020761 -0.0070858 0.0095584 -0.012254 0.0045449 0.018458 0.0040682 0 0 0 0 0 0 0 0 0 0 0 0 0 0 0 0 0
0.44141 -0.00034812 -0.0016974 0.001458 0.0015757 0 0.00039889 -0.0033052 0.0088708 -0.0097376 0.0062743 0.013469 0.025061 0 0 0 0 0 0 0 0 0 0 0 0 0 0 0 0 0
0.44531 -0.0013657 -0.00065042 -0.0011375 0.0026501 0 0.0017718 -0.00064479 0.0059752 -0.0074107 0.0066728 0.0069661 0.044439 0 0 0 0 0 0 0 0 0 0 0 0 0 0 0 0 0
0.44922 -0.0024478 -0.00038446 -0.0026052 0.0026142 0 0.0014051 0.00021537 0.00075867 -0.0051894 0.0044773 0.00029899 0.053815 0 0 0 0 0 0 0 0 0 0 0 0 0 0 0 0 0
0.45313 -0.0034347 -0.0010164 -0.0020602 0.0019901 0 4.2227e-05 0.00044583 -0.0054942 -0.0020215 2.1255e-05 -0.0057334 0.050408 0 0 0 0 0 0 0 0 0 0 0 0 0 0 0 0 0
0.45703 -0.0038468 -0.0017443 9.0358e-05 0.0015351 0 -0.00093825 0.0018076 -0.01056 0.0029398 -0.0048887 -0.010896 0.038164 0 0 0 0 0 0 0 0 0 0 0 0 0 0 0 0 0
0.46094 -0.0032643 -0.0016586 0.0023213 0.0015124 0 -0.00075338 0.0048829 -0.012656 0.0092452 -0.0082216 -0.015079 0.023592 0 0 0 0 0 0 0 0 0 0 0 0 0 0 0 0 0
0.46484 -0.0017761 -0.00061499 0.0030896 0.0015161 0 0.00019907 0.0083966 -0.011637 0.015047 -0.0090062 -0.017806 0.010834 0 0 0 0 0 0 0 0 0 0 0 0 0 0 0 0 0
0.46875 -1.6713e-05 0.00066177 0.0019947 0.00098474 0 0.00085064 0.010203 -0.00896 0.018068 -0.007654 -0.018142 0.0003951 0 0 0 0 0 0 0 0 0 0 0 0 0 0 0 0 0
0.47266 0.0013009 0.001298 -1.1753e-06 -0.00014542 0 0.0004818 0.0090022 -0.0064121 0.016904 -0.0052698 -0.015176 -0.0086003 0 0 0 0 0 0 0 0 0 0 0 0 0 0 0 0 0
0.47656 0.0019364 0.0010726 -0.0014701 -0.0013077 0 -0.00071286 0.0052819 -0.0046915 0.01175 -0.0027395 -0.0087882 -0.016364 0 0 0 0 0 0 0 0 0 0 0 0 0 0 0 0 0
0.48047 0.0022232 0.0005173 -0.0016955 -0.0018173 0 -0.0019207 0.00077438 -0.0030614 0.0041765 -0.00037385 -0.0001187 -0.022975 0 0 0 0 0 0 0 0 0 0 0 0 0 0 0 0 0
0.48438 0.0026174 0.00027068 -0.0010757 -0.00151 0 -0.0024358 -0.0029133 -0.00034695 -0.0037104 0.0018077 0.0086678 -0.029744 0 0 0 0 0 0 0 0 0 0 0 0 0 0 0 0 0
0.48828 0.003145 0.00039123 -0.00049063 -0.00087865 0 -0.0021031 -0.0052441 0.0036726 -0.010129 0.0036778 0.015283 -0.038212 0 0 0 0 0 0 0 0 0 0 0 0 0 0 0 0 0
0.49219 0.0033165 0.00035211 -0.00036933 -0.00059051 0 -0.0012195 -0.0065993 0.0077607 -0.014083 0.0049506 0.01835 -0.046884 0 0 0 0 0 0 0 0 0 0 0 0 0 0 0 0 0
0.49609 0.0026159 -0.00029038 -0.000402 -0.00087588 0 -0.00020749 -0.0074442 0.01007 -0.01539 0.0054289 0.017912 -0.049846 0 0 0 0 0 0 0 0 0 0 0 0 0 0 0 0 0
0.5 0.0010903 -0.0012783 -8.7874e-05 -0.0013724 0 0.00054077 -0.0077408 0.0095631 -0.014445 0.0051576 0.015109 -0.040626 0 0 0 0 0 0 0 0 0 0 0 0 0 0 0 0 0
0.50391 -0.00056064 -0.0017732 0.00057978 -0.0015315 0 0.00064977 -0.0070911 0.0067356 -0.011886 0.0042814 0.011278 -0.018959 0 0 0 0 0 0 0 0 0 0 0 0 0 0 0 0 0
0.50781 -0.0015216 -0.0011457 0.0010807 -0.001143 0 -0.00012378 -0.0052874 0.0030646 -0.0082697 0.0028294 0.0071256 0.0064531 0 0 0 0 0 0 0 0 0 0 0 0 0 0 0 0 0
0.51172 -0.0015357 0.00034755 0.0010016 -0.00046244 0 -0.0015551 -0.0026039 -0.00022994 -0.0038901 0.00076326 0.0025608 0.023456 0 0 0 0 0 0 0 0 0 0 0 0 0 0 0 0 0
0.51563 -0.0010798 0.0017122 0.0005772 0.00012488 0 -0.0027615 0.00043153 -0.0029425 0.0011512 -0.0017219 -0.0027413 0.026342 0 0 0 0 0 0 0 0 0 0 0 0 0 0 0 0 0
0.51953 -0.0008718 0.0020927 0.00046439 0.00049645 0 -0.0026019 0.0034396 -0.0055513 0.0066316 -0.0040295 -0.0085329 0.020769 0 0 0 0 0 0 0 0 0 0 0 0 0 0 0 0 0
0.52344 -0.0011742 0.0015417 0.00094127 0.00081704 0 -0.00057297 0.0062658 -0.0082698 0.011883 -0.0054464 -0.013627 0.018129 0 0 0 0 0 0 0 0 0 0 0 0 0 0 0 0 0
0.52734 -0.0015479 0.00092214 0.0014247 0.0012063 0 0.0025343 0.0086558 -0.010497 0.015764 -0.0056948 -0.016326 0.024022 0 0 0 0 0 0 0 0 0 0 0 0 0 0 0 0 0
0.53125 -0.0012765 0.0010242 0.00094103 0.0014635 0 0.0049498 0.009959 -0.011205 0.017056 -0.0051908 -0.015381 0.031994 0 0 0 0 0 0 0 0 0 0 0 0 0 0 0 0 0
0.53516 -5.7265e-05 0.0017556 -0.00081653 0.0012017 0 0.0051479 0.0093106 -0.0098233 0.015079 -0.0046543 -0.010815 0.029301 0 0 0 0 0 0 0 0 0 0 0 0 0 0 0 0 0
0.53906 0.0016758 0.0022077 -0.0029055 0.00028806 0 0.0030338 0.006266 -0.0067224 0.010139 -0.0043652 -0.0039863 0.0097856 0 0 0 0 0 0 0 0 0 0 0 0 0 0 0 0 0
0.54297 0.003068 0.0015503 -0.003714 -0.00087572 0 6.5996e-05 0.0013649 -0.0028658 0.003495 -0.0037859 0.0031297 -0.018479 0 0 0 0 0 0 0 0 0 0 0 0 0 0 0 0 0
0.54688 0.0034848 -0.00010557 -0.002267 -0.0015719 0 -0.0018272 -0.0039085 0.00093259 -0.0031387 -0.0019935 0.0089437 -0.038537 0 0 0 0 0 0 0 0 0 0 0 0 0 0 0 0 0
0.55078 0.0029104 -0.0017182 0.0009221 -0.0013263 0 -0.0016357 -0.0078291 0.0043464 -0.0082748 0.0013968 0.012835 -0.03832 0 0 0 0 0 0 0 0 0 0 0 0 0 0 0 0 0
0.55469 0.0018124 -0.0022067 0.0042367 -0.00029456 0 0.00017024 -0.0093278 0.0071983 -0.011182 0.0056347 0.014983 -0.020199 0 0 0 0 0 0 0 0 0 0 0 0 0 0 0 0 0
0.55859 0.00068345 -0.00139 0.0062074 0.00088744 0 0.0022466 -0.0084796 0.0089666 -0.012018 0.0091362 0.015718 0.0020682 0 0 0 0 0 0 0 0 0 0 0 0 0 0 0 0 0
0.5625 -0.00028909 -0.00010547 0.0064802 0.0016416 0 0.0034718 -0.006299 0.0088554 -0.011524 0.010465 0.014977 0.015271 0 0 0 0 0 0 0 0 0 0 0 0 0 0 0 0 0
0.56641 -0.0011743 0.00057777 0.0057036 0.0018644 0 0.0035545 -0.0040335 0.0065056 -0.010421 0.0092032 0.012339 0.015986 0 0 0 0 0 0 0 0 0 0 0 0 0 0 0 0 0
0.57031 -0.0020165 0.00029288 0.0046108 0.0018608 0 0.0028072 -0.0024266 0.0026288 -0.0088546 0.0060667 0.0075528 0.009467 0 0 0 0 0 0 0 0 0 0 0 0 0 0 0 0 0
0.57422 -0.002659 -0.00039672 0.0032833 0.0019181 0 0.001576 -0.0013826 -0.001219 -0.0062684 0.0022889 0.0010829 0.0014846 0 0 0 0 0 0 0 0 0 0 0 0 0 0 0 0 0
0.57813 -0.0028455 -0.00062679 0.0012764 0.0019838 0 1.8689e-05 -0.00019847 -0.0036973 -0.0019215 -0.0011294 -0.0058318 -0.0071204 0 0 0 0 0 0 0 0 0 0 0 0 0 0 0 0 0
0.58203 -0.0024616 -7.0247e-05 -0.0016475 0.0017602 0 -0.0016341 0.0017934 -0.0046597 0.0042193 -0.0037501 -0.011681 -0.017816 0 0 0 0 0 0 0 0 0 0 0 0 0 0 0 0 0
0.58594 -0.0016518 0.00080406 -0.0049938 0.0010837 0 -0.002829 0.00457 -0.0051056 0.010874 -0.0055262 -0.015353 -0.028185 0 0 0 0 0 0 0 0 0 0 0 0 0 0 0 0 0
0.58984 -0.00069647 0.0012337 -0.0077228 0.00016253 0 -0.0029332 0.0071974 -0.0060862 0.015759 -0.0064685 -0.016472 -0.030903 0 0 0 0 0 0 0 0 0 0 0 0 0 0 0 0 0
0.59375 0.00021051 0.00088454 -0.0088915 -0.00058323 0 -0.0018383 0.0082723 -0.0075591 0.016813 -0.0064949 -0.015198 -0.020582 0 0 0 0 0 0 0 0 0 0 0 0 0 0 0 0 0
0.59766 0.001059 0.00010117 -0.0081209 -0.00091217 0 -0.00027462 0.006816 -0.008271 0.01353 -0.005518 -0.011795 -0.0015458 0 0 0 0 0 0 0 0 0 0 0 0 0 0 0 0 0
0.60156 0.0019121 -0.00048781 -0.0055932 -0.00096768 0 0.00062128 0.0030374 -0.0068076 0.0073782 -0.0035944 -0.0064298 0.012851 0 0 0 0 0 0 0 0 0 0 0 0 0 0 0 0 0
0.60547 0.0027191 -0.00055835 -0.0018388 -0.0010811 0 0.00020396 -0.0016278 -0.0028694 0.00087365 -0.00098709 0.00056874 0.010653 0 0 0 0 0 0 0 0 0 0 0 0 0 0 0 0 0
0.60938 0.0032523 -0.00029372 0.002325 -0.0013751 0 -0.0011179 -0.0053153 0.0023553 -0.0040195 0.001868 0.0082578 -0.0076465 0 0 0 0 0 0 0 0 0 0 0 0 0 0 0 0 0
0.61328 0.003237 -6.9042e-05 0.0057603 -0.0015858 0 -0.0021919 -0.0068518 0.0069942 -0.0069249 0.0044388 0.014981 -0.028322 0 0 0 0 0 0 0 0 0 0 0 0 0 0 0 0 0
0.61719 0.0025648 -1.1584e-05 0.0072651 -0.0013058 0 -0.0020489 -0.0063892 0.0096996 -0.0087532 0.0062224 0.018913 -0.03544 0 0 0 0 0 0 0 0 0 0 0 0 0 0 0 0 0
0.62109 0.001409 9.0041e-05 0.0062477 -0.0004219 0 -0.00063987 -0.0050987 0.010241 -0.010435 0.0069298 0.018991 -0.0239 0 0 0 0 0 0 0 0 0 0 0 0 0 0 0 0 0
0.625 0.00014809 0.00046332 0.0033218 0.00068851 0 0.0012085 -0.0041929 0.0091629 -0.011864 0.0066331 0.015536 -0.0026918 0 0 0 0 0 0 0 0 0 0 0 0 0 0 0 0 0
0.62891 -0.00084171 0.00099758 0.00011271 0.0014169 0 0.002481 -0.0040482 0.0070712 -0.011968 0.0056972 0.010044 0.014052 0 0 0 0 0 0 0 0 0 0 0 0 0 0 0 0 0
0.63281 -0.0013807 0.001265 -0.0018189 0.0014189 0 0.0026528 -0.0040673 0.0043035 -0.0097435 0.0044581 0.0042397 0.01929 0 0 0 0 0 0 0 0 0 0 0 0 0 0 0 0 0
0.63672 -0.001544 0.00092161 -0.0021173 0.0008941 0 0.0018545 -0.0032855 0.0011557 -0.0052353 0.002895 -0.00090066 0.017283 0 0 0 0 0 0 0 0 0 0 0 0 0 0 0 0 0
0.64063 -0.0015573 8.9106e-05 -0.0017787 0.00039601 0 0.00057486 -0.0011664 -0.0018248 0.00041292 0.00066449 -0.0054054 0.016991 0 0 0 0 0 0 0 0 0 0 0 0 0 0 0 0 0
0.64453 -0.0016043 -0.00067986 -0.0020901 0.00034343 0 -0.00069006 0.0020149 -0.0039857 0.0057694 -0.0024206 -0.0096881 0.02228 0 0 0 0 0 0 0 0 0 0 0 0 0 0 0 0 0
0.64844 -0.0016717 -0.00084859 -0.0033093 0.00066903 0 -0.0015669 0.0053643 -0.0050629 0.0099252 -0.005861 -0.013634 0.028637 0 0 0 0 0 0 0 0 0 0 0 0 0 0 0 0 0
0.65234 -0.0015418 -0.00035466 -0.0043573 0.00090277 0 -0.0018037 0.0078478 -0.0054304 0.012578 -0.0084687 -0.016231 0.02868 0 0 0 0 0 0 0 0 0 0 0 0 0 0 0 0 0
0.65625 -0.00095382 0.00033461 -0.003857 0.00059729 0 -0.0013439 0.0086866 -0.0057061 0.01351 -0.009065 -0.016117 0.019898 0 0 0 0 0 0 0 0 0 0 0 0 0 0 0 0 0
0.66016 0.00016493 0.00061411 -0.0015316 -0.00028362 0 -0.00045359 0.0075397 -0.0060142 0.012246 -0.0073732 -0.012613 0.0067729 0 0 0 0 0 0 0 0 0 0 0 0 0 0 0 0 0
0.66406 0.0015703 0.00023092 0.0014036 -0.0013334 0 0.00033986 0.0045786 -0.0056611 0.0084103 -0.0043055 -0.006389 -0.0039694 0 0 0 0 0 0 0 0 0 0 0 0 0 0 0 0 0
0.66797 0.0027931 -0.0005394 0.0032559 -0.0020237 0 0.00061168 0.00051975 -0.0036595 0.0024733 -0.0013106 0.00079195 -0.009219 0 0 0 0 0 0 0 0 0 0 0 0 0 0 0 0 0
0.67188 0.0034083 -0.0011451 0.0033015 -0.0020859 0 0.00043656 -0.0034993 0.0002855 -0.0039954 0.00070435 0.0070489 -0.01052 0 0 0 0 0 0 0 0 0 0 0 0 0 0 0 0 0
0.67578 0.0032845 -0.0011919 0.0022812 -0.0016471 0 0.00038218 -0.0063336 0.0052141 -0.0090397 0.001935 0.011296 -0.010332 0 0 0 0 0 0 0 0 0 0 0 0 0 0 0 0 0
0.67969 0.0026224 -0.00070004 0.0015323 -0.0010513 0 0.00098879 -0.0074058 0.0093265 -0.011512 0.003223 0.013446 -0.0086662 0 0 0 0 0 0 0 0 0 0 0 0 0 0 0 0 0
0.68359 0.0017595 -2.3207e-05 0.0016848 -0.00056391 0 0.0021664 -0.0070319 0.01107 -0.011707 0.0050188 0.013903 -0.0040294 0 0 0 0 0 0 0 0 0 0 0 0 0 0 0 0 0
0.6875 0.00091955 0.00043882 0.0022192 -0.00021915 0 0.0031175 -0.0061511 0.01002 -0.010832 0.006742 0.012904 0.0029973 0 0 0 0 0 0 0 0 0 0 0 0 0 0 0 0 0
0.69141 0.00012195 0.00047839 0.0022311 8.9706e-05 0 0.0029521 -0.0055607 0.0069268 -0.0097992 0.0071489 0.010323 0.0085441 0 0 0 0 0 0 0 0 0 0 0 0 0 0 0 0 0
0.69531 -0.00069194 0.00012089 0.0015 0.00040772 0 0.0014929 -0.0052288 0.0030293 -0.0084119 0.0053791 0.005997 0.0088262 0 0 0 0 0 0 0 0 0 0 0 0 0 0 0 0 0
0.69922 -0.0014724 -0.00047814 0.0007057 0.00062239 0 -0.00045419 -0.0042765 -0.00068028 -0.0056811 0.001739 0.00020396 0.0046525 0 0 0 0 0 0 0 0 0 0 0 0 0 0 0 0 0
0.70313 -0.0020211 -0.001131 0.00060055 0.00057448 0 -0.0016316 -0.0017145 -0.0037226 -0.00092517 -0.0024461 -0.0061955 0.0016355 0 0 0 0 0 0 0 0 0 0 0 0 0 0 0 0 0
0.70703 -0.0021443 -0.0016343 0.0010776 0.00026109 0 -0.0012206 0.0026096 -0.0059414 0.0053463 -0.0057283 -0.012024 0.0049169 0 0 0 0 0 0 0 0 0 0 0 0 0 0 0 0 0
0.71094 -0.0018362 -0.001764 0.0011725 -9.1799e-05 0 0.00062769 0.0075982 -0.0072563 0.011509 -0.0073861 -0.01618 0.013322 0 0 0 0 0 0 0 0 0 0 0 0 0 0 0 0 0
0.71484 -0.0012899 -0.0013515 3.0009e-05 -0.00020228 0 0.0029621 0.011374 -0.0076364 0.015714 -0.0075881 -0.017867 0.01916 0 0 0 0 0 0 0 0 0 0 0 0 0 0 0 0 0
0.71875 -0.00071132 -0.00044772 -0.0021597 -2.2679e-05 0 0.0046429 0.012318 -0.0071921 0.01682 -0.0069153 -0.016623 0.014675 0 0 0 0 0 0 0 0 0 0 0 0 0 0 0 0 0
0.72266 -0.00012476 0.00056828 -0.004206 0.0001366 0 0.0048938 0.0099755 -0.006135 0.014744 -0.005799 -0.012394 -0.0004691 0 0 0 0 0 0 0 0 0 0 0 0 0 0 0 0 0
0.72656 0.00061476 0.0011043 -0.0048711 -0.00017022 0 0.0035463 0.0052698 -0.0045707 0.010225 -0.0043383 -0.0057349 -0.017641 0 0 0 0 0 0 0 0 0 0 0 0 0 0 0 0 0
0.73047 0.0015903 0.00071329 -0.0037624 -0.0010857 0 0.0010652 -4.3419e-05 -0.0023824 0.0044183 -0.0024853 0.0020462 -0.025303 0 0 0 0 0 0 0 0 0 0 0 0 0 0 0 0 0
0.73438 0.0025963 -0.00052461 -0.0013719 -0.0021773 0 -0.001536 -0.004286 0.00056754 -0.0014045 -0.00027373 0.0091448 -0.017545 0 0 0 0 0 0 0 0 0 0 0 0 0 0 0 0 0
0.73828 0.0031649 -0.0019207 0.0015595 -0.002644 0 -0.0029932 -0.0066139 0.0040395 -0.0061043 0.0021233 0.013944 0.001907 0 0 0 0 0 0 0 0 0 0 0 0 0 0 0 0 0
0.74219 0.0028682 -0.0025559 0.0045021 -0.0019231 0 -0.0024237 -0.0072533 0.007226 -0.0090159 0.0044354 0.015736 0.022846 0 0 0 0 0 0 0 0 0 0 0 0 0 0 0 0 0
0.74609 0.0016588 -0.0019175 0.0069532 -0.00022146 0 -2.8545e-05 -0.0071414 0.0090456 -0.010215 0.0062883 0.014935 0.035548 0 0 0 0 0 0 0 0 0 0 0 0 0 0 0 0 0
0.75 -4.3573e-05 -0.00032726 0.008059 0.0015203 0 0.0027637 -0.0071793 0.0087563 -0.010359 0.0071916 0.012572 0.035929 0 0 0 0 0 0 0 0 0 0 0 0 0 0 0 0 0
0.75391 -0.0015978 0.0012241 0.006841 0.0022841 0 0.0041214 -0.0075208 0.0064065 -0.010027 0.0067052 0.0094802 0.026071 0 0 0 0 0 0 0 0 0 0 0 0 0 0 0 0 0
0.75781 -0.0025252 0.0017768 0.0031073 0.0017505 0 0.0031735 -0.0073651 0.0027724 -0.0090606 0.0047933 0.0058124 0.011391 0 0 0 0 0 0 0 0 0 0 0 0 0 0 0 0 0
0.76172 -0.0027401 0.0011229 -0.0018623 0.00053651 0 0.00079563 -0.0054908 -0.0011241 -0.0065851 0.002057 0.0012751 -0.0025355 0 0 0 0 0 0 0 0 0 0 0 0 0 0 0 0 0
0.76563 -0.0024901 -4.1221e-05 -0.0058302 -0.00033436 0 -0.0010186 -0.0012774 -0.0045081 -0.001893 -0.00050453 -0.0041869 -0.01186 0 0 0 0 0 0 0 0 0 0 0 0 0 0 0 0 0
0.76953 -0.0021079 -0.0006851 -0.0071584 -0.00028909 0 -0.00082798 0.0044833 -0.0070278 0.0045207 -0.0021468 -0.0098788 -0.015198 0 0 0 0 0 0 0 0 0 0 0 0 0 0 0 0 0
0.77344 -0.001787 -0.00028484 -0.0060601 0.0003588 0 0.00097416 0.0096873 -0.0086271 0.010764 -0.0029042 -0.014469 -0.013658 0 0 0 0 0 0 0 0 0 0 0 0 0 0 0 0 0
0.77734 -0.0015183 0.00077009 -0.0042757 0.00077192 0 0.002494 0.012043 -0.0093518 0.014552 -0.0034448 -0.01663 -0.0099109 0 0 0 0 0 0 0 0 0 0 0 0 0 0 0 0 0
0.78125 -0.0011689 0.0015512 -0.0033626 0.00040067 0 0.0020775 0.010523 -0.0092527 0.014669 -0.0043059 -0.015705 -0.0062736 0 0 0 0 0 0 0 0 0 0 0 0 0 0 0 0 0
0.78516 -0.00060578 0.0014132 -0.0032132 -0.00051911 0 -0.00012064 0.0060727 -0.0083565 0.011672 -0.0052113 -0.011949 -0.0030896 0 0 0 0 0 0 0 0 0 0 0 0 0 0 0 0 0
0.78906 0.00020502 0.00053276 -0.0022966 -0.0012394 0 -0.0022452 0.00098539 -0.0066268 0.0072535 -0.0051793 -0.0062798 0.00081068 0 0 0 0 0 0 0 0 0 0 0 0 0 0 0 0 0
0.79297 0.001145 -0.00030705 0.00054938 -0.0012552 0 -0.0024744 -0.0026335 -0.0039686 0.0028716 -0.0034076 0.00015471 0.0055111 0 0 0 0 0 0 0 0 0 0 0 0 0 0 0 0 0
0.79688 0.0019457 -0.00046513 0.0045527 -0.00078402 0 -0.00074945 -0.0041657 -0.00039737 -0.0011083 -0.00014234 0.0063158 0.0078762 0 0 0 0 0 0 0 0 0 0 0 0 0 0 0 0 0
0.80078 0.0022777 -1.6297e-05 0.0073112 -0.00049173 0 0.0011739 -0.0045642 0.0036694 -0.0050745 0.0033112 0.011406 0.0029122 0 0 0 0 0 0 0 0 0 0 0 0 0 0 0 0 0
0.80469 0.0019207 0.00037856 0.006805 -0.00074701 0 0.0014206 -0.0052383 0.0072914 -0.0091136 0.0054985 0.014898 -0.011448 0 0 0 0 0 0 0 0 0 0 0 0 0 0 0 0 0
0.80859 0.00092844 0.0001593 0.0032346 -0.0011827 0 -0.00020207 -0.0067104 0.0093369 -0.012374 0.0058401 0.016525 -0.030237 0 0 0 0 0 0 0 0 0 0 0 0 0 0 0 0 0
0.8125 -0.00034824 -0.00056359 -0.0010839 -0.0010505 0 -0.0020507 -0.0081462 0.0091607 -0.013504 0.0048679 0.016234 -0.042704 0 0 0 0 0 0 0 0 0 0 0 0 0 0 0 0 0
0.81641 -0.0014405 -0.001105 -0.0036687 -4.5772e-05 0 -0.0022741 -0.0080747 0.0071 -0.011737 0.0035391 0.014063 -0.039396 0 0 0 0 0 0 0 0 0 0 0 0 0 0 0 0 0
0.82031 -0.0020387 -0.00086474 -0.0038088 0.0012408 0 -0.00059454 -0.0056246 0.0042821 -0.0075525 0.0023581 0.010043 -0.019907 0 0 0 0 0 0 0 0 0 0 0 0 0 0 0 0 0
0.82422 -0.0021592 9.2387e-05 -0.0027164 0.0017702 0 0.0015153 -0.0012485 0.0017963 -0.0023234 0.0011447 0.0042795 0.0053373 0 0 0 0 0 0 0 0 0 0 0 0 0 0 0 0 0
0.82813 -0.0020668 0.0010902 -0.0019465 0.0010338 0 0.0023851 0.0035703 -9.0636e-05 0.0026491 -0.00043959 -0.0027871 0.021423 0 0 0 0 0 0 0 0 0 0 0 0 0 0 0 0 0
0.83203 -0.0020152 0.0014591 -0.0018145 -0.00038202 0 0.0018005 0.0072707 -0.0019607 0.006772 -0.002272 -0.010141 0.018847 0 0 0 0 0 0 0 0 0 0 0 0 0 0 0 0 0
0.83594 -0.0020222 0.0011176 -0.0013943 -0.0012578 0 0.0010557 0.0090264 -0.0044503 0.0099597 -0.0037558 -0.016277 -0.0005389 0 0 0 0 0 0 0 0 0 0 0 0 0 0 0 0 0
0.83984 -0.0018616 0.00057862 7.6053e-05 -0.0008566 0 0.0013877 0.0089024 -0.0073578 0.012002 -0.0043972 -0.019685 -0.025674 0 0 0 0 0 0 0 0 0 0 0 0 0 0 0 0 0
0.84375 -0.0012648 0.00041975 0.002037 0.00035437 0 0.0024884 0.00747 -0.0095091 0.012319 -0.0042893 -0.019491 -0.044141 0 0 0 0 0 0 0 0 0 0 0 0 0 0 0 0 0
0.84766 -0.00016106 0.0007535 0.0030244 0.0011035 0 0.0027436 0.0053579 -0.0095633 0.010421 -0.0039209 -0.015824 -0.049438 0 0 0 0 0 0 0 0 0 0 0 0 0 0 0 0 0
0.85156 0.001225 0.0011835 0.0022267 0.00050881 0 0.0010396 0.0030666 -0.00706 0.0065698 -0.0034999 -0.0097006 -0.042988 0 0 0 0 0 0 0 0 0 0 0 0 0 0 0 0 0
0.85547 0.0024701 0.0012204 0.00046261 -0.0010514 0 -0.0017456 0.0009772 -0.002782 0.0018602 -0.0025671 -0.0025288 -0.031016 0 0 0 0 0 0 0 0 0 0 0 0 0 0 0 0 0
0.85938 0.0031566 0.00070729 -0.00056032 -0.0022425 0 -0.0032574 -0.00067677 0.0018509 -0.0024841 -0.00042169 0.0043901 -0.01985 0 0 0 0 0 0 0 0 0 0 0 0 0 0 0 0 0
0.86328 0.0030627 -0.00013344 5.9641e-06 -0.0020037 0 -0.0018748 -0.0019287 0.0057481 -0.0059439 0.0029857 0.010116 -0.012952 0 0 0 0 0 0 0 0 0 0 0 0 0 0 0 0 0
0.86719 0.0022568 -0.0009794 0.0012451 -0.00055916 0 0.0015125 -0.0030877 0.008589 -0.0088393 0.0066137 0.01406 -0.010425 0 0 0 0 0 0 0 0 0 0 0 0 0 0 0 0 0
0.87109 0.0010718 -0.0016551 0.0014438 0.00076096 0 0.0040339 -0.0044667 0.010444 -0.011605 0.0088978 0.015886 -0.0099832 0 0 0 0 0 0 0 0 0 0 0 0 0 0 0 0 0
0.875 -4.023e-05 -0.0021068 -1.4343e-05 0.00074487 0 0.0033556 -0.0059737 0.011127 -0.013923 0.0089025 0.015447 -0.0084675 0 0 0 0 0 0 0 0 0 0 0 0 0 0 0 0 0
0.87891 -0.00073426 -0.0022363 -0.0018285 -0.00056521 0 -0.00013342 -0.0069536 0.010075 -0.014616 0.0070146 0.012764 -0.0036812 0 0 0 0 0 0 0 0 0 0 0 0 0 0 0 0 0
0.88281 -0.00096789 -0.0018926 -0.0020007 -0.0018945 0 -0.0035789 -0.0065299 0.0069434 -0.012491 0.0045272 0.0080449 0.0039338 0 0 0 0 0 0 0 0 0 0 0 0 0 0 0 0 0
0.88672 -0.00102 -0.0010882 4.6407e-05 -0.0019035 0 -0.0041956 -0.0042527 0.0022998 -0.0074125 0.0025006 0.0017274 0.011034 0 0 0 0 0 0 0 0 0 0 0 0 0 0 0 0 0
0.89063 -0.0012673 -0.0001683 0.0026177 -0.00041965 0 -0.0017359 -0.00054018 -0.0024041 -0.00066438 0.00096254 -0.0053977 0.013427 0 0 0 0 0 0 0 0 0 0 0 0 0 0 0 0 0
0.89453 -0.0018464 0.00036311 0.0031409 0.0014035 0 0.0013932 0.0034672 -0.0057075 0.0057364 -0.00083132 -0.012111 0.009384 0 0 0 0 0 0 0 0 0 0 0 0 0 0 0 0 0
0.89844 -0.0024717 0.00028532 0.00055723 0.0021318 0 0.0024188 0.0065373 -0.0071336 0.010173 -0.0033783 -0.016934 0.0013941 0 0 0 0 0 0 0 0 0 0 0 0 0 0 0 0 0
0.90234 -0.002599 -6.6698e-05 -0.0035912 0.0013206 0 0.00069563 0.0079729 -0.0073711 0.012126 -0.0061541 -0.018644 -0.0056545 0 0 0 0 0 0 0 0 0 0 0 0 0 0 0 0 0
0.90625 -0.0018472 -4.8319e-05 -0.0064498 -0.00015296 0 -0.0019068 0.0078053 -0.0074326 0.01201 -0.0078258 -0.016891 -0.0086941 0 0 0 0 0 0 0 0 0 0 0 0 0 0 0 0 0
0.91016 -0.00034113 0.00068942 -0.0062984 -0.00095972 0 -0.0029574 0.0065292 -0.0075474 0.010507 -0.0072581 -0.012444 -0.0092525 0 0 0 0 0 0 0 0 0 0 0 0 0 0 0 0 0
0.91406 0.0013256 0.0018071 -0.003861 -0.000543 0 -0.0017784 0.0047037 -0.0068325 0.0080314 -0.0044175 -0.0067635 -0.011796 0 0 0 0 0 0 0 0 0 0 0 0 0 0 0 0 0
0.91797 0.0024914 0.0025157 -0.0013472 0.00043741 0 7.848e-05 0.0027287 -0.004104 0.0047018 -0.00043122 -0.0011466 -0.018729 0 0 0 0 0 0 0 0 0 0 0 0 0 0 0 0 0
0.92188 0.0028551 0.0022578 -0.00030929 0.00080911 0 0.00050923 0.00082862 0.00085131 0.00062288 0.0031687 0.0038956 -0.026686 0 0 0 0 0 0 0 0 0 0 0 0 0 0 0 0 0
0.92578 0.0025769 0.001185 -0.00043915 3.1478e-05 0 -0.0010713 -0.00091808 0.0066713 -0.0038808 0.0053416 0.0084853 -0.028131 0 0 0 0 0 0 0 0 0 0 0 0 0 0 0 0 0
0.92969 0.0020066 -2.2253e-05 -0.00034576 -0.0012996 0 -0.0032747 -0.0025845 0.011057 -0.0082541 0.0059293 0.012605 -0.017623 0 0 0 0 0 0 0 0 0 0 0 0 0 0 0 0 0
0.93359 0.0013362 -0.00079239 0.00068182 -0.0020259 0 -0.0042099 -0.0043215 0.012188 -0.011807 0.0054256 0.015468 0.0024717 0 0 0 0 0 0 0 0 0 0 0 0 0 0 0 0 0
0.9375 0.00051063 -0.0010999 0.00182 -0.0015045 0 -0.0033015 -0.0060995 0.0098153 -0.013778 0.0044812 0.015726 0.022163 0 0 0 0 0 0 0 0 0 0 0 0 0 0 0 0 0
0.94141 -0.00055627 -0.0012824 0.001595 -0.00017511 0 -0.0016624 -0.0074227 0.0052629 -0.013439 0.0035318 0.012455 0.030548 0 0 0 0 0 0 0 0 0 0 0 0 0 0 0 0 0
0.94531 -0.001732 -0.0014938 -0.0005032 0.00087846 0 -0.00078568 -0.007382 0.00043981 -0.010369 0.0026756 0.0060933 0.024064 0 0 0 0 0 0 0 0 0 0 0 0 0 0 0 0 0
0.94922 -0.0026714 -0.0014477 -0.0033878 0.00092824 0 -0.0010003 -0.0052324 -0.0032867 -0.0048683 0.0017198 -0.0015683 0.0096309 0 0 0 0 0 0 0 0 0 0 0 0 0 0 0 0 0
0.95313 -0.0030775 -0.00077494 -0.0053413 0.00022553 0 -0.001266 -0.0011588 -0.0055748 0.0018526 0.00033378 -0.0083973 -0.00019712 0 0 0 0 0 0 0 0 0 0 0 0 0 0 0 0 0
0.95703 -0.0029352 0.00039578 -0.005529 -0.00029879 0 -0.00042657 0.0034569 -0.0067953 0.0080246 -0.0016854 -0.013124 0.0032924 0 0 0 0 0 0 0 0 0 0 0 0 0 0 0 0 0
0.96094 -0.0024649 0.0013413 -0.0045093 5.9086e-05 0 0.0014576 0.0066951 -0.0074017 0.012126 -0.0041166 -0.015738 0.017982 0 0 0 0 0 0 0 0 0 0 0 0 0 0 0 0 0
0.96484 -0.0018573 0.0013617 -0.0033287 0.0011107 0 0.0030919 0.0073374 -0.0075558 0.013612 -0.0062209 -0.016823 0.031913 0 0 0 0 0 0 0 0 0 0 0 0 0 0 0 0 0
0.96875 -0.0010953 0.0005392 -0.0022932 0.0019415 0 0.0032431 0.0057259 -0.0071877 0.01301 -0.0070519 -0.016556 0.03196 0 0 0 0 0 0 0 0 0 0 0 0 0 0 0 0 0
0.97266 -7.6221e-05 -0.00020056 -0.000788 0.0017281 0 0.0019931 0.003467 -0.0062298 0.011298 -0.0060543 -0.014368 0.014139 0 0 0 0 0 0 0 0 0 0 0 0 0 0 0 0 0
0.97656 0.0010988 7.4459e-05 0.0016904 0.00046066 0 0.00067013 0.0021326 -0.0046944 0.0090902 -0.0035045 -0.009588 -0.012066 0 0 0 0 0 0 0 0 0 0 0 0 0 0 0 0 0
0.98047 0.0020208 0.0013097 0.0044902 -0.0010537 0 0.00053931 0.002002 -0.0025571 0.0062915 -0.00038953 -0.0024417 -0.029077 0 0 0 0 0 0 0 0 0 0 0 0 0 0 0 0 0
0.98438 0.0022384 0.0023315 0.006007 -0.0018705 0 0.0015786 0.00191 0.00030017 0.0024622 0.0022289 0.0055845 -0.023119 0 0 0 0 0 0 0 0 0 0 0 0 0 0 0 0 0
0.98828 0.0016711 0.0018339 0.0050713 -0.0016559 0 0.0025449 0.00035164 0.0038724 -0.0024673 0.0038501 0.012392 0.0056427 0 0 0 0 0 0 0 0 0 0 0 0 0 0 0 0 0
0.99219 0.0007454 -0.00036092 0.0021547 -0.00087445 0 0.0022261 -0.0030902 0.0076657 -0.0077616 0.0046485 0.016398 0.042313 0 0 0 0 0 0 0 0 0 0 0 0 0 0 0 0 0
0.99609 6.3077e-05 -0.0029605 -0.00087337 -0.00031219 0 0.00061774 -0.0072006 0.010584 -0.012075 0.0050305 0.017203 0.066922 0 0 0 0 0 0 0 0 0 0 0 0 0 0 0 0 0
1 -0.00011787 -0.0041749 -0.0022894 -0.00039379 0 -0.0011056 -0.009919 0.011359 -0.014103 0.005111 0.015353 0.067742 0 0 0 0 0 0 0 0 0 0 0 0 0 0 0 0 0
1.0039 -9.4002e-05 -0.0031748 -0.0019123 -0.00088233 0 -0.0017319 -0.0097787 0.0093474 -0.013208 0.004618 0.011596 0.048411 0 0 0 0 0 0 0 0 0 0 0 0 0 0 0 0 0
1.0078 -0.00039899 -0.0007396 -0.0010475 -0.0011704 0 -0.0011114 -0.0068393 0.0051074 -0.0096528 0.0032623 0.0064028 0.023623 0 0 0 0 0 0 0 0 0 0 0 0 0 0 0 0 0
1.0117 -0.0012536 0.0014565 -0.0010983 -0.0008546 0 -0.00017535 -0.0024685 0.00021826 -0.0044023 0.0011413 0.00013018 0.0071714 0 0 0 0 0 0 0 0 0 0 0 0 0 0 0 0 0
1.0156 -0.0023132 0.0022297 -0.0022323 -7.6304e-05 0 5.6504e-05 0.001677 -0.003627 0.0012861 -0.0012515 -0.0065051 0.0022409 0 0 0 0 0 0 0 0 0 0 0 0 0 0 0 0 0
1.0195 -0.0029503 0.0016931 -0.0033584 0.00063792 0 -0.00054181 0.0045683 -0.005624 0.0062614 -0.0033841 -0.012282 0.0015728 0 0 0 0 0 0 0 0 0 0 0 0 0 0 0 0 0
1.0234 -0.0027876 0.00086243 -0.0033317 0.0008522 0 -0.0011564 0.0060072 -0.0061828 0.0097487 -0.0049945 -0.015923 -0.0036371 0 0 0 0 0 0 0 0 0 0 0 0 0 0 0 0 0
1.0273 -0.0019631 0.00058315 -0.0021265 0.00057163 0 -0.00088546 0.0062402 -0.0063273 0.011457 -0.0060305 -0.016761 -0.014829 0 0 0 0 0 0 0 0 0 0 0 0 0 0 0 0 0
1.0313 -0.00091016 0.00085571 -0.00084092 0.00017238 0 0.00038379 0.0055469 -0.0066752 0.011512 -0.0063603 -0.015024 -0.025327 0 0 0 0 0 0 0 0 0 0 0 0 0 0 0 0 0
1.0352 6.6497e-05 0.0011068 -0.00060603 1.0211e-05 0 0.0018813 0.0041671 -0.0068638 0.010253 -0.0056849 -0.011517 -0.027802 0 0 0 0 0 0 0 0 0 0 0 0 0 0 0 0 0
1.0391 0.00095676 0.00096832 -0.0015138 8.8538e-05 0 0.0026469 0.0024285 -0.0058992 0.0079856 -0.0038507 -0.0070285 -0.022046 0 0 0 0 0 0 0 0 0 0 0 0 0 0 0 0 0
1.043 0.0018134 0.00068529 -0.0025625 9.4362e-05 0 0.0023143 0.00072683 -0.0031128 0.0048873 -0.0012474 -0.0020237 -0.015112 0 0 0 0 0 0 0 0 0 0 0 0 0 0 0 0 0
1.0469 0.0024499 0.00076791 -0.002571 -0.00024122 0 0.0013165 -0.00072291 0.0011167 0.0011073 0.0012256 0.0031939 -0.0137 0 0 0 0 0 0 0 0 0 0 0 0 0 0 0 0 0
1.0508 0.0024835 0.0013463 -0.0011396 -0.00080875 0 0.0004544 -0.0020653 0.0054896 -0.0030356 0.0027522 0.0081238 -0.016667 0 0 0 0 0 0 0 0 0 0 0 0 0 0 0 0 0
1.0547 0.0017406 0.0019694 0.0011622 -0.0011462 0 0.0003017 -0.0036076 0.0086216 -0.0069695 0.0032556 0.011957 -0.015632 0 0 0 0 0 0 0 0 0 0 0 0 0 0 0 0 0
1.0586 0.00058172 0.0020596 0.003366 -0.0008285 0 0.00092275 -0.0053489 0.0098479 -0.0099956 0.0034437 0.013848 -0.0035329 0 0 0 0 0 0 0 0 0 0 0 0 0 0 0 0 0
1.0625 -0.00028818 0.0015043 0.0047695 0.00012047 0 0.0019851 -0.0067088 0.0093542 -0.011516 0.004101 0.01331 0.017195 0 0 0 0 0 0 0 0 0 0 0 0 0 0 0 0 0
1.0664 -0.00043733 0.00072792 0.0051554 0.0011797 0 0.0030291 -0.0068139 0.0076601 -0.011176 0.0052344 0.0104 0.035166 0 0 0 0 0 0 0 0 0 0 0 0 0 0 0 0 0
1.0703 -0.00016401 0.0001825 0.0046105 0.0017163 0 0.0036708 -0.0051696 0.0050695 -0.0088645 0.0059039 0.0056162 0.039269 0 0 0 0 0 0 0 0 0 0 0 0 0 0 0 0 0
1.0742 -0.000271 -0.00015825 0.0033425 0.0014838 0 0.0037077 -0.0021289 0.0016429 -0.0047184 0.0049717 -0.00030216 0.028011 0 0 0 0 0 0 0 0 0 0 0 0 0 0 0 0 0
1.0781 -0.0012796 -0.00071875 0.0016803 0.00079374 0 0.0031781 0.0012812 -0.0023672 0.00073734 0.0021367 -0.0064563 0.01026 0 0 0 0 0 0 0 0 0 0 0 0 0 0 0 0 0
1.082 -0.002803 -0.001731 6.5825e-05 0.00020778 0 0.0023445 0.0040272 -0.0061916 0.0064232 -0.0016765 -0.011809 -0.0029792 0 0 0 0 0 0 0 0 0 0 0 0 0 0 0 0 0
1.0859 -0.0037259 -0.0027992 -0.0011724 2.6886e-05 0 0.0015302 0.0056392 -0.0088005 0.010823 -0.0049338 -0.015329 -0.0076463 0 0 0 0 0 0 0 0 0 0 0 0 0 0 0 0 0
1.0898 -0.0031084 -0.0031521 -0.0020979 4.627e-05 0 0.00087311 0.0062317 -0.0095712 0.012573 -0.0065573 -0.016326 -0.008137 0 0 0 0 0 0 0 0 0 0 0 0 0 0 0 0 0
1.0938 -0.0010257 -0.0023851 -0.0030972 -0.00019578 0 0.00022913 0.0060792 -0.0087145 0.011254 -0.0065143 -0.014742 -0.010761 0 0 0 0 0 0 0 0 0 0 0 0 0 0 0 0 0
1.0977 0.0014291 -0.00093765 -0.0043588 -0.00090639 0 -0.00061705 0.0052499 -0.0069901 0.0077626 -0.0054968 -0.01112 -0.0165 0 0 0 0 0 0 0 0 0 0 0 0 0 0 0 0 0
1.1016 0.0029998 0.00021932 -0.005375 -0.0017516 0 -0.00159 0.0036453 -0.0049579 0.003828 -0.0041223 -0.0062271 -0.020426 0 0 0 0 0 0 0 0 0 0 0 0 0 0 0 0 0
1.1055 0.0032166 0.00041371 -0.0051025 -0.0020893 0 -0.0022054 0.0013028 -0.0025192 0.00087467 -0.0024673 -0.00065892 -0.017682 0 0 0 0 0 0 0 0 0 0 0 0 0 0 0 0 0
1.1094 0.0026072 -0.00018728 -0.0028467 -0.0015355 0 -0.0019188 -0.001457 0.00074288 -0.00091796 -0.00031702 0.005199 -0.0091201 0 0 0 0 0 0 0 0 0 0 0 0 0 0 0 0 0
1.1133 0.0020405 -0.00084632 0.00087449 -0.00035478 0 -0.00067742 -0.0042203 0.0047215 -0.0025659 0.0022435 0.010834 -0.0004494 0 0 0 0 0 0 0 0 0 0 0 0 0 0 0 0 0
1.1172 0.0018734 -0.0010326 0.004392 0.00070076 0 0.00088415 -0.0067392 0.0083164 -0.0052055 0.0045902 0.015302 0.0039845 0 0 0 0 0 0 0 0 0 0 0 0 0 0 0 0 0
1.1211 0.0017046 -0.0008997 0.0059988 0.00098936 0 0.0018951 -0.0088795 0.0099347 -0.0088389 0.0059467 0.017386 0.0058646 0 0 0 0 0 0 0 0 0 0 0 0 0 0 0 0 0
1.125 0.00091064 -0.0009952 0.0052101 0.00050187 0 0.0019847 -0.010271 0.0086516 -0.011967 0.0059904 0.01624 0.010837 0 0 0 0 0 0 0 0 0 0 0 0 0 0 0 0 0
1.1289 -0.00061607 -0.0015491 0.0030257 -0.00014998 0 0.0015785 -0.010134 0.0050273 -0.012497 0.0050442 0.012 0.02182 0 0 0 0 0 0 0 0 0 0 0 0 0 0 0 0 0
1.1328 -0.0022639 -0.0021325 0.00093523 -0.00027245 0 0.0013934 -0.0077052 0.00080198 -0.0092717 0.0036652 0.0058201 0.034787 0 0 0 0 0 0 0 0 0 0 0 0 0 0 0 0 0
1.1367 -0.0032097 -0.0020745 -0.00040307 0.00030982 0 0.001585 -0.003058 -0.0023395 -0.0030284 0.0020836 -0.00075975 0.04159 0 0 0 0 0 0 0 0 0 0 0 0 0 0 0 0 0
1.1406 -0.0031162 -0.0012067 -0.0015476 0.0011054 0 0.0014411 0.0024581 -0.0039051 0.0039494 0.00010093 -0.006595 0.037154 0 0 0 0 0 0 0 0 0 0 0 0 0 0 0 0 0
1.1445 -0.0023475 -0.00012759 -0.0033699 0.0013751 0 6.0844e-05 0.0067809 -0.0046889 0.0092232 -0.0024337 -0.011235 0.023986 0 0 0 0 0 0 0 0 0 0 0 0 0 0 0 0 0
1.1484 -0.0015379 0.00033954 -0.0057867 0.00075194 0 -0.0025379 0.0084565 -0.005794 0.01158 -0.0050852 -0.014559 0.0098679 0 0 0 0 0 0 0 0 0 0 0 0 0 0 0 0 0
1.1523 -0.00098361 -2.4717e-05 -0.0074448 -0.00045373 0 -0.0049942 0.0076644 -0.0074791 0.011443 -0.0068606 -0.016214 0.0013847 0 0 0 0 0 0 0 0 0 0 0 0 0 0 0 0 0
1.1563 -0.0004598 -0.00057272 -0.0067638 -0.0014902 0 -0.005462 0.0060046 -0.0088269 0.01015 -0.006889 -0.015488 -0.00044166 0 0 0 0 0 0 0 0 0 0 0 0 0 0 0 0 0
1.1602 0.00039936 -0.00040048 -0.0034101 -0.0017186 0 -0.0031496 0.0051271 -0.0084718 0.0087759 -0.0051628 -0.01183 0.00092734 0 0 0 0 0 0 0 0 0 0 0 0 0 0 0 0 0
1.1641 0.0015882 0.00074306 0.00119 -0.0010386 0 0.0008087 0.0053393 -0.0057216 0.0074144 -0.0026254 -0.0055611 0.0017314 0 0 0 0 0 0 0 0 0 0 0 0 0 0 0 0 0
1.168 0.0026238 0.0021483 0.0048167 0.00010427 0 0.0040291 0.0054023 -0.0011443 0.0053415 -0.0004578 0.0019245 0.00055831 0 0 0 0 0 0 0 0 0 0 0 0 0 0 0 0 0
1.1719 0.0029526 0.0027641 0.0060681 0.0010685 0 0.0046411 0.0037072 0.0037761 0.0018172 0.0008397 0.0087464 -0.0022595 0 0 0 0 0 0 0 0 0 0 0 0 0 0 0 0 0
1.1758 0.0024545 0.0021593 0.0052213 0.0014215 0 0.0026814 -0.00018679 0.0075387 -0.0031415 0.0017579 0.013489 -0.0061626 0 0 0 0 0 0 0 0 0 0 0 0 0 0 0 0 0
1.1797 0.001545 0.00090549 0.0036921 0.0011361 0 -4.9417e-05 -0.0049787 0.0093564 -0.0085429 0.0031905 0.015766 -0.010179 0 0 0 0 0 0 0 0 0 0 0 0 0 0 0 0 0
1.1836 0.00078294 2.0138e-05 0.0027147 0.00052424 0 -0.0015062 -0.0084794 0.0092849 -0.012836 0.005451 0.015997 -0.011802 0 0 0 0 0 0 0 0 0 0 0 0 0 0 0 0 0
1.1875 0.0003739 1.9979e-05 0.002467 2.2247e-05 0 -0.00096786 -0.0091348 0.0078606 -0.014641 0.0077575 0.014683 -0.007933 0 0 0 0 0 0 0 0 0 0 0 0 0 0 0 0 0
1.1914 4.5144e-05 0.00049153 0.0022956 -2.8014e-05 0 0.00063271 -0.0069709 0.0056636 -0.013358 0.008662 0.011902 0.0014646 0 0 0 0 0 0 0 0 0 0 0 0 0 0 0 0 0
1.1953 -0.00060629 0.00056415 0.0016115 0.00047121 0 0.0017497 -0.0033199 0.0031089 -0.0093617 0.0071118 0.0074732 0.010833 0 0 0 0 0 0 0 0 0 0 0 0 0 0 0 0 0
1.1992 -0.0016415 -0.00020206 0.00049548 0.0013221 0 0.0015919 0.00025535 0.00046834 -0.0037721 0.0033104 0.0015817 0.012069 0 0 0 0 0 0 0 0 0 0 0 0 0 0 0 0 0
1.2031 -0.0026346 -0.0013734 -0.00049305 0.002104 0 0.00061854 0.0028821 -0.002048 0.0020448 -0.0012928 -0.0048018 0.0022341 0 0 0 0 0 0 0 0 0 0 0 0 0 0 0 0 0
1.207 -0.0029853 -0.0020438 -0.00095455 0.0023756 0 -0.00011758 0.0045378 -0.0042637 0.0069643 -0.004874 -0.010185 -0.011303 0 0 0 0 0 0 0 0 0 0 0 0 0 0 0 0 0
1.2109 -0.0024016 -0.0016673 -0.0010065 0.0019285 0 -1.6114e-05 0.0056064 -0.0060395 0.010375 -0.0063163 -0.013333 -0.0151 0 0 0 0 0 0 0 0 0 0 0 0 0 0 0 0 0
1.2148 -0.0011354 -0.00053053 -0.0010442 0.00093237 0 0.0006266 0.0063993 -0.007247 0.01216 -0.0057374 -0.013902 -0.0015879 0 0 0 0 0 0 0 0 0 0 0 0 0 0 0 0 0
1.2188 0.00020892 0.00054032 -0.0012568 -0.00015389 0 0.0010654 0.0069929 -0.0077157 0.012471 -0.0041545 -0.012382 0.021801 0 0 0 0 0 0 0 0 0 0 0 0 0 0 0 0 0
1.2227 0.0011018 0.00091561 -0.0014515 -0.00087005 0 0.00088084 0.0072853 -0.0072262 0.011477 -0.0026175 -0.0094655 0.036358 0 0 0 0 0 0 0 0 0 0 0 0 0 0 0 0 0
1.2266 0.0014011 0.00065184 -0.0013198 -0.0010335 0 0.00031513 0.0070295 -0.0056008 0.0092508 -0.0014839 -0.0054669 0.027586 0 0 0 0 0 0 0 0 0 0 0 0 0 0 0 0 0
1.2305 0.0013374 0.00033719 -0.00077023 -0.00079697 0 -5.4201e-05 0.0058306 -0.0028622 0.005829 -0.00033884 -0.00036517 -0.00062022 0 0 0 0 0 0 0 0 0 0 0 0 0 0 0 0 0
1.2344 0.0012446 0.00051079 6.3929e-05 -0.0004547 0 0.00013039 0.0033206 0.0006315 0.0013888 0.0014542 0.0055828 -0.026817 0 0 0 0 0 0 0 0 0 0 0 0 0 0 0 0 0
1.2383 0.00128 0.0012112 0.0010939 -0.00018245 0 0.00077708 -0.00042942 0.004177 -0.0035957 0.0040516 0.011328 -0.028939 0 0 0 0 0 0 0 0 0 0 0 0 0 0 0 0 0
1.2422 0.0013345 0.0020066 0.0024079 5.7471e-05 0 0.0015607 -0.0045792 0.0068954 -0.0083138 0.0068323 0.015243 -0.003381 0 0 0 0 0 0 0 0 0 0 0 0 0 0 0 0 0
1.2461 0.0011596 0.0023868 0.0040276 0.0003862 0 0.0022434 -0.0077183 0.008058 -0.011746 0.008721 0.01604 0.030743 0 0 0 0 0 0 0 0 0 0 0 0 0 0 0 0 0
1.25 0.00057949 0.0021237 0.0055608 0.00081391 0 0.0027506 -0.0086415 0.0074354 -0.012946 0.0088677 0.013648 0.046609 0 0 0 0 0 0 0 0 0 0 0 0 0 0 0 0 0
1.2539 -0.00036489 0.0013392 0.0062579 0.0011936 0 0.0030242 -0.0071617 0.0054515 -0.011409 0.0071713 0.0092769 0.031432 0 0 0 0 0 0 0 0 0 0 0 0 0 0 0 0 0
1.2578 -0.0014224 0.00033968 0.0055996 0.0013693 0 0.0029503 -0.0042522 0.0029764 -0.007354 0.0042866 0.0045279 -0.0035649 0 0 0 0 0 0 0 0 0 0 0 0 0 0 0 0 0
1.2617 -0.0022613 -0.00056255 0.0039026 0.0013509 0 0.0025185 -0.0013292 0.00081856 -0.0017586 0.0011749 0.00030345 -0.032959 0 0 0 0 0 0 0 0 0 0 0 0 0 0 0 0 0
1.2656 -0.0026293 -0.0011199 0.0022543 0.0013125 0 0.0020083 0.00075427 -0.00074919 0.0039728 -0.001417 -0.0035591 -0.037494 0 0 0 0 0 0 0 0 0 0 0 0 0 0 0 0 0
1.2695 -0.0024509 -0.0011742 0.0016627 0.0013948 0 0.0018793 0.0021539 -0.0020406 0.0085706 -0.0031807 -0.0076163 -0.017499 0 0 0 0 0 0 0 0 0 0 0 0 0 0 0 0 0
1.2734 -0.0018207 -0.00072698 0.0021247 0.001514 0 0.0023524 0.0035714 -0.0034932 0.011384 -0.0041131 -0.011754 0.010721 0 0 0 0 0 0 0 0 0 0 0 0 0 0 0 0 0
1.2773 -0.00092609 -1.2378e-05 0.0025311 0.0013961 0 0.0030801 0.0053604 -0.0050596 0.012475 -0.0042736 -0.01475 0.030158 0 0 0 0 0 0 0 0 0 0 0 0 0 0 0 0 0
1.2813 3.4898e-05 0.00056524 0.0016275 0.00084166 0 0.0033264 0.0070419 -0.0060148 0.012272 -0.0037035 -0.014951 0.035658 0 0 0 0 0 0 0 0 0 0 0 0 0 0 0 0 0
1.2852 0.00089231 0.00067163 -0.00076038 -2.3688e-05 0 0.002602 0.0076462 -0.0054268 0.011068 -0.0025361 -0.011526 0.033938 0 0 0 0 0 0 0 0 0 0 0 0 0 0 0 0 0
1.2891 0.0015125 0.0002977 -0.0033648 -0.00077758 0 0.001193 0.0065189 -0.0029371 0.0087748 -0.0010868 -0.0052294 0.033772 0 0 0 0 0 0 0 0 0 0 0 0 0 0 0 0 0
1.293 0.0018178 -0.00021379 -0.0043944 -0.0010229 0 2.7472e-05 0.0038426 0.00083228 0.0051375 0.00027152 0.0019818 0.037154 0 0 0 0 0 0 0 0 0 0 0 0 0 0 0 0 0
1.2969 0.001826 -0.00044144 -0.0029932 -0.00072937 0 -8.6257e-05 0.00046538 0.004631 0.00021513 0.0013804 0.0081533 0.039308 0 0 0 0 0 0 0 0 0 0 0 0 0 0 0 0 0
1.3008 0.0016602 -0.00024901 1.8656e-05 -0.00027047 0 0.0008151 -0.0026967 0.0073901 -0.0052937 0.00243 0.012335 0.035677 0 0 0 0 0 0 0 0 0 0 0 0 0 0 0 0 0
1.3047 0.0014699 8.2055e-05 0.0027759 -9.4672e-05 0 0.0018521 -0.0050894 0.008772 -0.010181 0.0037478 0.014625 0.027576 0 0 0 0 0 0 0 0 0 0 0 0 0 0 0 0 0
1.3086 0.0012921 8.6785e-05 0.0038236 -0.00030711 0 0.0020791 -0.0064788 0.009016 -0.013233 0.0053684 0.015397 0.020688 0 0 0 0 0 0 0 0 0 0 0 0 0 0 0 0 0
1.3125 0.00097479 -0.00047347 0.0031543 -0.00054201 0 0.0013471 -0.0066797 0.008345 -0.01374 0.0067759 0.014584 0.01857 0 0 0 0 0 0 0 0 0 0 0 0 0 0 0 0 0
1.3164 0.00027916 -0.0013803 0.0019924 -0.0002634 0 0.00045222 -0.0054931 0.0066253 -0.011687 0.0071198 0.011717 0.018408 0 0 0 0 0 0 0 0 0 0 0 0 0 0 0 0 0
1.3203 -0.0008744 -0.0021072 0.0016001 0.00074483 0 0.00040584 -0.0029777 0.0036627 -0.0076048 0.0058006 0.0066289 0.013741 0 0 0 0 0 0 0 0 0 0 0 0 0 0 0 0 0
1.3242 -0.0022162 -0.0022168 0.0021809 0.0021156 0 0.0014716 0.00028137 -0.00021219 -0.0023075 0.0029714 5.5526e-05 0.0017194 0 0 0 0 0 0 0 0 0 0 0 0 0 0 0 0 0
1.3281 -0.0031991 -0.0016682 0.0027786 0.0030971 0 0.0028401 0.0033117 -0.003992 0.0032766 -0.00046511 -0.0065199 -0.012272 0 0 0 0 0 0 0 0 0 0 0 0 0 0 0 0 0
1.332 -0.0033338 -0.00079151 0.0021563 0.0030686 0 0.0032495 0.0053006 -0.0065777 0.0081795 -0.003377 -0.011664 -0.01764 0 0 0 0 0 0 0 0 0 0 0 0 0 0 0 0 0
1.3359 -0.0025403 1.6117e-05 -0.00015054 0.0019755 0 0.0020247 0.0060946 -0.0075929 0.011533 -0.0050351 -0.014704 -0.0074072 0 0 0 0 0 0 0 0 0 0 0 0 0 0 0 0 0
1.3398 -0.0012177 0.00058794 -0.0034445 0.00036123 0 -0.00034339 0.0061806 -0.0075884 0.01283 -0.0053921 -0.015726 0.014504 0 0 0 0 0 0 0 0 0 0 0 0 0 0 0 0 0
1.3438 4.2176e-05 0.0010329 -0.0063349 -0.0010036 0 -0.0025418 0.006141 -0.0073574 0.012149 -0.0048726 -0.014989 0.034164 0 0 0 0 0 0 0 0 0 0 0 0 0 0 0 0 0
1.3477 0.00086244 0.0015247 -0.0075895 -0.0016026 0 -0.0033843 0.0060696 -0.0070132 0.010081 -0.0039423 -0.012438 0.03702 0 0 0 0 0 0 0 0 0 0 0 0 0 0 0 0 0
1.3516 0.0012675 0.0020532 -0.006741 -0.0014309 0 -0.0025932 0.0054676 -0.0058016 0.0073284 -0.0028352 -0.0078756 0.019111 0 0 0 0 0 0 0 0 0 0 0 0 0 0 0 0 0
1.3555 0.0015156 0.0023692 -0.0041608 -0.00089549 0 -0.00085873 0.003708 -0.0029347 0.0042539 -0.0015882 -0.0016171 -0.0086597 0 0 0 0 0 0 0 0 0 0 0 0 0 0 0 0 0
1.3594 0.0017699 0.0021648 -0.00074426 -0.00048305 0 0.00075376 0.00065679 0.0013369 0.00076655 -0.00022294 0.0051038 -0.027299 0 0 0 0 0 0 0 0 0 0 0 0 0 0 0 0 0
1.3633 0.0019337 0.001329 0.0025023 -0.00044384 0 0.0015168 -0.0030577 0.0055307 -0.0033117 0.0011683 0.010533 -0.023333 0 0 0 0 0 0 0 0 0 0 0 0 0 0 0 0 0
1.3672 0.0017873 7.0615e-05 0.0047908 -0.00067332 0 0.0013688 -0.0063066 0.0079386 -0.0076917 0.0024922 0.013364 0.00078224 0 0 0 0 0 0 0 0 0 0 0 0 0 0 0 0 0
1.3711 0.0012528 -0.0011758 0.0057543 -0.00082255 0 0.0007476 -0.0080182 0.0079528 -0.011379 0.003722 0.013464 0.027852 0 0 0 0 0 0 0 0 0 0 0 0 0 0 0 0 0
1.375 0.00049227 -0.0019753 0.0054922 -0.00054026 0 0.00018131 -0.0076523 0.0064505 -0.013041 0.0048077 0.011709 0.038632 0 0 0 0 0 0 0 0 0 0 0 0 0 0 0 0 0
1.3789 -0.00025671 -0.0020941 0.0044089 0.00029402 0 -4.2213e-05 -0.0053761 0.0048465 -0.011785 0.005489 0.0090992 0.026551 0 0 0 0 0 0 0 0 0 0 0 0 0 0 0 0 0
1.3828 -0.0009127 -0.0015811 0.0028932 0.0014634 0 2.4223e-05 -0.0019539 0.0037243 -0.0077965 0.0052516 0.0059597 0.0026728 0 0 0 0 0 0 0 0 0 0 0 0 0 0 0 0 0
1.3867 -0.0015746 -0.00072896 0.0010568 0.0024913 0 8.7106e-05 0.0015449 0.0023887 -0.0023565 0.0035963 0.0019325 -0.013505 0 0 0 0 0 0 0 0 0 0 0 0 0 0 0 0 0
1.3906 -0.0022942 4.2622e-05 -0.0012255 0.0028761 0 -0.00018109 0.0041449 -0.00021692 0.0028107 0.00049542 -0.0032778 -0.010063 0 0 0 0 0 0 0 0 0 0 0 0 0 0 0 0 0
1.3945 -0.0028514 0.00035571 -0.0039573 0.0023706 0 -0.00091206 0.0053695 -0.0041517 0.0064296 -0.0033248 -0.0091356 0.0079481 0 0 0 0 0 0 0 0 0 0 0 0 0 0 0 0 0
1.3984 -0.0028238 6.8426e-05 -0.006656 0.0011454 0 -0.0018834 0.0054559 -0.0080555 0.0082343 -0.0065772 -0.014207 0.023741 0 0 0 0 0 0 0 0 0 0 0 0 0 0 0 0 0
1.4023 -0.0019518 -0.00058873 -0.008375 -0.00027473 0 -0.0025504 0.0051663 -0.01013 0.0088579 -0.00804 -0.016866 0.023885 0 0 0 0 0 0 0 0 0 0 0 0 0 0 0 0 0
1.4063 -0.00046955 -0.0010707 -0.0082103 -0.0012794 0 -0.0023251 0.0052062 -0.0095957 0.0091579 -0.0072301 -0.016206 0.0096862 0 0 0 0 0 0 0 0 0 0 0 0 0 0 0 0 0
1.4102 0.0009547 -0.00083661 -0.0059432 -0.0014912 0 -0.00098754 0.0056067 -0.007227 0.0094434 -0.0046699 -0.012462 -0.0052584 0 0 0 0 0 0 0 0 0 0 0 0 0 0 0 0 0
1.4141 0.0016789 0.00021262 -0.0022979 -0.00093983 0 0.001049 0.0055743 -0.0044837 0.0091334 -0.0015604 -0.0067527 -0.0085446 0 0 0 0 0 0 0 0 0 0 0 0 0 0 0 0 0
1.418 0.0015712 0.0015102 0.0014206 1.6371e-06 0 0.0028613 0.0040261 -0.0021442 0.0071165 0.00092593 -0.00046001 -0.00037889 0 0 0 0 0 0 0 0 0 0 0 0 0 0 0 0 0
1.4219 0.001085 0.0020923 0.004036 0.00085541 0 0.0035179 0.00048925 0.00019504 0.0026336 0.0022782 0.0052706 0.0079206 0 0 0 0 0 0 0 0 0 0 0 0 0 0 0 0 0
1.4258 0.00084816 0.0012877 0.0050294 0.0012904 0 0.0026474 -0.0043187 0.0032978 -0.0038762 0.0028148 0.0097041 0.0064264 0 0 0 0 0 0 0 0 0 0 0 0 0 0 0 0 0
1.4297 0.0011218 -0.00065479 0.004564 0.0012475 0 0.00068245 -0.0087194 0.007043 -0.010594 0.0033017 0.012471 -0.0027054 0 0 0 0 0 0 0 0 0 0 0 0 0 0 0 0 0
1.4336 0.0015951 -0.002566 0.0031374 0.00090498 0 -0.0013945 -0.011004 0.010082 -0.01507 0.0042909 0.01348 -0.0073257 0 0 0 0 0 0 0 0 0 0 0 0 0 0 0 0 0
1.4375 0.0016721 -0.0031254 0.0012521 0.00054463 0 -0.0026281 -0.010415 0.010807 -0.015543 0.0056258 0.012835 0.0017854 0 0 0 0 0 0 0 0 0 0 0 0 0 0 0 0 0
1.4414 0.00097685 -0.0018926 -0.00066038 0.00040088 0 -0.0026057 -0.0075032 0.0087127 -0.011998 0.0064634 0.010709 0.02027 0 0 0 0 0 0 0 0 0 0 0 0 0 0 0 0 0
1.4453 -0.00035264 0.00023665 -0.0021729 0.00055021 0 -0.0016083 -0.0036744 0.0048502 -0.0061958 0.0058337 0.0072143 0.032947 0 0 0 0 0 0 0 0 0 0 0 0 0 0 0 0 0
1.4492 -0.0017804 0.0016167 -0.0029213 0.00086957 0 -0.00036556 -0.00031736 0.0009595 -0.00059785 0.0033752 0.0024384 0.027748 0 0 0 0 0 0 0 0 0 0 0 0 0 0 0 0 0
1.4531 -0.0027358 0.0011107 -0.002846 0.0010859 0 0.00038025 0.0018717 -0.001855 0.0031147 -0.0002745 -0.0033027 0.007212 0 0 0 0 0 0 0 0 0 0 0 0 0 0 0 0 0
1.457 -0.0029067 -0.00097122 -0.00236 0.0009197 0 0.00023788 0.0029994 -0.0036651 0.0048732 -0.0037618 -0.0091861 -0.013849 0 0 0 0 0 0 0 0 0 0 0 0 0 0 0 0 0
1.4609 -0.0022946 -0.003062 -0.0021455 0.00027101 0 -0.00069772 0.0035975 -0.0050886 0.0058421 -0.0058265 -0.013924 -0.022179 0 0 0 0 0 0 0 0 0 0 0 0 0 0 0 0 0
1.4648 -0.0011112 -0.0035567 -0.0026141 -0.00066612 0 -0.0019506 0.0041175 -0.0062724 0.0071869 -0.0060752 -0.016254 -0.017597 0 0 0 0 0 0 0 0 0 0 0 0 0 0 0 0 0
1.4688 0.00032006 -0.0020779 -0.003463 -0.0014666 0 -0.0029242 0.0046269 -0.0065823 0.0089951 -0.005136 -0.015592 -0.010952 0 0 0 0 0 0 0 0 0 0 0 0 0 0 0 0 0
1.4727 0.0016119 0.00026693 -0.0037794 -0.0017147 0 -0.0031926 0.0048189 -0.0052856 0.010187 -0.0040678 -0.012313 -0.011162 0 0 0 0 0 0 0 0 0 0 0 0 0 0 0 0 0
1.4766 0.0023984 0.0018439 -0.0027143 -0.0012793 0 -0.0026898 0.0042471 -0.0024601 0.0094157 -0.0034834 -0.0074153 -0.015131 0 0 0 0 0 0 0 0 0 0 0 0 0 0 0 0 0
1.4805 0.0025036 0.0018367 -0.00021989 -0.00042084 0 -0.001702 0.0026249 0.00085052 0.0061603 -0.003096 -0.001861 -0.011193 0 0 0 0 0 0 0 0 0 0 0 0 0 0 0 0 0
1.4844 0.0020831 0.00082311 0.0027703 0.00037042 0 -0.00066248 4.3874e-05 0.0034161 0.0011483 -0.0020614 0.0038139 0.0074563 0 0 0 0 0 0 0 0 0 0 0 0 0 0 0 0 0
1.4883 0.0015572 0.00012714 0.0049106 0.00070649 0 0.00011785 -0.0029833 0.0047544 -0.0041378 0.00017608 0.0092887 0.033453 0 0 0 0 0 0 0 0 0 0 0 0 0 0 0 0 0
1.4922 0.0013092 0.00056946 0.0053335 0.00056462 0 0.00059494 -0.0056866 0.0053101 -0.0083456 0.0032521 0.013937 0.050272 0 0 0 0 0 0 0 0 0 0 0 0 0 0 0 0 0
1.4961 0.0013707 0.001742 0.0041724 0.00027844 0 0.00090489 -0.0073389 0.0057584 -0.010798 0.0060033 0.016641 0.047058 0 0 0 0 0 0 0 0 0 0 0 0 0 0 0 0 0
1.5 0.0013865 0.002418 0.0023466 0.00025852 0 0.0011352 -0.0075368 0.0061876 -0.011413 0.0072395 0.016299 0.028586 0 0 0 0 0 0 0 0 0 0 0 0 0 0 0 0 0
1.5039 0.00093247 0.0016745 0.0008447 0.00065414 0 0.0011776 -0.0063077 0.0059943 -0.010306 0.0065272 0.012664 0.010337 0 0 0 0 0 0 0 0 0 0 0 0 0 0 0 0 0
1.5078 -6.8536e-05 -0.00029734 0.00010674 0.0012198 0 0.0008255 -0.0040011 0.0045549 -0.0075972 0.0043737 0.0067693 0.0036597 0 0 0 0 0 0 0 0 0 0 0 0 0 0 0 0 0
1.5117 -0.0012092 -0.0023766 -5.6193e-05 0.0014966 0 4.9479e-05 -0.001077 0.0019545 -0.0035591 0.0017441 0.00043871 0.005971 0 0 0 0 0 0 0 0 0 0 0 0 0 0 0 0 0
1.5156 -0.0018806 -0.0034489 -6.6183e-05 0.0011757 0 -0.00081153 0.002047 -0.00097204 0.0011608 -0.00060422 -0.004773 0.0056685 0 0 0 0 0 0 0 0 0 0 0 0 0 0 0 0 0
1.5195 -0.001742 -0.0032258 -0.00013843 0.00036719 0 -0.0011758 0.0050102 -0.0033042 0.0056296 -0.0024185 -0.0083641 -0.0036734 0 0 0 0 0 0 0 0 0 0 0 0 0 0 0 0 0
1.5234 -0.00097068 -0.0022814 -0.00017354 -0.00044125 0 -0.00062887 0.0074508 -0.004716 0.0090248 -0.0037464 -0.01075 -0.01483 0 0 0 0 0 0 0 0 0 0 0 0 0 0 0 0 0
1.5273 -8.4111e-05 -0.0014082 1.2888e-05 -0.00071944 0 0.00069355 0.0089917 -0.0055092 0.010977 -0.0045743 -0.01239 -0.01342 0 0 0 0 0 0 0 0 0 0 0 0 0 0 0 0 0
1.5313 0.00048974 -0.00096136 0.00042911 -0.00028479 0 0.0020959 0.009323 -0.0060222 0.011525 -0.0047215 -0.013015 0.0067109 0 0 0 0 0 0 0 0 0 0 0 0 0 0 0 0 0
1.5352 0.00071014 -0.00074717 0.00089528 0.00054413 0 0.0027631 0.0083194 -0.0060724 0.01076 -0.0040538 -0.0117 0.034716 0 0 0 0 0 0 0 0 0 0 0 0 0 0 0 0 0
1.5391 0.00085049 -0.00041174 0.0012653 0.0011564 0 0.0023524 0.0061041 -0.0050351 0.0085801 -0.0027112 -0.0077364 0.050103 0 0 0 0 0 0 0 0 0 0 0 0 0 0 0 0 0
1.543 0.0011647 0.00015552 0.0016134 0.0010802 0 0.0012744 0.0030272 -0.002506 0.0048677 -0.0010492 -0.0015187 0.040168 0 0 0 0 0 0 0 0 0 0 0 0 0 0 0 0 0
1.5469 0.0016209 0.00078264 0.0021549 0.00032444 0 0.00040806 -0.0003976 0.0010913 -6.8449e-05 0.00065632 0.0053592 0.01155 0 0 0 0 0 0 0 0 0 0 0 0 0 0 0 0 0
1.5508 0.0019309 0.0012672 0.0029494 -0.00062188 0 0.00043127 -0.0035641 0.0045545 -0.0052759 0.0023867 0.010934 -0.014812 0 0 0 0 0 0 0 0 0 0 0 0 0 0 0 0 0
1.5547 0.001811 0.0015661 0.0036869 -0.0011358 0 0.001269 -0.0058737 0.0066086 -0.0094836 0.0041972 0.013957 -0.020842 0 0 0 0 0 0 0 0 0 0 0 0 0 0 0 0 0
1.5586 0.0012109 0.0017266 0.0038144 -0.00089528 0 0.0021051 -0.0068959 0.0066961 -0.011766 0.0058435 0.014376 -0.0054495 0 0 0 0 0 0 0 0 0 0 0 0 0 0 0 0 0
1.5625 0.00031648 0.0017166 0.0029598 -8.3644e-05 0 0.0019841 -0.0065455 0.0052331 -0.011984 0.0066647 0.012923 0.016136 0 0 0 0 0 0 0 0 0 0 0 0 0 0 0 0 0
1.5664 -0.00063 0.0014285 0.0013067 0.00077328 0 0.00056179 -0.0051418 0.0031891 -0.010635 0.0059743 0.010275 0.026131 0 0 0 0 0 0 0 0 0 0 0 0 0 0 0 0 0
1.5703 -0.0014893 0.00088507 -0.00043701 0.0011874 0 -0.0015759 -0.0032482 0.0013752 -0.0082913 0.0036821 0.0065592 0.018518 0 0 0 0 0 0 0 0 0 0 0 0 0 0 0 0 0
1.5742 -0.0022183 0.00037494 -0.0015179 0.0010045 0 -0.003298 -0.0013508 -1.5766e-05 -0.0051914 0.00055608 0.0016165 0.0022925 0 0 0 0 0 0 0 0 0 0 0 0 0 0 0 0 0
1.5781 -0.0027445 0.00027275 -0.0017064 0.00041362 0 -0.0037402 0.00039749 -0.0013423 -0.001342 -0.0022128 -0.0043142 -0.00753 0 0 0 0 0 0 0 0 0 0 0 0 0 0 0 0 0
1.582 -0.002895 0.00065854 -0.0014779 -0.00027448 0 -0.0029195 0.0021549 -0.0030584 0.0030281 -0.0038405 -0.010181 -0.002377 0 0 0 0 0 0 0 0 0 0 0 0 0 0 0 0 0
1.5859 -0.0024841 0.0011377 -0.0016087 -0.00084784 0 -0.0016636 0.0040867 -0.0052352 0.0071882 -0.0044565 -0.014432 0.014012 0 0 0 0 0 0 0 0 0 0 0 0 0 0 0 0 0
1.5898 -0.0014915 0.0011237 -0.0024808 -0.0012291 0 -0.00091176 0.0060164 -0.0073839 0.01013 -0.0048108 -0.015844 0.029635 0 0 0 0 0 0 0 0 0 0 0 0 0 0 0 0 0
1.5938 -0.00015427 0.00037832 -0.0036705 -0.0013632 0 -0.0009612 0.0073355 -0.008671 0.011111 -0.0054241 -0.01421 0.033607 0 0 0 0 0 0 0 0 0 0 0 0 0 0 0 0 0
1.5977 0.0011365 -0.00070416 -0.0042042 -0.0011469 0 -0.0012856 0.0072842 -0.0083775 0.010021 -0.005958 -0.010327 0.023416 0 0 0 0 0 0 0 0 0 0 0 0 0 0 0 0 0
1.6016 0.0020666 -0.0013806 -0.003324 -0.00052823 0 -0.0010769 0.0054356 -0.0063198 0.0072843 -0.0054111 -0.0053302 0.005524 0 0 0 0 0 0 0 0 0 0 0 0 0 0 0 0 0
1.6055 0.0025724 -0.0011768 -0.0011502 0.00032097 0 -3.6095e-05 0.0020516 -0.0029769 0.0034802 -0.0030093 3.951e-05 -0.0099843 0 0 0 0 0 0 0 0 0 0 0 0 0 0 0 0 0
1.6094 0.0028137 -0.00026899 0.0013248 0.00098433 0 0.0012886 -0.0019359 0.00074591 -0.00090067 0.00098224 0.0056007 -0.016368 0 0 0 0 0 0 0 0 0 0 0 0 0 0 0 0 0
1.6133 0.0029692 0.00072016 0.0029354 0.0010465 0 0.0019341 -0.0053192 0.00395 -0.0053677 0.0052414 0.011235 -0.014064 0 0 0 0 0 0 0 0 0 0 0 0 0 0 0 0 0
1.6172 0.0030287 0.0012891 0.003176 0.00044128 0 0.0013534 -0.0071576 0.0060832 -0.0092445 0.0081939 0.016234 -0.0090207 0 0 0 0 0 0 0 0 0 0 0 0 0 0 0 0 0
1.6211 0.0027615 0.0014295 0.0024824 -0.00041945 0 -9.371e-05 -0.0071638 0.0069939 -0.011746 0.008974 0.019196 -0.0069531 0 0 0 0 0 0 0 0 0 0 0 0 0 0 0 0 0
1.625 0.001905 0.0014732 0.0017538 -0.00090862 0 -0.0014412 -0.0057342 0.0067528 -0.012356 0.007795 0.018713 -0.008053 0 0 0 0 0 0 0 0 0 0 0 0 0 0 0 0 0
1.6289 0.00043586 0.0016321 0.0015614 -0.00066387 0 -0.0019393 -0.003624 0.0054756 -0.011151 0.0055446 0.014388 -0.0067545 0 0 0 0 0 0 0 0 0 0 0 0 0 0 0 0 0
1.6328 -0.0012959 0.0017431 0.0017434 0.00011855 0 -0.0016444 -0.0014753 0.0033134 -0.0086863 0.003069 0.0073554 0.0026937 0 0 0 0 0 0 0 0 0 0 0 0 0 0 0 0 0
1.6367 -0.0027009 0.0014746 0.0017029 0.00084589 0 -0.0012365 0.00050439 0.00055505 -0.005508 0.00076884 -0.00022722 0.019416 0 0 0 0 0 0 0 0 0 0 0 0 0 0 0 0 0
1.6406 -0.003286 0.00074249 0.0010644 0.0010225 0 -0.0012514 0.0025003 -0.0023584 -0.0017885 -0.0012826 -0.006384 0.03445 0 0 0 0 0 0 0 0 0 0 0 0 0 0 0 0 0
1.6445 -0.0029569 -0.00013372 3.5456e-05 0.00065023 0 -0.0014898 0.0047172 -0.0049868 0.0025052 -0.0030042 -0.010335 0.037135 0 0 0 0 0 0 0 0 0 0 0 0 0 0 0 0 0
1.6484 -0.0020596 -0.00069829 -0.00085174 0.00018958 0 -0.0012046 0.0069717 -0.0070599 0.0070478 -0.0041801 -0.01253 0.024491 0 0 0 0 0 0 0 0 0 0 0 0 0 0 0 0 0
1.6523 -0.0011171 -0.00074648 -0.0013012 0.00013025 0 8.8308e-05 0.0086078 -0.0084431 0.010822 -0.0046382 -0.013731 0.0049094 0 0 0 0 0 0 0 0 0 0 0 0 0 0 0 0 0
1.6563 -0.00045724 -0.00040813 -0.0014948 0.00056354 0 0.0019762 0.0088637 -0.0089149 0.012502 -0.0044493 -0.013979 -0.0081501 0 0 0 0 0 0 0 0 0 0 0 0 0 0 0 0 0
1.6602 -2.1297e-05 0.0001285 -0.001743 0.001131 0 0.0033692 0.007433 -0.0080548 0.011338 -0.0038527 -0.012401 -0.0075097 0 0 0 0 0 0 0 0 0 0 0 0 0 0 0 0 0
1.6641 0.00049818 0.00088036 -0.001933 0.0013676 0 0.003442 0.0047532 -0.0055172 0.0077788 -0.0029566 -0.0080523 0.0016353 0 0 0 0 0 0 0 0 0 0 0 0 0 0 0 0 0
1.668 0.0013116 0.0019565 -0.001437 0.0011078 0 0.0024233 0.0017413 -0.0015539 0.0031915 -0.001567 -0.0010855 0.0068712 0 0 0 0 0 0 0 0 0 0 0 0 0 0 0 0 0
1.6719 0.0022767 0.0031671 0.00028954 0.00059605 0 0.001438 -0.00083197 0.0027403 -0.0011135 0.00059596 0.0068252 0.00038006 0 0 0 0 0 0 0 0 0 0 0 0 0 0 0 0 0
1.6758 0.002955 0.0038546 0.0029441 0.00024356 0 0.0014772 -0.002796 0.0058846 -0.0046955 0.003445 0.013256 -0.013747 0 0 0 0 0 0 0 0 0 0 0 0 0 0 0 0 0
1.6797 0.0029295 0.0032972 0.0052704 0.00028761 0 0.0024352 -0.0044545 0.0069656 -0.0078883 0.0062891 0.016442 -0.023638 0 0 0 0 0 0 0 0 0 0 0 0 0 0 0 0 0
1.6836 0.0021133 0.0014203 0.0058992 0.00065482 0 0.0031596 -0.0059977 0.0062985 -0.010922 0.0081185 0.016194 -0.020991 0 0 0 0 0 0 0 0 0 0 0 0 0 0 0 0 0
1.6875 0.00079458 -0.00088534 0.0045062 0.0010939 0 0.0025414 -0.0070258 0.0051161 -0.013163 0.0082309 0.013646 -0.0084205 0 0 0 0 0 0 0 0 0 0 0 0 0 0 0 0 0
1.6914 -0.00059033 -0.0022811 0.002237 0.0013936 0 0.00067113 -0.0066965 0.0044368 -0.013285 0.0066796 0.010119 0.0041304 0 0 0 0 0 0 0 0 0 0 0 0 0 0 0 0 0
1.6953 -0.0017318 -0.0019974 0.00090152 0.0014796 0 -0.0010454 -0.0044423 0.0040881 -0.01032 0.0041588 0.0061361 0.0096281 0 0 0 0 0 0 0 0 0 0 0 0 0 0 0 0 0
1.6992 -0.0025354 -0.00046929 0.0015222 0.0013656 0 -0.0010046 -0.00064006 0.0028374 -0.0046379 0.001453 0.0014034 0.0099966 0 0 0 0 0 0 0 0 0 0 0 0 0 0 0 0 0
1.7031 -0.0029988 0.00102 0.003452 0.0010968 0 0.0011854 0.0034101 -0.00037889 0.0020544 -0.0010429 -0.0043383 0.012007 0 0 0 0 0 0 0 0 0 0 0 0 0 0 0 0 0
1.707 -0.0030637 0.0014089 0.0048388 0.00077728 0 0.0042545 0.0062641 -0.0051936 0.0077526 -0.0033247 -0.010453 0.01811 0 0 0 0 0 0 0 0 0 0 0 0 0 0 0 0 0
1.7109 -0.0026285 0.00070055 0.004082 0.00060876 0 0.0062022 0.0072655 -0.0097094 0.011342 -0.0053771 -0.015369 0.022734 0 0 0 0 0 0 0 0 0 0 0 0 0 0 0 0 0
1.7148 -0.0017058 -0.00015545 0.0010902 0.00080291 0 0.0058231 0.006872 -0.011762 0.012956 -0.0068313 -0.017422 0.018505 0 0 0 0 0 0 0 0 0 0 0 0 0 0 0 0 0
1.7188 -0.00053131 -0.00019004 -0.0026465 0.0013687 0 0.0035445 0.0061288 -0.010505 0.013301 -0.0070688 -0.015865 0.0057227 0 0 0 0 0 0 0 0 0 0 0 0 0 0 0 0 0
1.7227 0.00053532 0.00072881 -0.0051414 0.0019793 0 0.00093418 0.0057574 -0.0069584 0.012698 -0.0057034 -0.011256 -0.0056088 0 0 0 0 0 0 0 0 0 0 0 0 0 0 0 0 0
1.7266 0.0012526 0.001865 -0.0052239 0.0021268 0 -0.00059243 0.0056214 -0.003072 0.010747 -0.0029875 -0.0049877 -0.0043353 0 0 0 0 0 0 0 0 0 0 0 0 0 0 0 0 0
1.7305 0.0016494 0.0023498 -0.0031038 0.0015199 0 -0.00072013 0.0049614 -0.00017598 0.0068919 0.00025616 0.0015185 0.010967 0 0 0 0 0 0 0 0 0 0 0 0 0 0 0 0 0
1.7344 0.001924 0.0019289 4.5677e-05 0.00039839 0 -0.00012743 0.0031316 0.0018103 0.0012737 0.0031438 0.0073316 0.029933 0 0 0 0 0 0 0 0 0 0 0 0 0 0 0 0 0
1.7383 0.0021821 0.0010437 0.0029453 -0.00055782 0 0.00037946 0.00020216 0.0038186 -0.0049604 0.0052495 0.011973 0.039469 0 0 0 0 0 0 0 0 0 0 0 0 0 0 0 0 0
1.7422 0.0022808 0.00027912 0.004812 -0.00071705 0 0.00058648 -0.0030088 0.0063826 -0.010175 0.0067088 0.015116 0.034891 0 0 0 0 0 0 0 0 0 0 0 0 0 0 0 0 0
1.7461 0.0019535 -0.00018816 0.0054519 4.9675e-06 0 0.00083363 -0.0054067 0.0089308 -0.013117 0.0078614 0.016436 0.022287 0 0 0 0 0 0 0 0 0 0 0 0 0 0 0 0 0
1.75 0.0011062 -0.00059961 0.0050687 0.0010689 0 0.0014218 -0.0061838 0.010237 -0.013422 0.0087802 0.015726 0.010793 0 0 0 0 0 0 0 0 0 0 0 0 0 0 0 0 0
1.7539 -8.3204e-06 -0.0011667 0.0040829 0.0017394 0 0.0021688 -0.0051204 0.0095067 -0.011464 0.0091025 0.013056 0.0039223 0 0 0 0 0 0 0 0 0 0 0 0 0 0 0 0 0
1.7578 -0.00092839 -0.0017199 0.0029941 0.001653 0 0.002563 -0.0025669 0.0070253 -0.007845 0.0082866 0.0087481 -0.00085376 0 0 0 0 0 0 0 0 0 0 0 0 0 0 0 0 0
1.7617 -0.0013234 -0.0018525 0.0021639 0.0010467 0 0.0022931 0.00075092 0.0038193 -0.0030806 0.0060607 0.0032202 -0.0052174 0 0 0 0 0 0 0 0 0 0 0 0 0 0 0 0 0
1.7656 -0.0012227 -0.001381 0.0015586 0.00047942 0 0.0015613 0.003972 0.00076572 0.0023548 0.0027083 -0.00304 -0.0054104 0 0 0 0 0 0 0 0 0 0 0 0 0 0 0 0 0
1.7695 -0.00092659 -0.00058793 0.00072597 0.00033473 0 0.0008657 0.0063535 -0.0019345 0.0078233 -0.0010036 -0.0092825 0.0033305 0 0 0 0 0 0 0 0 0 0 0 0 0 0 0 0 0
1.7734 -0.0006977 3.9121e-05 -0.00080205 0.00055345 0 0.00051886 0.0075052 -0.0044747 0.012499 -0.0041643 -0.014327 0.018018 0 0 0 0 0 0 0 0 0 0 0 0 0 0 0 0 0
1.7773 -0.0005337 0.00029578 -0.0029194 0.00079368 0 0.00042475 0.0074843 -0.0067711 0.015581 -0.0060887 -0.016791 0.026325 0 0 0 0 0 0 0 0 0 0 0 0 0 0 0 0 0
1.7813 -0.00022867 0.00044005 -0.0047291 0.00080411 0 0.00031953 0.0066426 -0.0081872 0.016532 -0.0065139 -0.015753 0.016972 0 0 0 0 0 0 0 0 0 0 0 0 0 0 0 0 0
1.7852 0.00036333 0.00085384 -0.0050457 0.00063197 0 0.00016379 0.0052993 -0.0079745 0.015143 -0.0055692 -0.011407 -0.0070025 0 0 0 0 0 0 0 0 0 0 0 0 0 0 0 0 0
1.7891 0.0011394 0.001545 -0.003307 0.00049835 0 0.00022494 0.0035106 -0.0059789 0.011502 -0.003602 -0.0051247 -0.026911 0 0 0 0 0 0 0 0 0 0 0 0 0 0 0 0 0
1.793 0.0018161 0.0020393 -0.00011854 0.00052168 0 0.00075451 0.0011702 -0.0028819 0.0060289 -0.00099104 0.0012568 -0.023432 0 0 0 0 0 0 0 0 0 0 0 0 0 0 0 0 0
1.7969 0.002168 0.0018136 0.0031023 0.00059959 0 0.0016316 -0.001637 0.00027511 -0.00038825 0.0019409 0.0064107 0.0047153 0 0 0 0 0 0 0 0 0 0 0 0 0 0 0 0 0
1.8008 0.0021832 0.00084613 0.0051204 0.0005601 0 0.0023924 -0.0043926 0.002818 -0.0064034 0.0048794 0.010021 0.036991 0 0 0 0 0 0 0 0 0 0 0 0 0 0 0 0 0
1.8047 0.0019911 -0.00028522 0.0056562 0.00039395 0 0.0026394 -0.0063254 0.0047282 -0.010604 0.0074085 0.012445 0.047637 0 0 0 0 0 0 0 0 0 0 0 0 0 0 0 0 0
1.8086 0.001664 -0.00088324 0.0052889 0.00029824 0 0.0023951 -0.0069236 0.0062692 -0.012146 0.0089862 0.013919 0.028139 0 0 0 0 0 0 0 0 0 0 0 0 0 0 0 0 0
1.8125 0.0011273 -0.00073196 0.004677 0.0004729 0 0.0020119 -0.0063119 0.0073924 -0.011163 0.0091149 0.01407 -0.005701 0 0 0 0 0 0 0 0 0 0 0 0 0 0 0 0 0
1.8164 0.00028171 -0.00023969 0.0039195 0.00088412 0 0.0017374 -0.0050951 0.0075579 -0.008541 0.0076503 0.012183 -0.029047 0 0 0 0 0 0 0 0 0 0 0 0 0 0 0 0 0
1.8203 -0.00079454 -4.586e-06 0.0026847 0.0012542 0 0.0014371 -0.0037673 0.0061609 -0.0051903 0.0050088 0.0079544 -0.030861 0 0 0 0 0 0 0 0 0 0 0 0 0 0 0 0 0
1.8242 -0.0017968 -0.00025032 0.00089431 0.0013064 0 0.00082048 -0.0022503 0.0031457 -0.0014444 0.0020297 0.0020013 -0.022103 0 0 0 0 0 0 0 0 0 0 0 0 0 0 0 0 0
1.8281 -0.0023755 -0.00068122 -0.00085836 0.001026 0 -5.2796e-05 -5.6144e-05 -0.00078644 0.0028689 -0.00050566 -0.0043319 -0.021857 0 0 0 0 0 0 0 0 0 0 0 0 0 0 0 0 0
1.832 -0.0023842 -0.00085675 -0.0017059 0.00067099 0 -0.00058921 0.0030125 -0.0045657 0.0077435 -0.002365 -0.0096866 -0.03607 0 0 0 0 0 0 0 0 0 0 0 0 0 0 0 0 0
1.8359 -0.0019534 -0.00066028 -0.0013811 0.00050862 0 -0.00013323 0.0062891 -0.0073688 0.012383 -0.0039318 -0.013271 -0.050754 0 0 0 0 0 0 0 0 0 0 0 0 0 0 0 0 0
1.8398 -0.0013202 -0.0003719 -0.0006387 0.00053017 0 0.0012769 0.008427 -0.0089183 0.015335 -0.0057083 -0.014857 -0.04648 0 0 0 0 0 0 0 0 0 0 0 0 0 0 0 0 0
1.8438 -0.00058895 -0.00029568 -0.0006626 0.00043005 0 0.0026553 0.0083127 -0.009273 0.015375 -0.0076149 -0.01437 -0.019107 0 0 0 0 0 0 0 0 0 0 0 0 0 0 0 0 0
1.8477 0.00032879 -0.00036663 -0.001912 -0.0001072 0 0.0027327 0.0059638 -0.0084202 0.01241 -0.008716 -0.011623 0.014544 0 0 0 0 0 0 0 0 0 0 0 0 0 0 0 0 0
1.8516 0.001529 -0.00017977 -0.0035082 -0.0010613 0 0.0010733 0.0026015 -0.0061527 0.0076043 -0.007737 -0.0065826 0.03191 0 0 0 0 0 0 0 0 0 0 0 0 0 0 0 0 0
1.8555 0.0028672 0.00056351 -0.003854 -0.001991 0 -0.0013618 -0.00023526 -0.0024042 0.0025812 -0.0040849 0.00010755 0.025426 0 0 0 0 0 0 0 0 0 0 0 0 0 0 0 0 0
1.8594 0.003905 0.0016421 -0.0020335 -0.0023131 0 -0.0028313 -0.0018167 0.0022684 -0.001612 0.0014167 0.0069542 0.0081699 0 0 0 0 0 0 0 0 0 0 0 0 0 0 0 0 0
1.8633 0.0041386 0.0023741 0.0012465 -0.0017387 0 -0.0021996 -0.0026347 0.0065754 -0.0049126 0.0067464 0.012155 -0.00040716 0 0 0 0 0 0 0 0 0 0 0 0 0 0 0 0 0
1.8672 0.0033408 0.0021359 0.0040687 -0.00052332 0 7.0947e-05 -0.0037485 0.0090116 -0.0077397 0.0098187 0.014533 0.00653 0 0 0 0 0 0 0 0 0 0 0 0 0 0 0 0 0
1.8711 0.001751 0.00089004 0.0047695 0.00067545 0 0.0022169 -0.0056381 0.008732 -0.010132 0.0097454 0.014111 0.018565 0 0 0 0 0 0 0 0 0 0 0 0 0 0 0 0 0
1.875 -3.2649e-05 -0.00073963 0.0032105 0.0012354 0 0.0025651 -0.0075668 0.0061593 -0.011374 0.0072942 0.011844 0.021127 0 0 0 0 0 0 0 0 0 0 0 0 0 0 0 0 0
1.8789 -0.0013744 -0.0018966 0.00078653 0.00098705 0 0.00086755 -0.0080194 0.0028125 -0.010468 0.0042077 0.0087519 0.011449 0 0 0 0 0 0 0 0 0 0 0 0 0 0 0 0 0
1.8828 -0.0019182 -0.0020544 -0.00078594 0.00030811 0 -0.001531 -0.0058705 0.00037942 -0.0070228 0.0019254 0.0052326 0.00062459 0 0 0 0 0 0 0 0 0 0 0 0 0 0 0 0 0
1.8867 -0.0017216 -0.0012803 -0.00082627 -0.0001738 0 -0.0028048 -0.0013392 -0.00037111 -0.0017604 0.00069295 0.0011209 0.00059499 0 0 0 0 0 0 0 0 0 0 0 0 0 0 0 0 0
1.8906 -0.001163 -7.0094e-05 -7.5058e-05 -5.813e-05 0 -0.0020796 0.0040168 -5.755e-05 0.0038027 -0.00030653 -0.0036284 0.010954 0 0 0 0 0 0 0 0 0 0 0 0 0 0 0 0 0
1.8945 -0.00069848 0.0010324 0.00010645 0.00051912 0 -1.7525e-05 0.008231 -0.00014715 0.0082001 -0.0019931 -0.0083611 0.01984 0 0 0 0 0 0 0 0 0 0 0 0 0 0 0 0 0
1.8984 -0.00059431 0.001722 -0.001051 0.00098102 0 0.0018388 0.010056 -0.0017529 0.010696 -0.0044399 -0.011851 0.017319 0 0 0 0 0 0 0 0 0 0 0 0 0 0 0 0 0
1.9023 -0.0007634 0.0019819 -0.0031018 0.00075864 0 0.002314 0.009493 -0.0046471 0.011338 -0.0067041 -0.013055 0.006059 0 0 0 0 0 0 0 0 0 0 0 0 0 0 0 0 0
1.9063 -0.00080555 0.0019605 -0.0047444 -0.0002314 0 0.0013941 0.0074737 -0.0072739 0.010506 -0.007536 -0.011807 -0.0025615 0 0 0 0 0 0 0 0 0 0 0 0 0 0 0 0 0
1.9102 -0.00026695 0.0018127 -0.0047476 -0.0014542 0 2.1746e-05 0.0050614 -0.0078142 0.0084765 -0.006354 -0.0088266 -0.0023524 0 0 0 0 0 0 0 0 0 0 0 0 0 0 0 0 0
1.9141 0.0010041 0.0015909 -0.0027183 -0.0021013 0 -0.00077949 0.0028148 -0.0055277 0.0053615 -0.0036911 -0.0050538 -0.00030612 0 0 0 0 0 0 0 0 0 0 0 0 0 0 0 0 0
1.918 0.0026422 0.0012159 0.0007221 -0.0016771 0 -0.00065394 0.00068777 -0.0013428 0.0013754 -0.00078875 -0.00096055 -0.0090546 0 0 0 0 0 0 0 0 0 0 0 0 0 0 0 0 0
1.9219 0.0038921 0.00054771 0.0042944 -0.00037751 0 1.9672e-06 -0.0016111 0.0027732 -0.0029566 0.0012978 0.0035184 -0.031393 0 0 0 0 0 0 0 0 0 0 0 0 0 0 0 0 0
1.9258 0.0040555 -0.00045375 0.0066478 0.001044 0 0.00052414 -0.0041686 0.005164 -0.0068925 0.0023535 0.0083985 -0.05394 0 0 0 0 0 0 0 0 0 0 0 0 0 0 0 0 0
1.9297 0.0029721 -0.0015755 0.0069221 0.0018255 0 0.00052322 -0.0066559 0.005495 -0.0097814 0.0029355 0.01301 -0.058078 0 0 0 0 0 0 0 0 0 0 0 0 0 0 0 0 0
1.9336 0.0011701 -0.002368 0.0051326 0.001722 0 7.1616e-05 -0.0084441 0.0046758 -0.011281 0.0037056 0.015989 -0.038035 0 0 0 0 0 0 0 0 0 0 0 0 0 0 0 0 0
1.9375 -0.00045992 -0.0024062 0.0022177 0.0010911 0 -0.00048216 -0.008909 0.0038727 -0.011307 0.0047565 0.015995 -0.0077579 0 0 0 0 0 0 0 0 0 0 0 0 0 0 0 0 0
1.9414 -0.0012478 -0.0016421 -0.00038962 0.0005011 0 -0.0008083 -0.0077224 0.0035141 -0.0098331 0.0054849 0.012597 0.011038 0 0 0 0 0 0 0 0 0 0 0 0 0 0 0 0 0
1.9453 -0.0011517 -0.00053782 -0.0015752 0.00023278 0 -0.00076756 -0.0049948 0.0031064 -0.0068245 0.0050862 0.0066224 0.0083013 0 0 0 0 0 0 0 0 0 0 0 0 0 0 0 0 0
1.9492 -0.00069011 0.00021707 -0.0012794 0.00011169 0 -0.00042841 -0.0012409 0.0018993 -0.0024206 0.0032377 -0.00029567 -0.0062659 0 0 0 0 0 0 0 0 0 0 0 0 0 0 0 0 0
1.9531 -0.00047796 0.00023743 -0.00056619 -0.00021404 0 -1.3773e-05 0.002785 -0.00029932 0.0028017 0.00041219 -0.0065399 -0.013797 0 0 0 0 0 0 0 0 0 0 0 0 0 0 0 0 0
1.957 -0.00074759 -0.00021573 -0.00082543 -0.00085373 0 0.00018156 0.0063052 -0.002901 0.0077939 -0.0024014 -0.011091 -0.0043746 0 0 0 0 0 0 0 0 0 0 0 0 0 0 0 0 0
1.9609 -0.0012204 -0.00042632 -0.0026057 -0.0015274 0 -7.0455e-05 0.0087055 -0.0050213 0.011374 -0.0043092 -0.013552 0.015087 0 0 0 0 0 0 0 0 0 0 0 0 0 0 0 0 0
1.9648 -0.0013833 0.00015954 -0.0049932 -0.0018217 0 -0.00075448 0.0096426 -0.0061327 0.012751 -0.0049658 -0.013842 0.029519 0 0 0 0 0 0 0 0 0 0 0 0 0 0 0 0 0
1.9688 -0.00090453 0.0014017 -0.0061273 -0.0015783 0 -0.0015273 0.0090601 -0.0062746 0.011877 -0.0045761 -0.011995 0.030488 0 0 0 0 0 0 0 0 0 0 0 0 0 0 0 0 0
1.9727 0.00014393 0.0025016 -0.0045614 -0.0010268 0 -0.0018639 0.0071487 -0.0057265 0.009358 -0.0035573 -0.0082572 0.021893 0 0 0 0 0 0 0 0 0 0 0 0 0 0 0 0 0
1.9766 0.0013829 0.0026124 -0.00044725 -0.00054129 0 -0.0014023 0.0042893 -0.0045849 0.0060173 -0.0022199 -0.0032783 0.012575 0 0 0 0 0 0 0 0 0 0 0 0 0 0 0 0 0
1.9805 0.0023979 0.0015279 0.0044026 -0.00028183 0 -0.00024685 0.00099005 -0.0027151 0.002422 -0.00071579 0.0019407 0.005982 0 0 0 0 0 0 0 0 0 0 0 0 0 0 0 0 0
1.9844 0.0029459 -0.00012591 0.0076621 -8.5984e-05 0 0.001036 -0.0021979 -9.5163e-05 -0.0012847 0.00082009 0.006411 -0.001185 0 0 0 0 0 0 0 0 0 0 0 0 0 0 0 0 0
1.9883 0.0029794 -0.0013466 0.007997 0.00029239 0 0.0017658 -0.0047959 0.0028622 -0.0051676 0.002186 0.0095633 -0.011038 0 0 0 0 0 0 0 0 0 0 0 0 0 0 0 0 0
1.9922 0.0025527 -0.001472 0.0058205 0.00086237 0 0.0015927 -0.0065041 0.0053886 -0.0090973 0.0032182 0.011344 -0.018276 0 0 0 0 0 0 0 0 0 0 0 0 0 0 0 0 0
1.9961 0.0017507 -0.00058577 0.0028124 0.0013398 0 0.00070246 -0.0072336 0.0067899 -0.012485 0.0039363 0.011937 -0.014623 0 0 0 0 0 0 0 0 0 0 0 0 0 0 0 0 0
2 0.00069567 0.00065057 0.00066129 0.0014207 0 -0.0003521 -0.0070322 0.0068219 -0.014365 0.0044813 0.011381 0.00019693 0 0 0 0 0 0 0 0 0 0 0 0 0 0 0 0 0
2.0039 -0.00042383 0.0015206 7.1516e-06 0.001098 0 -0.0010297 -0.0059604 0.0056911 -0.013804 0.0048247 0.0094666 0.014134 0 0 0 0 0 0 0 0 0 0 0 0 0 0 0 0 0
2.0078 -0.0013848 0.001682 0.00027994 0.00068275 0 -0.0010943 -0.0040359 0.0037564 -0.010409 0.0045462 0.0059954 0.012367 0 0 0 0 0 0 0 0 0 0 0 0 0 0 0 0 0
2.0117 -0.0020232 0.0012311 0.00038381 0.00049292 0 -0.00065411 -0.0013195 0.0012839 -0.0046405 0.0030278 0.0011692 -0.0073782 0 0 0 0 0 0 0 0 0 0 0 0 0 0 0 0 0
2.0156 -0.0023038 0.0004882 -0.00041107 0.00052479 0 -6.8797e-06 0.0019135 -0.0015126 0.0022365 4.7678e-05 -0.0042374 -0.029872 0 0 0 0 0 0 0 0 0 0 0 0 0 0 0 0 0
2.0195 -0.0022901 -0.00023153 -0.0020148 0.00045466 0 0.00054047 0.0050854 -0.0042678 0.0085686 -0.0037037 -0.0090777 -0.034839 0 0 0 0 0 0 0 0 0 0 0 0 0 0 0 0 0
2.0234 -0.0020328 -0.00069997 -0.0036922 -9.002e-06 0 0.00077821 0.0074553 -0.006403 0.012912 -0.0067462 -0.01226 -0.016124 0 0 0 0 0 0 0 0 0 0 0 0 0 0 0 0 0
2.0273 -0.0014862 -0.00076662 -0.0045842 -0.00076507 0 0.00064961 0.0084552 -0.0073467 0.01454 -0.0076536 -0.013124 0.011184 0 0 0 0 0 0 0 0 0 0 0 0 0 0 0 0 0
2.0313 -0.0005474 -0.00039108 -0.0041623 -0.0013221 0 0.00029333 0.0080015 -0.0068591 0.013621 -0.0060391 -0.011583 0.023585 0 0 0 0 0 0 0 0 0 0 0 0 0 0 0 0 0
2.0352 0.00079214 0.000268 -0.002406 -0.0011943 0 2.6106e-05 0.0065274 -0.0051659 0.010994 -0.0028716 -0.0080392 0.010407 0 0 0 0 0 0 0 0 0 0 0 0 0 0 0 0 0
2.0391 0.002304 0.00083667 0.00024455 -0.00033968 0 0.00018671 0.0046725 -0.0028 0.0076535 0.00020693 -0.0031932 -0.016694 0 0 0 0 0 0 0 0 0 0 0 0 0 0 0 0 0
2.043 0.0035308 0.00089247 0.0030304 0.0007595 0 0.00087688 0.0028469 -0.00032145 0.0042423 0.0020634 0.0021608 -0.034889 0 0 0 0 0 0 0 0 0 0 0 0 0 0 0 0 0
2.0469 0.0039861 0.00024906 0.0050787 0.0014535 0 0.0018 0.0010209 0.0018556 0.00085361 0.0028075 0.0072897 -0.031009 0 0 0 0 0 0 0 0 0 0 0 0 0 0 0 0 0
2.0508 0.0034395 -0.00085703 0.0057088 0.0014072 0 0.0024027 -0.0010672 0.0034757 -0.002736 0.0034904 0.011602 -0.012137 0 0 0 0 0 0 0 0 0 0 0 0 0 0 0 0 0
2.0547 0.0020937 -0.0018543 0.0047886 0.00080566 0 0.002291 -0.0034448 0.0044125 -0.0065624 0.0050444 0.014633 0.0032147 0 0 0 0 0 0 0 0 0 0 0 0 0 0 0 0 0
2.0586 0.00050696 -0.0021704 0.0029156 0.00014828 0 0.0016035 -0.0055935 0.0046844 -0.010076 0.0073697 0.015975 0.0034899 0 0 0 0 0 0 0 0 0 0 0 0 0 0 0 0 0
2.0625 -0.00072094 -0.0015902 0.0011718 -0.00014901 0 0.00097863 -0.0066192 0.0044491 -0.012196 0.0093118 0.015259 -0.0062862 0 0 0 0 0 0 0 0 0 0 0 0 0 0 0 0 0
2.0664 -0.0013007 -0.00039685 0.000469 -4.1256e-06 0 0.0010642 -0.005839 0.00387 -0.011852 0.0095042 0.01229 -0.012034 0 0 0 0 0 0 0 0 0 0 0 0 0 0 0 0 0
2.0703 -0.0013954 0.0007955 0.00087826 0.00038199 0 0.0019383 -0.003336 0.0029203 -0.008682 0.0073591 0.007282 -0.0062652 0 0 0 0 0 0 0 0 0 0 0 0 0 0 0 0 0
2.0742 -0.0014333 0.0014061 0.0014963 0.00075275 0 0.0029562 -5.9807e-06 0.0013557 -0.0033864 0.0034522 0.0010078 0.0044112 0 0 0 0 0 0 0 0 0 0 0 0 0 0 0 0 0
2.0781 -0.0017167 0.0012283 0.0010835 0.0009672 0 0.0032174 0.0029924 -0.0010017 0.0025582 -0.00088295 -0.0053341 0.0067961 0 0 0 0 0 0 0 0 0 0 0 0 0 0 0 0 0
2.082 -0.0021281 0.00054585 -0.00090602 0.0010032 0 0.0023059 0.0049697 -0.0038587 0.0076476 -0.0043247 -0.010518 -0.0049925 0 0 0 0 0 0 0 0 0 0 0 0 0 0 0 0 0
2.0859 -0.0021831 -4.9169e-05 -0.0037022 0.00086712 0 0.00067829 0.0060314 -0.0063453 0.011033 -0.0061269 -0.013713 -0.023528 0 0 0 0 0 0 0 0 0 0 0 0 0 0 0 0 0
2.0898 -0.0014165 -4.5581e-05 -0.0056028 0.00054783 0 -0.00066588 0.006735 -0.0074366 0.012665 -0.0062327 -0.014651 -0.035343 0 0 0 0 0 0 0 0 0 0 0 0 0 0 0 0 0
2.0938 0.00018893 0.00062148 -0.0051925 6.2984e-05 0 -0.0009849 0.0073836 -0.006647 0.012853 -0.0050827 -0.013488 -0.033307 0 0 0 0 0 0 0 0 0 0 0 0 0 0 0 0 0
2.0977 0.002085 0.0014832 -0.0024901 -0.00047499 0 -0.00039559 0.0075893 -0.0044128 0.011705 -0.0033552 -0.010549 -0.021795 0 0 0 0 0 0 0 0 0 0 0 0 0 0 0 0 0
2.1016 0.0034705 0.0018339 0.00093691 -0.00086684 0 0.00025371 0.0065154 -0.0017963 0.008963 -0.0017143 -0.0062209 -0.010726 0 0 0 0 0 0 0 0 0 0 0 0 0 0 0 0 0
2.1055 0.0038114 0.0012478 0.0030755 -0.00092422 0 0.00014853 0.0036213 0.00026371 0.0044124 -0.00054 -0.0010239 -0.0058834 0 0 0 0 0 0 0 0 0 0 0 0 0 0 0 0 0
2.1094 0.0031702 -5.4461e-05 0.0029691 -0.000588 0 -0.00073701 -0.00072092 0.0015231 -0.0015188 0.00028199 0.0043179 -0.0054482 0 0 0 0 0 0 0 0 0 0 0 0 0 0 0 0 0
2.1133 0.002102 -0.0013045 0.0014107 1.67e-05 0 -0.0015569 -0.0052734 0.0023655 -0.0075697 0.0012902 0.0089893 -0.0049312 0 0 0 0 0 0 0 0 0 0 0 0 0 0 0 0 0
2.1172 0.0012191 -0.0017289 0.00024378 0.00062621 0 -0.0012822 -0.0086277 0.0032398 -0.01213 0.0029939 0.012326 -0.0037126 0 0 0 0 0 0 0 0 0 0 0 0 0 0 0 0 0
2.1211 0.0007778 -0.0011374 0.00082789 0.00096565 0 0.00039842 -0.0099915 0.0041693 -0.014082 0.0052987 0.013951 -0.0056569 0 0 0 0 0 0 0 0 0 0 0 0 0 0 0 0 0
2.125 0.00059113 -7.4936e-05 0.0029251 0.00090148 0 0.0027197 -0.0094626 0.0047555 -0.01335 0.007321 0.013671 -0.013611 0 0 0 0 0 0 0 0 0 0 0 0 0 0 0 0 0
2.1289 0.00028071 0.00061662 0.0049068 0.00053907 0 0.0043448 -0.0076501 0.0045691 -0.010733 0.007883 0.011301 -0.024445 0 0 0 0 0 0 0 0 0 0 0 0 0 0 0 0 0
2.1328 -0.00037843 0.00048798 0.0050694 0.00018584 0 0.0043462 -0.0050651 0.0034758 -0.0072014 0.0063888 0.0067324 -0.030418 0 0 0 0 0 0 0 0 0 0 0 0 0 0 0 0 0
2.1367 -0.0012924 -0.00015372 0.0029502 0.00016038 0 0.0028881 -0.0018555 0.001612 -0.0032747 0.0033634 0.00031708 -0.025623 0 0 0 0 0 0 0 0 0 0 0 0 0 0 0 0 0
2.1406 -0.0021378 -0.00052561 -0.00039392 0.00054606 0 0.0010772 0.0019185 -0.00082809 0.0010135 0.00014516 -0.0067757 -0.011061 0 0 0 0 0 0 0 0 0 0 0 0 0 0 0 0 0
2.1445 -0.0025742 -6.6614e-05 -0.003254 0.0010788 0 0.00011184 0.0058103 -0.0036391 0.0056164 -0.002056 -0.012728 0.0063142 0 0 0 0 0 0 0 0 0 0 0 0 0 0 0 0 0
2.1484 -0.0024017 0.0010431 -0.0044682 0.0013046 0 0.00040254 0.0088609 -0.0064049 0.009973 -0.0029421 -0.015876 0.018959 0 0 0 0 0 0 0 0 0 0 0 0 0 0 0 0 0
2.1523 -0.0016039 0.0019922 -0.0040005 0.00093387 0 0.0013311 0.010048 -0.0083692 0.013024 -0.0030938 -0.015642 0.023262 0 0 0 0 0 0 0 0 0 0 0 0 0 0 0 0 0
2.1563 -0.00032747 0.0019937 -0.0026227 0.00011595 0 0.0017959 0.0089819 -0.0087098 0.013777 -0.00321 -0.01281 0.020042 0 0 0 0 0 0 0 0 0 0 0 0 0 0 0 0 0
2.1602 0.0011419 0.00094158 -0.0011905 -0.00062866 0 0.0010851 0.0062525 -0.0071075 0.011935 -0.0033761 -0.0088587 0.012465 0 0 0 0 0 0 0 0 0 0 0 0 0 0 0 0 0
2.1641 0.0024289 -0.00047358 -0.00018651 -0.0008102 0 -0.00059456 0.0030821 -0.0040822 0.0080782 -0.0030497 -0.0048628 0.0043967 0 0 0 0 0 0 0 0 0 0 0 0 0 0 0 0 0
2.168 0.0031893 -0.0012766 0.00025904 -0.00038423 0 -0.0022959 0.00052398 -0.0006871 0.003252 -0.0017327 -0.0008914 -0.00017521 0 0 0 0 0 0 0 0 0 0 0 0 0 0 0 0 0
2.1719 0.0032732 -0.00093253 0.00017657 0.00019335 0 -0.0030249 -0.0011697 0.0022368 -0.0016337 0.00038211 0.0035646 0.0015883 0 0 0 0 0 0 0 0 0 0 0 0 0 0 0 0 0
2.1758 0.0028102 0.00027449 -0.00026337 0.00034645 0 -0.0024049 -0.0025203 0.0045598 -0.0061042 0.0024519 0.0085612 0.00882 0 0 0 0 0 0 0 0 0 0 0 0 0 0 0 0 0
2.1797 0.0021149 0.0014639 -0.00064364 -0.00012539 0 -0.00085471 -0.0041811 0.0066292 -0.0099398 0.0036725 0.013066 0.015784 0 0 0 0 0 0 0 0 0 0 0 0 0 0 0 0 0
2.1836 0.0014601 0.0017793 -0.00039741 -0.00087607 0 0.00076519 -0.0062227 0.0085425 -0.012791 0.003917 0.015382 0.015193 0 0 0 0 0 0 0 0 0 0 0 0 0 0 0 0 0
2.1875 0.00089881 0.00094535 0.00076144 -0.0013198 0 0.00171 -0.0079255 0.0097046 -0.014026 0.0036874 0.014332 0.0047834 0 0 0 0 0 0 0 0 0 0 0 0 0 0 0 0 0
2.1914 0.00029176 -0.00059564 0.0024161 -0.0011314 0 0.0017121 -0.0082372 0.0091869 -0.012989 0.0034503 0.010183 -0.0088357 0 0 0 0 0 0 0 0 0 0 0 0 0 0 0 0 0
2.1953 -0.00048668 -0.0020036 0.0035432 -0.00048486 0 0.00098209 -0.0065238 0.0065958 -0.0094709 0.003064 0.0044996 -0.014168 0 0 0 0 0 0 0 0 0 0 0 0 0 0 0 0 0
2.1992 -0.0013566 -0.0025641 0.0032203 0.00016437 0 -3.0725e-05 -0.003046 0.0025991 -0.0039951 0.0019157 -0.00093061 -0.0046526 0 0 0 0 0 0 0 0 0 0 0 0 0 0 0 0 0
2.2031 -0.0020355 -0.0020839 0.0014078 0.00051002 0 -0.00088576 0.0011643 -0.0014414 0.0022933 -0.00034131 -0.0051765 0.014338 0 0 0 0 0 0 0 0 0 0 0 0 0 0 0 0 0
2.207 -0.0022321 -0.00094371 -0.00091246 0.00061159 0 -0.0012818 0.0048805 -0.0044077 0.0080453 -0.003195 -0.0083727 0.028665 0 0 0 0 0 0 0 0 0 0 0 0 0 0 0 0 0
2.2109 -0.0018491 0.00018611 -0.0024287 0.00071452 0 -0.0010977 0.0072709 -0.0060555 0.012163 -0.0054616 -0.011006 0.027022 0 0 0 0 0 0 0 0 0 0 0 0 0 0 0 0 0
2.2148 -0.0010204 0.00077454 -0.0024465 0.00090661 0 -0.00041152 0.0081333 -0.0067825 0.014073 -0.0061311 -0.013029 0.010766 0 0 0 0 0 0 0 0 0 0 0 0 0 0 0 0 0
2.2188 2.2495e-05 0.00072722 -0.0012799 0.0010009 0 0.00051369 0.0077341 -0.0068725 0.013782 -0.0050998 -0.013621 -0.0072176 0 0 0 0 0 0 0 0 0 0 0 0 0 0 0 0 0
2.2227 0.0010999 0.00036252 0.00019836 0.00077563 0 0.0013426 0.0064831 -0.0060662 0.011745 -0.0031198 -0.011782 -0.013834 0 0 0 0 0 0 0 0 0 0 0 0 0 0 0 0 0
2.2266 0.0021072 9.3188e-05 0.0013453 0.00030274 0 0.0018723 0.0047088 -0.0039303 0.0086315 -0.0010521 -0.0071858 -0.0069193 0 0 0 0 0 0 0 0 0 0 0 0 0 0 0 0 0
2.2305 0.0029257 6.3675e-05 0.0021197 -2.2157e-05 0 0.0021802 0.0026156 -0.00060794 0.0050242 0.00083147 -0.00060114 0.0038718 0 0 0 0 0 0 0 0 0 0 0 0 0 0 0 0 0
2.2344 0.0033663 4.4199e-05 0.0027824 0.00016958 0 0.0025405 0.00033993 0.0029089 0.0011963 0.0028311 0.0064139 0.0066819 0 0 0 0 0 0 0 0 0 0 0 0 0 0 0 0 0
2.2383 0.0032507 -0.00031397 0.0033828 0.00081875 0 0.0031188 -0.0019962 0.0053733 -0.0028549 0.0051588 0.012225 -0.0019105 0 0 0 0 0 0 0 0 0 0 0 0 0 0 0 0 0
2.2422 0.0025707 -0.0010718 0.0036613 0.0014115 0 0.0036981 -0.0042392 0.0062188 -0.0070684 0.0073544 0.015733 -0.014939 0 0 0 0 0 0 0 0 0 0 0 0 0 0 0 0 0
2.2461 0.0015572 -0.0018171 0.0034622 0.0014046 0 0.0037485 -0.0061252 0.0059156 -0.010897 0.0084222 0.016594 -0.022562 0 0 0 0 0 0 0 0 0 0 0 0 0 0 0 0 0
2.25 0.00055741 -0.0019132 0.0031206 0.00072954 0 0.0028791 -0.0072078 0.0053767 -0.013207 0.0076122 0.015086 -0.020954 0 0 0 0 0 0 0 0 0 0 0 0 0 0 0 0 0
2.2539 -0.00019559 -0.0010138 0.0032641 -0.00010422 0 0.0013267 -0.0069276 0.0049906 -0.012761 0.0051183 0.011821 -0.014237 0 0 0 0 0 0 0 0 0 0 0 0 0 0 0 0 0
2.2578 -0.0007202 0.00058586 0.0041244 -0.0004273 0 -4.2565e-06 -0.0049053 0.0042358 -0.0090571 0.0020212 0.007456 -0.0089134 0 0 0 0 0 0 0 0 0 0 0 0 0 0 0 0 0
2.2617 -0.0012021 0.0020915 0.0050774 1.4584e-05 0 -0.00011697 -0.0013217 0.0022594 -0.0029116 -0.00049272 0.0024958 -0.0075066 0 0 0 0 0 0 0 0 0 0 0 0 0 0 0 0 0
2.2656 -0.0017581 0.0027638 0.0050127 0.00084024 0 0.0012701 0.0029405 -0.0011452 0.003762 -0.0019405 -0.0027208 -0.0076964 0 0 0 0 0 0 0 0 0 0 0 0 0 0 0 0 0
2.2695 -0.002257 0.0024421 0.0033236 0.0013556 0 0.003363 0.006621 -0.0051031 0.0089556 -0.002678 -0.0078234 -0.0065616 0 0 0 0 0 0 0 0 0 0 0 0 0 0 0 0 0
2.2734 -0.0023627 0.001613 0.00060621 0.0011241 0 0.0047679 0.0087385 -0.0081664 0.011664 -0.0033089 -0.012137 -0.0042681 0 0 0 0 0 0 0 0 0 0 0 0 0 0 0 0 0
2.2773 -0.001778 0.00098365 -0.0016665 0.00029399 0 0.0045043 0.0091074 -0.0092766 0.012255 -0.0039713 -0.014637 -0.0031474 0 0 0 0 0 0 0 0 0 0 0 0 0 0 0 0 0
2.2813 -0.00050234 0.00092995 -0.0022926 -0.00056225 0 0.0027597 0.008285 -0.008338 0.011839 -0.004169 -0.014337 -0.0040322 0 0 0 0 0 0 0 0 0 0 0 0 0 0 0 0 0
2.2852 0.0010957 0.0012715 -0.0012918 -0.00091214 0 0.00075103 0.0069773 -0.0060144 0.011167 -0.003259 -0.010926 -0.0048836 0 0 0 0 0 0 0 0 0 0 0 0 0 0 0 0 0
2.2891 0.0024511 0.0015163 0.00021329 -0.00062872 0 -0.00021359 0.0054211 -0.0031084 0.0099845 -0.0010913 -0.005157 -0.0036598 0 0 0 0 0 0 0 0 0 0 0 0 0 0 0 0 0
2.293 0.0031103 0.0013177 0.0010699 -1.8127e-06 0 0.00029572 0.0033075 -0.00014907 0.0073602 0.0018015 0.0014355 -0.001885 0 0 0 0 0 0 0 0 0 0 0 0 0 0 0 0 0
2.2969 0.0029728 0.00074215 0.0011103 0.00053645 0 0.0016175 0.0003215 0.0025643 0.0026961 0.0045939 0.0073352 -0.0041303 0 0 0 0 0 0 0 0 0 0 0 0 0 0 0 0 0
2.3008 0.002313 0.00015872 0.0011656 0.0007095 0 0.0026636 -0.003227 0.0047464 -0.0034634 0.0067176 0.01173 -0.013273 0 0 0 0 0 0 0 0 0 0 0 0 0 0 0 0 0
2.3047 0.001569 -0.00010202 0.0020979 0.00051606 0 0.0028272 -0.0063342 0.006114 -0.009494 0.0080467 0.014517 -0.026674 0 0 0 0 0 0 0 0 0 0 0 0 0 0 0 0 0
2.3086 0.0010384 -3.2364e-06 0.0037977 0.00015943 0 0.0023352 -0.0079348 0.006588 -0.013561 0.0086121 0.015719 -0.037976 0 0 0 0 0 0 0 0 0 0 0 0 0 0 0 0 0
2.3125 0.00069387 0.0002199 0.0051122 -0.00010475 0 0.001806 -0.007684 0.0063812 -0.014589 0.0082302 0.014975 -0.04309 0 0 0 0 0 0 0 0 0 0 0 0 0 0 0 0 0
2.3164 0.00025676 0.0002941 0.0047829 -0.00010429 0 0.0015284 -0.0061495 0.0057667 -0.012623 0.0065164 0.01174 -0.043815 0 0 0 0 0 0 0 0 0 0 0 0 0 0 0 0 0
2.3203 -0.00051316 0.0001328 0.0025481 0.00016914 0 0.0012045 -0.0042117 0.0047408 -0.0084859 0.0033442 0.0060447 -0.044568 0 0 0 0 0 0 0 0 0 0 0 0 0 0 0 0 0
2.3242 -0.0015372 -0.00011967 -0.00055097 0.00055381 0 0.00040096 -0.0022478 0.0029947 -0.0031661 -0.00068597 -0.00096371 -0.04534 0 0 0 0 0 0 0 0 0 0 0 0 0 0 0 0 0
2.3281 -0.0023911 -0.00022821 -0.0028845 0.00080622 0 -0.00078302 8.2667e-05 0.00030383 0.0025075 -0.0042962 -0.0073825 -0.039048 0 0 0 0 0 0 0 0 0 0 0 0 0 0 0 0 0
2.332 -0.002588 -6.2352e-05 -0.0033352 0.00076074 0 -0.0015758 0.0032077 -0.003034 0.0078025 -0.0062065 -0.011646 -0.01784 0 0 0 0 0 0 0 0 0 0 0 0 0 0 0 0 0
2.3359 -0.0019599 0.00029744 -0.0019296 0.00045663 0 -0.0011619 0.006791 -0.0061917 0.011946 -0.0059668 -0.013403 0.016642 0 0 0 0 0 0 0 0 0 0 0 0 0 0 0 0 0
2.3398 -0.00081227 0.00061026 0.00035237 0.00011142 0 0.00046057 0.0095717 -0.0082881 0.014236 -0.0042747 -0.013383 0.049648 0 0 0 0 0 0 0 0 0 0 0 0 0 0 0 0 0
2.3438 0.0002997 0.00064674 0.0022757 -6.6905e-05 0 0.0022351 0.010184 -0.0088914 0.01436 -0.0024767 -0.01239 0.062117 0 0 0 0 0 0 0 0 0 0 0 0 0 0 0 0 0
2.3477 0.00099094 0.00036817 0.0029961 -7.4188e-05 0 0.0027539 0.0082689 -0.0080824 0.012545 -0.0016002 -0.010427 0.045957 0 0 0 0 0 0 0 0 0 0 0 0 0 0 0 0 0
2.3516 0.0012932 -2.2175e-05 0.0023408 -0.0001182 0 0.0013882 0.0048339 -0.0061047 0.0093315 -0.0016469 -0.0068417 0.012461 0 0 0 0 0 0 0 0 0 0 0 0 0 0 0 0 0
2.3555 0.001509 -0.00022251 0.00076608 -0.00040715 0 -0.0011243 0.0014569 -0.003092 0.0051424 -0.0016844 -0.0013301 -0.014769 0 0 0 0 0 0 0 0 0 0 0 0 0 0 0 0 0
2.3594 0.0018254 -9.3066e-05 -0.00085812 -0.00090645 0 -0.0031738 -0.00095624 0.00076214 0.00012498 -0.00064693 0.0052212 -0.017683 0 0 0 0 0 0 0 0 0 0 0 0 0 0 0 0 0
2.3633 0.0020776 0.00017203 -0.0015853 -0.0013066 0 -0.0034739 -0.002713 0.0048075 -0.005519 0.0017825 0.010974 0.0022218 0 0 0 0 0 0 0 0 0 0 0 0 0 0 0 0 0
2.3672 0.0019071 0.00014568 -0.00083473 -0.0012559 0 -0.001977 -0.0046643 0.0079029 -0.011018 0.0048716 0.014292 0.02566 0 0 0 0 0 0 0 0 0 0 0 0 0 0 0 0 0
2.3711 0.0011574 -0.00048277 0.0012299 -0.00065427 0 0.00021684 -0.0069935 0.0090108 -0.014939 0.0073058 0.014742 0.031742 0 0 0 0 0 0 0 0 0 0 0 0 0 0 0 0 0
2.375 9.0362e-05 -0.0015801 0.0036791 0.00025977 0 0.0018164 -0.008687 0.0079611 -0.015802 0.0080235 0.013006 0.015066 0 0 0 0 0 0 0 0 0 0 0 0 0 0 0 0 0
2.3789 -0.00082524 -0.0025777 0.0052913 0.0010951 0 0.0023083 -0.0082837 0.0056017 -0.01305 0.0067938 0.009906 -0.010243 0 0 0 0 0 0 0 0 0 0 0 0 0 0 0 0 0
2.3828 -0.0013589 -0.0028732 0.0052694 0.0015728 0 0.0021454 -0.0052588 0.0030739 -0.0075706 0.0041864 0.0056178 -0.022375 0 0 0 0 0 0 0 0 0 0 0 0 0 0 0 0 0
2.3867 -0.0017266 -0.0023171 0.0036886 0.0016226 0 0.002094 -0.00073989 0.00085328 -0.0012901 0.0010815 -8.312e-05 -0.0093877 0 0 0 0 0 0 0 0 0 0 0 0 0 0 0 0 0
2.3906 -0.0023057 -0.0013485 0.0013479 0.001274 0 0.0024168 0.0031773 -0.0014838 0.0039162 -0.0018231 -0.0068252 0.021607 0 0 0 0 0 0 0 0 0 0 0 0 0 0 0 0 0
2.3945 -0.0031116 -0.0006241 -0.00081346 0.00053611 0 0.0026496 0.0049623 -0.0044845 0.007182 -0.0041692 -0.013065 0.05019 0 0 0 0 0 0 0 0 0 0 0 0 0 0 0 0 0
2.3984 -0.0035919 -0.00044649 -0.0022285 -0.00054685 0 0.0021447 0.0047028 -0.0078046 0.0088033 -0.0057843 -0.016737 0.057883 0 0 0 0 0 0 0 0 0 0 0 0 0 0 0 0 0
2.4023 -0.003028 -0.00051442 -0.0027737 -0.0017218 0 0.00083467 0.0037865 -0.010059 0.009591 -0.0064978 -0.016676 0.040926 0 0 0 0 0 0 0 0 0 0 0 0 0 0 0 0 0
2.4063 -0.0012345 -0.00024036 -0.0024947 -0.0024972 0 -0.00052274 0.0035578 -0.0098353 0.010039 -0.0061527 -0.01347 0.011684 0 0 0 0 0 0 0 0 0 0 0 0 0 0 0 0 0
2.4102 0.0011114 0.00064976 -0.0013948 -0.0024174 0 -0.00088672 0.0041631 -0.0069745 0.00995 -0.0047648 -0.0088686 -0.01101 0 0 0 0 0 0 0 0 0 0 0 0 0 0 0 0 0
2.4141 0.0028854 0.001802 0.00045537 -0.0014653 0 0.0001758 0.0045383 -0.0028648 0.0086818 -0.0026057 -0.0042656 -0.014614 0 0 0 0 0 0 0 0 0 0 0 0 0 0 0 0 0
2.418 0.0033629 0.0025115 0.0026569 -0.00020038 0 0.0020149 0.0034224 0.00061563 0.0056756 -7.9026e-05 0.00026471 0.00016081 0 0 0 0 0 0 0 0 0 0 0 0 0 0 0 0 0
2.4219 0.0027471 0.0023305 0.0044684 0.00059165 0 0.0032777 0.00043308 0.0025551 0.00086208 0.0024954 0.0054177 0.021821 0 0 0 0 0 0 0 0 0 0 0 0 0 0 0 0 0
2.4258 0.0018972 0.0014284 0.0051963 0.00050575 0 0.0028902 -0.003658 0.0035065 -0.0051945 0.0049546 0.011158 0.036841 0 0 0 0 0 0 0 0 0 0 0 0 0 0 0 0 0
2.4297 0.0015147 0.00037706 0.0046914 -0.00013769 0 0.00089565 -0.0074997 0.004595 -0.011324 0.0071359 0.015868 0.038005 0 0 0 0 0 0 0 0 0 0 0 0 0 0 0 0 0
2.4336 0.0015466 -0.00038601 0.0034729 -0.00054855 0 -0.001499 -0.0099429 0.0061675 -0.015915 0.0086731 0.017198 0.02715 0 0 0 0 0 0 0 0 0 0 0 0 0 0 0 0 0
2.4375 0.001343 -0.00085734 0.0023094 -0.00013409 0 -0.0027237 -0.010426 0.0073469 -0.017332 0.0090224 0.013996 0.011755 0 0 0 0 0 0 0 0 0 0 0 0 0 0 0 0 0
2.4414 0.00038025 -0.0012455 0.001605 0.00099338 0 -0.0019194 -0.0089092 0.0069193 -0.014651 0.0077885 0.0075358 -0.0010074 0 0 0 0 0 0 0 0 0 0 0 0 0 0 0 0 0
2.4453 -0.0011684 -0.0015283 0.00114 0.0021066 0 0.00047713 -0.0057208 0.0046216 -0.0083655 0.0051018 0.00077607 -0.0082326 0 0 0 0 0 0 0 0 0 0 0 0 0 0 0 0 0
2.4492 -0.0025504 -0.0013514 0.0003929 0.0024575 0 0.0030342 -0.0015444 0.0014939 -0.00047142 0.0016844 -0.0038361 -0.011144 0 0 0 0 0 0 0 0 0 0 0 0 0 0 0 0 0
2.4531 -0.0030915 -0.00046042 -0.00086549 0.0018463 0 0.0042696 0.0025929 -0.001081 0.0063935 -0.0015163 -0.006096 -0.012247 0 0 0 0 0 0 0 0 0 0 0 0 0 0 0 0 0
2.457 -0.0027361 0.00077636 -0.002262 0.00069763 0 0.0035644 0.0056057 -0.0026687 0.010364 -0.0038626 -0.0077681 -0.012849 0 0 0 0 0 0 0 0 0 0 0 0 0 0 0 0 0
2.4609 -0.0019776 0.001413 -0.0030726 -0.00035395 0 0.00144 0.0068623 -0.0040656 0.011321 -0.0052972 -0.010565 -0.012804 0 0 0 0 0 0 0 0 0 0 0 0 0 0 0 0 0
2.4648 -0.0013152 0.00068662 -0.0028022 -0.00094569 0 -0.00091141 0.0065115 -0.0062404 0.010645 -0.0061382 -0.014227 -0.011787 0 0 0 0 0 0 0 0 0 0 0 0 0 0 0 0 0
2.4688 -0.00081917 -0.0011398 -0.0015827 -0.0011266 0 -0.0024307 0.0052688 -0.0089849 0.0098949 -0.006604 -0.016448 -0.010095 0 0 0 0 0 0 0 0 0 0 0 0 0 0 0 0 0
2.4727 -0.00021818 -0.0027286 -7.3313e-05 -0.0011297 0 -0.0027445 0.0037932 -0.010675 0.0094798 -0.0065054 -0.014735 -0.0081045 0 0 0 0 0 0 0 0 0 0 0 0 0 0 0 0 0
2.4766 0.00065555 -0.0026506 0.0010173 -0.0010923 0 -0.0021629 0.0022051 -0.0095085 0.0084026 -0.0053886 -0.0085674 -0.0055192 0 0 0 0 0 0 0 0 0 0 0 0 0 0 0 0 0
2.4805 0.0015826 -0.00064909 0.0013797 -0.0010081 0 -0.0012714 0.00017688 -0.0051406 0.0052722 -0.0030051 -5.1997e-06 -0.0019863 0 0 0 0 0 0 0 0 0 0 0 0 0 0 0 0 0
2.4844 0.0021392 0.0019572 0.0012035 -0.00088508 0 -0.00052776 -0.002522 0.0007721 -0.00030556 0.00029844 0.0076892 0.0011746 0 0 0 0 0 0 0 0 0 0 0 0 0 0 0 0 0
2.4883 0.00212 0.0032105 0.00092178 -0.00084308 0 -0.0001385 -0.0055763 0.0056497 -0.0071225 0.0036101 0.012191 0.00045053 0 0 0 0 0 0 0 0 0 0 0 0 0 0 0 0 0
2.4922 0.0017139 0.0020846 0.00084641 -0.00098901 0 -0.00016507 -0.0081928 0.0077588 -0.012992 0.0058992 0.013271 -0.0073636 0 0 0 0 0 0 0 0 0 0 0 0 0 0 0 0 0
2.4961 0.0012372 -0.00063792 0.00095551 -0.0012081 0 -0.00060741 -0.0095794 0.0071909 -0.016019 0.0065578 0.012244 -0.021039 0 0 0 0 0 0 0 0 0 0 0 0 0 0 0 0 0
2.5 0.00073659 -0.0029661 0.00093645 -0.0011581 0 -0.0013338 -0.0093682 0.0053516 -0.015507 0.0056698 0.010463 -0.033311 0 0 0 0 0 0 0 0 0 0 0 0 0 0 0 0 0
2.5039 -6.0956e-05 -0.0032924 0.00041455 -0.00056122 0 -0.0019933 -0.0076664 0.0035859 -0.011987 0.0038608 0.0082618 -0.034803 0 0 0 0 0 0 0 0 0 0 0 0 0 0 0 0 0
2.5078 -0.0013534 -0.0016323 -0.00078404 0.00045544 0 -0.0021427 -0.0048593 0.0022016 -0.0066407 0.0018699 0.0051087 -0.021534 0 0 0 0 0 0 0 0 0 0 0 0 0 0 0 0 0
2.5117 -0.0028415 0.00051543 -0.0024816 0.001335 0 -0.001598 -0.0014877 0.0006183 -0.00074953 0.00014278 0.00057449 0.00017771 0 0 0 0 0 0 0 0 0 0 0 0 0 0 0 0 0
2.5156 -0.0037825 0.001506 -0.0041957 0.0014813 0 -0.00070643 0.0017233 -0.0017099 0.0045457 -0.0013091 -0.0048905 0.016687 0 0 0 0 0 0 0 0 0 0 0 0 0 0 0 0 0
2.5195 -0.0035539 0.00089323 -0.0053684 0.00075612 0 -0.00018853 0.0039478 -0.0045452 0.008359 -0.0027262 -0.010024 0.016746 0 0 0 0 0 0 0 0 0 0 0 0 0 0 0 0 0
2.5234 -0.0022154 -0.00034813 -0.0056489 -0.00036566 0 -0.00055959 0.0046615 -0.0069187 0.010302 -0.0042448 -0.013468 0.0005611 0 0 0 0 0 0 0 0 0 0 0 0 0 0 0 0 0
2.5273 -0.00051009 -0.00081901 -0.005046 -0.0011501 0 -0.0015885 0.0041197 -0.0078222 0.010702 -0.0056341 -0.014448 -0.019603 0 0 0 0 0 0 0 0 0 0 0 0 0 0 0 0 0
2.5313 0.00072301 3.7457e-05 -0.0038509 -0.0011751 0 -0.002331 0.0033414 -0.0068918 0.010388 -0.0063355 -0.012929 -0.028447 0 0 0 0 0 0 0 0 0 0 0 0 0 0 0 0 0
2.5352 0.0011835 0.0015035 -0.0024004 -0.00062885 0 -0.0018241 0.0033482 -0.0045868 0.0099354 -0.0058118 -0.0093463 -0.019364 0 0 0 0 0 0 0 0 0 0 0 0 0 0 0 0 0
2.5391 0.0012126 0.0022865 -0.00088568 -9.22e-05 0 8.5255e-05 0.0041687 -0.0018542 0.0089396 -0.0039613 -0.0043098 0.00047647 0 0 0 0 0 0 0 0 0 0 0 0 0 0 0 0 0
2.543 0.001322 0.0016587 0.00064341 -2.0228e-05 0 0.002494 0.0045605 0.0004024 0.0061317 -0.0012625 0.0014481 0.015663 0 0 0 0 0 0 0 0 0 0 0 0 0 0 0 0 0
2.5469 0.0016598 3.3994e-05 0.0021183 -0.00038885 0 0.004039 0.0029204 0.0017389 0.00051828 0.0014996 0.0070063 0.014101 0 0 0 0 0 0 0 0 0 0 0 0 0 0 0 0 0
2.5508 0.0019357 -0.0014519 0.0033259 -0.00079322 0 0.003867 -0.001228 0.0023232 -0.0072862 0.0037302 0.011342 -0.0044873 0 0 0 0 0 0 0 0 0 0 0 0 0 0 0 0 0
2.5547 0.001812 -0.0019139 0.0039647 -0.00086553 0 0.0021849 -0.0064599 0.00277 -0.014788 0.0053231 0.013649 -0.029145 0 0 0 0 0 0 0 0 0 0 0 0 0 0 0 0 0
2.5586 0.0012822 -0.0013907 0.0038384 -0.0006092 0 -1.8463e-05 -0.010198 0.0036783 -0.018904 0.0064908 0.013669 -0.045963 0 0 0 0 0 0 0 0 0 0 0 0 0 0 0 0 0
2.5625 0.00061987 -0.00070303 0.0030033 -0.00035633 0 -0.0017581 -0.01049 0.0050614 -0.017952 0.0072821 0.01174 -0.047235 0 0 0 0 0 0 0 0 0 0 0 0 0 0 0 0 0
2.5664 -4.7523e-06 -0.00070168 0.001738 -0.0004176 0 -0.0026273 -0.0073803 0.0060735 -0.012764 0.0072751 0.0084921 -0.035147 0 0 0 0 0 0 0 0 0 0 0 0 0 0 0 0 0
2.5703 -0.00074957 -0.0015694 0.00038529 -0.00076678 0 -0.00275 -0.0027435 0.0053996 -0.0059965 0.0058138 0.0044578 -0.018648 0 0 0 0 0 0 0 0 0 0 0 0 0 0 0 0 0
2.5742 -0.0018488 -0.0027138 -0.00078264 -0.0010493 0 -0.0023466 0.0012137 0.002227 -0.00021448 0.0026501 -8.7185e-05 -0.0069565 0 0 0 0 0 0 0 0 0 0 0 0 0 0 0 0 0
2.5781 -0.0031326 -0.003263 -0.0015974 -0.00089956 0 -0.0014863 0.0034707 -0.0028634 0.003667 -0.0015829 -0.0049299 -0.0044076 0 0 0 0 0 0 0 0 0 0 0 0 0 0 0 0 0
2.582 -0.0038957 -0.0027197 -0.0019865 -0.00027826 0 -0.00028201 0.0045181 -0.0078892 0.0063869 -0.0055525 -0.0095839 -0.0092012 0 0 0 0 0 0 0 0 0 0 0 0 0 0 0 0 0
2.5859 -0.0033893 -0.0012799 -0.0020062 0.00046462 0 0.0008016 0.0054272 -0.010567 0.0090174 -0.0079848 -0.01316 -0.015609 0 0 0 0 0 0 0 0 0 0 0 0 0 0 0 0 0
2.5898 -0.0015476 0.00036128 -0.0018769 0.00085071 0 0.0010535 0.0066839 -0.0098181 0.011647 -0.0083817 -0.014635 -0.017593 0 0 0 0 0 0 0 0 0 0 0 0 0 0 0 0 0
2.5938 0.00076946 0.0015041 -0.0018875 0.00063432 0 0.00011366 0.0078301 -0.0065112 0.013225 -0.0071142 -0.013367 -0.011853 0 0 0 0 0 0 0 0 0 0 0 0 0 0 0 0 0
2.5977 0.002347 0.0018552 -0.0021438 -2.9823e-05 0 -0.0014907 0.0080401 -0.0028007 0.012539 -0.0048892 -0.0095153 0.00076855 0 0 0 0 0 0 0 0 0 0 0 0 0 0 0 0 0
2.6016 0.0025576 0.0015941 -0.0023616 -0.00073134 0 -0.0025264 0.0068839 -0.000514 0.0092792 -0.0021645 -0.0040162 0.015813 0 0 0 0 0 0 0 0 0 0 0 0 0 0 0 0 0
2.6055 0.0018369 0.0011165 -0.0019803 -0.0011206 0 -0.0019796 0.0045325 0.00013568 0.0042351 0.0009255 0.0018524 0.027241 0 0 0 0 0 0 0 0 0 0 0 0 0 0 0 0 0
2.6094 0.0012473 0.00069907 -0.00062688 -0.0011313 0 2.6831e-05 0.001402 0.00048967 -0.0013846 0.0041505 0.0070371 0.03013 0 0 0 0 0 0 0 0 0 0 0 0 0 0 0 0 0
2.6133 0.0015124 0.00034142 0.0014136 -0.00094658 0 0.002201 -0.0021733 0.002115 -0.0066886 0.0068416 0.011005 0.022937 0 0 0 0 0 0 0 0 0 0 0 0 0 0 0 0 0
2.6172 0.0023857 -0.00012578 0.0031884 -0.00077739 0 0.0030605 -0.0058179 0.0053175 -0.011204 0.0081249 0.013611 0.0084312 0 0 0 0 0 0 0 0 0 0 0 0 0 0 0 0 0
2.6211 0.0028966 -0.00080259 0.0036523 -0.00067664 0 0.0021082 -0.0087939 0.0087114 -0.014461 0.0075933 0.014739 -0.0071772 0 0 0 0 0 0 0 0 0 0 0 0 0 0 0 0 0
2.625 0.0022218 -0.0015742 0.0024247 -0.00055666 0 0.00016563 -0.010073 0.010178 -0.015746 0.0057341 0.014083 -0.016851 0 0 0 0 0 0 0 0 0 0 0 0 0 0 0 0 0
2.6289 0.0003972 -0.0021794 0.00010642 -0.00036683 0 -0.0014127 -0.0089759 0.0084341 -0.014464 0.0035918 0.011316 -0.016307 0 0 0 0 0 0 0 0 0 0 0 0 0 0 0 0 0
2.6328 -0.0017098 -0.0024126 -0.0021186 -0.00022161 0 -0.0018912 -0.0058236 0.0040055 -0.010749 0.0019034 0.0065134 -0.0068432 0 0 0 0 0 0 0 0 0 0 0 0 0 0 0 0 0
2.6367 -0.0030638 -0.0022581 -0.0032636 -0.00031388 0 -0.0016037 -0.0018748 -0.0010995 -0.0056123 0.00052617 0.00043427 0.0047697 0 0 0 0 0 0 0 0 0 0 0 0 0 0 0 0 0
2.6406 -0.0031539 -0.0018348 -0.003067 -0.00067468 0 -0.0013518 0.0015478 -0.0046992 -0.00032517 -0.0012423 -0.0056311 0.010376 0 0 0 0 0 0 0 0 0 0 0 0 0 0 0 0 0
2.6445 -0.0021944 -0.0012254 -0.0019171 -0.0010317 0 -0.0014338 0.0039833 -0.0057551 0.0044026 -0.0037235 -0.010384 0.0065602 0 0 0 0 0 0 0 0 0 0 0 0 0 0 0 0 0
2.6484 -0.00081469 -0.00039126 -0.00038901 -0.00096699 0 -0.001324 0.0059223 -0.0048003 0.0086288 -0.0062288 -0.013027 -0.0017907 0 0 0 0 0 0 0 0 0 0 0 0 0 0 0 0 0
2.6523 0.00039179 0.00071043 0.0011109 -0.00029367 0 -0.00032613 0.0079509 -0.0032908 0.012517 -0.0074286 -0.013419 -0.0044654 0 0 0 0 0 0 0 0 0 0 0 0 0 0 0 0 0
2.6563 0.0011186 0.0019157 0.0023443 0.00068423 0 0.0014936 0.0097912 -0.0024394 0.015475 -0.0064439 -0.011842 0.0055113 0 0 0 0 0 0 0 0 0 0 0 0 0 0 0 0 0
2.6602 0.0013541 0.0027899 0.0030885 0.0013195 0 0.0030993 0.010228 -0.0023927 0.01605 -0.0036519 -0.0086921 0.024353 0 0 0 0 0 0 0 0 0 0 0 0 0 0 0 0 0
2.6641 0.0012956 0.0028467 0.0031724 0.0011196 0 0.0032946 0.0080732 -0.0022914 0.012867 -0.00042577 -0.0043809 0.038459 0 0 0 0 0 0 0 0 0 0 0 0 0 0 0 0 0
2.668 0.0012584 0.0019136 0.0027217 0.00018628 0 0.0018086 0.0033237 -0.0011017 0.0058912 0.0019646 0.00057598 0.034879 0 0 0 0 0 0 0 0 0 0 0 0 0 0 0 0 0
2.6719 0.0015283 0.00033662 0.0022597 -0.00081489 0 -0.00039175 -0.0025564 0.0014442 -0.0030771 0.0032679 0.0055078 0.013386 0 0 0 0 0 0 0 0 0 0 0 0 0 0 0 0 0
2.6758 0.0021382 -0.0011806 0.0023716 -0.0011713 0 -0.0018843 -0.0074716 0.0045212 -0.011179 0.0041606 0.0097496 -0.010918 0 0 0 0 0 0 0 0 0 0 0 0 0 0 0 0 0
2.6797 0.0027229 -0.0020005 0.0031301 -0.00069292 0 -0.0019417 -0.0099222 0.0067519 -0.015987 0.0053145 0.012868 -0.018457 0 0 0 0 0 0 0 0 0 0 0 0 0 0 0 0 0
2.6836 0.0026709 -0.0019175 0.003863 0.00017048 0 -0.0009899 -0.0096384 0.0071912 -0.016634 0.0065884 0.014665 -0.001414 0 0 0 0 0 0 0 0 0 0 0 0 0 0 0 0 0
2.6875 0.0015683 -0.0012067 0.0036265 0.00076777 0 -1.2873e-05 -0.0072998 0.0059699 -0.013905 0.0071305 0.014895 0.028728 0 0 0 0 0 0 0 0 0 0 0 0 0 0 0 0 0
2.6914 -0.00039188 -0.00037553 0.0020597 0.00082629 0 0.00044012 -0.0038467 0.0040698 -0.0094395 0.0062322 0.013042 0.049784 0 0 0 0 0 0 0 0 0 0 0 0 0 0 0 0 0
2.6953 -0.0024304 0.0001439 -0.00016774 0.00062643 0 0.00065532 -7.6293e-05 0.0024232 -0.0047693 0.0040334 0.0085721 0.046802 0 0 0 0 0 0 0 0 0 0 0 0 0 0 0 0 0
2.6992 -0.0036893 0.00015096 -0.001808 0.00062002 0 0.0012317 0.0033189 0.0011217 -0.00077009 0.0013779 0.0016347 0.023748 0 0 0 0 0 0 0 0 0 0 0 0 0 0 0 0 0
2.7031 -0.0038274 -0.00032531 -0.0020361 0.00089278 0 0.0022557 0.0056781 -0.00054743 0.0023724 -0.00097289 -0.006377 -0.0012205 0 0 0 0 0 0 0 0 0 0 0 0 0 0 0 0 0
2.707 -0.0031888 -0.0010616 -0.0010925 0.0010326 0 0.0030772 0.0066288 -0.0032359 0.0049191 -0.0029064 -0.013117 -0.012028 0 0 0 0 0 0 0 0 0 0 0 0 0 0 0 0 0
2.7109 -0.0024019 -0.0016541 3.4429e-05 0.00056184 0 0.002941 0.0064742 -0.0066088 0.0072621 -0.0047129 -0.016478 -0.0071912 0 0 0 0 0 0 0 0 0 0 0 0 0 0 0 0 0
2.7148 -0.001794 -0.0016072 0.00056515 -0.00049161 0 0.0018237 0.0061489 -0.0092402 0.0095853 -0.0063358 -0.015855 0.0024389 0 0 0 0 0 0 0 0 0 0 0 0 0 0 0 0 0
2.7188 -0.0011689 -0.00059516 0.00059375 -0.001482 0 0.00059338 0.0065132 -0.0095264 0.011567 -0.0069985 -0.012427 0.0069712 0 0 0 0 0 0 0 0 0 0 0 0 0 0 0 0 0
2.7227 -0.00012991 0.0012108 0.00083284 -0.0016635 0 0.00027928 0.0074976 -0.0069033 0.012332 -0.00572 -0.008121 0.0074869 0 0 0 0 0 0 0 0 0 0 0 0 0 0 0 0 0
2.7266 0.001399 0.0030514 0.0017428 -0.0008773 0 0.0011249 0.0079421 -0.0023481 0.010846 -0.0022941 -0.0040998 0.012677 0 0 0 0 0 0 0 0 0 0 0 0 0 0 0 0 0
2.7305 0.0029816 0.0039376 0.0029589 0.00025131 0 0.0023258 0.0064536 0.0022701 0.0066302 0.0022359 -9.7049e-05 0.026482 0 0 0 0 0 0 0 0 0 0 0 0 0 0 0 0 0
2.7344 0.0039863 0.0033012 0.0036049 0.00082612 0 0.0027028 0.0026548 0.0054438 0.00031173 0.0061423 0.0048005 0.040813 0 0 0 0 0 0 0 0 0 0 0 0 0 0 0 0 0
2.7383 0.0040886 0.0014501 0.0031616 0.00044716 0 0.0016926 -0.0022587 0.0068588 -0.0064633 0.0081705 0.010658 0.042036 0 0 0 0 0 0 0 0 0 0 0 0 0 0 0 0 0
2.7422 0.003474 -0.0005864 0.0019928 -0.00046932 0 -0.00021995 -0.0061938 0.0071933 -0.011776 0.008281 0.015936 0.025005 0 0 0 0 0 0 0 0 0 0 0 0 0 0 0 0 0
2.7461 0.0025854 -0.001762 0.00099479 -0.0010974 0 -0.0019458 -0.0075543 0.0072066 -0.014341 0.0073731 0.01831 -0.00035386 0 0 0 0 0 0 0 0 0 0 0 0 0 0 0 0 0
2.75 0.001715 -0.0017251 0.00073645 -0.00093214 0 -0.0026368 -0.006223 0.0070045 -0.013957 0.0063498 0.016423 -0.017699 0 0 0 0 0 0 0 0 0 0 0 0 0 0 0 0 0
2.7539 0.00085611 -0.00096909 0.00096326 -0.0001634 0 -0.0021898 -0.0033997 0.0061006 -0.011287 0.0054296 0.011037 -0.019946 0 0 0 0 0 0 0 0 0 0 0 0 0 0 0 0 0
2.7578 -8.3878e-05 -0.00032453 0.00093517 0.00060774 0 -0.0010919 -0.00055315 0.0040902 -0.0072847 0.0042623 0.0045118 -0.015669 0 0 0 0 0 0 0 0 0 0 0 0 0 0 0 0 0
2.7617 -0.0010046 -0.00026095 0.00020726 0.00096746 0 8.6044e-05 0.001568 0.0012044 -0.0027446 0.0025651 -0.00094961 -0.018989 0 0 0 0 0 0 0 0 0 0 0 0 0 0 0 0 0
2.7656 -0.0016087 -0.0005966 -0.0009581 0.000995 0 0.0010336 0.0031251 -0.001793 0.0017963 0.00053913 -0.0047497 -0.033044 0 0 0 0 0 0 0 0 0 0 0 0 0 0 0 0 0
2.7695 -0.0016826 -0.00081019 -0.0019212 0.0010212 0 0.0016802 0.0046226 -0.0042074 0.005955 -0.00133 -0.0077941 -0.044743 0 0 0 0 0 0 0 0 0 0 0 0 0 0 0 0 0
2.7734 -0.0013382 -0.00059386 -0.0023157 0.0011662 0 0.0020249 0.0062325 -0.0058731 0.009416 -0.0027672 -0.011053 -0.037543 0 0 0 0 0 0 0 0 0 0 0 0 0 0 0 0 0
2.7773 -0.00091693 -0.0001074 -0.0023033 0.0011866 0 0.0020943 0.0075869 -0.0070159 0.011902 -0.0038786 -0.014206 -0.01007 0 0 0 0 0 0 0 0 0 0 0 0 0 0 0 0 0
2.7813 -0.0006329 0.00026534 -0.0022051 0.0007956 0 0.0020278 0.0080781 -0.0077013 0.013099 -0.0047909 -0.015653 0.018866 0 0 0 0 0 0 0 0 0 0 0 0 0 0 0 0 0
2.7852 -0.00033472 0.00035438 -0.0019991 8.1769e-05 0 0.0020654 0.0072849 -0.0074938 0.012553 -0.0052009 -0.01385 0.025675 0 0 0 0 0 0 0 0 0 0 0 0 0 0 0 0 0
2.7891 0.00032731 0.00036577 -0.0013058 -0.00046831 0 0.0023347 0.0051818 -0.0057498 0.009746 -0.0044303 -0.0087043 0.0039483 0 0 0 0 0 0 0 0 0 0 0 0 0 0 0 0 0
2.793 0.0014618 0.00061342 9.2221e-05 -0.00042042 0 0.0026455 0.0021048 -0.0023294 0.004514 -0.0020522 -0.0017583 -0.028451 0 0 0 0 0 0 0 0 0 0 0 0 0 0 0 0 0
2.7969 0.0026672 0.0011254 0.0018013 0.00013743 0 0.0025937 -0.0013564 0.0019482 -0.0024128 0.0014994 0.0049124 -0.044823 0 0 0 0 0 0 0 0 0 0 0 0 0 0 0 0 0
2.8008 0.0032439 0.0015615 0.003013 0.00062242 0 0.0019704 -0.0044564 0.0056093 -0.0092817 0.0049993 0.0099939 -0.033248 0 0 0 0 0 0 0 0 0 0 0 0 0 0 0 0 0
2.8047 0.0027412 0.0015531 0.003224 0.000509 0 0.0010851 -0.0064568 0.0074309 -0.01396 0.0072174 0.01328 -0.0059051 0 0 0 0 0 0 0 0 0 0 0 0 0 0 0 0 0
2.8086 0.001352 0.0011283 0.0027422 -0.0001217 0 0.00059645 -0.0069037 0.0072362 -0.015066 0.0077481 0.014959 0.014314 0 0 0 0 0 0 0 0 0 0 0 0 0 0 0 0 0
2.8125 -0.00021062 0.00077052 0.0024067 -0.00060426 0 0.0009054 -0.0058732 0.0059135 -0.012774 0.0071341 0.014788 0.015996 0 0 0 0 0 0 0 0 0 0 0 0 0 0 0 0 0
2.8164 -0.001254 0.0010064 0.0027508 -0.00031026 0 0.0016652 -0.0039451 0.0046204 -0.008603 0.0061877 0.012112 0.0081192 0 0 0 0 0 0 0 0 0 0 0 0 0 0 0 0 0
2.8203 -0.0015922 0.001884 0.0034436 0.000706 0 0.0019511 -0.0018472 0.0038088 -0.004329 0.0051654 0.0067228 0.0076468 0 0 0 0 0 0 0 0 0 0 0 0 0 0 0 0 0
2.8242 -0.0015718 0.0028401 0.0035873 0.0016715 0 0.0010487 -2.046e-05 0.0028742 -0.00085026 0.0035853 -0.00038366 0.019645 0 0 0 0 0 0 0 0 0 0 0 0 0 0 0 0 0
2.8281 -0.0016568 0.0031114 0.002584 0.0017427 0 -0.00081086 0.0015417 0.00074687 0.002092 0.00085559 -0.0072537 0.031111 0 0 0 0 0 0 0 0 0 0 0 0 0 0 0 0 0
2.832 -0.0019712 0.0023542 0.00070353 0.00076106 0 -0.0024799 0.0030627 -0.0030157 0.0052229 -0.0028797 -0.012112 0.025143 0 0 0 0 0 0 0 0 0 0 0 0 0 0 0 0 0
2.8359 -0.0021986 0.00093773 -0.0011932 -0.00057482 0 -0.0027514 0.0045978 -0.0075168 0.0087591 -0.0064854 -0.014385 0.00067295 0 0 0 0 0 0 0 0 0 0 0 0 0 0 0 0 0
2.8398 -0.0018936 -0.00033455 -0.0024486 -0.0012875 0 -0.0013526 0.0058491 -0.010824 0.011995 -0.0084538 -0.014676 -0.023248 0 0 0 0 0 0 0 0 0 0 0 0 0 0 0 0 0
2.8438 -0.00090158 -0.0008315 -0.0030801 -0.00093562 0 0.00077716 0.0063175 -0.011167 0.013714 -0.0079197 -0.013778 -0.024178 0 0 0 0 0 0 0 0 0 0 0 0 0 0 0 0 0
2.8477 0.00047602 -0.00052339 -0.0034785 4.3289e-05 0 0.0021769 0.0056186 -0.0081795 0.012971 -0.0052697 -0.011733 0.0019331 0 0 0 0 0 0 0 0 0 0 0 0 0 0 0 0 0
2.8516 0.0016906 8.8101e-05 -0.00374 0.00073514 0 0.0019501 0.0036994 -0.0032451 0.0096139 -0.0018833 -0.0078658 0.03552 0 0 0 0 0 0 0 0 0 0 0 0 0 0 0 0 0
2.8555 0.0023322 0.00042449 -0.0034358 0.00051555 0 0.00036686 0.00086084 0.0013773 0.0042846 0.00077563 -0.0017643 0.050415 0 0 0 0 0 0 0 0 0 0 0 0 0 0 0 0 0
2.8594 0.0023775 0.00025983 -0.0021229 -0.00047668 0 -0.0014462 -0.0023199 0.0040378 -0.0018768 0.0020447 0.005776 0.03711 0 0 0 0 0 0 0 0 0 0 0 0 0 0 0 0 0
2.8633 0.0021249 -0.00020543 -5.0739e-05 -0.0015116 0 -0.0023885 -0.0050855 0.0046776 -0.0075312 0.0023277 0.012789 0.010371 0 0 0 0 0 0 0 0 0 0 0 0 0 0 0 0 0
2.8672 0.0018952 -0.0006165 0.0017646 -0.0018745 0 -0.0021006 -0.0066737 0.0045636 -0.011422 0.0026138 0.017192 -0.0052888 0 0 0 0 0 0 0 0 0 0 0 0 0 0 0 0 0
2.8711 0.0017447 -0.00079276 0.0022981 -0.0013778 0 -0.0010273 -0.006643 0.0050115 -0.012759 0.0036253 0.017957 0.0022689 0 0 0 0 0 0 0 0 0 0 0 0 0 0 0 0 0
2.875 0.0014202 -0.00083071 0.0014146 -0.00041062 0 5.5897e-05 -0.0052095 0.0061626 -0.011624 0.0051862 0.01546 0.02383 0 0 0 0 0 0 0 0 0 0 0 0 0 0 0 0 0
2.8789 0.00059499 -0.00094296 1.0213e-05 0.00042398 0 0.00056496 -0.0032537 0.0068405 -0.0090041 0.0062444 0.010856 0.039915 0 0 0 0 0 0 0 0 0 0 0 0 0 0 0 0 0
2.8828 -0.00078473 -0.0012281 -0.00078139 0.00073543 0 0.00031511 -0.0017947 0.0056083 -0.006196 0.0055623 0.0051954 0.039581 0 0 0 0 0 0 0 0 0 0 0 0 0 0 0 0 0
2.8867 -0.002321 -0.0015871 -0.00057206 0.00052726 0 -0.00056617 -0.0012037 0.0021237 -0.0038581 0.0026451 -0.00092282 0.028693 0 0 0 0 0 0 0 0 0 0 0 0 0 0 0 0 0
2.8906 -0.0033284 -0.0018261 4.3032e-05 8.2297e-05 0 -0.0017708 -0.00080962 -0.0023753 -0.0015092 -0.0017283 -0.007027 0.021414 0 0 0 0 0 0 0 0 0 0 0 0 0 0 0 0 0
2.8945 -0.003267 -0.001809 0.00017959 -0.00028229 0 -0.0028515 0.00062507 -0.0058761 0.0019507 -0.005805 -0.012334 0.025218 0 0 0 0 0 0 0 0 0 0 0 0 0 0 0 0 0
2.8984 -0.0021325 -0.0015046 -0.0004345 -0.00039805 0 -0.0032819 0.0037915 -0.0070074 0.0069828 -0.007869 -0.015796 0.034546 0 0 0 0 0 0 0 0 0 0 0 0 0 0 0 0 0
2.9023 -0.00048642 -0.00092264 -0.001238 -0.00028746 0 -0.0026935 0.0079564 -0.0058855 0.012479 -0.0073021 -0.016634 0.037831 0 0 0 0 0 0 0 0 0 0 0 0 0 0 0 0 0
2.9063 0.00093274 -6.7689e-05 -0.0014585 -9.922e-05 0 -0.001219 0.011135 -0.0037549 0.016087 -0.0049291 -0.014817 0.029163 0 0 0 0 0 0 0 0 0 0 0 0 0 0 0 0 0
2.9102 0.0017222 0.00098488 -0.00089569 -5.151e-06 0 0.00038042 0.011322 -0.001848 0.015687 -0.0023656 -0.010986 0.012744 0 0 0 0 0 0 0 0 0 0 0 0 0 0 0 0 0
2.9141 0.0020317 0.0019543 -6.9621e-05 -0.00010775 0 0.0010731 0.0078882 -0.0005045 0.010909 -0.00084086 -0.0059248 -0.0027117 0 0 0 0 0 0 0 0 0 0 0 0 0 0 0 0 0
2.918 0.0023 0.0023588 0.00037116 -0.00038728 0 0.00028259 0.002085 0.00075485 0.0034562 -0.00038954 -0.00015068 -0.012147 0 0 0 0 0 0 0 0 0 0 0 0 0 0 0 0 0
2.9219 0.0027549 0.0017813 0.00033153 -0.00070753 0 -0.0015383 -0.0037337 0.0024398 -0.0039673 -1.6911e-05 0.0059577 -0.016411 0 0 0 0 0 0 0 0 0 0 0 0 0 0 0 0 0
2.9258 0.0031438 0.00025955 0.00034038 -0.00088013 0 -0.0030275 -0.007544 0.0044352 -0.0092555 0.0013372 0.011682 -0.018012 0 0 0 0 0 0 0 0 0 0 0 0 0 0 0 0 0
2.9297 0.0029579 -0.0015435 0.00096329 -0.00075588 0 -0.0027944 -0.0086891 0.0060785 -0.011804 0.0038385 0.015761 -0.016919 0 0 0 0 0 0 0 0 0 0 0 0 0 0 0 0 0
2.9336 0.0019461 -0.0026489 0.0021689 -0.00029622 0 -0.00050317 -0.0078854 0.006782 -0.012239 0.0065571 0.01686 -0.011563 0 0 0 0 0 0 0 0 0 0 0 0 0 0 0 0 0
2.9375 0.00042036 -0.0024315 0.0032672 0.00040406 0 0.0026724 -0.0064061 0.0064968 -0.011482 0.0081213 0.014432 -0.0029869 0 0 0 0 0 0 0 0 0 0 0 0 0 0 0 0 0
2.9414 -0.00095671 -0.0011557 0.0034436 0.0011411 0 0.0046797 -0.0051768 0.0055618 -0.010022 0.0076443 0.0092166 0.0040655 0 0 0 0 0 0 0 0 0 0 0 0 0 0 0 0 0
2.9453 -0.0017174 0.00011627 0.0023636 0.0016603 0 0.0039624 -0.0043738 0.0041745 -0.0078404 0.005208 0.002895 0.0053754 0 0 0 0 0 0 0 0 0 0 0 0 0 0 0 0 0
2.9492 -0.0019474 0.00028362 0.00033844 0.0017436 0 0.00061768 -0.0035924 0.0021243 -0.0047453 0.0016454 -0.0028968 0.0020549 0 0 0 0 0 0 0 0 0 0 0 0 0 0 0 0 0
2.9531 -0.0021097 -0.00090735 -0.0019724 0.001313 0 -0.0035587 -0.0022658 -0.000875 -0.00068901 -0.0020542 -0.0073991 -0.00034048 0 0 0 0 0 0 0 0 0 0 0 0 0 0 0 0 0
2.957 -0.0025084 -0.0025824 -0.003951 0.00050158 0 -0.0062505 -3.2283e-05 -0.0045827 0.0041051 -0.0051945 -0.010779 0.0016492 0 0 0 0 0 0 0 0 0 0 0 0 0 0 0 0 0
2.9609 -0.0029271 -0.0033632 -0.0051857 -0.00038118 0 -0.0061979 0.0030366 -0.0080167 0.0090561 -0.0074311 -0.013452 0.0043476 0 0 0 0 0 0 0 0 0 0 0 0 0 0 0 0 0
2.9648 -0.0028093 -0.0024527 -0.0054372 -0.0010092 0 -0.0040045 0.0063342 -0.0099274 0.013129 -0.0085961 -0.015332 -6.3613e-05 0 0 0 0 0 0 0 0 0 0 0 0 0 0 0 0 0
2.9688 -0.0018145 -0.00030764 -0.0046256 -0.001239 0 -0.0015614 0.0088122 -0.0095877 0.014969 -0.0085835 -0.015658 -0.014502 0 0 0 0 0 0 0 0 0 0 0 0 0 0 0 0 0
2.9727 -0.00020439 0.001674 -0.0029198 -0.0011926 0 -0.00055281 0.0093709 -0.0072221 0.013503 -0.0074032 -0.0135 -0.031337 0 0 0 0 0 0 0 0 0 0 0 0 0 0 0 0 0
2.9766 0.0013213 0.0022196 -0.00077315 -0.0011386 0 -0.0012291 0.0074546 -0.0037472 0.0087509 -0.005272 -0.0085188 -0.03734 0 0 0 0 0 0 0 0 0 0 0 0 0 0 0 0 0
2.9805 0.0021829 0.0011324 0.0012429 -0.0012526 0 -0.0024038 0.0034899 -0.00012865 0.0021653 -0.0025776 -0.0013784 -0.025908 0 0 0 0 0 0 0 0 0 0 0 0 0 0 0 0 0
2.9844 0.0023367 -0.00064076 0.0027159 -0.0014606 0 -0.0026062 -0.0012214 0.0030609 -0.0040245 0.00027601 0.0064012 -0.0049653 0 0 0 0 0 0 0 0 0 0 0 0 0 0 0 0 0
2.9883 0.0021726 -0.001836 0.0035291 -0.0015086 0 -0.001363 -0.0051773 0.0056007 -0.00813 0.0029844 0.012997 0.0080379 0 0 0 0 0 0 0 0 0 0 0 0 0 0 0 0 0
2.9922 0.0020384 -0.0018584 0.0037482 -0.0011973 0 0.00048511 -0.0074641 0.0073308 -0.0099472 0.0053166 0.016905 0.00063342 0 0 0 0 0 0 0 0 0 0 0 0 0 0 0 0 0
2.9961 0.0018922 -0.001107 0.0034432 -0.00056494 0 0.0016413 -0.0080784 0.0080266 -0.010486 0.0070112 0.017403 -0.023473 0 0 0 0 0 0 0 0 0 0 0 0 0 0 0 0 0
3 0.0014185 -0.00044811 0.0026884 0.00014793 0 0.0015463 -0.0075832 0.0075628 -0.010704 0.0077515 0.014742 -0.046779 0 0 0 0 0 0 0 0 0 0 0 0 0 0 0 0 0
3.0039 0.00045087 -0.00039202 0.0017185 0.00070522 0 0.00080908 -0.0064631 0.0061071 -0.010415 0.0072853 0.010027 -0.051969 0 0 0 0 0 0 0 0 0 0 0 0 0 0 0 0 0
3.0078 -0.00076652 -0.00072275 0.00094145 0.0010402 0 0.00051783 -0.0047706 0.0040503 -0.0084364 0.0055932 0.004749 -0.035294 0 0 0 0 0 0 0 0 0 0 0 0 0 0 0 0 0
3.0117 -0.0017498 -0.00083991 0.00061916 0.0012209 0 0.0011361 -0.0023302 0.0017199 -0.0038727 0.002962 0.00011519 -0.0083102 0 0 0 0 0 0 0 0 0 0 0 0 0 0 0 0 0
3.0156 -0.0021857 -0.00039915 0.00047 0.0012775 0 0.002051 0.00078339 -0.00078101 0.0026714 -8.7274e-05 -0.0034667 0.012248 0 0 0 0 0 0 0 0 0 0 0 0 0 0 0 0 0
3.0195 -0.0021394 0.00038045 -0.00028856 0.0011041 0 0.0021905 0.0040143 -0.0033861 0.0091297 -0.0029474 -0.0063553 0.016817 0 0 0 0 0 0 0 0 0 0 0 0 0 0 0 0 0
3.0234 -0.0018554 0.00098099 -0.0022692 0.00056737 0 0.0010836 0.0065834 -0.0057253 0.013295 -0.0050675 -0.0090491 0.0076939 0 0 0 0 0 0 0 0 0 0 0 0 0 0 0 0 0
3.0273 -0.0013978 0.0010913 -0.0051219 -0.0002806 0 -0.00067417 0.0079688 -0.0070706 0.014251 -0.0060742 -0.011419 -0.0056516 0 0 0 0 0 0 0 0 0 0 0 0 0 0 0 0 0
3.0313 -0.00055871 0.00083787 -0.0074476 -0.0011296 0 -0.0019899 0.0081334 -0.0067611 0.012683 -0.005882 -0.012463 -0.014441 0 0 0 0 0 0 0 0 0 0 0 0 0 0 0 0 0
3.0352 0.00083472 0.00056407 -0.0077239 -0.0016006 0 -0.0022974 0.0073086 -0.0047827 0.0098986 -0.0047408 -0.010899 -0.014817 0 0 0 0 0 0 0 0 0 0 0 0 0 0 0 0 0
3.0391 0.0025373 0.00045397 -0.0055637 -0.001551 0 -0.0020238 0.0056164 -0.0019387 0.0066099 -0.0031234 -0.0061982 -0.007083 0 0 0 0 0 0 0 0 0 0 0 0 0 0 0 0 0
3.043 0.0038743 0.00041236 -0.0021612 -0.001201 0 -0.0020559 0.002981 0.00063398 0.0026174 -0.001445 0.00074355 0.0065283 0 0 0 0 0 0 0 0 0 0 0 0 0 0 0 0 0
3.0469 0.004191 0.00029183 0.00060207 -0.00093681 0 -0.0027595 -0.0005362 0.0022384 -0.0024172 0.00020317 0.0079033 0.022467 0 0 0 0 0 0 0 0 0 0 0 0 0 0 0 0 0
3.0508 0.0033742 0.00016736 0.0016831 -0.00094945 0 -0.0035413 -0.0043277 0.0030283 -0.0080177 0.0020546 0.013201 0.03552 0 0 0 0 0 0 0 0 0 0 0 0 0 0 0 0 0
3.0547 0.0019541 0.00032134 0.0016659 -0.0010435 0 -0.0033919 -0.0072612 0.0037127 -0.012779 0.0043272 0.015556 0.040135 0 0 0 0 0 0 0 0 0 0 0 0 0 0 0 0 0
3.0586 0.00067903 0.00093618 0.0020582 -0.00080772 0 -0.0018834 -0.008266 0.004834 -0.015218 0.0067915 0.015172 0.033839 0 0 0 0 0 0 0 0 0 0 0 0 0 0 0 0 0
3.0625 -4.7375e-05 0.0018248 0.0037202 -1.0076e-05 0 0.00033839 -0.0070657 0.0062373 -0.014766 0.00865 0.012982 0.019782 0 0 0 0 0 0 0 0 0 0 0 0 0 0 0 0 0
3.0664 -0.00036797 0.0025013 0.0058915 0.001128 0 0.0020253 -0.004423 0.0071356 -0.011981 0.0089175 0.0098256 0.005225 0 0 0 0 0 0 0 0 0 0 0 0 0 0 0 0 0
3.0703 -0.00068362 0.002546 0.0067486 0.0020249 0 0.0023017 -0.0016232 0.0066472 -0.0079056 0.0070707 0.0060555 -0.0034805 0 0 0 0 0 0 0 0 0 0 0 0 0 0 0 0 0
3.0742 -0.0012051 0.0019222 0.0050036 0.0021331 0 0.001264 0.00043456 0.0043628 -0.0032718 0.0034718 0.0017468 -0.0052418 0 0 0 0 0 0 0 0 0 0 0 0 0 0 0 0 0
3.0781 -0.0017772 0.00096523 0.0010902 0.0013273 0 -0.0002478 0.001809 0.00059491 0.0016744 -0.00077166 -0.0028646 -0.0040358 0 0 0 0 0 0 0 0 0 0 0 0 0 0 0 0 0
3.082 -0.0020823 9.9626e-05 -0.0031146 -1.765e-07 0 -0.0013752 0.0032698 -0.0037254 0.0067128 -0.0044033 -0.0072158 -0.004502 0 0 0 0 0 0 0 0 0 0 0 0 0 0 0 0 0
3.0859 -0.0019479 -0.00042331 -0.00573 -0.0011846 0 -0.0017713 0.0054268 -0.0073638 0.011174 -0.0066275 -0.010632 -0.0074615 0 0 0 0 0 0 0 0 0 0 0 0 0 0 0 0 0
3.0898 -0.0014352 -0.00055951 -0.0061605 -0.0016866 0 -0.0015845 0.0079587 -0.0091997 0.014026 -0.0073318 -0.012611 -0.0093394 0 0 0 0 0 0 0 0 0 0 0 0 0 0 0 0 0
3.0938 -0.00067933 -0.000352 -0.0051771 -0.0013851 0 -0.0011236 0.0096139 -0.0086823 0.014452 -0.0068706 -0.012861 -0.0057473 0 0 0 0 0 0 0 0 0 0 0 0 0 0 0 0 0
3.0977 0.00026845 0.00013088 -0.0039205 -0.0006085 0 -0.00062417 0.0090463 -0.0061565 0.012359 -0.0056709 -0.011124 0.004093 0 0 0 0 0 0 0 0 0 0 0 0 0 0 0 0 0
3.1016 0.0013839 0.0007293 -0.0028813 8.9352e-05 0 -0.00024061 0.0058696 -0.0027781 0.0083722 -0.0039667 -0.0071611 0.015779 0 0 0 0 0 0 0 0 0 0 0 0 0 0 0 0 0
3.1055 0.0024835 0.0011525 -0.0017578 0.00027289 0 -5.1527e-05 0.0011049 0.00010037 0.0034107 -0.0017864 -0.0010959 0.022152 0 0 0 0 0 0 0 0 0 0 0 0 0 0 0 0 0
3.1094 0.0031836 0.0011242 -0.00012176 -0.00010303 0 6.3823e-05 -0.0033603 0.0017543 -0.0016954 0.00087591 0.0061288 0.017924 0 0 0 0 0 0 0 0 0 0 0 0 0 0 0 0 0
3.1133 0.0031324 0.00062891 0.0019219 -0.00066312 0 0.00048391 -0.0059336 0.0024857 -0.0062855 0.0038395 0.012726 0.0035129 0 0 0 0 0 0 0 0 0 0 0 0 0 0 0 0 0
3.1172 0.0023182 -2.2209e-05 0.0037411 -0.00087173 0 0.0015496 -0.0062514 0.003191 -0.0097866 0.0065897 0.016748 -0.014341 0 0 0 0 0 0 0 0 0 0 0 0 0 0 0 0 0
3.1211 0.0011229 -0.00045562 0.0047336 -0.00043821 0 0.0030243 -0.005206 0.0043956 -0.011754 0.0083204 0.017107 -0.025888 0 0 0 0 0 0 0 0 0 0 0 0 0 0 0 0 0
3.125 2.534e-05 -0.00061272 0.0047872 0.00042067 0 0.0038926 -0.0040836 0.005609 -0.012048 0.0082471 0.014168 -0.02424 0 0 0 0 0 0 0 0 0 0 0 0 0 0 0 0 0
3.1289 -0.00077547 -0.00082873 0.0042051 0.0010947 0 0.0029712 -0.0035129 0.0056507 -0.010883 0.006109 0.009398 -0.010378 0 0 0 0 0 0 0 0 0 0 0 0 0 0 0 0 0
3.1328 -0.0014433 -0.0014535 0.003287 0.0010298 0 3.4145e-05 -0.0030479 0.0037221 -0.0085683 0.0025397 0.0043324 0.0065807 0 0 0 0 0 0 0 0 0 0 0 0 0 0 0 0 0
3.1367 -0.0022137 -0.0023517 0.0020885 0.0001759 0 -0.0035704 -0.0016877 0.00025023 -0.0051854 -0.0010776 -0.00030887 0.015219 0 0 0 0 0 0 0 0 0 0 0 0 0 0 0 0 0
3.1406 -0.0030349 -0.0028341 0.00059982 -0.00094462 0 -0.005619 0.0011242 -0.0033267 -0.00062104 -0.0033551 -0.0046607 0.010298 0 0 0 0 0 0 0 0 0 0 0 0 0 0 0 0 0
3.1445 -0.0035232 -0.0022085 -0.00093093 -0.0016309 0 -0.0046954 0.0048529 -0.0056879 0.0049379 -0.0037968 -0.008969 -0.0027986 0 0 0 0 0 0 0 0 0 0 0 0 0 0 0 0 0
3.1484 -0.0032894 -0.00049945 -0.0019673 -0.0015389 0 -0.0014662 0.0081037 -0.0066292 0.010512 -0.0031246 -0.012809 -0.012198 0 0 0 0 0 0 0 0 0 0 0 0 0 0 0 0 0
3.1523 -0.0023096 0.0013752 -0.0020364 -0.0009026 0 0.0016848 0.0095311 -0.0069794 0.014457 -0.0026608 -0.015022 -0.0096954 0 0 0 0 0 0 0 0 0 0 0 0 0 0 0 0 0
3.1563 -0.00096361 0.0022404 -0.0011207 -0.00026598 0 0.0025028 0.0086903 -0.0075159 0.015322 -0.0031794 -0.014448 0.0016855 0 0 0 0 0 0 0 0 0 0 0 0 0 0 0 0 0
3.1602 0.0002854 0.0016051 0.00029342 4.3596e-06 0 0.00064386 0.0061872 -0.0079627 0.01279 -0.0041776 -0.010824 0.010076 0 0 0 0 0 0 0 0 0 0 0 0 0 0 0 0 0
3.1641 0.0012346 5.8061e-05 0.0015389 -3.3808e-05 0 -0.0021763 0.0031008 -0.0071119 0.0078933 -0.0042471 -0.0050756 0.0057385 0 0 0 0 0 0 0 0 0 0 0 0 0 0 0 0 0
3.168 0.0019655 -0.0012649 0.0021512 -9.0311e-05 0 -0.0037706 0.00023255 -0.0040234 0.0022792 -0.0022873 0.0012321 -0.0091827 0 0 0 0 0 0 0 0 0 0 0 0 0 0 0 0 0
3.1719 0.0025666 -0.0016543 0.0020278 -2.6724e-05 0 -0.0033286 -0.0021989 0.00083383 -0.0028127 0.0014644 0.0067794 -0.021686 0 0 0 0 0 0 0 0 0 0 0 0 0 0 0 0 0
3.1758 0.0028972 -0.0013376 0.0013687 -4.0991e-06 0 -0.0018532 -0.0042779 0.0056396 -0.0069939 0.0054892 0.011 -0.019525 0 0 0 0 0 0 0 0 0 0 0 0 0 0 0 0 0
3.1797 0.0026809 -0.001076 0.00057033 -0.00023782 0 -0.00091272 -0.0059247 0.0085078 -0.010319 0.0080782 0.013885 -0.0028946 0 0 0 0 0 0 0 0 0 0 0 0 0 0 0 0 0
3.1836 0.0018366 -0.0012938 0.00013037 -0.00064477 0 -0.0010424 -0.0067514 0.0088547 -0.012601 0.0085033 0.015411 0.014967 0 0 0 0 0 0 0 0 0 0 0 0 0 0 0 0 0
3.1875 0.0006692 -0.0016373 0.00044884 -0.00080764 0 -0.001373 -0.0063651 0.0076174 -0.013228 0.0072936 0.015198 0.019203 0 0 0 0 0 0 0 0 0 0 0 0 0 0 0 0 0
3.1914 -0.00032958 -0.0014071 0.0015004 -0.00035396 0 -0.00074508 -0.0047672 0.0061767 -0.011654 0.0055072 0.012737 0.0062043 0 0 0 0 0 0 0 0 0 0 0 0 0 0 0 0 0
3.1953 -0.00090006 -0.00040668 0.0026369 0.00061542 0 0.00095088 -0.002409 0.0050498 -0.0079835 0.0037904 0.0079548 -0.014009 0 0 0 0 0 0 0 0 0 0 0 0 0 0 0 0 0
3.1992 -0.0012229 0.00069336 0.0028663 0.0015157 0 0.0026338 0.0001646 0.0035886 -0.0029985 0.0020915 0.0015884 -0.027598 0 0 0 0 0 0 0 0 0 0 0 0 0 0 0 0 0
3.2031 -0.0016764 0.00090465 0.0015858 0.0017551 0 0.0031975 0.0027086 0.00090934 0.002376 0.00014406 -0.0049872 -0.028941 0 0 0 0 0 0 0 0 0 0 0 0 0 0 0 0 0
3.207 -0.0023657 -0.00011623 -0.00078126 0.0012636 0 0.0026896 0.0052749 -0.0029108 0.0075316 -0.0019461 -0.010349 -0.023475 0 0 0 0 0 0 0 0 0 0 0 0 0 0 0 0 0
3.2109 -0.0029032 -0.0016367 -0.0028917 0.0005496 0 0.0022089 0.007789 -0.0065629 0.01204 -0.0036809 -0.01359 -0.019878 0 0 0 0 0 0 0 0 0 0 0 0 0 0 0 0 0
3.2148 -0.0026947 -0.0024087 -0.0033926 0.00021171 0 0.0026163 0.0096582 -0.0084305 0.015152 -0.004681 -0.014477 -0.020886 0 0 0 0 0 0 0 0 0 0 0 0 0 0 0 0 0
3.2188 -0.0014867 -0.0017294 -0.0019279 0.00037961 0 0.0034692 0.0099094 -0.0078417 0.015709 -0.0050655 -0.013223 -0.022436 0 0 0 0 0 0 0 0 0 0 0 0 0 0 0 0 0
3.2227 0.00033541 -3.3649e-05 0.00063574 0.00063679 0 0.0033993 0.0078856 -0.005511 0.012862 -0.0052023 -0.010155 -0.020841 0 0 0 0 0 0 0 0 0 0 0 0 0 0 0 0 0
3.2266 0.0019818 0.0015038 0.0029617 0.00049699 0 0.0016279 0.0039455 -0.0028371 0.0070504 -0.0050853 -0.0056102 -0.018516 0 0 0 0 0 0 0 0 0 0 0 0 0 0 0 0 0
3.2305 0.0028142 0.0019508 0.0042608 -5.8378e-05 0 -0.00096865 -0.00050587 -0.00077563 0.00018954 -0.0041085 -5.938e-05 -0.02071 0 0 0 0 0 0 0 0 0 0 0 0 0 0 0 0 0
3.2344 0.0027312 0.001282 0.0046424 -0.00054057 0 -0.0024641 -0.0038257 0.00069637 -0.0054119 -0.001644 0.0057333 -0.026777 0 0 0 0 0 0 0 0 0 0 0 0 0 0 0 0 0
3.2383 0.0020894 0.00019955 0.0045813 -0.00046001 0 -0.0016882 -0.0052149 0.0021639 -0.0086041 0.0020633 0.010766 -0.027146 0 0 0 0 0 0 0 0 0 0 0 0 0 0 0 0 0
3.2422 0.0013113 -0.00059416 0.0041953 0.0001416 0 0.00054044 -0.0051996 0.0039474 -0.010028 0.0056451 0.014084 -0.011967 0 0 0 0 0 0 0 0 0 0 0 0 0 0 0 0 0
3.2461 0.00057914 -0.00092287 0.0031825 0.00069342 0 0.0020589 -0.0050703 0.0056874 -0.011162 0.0074409 0.015105 0.016 0 0 0 0 0 0 0 0 0 0 0 0 0 0 0 0 0
3.25 -0.00014535 -0.0010355 0.0014689 0.00065097 0 0.0013539 -0.0056903 0.0066449 -0.012596 0.0067772 0.013751 0.038762 0 0 0 0 0 0 0 0 0 0 0 0 0 0 0 0 0
3.2539 -0.00089898 -0.0011329 -0.00025508 5.04e-05 0 -0.000993 -0.0066448 0.006311 -0.013187 0.0045286 0.010354 0.0367 0 0 0 0 0 0 0 0 0 0 0 0 0 0 0 0 0
3.2578 -0.0015851 -0.0011023 -0.00090205 -0.00050735 0 -0.002818 -0.0064788 0.0047219 -0.01097 0.0023851 0.005481 0.0075709 0 0 0 0 0 0 0 0 0 0 0 0 0 0 0 0 0
3.2617 -0.0020609 -0.00071669 -6.2778e-05 -0.00044163 0 -0.0023652 -0.0039019 0.002288 -0.0050977 0.0014488 -0.00015729 -0.02786 0 0 0 0 0 0 0 0 0 0 0 0 0 0 0 0 0
3.2656 -0.0022953 2.3457e-06 0.0013191 0.0002323 0 0.00013737 0.00097588 -0.00054567 0.0029862 0.0014207 -0.0057013 -0.041501 0 0 0 0 0 0 0 0 0 0 0 0 0 0 0 0 0
3.2695 -0.0023772 0.00072512 0.0015655 0.00091373 0 0.0027695 0.0063963 -0.003416 0.010265 0.0010847 -0.010192 -0.022394 0 0 0 0 0 0 0 0 0 0 0 0 0 0 0 0 0
3.2734 -0.0023551 0.0011386 -0.00018856 0.0010045 0 0.003706 0.0099633 -0.0059085 0.01421 -0.00041252 -0.012813 0.012572 0 0 0 0 0 0 0 0 0 0 0 0 0 0 0 0 0
3.2773 -0.0021123 0.0012633 -0.0029511 0.00048937 0 0.0027481 0.01019 -0.0074816 0.014405 -0.0026961 -0.01323 0.032846 0 0 0 0 0 0 0 0 0 0 0 0 0 0 0 0 0
3.2813 -0.00146 0.0013617 -0.0044701 -6.4701e-05 0 0.0012268 0.0074218 -0.0076739 0.012404 -0.0044602 -0.01175 0.021364 0 0 0 0 0 0 0 0 0 0 0 0 0 0 0 0 0
3.2852 -0.00038031 0.0015149 -0.003117 -7.9094e-05 0 0.00056772 0.003457 -0.0064465 0.010082 -0.0045633 -0.0090729 -0.01 0 0 0 0 0 0 0 0 0 0 0 0 0 0 0 0 0
3.2891 0.00084253 0.001369 0.00059333 0.00046996 0 0.0010292 0.00019654 -0.004286 0.0080457 -0.0028797 -0.0057541 -0.031091 0 0 0 0 0 0 0 0 0 0 0 0 0 0 0 0 0
3.293 0.0017731 0.0004215 0.0042728 0.0010448 0 0.0017591 -0.0016128 -0.0018993 0.0054627 -0.00022784 -0.0018237 -0.020554 0 0 0 0 0 0 0 0 0 0 0 0 0 0 0 0 0
3.2969 0.0021368 -0.0013766 0.0055573 0.0010866 0 0.0018669 -0.0026124 0.00025471 0.0012758 0.0023652 0.0030315 0.015351 0 0 0 0 0 0 0 0 0 0 0 0 0 0 0 0 0
3.3008 0.0019925 -0.0033402 0.0039755 0.00055403 0 0.0012608 -0.0039773 0.002168 -0.0044485 0.0042662 0.0087732 0.048824 0 0 0 0 0 0 0 0 0 0 0 0 0 0 0 0 0
3.3047 0.0015995 -0.004481 0.0011771 -6.4325e-05 0 0.00045118 -0.0062634 0.0040471 -0.010267 0.0052473 0.014384 0.055059 0 0 0 0 0 0 0 0 0 0 0 0 0 0 0 0 0
3.3086 0.0011287 -0.0043244 -0.00058776 -0.00024707 0 -0.00023029 -0.0088988 0.0058867 -0.014295 0.0051762 0.017976 0.032626 0 0 0 0 0 0 0 0 0 0 0 0 0 0 0 0 0
3.3125 0.00052423 -0.0033369 -0.00030484 6.489e-05 0 -0.00094923 -0.010635 0.0072715 -0.015387 0.0039467 0.017779 0.0023328 0 0 0 0 0 0 0 0 0 0 0 0 0 0 0 0 0
3.3164 -0.00034501 -0.0025058 0.0012268 0.00045387 0 -0.0018432 -0.010467 0.0075796 -0.013554 0.001778 0.013367 -0.012315 0 0 0 0 0 0 0 0 0 0 0 0 0 0 0 0 0
3.3203 -0.0014195 -0.0024265 0.0023772 0.00047064 0 -0.0023861 -0.0082307 0.0063882 -0.0095206 -0.00057925 0.0061539 -0.0042573 0 0 0 0 0 0 0 0 0 0 0 0 0 0 0 0 0
3.3242 -0.002373 -0.0027639 0.0021356 7.4237e-05 0 -0.0016127 -0.0045225 0.003741 -0.0040802 -0.0022022 -0.0013405 0.014394 0 0 0 0 0 0 0 0 0 0 0 0 0 0 0 0 0
3.3281 -0.0028286 -0.0026205 0.00071934 -0.00035564 0 0.00080322 -0.00022133 0.00013063 0.0020806 -0.002753 -0.0069791 0.025523 0 0 0 0 0 0 0 0 0 0 0 0 0 0 0 0 0
3.332 -0.0026584 -0.0014678 -0.00095753 -0.00040567 0 0.0037487 0.0038473 -0.0036888 0.0081152 -0.0028817 -0.010135 0.020131 0 0 0 0 0 0 0 0 0 0 0 0 0 0 0 0 0
3.3359 -0.002061 0.00026314 -0.002167 -6.9713e-06 0 0.0052291 0.0069068 -0.0068884 0.012871 -0.0037105 -0.011601 0.002738 0 0 0 0 0 0 0 0 0 0 0 0 0 0 0 0 0
3.3398 -0.0013434 0.0015185 -0.0026924 0.00054926 0 0.0040408 0.008183 -0.0087233 0.015255 -0.0057076 -0.012427 -0.015509 0 0 0 0 0 0 0 0 0 0 0 0 0 0 0 0 0
3.3438 -0.00063846 0.0015719 -0.0025054 0.00092058 0 0.0010452 0.0071797 -0.0087402 0.014869 -0.0079641 -0.012744 -0.025989 0 0 0 0 0 0 0 0 0 0 0 0 0 0 0 0 0
3.3477 0.00014804 0.00067969 -0.0014457 0.0010034 0 -0.0013006 0.004184 -0.007006 0.012281 -0.0086469 -0.011585 -0.02622 0 0 0 0 0 0 0 0 0 0 0 0 0 0 0 0 0
3.3516 0.0011171 -0.00017984 0.00057196 0.00093404 0 -0.00092444 0.00044478 -0.0041603 0.0086017 -0.0063754 -0.0078448 -0.018125 0 0 0 0 0 0 0 0 0 0 0 0 0 0 0 0 0
3.3555 0.0021327 -0.00021691 0.0030698 0.00086008 0 0.0020811 -0.0024181 -0.0011237 0.0047038 -0.0013983 -0.0015004 -0.005898 0 0 0 0 0 0 0 0 0 0 0 0 0 0 0 0 0
3.3594 0.0028321 0.00048596 0.0049527 0.00076352 0 0.0054905 -0.0035011 0.0014106 0.00077262 0.0044216 0.0059928 0.004305 0 0 0 0 0 0 0 0 0 0 0 0 0 0 0 0 0
3.3633 0.0029003 0.0011415 0.0051943 0.00051765 0 0.0067694 -0.0033046 0.0033099 -0.0034369 0.0087987 0.012447 0.0055725 0 0 0 0 0 0 0 0 0 0 0 0 0 0 0 0 0
3.3672 0.0023367 0.0010578 0.0037173 8.5584e-05 0 0.0050658 -0.003289 0.0048457 -0.0079218 0.010414 0.016176 -0.0051883 0 0 0 0 0 0 0 0 0 0 0 0 0 0 0 0 0
3.3711 0.0014448 0.00026316 0.0015794 -0.00037464 0 0.0016795 -0.0045272 0.0061731 -0.011983 0.0094692 0.016712 -0.022338 0 0 0 0 0 0 0 0 0 0 0 0 0 0 0 0 0
3.375 0.0005555 -0.00062381 0.00017309 -0.00061116 0 -0.0012141 -0.0065753 0.0069455 -0.014421 0.0071673 0.014576 -0.032715 0 0 0 0 0 0 0 0 0 0 0 0 0 0 0 0 0
3.3789 -0.00023647 -0.0010754 0.00010814 -0.00047424 0 -0.0022836 -0.0076318 0.0064812 -0.014201 0.0047452 0.010539 -0.024963 0 0 0 0 0 0 0 0 0 0 0 0 0 0 0 0 0
3.3828 -0.0010639 -0.0011488 0.00078195 -1.6999e-05 0 -0.0017253 -0.0059719 0.0043805 -0.011067 0.0028389 0.0051728 -0.00013583 0 0 0 0 0 0 0 0 0 0 0 0 0 0 0 0 0
3.3867 -0.0020282 -0.0012987 0.001011 0.00056368 0 -0.00060383 -0.0014782 0.0010268 -0.0056743 0.0014603 -0.000979 0.026761 0 0 0 0 0 0 0 0 0 0 0 0 0 0 0 0 0
3.3906 -0.0029638 -0.0017515 0.00011737 0.0010512 0 0.00022311 0.0040724 -0.0025264 0.00074015 0.00029697 -0.0070189 0.037513 0 0 0 0 0 0 0 0 0 0 0 0 0 0 0 0 0
3.3945 -0.0034691 -0.0021491 -0.0015009 0.001286 0 0.00055258 0.0082516 -0.0052207 0.0068563 -0.0010286 -0.011714 0.025291 0 0 0 0 0 0 0 0 0 0 0 0 0 0 0 0 0
3.3984 -0.0031837 -0.0018791 -0.0027431 0.0011888 0 0.00051603 0.0097003 -0.0066256 0.01163 -0.0028001 -0.014064 0.00011123 0 0 0 0 0 0 0 0 0 0 0 0 0 0 0 0 0
3.4023 -0.0020606 -0.00077023 -0.0026877 0.00079102 0 0.00016779 0.0088775 -0.0069884 0.01443 -0.0049991 -0.013889 -0.019869 0 0 0 0 0 0 0 0 0 0 0 0 0 0 0 0 0
3.4063 -0.00040995 0.00058571 -0.0012066 0.00026726 0 -0.00046157 0.0072928 -0.0067172 0.015026 -0.0070704 -0.011821 -0.023222 0 0 0 0 0 0 0 0 0 0 0 0 0 0 0 0 0
3.4102 0.0012871 0.001275 0.0010715 -0.00011853 0 -0.0010546 0.0060343 -0.0058516 0.013511 -0.0079615 -0.0086412 -0.01286 0 0 0 0 0 0 0 0 0 0 0 0 0 0 0 0 0
3.4141 0.0026121 0.00088315 0.003217 -0.00019472 0 -0.0010545 0.0049544 -0.0040602 0.010199 -0.0066681 -0.0046302 -0.00043903 0 0 0 0 0 0 0 0 0 0 0 0 0 0 0 0 0
3.418 0.0033291 -0.00010276 0.0044341 -6.0631e-05 0 -0.00022946 0.003152 -0.0011541 0.0055395 -0.0030389 0.00039908 0.0056783 0 0 0 0 0 0 0 0 0 0 0 0 0 0 0 0 0
3.4219 0.0033839 -0.00073204 0.0042937 -4.8817e-05 0 0.00084981 0.00013967 0.0024241 7.3652e-05 0.001821 0.0063741 0.0068794 0 0 0 0 0 0 0 0 0 0 0 0 0 0 0 0 0
3.4258 0.0028749 -0.00047323 0.0028646 -0.00042367 0 0.0011131 -0.0034908 0.0056611 -0.0055406 0.0060327 0.012302 0.00996 0 0 0 0 0 0 0 0 0 0 0 0 0 0 0 0 0
3.4297 0.0020352 0.00030095 0.00078841 -0.0010634 0 -2.5241e-05 -0.0064935 0.0075695 -0.010512 0.0080788 0.016461 0.017994 0 0 0 0 0 0 0 0 0 0 0 0 0 0 0 0 0
3.4336 0.0011697 0.00069879 -0.00088513 -0.0014719 0 -0.0019465 -0.0079663 0.0077906 -0.014005 0.0077348 0.017429 0.026433 0 0 0 0 0 0 0 0 0 0 0 0 0 0 0 0 0
3.4375 0.00050442 0.00019858 -0.0012482 -0.0011928 0 -0.0032096 -0.0079032 0.006683 -0.015343 0.0060439 0.015106 0.027874 0 0 0 0 0 0 0 0 0 0 0 0 0 0 0 0 0
3.4414 3.2178e-05 -0.00081628 -0.000212 -0.0002776 0 -0.0028077 -0.0068378 0.0048787 -0.014217 0.0043733 0.010758 0.019586 0 0 0 0 0 0 0 0 0 0 0 0 0 0 0 0 0
3.4453 -0.00048392 -0.0013971 0.0012785 0.00067353 0 -0.0011263 -0.0050901 0.0027737 -0.010775 0.0033579 0.0060107 0.0057417 0 0 0 0 0 0 0 0 0 0 0 0 0 0 0 0 0
3.4492 -0.0012858 -0.0009245 0.0018438 0.0010111 0 0.00036536 -0.0025057 0.00041602 -0.0055621 0.0025933 0.00166 -0.0070762 0 0 0 0 0 0 0 0 0 0 0 0 0 0 0 0 0
3.4531 -0.0023319 0.00029407 0.00071678 0.00063814 0 0.00043156 0.001026 -0.0021923 0.00057811 0.0012379 -0.0026182 -0.015187 0 0 0 0 0 0 0 0 0 0 0 0 0 0 0 0 0
3.457 -0.003212 0.0012937 -0.0016352 0.00011041 0 -0.0008676 0.0048892 -0.004774 0.0065681 -0.0010837 -0.0074089 -0.018185 0 0 0 0 0 0 0 0 0 0 0 0 0 0 0 0 0
3.4609 -0.0033874 0.0013331 -0.0038858 7.7346e-05 0 -0.0023686 0.0077598 -0.0068013 0.011213 -0.0038648 -0.012379 -0.015404 0 0 0 0 0 0 0 0 0 0 0 0 0 0 0 0 0
3.4648 -0.0025911 0.00056449 -0.0048989 0.00058192 0 -0.0029807 0.0084808 -0.0078256 0.0135 -0.0060517 -0.015935 -0.0045334 0 0 0 0 0 0 0 0 0 0 0 0 0 0 0 0 0
3.4688 -0.001056 -0.00012031 -0.004498 0.00094669 0 -0.0026123 0.007025 -0.0077458 0.01304 -0.0067459 -0.016135 0.014558 0 0 0 0 0 0 0 0 0 0 0 0 0 0 0 0 0
3.4727 0.00062345 9.697e-05 -0.0032996 0.00044345 0 -0.0019538 0.0045816 -0.0067394 0.010355 -0.0056857 -0.012143 0.035188 0 0 0 0 0 0 0 0 0 0 0 0 0 0 0 0 0
3.4766 0.0018834 0.001241 -0.0018998 -0.00086008 0 -0.0014883 0.0025933 -0.0049707 0.0066529 -0.0032497 -0.0049924 0.045611 0 0 0 0 0 0 0 0 0 0 0 0 0 0 0 0 0
3.4805 0.0025132 0.002541 -0.00032436 -0.0019521 0 -0.00091287 0.001585 -0.0024431 0.0031149 -0.00016758 0.0029704 0.038058 0 0 0 0 0 0 0 0 0 0 0 0 0 0 0 0 0
3.4844 0.0026724 0.0030865 0.0016974 -0.001696 0 0.00035215 0.00085536 0.00080029 0.00017057 0.0027586 0.0094926 0.016996 0 0 0 0 0 0 0 0 0 0 0 0 0 0 0 0 0
3.4883 0.0026458 0.0025129 0.004025 6.9555e-05 0 0.002166 -0.00068323 0.0043336 -0.0026092 0.0048276 0.013538 -0.0027349 0 0 0 0 0 0 0 0 0 0 0 0 0 0 0 0 0
3.4922 0.0025793 0.0011505 0.0058634 0.0022026 0 0.0034104 -0.0033003 0.0072749 -0.0058383 0.0056048 0.01533 -0.0079895 0 0 0 0 0 0 0 0 0 0 0 0 0 0 0 0 0
3.4961 0.0024051 -0.00036936 0.0063794 0.0031132 0 0.0029468 -0.0059956 0.0086699 -0.0093961 0.0051121 0.01549 0.0012067 0 0 0 0 0 0 0 0 0 0 0 0 0 0 0 0 0
3.5 0.0019574 -0.0015773 0.0055657 0.002108 0 0.00088464 -0.0072141 0.0080643 -0.012108 0.0038692 0.014179 0.012254 0 0 0 0 0 0 0 0 0 0 0 0 0 0 0 0 0
3.5039 0.0011312 -0.0022844 0.0043562 1.4457e-05 0 -0.0012318 -0.0060843 0.0057815 -0.012414 0.0026007 0.011009 0.01274 0 0 0 0 0 0 0 0 0 0 0 0 0 0 0 0 0
3.5078 -3.8092e-05 -0.0023907 0.0037216 -0.0015146 0 -0.0017081 -0.0030975 0.0026697 -0.0095587 0.0017124 0.0057101 0.0030254 0 0 0 0 0 0 0 0 0 0 0 0 0 0 0 0 0
3.5117 -0.0013755 -0.0017557 0.003605 -0.0014149 0 -0.00030359 0.00031267 -0.00044574 -0.0042979 0.0009556 -0.0011383 -0.0041601 0 0 0 0 0 0 0 0 0 0 0 0 0 0 0 0 0
3.5156 -0.0025916 -0.00036394 0.0028687 -7.196e-05 0 0.0014511 0.0028611 -0.0031296 0.0014998 -0.00035247 -0.0080358 0.0028032 0 0 0 0 0 0 0 0 0 0 0 0 0 0 0 0 0
3.5195 -0.0033273 0.0014026 0.00047211 0.0011336 0 0.0016438 0.004225 -0.0052676 0.0060595 -0.0026401 -0.013239 0.021226 0 0 0 0 0 0 0 0 0 0 0 0 0 0 0 0 0
3.5234 -0.0032687 0.0027858 -0.0032062 0.0011366 0 -0.000193 0.0049733 -0.0067474 0.0087166 -0.0054838 -0.015656 0.034871 0 0 0 0 0 0 0 0 0 0 0 0 0 0 0 0 0
3.5273 -0.0023318 0.0031022 -0.0062962 0.0001162 0 -0.0025852 0.0058009 -0.0072935 0.009937 -0.0076718 -0.015265 0.028697 0 0 0 0 0 0 0 0 0 0 0 0 0 0 0 0 0
3.5313 -0.00079365 0.0022752 -0.0068736 -0.00079656 0 -0.0034558 0.0067957 -0.0066486 0.010434 -0.0079682 -0.012813 0.0034999 0 0 0 0 0 0 0 0 0 0 0 0 0 0 0 0 0
3.5352 0.0007874 0.00093915 -0.0046515 -0.00069521 0 -0.0020303 0.0073278 -0.0048864 0.010262 -0.0060023 -0.009127 -0.02394 0 0 0 0 0 0 0 0 0 0 0 0 0 0 0 0 0
3.5391 0.0018756 -4.07e-05 -0.0013006 0.00021351 0 0.00050931 0.0065789 -0.0024765 0.0087331 -0.00256 -0.0046103 -0.035534 0 0 0 0 0 0 0 0 0 0 0 0 0 0 0 0 0
3.543 0.0022832 -0.00022725 0.00099521 0.00086514 0 0.0022021 0.0042317 2.8137e-05 0.0052002 0.00096745 0.00070688 -0.027342 0 0 0 0 0 0 0 0 0 0 0 0 0 0 0 0 0
3.5469 0.0022484 0.00013407 0.001444 0.00046113 0 0.002127 0.00079444 0.0023935 -6.6928e-05 0.003525 0.0066945 -0.011298 0 0 0 0 0 0 0 0 0 0 0 0 0 0 0 0 0
3.5508 0.0021824 0.00046221 0.0012112 -0.00066555 0 0.0011033 -0.0026408 0.0047635 -0.0057409 0.004968 0.012666 -0.0023929 0 0 0 0 0 0 0 0 0 0 0 0 0 0 0 0 0
3.5547 0.0022895 0.00040684 0.0020915 -0.0013131 0 0.00068159 -0.0050014 0.0072542 -0.010177 0.0058465 0.017339 -0.0045214 0 0 0 0 0 0 0 0 0 0 0 0 0 0 0 0 0
3.5586 0.0023823 7.3922e-05 0.0045553 -0.00056794 0 0.0015178 -0.0057909 0.0094418 -0.012373 0.006655 0.019298 -0.0086526 0 0 0 0 0 0 0 0 0 0 0 0 0 0 0 0 0
3.5625 0.0020493 -0.00025317 0.0070675 0.0012574 0 0.0027586 -0.0052566 0.010293 -0.012349 0.0072342 0.017666 -0.0040602 0 0 0 0 0 0 0 0 0 0 0 0 0 0 0 0 0
3.5664 0.0010203 -0.00051312 0.0073919 0.0028236 0 0.002977 -0.0040814 0.0087497 -0.010708 0.0068447 0.012597 0.0095909 0 0 0 0 0 0 0 0 0 0 0 0 0 0 0 0 0
3.5703 -0.00058117 -0.00089473 0.004694 0.0029396 0 0.0016442 -0.0028269 0.0045875 -0.0079333 0.0048375 0.0052806 0.021585 0 0 0 0 0 0 0 0 0 0 0 0 0 0 0 0 0
3.5742 -0.0022874 -0.001454 0.00047253 0.0016238 0 -0.0003391 -0.0015353 -0.0011378 -0.0041227 0.0013353 -0.0025312 0.021079 0 0 0 0 0 0 0 0 0 0 0 0 0 0 0 0 0
3.5781 -0.0035567 -0.0018006 -0.0025824 6.8414e-05 0 -0.001514 0.00018971 -0.0064988 0.00062893 -0.0026628 -0.0091953 0.008198 0 0 0 0 0 0 0 0 0 0 0 0 0 0 0 0 0
3.582 -0.0040269 -0.0013249 -0.0027946 -0.00045129 0 -0.0012048 0.0026635 -0.0097382 0.0056747 -0.0058565 -0.013699 -0.0056923 0 0 0 0 0 0 0 0 0 0 0 0 0 0 0 0 0
3.5859 -0.0035983 0.00014466 -0.00080452 0.00029472 0 -2.2038e-05 0.0055867 -0.010219 0.0097747 -0.0074406 -0.015787 -0.0082796 0 0 0 0 0 0 0 0 0 0 0 0 0 0 0 0 0
3.5898 -0.0023859 0.0019207 0.0011453 0.00135 0 0.00085424 0.0079952 -0.0086207 0.011745 -0.0074977 -0.015703 0.0031862 0 0 0 0 0 0 0 0 0 0 0 0 0 0 0 0 0
3.5938 -0.00066992 0.0028293 0.0012257 0.0015089 0 0.00078481 0.0088208 -0.0062859 0.011264 -0.0067121 -0.013791 0.020747 0 0 0 0 0 0 0 0 0 0 0 0 0 0 0 0 0
3.5977 0.00112 0.0021773 -0.00047212 0.0004373 0 8.5156e-05 0.0076386 -0.0042589 0.0090826 -0.0056963 -0.010247 0.033635 0 0 0 0 0 0 0 0 0 0 0 0 0 0 0 0 0
3.6016 0.0024732 0.00044776 -0.0021822 -0.0010466 0 -0.0005153 0.0049664 -0.00272 0.0063773 -0.0045212 -0.0051897 0.036633 0 0 0 0 0 0 0 0 0 0 0 0 0 0 0 0 0
3.6055 0.0029949 -0.00099845 -0.0020898 -0.0017406 0 -0.00065295 0.0018445 -0.0011568 0.0037759 -0.0028338 0.001043 0.031528 0 0 0 0 0 0 0 0 0 0 0 0 0 0 0 0 0
3.6094 0.0026407 -0.0010398 0.0001694 -0.0011273 0 -0.00052341 -0.00092146 0.0009813 0.00094187 -0.00040449 0.0076225 0.022431 0 0 0 0 0 0 0 0 0 0 0 0 0 0 0 0 0
3.6133 0.0017802 0.00025797 0.0033627 0.00023147 0 -0.00042443 -0.0031571 0.0037169 -0.0028591 0.0024381 0.013268 0.011509 0 0 0 0 0 0 0 0 0 0 0 0 0 0 0 0 0
3.6172 0.00096912 0.0017444 0.005782 0.001275 0 -0.00030912 -0.0050181 0.0064749 -0.0076717 0.0049076 0.016655 -0.00054903 0 0 0 0 0 0 0 0 0 0 0 0 0 0 0 0 0
3.6211 0.00056115 0.002247 0.0065037 0.0013996 0 8.7975e-05 -0.0063715 0.0084624 -0.01224 0.006307 0.017003 -0.011463 0 0 0 0 0 0 0 0 0 0 0 0 0 0 0 0 0
3.625 0.00046917 0.0015866 0.0057417 0.00090301 0 0.00073772 -0.006587 0.0091195 -0.014537 0.0064983 0.014458 -0.016846 0 0 0 0 0 0 0 0 0 0 0 0 0 0 0 0 0
3.6289 0.0002855 0.00059279 0.0042299 0.00056995 0 0.0011103 -0.0050569 0.008305 -0.013138 0.0058456 0.010006 -0.013698 0 0 0 0 0 0 0 0 0 0 0 0 0 0 0 0 0
3.6328 -0.00032958 0.00015582 0.0024344 0.00086539 0 0.00064419 -0.0019685 0.0061914 -0.008361 0.0047081 0.0049276 -0.0039241 0 0 0 0 0 0 0 0 0 0 0 0 0 0 0 0 0
3.6367 -0.0013196 0.00030667 0.00037256 0.0015178 0 -0.00054703 0.0015101 0.0030989 -0.0021887 0.0030324 0.00012958 0.0066183 0 0 0 0 0 0 0 0 0 0 0 0 0 0 0 0 0
3.6406 -0.00224 0.0002703 -0.0019313 0.0018425 0 -0.0015362 0.0039654 -0.00053246 0.0030308 0.00051833 -0.0041712 0.012958 0 0 0 0 0 0 0 0 0 0 0 0 0 0 0 0 0
3.6445 -0.002585 -0.00057309 -0.0039897 0.0014353 0 -0.0013026 0.004808 -0.0040785 0.0061112 -0.0027559 -0.0081994 0.01448 0 0 0 0 0 0 0 0 0 0 0 0 0 0 0 0 0
3.6484 -0.0021503 -0.0018442 -0.0049856 0.00054927 0 0.00030166 0.00467 -0.0067811 0.0075619 -0.0059077 -0.011997 0.013266 0 0 0 0 0 0 0 0 0 0 0 0 0 0 0 0 0
3.6523 -0.0011432 -0.0023792 -0.0044329 -0.00017644 0 0.0022813 0.0046962 -0.0080173 0.0087227 -0.007588 -0.014938 0.0096283 0 0 0 0 0 0 0 0 0 0 0 0 0 0 0 0 0
3.6563 1.1598e-05 -0.0013704 -0.0027203 -0.00033116 0 0.0032497 0.0053524 -0.0076208 0.010269 -0.0069383 -0.015832 0.00078069 0 0 0 0 0 0 0 0 0 0 0 0 0 0 0 0 0
3.6602 0.0009721 0.00069117 -0.00095292 -8.1699e-05 0 0.0025545 0.0058836 -0.0059595 0.011381 -0.004353 -0.013614 -0.014891 0 0 0 0 0 0 0 0 0 0 0 0 0 0 0 0 0
3.6641 0.0016406 0.0022718 -0.00013755 5.5123e-05 0 0.00076519 0.004978 -0.003653 0.010316 -0.0012918 -0.0081602 -0.032479 0 0 0 0 0 0 0 0 0 0 0 0 0 0 0 0 0
3.668 0.0021018 0.0020967 -0.00037432 -0.00024444 0 -0.00088862 0.0020436 -0.0011566 0.005915 0.000794 -0.00060599 -0.041076 0 0 0 0 0 0 0 0 0 0 0 0 0 0 0 0 0
3.6719 0.0024464 0.00028964 -0.00076212 -0.00079757 0 -0.0015722 -0.0020967 0.0014028 -0.0012079 0.0015206 0.0070815 -0.031584 0 0 0 0 0 0 0 0 0 0 0 0 0 0 0 0 0
3.6758 0.0026452 -0.0017478 -0.00014752 -0.0011191 0 -0.0014382 -0.0057532 0.0039867 -0.008782 0.0016774 0.012997 -0.0051026 0 0 0 0 0 0 0 0 0 0 0 0 0 0 0 0 0
3.6797 0.002556 -0.0026149 0.0018612 -0.00091275 0 -0.0012985 -0.0076499 0.0062662 -0.014205 0.0022972 0.016047 0.026506 0 0 0 0 0 0 0 0 0 0 0 0 0 0 0 0 0
3.6836 0.0020276 -0.0021334 0.0044386 -0.00035394 0 -0.0017786 -0.0077612 0.0075599 -0.016028 0.0035626 0.016129 0.04913 0 0 0 0 0 0 0 0 0 0 0 0 0 0 0 0 0
3.6875 0.00102 -0.001365 0.0060433 0.0001025 0 -0.0027565 -0.0070004 0.0072637 -0.014522 0.004573 0.013783 0.056321 0 0 0 0 0 0 0 0 0 0 0 0 0 0 0 0 0
3.6914 -0.00031964 -0.0014627 0.0055172 0.00017643 0 -0.0035193 -0.0061663 0.0054295 -0.011069 0.0041703 0.009735 0.051634 0 0 0 0 0 0 0 0 0 0 0 0 0 0 0 0 0
3.6953 -0.0016587 -0.0025165 0.0029382 1.6747e-05 0 -0.0033897 -0.0052161 0.0029056 -0.0070561 0.002018 0.0046748 0.04228 0 0 0 0 0 0 0 0 0 0 0 0 0 0 0 0 0
3.6992 -0.0025811 -0.0035127 -0.00043278 7.6462e-06 0 -0.0022356 -0.0035154 0.00078817 -0.0031764 -0.0010826 -0.00071663 0.031709 0 0 0 0 0 0 0 0 0 0 0 0 0 0 0 0 0
3.7031 -0.0027765 -0.0033902 -0.0030626 0.00033197 0 -0.00050631 -0.0007032 -0.00041534 0.00050047 -0.0038885 -0.0057315 0.019017 0 0 0 0 0 0 0 0 0 0 0 0 0 0 0 0 0
3.707 -0.0022295 -0.0020972 -0.0041934 0.00073821 0 0.0010997 0.0027642 -0.0011564 0.0040363 -0.0056921 -0.0097677 0.0046837 0 0 0 0 0 0 0 0 0 0 0 0 0 0 0 0 0
3.7109 -0.0012689 -0.00060147 -0.004216 0.00075579 0 0.0020092 0.0059141 -0.0023407 0.007278 -0.0066316 -0.01251 -0.0055225 0 0 0 0 0 0 0 0 0 0 0 0 0 0 0 0 0
3.7148 -0.00039234 0.00010662 -0.0041233 0.00016008 0 0.0019831 0.0080173 -0.0043337 0.0098761 -0.0071256 -0.013904 -0.0046413 0 0 0 0 0 0 0 0 0 0 0 0 0 0 0 0 0
3.7188 5.0083e-05 -3.3003e-05 -0.0045507 -0.00076118 0 0.0011631 0.008983 -0.0063741 0.011445 -0.0071325 -0.013884 0.006933 0 0 0 0 0 0 0 0 0 0 0 0 0 0 0 0 0
3.7227 8.5632e-05 -0.00020061 -0.0052232 -0.0014068 0 1.0182e-05 0.0090259 -0.0070048 0.011596 -0.0060815 -0.012122 0.018684 0 0 0 0 0 0 0 0 0 0 0 0 0 0 0 0 0
3.7266 6.8962e-05 0.00034413 -0.0052442 -0.0013563 0 -0.00087964 0.0080806 -0.0052346 0.0098962 -0.0035637 -0.0081921 0.018392 0 0 0 0 0 0 0 0 0 0 0 0 0 0 0 0 0
3.7305 0.00037404 0.0014175 -0.0039276 -0.00071403 0 -0.0010795 0.0057211 -0.0014496 0.0060318 -2.0498e-05 -0.002137 0.0049193 0 0 0 0 0 0 0 0 0 0 0 0 0 0 0 0 0
3.7344 0.0010717 0.0020603 -0.0014325 9.7294e-07 0 -0.0006036 0.0017714 0.0027457 0.00024824 0.0033687 0.0050109 -0.0080757 0 0 0 0 0 0 0 0 0 0 0 0 0 0 0 0 0
3.7383 0.0018565 0.0015183 0.0013184 0.00030934 0 9.1179e-05 -0.003025 0.0056563 -0.0062963 0.0055702 0.011344 -0.0035606 0 0 0 0 0 0 0 0 0 0 0 0 0 0 0 0 0
3.7422 0.0022738 3.9503e-05 0.0033011 0.00015721 0 0.00044264 -0.0070795 0.0066436 -0.011762 0.006483 0.014938 0.021482 0 0 0 0 0 0 0 0 0 0 0 0 0 0 0 0 0
3.7461 0.0020439 -0.0013275 0.0040251 -9.5252e-05 0 0.00021385 -0.0088876 0.0063333 -0.014501 0.0068166 0.014914 0.049637 0 0 0 0 0 0 0 0 0 0 0 0 0 0 0 0 0
3.75 0.001216 -0.0017218 0.0036438 -4.2672e-05 0 -0.00035839 -0.0080528 0.0057786 -0.013984 0.0071647 0.011875 0.055711 0 0 0 0 0 0 0 0 0 0 0 0 0 0 0 0 0
3.7539 6.4767e-05 -0.0012434 0.0025863 0.00038924 0 -0.00082732 -0.0054962 0.0053972 -0.011015 0.0072322 0.0073738 0.028504 0 0 0 0 0 0 0 0 0 0 0 0 0 0 0 0 0
3.7578 -0.0011194 -0.00074752 0.001176 0.00088842 0 -0.00093959 -0.0026701 0.004658 -0.0070048 0.0060577 0.0028209 -0.018012 0 0 0 0 0 0 0 0 0 0 0 0 0 0 0 0 0
3.7617 -0.0021354 -0.00090262 -0.00039761 0.0010454 0 -0.00076989 -0.0004896 0.0027532 -0.0029295 0.00308 -0.0012825 -0.055038 0 0 0 0 0 0 0 0 0 0 0 0 0 0 0 0 0
3.7656 -0.0028161 -0.0014805 -0.0018448 0.00071197 0 -0.00047702 0.0011097 -0.00042894 0.0011434 -0.00099555 -0.0052141 -0.062062 0 0 0 0 0 0 0 0 0 0 0 0 0 0 0 0 0
3.7695 -0.0029546 -0.0015872 -0.0026781 0.00012124 0 4.5109e-07 0.0027261 -0.0039642 0.0055812 -0.0044433 -0.0092278 -0.042177 0 0 0 0 0 0 0 0 0 0 0 0 0 0 0 0 0
3.7734 -0.0023737 -0.00058129 -0.0024846 -0.00031087 0 0.00090741 0.0047029 -0.0064975 0.010298 -0.0057509 -0.012864 -0.016465 0 0 0 0 0 0 0 0 0 0 0 0 0 0 0 0 0
3.7773 -0.0011178 0.001239 -0.0013379 -0.00031627 0 0.0022764 0.0067306 -0.0072232 0.014338 -0.0047655 -0.015006 -0.0038368 0 0 0 0 0 0 0 0 0 0 0 0 0 0 0 0 0
3.7813 0.00043496 0.0028361 0.0001119 3.0411e-05 0 0.0036054 0.008069 -0.006369 0.016345 -0.0027434 -0.01463 -0.0055587 0 0 0 0 0 0 0 0 0 0 0 0 0 0 0 0 0
3.7852 0.0017166 0.0032923 0.0010663 0.00038269 0 0.0040505 0.00802 -0.0048203 0.015442 -0.0012911 -0.011557 -0.0079122 0 0 0 0 0 0 0 0 0 0 0 0 0 0 0 0 0
3.7891 0.0023133 0.002502 0.0011962 0.00037931 0 0.0030718 0.0062057 -0.0033212 0.011738 -0.0011456 -0.0066054 0.001515 0 0 0 0 0 0 0 0 0 0 0 0 0 0 0 0 0
3.793 0.0022375 0.0011181 0.00088856 -0.00010478 0 0.00096415 0.0026093 -0.002002 0.0060816 -0.0017914 -0.0010466 0.020796 0 0 0 0 0 0 0 0 0 0 0 0 0 0 0 0 0
3.7969 0.0018825 -7.4466e-05 0.00087098 -0.00086956 0 -0.0012694 -0.0023536 -0.00057821 -0.00052402 -0.002091 0.0040924 0.036041 0 0 0 0 0 0 0 0 0 0 0 0 0 0 0 0 0
3.8008 0.00168 -0.00070273 0.0015423 -0.0015001 0 -0.0026472 -0.0076443 0.0011078 -0.0071825 -0.0012528 0.0083318 0.035378 0 0 0 0 0 0 0 0 0 0 0 0 0 0 0 0 0
3.8047 0.0017398 -0.00083986 0.0026051 -0.0016032 0 -0.002907 -0.011619 0.0027958 -0.012899 0.00065988 0.011511 0.019912 0 0 0 0 0 0 0 0 0 0 0 0 0 0 0 0 0
3.8086 0.0017711 -0.00068799 0.0033092 -0.0010421 0 -0.0025549 -0.012632 0.0040083 -0.016408 0.0029079 0.013396 0.0015041 0 0 0 0 0 0 0 0 0 0 0 0 0 0 0 0 0
3.8125 0.0013428 -0.0003629 0.0030507 -4.1068e-05 0 -0.0022651 -0.010059 0.0044428 -0.016577 0.004575 0.013563 -0.0088072 0 0 0 0 0 0 0 0 0 0 0 0 0 0 0 0 0
3.8164 0.0002584 2.7503e-05 0.001789 0.00091179 0 -0.0022391 -0.0049621 0.0041028 -0.013267 0.0049513 0.011664 -0.0092837 0 0 0 0 0 0 0 0 0 0 0 0 0 0 0 0 0
3.8203 -0.0012514 0.00024804 -2.4611e-05 0.001329 0 -0.00213 0.00034993 0.0030738 -0.0077968 0.0037066 0.0077879 -0.005217 0 0 0 0 0 0 0 0 0 0 0 0 0 0 0 0 0
3.8242 -0.0026499 4.9213e-05 -0.0018338 0.0010064 0 -0.0015452 0.0037489 0.0012907 -0.0023438 0.0010056 0.0025644 -0.00041011 0 0 0 0 0 0 0 0 0 0 0 0 0 0 0 0 0
3.8281 -0.0034096 -0.0005288 -0.0032735 0.00013938 0 -0.00056695 0.0046553 -0.0013436 0.0014587 -0.0024149 -0.0030721 0.0070264 0 0 0 0 0 0 0 0 0 0 0 0 0 0 0 0 0
3.832 -0.0032934 -0.0010459 -0.0041702 -0.00081701 0 0.00025351 0.0042223 -0.0045644 0.0035865 -0.0054165 -0.0082203 0.019994 0 0 0 0 0 0 0 0 0 0 0 0 0 0 0 0 0
3.8359 -0.0024428 -0.00098898 -0.0044018 -0.0014477 0 0.00040871 0.0041634 -0.007552 0.0053465 -0.0070014 -0.012188 0.035073 0 0 0 0 0 0 0 0 0 0 0 0 0 0 0 0 0
3.8398 -0.001272 -0.00028414 -0.0038809 -0.0016179 0 -7.6475e-05 0.0052197 -0.0092897 0.007915 -0.0069308 -0.014459 0.042183 0 0 0 0 0 0 0 0 0 0 0 0 0 0 0 0 0
3.8438 -0.00025564 0.00054313 -0.0026967 -0.0014817 0 -0.0006628 0.0065701 -0.0092611 0.010971 -0.0058598 -0.014629 0.033139 0 0 0 0 0 0 0 0 0 0 0 0 0 0 0 0 0
3.8477 0.00029001 0.00080246 -0.0011841 -0.0012772 0 -0.00077075 0.0066336 -0.0078383 0.012693 -0.0047388 -0.012498 0.010629 0 0 0 0 0 0 0 0 0 0 0 0 0 0 0 0 0
3.8516 0.00035708 0.00029383 0.00027209 -0.0011016 0 -0.00021924 0.0044923 -0.0059193 0.011205 -0.0039235 -0.0082561 -0.012284 0 0 0 0 0 0 0 0 0 0 0 0 0 0 0 0 0
3.8555 0.00025324 -0.00046933 0.0015659 -0.00085891 0 0.00077038 0.0006882 -0.0040844 0.006228 -0.0028155 -0.0025861 -0.022649 0 0 0 0 0 0 0 0 0 0 0 0 0 0 0 0 0
3.8594 0.00042148 -0.00072881 0.0029639 -0.00040317 0 0.0019118 -0.0032089 -0.0020751 -0.00049654 -0.0004521 0.0035048 -0.01819 0 0 0 0 0 0 0 0 0 0 0 0 0 0 0 0 0
3.8633 0.0011275 -0.0002062 0.0047623 0.00027211 0 0.0030916 -0.0057656 0.00082664 -0.006366 0.0034172 0.0090126 -0.0077407 0 0 0 0 0 0 0 0 0 0 0 0 0 0 0 0 0
3.8672 0.0022007 0.00062971 0.0067601 0.0009761 0 0.0042292 -0.0065573 0.0047854 -0.0096558 0.0077451 0.01319 -0.0015923 0 0 0 0 0 0 0 0 0 0 0 0 0 0 0 0 0
3.8711 0.0030462 0.0010187 0.0080759 0.0014347 0 0.0049579 -0.0061478 0.0087174 -0.010403 0.010678 0.015554 -0.0019038 0 0 0 0 0 0 0 0 0 0 0 0 0 0 0 0 0
3.875 0.0029868 0.00062778 0.0076114 0.0014649 0 0.0045891 -0.0054171 0.010692 -0.0098474 0.010761 0.015744 -0.0027188 0 0 0 0 0 0 0 0 0 0 0 0 0 0 0 0 0
3.8789 0.0017351 -0.00018322 0.0048873 0.0010676 0 0.0025654 -0.004917 0.0092624 -0.0090958 0.0078698 0.013474 0.0014074 0 0 0 0 0 0 0 0 0 0 0 0 0 0 0 0 0
3.8828 -0.00034978 -0.00078662 0.00058711 0.00039768 0 -0.00091826 -0.0046717 0.004676 -0.0082247 0.0031849 0.0087474 0.0083133 0 0 0 0 0 0 0 0 0 0 0 0 0 0 0 0 0
3.8867 -0.0024364 -0.00092551 -0.0036839 -0.00032293 0 -0.004709 -0.0043258 -0.0010935 -0.0064584 -0.0016376 0.0021751 0.010801 0 0 0 0 0 0 0 0 0 0 0 0 0 0 0 0 0
3.8906 -0.0037176 -0.00088901 -0.0063011 -0.00087588 0 -0.0072004 -0.0033536 -0.0055922 -0.0030691 -0.0053271 -0.004935 0.0060416 0 0 0 0 0 0 0 0 0 0 0 0 0 0 0 0 0
3.8945 -0.0038655 -0.0010638 -0.0065382 -0.0010914 0 -0.0072555 -0.0012574 -0.0074521 0.001862 -0.0073254 -0.010939 0.00095185 0 0 0 0 0 0 0 0 0 0 0 0 0 0 0 0 0
3.8984 -0.0031229 -0.0013835 -0.0048626 -0.00090231 0 -0.0048973 0.0021139 -0.0070549 0.0073624 -0.0076393 -0.014523 0.0065035 0 0 0 0 0 0 0 0 0 0 0 0 0 0 0 0 0
3.9023 -0.0020121 -0.0013151 -0.0024721 -0.00039951 0 -0.0012845 0.0061686 -0.0058519 0.012034 -0.0066375 -0.015238 0.025858 0 0 0 0 0 0 0 0 0 0 0 0 0 0 0 0 0
3.9063 -0.00094172 -0.000442 -0.00048436 0.00017693 0 0.001984 0.0094784 -0.0050165 0.014604 -0.0049889 -0.013499 0.048669 0 0 0 0 0 0 0 0 0 0 0 0 0 0 0 0 0
3.9102 -2.652e-05 0.00096366 0.00063592 0.00055605 0 0.0037442 0.01036 -0.0045907 0.014289 -0.0035234 -0.010091 0.058518 0 0 0 0 0 0 0 0 0 0 0 0 0 0 0 0 0
3.9141 0.00079507 0.0020263 0.0011047 0.00060144 0 0.0037857 0.0079542 -0.0037584 0.010998 -0.0027948 -0.0055987 0.047317 0 0 0 0 0 0 0 0 0 0 0 0 0 0 0 0 0
3.918 0.0015335 0.0020047 0.0014223 0.00038706 0 0.0027733 0.0030184 -0.0018536 0.0054416 -0.0025799 -0.00026771 0.022956 0 0 0 0 0 0 0 0 0 0 0 0 0 0 0 0 0
3.9219 0.0020556 0.00099004 0.0019217 0.00010779 0 0.0017171 -0.0023411 0.00087599 -0.00097021 -0.0018878 0.0056224 0.0025897 0 0 0 0 0 0 0 0 0 0 0 0 0 0 0 0 0
3.9258 0.0021925 -0.00013191 0.0025718 -9.2205e-05 0 0.0013567 -0.0059485 0.0034115 -0.0066082 0.00026965 0.011268 -0.0022231 0 0 0 0 0 0 0 0 0 0 0 0 0 0 0 0 0
3.9297 0.0018989 -0.00045675 0.0030986 -0.00020258 0 0.0018103 -0.0069048 0.0047985 -0.010325 0.0038725 0.015316 0.005523 0 0 0 0 0 0 0 0 0 0 0 0 0 0 0 0 0
3.9336 0.0012815 0.00014041 0.0032641 -0.00026459 0 0.0026446 -0.005927 0.0048634 -0.011889 0.0075916 0.016482 0.013217 0 0 0 0 0 0 0 0 0 0 0 0 0 0 0 0 0
3.9375 0.00048192 0.00092493 0.0030613 -0.00023724 0 0.0032628 -0.0044597 0.0041806 -0.011776 0.009622 0.014408 0.011822 0 0 0 0 0 0 0 0 0 0 0 0 0 0 0 0 0
3.9414 -0.00043395 0.0010019 0.0026781 -4.1284e-07 0 0.0033166 -0.0034013 0.0033981 -0.01047 0.009025 0.010012 0.0040876 0 0 0 0 0 0 0 0 0 0 0 0 0 0 0 0 0
3.9453 -0.0014395 0.00013682 0.0022712 0.00046652 0 0.002848 -0.0025629 0.0026067 -0.0079737 0.0063964 0.0049527 0.00031729 0 0 0 0 0 0 0 0 0 0 0 0 0 0 0 0 0
3.9492 -0.0024034 -0.0010378 0.0017636 0.00092327 0 0.002097 -0.0012137 0.0013431 -0.0040161 0.0032527 0.00055748 0.0069306 0 0 0 0 0 0 0 0 0 0 0 0 0 0 0 0 0
3.9531 -0.0030275 -0.0015726 0.00088294 0.00096364 0 0.0012013 0.00096429 -0.0008156 0.001225 0.00072958 -0.0029488 0.019751 0 0 0 0 0 0 0 0 0 0 0 0 0 0 0 0 0
3.957 -0.0029945 -0.00098074 -0.00053367 0.00036703 0 0.00011389 0.0034845 -0.0036583 0.0066821 -0.0011587 -0.0062607 0.02823 0 0 0 0 0 0 0 0 0 0 0 0 0 0 0 0 0
3.9609 -0.0022332 0.00041536 -0.0022245 -0.00060342 0 -0.0011669 0.0055219 -0.0063106 0.010814 -0.0030381 -0.010002 0.025372 0 0 0 0 0 0 0 0 0 0 0 0 0 0 0 0 0
3.9648 -0.001049 0.0017788 -0.0035193 -0.001303 0 -0.0023257 0.0066246 -0.0077917 0.0126 -0.0050638 -0.013775 0.012988 0 0 0 0 0 0 0 0 0 0 0 0 0 0 0 0 0
3.9688 4.5392e-05 0.0023589 -0.0037885 -0.0012144 0 -0.0028001 0.0068761 -0.0076534 0.012174 -0.0064183 -0.01609 -0.0020957 0 0 0 0 0 0 0 0 0 0 0 0 0 0 0 0 0
3.9727 0.00069373 0.0019066 -0.0029986 -0.0004416 0 -0.0022552 0.0064083 -0.0061642 0.010452 -0.0060084 -0.015293 -0.015244 0 0 0 0 0 0 0 0 0 0 0 0 0 0 0 0 0
3.9766 0.00094549 0.00069078 -0.0018467 0.00030263 0 -0.0010426 0.0049428 -0.003951 0.0080798 -0.0036603 -0.01078 -0.026084 0 0 0 0 0 0 0 0 0 0 0 0 0 0 0 0 0
3.9805 0.0011576 -0.00074447 -0.001238 0.00028997 0 -9.5436e-05 0.0020339 -0.0014925 0.0047893 -0.00052419 -0.0035423 -0.03386 0 0 0 0 0 0 0 0 0 0 0 0 0 0 0 0 0
3.9844 0.0016198 -0.0018412 -0.0014762 -0.00053998 0 -0.00018503 -0.0021314 0.0010658 -0.00010985 0.0018379 0.0043205 -0.033157 0 0 0 0 0 0 0 0 0 0 0 0 0 0 0 0 0
3.9883 0.002233 -0.0022027 -0.0018991 -0.0014471 0 -0.0011421 -0.0062655 0.0036742 -0.0065167 0.0028375 0.010705 -0.017234 0 0 0 0 0 0 0 0 0 0 0 0 0 0 0 0 0
3.9922 0.0025365 -0.0017096 -0.0013909 -0.001494 0 -0.0018374 -0.0085496 0.0060384 -0.012844 0.0033141 0.014391 0.012849 0 0 0 0 0 0 0 0 0 0 0 0 0 0 0 0 0
3.9961 0.0020788 -0.00057798 0.00058387 -0.00038889 0 -0.0011057 -0.0079364 0.0075772 -0.016708 0.0045334 0.015214 0.043468 0 0 0 0 0 0 0 0 0 0 0 0 0 0 0 0 0
4 0.00081972 0.00071205 0.0033278 0.0011947 0 0.0011227 -0.0050448 0.0077577 -0.016574 0.0066786 0.013661 0.055732 0 0 0 0 0 0 0 0 0 0 0 0 0 0 0 0 0
4.0039 -0.00078088 0.0016521 0.0052994 0.0021444 0 0.0035436 -0.0017469 0.0065024 -0.012929 0.0083595 0.0104 0.040571 0 0 0 0 0 0 0 0 0 0 0 0 0 0 0 0 0
4.0078 -0.0020645 0.0019783 0.0052891 0.0018398 0 0.0044354 0.00028973 0.0042792 -0.0078971 0.007725 0.0060747 0.0079234 0 0 0 0 0 0 0 0 0 0 0 0 0 0 0 0 0
4.0117 -0.0026158 0.0017779 0.0033863 0.0006644 0 0.0030922 0.00085489 0.0017803 -0.0035761 0.004189 0.0013111 -0.019892 0 0 0 0 0 0 0 0 0 0 0 0 0 0 0 0 0
4.0156 -0.0024891 0.0013504 0.0008832 -0.00035673 0 0.00046504 0.0011512 -0.00052816 -0.00054041 -0.00085826 -0.0033082 -0.026022 0 0 0 0 0 0 0 0 0 0 0 0 0 0 0 0 0
4.0195 -0.0020658 0.0009696 -0.00079422 -0.00045517 0 -0.0015981 0.0025325 -0.0025929 0.0022083 -0.005052 -0.0073629 -0.012252 0 0 0 0 0 0 0 0 0 0 0 0 0 0 0 0 0
4.0234 -0.0016959 0.00076608 -0.0011619 0.00025719 0 -0.0018544 0.0051862 -0.0045587 0.0058853 -0.0068596 -0.010623 0.0046552 0 0 0 0 0 0 0 0 0 0 0 0 0 0 0 0 0
4.0273 -0.001434 0.00078793 -0.00082472 0.00097441 0 -0.00057592 0.0079102 -0.0063768 0.010445 -0.0065573 -0.012846 0.0097659 0 0 0 0 0 0 0 0 0 0 0 0 0 0 0 0 0
4.0313 -0.001063 0.0010869 -0.00066257 0.00096911 0 0.00089353 0.0090916 -0.0076135 0.014296 -0.0055765 -0.013522 0.0035672 0 0 0 0 0 0 0 0 0 0 0 0 0 0 0 0 0
4.0352 -0.00034094 0.0016684 -0.00092167 0.00021116 0 0.001421 0.0079441 -0.0076406 0.015385 -0.0049672 -0.011927 -0.00073488 0 0 0 0 0 0 0 0 0 0 0 0 0 0 0 0 0
4.0391 0.00075829 0.002353 -0.0010948 -0.00071203 0 0.00095341 0.0049606 -0.0060572 0.012654 -0.0044789 -0.0076328 0.0070362 0 0 0 0 0 0 0 0 0 0 0 0 0 0 0 0 0
4.043 0.0019949 0.0027713 -0.00062076 -0.0012258 0 0.0002274 0.0013692 -0.0030068 0.0066876 -0.0030513 -0.0011181 0.021752 0 0 0 0 0 0 0 0 0 0 0 0 0 0 0 0 0
4.0469 0.0030057 0.002605 0.00041 -0.0012935 0 -0.00021539 -0.0017458 0.00083878 -0.00076728 -0.00010977 0.0061005 0.0274 0 0 0 0 0 0 0 0 0 0 0 0 0 0 0 0 0
4.0508 0.0034994 0.0018942 0.0013279 -0.0013329 0 -0.00057657 -0.0038799 0.0045834 -0.0077738 0.0036551 0.012088 0.014427 0 0 0 0 0 0 0 0 0 0 0 0 0 0 0 0 0
4.0547 0.0033677 0.0010806 0.0016533 -0.001654 0 -0.0013262 -0.0049454 0.0074612 -0.012869 0.00674 0.015461 -0.0076299 0 0 0 0 0 0 0 0 0 0 0 0 0 0 0 0 0
4.0586 0.0026797 0.00067232 0.0016956 -0.002026 0 -0.0022929 -0.0049569 0.0090298 -0.015194 0.0080029 0.015975 -0.016259 0 0 0 0 0 0 0 0 0 0 0 0 0 0 0 0 0
4.0625 0.001618 0.00081362 0.0022523 -0.0018391 0 -0.0024498 -0.0039936 0.0091599 -0.01445 0.0074264 0.014288 0.0032949 0 0 0 0 0 0 0 0 0 0 0 0 0 0 0 0 0
4.0664 0.00041464 0.0011824 0.0036313 -0.00072177 0 -0.00082528 -0.0023686 0.0079316 -0.010999 0.0058506 0.011204 0.04208 0 0 0 0 0 0 0 0 0 0 0 0 0 0 0 0 0
4.0703 -0.00069994 0.0013391 0.0050146 0.00099118 0 0.0022878 -0.00060793 0.0055593 -0.0059368 0.0040903 0.0071032 0.072506 0 0 0 0 0 0 0 0 0 0 0 0 0 0 0 0 0
4.0742 -0.0015488 0.00118 0.0049444 0.0024182 0 0.005134 0.00091182 0.0023828 -0.00073196 0.0023518 0.0020284 0.071331 0 0 0 0 0 0 0 0 0 0 0 0 0 0 0 0 0
4.0781 -0.0020494 0.0010199 0.0026251 0.0028053 0 0.0057405 0.0023124 -0.0011224 0.003554 0.00041731 -0.0037686 0.040111 0 0 0 0 0 0 0 0 0 0 0 0 0 0 0 0 0
4.082 -0.0022088 0.0012044 -0.0011568 0.002118 0 0.0035996 0.0040698 -0.0043791 0.0068594 -0.0017664 -0.0094517 0.0041137 0 0 0 0 0 0 0 0 0 0 0 0 0 0 0 0 0
4.0859 -0.0020659 0.001664 -0.0044443 0.0010288 0 0.0002271 0.0063752 -0.0068083 0.009859 -0.0037969 -0.013791 -0.0098351 0 0 0 0 0 0 0 0 0 0 0 0 0 0 0 0 0
4.0898 -0.0016285 0.0019126 -0.0055981 0.00032634 0 -0.0020195 0.0086008 -0.0079731 0.012926 -0.0051028 -0.015739 0.003301 0 0 0 0 0 0 0 0 0 0 0 0 0 0 0 0 0
4.0938 -0.00087887 0.0015366 -0.0045677 0.00028071 0 -0.0018688 0.0095014 -0.0077162 0.015252 -0.0054307 -0.014883 0.023329 0 0 0 0 0 0 0 0 0 0 0 0 0 0 0 0 0
4.0977 0.00014288 0.00067461 -0.0027975 0.00050508 0 -8.705e-05 0.0081204 -0.0062239 0.015104 -0.0049799 -0.011447 0.024172 0 0 0 0 0 0 0 0 0 0 0 0 0 0 0 0 0
4.1016 0.0012545 -4.883e-05 -0.0018435 0.00039392 0 0.0013889 0.0046399 -0.0039636 0.01121 -0.0040693 -0.0060469 -0.0018101 0 0 0 0 0 0 0 0 0 0 0 0 0 0 0 0 0
4.1055 0.0021514 -0.00011879 -0.0019516 -0.00028163 0 0.0013073 0.00037855 -0.0014924 0.0041465 -0.0027474 0.00047987 -0.036508 0 0 0 0 0 0 0 0 0 0 0 0 0 0 0 0 0
4.1094 0.0025501 0.00033504 -0.0018809 -0.0011404 0 0.00022114 -0.0031171 0.00077426 -0.0035897 -0.00080897 0.007045 -0.05189 0 0 0 0 0 0 0 0 0 0 0 0 0 0 0 0 0
4.1133 0.0023556 0.00063714 -0.00012693 -0.0014958 0 -0.00013708 -0.0051085 0.0026864 -0.0090825 0.0017841 0.012363 -0.034253 0 0 0 0 0 0 0 0 0 0 0 0 0 0 0 0 0
4.1172 0.0017113 0.00023549 0.0035507 -0.00092038 0 0.0014004 -0.0059445 0.0042765 -0.010925 0.0045251 0.015323 0.0046729 0 0 0 0 0 0 0 0 0 0 0 0 0 0 0 0 0
4.1211 0.00088408 -0.00072775 0.0076457 0.00039266 0 0.0042081 -0.0064163 0.0055271 -0.010002 0.0064578 0.0155 0.03862 0 0 0 0 0 0 0 0 0 0 0 0 0 0 0 0 0
4.125 8.2238e-05 -0.0015401 0.0098905 0.0017357 0 0.0062749 -0.0068608 0.0061902 -0.0084869 0.0067197 0.013329 0.048724 0 0 0 0 0 0 0 0 0 0 0 0 0 0 0 0 0
4.1289 -0.00063778 -0.0016261 0.0088948 0.002357 0 0.0058632 -0.00685 0.0058469 -0.0079315 0.0050934 0.0096826 0.036853 0 0 0 0 0 0 0 0 0 0 0 0 0 0 0 0 0
4.1328 -0.0013087 -0.00111 0.0051303 0.0019445 0 0.0029437 -0.0056794 0.0042063 -0.0080484 0.0021389 0.0051953 0.019946 0 0 0 0 0 0 0 0 0 0 0 0 0 0 0 0 0
4.1367 -0.0019169 -0.00063771 0.00055887 0.00080278 0 -0.0007923 -0.0031134 0.0014216 -0.0071378 -0.0011547 5.0136e-06 0.012666 0 0 0 0 0 0 0 0 0 0 0 0 0 0 0 0 0
4.1406 -0.002342 -0.00063465 -0.0027161 -0.00036659 0 -0.0032539 0.00032558 -0.0018474 -0.0036878 -0.0039027 -0.0057869 0.015124 0 0 0 0 0 0 0 0 0 0 0 0 0 0 0 0 0
4.1445 -0.002433 -0.00078789 -0.0037248 -0.00091729 0 -0.0034286 0.0037138 -0.0047122 0.0022329 -0.0056863 -0.011416 0.015917 0 0 0 0 0 0 0 0 0 0 0 0 0 0 0 0 0
4.1484 -0.0021376 -0.00033827 -0.0029829 -0.0006534 0 -0.0018582 0.0063074 -0.0064885 0.0088653 -0.0065787 -0.015345 0.0056504 0 0 0 0 0 0 0 0 0 0 0 0 0 0 0 0 0
4.1523 -0.0015459 0.0010729 -0.0018321 7.0683e-05 0 7.842e-05 0.0078078 -0.0069791 0.013871 -0.0068911 -0.016059 -0.013002 0 0 0 0 0 0 0 0 0 0 0 0 0 0 0 0 0
4.1563 -0.00080314 0.0028707 -0.0013709 0.00059982 0 0.0013013 0.0082017 -0.0064318 0.015688 -0.0068157 -0.013171 -0.027965 0 0 0 0 0 0 0 0 0 0 0 0 0 0 0 0 0
4.1602 1.1651e-05 0.0039254 -0.0017387 0.00041586 0 0.0016454 0.0075079 -0.0052546 0.014154 -0.0061808 -0.0077889 -0.029566 0 0 0 0 0 0 0 0 0 0 0 0 0 0 0 0 0
4.1641 0.00090076 0.0035341 -0.0021712 -0.00052001 0 0.001631 0.0057665 -0.0037283 0.010192 -0.0045126 -0.0017527 -0.019486 0 0 0 0 0 0 0 0 0 0 0 0 0 0 0 0 0
4.168 0.0018341 0.0020669 -0.0016987 -0.0017456 0 0.0017925 0.0032293 -0.0019079 0.0050525 -0.0014555 0.0036106 -0.0084777 0 0 0 0 0 0 0 0 0 0 0 0 0 0 0 0 0
4.1719 0.0026322 0.0006453 3.7363e-05 -0.0026063 0 0.0022016 0.00043077 0.00027221 -0.00023872 0.002683 0.0080808 -0.0057044 0 0 0 0 0 0 0 0 0 0 0 0 0 0 0 0 0
4.1758 0.0029975 0.00015507 0.0024254 -0.0026741 0 0.0024974 -0.002038 0.0028037 -0.0049927 0.0067306 0.011988 -0.010355 0 0 0 0 0 0 0 0 0 0 0 0 0 0 0 0 0
4.1797 0.0027043 0.00053145 0.0042446 -0.0019861 0 0.0022608 -0.0038584 0.0054376 -0.0087284 0.0091391 0.015168 -0.013403 0 0 0 0 0 0 0 0 0 0 0 0 0 0 0 0 0
4.1836 0.0017884 0.0009542 0.004505 -0.00096168 0 0.0013664 -0.0050627 0.0076161 -0.01108 0.0089711 0.016574 -0.0073361 0 0 0 0 0 0 0 0 0 0 0 0 0 0 0 0 0
4.1875 0.00055253 0.00068194 0.0031532 -0.00010039 0 6.5506e-05 -0.0057715 0.008558 -0.011827 0.0066431 0.015035 0.0057569 0 0 0 0 0 0 0 0 0 0 0 0 0 0 0 0 0
4.1914 -0.00063105 -0.00032692 0.001088 0.00029916 0 -0.0011893 -0.0058847 0.0075438 -0.010948 0.0037014 0.010428 0.015395 0 0 0 0 0 0 0 0 0 0 0 0 0 0 0 0 0
4.1953 -0.0015477 -0.0015536 -0.00055138 0.00022646 0 -0.0020068 -0.0050876 0.0043583 -0.0086036 0.0016544 0.0040671 0.011886 0 0 0 0 0 0 0 0 0 0 0 0 0 0 0 0 0
4.1992 -0.0021956 -0.0025393 -0.00126 -0.00013179 0 -0.0022285 -0.0031941 -0.00034532 -0.0050853 0.00077811 -0.0021418 -0.0051044 0 0 0 0 0 0 0 0 0 0 0 0 0 0 0 0 0
4.2031 -0.0026378 -0.0032504 -0.0014726 -0.00052631 0 -0.0019268 -0.00046543 -0.0050961 -0.00078974 -2.2019e-05 -0.0070124 -0.02613 0 0 0 0 0 0 0 0 0 0 0 0 0 0 0 0 0
4.207 -0.0028238 -0.0038296 -0.0020363 -0.00072886 0 -0.0012698 0.0024419 -0.0082287 0.0037706 -0.0020651 -0.010608 -0.039474 0 0 0 0 0 0 0 0 0 0 0 0 0 0 0 0 0
4.2109 -0.0025819 -0.0041225 -0.003328 -0.00058557 0 -0.00038632 0.0048548 -0.008799 0.0079826 -0.005431 -0.01352 -0.039459 0 0 0 0 0 0 0 0 0 0 0 0 0 0 0 0 0
4.2148 -0.0018044 -0.003652 -0.0048213 -9.4843e-05 0 0.00063866 0.0064052 -0.0071614 0.011205 -0.0085489 -0.015696 -0.028605 0 0 0 0 0 0 0 0 0 0 0 0 0 0 0 0 0
4.2188 -0.0006339 -0.0021827 -0.0055052 0.00052253 0 0.0016354 0.0070044 -0.0046965 0.012865 -0.0093343 -0.016043 -0.013078 0 0 0 0 0 0 0 0 0 0 0 0 0 0 0 0 0
4.2227 0.00055844 -0.00026915 -0.0047541 0.00087975 0 0.0022512 0.0065975 -0.0027929 0.012558 -0.0069511 -0.013277 0.0030504 0 0 0 0 0 0 0 0 0 0 0 0 0 0 0 0 0
4.2266 0.001412 0.00093477 -0.0028285 0.00066304 0 0.0020787 0.0050799 -0.0018253 0.010162 -0.0026283 -0.0072098 0.019127 0 0 0 0 0 0 0 0 0 0 0 0 0 0 0 0 0
4.2305 0.0018192 0.00060201 -0.00055932 -8.3295e-05 0 0.0010084 0.0025384 -0.00096366 0.0059984 0.001243 0.00076672 0.03456 0 0 0 0 0 0 0 0 0 0 0 0 0 0 0 0 0
4.2344 0.001938 -0.00094669 0.0014252 -0.00088667 0 -0.0004863 -0.00047386 0.00098922 0.00091978 0.0029584 0.0084337 0.045586 0 0 0 0 0 0 0 0 0 0 0 0 0 0 0 0 0
4.2383 0.0019612 -0.0024049 0.0031301 -0.0011317 0 -0.0014921 -0.0030647 0.0043932 -0.0038704 0.0026645 0.014025 0.046633 0 0 0 0 0 0 0 0 0 0 0 0 0 0 0 0 0
4.2422 0.0018731 -0.0026019 0.0048661 -0.00053302 0 -0.0012716 -0.0045753 0.0082075 -0.007333 0.0018623 0.016904 0.035533 0 0 0 0 0 0 0 0 0 0 0 0 0 0 0 0 0
4.2461 0.0014467 -0.0015805 0.0065653 0.0005903 0 7.6625e-05 -0.0050925 0.010569 -0.0091566 0.001818 0.017253 0.017289 0 0 0 0 0 0 0 0 0 0 0 0 0 0 0 0 0
4.25 0.00049801 -0.00057786 0.0075368 0.0015109 0 0.0015244 -0.0053231 0.01007 -0.0098725 0.0024124 0.015361 0.0018883 0 0 0 0 0 0 0 0 0 0 0 0 0 0 0 0 0
4.2539 -0.00084443 -0.00085897 0.0070065 0.0016425 0 0.0018019 -0.0058255 0.0067286 -0.010269 0.0024503 0.011394 -0.0027005 0 0 0 0 0 0 0 0 0 0 0 0 0 0 0 0 0
4.2578 -0.0021332 -0.0024658 0.0049282 0.00099782 0 0.00040561 -0.0062872 0.0019237 -0.010474 0.0009994 0.0057625 0.0036705 0 0 0 0 0 0 0 0 0 0 0 0 0 0 0 0 0
4.2617 -0.0028905 -0.0040757 0.0022014 0.00016076 0 -0.001905 -0.0056071 -0.0025511 -0.0095253 -0.001623 -0.00051685 0.013928 0 0 0 0 0 0 0 0 0 0 0 0 0 0 0 0 0
4.2656 -0.0029408 -0.0041432 -7.8631e-06 -0.00021375 0 -0.0035912 -0.0028394 -0.0055202 -0.0060016 -0.0041543 -0.0061132 0.020114 0 0 0 0 0 0 0 0 0 0 0 0 0 0 0 0 0
4.2695 -0.0024901 -0.0022888 -0.0012166 5.4129e-05 0 -0.0034618 0.0017924 -0.0068099 0.00059491 -0.0055793 -0.010125 0.019461 0 0 0 0 0 0 0 0 0 0 0 0 0 0 0 0 0
4.2734 -0.0018896 0.00034659 -0.0018913 0.00054269 0 -0.0015425 0.0067458 -0.006903 0.0088216 -0.0059472 -0.01248 0.014744 0 0 0 0 0 0 0 0 0 0 0 0 0 0 0 0 0
4.2773 -0.0013181 0.0021 -0.0027394 0.00061743 0 0.00099774 0.010071 -0.0063579 0.01565 -0.0060101 -0.013486 0.0092863 0 0 0 0 0 0 0 0 0 0 0 0 0 0 0 0 0
4.2813 -0.00068324 0.0022062 -0.0037477 -1.6351e-05 0 0.0027464 0.010638 -0.0054997 0.018165 -0.0061486 -0.01301 0.0025317 0 0 0 0 0 0 0 0 0 0 0 0 0 0 0 0 0
4.2852 0.00018202 0.0013428 -0.0040058 -0.0010727 0 0.0030004 0.0086812 -0.004461 0.01542 -0.0057978 -0.010276 -0.0086071 0 0 0 0 0 0 0 0 0 0 0 0 0 0 0 0 0
4.2891 0.0012406 0.00084919 -0.0025911 -0.0019363 0 0.0020448 0.0053185 -0.0032928 0.0090189 -0.0040415 -0.0047045 -0.02368 0 0 0 0 0 0 0 0 0 0 0 0 0 0 0 0 0
4.293 0.0021798 0.0013994 0.00032102 -0.0021557 0 0.00068734 0.0016192 -0.0019343 0.0019584 -0.000781 0.00295 -0.034773 0 0 0 0 0 0 0 0 0 0 0 0 0 0 0 0 0
4.2969 0.0026242 0.0023781 0.0032817 -0.0017489 0 -0.00040989 -0.0019156 -0.00015582 -0.0033533 0.0027834 0.010425 -0.03055 0 0 0 0 0 0 0 0 0 0 0 0 0 0 0 0 0
4.3008 0.0024313 0.0025075 0.0046302 -0.001102 0 -0.0010314 -0.0051409 0.0022731 -0.0063679 0.0049714 0.015194 -0.0064167 0 0 0 0 0 0 0 0 0 0 0 0 0 0 0 0 0
4.3047 0.0017865 0.0011085 0.0038704 -0.00060955 0 -0.001253 -0.0077744 0.0051939 -0.0080934 0.0050358 0.016171 0.028176 0 0 0 0 0 0 0 0 0 0 0 0 0 0 0 0 0
4.3086 0.001017 -0.0011786 0.0020556 -0.00040085 0 -0.0011797 -0.0092685 0.0078104 -0.0096894 0.0038057 0.014326 0.053518 0 0 0 0 0 0 0 0 0 0 0 0 0 0 0 0 0
4.3125 0.0003132 -0.002859 0.00077698 -0.00035448 0 -0.00090071 -0.0091925 0.0089569 -0.011263 0.0028896 0.011617 0.053552 0 0 0 0 0 0 0 0 0 0 0 0 0 0 0 0 0
4.3164 -0.00037436 -0.0028039 0.00068059 -0.00031434 0 -0.00061274 -0.0076528 0.0078189 -0.011828 0.0031606 0.0091842 0.029194 0 0 0 0 0 0 0 0 0 0 0 0 0 0 0 0 0
4.3203 -0.0011787 -0.0011585 0.00091525 -0.00025571 0 -0.00061694 -0.0052385 0.0045606 -0.010268 0.0039501 0.0065127 -0.00073071 0 0 0 0 0 0 0 0 0 0 0 0 0 0 0 0 0
4.3242 -0.0020779 0.0008088 3.9203e-05 -0.00025114 0 -0.0010632 -0.0025271 0.00030606 -0.006348 0.0037165 0.0022983 -0.013147 0 0 0 0 0 0 0 0 0 0 0 0 0 0 0 0 0
4.3281 -0.0028222 0.0017351 -0.0024717 -0.00031445 0 -0.0016857 0.00029874 -0.003552 -0.00091282 0.0015497 -0.0038571 0.0013569 0 0 0 0 0 0 0 0 0 0 0 0 0 0 0 0 0
4.332 -0.0031033 0.0011867 -0.0055437 -0.00032072 0 -0.0018864 0.0032879 -0.0061524 0.0046971 -0.0018991 -0.010584 0.030968 0 0 0 0 0 0 0 0 0 0 0 0 0 0 0 0 0
4.3359 -0.0027949 -0.00011843 -0.0072962 -0.00010467 0 -0.0012036 0.0061971 -0.0074389 0.0093569 -0.0049012 -0.015528 0.05191 0 0 0 0 0 0 0 0 0 0 0 0 0 0 0 0 0
4.3398 -0.0020326 -0.00097615 -0.0065699 0.00035658 0 0.00022668 0.0082482 -0.0077772 0.012397 -0.0060464 -0.016998 0.047089 0 0 0 0 0 0 0 0 0 0 0 0 0 0 0 0 0
4.3438 -0.0010664 -0.00064444 -0.0038074 0.00086634 0 0.0016761 0.0085574 -0.0073833 0.013415 -0.0052487 -0.01496 0.018971 0 0 0 0 0 0 0 0 0 0 0 0 0 0 0 0 0
4.3477 -5.1064e-05 0.00066526 -0.00055706 0.0011321 0 0.0023498 0.0069057 -0.0061319 0.012145 -0.0035176 -0.010605 -0.013332 0 0 0 0 0 0 0 0 0 0 0 0 0 0 0 0 0
4.3516 0.001007 0.0020508 0.0018461 0.00099806 0 0.0019926 0.0040804 -0.0038699 0.0086778 -0.0018616 -0.0051784 -0.029402 0 0 0 0 0 0 0 0 0 0 0 0 0 0 0 0 0
4.3555 0.0020986 0.002637 0.0031895 0.00058891 0 0.0010505 0.0013632 -0.00082922 0.0037788 -0.00045135 0.00068465 -0.022067 0 0 0 0 0 0 0 0 0 0 0 0 0 0 0 0 0
4.3594 0.0030322 0.0021667 0.0041578 0.0002375 0 0.00026824 -0.00043639 0.0023321 -0.0012106 0.0012086 0.0066003 0.00016622 0 0 0 0 0 0 0 0 0 0 0 0 0 0 0 0 0
4.3633 0.0034479 0.0010688 0.0053662 0.00024358 0 0.00010016 -0.0015267 0.0049107 -0.0050395 0.0034107 0.011757 0.022876 0 0 0 0 0 0 0 0 0 0 0 0 0 0 0 0 0
4.3672 0.0030616 4.1826e-05 0.0066611 0.00064554 0 0.00043283 -0.0027465 0.0065656 -0.0072881 0.0056535 0.01494 0.037636 0 0 0 0 0 0 0 0 0 0 0 0 0 0 0 0 0
4.3711 0.0019364 -0.00046883 0.0072978 0.0011767 0 0.00078336 -0.0046017 0.0073519 -0.0084854 0.0069458 0.015391 0.045741 0 0 0 0 0 0 0 0 0 0 0 0 0 0 0 0 0
4.375 0.00051893 -0.00051266 0.0066879 0.0014418 0 0.00072085 -0.0066235 0.0073957 -0.0093998 0.0066671 0.013531 0.052246 0 0 0 0 0 0 0 0 0 0 0 0 0 0 0 0 0
4.3789 -0.00063055 -0.00047194 0.0049191 0.0011926 0 0.00014597 -0.0076326 0.0065988 -0.010088 0.0050849 0.01061 0.057858 0 0 0 0 0 0 0 0 0 0 0 0 0 0 0 0 0
4.3828 -0.0012162 -0.00068797 0.0026091 0.00051098 0 -0.00070983 -0.0066606 0.0047049 -0.0095897 0.0030107 0.0074567 0.057217 0 0 0 0 0 0 0 0 0 0 0 0 0 0 0 0 0
4.3867 -0.001383 -0.0011903 0.00037834 -0.00023358 0 -0.0014445 -0.0037136 0.0016546 -0.0066532 0.00097698 0.0036386 0.044824 0 0 0 0 0 0 0 0 0 0 0 0 0 0 0 0 0
4.3906 -0.0015404 -0.001711 -0.0014618 -0.00063426 0 -0.0016506 0.00023391 -0.0021462 -0.00095212 -0.0011897 -0.0019441 0.022033 0 0 0 0 0 0 0 0 0 0 0 0 0 0 0 0 0
4.3945 -0.0019713 -0.001916 -0.0027792 -0.00053957 0 -0.0010693 0.003909 -0.0059118 0.0062222 -0.0039371 -0.0094178 -0.0023155 0 0 0 0 0 0 0 0 0 0 0 0 0 0 0 0 0
4.3984 -0.0025457 -0.0016311 -0.0033789 -0.00017882 0 0.00022914 0.0064508 -0.0088185 0.01244 -0.0071318 -0.016882 -0.018433 0 0 0 0 0 0 0 0 0 0 0 0 0 0 0 0 0
4.4023 -0.0027764 -0.0009022 -0.0030763 -1.3077e-05 0 0.0017272 0.0076371 -0.010291 0.01549 -0.0096925 -0.021205 -0.023013 0 0 0 0 0 0 0 0 0 0 0 0 0 0 0 0 0
4.4063 -0.0021852 8.8246e-05 -0.0020519 -0.00039875 0 0.0026088 0.0076302 -0.010075 0.014621 -0.0102 -0.020232 -0.02055 0 0 0 0 0 0 0 0 0 0 0 0 0 0 0 0 0
4.4102 -0.00070611 0.0011082 -0.0010027 -0.001303 0 0.0022395 0.0066315 -0.0082135 0.010801 -0.0080351 -0.014501 -0.017774 0 0 0 0 0 0 0 0 0 0 0 0 0 0 0 0 0
4.4141 0.0011804 0.0018846 -0.00072822 -0.002293 0 0.00069198 0.0047719 -0.0051021 0.0058942 -0.004043 -0.006895 -0.017075 0 0 0 0 0 0 0 0 0 0 0 0 0 0 0 0 0
4.418 0.002692 0.0021022 -0.0014153 -0.0028258 0 -0.0011562 0.0022213 -0.0015405 0.001457 -8.1982e-05 -0.00045642 -0.015439 0 0 0 0 0 0 0 0 0 0 0 0 0 0 0 0 0
4.4219 0.0032071 0.0015128 -0.0023369 -0.0026321 0 -0.0021667 -0.00071052 0.0014631 -0.0019892 0.0022302 0.0037078 -0.0095419 0 0 0 0 0 0 0 0 0 0 0 0 0 0 0 0 0
4.4258 0.0026317 0.00014316 -0.0023978 -0.0019007 0 -0.0017817 -0.0036192 0.0032088 -0.0048164 0.0025712 0.0066446 -0.0013293 0 0 0 0 0 0 0 0 0 0 0 0 0 0 0 0 0
4.4297 0.001428 -0.0015835 -0.0011464 -0.0011223 0 -0.00047897 -0.0061254 0.0037768 -0.0075757 0.001943 0.0098532 0.0021032 0 0 0 0 0 0 0 0 0 0 0 0 0 0 0 0 0
4.4336 0.00028857 -0.0030033 0.00068024 -0.00071578 0 0.00058521 -0.0079304 0.003929 -0.010332 0.0017085 0.01337 -0.00525 0 0 0 0 0 0 0 0 0 0 0 0 0 0 0 0 0
4.4375 -0.00031577 -0.0036069 0.0016721 -0.00073527 0 0.00048554 -0.0087951 0.0043527 -0.012494 0.0024638 0.015442 -0.021763 0 0 0 0 0 0 0 0 0 0 0 0 0 0 0 0 0
4.4414 -0.00040818 -0.0033756 0.00094756 -0.00088175 0 -0.00075832 -0.0085401 0.0048517 -0.013155 0.003636 0.01401 -0.037816 0 0 0 0 0 0 0 0 0 0 0 0 0 0 0 0 0
4.4453 -0.00041551 -0.0027527 -0.0010306 -0.00079061 0 -0.0022481 -0.0071213 0.0043258 -0.011622 0.0040474 0.0085831 -0.042501 0 0 0 0 0 0 0 0 0 0 0 0 0 0 0 0 0
4.4492 -0.00078748 -0.0022442 -0.0028089 -0.0003451 0 -0.0029614 -0.0047033 0.0017511 -0.0078099 0.0029099 0.00079175 -0.031856 0 0 0 0 0 0 0 0 0 0 0 0 0 0 0 0 0
4.4531 -0.0016045 -0.0019899 -0.0031952 0.00023787 0 -0.002532 -0.0016365 -0.0026153 -0.0023392 0.00044245 -0.0067283 -0.011754 0 0 0 0 0 0 0 0 0 0 0 0 0 0 0 0 0
4.457 -0.0024649 -0.0016952 -0.0022922 0.0006003 0 -0.0014303 0.0016363 -0.0069766 0.0036438 -0.0023065 -0.012007 0.0066497 0 0 0 0 0 0 0 0 0 0 0 0 0 0 0 0 0
4.4609 -0.0027432 -0.0009881 -0.0013591 0.00053615 0 -0.00048143 0.004625 -0.0091215 0.008812 -0.0041976 -0.014539 0.014768 0 0 0 0 0 0 0 0 0 0 0 0 0 0 0 0 0
4.4648 -0.0020365 0.00014041 -0.0016041 0.00014418 0 -0.00019896 0.0067607 -0.0080964 0.012063 -0.0046888 -0.014803 0.011512 0 0 0 0 0 0 0 0 0 0 0 0 0 0 0 0 0
4.4688 -0.00047525 0.0012366 -0.002992 -0.00026305 0 -0.00047057 0.0074371 -0.0049645 0.012857 -0.0040024 -0.013316 0.0023999 0 0 0 0 0 0 0 0 0 0 0 0 0 0 0 0 0
4.4727 0.00133 0.0017278 -0.0041515 -0.00039673 0 -0.00074887 0.0062707 -0.0019096 0.011353 -0.0027631 -0.010223 -0.0050536 0 0 0 0 0 0 0 0 0 0 0 0 0 0 0 0 0
4.4766 0.0026624 0.0013868 -0.0034976 -0.00018296 0 -0.00049098 0.0034681 -0.00041491 0.0082527 -0.0014761 -0.0056611 -0.0055022 0 0 0 0 0 0 0 0 0 0 0 0 0 0 0 0 0
4.4805 0.0031179 0.00049028 -0.00060776 0.00021749 0 0.0004979 -7.4271e-05 -0.00012802 0.0044183 -0.00024922 -0.0002358 0.0027156 0 0 0 0 0 0 0 0 0 0 0 0 0 0 0 0 0
4.4844 0.0027788 -0.00044851 0.0033222 0.00054017 0 0.0019699 -0.0031977 0.00057984 0.00048596 0.0010995 0.0050518 0.017858 0 0 0 0 0 0 0 0 0 0 0 0 0 0 0 0 0
4.4883 0.0020526 -0.0010852 0.0063089 0.00058265 0 0.003348 -0.0052111 0.0028984 -0.0032819 0.0027126 0.0093708 0.035264 0 0 0 0 0 0 0 0 0 0 0 0 0 0 0 0 0
4.4922 0.0013436 -0.0014058 0.0069865 0.00030178 0 0.0039699 -0.0062984 0.0063112 -0.0068145 0.004428 0.012457 0.048143 0 0 0 0 0 0 0 0 0 0 0 0 0 0 0 0 0
4.4961 0.00081954 -0.0015508 0.005447 -0.00018611 0 0.0034134 -0.0071532 0.0089427 -0.0098866 0.0057663 0.014378 0.05005 0 0 0 0 0 0 0 0 0 0 0 0 0 0 0 0 0
4.5 0.00041844 -0.0015617 0.0029319 -0.00067093 0 0.0017867 -0.0081008 0.0091665 -0.011916 0.0061575 0.014952 0.039038 0 0 0 0 0 0 0 0 0 0 0 0 0 0 0 0 0
4.5039 2.1252e-05 -0.0013499 0.00076347 -0.00093975 0 -0.00023231 -0.0085429 0.0069591 -0.012114 0.0052464 0.013543 0.020587 0 0 0 0 0 0 0 0 0 0 0 0 0 0 0 0 0
4.5078 -0.00040174 -0.00089633 -0.0005487 -0.00086623 0 -0.0017541 -0.0073651 0.0037784 -0.0099304 0.0030902 0.0095757 0.0056524 0 0 0 0 0 0 0 0 0 0 0 0 0 0 0 0 0
4.5117 -0.00079361 -0.00040148 -0.0013731 -0.00047533 0 -0.0022692 -0.0040496 0.0011765 -0.0054876 0.0001486 0.0033243 0.003592 0 0 0 0 0 0 0 0 0 0 0 0 0 0 0 0 0
4.5156 -0.0011152 -0.00015528 -0.0023115 4.8477e-05 0 -0.0020125 0.00052956 -0.00047579 0.00031631 -0.0029131 -0.0038381 0.014753 0 0 0 0 0 0 0 0 0 0 0 0 0 0 0 0 0
4.5195 -0.0014032 -0.0002328 -0.0035105 0.00043254 0 -0.0017287 0.0044762 -0.0019679 0.0061197 -0.0054878 -0.010062 0.029215 0 0 0 0 0 0 0 0 0 0 0 0 0 0 0 0 0
4.5234 -0.0016979 -0.00036183 -0.0045103 0.00045022 0 -0.0019685 0.0062145 -0.0040677 0.010635 -0.0072111 -0.014016 0.033917 0 0 0 0 0 0 0 0 0 0 0 0 0 0 0 0 0
4.5273 -0.0019112 -0.00016185 -0.0046612 5.2416e-05 0 -0.0025284 0.0056616 -0.0064352 0.013088 -0.0079815 -0.015404 0.0232 0 0 0 0 0 0 0 0 0 0 0 0 0 0 0 0 0
4.5313 -0.0017968 0.00044971 -0.0036673 -0.00058389 0 -0.0025958 0.0041727 -0.0077301 0.013355 -0.0078418 -0.014645 0.004043 0 0 0 0 0 0 0 0 0 0 0 0 0 0 0 0 0
4.5352 -0.0011055 0.0011092 -0.0017999 -0.0011328 0 -0.0015337 0.0032965 -0.0067941 0.011807 -0.0068483 -0.012168 -0.0089966 0 0 0 0 0 0 0 0 0 0 0 0 0 0 0 0 0
4.5391 0.00016885 0.0013117 0.00031942 -0.0012945 0 0.00039864 0.0034571 -0.0037351 0.0090206 -0.0050543 -0.0080741 -0.0055578 0 0 0 0 0 0 0 0 0 0 0 0 0 0 0 0 0
4.543 0.0016597 0.00089357 0.0021016 -0.0009771 0 0.0021008 0.0037167 0.00011821 0.0055348 -0.0026225 -0.0024614 0.011693 0 0 0 0 0 0 0 0 0 0 0 0 0 0 0 0 0
4.5469 0.0027599 0.00019884 0.0032242 -0.00037934 0 0.0024782 0.0027464 0.0032903 0.0016915 5.7334e-05 0.0040148 0.028794 0 0 0 0 0 0 0 0 0 0 0 0 0 0 0 0 0
4.5508 0.0029599 -0.00026663 0.00362 9.5175e-05 0 0.0013431 4.6369e-05 0.0051939 -0.0023882 0.0024092 0.010034 0.031623 0 0 0 0 0 0 0 0 0 0 0 0 0 0 0 0 0
4.5547 0.0021623 -0.00035703 0.0033609 7.0509e-05 0 -0.00044887 -0.0036533 0.0061939 -0.006673 0.003914 0.014159 0.01726 0 0 0 0 0 0 0 0 0 0 0 0 0 0 0 0 0
4.5586 0.00074911 -0.00043499 0.0026034 -0.00054127 0 -0.0017444 -0.0070001 0.0068008 -0.010931 0.0043972 0.015587 -0.0038807 0 0 0 0 0 0 0 0 0 0 0 0 0 0 0 0 0
4.5625 -0.00064987 -0.00095306 0.0016093 -0.0014223 0 -0.0020261 -0.0088971 0.0069375 -0.014433 0.0041176 0.014449 -0.016789 0 0 0 0 0 0 0 0 0 0 0 0 0 0 0 0 0
4.5664 -0.0015264 -0.00187 0.00072019 -0.0019899 0 -0.0016993 -0.0088589 0.0060491 -0.01594 0.0035401 0.01146 -0.013933 0 0 0 0 0 0 0 0 0 0 0 0 0 0 0 0 0
4.5703 -0.0017516 -0.0025245 0.00020385 -0.0017534 0 -0.001546 -0.0068001 0.0038668 -0.014211 0.0029472 0.0073133 -0.00056116 0 0 0 0 0 0 0 0 0 0 0 0 0 0 0 0 0
4.5742 -0.0015676 -0.0021767 5.6662e-05 -0.00067357 0 -0.0019417 -0.0028545 0.00093311 -0.0088624 0.0022149 0.0024075 0.010832 0 0 0 0 0 0 0 0 0 0 0 0 0 0 0 0 0
4.5781 -0.0013498 -0.00075477 -4.2988e-05 0.00074274 0 -0.0025856 0.0023716 -0.0017271 -0.001026 0.00097357 -0.0029448 0.011625 0 0 0 0 0 0 0 0 0 0 0 0 0 0 0 0 0
4.582 -0.0013199 0.00091778 -0.00052144 0.0017241 0 -0.0029105 0.0074756 -0.0034707 0.0068521 -0.00095273 -0.0081481 0.0040344 0 0 0 0 0 0 0 0 0 0 0 0 0 0 0 0 0
4.5859 -0.0014034 0.0017029 -0.0015494 0.0017368 0 -0.0026612 0.010589 -0.0045112 0.012167 -0.003205 -0.012261 -0.0018099 0 0 0 0 0 0 0 0 0 0 0 0 0 0 0 0 0
4.5898 -0.0013067 0.0010753 -0.0028109 0.00085925 0 -0.0020365 0.010496 -0.0054721 0.013608 -0.0049764 -0.014342 0.0022875 0 0 0 0 0 0 0 0 0 0 0 0 0 0 0 0 0
4.5938 -0.0007473 -0.00041772 -0.003619 -0.0002597 0 -0.001335 0.0076835 -0.0064638 0.011846 -0.0055041 -0.013902 0.01466 0 0 0 0 0 0 0 0 0 0 0 0 0 0 0 0 0
4.5977 0.00032 -0.001587 -0.0033427 -0.00084879 0 -0.00059439 0.0041968 -0.0066847 0.008867 -0.004583 -0.011071 0.024695 0 0 0 0 0 0 0 0 0 0 0 0 0 0 0 0 0
4.6016 0.0016257 -0.0015605 -0.0018558 -0.00054986 0 0.00032802 0.00213 -0.0050619 0.0063892 -0.0026765 -0.006409 0.021846 0 0 0 0 0 0 0 0 0 0 0 0 0 0 0 0 0
4.6055 0.0027074 -0.00045058 0.00032541 0.0003518 0 0.0013439 0.0019315 -0.0013892 0.0045997 -0.00053715 -0.00061238 0.0051122 0 0 0 0 0 0 0 0 0 0 0 0 0 0 0 0 0
4.6094 0.0031628 0.00081513 0.0023331 0.0011642 0 0.0019387 0.0020718 0.0031562 0.0022444 0.001333 0.0055999 -0.01494 0 0 0 0 0 0 0 0 0 0 0 0 0 0 0 0 0
4.6133 0.0028815 0.0013057 0.0034727 0.0013004 0 0.0015403 0.0004985 0.0067141 -0.0019859 0.0029231 0.011402 -0.023451 0 0 0 0 0 0 0 0 0 0 0 0 0 0 0 0 0
4.6172 0.0021053 0.00081925 0.003611 0.00068008 0 0.00015577 -0.0033522 0.0081046 -0.007941 0.0044771 0.015797 -0.012223 0 0 0 0 0 0 0 0 0 0 0 0 0 0 0 0 0
4.6211 0.0012656 -6.0495e-05 0.0031611 -0.00025202 0 -0.0013996 -0.0078114 0.007636 -0.013674 0.0060333 0.017795 0.013981 0 0 0 0 0 0 0 0 0 0 0 0 0 0 0 0 0
4.625 0.00069326 -0.00055458 0.002696 -0.00086113 0 -0.0020317 -0.010217 0.0066193 -0.016617 0.0071841 0.016787 0.040376 0 0 0 0 0 0 0 0 0 0 0 0 0 0 0 0 0
4.6289 0.00039768 -0.00036011 0.0025018 -0.00073716 0 -0.0012551 -0.0090472 0.0060433 -0.015319 0.0072839 0.01289 0.051954 0 0 0 0 0 0 0 0 0 0 0 0 0 0 0 0 0
4.6328 8.4352e-05 0.0001693 0.0024092 8.9651e-05 0 0.00036557 -0.0050537 0.0056437 -0.010366 0.0059221 0.0069842 0.042972 0 0 0 0 0 0 0 0 0 0 0 0 0 0 0 0 0
4.6367 -0.00058075 0.00042812 0.0020144 0.0012214 0 0.0016548 -0.00047056 0.0042318 -0.0038001 0.0032572 0.00040468 0.019693 0 0 0 0 0 0 0 0 0 0 0 0 0 0 0 0 0
4.6406 -0.0016435 0.00013936 0.0010915 0.0021421 0 0.0017753 0.0028583 0.00096871 0.0023424 -4.4841e-05 -0.0055649 -0.0047912 0 0 0 0 0 0 0 0 0 0 0 0 0 0 0 0 0
4.6445 -0.002726 -0.00040478 -0.00014906 0.0024691 0 0.00086054 0.004679 -0.0036038 0.0071227 -0.0031721 -0.010123 -0.019282 0 0 0 0 0 0 0 0 0 0 0 0 0 0 0 0 0
4.6484 -0.0032162 -0.0006244 -0.0011633 0.0020999 0 -0.00017854 0.0058957 -0.0077466 0.01064 -0.005514 -0.013082 -0.020492 0 0 0 0 0 0 0 0 0 0 0 0 0 0 0 0 0
4.6523 -0.0026745 -0.00018571 -0.001447 0.0012336 0 -0.00042781 0.0071649 -0.0097802 0.013148 -0.0067719 -0.014624 -0.012852 0 0 0 0 0 0 0 0 0 0 0 0 0 0 0 0 0
4.6563 -0.0011681 0.00067692 -0.00087426 0.00027856 0 0.00037413 0.0080271 -0.0093095 0.014352 -0.0068768 -0.014846 -0.0035174 0 0 0 0 0 0 0 0 0 0 0 0 0 0 0 0 0
4.6602 0.00072023 0.0013199 0.0002602 -0.00033509 0 0.0017782 0.0073981 -0.0073575 0.013575 -0.0059036 -0.013422 0.0028223 0 0 0 0 0 0 0 0 0 0 0 0 0 0 0 0 0
4.6641 0.0022306 0.001199 0.0014946 -0.0003842 0 0.0030517 0.0048077 -0.0053414 0.010523 -0.0040829 -0.0097211 0.0055009 0 0 0 0 0 0 0 0 0 0 0 0 0 0 0 0 0
4.668 0.0028731 0.00031437 0.0025119 2.9622e-06 0 0.0036285 0.0010554 -0.0038443 0.0057942 -0.0018209 -0.0034257 0.0056645 0 0 0 0 0 0 0 0 0 0 0 0 0 0 0 0 0
4.6719 0.0026687 -0.00077323 0.0032549 0.00041311 0 0.0032831 -0.0023785 -0.0022781 0.00059169 0.00040991 0.0047399 0.0034872 0 0 0 0 0 0 0 0 0 0 0 0 0 0 0 0 0
4.6758 0.0020307 -0.0013801 0.0037963 0.00043033 0 0.0021055 -0.0045344 0.00030366 -0.0040804 0.0022872 0.012811 -0.0019803 0 0 0 0 0 0 0 0 0 0 0 0 0 0 0 0 0
4.6797 0.0014085 -0.0012459 0.0041475 -4.3007e-05 0 0.00047744 -0.0055742 0.0040151 -0.0079066 0.0037671 0.018279 -0.010278 0 0 0 0 0 0 0 0 0 0 0 0 0 0 0 0 0
4.6836 0.00097623 -0.00073758 0.0042131 -0.00067865 0 -0.00094982 -0.0062423 0.0076688 -0.01097 0.0049625 0.019388 -0.017509 0 0 0 0 0 0 0 0 0 0 0 0 0 0 0 0 0
4.6875 0.00058585 -0.0005233 0.0039193 -0.00094306 0 -0.001466 -0.0068263 0.0094797 -0.013034 0.0058515 0.016134 -0.017974 0 0 0 0 0 0 0 0 0 0 0 0 0 0 0 0 0
4.6914 -1.9712e-05 -0.00096761 0.0033398 -0.00049828 0 -0.00073902 -0.0067235 0.0083703 -0.013238 0.0061085 0.010197 -0.0089956 0 0 0 0 0 0 0 0 0 0 0 0 0 0 0 0 0
4.6953 -0.00093209 -0.0017642 0.0026436 0.00052791 0 0.00083602 -0.005049 0.0047983 -0.010635 0.0052757 0.0037893 0.0053737 0 0 0 0 0 0 0 0 0 0 0 0 0 0 0 0 0
4.6992 -0.001957 -0.0021534 0.0019014 0.0016195 0 0.0022888 -0.0016473 0.00044107 -0.0051785 0.0031784 -0.0016944 0.016068 0 0 0 0 0 0 0 0 0 0 0 0 0 0 0 0 0
4.7031 -0.0027173 -0.0015797 0.00097821 0.0022315 0 0.0027476 0.0025088 -0.0029791 0.0017932 0.00021787 -0.006187 0.015814 0 0 0 0 0 0 0 0 0 0 0 0 0 0 0 0 0
4.707 -0.0028778 -0.00023512 -0.00030808 0.0021392 0 0.0021089 0.0059113 -0.0047742 0.0081116 -0.0027599 -0.010277 0.0054411 0 0 0 0 0 0 0 0 0 0 0 0 0 0 0 0 0
4.7109 -0.0023279 0.0010091 -0.0018661 0.0015156 0 0.0010757 0.0075263 -0.0054608 0.012013 -0.0049529 -0.014059 -0.0063966 0 0 0 0 0 0 0 0 0 0 0 0 0 0 0 0 0
4.7148 -0.0012228 0.0012684 -0.0031842 0.00072284 0 0.00047697 0.0073252 -0.0059925 0.013074 -0.0060522 -0.016606 -0.010674 0 0 0 0 0 0 0 0 0 0 0 0 0 0 0 0 0
4.7188 0.00010517 0.0003618 -0.0036006 3.4631e-05 0 0.00048663 0.0059876 -0.0067704 0.012128 -0.0062742 -0.016557 -0.0061902 0 0 0 0 0 0 0 0 0 0 0 0 0 0 0 0 0
4.7227 0.0012923 -0.0010356 -0.0028408 -0.00047966 0 0.00050351 0.0042097 -0.0072559 0.010318 -0.0059725 -0.013276 -0.00058036 0 0 0 0 0 0 0 0 0 0 0 0 0 0 0 0 0
4.7266 0.0020782 -0.0019376 -0.0013454 -0.00086978 0 -0.0001679 0.0022874 -0.0064466 0.0081385 -0.0052045 -0.0074919 -0.0024451 0 0 0 0 0 0 0 0 0 0 0 0 0 0 0 0 0
4.7305 0.00239 -0.001814 -1.0363e-05 -0.0011662 0 -0.0014954 0.00022102 -0.0037651 0.0052521 -0.0036667 -0.00083266 -0.011712 0 0 0 0 0 0 0 0 0 0 0 0 0 0 0 0 0
4.7344 0.0023506 -0.00092729 0.00053243 -0.0013411 0 -0.0025896 -0.0019578 0.00037818 0.0011421 -0.0010657 0.0052773 -0.018065 0 0 0 0 0 0 0 0 0 0 0 0 0 0 0 0 0
4.7383 0.0021946 3.4266e-06 0.00048495 -0.0013679 0 -0.002438 -0.0040378 0.0047556 -0.0040453 0.0024058 0.010319 -0.010317 0 0 0 0 0 0 0 0 0 0 0 0 0 0 0 0 0
4.7422 0.0021114 0.00044782 0.00073488 -0.0012587 0 -0.0008233 -0.0057289 0.0080298 -0.0092092 0.0059255 0.014363 0.011259 0 0 0 0 0 0 0 0 0 0 0 0 0 0 0 0 0
4.7461 0.0021004 0.00042281 0.0020189 -0.0010069 0 0.0014481 -0.0067869 0.0094319 -0.012781 0.0083828 0.017162 0.031973 0 0 0 0 0 0 0 0 0 0 0 0 0 0 0 0 0
4.75 0.0019458 0.00030155 0.0040847 -0.00051567 0 0.0032102 -0.0070099 0.0089657 -0.013589 0.0089589 0.017682 0.033855 0 0 0 0 0 0 0 0 0 0 0 0 0 0 0 0 0
4.7539 0.0013619 0.00035387 0.0056344 0.00034278 0 0.0038393 -0.0062177 0.0071289 -0.011463 0.0075297 0.014709 0.01223 0 0 0 0 0 0 0 0 0 0 0 0 0 0 0 0 0
4.7578 0.00023227 0.00051053 0.0052125 0.0015271 0 0.0035535 -0.0043831 0.004486 -0.0072204 0.0046528 0.0080608 -0.017584 0 0 0 0 0 0 0 0 0 0 0 0 0 0 0 0 0
4.7617 -0.0012283 0.00054566 0.0023694 0.002676 0 0.0029221 -0.0018349 0.0014343 -0.0021302 0.0012263 -0.00072515 -0.031222 0 0 0 0 0 0 0 0 0 0 0 0 0 0 0 0 0
4.7656 -0.002523 0.0004102 -0.0018615 0.0032281 0 0.0021977 0.00077052 -0.0017559 0.0027201 -0.0019032 -0.0089898 -0.015708 0 0 0 0 0 0 0 0 0 0 0 0 0 0 0 0 0
4.7695 -0.0031268 0.00031409 -0.0056011 0.0028111 0 0.0012042 0.0028377 -0.004787 0.006785 -0.0041726 -0.014464 0.018517 0 0 0 0 0 0 0 0 0 0 0 0 0 0 0 0 0
4.7734 -0.0027811 0.00046883 -0.0073824 0.0015999 0 -0.00015342 0.0042722 -0.007263 0.010007 -0.0053576 -0.016486 0.045492 0 0 0 0 0 0 0 0 0 0 0 0 0 0 0 0 0
4.7773 -0.0016365 0.00080017 -0.0070257 0.00029089 0 -0.0014076 0.0054723 -0.0087578 0.012472 -0.0055424 -0.015962 0.045418 0 0 0 0 0 0 0 0 0 0 0 0 0 0 0 0 0
4.7813 -0.00015776 0.00098149 -0.0054842 -0.0003702 0 -0.0017247 0.0067581 -0.0089469 0.014052 -0.0050467 -0.014202 0.021054 0 0 0 0 0 0 0 0 0 0 0 0 0 0 0 0 0
4.7852 0.0011322 0.00077667 -0.0038934 -0.00015716 0 -0.00067997 0.0077587 -0.0077138 0.01428 -0.0042735 -0.011707 -0.0058722 0 0 0 0 0 0 0 0 0 0 0 0 0 0 0 0 0
4.7891 0.0019005 0.0003206 -0.0026862 0.00045922 0 0.0011751 0.0074625 -0.0052033 0.012567 -0.0034656 -0.0079785 -0.01477 0 0 0 0 0 0 0 0 0 0 0 0 0 0 0 0 0
4.793 0.0021113 1.0653e-05 -0.001483 0.00071095 0 0.0026194 0.0050553 -0.0018268 0.0086417 -0.0025008 -0.0024131 -0.0040286 0 0 0 0 0 0 0 0 0 0 0 0 0 0 0 0 0
4.7969 0.0019621 9.8408e-05 0.00027354 0.00019172 0 0.002748 0.00084018 0.0018001 0.0029136 -0.00093951 0.0045998 0.0099374 0 0 0 0 0 0 0 0 0 0 0 0 0 0 0 0 0
4.8008 0.0017198 0.00040941 0.0025975 -0.00079184 0 0.0017214 -0.0036909 0.0050129 -0.0035036 0.0015937 0.011418 0.01099 0 0 0 0 0 0 0 0 0 0 0 0 0 0 0 0 0
4.8047 0.0015525 0.00050427 0.0048 -0.0014888 0 0.00054077 -0.006833 0.0073042 -0.0091679 0.0049049 0.015976 0.00068361 0 0 0 0 0 0 0 0 0 0 0 0 0 0 0 0 0
4.8086 0.0014387 0.00013537 0.0059709 -0.0013568 0 6.1737e-05 -0.0078735 0.0084539 -0.012852 0.0080186 0.017008 -0.0027089 0 0 0 0 0 0 0 0 0 0 0 0 0 0 0 0 0
4.8125 0.0011922 -0.00046593 0.0056318 -0.00051911 0 0.0002193 -0.0074214 0.0084829 -0.013919 0.0095556 0.014668 0.016811 0 0 0 0 0 0 0 0 0 0 0 0 0 0 0 0 0
4.8164 0.00059499 -0.00077174 0.0040264 0.00037579 0 0.00023652 -0.006558 0.0074777 -0.012361 0.0085642 0.010163 0.054346 0 0 0 0 0 0 0 0 0 0 0 0 0 0 0 0 0
4.8203 -0.00042293 -0.00043046 0.001904 0.0007455 0 -0.00041311 -0.0056563 0.0054755 -0.0086116 0.0052451 0.0048133 0.084772 0 0 0 0 0 0 0 0 0 0 0 0 0 0 0 0 0
4.8242 -0.001666 0.00043846 5.876e-05 0.00056425 0 -0.0013115 -0.0040599 0.0025516 -0.0033696 0.00097434 -0.00062722 0.083573 0 0 0 0 0 0 0 0 0 0 0 0 0 0 0 0 0
4.8281 -0.0027144 0.0013961 -0.0010261 0.00030584 0 -0.0014527 -0.00096627 -0.0009643 0.0024502 -0.0025031 -0.0059332 0.049109 0 0 0 0 0 0 0 0 0 0 0 0 0 0 0 0 0
4.832 -0.0031302 0.0020848 -0.0012923 0.0004144 0 -0.00036129 0.0033717 -0.0044016 0.0077709 -0.0041871 -0.010884 0.0053313 0 0 0 0 0 0 0 0 0 0 0 0 0 0 0 0 0
4.8359 -0.0027117 0.0024503 -0.0010421 0.00082247 0 0.0011656 0.0073872 -0.0069719 0.011593 -0.0044045 -0.01485 -0.018225 0 0 0 0 0 0 0 0 0 0 0 0 0 0 0 0 0
4.8398 -0.0016209 0.0026007 -0.00077061 0.00098518 0 0.0015614 0.0092617 -0.0081778 0.013381 -0.0043716 -0.016891 -0.011201 0 0 0 0 0 0 0 0 0 0 0 0 0 0 0 0 0
4.8438 -0.00028566 0.0025358 -0.00090272 0.0004049 0 -7.6725e-05 0.0083794 -0.0080533 0.0133 -0.0050397 -0.016255 0.010535 0 0 0 0 0 0 0 0 0 0 0 0 0 0 0 0 0
4.8477 0.00085637 0.0021145 -0.0014859 -0.00085008 0 -0.0029284 0.0058123 -0.0069894 0.011997 -0.0061478 -0.012844 0.021447 0 0 0 0 0 0 0 0 0 0 0 0 0 0 0 0 0
4.8516 0.0015876 0.0013097 -0.002046 -0.00213 0 -0.004863 0.0033585 -0.0052908 0.010007 -0.0063049 -0.0072915 0.010476 0 0 0 0 0 0 0 0 0 0 0 0 0 0 0 0 0
4.8555 0.0019559 0.00042338 -0.0018324 -0.0027199 0 -0.0041315 0.0020196 -0.0029077 0.0072692 -0.0041147 -0.000682 -0.009849 0 0 0 0 0 0 0 0 0 0 0 0 0 0 0 0 0
4.8594 0.0021314 -7.0655e-05 -0.00040501 -0.0024206 0 -0.0009305 0.0013108 0.00034832 0.0032366 0.00053085 0.0058313 -0.017246 0 0 0 0 0 0 0 0 0 0 0 0 0 0 0 0 0
4.8633 0.0022147 2.9797e-05 0.0018661 -0.0016686 0 0.0025724 -1.0605e-05 0.0042726 -0.0023874 0.0060691 0.011265 -0.0025453 0 0 0 0 0 0 0 0 0 0 0 0 0 0 0 0 0
4.8672 0.0021526 0.00038833 0.0038812 -0.0010992 0 0.0038808 -0.0025541 0.0079633 -0.008868 0.010179 0.014885 0.020519 0 0 0 0 0 0 0 0 0 0 0 0 0 0 0 0 0
4.8711 0.0018013 0.00038692 0.004537 -0.00096631 0 0.0021589 -0.0055732 0.010144 -0.014352 0.011314 0.016235 0.027809 0 0 0 0 0 0 0 0 0 0 0 0 0 0 0 0 0
4.875 0.0010568 -0.0002779 0.0035549 -0.00095513 0 -0.0010946 -0.0075403 0.009946 -0.016726 0.0096495 0.015204 0.0075835 0 0 0 0 0 0 0 0 0 0 0 0 0 0 0 0 0
4.8789 -5.6534e-05 -0.0012423 0.0016856 -0.00054295 0 -0.0032638 -0.0074112 0.0075068 -0.014896 0.0067216 0.012049 -0.02785 0 0 0 0 0 0 0 0 0 0 0 0 0 0 0 0 0
4.8828 -0.0013763 -0.0017582 6.2019e-05 0.00044236 0 -0.0027149 -0.005386 0.003862 -0.00955 0.0041249 0.0073124 -0.052217 0 0 0 0 0 0 0 0 0 0 0 0 0 0 0 0 0
4.8867 -0.0026357 -0.0013784 -0.00074917 0.0015904 0 -4.5876e-05 -0.0025571 0.00021044 -0.0028018 0.0023864 0.0016376 -0.047448 0 0 0 0 0 0 0 0 0 0 0 0 0 0 0 0 0
4.8906 -0.0035062 -0.00038644 -0.0011345 0.0022144 0 0.0025022 8.1746e-05 -0.0028003 0.0030704 0.00092327 -0.0043465 -0.01782 0 0 0 0 0 0 0 0 0 0 0 0 0 0 0 0 0
4.8945 -0.003669 0.00045845 -0.0018956 0.001915 0 0.0029184 0.0022697 -0.0051749 0.0068829 -0.0010164 -0.00997 0.015642 0 0 0 0 0 0 0 0 0 0 0 0 0 0 0 0 0
4.8984 -0.0029423 0.00061682 -0.0033035 0.00090311 0 0.00099973 0.0042486 -0.0070621 0.0089374 -0.0033832 -0.014369 0.033793 0 0 0 0 0 0 0 0 0 0 0 0 0 0 0 0 0
4.9023 -0.0014227 0.00022948 -0.0046736 -0.00018118 0 -0.0016225 0.0060754 -0.008223 0.010341 -0.005233 -0.016483 0.033526 0 0 0 0 0 0 0 0 0 0 0 0 0 0 0 0 0
4.9063 0.00047678 -8.6325e-05 -0.0049056 -0.0007652 0 -0.0029216 0.0072837 -0.0080491 0.011843 -0.0055437 -0.015393 0.02597 0 0 0 0 0 0 0 0 0 0 0 0 0 0 0 0 0
4.9102 0.0021851 0.00013415 -0.0034989 -0.00072168 0 -0.0021055 0.0072428 -0.0061247 0.013091 -0.0041174 -0.01089 0.02294 0 0 0 0 0 0 0 0 0 0 0 0 0 0 0 0 0
4.9141 0.003268 0.00078744 -0.0010738 -0.00034685 0 -0.00010715 0.0057877 -0.002766 0.012826 -0.0017124 -0.003882 0.025794 0 0 0 0 0 0 0 0 0 0 0 0 0 0 0 0 0
4.918 0.0036559 0.0013731 0.001115 -3.271e-05 0 0.0013495 0.0034292 0.0010244 0.0098505 0.00066435 0.0037778 0.02652 0 0 0 0 0 0 0 0 0 0 0 0 0 0 0 0 0
4.9219 0.0036165 0.0015045 0.0022194 3.6692e-05 0 0.0011992 0.00092932 0.0041768 0.0040451 0.002561 0.010083 0.017958 0 0 0 0 0 0 0 0 0 0 0 0 0 0 0 0 0
4.9258 0.003478 0.0011999 0.002418 -7.1931e-05 0 -0.00023963 -0.0012899 0.0061886 -0.0032757 0.0041926 0.013842 0.0018547 0 0 0 0 0 0 0 0 0 0 0 0 0 0 0 0 0
4.9297 0.0033266 0.00069827 0.002558 -0.00021104 0 -0.0017614 -0.0032801 0.0072166 -0.0099029 0.0058204 0.015158 -0.012805 0 0 0 0 0 0 0 0 0 0 0 0 0 0 0 0 0
4.9336 0.0029406 9.8293e-05 0.0032077 -0.00030728 0 -0.0024037 -0.0051301 0.0076149 -0.013817 0.0071211 0.015046 -0.018234 0 0 0 0 0 0 0 0 0 0 0 0 0 0 0 0 0
4.9375 0.0020234 -0.00071025 0.0040506 -0.00035455 0 -0.002162 -0.006479 0.0074297 -0.014145 0.007272 0.014433 -0.013869 0 0 0 0 0 0 0 0 0 0 0 0 0 0 0 0 0
4.9414 0.00053895 -0.0017401 0.0041787 -0.00031536 0 -0.0017448 -0.0065762 0.0063566 -0.011441 0.0057122 0.01329 -0.0046021 0 0 0 0 0 0 0 0 0 0 0 0 0 0 0 0 0
4.9453 -0.0011442 -0.0026349 0.0029547 -0.00010561 0 -0.0017513 -0.0049209 0.0041647 -0.0072038 0.0028026 0.01062 0.0053743 0 0 0 0 0 0 0 0 0 0 0 0 0 0 0 0 0
4.9492 -0.002432 -0.0028492 0.00060148 0.00027919 0 -0.0021255 -0.0018766 0.0011199 -0.0029818 -0.0003389 0.0053692 0.015667 0 0 0 0 0 0 0 0 0 0 0 0 0 0 0 0 0
4.9531 -0.0028707 -0.0021772 -0.0019817 0.00063691 0 -0.0023586 0.001393 -0.002036 0.00036018 -0.0027244 -0.0023774 0.026714 0 0 0 0 0 0 0 0 0 0 0 0 0 0 0 0 0
4.957 -0.0024133 -0.0010645 -0.0038971 0.00062081 0 -0.0021234 0.003707 -0.0045321 0.0028345 -0.0042462 -0.010879 0.035283 0 0 0 0 0 0 0 0 0 0 0 0 0 0 0 0 0
4.9609 -0.0014042 -0.00028092 -0.0047274 5.1814e-06 0 -0.001621 0.0047114 -0.0060119 0.0049636 -0.0055323 -0.017393 0.034978 0 0 0 0 0 0 0 0 0 0 0 0 0 0 0 0 0
4.9648 -0.00032535 -0.00020417 -0.0044608 -0.0010617 0 -0.0012861 0.005019 -0.0065884 0.0071677 -0.0070417 -0.019635 0.022503 0 0 0 0 0 0 0 0 0 0 0 0 0 0 0 0 0
4.9688 0.00048271 -0.00043406 -0.0031601 -0.002075 0 -0.0012148 0.0054894 -0.006533 0.0093092 -0.008329 -0.017047 0.0031876 0 0 0 0 0 0 0 0 0 0 0 0 0 0 0 0 0
4.9727 0.00094696 -0.00018998 -0.00090644 -0.0025028 0 -0.00099398 0.0062769 -0.0059564 0.010639 -0.0082825 -0.011005 -0.011231 0 0 0 0 0 0 0 0 0 0 0 0 0 0 0 0 0
4.9766 0.0012056 0.00085351 0.0018876 -0.0021803 0 -0.00017903 0.0065176 -0.0047736 0.010141 -0.0061771 -0.0038482 -0.012057 0 0 0 0 0 0 0 0 0 0 0 0 0 0 0 0 0
4.9805 0.0014638 0.0021351 0.0042661 -0.0014386 0 0.0010628 0.0049979 -0.0029092 0.0070857 -0.0025262 0.0025089 -0.0018302 0 0 0 0 0 0 0 0 0 0 0 0 0 0 0 0 0
4.9844 0.0018614 0.0026604 0.0051094 -0.00084458 0 0.0018818 0.0012876 -0.00047322 0.0015368 0.0011519 0.0074012 0.0072468 0 0 0 0 0 0 0 0 0 0 0 0 0 0 0 0 0
4.9883 0.0023889 0.0019294 0.0039643 -0.00076002 0 0.0014515 -0.0036148 0.0022516 -0.0054301 0.0035054 0.011189 0.0043112 0 0 0 0 0 0 0 0 0 0 0 0 0 0 0 0 0
4.9922 0.0028562 0.00041722 0.0015753 -0.0010798 0 -0.00016353 -0.0077195 0.0049125 -0.011952 0.004382 0.014341 -0.0094358 0 0 0 0 0 0 0 0 0 0 0 0 0 0 0 0 0
4.9961 0.0029369 -0.00088244 -0.00051411 -0.001354 0 -0.0018549 -0.0092881 0.0071006 -0.016042 0.0047372 0.016649 -0.020653 0 0 0 0 0 0 0 0 0 0 0 0 0 0 0 0 0
5 0.0023166 -0.0013879 -0.0010913 -0.0011765 0 -0.0022957 -0.0079436 0.0082874 -0.01645 0.005504 0.017198 -0.015431 0 0 0 0 0 0 0 0 0 0 0 0 0 0 0 0 0
5.0039 0.00090961 -0.0013817 -0.0001945 -0.00050901 0 -0.0010674 -0.0048022 0.0078965 -0.013259 0.0065179 0.015029 0.0074101 0 0 0 0 0 0 0 0 0 0 0 0 0 0 0 0 0
5.0078 -0.00098992 -0.001532 0.00099872 0.00031037 0 0.00092994 -0.0015596 0.0056337 -0.0078353 0.0065611 0.0099281 0.033431 0 0 0 0 0 0 0 0 0 0 0 0 0 0 0 0 0
5.0117 -0.002768 -0.0020192 0.0012177 0.00085262 0 0.0021843 0.0007178 0.0018681 -0.0020633 0.0045231 0.0027279 0.043365 0 0 0 0 0 0 0 0 0 0 0 0 0 0 0 0 0
5.0156 -0.0037794 -0.0022394 0.00013623 0.00092069 0 0.0017881 0.0021475 -0.0023416 0.0026657 0.00059565 -0.0050079 0.028782 0 0 0 0 0 0 0 0 0 0 0 0 0 0 0 0 0
5.0195 -0.0036978 -0.0014566 -0.0014946 0.00065526 0 0.00010622 0.0035667 -0.0057499 0.0060496 -0.0036332 -0.011614 -0.0006211 0 0 0 0 0 0 0 0 0 0 0 0 0 0 0 0 0
5.0234 -0.0026873 0.00025802 -0.0026311 0.00037234 0 -0.0016237 0.005538 -0.0076347 0.0086462 -0.0063061 -0.015837 -0.024263 0 0 0 0 0 0 0 0 0 0 0 0 0 0 0 0 0
5.0273 -0.0012694 0.0018405 -0.0028148 0.00029771 0 -0.0023103 0.0077248 -0.0081224 0.01103 -0.0066386 -0.017055 -0.02634 0 0 0 0 0 0 0 0 0 0 0 0 0 0 0 0 0
5.0313 1.0096e-05 0.0021174 -0.002333 0.00041757 0 -0.0017154 0.0091462 -0.0078313 0.013025 -0.0053085 -0.015264 -0.0070948 0 0 0 0 0 0 0 0 0 0 0 0 0 0 0 0 0
5.0352 0.00087303 0.00095481 -0.0016488 0.00053985 0 -0.00034492 0.0090154 -0.0071583 0.01365 -0.0036314 -0.011005 0.018845 0 0 0 0 0 0 0 0 0 0 0 0 0 0 0 0 0
5.0391 0.0013699 -0.00049063 -0.0008137 0.00048614 0 0.0011555 0.0073549 -0.0058918 0.0118 -0.002361 -0.0052418 0.034638 0 0 0 0 0 0 0 0 0 0 0 0 0 0 0 0 0
5.043 0.0017151 -0.00076065 0.00049352 0.00025128 0 0.0024059 0.0048465 -0.0035389 0.0071445 -0.0012121 0.00088739 0.033453 0 0 0 0 0 0 0 0 0 0 0 0 0 0 0 0 0
5.0469 0.0020593 0.0005532 0.0023966 1.8634e-05 0 0.0031998 0.0021364 -5.9987e-05 0.00052227 0.00056047 0.0064047 0.021544 0 0 0 0 0 0 0 0 0 0 0 0 0 0 0 0 0
5.0508 0.0023652 0.0023783 0.0044087 3.5179e-05 0 0.0032642 -0.0006545 0.003714 -0.0063925 0.0031929 0.010739 0.011312 0 0 0 0 0 0 0 0 0 0 0 0 0 0 0 0 0
5.0547 0.0024379 0.0030873 0.0056807 0.0004398 0 0.0023612 -0.0037013 0.006439 -0.011871 0.0060095 0.013677 0.011304 0 0 0 0 0 0 0 0 0 0 0 0 0 0 0 0 0
5.0586 0.0020503 0.0019351 0.0056815 0.0011537 0 0.00071617 -0.0067857 0.0071267 -0.014798 0.0079118 0.015062 0.021097 0 0 0 0 0 0 0 0 0 0 0 0 0 0 0 0 0
5.0625 0.0010769 -0.00031771 0.0046119 0.0018978 0 -0.0007925 -0.0089488 0.0057853 -0.014902 0.0082207 0.014538 0.03364 0 0 0 0 0 0 0 0 0 0 0 0 0 0 0 0 0
5.0664 -0.00040773 -0.0021304 0.0031434 0.0023333 0 -0.0011287 -0.0090066 0.0033055 -0.012602 0.0070688 0.01166 0.041452 0 0 0 0 0 0 0 0 0 0 0 0 0 0 0 0 0
5.0703 -0.0020911 -0.0025232 0.001803 0.0022552 0 1.0342e-05 -0.0065676 0.00074981 -0.008722 0.0050703 0.0063789 0.041231 0 0 0 0 0 0 0 0 0 0 0 0 0 0 0 0 0
5.0742 -0.0034792 -0.0017782 0.00067609 0.001726 0 0.0017692 -0.0025834 -0.001309 -0.0041944 0.0027184 -0.00050355 0.034325 0 0 0 0 0 0 0 0 0 0 0 0 0 0 0 0 0
5.0781 -0.0040767 -0.00093241 -0.00031099 0.0010557 0 0.0027368 0.0012145 -0.0028934 0.00021425 0.00015241 -0.0073737 0.024442 0 0 0 0 0 0 0 0 0 0 0 0 0 0 0 0 0
5.082 -0.0036407 -0.000668 -0.00096308 0.0006121 0 0.0021544 0.0036067 -0.0042396 0.0041332 -0.0025428 -0.012461 0.015285 0 0 0 0 0 0 0 0 0 0 0 0 0 0 0 0 0
5.0859 -0.0023602 -0.0007176 -0.00086487 0.00056999 0 0.00061963 0.0047537 -0.0054121 0.0075971 -0.0049436 -0.0147 0.0093737 0 0 0 0 0 0 0 0 0 0 0 0 0 0 0 0 0
5.0898 -0.00080196 -0.00030599 5.3037e-05 0.00077274 0 -0.00044314 0.0057928 -0.0062715 0.010709 -0.0063275 -0.014181 0.0075781 0 0 0 0 0 0 0 0 0 0 0 0 0 0 0 0 0
5.0938 0.00039378 0.00090021 0.0010973 0.00082629 0 -0.00011032 0.0074781 -0.006696 0.013134 -0.0061865 -0.011854 0.0088878 0 0 0 0 0 0 0 0 0 0 0 0 0 0 0 0 0
5.0977 0.00088914 0.0023208 0.0012031 0.00038373 0 0.0011668 0.0091345 -0.0066904 0.013886 -0.0047134 -0.0087337 0.010982 0 0 0 0 0 0 0 0 0 0 0 0 0 0 0 0 0
5.1016 0.00082694 0.0029248 -3.9412e-05 -0.00057689 0 0.0020017 0.008989 -0.0062141 0.011782 -0.0027381 -0.005249 0.012124 0 0 0 0 0 0 0 0 0 0 0 0 0 0 0 0 0
5.1055 0.00067384 0.0021542 -0.0017137 -0.0016943 0 0.0014189 0.0057018 -0.0049703 0.0063782 -0.0011111 -0.0012112 0.01325 0 0 0 0 0 0 0 0 0 0 0 0 0 0 0 0 0
5.1094 0.00084287 0.00042715 -0.0021167 -0.0024439 0 -0.00020035 -0.00022821 -0.0025247 -0.0013257 -7.729e-05 0.00363 0.017771 0 0 0 0 0 0 0 0 0 0 0 0 0 0 0 0 0
5.1133 0.0013801 -0.0012117 -0.00025075 -0.0024821 0 -0.0014987 -0.0064753 0.0012076 -0.0091018 0.00079613 0.0089563 0.028023 0 0 0 0 0 0 0 0 0 0 0 0 0 0 0 0 0
5.1172 0.0019423 -0.0019202 0.0030376 -0.0018621 0 -0.001462 -0.010391 0.0055279 -0.014621 0.0020823 0.013712 0.040889 0 0 0 0 0 0 0 0 0 0 0 0 0 0 0 0 0
5.1211 0.0020586 -0.0016236 0.0054474 -0.00096675 0 -0.00035872 -0.010774 0.00906 -0.016708 0.0038488 0.016536 0.047404 0 0 0 0 0 0 0 0 0 0 0 0 0 0 0 0 0
5.125 0.0014634 -0.00090548 0.004998 -0.00022567 0 0.00062821 -0.0084736 0.010454 -0.015768 0.0054801 0.01645 0.03868 0 0 0 0 0 0 0 0 0 0 0 0 0 0 0 0 0
5.1289 0.00026303 -0.00045076 0.0017105 0.00015912 0 0.00067254 -0.0054435 0.0091882 -0.013121 0.0061051 0.013328 0.014531 0 0 0 0 0 0 0 0 0 0 0 0 0 0 0 0 0
5.1328 -0.0011438 -0.00057127 -0.0023152 0.00027894 0 0.000153 -0.0031646 0.0058478 -0.0098582 0.0052349 0.0078668 -0.012952 0 0 0 0 0 0 0 0 0 0 0 0 0 0 0 0 0
5.1367 -0.0022916 -0.0011333 -0.0045697 0.00035873 0 0.00018859 -0.0017635 0.00168 -0.0062134 0.0030839 0.0012053 -0.025914 0 0 0 0 0 0 0 0 0 0 0 0 0 0 0 0 0
5.1406 -0.0028597 -0.0017904 -0.0041292 0.00053161 0 0.0013338 -0.00038782 -0.0021748 -0.0018859 0.00037089 -0.0054893 -0.013918 0 0 0 0 0 0 0 0 0 0 0 0 0 0 0 0 0
5.1445 -0.0027695 -0.0022323 -0.0022624 0.00073672 0 0.0028071 0.0017265 -0.0051677 0.0031322 -0.0021521 -0.011219 0.016691 0 0 0 0 0 0 0 0 0 0 0 0 0 0 0 0 0
5.1484 -0.0021675 -0.0022894 -0.0011793 0.00080168 0 0.0031251 0.0045122 -0.0072585 0.0080788 -0.0040353 -0.015166 0.046077 0 0 0 0 0 0 0 0 0 0 0 0 0 0 0 0 0
5.1523 -0.0013313 -0.0019365 -0.0020887 0.00061073 0 0.0015833 0.0071634 -0.0084966 0.011739 -0.0051371 -0.016697 0.055606 0 0 0 0 0 0 0 0 0 0 0 0 0 0 0 0 0
5.1563 -0.00053782 -0.0012812 -0.0042671 0.00020463 0 -0.00088694 0.0087459 -0.0087318 0.013203 -0.0054321 -0.015493 0.042363 0 0 0 0 0 0 0 0 0 0 0 0 0 0 0 0 0
5.1602 6.8013e-05 -0.00053107 -0.0058446 -0.00025943 0 -0.0024158 0.0086787 -0.0076972 0.012348 -0.004882 -0.011732 0.021065 0 0 0 0 0 0 0 0 0 0 0 0 0 0 0 0 0
5.1641 0.00053819 0.00010168 -0.0054692 -0.00062964 0 -0.001866 0.0068048 -0.0053186 0.0096476 -0.0034884 -0.0061363 0.011297 0 0 0 0 0 0 0 0 0 0 0 0 0 0 0 0 0
5.168 0.0010552 0.00051414 -0.0033374 -0.00084666 0 8.947e-05 0.0032852 -0.0019242 0.00565 -0.0014243 0.00022434 0.020837 0 0 0 0 0 0 0 0 0 0 0 0 0 0 0 0 0
5.1719 0.0017467 0.00072433 -0.0008089 -0.00093128 0 0.001533 -0.0013679 0.0018155 0.00070934 0.00093052 0.0062924 0.03957 0 0 0 0 0 0 0 0 0 0 0 0 0 0 0 0 0
5.1758 0.0025049 0.00074976 0.00085171 -0.00090832 0 0.0010237 -0.0061743 0.0051296 -0.0047726 0.0031086 0.011304 0.049249 0 0 0 0 0 0 0 0 0 0 0 0 0 0 0 0 0
5.1797 0.0029739 0.0004984 0.0013913 -0.00075283 0 -0.0011022 -0.0098353 0.0073783 -0.0099623 0.004732 0.014817 0.040198 0 0 0 0 0 0 0 0 0 0 0 0 0 0 0 0 0
5.1836 0.0027603 -0.00014938 0.0014339 -0.00040899 0 -0.0030285 -0.011299 0.0081901 -0.013624 0.005613 0.016519 0.019815 0 0 0 0 0 0 0 0 0 0 0 0 0 0 0 0 0
5.1875 0.0017365 -0.001098 0.0016491 0.00014358 0 -0.0030486 -0.010383 0.0075406 -0.014695 0.0057356 0.016069 0.005381 0 0 0 0 0 0 0 0 0 0 0 0 0 0 0 0 0
5.1914 0.00019967 -0.0019076 0.0021291 0.00084206 0 -0.00099166 -0.0078873 0.0057863 -0.012944 0.0051794 0.013189 0.0080341 0 0 0 0 0 0 0 0 0 0 0 0 0 0 0 0 0
5.1953 -0.0012633 -0.0020201 0.0024967 0.0015509 0 0.001743 -0.0050024 0.0035675 -0.0091111 0.004064 0.0079873 0.02277 0 0 0 0 0 0 0 0 0 0 0 0 0 0 0 0 0
5.1992 -0.0021277 -0.001235 0.0024504 0.0021139 0 0.0034536 -0.0024771 0.0015113 -0.0043737 0.0025292 0.0012284 0.033378 0 0 0 0 0 0 0 0 0 0 0 0 0 0 0 0 0
5.2031 -0.002243 2.5222e-06 0.0020762 0.0024028 0 0.0034838 -0.00026689 -0.00014029 0.00036751 0.0007237 -0.0057525 0.027304 0 0 0 0 0 0 0 0 0 0 0 0 0 0 0 0 0
5.207 -0.0018715 0.00085183 0.0016244 0.0023357 0 0.0024947 0.0020667 -0.0016719 0.0047796 -0.001211 -0.011552 0.0065557 0 0 0 0 0 0 0 0 0 0 0 0 0 0 0 0 0
5.2109 -0.0014374 0.0007326 0.0010904 0.0018813 0 0.0015909 0.0046328 -0.003588 0.0087806 -0.0031295 -0.015286 -0.014943 0 0 0 0 0 0 0 0 0 0 0 0 0 0 0 0 0
5.2148 -0.0011889 -0.00018006 0.00015516 0.0010717 0 0.0012536 0.0068734 -0.006009 0.01203 -0.004825 -0.016822 -0.024142 0 0 0 0 0 0 0 0 0 0 0 0 0 0 0 0 0
5.2188 -0.0010373 -0.0010971 -0.0013797 2.9407e-05 0 0.0010679 0.0079101 -0.0082625 0.013791 -0.0059743 -0.016475 -0.019408 0 0 0 0 0 0 0 0 0 0 0 0 0 0 0 0 0
5.2227 -0.0006795 -0.001294 -0.0031006 -0.0010248 0 0.00037493 0.0072052 -0.0091068 0.013332 -0.0061772 -0.014455 -0.0095606 0 0 0 0 0 0 0 0 0 0 0 0 0 0 0 0 0
5.2266 0.00010869 -0.0007119 -0.0040027 -0.0018161 0 -0.00088689 0.0049184 -0.0075468 0.010497 -0.0051348 -0.010617 -0.0038222 0 0 0 0 0 0 0 0 0 0 0 0 0 0 0 0 0
5.2305 0.0012432 6.6009e-05 -0.0031331 -0.0021129 0 -0.0019789 0.0017131 -0.0036639 0.0059136 -0.0028745 -0.0047892 -0.0034355 0 0 0 0 0 0 0 0 0 0 0 0 0 0 0 0 0
5.2344 0.0023336 0.0004079 -0.00037208 -0.0018345 0 -0.0019569 -0.0016843 0.0012204 0.00068353 0.00015362 0.0025709 -0.002901 0 0 0 0 0 0 0 0 0 0 0 0 0 0 0 0 0
5.2383 0.0029063 0.00020137 0.0032988 -0.0011057 0 -0.00049687 -0.0047122 0.0052553 -0.0041689 0.0032271 0.010044 0.0016724 0 0 0 0 0 0 0 0 0 0 0 0 0 0 0 0 0
5.2422 0.0026867 -0.00013754 0.0062986 -0.00021781 0 0.0017661 -0.0068915 0.0071711 -0.008025 0.0056818 0.01567 0.0068173 0 0 0 0 0 0 0 0 0 0 0 0 0 0 0 0 0
5.2461 0.0017523 -0.00015919 0.0073799 0.00049494 0 0.0036352 -0.007738 0.0069735 -0.010606 0.0071957 0.017927 0.0050097 0 0 0 0 0 0 0 0 0 0 0 0 0 0 0 0 0
5.25 0.00046951 0.00017635 0.0063462 0.00080914 0 0.0041383 -0.0069518 0.0057217 -0.011713 0.0078156 0.016524 -0.0065099 0 0 0 0 0 0 0 0 0 0 0 0 0 0 0 0 0
5.2539 -0.00072597 0.00056076 0.0040865 0.0007156 0 0.0031205 -0.0047428 0.0045964 -0.011103 0.0077219 0.012381 -0.021103 0 0 0 0 0 0 0 0 0 0 0 0 0 0 0 0 0
5.2578 -0.0015558 0.00077839 0.0019342 0.00041094 0 0.0012794 -0.001866 0.0039995 -0.0086269 0.006949 0.0068487 -0.02789 0 0 0 0 0 0 0 0 0 0 0 0 0 0 0 0 0
5.2617 -0.0019904 0.00098205 0.0007837 0.00017255 0 -0.00031129 0.00083392 0.0033657 -0.0044892 0.0053326 0.00085827 -0.022095 0 0 0 0 0 0 0 0 0 0 0 0 0 0 0 0 0
5.2656 -0.0021664 0.0014586 0.00052864 0.00018374 0 -0.00084781 0.0030155 0.0017786 0.0006499 0.0027605 -0.0052526 -0.010214 0 0 0 0 0 0 0 0 0 0 0 0 0 0 0 0 0
5.2695 -0.0022118 0.0021448 0.00019546 0.00041909 0 -0.00022725 0.0049725 -0.0011437 0.0058261 -0.00047692 -0.011196 -0.0043364 0 0 0 0 0 0 0 0 0 0 0 0 0 0 0 0 0
5.2734 -0.0021204 0.0024919 -0.0012745 0.00067198 0 0.00096547 0.0070991 -0.0047975 0.01009 -0.003575 -0.01612 -0.010673 0 0 0 0 0 0 0 0 0 0 0 0 0 0 0 0 0
5.2773 -0.0017723 0.0019434 -0.0040785 0.00071178 0 0.001883 0.0091762 -0.0078989 0.01279 -0.005522 -0.018661 -0.023333 0 0 0 0 0 0 0 0 0 0 0 0 0 0 0 0 0
5.2813 -0.001071 0.00060324 -0.0071212 0.0004582 0 0.0019752 0.010237 -0.0092678 0.013682 -0.0056625 -0.017751 -0.02964 0 0 0 0 0 0 0 0 0 0 0 0 0 0 0 0 0
5.2852 -7.6047e-05 -0.00062903 -0.0085254 3.9035e-05 0 0.0013087 0.0092595 -0.0084854 0.012848 -0.004107 -0.013464 -0.022256 0 0 0 0 0 0 0 0 0 0 0 0 0 0 0 0 0
5.2891 0.00098858 -0.00072234 -0.0068691 -0.00031385 0 0.00043091 0.0061215 -0.005987 0.010508 -0.0016538 -0.0071177 -0.0067048 0 0 0 0 0 0 0 0 0 0 0 0 0 0 0 0 0
5.293 0.0018562 0.00056242 -0.0023185 -0.00044121 0 -9.7076e-05 0.0019038 -0.0026347 0.0068889 0.00074392 -0.00044632 0.0029655 0 0 0 0 0 0 0 0 0 0 0 0 0 0 0 0 0
5.2969 0.0023599 0.0023608 0.0032349 -0.00035258 0 -0.00010563 -0.0017957 0.0008065 0.0022306 0.0025676 0.0054155 -0.003335 0 0 0 0 0 0 0 0 0 0 0 0 0 0 0 0 0
5.3008 0.0024724 0.0033549 0.0072607 -0.00016265 0 0.00017038 -0.0039807 0.0038817 -0.0030539 0.0039212 0.010267 -0.022346 0 0 0 0 0 0 0 0 0 0 0 0 0 0 0 0 0
5.3047 0.0022285 0.0028338 0.0081734 5.8841e-05 0 0.00043022 -0.0048289 0.0062951 -0.0082205 0.0051831 0.014251 -0.039628 0 0 0 0 0 0 0 0 0 0 0 0 0 0 0 0 0
5.3086 0.0016312 0.0012119 0.0062446 0.00036028 0 0.00061694 -0.0052537 0.0076814 -0.01225 0.0064372 0.016999 -0.041473 0 0 0 0 0 0 0 0 0 0 0 0 0 0 0 0 0
5.3125 0.00066376 -0.00044015 0.0031655 0.00081283 0 0.00085895 -0.0059224 0.0076196 -0.014204 0.00719 0.01744 -0.026296 0 0 0 0 0 0 0 0 0 0 0 0 0 0 0 0 0
5.3164 -0.00059183 -0.0013648 0.00066373 0.0013332 0 0.0011156 -0.006652 0.0059231 -0.013679 0.0066464 0.014539 -0.0059841 0 0 0 0 0 0 0 0 0 0 0 0 0 0 0 0 0
5.3203 -0.001859 -0.001659 -0.00067679 0.0016262 0 0.00096585 -0.0066787 0.0029209 -0.011012 0.0043452 0.0083338 0.0037111 0 0 0 0 0 0 0 0 0 0 0 0 0 0 0 0 0
5.3242 -0.0027313 -0.0019222 -0.001481 0.0013658 0 -0.0001124 -0.0054395 -0.00058595 -0.007007 0.0006333 0.00028556 -0.004334 0 0 0 0 0 0 0 0 0 0 0 0 0 0 0 0 0
5.3281 -0.0028958 -0.0024472 -0.0026354 0.00050612 0 -0.0021369 -0.0030763 -0.0037287 -0.0023932 -0.0034194 -0.0074288 -0.0232 0 0 0 0 0 0 0 0 0 0 0 0 0 0 0 0 0
5.332 -0.0023486 -0.0028233 -0.0042882 -0.00055819 0 -0.0042846 -0.00024827 -0.0060257 0.0024948 -0.0066143 -0.013102 -0.037531 0 0 0 0 0 0 0 0 0 0 0 0 0 0 0 0 0
5.3359 -0.0014123 -0.0023718 -0.0056979 -0.0011843 0 -0.0052783 0.0024258 -0.0075115 0.0074871 -0.0082744 -0.016185 -0.035445 0 0 0 0 0 0 0 0 0 0 0 0 0 0 0 0 0
5.3398 -0.00051973 -0.0009606 -0.0059622 -0.00094099 0 -0.0043083 0.0046526 -0.0084424 0.01201 -0.0084779 -0.017008 -0.017452 0 0 0 0 0 0 0 0 0 0 0 0 0 0 0 0 0
5.3438 7.2568e-05 0.00066401 -0.0048387 1.5991e-05 0 -0.001738 0.0062299 -0.0088623 0.014825 -0.0077657 -0.015945 0.0043173 0 0 0 0 0 0 0 0 0 0 0 0 0 0 0 0 0
5.3477 0.00041546 0.0014283 -0.0028723 0.00098715 0 0.0010512 0.0066893 -0.0084373 0.014529 -0.006629 -0.012915 0.015868 0 0 0 0 0 0 0 0 0 0 0 0 0 0 0 0 0
5.3516 0.00075035 0.00088748 -0.00080333 0.0012111 0 0.0026114 0.0053895 -0.0067235 0.010591 -0.0052051 -0.0076678 0.01249 0 0 0 0 0 0 0 0 0 0 0 0 0 0 0 0 0
5.3555 0.0012581 -0.00031985 0.001053 0.00043358 0 0.0024189 0.0021288 -0.003638 0.0040319 -0.0033655 -0.00051439 0.002463 0 0 0 0 0 0 0 0 0 0 0 0 0 0 0 0 0
5.3594 0.0018851 -0.00098038 0.0028141 -0.00088559 0 0.0011237 -0.0023023 0.0002815 -0.0029345 -0.0010285 0.0072732 -6.5641e-05 0 0 0 0 0 0 0 0 0 0 0 0 0 0 0 0 0
5.3633 0.0023718 -0.00034965 0.0045022 -0.0019051 0 -7.9505e-05 -0.0062957 0.0040572 -0.00818 0.00162 0.013845 0.012229 0 0 0 0 0 0 0 0 0 0 0 0 0 0 0 0 0
5.3672 0.002431 0.0011951 0.0056622 -0.0020167 0 -0.00037659 -0.0083664 0.006748 -0.010881 0.0041572 0.01766 0.032082 0 0 0 0 0 0 0 0 0 0 0 0 0 0 0 0 0
5.3711 0.0019231 0.0024629 0.0056501 -0.0012597 0 0.00018555 -0.0081366 0.0078559 -0.011694 0.0061087 0.018168 0.042303 0 0 0 0 0 0 0 0 0 0 0 0 0 0 0 0 0
5.375 0.00091447 0.0024341 0.0043539 -0.00022088 0 0.00093276 -0.0065132 0.0074001 -0.011787 0.0070843 0.015824 0.030369 0 0 0 0 0 0 0 0 0 0 0 0 0 0 0 0 0
5.3789 -0.0003753 0.0010695 0.0025655 0.00046845 0 0.0011825 -0.0048723 0.0057023 -0.011619 0.006796 0.011557 0.0010627 0 0 0 0 0 0 0 0 0 0 0 0 0 0 0 0 0
5.3828 -0.0016606 -0.00070467 0.0014894 0.00060929 0 0.00071705 -0.003928 0.0031319 -0.010531 0.0050711 0.0062059 -0.024787 0 0 0 0 0 0 0 0 0 0 0 0 0 0 0 0 0
5.3867 -0.0026571 -0.0017496 0.0017393 0.00050307 0 -0.0001562 -0.0032366 1.4436e-05 -0.0074719 0.0019902 0.00033065 -0.026489 0 0 0 0 0 0 0 0 0 0 0 0 0 0 0 0 0
5.3906 -0.0031344 -0.0015298 0.0027515 0.00059131 0 -0.00085676 -0.0017275 -0.003302 -0.002128 -0.0019075 -0.0056123 -0.0019955 0 0 0 0 0 0 0 0 0 0 0 0 0 0 0 0 0
5.3945 -0.0029742 -0.00035935 0.0032289 0.0010056 0 -0.00086654 0.0012326 -0.0063749 0.0045471 -0.0055954 -0.011028 0.027875 0 0 0 0 0 0 0 0 0 0 0 0 0 0 0 0 0
5.3984 -0.0022172 0.0010037 0.0022809 0.0014243 0 -1.2057e-05 0.0051496 -0.0087046 0.010801 -0.0078929 -0.015126 0.035257 0 0 0 0 0 0 0 0 0 0 0 0 0 0 0 0 0
5.4023 -0.0010531 0.0019707 0.00025347 0.0013548 0 0.0013712 0.0086296 -0.0098618 0.01505 -0.0080546 -0.017091 0.0092124 0 0 0 0 0 0 0 0 0 0 0 0 0 0 0 0 0
5.4063 0.00025991 0.002433 -0.0014974 0.00059437 0 0.0025058 0.010286 -0.0096071 0.016532 -0.0062147 -0.016346 -0.03279 0 0 0 0 0 0 0 0 0 0 0 0 0 0 0 0 0
5.4102 0.0014925 0.0026168 -0.0016917 -0.00052475 0 0.0025755 0.0095911 -0.0079438 0.015278 -0.0033119 -0.012812 -0.057311 0 0 0 0 0 0 0 0 0 0 0 0 0 0 0 0 0
5.4141 0.0024902 0.0027369 -0.0001266 -0.0013205 0 0.0013288 0.0070687 -0.0051165 0.011743 -0.00048215 -0.0070476 -0.042217 0 0 0 0 0 0 0 0 0 0 0 0 0 0 0 0 0
5.418 0.0031507 0.0027974 0.002224 -0.0012403 0 -0.0005653 0.0038248 -0.0015819 0.0065967 0.0016564 -0.0001879 0.0040422 0 0 0 0 0 0 0 0 0 0 0 0 0 0 0 0 0
5.4219 0.0033885 0.0026718 0.0040019 -0.0002677 0 -0.0018437 0.00086165 0.0020655 0.00076855 0.0032807 0.0063819 0.048101 0 0 0 0 0 0 0 0 0 0 0 0 0 0 0 0 0
5.4258 0.0031514 0.0023066 0.0044143 0.001051 0 -0.0015721 -0.0013275 0.0052342 -0.0045821 0.004983 0.011526 0.058016 0 0 0 0 0 0 0 0 0 0 0 0 0 0 0 0 0
5.4297 0.0024793 0.0018128 0.0036011 0.001977 0 4.1845e-05 -0.002726 0.0074958 -0.0084516 0.0070469 0.01473 0.028138 0 0 0 0 0 0 0 0 0 0 0 0 0 0 0 0 0
5.4336 0.0015324 0.0013588 0.002292 0.0020712 0 0.0017247 -0.0035131 0.0086585 -0.010485 0.0089859 0.01605 -0.018037 0 0 0 0 0 0 0 0 0 0 0 0 0 0 0 0 0
5.4375 0.00052886 0.00099269 0.0011993 0.0014575 0 0.0021741 -0.0038158 0.0086966 -0.01104 0.0097582 0.015679 -0.048173 0 0 0 0 0 0 0 0 0 0 0 0 0 0 0 0 0
5.4414 -0.00037011 0.00058922 0.00064784 0.00068667 0 0.0012078 -0.0036387 0.0076171 -0.010638 0.0085214 0.013541 -0.04611 0 0 0 0 0 0 0 0 0 0 0 0 0 0 0 0 0
5.4453 -0.0011233 -2.6866e-06 0.00056232 0.00032717 0 -4.5214e-05 -0.0029274 0.0054246 -0.0092704 0.0053386 0.0093537 -0.020772 0 0 0 0 0 0 0 0 0 0 0 0 0 0 0 0 0
5.4492 -0.0017575 -0.00073325 0.0006166 0.00059079 0 -0.00016552 -0.0016578 0.0022546 -0.006336 0.0012682 0.0031869 0.0059582 0 0 0 0 0 0 0 0 0 0 0 0 0 0 0 0 0
5.4531 -0.0022525 -0.0012624 0.0003772 0.0012532 0 0.0012141 0.00011501 -0.0014559 -0.0013943 -0.0022556 -0.0040147 0.018864 0 0 0 0 0 0 0 0 0 0 0 0 0 0 0 0 0
5.457 -0.0024869 -0.001134 -0.00051643 0.0018888 0 0.0030124 0.0022394 -0.0049811 0.0049217 -0.0042873 -0.010543 0.018693 0 0 0 0 0 0 0 0 0 0 0 0 0 0 0 0 0
5.4609 -0.002311 -0.00012638 -0.00207 0.0022013 0 0.0036693 0.0044565 -0.0075774 0.010795 -0.0048375 -0.01473 0.015463 0 0 0 0 0 0 0 0 0 0 0 0 0 0 0 0 0
5.4648 -0.0016804 0.0014803 -0.0037122 0.0021832 0 0.0025933 0.0063943 -0.0088319 0.014204 -0.0046315 -0.015821 0.015528 0 0 0 0 0 0 0 0 0 0 0 0 0 0 0 0 0
5.4688 -0.00071818 0.002962 -0.00445 0.0020035 0 0.00070717 0.0075955 -0.0087955 0.014233 -0.0044067 -0.014189 0.015979 0 0 0 0 0 0 0 0 0 0 0 0 0 0 0 0 0
5.4727 0.00035757 0.003555 -0.0034882 0.0017713 0 -0.00043929 0.0076126 -0.0077845 0.011582 -0.0043284 -0.010738 0.010221 0 0 0 0 0 0 0 0 0 0 0 0 0 0 0 0 0
5.4766 0.0013656 0.0029536 -0.00091848 0.0014226 0 -0.0001256 0.0061726 -0.006045 0.0078297 -0.0039529 -0.0061394 -0.0032888 0 0 0 0 0 0 0 0 0 0 0 0 0 0 0 0 0
5.4805 0.0022202 0.0015412 0.0021443 0.00084917 0 0.00093965 0.0033572 -0.0036022 0.0041587 -0.0027 -0.00064623 -0.019051 0 0 0 0 0 0 0 0 0 0 0 0 0 0 0 0 0
5.4844 0.0028693 0.0001549 0.0042285 0.00013191 0 0.0014434 -0.00031025 -0.00043077 0.00068514 -0.00040739 0.0053912 -0.030444 0 0 0 0 0 0 0 0 0 0 0 0 0 0 0 0 0
5.4883 0.0032026 -0.00047129 0.0045131 -0.00038829 0 0.00084842 -0.003981 0.0032334 -0.0030861 0.0024594 0.010994 -0.035951 0 0 0 0 0 0 0 0 0 0 0 0 0 0 0 0 0
5.4922 0.0030576 -0.00019172 0.0033456 -0.00033904 0 -0.00010345 -0.0068079 0.0067583 -0.0072718 0.0050423 0.01474 -0.038687 0 0 0 0 0 0 0 0 0 0 0 0 0 0 0 0 0
5.4961 0.0023449 0.0004894 0.0018311 0.00031915 0 -0.00029373 -0.008327 0.0092967 -0.011125 0.0065284 0.01564 -0.040672 0 0 0 0 0 0 0 0 0 0 0 0 0 0 0 0 0
5.5 0.001173 0.00081418 0.00087693 0.0011389 0 0.00041818 -0.0086325 0.010134 -0.013488 0.0064781 0.013861 -0.039484 0 0 0 0 0 0 0 0 0 0 0 0 0 0 0 0 0
5.5039 -0.00016416 0.00031997 0.00056372 0.0014533 0 0.00086982 -0.0081797 0.0089503 -0.01364 0.0049148 0.0105 -0.031765 0 0 0 0 0 0 0 0 0 0 0 0 0 0 0 0 0
5.5078 -0.0013419 -0.0008559 0.00036172 0.00090228 0 -0.00023446 -0.0073281 0.0058877 -0.011651 0.0022592 0.0065453 -0.019362 0 0 0 0 0 0 0 0 0 0 0 0 0 0 0 0 0
5.5117 -0.0021649 -0.0020989 -0.00012429 -0.00022154 0 -0.0027747 -0.0059892 0.0015125 -0.0079851 -0.00078558 0.0020752 -0.010018 0 0 0 0 0 0 0 0 0 0 0 0 0 0 0 0 0
5.5156 -0.0025941 -0.0027273 -0.0006923 -0.0011474 0 -0.0049302 -0.0037229 -0.0032467 -0.0029527 -0.0034025 -0.0034248 -0.010384 0 0 0 0 0 0 0 0 0 0 0 0 0 0 0 0 0
5.5195 -0.002644 -0.0023822 -0.00082713 -0.0012278 0 -0.0046518 -0.00027772 -0.0072478 0.0032329 -0.0049422 -0.0098622 -0.018349 0 0 0 0 0 0 0 0 0 0 0 0 0 0 0 0 0
5.5234 -0.0022911 -0.0011762 -0.00037407 -0.00047602 0 -0.0016256 0.0038501 -0.00949 0.0098207 -0.0052406 -0.015712 -0.023716 0 0 0 0 0 0 0 0 0 0 0 0 0 0 0 0 0
5.5273 -0.0015095 0.00040718 0.00019001 0.000431 0 0.002167 0.0073755 -0.0095825 0.015128 -0.0047292 -0.018605 -0.017897 0 0 0 0 0 0 0 0 0 0 0 0 0 0 0 0 0
5.5313 -0.00039068 0.0017352 0.00025502 0.00071024 0 0.003977 0.0088749 -0.0079766 0.017138 -0.0041351 -0.017026 -0.0031387 0 0 0 0 0 0 0 0 0 0 0 0 0 0 0 0 0
5.5352 0.00080608 0.0022603 -0.00014616 0.00011862 0 0.0026348 0.007717 -0.0056556 0.014848 -0.0038916 -0.011612 0.0088384 0 0 0 0 0 0 0 0 0 0 0 0 0 0 0 0 0
5.5391 0.0017688 0.0017281 -0.00015799 -0.00087121 0 -0.00039589 0.0045538 -0.0034163 0.0092122 -0.0037122 -0.0047886 0.0084586 0 0 0 0 0 0 0 0 0 0 0 0 0 0 0 0 0
5.543 0.0023236 0.00032434 0.0011519 -0.0015091 0 -0.0022474 0.00093139 -0.0013266 0.0026827 -0.002759 0.0010461 -0.0012569 0 0 0 0 0 0 0 0 0 0 0 0 0 0 0 0 0
5.5469 0.0025115 -0.0013338 0.00376 -0.0014132 0 -0.0010942 -0.0017368 0.0011085 -0.0024146 -0.00037316 0.005162 -0.0065861 0 0 0 0 0 0 0 0 0 0 0 0 0 0 0 0 0
5.5508 0.002466 -0.0024502 0.0064075 -0.00084005 0 0.0023409 -0.0030515 0.0041701 -0.0053573 0.0031997 0.0084878 0.0035641 0 0 0 0 0 0 0 0 0 0 0 0 0 0 0 0 0
5.5547 0.0022141 -0.0024799 0.0074741 -0.00035382 0 0.0054967 -0.0036754 0.0072742 -0.007096 0.0067452 0.012037 0.025735 0 0 0 0 0 0 0 0 0 0 0 0 0 0 0 0 0
5.5586 0.0016227 -0.0014793 0.0063012 -0.00023951 0 0.0061763 -0.0045304 0.0091589 -0.0089249 0.0088226 0.015364 0.043554 0 0 0 0 0 0 0 0 0 0 0 0 0 0 0 0 0
5.5625 0.0005663 -9.2841e-05 0.0037538 -0.00023541 0 0.0042598 -0.0058315 0.008856 -0.01101 0.0087499 0.016605 0.04198 0 0 0 0 0 0 0 0 0 0 0 0 0 0 0 0 0
5.5664 -0.00084539 0.00087103 0.0014629 0.00015532 0 0.0015199 -0.0067802 0.0065762 -0.012112 0.0070163 0.01409 0.020732 0 0 0 0 0 0 0 0 0 0 0 0 0 0 0 0 0
5.5703 -0.0022309 0.00098526 0.0004032 0.0010837 0 -9.0822e-05 -0.0061864 0.0036208 -0.01069 0.0047746 0.0079844 -0.0058679 0 0 0 0 0 0 0 0 0 0 0 0 0 0 0 0 0
5.5742 -0.0031663 0.00045256 9.9909e-05 0.0020859 0 -2.8504e-05 -0.0035029 0.0013139 -0.006325 0.0028733 0.00036356 -0.022118 0 0 0 0 0 0 0 0 0 0 0 0 0 0 0 0 0
5.5781 -0.0034824 -0.00013822 -0.0008024 0.0024172 0 0.00071373 0.00059246 -7.9682e-05 -0.0001717 0.0012865 -0.0063155 -0.024277 0 0 0 0 0 0 0 0 0 0 0 0 0 0 0 0 0
5.582 -0.0033428 -0.00033287 -0.0031332 0.0017024 0 0.00081158 0.0045499 -0.0014105 0.0058512 -0.00057728 -0.010882 -0.021617 0 0 0 0 0 0 0 0 0 0 0 0 0 0 0 0 0
5.5859 -0.0030227 -0.00016067 -0.0062437 0.00030193 0 -0.00013659 0.0069472 -0.0035926 0.010307 -0.0030259 -0.013722 -0.025374 0 0 0 0 0 0 0 0 0 0 0 0 0 0 0 0 0
5.5898 -0.0026068 -2.3673e-05 -0.0083813 -0.00095156 0 -0.0014273 0.0073363 -0.0064536 0.012825 -0.0055223 -0.015575 -0.03729 0 0 0 0 0 0 0 0 0 0 0 0 0 0 0 0 0
5.5938 -0.0019184 -0.00025514 -0.008064 -0.0014119 0 -0.0020978 0.006306 -0.0086285 0.013695 -0.0069524 -0.016235 -0.048751 0 0 0 0 0 0 0 0 0 0 0 0 0 0 0 0 0
5.5977 -0.00076429 -0.00076956 -0.0052556 -0.0010823 0 -0.0018179 0.0048022 -0.0086465 0.013103 -0.0064757 -0.014558 -0.050103 0 0 0 0 0 0 0 0 0 0 0 0 0 0 0 0 0
5.6016 0.00074313 -0.0011275 -0.0013787 -0.00049339 0 -0.0009854 0.0033356 -0.006194 0.010851 -0.004182 -0.0097565 -0.039851 0 0 0 0 0 0 0 0 0 0 0 0 0 0 0 0 0
5.6055 0.0021244 -0.00094471 0.0017569 -0.00015997 0 -0.00011723 0.0017242 -0.0023634 0.0067409 -0.0009906 -0.0026126 -0.024832 0 0 0 0 0 0 0 0 0 0 0 0 0 0 0 0 0
5.6094 0.0028306 -0.00025421 0.0031499 -0.00015235 0 0.00067268 -0.00049947 0.0013113 0.0011319 0.0020479 0.0047082 -0.012521 0 0 0 0 0 0 0 0 0 0 0 0 0 0 0 0 0
5.6133 0.0026505 0.00051389 0.0030055 -0.00016232 0 0.0015383 -0.0034514 0.004057 -0.0049733 0.0043696 0.010141 -0.0043557 0 0 0 0 0 0 0 0 0 0 0 0 0 0 0 0 0
5.6172 0.0018608 0.00090595 0.0022147 6.5285e-05 0 0.0023533 -0.0066025 0.0061465 -0.010371 0.0059281 0.013083 0.0034015 0 0 0 0 0 0 0 0 0 0 0 0 0 0 0 0 0
5.6211 0.00098307 0.00081111 0.0015402 0.00041619 0 0.0024935 -0.0090357 0.0080922 -0.014165 0.0067655 0.01433 0.013532 0 0 0 0 0 0 0 0 0 0 0 0 0 0 0 0 0
5.625 0.00037007 0.00048153 0.0012011 0.00054006 0 0.0013409 -0.0099774 0.0096904 -0.01589 0.0066952 0.014733 0.023953 0 0 0 0 0 0 0 0 0 0 0 0 0 0 0 0 0
5.6289 -1.5667e-05 0.00021099 0.0010081 0.00028344 0 -0.00092557 -0.0091556 0.0099705 -0.015307 0.0054686 0.013973 0.029978 0 0 0 0 0 0 0 0 0 0 0 0 0 0 0 0 0
5.6328 -0.00046293 8.973e-06 0.0006946 -5.4869e-05 0 -0.0031065 -0.0067788 0.0081147 -0.012278 0.0032141 0.010753 0.029262 0 0 0 0 0 0 0 0 0 0 0 0 0 0 0 0 0
5.6367 -0.0011756 -0.00039214 7.1216e-05 4.2845e-05 0 -0.00372 -0.0033048 0.0043752 -0.0069878 0.00059038 0.0042674 0.023387 0 0 0 0 0 0 0 0 0 0 0 0 0 0 0 0 0
5.6406 -0.0020526 -0.0011927 -0.001003 0.00077963 0 -0.0021754 0.00070995 1.9201e-05 -0.00026999 -0.0016155 -0.0044642 0.014899 0 0 0 0 0 0 0 0 0 0 0 0 0 0 0 0 0
5.6445 -0.002752 -0.0021866 -0.0025852 0.0017347 0 0.00063364 0.0045885 -0.0036398 0.0064078 -0.0031003 -0.012735 0.004474 0 0 0 0 0 0 0 0 0 0 0 0 0 0 0 0 0
5.6484 -0.0029356 -0.0027923 -0.0044476 0.0021279 0 0.0028971 0.0075213 -0.006113 0.011478 -0.0042315 -0.017725 -0.0075441 0 0 0 0 0 0 0 0 0 0 0 0 0 0 0 0 0
5.6523 -0.0024644 -0.0024838 -0.0059367 0.001473 0 0.0032153 0.0087751 -0.0076415 0.013975 -0.0055512 -0.018202 -0.01732 0 0 0 0 0 0 0 0 0 0 0 0 0 0 0 0 0
5.6563 -0.0014217 -0.0012648 -0.0062018 4.3591e-05 0 0.0016213 0.0080755 -0.0083479 0.013855 -0.0070342 -0.014981 -0.017672 0 0 0 0 0 0 0 0 0 0 0 0 0 0 0 0 0
5.6602 -2.5379e-05 0.00024093 -0.0047678 -0.0012857 0 -0.00051562 0.0058459 -0.0076953 0.011736 -0.0078496 -0.0099577 -0.0045197 0 0 0 0 0 0 0 0 0 0 0 0 0 0 0 0 0
5.6641 0.0014452 0.0011948 -0.0020199 -0.0017129 0 -0.001597 0.0030134 -0.0049792 0.0083444 -0.0069491 -0.0046956 0.016397 0 0 0 0 0 0 0 0 0 0 0 0 0 0 0 0 0
5.668 0.0026744 0.001127 0.00087997 -0.0011286 0 -0.001009 0.00043965 -0.00039694 0.0041654 -0.0040221 0.00024551 0.031252 0 0 0 0 0 0 0 0 0 0 0 0 0 0 0 0 0
5.6719 0.0033609 0.00022718 0.0026836 -0.00015831 0 0.0004961 -0.0016063 0.0045189 -0.00051537 3.2132e-05 0.0049357 0.029461 0 0 0 0 0 0 0 0 0 0 0 0 0 0 0 0 0
5.6758 0.0033372 -0.00086829 0.0028672 0.00038907 0 0.0014804 -0.0034991 0.0077734 -0.0053645 0.0035806 0.0092827 0.01468 0 0 0 0 0 0 0 0 0 0 0 0 0 0 0 0 0
5.6797 0.0026799 -0.0015779 0.001942 0.0001792 0 0.00097421 -0.0057655 0.0084035 -0.0098643 0.0053207 0.01265 0.00353 0 0 0 0 0 0 0 0 0 0 0 0 0 0 0 0 0
5.6836 0.0016776 -0.0017316 0.0010364 -0.0004317 0 -0.00079096 -0.0084351 0.0071634 -0.013375 0.0050689 0.014137 0.011015 0 0 0 0 0 0 0 0 0 0 0 0 0 0 0 0 0
5.6875 0.00063678 -0.001528 0.0010861 -0.00076413 0 -0.0025736 -0.010763 0.0056688 -0.015253 0.003675 0.013129 0.035504 0 0 0 0 0 0 0 0 0 0 0 0 0 0 0 0 0
5.6914 -0.00032177 -0.0012192 0.0022215 -0.00041 0 -0.0030322 -0.011572 0.0047855 -0.014932 0.0022194 0.0096193 0.058349 0 0 0 0 0 0 0 0 0 0 0 0 0 0 0 0 0
5.6953 -0.0012808 -0.00087247 0.0037287 0.00045411 0 -0.0016684 -0.0099761 0.003842 -0.01204 0.0012152 0.0041595 0.05992 0 0 0 0 0 0 0 0 0 0 0 0 0 0 0 0 0
5.6992 -0.0023319 -0.00042126 0.0045235 0.0012572 0 0.00083827 -0.006003 0.001468 -0.0067041 0.0004293 -0.0023382 0.037484 0 0 0 0 0 0 0 0 0 0 0 0 0 0 0 0 0
5.7031 -0.0033555 0.00010865 0.0037931 0.0015123 0 0.0030789 -0.00068368 -0.0027553 0.00013771 -0.00066211 -0.0087672 0.0076227 0 0 0 0 0 0 0 0 0 0 0 0 0 0 0 0 0
5.707 -0.0040068 0.0004985 0.0014596 0.0011635 0 0.0038002 0.0044063 -0.0074879 0.0067794 -0.0022832 -0.013987 -0.0094864 0 0 0 0 0 0 0 0 0 0 0 0 0 0 0 0 0
5.7109 -0.0039418 0.00051106 -0.0017152 0.00054816 0 0.0026433 0.007865 -0.010521 0.011412 -0.0041365 -0.017085 -0.0085964 0 0 0 0 0 0 0 0 0 0 0 0 0 0 0 0 0
5.7148 -0.0030841 0.00016977 -0.0044126 6.9574e-05 0 0.00030366 0.0090344 -0.010556 0.013098 -0.0056349 -0.017662 -0.0024377 0 0 0 0 0 0 0 0 0 0 0 0 0 0 0 0 0
5.7188 -0.0016893 -0.00017795 -0.0053487 -0.000111 0 -0.0019298 0.0081545 -0.008201 0.012306 -0.0062846 -0.01592 -0.0064734 0 0 0 0 0 0 0 0 0 0 0 0 0 0 0 0 0
5.7227 -0.00016146 -0.00013771 -0.0039498 -0.00012675 0 -0.0029242 0.0060728 -0.0052748 0.010473 -0.0058843 -0.012436 -0.021238 0 0 0 0 0 0 0 0 0 0 0 0 0 0 0 0 0
5.7266 0.0011874 0.00034603 -0.00074827 -0.0002123 0 -0.0022836 0.0037007 -0.0031475 0.0088286 -0.0044774 -0.0077996 -0.030862 0 0 0 0 0 0 0 0 0 0 0 0 0 0 0 0 0
5.7305 0.0022171 0.0008773 0.0028284 -0.00046724 0 -0.00045863 0.0015249 -0.001714 0.0074274 -0.0022347 -0.0024324 -0.019896 0 0 0 0 0 0 0 0 0 0 0 0 0 0 0 0 0
5.7344 0.0028571 0.00091835 0.005261 -0.00077171 0 0.0016021 -0.00054418 0.00011591 0.0052351 0.00056457 0.0032982 0.0085969 0 0 0 0 0 0 0 0 0 0 0 0 0 0 0 0 0
5.7383 0.0030006 0.0002644 0.0058576 -0.00089281 0 0.0029928 -0.0028909 0.0030331 0.001232 0.0034783 0.0088821 0.032867 0 0 0 0 0 0 0 0 0 0 0 0 0 0 0 0 0
5.7422 0.0025598 -0.00075276 0.0051238 -0.00066827 0 0.0032687 -0.0056639 0.0064717 -0.0043971 0.0059274 0.013644 0.031737 0 0 0 0 0 0 0 0 0 0 0 0 0 0 0 0 0
5.7461 0.0016309 -0.0015273 0.0042684 -0.00011902 0 0.0025683 -0.0083863 0.0090481 -0.010017 0.0073803 0.016905 0.0049474 0 0 0 0 0 0 0 0 0 0 0 0 0 0 0 0 0
5.75 0.00055156 -0.0016656 0.0042024 0.00057694 0 0.0014589 -0.010043 0.0097309 -0.013458 0.0075925 0.018114 -0.025697 0 0 0 0 0 0 0 0 0 0 0 0 0 0 0 0 0
5.7539 -0.00028416 -0.0012477 0.0048265 0.0012063 0 0.00063767 -0.0096548 0.0085411 -0.013337 0.0067096 0.016802 -0.036149 0 0 0 0 0 0 0 0 0 0 0 0 0 0 0 0 0
5.7578 -0.00071977 -0.00065027 0.0051815 0.0016371 0 0.00061383 -0.0069596 0.006205 -0.0097638 0.0051353 0.012592 -0.022005 0 0 0 0 0 0 0 0 0 0 0 0 0 0 0 0 0
5.7617 -0.00094938 -0.00014807 0.0043116 0.0018505 0 0.0014638 -0.00269 0.0033183 -0.0040165 0.0032621 0.0055291 -0.0013368 0 0 0 0 0 0 0 0 0 0 0 0 0 0 0 0 0
5.7656 -0.0012979 0.00028525 0.002095 0.0018816 0 0.0027448 0.0017827 -4.3e-06 0.0023287 0.0012663 -0.0033554 0.0040699 0 0 0 0 0 0 0 0 0 0 0 0 0 0 0 0 0
5.7695 -0.001847 0.00079948 -0.00064696 0.0017331 0 0.0036536 0.0051987 -0.0036906 0.0080445 -0.0008773 -0.011828 -0.0094545 0 0 0 0 0 0 0 0 0 0 0 0 0 0 0 0 0
5.7734 -0.0022687 0.0013518 -0.0027929 0.0013498 0 0.0034381 0.0070207 -0.0071266 0.012327 -0.0031762 -0.017173 -0.02392 0 0 0 0 0 0 0 0 0 0 0 0 0 0 0 0 0
5.7773 -0.0020585 0.0016445 -0.0037088 0.00068964 0 0.0018922 0.0075032 -0.0092369 0.014594 -0.0053675 -0.017656 -0.017794 0 0 0 0 0 0 0 0 0 0 0 0 0 0 0 0 0
5.7813 -0.00098209 0.0014246 -0.0035211 -0.00016073 0 -0.00038828 0.0072558 -0.0092611 0.014489 -0.0068467 -0.013685 0.011877 0 0 0 0 0 0 0 0 0 0 0 0 0 0 0 0 0
5.7852 0.00067261 0.00082731 -0.0027565 -0.00094272 0 -0.0022476 0.0066988 -0.0074273 0.012145 -0.0068927 -0.0076068 0.044646 0 0 0 0 0 0 0 0 0 0 0 0 0 0 0 0 0
5.7891 0.0022752 0.00035052 -0.0018088 -0.0013361 0 -0.0026614 0.0058225 -0.0047717 0.0083307 -0.0051063 -0.0020679 0.05377 0 0 0 0 0 0 0 0 0 0 0 0 0 0 0 0 0
5.793 0.0033018 0.00041151 -0.00076008 -0.0011781 0 -0.0014497 0.0043501 -0.0022448 0.0041175 -0.0017881 0.0017997 0.029334 0 0 0 0 0 0 0 0 0 0 0 0 0 0 0 0 0
5.7969 0.0036457 0.00090138 0.00036706 -0.00062478 0 0.00052213 0.0020902 -7.1606e-06 0.00022745 0.0020496 0.0048658 -0.013373 0 0 0 0 0 0 0 0 0 0 0 0 0 0 0 0 0
5.8008 0.0035353 0.0012187 0.0013227 -9.5044e-05 0 0.0018783 -0.00081782 0.0023773 -0.0033461 0.0051385 0.0087177 -0.0467 0 0 0 0 0 0 0 0 0 0 0 0 0 0 0 0 0
5.8047 0.0031924 0.00081595 0.0017023 7.7221e-06 0 0.0016748 -0.0038929 0.0050956 -0.0070279 0.0066379 0.013742 -0.052226 0 0 0 0 0 0 0 0 0 0 0 0 0 0 0 0 0
5.8086 0.0026068 -0.00023653 0.0013325 -0.00039892 0 6.3093e-05 -0.0064682 0.0075226 -0.010892 0.0065772 0.018307 -0.032497 0 0 0 0 0 0 0 0 0 0 0 0 0 0 0 0 0
5.8125 0.001651 -0.0012298 0.00052761 -0.00099361 0 -0.0018428 -0.0078899 0.0085694 -0.014157 0.0057109 0.019808 -0.0051485 0 0 0 0 0 0 0 0 0 0 0 0 0 0 0 0 0
5.8164 0.00038209 -0.0013977 -0.00013109 -0.0012835 0 -0.0028136 -0.0076995 0.0076005 -0.015478 0.0048722 0.016675 0.012656 0 0 0 0 0 0 0 0 0 0 0 0 0 0 0 0 0
5.8203 -0.00082697 -0.00057359 -0.00034349 -0.00098496 0 -0.0024128 -0.0057933 0.0049849 -0.013856 0.0043287 0.009626 0.01529 0 0 0 0 0 0 0 0 0 0 0 0 0 0 0 0 0
5.8242 -0.0015156 0.00068932 -0.00042917 -0.00024923 0 -0.0012541 -0.0025192 0.0017427 -0.0094158 0.003664 0.0011462 0.0081359 0 0 0 0 0 0 0 0 0 0 0 0 0 0 0 0 0
5.8281 -0.001522 0.0016309 -0.0010668 0.00045187 0 -0.00042555 0.0013732 -0.0013009 -0.0034044 0.0022709 -0.0061975 -0.00038506 0 0 0 0 0 0 0 0 0 0 0 0 0 0 0 0 0
5.832 -0.0011349 0.0019191 -0.0026133 0.00068362 0 -0.00057902 0.0049632 -0.0039679 0.0025384 1.5743e-05 -0.011126 -0.0054682 0 0 0 0 0 0 0 0 0 0 0 0 0 0 0 0 0
5.8359 -0.00082713 0.0018064 -0.0046182 0.00035239 0 -0.0014484 0.0074743 -0.0063837 0.0072138 -0.0025166 -0.013706 -0.0068251 0 0 0 0 0 0 0 0 0 0 0 0 0 0 0 0 0
5.8398 -0.00080011 0.001713 -0.0060176 -0.00028155 0 -0.002176 0.0085005 -0.008322 0.010175 -0.0043974 -0.014425 -0.0059793 0 0 0 0 0 0 0 0 0 0 0 0 0 0 0 0 0
5.8438 -0.00077938 0.0017226 -0.0058907 -0.00085679 0 -0.0021219 0.0080373 -0.0090471 0.011445 -0.0049936 -0.013411 -0.0040739 0 0 0 0 0 0 0 0 0 0 0 0 0 0 0 0 0
5.8477 -0.00027879 0.0015328 -0.0041526 -0.0011801 0 -0.0014212 0.0063618 -0.0078811 0.011075 -0.004304 -0.010496 -0.0014551 0 0 0 0 0 0 0 0 0 0 0 0 0 0 0 0 0
5.8516 0.00089408 0.00089015 -0.0016085 -0.0012806 0 -0.00080126 0.0038908 -0.0048992 0.0090202 -0.0027591 -0.0058297 0.0023742 0 0 0 0 0 0 0 0 0 0 0 0 0 0 0 0 0
5.8555 0.0023627 1.0491e-06 0.00065446 -0.0012478 0 -0.00084967 0.001085 -0.00099561 0.0053569 -0.0007749 -0.00016854 0.0090678 0 0 0 0 0 0 0 0 0 0 0 0 0 0 0 0 0
5.8594 0.003408 -0.00057214 0.0020118 -0.0010637 0 -0.0014297 -0.001631 0.0027556 0.00053661 0.0014509 0.0054903 0.020575 0 0 0 0 0 0 0 0 0 0 0 0 0 0 0 0 0
5.8633 0.0035076 -0.00046778 0.0025889 -0.00062585 0 -0.0018053 -0.0039664 0.0057679 -0.004647 0.0037385 0.010469 0.03623 0 0 0 0 0 0 0 0 0 0 0 0 0 0 0 0 0
5.8672 0.0027141 3.974e-05 0.0029303 6.175e-05 0 -0.0013791 -0.0058156 0.0079626 -0.0093343 0.0056385 0.014449 0.050212 0 0 0 0 0 0 0 0 0 0 0 0 0 0 0 0 0
5.8711 0.0015496 0.00021698 0.0034061 0.00075435 0 -0.00035845 -0.0071618 0.0092295 -0.012845 0.0064907 0.016949 0.053421 0 0 0 0 0 0 0 0 0 0 0 0 0 0 0 0 0
5.875 0.00053928 -0.00045729 0.0038737 0.0010806 0 0.00031022 -0.007857 0.0090729 -0.014701 0.0058783 0.016974 0.040348 0 0 0 0 0 0 0 0 0 0 0 0 0 0 0 0 0
5.8789 -0.00018132 -0.0017584 0.0038363 0.00085139 0 -0.00024619 -0.0074991 0.0069858 -0.014544 0.004046 0.013503 0.015653 0 0 0 0 0 0 0 0 0 0 0 0 0 0 0 0 0
5.8828 -0.0008461 -0.002839 0.0029155 0.00028601 0 -0.001949 -0.0056355 0.0032196 -0.012173 0.0018093 0.0065761 -0.0066124 0 0 0 0 0 0 0 0 0 0 0 0 0 0 0 0 0
5.8867 -0.001686 -0.0029002 0.0012351 -9.0461e-05 0 -0.0036259 -0.0022396 -0.00095514 -0.007778 -4.1392e-05 -0.0020671 -0.012505 0 0 0 0 0 0 0 0 0 0 0 0 0 0 0 0 0
5.8906 -0.0025871 -0.0017956 -0.00057052 0.00015468 0 -0.0038154 0.0019369 -0.0039846 -0.0021291 -0.0013101 -0.0096597 0.00067149 0 0 0 0 0 0 0 0 0 0 0 0 0 0 0 0 0
5.8945 -0.0031108 -6.0764e-05 -0.0017073 0.00098386 0 -0.0019184 0.0055608 -0.0052051 0.0035681 -0.0023915 -0.014039 0.021489 0 0 0 0 0 0 0 0 0 0 0 0 0 0 0 0 0
5.8984 -0.0028538 0.0015616 -0.0016779 0.0018654 0 0.0012375 0.0074702 -0.0053216 0.008158 -0.0036872 -0.014919 0.03311 0 0 0 0 0 0 0 0 0 0 0 0 0 0 0 0 0
5.9023 -0.0018087 0.0025943 -0.00054313 0.0021565 0 0.0039133 0.0074452 -0.0056335 0.011031 -0.0050149 -0.013691 0.026644 0 0 0 0 0 0 0 0 0 0 0 0 0 0 0 0 0
5.9063 -0.00039556 0.0029148 0.0011643 0.0016015 0 0.0046874 0.0063318 -0.006665 0.012237 -0.0056036 -0.011942 0.0078414 0 0 0 0 0 0 0 0 0 0 0 0 0 0 0 0 0
5.9102 0.00085191 0.0025603 0.0028044 0.00054519 0 0.0034573 0.0053403 -0.0075064 0.012145 -0.0047091 -0.010051 -0.0082904 0 0 0 0 0 0 0 0 0 0 0 0 0 0 0 0 0
5.9141 0.0016538 0.0016159 0.0040199 -0.00031502 0 0.0014536 0.0050552 -0.0065558 0.010958 -0.0022854 -0.0071079 -0.009812 0 0 0 0 0 0 0 0 0 0 0 0 0 0 0 0 0
5.918 0.0020844 0.00033548 0.0048765 -0.00044543 0 0.00026955 0.0049845 -0.0030311 0.0085255 0.00089905 -0.0021672 0.0034786 0 0 0 0 0 0 0 0 0 0 0 0 0 0 0 0 0
5.9219 0.0023519 -0.00076271 0.0056487 0.00014109 0 0.0006634 0.0040398 0.0021284 0.0046119 0.0037798 0.0044291 0.021458 0 0 0 0 0 0 0 0 0 0 0 0 0 0 0 0 0
5.9258 0.0024996 -0.0011345 0.0064276 0.00092263 0 0.0020362 0.0015388 0.0068062 -0.00061408 0.0056589 0.010893 0.032513 0 0 0 0 0 0 0 0 0 0 0 0 0 0 0 0 0
5.9297 0.0023281 -0.00068405 0.006903 0.0012806 0 0.0029558 -0.0021132 0.0092139 -0.0062881 0.0064593 0.015122 0.031765 0 0 0 0 0 0 0 0 0 0 0 0 0 0 0 0 0
5.9336 0.0016108 3.0571e-05 0.0065576 0.00096266 0 0.0023083 -0.0056043 0.0090452 -0.011017 0.0064713 0.016041 0.022918 0 0 0 0 0 0 0 0 0 0 0 0 0 0 0 0 0
5.9375 0.00038677 0.00021934 0.0051481 0.00025378 0 0.00020508 -0.0075566 0.0073574 -0.01343 0.0059561 0.014006 0.01421 0 0 0 0 0 0 0 0 0 0 0 0 0 0 0 0 0
5.9414 -0.00096497 -0.00037366 0.003043 -0.00025166 0 -0.0020317 -0.0073258 0.005442 -0.012779 0.0049968 0.01009 0.012809 0 0 0 0 0 0 0 0 0 0 0 0 0 0 0 0 0
5.9453 -0.0019636 -0.0011189 0.0010523 -9.3419e-05 0 -0.0028044 -0.0052116 0.00377 -0.0092767 0.0036232 0.0051184 0.02105 0 0 0 0 0 0 0 0 0 0 0 0 0 0 0 0 0
5.9492 -0.0023759 -0.0010326 -0.00016977 0.00071684 0 -0.0014249 -0.0020907 0.0018782 -0.0039868 0.0019409 -0.00057971 0.035211 0 0 0 0 0 0 0 0 0 0 0 0 0 0 0 0 0
5.9531 -0.0023609 0.00021616 -0.00063129 0.0016898 0 0.0013116 0.0011024 -0.0008774 0.0016563 8.1119e-05 -0.0066263 0.046603 0 0 0 0 0 0 0 0 0 0 0 0 0 0 0 0 0
5.957 -0.00227 0.0018159 -0.00092169 0.0021751 0 0.0036022 0.0036853 -0.0044948 0.0064569 -0.0018963 -0.012051 0.045427 0 0 0 0 0 0 0 0 0 0 0 0 0 0 0 0 0
5.9609 -0.0022779 0.0024432 -0.0015695 0.0017819 0 0.0038547 0.0053018 -0.0081319 0.0098799 -0.0039145 -0.015506 0.026985 0 0 0 0 0 0 0 0 0 0 0 0 0 0 0 0 0
5.9648 -0.0021827 0.0015251 -0.0024318 0.00063039 0 0.0017983 0.0059158 -0.010596 0.012042 -0.0056352 -0.016149 -0.0031968 0 0 0 0 0 0 0 0 0 0 0 0 0 0 0 0 0
5.9688 -0.001579 -8.1154e-05 -0.0027414 -0.00071892 0 -0.0013109 0.0057738 -0.011032 0.013285 -0.0063984 -0.014312 -0.030479 0 0 0 0 0 0 0 0 0 0 0 0 0 0 0 0 0
5.9727 -0.00026936 -0.00076469 -0.0018337 -0.0016034 0 -0.003545 0.0052347 -0.0093121 0.013638 -0.0056021 -0.011202 -0.040026 0 0 0 0 0 0 0 0 0 0 0 0 0 0 0 0 0
5.9766 0.001449 0.00032451 0.00011424 -0.0016473 0 -0.0036046 0.0044561 -0.0059921 0.012623 -0.0032953 -0.0078326 -0.027832 0 0 0 0 0 0 0 0 0 0 0 0 0 0 0 0 0
5.9805 0.0029025 0.0023369 0.0020893 -0.0009594 0 -0.0016288 0.0031883 -0.0019947 0.0096217 -0.0003831 -0.0041644 -0.0043046 0 0 0 0 0 0 0 0 0 0 0 0 0 0 0 0 0
5.9844 0.003497 0.0033438 0.0030717 -2.826e-05 0 0.0010369 0.00098003 0.0017808 0.0045545 0.0019166 0.00066014 0.014119 0 0 0 0 0 0 0 0 0 0 0 0 0 0 0 0 0
5.9883 0.0031397 0.0020598 0.0029423 0.00060093 0 0.0028595 -0.002248 0.0047737 -0.0016854 0.0030066 0.0071146 0.01893 0 0 0 0 0 0 0 0 0 0 0 0 0 0 0 0 0
5.9922 0.0022655 -0.00088733 0.0025637 0.00064673 0 0.0030996 -0.0057635 0.0068807 -0.0074923 0.0033755 0.014187 0.016355 0 0 0 0 0 0 0 0 0 0 0 0 0 0 0 0 0
5.9961 0.0014422 -0.0033541 0.0028767 0.0002082 0 0.002041 -0.0082454 0.0082797 -0.011373 0.0040652 0.019454 0.019833 0 0 0 0 0 0 0 0 0 0 0 0 0 0 0 0 0
6 0.00089746 -0.0034554 0.003822 -0.00037004 0 0.00044159 -0.0086376 0.0090359 -0.012714 0.0055417 0.020443 0.034668 0 0 0 0 0 0 0 0 0 0 0 0 0 0 0 0 0
6.0039 0.00038534 -0.0011506 0.0041563 -0.0007575 0 -0.0011773 -0.0069435 0.0088178 -0.01188 0.0070319 0.016287 0.049985 0 0 0 0 0 0 0 0 0 0 0 0 0 0 0 0 0
6.0078 -0.00049115 0.0017637 0.0024567 -0.00082738 0 -0.0027468 -0.0042113 0.0070689 -0.0096369 0.0070458 0.0083863 0.047292 0 0 0 0 0 0 0 0 0 0 0 0 0 0 0 0 0
6.0117 -0.0017987 0.0032088 -0.0015124 -0.00066156 0 -0.0042757 -0.0016657 0.0036069 -0.0064576 0.0047054 -0.00042997 0.018967 0 0 0 0 0 0 0 0 0 0 0 0 0 0 0 0 0
6.0156 -0.0030817 0.0025132 -0.0063041 -0.00041095 0 -0.0053989 0.00023373 -0.00086367 -0.0023708 0.00068109 -0.0075971 -0.020963 0 0 0 0 0 0 0 0 0 0 0 0 0 0 0 0 0
6.0195 -0.0036542 0.00077721 -0.0096769 -0.00015315 0 -0.0054286 0.0019232 -0.004907 0.0025597 -0.0031715 -0.012088 -0.045685 0 0 0 0 0 0 0 0 0 0 0 0 0 0 0 0 0
6.0234 -0.0031322 -0.00027649 -0.010168 0.00013399 0 -0.003948 0.0039538 -0.0072088 0.0076796 -0.0052047 -0.014405 -0.037867 0 0 0 0 0 0 0 0 0 0 0 0 0 0 0 0 0
6.0273 -0.0017429 0.00018333 -0.0080546 0.00048043 0 -0.0013878 0.0061194 -0.0074477 0.011754 -0.0051654 -0.015488 -0.0054817 0 0 0 0 0 0 0 0 0 0 0 0 0 0 0 0 0
6.0313 -0.00014161 0.0015588 -0.0049778 0.00081624 0 0.001037 0.0074235 -0.0063788 0.013621 -0.0041355 -0.015551 0.0241 0 0 0 0 0 0 0 0 0 0 0 0 0 0 0 0 0
6.0352 0.0010887 0.0025796 -0.0026364 0.00096162 0 0.0020938 0.0069607 -0.0050101 0.012912 -0.0033515 -0.013833 0.027514 0 0 0 0 0 0 0 0 0 0 0 0 0 0 0 0 0
6.0391 0.0018107 0.0024899 -0.0016896 0.00074226 0 0.0014068 0.004824 -0.0036418 0.010153 -0.0030566 -0.0094257 0.0056435 0 0 0 0 0 0 0 0 0 0 0 0 0 0 0 0 0
6.043 0.0022684 0.0015553 -0.0016479 0.00014896 0 -0.00028493 0.0020809 -0.0017237 0.0061842 -0.0024417 -0.002406 -0.017676 0 0 0 0 0 0 0 0 0 0 0 0 0 0 0 0 0
6.0469 0.0026945 0.00057525 -0.0016005 -0.00058763 0 -0.0016901 -0.00020055 0.0012973 0.001516 -0.00064495 0.0057094 -0.017429 0 0 0 0 0 0 0 0 0 0 0 0 0 0 0 0 0
6.0508 0.002996 4.3336e-05 -0.00099523 -0.0010865 0 -0.0018728 -0.0018854 0.0049912 -0.0037219 0.0022221 0.012628 0.0099766 0 0 0 0 0 0 0 0 0 0 0 0 0 0 0 0 0
6.0547 0.0028271 -0.00020104 0.00012417 -0.001035 0 -0.00079876 -0.0036783 0.0078866 -0.0091898 0.005016 0.01655 0.043499 0 0 0 0 0 0 0 0 0 0 0 0 0 0 0 0 0
6.0586 0.0019647 -0.00060628 0.0013614 -0.00039777 0 0.00080766 -0.0060613 0.0085289 -0.013807 0.006476 0.01705 0.056013 0 0 0 0 0 0 0 0 0 0 0 0 0 0 0 0 0
6.0625 0.00060267 -0.0013292 0.0022497 0.00053651 0 0.0020475 -0.0083711 0.0067077 -0.015997 0.0061943 0.014937 0.037517 0 0 0 0 0 0 0 0 0 0 0 0 0 0 0 0 0
6.0664 -0.0007392 -0.0020554 0.0023373 0.001326 0 0.0023709 -0.0090636 0.0036644 -0.014674 0.004756 0.011314 0.002483 0 0 0 0 0 0 0 0 0 0 0 0 0 0 0 0 0
6.0703 -0.0016162 -0.0023277 0.0012541 0.0016602 0 0.0017473 -0.0070438 0.0010289 -0.010161 0.003034 0.0067272 -0.023992 0 0 0 0 0 0 0 0 0 0 0 0 0 0 0 0 0
6.0742 -0.0019848 -0.0019708 -0.0010164 0.0015489 0 0.00054734 -0.0028191 -0.00053639 -0.0041506 0.001429 0.0011223 -0.02756 0 0 0 0 0 0 0 0 0 0 0 0 0 0 0 0 0
6.0781 -0.0021426 -0.0011891 -0.0038261 0.0012578 0 -0.00066234 0.001686 -0.0017113 0.0013387 -0.00021708 -0.0054436 -0.014403 0 0 0 0 0 0 0 0 0 0 0 0 0 0 0 0 0
6.082 -0.0023472 -0.00032463 -0.0059799 0.0010292 0 -0.0013238 0.0045658 -0.0035901 0.0051687 -0.0020746 -0.012101 -0.0023145 0 0 0 0 0 0 0 0 0 0 0 0 0 0 0 0 0
6.0859 -0.0024963 0.00040157 -0.0064598 0.00082476 0 -0.0011194 0.0053298 -0.0063809 0.0074714 -0.0038358 -0.017222 -0.0032312 0 0 0 0 0 0 0 0 0 0 0 0 0 0 0 0 0
6.0898 -0.0021973 0.00091741 -0.0052606 0.00034533 0 -0.00017585 0.0050084 -0.0089954 0.0090029 -0.0048349 -0.019267 -0.01381 0 0 0 0 0 0 0 0 0 0 0 0 0 0 0 0 0
6.0938 -0.0011719 0.0011734 -0.0035076 -0.00064241 0 0.00095008 0.0049453 -0.0098931 0.010159 -0.0046314 -0.017702 -0.021417 0 0 0 0 0 0 0 0 0 0 0 0 0 0 0 0 0
6.0977 0.00038971 0.0010969 -0.0025553 -0.0019426 0 0.0016151 0.0054698 -0.00834 0.010562 -0.0034127 -0.013221 -0.017961 0 0 0 0 0 0 0 0 0 0 0 0 0 0 0 0 0
6.1016 0.0018774 0.00069636 -0.0027564 -0.002901 0 0.0015621 0.0056683 -0.0049173 0.009477 -0.0017954 -0.0071426 -0.0076717 0 0 0 0 0 0 0 0 0 0 0 0 0 0 0 0 0
6.1055 0.0026918 0.00014084 -0.0030601 -0.002835 0 0.0011001 0.004361 -0.00092643 0.0065346 -0.00026137 -0.00060561 -0.0020922 0 0 0 0 0 0 0 0 0 0 0 0 0 0 0 0 0
6.1094 0.0026792 -0.00035157 -0.0019484 -0.0016285 0 0.00076997 0.0012683 0.0026014 0.0020409 0.0011636 0.0057291 -0.0082976 0 0 0 0 0 0 0 0 0 0 0 0 0 0 0 0 0
6.1133 0.0021878 -0.00072645 0.0010348 3.2616e-05 0 0.00077778 -0.0026927 0.0053354 -0.0032687 0.0026821 0.011331 -0.022125 0 0 0 0 0 0 0 0 0 0 0 0 0 0 0 0 0
6.1172 0.0017115 -0.001139 0.0045743 0.0010729 0 0.00077536 -0.0061045 0.0072856 -0.0085918 0.0042516 0.015374 -0.03235 0 0 0 0 0 0 0 0 0 0 0 0 0 0 0 0 0
6.1211 0.0014542 -0.0017213 0.0064507 0.00083441 0 0.00026846 -0.0079569 0.0082721 -0.013102 0.0054164 0.016846 -0.030883 0 0 0 0 0 0 0 0 0 0 0 0 0 0 0 0 0
6.125 0.0012013 -0.002301 0.0053035 -0.00037288 0 -0.00072895 -0.0079918 0.0079073 -0.015789 0.0056344 0.015214 -0.018962 0 0 0 0 0 0 0 0 0 0 0 0 0 0 0 0 0
6.1289 0.00058556 -0.002423 0.0017466 -0.0014798 0 -0.0015157 -0.0064542 0.0060726 -0.015603 0.0047381 0.010989 -0.0042899 0 0 0 0 0 0 0 0 0 0 0 0 0 0 0 0 0
6.1328 -0.0005184 -0.0017409 -0.0021516 -0.0015061 0 -0.0013023 -0.0037868 0.0032435 -0.012113 0.0030404 0.005552 0.0067272 0 0 0 0 0 0 0 0 0 0 0 0 0 0 0 0 0
6.1367 -0.0018258 -0.00042289 -0.0045228 -0.0003598 0 -6.2846e-05 -0.00061553 0.00019383 -0.006165 0.0010162 0.00029576 0.013299 0 0 0 0 0 0 0 0 0 0 0 0 0 0 0 0 0
6.1406 -0.0028231 0.00086869 -0.0049934 0.0010934 0 0.0012597 0.0022173 -0.0026329 0.00025671 -0.0010433 -0.004185 0.017424 0 0 0 0 0 0 0 0 0 0 0 0 0 0 0 0 0
6.1445 -0.0031124 0.001476 -0.0045406 0.0017567 0 0.0015367 0.0039871 -0.0053475 0.0051639 -0.003014 -0.0081116 0.018302 0 0 0 0 0 0 0 0 0 0 0 0 0 0 0 0 0
6.1484 -0.0026263 0.0012853 -0.0042298 0.0011983 0 0.00055564 0.0046739 -0.0081153 0.007858 -0.0046432 -0.011759 0.011361 0 0 0 0 0 0 0 0 0 0 0 0 0 0 0 0 0
6.1523 -0.0015866 0.00079492 -0.0041454 -5.15e-05 0 -0.00065644 0.0051235 -0.010469 0.009212 -0.0054287 -0.014674 -0.0060074 0 0 0 0 0 0 0 0 0 0 0 0 0 0 0 0 0
6.1563 -0.00031597 0.00063903 -0.0034937 -0.0010257 0 -0.00071014 0.0063083 -0.011286 0.010567 -0.0049472 -0.015661 -0.027932 0 0 0 0 0 0 0 0 0 0 0 0 0 0 0 0 0
6.1602 0.00090623 0.0010215 -0.0016067 -0.0011566 0 0.00083916 0.008164 -0.0096394 0.01219 -0.0033422 -0.013602 -0.040915 0 0 0 0 0 0 0 0 0 0 0 0 0 0 0 0 0
6.1641 0.0018698 0.0015821 0.0012795 -0.00066582 0 0.0030185 0.0091789 -0.0057658 0.012751 -0.0013878 -0.0083904 -0.033635 0 0 0 0 0 0 0 0 0 0 0 0 0 0 0 0 0
6.168 0.0024203 0.0017795 0.0042398 -0.00021169 0 0.0042976 0.0074342 -0.0011397 0.010427 8.6428e-05 -0.0011841 -0.007776 0 0 0 0 0 0 0 0 0 0 0 0 0 0 0 0 0
6.1719 0.0024987 0.0013791 0.0065193 -0.00020344 0 0.0039643 0.0024136 0.002535 0.0046871 0.0009292 0.0061977 0.020768 0 0 0 0 0 0 0 0 0 0 0 0 0 0 0 0 0
6.1758 0.0022074 0.00058671 0.0080343 -0.0004716 0 0.002661 -0.0040598 0.0045285 -0.0028687 0.0017997 0.012167 0.033372 0 0 0 0 0 0 0 0 0 0 0 0 0 0 0 0 0
6.1797 0.0017844 -0.00021959 0.0090075 -0.00057408 0 0.0015739 -0.0088307 0.0053671 -0.009457 0.0034597 0.015869 0.02407 0 0 0 0 0 0 0 0 0 0 0 0 0 0 0 0 0
6.1836 0.0014366 -0.0008077 0.0092803 -0.00035565 0 0.0011497 -0.0096998 0.0059769 -0.013013 0.0058356 0.017082 0.0051847 0 0 0 0 0 0 0 0 0 0 0 0 0 0 0 0 0
6.1875 0.0011512 -0.0011363 0.0082566 -0.00013527 0 0.00071749 -0.0070562 0.0065894 -0.01337 0.0077813 0.015893 -0.0029157 0 0 0 0 0 0 0 0 0 0 0 0 0 0 0 0 0
6.1914 0.00068026 -0.0011809 0.0057015 -0.00031349 0 -0.00057022 -0.0033943 0.0065101 -0.011766 0.0078704 0.012557 0.010055 0 0 0 0 0 0 0 0 0 0 0 0 0 0 0 0 0
6.1953 -0.00022932 -0.0008575 0.0025309 -0.00083438 0 -0.002508 -0.0011407 0.0049298 -0.0093244 0.0055713 0.0075918 0.034244 0 0 0 0 0 0 0 0 0 0 0 0 0 0 0 0 0
6.1992 -0.0015312 -0.00019287 0.00051824 -0.0011247 0 -0.0037423 -0.00074035 0.0018854 -0.0060805 0.0017518 0.0018054 0.047381 0 0 0 0 0 0 0 0 0 0 0 0 0 0 0 0 0
6.2031 -0.0027791 0.00049344 0.0008932 -0.00064948 0 -0.0030712 -0.00066446 -0.0016358 -0.0014504 -0.0019448 -0.0039328 0.034341 0 0 0 0 0 0 0 0 0 0 0 0 0 0 0 0 0
6.207 -0.0033655 0.0007376 0.0030744 0.00045066 0 -0.0008481 0.00082688 -0.0045166 0.0044844 -0.0042822 -0.0089975 0.0014413 0 0 0 0 0 0 0 0 0 0 0 0 0 0 0 0 0
6.2109 -0.0029394 0.00039401 0.0049025 0.001333 0 0.0010796 0.0039211 -0.0063484 0.010336 -0.0051251 -0.013039 -0.027709 0 0 0 0 0 0 0 0 0 0 0 0 0 0 0 0 0
6.2148 -0.0016686 -5.4303e-05 0.0044138 0.0011614 0 0.0010445 0.0071042 -0.0074138 0.014176 -0.0051177 -0.015676 -0.031742 0 0 0 0 0 0 0 0 0 0 0 0 0 0 0 0 0
6.2188 -0.0001297 0.00021136 0.0016442 -7.8753e-05 0 -0.00073984 0.0085918 -0.0079216 0.014984 -0.0047987 -0.016235 -0.009427 0 0 0 0 0 0 0 0 0 0 0 0 0 0 0 0 0
6.2227 0.0010833 0.001569 -0.0012531 -0.0014639 0 -0.0022474 0.0078253 -0.0074564 0.013325 -0.0040779 -0.013953 0.019854 0 0 0 0 0 0 0 0 0 0 0 0 0 0 0 0 0
6.2266 0.0017092 0.003396 -0.001815 -0.0018941 0 -0.0015953 0.0056321 -0.0053682 0.010562 -0.0025354 -0.0086386 0.033158 0 0 0 0 0 0 0 0 0 0 0 0 0 0 0 0 0
6.2305 0.0018655 0.004361 0.00056601 -0.0010654 0 0.00095898 0.0031166 -0.0017424 0.0074497 -0.00012778 -0.001219 0.022904 0 0 0 0 0 0 0 0 0 0 0 0 0 0 0 0 0
6.2344 0.0018068 0.0034497 0.0040899 0.00025423 0 0.0030344 0.00060038 0.0021702 0.0035631 0.0025073 0.0064198 0.00085234 0 0 0 0 0 0 0 0 0 0 0 0 0 0 0 0 0
6.2383 0.0016486 0.00086434 0.0061203 0.00092268 0 0.0023172 -0.0022808 0.0047212 -0.0018166 0.0044864 0.012304 -0.015267 0 0 0 0 0 0 0 0 0 0 0 0 0 0 0 0 0
6.2422 0.0013047 -0.0020394 0.0054387 0.00045604 0 -0.00111 -0.005576 0.0052229 -0.008294 0.0053944 0.015327 -0.018644 0 0 0 0 0 0 0 0 0 0 0 0 0 0 0 0 0
6.2461 0.00065356 -0.0037675 0.0031394 -0.00056316 0 -0.0046136 -0.0083635 0.0045424 -0.013951 0.0055254 0.015567 -0.017455 0 0 0 0 0 0 0 0 0 0 0 0 0 0 0 0 0
6.25 -0.00026613 -0.0037735 0.0014378 -0.0010683 0 -0.0053016 -0.0092843 0.0042147 -0.016507 0.0054152 0.013809 -0.023222 0 0 0 0 0 0 0 0 0 0 0 0 0 0 0 0 0
6.2539 -0.0012317 -0.0026747 0.001608 -0.00051181 0 -0.0026349 -0.007767 0.004827 -0.015026 0.0051829 0.010791 -0.036455 0 0 0 0 0 0 0 0 0 0 0 0 0 0 0 0 0
6.2578 -0.0019932 -0.0014862 0.0029917 0.00066145 0 0.0011407 -0.00464 0.0052512 -0.010576 0.0044044 0.0068178 -0.045021 0 0 0 0 0 0 0 0 0 0 0 0 0 0 0 0 0
6.2617 -0.0024378 -0.00067485 0.0038823 0.0014917 0 0.0031548 -0.0014335 0.0035881 -0.0052234 0.0026651 0.0019646 -0.037229 0 0 0 0 0 0 0 0 0 0 0 0 0 0 0 0 0
6.2656 -0.0025983 6.1592e-05 0.0032737 0.001436 0 0.0025542 0.00095139 -0.00095056 -0.00036537 0.00019872 -0.0034907 -0.015879 0 0 0 0 0 0 0 0 0 0 0 0 0 0 0 0 0
6.2695 -0.0025209 0.0011649 0.0017327 0.00084739 0 0.0010672 0.0028456 -0.0069621 0.004021 -0.0021062 -0.0088697 0.0021839 0 0 0 0 0 0 0 0 0 0 0 0 0 0 0 0 0
6.2734 -0.0021568 0.0024772 0.00065307 0.00056629 0 0.0010114 0.0050774 -0.011646 0.0085919 -0.0034117 -0.013259 0.001891 0 0 0 0 0 0 0 0 0 0 0 0 0 0 0 0 0
6.2773 -0.0014141 0.0032186 0.00078382 0.0010605 0 0.0028143 0.007695 -0.012838 0.013245 -0.0036646 -0.015804 -0.014324 0 0 0 0 0 0 0 0 0 0 0 0 0 0 0 0 0
6.2813 -0.00032129 0.0027372 0.0015655 0.0019636 0 0.0045685 0.0095258 -0.010522 0.016609 -0.003591 -0.015898 -0.02752 0 0 0 0 0 0 0 0 0 0 0 0 0 0 0 0 0
6.2852 0.00088022 0.0012627 0.0018732 0.002436 0 0.0040633 0.0090977 -0.0065779 0.016956 -0.0038924 -0.013283 -0.020416 0 0 0 0 0 0 0 0 0 0 0 0 0 0 0 0 0
6.2891 0.0018408 -0.00014423 0.0012959 0.0019618 0 0.0012014 0.0060357 -0.0031099 0.013643 -0.0044068 -0.0082124 0.0045831 0 0 0 0 0 0 0 0 0 0 0 0 0 0 0 0 0
6.293 0.0023323 -0.00046509 0.00058228 0.00079859 0 -0.0016936 0.0015409 -0.00091946 0.007689 -0.0040974 -0.0016137 0.026007 0 0 0 0 0 0 0 0 0 0 0 0 0 0 0 0 0
6.2969 0.0023922 0.00038545 0.00081304 -0.00031561 0 -0.0020488 -0.0025291 0.00064235 0.001025 -0.0019793 0.0050389 0.023389 0 0 0 0 0 0 0 0 0 0 0 0 0 0 0 0 0
6.3008 0.0022397 0.0014919 0.0022041 -0.00084543 0 0.00045181 -0.0050706 0.0025627 -0.0047615 0.0018152 0.010301 -0.0019882 0 0 0 0 0 0 0 0 0 0 0 0 0 0 0 0 0
6.3047 0.0020402 0.0017533 0.0038049 -0.00083514 0 0.0035341 -0.0062884 0.0050142 -0.0090102 0.0058278 0.013466 -0.026401 0 0 0 0 0 0 0 0 0 0 0 0 0 0 0 0 0
6.3086 0.0017445 0.00081797 0.0043948 -0.00065234 0 0.0045103 -0.0069775 0.0072095 -0.011583 0.0081877 0.01477 -0.025085 0 0 0 0 0 0 0 0 0 0 0 0 0 0 0 0 0
6.3125 0.001162 -0.00069869 0.0036266 -0.00045162 0 0.0027982 -0.007411 0.0081979 -0.012239 0.0079198 0.0148 0.003828 0 0 0 0 0 0 0 0 0 0 0 0 0 0 0 0 0
6.3164 0.00020011 -0.0018384 0.0022363 1.2123e-05 0 0.00029419 -0.0070416 0.0076707 -0.010669 0.0055724 0.013596 0.035858 0 0 0 0 0 0 0 0 0 0 0 0 0 0 0 0 0
6.3203 -0.00096216 -0.002118 0.0011359 0.00099396 0 -0.00071126 -0.0052774 0.0060036 -0.0071517 0.0026769 0.01038 0.041432 0 0 0 0 0 0 0 0 0 0 0 0 0 0 0 0 0
6.3242 -0.001942 -0.0017912 0.00039102 0.0022208 0 8.6819e-05 -0.0024083 0.0036743 -0.0029016 0.00055057 0.0043861 0.012754 0 0 0 0 0 0 0 0 0 0 0 0 0 0 0 0 0
6.3281 -0.0024067 -0.0014117 -0.00080165 0.0028506 0 0.00076417 0.00039883 0.00081945 0.00057993 -0.00054921 -0.0038637 -0.028451 0 0 0 0 0 0 0 0 0 0 0 0 0 0 0 0 0
6.332 -0.0022859 -0.0012307 -0.0030803 0.0021086 0 -0.00070034 0.0021004 -0.0025576 0.0027147 -0.0012922 -0.012104 -0.049486 0 0 0 0 0 0 0 0 0 0 0 0 0 0 0 0 0
6.3359 -0.0017599 -0.0010382 -0.0059147 7.5806e-05 0 -0.0041063 0.0027274 -0.0060217 0.0043698 -0.0024188 -0.017414 -0.034562 0 0 0 0 0 0 0 0 0 0 0 0 0 0 0 0 0
6.3398 -0.0010579 -0.00053932 -0.007746 -0.0021351 0 -0.0069321 0.003238 -0.0085193 0.0069469 -0.0039816 -0.018143 0.0029229 0 0 0 0 0 0 0 0 0 0 0 0 0 0 0 0 0
6.3438 -0.00027418 0.00020511 -0.0072509 -0.0030864 0 -0.006642 0.0043551 -0.0089325 0.010725 -0.0053087 -0.015035 0.033612 0 0 0 0 0 0 0 0 0 0 0 0 0 0 0 0 0
6.3477 0.00062668 0.00076777 -0.0045566 -0.0020902 0 -0.0031655 0.0055696 -0.0069422 0.014057 -0.0056077 -0.010483 0.037532 0 0 0 0 0 0 0 0 0 0 0 0 0 0 0 0 0
6.3516 0.0016439 0.00078574 -0.0012287 0.00023135 0 0.00089638 0.0054028 -0.0033939 0.014371 -0.004587 -0.0064671 0.018558 0 0 0 0 0 0 0 0 0 0 0 0 0 0 0 0 0
6.3555 0.0026046 0.0003723 0.00098779 0.0023778 0 0.0025772 0.0027855 0.00021775 0.010259 -0.0025649 -0.003019 -0.00316 0 0 0 0 0 0 0 0 0 0 0 0 0 0 0 0 0
6.3594 0.0032109 6.7077e-05 0.0015156 0.0030633 0 0.0011708 -0.0017328 0.0027334 0.00283 -8.7111e-05 0.0013602 -0.011141 0 0 0 0 0 0 0 0 0 0 0 0 0 0 0 0 0
6.3633 0.0032306 0.00034999 0.001169 0.0021125 0 -0.0012974 -0.0061432 0.0039675 -0.0049277 0.0024672 0.0076935 -0.0054953 0 0 0 0 0 0 0 0 0 0 0 0 0 0 0 0 0
6.3672 0.0026527 0.0011792 0.0011405 0.00049056 0 -0.0021254 -0.0084321 0.004534 -0.010225 0.0048864 0.014824 0.0014933 0 0 0 0 0 0 0 0 0 0 0 0 0 0 0 0 0
6.3711 0.0016664 0.0019917 0.0017899 -0.00049556 0 -0.00049091 -0.0080474 0.0051118 -0.0122 0.0068102 0.019714 2.4454e-05 0 0 0 0 0 0 0 0 0 0 0 0 0 0 0 0 0
6.375 0.00050488 0.0021686 0.0023765 -0.00016754 0 0.0018998 -0.0061001 0.0058188 -0.011899 0.0075579 0.019643 -0.007871 0 0 0 0 0 0 0 0 0 0 0 0 0 0 0 0 0
6.3789 -0.00067879 0.0015486 0.0018933 0.0011037 0 0.0025704 -0.0042085 0.0061563 -0.010786 0.0064472 0.014406 -0.012446 0 0 0 0 0 0 0 0 0 0 0 0 0 0 0 0 0
6.3828 -0.0017924 0.00054823 0.00010716 0.0022709 0 0.00066382 -0.0031135 0.0054501 -0.0093266 0.0034262 0.0065577 -0.0077495 0 0 0 0 0 0 0 0 0 0 0 0 0 0 0 0 0
6.3867 -0.0026987 -0.0001857 -0.0022103 0.0024241 0 -0.0022954 -0.0022902 0.0033528 -0.0069262 -0.00056884 -0.00052613 0.0020192 0 0 0 0 0 0 0 0 0 0 0 0 0 0 0 0 0
6.3906 -0.0031815 -0.00027434 -0.0040088 0.0014215 0 -0.0038611 -0.00076613 5.9252e-05 -0.0030386 -0.0039895 -0.0050686 0.0072324 0 0 0 0 0 0 0 0 0 0 0 0 0 0 0 0 0
6.3945 -0.0030631 0.00015153 -0.0048595 -7.9448e-05 0 -0.0028592 0.0017573 -0.0037956 0.0018365 -0.0056266 -0.0077115 0.0028296 0 0 0 0 0 0 0 0 0 0 0 0 0 0 0 0 0
6.3984 -0.002375 0.00062188 -0.005156 -0.0011472 0 -0.0002789 0.0045485 -0.007376 0.0063063 -0.0054185 -0.01017 -0.0068757 0 0 0 0 0 0 0 0 0 0 0 0 0 0 0 0 0
6.4023 -0.0013999 0.00072651 -0.0054996 -0.0012342 0 0.0018025 0.0064793 -0.0098729 0.0091449 -0.0044269 -0.013114 -0.012842 0 0 0 0 0 0 0 0 0 0 0 0 0 0 0 0 0
6.4063 -0.00050802 0.00041179 -0.005958 -0.00050112 0 0.0020982 0.0069301 -0.010702 0.01011 -0.0039349 -0.015265 -0.0099426 0 0 0 0 0 0 0 0 0 0 0 0 0 0 0 0 0
6.4102 9.0852e-05 -3.2124e-05 -0.0059485 0.00038567 0 0.0010602 0.0060997 -0.0096738 0.009713 -0.0043679 -0.014469 -0.00089116 0 0 0 0 0 0 0 0 0 0 0 0 0 0 0 0 0
6.4141 0.00046545 -0.00024393 -0.0048213 0.00078707 0 0.00021408 0.0045528 -0.0070765 0.0083144 -0.0049166 -0.0096572 0.0076344 0 0 0 0 0 0 0 0 0 0 0 0 0 0 0 0 0
6.418 0.00084588 -9.0091e-05 -0.0025425 0.00053623 0 0.00070369 0.0026054 -0.00356 0.0056198 -0.0041935 -0.0018782 0.011838 0 0 0 0 0 0 0 0 0 0 0 0 0 0 0 0 0
6.4219 0.0013775 0.00023813 0.0001641 -2.6052e-05 0 0.0024019 0.00022031 0.00014233 0.0011869 -0.0014046 0.006422 0.013626 0 0 0 0 0 0 0 0 0 0 0 0 0 0 0 0 0
6.4258 0.0019621 0.00039089 0.0022914 -0.00040797 0 0.0042062 -0.0025425 0.0034897 -0.0045946 0.0028995 0.013073 0.01728 0 0 0 0 0 0 0 0 0 0 0 0 0 0 0 0 0
6.4297 0.0023158 0.00014969 0.003164 -0.00038327 0 0.0050197 -0.0051076 0.0062138 -0.010164 0.0070819 0.017246 0.024003 0 0 0 0 0 0 0 0 0 0 0 0 0 0 0 0 0
6.4336 0.0021783 -0.00039149 0.0026965 -0.0001082 0 0.0044884 -0.0065523 0.0081819 -0.013603 0.0094617 0.019135 0.029788 0 0 0 0 0 0 0 0 0 0 0 0 0 0 0 0 0
6.4375 0.0014928 -0.00090159 0.0012277 0.00013112 0 0.0030309 -0.0062863 0.0092133 -0.013949 0.0093261 0.018906 0.028201 0 0 0 0 0 0 0 0 0 0 0 0 0 0 0 0 0
6.4414 0.00042998 -0.0010843 -0.00076582 0.00025985 0 0.0013979 -0.0045885 0.0090444 -0.011805 0.0071942 0.016177 0.015269 0 0 0 0 0 0 0 0 0 0 0 0 0 0 0 0 0
6.4453 -0.0007219 -0.00091565 -0.0028096 0.0004811 0 0.0002392 -0.0024332 0.0074838 -0.0086844 0.0042602 0.010596 -0.0073683 0 0 0 0 0 0 0 0 0 0 0 0 0 0 0 0 0
6.4492 -0.0016871 -0.00063726 -0.0044613 0.00098779 0 -0.0001075 -0.00070709 0.0046167 -0.0057159 0.0015555 0.0028339 -0.032661 0 0 0 0 0 0 0 0 0 0 0 0 0 0 0 0 0
6.4531 -0.0022716 -0.00050637 -0.0054133 0.0016234 0 0.00031167 0.00047922 0.00088627 -0.0028752 -0.0005349 -0.0051932 -0.051015 0 0 0 0 0 0 0 0 0 0 0 0 0 0 0 0 0
6.457 -0.0023794 -0.00053622 -0.005683 0.0018904 0 0.0010629 0.0017414 -0.002998 0.00061065 -0.0021721 -0.01129 -0.054464 0 0 0 0 0 0 0 0 0 0 0 0 0 0 0 0 0
6.4609 -0.0020205 -0.00048292 -0.005656 0.0013767 0 0.0014861 0.0036684 -0.006251 0.0051616 -0.0036354 -0.014338 -0.040814 0 0 0 0 0 0 0 0 0 0 0 0 0 0 0 0 0
6.4648 -0.0013135 -0.00010839 -0.0057962 0.00021932 0 0.0010844 0.0060589 -0.0082052 0.010088 -0.0049754 -0.014773 -0.015879 0 0 0 0 0 0 0 0 0 0 0 0 0 0 0 0 0
6.4688 -0.00044298 0.00052993 -0.0061851 -0.00088823 0 -7.4706e-05 0.0078644 -0.0084691 0.013816 -0.0059523 -0.013752 0.0084583 0 0 0 0 0 0 0 0 0 0 0 0 0 0 0 0 0
6.4727 0.00043217 0.001063 -0.0063266 -0.0012405 0 -0.00133 0.0079198 -0.0070474 0.014824 -0.0061807 -0.011817 0.020708 0 0 0 0 0 0 0 0 0 0 0 0 0 0 0 0 0
6.4766 0.0012522 0.001114 -0.0054976 -0.00075715 0 -0.0019021 0.0058358 -0.0043759 0.012498 -0.0053146 -0.0083905 0.017228 0 0 0 0 0 0 0 0 0 0 0 0 0 0 0 0 0
6.4805 0.0020274 0.00064356 -0.0034178 -9.0768e-05 0 -0.0015226 0.0022943 -0.0011962 0.0073543 -0.0032102 -0.0026222 0.0048492 0 0 0 0 0 0 0 0 0 0 0 0 0 0 0 0 0
6.4844 0.0027135 -1.005e-05 -0.00065558 -4.0057e-05 0 -0.00065491 -0.0014722 0.0017315 0.00069339 -8.0352e-05 0.0052163 -0.0043425 0 0 0 0 0 0 0 0 0 0 0 0 0 0 0 0 0
6.4883 0.0031162 -0.00045472 0.0016306 -0.00077457 0 -9.6103e-05 -0.0045189 0.0039327 -0.0059154 0.003404 0.013173 -0.0025195 0 0 0 0 0 0 0 0 0 0 0 0 0 0 0 0 0
6.4922 0.0029556 -0.00061927 0.0024369 -0.0016176 0 -0.00033384 -0.0066185 0.0053324 -0.011049 0.0062123 0.018556 0.0080431 0 0 0 0 0 0 0 0 0 0 0 0 0 0 0 0 0
6.4961 0.0020803 -0.00079251 0.0015342 -0.0016509 0 -0.0012502 -0.0079919 0.0060851 -0.01376 0.0073388 0.019651 0.017991 0 0 0 0 0 0 0 0 0 0 0 0 0 0 0 0 0
6.5 0.00065579 -0.0012658 -0.0005112 -0.00061852 0 -0.0023781 -0.0087232 0.0062653 -0.013843 0.0063204 0.016757 0.019893 0 0 0 0 0 0 0 0 0 0 0 0 0 0 0 0 0
6.5039 -0.00086127 -0.0019363 -0.0028388 0.00072896 0 -0.0033454 -0.008505 0.0056917 -0.011893 0.0035404 0.011684 0.014586 0 0 0 0 0 0 0 0 0 0 0 0 0 0 0 0 0
6.5078 -0.0019805 -0.0023053 -0.0048178 0.0012338 0 -0.0040122 -0.0069764 0.0040532 -0.0089325 5.2089e-05 0.0062135 0.0088165 0 0 0 0 0 0 0 0 0 0 0 0 0 0 0 0 0
6.5117 -0.0024713 -0.0019293 -0.0061941 0.00037479 0 -0.0042436 -0.0042799 0.0012447 -0.005725 -0.0029937 0.00091417 0.0070068 0 0 0 0 0 0 0 0 0 0 0 0 0 0 0 0 0
6.5156 -0.0024544 -0.00090789 -0.0069136 -0.0011987 0 -0.0037489 -0.0012058 -0.0023666 -0.0023036 -0.0049288 -0.0046952 0.0061073 0 0 0 0 0 0 0 0 0 0 0 0 0 0 0 0 0
6.5195 -0.0022265 9.9295e-05 -0.006974 -0.0021677 0 -0.002355 0.0013051 -0.0059687 0.0018187 -0.0057692 -0.01092 -0.00054023 0 0 0 0 0 0 0 0 0 0 0 0 0 0 0 0 0
6.5234 -0.0019843 0.00040822 -0.0064968 -0.0016686 0 -0.00049511 0.0028626 -0.008617 0.0068256 -0.0059682 -0.01685 -0.014008 0 0 0 0 0 0 0 0 0 0 0 0 0 0 0 0 0
6.5273 -0.0016891 -6.7498e-05 -0.0058293 -5.132e-05 0 0.00074197 0.0038291 -0.0096221 0.011872 -0.005984 -0.020529 -0.025249 0 0 0 0 0 0 0 0 0 0 0 0 0 0 0 0 0
6.5313 -0.0011649 -0.00070179 -0.0053693 0.0014008 0 0.000343 0.0047702 -0.0087869 0.015192 -0.0059859 -0.020229 -0.021319 0 0 0 0 0 0 0 0 0 0 0 0 0 0 0 0 0
6.5352 -0.00030987 -0.00069605 -0.0051373 0.0015306 0 -0.0016258 0.0056574 -0.0064171 0.015117 -0.0058247 -0.015709 0.0023146 0 0 0 0 0 0 0 0 0 0 0 0 0 0 0 0 0
6.5391 0.00078029 0.00019546 -0.0045412 0.00021802 0 -0.0037453 0.0056467 -0.0031652 0.011235 -0.0051736 -0.0083993 0.034986 0 0 0 0 0 0 0 0 0 0 0 0 0 0 0 0 0
6.543 0.0018622 0.0014186 -0.0027459 -0.0016059 0 -0.0041984 0.0037642 0.0001954 0.0047755 -0.0037095 -0.00044454 0.056913 0 0 0 0 0 0 0 0 0 0 0 0 0 0 0 0 0
6.5469 0.0026837 0.0020866 0.00050187 -0.0027644 0 -0.0022889 -5.0904e-05 0.0030085 -0.0020978 -0.0012962 0.006509 0.053826 0 0 0 0 0 0 0 0 0 0 0 0 0 0 0 0 0
6.5508 0.0030746 0.0017426 0.0043168 -0.0026982 0 0.00082905 -0.0045236 0.0049374 -0.0075149 0.001829 0.011798 0.027751 0 0 0 0 0 0 0 0 0 0 0 0 0 0 0 0 0
6.5547 0.0029484 0.00072779 0.0070361 -0.0016887 0 0.002997 -0.0077392 0.0060424 -0.010712 0.0049656 0.015322 -0.0050243 0 0 0 0 0 0 0 0 0 0 0 0 0 0 0 0 0
6.5586 0.0022859 -0.00016119 0.0073773 -0.00040658 0 0.0028482 -0.008454 0.0066413 -0.011957 0.0071293 0.016875 -0.026403 0 0 0 0 0 0 0 0 0 0 0 0 0 0 0 0 0
6.5625 0.0011709 -0.00039309 0.0054714 0.00066108 0 0.00097554 -0.0069244 0.0069812 -0.01187 0.0075294 0.016016 -0.028386 0 0 0 0 0 0 0 0 0 0 0 0 0 0 0 0 0
6.5664 -0.00016336 -0.00013477 0.0028265 0.0013818 0 -0.0006196 -0.0045495 0.0069303 -0.010819 0.0060739 0.012552 -0.015429 0 0 0 0 0 0 0 0 0 0 0 0 0 0 0 0 0
6.5703 -0.001376 -2.107e-05 0.0011589 0.0017462 0 -0.00034093 -0.0026544 0.0059654 -0.0088088 0.0034834 0.007065 0.0022843 0 0 0 0 0 0 0 0 0 0 0 0 0 0 0 0 0
6.5742 -0.0021773 -0.00050082 0.0010502 0.0016536 0 0.001564 -0.0014792 0.0035564 -0.0057485 0.00083951 0.00082905 0.016802 0 0 0 0 0 0 0 0 0 0 0 0 0 0 0 0 0
6.5781 -0.0024888 -0.0013683 0.0015967 0.0010295 0 0.0032592 -0.00020602 -0.00027895 -0.0017034 -0.0011214 -0.0048685 0.024999 0 0 0 0 0 0 0 0 0 0 0 0 0 0 0 0 0
6.582 -0.0024486 -0.0018958 0.0013611 0.00011698 0 0.0030316 0.0020917 -0.0046812 0.0030492 -0.0023869 -0.0093623 0.026211 0 0 0 0 0 0 0 0 0 0 0 0 0 0 0 0 0
6.5859 -0.0022375 -0.001436 -0.00023117 -0.00049292 0 0.00087516 0.0054698 -0.0082252 0.0080519 -0.0033981 -0.012612 0.020089 0 0 0 0 0 0 0 0 0 0 0 0 0 0 0 0 0
6.5898 -0.0018875 3.0672e-05 -0.0023076 -0.00028202 0 -0.0015063 0.0089247 -0.0096633 0.01261 -0.0044029 -0.014633 0.0077895 0 0 0 0 0 0 0 0 0 0 0 0 0 0 0 0 0
6.5938 -0.0012684 0.0018425 -0.0032919 0.00066029 0 -0.0022472 0.011045 -0.0086478 0.01572 -0.0050704 -0.015009 -0.0058286 0 0 0 0 0 0 0 0 0 0 0 0 0 0 0 0 0
6.5977 -0.00027888 0.0031015 -0.0022832 0.0015533 0 -0.0009622 0.01087 -0.0059107 0.016249 -0.0047545 -0.013055 -0.013344 0 0 0 0 0 0 0 0 0 0 0 0 0 0 0 0 0
6.6016 0.00094722 0.0032372 0.00017786 0.001496 0 0.0010208 0.0083112 -0.0027546 0.01348 -0.0031502 -0.0085129 -0.0098141 0 0 0 0 0 0 0 0 0 0 0 0 0 0 0 0 0
6.6055 0.0020409 0.0022828 0.0026102 0.00025839 0 0.0019821 0.0040222 -0.00021825 0.0077121 -0.00068108 -0.0020979 0.0028153 0 0 0 0 0 0 0 0 0 0 0 0 0 0 0 0 0
6.6094 0.0026283 0.00074467 0.0038455 -0.001425 0 0.0013855 -0.00093934 0.0014737 0.00041213 0.0017803 0.0046923 0.016729 0 0 0 0 0 0 0 0 0 0 0 0 0 0 0 0 0
6.6133 0.0025823 -0.00075243 0.0038759 -0.0023847 0 0.00022548 -0.0053778 0.0027961 -0.0063641 0.0035926 0.010359 0.024304 0 0 0 0 0 0 0 0 0 0 0 0 0 0 0 0 0
6.6172 0.0020595 -0.001768 0.0035914 -0.0019615 0 -0.00011286 -0.0081953 0.0042845 -0.010969 0.0047506 0.014083 0.023681 0 0 0 0 0 0 0 0 0 0 0 0 0 0 0 0 0
6.6211 0.0013041 -0.0021517 0.0037726 -0.00055626 0 0.00069002 -0.0087522 0.0059184 -0.012895 0.0056286 0.015744 0.018843 0 0 0 0 0 0 0 0 0 0 0 0 0 0 0 0 0
6.625 0.0004358 -0.001983 0.0043606 0.00070183 0 0.0015577 -0.0072319 0.0070375 -0.012732 0.0063678 0.015398 0.014783 0 0 0 0 0 0 0 0 0 0 0 0 0 0 0 0 0
6.6289 -0.00055128 -0.0014544 0.0046655 0.00089167 0 0.0011387 -0.0046121 0.0068521 -0.011426 0.0065855 0.012897 0.013092 0 0 0 0 0 0 0 0 0 0 0 0 0 0 0 0 0
6.6328 -0.0015924 -0.0007711 0.0042074 4.1362e-05 0 -0.00072046 -0.0020411 0.0051133 -0.0094643 0.0057455 0.0081101 0.0121 0 0 0 0 0 0 0 0 0 0 0 0 0 0 0 0 0
6.6367 -0.0024033 -8.6633e-05 0.0032757 -0.00094466 0 -0.0026118 -1.2496e-05 0.0023826 -0.0066083 0.0038091 0.0015389 0.010439 0 0 0 0 0 0 0 0 0 0 0 0 0 0 0 0 0
6.6406 -0.0025959 0.0005256 0.0026325 -0.0010821 0 -0.0027398 0.0019103 -0.00032229 -0.0023474 0.0014575 -0.0054071 0.0093309 0 0 0 0 0 0 0 0 0 0 0 0 0 0 0 0 0
6.6445 -0.0019973 0.0010578 0.0026928 -0.00013314 0 -0.00058981 0.0044604 -0.0022054 0.0033319 -0.00040342 -0.010923 0.010971 0 0 0 0 0 0 0 0 0 0 0 0 0 0 0 0 0
6.6484 -0.00086668 0.001513 0.0030686 0.0012176 0 0.0024592 0.0076436 -0.0031362 0.0094878 -0.0013895 -0.013787 0.015279 0 0 0 0 0 0 0 0 0 0 0 0 0 0 0 0 0
6.6523 0.00024296 0.0018485 0.0029888 0.0019382 0 0.0042051 0.01034 -0.0035234 0.014447 -0.001873 -0.013965 0.019257 0 0 0 0 0 0 0 0 0 0 0 0 0 0 0 0 0
6.6563 0.00089662 0.0019687 0.0021971 0.0014598 0 0.0034727 0.011046 -0.0037859 0.016587 -0.0024476 -0.01231 0.019964 0 0 0 0 0 0 0 0 0 0 0 0 0 0 0 0 0
6.6602 0.0011049 0.001788 0.0013897 6.3338e-05 0 0.0011137 0.0091716 -0.0039187 0.015172 -0.0031645 -0.009652 0.017587 0 0 0 0 0 0 0 0 0 0 0 0 0 0 0 0 0
6.6641 0.0012602 0.001318 0.0016722 -0.0014076 0 -0.00074186 0.0056597 -0.0035288 0.010719 -0.0033506 -0.0061569 0.014766 0 0 0 0 0 0 0 0 0 0 0 0 0 0 0 0 0
6.668 0.0017317 0.00070398 0.0034841 -0.0022041 0 -0.00053683 0.0022726 -0.0022617 0.0046898 -0.0022422 -0.0015243 0.012883 0 0 0 0 0 0 0 0 0 0 0 0 0 0 0 0 0
6.6719 0.0024894 0.00016632 0.0060248 -0.0021476 0 0.001376 0.00014399 -0.00018837 -0.0012724 0.0001799 0.0042094 0.010068 0 0 0 0 0 0 0 0 0 0 0 0 0 0 0 0 0
6.6758 0.0031006 -0.00012411 0.0077964 -0.0016023 0 0.0030736 -0.001039 0.0022019 -0.0060723 0.0030078 0.010112 0.0041075 0 0 0 0 0 0 0 0 0 0 0 0 0 0 0 0 0
6.6797 0.0030963 -0.00015102 0.007833 -0.0010656 0 0.0027651 -0.0024341 0.0043524 -0.0094277 0.005095 0.014636 -0.0025565 0 0 0 0 0 0 0 0 0 0 0 0 0 0 0 0 0
6.6836 0.0023649 -6.1784e-05 0.0065018 -0.0007749 0 0.00036489 -0.0046179 0.0059504 -0.011583 0.0059511 0.016526 -0.0022314 0 0 0 0 0 0 0 0 0 0 0 0 0 0 0 0 0
6.6875 0.0012258 -7.1665e-05 0.0051189 -0.00063493 0 -0.0024222 -0.0067656 0.0068978 -0.012765 0.0059594 0.015534 0.011442 0 0 0 0 0 0 0 0 0 0 0 0 0 0 0 0 0
6.6914 0.00014332 -0.00033034 0.0047126 -0.00044712 0 -0.003546 -0.007288 0.0070377 -0.01282 0.0057219 0.01235 0.034985 0 0 0 0 0 0 0 0 0 0 0 0 0 0 0 0 0
6.6953 -0.00062942 -0.00084303 0.0050739 -0.00016786 0 -0.0023111 -0.0053357 0.0060232 -0.01131 0.0052428 0.0078915 0.053798 0 0 0 0 0 0 0 0 0 0 0 0 0 0 0 0 0
6.6992 -0.0011593 -0.0014919 0.0049873 5.3737e-05 0 0.00012223 -0.0016961 0.0035809 -0.0079349 0.0038474 0.002685 0.051748 0 0 0 0 0 0 0 0 0 0 0 0 0 0 0 0 0
6.7031 -0.0016369 -0.0021193 0.0034501 6.5749e-05 0 0.0018072 0.001809 -2.9183e-05 -0.0029258 0.00098482 -0.0031055 0.024809 0 0 0 0 0 0 0 0 0 0 0 0 0 0 0 0 0
6.707 -0.0021045 -0.0025875 0.00076747 -8.6086e-05 0 0.0016625 0.0038495 -0.0038434 0.0028946 -0.0028785 -0.0091289 -0.013291 0 0 0 0 0 0 0 0 0 0 0 0 0 0 0 0 0
6.7109 -0.0023751 -0.0027663 -0.0014992 -0.00016783 0 0.00027016 0.0045631 -0.006605 0.0084013 -0.0062349 -0.014418 -0.039554 0 0 0 0 0 0 0 0 0 0 0 0 0 0 0 0 0
6.7148 -0.0021943 -0.0024979 -0.0017231 1.3541e-05 0 -0.00079771 0.0050776 -0.0075008 0.012551 -0.007533 -0.017586 -0.03826 0 0 0 0 0 0 0 0 0 0 0 0 0 0 0 0 0
6.7188 -0.0014663 -0.0016418 0.00047723 0.00037761 0 -0.00043219 0.0061254 -0.0066188 0.014628 -0.0063433 -0.017535 -0.012218 0 0 0 0 0 0 0 0 0 0 0 0 0 0 0 0 0
6.7227 -0.0003341 -0.00023425 0.0039234 0.00057814 0 0.0010965 0.0071676 -0.0047283 0.014314 -0.0036311 -0.014085 0.020125 0 0 0 0 0 0 0 0 0 0 0 0 0 0 0 0 0
6.7266 0.00092556 0.0013576 0.0067859 0.0002865 0 0.0025104 0.0068884 -0.0025881 0.01171 -0.00089136 -0.0080572 0.038626 0 0 0 0 0 0 0 0 0 0 0 0 0 0 0 0 0
6.7305 0.0020573 0.0024925 0.0079039 -0.00047731 0 0.0027395 0.0045273 -0.00041636 0.0073685 0.0010533 -0.0008209 0.034868 0 0 0 0 0 0 0 0 0 0 0 0 0 0 0 0 0
6.7344 0.0028913 0.0026046 0.0074301 -0.0012716 0 0.0018277 0.00071 0.0020139 0.0022303 0.0025046 0.0062582 0.015519 0 0 0 0 0 0 0 0 0 0 0 0 0 0 0 0 0
6.7383 0.0033083 0.001649 0.0063891 -0.0015255 0 0.00075002 -0.003009 0.0048011 -0.0026501 0.0042476 0.0121 -0.0046242 0 0 0 0 0 0 0 0 0 0 0 0 0 0 0 0 0
6.7422 0.0032057 0.00025898 0.0056894 -0.000987 0 0.0004186 -0.005381 0.0074665 -0.006523 0.0065025 0.015916 -0.012658 0 0 0 0 0 0 0 0 0 0 0 0 0 0 0 0 0
6.7461 0.0025402 -0.00062605 0.0054916 4.2373e-05 0 0.00087511 -0.0062547 0.0090972 -0.0091872 0.0084964 0.017184 -0.0036209 0 0 0 0 0 0 0 0 0 0 0 0 0 0 0 0 0
6.75 0.0014059 -0.00046742 0.0053674 0.00090146 0 0.0014086 -0.0062591 0.0089612 -0.010803 0.009047 0.01574 0.019006 0 0 0 0 0 0 0 0 0 0 0 0 0 0 0 0 0
6.7539 4.7183e-05 0.00039076 0.0049071 0.0010577 0 0.001397 -0.0058721 0.0070245 -0.011388 0.0075826 0.011908 0.045815 0 0 0 0 0 0 0 0 0 0 0 0 0 0 0 0 0
6.7578 -0.0012342 0.00094099 0.0041004 0.00050333 0 0.00097874 -0.0049252 0.0039202 -0.010483 0.0046507 0.0064491 0.064944 0 0 0 0 0 0 0 0 0 0 0 0 0 0 0 0 0
6.7617 -0.0022096 0.00035117 0.0031778 -0.00025854 0 0.00087061 -0.0030085 0.00046136 -0.0074037 0.0014853 0.00030993 0.066572 0 0 0 0 0 0 0 0 0 0 0 0 0 0 0 0 0
6.7656 -0.0027854 -0.0012443 0.0022112 -0.00062069 0 0.0015248 -0.00022422 -0.0028008 -0.0019922 -0.00092999 -0.0056599 0.048104 0 0 0 0 0 0 0 0 0 0 0 0 0 0 0 0 0
6.7695 -0.0029645 -0.0027241 0.00099795 -0.00034051 0 0.0024947 0.002616 -0.0056065 0.0047577 -0.0024627 -0.010809 0.016955 0 0 0 0 0 0 0 0 0 0 0 0 0 0 0 0 0
6.7734 -0.0027695 -0.0028432 -0.0006047 0.00029618 0 0.0026942 0.004594 -0.0077179 0.010853 -0.0036385 -0.014603 -0.012702 0 0 0 0 0 0 0 0 0 0 0 0 0 0 0 0 0
6.7773 -0.0022087 -0.0013027 -0.0022681 0.00072061 0 0.0013723 0.005429 -0.0087752 0.014286 -0.0049306 -0.016534 -0.02863 0 0 0 0 0 0 0 0 0 0 0 0 0 0 0 0 0
6.7813 -0.0013062 0.00090562 -0.0032103 0.00051742 0 -0.0010827 0.0055487 -0.008506 0.014183 -0.0062088 -0.01619 -0.028307 0 0 0 0 0 0 0 0 0 0 0 0 0 0 0 0 0
6.7852 -0.00014964 0.0022388 -0.0027407 -0.00028612 0 -0.0032783 0.0054294 -0.0070517 0.011238 -0.0067938 -0.01344 -0.018932 0 0 0 0 0 0 0 0 0 0 0 0 0 0 0 0 0
6.7891 0.0010936 0.0018461 -0.00087549 -0.0012624 0 -0.0038294 0.0049606 -0.0049792 0.0071168 -0.0060004 -0.0085685 -0.009429 0 0 0 0 0 0 0 0 0 0 0 0 0 0 0 0 0
6.793 0.002198 0.00026305 0.0015588 -0.0018778 0 -0.0024074 0.0035689 -0.0028611 0.0032971 -0.0036804 -0.0022528 -0.0021491 0 0 0 0 0 0 0 0 0 0 0 0 0 0 0 0 0
6.7969 0.0029206 -0.0010502 0.0034798 -0.0018082 0 3.0844e-05 0.00098908 -0.00081786 0.0002582 -0.00036339 0.0045678 0.0073851 0 0 0 0 0 0 0 0 0 0 0 0 0 0 0 0 0
6.8008 0.0030617 -0.00093921 0.0043111 -0.0010842 0 0.0019803 -0.002164 0.0014632 -0.0024367 0.0030385 0.010826 0.022472 0 0 0 0 0 0 0 0 0 0 0 0 0 0 0 0 0
6.8047 0.0025512 0.00049888 0.0043113 -3.1494e-05 0 0.0024489 -0.0046958 0.0041644 -0.0053622 0.0056938 0.015443 0.037835 0 0 0 0 0 0 0 0 0 0 0 0 0 0 0 0 0
6.8086 0.0015296 0.0020431 0.0042138 0.00091772 0 0.0015147 -0.0057564 0.0067618 -0.0084633 0.0071758 0.017522 0.041843 0 0 0 0 0 0 0 0 0 0 0 0 0 0 0 0 0
6.8125 0.000337 0.0024017 0.0045207 0.0014347 0 5.5561e-05 -0.0054636 0.0080863 -0.010889 0.0075045 0.016624 0.027502 0 0 0 0 0 0 0 0 0 0 0 0 0 0 0 0 0
6.8164 -0.00064179 0.0012629 0.0050694 0.001441 0 -0.00099169 -0.0045963 0.0071138 -0.011471 0.0069514 0.012998 0.001316 0 0 0 0 0 0 0 0 0 0 0 0 0 0 0 0 0
6.8203 -0.0012103 -0.00052422 0.0052097 0.0011305 0 -0.0012106 -0.0036949 0.0038567 -0.0094185 0.0057711 0.007526 -0.020156 0 0 0 0 0 0 0 0 0 0 0 0 0 0 0 0 0
6.8242 -0.001485 -0.0017123 0.0043965 0.0008423 0 -0.0007622 -0.0025239 -0.00045831 -0.0047711 0.0040448 0.0013704 -0.024351 0 0 0 0 0 0 0 0 0 0 0 0 0 0 0 0 0
6.8281 -0.0017689 -0.0016458 0.0026821 0.00083418 0 -4.6023e-05 -0.00046044 -0.0041524 0.0015879 0.0017486 -0.004468 -0.014274 0 0 0 0 0 0 0 0 0 0 0 0 0 0 0 0 0
6.832 -0.0022372 -0.00065594 0.00073513 0.0010998 0 0.00065559 0.0026048 -0.0061955 0.0082332 -0.00099674 -0.0093516 -0.0057131 0 0 0 0 0 0 0 0 0 0 0 0 0 0 0 0 0
6.8359 -0.0026966 0.00036858 -0.00057434 0.0013733 0 0.0012799 0.005816 -0.0067354 0.013634 -0.0037065 -0.012888 -0.011881 0 0 0 0 0 0 0 0 0 0 0 0 0 0 0 0 0
6.8398 -0.0026635 0.00076553 -0.00067981 0.0013421 0 0.00185 0.0078557 -0.0066568 0.016594 -0.0055876 -0.014713 -0.030106 0 0 0 0 0 0 0 0 0 0 0 0 0 0 0 0 0
6.8438 -0.0017438 0.00055837 0.00041076 0.00090584 0 0.0022966 0.0079368 -0.006622 0.016598 -0.0059256 -0.014472 -0.043941 0 0 0 0 0 0 0 0 0 0 0 0 0 0 0 0 0
6.8477 -1.6243e-05 0.00029252 0.0021704 0.00026003 0 0.0024052 0.006332 -0.0064644 0.013946 -0.0045608 -0.012044 -0.039207 0 0 0 0 0 0 0 0 0 0 0 0 0 0 0 0 0
6.8516 0.0019154 0.00049336 0.0038252 -0.00027775 0 0.0019231 0.0039805 -0.0054294 0.0095529 -0.002065 -0.0077437 -0.018482 0 0 0 0 0 0 0 0 0 0 0 0 0 0 0 0 0
6.8555 0.0032706 0.001227 0.0046932 -0.00054732 0 0.0007563 0.0016285 -0.00298 0.0044942 0.00057497 -0.0022547 0.0004157 0 0 0 0 0 0 0 0 0 0 0 0 0 0 0 0 0
6.8594 0.0035719 0.0020628 0.0044849 -0.00066873 0 -0.00086528 -0.00062953 0.00058842 -0.00044905 0.0025617 0.0036662 0.00091954 0 0 0 0 0 0 0 0 0 0 0 0 0 0 0 0 0
6.8633 0.0028873 0.0023907 0.0034687 -0.00088555 0 -0.0023757 -0.0030346 0.0042426 -0.0049459 0.0037119 0.009388 -0.016669 0 0 0 0 0 0 0 0 0 0 0 0 0 0 0 0 0
6.8672 0.001684 0.0018366 0.0023807 -0.0012731 0 -0.0030867 -0.005514 0.0068808 -0.0089003 0.0043728 0.014289 -0.035543 0 0 0 0 0 0 0 0 0 0 0 0 0 0 0 0 0
6.8711 0.00046689 0.00052525 0.0020261 -0.0015977 0 -0.002568 -0.0074399 0.0079731 -0.012096 0.0049367 0.017508 -0.038265 0 0 0 0 0 0 0 0 0 0 0 0 0 0 0 0 0
6.875 -0.00049046 -0.00094486 0.0027242 -0.0014833 0 -0.00097566 -0.008045 0.0076803 -0.014033 0.0053927 0.017992 -0.022634 0 0 0 0 0 0 0 0 0 0 0 0 0 0 0 0 0
6.8789 -0.0011668 -0.0018169 0.0039605 -0.00075086 0 0.00093561 -0.0070398 0.0064635 -0.014105 0.0052957 0.015044 -0.0024381 0 0 0 0 0 0 0 0 0 0 0 0 0 0 0 0 0
6.8828 -0.0016542 -0.0016418 0.0045726 0.00037188 0 0.0022021 -0.0048031 0.004615 -0.011965 0.0041425 0.0090041 0.0068302 0 0 0 0 0 0 0 0 0 0 0 0 0 0 0 0 0
6.8867 -0.0020429 -0.00061912 0.0034656 0.0013644 0 0.0022241 -0.0020085 0.0021266 -0.0077982 0.0018056 0.0014063 0.002599 0 0 0 0 0 0 0 0 0 0 0 0 0 0 0 0 0
6.8906 -0.002399 0.00047235 0.00041909 0.0017599 0 0.0011189 0.00086641 -0.0010472 -0.0023315 -0.0013145 -0.0056899 -0.0040668 0 0 0 0 0 0 0 0 0 0 0 0 0 0 0 0 0
6.8945 -0.0027555 0.00080627 -0.0035967 0.0014392 0 -0.00041066 0.0036469 -0.0046206 0.0033742 -0.0044736 -0.010776 -0.0013658 0 0 0 0 0 0 0 0 0 0 0 0 0 0 0 0 0
6.8984 -0.0030429 0.00016654 -0.0068827 0.00065476 0 -0.0015824 0.0061622 -0.0078543 0.0082151 -0.0068988 -0.013526 0.010641 0 0 0 0 0 0 0 0 0 0 0 0 0 0 0 0 0
6.9023 -0.0030295 -0.00080868 -0.0079781 -0.00018731 0 -0.0020128 0.0079712 -0.0098085 0.011317 -0.0080262 -0.01448 0.020655 0 0 0 0 0 0 0 0 0 0 0 0 0 0 0 0 0
6.9063 -0.0024123 -0.0010879 -0.0064882 -0.00077914 0 -0.0018219 0.0084819 -0.0098078 0.012253 -0.0076241 -0.014132 0.018809 0 0 0 0 0 0 0 0 0 0 0 0 0 0 0 0 0
6.9102 -0.0010755 -0.00011502 -0.0032273 -0.0010194 0 -0.0013629 0.007368 -0.0078123 0.011158 -0.0058603 -0.012301 0.0077461 0 0 0 0 0 0 0 0 0 0 0 0 0 0 0 0 0
6.9141 0.0006846 0.0016329 0.00036413 -0.00096613 0 -0.00088377 0.0048567 -0.0044557 0.0086222 -0.0032967 -0.0083698 0.00040352 0 0 0 0 0 0 0 0 0 0 0 0 0 0 0 0 0
6.918 0.0022259 0.0029327 0.0030756 -0.00074381 0 -0.00041878 0.0016122 -0.00072447 0.0053588 -0.00070237 -0.0021713 0.0068113 0 0 0 0 0 0 0 0 0 0 0 0 0 0 0 0 0
6.9219 0.0029474 0.0027687 0.0044734 -0.00048627 0 6.7303e-05 -0.0016353 0.0025218 0.0018207 0.0013263 0.0053516 0.023662 0 0 0 0 0 0 0 0 0 0 0 0 0 0 0 0 0
6.9258 0.0027082 0.0011617 0.0048591 -0.00030665 0 0.00050608 -0.0043545 0.0048864 -0.0019258 0.0027088 0.012338 0.03752 0 0 0 0 0 0 0 0 0 0 0 0 0 0 0 0 0
6.9297 0.0019085 -0.00085039 0.0048064 -0.00025372 0 0.0007268 -0.0062149 0.0064144 -0.0059157 0.0038564 0.016918 0.038416 0 0 0 0 0 0 0 0 0 0 0 0 0 0 0 0 0
6.9336 0.0011355 -0.002066 0.0046841 -0.00027372 0 0.00060783 -0.0069967 0.0072593 -0.0098072 0.0051985 0.018092 0.029782 0 0 0 0 0 0 0 0 0 0 0 0 0 0 0 0 0
6.9375 0.00067372 -0.0020561 0.0044808 -0.00024165 0 0.00019196 -0.0066329 0.0073325 -0.012671 0.0066107 0.015969 0.024335 0 0 0 0 0 0 0 0 0 0 0 0 0 0 0 0 0
6.9414 0.00031758 -0.0013761 0.0039541 -7.0175e-05 0 -0.00035093 -0.005341 0.0062666 -0.013348 0.0072869 0.011381 0.029941 0 0 0 0 0 0 0 0 0 0 0 0 0 0 0 0 0
6.9453 -0.00035268 -0.00092789 0.0029017 0.00019899 0 -0.00083996 -0.0035941 0.0037661 -0.011188 0.0062776 0.0053761 0.039933 0 0 0 0 0 0 0 0 0 0 0 0 0 0 0 0 0
6.9492 -0.0014959 -0.0011166 0.0013361 0.00043011 0 -0.0011339 -0.0018243 6.4783e-05 -0.0065935 0.0033181 -0.00099758 0.038344 0 0 0 0 0 0 0 0 0 0 0 0 0 0 0 0 0
6.9531 -0.0027804 -0.0015778 -0.00051779 0.00053807 0 -0.0011004 -0.00010673 -0.0039403 -0.00090634 -0.00075353 -0.0067069 0.015758 0 0 0 0 0 0 0 0 0 0 0 0 0 0 0 0 0
6.957 -0.0036023 -0.0016578 -0.002333 0.00058705 0 -0.00063424 0.0018086 -0.007072 0.0043059 -0.0044004 -0.01086 -0.019302 0 0 0 0 0 0 0 0 0 0 0 0 0 0 0 0 0
6.9609 -0.0035376 -0.0011059 -0.0037956 0.00070954 0 0.00019898 0.0040746 -0.0085272 0.0080104 -0.006332 -0.013031 -0.044902 0 0 0 0 0 0 0 0 0 0 0 0 0 0 0 0 0
6.9648 -0.0026216 -0.00029248 -0.0046697 0.00090616 0 0.0010302 0.0063413 -0.0082996 0.0099759 -0.0062523 -0.013448 -0.042911 0 0 0 0 0 0 0 0 0 0 0 0 0 0 0 0 0
6.9688 -0.0012504 0.00021189 -0.0048262 0.00095359 0 0.0013092 0.0078257 -0.00704 0.010465 -0.0048528 -0.012714 -0.014001 0 0 0 0 0 0 0 0 0 0 0 0 0 0 0 0 0
6.9727 0.00014005 0.00021814 -0.0042646 0.00057677 0 0.00071655 0.0078576 -0.0054899 0.0097467 -0.0031376 -0.011156 0.022474 0 0 0 0 0 0 0 0 0 0 0 0 0 0 0 0 0
6.9766 0.001298 6.7572e-05 -0.0031297 -0.00023584 0 -0.00045799 0.0063907 -0.0039643 0.0078919 -0.0016939 -0.0084131 0.04324 0 0 0 0 0 0 0 0 0 0 0 0 0 0 0 0 0
6.9805 0.0021325 0.00022905 -0.0016967 -0.0010991 0 -0.0013999 0.0039778 -0.0022786 0.0049309 -0.00046583 -0.003772 0.037841 0 0 0 0 0 0 0 0 0 0 0 0 0 0 0 0 0
6.9844 0.0025756 0.00078347 -0.00030527 -0.0014817 0 -0.0013856 0.0012609 -0.00010801 0.0011025 0.00091402 0.0029174 0.014148 0 0 0 0 0 0 0 0 0 0 0 0 0 0 0 0 0
6.9883 0.0025485 0.0013133 0.00074982 -0.0011655 0 -0.00045096 -0.0014621 0.0025755 -0.003112 0.0026421 0.010532 -0.010124 0 0 0 0 0 0 0 0 0 0 0 0 0 0 0 0 0
6.9922 0.0020736 0.0012816 0.0013259 -0.00047684 0 0.00053986 -0.0041283 0.005343 -0.0071626 0.0045306 0.016901 -0.021317 0 0 0 0 0 0 0 0 0 0 0 0 0 0 0 0 0
6.9961 0.0013575 0.00051152 0.0014783 -1.4815e-05 0 0.0006051 -0.0064272 0.0074882 -0.010561 0.0061436 0.019923 -0.017866 0 0 0 0 0 0 0 0 0 0 0 0 0 0 0 0 0
7 0.00068338 -0.00066824 0.0014041 -8.0247e-05 0 -0.00042988 -0.0075806 0.0083514 -0.012812 0.0070527 0.018743 -0.0078497 0 0 0 0 0 0 0 0 0 0 0 0 0 0 0 0 0
7.0039 0.00017925 -0.0016839 0.0012928 -0.00034952 0 -0.0016574 -0.0067875 0.0075693 -0.013294 0.0069841 0.014111 -0.00038688 0 0 0 0 0 0 0 0 0 0 0 0 0 0 0 0 0
7.0078 -0.00029291 -0.0020897 0.0011591 -0.0001592 0 -0.0018109 -0.0039939 0.0051855 -0.011406 0.0058406 0.0077174 0.0011912 0 0 0 0 0 0 0 0 0 0 0 0 0 0 0 0 0
7.0117 -0.00097132 -0.0017492 0.00077505 0.00080856 0 -0.00041775 -0.00020166 0.0016555 -0.0070254 0.0037181 0.0011459 -0.00020107 0 0 0 0 0 0 0 0 0 0 0 0 0 0 0 0 0
7.0156 -0.0018863 -0.00079165 -0.00020885 0.0020838 0 0.001655 0.0031014 -0.0022554 -0.00094058 0.00095927 -0.0047417 5.2498e-05 0 0 0 0 0 0 0 0 0 0 0 0 0 0 0 0 0
7.0195 -0.0027205 0.00049043 -0.0019789 0.00269 0 0.0028188 0.0049543 -0.0057151 0.0052254 -0.0018596 -0.0096718 0.0035016 0 0 0 0 0 0 0 0 0 0 0 0 0 0 0 0 0
7.0234 -0.0030063 0.0016992 -0.0042729 0.0019709 0 0.0020688 0.0054772 -0.008146 0.0097267 -0.0040993 -0.013447 0.0074381 0 0 0 0 0 0 0 0 0 0 0 0 0 0 0 0 0
7.0273 -0.0024998 0.0024211 -0.0063207 0.00023694 0 -0.00014493 0.0054932 -0.0094088 0.011605 -0.0053112 -0.015635 0.0076418 0 0 0 0 0 0 0 0 0 0 0 0 0 0 0 0 0
7.0313 -0.0013857 0.0024299 -0.0071386 -0.001389 0 -0.0022444 0.0056335 -0.0096592 0.011124 -0.0053778 -0.015705 0.0024708 0 0 0 0 0 0 0 0 0 0 0 0 0 0 0 0 0
7.0352 -0.000128 0.0018868 -0.0060726 -0.0018462 0 -0.002762 0.0057939 -0.0089799 0.0093872 -0.0044383 -0.013367 -0.0050614 0 0 0 0 0 0 0 0 0 0 0 0 0 0 0 0 0
7.0391 0.00087786 0.0012855 -0.0032666 -0.00099026 0 -0.0014239 0.0053828 -0.0071739 0.0074307 -0.0027115 -0.0087876 -0.009058 0 0 0 0 0 0 0 0 0 0 0 0 0 0 0 0 0
7.043 0.0015237 0.0010695 0.00028679 0.00031747 0 0.00079703 0.0039792 -0.0040252 0.0054945 -0.00041731 -0.0025674 -0.0053724 0 0 0 0 0 0 0 0 0 0 0 0 0 0 0 0 0
7.0469 0.0019103 0.0012127 0.0032234 0.00095843 0 0.0025857 0.0016809 0.00014476 0.0030082 0.0021548 0.0043749 0.004355 0 0 0 0 0 0 0 0 0 0 0 0 0 0 0 0 0
7.0508 0.0021175 0.001192 0.0045574 0.00048127 0 0.0032623 -0.0011167 0.0042194 -0.00074201 0.0045826 0.010882 0.012916 0 0 0 0 0 0 0 0 0 0 0 0 0 0 0 0 0
7.0547 0.0020966 0.00046379 0.0042189 -0.00059022 0 0.0030104 -0.0040894 0.0067785 -0.005794 0.0064167 0.015689 0.012753 0 0 0 0 0 0 0 0 0 0 0 0 0 0 0 0 0
7.0586 0.0017782 -0.00095871 0.0030021 -0.0012847 0 0.0023337 -0.0069638 0.0070833 -0.011135 0.0073949 0.017735 0.0025611 0 0 0 0 0 0 0 0 0 0 0 0 0 0 0 0 0
7.0625 0.0012219 -0.0024024 0.0019443 -0.0010307 0 0.0014399 -0.0091508 0.0056871 -0.015026 0.0075269 0.016591 -0.01044 0 0 0 0 0 0 0 0 0 0 0 0 0 0 0 0 0
7.0664 0.00058689 -0.0030683 0.0015769 -7.7468e-05 0 0.00021306 -0.0096368 0.0039826 -0.01582 0.0069185 0.012698 -0.015449 0 0 0 0 0 0 0 0 0 0 0 0 0 0 0 0 0
7.0703 -6.1055e-05 -0.0027323 0.001596 0.00081811 0 -0.0012739 -0.007562 0.0029506 -0.012814 0.005518 0.007159 -0.0069078 0 0 0 0 0 0 0 0 0 0 0 0 0 0 0 0 0
7.0742 -0.00085443 -0.001933 0.001192 0.001077 0 -0.0023747 -0.0031109 0.0022316 -0.006678 0.0031244 0.001186 0.010276 0 0 0 0 0 0 0 0 0 0 0 0 0 0 0 0 0
7.0781 -0.0019407 -0.0014399 -0.0002309 0.00072094 0 -0.0021809 0.002199 0.00049142 0.00076007 -0.00024755 -0.0043698 0.024242 0 0 0 0 0 0 0 0 0 0 0 0 0 0 0 0 0
7.082 -0.0031405 -0.0015091 -0.0025128 0.00021233 0 -0.00036313 0.0063267 -0.0031104 0.007288 -0.0039803 -0.0090862 0.025957 0 0 0 0 0 0 0 0 0 0 0 0 0 0 0 0 0
7.0859 -0.0038305 -0.0016644 -0.0047977 -4.9873e-05 0 0.0022488 0.0080578 -0.0076841 0.011273 -0.006932 -0.012687 0.016686 0 0 0 0 0 0 0 0 0 0 0 0 0 0 0 0 0
7.0898 -0.003294 -0.0012328 -0.0061244 -6.9441e-05 0 0.0040155 0.007717 -0.010883 0.012304 -0.0080784 -0.014785 0.0062062 0 0 0 0 0 0 0 0 0 0 0 0 0 0 0 0 0
7.0938 -0.0013349 -9.8199e-05 -0.0060572 -0.00014654 0 0.0036362 0.0065967 -0.01064 0.011158 -0.0072317 -0.014932 0.0032775 0 0 0 0 0 0 0 0 0 0 0 0 0 0 0 0 0
7.0977 0.0013805 0.0010953 -0.0048651 -0.00049666 0 0.0012035 0.0056617 -0.0069014 0.0090997 -0.0051676 -0.012899 0.0074571 0 0 0 0 0 0 0 0 0 0 0 0 0 0 0 0 0
7.1016 0.0036327 0.0015196 -0.0031677 -0.00099919 0 -0.0017335 0.0047716 -0.0017656 0.0069969 -0.0029754 -0.0088705 0.010367 0 0 0 0 0 0 0 0 0 0 0 0 0 0 0 0 0
7.1055 0.0044409 0.00095791 -0.0014247 -0.0013076 0 -0.0032271 0.0031088 0.002182 0.0048357 -0.0011828 -0.0033687 0.0054047 0 0 0 0 0 0 0 0 0 0 0 0 0 0 0 0 0
7.1094 0.00372 2.5948e-05 0.00026452 -0.0011844 0 -0.0023221 0.00027341 0.0038761 0.0019695 0.00053957 0.0029189 -0.0038109 0 0 0 0 0 0 0 0 0 0 0 0 0 0 0 0 0
7.1133 0.0022685 -0.00041087 0.0019242 -0.00072506 0 0.00027917 -0.0031263 0.0043309 -0.00212 0.0028132 0.0091749 -0.0054239 0 0 0 0 0 0 0 0 0 0 0 0 0 0 0 0 0
7.1172 0.0011068 -5.6177e-05 0.0033429 -0.00026624 0 0.0027683 -0.0059638 0.0052958 -0.0071361 0.0056716 0.014353 0.0090328 0 0 0 0 0 0 0 0 0 0 0 0 0 0 0 0 0
7.1211 0.00072031 0.00056159 0.004017 -8.0544e-05 0 0.0035428 -0.0075663 0.0073261 -0.011862 0.0082297 0.017248 0.034142 0 0 0 0 0 0 0 0 0 0 0 0 0 0 0 0 0
7.125 0.00080467 0.00063407 0.0035028 -0.00014565 0 0.0022757 -0.0080943 0.0091157 -0.014705 0.0092482 0.016955 0.05208 0 0 0 0 0 0 0 0 0 0 0 0 0 0 0 0 0
7.1289 0.00065339 -0.0001269 0.0018435 -0.00018747 0 -1.2545e-05 -0.0079641 0.0087016 -0.014514 0.008083 0.013473 0.046279 0 0 0 0 0 0 0 0 0 0 0 0 0 0 0 0 0
7.1328 -0.00020035 -0.0012063 -0.00036897 5.4384e-05 0 -0.0018297 -0.0070623 0.0053586 -0.011161 0.0051585 0.0078947 0.015795 0 0 0 0 0 0 0 0 0 0 0 0 0 0 0 0 0
7.1367 -0.0016179 -0.0017615 -0.0023938 0.00057625 0 -0.0022852 -0.0047611 0.00036889 -0.0056023 0.0015834 0.0018448 -0.022574 0 0 0 0 0 0 0 0 0 0 0 0 0 0 0 0 0
7.1406 -0.0029904 -0.0013672 -0.0038374 0.001086 0 -0.001548 -0.00083282 -0.0040239 0.00055842 -0.0016554 -0.0034698 -0.046883 0 0 0 0 0 0 0 0 0 0 0 0 0 0 0 0 0
7.1445 -0.0036769 -0.0003282 -0.0047744 0.0012218 0 -0.00044389 0.0037423 -0.0064226 0.0057476 -0.0041571 -0.0077915 -0.046706 0 0 0 0 0 0 0 0 0 0 0 0 0 0 0 0 0
7.1484 -0.0033751 0.00066623 -0.0053971 0.00083722 0 0.00034638 0.0071218 -0.0071243 0.0090357 -0.0059156 -0.011425 -0.029742 0 0 0 0 0 0 0 0 0 0 0 0 0 0 0 0 0
7.1523 -0.0022162 0.0011382 -0.0055937 0.00013044 0 0.00076533 0.0079829 -0.0073155 0.01041 -0.0068634 -0.014306 -0.01334 0 0 0 0 0 0 0 0 0 0 0 0 0 0 0 0 0
7.1563 -0.0006304 0.0010956 -0.0049514 -0.00048499 0 0.0011731 0.0066468 -0.0075717 0.010553 -0.0067513 -0.015488 -0.0092618 0 0 0 0 0 0 0 0 0 0 0 0 0 0 0 0 0
7.1602 0.00085858 0.00082037 -0.0032441 -0.00067213 0 0.0017492 0.0047573 -0.0072434 0.010206 -0.005494 -0.01368 -0.015285 0 0 0 0 0 0 0 0 0 0 0 0 0 0 0 0 0
7.1641 0.0018165 0.0005043 -0.00091369 -0.00040619 0 0.0021458 0.003715 -0.0053185 0.009502 -0.00351 -0.0084523 -0.020191 0 0 0 0 0 0 0 0 0 0 0 0 0 0 0 0 0
7.168 0.0020499 0.00013671 0.0010339 2.7739e-05 0 0.0017789 0.0033589 -0.0017942 0.0077908 -0.0015527 -0.0010103 -0.016238 0 0 0 0 0 0 0 0 0 0 0 0 0 0 0 0 0
7.1719 0.0016945 -0.00031184 0.0017612 0.00027409 0 0.00050179 0.0022241 0.0019429 0.0041992 -0.00010953 0.0062833 -0.0070342 0 0 0 0 0 0 0 0 0 0 0 0 0 0 0 0 0
7.1758 0.0011558 -0.00071488 0.0013419 0.00019169 0 -0.0010205 -0.00082773 0.0042056 -0.0014012 0.0010062 0.011319 -0.0038474 0 0 0 0 0 0 0 0 0 0 0 0 0 0 0 0 0
7.1797 0.00085856 -0.00087574 0.00076641 -5.0393e-05 0 -0.0016953 -0.0051899 0.0045072 -0.0078009 0.0023728 0.013424 -0.014422 0 0 0 0 0 0 0 0 0 0 0 0 0 0 0 0 0
7.1836 0.00093233 -0.00077233 0.0010899 -0.00014539 0 -0.00090255 -0.0087274 0.0039503 -0.01285 0.0042036 0.013349 -0.034893 0 0 0 0 0 0 0 0 0 0 0 0 0 0 0 0 0
7.1875 0.0010792 -0.00064163 0.0024205 6.5081e-05 0 0.00088157 -0.0094705 0.0040554 -0.014695 0.0058852 0.012195 -0.051978 0 0 0 0 0 0 0 0 0 0 0 0 0 0 0 0 0
7.1914 0.00077998 -0.00076151 0.0036882 0.0004515 0 0.0023686 -0.0072041 0.0051427 -0.012956 0.0063446 0.010337 -0.053187 0 0 0 0 0 0 0 0 0 0 0 0 0 0 0 0 0
7.1953 -0.00027742 -0.0011494 0.0034834 0.00073124 0 0.0024884 -0.0035011 0.0058675 -0.0088805 0.004955 0.0073184 -0.036159 0 0 0 0 0 0 0 0 0 0 0 0 0 0 0 0 0
7.1992 -0.0018766 -0.0015162 0.0012858 0.00074481 0 0.0012913 -0.00027555 0.0044258 -0.0043394 0.0021179 0.0026901 -0.0098005 0 0 0 0 0 0 0 0 0 0 0 0 0 0 0 0 0
7.2031 -0.0033332 -0.0015395 -0.0019999 0.00059891 0 -0.0001019 0.0016986 0.00034148 -0.00049351 -0.0010429 -0.0031234 0.012683 0 0 0 0 0 0 0 0 0 0 0 0 0 0 0 0 0
7.207 -0.0039112 -0.0011634 -0.0046932 0.0005295 0 -0.00049023 0.0029668 -0.0048316 0.0027581 -0.0035591 -0.0087951 0.022563 0 0 0 0 0 0 0 0 0 0 0 0 0 0 0 0 0
7.2109 -0.0032855 -0.00059891 -0.005614 0.00062388 0 0.00036408 0.0043285 -0.0085649 0.0061419 -0.005197 -0.012887 0.01968 0 0 0 0 0 0 0 0 0 0 0 0 0 0 0 0 0
7.2148 -0.0017216 -4.41e-05 -0.0048694 0.00069909 0 0.0016013 0.0057807 -0.009245 0.0098492 -0.006212 -0.014663 0.010158 0 0 0 0 0 0 0 0 0 0 0 0 0 0 0 0 0
7.2188 0.00011987 0.00053253 -0.0035059 0.00048842 0 0.0021677 0.0065495 -0.0072612 0.012958 -0.0066502 -0.014204 0.00099834 0 0 0 0 0 0 0 0 0 0 0 0 0 0 0 0 0
7.2227 0.0015693 0.0012707 -0.0024299 -3.4391e-05 0 0.0018911 0.0060256 -0.0044403 0.013969 -0.0060479 -0.011875 -0.0040592 0 0 0 0 0 0 0 0 0 0 0 0 0 0 0 0 0
7.2266 0.0022539 0.0020916 -0.0016448 -0.00053487 0 0.0016719 0.0044683 -0.0024526 0.011943 -0.0039346 -0.0078478 -0.0052972 0 0 0 0 0 0 0 0 0 0 0 0 0 0 0 0 0
7.2305 0.0021778 0.0025785 -0.00049114 -0.00056524 0 0.0025576 0.0026825 -0.0016074 0.0072364 -0.00061941 -0.0022403 -0.0052433 0 0 0 0 0 0 0 0 0 0 0 0 0 0 0 0 0
7.2344 0.0016146 0.0022864 0.0014243 2.7057e-05 0 0.0045642 0.0010765 -0.00095498 0.0012354 0.0026609 0.0043499 -0.0063315 0 0 0 0 0 0 0 0 0 0 0 0 0 0 0 0 0
7.2383 0.0009292 0.0012185 0.003587 0.00092676 0 0.0064123 -0.00077375 0.0006032 -0.004528 0.0045592 0.010595 -0.0093694 0 0 0 0 0 0 0 0 0 0 0 0 0 0 0 0 0
7.2422 0.00041365 -4.1601e-05 0.004892 0.0016039 0 0.0065239 -0.0034777 0.0032635 -0.0090558 0.0047122 0.014918 -0.013189 0 0 0 0 0 0 0 0 0 0 0 0 0 0 0 0 0
7.2461 0.00017229 -0.00075237 0.0046221 0.001765 0 0.0044328 -0.0067539 0.0061477 -0.011887 0.0040383 0.016354 -0.015394 0 0 0 0 0 0 0 0 0 0 0 0 0 0 0 0 0
7.25 8.8865e-05 -0.00063381 0.0031232 0.0015653 0 0.0013143 -0.0091446 0.007965 -0.01272 0.0038668 0.015033 -0.013892 0 0 0 0 0 0 0 0 0 0 0 0 0 0 0 0 0
7.2539 -8.6958e-05 -8.373e-05 0.0014935 0.0013769 0 -0.00089771 -0.0089989 0.007846 -0.011296 0.0046615 0.011839 -0.0085048 0 0 0 0 0 0 0 0 0 0 0 0 0 0 0 0 0
7.2578 -0.00055088 0.00023681 0.00057022 0.0013595 0 -0.0010606 -0.0059006 0.0057598 -0.0077292 0.0055382 0.007609 -0.0015226 0 0 0 0 0 0 0 0 0 0 0 0 0 0 0 0 0
7.2617 -0.0012666 5.2096e-05 0.00018981 0.0012915 0 0.00031364 -0.0011844 0.0024085 -0.0028642 0.0050565 0.0026697 0.0034768 0 0 0 0 0 0 0 0 0 0 0 0 0 0 0 0 0
7.2656 -0.0019443 -0.00028217 -0.00055187 0.00085466 0 0.001613 0.0029977 -0.0011523 0.0019551 0.0025712 -0.0028982 0.0040354 0 0 0 0 0 0 0 0 0 0 0 0 0 0 0 0 0
7.2695 -0.0022169 -0.00016871 -0.0022794 7.6802e-05 0 0.0015602 0.0052469 -0.0039324 0.0056796 -0.0010959 -0.0086066 0.00075453 0 0 0 0 0 0 0 0 0 0 0 0 0 0 0 0 0
7.2734 -0.0018922 0.00060922 -0.0045392 -0.00056222 0 0.00024918 0.0057451 -0.0053723 0.0082239 -0.0042486 -0.013277 -0.0028044 0 0 0 0 0 0 0 0 0 0 0 0 0 0 0 0 0
7.2773 -0.0010834 0.0016573 -0.0060113 -0.00053493 0 -0.0010652 0.0057042 -0.0055692 0.010297 -0.0055903 -0.015507 -0.0023789 0 0 0 0 0 0 0 0 0 0 0 0 0 0 0 0 0
7.2813 -0.00012003 0.0023416 -0.0055734 0.00018579 0 -0.0011233 0.0060734 -0.0051863 0.012445 -0.005031 -0.01452 0.0041036 0 0 0 0 0 0 0 0 0 0 0 0 0 0 0 0 0
7.2852 0.00067374 0.0023661 -0.0032643 0.0010028 0 0.00031792 0.0067168 -0.0049594 0.014173 -0.0034117 -0.01067 0.01502 0 0 0 0 0 0 0 0 0 0 0 0 0 0 0 0 0
7.2891 0.0011536 0.0019842 -0.00029021 0.0011819 0 0.0024253 0.0066914 -0.0050525 0.014039 -0.0015772 -0.0051921 0.025929 0 0 0 0 0 0 0 0 0 0 0 0 0 0 0 0 0
7.293 0.0013707 0.0016847 0.0019073 0.00052725 0 0.0040724 0.0051924 -0.0047976 0.010752 0.0002451 0.00053639 0.032176 0 0 0 0 0 0 0 0 0 0 0 0 0 0 0 0 0
7.2969 0.0014677 0.0017257 0.0026777 -0.00040873 0 0.0046456 0.0022436 -0.0031743 0.0043854 0.0022489 0.0055982 0.03148 0 0 0 0 0 0 0 0 0 0 0 0 0 0 0 0 0
7.3008 0.0015688 0.0019923 0.0024241 -0.00081319 0 0.0042134 -0.0013626 0.00023505 -0.0033544 0.0044057 0.0096256 0.024887 0 0 0 0 0 0 0 0 0 0 0 0 0 0 0 0 0
7.3047 0.0017242 0.0022444 0.0019895 -0.00035957 0 0.0031259 -0.004607 0.004594 -0.010031 0.0061543 0.012511 0.015561 0 0 0 0 0 0 0 0 0 0 0 0 0 0 0 0 0
7.3086 0.0018892 0.0023957 0.0018275 0.0004995 0 0.0016317 -0.0066952 0.008111 -0.013819 0.0067769 0.014132 0.0063026 0 0 0 0 0 0 0 0 0 0 0 0 0 0 0 0 0
7.3125 0.001911 0.0024865 0.0017138 0.00098157 0 -8.5533e-05 -0.0071747 0.0091635 -0.014263 0.0060562 0.014306 -0.0023995 0 0 0 0 0 0 0 0 0 0 0 0 0 0 0 0 0
7.3164 0.0015659 0.0024368 0.001155 0.00073698 0 -0.0016329 -0.0059197 0.0073776 -0.012051 0.0045173 0.012885 -0.012158 0 0 0 0 0 0 0 0 0 0 0 0 0 0 0 0 0
7.3203 0.0007005 0.0019691 -1.287e-05 0.00018399 0 -0.0023908 -0.0032162 0.0037897 -0.0082562 0.0029929 0.0098097 -0.024158 0 0 0 0 0 0 0 0 0 0 0 0 0 0 0 0 0
7.3242 -0.000573 0.00089743 -0.0014393 8.6465e-05 0 -0.0019395 0.00015726 -1.2341e-05 -0.0037648 0.0019367 0.0051342 -0.036201 0 0 0 0 0 0 0 0 0 0 0 0 0 0 0 0 0
7.3281 -0.001805 -0.00050376 -0.0026059 0.00078085 0 -0.00054674 0.0031472 -0.0029995 0.00079562 0.0011324 -0.0008307 -0.042197 0 0 0 0 0 0 0 0 0 0 0 0 0 0 0 0 0
7.332 -0.0024089 -0.0015337 -0.0032876 0.0018041 0 0.0008497 0.00497 -0.0051367 0.0048952 3.0196e-05 -0.0072628 -0.035655 0 0 0 0 0 0 0 0 0 0 0 0 0 0 0 0 0
7.3359 -0.0020594 -0.0016096 -0.0036555 0.0022875 0 0.0012889 0.0055788 -0.0068862 0.0080977 -0.0016545 -0.012742 -0.015408 0 0 0 0 0 0 0 0 0 0 0 0 0 0 0 0 0
7.3398 -0.00098189 -0.00084102 -0.0039724 0.0017435 0 0.00054686 0.0055817 -0.0083827 0.010223 -0.0036348 -0.015639 0.010926 0 0 0 0 0 0 0 0 0 0 0 0 0 0 0 0 0
7.3438 0.00015536 -1.362e-05 -0.0042566 0.00050023 0 -0.0006799 0.0056127 -0.0091205 0.011355 -0.0052473 -0.014917 0.029579 0 0 0 0 0 0 0 0 0 0 0 0 0 0 0 0 0
7.3477 0.00072486 9.9838e-05 -0.0042773 -0.0006128 0 -0.0013637 0.0057055 -0.0084244 0.011522 -0.0058893 -0.010795 0.02885 0 0 0 0 0 0 0 0 0 0 0 0 0 0 0 0 0
7.3516 0.00062551 -0.00052114 -0.0038479 -0.0010081 0 -0.00099782 0.0052577 -0.0061839 0.01035 -0.0053087 -0.004722 0.007457 0 0 0 0 0 0 0 0 0 0 0 0 0 0 0 0 0
7.3555 0.00034848 -0.0011036 -0.0030521 -0.0008017 0 3.399e-05 0.0036231 -0.0030908 0.0071955 -0.003614 0.0014421 -0.023534 0 0 0 0 0 0 0 0 0 0 0 0 0 0 0 0 0
7.3594 0.00054086 -0.00083463 -0.0021261 -0.00058318 0 0.00086836 0.00078279 -0.00013279 0.0018689 -0.0011566 0.0064261 -0.047376 0 0 0 0 0 0 0 0 0 0 0 0 0 0 0 0 0
7.3633 0.0014248 0.00030056 -0.0011256 -0.00075615 0 0.00095092 -0.0025018 0.0021625 -0.0046415 0.0015451 0.0099898 -0.052418 0 0 0 0 0 0 0 0 0 0 0 0 0 0 0 0 0
7.3672 0.0025673 0.0014408 0.0002165 -0.0011067 0 0.00050032 -0.005138 0.0040009 -0.010231 0.0038713 0.012527 -0.039028 0 0 0 0 0 0 0 0 0 0 0 0 0 0 0 0 0
7.3711 0.0031947 0.0016483 0.0022004 -0.0010076 0 0.00028427 -0.0063117 0.0058578 -0.012757 0.0052791 0.014273 -0.017725 0 0 0 0 0 0 0 0 0 0 0 0 0 0 0 0 0
7.375 0.0027771 0.00082345 0.0046585 -4.8487e-05 0 0.00095869 -0.0057915 0.0077404 -0.011432 0.0055685 0.014854 -0.00055358 0 0 0 0 0 0 0 0 0 0 0 0 0 0 0 0 0
7.3789 0.0013979 -0.00017782 0.006748 0.0015054 0 0.0025421 -0.0038581 0.0089056 -0.0074082 0.0049961 0.013536 0.0071575 0 0 0 0 0 0 0 0 0 0 0 0 0 0 0 0 0
7.3828 -0.00035581 -0.00036337 0.0073397 0.0028432 0 0.004395 -0.0011167 0.0083384 -0.0030048 0.0040488 0.009898 0.0085096 0 0 0 0 0 0 0 0 0 0 0 0 0 0 0 0 0
7.3867 -0.0018212 0.00042822 0.0057858 0.0031992 0 0.0056249 0.0016389 0.0056012 -0.00011321 0.0030109 0.0043079 0.010029 0 0 0 0 0 0 0 0 0 0 0 0 0 0 0 0 0
7.3906 -0.0026226 0.0013703 0.0024751 0.0023976 0 0.0055691 0.0036224 0.0013297 0.0010085 0.0017338 -0.0021355 0.015116 0 0 0 0 0 0 0 0 0 0 0 0 0 0 0 0 0
7.3945 -0.0027253 0.0014706 -0.0012816 0.00093662 0 0.0040947 0.0044506 -0.0030361 0.001652 -0.00011169 -0.0080693 0.021481 0 0 0 0 0 0 0 0 0 0 0 0 0 0 0 0 0
7.3984 -0.0022627 0.0005763 -0.0039806 -0.00038676 0 0.0016663 0.0045255 -0.0060616 0.0034217 -0.0024881 -0.01233 0.023838 0 0 0 0 0 0 0 0 0 0 0 0 0 0 0 0 0
7.4023 -0.0013867 -0.00042556 -0.0047534 -0.00097361 0 -0.00077405 0.0049128 -0.0070493 0.0068444 -0.0046883 -0.014177 0.018591 0 0 0 0 0 0 0 0 0 0 0 0 0 0 0 0 0
7.4063 -0.0002722 -0.00042628 -0.0037407 -0.00070574 0 -0.0021275 0.0065104 -0.0062111 0.010844 -0.0056593 -0.013344 0.0064601 0 0 0 0 0 0 0 0 0 0 0 0 0 0 0 0 0
7.4102 0.00082088 0.00084095 -0.0018333 8.2611e-05 0 -0.00166 0.0090337 -0.0042898 0.013374 -0.0047597 -0.01007 -0.0082917 0 0 0 0 0 0 0 0 0 0 0 0 0 0 0 0 0
7.4141 0.0015981 0.0024993 -3.7074e-05 0.00083207 0 0.00047627 0.010784 -0.002018 0.01267 -0.0023059 -0.005087 -0.020373 0 0 0 0 0 0 0 0 0 0 0 0 0 0 0 0 0
7.418 0.0019028 0.0032702 0.0010887 0.0010368 0 0.0031213 0.0097014 0.00019092 0.0082889 0.00060529 0.00057899 -0.025665 0 0 0 0 0 0 0 0 0 0 0 0 0 0 0 0 0
7.4219 0.0018383 0.0025646 0.0016125 0.00048563 0 0.0046657 0.0050747 0.0022147 0.0013663 0.0028839 0.0060005 -0.022568 0 0 0 0 0 0 0 0 0 0 0 0 0 0 0 0 0
7.4258 0.0016755 0.00093592 0.0020059 -0.0006056 0 0.0040723 -0.0015069 0.0040179 -0.0059167 0.004177 0.010668 -0.012959 0 0 0 0 0 0 0 0 0 0 0 0 0 0 0 0 0
7.4297 0.0015977 -0.00046854 0.002712 -0.0016653 0 0.0016571 -0.0069301 0.0054892 -0.011317 0.0049258 0.014404 -0.0023661 0 0 0 0 0 0 0 0 0 0 0 0 0 0 0 0 0
7.4336 0.0015162 -0.00090399 0.0037777 -0.0020761 0 -0.0010466 -0.0086367 0.0064116 -0.013481 0.0057415 0.016915 0.0019744 0 0 0 0 0 0 0 0 0 0 0 0 0 0 0 0 0
7.4375 0.0011443 -0.00057127 0.0047643 -0.0015821 0 -0.0023591 -0.0064029 0.0065251 -0.012457 0.0066928 0.017439 -0.0045562 0 0 0 0 0 0 0 0 0 0 0 0 0 0 0 0 0
7.4414 0.00027607 -0.00029405 0.005001 -0.00049871 0 -0.0016868 -0.0023802 0.0056214 -0.0095061 0.0071519 0.015012 -0.019862 0 0 0 0 0 0 0 0 0 0 0 0 0 0 0 0 0
7.4453 -0.00098367 -0.00071622 0.0040495 0.00048739 0 7.1309e-05 0.0006298 0.00365 -0.0062967 0.0063159 0.0092956 -0.035264 0 0 0 0 0 0 0 0 0 0 0 0 0 0 0 0 0
7.4492 -0.0022417 -0.0017681 0.0020739 0.00082365 0 0.0013008 0.001245 0.00082069 -0.0038885 0.0039243 0.0013126 -0.041186 0 0 0 0 0 0 0 0 0 0 0 0 0 0 0 0 0
7.4531 -0.0030633 -0.0028104 -0.00017941 0.00050628 0 0.0010023 0.00027887 -0.0023613 -0.0021673 0.00055175 -0.0066975 -0.034595 0 0 0 0 0 0 0 0 0 0 0 0 0 0 0 0 0
7.457 -0.0032268 -0.0032222 -0.0018417 4.1515e-05 0 -0.00043389 -0.00025708 -0.0052044 -0.00013576 -0.0027327 -0.012394 -0.021685 0 0 0 0 0 0 0 0 0 0 0 0 0 0 0 0 0
7.4609 -0.0027964 -0.0028668 -0.0025158 -3.0985e-05 0 -0.0016532 0.0010614 -0.0070843 0.0031105 -0.0050069 -0.014644 -0.012688 0 0 0 0 0 0 0 0 0 0 0 0 0 0 0 0 0
7.4648 -0.0020106 -0.0020784 -0.0025259 0.00036019 0 -0.0015657 0.0039895 -0.0077068 0.0074403 -0.0059108 -0.013985 -0.012766 0 0 0 0 0 0 0 0 0 0 0 0 0 0 0 0 0
7.4688 -0.0011231 -0.0012894 -0.0025728 0.00074391 0 -0.00029683 0.0069529 -0.0071942 0.011509 -0.0055915 -0.011848 -0.017246 0 0 0 0 0 0 0 0 0 0 0 0 0 0 0 0 0
7.4727 -0.00031616 -0.00068995 -0.0030401 0.00053449 0 0.00095769 0.0082891 -0.0059162 0.013502 -0.00437 -0.0092434 -0.016132 0 0 0 0 0 0 0 0 0 0 0 0 0 0 0 0 0
7.4766 0.0003123 -0.00019781 -0.0035415 -0.00041813 0 0.0010114 0.0072799 -0.0041959 0.012243 -0.0024999 -0.0060292 -0.0043278 0 0 0 0 0 0 0 0 0 0 0 0 0 0 0 0 0
7.4805 0.00074292 0.00031091 -0.003149 -0.001647 0 -0.00027103 0.0042979 -0.0021348 0.0078771 -0.00019616 -0.0014106 0.0119 0 0 0 0 0 0 0 0 0 0 0 0 0 0 0 0 0
7.4844 0.0010249 0.00077237 -0.0011695 -0.0024123 0 -0.0018663 0.00027423 0.00028875 0.001733 0.002216 0.0048392 0.01889 0 0 0 0 0 0 0 0 0 0 0 0 0 0 0 0 0
7.4883 0.0012212 0.00092364 0.0021666 -0.0022631 0 -0.0024601 -0.0038494 0.0029377 -0.0043945 0.0042934 0.011576 0.0072635 0 0 0 0 0 0 0 0 0 0 0 0 0 0 0 0 0
7.4922 0.0013098 0.00051303 0.0057071 -0.0013424 0 -0.0014905 -0.0072846 0.0053271 -0.0089741 0.0056822 0.016675 -0.018899 0 0 0 0 0 0 0 0 0 0 0 0 0 0 0 0 0
7.4961 0.0011338 -0.00044787 0.0080933 -0.00022036 0 0.00050833 -0.0093369 0.0067544 -0.011134 0.0063365 0.018331 -0.043811 0 0 0 0 0 0 0 0 0 0 0 0 0 0 0 0 0
7.5 0.00050358 -0.0016017 0.0086009 0.00054217 0 0.0024454 -0.0094956 0.0067084 -0.010767 0.0064835 0.016189 -0.051548 0 0 0 0 0 0 0 0 0 0 0 0 0 0 0 0 0
7.5039 -0.00058452 -0.0024223 0.0074334 0.00071698 0 0.0035015 -0.0077481 0.0052473 -0.0085088 0.0063081 0.011405 -0.037656 0 0 0 0 0 0 0 0 0 0 0 0 0 0 0 0 0
7.5078 -0.00181 -0.0025499 0.0053179 0.00041504 0 0.0035197 -0.0047852 0.0030137 -0.0055715 0.0056392 0.0056832 -0.011287 0 0 0 0 0 0 0 0 0 0 0 0 0 0 0 0 0
7.5117 -0.0026549 -0.0020455 0.0028739 -0.00011025 0 0.0027742 -0.0017447 0.00082396 -0.0032323 0.0039943 0.00017336 0.012929 0 0 0 0 0 0 0 0 0 0 0 0 0 0 0 0 0
7.5156 -0.0027533 -0.0013448 0.00036844 -0.00062111 0 0.0015602 0.00045122 -0.00087626 -0.0020503 0.0010518 -0.0048847 0.025274 0 0 0 0 0 0 0 0 0 0 0 0 0 0 0 0 0
7.5195 -0.0021804 -0.00090727 -0.002002 -0.00091709 0 0.0001112 0.0016651 -0.0022543 -0.0013323 -0.0027936 -0.0096208 0.024837 0 0 0 0 0 0 0 0 0 0 0 0 0 0 0 0 0
7.5234 -0.0014053 -0.00082156 -0.0037483 -0.00082948 0 -0.0011561 0.0025229 -0.0038132 0.00049989 -0.0063117 -0.013755 0.015423 0 0 0 0 0 0 0 0 0 0 0 0 0 0 0 0 0
7.5273 -0.00091302 -0.00072469 -0.0041827 -0.00031407 0 -0.0015449 0.0037696 -0.0057978 0.0045936 -0.0079983 -0.016363 -0.00028065 0 0 0 0 0 0 0 0 0 0 0 0 0 0 0 0 0
7.5313 -0.00081559 -0.000158 -0.0029962 0.00041405 0 -0.00049017 0.0055001 -0.0077733 0.010283 -0.0070109 -0.016394 -0.021553 0 0 0 0 0 0 0 0 0 0 0 0 0 0 0 0 0
7.5352 -0.00079943 0.00092035 -0.0007461 0.00090502 0 0.0017858 0.0068966 -0.0087571 0.014903 -0.0037981 -0.013456 -0.045324 0 0 0 0 0 0 0 0 0 0 0 0 0 0 0 0 0
7.5391 -0.00045244 0.0019585 0.0013557 0.00075643 0 0.0040853 0.0067261 -0.0078567 0.015306 0.00010963 -0.0081659 -0.062965 0 0 0 0 0 0 0 0 0 0 0 0 0 0 0 0 0
7.543 0.00033438 0.0022136 0.002334 -2.806e-05 0 0.0049362 0.0042618 -0.0049483 0.010182 0.0030645 -0.0018067 -0.063741 0 0 0 0 0 0 0 0 0 0 0 0 0 0 0 0 0
7.5469 0.0012558 0.0014325 0.0022787 -0.00094242 0 0.0037527 -3.9127e-05 -0.00087727 0.0013702 0.0043349 0.0043684 -0.043338 0 0 0 0 0 0 0 0 0 0 0 0 0 0 0 0 0
7.5508 0.00185 0.00017415 0.0023013 -0.0013068 0 0.0014456 -0.0046161 0.002985 -0.0070402 0.0044335 0.009604 -0.0095924 0 0 0 0 0 0 0 0 0 0 0 0 0 0 0 0 0
7.5547 0.0018599 -0.00060068 0.0035342 -0.00079832 0 -0.00018261 -0.0076359 0.0055014 -0.011356 0.0045028 0.013579 0.020963 0 0 0 0 0 0 0 0 0 0 0 0 0 0 0 0 0
7.5586 0.001364 -0.00036441 0.0059887 0.00026718 0 0.00013386 -0.0080456 0.0063027 -0.010698 0.0052722 0.016015 0.034032 0 0 0 0 0 0 0 0 0 0 0 0 0 0 0 0 0
7.5625 0.00060821 0.00048815 0.0082988 0.0011702 0 0.0020681 -0.0061589 0.0057569 -0.0073222 0.0064324 0.016416 0.027118 0 0 0 0 0 0 0 0 0 0 0 0 0 0 0 0 0
7.5664 -0.00023538 0.0010049 0.0086599 0.0013576 0 0.0039592 -0.0033853 0.0044905 -0.0046098 0.0069134 0.014241 0.0097992 0 0 0 0 0 0 0 0 0 0 0 0 0 0 0 0 0
7.5703 -0.0011182 0.00059857 0.0062306 0.00085501 0 0.0041876 -0.0012848 0.0028952 -0.0043577 0.0057921 0.0093783 -0.0050972 0 0 0 0 0 0 0 0 0 0 0 0 0 0 0 0 0
7.5742 -0.001962 -0.00035432 0.0018354 0.00017185 0 0.0024735 -0.00058096 0.00099374 -0.0055256 0.0030549 0.0025201 -0.011394 0 0 0 0 0 0 0 0 0 0 0 0 0 0 0 0 0
7.5781 -0.0025371 -0.00086068 -0.0026013 -0.00019086 0 -4.9918e-06 -0.00078877 -0.0013088 -0.0053435 -0.00038866 -0.0049001 -0.012239 0 0 0 0 0 0 0 0 0 0 0 0 0 0 0 0 0
7.582 -0.0025701 -0.00031493 -0.0053946 -0.00015894 0 -0.0016898 -0.0006862 -0.0038807 -0.0017545 -0.0033777 -0.01124 -0.014346 0 0 0 0 0 0 0 0 0 0 0 0 0 0 0 0 0
7.5859 -0.0020055 0.00081987 -0.0061052 -5.4226e-05 0 -0.0018762 0.00072468 -0.0062504 0.0048211 -0.0052319 -0.015319 -0.020164 0 0 0 0 0 0 0 0 0 0 0 0 0 0 0 0 0
7.5898 -0.0011336 0.00138 -0.0054819 -0.00018594 0 -0.0010275 0.0034385 -0.0078047 0.01171 -0.0059588 -0.016798 -0.025512 0 0 0 0 0 0 0 0 0 0 0 0 0 0 0 0 0
7.5938 -0.00039883 0.00063169 -0.0045678 -0.00050162 0 -6.1686e-05 0.0063592 -0.0081114 0.015829 -0.0058871 -0.016049 -0.024383 0 0 0 0 0 0 0 0 0 0 0 0 0 0 0 0 0
7.5977 -3.0566e-05 -0.00092001 -0.0038573 -0.00065974 0 0.00052557 0.0079209 -0.0071095 0.015584 -0.0051946 -0.013653 -0.015795 0 0 0 0 0 0 0 0 0 0 0 0 0 0 0 0 0
7.6016 0.00015199 -0.0018868 -0.003189 -0.00044363 0 0.00081811 0.0069852 -0.0050685 0.011487 -0.0038047 -0.0099253 -0.0059165 0 0 0 0 0 0 0 0 0 0 0 0 0 0 0 0 0
7.6055 0.00054799 -0.0012591 -0.0022811 -6.9646e-05 0 0.00092493 0.0034799 -0.0024187 0.0053527 -0.0016812 -0.0048667 -0.0033441 0 0 0 0 0 0 0 0 0 0 0 0 0 0 0 0 0
7.6094 0.0013534 0.00059594 -0.0012326 -2.8695e-05 0 0.00053366 -0.0015265 0.00038883 -0.00096431 0.00086826 0.0014084 -0.01164 0 0 0 0 0 0 0 0 0 0 0 0 0 0 0 0 0
7.6133 0.0022994 0.0021772 -0.00046475 -0.00057242 0 -0.00076423 -0.0062865 0.0029333 -0.0062816 0.003248 0.0081407 -0.025528 0 0 0 0 0 0 0 0 0 0 0 0 0 0 0 0 0
7.6172 0.0028032 0.0021559 -0.00022979 -0.0013504 0 -0.0026766 -0.009125 0.0048484 -0.010028 0.0049398 0.013816 -0.033945 0 0 0 0 0 0 0 0 0 0 0 0 0 0 0 0 0
7.6211 0.0024062 0.00055064 -0.00027664 -0.0016115 0 -0.0039448 -0.0091719 0.0058881 -0.011906 0.0057893 0.016735 -0.027664 0 0 0 0 0 0 0 0 0 0 0 0 0 0 0 0 0
7.625 0.001124 -0.0013116 -7.7182e-05 -0.00085694 0 -0.0032006 -0.00677 0.006005 -0.011821 0.0059144 0.015959 -0.0059444 0 0 0 0 0 0 0 0 0 0 0 0 0 0 0 0 0
7.6289 -0.0005691 -0.0019942 0.00059975 0.00063755 0 -0.00033345 -0.0033245 0.0053424 -0.010067 0.0053653 0.011928 0.022379 0 0 0 0 0 0 0 0 0 0 0 0 0 0 0 0 0
7.6328 -0.0020606 -0.0011816 0.0013728 0.0019491 0 0.0029938 -0.00056164 0.0041037 -0.0073549 0.0039555 0.0062188 0.04402 0 0 0 0 0 0 0 0 0 0 0 0 0 0 0 0 0
7.6367 -0.0029342 0.0001723 0.0015552 0.0022336 0 0.0044375 0.00047679 0.0023947 -0.0044253 0.0015072 0.0005492 0.049261 0 0 0 0 0 0 0 0 0 0 0 0 0 0 0 0 0
7.6406 -0.0030854 0.00083096 0.00081795 0.0014313 0 0.0029111 8.5636e-05 0.00020382 -0.0015289 -0.0017143 -0.0042182 0.037854 0 0 0 0 0 0 0 0 0 0 0 0 0 0 0 0 0
7.6445 -0.0026297 0.00040081 -0.00044101 0.00031401 0 -0.00035907 -0.00032896 -0.0024255 0.0016675 -0.0048715 -0.0082735 0.018988 0 0 0 0 0 0 0 0 0 0 0 0 0 0 0 0 0
7.6484 -0.0017774 -0.00045034 -0.0014 -0.00018645 0 -0.0027439 0.00068279 -0.0051679 0.0055406 -0.0069758 -0.012113 0.0051581 0 0 0 0 0 0 0 0 0 0 0 0 0 0 0 0 0
7.6523 -0.00078008 -0.00078144 -0.0015172 0.00022352 0 -0.0024045 0.0034164 -0.007367 0.0097633 -0.0075483 -0.015525 0.0038018 0 0 0 0 0 0 0 0 0 0 0 0 0 0 0 0 0
7.6563 9.9227e-05 -0.00031016 -0.00096042 0.00099245 0 0.00016181 0.0066085 -0.00828 0.013073 -0.0069185 -0.017268 0.012529 0 0 0 0 0 0 0 0 0 0 0 0 0 0 0 0 0
7.6602 0.00068176 0.00042175 -0.00035156 0.0012859 0 0.0026327 0.0082202 -0.0074759 0.013889 -0.0058466 -0.015817 0.021682 0 0 0 0 0 0 0 0 0 0 0 0 0 0 0 0 0
7.6641 0.0010013 0.00071697 -7.9536e-05 0.00078707 0 0.0029742 0.0068834 -0.0050953 0.01137 -0.004786 -0.010616 0.022586 0 0 0 0 0 0 0 0 0 0 0 0 0 0 0 0 0
7.668 0.0013109 0.00045832 0.00013522 -1.4009e-05 0 0.001222 0.0029269 -0.0017654 0.0060975 -0.0034712 -0.0027893 0.015048 0 0 0 0 0 0 0 0 0 0 0 0 0 0 0 0 0
7.6719 0.0018784 0.00015113 0.00097784 -0.00030836 0 -0.00067614 -0.0017974 0.0017552 -0.00015417 -0.0012436 0.0053374 0.0076674 0 0 0 0 0 0 0 0 0 0 0 0 0 0 0 0 0
7.6758 0.0026989 0.00028976 0.0028023 0.00023597 0 -0.00074424 -0.005137 0.0049114 -0.0053814 0.0021568 0.011539 0.010265 0 0 0 0 0 0 0 0 0 0 0 0 0 0 0 0 0
7.6797 0.0033873 0.00077215 0.0051133 0.0011344 0 0.0012152 -0.0059681 0.0074144 -0.0083508 0.0060558 0.014814 0.02466 0 0 0 0 0 0 0 0 0 0 0 0 0 0 0 0 0
7.6836 0.0034015 0.00099779 0.0067778 0.0015355 0 0.0035466 -0.0046861 0.0090451 -0.0089987 0.0090857 0.015504 0.041997 0 0 0 0 0 0 0 0 0 0 0 0 0 0 0 0 0
7.6875 0.0024524 0.00053311 0.0068159 0.0010395 0 0.0043581 -0.0026416 0.0094643 -0.0081115 0.010043 0.014501 0.049389 0 0 0 0 0 0 0 0 0 0 0 0 0 0 0 0 0
7.6914 0.000769 -0.0003765 0.0051039 0.00010207 0 0.003212 -0.0011008 0.0082902 -0.0066492 0.0086639 0.012353 0.040353 0 0 0 0 0 0 0 0 0 0 0 0 0 0 0 0 0
7.6953 -0.0010083 -0.0010007 0.0024123 -0.00037451 0 0.00131 -0.0005301 0.0054367 -0.0051802 0.0057087 0.0090288 0.019852 0 0 0 0 0 0 0 0 0 0 0 0 0 0 0 0 0
7.6992 -0.0022234 -0.00083133 -0.00020214 0.00010834 0 0.0001451 -0.00057584 0.0014192 -0.0036816 0.0023458 0.004411 -0.00044471 0 0 0 0 0 0 0 0 0 0 0 0 0 0 0 0 0
7.7031 -0.0025743 -7.4103e-05 -0.0020934 0.001155 0 7.2311e-05 -0.00052175 -0.0026988 -0.0016951 -0.00059425 -0.0011274 -0.012109 0 0 0 0 0 0 0 0 0 0 0 0 0 0 0 0 0
7.707 -0.0021954 0.00057915 -0.0032476 0.0018189 0 0.00021504 0.00022202 -0.0057723 0.0012858 -0.0029031 -0.0066593 -0.015872 0 0 0 0 0 0 0 0 0 0 0 0 0 0 0 0 0
7.7109 -0.0014539 0.00066094 -0.0039525 0.0014705 0 -0.00031862 0.0018479 -0.0071523 0.0053497 -0.0047001 -0.011176 -0.018328 0 0 0 0 0 0 0 0 0 0 0 0 0 0 0 0 0
7.7148 -0.00067428 0.0003948 -0.0043305 0.00038034 0 -0.0012869 0.0040635 -0.0069605 0.0098241 -0.0059675 -0.014061 -0.02331 0 0 0 0 0 0 0 0 0 0 0 0 0 0 0 0 0
7.7188 1.1824e-06 0.00044395 -0.0042054 -0.0005325 0 -0.0014981 0.0061087 -0.0058677 0.013304 -0.0064101 -0.015102 -0.026885 0 0 0 0 0 0 0 0 0 0 0 0 0 0 0 0 0
7.7227 0.00058097 0.0011941 -0.0033803 -0.00055614 0 -0.00016518 0.0069463 -0.0045705 0.01419 -0.0057463 -0.014138 -0.02115 0 0 0 0 0 0 0 0 0 0 0 0 0 0 0 0 0
7.7266 0.0011261 0.0022866 -0.0019814 0.00015218 0 0.0020026 0.0057312 -0.0033641 0.01156 -0.0040884 -0.010877 -0.00308 0 0 0 0 0 0 0 0 0 0 0 0 0 0 0 0 0
7.7305 0.0016791 0.0028692 -0.00047218 0.00071905 0 0.0031976 0.0024234 -0.0020936 0.0058577 -0.0019794 -0.0052355 0.020538 0 0 0 0 0 0 0 0 0 0 0 0 0 0 0 0 0
7.7344 0.0022246 0.0023351 0.00070159 0.00038487 0 0.0021468 -0.001892 -0.00044017 -0.0011317 -1.1208e-05 0.0020627 0.037296 0 0 0 0 0 0 0 0 0 0 0 0 0 0 0 0 0
7.7383 0.0026506 0.00086304 0.0014878 -0.00075712 0 -0.0005692 -0.0053912 0.0017259 -0.007113 0.0016133 0.0093083 0.038859 0 0 0 0 0 0 0 0 0 0 0 0 0 0 0 0 0
7.7422 0.0027365 -0.00072284 0.0022331 -0.0017988 0 -0.0028456 -0.006544 0.0041702 -0.010461 0.0031207 0.014447 0.027244 0 0 0 0 0 0 0 0 0 0 0 0 0 0 0 0 0
7.7461 0.0022393 -0.001623 0.0032736 -0.0018056 0 -0.0028307 -0.005147 0.0063413 -0.010985 0.0047251 0.016179 0.012267 0 0 0 0 0 0 0 0 0 0 0 0 0 0 0 0 0
7.75 0.001078 -0.0016564 0.0044762 -0.00064692 0 -0.00056266 -0.0025556 0.0075461 -0.0097778 0.0061129 0.014658 0.0030954 0 0 0 0 0 0 0 0 0 0 0 0 0 0 0 0 0
7.7539 -0.0005095 -0.0012904 0.0051789 0.00087038 0 0.002029 -0.00080776 0.0071707 -0.0082946 0.0064085 0.011206 0.0019078 0 0 0 0 0 0 0 0 0 0 0 0 0 0 0 0 0
7.7578 -0.0020039 -0.0011476 0.0046475 0.0016746 0 0.002774 -0.0011586 0.0049406 -0.0072946 0.0047919 0.0072743 0.0046223 0 0 0 0 0 0 0 0 0 0 0 0 0 0 0 0 0
7.7617 -0.002868 -0.0014547 0.0027118 0.0013093 0 0.0011039 -0.0030628 0.0011796 -0.0063669 0.0013207 0.0035097 0.0064009 0 0 0 0 0 0 0 0 0 0 0 0 0 0 0 0 0
7.7656 -0.0028622 -0.0018884 5.2609e-05 0.00026844 0 -0.0014971 -0.0044121 -0.0031062 -0.0043234 -0.0027805 -0.00034185 0.0056468 0 0 0 0 0 0 0 0 0 0 0 0 0 0 0 0 0
7.7695 -0.0021689 -0.0018892 -0.0021345 -0.00046349 0 -0.002751 -0.0029771 -0.0065273 -0.00018864 -0.0057456 -0.0047119 0.0031523 0 0 0 0 0 0 0 0 0 0 0 0 0 0 0 0 0
7.7734 -0.0012279 -0.0011439 -0.0028894 -0.00023375 0 -0.0014091 0.0018788 -0.0079764 0.005847 -0.006432 -0.0093733 -0.0010347 0 0 0 0 0 0 0 0 0 0 0 0 0 0 0 0 0
7.7773 -0.00042452 0.00014827 -0.0021081 0.00078943 0 0.0018643 0.0084217 -0.0072794 0.012133 -0.0051154 -0.013218 -0.0083079 0 0 0 0 0 0 0 0 0 0 0 0 0 0 0 0 0
7.7813 0.00012278 0.0013993 -0.00057702 0.0018145 0 0.0051282 0.013347 -0.0053088 0.016183 -0.0032199 -0.014797 -0.018726 0 0 0 0 0 0 0 0 0 0 0 0 0 0 0 0 0
7.7852 0.00053778 0.0020267 0.0006083 0.0020731 0 0.0066299 0.01375 -0.0033615 0.015963 -0.002138 -0.013159 -0.028607 0 0 0 0 0 0 0 0 0 0 0 0 0 0 0 0 0
7.7891 0.0010004 0.0018307 0.00081846 0.0013579 0 0.0058914 0.009 -0.0022049 0.011124 -0.0020867 -0.0083839 -0.032461 0 0 0 0 0 0 0 0 0 0 0 0 0 0 0 0 0
7.793 0.0015768 0.0010998 0.00030753 7.051e-05 0 0.0037422 0.0012577 -0.0015549 0.0033873 -0.0019748 -0.0015463 -0.028202 0 0 0 0 0 0 0 0 0 0 0 0 0 0 0 0 0
7.7969 0.0021755 0.00037863 -1.3601e-05 -0.0011532 0 0.0015431 -0.0057947 -0.0004522 -0.0042829 -0.00042683 0.0057218 -0.020119 0 0 0 0 0 0 0 0 0 0 0 0 0 0 0 0 0
7.8008 0.0026039 6.5121e-05 0.00072979 -0.0018667 0 0.00033025 -0.0091882 0.001754 -0.0093218 0.0028911 0.011783 -0.015633 0 0 0 0 0 0 0 0 0 0 0 0 0 0 0 0 0
7.8047 0.0026518 0.00013618 0.0027165 -0.0019753 0 0.00040536 -0.0083655 0.0046725 -0.010958 0.0067925 0.015468 -0.018303 0 0 0 0 0 0 0 0 0 0 0 0 0 0 0 0 0
7.8086 0.002174 0.00022497 0.00526 -0.0016158 0 0.0013992 -0.0051998 0.0070548 -0.010376 0.0093745 0.016402 -0.024014 0 0 0 0 0 0 0 0 0 0 0 0 0 0 0 0 0
7.8125 0.0011848 4.1367e-07 0.0072261 -0.00096441 0 0.0025649 -0.0024101 0.0077469 -0.009503 0.0094311 0.015061 -0.024588 0 0 0 0 0 0 0 0 0 0 0 0 0 0 0 0 0
7.8164 -7.0257e-05 -0.00047566 0.0077244 -0.00016275 0 0.0031216 -0.0016089 0.006553 -0.0093509 0.0072788 0.012448 -0.015641 0 0 0 0 0 0 0 0 0 0 0 0 0 0 0 0 0
7.8203 -0.0011654 -0.00075937 0.0065945 0.0006279 0 0.0026021 -0.0024118 0.0042438 -0.0092179 0.0043412 0.0094437 -0.0010302 0 0 0 0 0 0 0 0 0 0 0 0 0 0 0 0 0
7.8242 -0.0017169 -0.00043977 0.0043929 0.0011811 0 0.0011312 -0.0031265 0.0017651 -0.007409 0.0019456 0.0062363 0.010384 0 0 0 0 0 0 0 0 0 0 0 0 0 0 0 0 0
7.8281 -0.0016524 0.00040568 0.0019601 0.0012772 0 -0.00055679 -0.0022748 -0.0005294 -0.0028582 0.00043648 0.002333 0.012255 0 0 0 0 0 0 0 0 0 0 0 0 0 0 0 0 0
7.832 -0.0012854 0.0011795 -6.8707e-05 0.00085803 0 -0.0014947 0.00034284 -0.0028548 0.0037197 -0.00068 -0.0027362 0.0051015 0 0 0 0 0 0 0 0 0 0 0 0 0 0 0 0 0
7.8359 -0.0010617 0.0012624 -0.0014736 0.00011913 0 -0.0011059 0.0037558 -0.0052612 0.010111 -0.0018719 -0.0085192 -0.0060429 0 0 0 0 0 0 0 0 0 0 0 0 0 0 0 0 0
7.8398 -0.0011473 0.00062054 -0.0023117 -0.00057203 0 0.00035032 0.0067219 -0.0070567 0.014044 -0.002958 -0.013363 -0.016943 0 0 0 0 0 0 0 0 0 0 0 0 0 0 0 0 0
7.8438 -0.0012278 -7.9666e-05 -0.0026512 -0.0009029 0 0.0018823 0.008452 -0.0071502 0.014545 -0.003342 -0.015164 -0.026127 0 0 0 0 0 0 0 0 0 0 0 0 0 0 0 0 0
7.8477 -0.00076042 -3.9182e-05 -0.0024539 -0.00082724 0 0.0024021 0.0086131 -0.0051178 0.012153 -0.0027714 -0.012719 -0.032072 0 0 0 0 0 0 0 0 0 0 0 0 0 0 0 0 0
7.8516 0.00049484 0.00089409 -0.001689 -0.00059333 0 0.0014561 0.0069587 -0.0019327 0.0080444 -0.001718 -0.0066594 -0.030668 0 0 0 0 0 0 0 0 0 0 0 0 0 0 0 0 0
7.8555 0.0021352 0.0019796 -0.00051058 -0.00054966 0 -0.0004674 0.0033198 0.00053953 0.0030658 -0.00089623 0.00078846 -0.01817 0 0 0 0 0 0 0 0 0 0 0 0 0 0 0 0 0
7.8594 0.0033185 0.0021766 0.00073095 -0.00086237 0 -0.0022606 -0.0018476 0.0010309 -0.0024083 -0.00040526 0.007073 0.002195 0 0 0 0 0 0 0 0 0 0 0 0 0 0 0 0 0
7.8633 0.0033814 0.001088 0.0016988 -0.0013642 0 -0.0029085 -0.0070161 3.828e-05 -0.007878 0.00052094 0.010686 0.018051 0 0 0 0 0 0 0 0 0 0 0 0 0 0 0 0 0
7.8672 0.0023451 -0.00061925 0.0023077 -0.001671 0 -0.0021149 -0.010069 -0.0005167 -0.012284 0.0027285 0.011673 0.015545 0 0 0 0 0 0 0 0 0 0 0 0 0 0 0 0 0
7.8711 0.0008641 -0.0017549 0.0027408 -0.001495 0 -0.00046579 -0.0096847 0.00099629 -0.014434 0.0059951 0.011061 -0.0079654 0 0 0 0 0 0 0 0 0 0 0 0 0 0 0 0 0
7.875 -0.00032996 -0.0016543 0.0031935 -0.00090373 0 0.00094647 -0.0065171 0.0042811 -0.013962 0.0087069 0.0098254 -0.038381 0 0 0 0 0 0 0 0 0 0 0 0 0 0 0 0 0
7.8789 -0.00097915 -0.00077338 0.0035771 -0.00029072 0 0.0012071 -0.0029515 0.0070774 -0.011759 0.0088858 0.0082194 -0.053958 0 0 0 0 0 0 0 0 0 0 0 0 0 0 0 0 0
7.8828 -0.0013639 -0.00025669 0.0034915 -4.8646e-05 0 0.00018118 -0.0013314 0.0068783 -0.0092278 0.005807 0.0058644 -0.042814 0 0 0 0 0 0 0 0 0 0 0 0 0 0 0 0 0
7.8867 -0.0018763 -0.00085248 0.0025482 -0.00020705 0 -0.0013377 -0.0020251 0.0029901 -0.0069342 0.00079016 0.0023249 -0.0133 0 0 0 0 0 0 0 0 0 0 0 0 0 0 0 0 0
7.8906 -0.0025546 -0.002171 0.00078156 -0.00036747 0 -0.0020841 -0.0030409 -0.0028224 -0.0040034 -0.0036111 -0.0023692 0.013031 0 0 0 0 0 0 0 0 0 0 0 0 0 0 0 0 0
7.8945 -0.00303 -0.0029796 -0.001245 -3.9395e-05 0 -0.0011754 -0.0016867 -0.0076382 0.00093737 -0.0053997 -0.0075765 0.020046 0 0 0 0 0 0 0 0 0 0 0 0 0 0 0 0 0
7.8984 -0.0028961 -0.0022822 -0.0027877 0.00088065 0 0.0011711 0.0030189 -0.0094877 0.0079753 -0.0044293 -0.012224 0.010116 0 0 0 0 0 0 0 0 0 0 0 0 0 0 0 0 0
7.9023 -0.0020941 -0.00021833 -0.0034579 0.0019161 0 0.0036185 0.0092185 -0.008508 0.014977 -0.0021955 -0.015106 -0.00038984 0 0 0 0 0 0 0 0 0 0 0 0 0 0 0 0 0
7.9063 -0.00092985 0.0020049 -0.0034659 0.0023251 0 0.0045315 0.013383 -0.0063347 0.018619 -0.00044317 -0.015195 0.001787 0 0 0 0 0 0 0 0 0 0 0 0 0 0 0 0 0
7.9102 0.00025274 0.003063 -0.0033235 0.0017048 0 0.0031471 0.012878 -0.004489 0.016764 0.00014812 -0.01199 0.014301 0 0 0 0 0 0 0 0 0 0 0 0 0 0 0 0 0
7.9141 0.0013552 0.0025063 -0.0032517 0.00038139 0 0.00023609 0.0078872 -0.0032654 0.010234 0.00017871 -0.0058335 0.023484 0 0 0 0 0 0 0 0 0 0 0 0 0 0 0 0 0
7.918 0.0024558 0.00098199 -0.0028528 -0.00077265 0 -0.0023181 0.0012343 -0.0019534 0.0024099 0.00070624 0.0019896 0.020243 0 0 0 0 0 0 0 0 0 0 0 0 0 0 0 0 0
7.9219 0.00349 -0.00040226 -0.0014144 -0.0009732 0 -0.0027997 -0.0036426 9.0345e-05 -0.0031164 0.0022853 0.0095901 0.010433 0 0 0 0 0 0 0 0 0 0 0 0 0 0 0 0 0
7.9258 0.0040844 -0.00095087 0.00135 -9.8772e-05 0 -0.00087465 -0.0049337 0.0026813 -0.0049545 0.0046554 0.015164 0.0084115 0 0 0 0 0 0 0 0 0 0 0 0 0 0 0 0 0
7.9297 0.0037968 -0.00076839 0.0047632 0.0012572 0 0.0021773 -0.0033319 0.0050117 -0.004487 0.0070852 0.017685 0.020321 0 0 0 0 0 0 0 0 0 0 0 0 0 0 0 0 0
7.9336 0.0025649 -0.00045779 0.0073854 0.002267 0 0.0043843 -0.0011559 0.0064162 -0.0042899 0.0088231 0.017181 0.035033 0 0 0 0 0 0 0 0 0 0 0 0 0 0 0 0 0
7.9375 0.00089526 -0.00050921 0.0078881 0.0024539 0 0.0044405 -0.00059403 0.0068104 -0.0058564 0.0092568 0.014482 0.033441 0 0 0 0 0 0 0 0 0 0 0 0 0 0 0 0 0
7.9414 -0.0004613 -0.00091723 0.0059494 0.0019159 0 0.002493 -0.0023209 0.0064092 -0.0084891 0.0079241 0.010648 0.0078603 0 0 0 0 0 0 0 0 0 0 0 0 0 0 0 0 0
7.9453 -0.0010894 -0.0012615 0.0024729 0.0010936 0 -0.00013508 -0.0052192 0.0051936 -0.010064 0.0047141 0.0064551 -0.027958 0 0 0 0 0 0 0 0 0 0 0 0 0 0 0 0 0
7.9492 -0.0012047 -0.0010838 -0.0010253 0.00038853 0 -0.001931 -0.007149 0.0028582 -0.0087783 0.00023595 0.0021923 -0.049238 0 0 0 0 0 0 0 0 0 0 0 0 0 0 0 0 0
7.9531 -0.0013713 -0.00023739 -0.0033488 -9.6405e-06 0 -0.0020773 -0.0062214 -0.00062456 -0.004391 -0.0041221 -0.0022097 -0.041959 0 0 0 0 0 0 0 0 0 0 0 0 0 0 0 0 0
7.957 -0.0018975 0.0010024 -0.0041616 -2.917e-05 0 -0.00068101 -0.0019337 -0.0044612 0.00184 -0.0068061 -0.0068222 -0.015388 0 0 0 0 0 0 0 0 0 0 0 0 0 0 0 0 0
7.9609 -0.0024875 0.0020822 -0.0038369 0.00039764 0 0.0015813 0.0043756 -0.0072401 0.0081031 -0.0070852 -0.011315 0.0065242 0 0 0 0 0 0 0 0 0 0 0 0 0 0 0 0 0
7.9648 -0.0024864 0.0024742 -0.0029226 0.0012484 0 0.0039256 0.010051 -0.0078642 0.012912 -0.0055869 -0.014734 0.0063954 0 0 0 0 0 0 0 0 0 0 0 0 0 0 0 0 0
7.9688 -0.001497 0.0019975 -0.0017796 0.0022168 0 0.0056835 0.012484 -0.0064021 0.01538 -0.0038076 -0.015713 -0.012883 0 0 0 0 0 0 0 0 0 0 0 0 0 0 0 0 0
7.9727 0.00020097 0.0009803 -0.00063296 0.0027275 0 0.0063356 0.010601 -0.0040274 0.015089 -0.0029248 -0.01318 -0.033809 0 0 0 0 0 0 0 0 0 0 0 0 0 0 0 0 0
7.9766 0.0018097 0.00011406 0.00021818 0.0023148 0 0.0056113 0.0055244 -0.0020486 0.012059 -0.0029172 -0.0072393 -0.041791 0 0 0 0 0 0 0 0 0 0 0 0 0 0 0 0 0
7.9805 0.0025965 1.7601e-05 0.00043781 0.0010999 0 0.0037135 -0.00014821 -0.00088996 0.0069044 -0.0027556 0.00044778 -0.036422 0 0 0 0 0 0 0 0 0 0 0 0 0 0 0 0 0
7.9844 0.0023885 0.00077998 -4.0877e-06 -0.00012488 0 0.0014164 -0.0040122 6.9733e-05 0.00086392 -0.0014538 0.0072964 -0.026759 0 0 0 0 0 0 0 0 0 0 0 0 0 0 0 0 0
7.9883 0.0015884 0.0018543 -0.00057755 -0.00042737 0 -0.00024416 -0.0052844 0.0017054 -0.0046115 0.00099733 0.011227 -0.018321 0 0 0 0 0 0 0 0 0 0 0 0 0 0 0 0 0
7.9922 0.00077375 0.0024461 -0.00045189 0.00047963 0 -0.00061373 -0.0049657 0.0041745 -0.0085344 0.0036185 0.011907 -0.0074557 0 0 0 0 0 0 0 0 0 0 0 0 0 0 0 0 0
7.9961 0.00027262 0.0021158 0.00079944 0.0018921 0 8.3209e-05 -0.0047142 0.0066454 -0.010765 0.0052536 0.010764 0.010861 0 0 0 0 0 0 0 0 0 0 0 0 0 0 0 0 0
8 4.5044e-05 0.0010853 0.0026532 0.0026013 0 0.00086474 -0.0054262 0.0079057 -0.011744 0.0053819 0.0096181 0.031818 0 0 0 0 0 0 0 0 0 0 0 0 0 0 0 0 0
8.0039 -0.00013457 -1.9642e-05 0.0038473 0.0018831 0 0.0007338 -0.0066524 0.007242 -0.011807 0.0042413 0.0090105 0.04078 0 0 0 0 0 0 0 0 0 0 0 0 0 0 0 0 0
8.0078 -0.00044368 -0.00073668 0.0033104 0.00015927 0 -0.00051163 -0.0071583 0.004845 -0.010714 0.0023472 0.0076786 0.026865 0 0 0 0 0 0 0 0 0 0 0 0 0 0 0 0 0
8.0117 -0.00092672 -0.0010849 0.0010698 -0.0012777 0 -0.00207 -0.0059724 0.0015327 -0.0078472 4.8468e-05 0.0037579 -0.0035553 0 0 0 0 0 0 0 0 0 0 0 0 0 0 0 0 0
8.0156 -0.0015382 -0.0013338 -0.0016699 -0.0012931 0 -0.0027352 -0.0030191 -0.0018066 -0.0028963 -0.0024322 -0.0032485 -0.029012 0 0 0 0 0 0 0 0 0 0 0 0 0 0 0 0 0
8.0195 -0.002172 -0.001508 -0.0033973 0.00015993 0 -0.0018407 0.00098833 -0.0045529 0.0035494 -0.0046812 -0.011467 -0.031087 0 0 0 0 0 0 0 0 0 0 0 0 0 0 0 0 0
8.0234 -0.0026257 -0.0012232 -0.0033925 0.0019966 0 0.00020684 0.0050211 -0.0063601 0.010017 -0.0060471 -0.017603 -0.011729 0 0 0 0 0 0 0 0 0 0 0 0 0 0 0 0 0
8.0273 -0.0026032 -0.00011292 -0.002129 0.0028802 0 0.0022345 0.0080738 -0.007073 0.014765 -0.006055 -0.019146 0.0077501 0 0 0 0 0 0 0 0 0 0 0 0 0 0 0 0 0
8.0313 -0.001861 0.0015643 -0.00068999 0.0022771 0 0.0031911 0.0093014 -0.0067507 0.01656 -0.0048597 -0.016002 0.0061405 0 0 0 0 0 0 0 0 0 0 0 0 0 0 0 0 0
8.0352 -0.00043379 0.0028468 0.00020645 0.00081451 0 0.0029032 0.0082383 -0.0056919 0.015164 -0.0031712 -0.010231 -0.017999 0 0 0 0 0 0 0 0 0 0 0 0 0 0 0 0 0
8.0391 0.0012704 0.0027743 0.00068155 -0.0003076 0 0.002116 0.005183 -0.0042507 0.011316 -0.0016247 -0.0042391 -0.045324 0 0 0 0 0 0 0 0 0 0 0 0 0 0 0 0 0
8.043 0.0026476 0.0013091 0.00132 -0.00030286 0 0.0018272 0.0013568 -0.0025018 0.0063328 -0.0002113 0.00089494 -0.054095 0 0 0 0 0 0 0 0 0 0 0 0 0 0 0 0 0
8.0469 0.0032503 -0.00044099 0.0024205 0.00065032 0 0.0024779 -0.0016244 -0.00012412 0.0015343 0.0016023 0.0055534 -0.039958 0 0 0 0 0 0 0 0 0 0 0 0 0 0 0 0 0
8.0508 0.0030421 -0.0010515 0.00365 0.0016844 0 0.003629 -0.0028199 0.0032188 -0.0022618 0.0041243 0.010274 -0.018296 0 0 0 0 0 0 0 0 0 0 0 0 0 0 0 0 0
8.0547 0.0023512 -1.2969e-05 0.0043953 0.002015 0 0.0043282 -0.0027207 0.00723 -0.0049699 0.0068117 0.01447 -0.0079837 0 0 0 0 0 0 0 0 0 0 0 0 0 0 0 0 0
8.0586 0.0015831 0.0017534 0.0043712 0.0015165 0 0.0038282 -0.0028725 0.010702 -0.0070396 0.008458 0.016511 -0.01342 0 0 0 0 0 0 0 0 0 0 0 0 0 0 0 0 0
8.0625 0.00094479 0.0026357 0.0038183 0.00067323 0 0.0020971 -0.0044885 0.01205 -0.008893 0.0081003 0.015086 -0.022228 0 0 0 0 0 0 0 0 0 0 0 0 0 0 0 0 0
8.0664 0.00039038 0.0017229 0.0031179 6.7235e-05 0 -0.00020332 -0.0071923 0.010373 -0.01035 0.0058171 0.010481 -0.019415 0 0 0 0 0 0 0 0 0 0 0 0 0 0 0 0 0
8.0703 -0.00022308 -0.00039067 0.0023047 -7.8631e-05 0 -0.0021566 -0.0090809 0.0061866 -0.010516 0.0026703 0.0044976 -0.0025167 0 0 0 0 0 0 0 0 0 0 0 0 0 0 0 0 0
8.0742 -0.00095163 -0.002116 0.0010731 6.7593e-05 0 -0.0030725 -0.0081862 0.0011678 -0.00833 -0.00014113 -0.0009274 0.017268 0 0 0 0 0 0 0 0 0 0 0 0 0 0 0 0 0
8.0781 -0.0017054 -0.0022326 -0.00069497 0.00025919 0 -0.0027189 -0.0041411 -0.0029329 -0.0034562 -0.0021154 -0.0050819 0.027458 0 0 0 0 0 0 0 0 0 0 0 0 0 0 0 0 0
8.082 -0.0023113 -0.00087213 -0.0024728 0.0004461 0 -0.0012912 0.0013861 -0.005328 0.0031655 -0.00354 -0.0085524 0.025986 0 0 0 0 0 0 0 0 0 0 0 0 0 0 0 0 0
8.0859 -0.0025905 0.00072927 -0.0032955 0.00073806 0 0.00071806 0.0058542 -0.0063717 0.0095994 -0.0048698 -0.012042 0.020287 0 0 0 0 0 0 0 0 0 0 0 0 0 0 0 0 0
8.0898 -0.0023927 0.0014081 -0.0025506 0.00114 0 0.0026397 0.0075965 -0.0068606 0.013883 -0.0060821 -0.01517 0.016542 0 0 0 0 0 0 0 0 0 0 0 0 0 0 0 0 0
8.0938 -0.0016267 0.0010544 -0.00062358 0.0013837 0 0.0037817 0.0067151 -0.0071806 0.014993 -0.0066267 -0.016475 0.012499 0 0 0 0 0 0 0 0 0 0 0 0 0 0 0 0 0
8.0977 -0.0003434 0.00052525 0.0012715 0.0010758 0 0.0036823 0.0045461 -0.007046 0.013149 -0.0059382 -0.014607 0.0023898 0 0 0 0 0 0 0 0 0 0 0 0 0 0 0 0 0
8.1016 0.0011765 0.00066752 0.0019918 5.563e-05 0 0.002376 0.0023833 -0.0059294 0.0093327 -0.0039534 -0.0095813 -0.012226 0 0 0 0 0 0 0 0 0 0 0 0 0 0 0 0 0
8.1055 0.0024581 0.001444 0.0013121 -0.0013685 0 0.00044333 0.00063676 -0.0036459 0.0045368 -0.0011774 -0.0029014 -0.019554 0 0 0 0 0 0 0 0 0 0 0 0 0 0 0 0 0
8.1094 0.0030498 0.0019897 -1.3567e-05 -0.0025456 0 -0.0012885 -0.0010191 -0.0005371 -0.00064332 0.001647 0.0034817 -0.0081889 0 0 0 0 0 0 0 0 0 0 0 0 0 0 0 0 0
8.1133 0.002803 0.0014898 -0.00095702 -0.0028987 0 -0.002229 -0.0029313 0.0027897 -0.0058648 0.0038878 0.0083662 0.018865 0 0 0 0 0 0 0 0 0 0 0 0 0 0 0 0 0
8.1172 0.0019829 3.5974e-06 -0.00099304 -0.0023094 0 -0.0023149 -0.0049838 0.0057678 -0.010643 0.0051595 0.011603 0.042642 0 0 0 0 0 0 0 0 0 0 0 0 0 0 0 0 0
8.1211 0.0010869 -0.001542 -0.00029437 -0.0011792 0 -0.0018627 -0.0066824 0.0079103 -0.014175 0.0053512 0.013435 0.043448 0 0 0 0 0 0 0 0 0 0 0 0 0 0 0 0 0
8.125 0.00049219 -0.0021462 0.00064649 -0.00014002 0 -0.0011465 -0.0075109 0.0087081 -0.015571 0.0046989 0.013731 0.019521 0 0 0 0 0 0 0 0 0 0 0 0 0 0 0 0 0
8.1289 0.00021306 -0.0015571 0.0014252 0.0003508 0 -0.00014476 -0.0071273 0.0077375 -0.014292 0.0037929 0.011955 -0.0094985 0 0 0 0 0 0 0 0 0 0 0 0 0 0 0 0 0
8.1328 -3.5753e-05 -0.00040726 0.0017568 0.00024208 0 0.0012647 -0.0053642 0.0050456 -0.010459 0.0032644 0.0078469 -0.019171 0 0 0 0 0 0 0 0 0 0 0 0 0 0 0 0 0
8.1367 -0.00053614 0.00038083 0.0013047 -0.0001699 0 0.0028701 -0.0023036 0.0014263 -0.0048529 0.003205 0.0020357 -0.002196 0 0 0 0 0 0 0 0 0 0 0 0 0 0 0 0 0
8.1406 -0.0012897 0.00032778 -0.00022249 -0.00049148 0 0.0039793 0.0014826 -0.0018586 0.0013313 0.0028506 -0.004113 0.025017 0 0 0 0 0 0 0 0 0 0 0 0 0 0 0 0 0
8.1445 -0.0019922 -0.00034311 -0.0026136 -0.00047775 0 0.0038528 0.0048587 -0.0038505 0.0068256 0.0010666 -0.009264 0.037584 0 0 0 0 0 0 0 0 0 0 0 0 0 0 0 0 0
8.1484 -0.0022565 -0.0010231 -0.0048606 -0.00014313 0 0.0023974 0.0065854 -0.0045221 0.010632 -0.0025196 -0.012741 0.024907 0 0 0 0 0 0 0 0 0 0 0 0 0 0 0 0 0
8.1523 -0.0018802 -0.0012224 -0.0056119 0.00027583 0 0.00042816 0.0061474 -0.0046425 0.012289 -0.0067072 -0.014448 -0.00035003 0 0 0 0 0 0 0 0 0 0 0 0 0 0 0 0 0
8.1563 -0.00095507 -0.00082895 -0.0042388 0.00045054 0 -0.00087537 0.0042327 -0.0049396 0.011959 -0.0091864 -0.014319 -0.014929 0 0 0 0 0 0 0 0 0 0 0 0 0 0 0 0 0
8.1602 0.00022252 -3.188e-05 -0.0015796 0.00012955 0 -0.00091932 0.002271 -0.0053232 0.010232 -0.0081898 -0.01201 -0.0066427 0 0 0 0 0 0 0 0 0 0 0 0 0 0 0 0 0
8.1641 0.0013229 0.00087146 0.00051495 -0.00070102 0 -0.00018403 0.0012806 -0.0049296 0.007705 -0.00403 -0.0072777 0.015419 0 0 0 0 0 0 0 0 0 0 0 0 0 0 0 0 0
8.168 0.0021028 0.0015737 0.00065723 -0.0017408 0 0.00025255 0.0010116 -0.0029758 0.004616 0.00091046 -0.00065976 0.030773 0 0 0 0 0 0 0 0 0 0 0 0 0 0 0 0 0
8.1719 0.0024401 0.0017755 -0.0008428 -0.0024704 0 -0.00025762 0.0002107 0.00038173 0.00084669 0.0039175 0.0063217 0.026947 0 0 0 0 0 0 0 0 0 0 0 0 0 0 0 0 0
8.1758 0.0023303 0.001266 -0.0022044 -0.0024319 0 -0.0013419 -0.0021724 0.0040165 -0.0036777 0.0040116 0.01182 0.0098663 0 0 0 0 0 0 0 0 0 0 0 0 0 0 0 0 0
8.1797 0.0018813 9.2242e-05 -0.0017957 -0.001552 0 -0.0020477 -0.0059163 0.0066637 -0.008521 0.0025459 0.014701 -0.0034487 0 0 0 0 0 0 0 0 0 0 0 0 0 0 0 0 0
8.1836 0.0012821 -0.0013481 0.00029158 -0.00026517 0 -0.0018807 -0.0095556 0.0078174 -0.012646 0.0018033 0.015056 -0.0015128 0 0 0 0 0 0 0 0 0 0 0 0 0 0 0 0 0
8.1875 0.00071162 -0.0024619 0.0022187 0.00071988 0 -0.0013654 -0.01144 0.0078571 -0.014844 0.0028709 0.013746 0.011682 0 0 0 0 0 0 0 0 0 0 0 0 0 0 0 0 0
8.1914 0.00022643 -0.0028103 0.0020291 0.00090108 0 -0.0014981 -0.010827 0.0073606 -0.014363 0.0047121 0.011431 0.021597 0 0 0 0 0 0 0 0 0 0 0 0 0 0 0 0 0
8.1953 -0.00027447 -0.0023822 -0.00055091 0.00036353 0 -0.002604 -0.0081048 0.0063757 -0.011256 0.0052266 0.0080193 0.016878 0 0 0 0 0 0 0 0 0 0 0 0 0 0 0 0 0
8.1992 -0.00094146 -0.0015536 -0.0038298 -0.00026562 0 -0.0037998 -0.0041539 0.0044284 -0.0062352 0.003232 0.0030381 -0.0011004 0 0 0 0 0 0 0 0 0 0 0 0 0 0 0 0 0
8.2031 -0.0017854 -0.00076716 -0.0056576 -0.0002978 0 -0.0037289 0.0003083 0.0012494 -0.00025924 -0.00049287 -0.0034395 -0.020216 0 0 0 0 0 0 0 0 0 0 0 0 0 0 0 0 0
8.207 -0.0025676 -0.00021648 -0.0052915 0.00046153 0 -0.0019456 0.0047437 -0.0025803 0.0057332 -0.0039926 -0.010234 -0.027575 0 0 0 0 0 0 0 0 0 0 0 0 0 0 0 0 0
8.2109 -0.0028907 0.00020598 -0.0038704 0.0015383 0 0.00043544 0.0083641 -0.0058076 0.010815 -0.0058731 -0.015444 -0.018304 0 0 0 0 0 0 0 0 0 0 0 0 0 0 0 0 0
8.2148 -0.0024519 0.00069432 -0.0031231 0.0021586 0 0.0015875 0.010035 -0.0074082 0.014018 -0.0062924 -0.017499 0.0026779 0 0 0 0 0 0 0 0 0 0 0 0 0 0 0 0 0
8.2188 -0.001278 0.0012823 -0.0036428 0.0018679 0 0.00061752 0.0089159 -0.0073441 0.014548 -0.0063579 -0.016055 0.024907 0 0 0 0 0 0 0 0 0 0 0 0 0 0 0 0 0
8.2227 0.00024357 0.0017904 -0.004423 0.0008912 0 -0.001558 0.0053265 -0.0064208 0.012222 -0.0066952 -0.012043 0.038173 0 0 0 0 0 0 0 0 0 0 0 0 0 0 0 0 0
8.2266 0.0015686 0.0019795 -0.0040258 -6.0618e-05 0 -0.0030125 0.00086826 -0.0053845 0.0077403 -0.0067104 -0.0069271 0.036816 0 0 0 0 0 0 0 0 0 0 0 0 0 0 0 0 0
8.2305 0.0022963 0.0017344 -0.0021155 -0.00035761 0 -0.0025814 -0.0025428 -0.004173 0.0024162 -0.0052721 -0.0018306 0.02192 0 0 0 0 0 0 0 0 0 0 0 0 0 0 0 0 0
8.2344 0.0023606 0.0011153 0.0002265 9.3292e-05 0 -0.00091428 -0.0040143 -0.0020948 -0.0025301 -0.0020544 0.0028391 0.0010611 0 0 0 0 0 0 0 0 0 0 0 0 0 0 0 0 0
8.2383 0.0019994 0.00028021 0.0016776 0.0008645 0 0.00022778 -0.0042037 0.0012269 -0.0065636 0.0018669 0.0071148 -0.01532 0 0 0 0 0 0 0 0 0 0 0 0 0 0 0 0 0
8.2422 0.0015466 -0.00059609 0.0020572 0.001427 0 -0.00024132 -0.0045377 0.005101 -0.0098107 0.0047858 0.010925 -0.020302 0 0 0 0 0 0 0 0 0 0 0 0 0 0 0 0 0
8.2461 0.0012037 -0.0013251 0.0024325 0.0015691 0 -0.0016164 -0.0058192 0.0080129 -0.012459 0.0057474 0.013778 -0.015588 0 0 0 0 0 0 0 0 0 0 0 0 0 0 0 0 0
8.25 0.00093811 -0.0016858 0.0038179 0.0014658 0 -0.0020774 -0.0074609 0.0087079 -0.014162 0.0051993 0.014893 -0.010368 0 0 0 0 0 0 0 0 0 0 0 0 0 0 0 0 0
8.2539 0.00055725 -0.0014924 0.0058386 0.0014079 0 -0.00052595 -0.0079799 0.007133 -0.014038 0.004337 0.013634 -0.013413 0 0 0 0 0 0 0 0 0 0 0 0 0 0 0 0 0
8.2578 -0.00010847 -0.00075358 0.0068197 0.0015059 0 0.0022108 -0.0062469 0.0043786 -0.011306 0.0038529 0.009928 -0.024557 0 0 0 0 0 0 0 0 0 0 0 0 0 0 0 0 0
8.2617 -0.0010436 0.00022115 0.0053227 0.0016483 0 0.004008 -0.0023889 0.0017112 -0.0060365 0.003325 0.0044056 -0.033703 0 0 0 0 0 0 0 0 0 0 0 0 0 0 0 0 0
8.2656 -0.0020105 0.00092822 0.0016566 0.0016961 0 0.0033385 0.002323 -0.00037746 0.0006385 0.0017859 -0.0017788 -0.029301 0 0 0 0 0 0 0 0 0 0 0 0 0 0 0 0 0
8.2695 -0.002659 0.00098308 -0.0021405 0.0016564 0 0.00065625 0.0063391 -0.0022527 0.0070165 -0.0011508 -0.0073451 -0.0091093 0 0 0 0 0 0 0 0 0 0 0 0 0 0 0 0 0
8.2734 -0.0027105 0.00042227 -0.003882 0.0016358 0 -0.0020077 0.0086606 -0.0043838 0.01163 -0.0047108 -0.011301 0.016891 0 0 0 0 0 0 0 0 0 0 0 0 0 0 0 0 0
8.2773 -0.0021042 -0.0002699 -0.0029144 0.0016459 0 -0.0028058 0.0091022 -0.0065822 0.013793 -0.007437 -0.013176 0.034601 0 0 0 0 0 0 0 0 0 0 0 0 0 0 0 0 0
8.2813 -0.0010225 -0.00048395 -0.00039641 0.0015134 0 -0.0015405 0.008063 -0.0080017 0.013605 -0.0082286 -0.012971 0.037472 0 0 0 0 0 0 0 0 0 0 0 0 0 0 0 0 0
8.2852 0.00020678 5.5185e-05 0.0019264 0.0010325 0 0.00042787 0.006183 -0.0078599 0.011596 -0.0070137 -0.010922 0.030718 0 0 0 0 0 0 0 0 0 0 0 0 0 0 0 0 0
8.2891 0.0012588 0.0010459 0.0031592 0.000218 0 0.0015567 0.0040965 -0.0061263 0.0083451 -0.0045825 -0.0072753 0.024354 0 0 0 0 0 0 0 0 0 0 0 0 0 0 0 0 0
8.293 0.0019268 0.0017995 0.0035936 -0.00061785 0 0.0013827 0.0022291 -0.0034978 0.0043037 -0.0018989 -0.0022906 0.022477 0 0 0 0 0 0 0 0 0 0 0 0 0 0 0 0 0
8.2969 0.0021608 0.0017458 0.0038832 -0.0010834 0 0.00057608 0.0006079 -0.00074521 -0.00021548 0.00044467 0.0035435 0.019752 0 0 0 0 0 0 0 0 0 0 0 0 0 0 0 0 0
8.3008 0.0020385 0.00087689 0.0041624 -0.001033 0 -6.6412e-06 -0.0011301 0.0018532 -0.0049635 0.0022804 0.0093283 0.008459 0 0 0 0 0 0 0 0 0 0 0 0 0 0 0 0 0
8.3047 0.0016994 -0.00022676 0.0040818 -0.00068942 0 -0.00015833 -0.0033563 0.0044082 -0.009628 0.0036064 0.013876 -0.01158 0 0 0 0 0 0 0 0 0 0 0 0 0 0 0 0 0
8.3086 0.0012669 -0.00082822 0.0035666 -0.00043888 0 -0.00025508 -0.0058835 0.0068078 -0.013662 0.0043872 0.016161 -0.030855 0 0 0 0 0 0 0 0 0 0 0 0 0 0 0 0 0
8.3125 0.00078198 -0.00059577 0.0032293 -0.00049439 0 -0.00057138 -0.0077523 0.0083277 -0.016188 0.0045635 0.015799 -0.038282 0 0 0 0 0 0 0 0 0 0 0 0 0 0 0 0 0
8.3164 0.0001855 0.00015701 0.0037768 -0.00074114 0 -0.0008779 -0.0077435 0.0079909 -0.016184 0.0041304 0.013182 -0.031352 0 0 0 0 0 0 0 0 0 0 0 0 0 0 0 0 0
8.3203 -0.00061496 0.00075794 0.0049765 -0.00089155 0 -0.00078176 -0.0053356 0.0054213 -0.013024 0.0031335 0.0091366 -0.017955 0 0 0 0 0 0 0 0 0 0 0 0 0 0 0 0 0
8.3242 -0.0016111 0.00075854 0.0054177 -0.00077495 0 -0.00034606 -0.001297 0.0013729 -0.0070801 0.0016215 0.0044028 -0.0082713 0 0 0 0 0 0 0 0 0 0 0 0 0 0 0 0 0
8.3281 -0.0025889 0.00031616 0.0035987 -0.00047916 0 -0.00018361 0.0026926 -0.0026416 0.00010138 -0.00031102 -0.00062657 -0.0053543 0 0 0 0 0 0 0 0 0 0 0 0 0 0 0 0 0
8.332 -0.00317 3.3567e-05 -0.00053695 -0.00023731 0 -0.00082604 0.0051612 -0.0053657 0.0063679 -0.0023921 -0.0056953 -0.0040812 0 0 0 0 0 0 0 0 0 0 0 0 0 0 0 0 0
8.3359 -0.0030224 0.00038192 -0.005123 -0.00021119 0 -0.002024 0.0057837 -0.0065816 0.010039 -0.0041343 -0.010256 0.0010873 0 0 0 0 0 0 0 0 0 0 0 0 0 0 0 0 0
8.3398 -0.0021075 0.0012181 -0.0075789 -0.00039175 0 -0.0027754 0.0053634 -0.0069865 0.010777 -0.0050239 -0.013309 0.0086158 0 0 0 0 0 0 0 0 0 0 0 0 0 0 0 0 0
8.3438 -0.0007556 0.0018503 -0.0065481 -0.00067201 0 -0.0021394 0.0049436 -0.0073165 0.0096041 -0.0048201 -0.013772 0.011306 0 0 0 0 0 0 0 0 0 0 0 0 0 0 0 0 0
8.3477 0.0005275 0.0016266 -0.0028855 -0.00095543 0 -7.7132e-05 0.0048865 -0.0075505 0.0079957 -0.0036845 -0.01116 0.0052205 0 0 0 0 0 0 0 0 0 0 0 0 0 0 0 0 0
8.3516 0.0013927 0.0005357 0.0011269 -0.001162 0 0.002473 0.0046978 -0.0069133 0.0067376 -0.0020074 -0.0060392 -0.0040332 0 0 0 0 0 0 0 0 0 0 0 0 0 0 0 0 0
8.3555 0.0018475 -0.0007283 0.0035565 -0.0011654 0 0.0043077 0.0036188 -0.0046398 0.0053998 -0.00011245 0.00016075 -0.0055883 0 0 0 0 0 0 0 0 0 0 0 0 0 0 0 0 0
8.3594 0.0021488 -0.0013166 0.0040131 -0.00081324 0 0.0047562 0.0013403 -0.00077856 0.0028487 0.0018512 0.005856 0.0052484 0 0 0 0 0 0 0 0 0 0 0 0 0 0 0 0 0
8.3633 0.0024821 -0.00091174 0.0033878 -8.4726e-05 0 0.0039018 -0.0017769 0.0036696 -0.0016066 0.0037448 0.010038 0.02036 0 0 0 0 0 0 0 0 0 0 0 0 0 0 0 0 0
8.3672 0.0027266 5.3878e-05 0.0026812 0.00076785 0 0.0022473 -0.0049996 0.0073472 -0.0073367 0.0052476 0.012515 0.025101 0 0 0 0 0 0 0 0 0 0 0 0 0 0 0 0 0
8.3711 0.0025338 0.00081808 0.002165 0.0013072 0 0.00034861 -0.0076043 0.0093052 -0.01249 0.005931 0.013572 0.012588 0 0 0 0 0 0 0 0 0 0 0 0 0 0 0 0 0
8.375 0.001658 0.00093441 0.0015378 0.0012373 0 -0.0012415 -0.009011 0.0093313 -0.015028 0.0055822 0.013428 -0.0079336 0 0 0 0 0 0 0 0 0 0 0 0 0 0 0 0 0
8.3789 0.00023672 0.00055461 0.00061124 0.00069877 0 -0.0019345 -0.0087709 0.0077319 -0.013939 0.0044341 0.011955 -0.017972 0 0 0 0 0 0 0 0 0 0 0 0 0 0 0 0 0
8.3828 -0.0012409 0.00014886 -0.00037625 0.00022295 0 -0.0013555 -0.0066893 0.004953 -0.0097597 0.0030026 0.0088514 -0.0066225 0 0 0 0 0 0 0 0 0 0 0 0 0 0 0 0 0
8.3867 -0.002253 1.8137e-05 -0.0011238 0.00032347 0 0.00019391 -0.0030933 0.0014501 -0.0040521 0.0016442 0.0040712 0.018179 0 0 0 0 0 0 0 0 0 0 0 0 0 0 0 0 0
8.3906 -0.0025651 0.00011107 -0.0017481 0.0010596 0 0.0016383 0.0010931 -0.0021896 0.0016631 0.00028109 -0.0018877 0.035133 0 0 0 0 0 0 0 0 0 0 0 0 0 0 0 0 0
8.3945 -0.0022879 0.00027629 -0.0026933 0.0019637 0 0.0017934 0.0047261 -0.0052097 0.0066648 -0.0013947 -0.0080366 0.027589 0 0 0 0 0 0 0 0 0 0 0 0 0 0 0 0 0
8.3984 -0.0016729 0.00058307 -0.0041099 0.0024068 0 0.00037942 0.0070576 -0.0069639 0.010918 -0.0034171 -0.01321 -0.0018732 0 0 0 0 0 0 0 0 0 0 0 0 0 0 0 0 0
8.4023 -0.00088804 0.0012748 -0.0054402 0.0020801 0 -0.0015963 0.0080433 -0.0073214 0.014327 -0.0052654 -0.016392 -0.033297 0 0 0 0 0 0 0 0 0 0 0 0 0 0 0 0 0
8.4063 1.1032e-05 0.0023655 -0.0057867 0.0011828 0 -0.0026196 0.0080595 -0.0067531 0.01617 -0.0061308 -0.016896 -0.045805 0 0 0 0 0 0 0 0 0 0 0 0 0 0 0 0 0
8.4102 0.00094379 0.00336 -0.0047633 0.000205 0 -0.0019993 0.0073547 -0.0058957 0.015362 -0.0055077 -0.014453 -0.034019 0 0 0 0 0 0 0 0 0 0 0 0 0 0 0 0 0
8.4141 0.0017207 0.0035253 -0.0029226 -0.00043763 0 -0.00046712 0.0058519 -0.0049248 0.011413 -0.003554 -0.0093154 -0.010651 0 0 0 0 0 0 0 0 0 0 0 0 0 0 0 0 0
8.418 0.0021551 0.0025595 -0.0012426 -0.00058375 0 0.00060357 0.003511 -0.0033486 0.0051923 -0.00090433 -0.0023713 0.0056599 0 0 0 0 0 0 0 0 0 0 0 0 0 0 0 0 0
8.4219 0.0022581 0.00099988 -0.00016479 -0.00024955 0 0.00061853 0.00078304 -0.00051365 -0.0013044 0.001826 0.0049113 0.005553 0 0 0 0 0 0 0 0 0 0 0 0 0 0 0 0 0
8.4258 0.0022638 -0.00013141 0.00078729 0.00049616 0 0.0003513 -0.0014801 0.003558 -0.0061714 0.0043274 0.010877 -0.0057369 0 0 0 0 0 0 0 0 0 0 0 0 0 0 0 0 0
8.4297 0.0023887 -0.0002099 0.0023524 0.001508 0 0.0010218 -0.0026952 0.0077709 -0.0087991 0.0064415 0.014312 -0.015769 0 0 0 0 0 0 0 0 0 0 0 0 0 0 0 0 0
8.4336 0.0025363 0.00040925 0.004494 0.0024584 0 0.0027757 -0.0030979 0.010461 -0.0099892 0.0078516 0.014932 -0.016656 0 0 0 0 0 0 0 0 0 0 0 0 0 0 0 0 0
8.4375 0.0022803 0.00072664 0.0061095 0.0028933 0 0.0042126 -0.0034697 0.010487 -0.010826 0.0080757 0.013342 -0.010534 0 0 0 0 0 0 0 0 0 0 0 0 0 0 0 0 0
8.4414 0.0012233 8.8744e-05 0.0058984 0.0025327 0 0.0036263 -0.0041891 0.0080369 -0.011332 0.0068472 0.010449 -0.0053449 0 0 0 0 0 0 0 0 0 0 0 0 0 0 0 0 0
8.4453 -0.00055783 -0.0011228 0.0035954 0.0015682 0 0.00082883 -0.0045823 0.0044641 -0.010225 0.0044706 0.0067605 -0.0065113 0 0 0 0 0 0 0 0 0 0 0 0 0 0 0 0 0
8.4492 -0.0024153 -0.0018234 0.00034837 0.00060067 0 -0.0023203 -0.003397 0.0012758 -0.0061488 0.0017014 0.0021693 -0.012555 0 0 0 0 0 0 0 0 0 0 0 0 0 0 0 0 0
8.4531 -0.0035321 -0.0013068 -0.0021688 0.00016888 0 -0.0033886 -0.00010438 -0.00088976 0.00069702 -0.00080754 -0.0035532 -0.017625 0 0 0 0 0 0 0 0 0 0 0 0 0 0 0 0 0
8.457 -0.0035084 -1.4697e-05 -0.0030689 0.00027184 0 -0.0015546 0.0042347 -0.002467 0.0080974 -0.0029471 -0.0099512 -0.017213 0 0 0 0 0 0 0 0 0 0 0 0 0 0 0 0 0
8.4609 -0.0026211 0.00081743 -0.0027522 0.0003714 0 0.001599 0.0075378 -0.0042347 0.013144 -0.0050043 -0.01552 -0.011303 0 0 0 0 0 0 0 0 0 0 0 0 0 0 0 0 0
8.4648 -0.0015294 0.00035847 -0.002205 -6.657e-05 0 0.0035036 0.0083345 -0.0063415 0.014304 -0.0070579 -0.01826 -0.0028671 0 0 0 0 0 0 0 0 0 0 0 0 0 0 0 0 0
8.4688 -0.00070572 -0.00093833 -0.0019154 -0.00099424 0 0.0029047 0.0069611 -0.0079606 0.012417 -0.0085716 -0.016866 0.0055982 0 0 0 0 0 0 0 0 0 0 0 0 0 0 0 0 0
8.4727 -0.00011681 -0.0016902 -0.001542 -0.0017657 0 0.00084306 0.0051244 -0.0078767 0.009696 -0.0086807 -0.011685 0.013546 0 0 0 0 0 0 0 0 0 0 0 0 0 0 0 0 0
8.4766 0.00057817 -0.00090843 -0.00059464 -0.0017557 0 -0.00057065 0.0041943 -0.0055033 0.007631 -0.006963 -0.0046431 0.020794 0 0 0 0 0 0 0 0 0 0 0 0 0 0 0 0 0
8.4805 0.001548 0.00095774 0.00072769 -0.0010296 0 -0.00029206 0.0038698 -0.0014753 0.0057295 -0.0039396 0.0018757 0.025415 0 0 0 0 0 0 0 0 0 0 0 0 0 0 0 0 0
8.4844 0.0025239 0.0023024 0.0015517 -0.0003674 0 0.00076729 0.0025549 0.0026655 0.0022781 -0.0007702 0.0063929 0.024176 0 0 0 0 0 0 0 0 0 0 0 0 0 0 0 0 0
8.4883 0.0030095 0.0017735 0.0012481 -0.00055069 0 0.00092563 -0.00087761 0.0054314 -0.003598 0.0016069 0.0089342 0.01575 0 0 0 0 0 0 0 0 0 0 0 0 0 0 0 0 0
8.4922 0.0027408 -0.00047111 0.00025436 -0.0015679 0 -0.00032068 -0.0056492 0.0062528 -0.010547 0.0030818 0.010476 0.0035945 0 0 0 0 0 0 0 0 0 0 0 0 0 0 0 0 0
8.4961 0.0019287 -0.0028294 -0.00018012 -0.0025351 0 -0.0016598 -0.0094063 0.0056435 -0.01565 0.0041653 0.011778 -0.0049938 0 0 0 0 0 0 0 0 0 0 0 0 0 0 0 0 0
8.5 0.0010463 -0.0035888 0.00079178 -0.0024683 0 -0.0013221 -0.010065 0.004637 -0.016589 0.0052184 0.012596 -0.003956 0 0 0 0 0 0 0 0 0 0 0 0 0 0 0 0 0
8.5039 0.00038744 -0.0023166 0.0026198 -0.0012089 0 0.00097458 -0.0074676 0.003984 -0.013379 0.0059299 0.011879 0.0060594 0 0 0 0 0 0 0 0 0 0 0 0 0 0 0 0 0
8.5078 -0.0001498 -8.9514e-05 0.0036471 0.00038347 0 0.0035368 -0.0033544 0.0036831 -0.0081309 0.0055822 0.0087287 0.01683 0 0 0 0 0 0 0 0 0 0 0 0 0 0 0 0 0
8.5117 -0.00084545 0.0015427 0.0025313 0.0011764 0 0.0042275 0.00021457 0.0030956 -0.0031557 0.0038335 0.0032596 0.018095 0 0 0 0 0 0 0 0 0 0 0 0 0 0 0 0 0
8.5156 -0.0017456 0.0018325 -0.00048672 0.00075892 0 0.0025161 0.0024359 0.0014793 0.00079593 0.0012169 -0.0032971 0.0058481 0 0 0 0 0 0 0 0 0 0 0 0 0 0 0 0 0
8.5195 -0.0024976 0.0012209 -0.0036554 -0.00024561 0 3.0471e-07 0.0039318 -0.0014393 0.0045828 -0.0011637 -0.0092588 -0.013417 0 0 0 0 0 0 0 0 0 0 0 0 0 0 0 0 0
8.5234 -0.0026196 0.00065052 -0.0050812 -0.00082168 0 -0.001114 0.0055805 -0.0051779 0.0091483 -0.002463 -0.013322 -0.02685 0 0 0 0 0 0 0 0 0 0 0 0 0 0 0 0 0
8.5273 -0.0019461 0.00061621 -0.0041713 -0.00051796 0 -6.4283e-05 0.0073403 -0.0086207 0.014019 -0.0026698 -0.014946 -0.025336 0 0 0 0 0 0 0 0 0 0 0 0 0 0 0 0 0
8.5313 -0.00080535 0.00087272 -0.0019197 0.00019892 0 0.0018797 0.0082377 -0.010477 0.017301 -0.0024212 -0.014178 -0.01141 0 0 0 0 0 0 0 0 0 0 0 0 0 0 0 0 0
8.5352 0.00024999 0.00093361 8.7653e-05 0.00049571 0 0.0027769 0.007382 -0.009867 0.017143 -0.0022877 -0.011281 0.0022483 0 0 0 0 0 0 0 0 0 0 0 0 0 0 0 0 0
8.5391 0.00089701 0.00069666 0.00095832 4.3691e-05 0 0.001891 0.0048507 -0.0067621 0.013238 -0.0022246 -0.0065875 0.0033394 0 0 0 0 0 0 0 0 0 0 0 0 0 0 0 0 0
8.543 0.0012432 0.00051237 0.00096562 -0.00066046 0 0.00023895 0.0015547 -0.0020503 0.0070172 -0.0016598 -0.00063678 -0.0092567 0 0 0 0 0 0 0 0 0 0 0 0 0 0 0 0 0
8.5469 0.0015964 0.00070295 0.00098497 -0.00081643 0 -0.00059516 -0.0016347 0.002841 0.00050678 -6.2677e-05 0.0056669 -0.02423 0 0 0 0 0 0 0 0 0 0 0 0 0 0 0 0 0
8.5508 0.0020588 0.0011431 0.0015951 -0.00013345 0 -5.1937e-05 -0.004462 0.0065836 -0.0049707 0.0025537 0.011177 -0.027946 0 0 0 0 0 0 0 0 0 0 0 0 0 0 0 0 0
8.5547 0.0023639 0.0013961 0.0026738 0.00088646 0 0.001021 -0.0069723 0.0084925 -0.0091018 0.0055776 0.01488 -0.017117 0 0 0 0 0 0 0 0 0 0 0 0 0 0 0 0 0
8.5586 0.0021218 0.0012377 0.0036797 0.0014653 0 0.0014536 -0.0087984 0.0086697 -0.011902 0.0081205 0.016237 -0.0020935 0 0 0 0 0 0 0 0 0 0 0 0 0 0 0 0 0
8.5625 0.0012233 0.00095123 0.0041608 0.0013328 0 0.0010492 -0.0090333 0.0077073 -0.013024 0.0093898 0.015248 0.0030143 0 0 0 0 0 0 0 0 0 0 0 0 0 0 0 0 0
8.5664 -3.5703e-06 0.0010319 0.0039794 0.00099101 0 0.00071463 -0.0070119 0.0061962 -0.0119 0.008911 0.01225 -0.0054497 0 0 0 0 0 0 0 0 0 0 0 0 0 0 0 0 0
8.5703 -0.0010427 0.0016076 0.0031944 0.0011967 0 0.0013569 -0.0032273 0.0043864 -0.0085031 0.0066384 0.0077026 -0.015989 0 0 0 0 0 0 0 0 0 0 0 0 0 0 0 0 0
8.5742 -0.0016022 0.002218 0.0019091 0.0021738 0 0.0027758 0.00068741 0.0021858 -0.0038155 0.0030307 0.0021399 -0.012316 0 0 0 0 0 0 0 0 0 0 0 0 0 0 0 0 0
8.5781 -0.0017987 0.002231 0.00030253 0.0033212 0 0.0037392 0.0031021 -0.00057792 0.00065706 -0.0009883 -0.0037462 0.010233 0 0 0 0 0 0 0 0 0 0 0 0 0 0 0 0 0
8.582 -0.0019516 0.0014891 -0.0012757 0.0037005 0 0.0031579 0.0036684 -0.0038596 0.0039207 -0.0043263 -0.009094 0.038072 0 0 0 0 0 0 0 0 0 0 0 0 0 0 0 0 0
8.5859 -0.0022054 0.00051891 -0.0023907 0.0028536 0 0.001158 0.0035049 -0.0072525 0.0060747 -0.0062125 -0.013039 0.050011 0 0 0 0 0 0 0 0 0 0 0 0 0 0 0 0 0
8.5898 -0.0023502 7.433e-05 -0.0027928 0.0012118 0 -0.00099959 0.0040578 -0.010045 0.0078539 -0.0065479 -0.014965 0.036221 0 0 0 0 0 0 0 0 0 0 0 0 0 0 0 0 0
8.5938 -0.0020051 0.00046201 -0.0025967 -0.00024419 0 -0.0020164 0.0056695 -0.011431 0.0095864 -0.0058091 -0.014637 0.0078012 0 0 0 0 0 0 0 0 0 0 0 0 0 0 0 0 0
8.5977 -0.00097912 0.0013062 -0.0021383 -0.00074534 0 -0.0015813 0.0071778 -0.010798 0.010603 -0.0045723 -0.012141 -0.012704 0 0 0 0 0 0 0 0 0 0 0 0 0 0 0 0 0
8.6016 0.00052564 0.001944 -0.0016261 -0.00026455 0 -0.00043259 0.0069022 -0.0080264 0.0096862 -0.0030925 -0.0077404 -0.011546 0 0 0 0 0 0 0 0 0 0 0 0 0 0 0 0 0
8.6055 0.0020351 0.0020075 -0.00094596 0.00056975 0 0.00042497 0.0041058 -0.0036562 0.0061488 -0.0013178 -0.0018478 0.0041406 0 0 0 0 0 0 0 0 0 0 0 0 0 0 0 0 0
8.6094 0.0031111 0.0016121 0.00017114 0.0010188 0 0.00049771 -0.00035184 0.0012051 0.00054287 0.00074106 0.0048614 0.013959 0 0 0 0 0 0 0 0 0 0 0 0 0 0 0 0 0
8.6133 0.0035666 0.0010399 0.0017985 0.00075366 0 -5.6205e-05 -0.0046569 0.0052906 -0.0055902 0.0027444 0.011345 0.0043151 0 0 0 0 0 0 0 0 0 0 0 0 0 0 0 0 0
8.6172 0.0034416 0.00035338 0.0036429 -1.5312e-05 0 -0.00079975 -0.0073156 0.0077095 -0.010643 0.0041939 0.016311 -0.018336 0 0 0 0 0 0 0 0 0 0 0 0 0 0 0 0 0
8.6211 0.0028388 -0.00059561 0.0052045 -0.00079472 0 -0.0013638 -0.0079674 0.0082831 -0.013719 0.0048622 0.018596 -0.033787 0 0 0 0 0 0 0 0 0 0 0 0 0 0 0 0 0
8.625 0.001829 -0.0017936 0.0060609 -0.0011799 0 -0.0015029 -0.0072106 0.0074494 -0.014719 0.0049654 0.017611 -0.027674 0 0 0 0 0 0 0 0 0 0 0 0 0 0 0 0 0
8.6289 0.00051446 -0.0028122 0.0059914 -0.0010767 0 -0.0010714 -0.0058121 0.0058289 -0.013897 0.0048222 0.013583 -0.0053115 0 0 0 0 0 0 0 0 0 0 0 0 0 0 0 0 0
8.6328 -0.0008571 -0.0030509 0.0049173 -0.00068823 0 -0.00016515 -0.0040799 0.0038143 -0.011438 0.0043391 0.0074498 0.013434 0 0 0 0 0 0 0 0 0 0 0 0 0 0 0 0 0
8.6367 -0.0019032 -0.0022932 0.0028946 -0.00034364 0 0.00072793 -0.0018429 0.0015084 -0.0074397 0.0029488 0.00050298 0.012826 0 0 0 0 0 0 0 0 0 0 0 0 0 0 0 0 0
8.6406 -0.0022911 -0.0010008 0.00028775 -0.00029309 0 0.00094987 0.0011154 -0.0010067 -0.0021834 0.00020911 -0.0060179 -0.0048666 0 0 0 0 0 0 0 0 0 0 0 0 0 0 0 0 0
8.6445 -0.0019566 1.1132e-05 -0.0020937 -0.0005725 0 0.00028329 0.0046221 -0.0034064 0.0036707 -0.0034677 -0.011187 -0.023224 0 0 0 0 0 0 0 0 0 0 0 0 0 0 0 0 0
8.6484 -0.0011619 0.00024744 -0.0032499 -0.00099873 0 -0.00062138 0.0079984 -0.0051813 0.0091572 -0.0067499 -0.014465 -0.028377 0 0 0 0 0 0 0 0 0 0 0 0 0 0 0 0 0
8.6523 -0.00032766 -8.9839e-05 -0.0026384 -0.0012986 0 -0.00061033 0.01029 -0.00598 0.013272 -0.0082149 -0.015637 -0.021408 0 0 0 0 0 0 0 0 0 0 0 0 0 0 0 0 0
8.6563 0.00023922 -0.000382 -0.00069228 -0.0012942 0 0.00094656 0.010693 -0.0058732 0.015234 -0.0074045 -0.014712 -0.014698 0 0 0 0 0 0 0 0 0 0 0 0 0 0 0 0 0
8.6602 0.00051607 -0.00023675 0.0013787 -0.001012 0 0.0033953 0.0089748 -0.005226 0.014665 -0.0051262 -0.011846 -0.017339 0 0 0 0 0 0 0 0 0 0 0 0 0 0 0 0 0
8.6641 0.00072199 0.00015346 0.0024992 -0.00063206 0 0.0051587 0.0056865 -0.0042698 0.01169 -0.0026802 -0.0073184 -0.025511 0 0 0 0 0 0 0 0 0 0 0 0 0 0 0 0 0
8.668 0.0011156 0.00027383 0.0026017 -0.00032386 0 0.00504 0.0019648 -0.0028154 0.0069493 -0.00071691 -0.0015547 -0.027597 0 0 0 0 0 0 0 0 0 0 0 0 0 0 0 0 0
8.6719 0.0017888 -0.00013511 0.0026243 -0.00012311 0 0.0032953 -0.00105 -0.00046165 0.0014356 0.0011859 0.0048219 -0.017801 0 0 0 0 0 0 0 0 0 0 0 0 0 0 0 0 0
8.6758 0.0025852 -0.00079401 0.003554 4.2657e-05 0 0.0014207 -0.0028425 0.0028314 -0.0038321 0.0038225 0.010981 -0.0031077 0 0 0 0 0 0 0 0 0 0 0 0 0 0 0 0 0
8.6797 0.0031675 -0.0011713 0.0053698 0.00022916 0 0.00081664 -0.0037009 0.006349 -0.0080964 0.0072305 0.015963 0.0040084 0 0 0 0 0 0 0 0 0 0 0 0 0 0 0 0 0
8.6836 0.0031772 -0.0010161 0.0069002 0.00040621 0 0.0016038 -0.0042481 0.0088539 -0.010903 0.010272 0.018854 -0.00093081 0 0 0 0 0 0 0 0 0 0 0 0 0 0 0 0 0
8.6875 0.0024071 -0.00057883 0.0067774 0.00052804 0 0.0027141 -0.0047088 0.0093395 -0.011919 0.011389 0.019009 -0.0096933 0 0 0 0 0 0 0 0 0 0 0 0 0 0 0 0 0
8.6914 0.00092608 -0.00031819 0.0046202 0.00064828 0 0.0030862 -0.004612 0.0076948 -0.010827 0.0098751 0.016249 -0.010907 0 0 0 0 0 0 0 0 0 0 0 0 0 0 0 0 0
8.6953 -0.00089116 -0.00043219 0.0013565 0.0009071 0 0.0026852 -0.0032674 0.0047207 -0.0075415 0.0064778 0.01096 -0.0036318 0 0 0 0 0 0 0 0 0 0 0 0 0 0 0 0 0
8.6992 -0.0024666 -0.00070449 -0.0015785 0.0013537 0 0.0023085 -0.00059533 0.0015013 -0.0026076 0.0028101 0.0040623 0.0004162 0 0 0 0 0 0 0 0 0 0 0 0 0 0 0 0 0
8.7031 -0.0032485 -0.00078326 -0.0033668 0.001784 0 0.0024723 0.0025395 -0.0013042 0.002719 0.00011956 -0.0031689 -0.010348 0 0 0 0 0 0 0 0 0 0 0 0 0 0 0 0 0
8.707 -0.0029821 -0.00054544 -0.0042128 0.0018192 0 0.0026747 0.0049099 -0.0036552 0.0070031 -0.0014696 -0.0094067 -0.032456 0 0 0 0 0 0 0 0 0 0 0 0 0 0 0 0 0
8.7109 -0.0018657 -0.00014822 -0.0047709 0.0012293 0 0.0019109 0.005928 -0.0057308 0.0094722 -0.0026484 -0.013614 -0.046934 0 0 0 0 0 0 0 0 0 0 0 0 0 0 0 0 0
8.7148 -0.00046311 0.00023936 -0.0053124 0.00022089 0 -8.7304e-05 0.0060758 -0.0074048 0.010418 -0.0039751 -0.015289 -0.035948 0 0 0 0 0 0 0 0 0 0 0 0 0 0 0 0 0
8.7188 0.00061846 0.00066128 -0.0055146 -0.00062382 0 -0.0022859 0.0062814 -0.008132 0.0107 -0.0052369 -0.014478 -0.0012646 0 0 0 0 0 0 0 0 0 0 0 0 0 0 0 0 0
8.7227 0.0010954 0.001265 -0.0049935 -0.00077456 0 -0.0031925 0.0068162 -0.0073434 0.010722 -0.0056638 -0.011588 0.034165 0 0 0 0 0 0 0 0 0 0 0 0 0 0 0 0 0
8.7266 0.0011637 0.0019903 -0.0038744 -0.00019663 0 -0.0023226 0.0068382 -0.0049526 0.0098736 -0.0046765 -0.0071216 0.044637 0 0 0 0 0 0 0 0 0 0 0 0 0 0 0 0 0
8.7305 0.0013084 0.0024653 -0.0027025 0.00060072 0 -0.00074093 0.0051304 -0.001509 0.0070431 -0.0024033 -0.0015756 0.023771 0 0 0 0 0 0 0 0 0 0 0 0 0 0 0 0 0
8.7344 0.0018839 0.0023034 -0.0017994 0.00098425 0 -1.9867e-05 0.0013956 0.0021021 0.0018412 0.00046422 0.0044666 -0.01026 0 0 0 0 0 0 0 0 0 0 0 0 0 0 0 0 0
8.7383 0.0027757 0.0015212 -0.00085757 0.00072588 0 -0.00062215 -0.0031472 0.0051064 -0.0046229 0.0032101 0.010181 -0.031117 0 0 0 0 0 0 0 0 0 0 0 0 0 0 0 0 0
8.7422 0.0034208 0.00059871 0.00066124 0.00017251 0 -0.0013997 -0.0065092 0.0070757 -0.010212 0.0054433 0.014533 -0.026772 0 0 0 0 0 0 0 0 0 0 0 0 0 0 0 0 0
8.7461 0.0032037 5.5671e-05 0.0026881 -8.5782e-05 0 -0.00081336 -0.0073955 0.0078771 -0.013153 0.0069837 0.01658 -0.0074524 0 0 0 0 0 0 0 0 0 0 0 0 0 0 0 0 0
8.75 0.001941 -4.2118e-05 0.0042264 0.00026233 0 0.0013161 -0.0060752 0.0075374 -0.013136 0.0075581 0.015861 0.006963 0 0 0 0 0 0 0 0 0 0 0 0 0 0 0 0 0
8.7539 7.6673e-05 -0.0001032 0.0040641 0.0010004 0 0.0033535 -0.0039183 0.0062046 -0.011196 0.0067632 0.012591 0.006555 0 0 0 0 0 0 0 0 0 0 0 0 0 0 0 0 0
8.7578 -0.0015855 -0.00049101 0.0019419 0.0015959 0 0.0032769 -0.0021148 0.0041718 -0.0085697 0.0044143 0.0075027 -0.0010639 0 0 0 0 0 0 0 0 0 0 0 0 0 0 0 0 0
8.7617 -0.0024178 -0.0010041 -0.00098565 0.0016408 0 0.00066283 -0.00079639 0.0018132 -0.0056658 0.00093375 0.0015109 -0.0011333 0 0 0 0 0 0 0 0 0 0 0 0 0 0 0 0 0
8.7656 -0.0023612 -0.00096523 -0.002967 0.0011272 0 -0.0027261 0.0007122 -0.00058038 -0.0020791 -0.0026621 -0.0045395 0.011813 0 0 0 0 0 0 0 0 0 0 0 0 0 0 0 0 0
8.7695 -0.0018725 7.4486e-05 -0.0030766 0.00036777 0 -0.0043898 0.0029166 -0.0028876 0.0024974 -0.0052611 -0.009887 0.028204 0 0 0 0 0 0 0 0 0 0 0 0 0 0 0 0 0
8.7734 -0.001487 0.0016991 -0.0019345 -0.00029171 0 -0.003243 0.0054783 -0.0050177 0.0074684 -0.0062781 -0.013781 0.033231 0 0 0 0 0 0 0 0 0 0 0 0 0 0 0 0 0
8.7773 -0.0013725 0.0027727 -0.0010493 -0.0006913 0 -0.00047171 0.0074342 -0.0066747 0.011454 -0.0059324 -0.015561 0.021376 0 0 0 0 0 0 0 0 0 0 0 0 0 0 0 0 0
8.7813 -0.001241 0.0023571 -0.0014133 -0.00087271 0 0.0016253 0.0079609 -0.0073422 0.013172 -0.0050006 -0.014927 0.0011321 0 0 0 0 0 0 0 0 0 0 0 0 0 0 0 0 0
8.7852 -0.00067236 0.00059818 -0.0026623 -0.00097166 0 0.0016229 0.0068832 -0.0066272 0.012218 -0.0042518 -0.012159 -0.013687 0 0 0 0 0 0 0 0 0 0 0 0 0 0 0 0 0
8.7891 0.00045464 -0.0012774 -0.0035148 -0.0011218 0 -6.011e-05 0.0045581 -0.0046791 0.0090713 -0.0039517 -0.0079966 -0.016278 0 0 0 0 0 0 0 0 0 0 0 0 0 0 0 0 0
8.793 0.0018037 -0.0019202 -0.0029637 -0.0014026 0 -0.0019034 0.0014793 -0.0022087 0.0045426 -0.0037188 -0.0032114 -0.010794 0 0 0 0 0 0 0 0 0 0 0 0 0 0 0 0 0
8.7969 0.0028174 -0.00094078 -0.001055 -0.0017825 0 -0.0027523 -0.0018574 3.8294e-05 -0.00064602 -0.0027914 0.0017655 -0.0057841 0 0 0 0 0 0 0 0 0 0 0 0 0 0 0 0 0
8.8008 0.0031194 0.00084139 0.0013688 -0.002068 0 -0.0025183 -0.004782 0.0019036 -0.0057734 -0.00056126 0.00679 -0.0056756 0 0 0 0 0 0 0 0 0 0 0 0 0 0 0 0 0
8.8047 0.0027283 0.0021655 0.0034988 -0.0019622 0 -0.0016693 -0.0064289 0.0038637 -0.0098713 0.0028991 0.011557 -0.0091032 0 0 0 0 0 0 0 0 0 0 0 0 0 0 0 0 0
8.8086 0.0019293 0.0023709 0.0050266 -0.0012875 0 -0.00041451 -0.0061927 0.0063255 -0.011902 0.0066395 0.015228 -0.013808 0 0 0 0 0 0 0 0 0 0 0 0 0 0 0 0 0
8.8125 0.00097864 0.0017741 0.0058766 -0.0002318 0 0.0013328 -0.0043267 0.0087963 -0.011404 0.0091856 0.016609 -0.020292 0 0 0 0 0 0 0 0 0 0 0 0 0 0 0 0 0
8.8164 -5.4127e-05 0.0011381 0.0057318 0.00064683 0 0.003233 -0.0019733 0.0098432 -0.0089553 0.0093472 0.014859 -0.028966 0 0 0 0 0 0 0 0 0 0 0 0 0 0 0 0 0
8.8203 -0.0011723 0.00085863 0.0041076 0.00077099 0 0.0041175 -0.00035732 0.0081132 -0.0058259 0.0070104 0.010165 -0.034735 0 0 0 0 0 0 0 0 0 0 0 0 0 0 0 0 0
8.8242 -0.0022309 0.00069037 0.0010214 2.2414e-05 0 0.0027421 0.00023599 0.003629 -0.0029728 0.0033198 0.0037814 -0.027546 0 0 0 0 0 0 0 0 0 0 0 0 0 0 0 0 0
8.8281 -0.0028877 0.00020582 -0.0025016 -0.0010746 0 -0.00081424 0.00070264 -0.0018612 -0.00031236 1.42e-05 -0.0026643 -0.0013569 0 0 0 0 0 0 0 0 0 0 0 0 0 0 0 0 0
8.832 -0.0028244 -0.00058357 -0.0048288 -0.0016883 0 -0.0045866 0.0022307 -0.005977 0.0029679 -0.0016813 -0.0080109 0.036532 0 0 0 0 0 0 0 0 0 0 0 0 0 0 0 0 0
8.8359 -0.0020406 -0.0011457 -0.0048645 -0.0013027 0 -0.0058983 0.0050308 -0.0074212 0.0072838 -0.0017907 -0.011875 0.066766 0 0 0 0 0 0 0 0 0 0 0 0 0 0 0 0 0
8.8398 -0.00091837 -0.00097524 -0.0029309 -0.00011254 0 -0.0034981 0.0078842 -0.0068334 0.011797 -0.0013706 -0.014252 0.071508 0 0 0 0 0 0 0 0 0 0 0 0 0 0 0 0 0
8.8438 4.4331e-05 -0.00017342 -0.0005213 0.0011443 0 0.0012173 0.0089961 -0.0059862 0.014706 -0.0015116 -0.014909 0.049203 0 0 0 0 0 0 0 0 0 0 0 0 0 0 0 0 0
8.8477 0.00061268 0.00057853 0.00090661 0.0017621 0 0.0051161 0.0074288 -0.0060205 0.014488 -0.002371 -0.013261 0.016658 0 0 0 0 0 0 0 0 0 0 0 0 0 0 0 0 0
8.8516 0.00096458 0.00065563 0.0010204 0.0015537 0 0.0057133 0.0038502 -0.006327 0.010985 -0.0030242 -0.0089174 -0.0044269 0 0 0 0 0 0 0 0 0 0 0 0 0 0 0 0 0
8.8555 0.0014665 9.2208e-05 0.00064229 0.00087857 0 0.0030197 -1.3817e-05 -0.0051245 0.0054167 -0.0022356 -0.0023835 -0.0046978 0 0 0 0 0 0 0 0 0 0 0 0 0 0 0 0 0
8.8594 0.0022732 -0.00047094 0.00080276 0.00027784 0 -0.00066376 -0.0026598 -0.001232 -0.00054835 0.00049757 0.0047902 0.0073081 0 0 0 0 0 0 0 0 0 0 0 0 0 0 0 0 0
8.8633 0.0031125 -0.00045037 0.001786 9.6208e-05 0 -0.0027092 -0.0036905 0.004574 -0.0057207 0.0044532 0.010683 0.015588 0 0 0 0 0 0 0 0 0 0 0 0 0 0 0 0 0
8.8672 0.0034528 7.9192e-05 0.0030226 0.00037693 0 -0.0021274 -0.0036899 0.0098623 -0.009562 0.0080776 0.014012 0.01228 0 0 0 0 0 0 0 0 0 0 0 0 0 0 0 0 0
8.8711 0.0029122 0.00046378 0.0037716 0.00098413 0 2.7729e-05 -0.0034548 0.012253 -0.011759 0.0099062 0.014692 0.0034349 0 0 0 0 0 0 0 0 0 0 0 0 0 0 0 0 0
8.875 0.0015655 0.00015602 0.0037947 0.0017193 0 0.0018786 -0.0033928 0.011047 -0.011946 0.0093428 0.013532 0.00044395 0 0 0 0 0 0 0 0 0 0 0 0 0 0 0 0 0
8.8789 -9.1833e-05 -0.00068845 0.0033791 0.0023283 0 0.0022899 -0.0034811 0.0074363 -0.0099903 0.0068499 0.011389 0.0069245 0 0 0 0 0 0 0 0 0 0 0 0 0 0 0 0 0
8.8828 -0.0014691 -0.0013223 0.0028456 0.0025262 0 0.0014754 -0.0035089 0.0033184 -0.0064218 0.003572 0.0084989 0.014709 0 0 0 0 0 0 0 0 0 0 0 0 0 0 0 0 0
8.8867 -0.0022246 -0.0011366 0.0021957 0.0021733 0 0.00042391 -0.0031643 -0.00011534 -0.0023122 0.00070824 0.0045205 0.012574 0 0 0 0 0 0 0 0 0 0 0 0 0 0 0 0 0
8.8906 -0.0023833 -0.00029065 0.0012814 0.0014859 0 -6.2554e-05 -0.001968 -0.0027908 0.0014763 -0.0010306 -0.00082663 -0.0017756 0 0 0 0 0 0 0 0 0 0 0 0 0 0 0 0 0
8.8945 -0.0022007 0.00039851 0.00020024 0.00098921 0 0.00015544 0.0005572 -0.0050688 0.0049223 -0.0016801 -0.0070757 -0.018855 0 0 0 0 0 0 0 0 0 0 0 0 0 0 0 0 0
8.8984 -0.0019264 0.00022548 -0.00064905 0.0011041 0 0.00073877 0.0043256 -0.0068931 0.0085575 -0.0019026 -0.012851 -0.026259 0 0 0 0 0 0 0 0 0 0 0 0 0 0 0 0 0
8.9023 -0.0016495 -0.00071069 -0.00097369 0.0016816 0 0.0012728 0.008208 -0.0076933 0.012402 -0.0025137 -0.016374 -0.019947 0 0 0 0 0 0 0 0 0 0 0 0 0 0 0 0 0
8.9063 -0.0012941 -0.0015715 -0.00095622 0.0019857 0 0.0014701 0.010333 -0.0070403 0.015214 -0.0038674 -0.016336 -0.0068209 0 0 0 0 0 0 0 0 0 0 0 0 0 0 0 0 0
8.9102 -0.00071784 -0.0015629 -0.0010572 0.0012824 0 0.0011766 0.0092589 -0.0052301 0.015034 -0.0054915 -0.012592 0.003008 0 0 0 0 0 0 0 0 0 0 0 0 0 0 0 0 0
8.9141 0.00016408 -0.00070454 -0.0013758 -0.00042654 0 0.00041358 0.0051644 -0.0030933 0.010768 -0.0063008 -0.0062854 0.0054608 0 0 0 0 0 0 0 0 0 0 0 0 0 0 0 0 0
8.918 0.001283 0.00014984 -0.0013062 -0.0022358 0 -0.00051215 -4.6262e-05 -0.0012103 0.0034185 -0.0053332 0.00068026 0.0039558 0 0 0 0 0 0 0 0 0 0 0 0 0 0 0 0 0
8.9219 0.0023851 7.8806e-05 -4.1694e-05 -0.0029989 0 -0.0010616 -0.0040029 0.00061125 -0.0042819 -0.0024974 0.0065462 0.0030292 0 0 0 0 0 0 0 0 0 0 0 0 0 0 0 0 0
8.9258 0.0030978 -0.0010514 0.0024192 -0.0022952 0 -0.00082172 -0.0055312 0.0029917 -0.0096606 0.0012663 0.010443 0.00252 0 0 0 0 0 0 0 0 0 0 0 0 0 0 0 0 0
8.9297 0.0030962 -0.0024295 0.0047943 -0.00081957 0 8.1139e-05 -0.0053223 0.0060755 -0.011815 0.0045663 0.012528 -0.00076948 0 0 0 0 0 0 0 0 0 0 0 0 0 0 0 0 0
8.9336 0.0022985 -0.0029865 0.0052608 0.00020346 0 0.00096586 -0.0050554 0.0089967 -0.011791 0.0064216 0.013428 -0.006465 0 0 0 0 0 0 0 0 0 0 0 0 0 0 0 0 0
8.9375 0.00095468 -0.0023074 0.0029624 7.0813e-05 0 0.0011186 -0.0057844 0.010323 -0.01119 0.0067116 0.013428 -0.0080596 0 0 0 0 0 0 0 0 0 0 0 0 0 0 0 0 0
8.9414 -0.00046163 -0.0009555 -0.0010361 -0.00084418 0 0.00043592 -0.007023 0.0091391 -0.010594 0.0059214 0.012062 0.00081624 0 0 0 0 0 0 0 0 0 0 0 0 0 0 0 0 0
8.9453 -0.0015084 5.4925e-05 -0.0043271 -0.0015305 0 -0.00043066 -0.0072696 0.0058082 -0.0092281 0.0045321 0.0085131 0.017173 0 0 0 0 0 0 0 0 0 0 0 0 0 0 0 0 0
8.9492 -0.0019998 0.00013462 -0.0049372 -0.0013218 0 -0.00062044 -0.0054074 0.0017292 -0.0060225 0.0026754 0.0025404 0.027506 0 0 0 0 0 0 0 0 0 0 0 0 0 0 0 0 0
8.9531 -0.0020374 -0.00044801 -0.0028671 -0.00047207 0 0.00016971 -0.0017071 -0.0016612 -0.00090646 0.00032195 -0.0048468 0.018631 0 0 0 0 0 0 0 0 0 0 0 0 0 0 0 0 0
8.957 -0.0018433 -0.00093009 -0.00010573 0.00019314 0 0.0013989 0.0023598 -0.0037678 0.0049048 -0.0023125 -0.011624 -0.0085195 0 0 0 0 0 0 0 0 0 0 0 0 0 0 0 0 0
8.9609 -0.0015564 -0.00082791 0.00089829 0.00013829 0 0.0021325 0.0051907 -0.0049121 0.0097715 -0.0046608 -0.015812 -0.036248 0 0 0 0 0 0 0 0 0 0 0 0 0 0 0 0 0
8.9648 -0.0011609 -0.00037933 -0.00093495 -0.00039963 0 0.0018044 0.0060298 -0.0056986 0.012673 -0.0061385 -0.016551 -0.043434 0 0 0 0 0 0 0 0 0 0 0 0 0 0 0 0 0
8.9688 -0.00058009 -0.00025391 -0.0045947 -0.00076585 0 0.00061184 0.0051595 -0.0063387 0.013467 -0.006541 -0.014373 -0.024033 0 0 0 0 0 0 0 0 0 0 0 0 0 0 0 0 0
8.9727 0.00019117 -0.00083151 -0.0077918 -0.00065121 0 -0.00074343 0.0033959 -0.0064978 0.012367 -0.0060501 -0.010507 0.0065052 0 0 0 0 0 0 0 0 0 0 0 0 0 0 0 0 0
8.9766 0.0010534 -0.0017549 -0.0085415 -0.00042127 0 -0.001647 0.0014736 -0.0056614 0.0094391 -0.0048545 -0.0059329 0.023935 0 0 0 0 0 0 0 0 0 0 0 0 0 0 0 0 0
8.9805 0.0018767 -0.0021981 -0.0063271 -0.00065045 0 -0.0019424 -0.00024141 -0.0035939 0.0047669 -0.0028629 -0.0010046 0.01622 0 0 0 0 0 0 0 0 0 0 0 0 0 0 0 0 0
8.9844 0.0025702 -0.0016142 -0.0021869 -0.0013682 0 -0.0018363 -0.0017119 -0.00052733 -0.0009923 7.9134e-05 0.0041407 -0.0064022 0 0 0 0 0 0 0 0 0 0 0 0 0 0 0 0 0
8.9883 0.003053 -0.00027245 0.0020776 -0.0018607 0 -0.0015631 -0.0030835 0.002932 -0.0064659 0.0036379 0.0089583 -0.021788 0 0 0 0 0 0 0 0 0 0 0 0 0 0 0 0 0
8.9922 0.0031743 0.00091693 0.0049019 -0.001312 0 -0.0011875 -0.004533 0.005988 -0.010231 0.0067478 0.012407 -0.017024 0 0 0 0 0 0 0 0 0 0 0 0 0 0 0 0 0
8.9961 0.0027216 0.0011404 0.0056119 0.00032226 0 -0.00067969 -0.0060729 0.0078368 -0.011732 0.0081082 0.013537 -0.00033328 0 0 0 0 0 0 0 0 0 0 0 0 0 0 0 0 0
9 0.0015819 0.00032434 0.0045449 0.0021079 0 -8.4952e-05 -0.007359 0.0079058 -0.011528 0.0071157 0.012153 0.0076302 0 0 0 0 0 0 0 0 0 0 0 0 0 0 0 0 0
9.0039 -6.2506e-05 -0.00086511 0.0027226 0.0028704 0 0.00043797 -0.0077161 0.0061534 -0.010544 0.0043992 0.0088887 -0.0051687 0 0 0 0 0 0 0 0 0 0 0 0 0 0 0 0 0
9.0078 -0.0017124 -0.001614 0.0012616 0.0022213 0 0.00073494 -0.0065176 0.0032162 -0.0090573 0.0014006 0.0046117 -0.029001 0 0 0 0 0 0 0 0 0 0 0 0 0 0 0 0 0
9.0117 -0.0027947 -0.0015738 0.00077848 0.00090986 0 0.00077609 -0.0037012 0.00015654 -0.0064415 -0.00068927 -0.00017002 -0.040196 0 0 0 0 0 0 0 0 0 0 0 0 0 0 0 0 0
9.0156 -0.0030154 -0.00097015 0.0010987 0.00016255 0 0.00065926 3.8752e-05 -0.0021394 -0.0019612 -0.0017139 -0.0052754 -0.023231 0 0 0 0 0 0 0 0 0 0 0 0 0 0 0 0 0
9.0195 -0.0025367 -0.00021113 0.0014759 0.00062195 0 0.00053317 0.0036201 -0.0034751 0.0041355 -0.0023865 -0.010264 0.013369 0 0 0 0 0 0 0 0 0 0 0 0 0 0 0 0 0
9.0234 -0.0018169 0.00052444 0.0012004 0.0018436 0 0.00053621 0.0062073 -0.0043073 0.010303 -0.0033988 -0.014038 0.042507 0 0 0 0 0 0 0 0 0 0 0 0 0 0 0 0 0
9.0273 -0.001239 0.0012926 0.00015571 0.0027546 0 0.00076335 0.0075329 -0.0051565 0.014505 -0.0046802 -0.015253 0.041182 0 0 0 0 0 0 0 0 0 0 0 0 0 0 0 0 0
9.0313 -0.00083729 0.0020532 -0.0011079 0.0025888 0 0.0012063 0.0076588 -0.0059874 0.015448 -0.0054678 -0.013296 0.010446 0 0 0 0 0 0 0 0 0 0 0 0 0 0 0 0 0
9.0352 -0.00034546 0.0024694 -0.0018122 0.0014463 0 0.0016824 0.0065512 -0.0061461 0.013229 -0.0050311 -0.0089036 -0.024949 0 0 0 0 0 0 0 0 0 0 0 0 0 0 0 0 0
9.0391 0.00049601 0.0021642 -0.0015028 6.4981e-05 0 0.0018775 0.0040593 -0.0049238 0.0089797 -0.0032973 -0.0037291 -0.036855 0 0 0 0 0 0 0 0 0 0 0 0 0 0 0 0 0
9.043 0.0016537 0.0012118 -0.00027052 -0.00085575 0 0.0015715 0.00039858 -0.002222 0.0039935 -0.00082495 0.00084833 -0.016369 0 0 0 0 0 0 0 0 0 0 0 0 0 0 0 0 0
9.0469 0.0027776 0.00028817 0.0014265 -0.0011203 0 0.00088879 -0.0034494 0.0012939 -0.00089125 0.0017119 0.0045911 0.020136 0 0 0 0 0 0 0 0 0 0 0 0 0 0 0 0 0
9.0508 0.003436 0.00017564 0.0030358 -0.00096772 0 0.0002809 -0.0060864 0.0046507 -0.005318 0.0039183 0.0081251 0.04565 0 0 0 0 0 0 0 0 0 0 0 0 0 0 0 0 0
9.0547 0.0033917 0.00099698 0.0040057 -0.00070504 0 0.00014295 -0.0067081 0.0071511 -0.0091084 0.0055965 0.011797 0.044381 0 0 0 0 0 0 0 0 0 0 0 0 0 0 0 0 0
9.0586 0.0027011 0.0019491 0.003791 -0.00048071 0 0.00037377 -0.0058537 0.0085499 -0.012042 0.0064461 0.014815 0.022526 0 0 0 0 0 0 0 0 0 0 0 0 0 0 0 0 0
9.0625 0.0016081 0.0019268 0.0020624 -0.0003487 0 0.00036462 -0.0050109 0.0087872 -0.013824 0.0060614 0.01557 0.0004237 0 0 0 0 0 0 0 0 0 0 0 0 0 0 0 0 0
9.0664 0.00037965 0.00056662 -0.00085802 -0.00039957 0 -0.00043836 -0.0052397 0.0077316 -0.014083 0.0043425 0.012914 -0.0054217 0 0 0 0 0 0 0 0 0 0 0 0 0 0 0 0 0
9.0703 -0.00076979 -0.0012648 -0.0037818 -0.00070358 0 -0.0018558 -0.0060443 0.0053244 -0.012346 0.0018607 0.0072023 0.0052855 0 0 0 0 0 0 0 0 0 0 0 0 0 0 0 0 0
9.0742 -0.0016544 -0.0020979 -0.0051621 -0.0011177 0 -0.0028844 -0.0056713 0.0019708 -0.0081752 -0.00035566 0.00017517 0.019059 0 0 0 0 0 0 0 0 0 0 0 0 0 0 0 0 0
9.0781 -0.0021 -0.0011308 -0.0042088 -0.0012519 0 -0.0024367 -0.0027316 -0.0013678 -0.0016396 -0.0015697 -0.0061977 0.02178 0 0 0 0 0 0 0 0 0 0 0 0 0 0 0 0 0
9.082 -0.0020069 0.00099833 -0.001742 -0.00075564 0 -0.00035012 0.0022833 -0.0036768 0.0061763 -0.0019472 -0.010814 0.010343 0 0 0 0 0 0 0 0 0 0 0 0 0 0 0 0 0
9.0859 -0.0014414 0.0026956 0.00014135 0.00029312 0 0.0022608 0.0070521 -0.0046126 0.013194 -0.0023806 -0.013565 -0.006436 0 0 0 0 0 0 0 0 0 0 0 0 0 0 0 0 0
9.0898 -0.00063145 0.0027733 -0.0004067 0.0013056 0 0.0037291 0.0091166 -0.0047146 0.017193 -0.0036008 -0.014608 -0.016742 0 0 0 0 0 0 0 0 0 0 0 0 0 0 0 0 0
9.0938 0.00017277 0.001466 -0.0034006 0.0015729 0 0.0030939 0.0077596 -0.0047885 0.017044 -0.0053677 -0.013721 -0.015734 0 0 0 0 0 0 0 0 0 0 0 0 0 0 0 0 0
9.0977 0.00086764 0.00017022 -0.0067673 0.00083974 0 0.0008377 0.0044123 -0.0049886 0.013372 -0.0065089 -0.010481 -0.008257 0 0 0 0 0 0 0 0 0 0 0 0 0 0 0 0 0
9.1016 0.0015295 0.00014566 -0.0077953 -0.00044062 0 -0.0015159 0.0012925 -0.0045239 0.0080694 -0.005807 -0.005025 -0.0032218 0 0 0 0 0 0 0 0 0 0 0 0 0 0 0 0 0
9.1055 0.0022622 0.0013809 -0.0051965 -0.0014107 0 -0.0025686 -0.00042434 -0.0023832 0.0029998 -0.0029706 0.0015162 -0.0055775 0 0 0 0 0 0 0 0 0 0 0 0 0 0 0 0 0
9.1094 0.0029921 0.0026568 -0.00010967 -0.0014306 0 -0.0019882 -0.0012614 0.0015254 -0.0010483 0.0011222 0.0075002 -0.012889 0 0 0 0 0 0 0 0 0 0 0 0 0 0 0 0 0
9.1133 0.0034178 0.0027051 0.0047563 -0.00051584 0 -0.00052591 -0.0024827 0.0059166 -0.0043862 0.0050305 0.01178 -0.018683 0 0 0 0 0 0 0 0 0 0 0 0 0 0 0 0 0
9.1172 0.0031948 0.0013498 0.0070898 0.00072661 0 0.00073063 -0.0046024 0.008878 -0.0075695 0.0076216 0.014241 -0.01874 0 0 0 0 0 0 0 0 0 0 0 0 0 0 0 0 0
9.1211 0.0022202 -0.00041671 0.0064536 0.00156 0 0.0011306 -0.0068151 0.0092326 -0.010543 0.0085251 0.01534 -0.0145 0 0 0 0 0 0 0 0 0 0 0 0 0 0 0 0 0
9.125 0.00076994 -0.0014145 0.0042214 0.0015993 0 0.00069247 -0.0077751 0.0073204 -0.012524 0.0079977 0.015147 -0.010887 0 0 0 0 0 0 0 0 0 0 0 0 0 0 0 0 0
9.1289 -0.00064709 -0.0013201 0.0022804 0.0009944 0 -0.00016484 -0.0068222 0.0045326 -0.012597 0.0065349 0.012971 -0.011005 0 0 0 0 0 0 0 0 0 0 0 0 0 0 0 0 0
9.1328 -0.001616 -0.00079623 0.0017 0.0002617 0 -0.00097479 -0.0044448 0.002082 -0.010356 0.0046083 0.0080464 -0.012822 0 0 0 0 0 0 0 0 0 0 0 0 0 0 0 0 0
9.1367 -0.0020595 -0.00068169 0.0023147 -6.9785e-05 0 -0.0013904 -0.0016662 0.00016504 -0.0061038 0.0025802 0.00069362 -0.010947 0 0 0 0 0 0 0 0 0 0 0 0 0 0 0 0 0
9.1406 -0.0022008 -0.0011285 0.0032107 0.00021965 0 -0.0012433 0.00087176 -0.0017733 -0.00060201 0.000635 -0.007247 -0.0019474 0 0 0 0 0 0 0 0 0 0 0 0 0 0 0 0 0
9.1445 -0.0022846 -0.001543 0.0034482 0.00090968 0 -0.00064394 0.0031809 -0.0040603 0.0051902 -0.0012984 -0.013274 0.011733 0 0 0 0 0 0 0 0 0 0 0 0 0 0 0 0 0
9.1484 -0.0023046 -0.0013155 0.0024933 0.0014699 0 -3.2438e-05 0.0054179 -0.006153 0.01021 -0.0034393 -0.015752 0.023103 0 0 0 0 0 0 0 0 0 0 0 0 0 0 0 0 0
9.1523 -0.0019812 -0.0005194 0.00036502 0.0014044 0 4.8595e-05 0.0073011 -0.0069865 0.013392 -0.0057683 -0.014821 0.026411 0 0 0 0 0 0 0 0 0 0 0 0 0 0 0 0 0
9.1563 -0.0010209 0.00015001 -0.0022851 0.00061841 0 -0.00057434 0.0081475 -0.0059438 0.013998 -0.007658 -0.011958 0.022332 0 0 0 0 0 0 0 0 0 0 0 0 0 0 0 0 0
9.1602 0.00055655 0.00010065 -0.0042209 -0.00046557 0 -0.0014199 0.0074648 -0.0034679 0.012041 -0.0080191 -0.00863 0.017561 0 0 0 0 0 0 0 0 0 0 0 0 0 0 0 0 0
9.1641 0.0023053 -0.00055827 -0.0041006 -0.0011879 0 -0.0016697 0.0054107 -0.0007142 0.008342 -0.0060778 -0.0052523 0.018612 0 0 0 0 0 0 0 0 0 0 0 0 0 0 0 0 0
9.168 0.0035724 -0.0011684 -0.0013855 -0.0011604 0 -0.0009354 0.0026298 0.0013989 0.0040185 -0.0022066 -0.0012862 0.025138 0 0 0 0 0 0 0 0 0 0 0 0 0 0 0 0 0
9.1719 0.0038989 -0.0012345 0.0029521 -0.00058719 0 0.00025704 -0.00029429 0.0028208 -0.00021018 0.0020325 0.0037704 0.029241 0 0 0 0 0 0 0 0 0 0 0 0 0 0 0 0 0
9.1758 0.0033037 -0.00091931 0.0067258 -8.2746e-05 0 0.00086459 -0.0031252 0.0041199 -0.0042516 0.004877 0.0094732 0.022327 0 0 0 0 0 0 0 0 0 0 0 0 0 0 0 0 0
9.1797 0.0022374 -0.0007966 0.0079209 -0.00011453 0 0.0003495 -0.0057186 0.0056755 -0.0081654 0.005642 0.014399 0.0040304 0 0 0 0 0 0 0 0 0 0 0 0 0 0 0 0 0
9.1836 0.0012494 -0.0011528 0.0061849 -0.00057617 0 -0.00067728 -0.0076334 0.0071405 -0.011505 0.0051338 0.01694 -0.015091 0 0 0 0 0 0 0 0 0 0 0 0 0 0 0 0 0
9.1875 0.00062136 -0.0016184 0.0031077 -0.00091747 0 -0.00095744 -0.0082007 0.0076756 -0.013241 0.0047568 0.016208 -0.020723 0 0 0 0 0 0 0 0 0 0 0 0 0 0 0 0 0
9.1914 0.00023777 -0.0015591 0.00090725 -0.00072555 0 0.00013039 -0.0070914 0.0066762 -0.012461 0.0050944 0.012407 -0.0067234 0 0 0 0 0 0 0 0 0 0 0 0 0 0 0 0 0
9.1953 -0.00023885 -0.00082949 0.00057654 -0.00017614 0 0.0017754 -0.0047628 0.0042694 -0.0091771 0.0053112 0.006558 0.018347 0 0 0 0 0 0 0 0 0 0 0 0 0 0 0 0 0
9.1992 -0.0010479 -6.6465e-05 0.0011278 0.0001348 0 0.0023621 -0.0021967 0.0011579 -0.0044201 0.0039916 -2.9823e-05 0.03659 0 0 0 0 0 0 0 0 0 0 0 0 0 0 0 0 0
9.2031 -0.0021181 -0.00014735 0.00063643 -0.00015448 0 0.0010624 -9.2136e-05 -0.001953 0.00052177 0.00065164 -0.0061641 0.034539 0 0 0 0 0 0 0 0 0 0 0 0 0 0 0 0 0
9.207 -0.0030998 -0.0013016 -0.0018604 -0.00070761 0 -0.0011528 0.0016633 -0.0047501 0.0049445 -0.0035297 -0.010954 0.014154 0 0 0 0 0 0 0 0 0 0 0 0 0 0 0 0 0
9.2109 -0.0035822 -0.0027591 -0.0053623 -0.00076105 0 -0.0022121 0.0036326 -0.0072042 0.0087959 -0.0065099 -0.013886 -0.0084934 0 0 0 0 0 0 0 0 0 0 0 0 0 0 0 0 0
9.2148 -0.0033172 -0.0033247 -0.0077255 6.6116e-05 0 -0.00084643 0.0058984 -0.0091709 0.011965 -0.0070073 -0.014838 -0.016169 0 0 0 0 0 0 0 0 0 0 0 0 0 0 0 0 0
9.2188 -0.0023148 -0.0023779 -0.0075269 0.0012368 0 0.0020861 0.0075595 -0.010177 0.013681 -0.0054589 -0.013999 -0.0043824 0 0 0 0 0 0 0 0 0 0 0 0 0 0 0 0 0
9.2227 -0.00080684 -0.00039283 -0.0052415 0.001665 0 0.0042104 0.0072972 -0.009628 0.012847 -0.0034605 -0.011648 0.015389 0 0 0 0 0 0 0 0 0 0 0 0 0 0 0 0 0
9.2266 0.00084002 0.0014572 -0.0026925 0.00073881 0 0.0037155 0.0045675 -0.0072424 0.0090975 -0.0022788 -0.0079717 0.025693 0 0 0 0 0 0 0 0 0 0 0 0 0 0 0 0 0
9.2305 0.0022096 0.0022 -0.0013725 -0.00097165 0 0.00098531 0.00026596 -0.0033426 0.0034807 -0.0018569 -0.0030946 0.017618 0 0 0 0 0 0 0 0 0 0 0 0 0 0 0 0 0
9.2344 0.0029349 0.0016626 -0.0012422 -0.0020869 0 -0.0017652 -0.0038386 0.0011989 -0.0020884 -0.0011706 0.0026754 -0.0023844 0 0 0 0 0 0 0 0 0 0 0 0 0 0 0 0 0
9.2383 0.0028356 0.00034922 -0.0010627 -0.0016201 0 -0.0025021 -0.0064122 0.0052734 -0.0062177 0.00054779 0.0086196 -0.018562 0 0 0 0 0 0 0 0 0 0 0 0 0 0 0 0 0
9.2422 0.0020399 -0.001109 0.00019576 9.0855e-05 0 -0.0011202 -0.0073832 0.0079175 -0.0089337 0.0029794 0.013666 -0.018886 0 0 0 0 0 0 0 0 0 0 0 0 0 0 0 0 0
9.2461 0.00096723 -0.0023397 0.0022957 0.0016392 0 0.00068407 -0.0075536 0.008635 -0.011146 0.0050308 0.016735 -0.003844 0 0 0 0 0 0 0 0 0 0 0 0 0 0 0 0 0
9.25 0.00010729 -0.0031882 0.0040008 0.0018095 0 0.0011756 -0.0074832 0.0075865 -0.013191 0.0058415 0.017116 0.015546 0 0 0 0 0 0 0 0 0 0 0 0 0 0 0 0 0
9.2539 -0.00029986 -0.0035098 0.004296 0.00068281 0 0.00018914 -0.0068391 0.0055311 -0.013975 0.005406 0.014642 0.027371 0 0 0 0 0 0 0 0 0 0 0 0 0 0 0 0 0
9.2578 -0.00043839 -0.0031727 0.0033053 -0.00045666 0 -0.00093793 -0.0048727 0.0034283 -0.011741 0.0042558 0.0096627 0.027176 0 0 0 0 0 0 0 0 0 0 0 0 0 0 0 0 0
9.2617 -0.00076551 -0.0022813 0.002053 -0.00033685 0 -0.00088191 -0.0014755 0.0018327 -0.0058494 0.002702 0.0029922 0.018827 0 0 0 0 0 0 0 0 0 0 0 0 0 0 0 0 0
9.2656 -0.0016044 -0.001271 0.0014098 0.0011079 0 0.00034388 0.0023551 0.0005059 0.0021334 0.0005718 -0.0041114 0.0091926 0 0 0 0 0 0 0 0 0 0 0 0 0 0 0 0 0
9.2695 -0.0027916 -0.00062315 0.0013246 0.0026773 0 0.0015735 0.0051956 -0.0013411 0.0092103 -0.0022569 -0.010118 0.0028474 0 0 0 0 0 0 0 0 0 0 0 0 0 0 0 0 0
9.2734 -0.0036894 -0.00041949 0.0010681 0.0030112 0 0.0018478 0.0063683 -0.0042259 0.012993 -0.0051823 -0.013707 0.0011631 0 0 0 0 0 0 0 0 0 0 0 0 0 0 0 0 0
9.2773 -0.0036005 -0.00023554 0.00015691 0.0017994 0 0.0014084 0.0064071 -0.0076317 0.013217 -0.0069534 -0.014384 0.0045724 0 0 0 0 0 0 0 0 0 0 0 0 0 0 0 0 0
9.2813 -0.0022878 0.00041907 -0.0010207 -1.836e-05 0 0.0012665 0.0063304 -0.010048 0.011443 -0.0065922 -0.012712 0.013739 0 0 0 0 0 0 0 0 0 0 0 0 0 0 0 0 0
9.2852 -0.00019514 0.0015028 -0.0014948 -0.0011797 0 0.0018864 0.0064588 -0.0099473 0.009363 -0.004298 -0.0098236 0.027685 0 0 0 0 0 0 0 0 0 0 0 0 0 0 0 0 0
9.2891 0.0018084 0.0023306 -0.00060214 -0.0012147 0 0.0025147 0.0060076 -0.0069749 0.0073858 -0.0013753 -0.0064923 0.041485 0 0 0 0 0 0 0 0 0 0 0 0 0 0 0 0 0
9.293 0.0029683 0.0021621 0.0013997 -0.00070506 0 0.0019851 0.003912 -0.0023274 0.0047257 0.00084057 -0.0025866 0.047505 0 0 0 0 0 0 0 0 0 0 0 0 0 0 0 0 0
9.2969 0.0030647 0.00097883 0.003541 -0.00053616 0 0.00019268 8.6296e-05 0.0020577 0.00067847 0.0020684 0.0025082 0.040561 0 0 0 0 0 0 0 0 0 0 0 0 0 0 0 0 0
9.3008 0.0024302 -0.00033266 0.0049127 -0.00095853 0 -0.0013948 -0.0041478 0.0048436 -0.0043356 0.0031379 0.0087853 0.022653 0 0 0 0 0 0 0 0 0 0 0 0 0 0 0 0 0
9.3047 0.0016135 -0.00065759 0.0052681 -0.0013854 0 -0.00091346 -0.006939 0.006031 -0.0089635 0.0049709 0.014876 0.0024146 0 0 0 0 0 0 0 0 0 0 0 0 0 0 0 0 0
9.3086 0.0009895 0.00037616 0.0049752 -0.0010599 0 0.0020553 -0.0073026 0.0065104 -0.01198 0.0074869 0.01853 -0.010985 0 0 0 0 0 0 0 0 0 0 0 0 0 0 0 0 0
9.3125 0.00059696 0.0020293 0.0044893 0.00013171 0 0.0057849 -0.0057593 0.0069466 -0.013021 0.0094909 0.018096 -0.014363 0 0 0 0 0 0 0 0 0 0 0 0 0 0 0 0 0
9.3164 0.00025393 0.0030511 0.003901 0.0015107 0 0.0076355 -0.0036878 0.007088 -0.01231 0.0096302 0.013772 -0.011766 0 0 0 0 0 0 0 0 0 0 0 0 0 0 0 0 0
9.3203 -0.00021625 0.002722 0.0029337 0.0022215 0 0.0061783 -0.0020744 0.0061175 -0.0099105 0.0074958 0.0074887 -0.009607 0 0 0 0 0 0 0 0 0 0 0 0 0 0 0 0 0
9.3242 -0.00084409 0.0014114 0.0012961 0.0019683 0 0.0023285 -0.00084218 0.0036157 -0.0055579 0.0038782 0.0014707 -0.010531 0 0 0 0 0 0 0 0 0 0 0 0 0 0 0 0 0
9.3281 -0.0015161 0.00018873 -0.00098079 0.0011746 0 -0.0014591 0.00070372 0.00013373 0.00062313 6.4994e-05 -0.0032803 -0.011745 0 0 0 0 0 0 0 0 0 0 0 0 0 0 0 0 0
9.332 -0.0020438 -0.00010772 -0.0034777 0.00049094 0 -0.003112 0.0028743 -0.0031821 0.0073496 -0.0030432 -0.0072403 -0.0089514 0 0 0 0 0 0 0 0 0 0 0 0 0 0 0 0 0
9.3359 -0.002218 0.00050548 -0.0055672 0.00020154 0 -0.002283 0.0050676 -0.0054862 0.012435 -0.0051924 -0.011208 -0.0016068 0 0 0 0 0 0 0 0 0 0 0 0 0 0 0 0 0
9.3398 -0.0018518 0.0013269 -0.0066623 0.00010197 0 -0.00014771 0.0061927 -0.0067226 0.014136 -0.0063753 -0.014914 0.005798 0 0 0 0 0 0 0 0 0 0 0 0 0 0 0 0 0
9.3438 -0.0008681 0.0016639 -0.0064137 -0.00012362 0 0.0018297 0.0055801 -0.0072546 0.012428 -0.0064255 -0.016774 0.0075631 0 0 0 0 0 0 0 0 0 0 0 0 0 0 0 0 0
9.3477 0.00058008 0.0013646 -0.0048384 -0.00049164 0 0.0029004 0.0034994 -0.0071205 0.0089565 -0.0051443 -0.015085 0.0018945 0 0 0 0 0 0 0 0 0 0 0 0 0 0 0 0 0
9.3516 0.0020656 0.00077098 -0.0023594 -0.00070823 0 0.0030885 0.00086192 -0.0058022 0.0056134 -0.002781 -0.0095523 -0.0075011 0 0 0 0 0 0 0 0 0 0 0 0 0 0 0 0 0
9.3555 0.0030312 0.00027308 0.00030544 -0.00052388 0 0.0026587 -0.0015257 -0.0028272 0.0030259 -0.00019359 -0.0017723 -0.014565 0 0 0 0 0 0 0 0 0 0 0 0 0 0 0 0 0
9.3594 0.0030933 -3.3448e-05 0.002424 -4.0541e-05 0 0.0017826 -0.0034453 0.0014035 0.00034468 0.0016669 0.0057643 -0.015675 0 0 0 0 0 0 0 0 0 0 0 0 0 0 0 0 0
9.3633 0.0023055 -0.00030176 0.0035747 0.00035567 0 0.0006801 -0.0051341 0.0054901 -0.0035255 0.0025228 0.011211 -0.011962 0 0 0 0 0 0 0 0 0 0 0 0 0 0 0 0 0
9.3672 0.0011583 -0.00065537 0.0038051 0.00035115 0 -0.00018554 -0.0067931 0.0078756 -0.0084791 0.0029832 0.014132 -0.007779 0 0 0 0 0 0 0 0 0 0 0 0 0 0 0 0 0
9.3711 0.00026719 -0.0010219 0.0035166 -1.7393e-05 0 -0.00032447 -0.0082552 0.0079342 -0.012923 0.0038848 0.015016 -0.0072383 0 0 0 0 0 0 0 0 0 0 0 0 0 0 0 0 0
9.375 -4.6723e-05 -0.001221 0.003172 -0.00041742 0 0.00029848 -0.0090643 0.0063036 -0.014873 0.0053323 0.014265 -0.01162 0 0 0 0 0 0 0 0 0 0 0 0 0 0 0 0 0
9.3789 3.0014e-05 -0.0011444 0.0030382 -0.00051475 0 0.0011135 -0.0087979 0.0041652 -0.01338 0.0063789 0.011733 -0.0189 0 0 0 0 0 0 0 0 0 0 0 0 0 0 0 0 0
9.3828 -2.7655e-05 -0.00080828 0.0030896 -0.0002139 0 0.0014243 -0.0073144 0.002194 -0.0090533 0.0057276 0.0071981 -0.024909 0 0 0 0 0 0 0 0 0 0 0 0 0 0 0 0 0
9.3867 -0.00064632 -0.00026483 0.0030513 0.00033323 0 0.0010811 -0.0047909 0.00018163 -0.0034186 0.0028624 0.0011239 -0.025309 0 0 0 0 0 0 0 0 0 0 0 0 0 0 0 0 0
9.3906 -0.0017759 0.00045362 0.0025141 0.00087543 0 0.00062008 -0.0016498 -0.0023704 0.0021104 -0.0013989 -0.0051987 -0.017947 0 0 0 0 0 0 0 0 0 0 0 0 0 0 0 0 0
9.3945 -0.0028603 0.0012543 0.0011302 0.0011896 0 0.00068014 0.0015139 -0.0053749 0.0067285 -0.0054147 -0.01032 -0.0047698 0 0 0 0 0 0 0 0 0 0 0 0 0 0 0 0 0
9.3984 -0.0031889 0.0018842 -0.0010972 0.0011221 0 0.0013054 0.0040327 -0.0079406 0.010051 -0.0078209 -0.013455 0.0083226 0 0 0 0 0 0 0 0 0 0 0 0 0 0 0 0 0
9.4023 -0.0023773 0.0020056 -0.0035694 0.00061847 0 0.0018961 0.0053686 -0.0090433 0.011787 -0.0082848 -0.014665 0.014799 0 0 0 0 0 0 0 0 0 0 0 0 0 0 0 0 0
9.4063 -0.00063603 0.0014569 -0.005192 -0.00020614 0 0.0018637 0.0053576 -0.0083932 0.01177 -0.0073856 -0.014301 0.012446 0 0 0 0 0 0 0 0 0 0 0 0 0 0 0 0 0
9.4102 0.0013533 0.00045771 -0.0049736 -0.0010365 0 0.0012554 0.0042881 -0.0066145 0.010198 -0.0059128 -0.012369 0.0058343 0 0 0 0 0 0 0 0 0 0 0 0 0 0 0 0 0
9.4141 0.0028519 -0.00048378 -0.0028244 -0.0014872 0 0.00063817 0.0026857 -0.0045771 0.0076186 -0.0042887 -0.0085417 0.0031186 0 0 0 0 0 0 0 0 0 0 0 0 0 0 0 0 0
9.418 0.003468 -0.0009233 0.00011355 -0.00136 0 0.00038003 0.0009469 -0.0025971 0.0045005 -0.0025255 -0.0027866 0.0088502 0 0 0 0 0 0 0 0 0 0 0 0 0 0 0 0 0
9.4219 0.0032861 -0.00078147 0.0020807 -0.00081402 0 0.00018855 -0.00085158 -0.00034208 0.00086202 -0.00053257 0.0040475 0.019085 0 0 0 0 0 0 0 0 0 0 0 0 0 0 0 0 0
9.4258 0.0026786 -0.00032504 0.0019647 -0.00025345 0 -0.00048873 -0.0027892 0.0024756 -0.0035218 0.0016603 0.010356 0.024173 0 0 0 0 0 0 0 0 0 0 0 0 0 0 0 0 0
9.4297 0.0019848 0.00011623 0.00022266 6.4056e-06 0 -0.0016059 -0.0047569 0.0053774 -0.0084185 0.0039277 0.014561 0.017801 0 0 0 0 0 0 0 0 0 0 0 0 0 0 0 0 0
9.4336 0.0013136 0.00038545 -0.0014217 -3.478e-06 0 -0.0022405 -0.0063055 0.00719 -0.012679 0.00611 0.015894 0.0041387 0 0 0 0 0 0 0 0 0 0 0 0 0 0 0 0 0
9.4375 0.00058877 0.00046938 -0.0014037 2.5612e-05 0 -0.0014 -0.0068752 0.0069375 -0.014652 0.0079006 0.014559 -0.0045705 0 0 0 0 0 0 0 0 0 0 0 0 0 0 0 0 0
9.4414 -0.00025822 0.00032029 0.00028776 0.00034669 0 0.00080268 -0.0061993 0.0047341 -0.013266 0.0086961 0.011293 0.00097908 0 0 0 0 0 0 0 0 0 0 0 0 0 0 0 0 0
9.4453 -0.0011476 -0.000171 0.0020051 0.00088501 0 0.0029034 -0.0044834 0.0018064 -0.0088526 0.0077694 0.0068397 0.017397 0 0 0 0 0 0 0 0 0 0 0 0 0 0 0 0 0
9.4492 -0.0018868 -0.00094833 0.0018206 0.0012942 0 0.0032582 -0.0021881 -0.00042465 -0.0029601 0.0048546 0.0017922 0.030096 0 0 0 0 0 0 0 0 0 0 0 0 0 0 0 0 0
9.4531 -0.0023221 -0.001575 -0.00075151 0.0012786 0 0.0016404 0.00034093 -0.0013987 0.0026776 0.00070073 -0.0032558 0.026014 0 0 0 0 0 0 0 0 0 0 0 0 0 0 0 0 0
9.457 -0.0024356 -0.0013927 -0.004204 0.00086004 0 -0.00033832 0.0029904 -0.001692 0.0070799 -0.0030432 -0.0076078 0.00633 0 0 0 0 0 0 0 0 0 0 0 0 0 0 0 0 0
9.4609 -0.0022886 -6.6477e-05 -0.0061774 0.00034055 0 -0.00056924 0.0056237 -0.0023228 0.010131 -0.0047571 -0.010634 -0.013268 0 0 0 0 0 0 0 0 0 0 0 0 0 0 0 0 0
9.4648 -0.0018822 0.0019438 -0.005322 2.8283e-05 0 0.0015947 0.0077633 -0.0037458 0.011994 -0.0039605 -0.012024 -0.016129 0 0 0 0 0 0 0 0 0 0 0 0 0 0 0 0 0
9.4688 -0.0011126 0.0035129 -0.0022802 1.3321e-05 0 0.0046203 0.0086458 -0.0054051 0.012591 -0.0016671 -0.011798 -5.0846e-05 0 0 0 0 0 0 0 0 0 0 0 0 0 0 0 0 0
9.4727 9.1436e-05 0.0036149 0.00099391 0.00018265 0 0.0060734 0.0077189 -0.0061561 0.011676 0.00040074 -0.010057 0.020009 0 0 0 0 0 0 0 0 0 0 0 0 0 0 0 0 0
9.4766 0.0015643 0.0021376 0.0028757 0.00038493 0 0.0047566 0.0051609 -0.0051259 0.0092553 0.0011386 -0.006785 0.025068 0 0 0 0 0 0 0 0 0 0 0 0 0 0 0 0 0
9.4805 0.002859 2.5599e-05 0.0031872 0.00051969 0 0.0017273 0.0018974 -0.0023098 0.0057263 0.00083085 -0.0020059 0.0092858 0 0 0 0 0 0 0 0 0 0 0 0 0 0 0 0 0
9.4844 0.003473 -0.0014257 0.0029183 0.00047615 0 -0.00071618 -0.00098128 0.0014639 0.0015317 0.00073081 0.0038288 -0.014811 0 0 0 0 0 0 0 0 0 0 0 0 0 0 0 0 0
9.4883 0.0031993 -0.0015566 0.0030236 8.361e-05 0 -0.0010705 -0.002924 0.0050365 -0.0031944 0.0018491 0.0096653 -0.027937 0 0 0 0 0 0 0 0 0 0 0 0 0 0 0 0 0
9.4922 0.0022996 -0.00078557 0.0035424 -0.00075199 0 0.00023208 -0.0041205 0.0074746 -0.0083986 0.0040162 0.014184 -0.021531 0 0 0 0 0 0 0 0 0 0 0 0 0 0 0 0 0
9.4961 0.0013183 -0.00016099 0.0038096 -0.0018059 0 0.0015295 -0.0050344 0.0083824 -0.013416 0.0059982 0.016427 -0.0047597 0 0 0 0 0 0 0 0 0 0 0 0 0 0 0 0 0
9.5 0.00066768 -0.00044846 0.0033569 -0.0024948 0 0.0016242 -0.0057294 0.0079228 -0.016648 0.0064962 0.016173 0.0050306 0 0 0 0 0 0 0 0 0 0 0 0 0 0 0 0 0
9.5039 0.00033656 -0.0015429 0.0024593 -0.0022292 0 0.0007602 -0.0056577 0.0066248 -0.016281 0.0051254 0.013771 -0.0013213 0 0 0 0 0 0 0 0 0 0 0 0 0 0 0 0 0
9.5078 -2.038e-05 -0.0026484 0.00176 -0.00094465 0 5.7489e-05 -0.004137 0.0050671 -0.011679 0.0025834 0.009688 -0.01733 0 0 0 0 0 0 0 0 0 0 0 0 0 0 0 0 0
9.5117 -0.00069336 -0.0029801 0.0014459 0.0006881 0 0.000187 -0.001081 0.0035568 -0.0042344 -1.2658e-05 0.0043095 -0.028603 0 0 0 0 0 0 0 0 0 0 0 0 0 0 0 0 0
9.5156 -0.0015863 -0.002348 0.00093927 0.0016689 0 0.00073962 0.002711 0.0019937 0.003281 -0.0019455 -0.0018201 -0.027059 0 0 0 0 0 0 0 0 0 0 0 0 0 0 0 0 0
9.5195 -0.0022508 -0.0011879 -0.00049527 0.0014282 0 0.00085991 0.0059965 6.3074e-05 0.0084657 -0.0031947 -0.0076819 -0.017303 0 0 0 0 0 0 0 0 0 0 0 0 0 0 0 0 0
9.5234 -0.0022542 -0.00013824 -0.0028341 0.000293 0 0.00031365 0.007878 -0.0023349 0.010704 -0.0041052 -0.01193 -0.0097677 0 0 0 0 0 0 0 0 0 0 0 0 0 0 0 0 0
9.5273 -0.0015415 0.00040215 -0.0050555 -0.00078508 0 -0.00025328 0.0082486 -0.0047695 0.011048 -0.0048826 -0.013558 -0.0090502 0 0 0 0 0 0 0 0 0 0 0 0 0 0 0 0 0
9.5313 -0.000466 0.00040475 -0.0059052 -0.001024 0 -0.00013397 0.007554 -0.00641 0.010786 -0.0054036 -0.012516 -0.010189 0 0 0 0 0 0 0 0 0 0 0 0 0 0 0 0 0
9.5352 0.00052003 5.8298e-05 -0.0049632 -0.00042519 0 0.00051952 0.0061857 -0.0065615 0.010117 -0.005413 -0.0096519 -0.0063289 0 0 0 0 0 0 0 0 0 0 0 0 0 0 0 0 0
9.5391 0.0012067 -0.00042403 -0.0029729 0.00033665 0 0.00078801 0.004141 -0.005167 0.0081686 -0.0047879 -0.0059751 0.0014918 0 0 0 0 0 0 0 0 0 0 0 0 0 0 0 0 0
9.543 0.0016865 -0.00087038 -0.0011132 0.00061025 0 6.6357e-05 0.001269 -0.0028172 0.0042023 -0.0035687 -0.0019277 0.004134 0 0 0 0 0 0 0 0 0 0 0 0 0 0 0 0 0
9.5469 0.0021154 -0.0011294 5.7739e-05 0.00037099 0 -0.0010548 -0.0022036 -0.00025608 -0.001289 -0.0017969 0.0026136 -0.0051715 0 0 0 0 0 0 0 0 0 0 0 0 0 0 0 0 0
9.5508 0.0024557 -0.0010847 0.00094125 0.00016617 0 -0.0011862 -0.00548 0.0021391 -0.0067137 0.00054956 0.0076359 -0.020903 0 0 0 0 0 0 0 0 0 0 0 0 0 0 0 0 0
9.5547 0.0024768 -0.00072593 0.0022176 0.00049863 0 0.0004419 -0.0076138 0.0043953 -0.01056 0.0033594 0.012361 -0.027673 0 0 0 0 0 0 0 0 0 0 0 0 0 0 0 0 0
9.5586 0.002008 -0.00018362 0.0038887 0.0012925 0 0.0029718 -0.0081821 0.0064889 -0.012392 0.0061138 0.015428 -0.01429 0 0 0 0 0 0 0 0 0 0 0 0 0 0 0 0 0
9.5625 0.0011584 0.00034511 0.0050716 0.0019788 0 0.0044741 -0.0075482 0.0079276 -0.012695 0.007903 0.015793 0.014111 0 0 0 0 0 0 0 0 0 0 0 0 0 0 0 0 0
9.5664 0.00025735 0.00072479 0.0047955 0.0020943 0 0.0036836 -0.0064186 0.0078983 -0.011879 0.0078787 0.013505 0.038785 0 0 0 0 0 0 0 0 0 0 0 0 0 0 0 0 0
9.5703 -0.00043619 0.00094187 0.0030096 0.0017585 0 0.0012729 -0.0051027 0.005945 -0.0096203 0.0058558 0.0095671 0.043561 0 0 0 0 0 0 0 0 0 0 0 0 0 0 0 0 0
9.5742 -0.000946 0.0010515 0.0007551 0.0015173 0 -0.00064055 -0.0032255 0.0025484 -0.0053286 0.0025588 0.0050494 0.029281 0 0 0 0 0 0 0 0 0 0 0 0 0 0 0 0 0
9.5781 -0.0014708 0.0010883 -0.00072409 0.0017011 0 -0.00038719 -0.00024333 -0.0010034 0.00074596 -0.00075455 0.00035988 0.012263 0 0 0 0 0 0 0 0 0 0 0 0 0 0 0 0 0
9.582 -0.0020519 0.0010415 -0.001083 0.0019682 0 0.0017124 0.0036853 -0.0034254 0.0070268 -0.0030493 -0.0045676 0.0080964 0 0 0 0 0 0 0 0 0 0 0 0 0 0 0 0 0
9.5859 -0.0023734 0.00090064 -0.001094 0.0015574 0 0.0036228 0.0073524 -0.0042446 0.011433 -0.004074 -0.0094082 0.0167 0 0 0 0 0 0 0 0 0 0 0 0 0 0 0 0 0
9.5898 -0.001955 0.00069165 -0.001746 6.9768e-05 0 0.0034474 0.0091444 -0.0039203 0.012849 -0.0043062 -0.012916 0.023452 0 0 0 0 0 0 0 0 0 0 0 0 0 0 0 0 0
9.5938 -0.0006094 0.00045479 -0.0031115 -0.0019652 0 0.0011383 0.0082307 -0.0032327 0.011855 -0.0043695 -0.013474 0.015119 0 0 0 0 0 0 0 0 0 0 0 0 0 0 0 0 0
9.5977 0.0012554 0.00021314 -0.0041334 -0.0033502 0 -0.001509 0.005269 -0.0025677 0.0099767 -0.0044375 -0.010354 -0.0057153 0 0 0 0 0 0 0 0 0 0 0 0 0 0 0 0 0
9.6016 0.0028146 -2.0173e-06 -0.0035983 -0.0031653 0 -0.0025186 0.0019451 -0.0017521 0.0081638 -0.0041234 -0.0045291 -0.022602 0 0 0 0 0 0 0 0 0 0 0 0 0 0 0 0 0
9.6055 0.0033811 -0.00010009 -0.0013792 -0.0015909 0 -0.0014744 -0.00032544 -0.00049121 0.0059332 -0.0029156 0.0018261 -0.021837 0 0 0 0 0 0 0 0 0 0 0 0 0 0 0 0 0
9.6094 0.0028806 3.1378e-05 0.0012851 0.00014776 0 0.00024389 -0.0014373 0.0011419 0.0020088 -0.00075231 0.0067654 -0.0068423 0 0 0 0 0 0 0 0 0 0 0 0 0 0 0 0 0
9.6133 0.0018477 0.00036667 0.0028023 0.00072256 0 0.00084961 -0.0024778 0.0026992 -0.0041502 0.0017767 0.0096907 0.0046945 0 0 0 0 0 0 0 0 0 0 0 0 0 0 0 0 0
9.6172 0.00096349 0.00061559 0.0026079 -0.00023794 0 -0.00020229 -0.0045629 0.0037885 -0.011355 0.0037751 0.011214 -0.0013413 0 0 0 0 0 0 0 0 0 0 0 0 0 0 0 0 0
9.6211 0.00054617 0.00035229 0.0015947 -0.0018582 0 -0.0018133 -0.0076596 0.0044093 -0.01713 0.004632 0.012038 -0.020407 0 0 0 0 0 0 0 0 0 0 0 0 0 0 0 0 0
9.625 0.00041167 -0.00059343 0.0011642 -0.0027289 0 -0.0023456 -0.010429 0.0047828 -0.019206 0.0043622 0.012027 -0.032536 0 0 0 0 0 0 0 0 0 0 0 0 0 0 0 0 0
9.6289 0.00016515 -0.0018058 0.001797 -0.0020208 0 -0.0011122 -0.011211 0.0048734 -0.016828 0.0034335 0.010384 -0.0215 0 0 0 0 0 0 0 0 0 0 0 0 0 0 0 0 0
9.6328 -0.00039296 -0.0024158 0.0025377 -8.9595e-05 0 0.0011073 -0.0092751 0.0041972 -0.010968 0.0022788 0.0066491 0.0085531 0 0 0 0 0 0 0 0 0 0 0 0 0 0 0 0 0
9.6367 -0.0011097 -0.0017429 0.0019267 0.0018745 0 0.0028698 -0.0053076 0.0022403 -0.0035367 0.00095335 0.001456 0.035424 0 0 0 0 0 0 0 0 0 0 0 0 0 0 0 0 0
9.6406 -0.0016538 3.3534e-05 -0.00048694 0.0027966 0 0.0033169 -0.00080899 -0.00087237 0.0036037 -0.00075386 -0.003758 0.038395 0 0 0 0 0 0 0 0 0 0 0 0 0 0 0 0 0
9.6445 -0.0017942 0.0018154 -0.0035241 0.0024626 0 0.0027106 0.0029483 -0.004175 0.0091872 -0.0028809 -0.0077644 0.01653 0 0 0 0 0 0 0 0 0 0 0 0 0 0 0 0 0
9.6484 -0.0015169 0.0023332 -0.0053012 0.0015021 0 0.0019057 0.0055112 -0.0064428 0.012608 -0.0049671 -0.010241 -0.011414 0 0 0 0 0 0 0 0 0 0 0 0 0 0 0 0 0
9.6523 -0.00092776 0.0011655 -0.0048788 0.00073334 0 0.001437 0.0070378 -0.0070792 0.013834 -0.0061921 -0.011493 -0.024821 0 0 0 0 0 0 0 0 0 0 0 0 0 0 0 0 0
9.6563 -0.00011731 -0.00083671 -0.0030709 0.00049397 0 0.0011565 0.0077187 -0.0064663 0.013333 -0.0059103 -0.011613 -0.019411 0 0 0 0 0 0 0 0 0 0 0 0 0 0 0 0 0
9.6602 0.00084753 -0.002144 -0.001608 0.00051196 0 0.00068847 0.0074905 -0.0054198 0.011834 -0.0041386 -0.010062 -0.0088123 0 0 0 0 0 0 0 0 0 0 0 0 0 0 0 0 0
9.6641 0.0018315 -0.0017203 -0.0014176 0.00033231 0 9.9595e-05 0.0062487 -0.0042787 0.0098547 -0.0015725 -0.0062136 -0.0092806 0 0 0 0 0 0 0 0 0 0 0 0 0 0 0 0 0
9.668 0.0026049 0.00018899 -0.0016783 -0.0001687 0 -6.8687e-06 0.0041813 -0.0025625 0.0072627 0.00088797 -0.00028603 -0.023396 0 0 0 0 0 0 0 0 0 0 0 0 0 0 0 0 0
9.6719 0.0029698 0.0022962 -0.00062983 -0.00067277 0 0.0008673 0.001754 0.00040735 0.0033846 0.002704 0.0063436 -0.038583 0 0 0 0 0 0 0 0 0 0 0 0 0 0 0 0 0
9.6758 0.0029225 0.0032981 0.0025479 -0.0007796 0 0.0023843 -0.00065685 0.0044943 -0.0022199 0.0038934 0.01188 -0.040846 0 0 0 0 0 0 0 0 0 0 0 0 0 0 0 0 0
9.6797 0.0026524 0.0028089 0.0065677 -0.00045147 0 0.0033643 -0.003024 0.0083707 -0.0088824 0.0047475 0.015222 -0.029126 0 0 0 0 0 0 0 0 0 0 0 0 0 0 0 0 0
9.6836 0.0023365 0.0014689 0.0088008 -9.0075e-05 0 0.0026675 -0.0054455 0.01026 -0.014688 0.005392 0.016388 -0.015875 0 0 0 0 0 0 0 0 0 0 0 0 0 0 0 0 0
9.6875 0.0019274 0.00026598 0.0074372 -0.00016068 0 0.00025811 -0.0076234 0.0092296 -0.017396 0.0056206 0.015879 -0.01395 0 0 0 0 0 0 0 0 0 0 0 0 0 0 0 0 0
9.6914 0.0011829 -0.00024609 0.0031501 -0.00072234 0 -0.0025224 -0.0086561 0.0059289 -0.015826 0.0051297 0.013764 -0.023602 0 0 0 0 0 0 0 0 0 0 0 0 0 0 0 0 0
9.6953 -4.1554e-05 -0.00018237 -0.0012774 -0.001323 0 -0.0038266 -0.0075341 0.0021115 -0.010628 0.0038762 0.0095572 -0.032754 0 0 0 0 0 0 0 0 0 0 0 0 0 0 0 0 0
9.6992 -0.001508 3.8497e-05 -0.0031221 -0.001379 0 -0.0026855 -0.0040215 -0.00062761 -0.0038375 0.002171 0.0031035 -0.029872 0 0 0 0 0 0 0 0 0 0 0 0 0 0 0 0 0
9.7031 -0.0026316 0.00017712 -0.0018345 -0.00069885 0 0.0002187 0.0008718 -0.0018463 0.0024255 0.00041541 -0.0044355 -0.016045 0 0 0 0 0 0 0 0 0 0 0 0 0 0 0 0 0
9.707 -0.0028702 0.00030109 0.00071322 0.00033282 0 0.0030496 0.0053498 -0.0022269 0.0070734 -0.001224 -0.010709 -0.0039851 0 0 0 0 0 0 0 0 0 0 0 0 0 0 0 0 0
9.7109 -0.0021507 0.00053971 0.0019908 0.0010856 0 0.0042065 0.0079337 -0.0027094 0.010217 -0.0028332 -0.013578 -0.0051224 0 0 0 0 0 0 0 0 0 0 0 0 0 0 0 0 0
9.7148 -0.0009409 0.00082945 0.00096599 0.001222 0 0.0034806 0.0083267 -0.003633 0.012443 -0.0044153 -0.012659 -0.017884 0 0 0 0 0 0 0 0 0 0 0 0 0 0 0 0 0
9.7188 0.00011646 0.00095146 -0.0012284 0.00094951 0 0.0020556 0.0073594 -0.0045701 0.013958 -0.0055664 -0.0095621 -0.028903 0 0 0 0 0 0 0 0 0 0 0 0 0 0 0 0 0
9.7227 0.00069181 0.00078838 -0.0025605 0.00076708 0 0.0014072 0.0061392 -0.0048181 0.014306 -0.0055757 -0.0064982 -0.025877 0 0 0 0 0 0 0 0 0 0 0 0 0 0 0 0 0
9.7266 0.00094888 0.00048132 -0.0019855 0.00096982 0 0.0020755 0.0051761 -0.0039672 0.012776 -0.0039696 -0.0044171 -0.0093693 0 0 0 0 0 0 0 0 0 0 0 0 0 0 0 0 0
9.7305 0.0012756 0.00030106 -0.00018938 0.0013961 0 0.0033452 0.0041798 -0.0020652 0.0090476 -0.0010415 -0.0023372 0.0078883 0 0 0 0 0 0 0 0 0 0 0 0 0 0 0 0 0
9.7344 0.0018422 0.00037877 0.0013613 0.0016478 0 0.0040336 0.0025633 0.00058858 0.0035576 0.0021621 0.0015106 0.013185 0 0 0 0 0 0 0 0 0 0 0 0 0 0 0 0 0
9.7383 0.0024094 0.00058863 0.0019681 0.0015392 0 0.0035999 9.5983e-05 0.0036369 -0.0026063 0.0044843 0.0077235 0.0055603 0 0 0 0 0 0 0 0 0 0 0 0 0 0 0 0 0
9.7422 0.0025492 0.00068912 0.0022585 0.0013022 0 0.0025519 -0.002843 0.0066161 -0.0080998 0.0054275 0.014686 -0.0039536 0 0 0 0 0 0 0 0 0 0 0 0 0 0 0 0 0
9.7461 0.0020397 0.00054262 0.0032521 0.0013315 0 0.0018285 -0.0054975 0.0088288 -0.011748 0.0053929 0.019382 -0.0031698 0 0 0 0 0 0 0 0 0 0 0 0 0 0 0 0 0
9.75 0.001045 0.00017267 0.0049742 0.0017297 0 0.001821 -0.0071313 0.0094622 -0.012858 0.0051755 0.0194 0.010127 0 0 0 0 0 0 0 0 0 0 0 0 0 0 0 0 0
9.7539 -7.0562e-05 -0.00036287 0.006118 0.0021367 0 0.0020169 -0.0072838 0.0080137 -0.011384 0.0051591 0.014526 0.027051 0 0 0 0 0 0 0 0 0 0 0 0 0 0 0 0 0
9.7578 -0.0010705 -0.0010773 0.0051882 0.002047 0 0.0016097 -0.0058656 0.0046975 -0.0079125 0.004934 0.0067221 0.036561 0 0 0 0 0 0 0 0 0 0 0 0 0 0 0 0 0
9.7617 -0.0019653 -0.0019727 0.0020415 0.0013212 0 0.00043761 -0.0032228 0.00044004 -0.0034358 0.0036825 -0.0013033 0.035101 0 0 0 0 0 0 0 0 0 0 0 0 0 0 0 0 0
9.7656 -0.0028128 -0.0028614 -0.0017131 0.00036925 0 -0.00073908 -0.00015111 -0.0035855 0.0010325 0.00099172 -0.0077021 0.027809 0 0 0 0 0 0 0 0 0 0 0 0 0 0 0 0 0
9.7695 -0.0034464 -0.0033483 -0.0039234 -0.00020504 0 -0.00095568 0.0023287 -0.0065253 0.0048178 -0.0026275 -0.01209 0.021183 0 0 0 0 0 0 0 0 0 0 0 0 0 0 0 0 0
9.7734 -0.0034709 -0.0030847 -0.0036341 -0.0001736 0 -6.4933e-05 0.0034904 -0.0080877 0.0077117 -0.0059667 -0.014952 0.015516 0 0 0 0 0 0 0 0 0 0 0 0 0 0 0 0 0
9.7773 -0.0025911 -0.0020853 -0.001764 9.7472e-05 0 0.00099977 0.0034023 -0.0083673 0.0098136 -0.0078858 -0.016609 0.0050802 0 0 0 0 0 0 0 0 0 0 0 0 0 0 0 0 0
9.7813 -0.00097228 -0.0007742 -0.00013709 1.7318e-05 0 0.0010747 0.0029116 -0.0075321 0.011232 -0.0079728 -0.016706 -0.014194 0 0 0 0 0 0 0 0 0 0 0 0 0 0 0 0 0
9.7852 0.00074986 0.00033636 0.00017187 -0.00061876 0 -4.5144e-05 0.0029603 -0.0057038 0.011858 -0.0065985 -0.014548 -0.037553 0 0 0 0 0 0 0 0 0 0 0 0 0 0 0 0 0
9.7891 0.0018783 0.001045 -0.00037171 -0.0013844 0 -0.0012785 0.0037161 -0.0030824 0.011341 -0.0044374 -0.0098768 -0.052492 0 0 0 0 0 0 0 0 0 0 0 0 0 0 0 0 0
9.793 0.002147 0.0015382 -0.00048461 -0.0016114 0 -0.0012254 0.0042964 -8.0911e-05 0.0092502 -0.0019662 -0.0033837 -0.047948 0 0 0 0 0 0 0 0 0 0 0 0 0 0 0 0 0
9.7969 0.0018568 0.0020539 0.000515 -0.0010553 0 0.00041247 0.0034367 0.0027521 0.0053487 0.00062782 0.0034556 -0.023763 0 0 0 0 0 0 0 0 0 0 0 0 0 0 0 0 0
9.8008 0.0015357 0.0024792 0.0020151 -0.00018362 0 0.0023443 0.00061575 0.0049836 -8.9378e-05 0.003164 0.0090688 0.0080105 0 0 0 0 0 0 0 0 0 0 0 0 0 0 0 0 0
9.8047 0.0014411 0.0023374 0.0027716 0.00022726 0 0.0027291 -0.0033178 0.0064716 -0.0060717 0.0052261 0.012488 0.031344 0 0 0 0 0 0 0 0 0 0 0 0 0 0 0 0 0
9.8086 0.001363 0.001253 0.0021932 -0.00016598 0 0.00089371 -0.0065933 0.0072941 -0.010994 0.0062949 0.013601 0.037352 0 0 0 0 0 0 0 0 0 0 0 0 0 0 0 0 0
9.8125 0.00089455 -0.00052008 0.00093873 -0.00089772 0 -0.001852 -0.0076974 0.0075222 -0.013203 0.0061548 0.012853 0.029472 0 0 0 0 0 0 0 0 0 0 0 0 0 0 0 0 0
9.8164 -0.00010924 -0.0020546 0.00024702 -0.00107 0 -0.0031625 -0.0063294 0.007084 -0.011857 0.0051365 0.0107 0.019117 0 0 0 0 0 0 0 0 0 0 0 0 0 0 0 0 0
9.8203 -0.0013319 -0.0023407 0.00068619 -0.00016975 0 -0.0016451 -0.0034186 0.0058508 -0.0075474 0.0038778 0.007289 0.01597 0 0 0 0 0 0 0 0 0 0 0 0 0 0 0 0 0
9.8242 -0.0022378 -0.0010733 0.0015591 0.0014129 0 0.0018285 -0.00032442 0.0038335 -0.0021231 0.0027597 0.0026036 0.020943 0 0 0 0 0 0 0 0 0 0 0 0 0 0 0 0 0
9.8281 -0.0025122 0.0010241 0.0015386 0.0026516 0 0.0046861 0.002034 0.0012775 0.0023518 0.0015448 -0.003049 0.026964 0 0 0 0 0 0 0 0 0 0 0 0 0 0 0 0 0
9.832 -0.002275 0.0026517 -8.0369e-05 0.0027229 0 0.0046841 0.003472 -0.0014184 0.0048695 -0.00037666 -0.0087039 0.026143 0 0 0 0 0 0 0 0 0 0 0 0 0 0 0 0 0
9.8359 -0.0018831 0.0028432 -0.0026755 0.0016907 0 0.0017252 0.0042447 -0.0038334 0.0060095 -0.0032691 -0.012953 0.016888 0 0 0 0 0 0 0 0 0 0 0 0 0 0 0 0 0
9.8398 -0.0015433 0.001642 -0.0047487 0.00044786 0 -0.0020386 0.0046292 -0.0055642 0.0072421 -0.006479 -0.01465 0.0051112 0 0 0 0 0 0 0 0 0 0 0 0 0 0 0 0 0
9.8438 -0.001132 4.4381e-05 -0.0050735 -2.6864e-05 0 -0.0038732 0.004761 -0.0062012 0.0094864 -0.0085834 -0.013575 -0.0011264 0 0 0 0 0 0 0 0 0 0 0 0 0 0 0 0 0
9.8477 -0.00039394 -0.00072786 -0.0035242 0.00054041 0 -0.0025179 0.0046824 -0.0054084 0.012084 -0.0082646 -0.010462 0.0013417 0 0 0 0 0 0 0 0 0 0 0 0 0 0 0 0 0
9.8516 0.00069838 -7.9376e-05 -0.00096895 0.0015317 0 0.00099124 0.004341 -0.003172 0.013081 -0.0052843 -0.0063523 0.008274 0 0 0 0 0 0 0 0 0 0 0 0 0 0 0 0 0
9.8555 0.001805 0.0015779 0.001518 0.001978 0 0.0042641 0.0034849 -2.3939e-05 0.010674 -0.00078194 -0.0018238 0.012285 0 0 0 0 0 0 0 0 0 0 0 0 0 0 0 0 0
9.8594 0.0024564 0.003143 0.0033656 0.0013573 0 0.0053849 0.0017028 0.0030606 0.004706 0.0033822 0.0031557 0.010105 0 0 0 0 0 0 0 0 0 0 0 0 0 0 0 0 0
9.8633 0.0024438 0.003585 0.0046181 4.0429e-06 0 0.0041659 -0.0011975 0.0051603 -0.0029787 0.0057786 0.00861 0.0061016 0 0 0 0 0 0 0 0 0 0 0 0 0 0 0 0 0
9.8672 0.0019768 0.0026156 0.005551 -0.0011639 0 0.0019785 -0.004709 0.0059674 -0.0095798 0.0062022 0.013788 0.0083442 0 0 0 0 0 0 0 0 0 0 0 0 0 0 0 0 0
9.8711 0.0014545 0.00083866 0.0062645 -0.0013497 0 0.00049675 -0.007579 0.0059232 -0.012987 0.0055491 0.017115 0.020264 0 0 0 0 0 0 0 0 0 0 0 0 0 0 0 0 0
9.875 0.0010766 -0.00069803 0.0065941 -0.00045647 0 0.0004505 -0.008467 0.0057477 -0.012809 0.0049359 0.017093 0.035663 0 0 0 0 0 0 0 0 0 0 0 0 0 0 0 0 0
9.8789 0.00068294 -0.0012244 0.006302 0.00088026 0 0.0013084 -0.0068979 0.005732 -0.01016 0.0047954 0.013454 0.042641 0 0 0 0 0 0 0 0 0 0 0 0 0 0 0 0 0
9.8828 -1.629e-05 -0.00074005 0.0053028 0.0017884 0 0.0019733 -0.0036956 0.0054232 -0.0065817 0.0046424 0.0074878 0.034118 0 0 0 0 0 0 0 0 0 0 0 0 0 0 0 0 0
9.8867 -0.0010503 6.3726e-05 0.0037529 0.001785 0 0.0017938 -0.00043569 0.0040294 -0.0030405 0.0036168 0.0011953 0.015753 0 0 0 0 0 0 0 0 0 0 0 0 0 0 0 0 0
9.8906 -0.0020331 0.00038176 0.0019979 0.0010654 0 0.0010481 0.0016827 0.001225 0.00030986 0.0012915 -0.0040492 0.0030367 0 0 0 0 0 0 0 0 0 0 0 0 0 0 0 0 0
9.8945 -0.0024224 -7.2367e-05 0.00042733 0.00026527 0 0.00056957 0.002594 -0.0023593 0.003646 -0.001925 -0.0081295 0.008447 0 0 0 0 0 0 0 0 0 0 0 0 0 0 0 0 0
9.8984 -0.0019662 -0.00086537 -0.00071945 -8.583e-05 0 0.00089964 0.0031201 -0.0054328 0.0068736 -0.0050548 -0.011596 0.029234 0 0 0 0 0 0 0 0 0 0 0 0 0 0 0 0 0
[truncated: 14,853,369 more chars]
