# Supplementary material for: Dataset from dynamic shake-table testing of five full-scale single leaf and cavity URM walls subjected to out-of-plane two-way bending
Source: Data Brief. 2019 Mar 20;24:103854. doi: 10.1016/j.dib.2019.103854 (PMC6480314; doi:10.1016/j.dib.2019.103854)
Supplement: Multimedia component 2 [file mmc2.zip › DATA/CS-000-RF/Test10.txt]

0 0.0028275 0.00071215 -0.0054361 0.0019444 0 0.0011467 -0.00069188 -0.00049561 0.0022188 0.0006472 0.0033244 -0.12355 -0.077594 -0.12628 -0.10388 -0.0022215 0.0020343 -0.03829 -0.050236 -0.055077 -0.049741 -0.0080343 -0.01235 -0.070819 5.0499e-05 0.0033381 0.0015034 0.0017683 -0.019282
0.003906 0.0031678 0.00034929 -0.0031067 -0.0011096 0 -0.00058842 0.00093717 0.0014891 0.0011354 0.00018561 0.0067034 -0.11849 -0.06332 -0.16036 -0.09171 0.034098 0.0027374 -0.04804 -0.050313 -0.037161 -0.085656 -0.020824 -0.013601 -0.062839 -0.00019005 0.0030748 0.0015832 0.0015997 -0.028503
0.007813 0.0031707 -0.00014514 0.00095856 -0.0033739 0 -0.0017714 0.002872 0.0032774 0.0012483 0.00042054 0.0076753 -0.11472 -0.065949 -0.16098 -0.1018 0.0419 0.0026743 -0.089139 -0.043329 -0.064978 -0.13995 -0.002155 -0.014213 -0.072729 -0.00035192 0.0021632 0.0020583 0.001371 -0.037085
0.011719 0.0027591 -0.00083762 0.00589 -0.0032735 0 -0.0016675 0.0045632 0.0047179 0.0021011 0.0015621 0.0065466 -0.11741 -0.064988 -0.16149 -0.084861 0.031279 0.0021066 -0.076881 -0.032947 -0.072097 -0.13305 0.00031873 -0.013848 -0.061937 -0.00012131 0.0012449 0.0024198 0.0014817 -0.045377
0.015625 0.0017791 -0.0015194 0.0098451 -0.0010684 0 -0.00041431 0.0052608 0.0058 0.0023815 0.0030256 0.0049649 -0.12311 -0.080635 -0.1577 -0.072693 0.0075909 0.0016982 -0.043876 -0.02844 -0.067127 -0.098144 0.00059065 -0.01297 -0.051372 0.00047928 0.0010483 0.0024802 0.0019093 -0.051391
0.019531 0.00020409 -0.0019507 0.010971 0.0013397 0 0.00096876 0.0043966 0.0064273 0.00098533 0.0038252 0.0045972 -0.12392 -0.12011 -0.14661 -0.095176 -0.020781 0.0018502 -0.02761 -0.035018 -0.06503 -0.079595 0.012695 -0.012366 -0.056098 0.0010858 0.001709 0.0025116 0.002227 -0.050432
0.023438 -0.0016518 -0.002105 0.0086561 0.0019666 0 0.0012817 0.0020382 0.0063343 -0.0020081 0.0033315 0.0057092 -0.11649 -0.077078 -0.15503 -0.1275 -0.023123 0.0023373 -0.029785 -0.027973 -0.080055 -0.13503 0.015163 -0.01234 -0.014212 0.001337 0.0026062 0.0028938 0.0020783 -0.037993
0.027344 -0.0031832 -0.0021335 0.0040769 0.00036196 0 8.7078e-05 -0.00097428 0.0052495 -0.0052664 0.0017376 0.0068659 -0.10594 -0.049789 -0.17159 -0.12512 -0.011868 0.0025936 0.010071 -0.026129 -0.072505 -0.14854 0.044718 -0.012401 -0.009437 0.0011986 0.0029103 0.0036502 0.0015792 -0.01401
0.03125 -0.0038445 -0.0021138 -0.00053622 -0.0020807 0 -0.0018921 -0.0034019 0.003168 -0.0071194 -0.00012396 0.0060311 -0.10034 -0.072087 -0.1785 -0.086564 -0.006384 0.0023322 -0.016998 -0.026066 -0.062039 -0.092838 0.058464 -0.011795 -0.0080271 0.00093429 0.0023472 0.0043565 0.0011959 0.01534
0.035156 -0.0035244 -0.0019011 -0.0034448 -0.0033455 0 -0.0033394 -0.004291 0.00048837 -0.0067265 -0.0014008 0.0021723 -0.10213 -0.11137 -0.1658 -0.045772 -0.0059824 0.0018583 -0.083418 -0.0278 -0.054239 -0.027343 0.049815 -0.010385 -0.00035334 0.00078321 0.0014647 0.0045269 0.0012292 0.040557
0.039063 -0.0025995 -0.0012865 -0.0045329 -0.0024701 0 -0.0034632 -0.0035218 -0.0021274 -0.0045936 -0.0017586 -0.0038752 -0.10581 -0.081334 -0.12501 -0.071716 0.0025523 0.0017663 -0.066974 -0.033349 -0.048368 -0.087801 0.032221 -0.008957 0.012347 0.00072242 0.0011406 0.004097 0.0014787 0.054716
0.042969 -0.0016044 -0.000297 -0.005082 -0.00026149 0 -0.0026822 -0.0018585 -0.0040926 -0.0021119 -0.00148 -0.0098625 -0.10471 -0.088748 -0.16574 -0.10422 -0.011272 0.0023357 -0.075758 -0.014418 -0.068322 -0.083522 0.035914 -0.0085856 0.010806 0.00057716 0.0017878 0.0035168 0.0014739 0.057722
0.046875 -0.00081885 0.00072464 -0.0064021 0.0014894 0 -0.0021984 -0.00047439 -0.0051895 -0.00057337 -0.0011631 -0.013452 -0.099398 -0.088702 -0.16483 -0.089023 0.014853 0.0032385 -0.046502 -0.014167 -0.06357 -0.077043 0.047642 -0.0096292 0.027843 0.0003281 0.0029869 0.0033438 0.0010337 0.05529
0.050781 -0.00014718 0.001399 -0.0085344 0.0015484 0 -0.0027809 -0.00024389 -0.0055943 -0.00041745 -0.0013002 -0.013451 -0.098243 -0.099333 -0.149 -0.056682 0.028678 0.0038371 -0.046705 -0.02138 -0.052917 -0.094585 0.0504 -0.011352 0.023476 0.00022334 0.0038662 0.0037181 0.00053029 0.053317
0.054688 0.0006269 0.0016723 -0.010157 0.00020931 0 -0.0038949 -0.0012176 -0.0056055 -0.0011422 -0.001988 -0.010243 -0.10839 -0.12631 -0.1405 -0.035222 -0.00054435 0.0037682 -0.10365 -0.024772 -0.05529 -0.13381 0.036492 -0.012564 -0.023206 0.0005194 0.003856 0.0042205 0.00053147 0.052305
0.058594 0.0015 0.0018463 -0.0097264 -0.0010738 0 -0.0040921 -0.0025851 -0.0052905 -0.0017635 -0.0028732 -0.0053704 -0.12632 -0.12482 -0.13655 -0.046272 -0.027805 0.0032405 -0.095144 -0.013925 -0.092486 -0.088517 0.028213 -0.012657 -0.067905 0.0011222 0.0031286 0.0042567 0.001172 0.046681
0.0625 0.0021794 0.0021891 -0.0067974 -0.0010071 0 -0.0024275 -0.0031628 -0.0043603 -0.0014234 -0.0033319 -0.00063815 -0.13847 -0.10306 -0.17148 -0.062286 -0.039599 0.002788 -0.13189 0.0065871 -0.066611 -0.09068 0.041844 -0.012029 -0.031873 0.0015674 0.0023739 0.0036143 0.0019354 0.029883
0.066406 0.0023459 0.002516 -0.002365 0.00042374 0 0.00039388 -0.0021432 -0.0024304 0.00015679 -0.0028306 0.0027251 -0.13299 -0.086893 -0.16106 -0.061436 -0.039675 0.0027573 -0.1319 0.018882 -0.064323 -0.095769 0.063666 -0.011485 -0.0039569 0.0014441 0.0021795 0.0026817 0.0021292 0.0012072
0.070313 0.0019596 0.002226 0.001954 0.0019638 0 0.0023363 0.00033858 0.00049965 0.00249 -0.00131 0.0044968 -0.11212 -0.08056 -0.12924 -0.057617 -0.029795 0.0030301 -0.10608 0.017044 -0.079591 -0.096074 0.067454 -0.011295 -0.0092863 0.00086207 0.0025981 0.0021385 0.0015967 -0.031343
0.074219 0.0012861 0.00085692 0.0050597 0.0021926 0 0.0017213 0.0032028 0.0037541 0.0044513 0.00067068 0.0053 -0.092385 -0.081853 -0.14041 -0.078773 -0.012618 0.0032061 -0.098596 -0.00098451 -0.075247 -0.094604 0.020007 -0.010904 -0.054367 0.00044259 0.0032281 0.002403 0.00091946 -0.054957
0.078125 0.00062161 -0.0013384 0.0068266 0.00078037 0 -0.0011627 0.0050347 0.0062021 0.0047728 0.0022205 0.0059658 -0.091078 -0.11314 -0.15301 -0.091045 -0.035748 0.0030065 -0.076312 -0.0081424 -0.1305 -0.10474 0.022176 -0.0096301 -0.041482 0.00075951 0.0036308 0.0033205 0.0008556 -0.060107
0.082031 1.9531e-05 -0.003384 0.0076608 -0.0011601 0 -0.004072 0.0049375 0.0069182 0.0028013 0.0027153 0.0068344 -0.1104 -0.10582 -0.16708 -0.082187 -0.032472 0.0024889 -0.065272 -0.014485 -0.1362 -0.099752 0.046412 -0.0076046 -0.0085 0.0017404 0.0036486 0.0043282 0.001555 -0.04688
0.085938 -0.00068873 -0.0042366 0.0077947 -0.0019494 0 -0.0046029 0.0030628 0.0058041 -0.0008917 0.0022621 0.007515 -0.13438 -0.090938 -0.16353 -0.058375 -0.027439 0.0019122 -0.068913 -0.018587 -0.12794 -0.097638 0.065626 -0.005932 0.0033722 0.002642 0.0033897 0.0049089 0.0023601 -0.024794
0.089844 -0.0016049 -0.0035694 0.0070624 -0.00075906 0 -0.002278 0.00046347 0.0036564 -0.0045828 0.0016033 0.0073081 -0.14233 -0.083913 -0.14155 -0.031499 -0.034158 0.0014629 -0.088984 -0.021732 -0.12221 -0.1031 0.065564 -0.0058093 -0.010528 0.0026871 0.0030161 0.0049325 0.0024359 -0.0062831
0.09375 -0.0025285 -0.0019967 0.0052498 0.0015953 0 0.00095305 -0.0016014 0.001583 -0.0063251 0.0014824 0.0059097 -0.12752 -0.075915 -0.13736 -0.032167 -0.050965 0.0011494 -0.12649 -0.031686 -0.10371 -0.095577 0.04949 -0.0074226 0.018658 0.0017926 0.0026225 0.0046404 0.0016256 0.0013801
0.097656 -0.0030466 -0.00054817 0.0024966 0.0031983 0 0.0023383 -0.0024037 0.00022069 -0.0052156 0.002003 0.0037082 -0.10398 -0.071905 -0.15831 -0.00089433 -0.042927 0.00093468 -0.11366 -0.033498 -0.11475 -0.14231 0.070385 -0.0097009 -0.01097 0.00068915 0.0023016 0.0043668 0.00066664 -7.3612e-07
0.10156 -0.0028785 0.00013583 -0.0007272 0.0025578 0 0.00070122 -0.0020411 -0.00060795 -0.00207 0.0025604 0.0013467 -0.094885 -0.079599 -0.13144 0.010827 -0.050279 0.00089777 -0.082766 -0.030208 -0.10122 -0.13021 0.067225 -0.011186 -0.011168 0.00029491 0.0022268 0.0042767 0.00051761 -0.0021834
0.10547 -0.0021332 0.00020094 -0.0039645 -0.0001085 0 -0.0025311 -0.0011876 -0.0015368 0.0010978 0.0024157 -0.00099021 -0.11238 -0.089494 -0.083327 -0.018266 -0.068502 0.0012037 -0.063077 -0.031855 -0.080766 -0.090704 0.060008 -0.011197 0.0086882 0.0009128 0.0025647 0.0043138 0.0014314 0.0027613
0.10938 -0.0012179 0.00028567 -0.0069464 -0.0029309 0 -0.0045821 -0.00058227 -0.002947 0.0024714 0.0013684 -0.0037187 -0.14681 -0.08788 -0.059962 -0.092428 -0.083737 0.0019086 -0.080081 -0.046859 -0.083857 -0.0807 0.079511 -0.010229 0.019024 0.001988 0.0032636 0.0043231 0.0026797 0.016672
0.11328 -0.00048773 0.00087186 -0.009368 -0.0038404 0 -0.0037549 -0.00063006 -0.0045562 0.0016529 -0.00010738 -0.0071109 -0.17485 -0.058122 -0.076471 -0.030039 -0.07609 0.0028373 -0.072387 -0.025689 -0.10947 -0.080795 0.063169 -0.0093009 -0.024716 0.0026277 0.003968 0.0041872 0.003208 0.034364
0.11719 1.9162e-05 0.0018622 -0.010602 -0.0022648 0 -0.00086985 -0.0012873 -0.0056557 -0.00022779 -0.0013593 -0.010372 -0.17911 -0.036478 -0.10065 -0.0037819 -0.071309 0.0036999 -0.059627 -0.017199 -0.073489 -0.065869 0.055836 -0.0089969 -0.032325 0.0023762 0.0042234 0.0038741 0.0025951 0.047596
0.12109 0.00051478 0.0026866 -0.009859 0.00037399 0 0.0015502 -0.0021663 -0.005732 -0.001547 -0.0021381 -0.011688 -0.16166 -0.01916 -0.10175 0.0072947 -0.069577 0.004342 -0.049174 -0.01508 -0.044726 -0.063249 0.056916 -0.009134 -0.041374 0.0015399 0.0038344 0.0034218 0.0014071 0.050635
0.125 0.0011556 0.0027605 -0.0068173 0.0018478 0 0.0015699 -0.0027354 -0.0048696 -0.0014781 -0.0026532 -0.0095772 -0.14012 -0.011726 -0.084036 0.017545 -0.069253 0.0048618 -0.047073 -0.01858 -0.050095 -0.063059 0.059352 -0.009233 -0.044595 0.00082871 0.003046 0.0029309 0.00063534 0.043477
0.12891 0.0018207 0.0018866 -0.0021303 0.001024 0 -0.00048305 -0.0025603 -0.0035793 -0.00051357 -0.0030798 -0.0045081 -0.13083 -0.033962 -0.094627 0.041939 -0.065653 0.0054529 -0.061461 -0.033057 -0.083864 -0.0065106 0.044523 -0.0091459 0.021691 0.00072435 0.0023576 0.0025696 0.00078889 0.030986
0.13281 0.0021902 0.00034888 0.0027845 -0.0011738 0 -0.0024363 -0.0015536 -0.0022765 0.00010073 -0.0031209 0.00087584 -0.13533 -0.029439 -0.085398 0.026446 -0.071472 0.0061257 -0.067859 -0.020802 -0.083256 -0.028491 0.071362 -0.0091239 -0.022804 0.0011707 0.0021268 0.0025316 0.0015022 0.019184
0.13672 0.0020294 -0.0012693 0.0065905 -0.0026251 0 -0.0023326 -0.00010614 -0.00095959 -0.0005591 -0.0021995 0.0034998 -0.14199 -0.025123 -0.061997 0.030181 -0.059773 0.0065994 -0.033907 -0.015598 -0.099626 -0.074579 0.062775 -0.00934 -0.045884 0.0017886 0.0023214 0.002921 0.001975 0.011589
0.14063 0.0013914 -0.0023683 0.0087571 -0.001952 0 -0.00020878 0.0010668 0.00060269 -0.0024019 -0.00016543 0.0023078 -0.13987 -0.016922 -0.05328 0.012815 -0.039831 0.0064915 0.012835 -0.020377 -0.10375 -0.07666 0.05501 -0.009531 -0.031601 0.0022888 0.0026293 0.0036409 0.001751 0.0078594
0.14453 0.00056065 -0.0025885 0.0095065 0.0002115 0 0.0020084 0.0013703 0.0024089 -0.0044588 0.0022424 -0.00074443 -0.13033 -0.0033263 -0.079442 -0.051364 -0.025089 0.0056342 0.041946 -0.033959 -0.069741 0.0046097 0.080495 -0.0092656 0.008853 0.002637 0.0027878 0.0043999 0.0010717 0.0050493
0.14844 -0.00017609 -0.001975 0.009134 0.0018056 0 0.0023311 0.000778 0.004011 -0.0055906 0.0037915 -0.0022142 -0.12503 -0.022684 -0.087827 -0.019323 -0.035972 0.0042202 0.040963 -0.04862 -0.042122 0.0018979 0.070607 -0.0085681 -0.054013 0.0028781 0.0027974 0.0048679 0.00053017 7.5246e-06
0.15234 -0.00069614 -0.0009681 0.0075099 0.0012818 0 0.00055077 -0.00010714 0.0048062 -0.0051583 0.0037769 -3.9633e-05 -0.13269 -0.023264 -0.098394 -0.019602 -0.031175 0.0026522 0.058424 -0.035358 -0.053985 -0.015524 0.062404 -0.0081343 -0.035053 0.0029196 0.0028334 0.0048749 0.00045319 -0.0088217
0.15625 -0.0010205 -0.00015154 0.0043497 -0.00089113 0 -0.0015743 -0.00050146 0.0045543 -0.0032592 0.0027185 0.0047131 -0.14857 -0.024236 -0.11971 0.017623 -0.047596 0.0012583 0.054005 -0.037464 -0.069526 -0.02291 0.05073 -0.0087583 -0.032903 0.0025791 0.0029861 0.0045004 0.00065084 -0.020981
0.16016 -0.0011864 0.00015425 -5.4332e-05 -0.0025755 0 -0.0019069 -6.7086e-05 0.0035992 -0.00055342 0.0019843 0.0087546 -0.15789 -0.028288 -0.13414 0.066934 -0.069327 0.00014259 0.03299 -0.057052 -0.08093 -0.021627 0.037232 -0.010477 -0.054707 0.0018449 0.0031293 0.0039927 0.00072659 -0.034511
0.16406 -0.0011765 0.00015753 -0.0045362 -0.001896 0 0.00016346 0.0008184 0.0025619 0.0020696 0.0025818 0.0093011 -0.15023 -0.028771 -0.10053 0.032134 -0.040511 -0.0007215 0.03209 -0.070647 -0.094852 -0.030304 0.028578 -0.012338 -0.052299 0.0010132 0.0030574 0.0035996 0.00054949 -0.046522
0.16797 -0.00096021 0.00042991 -0.0076821 0.00099883 0 0.0031687 0.0013948 0.0018091 0.0038141 0.0041939 0.006208 -0.13086 -0.039006 -0.087409 0.011321 0.018199 -0.0013005 0.15662 -0.030833 -0.069469 -0.091339 0.037916 -0.013132 -0.035493 0.00048222 0.0027355 0.0034478 0.00036798 -0.053518
0.17188 -0.00056142 0.001359 -0.0088515 0.0039644 0 0.0047816 0.0011616 0.0012146 0.0042543 0.0053724 0.0017347 -0.11717 -0.05768 -0.082514 0.0074776 0.033064 -0.001439 0.17499 -0.023527 -0.059949 -0.061332 0.04437 -0.012451 -0.073246 0.00038151 0.0023834 0.0035326 0.00047605 -0.051987
0.17578 -5.906e-05 0.0026714 -0.0085468 0.0046661 0 0.0036944 0.00026552 0.00041952 0.0035224 0.0047522 -0.0016093 -0.12275 -0.053274 -0.081375 0.017641 0.014461 -0.00099475 0.14577 -0.031422 -0.057671 0.012696 0.04056 -0.011045 -0.09131 0.00043714 0.0022828 0.0037726 0.00083428 -0.039823
0.17969 0.00046635 0.0035148 -0.0076887 0.0025422 0 0.00058343 -0.00067548 -0.00071277 0.0022643 0.0022126 -0.0030308 -0.14408 -0.017415 -0.084965 0.029315 -0.015815 -2.2213e-05 0.12251 -0.037321 -0.049827 0.069567 0.029187 -0.010131 -0.052485 0.00025501 0.0024927 0.0040505 0.0010789 -0.018186
0.18359 0.00095019 0.0031194 -0.0065158 -0.00079997 0 -0.0025225 -0.0010879 -0.0019268 0.0012745 -0.0010255 -0.003538 -0.16289 -0.029866 -0.11716 -0.012709 0.0045378 0.0011936 0.11954 -0.03179 -0.0089591 -0.01116 0.05162 -0.010322 -0.063183 -0.00023983 0.0027622 0.0042246 0.00091357 0.0076677
0.1875 0.0012984 0.0014844 -0.0043006 -0.0030228 0 -0.0038073 -0.00081222 -0.0028448 0.0009658 -0.0033929 -0.0043923 -0.16256 -0.022967 -0.093303 0.014344 0.018202 0.0022993 0.10244 -0.0054536 -0.037791 -0.037677 0.039146 -0.011206 -0.043517 -0.00066431 0.0027439 0.004163 0.00045843 0.030047
0.19141 0.0013634 -0.00056312 -0.00028834 -0.0029732 0 -0.0028748 -6.6067e-05 -0.003356 0.0010558 -0.0041293 -0.0056669 -0.14352 -0.019865 -0.063916 -0.0010216 0.018901 0.0030908 0.12114 -0.0049865 -0.056584 -0.011485 0.039336 -0.011899 -0.061392 -0.0005139 0.0023226 0.0038281 0.00017621 0.042784
0.19531 0.0010264 -0.0020434 0.005042 -0.0014122 0 -0.00078943 0.00081706 -0.003684 0.0007657 -0.0036381 -0.0063146 -0.12317 -0.027271 -0.043483 -0.017691 0.020142 0.0036065 0.13824 -0.020283 -0.051368 0.020542 0.048815 -0.011929 -0.082884 0.00033092 0.0017544 0.0033542 0.00043937 0.045136
0.19922 0.00033669 -0.0026357 0.0097566 -8.8742e-05 0 0.00084862 0.0015316 -0.0040504 -0.00056545 -0.002887 -0.0054737 -0.12036 -0.046488 -0.0372 0.063201 0.044436 0.0040397 0.080686 -0.019281 -0.029099 -0.012819 0.045869 -0.01155 -0.03418 0.0014214 0.0014795 0.0030148 0.0011743 0.042554
0.20313 -0.00045494 -0.002864 0.011708 -0.00016982 0 0.00096388 0.0017432 -0.0043001 -0.0029116 -0.0025402 -0.0035247 -0.13883 -0.0016568 -0.075261 -0.011316 0.038792 0.0045631 0.10902 -0.027131 -0.02976 0.026588 0.034468 -0.011255 -0.10721 0.0020717 0.0017631 0.0030548 0.001931 0.043007
0.20703 -0.0010591 -0.0034766 0.010199 -0.0014383 0 -0.00048795 0.0010789 -0.00392 -0.0054827 -0.0025912 -0.0018029 -0.1648 0.003935 -0.057704 -0.013269 0.02528 0.0051971 0.12064 -0.022627 -0.040278 0.061323 0.019085 -0.011138 -0.073467 0.0019051 0.0024618 0.003494 0.0022912 0.050986
0.21094 -0.0013838 -0.0046232 0.0065279 -0.0027729 0 -0.002685 -0.00062143 -0.0024931 -0.0071947 -0.002646 -0.0013402 -0.18033 0.00077205 -0.026134 0.0078365 0.033111 0.0057847 0.12821 -0.0049517 -0.035208 0.058473 0.0065742 -0.010835 -0.043331 0.0011247 0.0031063 0.0040731 0.0022036 0.063554
0.21484 -0.0016032 -0.005632 0.002857 -0.0032244 0 -0.0044666 -0.0029614 -0.00018062 -0.00732 -0.002396 -0.0019626 -0.17942 0.0087823 -0.012106 0.028419 0.066328 0.0060572 0.13338 0.012288 -0.012803 0.016157 0.0030055 -0.01006 -0.066045 0.00029804 0.0032325 0.0044141 0.0019422 0.071793
0.21875 -0.0019553 -0.0056059 0.0004346 -0.0026489 0 -0.0048848 -0.0049928 0.0022285 -0.0058606 -0.0018011 -0.0025893 -0.17179 0.036347 -0.043968 0.070604 0.077438 0.0057563 0.11332 -0.024699 -0.021814 -0.0033083 0.017143 -0.0090642 -0.086142 -0.00010599 0.0027095 0.0042913 0.001783 0.067042
0.22266 -0.0024461 -0.0042474 -0.0012289 -0.0015183 0 -0.003609 -0.0057691 0.0037716 -0.003456 -0.00095664 -0.0022985 -0.17168 0.034775 -0.016551 0.088231 0.063063 0.0047846 0.14528 -0.0092635 -0.034494 -0.025569 0.030131 -0.0084384 -0.061137 -5.1817e-06 0.0018336 0.0037994 0.0017557 0.047414
0.22656 -0.0027655 -0.0021131 -0.0035419 -0.00036617 0 -0.0010979 -0.0050674 0.0039024 -0.0009858 3.6615e-05 -0.0010361 -0.18326 0.032309 0.010882 0.06048 0.051519 0.0033286 0.15745 -0.0025202 -0.016953 0.020629 0.042282 -0.0084695 -0.035786 0.00037515 0.0011339 0.0032827 0.0017066 0.01956
0.23047 -0.0025308 -8.3456e-05 -0.0072215 0.00050548 0 0.0015644 -0.0036031 0.0027707 0.00084745 0.0010113 0.00061284 -0.19713 0.02809 0.019731 0.030391 0.0547 0.0018558 0.14727 -0.0034067 0.0015236 0.073084 0.033691 -0.0088048 -0.02906 0.00077858 0.0010332 0.0030784 0.0015551 -0.0057858
0.23438 -0.0016373 0.001385 -0.0114 0.00094961 0 0.0031993 -0.0024404 0.0010506 0.0017726 0.0016488 0.0021106 -0.20071 0.015672 0.00092898 0.049537 0.077659 0.00091968 0.13169 -0.00077834 -0.017342 0.049471 -0.013362 -0.0088535 -0.051232 0.0010932 0.0015879 0.0032801 0.0014342 -0.021058
0.23828 -0.00036828 0.002476 -0.014187 0.00088937 0 0.0032035 -0.0020673 -0.00046385 0.0020074 0.0016295 0.0032606 -0.19183 -0.015541 -0.0059905 0.032569 0.05252 0.00083828 0.22786 -0.018891 -0.011251 0.065104 0.0017047 -0.0085002 -0.029216 0.0013147 0.0024699 0.0036995 0.0015568 -0.026309
0.24219 0.00085425 0.0035447 -0.014057 0.00046709 0 0.0019135 -0.0019816 -0.0012001 0.0021209 0.00096344 0.0039024 -0.18181 -0.030664 -0.024652 0.031177 0.053738 0.0014593 0.20059 -0.0063081 -0.019148 0.099548 -0.010601 -0.0082936 -0.036728 0.0014335 0.0031957 0.0040442 0.0019592 -0.027635
0.24609 0.0018268 0.0045333 -0.010828 0.00018539 0 0.00034396 -0.0011931 -0.00096434 0.0027012 0.00012236 0.0036213 -0.18493 -0.03276 -0.025299 0.037365 0.068354 0.0022226 0.17451 0.012371 -0.023342 0.11268 -0.0056077 -0.0088265 -0.040758 0.001418 0.0034474 0.0041529 0.0024051 -0.031345
0.25 0.002663 0.0049379 -0.0055541 0.00064547 0 -0.00054948 0.00081529 3.0588e-05 0.0039275 -0.00028265 0.0020756 -0.20467 -0.027124 -0.0090369 0.04154 0.085217 0.0025275 0.18427 0.019562 -0.014316 0.094627 0.016863 -0.0099561 -0.036684 0.0012906 0.0032665 0.0040969 0.0025637 -0.038893
0.25391 0.0035337 0.0043683 0.00029078 0.0019441 0 -0.00050682 0.0035619 0.0012304 0.0053103 -4.0583e-05 -0.00029866 -0.23013 -0.024704 -0.014723 0.026521 0.088888 0.0021603 0.17628 -0.00432 0.013363 0.065798 0.003453 -0.010781 -0.051458 0.0011535 0.002981 0.0040753 0.0022911 -0.046559
0.25781 0.004335 0.0030722 0.0055246 0.0033444 0 2.4267e-05 0.005933 0.0019559 0.0058875 0.00045569 -0.0021082 -0.24586 -0.0030156 -0.013986 0.028383 0.10589 0.0014529 0.16944 0.020407 -0.036632 0.083666 -0.0083594 -0.010515 -0.037131 0.0010885 0.0029195 0.0042009 0.001749 -0.04949
0.26172 0.0046584 0.0018047 0.0094451 0.0037493 0 0.00047178 0.0070358 0.0017827 0.0048726 0.00061325 -0.0018671 -0.24557 -0.0013782 -0.015821 0.043792 0.11194 0.001036 0.16973 0.030596 -0.01016 0.093729 -0.0081834 -0.0093907 -0.029647 0.0010416 0.0031321 0.0043647 0.0012649 -0.046063
0.26563 0.0041318 0.0011245 0.011723 0.0027125 0 0.00073027 0.0067179 0.00087953 0.002335 0.00028114 0.00070251 -0.23667 -0.00012526 -0.017788 0.051417 0.10812 0.0013644 0.15147 0.021251 0.020151 0.091966 0.0034832 -0.0085728 -0.020667 0.00086021 0.0033494 0.0043003 0.0010779 -0.038738
0.26953 0.0028021 0.00084249 0.012355 0.0010227 0 0.00116 0.0053693 -1.4851e-05 -0.00066139 -4.7096e-05 0.00419 -0.23189 0.021113 -0.01945 0.034218 0.099673 0.0023693 0.10156 -0.00048382 -0.016597 0.081715 0.022248 -0.009054 0.00053 0.00048264 0.0032206 0.0038122 0.0011952 -0.031161
0.27344 0.0011711 0.00024152 0.011667 0.00013454 0 0.0019893 0.0034032 -9.2379e-05 -0.0026821 0.00026648 0.0064696 -0.23672 0.046627 -0.045775 0.017727 0.10298 0.0034913 0.1244 0.020269 -0.01336 0.08333 0.024614 -0.010609 0.033 7.7509e-05 0.002639 0.0029882 0.0014428 -0.024785
0.27734 -0.00016436 -0.0011005 0.01011 0.00081652 0 0.002761 0.0010723 0.000867 -0.0028958 0.0012877 0.0063729 -0.24493 0.043534 -0.045118 0.03993 0.10774 0.0040523 0.15375 0.03298 -0.020537 0.095248 0.026514 -0.011916 0.032966 -5.5636e-05 0.0018728 0.002214 0.0016235 -0.018408
0.28125 -0.00092536 -0.0027081 0.0078541 0.0022864 0 0.0025079 -0.0012354 0.0022357 -0.0016362 0.002346 0.004555 -0.24603 0.041123 -0.018394 0.032108 0.10295 0.0036859 0.15293 0.025123 -0.025067 0.099722 0.027215 -0.011803 0.00014005 0.00023539 0.0013776 0.0019439 0.0016367 -0.010802
0.28516 -0.0012332 -0.003486 0.004614 0.0028014 0 0.00065703 -0.0027599 0.002965 -8.3578e-05 0.0026492 0.00275 -0.23681 0.039377 0.021418 0.011889 0.089574 0.0025395 0.12089 0.014808 -0.023499 0.097731 0.026605 -0.010405 -0.031724 0.00077835 0.0014395 0.002379 0.0015039 -0.0033559
0.28906 -0.0013306 -0.0026788 6.2961e-05 0.0013165 0 -0.0021313 -0.0027417 0.0023928 0.000682 0.0020678 0.0021242 -0.22525 0.019042 0.047421 0.061475 0.077178 0.001148 0.08049 0.048083 -0.017402 0.10316 0.024972 -0.0090556 0.007916 0.0012093 0.0019498 0.0032941 0.0013313 0.00045198
0.29297 -0.0012714 -0.00062022 -0.0054137 -0.0013185 0 -0.0041044 -0.0012175 0.00075422 0.00047513 0.001243 0.0022923 -0.22299 0.030831 0.0020649 0.044283 0.10951 0.00010735 0.13186 0.010009 -0.00092905 0.081592 0.026716 -0.0089912 -0.0083117 0.0013082 0.0024997 0.0041652 0.0012501 -0.0013902
0.29688 -0.00090446 0.0014583 -0.010427 -0.0028763 0 -0.003664 0.00063168 -0.0010439 1.6615e-05 0.00084933 0.0019038 -0.23383 0.041707 -0.013471 0.036716 0.13717 -0.00023346 0.14752 0.0022102 0.013987 0.081717 0.007682 -0.010167 -0.032399 0.0012009 0.0027083 0.0045177 0.0013415 -0.0064032
0.30078 -0.00013192 0.0024054 -0.013254 -0.0016932 0 -0.00079183 0.0012108 -0.0021678 0.00020941 0.00076344 0.00017902 -0.2495 0.052516 -0.019706 0.031818 0.14926 0.00010551 0.16127 0.015909 0.033435 0.090994 0.0081185 -0.011362 -0.045557 0.0012086 0.0025048 0.0042376 0.0015615 -0.0086584
0.30469 0.0008834 0.0020309 -0.013017 0.0016815 0 0.0026189 -0.00010847 -0.0024404 0.0013289 7.5637e-05 -0.0021432 -0.25703 0.060575 -0.025213 0.023955 0.14562 0.00083022 0.18976 0.034833 0.059709 0.098078 0.046252 -0.011445 -0.040751 0.00149 0.0021398 0.0036053 0.001729 -0.0036726
0.30859 0.0018087 0.0011184 -0.010284 0.0047158 0 0.0040154 -0.0022214 -0.0022706 0.0027842 -0.0019403 -0.0034051 -0.25074 0.040991 0.029201 0.023621 0.16179 0.0015986 0.16007 0.023724 0.078578 0.10189 0.052129 -0.010486 -0.049446 0.0018486 0.0019482 0.0030351 0.0016326 0.0071233
0.3125 0.0024257 0.00062459 -0.0064641 0.0049555 0 0.0021644 -0.0030417 -0.0020807 0.0035692 -0.004818 -0.0026439 -0.23773 0.040077 -0.016705 0.029819 0.14159 0.0022303 0.14964 0.011687 0.039967 0.09333 0.046284 -0.0096106 -0.044822 0.0019175 0.002082 0.0027515 0.0012095 0.016887
0.31641 0.0027751 0.00084513 -0.0025716 0.0021574 0 -0.0017391 -0.001301 -0.0018585 0.0029672 -0.006934 -0.00069237 -0.23164 0.054622 -0.032425 0.0081456 0.12896 0.002771 0.14446 0.021537 0.026395 0.0771 0.043573 -0.0097989 -0.0079876 0.001538 0.0024289 0.0026743 0.00063838 0.019111
0.32031 0.0029895 0.001281 0.0013842 -0.001418 0 -0.0048541 0.0021722 -0.0012836 0.00096852 -0.0067248 0.00034207 -0.24034 0.061066 -0.023498 -0.01435 0.1266 0.0033712 0.14268 0.038616 0.031341 0.071075 0.038596 -0.010903 0.043037 0.00093627 0.002744 0.0025921 0.00022556 0.013741
0.32422 0.0030135 0.0012259 0.0057507 -0.0028851 0 -0.0048671 0.0049466 -0.00025294 -0.0017926 -0.004045 -0.0011155 -0.25858 0.024617 -0.045692 0.016216 0.12275 0.0040708 0.14643 0.031563 0.014614 0.10069 0.0181 -0.011878 0.071727 0.00050666 0.002848 0.0024307 0.00015033 0.0077473
0.32813 0.0025672 0.00044777 0.01006 -0.0011852 0 -0.0018507 0.0049495 0.00080511 -0.004388 -0.00040456 -0.0045153 -0.27219 0.057713 -0.071707 -0.033996 0.11581 0.0046668 0.21138 0.028208 -0.0036946 0.096094 0.032731 -0.011893 -0.028251 0.00042382 0.0027311 0.0023467 0.0003046 0.0088355
0.33203 0.0014464 -0.00065806 0.012732 0.0020241 0 0.0017453 0.0022149 0.0012267 -0.0059521 0.0021922 -0.0072194 -0.27009 0.080556 -0.04805 0.018556 0.13285 0.0047984 0.20741 0.0072424 0.00036885 0.092823 0.052571 -0.011115 -0.057807 0.00049332 0.0025122 0.0025544 0.00040363 0.017472
0.33594 -0.00014112 -0.0014866 0.01221 0.0038251 0 0.0030376 -0.0011367 0.00076626 -0.0059437 0.002797 -0.0063247 -0.25379 0.09184 -0.038339 0.038699 0.14129 0.0042137 0.19128 -0.0078545 0.028017 0.10221 0.051923 -0.010364 -0.058465 0.00040082 0.0023293 0.0030729 0.00028434 0.024784
0.33984 -0.0015979 -0.0017321 0.0085122 0.0025824 0 0.0010487 -0.0026735 -6.2352e-05 -0.0043451 0.0021038 -0.001008 -0.23637 0.087599 -0.060338 -0.013011 0.13304 0.0030117 0.18299 -0.011889 0.05558 0.1288 0.030593 -0.010119 -0.064549 9.1196e-05 0.0022534 0.0036642 9.6015e-05 0.01932
0.34375 -0.0023539 -0.0015129 0.0035647 -0.00063061 0 -0.0024783 -0.0016147 -0.00036596 -0.0017477 0.0016225 0.0063825 -0.2319 0.053305 -0.037106 0.019674 0.15132 0.0016373 0.12721 -0.038662 -0.012143 0.16585 0.045791 -0.01005 -0.11235 -0.00014069 0.002267 0.0040424 0.00016795 -0.0023746
0.34766 -0.0022866 -0.0010916 -0.00023136 -0.0029507 0 -0.004495 0.00071126 0.00032142 0.00084769 0.0022693 0.011492 -0.24401 0.072133 0.017104 0.0058648 0.164 0.00060015 0.15938 -0.044615 -0.010306 0.18104 0.02353 -0.0095737 -0.12634 3.3442e-05 0.0022926 0.0041425 0.00066131 -0.030748
0.35156 -0.0017201 -0.00055682 -0.001966 -0.0022025 0 -0.0031579 0.0022032 0.0015556 0.0025806 0.0036491 0.010818 -0.26295 0.080937 0.018857 0.0027825 0.16233 0.00012575 0.15861 -0.050588 0.00163 0.18237 0.0082222 -0.0087459 -0.12553 0.00057511 0.0022519 0.0041627 0.0013572 -0.049288
0.35547 -0.0010054 0.00020898 -0.002808 0.0011856 0 0.00063677 0.0018239 0.0023099 0.0033322 0.0045674 0.0043668 -0.27329 0.07713 0.015058 0.020833 0.1569 2.695e-05 0.14319 -0.056632 0.019524 0.18313 0.0023674 -0.0083737 -0.11429 0.0010336 0.0021362 0.0043146 0.0018244 -0.047634
0.35938 -0.00013838 0.0013007 -0.0045663 0.0044695 0 0.0039819 0.00031037 0.001855 0.0038495 0.004162 -0.0038999 -0.26618 0.071668 0.070502 0.058664 0.16281 -9.1223e-05 0.15392 -0.057704 0.046646 0.19668 0.00030538 -0.0091068 -0.095739 0.00094223 0.0020468 0.0045379 0.0018288 -0.030859
0.36328 0.0011564 0.0025894 -0.0075833 0.0048734 0 0.0043717 -0.00072552 0.00040909 0.0051164 0.0025905 -0.0084926 -0.24656 0.10119 0.0073983 0.06643 0.18342 -0.00046519 0.09334 -0.028118 0.038928 0.18981 0.0011457 -0.010511 -0.082293 0.00028111 0.0021492 0.0045033 0.0015745 -0.016289
0.36719 0.0029455 0.0037555 -0.010052 0.0019765 0 0.0017998 -0.00032405 -0.0010231 0.0073514 0.00076318 -0.0062595 -0.22978 0.12063 -0.024286 0.07266 0.19573 -0.00095526 0.14376 0.00028583 0.070468 0.19664 0.0029755 -0.011266 -0.095877 -0.00046359 0.0025326 0.0039524 0.0015102 -0.019476
0.37109 0.0047369 0.0044908 -0.0095218 -0.0018014 0 -0.0012143 0.0010891 -0.0014741 0.0094881 -0.00046395 0.0010889 -0.23006 0.10789 -0.0044747 0.072911 0.18894 -0.001156 0.17489 0.0025913 0.086317 0.21726 0.00058042 -0.010463 -0.079318 -0.00072462 0.0030674 0.0030556 0.0018686 -0.040656
0.375 0.0057018 0.0046489 -0.0052116 -0.0030932 0 -0.0017278 0.0023042 -0.00077163 0.0097499 -0.00084719 0.0079346 -0.24949 0.080242 0.040703 0.068792 0.17254 -0.0007312 0.15684 -0.01201 0.072308 0.23482 -0.0073185 -0.0086775 -0.035823 -0.00036364 0.0034113 0.0023909 0.0024031 -0.063432
0.37891 0.0053304 0.0042313 0.001066 -0.0003809 0 0.0011117 0.0025398 0.00040503 0.0070395 -0.00068786 0.0088332 -0.27574 0.11468 0.011792 0.070407 0.1872 0.00030838 0.168 0.013886 0.056806 0.20099 -0.017909 -0.0075952 -0.046294 0.00022233 0.0032241 0.0024878 0.0026144 -0.067503
0.38281 0.0039065 0.0032981 0.0062692 0.0045721 0 0.005223 0.0020836 0.00116 0.0020562 -0.00041166 0.0027825 -0.2904 0.085737 -0.017517 0.043276 0.18159 0.0015947 0.11678 0.011223 0.061409 0.18721 -0.039572 -0.0084006 -0.083126 0.00049126 0.0024602 0.0033198 0.002265 -0.045294
0.38672 0.0023137 0.0019457 0.0085078 0.0079017 0 0.0071573 0.0018479 0.0011099 -0.0028784 -0.00027262 -0.0057498 -0.28203 0.10028 -0.0067926 0.051968 0.17151 0.0026332 0.10338 0.015731 0.066773 0.19143 -0.024887 -0.010516 -0.10354 0.00025686 0.0014864 0.0042429 0.0016646 -0.0086468
0.39063 0.0013238 0.00036796 0.0082674 0.006625 0 0.0048547 0.0023763 0.00059634 -0.0053174 -0.00033494 -0.010119 -0.25435 0.11077 0.00866 0.06761 0.16623 0.0030723 0.10864 0.024437 0.086072 0.19707 -0.01668 -0.012036 -0.090951 -0.00017447 0.00087348 0.0045004 0.0014127 0.020044
0.39453 0.0010188 -0.0011187 0.0074881 0.0011164 0 -0.00060505 0.0032815 0.00027998 -0.0044049 -0.00052263 -0.0066865 -0.22376 0.067668 -0.0067211 0.066748 0.17045 0.002834 0.10342 0.029868 0.12384 0.18958 -0.051351 -0.011516 -0.037362 -0.00032944 0.00098413 0.0038811 0.0018201 0.024833
0.39844 0.00087251 -0.0021773 0.007543 -0.0049326 0 -0.0056687 0.0036027 0.00054761 -0.0014387 -0.00056621 0.0022688 -0.2081 0.027373 -0.028165 0.15342 0.15754 0.0020788 0.07906 0.019403 0.089179 0.18388 -0.040117 -0.0093649 0.030296 -8.9126e-06 0.0016877 0.0029358 0.0025781 0.0072722
0.40234 0.00036732 -0.0026152 0.0080603 -0.0071688 0 -0.0069061 0.0027024 0.0012449 0.0012047 5.7074e-06 0.010367 -0.21482 0.036713 -0.0337 0.13436 0.16805 0.0010984 0.06564 0.034505 0.10001 0.20353 -0.05109 -0.0074091 0.010024 0.00057886 0.0024608 0.0025259 0.0030194 -0.017034
0.40625 -0.00047368 -0.0024601 0.007526 -0.003866 0 -0.0035495 0.000888 0.0018833 0.0019272 0.0015772 0.012208 -0.23704 0.050101 -0.023882 0.087924 0.17647 0.00021746 0.09478 0.030073 0.091442 0.18449 -0.057787 -0.0070695 -0.0072691 0.0010737 0.0028148 0.0030851 0.002738 -0.032299
0.41016 -0.0011369 -0.001877 0.0048531 0.0027082 0 0.0019495 -0.00076168 0.0020462 0.0010424 0.0039435 0.0074997 -0.25962 0.05269 -0.0023348 0.069183 0.17713 -0.00029445 0.13692 0.0039813 0.070903 0.15862 -0.054389 -0.0080029 -0.0073384 0.0013035 0.0026978 0.0042424 0.0019667 -0.03434
0.41406 -0.0011419 -0.0010218 0.0003525 0.0079597 0 0.0057395 -0.0011911 0.0016238 0.00029006 0.0060968 0.00083151 -0.27014 0.044412 0.023263 0.14083 0.17564 -0.00031828 0.10711 -0.016771 0.098939 0.23772 -0.046945 -0.0086051 -0.022614 0.0013659 0.0025238 0.0051401 0.0013397 -0.030709
0.41797 -0.00048051 1.9777e-05 -0.0046168 0.0084062 0 0.0053696 -0.00014716 0.00075398 0.001199 0.0067266 -0.0025189 -0.26641 0.025063 0.0070896 0.12996 0.20159 4.9147e-05 0.11184 0.016037 0.10436 0.20369 -0.021548 -0.0078346 0.015574 0.0014185 0.0027944 0.0051517 0.0012713 -0.030718
0.42188 0.00044428 0.0011669 -0.0086736 0.0042129 0 0.0014864 0.001631 -0.00035795 0.0037108 0.005215 -0.00097015 -0.25582 0.026745 -0.002916 0.096713 0.1914 0.00054009 0.15238 0.00050364 0.073654 0.18682 -0.029762 -0.0064224 0.02976 0.0014558 0.0036323 0.0043615 0.0015659 -0.035745
0.42578 0.0012487 0.0022561 -0.011019 -0.0011301 0 -0.0027762 0.0029268 -0.001515 0.0062147 0.0023016 0.0025442 -0.24821 0.033038 -0.013603 0.06942 0.18681 0.00088636 0.16051 -0.0076132 0.072232 0.18352 -0.044729 -0.0061533 0.024168 0.001329 0.0046242 0.0034089 0.0016466 -0.038884
0.42969 0.0018787 0.0030545 -0.011292 -0.0036578 0 -0.0041828 0.0028924 -0.0024698 0.0069135 -0.0002937 0.0037634 -0.24846 0.032397 -0.025955 0.064476 0.2091 0.001002 0.11521 0.027199 0.12661 0.18321 -0.044758 -0.007927 0.0099677 0.00096923 0.0051109 0.0028889 0.001175 -0.033371
0.43359 0.0024947 0.0033722 -0.0092958 -0.0019787 0 -0.0017486 0.0016478 -0.0028945 0.0053168 -0.001126 0.0011645 -0.25412 0.03816 -0.0055366 0.062169 0.18347 0.0010187 0.19762 0.044942 0.098999 0.16548 -0.034179 -0.010634 0.01594 0.00054037 0.00469 0.0028809 0.00044032 -0.020731
0.4375 0.0031174 0.0031605 -0.0052069 0.0018902 0 0.0026586 0.00020959 -0.0025235 0.0025923 -0.00014556 -0.0028046 -0.25884 0.060086 -0.031116 0.058691 0.16206 0.0011294 0.17689 0.020251 0.1096 0.1371 -0.023942 -0.012091 0.0012448 0.00032766 0.0035329 0.003007 0.00011915 -0.010242
0.44141 0.0034717 0.0024987 -4.7269e-05 0.0044307 0 0.0058329 -0.00023845 -0.0014006 0.00052552 0.0013053 -0.0042471 -0.25786 0.055278 -0.037523 0.044087 0.17212 0.0013837 0.13225 0.0095309 0.11253 0.16026 -0.026263 -0.011168 -0.024265 0.00046987 0.0022777 0.0028974 0.00062751 -0.010051
0.44531 0.0032197 0.0015004 0.0044163 0.0035652 0 0.0056509 0.00074219 8.3033e-06 2.6473e-05 0.0016503 -0.0015559 -0.25121 0.041104 -0.02729 0.029782 0.19858 0.0016395 0.11004 0.012484 0.090117 0.1896 -0.035609 -0.0089445 -0.044411 0.0008183 0.0015988 0.0025742 0.0016908 -0.018555
0.44922 0.0023182 0.0002484 0.0066858 0.00018273 0 0.0025523 0.0024189 0.001012 0.00047228 0.00039345 0.0031202 -0.24269 0.061357 -0.029358 0.037687 0.20628 0.0017307 0.15403 0.0072282 0.032866 0.12996 -0.038179 -0.0076906 -0.037247 0.001072 0.0017781 0.0023934 0.0025493 -0.024555
0.45313 0.0010936 -0.0011774 0.0066917 -0.0028902 0 -0.0009983 0.0033368 0.0011194 0.00040303 -0.0015481 0.0058925 -0.23614 0.025597 -0.053907 0.065097 0.19653 0.0016836 0.22394 0.011507 0.062159 0.17072 -0.024412 -0.0086451 -0.015136 0.0010446 0.0025696 0.0026444 0.0026083 -0.016483
0.45703 -5.9161e-05 -0.002628 0.0058892 -0.0034339 0 -0.0025702 0.0023922 0.00038568 -0.0010882 -0.0027329 0.0046178 -0.23231 0.013983 -0.053031 0.053903 0.17743 0.0017441 0.1756 -0.0016576 0.076219 0.18052 -0.016208 -0.010813 -0.0090424 0.00078977 0.0034101 0.0032314 0.0019248 0.0073729
0.46094 -0.0010266 -0.0038647 0.0059526 -0.0016638 0 -0.0016685 -0.00026293 -0.00061016 -0.0035009 -0.0024518 0.00064899 -0.22848 0.035318 -0.022332 0.03564 0.18193 0.0021508 0.15154 -0.014894 0.086234 0.16256 -0.00854 -0.01198 0.0044955 0.00048218 0.0037978 0.0037496 0.0011014 0.036645
0.46484 -0.001992 -0.004622 0.0071392 0.0001449 0 4.7407e-05 -0.0032372 -0.0011788 -0.005332 -0.0012277 -0.0025798 -0.22121 0.073315 0.015456 0.027965 0.20986 0.0028581 0.19716 -0.018288 0.091601 0.13909 -0.0054837 -0.01091 0.0286 0.00022388 0.0035813 0.0038621 0.00072415 0.056521
0.46875 -0.003108 -0.0047061 0.0078726 -0.00021613 0 0.00036403 -0.004905 -0.0010408 -0.0053575 -0.00019777 -0.0026625 -0.21013 0.04373 -0.040174 0.02483 0.1824 0.0034984 0.15118 -0.013824 0.061503 0.19004 -0.036446 -0.0085305 0.019225 7.8802e-06 0.0029987 0.0035977 0.00089058 0.058734
0.47266 -0.0041981 -0.0040652 0.0060524 -0.0029113 0 -0.001452 -0.0046429 -0.00056942 -0.0036705 -6.1341e-05 -0.00019668 -0.19971 0.059373 -0.03635 0.025746 0.16991 0.003668 0.13185 0.0071224 0.076082 0.16981 -0.02442 -0.0069497 0.021172 -0.00013732 0.0024756 0.0032932 0.0012379 0.047068
0.47656 -0.0048321 -0.0028206 0.00097656 -0.0059111 0 -0.0039608 -0.0032954 -0.00056114 -0.0015975 -0.00060318 0.0019683 -0.19725 0.074791 -0.034755 0.013042 0.17484 0.0033083 0.12913 0.0005856 0.089226 0.14517 -0.021344 -0.0073702 -0.010158 -3.949e-05 0.002335 0.0032676 0.0013742 0.033723
0.48047 -0.0047065 -0.0012673 -0.005834 -0.0067367 0 -0.004843 -0.0024657 -0.0016786 -0.00060279 -0.0011559 0.0013251 -0.20773 0.076938 -0.043639 0.024453 0.18647 0.0028277 0.10777 -0.0046431 0.092067 0.14663 -0.020837 -0.009014 -0.034787 0.0004919 0.0026008 0.0035585 0.0012506 0.030247
0.48438 -0.0039227 0.00017879 -0.011619 -0.0045792 0 -0.0030802 -0.0031972 -0.0039484 -0.0011381 -0.0014215 -0.0021998 -0.22902 0.059955 -0.060089 0.10149 0.18936 0.0028198 0.036333 0.030594 0.083075 0.19453 -0.0063672 -0.010078 0.00057517 0.001387 0.0030104 0.0039531 0.0011288 0.040183
0.48828 -0.0028664 0.0011291 -0.014254 -0.0010089 0 -6.6616e-05 -0.0051265 -0.0066584 -0.0024023 -0.0017644 -0.0063357 -0.2516 0.045454 -0.067146 0.073646 0.1599 0.0035953 0.1268 -0.01072 0.065094 0.21157 -0.013316 -0.009634 -0.015326 0.0021969 0.0032139 0.0042344 0.0012346 0.058001
0.49219 -0.0018294 0.001427 -0.013411 0.0012989 0 0.0014532 -0.0067864 -0.0087191 -0.0031582 -0.0026839 -0.0084604 -0.26413 0.044197 -0.10623 0.052221 0.15006 0.0049226 0.13314 -0.014158 0.068788 0.18057 -0.0066726 -0.0084849 -0.010906 0.0023491 0.0030187 0.0043665 0.0014929 0.073727
0.49609 -0.00079598 0.0012524 -0.010228 0.00075895 0 -0.00018912 -0.0067729 -0.0092484 -0.0028519 -0.0040462 -0.0077223 -0.26133 0.031167 -0.10376 0.026834 0.15822 0.0062022 0.1153 -0.0088591 0.070497 0.18795 0.0025435 -0.0081313 0.0029127 0.0016223 0.0025113 0.0044469 0.0016161 0.079233
0.5 0.00037547 0.00097996 -0.0060999 -0.0018084 0 -0.0039153 -0.0048077 -0.0080116 -0.0020571 -0.0049307 -0.005588 -0.24788 0.014131 -0.060421 0.010512 0.1742 0.0069206 0.10227 -0.0047478 0.067372 0.23334 0.0034387 -0.0090286 0.0083073 0.00041312 0.0019777 0.0045165 0.0014268 0.072314
0.50391 0.001597 0.00084676 -0.0018421 -0.0038264 0 -0.0065831 -0.0018783 -0.0054811 -0.001892 -0.0043481 -0.0044604 -0.23462 0.048722 -0.074188 0.055271 0.17065 0.0069938 0.099544 0.0077145 0.082242 0.20257 -0.021456 -0.010019 -0.032542 -0.0005034 0.0016945 0.0044597 0.0010598 0.056878
0.50781 0.0024529 0.00071391 0.0022081 -0.0030801 0 -0.0055966 0.0005563 -0.0025403 -0.0029546 -0.0022021 -0.0055038 -0.22953 0.03219 -0.066954 -0.012575 0.17373 0.0067203 0.089144 0.01255 0.021152 0.13609 -0.021624 -0.0095668 -0.033961 -0.00056564 0.0017493 0.0041096 0.00082676 0.039784
0.51172 0.0025119 0.00019412 0.0056279 0.00038477 0 -0.001248 0.0015831 -5.0397e-05 -0.0047214 0.00043662 -0.0073924 -0.23123 0.040132 -0.05346 0.017765 0.16644 0.0064213 0.069323 0.001951 0.0076798 0.13469 -0.035632 -0.0074918 -0.023355 0.00012633 0.0020133 0.003447 0.00089352 0.026247
0.51563 0.001741 -0.00090707 0.0077313 0.0041431 0 0.0033129 0.0013075 0.0014892 -0.0059298 0.0020913 -0.0070598 -0.23108 0.046392 -0.033723 0.041363 0.15724 0.0061077 0.063413 -0.015165 0.029117 0.14132 -0.047384 -0.0053596 -0.014825 0.00090505 0.0022629 0.0026793 0.0011102 0.016515
0.51953 0.00057316 -0.0022412 0.0080089 0.0052352 0 0.0045892 0.00055424 0.0020712 -0.0056032 0.0020692 -0.0021008 -0.22266 0.024237 -0.011636 -0.040596 0.15502 0.0054764 0.084009 -0.027893 0.051621 0.10046 -0.042741 -0.005037 -0.019217 0.0010983 0.0023366 0.0021187 0.0011713 0.0061603
0.52344 -0.00045861 -0.0030572 0.0066331 0.0025792 0 0.0016554 0.00018003 0.0021087 -0.0038362 0.0010457 0.0068536 -0.20983 0.034787 -0.037377 0.016947 0.14791 0.0042228 0.029481 -0.025712 -0.0081697 0.12084 -0.074913 -0.0068379 -0.031519 0.0005735 0.0022178 0.0019735 0.00093872 -0.0096947
0.52734 -0.0011397 -0.0027917 0.0044014 -0.0019845 0 -0.0030209 0.00055526 0.0022133 -0.0016704 0.0005044 0.015743 -0.20521 0.035036 -0.058705 0.020778 0.17467 0.0023798 0.038793 -0.051872 0.0067618 0.1037 -0.066547 -0.0091297 -0.041284 -0.000196 0.0020132 0.0022364 0.00059253 -0.031158
0.53125 -0.0015982 -0.0015871 0.0021435 -0.0049543 0 -0.0055887 0.0014933 0.002881 -0.00018088 0.0014839 0.019423 -0.21907 0.024221 -0.095797 0.029608 0.17426 0.00037844 0.053526 -0.054597 0.0077139 0.11432 -0.064293 -0.0098311 -0.011181 -0.00057264 0.0018757 0.0027323 0.0004543 -0.05203
0.53516 -0.0019219 -0.00019871 0.0002085 -0.0038424 0 -0.0039512 0.0025166 0.004186 0.00044128 0.0036997 0.015391 -0.24822 0.017929 -0.129 0.038918 0.15989 -0.0012233 0.067282 -0.03862 -0.0061276 0.15288 -0.069703 -0.0083591 0.026362 -0.00029639 0.0019299 0.0032406 0.00066067 -0.064271
0.53906 -0.0018246 0.0006967 -0.0014686 0.00084486 0 0.00063286 0.0031819 0.0056487 0.0010181 0.0057875 0.0061128 -0.27556 0.050435 -0.10131 -0.0030823 0.20424 -0.0021106 0.10795 -0.051732 0.027266 0.17236 -0.052604 -0.0061481 -0.025949 0.00033603 0.0022177 0.0035781 0.0010168 -0.065408
0.54297 -0.00079446 0.0011641 -0.0028821 0.0059714 0 0.0047847 0.0032775 0.0064322 0.0026016 0.0064507 -0.0022566 -0.28236 0.037226 -0.11837 0.037267 0.16547 -0.0023776 0.093434 -0.03006 0.03055 0.1384 -0.074821 -0.0052729 -0.027635 0.00077218 0.0026684 0.0036285 0.0011801 -0.062028
0.54688 0.0013542 0.0019629 -0.0036445 0.0082618 0 0.0059103 0.0028633 0.0058453 0.0054237 0.0055162 -0.0042566 -0.26369 0.045536 -0.082709 0.041466 0.1619 -0.0023696 0.08776 -0.033599 0.020445 0.12762 -0.086999 -0.0065304 -0.022723 0.00068913 0.0031121 0.0033786 0.00099897 -0.0649
0.55078 0.0040846 0.0037536 -0.0032013 0.0069053 0 0.0042267 0.0022055 0.0038707 0.0084678 0.003996 0.00060417 -0.23377 0.056382 -0.053663 0.018214 0.17005 -0.0023537 0.079111 -0.037017 0.019257 0.13987 -0.10075 -0.0087815 -0.0070301 0.00024509 0.0033601 0.0029741 0.00067788 -0.078797
0.55469 0.0063645 0.0062765 -0.0013207 0.004085 0 0.0022406 0.001649 0.0013237 0.010071 0.0031267 0.007278 -0.21586 0.056698 -0.066797 -0.0046152 0.17171 -0.0023024 0.071282 -0.025715 0.032483 0.16583 -0.11935 -0.010075 0.015433 -8.1869e-05 0.0033271 0.0027094 0.00060925 -0.096138
0.55859 0.0073853 0.008331 0.0016605 0.0029542 0 0.0022981 0.0014712 -0.00056051 0.009132 0.0032581 0.0091502 -0.22449 0.071752 -0.037343 0.073079 0.19521 -0.0019622 0.15812 -0.044096 -0.0083008 0.17018 -0.097023 -0.0093892 -0.0068453 0.00010436 0.0031034 0.0028688 0.0010264 -0.10154
0.5625 0.0071351 0.0086763 0.0050487 0.0047801 0 0.0044565 0.0017714 -0.00089127 0.0060096 0.0035858 0.0035491 -0.25436 0.050499 -0.039928 0.03619 0.20046 -0.0011389 0.13243 -0.053877 0.00048224 0.15571 -0.098558 -0.0073735 0.046219 0.00081264 0.0028961 0.0034871 0.0017933 -0.084898
0.56641 0.0062958 0.0070789 0.0081869 0.0077591 0 0.0065186 0.0024424 0.00029608 0.0023812 0.0029731 -0.005791 -0.28485 0.059043 -0.020992 0.0038947 0.19292 4.824e-05 0.091299 -0.032169 0.040223 0.14392 -0.10485 -0.0055484 0.02035 0.001671 0.0028668 0.004242 0.002511 -0.051894
0.57031 0.0055743 0.0045414 0.010652 0.0086048 0 0.0060857 0.0032164 0.0020928 0.00013945 0.0011246 -0.011571 -0.29587 0.078753 -0.010658 0.0096856 0.18214 0.0011666 0.066165 -0.010442 0.067808 0.13194 -0.10268 -0.0049022 -0.037273 0.0022008 0.0030046 0.0046419 0.0028303 -0.021773
0.57422 0.0051079 0.0024702 0.012199 0.0055709 0 0.0027544 0.0037492 0.0033867 0.0001219 -0.00095796 -0.0088505 -0.28221 0.053391 -0.077791 0.060263 0.18187 0.0017396 0.070243 -0.048656 0.020888 0.10698 -0.078359 -0.0052268 0.010971 0.0021356 0.0031613 0.0044128 0.0026885 -0.012935
0.57813 0.0044843 0.0015352 0.01269 0.00023194 0 -0.0014385 0.0037291 0.0036442 0.0016162 -0.001694 0.0008955 -0.25542 0.037478 -0.030266 0.013197 0.17538 0.0015832 0.076441 -0.014261 0.024518 0.11487 -0.073764 -0.0056535 -0.0027071 0.001573 0.0032187 0.0037644 0.0022868 -0.028253
0.58203 0.0032999 0.0012678 0.012148 -0.0036355 0 -0.0036278 0.0030255 0.0032032 0.0029943 -0.00023446 0.011016 -0.23328 0.0081582 -0.011389 0.043195 0.16454 0.00094121 0.061183 -0.0016792 0.048836 0.13094 -0.066928 -0.005659 0.030138 0.0008852 0.0032126 0.0032678 0.0018736 -0.053044
0.58594 0.0016721 0.00074342 0.010786 -0.0031984 0 -0.002373 0.0018397 0.0028701 0.002974 0.0027605 0.015087 -0.22638 -0.0038996 -0.025702 0.065652 0.15143 0.00030206 0.056845 -0.0034305 0.048263 0.12656 -0.091423 -0.0054922 0.043164 0.00047202 0.0032704 0.0034035 0.0015587 -0.067704
0.58984 0.00021219 -0.00034184 0.0088091 0.00096959 0 0.0012825 0.00072002 0.0031809 0.001536 0.0055601 0.0118 -0.23222 0.0085194 -0.059512 0.041577 0.13691 2.9362e-05 0.077017 -0.007993 0.016182 0.098863 -0.13797 -0.0057072 0.0075425 0.00051461 0.0034158 0.0041544 0.001318 -0.063805
0.59375 -0.00047306 -0.0012663 0.0061526 0.0052919 0 0.0046942 0.00030228 0.0039427 -0.00018869 0.0066588 0.0052792 -0.23961 -0.00055169 -0.048385 0.023333 0.11885 9.6448e-05 0.097328 0.011818 0.038455 0.10654 -0.085389 -0.0064181 -0.030542 0.00087776 0.0034639 0.0050055 0.0011386 -0.049409
0.59766 -0.00024147 -0.00095658 0.0025502 0.0061761 0 0.0056307 0.00085024 0.004417 -0.00092295 0.0058448 0.00090541 -0.2382 -0.00060721 -0.043 0.01035 0.15532 0.00014671 0.045227 -0.0072498 0.029731 0.15065 -0.061698 -0.0070891 -0.0051708 0.0012159 0.0031599 0.0053614 0.0011153 -0.039398
0.60156 0.00057725 0.00090694 -0.0019174 0.0030482 0 0.003836 0.001938 0.0039604 -0.00029704 0.0041782 0.00064486 -0.22519 -0.002422 -0.048217 0.011921 0.16902 -0.00015714 0.043331 -0.00043715 0.023333 0.14354 -0.057144 -0.0070459 0.0020084 0.001214 0.0024626 0.0050185 0.0013768 -0.040616
0.60547 0.0015536 0.0034368 -0.0062927 -0.0011629 0 0.0010522 0.0026402 0.0025712 0.00091296 0.0029776 0.0019991 -0.20543 -0.0046867 -0.041004 0.027553 0.16632 -0.00077807 0.061951 0.024454 0.030569 0.097668 -0.068854 -0.0061593 0.0010342 0.00080218 0.0016827 0.004282 0.0019089 -0.046133
0.60938 0.0024891 0.0052084 -0.0089636 -0.0025075 0 -0.00038627 0.002223 0.00090266 0.0015386 0.0027411 0.0011703 -0.18664 -0.0030142 0.0046276 0.052554 0.17054 -0.0012549 0.039536 0.042627 0.056866 0.052413 -0.091853 -0.0050302 0.018179 0.0001927 0.00129 0.0036492 0.0024706 -0.043818
0.61328 0.0034075 0.0054552 -0.0087545 0.00064394 0 0.00070738 0.00082967 -0.000237 0.001104 0.0029054 -0.0028266 -0.17454 0.014484 0.0029647 0.055451 0.14836 -0.0010335 0.030965 0.038306 0.067599 0.08738 -0.072698 -0.0045215 -0.028386 -0.00028763 0.0015326 0.0033743 0.0027267 -0.030353
0.61719 0.0043129 0.0046802 -0.006021 0.0062059 0 0.0035246 -0.00047509 -0.00046276 0.00029377 0.0025476 -0.0070167 -0.17064 0.01201 0.026734 0.025768 0.15204 6.5744e-05 0.062815 0.029046 0.055559 0.11051 -0.053574 -0.0050797 -0.013943 -0.00043724 0.0022223 0.0033132 0.0025106 -0.016455
0.62109 0.0050494 0.0041089 -0.002602 0.010054 0 0.0058637 -0.00046231 -9.3544e-06 0.00037315 0.0013139 -0.007243 -0.17296 0.010394 0.040641 0.010281 0.15033 0.0016249 0.053079 0.023492 0.03872 0.11712 -0.047456 -0.0064152 0.014199 -0.00030175 0.0029082 0.0031599 0.0019863 -0.017576
0.625 0.0054209 0.004481 -0.00040926 0.0093344 0 0.0057419 0.001262 0.00056538 0.0020304 -0.00025344 -0.0021637 -0.17771 0.017494 0.030146 0.023075 0.1421 0.0028573 0.0009953 0.026574 0.030196 0.11216 -0.056483 -0.0077468 0.034977 -8.7138e-05 0.0032762 0.0028071 0.0015419 -0.038573
0.62891 0.0053982 0.0052935 0.00019836 0.004668 0 0.0028871 0.0038701 0.00087837 0.0046359 -0.0011971 0.0052563 -0.18072 0.028287 -0.00024425 0.042564 0.16684 0.003132 0.015997 0.041367 0.044553 0.1165 -0.069667 -0.008364 0.050664 4.692e-05 0.0033833 0.0024688 0.0014796 -0.067107
0.63281 0.0051365 0.0052024 0.00070476 -0.00046463 0 -0.00098525 0.0059155 0.00099865 0.0065957 -0.00091672 0.010097 -0.17834 0.037832 -0.0066713 0.0037021 0.13651 0.0023916 0.01608 0.03722 0.072864 0.14647 -0.07884 -0.0080807 0.065901 0.00012432 0.0034971 0.0024583 0.001761 -0.082759
0.63672 0.0047685 0.0032484 0.0029676 -0.0025556 0 -0.0033835 0.0064341 0.0013037 0.0065594 0.00045078 0.0095642 -0.16815 0.0062738 -0.0319 0.012554 0.13555 0.0011399 0.048577 0.038056 0.069263 0.13942 -0.082309 -0.0072979 0.059247 0.0003042 0.0037304 0.0028585 0.0020376 -0.074246
0.64063 0.0042212 -0.00016232 0.0072568 -0.00075887 0 -0.0029044 0.0056035 0.002074 0.0045056 0.0022709 0.005245 -0.14979 -0.022233 -0.054525 0.031211 0.13499 2.7613e-05 0.066515 0.047913 0.057429 0.11305 -0.074441 -0.006676 0.039097 0.0007063 0.003883 0.003417 0.0019536 -0.04947
0.64453 0.003295 -0.0033876 0.011646 0.0026772 0 -0.00031304 0.0044205 0.003182 0.0017927 0.0039283 0.0016955 -0.1254 -0.0062075 -0.049129 0.015642 0.10472 -0.00061 0.028665 0.065051 0.064223 0.093118 -0.055346 -0.0066486 0.021751 0.0012808 0.0036817 0.0037625 0.0014631 -0.029293
0.64844 0.0019404 -0.0047123 0.013412 0.0044526 0 0.0021007 0.003753 0.0041302 0.00011168 0.0051346 0.0026245 -0.099478 -0.016423 -0.016987 0.018145 0.12198 -0.00089011 0.040036 0.057387 0.07004 0.088672 -0.078501 -0.0071082 0.061236 0.0018383 0.0031584 0.0037269 0.00088108 -0.030283
0.65234 0.00042238 -0.0036145 0.011206 0.0029789 0 0.0024554 0.0036526 0.0043924 0.00018591 0.0058627 0.0078406 -0.077528 -0.020073 -0.013105 -0.0072111 0.11085 -0.0011169 0.01586 0.039473 0.048264 0.099093 -0.071487 -0.0075081 0.057665 0.0021969 0.0027186 0.0034692 0.00061665 -0.05107
0.65625 -0.00083419 -0.0011337 0.0060652 -0.00038629 0 0.00089209 0.0035005 0.0037759 0.0012763 0.0061207 0.013343 -0.063736 -0.038796 -0.053197 -0.022853 0.084875 -0.0013896 0.014664 0.033656 0.041519 0.090413 -0.062898 -0.0073494 0.058012 0.002301 0.0027597 0.0033037 0.0008257 -0.073434
0.66016 -0.0015752 0.00092666 0.00041177 -0.0025873 0 -0.00060786 0.0027292 0.0025188 0.0018742 0.0058419 0.014379 -0.058548 -0.059253 -0.095547 -0.021598 0.070616 -0.0014562 0.025991 0.041589 0.046453 0.071884 -0.0649 -0.0066913 0.070321 0.0022141 0.0032098 0.0034116 0.0012957 -0.076563
0.66406 -0.001875 0.0013261 -0.0038719 -0.0015319 0 -0.00016195 0.0013641 0.0010684 0.00098271 0.0049373 0.0090786 -0.057904 -0.035693 -0.035924 -0.015978 0.11658 -0.00094323 -0.017308 0.049921 0.023555 0.089597 -0.082864 -0.0062061 0.077079 0.002025 0.0035093 0.0037023 0.001663 -0.052476
0.66797 -0.0019561 0.00022907 -0.0065019 0.0020372 0 0.0020248 -9.8132e-05 -0.00025235 -0.0010838 0.0033763 -5.7029e-05 -0.055322 -0.054364 -0.0084546 -0.0045542 0.08493 0.00025966 -0.035056 0.05205 0.074111 0.064582 -0.062109 -0.0066136 0.03341 0.0017828 0.0031423 0.0039223 0.0017514 -0.010863
0.67188 -0.001884 -0.0010434 -0.0081963 0.0050382 0 0.0035659 -0.0012324 -0.0014045 -0.0030157 0.0012157 -0.0078414 -0.04607 -0.06047 -0.015802 -0.012612 0.068242 0.0018279 -0.051458 0.043127 0.062423 0.067175 -0.075229 -0.0078934 0.063268 0.0015199 0.0022243 0.0038792 0.0017057 0.028976
0.67578 -0.001502 -0.0011217 -0.009341 0.0045693 0 0.0020187 -0.0020189 -0.0024979 -0.0036296 -0.0013567 -0.010037 -0.030521 -0.052792 -0.026623 -0.031596 0.0626 0.0032165 -0.01317 0.037334 0.038242 0.064081 -0.088971 -0.0090011 0.09192 0.001307 0.0015177 0.0035784 0.0017935 0.051537
0.67969 -0.00070999 0.00030455 -0.0094316 0.00041066 0 -0.0025813 -0.0026416 -0.0035177 -0.0028289 -0.0039203 -0.0063214 -0.013795 -0.037574 -0.015022 -0.047878 0.06411 0.0040805 0.08517 0.042705 0.041913 0.038519 -0.074294 -0.0084889 0.070016 0.0012425 0.0017643 0.003186 0.0020803 0.05381
0.68359 0.00021561 0.0022124 -0.0077981 -0.0046124 0 -0.0072275 -0.0030602 -0.0042083 -0.0016165 -0.0058155 -0.00044404 -0.0015302 -0.044541 0.024367 -0.026291 0.092426 0.0045356 0.016112 0.038432 0.044428 0.066978 -0.030626 -0.0056448 0.089356 0.0013624 0.0029338 0.0028937 0.0023213 0.044503
0.6875 0.00066153 0.0029964 -0.0046637 -0.0068398 0 -0.0082655 -0.0029124 -0.004275 -0.0012014 -0.0064464 0.0025878 0.0048622 -0.026736 -0.024536 -0.039855 0.073489 0.0050295 0.022476 0.034129 0.033618 0.083859 -0.062139 -0.0012074 0.081376 0.001564 0.0041374 0.0028084 0.0022071 0.036514
0.69141 0.00012777 0.0016653 -0.001273 -0.0048318 0 -0.0046865 -0.0019107 -0.0037499 -0.0020026 -0.0058153 0.00026505 0.009287 -0.018828 -0.040375 -0.05512 0.056144 0.0059417 0.036732 0.044779 0.038895 0.086922 -0.067298 0.0030193 0.077113 0.0016497 0.0043637 0.0029199 0.0017341 0.038959
0.69531 -0.0013084 -0.0014246 0.0010864 -0.00070735 0 0.00060192 -0.00031702 -0.0031608 -0.0034 -0.0048073 -0.0055563 0.017364 -0.038519 -0.028037 -0.057137 0.04505 0.007252 0.040896 0.050692 0.058123 0.076322 -0.045839 0.0054046 0.074968 0.0014803 0.0033836 0.0031206 0.0013064 0.053461
0.69922 -0.0029828 -0.0048447 0.0021033 0.0014918 0 0.002936 0.0010519 -0.003251 -0.0044061 -0.0047348 -0.010187 0.03143 -0.099704 -0.045726 -0.035205 0.028105 0.0085439 0.032593 0.013466 0.075169 0.054061 -0.03942 0.0055781 0.059794 0.0011049 0.001972 0.0032532 0.001408 0.075334
0.70313 -0.0041471 -0.0071404 0.0024124 -0.00081309 0 -0.00015733 0.0013646 -0.0043853 -0.0046221 -0.0062562 -0.0099245 0.048711 -0.055274 -0.027834 -0.0038713 0.038008 0.0093075 -0.024217 0.03994 0.060777 0.058986 -0.072246 0.0044948 0.067073 0.00073441 0.0012187 0.0031922 0.0021103 0.097355
0.70703 -0.0045447 -0.0078072 0.0026093 -0.0064173 0 -0.0066486 0.0003781 -0.0061166 -0.0046071 -0.0085234 -0.0051138 0.064034 -0.073735 -0.042289 0.007743 0.029648 0.0092698 0.01183 0.022369 0.036228 0.061366 -0.068871 0.0035244 0.064392 0.00056695 0.0015724 0.0029462 0.002896 0.11338
0.71094 -0.0045382 -0.0074371 0.002447 -0.011133 0 -0.011495 -0.0014361 -0.0073441 -0.0053117 -0.0094896 0.00010509 0.073918 -0.096508 -0.052123 -0.021934 0.011837 0.008501 0.049129 0.011041 0.039523 0.065126 -0.068761 0.0034316 0.046147 0.00061691 0.002509 0.0027017 0.0030349 0.12018
0.71484 -0.0046866 -0.0069745 0.0011038 -0.011178 0 -0.010799 -0.0033002 -0.0070543 -0.0070636 -0.0074263 0.001262 0.077922 -0.094858 -0.042894 -0.078151 -0.0046476 0.0072798 0.032519 0.025901 0.071793 0.064986 -0.088691 0.004081 0.021068 0.00071024 0.003106 0.0027224 0.0022323 0.11729
0.71875 -0.0051813 -0.0067762 -0.0018248 -0.0063581 0 -0.0050875 -0.0046413 -0.005123 -0.0090202 -0.0025317 -0.002639 0.076696 -0.10384 -0.051304 -0.045651 0.0013719 0.0059011 -0.029411 0.0182 0.040145 0.027397 -0.095092 0.0049115 0.039431 0.00065945 0.0029288 0.0031297 0.00097136 0.10586
0.72266 -0.0056624 -0.0063185 -0.005751 -0.00032615 0 0.0011403 -0.0052785 -0.0025297 -0.0096447 0.0028159 -0.0082362 0.070284 -0.080254 -0.00061272 -0.050231 0.0061471 0.0045976 -0.02468 0.019974 0.05332 -0.030661 -0.073072 0.0055231 0.0584 0.00046399 0.0023707 0.0037412 0.00018938 0.087782
0.72656 -0.005554 -0.0048073 -0.0095498 0.0023758 0 0.0032199 -0.005278 -0.00074246 -0.0079008 0.0056128 -0.010662 0.059891 -0.076273 0.0057457 -0.036799 0.022129 0.0035723 -0.025208 0.013133 0.022153 -0.039472 -0.077261 0.0057874 0.041979 0.00034681 0.0021661 0.0041541 0.00051554 0.065724
0.73047 -0.0045776 -0.0021163 -0.012438 2.505e-05 0 0.0001814 -0.0047905 -0.0006827 -0.0042128 0.0044742 -0.0077005 0.051441 -0.070306 -0.0082354 -0.018973 0.020145 0.0030013 -0.045047 0.00032853 -0.016957 -0.028521 -0.090355 0.0055714 0.0082449 0.00057405 0.0026234 0.0040598 0.0017148 0.043742
0.73438 -0.0029795 0.00083475 -0.014202 -0.0049303 0 -0.0046331 -0.0040585 -0.0020433 -0.00035668 0.00072107 -0.0016592 0.05543 -0.028397 0.010121 -0.024532 -0.033703 0.0029335 -0.083378 -0.0104 -0.00022265 -0.048614 -0.079902 0.004623 -0.0085057 0.0011948 0.0033561 0.003532 0.0028417 0.026843
0.73828 -0.0013169 0.0026622 -0.014553 -0.0079834 0 -0.0066193 -0.003433 -0.0034943 0.0017281 -0.0026675 0.0026538 0.080082 -0.076565 0.020533 -0.0073254 0.00078764 0.0031824 -0.072018 -0.0087014 0.00062962 -0.013062 -0.099313 0.0029007 0.045736 0.0019205 0.0037381 0.0030025 0.0030002 0.018757
0.74219 -4.9818e-05 0.002588 -0.012591 -0.0063145 0 -0.0038899 -0.0031618 -0.0036429 0.0013346 -0.0034148 0.0020368 0.12232 -0.038818 0.011829 0.035952 -0.0072244 0.0033836 -0.033735 -0.0008189 -0.014724 -0.030627 -0.094729 0.00096377 0.0030155 0.0022673 0.0035571 0.0029007 0.0020711 0.019056
0.74609 0.00069628 0.0010617 -0.0073631 -0.0010201 0 0.0012367 -0.003053 -0.0020407 -0.0004967 -0.0016573 -0.0024803 0.16576 -0.025037 0.00054588 -0.0016193 -0.018093 0.0032529 -0.012796 -0.0039726 -0.020135 -0.048538 -0.095647 -0.00018481 -0.025419 0.0018826 0.0031788 0.0032668 0.00079196 0.022385
0.75 0.0010586 -0.00062313 0.00076939 0.0039415 0 0.0043837 -0.0024516 0.00049838 -0.0017837 0.00040198 -0.006666 0.19049 -0.050307 0.0015785 -0.089611 -0.018402 0.0028461 -0.0071468 -0.015247 -0.0074794 -0.043341 -0.10844 0.00013693 -0.01397 0.00082903 0.0030887 0.003711 0.00013468 0.021587
0.75391 0.0012109 -0.001397 0.0094731 0.0050564 0 0.0029048 -0.00078368 0.0024811 -0.0011425 0.00052886 -0.0067193 0.18828 -0.0037656 0.036963 0.016661 -0.024016 0.0025553 0.052649 -0.0012765 0.011032 -0.018732 -0.11048 0.0016173 -0.043418 -0.00039426 0.0033393 0.0037861 0.00052476 0.013186
0.75781 0.0012127 -0.0012473 0.015604 0.001994 0 -0.0019439 0.0017012 0.002771 0.0011222 -0.0016116 -0.0023175 0.17021 -0.055308 0.0058403 0.014171 -0.015566 0.0027822 -0.032792 -0.019516 -0.015743 -0.066316 -0.11796 0.0031377 -0.038766 -0.0011365 0.0035014 0.0034325 0.0015569 0.00092866
0.76172 0.001015 -0.0011143 0.017456 -0.002386 0 -0.0061691 0.0037661 0.0013317 0.0032296 -0.0042573 0.0033655 0.15833 -0.060644 -0.025791 -0.0023349 -0.038799 0.0035434 -0.022781 -0.028241 -0.027761 -0.070872 -0.13041 0.0037706 -0.036278 -0.0010135 0.0031528 0.0030541 0.0024012 -0.00617
0.76563 0.00054098 -0.001971 0.015999 -0.0045517 0 -0.0064089 0.0039885 -0.00081435 0.0032909 -0.0051546 0.0063906 0.16735 -0.040691 -0.032379 -0.021999 -0.050986 0.0043778 0.015361 -0.033884 -0.026806 -0.064686 -0.1321 0.0036472 -0.045026 -0.00017396 0.0023556 0.0031252 0.0024995 -0.00046677
0.76953 -0.00025002 -0.0038968 0.013733 -0.00314 0 -0.0026528 0.0019828 -0.0023264 0.00077985 -0.0035059 0.0050578 0.1922 -0.033052 -0.0021373 -0.044245 -0.011612 0.0046872 -0.010431 -0.047398 -0.021683 -0.088766 -0.11399 0.0037811 -0.067724 0.00078793 0.0016089 0.0036915 0.0019473 0.018035
0.77344 -0.0013188 -0.005927 0.012123 0.00013826 0 0.0018297 -0.001064 -0.0024307 -0.0030264 -0.00060132 0.00082655 0.21302 -0.038387 -0.0045749 -0.079975 -0.001868 0.0042474 -0.066919 -0.067954 -0.01384 -0.094058 -0.1482 0.0049489 -0.079394 0.001236 0.0013461 0.0042668 0.0012906 0.040995
0.77734 -0.0024956 -0.0067743 0.010151 0.0020783 0 0.0031619 -0.0031692 -0.0013541 -0.0059699 0.0013149 -0.0032171 0.21354 -0.055985 0.0028366 -0.052814 0.00034736 0.0034386 -0.06511 -0.049763 -0.023104 -0.090811 -0.1342 0.0067396 -0.099328 0.00093605 0.0015293 0.0042584 0.00099448 0.057371
0.78125 -0.0034614 -0.0058031 0.0055613 0.00064722 0 -4.5857e-05 -0.0030928 -6.8786e-05 -0.0065732 0.00090798 -0.0047904 0.19614 -0.049648 0.0034489 -0.01532 -0.025315 0.0029657 -0.056775 -0.035899 -0.014949 -0.082125 -0.14107 0.0077918 -0.10013 0.00021414 0.0017665 0.0035384 0.0010837 0.060861
0.78516 -0.0038459 -0.0034777 -0.0023168 -0.0033563 0 -0.0055465 -0.0013184 0.00041052 -0.0050382 -0.0011991 -0.0038294 0.17974 -0.02477 -1.2019e-05 0.0026137 -0.052392 0.0032819 -0.042083 -0.033194 -0.0010288 -0.072803 -0.17176 0.0070678 -0.092141 -0.00030326 0.0017824 0.0026069 0.0012319 0.053261
0.78906 -0.0034365 -0.00097473 -0.011058 -0.0068452 0 -0.0090607 0.00039843 -0.00033272 -0.002945 -0.0029702 -0.0021079 0.18242 -0.022135 0.011675 -0.025267 -0.005147 0.0042036 0.018792 -0.023306 -0.034726 -0.071301 -0.17858 0.0049254 -0.12028 -0.00017875 0.001695 0.002169 0.0011416 0.041565
0.79297 -0.0023422 0.00068525 -0.016689 -0.0067384 0 -0.0074239 0.00051888 -0.0019412 -0.0019348 -0.002576 -0.0016586 0.20486 -0.024149 0.023203 -0.059037 0.018539 0.0050402 -0.041902 -0.0047322 -0.013145 -0.086773 -0.17484 0.0028896 -0.10617 0.00049542 0.0017925 0.0025124 0.00082911 0.03184
0.79688 -0.00093302 0.0013134 -0.017003 -0.0023354 0 -0.0010046 -0.0010648 -0.0036124 -0.0024336 0.00018623 -0.0032242 0.22982 -0.0042039 0.036681 -0.036637 -4.9731e-05 0.0051248 -0.043766 -0.0060935 -0.026564 -0.10598 -0.17032 0.0022974 -0.099054 0.0011803 0.002101 0.0032707 0.00057703 0.025142
0.80078 0.00043335 0.0015674 -0.013449 0.0039527 0 0.0063517 -0.0030842 -0.0046208 -0.0033981 0.0036994 -0.0057131 0.23773 0.01449 0.041533 -0.0015329 -0.00888 0.0043035 -0.031804 -0.012302 -0.034547 -0.11167 -0.16352 0.003125 -0.097975 0.0013334 0.0022823 0.0037897 0.00065358 0.018188
0.80469 0.00166 0.0023487 -0.0096367 0.0081415 0 0.0098941 -0.0040235 -0.0046461 -0.0032367 0.0056495 -0.0069519 0.22384 0.012952 0.031404 0.0072463 0.020709 0.0030095 -0.040267 -0.011686 -0.011224 -0.097913 -0.15724 0.0041293 -0.10446 0.00084866 0.0020263 0.0037336 0.001084 0.0072059
0.80859 0.0028874 0.0040446 -0.0078002 0.0075325 0 0.0073302 -0.0032217 -0.0037401 -0.0011434 0.004655 -0.0052926 0.20161 -0.0042599 0.018506 -0.017058 -0.0012653 0.0019267 -0.0045847 -0.016407 -0.022989 -0.11013 -0.18034 0.0041256 -0.14861 0.00012895 0.0014989 0.0033431 0.0016573 -0.0088379
0.8125 0.0042111 0.0061555 -0.0066688 0.0028725 0 0.00059215 -0.0010599 -0.0020974 0.0022076 0.0012889 -0.0010362 0.19054 0.0026518 0.0018406 -0.016532 0.0028308 0.0015541 -0.026415 -0.027977 -0.019024 -0.0766 -0.18542 0.0031038 -0.13548 -0.00026313 0.0012816 0.0031217 0.0021071 -0.027933
0.81641 0.0054331 0.0075661 -0.002895 -0.0019395 0 -0.005393 0.0016632 7.5208e-05 0.0051279 -0.0022093 0.0034832 0.20032 0.0014141 0.0065005 0.00064388 0.02001 0.0019769 -0.040768 -0.033844 -0.042292 -0.067328 -0.17313 0.0021052 -0.12268 -7.1698e-05 0.0017773 0.0032987 0.0022735 -0.046952
0.82031 0.0061332 0.0072922 0.005256 -0.0026823 0 -0.0062158 0.0043598 0.0024645 0.0061536 -0.0033883 0.0055667 0.22507 -0.00036006 0.032646 0.00704 0.035642 0.0028922 -0.044472 -0.027795 -0.074055 -0.079346 -0.15702 0.0020674 -0.11743 0.00046608 0.0026934 0.0036255 0.0021379 -0.063598
0.82422 0.0060308 0.0052047 0.015526 0.0017898 0 -0.0012648 0.0067108 0.0045182 0.005095 -0.0012591 0.0045425 0.25032 0.023712 0.068811 -0.039799 0.030427 0.0037414 -0.059854 -0.0052363 -0.064132 -0.077189 -0.15998 0.0028704 -0.10745 0.00085841 0.0032165 0.0037004 0.001775 -0.077076
0.82813 0.0052894 0.0022234 0.022981 0.0083287 0 0.0057767 0.008367 0.0055774 0.0031176 0.0029903 0.0028233 0.26449 0.026301 0.022345 -0.051528 0.014616 0.0038408 -0.0099386 -0.0099252 -0.055045 -0.030777 -0.17987 0.0035249 -0.10676 0.00079486 0.0027993 0.0034547 0.0013222 -0.087819
0.83203 0.0044451 -0.00019181 0.023912 0.011767 0 0.0097649 0.0089042 0.0053357 0.001842 0.0068355 0.0042169 0.26445 0.038238 0.026403 -0.056684 0.016252 0.0025682 -0.029858 -0.034563 -0.058185 -0.03748 -0.21186 0.003213 -0.10806 0.000395 0.0017842 0.0032617 0.0009767 -0.097093
0.83594 0.0040002 -0.00092435 0.0188 0.0091594 0 0.0081561 0.0082268 0.0042768 0.0021863 0.008282 0.010381 0.25345 0.04822 0.047735 -0.038593 0.011439 -0.00031631 -0.052252 -0.044069 -0.07966 -0.043546 -0.21782 0.0020358 -0.13534 7.3188e-05 0.0011722 0.0035307 0.00094202 -0.10655
0.83984 0.0040617 0.00016144 0.011707 0.0025362 0 0.0030386 0.0069261 0.0035933 0.0038259 0.007362 0.018423 0.23697 0.048389 0.055583 -0.0058137 -0.0051387 -0.0043425 -0.045725 -0.025658 -0.10821 -0.026054 -0.19026 0.00073301 -0.18485 0.00017031 0.0016842 0.0042063 0.0012926 -0.11737
0.84375 0.0043682 0.0022899 0.006813 -0.0024066 0 -0.00061497 0.0060064 0.0044341 0.0056195 0.0060267 0.022313 0.22181 0.035628 0.011378 -0.039881 0.0094572 -0.0083188 -0.062497 -0.018387 -0.079705 -0.035584 -0.19848 -0.00019987 -0.17667 0.00069019 0.0030172 0.004727 0.0018552 -0.12915
0.84766 0.0046591 0.0044688 0.0052559 -0.0009321 0 0.0008739 0.0060639 0.0069525 0.0065888 0.0064344 0.017671 0.21682 0.069817 0.005627 -0.018623 0.011075 -0.010855 -0.035879 -0.017266 -0.052404 -0.036421 -0.19824 -0.00094675 -0.15707 0.0013486 0.0040714 0.0045411 0.0022633 -0.13981
0.85156 0.004998 0.0062291 0.0049222 0.0065766 0 0.0067636 0.0067091 0.0099529 0.0066404 0.0090156 0.0061331 0.23047 0.058949 0.01599 0.01529 0.0099029 -0.011197 -0.018004 -0.026188 -0.051141 -0.050137 -0.1902 -0.0018957 -0.14735 0.0018435 0.0039724 0.0036837 0.002208 -0.14712
0.85547 0.0057144 0.0078043 0.0029845 0.014622 0 0.012518 0.0069118 0.011581 0.0064882 0.011999 -0.0048665 0.26438 0.03564 0.029282 0.023034 0.0065199 -0.009776 -0.0186 -0.029271 -0.077069 -0.057253 -0.18301 -0.0028889 -0.14288 0.0020735 0.0029029 0.0028165 0.0017018 -0.15098
0.85938 0.0070234 0.009645 -0.0013338 0.017032 0 0.013707 0.0060461 0.010664 0.0069187 0.012899 -0.0074588 0.30881 0.061505 0.033052 -0.030835 0.00013252 -0.007955 -0.03598 -0.0069109 -0.1199 -0.031078 -0.1876 -0.0031841 -0.13313 0.0021279 0.0019169 0.0026413 0.001103 -0.15413
0.86328 0.0087142 0.011751 -0.0061065 0.01217 0 0.0098427 0.0046362 0.0076882 0.0080754 0.010739 0.00025642 0.34695 0.064765 0.033058 -0.013843 0.0060925 -0.0070688 -0.018666 -0.011035 -0.052253 -0.065586 -0.19565 -0.0022858 -0.13497 0.0021105 0.0019127 0.0032377 0.0008347 -0.16013
0.86719 0.010228 0.013454 -0.0083533 0.0043857 0 0.0047878 0.0040189 0.0045786 0.0093734 0.007034 0.012292 0.36665 0.075512 0.015474 -0.0023025 0.019818 -0.0074531 -0.014444 -0.011052 -0.0060764 -0.062842 -0.1972 -0.00072437 -0.099668 0.0020122 0.0027803 0.0039846 0.0010221 -0.16996
0.87109 0.011056 0.013861 -0.0062765 0.0003353 0 0.0033387 0.005174 0.0033651 0.010071 0.0045864 0.019354 0.36995 0.056574 -0.0036244 0.011968 0.013203 -0.0082472 -0.022844 -0.013463 -0.015808 -0.073463 -0.20856 0.00021641 -0.094025 0.0017582 0.0035647 0.0041668 0.0013795 -0.18035
0.875 0.011079 0.012556 -0.00030595 0.00332 0 0.0069587 0.0078082 0.0047322 0.0099349 0.0050993 0.016321 0.37105 0.019299 -0.0044554 0.023706 -0.012191 -0.0081504 -0.02229 -0.019343 -0.056628 -0.088515 -0.21933 -0.00028724 -0.1242 0.0013516 0.003457 0.0036835 0.0014799 -0.18546
0.87891 0.010552 0.0099385 0.007455 0.010552 0 0.012414 0.010545 0.0075641 0.0093758 0.0077121 0.0063182 0.38365 0.054075 0.051193 0.0040974 -0.010087 -0.0065279 0.054063 -0.022412 -0.00097379 -0.0042055 -0.17253 -0.0016799 -0.11048 0.00093297 0.0026029 0.0031523 0.0011801 -0.18106
0.88281 0.0098009 0.0069382 0.014545 0.0157 0 0.014561 0.012009 0.0098212 0.0089344 0.0097976 -0.0020745 0.40907 0.047344 0.0045745 -0.0045594 0.0059799 -0.0039668 0.0013239 -0.0097817 -0.029658 -0.025293 -0.20109 -0.0024786 -0.118 0.0006713 0.0019162 0.003282 0.00080475 -0.16746
0.88672 0.0089569 0.0044054 0.019249 0.014391 0 0.01089 0.011787 0.010036 0.0086458 0.0093252 -0.0020335 0.43585 0.046047 -0.024955 -0.027016 0.0033354 -0.0018482 -0.029889 -0.024512 -0.036141 -0.03707 -0.20884 -0.0017812 -0.10564 0.00059566 0.0021111 0.0041223 0.00088359 -0.14926
0.89063 0.0079687 0.0027047 0.021103 0.0078368 0 0.0038953 0.010456 0.0082786 0.0079436 0.0066786 0.0060898 0.45109 0.039796 -0.039341 -0.061414 -0.0052445 -0.0013128 -0.034613 -0.042283 -0.027559 -0.044574 -0.20602 -0.00031308 -0.081536 0.00055151 0.0029565 0.0049429 0.0016481 -0.13242
0.89453 0.0068186 0.0017782 0.020849 0.00154 0 -0.00081204 0.0088576 0.0059429 0.0062751 0.0043056 0.015573 0.45239 0.018993 -0.050737 -0.09678 -0.0049129 -0.0024648 -0.030923 -0.033908 -0.021148 -0.060975 -0.21209 0.00017096 -0.060571 0.00035033 0.003512 0.0048969 0.0027383 -0.12133
0.89844 0.0056708 0.001475 0.019852 0.0004457 0 0.00091232 0.007432 0.0046364 0.0038846 0.0045326 0.019252 0.44977 0.053757 -0.016992 -0.066688 -0.022441 -0.004402 -0.082447 -0.010312 0.012776 -0.031176 -0.20128 -0.0013307 -0.058062 -1.6608e-05 0.0030974 0.0038495 0.0034176 -0.11776
0.90234 0.0048023 0.001764 0.01907 0.0048898 0 0.008278 0.0062189 0.0050988 0.0019735 0.0075044 0.015203 0.45688 0.047847 0.017903 -0.047584 -0.031298 -0.0059497 -0.018438 0.0061345 0.0062332 -0.028845 -0.17252 -0.0038668 -0.04943 -0.000309 0.0020046 0.0025683 0.0031475 -0.12136
0.90625 0.0044174 0.0026756 0.018139 0.010705 0 0.016053 0.0052686 0.0068841 0.0019371 0.011046 0.0075137 0.48073 0.055439 0.010332 -0.052423 -0.020141 -0.0064515 0.0087489 0.01191 -0.0036787 -0.026048 -0.177 -0.0052279 -0.033654 -0.00020184 0.0012366 0.002066 0.0020435 -0.13017
0.91016 0.0045583 0.0041458 0.015448 0.01304 0 0.018578 0.004821 0.0088678 0.0042185 0.012496 0.0021105 0.51879 0.071831 -0.027708 -0.061775 0.0029246 -0.0060313 -0.017771 0.012092 -0.0026443 -0.02412 -0.20019 -0.0039898 -0.023295 0.00043746 0.0015489 0.0026981 0.00080988 -0.1407
0.91406 0.0051733 0.0059928 0.0095603 0.010361 0 0.014063 0.0049949 0.010048 0.0077541 0.010871 0.0017791 0.56381 0.041948 -0.032518 -0.020181 0.0097547 -0.0052627 -0.012103 0.021366 0.012011 -0.048854 -0.16662 -0.00094374 -0.048076 0.0013904 0.0027475 0.0038568 0.00019724 -0.14857
0.91797 0.0062055 0.0080237 0.00103 0.0053289 0 0.0058442 0.0054363 0.010052 0.010577 0.0075302 0.0046419 0.60926 0.02945 -0.020607 -0.017929 0.025456 -0.0046438 -0.0049417 0.01702 0.001313 -0.030195 -0.17712 0.0015439 -0.031579 0.0021902 0.0039084 0.0045398 0.00043261 -0.15079
0.92188 0.0075537 0.01007 -0.0071052 0.0022193 0 -0.00023542 0.005503 0.0091368 0.011199 0.004939 0.0067731 0.65015 0.039694 -0.013087 -0.04804 0.0079387 -0.0043203 -0.040755 0.0051242 0.027544 -0.028969 -0.17449 0.0016944 -0.014314 0.0024206 0.0042472 0.0042477 0.0010971 -0.14823
0.92578 0.0089519 0.011849 -0.011036 0.0034061 0 -0.00016539 0.0049379 0.0078641 0.0097054 0.0047051 0.0060266 0.68145 0.053567 -0.023968 -0.048237 -0.010659 -0.0041739 -0.057558 0.0062883 0.04635 -0.02648 -0.16696 -6.9998e-05 -0.0065184 0.0019894 0.0037613 0.0033721 0.001532 -0.14578
0.92969 0.0099596 0.012837 -0.0089801 0.0077736 0 0.005445 0.0043117 0.0067581 0.0076885 0.0065217 0.0036146 0.69965 0.056799 -0.053278 0.0037605 -0.0048158 -0.004063 -0.018326 0.030454 0.026993 -0.014147 -0.16493 -0.0016327 -0.010127 0.0011759 0.003068 0.0027434 0.0014038 -0.14887
0.93359 0.010166 0.012429 -0.0026596 0.011943 0 0.012054 0.0046254 0.0061102 0.0070286 0.0086853 0.002503 0.70817 0.061597 -0.034539 -0.077623 0.0073842 -0.0039528 -0.024191 0.036008 0.02356 -0.055563 -0.17529 -0.0013142 0.0042244 0.00042604 0.0027062 0.0028123 0.00094048 -0.15846
0.9375 0.0094588 0.010383 0.0040076 0.012917 0 0.014631 0.0063165 0.005939 0.0084632 0.0095273 0.0045352 0.71998 0.058114 -0.046133 -0.05265 0.0032699 -0.0038672 -0.04117 0.031818 0.019021 -0.0637 -0.18852 0.00045935 -0.0028937 5.1949e-05 0.0026617 0.0032616 0.0006616 -0.16887
0.94141 0.0080982 0.0071835 0.0080097 0.010022 0 0.011225 0.0086277 0.0060532 0.011011 0.0085327 0.0088802 0.75075 0.069028 -0.063683 -0.062594 0.0072026 -0.0037875 -0.025828 0.029378 0.0057841 -0.056065 -0.19073 0.001588 -0.014186 6.021e-05 0.0025569 0.0033967 0.00087262 -0.17071
0.94531 0.0064954 0.0038845 0.0093796 0.0050317 0 0.0041339 0.010047 0.0061796 0.012656 0.0064146 0.012801 0.80583 0.084372 -0.064974 -0.096615 0.01961 -0.0036363 0.0043493 0.034782 -0.00010384 -0.049713 -0.18356 0.00040796 -0.011568 0.00022258 0.0022052 0.0028952 0.0013831 -0.15719
0.94922 0.0049038 0.0014655 0.010449 0.00076305 0 -0.0020025 0.0095052 0.0061055 0.011744 0.0043405 0.013737 0.87275 0.076773 -0.02313 -0.07305 0.030135 -0.003353 -0.00065109 0.053115 0.031996 -0.066442 -0.17642 -0.0025761 0.027911 0.00031319 0.0018779 0.0021624 0.0016857 -0.12869
0.95313 0.003319 0.00020074 0.012994 -0.00073529 0 -0.0036604 0.0072358 0.005751 0.0080918 0.0030483 0.010981 0.92882 0.067944 -0.074492 -0.045499 0.028946 -0.0029624 -0.037336 0.033241 -0.0050666 -0.038857 -0.16551 -0.0050161 0.04127 0.00030469 0.0020008 0.0019425 0.0014138 -0.092195
0.95703 0.0016674 -0.00039874 0.016076 0.00061932 0 -0.00086626 0.0045171 0.0051186 0.0030731 0.002462 0.005969 0.95956 0.090477 -0.077468 -0.051728 0.063178 -0.0025599 -0.080843 0.017854 0.019089 -0.015307 -0.15607 -0.0048021 0.03154 0.00035389 0.0026442 0.0025726 0.0006644 -0.056388
0.96094 5.3032e-05 -0.0010238 0.01666 0.0029606 0 0.0031189 0.0025554 0.0041807 -0.0012913 0.001941 0.0012632 0.97181 0.089012 -0.059083 -0.069463 0.072603 -0.0022263 -0.1092 0.0050845 0.041398 -0.01154 -0.1553 -0.001949 0.027194 0.00059324 0.0033805 0.0036079 -8.4424e-05 -0.026612
0.96484 -0.0012311 -0.0019131 0.012435 0.0037309 0 0.0045273 0.0015686 0.0028467 -0.0035701 0.0008862 -0.0010449 0.98859 0.05177 -0.047903 -0.077731 0.039947 -0.0019473 -0.11159 -0.0019771 0.036522 -0.026076 -0.16464 0.0014259 0.030562 0.00092894 0.003664 0.0041882 -0.00036605 -0.0033549
0.96875 -0.0019554 -0.0027042 0.0040969 0.0015337 0 0.0020634 0.00084302 0.0010814 -0.0036938 -0.00072866 -0.00067871 1.0292 0.084103 -0.08799 -0.049028 0.059907 -0.0015907 -0.09971 0.017828 0.076782 -0.01055 -0.17119 0.0029359 -0.030474 0.0010618 0.0033208 0.0038075 -7.6484e-05 0.015796
0.97266 -0.0021946 -0.0028746 -0.0050223 -0.0026427 0 -0.0022083 -0.00044252 -0.00092881 -0.002833 -0.00226 0.00052163 1.092 0.070865 -0.085514 -0.051924 0.08539 -0.00095188 -0.085088 0.024109 0.083072 -0.057595 -0.17352 0.0018566 -0.012708 0.00075263 0.0026465 0.0027752 0.00049518 0.033394
0.97656 -0.002274 -0.0022865 -0.011531 -0.0059357 0 -0.0047564 -0.0024945 -0.0027698 -0.0025233 -0.0028536 -0.00023865 1.1568 0.068617 -0.088815 -0.053387 0.10609 0.00014898 -0.085208 0.016615 0.077056 -0.039641 -0.17207 -0.00049809 0.011725 0.00010653 0.0020586 0.0019554 0.00093893 0.050827
0.98047 -0.0024513 -0.0012955 -0.014289 -0.0057951 0 -0.0036892 -0.0048798 -0.004036 -0.0036161 -0.0021994 -0.0045453 1.2032 0.081757 -0.10431 -0.063385 0.1125 0.0017518 -0.09055 0.0089778 0.067946 -0.0043101 -0.16423 -0.0020902 0.036657 -0.00041647 0.0017209 0.0020338 0.0010383 0.068359
0.98438 -0.0026624 -0.00037521 -0.01446 -0.0022604 0 -0.00045766 -0.0069943 -0.0046437 -0.0057254 -0.0010026 -0.0111 1.2286 0.10046 -0.12687 -0.098672 0.095186 0.0036841 -0.086075 0.018831 0.062307 -0.041667 -0.14668 -0.0018368 0.068435 -0.0003416 0.0015322 0.0029674 0.00087975 0.085088
0.98828 -0.0026163 0.00028373 -0.013643 0.0017141 0 0.0013405 -0.0084061 -0.0049316 -0.0075359 -0.00065861 -0.016138 1.2488 0.074214 -0.10242 -0.046112 0.056708 0.0056074 -0.13525 0.023587 0.030731 -0.014371 -0.11655 -0.00022642 0.045656 0.00038715 0.001415 0.0040695 0.00072234 0.098551
0.99219 -0.0021615 0.00076308 -0.012195 0.0025118 0 -0.00089111 -0.0088083 -0.0054137 -0.0077885 -0.0022003 -0.016099 1.2816 0.066004 -0.096943 -0.048798 0.046038 0.0071965 -0.16122 0.017202 0.082675 0.016714 -0.11774 0.001415 0.054204 0.001278 0.0014929 0.0046041 0.00078711 0.10527
0.99609 -0.0015503 0.0010534 -0.0093396 -0.0010164 0 -0.0063343 -0.0079181 -0.0063648 -0.0062661 -0.0053053 -0.010643 1.3303 0.074109 -0.11655 -0.062115 0.058184 0.0083438 -0.15638 0.00681 0.10882 0.013746 -0.13117 0.002117 0.055347 0.0016379 0.001909 0.0043452 0.001133 0.1032
1 -0.0013104 0.0008098 -0.0046578 -0.0063352 0 -0.011232 -0.005718 -0.0075876 -0.0040419 -0.0082995 -0.0033387 1.3819 0.087466 -0.14057 -0.072344 0.076302 0.0092081 -0.13949 0.0028029 0.071 -0.017632 -0.14159 0.0018562 0.046318 0.0011376 0.002509 0.0036563 0.0016575 0.09463
1.0039 -0.001825 -0.00042837 0.00084276 -0.0092565 0 -0.01196 -0.0028799 -0.0085585 -0.0027399 -0.0093628 0.00097267 1.4221 0.073907 -0.093912 -0.10586 0.055037 0.010021 -0.18154 0.027346 0.016282 -0.0015523 -0.13039 0.0012582 0.078669 0.00010357 0.0028254 0.0031032 0.0021533 0.086311
1.0078 -0.0030135 -0.0027391 0.0052398 -0.0076262 0 -0.0081244 -0.00073817 -0.0088207 -0.003318 -0.0080349 0.00013544 1.4491 0.075421 -0.15308 -0.093725 0.069085 0.010793 -0.14786 0.030524 0.022189 0.00072058 -0.13038 0.00093033 0.03194 -0.00074751 0.0024795 0.0029909 0.0023694 0.085546
1.0117 -0.0044042 -0.0055654 0.0071917 -0.0033572 0 -0.0029861 -0.00049196 -0.0082916 -0.0053216 -0.0056871 -0.0035034 1.4737 0.044191 -0.14949 -0.078856 0.092772 0.011199 -0.17739 0.022362 0.039355 -0.0084926 -0.12423 0.0010711 0.0064508 -0.00091419 0.0016115 0.0032045 0.0020998 0.094623
1.0156 -0.0055037 -0.0080053 0.0068412 -0.00081025 0 -0.00079442 -0.0021794 -0.0072592 -0.0072462 -0.0044048 -0.0052556 1.5062 0.02344 -0.13066 -0.076844 0.10264 0.010812 -0.23169 0.022302 0.044567 -0.009835 -0.12406 0.0015347 0.019838 -0.00051028 0.00084308 0.0034109 0.0013233 0.10848
1.0195 -0.0061026 -0.0093811 0.0053144 -0.0028273 0 -0.0032373 -0.0044405 -0.0061298 -0.0077579 -0.0051524 -0.0024865 1.5442 0.056592 -0.16027 -0.093141 0.080866 0.0095289 -0.25301 0.042993 0.02466 0.013503 -0.14022 0.0020784 0.068483 -8.8321e-05 0.00074054 0.003382 0.00031834 0.11813
1.0234 -0.0062654 -0.0095502 0.0035157 -0.0079962 0 -0.0080156 -0.0055 -0.0051782 -0.006773 -0.0068451 0.0027142 1.5749 0.056222 -0.15709 -0.061887 0.067533 0.0078016 -0.24313 0.0075253 0.041354 0.025452 -0.12219 0.0025073 0.047039 -5.9429e-05 0.0012985 0.0031605 -0.00039588 0.11735
1.0273 -0.0061036 -0.0087191 0.0015111 -0.011725 0 -0.010735 -0.0046265 -0.0044814 -0.0054688 -0.0072375 0.0051692 1.5895 0.041736 -0.17633 -0.091159 0.07341 0.0064034 -0.24851 -0.023151 0.041496 0.036144 -0.11476 0.0026924 0.032238 -0.00027856 0.0019866 0.0029857 -0.00035087 0.10686
1.0313 -0.0056214 -0.0070663 -0.0010536 -0.010255 0 -0.0085118 -0.0027442 -0.0040157 -0.005196 -0.0049182 0.0012735 1.594 0.028725 -0.20156 -0.1011 0.066808 0.0058801 -0.23407 -0.0264 0.035017 0.032064 -0.1191 0.0025871 0.024613 -0.00021293 0.0023258 0.0030919 0.00050727 0.092575
1.0352 -0.0047888 -0.0046513 -0.0042252 -0.0040349 0 -0.0023039 -0.0015781 -0.0037666 -0.0062321 -0.00065372 -0.0074494 1.6062 0.02501 -0.21949 -0.080019 0.051415 0.0061429 -0.21253 -0.0050834 0.022255 0.02083 -0.13586 0.0022719 0.03286 0.0004648 0.0023893 0.003544 0.0016834 0.079769
1.0391 -0.0037021 -0.0017013 -0.0076001 0.0025707 0 0.0038867 -0.0020851 -0.003747 -0.0074821 0.0031358 -0.015153 1.6403 0.035649 -0.21281 -0.068576 0.062953 0.0065799 -0.24378 0.014495 -0.0043321 0.031963 -0.16533 0.0019349 0.076791 0.001459 0.0026762 0.0041948 0.0024114 0.068753
1.043 -0.0025911 0.0011371 -0.010748 0.0049523 0 0.0061603 -0.0036171 -0.0039413 -0.0074111 0.0043186 -0.016256 1.6939 0.040681 -0.21274 -0.085517 0.072725 0.0066007 -0.2369 0.018975 -0.035303 -0.028391 -0.1299 0.0017524 0.048843 0.0020625 0.0034732 0.0047568 0.0021958 0.055977
1.0469 -0.0016322 0.0030169 -0.013423 0.0020292 0 0.0036117 -0.0045645 -0.0042471 -0.0053984 0.0027078 -0.0099118 1.7492 0.057317 -0.22319 -0.08243 0.088027 0.0061287 -0.25585 0.013511 -0.024025 -0.052392 -0.12738 0.0017838 0.059046 0.0018278 0.004395 0.0049467 0.0012079 0.038947
1.0508 -0.00078051 0.0034961 -0.01515 -0.0031012 0 -0.0012562 -0.0038142 -0.0044543 -0.0023125 3.6713e-05 -0.00061523 1.7884 0.04916 -0.2344 -0.080881 0.087245 0.0056012 -0.28006 0.0076096 -0.0020532 -0.052412 -0.13215 0.0019952 0.070372 0.0010439 0.0046501 0.0046463 0.00019423 0.019758
1.0547 0.00016293 0.0029397 -0.014782 -0.0059905 0 -0.004702 -0.0016274 -0.0042719 0.00019915 -0.0015982 0.0054306 1.8072 -3.8442e-05 -0.24047 -0.097599 0.064288 0.0054942 -0.28681 0.0081328 -0.0026881 -0.040001 -0.12255 0.0023432 0.056242 0.00051175 0.0038234 0.0039975 -6.7115e-05 0.0036366
1.0586 0.0012917 0.0022327 -0.010977 -0.0045013 0 -0.0046016 0.000802 -0.0034274 0.0010717 -0.0013625 0.0050568 1.8171 0.0066248 -0.25895 -0.10862 0.10058 0.0058326 -0.25899 0.0091281 -0.056983 0.019348 -0.13071 0.0027416 0.083116 0.00079245 0.0023864 0.0033448 0.00065016 -0.0059998
1.0625 0.0024211 0.0019952 -0.0035439 -0.00020411 0 -0.0017606 0.0025238 -0.0018471 0.00063462 -1.0441e-05 0.00018985 1.8348 0.026191 -0.22312 -0.042235 0.10047 0.006146 -0.22069 0.022991 -0.049203 0.0047085 -0.12393 0.0029025 0.086271 0.0016435 0.0013652 0.0030198 0.0018533 -0.010941
1.0664 0.0032047 0.0020328 0.0056156 0.0033656 0 0.0011359 0.0035135 0.00016924 0.00018487 0.0011523 -0.0040962 1.869 0.026005 -0.24173 -0.061022 0.084559 0.0058965 -0.24327 0.016749 -0.0376 0.016644 -0.13177 0.002322 0.091332 0.00222 0.0014372 0.003103 0.0027035 -0.016576
1.0703 0.0034361 0.0015864 0.013252 0.0037777 0 0.0018823 0.0042784 0.0019709 0.00074881 0.0015279 -0.0036409 1.9148 0.0084098 -0.28194 -0.13664 0.07308 0.0049621 -0.3072 -0.010338 -0.030921 0.020891 -0.13995 0.00066077 0.080297 0.001888 0.0023283 0.003365 0.0026237 -0.026764
1.0742 0.0032254 0.00016978 0.016934 0.0014731 0 0.0004846 0.0049872 0.0028961 0.0021588 0.0015533 0.0018513 1.959 -0.0066391 -0.23501 -0.14192 0.092158 0.0037264 -0.34327 -0.043416 -0.017803 -0.088385 -0.10981 -0.0016679 0.010613 0.00088182 0.0031109 0.0034724 0.0016784 -0.040057
1.0781 0.0028732 -0.001814 0.01677 -0.00095998 0 -0.0010238 0.0051813 0.0027666 0.0032509 0.0019835 0.0089241 1.9904 -0.0018561 -0.19272 -0.092669 0.082529 0.0027194 -0.3278 -0.039407 -0.047769 -0.046011 -0.11331 -0.0033283 0.047897 0.00015067 0.0031179 0.0033103 0.00047411 -0.050855
1.082 0.002596 -0.0032841 0.015002 -0.0010529 0 -0.00042371 0.004399 0.0021265 0.0029715 0.0030102 0.013054 2.0066 0.031654 -0.19803 -0.08357 0.066315 0.0021672 -0.3517 -0.030674 -0.065913 -0.030883 -0.11328 -0.0027771 0.0595 0.00050053 0.0025688 0.0031246 -0.00028378 -0.054394
1.0859 0.0024061 -0.0033283 0.013732 0.0016705 0 0.0027049 0.00297 0.0019105 0.0013879 0.0041044 0.01177 2.0154 0.046756 -0.20728 -0.08083 0.067348 0.001858 -0.35723 -0.027222 -0.062822 -0.021922 -0.10816 0.00046724 0.053358 0.0018206 0.002298 0.003317 -0.00022602 -0.051066
1.0898 0.0022564 -0.0018876 0.012937 0.0054944 0 0.0064569 0.0019888 0.0027017 -0.00028473 0.0046357 0.0061214 2.029 0.025896 -0.19362 -0.067642 0.09154 0.0013988 -0.31773 -0.031411 -0.049469 -0.012922 -0.10347 0.0050554 0.04345 0.0031284 0.0028705 0.004038 0.00052837 -0.046361
1.0938 0.0022368 0.00032721 0.010692 0.0078691 0 0.0080172 0.0023427 0.0041911 -0.00065472 0.0045497 -0.00023646 2.0567 0.028161 -0.16709 -0.073232 0.097506 0.0005822 -0.28481 -0.025665 -0.10052 -0.046632 -0.12788 0.0084205 0.063321 0.0034084 0.0039764 0.0049493 0.0015251 -0.04671
1.0977 0.0025391 0.0025205 0.0054142 0.0072301 0 0.0059811 0.0037329 0.0053787 0.00071068 0.0044207 -0.0035697 2.0986 0.039966 -0.17144 -0.10628 0.087701 -0.00046486 -0.30956 -0.0085462 -0.080509 -0.014906 -0.086785 0.0085326 0.047273 0.0024802 0.0047027 0.0054172 0.0022669 -0.054869
1.1016 0.0031913 0.0043869 -0.0021328 0.0040866 0 0.0017346 0.0047465 0.0054285 0.0029328 0.0048811 -0.0024743 2.1444 0.053662 -0.19776 -0.1153 0.083233 -0.001424 -0.30585 -0.00014047 -0.073718 -0.0054151 -0.071232 0.005449 0.060344 0.0011129 0.0043988 0.0050214 0.002465 -0.068473
1.1055 0.0038777 0.0060617 -0.0090468 0.00072617 0 -0.0013579 0.0040504 0.0044392 0.0045312 0.0060089 0.0014246 2.1801 0.051171 -0.22975 -0.12159 0.088715 -0.0020281 -0.29985 -0.0073859 -0.08475 -0.016805 -0.083326 0.0013204 0.078454 0.00031255 0.0032806 0.0039483 0.0021553 -0.082395
1.1094 0.0041271 0.007621 -0.012531 -0.00032021 0 -0.00053455 0.0016586 0.0033882 0.0046125 0.0072142 0.0049556 2.1984 0.012915 -0.24511 -0.16518 0.1034 -0.0021914 -0.34532 -0.032809 -0.097041 -0.024225 -0.10094 -0.001241 0.054445 0.00046231 0.0022076 0.0029024 0.0016557 -0.092534
1.1133 0.0037563 0.0087404 -0.011986 0.0018591 0 0.0039663 -0.0009093 0.0032392 0.0035859 0.0076513 0.0059713 2.2059 0.014446 -0.18522 -0.18857 0.083621 -0.0019879 -0.34034 -0.039204 -0.067003 -0.012895 -0.083667 -0.0011014 0.049504 0.0010875 0.0018928 0.0025727 0.0013741 -0.097936
1.1172 0.0031147 0.008881 -0.0090345 0.0056641 0 0.008725 -0.0017707 0.0040199 0.0028356 0.0067696 0.0049729 2.2192 0.0077556 -0.18565 -0.15784 0.075539 -0.0015795 -0.31563 -0.057239 -0.07018 -0.00019593 -0.088161 0.00074659 0.063109 0.0013979 0.0023286 0.0030946 0.0015356 -0.099856
1.1211 0.0028101 0.0077734 -0.0056599 0.0079304 0 0.009576 -0.00016211 0.0047564 0.0035794 0.004624 0.0043773 2.2526 0.017557 -0.18747 -0.11746 0.067387 -0.0011581 -0.32632 -0.063817 -0.074105 -0.015934 -0.076877 0.0022858 0.086172 0.0010432 0.002934 0.0039632 0.0019911 -0.098932
1.125 0.0031069 0.0056687 -0.0024709 0.0063005 0 0.0048928 0.0029634 0.004361 0.0057712 0.001836 0.005973 2.3053 0.043167 -0.17119 -0.099905 0.057843 -0.00086598 -0.36629 -0.055562 -0.076455 -0.060641 -0.046883 0.0022562 0.10575 0.00037867 0.0031895 0.0044704 0.0022885 -0.092999
1.1289 0.0035795 0.0031233 0.0012644 0.001287 0 -0.0029215 0.0056417 0.0026405 0.0079051 -0.00069747 0.0088537 2.3606 0.042762 -0.16921 -0.139 0.061848 -0.00066963 -0.32693 -0.05853 -0.12291 -0.088891 -0.049153 0.0010526 0.094519 5.8368e-05 0.0030869 0.0042844 0.0020273 -0.077618
1.1328 0.0034091 0.00058988 0.0061064 -0.0038064 0 -0.0090817 0.0062566 0.00045352 0.0079514 -0.0022215 0.0099075 2.3996 0.041452 -0.17748 -0.16309 0.083164 -0.00029154 -0.37878 -0.035272 -0.11177 -0.027517 -0.059398 9.2924e-05 0.032202 0.00040671 0.002995 0.0036796 0.001256 -0.049337
1.1367 0.0020994 -0.0017558 0.011216 -0.0053664 0 -0.010008 0.0044923 -0.0011349 0.0048216 -0.0025267 0.0066726 2.4172 0.029671 -0.19703 -0.1429 0.067201 0.00064187 -0.37376 -0.03597 -0.094637 -0.0018318 -0.057446 0.00042338 0.010178 0.0011661 0.0031744 0.0032487 0.00054759 -0.0094527
1.1406 -5.3592e-05 -0.0038574 0.014685 -0.0024813 0 -0.005998 0.0012974 -0.0018597 -0.00069054 -0.0021132 -1.7628e-05 2.4272 0.022672 -0.2141 -0.11343 0.04458 0.0022509 -0.3216 -0.043826 -0.070834 -0.00598 -0.052905 0.0018857 0.025779 0.0017947 0.003495 0.0033761 0.00059965 0.034861
1.1445 -0.0021945 -0.005583 0.014962 0.002122 0 -0.00083589 -0.0019189 -0.0024194 -0.00625 -0.0018988 -0.0062794 2.45 0.033092 -0.2137 -0.11484 0.050953 0.0041319 -0.26073 -0.035913 -0.040669 -0.014634 -0.058058 0.0034678 0.060369 0.0019597 0.0036206 0.0039352 0.0016239 0.073706
1.1484 -0.0036285 -0.0067735 0.011845 0.0042207 0 0.0012822 -0.0041815 -0.0036385 -0.0094612 -0.0025388 -0.008422 2.4952 0.0015758 -0.19299 -0.12755 0.0324 0.0054928 -0.28643 -0.032528 -0.092038 0.00084423 -0.064894 0.0042946 0.080132 0.0017503 0.0033993 0.0044329 0.0030539 0.10024
1.1523 -0.0043421 -0.0074401 0.0062238 0.0016135 0 -0.001061 -0.0053741 -0.0054928 -0.0094638 -0.0038324 -0.0063337 2.5538 -0.0025998 -0.16221 -0.15734 0.043187 0.0057077 -0.31929 -0.033876 -0.068301 0.020027 -0.043183 0.0042418 0.079959 0.001476 0.0030097 0.0044281 0.0038957 0.11478
1.1563 -0.00485 -0.0077767 -0.00082713 -0.004034 0 -0.0057346 -0.0060548 -0.0070104 -0.0074563 -0.0047845 -0.0037409 2.607 0.0077661 -0.16781 -0.17482 0.046437 0.0048737 -0.33397 -0.051918 -0.051631 0.037039 -0.0097884 0.0037231 0.094051 0.0013273 0.0027335 0.0038445 0.0034989 0.1236
1.1602 -0.0055659 -0.0078749 -0.0084301 -0.0086678 0 -0.0091101 -0.0068941 -0.0071891 -0.0057167 -0.0044187 -0.0048529 2.6433 0.01299 -0.20319 -0.16818 0.046063 0.0038494 -0.33294 -0.070664 -0.064509 0.028496 0.019695 0.0030926 0.10689 0.0012475 0.0026556 0.0029523 0.0021075 0.13282
1.1641 -0.0063569 -0.0074668 -0.015541 -0.0093298 0 -0.0090113 -0.00813 -0.0060321 -0.0058506 -0.0027269 -0.010364 2.6668 -0.022859 -0.21093 -0.13527 0.084206 0.0036504 -0.34477 -0.041055 -0.087842 -0.056356 0.022758 0.0023776 0.050868 0.0010833 0.0026432 0.0021131 0.00068989 0.1426
1.168 -0.0067222 -0.0061161 -0.020717 -0.0065386 0 -0.0061356 -0.0093931 -0.0046671 -0.0076267 -0.0008942 -0.01655 2.6909 -0.02232 -0.21964 -0.15399 0.053588 0.0046599 -0.35812 -0.057785 -0.077413 -0.043776 -0.0071563 0.0015363 0.049479 0.00079088 0.0025972 0.001558 0.00015975 0.14687
1.1719 -0.0063794 -0.0038163 -0.02278 -0.0035269 0 -0.003074 -0.010032 -0.0044058 -0.0093107 -0.00048933 -0.018393 2.724 -0.0052212 -0.24634 -0.1664 0.056473 0.006324 -0.36541 -0.06274 -0.089955 0.015543 -0.0022825 0.00078657 0.055048 0.00047131 0.0026312 0.0013642 0.00065347 0.13971
1.1758 -0.005636 -0.0014124 -0.02187 -0.0032105 0 -0.002105 -0.0097148 -0.0056307 -0.0091974 -0.0022399 -0.013923 2.7624 -0.0069302 -0.25987 -0.1537 0.042732 0.0076082 -0.35505 -0.064967 -0.10638 0.051805 0.008178 0.00051883 0.059524 0.00024308 0.0029227 0.0015597 0.0014934 0.12269
1.1797 -0.0051648 -0.00027552 -0.019539 -0.005749 0 -0.0036903 -0.0088038 -0.0075357 -0.007064 -0.0054291 -0.0058573 2.7962 -0.045307 -0.24063 -0.11385 -0.015608 0.0078319 -0.32351 -0.074474 -0.10636 0.022715 0.00047654 0.00086913 0.063094 0.00013968 0.0033932 0.0021735 0.0018486 0.10617
1.1836 -0.0054302 -0.0013476 -0.017386 -0.0088087 0 -0.0066378 -0.0081221 -0.0088966 -0.0043639 -0.008436 0.00080989 2.8202 -0.045694 -0.23969 -0.11864 0.018894 0.0071738 -0.30775 -0.08637 -0.081256 0.024717 0.0084092 0.0014943 0.099349 0.00014734 0.0036311 0.0031566 0.0014735 0.10241
1.1875 -0.0063513 -0.004364 -0.015443 -0.010006 0 -0.00937 -0.00823 -0.0090897 -0.0030586 -0.009946 0.002868 2.838 -0.06843 -0.25048 -0.1223 0.018745 0.0064576 -0.33263 -0.079875 -0.094309 0.041162 0.022843 0.0019014 0.11023 0.00029295 0.0032417 0.0042795 0.00085206 0.116
1.1914 -0.0075061 -0.0080064 -0.012137 -0.0090844 0 -0.011057 -0.0088619 -0.0084488 -0.0041112 -0.0098202 0.00093864 2.8562 -0.055782 -0.23244 -0.1474 0.024566 0.0064676 -0.34467 -0.073815 -0.10874 0.05918 0.034638 0.0020371 0.10968 0.0006222 0.0023192 0.0051677 0.00065179 0.14043
1.1953 -0.0086049 -0.010908 -0.006216 -0.0078933 0 -0.011874 -0.0091321 -0.0077959 -0.0068815 -0.0089953 -0.0019743 2.8761 -0.027727 -0.20275 -0.17773 0.028132 0.0074145 -0.33204 -0.075441 -0.10263 0.063614 0.04546 0.0024836 0.10619 0.001064 0.0015194 0.0054946 0.0010485 0.16428
1.1992 -0.0097075 -0.01262 0.0011906 -0.0084635 0 -0.012529 -0.0084275 -0.0077584 -0.009822 -0.0086594 -0.0035933 2.8935 -0.048521 -0.21229 -0.17309 -0.0045877 0.0089539 -0.30023 -0.088445 -0.055048 0.034017 0.062714 0.0039666 0.10857 0.0013663 0.0015587 0.0051844 0.0015809 0.18165
1.2031 -0.01099 -0.013686 0.0066789 -0.011139 0 -0.013622 -0.0071705 -0.0085182 -0.011771 -0.0094645 -0.0041065 2.9063 -0.032432 -0.24717 -0.14555 0.010073 0.01062 -0.28996 -0.1005 -0.097033 0.041457 0.048165 0.0066108 0.075712 0.0012579 0.002551 0.0044525 0.0016558 0.19714
1.207 -0.012392 -0.014845 0.0071158 -0.014385 0 -0.0152 -0.0066392 -0.010019 -0.012735 -0.011294 -0.0053033 2.9194 -0.030155 -0.25353 -0.18309 0.0018061 0.012207 -0.29774 -0.093875 -0.11659 0.083486 0.050428 0.0096891 0.048699 0.00073557 0.0038168 0.0036569 0.001178 0.22068
1.2109 -0.013593 -0.016217 0.0023103 -0.016181 0 -0.016642 -0.0078946 -0.012162 -0.013605 -0.013515 -0.0084913 2.9413 -0.03077 -0.26577 -0.21676 -0.004366 0.01378 -0.29579 -0.088655 -0.11009 0.10965 0.049905 0.012157 0.045937 0.00017766 0.0043964 0.003095 0.00066495 0.25688
1.2148 -0.014374 -0.017249 -0.0048894 -0.015593 0 -0.016963 -0.010794 -0.014701 -0.015216 -0.015345 -0.013365 2.9729 -0.032939 -0.29004 -0.20713 0.0034551 0.015423 -0.28716 -0.090612 -0.086691 0.094121 0.042358 0.013492 0.070221 9.6369e-05 0.0038376 0.0028957 0.00073017 0.29925
1.2188 -0.014911 -0.017373 -0.011283 -0.013353 0 -0.015587 -0.014073 -0.017097 -0.017601 -0.016162 -0.01852 3.0026 -0.068091 -0.24433 -0.18828 -0.00028773 0.017044 -0.37373 -0.062588 -0.092031 0.070901 0.071854 0.014051 0.082642 0.00069211 0.0025587 0.0030353 0.0014518 0.33471
1.2227 -0.015592 -0.016587 -0.0161 -0.011295 0 -0.01315 -0.016459 -0.018744 -0.020005 -0.015793 -0.022566 3.0151 -0.075854 -0.27807 -0.17487 0.010715 0.018434 -0.36351 -0.098136 -0.12403 0.0879 0.027308 0.014647 0.099952 0.0016186 0.0014707 0.0033903 0.0022593 0.3542
1.2266 -0.016444 -0.015319 -0.02096 -0.011252 0 -0.011519 -0.017717 -0.019509 -0.021503 -0.014717 -0.024652 3.0054 -0.064918 -0.27254 -0.18839 0.013646 0.019461 -0.36962 -0.099035 -0.12662 0.07965 0.029017 0.015776 0.10294 0.0022192 0.0012182 0.0037638 0.002454 0.35904
1.2305 -0.016799 -0.013802 -0.027012 -0.01396 0 -0.012478 -0.018539 -0.019919 -0.021646 -0.013897 -0.024469 2.9858 -0.058711 -0.25552 -0.21745 0.0045871 0.020188 -0.3821 -0.079467 -0.11694 0.073317 0.056732 0.017223 0.093354 0.0020632 0.0017139 0.0039186 0.0018547 0.35709
1.2344 -0.015663 -0.011764 -0.032349 -0.018308 0 -0.015806 -0.019405 -0.020574 -0.020668 -0.014031 -0.022481 2.9757 -0.084574 -0.29405 -0.23938 -0.015172 0.020789 -0.35823 -0.085594 -0.13272 0.11983 0.051598 0.018347 0.079292 0.0013103 0.002332 0.0036901 0.00094478 0.35269
1.2383 -0.012597 -0.008896 -0.032827 -0.021398 0 -0.018548 -0.019652 -0.021184 -0.019191 -0.014717 -0.02034 2.9851 -0.042318 -0.29856 -0.23755 -0.037903 0.021398 -0.3067 -0.12668 -0.13536 0.096402 0.066295 0.018694 0.061996 0.00056612 0.0025117 0.0031468 0.00039923 0.34076
1.2422 -0.0083456 -0.0056251 -0.025932 -0.019949 0 -0.016821 -0.017893 -0.020344 -0.017728 -0.014409 -0.020348 3.0061 -0.026155 -0.27929 -0.21678 -0.020064 0.021986 -0.34304 -0.11011 -0.11022 0.044503 0.065297 0.018355 0.059316 0.00035847 0.0021997 0.0026409 0.00047667 0.31121
1.2461 -0.0045624 -0.0032678 -0.013993 -0.012752 0 -0.0092936 -0.013538 -0.016644 -0.016298 -0.011619 -0.02336 3.0213 -0.041486 -0.25423 -0.22218 -0.014565 0.022307 -0.3727 -0.084912 -0.095533 0.025255 0.056909 0.017825 0.049328 0.00070792 0.0017867 0.0026157 0.0008663 0.25981
1.25 -0.0027815 -0.0031789 -0.0031967 -0.002557 0 0.00056957 -0.007896 -0.010338 -0.014409 -0.0065617 -0.026624 3.0207 -0.074365 -0.24381 -0.25286 -0.036889 0.02188 -0.37336 -0.079449 -0.10768 0.049876 0.053346 0.017609 0.020562 0.0011727 0.0016862 0.0032505 0.0010974 0.19514
1.2539 -0.0034461 -0.0055893 0.0011977 0.004706 0 0.006079 -0.003582 -0.0039196 -0.011426 -0.0016527 -0.024333 3.0093 -0.070467 -0.28593 -0.23016 -0.049584 0.020078 -0.43115 -0.10506 -0.13732 0.053792 0.081221 0.017917 -0.028751 0.001296 0.0019868 0.0042318 0.0010508 0.13484
1.2578 -0.0057698 -0.0092611 -0.00079869 0.003733 0 0.0022469 -0.0025461 -0.00065733 -0.0071889 4.5473e-05 -0.011871 3.0005 -0.087698 -0.30971 -0.19382 -0.032122 0.016457 -0.40955 -0.11909 -0.1283 0.026801 0.041723 0.018595 -0.035521 0.0010217 0.0024514 0.0049068 0.0010341 0.094263
1.2617 -0.0084695 -0.012388 -0.004141 -0.0057908 0 -0.0097312 -0.0044746 -0.0020357 -0.0024603 -0.002581 0.0090853 3.0012 -0.094423 -0.29989 -0.20341 -0.01919 0.011243 -0.43167 -0.12584 -0.12346 0.021012 0.025325 0.019168 -0.028563 0.00070017 0.0027776 0.0047645 0.0013646 0.077432
1.2656 -0.010686 -0.013972 -0.0034982 -0.018102 0 -0.022557 -0.0070749 -0.0063281 0.0012199 -0.0073694 0.029523 3.0073 -0.080859 -0.28783 -0.23802 -0.019683 0.0056249 -0.45847 -0.1356 -0.14157 0.016878 0.022514 0.018954 -0.010501 0.00071605 0.0028329 0.0038718 0.0019271 0.077723
1.2695 -0.012341 -0.014429 0.0018014 -0.025211 0 -0.028052 -0.0080344 -0.0097963 0.0023793 -0.010356 0.03836 3.0107 -0.049927 -0.30738 -0.26082 -0.036852 0.0013966 -0.43708 -0.15618 -0.19024 -0.01142 0.012853 0.017347 0.012755 0.0011141 0.0026882 0.0028688 0.0022097 0.086321
1.2734 -0.013784 -0.014894 0.007141 -0.02308 0 -0.023517 -0.0068928 -0.0097155 0.00063582 -0.0091062 0.03062 3.0103 -0.11466 -0.32463 -0.20593 -0.053242 -1.8367e-05 -0.44461 -0.1516 -0.18688 -0.033311 0.026262 0.014296 -0.040152 0.0015734 0.0024983 0.0024828 0.0018135 0.10017
1.2773 -0.015188 -0.015958 0.0067654 -0.014921 0 -0.013816 -0.005209 -0.006659 -0.0029609 -0.0050163 0.011681 3.0133 -0.13966 -0.35201 -0.22605 -0.060494 0.0014968 -0.45175 -0.16832 -0.1696 -0.064588 0.052553 0.010697 -0.04531 0.0017236 0.0023879 0.0029446 0.00092412 0.12273
1.2813 -0.016296 -0.01704 -0.0011967 -0.0084348 0 -0.0072109 -0.0050487 -0.0039972 -0.0067241 -0.0023205 -0.0066271 3.0245 -0.12203 -0.33709 -0.2692 -0.042962 0.0047101 -0.449 -0.18433 -0.17323 -0.082072 0.065018 0.0082158 -0.028478 0.0014789 0.0024136 0.0038036 0.00023799 0.1583
1.2852 -0.01666 -0.01696 -0.013303 -0.0090951 0 -0.0083747 -0.0073118 -0.0050034 -0.0097254 -0.0044401 -0.015283 3.0373 -0.081499 -0.29387 -0.28673 -0.024054 0.0081115 -0.45428 -0.18685 -0.1866 -0.070521 0.066705 0.0084225 -0.0044084 0.0010799 0.0025675 0.0043059 0.00036865 0.20631
1.2891 -0.016036 -0.015073 -0.023851 -0.015362 0 -0.014662 -0.011328 -0.010105 -0.012555 -0.010853 -0.014897 3.0372 -0.069257 -0.30538 -0.20741 -0.075715 0.011283 -0.52026 -0.16495 -0.14995 -0.014176 0.089883 0.011796 0.014473 0.00083345 0.0027764 0.0040149 0.0012803 0.26063
1.293 -0.014546 -0.011869 -0.02924 -0.020234 0 -0.018864 -0.01573 -0.016645 -0.016599 -0.017377 -0.01417 3.0162 -0.087989 -0.30739 -0.23265 -0.070907 0.0153 -0.54434 -0.16352 -0.14177 -0.063364 0.064492 0.017449 0.020871 0.00082229 0.0029194 0.0031458 0.0022884 0.31311
1.2969 -0.012535 -0.0085422 -0.029754 -0.017832 0 -0.015939 -0.019425 -0.021208 -0.022321 -0.019701 -0.021419 2.983 -0.091631 -0.30554 -0.25678 -0.059496 0.021596 -0.52551 -0.14913 -0.15806 -0.086756 0.067549 0.023912 0.015804 0.00085976 0.0028996 0.0023489 0.0026323 0.35708
1.3008 -0.010363 -0.0060632 -0.027805 -0.0089945 0 -0.0076475 -0.021739 -0.022283 -0.028121 -0.01702 -0.036772 2.9558 -0.085302 -0.29743 -0.27654 -0.055717 0.030111 -0.48557 -0.14656 -0.17208 -0.09676 0.098141 0.030314 0.017164 0.00070917 0.0027263 0.00216 0.0020916 0.38739
1.3047 -0.0083561 -0.0046661 -0.025051 -0.00068009 0 -0.00096599 -0.022006 -0.020937 -0.031039 -0.012463 -0.051818 2.9445 -0.076732 -0.28447 -0.28918 -0.064389 0.03838 -0.45647 -0.17161 -0.16282 -0.11026 0.14057 0.036806 0.033135 0.00034203 0.0025114 0.002607 0.0011016 0.39871
1.3086 -0.0068766 -0.0041143 -0.021335 0.00030501 0 -0.0017928 -0.019603 -0.019177 -0.028974 -0.010026 -0.056641 2.94 -0.068722 -0.29279 -0.25069 -0.052207 0.042629 -0.5299 -0.1734 -0.1431 -0.11609 0.12326 0.043703 0.011816 -1.0379e-05 0.0023516 0.0032777 0.00031131 0.38555
1.3125 -0.006305 -0.0042715 -0.015971 -0.0065569 0 -0.0096453 -0.014746 -0.017851 -0.022535 -0.010921 -0.047654 2.9217 -0.075199 -0.25832 -0.244 -0.088047 0.040269 -0.58104 -0.16122 -0.15991 -0.12565 0.10155 0.050102 -0.012834 -5.4608e-05 0.0022117 0.0037262 3.8981e-05 0.34541
1.3164 -0.0068486 -0.0052937 -0.0094321 -0.015142 0 -0.018056 -0.0091585 -0.01614 -0.014785 -0.012751 -0.029505 2.8793 -0.083785 -0.26546 -0.23071 -0.097471 0.031885 -0.59405 -0.15921 -0.17345 -0.15285 0.091508 0.053448 -0.008582 0.00029799 0.0019543 0.0038196 0.00011326 0.28241
1.3203 -0.0083339 -0.0072897 -0.0034124 -0.018329 0 -0.020199 -0.0054538 -0.012918 -0.0089259 -0.012128 -0.010256 2.8244 -0.090514 -0.30618 -0.22422 -0.093373 0.021047 -0.57622 -0.16932 -0.19404 -0.18631 0.093553 0.050821 0.0054785 0.00082487 0.0015177 0.0037409 0.00017193 0.20775
1.3242 -0.010219 -0.009933 0.00061744 -0.014322 0 -0.014698 -0.0052602 -0.008381 -0.0058726 -0.0081272 0.0049201 2.7819 -0.094352 -0.32212 -0.26795 -0.13715 0.011992 -0.5504 -0.18244 -0.26007 -0.19786 0.099882 0.041169 -0.022247 0.0011346 0.0010542 0.0037222 5.42e-05 0.13589
1.3281 -0.011869 -0.012526 0.002546 -0.0079012 0 -0.006618 -0.0076686 -0.0041877 -0.0039002 -0.0032374 0.015781 2.7671 -0.098537 -0.34331 -0.24537 -0.1613 0.0069452 -0.62839 -0.20005 -0.23583 -0.19499 0.10176 0.026628 0.023332 0.00094818 0.00084681 0.0038125 -0.00010089 0.079253
1.332 -0.012885 -0.014461 0.0031677 -0.0057118 0 -0.0030186 -0.009646 -0.0020056 -0.0006856 -0.001003 0.023944 2.7702 -0.084029 -0.35366 -0.28304 -0.15465 0.0051289 -0.64791 -0.21797 -0.23562 -0.15444 0.081514 0.011672 0.020345 0.00031056 0.0010476 0.0038909 -8.1795e-05 0.04485
1.3359 -0.013228 -0.015562 0.0028425 -0.010188 0 -0.007066 -0.008408 -0.0020033 0.0041095 -0.0027081 0.02891 2.7636 -0.083221 -0.34909 -0.32894 -0.14226 0.0041003 -0.63655 -0.20753 -0.23211 -0.13995 0.056036 0.00058266 0.0049228 -0.00041911 0.0015015 0.0038496 0.00014214 0.034188
1.3398 -0.01308 -0.015939 0.0010086 -0.017605 0 -0.015628 -0.0038373 -0.0028433 0.0081078 -0.0062753 0.027692 2.7239 -0.10684 -0.33456 -0.33989 -0.14329 0.0021724 -0.62302 -0.16704 -0.21783 -0.16665 0.037871 -0.0048436 0.0026693 -0.00079399 0.0018734 0.0037118 0.00041447 0.044869
1.3438 -0.012625 -0.015585 -0.0028062 -0.021654 0 -0.022007 0.0011998 -0.0031572 0.0080542 -0.0083274 0.018269 2.6494 -0.10126 -0.34429 -0.28497 -0.16698 -0.00010731 -0.64152 -0.17824 -0.25311 -0.10005 0.030475 -0.0056216 0.010006 -0.00057007 0.0019831 0.0035602 0.0005929 0.072088
1.3477 -0.011944 -0.014249 -0.0077385 -0.018913 0 -0.021222 0.0030049 -0.00298 0.002606 -0.0073454 0.0029387 2.5582 -0.097566 -0.33844 -0.25952 -0.16423 -0.00053143 -0.63983 -0.15408 -0.21397 -0.11311 0.055121 -0.0039316 0.014353 0.00013803 0.0020033 0.0033913 0.00069045 0.10966
1.3516 -0.011058 -0.011793 -0.011811 -0.011319 0 -0.013531 -0.00012499 -0.003696 -0.0063805 -0.0049454 -0.012214 2.4725 -0.099359 -0.34712 -0.2888 -0.15061 0.0027705 -0.6154 -0.1329 -0.18254 -0.11982 0.066729 -0.0010985 0.033595 0.00094782 0.0022761 0.003101 0.00079314 0.1513
1.3555 -0.010015 -0.0086371 -0.013689 -0.0039813 0 -0.0038154 -0.0067124 -0.0065648 -0.015125 -0.0042131 -0.021507 2.4046 -0.097284 -0.35778 -0.32051 -0.14188 0.0096336 -0.58912 -0.13397 -0.1576 -0.11487 0.072581 0.0030583 0.047455 0.0014847 0.0029008 0.0026449 0.00088353 0.19209
1.3594 -0.008908 -0.0057271 -0.014132 -0.00088317 0 0.0021737 -0.013345 -0.011283 -0.020566 -0.0067945 -0.023708 2.3554 -0.078802 -0.34571 -0.27672 -0.15502 0.017795 -0.59018 -0.16993 -0.11702 -0.11306 0.094267 0.0091686 0.024636 0.0016387 0.0035314 0.0021926 0.00082695 0.22915
1.3633 -0.0078433 -0.0039153 -0.015359 -0.0023537 0 0.0016399 -0.017089 -0.015955 -0.02211 -0.01143 -0.022372 2.3205 -0.10171 -0.35766 -0.27513 -0.15268 0.0244 -0.57167 -0.11486 -0.13335 -0.063364 0.089225 0.016809 0.039536 0.0016008 0.003653 0.0020668 0.00057798 0.26036
1.3672 -0.0069303 -0.0033257 -0.018672 -0.0059035 0 -0.0039465 -0.017092 -0.018468 -0.021271 -0.01509 -0.022451 2.2938 -0.10956 -0.34866 -0.27014 -0.1376 0.027804 -0.55374 -0.10071 -0.11719 -0.057311 0.091729 0.024129 0.034781 0.0016488 0.0031194 0.0024772 0.00036518 0.28261
1.3711 -0.0063011 -0.0033369 -0.022676 -0.0088509 0 -0.010453 -0.014473 -0.017984 -0.019877 -0.015486 -0.026266 2.2654 -0.12845 -0.35609 -0.26998 -0.13105 0.028304 -0.5173 -0.095784 -0.089282 -0.057528 0.088664 0.02901 0.017736 0.0018679 0.0024044 0.0032975 0.00057588 0.2915
1.375 -0.006083 -0.0032371 -0.024056 -0.010128 0 -0.014081 -0.011122 -0.015308 -0.018616 -0.012705 -0.031984 2.2212 -0.15345 -0.37902 -0.27483 -0.13408 0.027412 -0.47784 -0.082564 -0.0663 -0.053186 0.077979 0.030645 0.0035925 0.0020591 0.0022452 0.0041245 0.0013737 0.2836
1.3789 -0.0062924 -0.0029258 -0.020407 -0.010172 0 -0.013648 -0.0085979 -0.012023 -0.017 -0.0088137 -0.035206 2.1515 -0.12148 -0.34853 -0.27096 -0.11285 0.026396 -0.52184 -0.057675 -0.067998 -0.074182 0.075637 0.03004 0.030883 0.0019338 0.0029484 0.0045956 0.0024211 0.25919
1.3828 -0.006747 -0.0029837 -0.012482 -0.009787 0 -0.010856 -0.0076698 -0.0093367 -0.014338 -0.0060947 -0.031938 2.0626 -0.13007 -0.37227 -0.32228 -0.13216 0.025291 -0.52138 -0.075168 -0.073555 -0.10945 0.066602 0.028965 0.017121 0.0014237 0.0040206 0.0046724 0.003053 0.22277
1.3867 -0.0071355 -0.0040595 -0.0037149 -0.0093797 0 -0.0085946 -0.0082366 -0.0075783 -0.010557 -0.0055263 -0.020936 1.9785 -0.1513 -0.38277 -0.36711 -0.1456 0.023074 -0.45027 -0.080767 -0.087301 -0.11763 0.051049 0.028321 0.0053314 0.00081028 0.0045345 0.0046159 0.0028213 0.18036
1.3906 -0.0072415 -0.0061764 0.0025205 -0.0089616 0 -0.0086061 -0.0093177 -0.0064993 -0.0061773 -0.0064876 -0.0045233 1.9235 -0.16531 -0.39577 -0.37766 -0.1398 0.018747 -0.38143 -0.079939 -0.10759 -0.10429 0.038275 0.027408 0.0021264 0.00052296 0.0039483 0.0046775 0.00192 0.1362
1.3945 -0.007126 -0.0086095 0.0053262 -0.0083924 0 -0.010173 -0.0093303 -0.0057784 -0.0018077 -0.0074999 0.012122 1.8998 -0.15743 -0.43142 -0.34042 -0.11156 0.012418 -0.39123 -0.085808 -0.12878 -0.083874 0.036409 0.024718 0.006269 0.00076646 0.0026309 0.0048094 0.0010501 0.092318
1.3984 -0.0070607 -0.010403 0.0062351 -0.0074564 0 -0.010853 -0.0069783 -0.005219 0.0021309 -0.0072139 0.023024 1.8813 -0.17381 -0.4018 -0.35572 -0.122 0.005522 -0.36512 -0.090039 -0.11091 -0.077109 0.016998 0.019471 -0.015002 0.0013141 0.0015794 0.004689 0.00079958 0.051181
1.4023 -0.0072404 -0.01102 0.0070407 -0.0059864 0 -0.0087475 -0.0024109 -0.0046634 0.0052134 -0.005084 0.024374 1.8333 -0.19177 -0.39164 -0.38248 -0.1175 1.313e-05 -0.37638 -0.083435 -0.12242 -0.098194 -0.0024467 0.012482 -0.061992 0.0016755 0.0015636 0.0040441 0.0011073 0.018293
1.4063 -0.0075571 -0.010579 0.0077946 -0.0042787 0 -0.0044604 0.0023842 -0.0039746 0.0068146 -0.001633 0.016996 1.7429 -0.19186 -0.38908 -0.40483 -0.11174 -0.002856 -0.35894 -0.088201 -0.12618 -0.10947 -0.0055424 0.0056432 -0.096383 0.0015075 0.0024784 0.0029683 0.0013438 0.0011696
1.4102 -0.0076988 -0.0096047 0.0068445 -0.0033816 0 -0.00096531 0.004666 -0.003216 0.0063625 0.0016824 0.0063159 1.633 -0.17887 -0.38571 -0.40618 -0.10978 -0.0032293 -0.31062 -0.10209 -0.11794 -0.11581 0.0039538 0.00055314 -0.10794 0.0009062 0.0034914 0.0019247 0.00096325 0.0048443
1.4141 -0.0075146 -0.0086321 0.0026138 -0.0045443 0 -0.0012366 0.0029068 -0.002772 0.0038659 0.0030838 -0.00097675 1.5442 -0.18372 -0.37196 -0.36032 -0.11112 -0.0022954 -0.28985 -0.097974 -0.12296 -0.16583 0.00076522 -0.0024242 -0.10809 0.00031895 0.0038252 0.0014266 0.00010889 0.028024
1.418 -0.0072754 -0.0079886 -0.0047728 -0.007921 0 -0.0055404 -0.0019835 -0.003142 9.5725e-05 0.0014666 -0.0016809 1.5001 -0.18485 -0.38314 -0.31481 -0.079677 -0.001175 -0.23276 -0.10914 -0.11046 -0.15974 0.0001648 -0.0038921 -0.086873 0.00015721 0.0034248 0.0016812 -0.00044014 0.063796
1.4219 -0.0075058 -0.0077771 -0.013465 -0.01178 0 -0.010839 -0.0073387 -0.0045331 -0.0038944 -0.0027771 0.0015042 1.4877 -0.16885 -0.35938 -0.28916 -0.080184 5.0401e-05 -0.21604 -0.07652 -0.11309 -0.13493 0.017156 -0.0043225 -0.053469 0.00045854 0.0029011 0.0024904 2.0897e-05 0.10445
1.4258 -0.0084753 -0.0078917 -0.021152 -0.013438 0 -0.013086 -0.010795 -0.0066674 -0.0074855 -0.0078347 0.002257 1.4692 -0.16495 -0.33473 -0.29042 -0.096592 0.0023649 -0.20942 -0.049735 -0.097201 -0.12016 0.034148 -0.0032612 -0.048079 0.00088741 0.0028566 0.0034487 0.0014046 0.1459
1.4297 -0.009816 -0.0080257 -0.026212 -0.011526 0 -0.010599 -0.011917 -0.0090213 -0.01073 -0.011611 -0.0039827 1.4157 -0.19378 -0.33657 -0.31505 -0.10598 0.0068618 -0.19023 -0.06693 -0.042197 -0.13511 0.037179 0.00036243 -0.088829 0.0010491 0.0032864 0.0042168 0.0028031 0.18773
1.4336 -0.010685 -0.0078098 -0.027882 -0.0075447 0 -0.005567 -0.012005 -0.01123 -0.013897 -0.013143 -0.016085 1.3286 -0.21507 -0.31857 -0.30627 -0.07411 0.013589 -0.2266 -0.062221 -0.024901 -0.15761 0.044235 0.007088 -0.056913 0.00081929 0.0036328 0.0046438 0.0032236 0.22957
1.4375 -0.010406 -0.0071336 -0.025921 -0.0049127 0 -0.0022887 -0.012494 -0.013207 -0.016875 -0.013131 -0.028223 1.233 -0.1707 -0.2879 -0.27847 -0.10651 0.021177 -0.20808 -0.064109 -0.060296 -0.11393 0.046518 0.016016 -0.0098091 0.00040838 0.0034066 0.004712 0.002443 0.26827
1.4414 -0.0090594 -0.0064098 -0.020619 -0.0060349 0 -0.0036403 -0.01362 -0.014881 -0.019117 -0.01313 -0.034809 1.1502 -0.13845 -0.26172 -0.28472 -0.13242 0.027584 -0.16875 -0.056944 -0.047665 -0.10566 0.059071 0.025026 -0.0043995 0.0001443 0.0027228 0.0044587 0.0012085 0.29916
1.4453 -0.0075046 -0.0064288 -0.013247 -0.010053 0 -0.0088675 -0.014589 -0.015958 -0.020179 -0.014137 -0.034784 1.0787 -0.13173 -0.23571 -0.29592 -0.13014 0.031363 -0.12381 -0.04196 -0.0099144 -0.1317 0.079133 0.032008 -0.025022 0.00019879 0.0022102 0.0039922 0.00059813 0.31979
1.4492 -0.0067822 -0.0077802 -0.0060616 -0.01358 0 -0.014542 -0.014793 -0.016113 -0.020164 -0.015843 -0.031434 1.0006 -0.13404 -0.19286 -0.22967 -0.097127 0.03242 -0.08425 -0.029975 -0.043523 -0.13557 0.093354 0.036116 -0.011517 0.00049055 0.0023876 0.003538 0.0011114 0.33165
1.4531 -0.0073951 -0.010289 -0.0012737 -0.013887 0 -0.017607 -0.014554 -0.015487 -0.019535 -0.017125 -0.028358 0.90415 -0.11966 -0.16647 -0.21202 -0.13173 0.031677 -0.17889 -0.054551 -0.041838 -0.13313 0.085568 0.038024 -0.047474 0.00080277 0.003135 0.0033705 0.00229 0.33731
1.457 -0.0090176 -0.013014 0.0003889 -0.011517 0 -0.01762 -0.014552 -0.014857 -0.018472 -0.017161 -0.025885 0.79746 -0.13986 -0.17319 -0.18313 -0.14384 0.030024 -0.18804 -0.059536 -0.027372 -0.14374 0.083942 0.039026 -0.062048 0.00096917 0.0037855 0.00361 0.0031652 0.3359
1.4609 -0.010794 -0.014879 0.00013944 -0.0096744 0 -0.016313 -0.014701 -0.015076 -0.016605 -0.016042 -0.021521 0.69928 -0.1442 -0.19882 -0.14735 -0.1315 0.027522 -0.18013 -0.059795 -0.041881 -0.12224 0.099354 0.039781 -0.080616 0.00097173 0.0037499 0.0040679 0.00309 0.32228
1.4648 -0.011903 -0.015396 -2.4529e-05 -0.010916 0 -0.015266 -0.013945 -0.01616 -0.013532 -0.014386 -0.013652 0.61844 -0.11352 -0.21055 -0.10861 -0.10813 0.023565 -0.19696 -0.059895 -0.0905 -0.067513 0.12975 0.039746 -0.1065 0.0009158 0.0030677 0.0043459 0.0022117 0.29179
1.4688 -0.01195 -0.014828 0.00087639 -0.014395 0 -0.014243 -0.011399 -0.016936 -0.0096314 -0.012553 -0.0043631 0.54452 -0.12704 -0.096208 -0.06615 -0.13746 0.017804 -0.19278 -0.026114 -0.060867 -0.12644 0.13217 0.037713 -0.063646 0.00094794 0.0023618 0.0041634 0.0012294 0.24632
1.4727 -0.010982 -0.013711 0.0020348 -0.016456 0 -0.011798 -0.0076491 -0.015817 -0.0061581 -0.010373 0.0017908 0.46 -0.11087 -0.086903 -0.11714 -0.12783 0.010963 -0.20652 -0.036319 -0.054772 -0.096407 0.13002 0.032966 -0.033532 0.0011743 0.0022547 0.0036306 0.00074189 0.19542
1.4766 -0.0093081 -0.01225 0.0017937 -0.014091 0 -0.0073392 -0.0046226 -0.012169 -0.0043072 -0.0076304 0.0019541 0.36069 -0.094844 -0.10095 -0.12736 -0.12788 0.0047645 -0.16924 -0.050389 -0.044119 -0.10423 0.12695 0.026086 -0.04207 0.0015872 0.0028071 0.0031807 0.00080879 0.1503
1.4805 -0.0073153 -0.010224 -0.00073966 -0.0079234 0 -0.0023232 -0.0039026 -0.0070797 -0.004067 -0.0046278 -0.0021373 0.26192 -0.091198 -0.11133 -0.082352 -0.12911 0.00095645 -0.13826 -0.045963 -0.03365 -0.11541 0.13103 0.018821 -0.063871 0.002014 0.0034931 0.0031822 0.0010639 0.11576
1.4844 -0.0053612 -0.0074077 -0.0050104 -0.0018044 0 0.00073806 -0.005102 -0.0027201 -0.0040824 -0.0021038 -0.0054812 0.18303 -0.10772 -0.10261 -0.0048075 -0.10605 0.00018247 -0.20979 -0.0050789 -0.037341 -0.048221 0.15169 0.01314 -0.054351 0.0021538 0.0037033 0.0035814 0.0011663 0.087271
1.4883 -0.0036556 -0.0039925 -0.0097312 0.00057724 0 0.00050634 -0.0060451 -0.00074497 -0.0028255 -0.00054692 -0.0040983 0.12554 -0.10908 -0.097943 -0.026609 -0.075185 0.0015656 -0.15092 -0.017887 -0.025403 -0.058896 0.15343 0.010174 -0.011314 0.0017534 0.0032814 0.003933 0.0010997 0.05584
1.4922 -0.0021263 -0.00050276 -0.01392 -0.0011385 0 -0.0019195 -0.0047316 -0.0010688 -1.3675e-05 0.00030708 0.0017788 0.068031 -0.075779 -0.092813 -0.034683 -0.069197 0.0033023 -0.14301 -0.016403 -0.042737 -0.047437 0.15923 0.0097488 -0.0097937 0.00084504 0.0026105 0.0038224 0.0010621 0.016241
1.4961 -0.00041505 0.0026557 -0.01698 -0.0038901 0 -0.0038875 -0.0011847 -0.002029 0.003138 0.0011924 0.0083685 -0.016124 -0.048945 -0.080474 -0.0078831 -0.070158 0.0038295 -0.15198 -0.0071773 -0.046128 -0.014411 0.16181 0.0107 -0.013335 -0.00016284 0.0022134 0.0032883 0.0011387 -0.028828
1.5 0.0018745 0.0054505 -0.01791 -0.0040053 0 -0.0033023 0.0026727 -0.0017379 0.0051221 0.0025344 0.011779 -0.13453 -0.042191 -0.067383 0.042943 -0.062711 0.002762 -0.15928 -0.0025726 -0.026019 0.018016 0.15791 0.011699 -0.0092574 -0.00069742 0.0022748 0.0028248 0.0011515 -0.071646
1.5039 0.0048047 0.0079562 -0.015 -0.00016433 0 -1.2692e-05 0.0049873 0.00055629 0.0056068 0.0040385 0.010816 -0.26822 -0.027452 -0.088488 0.042657 -0.026468 0.0010073 -0.16422 -0.03357 -0.028183 -0.02598 0.14933 0.012017 -0.021207 -0.0004402 0.0025223 0.002924 0.00085171 -0.10588
1.5078 0.0079424 0.0099158 -0.0069953 0.0059809 0 0.0045363 0.005769 0.0041532 0.0056674 0.0051034 0.0070022 -0.38755 0.0033686 -0.099792 0.047085 -0.032425 1.7722e-05 -0.12097 -0.022621 0.018408 -0.022666 0.14693 0.011791 -0.074744 0.00038433 0.0025339 0.0035733 0.00023427 -0.13043
1.5117 0.010628 0.010774 0.0051328 0.011554 0 0.0086721 0.0066833 0.0076755 0.0065476 0.0055777 0.002699 -0.47606 0.017606 -0.086698 0.07002 -0.037125 0.00067233 -0.11755 -0.032933 0.010373 -0.014095 0.15431 0.011627 -0.06454 0.0011425 0.0021488 0.004196 -0.00038084 -0.14827
1.5156 0.012495 0.010319 0.0178 0.014587 0 0.011487 0.0091212 0.01011 0.0082638 0.0059977 -0.00033242 -0.54079 0.017747 -0.079778 0.11481 -0.027448 0.0025011 -0.13084 -0.040575 -0.0055499 0.0027885 0.17254 0.011815 -0.011861 0.0012915 0.0016061 0.004129 -0.00060775 -0.1631
1.5195 0.01378 0.0092828 0.026826 0.014838 0 0.012886 0.012632 0.011299 0.0095701 0.0070589 -0.00094557 -0.60177 0.013019 -0.11325 0.17481 0.001943 0.0037834 -0.1258 -0.015924 0.030472 0.035266 0.19833 0.011693 0.036608 0.0008356 0.0013227 0.0032307 -0.00034259 -0.17817
1.5234 0.015091 0.0091051 0.030416 0.01332 0 0.013246 0.015409 0.011746 0.0094013 0.0089767 0.001717 -0.67324 0.018318 -0.15667 0.14258 0.013446 0.0025295 -0.16886 -0.050802 -0.00054977 0.058939 0.18161 0.0096865 0.0016465 0.00032311 0.0015463 0.0020696 0.00014675 -0.19783
1.5273 0.016842 0.010852 0.030388 0.011622 0 0.013358 0.016316 0.012195 0.0083219 0.011501 0.0076619 -0.75443 0.019871 -0.15837 0.10583 0.0024884 -0.0022433 -0.17408 -0.069376 0.0081309 0.078486 0.16673 0.0041549 -0.033352 0.00036168 0.0021908 0.0015067 0.00047535 -0.22872
1.5313 0.018878 0.014255 0.030273 0.011541 0 0.014435 0.016286 0.013355 0.0084128 0.014514 0.015158 -0.83572 0.040778 -0.13565 0.092891 -0.0084013 -0.0098249 -0.16737 -0.082536 0.0074882 0.074171 0.14291 -0.0054447 -0.057671 0.0010735 0.0029512 0.0020183 0.00048396 -0.27736
1.5352 0.020669 0.01789 0.031931 0.01452 0 0.017533 0.017546 0.015763 0.011556 0.018349 0.021264 -0.91055 0.069224 -0.11901 0.10637 -0.0098445 -0.018275 -0.15333 -0.093602 -0.012126 0.065077 0.12345 -0.01796 -0.065869 0.0019822 0.0035427 0.0033275 0.00033731 -0.34535
1.5391 0.021893 0.020466 0.033846 0.020576 0 0.022444 0.021408 0.019576 0.017698 0.023253 0.024185 -0.98041 0.051708 -0.16898 0.12437 -0.00055892 -0.025762 -0.11753 -0.10008 -0.025971 0.11991 0.15326 -0.031077 -0.054819 0.0024341 0.0038448 0.004633 0.00030423 -0.42666
1.543 0.022815 0.022042 0.032787 0.027574 0 0.027221 0.026872 0.02435 0.024754 0.028524 0.025333 -1.05 0.059763 -0.19943 0.076682 -0.0034151 -0.031756 -0.13814 -0.11509 -0.023325 0.13537 0.12748 -0.042693 -0.059555 0.0021652 0.0038707 0.0052126 0.00046605 -0.51007
1.5469 0.02407 0.023943 0.027288 0.03217 0 0.029403 0.031488 0.029115 0.030239 0.032514 0.028448 -1.1206 0.055844 -0.20852 0.06249 0.016526 -0.037095 -0.14413 -0.11408 -0.018999 0.14165 0.12659 -0.05208 -0.051767 0.0014998 0.0036653 0.0048971 0.00065634 -0.58536
1.5508 0.02603 0.027368 0.019555 0.032351 0 0.028293 0.0336 0.0329 0.033124 0.033921 0.035896 -1.1896 0.061088 -0.19824 0.045865 0.024332 -0.042842 -0.1532 -0.11479 -0.016825 0.13601 0.12335 -0.059878 -0.045012 0.0010193 0.0032652 0.0040762 0.00068059 -0.64791
1.5547 0.028389 0.032022 0.013926 0.029451 0 0.026127 0.033737 0.035355 0.034326 0.033247 0.045615 -1.2552 0.086434 -0.18319 0.00019521 -0.0020109 -0.048945 -0.1741 -0.13087 -0.021539 0.12342 0.09366 -0.066957 -0.053118 0.0010334 0.0027473 0.0033181 0.00056861 -0.69852
1.5586 0.030389 0.03612 0.013321 0.027346 0 0.026481 0.033855 0.036873 0.035602 0.032731 0.052248 -1.3186 0.052962 -0.25838 0.017568 0.023653 -0.053968 -0.11574 -0.13339 -0.052143 0.17415 0.077712 -0.073207 -0.076642 0.001346 0.0022684 0.00297 0.00057985 -0.73945
1.5625 0.031483 0.037837 0.017013 0.029003 0 0.030894 0.03533 0.038053 0.038038 0.034396 0.051997 -1.3808 0.037343 -0.27204 -0.0091204 0.052674 -0.056232 -0.15571 -0.13907 -0.048816 0.16246 0.062017 -0.077472 -0.074209 0.0015017 0.0020042 0.0030346 0.00094098 -0.77073
1.5664 0.031797 0.036827 0.021719 0.033492 0 0.036856 0.037762 0.038999 0.041406 0.037867 0.046565 -1.4374 0.013312 -0.24826 -0.033144 0.05908 -0.055368 -0.1789 -0.1268 -0.063547 0.142 0.059814 -0.078716 -0.075917 0.001245 0.0020098 0.0033234 0.0015786 -0.78958
1.5703 0.031929 0.034408 0.024785 0.036629 0 0.039526 0.039631 0.039204 0.044554 0.040269 0.041829 -1.4798 -0.0047694 -0.22244 -0.029828 0.055769 -0.052782 -0.17124 -0.11273 -0.076005 0.12947 0.072872 -0.077326 -0.073877 0.00075099 0.0021347 0.0036637 0.0021282 -0.79214
1.5742 0.032303 0.032292 0.026356 0.035036 0 0.036099 0.039865 0.038133 0.046091 0.038693 0.042035 -1.5026 0.024554 -0.24923 0.021392 0.081939 -0.050471 -0.16979 -0.13923 -0.019177 0.12729 0.096694 -0.07515 -0.036818 0.00044563 0.0021047 0.0039703 0.0022335 -0.77522
1.5781 0.032715 0.03114 0.028634 0.029767 0 0.028801 0.038582 0.035891 0.04478 0.033128 0.045171 -1.5103 0.01292 -0.24286 0.013268 0.069567 -0.049197 -0.15111 -0.10898 -0.046186 0.20473 0.089404 -0.074083 -0.038995 0.00062144 0.0017411 0.0041877 0.0018625 -0.73709
1.582 0.032532 0.030307 0.033233 0.025621 0 0.023361 0.036421 0.033197 0.039828 0.026922 0.044563 -1.5148 0.024449 -0.21371 -0.0075942 0.06496 -0.047748 -0.18309 -0.10321 -0.064782 0.21354 0.081958 -0.074425 -0.041335 0.0012105 0.0011502 0.0042383 0.0013437 -0.67856
1.5859 0.031336 0.028841 0.039354 0.02645 0 0.023953 0.033539 0.030643 0.031481 0.024036 0.035682 -1.5263 0.043378 -0.19054 -0.026724 0.072647 -0.044104 -0.21043 -0.10597 -0.064966 0.19434 0.084664 -0.074624 -0.061105 0.0018762 0.00070927 0.0040671 0.0010852 -0.60497
1.5898 0.029351 0.026592 0.044397 0.031 0 0.029234 0.02962 0.028069 0.021662 0.025476 0.021489 -1.5451 0.054754 -0.18775 -0.027127 0.088699 -0.037556 -0.19446 -0.1033 -0.043586 0.18254 0.10274 -0.072742 -0.092984 0.0022813 0.00082261 0.0037265 0.001232 -0.52738
1.5938 0.027219 0.024277 0.046105 0.033739 0 0.033411 0.024903 0.024853 0.013679 0.028327 0.010622 -1.5646 0.044968 -0.17768 0.031418 0.082531 -0.029809 -0.13981 -0.089153 -0.0089946 0.1961 0.13058 -0.068353 -0.046556 0.0022801 0.0016111 0.0033854 0.0015663 -0.46006
1.5977 0.025333 0.022587 0.043996 0.030253 0 0.031601 0.020807 0.020908 0.010489 0.028464 0.0096044 -1.5798 0.052917 -0.19395 0.024157 0.070788 -0.02394 -0.14462 -0.069579 -0.041492 0.20645 0.11489 -0.063072 -0.036104 0.0019302 0.0027749 0.0032195 0.0017243 -0.41407
1.6016 0.02342 0.021403 0.038896 0.021963 0 0.02446 0.019024 0.017306 0.012532 0.024456 0.016559 -1.5931 0.026975 -0.21126 -0.034767 0.069211 -0.022024 -0.16082 -0.075295 -0.043639 0.19188 0.117 -0.059211 -0.027478 0.0014062 0.0037558 0.0032737 0.0015186 -0.39073
1.6055 0.020841 0.020034 0.031535 0.015177 0 0.017542 0.019725 0.01562 0.01703 0.018879 0.022837 -1.61 -0.0054471 -0.22475 -0.082263 0.080873 -0.023499 -0.18136 -0.093173 -0.023381 0.17628 0.12603 -0.057828 -0.023303 0.00092612 0.0041034 0.0034273 0.0010815 -0.3806
1.6094 0.017378 0.018165 0.022038 0.014982 0 0.015825 0.020817 0.016387 0.019822 0.015722 0.021322 -1.6305 0.010306 -0.23414 -0.033668 0.10388 -0.025713 -0.20849 -0.094097 -0.022357 0.19957 0.10961 -0.058003 -0.036485 0.00069212 0.0037784 0.0034969 0.0007231 -0.36943
1.6133 0.013759 0.016407 0.010916 0.019912 0 0.018696 0.019427 0.018172 0.018518 0.0164 0.013367 -1.6472 0.02874 -0.19686 -0.043668 0.083809 -0.026139 -0.18365 -0.065274 -0.059452 0.18798 0.16429 -0.05792 -0.036008 0.00079111 0.003163 0.0033869 0.00065608 -0.34739
1.6172 0.011358 0.015786 0.00029597 0.022979 0 0.020449 0.014567 0.018405 0.014314 0.018357 0.0073537 -1.6522 0.022767 -0.24221 -0.03561 0.066915 -0.024251 -0.19138 -0.061518 -0.075314 0.19318 0.13601 -0.056551 -0.047181 0.0010888 0.0027665 0.0031569 0.00083496 -0.31486
1.6211 0.011237 0.016664 -0.0063566 0.01854 0 0.016106 0.0084924 0.015522 0.010783 0.017712 0.010042 -1.6469 0.015321 -0.26098 -0.031421 0.073302 -0.021456 -0.19651 -0.073796 -0.059655 0.19575 0.11097 -0.054236 -0.033435 0.00126 0.0028481 0.0029555 0.0010284 -0.28117
1.625 0.0133 0.018267 -0.0062819 0.008459 0 0.0069928 0.0052482 0.010555 0.01066 0.013368 0.01919 -1.6417 0.015308 -0.21893 -0.037587 0.098571 -0.019344 -0.19329 -0.08992 -0.017484 0.19365 0.12398 -0.051727 0.0071508 0.0010295 0.0032475 0.0028888 0.0010337 -0.2581
1.6289 0.016263 0.019322 0.00037744 0.0012266 0 0.00040985 0.0074498 0.0065828 0.013494 0.0083979 0.024993 -1.6458 0.010123 -0.2027 -0.035173 0.089589 -0.01803 -0.22935 -0.08474 0.015832 0.21724 0.13327 -0.048951 0.012378 0.00046296 0.0035467 0.002942 0.0008412 -0.25278
1.6328 0.018479 0.01913 0.010218 0.004342 0 0.0031806 0.014031 0.0063085 0.016268 0.0071847 0.019376 -1.6566 0.0048627 -0.22155 -0.042347 0.068949 -0.016199 -0.1805 -0.093861 0.0011522 0.20851 0.12714 -0.045014 -0.049579 6.2716e-06 0.003422 0.0030145 0.00062612 -0.26395
1.6367 0.018971 0.017958 0.018534 0.016908 0 0.014866 0.020882 0.0097782 0.016271 0.010982 0.0043593 -1.6619 -0.010098 -0.22977 -0.045603 0.058411 -0.012727 -0.15536 -0.071393 0.014336 0.21435 0.11912 -0.039532 -0.046173 0.00014088 0.0029002 0.0030285 0.00060415 -0.2822
1.6406 0.017876 0.016389 0.022131 0.029569 0 0.027117 0.023781 0.01426 0.013436 0.016333 -0.0086991 -1.6529 -0.02261 -0.22975 -0.033432 0.062545 -0.0082344 -0.14667 -0.054867 0.032785 0.21507 0.1258 -0.033728 -0.0098545 0.00090567 0.0023248 0.0030093 0.00087528 -0.29368
1.6445 0.016046 0.014471 0.020934 0.032191 0 0.030219 0.021185 0.01643 0.010047 0.01809 -0.0086756 -1.6349 -0.016783 -0.23147 -0.0030383 0.077908 -0.004981 -0.13465 -0.087612 0.021513 0.18549 0.15734 -0.029838 0.00039351 0.0017485 0.0020774 0.0030641 0.0013606 -0.28638
1.6484 0.014228 0.011674 0.017408 0.022422 0 0.021239 0.014862 0.015001 0.0083658 0.014298 0.0055764 -1.6235 0.017141 -0.23471 -0.071977 0.032344 -0.0051271 -0.2073 -0.071413 0.020577 0.19017 0.12004 -0.029127 -0.017045 0.0019309 0.0022943 0.0032724 0.0018487 -0.25723
1.6523 0.012508 0.0077522 0.014508 0.0074406 0 0.0065715 0.0082941 0.011559 0.0087097 0.0082526 0.02413 -1.628 0.015216 -0.23975 -0.074597 0.02688 -0.0088982 -0.18376 -0.07465 0.01459 0.2163 0.12014 -0.030532 -0.028882 0.0011843 0.0027941 0.0035774 0.0021043 -0.21611
1.6563 0.010435 0.003501 0.013696 -0.0025101 0 -0.0034308 0.0044328 0.0089781 0.0097648 0.005596 0.034374 -1.6405 -0.017453 -0.23392 -0.047218 0.026106 -0.014286 -0.18243 -0.093717 0.0091888 0.22275 0.11285 -0.031532 -0.033502 1.4469e-05 0.0032421 0.0037836 0.0019797 -0.182
1.6602 0.0076269 0.00043125 0.014211 -0.0027287 0 -0.0030339 0.0043045 0.0089036 0.010456 0.0090425 0.031225 -1.641 -0.050771 -0.23186 -0.027909 0.018512 -0.018509 -0.21792 -0.11496 0.0066465 0.20202 0.093313 -0.030608 -0.038129 -0.00068383 0.0033898 0.003688 0.0014855 -0.17078
1.6641 0.0043029 -0.00045694 0.013811 0.0028424 0 0.0045231 0.0068632 0.010462 0.011066 0.015623 0.020295 -1.6169 -0.011525 -0.28509 -0.077901 0.011283 -0.019916 -0.20395 -0.10651 0.0069803 0.17762 0.095905 -0.028834 -0.063328 -0.00039926 0.0032004 0.0032613 0.00079519 -0.18188
1.668 0.0013021 0.00043527 0.010416 0.0062682 0 0.010459 0.0096569 0.011184 0.012305 0.019069 0.011893 -1.5759 -0.034781 -0.27218 -0.075092 0.034383 -0.018737 -0.21175 -0.098233 -0.01192 0.14866 0.099346 -0.028725 -0.056874 0.00054147 0.0028004 0.0027299 0.00017297 -0.19501
1.6719 -0.00041734 0.0017269 0.0037176 0.0031885 0 0.0083666 0.0099205 0.0091652 0.013485 0.015222 0.011803 -1.5391 -0.043242 -0.23961 -0.052514 0.033294 -0.016214 -0.19447 -0.10076 -0.0071259 0.16817 0.1131 -0.031239 -0.016343 0.0012825 0.0023501 0.0024587 -0.00014721 -0.18231
1.6758 -0.00038914 0.0024177 -0.0041779 -0.003674 0 -0.00038411 0.0059821 0.0045903 0.012178 0.0056162 0.016915 -1.521 -0.037172 -0.23591 -0.027536 0.027131 -0.0131 -0.17853 -0.10018 0.012458 0.18697 0.12352 -0.033882 0.027235 0.001242 0.0019591 0.0026872 -6.796e-05 -0.12903
1.6797 0.0010901 0.0027856 -0.0096826 -0.007731 0 -0.0082382 -0.0014327 -0.00055612 0.0062569 -0.0038938 0.018768 -1.515 -0.025998 -0.28404 -0.011774 0.035196 -0.0089369 -0.18221 -0.085008 0.03089 0.16552 0.12042 -0.032129 0.039613 0.00065191 0.0016918 0.0033143 0.00034585 -0.046457
1.6836 0.0031904 0.0038521 -0.0099371 -0.0048851 0 -0.008293 -0.0089908 -0.0041224 -0.0034762 -0.008074 0.011105 -1.5007 -0.038025 -0.24607 0.011983 0.041985 -0.0027509 -0.13289 -0.069131 0.011937 0.17445 0.12575 -0.023197 -0.028336 0.00030454 0.0016068 0.0039293 0.00093259 0.03457
1.6875 0.0050599 0.0059544 -0.0049617 0.0029163 0 -0.00029499 -0.01242 -0.0053191 -0.012906 -0.006398 -0.0051245 -1.4651 -0.027762 -0.22759 -0.026901 0.052518 0.0055497 -0.14017 -0.047952 0.01866 0.16638 0.12535 -0.0087884 0.019787 0.00073843 0.0017601 0.0041041 0.0015319 0.08557
1.6914 0.006233 0.0079617 0.0019646 0.0096992 0 0.0092158 -0.0094227 -0.0049896 -0.017356 -0.0028665 -0.022795 -1.4169 -0.013721 -0.24609 -0.075632 0.054265 0.014362 -0.11121 -0.047344 0.030573 0.16538 0.12598 0.0058899 0.037357 0.0016502 0.002159 0.0037365 0.0020374 0.10021
1.6953 0.0066894 0.008079 0.0063789 0.010655 0 0.01244 -0.0017219 -0.0046267 -0.015294 -0.0020872 -0.033855 -1.3785 -0.0039156 -0.27268 -0.088037 0.053091 0.020963 -0.068821 -0.058206 0.037172 0.15922 0.12974 0.016055 0.025858 0.0021266 0.0027197 0.0031539 0.0023801 0.095468
1.6992 0.006618 0.0055526 0.0058832 0.0057839 0 0.0066976 0.0057271 -0.0050778 -0.0096245 -0.0052797 -0.034309 -1.364 -0.0032958 -0.24067 -0.005539 0.067675 0.023112 -0.11075 -0.047615 0.029824 0.1106 0.13673 0.020686 0.072632 0.0015089 0.0032756 0.0028672 0.0024951 0.0936
1.7031 0.0061515 0.0015936 0.0020323 -0.00068797 0 -0.0035359 0.0081869 -0.0059309 -0.005254 -0.0095574 -0.025721 -1.3647 -0.0032516 -0.19125 -0.00012972 0.051281 0.0205 -0.18269 -0.061577 0.030617 0.14131 0.12591 0.022276 0.030681 8.1934e-05 0.0036374 0.0031572 0.0023356 0.10108
1.707 0.0053027 -0.0014603 -0.00087437 -0.0039381 0 -0.010315 0.0046846 -0.0059119 -0.0049939 -0.010701 -0.013178 -1.3573 -0.029072 -0.19344 -0.029825 0.046276 0.01493 -0.20234 -0.082173 0.018034 0.11192 0.11274 0.023464 -0.0031409 -0.0010822 0.0036659 0.0038417 0.0019371 0.10282
1.7109 0.0041101 -0.0020178 0.00067209 -0.0019659 0 -0.0084205 -0.0012618 -0.0038722 -0.0073665 -0.0067051 -0.0018203 -1.3268 -0.046683 -0.22159 -0.035805 0.047431 0.0090451 -0.19928 -0.090714 0.0042456 0.10458 0.1081 0.023961 -0.014471 -0.0010148 0.0033292 0.0044298 0.0014561 0.075967
1.7148 0.0028055 -0.00040362 0.0063891 0.0035108 0 0.0008196 -0.0043956 0.00035597 -0.0081155 0.00086225 0.005855 -1.2805 -0.03916 -0.25057 0.0025886 0.045561 0.0044667 -0.18759 -0.07875 -0.0056684 0.15109 0.11504 0.020792 -0.0069896 0.00031423 0.0027327 0.0045359 0.0011113 0.010332
1.7188 0.0018036 0.0017147 0.012316 0.0086635 0 0.010801 -0.0016858 0.0057735 -0.0039223 0.0084278 0.010699 -1.2402 -0.046473 -0.25634 -0.019106 0.016834 0.00071961 -0.11621 -0.067796 -0.03337 0.099592 0.11182 0.011537 -0.040788 0.0019571 0.0021086 0.0041889 0.0010441 -0.08243
1.7227 0.0015025 0.0029986 0.014022 0.010136 0 0.014731 0.0056994 0.010773 0.0049202 0.013175 0.015515 -1.2196 -0.024847 -0.22018 0.011526 -0.0073813 -0.0041964 -0.12892 -0.072766 -0.056831 0.10939 0.089039 -0.0026653 -0.042427 0.0027631 0.0017391 0.0037668 0.0012113 -0.17728
1.7266 0.0020669 0.0035862 0.010243 0.0070586 0 0.010569 0.013743 0.014069 0.014896 0.014684 0.022425 -1.2105 -0.043789 -0.21073 0.008458 -0.0078653 -0.011886 -0.13847 -0.082662 -0.055382 0.10808 0.065709 -0.01729 -0.016801 0.002278 0.0018128 0.0036221 0.0014162 -0.25273
1.7305 0.0033927 0.0047258 0.0038976 0.0016361 0 0.002253 0.018739 0.015397 0.021955 0.014487 0.030694 -1.191 -0.074835 -0.21724 -0.016475 0.0068729 -0.021691 -0.14824 -0.078034 -0.03334 0.10677 0.06145 -0.027614 0.0016541 0.0010169 0.0022838 0.0037517 0.0014683 -0.30151
1.7344 0.0052772 0.0074242 -0.00022496 -0.0019877 0 -0.0034294 0.019547 0.01552 0.024073 0.014416 0.03675 -1.1474 -0.054343 -0.2025 -0.018699 0.017063 -0.030424 -0.18805 -0.036185 -0.0052444 0.14197 0.096606 -0.031924 -0.034963 -4.2908e-05 0.0028527 0.0038189 0.0013403 -0.32839
1.7383 0.0076275 0.011494 0.000933 -0.00022852 0 -0.0018287 0.017503 0.015523 0.02192 0.015234 0.036766 -1.0872 -0.018046 -0.20361 -0.030017 0.0016986 -0.03417 -0.14729 -0.087411 -0.0073304 0.082436 0.047317 -0.031999 -0.034653 -0.00023791 0.003134 0.0035053 0.0011818 -0.341
1.7422 0.010501 0.015812 0.0067797 0.0073419 0 0.0064028 0.014805 0.015931 0.017782 0.016461 0.029954 -1.0315 -0.039659 -0.18026 0.0086382 -0.0048147 -0.031018 -0.11432 -0.078109 -0.014935 0.069879 0.045763 -0.030883 -0.031514 0.00038883 0.0029251 0.0028613 0.0011725 -0.34405
1.7461 0.013939 0.01933 0.0141 0.017199 0 0.016148 0.013154 0.016359 0.014072 0.017118 0.019682 -0.99476 -0.065592 -0.1608 0.0096239 -0.014943 -0.02266 -0.12557 -0.070372 -0.023216 0.068794 0.050889 -0.030381 -0.036823 0.0012988 0.0023728 0.0023198 0.001347 -0.34036
1.75 0.017746 0.021737 0.019768 0.023984 0 0.021852 0.01346 0.015999 0.012372 0.016635 0.011048 -0.97191 -0.067896 -0.16138 -0.05043 -0.026238 -0.01348 -0.17331 -0.086755 -0.02522 0.055562 0.047398 -0.030482 -0.04679 0.0019576 0.0018791 0.0023496 0.0015494 -0.3342
1.7539 0.021452 0.023269 0.022776 0.024432 0 0.021613 0.016038 0.014558 0.013026 0.0153 0.006811 -0.9462 -0.052442 -0.18466 -0.083341 -0.0044724 -0.0076732 -0.1587 -0.08452 -0.0050101 0.015958 0.06293 -0.030578 -0.025101 0.0021579 0.001793 0.0030512 0.0015666 -0.33069
1.7578 0.024509 0.024102 0.024219 0.020093 0 0.018271 0.020431 0.012794 0.015027 0.014131 0.0054102 -0.90673 -0.049543 -0.17479 -0.03489 -0.0019902 -0.0065758 -0.16087 -0.054088 -0.037714 0.033213 0.027424 -0.030611 -0.035524 0.0019863 0.002132 0.0040479 0.0013265 -0.33203
1.7617 0.026604 0.024167 0.02579 0.016299 0 0.016796 0.025057 0.012126 0.016398 0.014323 0.0031838 -0.85796 -0.040661 -0.15172 -0.021529 0.0043668 -0.0083211 -0.14752 -0.054192 -0.071295 0.056711 0.036839 -0.030872 -0.034107 0.0016196 0.0025754 0.0047588 0.00098752 -0.33619
1.7656 0.027817 0.023533 0.02832 0.017846 0 0.020134 0.027645 0.0136 0.015431 0.016569 -0.0011261 -0.81162 -0.036914 -0.13572 -0.037745 0.0089055 -0.010072 -0.13753 -0.062496 -0.086447 0.068265 0.053598 -0.031146 -0.026724 0.001209 0.002743 0.0048154 0.00083794 -0.34207
1.7695 0.028527 0.022806 0.031399 0.024912 0 0.026849 0.026809 0.017104 0.012342 0.020604 -0.0039924 -0.77093 -0.051005 -0.14415 -0.055685 0.0013543 -0.010909 -0.15649 -0.04598 -0.072219 0.055761 0.0245 -0.030821 -0.029748 0.00090128 0.0025209 0.0042846 0.0010799 -0.35624
1.7734 0.029132 0.022909 0.033932 0.032835 0 0.032437 0.023614 0.021544 0.0099338 0.025289 0.00041236 -0.72464 -0.035276 -0.13039 -0.050338 -0.019923 -0.012857 -0.18225 -0.049818 -0.068786 0.028387 0.050718 -0.030323 -0.080955 0.00084489 0.0021439 0.0035559 0.0016659 -0.39319
1.7773 0.029807 0.02438 0.034929 0.036126 0 0.033183 0.02142 0.025805 0.012141 0.029331 0.014727 -0.65789 -0.053845 -0.14176 -0.052162 -0.022307 -0.019116 -0.10284 -0.066611 -0.080084 0.016879 0.018588 -0.032217 -0.07603 0.0010762 0.0019624 0.0030325 0.0023103 -0.46574
1.7813 0.030456 0.026907 0.033989 0.033262 0 0.029401 0.023591 0.029627 0.021036 0.032221 0.034935 -0.56838 -0.068265 -0.15657 -0.061091 -0.03432 -0.03099 -0.10226 -0.076792 -0.10485 0.0046837 -0.00060993 -0.040081 -0.073239 0.0013948 0.0021081 0.002888 0.0026629 -0.57283
1.7852 0.030874 0.029607 0.031479 0.028013 0 0.025345 0.030752 0.033565 0.034647 0.034644 0.052457 -0.47074 -0.068848 -0.16467 -0.070899 -0.055051 -0.046172 -0.17809 -0.074064 -0.1375 -0.010962 0.0022003 -0.055462 -0.088036 0.0014294 0.0023683 0.0030438 0.0025201 -0.69551
1.7891 0.030955 0.031771 0.028429 0.0261 0 0.025821 0.039977 0.038104 0.047699 0.037893 0.060398 -0.38358 -0.071882 -0.16268 -0.065059 -0.05082 -0.059946 -0.12238 -0.063021 -0.16468 -0.01927 -0.026896 -0.07556 -0.097769 0.00092982 0.0023886 0.0033141 0.0019356 -0.80599
1.793 0.030791 0.033301 0.026097 0.030172 0 0.032167 0.046763 0.042771 0.055086 0.042558 0.058678 -0.31187 -0.097955 -0.14569 -0.062017 -0.090921 -0.068355 -0.15581 -0.09976 -0.17315 -0.03528 -0.036075 -0.094226 -0.11898 4.7931e-05 0.0020171 0.00356 0.0011707 -0.88254
1.7969 0.030605 0.034431 0.025261 0.03751 0 0.040853 0.048209 0.046133 0.055385 0.047554 0.053663 -0.24209 -0.10082 -0.14743 -0.097329 -0.095255 -0.070773 -0.14417 -0.11884 -0.19339 -0.065453 -0.033131 -0.10598 -0.11573 -0.00068964 0.0014726 0.003741 0.00053201 -0.91844
1.8008 0.030579 0.035147 0.025685 0.042344 0 0.045881 0.044786 0.046758 0.051497 0.050426 0.052654 -0.15531 -0.092428 -0.12396 -0.11614 -0.07338 -0.069795 -0.10902 -0.11351 -0.19638 -0.094159 -0.032535 -0.10973 -0.11685 -0.0007624 0.0011789 0.0038719 0.00020286 -0.91931
1.8047 0.030705 0.034996 0.026358 0.040618 0 0.043218 0.039446 0.044333 0.047917 0.048958 0.057905 -0.045247 -0.087895 -0.050637 -0.076775 -0.048343 -0.068665 -0.08701 -0.091038 -0.16399 -0.10976 -0.046845 -0.1089 -0.14119 -9.2739e-05 0.0014078 0.0039579 0.00017112 -0.89353
1.8086 0.030774 0.033526 0.026475 0.033115 0 0.03388 0.035145 0.039972 0.04699 0.042944 0.064965 0.075856 -0.089576 -0.074263 -0.070356 -0.083619 -0.06842 -0.13152 -0.11783 -0.18187 -0.13943 -0.075274 -0.10766 -0.10204 0.0008538 0.0020494 0.0039656 0.00028718 -0.84546
1.8125 0.030483 0.030819 0.026316 0.02454 0 0.023321 0.032987 0.03541 0.047298 0.034675 0.066301 0.18901 -0.089865 -0.065982 -0.085571 -0.096744 -0.067073 -0.12047 -0.12205 -0.16688 -0.10509 -0.085395 -0.10686 -0.14153 0.0014234 0.0027029 0.0038441 0.0004009 -0.77609
1.8164 0.029579 0.027488 0.02704 0.019709 0 0.017547 0.032189 0.031744 0.045271 0.027549 0.057015 0.28591 -0.083728 -0.077513 -0.082298 -0.10907 -0.061393 -0.10374 -0.11901 -0.16119 -0.082938 -0.095177 -0.10316 -0.14688 0.0012992 0.0030031 0.0035749 0.00047182 -0.6873
1.8203 0.027936 0.024121 0.029378 0.020101 0 0.018812 0.03126 0.028707 0.038315 0.023699 0.038306 0.37557 -0.065851 -0.099426 -0.06818 -0.11672 -0.049744 -0.098896 -0.11774 -0.16402 -0.079008 -0.099749 -0.092251 -0.11483 0.00074884 0.0028937 0.0032244 0.00056699 -0.58341
1.8242 0.025524 0.0208 0.032421 0.023297 0 0.024079 0.029004 0.025033 0.026728 0.022424 0.016587 0.47493 -0.029114 -0.081885 -0.082645 -0.099505 -0.033759 -0.11083 -0.12705 -0.14849 -0.059382 -0.078961 -0.073155 -0.10723 0.00037852 0.002628 0.0029568 0.00075174 -0.46864
1.8281 0.022347 0.017262 0.033862 0.025223 0 0.027366 0.024738 0.0196 0.01315 0.020748 -0.00057783 0.59367 0.0096528 -0.0839 -0.11422 -0.072805 -0.017599 -0.080039 -0.098368 -0.12579 -0.088085 -0.077593 -0.049753 -0.092605 0.00060099 0.0025225 0.0029679 0.0009773 -0.34542
1.832 0.018454 0.013503 0.031726 0.02314 0 0.024248 0.018256 0.012478 0.00059816 0.015821 -0.0088095 0.72783 0.020936 -0.063777 -0.054041 -0.038847 -0.0054636 -0.044642 -0.090306 -0.11098 -0.061533 -0.094976 -0.028398 -0.097617 0.0012711 0.0026932 0.0033504 0.0010859 -0.21746
1.8359 0.014043 0.010093 0.026091 0.01725 0 0.015154 0.010163 0.0050952 -0.0089844 0.0073761 -0.0089948 0.86679 0.019021 -0.056346 -0.011823 -0.026325 0.00081945 -0.029994 -0.093138 -0.10069 -0.027304 -0.11126 -0.013803 -0.096455 0.0017972 0.0029916 0.0039791 0.00095282 -0.095232
1.8398 0.0095463 0.0077514 0.019086 0.010157 0 0.0049814 0.0022523 -0.00058175 -0.014778 -0.0017102 -0.0061906 1.0047 0.01641 -0.079799 -0.04278 -0.039006 0.0025029 -0.045385 -0.09852 -0.093687 -0.02495 -0.11451 -0.0066108 -0.074843 0.0016372 0.0031655 0.0045347 0.00064423 0.0035371
1.8438 0.0055387 0.0065947 0.013004 0.0048754 0 -0.00067765 -0.0030035 -0.0032744 -0.016484 -0.0073181 -0.0061005 1.1444 0.018479 -0.093638 -0.0048565 0.011761 0.0026102 -0.050118 -0.10857 -0.099582 -0.069084 -0.11776 -0.004143 -0.058715 0.00077093 0.0030788 0.0046984 0.00041934 0.062246
1.8477 0.0024416 0.0058779 0.0082316 0.0027943 0 0.00018223 -0.0040715 -0.0031844 -0.014211 -0.0070932 -0.011148 1.2903 0.040282 -0.12499 -0.0082334 0.027524 0.0036737 -0.089915 -0.11786 -0.095786 -0.089381 -0.11446 -0.0030493 -0.078049 -0.00024202 0.0028045 0.0043895 0.00053028 0.077189
1.8516 0.00022072 0.0046014 0.0030224 0.0028237 0 0.0045377 -0.0018804 -0.0018088 -0.0089675 -0.0022531 -0.018619 1.4394 0.060371 -0.14233 -0.049854 0.042357 0.006126 -0.095675 -0.10775 -0.11154 -0.074871 -0.10824 -0.0014336 -0.053554 -0.00067252 0.0025368 0.0038436 0.00097165 0.062289
1.8555 -0.0016428 0.0023873 -0.0045645 0.002244 0 0.0068528 0.00039198 -0.00092438 -0.0028626 0.0032281 -0.022423 1.5804 0.063731 -0.14422 -0.082844 0.056247 0.0083836 -0.099174 -0.09549 -0.12539 -0.046351 -0.11008 0.00078905 -0.022184 -0.00018603 0.0024276 0.0034365 0.0014241 0.041354
1.8594 -0.003807 -0.00029601 -0.014322 -0.0012311 0 0.0035087 -0.00044083 -0.0014679 0.0017301 0.0054227 -0.017672 1.7033 0.036329 -0.13949 -0.039138 0.058744 0.0084384 -0.16916 -0.11301 -0.096863 -0.039065 -0.13423 0.0027549 -0.064497 0.00088092 0.0024941 0.003385 0.0014952 0.033544
1.8633 -0.0065913 -0.0028245 -0.023408 -0.0075837 0 -0.0044715 -0.0050164 -0.0031171 0.0035383 0.00303 -0.0048657 1.8088 0.046169 -0.1349 -0.02996 0.073751 0.0057167 -0.19497 -0.14256 -0.11663 -0.0050697 -0.12135 0.0035469 -0.10658 0.001755 0.0026554 0.0035882 0.001083 0.044141
1.8672 -0.009778 -0.0052933 -0.028314 -0.014326 0 -0.01261 -0.010855 -0.0048627 0.003006 -0.002237 0.0097546 1.9095 0.041531 -0.1849 -0.032258 0.077444 0.0017962 -0.2005 -0.14951 -0.119 -0.011532 -0.12866 0.0026564 -0.10283 0.0018034 0.0028352 0.0037552 0.00053008 0.067785
1.8711 -0.012904 -0.0085988 -0.027637 -0.018421 0 -0.016968 -0.014466 -0.0060892 0.0014721 -0.0075662 0.018391 2.0203 0.032717 -0.21343 -0.02707 0.075249 -0.00056108 -0.19273 -0.14022 -0.11849 -0.011568 -0.13113 0.00033563 -0.098426 0.0010147 0.0030253 0.0036986 0.00037683 0.099857
1.875 -0.0158 -0.013562 -0.023276 -0.018908 0 -0.017463 -0.014397 -0.0072664 -0.00034615 -0.011469 0.017227 2.1466 0.022984 -0.20064 -0.028241 0.069117 0.00070778 -0.19452 -0.12913 -0.12219 0.012899 -0.11759 -0.0019837 -0.11758 6.8274e-06 0.0032566 0.0035044 0.00088058 0.14463
1.8789 -0.018859 -0.019955 -0.019089 -0.017983 0 -0.017647 -0.012542 -0.009659 -0.0031065 -0.014639 0.0087209 2.2816 0.0022855 -0.23076 -0.12828 0.054235 0.0056769 -0.27658 -0.15592 -0.12582 0.031428 -0.098383 -0.0017083 -0.15605 -0.00045388 0.0035179 0.0034092 0.0017204 0.21271
1.8828 -0.022713 -0.026443 -0.018197 -0.019351 0 -0.021271 -0.012592 -0.014294 -0.0081477 -0.018723 -0.0012807 2.413 0.01986 -0.18791 -0.096727 0.066949 0.012783 -0.26596 -0.14338 -0.09293 0.032864 -0.067413 0.0039225 -0.11233 -5.2447e-05 0.0037109 0.0035117 0.0021963 0.31112
1.8867 -0.027559 -0.031568 -0.021104 -0.025087 0 -0.028793 -0.017023 -0.021072 -0.016115 -0.024419 -0.0089252 2.5332 0.029771 -0.16136 -0.073878 0.064247 0.020485 -0.20762 -0.1409 -0.060996 0.082897 -0.034854 0.016242 -0.082558 0.00083925 0.003693 0.0036289 0.0018089 0.43575
1.8906 -0.032759 -0.034849 -0.025873 -0.033709 0 -0.036978 -0.025236 -0.028809 -0.026289 -0.030813 -0.015296 2.643 0.024271 -0.1679 -0.078571 0.057542 0.028732 -0.17776 -0.14588 -0.040196 0.12961 -0.020746 0.034213 -0.060666 0.0014895 0.0033859 0.0034703 0.00073798 0.57326
1.8945 -0.037164 -0.036968 -0.029892 -0.041282 0 -0.04183 -0.034292 -0.036139 -0.037154 -0.036516 -0.024398 2.7479 0.0055832 -0.20509 -0.10259 0.066101 0.038877 -0.24518 -0.14539 -0.0348 0.10726 -0.04087 0.055034 -0.028306 0.0014326 0.0028702 0.002971 -0.0002259 0.70975
1.8984 -0.039968 -0.038964 -0.031712 -0.044637 0 -0.042095 -0.041324 -0.042464 -0.047465 -0.041279 -0.038456 2.85 0.026163 -0.17133 -0.041332 0.06215 0.052026 -0.18697 -0.11672 -0.026504 0.13042 -0.0026192 0.075805 -0.074103 0.00086499 0.0023845 0.0024341 -0.00029014 0.83776
1.9023 -0.041358 -0.041265 -0.031813 -0.043852 0 -0.040153 -0.045457 -0.048099 -0.056633 -0.046284 -0.055264 2.9461 -0.011173 -0.18941 -0.092919 0.041676 0.067316 -0.24444 -0.11681 0.013954 0.18029 0.0083887 0.09476 -0.032014 0.00046458 0.0022117 0.0022985 0.00067935 0.95587
1.9063 -0.042378 -0.043484 -0.032107 -0.041876 0 -0.039687 -0.047801 -0.053537 -0.064215 -0.052649 -0.07002 3.0303 -0.016839 -0.18666 -0.11783 0.03641 0.081763 -0.26383 -0.12839 0.029123 0.18714 0.027892 0.11114 -0.0076586 0.00077649 0.0025071 0.0027221 0.0020112 1.0625
1.9102 -0.044056 -0.045008 -0.034696 -0.041862 0 -0.042477 -0.049961 -0.058616 -0.069345 -0.05966 -0.079458 3.1004 0.018078 -0.16126 -0.081509 0.051639 0.091996 -0.21168 -0.14086 0.018881 0.15809 0.052724 0.12426 -0.022102 0.001702 0.003179 0.0033832 0.0027416 1.151
1.9141 -0.046557 -0.045654 -0.040556 -0.044787 0 -0.047255 -0.052641 -0.062411 -0.071039 -0.064654 -0.08391 3.1599 0.01564 -0.1913 -0.049058 0.065651 0.096498 -0.1722 -0.14526 0.048442 0.19198 0.033343 0.13323 -0.012084 0.0025529 0.0039114 0.0037218 0.0023696 1.2106
1.918 -0.049078 -0.045722 -0.048724 -0.049317 0 -0.051317 -0.055422 -0.063942 -0.06919 -0.064986 -0.085453 3.2152 0.0093464 -0.16313 -0.036221 0.05866 0.096443 -0.15763 -0.14009 0.023625 0.23066 0.049701 0.13778 -0.0067871 0.0026414 0.0043376 0.0034228 0.0012312 1.2326
1.9219 -0.050561 -0.04556 -0.056485 -0.053483 0 -0.053002 -0.057516 -0.062972 -0.065123 -0.060408 -0.084621 3.2697 -0.0062724 -0.18319 -0.077326 0.034503 0.094439 -0.16597 -0.12136 0.026539 0.2126 0.043976 0.13904 -0.036755 0.0018891 0.0042713 0.0026993 0.00019459 1.2159
1.9258 -0.050567 -0.045253 -0.060741 -0.056106 0 -0.052612 -0.058495 -0.06012 -0.06087 -0.053597 -0.079635 3.3225 -0.0083431 -0.19496 -0.10645 0.0281 0.092297 -0.19657 -0.099633 0.040421 0.18124 0.030409 0.13908 -0.076604 0.00090638 0.0038407 0.0021115 -4.29e-05 1.1682
1.9297 -0.049555 -0.0448 -0.059965 -0.056749 0 -0.051324 -0.058348 -0.05623 -0.057638 -0.048231 -0.069081 3.3697 0.014501 -0.14917 -0.068325 0.060251 0.089765 -0.23919 -0.086721 0.041511 0.18027 0.025449 0.13897 -0.097479 0.00046249 0.003419 0.0020856 0.00053709 1.102
1.9336 -0.048375 -0.044438 -0.055363 -0.054981 0 -0.049769 -0.057063 -0.051729 -0.054925 -0.046233 -0.054837 3.4087 -0.025818 -0.1467 -0.038698 0.034468 0.085224 -0.21556 -0.09584 0.017558 0.18989 0.01456 0.1374 -0.078592 0.0008153 0.0033737 0.0025772 0.0013494 1.0291
1.9375 -0.047478 -0.044535 -0.050098 -0.050534 0 -0.04792 -0.054367 -0.046652 -0.051223 -0.046594 -0.041561 3.4398 -0.02416 -0.16711 -0.071797 -0.00030533 0.077598 -0.18748 -0.10932 0.0037551 0.17295 -0.013581 0.13168 -0.061589 0.0015013 0.0038006 0.0031686 0.0017379 0.95645
1.9414 -0.04656 -0.045013 -0.046827 -0.044444 0 -0.046079 -0.049962 -0.04124 -0.045718 -0.046664 -0.032844 3.4652 -0.011609 -0.19176 -0.09258 -0.007255 0.067737 -0.14484 -0.11963 0.0012365 0.15458 -0.0077468 0.12058 -0.056155 0.0017694 0.0044353 0.0034758 0.0014776 0.8853
1.9453 -0.044887 -0.044965 -0.045428 -0.039426 0 -0.045196 -0.043998 -0.036344 -0.039361 -0.044531 -0.028145 3.4859 -0.010212 -0.20226 -0.081944 0.0091034 0.058122 -0.1186 -0.12869 -0.0053981 0.14836 0.012074 0.10658 -0.059189 0.0012591 0.0048291 0.0034648 0.00085265 0.81359
1.9492 -0.04198 -0.043107 -0.043001 -0.038059 0 -0.045591 -0.037313 -0.033015 -0.034214 -0.040291 -0.024122 3.501 -0.04509 -0.17332 -0.048723 0.015945 0.051255 -0.17734 -0.14508 -0.047976 0.16592 -0.026946 0.094775 -0.058087 0.00031047 0.0046761 0.0033965 0.00032774 0.74007
1.9531 -0.038047 -0.038873 -0.03645 -0.039883 0 -0.045418 -0.031196 -0.031562 -0.031644 -0.035323 -0.019187 3.5088 -0.054478 -0.17836 -0.035232 -0.001014 0.048096 -0.20115 -0.10519 -0.024464 0.10873 -0.029841 0.089166 -0.083394 -0.00035551 0.0040532 0.0035034 0.00016432 0.66734
1.957 -0.033905 -0.03317 -0.025661 -0.040603 0 -0.041234 -0.026787 -0.031046 -0.031028 -0.030709 -0.016153 3.5095 -0.04842 -0.18117 -0.092395 0.011254 0.047653 -0.22581 -0.11585 -0.02836 0.11043 -0.035894 0.089306 -0.08166 -0.00027681 0.0033828 0.0037435 0.00030624 0.60153
1.9609 -0.030539 -0.027999 -0.01448 -0.035274 0 -0.031166 -0.024489 -0.029881 -0.030182 -0.026575 -0.019401 3.5061 -0.03693 -0.18963 -0.12107 0.021614 0.047757 -0.21971 -0.14106 -0.042902 0.14023 -0.050307 0.090515 -0.086175 0.00037398 0.0031307 0.0038694 0.00055116 0.54837
1.9648 -0.028652 -0.025135 -0.0084236 -0.023352 0 -0.018041 -0.023748 -0.027151 -0.027157 -0.022861 -0.028968 3.5025 -0.030227 -0.20506 -0.075616 0.0093724 0.046268 -0.17584 -0.15369 -0.048615 0.15958 -0.066328 0.087632 -0.11427 0.00098965 0.0034669 0.0037113 0.0007676 0.50901
1.9688 -0.028414 -0.024976 -0.01082 -0.010775 0 -0.0088619 -0.023433 -0.02349 -0.02185 -0.02027 -0.038044 3.5018 -0.044489 -0.1986 -0.11129 -0.0062606 0.042002 -0.18369 -0.16799 -0.019948 0.10271 -0.031027 0.079031 -0.11957 0.0010818 0.0041505 0.0033686 0.00094167 0.47978
1.9727 -0.029417 -0.026501 -0.020437 -0.0061398 0 -0.0099035 -0.022681 -0.020664 -0.016117 -0.019962 -0.037706 3.5045 -0.075622 -0.21726 -0.055049 -0.013471 0.035165 -0.22239 -0.15862 -0.014032 0.12195 -0.039847 0.067463 -0.12699 0.00067026 0.0047302 0.0031189 0.0010715 0.45694
1.9766 -0.030779 -0.028224 -0.032394 -0.013512 0 -0.021096 -0.021657 -0.020163 -0.012425 -0.022077 -0.025379 3.509 -0.066007 -0.19433 -0.049406 0.004844 0.027362 -0.24246 -0.17422 -0.03311 0.14093 -0.06559 0.057289 -0.11785 0.0001866 0.0048958 0.003149 0.0010959 0.44196
1.9805 -0.031455 -0.029184 -0.041421 -0.028197 0 -0.034906 -0.021508 -0.022003 -0.012221 -0.024763 -0.0088295 3.5136 -0.03824 -0.15184 -0.097087 0.025482 0.021113 -0.23026 -0.1933 -0.060995 0.14419 -0.082147 0.050939 -0.10393 3.6129e-05 0.0046915 0.0033842 0.00097394 0.44127
1.9844 -0.030709 -0.02918 -0.044847 -0.039839 0 -0.041536 -0.023296 -0.024752 -0.015177 -0.0252 -0.00085045 3.5164 -0.046748 -0.14713 -0.15108 0.0072215 0.018786 -0.18387 -0.16745 -0.071397 0.13413 -0.059621 0.047773 -0.10941 0.00025008 0.0044215 0.0035676 0.00081825 0.45911
1.9883 -0.028545 -0.02834 -0.04329 -0.04068 0 -0.036574 -0.026641 -0.026684 -0.019658 -0.022095 -0.0085545 3.5151 -0.032569 -0.19284 -0.13558 -0.017822 0.02126 -0.18039 -0.20356 -0.058416 0.11151 -0.074688 0.045848 -0.089232 0.00052147 0.0043447 0.0034944 0.00088845 0.48972
1.9922 -0.025722 -0.026742 -0.039148 -0.031803 0 -0.024571 -0.029408 -0.027021 -0.023813 -0.017331 -0.026879 3.5059 -0.024942 -0.19608 -0.12548 -0.0099631 0.027199 -0.13948 -0.20061 -0.041119 0.1066 -0.077587 0.044291 -0.11103 0.00053264 0.0044378 0.0031725 0.001383 0.51763
1.9961 -0.023245 -0.024536 -0.034561 -0.021665 0 -0.015195 -0.029121 -0.026231 -0.02654 -0.014902 -0.042592 3.4842 -0.036327 -0.18032 -0.10438 -3.336e-05 0.033739 -0.12288 -0.19348 -0.025216 0.12355 -0.070906 0.043746 -0.11583 0.00023451 0.0044414 0.0027895 0.0022062 0.52817
2 -0.021645 -0.022243 -0.030334 -0.018215 0 -0.015085 -0.025214 -0.025319 -0.027877 -0.01769 -0.045506 3.4474 -0.057525 -0.16508 -0.075818 0.0027765 0.038345 -0.14731 -0.19972 -0.014232 0.15096 -0.060758 0.044835 -0.086794 -0.00016094 0.0041412 0.0025608 0.0029591 0.51977
2.0039 -0.020651 -0.020623 -0.026078 -0.021858 0 -0.022424 -0.020074 -0.024874 -0.028755 -0.024812 -0.036827 3.3969 -0.027075 -0.17198 -0.088757 0.031652 0.040515 -0.14336 -0.20955 -0.0093691 0.13763 -0.064084 0.046762 -0.087742 -0.00040863 0.0036166 0.0026103 0.0032149 0.50599
2.0078 -0.019544 -0.020048 -0.02093 -0.025717 0 -0.028934 -0.017526 -0.024718 -0.030264 -0.031984 -0.027202 3.3384 -0.01062 -0.16743 -0.1074 0.051325 0.041823 -0.1514 -0.20292 -0.017085 0.12233 -0.074579 0.047828 -0.054513 -0.00042286 0.0032129 0.0029453 0.0028584 0.50359
2.0117 -0.017899 -0.020054 -0.014317 -0.022775 0 -0.027416 -0.01964 -0.024297 -0.032726 -0.034729 -0.026555 3.2779 -0.02186 -0.16606 -0.093919 0.04236 0.044126 -0.16225 -0.19051 -0.0044063 0.11174 -0.087438 0.047275 -0.037589 -0.00026798 0.0032507 0.0034741 0.002182 0.51601
2.0156 -0.01603 -0.019696 -0.0066209 -0.013014 0 -0.018094 -0.024583 -0.023274 -0.035092 -0.03171 -0.035232 3.2185 -0.028163 -0.17141 -0.093115 0.026024 0.047404 -0.17197 -0.1772 0.0011119 0.13264 -0.094309 0.046182 -0.060151 -1.6389e-05 0.0037325 0.0040106 0.0016381 0.52765
2.0195 -0.014721 -0.018509 0.00040284 -0.0037658 0 -0.008258 -0.027692 -0.021751 -0.035224 -0.025407 -0.044262 3.1584 0.0071547 -0.18273 -0.15855 0.030627 0.049196 -0.1792 -0.16852 -0.035507 0.20548 -0.087768 0.046172 -0.1327 0.00033513 0.0043213 0.0043026 0.0014629 0.51515
2.0234 -0.014536 -0.017117 0.0039991 -0.0029887 0 -0.005718 -0.025212 -0.020011 -0.03117 -0.019737 -0.043845 3.0933 -0.0057188 -0.16061 -0.17193 0.034328 0.046308 -0.21645 -0.19067 -0.047355 0.16435 -0.0956 0.047222 -0.13408 0.00080113 0.0046152 0.0041491 0.0015095 0.46648
2.0273 -0.015381 -0.016745 0.0019141 -0.011828 0 -0.012018 -0.017579 -0.01818 -0.022735 -0.016873 -0.031781 3.0216 -0.035138 -0.17007 -0.13369 0.023018 0.037485 -0.25674 -0.20922 -0.058402 0.1179 -0.10695 0.047104 -0.12426 0.0012938 0.0044734 0.0035715 0.0014318 0.39102
2.0313 -0.016716 -0.018025 -0.0056937 -0.023344 0 -0.021282 -0.0093197 -0.016174 -0.012141 -0.016 -0.014444 2.9461 -0.034011 -0.19424 -0.13402 0.0305 0.024789 -0.28247 -0.21768 -0.068526 0.10314 -0.12496 0.04335 -0.11606 0.0016203 0.0041015 0.0028826 0.0010365 0.3121
2.0352 -0.018147 -0.020255 -0.015591 -0.028484 0 -0.025431 -0.0055253 -0.013961 -0.0030432 -0.014783 -0.00036352 2.8723 -0.0030414 -0.2176 -0.17624 0.049952 0.012465 -0.27793 -0.21102 -0.080071 0.11823 -0.14417 0.035837 -0.12136 0.0016256 0.0038382 0.002529 0.00047016 0.24971
2.0391 -0.019731 -0.021929 -0.023192 -0.023778 0 -0.021058 -0.0079362 -0.011819 0.0016044 -0.011903 0.0068586 2.8036 -2.5636e-05 -0.21723 -0.16235 0.022148 0.0042017 -0.2199 -0.18276 -0.099721 0.11432 -0.14569 0.027197 -0.15809 0.0013449 0.0038595 0.0027807 7.701e-05 0.20947
2.043 -0.021655 -0.022067 -0.02578 -0.014005 0 -0.012123 -0.013963 -0.010342 0.0013157 -0.0083242 0.0098842 2.7373 0.0027522 -0.19303 -0.18604 0.037372 0.00099483 -0.26209 -0.21908 -0.1133 0.058707 -0.15832 0.020413 -0.16027 0.0010034 0.0040751 0.0035193 7.7664e-05 0.18663
2.0469 -0.0237 -0.021044 -0.024635 -0.0078577 0 -0.0065281 -0.019232 -0.010152 -0.0018865 -0.0063652 0.012978 2.6669 -0.0059617 -0.19242 -0.16118 0.038601 0.0012368 -0.27731 -0.22622 -0.10692 0.020271 -0.17591 0.016083 -0.163 0.00084175 0.0042865 0.004324 0.0003793 0.17866
2.0508 -0.02513 -0.020128 -0.02397 -0.010739 0 -0.0097144 -0.02111 -0.011552 -0.0052152 -0.0076766 0.016631 2.5865 -0.0098386 -0.18362 -0.12471 0.030507 0.0027291 -0.26654 -0.21937 -0.092392 0.0067073 -0.17774 0.012394 -0.16204 0.00091966 0.0044118 0.0047924 0.00068689 0.19188
2.0547 -0.025264 -0.020205 -0.027261 -0.020804 0 -0.020499 -0.020127 -0.014325 -0.0072916 -0.011963 0.016661 2.4961 0.0043823 -0.14054 -0.12217 0.028737 0.0047911 -0.24286 -0.22109 -0.084747 0.014836 -0.15182 0.0081523 -0.15391 0.0010722 0.0045358 0.0048135 0.00078966 0.23539
2.0586 -0.024189 -0.021016 -0.034062 -0.030966 0 -0.032117 -0.018544 -0.017817 -0.0090589 -0.017362 0.0081334 2.4018 0.0092754 -0.13313 -0.1808 0.091185 0.0087331 -0.21241 -0.2308 -0.10493 0.0096686 -0.15832 0.0057766 -0.16784 0.0010596 0.004748 0.0045638 0.00073801 0.30936
2.0625 -0.022853 -0.021632 -0.040208 -0.034525 0 -0.03725 -0.018062 -0.02128 -0.012775 -0.02191 -0.0099038 2.3107 0.011771 -0.13387 -0.13279 0.087576 0.016457 -0.19538 -0.18507 -0.085069 0.0068413 -0.14544 0.010711 -0.15616 0.00078207 0.0049709 0.0042706 0.00074982 0.40088
2.0664 -0.022355 -0.021596 -0.041338 -0.029744 0 -0.033112 -0.019016 -0.024336 -0.019937 -0.024815 -0.032956 2.2253 -0.0046787 -0.13884 -0.085484 0.080256 0.028468 -0.18912 -0.17674 -0.055727 0.015972 -0.1366 0.027 -0.12243 0.00038067 0.0049954 0.0040106 0.00095835 0.49229
2.0703 -0.023062 -0.021497 -0.036632 -0.020419 0 -0.023159 -0.021347 -0.027243 -0.029778 -0.026732 -0.053567 2.1415 -0.022312 -0.13775 -0.051993 0.086227 0.042918 -0.18776 -0.194 -0.027234 0.027347 -0.13617 0.052747 -0.092044 0.00014524 0.0047084 0.0037391 0.0012644 0.57355
2.0742 -0.024408 -0.022391 -0.029403 -0.012879 0 -0.014607 -0.025522 -0.030695 -0.039482 -0.029089 -0.065376 2.0513 0.0064212 -0.11199 0.010426 0.099947 0.056351 -0.18068 -0.1514 -0.0012065 0.014539 -0.13777 0.079857 -0.11522 0.00030201 0.0042679 0.0034724 0.0014395 0.64594
2.0781 -0.025565 -0.02473 -0.024135 -0.012018 0 -0.013693 -0.031885 -0.035144 -0.045928 -0.033019 -0.066055 1.9489 0.05796 -0.091921 -0.030846 0.11216 0.06555 -0.12356 -0.14197 0.0089863 0.028585 -0.13207 0.09891 -0.10733 0.00083778 0.0040105 0.0033651 0.0013679 0.71414
2.082 -0.026304 -0.027933 -0.022776 -0.018727 0 -0.02173 -0.039116 -0.040105 -0.047691 -0.038477 -0.058064 1.8349 0.062437 -0.11562 -0.065148 0.092161 0.069171 -0.13697 -0.12681 -0.0026401 0.010319 -0.13032 0.10542 -0.13473 0.0014863 0.0041487 0.0035521 0.0011772 0.77581
2.0859 -0.027164 -0.030987 -0.023688 -0.029714 0 -0.034307 -0.043985 -0.044097 -0.045862 -0.043947 -0.047406 1.7152 0.055079 -0.12821 -0.073685 0.079626 0.068174 -0.15918 -0.13319 -0.010708 -0.018674 -0.12567 0.10239 -0.1311 0.0018919 0.0045569 0.0039187 0.0011187 0.8201
2.0898 -0.028749 -0.033316 -0.023942 -0.039473 0 -0.044078 -0.043491 -0.045488 -0.043116 -0.047012 -0.040774 1.5964 0.063 -0.096091 -0.049452 0.093302 0.064888 -0.1428 -0.16572 -0.0017783 -0.034504 -0.12029 0.097112 -0.063484 0.0018481 0.0048839 0.0040949 0.0013146 0.83633
2.0938 -0.030902 -0.034948 -0.022504 -0.043393 0 -0.045443 -0.037702 -0.043689 -0.041696 -0.045681 -0.041785 1.4812 0.076774 -0.065915 -0.01017 0.066226 0.061406 -0.10191 -0.13147 -0.0084237 -0.0037088 -0.15758 0.095212 -0.031557 0.0014526 0.004903 0.0037561 0.0016237 0.82266
2.0977 -0.032612 -0.035895 -0.021164 -0.040438 0 -0.038157 -0.030369 -0.039713 -0.041733 -0.039827 -0.048145 1.366 0.061427 -0.067167 -0.016845 0.043462 0.058321 -0.044916 -0.11947 -0.012666 -0.016533 -0.14349 0.096666 -0.08967 0.0010568 0.0047499 0.0029709 0.0017678 0.78518
2.1016 -0.032827 -0.035634 -0.022491 -0.033663 0 -0.027413 -0.026169 -0.035483 -0.041166 -0.031638 -0.05229 1.244 0.040692 -0.065293 -0.079745 0.015792 0.054618 -0.031376 -0.12911 -0.02947 -0.053941 -0.13379 0.096808 -0.1146 0.0010186 0.0047852 0.0022267 0.0016024 0.72915
2.1055 -0.031374 -0.033497 -0.026998 -0.027905 0 -0.020175 -0.026816 -0.03236 -0.037414 -0.024468 -0.046351 1.1093 0.019389 -0.061772 -0.13489 -0.022471 0.048758 -0.05393 -0.14258 -0.039521 -0.092736 -0.13059 0.090797 -0.11508 0.0014195 0.0051922 0.0020489 0.0012731 0.65381
2.1094 -0.029116 -0.029654 -0.032352 -0.026077 0 -0.02029 -0.02964 -0.030139 -0.02962 -0.020688 -0.028598 0.96115 -0.0029351 -0.070667 -0.079861 -0.075932 0.04023 -0.077835 -0.13222 -0.0084793 -0.10307 -0.11773 0.077601 -0.14856 0.001965 0.0057139 0.0025415 0.0010984 0.55831
2.1133 -0.027197 -0.025535 -0.035311 -0.026967 0 -0.025944 -0.030113 -0.027438 -0.019769 -0.020145 -0.0061469 0.80467 -0.0048542 -0.050975 -0.043469 -0.078513 0.030408 -0.049091 -0.13087 -0.032337 -0.08654 -0.1209 0.060578 -0.16923 0.0021807 0.0058267 0.0032885 0.0012769 0.45299
2.1172 -0.026127 -0.022951 -0.034424 -0.026637 0 -0.031449 -0.026021 -0.023182 -0.011648 -0.020563 0.0092109 0.64709 -0.022386 -0.066934 -0.068201 -0.077516 0.021977 -0.05209 -0.11512 -0.056593 -0.045528 -0.10707 0.04487 -0.13109 0.0017841 0.0052272 0.0037299 0.0016872 0.36201
2.1211 -0.025553 -0.022581 -0.030985 -0.022413 0 -0.031923 -0.019398 -0.017853 -0.0083133 -0.019637 0.0095968 0.49304 -0.045439 -0.058985 -0.082429 -0.06455 0.017236 -0.068796 -0.099798 -0.069047 -0.035717 -0.095484 0.034159 -0.10452 0.00094169 0.0041706 0.003661 0.0019645 0.31059
2.125 -0.024832 -0.023297 -0.027582 -0.015927 0 -0.02711 -0.01452 -0.013376 -0.0099604 -0.017039 -0.0027854 0.34139 -0.062013 -0.015042 -0.063636 -0.042823 0.016549 -0.089624 -0.091577 -0.062231 -0.063742 -0.08874 0.029156 -0.11974 0.0001813 0.003312 0.0033826 0.0017951 0.30641
2.1289 -0.023731 -0.023174 -0.025809 -0.012135 0 -0.021234 -0.014059 -0.01172 -0.013918 -0.014567 -0.017306 0.18659 -0.048311 -0.022504 -0.08744 -0.043168 0.018189 -0.12014 -0.082631 -0.033093 -0.030367 -0.052635 0.028295 -0.13494 9.1801e-07 0.0031596 0.0033656 0.0011741 0.33276
2.1328 -0.022554 -0.021309 -0.025247 -0.01488 0 -0.019149 -0.017068 -0.013467 -0.016813 -0.014342 -0.023326 0.023559 -0.099809 -0.047339 -0.08966 -0.010996 0.019789 -0.078277 -0.069903 -0.057507 -0.037311 -0.053316 0.029414 -0.10075 0.00048297 0.003636 0.0037708 0.00041141 0.3618
2.1367 -0.021659 -0.018732 -0.02427 -0.022913 0 -0.022132 -0.020455 -0.017514 -0.017149 -0.016755 -0.018423 -0.14767 -0.089226 -0.06966 -0.060675 0.011507 0.02025 -0.10323 -0.066824 -0.048893 -0.034813 -0.058058 0.031019 -0.075029 0.0012383 0.0041603 0.0042966 -0.00010732 0.37686
2.1406 -0.02098 -0.017456 -0.021594 -0.03023 0 -0.026902 -0.022057 -0.022001 -0.016177 -0.020092 -0.0096137 -0.32154 -0.048895 -0.092231 -0.01733 0.020983 0.020542 -0.1557 -0.060382 -0.0193 -0.0086425 -0.052166 0.032565 -0.082012 0.0017291 0.0041826 0.0044896 -0.00019645 0.38353
2.1445 -0.020102 -0.018534 -0.017124 -0.030733 0 -0.02857 -0.022129 -0.025489 -0.016439 -0.02214 -0.0069183 -0.4915 -0.041205 -0.12024 0.015479 0.021861 0.022713 -0.16329 -0.035705 -0.00064284 0.044537 -0.026863 0.03406 -0.13018 0.0016903 0.0036817 0.0041904 4.0679e-05 0.39958
2.1484 -0.018746 -0.020972 -0.01172 -0.023237 0 -0.024846 -0.022063 -0.027402 -0.019348 -0.022172 -0.015093 -0.65577 -0.024088 -0.1181 0.0061038 0.017325 0.027926 -0.17968 -0.059199 0.0028497 0.050086 -0.036494 0.035584 -0.042582 0.0012917 0.0031695 0.0036696 0.00035468 0.43396
2.1523 -0.017067 -0.022515 -0.0065768 -0.012437 0 -0.01786 -0.022182 -0.027683 -0.023954 -0.021397 -0.030408 -0.81918 -0.035011 -0.15063 0.013823 0.02762 0.035154 -0.20182 -0.066745 0.027097 0.096665 -0.032678 0.037079 -0.077597 0.0009217 0.0032093 0.0033423 0.00057594 0.4752
2.1563 -0.015417 -0.021547 -0.0028483 -0.0050457 0 -0.012189 -0.021262 -0.026362 -0.027851 -0.021474 -0.044396 -0.98915 -0.036166 -0.17856 0.0080309 0.041525 0.041589 -0.22215 -0.081959 0.032285 0.13248 -0.031257 0.038452 -0.09227 0.00082138 0.0038964 0.0033761 0.0007256 0.4996
2.1602 -0.01386 -0.018307 -0.0014758 -0.0045605 0 -0.010925 -0.018216 -0.023608 -0.029173 -0.022615 -0.050457 -1.1692 -0.024338 -0.18437 -0.01907 0.057693 0.044401 -0.23714 -0.10964 0.021376 0.14734 -0.0373 0.039807 -0.057608 0.00091189 0.0047662 0.0035896 0.00093648 0.49008
2.1641 -0.012064 -0.014415 -0.0028411 -0.0090536 0 -0.01319 -0.013852 -0.020014 -0.027787 -0.023129 -0.047607 -1.356 -0.03736 -0.16695 -0.051862 0.086378 0.042427 -0.2461 -0.13418 0.052171 0.17653 -0.045572 0.041427 -0.06883 0.00094951 0.0051872 0.0037097 0.0012789 0.44715
2.168 -0.0097498 -0.011306 -0.0063357 -0.013442 0 -0.015065 -0.01046 -0.016475 -0.024727 -0.020863 -0.039127 -1.5429 -0.016707 -0.17588 -0.033088 0.10236 0.036587 -0.27901 -0.12104 0.046868 0.1416 -0.040059 0.043293 -0.077786 0.00082072 0.0048685 0.0036774 0.0016577 0.3827
2.1719 -0.0071901 -0.009141 -0.010451 -0.013767 0 -0.012957 -0.0094792 -0.013501 -0.020723 -0.015144 -0.028662 -1.7265 -0.012981 -0.17169 -0.0050925 0.099966 0.028925 -0.24336 -0.12164 0.030506 0.15048 -0.058784 0.044358 -0.084455 0.0006695 0.0040489 0.0036656 0.0018694 0.30531
2.1758 -0.0051027 -0.0070586 -0.013666 -0.0097623 0 -0.0065775 -0.0097733 -0.010637 -0.015477 -0.0074453 -0.017721 -1.9109 -0.020614 -0.15635 -0.022623 0.099485 0.021194 -0.22391 -0.13243 0.0041535 0.17611 -0.0942 0.042381 -0.096443 0.00073907 0.0032582 0.0038104 0.0017673 0.21364
2.1797 -0.0039127 -0.0042678 -0.015458 -0.0040701 0 0.00083791 -0.0085287 -0.0067566 -0.0083748 -0.0002428 -0.0061954 -2.103 -0.028684 -0.13653 -0.11065 0.11443 0.014034 -0.28734 -0.14613 -0.033278 0.17728 -0.1327 0.034976 -0.11934 0.0011041 0.0029113 0.0039836 0.0013956 0.10404
2.1836 -0.0031274 -0.00077611 -0.01636 0.00044509 0 0.0050865 -0.0040108 -0.0011759 0.00023545 0.0047773 0.0057164 -2.3052 -0.030806 -0.12037 -0.054415 0.081319 0.0071176 -0.21643 -0.17294 -0.08687 0.10565 -0.15266 0.021549 -0.1386 0.0015705 0.0030798 0.0038897 0.00098251 -0.017093
2.1875 -0.0015819 0.0028316 -0.0168 0.0027218 0 0.0042703 0.0026685 0.0054613 0.0087074 0.0076132 0.016576 -2.5104 0.0079782 -0.12665 -0.084418 0.041017 -0.00011186 -0.28542 -0.21167 -0.10589 0.044994 -0.17043 0.0046393 -0.15618 0.0018386 0.0035563 0.0034016 0.00079682 -0.13117
2.1914 0.0015288 0.0060745 -0.01587 0.0035781 0 0.0003021 0.0086436 0.011476 0.015148 0.0094023 0.024457 -2.7057 0.026362 -0.12032 -0.098099 0.02662 -0.0077461 -0.33889 -0.21958 -0.097299 0.0038467 -0.18785 -0.010871 -0.13769 0.0017632 0.0040659 0.0027685 0.00097173 -0.2191
2.1953 0.00579 0.0088722 -0.011517 0.0045118 0 -0.0024219 0.012112 0.015443 0.018824 0.011235 0.028249 -2.8827 0.015725 -0.10564 -0.066788 0.011237 -0.015157 -0.34888 -0.19913 -0.081288 -0.019949 -0.20321 -0.020601 -0.10703 0.0014601 0.004417 0.00244 0.0014201 -0.2755
2.1992 0.0097896 0.011247 -0.0023536 0.0065631 0 -0.00018401 0.013904 0.017242 0.020495 0.013467 0.028236 -3.0457 0.00015182 -0.11548 -0.00053109 -0.084313 -0.021244 -0.36263 -0.18528 -0.096129 -0.037269 -0.21169 -0.023561 -0.1383 0.0011836 0.0045291 0.002656 0.0018983 -0.31094
2.2031 0.012316 0.012991 0.010438 0.0098655 0 0.0073436 0.016174 0.017837 0.021385 0.015886 0.025827 -3.2099 0.00057493 -0.10551 -0.072797 -0.087812 -0.025001 -0.29854 -0.1639 -0.10257 -0.015707 -0.22346 -0.022625 -0.21118 0.0011152 0.0044158 0.0032109 0.0021722 -0.3402
2.207 0.013426 0.013852 0.023093 0.013702 0 0.016803 0.019702 0.018103 0.021901 0.018191 0.022983 -3.3907 -0.028989 -0.08952 -0.085616 -0.10559 -0.026133 -0.2873 -0.15232 -0.11499 -0.049682 -0.21858 -0.022024 -0.21152 0.0012609 0.0041823 0.0036431 0.0021691 -0.36831
2.2109 0.014338 0.014036 0.031484 0.016863 0 0.023522 0.022788 0.018015 0.021444 0.020155 0.021549 -3.5912 -0.055238 -0.092149 -0.084415 -0.11071 -0.02535 -0.26617 -0.14397 -0.12366 -0.11302 -0.19967 -0.023929 -0.20372 0.0015066 0.0040029 0.0036676 0.0020086 -0.38823
2.2148 0.016205 0.014325 0.033844 0.018367 0 0.024858 0.023024 0.017128 0.01943 0.021465 0.022297 -3.7992 -0.06197 -0.11575 -0.10199 -0.087548 -0.024051 -0.20043 -0.13064 -0.12302 -0.16843 -0.17066 -0.027108 -0.23152 0.0017233 0.0040211 0.0034245 0.0018934 -0.3914
2.2188 0.018951 0.015495 0.031663 0.018369 0 0.021989 0.020091 0.015742 0.016358 0.021715 0.024037 -3.995 -0.11154 -0.068926 -0.089173 -0.080671 -0.023493 -0.18894 -0.096932 -0.12559 -0.13556 -0.13603 -0.028745 -0.24098 0.0018114 0.0042212 0.003303 0.0019403 -0.37931
2.2227 0.021291 0.017553 0.028073 0.018392 0 0.018741 0.016518 0.015273 0.013726 0.020783 0.023964 -4.1655 -0.13212 -0.061727 -0.095723 -0.070643 -0.023982 -0.16998 -0.12236 -0.1954 -0.13892 -0.15485 -0.027544 -0.21133 0.001697 0.0044151 0.0035329 0.0020853 -0.36427
2.2266 0.021945 0.019662 0.025279 0.020168 0 0.018345 0.015477 0.017072 0.012851 0.019193 0.019858 -4.3138 -0.12224 -0.073436 -0.090718 -0.045709 -0.024784 -0.13976 -0.13041 -0.20867 -0.13785 -0.16928 -0.025043 -0.20419 0.0013655 0.0044079 0.0039621 0.0021385 -0.35914
2.2305 0.020852 0.020934 0.023281 0.023692 0 0.020791 0.017767 0.020752 0.013813 0.017957 0.01278 -4.4567 -0.10326 -0.087936 -0.089357 -0.021823 -0.024921 -0.10794 -0.13156 -0.19209 -0.14016 -0.16478 -0.023944 -0.21783 0.00093795 0.0042122 0.0042301 0.0019506 -0.36716
2.2344 0.01924 0.021298 0.020768 0.026422 0 0.02308 0.021107 0.023885 0.015573 0.017862 0.0074687 -4.6127 -0.11009 -0.086758 -0.12643 -0.028248 -0.024196 -0.091287 -0.17008 -0.23409 -0.1725 -0.14039 -0.025286 -0.22585 0.00067662 0.0040761 0.0041377 0.0015557 -0.38173
2.2383 0.018476 0.021515 0.016959 0.025063 0 0.022203 0.022464 0.023804 0.017071 0.018887 0.0090662 -4.7893 -0.081819 -0.051976 -0.11634 0.017077 -0.02349 -0.073478 -0.14713 -0.19242 -0.1794 -0.13503 -0.027461 -0.19847 0.00082365 0.004245 0.0038269 0.0011672 -0.39507
2.2422 0.018842 0.022274 0.012565 0.018917 0 0.018197 0.02105 0.020065 0.018124 0.020297 0.018338 -4.9776 -0.067865 -0.08678 -0.087175 0.0062253 -0.023946 -0.051878 -0.12341 -0.19757 -0.16929 -0.1628 -0.028081 -0.20512 0.0013628 0.0046564 0.0036054 0.0010203 -0.40562
2.2461 0.019406 0.023348 0.0091744 0.011655 0 0.014383 0.018964 0.015207 0.019266 0.021316 0.029857 -5.1593 -0.059139 -0.11988 -0.075281 -0.000755 -0.025762 -0.083041 -0.10881 -0.185 -0.12613 -0.17957 -0.026702 -0.21291 0.0019449 0.0048931 0.0036309 0.0011837 -0.41683
2.25 0.019063 0.02375 0.0079805 0.0091325 0 0.01436 0.018925 0.012869 0.020876 0.021633 0.035655 -5.3194 -0.05414 -0.12421 -0.09441 0.018416 -0.027784 -0.16998 -0.11426 -0.13282 -0.06805 -0.16893 -0.025426 -0.21158 0.0021213 0.0045085 0.0037973 0.0014914 -0.43012
2.2539 0.017708 0.022789 0.0091737 0.014452 0 0.018417 0.021503 0.014805 0.022646 0.021274 0.031796 -5.4563 -0.069671 -0.16239 -0.11486 0.0091964 -0.028413 -0.19472 -0.16183 -0.10595 -0.10374 -0.16985 -0.026657 -0.23943 0.001731 0.0034691 0.0039191 0.001651 -0.44092
2.2578 0.016378 0.020906 0.012303 0.024573 0 0.022816 0.02462 0.019482 0.023908 0.020152 0.022002 -5.5815 -0.051427 -0.15781 -0.073517 0.035812 -0.027059 -0.16538 -0.14328 -0.068519 -0.04169 -0.18299 -0.030321 -0.26601 0.0010798 0.0022945 0.0039775 0.0014436 -0.44239
2.2617 0.016256 0.019339 0.016838 0.032025 0 0.02291 0.025693 0.023504 0.024312 0.018058 0.014583 -5.7097 -0.032439 -0.14811 -0.075662 0.06826 -0.024731 -0.14802 -0.14162 -0.06749 -0.010869 -0.16602 -0.033582 -0.23993 0.00069761 0.0017142 0.0041278 0.00086808 -0.43218
2.2656 0.017513 0.018914 0.022184 0.030843 0 0.017485 0.024073 0.024447 0.023961 0.015278 0.015045 -5.848 -0.014058 -0.15477 -0.067296 0.085726 -0.023115 -0.15544 -0.14748 -0.077373 -0.0076596 -0.13972 -0.033544 -0.20776 0.00085755 0.0020985 0.0044572 0.0001413 -0.41418
2.2695 0.019097 0.019204 0.027357 0.021677 0 0.01032 0.021368 0.022495 0.022907 0.013099 0.02112 -5.9918 0.0062714 -0.19279 0.027818 0.071252 -0.022951 -0.18508 -0.13399 -0.057605 -0.00097668 -0.13821 -0.030247 -0.23404 0.0013084 0.0031539 0.0047799 -0.0004194 -0.39365
2.2734 0.019649 0.01898 0.031077 0.011405 0 0.0072828 0.01958 0.019579 0.0208 0.013282 0.024982 -6.1317 -0.015077 -0.18358 -0.015452 0.077676 -0.023301 -0.14079 -0.12278 -0.026393 0.018936 -0.1526 -0.02683 -0.23813 0.0015067 0.0041522 0.0047409 -0.00054078 -0.37182
2.2773 0.018683 0.017525 0.03253 0.007395 0 0.011328 0.019221 0.017248 0.017402 0.016536 0.020748 -6.264 -0.0090046 -0.1892 -0.018115 0.080968 -0.022477 -0.14286 -0.11171 -0.052179 0.036605 -0.1542 -0.02654 -0.21632 0.0011542 0.0044974 0.004164 -9.8947e-05 -0.34704
2.2813 0.016958 0.015474 0.032025 0.011512 0 0.019781 0.019314 0.015561 0.013511 0.02133 0.010215 -6.3942 -0.01262 -0.20525 -0.029957 0.072194 -0.019829 -0.17089 -0.12689 -0.067364 0.052992 -0.1545 -0.029559 -0.20816 0.00052138 0.004146 0.0032887 0.00082314 -0.32119
2.2852 0.015771 0.01429 0.030672 0.019149 0 0.026381 0.018959 0.013943 0.01108 0.024457 0.0013821 -6.5315 -0.024014 -0.21901 -0.058593 0.057956 -0.016631 -0.20367 -0.16406 -0.058688 0.076743 -0.16434 -0.03285 -0.21674 0.00022005 0.0035539 0.0026214 0.0019244 -0.30331
2.2891 0.01586 0.014892 0.029193 0.023888 0 0.026386 0.018469 0.012703 0.011896 0.023354 0.0011603 -6.6773 0.01056 -0.19933 -0.061609 0.068886 -0.015153 -0.20643 -0.17743 -0.075233 0.13189 -0.20039 -0.033208 -0.1999 0.00061919 0.0032491 0.0025105 0.0027569 -0.30411
2.293 0.016869 0.016787 0.027081 0.023186 0 0.020359 0.018756 0.013213 0.015825 0.018394 0.0091469 -6.8204 0.024779 -0.15522 -0.059713 0.069499 -0.016681 -0.19854 -0.15977 -0.073551 0.12333 -0.19321 -0.03042 -0.18302 0.0014693 0.0034308 0.0028519 0.0029179 -0.32554
2.2969 0.017758 0.018553 0.02314 0.01984 0 0.013479 0.019812 0.016334 0.020429 0.01305 0.018239 -6.9452 0.021123 -0.15018 -0.11241 0.03612 -0.020332 -0.19152 -0.15993 -0.069655 0.10869 -0.2088 -0.027339 -0.2098 0.0021152 0.0039064 0.0032146 0.0023102 -0.35607
2.3008 0.017697 0.019096 0.016995 0.018306 0 0.011142 0.020253 0.020829 0.022767 0.011444 0.02127 -7.0463 0.01895 -0.16233 -0.14261 0.0025841 -0.023777 -0.19552 -0.15775 -0.089151 0.1123 -0.22732 -0.026878 -0.23711 0.002103 0.0043367 0.0032674 0.0012928 -0.37806
2.3047 0.016665 0.018438 0.01006 0.019884 0 0.014686 0.01867 0.023757 0.02196 0.015132 0.01731 -7.1363 0.032623 -0.16145 -0.08286 -0.0028398 -0.025209 -0.21178 -0.13785 -0.13984 0.144 -0.22419 -0.029047 -0.21898 0.0015896 0.0045098 0.0030822 0.00054239 -0.38159
2.3086 0.015328 0.017341 0.0048223 0.021598 0 0.020683 0.015403 0.022868 0.020128 0.021754 0.011937 -7.2376 0.017723 -0.12643 -0.060284 -0.052695 -0.024774 -0.16772 -0.18855 -0.072577 0.12311 -0.21006 -0.031094 -0.16007 0.0011526 0.0044172 0.0030213 0.00063185 -0.37205
2.3125 0.01442 0.016339 0.0030417 0.019628 0 0.02404 0.012652 0.018787 0.020536 0.026749 0.011719 -7.3636 0.030018 -0.13124 -0.086436 -0.059 -0.024181 -0.19312 -0.16374 -0.08226 0.12945 -0.20145 -0.030507 -0.17747 0.0011924 0.0041477 0.0033321 0.0015956 -0.36406
2.3164 0.0142 0.015288 0.0045823 0.013612 0 0.022043 0.012529 0.014706 0.02446 0.026737 0.018341 -7.5059 0.040307 -0.13117 -0.10753 -0.06672 -0.024929 -0.18933 -0.14034 -0.09132 0.134 -0.20469 -0.027685 -0.17586 0.0015299 0.0037736 0.0038662 0.0028404 -0.36721
2.3203 0.014376 0.013852 0.0079847 0.0074577 0 0.016132 0.014895 0.013654 0.029623 0.021863 0.027534 -7.6404 0.036315 -0.11752 -0.10153 -0.088702 -0.026788 -0.17018 -0.13116 -0.085731 0.13754 -0.21011 -0.025486 -0.14811 0.0016078 0.0033445 0.0042076 0.0035407 -0.37667
2.3242 0.014479 0.01224 0.012069 0.0059019 0 0.010386 0.017235 0.015812 0.031767 0.015315 0.033043 -7.7471 0.012552 -0.10336 -0.059522 -0.12056 -0.027866 -0.23548 -0.10922 -0.09035 0.16234 -0.19229 -0.026158 -0.14671 0.0010927 0.0029362 0.0040796 0.0032572 -0.3769
2.3281 0.014328 0.01128 0.016822 0.010218 0 0.0083596 0.016845 0.01839 0.02808 0.010663 0.031439 -7.8279 0.004288 -0.12755 -0.10476 -0.12633 -0.026125 -0.23987 -0.10158 -0.11057 0.16596 -0.21847 -0.028914 -0.16925 0.00026532 0.0026486 0.0036274 0.0022894 -0.35455
2.332 0.014226 0.011676 0.022667 0.017104 0 0.010819 0.013318 0.0182 0.019498 0.0093613 0.023703 -7.9048 -0.0095544 -0.11787 -0.078021 -0.13293 -0.020999 -0.19333 -0.077257 -0.10444 0.15732 -0.2162 -0.030699 -0.16236 -0.00020623 0.0025364 0.0032983 0.0014448 -0.30909
2.3359 0.014739 0.013284 0.029055 0.021599 0 0.015756 0.0089772 0.014485 0.0099497 0.010334 0.013236 -8.0011 -0.033023 -0.09353 -0.057547 -0.13446 -0.013827 -0.17377 -0.068798 -0.086529 0.13824 -0.2067 -0.029329 -0.15224 0.00010472 0.0025678 0.0034377 0.0013829 -0.25332
2.3398 0.016237 0.015234 0.034126 0.021176 0 0.02021 0.0069181 0.0094901 0.0033905 0.011614 0.0031196 -8.1209 -0.058273 -0.074523 -0.09304 -0.12503 -0.0069469 -0.2158 -0.087603 -0.071335 0.10972 -0.20363 -0.025712 -0.15462 0.00097455 0.0026794 0.0039793 0.0020679 -0.2057
2.3438 0.018526 0.016783 0.03601 0.017446 0 0.022331 0.008523 0.0064207 0.0012615 0.012294 -0.0048465 -8.2468 -0.02398 -0.073963 -0.087163 -0.10012 -0.0023364 -0.16916 -0.046282 -0.067181 0.067752 -0.17318 -0.022862 -0.12958 0.0017461 0.0028635 0.0045026 0.002797 -0.18166
2.3477 0.020884 0.018005 0.034502 0.014416 0 0.022311 0.012622 0.006895 0.0023374 0.013034 -0.0094353 -8.3559 -0.061292 -0.039736 -0.063862 -0.09333 -0.00080595 -0.22741 -0.041271 -0.059922 0.074196 -0.14725 -0.022798 -0.14131 0.0019549 0.0031647 0.0045803 0.0027901 -0.18922
2.3516 0.022524 0.019565 0.031284 0.015252 0 0.021796 0.016759 0.010149 0.0045667 0.014925 -0.0094608 -8.4394 -0.073673 -0.057517 -0.084491 -0.086427 -0.00211 -0.27364 -0.045746 -0.070876 0.088798 -0.15513 -0.024648 -0.14948 0.0017463 0.0035648 0.0040987 0.001848 -0.2283
2.3555 0.023178 0.021881 0.02835 0.020228 0 0.02237 0.019141 0.014355 0.0069107 0.018015 -0.0044084 -8.5068 -0.058648 -0.093702 -0.11745 -0.075655 -0.0055861 -0.29681 -0.048667 -0.080716 0.090906 -0.18097 -0.025968 -0.13765 0.0016821 0.0038932 0.0033061 0.0005223 -0.29129
2.3594 0.023349 0.024614 0.026216 0.027006 0 0.024271 0.019628 0.018393 0.0096806 0.021043 0.0046882 -8.5746 -0.050277 -0.060554 -0.087803 -0.062049 -0.010736 -0.32442 -0.042347 -0.050353 0.062987 -0.18696 -0.025897 -0.095745 0.002144 0.0039144 0.0026092 -0.00033414 -0.36535
2.3633 0.023995 0.02706 0.0238 0.032403 0 0.026295 0.019363 0.022357 0.01362 0.022673 0.015518 -8.6494 -0.067859 -0.060887 -0.12906 -0.077431 -0.017414 -0.33467 -0.042943 -0.12619 0.018502 -0.21762 -0.026774 -0.13361 0.0029274 0.0035601 0.0023259 -0.00024518 -0.43817
2.3672 0.025834 0.028968 0.020129 0.034216 0 0.027036 0.019877 0.02666 0.019058 0.023067 0.025887 -8.7251 -0.077872 -0.049578 -0.11675 -0.078652 -0.025629 -0.26455 -0.045185 -0.1193 0.0065483 -0.21335 -0.032389 -0.14543 0.0034137 0.0030774 0.0025628 0.00055004 -0.5058
2.3711 0.02881 0.030836 0.01607 0.032282 0 0.026478 0.02247 0.031083 0.025889 0.024204 0.034816 -8.7936 -0.070796 -0.033309 -0.10414 -0.07221 -0.035134 -0.22682 -0.052206 -0.10809 -0.014614 -0.19553 -0.044418 -0.14356 0.0031331 0.0028983 0.0032257 0.0013471 -0.57601
2.375 0.032147 0.033296 0.014174 0.028588 0 0.026439 0.027855 0.034907 0.03392 0.02842 0.042316 -8.8562 -0.058578 -0.027713 -0.11384 -0.062634 -0.045089 -0.26118 -0.059807 -0.12802 -0.05037 -0.18197 -0.060442 -0.13948 0.0021682 0.0032909 0.0040814 0.0015585 -0.66166
2.3789 0.034907 0.036239 0.016604 0.026368 0 0.02915 0.035676 0.037793 0.042726 0.036225 0.048465 -8.923 -0.11314 -0.080793 -0.10497 -0.051173 -0.054065 -0.25205 -0.043053 -0.1274 -0.01824 -0.19097 -0.075423 -0.14788 0.0010418 0.0041002 0.0048283 0.0011262 -0.76639
2.3828 0.036569 0.038645 0.023129 0.028273 0 0.03494 0.044076 0.040181 0.051032 0.045229 0.053177 -8.9998 -0.058307 -0.06634 -0.12054 -0.022414 -0.060584 -0.23854 -0.037508 -0.13188 -0.052844 -0.183 -0.085217 -0.15546 0.00025254 0.0048353 0.0052024 0.00046697 -0.8745
2.3867 0.037148 0.039336 0.031094 0.03443 0 0.041149 0.050089 0.042609 0.056612 0.05129 0.056888 -9.0781 -0.045296 -0.055003 -0.12009 -0.028091 -0.06395 -0.25033 -0.036526 -0.16966 -0.054459 -0.19753 -0.089069 -0.17015 -7.0428e-05 0.0050476 0.0051104 7.5929e-05 -0.95523
2.3906 0.036863 0.037913 0.037392 0.041878 0 0.043673 0.051198 0.044708 0.057392 0.051255 0.060826 -9.1394 -0.058412 -0.038496 -0.10392 -0.044981 -0.064737 -0.25286 -0.043374 -0.20782 -0.056272 -0.20725 -0.089251 -0.17406 -0.00010581 0.0046649 0.004698 0.00016481 -0.98078
2.3945 0.035761 0.034951 0.040549 0.046254 0 0.040227 0.047145 0.045162 0.053111 0.04528 0.065735 -9.1722 -0.047654 0.0015006 -0.083972 -0.03414 -0.064371 -0.20266 -0.06183 -0.199 -0.11435 -0.17395 -0.088757 -0.14696 -2.5285e-05 0.0039891 0.004257 0.00060258 -0.94439
2.3984 0.03371 0.031359 0.041116 0.044802 0 0.032538 0.040389 0.042885 0.045951 0.036874 0.069987 -9.184 -0.04918 -0.070376 -0.11859 -0.030641 -0.063908 -0.23288 -0.063862 -0.1467 -0.093287 -0.19015 -0.089289 -0.16702 0.00019348 0.0033902 0.0040065 0.0011127 -0.86381
2.4023 0.030725 0.027668 0.040339 0.038284 0 0.025258 0.034501 0.038233 0.039208 0.030482 0.069492 -9.1955 -0.05391 -0.051286 -0.13288 -0.036755 -0.062962 -0.21322 -0.053241 -0.16765 -0.075764 -0.17195 -0.090776 -0.14406 0.00064632 0.0030151 0.003932 0.0014869 -0.7675
2.4063 0.027194 0.023973 0.038657 0.030071 0 0.022225 0.031615 0.032907 0.0349 0.028344 0.060555 -9.2225 -0.055413 -0.030106 -0.11712 -0.024023 -0.059792 -0.23119 -0.03827 -0.17082 -0.052089 -0.1447 -0.091885 -0.12653 0.0012658 0.0027769 0.0038411 0.0016455 -0.67524
2.4102 0.023697 0.020436 0.035458 0.023217 0 0.023284 0.030986 0.028504 0.03232 0.029034 0.043598 -9.2619 -0.046863 -0.037058 -0.082173 0.001045 -0.052709 -0.28846 -0.025464 -0.14198 -0.029533 -0.12376 -0.090463 -0.13061 0.001782 0.0025781 0.0035975 0.0015823 -0.58842
2.4141 0.020576 0.017567 0.030024 0.018281 0 0.024607 0.029814 0.025114 0.028797 0.028782 0.024038 -9.2964 -0.016461 -0.041498 -0.072757 -0.019183 -0.041678 -0.272 -0.022884 -0.16183 -0.042877 -0.12025 -0.083892 -0.13898 0.0019491 0.0024779 0.003298 0.0013289 -0.49592
2.418 0.017713 0.015846 0.022454 0.013924 0 0.022313 0.025518 0.0214 0.022014 0.024504 0.0087764 -9.3126 -0.020528 -0.014584 -0.12511 -0.012515 -0.028723 -0.23608 0.00044656 -0.10363 -0.054588 -0.11857 -0.070132 -0.082606 0.0017817 0.0026027 0.0031963 0.00099053 -0.38801
2.4219 0.014792 0.015084 0.013709 0.0094177 0 0.016089 0.017549 0.016092 0.011926 0.016145 0.00099357 -9.3135 -0.034166 -0.012956 -0.132 0.0015368 -0.016663 -0.20439 0.013974 -0.092518 -0.048218 -0.1126 -0.049551 -0.043569 0.001523 0.0029194 0.0034299 0.00076322 -0.26611
2.4258 0.011781 0.014369 0.0050296 0.006132 0 0.0093961 0.0075233 0.0093998 0.00081196 0.006535 -0.0020069 -9.3137 -0.045977 -0.0057757 -0.10926 0.016823 -0.0072251 -0.18584 0.016516 -0.094839 -0.053473 -0.10788 -0.026054 -0.03101 0.0013677 0.0031682 0.0038249 0.0008412 -0.14247
2.4297 0.0090951 0.012818 -0.0024518 0.006147 0 0.0060971 -0.0019586 0.0029558 -0.0082885 -0.00090817 -0.0057617 -9.3226 -0.04526 0.033248 -0.084108 0.026974 -0.00017493 -0.17939 0.012621 -0.068617 -0.087468 -0.10666 -0.0057639 -0.041002 0.001253 0.0030891 0.0040039 0.001259 -0.033122
2.4336 0.0072159 0.010407 -0.0076881 0.0093384 0 0.0067442 -0.0086011 -0.0015995 -0.013314 -0.0046048 -0.013217 -9.3352 -0.013422 0.0022146 -0.052866 0.010793 0.0058295 -0.11121 0.025888 -0.059481 -0.0072531 -0.068917 0.0065365 -0.03286 0.00097073 0.0027275 0.0037262 0.0018281 0.048964
2.4375 0.006125 0.0079395 -0.0098118 0.01227 0 0.008093 -0.011096 -0.0039393 -0.013931 -0.005435 -0.022033 -9.3389 -0.010044 0.0002136 -0.067026 0.005063 0.011538 -0.16897 0.022532 -0.074806 0.014554 -0.05373 0.010591 -0.060671 0.00048962 0.0024684 0.0031402 0.002264 0.097503
2.4414 0.0051531 0.0061317 -0.0087415 0.010639 0 0.0062794 -0.0093992 -0.0050386 -0.011241 -0.0053655 -0.027043 -9.3308 0.0062582 0.028348 -0.075647 0.020687 0.016216 -0.18036 0.027411 -0.046159 0.027758 -0.057471 0.010576 -0.053364 0.00011135 0.0026991 0.002688 0.0024072 0.11423
2.4453 0.0034589 0.0047388 -0.0057554 0.0033011 0 0.00055229 -0.0049363 -0.0060063 -0.0071067 -0.0056168 -0.025219 -9.3238 0.025591 0.065705 -0.07807 0.045029 0.01838 -0.12511 0.037053 0.00016053 0.031861 -0.065104 0.011537 -0.016682 0.00022905 0.003402 0.0027285 0.0023312 0.10905
2.4492 0.00070075 0.0027107 -0.0030668 -0.0061101 0 -0.0060211 -0.00042788 -0.0070515 -0.0035463 -0.0060622 -0.018209 -9.3356 -0.0043872 0.065193 -0.11052 0.042013 0.017387 -0.087173 0.02539 -0.044605 -0.010687 -0.046092 0.015361 -0.016343 0.0008883 0.0040987 0.0032193 0.00223 0.097381
2.4531 -0.0027439 -0.0007521 -0.0023244 -0.011933 0 -0.0094825 0.0012271 -0.0075841 -0.002095 -0.0061267 -0.010221 -9.3694 0.011556 0.049684 -0.12327 0.035487 0.014279 -0.085897 -0.0021623 -0.025759 -0.014461 -0.05394 0.019853 -0.071295 0.0016137 0.0042483 0.0037534 0.0022006 0.093453
2.457 -0.0062107 -0.0053608 -0.0033217 -0.011344 0 -0.0086753 -0.0012341 -0.007173 -0.003085 -0.0059481 -0.0038718 -9.4077 0.0077833 0.040484 -0.1323 0.043534 0.011043 -0.12465 0.0025691 -0.030687 -0.0095532 -0.050092 0.02155 -0.029373 0.0017477 0.0037473 0.0039129 0.0021461 0.1028
2.4609 -0.0093706 -0.010031 -0.0043697 -0.006886 0 -0.0062423 -0.0063091 -0.0062507 -0.0053198 -0.0064514 0.0015599 -9.4274 0.0088851 0.031874 -0.11757 0.059874 0.0089992 -0.15523 0.023772 -0.045223 -0.010104 -0.037186 0.019364 -0.010245 0.0010374 0.0030441 0.0036111 0.0018987 0.12044
2.4648 -0.012406 -0.013977 -0.0042353 -0.0042796 0 -0.0061714 -0.010614 -0.0058588 -0.006767 -0.0082901 0.0078779 -9.4224 0.02745 0.021706 -0.077105 0.075179 0.0078892 -0.14679 0.039863 -0.052208 -0.017885 -0.024747 0.015462 -0.084039 -8.7676e-05 0.0027391 0.0031204 0.0014284 0.13784
2.4688 -0.015593 -0.017375 -0.003773 -0.0075442 0 -0.010342 -0.011474 -0.0068071 -0.0061278 -0.010903 0.014508 -9.4103 0.0068583 0.030038 -0.095807 0.067878 0.0065332 -0.14326 0.0080072 -0.03558 0.018709 -0.049159 0.012784 -0.069085 -0.00085076 0.0030379 0.0027907 0.00090817 0.15311
2.4727 -0.018779 -0.020809 -0.0054046 -0.015836 0 -0.017184 -0.0091537 -0.00915 -0.0041175 -0.012847 0.017823 -9.4162 -0.021213 0.044525 -0.12687 0.070951 0.0044259 -0.097476 0.013882 -0.059773 -0.028684 -0.02827 0.012061 -0.038653 -0.00080014 0.0035779 0.0027444 0.00056042 0.17498
2.4766 -0.021334 -0.024124 -0.010704 -0.024567 0 -0.023296 -0.0067124 -0.012388 -0.0032165 -0.013208 0.014112 -9.4488 -0.0068868 0.051129 -0.14495 0.081788 0.0027477 -0.065426 0.032731 -0.072167 -0.012836 -0.017104 0.011666 -0.038275 -0.00019716 0.0037875 0.0028274 0.00044588 0.2158
2.4805 -0.02264 -0.026046 -0.01845 -0.029314 0 -0.026179 -0.0075004 -0.015972 -0.0058757 -0.012683 0.0031199 -9.4915 0.021684 0.059844 -0.13899 0.092677 0.0038188 -0.044683 0.04917 -0.058749 0.038174 -0.024541 0.010454 -0.044624 0.00025503 0.0034255 0.0028232 0.00042636 0.2797
2.4844 -0.022593 -0.025207 -0.025273 -0.028831 0 -0.02565 -0.012485 -0.019505 -0.012605 -0.01315 -0.011463 -9.5194 -0.0024896 0.092559 -0.10217 0.091902 0.0094266 -0.008518 0.047668 -0.018662 0.017922 -0.042469 0.010368 -0.00086022 9.8048e-05 0.0027835 0.0026925 0.0003452 0.35724
2.4883 -0.021593 -0.021613 -0.028467 -0.024906 0 -0.023206 -0.01969 -0.022581 -0.021554 -0.016035 -0.024923 -9.5246 -0.0053403 0.062756 -0.030543 0.11171 0.019409 -0.014172 0.077975 0.00028608 -0.021469 -0.011954 0.015581 -0.0042233 -0.00042558 0.0023763 0.0026024 0.00022727 0.43146
2.4922 -0.020075 -0.01699 -0.028225 -0.020117 0 -0.02052 -0.025974 -0.024727 -0.029861 -0.020954 -0.034808 -9.5243 0.0036453 0.071914 -0.018832 0.11146 0.031583 -0.022144 0.084831 0.021566 -0.017698 -0.0022195 0.028588 0.008657 -0.00058486 0.002446 0.0027425 0.00026701 0.48906
2.4961 -0.018116 -0.013469 -0.026987 -0.016039 0 -0.018513 -0.029261 -0.025708 -0.035468 -0.025875 -0.041547 -9.5451 0.024664 0.093692 -0.049792 0.12056 0.04296 -0.014569 0.082132 0.041051 -0.011312 0.0062227 0.04706 0.028997 0.00014628 0.0027644 0.0031274 0.00059923 0.52575
2.5 -0.015555 -0.011821 -0.026551 -0.0132 0 -0.017338 -0.029276 -0.025815 -0.037885 -0.028599 -0.046502 -9.5975 0.049975 0.10104 -0.083408 0.14713 0.051236 0.0093277 0.080305 0.044439 -0.016683 0.019479 0.064903 0.045643 0.0015559 0.0028994 0.0035776 0.0010986 0.542
2.5039 -0.012466 -0.010977 -0.02597 -0.011807 0 -0.016622 -0.026666 -0.025612 -0.037605 -0.028195 -0.050044 -9.6662 0.047627 0.049947 -0.00044579 0.14932 0.055538 0.0080285 0.085473 -0.019273 0.012985 0.011427 0.076793 0.035363 0.002818 0.0026538 0.0038778 0.0014484 0.53596
2.5078 -0.0093674 -0.0093276 -0.022569 -0.011806 0 -0.015583 -0.022035 -0.025203 -0.035169 -0.025241 -0.051536 -9.7256 0.030076 0.098102 -0.038451 0.15288 0.056115 0.033937 0.096888 0.0014283 -0.039917 0.020812 0.081815 0.021361 0.003168 0.0022403 0.0039497 0.0014416 0.50292
2.5117 -0.0068913 -0.0064628 -0.015103 -0.012275 0 -0.013355 -0.016044 -0.023836 -0.030938 -0.020961 -0.05043 -9.7635 0.019915 0.074712 -0.0798 0.14603 0.053476 0.03487 0.093958 0.017866 -0.048674 0.027501 0.082556 0.039377 0.0025277 0.0020515 0.0038869 0.0012103 0.44185
2.5156 -0.0052102 -0.0035876 -0.0057574 -0.011493 0 -0.0097549 -0.010033 -0.020456 -0.025444 -0.016273 -0.046448 -9.7902 0.018986 0.022062 -0.093295 0.13943 0.047709 0.016599 0.083627 0.013863 -0.037393 0.019246 0.080605 0.067339 0.0015349 0.0022895 0.003849 0.0011167 0.36017
2.5195 -0.003894 -0.0022323 0.0013068 -0.0083118 0 -0.0058835 -0.0057393 -0.014808 -0.019426 -0.011553 -0.038544 -9.8245 0.02428 0.028316 -0.06779 0.14829 0.038464 -0.00018651 0.078802 -0.01017 -0.061723 -0.012614 0.073354 0.06871 0.00097593 0.0028232 0.0039294 0.0013781 0.2689
2.5234 -0.0024043 -0.0026531 0.0035771 -0.0035651 0 -0.0035471 -0.0038165 -0.0079523 -0.013161 -0.0069372 -0.024645 -9.873 0.032654 -0.0015434 -0.077016 0.14747 0.025559 0.013962 0.059617 -0.014348 -0.0446 -0.016935 0.055972 0.044691 0.0011387 0.0033744 0.0041003 0.0017962 0.17204
2.5273 -0.00073325 -0.0035999 0.002372 0.00031772 0 -0.0035504 -0.0026995 -0.001473 -0.0058716 -0.0024883 -0.0037498 -9.9234 0.0342 -0.017043 -0.061275 0.13754 0.0097212 0.044828 0.018215 -0.059906 -0.04255 -0.037923 0.027192 -0.018513 0.0016421 0.00379 0.0042468 0.0019017 0.062844
2.5313 0.00052964 -0.0036262 0.0013344 0.0015575 0 -0.0044445 0.00044895 0.003906 0.0036405 0.0020096 0.021114 -9.9601 0.028237 -0.012368 -0.061695 0.11656 -0.0071177 0.056934 -0.0055832 -0.083515 -0.045506 -0.051443 -0.0068133 -0.040095 0.0018504 0.0041096 0.0042375 0.0014213 -0.066102
2.5352 0.00084546 -0.0024773 0.0027395 0.00089564 0 -0.0033988 0.0070409 0.0088202 0.015302 0.0071265 0.042713 -9.9834 0.014756 0.0039272 -0.077563 0.10088 -0.022342 0.042057 -0.0018751 -0.083391 -0.04699 -0.056488 -0.035027 -0.010562 0.0014688 0.0043936 0.0039955 0.00062724 -0.20691
2.5391 0.00044249 -0.0010622 0.0053659 0.00088586 0 0.0011144 0.015133 0.014206 0.026645 0.013225 0.053858 -10.012 -0.0056027 -0.001848 -0.048836 0.14295 -0.033758 0.024701 0.0037511 -0.14329 -0.041668 -0.084005 -0.049262 -0.01412 0.00078968 0.0045512 0.0035573 0.00018712 -0.33192
2.543 0.00031626 -0.00012483 0.0060588 0.0030957 0 0.0073313 0.020513 0.019712 0.033818 0.019585 0.05297 -10.064 0.025309 -0.063678 -0.077913 0.13357 -0.040545 0.040422 -0.020091 -0.12393 -0.03592 -0.092961 -0.050309 -0.04462 0.00039835 0.0043921 0.0031 0.00059127 -0.40871
2.5469 0.0014321 0.00082083 0.0033006 0.006228 0 0.011251 0.020192 0.023361 0.034344 0.024223 0.04553 -10.139 0.029063 -0.08495 -0.076016 0.11885 -0.043289 0.015656 -0.029313 -0.10609 -0.056956 -0.092626 -0.046801 -0.058104 0.00062907 0.0038566 0.0028844 0.0016585 -0.42331
2.5508 0.0038889 0.003022 -0.00093098 0.007483 0 0.010229 0.015117 0.023105 0.029212 0.025 0.039234 -10.212 0.036149 -0.096233 -0.072031 0.11592 -0.043 0.0044578 -0.026673 -0.099973 -0.080603 -0.086809 -0.047433 -0.041032 0.0012612 0.0031617 0.0030959 0.0025984 -0.39026
2.5547 0.0068812 0.0069561 -0.0029005 0.0059706 0 0.0057899 0.0094153 0.018881 0.022185 0.021309 0.036906 -10.258 0.07689 -0.13087 -0.099348 0.13362 -0.039951 0.056982 -0.019648 -0.10399 -0.07773 -0.078072 -0.053361 0.0048567 0.0017144 0.002678 0.0036684 0.0026259 -0.33927
2.5586 0.0094974 0.011459 -0.00059379 0.0043866 0 0.0026494 0.0068182 0.01305 0.016707 0.01484 0.034038 -10.274 0.058671 -0.10061 -0.10232 0.13593 -0.033465 0.046397 -0.0037888 -0.082596 -0.030193 -0.05906 -0.05759 -0.024395 0.0015599 0.0026363 0.0042516 0.0016196 -0.29087
2.5625 0.011535 0.014588 0.0046223 0.0066404 0 0.0045294 0.0076987 0.0085809 0.013208 0.0085573 0.02371 -10.28 0.055226 -0.060681 -0.10229 0.13461 -0.022993 0.078243 -0.015342 -0.066015 -0.020879 -0.047409 -0.051838 0.01123 0.00089909 0.0029512 0.0044114 0.00025248 -0.24404
2.5664 0.013501 0.015416 0.0096919 0.013476 0 0.010677 0.009483 0.0066222 0.0093739 0.0046626 0.0043388 -10.301 0.048609 -0.059752 -0.098431 0.13207 -0.0095781 0.06432 -0.024429 -0.066764 -0.0155 -0.037515 -0.03451 0.032223 0.00028197 0.00333 0.0039571 -0.00052288 -0.1867
2.5703 0.015849 0.014879 0.012933 0.020759 0 0.016556 0.0097184 0.0058337 0.003082 0.0032986 -0.017423 -10.346 0.038534 -0.0814 -0.096238 0.12908 0.0037845 0.012454 -0.020209 -0.067245 -0.0080748 -0.023438 -0.012482 0.0325 0.00023734 0.0035451 0.0031368 -0.00020289 -0.1169
2.5742 0.018294 0.014753 0.015251 0.02281 0 0.018135 0.0084727 0.0041654 -0.0049129 0.0030774 -0.031733 -10.396 0.038236 -0.050819 -0.10869 0.12553 0.013519 0.0088726 -0.00159 -0.018296 -0.011573 0.0037696 0.0047393 0.059969 0.00081603 0.0035899 0.0025036 0.00092655 -0.05214
2.5781 0.020013 0.015847 0.018498 0.017968 0 0.015563 0.0077195 0.0012919 -0.011225 0.0027907 -0.03375 -10.431 0.046415 -0.073771 -0.1004 0.16666 0.017585 0.075669 -0.0093552 -0.030649 0.016363 -0.022601 0.012804 0.059401 0.0015394 0.0035825 0.0025162 0.0020832 -0.017417
2.582 0.02054 0.017336 0.023111 0.010799 0 0.012662 0.008783 -0.00076554 -0.012713 0.0026228 -0.027005 -10.443 0.045183 -0.083556 -0.10013 0.14299 0.016518 0.070039 -0.010276 -0.036967 0.028191 -0.023241 0.014896 0.04513 0.0018004 0.003558 0.0031783 0.0026222 -0.025549
2.5859 0.020403 0.01794 0.027734 0.0083638 0 0.012947 0.010967 0.00053386 -0.0090622 0.0038271 -0.018861 -10.446 0.04586 -0.085222 -0.10219 0.11518 0.012412 0.057177 -0.011852 -0.039988 0.01506 -0.018348 0.01668 0.036796 0.001377 0.0034048 0.0040167 0.0024693 -0.070776
2.5898 0.020763 0.017636 0.031076 0.013853 0 0.016432 0.012923 0.0058312 -0.0025027 0.0074254 -0.012952 -10.462 0.055512 -0.086938 -0.10198 0.12951 0.0067618 0.079915 -0.018848 -0.044153 -0.020855 -0.024754 0.019012 0.041671 0.00061494 0.0030262 0.0044328 0.0020405 -0.14158
2.5938 0.022342 0.017953 0.033564 0.023761 0 0.020438 0.014954 0.01329 0.0048351 0.013349 -0.0063212 -10.498 0.057026 -0.096677 -0.1071 0.14197 -0.00084024 0.038172 -0.014914 -0.046317 -0.038097 -0.025124 0.015784 0.0093797 0.00012052 0.0025405 0.0041543 0.0017976 -0.23691
2.5977 0.024696 0.020441 0.036594 0.031367 0 0.023178 0.01919 0.020368 0.013018 0.02075 0.0062108 -10.542 0.050885 -0.11059 -0.13979 0.10408 -0.011938 -0.01426 -0.033684 -0.048979 -0.031116 -0.060824 -0.00066916 -0.03949 0.00023433 0.0022688 0.0034322 0.0018613 -0.36602
2.6016 0.02661 0.024903 0.040101 0.03299 0 0.025814 0.027029 0.026044 0.02359 0.028841 0.025512 -10.574 0.038659 -0.13118 -0.15744 0.072788 -0.027142 -0.02053 -0.041601 -0.067657 -0.037145 -0.085718 -0.031529 -0.054291 0.00075619 0.0024712 0.0028382 0.0019911 -0.53057
2.6055 0.02726 0.029346 0.041444 0.030772 0 0.030493 0.036642 0.031245 0.036857 0.037128 0.046529 -10.584 0.020995 -0.13664 -0.14774 0.071105 -0.044759 -0.017217 -0.047736 -0.09123 -0.060259 -0.092578 -0.068487 -0.044959 0.0011713 0.0030742 0.0028356 0.0018831 -0.70885
2.6094 0.027048 0.031835 0.037486 0.029468 0 0.036612 0.043761 0.037177 0.050224 0.044831 0.063064 -10.579 -0.0013249 -0.09013 -0.10914 0.11259 -0.06143 -0.089899 -0.081267 -0.094281 -0.090995 -0.08927 -0.098953 -0.050508 0.0011652 0.0036709 0.0034602 0.0014812 -0.86199
2.6133 0.0273 0.032382 0.028248 0.031013 0 0.040005 0.04553 0.043492 0.059563 0.050427 0.073407 -10.572 0.03289 -0.13038 -0.17128 0.070488 -0.074124 -0.079689 -0.086631 -0.11178 -0.086424 -0.099244 -0.11505 -0.043665 0.00093508 0.003831 0.0043332 0.0010323 -0.95947
2.6172 0.029142 0.032917 0.018355 0.032857 0 0.036818 0.043536 0.048262 0.062417 0.052313 0.080477 -10.571 0.027877 -0.15098 -0.14207 0.065556 -0.081628 -0.046991 -0.094729 -0.11284 -0.11925 -0.11362 -0.11855 -0.062063 0.00097996 0.0034567 0.0049586 0.00086942 -1
2.6211 0.032633 0.035354 0.014276 0.031782 0 0.028451 0.042547 0.049759 0.059861 0.050226 0.086449 -10.573 0.018988 -0.16622 -0.12912 0.060074 -0.084316 -0.029445 -0.093373 -0.12002 -0.12843 -0.11673 -0.11761 -0.059857 0.0015536 0.0028684 0.0050599 0.001129 -1.0069
2.625 0.036904 0.03974 0.019435 0.028786 0 0.021973 0.045824 0.048077 0.055191 0.045973 0.088284 -10.573 0.027519 -0.17994 -0.17594 0.046938 -0.082826 -0.042055 -0.080541 -0.13517 -0.093688 -0.1001 -0.11883 -0.019606 0.002314 0.0025431 0.0047147 0.0016349 -1.0031
2.6289 0.041048 0.044364 0.031566 0.029189 0 0.02458 0.05175 0.044925 0.050876 0.04242 0.079856 -10.573 0.047592 -0.16707 -0.17612 0.10105 -0.077271 -0.049899 -0.079922 -0.10452 -0.091775 -0.067719 -0.12189 0.011535 0.0025567 0.0027393 0.0042285 0.0020257 -0.99096
2.6328 0.044846 0.047636 0.044714 0.037266 0 0.036908 0.055456 0.04195 0.046877 0.041395 0.059109 -10.576 0.029936 -0.11022 -0.14805 0.088608 -0.067855 0.051643 -0.070365 -0.10964 -0.098193 -0.070162 -0.1213 -0.01168 0.0018673 0.0033223 0.0038776 0.0020145 -0.95851
2.6367 0.0487 0.049714 0.053976 0.050883 0 0.051856 0.053969 0.039499 0.041834 0.042445 0.032621 -10.583 0.013026 -0.10736 -0.13827 0.080541 -0.056044 0.078842 -0.05844 -0.10283 -0.08066 -0.069355 -0.11285 -0.017903 0.00059024 0.0039115 0.0037244 0.0015897 -0.90303
2.6406 0.053017 0.05218 0.058744 0.062216 0 0.060612 0.049531 0.037124 0.035557 0.043671 0.01197 -10.582 0.014123 -0.12498 -0.14878 0.09118 -0.044738 0.051704 -0.041851 -0.093653 -0.067753 -0.057863 -0.098097 -0.019898 -0.00037245 0.0041884 0.0036274 0.0010227 -0.84598
2.6445 0.057764 0.056238 0.061938 0.064614 0 0.060421 0.04745 0.035094 0.029957 0.043886 0.0046705 -10.558 0.044406 -0.098746 -0.16844 0.12035 -0.036928 0.038295 -0.01827 -0.10436 -0.10209 -0.036121 -0.082976 -0.048055 -0.00031125 0.0041018 0.0034147 0.00068031 -0.82126
2.6484 0.062599 0.061411 0.066592 0.059095 0 0.056728 0.050623 0.035023 0.0275 0.043986 0.0084085 -10.503 0.04971 -0.090676 -0.1335 0.10443 -0.034061 -0.0046704 -0.036644 -0.11172 -0.13744 -0.037533 -0.072623 -0.042924 0.00065542 0.0038337 0.003071 0.00076636 -0.84838
2.6523 0.067274 0.066142 0.073278 0.05387 0 0.057664 0.056592 0.038772 0.029074 0.046194 0.014415 -10.427 0.032703 -0.092293 -0.12585 0.10175 -0.035762 -0.0033414 -0.024101 -0.11274 -0.12611 -0.061455 -0.068212 -0.059775 0.0016638 0.003606 0.0027824 0.0011689 -0.91942
2.6563 0.071787 0.069562 0.080312 0.056967 0 0.066297 0.060481 0.046753 0.033791 0.051966 0.016779 -10.349 0.031344 -0.10883 -0.11048 0.099866 -0.041222 -0.020017 -0.018398 -0.1239 -0.10898 -0.080076 -0.068966 -0.066002 0.0018632 0.003508 0.0027976 0.001527 -1.0145
2.6602 0.076147 0.072433 0.085719 0.068912 0 0.078151 0.060823 0.057476 0.040921 0.060679 0.018524 -10.283 0.044388 -0.13116 -0.092651 0.087973 -0.050759 -0.061573 -0.033932 -0.14701 -0.11144 -0.08727 -0.076533 -0.068138 0.0011681 0.0034619 0.0032127 0.0014856 -1.1294
2.6641 0.080145 0.076227 0.088612 0.08247 0 0.086049 0.061887 0.068801 0.051534 0.07034 0.02857 -10.222 0.012252 -0.12356 -0.14047 0.050747 -0.065758 -0.057854 -0.060078 -0.1638 -0.15225 -0.10489 -0.096024 -0.13463 0.00030547 0.0033045 0.0038645 0.00096312 -1.2839
2.668 0.083523 0.081392 0.089041 0.089554 0 0.087164 0.06956 0.079491 0.067544 0.079487 0.052767 -10.146 -0.0030198 -0.079179 -0.11399 0.02336 -0.08683 -0.068166 -0.071856 -0.21018 -0.19073 -0.13239 -0.13143 -0.15434 0.00010862 0.0028981 0.0044342 0.00022803 -1.499
2.6719 0.086376 0.086762 0.087413 0.088541 0 0.085262 0.084736 0.089433 0.088787 0.088271 0.087805 -10.035 -0.017529 -0.058498 -0.10455 0.015398 -0.11196 -0.061898 -0.089265 -0.24994 -0.20523 -0.15502 -0.17948 -0.17547 0.00072153 0.0022001 0.0046867 -0.00028987 -1.7649
2.6758 0.089255 0.090787 0.084647 0.085111 0 0.0864 0.10122 0.098574 0.11128 0.097672 0.1235 -9.885 -0.032705 -0.052998 -0.11443 0.0076435 -0.13661 -0.073851 -0.10918 -0.29768 -0.20139 -0.18276 -0.22862 -0.19613 0.0014677 0.0012792 0.004637 -0.00031741 -2.0336
2.6797 0.092707 0.093235 0.082693 0.086285 0 0.092887 0.11085 0.10614 0.12903 0.10781 0.15051 -9.7114 -0.046578 -0.048999 -0.13157 -0.017365 -0.15603 -0.13561 -0.12684 -0.36334 -0.18967 -0.21966 -0.26559 -0.21036 0.00151 0.00029082 0.0044901 6.4261e-05 -2.2477
2.6836 0.096695 0.095457 0.08399 0.093828 0 0.10159 0.111 0.11131 0.13818 0.11722 0.1658 -9.5366 -0.039694 -0.074138 -0.11436 -0.020018 -0.16789 -0.17031 -0.1505 -0.34798 -0.18507 -0.17941 -0.28448 -0.23093 0.00067134 -0.00057733 0.0044057 0.00050285 -2.3801
2.6875 0.10059 0.098924 0.089613 0.10325 0 0.10765 0.10702 0.11456 0.13969 0.12378 0.1716 -9.3733 -0.076235 -0.09675 -0.13613 -0.068958 -0.17311 -0.21078 -0.14752 -0.32635 -0.16696 -0.20799 -0.29016 -0.25988 -0.00036936 -0.0011742 0.0043227 0.00066734 -2.4469
2.6914 0.10389 0.10368 0.09793 0.10876 0 0.10928 0.10691 0.11767 0.13784 0.12639 0.17055 -9.2149 -0.10583 -0.09645 -0.1083 -0.094405 -0.17435 -0.25285 -0.14126 -0.33278 -0.15252 -0.23086 -0.29285 -0.26826 -0.00069377 -0.0014382 0.0040367 0.00050204 -2.4836
2.6953 0.10697 0.10848 0.10571 0.10883 0 0.10867 0.11367 0.122 0.13607 0.12563 0.16306 -9.0405 -0.11034 -0.080342 -0.052053 -0.096131 -0.17368 -0.29208 -0.14051 -0.35274 -0.14345 -0.23312 -0.29857 -0.25829 1.1447e-05 -0.0014059 0.0034788 0.00023328 -2.509
2.6992 0.11099 0.11245 0.11117 0.10723 0 0.10912 0.12284 0.12649 0.13422 0.12305 0.14906 -8.8295 -0.089094 -0.081379 -0.087604 -0.13008 -0.17128 -0.32169 -0.14649 -0.32507 -0.12982 -0.24084 -0.3044 -0.25859 0.0011786 -0.0011787 0.0029128 0.00014186 -2.5141
2.7031 0.11691 0.11631 0.11599 0.10916 0 0.11218 0.12756 0.12811 0.12967 0.12003 0.13087 -8.5754 -0.0888 -0.091648 -0.064109 -0.11576 -0.16611 -0.27827 -0.12193 -0.27883 -0.068779 -0.22593 -0.30257 -0.29265 0.0018971 -0.0008812 0.0028051 0.00031682 -2.4847
2.707 0.12442 0.12171 0.12373 0.11686 0 0.11776 0.12577 0.12486 0.12119 0.11753 0.11294 -8.2905 -0.076596 -0.10867 -0.069683 -0.13847 -0.15745 -0.24853 -0.14001 -0.22387 0.035719 -0.23903 -0.28924 -0.29275 0.0017414 -0.00063727 0.0034203 0.00060759 -2.4305
2.7109 0.13202 0.12914 0.13573 0.12848 0 0.12599 0.12204 0.11853 0.11116 0.11646 0.09857 -7.9966 -0.044665 -0.12755 -0.078594 -0.1365 -0.1461 -0.22328 -0.17544 -0.19238 0.08637 -0.24658 -0.26912 -0.26426 0.0011143 -0.00054847 0.0044959 0.00079712 -2.3876
2.7148 0.13825 0.13694 0.14876 0.14026 0 0.13717 0.1225 0.11413 0.10406 0.11787 0.087948 -7.7104 0.0011679 -0.14739 -0.067524 -0.073945 -0.13453 -0.20202 -0.20524 -0.20353 0.033754 -0.22622 -0.25175 -0.22298 0.00081421 -0.00065028 0.005335 0.0008172 -2.3916
2.7188 0.14286 0.1427 0.15709 0.14916 0 0.14951 0.12861 0.11598 0.10274 0.12219 0.080162 -7.4315 -0.0064906 -0.18923 -0.04633 -0.064784 -0.12627 -0.25838 -0.23945 -0.21945 0.062469 -0.22441 -0.24352 -0.2186 0.0012756 -0.00086363 0.005304 0.00080345 -2.449
2.7227 0.14691 0.14579 0.15765 0.15378 0 0.15788 0.13634 0.12399 0.10663 0.12845 0.076879 -7.142 -0.011417 -0.19989 -0.047934 -0.025202 -0.12486 -0.26379 -0.22826 -0.20549 0.050461 -0.22757 -0.2437 -0.23703 0.0021978 -0.0010106 0.0043386 0.00094948 -2.5388
2.7266 0.15155 0.14833 0.15315 0.15413 0 0.1572 0.14141 0.13396 0.11344 0.13483 0.082593 -6.8182 -0.032842 -0.24417 -0.052992 0.0041576 -0.13255 -0.26518 -0.21071 -0.21265 0.020086 -0.21932 -0.24833 -0.24142 0.002866 -0.00093748 0.003016 0.0013038 -2.643
2.7305 0.15673 0.15324 0.1498 0.15169 0 0.14836 0.14448 0.14185 0.12233 0.14047 0.10011 -6.4465 -0.065892 -0.29455 -0.078331 0.0096976 -0.14915 -0.25512 -0.21532 -0.24065 -0.028873 -0.21697 -0.25725 -0.25142 0.002802 -0.00068041 0.0021128 0.0016908 -2.7704
2.7344 0.16134 0.16108 0.15183 0.14975 0 0.14017 0.15035 0.14771 0.13484 0.14675 0.12612 -6.032 -0.093254 -0.27554 -0.16001 -0.013111 -0.17166 -0.20134 -0.27311 -0.26586 -0.10531 -0.25696 -0.27618 -0.31637 0.0021217 -0.0005187 0.0020194 0.0018127 -2.9483
2.7383 0.16457 0.16903 0.15794 0.15229 0 0.14334 0.16217 0.1553 0.1525 0.15623 0.15263 -5.5931 -0.082194 -0.30819 -0.16325 -0.063032 -0.19547 -0.23674 -0.29479 -0.31233 -0.20401 -0.28728 -0.31094 -0.30057 0.0013241 -0.00081803 0.0025015 0.0014385 -3.1877
2.7422 0.16717 0.17336 0.16339 0.16113 0 0.16053 0.17701 0.16757 0.17384 0.16983 0.17408 -5.146 -0.1252 -0.20493 -0.16959 -0.1078 -0.21685 -0.20798 -0.28843 -0.37796 -0.26243 -0.29151 -0.35931 -0.31183 0.00080517 -0.0017477 0.0029823 0.00053918 -3.4603
2.7461 0.17103 0.17327 0.16517 0.17358 0 0.18241 0.18819 0.18267 0.19441 0.18497 0.19261 -4.6917 -0.16287 -0.11966 -0.17124 -0.15665 -0.23492 -0.20166 -0.29553 -0.42768 -0.29817 -0.29778 -0.40943 -0.33837 0.00059511 -0.0031045 0.0030534 -0.00070156 -3.7135
2.75 0.17722 0.17212 0.16499 0.1837 0 0.19496 0.19201 0.19496 0.21018 0.19698 0.21498 -4.2158 -0.15505 -0.14531 -0.16296 -0.20431 -0.25139 -0.25616 -0.33257 -0.43782 -0.30588 -0.32907 -0.44761 -0.36404 0.00051283 -0.0044194 0.0027572 -0.0019756 -3.9112
2.7539 0.18415 0.17452 0.16694 0.18701 0 0.1923 0.19167 0.20025 0.22064 0.20295 0.24314 -3.701 -0.092564 -0.25649 -0.14431 -0.20003 -0.2679 -0.29515 -0.35638 -0.39963 -0.20473 -0.40814 -0.46855 -0.3545 0.0004723 -0.0052802 0.0024364 -0.0029801 -4.0565
2.7578 0.18798 0.18176 0.17289 0.1846 0 0.18255 0.19381 0.19999 0.22811 0.2043 0.26836 -3.1423 -0.053237 -0.2737 -0.12941 -0.12135 -0.28334 -0.37251 -0.40587 -0.42085 -0.20544 -0.44768 -0.47843 -0.37993 0.00056256 -0.0055986 0.0023615 -0.0035423 -4.1732
2.7617 0.1853 0.18982 0.18079 0.18232 0 0.17974 0.20112 0.19998 0.23363 0.20505 0.2768 -2.5511 -0.077203 -0.309 -0.093784 -0.074991 -0.29367 -0.39247 -0.41605 -0.42209 -0.15343 -0.45841 -0.48755 -0.40966 0.00083436 -0.0055919 0.0025171 -0.0037003 -4.2635
2.7656 0.17622 0.19239 0.18768 0.18531 0 0.18888 0.20901 0.2045 0.23408 0.20715 0.26242 -1.9447 -0.12804 -0.33456 -0.081782 -0.072093 -0.29483 -0.37527 -0.40001 -0.39897 -0.082991 -0.42839 -0.49959 -0.4158 0.0010931 -0.0055191 0.0027113 -0.0036866 -4.2901
2.7695 0.16517 0.18634 0.19363 0.19322 0 0.1994 0.21011 0.21174 0.22427 0.20765 0.23465 -1.3308 -0.14511 -0.29039 -0.1504 -0.10011 -0.28611 -0.36922 -0.38945 -0.36643 -0.077355 -0.34537 -0.50773 -0.37255 0.0010023 -0.0054491 0.0028295 -0.0037884 -4.2066
2.7734 0.15845 0.17496 0.20138 0.20084 0 0.19499 0.20225 0.21522 0.20289 0.2012 0.21157 -0.70054 -0.096016 -0.24223 -0.112 -0.14654 -0.27104 -0.28892 -0.31863 -0.35789 -0.16277 -0.31675 -0.50147 -0.36988 0.00044032 -0.0052923 0.0029342 -0.004142 -4.0127
2.7773 0.16021 0.16593 0.21162 0.20375 0 0.17167 0.19148 0.20981 0.17646 0.18627 0.20371 -0.035734 -0.093355 -0.20654 -0.089689 -0.16161 -0.25466 -0.20817 -0.31173 -0.36262 -0.24401 -0.31833 -0.47719 -0.36076 -0.0002726 -0.0050426 0.0031222 -0.0046146 -3.7774
2.7813 0.1697 0.16569 0.21942 0.20281 0 0.14571 0.18685 0.19654 0.15657 0.16905 0.20427 0.67556 -0.076467 -0.20878 -0.092905 -0.12322 -0.23994 -0.18924 -0.3229 -0.356 -0.27657 -0.35605 -0.44227 -0.36843 -0.00057418 -0.004928 0.0033365 -0.0048955 -3.6025
2.7852 0.18181 0.17479 0.21712 0.20264 0 0.14156 0.19202 0.18137 0.15182 0.16012 0.19623 1.4297 -0.045128 -0.24941 -0.12632 -0.047223 -0.22662 -0.24748 -0.32662 -0.33654 -0.2408 -0.40274 -0.40909 -0.38166 -0.00015333 -0.0052509 0.0033767 -0.0047587 -3.5514
2.7891 0.1904 0.18777 0.20208 0.20554 0 0.16918 0.20235 0.16974 0.16122 0.16592 0.17058 2.2114 -0.091991 -0.29245 -0.19163 -0.015951 -0.21348 -0.33869 -0.3131 -0.33713 -0.14014 -0.3639 -0.38528 -0.32931 0.00072732 -0.0060318 0.0031173 -0.0042798 -3.6053
2.793 0.19208 0.19726 0.18143 0.20801 0 0.21186 0.20987 0.16262 0.17501 0.18222 0.13782 3.0069 -0.11583 -0.29078 -0.18203 -0.069478 -0.20148 -0.3397 -0.33579 -0.32991 -0.055822 -0.2931 -0.36977 -0.29553 0.0014174 -0.0068334 0.0026907 -0.0037966 -3.684
2.7969 0.18768 0.19879 0.16763 0.20416 0 0.23771 0.21075 0.15809 0.18255 0.1963 0.12041 3.814 -0.13327 -0.28812 -0.1554 -0.10221 -0.19426 -0.31632 -0.27453 -0.31801 -0.047979 -0.25445 -0.35786 -0.29067 0.0014312 -0.0070207 0.0024094 -0.0036214 -3.713
2.8008 0.18103 0.19282 0.1675 0.19306 0 0.22596 0.20749 0.15603 0.18045 0.19673 0.13237 4.6419 -0.10148 -0.27741 -0.13659 -0.10202 -0.19535 -0.30218 -0.23584 -0.31137 -0.13231 -0.26621 -0.34896 -0.30401 0.00086198 -0.0062979 0.002476 -0.0037584 -3.6773
2.8047 0.17596 0.18322 0.17532 0.1817 0 0.18477 0.20424 0.15999 0.17413 0.18284 0.1654 5.5016 0.0031814 -0.25884 -0.14454 -0.073684 -0.20468 -0.32186 -0.32575 -0.32127 -0.29656 -0.33326 -0.34834 -0.32553 0.00027672 -0.0050437 0.002777 -0.0039064 -3.6198
2.8086 0.17406 0.17416 0.17736 0.17922 0 0.14433 0.20121 0.17328 0.17212 0.16551 0.19555 6.3974 -0.066711 -0.37707 -0.17625 -0.063404 -0.21818 -0.34066 -0.3242 -0.36536 -0.33682 -0.40337 -0.36117 -0.39609 0.00019498 -0.0040904 0.0029886 -0.0037703 -3.5943
2.8125 0.17418 0.16781 0.16478 0.18737 0 0.13133 0.19493 0.19321 0.1785 0.15826 0.20454 7.3256 -0.089295 -0.41473 -0.19122 -0.10196 -0.23084 -0.32505 -0.36089 -0.35313 -0.23246 -0.35633 -0.38551 -0.44276 0.00064105 -0.0040825 0.0029089 -0.0033961 -3.6195
2.8164 0.1739 0.16397 0.14262 0.19709 0 0.14782 0.18372 0.21032 0.19024 0.16632 0.19558 8.2809 -0.071634 -0.4006 -0.16266 -0.12548 -0.24046 -0.33472 -0.35625 -0.36788 -0.1203 -0.30822 -0.41235 -0.37877 0.0011693 -0.0049554 0.0026856 -0.0031847 -3.6718
2.8203 0.17133 0.16104 0.12563 0.19603 0 0.17255 0.17177 0.21477 0.20066 0.18276 0.18866 9.2613 -0.042577 -0.36269 -0.12844 -0.11837 -0.24819 -0.35465 -0.33159 -0.40128 -0.092464 -0.31089 -0.43278 -0.28209 0.0013064 -0.0059973 0.002694 -0.0035284 -3.7137
2.8242 0.16611 0.15743 0.12455 0.18038 0 0.18177 0.1661 0.20472 0.20507 0.19463 0.19992 10.268 -0.06392 -0.34273 -0.19969 -0.098116 -0.25567 -0.29952 -0.40373 -0.36381 -0.24866 -0.38767 -0.44486 -0.40846 0.0009771 -0.0064469 0.0031658 -0.0043886 -3.7218
2.8281 0.15917 0.15243 0.136 0.15946 0 0.16931 0.16897 0.1883 0.20315 0.19324 0.22528 11.304 -0.084979 -0.40634 -0.16672 -0.1032 -0.26166 -0.37397 -0.37811 -0.34522 -0.30022 -0.34818 -0.45258 -0.453 0.00052901 -0.0060988 0.0039265 -0.0052274 -3.6891
2.832 0.1517 0.14656 0.14613 0.1476 0 0.14812 0.17408 0.1766 0.19695 0.17984 0.24356 12.368 -0.13147 -0.40884 -0.127 -0.12822 -0.26188 -0.39711 -0.34949 -0.34173 -0.26315 -0.3335 -0.45799 -0.44398 0.00037439 -0.0053905 0.0045028 -0.0054043 -3.6087
2.8359 0.14439 0.14108 0.14458 0.15062 0 0.13478 0.17157 0.17375 0.18762 0.16262 0.23551 13.457 -0.11021 -0.35982 -0.13573 -0.12293 -0.25237 -0.38556 -0.32156 -0.34168 -0.15888 -0.32198 -0.45535 -0.3931 0.00061218 -0.0049235 0.0045133 -0.0047162 -3.4651
2.8398 0.13729 0.13685 0.13468 0.16001 0 0.13365 0.15732 0.17346 0.17466 0.149 0.20042 14.568 0.014968 -0.29515 -0.21327 -0.064884 -0.23302 -0.35179 -0.30238 -0.32815 -0.040793 -0.29176 -0.43452 -0.31689 0.00097507 -0.0048825 0.0039854 -0.0036014 -3.246
2.8438 0.13016 0.13338 0.12913 0.16079 0 0.13562 0.13705 0.16532 0.15794 0.14027 0.15522 15.7 -0.029475 -0.34814 -0.22833 -0.076888 -0.20791 -0.21763 -0.35726 -0.25004 -0.14159 -0.26078 -0.39116 -0.25821 0.0011119 -0.0048879 0.0033179 -0.0028128 -2.9619
2.8477 0.12285 0.12876 0.1354 0.1456 0 0.13017 0.12046 0.14488 0.13952 0.13265 0.11891 16.849 -0.072314 -0.35739 -0.20103 -0.069812 -0.18226 -0.27674 -0.29111 -0.20852 -0.19277 -0.221 -0.33355 -0.33075 0.00091199 -0.0043933 0.0029416 -0.002835 -2.6485
2.8516 0.11522 0.12104 0.14588 0.12124 0 0.11654 0.1113 0.11782 0.1227 0.12234 0.098014 18.01 -0.035754 -0.29603 -0.16123 -0.026895 -0.15901 -0.36258 -0.19267 -0.20366 -0.12824 -0.19284 -0.27839 -0.3599 0.00057836 -0.0032343 0.0029931 -0.0035434 -2.3452
2.8555 0.10704 0.10999 0.14381 0.10161 0 0.10276 0.10381 0.094421 0.10904 0.10906 0.085824 19.178 0.040893 -0.20794 -0.1337 0.0096406 -0.1381 -0.36589 -0.13537 -0.18916 -0.016117 -0.16395 -0.23844 -0.29301 0.00041777 -0.0018111 0.0032753 -0.0043707 -2.0704
2.8594 0.097891 0.097571 0.12022 0.09427 0 0.095239 0.089736 0.080263 0.096724 0.095293 0.072987 20.35 0.051502 -0.18358 -0.14775 -0.04143 -0.11861 -0.17445 -0.20584 -0.084393 -0.0082615 -0.10356 -0.21349 -0.12152 0.00056952 -0.00074825 0.0034879 -0.004793 -1.8155
2.8633 0.087248 0.086173 0.084975 0.094153 0 0.091449 0.068498 0.072247 0.082405 0.082967 0.056901 21.533 -0.013123 -0.28833 -0.15333 0.015141 -0.1007 -0.15112 -0.18957 -0.09318 -0.053767 -0.065153 -0.19291 -0.14819 0.00091071 -0.0003564 0.0034833 -0.0046947 -1.5631
2.8672 0.074316 0.075747 0.059651 0.09001 0 0.083421 0.049412 0.063388 0.065045 0.07153 0.041188 22.738 0.035322 -0.20683 -0.16601 0.055939 -0.085432 -0.20816 -0.09088 -0.086309 -0.031671 -0.038851 -0.16714 -0.22433 0.0011867 -0.00038969 0.0033248 -0.0043295 -1.3066
2.8711 0.057495 0.062285 0.057095 0.075905 0 0.066969 0.04246 0.050637 0.047748 0.058954 0.029062 23.967 0.066166 -0.15849 -0.16285 0.023256 -0.073078 -0.24367 -0.040283 -0.070022 0.015826 -0.02375 -0.1367 -0.25309 0.001223 -0.00029955 0.003148 -0.0039955 -1.0488
2.875 0.034139 0.039512 0.066571 0.055029 0 0.045045 0.046384 0.037087 0.035407 0.043707 0.02059 25.214 0.022733 -0.24965 -0.13333 -0.057841 -0.062281 -0.1904 -0.084182 -0.044557 0.048936 -0.011353 -0.11018 -0.19442 0.0010417 0.00026735 0.0030064 -0.0037706 -0.78125
2.8789 0.0015524 0.0031563 0.059574 0.031935 0 0.020955 0.046417 0.026153 0.0299 0.025007 0.017241 26.464 0.039356 -0.30775 -0.09551 0.086998 -0.051217 -0.036828 -0.052463 0.0136 0.01851 0.033412 -0.093651 -0.14154 0.00082106 0.0011862 0.002859 -0.0035313 -0.46635
2.8828 -0.040614 -0.045101 0.013172 0.0025654 0 -0.010063 0.025016 0.014219 0.026981 0.0012721 0.025916 27.707 0.084689 -0.19827 -0.033183 0.0803 -0.038781 -0.087146 0.001315 0.0099971 -0.0066949 0.01045 -0.081844 -0.074958 0.00076187 0.0020339 0.0026849 -0.0031507 -0.046037
2.8867 -0.088047 -0.097052 -0.068649 -0.044997 0 -0.058886 -0.023744 -0.0094986 0.017604 -0.030524 0.052927 28.937 0.11436 -0.13998 -0.071938 0.069723 -0.023311 -0.20808 0.01186 0.0675 0.030644 0.0364 -0.059251 -0.11949 0.00096299 0.0025623 0.0025808 -0.002605 0.52723
2.8906 -0.13198 -0.14163 -0.15436 -0.11693 0 -0.12895 -0.089084 -0.054098 -0.0072905 -0.072516 0.089753 30.157 0.13735 -0.13612 -0.12105 0.11456 0.00053948 -0.20738 0.036562 0.16765 0.10103 0.10937 -0.0093322 -0.12678 0.0013707 0.0030412 0.0027308 -0.001864 1.2605
2.8945 -0.16322 -0.17076 -0.20646 -0.19982 0 -0.20414 -0.15175 -0.11684 -0.051991 -0.12212 0.1052 31.37 0.17605 -0.1318 -0.029837 0.2484 0.042665 0.1179 0.16299 0.25345 0.14847 0.19306 0.076701 0.12 0.0018137 0.0041595 0.0032729 -0.0007272 2.1139
2.8984 -0.17815 -0.18396 -0.20848 -0.26232 0 -0.25328 -0.19731 -0.18171 -0.11396 -0.17094 0.057754 32.564 0.20205 -0.012267 0.092085 0.20557 0.11248 0.15228 0.22354 0.32862 0.16841 0.19354 0.1977 0.22006 0.0021025 0.0065336 0.0041789 0.0011366 3.0199
2.9023 -0.18249 -0.18881 -0.17663 -0.27546 0 -0.25232 -0.22315 -0.22947 -0.1848 -0.2091 -0.074806 33.725 0.22088 0.037593 0.064819 0.26454 0.20981 0.10296 0.25311 0.50466 0.31455 0.33599 0.34533 0.26699 0.0021459 0.010185 0.0052454 0.0038956 3.9092
2.9063 -0.18911 -0.19696 -0.14829 -0.23695 0 -0.20728 -0.23547 -0.25156 -0.2531 -0.23278 -0.26985 34.84 0.24759 0.059808 0.041759 0.34799 0.31924 0.080797 0.33122 0.64569 0.43313 0.45697 0.50624 0.32007 0.0020151 0.014381 0.0061987 0.0072631 4.7298
2.9102 -0.21016 -0.21771 -0.15699 -0.17876 0 -0.15719 -0.24291 -0.25666 -0.30818 -0.24879 -0.46157 35.909 0.28326 0.082339 0.074373 0.3979 0.41488 0.14799 0.4688 0.6976 0.46968 0.5028 0.66179 0.41316 0.0019005 0.017972 0.0068465 0.010528 5.456
2.9141 -0.24852 -0.25267 -0.21186 -0.14965 0 -0.15097 -0.25395 -0.26456 -0.34434 -0.2713 -0.57466 36.945 0.30766 0.12731 0.083444 0.3503 0.47504 0.33091 0.57589 0.70066 0.4928 0.56067 0.79003 0.5618 0.0019766 0.020036 0.0071889 0.012966 6.0926
2.918 -0.29502 -0.29447 -0.2938 -0.18357 0 -0.2137 -0.27788 -0.29221 -0.36432 -0.3117 -0.56996 37.959 0.31189 0.19499 0.15522 0.4149 0.49701 0.32786 0.54433 0.84451 0.50499 0.61427 0.8739 0.58225 0.0022749 0.020411 0.0074267 0.014314 6.6724
2.9219 -0.33379 -0.33062 -0.36823 -0.2768 0 -0.32725 -0.32262 -0.34218 -0.37898 -0.36834 -0.47133 38.949 0.35829 0.24074 0.18548 0.47398 0.49987 0.26301 0.57666 0.94869 0.60895 0.67239 0.9125 0.61297 0.0026721 0.019783 0.0078433 0.014913 7.2358
2.9258 -0.35254 -0.35055 -0.40492 -0.38947 0 -0.43955 -0.38637 -0.40098 -0.40115 -0.42432 -0.35434 39.897 0.41032 0.25767 0.1984 0.49913 0.51153 0.235 0.643 0.98086 0.73531 0.71549 0.92486 0.67203 0.0030061 0.019256 0.0086006 0.015389 7.7915
2.9297 -0.3503 -0.35161 -0.39379 -0.46987 0 -0.49619 -0.45029 -0.44703 -0.43548 -0.45596 -0.30257 40.783 0.42203 0.24996 0.22714 0.48165 0.54802 0.32026 0.68944 0.93665 0.79023 0.72423 0.93907 0.75228 0.0032119 0.019658 0.0095729 0.016144 8.2797
2.9336 -0.33722 -0.34033 -0.3494 -0.48467 0 -0.47271 -0.48355 -0.46241 -0.47165 -0.44747 -0.35771 41.598 0.4046 0.27635 0.19596 0.49486 0.60046 0.36456 0.76639 0.8768 0.69539 0.72129 0.97195 0.74736 0.0033491 0.021042 0.010364 0.017096 8.5766
2.9375 -0.32717 -0.32805 -0.30269 -0.43641 0 -0.3878 -0.46303 -0.44203 -0.4878 -0.40243 -0.49298 42.352 0.37683 0.34261 0.22584 0.52835 0.63991 0.43706 0.72354 0.95663 0.62256 0.7219 1.0148 0.70949 0.0035021 0.022683 0.010553 0.017864 8.5556
2.9414 -0.32877 -0.32406 -0.28396 -0.35924 0 -0.29117 -0.3943 -0.39629 -0.46508 -0.34428 -0.62571 43.065 0.37576 0.36353 0.23876 0.53961 0.63735 0.43693 0.64224 1.0146 0.59839 0.73357 1.0381 0.66993 0.0036685 0.023593 0.010035 0.018188 8.1807
2.9453 -0.34145 -0.33099 -0.30557 -0.29767 0 -0.23526 -0.31465 -0.34658 -0.40388 -0.30417 -0.66329 43.752 0.39205 0.3077 0.22316 0.51252 0.58469 0.34308 0.57303 1.0001 0.59811 0.73006 1.013 0.63521 0.0037598 0.023186 0.0091669 0.01817 7.5631
2.9492 -0.35822 -0.34529 -0.35463 -0.28145 0 -0.24733 -0.27122 -0.31519 -0.32869 -0.30285 -0.55812 44.407 0.37077 0.17557 0.21992 0.44617 0.5018 0.19448 0.56534 0.93453 0.53892 0.64221 0.93311 0.59348 0.0037138 0.021652 0.0085706 0.018144 6.9313
2.9531 -0.372 -0.36146 -0.40142 -0.31097 0 -0.31649 -0.28839 -0.31362 -0.27504 -0.33755 -0.34067 45.01 0.32641 0.13873 0.12922 0.3855 0.42457 0.097784 0.51963 0.81643 0.52072 0.53226 0.82049 0.50148 0.0035828 0.019793 0.0086928 0.018303 6.5157
2.957 -0.37996 -0.37584 -0.41928 -0.36088 0 -0.40196 -0.34977 -0.33578 -0.26581 -0.38262 -0.10896 45.543 0.33038 0.10154 0.13413 0.35313 0.38265 0.069005 0.52235 0.71389 0.52166 0.48159 0.71219 0.47376 0.0034826 0.018477 0.0094673 0.018494 6.4224
2.9609 -0.38334 -0.38704 -0.40258 -0.39907 0 -0.45779 -0.40988 -0.36133 -0.29446 -0.405 0.023751 45.999 0.33168 0.063954 0.14975 0.35263 0.38232 0.1066 0.55568 0.63377 0.5379 0.47707 0.63984 0.47521 0.0034464 0.018113 0.010373 0.018369 6.5802
2.9648 -0.38428 -0.3938 -0.36958 -0.40867 0 -0.45994 -0.42675 -0.36895 -0.32945 -0.38583 -0.005145 46.392 0.29888 0.042647 0.11403 0.37862 0.40595 0.18911 0.59812 0.58627 0.56064 0.49687 0.61698 0.47606 0.0033566 0.018511 0.010847 0.017762 6.803
2.9688 -0.38314 -0.39354 -0.34745 -0.39742 0 -0.41897 -0.39057 -0.35145 -0.33838 -0.33411 -0.16926 46.736 0.3398 0.12507 0.16382 0.38939 0.42753 0.19905 0.64359 0.63533 0.54735 0.50759 0.63969 0.52572 0.0030651 0.019155 0.010705 0.016925 6.9228
2.9727 -0.37854 -0.384 -0.35123 -0.38716 0 -0.36927 -0.32777 -0.32155 -0.31406 -0.28253 -0.3695 47.042 0.3175 0.13483 0.14034 0.44015 0.43275 0.15905 0.64717 0.70147 0.507 0.56174 0.69441 0.58952 0.0026029 0.019618 0.010218 0.016379 6.9008
2.9766 -0.36925 -0.36645 -0.37312 -0.39153 0 -0.34193 -0.28008 -0.30292 -0.28167 -0.26665 -0.49712 47.302 0.32407 0.1641 0.13054 0.47396 0.42893 0.17704 0.63661 0.7657 0.50442 0.61318 0.76441 0.6332 0.002246 0.019797 0.009797 0.016489 6.8373
2.9805 -0.3557 -0.34649 -0.39033 -0.40096 0 -0.34169 -0.27628 -0.31247 -0.27976 -0.30073 -0.50188 47.502 0.35376 0.20448 0.14542 0.48459 0.43782 0.27076 0.62901 0.82598 0.53263 0.64706 0.83281 0.65708 0.002316 0.019857 0.0096289 0.017156 6.879
2.9844 -0.33957 -0.33064 -0.38404 -0.38976 0 -0.34651 -0.31614 -0.34726 -0.32889 -0.36695 -0.41875 47.636 0.35182 0.19702 0.1625 0.48883 0.47661 0.41722 0.64184 0.88777 0.54709 0.65942 0.8859 0.67886 0.0028652 0.020011 0.0095815 0.017884 7.0941
2.9883 -0.32223 -0.32111 -0.3537 -0.34159 0 -0.33067 -0.37389 -0.3865 -0.41219 -0.42628 -0.33551 47.711 0.36077 0.23177 0.16081 0.51594 0.54121 0.43798 0.65705 0.97574 0.59476 0.67839 0.91854 0.72137 0.0035582 0.020362 0.0094396 0.018201 7.4066
2.9922 -0.30367 -0.31357 -0.31537 -0.27099 0 -0.29125 -0.41471 -0.40661 -0.4839 -0.44361 -0.3271 47.75 0.39347 0.26466 0.16882 0.50171 0.60502 0.44181 0.65972 1.0194 0.57756 0.68626 0.9369 0.74758 0.0039108 0.02089 0.0091854 0.018048 7.6376
2.9961 -0.28296 -0.30062 -0.28742 -0.21896 0 -0.25342 -0.41281 -0.39716 -0.50043 -0.40968 -0.40533 47.772 0.39032 0.26463 0.15559 0.47949 0.63487 0.42488 0.64636 1.0132 0.5757 0.68551 0.95216 0.75447 0.003707 0.021515 0.0090208 0.017808 7.6172
3 -0.25965 -0.27829 -0.2764 -0.2216 0 -0.24754 -0.36333 -0.36537 -0.45061 -0.34427 -0.5176 47.781 0.33652 0.22147 0.11168 0.46424 0.61304 0.38139 0.62316 0.96251 0.60972 0.67674 0.96667 0.73572 0.0032098 0.022096 0.0091212 0.017935 7.2852
3.0039 -0.23499 -0.24987 -0.27427 -0.27625 0 -0.27753 -0.28483 -0.32704 -0.36251 -0.27974 -0.589 47.766 0.34352 0.17626 0.086852 0.41778 0.54874 0.29607 0.62686 0.89777 0.52278 0.65249 0.96437 0.66525 0.0029402 0.022382 0.009407 0.018502 6.7093
3.0078 -0.21216 -0.2237 -0.26748 -0.33613 0 -0.31031 -0.21137 -0.29318 -0.28199 -0.23837 -0.57127 47.703 0.30474 0.14077 0.070653 0.39519 0.46998 0.23027 0.58944 0.76327 0.48401 0.57616 0.91674 0.61457 0.0032005 0.02199 0.0095945 0.019041 6.0171
3.0117 -0.19546 -0.20711 -0.24885 -0.34251 0 -0.29987 -0.17532 -0.26362 -0.23999 -0.22043 -0.46356 47.577 0.28154 0.07951 0.057708 0.34162 0.40193 0.14132 0.5349 0.58124 0.43433 0.47593 0.80325 0.50844 0.0037743 0.020531 0.0094771 0.018825 5.3021
3.0156 -0.18874 -0.20191 -0.22267 -0.27152 0 -0.22812 -0.1878 -0.23134 -0.2328 -0.21044 -0.2989 47.39 0.25462 0.01157 0.061837 0.26489 0.34875 0.040747 0.46443 0.40039 0.36072 0.36434 0.63051 0.37479 0.0040941 0.01783 0.0091272 0.017364 4.5804
3.0195 -0.19342 -0.20489 -0.20063 -0.15713 0 -0.12754 -0.22896 -0.19164 -0.22877 -0.19363 -0.11736 47.162 0.18509 -0.029785 0.098552 0.19118 0.29365 -0.043956 0.37488 0.28059 0.26368 0.25141 0.43322 0.2714 0.0037386 0.014101 0.0087868 0.014743 3.8255
3.0234 -0.20696 -0.21174 -0.19311 -0.069822 0 -0.062912 -0.25804 -0.14746 -0.1946 -0.16801 0.049237 46.912 0.17696 -0.13153 0.029631 0.12744 0.21726 -0.10831 0.27434 0.15499 0.22299 0.10088 0.25502 0.14969 0.0028123 0.0099503 0.0085596 0.011573 3.0465
3.0273 -0.22277 -0.21966 -0.20222 -0.065786 0 -0.083463 -0.24042 -0.10747 -0.12091 -0.1427 0.17563 46.649 0.15601 -0.1883 -0.028013 0.059518 0.11929 -0.12915 0.13804 0.085562 0.15256 0.031045 0.12509 0.0053053 0.0018643 0.0062086 0.0082539 0.0086345 2.3348
3.0313 -0.23272 -0.22651 -0.22029 -0.14614 0 -0.1828 -0.17342 -0.08041 -0.029717 -0.12659 0.23821 46.368 0.15392 -0.2326 -0.041178 0.010843 0.025424 -0.17033 0.050955 0.078623 0.080936 0.0048168 0.049706 -0.069716 0.0014284 0.0036821 0.0075836 0.0064955 1.8362
3.0352 -0.2315 -0.22858 -0.23364 -0.25704 0 -0.29921 -0.090863 -0.071463 0.039205 -0.11938 0.22099 46.052 0.17716 -0.257 -0.021775 0.0015721 -0.027074 -0.22279 0.040155 0.12778 0.037496 0.0038132 0.023072 -0.048341 0.0016047 0.0029283 0.0065429 0.0053512 1.6704
3.0391 -0.22016 -0.22157 -0.23005 -0.32878 0 -0.35741 -0.040771 -0.082111 0.051822 -0.11375 0.12989 45.692 0.19512 -0.18057 -0.063077 0.061124 -0.013998 -0.14939 0.056217 0.20501 0.072624 0.031873 0.043205 0.0091967 0.002045 0.0040882 0.0055487 0.0050908 1.8605
3.043 -0.20606 -0.20504 -0.2067 -0.32249 0 -0.32068 -0.052321 -0.11106 -0.0018568 -0.10616 -0.0010971 45.292 0.18274 -0.12182 0.014222 0.12583 0.059639 0.019324 0.11267 0.29803 0.097294 0.1211 0.11485 -0.0034889 0.0023123 0.0067893 0.0051488 0.0054499 2.3295
3.0469 -0.19823 -0.18621 -0.17441 -0.25071 0 -0.21502 -0.11726 -0.15366 -0.10378 -0.10488 -0.12403 44.861 0.22548 -0.042203 0.098789 0.19955 0.16377 0.10287 0.1901 0.38628 0.14558 0.22384 0.23664 0.069967 0.0022534 0.01018 0.0055358 0.0061156 2.9584
3.0508 -0.20122 -0.17743 -0.15359 -0.16181 0 -0.10972 -0.19912 -0.20096 -0.21772 -0.12623 -0.20463 44.409 0.27693 0.068337 0.14343 0.26573 0.26331 0.14607 0.26712 0.4833 0.21524 0.31961 0.38798 0.17573 0.0020495 0.01319 0.006342 0.0067901 3.6539
3.0547 -0.21163 -0.18741 -0.16192 -0.10523 0 -0.070393 -0.26085 -0.24175 -0.30659 -0.18067 -0.24247 43.935 0.27811 0.2001 0.11782 0.30762 0.33827 0.21949 0.32969 0.59712 0.29525 0.39108 0.53333 0.24306 0.0019486 0.014994 0.0069436 0.007293 4.3696
3.0586 -0.22046 -0.21272 -0.2005 -0.10394 0 -0.11808 -0.28764 -0.268 -0.34916 -0.26 -0.2673 43.428 0.26491 0.16776 0.0859 0.34207 0.38992 0.28335 0.46653 0.61206 0.34451 0.42055 0.6442 0.39312 0.0019876 0.015483 0.0070092 0.0076991 5.0765
3.0625 -0.21954 -0.23775 -0.2493 -0.14853 0 -0.21981 -0.28873 -0.27973 -0.34906 -0.33726 -0.31445 42.878 0.25371 0.14589 0.031055 0.29816 0.4315 0.31829 0.53677 0.67229 0.43702 0.46535 0.71919 0.45528 0.0019838 0.015382 0.0067767 0.0083769 5.7195
3.0664 -0.20742 -0.24486 -0.27796 -0.20942 0 -0.31281 -0.28147 -0.28409 -0.33124 -0.38097 -0.39805 42.288 0.2822 0.10544 0.037961 0.28482 0.47332 0.31582 0.57369 0.72166 0.52931 0.54282 0.78106 0.53424 0.0017792 0.015834 0.006794 0.0097848 6.2081
3.0703 -0.19028 -0.22716 -0.26626 -0.25439 0 -0.34387 -0.27479 -0.28832 -0.32571 -0.37393 -0.50037 41.669 0.33488 0.070451 0.10213 0.32697 0.51373 0.26658 0.59014 0.75634 0.59931 0.63227 0.85008 0.63394 0.0014564 0.017595 0.0073771 0.012078 6.4477
3.0742 -0.17734 -0.19392 -0.21941 -0.26247 0 -0.29942 -0.26584 -0.29243 -0.34641 -0.32335 -0.58129 41.034 0.33933 0.12599 0.1348 0.38546 0.54057 0.15584 0.58722 0.81835 0.63308 0.66734 0.91673 0.66819 0.0012882 0.020376 0.0083041 0.014803 6.3801
3.0781 -0.17452 -0.16373 -0.16561 -0.23135 0 -0.21033 -0.24859 -0.28844 -0.37865 -0.25562 -0.59851 40.383 0.29691 0.10221 0.090545 0.36827 0.53899 0.10834 0.47923 0.80066 0.50691 0.59799 0.94005 0.51669 0.0014657 0.022827 0.0090187 0.016983 5.9987
3.082 -0.18097 -0.15115 -0.13671 -0.17769 0 -0.13062 -0.22263 -0.26735 -0.38626 -0.19991 -0.52645 39.705 0.25893 0.15652 0.11812 0.33871 0.49921 0.13064 0.39346 0.73622 0.36527 0.52299 0.87665 0.40748 0.0018849 0.023275 0.0091203 0.017631 5.3365
3.0859 -0.19054 -0.15751 -0.14638 -0.12897 0 -0.10359 -0.19322 -0.22773 -0.33679 -0.17205 -0.36776 38.985 0.21867 0.17176 0.12503 0.26963 0.42077 0.16132 0.34866 0.60033 0.28053 0.41667 0.71749 0.32784 0.0022142 0.020786 0.008658 0.016367 4.4547
3.0898 -0.19659 -0.17254 -0.1823 -0.10799 0 -0.13539 -0.16502 -0.17796 -0.22793 -0.16838 -0.15621 38.221 0.17486 0.059286 0.040499 0.15787 0.31366 0.15022 0.33704 0.39582 0.28184 0.27053 0.50124 0.24533 0.0021891 0.015832 0.0079796 0.013685 3.4512
3.0938 -0.19616 -0.18414 -0.21737 -0.11832 0 -0.19293 -0.13826 -0.1304 -0.094706 -0.1716 0.050782 37.427 0.18035 -0.045717 -0.021485 0.16445 0.19693 0.12113 0.2445 0.28925 0.20062 0.21275 0.2923 0.098736 0.001853 0.010073 0.0073462 0.010656 2.4731
3.0977 -0.19103 -0.18738 -0.22984 -0.14254 0 -0.2284 -0.11188 -0.09317 0.010759 -0.16342 0.19184 36.62 0.16166 -0.1127 -0.058397 0.14643 0.094044 -0.068891 0.1334 0.1903 0.20492 0.12157 0.14136 0.065893 0.0015188 0.0054114 0.0067344 0.0082786 1.6972
3.1016 -0.18534 -0.18578 -0.21663 -0.15719 0 -0.21448 -0.089024 -0.067247 0.053287 -0.13578 0.22941 35.811 0.13917 -0.13428 -0.072021 0.11577 0.024827 -0.20749 0.0455 0.14683 0.16715 0.074845 0.059765 0.017234 0.0014888 0.0029405 0.0060081 0.0069489 1.2662
3.1055 -0.18221 -0.18538 -0.19144 -0.15396 0 -0.16491 -0.077385 -0.050845 0.036681 -0.094965 0.171 34.988 0.11473 -0.11924 -0.049714 0.083918 -0.0028693 -0.21404 0.013448 0.14157 0.078743 0.063017 0.025992 -0.03449 0.0017973 0.0025185 0.0052255 0.0064039 1.2172
3.1094 -0.18168 -0.18826 -0.17205 -0.14779 0 -0.1234 -0.083122 -0.045576 -0.0037456 -0.057576 0.066791 34.133 0.081799 -0.089072 0.03065 0.065967 0.0041395 -0.052273 0.073495 0.11755 -0.01074 0.028622 0.014295 -0.0022465 0.0022046 0.0031732 0.0047011 0.0060929 1.4634
3.1133 -0.18121 -0.1913 -0.16802 -0.16222 0 -0.12763 -0.1049 -0.057151 -0.031919 -0.04129 -0.020359 33.232 0.12318 -0.077556 0.055395 0.11831 0.030675 0.061826 0.14077 0.17995 0.052476 0.12672 0.019046 0.043714 0.0024269 0.0039637 0.004722 0.0056337 1.854
3.1172 -0.17804 -0.1903 -0.17706 -0.20301 0 -0.17651 -0.13472 -0.089139 -0.039584 -0.05548 -0.055311 32.287 0.14426 -0.088734 0.024649 0.1905 0.064914 0.045403 0.15511 0.27078 0.13856 0.19217 0.055427 0.051443 0.0023778 0.0046171 0.0052128 0.0050197 2.2716
3.1211 -0.17175 -0.18454 -0.18944 -0.24505 0 -0.22855 -0.1645 -0.13588 -0.04929 -0.096448 -0.05246 31.313 0.17459 -0.077526 0.02181 0.21611 0.10648 -0.023428 0.17666 0.34778 0.22739 0.2516 0.13986 0.070952 0.0022025 0.0055141 0.0057269 0.004515 2.6909
3.125 -0.16506 -0.17754 -0.19511 -0.24852 0 -0.23537 -0.19106 -0.18232 -0.090411 -0.14978 -0.061391 30.323 0.23161 -0.015743 0.07823 0.18141 0.16394 -0.061898 0.24292 0.40383 0.29962 0.32498 0.27026 0.13818 0.0020976 0.007149 0.0058214 0.0044267 3.154
3.1289 -0.16228 -0.17364 -0.1888 -0.19426 0 -0.18416 -0.21391 -0.21252 -0.16984 -0.19846 -0.1263 29.317 0.30015 0.090523 0.077884 0.22654 0.24331 0.063535 0.33773 0.53792 0.32042 0.41278 0.4233 0.26414 0.002108 0.0095946 0.0054664 0.0049585 3.6919
3.1328 -0.16605 -0.1743 -0.17206 -0.10788 0 -0.11311 -0.22974 -0.22064 -0.26292 -0.23191 -0.25034 28.287 0.26436 0.1252 0.10817 0.34977 0.33753 0.20879 0.4711 0.63703 0.40926 0.49901 0.5689 0.457 0.002099 0.012426 0.0050883 0.0061831 4.268
3.1367 -0.17492 -0.17743 -0.1527 -0.048034 0 -0.084019 -0.23168 -0.21513 -0.3319 -0.24998 -0.39231 27.225 0.25534 0.13365 0.14125 0.39926 0.42633 0.29788 0.4665 0.71742 0.46509 0.57728 0.68718 0.57928 0.0019249 0.015103 0.005194 0.0080409 4.7926
3.1406 -0.18359 -0.17985 -0.14124 -0.063851 0 -0.13239 -0.21663 -0.21263 -0.35524 -0.25952 -0.49672 26.134 0.286 0.14866 0.14857 0.38231 0.48745 0.29172 0.40782 0.78256 0.5197 0.64042 0.77386 0.60385 0.001624 0.017391 0.0059301 0.010306 5.1892
3.1445 -0.18643 -0.18015 -0.14463 -0.15445 0 -0.23506 -0.19341 -0.22576 -0.34233 -0.26643 -0.5318 25.026 0.33541 0.20077 0.10204 0.35644 0.51033 0.16735 0.46052 0.83248 0.63851 0.68037 0.83211 0.53761 0.0014424 0.019396 0.0069805 0.012583 5.4405
3.1484 -0.18167 -0.1794 -0.1605 -0.26482 0 -0.32341 -0.18093 -0.25398 -0.32188 -0.26993 -0.50528 23.905 0.31116 0.1582 0.13056 0.45532 0.50108 0.1739 0.54044 0.8079 0.58799 0.67485 0.86125 0.50029 0.001643 0.021191 0.0078668 0.014425 5.5686
3.1523 -0.17308 -0.17953 -0.17709 -0.32389 0 -0.33336 -0.1942 -0.28364 -0.31537 -0.26383 -0.44864 22.763 0.26215 0.14005 0.097311 0.45936 0.47505 0.24591 0.47609 0.77916 0.51628 0.65073 0.85328 0.53937 0.002252 0.022433 0.0083358 0.015535 5.5719
3.1563 -0.16738 -0.18139 -0.18134 -0.29597 0 -0.2538 -0.22919 -0.29646 -0.31875 -0.24356 -0.3871 21.586 0.2586 0.15935 0.10941 0.4185 0.44355 0.28915 0.38032 0.74519 0.49925 0.60236 0.79958 0.56136 0.0029647 0.022426 0.0084763 0.015879 5.3901
3.1602 -0.16919 -0.18418 -0.16995 -0.20552 0 -0.13574 -0.26157 -0.28028 -0.30747 -0.21247 -0.32223 20.363 0.28983 0.18526 0.16216 0.36352 0.40596 0.23583 0.31551 0.68377 0.51698 0.5174 0.70065 0.48683 0.0033159 0.02064 0.0085112 0.015595 4.9454
3.1641 -0.17758 -0.18637 -0.15364 -0.11652 0 -0.055623 -0.26311 -0.2356 -0.25916 -0.18113 -0.24042 19.098 0.1983 0.091394 0.053471 0.30865 0.35313 0.01696 0.29464 0.51989 0.3707 0.36147 0.57013 0.20622 0.0030064 0.017279 0.0085345 0.014781 4.2304
3.168 -0.18709 -0.18691 -0.14913 -0.084206 0 -0.061219 -0.22381 -0.17496 -0.17462 -0.15955 -0.13595 17.805 0.13187 -0.0052162 0.00020693 0.2368 0.27896 0.090489 0.19193 0.42912 0.22851 0.32294 0.43007 0.2131 0.0021484 0.013332 0.0084693 0.0134 3.3659
3.1719 -0.19214 -0.18583 -0.16422 -0.11729 0 -0.14038 -0.16092 -0.11667 -0.080341 -0.14919 -0.025799 16.497 0.13794 -0.026439 -0.0073318 0.19055 0.19007 0.088945 0.10012 0.32917 0.22229 0.22868 0.30192 0.2029 0.0012311 0.010004 0.0082461 0.011441 2.5655
3.1758 -0.19107 -0.18381 -0.18903 -0.17829 0 -0.23369 -0.10703 -0.076754 -0.011663 -0.14206 0.058025 15.174 0.15539 -0.041917 0.0027881 0.1685 0.1059 0.0034179 0.053059 0.21971 0.25896 0.12929 0.19976 0.13964 0.00081528 0.0079656 0.0079559 0.0091838 2.0254
3.1797 -0.18606 -0.18149 -0.2027 -0.21778 0 -0.27862 -0.086773 -0.062909 0.0096453 -0.12848 0.091613 13.825 0.118 -0.13141 -0.0001984 0.16246 0.048824 -0.10974 0.063112 0.12157 0.21299 0.099549 0.12938 0.035657 0.0011648 0.0070357 0.0077852 0.0072666 1.8199
3.1836 -0.17974 -0.1789 -0.19102 -0.21266 0 -0.25129 -0.10116 -0.072973 -0.012577 -0.10676 0.077212 12.443 0.13981 -0.18563 -0.016517 0.17709 0.031597 -0.071065 -0.012174 0.17063 0.046884 0.078821 0.091552 0.01503 0.0020771 0.0065491 0.0078112 0.0063649 1.8781
3.1875 -0.17199 -0.17528 -0.15979 -0.17873 0 -0.17734 -0.13071 -0.097758 -0.054141 -0.086196 0.040366 11.028 0.16894 -0.094997 -0.040924 0.17949 0.050755 0.013641 0.00062275 0.19927 0.13129 0.094779 0.085771 0.04878 0.0030338 0.0060545 0.0079082 0.0067104 2.0532
3.1914 -0.1606 -0.16948 -0.13147 -0.15102 0 -0.10793 -0.15263 -0.12627 -0.087714 -0.080183 0.0084812 9.5907 0.16123 -0.052529 -0.038336 0.16703 0.090296 0.053626 0.04046 0.24383 0.26232 0.15044 0.11133 0.05968 0.0035561 0.0057047 0.0078943 0.0078684 2.2261
3.1953 -0.14505 -0.16093 -0.12682 -0.15155 0 -0.081872 -0.1568 -0.15021 -0.10006 -0.095337 -0.011297 8.1378 0.13349 -0.067411 -0.012477 0.16341 0.13275 0.061315 0.08408 0.29636 0.30632 0.20145 0.16597 0.072031 0.0035016 0.0060166 0.0077639 0.0090249 2.3697
3.1992 -0.12933 -0.15062 -0.14718 -0.17172 0 -0.10169 -0.14912 -0.16574 -0.098976 -0.12605 -0.03671 6.6653 0.1698 0.021738 -0.0061715 0.23023 0.16991 0.1543 0.13175 0.3024 0.1253 0.13452 0.24416 0.21995 0.0030968 0.0072803 0.007733 0.0095809 2.5404
3.2031 -0.12015 -0.14101 -0.17292 -0.18245 0 -0.13855 -0.14277 -0.17266 -0.1064 -0.15914 -0.093726 5.1617 0.10761 0.027469 0.040239 0.20594 0.20596 0.081532 0.24428 0.37298 0.37145 0.30625 0.33703 0.2877 0.0027112 0.0092134 0.0080109 0.0095563 2.8159
3.207 -0.12133 -0.13451 -0.17951 -0.16147 0 -0.15867 -0.14709 -0.17299 -0.14209 -0.18415 -0.19179 3.6192 0.13104 0.0299 0.035241 0.25918 0.25082 0.049461 0.2545 0.43348 0.47329 0.35476 0.43418 0.38637 0.0025756 0.011193 0.0085222 0.0094639 3.2277
3.2109 -0.12931 -0.13123 -0.15741 -0.11443 0 -0.14965 -0.16232 -0.17046 -0.20772 -0.19972 -0.31047 2.0425 0.15795 0.068617 0.033123 0.28036 0.30848 0.12502 0.24751 0.488 0.44012 0.35483 0.52573 0.45533 0.0026629 0.012811 0.0088853 0.0097948 3.7244
3.2148 -0.13431 -0.12796 -0.11886 -0.072233 0 -0.12674 -0.18133 -0.17008 -0.28176 -0.21059 -0.4082 0.44711 0.12383 0.14856 0.079905 0.20368 0.3692 0.29556 0.29617 0.54716 0.3588 0.39336 0.60257 0.44805 0.002787 0.014165 0.0087125 0.010592 4.1786
3.2188 -0.12706 -0.11978 -0.086461 -0.06668 0 -0.11577 -0.19414 -0.17604 -0.33007 -0.21868 -0.4474 -1.1516 0.16447 0.089455 0.12701 0.32043 0.41199 0.14208 0.31131 0.63089 0.53944 0.46286 0.65477 0.45035 0.0027882 0.015573 0.0079593 0.011471 4.4284
3.2227 -0.1056 -0.10345 -0.074015 -0.10357 0 -0.12761 -0.19181 -0.18758 -0.32656 -0.21754 -0.41779 -2.7472 0.15596 0.13981 0.089104 0.23049 0.41677 0.075171 0.29892 0.5757 0.45403 0.39195 0.67048 0.40956 0.0026305 0.016984 0.0069828 0.011998 4.3379
3.2266 -0.076486 -0.079928 -0.075898 -0.1544 0 -0.14557 -0.16935 -0.19603 -0.27034 -0.19632 -0.34117 -4.3427 0.13366 0.11047 0.037962 0.22654 0.37752 0.055639 0.26419 0.47555 0.34738 0.33798 0.6382 0.34908 0.0023586 0.017708 0.0062377 0.012007 3.8541
3.2305 -0.049288 -0.053719 -0.073143 -0.17396 0 -0.13726 -0.12823 -0.18717 -0.1864 -0.15018 -0.25431 -5.9448 0.099237 0.023679 -0.0032188 0.2578 0.30621 0.031024 0.21286 0.36809 0.30787 0.29409 0.55258 0.27422 0.0020125 0.016816 0.0058972 0.011562 3.0312
3.2344 -0.029011 -0.029193 -0.049912 -0.13203 0 -0.082406 -0.076692 -0.14949 -0.10808 -0.087573 -0.18261 -7.5576 0.038219 0.020722 -0.028543 0.07784 0.22393 -0.076011 0.15374 0.27554 0.37133 0.16632 0.41983 0.18359 0.0016198 0.013922 0.0057515 0.010677 2.004
3.2383 -0.012586 -0.0069268 -0.0061492 -0.036149 0 0.0060346 -0.02584 -0.083169 -0.053977 -0.0266 -0.12422 -9.1835 0.061339 -0.025558 -0.11097 0.1519 0.14545 0.016018 0.10116 0.081294 0.089267 0.09356 0.25753 0.12047 0.0012652 0.009628 0.0054589 0.0091842 0.91989
3.2422 0.0080369 0.016871 0.043509 0.071475 0 0.086786 0.017688 -0.0021397 -0.01677 0.017701 -0.05671 -10.825 0.020676 -0.14475 -0.14455 0.016247 0.069911 -0.098011 0.0042181 -0.056428 0.0031818 -0.024405 0.087062 -0.082836 0.001115 0.0052085 0.0048798 0.0069283 -0.13233
3.2461 0.039244 0.047284 0.082654 0.14196 0 0.12022 0.05678 0.073955 0.027195 0.045134 0.039112 -12.482 -0.028968 -0.20936 -0.14231 -0.063753 -0.014779 -0.22792 -0.10825 -0.18079 -0.034378 -0.13894 -0.07654 -0.25095 0.0013053 0.0017518 0.0041602 0.0040957 -1.1486
3.25 0.081024 0.08645 0.10662 0.15349 0 0.10112 0.10126 0.13259 0.095917 0.071276 0.1574 -14.148 -0.058928 -0.19906 -0.14605 0.0094392 -0.11728 -0.26106 -0.21025 -0.32074 -0.1391 -0.22799 -0.2295 -0.28481 0.0017671 -0.00052117 0.0035099 0.0012545 -2.1758
3.2539 0.12735 0.13148 0.12556 0.12656 0 0.066913 0.1583 0.17566 0.18564 0.11596 0.26661 -15.803 -0.12531 -0.44229 -0.30755 -0.20695 -0.23064 -0.31533 -0.27667 -0.46034 -0.34047 -0.35404 -0.37511 -0.29351 0.0021808 -0.0022217 0.0029402 -0.0010353 -3.2458
3.2578 0.17044 0.17588 0.15482 0.10893 0 0.071907 0.22347 0.21484 0.27356 0.18753 0.33296 -17.421 -0.1213 -0.40355 -0.3161 -0.16303 -0.33376 -0.45098 -0.37724 -0.55413 -0.35869 -0.45215 -0.51459 -0.52167 0.0021718 -0.0041391 0.0022566 -0.0027166 -4.328
3.2617 0.20499 0.21308 0.20029 0.14013 0 0.14495 0.2809 0.2588 0.3359 0.27431 0.3504 -18.985 -0.15876 -0.44952 -0.34628 -0.22374 -0.40612 -0.44604 -0.46055 -0.62679 -0.43694 -0.49159 -0.6419 -0.65323 0.0016256 -0.0065816 0.0013158 -0.0043303 -5.3334
3.2656 0.22983 0.23943 0.25078 0.22113 0 0.26344 0.31371 0.30368 0.36534 0.34974 0.35151 -20.498 -0.19666 -0.52408 -0.41413 -0.32712 -0.44346 -0.40516 -0.51178 -0.68802 -0.52716 -0.53533 -0.7475 -0.68023 0.0008392 -0.0092489 0.00026098 -0.006544 -6.1611
3.2695 0.24671 0.25512 0.28435 0.31207 0 0.36578 0.3168 0.33575 0.37355 0.38789 0.38548 -21.977 -0.14983 -0.45058 -0.48923 -0.28807 -0.46081 -0.53621 -0.52834 -0.74793 -0.50022 -0.67619 -0.82666 -0.6893 0.00032914 -0.011625 -0.00054396 -0.0095022 -6.7469
3.2734 0.25849 0.26337 0.28508 0.36111 0 0.39509 0.30181 0.34451 0.37848 0.37944 0.47615 -23.443 -0.2071 -0.492 -0.42757 -0.38186 -0.47933 -0.61753 -0.62314 -0.90625 -0.66985 -0.66769 -0.88273 -0.90807 0.00041797 -0.013416 -0.00084809 -0.012595 -7.0819
3.2773 0.26782 0.26862 0.25756 0.34387 0 0.34179 0.28966 0.3341 0.38886 0.33813 0.59207 -24.893 -0.19768 -0.48854 -0.325 -0.37814 -0.50749 -0.54794 -0.55062 -0.8863 -0.6443 -0.67322 -0.92052 -0.85839 0.00095113 -0.014616 -0.00078373 -0.014885 -7.1973
3.2813 0.27662 0.2748 0.22671 0.28328 0 0.25213 0.29634 0.32191 0.39884 0.29325 0.65749 -26.309 -0.19121 -0.43738 -0.35302 -0.35858 -0.53258 -0.48186 -0.5526 -0.84352 -0.54911 -0.7045 -0.93614 -0.7569 0.001411 -0.015238 -0.00077699 -0.015821 -7.1353
3.2852 0.28569 0.28368 0.22063 0.23324 0 0.19507 0.32201 0.32405 0.39533 0.27249 0.60344 -27.665 -0.22119 -0.36909 -0.50475 -0.35075 -0.53026 -0.48777 -0.65403 -0.8382 -0.47164 -0.71269 -0.91538 -0.72298 0.0013506 -0.015117 -0.0011478 -0.015612 -6.9303
3.2891 0.29469 0.29412 0.24849 0.23714 0 0.21201 0.35097 0.33987 0.36974 0.28497 0.42508 -28.954 -0.27732 -0.39274 -0.45013 -0.29966 -0.48514 -0.52221 -0.50245 -0.79397 -0.48236 -0.50607 -0.84613 -0.77309 0.00077156 -0.014078 -0.0017715 -0.014958 -6.6073
3.293 0.30279 0.30293 0.29149 0.2929 0 0.28746 0.36204 0.34998 0.32419 0.31543 0.19958 -30.191 -0.15206 -0.3856 -0.32568 -0.27256 -0.40605 -0.41503 -0.42462 -0.66654 -0.46423 -0.49264 -0.73538 -0.66204 0.00011069 -0.012304 -0.0021466 -0.014438 -6.1932
3.2969 0.30983 0.30738 0.31645 0.35376 0 0.36287 0.34263 0.33144 0.26964 0.33445 0.043327 -31.402 -0.14098 -0.32902 -0.31702 -0.2924 -0.32325 -0.39172 -0.44227 -0.5701 -0.38 -0.51512 -0.61415 -0.58235 -0.00015515 -0.010451 -0.0018438 -0.014148 -5.7323
3.3008 0.31688 0.3077 0.30321 0.36637 0 0.38293 0.29814 0.27894 0.22013 0.31948 0.032896 -32.599 -0.1969 -0.27015 -0.36699 -0.29085 -0.26919 -0.43044 -0.47102 -0.51593 -0.28938 -0.48995 -0.52168 -0.54292 7.1657e-05 -0.009271 -0.00094644 -0.013866 -5.2981
3.3047 0.32516 0.30742 0.2635 0.31717 0 0.33851 0.25073 0.21439 0.18809 0.27284 0.14704 -33.773 -0.21624 -0.26782 -0.38373 -0.20027 -0.25719 -0.46883 -0.41555 -0.49642 -0.26893 -0.36166 -0.4797 -0.5287 0.00043895 -0.0090116 -7.1396e-05 -0.013496 -4.9873
3.3086 0.3341 0.31061 0.23395 0.24796 0 0.2727 0.22737 0.17527 0.18148 0.22268 0.2778 -34.897 -0.1168 -0.36646 -0.3893 -0.18436 -0.27422 -0.46419 -0.32256 -0.48197 -0.37536 -0.33369 -0.4787 -0.59709 0.00047393 -0.009177 7.9914e-05 -0.013272 -4.8893
3.3125 0.34057 0.31829 0.24679 0.22454 0 0.24519 0.24301 0.18881 0.20092 0.20405 0.3094 -35.95 -0.088484 -0.37408 -0.29042 -0.23032 -0.2933 -0.36758 -0.35996 -0.46633 -0.41842 -0.39678 -0.4898 -0.61333 2.1841e-06 -0.0089561 -0.00071877 -0.013509 -5.037
3.3164 0.34081 0.32716 0.30215 0.28068 0 0.28286 0.28905 0.25111 0.23765 0.23238 0.20904 -36.933 -0.14642 -0.35469 -0.23377 -0.26487 -0.29585 -0.35106 -0.41639 -0.47242 -0.40829 -0.45971 -0.49326 -0.55185 -0.00071674 -0.0080047 -0.0020122 -0.014183 -5.3733
3.3203 0.33373 0.3323 0.36635 0.38374 0 0.35644 0.33644 0.32749 0.27586 0.29005 0.058488 -37.864 -0.23487 -0.33087 -0.26615 -0.25766 -0.28696 -0.44165 -0.45292 -0.50777 -0.38079 -0.48615 -0.49827 -0.48227 -0.0012318 -0.0068795 -0.0029824 -0.014843 -5.7687
3.3242 0.32266 0.33149 0.39901 0.45424 0 0.40319 0.35387 0.37522 0.3016 0.33866 -0.0037815 -38.763 -0.19714 -0.29624 -0.36052 -0.2045 -0.29143 -0.53683 -0.48142 -0.56864 -0.41687 -0.4746 -0.53499 -0.60708 -0.0012704 -0.006681 -0.0030381 -0.014988 -6.0976
3.3281 0.31332 0.32707 0.38617 0.42867 0 0.37914 0.33053 0.37283 0.31307 0.34938 0.10975 -39.633 -0.13285 -0.42815 -0.39967 -0.26779 -0.33343 -0.55652 -0.59309 -0.69724 -0.49187 -0.58871 -0.62487 -0.68662 -0.0008996 -0.008153 -0.002216 -0.014582 -6.3249
3.332 0.30933 0.32353 0.35054 0.31572 0 0.29876 0.28606 0.33463 0.32301 0.32737 0.36105 -40.463 -0.15298 -0.44088 -0.36636 -0.33224 -0.41484 -0.52722 -0.65251 -0.76724 -0.58689 -0.67006 -0.75566 -0.81877 -0.0003743 -0.011002 -0.0011082 -0.014163 -6.532
3.3359 0.30921 0.3229 0.3296 0.19704 0 0.22769 0.25808 0.29988 0.34859 0.30866 0.60719 -41.239 -0.21157 -0.40028 -0.31551 -0.36693 -0.50963 -0.48994 -0.66973 -0.81348 -0.685 -0.72751 -0.88503 -0.9113 0.0001266 -0.01404 -0.00040912 -0.014403 -6.8461
3.3398 0.30782 0.32262 0.34133 0.16638 0 0.23083 0.27404 0.30386 0.39537 0.32939 0.7048 -41.954 -0.25499 -0.38775 -0.29454 -0.35847 -0.57964 -0.48463 -0.66826 -0.87189 -0.76096 -0.77404 -0.97093 -0.89338 0.00059877 -0.01604 -0.00044656 -0.015493 -7.316
3.3438 0.30116 0.31812 0.36846 0.25329 0 0.31602 0.32873 0.35194 0.44889 0.39191 0.61831 -42.615 -0.24846 -0.42911 -0.27817 -0.35145 -0.6006 -0.55039 -0.68323 -0.9125 -0.72465 -0.7645 -1.0021 -0.8836 0.0010778 -0.016605 -0.0010314 -0.016933 -7.8328
3.3477 0.2903 0.30768 0.37546 0.39478 0 0.42082 0.38603 0.41534 0.48254 0.45706 0.44514 -43.235 -0.23744 -0.46924 -0.32023 -0.32367 -0.57857 -0.59476 -0.70608 -0.92344 -0.65769 -0.78328 -1.0016 -0.86584 0.0014636 -0.016308 -0.0016822 -0.017927 -8.1692
3.3516 0.28051 0.2946 0.34232 0.48145 0 0.45769 0.40539 0.45153 0.47629 0.47217 0.33556 -43.818 -0.22351 -0.48196 -0.33713 -0.31698 -0.54322 -0.65271 -0.74543 -0.9228 -0.59509 -0.8193 -0.99968 -0.8478 0.0015358 -0.016048 -0.0020038 -0.018035 -8.1199
3.3555 0.27621 0.28422 0.28396 0.44363 0 0.38448 0.37237 0.43433 0.43094 0.4137 0.37039 -44.361 -0.21203 -0.47746 -0.33732 -0.33623 -0.5224 -0.68163 -0.76955 -0.89003 -0.54645 -0.84521 -1.0015 -0.83527 0.0011743 -0.016197 -0.0019262 -0.017494 -7.6379
3.3594 0.27649 0.27863 0.2378 0.30731 0 0.24309 0.30894 0.37149 0.36636 0.30929 0.49569 -44.855 -0.21224 -0.48987 -0.38238 -0.36702 -0.51826 -0.58314 -0.71422 -0.77787 -0.51071 -0.81537 -0.97932 -0.8348 0.00055406 -0.016299 -0.0016602 -0.016936 -6.8643
3.3633 0.27546 0.27437 0.2312 0.17284 0 0.13154 0.2553 0.29716 0.30603 0.21939 0.56844 -45.296 -0.20555 -0.35599 -0.29747 -0.33462 -0.50503 -0.54855 -0.6288 -0.66692 -0.4893 -0.69253 -0.8976 -0.70745 7.7388e-05 -0.015532 -0.0014651 -0.016788 -6.031
3.3672 0.26755 0.26585 0.25828 0.13325 0 0.12808 0.23854 0.24581 0.26167 0.1916 0.47622 -45.692 -0.16332 -0.27835 -0.27744 -0.28755 -0.45173 -0.4665 -0.54228 -0.53823 -0.44154 -0.5846 -0.7484 -0.64467 5.6518e-05 -0.013503 -0.0014437 -0.016887 -5.3154
3.3711 0.25298 0.25136 0.28636 0.20009 0 0.22793 0.25372 0.22804 0.22999 0.22434 0.23302 -46.053 -0.1284 -0.22487 -0.27712 -0.22582 -0.35172 -0.38485 -0.44724 -0.40437 -0.37209 -0.48604 -0.5661 -0.57727 0.00042404 -0.01066 -0.0015184 -0.016669 -4.7585
3.375 0.23841 0.2358 0.28467 0.29848 0 0.34535 0.27139 0.22667 0.20116 0.26949 -0.027689 -46.388 -0.1204 -0.17271 -0.26029 -0.15963 -0.23403 -0.33149 -0.34935 -0.28448 -0.29385 -0.39493 -0.4072 -0.46721 0.00075571 -0.0079747 -0.0015647 -0.015713 -4.2939
3.3789 0.23181 0.22699 0.24938 0.33429 0 0.38156 0.26308 0.21514 0.16913 0.27165 -0.15651 -46.696 -0.085712 -0.1405 -0.22161 -0.14247 -0.14502 -0.26952 -0.30529 -0.2299 -0.24902 -0.33187 -0.31197 -0.381 0.00061846 -0.0062097 -0.0015502 -0.01416 -3.8442
3.3828 0.23577 0.22864 0.20426 0.27492 0 0.30406 0.22297 0.18215 0.13456 0.2123 -0.10315 -46.975 -0.05274 -0.12034 -0.26057 -0.11955 -0.11412 -0.18668 -0.25876 -0.18627 -0.2441 -0.29989 -0.27983 -0.32492 -4.589e-05 -0.0053951 -0.0015454 -0.012638 -3.3991
3.3867 0.24493 0.23639 0.17935 0.17461 0 0.1721 0.16996 0.14179 0.10136 0.12353 0.049984 -47.22 -0.03626 -0.098511 -0.21808 -0.086918 -0.13188 -0.15634 -0.23913 -0.18118 -0.22633 -0.28072 -0.27746 -0.30966 -0.00083755 -0.0049447 -0.0016135 -0.011789 -3.0216
3.3906 0.24979 0.24082 0.1879 0.12399 0 0.087259 0.13174 0.12122 0.073816 0.062106 0.16029 -47.432 -0.036719 -0.085073 -0.13942 -0.064536 -0.15966 -0.15831 -0.25021 -0.18992 -0.20979 -0.27001 -0.27078 -0.31942 -0.0011962 -0.0042631 -0.0017099 -0.011783 -2.7989
3.3945 0.24361 0.23482 0.21976 0.16915 0 0.11033 0.12611 0.1365 0.058469 0.066197 0.14141 -47.613 -0.049534 -0.099364 -0.13822 -0.082036 -0.16381 -0.14219 -0.28708 -0.16948 -0.2302 -0.26733 -0.25311 -0.32755 -0.00083184 -0.0032972 -0.0017095 -0.012227 -2.7903
3.3984 0.22708 0.21901 0.25255 0.27067 0 0.21337 0.15255 0.17771 0.066027 0.12919 0.028729 -47.76 -0.077067 -0.20711 -0.2111 -0.1432 -0.14564 -0.21098 -0.34143 -0.20886 -0.29864 -0.33535 -0.24755 -0.38422 6.4551e-05 -0.0025761 -0.0015437 -0.012496 -3.0059
3.4023 0.20724 0.20059 0.2676 0.3372 0 0.30554 0.19609 0.21604 0.10651 0.20874 -0.055569 -47.867 -0.062678 -0.24543 -0.25507 -0.13392 -0.14081 -0.25045 -0.37563 -0.30054 -0.35585 -0.36338 -0.28458 -0.41552 0.00098185 -0.0027487 -0.0013025 -0.0122 -3.4102
3.4063 0.19195 0.18706 0.25853 0.30346 0 0.30928 0.23666 0.22706 0.1782 0.2602 -0.0049446 -47.932 -0.066015 -0.26115 -0.27917 -0.13151 -0.18747 -0.30704 -0.42007 -0.38804 -0.41601 -0.41295 -0.37551 -0.43525 0.0014619 -0.0040408 -0.0011735 -0.011439 -3.9282
3.4102 0.1845 0.18054 0.23027 0.18587 0 0.22237 0.25728 0.21052 0.26072 0.26653 0.18617 -47.96 -0.098721 -0.27744 -0.29554 -0.16023 -0.2895 -0.38033 -0.48741 -0.45417 -0.47554 -0.49294 -0.50248 -0.45659 0.0013754 -0.0060801 -0.0012535 -0.010669 -4.4512
3.4141 0.18215 0.17734 0.19441 0.069446 0 0.11591 0.24976 0.18987 0.32255 0.2434 0.41924 -47.965 -0.089337 -0.28557 -0.32876 -0.15913 -0.40649 -0.38067 -0.56569 -0.54545 -0.49444 -0.51858 -0.62978 -0.49946 0.00091548 -0.0081826 -0.0014169 -0.010349 -4.8594
3.418 0.17907 0.17216 0.16487 0.038816 0 0.072829 0.2187 0.19193 0.3409 0.22034 0.56708 -47.963 -0.099941 -0.33674 -0.28672 -0.2005 -0.48051 -0.34747 -0.58311 -0.61776 -0.52573 -0.56949 -0.72436 -0.57056 0.00038252 -0.0098118 -0.0014024 -0.010631 -5.0651
3.4219 0.17113 0.16287 0.15271 0.11127 0 0.1203 0.18142 0.22363 0.31837 0.21612 0.56434 -47.959 -0.11907 -0.35211 -0.27707 -0.22326 -0.47855 -0.35335 -0.59213 -0.63748 -0.5333 -0.60737 -0.76963 -0.59051 -2.2891e-05 -0.010822 -0.0010742 -0.01131 -5.0528
3.4258 0.15885 0.1518 0.15938 0.22521 0 0.21104 0.16015 0.26489 0.28077 0.22751 0.44452 -47.944 -0.12695 -0.33083 -0.28888 -0.22379 -0.41627 -0.36092 -0.58879 -0.61834 -0.5105 -0.60759 -0.76573 -0.57797 -0.00024635 -0.011338 -0.00061803 -0.012032 -4.8762
3.4297 0.14694 0.14332 0.17305 0.29017 0 0.26524 0.16785 0.28322 0.25593 0.23648 0.30226 -47.9 -0.10741 -0.28697 -0.29313 -0.20829 -0.34356 -0.31971 -0.55812 -0.57894 -0.46159 -0.55225 -0.72129 -0.5662 -0.00029892 -0.011462 -0.00045042 -0.012552 -4.606
3.4336 0.14106 0.14066 0.17506 0.25626 0 0.23576 0.19692 0.25817 0.2505 0.22664 0.21774 -47.811 -0.12375 -0.24261 -0.29671 -0.17859 -0.30388 -0.27554 -0.44728 -0.45479 -0.46132 -0.47985 -0.64584 -0.5311 -0.00018771 -0.0111 -0.00086755 -0.012822 -4.2693
3.4375 0.14409 0.14435 0.15557 0.14914 0 0.14366 0.22191 0.19654 0.24508 0.19521 0.20287 -47.68 -0.1058 -0.1885 -0.28781 -0.14352 -0.30055 -0.21347 -0.37086 -0.35413 -0.38754 -0.41681 -0.54743 -0.49435 6.182e-05 -0.010051 -0.0017308 -0.012871 -3.8391
3.4414 0.15428 0.15272 0.12572 0.047512 0 0.058758 0.21724 0.12737 0.21233 0.15332 0.20542 -47.518 -0.056673 -0.13251 -0.26542 -0.10448 -0.29693 -0.15491 -0.28429 -0.24712 -0.26603 -0.34238 -0.434 -0.43311 0.00034742 -0.008256 -0.0024989 -0.012608 -3.2874
3.4453 0.16616 0.16281 0.11237 0.024036 0 0.044507 0.1773 0.081797 0.14274 0.11707 0.1607 -47.34 -0.0033695 -0.079969 -0.23306 -0.061987 -0.24967 -0.1081 -0.19543 -0.13317 -0.13069 -0.25446 -0.31476 -0.34953 0.00050589 -0.0059346 -0.0026295 -0.011779 -2.6543
3.4492 0.17361 0.17087 0.13526 0.094401 0 0.11091 0.12199 0.073138 0.055865 0.096851 0.047461 -47.15 -0.012663 -0.036533 -0.20086 -0.015859 -0.1478 -0.0723 -0.17096 -0.041716 -0.042571 -0.16903 -0.20047 -0.2728 0.0004304 -0.0035138 -0.0020288 -0.010172 -2.0629
3.4531 0.17324 0.17309 0.1853 0.20885 0 0.2091 0.081838 0.090905 -0.012232 0.092012 -0.093118 -46.939 0.016157 -0.0075999 -0.13648 -0.020624 -0.02635 -0.054347 -0.11657 0.07122 -0.02002 -0.13281 -0.10331 -0.20066 0.00018709 -0.0014114 -0.0011447 -0.0079119 -1.6548
3.457 0.16588 0.1673 0.22586 0.28829 0 0.26794 0.074776 0.11112 -0.03442 0.093265 -0.18645 -46.696 0.019997 -0.015873 -0.10172 -0.026008 0.056142 -0.12978 -0.1164 0.090313 -0.011625 -0.14406 -0.036563 -0.14525 -8.7247e-07 0.00013741 -0.00059728 -0.0055534 -1.498
3.4609 0.15547 0.15482 0.22063 0.27794 0 0.24404 0.094114 0.11404 -0.010128 0.090678 -0.17835 -46.415 0.0082776 -0.039715 -0.09555 -0.035044 0.058829 -0.1828 -0.14521 0.061557 0.0058536 -0.16816 -0.012114 -0.12284 7.9089e-05 0.0011008 -0.00065165 -0.0038252 -1.5465
3.4648 0.14622 0.14061 0.16602 0.18292 0 0.15072 0.1174 0.096883 0.03752 0.081979 -0.074464 -46.102 -0.00022287 -0.058213 -0.11168 -0.0515 -0.012719 -0.13141 -0.17388 0.028264 0.039239 -0.17628 -0.035079 -0.14458 0.00043985 0.0015582 -0.0010039 -0.003161 -1.6899
3.4688 0.14001 0.13054 0.098556 0.063879 0 0.048211 0.12712 0.074133 0.080296 0.075302 0.062574 -45.769 0.039728 -0.078167 -0.15047 -0.058585 -0.1113 -0.19195 -0.20613 -0.075547 0.0027168 -0.19244 -0.098483 -0.20211 0.00085231 0.0016009 -0.0010817 -0.0033987 -1.8483
3.4727 0.13602 0.12757 0.067474 -0.0035372 0 0.0029296 0.1243 0.066628 0.10348 0.083516 0.15662 -45.425 0.036164 -0.16206 -0.18317 -0.061282 -0.18213 -0.26632 -0.24883 -0.13177 -0.056492 -0.25442 -0.18363 -0.27525 0.0010004 0.0012834 -0.00059977 -0.0039224 -2.0308
3.4766 0.1325 0.12978 0.094005 0.021012 0 0.042853 0.12407 0.087179 0.11173 0.11319 0.17175 -45.068 0.014333 -0.18858 -0.17404 -0.069833 -0.20072 -0.31062 -0.30768 -0.20861 -0.10489 -0.30349 -0.2688 -0.34112 0.00071532 0.00060741 0.00013168 -0.0041622 -2.3089
3.4805 0.12894 0.13237 0.1526 0.11564 0 0.13814 0.13914 0.13181 0.12133 0.15647 0.13748 -44.693 -0.0079086 -0.17074 -0.13177 -0.077265 -0.1872 -0.34618 -0.36218 -0.29786 -0.15708 -0.33148 -0.34149 -0.39362 0.00010373 -0.00048499 0.00044266 -0.0040431 -2.7332
3.4844 0.12674 0.13191 0.19153 0.21177 0 0.22081 0.16767 0.18184 0.14689 0.19367 0.12513 -44.293 -0.010066 -0.20368 -0.094647 -0.064372 -0.18726 -0.43927 -0.36961 -0.34482 -0.26002 -0.35637 -0.40454 -0.43431 -0.00052236 -0.0020768 -0.00010604 -0.0039982 -3.2691
3.4883 0.12772 0.12916 0.17607 0.24288 0 0.2322 0.1958 0.21544 0.19146 0.20656 0.1906 -43.871 -0.078663 -0.22435 -0.11609 -0.11579 -0.23439 -0.34981 -0.37656 -0.4421 -0.36439 -0.38227 -0.46954 -0.45997 -0.00084656 -0.0041572 -0.0012892 -0.0045358 -3.8015
3.4922 0.13212 0.12801 0.11739 0.1927 0 0.16609 0.21025 0.22126 0.24417 0.19297 0.3253 -43.431 -0.098347 -0.2141 -0.14556 -0.15434 -0.32155 -0.29962 -0.37131 -0.44398 -0.36916 -0.40269 -0.54146 -0.44913 -0.00072494 -0.0064661 -0.0023287 -0.0057462 -4.1984
3.4961 0.13776 0.13146 0.062864 0.10671 0 0.075427 0.20808 0.20492 0.28491 0.16994 0.45475 -42.977 -0.0884 -0.20305 -0.16372 -0.1716 -0.4034 -0.25069 -0.36546 -0.41971 -0.37417 -0.4188 -0.60715 -0.4436 -0.00023299 -0.0084539 -0.0024729 -0.0071828 -4.3737
3.5 0.14145 0.13844 0.056529 0.056608 0 0.034039 0.19531 0.18373 0.29402 0.16089 0.48987 -42.506 -0.067029 -0.20795 -0.17008 -0.16913 -0.42818 -0.19159 -0.36115 -0.41557 -0.42359 -0.42544 -0.63913 -0.46775 0.00040595 -0.0094847 -0.001572 -0.0082141 -4.3089
3.5039 0.14128 0.14432 0.10362 0.08333 0 0.07917 0.17853 0.17298 0.26349 0.17592 0.39454 -42.01 -0.040942 -0.20261 -0.22792 -0.1751 -0.37595 -0.22593 -0.32466 -0.39736 -0.3667 -0.38884 -0.61424 -0.49287 0.00092971 -0.0092144 -0.00018762 -0.0085166 -4.034
3.5078 0.13812 0.14473 0.16779 0.1636 0 0.17899 0.15959 0.17424 0.20381 0.20131 0.21729 -41.486 -0.0459 -0.21112 -0.22542 -0.1753 -0.27461 -0.26146 -0.32729 -0.35964 -0.33823 -0.34139 -0.53323 -0.49275 0.0011259 -0.0078697 0.00083264 -0.0082717 -3.6046
3.5117 0.13494 0.13928 0.20134 0.22795 0 0.25384 0.13806 0.17493 0.14041 0.20884 0.059606 -40.937 -0.027154 -0.20366 -0.22079 -0.1368 -0.18075 -0.25437 -0.31003 -0.2911 -0.28942 -0.29739 -0.42474 -0.41378 0.00089875 -0.0061599 0.00095869 -0.0079242 -3.0931
3.5156 0.13474 0.13214 0.18236 0.21754 0 0.23852 0.11672 0.15981 0.099051 0.17855 0.0027307 -40.369 0.0055247 -0.1823 -0.20978 -0.08167 -0.13896 -0.21138 -0.25178 -0.20246 -0.20072 -0.24738 -0.32822 -0.3064 0.00032224 -0.0048223 0.00029675 -0.0077638 -2.588
3.5195 0.13862 0.12894 0.12963 0.13412 0 0.13748 0.10202 0.12537 0.088748 0.11725 0.0485 -39.786 0.020007 -0.15938 -0.16927 -0.053144 -0.15015 -0.15881 -0.14363 -0.11524 -0.063487 -0.17421 -0.2677 -0.2609 -0.0003537 -0.0041279 -0.00057628 -0.0077218 -2.1753
3.5234 0.14509 0.13264 0.08609 0.041499 0 0.026502 0.098122 0.084658 0.095313 0.056568 0.12101 -39.191 -0.0094556 -0.10482 -0.11239 -0.030657 -0.17337 -0.15942 -0.11592 -0.088985 -0.07577 -0.125 -0.23681 -0.14054 -0.00079836 -0.0037459 -0.0010777 -0.0075361 -1.9038
3.5273 0.15104 0.14142 0.085928 0.015762 0 -0.0043732 0.10147 0.058126 0.092763 0.03101 0.12863 -38.578 -0.020419 -0.061203 -0.035298 -0.053737 -0.16046 -0.14092 -0.091491 -0.05113 -0.091719 -0.090793 -0.20797 -0.09571 -0.00078476 -0.0030938 -0.0010096 -0.0070727 -1.7626
3.5313 0.15344 0.15005 0.13026 0.083657 0 0.076726 0.10285 0.057644 0.065338 0.052605 0.038192 -37.945 0.0070375 -0.039724 -0.037967 -0.082087 -0.096686 -0.11661 -0.08415 -0.017098 -0.11022 -0.083536 -0.15926 -0.11876 -0.00034818 -0.0018899 -0.00061753 -0.0064779 -1.699
3.5352 0.15104 0.15348 0.18716 0.19915 0 0.21447 0.096367 0.077311 0.022697 0.10205 -0.096681 -37.287 0.061507 -0.058278 -0.12824 -0.088784 -0.015414 -0.098798 -0.089238 -0.011934 -0.12979 -0.098517 -0.097396 -0.19045 0.000223 -0.00044537 -0.00033998 -0.0060352 -1.671
3.5391 0.14527 0.15016 0.21409 0.27742 0 0.30624 0.086383 0.099051 -0.0051892 0.14338 -0.17551 -36.603 0.064502 -0.16272 -0.14155 -0.056061 0.025567 -0.10552 -0.063405 -0.097555 -0.14741 -0.096967 -0.057356 -0.26193 0.00058838 0.00054309 -0.00047266 -0.0059046 -1.6923
3.543 0.1397 0.143 0.18711 0.25958 0 0.28113 0.085036 0.10834 0.009387 0.15071 -0.12793 -35.894 0.025718 -0.16866 -0.19687 -0.047597 -0.01192 -0.18533 -0.03525 -0.14357 -0.14696 -0.075577 -0.077049 -0.28924 0.0005987 0.00051694 -0.00097982 -0.0060063 -1.827
3.5469 0.13812 0.13734 0.11806 0.15766 0 0.15575 0.10182 0.10648 0.069675 0.12677 0.03179 -35.162 -0.033312 -0.13283 -0.25225 -0.087066 -0.11625 -0.21978 -0.10249 -0.19336 -0.099026 -0.10675 -0.16647 -0.28721 0.00037114 -0.00054365 -0.0015419 -0.0061326 -2.135
3.5508 0.14189 0.13712 0.048695 0.045492 0 0.022487 0.13467 0.1088 0.15069 0.099487 0.21398 -34.41 -0.089081 -0.087992 -0.26525 -0.14881 -0.23328 -0.22946 -0.21313 -0.25256 -0.08905 -0.19398 -0.29621 -0.28453 0.00012609 -0.0021492 -0.0017739 -0.0061414 -2.6099
3.5547 0.14836 0.14175 0.023956 0.0038616 0 -0.020563 0.17057 0.13011 0.21674 0.099981 0.31902 -33.643 -0.11526 -0.067569 -0.20149 -0.19791 -0.30544 -0.253 -0.29023 -0.32093 -0.20741 -0.32049 -0.41568 -0.31109 -5.7735e-05 -0.0036893 -0.0014685 -0.0060428 -3.1607
3.5586 0.15181 0.14598 0.060578 0.061583 0 0.05649 0.19457 0.17006 0.2459 0.13867 0.30903 -32.862 -0.071669 -0.12898 -0.1602 -0.2315 -0.31226 -0.20922 -0.35101 -0.40533 -0.26989 -0.3804 -0.48764 -0.34585 -0.00031992 -0.0048314 -0.00072681 -0.0059453 -3.6507
3.5625 0.14702 0.14316 0.13264 0.17545 0 0.19402 0.19897 0.21076 0.24209 0.1968 0.23233 -32.063 -0.012625 -0.16578 -0.14543 -0.18549 -0.28154 -0.22464 -0.32274 -0.4378 -0.33066 -0.37578 -0.51197 -0.45419 -0.00083117 -0.0056259 9.5392e-05 -0.0059721 -3.9637
3.5664 0.13306 0.13024 0.18725 0.26174 0 0.28863 0.18581 0.22904 0.22688 0.23899 0.18325 -31.242 -0.035102 -0.21341 -0.16068 -0.17361 -0.26342 -0.26735 -0.27871 -0.48702 -0.39703 -0.33445 -0.51949 -0.54478 -0.0015202 -0.0062976 0.00059906 -0.0062355 -4.05
3.5703 0.11443 0.11053 0.18253 0.25543 0 0.26954 0.16272 0.21334 0.21975 0.23762 0.22755 -30.397 -0.12497 -0.25766 -0.21304 -0.20883 -0.28861 -0.3257 -0.26867 -0.5488 -0.42124 -0.30057 -0.54089 -0.57969 -0.0020114 -0.0069449 0.00058913 -0.0068204 -3.9269
3.5742 0.097998 0.091903 0.12069 0.15543 0 0.14858 0.13794 0.17208 0.22316 0.19181 0.34865 -29.534 -0.14015 -0.22236 -0.31771 -0.2026 -0.34308 -0.40351 -0.3452 -0.53765 -0.2684 -0.36114 -0.57619 -0.55698 -0.0018935 -0.0073866 0.00019583 -0.0076872 -3.6455
3.5781 0.087973 0.081008 0.0486 0.025516 0 0.0086543 0.11816 0.1275 0.22312 0.128 0.45491 -28.66 -0.071487 -0.13955 -0.2615 -0.1818 -0.37813 -0.36013 -0.34646 -0.46303 -0.2448 -0.4191 -0.59039 -0.41656 -0.0011055 -0.0072356 -0.00022345 -0.0085387 -3.2538
3.582 0.082731 0.077971 0.021763 -0.04953 0 -0.057997 0.10806 0.10004 0.20227 0.081474 0.44429 -27.779 0.0054809 -0.13652 -0.13799 -0.12366 -0.34753 -0.20566 -0.22591 -0.35881 -0.17488 -0.35516 -0.53982 -0.32173 -7.3218e-05 -0.0061229 -0.00034057 -0.0088359 -2.7788
3.5859 0.076317 0.076035 0.058331 -0.023048 0 -0.015815 0.10818 0.094786 0.1541 0.071405 0.28137 -26.888 0.027889 -0.16874 -0.011628 -0.087809 -0.24331 -0.075763 -0.090615 -0.24331 -0.1238 -0.2117 -0.40879 -0.2968 0.00058145 -0.0039486 -7.8733e-05 -0.0080865 -2.2303
3.5898 0.063565 0.067007 0.1217 0.079028 0 0.090429 0.11177 0.099015 0.087727 0.086937 0.030574 -25.979 -0.037988 -0.17845 0.048831 -0.11467 -0.10352 -0.088587 -0.043547 -0.1336 -0.14642 -0.057193 -0.22679 -0.33092 0.0005381 -0.0010478 0.00037728 -0.0062544 -1.6141
3.5938 0.044651 0.048373 0.14897 0.17371 0 0.1697 0.10526 0.091361 0.021332 0.0949 -0.18106 -25.048 -0.055439 -0.11024 -0.094643 -0.078481 0.013451 -0.20858 -0.093187 -0.046899 -0.10535 -0.041897 -0.051857 -0.26613 4.3293e-05 0.001838 0.00078793 -0.0039243 -0.9444
3.5977 0.02525 0.026063 0.10382 0.17883 0 0.15151 0.075811 0.056216 -0.029985 0.06484 -0.24903 -24.102 0.04534 -0.017228 -0.11299 0.041586 0.069158 -0.15429 -0.041165 0.070299 0.013734 -0.029512 0.067753 -0.077949 -0.00030855 0.0038575 0.0010949 -0.001985 -0.25067
3.6016 0.012111 0.010154 0.0094701 0.074723 0 0.038099 0.021966 -0.005487 -0.063245 -0.0061981 -0.16523 -23.154 0.11879 0.028868 -0.10488 0.093929 0.070502 -0.031138 0.088543 0.16972 0.091139 0.051918 0.12406 0.10393 -9.4082e-05 0.0045453 0.0014643 -0.001006 0.42038
3.6055 0.0077106 0.0067111 -0.06799 -0.075893 0 -0.095263 -0.041357 -0.075115 -0.087661 -0.088116 -0.025821 -22.216 0.11682 0.021713 -0.093226 0.072948 0.061737 0.087954 0.20798 0.222 0.10883 0.16348 0.149 0.17713 0.00058584 0.0042182 0.002088 -0.00081337 1.0091
3.6094 0.0083644 0.012473 -0.073537 -0.16915 0 -0.15389 -0.089635 -0.12555 -0.11552 -0.13739 0.036568 -21.288 0.032506 -0.0071328 -0.065816 0.05921 0.088583 0.1206 0.15758 0.19913 0.10357 0.18487 0.18441 0.019443 0.0012309 0.0038947 0.0029281 -0.00065914 1.4543
3.6133 0.007151 0.016927 -0.0094657 -0.13686 0 -0.0944 -0.10374 -0.13619 -0.14965 -0.12875 -0.049525 -20.359 0.09007 0.086643 0.066647 0.18284 0.16064 0.055836 0.13476 0.2573 0.074836 0.19914 0.24654 -0.022002 0.0014076 0.0046222 0.0036633 0.00012488 1.7087
3.6172 -0.00091915 0.010224 0.065398 -0.0024052 0 0.038794 -0.082237 -0.10566 -0.17682 -0.07511 -0.23782 -19.417 0.12103 0.092776 0.0087839 0.17813 0.24047 0.007323 0.16046 0.29151 0.11426 0.16381 0.31258 -0.019016 0.0011049 0.006606 0.0039223 0.0015391 1.7531
3.6211 -0.015655 -0.0094522 0.083006 0.13034 0 0.14119 -0.041934 -0.054123 -0.17396 -0.019329 -0.39314 -18.46 0.099364 0.011087 -0.11222 0.092071 0.26919 -0.020417 0.16397 0.25145 0.14836 0.12069 0.33861 0.04627 0.00065795 0.0088467 0.0036161 0.0029062 1.6038
3.625 -0.032566 -0.034884 0.020338 0.15253 0 0.12404 -0.0069809 -0.0122 -0.12588 -0.0026233 -0.38807 -17.498 0.033883 -0.11998 -0.19068 -0.0083443 0.21129 -0.021752 0.10513 0.1407 0.1247 0.099465 0.29408 0.14865 0.00035342 0.0097284 0.0030638 0.0034432 1.3133
3.6289 -0.046618 -0.055629 -0.083631 0.035099 0 -0.015921 0.0048876 -0.0021954 -0.04235 -0.033386 -0.19808 -16.548 0.044801 -0.13285 -0.19665 0.010263 0.085519 0.033813 0.039901 0.14836 0.054644 0.091267 0.18615 0.086341 0.00014988 0.0082447 0.0027722 0.0029113 0.9623
3.6328 -0.05562 -0.06568 -0.15999 -0.14433 0 -0.18745 -0.0099424 -0.0236 0.040528 -0.081032 0.075687 -15.621 0.024796 -0.097983 -0.133 0.12489 -0.042959 0.0074989 0.039016 0.018187 0.00059133 0.013581 0.056364 -0.012254 -0.00019102 0.0049148 0.0030379 0.0017922 0.64279
3.6367 -0.060884 -0.066979 -0.16259 -0.25745 0 -0.26829 -0.041902 -0.053878 0.080687 -0.10042 0.27473 -14.716 -0.0079846 -0.062301 -0.088571 0.11929 -0.10606 -0.046106 0.022702 -0.072752 0.012553 -0.047423 -0.046036 -0.1399 -0.00071045 0.0015608 0.0037128 0.00087891 0.43073
3.6406 -0.065283 -0.066639 -0.099383 -0.22356 0 -0.19722 -0.074446 -0.065287 0.060121 -0.068181 0.29315 -13.826 -0.04768 -0.072038 -0.091153 0.013429 -0.080652 -0.11432 -0.013284 -0.1054 0.063612 -0.086408 -0.093443 -0.24916 -0.0010461 7.1536e-06 0.0043389 0.00067573 0.35762
3.6445 -0.070706 -0.070797 -0.021301 -0.073436 0 -0.024538 -0.091362 -0.04614 0.0013169 -0.0023166 0.14885 -12.941 -0.088639 -0.17773 -0.15038 -0.0864 -0.004363 -0.19274 -0.048505 -0.10906 0.094324 -0.12247 -0.091197 -0.2708 -0.00069728 0.00071217 0.0045328 0.0011057 0.39942
3.6484 -0.07678 -0.080171 0.017464 0.073331 0 0.12083 -0.083528 -0.010341 -0.046412 0.050405 -0.03575 -12.058 0.0228 -0.26225 -0.15707 -0.0039947 0.054249 -0.1744 -0.032944 -0.009253 0.043569 -0.068787 -0.065444 -0.11677 0.00044421 0.0024778 0.0042777 0.0016954 0.49799
3.6523 -0.081405 -0.090253 -0.0043889 0.10095 0 0.12647 -0.054313 0.012803 -0.044101 0.04952 -0.12731 -11.18 0.028463 -0.22707 -0.21323 0.067627 0.049423 -0.095803 -0.017675 -0.017827 -0.0061336 -0.065206 -0.039396 -0.050631 0.0018233 0.0035211 0.0038734 0.0019882 0.6084
3.6563 -0.08233 -0.095192 -0.066319 -0.012451 0 -0.0175 -0.020699 0.001039 0.0040278 -0.0089226 -0.078602 -10.31 0.013881 -0.14347 -0.22262 0.086218 -0.0056137 -0.081885 0.01153 -0.026202 -0.013105 -0.043308 -0.016509 -0.04272 0.0025437 0.0030209 0.0036144 0.0018225 0.74009
3.6602 -0.078669 -0.091946 -0.12444 -0.17831 0 -0.20834 -0.0063589 -0.043684 0.04996 -0.089883 0.042254 -9.4546 0.0179 -0.060729 -0.14838 0.045658 -0.048914 -0.15743 0.055429 0.024487 0.057297 0.014264 0.018395 -0.045362 0.0020654 0.0018203 0.0035153 0.0013311 0.95497
3.6641 -0.071568 -0.081853 -0.14061 -0.26723 0 -0.30615 -0.027435 -0.097012 0.037441 -0.14551 0.10912 -8.6164 0.0051458 -0.0098553 -0.048667 0.0059473 -0.01933 -0.16018 0.088447 0.1284 0.25321 0.031071 0.083204 0.053108 0.00067756 0.0016809 0.0033463 0.00079174 1.3141
3.668 -0.06368 -0.069134 -0.10379 -0.20928 0 -0.23835 -0.079337 -0.13115 -0.05226 -0.14917 0.036142 -7.7955 0.098128 -0.051997 -0.012574 0.11401 0.093246 -0.13131 0.10225 0.20792 0.2969 0.10192 0.18097 0.09035 -0.00068741 0.0037322 0.0029352 0.00050117 1.8074
3.6719 -0.057582 -0.0579 -0.034533 -0.046784 0 -0.053602 -0.13569 -0.13521 -0.18075 -0.11198 -0.1571 -6.9893 0.1199 -0.040127 0.0034803 0.19079 0.23651 -0.072231 0.12246 0.30198 0.28876 0.17088 0.29344 0.11609 -0.001156 0.0074473 0.0024249 0.00070266 2.3218
3.6758 -0.053933 -0.049727 0.027577 0.099872 0 0.1154 -0.1634 -0.12054 -0.27637 -0.071026 -0.36022 -6.1936 0.09952 0.0013174 -0.019786 0.20201 0.33241 -0.021228 0.15907 0.3473 0.24016 0.22019 0.38928 0.14696 -0.00053777 0.010999 0.0022129 0.0014904 2.6824
3.6797 -0.050658 -0.043118 0.047088 0.12491 0 0.15141 -0.14478 -0.10751 -0.28457 -0.060092 -0.45281 -5.405 0.096936 0.020998 -0.10199 0.14277 0.33317 -0.023917 0.21357 0.27807 0.15681 0.23731 0.44061 0.19111 0.00063304 0.012653 0.0026037 0.0026961 2.7451
3.6836 -0.044138 -0.034923 0.015402 0.016565 0 0.038845 -0.090537 -0.10623 -0.20671 -0.085205 -0.38978 -4.6222 0.019141 0.071044 -0.10646 0.063291 0.25351 -0.097772 0.19623 0.30901 0.14515 0.19325 0.43652 0.19454 0.0016091 0.012001 0.0034942 0.003896 2.4792
3.6875 -0.031994 -0.022805 -0.041017 -0.13584 0 -0.12721 -0.032811 -0.10784 -0.097612 -0.12197 -0.22883 -3.8458 0.060613 0.037066 -0.066835 0.076716 0.15528 -0.11791 0.11138 0.25398 0.18098 0.13424 0.38567 0.19393 0.002001 0.010058 0.0043987 0.0046361 1.9796
3.6914 -0.015448 -0.0072317 -0.075977 -0.20994 0 -0.21401 -0.0028973 -0.093626 -0.024353 -0.13477 -0.081894 -3.074 0.065138 -0.056664 -0.066835 0.11205 0.098223 -0.1625 0.035383 0.18145 0.22185 0.078012 0.30733 0.15479 0.0019309 0.0082534 0.0048167 0.0047441 1.3994
3.6953 0.00090172 0.0083779 -0.056173 -0.14146 0 -0.15009 -0.010022 -0.053168 -0.017766 -0.10267 -0.029124 -2.301 0.0004714 -0.16825 -0.11076 0.11312 0.095793 -0.23486 -0.011299 0.1121 0.21874 0.030123 0.21779 0.082527 0.001735 0.0072592 0.0046232 0.0044328 0.85049
3.6992 0.012172 0.019677 0.011434 0.028781 0 0.023158 -0.036339 0.0045303 -0.052445 -0.033634 -0.060755 -1.5183 -0.044634 -0.21206 -0.11602 0.0079064 0.10901 -0.25577 -0.059372 0.024441 0.086531 -0.014356 0.12133 0.03049 0.0015883 0.0066156 0.0041377 0.0040406 0.34294
3.7031 0.01691 0.024353 0.081192 0.18478 0 0.18388 -0.050555 0.05669 -0.068577 0.041954 -0.090307 -0.72115 -0.10574 -0.18013 -0.16741 -0.070452 0.080633 -0.14306 -0.10301 -0.10161 -0.056197 -0.097929 0.011796 -0.084133 0.0014196 0.0053335 0.0038155 0.003623 -0.19706
3.707 0.018249 0.023854 0.10262 0.21963 0 0.22059 -0.029314 0.084278 -0.018007 0.092958 -0.028323 0.087015 -0.10935 -0.17223 -0.2205 -0.14504 -0.018236 -0.14845 -0.19471 -0.23926 -0.18175 -0.20005 -0.11664 -0.20536 0.0011287 0.0028509 0.003847 0.0028209 -0.84479
3.7109 0.021286 0.022394 0.06178 0.11322 0 0.11418 0.028212 0.086547 0.099189 0.1084 0.14069 0.89602 -0.10208 -0.22751 -0.24163 -0.15702 -0.16433 -0.24479 -0.29069 -0.37506 -0.27959 -0.30209 -0.2574 -0.30544 0.00079531 -0.00047033 0.0040223 0.0012075 -1.591
3.7148 0.028753 0.023837 -0.0048299 -0.052449 0 -0.048792 0.10034 0.080545 0.23286 0.10282 0.33895 1.697 -0.12944 -0.35556 -0.22267 -0.075343 -0.29719 -0.37574 -0.3497 -0.49237 -0.33106 -0.37942 -0.38785 -0.36826 0.00062644 -0.0036172 0.0039625 -0.0011702 -2.3132
3.7188 0.038716 0.028893 -0.038614 -0.152 0 -0.1409 0.15537 0.086229 0.31568 0.10238 0.45087 2.4904 -0.1573 -0.41093 -0.32703 -0.098849 -0.36003 -0.47009 -0.40382 -0.53623 -0.22641 -0.35347 -0.47827 -0.43426 0.00070707 -0.0056348 0.0034807 -0.0036091 -2.826
3.7227 0.046376 0.034882 -0.0078014 -0.10819 0 -0.089162 0.16857 0.10951 0.30748 0.12204 0.41189 3.2859 -0.1795 -0.4474 -0.35779 -0.14717 -0.33628 -0.42675 -0.40343 -0.48807 -0.18065 -0.33435 -0.50833 -0.41222 0.00085932 -0.0061847 0.0027354 -0.0051919 -2.981
3.7266 0.048342 0.038234 0.064525 0.04999 0 0.069423 0.13524 0.13686 0.22094 0.15153 0.26062 4.0952 -0.16812 -0.4092 -0.32873 -0.17511 -0.25701 -0.37822 -0.36773 -0.44297 -0.19274 -0.30597 -0.47954 -0.3823 0.00079857 -0.0056065 0.0020588 -0.005514 -2.7524
3.7305 0.045525 0.037526 0.11864 0.20666 0 0.21435 0.074065 0.1456 0.11196 0.16196 0.11071 4.9222 -0.11928 -0.32672 -0.2762 -0.15951 -0.17623 -0.33673 -0.32797 -0.39342 -0.24943 -0.27965 -0.4135 -0.36214 0.00044393 -0.0045559 0.0016583 -0.005015 -2.2527
3.7344 0.042037 0.034519 0.10814 0.24427 0 0.2321 0.018244 0.1216 0.041475 0.12951 0.061546 5.7609 -0.043637 -0.29697 -0.26597 -0.082942 -0.13305 -0.24574 -0.33569 -0.26633 -0.32295 -0.28796 -0.33612 -0.33794 5.1997e-05 -0.0035322 0.0014929 -0.0045584 -1.6673
3.7383 0.041242 0.032459 0.039086 0.13285 0 0.10369 -0.0028954 0.070818 0.034952 0.058076 0.11782 6.6015 -0.10323 -0.35682 -0.22633 -0.021116 -0.12707 -0.24827 -0.31928 -0.22636 -0.27475 -0.23091 -0.25942 -0.28536 7.7477e-06 -0.0025881 0.0014233 -0.0046122 -1.1485
3.7422 0.042714 0.03333 -0.035291 -0.045063 0 -0.077747 0.017431 0.015861 0.067201 -0.018322 0.1843 7.4388 -0.10209 -0.3595 -0.21915 -0.020588 -0.12315 -0.24266 -0.22903 -0.12474 -0.097183 -0.088523 -0.17531 -0.23246 0.00045736 -0.0013585 0.0014484 -0.004798 -0.73847
3.7461 0.042947 0.036427 -0.058952 -0.15536 0 -0.17576 0.057051 -0.019489 0.083426 -0.058112 0.1439 8.2753 -0.072579 -0.3162 -0.23002 -0.01685 -0.080998 -0.22549 -0.12874 -0.019995 0.089785 0.051556 -0.067672 -0.12804 0.0011399 0.00061787 0.0017483 -0.0042655 -0.3719
3.75 0.038998 0.039181 -0.018102 -0.1151 0 -0.11522 0.077892 -0.026417 0.04173 -0.043874 -0.041147 9.1178 -0.040336 -0.24778 -0.24552 0.034655 0.01192 -0.19152 -0.069189 0.057254 0.17773 0.12061 0.066234 0.030646 0.0015875 0.0034513 0.0024711 -0.0025647 0.044852
3.7539 0.031461 0.039144 0.050525 0.042291 0 0.057538 0.052281 -0.015958 -0.053807 0.002061 -0.28721 9.9699 0.015675 -0.19554 -0.26173 0.11368 0.12762 -0.1095 -0.0646 0.19568 0.053789 0.094924 0.20279 0.056906 0.001507 0.0066141 0.0034785 -0.00019354 0.53698
3.7578 0.023876 0.035294 0.092378 0.19187 0 0.20776 -0.015713 -0.0092261 -0.15441 0.032666 -0.44401 10.831 -0.0094921 -0.21106 -0.18126 0.11711 0.21458 -0.11612 -0.068061 0.21417 0.045779 0.12527 0.3002 -0.032043 0.00099213 0.0090771 0.0043404 0.0017175 1.0192
3.7617 0.019184 0.027952 0.078737 0.21423 0 0.21548 -0.090923 -0.020376 -0.20184 0.012402 -0.40691 11.696 -0.035843 -0.23224 -0.081181 0.088627 0.23255 -0.15175 -0.041724 0.24014 0.055841 0.17214 0.324 -0.074569 0.00039338 0.0098912 0.0046344 0.00232 1.3406
3.7656 0.016734 0.018061 0.025352 0.089017 0 0.069202 -0.13087 -0.045102 -0.17104 -0.053195 -0.19918 12.566 -0.039307 -0.24295 -0.031386 0.058867 0.18024 -0.19987 -0.0075254 0.24092 0.10237 0.18523 0.27141 -0.067444 8.1488e-06 0.0088595 0.0042991 0.0017302 1.3818
3.7695 0.012803 0.0069099 -0.025347 -0.089662 0 -0.12402 -0.11515 -0.063567 -0.087276 -0.11886 0.041538 13.438 -0.011162 -0.23952 -0.10909 0.060132 0.095156 -0.25302 -0.012128 0.12795 0.24018 0.10336 0.17498 -0.061304 -0.00010446 0.0067672 0.003711 0.00087097 1.1317
3.7734 0.0042259 -0.003673 -0.039303 -0.18793 0 -0.22099 -0.057802 -0.055892 -0.005006 -0.13254 0.16385 14.31 -0.0096477 -0.23279 -0.16649 0.048969 0.025736 -0.2356 -0.075089 0.038809 0.18433 0.0073288 0.081635 -0.02881 -4.711e-05 0.004895 0.0033962 0.00064535 0.68961
3.7773 -0.0083252 -0.011561 -0.013824 -0.13701 0 -0.15288 0.0059855 -0.018627 0.034093 -0.075267 0.11322 15.178 -0.033785 -0.27336 -0.20281 0.038345 -0.0032186 -0.20709 -0.14266 -0.0059336 0.086992 -0.021693 0.021831 -0.020388 0.00010857 0.0041136 0.0036195 0.0012104 0.19708
3.7813 -0.020546 -0.015568 0.025834 0.015293 0 0.022965 0.046292 0.030674 0.02982 0.022943 -0.032042 16.037 -0.095291 -0.33009 -0.22633 -0.0087773 -0.005354 -0.19995 -0.19078 -0.05318 -0.044056 -0.030985 -0.0081449 -0.07536 0.00039127 0.0042647 0.0042055 0.0019734 -0.23937
3.7852 -0.028121 -0.016873 0.047899 0.14572 0 0.16959 0.055959 0.06493 0.016824 0.10371 -0.12513 16.889 -0.17439 -0.37832 -0.24874 -0.086712 -0.016745 -0.25038 -0.21389 -0.11942 -0.17456 -0.058732 -0.037774 -0.20026 0.00081204 0.0043581 0.0047288 0.0022298 -0.57838
3.7891 -0.03055 -0.019042 0.034666 0.15349 0 0.17677 0.047043 0.066786 0.030337 0.12158 -0.064127 17.742 -0.17301 -0.39282 -0.2954 -0.096188 -0.06248 -0.42999 -0.24111 -0.16559 -0.19274 -0.14661 -0.094841 -0.34151 0.0012304 0.0034482 0.00488 0.0017928 -0.81498
3.793 -0.031829 -0.026006 -0.010121 0.035815 0 0.042749 0.033781 0.040879 0.074446 0.074696 0.13209 18.604 -0.074337 -0.32414 -0.25267 -0.056472 -0.13309 -0.43681 -0.19106 -0.24815 -0.082741 -0.1698 -0.18 -0.34918 0.0014029 0.0014657 0.0046744 0.0010563 -0.93406
3.7969 -0.037444 -0.03927 -0.066881 -0.11632 0 -0.13063 0.02009 0.0093967 0.11928 0.0025269 0.33967 19.474 -0.034926 -0.26721 -0.21485 -0.053591 -0.18979 -0.38493 -0.20245 -0.23199 -0.027691 -0.16204 -0.26206 -0.27687 0.0012031 -0.00068698 0.0043522 0.00053299 -0.8953
3.8008 -0.05027 -0.056655 -0.11199 -0.19387 0 -0.22078 0.0019518 -0.0057936 0.12758 -0.045646 0.42075 20.34 -0.070864 -0.25127 -0.2111 -0.075268 -0.19379 -0.29063 -0.24524 -0.1573 -0.030794 -0.11974 -0.29672 -0.18838 0.00078754 -0.0018261 0.0041139 0.00039418 -0.66112
3.8047 -0.068608 -0.073787 -0.12973 -0.15335 0 -0.17722 -0.021703 -0.00047416 0.086133 -0.046606 0.31943 21.189 -0.1597 -0.2906 -0.25261 -0.08297 -0.13551 -0.16549 -0.25337 -0.094618 -0.060228 -0.039594 -0.25424 -0.14704 0.00050643 -0.0013439 0.0039661 0.00045559 -0.23406
3.8086 -0.087583 -0.087221 -0.1206 -0.044128 0 -0.053265 -0.044253 0.0086874 0.015262 -0.017178 0.094465 22.015 -0.10406 -0.341 -0.23118 0.063925 -0.040322 -0.17144 -0.14493 0.032008 -0.093849 -0.0079881 -0.13714 -0.057682 0.0006118 0.00047343 0.0038058 0.00054248 0.33845
3.8125 -0.10241 -0.09665 -0.10164 0.036216 0 0.04231 -0.059169 -0.002731 -0.050266 0.0016214 -0.12869 22.823 -0.023787 -0.30335 -0.1963 0.10198 0.052595 -0.23049 0.032704 0.11254 -0.015591 0.082817 0.023031 -0.044863 0.0010305 0.0028428 0.0036107 0.00078666 0.99929
3.8164 -0.11104 -0.10449 -0.09628 0.018303 0 0.030439 -0.071274 -0.04803 -0.090622 -0.023878 -0.24613 23.62 0.047834 -0.18413 -0.16106 0.1029 0.11992 -0.22005 0.13449 0.20958 0.12368 0.18373 0.18523 -0.013164 0.0014255 0.0051427 0.0035116 0.0015267 1.7212
3.8203 -0.11482 -0.11349 -0.11721 -0.090345 0 -0.082614 -0.096795 -0.11934 -0.1151 -0.096393 -0.24008 24.409 0.090315 -0.051043 -0.12063 0.10662 0.16819 -0.12858 0.14383 0.33652 0.2684 0.28368 0.32101 0.083214 0.0014935 0.0072421 0.0036656 0.0029349 2.5082
3.8242 -0.11736 -0.12456 -0.15488 -0.21676 0 -0.21699 -0.14839 -0.1932 -0.1502 -0.18729 -0.17923 25.186 0.085892 -0.083221 -0.046147 0.13876 0.2222 -0.067767 0.18469 0.45688 0.32528 0.41011 0.42565 0.25912 0.0012225 0.0093201 0.0040755 0.004784 3.3533
3.8281 -0.1227 -0.13671 -0.1832 -0.2795 0 -0.28302 -0.21815 -0.24608 -0.21332 -0.25713 -0.16153 25.943 0.10836 -0.054895 -0.0057768 0.22145 0.29919 0.12734 0.28578 0.54478 0.346 0.4746 0.51312 0.42363 0.00087487 0.011496 0.0045606 0.0066066 4.1906
3.832 -0.13368 -0.14874 -0.18136 -0.24644 0 -0.24627 -0.27647 -0.26766 -0.29441 -0.28129 -0.24292 26.678 0.13922 -0.023065 -0.00072491 0.30067 0.39066 0.21793 0.40036 0.62389 0.34736 0.52446 0.59991 0.54938 0.00073115 0.013669 0.0049219 0.0080768 4.893
3.8359 -0.15065 -0.16072 -0.15427 -0.15362 0 -0.14814 -0.29198 -0.26332 -0.36056 -0.26371 -0.39972 27.396 0.17942 0.023206 0.0038253 0.32655 0.46617 0.19021 0.4704 0.69424 0.34155 0.559 0.68862 0.56554 0.00084819 0.015648 0.0051337 0.0092267 5.3293
3.8398 -0.17104 -0.17383 -0.13192 -0.07628 0 -0.071841 -0.25727 -0.24701 -0.37905 -0.2313 -0.54611 28.096 0.22342 0.091067 0.026607 0.26525 0.49497 0.062265 0.45321 0.75218 0.34646 0.57614 0.76205 0.43528 0.0010509 0.017299 0.0053597 0.010294 5.4427
3.8438 -0.19039 -0.18872 -0.14476 -0.075671 0 -0.081764 -0.1985 -0.23197 -0.34139 -0.21449 -0.59148 28.771 0.20295 0.11643 -0.065326 0.17624 0.46819 -0.10703 0.40727 0.77691 0.43028 0.58955 0.79234 0.3666 0.0011363 0.018514 0.0057697 0.011387 5.2915
3.8477 -0.20484 -0.20417 -0.19515 -0.15791 0 -0.17873 -0.15864 -0.22555 -0.27088 -0.22702 -0.4994 29.409 0.17015 0.090292 -0.10822 0.17755 0.40503 -0.146 0.37595 0.69209 0.459 0.55089 0.76001 0.38024 0.0010742 0.019084 0.0063405 0.012326 5.0174
3.8516 -0.21373 -0.21773 -0.2517 -0.27126 0 -0.30038 -0.16653 -0.22873 -0.20846 -0.25794 -0.31099 30.003 0.16026 0.024899 -0.079306 0.20822 0.33957 -0.094439 0.34837 0.6257 0.43012 0.50197 0.67056 0.3952 0.0010168 0.018757 0.0068431 0.012808 4.7626
3.8555 -0.2203 -0.22768 -0.27425 -0.34243 0 -0.36513 -0.21583 -0.23717 -0.18636 -0.2803 -0.11921 30.56 0.17729 -0.031446 -0.0059611 0.24415 0.29854 -0.018901 0.322 0.60065 0.36234 0.45277 0.55566 0.39148 0.0011369 0.017531 0.0070349 0.012716 4.5909
3.8594 -0.22947 -0.23481 -0.24941 -0.32762 0 -0.3298 -0.26992 -0.24248 -0.20648 -0.2707 -0.011508 31.091 0.20613 0.012622 0.03934 0.27439 0.28585 -0.031888 0.29857 0.58099 0.29706 0.39719 0.45624 0.38027 0.0014693 0.015881 0.0068727 0.012243 4.4681
3.8633 -0.24388 -0.24199 -0.20443 -0.24394 0 -0.22199 -0.28868 -0.23528 -0.23843 -0.22693 -0.017513 31.601 0.13068 -0.019654 -0.050921 0.22714 0.28356 0.12556 0.28416 0.472 0.2441 0.35718 0.39792 0.36061 0.0018979 0.014558 0.0065431 0.011732 4.3111
3.8672 -0.2614 -0.2518 -0.18545 -0.15852 0 -0.12338 -0.2568 -0.21156 -0.24027 -0.17131 -0.095509 32.082 0.1192 -0.057824 -0.016821 0.20615 0.26781 0.11642 0.29892 0.40529 0.17332 0.32513 0.3773 0.31569 0.0022688 0.014028 0.0062921 0.011407 4.0717
3.8711 -0.27638 -0.26412 -0.21779 -0.14079 0 -0.11286 -0.1942 -0.17894 -0.19038 -0.13696 -0.16585 32.518 0.11729 -0.080931 0.020444 0.17446 0.22876 0.065472 0.30653 0.37853 0.15045 0.31017 0.37058 0.31135 0.0024973 0.014048 0.0062246 0.011253 3.7997
3.875 -0.28389 -0.27588 -0.28304 -0.21091 0 -0.20812 -0.14301 -0.15633 -0.10886 -0.1459 -0.16845 32.897 0.089901 -0.067399 -0.013899 0.1202 0.18094 0.069884 0.28679 0.37956 0.19814 0.32011 0.35843 0.37244 0.0025809 0.013896 0.0062609 0.011137 3.6406
3.8789 -0.28365 -0.28339 -0.33343 -0.32269 0 -0.34884 -0.14113 -0.16378 -0.050629 -0.19418 -0.10502 33.225 0.095831 0.031685 0.0089816 0.14665 0.15662 0.094153 0.28057 0.37761 0.17153 0.36415 0.34678 0.36661 0.0025538 0.013125 0.0062724 0.010997 3.7641
3.8828 -0.28037 -0.28528 -0.33128 -0.39656 0 -0.43783 -0.19926 -0.20787 -0.069954 -0.25505 -0.036728 33.515 0.15494 0.046956 0.0049821 0.15394 0.18518 0.087686 0.31003 0.44284 0.16467 0.4105 0.36492 0.40256 0.0024666 0.012162 0.0062439 0.010912 4.2604
3.8867 -0.28001 -0.28372 -0.27974 -0.37988 0 -0.4127 -0.29407 -0.27415 -0.17898 -0.29783 -0.039276 33.78 0.16938 0.07688 0.017123 0.17242 0.27165 0.068295 0.3727 0.5563 0.22306 0.49093 0.44096 0.41139 0.002411 0.012095 0.0063008 0.011024 5.0662
3.8906 -0.28501 -0.28254 -0.21957 -0.28889 0 -0.29481 -0.38071 -0.33453 -0.33154 -0.30899 -0.14737 34.016 0.16149 0.10937 0.041336 0.21169 0.3894 0.066226 0.43611 0.70351 0.31882 0.58918 0.57479 0.40765 0.0025195 0.013728 0.0065866 0.011426 5.9724
3.8945 -0.29246 -0.28383 -0.19615 -0.19812 0 -0.17553 -0.41764 -0.36558 -0.44918 -0.29964 -0.3282 34.21 0.20066 0.092532 0.055818 0.27452 0.49408 0.12043 0.45099 0.86539 0.39077 0.66799 0.73217 0.43828 0.0028788 0.016737 0.0071214 0.012137 6.7191
3.8984 -0.29651 -0.28583 -0.22515 -0.18316 0 -0.14734 -0.39085 -0.36413 -0.47462 -0.29462 -0.50248 34.354 0.26084 0.10883 0.054698 0.2919 0.55085 0.09918 0.48214 0.92705 0.4606 0.73246 0.86597 0.49845 0.0034101 0.019758 0.0077737 0.013134 7.131
3.9023 -0.29292 -0.28424 -0.28348 -0.2607 0 -0.23199 -0.32318 -0.3474 -0.4139 -0.31192 -0.59719 34.45 0.25417 0.13407 0.045894 0.30049 0.55641 0.12421 0.50606 0.96893 0.54991 0.77476 0.94733 0.54738 0.0038493 0.021414 0.0083559 0.01435 7.2069
3.9063 -0.28201 -0.27578 -0.32928 -0.37336 0 -0.36262 -0.26142 -0.33776 -0.33286 -0.34856 -0.59172 34.512 0.2499 0.14534 0.033248 0.31792 0.53889 0.14352 0.52246 0.97797 0.59473 0.79481 0.9806 0.56922 0.0039004 0.021412 0.0087403 0.015622 7.1004
3.9102 -0.26781 -0.26133 -0.33236 -0.4323 0 -0.4352 -0.24662 -0.3445 -0.30729 -0.38294 -0.52488 34.549 0.27012 0.14137 0.027015 0.34407 0.53459 0.1236 0.52649 0.96056 0.57669 0.79145 0.99008 0.57017 0.003472 0.020705 0.0088988 0.016693 6.9964
3.9141 -0.25469 -0.24557 -0.29199 -0.38504 0 -0.3893 -0.28578 -0.35754 -0.36343 -0.39107 -0.46 34.56 0.24341 0.16808 0.05865 0.33913 0.55798 0.050038 0.4986 0.96786 0.56416 0.75727 0.992 0.60784 0.002797 0.020583 0.008868 0.017317 6.9638
3.918 -0.24443 -0.23341 -0.23296 -0.25594 0 -0.25428 -0.34496 -0.35722 -0.45528 -0.36338 -0.43594 34.536 0.26582 0.19171 0.042054 0.30911 0.58825 0.087494 0.48085 0.96264 0.52303 0.71452 0.97725 0.54876 0.0023076 0.021482 0.0087069 0.017419 6.8926
3.9219 -0.23611 -0.22624 -0.18732 -0.12822 0 -0.125 -0.37126 -0.33089 -0.49806 -0.30995 -0.44086 34.471 0.23253 0.14421 0.040141 0.25945 0.58361 0.097045 0.42992 0.87699 0.43508 0.6527 0.92023 0.45644 0.0023383 0.022578 0.0084907 0.017129 6.5697
3.9258 -0.22818 -0.22146 -0.17566 -0.082278 0 -0.087777 -0.33024 -0.28234 -0.43282 -0.25164 -0.42665 34.368 0.19385 0.07342 0.047603 0.2026 0.51342 0.061996 0.36117 0.73354 0.31733 0.57218 0.80453 0.37127 0.0028823 0.022486 0.0083109 0.016611 5.8457
3.9297 -0.22053 -0.21565 -0.19768 -0.13778 0 -0.15613 -0.23216 -0.22763 -0.27229 -0.20538 -0.35057 34.232 0.22219 0.047583 0.045353 0.15329 0.38371 -0.0059938 0.3017 0.57714 0.19979 0.47722 0.64163 0.32788 0.0035943 0.020401 0.0082377 0.015855 4.7753
3.9336 -0.21446 -0.20851 -0.2342 -0.24229 0 -0.2655 -0.12706 -0.18264 -0.093108 -0.175 -0.21079 34.063 0.15925 -0.0054429 0.017198 0.11253 0.2364 -0.01547 0.24262 0.44122 0.16445 0.38433 0.46608 0.26793 0.0040349 0.016709 0.0082553 0.014658 3.621
3.9375 -0.21109 -0.20353 -0.25834 -0.31278 0 -0.32733 -0.071023 -0.15363 0.01869 -0.15322 -0.049076 33.852 0.14442 -0.01541 0.03017 0.09246 0.12258 -0.019216 0.17838 0.28549 0.1507 0.26278 0.3128 0.21502 0.0039689 0.012611 0.0082465 0.012875 2.709
3.9414 -0.20976 -0.20439 -0.25124 -0.29715 0 -0.29692 -0.087907 -0.13712 0.026402 -0.1314 0.0791 33.587 0.12575 -0.041282 0.028538 0.063789 0.069969 0.0051405 0.11326 0.15887 0.10007 0.15169 0.19767 0.13598 0.003502 0.0092306 0.0080728 0.010712 2.2348
3.9453 -0.20822 -0.21025 -0.21443 -0.21001 0 -0.20242 -0.15418 -0.12651 -0.037864 -0.10819 0.14151 33.271 0.096937 -0.093056 -0.003135 0.039204 0.068845 0.047739 0.063723 0.088268 0.019985 0.083672 0.1175 0.039183 0.0029764 0.0070019 0.0076992 0.0087333 2.1577
3.9492 -0.20402 -0.21466 -0.17034 -0.11841 0 -0.11672 -0.21701 -0.118 -0.1041 -0.090552 0.14404 32.918 0.10406 -0.12676 -0.040313 0.090704 0.085433 0.053568 0.071286 0.090515 0.0028139 0.10333 0.066152 -0.011172 0.0027242 0.0057621 0.0072452 0.0075216 2.2601
3.9531 -0.19587 -0.20985 -0.14714 -0.089877 0 -0.098818 -0.23126 -0.11155 -0.11875 -0.087326 0.11439 32.547 0.079816 -0.14304 -0.080666 0.141 0.091006 -0.0073431 0.077033 0.14519 -0.0080294 0.11157 0.048488 0.084983 0.0028596 0.0052632 0.0069012 0.0072469 2.3231
3.957 -0.18357 -0.193 -0.15676 -0.14169 0 -0.15115 -0.18851 -0.1085 -0.081045 -0.10121 0.071862 32.166 0.080519 -0.15655 -0.079996 0.16293 0.083753 0.017151 0.093779 0.21726 0.075174 0.16461 0.078119 0.119 0.0032369 0.0055195 0.0067742 0.0075487 2.2862
3.9609 -0.1672 -0.16884 -0.18293 -0.22778 0 -0.2223 -0.11905 -0.11016 -0.037184 -0.1257 0.011603 31.768 0.10086 -0.15197 -0.047479 0.16488 0.087515 0.03362 0.12872 0.31352 0.18115 0.24981 0.16165 0.14046 0.0035771 0.0067017 0.0068086 0.0078502 2.2706
3.9648 -0.14667 -0.14578 -0.19195 -0.27268 0 -0.24825 -0.06831 -0.11835 -0.041147 -0.14925 -0.082987 31.342 0.12876 -0.12076 -0.007007 0.16506 0.1298 -0.037121 0.18225 0.43812 0.24341 0.34382 0.28571 0.20674 0.0036614 0.0087934 0.0068594 0.0078238 2.4538
3.9688 -0.12259 -0.12865 -0.16028 -0.22804 0 -0.19913 -0.065966 -0.13544 -0.11311 -0.16306 -0.21207 30.88 0.15202 -0.12499 -0.052201 0.2293 0.21674 0.026174 0.21076 0.55213 0.3639 0.39997 0.41974 0.23762 0.0034649 0.011411 0.0068484 0.0075837 2.8952
3.9727 -0.097424 -0.11456 -0.096828 -0.11083 0 -0.098537 -0.10851 -0.16143 -0.22457 -0.16631 -0.34341 30.393 0.16337 -0.04391 -0.040154 0.17241 0.32379 -0.053553 0.24159 0.62327 0.40944 0.45182 0.53195 0.242 0.0031532 0.013949 0.0068516 0.0074622 3.4521
3.9766 -0.075313 -0.096029 -0.039073 0.0058546 0 -0.0050134 -0.16419 -0.19031 -0.3177 -0.16467 -0.42672 29.896 0.1722 0.024184 -0.077256 0.13311 0.40865 -0.092604 0.27564 0.65526 0.42959 0.48705 0.6043 0.2305 0.0029558 0.015867 0.0070317 0.0076335 3.8523
3.9805 -0.060047 -0.068972 -0.023677 0.044828 0 0.028859 -0.19461 -0.2101 -0.34326 -0.16349 -0.42936 29.399 0.17682 0.045384 -0.14028 0.14323 0.43673 -0.054614 0.30926 0.64712 0.42319 0.48752 0.6346 0.22272 0.003003 0.016857 0.0074781 0.007978 3.869
3.9844 -0.052447 -0.038301 -0.05521 -0.017137 0 -0.0083583 -0.17822 -0.20889 -0.29102 -0.16134 -0.36322 28.901 0.16746 0.015436 -0.10866 0.17567 0.40135 0.011959 0.33411 0.59565 0.35567 0.42445 0.62715 0.25266 0.0032339 0.016832 0.0081047 0.0082934 3.467
3.9883 -0.049548 -0.015686 -0.10055 -0.12928 0 -0.080176 -0.12189 -0.18279 -0.19387 -0.14987 -0.27758 28.393 0.12763 -0.067799 0.0068838 0.23107 0.32521 0.08496 0.31085 0.49694 0.29854 0.38571 0.58311 0.3371 0.0034308 0.015862 0.0086894 0.0085654 2.8109
3.9922 -0.046595 -0.010698 -0.11529 -0.20257 0 -0.12763 -0.054854 -0.13903 -0.10437 -0.12067 -0.22049 27.871 0.096155 -0.10033 -0.004269 0.20671 0.24288 0.062596 0.24402 0.3947 0.23043 0.31473 0.49985 0.36244 0.00335 0.014144 0.0090047 0.0089362 2.1354
3.9961 -0.040457 -0.022631 -0.080441 -0.1766 0 -0.11022 -0.0094186 -0.091017 -0.059919 -0.073947 -0.19913 27.337 0.072906 -0.1534 -0.042039 0.14014 0.17718 0.0098036 0.1339 0.28826 0.17388 0.23633 0.3777 0.28768 0.0028583 0.011959 0.0089172 0.0093566 1.5782
4 -0.031631 -0.040026 -0.018008 -0.066882 0 -0.034973 -0.00026429 -0.049232 -0.059392 -0.021125 -0.173 26.798 0.049403 -0.26013 -0.04196 0.058966 0.12585 -0.042659 -0.00136 0.17753 0.13643 0.16846 0.22558 0.11163 0.0019972 0.0095303 0.0083916 0.0093107 1.1012
4.0039 -0.023125 -0.048576 0.027866 0.046118 0 0.047605 -0.01533 -0.015538 -0.066664 0.021782 -0.088343 26.258 -0.015859 -0.28411 -0.11431 -0.070615 0.067616 -0.23034 -0.065477 0.071241 0.060514 0.094398 0.059715 -0.033535 0.00095942 0.006874 0.0074512 0.0080215 0.55296
4.0078 -0.017283 -0.041116 0.027887 0.0798 0 0.079762 -0.024601 0.014887 -0.03874 0.045752 0.072077 25.714 -0.036934 -0.25871 -0.14934 -0.12756 -0.017038 -0.32543 -0.14464 -0.075302 0.019807 -0.024562 -0.10216 -0.19625 1.789e-05 0.0038602 0.006179 0.0050964 -0.18365
4.0117 -0.013531 -0.021916 -0.0089757 0.015587 0 0.040474 -0.0016383 0.046839 0.040955 0.055771 0.2643 25.162 -0.019352 -0.26192 -0.18628 -0.13479 -0.12581 -0.36702 -0.19827 -0.19456 -0.043266 -0.13312 -0.24477 -0.34246 -0.00056006 0.00052032 0.004771 0.0010756 -1.073
4.0156 -0.0092126 -0.0024209 -0.044725 -0.08526 0 -0.036191 0.056578 0.080014 0.148 0.066628 0.40584 24.596 -0.0078143 -0.32901 -0.22278 -0.10743 -0.23071 -0.39116 -0.21865 -0.28036 -0.12627 -0.20814 -0.35484 -0.41626 -0.0006065 -0.0026589 0.0035478 -0.0026843 -1.9236
4.0195 -0.0027334 0.0074931 -0.044952 -0.13057 0 -0.085026 0.12577 0.10922 0.23227 0.089816 0.43126 24.019 -0.070327 -0.48302 -0.24117 -0.063924 -0.29425 -0.44146 -0.21065 -0.34872 -0.20369 -0.2348 -0.42018 -0.34631 -0.00014877 -0.0048369 0.0028404 -0.0048317 -2.4958
4.0234 0.0041077 0.005752 -0.0065844 -0.072555 0 -0.060513 0.16984 0.12793 0.25244 0.12183 0.33942 23.437 -0.10317 -0.50957 -0.24064 -0.09426 -0.29431 -0.36116 -0.28592 -0.33492 -0.29132 -0.22031 -0.43283 -0.25506 0.00054886 -0.005373 0.0027857 -0.0049484 -2.6382
4.0273 0.0070956 -0.002295 0.041434 0.051533 0 0.024472 0.16484 0.13095 0.20411 0.14407 0.19631 22.854 -0.15124 -0.45921 -0.21551 -0.098235 -0.23936 -0.33177 -0.31115 -0.29438 -0.28219 -0.16429 -0.39493 -0.18178 0.0010793 -0.0043927 0.003192 -0.0038286 -2.3586
4.0313 0.0032772 -0.0093162 0.062839 0.14735 0 0.10487 0.11421 0.11489 0.12057 0.13552 0.089947 22.277 -0.16606 -0.40036 -0.21239 -0.10502 -0.1619 -0.23666 -0.29878 -0.21614 -0.20306 -0.10453 -0.32016 -0.12315 0.0011294 -0.0027872 0.0036219 -0.0028464 -1.793
4.0352 -0.0060602 -0.011546 0.042204 0.13796 0 0.11301 0.044737 0.078841 0.046311 0.089118 0.069257 21.709 -0.12285 -0.35414 -0.22831 -0.1102 -0.094817 -0.075831 -0.2602 -0.10531 -0.091233 -0.057616 -0.2267 -0.062216 0.00071979 -0.0015183 0.0036739 -0.002893 -1.1101
4.0391 -0.016157 -0.010544 -0.0056143 0.025055 0 0.033686 -0.012551 0.026937 0.004617 0.018837 0.1109 21.149 -0.032617 -0.2405 -0.14208 -0.025802 -0.048567 -0.12081 -0.2065 -0.0034864 -0.024416 0.00045224 -0.12581 0.059957 0.00023403 -0.00078814 0.0032698 -0.0037149 -0.42264
4.043 -0.022937 -0.010953 -0.049631 -0.1122 0 -0.080363 -0.041605 -0.029432 -0.015337 -0.048342 0.13773 20.594 0.03035 -0.13644 -0.065893 0.0069188 -0.0070459 -0.096957 -0.078663 0.12603 0.1017 0.096398 -0.016408 0.039117 0.00014923 0.00014508 0.0027219 -0.0041555 0.24091
4.0469 -0.026832 -0.016822 -0.066788 -0.17885 0 -0.14761 -0.047331 -0.074753 -0.043182 -0.0898 0.075962 20.035 0.089522 -0.081144 -0.061853 0.07966 0.0548 -0.10019 0.025659 0.203 0.1901 0.18164 0.10821 0.072679 0.00064144 0.0022561 0.0025132 -0.0030849 0.9021
4.0508 -0.032487 -0.029141 -0.057025 -0.13665 0 -0.122 -0.046738 -0.098597 -0.09817 -0.10119 -0.088849 19.462 0.11165 -0.079466 -0.097469 0.15297 0.14599 -0.11358 0.11023 0.25602 0.23593 0.24411 0.24686 0.11912 0.0014029 0.0057381 0.0029432 -0.00028559 1.5743
4.0547 -0.044243 -0.045553 -0.040096 -0.030679 0 -0.030651 -0.054726 -0.1043 -0.17099 -0.09706 -0.29647 18.874 0.058625 -0.1225 -0.11307 0.16183 0.24768 -0.098409 0.19344 0.33558 0.25427 0.2805 0.38246 0.099855 0.0018743 0.0096225 0.0038983 0.0033569 2.2248
4.0586 -0.061377 -0.061759 -0.039159 0.048502 0 0.046521 -0.075703 -0.10799 -0.23089 -0.098522 -0.44845 18.275 0.043934 -0.11749 0.0013593 0.13243 0.32433 -0.073008 0.15658 0.4112 0.25585 0.31843 0.48801 0.237 0.0017312 0.012432 0.0049171 0.0064496 2.7785
4.0625 -0.077699 -0.07372 -0.064109 0.034946 0 0.039935 -0.10479 -0.12581 -0.25077 -0.11755 -0.47213 17.675 0.0010581 -0.088895 -0.010001 0.14364 0.34925 0.0059757 0.16321 0.47779 0.20235 0.38592 0.54212 0.2685 0.0011955 0.013325 0.0055024 0.0079959 3.1535
4.0664 -0.086392 -0.079776 -0.10546 -0.064925 0 -0.054083 -0.13389 -0.15868 -0.22831 -0.1489 -0.36877 17.076 0.015124 -0.07643 -0.033542 0.17384 0.32376 0.065954 0.14856 0.49198 0.20986 0.43525 0.54158 0.30208 0.00085426 0.012715 0.005452 0.0079622 3.3021
4.0703 -0.086056 -0.081702 -0.14144 -0.18097 0 -0.16995 -0.15601 -0.18861 -0.18608 -0.17431 -0.21216 16.469 0.090674 -0.075407 -0.027058 0.19602 0.27493 0.080698 0.10103 0.45096 0.27659 0.42953 0.5009 0.35736 0.0011109 0.011824 0.0049716 0.0071655 3.2306
4.0742 -0.082433 -0.083727 -0.15276 -0.23394 0 -0.22425 -0.1657 -0.19188 -0.15183 -0.17534 -0.097735 15.839 0.13283 -0.021523 -0.01447 0.16006 0.23385 0.066907 0.069775 0.40106 0.24958 0.32244 0.44039 0.35266 0.001767 0.011599 0.0044913 0.0066276 2.9892
4.0781 -0.083883 -0.089662 -0.13565 -0.19295 0 -0.18066 -0.15882 -0.15935 -0.13644 -0.14584 -0.0772 15.178 0.13349 -0.050636 -0.078009 0.12192 0.21224 -0.0056876 0.074935 0.30208 0.27014 0.23942 0.37336 0.25743 0.0021562 0.011959 0.0043287 0.0068735 2.6407
4.082 -0.094261 -0.09987 -0.10464 -0.094335 0 -0.07718 -0.13453 -0.10625 -0.12765 -0.096703 -0.12471 14.492 0.088845 -0.12075 -0.095504 0.092894 0.19619 -0.11353 0.031838 0.1981 0.25309 0.19482 0.30223 0.099843 0.0017555 0.012014 0.0044552 0.0076377 2.232
4.0859 -0.1094 -0.11057 -0.08282 -0.011574 0 0.0047732 -0.098483 -0.061683 -0.10382 -0.050112 -0.1599 13.794 0.017055 -0.18244 -0.079381 0.055879 0.16138 -0.1853 -0.027539 0.12854 0.16397 0.14858 0.22422 -0.022238 0.00072378 0.010961 0.0045517 0.0081342 1.7901
4.0898 -0.12037 -0.11643 -0.085464 -0.0012352 0 0.0037396 -0.062891 -0.04608 -0.055286 -0.026788 -0.11189 13.098 -0.051007 -0.19779 -0.058719 0.0010649 0.096996 -0.16656 -0.064877 0.11598 -0.0015713 0.068963 0.14002 -0.033365 -0.00015939 0.0088129 0.0043121 0.0076726 1.3432
4.0938 -0.1208 -0.11461 -0.10838 -0.064319 0 -0.075898 -0.041004 -0.055828 0.0044686 -0.033473 0.022672 12.401 -0.0020701 -0.22967 -0.077284 0.003437 0.018595 -0.17118 -0.093288 0.057159 -0.062846 0.042418 0.058189 -0.093799 -0.00014641 0.0063554 0.0037501 0.0061878 0.9461
4.0977 -0.1118 -0.10685 -0.13046 -0.14892 0 -0.16987 -0.039168 -0.068625 0.046751 -0.058482 0.17213 11.691 0.015694 -0.25336 -0.10734 0.029424 -0.040446 -0.098053 -0.13545 0.0071003 -0.078667 -0.0076944 -0.0067316 -0.11492 0.00080634 0.0044742 0.0032427 0.004318 0.67882
4.1016 -0.10043 -0.097855 -0.12988 -0.19015 0 -0.20505 -0.052574 -0.06456 0.048352 -0.079068 0.24026 10.951 0.068568 -0.21162 -0.10953 0.048816 -0.052253 -0.083694 -0.14143 -0.0025432 -0.015054 -0.032558 -0.039638 -0.10847 0.0019701 0.0035438 0.0032446 0.0029824 0.61
4.1055 -0.093258 -0.091294 -0.10199 -0.1577 0 -0.1549 -0.068533 -0.043989 0.0088979 -0.077095 0.17791 10.179 0.1099 -0.14388 -0.086938 0.042591 -0.014407 -0.14578 -0.10379 0.025575 0.10773 -0.014696 -0.030917 -0.070242 0.0024627 0.0033682 0.0038944 0.0027587 0.74788
4.1094 -0.090926 -0.087124 -0.064476 -0.077112 0 -0.057361 -0.075183 -0.026486 -0.048318 -0.052863 0.021083 9.3857 -0.0061364 -0.17529 -0.074238 -0.0082836 0.048679 -0.225 -0.042611 0.06264 0.22085 0.048158 0.018666 0.016058 0.0020046 0.0035766 0.0048522 0.0035069 1.0224
4.1133 -0.08856 -0.082581 -0.044238 -0.0094917 0 0.016256 -0.069266 -0.03249 -0.092629 -0.026413 -0.13458 8.5899 0.018782 -0.15493 -0.078064 0.046319 0.10362 -0.14696 -0.010383 0.14393 0.17323 0.12158 0.095945 -0.040099 0.0011283 0.003986 0.005535 0.004506 1.3217
4.1172 -0.081146 -0.075576 -0.055926 -0.0044685 0 0.016 -0.057609 -0.064587 -0.10727 -0.02348 -0.20411 7.8001 0.022564 -0.15401 -0.025767 0.07635 0.13126 -0.11049 0.00094288 0.19951 0.097847 0.11834 0.17883 -0.015802 0.00066382 0.0046069 0.0055789 0.004988 1.562
4.1211 -0.068639 -0.066994 -0.089422 -0.061328 0 -0.050363 -0.051812 -0.10491 -0.099904 -0.055171 -0.17414 7.0097 0.044451 -0.13028 0.011746 0.11082 0.13789 -0.058926 0.018361 0.24047 0.038328 0.097642 0.24612 0.061253 0.00098637 0.0054182 0.0051329 0.004658 1.7349
4.125 -0.056001 -0.05961 -0.1171 -0.1286 0 -0.12554 -0.060195 -0.13003 -0.094598 -0.10704 -0.10752 6.2029 0.10059 -0.060342 -0.0068179 0.1537 0.14657 0.037648 0.057134 0.27493 0.038283 0.11012 0.2889 0.15233 0.0017151 0.0062576 0.0047146 0.0038245 1.8915
4.1289 -0.04832 -0.054884 -0.11526 -0.14412 0 -0.14769 -0.082198 -0.12939 -0.1114 -0.14755 -0.088889 5.3678 0.07848 -0.0076325 0.010305 0.06819 0.17603 0.060933 0.086457 0.28268 0.18912 0.16515 0.31451 0.20755 0.0021109 0.0069598 0.0047408 0.0030868 2.0745
4.1328 -0.045812 -0.051103 -0.082426 -0.085701 0 -0.097372 -0.10821 -0.11145 -0.14906 -0.15098 -0.15506 4.5074 0.042542 -0.084391 -0.019512 0.045643 0.22338 -0.0041234 0.1601 0.27569 0.31886 0.20861 0.33763 0.18303 0.0017694 0.0075318 0.0051497 0.0028734 2.2561
4.1367 -0.043469 -0.044928 -0.03959 0.0082463 0 -0.011427 -0.12453 -0.093904 -0.18438 -0.11695 -0.26527 3.6382 0.024169 -0.10636 -0.052106 0.086033 0.26397 -0.10318 0.12827 0.26223 0.31111 0.19278 0.36355 0.16816 0.00096126 0.0080979 0.0054654 0.0031978 2.3381
4.1406 -0.035663 -0.034807 -0.012987 0.066865 0 0.046228 -0.12058 -0.088025 -0.18902 -0.070395 -0.33372 2.7787 0.042519 -0.077162 -0.052352 0.13944 0.26817 -0.17041 0.053062 0.24339 0.19036 0.13051 0.37799 0.14614 0.00034012 0.0086429 0.0052565 0.0037676 2.2161
4.1445 -0.02134 -0.022672 -0.013702 0.043752 0 0.034268 -0.094628 -0.090674 -0.15103 -0.041027 -0.29715 1.9371 0.114 -0.074349 0.017572 0.12436 0.22271 -0.12196 0.092509 0.21798 0.046708 0.0634 0.35451 0.05741 0.00033885 0.008862 0.0045641 0.0042717 1.8539
4.1484 -0.0050434 -0.012032 -0.030363 -0.042743 0 -0.03354 -0.054634 -0.08896 -0.084104 -0.039 -0.16353 1.1062 0.0047394 -0.12225 -0.019171 -0.035751 0.14055 -0.0034003 0.040532 0.083418 -0.043955 0.074063 0.27586 0.039882 0.0008295 0.0083487 0.0038926 0.0045656 1.3054
4.1523 0.0070448 -0.0043259 -0.039536 -0.1202 0 -0.097909 -0.0135 -0.07136 -0.017305 -0.047209 -0.0047739 0.27051 -0.045541 -0.15862 -0.028362 -0.060594 0.052269 -0.064522 0.00087056 -0.0096581 -0.059955 0.054952 0.1519 -0.03844 0.0013202 0.0069769 0.0037569 0.0046359 0.66901
4.1563 0.012359 0.0027055 -0.024347 -0.11777 0 -0.098914 0.018811 -0.035571 0.026554 -0.037029 0.098762 -0.58084 -0.067792 -0.20921 -0.050554 -0.040739 -0.01461 -0.20068 -0.068057 -0.074255 -0.012817 -0.0077973 0.016992 -0.12392 0.0014395 0.0050782 0.0042036 0.0044606 0.021058
4.1602 0.013895 0.012834 0.013406 -0.023126 0 -0.022434 0.041007 0.011443 0.046523 0.0059199 0.11684 -1.4448 -0.075132 -0.27596 -0.10561 -0.039213 -0.053023 -0.33195 -0.17719 -0.13395 0.05161 -0.11412 -0.092885 -0.1891 0.0012291 0.0031947 0.0047548 0.0039532 -0.61349
4.1641 0.017514 0.02748 0.055767 0.10562 0 0.087446 0.059754 0.058545 0.060897 0.068249 0.08625 -2.3064 -0.040028 -0.30429 -0.17642 -0.084318 -0.07799 -0.39969 -0.27212 -0.25011 -0.019439 -0.23568 -0.16497 -0.25539 0.0010138 0.0016268 0.00483 0.0030441 -1.2336
4.168 0.027392 0.044105 0.082301 0.1837 0 0.16036 0.082807 0.095652 0.089337 0.11932 0.075708 -3.1493 -0.12991 -0.22525 -0.19213 -0.21584 -0.11188 -0.40067 -0.25507 -0.3371 -0.22087 -0.25129 -0.2152 -0.30994 0.0010464 0.00023259 0.0042499 0.001782 -1.8159
4.1719 0.043542 0.058598 0.08423 0.16477 0 0.15237 0.11137 0.11687 0.1351 0.13667 0.12867 -3.9687 -0.17919 -0.22614 -0.21463 -0.22596 -0.16493 -0.31952 -0.2644 -0.43655 -0.33091 -0.28761 -0.26958 -0.34042 0.0013025 -0.0013079 0.0033603 0.00032897 -2.3019
4.1758 0.062918 0.06932 0.069655 0.075528 0 0.079498 0.13817 0.1222 0.18202 0.1243 0.22914 -4.7741 -0.16835 -0.28821 -0.23161 -0.15895 -0.22582 -0.26239 -0.29628 -0.49848 -0.33678 -0.32629 -0.33798 -0.37314 0.0015807 -0.003032 0.002684 -0.0011349 -2.6342
4.1797 0.082269 0.078712 0.05749 -0.0067754 0 0.0059226 0.15312 0.11792 0.20784 0.10817 0.31507 -5.5812 -0.11412 -0.34615 -0.21799 -0.11935 -0.26923 -0.35324 -0.31845 -0.46147 -0.27687 -0.32306 -0.40353 -0.43995 0.0017322 -0.0045255 0.0024583 -0.0024689 -2.8035
4.1836 0.099923 0.090717 0.064788 -0.014616 0 -0.0045336 0.15193 0.11423 0.20192 0.11317 0.32684 -6.3984 -0.13634 -0.37222 -0.22486 -0.17906 -0.27442 -0.32804 -0.3539 -0.49826 -0.25999 -0.36489 -0.43666 -0.45934 0.0017489 -0.0052439 0.0025001 -0.0035221 -2.8564
4.1875 0.11545 0.1065 0.095392 0.060031 0 0.063165 0.1401 0.11927 0.17266 0.14174 0.25262 -7.2184 -0.14476 -0.30859 -0.24442 -0.25614 -0.24078 -0.37748 -0.31831 -0.44882 -0.21419 -0.36257 -0.42082 -0.45945 0.0016508 -0.0050193 0.0024887 -0.0040725 -2.855
4.1914 0.12854 0.12277 0.1368 0.16384 0 0.16408 0.12872 0.13294 0.13963 0.1723 0.13703 -8.0221 -0.17149 -0.23135 -0.25231 -0.25841 -0.18881 -0.38636 -0.27854 -0.42182 -0.20934 -0.34084 -0.36716 -0.40805 0.0013663 -0.0042453 0.0023404 -0.0039083 -2.827
4.1953 0.13873 0.13441 0.16765 0.22617 0 0.22786 0.12564 0.14615 0.11851 0.17819 0.048267 -8.7919 -0.20134 -0.18885 -0.2655 -0.18036 -0.14615 -0.30936 -0.26327 -0.43295 -0.26526 -0.30737 -0.30613 -0.32934 0.00079499 -0.0035456 0.002278 -0.0030576 -2.7549
4.1992 0.1462 0.13915 0.17192 0.21199 0 0.21243 0.12972 0.14777 0.11151 0.15053 0.02945 -9.5236 -0.14655 -0.22221 -0.36694 -0.12715 -0.12932 -0.16532 -0.26767 -0.38349 -0.34827 -0.25116 -0.26432 -0.33694 6.1661e-06 -0.0032439 0.0025419 -0.0019479 -2.6153
4.2031 0.1521 0.13973 0.15101 0.14363 0 0.13546 0.13308 0.1346 0.10987 0.10599 0.070281 -10.228 -0.13781 -0.26298 -0.38061 -0.095939 -0.13442 -0.19051 -0.201 -0.3292 -0.32909 -0.23365 -0.24708 -0.22391 -0.00067413 -0.0031403 0.0030763 -0.0012528 -2.426
4.207 0.15762 0.14147 0.12446 0.078748 0 0.060026 0.129 0.11532 0.104 0.073985 0.11879 -10.92 -0.09298 -0.28962 -0.33722 -0.1384 -0.14311 -0.24792 -0.18566 -0.2914 -0.23087 -0.23548 -0.24015 -0.23563 -0.00084808 -0.0027879 0.0035409 -0.0014389 -2.2545
4.2109 0.16253 0.14762 0.117 0.065553 0 0.046091 0.1184 0.10406 0.092013 0.074621 0.12322 -11.609 -0.091754 -0.30676 -0.30623 -0.21483 -0.13859 -0.30137 -0.19346 -0.27427 -0.15953 -0.25321 -0.22685 -0.31917 -0.00037721 -0.0019814 0.0036467 -0.002357 -2.1766
4.2148 0.16512 0.15671 0.13999 0.11029 0 0.10549 0.10927 0.10858 0.080454 0.10521 0.072533 -12.29 -0.19685 -0.31606 -0.34356 -0.27282 -0.11946 -0.32485 -0.1837 -0.27931 -0.20576 -0.28061 -0.20468 -0.39092 0.00045099 -0.00098975 0.0034545 -0.0032752 -2.2271
4.2188 0.16413 0.16415 0.18142 0.1781 0 0.19449 0.11011 0.12381 0.078744 0.1445 0.0054257 -12.95 -0.17906 -0.26054 -0.34764 -0.24713 -0.1012 -0.28729 -0.15701 -0.31106 -0.25306 -0.27864 -0.18812 -0.40775 0.0011038 -0.00034988 0.0033061 -0.003418 -2.386
4.2227 0.16081 0.16657 0.21365 0.22218 0 0.24851 0.12326 0.13702 0.09285 0.16957 -0.018484 -13.577 -0.16003 -0.21962 -0.30672 -0.17084 -0.10461 -0.32299 -0.16417 -0.32416 -0.27647 -0.29801 -0.19726 -0.39064 0.0011936 -0.00045545 0.0034463 -0.0026152 -2.6105
4.2266 0.15881 0.16467 0.21452 0.21742 0 0.23138 0.14352 0.14013 0.12234 0.17161 0.035978 -14.164 -0.16316 -0.23895 -0.27865 -0.1113 -0.14001 -0.34415 -0.20919 -0.38073 -0.33883 -0.32331 -0.24275 -0.40839 0.00074678 -0.0013203 0.0037349 -0.0015074 -2.875
4.2305 0.16129 0.16228 0.18551 0.17539 0 0.16153 0.16256 0.13769 0.16097 0.15981 0.15151 -14.718 -0.17551 -0.30962 -0.29165 -0.10533 -0.19888 -0.31393 -0.27543 -0.46342 -0.41269 -0.34074 -0.31826 -0.43948 0.00013993 -0.002661 0.0037693 -0.0010883 -3.1786
4.2344 0.16766 0.16277 0.15144 0.13279 0 0.09618 0.17476 0.14265 0.19911 0.15256 0.26888 -15.244 -0.15143 -0.37764 -0.36433 -0.18314 -0.25881 -0.2168 -0.32306 -0.48839 -0.39208 -0.33151 -0.40411 -0.38653 -0.00020359 -0.0041284 0.0033111 -0.0019266 -3.5168
4.2383 0.17325 0.16608 0.14067 0.12373 0 0.086693 0.18 0.16384 0.22709 0.16355 0.32877 -15.753 -0.17185 -0.42981 -0.43816 -0.30047 -0.29816 -0.31313 -0.33612 -0.51616 -0.49784 -0.39215 -0.47813 -0.41718 -8.1695e-05 -0.005447 0.0025773 -0.0037032 -3.8521
4.2422 0.17276 0.16903 0.16124 0.1552 0 0.13978 0.18199 0.1964 0.2394 0.19236 0.31384 -16.246 -0.19792 -0.47276 -0.43165 -0.359 -0.30977 -0.38246 -0.36128 -0.59192 -0.49347 -0.44036 -0.52637 -0.48618 0.00043852 -0.0064126 0.0020775 -0.0054539 -4.1188
4.2461 0.16471 0.16811 0.19334 0.2021 0 0.21342 0.18467 0.22431 0.23798 0.22467 0.25948 -16.722 -0.21763 -0.48195 -0.41541 -0.37866 -0.30383 -0.41595 -0.37231 -0.65473 -0.45998 -0.49574 -0.54816 -0.55239 0.0011439 -0.0068817 0.0021378 -0.0063166 -4.2613
4.25 0.15291 0.16232 0.20503 0.22517 0 0.24956 0.18942 0.23252 0.23163 0.24128 0.22477 -17.176 -0.21979 -0.44777 -0.43194 -0.37438 -0.29831 -0.43058 -0.35446 -0.65653 -0.46001 -0.55883 -0.55324 -0.58761 0.0017999 -0.0068433 0.0025881 -0.0061678 -4.2682
4.2539 0.14348 0.15362 0.17914 0.20015 0 0.21835 0.19461 0.21813 0.22979 0.23027 0.24547 -17.602 -0.18294 -0.42278 -0.37952 -0.30911 -0.30398 -0.5199 -0.35017 -0.60106 -0.42888 -0.5199 -0.5525 -0.60671 0.0021932 -0.0064812 0.0029327 -0.0056384 -4.1686
4.2578 0.13985 0.14512 0.12874 0.13773 0 0.14035 0.19683 0.19137 0.2342 0.19511 0.30511 -17.997 -0.16484 -0.34611 -0.34486 -0.2513 -0.31533 -0.44296 -0.34707 -0.56802 -0.39021 -0.4836 -0.54784 -0.62663 0.0021599 -0.0060751 0.0028409 -0.0055348 -3.9955
4.2617 0.14011 0.13863 0.08805 0.078736 0 0.07062 0.19261 0.16656 0.23539 0.15308 0.34658 -18.365 -0.13602 -0.30591 -0.31292 -0.19522 -0.31422 -0.36211 -0.33371 -0.51423 -0.34895 -0.43707 -0.52848 -0.60532 0.0016741 -0.0057606 0.0024646 -0.0061711 -3.7527
4.2656 0.13907 0.13361 0.085418 0.065361 0 0.057005 0.18001 0.15144 0.21851 0.12421 0.31618 -18.716 -0.091433 -0.27872 -0.26067 -0.14285 -0.2838 -0.30465 -0.30596 -0.44693 -0.32015 -0.37044 -0.4784 -0.54646 0.00094288 -0.0053831 0.0022633 -0.0071558 -3.4176
4.2695 0.13295 0.12804 0.12051 0.10816 0 0.10409 0.15959 0.1434 0.17564 0.11729 0.20647 -19.06 -0.035246 -0.19103 -0.15745 -0.099487 -0.2224 -0.25104 -0.26237 -0.39556 -0.3258 -0.27382 -0.39107 -0.47479 0.00035337 -0.0046409 0.0025192 -0.007759 -2.9757
4.2734 0.12253 0.12023 0.16409 0.17439 0 0.16982 0.13428 0.13378 0.11443 0.12316 0.065054 -19.401 -0.058159 -0.28157 -0.18958 -0.095481 -0.14693 -0.28878 -0.25031 -0.31766 -0.26944 -0.2391 -0.28015 -0.41622 0.00022644 -0.0034261 0.003041 -0.0075083 -2.4519
4.2773 0.11225 0.11037 0.18049 0.20949 0 0.19745 0.10794 0.11543 0.055213 0.12152 -0.038233 -19.73 -0.046805 -0.27412 -0.14627 -0.1078 -0.082863 -0.23117 -0.22491 -0.23569 -0.2268 -0.17585 -0.17556 -0.36773 0.00054715 -0.0020192 0.003359 -0.0065176 -1.91
4.2813 0.10618 0.10053 0.15487 0.17802 0 0.15887 0.083753 0.087475 0.017533 0.097535 -0.061347 -20.033 -0.038549 -0.23331 -0.096956 -0.13395 -0.047786 -0.18389 -0.19478 -0.16211 -0.2113 -0.11653 -0.10505 -0.30442 0.00093653 -0.00090018 0.0032081 -0.0053251 -1.4235
4.2852 0.10482 0.093419 0.10363 0.093032 0 0.076745 0.063529 0.05554 0.0067043 0.055676 -0.01934 -20.299 -0.053076 -0.20844 -0.093931 -0.16849 -0.040488 -0.18343 -0.16008 -0.11791 -0.22267 -0.082928 -0.07527 -0.22709 0.00094576 -0.0003265 0.002796 -0.0044427 -1.0456
4.2891 0.10529 0.090422 0.060831 0.0092115 0 0.0082457 0.048808 0.028815 0.011591 0.018517 0.029389 -20.532 -0.076692 -0.23464 -0.17702 -0.19695 -0.043751 -0.1093 -0.098092 -0.16181 -0.22901 -0.08353 -0.06852 -0.20235 0.00044518 -0.00010075 0.002577 -0.0040162 -0.80154
4.293 0.1042 0.09039 0.051877 -0.017186 0 0.00202 0.042062 0.016079 0.015469 0.0098257 0.029679 -20.747 -0.075523 -0.24682 -0.20309 -0.15596 -0.038814 -0.077829 -0.060139 -0.12946 -0.22099 -0.085292 -0.05952 -0.17003 -0.00024447 0.00020624 0.0027634 -0.0038479 -0.69869
4.2969 0.10053 0.090188 0.075242 0.028508 0 0.060687 0.04597 0.021482 0.01069 0.034781 -0.026469 -20.959 -0.052609 -0.21335 -0.20913 -0.1415 -0.020711 -0.057505 -0.05797 -0.099295 -0.2113 -0.078606 -0.038587 -0.1797 -0.00061938 0.00077798 0.0030808 -0.0036945 -0.73398
4.3008 0.095821 0.086856 0.10546 0.10746 0 0.13777 0.060489 0.041375 0.004605 0.07413 -0.092518 -21.174 -0.023194 -0.16276 -0.21152 -0.15057 -0.0027816 -0.064339 -0.075709 -0.10852 -0.19509 -0.078734 -0.021 -0.19748 -0.00043122 0.0013124 0.0030342 -0.0035351 -0.88941
4.3047 0.092272 0.079969 0.11381 0.15701 0 0.17232 0.08043 0.064843 0.011893 0.098527 -0.10287 -21.386 -0.0068511 -0.14081 -0.22485 -0.15864 -0.0066317 -0.12241 -0.088437 -0.18262 -0.16734 -0.10684 -0.033606 -0.17262 9.9426e-05 0.0012981 0.0024279 -0.0035715 -1.126
4.3086 0.090715 0.072256 0.090098 0.13904 0 0.13542 0.09696 0.0797 0.040219 0.092211 -0.024695 -21.583 -0.0082309 -0.18445 -0.27022 -0.17741 -0.044795 -0.19864 -0.074741 -0.22866 -0.21027 -0.16204 -0.090034 -0.18931 0.0004884 0.00055775 0.0016202 -0.0039812 -1.3927
4.3125 0.090384 0.067747 0.049334 0.068844 0 0.052942 0.10332 0.08124 0.081743 0.066363 0.11371 -21.757 -0.013794 -0.17941 -0.27615 -0.18045 -0.10915 -0.20019 -0.090317 -0.26584 -0.21705 -0.22664 -0.17633 -0.19257 0.0004193 -0.00049501 0.0012478 -0.0046686 -1.6508
4.3164 0.090231 0.068756 0.019327 0.0017182 0 -0.013689 0.10048 0.076693 0.11782 0.050273 0.24041 -21.908 -0.015549 -0.17907 -0.24509 -0.17463 -0.17422 -0.16309 -0.13168 -0.28626 -0.22317 -0.27249 -0.25971 -0.21863 6.8706e-06 -0.0011777 0.0016721 -0.0052526 -1.8907
4.3203 0.090155 0.074232 0.019763 -0.011195 0 -0.014435 0.097369 0.079914 0.13295 0.067001 0.29108 -22.045 -0.0061917 -0.19295 -0.20521 -0.17342 -0.21343 -0.12551 -0.17613 -0.28956 -0.23666 -0.29365 -0.31254 -0.25662 -0.00033178 -0.0011525 0.0026662 -0.0053244 -2.1251
4.3242 0.090982 0.080965 0.048699 0.03764 0 0.050847 0.1041 0.098918 0.12647 0.11362 0.25519 -22.176 0.025438 -0.17535 -0.23739 -0.20788 -0.2167 -0.15149 -0.16051 -0.28513 -0.23207 -0.31072 -0.33048 -0.22332 -0.00025492 -0.00072995 0.0036172 -0.004771 -2.3604
4.3281 0.093503 0.086612 0.085875 0.10849 0 0.13268 0.12343 0.12674 0.11245 0.16266 0.18167 -22.305 0.02459 -0.209 -0.23471 -0.18958 -0.19629 -0.20575 -0.17991 -0.29907 -0.21767 -0.34722 -0.33018 -0.29758 0.00023003 -0.00055275 0.0040305 -0.0038947 -2.5759
4.332 0.097758 0.091698 0.10909 0.14799 0 0.17107 0.14764 0.1451 0.10803 0.18357 0.13927 -22.429 0.024057 -0.18307 -0.23107 -0.18616 -0.17643 -0.25517 -0.19001 -0.29578 -0.22471 -0.36085 -0.33076 -0.30372 0.00081839 -0.00096473 0.003866 -0.0032151 -2.7304
4.3359 0.10316 0.098603 0.11038 0.13201 0 0.14268 0.16417 0.13956 0.1194 0.16648 0.1623 -22.542 0.025299 -0.14499 -0.22583 -0.17603 -0.17463 -0.25632 -0.19385 -0.28813 -0.21831 -0.35713 -0.33702 -0.27416 0.0011909 -0.0016855 0.0034442 -0.0030922 -2.7909
4.3398 0.10897 0.10841 0.099695 0.083261 0 0.078465 0.1654 0.11335 0.13657 0.12886 0.22429 -22.632 0.027305 -0.14848 -0.21509 -0.13505 -0.18859 -0.18582 -0.19882 -0.2889 -0.17201 -0.34694 -0.33846 -0.25989 0.0012452 -0.0021042 0.0030888 -0.0034629 -2.756
4.3438 0.11428 0.11868 0.094227 0.050675 0 0.037713 0.15414 0.086669 0.14096 0.10034 0.26078 -22.694 0.039312 -0.12903 -0.19955 -0.10736 -0.19898 -0.20334 -0.20024 -0.2543 -0.20772 -0.33271 -0.32238 -0.24884 0.0010937 -0.0018867 0.0028808 -0.0039014 -2.65
4.3477 0.11771 0.12461 0.1027 0.068141 0 0.059102 0.1402 0.080196 0.12035 0.098939 0.2233 -22.729 0.0035058 -0.11618 -0.18952 -0.10304 -0.18587 -0.17121 -0.19361 -0.26449 -0.1996 -0.3204 -0.28708 -0.20318 0.00089552 -0.001286 0.0027187 -0.0039643 -2.4995
4.3516 0.11746 0.12269 0.11781 0.12608 0 0.12846 0.1314 0.096774 0.080001 0.11823 0.12123 -22.747 -0.00048723 -0.096686 -0.19486 -0.096731 -0.14617 -0.16816 -0.1774 -0.23894 -0.16941 -0.31046 -0.24343 -0.16839 0.00072622 -0.00086194 0.0025355 -0.0035481 -2.316
4.3555 0.11242 0.11379 0.12283 0.17832 0 0.18942 0.12742 0.11795 0.041012 0.13486 0.017203 -22.761 0.021524 -0.071113 -0.19719 -0.077556 -0.098114 -0.17442 -0.15846 -0.18399 -0.13917 -0.29842 -0.20566 -0.15422 0.00059577 -0.00091833 0.0023939 -0.0029709 -2.1046
4.3594 0.10357 0.10259 0.10671 0.17855 0 0.18875 0.12188 0.1196 0.026398 0.12894 -0.021164 -22.783 -0.0044439 -0.050861 -0.14814 -0.040762 -0.068766 -0.086008 -0.15332 -0.17558 -0.14165 -0.274 -0.18156 -0.14744 0.00053868 -0.0012323 0.0023716 -0.0027096 -1.8852
4.3633 0.094152 0.094104 0.075013 0.11774 0 0.11991 0.11016 0.093427 0.04429 0.10015 0.025216 -22.809 -0.0049285 -0.074091 -0.20692 -0.052712 -0.073697 -0.15466 -0.14064 -0.1721 -0.085503 -0.24185 -0.17039 -0.15892 0.00063087 -0.0013296 0.0024122 -0.0030029 -1.6989
4.3672 0.088111 0.090277 0.04718 0.033314 0 0.02991 0.095026 0.055385 0.080802 0.067219 0.11141 -22.83 0.017307 -0.071565 -0.19801 -0.050822 -0.1047 -0.16492 -0.11859 -0.16663 -0.087718 -0.23363 -0.16747 -0.17032 0.0008978 -0.00099094 0.0023557 -0.00365 -1.5881
4.3711 0.087702 0.089796 0.042202 -0.017231 0 -0.016283 0.084804 0.03304 0.10883 0.052502 0.16397 -22.831 0.044969 -0.067119 -0.19004 -0.059139 -0.1355 -0.14789 -0.10925 -0.16197 -0.10348 -0.24221 -0.16856 -0.17336 0.0012268 -0.00046169 0.0021338 -0.004174 -1.5672
4.375 0.092337 0.090804 0.063977 0.0015163 0 0.014585 0.085852 0.042904 0.10746 0.064775 0.1391 -22.807 0.056958 -0.080918 -0.22445 -0.090812 -0.14154 -0.13682 -0.12371 -0.15881 -0.10073 -0.25584 -0.17049 -0.16545 0.0014082 -0.00017289 0.0018963 -0.0042167 -1.6156
4.3789 0.099626 0.093518 0.098215 0.07676 0 0.099298 0.096955 0.077368 0.078067 0.093644 0.056815 -22.761 0.0063549 -0.10322 -0.17237 -0.094469 -0.11891 -0.12662 -0.12272 -0.14574 -0.13575 -0.2473 -0.17051 -0.16583 0.0012931 -0.00029959 0.0018901 -0.0038394 -1.7018
4.3828 0.1076 0.099995 0.12335 0.1571 0 0.17719 0.11092 0.11214 0.044469 0.11883 -0.016059 -22.695 -0.017038 -0.12585 -0.1518 -0.11735 -0.087538 -0.16197 -0.11093 -0.15438 -0.10713 -0.2591 -0.16836 -0.11696 0.00092121 -0.00062761 0.0021883 -0.0034778 -1.8173
4.3867 0.11598 0.11133 0.12672 0.19067 0 0.197 0.12159 0.1269 0.03599 0.12618 -0.019565 -22.608 -0.025015 -0.1278 -0.19196 -0.15677 -0.076086 -0.19213 -0.1162 -0.19774 -0.14 -0.27125 -0.16963 -0.099453 0.00049339 -0.00084083 0.0025613 -0.0035903 -1.9843
4.3906 0.12537 0.12527 0.11343 0.16301 0 0.15457 0.12913 0.12081 0.065673 0.11788 0.052598 -22.49 -0.025711 -0.11909 -0.23106 -0.18328 -0.10008 -0.19418 -0.13798 -0.24361 -0.19568 -0.27668 -0.18468 -0.11376 0.00021115 -0.00088221 0.0026658 -0.0042857 -2.2275
4.3945 0.13524 0.1369 0.10123 0.1061 0 0.092831 0.13848 0.11045 0.12023 0.10964 0.15029 -22.338 -0.028414 -0.12565 -0.15382 -0.14944 -0.15019 -0.15202 -0.16307 -0.23261 -0.15728 -0.27211 -0.22066 -0.12599 0.000133 -0.00098276 0.0023914 -0.0052312 -2.5358
4.3984 0.14304 0.142 0.10601 0.072036 0 0.065873 0.15257 0.1135 0.16979 0.11757 0.2088 -22.161 -0.027779 -0.14795 -0.25233 -0.16669 -0.19958 -0.1632 -0.1708 -0.28678 -0.17351 -0.29667 -0.27273 -0.18473 0.00016978 -0.0013443 0.0020172 -0.0059003 -2.8506
4.4023 0.14548 0.14007 0.12931 0.091789 0 0.096551 0.16731 0.1336 0.18995 0.14497 0.20032 -21.975 -0.059265 -0.20744 -0.26944 -0.19127 -0.22449 -0.1727 -0.17117 -0.32578 -0.22063 -0.3004 -0.32421 -0.22844 0.00020034 -0.0018624 0.001988 -0.0059514 -3.0956
4.4063 0.14109 0.1342 0.1572 0.15114 0 0.16027 0.1738 0.15865 0.17889 0.1789 0.15354 -21.795 -0.092137 -0.27267 -0.28337 -0.2208 -0.22168 -0.19216 -0.19096 -0.36176 -0.26505 -0.30404 -0.35848 -0.27525 0.00018158 -0.0022323 0.0024952 -0.005438 -3.2236
4.4102 0.13172 0.12825 0.17068 0.2024 0 0.20604 0.16614 0.17237 0.1564 0.19912 0.12707 -21.613 -0.10976 -0.31818 -0.32422 -0.25401 -0.20921 -0.21808 -0.24066 -0.40017 -0.29654 -0.31757 -0.37289 -0.32831 0.00015457 -0.0023382 0.0032553 -0.0047141 -3.2413
4.4141 0.12137 0.12382 0.15966 0.20244 0 0.19681 0.1477 0.16747 0.14642 0.19284 0.15979 -21.413 -0.12405 -0.31956 -0.30649 -0.29227 -0.21026 -0.20445 -0.29635 -0.43024 -0.36185 -0.32745 -0.38074 -0.35166 0.00016555 -0.0024668 0.0037086 -0.004143 -3.1934
4.418 0.11345 0.11993 0.13016 0.14692 0 0.13753 0.12992 0.14971 0.1579 0.16436 0.23839 -21.177 -0.1142 -0.27798 -0.30191 -0.29154 -0.23307 -0.13377 -0.25872 -0.42777 -0.388 -0.33932 -0.39722 -0.37144 0.00020009 -0.0030431 0.003472 -0.0038579 -3.1227
4.4219 0.10862 0.11507 0.10005 0.073753 0 0.070319 0.12401 0.13116 0.17915 0.13226 0.30708 -20.905 -0.13115 -0.25959 -0.28918 -0.2841 -0.26301 -0.13757 -0.25059 -0.39884 -0.35265 -0.34559 -0.42137 -0.37862 0.00019843 -0.0041034 0.002644 -0.0037416 -3.0403
4.4258 0.10511 0.10937 0.08671 0.033407 0 0.041867 0.13234 0.1203 0.18908 0.11572 0.31029 -20.613 -0.13928 -0.24646 -0.24041 -0.24998 -0.2731 -0.1817 -0.26847 -0.354 -0.29112 -0.33023 -0.43191 -0.36677 0.00012859 -0.005068 0.0017082 -0.0036005 -2.9252
4.4297 0.1009 0.10468 0.095439 0.049938 0 0.068622 0.14656 0.11693 0.17457 0.12036 0.23441 -20.316 -0.084735 -0.19957 -0.1304 -0.16095 -0.24492 -0.18965 -0.27856 -0.30776 -0.25571 -0.276 -0.40336 -0.33171 4.0754e-05 -0.0051342 0.0011501 -0.0033592 -2.7483
4.4336 0.095839 0.10269 0.11631 0.10366 0 0.12566 0.15358 0.11458 0.1395 0.13415 0.1171 -20.016 -0.049709 -0.092257 -0.075025 -0.10005 -0.18338 -0.13318 -0.24962 -0.28734 -0.23995 -0.20347 -0.32944 -0.30355 5.2793e-05 -0.0039923 0.0011316 -0.0031174 -2.4952
4.4375 0.091625 0.10324 0.13152 0.14844 0 0.16658 0.14459 0.10642 0.099262 0.13692 0.019075 -19.698 -0.040268 -0.066033 -0.058494 -0.034919 -0.11414 -0.11603 -0.18627 -0.23716 -0.18702 -0.15953 -0.23244 -0.30204 0.00027962 -0.0021901 0.0014732 -0.0030452 -2.1748
4.4414 0.090045 0.1043 0.12808 0.14887 0 0.15869 0.1203 0.089718 0.067418 0.11614 -0.018822 -19.348 -0.010951 -0.04766 -0.079022 0.006707 -0.065421 -0.12917 -0.12872 -0.18019 -0.12405 -0.1417 -0.14872 -0.3039 0.00075325 -0.0007493 0.0018856 -0.0032229 -1.8138
4.4453 0.091054 0.10364 0.10698 0.10716 0 0.10694 0.089206 0.066948 0.046663 0.076827 -0.0011088 -18.968 0.023183 -0.016265 -0.12056 0.012611 -0.04852 -0.15743 -0.089433 -0.12615 -0.072634 -0.13881 -0.10205 -0.29478 0.001375 -0.00033118 0.0021988 -0.0035618 -1.4494
4.4492 0.092494 0.10024 0.082391 0.058926 0 0.04922 0.061452 0.044321 0.030925 0.037891 0.031064 -18.578 -0.050542 -0.014548 -0.13742 -0.015627 -0.051684 -0.1681 -0.048491 -0.071286 -0.059695 -0.12089 -0.088021 -0.26426 0.0019252 -0.00069638 0.0024082 -0.003865 -1.1235
4.4531 0.091653 0.094483 0.071144 0.042518 0 0.027039 0.043354 0.02903 0.014779 0.018154 0.034035 -18.197 -0.01697 -0.051388 -0.17462 -0.056233 -0.051942 -0.13117 0.00025028 -0.059034 0.012533 -0.11122 -0.082588 -0.17558 0.0021454 -0.00095399 0.0025725 -0.0039723 -0.87657
4.457 0.087269 0.087185 0.079846 0.067524 0 0.053746 0.035945 0.025912 0.00047954 0.023119 -0.0052198 -17.824 -0.0076814 -0.13568 -0.18182 -0.097337 -0.035191 -0.097232 -0.0078222 -0.060678 0.0059651 -0.10108 -0.066356 -0.11459 0.0018793 -0.0003784 0.0027221 -0.0038756 -0.73733
4.4609 0.080346 0.079023 0.099393 0.10766 0 0.10438 0.037017 0.034479 -0.0037087 0.042586 -0.060619 -17.443 -0.031493 -0.20587 -0.17703 -0.13771 -0.0085659 -0.081982 -0.039731 -0.075939 -0.056374 -0.094852 -0.042206 -0.071925 0.0012019 0.0009403 0.0028592 -0.0037182 -0.71242
4.4648 0.073264 0.070731 0.11148 0.123 0 0.13498 0.043732 0.048436 0.0083905 0.060023 -0.087798 -17.035 -0.072531 -0.20492 -0.18808 -0.16945 0.0048949 -0.090864 -0.056255 -0.10249 -0.13178 -0.098201 -0.031182 -0.034894 0.00043121 0.0021802 0.0029928 -0.0036794 -0.78494
4.4688 0.068029 0.063522 0.10273 0.093025 0 0.11686 0.053517 0.059215 0.034227 0.065319 -0.057768 -16.597 -0.024598 -0.20654 -0.25328 -0.10278 -0.014752 -0.073926 -0.088778 -0.091395 -0.20281 -0.11633 -0.051862 -0.081971 -3.4715e-05 0.0025018 0.0031197 -0.0038336 -0.92395
4.4727 0.065042 0.058739 0.07571 0.033936 0 0.059677 0.063492 0.061954 0.063331 0.060753 0.0214 -16.145 -0.033853 -0.17526 -0.21769 -0.058031 -0.066711 -0.029858 -0.10569 -0.10297 -0.20684 -0.10908 -0.10283 -0.12912 2.7993e-05 0.0017428 0.0031682 -0.0040909 -1.0981
4.4766 0.063204 0.056818 0.047696 -0.01327 0 0.0048835 0.070293 0.059321 0.084605 0.05652 0.11016 -15.698 -0.045788 -0.14315 -0.1596 0.00073754 -0.12749 -0.033248 -0.12729 -0.14784 -0.20544 -0.13377 -0.16356 -0.18276 0.0005112 0.00050917 0.0030108 -0.0042666 -1.2832
4.4805 0.061073 0.0567 0.037633 -0.014324 0 -0.0061033 0.071522 0.059293 0.093731 0.060879 0.16558 -15.256 -0.047373 -0.11486 -0.10775 0.056719 -0.16685 -0.085408 -0.15787 -0.2263 -0.21188 -0.18963 -0.21118 -0.24001 0.0010586 -0.00036002 0.0025885 -0.0042277 -1.4612
4.4844 0.058146 0.056584 0.051097 0.03171 0 0.035258 0.067873 0.067978 0.094786 0.073479 0.17083 -14.806 -0.052287 -0.075462 -0.065563 0.043187 -0.16954 -0.12928 -0.19096 -0.32996 -0.20747 -0.22892 -0.23692 -0.28913 0.0013409 -0.00044424 0.0020394 -0.0040012 -1.6156
4.4883 0.055341 0.055503 0.075435 0.091178 0 0.096862 0.063639 0.083461 0.095364 0.086577 0.14426 -14.332 -0.064313 -0.14489 -0.051866 -0.019981 -0.14588 -0.12691 -0.14408 -0.2871 -0.22431 -0.24853 -0.24812 -0.32634 0.0012941 3.0342e-05 0.0016645 -0.0037553 -1.73
4.4922 0.054408 0.054197 0.089395 0.1208 0 0.13025 0.064212 0.096457 0.09966 0.091854 0.12163 -13.835 -0.10679 -0.17956 -0.090246 -0.088863 -0.12251 -0.17174 -0.12158 -0.27059 -0.2094 -0.26545 -0.25627 -0.38513 0.001116 0.00050445 0.0017044 -0.0036678 -1.7893
4.4961 0.056672 0.054348 0.079972 0.099954 0 0.10859 0.071818 0.097716 0.10502 0.086608 0.12569 -13.329 -0.13091 -0.2021 -0.13193 -0.14741 -0.12055 -0.20837 -0.1272 -0.27136 -0.1562 -0.27378 -0.26395 -0.40221 0.001033 0.0006003 0.0021083 -0.00379 -1.782
4.5 0.06196 0.056873 0.053115 0.045922 0 0.048257 0.082785 0.085824 0.10429 0.074781 0.14737 -12.83 -0.10297 -0.23501 -0.14033 -0.18103 -0.13841 -0.19226 -0.15208 -0.2681 -0.079909 -0.26305 -0.26258 -0.33823 0.0010702 0.00039207 0.0025323 -0.0040167 -1.7001
4.5039 0.068485 0.061019 0.029639 0.00071522 0 -0.003549 0.089122 0.068425 0.091685 0.063103 0.15385 -12.338 -0.06287 -0.26338 -0.14258 -0.1638 -0.15327 -0.14847 -0.15325 -0.21954 -0.092258 -0.19673 -0.24148 -0.26962 0.0010511 0.0002603 0.0026065 -0.0041816 -1.5436
4.5078 0.073843 0.065127 0.029404 -0.00066575 0 -0.0059924 0.083993 0.055741 0.067732 0.056108 0.11769 -11.838 -0.024183 -0.28083 -0.13383 -0.05514 -0.14021 -0.074101 -0.17026 -0.16392 -0.075254 -0.15139 -0.19857 -0.19951 0.000818 0.00051718 0.0022489 -0.0041863 -1.3294
4.5117 0.076555 0.068242 0.056071 0.043415 0 0.043063 0.067289 0.052305 0.039603 0.05365 0.043064 -11.316 0.0025527 -0.2711 -0.16438 0.039728 -0.093758 0.007518 -0.13728 -0.1185 -0.094626 -0.12324 -0.14331 -0.15413 0.00043874 0.0011341 0.0017344 -0.0040515 -1.0982
4.5156 0.077041 0.070843 0.09419 0.10029 0 0.10554 0.046819 0.054299 0.016805 0.052048 -0.03302 -10.776 0.010869 -0.22035 -0.18289 0.084986 -0.034243 0.057793 -0.082677 -0.10725 -0.14329 -0.11273 -0.090474 -0.12483 0.00016941 0.0017694 0.0014485 -0.0038614 -0.90712
4.5195 0.077272 0.073981 0.12059 0.12827 0 0.13376 0.03365 0.054525 0.0054088 0.047532 -0.067274 -10.231 -0.004734 -0.1143 -0.08102 0.066957 0.0062937 0.022528 -0.084047 -0.16181 -0.17957 -0.12123 -0.051675 -0.084796 0.00020071 0.0020421 0.0015535 -0.0036773 -0.80549
4.5234 0.079247 0.077851 0.12114 0.10889 0 0.10851 0.034749 0.049972 0.0050452 0.03967 -0.043698 -9.6936 -0.051974 -0.12219 -0.083204 0.023291 0.0076801 -0.10709 -0.057791 -0.14761 -0.11261 -0.099948 -0.031384 -0.12622 0.00044751 0.0018291 0.0018813 -0.0035148 -0.80966
4.5273 0.083449 0.081435 0.10021 0.060999 0 0.053836 0.048488 0.044826 0.010749 0.032665 0.013409 -9.1604 -0.090242 -0.10069 -0.093707 -0.045938 -0.024118 -0.17384 -0.057667 -0.10128 -0.065129 -0.1219 -0.02877 -0.19837 0.00061192 0.0013629 0.0021401 -0.0033984 -0.8984
4.5313 0.088483 0.083628 0.076338 0.025669 0 0.016877 0.066497 0.046343 0.01803 0.033393 0.058715 -8.6116 -0.085452 -0.112 -0.097484 -0.08391 -0.063173 -0.18013 -0.092314 -0.08661 -0.026527 -0.15552 -0.041547 -0.23086 0.00047257 0.001056 0.0022174 -0.0034069 -1.0359
4.5352 0.092231 0.084604 0.068029 0.033523 0 0.029662 0.080284 0.05777 0.026904 0.046814 0.062611 -8.029 -0.034607 -0.17788 -0.089145 -0.061448 -0.084869 -0.15307 -0.15878 -0.13161 0.0058651 -0.18333 -0.067898 -0.21437 0.00011117 0.0011662 0.0022667 -0.0036262 -1.2035
4.5391 0.093548 0.085802 0.080589 0.080415 0 0.083813 0.087201 0.074986 0.041401 0.07148 0.035504 -7.4108 -0.013389 -0.22159 -0.084609 -0.0041964 -0.084942 -0.19415 -0.2263 -0.18603 0.0098702 -0.22043 -0.10596 -0.30068 -0.00016061 0.0015499 0.0024983 -0.0040335 -1.41
4.543 0.093073 0.088446 0.10338 0.13089 0 0.13821 0.09102 0.089859 0.064871 0.098821 0.019179 -6.7723 -0.033911 -0.2793 -0.096217 0.021831 -0.081207 -0.22007 -0.21368 -0.20273 -0.044865 -0.21212 -0.1529 -0.32752 -0.00010892 0.001717 0.002899 -0.0044373 -1.6703
4.5469 0.092461 0.092096 0.1188 0.14671 0 0.15251 0.097176 0.097079 0.095221 0.11792 0.05163 -6.131 -0.059183 -0.29141 -0.11943 -0.0062076 -0.097177 -0.22111 -0.2334 -0.25461 -0.13031 -0.23784 -0.20489 -0.3493 0.00018992 0.0011938 0.0031886 -0.004575 -1.9725
4.5508 0.092744 0.094832 0.11565 0.11738 0 0.11901 0.10726 0.098336 0.12459 0.12318 0.13397 -5.4914 -0.093274 -0.25623 -0.138 -0.064462 -0.14131 -0.19268 -0.26772 -0.32134 -0.22889 -0.27435 -0.25761 -0.36403 0.00043243 -6.0312e-05 0.0030828 -0.0043209 -2.2672
4.5547 0.093305 0.094951 0.097021 0.067989 0 0.067341 0.11775 0.10033 0.14424 0.1188 0.22673 -4.8437 -0.14618 -0.19234 -0.13342 -0.11563 -0.1987 -0.13862 -0.26894 -0.35944 -0.31958 -0.27579 -0.30629 -0.3594 0.00040477 -0.0015364 0.0026126 -0.0038235 -2.4926
4.5586 0.092412 0.09245 0.07703 0.038354 0 0.039613 0.1237 0.10856 0.15074 0.11568 0.27893 -4.1752 -0.1269 -0.22837 -0.15819 -0.19929 -0.24158 -0.22849 -0.2989 -0.39465 -0.31269 -0.34242 -0.34546 -0.39639 0.00020909 -0.0025102 0.0021728 -0.0034227 -2.6148
4.5625 0.088883 0.088785 0.069341 0.050702 0 0.056674 0.12357 0.12217 0.14809 0.12214 0.26643 -3.4834 -0.055719 -0.25475 -0.12529 -0.1388 -0.24988 -0.28644 -0.34306 -0.43842 -0.22726 -0.38058 -0.36974 -0.38546 0.00016514 -0.0026005 0.0022178 -0.0033833 -2.6439
4.5664 0.083371 0.085244 0.076433 0.092435 0 0.10263 0.12041 0.13407 0.14375 0.13589 0.20885 -2.7785 -0.029161 -0.27981 -0.12459 -0.056805 -0.22534 -0.32452 -0.36465 -0.42054 -0.12875 -0.37926 -0.37564 -0.35966 0.0004855 -0.0020869 0.0028658 -0.003668 -2.6109
4.5703 0.078102 0.08174 0.087906 0.12742 0 0.13886 0.11823 0.13591 0.14202 0.14474 0.15179 -2.0737 -0.071454 -0.30136 -0.16281 -0.019348 -0.18871 -0.33357 -0.35127 -0.33724 -0.065441 -0.33925 -0.36291 -0.3368 0.0010561 -0.0016821 0.0037728 -0.0039596 -2.5299
4.5742 0.075176 0.077349 0.089213 0.12572 0 0.13506 0.11743 0.12419 0.14031 0.13637 0.12978 -1.3742 -0.1143 -0.29958 -0.1254 -0.048027 -0.16257 -0.26502 -0.3187 -0.28081 -0.09036 -0.27785 -0.33394 -0.32242 0.0015429 -0.0019181 0.0043979 -0.0039365 -2.381
4.5781 0.074806 0.07192 0.073906 0.087118 0 0.092466 0.11373 0.10281 0.13146 0.10931 0.13997 -0.67272 -0.12599 -0.22909 -0.078942 -0.068363 -0.15398 -0.19488 -0.23645 -0.27916 -0.17754 -0.23182 -0.2916 -0.27829 0.0017081 -0.002668 0.0044275 -0.003568 -2.1338
4.582 0.074961 0.066799 0.049457 0.03995 0 0.041541 0.10196 0.080503 0.1099 0.075356 0.1471 0.044262 -0.071454 -0.17307 -0.045152 -0.091081 -0.15013 -0.1158 -0.19035 -0.25141 -0.1921 -0.22925 -0.23799 -0.24791 0.0016041 -0.0032358 0.0039894 -0.0031633 -1.786
4.5859 0.07272 0.06359 0.031502 0.017503 0 0.017467 0.08123 0.064764 0.076466 0.050839 0.11448 0.78765 -0.008676 -0.14704 -0.030321 -0.060373 -0.13014 -0.094846 -0.17748 -0.19408 -0.1492 -0.23826 -0.17552 -0.23306 0.0014538 -0.0029504 0.0034884 -0.0031102 -1.3798
4.5898 0.066322 0.062054 0.030798 0.032007 0 0.033248 0.056627 0.056813 0.038367 0.043592 0.035351 1.5604 -0.0025297 -0.15455 -0.038834 0.060673 -0.083301 -0.18536 -0.18215 -0.11891 -0.079736 -0.21939 -0.10925 -0.22233 0.0013621 -0.0017432 0.0032388 -0.0035185 -0.9787
4.5938 0.056315 0.059438 0.043563 0.066575 0 0.070923 0.035724 0.051071 0.0050163 0.046958 -0.059991 2.3576 -0.051312 -0.17325 -0.085274 0.037876 -0.019559 -0.21543 -0.18871 -0.083476 0.051848 -0.14489 -0.047566 -0.12588 0.0011898 -0.00020115 0.0032354 -0.0040766 -0.62907
4.5977 0.044974 0.05224 0.05363 0.089787 0 0.096382 0.022968 0.039845 -0.016681 0.045952 -0.12579 3.1696 -0.056074 -0.18784 -0.11897 0.01083 0.035876 -0.18797 -0.11229 -0.034841 0.11035 -0.052961 0.00053101 -0.11814 0.00074488 0.00093395 0.0032458 -0.00426 -0.34079
4.6016 0.03443 0.039019 0.045253 0.079777 0 0.085241 0.016679 0.019921 -0.024704 0.030248 -0.13338 3.9847 -0.024019 -0.13491 -0.099867 -0.0015998 0.05991 -0.1389 -0.064859 0.015485 0.11988 -0.0012547 0.029912 -0.09379 9.3001e-05 0.0013529 0.0031003 -0.0037324 -0.10156
4.6055 0.02498 0.021663 0.016214 0.038959 0 0.03996 0.010942 -0.0039569 -0.021708 0.0027673 -0.089886 4.7921 0.029484 -0.046673 -0.051059 0.019564 0.047982 -0.080791 -0.078822 0.053557 0.069335 -0.01474 0.041949 -0.058559 -0.00036839 0.0013371 0.00288 -0.0026189 0.096841
4.6094 0.014882 0.003933 -0.019899 -0.010193 0 -0.013749 0.00042666 -0.021877 -0.013552 -0.023193 -0.030671 5.5858 0.074291 -0.051101 -0.059832 0.10232 0.017299 -0.013283 -0.13601 0.05665 -0.086112 -0.10277 0.043106 -0.11309 -0.00020864 0.0013975 0.0028242 -0.0014308 0.25056
4.6133 0.0018734 -0.011294 -0.044483 -0.04282 0 -0.047031 -0.015878 -0.02619 -0.0072449 -0.035271 0.0067516 6.3673 0.04134 -0.15535 -0.025176 0.10023 -0.0055388 -0.09863 -0.14633 0.0013817 -0.097543 -0.10984 0.040681 -0.12061 0.00061342 0.0017795 0.0030597 -0.00070889 0.35938
4.6172 -0.014648 -0.023568 -0.048904 -0.048599 0 -0.048582 -0.03447 -0.017933 -0.0081121 -0.031765 0.0070807 7.1446 0.01338 -0.18669 -0.024929 0.094995 -0.0034011 -0.12578 -0.13106 -0.011808 -0.014933 -0.068952 0.03902 -0.12245 0.0016127 0.002297 0.0034251 -0.00066802 0.44264
4.6211 -0.032466 -0.034028 -0.040995 -0.036459 0 -0.030819 -0.049976 -0.0068455 -0.016713 -0.021945 -0.016758 7.9267 0.0078521 -0.16971 -0.055126 0.072137 0.020048 -0.12564 -0.099201 0.00023428 0.10443 -0.012666 0.038646 -0.085237 0.002097 0.0025926 0.003569 -0.0011093 0.53096
4.625 -0.047489 -0.043491 -0.037513 -0.025799 0 -0.018215 -0.058222 -0.0045194 -0.027781 -0.017711 -0.037692 8.716 0.040277 -0.13968 -0.10076 0.034943 0.044941 -0.13019 -0.065071 0.013741 0.19605 0.023198 0.038161 -0.0045928 0.0016941 0.0025122 0.0032428 -0.0016368 0.63925
4.6289 -0.056427 -0.051686 -0.04915 -0.031916 0 -0.027839 -0.058074 -0.015952 -0.033403 -0.024482 -0.036302 9.5066 0.15141 -0.13257 -0.11397 0.10834 0.052066 -0.11147 -0.077903 -0.0010692 0.13635 -0.028803 0.037003 -0.04102 0.00064145 0.0022279 0.0025269 -0.0019749 0.75236
4.6328 -0.059397 -0.05835 -0.0711 -0.055797 0 -0.057123 -0.051943 -0.036325 -0.029523 -0.038709 -0.014334 10.289 0.096095 -0.17845 -0.082944 0.11128 0.038889 -0.06048 -0.065888 0.059038 0.056383 -0.035158 0.03731 -0.044964 -0.00039802 0.0020488 0.0017919 -0.002124 0.84572
4.6367 -0.060437 -0.064675 -0.087424 -0.084399 0 -0.087492 -0.045392 -0.055573 -0.020933 -0.052872 0.0083635 11.056 0.062526 -0.20644 -0.066679 0.11116 0.022178 -0.033166 -0.075634 0.099369 -0.0043464 0.00051329 0.044115 -0.06297 -0.00082333 0.0021769 0.0014329 -0.0022455 0.92537
4.6406 -0.065189 -0.073098 -0.085409 -0.10055 0 -0.10016 -0.045576 -0.066748 -0.01971 -0.06258 0.0095061 11.811 0.053744 -0.20456 -0.058145 0.10569 0.025026 -0.038512 -0.078836 0.11234 -0.010238 0.061 0.063714 -0.072436 -0.00048392 0.0026566 0.0016073 -0.002406 1.0452
4.6445 -0.077107 -0.085203 -0.067522 -0.09582 0 -0.091481 -0.058119 -0.071138 -0.036885 -0.069724 -0.019399 12.557 -0.0097295 -0.18495 -0.018499 0.061327 0.058475 -0.065552 -0.005868 0.12824 0.080163 0.11651 0.10042 -0.01382 0.00030131 0.0034971 0.0021828 -0.0024237 1.2755
4.6484 -0.094835 -0.099745 -0.050641 -0.077736 0 -0.076108 -0.083409 -0.076224 -0.073389 -0.079984 -0.067578 13.296 0.085374 -0.13757 -0.045687 0.12483 0.11242 -0.10019 0.027286 0.15268 0.20254 0.16255 0.15302 0.034802 0.001034 0.0047388 0.0028996 -0.0019689 1.6442
4.6523 -0.11283 -0.11295 -0.053111 -0.065766 0 -0.07564 -0.11492 -0.088866 -0.11799 -0.09767 -0.11346 14.02 0.17114 -0.055629 -0.065243 0.16413 0.16322 -0.057038 0.078827 0.21044 0.27294 0.18056 0.21347 0.13802 0.0013603 0.0063404 0.0035714 -0.00085124 2.102
4.6563 -0.12493 -0.12116 -0.080271 -0.077736 0 -0.10138 -0.14178 -0.10985 -0.15458 -0.1221 -0.14051 14.72 0.20932 -0.0015316 -0.06852 0.1865 0.19206 0.022853 0.097872 0.29397 0.28087 0.20569 0.27025 0.21591 0.0012117 0.0080296 0.0041455 0.0007482 2.5461
4.6602 -0.12845 -0.12351 -0.12008 -0.11559 0 -0.14415 -0.15486 -0.13398 -0.17333 -0.14757 -0.14888 15.388 0.18602 -0.0091545 -0.048705 0.20342 0.19903 0.10896 0.075224 0.38214 0.24102 0.25744 0.31505 0.23166 0.00075319 0.0093676 0.0046101 0.0023147 2.8848
4.6641 -0.12569 -0.12235 -0.15192 -0.16141 0 -0.17917 -0.15235 -0.15457 -0.17664 -0.1663 -0.15428 16.028 0.13806 -0.053628 0.0049579 0.23947 0.20163 0.19224 0.11611 0.40551 0.2387 0.32173 0.34821 0.25124 0.00025878 0.010057 0.0048951 0.0033122 3.0882
4.668 -0.12194 -0.12107 -0.16132 -0.18832 0 -0.18301 -0.1406 -0.16772 -0.17518 -0.17256 -0.17456 16.649 0.060936 -0.066571 0.005244 0.21709 0.21875 0.124 0.17511 0.39909 0.22992 0.38909 0.37739 0.23193 1.9257e-06 0.010215 0.0049049 0.0035462 3.1868
4.6719 -0.12164 -0.12156 -0.14937 -0.17959 0 -0.15099 -0.12954 -0.17322 -0.17808 -0.16601 -0.21378 17.261 0.072892 -0.078157 0.00037 0.24299 0.25351 0.058262 0.20322 0.40461 0.27193 0.36456 0.40939 0.19088 0.0001591 0.010314 0.0046622 0.0032918 3.2281
4.6758 -0.12566 -0.12359 -0.13056 -0.14186 0 -0.10244 -0.12616 -0.17268 -0.18571 -0.1527 -0.25613 17.866 0.14547 -0.071049 -0.014634 0.28644 0.28919 0.04054 0.21557 0.40202 0.32949 0.30711 0.44156 0.16911 0.00071823 0.010772 0.0043921 0.0030764 3.2363
4.6797 -0.13171 -0.12623 -0.1218 -0.10148 0 -0.069365 -0.13109 -0.16779 -0.19073 -0.14235 -0.27512 18.46 0.20611 -0.01685 -0.052679 0.28069 0.30198 0.087836 0.24319 0.35817 0.34163 0.3193 0.46109 0.21429 0.0014502 0.011577 0.0044079 0.0032803 3.2095
4.6836 -0.13712 -0.12951 -0.13121 -0.085812 0 -0.075472 -0.14021 -0.16047 -0.18558 -0.14245 -0.25241 19.04 0.17832 0.051809 0.027935 0.26023 0.28001 0.034405 0.22458 0.37596 0.34585 0.34936 0.4542 0.24648 0.0020162 0.012297 0.0048507 0.0038713 3.1451
4.6875 -0.14125 -0.13459 -0.15396 -0.10369 0 -0.11971 -0.14895 -0.15345 -0.16911 -0.15258 -0.19236 19.598 0.17524 0.019854 0.027503 0.22574 0.23337 0.041129 0.17355 0.35404 0.37804 0.32137 0.41833 0.25639 0.0021788 0.012474 0.0055113 0.0044803 3.0587
4.6914 -0.14558 -0.1423 -0.17706 -0.14028 0 -0.1762 -0.15514 -0.14937 -0.14703 -0.16354 -0.12108 20.133 0.16572 -0.029158 0.021353 0.17788 0.18685 0.092668 0.12357 0.33367 0.32852 0.30681 0.36636 0.25882 0.0019557 0.012023 0.0059279 0.0047406 2.9739
4.6953 -0.15167 -0.15179 -0.18855 -0.17022 0 -0.21134 -0.15866 -0.14873 -0.12689 -0.16344 -0.069783 20.642 0.13596 -0.061764 0.030166 0.13366 0.1617 0.16012 0.09254 0.3264 0.20037 0.32925 0.31845 0.25808 0.001569 0.011251 0.0057253 0.004596 2.8992
4.6992 -0.15902 -0.16087 -0.18478 -0.17784 0 -0.20667 -0.15944 -0.14899 -0.11287 -0.14718 -0.054658 21.121 0.090428 -0.10338 0.00064011 0.14666 0.16102 0.1763 0.085305 0.30404 0.17434 0.3522 0.28805 0.24413 0.0012247 0.010518 0.0049269 0.0043175 2.8235
4.7031 -0.1652 -0.16752 -0.17162 -0.16784 0 -0.17126 -0.157 -0.14676 -0.10482 -0.12196 -0.06808 21.57 0.085871 -0.092146 -0.063561 0.15975 0.17033 0.15117 0.05116 0.28729 0.169 0.28734 0.27411 0.21993 0.0009348 0.0099209 0.0039692 0.0042364 2.7397
4.707 -0.16802 -0.17126 -0.15939 -0.15824 0 -0.1344 -0.15206 -0.14141 -0.10124 -0.10349 -0.087365 21.994 0.084259 -0.10939 -0.097884 0.19104 0.17199 0.089379 0.078457 0.28074 0.13458 0.27157 0.26633 0.1988 0.00056843 0.0093139 0.0033871 0.0044493 2.6721
4.7109 -0.16778 -0.17311 -0.15552 -0.16295 0 -0.12357 -0.14799 -0.1366 -0.10252 -0.10504 -0.093762 22.398 0.091126 -0.1319 -0.098008 0.22179 0.16108 0.031642 0.14329 0.28374 0.10077 0.27219 0.25802 0.17865 8.815e-05 0.0086273 0.0034269 0.0047646 2.6739
4.7148 -0.16754 -0.17467 -0.15998 -0.17963 0 -0.14451 -0.14954 -0.1376 -0.11124 -0.12766 -0.086725 22.79 0.11646 -0.12284 -0.070049 0.23461 0.14973 0.018683 0.20635 0.29546 0.10694 0.24597 0.2546 0.15322 -0.00028253 0.0080957 0.0039055 0.0049219 2.7919
4.7188 -0.17084 -0.17722 -0.16651 -0.19297 0 -0.17853 -0.15918 -0.14686 -0.12964 -0.15968 -0.082818 23.169 0.16166 -0.053334 -0.030129 0.28746 0.1567 0.027373 0.24895 0.32716 0.17795 0.29783 0.26958 0.092322 -0.00017425 0.0081313 0.004419 0.0048626 3.0297
4.7227 -0.17888 -0.18161 -0.16864 -0.18994 0 -0.19939 -0.17432 -0.16204 -0.15693 -0.18587 -0.1011 23.529 0.20507 0.017027 -0.0042975 0.28319 0.19126 0.058168 0.27202 0.36875 0.31609 0.35574 0.31211 0.11781 0.00059224 0.0089619 0.0046985 0.004794 3.3448
4.7266 -0.18942 -0.18812 -0.16568 -0.17289 0 -0.19568 -0.18857 -0.17861 -0.18853 -0.19856 -0.1472 23.856 0.22867 0.064526 0.038031 0.2698 0.24466 0.043202 0.27138 0.41926 0.40199 0.39533 0.37748 0.14972 0.0017565 0.010416 0.004799 0.0050004 3.6806
4.7305 -0.19833 -0.19587 -0.1637 -0.15882 0 -0.17997 -0.19655 -0.19424 -0.21769 -0.20163 -0.20846 24.138 0.2346 0.082106 0.064187 0.25816 0.29595 -0.0052171 0.2642 0.47591 0.42439 0.42233 0.44911 0.17889 0.0027209 0.012073 0.0049775 0.0055993 4.0006
4.7344 -0.20241 -0.20243 -0.17009 -0.16547 0 -0.17668 -0.19807 -0.21026 -0.2384 -0.20478 -0.26319 24.375 0.2437 0.073876 -0.029593 0.2326 0.32732 0.00116 0.29494 0.53286 0.46048 0.47151 0.50976 0.25263 0.0029627 0.013599 0.0054078 0.0064743 4.293
4.7383 -0.20133 -0.20472 -0.18618 -0.19578 0 -0.19874 -0.19804 -0.2286 -0.24832 -0.21408 -0.29587 24.577 0.23342 0.11456 0.006698 0.25142 0.33644 0.10027 0.30494 0.60255 0.45986 0.51917 0.55192 0.29261 0.0024237 0.014914 0.0060082 0.0074184 4.5483
4.7422 -0.19743 -0.2013 -0.20436 -0.23366 0 -0.23379 -0.20215 -0.24745 -0.2503 -0.22719 -0.30619 24.76 0.23334 0.11212 0.054393 0.25812 0.33635 0.15705 0.31777 0.61504 0.4767 0.55 0.57913 0.31078 0.0015515 0.016041 0.0065258 0.0083059 4.7423
4.7461 -0.19378 -0.19438 -0.21311 -0.25481 0 -0.25289 -0.21205 -0.26067 -0.2511 -0.23694 -0.30573 24.937 0.23524 0.086724 0.091521 0.25188 0.34314 0.15808 0.32319 0.60459 0.46988 0.56766 0.59879 0.31803 0.00096615 0.016879 0.0067649 0.0091045 4.8465
4.75 -0.19243 -0.18903 -0.20635 -0.24428 0 -0.23562 -0.22426 -0.26213 -0.25695 -0.23872 -0.30604 25.099 0.22634 0.066646 0.10589 0.23957 0.36172 0.11372 0.31465 0.60415 0.41839 0.57331 0.61395 0.3295 0.0010295 0.017205 0.0067299 0.0097446 4.8542
4.7539 -0.19367 -0.18942 -0.18934 -0.20793 0 -0.19001 -0.23308 -0.25103 -0.26786 -0.23445 -0.30803 25.228 0.17483 0.094354 0.0981 0.25214 0.38106 0.11388 0.31215 0.61243 0.42905 0.54366 0.62082 0.38884 0.0016498 0.01694 0.0065673 0.010045 4.7873
4.7578 -0.19649 -0.19499 -0.17523 -0.16913 0 -0.14901 -0.23455 -0.23283 -0.27533 -0.22963 -0.30144 25.304 0.18284 0.084514 0.051998 0.21728 0.38277 0.099741 0.29181 0.62285 0.42578 0.5079 0.61238 0.33846 0.0024207 0.016351 0.0064047 0.0098377 4.6705
4.7617 -0.1993 -0.20009 -0.17457 -0.15301 0 -0.14471 -0.22806 -0.21474 -0.26698 -0.22699 -0.2743 25.327 0.18666 0.063965 0.032541 0.1967 0.35611 0.094837 0.2671 0.58506 0.40846 0.47729 0.58398 0.28533 0.0029281 0.015874 0.0062694 0.0092002 4.5001
4.7656 -0.20031 -0.19828 -0.18632 -0.16888 0 -0.18119 -0.21508 -0.20011 -0.23624 -0.22309 -0.225 25.32 0.17722 0.037864 0.031357 0.1882 0.30764 0.09524 0.24018 0.50885 0.38261 0.44819 0.53658 0.25285 0.0029785 0.015707 0.0061496 0.0085128 4.2442
4.7695 -0.19793 -0.18784 -0.1983 -0.20302 0 -0.22918 -0.19735 -0.18706 -0.1898 -0.21113 -0.16686 25.317 0.16858 0.0032489 0.0024815 0.1587 0.25736 0.08276 0.20883 0.43705 0.35858 0.40889 0.47688 0.23191 0.0026359 0.01558 0.006092 0.0082116 3.8856
4.7734 -0.19156 -0.17369 -0.19737 -0.22731 0 -0.24806 -0.17679 -0.17227 -0.14536 -0.18735 -0.1209 25.336 0.17241 0.036324 -0.018407 0.16534 0.22443 -0.019796 0.20414 0.40816 0.33848 0.39908 0.41549 0.22891 0.0021246 0.015013 0.0061902 0.0084087 3.4632
4.7773 -0.18263 -0.16382 -0.18086 -0.21869 0 -0.21784 -0.15659 -0.15554 -0.11957 -0.15546 -0.10128 25.363 0.16207 0.011417 -0.044017 0.14519 0.21334 -0.023685 0.15669 0.35638 0.31166 0.38801 0.36338 0.17842 0.0017032 0.013835 0.0064669 0.0087558 3.0675
4.7813 -0.17468 -0.16317 -0.15961 -0.17647 0 -0.15533 -0.14131 -0.14047 -0.11538 -0.12562 -0.10426 25.357 0.1555 -0.001855 -0.055446 0.12269 0.21169 -0.0032386 0.1173 0.31499 0.28608 0.35627 0.32715 0.11405 0.001561 0.012418 0.0067922 0.008739 2.7858
4.7852 -0.17197 -0.17033 -0.14974 -0.12485 0 -0.10178 -0.13489 -0.131 -0.11999 -0.10899 -0.11005 25.281 0.16267 0.026291 -0.047609 0.11468 0.20147 -0.011326 0.10886 0.30176 0.27497 0.3004 0.30522 0.070115 0.0017371 0.011343 0.0069628 0.0081807 2.6462
4.7891 -0.1768 -0.17985 -0.15989 -0.097504 0 -0.092257 -0.13814 -0.12806 -0.11664 -0.11178 -0.097905 25.123 0.17442 0.017315 -0.053152 0.12201 0.17507 -0.05497 0.080386 0.29669 0.31625 0.25956 0.28915 0.099449 0.002091 0.010815 0.006886 0.0074739 2.6184
4.793 -0.18757 -0.18744 -0.18438 -0.11401 0 -0.13123 -0.14842 -0.1301 -0.10065 -0.13227 -0.06415 24.91 0.19847 0.031866 -0.073262 0.12744 0.14324 -0.072688 0.10292 0.29722 0.26823 0.2575 0.27164 0.0094283 0.0023808 0.010483 0.0066757 0.0072803 2.6694
4.7969 -0.19936 -0.1931 -0.20793 -0.1654 0 -0.19203 -0.16216 -0.13649 -0.085416 -0.16178 -0.028951 24.68 0.18785 0.031687 -0.069234 0.15862 0.12825 -0.047632 0.14161 0.30606 0.26265 0.27233 0.25622 0.0023751 0.0024418 0.0099038 0.0065417 0.0079261 2.8146
4.8008 -0.20694 -0.19929 -0.21773 -0.22023 0 -0.23829 -0.17757 -0.14927 -0.091885 -0.18875 -0.024568 24.453 0.1862 0.029624 -0.054921 0.20517 0.14734 -0.016486 0.18848 0.33097 0.30875 0.30557 0.25919 0.052824 0.0023362 0.0091989 0.0065705 0.0090511 3.1047
4.8047 -0.20821 -0.20656 -0.2128 -0.24773 0 -0.24913 -0.19463 -0.17067 -0.12991 -0.20426 -0.071985 24.222 0.26039 0.054067 -0.056376 0.2455 0.1993 -0.028559 0.24133 0.38143 0.38155 0.36199 0.29917 0.073565 0.0023152 0.0091397 0.0066265 0.0098724 3.5525
4.8086 -0.20524 -0.21156 -0.20331 -0.24005 0 -0.22953 -0.21211 -0.19874 -0.18792 -0.20658 -0.16316 23.961 0.26674 0.14422 0.035687 0.29654 0.26477 0.11149 0.32468 0.473 0.41274 0.38815 0.38044 0.10964 0.0025819 0.010451 0.0064952 0.0098581 4.0762
4.8125 -0.20192 -0.20977 -0.2007 -0.21576 0 -0.20144 -0.22539 -0.22641 -0.24067 -0.2024 -0.26368 23.65 0.23343 0.14414 0.051826 0.35689 0.31991 0.10957 0.36284 0.52612 0.37099 0.443 0.48467 0.19629 0.0030529 0.012955 0.0061328 0.0092024 4.5258
4.8164 -0.20006 -0.20021 -0.20719 -0.20149 0 -0.18538 -0.22862 -0.24574 -0.26871 -0.20283 -0.33541 23.29 0.21969 0.094772 0.048031 0.38178 0.35271 0.12607 0.37555 0.55461 0.34591 0.48518 0.58027 0.28109 0.0033726 0.015464 0.005761 0.0086549 4.7841
4.8203 -0.19728 -0.18712 -0.21328 -0.20711 0 -0.1871 -0.22025 -0.25345 -0.27266 -0.21568 -0.36253 22.898 0.22908 0.039908 0.04285 0.36717 0.36894 0.2067 0.37252 0.57582 0.36362 0.50466 0.64346 0.35106 0.0032189 0.016677 0.0056885 0.0088464 4.8519
4.8242 -0.18882 -0.17636 -0.20542 -0.21643 0 -0.19677 -0.20663 -0.25191 -0.26975 -0.23873 -0.36006 22.493 0.17594 0.054111 0.0034251 0.37211 0.38353 0.23745 0.35145 0.62292 0.36288 0.53617 0.67304 0.45017 0.0026435 0.016309 0.0060221 0.0097309 4.8312
4.8281 -0.17206 -0.1699 -0.17777 -0.20249 0 -0.19846 -0.19863 -0.24461 -0.27585 -0.25953 -0.35758 22.076 0.17331 0.061431 -0.035686 0.34607 0.40474 0.30676 0.34148 0.66009 0.39255 0.55585 0.68503 0.49001 0.0021038 0.015358 0.0065546 0.010655 4.8134
4.832 -0.15003 -0.16387 -0.13889 -0.15483 0 -0.1819 -0.20246 -0.23126 -0.28938 -0.26281 -0.37102 21.639 0.17627 0.097896 -0.0062862 0.31531 0.42448 0.33481 0.31228 0.68279 0.38984 0.58303 0.69152 0.50495 0.002098 0.015168 0.0069434 0.01097 4.7744
4.8359 -0.13047 -0.15259 -0.10762 -0.09446 0 -0.14957 -0.21249 -0.20841 -0.29134 -0.24082 -0.38615 21.173 0.20054 0.13494 0.067805 0.27207 0.42264 0.29519 0.26557 0.66545 0.38163 0.5687 0.68382 0.4845 0.0027014 0.016124 0.0070011 0.010606 4.5795
4.8398 -0.12079 -0.13491 -0.10067 -0.061342 0 -0.11571 -0.21343 -0.17556 -0.2616 -0.19871 -0.3685 20.676 0.25872 0.1411 0.13872 0.2133 0.38242 0.18121 0.21066 0.58494 0.40463 0.46695 0.63714 0.41543 0.0034362 0.017196 0.0068107 0.010056 4.1031
4.8438 -0.12265 -0.11672 -0.12042 -0.082815 0 -0.097793 -0.19196 -0.13971 -0.19709 -0.15073 -0.29248 20.157 0.23714 0.16725 0.06109 0.24183 0.30437 0.10015 0.18313 0.46472 0.45324 0.37088 0.53442 0.30363 0.0036371 0.016825 0.0065716 0.0098156 3.3604
4.8477 -0.13056 -0.10682 -0.15197 -0.14867 0 -0.10464 -0.14862 -0.11198 -0.11668 -0.11038 -0.1661 19.618 0.20436 0.075287 -0.019394 0.24583 0.20838 -0.0042872 0.16839 0.34241 0.37477 0.2678 0.38766 0.18745 0.003021 0.014337 0.0063721 0.0098508 2.5281
4.8516 -0.13584 -0.10957 -0.17236 -0.21472 0 -0.12826 -0.099454 -0.09812 -0.048943 -0.082473 -0.030327 19.059 0.14963 -0.030095 -0.10987 0.22917 0.12205 -0.082085 0.12502 0.20123 0.24106 0.16494 0.23592 0.058714 0.0019574 0.010581 0.0061496 0.009606 1.8316
4.8555 -0.13293 -0.12091 -0.16606 -0.23388 0 -0.14652 -0.064648 -0.092181 -0.013261 -0.063239 0.067115 18.476 0.072006 -0.1104 -0.17968 0.1911 0.064213 -0.10729 0.047176 0.076105 0.096688 0.076003 0.12012 -0.058866 0.0011818 0.0072151 0.0058711 0.0085652 1.3926
4.8594 -0.12303 -0.13123 -0.13607 -0.19096 0 -0.13794 -0.052984 -0.081154 -0.0088091 -0.047016 0.10311 17.87 -0.020915 -0.16688 -0.14824 0.12657 0.035714 -0.062558 -0.041675 0.066658 -0.014959 0.027567 0.055961 -0.10051 0.0011899 0.0053315 0.0056902 0.0068059 1.1655
4.8633 -0.11223 -0.13256 -0.1022 -0.114 0 -0.09956 -0.055371 -0.057713 -0.018567 -0.032838 0.091144 17.249 0.0047174 -0.16397 -0.16622 0.080887 0.023374 0.034894 -0.079281 0.087654 0.022153 0.041312 0.028705 -0.03644 0.0018331 0.0047075 0.0058428 0.0050081 1.0122
4.8672 -0.10595 -0.12378 -0.086837 -0.053361 0 -0.053326 -0.053501 -0.029199 -0.023547 -0.024813 0.065757 16.62 0.04643 -0.16818 -0.14452 0.070797 0.013135 0.068135 -0.12385 0.066405 0.055698 0.010845 0.013246 0.0072531 0.002461 0.0043107 0.0063432 0.0039025 0.83885
4.8711 -0.10436 -0.10989 -0.098332 -0.04497 0 -0.032151 -0.036729 -0.01316 -0.016126 -0.026714 0.053201 15.984 0.088728 -0.1348 -0.1076 0.086177 0.001965 0.02888 -0.13494 0.035843 0.096888 -0.013186 -5.8109e-05 0.038704 0.0024738 0.0034696 0.006824 0.0036799 0.67565
4.875 -0.10263 -0.096745 -0.12422 -0.085647 0 -0.053465 -0.01268 -0.022271 -0.0039358 -0.036772 0.05232 15.333 0.12 -0.045393 -0.079219 0.11301 -0.00025178 -0.062856 -0.084304 0.033254 0.16061 0.013276 0.0022501 0.062143 0.0018051 0.0025364 0.0067764 0.0039103 0.63761
4.8789 -0.095433 -0.086511 -0.14011 -0.138 0 -0.10128 -0.0019483 -0.052309 -0.0033069 -0.048186 0.039673 14.659 0.1134 -0.05776 -0.041731 0.12679 0.02033 -0.076606 -0.028173 0.096179 0.23142 0.058869 0.040278 0.0052194 0.00094461 0.0024513 0.0060408 0.004014 0.81306
4.8828 -0.081628 -0.077394 -0.12796 -0.15943 0 -0.1346 -0.020673 -0.084878 -0.027485 -0.055049 -0.0071852 13.96 0.081277 -0.086938 -0.01206 0.13051 0.068904 -0.078097 0.046881 0.17263 0.27852 0.12594 0.11727 0.040254 0.00051891 0.0037227 0.0050718 0.0038057 1.1816
4.8867 -0.065021 -0.066809 -0.089892 -0.1325 0 -0.11912 -0.065323 -0.10282 -0.076801 -0.057894 -0.088213 13.244 0.066277 -0.1109 -0.011657 0.13388 0.13533 -0.037384 0.07884 0.22609 0.22381 0.17712 0.21186 0.080201 0.00080671 0.0058687 0.0046431 0.0035847 1.623
4.8906 -0.050878 -0.054269 -0.04655 -0.074935 0 -0.05751 -0.11257 -0.10386 -0.13624 -0.063262 -0.17807 12.517 0.078372 -0.10502 -0.031866 0.14047 0.19832 0.030586 0.073617 0.26791 0.11797 0.2018 0.29285 0.11107 0.0015705 0.0078286 0.0051817 0.00372 1.9941
4.8945 -0.04149 -0.041392 -0.021167 -0.023705 0 0.0089402 -0.13489 -0.099591 -0.18215 -0.077195 -0.24295 11.782 0.11361 -0.036775 -0.045532 0.15187 0.23761 0.082789 0.073892 0.33697 0.093357 0.20015 0.34172 0.15009 0.0022851 0.0088714 0.0063296 0.0041834 2.2008
4.8984 -0.034776 -0.029849 -0.021878 -0.0067982 0 0.032133 -0.11979 -0.10114 -0.1952 -0.098245 -0.26297 11.041 0.14588 -0.010489 -0.053482 0.19512 0.24524 0.11235 0.093839 0.35053 0.18801 0.20371 0.36156 0.14533 0.0025294 0.0090904 0.007186 0.0045262 2.2166
4.9023 -0.026893 -0.019972 -0.036391 -0.023797 0 -0.0023021 -0.077925 -0.10616 -0.17211 -0.11623 -0.24282 10.298 0.1829 0.022798 -0.018244 0.20023 0.22819 0.086194 0.10634 0.35321 0.29754 0.21975 0.36559 0.15996 0.002236 0.0090728 0.0070651 0.0043337 2.0573
4.9063 -0.016141 -0.011378 -0.043037 -0.048653 0 -0.060652 -0.03442 -0.1006 -0.12812 -0.11818 -0.20402 9.5608 0.15381 0.014668 0.028478 0.15936 0.20076 0.013506 0.11876 0.32242 0.36914 0.23688 0.35815 0.17873 0.0016656 0.0091843 0.0060977 0.0036965 1.7534
4.9102 -0.0044661 -0.0043121 -0.028816 -0.05147 0 -0.087507 -0.010665 -0.073821 -0.086649 -0.097039 -0.1659 8.8329 0.052472 -0.054617 0.057167 0.082474 0.17251 -0.078074 0.11581 0.24883 0.35589 0.22857 0.32767 0.16384 0.0011945 0.0092258 0.0051104 0.0031916 1.3418
4.9141 0.0046742 0.00036881 0.0004668 -0.022437 0 -0.052294 -0.010325 -0.031811 -0.062401 -0.056543 -0.13075 8.1103 0.067413 -0.12937 0.031473 0.031147 0.14116 -0.094816 -0.0026986 0.15602 0.18845 0.10293 0.258 -0.015476 0.0010903 0.0087386 0.0048745 0.0033429 0.86592
4.918 0.009806 0.0027736 0.025942 0.020301 0 0.023657 -0.018897 0.0055476 -0.050187 -0.0089876 -0.084117 7.3815 0.056113 -0.18103 0.013412 0.042921 0.095697 -0.11703 -0.11555 0.044491 -0.040061 -0.05306 0.14659 -0.072255 0.0013952 0.0075393 0.0054079 0.0040482 0.36177
4.9219 0.012847 0.0050757 0.031911 0.045216 0 0.083919 -0.015543 0.021924 -0.029318 0.032299 -0.010062 6.6387 0.060689 -0.16847 -0.024259 0.033539 0.027579 -0.11398 -0.16377 -0.04787 -0.12429 -0.13978 0.011727 -0.11452 0.0019325 0.0058851 0.0059727 0.0045388 -0.16208
4.9258 0.017136 0.010289 0.018742 0.033724 0 0.084417 0.012247 0.020378 0.018589 0.060315 0.090784 5.8867 0.054376 -0.12572 -0.068824 -0.012317 -0.058985 -0.13259 -0.16673 -0.13617 -0.097178 -0.17184 -0.11779 -0.15567 0.0024047 0.0041553 0.0057646 0.0039649 -0.72375
4.9297 0.024094 0.019459 0.0020366 -0.0024058 0 0.031048 0.060879 0.021867 0.092093 0.076824 0.1948 5.1408 -0.0091264 -0.1171 -0.096965 -0.091569 -0.1459 -0.24211 -0.17076 -0.25012 -0.064358 -0.19891 -0.22053 -0.18771 0.0025397 0.0024777 0.0046515 0.002126 -1.331
4.9336 0.031842 0.030149 -0.00048957 -0.027782 0 -0.025282 0.1134 0.046562 0.1674 0.088768 0.26736 4.4129 -0.077255 -0.30433 -0.18275 -0.1847 -0.21077 -0.3258 -0.22157 -0.33355 -0.011535 -0.22626 -0.29219 -0.25279 0.002231 0.00074434 0.0032884 -0.00029078 -1.9345
4.9375 0.037139 0.038212 0.016979 -0.011118 0 -0.032238 0.14938 0.094401 0.21379 0.10163 0.28592 3.6998 -0.098172 -0.33291 -0.16557 -0.1544 -0.2403 -0.40479 -0.30497 -0.3905 -0.026875 -0.30305 -0.34044 -0.32359 0.0016018 -0.0010398 0.0025314 -0.0021868 -2.4198
4.9414 0.03881 0.04158 0.044724 0.047105 0 0.01934 0.15557 0.14259 0.21501 0.1146 0.25712 2.9844 -0.067647 -0.33688 -0.1316 -0.10359 -0.23747 -0.41578 -0.35227 -0.4068 -0.094089 -0.3732 -0.37214 -0.35257 0.00094106 -0.0025365 0.0027131 -0.0028544 -2.66
4.9453 0.039361 0.042482 0.066275 0.11061 0 0.088308 0.13191 0.16272 0.1796 0.12111 0.21282 2.2512 -0.0078146 -0.34231 -0.12196 -0.093939 -0.21705 -0.3308 -0.33645 -0.37922 -0.18237 -0.39792 -0.38536 -0.33105 0.00054224 -0.0032895 0.0034274 -0.0024488 -2.5964
4.9492 0.043193 0.04577 0.071644 0.13325 0 0.1194 0.091153 0.14285 0.13241 0.11457 0.18559 1.5026 0.0020134 -0.20272 -0.1257 -0.15514 -0.19345 -0.15988 -0.28243 -0.31863 -0.21858 -0.34187 -0.37213 -0.30915 0.00054621 -0.0031559 0.003963 -0.0017635 -2.2829
4.9531 0.052985 0.05473 0.064429 0.096373 0 0.091097 0.052702 0.096245 0.095491 0.095022 0.1811 0.75883 -0.040689 -0.11445 -0.10961 -0.15017 -0.17045 -0.17978 -0.19356 -0.26552 -0.22411 -0.21412 -0.32703 -0.2666 0.00089282 -0.0024504 0.0039258 -0.001536 -1.8563
4.957 0.067477 0.068309 0.05813 0.027369 0 0.033871 0.033468 0.050482 0.074251 0.071303 0.17082 0.042928 -0.051265 -0.13983 -0.088719 -0.10219 -0.14104 -0.21715 -0.14998 -0.19761 -0.16157 -0.12558 -0.25295 -0.2126 0.0013935 -0.0016159 0.0034818 -0.0018735 -1.4568
4.9609 0.082562 0.08231 0.065677 -0.018067 0 0.0037698 0.039706 0.027314 0.059054 0.055934 0.11469 -0.63761 -0.035726 -0.21878 -0.074574 -0.045591 -0.096796 -0.21234 -0.139 -0.11225 -0.032343 -0.077238 -0.16044 -0.16406 0.001845 -0.00078496 0.0030732 -0.0022512 -1.1598
4.9648 0.094598 0.09328 0.090388 0.0016976 0 0.034563 0.063925 0.029829 0.038195 0.055785 -0.00090794 -1.2953 -0.012368 -0.26806 -0.0764 -0.011986 -0.038897 -0.14097 -0.13452 -0.017884 0.13753 -0.054304 -0.063813 -0.13514 0.0020962 0.00024905 0.0029651 -0.0020359 -0.96653
4.9688 0.10295 0.1012 0.12416 0.080541 0 0.10934 0.089176 0.045124 0.0096142 0.065851 -0.1405 -1.9499 0.029268 -0.20521 -0.078695 0.048979 0.018683 -0.22572 -0.13819 -0.016662 0.13137 -0.06713 0.021332 -0.085663 0.0020584 0.0015918 0.0030746 -0.0010681 -0.84696
4.9727 0.10971 0.1085 0.15288 0.16764 0 0.17472 0.099083 0.057337 -0.017945 0.07222 -0.23453 -2.61 0.060924 -0.12934 -0.075354 -0.022255 0.056335 -0.25039 -0.14955 -0.010767 0.060394 -0.091693 0.07881 -0.085789 0.0017108 0.0028548 0.003184 0.0001721 -0.78806
4.9766 0.1171 0.11665 0.16464 0.2061 0 0.18469 0.088099 0.059254 -0.032732 0.063427 -0.22582 -3.266 0.032252 -0.05839 -0.068743 -0.095253 0.060718 -0.23202 -0.12497 -0.019959 -0.041224 -0.09763 0.094215 -0.084005 0.0011363 0.0033377 0.0032374 0.00092245 -0.80985
4.9805 0.12511 0.12418 0.156 0.17646 0 0.13698 0.065507 0.054873 -0.027896 0.041862 -0.11359 -3.8989 -0.045259 -0.018157 -0.076377 -0.11556 0.032175 -0.17213 -0.091191 -0.058483 -0.14648 -0.090406 0.060592 -0.092694 0.00054085 0.002691 0.0033819 0.000707 -0.94745
4.9844 0.13147 0.12809 0.13342 0.11002 0 0.073286 0.050201 0.054103 -0.003038 0.025323 0.040875 -4.4964 -0.095549 -0.055454 -0.13928 -0.071478 -0.017513 -0.058627 -0.15553 -0.14283 -0.2207 -0.11218 -0.016206 -0.19089 0.00018615 0.0013643 0.0037356 -0.00033401 -1.2264
4.9883 0.13383 0.12741 0.10974 0.061815 0 0.044945 0.059106 0.06563 0.039086 0.035653 0.15521 -5.0614 -0.083235 -0.1626 -0.094014 -0.032437 -0.074336 -0.12617 -0.21807 -0.21463 -0.23327 -0.18143 -0.11828 -0.26656 0.00023673 0.00026996 0.0041673 -0.0015836 -1.6513
4.9922 0.13197 0.12493 0.097548 0.066424 0 0.073388 0.096409 0.092409 0.094745 0.081892 0.18468 -5.607 -0.081177 -0.26291 -0.091098 -0.032483 -0.13053 -0.19508 -0.27939 -0.28254 -0.22209 -0.24922 -0.22415 -0.35889 0.00063307 -0.0001073 0.0043524 -0.0024183 -2.2048
4.9961 0.12838 0.12517 0.10246 0.11313 0 0.13627 0.15036 0.13041 0.15753 0.15089 0.15342 -6.1446 -0.080123 -0.36114 -0.11941 -0.075535 -0.18604 -0.27225 -0.35561 -0.37195 -0.20875 -0.32333 -0.31965 -0.45241 0.001115 -0.00026874 0.0040566 -0.0026429 -2.8418
5 0.12647 0.13038 0.12015 0.15954 0 0.18783 0.19953 0.16981 0.21627 0.2136 0.13311 -6.6753 -0.074015 -0.4468 -0.16344 -0.15879 -0.24317 -0.36391 -0.44705 -0.49391 -0.21326 -0.41014 -0.40289 -0.53002 0.0014011 -0.0012752 0.0033541 -0.0025835 -3.4819
5.0039 0.12826 0.13842 0.13933 0.1698 0 0.19496 0.22469 0.19872 0.25767 0.24353 0.18464 -7.1915 -0.10902 -0.37438 -0.25335 -0.26523 -0.29974 -0.39954 -0.45507 -0.57584 -0.26066 -0.48858 -0.47959 -0.58052 0.0013825 -0.0036544 0.0025618 -0.0028073 -4.017
5.0078 0.1331 0.14452 0.14933 0.14396 0 0.16036 0.21909 0.20921 0.27367 0.23394 0.30816 -7.6848 -0.15975 -0.31618 -0.24767 -0.3101 -0.34702 -0.42198 -0.42081 -0.61705 -0.32932 -0.49936 -0.5528 -0.63822 0.0011686 -0.0066998 0.001967 -0.0037009 -4.3485
5.0117 0.1383 0.14527 0.14721 0.11448 0 0.11679 0.19142 0.20255 0.26716 0.20129 0.44033 -8.152 -0.19528 -0.2731 -0.23267 -0.30326 -0.37392 -0.41875 -0.40592 -0.66738 -0.38864 -0.50479 -0.61533 -0.64916 0.00095374 -0.0089184 0.0016275 -0.0052118 -4.4353
5.0156 0.14095 0.14111 0.13909 0.11507 0 0.099542 0.16014 0.18901 0.24993 0.17241 0.5005 -8.5959 -0.20583 -0.24815 -0.22645 -0.26164 -0.37387 -0.37425 -0.41176 -0.7064 -0.4413 -0.51479 -0.65081 -0.62234 0.00084126 -0.0092805 0.0014183 -0.0069087 -4.3136
5.0195 0.13964 0.13528 0.13436 0.14998 0 0.11952 0.14263 0.18026 0.23337 0.16535 0.44941 -9.0212 -0.19013 -0.2456 -0.21838 -0.21331 -0.34891 -0.26799 -0.40866 -0.67167 -0.50804 -0.51599 -0.6425 -0.60359 0.00078884 -0.0080946 0.0012295 -0.0082785 -4.0669
5.0234 0.13505 0.13056 0.13758 0.18992 0 0.15679 0.14538 0.17941 0.21975 0.17779 0.31553 -9.4311 -0.15607 -0.2067 -0.2229 -0.16412 -0.30806 -0.24123 -0.39781 -0.61565 -0.47354 -0.44306 -0.58383 -0.54644 0.00070711 -0.0066515 0.0010791 -0.0090207 -3.7627
5.0273 0.12934 0.12725 0.14483 0.1969 0 0.17755 0.16074 0.17744 0.20165 0.19087 0.1711 -9.8248 -0.13936 -0.24333 -0.22566 -0.10364 -0.26128 -0.19778 -0.34495 -0.52133 -0.4246 -0.38297 -0.48385 -0.44778 0.00058792 -0.005966 0.0010326 -0.0091412 -3.4098
5.0313 0.12476 0.12395 0.14803 0.15644 0 0.16076 0.17193 0.16054 0.16966 0.18427 0.078879 -10.199 -0.10632 -0.27211 -0.22498 -0.054358 -0.21383 -0.1212 -0.29048 -0.40184 -0.35867 -0.31436 -0.36425 -0.33467 0.00051964 -0.0058375 0.001057 -0.0088174 -2.971
5.0352 0.12236 0.11984 0.143 0.090466 0 0.11424 0.16337 0.12333 0.12129 0.15094 0.051634 -10.55 -0.04342 -0.24956 -0.21782 -0.027049 -0.16483 -0.024793 -0.25804 -0.27899 -0.27478 -0.23025 -0.24976 -0.23613 0.00057946 -0.0051411 0.0010088 -0.0081898 -2.4219
5.0391 0.12137 0.11579 0.13374 0.041245 0 0.068924 0.13043 0.076177 0.063548 0.10113 0.053025 -10.875 0.0035567 -0.24727 -0.19308 -0.00067007 -0.11096 -0.018648 -0.22588 -0.21092 -0.17841 -0.17201 -0.15713 -0.20207 0.00072972 -0.0030516 0.00079223 -0.0072672 -1.8022
5.043 0.11966 0.11317 0.12842 0.039781 0 0.055733 0.082583 0.039102 0.0084436 0.054264 0.034774 -11.18 0.033879 -0.22149 -0.15829 0.0044947 -0.052417 -0.047252 -0.16981 -0.14479 -0.089837 -0.11424 -0.089203 -0.14056 0.00083893 1.6573e-05 0.00051122 -0.006015 -1.2157
5.0469 0.11513 0.11174 0.13044 0.083149 0 0.082181 0.038273 0.026538 -0.033382 0.025688 -0.021973 -11.471 0.021744 -0.19607 -0.13813 -0.016676 0.0033124 -0.064479 -0.12555 -0.086802 -0.048677 -0.10021 -0.038098 -0.13985 0.00080856 0.0026773 0.00042276 -0.0045254 -0.77741
5.0508 0.10711 0.10941 0.13337 0.13701 0 0.12598 0.014541 0.036052 -0.055463 0.018189 -0.093133 -11.756 -0.014461 -0.17842 -0.13678 -0.062744 0.04306 -0.086978 -0.11047 -0.054955 -0.032982 -0.11749 0.0043864 -0.16995 0.00066904 0.0037765 0.00070762 -0.0030897 -0.55307
5.0547 0.096989 0.10399 0.12536 0.16041 0 0.15094 0.017881 0.051183 -0.054844 0.023461 -0.13353 -12.037 -0.039982 -0.17236 -0.1514 -0.12709 0.054486 -0.14741 -0.13682 -0.071717 -0.00015472 -0.13533 0.036554 -0.16543 0.00054321 0.0033536 0.0012783 -0.0020828 -0.53549
5.0586 0.087374 0.095504 0.10023 0.13437 0 0.13389 0.041619 0.056089 -0.031795 0.030982 -0.11383 -12.305 -0.049464 -0.18623 -0.13979 -0.13861 0.033649 -0.10858 -0.15825 -0.1423 0.010037 -0.17624 0.045534 -0.25843 0.00052326 0.0024619 0.0018247 -0.0017349 -0.66856
5.0625 0.08043 0.086408 0.065468 0.07458 0 0.082797 0.070814 0.048966 0.0081224 0.036656 -0.042651 -12.551 -0.075336 -0.14378 -0.13998 -0.1431 -0.011517 -0.14001 -0.13395 -0.19829 -0.032169 -0.23256 0.017296 -0.29608 0.00060146 0.0020923 0.0020664 -0.0019743 -0.88991
5.0664 0.076524 0.079465 0.038933 0.019968 0 0.031636 0.091022 0.042442 0.052797 0.044566 0.04196 -12.77 -0.10036 -0.14825 -0.15151 -0.15471 -0.064722 -0.18828 -0.12313 -0.23434 -0.083503 -0.26373 -0.049438 -0.33306 0.00072835 0.0022906 0.0019798 -0.0024714 -1.1567
5.0703 0.074193 0.075373 0.035953 0.0056313 0 0.015168 0.095483 0.05106 0.087706 0.061044 0.10272 -12.974 -0.10912 -0.21661 -0.16682 -0.17205 -0.11015 -0.22521 -0.14899 -0.25227 -0.13092 -0.26191 -0.13765 -0.38833 0.00091671 0.0022918 0.0017924 -0.002854 -1.4439
5.0742 0.071389 0.072426 0.056847 0.03867 0 0.042348 0.087099 0.077497 0.10491 0.086536 0.12985 -13.177 -0.079079 -0.22392 -0.16128 -0.16516 -0.14096 -0.25084 -0.18584 -0.26664 -0.20834 -0.27158 -0.22122 -0.42854 0.0012459 0.0014303 0.0017683 -0.0029275 -1.731
5.0781 0.066955 0.06847 0.085556 0.093452 0 0.089154 0.075091 0.10974 0.10961 0.11254 0.14392 -13.389 -0.097252 -0.19391 -0.096905 -0.13498 -0.16154 -0.25223 -0.20529 -0.33535 -0.22008 -0.31203 -0.28219 -0.49031 0.0017329 -0.00015121 0.0019903 -0.0027431 -1.9965
5.082 0.061236 0.06314 0.10111 0.12973 0 0.11706 0.069052 0.13095 0.11666 0.12683 0.1738 -13.602 -0.10642 -0.17027 -0.08991 -0.12206 -0.18157 -0.25636 -0.25751 -0.38466 -0.26269 -0.36201 -0.32109 -0.49047 0.0022095 -0.0016808 0.0023239 -0.002493 -2.2202
5.0859 0.055546 0.058204 0.093072 0.12121 0 0.10316 0.073712 0.1326 0.13756 0.12303 0.22837 -13.797 -0.097832 -0.15763 -0.11509 -0.11088 -0.20628 -0.25109 -0.29608 -0.41098 -0.27653 -0.39019 -0.35043 -0.45887 0.0023786 -0.0025423 0.0025577 -0.0023444 -2.3844
5.0898 0.051225 0.055863 0.068833 0.074294 0 0.058177 0.086737 0.11933 0.1682 0.10654 0.28471 -13.959 -0.070201 -0.15274 -0.12631 -0.079332 -0.22999 -0.22145 -0.26863 -0.42107 -0.19485 -0.36816 -0.37689 -0.44023 0.0020551 -0.0027913 0.0025652 -0.0023522 -2.4646
5.0938 0.049143 0.056821 0.047195 0.023071 0 0.017916 0.10028 0.1028 0.18889 0.091009 0.30252 -14.092 -0.019223 -0.12918 -0.12059 -0.040595 -0.23845 -0.19269 -0.25573 -0.40602 -0.18333 -0.33153 -0.38935 -0.40777 0.0013826 -0.0028916 0.0023573 -0.0024879 -2.4244
5.0977 0.049849 0.06001 0.043696 0.0039103 0 0.014807 0.1054 0.09129 0.17857 0.087442 0.25386 -14.213 -0.021869 -0.090357 -0.10395 -0.016505 -0.21866 -0.16727 -0.22409 -0.35648 -0.1941 -0.29112 -0.36575 -0.3786 0.00079222 -0.0030412 0.0020293 -0.0027102 -2.229
5.1016 0.053767 0.063976 0.059178 0.02861 0 0.052288 0.097155 0.084602 0.13219 0.094599 0.14592 -14.342 -0.011501 -0.062729 -0.098981 0.011958 -0.16907 -0.1576 -0.19342 -0.29195 -0.16195 -0.24116 -0.29408 -0.3357 0.00068654 -0.0028911 0.0016911 -0.0029845 -1.8763
5.1055 0.060903 0.068283 0.079983 0.076682 0 0.10246 0.077507 0.0774 0.066695 0.099213 0.019451 -14.485 0.024863 -0.049039 -0.10001 0.047965 -0.10257 -0.14899 -0.15614 -0.22358 -0.10519 -0.18343 -0.18844 -0.2738 0.0011053 -0.0019866 0.0014326 -0.0032388 -1.4223
5.1094 0.070223 0.073492 0.088884 0.11262 0 0.1285 0.05413 0.066026 0.0099916 0.08677 -0.076225 -14.633 0.054522 -0.030224 -0.07049 0.080828 -0.039694 -0.092202 -0.073751 -0.16043 -0.1341 -0.12811 -0.083714 -0.19634 0.0016777 -0.00042632 0.001303 -0.0033358 -0.97127
5.1133 0.079561 0.079942 0.078061 0.11407 0 0.11361 0.035682 0.051992 -0.018221 0.054469 -0.11346 -14.767 0.059936 -0.0086883 -0.078722 0.078375 0.0030838 -0.021289 -0.075199 -0.12308 -0.082815 -0.094491 -0.012006 -0.15521 0.0019283 0.0010391 0.0012769 -0.0031363 -0.63058
5.1172 0.086588 0.08682 0.054745 0.088217 0 0.073282 0.026814 0.039953 -0.018242 0.015539 -0.10051 -14.882 0.071871 -0.013023 -0.061567 0.095407 0.02165 -0.014656 -0.05836 -0.081162 -0.047793 -0.081186 0.018977 -0.14383 0.001678 0.0016506 0.0012465 -0.0026302 -0.46013
5.1211 0.090302 0.09257 0.036091 0.06356 0 0.042067 0.026611 0.033631 -0.0059517 -0.0092156 -0.070617 -14.976 0.080549 -0.021551 -0.032937 0.11489 0.023502 -0.015473 -0.045819 -0.056725 -0.028869 -0.063264 0.0261 -0.14285 0.0011895 0.0013772 0.0010973 -0.0020158 -0.45302
5.125 0.091739 0.096099 0.037382 0.064918 0 0.04618 0.031461 0.034092 0.002722 -0.0062061 -0.05543 -15.053 0.077795 -0.022968 -0.010866 0.11586 0.019227 0.020233 -0.058911 -0.068086 -0.029287 -0.029172 0.029866 -0.13818 0.00092533 0.00094573 0.00083851 -0.0016241 -0.56097
5.1289 0.093036 0.097411 0.061626 0.093034 0 0.08385 0.039462 0.041042 0.0047653 0.021589 -0.062397 -15.112 0.080206 -0.094225 -0.0071172 0.07751 0.013098 0.0044217 -0.062871 -0.099018 -0.12748 -0.059145 0.032303 -0.15431 0.0011379 0.0010812 0.00065889 -0.0017096 -0.74033
5.1328 0.095405 0.096991 0.097135 0.12525 0 0.12792 0.052009 0.054292 0.010384 0.057899 -0.071618 -15.147 0.088676 -0.080751 -0.05116 0.09575 -0.0001272 0.016669 -0.079348 -0.12961 -0.096103 -0.075677 0.014606 -0.17679 0.0016541 0.001717 0.00080423 -0.0022606 -0.98014
5.1367 0.097733 0.094776 0.12444 0.13532 0 0.14717 0.070859 0.073102 0.032177 0.085778 -0.052512 -15.163 0.067536 -0.098809 -0.061779 0.087252 -0.030169 0.026772 -0.11208 -0.14848 -0.10923 -0.11519 -0.043528 -0.19657 0.0020378 0.0020057 0.001345 -0.0029901 -1.2922
5.1406 0.097203 0.090033 0.12822 0.11468 0 0.12894 0.093582 0.094546 0.073486 0.099003 0.012932 -15.171 0.02314 -0.14785 -0.056462 0.054072 -0.082084 0.028369 -0.16259 -0.18651 -0.18575 -0.17441 -0.14162 -0.23017 0.0019709 0.0011553 0.0020531 -0.0035276 -1.6766
5.1445 0.091683 0.082458 0.10703 0.077801 0 0.086621 0.11248 0.11377 0.12521 0.10362 0.11649 -15.187 -0.012578 -0.16394 -0.11192 0.045299 -0.14995 0.025812 -0.23092 -0.30711 -0.26631 -0.22704 -0.25442 -0.31295 0.0015122 -0.00074186 0.002546 -0.0036725 -2.0965
5.1484 0.081978 0.073356 0.074363 0.049068 0 0.048089 0.11919 0.12692 0.17197 0.10989 0.22753 -15.214 0.010986 -0.18326 -0.13106 -0.010663 -0.21791 -0.067345 -0.2692 -0.35591 -0.26455 -0.25825 -0.34967 -0.33388 0.0010226 -0.0027345 0.0026025 -0.0035111 -2.4826
5.1523 0.072012 0.065559 0.050181 0.043947 0 0.03564 0.11154 0.13393 0.2013 0.12266 0.31004 -15.238 0.017385 -0.17181 -0.1487 -0.022307 -0.26781 -0.073222 -0.29283 -0.41509 -0.28705 -0.29869 -0.4103 -0.36869 0.0008463 -0.0038771 0.0023581 -0.0033134 -2.7631
5.1563 0.06659 0.061932 0.047911 0.059905 0 0.052224 0.096492 0.13787 0.20877 0.13796 0.34101 -15.239 0.0088064 -0.1796 -0.14116 -0.032722 -0.28827 -0.050963 -0.3011 -0.44349 -0.32031 -0.33814 -0.44068 -0.40087 0.00104 -0.0040634 0.0021689 -0.0033031 -2.8944
5.1602 0.068385 0.063795 0.065857 0.082249 0 0.082456 0.08572 0.1409 0.19732 0.14748 0.31956 -15.206 -0.002136 -0.21803 -0.10963 -0.057297 -0.27953 -0.048817 -0.29414 -0.4192 -0.33594 -0.35993 -0.45295 -0.41245 0.0013661 -0.003989 0.0022548 -0.0034928 -2.8732
5.1641 0.076445 0.070558 0.089383 0.097273 0 0.10553 0.086976 0.14116 0.17368 0.14554 0.26298 -15.15 0.032783 -0.16925 -0.14165 -0.014618 -0.25134 -0.085047 -0.27289 -0.37537 -0.24619 -0.31651 -0.44914 -0.37463 0.0015189 -0.0043004 0.0024706 -0.003706 -2.7269
5.168 0.087219 0.080635 0.10254 0.10114 0 0.10974 0.098416 0.13418 0.14495 0.13258 0.19432 -15.091 0.035609 -0.169 -0.087252 0.0037097 -0.216 -0.066498 -0.23541 -0.33884 -0.24586 -0.27683 -0.41813 -0.35124 0.0013614 -0.0048249 0.0024512 -0.0037473 -2.497
5.1719 0.097065 0.092413 0.10029 0.099247 0 0.098885 0.11063 0.11802 0.1166 0.11338 0.12982 -15.041 0.028586 -0.1228 -0.074282 0.028343 -0.18115 -0.094873 -0.18914 -0.27531 -0.20201 -0.23273 -0.35011 -0.31778 0.00098514 -0.0047031 0.0020075 -0.0035652 -2.2246
5.1758 0.10417 0.10429 0.091434 0.099532 0 0.087368 0.11436 0.096884 0.091117 0.093234 0.073948 -14.987 0.029937 -0.055208 -0.079269 0.052545 -0.14709 -0.13189 -0.15414 -0.21716 -0.14388 -0.19029 -0.2532 -0.27461 0.00058864 -0.0033123 0.0013731 -0.0032769 -1.9437
5.1797 0.10856 0.11409 0.089667 0.10624 0 0.088423 0.10698 0.078854 0.067541 0.075609 0.023984 -14.906 0.05898 -0.029134 -0.033645 0.058427 -0.10988 -0.094547 -0.15512 -0.21796 -0.14943 -0.16026 -0.15422 -0.23015 0.0003232 -0.0010467 0.0010287 -0.0030573 -1.6776
5.1836 0.11067 0.11919 0.10028 0.11768 0 0.10384 0.092721 0.06915 0.043321 0.062249 -0.020571 -14.779 0.10249 -0.013364 -0.068719 0.070609 -0.067873 -0.066631 -0.11659 -0.14856 -0.079041 -0.12803 -0.081545 -0.20282 0.0002405 0.00087355 0.0012479 -0.0030046 -1.4391
5.1875 0.11018 0.11776 0.11429 0.12734 0 0.12227 0.077585 0.065356 0.01824 0.053981 -0.052153 -14.614 0.09046 0.0063931 -0.029457 0.077081 -0.026516 -0.094566 -0.087487 -0.08265 -0.024459 -0.10826 -0.045945 -0.20589 0.00033991 0.0014355 0.0018086 -0.0030955 -1.2352
5.1914 0.10622 0.11039 0.11577 0.12697 0 0.12735 0.06477 0.059849 -0.0024369 0.05078 -0.058704 -14.433 0.08232 0.02985 0.025113 0.070336 0.0025103 -0.14745 -0.054707 -0.040383 0.0095854 -0.10378 -0.037176 -0.20916 0.00061246 0.00073599 0.0021764 -0.0032443 -1.0772
5.1953 0.098676 0.10018 0.096523 0.11116 0 0.11041 0.054905 0.047915 -0.0093848 0.051641 -0.034644 -14.259 0.094153 0.044498 0.056768 0.047427 0.0078629 -0.18796 -0.023566 -0.035584 0.019891 -0.11478 -0.038476 -0.20246 0.0010102 -0.00011525 0.0020039 -0.0033875 -0.98853
5.1992 0.089135 0.090881 0.065195 0.082609 0 0.078415 0.049552 0.03409 0.0043397 0.055399 0.010297 -14.094 0.07082 0.0063783 0.042256 0.010902 -0.013555 -0.1434 -0.037795 -0.081548 0.0021658 -0.138 -0.043969 -0.20682 0.0013861 -1.4113e-05 0.0014671 -0.0035105 -0.99962
5.2031 0.080279 0.084377 0.041995 0.054033 0 0.050599 0.05264 0.030105 0.036548 0.062048 0.054001 -13.92 0.035595 -0.039473 0.019835 -0.027365 -0.053303 -0.083953 -0.052628 -0.12958 -0.034643 -0.15272 -0.062113 -0.23788 0.0015139 0.0011399 0.0011016 -0.0036122 -1.1293
5.207 0.074234 0.079816 0.042821 0.042528 0 0.045091 0.066917 0.04525 0.07518 0.072649 0.077081 -13.717 0.022881 -0.073712 -0.0071553 -0.071432 -0.095809 -0.10733 -0.068232 -0.15401 -0.053382 -0.17397 -0.10312 -0.29141 0.001229 0.0023699 0.0012919 -0.0036656 -1.3639
5.2109 0.071278 0.075122 0.066051 0.057454 0 0.064885 0.088606 0.077201 0.1055 0.087044 0.079 -13.477 0.0070266 -0.093423 -0.026064 -0.10661 -0.12784 -0.18547 -0.090844 -0.17617 -0.060996 -0.20474 -0.16434 -0.33706 0.00059181 0.0024981 0.0019076 -0.0036326 -1.651
5.2148 0.070089 0.069489 0.093447 0.090469 0 0.094416 0.10674 0.11163 0.12007 0.10154 0.08041 -13.213 -0.039932 -0.10391 -0.027175 -0.11897 -0.14625 -0.26396 -0.12743 -0.22411 -0.070847 -0.246 -0.22882 -0.34686 -8.9381e-05 0.0011485 0.0024378 -0.0035192 -1.9193
5.2188 0.069235 0.064412 0.10451 0.11801 0 0.11063 0.10996 0.13158 0.12315 0.10994 0.10672 -12.945 -0.027559 -0.18068 -0.066899 -0.15193 -0.15804 -0.2629 -0.1824 -0.29674 -0.075043 -0.30172 -0.2782 -0.404 -0.00044428 -0.00099553 0.0024795 -0.0034058 -2.1105
5.2227 0.068439 0.062225 0.092166 0.11769 0 0.10083 0.096 0.12939 0.12564 0.1084 0.16423 -12.685 -0.01835 -0.21096 -0.076337 -0.18231 -0.17258 -0.2627 -0.20723 -0.314 -0.069231 -0.32612 -0.30646 -0.41883 -0.00031411 -0.0028163 0.0020925 -0.0034078 -2.2043
5.2266 0.068395 0.063558 0.06679 0.086919 0 0.073152 0.075164 0.11152 0.13466 0.099946 0.22908 -12.433 0.01944 -0.22301 -0.074129 -0.18784 -0.19208 -0.23311 -0.21254 -0.29833 -0.065894 -0.30197 -0.32078 -0.38843 0.00011628 -0.0036307 0.0016794 -0.0035894 -2.2173
5.2305 0.069387 0.066225 0.046185 0.047319 0 0.050269 0.063436 0.092742 0.14691 0.093405 0.26065 -12.178 0.070526 -0.22607 -0.073995 -0.16339 -0.20824 -0.1774 -0.21142 -0.27012 -0.073372 -0.25331 -0.32934 -0.33371 0.00046718 -0.0035513 0.0015396 -0.0039049 -2.1775
5.2344 0.070189 0.066725 0.04095 0.028737 0 0.05061 0.069892 0.084699 0.1515 0.095893 0.23152 -11.909 0.062974 -0.21488 -0.092203 -0.11847 -0.20806 -0.13502 -0.2267 -0.25882 -0.10039 -0.25973 -0.32956 -0.31154 0.00049572 -0.0031445 0.0015724 -0.0042174 -2.0951
5.2383 0.068515 0.063036 0.047747 0.044511 0 0.072187 0.088748 0.087791 0.13945 0.10492 0.15033 -11.621 0.039308 -0.22247 -0.081613 -0.035041 -0.18438 -0.096417 -0.20778 -0.17831 -0.10569 -0.23355 -0.30922 -0.2309 0.00032854 -0.0028218 0.0014417 -0.0043795 -1.9521
5.2422 0.062811 0.05616 0.054847 0.079127 0 0.09306 0.10297 0.092142 0.11129 0.10801 0.058218 -11.317 0.038023 -0.1873 -0.099963 0.029828 -0.14233 -0.038142 -0.1824 -0.14404 -0.10573 -0.16402 -0.25972 -0.1522 0.00036462 -0.0025323 0.0010251 -0.0043104 -1.7173
5.2461 0.053766 0.049063 0.053383 0.10013 0 0.089003 0.096813 0.085918 0.076214 0.092004 2.8038e-05 -10.999 0.038445 -0.13609 -0.1234 0.081521 -0.096307 0.02958 -0.14498 -0.11864 -0.093247 -0.10894 -0.18775 -0.072408 0.00089169 -0.0019402 0.00066062 -0.0040227 -1.3765
5.25 0.044066 0.044069 0.043893 0.085159 0 0.054192 0.067233 0.064099 0.044197 0.054999 -0.0074877 -10.674 0.026154 -0.09416 -0.12294 0.12635 -0.059467 0.093473 -0.091748 -0.066542 -0.062572 -0.10582 -0.1132 0.00022011 0.0017367 -0.00081642 0.00089507 -0.0035989 -0.95363
5.2539 0.036455 0.041096 0.033547 0.041106 0 0.0075068 0.025612 0.031536 0.018638 0.010425 0.014405 -10.347 0.055555 -0.03459 -0.0682 0.14145 -0.034527 0.13574 -0.042185 -0.034382 -0.023719 -0.038156 -0.054553 -0.055434 0.0022921 0.00073051 0.0019412 -0.0031503 -0.50862
5.2578 0.031728 0.038176 0.028473 -0.0015883 0 -0.02146 -0.010724 -0.00086029 -0.0038294 -0.021507 0.025563 -10.022 0.061093 0.034815 -0.0077375 0.14056 -0.013386 0.052621 -0.0024623 -0.040832 -0.0022805 -0.0038346 -0.015336 -0.056794 0.0019665 0.0023175 0.0033655 -0.0027769 -0.11255
5.2617 0.028409 0.033512 0.02902 -0.014575 0 -0.015606 -0.029687 -0.02309 -0.026909 -0.028649 -0.00096891 -9.6975 0.059417 0.090515 0.0023028 0.12666 0.014019 -0.013533 0.042816 -0.012792 0.039643 0.025274 0.015675 -0.018449 0.00072293 0.0035082 0.0043383 -0.0025262 0.18245
5.2656 0.024308 0.027059 0.031393 0.0051018 0 0.016214 -0.030104 -0.031224 -0.048428 -0.015829 -0.059373 -9.3682 0.057992 0.12313 -0.0047195 0.094423 0.049146 -0.047636 0.073928 0.0573 0.099482 0.041211 0.05122 0.017811 -0.00076709 0.0040089 0.0042596 -0.0023568 0.36036
5.2695 0.018516 0.020305 0.032326 0.03407 0 0.046435 -0.019394 -0.028074 -0.060752 -0.00028521 -0.11772 -9.0256 0.061998 0.1286 0.067241 0.032791 0.081629 -0.10067 0.044992 0.14178 0.15056 0.013676 0.091859 -0.02038 -0.0015522 0.0037741 0.0032295 -0.0021403 0.43754
5.2734 0.012053 0.014763 0.031348 0.043979 0 0.050573 -0.0071477 -0.020075 -0.057693 0.0024287 -0.14305 -8.6661 0.04661 0.096988 0.05083 0.012299 0.096384 -0.16156 0.076513 0.13067 0.20175 0.0073279 0.12427 -0.050177 -0.0011209 0.003039 0.0019713 -0.0017363 0.44458
5.2773 0.0067385 0.010782 0.029114 0.025616 0 0.025683 -5.3693e-05 -0.013079 -0.041307 -0.0098075 -0.12387 -8.2954 0.060768 0.04604 0.041425 0.0040186 0.085394 -0.14602 0.027341 0.11973 0.22158 0.01417 0.13238 -0.055638 0.00016741 0.0022605 0.0012927 -0.0011169 0.40738
5.2813 0.0034995 0.0076877 0.025035 -0.0051071 0 -0.0089873 -0.00040991 -0.0095695 -0.021784 -0.025644 -0.074088 -7.9264 0.099654 -0.005694 0.045862 0.022623 0.054467 -0.061504 -0.038894 0.10252 0.22867 0.0012096 0.11064 -0.035507 0.0013259 0.0019166 0.0015399 -0.00044707 0.33822
5.2852 0.0017416 0.004829 0.017743 -0.023122 0 -0.028546 -0.0067298 -0.0084326 -0.009828 -0.030869 -0.01911 -7.5711 0.14397 -0.045539 0.060482 0.073586 0.019384 0.043614 -0.073705 0.075321 0.2201 -0.044598 0.068066 -0.014959 0.0014986 0.0022155 0.002444 -2.4127e-05 0.23797
5.2891 0.00023304 0.0022733 0.007763 -0.016566 0 -0.021863 -0.014495 -0.0067864 -0.0078887 -0.019888 0.022312 -7.2321 0.11949 -0.074147 0.052031 0.13482 -0.0055182 -0.03563 -0.074003 0.049377 0.10537 -0.074571 0.020784 -0.12467 0.00062531 0.0029188 0.003396 -8.5822e-05 0.10377
5.293 -0.0015653 0.00049621 -0.0014574 0.0043576 0 0.0015969 -0.017215 -0.0024121 -0.0080028 0.0012296 0.046495 -6.9022 0.081386 -0.084337 0.042972 0.14996 -0.017142 -0.072184 -0.1008 0.039584 0.069804 -0.064755 -0.019144 -0.12983 -0.000537 0.0034762 0.0038638 -0.00062081 -0.063751
5.2969 -0.0031303 -0.00041933 -0.0063548 0.018443 0 0.0215 -0.009197 0.0047692 0.0014316 0.021177 0.060403 -6.5696 0.074453 -0.10287 0.027279 0.1467 -0.024063 -0.0689 -0.10752 0.010471 0.06488 -0.063895 -0.049123 -0.11532 -0.0010526 0.0034316 0.0036491 -0.0013452 -0.25519
5.3008 -0.003755 -0.0010631 -0.0071929 0.013 0 0.023401 0.010281 0.012951 0.025235 0.032308 0.071473 -6.2264 0.073425 -0.11173 0.0076662 0.123 -0.037545 -0.053249 -0.097853 -0.02915 0.059756 -0.077378 -0.072909 -0.12015 -0.00056332 0.0027834 0.0028948 -0.0018857 -0.44815
5.3047 -0.0035896 -0.0021084 -0.0082741 -0.0058482 0 0.0086407 0.034405 0.019949 0.055891 0.034347 0.080916 -5.8729 0.02885 -0.078764 -0.010428 0.070111 -0.060626 -0.0633 -0.091982 -0.05588 0.022966 -0.09674 -0.093697 -0.17321 0.00047097 0.0019759 0.0019457 -0.0020329 -0.60555
5.3086 -0.003593 -0.0035282 -0.013185 -0.019997 0 -0.0092621 0.05112 0.024571 0.077595 0.031272 0.084264 -5.5151 0.019409 -0.099803 -0.060891 0.052225 -0.08415 0.035891 -0.08781 -0.11041 -0.065837 -0.056868 -0.10995 -0.13731 0.0012211 0.0015141 0.0011879 -0.0018589 -0.68168
5.3125 -0.0043697 -0.004537 -0.019745 -0.015809 0 -0.016844 0.050062 0.026683 0.077037 0.026067 0.076488 -5.1587 0.021272 -0.014196 -0.064247 0.053356 -0.092958 0.034539 -0.077242 -0.099431 -0.083346 -0.038313 -0.11645 -0.11746 0.0012034 0.001549 0.00090295 -0.0016073 -0.63921
5.3164 -0.0051846 -0.0043989 -0.020757 0.004555 0 -0.010789 0.029612 0.026057 0.052842 0.018729 0.056711 -4.8058 0.035127 0.056219 -0.037609 0.037097 -0.077377 0.02779 -0.069351 -0.062424 -0.083403 -0.037668 -0.10819 -0.095053 0.00062795 0.0018151 0.0011465 -0.0014671 -0.47148
5.3203 -0.0044111 -0.003283 -0.011113 0.025544 0 0.0013974 -0.0013106 0.021419 0.016675 0.0084294 0.029455 -4.454 0.054035 0.055667 0.0075559 -0.0041407 -0.041083 0.031065 -0.061423 -0.024908 -0.074686 -0.05183 -0.083669 -0.067395 0.00011364 0.0019593 0.0017063 -0.0014366 -0.21515
5.3242 -0.0012089 -0.0022506 0.00543 0.030808 0 0.0088733 -0.028418 0.01106 -0.01459 -0.0036502 0.0022332 -4.1008 0.052324 0.020324 0.066142 -0.02748 0.00070069 -0.088868 -0.025705 0.00051759 0.019798 -0.07794 -0.04603 -0.061269 8.1168e-05 0.0019167 0.002219 -0.0013905 0.060333
5.3281 0.0031903 -0.0023238 0.017538 0.015116 0 0.0060262 -0.040628 -0.0050615 -0.029778 -0.014341 -0.018879 -3.7463 0.081808 0.046077 0.064723 0.012584 0.031314 -0.071878 -0.036612 0.04937 0.07031 -0.063867 -0.0022674 -0.01123 0.00040427 0.0019511 0.0024155 -0.0012576 0.28563
5.332 0.0060584 -0.0035335 0.015989 -0.01274 0 -0.0042587 -0.036115 -0.023528 -0.029654 -0.021149 -0.033223 -3.394 0.14503 0.0061954 0.046698 0.094039 0.043554 -0.067784 -0.051828 0.091954 0.13129 -0.032906 0.038879 0.012304 0.00061466 0.002336 0.0023192 -0.0011154 0.42717
5.3359 0.0053517 -0.0048912 0.00314 -0.036395 0 -0.01379 -0.022178 -0.038041 -0.024581 -0.024386 -0.04625 -3.0478 0.19466 -0.024004 0.04663 0.17553 0.043402 -0.089886 -0.050763 0.11927 0.19929 -0.0014683 0.070193 0.0042787 0.00041714 0.0030246 0.002208 -0.0011032 0.50019
5.3398 0.0015783 -0.0053304 -0.0076851 -0.041997 0 -0.015281 -0.0098494 -0.042694 -0.025942 -0.026394 -0.065259 -2.7093 0.17846 0.046087 0.089897 0.21251 0.044066 -0.12522 -0.020811 0.12851 0.2602 0.017254 0.089207 -0.021561 -7.7428e-06 0.0036682 0.0023433 -0.0012513 0.54827
5.3438 -0.0024702 -0.0047205 -0.0038394 -0.025738 0 -0.0071645 -0.0072896 -0.035886 -0.03777 -0.02885 -0.091901 -2.375 0.13112 -0.025242 0.064871 0.20475 0.054934 -0.10759 -0.023731 0.15549 0.29034 0.059779 0.098869 0.048087 -0.00020043 0.003966 0.0027003 -0.0014203 0.60353
5.3477 -0.0040529 -0.0039877 0.014035 0.0043251 0 0.0054639 -0.01581 -0.021856 -0.054268 -0.031111 -0.11703 -2.0382 0.10876 -0.061357 0.097581 0.17627 0.0737 -0.079432 -0.016101 0.20067 0.28903 0.078098 0.10405 0.046148 9.6408e-05 0.003971 0.0029617 -0.0014315 0.65795
5.3516 -0.0028608 -0.0042396 0.030642 0.03225 0 0.013796 -0.029943 -0.0083272 -0.064308 -0.031183 -0.12365 -1.6917 0.093785 -0.077245 0.11013 0.15277 0.087493 -0.068583 -0.0091871 0.21638 0.23274 0.078211 0.10588 0.038179 0.00066091 0.0040122 0.0028026 -0.0012619 0.66791
5.3555 -0.0012948 -0.0057284 0.028443 0.0423 0 0.010573 -0.040742 -0.0016335 -0.059171 -0.027907 -0.098322 -1.3327 0.078096 -0.07612 0.082723 0.13095 0.082228 -0.07139 0.0011028 0.18047 0.14538 0.060651 0.099134 0.036972 0.00099431 0.0043065 0.0022097 -0.0010939 0.58823
5.3594 -0.0023576 -0.0076104 0.0034073 0.027829 0 -0.0048668 -0.040487 -0.0027383 -0.038076 -0.021794 -0.043253 -0.96464 0.059167 -0.050295 0.046313 0.07461 0.053334 -0.048515 0.037625 0.08526 0.11493 0.020291 0.076235 0.0060813 0.00079972 0.0046762 0.0015276 -0.0011464 0.40868
5.3633 -0.0070175 -0.0086995 -0.030162 -0.003836 0 -0.0248 -0.026817 -0.0069786 -0.0082108 -0.013822 0.021058 -0.59591 0.055074 -0.0069088 0.046734 0.045333 0.009965 -0.12328 0.02939 0.051868 0.082662 0.015572 0.035611 0.00084817 0.00026557 0.0047054 0.0011771 -0.0014433 0.16559
5.3672 -0.013341 -0.0085086 -0.050599 -0.034614 0 -0.036712 -0.0044102 -0.0077013 0.019957 -0.0040816 0.067145 -0.23579 0.018559 0.023652 0.055152 0.023571 -0.030489 -0.071352 -0.013688 0.02025 0.028673 -0.011211 -0.013099 -0.028405 -0.00011975 0.0042036 0.0013012 -0.0017575 -0.077954
5.3711 -0.018057 -0.0076695 -0.046277 -0.046546 0 -0.031319 0.017031 -0.001155 0.038431 0.0076075 0.078728 0.11034 0.0084306 0.014188 0.060959 -0.0045171 -0.053648 -0.004337 -0.059775 0.00090276 -0.017896 -0.049242 -0.053085 -0.076266 -3.4833e-05 0.0034981 0.0016617 -0.0018106 -0.26545
5.375 -0.019105 -0.0074328 -0.024302 -0.033848 0 -0.010155 0.027902 0.010805 0.044853 0.019474 0.061892 0.44332 0.068488 -0.04303 0.050755 -0.038551 -0.056906 -0.026049 -0.081321 0.0030945 -0.032892 -0.082472 -0.071745 -0.12283 0.00038162 0.0032023 0.0018695 -0.0015483 -0.36872
5.3789 -0.017001 -0.0087611 -0.0033253 -0.0072395 0 0.013438 0.024132 0.021967 0.041854 0.026788 0.039894 0.76902 0.099683 -0.037517 -0.024943 0.018104 -0.049335 -0.019296 -0.086262 -0.0049336 -0.044949 -0.096174 -0.070017 -0.077141 0.00068706 0.0036294 0.0017198 -0.0012187 -0.387
5.3828 -0.014128 -0.011795 0.0024224 0.013545 0 0.0223 0.0093093 0.025907 0.033981 0.024245 0.03505 1.0946 0.10834 -0.086641 -0.0024225 0.051434 -0.043086 -0.061871 -0.067032 -0.037288 -0.058545 -0.14497 -0.060879 -0.09251 0.00057417 0.0044074 0.0013307 -0.001157 -0.33217
5.3867 -0.012884 -0.016027 -0.0064558 0.014054 0 0.0077851 -0.0080992 0.020038 0.024656 0.010495 0.051678 1.4247 0.1107 -0.1021 -0.025335 0.086088 -0.043156 -0.092532 -0.080343 -0.0555 -0.015168 -0.14965 -0.057349 -0.10293 0.00015938 0.0047116 0.0009946 -0.001466 -0.21667
5.3906 -0.01436 -0.020862 -0.018031 -0.0047281 0 -0.022815 -0.020487 0.0068354 0.014833 -0.0092754 0.073308 1.7594 0.10546 -0.097901 -0.078324 0.12346 -0.043592 -0.12245 -0.11385 -0.047006 0.050681 -0.11059 -0.060114 -0.090483 -0.00015166 0.0039644 0.00092783 -0.0018981 -0.052041
5.3945 -0.01835 -0.025978 -0.021764 -0.028397 0 -0.050477 -0.025573 -0.008368 0.0034888 -0.025835 0.075838 2.0945 0.081054 -0.15333 -0.047046 0.15197 -0.033045 -0.20897 -0.1097 -0.010412 0.036478 -0.076054 -0.055993 -0.058996 -7.4787e-05 0.0023952 0.0011562 -0.002063 0.14765
5.3984 -0.024127 -0.031231 -0.018028 -0.041451 0 -0.058221 -0.026573 -0.021215 -0.010927 -0.032332 0.04589 2.4242 0.092409 -0.13388 0.0026404 0.11485 -0.0050508 -0.22851 -0.039762 0.051788 0.15465 -0.01918 -0.02922 -0.024936 0.00027596 0.00094897 0.001591 -0.0017749 0.36717
5.4023 -0.030949 -0.036357 -0.016242 -0.039554 0 -0.044169 -0.028658 -0.030965 -0.029062 -0.029699 -0.0095866 2.7445 0.067386 -0.13314 -0.026125 0.1048 0.035452 -0.2022 -0.028124 0.091807 0.19581 0.033708 0.023948 -0.023869 0.00051322 0.00059497 0.002146 -0.0012135 0.59696
5.4063 -0.03797 -0.0409 -0.024688 -0.03171 0 -0.02327 -0.03508 -0.040141 -0.049873 -0.02639 -0.068665 3.0559 0.042259 -0.12589 -0.057303 0.099659 0.07483 -0.15563 -0.0037545 0.1316 0.22747 0.086001 0.090069 -0.017174 0.00037317 0.0016094 0.002745 -0.00074479 0.83667
5.4102 -0.044121 -0.044513 -0.042312 -0.031145 0 -0.015692 -0.045843 -0.051661 -0.07077 -0.032217 -0.10938 3.3626 0.041479 -0.10084 -0.042442 0.086074 0.1006 -0.11706 0.069134 0.18189 0.28172 0.1371 0.14743 0.023143 -6.9384e-06 0.0034103 0.003249 -0.00057097 1.0877
5.4141 -0.048548 -0.047298 -0.059883 -0.043277 0 -0.030795 -0.058949 -0.065787 -0.088652 -0.050854 -0.12286 3.6694 0.049185 -0.10283 -0.024914 0.08853 0.11045 -0.13788 0.09854 0.2104 0.24599 0.16761 0.18144 0.096546 -0.00020052 0.0050369 0.0034625 -0.00054344 1.3387
5.418 -0.051362 -0.049782 -0.068504 -0.061207 0 -0.05955 -0.07202 -0.079288 -0.10136 -0.076681 -0.11638 3.9763 0.050186 -0.085135 -0.065844 0.094783 0.11301 -0.072421 0.11262 0.23177 0.25209 0.20831 0.19352 0.10962 0.00011419 0.0058373 0.0032867 -0.00031809 1.5589
5.4219 -0.053821 -0.052461 -0.067128 -0.072171 0 -0.08169 -0.082654 -0.087498 -0.10857 -0.098286 -0.10596 4.2762 0.05366 -0.043968 -0.029744 0.086506 0.1198 -0.021916 0.11596 0.25647 0.23042 0.20662 0.19683 0.097694 0.00084939 0.0058203 0.0028803 0.00029284 1.7081
5.4258 -0.057444 -0.055312 -0.06265 -0.068913 0 -0.081924 -0.088118 -0.087682 -0.11128 -0.10592 -0.10487 4.5586 0.073618 -0.0051728 0.029135 0.075645 0.13498 -0.010024 0.1098 0.28435 0.19609 0.17977 0.20346 0.086722 0.0015736 0.0054725 0.0026126 0.0011046 1.7591
5.4297 -0.062711 -0.057821 -0.063551 -0.056056 0 -0.062142 -0.086105 -0.081143 -0.1102 -0.097583 -0.11528 4.8179 0.12683 -0.0083421 -0.011451 0.085537 0.15134 -0.037346 0.0949 0.31057 0.19265 0.17069 0.21472 0.10379 0.0018815 0.0052894 0.0027757 0.001684 1.7154
5.4336 -0.06856 -0.05959 -0.07328 -0.046296 0 -0.039868 -0.076854 -0.072453 -0.10436 -0.079692 -0.12762 5.0603 0.18792 -0.042666 0.0037828 0.089834 0.15599 -0.019574 0.048865 0.25648 0.12877 0.13129 0.22219 0.090834 0.0017293 0.0054344 0.0032982 0.001703 1.6088
5.4375 -0.073293 -0.061026 -0.088478 -0.049976 0 -0.034441 -0.0646 -0.066437 -0.091828 -0.062569 -0.12719 5.3016 0.17628 -0.050114 -0.013592 0.10116 0.14103 -0.029293 0.039388 0.24011 0.078023 0.09843 0.2169 0.069187 0.0014442 0.0057345 0.0037573 0.0012041 1.4809
5.4414 -0.07612 -0.063401 -0.10207 -0.066788 0 -0.052158 -0.056048 -0.065194 -0.072397 -0.054065 -0.10441 5.5553 0.14484 -0.078872 -0.043818 0.11886 0.11076 -0.059273 0.028573 0.20885 0.0283 0.058685 0.19775 0.037706 0.0014206 0.0059127 0.003731 0.00055421 1.3638
5.4453 -0.077901 -0.068065 -0.10773 -0.086168 0 -0.082013 -0.056117 -0.067247 -0.050169 -0.05562 -0.062544 5.8208 0.11737 -0.13604 -0.066741 0.1318 0.079431 -0.096071 -0.001832 0.14073 -0.022991 0.010513 0.17184 -0.0033317 0.0017867 0.0058108 0.0031887 0.00014872 1.275
5.4492 -0.080359 -0.075346 -0.10277 -0.095674 0 -0.10482 -0.064256 -0.069231 -0.03316 -0.062786 -0.017761 6.0805 0.07112 -0.15039 -0.04904 0.10006 0.061525 -0.10635 -0.041817 0.060845 -0.060288 -0.02474 0.14792 -0.051566 0.0023227 0.0054567 0.0025452 0.0001375 1.2243
5.4531 -0.0845 -0.084057 -0.089036 -0.090542 0 -0.10793 -0.074736 -0.068632 -0.029019 -0.069261 0.0096245 6.3114 0.04166 -0.15977 0.0046796 0.1001 0.06204 -0.081476 -0.053622 0.073428 -0.077579 -0.040152 0.13003 -0.058498 0.0026692 0.0050009 0.0023065 0.0003922 1.2221
5.457 -0.089718 -0.09211 -0.072573 -0.077178 0 -0.093986 -0.081053 -0.065547 -0.039529 -0.071385 0.0078974 6.5025 0.070112 -0.20443 0.0059107 0.095902 0.074294 -0.086383 -0.064371 0.087915 -0.1135 -0.026143 0.11718 -0.077575 0.0026173 0.0046238 0.0026258 0.00069219 1.2761
5.4609 -0.094393 -0.097808 -0.061703 -0.068278 0 -0.077565 -0.080862 -0.062459 -0.058388 -0.070186 -0.018167 6.6638 0.089382 -0.24783 -0.0030867 0.077484 0.086448 -0.13181 -0.08095 0.097536 -0.12684 -0.0012746 0.10836 -0.091058 0.0022304 0.0044688 0.0031893 0.00092069 1.3809
5.4648 -0.097323 -0.1008 -0.0631 -0.073469 0 -0.073306 -0.077315 -0.062511 -0.074923 -0.069938 -0.050771 6.8182 0.024025 -0.24231 0.034399 0.043956 0.091256 -0.21064 -0.10386 0.10912 -0.067773 0.013275 0.10691 -0.071734 0.0017335 0.0045977 0.0035348 0.0010959 1.5145
5.4688 -0.098632 -0.102 -0.077142 -0.092282 0 -0.085128 -0.07599 -0.06766 -0.081673 -0.074593 -0.07228 6.9821 0.034359 -0.21608 -0.011182 0.067599 0.091398 -0.20323 -0.083347 0.1242 0.0048128 0.064799 0.11945 -0.050791 0.0013079 0.004971 0.0034862 0.0012556 1.6503
5.4727 -0.09937 -0.10254 -0.096251 -0.1143 0 -0.10436 -0.080466 -0.077774 -0.080159 -0.084806 -0.078419 7.1512 0.040589 -0.18612 0.014695 0.083695 0.096587 -0.17289 -0.053887 0.1353 0.041905 0.064168 0.15008 -0.055261 0.00098528 0.0054803 0.0032764 0.0013596 1.778
5.4766 -0.10039 -0.10294 -0.10906 -0.12625 0 -0.11728 -0.090387 -0.09091 -0.079931 -0.097666 -0.080889 7.3041 0.039761 -0.16588 0.0075751 0.083278 0.1152 -0.12743 -0.019583 0.16571 0.10316 0.08281 0.19539 -0.060422 0.00070941 0.006039 0.003249 0.0013324 1.9132
5.4805 -0.10165 -0.10293 -0.10858 -0.12106 0 -0.11564 -0.103 -0.10435 -0.091101 -0.10912 -0.096852 7.42 0.038826 -0.15289 -0.037848 0.072565 0.14717 -0.085343 0.0085324 0.21618 0.17702 0.13195 0.24498 -0.04872 0.00046687 0.0066616 0.0034605 0.0011952 2.0843
5.4844 -0.10259 -0.10223 -0.098062 -0.10278 0 -0.10244 -0.1158 -0.11577 -0.11591 -0.11702 -0.13354 7.4966 0.059764 -0.12563 -0.019569 0.07818 0.18338 -0.087698 0.0053319 0.26294 0.16586 0.16232 0.2872 -0.00041433 0.00034231 0.0074365 0.0036067 0.0011255 2.3025
5.4883 -0.10286 -0.10103 -0.088902 -0.08405 0 -0.08921 -0.12733 -0.12415 -0.14599 -0.12229 -0.18059 7.5515 0.047987 -0.13785 0.046651 0.068646 0.21167 -0.1058 0.03156 0.26157 0.26825 0.19641 0.31544 0.053739 0.00044685 0.0083842 0.0033664 0.0013452 2.5399
5.4922 -0.10258 -0.099868 -0.091339 -0.077602 0 -0.087378 -0.13598 -0.12977 -0.16763 -0.12733 -0.21661 7.6068 0.050792 -0.11878 0.050196 0.086078 0.22452 -0.13742 0.050857 0.28988 0.32261 0.19604 0.33028 0.049618 0.00080154 0.0093274 0.0028129 0.0019184 2.7335
5.4961 -0.1017 -0.098694 -0.10543 -0.08765 0 -0.099835 -0.13904 -0.13347 -0.17105 -0.13299 -0.22478 7.6702 0.050471 -0.10732 0.016208 0.098355 0.22281 -0.15639 0.045598 0.32144 0.31693 0.17727 0.33656 0.032567 0.0012969 0.0099339 0.0024484 0.0026506 2.8172
5.5 -0.099396 -0.096364 -0.12017 -0.10677 0 -0.11832 -0.13401 -0.13526 -0.15672 -0.1369 -0.2049 7.7289 0.034947 -0.13416 -0.017631 0.079006 0.21336 -0.13741 0.011643 0.32239 0.26518 0.1632 0.33846 0.04427 0.0017678 0.0099509 0.0027762 0.0032041 2.7567
5.5039 -0.094261 -0.091152 -0.12186 -0.12054 0 -0.12824 -0.12126 -0.13349 -0.13407 -0.13452 -0.17247 7.762 0.071082 -0.11074 -0.011463 0.081468 0.2028 -0.063872 0.022419 0.2612 0.25899 0.19365 0.33635 0.035336 0.0021085 0.0094454 0.0037997 0.0033555 2.5644
5.5078 -0.085489 -0.082114 -0.10481 -0.11687 0 -0.11792 -0.10501 -0.12542 -0.11422 -0.12242 -0.14608 7.7598 0.061246 -0.11826 -0.036229 0.081973 0.1927 -0.09111 0.010345 0.23984 0.27573 0.16637 0.32681 0.003954 0.0023168 0.0088105 0.0049395 0.0031776 2.2853
5.5117 -0.073907 -0.070114 -0.075395 -0.093772 0 -0.086606 -0.090725 -0.10927 -0.10236 -0.10104 -0.1333 7.7339 0.057675 -0.13623 -0.048715 0.08111 0.17928 -0.14812 -0.0077974 0.22087 0.2923 0.12345 0.30497 -0.023076 0.0024357 0.0084746 0.0054843 0.002984 1.9657
5.5156 -0.06179 -0.057558 -0.046704 -0.060502 0 -0.046036 -0.080784 -0.086234 -0.095234 -0.075005 -0.12606 7.71 0.061521 -0.15176 -0.038806 0.071175 0.15729 -0.18321 -0.028567 0.18011 0.27761 0.077999 0.26711 -0.054238 0.0024651 0.0085284 0.0051807 0.0030693 1.6309
5.5195 -0.051477 -0.046964 -0.028773 -0.031433 0 -0.014094 -0.072345 -0.060629 -0.084804 -0.050579 -0.10833 7.7097 0.043319 -0.15144 -0.013131 0.036708 0.12465 -0.13632 -0.055083 0.092535 0.18445 0.031035 0.21277 -0.12255 0.0023484 0.008597 0.0044243 0.0034559 1.2823
5.5234 -0.043947 -0.039539 -0.022838 -0.016905 0 -0.0040705 -0.059789 -0.037665 -0.064506 -0.032156 -0.069545 7.7363 -0.0035334 -0.14975 -0.029783 0.0077972 0.084256 -0.18893 -0.12709 0.064827 0.15712 -0.014308 0.146 -0.14709 0.0020561 0.0081092 0.00388 0.0038598 0.915
5.5273 -0.038592 -0.034914 -0.023299 -0.017269 0 -0.016226 -0.03988 -0.020234 -0.033652 -0.020188 -0.013528 7.7741 -0.0084669 -0.21166 -0.07083 -0.010716 0.042121 -0.22439 -0.17254 0.020916 0.11371 -0.069054 0.075306 -0.21521 0.0016762 0.0067728 0.0038902 0.003911 0.53703
5.5313 -0.034302 -0.032062 -0.024103 -0.023925 0 -0.037546 -0.015152 -0.0074498 0.0023861 -0.011818 0.043277 7.8005 -0.0084325 -0.26679 -0.093425 -0.021353 0.0038004 -0.25346 -0.19075 -0.042217 0.046534 -0.13624 0.011316 -0.2703 0.0013969 0.0048707 0.0042184 0.0034594 0.1771
5.5352 -0.030733 -0.03039 -0.023284 -0.026391 0 -0.050452 0.0074422 0.0036394 0.03524 -0.003574 0.082487 7.7997 -0.027425 -0.27803 -0.07007 -0.028243 -0.027862 -0.28103 -0.1919 -0.1159 -0.029205 -0.20331 -0.03757 -0.27391 0.0013633 0.0031157 0.0043436 0.0027192 -0.1228
5.5391 -0.028558 -0.029958 -0.022496 -0.020278 0 -0.044841 0.021344 0.014429 0.057388 0.0058151 0.095451 7.7698 -0.039292 -0.33106 -0.014797 -0.041665 -0.052273 -0.27483 -0.2203 -0.15325 -0.01281 -0.1921 -0.069116 -0.24899 0.0015306 0.002164 0.0039988 0.0021306 -0.32348
5.543 -0.028523 -0.03077 -0.023658 -0.010472 0 -0.02492 0.024453 0.022447 0.064835 0.014366 0.087815 7.7194 -0.039445 -0.30214 -0.076542 -0.027936 -0.068932 -0.30579 -0.22937 -0.12843 -0.003539 -0.21066 -0.087416 -0.30492 0.0016673 0.0021677 0.0034297 0.002034 -0.40288
5.5469 -0.030325 -0.032095 -0.026809 -0.0071315 0 -0.0056475 0.019282 0.022725 0.058021 0.018179 0.073986 7.6593 -0.050987 -0.28631 -0.12329 -0.028692 -0.075921 -0.31841 -0.24655 -0.14701 -0.018283 -0.21806 -0.098126 -0.31099 0.001544 0.0027184 0.0031398 0.002408 -0.36178
5.5508 -0.032467 -0.032676 -0.030767 -0.017228 0 -0.0011827 0.0098068 0.012078 0.041091 0.014185 0.065591 7.596 -0.062363 -0.27592 -0.11034 -0.030398 -0.070528 -0.29634 -0.25356 -0.16942 -0.046045 -0.21812 -0.10194 -0.27344 0.0011615 0.0032078 0.0033884 0.00288 -0.22035
5.5547 -0.033249 -0.031737 -0.034681 -0.037885 0 -0.014101 -0.0016141 -0.0072779 0.01983 0.002396 0.062345 7.5302 -0.048874 -0.2294 -0.01789 0.00035396 -0.051435 -0.23652 -0.21507 -0.10242 -0.063184 -0.22953 -0.092073 -0.24631 0.00080361 0.0032985 0.003939 0.0030098 -0.0087423
5.5586 -0.031988 -0.029744 -0.038129 -0.056913 0 -0.033792 -0.01462 -0.02816 -0.0011224 -0.013941 0.052329 7.4592 -0.03997 -0.23798 -0.028314 0.0035723 -0.020495 -0.29573 -0.19078 -0.057987 -0.015266 -0.18889 -0.059094 -0.20438 0.00083386 0.0031288 0.0042934 0.0026356 0.24303
5.5625 -0.02938 -0.028058 -0.03997 -0.060968 0 -0.045325 -0.028931 -0.043004 -0.020397 -0.030363 0.022017 7.3811 -0.0089486 -0.18542 -0.084758 0.044375 0.017463 -0.25936 -0.15215 -0.0068415 0.0047794 -0.13473 -0.00021961 -0.15122 0.0013848 0.0031143 0.0041734 0.0020098 0.51153
5.5664 -0.026761 -0.027689 -0.038188 -0.045809 0 -0.041564 -0.042727 -0.04908 -0.039818 -0.043866 -0.031251 7.2973 0.017364 -0.14841 -0.093853 0.079172 0.056634 -0.20583 -0.11054 0.041479 0.0075434 -0.085974 0.074656 -0.133 0.0022103 0.0035505 0.0037749 0.0016123 0.78006
5.5703 -0.025021 -0.028324 -0.031787 -0.020764 0 -0.028574 -0.053198 -0.050063 -0.0618 -0.05413 -0.094268 7.2117 0.023795 -0.15502 -0.041229 0.084388 0.092411 -0.16409 -0.077226 0.088428 0.012309 -0.052385 0.14629 -0.14535 0.0028484 0.0043663 0.0035566 0.0017816 1.0337
5.5742 -0.024118 -0.028595 -0.022806 -0.0031161 0 -0.019822 -0.058607 -0.052583 -0.085961 -0.062398 -0.14521 7.1271 0.0096344 -0.14864 -0.068883 0.06323 0.12214 -0.073109 -0.070563 0.16 0.068321 -0.031096 0.19737 -0.075209 0.0029751 0.0052212 0.0037826 0.0024531 1.2536
5.5781 -0.023469 -0.027405 -0.015565 -0.0057028 0 -0.024163 -0.059635 -0.060546 -0.10774 -0.069126 -0.16816 7.0417 0.05053 -0.11637 -0.053526 0.092967 0.14429 -0.089063 -0.078552 0.19564 0.061106 -0.042153 0.22295 -0.072848 0.0026457 0.0058292 0.0042706 0.003214 1.4162
5.582 -0.022706 -0.025091 -0.01301 -0.026833 0 -0.0379 -0.058622 -0.071831 -0.12049 -0.072694 -0.1634 6.9481 0.070311 -0.11348 -0.029792 0.13318 0.15719 -0.11942 -0.075073 0.19139 0.045243 -0.032497 0.2312 -0.045099 0.0022132 0.0061963 0.0045849 0.0036263 1.4983
5.5859 -0.022071 -0.023344 -0.013666 -0.050756 0 -0.04789 -0.05748 -0.07992 -0.11971 -0.070587 -0.14497 6.8381 0.083027 -0.13789 0.013008 0.161 0.15883 -0.11473 -0.054221 0.16404 0.03946 -0.019267 0.23346 -0.044641 0.0019967 0.0065509 0.0044708 0.0035492 1.4858
5.5898 -0.022191 -0.023898 -0.012905 -0.059131 0 -0.043161 -0.056221 -0.078887 -0.10594 -0.062071 -0.12735 6.7102 0.11233 -0.16916 0.085744 0.15702 0.14784 -0.043534 -0.018981 0.13569 0.051289 -0.032138 0.23221 -0.13654 0.0020016 0.0070358 0.0040951 0.0031973 1.3792
5.5938 -0.023551 -0.027098 -0.0080614 -0.045118 0 -0.025081 -0.053246 -0.067581 -0.084013 -0.049749 -0.11273 6.5743 0.045408 -0.080239 0.070349 0.13045 0.12481 -0.088573 -0.052822 0.10603 -0.011463 -0.072463 0.21791 -0.10672 0.0019446 0.007462 0.0038579 0.0029012 1.1917
5.5977 -0.026115 -0.031528 -0.0024211 -0.018997 0 -0.0071293 -0.046793 -0.049861 -0.05942 -0.038129 -0.090302 6.448 0.052363 -0.082377 0.011543 0.09821 0.09261 -0.060557 -0.085005 0.049738 -0.026534 -0.15161 0.17819 -0.11927 0.0015554 0.0073869 0.0039706 0.0027937 0.94341
5.6016 -0.02929 -0.03491 -0.0034087 -0.00051017 0 -0.0041085 -0.036172 -0.031282 -0.034942 -0.0301 -0.048218 6.3454 0.054386 -0.090931 -0.034953 0.077693 0.055413 -0.064981 -0.10972 -0.0046464 -0.052105 -0.19915 0.11138 -0.14628 0.00086871 0.0064902 0.0042289 0.002708 0.65512
5.6055 -0.032143 -0.035509 -0.015692 -0.0036152 0 -0.019659 -0.02203 -0.015421 -0.0105 -0.024423 0.012287 6.2654 0.034679 -0.083738 -0.055643 0.066848 0.017341 -0.12456 -0.12925 -0.05015 -0.090392 -0.20895 0.032242 -0.17661 0.00023268 0.0049331 0.0042156 0.0023744 0.34861
5.6094 -0.033726 -0.033023 -0.035434 -0.025632 0 -0.042571 -0.0060225 -0.0028287 0.014122 -0.016789 0.073623 6.1898 0.03869 -0.098441 -0.07807 0.039945 -0.018212 -0.17948 -0.15654 -0.10074 -0.079825 -0.24574 -0.036132 -0.21231 2.4136e-05 0.0033596 0.0037397 0.0017289 0.05058
5.6133 -0.03345 -0.028511 -0.051666 -0.049412 0 -0.055144 0.0094651 0.0071881 0.036636 -0.0039293 0.11292 6.0943 0.027808 -0.10826 -0.10405 0.016899 -0.04818 -0.14824 -0.18861 -0.12047 -0.10582 -0.2395 -0.077646 -0.17191 0.0003298 0.0024826 0.0030749 0.0010416 -0.20522
5.6172 -0.031408 -0.023657 -0.054457 -0.056744 0 -0.046915 0.021504 0.014287 0.05246 0.012646 0.11834 5.9642 0.059536 -0.11605 -0.10631 0.0080136 -0.069169 -0.11765 -0.20091 -0.12288 -0.068138 -0.23168 -0.092724 -0.19871 0.00087524 0.0025608 0.0027455 0.00073351 -0.38281
5.6211 -0.02844 -0.019916 -0.04298 -0.042226 0 -0.022783 0.027157 0.016751 0.057634 0.026633 0.096829 5.8052 0.08844 -0.10824 -0.095747 0.0082517 -0.07769 -0.12933 -0.18982 -0.099634 -0.018094 -0.21771 -0.093867 -0.22977 0.0012498 0.0031986 0.0030475 0.0010388 -0.45461
5.625 -0.025693 -0.017939 -0.026243 -0.016716 0 0.00080364 0.024512 0.013286 0.051636 0.03092 0.067243 5.6378 0.07582 -0.077664 -0.085741 0.011263 -0.071552 -0.20162 -0.16175 -0.048432 -0.0069428 -0.1894 -0.091808 -0.20692 0.0012159 0.0036549 0.0037545 0.0018073 -0.41151
5.6289 -0.023869 -0.017391 -0.015698 0.0019194 0 0.0082845 0.01365 0.0049738 0.037377 0.022443 0.045098 5.4824 0.098277 -0.070494 -0.079495 0.013868 -0.051494 -0.22418 -0.17851 -0.017691 0.014918 -0.13773 -0.085237 -0.24287 0.00084617 0.0034305 0.0042944 0.00262 -0.26571
5.6328 -0.022687 -0.017193 -0.016233 0.0028262 0 -0.0037413 -0.0031737 -0.0048022 0.01856 0.0041803 0.031897 5.344 0.083979 -0.059686 -0.1004 -0.004144 -0.021597 -0.1959 -0.15637 -0.0001741 0.014774 -0.12282 -0.063475 -0.18111 0.00041429 0.0026588 0.0042414 0.0031098 -0.045264
5.6367 -0.021094 -0.016192 -0.023263 -0.010297 0 -0.024784 -0.022229 -0.012589 -0.002837 -0.016971 0.016884 5.2102 0.071581 -0.049474 -0.074611 -0.01506 0.012155 -0.16792 -0.11282 0.014042 0.044409 -0.080289 -0.019159 -0.12823 0.00018573 0.001985 0.0036743 0.0032052 0.21517
5.6406 -0.018163 -0.013959 -0.027882 -0.02361 0 -0.03887 -0.039334 -0.017347 -0.026375 -0.03435 -0.01177 5.0624 0.060365 -0.036477 -0.034523 -0.009773 0.044346 -0.15993 -0.06145 0.034318 0.11274 -0.020909 0.041523 -0.098231 0.00029164 0.0020466 0.0030803 0.0031036 0.48127
5.6445 -0.013961 -0.011182 -0.024791 -0.025124 0 -0.036163 -0.05074 -0.020978 -0.050627 -0.044535 -0.056289 4.8915 0.024474 -0.011206 -0.093473 0.012332 0.071915 -0.17934 -0.019343 0.07335 0.20404 -0.007863 0.10104 -0.051749 0.00073318 0.0029905 0.0029127 0.003034 0.72156
5.6484 -0.009566 -0.0091858 -0.015901 -0.014186 0 -0.019205 -0.054002 -0.026405 -0.071294 -0.047634 -0.10695 4.7051 0.0065768 0.015993 -0.047535 0.0011486 0.094022 -0.1042 -0.0045642 0.092251 0.19717 0.044209 0.14321 -0.028125 0.0014223 0.0044083 0.0032184 0.0030501 0.90806
5.6523 -0.0061628 -0.0087838 -0.0071859 -0.0010513 0 8.6411e-05 -0.049059 -0.034802 -0.082575 -0.045744 -0.14805 4.5214 -0.029764 -0.027718 -0.024635 0.021524 0.11033 -0.062222 0.015408 0.13169 0.22365 0.07163 0.16442 -0.013704 0.0021765 0.0056926 0.0036624 0.0030366 1.0185
5.6563 -0.0039784 -0.0093474 -0.0027355 0.0025233 0 0.0096052 -0.038949 -0.044127 -0.081172 -0.041372 -0.16651 4.3553 -0.042631 -0.082169 -0.04085 0.031223 0.1193 -0.080328 0.033728 0.13833 0.25346 0.075246 0.17272 -0.0080378 0.0027107 0.0064659 0.0038861 0.0028893 1.04
5.6602 -0.0020344 -0.0089796 -0.0018257 -0.0063499 0 0.0054687 -0.028914 -0.049949 -0.069338 -0.036557 -0.15736 4.208 -0.012659 -0.10292 -0.084495 0.010564 0.11817 -0.1531 0.038542 0.089158 0.2631 0.060213 0.17618 -0.013474 0.002732 0.0067202 0.0038299 0.0026607 0.97131
5.6641 0.0010404 -0.005822 -0.0010496 -0.018767 0 -0.0059797 -0.023365 -0.047782 -0.053685 -0.032245 -0.1247 4.0677 -0.0062159 -0.10378 -0.047686 0.032765 0.10464 -0.1678 -0.0050853 0.076391 0.26478 0.037547 0.17224 -0.045789 0.0021438 0.0066168 0.0037229 0.0025178 0.81894
5.668 0.0058733 0.00053036 0.0015848 -0.020817 0 -0.013313 -0.022238 -0.035334 -0.040057 -0.027539 -0.079149 3.9195 -0.011646 -0.16912 -0.073963 0.008857 0.078912 -0.18977 -0.059234 0.043401 0.23259 -0.0051304 0.14878 -0.11037 0.0011971 0.0062164 0.003793 0.0025588 0.58982
5.6719 0.011918 0.0087283 0.0050442 -0.0046974 0 -0.0082639 -0.019821 -0.013579 -0.028525 -0.019554 -0.033257 3.7575 -0.0092269 -0.1974 -0.08652 -0.022864 0.044218 -0.21246 -0.13848 -0.01529 0.19203 -0.059494 0.096466 -0.15467 0.00040406 0.005433 0.0040243 0.0026894 0.28655
5.6758 0.018072 0.016767 0.00737 0.024496 0 0.0086652 -0.008024 0.013538 -0.012978 -0.0048879 0.0041495 3.5878 -0.0065655 -0.21556 -0.084968 -0.042535 0.0052168 -0.24863 -0.21404 -0.082018 0.15054 -0.122 0.020397 -0.17408 0.00021185 0.0042306 0.0042094 0.002697 -0.088747
5.6797 0.023677 0.023507 0.0086998 0.051662 0 0.028912 0.017441 0.04039 0.013774 0.017609 0.032395 3.4237 -0.022146 -0.29861 -0.096106 -0.033637 -0.034369 -0.31919 -0.23705 -0.12751 0.11116 -0.18923 -0.060448 -0.18123 0.00067603 0.0028088 0.0042147 0.0024526 -0.52253
5.6836 0.028923 0.029272 0.011781 0.062323 0 0.042207 0.052464 0.06157 0.053024 0.044864 0.058724 3.2751 -0.061714 -0.27139 -0.20032 -0.070284 -0.072815 -0.40296 -0.25862 -0.20611 0.071685 -0.23629 -0.12616 -0.23617 0.0014178 0.0015331 0.0041482 0.0020367 -0.97852
5.6875 0.034324 0.035063 0.019509 0.053204 0 0.044051 0.085591 0.07397 0.096825 0.070492 0.091873 3.1425 -0.082535 -0.30956 -0.20446 -0.060903 -0.1092 -0.42625 -0.2929 -0.25411 -0.0099812 -0.27303 -0.16968 -0.2739 0.0019224 0.00065109 0.0042292 0.0016483 -1.3981
5.6914 0.039902 0.041241 0.032152 0.034823 0 0.038897 0.10464 0.078165 0.13127 0.088382 0.13313 3.0178 -0.081851 -0.34552 -0.19217 -0.05183 -0.14113 -0.42589 -0.32436 -0.29723 -0.059215 -0.3156 -0.19907 -0.31139 0.0019345 8.7967e-05 0.0045005 0.0013825 -1.7168
5.6953 0.045001 0.04702 0.046978 0.023958 0 0.036514 0.10433 0.078042 0.14451 0.096209 0.17228 2.8924 -0.06723 -0.34757 -0.20256 -0.062436 -0.1639 -0.41568 -0.33813 -0.34166 -0.049795 -0.35716 -0.22662 -0.35522 0.0016182 -0.00044307 0.0047132 0.0011065 -1.89
5.6992 0.048964 0.051235 0.060296 0.031396 0 0.044064 0.089323 0.078366 0.13405 0.095978 0.19327 2.7631 -0.07204 -0.34404 -0.19786 -0.06395 -0.1724 -0.36336 -0.31047 -0.3528 -0.043573 -0.33494 -0.2553 -0.39278 0.0013598 -0.0011008 0.004552 0.0005825 -1.9131
5.7031 0.051955 0.053575 0.069648 0.054092 0 0.059968 0.070812 0.081515 0.10846 0.091389 0.18604 2.634 -0.067942 -0.31457 -0.19887 -0.039987 -0.16485 -0.39157 -0.31075 -0.30009 -0.073069 -0.34179 -0.27518 -0.34324 0.0014121 -0.0016925 0.0039962 -0.00025561 -1.8226
5.707 0.054997 0.055018 0.074298 0.077685 0 0.074736 0.059346 0.08571 0.082122 0.084742 0.15453 2.5119 -0.049845 -0.3004 -0.1824 -0.038971 -0.14508 -0.37802 -0.28855 -0.28386 -0.078533 -0.34348 -0.27254 -0.30377 0.0017022 -0.0018243 0.0034269 -0.0011383 -1.6766
5.7109 0.059065 0.057025 0.074465 0.087508 0 0.078554 0.059238 0.086339 0.066573 0.076323 0.11357 2.4021 -0.036824 -0.3014 -0.17498 -0.035898 -0.12104 -0.31728 -0.26188 -0.27244 -0.073165 -0.33612 -0.24282 -0.28674 0.0019475 -0.0013118 0.0033173 -0.0016 -1.5261
5.7148 0.064067 0.060282 0.070993 0.079582 0 0.069721 0.067669 0.07968 0.06389 0.066401 0.076847 2.3058 -0.050014 -0.30722 -0.20413 0.0045055 -0.10008 -0.23239 -0.25826 -0.21307 -0.082188 -0.32021 -0.19533 -0.28395 0.0019337 -0.00045062 0.0037667 -0.0013404 -1.3933
5.7188 0.068745 0.064225 0.066028 0.063111 0 0.056756 0.0778 0.066177 0.066291 0.057081 0.047176 2.2225 -0.038553 -0.27911 -0.11281 0.015049 -0.084372 -0.22564 -0.21154 -0.17608 -0.068212 -0.27048 -0.14607 -0.20338 0.0016819 0.00015183 0.0043432 -0.0005031 -1.2699
5.7227 0.071696 0.067732 0.063281 0.05275 0 0.051885 0.082841 0.050589 0.062167 0.051416 0.018113 2.1518 -0.041241 -0.24369 -0.094595 0.04663 -0.070408 -0.24062 -0.18772 -0.13988 -0.056674 -0.22936 -0.10621 -0.19695 0.0013763 6.8911e-05 0.0044363 0.00038645 -1.1343
5.7266 0.072588 0.070217 0.066298 0.057073 0 0.060944 0.078774 0.038788 0.044683 0.050367 -0.014838 2.0929 -0.029726 -0.2185 -0.1192 0.054251 -0.053136 -0.2311 -0.16746 -0.10199 -0.037458 -0.22421 -0.076727 -0.20639 0.0011645 -0.00057302 0.0038281 0.00079713 -0.97733
5.7305 0.072412 0.071978 0.075326 0.07252 0 0.078197 0.065501 0.033858 0.017395 0.051038 -0.044982 2.0432 0.0011536 -0.20497 -0.14327 0.04062 -0.031712 -0.20599 -0.14728 -0.073302 -0.021686 -0.24283 -0.05328 -0.20358 0.0010441 -0.0011987 0.0029416 0.00057571 -0.81818
5.7344 0.07246 0.073488 0.085632 0.087238 0 0.09074 0.047157 0.034722 -0.0069347 0.048837 -0.057183 1.9975 0.03174 -0.18607 -0.082137 0.067684 -0.012138 -0.24623 -0.14089 -0.0876 -0.05291 -0.21824 -0.03494 -0.18039 0.00092387 -0.0012817 0.0025031 1.7641e-05 -0.70271
5.7383 0.072952 0.074437 0.089624 0.090935 0 0.089014 0.031399 0.038254 -0.013872 0.042223 -0.040884 1.9519 0.035839 -0.19437 -0.072907 0.061934 -0.0043392 -0.19506 -0.15718 -0.072012 -0.066318 -0.24098 -0.027672 -0.18665 0.00075816 -0.00078371 0.0029007 -0.00042488 -0.68271
5.7422 0.072599 0.073591 0.081927 0.082221 0 0.07448 0.026699 0.042661 0.0034706 0.035472 -0.0010085 1.9091 0.021291 -0.21535 -0.097839 0.05323 -0.015593 -0.2194 -0.17354 -0.08415 -0.075238 -0.25569 -0.039291 -0.19923 0.00060178 -0.00013873 0.0038288 -0.00053069 -0.78749
5.7461 0.069596 0.069719 0.063602 0.067825 0 0.057862 0.037683 0.048832 0.039552 0.036054 0.044382 1.8784 0.015377 -0.2386 -0.11274 0.033556 -0.045119 -0.27083 -0.19513 -0.12232 -0.089494 -0.27125 -0.071392 -0.22313 0.00054551 0.00018008 0.0045581 -0.000449 -1.0029
5.75 0.063234 0.062764 0.041949 0.055536 0 0.049599 0.061041 0.058376 0.079199 0.048121 0.078304 1.8693 0.037377 -0.25474 -0.087904 -0.0022595 -0.083817 -0.28687 -0.22243 -0.17278 -0.11503 -0.2987 -0.1164 -0.26091 0.00063086 8.6018e-05 0.0045845 -0.00048187 -1.2701
5.7539 0.054755 0.054175 0.025906 0.047894 0 0.051046 0.085606 0.070392 0.10635 0.067731 0.097899 1.8822 0.032466 -0.25948 -0.12469 -0.012606 -0.11924 -0.25684 -0.19792 -0.17775 -0.13185 -0.31982 -0.16239 -0.27889 0.00084327 -0.00010278 0.0040561 -0.00073447 -1.5063
5.7578 0.0467 0.046097 0.020601 0.042097 0 0.054182 0.09803 0.080418 0.11301 0.084492 0.114 1.9043 0.037455 -0.25424 -0.13418 0.0046478 -0.1421 -0.26961 -0.21251 -0.20611 -0.16141 -0.3248 -0.20062 -0.2798 0.0011655 -4.1089e-05 0.0035845 -0.00098033 -1.6401
5.7617 0.041287 0.040148 0.02506 0.035169 0 0.049873 0.091063 0.083071 0.10256 0.088848 0.13759 1.9167 0.053938 -0.24159 -0.12483 0.0061525 -0.14996 -0.25764 -0.23008 -0.22991 -0.18071 -0.33734 -0.22856 -0.27476 0.001591 0.00026709 0.0036315 -0.00088097 -1.6416
5.7656 0.039118 0.036758 0.034206 0.028521 0 0.036953 0.068696 0.076324 0.085808 0.079118 0.16607 1.908 0.061097 -0.2297 -0.10675 -0.0086628 -0.14613 -0.22595 -0.23072 -0.24826 -0.18247 -0.35793 -0.24631 -0.28117 0.0020569 0.00047699 0.004062 -0.00035267 -1.5333
5.7695 0.039158 0.03543 0.042858 0.027139 0 0.023775 0.044015 0.063561 0.072939 0.062399 0.18251 1.8842 0.014716 -0.23404 -0.095779 -0.011947 -0.13555 -0.23009 -0.19711 -0.27785 -0.16723 -0.37179 -0.25125 -0.32777 0.0023842 0.00028695 0.0042875 0.00028458 -1.3721
5.7734 0.039783 0.035427 0.048475 0.034302 0 0.020825 0.030811 0.051275 0.067254 0.048684 0.169 1.8656 0.030055 -0.25293 -0.08582 0.028759 -0.12114 -0.22195 -0.21903 -0.20812 -0.10268 -0.31977 -0.23727 -0.23322 0.0023444 -0.00019072 0.0038561 0.00054946 -1.2136
5.7773 0.039919 0.036169 0.051193 0.047235 0 0.03113 0.034692 0.044118 0.064542 0.043249 0.12195 1.8726 0.038716 -0.19999 -0.078229 0.040524 -0.10287 -0.21323 -0.21922 -0.1685 -0.09169 -0.2855 -0.20008 -0.23421 0.0018439 -0.0004548 0.0029264 0.00023294 -1.0797
5.7813 0.039365 0.037118 0.052167 0.058166 0 0.047101 0.049802 0.041428 0.057585 0.043501 0.056116 1.9113 0.037095 -0.1563 -0.075586 0.049075 -0.079648 -0.18503 -0.20317 -0.11995 -0.085892 -0.24903 -0.14356 -0.22903 0.0010599 -3.6782e-05 0.0021734 -0.00038065 -0.94946
5.7852 0.038254 0.037505 0.052054 0.05992 0 0.056504 0.06311 0.03816 0.041874 0.04229 -0.0055969 1.9708 0.028652 -0.17244 -0.075806 0.072342 -0.051865 -0.1438 -0.17946 -0.044419 -0.049207 -0.20113 -0.080588 -0.15721 0.00036698 0.0010643 0.0022146 -0.000736 -0.7798
5.7891 0.036368 0.036385 0.050562 0.051008 0 0.052142 0.062904 0.029348 0.018525 0.034213 -0.046874 2.0333 0.036245 -0.17479 -0.056531 0.089119 -0.022482 -0.20887 -0.15782 -0.027647 -0.0017717 -0.18905 -0.026883 -0.15089 7.7235e-05 0.0023355 0.0030791 -0.00049628 -0.54238
5.793 0.033027 0.033042 0.046728 0.035868 0 0.036861 0.04568 0.014309 -0.0068601 0.019496 -0.065139 2.0881 0.053872 -0.18866 -0.06213 0.1026 0.0038868 -0.17792 -0.13139 -0.017471 0.03266 -0.14866 0.0076306 -0.097904 0.00021382 0.0031376 0.0041879 0.00014073 -0.25078
5.7969 0.027644 0.027403 0.039407 0.020651 0 0.020068 0.01741 -0.002806 -0.027668 0.0029035 -0.067304 2.138 0.07311 -0.18627 -0.063615 0.11029 0.023112 -0.19063 -0.11471 -0.0075512 0.050683 -0.1165 0.023141 -0.071886 0.00052352 0.0031861 0.0048365 0.00060328 0.04009
[truncated: 1,711,116 more chars]
