# Supplementary material for: Dataset from dynamic shake-table testing of five full-scale single leaf and cavity URM walls subjected to out-of-plane two-way bending
Source: Data Brief. 2019 Mar 20;24:103854. doi: 10.1016/j.dib.2019.103854 (PMC6480314; doi:10.1016/j.dib.2019.103854)
Supplement: Multimedia component 2 [file mmc2.zip › DATA/CS-000-RF/Test11.txt]

0 -0.0013285 0.00065214 -0.006517 -0.00052263 0 -0.0023377 0.0031285 -0.004424 0.0066272 0.00014314 -0.0049433 -0.3955 -0.081811 0.44602 -0.050575 -0.11679 0.0036163 0.010429 0.0017518 -0.038079 0.014206 0.011327 0.017831 -0.055457 0.0017788 0.0043244 0.0038899 0.0010385 0.00051963
0.003906 -0.0014204 -0.00054616 -0.0061071 -0.0022184 0 -0.0045446 0.00089627 -0.0037967 0.0072867 -0.0015844 -0.0024351 -0.39331 -0.08713 0.4475 -0.053438 -0.11357 0.0027498 -0.031473 -0.0031857 -0.012578 0.03425 -0.011538 0.017865 -0.054025 0.0019433 0.0042021 0.0037794 0.00094946 0.010791
0.007812 -0.0016081 -0.0020163 -0.0066455 -0.0034634 0 -0.0051143 -0.0016428 -0.0029135 0.0060859 -0.003198 -0.00079742 -0.38829 -0.082615 0.44956 -0.049759 -0.11516 0.0027895 -0.049339 0.014107 -0.049143 0.0054347 -0.018663 0.017277 -0.081187 0.0016746 0.0035773 0.003763 0.00080241 0.026936
0.011719 -0.0020325 -0.0029567 -0.0069267 -0.0040677 0 -0.0043511 -0.003761 -0.002331 0.0031468 -0.0042549 -0.00080731 -0.38698 -0.10077 0.45887 0.013053 -0.1196 0.0041694 0.023844 0.010632 0.0089795 0.033339 0.039024 0.016551 -0.046046 0.0012686 0.0027737 0.0037057 0.0007175 0.045589
0.015625 -0.0027161 -0.0029879 -0.0056135 -0.0043805 0 -0.0034352 -0.004969 -0.0024943 -0.00060854 -0.0044661 -0.0021619 -0.39483 -0.083655 0.45739 -0.069066 -0.097687 0.0066802 0.0081544 0.018827 -0.019832 0.075894 0.01534 0.016272 -0.046125 0.0010625 0.0022636 0.0036263 0.00081494 0.062561
0.019531 -0.0034 -0.0024513 -0.0026886 -0.0047265 0 -0.003314 -0.005406 -0.0033074 -0.0040628 -0.0039144 -0.0036776 -0.40942 -0.076323 0.4557 -0.10338 -0.10172 0.0096898 0.032659 0.022019 -0.033859 0.062079 0.0057798 0.016645 -0.042772 0.0011531 0.0023736 0.0036717 0.0010052 0.075022
0.023437 -0.0036232 -0.0021528 0.0005997 -0.0049525 0 -0.0039005 -0.0058134 -0.004109 -0.0066239 -0.0031183 -0.0042554 -0.42177 -0.088679 0.45792 -0.079948 -0.11473 0.01251 0.070919 0.016098 -0.017683 0.02324 0.027041 0.017354 -0.018199 0.0013058 0.003079 0.0039397 0.0010355 0.083558
0.027344 -0.0030442 -0.0027213 0.0030431 -0.0045241 0 -0.0042554 -0.0069552 -0.0041985 -0.0084234 -0.0027549 -0.003911 -0.42472 -0.1154 0.46618 -0.080103 -0.078733 0.014662 0.0086726 0.0023062 0.0045598 0.054089 0.060435 0.017838 0.039941 0.0011453 0.0040083 0.0043502 0.00076893 0.091962
0.03125 -0.001753 -0.0040578 0.0044745 -0.0030664 0 -0.0035072 -0.0088709 -0.003482 -0.0098795 -0.0031628 -0.003881 -0.42001 -0.08878 0.47114 -0.089829 -0.086763 0.015968 0.036324 0.015558 -0.0089444 0.066441 0.028753 0.017722 -0.050663 0.00049848 0.0046493 0.0046963 0.000389 0.10377
0.035156 -0.00028338 -0.0052973 0.0054274 -0.0008323 0 -0.0016395 -0.010592 -0.0026098 -0.011097 -0.0040162 -0.0055138 -0.41687 -0.091741 0.4759 -0.077895 -0.099422 0.016496 0.0096166 0.0023131 0.0025304 0.046124 0.022184 0.017045 -0.030238 -0.00038363 0.004643 0.0048142 0.00027378 0.11749
0.039062 0.00072865 -0.005342 0.0060469 0.0013409 0 0.00052551 -0.010648 -0.0024197 -0.011646 -0.0044915 -0.0088292 -0.42361 -0.10196 0.47992 -0.067916 -0.10382 0.016396 -0.027692 0.0023039 0.010904 0.041662 0.014451 0.016177 -0.011132 -0.00093861 0.0039967 0.0046953 0.00062894 0.12475
0.042969 0.00098042 -0.0036158 0.0056722 0.002585 0 0.0020534 -0.008048 -0.0031565 -0.010838 -0.0038469 -0.012119 -0.44009 -0.10299 0.48274 -0.065865 -0.09706 0.015669 -0.052447 0.02623 -0.0014007 0.067996 -0.0088866 0.015563 -0.051398 -0.00069882 0.0030815 0.0044479 0.0012446 0.11417
0.046875 0.00067757 -0.00052296 0.0036257 0.0026278 0 0.0026383 -0.0030469 -0.0041688 -0.0081867 -0.0019753 -0.013116 -0.45791 -0.094598 0.48411 -0.020206 -0.10423 0.014035 -0.10788 -0.0073125 -0.024144 0.037963 -0.025932 0.01551 -0.045557 0.00031262 0.0024021 0.0041781 0.0016486 0.079269
0.050781 0.00031543 0.0027227 0.00023927 0.0019852 0 0.0027254 0.0028767 -0.0043597 -0.003705 0.00050745 -0.010749 -0.46766 -0.10459 0.48365 -0.06118 -0.12952 0.011059 -0.057479 -0.006023 -0.029878 0.052299 -0.025911 0.016087 -0.068613 0.0015343 0.0022729 0.0039291 0.0015407 0.024448
0.054687 0.00027151 0.0048146 -0.0031765 0.0015329 0 0.0029667 0.0078058 -0.0030001 0.0020457 0.0026942 -0.005872 -0.46609 -0.10742 0.48564 -0.068864 -0.13653 0.0065537 -0.042232 -0.0033043 -0.027863 0.035197 -0.036311 0.017067 -0.077335 0.0022469 0.0026199 0.0037222 0.0010927 -0.036309
0.058594 0.00055776 0.0051491 -0.0054658 0.0017695 0 0.003532 0.010396 -0.00023596 0.0080596 0.0039933 -0.00027424 -0.45751 -0.1095 0.49093 -0.048575 -0.13041 0.00095262 -0.056001 -0.00029184 -0.036434 -0.016436 -0.049854 0.017878 -0.083864 0.0021028 0.0030541 0.0036122 0.00080765 -0.08766
0.0625 0.00090955 0.0041572 -0.0065562 0.0023692 0 0.0038874 0.010467 0.0030618 0.013095 0.0044627 0.004976 -0.44952 -0.12624 0.49933 -0.042588 -0.12812 -0.0047051 -0.050557 0.0098178 -0.076458 -0.080794 -0.048493 0.017699 -0.11541 0.0013765 0.0031686 0.0036593 0.0010484 -0.12185
0.066406 0.0010755 0.0029323 -0.0070676 0.0024518 0 0.0032505 0.0088556 0.0058908 0.016048 0.0046765 0.010129 -0.44831 -0.13287 0.50739 -0.088742 -0.091328 -0.0092676 -0.026025 0.0056399 -0.063561 0.00062615 -0.025017 0.015826 -0.0996 0.00072392 0.0028398 0.0038389 0.0016777 -0.14123
0.070312 0.0010186 0.0024137 -0.0070621 0.001424 0 0.001364 0.0067329 0.0076528 0.016419 0.005268 0.015667 -0.45684 -0.14354 0.50571 -0.044463 -0.10632 -0.012063 -0.00989 -0.006151 -0.05825 0.0045718 -0.021528 0.012207 -0.093371 0.00064967 0.0023049 0.0040136 0.0021618 -0.15269
0.074219 0.0008696 0.0027249 -0.0055321 -0.00030462 0 -0.0010666 0.0048775 0.0083026 0.014578 0.0064756 0.020773 -0.47524 -0.14447 0.50317 -0.019932 -0.12282 -0.013081 -0.022126 -0.015061 -0.050308 0.0014164 -0.03455 0.0077193 -0.091488 0.0011302 0.0019678 0.0040362 0.0020545 -0.15934
0.078125 0.00073517 0.0031599 -0.0014749 -0.0014484 0 -0.0027131 0.0033821 0.0081449 0.011517 0.0079517 0.023226 -0.50016 -0.12891 0.50642 -0.042716 -0.11624 -0.012597 -0.043649 -0.019242 -0.034455 0.021039 -0.047286 0.0038611 -0.087036 0.0016965 0.002095 0.0038964 0.0014146 -0.15714
0.082031 0.00058675 0.0028214 0.0044935 -0.00087028 0 -0.0025846 0.0019061 0.0075197 0.0081695 0.0089178 0.02117 -0.52333 -0.097549 0.5226 -0.011485 -0.091854 -0.010672 0.025791 -0.030965 -0.010537 0.039896 -0.0088435 0.0019211 -0.065735 0.0018724 0.0026405 0.0037445 0.00076397 -0.13923
0.085937 0.00033655 0.0013953 0.0099225 0.0013052 0 -0.00087806 0.00019073 0.0065742 0.0048201 0.0085794 0.015105 -0.53291 -0.10235 0.52509 -0.046307 -0.086612 -0.0070831 0.062716 0.010499 -0.020528 0.015537 -0.016974 0.0022239 -0.038578 0.0015638 0.0033142 0.0037362 0.00062047 -0.10338
0.089844 -6.2947e-06 -0.00055655 0.012322 0.0035571 0 0.001051 -0.0016207 0.0051926 0.0011345 0.0065966 0.0079154 -0.52037 -0.11271 0.52769 -0.066263 -0.096729 -0.0018072 0.0083553 0.025152 -0.025458 0.010616 -0.016814 0.0040466 -0.031198 0.0010692 0.0038108 0.0038487 0.0010347 -0.055426
0.09375 -0.00028508 -0.0020085 0.011342 0.0041347 0 0.0017271 -0.0031144 0.0031056 -0.0032208 0.0033535 0.0025172 -0.48916 -0.12194 0.53161 -0.067372 -0.10674 0.0044676 -0.056515 0.025108 -0.013934 0.030906 -0.021269 0.0062851 -0.033529 0.00075319 0.004007 0.0038776 0.0015553 -0.0053855
0.097656 -0.00031041 -0.0022282 0.0090387 0.0026314 0 0.00082644 -0.0040235 0.00016831 -0.007949 -0.00017247 -0.00075722 -0.45678 -0.12441 0.5364 -0.05679 -0.10041 0.010433 -0.041358 0.033345 0.016538 0.067472 -0.044422 0.008295 -0.030986 0.00072422 0.0039929 0.0036592 0.0016491 0.039476
0.10156 -2.0416e-05 -0.001257 0.007749 0.00051267 0 -0.00045635 -0.0044772 -0.0033212 -0.012079 -0.0029227 -0.0043834 -0.44521 -0.086465 0.54393 -0.028873 -0.084905 0.014892 -0.059715 0.019244 0.0092369 0.042881 0.019219 0.010195 -0.032715 0.00081453 0.0039529 0.0033038 0.0011901 0.077638
0.10547 0.00047183 0.00023406 0.0076607 -7.3065e-05 0 -0.00043498 -0.0047751 -0.0065243 -0.014509 -0.0043492 -0.010944 -0.46498 -0.076042 0.54902 -0.025247 -0.0747 0.017456 -0.017221 0.020815 -0.0092164 0.017726 0.026147 0.012432 -0.04299 0.00083181 0.0040123 0.003175 0.00057507 0.10956
0.10938 0.00097275 0.0015162 0.0066236 0.0017052 0 0.001422 -0.0048727 -0.0083906 -0.014584 -0.0046603 -0.019916 -0.50562 -0.086191 0.5528 -0.061651 -0.070728 0.018494 0.027099 0.020162 -0.014147 0.0090651 0.018353 0.015094 -0.038568 0.00078426 0.0041578 0.0035766 0.00037195 0.13155
0.11328 0.001332 0.0022812 0.002539 0.0043753 0 0.0037373 -0.0041415 -0.0082899 -0.012217 -0.0045067 -0.027131 -0.54196 -0.10367 0.55477 -0.10521 -0.071817 0.018349 0.036105 0.018134 0.0060983 0.021493 0.015036 0.017642 -0.025102 0.00083492 0.0042619 0.0044203 0.00081997 0.13439
0.11719 0.0014847 0.0026715 -0.0040715 0.005273 0 0.0042566 -0.0018059 -0.0064743 -0.0076486 -0.0043322 -0.027775 -0.55263 -0.10196 0.55254 -0.058011 -0.074118 0.016685 -0.026063 0.034256 0.056752 0.049929 0.02363 0.019281 -0.039406 0.001049 0.0041748 0.0052177 0.001617 0.10949
0.12109 0.0014245 0.0029637 -0.010019 0.0029324 0 0.0019424 0.0021898 -0.003927 -0.0013352 -0.0039239 -0.020401 -0.53573 -0.085813 0.55884 -0.0331 -0.099294 0.012754 -0.044069 0.026705 0.037298 -0.001308 0.029401 0.019551 -0.03804 0.0012316 0.0038283 0.0054556 0.002161 0.057298
0.125 0.0011977 0.0032862 -0.012088 -0.0013751 0 -0.0017572 0.0066702 -0.0016369 0.0058076 -0.0025678 -0.0083202 -0.50883 -0.079413 0.55831 -0.072336 -0.097538 0.0064698 -0.038591 0.014242 0.017013 -0.010174 0.006751 0.018551 -0.046752 0.0010656 0.0033027 0.0050422 0.0020213 -0.0099843
0.12891 0.00095041 0.0036163 -0.009756 -0.0044789 0 -0.0038278 0.0097066 0.00011967 0.012222 0.00028384 0.0029638 -0.49346 -0.083111 0.55912 -0.10636 -0.083135 -0.00079784 -0.02011 0.0032617 0.0022239 0.0052198 -0.01309 0.016675 -0.037444 0.00044101 0.0028175 0.0044063 0.0012484 -0.074746
0.13281 0.00093411 0.0039434 -0.0052849 -0.0039278 0 -0.0022183 0.0098878 0.0018561 0.016176 0.0043798 0.010005 -0.49836 -0.093664 0.56615 -0.08318 -0.079106 -0.0067038 0.0015911 -0.00083132 -0.0059998 0.018327 -0.0077351 0.014234 0.0078769 -0.00035556 0.0026284 0.0041331 0.00030265 -0.12444
0.13672 0.0013715 0.0043145 -0.0012196 -9.6805e-05 0 0.0022212 0.0074039 0.0042288 0.016821 0.0086164 0.013541 -0.51563 -0.098116 0.55515 -0.089497 -0.14039 -0.0095079 0.017486 0.0094616 -0.0091944 0.010304 -0.027141 0.01142 0.032176 -0.00080937 0.0028704 0.0044532 -0.00029273 -0.15727
0.14063 0.0022387 0.0046743 0.0020055 0.004136 0 0.0062717 0.0039888 0.0072566 0.01496 0.011634 0.016732 -0.53147 -0.081403 0.55926 -0.081013 -0.13158 -0.0094092 0.0086438 0.020675 -0.035668 -0.0056814 -0.023414 0.0085838 0.0087903 -0.00058124 0.0034436 0.0050488 -0.0002804 -0.17873
0.14453 0.003171 0.004727 0.0058535 0.0058753 0 0.0070533 0.0016859 0.010124 0.012579 0.012609 0.021383 -0.5397 -0.081113 0.56407 -0.092131 -0.10862 -0.0083305 -0.0078147 0.01162 -0.025137 -0.024994 -0.027009 0.0063771 -0.0097398 0.00021253 0.00404 0.0053558 0.00024078 -0.19273
0.14844 0.003646 0.0040868 0.011228 0.0046088 0 0.0045469 0.0014059 0.01174 0.011278 0.011658 0.025768 -0.54479 -0.10036 0.56529 -0.12075 -0.09451 -0.0081968 -0.029525 -0.0019706 0.00042019 -0.025279 -0.034732 0.0054329 -0.00079334 0.001097 0.0043197 0.005079 0.00095849 -0.19606
0.15234 0.0033423 0.0026708 0.016581 0.0023763 0 0.0015946 0.0024318 0.01152 0.010871 0.0095945 0.026068 -0.55279 -0.12445 0.56264 -0.14415 -0.10273 -0.0091831 -0.060743 0.020719 -0.032455 0.032116 -0.024487 0.0058184 0.049366 0.0016206 0.0041242 0.0044467 0.0015602 -0.18089
0.15625 0.0023713 0.00094812 0.018786 0.0016537 0 0.0012855 0.0031995 0.0096734 0.0095201 0.0073109 0.01995 -0.56136 -0.10765 0.56692 -0.095947 -0.095174 -0.0095307 0.009231 0.034323 -0.011519 -0.023433 0.0019648 0.0068538 0.028226 0.0016784 0.0035716 0.0039805 0.0018675 -0.14261
0.16016 0.0011581 -0.00028984 0.015995 0.0029948 0 0.0040574 0.0026018 0.0068269 0.0054514 0.0052426 0.0089654 -0.5604 -0.089809 0.57099 -0.064621 -0.075587 -0.0071521 0.017061 0.040583 -0.013031 0.011335 0.024612 0.0075913 0.031656 0.0015069 0.002963 0.0040138 0.0018584 -0.085473
0.16406 8.1596e-05 -0.00052182 0.009506 0.0046119 0 0.0071731 0.00071467 0.0034484 -0.0012094 0.0032522 -0.0023823 -0.54326 -0.08322 0.57198 -0.076163 -0.076586 -0.0016065 0.0083033 0.043152 -0.012176 0.05705 0.029287 0.0075653 0.032458 0.0013965 0.0025799 0.0044076 0.00163 -0.021085
0.16797 -0.00077423 7.0487e-05 0.0026725 0.0041817 0 0.0070946 -0.0015214 -0.00030992 -0.0081659 0.00091042 -0.0099397 -0.51638 -0.088837 0.56963 -0.12067 -0.1052 0.0053267 0.011535 0.041492 0.0027906 0.062307 0.014029 0.007091 0.019765 0.0014159 0.0025255 0.0047065 0.0013465 0.038306
0.17188 -0.0015119 0.00076637 -0.0020226 0.0011007 0 0.0026502 -0.0031727 -0.0042482 -0.012547 -0.0020655 -0.012698 -0.49641 -0.073467 0.57143 -0.071624 -0.087333 0.010984 -0.0025902 0.019321 -0.00026094 0.060352 0.013374 0.0068151 0.039886 0.0013982 0.0027091 0.0045611 0.0011737 0.085433
0.17578 -0.0020949 0.00095212 -0.0047313 -0.0028871 0 -0.0038088 -0.0038791 -0.0077271 -0.012977 -0.005473 -0.012911 -0.49618 -0.05468 0.57676 -0.040746 -0.097157 0.013857 0.0073758 0.030176 0.04806 0.024755 0.026875 0.0069981 0.050785 0.00117 0.0029459 0.0040175 0.0012018 0.11831
0.17969 -0.0022036 0.00065164 -0.0071757 -0.0051527 0 -0.00823 -0.003743 -0.0097899 -0.010321 -0.0085506 -0.013823 -0.5133 -0.046386 0.57771 -0.057244 -0.085145 0.014545 0.020127 0.040828 0.032272 0.020053 0.034791 0.0072998 0.054793 0.00077716 0.0030693 0.0034385 0.0013949 0.13656
0.18359 -0.0015062 0.00043235 -0.010145 -0.0043084 0 -0.0080162 -0.0029043 -0.0097965 -0.0066036 -0.010235 -0.017054 -0.53283 -0.05979 0.57758 -0.07946 -0.065358 0.01487 0.033926 0.041955 -0.0054954 0.04747 0.035623 0.007299 0.041804 0.00048552 0.0029921 0.0031788 0.0016215 0.13864
0.1875 -0.00011789 0.00078001 -0.012392 -0.0011611 0 -0.0038563 -0.0013909 -0.0079967 -0.00326 -0.0096946 -0.021556 -0.54177 -0.10356 0.58323 -0.041 -0.071922 0.016062 0.050179 0.030619 0.026839 0.086968 0.033136 0.0071508 -0.00050727 0.00055752 0.0027247 0.0033325 0.0017589 0.12298
0.19141 0.0012556 0.001561 -0.012093 0.0020938 0 0.0010866 0.00061058 -0.0054691 -0.00037027 -0.0069071 -0.024444 -0.54084 -0.071109 0.58722 -0.041113 -0.086041 0.017654 -0.023654 0.037365 0.029002 0.051368 0.026824 0.00758 0.014119 0.0010117 0.0023838 0.0037451 0.0017895 0.091344
0.19531 0.0017554 0.0021037 -0.0090962 0.0034976 0 0.0036589 0.002479 -0.0034228 0.0026174 -0.0028857 -0.022787 -0.54173 -0.072447 0.58501 -0.07059 -0.074873 0.01799 -0.036876 0.042678 -0.0080531 0.007555 0.04122 0.009103 0.012108 0.0015763 0.0021758 0.0042009 0.0017936 0.050525
0.19922 0.0010765 0.0018114 -0.0053088 0.0024256 0 0.0027622 0.0033295 -0.0024232 0.0056693 0.0007242 -0.01526 -0.55279 -0.080498 0.58066 -0.076935 -0.059577 0.015742 -0.01938 0.032285 -0.031513 -0.016431 0.048266 0.011265 0.0027948 0.0018747 0.0023056 0.004563 0.0018369 0.010135
0.20313 -0.00020958 0.00069119 -0.0026824 -0.00037867 0 -0.00038897 0.002589 -0.0021407 0.0078221 0.0025662 -0.00303 -0.56837 -0.081636 0.57717 -0.053688 -0.055707 0.011088 0.0024363 0.011326 -0.020185 -0.016978 0.037034 0.012783 -0.004153 0.0016928 0.0028229 0.004762 0.001866 -0.021706
0.20703 -0.0010853 -0.00070865 -0.0010592 -0.003423 0 -0.0035065 0.00046739 -0.0017418 0.0080382 0.0024258 0.010369 -0.57349 -0.078781 0.57732 -0.074387 -0.078522 0.0055976 -0.0065514 0.023503 0.0033511 -0.032152 0.02068 0.012614 0.0075047 0.0011306 0.0035178 0.0047305 0.0017333 -0.041335
0.21094 -0.00094939 -0.0018409 0.0015559 -0.0051579 0 -0.0047399 -0.0021103 -0.00053879 0.0062955 0.0013481 0.020357 -0.55955 -0.090745 0.57865 -0.083539 -0.11003 0.0011017 -0.04448 0.0095323 -0.00613 -0.0042526 0.017375 0.010948 0.038594 0.00053887 0.0039991 0.0044265 0.0013567 -0.049505
0.21484 -0.00013968 -0.0025874 0.0063753 -0.0045854 0 -0.0035259 -0.0040496 0.0015706 0.0037447 0.00084194 0.023555 -0.5348 -0.09267 0.58189 -0.052438 -0.11288 -0.0014501 -0.019084 0.0024464 -0.026221 0.019598 0.022163 0.0091237 0.024362 0.00028957 0.003953 0.0039384 0.00086924 -0.049526
0.21875 0.00038575 -0.0031376 0.01168 -0.0018303 0 -0.00064212 -0.004653 0.0040617 0.0017738 0.0017219 0.019831 -0.51798 -0.09391 0.58017 -0.0088374 -0.10436 -0.0023091 0.0088864 -0.0034672 -0.041099 0.029371 0.02876 0.0084455 0.0044605 0.00053173 0.003397 0.0035158 0.00059203 -0.04551
0.22266 -5.3781e-05 -0.0035112 0.013724 0.0016224 0 0.0022748 -0.0038464 0.0060343 0.00092194 0.0034948 0.012577 -0.52045 -0.10514 0.56765 0.0053205 -0.10808 -0.0023974 -0.035006 -0.017125 -0.036023 0.021218 0.030229 0.0090329 0.025589 0.001087 0.0027015 0.0034169 0.00080998 -0.041147
0.22656 -0.0012 -0.003327 0.010143 0.003572 0 0.003572 -0.0020837 0.0065942 0.0006509 0.0047918 0.0065156 -0.53498 -0.07512 0.57044 -0.095284 -0.096342 -0.0024996 -0.039821 -0.0046985 -0.0065389 -0.0043264 0.02027 0.0098343 -0.025297 0.0015586 0.0023236 0.0036813 0.0015158 -0.038216
0.23047 -0.0020421 -0.002153 0.0025266 0.0026293 0 0.0025942 -0.0001496 0.0052731 4.8611e-05 0.0044952 0.0043183 -0.54312 -0.061416 0.57171 -0.034096 -0.094441 -0.0027567 0.011137 0.003282 -0.025804 0.0039418 0.020215 0.0097948 -0.020415 0.0015965 0.0024574 0.004061 0.0023497 -0.03495
0.23438 -0.001685 -9.8171e-05 -0.0045678 -0.00042678 0 0.00031633 0.0010642 0.0023667 -0.0013332 0.0026195 0.0046624 -0.53468 -0.065042 0.56942 -0.010313 -0.10809 -0.00266 0.025628 0.0045222 -0.040782 -0.0054876 0.018829 0.0089926 -0.027525 0.0011483 0.0028974 0.0042281 0.0028149 -0.026207
0.23828 -0.0001112 0.0020364 -0.0073926 -0.0028661 0 -0.0011124 0.00091828 -0.0010421 -0.0032475 0.00023358 0.0035286 -0.51975 -0.088162 0.5654 -0.062237 -0.12515 -0.0014175 0.00059154 -0.0034938 -0.038644 -0.018668 0.013443 0.0085688 -0.053272 0.00050891 0.0032335 0.0040893 0.0026206 -0.0071419
0.24219 0.0018311 0.0033265 -0.0060033 -0.00207 0 3.9574e-05 -0.00050599 -0.0035575 -0.0050932 -0.001456 -0.0021024 -0.52003 -0.1353 0.56639 -0.0869 -0.10876 0.0015161 0.021261 -0.024896 -0.040074 0.052072 0.0085736 0.0094978 -0.046281 0.00010872 0.0032008 0.0038998 0.0018852 0.021194
0.24609 0.0031529 0.0035217 -0.0036613 0.0020976 0 0.0034691 -0.0022017 -0.0042751 -0.0062597 -0.0020243 -0.011216 -0.54689 -0.092291 0.57539 -0.077668 -0.089193 0.0059479 0.0090266 -0.00026839 -0.025109 0.031814 0.027304 0.011451 -0.0021484 0.00018334 0.0028715 0.0040319 0.0010423 0.049133
0.25 0.0034677 0.0032571 -0.0034163 0.0068106 0 0.0067339 -0.0027174 -0.003369 -0.0061646 -0.0019674 -0.019083 -0.58731 -0.076007 0.57881 -0.054202 -0.10872 0.010746 -0.0038521 0.019038 0.0086859 0.02681 0.031751 0.012952 -0.022752 0.00058987 0.0025372 0.0045965 0.00052711 0.062445
0.25391 0.0031102 0.0033899 -0.0053239 0.0084344 0 0.0071051 -0.0012284 -0.0019387 -0.0042787 -0.0020168 -0.02076 -0.61263 -0.073476 0.58037 -0.04421 -0.12836 0.014173 -0.0089464 0.017972 0.03971 0.037929 0.025494 0.012725 -0.02938 0.00093758 0.0024189 0.0052818 0.00049197 0.051658
0.25781 0.0026296 0.0040653 -0.006884 0.0056011 0 0.0039638 0.0015888 -0.0011501 -0.0005288 -0.0023321 -0.014826 -0.60318 -0.070648 0.58307 -0.062659 -0.11439 0.014746 -0.0042057 -0.0063331 0.044073 0.050997 0.015141 0.010913 0.029424 0.00093677 0.0024949 0.0055882 0.00075894 0.019744
0.26172 0.0022306 0.0044584 -0.0058945 0.00042577 0 -0.0004679 0.0037552 -0.0013349 0.0041271 -0.0023343 -0.0042262 -0.56614 -0.11118 0.57705 -0.046167 -0.095885 0.012152 -0.014588 -0.0023518 -0.015957 0.0043773 0.0051577 0.0089414 -0.042531 0.00066031 0.0025905 0.0052616 0.0010139 -0.018575
0.26563 0.0017058 0.0035354 -0.0025971 -0.0033534 0 -0.0029433 0.0033374 -0.001801 0.0077087 -0.0013114 0.0062658 -0.52992 -0.1035 0.57735 -0.041876 -0.079473 0.0075742 -0.014761 0.015641 -0.016169 -0.011745 -0.017128 0.0081565 -0.018625 0.00046896 0.0026033 0.0045266 0.0010615 -0.046188
0.26953 0.00083989 0.0011622 0.00095356 -0.0036545 0 -0.0020418 -3.2258e-05 -0.0015013 0.0082415 0.00080678 0.01349 -0.52008 -0.076127 0.57714 -0.078802 -0.075613 0.0030568 -0.009387 0.020461 0.0050252 -0.022109 -0.017095 0.0085908 -0.007083 0.00065242 0.0026077 0.0039044 0.00093913 -0.054615
0.27344 -0.00021216 -0.0015222 0.0032803 -0.0016794 0 0.00060352 -0.0047282 5.0473e-05 0.0052114 0.003248 0.017259 -0.53881 -0.062999 0.57471 -0.11874 -0.084025 0.00028824 -0.011276 0.015013 0.016558 -0.013403 -0.0023313 0.0090767 -0.012746 0.0011169 0.0027328 0.0037876 0.00083088 -0.048136
0.27734 -0.0010007 -0.0029089 0.0048605 -0.00036193 0 0.0019448 -0.0082018 0.0024125 0.00018127 0.0049619 0.018879 -0.56602 -0.11285 0.57053 -0.072769 -0.097948 -0.00032824 -0.042053 0.020073 -0.019661 0.052395 -0.0068013 0.0085585 0.014682 0.0014285 0.0029625 0.0041602 0.00088804 -0.038375
0.28125 -0.0012233 -0.002235 0.0070684 -0.0012034 0 0.00052003 -0.0086885 0.0046357 -0.0041491 0.005428 0.01884 -0.57913 -0.10348 0.57905 -0.047596 -0.078849 0.00034968 -0.016062 0.02697 -0.037504 0.00063673 0.0035713 0.0072485 0.026463 0.001197 0.0030979 0.0046923 0.0011145 -0.034587
0.28516 -0.0010475 -0.00022786 0.010061 -0.0026825 0 -0.0020921 -0.0061966 0.0059788 -0.0057887 0.0049718 0.016213 -0.57195 -0.083078 0.57872 -0.067305 -0.079811 0.0010776 -0.016098 0.028001 -0.060208 -0.0011592 -0.020501 0.0064481 0.019409 0.00045171 0.0029489 0.0050684 0.0013905 -0.037789
0.28906 -0.00095832 0.0015116 0.012112 -0.0018941 0 -0.0028363 -0.002146 0.0062411 -0.0046825 0.0043259 0.010264 -0.5559 -0.06142 0.58001 -0.080363 -0.081548 0.001176 -0.0067253 0.019328 -0.062994 0.013772 -0.027638 0.0072238 0.0084813 -0.00034966 0.0025611 0.005211 0.0015834 -0.042439
0.29297 -0.0012746 0.0018348 0.011182 0.002163 0 -0.00028186 0.0017704 0.0055329 -0.0023478 0.0038699 0.0023452 -0.54508 -0.048122 0.58797 -0.05908 -0.07455 0.00081402 0.023061 0.0055775 -0.037134 0.012718 0.0042265 0.0092813 -0.00046031 -0.00070194 0.002225 0.0052076 0.0016351 -0.042436
0.29688 -0.0018227 0.00090867 0.0070088 0.0069745 0 0.0037812 0.0044268 0.0039151 -0.00040575 0.0032694 -0.0042403 -0.54222 -0.061305 0.58918 -0.047607 -0.084151 0.00054467 -0.0035269 0.022176 -0.025059 -0.036327 0.0022954 0.011166 -0.032632 -0.00047534 0.0022211 0.0050854 0.0015671 -0.03529
0.30078 -0.0020887 -8.6741e-05 0.0014191 0.0083677 0 0.005869 0.005319 0.0014035 0.0005731 0.0018587 -0.0066385 -0.53946 -0.0781 0.58499 -0.061758 -0.089405 0.00067165 -0.020315 0.026091 -0.0155 -0.027531 -0.0082485 0.011576 -0.014053 9.7272e-06 0.0025342 0.0047292 0.0014237 -0.021667
0.30469 -0.0016862 -6.017e-05 -0.0033825 0.004264 0 0.0040268 0.0042828 -0.0016751 0.00098344 -0.00058248 -0.0049411 -0.53125 -0.066875 0.58336 -0.063887 -0.086544 0.0010762 0.00086672 0.022782 -0.021575 0.0084926 -0.0081409 0.010481 0.012231 0.00031274 0.0028306 0.0040564 0.0012238 -0.0028617
0.30859 -0.00067765 0.0011146 -0.0065925 -0.0031597 0 -0.00033214 0.0015522 -0.0044701 0.001268 -0.0033779 -0.0023372 -0.52372 -0.051622 0.58429 -0.066204 -0.080061 0.0015832 0.030906 0.010535 -0.035371 0.036186 -0.0066877 0.0090049 0.032074 0.0002804 0.0027502 0.00325 0.00096334 0.019651
0.3125 0.00053269 0.0026482 -0.0087388 -0.0089799 0 -0.0036913 -0.0018521 -0.0059272 0.001334 -0.005278 -0.0025727 -0.52935 -0.075628 0.58528 -0.095962 -0.077623 0.002373 0.020151 -0.013384 -0.041116 0.014414 -0.022272 0.0082863 0.03687 0.0001435 0.0022633 0.0027443 0.00065548 0.041929
0.31641 0.00157 0.0036057 -0.010082 -0.0094024 0 -0.0035301 -0.0041376 -0.0054565 0.00090516 -0.0053342 -0.0068462 -0.55219 -0.074007 0.5851 -0.072587 -0.067313 0.0039139 0.056418 -0.0059037 -0.042922 0.022788 -0.0069969 0.0085272 -0.016127 0.00023441 0.0017557 0.0029022 0.00036184 0.05619
0.32031 0.0023237 0.0036037 -0.0096292 -0.0046019 0 -0.00033282 -0.0036905 -0.0033487 0.00022785 -0.0036127 -0.01277 -0.57998 -0.07815 0.58169 -0.084005 -0.059561 0.006409 -0.0049164 -0.01242 -0.011988 0.0082884 -0.0032285 0.0091158 -0.032518 0.00063081 0.0017443 0.0036638 0.00018006 0.053976
0.32422 0.0028436 0.002868 -0.0061754 0.0017911 0 0.0031919 -0.00045513 -0.00056369 0.00011021 -0.0011589 -0.016176 -0.5928 -0.073059 0.57858 -0.089072 -0.061494 0.009288 -0.02834 0.0011947 -0.0021444 0.013895 0.0041035 0.0095387 -0.017761 0.0010869 0.0024538 0.0045282 0.0001912 0.032743
0.32813 0.0030894 0.0017968 -0.00030369 0.0057846 0 0.0046447 0.0035401 0.0018856 0.001065 0.00076046 -0.014141 -0.58123 -0.059413 0.57743 -0.07724 -0.070536 0.01131 0.012823 0.039284 -0.024747 0.045349 0.012586 0.0099917 0.013374 0.0013028 0.0036128 0.004937 0.00040135 0.00017663
0.33203 0.0028784 0.00060138 0.0051476 0.0058335 0 0.003712 0.0053182 0.0033974 0.0024665 0.0015293 -0.0068428 -0.55595 -0.068085 0.57746 -0.089887 -0.064343 0.011324 -0.045382 0.052939 -0.017989 0.041534 -0.01561 0.011009 0.020824 0.0012347 0.0046345 0.0047348 0.0007179 -0.02874
0.33594 0.0021291 -0.0006275 0.0071849 0.0032036 0 0.0017768 0.0031121 0.0038148 0.0027931 0.0014927 0.0028731 -0.53857 -0.073237 0.5743 -0.087958 -0.043046 0.0091378 -0.022568 0.0158 -0.021382 0.0052359 -0.0021447 0.012569 -0.0040062 0.0011173 0.0050253 0.0042807 0.00098251 -0.040966
0.33984 0.0011352 -0.001635 0.0054946 0.00022543 0 0.0002565 -0.0021509 0.0032627 0.000956 0.0015216 0.01138 -0.54181 -0.060866 0.57355 -0.091584 -0.066038 0.0057876 -0.0013961 0.010746 -0.035565 0.010098 -1.3112e-05 0.013752 -0.0046121 0.001186 0.0046935 0.0040972 0.0010509 -0.034257
0.34375 0.00052211 -0.0019505 0.0030303 -0.0015193 0 -0.00040428 -0.0073134 0.0021492 -0.0024873 0.0022491 0.016004 -0.55791 -0.051344 0.5743 -0.094742 -0.091178 0.0029289 0.011242 0.018895 -0.037148 0.021335 -0.0066002 0.013448 -0.0024432 0.0014073 0.0039441 0.0043762 0.00087747 -0.018784
0.34766 0.00084369 -0.0012157 0.0034063 -0.0015861 0 -0.00029221 -0.009078 0.0012893 -0.0054611 0.003616 0.015721 -0.56671 -0.068537 0.57483 -0.087885 -0.066088 0.00174 0.01744 0.0067913 -0.0031483 -0.008032 -0.01003 0.011477 -0.024467 0.0015171 0.0032151 0.0048057 0.00054956 -0.010387
0.35156 0.002152 0.00043702 0.0074129 2.3142e-05 0 0.00084336 -0.0060925 0.0017233 -0.0058272 0.0050347 0.011102 -0.55568 -0.090118 0.57939 -0.075959 -0.06728 0.0021048 -0.02493 -0.0061717 0.015977 -0.012365 -0.0021094 0.0089421 0.02524 0.00133 0.0027913 0.0048822 0.00023976 -0.020702
0.35547 0.0039284 0.002397 0.012057 0.0032733 0 0.0034823 0.00046143 0.0040158 -0.0029043 0.0059387 0.0040964 -0.53287 -0.084004 0.56958 -0.10393 -0.083158 0.0026691 -0.0075318 -0.0069357 0.0032208 0.01762 -0.016794 0.0073807 0.0082499 0.00098407 0.002699 0.0044152 9.9175e-05 -0.051098
0.35938 0.0054412 0.0040243 0.013182 0.0076334 0 0.0072595 0.0079101 0.0075072 0.0022206 0.0062036 -0.002307 -0.51993 -0.06258 0.55798 -0.10548 -0.10009 0.001762 0.0062252 -0.0073338 -0.01203 0.02481 -0.028942 0.0074595 0.0054426 0.00083722 0.002802 0.003744 0.00016444 -0.093489
0.36328 0.0062132 0.0051169 0.0092342 0.011556 0 0.010395 0.013668 0.010363 0.0076675 0.0061185 -0.0050045 -0.53186 -0.046434 0.55241 -0.077921 -0.10606 -0.001437 -0.0067259 -0.0063798 -0.023117 0.0031148 -0.032184 0.0084513 0.02097 0.0010964 0.0029666 0.0034547 0.00034952 -0.13575
0.36719 0.0062174 0.0059421 0.0026339 0.013011 0 0.01077 0.016215 0.010728 0.01197 0.0060338 -0.0023282 -0.56227 -0.076252 0.56004 -0.083643 -0.083958 -0.0062876 -0.040144 0.01091 -0.043489 -0.0035843 -0.036243 0.0089764 -0.019063 0.0015627 0.0031493 0.0038511 0.00052911 -0.16727
0.37109 0.0057086 0.0068135 -0.0024191 0.010971 0 0.0079124 0.015246 0.0082079 0.014508 0.0060632 0.0046797 -0.58804 -0.086579 0.55539 -0.055413 -0.089556 -0.011064 -0.0032743 0.0059231 -0.031578 -0.026207 -0.0054064 0.0082711 0.0039491 0.0017822 0.0033644 0.0046618 0.00064206 -0.18184
0.375 0.0049293 0.0076521 -0.0034783 0.0064463 0 0.0038056 0.011478 0.0043675 0.015172 0.0060881 0.012491 -0.58908 -0.10487 0.54209 -0.076589 -0.098414 -0.014047 -0.026983 -0.01117 -0.034678 -0.036464 -0.010156 0.0067743 0.0089229 0.0014896 0.0035954 0.0052517 0.000723 -0.17832
0.37891 0.0039861 0.0079796 -0.0014166 0.0018435 0 0.0013593 0.0065073 0.0016378 0.014038 0.0059618 0.017082 -0.56547 -0.12083 0.52923 -0.115 -0.093242 -0.014552 -0.060585 -0.008455 -0.029496 -0.028647 -0.027226 0.0055439 -0.01186 0.00091348 0.0037503 0.005149 0.00083586 -0.16012
0.38281 0.0029523 0.0073519 0.0010979 -0.00091881 0 0.0017737 0.0024558 0.0014483 0.011525 0.0056386 0.016451 -0.53705 -0.12 0.52407 -0.12929 -0.067544 -0.013135 -0.051793 0.02777 -0.0012266 -0.0024993 -0.028152 0.005172 -0.049346 0.00061841 0.0037082 0.0044247 0.00097941 -0.13397
0.38672 0.0020016 0.0058028 0.0023211 -0.0017721 0 0.0034012 0.001063 0.0031751 0.0086339 0.0050992 0.011751 -0.52649 -0.073409 0.52065 -0.069675 -0.078355 -0.010879 -0.022065 -0.015202 -0.024459 0.024047 0.0056238 0.0053011 -0.024636 0.00099301 0.003424 0.0036078 0.0010679 -0.10723
0.39063 0.0013725 0.0038696 0.002629 -0.0020085 0 0.0034221 0.002512 0.0048126 0.0065424 0.0042293 0.0061393 -0.54096 -0.078853 0.51495 -0.10189 -0.08055 -0.0083782 -0.0084368 -0.014056 -0.0055248 0.029446 0.024243 0.0051651 0.018856 0.0018499 0.0030012 0.003233 0.0010187 -0.084246
0.39453 0.0011845 0.0021883 0.0034014 -0.0025052 0 0.00082712 0.004989 0.0047172 0.0055874 0.0028741 0.0022703 -0.56768 -0.089623 0.50801 -0.11414 -0.081922 -0.0052854 -0.036552 -0.0046955 0.019361 0.030732 0.017545 0.0045269 0.03287 0.0025204 0.0026576 0.0034248 0.00086367 -0.063734
0.39844 0.0013086 0.0010494 0.0052097 -0.0025966 0 -0.0022881 0.005698 0.0028239 0.0046409 0.0010679 0.00049805 -0.58564 -0.098569 0.50094 -0.097098 -0.078888 -0.00081523 -0.069915 0.002585 0.037389 0.029896 0.0076476 0.0040298 0.024158 0.0023844 0.0025847 0.003858 0.00076391 -0.039846
0.40234 0.0014494 0.00031343 0.0072958 -0.00087871 0 -0.0025934 0.0028439 0.00032377 0.0018232 -0.00082671 -0.00083295 -0.58264 -0.11822 0.49528 -0.096985 -0.060263 0.0052501 -0.022813 0.0081099 0.044374 0.021284 0.043455 0.0046277 0.03407 0.0013852 0.0027963 0.0040852 0.00088734 -0.006815
0.40625 0.0013741 -0.00028322 0.0085734 0.0028318 0 0.0011023 -0.0029345 -0.0016874 -0.0037512 -0.0022995 -0.0034564 -0.56363 -0.13505 0.48293 -0.15013 -0.065716 0.011952 0.055145 -0.0041785 0.036379 0.0088899 0.0064041 0.006702 0.029804 9.1506e-05 0.0030991 0.003919 0.0012516 0.035693
0.41016 0.0010802 -0.0007625 0.0086869 0.0065219 0 0.0062776 -0.008909 -0.003142 -0.010727 -0.003077 -0.0074477 -0.54484 -0.14329 0.47152 -0.16449 -0.075921 0.017522 0.051779 0.00058968 0.046024 -0.019629 0.011684 0.0097394 0.018516 -0.00073123 0.0032356 0.0035485 0.0016841 0.080423
0.41406 0.00075887 -0.00083517 0.0078841 0.0072924 0 0.0086355 -0.01214 -0.0046293 -0.016081 -0.0033169 -0.011222 -0.54015 -0.12946 0.46317 -0.14913 -0.074537 0.020444 0.026193 0.01043 0.047321 -0.038084 0.021919 0.012825 0.015996 -0.00067376 0.0031059 0.003332 0.0019527 0.11525
0.41797 0.00061287 -0.00018075 0.0061273 0.003974 0 0.0059096 -0.011335 -0.0062605 -0.017237 -0.0033498 -0.013137 -0.55071 -0.096673 0.45704 -0.12736 -0.0627 0.02034 0.019614 0.016076 0.028584 -0.032966 0.010747 0.015376 0.029268 7.3246e-05 0.0028735 0.0034851 0.0019566 0.12894
0.42188 0.00070357 0.0011898 0.0028603 -0.0014025 0 3.9437e-05 -0.0072625 -0.0071147 -0.013907 -0.0031892 -0.013074 -0.56525 -0.10721 0.44196 -0.17402 -0.10415 0.017987 0.01217 0.017977 0.027267 -0.030362 -0.0087128 0.017371 0.038625 0.0009277 0.0028369 0.0039345 0.0017951 0.11616
0.42578 0.00093872 0.0028164 -0.0020416 -0.0048611 0 -0.0043296 -0.0016903 -0.0059628 -0.0080618 -0.0023511 -0.012404 -0.56937 -0.11101 0.43445 -0.14535 -0.083302 0.01453 0.031644 0.011632 -0.010051 -0.02843 -0.0033912 0.018931 -0.0016819 0.0013567 0.0031472 0.0044263 0.0016456 0.079052
0.42969 0.0011639 0.0040277 -0.0072791 -0.0035817 0 -0.0037059 0.0039127 -0.0025746 -0.0021148 -0.0002967 -0.01229 -0.55649 -0.10121 0.43225 -0.11281 -0.07662 0.010658 0.042682 0.020881 0.010092 -0.026074 0.015663 0.01982 -0.010245 0.0012005 0.0036231 0.0047497 0.0015689 0.02539
0.43359 0.0012515 0.0043601 -0.010587 0.0017638 0 0.0014252 0.0087259 0.0017639 0.0028941 0.0028368 -0.011947 -0.5324 -0.091798 0.42944 -0.098901 -0.085624 0.0064 0.037388 0.035465 0.031176 -0.021209 0.0186 0.019472 0.001951 0.00068798 0.0038576 0.0048698 0.0014475 -0.034842
0.4375 0.0011355 0.0038498 -0.010575 0.0074411 0 0.0071489 0.012041 0.0051356 0.0074723 0.0059632 -0.0087001 -0.51089 -0.10507 0.41807 -0.1138 -0.088617 0.00158 0.016408 0.032348 -0.055438 -0.010691 -0.032596 0.017542 -0.0075982 0.00021108 0.0035603 0.0048823 0.0011354 -0.09215
0.44141 0.00081636 0.0029774 -0.00812 0.0094746 0 0.0093263 0.012888 0.0064926 0.012242 0.0076669 -0.00018928 -0.50367 -0.10918 0.4087 -0.12287 -0.089047 -0.003617 0.023947 -0.0069163 -0.03189 0.03932 -0.01449 0.014366 -0.063289 6.0838e-05 0.0028407 0.0048753 0.00067617 -0.13873
0.44531 0.00036293 0.0022809 -0.0056594 0.0065241 0 0.0066102 0.010594 0.006361 0.016542 0.0073099 0.012938 -0.51191 -0.11667 0.39557 -0.16399 -0.09452 -0.0085138 0.031614 -0.019439 -0.0223 0.035758 -0.013896 0.01079 -0.040602 0.00028894 0.0021579 0.0048499 0.00035205 -0.16858
0.44922 -0.00011533 0.0018877 -0.0048512 0.00059715 0 0.00096562 0.005793 0.0061275 0.018574 0.0056504 0.026227 -0.52545 -0.11149 0.38328 -0.18396 -0.10164 -0.012254 0.017249 -0.020352 -0.039733 -0.0065176 -0.035081 0.0075049 -0.0086413 0.0007329 0.0019539 0.0047585 0.00047128 -0.17753
0.45313 -0.00055377 0.001323 -0.0049535 -0.004706 0 -0.004245 0.00065811 0.0066473 0.01697 0.0043077 0.03361 -0.53058 -0.089873 0.37458 -0.16832 -0.104 -0.014154 -0.015222 -0.011671 -0.070863 -0.050563 -0.063721 0.0046043 -0.0042043 0.0011485 0.0022856 0.0045959 0.001068 -0.1637
0.45703 -0.0010239 -0.00018962 -0.0037163 -0.0068015 0 -0.0066894 -0.0022983 0.0074907 0.012174 0.0044183 0.031287 -0.52069 -0.069233 0.3704 -0.16919 -0.084839 -0.013781 -0.0085345 0.03102 -0.042511 0.0065938 -0.040238 0.0018755 -0.022662 0.0013612 0.0027936 0.0044307 0.0018098 -0.12849
0.46094 -0.0017158 -0.0030601 -1.2524e-05 -0.0055913 0 -0.0061878 -0.0020622 0.0074232 0.0062038 0.0056034 0.020459 -0.50136 -0.10107 0.36215 -0.14922 -0.090797 -0.010875 0.060874 0.012569 -0.01065 0.0044856 -0.011358 -0.00041792 -0.017292 0.0013537 0.0030383 0.0043411 0.0022407 -0.076952
0.46484 -0.0027657 -0.0067701 0.0044991 -0.002996 0 -0.0041973 -1.2665e-05 0.0055135 0.0010013 0.0061753 0.0066932 -0.48561 -0.1059 0.35462 -0.13305 -0.088142 -0.0054211 0.055895 0.020555 0.01282 0.026351 0.0030822 -0.0011163 -0.0052933 0.0012415 0.0028904 0.0043305 0.0021667 -0.016672
0.46875 -0.0040531 -0.0099313 0.0065469 -0.001278 0 -0.0025585 0.0010037 0.0017932 -0.0030735 0.0044527 -0.0037802 -0.48265 -0.078518 0.34879 -0.12545 -0.079957 0.0020338 0.035797 0.041267 0.018465 0.032085 0.0091384 0.0012874 0.010762 0.001152 0.0026082 0.0043236 0.0018266 0.045184
0.47266 -0.0051747 -0.011072 0.0042564 -0.001525 0 -0.0024683 -0.0012653 -0.0029788 -0.0072161 0.00010361 -0.008196 -0.48973 -0.032252 0.34494 -0.12372 -0.074666 0.010224 0.083376 0.045275 0.0046681 -0.026758 0.017472 0.0074297 0.029543 0.0011041 0.002538 0.0042606 0.0016621 0.105
0.47656 -0.0056811 -0.0096533 -0.00096149 -0.003214 0 -0.0040189 -0.0069044 -0.0079522 -0.012723 -0.0055707 -0.0087721 -0.49442 -0.052706 0.34273 -0.063882 -0.060755 0.017544 0.062307 0.046259 0.077547 0.017024 0.028915 0.016226 0.038555 0.00099972 0.0027445 0.0041939 0.0018805 0.16339
0.48047 -0.0054049 -0.0065166 -0.0055719 -0.0048712 0 -0.0062415 -0.013856 -0.012485 -0.019489 -0.010562 -0.010543 -0.48567 -0.052228 0.3356 -0.07181 -0.065376 0.022865 0.051654 0.043378 0.083067 0.025668 0.034255 0.025242 -0.00375 0.00075231 0.0029445 0.0042741 0.0022229 0.2218
0.48438 -0.0045891 -0.0033273 -0.0070412 -0.0052165 0 -0.007642 -0.019272 -0.015962 -0.02574 -0.01345 -0.017216 -0.46397 -0.039046 0.33214 -0.072686 -0.067632 0.026121 0.038826 0.044749 0.06437 0.039436 0.044854 0.032136 -0.037493 0.0004353 0.0028136 0.0046102 0.0021867 0.2767
0.48828 -0.0036812 -0.0013913 -0.0059051 -0.0040448 0 -0.0071707 -0.02102 -0.017629 -0.029074 -0.014051 -0.02816 -0.44111 -0.028747 0.33197 -0.060639 -0.061175 0.028077 0.026869 0.050019 0.04473 0.051944 0.055296 0.036074 -0.031146 0.00028672 0.0023557 0.0051215 0.0015252 0.31622
0.49219 -0.0029689 -0.00078956 -0.0048534 -0.0023339 0 -0.0051163 -0.018412 -0.016897 -0.027851 -0.013086 -0.03867 -0.42946 -0.053773 0.32468 -0.10147 -0.051854 0.029353 0.037591 0.04944 0.038925 0.0023749 0.038817 0.037966 0.034104 0.00052413 0.0019511 0.0055357 0.00055655 0.32339
0.49609 -0.0023908 -0.00055156 -0.005876 -0.0015028 0 -0.0030767 -0.012137 -0.01387 -0.021955 -0.011372 -0.043083 -0.43059 -0.024048 0.33125 -0.049612 -0.029897 0.029581 0.036229 0.057305 0.071043 0.0050398 0.047246 0.039307 0.046975 0.0011201 0.002015 0.0055699 -4.1807e-05 0.2857
0.5 -0.0016857 0.00031248 -0.0083218 -0.0022674 0 -0.0026783 -0.0039133 -0.0094738 -0.012713 -0.0092792 -0.038361 -0.43405 -0.00052758 0.32745 -0.093442 -0.048717 0.0275 0.040229 0.049428 0.071668 -0.0090649 0.040238 0.040584 0.0037821 0.001762 0.0025889 0.0051622 0.00019213 0.20462
0.50391 -0.00071049 0.001867 -0.0096348 -0.0039124 0 -0.0039329 0.0039012 -0.0048879 -0.002334 -0.0067448 -0.025648 -0.42776 -0.015851 0.32021 -0.158 -0.071276 0.02204 0.05447 0.039131 0.043938 -0.027478 0.02727 0.040579 -0.032279 0.0020717 0.0032672 0.0045549 0.0010715 0.097649
0.50781 0.00040401 0.0032559 -0.0078129 -0.0046519 0 -0.0048251 0.0089476 -0.00076645 0.0067832 -0.0035884 -0.0091155 -0.41037 -0.076842 0.31792 -0.16425 -0.065871 0.013467 0.07781 0.038834 0.0043941 -0.032736 0.020551 0.03717 -0.012574 0.0019086 0.0035421 0.0041346 0.0018848 -0.0097757
0.51172 0.0014047 0.0036174 -0.0030935 -0.0029843 0 -0.0028934 0.0098804 0.0029836 0.012829 0.00023674 0.0066825 -0.39358 -0.037447 0.32223 -0.14522 -0.085623 0.0035945 0.076701 0.034764 0.017041 -0.015899 0.023692 0.029056 -0.016686 0.0014807 0.0032499 0.0041431 0.001997 -0.097394
0.51563 0.0021917 0.0029954 0.0025721 0.0009463 0 0.0023322 0.0072711 0.0066619 0.015336 0.0045616 0.018936 -0.39173 -0.063624 0.31405 -0.14504 -0.073817 -0.0052043 0.045288 0.041671 -0.0019073 -0.020979 0.016709 0.017042 -0.042804 0.0011539 0.0027044 0.0044945 0.0014044 -0.15887
0.51953 0.0029035 0.0023412 0.0073662 0.005177 0 0.0083118 0.0035559 0.010096 0.01546 0.0089684 0.027041 -0.40809 -0.072912 0.3047 -0.15923 -0.067822 -0.011404 0.00954 0.025879 -0.013219 -0.019323 0.0037742 0.0039093 -0.04639 0.0011356 0.0024058 0.0048518 0.00073954 -0.20037
0.52344 0.0037146 0.0025948 0.010773 0.0072892 0 0.011192 0.0017085 0.012598 0.015289 0.012778 0.031655 -0.43081 -0.068101 0.30037 -0.17953 -0.068301 -0.015056 -0.0052803 -0.0011179 -0.014612 -0.010907 -0.012268 -0.0070484 -0.031678 0.00133 0.0026061 0.004904 0.00071213 -0.23135
0.52734 0.0045801 0.0037609 0.013135 0.0063353 0 0.0090528 0.0033915 0.013625 0.01639 0.015225 0.033458 -0.44258 -0.10369 0.30651 -0.19201 -0.054378 -0.017341 0.034783 0.003668 -0.024995 -0.012778 -0.028109 -0.013752 -0.033925 0.0014903 0.0031239 0.0046116 0.0014803 -0.25572
0.53125 0.0052378 0.0049197 0.014511 0.0037339 0 0.0038646 0.0079288 0.01338 0.018578 0.015884 0.03257 -0.43537 -0.094825 0.29803 -0.19759 -0.07203 -0.019401 0.04131 0.0084132 -0.030607 -0.0286 -0.028643 -0.016169 -0.023446 0.0014902 0.0035417 0.0042197 0.0025078 -0.27012
0.53516 0.0054994 0.0051898 0.01433 0.002275 0 0.00021167 0.012872 0.012619 0.019997 0.015063 0.028823 -0.41657 -0.092472 0.28792 -0.15329 -0.08109 -0.021396 0.036278 0.0089163 -0.011557 -0.0118 -0.019742 -0.015849 3.0491e-05 0.0014255 0.0035669 0.0040424 0.0030217 -0.26908
0.53906 0.005523 0.0046952 0.012152 0.003937 0 0.0016303 0.015674 0.011811 0.018595 0.013672 0.022425 -0.40119 -0.1026 0.2787 -0.15536 -0.082 -0.022438 0.0162 0.018743 -0.011357 0.0032582 -0.0062751 -0.014701 -0.0042637 0.0014479 0.0032284 0.0042092 0.0026497 -0.25081
0.54297 0.0057353 0.0045457 0.0084632 0.0082627 0 0.0076268 0.015171 0.010562 0.013824 0.012487 0.014404 -0.39758 -0.11873 0.27167 -0.23295 -0.07971 -0.021315 -0.012089 0.033568 -0.046006 -0.010694 0.0042675 -0.01393 -0.044778 0.0015326 0.0027847 0.004584 0.0016768 -0.2185
0.54688 0.0064246 0.0057951 0.0044509 0.012618 0 0.013948 0.01191 0.0080405 0.0071648 0.011373 0.0064481 -0.40004 -0.090204 0.26537 -0.17129 -0.093287 -0.017411 0.0015893 -0.022349 -0.033431 -0.062719 -0.0095537 -0.013725 -0.01313 0.0014658 0.0024949 0.0048994 0.00073214 -0.17696
0.55078 0.0073997 0.0083638 0.00099183 0.01413 0 0.015904 0.0074348 0.0040674 0.0010867 0.0093227 0.00016204 -0.39505 -0.076305 0.26011 -0.17924 -0.080175 -0.011237 0.0039065 0.004033 -0.014854 -0.046375 -0.011617 -0.013597 0.014662 0.0010985 0.0024773 0.0049681 0.00023788 -0.12974
0.55469 0.0080943 0.010979 -0.0018946 0.01176 0 0.011959 0.0033576 -0.00025283 -0.0025869 0.0054975 -0.0038228 -0.37495 -0.07534 0.25078 -0.16916 -0.073463 -0.0042914 0.027735 0.01622 0.013858 -0.0010254 -0.016206 -0.012892 -0.013702 0.00059964 0.0027216 0.0047897 0.00013125 -0.080202
0.55859 0.0080665 0.01222 -0.0044388 0.0069491 0 0.0047387 0.00087856 -0.0031316 -0.0035314 0.00044177 -0.0062472 -0.34611 -0.073617 0.23895 -0.13703 -0.072296 0.0016114 0.05734 0.017001 0.03808 0.044048 -0.022177 -0.011119 -0.047882 0.00039961 0.0031474 0.0044941 6.954e-05 -0.034975
0.5625 0.007424 0.011686 -0.0061121 0.0024742 0 -0.0011343 0.0006759 -0.0034896 -0.0025072 -0.0037494 -0.0086378 -0.32402 -0.051658 0.22869 -0.10601 -0.064497 0.0051941 0.059209 0.040635 0.035284 0.056529 -0.023125 -0.0080904 0.0033471 0.0008112 0.0036077 0.004211 -0.0001429 -0.0046286
0.56641 0.0067394 0.010202 -0.005585 0.00052628 0 -0.0023926 0.0027568 -0.0018563 -0.00039849 -0.0047493 -0.011906 -0.31975 -0.053083 0.21717 -0.10952 -0.036509 0.0063114 0.097543 0.022296 0.045076 -0.0030655 -0.0095775 -0.0040248 0.03574 0.0016756 0.0038784 0.0039922 -0.00034909 0.0012344
0.57031 0.0065071 0.0089186 -0.0019881 0.0014351 0 0.00093518 0.00619 9.8866e-05 0.00226 -0.0018561 -0.015087 -0.32981 -0.05829 0.19973 -0.15576 -0.050737 0.005908 0.075002 0.016873 0.032238 0.0048474 -0.0044563 0.00036892 -0.0061362 0.0024061 0.0037457 0.0038281 -0.00023914 -0.018701
0.57422 0.0066597 0.0082065 0.0037813 0.0038001 0 0.0060978 0.009162 0.00099597 0.0050085 0.0032242 -0.015415 -0.33827 -0.042086 0.18247 -0.19251 -0.055347 0.0052903 0.056186 0.016185 0.0086604 0.012838 -0.0060464 0.004035 -0.044056 0.0024453 0.0031905 0.0036999 0.00028074 -0.054431
0.57813 0.0066291 0.0074357 0.0092699 0.0056944 0 0.0097875 0.0097507 0.00083172 0.0070985 0.0074781 -0.010105 -0.32902 -0.0089157 0.16703 -0.19427 -0.035661 0.0051411 0.052448 0.017534 -0.014215 -0.011744 -0.015029 0.0060459 -0.047593 0.0017379 0.0024938 0.0035999 0.00094321 -0.089649
0.58203 0.0059117 0.0057936 0.012293 0.0059749 0 0.010139 0.0071338 0.00079131 0.0077339 0.0087599 0.0011741 -0.29754 -0.026414 0.1468 -0.17348 -0.044357 0.005011 -0.029109 0.028489 -0.019305 -0.050359 -0.038351 0.0061753 -0.066052 0.00078333 0.0020934 0.0035219 0.0013458 -0.1116
0.58594 0.0045944 0.0032911 0.012716 0.0048643 0 0.0074495 0.0023338 0.0020701 0.0067822 0.0072629 0.015076 -0.25302 -0.018979 0.13336 -0.092625 -0.047552 0.0037655 0.024053 0.0039492 0.012344 -0.055464 -0.021183 0.0051 -0.069167 0.00021031 0.0022475 0.0034665 0.0013124 -0.1182
0.58984 0.0033171 0.00093892 0.012408 0.0035724 0 0.003628 -0.0022175 0.0048387 0.0051348 0.0051083 0.0259 -0.21038 -0.016037 0.11714 -0.05893 -0.056462 0.00070784 0.045213 -0.012928 0.017593 -0.027498 -0.020713 0.0039663 -0.061617 0.00026866 0.0027924 0.0034719 0.001027 -0.11703
0.59375 0.0026964 -7.7584e-05 0.013302 0.0033194 0 0.0010149 -0.0041036 0.0081893 0.0041618 0.0045073 0.028899 -0.17968 -0.013085 0.098843 -0.046459 -0.055968 -0.0035625 0.04709 -0.016806 0.0053657 0.0038605 -0.03399 0.0035969 -0.046477 0.00069973 0.0032504 0.0036157 0.00081958 -0.11786
0.59766 0.0027647 0.00058192 0.015392 0.0044227 0 0.0011481 -0.0023405 0.01089 0.0046634 0.0061003 0.023321 -0.16153 -0.0020865 0.080828 -0.010366 -0.029574 -0.0073886 0.066968 -0.0096112 -0.0011391 0.0038137 -0.04678 0.0039799 -0.030357 0.0010705 0.0032324 0.0039385 0.00084073 -0.12511
0.60156 0.0029754 0.0021659 0.01658 0.0060414 0 0.0039328 0.0021783 0.012115 0.0062907 0.0087548 0.012919 -0.15056 -0.018274 0.06165 -0.026143 -0.023 -0.0093012 0.0045668 -0.00013475 0.022445 -0.020086 -0.047137 0.0044684 -0.069675 0.0012085 0.0027797 0.0043411 0.00096074 -0.13589
0.60547 0.0027739 0.0035444 0.014508 0.0067839 0 0.0076318 0.0073646 0.011604 0.0079532 0.010711 0.0034897 -0.14202 -0.013792 0.040225 1.7443e-05 -0.015455 -0.0092104 -0.0083091 -0.019556 -0.0037456 -0.020233 -0.033426 0.0044856 -0.067572 0.0013015 0.0023209 0.0045824 0.00097684 -0.1436
0.60938 0.0021804 0.0041601 0.0086795 0.0058157 0 0.0098938 0.011099 0.0094494 0.0087352 0.010879 -0.00081605 -0.13492 0.0099907 0.021447 0.012827 0.0041578 -0.0084175 0.043854 -0.026902 -0.0053211 -0.0095984 -0.024412 0.0040624 -0.042583 0.0015942 0.0022721 0.004445 0.00088403 -0.14284
0.61328 0.0018115 0.0043333 0.00099744 0.0036647 0 0.0093617 0.012102 0.0060246 0.0084034 0.0092498 0.00021751 -0.12945 0.031465 0.0039272 0.001643 0.023789 -0.0083373 0.11155 -0.0097 0.032354 0.0019855 -0.032804 0.003712 -0.018183 0.0020369 0.0026551 0.0039578 0.00090044 -0.13153
0.61719 0.0023079 0.0047319 -0.0055894 0.0020018 0 0.0067257 0.010214 0.0021531 0.0071551 0.0064267 0.0034002 -0.12247 -0.006298 -0.021604 -4.9688e-05 -0.0017077 -0.0090447 0.043515 0.019713 0.065164 0.0026173 -0.071943 0.0038099 -0.036891 0.0022834 0.0030932 0.0034563 0.0012066 -0.1103
0.62109 0.0037027 0.0056173 -0.0089968 0.0023842 0 0.0042224 0.0062841 -0.0009195 0.0051507 0.0030646 0.0047903 -0.10672 0.0068211 -0.041538 -0.062921 0.05397 -0.0090308 0.040632 -0.018052 0.045865 0.0070203 -0.067127 0.0041425 0.02062 0.0020596 0.0031809 0.0033589 0.0016761 -0.081482
0.625 0.0053223 0.0066109 -0.0089523 0.0048468 0 0.0037804 0.0018765 -0.0021169 0.0025403 -0.00020741 0.002398 -0.075844 0.0221 -0.06281 -0.097519 0.057089 -0.0065184 0.085988 -0.00597 0.036922 0.037824 -0.058912 0.0041129 0.043167 0.0015111 0.0028629 0.0038074 0.0019065 -0.049611
0.62891 0.0063088 0.0071208 -0.006582 0.0075414 0 0.0053173 -0.0012077 -0.0013633 -5.3384e-05 -0.0025848 -0.0028254 -0.031386 0.020448 -0.087984 -0.091504 0.046527 -0.0012369 0.099927 -0.0035154 0.043649 0.059922 -0.050075 0.0034052 0.028334 0.0011382 0.0024643 0.0044919 0.0015632 -0.021939
0.63281 0.0062801 0.0069066 -0.00338 0.0079415 0 0.0067822 -0.0016734 0.00017086 -0.001394 -0.0032024 -0.0080046 0.014934 -0.0041671 -0.11735 -0.050688 0.06266 0.0049573 0.032129 -0.05653 0.063435 0.044259 -0.043408 0.002415 -0.0064301 0.0013358 0.0023643 0.0048643 0.00072211 -0.0065846
0.63672 0.0055422 0.0061916 -0.00043262 0.0048545 0 0.0060614 0.00050223 0.00086417 -0.00041365 -0.0017144 -0.010317 0.047459 0.013349 -0.13856 -0.052285 0.049113 0.0092812 0.069677 -0.0079619 0.07688 0.033972 -0.067022 0.0019614 0.024765 0.0019797 0.0026512 0.0045981 -0.00012642 -0.0080395
0.64063 0.0047043 0.0052796 0.0018545 -0.00033238 0 0.0030799 0.0038311 -4.5959e-05 0.0025891 0.0012111 -0.0085591 0.057937 0.036665 -0.16842 -0.050768 0.044189 0.010104 -0.0017296 -0.010377 0.051439 0.01941 -0.080261 0.0025246 0.056221 0.0024843 0.0030872 0.0038957 -0.00044008 -0.023225
0.64453 0.0040905 0.0041577 0.0037123 -0.0043277 0 7.5045e-05 0.0059888 -0.0017812 0.0056094 0.0041208 -0.0035178 0.05337 0.037035 -0.19542 -0.013098 0.054711 0.008151 -0.052331 -0.020703 0.038675 0.029642 -0.079742 0.0037544 0.056273 0.0023152 0.0033773 0.0033428 -3.8479e-05 -0.041993
0.64844 0.003491 0.0025431 0.0057196 -0.0042363 0 -0.00039454 0.0051571 -0.0026484 0.0061636 0.0056812 0.0027759 0.05317 0.021718 -0.21896 0.017514 0.065786 0.0058131 -0.056361 -0.02344 0.039901 0.039107 -0.074075 0.004752 0.030883 0.0014869 0.0034365 0.0034096 0.00078643 -0.052716
0.65234 0.0024407 0.00031492 0.0081814 0.00016302 0 0.0020145 0.0012006 -0.0014919 0.0032908 0.0054939 0.008298 0.07617 0.023482 -0.245 -0.065962 0.043204 0.0051456 -0.042784 -0.013898 0.025782 -0.021453 -0.082884 0.0048653 0.012341 0.00057392 0.0033928 0.0040348 0.0015308 -0.049261
0.65625 0.00072466 -0.0021526 0.010427 0.005941 0 0.0047451 -0.004133 0.0012729 -0.001433 0.0041236 0.012006 0.12656 0.050721 -0.27526 -0.032736 0.025993 0.0062528 -0.066896 -0.0027184 0.025798 -0.0075436 -0.086877 0.0042284 0.027842 0.00021685 0.0033709 0.0046778 0.0018514 -0.034178
0.66016 -0.0013619 -0.0041371 0.010763 0.0088554 0 0.0043508 -0.0081552 0.0039173 -0.0049406 0.0024344 0.013966 0.18972 0.048642 -0.29931 -0.048332 0.043974 0.0073674 -0.074907 -0.0085181 0.039583 0.013972 -0.068192 0.0035336 0.050377 0.00057526 0.0033429 0.0048001 0.0017346 -0.01588
0.66406 -0.0032093 -0.0050741 0.0075789 0.0062909 0 -0.00040567 -0.0087355 0.0046843 -0.0050336 0.00098145 0.014595 0.24198 0.04431 -0.3239 -0.04611 0.056604 0.0064955 -0.062607 -0.018004 0.042258 -0.0025212 -0.065505 0.0032987 0.039034 0.0012227 0.0032265 0.0043415 0.0013815 -0.0022334
0.66797 -0.0043407 -0.0049454 0.00098736 -0.00078999 0 -0.0070866 -0.0054656 0.0030039 -0.0020678 -7.8969e-06 0.01367 0.26724 0.050811 -0.35273 0.0041952 0.044995 0.0032235 -0.04127 -0.019406 0.024718 -0.054256 -0.096397 0.0033881 -0.015722 0.0015574 0.0030989 0.0037554 0.00099362 0.0045233
0.67188 -0.0047185 -0.0042111 -0.0065614 -0.0083374 0 -0.011184 0.00012081 -0.00027183 0.0014598 -0.00032576 0.010119 0.26778 0.022805 -0.37772 -0.018036 0.072322 -0.0007711 -0.079944 -0.0044822 0.035428 0.044561 -0.10222 0.0032686 -0.010787 0.0013286 0.0032237 0.0035752 0.00067824 0.0082574
0.67578 -0.0046894 -0.0034087 -0.011694 -0.011897 0 -0.0096365 0.0053202 -0.0036185 0.0029831 0.00017886 0.003107 0.26096 0.021446 -0.40503 -0.020515 0.082625 -0.0028607 -0.063639 -0.022682 0.043846 0.04854 -0.083981 0.0027126 0.008017 0.0008022 0.0037841 0.0039198 0.00049713 0.015377
0.67969 -0.0046686 -0.0028266 -0.01271 -0.0096677 0 -0.0034246 0.0075893 -0.0058459 0.0017434 0.0010608 -0.0063178 0.2653 0.026434 -0.43369 -0.0095038 0.080089 -0.0013204 -0.059231 -0.025633 0.018785 0.025957 -0.074474 0.0022057 0.050475 0.00045565 0.0045705 0.0043961 0.00051125 0.030526
0.68359 -0.0048458 -0.002506 -0.011056 -0.0037885 0 0.0028888 0.0057783 -0.0066525 -0.0010511 0.00095022 -0.014692 0.28774 0.029172 -0.46064 0.0028675 0.081263 0.0035118 -0.058803 -0.017551 -0.0053524 0.018241 -0.070895 0.002625 0.083336 0.00053202 0.0049995 0.0044766 0.00071281 0.054497
0.6875 -0.0051187 -0.0024453 -0.010066 0.0011239 0 0.0044144 0.00065938 -0.0065505 -0.0036475 -0.0017463 -0.01787 0.32203 0.023291 -0.48169 -0.00037956 0.10921 0.0095602 -0.028671 -0.021195 0.033156 0.06481 -0.058117 0.0045078 0.053948 0.0008754 0.0045528 0.003989 0.00092876 0.084912
0.69141 -0.0052455 -0.0027043 -0.011831 0.0012393 0 -0.00046841 -0.0055482 -0.0064263 -0.0052652 -0.0073095 -0.014226 0.35786 0.011967 -0.50542 -0.05331 0.10297 0.014486 -0.0094207 -0.025033 0.040988 0.088733 -0.054875 0.0076414 0.03692 0.0011584 0.0032864 0.0032665 0.00087387 0.11806
0.69531 -0.0050605 -0.0032937 -0.015033 -0.0037173 0 -0.0088616 -0.010427 -0.0070315 -0.006385 -0.013704 -0.006754 0.39061 0.032332 -0.52336 -0.044718 0.096435 0.017192 -0.045864 -0.034661 0.074204 0.09183 -0.043252 0.011358 0.03762 0.0012266 0.0019162 0.0028399 0.00038946 0.15016
0.69922 -0.0046008 -0.0040412 -0.015919 -0.010253 0 -0.015358 -0.012652 -0.0085586 -0.0078312 -0.017427 -0.0017281 0.42257 0.048697 -0.5417 -0.026142 0.090483 0.018298 -0.062134 -0.038951 0.07977 0.085069 -0.037462 0.015185 0.045621 0.0012039 0.0013294 0.0029797 -0.00033617 0.17758
0.70313 -0.0040907 -0.0046691 -0.011734 -0.013708 0 -0.015841 -0.012514 -0.01044 -0.0097652 -0.015986 -0.004244 0.45572 0.045024 -0.56302 -0.024976 0.082179 0.019334 -0.030142 -0.032494 0.046968 0.075267 -0.041184 0.019159 0.049742 0.0012794 0.0018933 0.0035071 -0.00082523 0.19684
0.70703 -0.0038187 -0.0050549 -0.0035251 -0.011792 0 -0.010352 -0.011357 -0.011579 -0.011574 -0.010097 -0.013893 0.48518 0.037044 -0.58381 -0.032998 0.058327 0.021313 -0.0051874 -0.018124 0.047379 0.063555 -0.03818 0.02349 0.030438 0.0014328 0.0031501 0.0040113 -0.00067124 0.20529
0.71094 -0.0039785 -0.0053811 0.0043163 -0.0063125 0 -0.003 -0.010469 -0.011053 -0.012584 -0.0035466 -0.024312 0.5016 0.053659 -0.60451 -0.052602 0.062434 0.023794 0.0020686 -0.016106 0.049568 0.066062 -0.046184 0.027973 0.030121 0.0014086 0.0041643 0.0042259 8.7609e-05 0.20237
0.71484 -0.0045526 -0.0059506 0.0074104 -0.00168 0 0.0010085 -0.010311 -0.0088835 -0.01272 -0.00052709 -0.027526 0.50115 0.056703 -0.61755 -0.041533 0.089345 0.025188 -0.034912 -0.010033 0.035334 0.057834 -0.035412 0.03182 0.032944 0.00098255 0.0042286 0.0042041 0.00093977 0.19022
0.71875 -0.0053012 -0.0067939 0.004685 -0.0012887 0 -0.00088941 -0.010599 -0.0062025 -0.012456 -0.0024874 -0.019966 0.49275 0.048279 -0.63044 -0.015119 0.11249 0.024061 -0.063431 -0.0018494 0.02662 0.047538 -0.019554 0.034151 0.049465 0.00025044 0.0033427 0.0041665 0.0012862 0.1728
0.72266 -0.005879 -0.007468 -0.0011929 -0.0047282 0 -0.0068101 -0.010928 -0.0044805 -0.0122 -0.0070952 -0.0053818 0.49384 0.039102 -0.65244 0.00068527 0.10209 0.020436 -0.022499 0.0022136 0.047873 0.048066 -0.02057 0.034675 0.089191 -0.00036942 0.0021147 0.0042217 0.00092465 0.15355
0.72656 -0.0060218 -0.0073067 -0.0063244 -0.0081922 0 -0.011902 -0.011115 -0.004342 -0.011806 -0.01018 0.0077971 0.51671 0.048691 -0.66448 0.014524 0.076517 0.015945 -0.025765 -0.016018 0.014932 0.025936 -0.041847 0.033895 0.060696 -0.00045737 0.0012439 0.0042547 0.00020694 0.13309
0.73047 -0.0056842 -0.005949 -0.0085582 -0.0078207 0 -0.012052 -0.010915 -0.0050018 -0.010663 -0.0090013 0.012598 0.55738 0.043357 -0.67469 0.037741 0.078691 0.012625 -0.039702 -0.042416 0.023923 0.034582 -0.041029 0.032606 0.028058 4.1736e-05 0.0010577 0.0040729 -0.00026685 0.1088
0.73438 -0.0050288 -0.0036741 -0.0084456 -0.0031521 0 -0.007034 -0.0095776 -0.0049307 -0.0081626 -0.0041452 0.0082585 0.5977 0.038552 -0.68547 0.035171 0.088103 0.011259 -0.054628 -0.044439 0.025381 0.054101 -0.042034 0.031193 0.020984 0.00074606 0.001437 0.0036348 -0.00013756 0.077006
0.73828 -0.0042785 -0.0012234 -0.0078717 0.0023393 0 -0.00062673 -0.0060579 -0.0032369 -0.0041114 0.0013298 3.237e-05 0.61949 0.040605 -0.69682 0.012649 0.097619 0.01066 -0.064108 -0.022042 0.018745 0.065599 -0.051979 0.029403 0.041683 0.0011391 0.0020655 0.0031223 0.000471 0.036491
0.74219 -0.0035574 0.00073097 -0.0081194 0.0041819 0 0.0024511 -4.2943e-05 -0.00050273 0.0011506 0.0044831 -0.0053592 0.61873 0.048895 -0.70597 0.027269 0.11169 0.0086219 -0.061712 -0.012953 0.060501 0.040281 -0.062498 0.026772 0.061774 0.00099425 0.0026915 0.0027976 0.0011347 -0.0091141
0.74609 -0.0028565 0.0019877 -0.0091294 0.00082983 0 0.00037571 0.0070786 0.0017391 0.0067879 0.0045199 -0.004627 0.60744 0.066487 -0.7106 0.0085238 0.10436 0.0038659 -0.030217 -0.014256 0.059092 0.087111 -0.059573 0.023285 0.015218 0.00055796 0.0031829 0.0028012 0.0015172 -0.05195
0.75 -0.002144 0.0027386 -0.010102 -0.004864 0 -0.0043167 0.012453 0.0024186 0.011542 0.0027742 0.00059764 0.60249 0.055525 -0.72478 0.019288 0.11684 -0.0026079 -0.056843 -0.016015 0.036295 0.13197 -0.062153 0.01959 -0.0062502 0.00033764 0.0034395 0.0030822 0.0015889 -0.083261
0.75391 -0.001505 0.0031408 -0.010305 -0.0079742 0 -0.0069041 0.013401 0.0018725 0.013975 0.0011085 0.0061832 0.61185 0.054812 -0.74056 0.032842 0.12911 -0.0079454 -0.077061 -0.015618 0.027086 0.11817 -0.064235 0.016605 0.0058333 0.00067278 0.0033666 0.003492 0.0015185 -0.097092
0.75781 -0.0011609 0.0030027 -0.0092702 -0.0056741 0 -0.0045379 0.009313 0.0013955 0.013051 0.00038698 0.0091232 0.63029 0.090748 -0.75012 0.021686 0.12059 -0.0093863 -0.036118 -0.014905 0.048999 0.024141 -0.058837 0.014897 0.041565 0.0014456 0.0029819 0.0039171 0.0014194 -0.091861
0.76172 -0.0013296 0.0019219 -0.0066539 0.00031321 0 0.001212 0.0022065 0.0018485 0.0088597 0.00022252 0.0092352 0.64663 0.046608 -0.76113 0.011333 0.1058 -0.0062118 -0.050529 -0.045438 -0.018904 0.063966 -0.047185 0.014413 0.017475 0.0021626 0.0025136 0.0043167 0.0012473 -0.069334
0.76563 -0.0020384 -0.00024614 -0.0024938 0.0050563 0 0.005518 -0.0045934 0.0027183 0.0028741 -0.00019385 0.0080641 0.65446 0.020035 -0.77856 0.011695 0.11459 -0.00016311 -0.080632 -0.031935 0.009752 0.048756 -0.04959 0.014721 0.022761 0.0023338 0.0023108 0.0046662 0.00093587 -0.032715
0.76953 -0.0030526 -0.0030488 0.0022667 0.0043809 0 0.004247 -0.0086126 0.0025818 -0.0027036 -0.0012303 0.0066623 0.65631 0.023504 -0.78909 0.01841 0.10969 0.0059214 -0.079117 -0.021075 0.035054 0.047653 -0.039901 0.015452 0.015807 0.0018445 0.0025833 0.0049074 0.00057687 0.014037
0.77344 -0.0039902 -0.0055778 0.0058708 -0.0018392 0 -0.00256 -0.0095196 0.00052431 -0.0062318 -0.0026494 0.0044918 0.65906 0.033604 -0.79533 0.022984 0.09367 0.010081 -0.060076 -0.020571 0.044098 0.05664 -0.028758 0.01651 0.0014493 0.0010326 0.0032033 0.0049771 0.00040248 0.065424
0.77734 -0.004536 -0.0069994 0.0069035 -0.0096387 0 -0.010541 -0.0087059 -0.0028948 -0.0076205 -0.0039885 0.00020666 0.66679 -0.0058747 -0.81118 0.01082 0.095846 0.012276 -0.083058 -0.016298 0.074321 0.023264 -0.054643 0.017927 0.016266 0.00042725 0.0037789 0.0048736 0.00056365 0.11395
0.78125 -0.0045932 -0.0070305 0.0055841 -0.013968 0 -0.014281 -0.007825 -0.0060755 -0.0082105 -0.0049086 -0.0067171 0.67826 -0.028407 -0.82339 0.027577 0.10457 0.013858 -0.091132 -0.021754 0.015544 0.065787 -0.028128 0.019642 0.011058 0.00036025 0.0039655 0.0046755 0.00094535 0.15181
0.78516 -0.0042692 -0.0059855 0.0036921 -0.012227 0 -0.011314 -0.0076722 -0.0077657 -0.0096046 -0.0052573 -0.015035 0.68982 -0.02868 -0.82656 0.031865 0.11022 0.016136 -0.039877 -0.022253 0.017164 0.080319 -0.011344 0.02148 0.013485 0.00074877 0.0037436 0.0044864 0.0012397 0.17406
0.78906 -0.0037317 -0.0044136 0.0028408 -0.0057173 0 -0.0037714 -0.0081443 -0.0080353 -0.01237 -0.0050592 -0.02213 0.69911 -0.038196 -0.83227 0.0060252 0.12791 0.019268 -0.03451 -0.022778 0.033885 0.079153 -0.012096 0.023324 0.027867 0.0011997 0.0034146 0.0043703 0.0012235 0.18077
0.79297 -0.0030665 -0.0026965 0.0027129 0.0016577 0 0.0034161 -0.0088314 -0.0079219 -0.015594 -0.0046159 -0.025335 0.70525 -0.069231 -0.84598 -0.047593 0.15962 0.02223 -0.12228 -0.024608 0.030719 0.076288 -0.027497 0.02523 0.05023 0.0013353 0.0033272 0.0043423 0.00095666 0.17558
0.79688 -0.0022485 -0.00094637 0.0012709 0.0061234 0 0.0061184 -0.009346 -0.0081772 -0.017533 -0.0044995 -0.023339 0.70697 -0.059123 -0.84932 -0.05332 0.15367 0.023613 -0.13015 -0.011645 0.025158 0.080948 -0.020792 0.027272 0.046082 0.0010765 0.0035856 0.0043987 0.000689 0.16171
0.80078 -0.0012325 0.0007871 -0.0029321 0.0061807 0 0.0036691 -0.0091227 -0.0084026 -0.016725 -0.0051258 -0.01703 0.70292 -0.061479 -0.85707 -0.085114 0.14881 0.022511 -0.12252 -0.042294 0.017792 0.079622 -0.05597 0.029216 0.023184 0.00066982 0.0039909 0.0045178 0.00057529 0.13887
0.80469 -6.9188e-05 0.0022979 -0.0085868 0.0030364 0 -0.0011278 -0.0072717 -0.0074187 -0.012758 -0.0060972 -0.0093338 0.69515 -0.0638 -0.85905 -0.038166 0.15121 0.018906 -0.11415 -0.050672 0.020729 0.070818 -0.074824 0.030354 0.0081138 0.00045225 0.0042318 0.0046153 0.00051164 0.10395
0.80859 0.0010609 0.0032729 -0.012081 -0.00054917 0 -0.0042797 -0.0030838 -0.0044693 -0.0063011 -0.0060536 -0.0038087 0.6915 -0.075587 -0.86067 0.010647 0.14926 0.013502 -0.11869 -0.041029 0.037122 0.052467 -0.080966 0.02971 -0.0012298 0.00056056 0.0041266 0.0045376 0.00028664 0.054916
0.8125 0.0019335 0.0035809 -0.010555 -0.0020834 0 -0.0033621 0.0030688 -7.7575e-05 0.0013623 -0.003549 -0.0023743 0.70197 -0.11452 -0.87368 -0.091257 0.12357 0.0073051 -0.15073 -0.043289 0.066376 0.023071 -0.099877 0.026542 -0.01694 0.00082571 0.0037102 0.004169 -0.00010517 -0.0057258
0.81641 0.0024273 0.0034932 -0.0047226 -0.00080282 0 0.0010589 0.0093924 0.0042315 0.0088657 0.0015414 -0.0035005 0.73026 -0.094241 -0.87481 -0.052266 0.13066 0.0011854 -0.10858 -0.046388 0.041958 0.056292 -0.057507 0.020826 0.023594 0.00093472 0.0031418 0.0035962 -0.00034242 -0.071126
0.82031 0.0026147 0.0035577 0.0014705 0.0019884 0 0.0060594 0.013505 0.0070379 0.015099 0.0073857 -0.0025849 0.76816 -0.0676 -0.88175 -0.068133 0.13172 -0.0044135 -0.12271 -0.042376 0.031694 0.07657 -0.063716 0.013409 -0.0066656 0.0007152 0.0025729 0.0031524 -2.9772e-05 -0.13334
0.82422 0.0027213 0.0041701 0.004319 0.0039522 0 0.0084703 0.013933 0.0079672 0.019343 0.011221 0.0049306 0.79952 -0.052823 -0.8901 -0.089644 0.11609 -0.009506 -0.11194 -0.048956 0.030844 0.075971 -0.076011 0.0057275 -0.028065 0.00029493 0.0021039 0.0032162 0.00088643 -0.18624
0.82813 0.0029704 0.0052024 0.0037257 0.003583 0 0.0070827 0.011029 0.0077542 0.021266 0.011449 0.019487 0.81185 -0.057362 -0.89827 -0.087294 0.090553 -0.014236 -0.065575 -0.068133 0.034214 0.056197 -0.073395 -0.00076171 -0.017633 -1.883e-06 0.0018234 0.0038812 0.0019573 -0.22549
0.83203 0.0034267 0.006047 0.003153 0.0016033 0 0.0035113 0.0065849 0.0075429 0.020821 0.0090128 0.035664 0.80565 -0.070641 -0.91036 -0.057387 0.10421 -0.018336 -0.12324 -0.068801 0.033278 0.039384 -0.070576 -0.005171 -0.065182 6.9166e-05 0.0018208 0.0047913 0.0025316 -0.24679
0.83594 0.0039601 0.0060939 0.0061143 0.00060832 0 0.0010448 0.0025912 0.0080754 0.01817 0.0067171 0.044876 0.79306 -0.07446 -0.91534 -0.089207 0.12607 -0.020833 -0.16188 -0.059199 0.026163 0.067495 -0.087581 -0.0074755 -0.031147 0.00046581 0.0021222 0.0053491 0.00228 -0.2459
0.83984 0.0043646 0.0052674 0.012571 0.0028979 0 0.0021384 0.00027147 0.0092912 0.013737 0.0069011 0.041128 0.78699 -0.059222 -0.92253 -0.10543 0.11637 -0.020465 -0.17494 -0.059528 0.020265 0.082087 -0.075798 -0.0083401 -0.0097744 0.00090253 0.0026146 0.0051735 0.0014715 -0.22179
0.84375 0.0045413 0.0041677 0.01871 0.0081267 0 0.0063404 4.6812e-06 0.010416 0.0084094 0.0094761 0.02557 0.79114 -0.04433 -0.93163 -0.099539 0.097504 -0.016697 -0.15 -0.052381 0.021857 0.084993 -0.051416 -0.0085576 -0.0078158 0.0011024 0.0030704 0.0044169 0.00074243 -0.18027
0.84766 0.0045916 0.0036695 0.020277 0.012983 0 0.010413 0.0016919 0.010373 0.0035422 0.012064 0.0060136 0.79995 -0.052076 -0.94104 -0.080585 0.10178 -0.010539 -0.081547 -0.019395 0.032947 0.088819 -0.043751 -0.0084649 -0.01588 0.0010286 0.0032857 0.003642 0.00056706 -0.1334
0.85156 0.0047407 0.0042888 0.016206 0.013635 0 0.010861 0.0047989 0.0083711 0.00045691 0.012103 -0.0084673 0.80724 -0.024582 -0.96089 -0.087481 0.080917 -0.0042864 -0.089569 -0.074799 -0.020896 0.081739 -0.05799 -0.0077905 -0.036645 0.00088506 0.0032198 0.0033471 0.00090611 -0.093238
0.85547 0.005149 0.0058282 0.0092185 0.0091486 0 0.0070009 0.0080275 0.0044979 -0.00044927 0.0090183 -0.013655 0.81375 -0.029961 -0.97216 -0.073257 0.11319 -0.00012082 -0.11139 -0.062432 -0.010741 0.075221 -0.057036 -0.0061 -0.033743 0.00088653 0.0030083 0.003567 0.0013261 -0.064755
0.85938 0.0057783 0.0075767 0.0031342 0.0028046 0 0.0019044 0.0094133 -1.9345e-05 -0.0002217 0.0045541 -0.012182 0.82544 -0.04372 -0.97852 -0.068607 0.12926 0.0014126 -0.1172 -0.030398 0.015171 0.075732 -0.039578 -0.0034965 -0.012592 0.0010147 0.0028408 0.0039108 0.001435 -0.044147
0.86328 0.0064292 0.0088742 -0.00022092 -0.00024727 0 8.2348e-05 0.0074465 -0.0032724 -0.00072593 0.0011384 -0.01011 0.84498 -0.050399 -0.98547 -0.085041 0.11809 0.0016996 -0.1152 -0.0051166 0.029465 0.090716 -0.021014 -0.00091937 0.0062756 0.0010009 0.002823 0.0039847 0.0012071 -0.024917
0.86719 0.0069167 0.0095552 -0.0016608 0.0027027 0 0.003607 0.0025927 -0.0037967 -0.0030185 -6.974e-05 -0.011344 0.86623 -0.036382 -1.004 -0.11782 0.13285 0.0027232 -0.1647 -0.0021307 0.013992 0.13347 -0.046148 0.0003502 -0.028203 0.00057464 0.0029431 0.0037731 0.00091943 -0.0065814
0.87109 0.0072217 0.0099199 -0.0027508 0.0093832 0 0.010027 -0.0023066 -0.0016249 -0.0059833 0.00031724 -0.014737 0.8789 -0.030828 -1.0176 -0.073742 0.11593 0.0051471 -0.16723 -0.023151 0.034124 0.12961 -0.054877 -0.00032955 -0.0046238 -0.00023076 0.0031429 0.0036044 0.00082055 0.0020477
0.875 0.0074788 0.01032 -0.0037828 0.014228 0 0.014147 -0.0036324 0.0016725 -0.0066727 0.0010863 -0.015951 0.87926 -0.033429 -1.034 -0.1016 0.11899 0.0074883 -0.11761 -0.035212 0.058485 0.12392 -0.057168 -0.0023312 0.0038187 -0.0009999 0.0033853 0.0037523 0.00089206 -0.011423
0.87891 0.0078153 0.010769 -0.0036847 0.013045 0 0.012402 0.00035721 0.0041902 -0.0024997 0.0018787 -0.011846 0.87586 -0.034235 -1.0513 -0.12892 0.13609 0.0071916 -0.081213 -0.031545 0.061833 0.12099 -0.059198 -0.0041193 0.0066507 -0.0011926 0.0036356 0.0041021 0.00092542 -0.052812
0.88281 0.0082036 0.010936 -0.0015174 0.0066464 0 0.0060857 0.0079897 0.0052223 0.0063365 0.0034332 -0.0032057 0.88357 -0.024011 -1.0674 -0.084043 0.15295 0.0027668 -0.10914 -0.015149 0.033107 0.11654 -0.061891 -0.0044033 0.017468 -0.00055641 0.0037945 0.0042481 0.00079093 -0.1154
0.88672 0.0084745 0.010474 0.0024461 0.00022486 0 0.00050185 0.0152 0.0057656 0.016357 0.0065009 0.0063591 0.91109 -0.0045396 -1.0853 -0.062063 0.13529 -0.0048078 -0.093562 -0.042935 0.062699 0.064164 -0.025219 -0.003138 0.018875 0.00063544 0.0037013 0.0039359 0.00058927 -0.18305
0.89063 0.008487 0.0093407 0.0072183 -0.0010092 0 0.00062543 0.018368 0.0074537 0.022957 0.010685 0.013791 0.95362 -0.011548 -1.1078 -0.092293 0.14 -0.012604 -0.11425 -0.028255 0.032777 0.088065 -0.018368 -0.0015092 0.039757 0.0017328 0.0032573 0.0033916 0.00052586 -0.23923
0.89453 0.0082891 0.0078082 0.012227 0.0039075 0 0.0069557 0.016652 0.010846 0.023625 0.014453 0.018823 0.99766 -0.017301 -1.1321 -0.083421 0.13004 -0.017744 -0.12188 -0.019005 0.012443 0.090636 -0.02825 -0.00092275 0.043597 0.0021514 0.0025736 0.0031664 0.00065708 -0.2746
0.89844 0.0081052 0.0062046 0.017404 0.011151 0 0.015097 0.012034 0.014664 0.019579 0.016301 0.023191 1.0327 -0.026188 -1.1586 -0.054203 0.11792 -0.019251 -0.11251 -0.026479 0.012099 0.073338 -0.035066 -0.001901 0.01407 0.0017803 0.0019822 0.0036146 0.00079367 -0.2879
0.90234 0.0081476 0.0047044 0.022059 0.015532 0 0.019333 0.0074067 0.016747 0.014487 0.015886 0.028006 1.0584 -0.065566 -1.1895 -0.10469 0.15424 -0.018348 -0.11102 -0.042171 0.0072954 0.1042 -0.0061536 -0.0038305 -0.057796 0.0010432 0.0018447 0.0045165 0.00067524 -0.28217
0.90625 0.0084156 0.0033942 0.024226 0.014687 0 0.017061 0.0046217 0.015873 0.011437 0.014083 0.03204 1.0817 -0.088017 -1.2204 -0.12339 0.14331 -0.017184 -0.15175 -0.045487 0.0080553 0.099933 -0.031081 -0.0056729 -0.014202 0.00056807 0.0022861 0.0052391 0.00024237 -0.26128
0.91016 0.0086717 0.0024934 0.021908 0.010492 0 0.010446 0.0040423 0.012768 0.010807 0.012064 0.032493 1.1077 -0.089407 -1.2455 -0.11046 0.15064 -0.017134 -0.16657 -0.022854 0.026727 0.1252 -0.046271 -0.0068592 -0.029325 0.00071999 0.0030673 0.0053078 -0.00027027 -0.22993
0.91406 0.0086273 0.0023994 0.015347 0.0068918 0 0.0042844 0.0053561 0.009417 0.010698 0.010422 0.027326 1.1359 -0.10176 -1.2745 -0.094461 0.15988 -0.017991 -0.14339 -0.030834 0.029264 0.14859 -0.046954 -0.007508 -0.057367 0.0013484 0.0037179 0.0048409 -0.00051449 -0.19483
0.91797 0.0081913 0.0033995 0.0077308 0.0064673 0 0.0022351 0.0082367 0.007374 0.0092059 0.0091087 0.01702 1.1631 -0.13195 -1.3115 -0.086598 0.15543 -0.018427 -0.09995 -0.083959 0.00083074 0.14503 -0.037083 -0.0078851 -0.053957 0.0019268 0.0038441 0.0044179 -0.00030916 -0.16354
0.92188 0.0075734 0.0052972 0.0029515 0.0087161 0 0.0045457 0.012032 0.0066618 0.0062362 0.00796 0.0044846 1.1899 -0.079767 -1.3361 -0.024798 0.12881 -0.017148 -0.17452 -0.021498 0.0033637 0.11615 -0.04728 -0.0078276 0.007723 0.0019595 0.0033871 0.0045021 0.00023726 -0.14044
0.92578 0.0071569 0.0073742 0.0021685 0.011071 0 0.0086364 0.01517 0.0061486 0.003288 0.0070211 -0.0064296 1.2209 -0.06058 -1.3683 -0.081131 0.13835 -0.013834 -0.16104 -0.02251 0.037595 0.084882 -0.0056118 -0.0068548 0.015122 0.0013379 0.0026533 0.0049794 0.00084995 -0.12383
0.92969 0.0072334 0.0088281 0.0026807 0.011234 0 0.011427 0.015576 0.0048376 0.0017461 0.006288 -0.012594 1.258 -0.08017 -1.404 -0.11561 0.14129 -0.0093287 -0.18181 -0.032301 0.045786 0.0973 0.019624 -0.0048852 0.0094258 0.00039346 0.0021104 0.005268 0.0013107 -0.10789
0.93359 0.0077911 0.0093302 0.00064815 0.0087366 0 0.011328 0.012248 0.0027504 0.0015776 0.0053654 -0.012685 1.2961 -0.11739 -1.4417 -0.099729 0.14122 -0.0051267 -0.20791 -0.035923 0.037502 0.1247 0.019954 -0.0027417 0.014464 -0.00036227 0.0020988 0.004896 0.0015701 -0.088723
0.9375 0.0084976 0.0091655 -0.0047354 0.0048788 0 0.0087453 0.0065798 0.00071371 0.0016874 0.0037238 -0.0076543 1.3265 -0.13558 -1.4809 -0.041607 0.15863 -0.0025305 -0.15143 -0.029399 0.048824 0.10509 0.007817 -0.001755 0.052105 -0.00058662 0.0026438 0.0039868 0.0016837 -0.068871
0.94141 0.0088792 0.0087913 -0.0098515 0.0016651 0 0.0053706 0.001816 -0.00045997 0.0013536 0.001484 -0.00055796 1.3468 -0.10822 -1.5203 -0.072432 0.12555 -0.0019354 -0.18204 -0.012818 0.021116 0.11099 0.02348 -0.0026847 0.022287 -0.0002871 0.0034618 0.0031798 0.0016871 -0.055907
0.94531 0.0085779 0.0082479 -0.0097835 0.00071268 0 0.0030938 0.00071178 -0.00044613 0.0010963 -0.00017673 0.0046688 1.366 -0.089283 -1.5574 -0.063949 0.11862 -0.0026297 -0.18243 -0.017786 0.050023 0.13716 0.028734 -0.0049418 0.060349 0.00025931 0.004137 0.0030632 0.0015553 -0.056169
0.94922 0.0075323 0.0070493 -0.0031445 0.0025008 0 0.0030127 0.0033441 0.00075989 0.0020601 0.00025517 0.0054723 1.3976 -0.079748 -1.5938 -0.037809 0.12903 -0.0032925 -0.17116 -0.032051 0.052375 0.14972 0.045087 -0.0069087 0.074434 0.00073655 0.0043597 0.0036564 0.0012727 -0.069375
0.95313 0.0059817 0.0047279 0.006153 0.005948 0 0.0047466 0.0070783 0.0030896 0.004613 0.0031953 0.0027399 1.4462 -0.077172 -1.6315 -0.018472 0.14348 -0.0029549 -0.16218 -0.040027 0.0059603 0.13415 0.068664 -0.0071624 0.043458 0.00097618 0.0040966 0.0044213 0.00091127 -0.088709
0.95703 0.0042961 0.0015129 0.012101 0.0085928 0 0.0064401 0.0087483 0.0061619 0.0076548 0.0071784 0.00069789 1.5014 -0.070646 -1.6733 -0.050978 0.13144 -0.0017626 -0.16625 -0.009059 0.014781 0.1104 0.034245 -0.005561 0.096997 0.00099294 0.0035972 0.0047651 0.00062513 -0.10543
0.96094 0.0027395 -0.0015923 0.011778 0.0078347 0 0.005874 0.0070572 0.0088339 0.0093246 0.0097103 0.0038942 1.5467 -0.099871 -1.7096 -0.04397 0.12256 -0.00085472 -0.17351 0.0014584 0.0078365 0.15565 0.034111 -0.003279 0.070669 0.00090752 0.0032228 0.0045424 0.00056627 -0.11308
0.96484 0.001325 -0.0035177 0.0075279 0.0029218 0 0.0022999 0.0031173 0.0093975 0.008371 0.0092077 0.01313 1.5757 -0.094029 -1.7519 -0.0054213 0.1301 -0.0013075 -0.1107 0.00056817 0.0033682 0.18022 0.042474 -0.0018236 0.06453 0.00086093 0.0031946 0.0041052 0.00080162 -0.10791
0.96875 -0.00012802 -0.0040046 0.004133 -0.0038237 0 -0.0024661 -0.0010261 0.0067398 0.0049096 0.0062962 0.023798 1.6002 -0.069624 -1.799 0.023143 0.13532 -0.0029638 -0.054264 -0.0055066 -0.007157 0.18469 0.048838 -0.0019161 0.051255 0.00097262 0.0034325 0.0039039 0.0012816 -0.087365
0.97266 -0.0017656 -0.0037889 0.0039773 -0.0081188 0 -0.0050962 -0.0041425 0.0015759 7.9035e-05 0.0031835 0.028632 1.6395 -0.06177 -1.8465 -0.0051281 0.11388 -0.0042473 -0.1055 -0.010456 -0.033955 0.1852 0.046818 -0.0031106 -0.013228 0.0013101 0.0036156 0.0040614 0.0018486 -0.050456
0.97656 -0.0034787 -0.0038562 0.0050349 -0.0069433 0 -0.0035979 -0.0061344 -0.0036028 -0.0047874 0.0016076 0.023143 1.7016 -0.081915 -1.8891 -0.040155 0.088394 -0.003304 -0.13501 -0.014825 -0.0092863 0.13564 0.07151 -0.0042654 0.02792 0.0018297 0.0034417 0.0043156 0.0022663 -0.0010151
0.98047 -0.0048951 -0.0044526 0.0034813 -0.0013702 0 0.00044622 -0.007035 -0.0062117 -0.0086334 0.0012731 0.0093132 1.7733 -0.069661 -1.936 -0.030247 0.10101 0.00041782 -0.13335 -0.02935 -0.010703 0.11428 0.066895 -0.0042795 0.026371 0.0023266 0.0028888 0.0043314 0.0022979 0.050314
0.98438 -0.0056316 -0.004834 -0.002029 0.0037945 0 0.0026866 -0.0062838 -0.0055966 -0.010696 0.00028719 -0.0057762 1.8307 -0.058176 -1.9789 -0.021857 0.092295 0.0055763 -0.14489 -0.040254 -0.0026714 0.13419 0.064891 -0.0025023 0.042229 0.0024879 0.0022592 0.00403 0.0018541 0.090002
0.98828 -0.0056233 -0.0040535 -0.0088978 0.0038099 0 -0.00027739 -0.0034078 -0.0035549 -0.010607 -0.002804 -0.015385 1.8602 -0.0648 -2.0151 -0.027461 0.067584 0.0099649 -0.15718 -0.042008 0.014181 0.18553 0.072812 0.0012503 0.07658 0.0020863 0.0019514 0.0036193 0.0011361 0.11045
0.99219 -0.0052415 -0.0020562 -0.013264 -0.0018429 0 -0.0074381 0.00063269 -0.0027834 -0.0088355 -0.0073549 -0.017983 1.8709 -0.097485 -2.0474 -0.024136 0.11711 0.012302 -0.078302 -0.03606 -0.0068164 0.22428 0.07131 0.0067409 0.056709 0.0011991 0.0021415 0.0033478 0.00060949 0.11642
0.99609 -0.0050614 8.8782e-06 -0.013806 -0.0088034 0 -0.01366 0.0032568 -0.0046168 -0.0069084 -0.010996 -0.017378 1.8859 -0.094428 -2.0841 -0.048996 0.095862 0.01316 -0.070282 -0.027065 0.0068371 0.19144 0.087729 0.013216 0.058991 0.00025398 0.0026442 0.0032764 0.00072087 0.12214
1 -0.0054379 0.00063712 -0.012636 -0.011595 0 -0.013978 0.0020011 -0.0080996 -0.0066746 -0.01175 -0.018241 1.9216 -0.096215 -2.1229 -0.057653 0.075722 0.014187 -0.12146 -0.019565 0.017635 0.20448 0.093117 0.01939 0.033837 -0.00020639 0.0030767 0.003297 0.0015088 0.1399
1.0039 -0.0062379 -0.00076222 -0.012544 -0.0085737 0 -0.0082368 -0.0032086 -0.011116 -0.0088248 -0.0098821 -0.021372 1.9756 -0.083192 -2.1631 -0.065275 0.063685 0.016391 -0.1419 -0.017003 0.026058 0.22999 0.079594 0.023825 0.0089729 9.2171e-05 0.0031741 0.003326 0.0024493 0.16939
1.0078 -0.0069617 -0.0033549 -0.013735 -0.0034678 0 -0.0016328 -0.0095373 -0.012315 -0.011973 -0.0077029 -0.023171 2.0327 -0.044653 -2.2035 -0.082752 0.061879 0.019161 -0.067479 -0.021108 0.034778 0.2276 0.052056 0.025648 0.01219 0.00091832 0.0029761 0.0034158 0.0027639 0.19715
1.0117 -0.0071553 -0.0056099 -0.013609 -0.0019205 0 -0.00026702 -0.01326 -0.011922 -0.013477 -0.0074666 -0.019678 2.0822 -0.090646 -2.2385 -0.033511 0.089658 0.020947 -0.10341 -0.022276 0.03237 0.22641 0.10003 0.025084 0.0093116 0.0016662 0.0027251 0.0036445 0.0020336 0.20719
1.0156 -0.006757 -0.0065826 -0.0097141 -0.0061419 0 -0.0055696 -0.012633 -0.010844 -0.011631 -0.0093196 -0.011195 2.1266 -0.096618 -2.2707 -0.061773 0.10407 0.020891 -0.066339 -0.028122 0.038101 0.23349 0.096891 0.023305 0.046704 0.0017856 0.0025962 0.0039312 0.00062395 0.19362
1.0195 -0.0060844 -0.0065626 -0.0026063 -0.012678 0 -0.012772 -0.0090228 -0.0093282 -0.0073355 -0.0112 -0.0028817 2.1729 -0.093054 -2.3034 -0.077965 0.090075 0.019731 -0.094401 -0.031887 0.043396 0.21635 0.078276 0.021658 0.061962 0.0011829 0.0025291 0.0040306 -0.00049677 0.16465
1.0234 -0.0055028 -0.0065395 0.0044319 -0.015455 0 -0.015021 -0.0053736 -0.0068199 -0.0035672 -0.01075 -0.00057114 2.2179 -0.089474 -2.3369 -0.073397 0.065422 0.01906 -0.15148 -0.032407 0.050855 0.1938 0.060316 0.020898 0.046355 0.00026874 0.0023226 0.003771 -0.00047478 0.13517
1.0273 -0.0051006 -0.0070821 0.0083662 -0.011318 0 -0.0094814 -0.0036223 -0.0031705 -0.0029159 -0.0074557 -0.005531 2.2457 -0.085255 -2.3695 -0.091551 0.078504 0.019675 -0.065236 -0.031936 0.071822 0.2283 0.052932 0.021001 0.024977 -0.00038188 0.0018813 0.003302 0.00074067 0.11519
1.0313 -0.0046709 -0.0077557 0.0088172 -0.0029377 0 0.0001307 -0.0035279 0.00031962 -0.005365 -0.003096 -0.012966 2.2429 -0.076554 -2.4033 -0.078217 0.08186 0.020677 -0.11147 -0.040284 0.042883 0.18714 0.067074 0.021546 0.032725 -0.00047149 0.0013571 0.0030571 0.002329 0.10399
1.0352 -0.0039878 -0.0076063 0.007484 0.0035454 0 0.0068364 -0.0037315 0.0015385 -0.0083608 -0.00019715 -0.015707 2.2173 -0.087525 -2.4295 -0.042418 0.05969 0.02021 -0.1257 -0.033593 0.012182 0.18162 0.076955 0.022195 0.039224 -0.00015985 0.0010373 0.0033986 0.0032318 0.093818
1.0391 -0.0030764 -0.0061654 0.0056177 0.0038692 0 0.006405 -0.003538 -0.00042951 -0.0091018 2.5318e-05 -0.009978 2.1988 -0.10286 -2.4558 -0.054416 0.059761 0.017145 -0.13276 -0.02819 0.009157 0.19387 0.090171 0.022789 0.020568 0.0001443 0.001097 0.0042532 0.0029609 0.077958
1.043 -0.0021978 -0.0039355 0.0026794 -0.00090012 0 0.00063581 -0.0033665 -0.0039349 -0.0068887 -0.0015607 0.001581 2.2174 -0.1133 -2.487 -0.13736 0.10107 0.012084 -0.14782 -0.033782 0.036622 0.20482 0.10566 0.023131 -0.02676 0.00016808 0.0014653 0.0051033 0.0019068 0.055395
1.0469 -0.0015662 -0.0018884 -0.0022483 -0.0057257 0 -0.0047644 -0.0035452 -0.0057013 -0.00338 -0.002993 0.011936 2.2777 -0.13932 -2.5143 -0.1197 0.08006 0.0068293 -0.11578 -0.029414 -0.0090436 0.20678 0.077853 0.022875 -0.025288 -1.1727e-05 0.0019324 0.0053862 0.0009221 0.029134
1.0508 -0.0010909 -0.00051824 -0.0081222 -0.006172 0 -0.0053455 -0.0031283 -0.003521 -0.00068853 -0.0028696 0.014866 2.3534 -0.11789 -2.5395 -0.124 0.073589 0.0029272 -0.14235 -0.043591 -0.013148 0.20452 0.081193 0.021762 -0.0013939 -9.6347e-05 0.0023652 0.0049633 0.00059374 0.0017503
1.0547 -0.00041284 0.0005814 -0.011773 -0.0019187 0 -0.0012877 -0.000443 0.0017208 0.00067551 -0.0011842 0.0091992 2.4093 -0.10248 -2.5646 -0.12907 0.088712 0.00071157 -0.1313 -0.050554 0.015445 0.20405 0.081198 0.01998 0.0047085 0.00011169 0.002791 0.004236 0.00084987 -0.026561
1.0586 0.00078804 0.0022082 -0.01061 0.0036297 0 0.0036738 0.0049431 0.0066775 0.0019946 0.0011431 -0.00080934 2.4317 -0.10198 -2.591 -0.13808 0.10133 -0.00043003 -0.099374 -0.045714 0.048002 0.22386 0.081914 0.018182 0.013695 0.00050097 0.0032602 0.0037981 0.001187 -0.056153
1.0625 0.0025021 0.0046531 -0.0054215 0.0067018 0 0.006099 0.010958 0.0083578 0.0046317 0.0032879 -0.0086615 2.4388 -0.11012 -2.6199 -0.16341 0.070591 -0.0011108 -0.10953 -0.031946 0.041601 0.28945 0.10219 0.017059 0.072641 0.00074548 0.0036599 0.0039368 0.0012171 -0.085493
1.0664 0.0043792 0.0073188 -3.7961e-06 0.0061547 0 0.0055892 0.014133 0.0065837 0.0082897 0.0050372 -0.0097108 2.4608 -0.10403 -2.6492 -0.15971 0.042055 -0.0014197 -0.082207 -0.030838 0.031379 0.20969 0.090961 0.016839 0.019674 0.00060244 0.0037238 0.0044283 0.00098602 -0.11134
1.0703 0.005984 0.0092061 0.0024356 0.0037293 0 0.0042567 0.012355 0.0038988 0.011048 0.0065077 -0.003534 2.5106 -0.08021 -2.6803 -0.12552 0.053863 -0.0012413 -0.095171 -0.037901 0.011461 0.22538 0.090692 0.017192 0.020353 0.00013725 0.0032829 0.0047921 0.00080951 -0.13109
1.0742 0.0070624 0.009746 0.0024984 0.0020326 0 0.0041637 0.0067414 0.0031605 0.01111 0.0076496 0.0063875 2.5707 -0.07881 -2.7103 -0.094987 0.05767 -0.00081716 -0.11263 -0.029749 0.017202 0.24696 0.10046 0.01763 0.027457 -0.00032112 0.0025174 0.0047426 0.00087367 -0.14411
1.0781 0.0075942 0.0091609 0.0039193 0.0024883 0 0.0055543 0.00079747 0.0051489 0.0084825 0.0082046 0.014964 2.6115 -0.10267 -2.7362 -0.087981 0.034993 -0.00073553 -0.11437 -0.0013562 0.052033 0.24333 0.11879 0.017952 0.029979 -0.000444 0.001917 0.004417 0.0010474 -0.15065
1.082 0.0076524 0.0080801 0.0094092 0.0048161 0 0.0072562 -0.0023599 0.0082997 0.0049841 0.0081119 0.018324 2.6209 -0.067727 -2.7527 -0.10279 0.027686 -0.0013151 -0.10592 0.012549 0.046604 0.30831 0.14337 0.018279 0.10011 -0.00015307 0.0019191 0.0041885 0.0010789 -0.15019
1.0859 0.0072783 0.0069004 0.017221 0.0077619 0 0.0081645 -0.0021292 0.010491 0.0026836 0.0077753 0.015801 2.6172 -0.043749 -2.7854 -0.098416 0.044156 -0.0021604 -0.09996 0.0058904 0.049103 0.24808 0.12654 0.01871 0.082129 0.0003439 0.0025276 0.0042794 0.00092092 -0.1422
1.0898 0.0065192 0.0055853 0.022155 0.0099273 0 0.0079912 -0.00010666 0.010935 0.0023397 0.0077722 0.010107 2.6323 -0.049002 -2.8204 -0.1132 0.03702 -0.0025225 -0.10256 0.0021757 0.037262 0.2445 0.11741 0.019061 0.05222 0.00073565 0.0032828 0.0045574 0.0008042 -0.12895
1.0938 0.0055522 0.0040489 0.020269 0.010197 0 0.0068675 0.0019677 0.010419 0.0031935 0.008276 0.0055223 2.6813 -0.07317 -2.856 -0.11399 0.019334 -0.0021503 -0.10451 -0.003229 0.028289 0.26357 0.11533 0.019027 0.023112 0.00083951 0.003643 0.0047023 0.00097614 -0.11669
1.0977 0.0046901 0.0026146 0.01269 0.0081415 0 0.0049125 0.0037045 0.010016 0.0040034 0.0088494 0.0049995 2.7472 -0.096878 -2.8927 -0.061144 0.017486 -0.0016685 -0.094522 -0.018326 0.043707 0.22871 0.10959 0.018598 -0.0019596 0.0007032 0.0034488 0.0045572 0.0013992 -0.11232
1.1016 0.0041926 0.0019582 0.0046722 0.0045904 0 0.0026192 0.0056187 0.0098362 0.0041145 0.0088814 0.0080782 2.7963 -0.081543 -2.9291 -0.13819 0.037088 -0.0019722 -0.10395 0.0049176 -0.0067389 0.19162 0.099953 0.018175 0.018757 0.00052869 0.0030398 0.0043001 0.0017564 -0.11737
1.1055 0.0040452 0.0025285 0.00076202 0.0016633 0 0.001366 0.0076371 0.0091061 0.0036452 0.0082048 0.011284 2.8095 -0.055852 -2.9679 -0.13844 0.012789 -0.0032357 -0.099783 0.020041 -0.019754 0.19131 0.11218 0.01816 0.032767 0.00050941 0.0029083 0.0042593 0.0017754 -0.12519
1.1094 0.0039469 0.0040291 0.00081131 0.0015114 0 0.0027198 0.0085728 0.0072347 0.0029938 0.0071941 0.01096 2.8004 -0.060767 -3.0066 -0.13419 0.0041239 -0.0046417 -0.082916 0.015417 -0.016105 0.22968 0.10475 0.018401 0.015784 0.00070912 0.0032124 0.0045513 0.0015294 -0.12511
1.1133 0.0035626 0.0055223 0.00067808 0.0043276 0 0.0065791 0.0073385 0.0045606 0.0024631 0.0062143 0.0063761 2.8044 -0.095565 -3.0426 -0.13701 0.026295 -0.0052087 -0.06298 0.0023841 -0.0069183 0.2767 0.08173 0.018172 -0.011697 0.0010446 0.0036162 0.0049092 0.0013786 -0.11065
1.1172 0.0028189 0.0061021 -0.003255 0.007541 0 0.010115 0.0045307 0.0019914 0.0023391 0.0050624 0.00044472 2.8485 -0.10501 -3.0723 -0.085376 0.046023 -0.0048588 -0.066765 0.029061 0.0029336 0.24251 0.10929 0.01685 0.041764 0.00135 0.0036153 0.0048981 0.0015923 -0.084776
1.1211 0.0019556 0.0055196 -0.010309 0.0075695 0 0.0093752 0.0023974 9.8088e-05 0.0029857 0.0031323 -0.0027681 2.9286 -0.10197 -3.118 -0.11006 0.015984 -0.0045045 -0.13502 0.031984 0.015297 0.27334 0.11709 0.014704 0.037248 0.0014658 0.0030465 0.0043394 0.0020406 -0.05725
1.125 0.001273 0.0042101 -0.016086 0.0030831 0 0.0028464 0.0028768 -0.0012258 0.0044933 0.00025334 -0.001666 3.0147 -0.10694 -3.1625 -0.13852 0.018667 -0.0049347 -0.11018 0.027782 0.011984 0.29514 0.11666 0.012946 0.012687 0.0013122 0.0022909 0.0035489 0.0022888 -0.036546
1.1289 0.00082155 0.0027649 -0.016569 -0.0032399 0 -0.0062776 0.0055678 -0.0022347 0.0061681 -0.0026968 0.00142 3.0763 -0.1029 -3.2056 -0.15551 0.022552 -0.0056344 -0.067094 0.031928 0.008165 0.28184 0.10853 0.012825 -0.0010699 0.00093218 0.0019648 0.003135 0.0020258 -0.023704
1.1328 0.00034199 0.0014008 -0.011594 -0.0066054 0 -0.011875 0.0077748 -0.0027452 0.0066478 -0.0042424 0.0024357 3.1056 -0.079179 -3.2479 -0.15531 -0.0039425 -0.0048998 -0.086193 0.054701 0.016641 0.22566 0.094891 0.014502 0.017883 0.00048763 0.0023705 0.0034939 0.0014021 -0.013132
1.1367 -0.00048193 -9.8256e-05 -0.0045632 -0.00441 0 -0.0098415 0.0067531 -0.0023749 0.0048946 -0.0036227 -0.00042693 3.1192 -0.11297 -3.2819 -0.1601 0.012054 -0.0013488 -0.077789 0.064898 -0.0020794 0.22257 0.09951 0.016756 0.02314 0.00019857 0.0032121 0.0044306 0.00093315 0.0015417
1.1406 -0.001713 -0.0020107 0.00081846 0.00096365 0 -0.0019335 0.0020538 -0.0013976 0.0012269 -0.0017463 -0.0047283 3.1409 -0.097279 -3.3169 -0.10019 0.042592 0.004576 -0.051605 0.056507 0.033633 0.23373 0.1169 0.01789 0.04408 0.00023297 0.0038383 0.0052543 0.0010454 0.022873
1.1445 -0.0031065 -0.0043217 0.0033028 0.0038335 0 0.005268 -0.0042419 -0.0010746 -0.0027722 -0.00070059 -0.0058663 3.1817 -0.081964 -3.359 -0.095622 0.03796 0.010659 -0.074812 0.052664 0.042399 0.21248 0.12509 0.017116 0.056461 0.00060128 0.0037973 0.005302 0.0016954 0.050107
1.1484 -0.0043628 -0.0067158 0.0039735 0.00026348 0 0.0057494 -0.0094798 -0.0027438 -0.0056198 -0.0020365 -0.0015912 3.2342 -0.073532 -3.4038 -0.13489 0.0075179 0.014614 -0.12194 0.054115 0.022192 0.18441 0.12431 0.015249 0.051943 0.001129 0.0032099 0.0044713 0.0024165 0.082597
1.1523 -0.0054208 -0.0088332 0.0041057 -0.0080761 0 -0.00088902 -0.012534 -0.0063841 -0.0073188 -0.0053272 0.0051673 3.2828 -0.050395 -3.4365 -0.10641 0.0076371 0.015901 -0.089305 0.04586 0.027329 0.23842 0.13095 0.014137 0.030171 0.0015451 0.0026441 0.003317 0.0027291 0.12103
1.1563 -0.0064826 -0.010459 0.003687 -0.015009 0 -0.0093068 -0.014062 -0.010211 -0.0092919 -0.0084239 0.0080176 3.3182 -0.088172 -3.4735 -0.095927 -0.0080883 0.015971 -0.070226 0.048648 0.051274 0.22873 0.15101 0.015313 0.083146 0.0016455 0.0026191 0.0026223 0.0025157 0.16467
1.1602 -0.0077394 -0.011488 0.0019654 -0.015184 0 -0.01331 -0.015004 -0.01201 -0.012775 -0.0093274 0.0022262 3.3429 -0.083492 -3.5186 -0.096751 -0.0052115 0.016766 -0.10074 0.040183 0.069418 0.21068 0.12667 0.018956 0.074307 0.001425 0.0031787 0.0027902 0.0020297 0.20827
1.1641 -0.009095 -0.011835 -0.0011664 -0.0088749 0 -0.011209 -0.01524 -0.011139 -0.017222 -0.0080277 -0.011043 3.3661 -0.078867 -3.5609 -0.11358 -0.015818 0.018944 -0.14071 0.03564 0.081727 0.18092 0.11044 0.023876 0.039282 0.0010793 0.0038805 0.0035552 0.0015898 0.24326
1.168 -0.010198 -0.011499 -0.0049144 -0.0018248 0 -0.0067964 -0.013936 -0.0092543 -0.020426 -0.0065731 -0.025061 3.3951 -0.099615 -3.5933 -0.13997 -0.051291 0.021497 -0.15367 0.041195 0.08359 0.14415 0.13138 0.028359 0.018426 0.00086209 0.0041704 0.0042435 0.0013029 0.26342
1.1719 -0.010787 -0.010753 -0.008717 -0.00028135 0 -0.0053315 -0.011086 -0.00893 -0.020394 -0.0072198 -0.032278 3.43 -0.076586 -3.622 -0.11611 -0.023869 0.022964 -0.11645 0.018356 0.039665 0.15377 0.10658 0.031139 0.05573 0.00089391 0.0038039 0.0043506 0.0010781 0.26958
1.1758 -0.01101 -0.010145 -0.013093 -0.0057451 0 -0.008587 -0.0083115 -0.011385 -0.017233 -0.010326 -0.029639 3.4656 -0.088922 -3.6505 -0.10385 -0.016629 0.022889 -0.11819 0.047651 0.084543 0.17308 0.13038 0.031876 0.058931 0.0010666 0.0029849 0.0039437 0.000856 0.26843
1.1797 -0.011363 -0.010158 -0.018793 -0.014098 0 -0.013625 -0.0077663 -0.015437 -0.013177 -0.013964 -0.020302 3.496 -0.10542 -3.68 -0.072325 -0.02352 0.022105 -0.13683 0.054057 0.085755 0.19698 0.12491 0.031052 0.050138 0.0011303 0.0021684 0.0035572 0.0007525 0.26656
1.1836 -0.012267 -0.010792 -0.025052 -0.019583 0 -0.01612 -0.010123 -0.018622 -0.010701 -0.01566 -0.010744 3.5174 -0.11045 -3.709 -0.050222 -0.031978 0.021708 -0.1512 0.038616 0.048635 0.19993 0.10276 0.029558 0.042972 0.00091072 0.0017353 0.0036931 0.00093856 0.26565
1.1875 -0.013643 -0.011526 -0.029173 -0.019714 0 -0.01468 -0.013743 -0.019338 -0.010527 -0.014668 -0.0059887 3.5302 -0.091213 -3.7347 -0.095182 -0.023775 0.021953 -0.1355 0.03286 0.034504 0.14384 0.11496 0.028266 0.051045 0.0004887 0.0017918 0.0043706 0.0013938 0.26371
1.1914 -0.014927 -0.011828 -0.028499 -0.016698 0 -0.011943 -0.016006 -0.017943 -0.011366 -0.012647 -0.0067711 3.5392 -0.071271 -3.7566 -0.077249 -0.012153 0.022219 -0.092647 0.059275 0.058803 0.16407 0.11413 0.02769 0.0018446 0.00017944 0.0021868 0.0051155 0.001832 0.26031
1.1953 -0.015552 -0.011781 -0.023066 -0.014576 0 -0.011665 -0.01557 -0.015956 -0.011501 -0.012105 -0.010351 3.5523 -0.07406 -3.7772 -0.061252 0.0059382 0.021955 -0.086687 0.069505 0.057807 0.15882 0.10945 0.02782 -0.012468 0.00029724 0.0026635 0.0053826 0.0019207 0.25946
1.1992 -0.015475 -0.01216 -0.016122 -0.015285 0 -0.01492 -0.013397 -0.014454 -0.010507 -0.014051 -0.013482 3.5763 -0.085863 -3.7963 -0.045547 0.0092519 0.02147 -0.08142 0.059411 0.063593 0.16909 0.096166 0.028256 0.00033611 0.00087805 0.0030086 0.0050271 0.0015927 0.26632
1.2031 -0.015257 -0.013766 -0.011597 -0.017428 0 -0.019161 -0.011677 -0.013419 -0.0094977 -0.017051 -0.014724 3.6123 -0.096664 -3.8132 -0.040996 -0.0084933 0.021688 -0.067772 0.037132 0.078773 0.20689 0.086189 0.028638 0.030041 0.0015971 0.0031279 0.0044107 0.0011273 0.28143
1.207 -0.015583 -0.016539 -0.010784 -0.018428 0 -0.020813 -0.011887 -0.012572 -0.0098805 -0.018561 -0.014535 3.6529 -0.10087 -3.8264 -0.097836 -0.021605 0.023183 -0.10064 0.044439 0.032947 0.21999 0.14071 0.029119 0.057844 0.0019817 0.0030497 0.0040646 0.00089906 0.29928
1.2109 -0.016607 -0.019326 -0.011501 -0.017433 0 -0.018637 -0.013893 -0.012457 -0.012086 -0.017271 -0.013917 3.6854 -0.10516 -3.8377 -0.10036 -0.024501 0.025596 -0.12562 0.04854 0.068373 0.1979 0.10587 0.0304 0.044699 0.0017694 0.002881 0.0042228 0.0010265 0.3139
1.2148 -0.017724 -0.020624 -0.01058 -0.015915 0 -0.014624 -0.016686 -0.01425 -0.015495 -0.014284 -0.013405 3.7002 -0.097238 -3.8473 -0.084553 -0.013977 0.028056 -0.1168 0.041626 0.05999 0.20013 0.09549 0.033162 0.038523 0.0011163 0.0027327 0.0046431 0.001266 0.32565
1.2188 -0.01802 -0.019756 -0.007238 -0.015679 0 -0.01187 -0.01954 -0.018298 -0.019281 -0.012094 -0.013272 3.6974 -0.084355 -3.8558 -0.084912 -0.0054489 0.030071 -0.11141 0.028626 0.036208 0.21255 0.10206 0.037277 0.046594 0.00046243 0.002646 0.0048543 0.0012552 0.34115
1.2227 -0.017064 -0.017467 -0.0039926 -0.01671 0 -0.011788 -0.022174 -0.02297 -0.022962 -0.012398 -0.014201 3.6861 -0.078828 -3.8641 -0.12975 -0.017532 0.031858 -0.15449 0.018163 0.055646 0.20458 0.093722 0.041528 0.063846 0.00016218 0.0025746 0.0045895 0.0008684 0.36519
1.2266 -0.015375 -0.015416 -0.0043371 -0.017269 0 -0.013353 -0.023954 -0.025394 -0.026003 -0.014771 -0.017158 3.6773 -0.0875 -3.8615 -0.046879 -0.014403 0.033736 -0.077115 0.01976 0.036347 0.17577 0.10577 0.044254 0.001027 0.00020648 0.0024506 0.0040115 0.00034149 0.39253
1.2305 -0.014158 -0.014964 -0.0096017 -0.016084 0 -0.014745 -0.02354 -0.023754 -0.02727 -0.017327 -0.022241 3.6757 -0.079312 -3.8557 -0.066258 0.00099248 0.035341 -0.092019 0.038009 0.045373 0.19829 0.10629 0.044491 0.0090799 0.00029787 0.0022843 0.0035488 5.4428e-05 0.40922
1.2344 -0.014449 -0.016256 -0.018033 -0.014162 0 -0.015405 -0.019937 -0.019087 -0.025456 -0.01854 -0.02772 3.6787 -0.070025 -3.8516 -0.082103 0.0040948 0.035652 -0.10472 0.045211 0.060047 0.19136 0.10081 0.042701 0.026738 0.00020972 0.0021925 0.0035153 0.00019077 0.40418
1.2383 -0.016338 -0.018281 -0.026621 -0.014148 0 -0.01637 -0.014114 -0.014757 -0.020488 -0.018435 -0.030563 3.6812 -0.068513 -3.8481 -0.065869 -0.0049181 0.033938 -0.090143 0.032819 0.06642 0.15286 0.093599 0.040435 0.027647 7.337e-05 0.0023019 0.003862 0.00059816 0.38047
1.2422 -0.018877 -0.019723 -0.033407 -0.017716 0 -0.018749 -0.0092094 -0.013866 -0.014434 -0.018115 -0.028469 3.6826 -0.079802 -3.8343 -0.076632 0.0077112 0.030662 -0.10242 0.01271 0.053851 0.1861 0.089791 0.039172 0.016925 0.00028048 0.0026024 0.0042612 0.000962 0.35474
1.2461 -0.020728 -0.019846 -0.03792 -0.023558 0 -0.022115 -0.0084778 -0.016828 -0.010526 -0.018333 -0.021818 3.6867 -0.090783 -3.8249 -0.080013 -0.00077996 0.027332 -0.10417 0.023928 0.036644 0.20686 0.092845 0.039312 0.022467 0.0010556 0.0029079 0.0044067 0.001102 0.34361
1.25 -0.021068 -0.018777 -0.039806 -0.028057 0 -0.024524 -0.012489 -0.021197 -0.010719 -0.018698 -0.013785 3.696 -0.083267 -3.8096 -0.092915 0.002186 0.025352 -0.12603 0.02862 0.046502 0.17376 0.088714 0.040109 0.038417 0.0021095 0.002997 0.0042428 0.0011045 0.34915
1.2539 -0.020054 -0.017156 -0.037869 -0.028137 0 -0.024164 -0.018245 -0.02378 -0.01392 -0.018286 -0.008323 3.7071 -0.078807 -3.789 -0.10764 0.0066503 0.02498 -0.13622 0.024267 0.05836 0.13969 0.088494 0.040511 0.050638 0.002761 0.0028243 0.0039339 0.0011886 0.3572
1.2578 -0.018549 -0.015636 -0.031078 -0.023774 0 -0.021018 -0.021361 -0.023065 -0.016746 -0.016915 -0.007546 3.7117 -0.095319 -3.7645 -0.11293 0.0013808 0.025367 -0.10706 0.015557 0.045768 0.15513 0.10411 0.0401 0.04686 0.0024922 0.0025895 0.0036524 0.0014645 0.35073
1.2617 -0.017414 -0.014635 -0.020526 -0.017956 0 -0.017012 -0.019608 -0.01995 -0.01636 -0.015597 -0.010583 3.7038 -0.07698 -3.7342 -0.089716 0.0070846 0.02557 -0.10711 0.035422 0.028085 0.15024 0.13199 0.039362 0.039213 0.0014584 0.0025653 0.003419 0.0018265 0.32622
1.2656 -0.016954 -0.014349 -0.0098356 -0.014249 0 -0.014543 -0.01471 -0.016493 -0.012936 -0.015588 -0.014703 3.6855 -0.074138 -3.7108 -0.090931 0.00020652 0.025431 -0.11935 0.038589 0.010221 0.18786 0.093373 0.039149 0.031333 0.00044797 0.0028264 0.0031449 0.0020639 0.29778
1.2695 -0.016919 -0.014813 -0.0029639 -0.014119 0 -0.014685 -0.01081 -0.014175 -0.0094993 -0.016977 -0.0176 3.6651 -0.072798 -3.6854 -0.10153 -0.0070326 0.025498 -0.13235 0.054213 0.0065893 0.1982 0.086462 0.039919 0.043779 0.0002612 0.003149 0.0028055 0.0020599 0.28556
1.2734 -0.016968 -0.015892 -0.0012884 -0.01621 0 -0.016527 -0.011044 -0.013247 -0.0093184 -0.018364 -0.018844 3.6488 -0.065061 -3.6554 -0.11362 -0.014404 0.026214 -0.13176 0.069315 0.01248 0.18324 0.11216 0.041388 0.069014 0.0010238 0.0032089 0.0025437 0.0018814 0.29927
1.2773 -0.017073 -0.017298 -0.002882 -0.017933 0 -0.018088 -0.015292 -0.013371 -0.01323 -0.018128 -0.019416 3.6348 -0.044011 -3.622 -0.12084 -0.030436 0.027366 -0.094723 0.03371 0.0066039 0.19964 0.099011 0.042785 0.074891 0.0020549 0.002912 0.002579 0.001697 0.33186
1.2813 -0.017509 -0.018743 -0.0048036 -0.017811 0 -0.017993 -0.020831 -0.014452 -0.01918 -0.016143 -0.020056 3.6146 -0.076392 -3.5867 -0.11856 -0.02524 0.02839 -0.12138 0.043586 0.024014 0.15584 0.10004 0.043397 0.041831 0.0024361 0.0025315 0.0030035 0.0016239 0.36773
1.2852 -0.018454 -0.020125 -0.0060907 -0.016609 0 -0.016623 -0.024885 -0.016636 -0.024092 -0.014226 -0.020209 3.5802 -0.085918 -3.5499 -0.1545 -0.017538 0.029069 -0.14185 0.023122 0.05332 0.17705 0.10841 0.042972 0.034171 0.0017923 0.0024853 0.0036634 0.001653 0.39611
1.2891 -0.019649 -0.021508 -0.0083778 -0.016446 0 -0.015823 -0.026523 -0.019628 -0.026155 -0.014675 -0.018694 3.531 -0.072792 -3.5091 -0.17421 -0.012219 0.02975 -0.15021 0.010079 0.056792 0.20311 0.11044 0.041802 0.03612 0.00059315 0.00294 0.0042515 0.0016972 0.41658
1.293 -0.020491 -0.02284 -0.013573 -0.018756 0 -0.017335 -0.026417 -0.022338 -0.025593 -0.01811 -0.015471 3.473 -0.049834 -3.4621 -0.14914 -0.010896 0.03077 -0.1444 0.032786 0.017837 0.19151 0.10074 0.040539 0.035862 -0.00028373 0.0036173 0.004541 0.0016884 0.43315
1.2969 -0.020517 -0.02369 -0.021169 -0.022792 0 -0.02109 -0.025321 -0.023485 -0.023752 -0.022602 -0.012648 3.4122 -0.074329 -3.4078 -0.17769 -0.004131 0.031833 -0.12156 0.067032 0.010638 0.20374 0.11049 0.039892 0.054875 -0.00031356 0.004013 0.0045614 0.0016231 0.4453
1.3008 -0.019824 -0.023383 -0.028161 -0.025916 0 -0.024793 -0.02319 -0.022663 -0.02184 -0.025003 -0.013379 3.3502 -0.058333 -3.3509 -0.1225 0.01348 0.032153 -0.11886 0.057853 0.057975 0.22776 0.11748 0.040302 0.055063 0.00028432 0.0038443 0.004562 0.0015319 0.4465
1.3047 -0.018992 -0.02152 -0.031732 -0.025568 0 -0.025436 -0.019806 -0.02078 -0.020478 -0.023466 -0.019226 3.2852 -0.065882 -3.2972 -0.14594 0.0093026 0.031348 -0.08247 0.058318 0.075551 0.23044 0.11779 0.041688 0.054933 0.00085026 0.0033068 0.0047901 0.0014269 0.43191
1.3086 -0.018547 -0.018469 -0.03185 -0.021444 0 -0.021812 -0.015906 -0.019335 -0.01995 -0.019013 -0.028146 3.2177 -0.088949 -3.2442 -0.20192 0.0011134 0.030071 -0.039032 0.065284 0.062743 0.2319 0.11023 0.043446 0.046475 0.00094748 0.002892 0.0052665 0.0012888 0.40594
1.3125 -0.018428 -0.015295 -0.030967 -0.016122 0 -0.01594 -0.013195 -0.019174 -0.02028 -0.014807 -0.035144 3.1522 -0.088049 -3.1856 -0.14816 0.031426 0.029536 -0.054278 0.052232 0.053642 0.27858 0.094889 0.044763 0.0096783 0.00073147 0.0029329 0.0057409 0.0011012 0.38051
1.3164 -0.017983 -0.013091 -0.0311 -0.013327 0 -0.011833 -0.012996 -0.019854 -0.020872 -0.013676 -0.035568 3.0931 -0.075421 -3.1227 -0.1398 0.0025817 0.030283 -0.055475 0.065188 0.059893 0.22548 0.10034 0.045103 0.031871 0.00069249 0.0033117 0.005873 0.00089479 0.36455
1.3203 -0.016538 -0.012235 -0.031398 -0.014917 0 -0.01219 -0.014878 -0.020115 -0.020443 -0.015916 -0.028688 3.0378 -0.1069 -3.053 -0.14584 0.021213 0.031478 -0.098135 0.054565 0.049974 0.24368 0.1141 0.044531 0.040793 0.0010667 0.0036072 0.0055036 0.00075657 0.35522
1.3242 -0.01405 -0.012214 -0.028847 -0.018966 0 -0.015736 -0.016784 -0.018937 -0.017909 -0.01911 -0.018623 2.9765 -0.12075 -2.9844 -0.15871 0.051166 0.031589 -0.12346 0.036306 0.04158 0.25775 0.11678 0.043618 0.045729 0.0015303 0.0035289 0.0048079 0.00079099 0.34009
1.3281 -0.011249 -0.012156 -0.021473 -0.020863 0 -0.017891 -0.016688 -0.016229 -0.013628 -0.020033 -0.011531 2.9003 -0.09561 -2.9204 -0.16168 0.06444 0.029886 -0.11549 0.022489 0.041252 0.23276 0.10369 0.043029 0.046293 0.0014955 0.0032066 0.0042039 0.0010453 0.30861
1.332 -0.0091185 -0.011561 -0.010762 -0.017 0 -0.014712 -0.014212 -0.012686 -0.0095574 -0.017083 -0.010947 2.8116 -0.10151 -2.8566 -0.10352 0.038984 0.027183 -0.15968 0.021201 0.030101 0.21959 0.10433 0.043115 0.014973 0.00072013 0.0030467 0.0040647 0.0014395 0.26182
1.3359 -0.0081522 -0.010585 -0.00077711 -0.008187 0 -0.0068452 -0.010724 -0.0091849 -0.0076924 -0.011379 -0.014877 2.7248 -0.083251 -2.7846 -0.12115 0.029939 0.024974 -0.13849 0.014713 0.039928 0.21313 0.10187 0.043773 0.023741 -0.00037616 0.0033031 0.0044425 0.0017592 0.21084
1.3398 -0.0080284 -0.0096902 0.0051429 0.00032791 0 0.00035064 -0.0079505 -0.0063284 -0.0080395 -0.0057784 -0.017147 2.6561 -0.072374 -2.7096 -0.13628 0.036173 0.023739 -0.11074 0.0024161 0.04487 0.20743 0.10837 0.044522 -0.00020321 -0.0010138 0.0037916 0.0050161 0.0017556 0.16621
1.3438 -0.0079637 -0.0091066 0.0068294 0.0027861 0 0.0012129 -0.0065542 -0.0043983 -0.0082937 -0.0027045 -0.012223 2.6088 -0.071931 -2.636 -0.14551 0.050132 0.022221 -0.09396 -0.017755 0.040985 0.19184 0.10272 0.044601 -0.020743 -0.00070818 0.0040412 0.0053201 0.0013305 0.12916
1.3477 -0.0074047 -0.0086511 0.0065955 -0.0022162 0 -0.0049249 -0.0059548 -0.0034572 -0.0059436 -0.0024887 0.00012789 2.5683 -0.078159 -2.5679 -0.16148 0.062394 0.018557 -0.097734 -0.04578 0.028848 0.15751 0.059066 0.043093 0.020323 0.00032098 0.0037387 0.0050938 0.00067942 0.093635
1.3516 -0.0064327 -0.008026 0.0063849 -0.01017 0 -0.012512 -0.0052768 -0.0033458 -0.00098869 -0.003421 0.014096 2.5131 -0.078743 -2.4874 -0.19187 0.087193 0.01229 -0.11952 -0.030129 0.0023438 0.18007 0.056616 0.039254 0.036147 0.0013462 0.0030384 0.0044802 0.0002402 0.05636
1.3555 -0.0055508 -0.0071772 0.0058178 -0.014121 0 -0.014268 -0.0042269 -0.0036423 0.0035383 -0.0033458 0.021802 2.432 -0.076902 -2.4066 -0.175 0.077935 0.0052403 -0.12236 -0.059286 -0.003797 0.16655 0.049507 0.033106 0.041211 0.0017351 0.0024361 0.0039071 0.00040879 0.023687
1.3594 -0.005104 -0.0062702 0.0030263 -0.010455 0 -0.0076949 -0.003026 -0.0038273 0.004139 -0.0014724 0.01905 2.3339 -0.080999 -2.329 -0.15838 0.055345 0.00023757 -0.13568 -0.082796 -0.012067 0.16523 0.036888 0.025903 0.043757 0.0014179 0.0023324 0.0037401 0.0012007 0.0072088
1.3633 -0.0048984 -0.005322 -0.0028288 -0.0019747 0 0.0023359 -0.001733 -0.003645 0.00028207 0.0010416 0.0083837 2.2398 -0.089619 -2.2533 -0.16907 0.042658 -0.0011886 -0.15651 -0.080959 -0.028075 0.17159 0.024266 0.019823 0.036168 0.00084796 0.002696 0.0039957 0.0021484 0.011764
1.3672 -0.0043693 -0.003973 -0.010106 0.0045975 0 0.0076295 2.9878e-05 -0.0033005 -0.0046851 0.0021755 -0.002965 2.1646 -0.086758 -2.1706 -0.22238 0.081064 1.126e-06 -0.13437 -0.064986 -0.037074 0.10358 0.029511 0.01678 -0.016751 0.00056216 0.0031277 0.0043596 0.0025894 0.027936
1.3711 -0.0031231 -0.0017787 -0.015752 0.0046091 0 0.0039773 0.00252 -0.0031922 -0.0063013 0.00089051 -0.0086001 2.1042 -0.091321 -2.0876 -0.10961 0.097646 0.001417 -0.17345 -0.075135 -0.018044 0.13869 0.024839 0.017081 0.018994 0.00076691 0.0032348 0.0044921 0.0021682 0.037518
1.375 -0.0013412 0.0011822 -0.017683 -0.00041581 0 -0.0048809 0.0051486 -0.0033784 -0.0030029 -0.0018262 -0.007519 2.0395 -0.094929 -2.0126 -0.11781 0.083048 0.001512 -0.16606 -0.094319 -0.025592 0.1568 -0.0019489 0.019101 0.036447 0.0012737 0.0029502 0.0043382 0.0011452 0.028034
1.3789 0.0003102 0.00402 -0.016106 -0.004334 0 -0.010422 0.006557 -0.0033609 0.0024218 -0.0036635 -0.0040822 1.954 -0.091669 -1.9365 -0.14797 0.069325 0.00088332 -0.15209 -0.10579 -0.044313 0.13862 -0.013649 0.020467 0.032092 0.0017451 0.0025249 0.0041531 0.00021405 0.0034019
1.3828 0.0011664 0.0054873 -0.012753 -0.0022423 0 -0.0069378 0.0056133 -0.0025314 0.0053915 -0.0029224 -0.0035897 1.8486 -0.081111 -1.8496 -0.085492 0.086399 0.0014177 -0.17397 -0.093964 -0.048282 0.086953 0.020338 0.01989 0.020265 0.0019663 0.0022563 0.0042204 -5.5503e-05 -0.019051
1.3867 0.0010174 0.004885 -0.0091391 0.0047396 0 0.0032637 0.0024052 -0.00092121 0.0037105 -5.5624e-05 -0.0073283 1.7414 -0.11132 -1.7567 -0.10878 0.094808 0.0042102 -0.12828 -0.051582 0.0080644 0.09423 0.015558 0.018071 0.066497 0.0019274 0.0022474 0.00454 0.00032137 -0.022748
1.3906 0.0001759 0.0026292 -0.0056711 0.010236 0 0.01178 -0.0017602 0.00053507 -0.0005867 0.0025945 -0.011383 1.652 -0.089871 -1.6742 -0.048171 0.092935 0.0083281 -0.1129 -0.045496 0.027189 0.071932 0.0062992 0.016835 0.076875 0.001736 0.0024017 0.004805 0.00079914 -0.0048579
1.3945 -0.00082657 -6.7597e-05 -0.0021056 0.008333 0 0.011422 -0.0053412 0.00064231 -0.0033868 0.0027581 -0.010269 1.585 -0.071102 -1.5914 -0.025364 0.093407 0.011575 -0.1448 -0.04673 0.016944 0.080244 -0.005949 0.017274 0.039594 0.0015155 0.0025866 0.0047055 0.00083652 0.022684
1.3984 -0.0016141 -0.0021516 0.001644 -0.00091216 0 0.0023706 -0.0075512 -0.0009744 -0.0024454 0.00024966 -0.0022307 1.5268 -0.063663 -1.5075 -0.04581 0.10039 0.012438 -0.19899 -0.052542 -0.0090241 0.11441 -0.018546 0.018681 -0.010383 0.0013686 0.0027473 0.0042648 0.00042391 0.043981
1.4023 -0.0021276 -0.0034788 0.0053811 -0.011173 0 -0.0081904 -0.0084802 -0.0033535 0.00068331 -0.0027938 0.008485 1.4582 -0.044996 -1.4287 -0.027268 0.11341 0.011315 -0.20584 -0.078945 -0.025748 0.11692 -0.026693 0.019308 0.01484 0.001355 0.0028608 0.003858 0.00010227 0.051739
1.4063 -0.0025301 -0.004708 0.0089911 -0.015072 0 -0.012372 -0.0084729 -0.0048368 0.0024099 -0.0037793 0.014599 1.3707 -0.082539 -1.3523 0.0075052 0.1019 0.0099531 -0.21627 -0.054789 0.0036237 0.077201 -0.017765 0.018224 0.040553 0.0014313 0.0028439 0.0038673 0.00043833 0.051244
1.4102 -0.0030136 -0.0064748 0.012369 -0.01032 0 -0.0081112 -0.0076451 -0.0044271 0.00059624 -0.002046 0.011692 1.2726 -0.074829 -1.2662 0.012904 0.10733 0.0097747 -0.19919 -0.061287 0.0036816 0.066076 -0.01975 0.016365 0.053765 0.0014153 0.0025853 0.0042976 0.001442 0.053948
1.4141 -0.0036652 -0.0086381 0.014719 -0.0014805 0 -0.00037794 -0.0061058 -0.0027196 -0.0036972 0.00039912 0.0020472 1.1804 -0.056758 -1.1786 0.016618 0.11454 0.010748 -0.14251 -0.062413 -0.0046628 0.059642 -0.036861 0.015676 0.03824 0.0010897 0.0021044 0.0047445 0.002487 0.067654
1.418 -0.0044287 -0.010288 0.014265 0.0039746 0 0.0035054 -0.0044799 -0.0015583 -0.0076733 0.00057552 -0.0070006 1.104 -0.058018 -1.0965 0.031165 0.11095 0.011755 -0.066016 -0.038946 -0.0074998 0.039548 -0.064168 0.017128 -0.003064 0.00042757 0.0016448 0.0047751 0.0028328 0.091686
1.4219 -0.0051215 -0.01049 0.0093787 0.0017581 0 1.7589e-05 -0.0038637 -0.00262 -0.0096684 -0.0027711 -0.0090283 1.0388 -0.061565 -1.0213 -0.019048 0.10463 0.011902 -0.1439 -0.073055 -0.045024 0.030161 -0.058631 0.019617 0.022963 -0.00026409 0.0015346 0.0043644 0.002277 0.11948
1.4258 -0.0055 -0.0090751 0.00049635 -0.0060894 0 -0.0081052 -0.0049714 -0.0060274 -0.010425 -0.0078902 -0.0039077 0.97108 -0.066526 -0.93119 0.019052 0.1113 0.011418 -0.16457 -0.08364 -0.040061 0.050647 -0.039204 0.020938 0.032405 -0.00049264 0.0018961 0.0039497 0.0013319 0.1444
1.4297 -0.0054014 -0.0068154 -0.0091802 -0.013279 0 -0.01464 -0.0072618 -0.010097 -0.011681 -0.011396 0.001989 0.89039 -0.04874 -0.84059 0.028032 0.098756 0.011367 -0.11733 -0.072681 -0.0203 0.041291 -0.04059 0.019916 0.046873 2.5608e-05 0.0024879 0.0040194 0.00076347 0.16311
1.4336 -0.0049253 -0.0048825 -0.015515 -0.014458 0 -0.015036 -0.0090777 -0.012456 -0.013824 -0.01114 0.0011019 0.79736 -0.023111 -0.75151 0.0083255 0.076185 0.012623 -0.065933 -0.05268 -0.0051062 0.022726 -0.053696 0.01759 0.056503 0.0010512 0.0028773 0.0046211 0.00092297 0.175
1.4375 -0.004506 -0.0041051 -0.016621 -0.0092073 0 -0.0097186 -0.0089181 -0.011732 -0.015217 -0.0080619 -0.0087894 0.70122 -0.025119 -0.6612 0.01056 0.072871 0.015123 -0.12236 -0.044419 -0.015453 0.054738 -0.048278 0.016203 0.036114 0.0019159 0.00282 0.0052755 0.0014901 0.18033
1.4414 -0.0047309 -0.0045986 -0.014478 -0.0020088 0 -0.0033661 -0.0067875 -0.0086051 -0.013843 -0.0053841 -0.022258 0.61013 -0.054046 -0.56863 -0.014705 0.064126 0.017982 -0.063829 -0.045027 0.026779 0.015313 -0.034189 0.017002 0.013808 0.0020108 0.0024883 0.0054102 0.0018422 0.18001
1.4453 -0.0059487 -0.005925 -0.01318 0.0013125 0 -0.0012742 -0.0043681 -0.0054339 -0.0095095 -0.0058765 -0.030174 0.52388 -0.051248 -0.47752 0.010098 0.06969 0.020177 -0.034388 -0.035265 0.013888 -0.0097883 -0.035469 0.019049 0.024625 0.0012735 0.0023119 0.0049168 0.0016725 0.17708
1.4492 -0.0079385 -0.0074991 -0.015123 -0.0022285 0 -0.0056453 -0.0037867 -0.0046709 -0.0043405 -0.0095917 -0.026814 0.43508 -0.047451 -0.38409 0.061418 0.062644 0.021132 -0.043927 -0.024821 -0.006097 -0.015141 -0.026835 0.020275 0.018415 0.00023568 0.0025638 0.0042933 0.0012602 0.17683
1.4531 -0.0099355 -0.0088754 -0.018623 -0.010825 0 -0.014157 -0.0060091 -0.0071151 -0.0011375 -0.013956 -0.014422 0.33665 -0.054999 -0.28886 0.095505 0.03178 0.02086 -0.071237 -0.021964 -0.0052006 -0.004785 -0.0082354 0.019705 -0.011524 -0.00042349 0.0030899 0.0042136 0.0011565 0.18391
1.457 -0.011051 -0.0097988 -0.019268 -0.019166 0 -0.021446 -0.010171 -0.011242 -0.0012896 -0.01597 -0.0015803 0.22839 -0.042316 -0.20437 -0.010255 0.00025168 0.019831 -0.0035135 -0.036042 0.0044725 -0.0071809 -0.048209 0.018544 0.04186 -0.00042711 0.0034564 0.0049079 0.0016137 0.19814
1.4609 -0.010797 -0.010149 -0.013858 -0.021904 0 -0.022498 -0.014264 -0.014178 -0.0041054 -0.014518 0.0032659 0.11678 -0.05324 -0.11049 -0.030443 -0.0067671 0.018791 0.027631 -0.03829 -0.019924 -0.0045413 -0.041809 0.018949 0.041132 -6.3975e-05 0.0033788 0.0059269 0.0023202 0.21304
1.4648 -0.0093214 -0.0099136 -0.0033864 -0.017098 0 -0.015984 -0.016444 -0.013719 -0.0078165 -0.010906 -0.0020222 0.0094095 -0.073049 -0.010163 -0.022421 -0.022346 0.01852 0.044653 -0.027986 -0.01995 -0.010398 -0.031414 0.021699 0.023033 0.00015769 0.0030173 0.0065071 0.0026846 0.21897
1.4688 -0.0072075 -0.0091645 0.0075369 -0.0075244 0 -0.0054417 -0.015952 -0.0099661 -0.010941 -0.0074823 -0.012176 -0.090658 -0.083704 0.090728 -0.008565 -0.033002 0.019427 0.059654 -0.014572 -0.0059644 -0.010793 -0.032102 0.025173 0.012126 1.5928e-05 0.00284 0.006204 0.002381 0.20922
1.4727 -0.005038 -0.0079756 0.014105 0.0010778 0 0.0027942 -0.013171 -0.005273 -0.012776 -0.0057459 -0.019056 -0.18574 -0.066875 0.18551 -0.0063901 -0.017536 0.02114 0.080086 -0.010068 -0.005118 0.013803 -0.050628 0.026797 0.029292 -0.00024054 0.003176 0.0052289 0.0016361 0.18419
1.4766 -0.0030978 -0.006307 0.014467 0.0038995 0 0.003961 -0.009182 -0.0024543 -0.013079 -0.0055197 -0.017973 -0.28005 -0.065117 0.28673 -0.022834 -0.066069 0.022507 0.008989 0.0046772 -0.016996 0.025812 -0.0036093 0.025606 -0.0034582 -0.00018015 0.0038834 0.0042225 0.0010072 0.15043
1.4805 -0.0013861 -0.0040129 0.010188 0.0005446 0 -0.0014364 -0.0052708 -0.0025981 -0.011846 -0.0055232 -0.010772 -0.37588 -0.08579 0.38614 -0.014065 -0.086373 0.022235 -0.028434 0.013346 -0.007015 0.027326 -0.017592 0.02332 -0.0080661 0.00035814 0.004446 0.0037143 0.00088955 0.11541
1.4844 0.00019133 -0.0010351 0.0043002 -0.0045703 0 -0.0076849 -0.0025239 -0.0042542 -0.0095501 -0.0045257 -0.0035439 -0.47279 -0.10028 0.48887 -0.026956 -0.089857 0.019744 -0.0096102 0.015566 -0.0025899 0.00062945 -0.017655 0.022712 -0.0094883 0.0010929 0.0044067 0.0037625 0.0012149 0.082141
1.4883 0.0017118 0.0023857 -0.00083265 -0.005564 0 -0.0081697 -0.0013895 -0.0046954 -0.0071844 -0.0020845 -0.001216 -0.56967 -0.09776 0.59644 -0.060339 -0.082227 0.01549 0.040171 0.015181 -0.011981 -0.02711 0.012962 0.024685 -0.017075 0.0015609 0.0037411 0.0040389 0.001584 0.047383
1.4922 0.0032989 0.0057422 -0.0041861 0.00015284 0 -0.00078253 -0.0012845 -0.0021856 -0.0054757 0.0014314 -0.0035734 -0.66662 -0.086412 0.70626 -0.042185 -0.063685 0.010404 0.010931 0.024479 -0.020724 0.05406 0.016484 0.026852 -0.023011 0.0015378 0.0028502 0.0041889 0.0016557 0.0042751
1.4961 0.0051986 0.0086004 -0.0055339 0.0095898 0 0.010145 -0.00065683 0.0027103 -0.0037668 0.0052093 -0.005817 -0.76452 -0.087359 0.80676 -0.034636 -0.045443 0.0049315 -0.041711 0.00010752 -0.049451 0.086233 0.0089982 0.025116 -0.016968 0.0012156 0.0022233 0.0040902 0.0014122 -0.053268
1.5 0.0076711 0.01097 -0.004965 0.016554 0 0.01737 0.0022221 0.0078916 2.1448e-05 0.0084185 -0.0028896 -0.86326 -0.11241 0.90694 -0.052766 -0.053337 -0.00136 -0.067609 0.012378 -0.077836 0.064386 0.0045731 0.016956 -0.026346 0.00099184 0.0020979 0.003824 0.0010934 -0.12742
1.5039 0.010729 0.013321 -0.0029596 0.016963 0 0.01695 0.0080882 0.011779 0.0077048 0.010652 0.0062042 -0.96087 -0.12169 1.0052 -0.067707 -0.063336 -0.0091671 -0.080968 0.015109 -0.084104 0.036609 0.0077452 0.0035718 -0.041733 0.0011064 0.0023902 0.0034978 0.00092786 -0.21584
1.5078 0.013991 0.016148 -0.0003407 0.012543 0 0.011691 0.015984 0.014686 0.018676 0.012328 0.017655 -1.0548 -0.081585 1.1002 -0.051454 -0.048714 -0.018377 -0.10001 -0.036817 -0.054149 0.049631 0.020784 -0.010935 -0.047983 0.0014698 0.0028706 0.0031758 0.00094392 -0.31263
1.5117 0.016885 0.019446 0.0025024 0.009468 0 0.0086087 0.023641 0.018218 0.029489 0.014691 0.026151 -1.1444 -0.083022 1.2031 -0.04097 -0.020231 -0.027598 -0.096948 -0.034767 -0.045501 0.060127 0.037794 -0.022536 -0.020024 0.001806 0.0033472 0.00297 0.0010061 -0.40955
1.5156 0.019096 0.022595 0.0064584 0.012904 0 0.012559 0.028731 0.023333 0.036067 0.019049 0.029327 -1.2314 -0.076016 1.2914 -0.031107 -0.048199 -0.034848 -0.10086 -0.044833 -0.054093 0.06084 0.034727 -0.02983 0.0131 0.0019184 0.0036914 0.0031011 0.00097999 -0.49722
1.5195 0.020864 0.024795 0.013271 0.022245 0 0.021822 0.030109 0.029041 0.036867 0.025535 0.029572 -1.318 -0.075044 1.3802 -0.0053588 -0.044413 -0.038852 -0.1106 -0.049549 -0.042407 0.066983 0.025627 -0.034227 0.0083796 0.0018119 0.0037699 0.0037485 0.00083717 -0.56682
1.5234 0.022803 0.025711 0.023643 0.031449 0 0.029717 0.028263 0.033095 0.034086 0.032445 0.031678 -1.4049 -0.074035 1.4679 0.010617 -0.013104 -0.039853 -0.13254 -0.053279 -0.013864 0.069545 0.01801 -0.038024 -0.032576 0.0016005 0.00346 0.0047797 0.00062949 -0.61283
1.5273 0.025331 0.025722 0.035551 0.034311 0 0.030758 0.024882 0.034031 0.031665 0.037073 0.038327 -1.4895 -0.047537 1.5393 -0.054872 -0.0349 -0.039287 -0.18202 -0.079974 -0.0065747 0.03583 0.017838 -0.042326 -0.071054 0.0013605 0.0027915 0.0056696 0.00042161 -0.63521
1.5313 0.028213 0.025583 0.044839 0.029987 0 0.025642 0.022017 0.032574 0.031834 0.037715 0.047241 -1.569 -0.055586 1.6242 -0.039266 -0.043997 -0.038694 -0.099006 -0.06122 -0.0055923 0.036673 0.0064844 -0.046508 -0.061245 0.001108 0.002052 0.0058015 0.0002802 -0.63946
1.5352 0.030652 0.025827 0.048136 0.023725 0 0.020513 0.021308 0.031006 0.033425 0.03521 0.052527 -1.6422 -0.047204 1.7016 -0.020733 -0.041609 -0.038803 -0.10574 -0.049209 -0.028776 0.051875 -0.003827 -0.049285 -0.029114 0.00089289 0.0016674 0.0049712 0.000301 -0.63392
1.5391 0.031913 0.026487 0.045632 0.022191 0 0.021332 0.023462 0.031114 0.033489 0.032463 0.049243 -1.7109 -0.04232 1.7698 -0.02818 -0.027421 -0.039423 -0.16309 -0.049643 -0.036257 0.076505 -0.0090568 -0.05009 -0.021366 0.00084733 0.0018904 0.0036463 0.00057752 -0.62598
1.543 0.031953 0.027348 0.040951 0.027661 0 0.02868 0.02799 0.0327 0.030542 0.032103 0.037553 -1.7782 -0.057895 1.8301 -0.073696 -0.0077987 -0.039969 -0.21877 -0.063472 -0.0083523 0.10293 -0.010566 -0.049515 -0.059676 0.0010823 0.002563 0.0026936 0.0010895 -0.61986
1.5469 0.031486 0.028389 0.037951 0.036315 0 0.037648 0.033326 0.034037 0.026227 0.034215 0.023063 -1.8449 -0.086098 1.8924 -0.11007 -0.024201 -0.040037 -0.21195 -0.084225 -0.031185 0.10394 -0.034811 -0.048676 -0.048722 0.0015323 0.0032027 0.0027443 0.0016268 -0.61695
1.5508 0.031402 0.029895 0.037368 0.041927 0 0.042492 0.037506 0.033703 0.023833 0.036279 0.013039 -1.9086 -0.08451 1.9604 -0.094893 -0.0095296 -0.039631 -0.18167 -0.077339 -0.032874 0.11363 -0.022249 -0.048352 -0.05597 0.0019448 0.0033782 0.0037165 0.0018806 -0.61766
1.5547 0.032059 0.032065 0.036514 0.041311 0 0.041432 0.039196 0.031921 0.025237 0.035482 0.011501 -1.9651 -0.076138 2.0087 -0.08863 0.0012419 -0.039111 -0.22659 -0.054062 -0.023714 0.10668 -0.021844 -0.048657 -0.06487 0.0020777 0.0030541 0.0048974 0.0016735 -0.62234
1.5586 0.033075 0.034581 0.032364 0.036546 0 0.037294 0.03843 0.030165 0.029319 0.031398 0.016982 -2.0117 -0.072726 2.0429 -0.095906 0.00092827 -0.039065 -0.27925 -0.033124 -0.014495 0.084268 -0.028481 -0.049349 -0.065153 0.0019312 0.0025988 0.0055116 0.0011279 -0.63083
1.5625 0.033816 0.036651 0.025045 0.032372 0 0.034087 0.036459 0.029645 0.033297 0.026599 0.024436 -2.0488 -0.084294 2.0843 -0.098051 -0.0072131 -0.040096 -0.18144 -0.041682 -0.019316 0.06013 -0.012085 -0.050255 -0.046784 0.0017647 0.0024508 0.0052881 0.00058816 -0.64205
1.5664 0.034097 0.037622 0.018335 0.031751 0 0.033373 0.034809 0.030349 0.035437 0.024628 0.029355 -2.0789 -0.066056 2.125 -0.06615 0.033886 -0.042446 -0.22978 -0.047405 0.016842 0.12127 -0.028504 -0.051389 -0.071575 0.0018497 0.0027489 0.004573 0.00034046 -0.65544
1.5703 0.034402 0.037573 0.016669 0.03388 0 0.033893 0.034348 0.031566 0.036384 0.027194 0.03066 -2.1037 -0.060598 2.1514 -0.10089 0.026396 -0.045604 -0.22415 -0.062632 -0.0033383 0.096403 -0.026554 -0.052776 -0.087167 0.0021831 0.0032509 0.0039524 0.00038559 -0.67317
1.5742 0.03534 0.037235 0.021452 0.036071 0 0.034109 0.035091 0.033079 0.037943 0.033035 0.030394 -2.1239 -0.05986 2.1731 -0.13442 0.0084444 -0.048369 -0.22695 -0.061384 -0.017913 0.078837 -0.033567 -0.054287 -0.09394 0.0024545 0.0035831 0.0037624 0.00048621 -0.70012
1.5781 0.036798 0.037165 0.029973 0.03691 0 0.034298 0.036652 0.035499 0.040831 0.039205 0.031251 -2.1397 -0.057607 2.1949 -0.12425 0.0034226 -0.049631 -0.26667 -0.039016 -0.0023941 0.1103 -0.057541 -0.05569 -0.092462 0.0023278 0.0035664 0.0039045 0.00044261 -0.73905
1.582 0.037603 0.036941 0.037584 0.037162 0 0.035724 0.038568 0.039202 0.0438 0.043305 0.03458 -2.1529 -0.050545 2.2099 -0.075558 0.0034226 -0.049402 -0.29007 -0.046692 -0.025495 0.1085 -0.056492 -0.056863 -0.081597 0.001782 0.0033263 0.0040576 0.0003147 -0.78376
1.5859 0.036169 0.03525 0.040937 0.037711 0 0.037974 0.040016 0.04307 0.044906 0.044577 0.040359 -2.1668 -0.079949 2.2181 -0.1209 0.0068414 -0.049094 -0.2843 -0.055846 0.0040698 0.068258 -0.03915 -0.057958 -0.077179 0.0011755 0.0031269 0.0040211 0.00035442 -0.81643
1.5898 0.031738 0.03102 0.039582 0.037273 0 0.037912 0.039434 0.04466 0.043358 0.043287 0.048207 -2.1829 -0.095937 2.221 -0.14965 0.0080499 -0.050451 -0.30172 -0.079352 0.00073814 0.092216 -0.034228 -0.059356 -0.1044 0.00094881 0.0031263 0.0038607 0.00071075 -0.81421
1.5938 0.02526 0.024711 0.035288 0.032986 0 0.032125 0.035059 0.042023 0.039926 0.039654 0.057402 -2.1983 -0.092749 2.2197 -0.15828 0.006796 -0.053738 -0.29175 -0.081969 -0.019577 0.11725 -0.033996 -0.061347 -0.12516 0.0012279 0.0032796 0.0037697 0.0012179 -0.76272
1.5977 0.019121 0.018564 0.030487 0.023769 0 0.020905 0.026554 0.035583 0.035632 0.033813 0.06541 -2.2059 -0.076659 2.2162 -0.16808 0.0044548 -0.056753 -0.18609 -0.020775 -0.015028 0.043033 -0.022164 -0.063648 -0.08776 0.0016947 0.0034392 0.0038381 0.0015119 -0.6672
1.6016 0.015793 0.015355 0.027283 0.013024 0 0.0096492 0.016433 0.028166 0.03045 0.02675 0.066929 -2.1998 -0.089998 2.2124 -0.17005 0.0091751 -0.055819 -0.25099 -0.05899 0.020148 0.073906 -0.021699 -0.065041 -0.11951 0.0018558 0.0035082 0.0039728 0.0013886 -0.5522
1.6055 0.016328 0.016499 0.027054 0.0073063 0 0.0056253 0.0094952 0.02294 0.023679 0.020716 0.05593 -2.1819 -0.076415 2.1996 -0.17444 0.030176 -0.048345 -0.24639 -0.049788 0.019426 0.12088 -0.012549 -0.06355 -0.096832 0.0014724 0.0034934 0.0040232 0.0010485 -0.44875
1.6094 0.019765 0.020972 0.029859 0.011353 0 0.012325 0.0099278 0.021072 0.015663 0.017995 0.030528 -2.1633 -0.070891 2.1865 -0.16392 0.042576 -0.035069 -0.25299 -0.04345 0.0095523 0.14661 0.0062964 -0.057382 -0.069975 0.00076823 0.0034481 0.0039499 0.00095476 -0.37813
1.6133 0.023836 0.02597 0.033707 0.023642 0 0.026201 0.018004 0.021158 0.0087724 0.018852 -0.0030129 -2.1576 -0.089087 2.1738 -0.14816 0.041455 -0.02013 -0.28251 -0.04975 0.015324 0.14014 0.025464 -0.04626 -0.060924 0.00023493 0.0034052 0.0038497 0.0013951 -0.34341
1.6172 0.02641 0.028804 0.034915 0.036684 0 0.038762 0.029155 0.020851 0.0061131 0.020803 -0.031536 -2.1708 -0.12766 2.1499 -0.1838 0.048905 -0.0087283 -0.2489 -0.022728 0.074358 0.12274 0.013955 -0.032216 -0.062432 0.0002116 0.0033751 0.0038182 0.0021502 -0.33355
1.6211 0.02662 0.028577 0.030331 0.042247 0 0.042493 0.036594 0.01902 0.0088053 0.020398 -0.042209 -2.1948 -0.12917 2.1251 -0.14524 0.041966 -0.00405 -0.22581 -0.016358 0.057815 0.12042 -0.00078407 -0.018999 -0.041274 0.00060711 0.0033725 0.0038067 0.0026021 -0.33424
1.625 0.024965 0.026372 0.020127 0.037334 0 0.035895 0.035725 0.016457 0.014448 0.016245 -0.031086 -2.2113 -0.11074 2.0982 -0.098983 0.056495 -0.0056427 -0.23538 -0.024099 0.060111 0.10814 -0.0067998 -0.010181 -0.053927 0.00099527 0.0033995 0.003644 0.0022275 -0.33577
1.6289 0.022525 0.023968 0.0085484 0.025957 0 0.023852 0.027034 0.014699 0.018577 0.0105 -0.0062726 -2.2041 -0.10191 2.0678 -0.087416 0.064649 -0.010289 -0.23064 -0.031351 0.060502 0.094374 0.00033658 -0.0071841 -0.061856 0.000986 0.0033896 0.0032288 0.0010638 -0.33364
1.6328 0.020051 0.022259 0.0012866 0.015419 0 0.013444 0.015397 0.014386 0.018177 0.0072294 0.017422 -2.1708 -0.12537 2.0332 -0.13279 0.038905 -0.014505 -0.17606 -0.02833 0.031762 0.093471 0.01934 -0.0087157 -0.028757 0.00055187 0.0032072 0.0027199 -0.0002585 -0.32553
1.6367 0.017629 0.020697 0.0012973 0.010481 0 0.0088488 0.0066492 0.014841 0.014259 0.0089326 0.028683 -2.1235 -0.11187 1.9958 -0.082109 0.04226 -0.016757 -0.25426 -0.071558 0.032292 0.13639 0.0041065 -0.012052 -0.074769 4.7448e-05 0.0027626 0.0025217 -0.00095661 -0.31132
1.6406 0.015016 0.018077 0.0067098 0.010358 0 0.0092133 0.0042155 0.015083 0.011165 0.01436 0.026906 -2.0788 -0.10527 1.9555 -0.077384 0.046413 -0.017924 -0.25957 -0.072241 0.014295 0.14472 -0.001644 -0.015115 -0.04057 -7.5262e-05 0.0021576 0.0030165 -0.00065336 -0.29653
1.6445 0.012185 0.013854 0.012768 0.010709 0 0.010598 0.0079698 0.015007 0.013064 0.019604 0.020878 -2.0441 -0.12091 1.9144 -0.064031 0.051579 -0.019973 -0.23651 -0.065461 0.0055219 0.10715 0.00016677 -0.017651 -0.022654 0.00038629 0.001695 0.0042182 0.00038494 -0.29307
1.6484 0.009507 0.0088043 0.01598 0.0083581 0 0.0098518 0.015255 0.015387 0.020466 0.021426 0.020383 -2.0131 -0.14323 1.8731 -0.042582 0.051564 -0.024016 -0.21141 -0.060148 0.00723 0.052526 0.0059127 -0.020653 -0.029805 0.0012438 0.0016818 0.0056285 0.0014883 -0.31154
1.6523 0.0074632 0.0045283 0.016553 0.0043305 0 0.0071275 0.022493 0.016753 0.029523 0.01971 0.027939 -1.9734 -0.12317 1.8317 -0.059688 0.031848 -0.029119 -0.20871 -0.047972 -0.00084584 0.057759 0.0086782 -0.024792 -0.0020377 0.0020693 0.0021652 0.0064686 0.0020775 -0.3486
1.6563 0.0062378 0.0023082 0.01699 0.0026191 0 0.0052409 0.026244 0.018423 0.03454 0.016925 0.037406 -1.92 -0.13192 1.7886 -0.027677 0.034543 -0.032619 -0.17147 -0.039482 -0.023982 0.052714 -0.0018182 -0.029361 -0.049626 0.0024983 0.0028433 0.006187 0.0020275 -0.38113
1.6602 0.0056034 0.0023055 0.018647 0.0060513 0 0.0066993 0.023961 0.018781 0.031677 0.015333 0.04002 -1.8609 -0.11754 1.7446 -0.066343 0.026263 -0.031672 -0.11437 -0.041992 -0.0056065 0.065933 0.0036008 -0.032611 -0.033076 0.0024484 0.0032662 0.0049034 0.0016637 -0.3762
1.6641 0.0051837 0.0036492 0.020016 0.013102 0 0.010996 0.015116 0.01656 0.021238 0.01478 0.032082 -1.8115 -0.10007 1.6984 -0.085281 0.024066 -0.025073 -0.10537 -0.041179 0.031223 0.090425 0.015753 -0.032927 3.3569e-05 0.0021031 0.0031756 0.0034267 0.0014564 -0.3129
1.668 0.0047824 0.0051623 0.018497 0.018549 0 0.014471 0.0023249 0.011866 0.0072521 0.01312 0.017587 -1.7809 -0.097489 1.6484 -0.031245 0.03661 -0.01421 -0.17274 -0.025454 0.056025 0.10996 0.026973 -0.029669 0.0034171 0.0017058 0.0026984 0.0027608 0.0016712 -0.19969
1.6719 0.0044318 0.0060344 0.013581 0.017468 0 0.013015 -0.0089929 0.0060433 -0.0049806 0.0086592 0.004003 -1.7628 -0.1032 1.5916 -0.083127 0.017913 -0.0024706 -0.14312 0.002504 0.012362 0.064066 0.047815 -0.023067 -0.023677 0.0013525 0.0022283 0.0034032 0.0022154 -0.071998
1.6758 0.0041436 0.0059925 0.0078332 0.0092672 0 0.0056293 -0.013301 0.00066519 -0.011679 0.0020949 -0.0043791 -1.7408 -0.14175 1.5379 -0.10832 0.013556 0.0066169 -0.11141 -0.01255 0.032392 0.057455 0.04152 -0.013716 0.011847 0.00096146 0.0021094 0.0049506 0.0027429 0.02956
1.6797 0.0036792 0.0050867 0.0044538 -0.0015748 0 -0.00409 -0.0086552 -0.003311 -0.012175 -0.0039187 -0.0093392 -1.7007 -0.14437 1.4887 -0.096524 0.024674 0.01137 -0.12396 -0.011831 0.011465 0.061646 0.053991 -0.0024792 0.040846 0.00043914 0.0023969 0.0063495 0.00291 0.084059
1.6836 0.0026526 0.0035004 0.0039676 -0.0087035 0 -0.010094 0.0014516 -0.0056234 -0.0087231 -0.0070569 -0.015545 -1.6414 -0.12326 1.4405 -0.084561 0.029737 0.012707 -0.16117 0.0041005 -0.02323 0.068365 0.080834 0.0091231 0.04565 -0.00012135 0.0028753 0.0066439 0.002599 0.09928
1.6875 0.00092355 0.0015843 0.0036391 -0.0085474 0 -0.0084189 0.010035 -0.0063586 -0.0048868 -0.0072282 -0.024741 -1.5734 -0.13158 1.3861 -0.14123 -0.0089793 0.013118 -0.1668 0.0073129 0.022978 0.075684 0.093189 0.018849 0.027496 -0.00041992 0.0032704 0.0056612 0.0019763 0.099692
1.6914 -0.0010923 -7.4285e-05 0.00038195 -0.0028689 0 -0.00062545 0.011261 -0.0058408 -0.0034714 -0.0063932 -0.033045 -1.5072 -0.1281 1.3378 -0.10248 0.006734 0.014639 -0.15439 0.024181 0.045678 0.1325 0.084345 0.024623 -0.011597 -0.00017333 0.0034418 0.0040985 0.0013603 0.10548
1.6953 -0.0025474 -0.00082894 -0.0057887 0.0027338 0 0.0069171 0.0043167 -0.00482 -0.0051511 -0.006653 -0.033997 -1.4449 -0.13724 1.2894 -0.084243 0.013571 0.017429 -0.15603 0.03989 0.04519 0.10237 0.084445 0.025901 0.0023866 0.00058454 0.0034157 0.0029467 0.0009994 0.12013
1.6992 -0.0026862 -0.00038312 -0.011338 0.0032142 0 0.0078399 -0.0064324 -0.0043688 -0.0085061 -0.0084534 -0.024649 -1.3805 -0.14825 1.2361 -0.10091 0.0097448 0.02002 -0.1574 0.029664 0.037309 0.06309 0.073569 0.024219 0.016963 0.0014087 0.0032968 0.0027333 0.00092015 0.13399
1.7031 -0.0013597 0.00093202 -0.012291 -0.001996 0 0.0010304 -0.014814 -0.005111 -0.011294 -0.010383 -0.0091337 -1.31 -0.14977 1.1782 -0.14118 -0.0052157 0.02087 -0.15101 -0.0029395 0.02806 0.052199 0.046498 0.022187 0.00044101 0.0017026 0.0031893 0.0032045 0.00095612 0.1361
1.707 0.00088737 0.0023428 -0.0077188 -0.008534 0 -0.0081159 -0.016859 -0.0063429 -0.011931 -0.010449 0.0036444 -1.2387 -0.1224 1.1307 -0.11924 -0.031899 0.019706 -0.14589 0.027498 -0.0033795 0.0048347 0.037522 0.021657 -0.03452 0.0011736 0.0031822 0.0036711 0.00092781 0.12163
1.7109 0.0032105 0.0031976 -0.00027932 -0.0105 0 -0.01185 -0.01249 -0.0061215 -0.010098 -0.0075532 0.0065048 -1.1785 -0.098213 1.0792 -0.1171 -0.036331 0.017415 -0.14616 0.046722 -0.021161 0.036973 0.024904 0.022624 -0.01085 0.00011548 0.0033388 0.0036569 0.00081174 0.089837
1.7148 0.0049995 0.0034411 0.0063948 -0.0051019 0 -0.0064195 -0.004343 -0.0026775 -0.0062326 -0.0020716 -0.00051229 -1.137 -0.089832 1.0288 -0.093576 -0.038418 0.014712 -0.19653 0.01914 -0.028001 0.053655 0.019864 0.0237 0.033906 -0.00075755 0.0036306 0.0032567 0.00073825 0.038988
1.7188 0.0061429 0.0035844 0.010566 0.0050787 0 0.0047469 0.0044518 0.0038711 -0.00075736 0.0045336 -0.0099844 -1.1097 -0.08203 0.97975 -0.082949 -0.055821 0.011062 -0.22572 -0.016822 -0.029993 0.039475 0.021402 0.023421 0.046864 -0.00083872 0.0038728 0.0029265 0.00081514 -0.033034
1.7227 0.0068998 0.0042263 0.012779 0.014001 0 0.013857 0.011569 0.011119 0.0059778 0.01048 -0.012374 -1.0827 -0.053169 0.93097 -0.13512 -0.10416 0.0050987 -0.13458 -0.0025926 -0.035222 -0.00019334 0.024306 0.020962 -0.027438 -0.00010608 0.0037879 0.0029804 0.00095641 -0.12178
1.7266 0.0075984 0.0055916 0.014019 0.016789 0 0.015262 0.015543 0.015905 0.01299 0.014339 -0.0027514 -1.0436 -0.064582 0.87768 -0.081625 -0.10149 -0.003752 -0.12725 -0.010913 -0.049442 -0.0057302 0.0036787 0.015771 -0.02441 0.00085279 0.0032229 0.0033177 0.00091459 -0.21158
1.7305 0.0084586 0.0075049 0.014229 0.013386 0 0.010024 0.01568 0.016643 0.018267 0.015543 0.015832 -0.99068 -0.087971 0.8233 -0.088942 -0.092165 -0.014024 -0.12337 -0.017163 -0.039458 -0.0044881 -0.011324 0.0070975 -0.018959 0.0013047 0.0023558 0.0036173 0.0005244 -0.28127
1.7344 0.009626 0.0097507 0.012922 0.0083156 0 0.0046061 0.012577 0.014488 0.019685 0.014685 0.034462 -0.93082 -0.1006 0.76936 -0.11656 -0.092601 -0.022737 -0.11558 -0.0099789 -0.029473 -0.024237 -0.012435 -0.0053886 -0.017902 0.00094388 0.0016618 0.0037343 -6.9393e-05 -0.31793
1.7383 0.011262 0.012379 0.01079 0.0068219 0 0.0049664 0.0086147 0.01237 0.016886 0.013335 0.044194 -0.87028 -0.10384 0.71397 -0.12971 -0.10364 -0.027436 -0.10151 0.0022922 -0.035103 -0.065028 -0.0093175 -0.020168 -0.021437 0.00010166 0.0015945 0.0038341 -0.00045796 -0.32716
1.7422 0.013508 0.015602 0.0098898 0.010637 0 0.011396 0.0072355 0.012755 0.012393 0.013188 0.041501 -0.808 -0.13784 0.64864 -0.080913 -0.10237 -0.028009 -0.084869 -0.024957 -0.06858 -0.083856 -0.045894 -0.033399 -0.019565 -0.00056294 0.0022152 0.0041161 -0.00030467 -0.33008
1.7461 0.016343 0.019392 0.011721 0.01692 0 0.018665 0.010915 0.016038 0.010466 0.014968 0.029858 -0.73883 -0.11861 0.58506 -0.094678 -0.11237 -0.026684 -0.1137 -0.028978 -0.072749 -0.010664 -0.046844 -0.040751 -0.016794 -0.00060196 0.0031013 0.0044595 0.00031633 -0.34868
1.75 0.019494 0.023248 0.015355 0.021155 0 0.021143 0.019307 0.020696 0.014112 0.017997 0.016841 -0.66256 -0.10639 0.52233 -0.072875 -0.11917 -0.026204 -0.10745 -0.031991 -0.064863 0.020689 -0.064053 -0.040585 -0.0067288 -8.4397e-05 0.0036461 0.0044447 0.00092256 -0.3915
1.7539 0.022554 0.026451 0.01812 0.021358 0 0.018126 0.02922 0.024744 0.02256 0.020935 0.0091068 -0.58793 -0.1146 0.45652 -0.067973 -0.12811 -0.02777 -0.11525 -0.032802 -0.054326 0.011507 -0.079927 -0.035628 -0.012035 0.00055299 0.0035147 0.0038023 0.0010199 -0.4505
1.7578 0.025204 0.028604 0.018579 0.019855 0 0.014527 0.036555 0.027068 0.031454 0.02309 0.0088144 -0.52553 -0.14125 0.38492 -0.13429 -0.14382 -0.030454 -0.18268 -0.028989 -0.050941 -0.015398 -0.071971 -0.03114 -0.04781 0.00091722 0.0028702 0.002835 0.00056006 -0.5096
1.7617 0.027356 0.029909 0.018594 0.02102 0 0.016414 0.038662 0.027712 0.035867 0.025012 0.013678 -0.47564 -0.085995 0.32233 -0.12298 -0.13361 -0.032387 -0.12048 -0.036975 -0.075246 -0.015833 -0.067512 -0.030764 -0.0038069 0.00094008 0.0021938 0.0023045 2.501e-05 -0.55595
1.7656 0.029072 0.030877 0.021789 0.027017 0 0.025434 0.035396 0.027351 0.033808 0.02768 0.020022 -0.42413 -0.11572 0.2386 -0.11104 -0.13878 -0.032501 -0.10227 -0.041559 -0.08764 -0.019708 -0.0792 -0.033742 -0.057946 0.00081379 0.0018801 0.002784 2.1866e-05 -0.58495
1.7695 0.030371 0.031723 0.029499 0.035379 0 0.036996 0.028611 0.026757 0.027485 0.03109 0.025977 -0.35262 -0.11951 0.15222 -0.096629 -0.13562 -0.031352 -0.078365 -0.042765 -0.10516 -0.055692 -0.088854 -0.036216 -0.096487 0.00071925 0.0019732 0.0040623 0.00073249 -0.59818
1.7734 0.031128 0.032072 0.038377 0.040686 0 0.043702 0.021125 0.026685 0.021465 0.033802 0.032107 -0.25491 -0.091576 0.065761 -0.085401 -0.12998 -0.030544 -0.056737 -0.05468 -0.12007 -0.11368 -0.096577 -0.035505 -0.093667 0.00065634 0.0022369 0.0052196 0.0017229 -0.59992
1.7773 0.031174 0.031325 0.04263 0.039039 0 0.041057 0.016047 0.027845 0.019436 0.03419 0.039213 -0.14388 -0.11421 -0.030647 -0.092255 -0.15625 -0.031499 -0.099142 -0.11057 -0.099355 -0.14472 -0.11831 -0.033184 -0.086938 0.00053043 0.0024301 0.0053852 0.0023031 -0.59664
1.7813 0.030472 0.029382 0.039189 0.031511 0 0.030897 0.016184 0.030568 0.02212 0.032292 0.045805 -0.040822 -0.088152 -0.12402 -0.11823 -0.10848 -0.034625 -0.14801 -0.11275 -0.11783 -0.1797 -0.14286 -0.033755 -0.083343 0.00035297 0.0024935 0.0045099 0.0021168 -0.59762
1.7852 0.029202 0.026991 0.030788 0.023593 0 0.02005 0.022815 0.034329 0.027571 0.030298 0.048188 0.044135 -0.059626 -0.21861 -0.089159 -0.074374 -0.039301 -0.17996 -0.094273 -0.12583 -0.15341 -0.17115 -0.04 -0.098869 0.00029824 0.0025019 0.0034182 0.0014257 -0.61208
1.7891 0.027654 0.02532 0.023656 0.020983 0 0.015544 0.034161 0.037711 0.033021 0.030817 0.043705 0.12235 -0.035156 -0.31961 -0.051882 -0.060837 -0.044377 -0.18104 -0.084752 -0.13801 -0.11791 -0.17894 -0.049583 -0.1126 0.00053243 0.0025022 0.0030669 0.00083685 -0.6422
1.793 0.02607 0.02504 0.021804 0.025132 0 0.019918 0.045146 0.039094 0.036507 0.034296 0.034323 0.21714 -0.018098 -0.42944 -0.046885 -0.065214 -0.048675 -0.14835 -0.10301 -0.16109 -0.11651 -0.155 -0.056545 -0.10745 0.00099923 0.0024536 0.0036887 0.00074828 -0.67765
1.7969 0.024565 0.025755 0.023432 0.032118 0 0.029741 0.049724 0.0376 0.037302 0.038044 0.026721 0.34229 -0.010446 -0.53767 -0.055258 -0.063909 -0.051321 -0.12645 -0.1205 -0.13972 -0.12222 -0.15755 -0.056609 -0.091115 0.0014118 0.0023287 0.0046242 0.0010372 -0.69836
1.8008 0.023188 0.026307 0.023014 0.035705 0 0.037974 0.044784 0.033549 0.035508 0.038082 0.02769 0.48835 -0.033013 -0.66196 -0.081279 -0.057525 -0.051933 -0.16363 -0.14131 -0.17454 -0.13467 -0.16075 -0.051297 -0.074458 0.0014902 0.0022221 0.0049829 0.0012628 -0.68544
1.8047 0.021982 0.02572 0.016983 0.032123 0 0.03849 0.032666 0.02813 0.031678 0.032428 0.038064 0.63005 -0.04284 -0.78559 -0.098463 -0.02845 -0.050643 -0.18497 -0.14154 -0.17432 -0.062737 -0.14921 -0.046714 -0.056901 0.0012183 0.0022947 0.0044881 0.0011483 -0.63272
1.8086 0.02095 0.023952 0.0074495 0.022856 0 0.029937 0.019884 0.022759 0.026769 0.022999 0.050483 0.74853 -0.041317 -0.90509 -0.093101 0.0087357 -0.047795 -0.18302 -0.13017 -0.13455 0.030797 -0.13626 -0.047865 -0.046809 0.00085755 0.0025885 0.0036964 0.00085309 -0.55042
1.8125 0.019962 0.021801 0.00036014 0.013412 0 0.016614 0.012712 0.018641 0.022037 0.014372 0.053769 0.84836 -0.051365 -1.0223 -0.054295 0.019565 -0.043459 -0.1804 -0.1348 -0.091516 -0.0088131 -0.15283 -0.053728 -0.058901 0.00069455 0.0029263 0.0034113 0.00078011 -0.45869
1.8164 0.018739 0.020075 8.2955e-05 0.0091395 0 0.0057538 0.013076 0.016595 0.018526 0.010377 0.041243 0.95344 -0.073699 -1.1578 -0.05786 0.0037621 -0.037228 -0.22032 -0.14244 -0.11341 0.028999 -0.145 -0.05773 -0.025931 0.00077272 0.0030457 0.0038916 0.0011418 -0.37667
1.8203 0.017 0.018798 0.0057093 0.011307 0 0.0027676 0.017934 0.016735 0.016432 0.011313 0.016539 1.0854 -0.086723 -1.2921 -0.054379 -0.0015376 -0.028715 -0.26114 -0.12088 -0.082242 0.0822 -0.12524 -0.053284 -0.037106 0.00087531 0.0028577 0.0046302 0.0017376 -0.31408
1.8242 0.014643 0.017155 0.012351 0.01627 0 0.0075371 0.022215 0.017974 0.014957 0.013968 -0.0080802 1.2437 -0.082412 -1.4228 -0.075015 0.010941 -0.018452 -0.25268 -0.10796 -0.023344 0.10001 -0.093213 -0.039335 -0.030327 0.00077359 0.0025517 0.0048894 0.0021611 -0.26859
1.8281 0.011776 0.014177 0.015651 0.018234 0 0.0145 0.02236 0.01799 0.012835 0.014218 -0.020039 1.4055 -0.06348 -1.551 -0.12436 0.034332 -0.0082406 -0.18381 -0.11926 0.024471 0.070433 -0.057163 -0.021022 0.013771 0.00048153 0.0024077 0.0044313 0.0022044 -0.22748
1.832 0.00855 0.009535 0.01491 0.013513 0 0.016739 0.017581 0.014321 0.0090667 0.0099649 -0.015216 1.5445 -0.063629 -1.69 -0.13005 0.018252 -0.00025857 -0.14693 -0.11127 -0.034199 0.085559 -0.055279 -0.005227 -0.0061716 0.00025058 0.0024918 0.0037199 0.0020356 -0.17233
1.8359 0.0049613 0.0037592 0.01225 0.0031969 0 0.011161 0.0086788 0.0062246 0.0032811 0.0022433 -0.00049095 1.6524 -0.072042 -1.8327 -0.12889 0.012578 0.0045987 -0.21971 -0.11206 -0.03213 0.10859 -0.03513 0.0046594 -0.041953 0.00030581 0.0025684 0.0034251 0.0019728 -0.086758
1.8398 0.00084885 -0.0022171 0.0095204 -0.007646 0 0.00066223 -0.0033001 -0.0041924 -0.004304 -0.0059693 0.01163 1.7444 -0.053138 -1.9705 -0.12437 0.0029876 0.0076505 -0.24644 -0.10031 -0.012713 0.14973 0.0045438 0.010184 -0.074243 0.00059441 0.0023626 0.0037564 0.0021116 0.03359
1.8438 -0.0038666 -0.0076882 0.0065561 -0.013665 0 -0.0085839 -0.016766 -0.012945 -0.01291 -0.011957 0.01193 1.8456 -0.036045 -2.1056 -0.10713 -0.0061271 0.01149 -0.23039 -0.0874 0.0081095 0.1761 0.030923 0.014927 -0.083864 0.00081374 0.0019239 0.0042914 0.0022113 0.1739
1.8477 -0.0089363 -0.012426 0.0022505 -0.013153 0 -0.012493 -0.028472 -0.016893 -0.02104 -0.014801 0.00016942 1.9716 -0.066191 -2.243 -0.065685 -0.0060832 0.017691 -0.21566 -0.092363 0.018656 0.14494 0.0023447 0.020726 -0.051555 0.00070605 0.0016879 0.004438 0.0019688 0.3035
1.8516 -0.013805 -0.016452 -0.0034727 -0.0093294 0 -0.012398 -0.033971 -0.016112 -0.026602 -0.015463 -0.016162 2.1191 -0.034311 -2.3729 -0.048431 -0.025465 0.02514 -0.15852 -0.04932 0.0067002 0.19203 0.017745 0.026705 -0.0094709 0.0003336 0.0021031 0.0040321 0.0013887 0.39143
1.8555 -0.017938 -0.019702 -0.0094326 -0.0079509 0 -0.013328 -0.030537 -0.013812 -0.027861 -0.015752 -0.028173 2.2716 -0.052453 -2.5058 -0.052646 -0.024492 0.030714 -0.18684 -0.036959 0.025097 0.21867 0.031323 0.031377 -0.060945 5.4828e-05 0.0031436 0.0034732 0.00084628 0.42593
1.8594 -0.021193 -0.022013 -0.014856 -0.012927 0 -0.018807 -0.020276 -0.013759 -0.024898 -0.017046 -0.03167 2.4141 -0.047149 -2.6323 -0.060667 -0.0028637 0.031973 -0.1965 -0.022082 0.052168 0.22852 0.051152 0.034933 -0.07947 0.00020844 0.0042001 0.0032956 0.00075284 0.42304
1.8633 -0.023899 -0.023408 -0.020564 -0.023223 0 -0.02708 -0.010037 -0.017413 -0.020318 -0.019558 -0.028752 2.5418 -0.0070463 -2.7521 -0.073978 0.026181 0.029597 -0.15832 0.0043724 0.063079 0.21768 0.076491 0.039065 -0.037806 0.00079626 0.0045274 0.0036389 0.0011529 0.41667
1.8672 -0.026571 -0.024337 -0.027858 -0.033513 0 -0.032518 -0.0072044 -0.023254 -0.018127 -0.022478 -0.0247 2.6587 -0.014896 -2.8795 -0.12712 0.019393 0.02733 -0.14698 0.01758 0.011715 0.16596 0.091856 0.044767 -0.053338 0.0014612 0.0038843 0.0041443 0.0016662 0.43676
1.8711 -0.029518 -0.025518 -0.036253 -0.038239 0 -0.031113 -0.014472 -0.028704 -0.021177 -0.024887 -0.023447 2.7712 -0.015432 -3.0039 -0.15904 0.0044533 0.029267 -0.16392 0.050784 0.0070254 0.13196 0.088517 0.050917 -0.0686 0.0017793 0.0027804 0.0043389 0.0018466 0.49251
1.875 -0.032677 -0.027491 -0.042953 -0.036013 0 -0.024955 -0.028037 -0.032612 -0.029083 -0.026827 -0.025291 2.8821 -0.029112 -3.118 -0.16084 -0.0040323 0.036753 -0.11074 0.051846 0.01914 0.15381 0.098032 0.055518 -0.024379 0.0015963 0.0020743 0.0040791 0.0016042 0.57279
1.8789 -0.035771 -0.030287 -0.045191 -0.030852 0 -0.021232 -0.040802 -0.035914 -0.038415 -0.029591 -0.028071 2.9913 -0.045806 -3.2244 -0.12988 -0.0049505 0.047469 -0.055252 0.037822 0.029465 0.20072 0.11156 0.058377 0.027137 0.0011121 0.0022628 0.0036169 0.001271 0.66059
1.8828 -0.038597 -0.033548 -0.043171 -0.02914 0 -0.026265 -0.047701 -0.040042 -0.04515 -0.034736 -0.030113 3.0979 -0.051189 -3.3269 -0.074895 0.00059951 0.057405 -0.078965 0.037558 0.024644 0.2303 0.11725 0.062184 0.026989 0.00066355 0.0030954 0.0032784 0.0012492 0.74656
1.8867 -0.041152 -0.036945 -0.040214 -0.034627 0 -0.039748 -0.048572 -0.044984 -0.047445 -0.042356 -0.032207 3.201 -0.036086 -3.4191 -0.1078 0.011375 0.063928 -0.132 0.092426 0.042804 0.20234 0.13789 0.070514 0.040244 0.00043443 0.0038491 0.0031415 0.0016008 0.83015
1.8906 -0.043518 -0.04047 -0.039576 -0.045463 0 -0.054401 -0.046664 -0.049127 -0.046569 -0.050163 -0.036974 3.2986 -0.043924 -3.5134 -0.13866 0.010357 0.067386 -0.12977 0.082056 0.048963 0.18298 0.15383 0.084478 0.055291 0.00036243 0.0039916 0.0030498 0.0019938 0.91077
1.8945 -0.045701 -0.044284 -0.041192 -0.055666 0 -0.061512 -0.045041 -0.05102 -0.045497 -0.054624 -0.04626 3.3874 -0.04722 -3.6014 -0.14705 -0.0053769 0.07018 -0.1102 0.063276 0.06473 0.19072 0.14818 0.10133 0.079689 0.00030004 0.0036163 0.0028981 0.0020488 0.98138
1.8984 -0.047625 -0.048314 -0.04201 -0.059825 0 -0.057699 -0.044686 -0.051124 -0.046657 -0.05371 -0.05874 3.4647 -0.042566 -3.679 -0.13274 -0.021873 0.074468 -0.083746 0.058685 0.09429 0.22146 0.13255 0.11644 0.11285 0.00023457 0.0032726 0.0028258 0.001725 1.0335
1.9023 -0.049267 -0.052052 -0.039818 -0.057197 0 -0.047306 -0.045573 -0.051578 -0.050677 -0.049064 -0.069831 3.531 -0.046422 -3.7436 -0.11369 -0.0027946 0.080578 -0.041728 0.07185 0.12827 0.24846 0.1502 0.12674 0.14651 0.00032794 0.0033977 0.0030828 0.001347 1.0679
1.9063 -0.050749 -0.054851 -0.036497 -0.051913 0 -0.03875 -0.04852 -0.054134 -0.056709 -0.045393 -0.074356 3.5894 -0.044172 -3.803 -0.11007 0.016125 0.087213 -0.10338 0.051563 0.13056 0.21638 0.12823 0.13245 0.12361 0.00073016 0.0039073 0.0037172 0.0012483 1.0989
1.9102 -0.052212 -0.056465 -0.036865 -0.049345 0 -0.038232 -0.054933 -0.058357 -0.0634 -0.047092 -0.070287 3.6424 -0.019481 -3.8611 -0.12613 0.025865 0.092805 -0.10328 0.071823 0.12856 0.21961 0.11836 0.13575 0.125 0.0013553 0.0043209 0.0044504 0.0014065 1.1432
1.9141 -0.053567 -0.057254 -0.043853 -0.051841 0 -0.045936 -0.064383 -0.061931 -0.069392 -0.054668 -0.060796 3.6896 0.0071339 -3.9131 -0.13091 0.017634 0.096599 -0.074374 0.083595 0.14844 0.20821 0.11689 0.13814 0.12303 0.0018577 0.0042627 0.0049024 0.0014555 1.2043
1.918 -0.054411 -0.05777 -0.0549 -0.057346 0 -0.057073 -0.073001 -0.062783 -0.073286 -0.064056 -0.052757 3.7291 0.019121 -3.9544 -0.10593 -0.0079441 0.098703 -0.060285 0.05439 0.19496 0.15011 0.11444 0.1394 0.10042 0.0018642 0.0038377 0.0049414 0.0010763 1.2646
1.9219 -0.054246 -0.058018 -0.063564 -0.061709 0 -0.065933 -0.075304 -0.060886 -0.073836 -0.069574 -0.052329 3.7611 0.029772 -3.9825 -0.10659 -0.00091725 0.099478 -0.10432 0.076496 0.1569 0.15175 0.087338 0.13884 0.13204 0.0012827 0.0035313 0.0047855 0.00037569 1.296
1.9258 -0.052869 -0.057144 -0.065081 -0.062254 0 -0.069195 -0.068544 -0.058035 -0.070742 -0.068111 -0.060637 3.7888 0.019118 -4.0069 -0.095548 0.00011008 0.099107 -0.075676 0.086445 0.152 0.16652 0.082116 0.13717 0.11207 0.00042225 0.0037534 0.0047452 -0.0001414 1.2797
1.9297 -0.050584 -0.053995 -0.060468 -0.05939 0 -0.066453 -0.055568 -0.05597 -0.065275 -0.061061 -0.072775 3.8147 0.017105 -4.0213 -0.074817 -0.00054569 0.097629 -0.052374 0.078185 0.15985 0.17267 0.082516 0.13644 0.07307 -0.00018726 0.0044661 0.0048798 -4.5137e-06 1.217
1.9336 -0.048039 -0.048227 -0.055091 -0.055155 0 -0.058846 -0.043159 -0.054826 -0.059702 -0.052614 -0.080985 3.8357 0.030299 -4.0269 -0.047389 -0.0017053 0.095098 -0.057132 0.061053 0.16778 0.1748 0.087851 0.138 0.048641 -0.00014951 0.005221 0.0049391 0.00078304 1.1256
1.9375 -0.04583 -0.041064 -0.053265 -0.050662 0 -0.048032 -0.036996 -0.053345 -0.055554 -0.046277 -0.079661 3.8441 0.055397 -4.029 -0.018042 -0.0032847 0.091471 -0.092081 0.055296 0.1627 0.19195 0.10444 0.1406 0.083078 0.00053225 0.0055344 0.0046533 0.0017113 1.0248
1.9414 -0.044233 -0.034958 -0.054404 -0.045245 0 -0.03641 -0.037656 -0.050381 -0.052246 -0.042841 -0.068425 3.8352 0.0025989 -4.0238 -0.027904 -0.017342 0.086368 -0.14948 0.047146 0.12469 0.14067 0.08416 0.1408 0.088051 0.0014663 0.0052409 0.0040632 0.0021699 0.92535
1.9453 -0.043264 -0.032263 -0.054472 -0.0382 0 -0.027527 -0.041111 -0.04599 -0.047541 -0.041194 -0.051274 3.8155 -0.0035327 -4.0093 -0.025574 -0.032871 0.079183 -0.11469 0.040061 0.11998 0.14 0.0921 0.13542 0.064798 0.0021389 0.0045476 0.0035344 0.0019265 0.8315
1.9492 -0.042948 -0.033857 -0.050862 -0.031126 0 -0.025156 -0.042845 -0.041131 -0.039742 -0.040449 -0.03317 3.8008 -0.0042339 -3.989 -0.034518 -0.03496 0.069676 -0.077849 0.036838 0.11331 0.16695 0.086328 0.12393 0.058326 0.0022397 0.0038175 0.0034296 0.0012637 0.74926
1.9531 -0.043467 -0.038712 -0.045345 -0.02801 0 -0.031035 -0.041528 -0.036648 -0.0297 -0.040804 -0.017322 3.805 -0.022296 -3.9652 -0.0599 -0.018835 0.058597 -0.089235 0.037635 0.082745 0.19303 0.057544 0.10845 0.082827 0.0018257 0.00333 0.0037729 0.00069383 0.68989
1.957 -0.044983 -0.044683 -0.042039 -0.032354 0 -0.043054 -0.039065 -0.0329 -0.02071 -0.042325 -0.0052033 3.8257 -0.027988 -3.9367 -0.050728 -0.0063549 0.047741 -0.09544 0.035102 0.038629 0.16542 0.096582 0.091996 0.064923 0.0012385 0.0032 0.0042441 0.0005392 0.66411
1.9609 -0.047303 -0.049815 -0.042826 -0.043686 0 -0.055766 -0.037748 -0.030391 -0.016299 -0.043515 0.0017687 3.8427 -0.043969 -3.8995 -0.028 -0.020526 0.039312 -0.086964 0.048684 0.015788 0.20352 0.084948 0.076939 0.087954 0.00085434 0.0034286 0.0044949 0.00074213 0.6736
1.9648 -0.049716 -0.053172 -0.045301 -0.05683 0 -0.063309 -0.037942 -0.030312 -0.017864 -0.041901 0.0016216 3.8319 -0.053272 -3.8503 -0.0286 -0.010901 0.035116 -0.098898 0.068045 0.024778 0.21556 0.093517 0.065195 0.075778 0.00084522 0.0039453 0.0044552 0.0010134 0.70935
1.9688 -0.051228 -0.054701 -0.045441 -0.065027 0 -0.062791 -0.038555 -0.033887 -0.024168 -0.036658 -0.0064722 3.7844 -0.05787 -3.7938 -0.038702 0.0092883 0.036136 -0.10012 0.079838 0.036014 0.20728 0.11001 0.059217 0.044685 0.0010969 0.0045858 0.0043284 0.0011198 0.7586
1.9727 -0.051039 -0.054523 -0.041925 -0.064552 0 -0.055733 -0.039194 -0.040853 -0.03286 -0.030586 -0.02003 3.7133 -0.064773 -3.7379 -0.030615 0.0091398 0.042548 -0.043378 0.069817 0.0086996 0.21146 0.10016 0.06179 0.037105 0.0013144 0.0050944 0.004316 0.0010403 0.81315
1.9766 -0.048932 -0.05247 -0.03733 -0.056961 0 -0.04662 -0.041054 -0.048733 -0.042287 -0.02886 -0.03372 3.642 -0.060082 -3.6735 -0.064498 0.030202 0.053802 -0.095183 0.085027 0.065945 0.22893 0.11857 0.074051 0.018176 0.0012304 0.0052391 0.0043929 0.00090154 0.87068
1.9805 -0.045295 -0.048301 -0.034983 -0.047166 0 -0.039762 -0.045279 -0.054086 -0.051893 -0.034924 -0.043176 3.5831 -0.044592 -3.6049 -0.11308 0.047769 0.068499 -0.13869 0.092672 0.10132 0.2384 0.13296 0.093586 0.020815 0.00078198 0.0049844 0.0043779 0.00082164 0.92938
1.9844 -0.040836 -0.042287 -0.035134 -0.039258 0 -0.036733 -0.050692 -0.054922 -0.061194 -0.046982 -0.049064 3.5266 -0.031042 -3.5283 -0.11914 0.049324 0.084289 -0.14993 0.09853 0.12912 0.24503 0.14331 0.11503 0.055001 0.0001558 0.0045449 0.0042014 0.00083255 0.98271
1.9883 -0.036233 -0.035444 -0.034853 -0.033863 0 -0.036033 -0.053773 -0.052105 -0.068814 -0.058486 -0.057023 3.4503 -0.025193 -3.4422 -0.081635 0.042301 0.098203 -0.12311 0.10659 0.1508 0.25956 0.15234 0.13332 0.099778 -0.00031903 0.0042247 0.0040501 0.00091505 1.0203
1.9922 -0.031944 -0.029068 -0.031763 -0.029169 0 -0.034907 -0.05141 -0.048351 -0.072805 -0.062611 -0.072371 3.3416 -0.024764 -3.3467 -0.092858 0.072453 0.10747 -0.077716 0.12031 0.1461 0.30939 0.16905 0.14666 0.068899 -0.00036345 0.0041618 0.0041999 0.0010528 1.0324
1.9961 -0.028185 -0.023936 -0.027274 -0.024105 0 -0.031693 -0.043801 -0.045698 -0.071882 -0.057091 -0.093615 3.2118 -0.024157 -3.2511 -0.10104 0.098084 0.11029 -0.10845 0.10454 0.17587 0.27769 0.17329 0.15626 0.10721 7.991e-05 0.0042161 0.0046979 0.0012232 1.0126
2 -0.024998 -0.019925 -0.025392 -0.020139 0 -0.026919 -0.034498 -0.043826 -0.066157 -0.04544 -0.11083 3.0884 -0.011321 -3.1512 -0.11789 0.08113 0.10609 -0.1489 0.094953 0.18064 0.30841 0.1683 0.16256 0.092529 0.00079389 0.0041246 0.005239 0.0013539 0.95436
2.0039 -0.022301 -0.016427 -0.028101 -0.019687 0 -0.022411 -0.027383 -0.040678 -0.056633 -0.033736 -0.1114 2.9919 -0.0020115 -3.0476 -0.15495 0.055763 0.095227 -0.15125 0.08551 0.1497 0.36087 0.16219 0.16194 0.065878 0.0013918 0.0037804 0.0053986 0.0013337 0.84968
2.0078 -0.019953 -0.013179 -0.032409 -0.022787 0 -0.019347 -0.023497 -0.034561 -0.044148 -0.025973 -0.089175 2.9179 -0.013312 -2.9412 -0.21264 0.061265 0.078603 -0.08694 0.0678 0.085271 0.36678 0.16132 0.1477 0.080696 0.0015357 0.0033643 0.0050197 0.0010981 0.69319
2.0117 -0.017871 -0.010707 -0.032623 -0.02571 0 -0.017051 -0.020716 -0.025567 -0.029086 -0.021817 -0.049638 2.8406 -0.024529 -2.8299 -0.16195 0.050263 0.057695 -0.13389 0.07938 0.046025 0.27197 0.13684 0.11558 0.030942 0.0011495 0.0031889 0.0043816 0.0007071 0.49201
2.0156 -0.016148 -0.0099211 -0.025879 -0.023559 0 -0.013729 -0.016304 -0.015149 -0.012144 -0.018135 -0.0066235 2.7356 -0.028875 -2.7135 -0.15621 0.060882 0.034639 -0.087507 0.031868 0.035531 0.24177 0.10797 0.06932 0.006845 0.00049197 0.0034059 0.0039798 0.00031583 0.27057
2.0195 -0.015047 -0.011249 -0.015214 -0.014891 0 -0.0085954 -0.0095373 -0.0047162 0.0049305 -0.012298 0.02685 2.6006 -0.042705 -2.5954 -0.13333 0.065851 0.011916 -0.086363 -0.004443 0.022945 0.23791 0.070489 0.020806 -0.018062 1.8297e-05 0.0038618 0.0041152 5.3465e-05 0.063108
2.0234 -0.014849 -0.014113 -0.0068533 -0.0040408 0 -0.00342 -0.001885 0.0049719 0.019731 -0.0042241 0.046208 2.4564 -0.063352 -2.4783 -0.10696 0.051373 -0.0084113 -0.15742 -0.02162 -0.0039971 0.23784 0.029428 -0.016353 -0.044022 9.5842e-05 0.004244 0.0046589 -7.3172e-05 -0.10214
2.0273 -0.015624 -0.017278 -0.0043953 0.0015248 0 -0.0017331 0.0049312 0.013071 0.030464 0.0041042 0.055563 2.3272 -0.068996 -2.3656 -0.16845 0.0089977 -0.025251 -0.23766 -0.065665 -0.046677 0.22167 0.0010579 -0.035235 -0.047002 0.00075244 0.0043656 0.0051821 -0.00014988 -0.21354
2.0313 -0.017128 -0.01975 -0.00587 -0.002944 0 -0.0059343 0.010443 0.017834 0.036664 0.010471 0.0613 2.2189 -0.07679 -2.236 -0.16499 0.058179 -0.038091 -0.19119 -0.063734 -0.011297 0.20952 -0.016533 -0.039198 -0.040672 0.0016433 0.0043051 0.0053033 -0.00023114 -0.27215
2.0352 -0.018914 -0.021393 -0.0065891 -0.015323 0 -0.014666 0.014777 0.017223 0.038456 0.013639 0.065237 2.1151 -0.074357 -2.1057 -0.17036 0.10142 -0.0459 -0.15506 -0.07263 0.00059294 0.20171 -0.027439 -0.037603 -0.004143 0.0022811 0.0042659 0.0049459 -0.00025598 -0.2785
2.0391 -0.020556 -0.022695 -0.0045996 -0.027851 0 -0.023028 0.016899 0.010741 0.035235 0.013256 0.063332 1.9929 -0.06187 -1.9764 -0.18724 0.11848 -0.046507 -0.13968 -0.068666 -0.0079432 0.19461 -0.03533 -0.037178 0.018896 0.0023754 0.0043148 0.0043268 -9.7125e-05 -0.22524
2.043 -0.021811 -0.02397 -0.0028685 -0.032913 0 -0.025966 0.014295 0.00055088 0.025565 0.0092472 0.050411 1.8447 -0.043736 -1.8479 -0.21056 0.10727 -0.03751 -0.15009 -0.033886 -0.017216 0.1846 -0.037891 -0.036198 -0.0019346 0.0020281 0.0042807 0.0037547 0.00030479 -0.10466
2.0469 -0.02262 -0.024812 -0.0059451 -0.028615 0 -0.022287 0.0050422 -0.009703 0.0088874 0.0017208 0.025952 1.6842 -0.043515 -1.7124 -0.2187 0.13484 -0.018311 -0.22034 -0.0055879 0.05316 0.16846 0.0059752 -0.0263 -0.0075907 0.0016269 0.0039338 0.003442 0.00086011 0.076055
2.0508 -0.023019 -0.024404 -0.014802 -0.019667 0 -0.015826 -0.0096761 -0.017642 -0.01255 -0.0086484 -0.004513 1.5332 -0.062095 -1.5772 -0.17897 0.13943 0.0084491 -0.21261 0.0070288 0.062627 0.1926 0.0004588 -0.00028405 -0.01115 0.0015213 0.0032724 0.0034474 0.0013832 0.28915
2.0547 -0.023119 -0.022403 -0.025425 -0.013185 0 -0.012532 -0.02545 -0.023885 -0.033889 -0.020509 -0.033408 1.4016 -0.068623 -1.4308 -0.14053 0.17207 0.037584 -0.15345 0.039291 0.096008 0.21864 0.0016851 0.040712 0.0064998 0.0017446 0.0026233 0.0037138 0.0017219 0.49878
2.0586 -0.023152 -0.019557 -0.032582 -0.013218 0 -0.015741 -0.037476 -0.03092 -0.050412 -0.032347 -0.056538 1.2789 -0.05246 -1.2763 -0.11211 0.22142 0.063931 -0.098679 0.074664 0.15885 0.23673 0.020196 0.086648 0.036207 0.0020137 0.0024327 0.0041201 0.0018357 0.68155
2.0625 -0.023475 -0.017405 -0.034619 -0.018495 0 -0.023627 -0.043825 -0.040073 -0.060562 -0.043047 -0.074978 1.1447 -0.010573 -1.1257 -0.084717 0.24025 0.08477 -0.13756 0.064919 0.21751 0.24837 0.046485 0.12502 0.050988 0.0020011 0.0029188 0.0045237 0.001769 0.83533
2.0664 -0.024395 -0.017241 -0.034205 -0.024692 0 -0.030954 -0.0461 -0.049548 -0.066321 -0.051802 -0.092022 0.9878 0.033137 -0.97383 -0.06378 0.21053 0.10013 -0.12422 0.090447 0.20275 0.28008 0.046485 0.14894 0.096198 0.0016343 0.0038928 0.0048242 0.0015835 0.96738
2.0703 -0.025888 -0.019229 -0.034549 -0.028602 0 -0.033532 -0.047079 -0.055594 -0.070449 -0.057551 -0.1083 0.81509 0.049552 -0.82662 -0.024594 0.16567 0.11093 -0.063712 0.093266 0.23556 0.30322 0.043991 0.16041 0.096272 0.0011575 0.0048966 0.005035 0.0013438 1.0738
2.0742 -0.027472 -0.022379 -0.035565 -0.030363 0 -0.031427 -0.047935 -0.055757 -0.073295 -0.058925 -0.11961 0.6442 0.062497 -0.6709 0.001677 0.13948 0.1169 -0.010255 0.085699 0.25375 0.27822 0.034876 0.16633 0.091425 0.00090645 0.0055271 0.005282 0.0011575 1.1323
2.0781 -0.028425 -0.02535 -0.034318 -0.03218 0 -0.028271 -0.047814 -0.051073 -0.072414 -0.055197 -0.11938 0.48648 0.078994 -0.50026 0.0013673 0.14193 0.11626 0.0097877 0.079246 0.22447 0.21059 0.022889 0.17115 0.099703 0.0010111 0.0056664 0.0056834 0.0011696 1.1172
2.082 -0.028285 -0.027344 -0.029057 -0.035273 0 -0.027567 -0.045765 -0.045025 -0.065424 -0.047442 -0.10361 0.33709 0.051357 -0.32578 0.010134 0.11457 0.10744 0.04609 0.084121 0.19763 0.24894 0.040501 0.17227 0.070112 0.001299 0.0054597 0.0061899 0.0014499 1.023
2.0859 -0.027234 -0.028364 -0.021996 -0.038154 0 -0.029505 -0.042427 -0.040297 -0.053102 -0.038428 -0.074406 0.18073 0.023263 -0.15386 0.01585 0.062034 0.091019 0.056346 0.073118 0.237 0.16902 0.033476 0.16229 0.02832 0.0014807 0.005118 0.0065517 0.0018534 0.87336
2.0898 -0.026033 -0.028798 -0.017395 -0.037752 0 -0.031101 -0.039321 -0.036492 -0.039347 -0.030846 -0.039378 0.0065114 0.0090316 0.020097 -0.019522 0.019128 0.069981 0.041361 0.076282 0.20765 0.12336 0.035684 0.13597 0.027629 0.0014272 0.0047573 0.0064849 0.0020312 0.70527
2.0938 -0.025493 -0.028863 -0.01697 -0.032228 0 -0.02928 -0.036555 -0.030981 -0.027812 -0.025323 -0.0076701 -0.18239 -0.0060173 0.19777 -0.066752 -0.0095453 0.048091 0.012127 0.086538 0.13041 0.13237 0.043151 0.096275 0.062234 0.0012685 0.004398 0.0059119 0.0016648 0.54347
2.0977 -0.025865 -0.028466 -0.01793 -0.02297 0 -0.023947 -0.031843 -0.021973 -0.018625 -0.020193 0.014585 -0.37292 -0.045476 0.38022 -0.073691 -0.028504 0.027936 -0.014859 0.085638 0.074781 0.17802 0.041515 0.054062 0.10562 0.0012229 0.0040646 0.0050505 0.00077382 0.38968
2.1016 -0.026645 -0.027482 -0.016224 -0.014118 0 -0.018278 -0.022506 -0.010763 -0.0087384 -0.013497 0.026491 -0.5553 -0.069686 0.57335 -0.044314 -0.074724 0.010364 -0.028436 0.082485 0.085599 0.14074 0.055927 0.021639 0.077967 0.0013375 0.0038396 0.0042538 -0.00018715 0.23618
2.1055 -0.026953 -0.026027 -0.01166 -0.010051 0 -0.016101 -0.0087861 -0.0010887 0.0041721 -0.0053775 0.031325 -0.73213 -0.095401 0.76821 0.0052099 -0.066475 -0.0045089 -0.02772 0.093285 0.054465 0.12918 0.056859 0.0049681 0.041067 0.0014099 0.0038051 0.0037446 -0.00059068 0.088731
2.1094 -0.026166 -0.024344 -0.0090391 -0.012621 0 -0.018686 0.0049912 0.0036811 0.018111 0.0015373 0.033303 -0.91497 -0.10254 0.9681 0.01101 -0.029791 -0.016034 -0.053026 0.10236 0.047289 0.138 0.071834 0.00068248 0.014088 0.0011854 0.0039485 0.0034952 -9.7727e-05 -0.025757
2.1133 -0.024315 -0.022448 -0.013493 -0.019885 0 -0.02357 0.012999 0.0028607 0.027289 0.0042977 0.034437 -1.1123 -0.092665 1.1721 -0.028861 0.012124 -0.022817 -0.094218 0.10086 0.075564 0.15607 0.10325 0.00010292 -0.00088787 0.00064306 0.0041515 0.0033532 0.0010498 -0.075985
2.1172 -0.021959 -0.020001 -0.024587 -0.027023 0 -0.026207 0.012118 -0.0015904 0.026642 0.0022892 0.033449 -1.3209 -0.10574 1.3716 -0.0098786 0.027673 -0.023568 -0.045739 0.086074 0.062721 0.15583 0.11113 -0.0031476 -0.030277 8.2713e-05 0.0042889 0.0032565 0.0021665 -0.051835
2.1211 -0.019692 -0.016671 -0.035541 -0.028956 0 -0.023139 0.0039894 -0.0069736 0.016223 -0.0022669 0.027317 -1.5289 -0.092547 1.5722 0.0096312 0.049491 -0.017964 -0.048628 0.074021 0.045497 0.17045 0.084538 -0.0081159 0.016228 -9.5542e-05 0.004338 0.0032983 0.0026044 0.026151
2.125 -0.017758 -0.012687 -0.03888 -0.023356 0 -0.014492 -0.0067799 -0.011633 0.0013583 -0.0065132 0.014254 -1.727 -0.069215 1.7786 -0.0086192 0.051435 -0.0067508 -0.066583 0.064514 0.062399 0.18349 0.06211 -0.0079635 0.035519 0.00026356 0.0043842 0.0035761 0.0021993 0.12264
2.1289 -0.016044 -0.0090089 -0.033087 -0.012383 0 -0.0042554 -0.016236 -0.015256 -0.011554 -0.0096543 -0.0041569 -1.9178 -0.032879 1.9882 -0.037142 0.057142 0.0086738 -0.083254 0.062283 0.090398 0.18731 0.05953 0.0036505 0.034417 0.00091396 0.0045155 0.0040113 0.0013394 0.21357
2.1328 -0.014388 -0.006816 -0.023574 -0.001847 0 0.0018688 -0.023074 -0.018077 -0.01966 -0.013385 -0.023446 -2.1134 0.016076 2.1978 -0.041392 0.091931 0.026433 -0.084296 0.07186 0.10145 0.18227 0.086614 0.026761 0.036265 0.0013903 0.0047105 0.0043635 0.00062805 0.29821
2.1367 -0.012829 -0.0066786 -0.017041 0.0021795 0 -5.1727e-05 -0.027685 -0.020221 -0.024652 -0.019559 -0.039173 -2.3242 0.0072254 2.4136 -0.046011 0.095722 0.043994 -0.054228 0.088315 0.14278 0.25422 0.12474 0.054634 0.051648 0.0013762 0.0048346 0.0044456 0.00043821 0.38779
2.1406 -0.011542 -0.0081057 -0.015043 -0.0025368 0 -0.0093201 -0.03012 -0.02178 -0.029785 -0.027456 -0.049945 -2.5488 0.00059408 2.6313 -0.035175 0.12848 0.058374 -0.1251 0.10483 0.16673 0.27466 0.14085 0.078695 0.077512 0.00094182 0.0047504 0.0043095 0.00070753 0.48419
2.1445 -0.010555 -0.0098708 -0.013272 -0.012482 0 -0.020342 -0.029656 -0.023075 -0.036212 -0.033525 -0.057849 -2.7752 0.0078362 2.8521 -0.0038384 0.13595 0.067238 -0.13863 0.11848 0.15412 0.25881 0.1319 0.094384 0.093052 0.00045755 0.004442 0.004187 0.0010867 0.57013
2.1484 -0.0095703 -0.010835 -0.0069937 -0.020475 0 -0.025698 -0.026317 -0.024396 -0.042072 -0.034077 -0.065597 -2.991 0.027836 3.0756 0.018466 0.11407 0.070228 -0.081292 0.11692 0.12764 0.22983 0.1106 0.10294 0.096863 0.00027311 0.0040404 0.004239 0.0012582 0.61919
2.1523 -0.0081236 -0.010577 0.0033342 -0.020642 0 -0.021035 -0.022085 -0.025408 -0.044573 -0.02845 -0.072705 -3.1941 0.04649 3.2992 -0.047118 0.10525 0.069021 -0.07234 0.072099 0.16267 0.23119 0.11175 0.10801 0.10557 0.00044497 0.0037315 0.004387 0.0011479 0.61394
2.1563 -0.005967 -0.0093566 0.012187 -0.012624 0 -0.0084262 -0.019729 -0.025008 -0.042424 -0.019663 -0.074314 -3.3946 0.066234 3.534 0.0053085 0.086063 0.065546 -0.14292 0.051224 0.17412 0.24058 0.10109 0.11049 0.13158 0.00072765 0.0036256 0.0044231 0.00089801 0.55413
2.1602 -0.0032973 -0.0075755 0.014535 -0.0016073 0 0.0047197 -0.019986 -0.02201 -0.036172 -0.01189 -0.064358 -3.6063 0.08003 3.7648 0.013189 0.063571 0.05972 -0.14534 0.031237 0.15296 0.20465 0.066392 0.10659 0.10939 0.00080513 0.0036905 0.0042765 0.00069552 0.44944
2.1641 -0.00059622 -0.0052938 0.010815 0.0059923 0 0.010955 -0.020089 -0.015997 -0.026727 -0.0070831 -0.040983 -3.8355 0.082724 3.9907 0.0071508 0.012348 0.04903 -0.12981 0.021174 0.1286 0.16446 0.025452 0.090817 0.094035 0.00054703 0.0037876 0.0041186 0.00063672 0.30763
2.168 0.0017927 -0.0022444 0.0061469 0.0076481 0 0.0084495 -0.015638 -0.007453 -0.014308 -0.0037329 -0.0096833 -4.076 0.065472 4.2124 0.020831 -0.081726 0.030887 -0.14547 0.029376 0.1172 0.14714 -0.003949 0.061327 0.12149 8.7151e-05 0.0037726 0.0041513 0.00072109 0.13199
2.1719 0.003957 0.0017606 0.0049341 0.0063027 0 0.00233 -0.0044081 0.0028547 0.00084261 0.0013268 0.019021 -4.3151 -0.013159 4.4333 0.029157 -0.16281 0.0059268 -0.1597 0.052638 0.038287 0.058072 -0.012394 0.022895 0.069499 -0.00030284 0.0035878 0.0042966 0.00092064 -0.07007
2.1758 0.0062994 0.0064877 0.0067876 0.0071219 0 0.00032421 0.011442 0.014292 0.017073 0.0099112 0.036225 -4.543 -0.013663 4.6664 0.047947 -0.15504 -0.020891 -0.14362 0.054437 0.0433 0.025654 0.001166 -0.01516 0.094956 -0.00040797 0.0032913 0.0041729 0.0012189 -0.27911
2.1797 0.0091287 0.011344 0.007957 0.012438 0 0.0062365 0.026871 0.025902 0.031399 0.020921 0.040688 -4.7599 -0.024111 4.8945 0.027278 -0.12607 -0.042901 -0.12958 0.056637 0.031339 0.0025024 0.00027679 -0.044478 0.12732 -0.00017673 0.0030118 0.0034764 0.0015828 -0.46766
2.1836 0.012356 0.015754 0.0062703 0.019538 0 0.016881 0.037628 0.035704 0.041479 0.031276 0.039476 -4.9744 -0.053664 5.1149 -0.026421 -0.098317 -0.05615 -0.11409 0.059638 -0.0072838 -0.017493 -0.011215 -0.062307 0.13018 0.00030642 0.0028577 0.002423 0.0019226 -0.61438
2.1875 0.015584 0.01947 0.0038731 0.023321 0 0.025177 0.042625 0.041083 0.047466 0.03815 0.042456 -5.1956 -0.072819 5.3319 -0.0736 -0.078536 -0.061826 -0.073847 0.052796 -0.037018 -0.021301 -0.006662 -0.071956 0.073349 0.00091246 0.0028387 0.0017488 0.0021125 -0.7149
2.1914 0.018488 0.022555 0.0047903 0.021338 0 0.026569 0.043198 0.040653 0.051504 0.040554 0.05468 -5.4252 -0.061779 5.5437 -0.1037 -0.080944 -0.064462 -0.0019821 0.050387 -0.056752 -0.046538 -0.031146 -0.079141 0.042949 0.0015277 0.0028564 0.0021418 0.0020704 -0.77872
2.1953 0.021074 0.025112 0.010274 0.016475 0 0.022897 0.040786 0.036035 0.055046 0.039333 0.072341 -5.6555 -0.05967 5.7535 -0.13793 -0.049473 -0.06747 0.044976 0.036562 -0.081201 -0.042818 -0.041378 -0.087325 0.023786 0.0020505 0.0027879 0.0035674 0.0018268 -0.81524
2.1992 0.023566 0.027091 0.017346 0.014695 0 0.020248 0.035927 0.031422 0.056774 0.036157 0.085212 -5.8741 -0.04663 5.9587 -0.16513 -0.030382 -0.070028 0.021688 0.031742 -0.085269 -0.01312 -0.047199 -0.095419 0.010117 0.0023666 0.0026089 0.0051443 0.0015116 -0.82316
2.2031 0.026042 0.028334 0.022211 0.01981 0 0.022966 0.029418 0.030595 0.053554 0.032561 0.083645 -6.0724 -0.022318 6.1588 -0.17702 -0.042482 -0.068083 -0.066389 0.038778 -0.059325 0.036853 -0.048338 -0.099058 3.6981e-05 0.0023607 0.0024506 0.0057823 0.0012632 -0.79313
2.207 0.028251 0.028776 0.024557 0.029941 0 0.029572 0.023623 0.033719 0.043781 0.029525 0.065059 -6.2514 -0.054824 6.36 -0.17026 -0.018499 -0.058479 -0.051894 0.0015758 -0.038757 0.097597 -0.0050389 -0.094039 0.0041077 0.0019783 0.0025148 0.0050778 0.0011305 -0.72047
2.2109 0.029819 0.028549 0.027689 0.038812 0 0.034376 0.02153 0.036983 0.029804 0.027373 0.03559 -6.4217 -0.055805 6.5572 -0.18717 -0.017702 -0.042428 0.010765 -0.0081142 -0.025906 0.11417 -0.0058609 -0.079362 0.0079475 0.0012973 0.0028861 0.0036742 0.0010459 -0.61509
2.2148 0.030651 0.027896 0.034165 0.040686 0 0.033054 0.023923 0.035802 0.016774 0.025804 0.0062716 -6.5971 -0.041966 6.7573 -0.17775 0.0079542 -0.025231 -0.0083559 0.003596 0.016545 0.11246 0.013317 -0.058011 0.0048094 0.0005434 0.0033997 0.0027382 0.00089154 -0.49931
2.2188 0.031052 0.02699 0.041894 0.034718 0 0.026767 0.027728 0.028894 0.008775 0.02416 -0.013215 -6.786 -0.039872 6.9551 -0.16097 0.046734 -0.012623 -0.086757 0.021982 0.071908 0.12185 0.042634 -0.035353 0.02197 1.2592e-05 0.0037091 0.0029976 0.0006078 -0.39651
2.2227 0.031351 0.025882 0.045404 0.025248 0 0.020977 0.027951 0.019519 0.0058811 0.022021 -0.01909 -6.9854 -0.079674 7.1418 -0.17693 0.067494 -0.0069826 -0.15221 0.027829 0.10435 0.17453 0.050145 -0.016439 0.095684 -7.812e-05 0.0035385 0.0041812 0.00026306 -0.32103
2.2266 0.031393 0.024603 0.041307 0.018216 0 0.020333 0.022008 0.012728 0.0049328 0.019718 -0.013942 -7.1833 -0.036572 7.3269 -0.15501 0.063387 -0.006495 -0.19478 0.052391 0.080638 0.16964 0.064819 -0.003949 0.060109 0.00027177 0.0029243 0.0053247 2.8868e-05 -0.27663
2.2305 0.030468 0.023278 0.0321 0.016939 0 0.024582 0.012442 0.011204 0.003155 0.01816 -0.0036952 -7.3672 -0.058651 7.5032 -0.15605 0.065733 -0.0075654 -0.18212 0.04378 0.096456 0.18203 0.078221 0.0021199 0.026105 0.00082026 0.0022228 0.0056221 6.9143e-05 -0.26137
2.2344 0.027921 0.022106 0.023944 0.020486 0 0.029158 0.0051924 0.013573 0.001012 0.017943 0.0063507 -7.5325 -0.081169 7.6778 -0.14942 0.05873 -0.0080931 -0.18491 0.034223 0.094607 0.16649 0.072452 0.0031337 0.023506 0.0012139 0.0018481 0.0050427 0.00041685 -0.272
2.2383 0.023956 0.02121 0.020522 0.025255 0 0.029473 0.0048418 0.016506 0.0015994 0.018602 0.013855 -7.6859 -0.070308 7.8533 -0.11995 0.044051 -0.0089089 -0.21284 0.035113 0.061722 0.13019 0.046793 0.00010432 0.0437 0.0012125 0.0019489 0.0042137 0.00093146 -0.30442
2.2422 0.019839 0.020558 0.019535 0.027835 0 0.024654 0.011198 0.01823 0.0073907 0.018943 0.019245 -7.8395 -0.027062 8.0269 -0.070332 0.056328 -0.012585 -0.16957 0.026608 0.055673 0.18047 0.030475 -0.0069736 0.0031365 0.00085554 0.0023084 0.0037754 0.0013819 -0.35243
2.2461 0.017161 0.020042 0.015719 0.026838 0 0.017577 0.020161 0.019821 0.017631 0.018338 0.023923 -8.0018 -0.018847 8.1907 -0.08681 0.018912 -0.020959 -0.16581 0.01403 0.055171 0.1132 0.014344 -0.018208 -0.0043339 0.00043644 0.0025598 0.0038593 0.0016032 -0.40851
2.25 0.016676 0.019666 0.0072862 0.022936 0 0.011938 0.027551 0.023187 0.028746 0.017694 0.028595 -8.1718 -0.015519 8.3539 -0.070421 -0.020974 -0.03334 -0.17788 0.0043171 0.02979 0.11154 0.016329 -0.032265 -0.0024336 0.00028601 0.0025216 0.0041292 0.0016048 -0.46622
2.2539 0.017735 0.019595 -0.001198 0.017888 0 0.0095879 0.031895 0.028163 0.037 0.018879 0.032917 -8.3409 -0.025307 8.5138 -0.061481 -0.052704 -0.04647 -0.17911 0.008259 0.0063024 0.12578 0.027616 -0.045882 -0.015259 0.0005266 0.0023413 0.0042348 0.0015307 -0.52044
2.2578 0.018863 0.019998 -0.0028337 0.013633 0 0.010334 0.03379 0.032002 0.040692 0.022861 0.036293 -8.5013 -0.057947 8.6668 -0.1089 -0.072655 -0.056012 -0.14607 0.033153 0.015813 0.078544 0.035213 -0.05532 -0.057296 0.00099401 0.0023158 0.0041578 0.0014987 -0.56457
2.2617 0.019014 0.020785 0.0047079 0.011741 0 0.013365 0.033442 0.031901 0.040166 0.028274 0.038728 -8.6521 -0.068479 8.8214 -0.06398 -0.099463 -0.058656 -0.11902 0.032783 0.0097879 0.049167 0.039212 -0.058769 -0.0028751 0.0013899 0.0025692 0.0041301 0.001464 -0.58864
2.2656 0.018399 0.02154 0.0166 0.012957 0 0.018033 0.029798 0.027924 0.036455 0.031985 0.040721 -8.7983 -0.055125 8.9767 -0.031715 -0.099741 -0.053833 -0.084262 0.066496 -0.0030932 0.10164 0.056801 -0.057592 -0.042772 0.0015262 0.002912 0.004289 0.0012532 -0.58309
2.2695 0.018141 0.021746 0.02533 0.016789 0 0.023174 0.022494 0.02319 0.03048 0.031393 0.042269 -8.945 -0.069253 9.1309 -0.011363 -0.089298 -0.044141 -0.096883 0.10135 -0.010744 0.13118 0.061417 -0.055052 -0.053557 0.0014429 0.0030237 0.004494 0.00076329 -0.54663
2.2734 0.019092 0.021161 0.027585 0.021572 0 0.026456 0.014098 0.021057 0.023477 0.026518 0.042028 -9.0916 -0.1051 9.28 -0.0022002 -0.07437 -0.03403 -0.14768 0.12281 -0.0021763 0.11518 0.050929 -0.053438 -0.01299 0.0013018 0.0027797 0.0045029 0.0001416 -0.4904
2.2773 0.020919 0.019997 0.026459 0.025279 0 0.025454 0.009327 0.022101 0.017396 0.020002 0.037735 -9.2319 -0.096401 9.4154 -0.00313 -0.054999 -0.02719 -0.15785 0.12687 0.038525 0.10117 0.046566 -0.052124 0.011768 0.0011838 0.0023896 0.0042815 -0.00025322 -0.43207
2.2813 0.022318 0.018739 0.027029 0.026626 0 0.019948 0.011149 0.023859 0.013967 0.015068 0.027912 -9.3606 -0.11411 9.5509 -0.0093962 -0.031038 -0.024244 -0.1265 0.15353 0.027597 0.1146 0.064121 -0.04842 0.02261 0.001009 0.0021998 0.0040721 -0.00012753 -0.38315
2.2852 0.022127 0.017752 0.030334 0.025599 0 0.01297 0.017499 0.023412 0.013 0.013288 0.013649 -9.4781 -0.11683 9.6773 -0.018152 -0.024015 -0.022563 -0.13572 0.16365 0.010705 0.084218 0.066704 -0.040498 -0.01479 0.00067306 0.0023535 0.0041262 0.00045899 -0.34106
2.2891 0.0203 0.017025 0.032302 0.022999 0 0.00889 0.022371 0.020047 0.012005 0.013949 -0.0010978 -9.5909 -0.11177 9.8019 -0.020729 -0.022141 -0.018687 -0.15864 0.17447 -0.012649 0.040785 0.073445 -0.029663 -0.036678 0.00025441 0.0026539 0.004397 0.0010755 -0.29445
2.293 0.017846 0.016283 0.028541 0.019571 0 0.0098493 0.020867 0.015436 0.0082255 0.015196 -0.011229 -9.7065 -0.10473 9.9311 -0.017981 -0.015855 -0.011607 -0.15725 0.19894 -0.041639 0.015772 0.096401 -0.019744 0.001194 4.7716e-05 0.0027746 0.0045536 0.0012402 -0.23769
2.2969 0.015874 0.015357 0.019514 0.015656 0 0.01389 0.013566 0.011528 0.0015722 0.015534 -0.013263 -9.8288 -0.067194 10.058 -0.075114 -0.025219 -0.0040782 -0.063241 0.1987 -0.046073 0.0021358 0.079147 -0.014104 -0.012037 0.00033849 0.0026061 0.0043317 0.00083083 -0.18074
2.3008 0.014681 0.014442 0.010353 0.01163 0 0.016739 0.0059698 0.0087153 -0.0045304 0.014399 -0.0073287 -9.9571 -0.066533 10.168 -0.1411 -0.045322 -0.00057012 -0.14799 0.18172 -0.070524 -0.014503 0.060404 -0.013026 0.0020715 0.0011077 0.0023732 0.0038596 0.00021925 -0.14388
2.3047 0.013746 0.013985 0.005622 0.0084212 0 0.015683 0.0034943 0.0062098 -0.0056654 0.011835 0.0029099 -10.089 -0.073515 10.283 -0.16099 -0.042645 -0.003421 -0.18889 0.15917 -0.1201 -0.02245 0.062385 -0.013896 -0.01313 0.0019647 0.0023897 0.0035894 -1.9086e-05 -0.1415
2.3086 0.012524 0.014292 0.0049352 0.0072398 0 0.011829 0.0068623 0.0039119 -0.00027639 0.0082337 0.012306 -10.222 -0.083662 10.404 -0.13872 -0.01563 -0.010585 -0.16498 0.13588 -0.15663 -0.010203 0.062016 -0.013873 -0.043865 0.0024159 0.0026943 0.0038643 0.00040898 -0.16984
2.3125 0.011201 0.015228 0.0042596 0.0085553 0 0.0086772 0.012202 0.0033141 0.0087518 0.0045965 0.01695 -10.354 -0.10409 10.521 -0.11339 0.01948 -0.017134 -0.15953 0.11498 -0.10512 0.036934 0.0034056 -0.012395 -0.032553 0.0022527 0.0029617 0.0045427 0.0012549 -0.21039
2.3164 0.010624 0.016315 0.0012984 0.011358 0 0.0085952 0.015342 0.0061487 0.016374 0.0026896 0.016014 -10.48 -0.078937 10.648 -0.1767 0.028711 -0.019295 -0.099516 0.10817 -0.14468 0.047563 0.043658 -0.011179 0.043441 0.0017045 0.0028183 0.0050756 0.0019314 -0.24566
2.3203 0.01153 0.017174 -0.0012874 0.013662 0 0.010816 0.015664 0.012164 0.019438 0.0042241 0.011825 -10.595 -0.078981 10.765 -0.1921 0.048169 -0.017403 -0.069017 0.10036 -0.13225 0.00013943 0.028786 -0.011917 0.029306 0.0012074 0.0022681 0.0049957 0.0020039 -0.27225
2.3242 0.013842 0.017891 0.0013613 0.014036 0 0.012822 0.015716 0.018598 0.018762 0.0093727 0.0082844 -10.699 -0.081079 10.882 -0.20577 0.063419 -0.015132 -0.030237 0.086913 -0.11532 -0.028619 0.015996 -0.014194 0.02066 0.0010062 0.0017825 0.0043611 0.0015398 -0.29933
2.3281 0.016722 0.018934 0.010535 0.012855 0 0.013413 0.017488 0.02221 0.017537 0.016086 0.0085404 -10.796 -0.067792 11.002 -0.24545 0.066146 -0.015826 0.024821 0.067687 -0.11947 -0.0049879 0.037793 -0.015735 0.066587 0.00097397 0.0019115 0.0037222 0.0010164 -0.33536
2.332 0.019263 0.020628 0.021726 0.012116 0 0.014088 0.019759 0.021986 0.017976 0.021296 0.013166 -10.899 -0.038565 11.107 -0.27658 0.067481 -0.019446 -0.0046395 0.056208 -0.092828 -0.029901 0.043557 -0.014708 0.063786 0.00082261 0.0027502 0.0036254 0.00088902 -0.37725
2.3359 0.021118 0.022671 0.028733 0.013894 0 0.017284 0.019537 0.01985 0.019616 0.023251 0.019906 -11.014 -0.017237 11.21 -0.2877 0.051369 -0.022964 0.0035114 0.053355 -0.11669 -0.039336 0.025221 -0.011674 0.04759 0.00048167 0.0037806 0.0041107 0.0012171 -0.41273
2.3398 0.022503 0.024192 0.029846 0.018737 0 0.023401 0.015929 0.018729 0.020655 0.022874 0.025235 -11.136 -0.022857 11.319 -0.30633 0.050029 -0.02364 0.0031302 0.052421 -0.11617 -0.053759 0.023789 -0.009286 0.063863 0.0002397 0.0042792 0.004669 0.0016685 -0.43311
2.3438 0.023735 0.024429 0.029352 0.025231 0 0.029801 0.012015 0.02 0.020478 0.022718 0.026822 -11.253 -0.039016 11.426 -0.3172 0.059419 -0.021883 -0.0077867 0.05763 -0.092039 -0.067265 0.031761 -0.010118 0.10632 0.00046839 0.0039445 0.0046967 0.0018625 -0.44299
2.3477 0.024894 0.023517 0.032554 0.030927 0 0.032922 0.012378 0.022818 0.020457 0.024465 0.025186 -11.353 -0.036324 11.523 -0.29083 0.064155 -0.020926 -0.017907 0.0749 -0.068663 -0.065168 0.025725 -0.014767 0.14895 0.0011833 0.0031617 0.0040338 0.0017102 -0.45725
2.3516 0.025954 0.022663 0.039626 0.03379 0 0.031446 0.018682 0.025648 0.022283 0.027436 0.023183 -11.434 -0.052088 11.622 -0.24106 0.089032 -0.023756 -0.010994 0.0090184 -0.056838 -0.035124 0.0017237 -0.021862 0.085755 0.0018997 0.0026453 0.0031067 0.001447 -0.4884
2.3555 0.027136 0.023436 0.045066 0.033235 0 0.027514 0.027918 0.028031 0.025877 0.02961 0.023597 -11.506 -0.061188 11.717 -0.2598 0.080697 -0.030344 -0.032172 0.022498 -0.050231 -0.029137 0.013719 -0.029577 0.065684 0.0019901 0.002781 0.0025645 0.0013619 -0.53671
2.3594 0.028938 0.02664 0.043519 0.030344 0 0.024985 0.035195 0.030596 0.029344 0.030085 0.026751 -11.582 -0.069029 11.805 -0.28337 0.068532 -0.037802 -0.070301 0.021357 -0.065944 -0.034172 0.029026 -0.036925 0.08388 0.0012587 0.0032795 0.0027405 0.0015067 -0.59214
2.3633 0.031685 0.031666 0.035765 0.027426 0 0.02653 0.038255 0.033588 0.031084 0.030312 0.030295 -11.667 -0.081265 11.886 -0.2764 0.068323 -0.043117 -0.10022 -0.026056 -0.086769 -0.044726 0.0289 -0.043785 0.11651 0.0001926 0.0034642 0.0033992 0.0016555 -0.64493
2.3672 0.035065 0.036881 0.028355 0.027065 0 0.032084 0.039115 0.035952 0.031692 0.032706 0.031558 -11.752 -0.10778 11.96 -0.23489 0.079844 -0.045747 -0.054014 -0.053311 -0.01926 -0.067201 0.009214 -0.050249 0.09023 -0.00039548 0.0029165 0.0039543 0.0015294 -0.69414
2.3711 0.038215 0.040783 0.027158 0.030845 0 0.039496 0.041339 0.036346 0.033493 0.037975 0.030452 -11.827 -0.091351 12.033 -0.18215 0.079004 -0.047675 -0.080652 -0.042334 -0.048879 -0.051225 0.02364 -0.056433 0.028113 -5.8678e-05 0.0018727 0.0039442 0.0010542 -0.74649
2.375 0.040372 0.042967 0.03169 0.038236 0 0.046169 0.045997 0.035069 0.038129 0.043999 0.030125 -11.885 -0.064994 12.103 -0.17553 0.0684 -0.051167 -0.091603 -0.053416 -0.061382 -0.041522 0.036824 -0.0629 0.050012 0.00086929 0.0010083 0.0033691 0.00042316 -0.80763
2.3789 0.041474 0.044122 0.036267 0.046509 0 0.050183 0.050581 0.034543 0.044747 0.047568 0.034417 -11.929 -0.054562 12.168 -0.21059 0.064666 -0.056584 -0.095298 -0.062748 -0.046815 -0.028426 0.033539 -0.070659 0.088458 0.0015332 0.00083721 0.0026489 -6.4451e-05 -0.87495
2.3828 0.042077 0.045087 0.036603 0.05215 0 0.050589 0.051844 0.037394 0.050715 0.04734 0.044163 -11.969 -0.078937 12.222 -0.26377 0.082068 -0.062247 -0.1109 -0.038713 -0.019594 0.001946 0.0063199 -0.080032 0.051304 0.0012886 0.0013005 0.0022831 -0.00021628 -0.9378
2.3867 0.042638 0.045838 0.034525 0.053072 0 0.047503 0.04934 0.043817 0.054045 0.045036 0.05578 -12.014 -0.061271 12.261 -0.2168 0.058603 -0.066179 -0.077644 -0.049786 -0.094738 -0.0057007 0.014467 -0.089342 -0.0035226 0.00027033 0.0019112 0.0024998 -3.7089e-05 -0.9835
2.3906 0.042884 0.045359 0.035553 0.049886 0 0.042294 0.045855 0.050912 0.054957 0.043651 0.063775 -12.064 -0.079106 12.301 -0.21726 0.025237 -0.067833 -0.06602 -0.05789 -0.10518 0.0087256 -0.0035172 -0.095298 -0.0030134 -0.00071051 0.0022655 0.0031455 0.00033315 -1.0032
2.3945 0.04195 0.042533 0.04201 0.045009 0 0.037213 0.044369 0.054814 0.05502 0.044464 0.065222 -12.115 -0.082701 12.334 -0.23234 0.010868 -0.068219 -0.066993 -0.064735 -0.1015 0.0082509 -0.017404 -0.095556 -0.01612 -0.00085618 0.002388 0.0038514 0.00072948 -0.99387
2.3984 0.039189 0.037288 0.049388 0.040301 0 0.034065 0.044915 0.053629 0.054992 0.045862 0.062202 -12.16 -0.063891 12.357 -0.2416 0.014789 -0.068594 -0.09118 -0.069727 -0.11007 -0.006727 -0.020958 -0.091388 -0.050264 -5.6927e-05 0.0025778 0.0043145 0.0010216 -0.95651
2.4023 0.034864 0.030929 0.050362 0.035481 0 0.032781 0.044655 0.04842 0.053771 0.045084 0.059755 -12.194 -0.05324 12.374 -0.22611 0.0050857 -0.069106 -0.17571 -0.069536 -0.14675 0.0033394 -0.029457 -0.087427 -0.052892 0.0010347 0.0029547 0.004479 0.0011212 -0.89481
2.4063 0.030017 0.025332 0.042424 0.029067 0 0.031482 0.040932 0.04157 0.049557 0.041001 0.060923 -12.216 -0.064439 12.405 -0.26605 0.029877 -0.068528 -0.10712 -0.056684 -0.095661 0.024247 -0.012281 -0.087782 -0.024775 0.0015799 0.0032162 0.0045071 0.00099231 -0.81353
2.4102 0.025637 0.021611 0.030925 0.021007 0 0.028394 0.033959 0.034517 0.041813 0.035062 0.063277 -12.224 -0.057173 12.423 -0.26854 0.024545 -0.065005 -0.082836 -0.030941 -0.055999 0.034808 -0.0025799 -0.091544 -0.0045274 0.0012645 0.0029022 0.0045917 0.00068565 -0.71655
2.4141 0.021928 0.019408 0.02394 0.014156 0 0.023852 0.026374 0.027204 0.031861 0.029531 0.060283 -12.224 -0.046854 12.431 -0.25682 0.023405 -0.057064 -0.082638 -0.013469 -0.045652 0.052578 0.0067963 -0.092095 0.005468 0.00052854 0.001925 0.0047725 0.00034634 -0.60456
2.418 0.018361 0.017359 0.024056 0.012449 0 0.020052 0.02043 0.019426 0.021586 0.024976 0.046684 -12.221 -0.048522 12.433 -0.25428 0.052454 -0.044343 -0.077974 -0.018912 -0.066903 0.085971 0.022725 -0.081711 0.009951 0.00014257 0.00081583 0.004901 0.00015222 -0.47537
2.4219 0.014403 0.014312 0.025661 0.01691 0 0.018398 0.016012 0.012062 0.011875 0.019712 0.023409 -12.223 -0.048629 12.43 -0.22499 0.037298 -0.027996 -0.099692 -0.013644 -0.070229 0.064747 0.030735 -0.058074 0.041134 0.0005266 0.00038534 0.0047792 0.00021207 -0.32846
2.4258 0.010119 0.010253 0.020691 0.023279 0 0.017147 0.011477 0.0064634 0.0025964 0.011802 -0.0022231 -12.232 -0.028059 12.433 -0.20988 0.066315 -0.010691 -0.083789 -0.013238 -0.034716 0.10314 0.057822 -0.027068 0.088078 0.0014075 0.0010589 0.0043522 0.0005096 -0.17115
2.4297 0.0060623 0.0061778 0.0069871 0.024248 0 0.012363 0.0060277 0.0026521 -0.0060806 0.0015126 -0.021368 -12.243 -0.021702 12.438 -0.2211 0.081819 0.004161 -0.058505 -0.0034168 0.0015656 0.10043 0.085601 0.00091451 0.099183 0.0020847 0.0024909 0.003791 0.00093916 -0.019762
2.4336 0.0026059 0.0031004 -0.0093076 0.015156 0 0.0019684 0.00067963 -0.0013314 -0.01291 -0.0083054 -0.029685 -12.248 -0.025222 12.441 -0.23572 0.078796 0.01405 -0.044869 0.015281 0.03232 0.073259 0.1025 0.018277 0.080207 0.0020376 0.0038248 0.0033875 0.0013857 0.10756
2.4375 -0.00052275 0.0010895 -0.019639 -0.0015986 0 -0.01096 -0.0032521 -0.0077108 -0.01661 -0.014394 -0.029749 -12.243 -0.010185 12.436 -0.20224 0.080709 0.019009 -0.067338 0.033411 0.066948 0.11161 0.096843 0.0251 0.072602 0.0013366 0.0043784 0.0033456 0.0017634 0.20224
2.4414 -0.0040132 -0.00086043 -0.021053 -0.017681 0 -0.019584 -0.0062004 -0.016421 -0.017679 -0.015771 -0.028137 -12.234 -0.028505 12.435 -0.16719 0.088715 0.021771 -0.040825 0.022188 0.07984 0.13194 0.085228 0.027742 0.066394 0.00053088 0.0041438 0.0036406 0.0019924 0.27101
2.4453 -0.0082919 -0.0040634 -0.018227 -0.025061 0 -0.019025 -0.010251 -0.024534 -0.018647 -0.0145 -0.029836 -12.23 -0.010019 12.435 -0.1781 0.06705 0.02578 0.0048907 0.018515 0.092153 0.15684 0.098423 0.032855 0.051869 0.00015445 0.0036787 0.0040597 0.001982 0.33014
2.4492 -0.013108 -0.0091537 -0.017934 -0.022296 0 -0.011412 -0.016739 -0.028627 -0.02193 -0.014031 -0.034562 -12.237 0.0056258 12.436 -0.18524 0.060003 0.032351 0.039031 0.017749 0.09026 0.15939 0.11577 0.042253 0.035948 0.00030282 0.0035328 0.004373 0.0016883 0.39217
2.4531 -0.017791 -0.015652 -0.022149 -0.015462 0 -0.0051208 -0.024222 -0.027943 -0.027239 -0.016723 -0.037728 -12.25 -0.00083954 12.438 -0.16363 0.088625 0.03943 0.050197 0.019208 0.078199 0.13639 0.12272 0.052663 0.027002 0.00062791 0.0037616 0.0044784 0.0012095 0.4566
2.457 -0.021875 -0.022344 -0.026917 -0.012947 0 -0.0081606 -0.029369 -0.025153 -0.031454 -0.022531 -0.034926 -12.26 0.02368 12.457 -0.1716 0.097737 0.043365 0.088538 0.040974 0.12783 0.1697 0.12369 0.059656 0.042337 0.00070937 0.003962 0.0044059 0.00079636 0.51269
2.4609 -0.025413 -0.028087 -0.027535 -0.018631 0 -0.021303 -0.030174 -0.023906 -0.031567 -0.029455 -0.026097 -12.261 0.0054553 12.463 -0.18537 0.073657 0.042367 0.018901 0.039506 0.13235 0.14205 0.13419 0.061578 0.03827 0.0004436 0.0037407 0.0042175 0.00070592 0.55145
2.4648 -0.028694 -0.032394 -0.023953 -0.029269 0 -0.037182 -0.028172 -0.025624 -0.02801 -0.034909 -0.016068 -12.262 -0.0098012 12.473 -0.21718 0.052438 0.038544 0.018621 0.043978 0.12022 0.1617 0.1217 0.060146 0.04758 0.0001125 0.0031314 0.0039382 0.00099183 0.57549
2.4688 -0.031735 -0.03543 -0.020568 -0.037971 0 -0.046301 -0.0272 -0.028769 -0.02487 -0.03698 -0.011141 -12.273 -0.023018 12.492 -0.23312 0.050782 0.036458 0.054002 0.054583 0.10511 0.19479 0.10996 0.05815 0.064984 0.00010171 0.0025638 0.0035947 0.0014243 0.59763
2.4727 -0.034123 -0.037555 -0.021134 -0.040283 0 -0.044614 -0.029782 -0.031091 -0.026414 -0.035236 -0.014505 -12.301 -0.048939 12.523 -0.18279 0.079972 0.039318 0.020995 0.062572 0.098868 0.15934 0.14243 0.05726 0.073019 0.00054215 0.0024478 0.0032964 0.0016483 0.62978
2.4766 -0.035387 -0.038848 -0.024795 -0.037427 0 -0.036108 -0.034803 -0.032245 -0.03311 -0.031093 -0.023988 -12.342 -0.059583 12.552 -0.21944 0.051602 0.046257 -0.0049671 0.073282 0.097819 0.14348 0.13315 0.05798 0.11432 0.0011892 0.0028061 0.0032234 0.0014683 0.67252
2.4805 -0.035466 -0.038992 -0.027597 -0.034238 0 -0.028585 -0.038779 -0.033853 -0.041041 -0.027477 -0.033843 -12.385 -0.04126 12.588 -0.20821 0.066726 0.053246 0.053607 0.076727 0.1393 0.17832 0.13963 0.060902 0.13903 0.0016236 0.0033089 0.0034864 0.0010105 0.71463
2.4844 -0.034742 -0.037579 -0.027407 -0.034243 0 -0.026987 -0.039312 -0.037054 -0.045398 -0.027359 -0.03915 -12.423 -0.035539 12.626 -0.19341 0.052296 0.0568 0.044656 0.073285 0.15703 0.19486 0.13887 0.066963 0.14152 0.00158 0.0036463 0.0039821 0.00061198 0.74228
2.4883 -0.033625 -0.034574 -0.026356 -0.03659 0 -0.030243 -0.037128 -0.040486 -0.044697 -0.031645 -0.039441 -12.463 -0.051982 12.664 -0.19372 0.0024812 0.057027 -0.064061 0.068109 0.12445 0.17539 0.12414 0.076017 0.12404 0.0011251 0.0038353 0.004414 0.00053271 0.74926
2.4922 -0.032169 -0.030543 -0.027978 -0.037367 0 -0.033657 -0.034763 -0.041208 -0.041673 -0.038003 -0.038728 -12.511 -0.043322 12.714 -0.18838 0.040166 0.057158 -0.091715 0.078801 0.07473 0.19182 0.11626 0.085555 0.10412 0.00056507 0.004146 0.0045045 0.00075485 0.73951
2.4961 -0.03015 -0.026449 -0.032504 -0.03364 0 -0.033664 -0.033614 -0.037771 -0.040136 -0.042102 -0.041832 -12.57 -0.062187 12.771 -0.2015 0.034633 0.0601 -0.045441 0.067262 0.10026 0.18484 0.12715 0.09174 0.10817 0.00019858 0.0047293 0.0042218 0.0010424 0.72099
2.5 -0.027479 -0.023116 -0.03597 -0.026335 0 -0.030284 -0.032654 -0.032093 -0.041063 -0.040777 -0.049889 -12.634 -0.073477 12.837 -0.19171 0.031272 0.065294 -0.029306 0.07403 0.079549 0.17059 0.13493 0.092414 0.079476 0.00013502 0.0053434 0.0038084 0.0011833 0.69733
2.5039 -0.024462 -0.020747 -0.034417 -0.019493 0 -0.025784 -0.030051 -0.027881 -0.041796 -0.034578 -0.058683 -12.692 -0.067394 12.905 -0.17864 0.027532 0.068855 -0.036127 0.079719 0.049588 0.15697 0.13204 0.089174 0.03677 0.00029866 0.0054866 0.0035702 0.0011695 0.66447
2.5078 -0.021566 -0.018881 -0.028445 -0.016865 0 -0.021892 -0.025623 -0.027033 -0.038914 -0.027267 -0.061382 -12.748 -0.04228 12.969 -0.19349 0.013334 0.06678 -0.041054 0.060391 0.068153 0.15099 0.1162 0.085978 0.011406 0.00055853 0.0048417 0.0036193 0.0011514 0.61419
2.5117 -0.018966 -0.016854 -0.022715 -0.018889 0 -0.018665 -0.021199 -0.027727 -0.031675 -0.022471 -0.053691 -12.812 -0.052281 13.036 -0.26531 -0.013677 0.058252 -0.057593 0.093553 0.062879 0.15921 0.12812 0.085136 0.0039863 0.00083333 0.0036217 0.0038082 0.001241 0.54079
2.5156 -0.016434 -0.014433 -0.020654 -0.022434 0 -0.015493 -0.01849 -0.026247 -0.022562 -0.020527 -0.037334 -12.895 -0.041349 13.108 -0.24574 -0.035635 0.046136 -0.042405 0.091418 0.042066 0.14151 0.12904 0.084477 -0.0153 0.0010888 0.0024767 0.0039109 0.0013825 0.44566
2.5195 -0.013733 -0.012081 -0.020263 -0.023182 0 -0.012345 -0.016998 -0.020674 -0.014663 -0.018541 -0.018946 -12.99 -0.057098 13.183 -0.20796 -0.062776 0.034478 -0.038202 0.097525 0.018078 0.11954 0.11394 0.078801 -0.034937 0.0012776 0.0020208 0.003863 0.0014206 0.33721
2.5234 -0.011082 -0.010607 -0.016073 -0.018655 0 -0.0096183 -0.014471 -0.012623 -0.008829 -0.013604 -0.0052016 -13.08 -0.098602 13.257 -0.1928 -0.093412 0.025427 -0.066566 0.11041 -0.00048436 0.11194 0.084532 0.064651 -0.059199 0.001326 0.0023797 0.0038215 0.0012799 0.22725
2.5273 -0.0091138 -0.010458 -0.0055439 -0.0098166 0 -0.0072395 -0.009506 -0.0053692 -0.0035184 -0.0059624 0.0018544 -13.149 -0.11201 13.33 -0.22927 -0.112 0.0182 -0.13862 0.07904 -0.0041974 0.14469 0.050566 0.044078 -0.11192 0.0011983 0.0031344 0.0039931 0.001056 0.12643
2.5313 -0.0082469 -0.011242 0.0070363 -0.00046215 0 -0.0046657 -0.0033389 -0.00055787 0.0028229 0.0010958 0.0054719 -13.202 -0.09621 13.409 -0.24169 -0.12423 0.010581 -0.11423 0.034414 -0.0086459 0.1164 0.028961 0.023722 -0.10921 0.00096251 0.0036841 0.0044083 0.00092441 0.041066
2.5352 -0.0081202 -0.011919 0.013814 0.0050396 0 -0.0020357 0.0012786 0.002887 0.0096506 0.0045101 0.010507 -13.258 -0.094564 13.487 -0.24815 -0.1262 0.0013006 -0.10491 0.018566 -0.023238 0.10913 -0.0045013 0.0098617 -0.10676 0.00076192 0.0036991 0.0048655 0.00097201 -0.0274
2.5391 -0.0077227 -0.011486 0.01086 0.0043415 0 -0.00074318 0.0029539 0.0066477 0.014753 0.0044801 0.018725 -13.337 -0.11022 13.564 -0.25029 -0.12234 -0.0087749 -0.12003 0.029798 -0.033656 0.10844 -0.026363 0.0038953 -0.12016 0.00069712 0.0032957 0.0050915 0.0011292 -0.080387
2.543 -0.0061924 -0.0095928 0.0021746 -0.0013317 0 -0.0020254 0.0030648 0.010345 0.016559 0.0040936 0.027147 -13.441 -0.13664 13.639 -0.24917 -0.11969 -0.017277 -0.15362 0.055558 -0.032136 0.095013 -0.020273 0.0022232 -0.15573 0.00073252 0.0028414 0.0049561 0.0012613 -0.11903
2.5469 -0.0035244 -0.0065797 -0.0040841 -0.0076545 0 -0.0047314 0.0040839 0.0116 0.015637 0.0059475 0.030645 -13.548 -0.12603 13.726 -0.24956 -0.13895 -0.021922 -0.15703 0.037923 -0.068367 0.06743 -0.03953 0.00032083 -0.18453 0.00073538 0.0026161 0.0045499 0.0013026 -0.14236
2.5508 -0.00048028 -0.0030103 -0.0033571 -0.0096886 0 -0.0051522 0.0066776 0.0089418 0.013774 0.0093358 0.026257 -13.635 -0.12473 13.802 -0.26828 -0.13464 -0.021756 -0.14901 0.037088 -0.059027 0.046039 -0.071298 -0.0031062 -0.20725 0.00062419 0.0026295 0.0040876 0.0012857 -0.14858
2.5547 0.0022171 0.00080852 0.0015272 -0.0050538 0 -0.00010138 0.0088927 0.0042328 0.011855 0.010996 0.015444 -13.698 -0.12226 13.879 -0.28535 -0.11637 -0.017452 -0.15203 0.049144 -0.042929 0.024775 -0.068858 -0.0057596 -0.22746 0.00047877 0.0027036 0.003764 0.0012548 -0.13855
2.5586 0.0045876 0.0048779 0.0042353 0.0043709 0 0.0093397 0.0084428 0.0015717 0.0091011 0.0086362 0.0027209 -13.755 -0.1219 13.961 -0.28356 -0.097013 -0.010832 -0.15886 0.058975 -0.036109 0.010585 -0.042586 -0.0051048 -0.24095 0.00048405 0.0026824 0.0036858 0.0011915 -0.11835
2.5625 0.0072981 0.0091931 0.0020995 0.013671 0 0.017609 0.0055798 0.0034367 0.0046147 0.0035256 -0.0076753 -13.824 -0.1361 14.044 -0.24128 -0.096435 -0.004012 -0.14192 0.039086 -0.047219 0.020455 -0.041227 -0.0016948 -0.23756 0.00074155 0.002556 0.0038802 0.0010579 -0.098171
2.5664 0.010909 0.013504 -0.0010681 0.018417 0 0.019192 0.003266 0.0081134 -0.00061757 -0.00055189 -0.014038 -13.911 -0.11572 14.125 -0.25996 -0.094835 0.0014647 -0.078965 0.043904 -0.053615 -0.00073783 -0.029065 0.001069 -0.25816 0.0011306 0.0024237 0.0042954 0.00090202 -0.088362
2.5703 0.01527 0.017453 0.00076143 0.01788 0 0.014095 0.0043104 0.011368 -0.0037623 -0.0007841 -0.016917 -13.999 -0.113 14.205 -0.25615 -0.093137 0.0051109 -0.11181 0.066006 -0.035179 0.026354 -0.020924 0.0004769 -0.23888 0.0013756 0.0023862 0.0047668 0.00087062 -0.096096
2.5742 0.019686 0.020918 0.0093892 0.015395 0 0.0087278 0.0085568 0.010872 -0.0024997 0.0024692 -0.017363 -14.072 -0.10492 14.283 -0.2315 -0.083039 0.0072161 -0.14404 0.086801 -0.011866 0.051566 -0.022706 -0.0024247 -0.20993 0.001284 0.0024969 0.0050349 0.0010685 -0.12539
2.5781 0.023615 0.024121 0.020716 0.015527 0 0.010642 0.013237 0.0087965 0.0027406 0.0069497 -0.01567 -14.129 -0.084333 14.356 -0.19199 -0.068356 0.0078411 -0.11736 0.094688 -0.001192 0.04301 -0.03622 -0.0037126 -0.19761 0.0009387 0.0027874 0.0048876 0.0013963 -0.17938
2.582 0.027145 0.027343 0.029307 0.020403 0 0.021636 0.016122 0.0097542 0.0092176 0.011539 -0.01141 -14.187 -0.107 14.427 -0.14974 -0.1008 0.0058856 -0.10751 0.098261 -0.017129 0.031805 -0.052103 -0.0010017 -0.21759 0.00065273 0.0032801 0.0043529 0.0015692 -0.26122
2.5859 0.030783 0.030583 0.033871 0.028252 0 0.035813 0.017978 0.016147 0.014745 0.017459 -0.004012 -14.259 -0.12453 14.49 -0.1975 -0.12251 -0.00070323 -0.1178 0.060516 -0.057445 -0.03935 -0.054281 0.0027033 -0.20144 0.00070484 0.0039212 0.0037445 0.0013548 -0.37184
2.5898 0.034895 0.033629 0.037725 0.035284 0 0.044711 0.021638 0.025817 0.02001 0.026265 0.0069866 -14.342 -0.13313 14.551 -0.22814 -0.13172 -0.013356 -0.15642 0.047784 -0.077363 -0.074125 -0.063402 -0.00027005 -0.21563 0.0010905 0.0044984 0.0034522 0.00082032 -0.50735
2.5938 0.039473 0.036549 0.044215 0.039146 0 0.044859 0.028816 0.034504 0.027766 0.03712 0.021834 -14.416 -0.13443 14.609 -0.22134 -0.13276 -0.031138 -0.17993 0.050962 -0.097094 -0.072745 -0.076311 -0.016899 -0.24354 0.0015188 0.0046781 0.0036239 0.00032686 -0.66011
2.5977 0.044408 0.040018 0.052692 0.040978 0 0.040752 0.038369 0.040487 0.039562 0.046865 0.03986 -14.464 -0.13254 14.661 -0.18269 -0.13322 -0.050583 -0.12414 0.034717 -0.15946 -0.068042 -0.082013 -0.047649 -0.23966 0.0016619 0.0042096 0.004038 0.00023273 -0.82363
2.6016 0.04975 0.044917 0.059577 0.044389 0 0.040592 0.047961 0.04636 0.053455 0.053239 0.058497 -14.49 -0.12917 14.705 -0.14312 -0.13186 -0.067688 -0.19199 -0.00021188 -0.15212 -0.07616 -0.11101 -0.085137 -0.28544 0.0014291 0.0031612 0.004322 0.00056507 -0.99613
2.6055 0.055425 0.051376 0.062843 0.052309 0 0.048964 0.056964 0.055896 0.06532 0.057688 0.073606 -14.509 -0.12123 14.751 -0.19266 -0.11737 -0.080619 -0.22013 -0.0035003 -0.17127 -0.050402 -0.13428 -0.1187 -0.27882 0.0010175 0.0019634 0.0043267 0.00097799 -1.1772
2.6094 0.060613 0.058145 0.06418 0.064251 0 0.063104 0.066839 0.069247 0.07272 0.064133 0.082114 -14.536 -0.11693 14.785 -0.23268 -0.11896 -0.090789 -0.22467 -0.0042074 -0.19084 -0.059628 -0.15059 -0.14148 -0.27688 0.00070597 0.001161 0.0042786 0.0010535 -1.3595
2.6133 0.063684 0.063123 0.066029 0.076016 0 0.075584 0.07812 0.081651 0.077425 0.074345 0.085366 -14.566 -0.12066 14.801 -0.23265 -0.14423 -0.10122 -0.22251 -0.015402 -0.1981 -0.11766 -0.16206 -0.15464 -0.30244 0.00060129 0.0010307 0.0045242 0.00066869 -1.5229
2.6172 0.063237 0.06484 0.067228 0.081994 0 0.08022 0.087567 0.087287 0.083787 0.084778 0.089568 -14.582 -0.13211 14.809 -0.28312 -0.16233 -0.11352 -0.24112 -0.025194 -0.1998 -0.13603 -0.17847 -0.16534 -0.32249 0.00057895 0.0013739 0.0050996 8.6325e-05 -1.641
2.6211 0.059574 0.063692 0.063231 0.078576 0 0.075876 0.089589 0.084534 0.094167 0.088863 0.10125 -14.574 -0.15047 14.807 -0.28484 -0.13643 -0.12612 -0.24723 -0.065313 -0.20077 -0.11897 -0.19277 -0.1802 -0.32863 0.00045762 0.0016818 0.0055773 -0.00030195 -1.6952
2.625 0.055195 0.06181 0.051782 0.066706 0 0.065934 0.081584 0.07743 0.10572 0.083277 0.12037 -14.553 -0.16226 14.792 -0.27025 -0.14103 -0.13508 -0.26092 -0.067721 -0.22081 -0.11947 -0.20744 -0.19934 -0.3338 0.00021638 0.001559 0.0054032 -0.00030995 -1.6868
2.6289 0.053508 0.061576 0.037986 0.052104 0 0.055501 0.067947 0.071963 0.11181 0.072051 0.1371 -14.542 -0.16864 14.771 -0.25256 -0.15126 -0.13679 -0.25869 -0.037144 -0.23246 -0.1343 -0.21338 -0.21549 -0.3319 3.1193e-05 0.0010548 0.0044424 -4.2243e-05 -1.6349
2.6328 0.056603 0.064056 0.032171 0.042769 0 0.049331 0.057836 0.071038 0.10705 0.06385 0.13685 -14.556 -0.17253 14.75 -0.24138 -0.12998 -0.13006 -0.21677 0.0043699 -0.20417 -0.14605 -0.19936 -0.21892 -0.31479 9.8895e-05 0.00060634 0.0032 0.0003185 -1.5629
2.6367 0.063942 0.068675 0.041268 0.044755 0 0.050983 0.057829 0.072949 0.091797 0.064401 0.11099 -14.581 -0.158 14.709 -0.22043 -0.15358 -0.11632 -0.24265 -0.0049843 -0.19642 -0.082416 -0.15526 -0.20451 -0.2949 0.00043199 0.00062718 0.0024581 0.00075318 -1.4855
2.6406 0.07313 0.074266 0.061973 0.058484 0 0.061689 0.066218 0.074334 0.072189 0.071268 0.065225 -14.59 -0.16576 14.661 -0.24314 -0.167 -0.098548 -0.22076 0.0044951 -0.17492 -0.079563 -0.17225 -0.17557 -0.32496 0.00083047 0.0010958 0.0026309 0.0013885 -1.4085
2.6445 0.081992 0.080319 0.083113 0.078195 0 0.078663 0.074767 0.073947 0.055951 0.076344 0.017982 -14.564 -0.16148 14.605 -0.28405 -0.16406 -0.080204 -0.23087 0.023076 -0.15859 -0.080622 -0.17321 -0.14188 -0.31597 0.0010535 0.0015211 0.0034309 0.0022336 -1.3405
2.6484 0.089988 0.087152 0.095524 0.095499 0 0.095181 0.076595 0.073328 0.047574 0.074 -0.010972 -14.505 -0.14723 14.536 -0.31785 -0.1548 -0.064977 -0.27508 0.034613 -0.15283 -0.063335 -0.14667 -0.1138 -0.26046 0.0010183 0.0013469 0.0041569 0.002983 -1.3016
2.6523 0.097723 0.094915 0.099792 0.105 0 0.1044 0.072632 0.074275 0.046631 0.067026 -0.013104 -14.429 -0.16721 14.452 -0.30493 -0.17318 -0.056499 -0.26977 0.0064217 -0.15099 -0.031467 -0.14821 -0.097158 -0.23798 0.00084278 0.00046285 0.0043208 0.0031606 -1.3182
2.6563 0.10529 0.10261 0.10404 0.10779 0 0.1049 0.070333 0.076625 0.04997 0.064442 0.0050054 -14.347 -0.16616 14.355 -0.269 -0.16712 -0.057322 -0.26739 0.011153 -0.16399 -0.021528 -0.14632 -0.092597 -0.27871 0.00071544 -0.00063171 0.004015 0.002526 -1.4063
2.6602 0.11139 0.10839 0.11421 0.10969 0 0.10255 0.076143 0.079109 0.055356 0.073125 0.029233 -14.253 -0.16527 14.244 -0.26197 -0.17291 -0.067644 -0.29155 0.016938 -0.193 -0.0060328 -0.1486 -0.099089 -0.32165 0.00074313 -0.0011906 0.003702 0.0013572 -1.5597
2.6641 0.11434 0.11099 0.1271 0.11545 0 0.10546 0.089428 0.082063 0.063425 0.091335 0.050051 -14.129 -0.17982 14.116 -0.28886 -0.18786 -0.085261 -0.35017 -0.0036499 -0.21605 -0.0025873 -0.17165 -0.11758 -0.36855 0.00091625 -0.00083616 0.0036915 0.00029554 -1.7551
2.668 0.11395 0.11099 0.13355 0.12383 0 0.11579 0.10392 0.088328 0.076722 0.11035 0.068826 -13.968 -0.2146 13.971 -0.33948 -0.20554 -0.10728 -0.42806 -0.063894 -0.22373 -0.025317 -0.22269 -0.1509 -0.41424 0.0011821 8.6231e-05 0.0038645 -0.00015418 -1.9714
2.6719 0.11225 0.11061 0.12829 0.12835 0 0.12644 0.11469 0.10064 0.097017 0.12248 0.09356 -13.782 -0.20685 13.815 -0.33076 -0.21847 -0.13218 -0.35581 -0.088083 -0.31151 -0.042082 -0.24351 -0.19976 -0.36075 0.0015028 0.00073318 0.0039064 -3.1408e-05 -2.2029
2.6758 0.11212 0.11202 0.116 0.12373 0 0.12737 0.12289 0.11807 0.12311 0.12757 0.12886 -13.59 -0.18477 13.639 -0.3116 -0.23374 -0.16001 -0.39809 -0.12127 -0.34771 -0.080196 -0.26634 -0.25864 -0.36442 0.0018227 0.00040989 0.0037481 0.00013672 -2.4537
2.6797 0.11495 0.1158 0.10707 0.11207 0 0.11638 0.1332 0.13571 0.15053 0.1319 0.16965 -13.403 -0.18996 13.449 -0.33202 -0.23773 -0.19019 -0.41469 -0.15618 -0.36729 -0.10794 -0.26914 -0.31612 -0.38718 0.0020114 -0.00088132 0.0036883 -0.00019361 -2.7187
2.6836 0.11977 0.12087 0.10772 0.10296 0 0.10367 0.14691 0.14832 0.17329 0.14097 0.20419 -13.206 -0.20411 13.243 -0.37425 -0.24191 -0.21915 -0.40397 -0.1799 -0.38904 -0.12085 -0.2599 -0.36035 -0.40094 0.0019031 -0.0024408 0.0040277 -0.0011212 -2.9706
2.6875 0.12464 0.12597 0.11511 0.10621 0 0.10418 0.15884 0.15456 0.18641 0.15372 0.22292 -12.983 -0.16483 13.016 -0.37136 -0.27759 -0.24061 -0.44871 -0.17133 -0.42948 -0.12974 -0.26855 -0.38564 -0.37265 0.0014411 -0.0034224 0.0046137 -0.0022459 -3.1687
2.6914 0.12898 0.13113 0.12217 0.12345 0 0.1238 0.16197 0.1573 0.18832 0.16374 0.22508 -12.724 -0.18934 12.768 -0.36245 -0.21092 -0.24927 -0.3149 -0.2121 -0.42996 -0.13682 -0.28464 -0.39487 -0.38095 0.0007854 -0.0034858 0.0048466 -0.0030331 -3.2845
2.6953 0.13437 0.13764 0.12657 0.14611 0 0.15257 0.15543 0.15985 0.18153 0.16593 0.21714 -12.442 -0.16838 12.497 -0.34606 -0.15579 -0.24486 -0.2751 -0.24464 -0.44502 -0.12167 -0.30087 -0.39573 -0.32817 0.00023218 -0.0030232 0.0042399 -0.0032422 -3.3213
2.6992 0.1429 0.14666 0.13335 0.16219 0 0.1725 0.14698 0.16245 0.17133 0.16167 0.20554 -12.155 -0.15718 12.203 -0.34023 -0.11832 -0.23269 -0.26494 -0.25272 -0.44082 -0.13739 -0.31129 -0.39408 -0.28134 -2.102e-05 -0.0027911 0.0030083 -0.0030504 -3.3117
2.7031 0.15472 0.15771 0.14849 0.16605 0 0.17346 0.1467 0.16288 0.16291 0.15746 0.19098 -11.868 -0.18536 11.886 -0.353 -0.10015 -0.2199 -0.24661 -0.23567 -0.4035 -0.21121 -0.31351 -0.39004 -0.28094 -4.8548e-05 -0.0032645 0.0020459 -0.0028185 -3.2933
2.707 0.16731 0.16875 0.17058 0.16275 0 0.1623 0.15757 0.16041 0.15853 0.15873 0.16972 -11.563 -0.18171 11.544 -0.35788 -0.10408 -0.21041 -0.31301 -0.24317 -0.3961 -0.28342 -0.3164 -0.37986 -0.26877 -0.00012035 -0.0042463 0.0022088 -0.0027632 -3.2862
2.7109 0.1773 0.17761 0.1905 0.16297 0 0.15607 0.17255 0.15821 0.15673 0.1651 0.14032 -11.221 -0.18722 11.175 -0.36768 -0.090895 -0.20321 -0.25779 -0.20628 -0.39978 -0.28991 -0.28462 -0.36138 -0.25536 -0.00042974 -0.0050344 0.0035248 -0.0028303 -3.289
2.7148 0.18324 0.18365 0.19997 0.17329 0 0.16578 0.18117 0.16087 0.15434 0.17155 0.1091 -10.834 -0.19543 10.783 -0.3458 -0.10198 -0.19539 -0.25783 -0.19368 -0.4138 -0.25859 -0.28614 -0.33795 -0.2824 -0.00089281 -0.0049904 0.0050854 -0.0028276 -3.2947
2.7188 0.18662 0.18804 0.19983 0.19053 0 0.18631 0.17938 0.16932 0.14979 0.17383 0.088576 -10.414 -0.20553 10.368 -0.31352 -0.14092 -0.1868 -0.32111 -0.19065 -0.41833 -0.21186 -0.31228 -0.31773 -0.33188 -0.0012337 -0.0040453 0.0057732 -0.0026408 -3.3098
2.7227 0.19027 0.19255 0.19888 0.20502 0 0.20231 0.17289 0.17906 0.14529 0.17254 0.089589 -9.9744 -0.21804 9.9314 -0.31501 -0.19759 -0.1818 -0.39762 -0.1532 -0.38484 -0.17569 -0.32627 -0.30919 -0.36153 -0.0012776 -0.0027564 0.0051877 -0.0023343 -3.3575
2.7266 0.19582 0.19796 0.20423 0.2094 0 0.20388 0.17131 0.18434 0.14598 0.17228 0.11336 -9.5194 -0.21179 9.4666 -0.27 -0.23171 -0.1864 -0.40549 -0.20086 -0.39701 -0.13569 -0.33344 -0.3171 -0.37966 -0.0011407 -0.0019069 0.0039402 -0.0020935 -3.4643
2.7305 0.20262 0.20363 0.21379 0.2049 0 0.19625 0.17927 0.18461 0.15639 0.17744 0.15001 -9.0372 -0.19101 8.9636 -0.26742 -0.26891 -0.20335 -0.46573 -0.24131 -0.42974 -0.15324 -0.345 -0.34151 -0.42929 -0.0010917 -0.0019849 0.0030656 -0.0021089 -3.6418
2.7344 0.20892 0.20838 0.21904 0.19965 0 0.19394 0.19356 0.18604 0.17697 0.18893 0.1849 -8.5157 -0.19799 8.4264 -0.27975 -0.2489 -0.22989 -0.51659 -0.28053 -0.46481 -0.14666 -0.36375 -0.37936 -0.49185 -0.001209 -0.0029271 0.0031162 -0.0024988 -3.8793
2.7383 0.21384 0.21182 0.21529 0.20135 0 0.20556 0.20813 0.19595 0.20331 0.20449 0.20821 -7.9577 -0.23942 7.8566 -0.30096 -0.16774 -0.25978 -0.528 -0.3238 -0.49746 -0.11585 -0.38559 -0.42604 -0.53388 -0.001207 -0.0042646 0.0037576 -0.0032819 -4.1505
2.7422 0.2179 0.21483 0.20765 0.2111 0 0.22513 0.22049 0.21509 0.22866 0.22122 0.22072 -7.3777 -0.25221 7.2477 -0.36972 -0.13514 -0.28762 -0.51755 -0.37836 -0.54927 -0.23595 -0.3895 -0.47585 -0.46821 -0.00067463 -0.0054967 0.0041789 -0.0043725 -4.4268
2.7461 0.22196 0.21887 0.20596 0.22359 0 0.2384 0.23235 0.23603 0.24787 0.23701 0.23192 -6.7853 -0.26626 6.6131 -0.38609 -0.18395 -0.31137 -0.52541 -0.39664 -0.58829 -0.28997 -0.43367 -0.52224 -0.45333 0.00045269 -0.0063879 0.0038607 -0.0056069 -4.6866
2.75 0.22584 0.22471 0.21404 0.23252 0 0.23757 0.2445 0.24955 0.25995 0.25009 0.25194 -6.1704 -0.27157 5.961 -0.35944 -0.23013 -0.33156 -0.45844 -0.39739 -0.62811 -0.3505 -0.45504 -0.55967 -0.44673 0.0016568 -0.0070055 0.0029661 -0.0068261 -4.9154
2.7539 0.22853 0.23158 0.2255 0.23589 0 0.22879 0.25315 0.25315 0.26742 0.25828 0.28325 -5.5091 -0.27822 5.279 -0.32475 -0.27397 -0.34871 -0.40221 -0.3931 -0.65154 -0.41108 -0.47625 -0.58623 -0.45619 0.0021379 -0.0075455 0.0020548 -0.007979 -5.1032
2.7578 0.22965 0.23743 0.23121 0.23669 0 0.22509 0.2533 0.25291 0.2734 0.25996 0.31785 -4.7843 -0.29213 4.5532 -0.32296 -0.32399 -0.3619 -0.46605 -0.3988 -0.63894 -0.44768 -0.53108 -0.60444 -0.49383 0.0014532 -0.0081336 0.0014961 -0.0091347 -5.2405
2.7617 0.23034 0.24013 0.23026 0.23935 0 0.23218 0.24597 0.25677 0.27855 0.25602 0.34182 -4.003 -0.17416 3.7951 -0.35625 -0.2702 -0.36943 -0.50179 -0.46624 -0.63173 -0.38682 -0.54865 -0.61852 -0.49825 -6.8485e-05 -0.0087491 0.0011939 -0.010342 -5.3195
2.7656 0.23235 0.23866 0.23156 0.24574 0 0.24246 0.2406 0.26606 0.28057 0.25024 0.34423 -3.1914 -0.21972 2.98 -0.38507 -0.20062 -0.37026 -0.5885 -0.4812 -0.63483 -0.29617 -0.53111 -0.62963 -0.54561 -0.001535 -0.0092789 0.00084589 -0.01144 -5.3359
2.7695 0.236 0.23395 0.24326 0.254 0 0.24339 0.24776 0.27392 0.27635 0.24682 0.3242 -2.3716 -0.23561 2.1424 -0.36791 -0.19412 -0.36442 -0.6135 -0.45388 -0.6309 -0.27432 -0.4937 -0.63358 -0.56461 -0.0021665 -0.0096057 0.00038918 -0.012049 -5.292
2.7734 0.23943 0.22856 0.26132 0.26017 0 0.23148 0.26792 0.27206 0.26517 0.2469 0.29133 -1.5423 -0.19788 1.2878 -0.31444 -0.25858 -0.35239 -0.54138 -0.40296 -0.61653 -0.32855 -0.45613 -0.6238 -0.53441 -0.0018487 -0.0096495 0.00011729 -0.011831 -5.1976
2.7773 0.24017 0.22544 0.27097 0.26089 0 0.21697 0.28797 0.25892 0.25025 0.24768 0.25925 -0.68113 -0.26594 0.39086 -0.29914 -0.32453 -0.33493 -0.40517 -0.36756 -0.60252 -0.36466 -0.4548 -0.59741 -0.4804 -0.0010921 -0.0093647 0.0003437 -0.010848 -5.0679
2.7813 0.23773 0.2263 0.26139 0.25515 0 0.21411 0.2907 0.24072 0.237 0.24512 0.23689 0.2347 -0.19672 -0.55754 -0.28931 -0.22299 -0.31378 -0.45823 -0.41049 -0.56297 -0.33293 -0.49212 -0.55932 -0.45857 -0.00048318 -0.0087516 0.00098844 -0.009657 -4.9183
2.7852 0.23433 0.2305 0.23869 0.24497 0 0.2269 0.26969 0.22519 0.22927 0.23786 0.22372 1.2086 -0.20122 -1.5306 -0.30837 -0.16088 -0.29243 -0.4973 -0.40433 -0.52243 -0.27175 -0.45455 -0.52011 -0.41817 -0.00017884 -0.0079064 0.0015534 -0.0089677 -4.7594
2.7891 0.23288 0.23533 0.22231 0.23479 0 0.24476 0.23581 0.21498 0.22631 0.22839 0.21217 2.2242 -0.23192 -2.5404 -0.3509 -0.17675 -0.27517 -0.50354 -0.36737 -0.50543 -0.2047 -0.38809 -0.48951 -0.37094 9.0161e-05 -0.0070585 0.0015463 -0.0090966 -4.5961
2.793 0.23394 0.23768 0.2267 0.22955 0 0.25251 0.20864 0.20782 0.22347 0.22059 0.19516 3.2626 -0.22501 -3.5981 -0.39867 -0.26614 -0.2647 -0.48625 -0.33791 -0.52509 -0.16334 -0.35366 -0.47081 -0.34194 0.00056977 -0.0065111 0.00094291 -0.0097061 -4.4347
2.7969 0.23493 0.23602 0.24623 0.23155 0 0.24434 0.20039 0.20222 0.21616 0.21635 0.17274 4.3192 -0.16776 -4.7008 -0.35854 -0.23787 -0.26054 -0.53439 -0.40438 -0.51793 -0.25772 -0.41824 -0.46098 -0.42047 0.0010957 -0.0064773 0.00023128 -0.010106 -4.2899
2.8008 0.23261 0.23113 0.25986 0.23797 0 0.22797 0.207 0.20101 0.20417 0.21472 0.15292 5.4037 -0.20322 -5.8136 -0.29601 -0.16285 -0.26012 -0.45365 -0.38635 -0.49175 -0.3653 -0.42372 -0.45562 -0.41305 0.0011916 -0.0069163 -1.2455e-05 -0.0098818 -4.1854
2.8047 0.22646 0.22514 0.25196 0.24181 0 0.21576 0.21422 0.20784 0.19254 0.21409 0.14619 6.5272 -0.2104 -6.9479 -0.28791 -0.1601 -0.26183 -0.4514 -0.36207 -0.46777 -0.30547 -0.37649 -0.45358 -0.37237 0.00055826 -0.0075207 0.00038654 -0.0092729 -4.1418
2.8086 0.21953 0.21963 0.22847 0.2367 0 0.21273 0.21189 0.22028 0.18792 0.21462 0.15808 7.6893 -0.17227 -8.124 -0.33493 -0.21487 -0.26678 -0.53168 -0.36763 -0.47059 -0.16894 -0.33535 -0.45725 -0.33939 -0.00055629 -0.0079113 0.0010915 -0.0089355 -4.1606
2.8125 0.21552 0.2145 0.21115 0.22245 0 0.2137 0.20246 0.22873 0.19351 0.21784 0.18541 8.8804 -0.13188 -9.3738 -0.38807 -0.21987 -0.2772 -0.56903 -0.4265 -0.53623 -0.25826 -0.41646 -0.46888 -0.36457 -0.0015022 -0.0079176 0.0015885 -0.0093031 -4.2192
2.8164 0.21492 0.20856 0.21476 0.2061 0 0.21104 0.19617 0.2244 0.20668 0.22401 0.2183 10.095 -0.20488 -10.607 -0.34906 -0.16284 -0.29286 -0.45825 -0.42377 -0.48473 -0.31268 -0.41901 -0.48728 -0.46335 -0.0017633 -0.007714 0.0016202 -0.01016 -4.2835
2.8203 0.21407 0.20122 0.2306 0.19653 0 0.20352 0.199 0.2091 0.22128 0.23024 0.24607 11.339 -0.24797 -11.884 -0.28684 -0.22878 -0.30931 -0.5253 -0.39341 -0.49657 -0.35434 -0.40437 -0.50824 -0.49985 -0.0013595 -0.0076697 0.0013282 -0.010845 -4.3285
2.8242 0.20849 0.1935 0.23414 0.19674 0 0.19647 0.20624 0.19572 0.23216 0.23206 0.2625 12.625 -0.23182 -13.202 -0.28084 -0.27007 -0.32027 -0.58389 -0.37741 -0.56179 -0.27952 -0.40667 -0.52747 -0.44226 -0.00073335 -0.0080044 0.0010293 -0.010888 -4.3474
2.8281 0.19725 0.18734 0.21046 0.201 0 0.19407 0.20764 0.19656 0.23788 0.22705 0.26715 13.957 -0.17026 -14.553 -0.35684 -0.20368 -0.32221 -0.51068 -0.40196 -0.63194 -0.095152 -0.4347 -0.54222 -0.32013 -0.00026069 -0.0085363 0.00090071 -0.010447 -4.3411
2.832 0.18416 0.18378 0.17156 0.20005 0 0.19366 0.19828 0.21012 0.23939 0.217 0.26289 15.324 -0.23283 -15.906 -0.34817 -0.20137 -0.31634 -0.4342 -0.44723 -0.5095 -0.25734 -0.40642 -0.54977 -0.39625 9.5931e-05 -0.0087672 0.00088228 -0.010107 -4.2988
2.8359 0.17436 0.18168 0.14702 0.19006 0 0.18901 0.18332 0.22002 0.23684 0.20629 0.25212 16.706 -0.22275 -17.316 -0.31694 -0.15634 -0.30611 -0.54602 -0.38811 -0.50917 -0.27301 -0.38532 -0.54511 -0.46067 0.00064104 -0.0082768 0.00084367 -0.01025 -4.1935
2.8398 0.16946 0.1784 0.15562 0.17646 0 0.17849 0.1722 0.20907 0.22841 0.19795 0.23481 18.092 -0.18186 -18.736 -0.27233 -0.1234 -0.29268 -0.49822 -0.33366 -0.49109 -0.19089 -0.3274 -0.52217 -0.3862 0.0014842 -0.0071053 0.00079647 -0.010637 -3.9997
2.8438 0.166 0.17167 0.18563 0.16829 0 0.16783 0.16857 0.17574 0.21245 0.19124 0.20961 19.489 -0.16757 -20.177 -0.25456 -0.12304 -0.2736 -0.35199 -0.32016 -0.43976 -0.12337 -0.25933 -0.47878 -0.27112 0.0022817 -0.005778 0.00091595 -0.010656 -3.7188
2.8477 0.15858 0.16115 0.20399 0.16801 0 0.16318 0.16669 0.13678 0.1903 0.18276 0.1769 20.914 -0.25041 -21.671 -0.31974 -0.16522 -0.24624 -0.32567 -0.36219 -0.3803 -0.22452 -0.23739 -0.42113 -0.31222 0.0024937 -0.0049068 0.0013541 -0.009978 -3.3835
2.8516 0.14469 0.14813 0.18627 0.16725 0 0.16188 0.15763 0.11226 0.16611 0.16946 0.14109 22.38 -0.11572 -23.15 -0.29601 -0.10165 -0.21258 -0.44332 -0.18323 -0.31707 -0.16388 -0.2007 -0.36202 -0.39204 0.0019236 -0.0046902 0.0020337 -0.0089668 -3.0331
2.8555 0.12637 0.13365 0.13897 0.15371 0 0.15263 0.13851 0.10718 0.14333 0.15073 0.10957 23.88 -0.13681 -24.685 -0.256 -0.1431 -0.17961 -0.46256 -0.20985 -0.26124 -0.086027 -0.17102 -0.31269 -0.26536 0.00098416 -0.0047478 0.0026203 -0.0083799 -2.6811
2.8594 0.10692 0.11668 0.092412 0.12349 0 0.12673 0.11516 0.10746 0.12155 0.1279 0.088366 25.397 -0.13945 -26.228 -0.21896 -0.11701 -0.15401 -0.37776 -0.20007 -0.20855 -0.060047 -0.14084 -0.27481 -0.12435 0.00038698 -0.0044577 0.0027063 -0.0086256 -2.3067
2.8633 0.085984 0.093766 0.07113 0.086439 0 0.089058 0.095757 0.094422 0.097881 0.1026 0.077343 26.92 -0.061441 -27.766 -0.20711 -0.003877 -0.13594 -0.26399 -0.081738 -0.15297 -0.093953 -0.10327 -0.2399 -0.095206 0.00052555 -0.0035109 0.0020742 -0.0092999 -1.8774
2.8672 0.058097 0.060713 0.069939 0.057464 0 0.05497 0.081972 0.063112 0.071742 0.075699 0.069792 28.451 -0.050623 -29.348 -0.2648 -0.11005 -0.11845 -0.41692 -0.11508 -0.080632 -0.069148 -0.047956 -0.19763 -0.23766 0.0011403 -0.0021789 0.00087571 -0.0094784 -1.3784
2.8711 0.016617 0.015131 0.058198 0.040475 0 0.033653 0.066157 0.025678 0.047502 0.047009 0.058081 29.999 -0.048084 -30.913 -0.1657 -0.042339 -0.093539 -0.30903 -0.062694 -0.0044893 0.010146 -0.028119 -0.14504 -0.083573 0.0015886 -0.0010274 -0.00037089 -0.0085106 -0.81403
2.875 -0.039905 -0.041317 0.0077985 0.020144 0 0.014023 0.036495 -0.0037353 0.030387 0.014766 0.041571 31.565 -0.01267 -32.485 -0.095447 -0.022303 -0.058861 -0.2414 -0.023209 0.0056446 0.011532 0.017439 -0.087634 0.02351 0.0014503 -0.0003159 -0.00097204 -0.0065634 -0.17677
2.8789 -0.10446 -0.10224 -0.080976 -0.028262 0 -0.029773 -0.015072 -0.026844 0.01797 -0.024974 0.028707 33.133 0.031306 -34.053 -0.082906 -0.0066629 -0.017635 -0.22595 0.015864 0.035719 0.033138 0.071374 -0.030075 0.04949 0.00088106 0.00037077 -0.00037821 -0.0043929 0.57805
2.8828 -0.1644 -0.15803 -0.17817 -0.11665 0 -0.11408 -0.088228 -0.062343 -0.0040796 -0.076987 0.02801 34.676 0.049314 -35.593 -0.11743 0.087104 0.028747 -0.21259 0.088563 0.18902 0.20145 0.10486 0.035078 0.030038 0.00039151 0.0018884 0.0014982 -0.0025628 1.5134
2.8867 -0.20844 -0.19955 -0.24676 -0.22775 0 -0.22355 -0.17431 -0.12729 -0.05505 -0.14241 0.032578 36.171 0.09377 -37.111 -0.012524 0.083468 0.087555 -0.03566 0.2234 0.23123 0.23324 0.18419 0.12852 0.19534 0.00030959 0.0048596 0.0041491 -0.00085837 2.6486
2.8906 -0.2327 -0.22273 -0.26856 -0.32034 0 -0.31387 -0.2584 -0.21639 -0.14382 -0.2139 0.012161 37.615 0.16145 -38.607 0.049267 0.16701 0.17201 0.021729 0.24853 0.42393 0.26616 0.30452 0.27111 0.25111 0.00048399 0.0091219 0.006663 0.0015384 3.9054
2.8945 -0.24205 -0.2316 -0.25345 -0.35513 0 -0.34192 -0.32241 -0.30063 -0.2572 -0.27611 -0.074296 39.023 0.21686 -40.067 0.073402 0.25798 0.28863 0.056162 0.37424 0.5828 0.42921 0.42099 0.4653 0.34274 0.0005166 0.013764 0.0081976 0.0052593 5.1217
2.8984 -0.24645 -0.23711 -0.22889 -0.32306 0 -0.30061 -0.35093 -0.34883 -0.36354 -0.31448 -0.24756 40.413 0.24191 -41.489 0.089745 0.32937 0.42508 0.13265 0.58913 0.68677 0.65964 0.53653 0.68619 0.4931 0.00025614 0.01771 0.0084596 0.010059 6.136
2.9023 -0.25543 -0.25126 -0.22155 -0.25468 0 -0.22919 -0.34086 -0.35392 -0.43168 -0.32746 -0.47917 41.791 0.22852 -42.882 0.17513 0.40204 0.55113 0.3167 0.60743 0.89985 0.62633 0.71385 0.89128 0.59075 2.0945e-05 0.020352 0.0078516 0.014835 6.8838
2.9063 -0.27375 -0.27948 -0.24452 -0.20251 0 -0.18859 -0.3092 -0.33966 -0.45204 -0.33141 -0.69115 43.143 0.27197 -44.228 0.18873 0.43464 0.63545 0.24357 0.67068 1.0575 0.66121 0.77605 1.0431 0.69677 0.00030891 0.021758 0.0071607 0.018328 7.4281
2.9102 -0.29987 -0.31659 -0.29375 -0.20829 0 -0.21947 -0.28938 -0.34165 -0.44336 -0.35107 -0.79441 44.45 0.28791 -45.538 0.20986 0.45277 0.66661 0.20698 0.77522 1.0708 0.73467 0.80358 1.1286 0.77887 0.0012889 0.022382 0.0070189 0.019927 7.8966
2.9141 -0.32735 -0.34974 -0.35123 -0.27718 0 -0.31457 -0.3127 -0.37855 -0.4391 -0.40006 -0.74589 45.695 0.29665 -46.795 0.21485 0.49275 0.66134 0.25754 0.83492 1.0837 0.80309 0.83896 1.1616 0.8499 0.0025948 0.022648 0.0075448 0.019947 8.375
2.918 -0.3482 -0.36708 -0.39231 -0.37599 0 -0.42466 -0.38434 -0.43809 -0.46265 -0.46625 -0.58424 46.875 0.32094 -47.99 0.18989 0.56774 0.65182 0.39218 0.78392 1.2132 0.82428 0.8971 1.168 0.91043 0.0036321 0.022774 0.0084182 0.019285 8.837
2.9219 -0.35707 -0.36582 -0.39743 -0.45519 0 -0.49194 -0.47301 -0.48785 -0.50958 -0.51573 -0.41305 47.998 0.32393 -49.169 0.27264 0.50341 0.66075 0.39179 0.75425 1.1932 0.76906 0.79905 1.1655 0.81923 0.0040831 0.022891 0.0092521 0.018788 9.1587
2.9258 -0.35449 -0.35379 -0.36515 -0.47955 0 -0.48609 -0.52647 -0.4997 -0.54928 -0.51519 -0.33649 49.073 0.3657 -50.247 0.26096 0.49162 0.68343 0.32288 0.80634 1.0958 0.79146 0.81835 1.1545 0.72413 0.0041098 0.023154 0.0098914 0.018831 9.1963
2.9297 -0.34684 -0.34325 -0.31722 -0.44767 0 -0.41952 -0.5059 -0.46752 -0.54513 -0.45688 -0.38904 50.102 0.37563 -51.268 0.20257 0.51474 0.69129 0.24548 0.8127 1.0029 0.78851 0.80956 1.1225 0.69744 0.0040775 0.023638 0.010391 0.01929 8.8697
2.9336 -0.34265 -0.34207 -0.28748 -0.38905 0 -0.33558 -0.41511 -0.40719 -0.47949 -0.36703 -0.50982 51.082 0.33628 -52.258 0.11512 0.52561 0.65469 0.2019 0.73424 0.94114 0.71969 0.74905 1.0586 0.71879 0.0041241 0.024094 0.010776 0.01978 8.2065
2.9375 -0.34719 -0.34934 -0.29851 -0.3423 0 -0.28058 -0.30181 -0.34361 -0.36777 -0.29032 -0.58263 52.01 0.25925 -53.242 0.0050374 0.43788 0.56784 0.23984 0.5759 0.91117 0.57015 0.68462 0.96343 0.69674 0.0040394 0.023936 0.010905 0.019932 7.3402
2.9414 -0.35926 -0.35832 -0.34353 -0.32959 0 -0.27792 -0.22804 -0.29763 -0.2528 -0.26139 -0.51604 52.883 0.27554 -54.097 0.05367 0.38187 0.45694 0.20087 0.52091 0.90421 0.60771 0.59493 0.84946 0.64254 0.0035722 0.022622 0.010612 0.019556 6.4758
2.9453 -0.37286 -0.36344 -0.39056 -0.34466 0 -0.31819 -0.23032 -0.2799 -0.18222 -0.28386 -0.30849 53.703 0.26447 -54.913 0.12424 0.35509 0.36506 0.16632 0.52323 0.84403 0.54781 0.54226 0.73434 0.52204 0.0028126 0.020177 0.0099679 0.0187 5.8304
2.9492 -0.38228 -0.3648 -0.40797 -0.36198 0 -0.36903 -0.29747 -0.29015 -0.18144 -0.3309 -0.05325 54.471 0.25066 -55.685 0.13259 0.36587 0.32478 0.15308 0.53153 0.70334 0.51594 0.50021 0.63466 0.41471 0.0022083 0.017393 0.0093385 0.017604 5.5559
2.9531 -0.38626 -0.36668 -0.39019 -0.3601 0 -0.39794 -0.38056 -0.31802 -0.23779 -0.36549 0.11949 55.184 0.25143 -56.41 0.058338 0.40052 0.33817 0.15394 0.50306 0.50886 0.57321 0.44727 0.5645 0.37825 0.0021662 0.015411 0.009116 0.016574 5.6695
2.957 -0.38769 -0.37216 -0.36067 -0.341 0 -0.39388 -0.42652 -0.34612 -0.30715 -0.36488 0.12326 55.839 0.23993 -57.087 0.11696 0.35082 0.37838 0.069951 0.40775 0.50614 0.48518 0.38653 0.53646 0.39848 0.0026437 0.015 0.0093618 0.015812 6.0396
2.9609 -0.38947 -0.37961 -0.34902 -0.32942 0 -0.37325 -0.41137 -0.35846 -0.34172 -0.33338 -0.034671 56.434 0.23333 -57.681 0.036746 0.33554 0.41128 0.027967 0.44627 0.57912 0.50681 0.46032 0.55999 0.47253 0.0031677 0.016081 0.0097349 0.01534 6.4616
2.9648 -0.3908 -0.3842 -0.36348 -0.35111 0 -0.36474 -0.35252 -0.35185 -0.32311 -0.29703 -0.26403 56.974 0.23284 -58.218 -0.00026579 0.34402 0.4214 0.059166 0.48834 0.70003 0.53099 0.5629 0.63547 0.57055 0.0032897 0.017909 0.009812 0.015077 6.7903
2.9688 -0.3879 -0.38254 -0.38455 -0.40667 0 -0.38333 -0.29475 -0.34089 -0.27773 -0.28574 -0.45147 57.466 0.24118 -58.702 0.016344 0.36855 0.42298 0.1601 0.52696 0.83914 0.56349 0.65559 0.74898 0.66024 0.0030221 0.019684 0.0095045 0.015022 7.0339
2.9727 -0.37821 -0.37578 -0.3851 -0.46393 0 -0.41414 -0.28104 -0.34836 -0.26015 -0.31477 -0.52814 57.917 0.26153 -59.135 0.036176 0.39986 0.44775 0.30955 0.59677 0.95847 0.6497 0.71556 0.87462 0.7022 0.0028089 0.021064 0.0091522 0.015322 7.3248
2.9766 -0.3639 -0.36803 -0.35715 -0.47847 0 -0.42233 -0.32628 -0.38547 -0.31244 -0.37584 -0.50298 58.324 0.27799 -59.509 0.095132 0.4632 0.51786 0.42782 0.67477 1.1071 0.69462 0.82449 0.98551 0.77709 0.0030473 0.02217 0.0091847 0.016123 7.7799
2.9805 -0.35052 -0.36208 -0.31948 -0.42895 0 -0.384 -0.40809 -0.43833 -0.42811 -0.44192 -0.44535 58.677 0.28587 -59.832 0.17746 0.50946 0.62414 0.40936 0.71412 1.1695 0.74795 0.88885 1.067 0.83024 0.0036439 0.023199 0.0096786 0.017321 8.3607
2.9844 -0.34202 -0.35687 -0.29973 -0.33872 0 -0.31282 -0.47944 -0.475 -0.54997 -0.48251 -0.43303 58.963 0.30588 -60.107 0.23322 0.53388 0.72689 0.36831 0.74194 1.1986 0.78953 0.92346 1.1214 0.84456 0.0040635 0.024112 0.010258 0.018504 8.8625
2.9883 -0.33695 -0.34896 -0.30901 -0.26349 0 -0.25644 -0.49629 -0.47003 -0.60753 -0.48072 -0.50061 59.179 0.33337 -60.336 0.24276 0.52999 0.78028 0.36838 0.76678 1.216 0.80817 0.94548 1.1604 0.81531 0.0038412 0.024683 0.010451 0.019229 9.0507
2.9922 -0.33005 -0.33651 -0.33349 -0.25136 0 -0.26057 -0.44486 -0.42613 -0.56782 -0.44217 -0.61915 59.334 0.30231 -60.52 0.24109 0.47993 0.76314 0.39367 0.75728 1.1779 0.80473 0.98495 1.1897 0.75839 0.0030566 0.024798 0.010146 0.019403 8.8357
2.9961 -0.31787 -0.32147 -0.34916 -0.30562 0 -0.32843 -0.35213 -0.37298 -0.46017 -0.39002 -0.71656 59.446 0.32503 -60.644 0.19766 0.49837 0.69292 0.36424 0.70388 1.0934 0.73675 0.93588 1.1992 0.7539 0.0023047 0.024583 0.0096896 0.019402 8.3328
3 -0.30296 -0.30807 -0.34375 -0.38047 0 -0.41138 -0.27079 -0.34289 -0.35399 -0.34901 -0.72299 59.529 0.32355 -60.722 0.1666 0.48207 0.61143 0.27139 0.66301 1.0168 0.67003 0.87237 1.1665 0.72949 0.0021836 0.024189 0.0095271 0.019703 7.7557
3.0039 -0.29197 -0.29919 -0.32465 -0.41475 0 -0.44278 -0.24592 -0.34417 -0.3062 -0.32941 -0.61233 59.586 0.28772 -60.754 0.13855 0.44925 0.55279 0.18561 0.61608 0.94202 0.61676 0.79565 1.0733 0.64653 0.0027863 0.023479 0.009743 0.02033 7.2377
3.0078 -0.28925 -0.29429 -0.30775 -0.37768 0 -0.38995 -0.2843 -0.35548 -0.31976 -0.32237 -0.41551 59.608 0.22533 -60.738 0.094636 0.43768 0.51875 0.18584 0.53059 0.85267 0.57441 0.69442 0.9214 0.48278 0.0036549 0.022028 0.0099774 0.020657 6.739
3.0117 -0.292 -0.29056 -0.30116 -0.29096 0 -0.2815 -0.34804 -0.3456 -0.34571 -0.30965 -0.20046 59.583 0.2169 -60.681 0.09038 0.35537 0.48099 0.085597 0.41589 0.7717 0.44675 0.56824 0.73644 0.41545 0.0041981 0.019539 0.0097998 0.019837 6.1163
3.0156 -0.29208 -0.28553 -0.30023 -0.21032 0 -0.18623 -0.37874 -0.30028 -0.32549 -0.27935 -0.034168 59.505 0.20126 -60.577 0.045936 0.32335 0.40867 0.090409 0.34417 0.62553 0.36986 0.45573 0.5566 0.34515 0.0041452 0.016295 0.0091588 0.017564 5.2838
3.0195 -0.2831 -0.27862 -0.2961 -0.18256 0 -0.16043 -0.33705 -0.23257 -0.23807 -0.2348 0.048762 59.378 0.17672 -60.426 0.038128 0.29233 0.29837 0.071031 0.28636 0.51639 0.33612 0.35854 0.41374 0.31324 0.0036388 0.013164 0.0084423 0.014493 4.3196
3.0234 -0.26639 -0.27047 -0.28553 -0.21234 0 -0.2066 -0.2302 -0.16982 -0.1151 -0.19012 0.054337 59.213 0.14197 -60.235 0.052776 0.23825 0.18169 0.017825 0.22685 0.47109 0.32411 0.28373 0.32053 0.31765 0.0029731 0.011047 0.0080835 0.011877 3.4327
3.0273 -0.25031 -0.26185 -0.27115 -0.26345 0 -0.27616 -0.10862 -0.13189 -0.01573 -0.15801 0.014764 59.017 0.095063 -60.011 -0.047031 0.1542 0.10405 0.065684 0.15773 0.43857 0.28291 0.24988 0.2712 0.30107 0.0023269 0.010237 0.008118 0.010693 2.8343
3.0313 -0.2434 -0.2538 -0.25458 -0.29032 0 -0.31131 -0.034431 -0.12091 0.015036 -0.1417 -0.034184 58.788 0.11728 -59.736 -0.045164 0.16218 0.092167 0.091901 0.13077 0.39801 0.28438 0.22074 0.25301 0.31261 0.0017638 0.010275 0.0081563 0.010941 2.6299
3.0352 -0.24802 -0.24871 -0.23393 -0.2729 0 -0.28958 -0.043964 -0.12867 -0.028067 -0.13763 -0.068876 58.522 0.14184 -59.432 -0.021347 0.17875 0.13663 0.10687 0.15727 0.41501 0.34373 0.23704 0.25818 0.28791 0.0014106 0.010458 0.0078116 0.011726 2.8066
3.0391 -0.25967 -0.25016 -0.21068 -0.2285 0 -0.23615 -0.12854 -0.15 -0.11545 -0.14415 -0.081602 58.209 0.14792 -59.099 -0.036212 0.20621 0.20263 0.077788 0.21978 0.45949 0.40461 0.28623 0.28776 0.30406 0.0015037 0.010512 0.0071514 0.012009 3.2852
3.043 -0.27202 -0.26022 -0.19714 -0.19503 0 -0.19856 -0.24337 -0.18633 -0.20683 -0.16561 -0.077836 57.845 0.1328 -58.734 -0.11924 0.2555 0.2585 -0.011912 0.29416 0.49781 0.41631 0.34743 0.3467 0.42052 0.0021637 0.010808 0.0066997 0.011394 3.9652
3.0469 -0.28188 -0.27614 -0.2114 -0.20177 0 -0.20854 -0.33542 -0.23692 -0.27349 -0.2068 -0.073915 57.432 0.20234 -58.321 -0.06859 0.34732 0.29787 -0.025954 0.33795 0.55565 0.43193 0.38633 0.4366 0.45221 0.0031345 0.011926 0.0069611 0.010344 4.7294
3.0508 -0.28931 -0.29008 -0.25975 -0.24987 0 -0.26149 -0.37162 -0.29017 -0.30693 -0.26354 -0.095226 56.974 0.21062 -57.88 -0.0029435 0.34312 0.33871 0.030462 0.41432 0.60972 0.5066 0.45155 0.55284 0.48812 0.0038432 0.014014 0.0079211 0.0097452 5.4488
3.0547 -0.2937 -0.29346 -0.32288 -0.31365 0 -0.32459 -0.35214 -0.32755 -0.31655 -0.32049 -0.1691 56.477 0.21282 -57.394 0.088689 0.36385 0.40275 0.064876 0.50235 0.68563 0.59046 0.51867 0.68732 0.53577 0.0038367 0.016596 0.0090142 0.010268 6.0295
3.0586 -0.29136 -0.28319 -0.36322 -0.35785 0 -0.36144 -0.30495 -0.33841 -0.32343 -0.36015 -0.30947 55.945 0.23874 -56.854 0.1691 0.42402 0.49415 0.10418 0.60216 0.79633 0.68534 0.60745 0.8317 0.61247 0.0032152 0.018986 0.0095989 0.012027 6.4761
3.0625 -0.27824 -0.26457 -0.35204 -0.35781 0 -0.35301 -0.26716 -0.33065 -0.35124 -0.37561 -0.50023 55.376 0.31337 -56.251 0.15217 0.47079 0.59424 0.26833 0.72781 0.9508 0.82875 0.77584 0.97607 0.74895 0.0026045 0.020877 0.0094903 0.014664 6.8913
3.0664 -0.25581 -0.24814 -0.29437 -0.31166 0 -0.30444 -0.26399 -0.32474 -0.41214 -0.37474 -0.69084 54.771 0.29647 -55.615 0.1896 0.48177 0.67389 0.37776 0.80698 1.084 0.83008 0.81337 1.1035 0.81496 0.0026206 0.022469 0.0090578 0.017604 7.3683
3.0703 -0.23345 -0.24237 -0.22835 -0.24074 0 -0.23969 -0.2956 -0.33498 -0.49229 -0.37151 -0.81281 54.127 0.2972 -54.958 0.20671 0.46154 0.71074 0.3728 0.77483 1.2145 0.82506 0.80638 1.1873 0.82058 0.003297 0.023996 0.0088266 0.020215 7.8484
3.0742 -0.22352 -0.24821 -0.19745 -0.1791 0 -0.1904 -0.33856 -0.35547 -0.55047 -0.37236 -0.81165 53.45 0.29758 -54.28 0.16518 0.44609 0.69804 0.32721 0.68979 1.2268 0.78208 0.78075 1.1971 0.7976 0.0040305 0.025128 0.0089957 0.021862 8.0853
3.0781 -0.23217 -0.25936 -0.21818 -0.15641 0 -0.18238 -0.36135 -0.3646 -0.53938 -0.37026 -0.67595 52.745 0.27872 -53.575 0.06279 0.45163 0.64184 0.28817 0.60906 1.0631 0.6861 0.73998 1.1146 0.75586 0.004125 0.024952 0.0093312 0.022028 7.7883
3.082 -0.25394 -0.26761 -0.27023 -0.18124 0 -0.22173 -0.34498 -0.3441 -0.44036 -0.35183 -0.44585 52.017 0.2289 -52.809 0.033896 0.41172 0.55357 0.17823 0.58261 0.87721 0.60576 0.59557 0.94846 0.60157 0.0034349 0.022655 0.0094893 0.02058 6.8568
3.0859 -0.27539 -0.2686 -0.31512 -0.23458 0 -0.28762 -0.2949 -0.29508 -0.28456 -0.31011 -0.19527 51.26 0.2352 -51.984 0.065736 0.37946 0.446 0.028627 0.60393 0.64129 0.54956 0.53978 0.73677 0.50055 0.0024958 0.01838 0.0093925 0.017965 5.5101
3.0898 -0.28512 -0.26359 -0.32546 -0.28018 0 -0.34012 -0.2358 -0.23647 -0.1386 -0.25134 0.0016691 50.461 0.2134 -51.145 0.071566 0.29791 0.33372 0.017778 0.50428 0.52857 0.45163 0.45485 0.53206 0.3711 0.0020266 0.013427 0.0092615 0.015098 4.1858
3.0938 -0.28181 -0.25695 -0.30035 -0.28818 0 -0.34415 -0.19278 -0.18886 -0.060289 -0.19059 0.10178 49.605 0.16427 -50.285 0.047014 0.22427 0.2333 0.097469 0.32219 0.49822 0.34346 0.32516 0.37615 0.25303 0.002289 0.0095461 0.0092929 0.012898 3.2712
3.0977 -0.27347 -0.25239 -0.25845 -0.25674 0 -0.29515 -0.17415 -0.15958 -0.058518 -0.14215 0.10664 48.69 0.12133 -49.382 0.018623 0.26939 0.15911 0.12004 0.18622 0.41692 0.29977 0.17204 0.28157 0.23851 0.0029181 0.0078175 0.0093587 0.01179 2.8786
3.1016 -0.26929 -0.25115 -0.22055 -0.21435 0 -0.22521 -0.16964 -0.14275 -0.091338 -0.11362 0.054683 47.725 0.078366 -48.395 0.017825 0.22482 0.11749 0.068107 0.24122 0.30189 0.27771 0.19019 0.23244 0.21675 0.0033487 0.0080242 0.0090808 0.011548 2.8416
3.1055 -0.27165 -0.25264 -0.1985 -0.19838 0 -0.18092 -0.16497 -0.1316 -0.10509 -0.10694 -0.0028475 46.728 0.069539 -47.392 -0.0051796 0.19368 0.10507 -0.026722 0.30067 0.22419 0.30449 0.19454 0.20455 0.1877 0.0033705 0.0090031 0.0082332 0.011576 2.9155
3.1094 -0.27517 -0.25583 -0.19556 -0.22485 0 -0.18771 -0.15854 -0.12888 -0.081347 -0.1215 -0.03017 45.71 0.071729 -46.368 -0.00060338 0.18498 0.11401 -0.083779 0.31712 0.24846 0.28698 0.19695 0.1891 0.1911 0.0032434 0.0096548 0.0070626 0.01138 2.9955
3.1133 -0.27274 -0.25977 -0.2106 -0.27381 0 -0.22996 -0.16415 -0.14419 -0.050945 -0.15389 -0.025887 44.666 0.08083 -45.309 0.052948 0.21212 0.14006 -0.034662 0.28004 0.3827 0.22637 0.2275 0.20167 0.23585 0.003293 0.0097734 0.0061761 0.010844 3.17
3.1172 -0.26215 -0.2632 -0.23801 -0.3041 0 -0.26507 -0.19667 -0.18168 -0.063519 -0.19532 -0.022405 43.581 0.13841 -44.173 0.12541 0.3117 0.18593 0.21004 0.25618 0.51623 0.34997 0.38086 0.26865 0.26596 0.0034631 0.010062 0.0060675 0.010194 3.5893
3.1211 -0.24746 -0.26461 -0.26563 -0.28706 0 -0.26094 -0.25416 -0.23187 -0.14087 -0.23293 -0.064542 42.445 0.14238 -43.035 0.04153 0.28046 0.25661 0.22312 0.41787 0.51086 0.42127 0.44276 0.40198 0.39788 0.0033469 0.011401 0.0067205 0.0097814 4.2931
3.125 -0.23483 -0.26325 -0.2788 -0.23186 0 -0.22451 -0.31412 -0.27678 -0.25602 -0.2576 -0.17823 41.265 0.19654 -41.855 0.087446 0.324 0.35063 0.19441 0.56531 0.62824 0.53988 0.52849 0.58262 0.49644 0.0026912 0.014033 0.0076589 0.0099153 5.1584
3.1289 -0.22776 -0.25997 -0.27159 -0.18056 0 -0.19616 -0.34889 -0.30411 -0.35547 -0.27197 -0.34862 40.058 0.24878 -40.631 0.18638 0.41225 0.45516 0.17962 0.62045 0.81128 0.64475 0.63038 0.76714 0.58038 0.0018294 0.017315 0.0083846 0.010812 5.9938
3.1328 -0.22619 -0.25686 -0.2548 -0.17571 0 -0.21398 -0.34726 -0.31649 -0.40278 -0.28923 -0.52343 38.837 0.22133 -39.37 0.19019 0.46378 0.54961 0.214 0.54435 0.93365 0.64548 0.71686 0.91287 0.69796 0.0015205 0.020187 0.0087745 0.012544 6.6692
3.1367 -0.22918 -0.25575 -0.24926 -0.2265 0 -0.27885 -0.32323 -0.32697 -0.40407 -0.32057 -0.64136 37.599 0.2685 -38.075 0.22395 0.43987 0.61531 0.35075 0.66307 0.97652 0.6353 0.81059 1.0018 0.80863 0.0022709 0.021915 0.0090692 0.014918 7.1581
3.1406 -0.23696 -0.25697 -0.26669 -0.301 0 -0.35077 -0.30404 -0.34516 -0.395 -0.36165 -0.66736 36.322 0.28764 -36.722 0.22657 0.51691 0.64427 0.34906 0.77761 1.0393 0.76484 0.85713 1.0443 0.8821 0.003778 0.022524 0.0095036 0.017408 7.473
3.1445 -0.24958 -0.25948 -0.29582 -0.3506 0 -0.37961 -0.30777 -0.36715 -0.40458 -0.39183 -0.6106 34.985 0.28908 -35.346 0.20979 0.5494 0.64115 0.27762 0.78091 1.1124 0.80891 0.88634 1.061 0.85017 0.005077 0.022624 0.0099841 0.019304 7.5887
3.1484 -0.26389 -0.26218 -0.30938 -0.34636 0 -0.3443 -0.32949 -0.37846 -0.42983 -0.3893 -0.51343 33.582 0.28384 -33.946 0.19794 0.5025 0.61779 0.22571 0.69831 1.142 0.71757 0.89831 1.0603 0.76069 0.0053159 0.022831 0.010157 0.020086 7.4422
3.1523 -0.27337 -0.26472 -0.28874 -0.29835 0 -0.26843 -0.34636 -0.36643 -0.4419 -0.34986 -0.42125 32.127 0.29008 -32.482 0.24647 0.46357 0.58456 0.36316 0.74136 0.98312 0.63716 0.85354 1.03 0.8404 0.0044668 0.023266 0.0097996 0.01975 7.007
3.1563 -0.27246 -0.26731 -0.24377 -0.24397 0 -0.20126 -0.33624 -0.33065 -0.41405 -0.2921 -0.35603 30.641 0.23588 -30.983 0.12897 0.50428 0.54434 0.24366 0.60511 0.98551 0.65185 0.80371 0.9526 0.65844 0.0033206 0.023477 0.0091277 0.018792 6.3544
3.1602 -0.26203 -0.26985 -0.20766 -0.2174 0 -0.18159 -0.2942 -0.28294 -0.34454 -0.24347 -0.31109 29.134 0.19946 -29.451 0.11687 0.41765 0.4926 0.13369 0.52543 0.89867 0.60746 0.72305 0.82628 0.51618 0.0027805 0.022813 0.0086788 0.017815 5.6318
3.1641 -0.25012 -0.27188 -0.20925 -0.22577 0 -0.21317 -0.23547 -0.23854 -0.25635 -0.21947 -0.26576 27.603 0.1729 -27.882 0.12833 0.32906 0.42349 0.12449 0.47493 0.73797 0.51597 0.62852 0.67429 0.47204 0.0031145 0.020936 0.0088513 0.017081 4.9783
3.168 -0.24604 -0.27327 -0.24737 -0.24955 0 -0.26785 -0.18521 -0.20724 -0.17903 -0.21449 -0.20485 26.034 0.14489 -26.272 0.064285 0.35655 0.33815 0.2315 0.40253 0.55908 0.4239 0.53977 0.53223 0.52151 0.003831 0.018109 0.0095256 0.016391 4.4596
3.1719 -0.25249 -0.27465 -0.291 -0.26335 0 -0.30925 -0.16373 -0.1911 -0.13095 -0.21145 -0.12815 24.42 0.15673 -24.612 1.2557e-05 0.25186 0.24963 -0.0041556 0.296 0.50397 0.51686 0.45573 0.42546 0.36246 0.0042241 0.015069 0.010137 0.015383 4.0766
3.1758 -0.26273 -0.27642 -0.3054 -0.25727 0 -0.3165 -0.1762 -0.18766 -0.11463 -0.19965 -0.047831 22.763 0.12681 -22.915 -0.0089933 0.2775 0.17983 -0.0087686 0.26163 0.43696 0.33878 0.37012 0.35689 0.28283 0.0040148 0.012613 0.010148 0.013964 3.8174
3.1797 -0.2659 -0.27717 -0.28061 -0.24157 0 -0.29239 -0.21075 -0.19346 -0.12226 -0.18325 0.018349 21.069 0.089849 -21.182 0.020816 0.2653 0.14871 0.036486 0.22135 0.39244 0.28871 0.32258 0.31514 0.30131 0.0034949 0.011198 0.0095094 0.01245 3.6865
3.1836 -0.25588 -0.27335 -0.23725 -0.23364 0 -0.25499 -0.24472 -0.20433 -0.14202 -0.17362 0.051568 19.337 0.069036 -19.413 0.053392 0.22776 0.16219 0.051506 0.18745 0.36391 0.37139 0.32172 0.29341 0.32611 0.0031254 0.010814 0.0086873 0.011327 3.682
3.1875 -0.23603 -0.26141 -0.20639 -0.24074 0 -0.22305 -0.25666 -0.21451 -0.16124 -0.17557 0.035389 17.564 0.089478 -17.615 0.022382 0.31166 0.20756 -0.0077361 0.24157 0.31258 0.31079 0.35678 0.29946 0.14532 0.0030726 0.011163 0.0082649 0.010865 3.7643
3.1914 -0.21556 -0.241 -0.20347 -0.25372 0 -0.20585 -0.23922 -0.21815 -0.17053 -0.18275 -0.037006 15.744 0.11444 -15.753 0.0054793 0.32622 0.2613 0.13752 0.22913 0.44949 0.34518 0.41757 0.3469 0.33426 0.0031516 0.011964 0.0084669 0.010962 3.8721
3.1953 -0.20122 -0.21612 -0.21883 -0.25538 0 -0.20128 -0.20547 -0.21344 -0.17088 -0.18667 -0.15341 13.883 0.10862 -13.868 0.061092 0.30201 0.30486 0.12652 0.30875 0.49395 0.46207 0.48346 0.43697 0.39451 0.0031569 0.013115 0.0090192 0.01132 3.981
3.1992 -0.19193 -0.19272 -0.23014 -0.23489 0 -0.20019 -0.18196 -0.20524 -0.17741 -0.18819 -0.28069 11.989 0.11314 -11.956 0.086317 0.30757 0.33623 0.10146 0.36752 0.55159 0.52606 0.52271 0.54976 0.40542 0.0031421 0.014616 0.0094243 0.011747 4.1356
3.2031 -0.18111 -0.17456 -0.22151 -0.19605 0 -0.19325 -0.19003 -0.20224 -0.21054 -0.19754 -0.37827 10.072 0.14603 -10.009 0.044246 0.36591 0.36773 0.16303 0.34909 0.68293 0.48528 0.53149 0.65446 0.45467 0.0033101 0.01636 0.0093745 0.012267 4.3998
3.207 -0.16383 -0.16085 -0.19232 -0.1541 0 -0.17696 -0.22778 -0.20974 -0.27618 -0.22121 -0.42119 8.1337 0.11678 -8.0095 0.20493 0.30423 0.41077 0.17568 0.47356 0.70257 0.65288 0.62773 0.72876 0.59151 0.0036603 0.018032 0.0089468 0.012968 4.7558
3.2109 -0.14174 -0.1479 -0.1517 -0.1252 0 -0.15605 -0.26826 -0.22395 -0.35125 -0.24961 -0.41489 6.1727 0.16163 -6.0257 0.1756 0.36652 0.46032 0.223 0.47242 0.75465 0.50608 0.54643 0.76843 0.5319 0.003846 0.019208 0.008461 0.013774 5.0513
3.2148 -0.12121 -0.1328 -0.10912 -0.11688 0 -0.14007 -0.27827 -0.23324 -0.39199 -0.26019 -0.38712 4.1888 0.17404 -4.0174 0.12667 0.34903 0.49301 0.20389 0.46201 0.73198 0.50376 0.551 0.77861 0.50984 0.0034805 0.019582 0.0081829 0.014398 5.068
3.2188 -0.10656 -0.11551 -0.07105 -0.12489 0 -0.13518 -0.24421 -0.22577 -0.36423 -0.2355 -0.36161 2.1877 0.14883 -1.9813 0.10073 0.27605 0.48205 0.1695 0.44104 0.65539 0.54843 0.57278 0.75748 0.51904 0.002605 0.019099 0.0081413 0.014507 4.6675
3.2227 -0.095052 -0.097193 -0.043089 -0.13627 0 -0.13688 -0.18292 -0.19727 -0.27236 -0.17974 -0.33621 0.17664 0.12011 0.071214 0.10113 0.26729 0.41755 0.24153 0.36433 0.60248 0.30658 0.40032 0.69135 0.45917 0.0017908 0.017878 0.008164 0.013935 3.8904
3.2266 -0.078303 -0.076748 -0.029523 -0.13548 0 -0.13014 -0.12644 -0.15247 -0.1603 -0.1169 -0.28644 -1.8435 0.079556 2.1444 0.042903 0.2796 0.31517 0.02749 0.27365 0.50763 0.38779 0.39235 0.56821 0.33692 0.0016779 0.016023 0.008029 0.012732 2.9144
3.2305 -0.048431 -0.049609 -0.027336 -0.11054 0 -0.098857 -0.092687 -0.099487 -0.079362 -0.070539 -0.19271 -3.8794 0.029935 4.2264 0.015332 0.18617 0.20539 0.02808 0.23414 0.32861 0.24148 0.30308 0.39609 0.25283 0.0023496 0.013519 0.0075683 0.011048 1.9035
3.2344 -0.0035213 -0.010669 -0.021673 -0.05766 0 -0.03815 -0.067847 -0.042258 -0.047784 -0.042923 -0.06655 -5.936 0.0029234 6.3094 -0.032932 0.09646 0.11133 -0.035768 0.15171 0.14838 0.1342 0.16813 0.20545 0.12587 0.0031686 0.010324 0.0066802 0.0089772 0.8804
3.2383 0.051975 0.041001 0.0081337 0.016956 0 0.040639 -0.017479 0.021977 -0.036378 -0.012858 0.050659 -8.0055 -0.0097957 8.3881 -0.10826 0.056167 0.033251 -0.22019 0.0053023 -0.0024565 0.1369 0.02064 0.029232 -0.052081 0.00329 0.0065495 0.0053294 0.0065011 -0.26569
3.2422 0.1111 0.10009 0.073172 0.099546 0 0.11731 0.082061 0.097934 0.0065028 0.045514 0.11898 -10.066 -0.12073 10.46 -0.10942 -0.021521 -0.048109 -0.057932 -0.059894 -0.2073 -0.12741 -0.098036 -0.12252 -0.11493 0.0023996 0.0025247 0.0035962 0.0035231 -1.6477
3.2461 0.16823 0.15781 0.16309 0.17526 0 0.17712 0.21884 0.18438 0.1109 0.13942 0.1358 -12.09 -0.15648 12.526 -0.22164 -0.1944 -0.1525 -0.27211 -0.17664 -0.36862 -0.17047 -0.23973 -0.26916 -0.28936 0.00098192 -0.0013725 0.0017267 -7.1468e-05 -3.2455
3.25 0.21984 0.20713 0.25014 0.23528 0 0.2201 0.34893 0.27019 0.25888 0.24971 0.14426 -14.066 -0.17858 14.571 -0.24557 -0.19692 -0.28152 -0.34807 -0.29384 -0.48892 -0.28844 -0.35556 -0.43903 -0.417 -0.00013873 -0.0049877 7.5477e-05 -0.0043616 -4.882
3.2539 0.26291 0.24602 0.30753 0.27971 0 0.25749 0.42581 0.33862 0.39715 0.34435 0.20399 -15.999 -0.21696 16.572 -0.25478 -0.18514 -0.41521 -0.35154 -0.37715 -0.60358 -0.43621 -0.4705 -0.64002 -0.51768 -0.00053534 -0.0085102 -0.0010763 -0.0092942 -6.3215
3.2578 0.29426 0.27626 0.32693 0.31373 0 0.29857 0.43141 0.37756 0.47696 0.40045 0.3456 -17.904 -0.28987 18.506 -0.37205 -0.39179 -0.52597 -0.46207 -0.40432 -0.75323 -0.50193 -0.62037 -0.84819 -0.65013 -0.00048673 -0.012289 -0.0016941 -0.014545 -7.401
3.2617 0.31208 0.29965 0.32058 0.34045 0 0.33994 0.38545 0.38837 0.48828 0.41715 0.54392 -19.791 -0.24756 20.453 -0.3384 -0.37261 -0.59762 -0.43156 -0.58602 -0.84187 -0.62884 -0.67397 -1.0249 -0.82221 -0.00058913 -0.016448 -0.0019902 -0.019465 -8.0925
3.2656 0.31793 0.31569 0.30795 0.35695 0 0.36712 0.32909 0.38617 0.46227 0.41132 0.73003 -21.652 -0.24342 22.321 -0.42215 -0.40974 -0.63449 -0.55876 -0.61045 -0.94489 -0.65281 -0.78934 -1.1455 -0.85303 -0.0011001 -0.020604 -0.0022289 -0.023261 -8.4714
3.2695 0.31635 0.32265 0.30048 0.35763 0 0.36719 0.29857 0.39007 0.44387 0.40297 0.83219 -23.471 -0.29144 24.135 -0.44141 -0.47543 -0.65404 -0.6534 -0.64171 -1.0348 -0.70252 -0.86054 -1.212 -0.93034 -0.0016933 -0.023911 -0.002507 -0.025395 -8.6389
3.2734 0.31171 0.32056 0.29755 0.34173 0 0.34141 0.30793 0.40939 0.45825 0.40305 0.81637 -25.234 -0.34878 25.913 -0.37932 -0.51697 -0.67007 -0.63551 -0.70083 -1.0767 -0.76625 -0.85883 -1.2394 -1.0393 -0.0018575 -0.02547 -0.0027125 -0.025933 -8.6609
3.2773 0.30546 0.31259 0.29396 0.31732 0 0.30629 0.34753 0.43562 0.49587 0.4101 0.7011 -26.941 -0.26987 27.679 -0.43117 -0.41525 -0.68037 -0.52374 -0.62724 -1.0033 -0.6344 -0.84102 -1.2323 -0.88129 -0.0014972 -0.024814 -0.0026928 -0.025506 -8.5482
3.2813 0.29674 0.30348 0.2885 0.29669 0 0.28219 0.3925 0.44673 0.52293 0.41418 0.5421 -28.598 -0.33304 29.329 -0.48894 -0.46445 -0.66811 -0.62102 -0.65347 -1.0172 -0.57982 -0.80392 -1.1766 -0.86168 -0.0010846 -0.02219 -0.0024542 -0.024859 -8.2634
3.2852 0.28609 0.29677 0.28451 0.28681 0 0.2789 0.41377 0.42194 0.50554 0.4028 0.40024 -30.216 -0.29082 30.98 -0.43539 -0.41225 -0.61567 -0.53279 -0.57458 -0.95268 -0.55366 -0.66577 -1.0576 -0.76812 -0.0011807 -0.018443 -0.0021817 -0.024307 -7.7463
3.2891 0.27796 0.29346 0.28419 0.28422 0 0.29042 0.38993 0.35728 0.43045 0.36711 0.31155 -31.794 -0.21612 32.592 -0.3588 -0.34064 -0.51999 -0.40275 -0.4779 -0.80069 -0.48526 -0.55027 -0.88341 -0.6451 -0.0018136 -0.014576 -0.002055 -0.023559 -6.9606
3.293 0.27868 0.29308 0.2852 0.2802 0 0.30267 0.31963 0.27097 0.31206 0.30791 0.27227 -33.329 -0.20344 34.123 -0.35903 -0.34077 -0.39811 -0.40497 -0.45408 -0.59033 -0.33012 -0.55484 -0.69039 -0.55613 -0.0023704 -0.01128 -0.0020603 -0.022073 -5.9558
3.2969 0.29075 0.29532 0.28387 0.27205 0 0.3064 0.2288 0.19425 0.1853 0.23942 0.24446 -34.82 -0.2136 35.656 -0.42668 -0.24449 -0.27917 -0.43928 -0.3225 -0.50967 -0.29163 -0.33226 -0.52045 -0.47191 -0.0021518 -0.0086956 -0.0020068 -0.019614 -4.9027
3.3008 0.30899 0.30027 0.28042 0.26861 0 0.30381 0.16214 0.15357 0.089669 0.18551 0.18054 -36.269 -0.12611 37.117 -0.39101 -0.15638 -0.18894 -0.36521 -0.24955 -0.37704 -0.30662 -0.26369 -0.39312 -0.42412 -0.0010604 -0.0065575 -0.0017446 -0.016525 -4.0492
3.3047 0.32292 0.30719 0.27882 0.28261 0 0.30326 0.15708 0.15603 0.051164 0.16682 0.057436 -37.677 -0.092667 38.537 -0.27615 -0.14179 -0.13785 -0.29528 -0.19957 -0.24545 -0.25704 -0.2405 -0.29951 -0.31429 0.00025882 -0.0046004 -0.0013558 -0.013484 -3.5999
3.3086 0.32455 0.31392 0.28115 0.31545 0 0.30843 0.21525 0.18752 0.070034 0.18606 -0.098549 -39.042 -0.11912 39.919 -0.18814 -0.15975 -0.12048 -0.28841 -0.18215 -0.15951 -0.14923 -0.22433 -0.22492 -0.1936 0.00098047 -0.0029194 -0.001098 -0.011003 -3.5956
3.3125 0.31487 0.31807 0.284 0.34975 0 0.31317 0.29612 0.22368 0.1216 0.22402 -0.21621 -40.356 -0.10518 41.245 -0.34199 -0.07114 -0.12562 -0.3899 -0.24385 -0.17726 -0.085574 -0.21053 -0.17674 -0.2474 0.00082311 -0.0020025 -0.0011366 -0.0091831 -3.898
3.3164 0.30297 0.31905 0.28271 0.35992 0 0.30807 0.34374 0.24583 0.17215 0.25305 -0.21873 -41.614 -0.14875 42.512 -0.37546 -0.22141 -0.14811 -0.39416 -0.29187 -0.2435 -0.24587 -0.2814 -0.18759 -0.32259 0.00024276 -0.0023901 -0.0013412 -0.0079334 -4.3059
3.3203 0.29811 0.31839 0.27907 0.33447 0 0.29278 0.32947 0.25114 0.20163 0.25927 -0.076521 -42.819 -0.15611 43.765 -0.29509 -0.21472 -0.19268 -0.38114 -0.2921 -0.32184 -0.30828 -0.33661 -0.28756 -0.36308 -7.2542e-05 -0.0042309 -0.0013864 -0.0073913 -4.7171
3.3242 0.30153 0.3178 0.28218 0.28997 0 0.28096 0.27591 0.25176 0.21756 0.255 0.16472 -43.981 -0.16143 44.956 -0.2523 -0.19145 -0.267 -0.46081 -0.35873 -0.44989 -0.34307 -0.44467 -0.47102 -0.461 0.00011113 -0.0071155 -0.0010934 -0.0080483 -5.1961
3.3281 0.30543 0.3167 0.2985 0.26114 0 0.29022 0.23944 0.26481 0.24811 0.26871 0.4073 -45.11 -0.19753 46.066 -0.33984 -0.26535 -0.37027 -0.66935 -0.54543 -0.64128 -0.41673 -0.63529 -0.69113 -0.66241 0.00038597 -0.01036 -0.0006738 -0.010369 -5.8848
3.332 0.30029 0.31233 0.32066 0.27217 0 0.3239 0.26385 0.30022 0.3179 0.31912 0.56452 -46.208 -0.28109 47.178 -0.40135 -0.36425 -0.48754 -0.72994 -0.63272 -0.8004 -0.52086 -0.74691 -0.88967 -0.80279 0.00018112 -0.013509 -0.00059731 -0.014216 -6.8271
3.3359 0.28405 0.30271 0.32917 0.31364 0 0.36157 0.34352 0.35363 0.42419 0.3953 0.61684 -47.267 -0.28145 48.239 -0.46228 -0.3804 -0.59522 -0.60165 -0.65492 -0.9654 -0.59256 -0.79026 -1.0354 -0.82195 -0.00059046 -0.016586 -0.0011614 -0.018642 -7.8642
3.3398 0.26476 0.28955 0.30942 0.34761 0 0.37067 0.42774 0.40784 0.53283 0.46118 0.61573 -48.279 -0.27663 49.231 -0.47355 -0.38863 -0.6733 -0.61934 -0.74792 -1.0724 -0.67641 -0.84567 -1.1362 -0.8421 -0.001374 -0.01982 -0.0021637 -0.022336 -8.6941
3.3438 0.25409 0.27768 0.26886 0.33961 0 0.33332 0.46184 0.44185 0.59823 0.48211 0.63078 -49.24 -0.30221 50.173 -0.4613 -0.42416 -0.71419 -0.73585 -0.86745 -1.1134 -0.74062 -0.92048 -1.2142 -0.8974 -0.0014676 -0.02305 -0.0030178 -0.024414 -9.0506
3.3477 0.25742 0.271 0.23527 0.2905 0 0.26616 0.42924 0.44213 0.59266 0.45147 0.68414 -50.154 -0.38442 51.113 -0.48937 -0.5141 -0.7212 -0.73589 -0.88551 -1.1046 -0.71649 -0.99413 -1.2707 -0.99411 -0.00068815 -0.025406 -0.0032427 -0.024919 -8.8571
3.3516 0.26897 0.26861 0.23372 0.2383 0 0.21296 0.35933 0.40988 0.52299 0.39436 0.7292 -51.025 -0.34383 52.014 -0.40936 -0.44235 -0.69953 -0.73369 -0.75547 -0.96758 -0.58307 -0.93826 -1.2759 -0.95526 0.00043781 -0.025671 -0.0028809 -0.024627 -8.2398
3.3555 0.27644 0.26532 0.26217 0.22548 0 0.21132 0.29823 0.35929 0.42352 0.34547 0.69282 -51.856 -0.32514 52.836 -0.45298 -0.38037 -0.6494 -0.7164 -0.6742 -0.8937 -0.55971 -0.81508 -1.1939 -0.93176 0.0011367 -0.023153 -0.002442 -0.024309 -7.4101
3.3594 0.27097 0.25668 0.29009 0.25923 0 0.25936 0.27141 0.30787 0.33212 0.32043 0.54396 -52.648 -0.29059 53.604 -0.50213 -0.31941 -0.56829 -0.64113 -0.63382 -0.8397 -0.55235 -0.69455 -1.0199 -0.80933 0.0010599 -0.018354 -0.0024115 -0.024068 -6.5278
3.3633 0.25403 0.24388 0.28451 0.30172 0 0.31244 0.27045 0.2653 0.26784 0.30553 0.32707 -53.405 -0.22695 54.345 -0.48443 -0.25785 -0.45958 -0.51713 -0.60052 -0.74767 -0.48827 -0.59743 -0.79227 -0.5639 0.00053981 -0.0128 -0.0027922 -0.02328 -5.6481
3.3672 0.23578 0.23373 0.24092 0.30231 0 0.31741 0.27019 0.22933 0.22477 0.27371 0.12909 -54.134 -0.17551 55.106 -0.40358 -0.21277 -0.33765 -0.48837 -0.45712 -0.487 -0.30782 -0.42763 -0.56731 -0.37948 0.00022079 -0.0080745 -0.003122 -0.021159 -4.7659
3.3711 0.22674 0.23308 0.18958 0.24543 0 0.25849 0.25462 0.19195 0.18281 0.21199 0.0094594 -54.837 -0.16438 55.819 -0.30933 -0.12792 -0.22267 -0.39087 -0.34362 -0.29126 -0.18979 -0.31794 -0.38094 -0.15524 0.000443 -0.0048198 -0.002956 -0.017468 -3.889
3.375 0.22993 0.24252 0.16976 0.17041 0 0.17524 0.22632 0.15033 0.12545 0.13555 -0.043452 -55.51 -0.12246 56.485 -0.25956 -0.076285 -0.12882 -0.33245 -0.22133 -0.12015 -0.068688 -0.21826 -0.23214 -0.0022871 0.00095672 -0.002522 -0.0023352 -0.012827 -3.0697
3.3789 0.23953 0.25521 0.19472 0.14169 0 0.13346 0.19563 0.1123 0.052316 0.076828 -0.089393 -56.138 -0.08643 57.099 -0.26175 -0.052653 -0.057579 -0.33263 -0.11815 0.01522 0.025835 -0.14191 -0.10226 0.027299 0.001199 -0.00025914 -0.0017666 -0.0083805 -2.3875
3.3828 0.24635 0.26187 0.23959 0.19218 0 0.16995 0.16693 0.090622 -0.01924 0.059713 -0.1685 -56.708 -0.11247 57.654 -0.30609 -0.033595 -0.0035852 -0.38832 -0.077267 0.092711 0.04638 -0.11304 0.010953 -0.095432 0.00083563 0.0022637 -0.0017177 -0.005123 -1.9198
3.3867 0.24489 0.25792 0.26353 0.2889 0 0.25781 0.139 0.091278 -0.062492 0.081776 -0.25299 -57.223 -0.064299 58.181 -0.28728 -0.021845 0.031769 -0.44179 -0.10524 0.074491 0.063343 -0.080354 0.078869 -0.17868 6.1637e-05 0.0043107 -0.0021198 -0.0033765 -1.7341
3.3906 0.23668 0.24666 0.2458 0.35443 0 0.32448 0.11685 0.10747 -0.054706 0.11923 -0.26598 -57.698 -0.029626 58.695 -0.29993 0.00506 0.033233 -0.40898 -0.16876 0.026603 0.01974 -0.083771 0.061604 -0.24811 -0.00058286 0.0046928 -0.002389 -0.0027942 -1.8888
3.3945 0.22809 0.23622 0.20308 0.32988 0 0.31106 0.11733 0.1266 0.010618 0.14911 -0.153 -58.154 -0.018696 59.181 -0.3346 -0.02432 -0.019218 -0.41851 -0.24094 -0.10191 -0.055876 -0.13016 -0.05667 -0.31848 -0.00067201 0.0027971 -0.0019769 -0.0028267 -2.415
3.3984 0.22536 0.23337 0.17368 0.22737 0 0.22415 0.15706 0.14437 0.11851 0.1686 0.058942 -58.599 -0.045786 59.629 -0.3768 -0.11777 -0.13062 -0.49569 -0.32001 -0.29782 -0.14216 -0.22293 -0.24973 -0.38096 -0.00021115 -0.00085315 -0.00093282 -0.0032542 -3.2782
3.4023 0.23079 0.23923 0.1846 0.1258 0 0.13466 0.23247 0.17151 0.23815 0.19469 0.27195 -59.023 -0.14098 60.028 -0.39642 -0.20013 -0.27826 -0.53739 -0.43893 -0.45164 -0.21557 -0.36448 -0.46483 -0.38762 0.0004269 -0.0049889 7.6272e-05 -0.0043574 -4.3579
3.4063 0.24215 0.24977 0.23088 0.11013 0 0.1218 0.31383 0.22392 0.3378 0.24528 0.39295 -59.406 -0.18514 60.395 -0.35739 -0.2329 -0.41998 -0.55012 -0.55097 -0.5718 -0.29931 -0.51255 -0.65728 -0.42353 0.00083073 -0.0085652 0.00033464 -0.0065972 -5.4781
3.4102 0.25466 0.25945 0.28293 0.20257 0 0.20721 0.36355 0.30336 0.40097 0.31876 0.40985 -59.737 -0.25498 60.715 -0.39063 -0.31321 -0.51995 -0.5943 -0.64036 -0.71255 -0.43201 -0.68087 -0.81414 -0.48807 0.00083641 -0.011449 -0.00028827 -0.010078 -6.4771
3.4141 0.26358 0.26462 0.31146 0.34221 0 0.3345 0.36467 0.38701 0.43308 0.39047 0.40002 -60.017 -0.3204 60.99 -0.46077 -0.40098 -0.57175 -0.66405 -0.71062 -0.84156 -0.55992 -0.83318 -0.94905 -0.57657 0.00056297 -0.014257 -0.0012342 -0.014259 -7.2634
3.418 0.26616 0.26455 0.30685 0.43071 0 0.41217 0.33348 0.43897 0.4533 0.4295 0.46049 -60.256 -0.34797 61.225 -0.51907 -0.44617 -0.59896 -0.74114 -0.76587 -0.92484 -0.62564 -0.93211 -1.0766 -0.68036 0.00023585 -0.017536 -0.0017772 -0.018179 -7.8142
3.4219 0.26234 0.26056 0.27974 0.4077 0 0.38564 0.30425 0.43676 0.47713 0.42237 0.618 -60.462 -0.38762 61.411 -0.59008 -0.45763 -0.63136 -0.77207 -0.78378 -1.0023 -0.63811 -0.97717 -1.1905 -0.76952 -9.271e-06 -0.021035 -0.0016711 -0.021051 -8.1279
3.4258 0.25447 0.25478 0.24824 0.29571 0 0.27944 0.29999 0.39047 0.5028 0.38348 0.79587 -60.632 -0.39843 61.565 -0.53262 -0.4806 -0.67602 -0.80581 -0.78098 -1.0269 -0.63724 -0.9502 -1.2617 -0.76968 -0.0001869 -0.023676 -0.0013146 -0.022705 -8.1814
3.4297 0.24602 0.24928 0.22633 0.18008 0 0.17612 0.31593 0.33607 0.51206 0.34366 0.86771 -60.754 -0.39212 61.687 -0.46864 -0.4793 -0.70749 -0.79581 -0.7535 -0.99477 -0.65104 -0.89944 -1.2569 -0.70786 -0.00037657 -0.024223 -0.0012994 -0.023507 -7.9359
3.4336 0.23967 0.24529 0.22056 0.14162 0 0.14991 0.32899 0.30667 0.48448 0.32547 0.75507 -60.826 -0.37365 61.777 -0.44493 -0.44769 -0.68629 -0.73805 -0.69381 -0.90113 -0.63852 -0.83361 -1.1591 -0.61757 -0.00059319 -0.022107 -0.0018011 -0.023799 -7.3785
3.4375 0.2359 0.24235 0.23094 0.19613 0 0.20969 0.32121 0.30588 0.4139 0.32531 0.49009 -60.861 -0.34544 61.833 -0.4722 -0.40019 -0.59127 -0.66015 -0.58869 -0.73917 -0.48704 -0.73579 -0.97816 -0.55385 -0.00072567 -0.017795 -0.0024094 -0.023398 -6.5535
3.4414 0.23297 0.23827 0.25049 0.28691 0 0.29551 0.2932 0.3064 0.31414 0.31706 0.19411 -60.882 -0.31936 61.85 -0.43834 -0.34613 -0.43967 -0.61971 -0.50214 -0.58337 -0.35214 -0.60515 -0.74792 -0.39733 -0.00059562 -0.012528 -0.0025442 -0.021679 -5.5525
3.4453 0.22854 0.23072 0.26488 0.33273 0 0.32908 0.25687 0.27542 0.21043 0.27444 -0.0082483 -60.904 -0.27207 61.838 -0.4134 -0.27394 -0.27868 -0.54487 -0.40032 -0.43169 -0.23175 -0.47001 -0.51294 -0.27889 -0.00010614 -0.0076503 -0.0020302 -0.018239 -4.4758
3.4492 0.22155 0.21941 0.25873 0.29117 0 0.27577 0.21865 0.20431 0.12386 0.19446 -0.071073 -60.921 -0.22811 61.794 -0.37247 -0.20744 -0.15483 -0.45242 -0.29872 -0.27253 -0.12817 -0.35446 -0.31237 -0.16377 0.00061822 -0.0039888 -0.0012535 -0.013561 -3.4081
3.4531 0.21289 0.20707 0.22821 0.18858 0 0.16989 0.17365 0.11694 0.060923 0.10302 -0.044833 -60.908 -0.20118 61.715 -0.30985 -0.15613 -0.085107 -0.35943 -0.2154 -0.11193 -0.043502 -0.27005 -0.16613 -0.029555 0.0012232 -0.0015875 -0.00075717 -0.0089874 -2.4262
3.457 0.20449 0.19769 0.18904 0.096527 0 0.085991 0.11709 0.05069 0.015121 0.03799 -0.023583 -60.834 -0.14762 61.604 -0.33128 -0.056335 -0.0515 -0.26699 -0.17947 -0.047577 0.015631 -0.17922 -0.069759 0.054997 0.0013082 0.00010146 -0.0006929 -0.0058884 -1.6194
3.4609 0.19776 0.19341 0.1684 0.076239 0 0.08124 0.059328 0.027975 -0.022276 0.022956 -0.068751 -60.692 -0.11012 61.465 -0.28556 -0.038039 -0.022046 -0.21464 -0.12876 0.027482 0.060673 -0.11694 -0.0031837 0.095639 0.0007174 0.0017095 -0.00068719 -0.0046745 -1.0862
3.4648 0.19313 0.19292 0.1833 0.13445 0 0.15362 0.025447 0.043255 -0.051172 0.052042 -0.16762 -60.494 -0.093893 61.298 -0.23593 -0.032041 0.019091 -0.23871 -0.1316 0.047752 0.074621 -0.079348 0.049013 0.10261 -0.00028014 0.0034093 -0.0002594 -0.0045408 -0.90079
3.4688 0.19066 0.19298 0.22344 0.22212 0 0.24579 0.036861 0.074019 -0.059811 0.096879 -0.25106 -60.271 -0.10195 61.103 -0.2041 -0.028258 0.05616 -0.28941 -0.16977 0.020775 0.068223 -0.067084 0.079171 0.07938 -0.0011122 0.0046787 0.00062697 -0.0042402 -1.0785
3.4727 0.19071 0.19171 0.25646 0.27366 0 0.2891 0.091649 0.10257 -0.032327 0.12931 -0.24881 -60.042 -0.13576 60.886 -0.19965 -0.037849 0.052771 -0.26668 -0.18262 -0.01119 0.06771 -0.081255 0.056585 0.029447 -0.0012999 0.0045867 0.0014406 -0.0032619 -1.5723
3.4766 0.19351 0.1902 0.25405 0.25552 0 0.25398 0.16332 0.12781 0.038342 0.14149 -0.13804 -59.806 -0.15417 60.624 -0.30089 -0.065379 -0.01926 -0.33984 -0.28532 -0.10307 -0.017588 -0.18678 -0.0495 -0.12623 -0.00083908 0.0024831 0.0015319 -0.0023677 -2.3019
3.4805 0.19784 0.1908 0.21694 0.18825 0 0.17016 0.2201 0.15877 0.14115 0.14834 0.046481 -59.546 -0.16108 60.326 -0.35409 -0.11199 -0.15512 -0.36731 -0.38254 -0.29837 -0.12196 -0.28377 -0.23981 -0.26497 -0.00022905 -0.0013825 0.00073762 -0.0029644 -3.1818
3.4844 0.20082 0.19393 0.17539 0.12798 0 0.10355 0.24706 0.19995 0.24867 0.17197 0.24013 -59.241 -0.16249 60.002 -0.38646 -0.16722 -0.31519 -0.42839 -0.46212 -0.48837 -0.21968 -0.39166 -0.47375 -0.40892 -7.5016e-05 -0.0058388 -0.00043877 -0.0058288 -4.1245
3.4883 0.19958 0.19686 0.16359 0.12307 0 0.10734 0.25177 0.24455 0.33049 0.22178 0.38948 -58.884 -0.16465 59.654 -0.41524 -0.22327 -0.44806 -0.54386 -0.53028 -0.61764 -0.29877 -0.51381 -0.68992 -0.56917 -0.00057398 -0.0094907 -0.00125 -0.01031 -5.028
3.4922 0.19402 0.19619 0.19003 0.1784 0 0.18278 0.25084 0.28099 0.37075 0.28575 0.47846 -58.487 -0.17757 59.268 -0.43587 -0.27617 -0.52218 -0.59071 -0.64402 -0.74178 -0.37572 -0.61214 -0.84425 -0.73315 -0.0013358 -0.011649 -0.0013424 -0.014732 -5.7817
3.4961 0.18775 0.19149 0.23019 0.25306 0 0.27763 0.25312 0.30366 0.37735 0.33862 0.52644 -58.067 -0.20592 58.836 -0.50805 -0.28506 -0.54295 -0.68537 -0.70755 -0.82517 -0.50032 -0.71278 -0.9341 -0.85457 -0.001722 -0.012729 -0.0010199 -0.017648 -6.3005
3.5 0.18578 0.18641 0.24771 0.29179 0 0.32392 0.25603 0.31567 0.37488 0.3593 0.56387 -57.634 -0.2748 58.376 -0.52663 -0.32919 -0.54295 -0.75054 -0.72649 -0.86681 -0.5451 -0.78337 -0.98747 -0.92726 -0.0014161 -0.013731 -0.0009052 -0.018846 -6.5618
3.5039 0.19047 0.18563 0.22476 0.26627 0 0.28784 0.25526 0.32168 0.38462 0.34425 0.60359 -57.185 -0.33078 57.904 -0.51248 -0.3764 -0.55267 -0.77504 -0.69632 -0.86838 -0.5162 -0.80319 -1.0271 -0.93234 -0.00070473 -0.015209 -0.0013299 -0.019242 -6.6015
3.5078 0.19929 0.19047 0.17573 0.19571 0 0.19515 0.25404 0.32029 0.406 0.30785 0.62693 -56.708 -0.30235 57.437 -0.51313 -0.3662 -0.5741 -0.7612 -0.61609 -0.83314 -0.45731 -0.75772 -1.0424 -0.84994 -0.00020169 -0.016636 -0.002025 -0.019829 -6.4642
3.5117 0.20675 0.19761 0.13462 0.13197 0 0.11271 0.25961 0.30521 0.41482 0.27109 0.59477 -56.195 -0.27161 56.929 -0.40976 -0.27181 -0.57792 -0.65175 -0.57132 -0.72004 -0.46458 -0.71587 -0.9964 -0.66729 -0.00026829 -0.016757 -0.0023841 -0.020677 -6.1506
3.5156 0.20917 0.20213 0.12907 0.12103 0 0.099051 0.27094 0.27386 0.38115 0.24734 0.47773 -55.648 -0.23827 56.374 -0.33869 -0.22171 -0.52716 -0.47671 -0.54238 -0.60901 -0.39577 -0.61253 -0.86154 -0.4375 -0.00068352 -0.014678 -0.0020372 -0.020879 -5.6181
3.5195 0.20789 0.20216 0.16271 0.16981 0 0.16101 0.27293 0.23294 0.294 0.23462 0.28545 -55.073 -0.18536 55.777 -0.3255 -0.18587 -0.40934 -0.36301 -0.47488 -0.49527 -0.29283 -0.48219 -0.652 -0.28608 -0.00088682 -0.010737 -0.0012017 -0.019441 -4.8417
3.5234 0.20789 0.20034 0.21666 0.24256 0 0.24956 0.2469 0.19387 0.17317 0.21895 0.07215 -54.476 -0.129 55.139 -0.3641 -0.14655 -0.25186 -0.34809 -0.37274 -0.37306 -0.18477 -0.35191 -0.42266 -0.25746 -0.00056015 -0.0063693 -0.00050038 -0.016238 -3.8842
3.5273 0.21288 0.20091 0.26427 0.28832 0 0.29791 0.18926 0.16279 0.058489 0.18609 -0.090147 -53.853 -0.14363 54.446 -0.40035 -0.093303 -0.10774 -0.36465 -0.32652 -0.23131 -0.098826 -0.25432 -0.23452 -0.30899 2.8741e-05 -0.0030607 -0.00042888 -0.012192 -2.9077
3.5313 0.2214 0.20541 0.28589 0.27791 0 0.27224 0.12001 0.13636 -0.015008 0.13418 -0.15549 -53.196 -0.12781 53.769 -0.32726 -0.08493 -0.021962 -0.36484 -0.18074 -0.055522 -0.026255 -0.19794 -0.11697 -0.29307 0.00028069 -0.0012996 -0.00095367 -0.0085565 -2.1106
3.5352 0.22773 0.21132 0.27621 0.22291 0 0.19561 0.071054 0.10895 -0.036431 0.078625 -0.13325 -52.498 -0.12225 53.08 -0.24858 -0.071011 -0.0040598 -0.36155 -0.11688 0.033161 0.06038 -0.15854 -0.058586 -0.25043 -0.00011231 -0.00043019 -0.0015801 -0.0060421 -1.637
3.5391 0.2269 0.21469 0.24419 0.16424 0 0.1276 0.063211 0.083378 -0.019004 0.044848 -0.078652 -51.759 -0.12639 52.351 -0.19298 -0.060205 -0.027611 -0.34292 -0.13582 0.047787 0.069911 -0.13019 -0.031285 -0.19297 -0.00079051 0.00051234 -0.0017988 -0.0045526 -1.5265
3.543 0.2191 0.21388 0.20835 0.14112 0 0.11742 0.092036 0.07263 0.016143 0.052192 -0.04896 -50.987 -0.13205 51.558 -0.1779 -0.06285 -0.055842 -0.29866 -0.20925 0.013755 -0.071472 -0.11391 -0.022977 -0.13238 -0.00099936 0.0017791 -0.0015043 -0.0036592 -1.7304
3.5469 0.20921 0.21017 0.18776 0.16417 0 0.16786 0.1342 0.088677 0.056568 0.099434 -0.058068 -50.185 -0.10778 50.709 -0.20358 -0.036611 -0.072176 -0.25676 -0.27276 -0.12331 -0.14893 -0.16887 -0.048612 -0.10174 -0.00029257 0.0026219 -0.0010345 -0.0032415 -2.1623
3.5508 0.20189 0.20513 0.19027 0.21107 0 0.23675 0.16708 0.1289 0.10222 0.16312 -0.065841 -49.353 -0.15308 49.859 -0.23856 -0.094344 -0.09134 -0.25305 -0.27524 -0.24181 -0.21442 -0.22364 -0.13205 -0.208 0.00099101 0.001969 -0.00083207 -0.0036386 -2.7356
3.5547 0.19689 0.19778 0.20505 0.24482 0 0.2714 0.18325 0.1748 0.15671 0.2118 -0.011872 -48.487 -0.19703 48.996 -0.2673 -0.17146 -0.1432 -0.29535 -0.30144 -0.32515 -0.23261 -0.31173 -0.27839 -0.35682 0.0019483 -0.00058018 -0.0010457 -0.00521 -3.368
3.5586 0.18933 0.18526 0.20827 0.23952 0 0.24695 0.1889 0.20607 0.21758 0.22706 0.13259 -47.585 -0.22718 48.1 -0.30074 -0.25083 -0.2435 -0.39792 -0.38288 -0.41286 -0.23116 -0.43674 -0.4629 -0.50682 0.001858 -0.0043277 -0.0014134 -0.0078067 -3.9769
3.5625 0.17459 0.16642 0.18212 0.1957 0 0.18029 0.19152 0.21737 0.27535 0.21557 0.336 -46.657 -0.27179 47.141 -0.37612 -0.34466 -0.37543 -0.58589 -0.52302 -0.60829 -0.30171 -0.57948 -0.64464 -0.63848 0.00078503 -0.0079466 -0.0015127 -0.010712 -4.4903
3.5664 0.15335 0.14444 0.13301 0.13739 0 0.11331 0.19154 0.22122 0.32022 0.20207 0.52366 -45.712 -0.25591 46.172 -0.30854 -0.29065 -0.49641 -0.60796 -0.60288 -0.7284 -0.40131 -0.62031 -0.78974 -0.7127 -0.00049263 -0.010387 -0.0011516 -0.013119 -4.8657
3.5703 0.13166 0.12518 0.090636 0.095281 0 0.08206 0.18567 0.23345 0.34774 0.20825 0.62619 -44.759 -0.27125 45.216 -0.29309 -0.27341 -0.56414 -0.50935 -0.56119 -0.76172 -0.47872 -0.63589 -0.88306 -0.71164 -0.001149 -0.011442 -0.00057034 -0.014678 -5.0911
3.5742 0.11576 0.11222 0.084166 0.087482 0 0.094901 0.17547 0.25517 0.3575 0.23428 0.62105 -43.794 -0.27092 44.232 -0.33679 -0.2993 -0.56192 -0.42442 -0.51367 -0.77901 -0.52245 -0.63381 -0.92179 -0.69685 -0.00095092 -0.01158 -0.00028433 -0.0156 -5.1542
3.5781 0.10641 0.10365 0.11427 0.10873 0 0.13131 0.16931 0.26892 0.34822 0.25809 0.53721 -42.805 -0.22699 43.195 -0.42284 -0.34498 -0.5052 -0.45104 -0.54255 -0.81278 -0.52457 -0.61852 -0.90282 -0.70697 -0.00032334 -0.011322 -0.00068123 -0.016252 -5.0093
3.582 0.098217 0.093869 0.14776 0.13363 0 0.15745 0.17369 0.25327 0.31631 0.25275 0.42479 -41.784 -0.22764 42.156 -0.47188 -0.28216 -0.42628 -0.53112 -0.55056 -0.68694 -0.46959 -0.5939 -0.81953 -0.65658 0.00014726 -0.010739 -0.0016783 -0.016637 -4.5833
3.5859 0.084682 0.079119 0.14378 0.13243 0 0.14658 0.1828 0.20202 0.26027 0.20722 0.31786 -40.736 -0.2103 41.126 -0.34409 -0.21852 -0.35008 -0.50332 -0.39834 -0.50186 -0.3363 -0.4405 -0.67087 -0.53875 0.00024851 -0.0094683 -0.0027037 -0.016264 -3.8271
3.5898 0.064457 0.061303 0.090828 0.091154 0 0.093918 0.17841 0.12988 0.18508 0.13368 0.21897 -39.675 -0.16526 40.075 -0.2315 -0.18165 -0.27845 -0.34472 -0.2537 -0.31897 -0.23734 -0.30749 -0.47104 -0.37804 0.00022039 -0.0071091 -0.0030348 -0.014499 -2.7728
3.5938 0.042982 0.046298 0.020511 0.023801 0 0.020145 0.14259 0.059762 0.099976 0.056667 0.11159 -38.617 -0.10021 39.004 -0.19593 -0.13475 -0.1934 -0.14851 -0.14227 -0.16722 -0.16902 -0.18783 -0.2474 -0.23688 0.00037671 -0.0036006 -0.0022649 -0.01109 -1.541
3.5977 0.027949 0.038243 -0.017331 -0.033579 0 -0.038439 0.072684 0.0045994 0.01133 -0.0050074 -0.01601 -37.569 -0.033574 37.92 -0.25698 -0.0037786 -0.075423 -0.085873 -0.03476 -0.068217 -0.075495 -0.0053539 -0.027443 -0.21039 0.0007205 0.00069183 -0.00057329 -0.0064423 -0.28845
3.6016 0.022607 0.035311 0.0019252 -0.046321 0 -0.050612 -0.014462 -0.039108 -0.080501 -0.048194 -0.15675 -36.525 -0.021037 36.863 -0.19991 0.064298 0.076217 -0.086717 0.072166 0.14214 0.19005 0.17158 0.17272 0.02016 0.00096454 0.0051695 0.0013944 -0.0014457 0.85849
3.6055 0.022867 0.031066 0.054355 -0.0078109 0 -0.012004 -0.09246 -0.081394 -0.17458 -0.080825 -0.28815 -35.475 -0.010494 35.775 -0.14447 0.072933 0.23567 -0.037473 0.16704 0.31194 0.31627 0.23525 0.34715 0.18208 0.00090695 0.0092504 0.0029489 0.0029593 1.8277
3.6094 0.020613 0.020075 0.086341 0.051068 0 0.047102 -0.1408 -0.12406 -0.25882 -0.10996 -0.38541 -34.412 0.03772 34.675 -0.063198 0.1035 0.36097 0.074205 0.23766 0.40384 0.31527 0.26745 0.48893 0.27034 0.00072268 0.012508 0.0037769 0.0061762 2.5732
3.6133 0.010145 0.0024554 0.059713 0.080491 0 0.078029 -0.15376 -0.1564 -0.30876 -0.13445 -0.43212 -33.337 0.11902 33.58 0.026724 0.18143 0.41681 0.20871 0.28584 0.41297 0.23702 0.32854 0.5824 0.28169 0.00081915 0.014688 0.0040597 0.0080932 3.0389
3.6172 -0.0078187 -0.016708 -0.016476 0.047799 0 0.047349 -0.13866 -0.16504 -0.3021 -0.14758 -0.42406 -32.26 0.10669 32.514 -0.028593 0.19191 0.39518 0.16524 0.35007 0.40753 0.24351 0.44852 0.60877 0.19771 0.001377 0.015667 0.004231 0.0089663 3.1673
3.6211 -0.027569 -0.032083 -0.09472 -0.035621 0 -0.035588 -0.10843 -0.14711 -0.23905 -0.14455 -0.36837 -31.189 0.01164 31.422 -0.13496 0.14081 0.31982 0.075834 0.25804 0.37305 0.27284 0.35559 0.56103 0.20568 0.0020588 0.015435 0.0045902 0.0091728 2.9495
3.625 -0.043358 -0.042195 -0.12883 -0.11953 0 -0.12096 -0.075868 -0.1135 -0.14891 -0.1265 -0.28101 -30.127 -0.023132 30.328 -0.17614 0.10506 0.23057 0.023544 0.17902 0.33786 0.25599 0.2345 0.45359 0.172 0.0022363 0.01408 0.0050885 0.0089836 2.4645
3.6289 -0.053282 -0.049314 -0.10894 -0.15091 0 -0.15317 -0.051474 -0.079626 -0.072928 -0.098406 -0.18152 -29.076 0.0019524 29.251 -0.13569 0.081007 0.15789 0.011524 0.15323 0.2625 0.20398 0.1504 0.31623 0.10293 0.0015697 0.011805 0.0054372 0.0084536 1.8551
3.6328 -0.059161 -0.056006 -0.063253 -0.11402 0 -0.11307 -0.041446 -0.053654 -0.03487 -0.065112 -0.084519 -28.032 0.043145 28.212 -0.030653 0.045959 0.10539 0.018827 0.18386 0.094726 0.14523 0.1403 0.17651 0.03468 0.00039006 0.0089439 0.0054088 0.0074699 1.2504
3.6367 -0.063465 -0.062298 -0.029971 -0.042537 0 -0.033816 -0.044195 -0.033446 -0.024016 -0.030497 0.0070471 -26.994 -0.1061 27.128 -0.080223 0.006653 0.053363 -0.067247 0.019227 -0.045799 -0.031295 0.040661 0.046011 -0.15629 -0.0005193 0.0059595 0.0050473 0.0059177 0.70023
3.6406 -0.066677 -0.066189 -0.027611 0.006712 0 0.024258 -0.048723 -0.013277 -0.006682 0.0006028 0.099063 -25.959 -0.12413 26.069 -0.17976 -0.081005 -0.019335 -0.22489 -0.12132 -0.17774 -0.10262 -0.088331 -0.077868 -0.25367 -0.00058825 0.0033446 0.0046109 0.0038521 0.18139
3.6445 -0.067369 -0.066327 -0.048042 -0.002089 0 0.020326 -0.039912 0.0082636 0.042573 0.022389 0.19278 -24.926 -0.078904 25.033 -0.2707 -0.10398 -0.11252 -0.30711 -0.1647 -0.24193 -0.11719 -0.18543 -0.197 -0.24136 2.4937e-05 0.0014419 0.0043287 0.0015495 -0.33146
3.6484 -0.064225 -0.063511 -0.071782 -0.057062 0 -0.036283 -0.0099396 0.027393 0.11674 0.031979 0.27174 -23.899 -0.035775 24.009 -0.31801 -0.06862 -0.19951 -0.26962 -0.11556 -0.25528 -0.11303 -0.21973 -0.299 -0.17585 0.00055645 0.00028916 0.004216 -0.00059719 -0.79744
3.6523 -0.057488 -0.05933 -0.085641 -0.11016 0 -0.096111 0.032662 0.040376 0.18002 0.033049 0.30425 -22.884 -0.09576 22.964 -0.29926 -0.16483 -0.24436 -0.19233 -0.095632 -0.35881 -0.13424 -0.18493 -0.35818 -0.25608 0.00031302 -0.00034475 0.0041207 -0.0022487 -1.1085
3.6563 -0.048396 -0.053743 -0.086519 -0.11637 0 -0.1107 0.065565 0.047206 0.19576 0.033449 0.26491 -21.89 -0.10579 21.963 -0.25679 -0.17277 -0.22777 -0.14547 -0.12924 -0.26635 -0.16034 -0.1426 -0.35126 -0.30307 -0.00069486 -0.00070398 0.0039324 -0.0032154 -1.1576
3.6602 -0.037552 -0.044687 -0.073964 -0.068306 0 -0.07002 0.06724 0.04898 0.15422 0.037103 0.15954 -20.92 -0.053121 20.966 -0.22965 -0.092939 -0.16074 -0.17999 -0.136 -0.19354 -0.1432 -0.11654 -0.27512 -0.29269 -0.0017316 -0.00076498 0.003728 -0.0034346 -0.91584
3.6641 -0.024298 -0.030493 -0.045731 0.00069011 0 -0.0064216 0.033063 0.042948 0.077518 0.038061 0.030006 -19.963 -0.0047274 19.961 -0.22348 -0.034409 -0.075357 -0.21452 -0.082859 -0.12597 -0.081222 -0.086161 -0.15224 -0.2036 -0.0019536 -0.00021283 0.0036973 -0.0029214 -0.4556
3.668 -0.0079221 -0.012539 -0.0034129 0.044985 0 0.035062 -0.020196 0.023005 0.00015964 0.024442 -0.070415 -19.002 -0.024599 18.941 -0.23309 -0.093582 -0.0010861 -0.16299 0.038512 -0.023604 0.014542 -0.026001 -0.01933 -0.031238 -0.0011286 0.001242 0.0039235 -0.001805 0.092255
3.6719 0.010626 0.0050228 0.040334 0.042028 0 0.032984 -0.065613 -0.012719 -0.055811 -0.0094316 -0.11408 -18.018 -0.027049 17.949 -0.19218 -0.075472 0.053373 -0.081065 0.061634 0.12397 0.084727 0.082271 0.092481 0.096408 0.00016316 0.0034614 0.0042473 -0.00042064 0.60429
3.6758 0.028481 0.018665 0.0659 0.0069727 0 0.0028581 -0.084315 -0.054807 -0.09037 -0.053926 -0.11792 -17.01 0.0029795 16.963 -0.11972 0.051884 0.098524 0.062043 0.087221 0.15323 0.10356 0.12727 0.17167 0.090297 0.0010042 0.005791 0.0043717 0.0007138 1.0035
3.6797 0.042621 0.02874 0.06244 -0.022228 0 -0.019807 -0.076387 -0.085193 -0.11542 -0.088127 -0.12648 -15.99 0.025064 15.957 -0.055384 0.10474 0.14638 0.08195 0.14602 0.17192 0.13156 0.13919 0.22552 0.059334 0.00087091 0.007437 0.0041265 0.0011512 1.2558
3.6836 0.052111 0.039135 0.040095 -0.014771 0 -0.0092547 -0.056727 -0.089441 -0.13797 -0.095059 -0.17176 -14.977 0.014455 14.93 -0.039786 0.053913 0.19369 -0.01877 0.20297 0.19786 0.17918 0.14121 0.26637 0.046291 9.8749e-06 0.0080193 0.0036477 0.00086329 1.3463
3.6875 0.058721 0.053314 0.02394 0.031564 0 0.032607 -0.04056 -0.067936 -0.15242 -0.074578 -0.24312 -13.981 -0.052467 13.902 -0.13375 -0.01506 0.22092 -0.079949 0.15117 0.18349 0.2204 0.16246 0.29587 0.060387 -0.00081726 0.0078008 0.0032927 0.00035123 1.261
3.6914 0.065322 0.070428 0.03254 0.091414 0 0.081255 -0.030963 -0.034818 -0.14619 -0.041673 -0.29286 -12.99 -0.033552 12.904 -0.17234 0.071064 0.20695 -0.022004 0.077257 0.21116 0.17987 0.15786 0.29902 0.14851 -0.00096027 0.0073567 0.0033519 0.00030452 0.98312
3.6953 0.073452 0.085339 0.060925 0.13135 0 0.1095 -0.017893 -0.0048312 -0.11058 -0.011551 -0.27239 -11.986 -0.023658 11.869 -0.14715 0.10274 0.14578 -0.016342 0.033422 0.09633 0.062167 0.090791 0.2525 0.092784 -0.00034534 0.0069724 0.0038014 0.00099478 0.49729
3.6992 0.082172 0.092729 0.085317 0.13239 0 0.10563 0.011641 0.019588 -0.046859 0.014129 -0.16891 -10.954 -0.059442 10.809 -0.12037 0.037284 0.050899 -0.10212 -0.005259 -0.065107 -0.054457 -0.011446 0.14189 -0.052816 0.00056037 0.0063354 0.004306 0.001909 -0.19995
3.7031 0.089045 0.091647 0.086176 0.10084 0 0.078702 0.061059 0.048464 0.035047 0.046516 -0.013398 -9.8984 -0.1489 9.7424 -0.1474 -0.11978 -0.054844 -0.27183 -0.068216 -0.18951 -0.10317 -0.12259 -0.024655 -0.21527 0.0011801 0.0048277 0.0044633 0.0020114 -1.0801
3.707 0.092248 0.086411 0.067578 0.062513 0 0.050913 0.11903 0.091529 0.12091 0.095262 0.14375 -8.8349 -0.18191 8.6823 -0.25429 -0.18175 -0.15376 -0.33178 -0.19987 -0.3156 -0.065463 -0.23916 -0.21649 -0.29181 0.0012538 0.0021563 0.0040822 0.00050458 -2.0594
3.7109 0.092031 0.083177 0.053876 0.045607 0 0.043965 0.16528 0.1453 0.19568 0.15509 0.26662 -7.7749 -0.25027 7.5862 -0.30085 -0.14718 -0.23997 -0.42589 -0.33208 -0.42911 -0.1109 -0.3494 -0.39527 -0.39944 0.00093361 -0.0012697 0.0032852 -0.0025127 -2.9966
3.7148 0.090476 0.085271 0.066564 0.062917 0 0.066711 0.18326 0.19303 0.24673 0.20684 0.35016 -6.7139 -0.28028 6.4827 -0.34189 -0.17855 -0.31468 -0.44295 -0.41422 -0.56117 -0.26933 -0.44204 -0.53426 -0.46287 0.00054692 -0.0045713 0.002388 -0.0060572 -3.7342
3.7188 0.089979 0.091134 0.10347 0.10386 0 0.10941 0.17108 0.21786 0.26875 0.23213 0.4099 -5.6339 -0.27207 5.3763 -0.36265 -0.27394 -0.37713 -0.43452 -0.45257 -0.67302 -0.43703 -0.51324 -0.62832 -0.491 0.0002937 -0.0070193 0.0016843 -0.0089541 -4.1695
3.7227 0.091684 0.096135 0.14001 0.14128 0 0.1479 0.1434 0.21661 0.26762 0.22767 0.45861 -4.5196 -0.26055 4.2624 -0.31433 -0.35461 -0.42041 -0.5409 -0.48286 -0.68457 -0.41977 -0.56247 -0.68729 -0.53454 0.00013926 -0.0084666 0.0013028 -0.010631 -4.3037
3.7266 0.094845 0.096252 0.15076 0.14945 0 0.15738 0.12248 0.20098 0.25773 0.20593 0.49115 -3.3723 -0.24285 3.1097 -0.26328 -0.23 -0.43535 -0.53457 -0.53332 -0.70785 -0.32267 -0.56734 -0.71898 -0.57617 -5.5302e-05 -0.0092222 0.0012026 -0.011351 -4.2216
3.7305 0.097355 0.090655 0.13078 0.12209 0 0.12918 0.12382 0.18558 0.25102 0.18255 0.48779 -2.2089 -0.24555 1.9516 -0.23708 -0.23901 -0.41742 -0.49209 -0.49972 -0.64972 -0.30322 -0.50914 -0.71658 -0.55358 -0.00033577 -0.0095466 0.0012576 -0.011746 -4.0093
3.7344 0.096999 0.08179 0.097726 0.077341 0 0.078877 0.14544 0.17462 0.24543 0.16349 0.42999 -1.0474 -0.24788 0.78431 -0.21638 -0.27489 -0.36982 -0.4142 -0.42154 -0.56957 -0.29791 -0.45418 -0.66193 -0.49228 -0.00058585 -0.0092949 0.0013428 -0.012113 -3.6787
3.7383 0.092744 0.073682 0.074708 0.045062 0 0.03753 0.16854 0.15964 0.22427 0.14349 0.31508 0.1085 -0.23065 -0.39576 -0.20426 -0.248 -0.30048 -0.33732 -0.33853 -0.48812 -0.25236 -0.42365 -0.54257 -0.40332 -0.00063186 -0.0080517 0.001383 -0.012136 -3.1679
3.7422 0.085378 0.069828 0.071368 0.044709 0 0.029952 0.16965 0.12962 0.16987 0.11525 0.16077 1.27 -0.16801 -1.5935 -0.27448 -0.076728 -0.21695 -0.42272 -0.30547 -0.3173 -0.11149 -0.31786 -0.36831 -0.25269 -0.00040306 -0.0055965 0.0013698 -0.01124 -2.4235
3.7461 0.077049 0.071509 0.079409 0.070796 0 0.056009 0.13621 0.082691 0.081691 0.078379 -0.00079596 2.4508 -0.20026 -2.8028 -0.27373 -0.099054 -0.12417 -0.34566 -0.1596 -0.1965 0.0060776 -0.1562 -0.17239 -0.18001 3.8903e-06 -0.0022317 0.0013591 -0.0091908 -1.4899
3.75 0.069815 0.076785 0.083402 0.097777 0 0.090616 0.074663 0.028615 -0.017822 0.039205 -0.1347 3.6525 -0.14899 -4.0226 -0.21636 -0.085808 -0.026687 -0.21394 -0.082223 -0.058302 0.028009 -0.086417 0.0046515 -0.11222 0.00040359 0.0013322 0.0014363 -0.0063735 -0.52252
3.7539 0.064113 0.080739 0.074145 0.10068 0 0.10353 0.005305 -0.0191 -0.096398 0.0035126 -0.21594 4.8634 -0.07166 -5.2478 -0.12509 -0.0052439 0.067744 -0.11129 -0.054954 0.077202 0.019227 -0.049494 0.13608 -0.036509 0.00066117 0.0043948 0.0016466 -0.0035087 0.29542
3.7578 0.058363 0.077593 0.052944 0.074371 0 0.082887 -0.051253 -0.052721 -0.13416 -0.028166 -0.23884 6.07 -0.084486 -6.4714 -0.034015 0.12017 0.1472 -0.11976 -0.0065708 0.16675 0.088264 0.066849 0.21883 0.047751 0.0007693 0.0065962 0.0019322 -0.0011299 0.85972
3.7617 0.050233 0.064267 0.026847 0.035428 0 0.042799 -0.08541 -0.072586 -0.13585 -0.057207 -0.21886 7.2712 -0.037044 -7.7023 -0.08843 0.063166 0.19886 -0.1162 0.086042 0.19564 0.29593 0.13624 0.26579 0.17015 0.00080911 0.0079227 0.0021396 0.00068581 1.1844
3.7656 0.038683 0.043126 0.0030542 0.0061858 0 0.009256 -0.099525 -0.081885 -0.12284 -0.08019 -0.18382 8.4792 -0.0044411 -8.9755 -0.16604 0.112 0.21456 -0.15297 0.074283 0.21612 0.23728 0.098623 0.28927 0.085959 0.00084569 0.0085004 0.0021177 0.0021323 1.345
3.7695 0.024993 0.021255 -0.012268 -0.0039649 0 -0.0021032 -0.099985 -0.081121 -0.11262 -0.088008 -0.15752 9.7075 -0.0085535 -10.235 -0.18424 0.12504 0.19497 -0.17167 0.026169 0.23539 0.13254 0.062071 0.29023 0.005955 0.00085735 0.0084511 0.0018472 0.0032921 1.3874
3.7734 0.011682 0.0058318 -0.013754 -0.0032567 0 0.0034543 -0.089265 -0.068379 -0.10488 -0.073542 -0.14568 10.957 -0.048458 -11.471 -0.13276 0.054449 0.14978 -0.18153 -0.010786 0.22366 0.090552 0.066411 0.26123 0.0022683 0.0007581 0.0079178 0.0014968 0.0039738 1.29
3.7773 0.00013674 -0.0013516 -0.00024607 -0.0057053 0 0.0085953 -0.065567 -0.04419 -0.085695 -0.04043 -0.13415 12.213 -0.08845 -12.745 -0.10617 -0.032263 0.093268 -0.30431 0.0077257 0.072512 0.11248 0.069361 0.19778 -0.025434 0.00048877 0.0071159 0.0013467 0.0039162 1.0101
3.7813 -0.010868 -0.0056616 0.019769 -0.016119 0 0.0013901 -0.02927 -0.014585 -0.044322 -0.003112 -0.10105 13.46 -0.091115 -14.009 -0.18548 -0.0088082 0.037353 -0.24601 -0.065945 -0.028325 0.12221 -0.033489 0.10628 0.030241 9.4095e-05 0.0062415 0.0016216 0.0031215 0.56089
3.7852 -0.024169 -0.015655 0.028696 -0.027366 0 -0.016052 0.01154 0.011582 0.014095 0.023078 -0.033643 14.691 -0.11981 -15.253 -0.21376 -0.027163 -0.013815 -0.19839 -0.13578 -0.049869 0.036839 -0.081899 0.0018624 -0.023633 -0.0002841 0.0052951 0.0023427 0.0019596 0.040087
3.7891 -0.041469 -0.036129 0.010726 -0.031684 0 -0.03439 0.043016 0.028257 0.071255 0.032633 0.062329 15.915 -0.15985 -16.503 -0.212 -0.068264 -0.063634 -0.24808 -0.17909 -0.09378 -0.067624 -0.10803 -0.099942 -0.15098 -0.00049912 0.0040642 0.0032887 0.00093472 -0.41525
3.793 -0.061417 -0.063847 -0.034033 -0.032642 0 -0.049498 0.053746 0.034749 0.1096 0.031249 0.16582 17.141 -0.18137 -17.781 -0.21887 -0.089261 -0.11606 -0.42999 -0.1854 -0.25427 -0.094867 -0.15795 -0.1882 -0.27269 -0.00050719 0.0023902 0.0040803 0.00033594 -0.70043
3.7969 -0.080456 -0.089721 -0.086023 -0.043527 0 -0.065972 0.041666 0.03293 0.12324 0.027257 0.25064 18.365 -0.10731 -19 -0.19166 -0.044382 -0.16616 -0.38137 -0.16704 -0.33617 0.015751 -0.13465 -0.25386 -0.21155 -0.00040234 0.00052091 0.0043422 8.7517e-05 -0.77397
3.8008 -0.095822 -0.10585 -0.11964 -0.072636 0 -0.088362 0.01358 0.022833 0.11658 0.022354 0.2939 19.577 -0.13689 -20.241 -0.24925 -0.099653 -0.1963 -0.26225 -0.23768 -0.27681 -0.039662 -0.14019 -0.28415 -0.14312 -0.00034134 -0.00082474 0.0038784 -9.313e-05 -0.63007
3.8047 -0.10785 -0.11167 -0.12385 -0.11106 0 -0.11148 -0.021512 0.0019633 0.094451 0.010725 0.28018 20.763 -0.14263 -21.46 -0.25132 -0.066705 -0.18357 -0.18823 -0.20312 -0.16898 -0.088673 -0.1205 -0.26276 -0.1108 -0.00040788 -0.000832 0.0028047 -0.00039906 -0.25733
3.8086 -0.11935 -0.11405 -0.11164 -0.13769 0 -0.12289 -0.058581 -0.031036 0.055742 -0.013916 0.20494 21.923 -0.086026 -22.648 -0.18927 0.045902 -0.11544 -0.20348 -0.05945 -0.057653 -0.05971 -0.05007 -0.17871 -0.12098 -0.00052226 0.00086238 0.0015776 -0.00074974 0.36325
3.8125 -0.13262 -0.12161 -0.10895 -0.13914 0 -0.1171 -0.097156 -0.073053 -0.0031362 -0.051956 0.079751 23.069 0.013912 -23.819 -0.16385 0.055295 -0.0020804 -0.31224 0.034593 0.030305 0.067697 0.084388 -0.03683 -0.15102 -0.00047933 0.0039193 0.00086165 -0.00082664 1.2185
3.8164 -0.14718 -0.13785 -0.13246 -0.12538 0 -0.10643 -0.13757 -0.11799 -0.079728 -0.09877 -0.066087 24.213 -0.033626 -24.994 -0.12163 0.045677 0.12612 -0.14472 0.058897 0.19732 0.25361 0.22939 0.14042 0.13551 -0.00010156 0.0075569 0.0012336 -0.00024963 2.2303
3.8203 -0.16052 -0.15901 -0.17603 -0.12408 0 -0.11455 -0.17808 -0.16193 -0.16255 -0.15027 -0.19544 25.349 0.011233 -26.118 -0.078076 0.15918 0.23679 0.020877 0.21638 0.3625 0.30057 0.32544 0.32345 0.33051 0.00060384 0.011068 0.0028454 0.001242 3.276
3.8242 -0.1712 -0.17775 -0.21756 -0.15599 0 -0.15541 -0.21572 -0.20608 -0.23779 -0.20513 -0.28386 26.46 0.10454 -27.218 -0.047632 0.25988 0.3166 0.09631 0.37185 0.5103 0.33449 0.42881 0.49101 0.42167 0.0014126 0.014134 0.0052577 0.0036739 4.2482
3.8281 -0.18101 -0.18949 -0.2388 -0.21359 0 -0.2168 -0.24868 -0.25363 -0.29903 -0.26046 -0.33627 27.532 0.17958 -28.316 -0.036283 0.24985 0.37779 0.052805 0.4199 0.63966 0.4587 0.57333 0.6382 0.44007 0.0020164 0.016715 0.0076054 0.0067936 5.1001
3.832 -0.19358 -0.19575 -0.23936 -0.26414 0 -0.26616 -0.27629 -0.30306 -0.34957 -0.30707 -0.38264 28.563 0.119 -29.385 -0.010256 0.28391 0.44358 0.087552 0.48155 0.80296 0.58919 0.64758 0.77069 0.50925 0.0022294 0.018759 0.0090517 0.010115 5.831
3.8359 -0.2106 -0.20241 -0.23347 -0.27682 0 -0.27633 -0.29644 -0.34516 -0.39448 -0.33258 -0.45102 29.568 0.14433 -30.4 0.033198 0.39666 0.52374 0.18103 0.5578 0.86217 0.5928 0.68877 0.89053 0.66712 0.0021118 0.020106 0.0092558 0.013078 6.4308
3.8398 -0.22932 -0.21469 -0.23514 -0.2503 0 -0.24955 -0.30477 -0.36775 -0.4306 -0.33214 -0.53816 30.561 0.15204 -31.397 0.054097 0.44224 0.60108 0.27851 0.63992 0.88592 0.59445 0.72201 0.98627 0.73949 0.0019123 0.020695 0.0085385 0.015278 6.8461
3.8438 -0.24435 -0.2332 -0.24726 -0.21569 0 -0.21745 -0.29865 -0.36482 -0.44538 -0.31601 -0.60426 31.538 0.14122 -32.373 0.050462 0.41057 0.64177 0.31656 0.68003 0.90894 0.57915 0.75752 1.0363 0.71418 0.0018778 0.02079 0.0076275 0.016631 7.0073
3.8477 -0.25245 -0.25397 -0.26355 -0.211 0 -0.2158 -0.28298 -0.34181 -0.42723 -0.30398 -0.60038 32.481 0.15887 -33.309 0.038488 0.355 0.62202 0.21123 0.59967 0.96124 0.46387 0.80183 1.023 0.6549 0.002083 0.020868 0.0071734 0.017326 6.8936
3.8516 -0.25593 -0.27183 -0.27828 -0.24901 0 -0.25491 -0.27045 -0.31217 -0.37814 -0.30886 -0.50798 33.367 0.14539 -34.198 0.01966 0.35524 0.54915 0.13263 0.50736 0.89276 0.56458 0.66938 0.94699 0.51801 0.0024089 0.021187 0.0073879 0.017586 6.57
3.8555 -0.2612 -0.28413 -0.29148 -0.30668 0 -0.31117 -0.27301 -0.28816 -0.31624 -0.32392 -0.35767 34.188 0.13111 -35.04 0.033006 0.37228 0.45839 0.089752 0.49098 0.8222 0.58989 0.58647 0.82967 0.47554 0.0026706 0.021475 0.0080371 0.017447 6.1564
3.8594 -0.2734 -0.29195 -0.30504 -0.34495 0 -0.34664 -0.29056 -0.27365 -0.26449 -0.32762 -0.21033 34.957 0.11154 -35.842 0.060044 0.36904 0.38767 0.10513 0.50266 0.70803 0.53211 0.51124 0.70274 0.46232 0.0027696 0.02111 0.0087281 0.01679 5.7533
3.8633 -0.29187 -0.29854 -0.31655 -0.34121 0 -0.33975 -0.30795 -0.26437 -0.23447 -0.30305 -0.11599 35.692 0.087164 -36.611 0.076573 0.31939 0.35087 0.17225 0.49205 0.54496 0.40863 0.42144 0.59242 0.4284 0.0027447 0.01973 0.0092143 0.015592 5.393
3.8672 -0.31059 -0.30648 -0.3202 -0.30659 0 -0.30176 -0.30588 -0.25414 -0.21917 -0.25491 -0.084114 36.401 0.074141 -37.346 0.029513 0.2096 0.33207 0.20203 0.37804 0.43218 0.29903 0.35119 0.50961 0.35145 0.0027004 0.017684 0.0094851 0.01416 5.0586
3.8711 -0.32312 -0.31603 -0.31463 -0.27468 0 -0.26659 -0.27809 -0.24109 -0.20149 -0.20806 -0.087462 37.076 0.067408 -38.025 0.090641 0.16377 0.30498 0.11208 0.3122 0.36777 0.26199 0.33797 0.45182 0.27867 0.0027048 0.015879 0.0096348 0.013049 4.7497
3.875 -0.32763 -0.32535 -0.30789 -0.27314 0 -0.26408 -0.24 -0.22928 -0.17181 -0.18861 -0.09205 37.704 0.073695 -38.651 0.11158 0.15999 0.26059 0.050527 0.25974 0.37936 0.22728 0.34804 0.4139 0.26912 0.0027566 0.015079 0.0096957 0.012688 4.5288
3.8789 -0.32743 -0.33211 -0.31134 -0.30279 0 -0.29847 -0.21952 -0.22573 -0.13992 -0.20465 -0.085432 38.278 0.093169 -39.225 0.083628 0.19731 0.21896 0.016746 0.24104 0.43529 0.2314 0.36364 0.39812 0.3002 0.0028337 0.015306 0.0096112 0.013028 4.5036
3.8828 -0.32724 -0.33514 -0.32719 -0.34023 0 -0.34748 -0.23635 -0.23616 -0.13077 -0.24314 -0.081651 38.802 0.12363 -39.752 0.037465 0.27508 0.21512 -0.02605 0.29045 0.48451 0.33613 0.3696 0.41593 0.32375 0.0029412 0.015907 0.0093438 0.01358 4.7584
3.8867 -0.32891 -0.33492 -0.34333 -0.35875 0 -0.3801 -0.28663 -0.26204 -0.16627 -0.28365 -0.1046 39.283 0.1659 -40.23 0.085324 0.31942 0.27062 -0.011126 0.40585 0.58799 0.43989 0.40791 0.47988 0.33089 0.0030942 0.016222 0.008971 0.013832 5.2916
3.8906 -0.33083 -0.33308 -0.34337 -0.34895 0 -0.37808 -0.34569 -0.29955 -0.24676 -0.31466 -0.16838 39.723 0.16671 -40.667 0.09372 0.32337 0.3745 0.062193 0.51895 0.65631 0.56436 0.4784 0.59205 0.40559 0.0032585 0.016246 0.0086506 0.013714 6.0078
3.8945 -0.33099 -0.33152 -0.32402 -0.32343 0 -0.34663 -0.38617 -0.3405 -0.34677 -0.33779 -0.26995 40.117 0.18922 -41.053 0.10899 0.31677 0.48892 0.14641 0.60774 0.72133 0.62932 0.5531 0.73754 0.52473 0.0033427 0.016627 0.0084951 0.013662 6.7652
3.8984 -0.33022 -0.33169 -0.30187 -0.3051 0 -0.30912 -0.39659 -0.37539 -0.42946 -0.35962 -0.39331 40.456 0.23324 -41.388 0.14193 0.32064 0.57483 0.22354 0.67594 0.78926 0.61178 0.62259 0.88837 0.6491 0.0032862 0.018022 0.0084947 0.014238 7.4417
3.9023 -0.33191 -0.33442 -0.30061 -0.31037 0 -0.29162 -0.38605 -0.39819 -0.47004 -0.38242 -0.51579 40.739 0.19515 -41.673 0.15224 0.35471 0.61715 0.31307 0.77068 0.82796 0.56438 0.70216 1.0158 0.68946 0.0031644 0.020394 0.0085752 0.015625 7.9765
3.9063 -0.33851 -0.33982 -0.32871 -0.33952 0 -0.30727 -0.37401 -0.41012 -0.47122 -0.40348 -0.61154 40.971 0.1965 -41.9 0.13956 0.39167 0.63052 0.3341 0.78769 0.94938 0.69951 0.80487 1.1032 0.72317 0.0031779 0.02293 0.0087144 0.017458 8.3707
3.9102 -0.3484 -0.34693 -0.36903 -0.3784 0 -0.34896 -0.37546 -0.41835 -0.45902 -0.42088 -0.65706 41.156 0.21322 -42.074 0.13255 0.44141 0.6427 0.37317 0.81099 1.0269 0.77279 0.87005 1.1508 0.75639 0.0034868 0.024638 0.0089714 0.019096 8.6558
3.9141 -0.35627 -0.35345 -0.39164 -0.40779 0 -0.39374 -0.39293 -0.42923 -0.46161 -0.43605 -0.64267 41.296 0.22181 -42.202 0.13587 0.47117 0.66982 0.43338 0.82355 1.0589 0.77383 0.88407 1.17 0.80985 0.0040218 0.025098 0.0093768 0.020094 8.8503
3.918 -0.35674 -0.35584 -0.37941 -0.41388 0 -0.41642 -0.41794 -0.44083 -0.48663 -0.44874 -0.58279 41.39 0.20268 -42.292 0.1483 0.44992 0.70303 0.49608 0.79982 1.059 0.72977 0.84772 1.1712 0.89095 0.0044748 0.024701 0.0098019 0.020443 8.9268
3.9219 -0.34772 -0.35041 -0.34249 -0.39496 0 -0.40473 -0.43667 -0.44211 -0.51461 -0.451 -0.51177 41.44 0.18663 -42.319 0.14199 0.43389 0.7157 0.42901 0.77156 0.99749 0.69958 0.82821 1.1547 0.83231 0.0045329 0.024209 0.0099787 0.020458 8.8086
3.9258 -0.33065 -0.33515 -0.30821 -0.36136 0 -0.3662 -0.43473 -0.42101 -0.5135 -0.43011 -0.46173 41.449 0.17343 -42.291 0.10715 0.40162 0.68451 0.36847 0.73371 0.92748 0.6233 0.7618 1.1109 0.77547 0.0041787 0.024064 0.0097024 0.020446 8.4034
3.9297 -0.308 -0.31104 -0.29555 -0.32823 0 -0.32151 -0.40122 -0.37529 -0.46342 -0.38054 -0.43806 41.42 0.16388 -42.218 0.089645 0.35508 0.60767 0.31564 0.69147 0.82546 0.55986 0.67459 1.0293 0.70484 0.0037713 0.024031 0.0090493 0.02048 7.6646
3.9336 -0.28132 -0.28184 -0.29844 -0.3044 0 -0.28814 -0.33455 -0.31601 -0.37247 -0.31303 -0.41535 41.347 0.15604 -42.102 0.09115 0.29778 0.50677 0.25696 0.64133 0.69805 0.52443 0.58414 0.90923 0.61321 0.0037799 0.023423 0.0083844 0.020387 6.6422
3.9375 -0.25179 -0.2524 -0.29317 -0.28489 0 -0.26692 -0.24815 -0.2597 -0.27153 -0.24945 -0.36036 41.22 0.14448 -41.941 0.074629 0.23656 0.41167 0.15873 0.57035 0.58248 0.50089 0.5095 0.76362 0.49739 0.0043624 0.021657 0.0081081 0.019874 5.4848
3.9414 -0.22224 -0.22643 -0.26237 -0.25442 0 -0.24306 -0.16907 -0.21575 -0.19286 -0.20604 -0.26274 41.037 0.12816 -41.734 0.012879 0.1791 0.34035 0.13644 0.47418 0.46351 0.37714 0.42259 0.61239 0.38926 0.005159 0.018678 0.0083379 0.018653 4.379
3.9453 -0.1976 -0.20539 -0.21246 -0.20177 0 -0.20216 -0.12502 -0.18104 -0.14954 -0.18077 -0.14468 40.808 0.11861 -41.5 -0.0060621 0.15631 0.28878 0.085493 0.40143 0.37325 0.3261 0.32338 0.47164 0.33183 0.005521 0.014988 0.0088031 0.016563 3.4639
3.9492 -0.18216 -0.18895 -0.16859 -0.13484 0 -0.14798 -0.12573 -0.14675 -0.13076 -0.15794 -0.040246 40.551 0.10476 -41.241 -0.013094 0.14506 0.23784 -0.0047541 0.32979 0.29064 0.32313 0.21441 0.34664 0.23934 0.0050184 0.011351 0.009057 0.013712 2.7759
3.9531 -0.17597 -0.17634 -0.15251 -0.08185 0 -0.1051 -0.15327 -0.1104 -0.11445 -0.12594 0.034507 40.277 0.082394 -40.956 -0.034758 0.12681 0.17154 -0.12161 0.24131 0.20455 0.32737 0.10743 0.23442 0.061963 0.003807 0.0084251 0.0088251 0.010583 2.2637
3.957 -0.17387 -0.16701 -0.16428 -0.073575 0 -0.10132 -0.17203 -0.080384 -0.085089 -0.090018 0.089579 39.984 0.092102 -40.624 -0.036844 0.12497 0.092227 -0.15804 0.16167 0.17887 0.27276 0.069576 0.13343 -0.02876 0.0025318 0.0065318 0.0081933 0.0079491 1.8545
3.9609 -0.16893 -0.16016 -0.18342 -0.1179 0 -0.14238 -0.1536 -0.067813 -0.043184 -0.066415 0.13883 39.657 0.065899 -40.273 -0.055891 0.1385 0.021393 -0.17978 0.095346 0.14772 0.17718 0.05103 0.051727 -0.018191 0.0018422 0.0056255 0.0074915 0.0064978 1.517
3.9648 -0.15742 -0.15393 -0.18661 -0.18757 0 -0.2009 -0.09821 -0.07393 -0.0020697 -0.064079 0.1722 39.287 0.042206 -39.906 -0.064377 0.12328 -0.014518 -0.20234 0.049463 0.11975 0.096325 0.073781 0.0061334 -0.023538 0.00193 0.0054279 0.0070108 0.0063714 1.2776
3.9688 -0.14104 -0.14546 -0.16478 -0.23429 0 -0.23143 -0.035031 -0.086788 0.021809 -0.073748 0.15587 38.881 0.021978 -39.524 -0.044628 0.09449 -0.0023235 -0.19561 0.037847 0.1079 0.063552 0.13359 0.01184 -0.026951 0.0024703 0.0056476 0.0068276 0.0070024 1.1864
3.9727 -0.12447 -0.13236 -0.12607 -0.22147 0 -0.20258 -0.00074324 -0.09188 0.016805 -0.077276 0.065817 38.46 -0.011612 -39.123 0.020599 0.10125 0.049304 -0.099411 0.08024 0.13055 0.10986 0.21039 0.070168 0.059671 0.0029782 0.0061679 0.0068714 0.0074778 1.2721
3.9766 -0.11065 -0.11436 -0.085603 -0.15096 0 -0.12181 -0.013253 -0.086621 -0.02051 -0.068219 -0.076777 38.041 0.022188 -38.689 -0.031142 0.097042 0.11672 -0.058789 0.17431 0.21362 0.12335 0.21121 0.16413 0.1704 0.0032272 0.0070675 0.0071106 0.0072107 1.5191
3.9805 -0.098368 -0.093812 -0.054191 -0.062391 0 -0.032408 -0.060889 -0.083346 -0.083892 -0.061251 -0.20797 37.623 0.047918 -38.238 -0.0094934 0.097151 0.17739 0.010239 0.21256 0.24919 0.16465 0.23103 0.26587 0.18914 0.0033537 0.0084272 0.007611 0.006372 1.8729
3.9844 -0.084206 -0.074265 -0.035148 -0.0045694 0 0.016308 -0.11354 -0.096339 -0.15663 -0.078114 -0.26691 37.191 0.080432 -37.774 0.0060059 0.11242 0.22226 0.05485 0.25529 0.28776 0.2366 0.26944 0.35098 0.20095 0.0035955 0.010063 0.0083813 0.0056909 2.255
3.9883 -0.066759 -0.058416 -0.027935 -0.0010241 0 0.0037449 -0.14431 -0.12496 -0.21459 -0.12238 -0.24655 36.731 0.11722 -37.3 -0.025016 0.14932 0.25536 0.051762 0.32852 0.35759 0.32095 0.31464 0.40921 0.24741 0.0039634 0.011458 0.0091783 0.0057846 2.5742
3.9922 -0.04883 -0.047025 -0.031067 -0.036175 0 -0.048508 -0.1439 -0.15028 -0.23627 -0.16896 -0.20067 36.244 0.09631 -36.811 -0.03442 0.20807 0.28282 0.057305 0.36014 0.42851 0.32905 0.31867 0.44407 0.24919 0.0041896 0.012035 0.0095419 0.0066156 2.7408
3.9961 -0.03552 -0.039521 -0.040802 -0.071495 0 -0.094238 -0.11954 -0.15027 -0.21576 -0.18165 -0.1962 35.747 0.11017 -36.318 0.048419 0.2527 0.30194 0.038638 0.35893 0.48354 0.36992 0.31148 0.4624 0.2452 0.0039958 0.011601 0.0091184 0.0075599 2.6927
4 -0.030116 -0.035321 -0.049676 -0.077056 0 -0.097338 -0.084442 -0.11993 -0.16801 -0.14443 -0.25117 35.256 0.10171 -35.829 0.050479 0.25015 0.30039 -0.02891 0.30498 0.46814 0.34475 0.3012 0.46321 0.20106 0.0033972 0.010558 0.0080141 0.0079912 2.4254
4.0039 -0.031647 -0.034398 -0.050092 -0.052846 0 -0.057331 -0.049634 -0.076862 -0.11894 -0.077397 -0.31464 34.773 0.071133 -35.335 -0.0046093 0.20998 0.26605 -0.12518 0.21198 0.40582 0.28427 0.29178 0.43527 0.13949 0.002721 0.0096002 0.0068206 0.0077948 1.9998
4.0078 -0.036103 -0.036582 -0.041226 -0.024362 0 -0.0071562 -0.023134 -0.046197 -0.086064 -0.02123 -0.30818 34.287 0.034938 -34.822 -0.037429 0.15578 0.19887 -0.21103 0.10889 0.34507 0.25548 0.28568 0.36573 0.10005 0.0023141 0.0091032 0.0062092 0.0073182 1.51
4.0117 -0.039802 -0.040611 -0.031418 -0.018522 0 0.0139 -0.011704 -0.038662 -0.065835 -0.0039099 -0.19318 33.788 0.0050483 -34.321 -0.085681 0.072164 0.11402 -0.17464 0.085513 0.25053 0.1474 0.25055 0.25289 0.012331 0.0022281 0.0087411 0.0063955 0.0068518 1.0313
4.0156 -0.041688 -0.044317 -0.031227 -0.040734 0 -0.0091888 -0.018463 -0.04255 -0.040152 -0.019592 -0.005198 33.277 -0.015917 -33.809 -0.067258 0.018011 0.033506 -0.16734 0.025574 0.1018 0.020774 0.14656 0.1126 0.017412 0.0022001 0.0077478 0.006945 0.0062247 0.58783
4.0195 -0.042935 -0.04611 -0.04252 -0.071173 0 -0.05628 -0.036969 -0.036845 0.0032703 -0.037723 0.1724 32.763 -0.029093 -33.283 -0.053574 0.0032953 -0.02713 -0.14516 -0.0069375 -0.020122 -0.03718 0.035258 -0.026957 -0.011912 0.001949 0.0056599 0.0071251 0.0049813 0.16737
4.0234 -0.045049 -0.046449 -0.055023 -0.081868 0 -0.088658 -0.049829 -0.012266 0.05604 -0.03191 0.26974 32.254 -0.045982 -32.744 -0.056199 0.025029 -0.066444 -0.10093 0.0018158 -0.081093 -0.014603 -0.041479 -0.13849 -0.1035 0.0014884 0.002886 0.006528 0.0029847 -0.23347
4.0273 -0.048736 -0.047753 -0.055598 -0.060162 0 -0.080043 -0.037925 0.020173 0.095096 -0.0011828 0.27353 31.741 -0.10308 -32.196 0.0080205 0.058709 -0.093564 -0.084839 -0.0092996 -0.1026 -0.016361 -0.048047 -0.20697 -0.13564 0.0011335 0.00053785 0.0054245 0.00080316 -0.57705
4.0313 -0.054342 -0.052605 -0.042387 -0.020266 0 -0.038072 0.004028 0.040401 0.10442 0.033675 0.22088 31.212 -0.10282 -31.65 -0.11763 0.029711 -0.11706 -0.15032 -0.10869 -0.07588 -0.07511 -0.069433 -0.23181 -0.097805 0.001185 -0.00039114 0.0045254 -0.00060133 -0.79272
4.0352 -0.062643 -0.0618 -0.029367 0.0057512 0 0.00055726 0.058346 0.037795 0.09043 0.050997 0.1591 30.656 -0.12531 -31.098 -0.19426 -0.0078362 -0.13546 -0.22156 -0.13934 -0.046612 -0.04892 -0.039098 -0.22032 -0.10906 0.0015951 0.00020569 0.0043538 -0.0006687 -0.81121
4.0391 -0.074513 -0.07397 -0.035066 -0.0090123 0 -0.0019301 0.091408 0.018004 0.073804 0.04412 0.11186 30.082 -0.13641 -30.537 -0.17163 -0.026949 -0.13661 -0.27918 -0.1039 -0.029914 0.039838 0.010982 -0.17912 -0.15161 0.001956 0.0015336 0.0047897 0.00022667 -0.58913
4.043 -0.089657 -0.087084 -0.064977 -0.065684 0 -0.054492 0.073944 -0.0076137 0.064518 0.01912 0.076655 29.503 -0.092839 -29.962 -0.053156 -0.0091857 -0.10588 -0.30958 -0.032214 -0.026503 0.13518 0.041746 -0.11049 -0.18486 0.0018433 0.0026626 0.0052003 0.001071 -0.10766
4.0469 -0.10604 -0.10028 -0.10477 -0.13647 0 -0.12894 0.00041136 -0.036959 0.045907 -0.018116 0.043642 28.928 -0.043532 -29.383 -0.1377 0.0033959 -0.036771 -0.27479 0.032839 0.087739 0.10427 0.12665 -0.014842 -0.15271 0.0012073 0.0033805 0.005037 0.0011315 0.63401
4.0508 -0.12103 -0.11422 -0.13204 -0.18236 0 -0.18064 -0.10636 -0.079149 -0.012428 -0.068337 0.0086538 28.346 0.033895 -28.766 -0.069947 0.044841 0.063564 -0.20498 0.12864 0.197 0.16156 0.22845 0.10489 -0.036429 0.00044915 0.0043498 0.0043532 0.00067906 1.6022
4.0547 -0.1333 -0.12967 -0.13636 -0.18057 0 -0.18286 -0.20786 -0.14058 -0.12146 -0.13199 -0.032128 27.74 0.094678 -28.133 4.8955e-05 0.14886 0.17708 -0.070995 0.24512 0.32653 0.22179 0.32353 0.24178 0.107 0.00010504 0.0064292 0.0037647 0.00082455 2.6959
4.0586 -0.14338 -0.14564 -0.1287 -0.14228 0 -0.148 -0.2703 -0.21041 -0.251 -0.19915 -0.092233 27.1 0.12051 -27.488 0.032452 0.28791 0.28342 0.11621 0.36323 0.4731 0.27705 0.4026 0.3871 0.27252 0.0004164 0.009794 0.0038879 0.0025746 3.7419
4.0625 -0.15234 -0.15916 -0.13074 -0.1066 0 -0.11779 -0.27991 -0.26308 -0.34457 -0.25075 -0.1897 26.433 0.1081 -26.814 0.068629 0.3629 0.36869 0.30236 0.44551 0.60535 0.38691 0.46488 0.53278 0.5003 0.001154 0.013669 0.0047733 0.0059243 4.5547
4.0664 -0.1599 -0.16707 -0.15378 -0.11247 0 -0.12947 -0.24624 -0.27849 -0.36271 -0.27256 -0.32606 25.753 0.095492 -26.14 0.11206 0.33104 0.42942 0.29797 0.43159 0.75599 0.53291 0.59694 0.67095 0.53208 0.0018282 0.016907 0.0058541 0.0097787 5.0355
4.0703 -0.16451 -0.16838 -0.18732 -0.16811 0 -0.18435 -0.19514 -0.2612 -0.31773 -0.26776 -0.47115 25.067 0.11799 -25.431 0.10187 0.29142 0.47032 0.23601 0.42725 0.81092 0.6456 0.69726 0.79115 0.63541 0.0020804 0.018857 0.0064548 0.012758 5.2328
4.0742 -0.1653 -0.16526 -0.20825 -0.24155 0 -0.24496 -0.15696 -0.23894 -0.26649 -0.25425 -0.57413 24.363 0.16771 -24.679 0.074128 0.28516 0.49793 0.1672 0.45117 0.83525 0.70169 0.7475 0.87893 0.66735 0.0019191 0.019738 0.0063871 0.014179 5.3017
4.0781 -0.16395 -0.16164 -0.20207 -0.28221 0 -0.26423 -0.15429 -0.23943 -0.26407 -0.24831 -0.59578 23.623 0.23007 -23.885 0.066078 0.33219 0.51433 0.12994 0.50955 0.87459 0.68815 0.74119 0.91876 0.52805 0.0016374 0.02021 0.0060876 0.014404 5.3768
4.082 -0.16376 -0.16056 -0.17631 -0.25913 0 -0.22392 -0.19185 -0.2658 -0.31696 -0.25085 -0.53462 22.837 0.27075 -23.082 0.093512 0.36793 0.51477 0.13549 0.58071 0.7923 0.60896 0.68895 0.90022 0.47506 0.0015296 0.020608 0.0061824 0.014341 5.4587
4.0859 -0.16646 -0.16225 -0.15363 -0.18639 0 -0.15112 -0.25223 -0.29311 -0.37633 -0.24966 -0.42386 22.008 0.19463 -22.281 0.054073 0.34766 0.49054 0.093124 0.48129 0.71299 0.41686 0.59104 0.82331 0.42697 0.0016673 0.020574 0.0068918 0.014596 5.4071
4.0898 -0.16978 -0.16429 -0.15161 -0.11411 0 -0.098443 -0.30152 -0.28932 -0.37779 -0.23399 -0.30385 21.153 0.11179 -21.456 0.0082904 0.28263 0.43531 0.08135 0.36345 0.62336 0.33678 0.50744 0.69935 0.38311 0.0018969 0.019419 0.0078261 0.015014 5.0501
4.0938 -0.16874 -0.16362 -0.16797 -0.090345 0 -0.10293 -0.30572 -0.24185 -0.29382 -0.20521 -0.19649 20.285 0.064225 -20.592 -0.0047985 0.21172 0.35087 0.082641 0.25951 0.52427 0.36337 0.4289 0.54755 0.33929 0.002011 0.016842 0.0083452 0.014899 4.3234
4.0977 -0.16017 -0.15869 -0.18401 -0.12353 0 -0.15647 -0.25049 -0.16673 -0.15499 -0.17247 -0.10307 19.406 0.072563 -19.677 0.054748 0.20098 0.24854 0.025151 0.1525 0.42436 0.36966 0.30839 0.38961 0.2881 0.0019251 0.013325 0.0081332 0.013657 3.3286
4.1016 -0.14618 -0.15036 -0.182 -0.17645 0 -0.21159 -0.15198 -0.094339 -0.024798 -0.14001 -0.021043 18.511 0.088608 -18.757 -0.033122 0.18262 0.14543 -0.11411 0.17937 0.20139 0.36025 0.19695 0.24482 0.14808 0.001734 0.0098553 0.0074565 0.011275 2.2765
4.1055 -0.13301 -0.14104 -0.15992 -0.19733 0 -0.21848 -0.049515 -0.046775 0.047939 -0.10205 0.043117 17.599 -0.018799 -17.829 -0.11271 0.10882 0.057612 -0.17045 0.091 0.09934 0.19201 0.091594 0.12655 0.020679 0.0016417 0.0072583 0.0068889 0.0083489 1.3717
4.1094 -0.12576 -0.13272 -0.1311 -0.16271 0 -0.16382 0.016827 -0.026791 0.058839 -0.052716 0.079862 16.673 -0.10138 -16.87 -0.1691 0.046041 -0.0053799 -0.16472 -0.02348 0.063666 0.055044 0.036643 0.040029 -0.047099 0.0018377 0.0057294 0.0067859 0.0057135 0.72973
4.1133 -0.12373 -0.12553 -0.11118 -0.096385 0 -0.081049 0.029195 -0.024477 0.039508 9.2753e-06 0.091885 15.734 -0.074833 -15.875 -0.19356 0.036428 -0.041908 -0.13074 -0.094206 0.038264 0.064856 0.037129 -0.017111 -0.036089 0.002387 0.0049146 0.0070034 0.0040055 0.37014
4.1172 -0.12086 -0.11772 -0.10542 -0.04838 0 -0.024275 -0.00010661 -0.030595 0.024346 0.033846 0.097068 14.775 -0.020114 -14.887 -0.17941 0.065835 -0.055445 -0.14414 -0.092614 -0.044824 0.15572 -0.020045 -0.050751 0.0092903 0.0031717 0.0043682 0.007099 0.0034026 0.25859
4.1211 -0.11121 -0.10719 -0.10701 -0.051964 0 -0.02688 -0.040602 -0.042089 0.023796 0.029479 0.11094 13.782 0.026838 -13.891 -0.14348 0.020315 -0.050245 -0.22882 -0.11007 -0.0821 0.17592 0.0085783 -0.063797 -0.01897 0.0039138 0.0039329 0.0067904 0.0036142 0.34299
4.125 -0.094462 -0.0935 -0.10557 -0.095169 0 -0.076979 -0.065711 -0.057103 0.023775 -0.010073 0.12558 12.75 -0.011676 -12.851 -0.06106 -0.0090091 -0.028602 -0.21268 -0.06325 -0.026438 0.13885 0.055023 -0.052097 -0.057804 0.0042987 0.0037514 0.0062234 0.0040734 0.56305
4.1289 -0.076342 -0.078729 -0.096249 -0.13105 0 -0.12821 -0.068495 -0.069452 0.005343 -0.058436 0.11005 11.695 -0.061339 -11.791 -0.017935 0.017347 0.0088301 -0.14075 0.0010206 0.083453 0.094808 0.074868 -0.0073982 -0.07721 0.004165 0.0040133 0.0058116 0.0042445 0.85312
4.1328 -0.063479 -0.066341 -0.081691 -0.11796 0 -0.1365 -0.060896 -0.071883 -0.036485 -0.086644 0.037519 10.641 0.0015463 -10.754 -0.13322 0.12277 0.060469 -0.12456 -0.0035272 0.17674 0.11267 0.028795 0.073296 -0.051283 0.0036454 0.0047453 0.0058266 0.0039191 1.1601
4.1367 -0.057374 -0.058563 -0.06748 -0.055739 0 -0.093823 -0.059624 -0.065265 -0.089792 -0.086973 -0.084411 9.6073 0.071469 -9.7093 -0.15234 0.10979 0.12124 -0.11791 0.047198 0.24076 0.22743 0.072291 0.17921 0.077543 0.003128 0.0058254 0.0061414 0.003329 1.4643
4.1406 -0.053009 -0.054174 -0.056948 0.012655 0 -0.032961 -0.071335 -0.061657 -0.13661 -0.076908 -0.21048 8.5897 0.032589 -8.6249 -0.093326 0.105 0.18209 -0.12436 0.12511 0.25924 0.32738 0.19722 0.28658 0.16083 0.0030146 0.0071218 0.0063589 0.0029596 1.771
4.1445 -0.043241 -0.048627 -0.049645 0.035788 0 -0.00015236 -0.088449 -0.074373 -0.16509 -0.079295 -0.28848 7.5633 0.0035482 -7.5405 -0.040634 0.12881 0.23226 -0.12307 0.16442 0.289 0.35525 0.26994 0.37013 0.19162 0.0034305 0.0085477 0.0061843 0.0031526 2.0664
4.1484 -0.024871 -0.036865 -0.042543 -0.0036193 0 -0.01708 -0.097177 -0.10281 -0.17381 -0.098274 -0.29813 6.505 0.037159 -6.4683 -0.022206 0.1782 0.26316 -0.078173 0.15112 0.34338 0.29796 0.23943 0.41677 0.17846 0.0041148 0.009969 0.0056856 0.0038035 2.2784
4.1523 -0.0010005 -0.017006 -0.031185 -0.07252 0 -0.062042 -0.089592 -0.12784 -0.16847 -0.11476 -0.26322 5.4139 0.10508 -5.3785 0.015634 0.2085 0.27134 0.097785 0.15115 0.368 0.20695 0.16388 0.4296 0.15935 0.0046027 0.011103 0.005218 0.0044362 2.2918
4.1563 0.022051 0.0079472 -0.010628 -0.11096 0 -0.085628 -0.069379 -0.12486 -0.15617 -0.10552 -0.2262 4.3127 0.028354 -4.2849 0.0020028 0.10011 0.25845 -0.052394 0.1884 0.30905 0.31816 0.1859 0.41811 0.14863 0.0045716 0.011569 0.0051066 0.0046184 2.0192
4.1602 0.040086 0.031962 0.021705 -0.077072 0 -0.049828 -0.047027 -0.084312 -0.14042 -0.066257 -0.20877 3.2296 -0.040248 -3.2016 -0.038137 0.071618 0.22767 -0.13202 0.14696 0.24379 0.343 0.18645 0.38329 0.11831 0.0040715 0.011073 0.0053815 0.0043349 1.466
4.1641 0.053793 0.050221 0.061452 0.02073 0 0.039379 -0.029098 -0.020581 -0.11768 -0.015529 -0.19405 2.1768 -0.068288 -2.1235 -0.055647 0.077904 0.17929 -0.1737 0.056111 0.17019 0.25394 0.1221 0.31225 0.069934 0.0034512 0.0095545 0.0057691 0.0039227 0.72489
4.168 0.066955 0.062521 0.095818 0.12863 0 0.13246 -0.010968 0.039742 -0.076926 0.024155 -0.14514 1.1453 -0.053105 -1.044 -0.014364 0.03033 0.10925 -0.25193 -0.028394 0.07276 0.07557 -0.025465 0.18904 0.0054537 0.0030464 0.0071633 0.0058996 0.0035838 -0.1018
4.1719 0.082319 0.073074 0.10998 0.1857 0 0.17198 0.020329 0.079748 -0.0057566 0.048498 -0.04161 0.11868 -0.14366 0.022134 -0.10686 -0.17428 0.013181 -0.13214 -0.03703 -0.095706 -0.048994 -0.11123 0.013329 -0.13849 0.0029023 0.0041164 0.0055277 0.0029541 -0.97715
4.1758 0.099011 0.08674 0.099215 0.16744 0 0.13765 0.074448 0.10417 0.097582 0.074485 0.099426 -0.90945 -0.16411 1.0739 -0.16358 -0.18865 -0.10631 -0.24806 -0.14604 -0.18865 -0.056914 -0.18788 -0.19039 -0.25365 0.0027609 0.0006196 0.0046221 0.0012425 -1.9239
4.1797 0.11345 0.10471 0.076512 0.10292 0 0.065336 0.14593 0.13087 0.21458 0.12141 0.23524 -1.9298 -0.18554 2.1099 -0.23626 -0.17052 -0.23467 -0.37488 -0.27195 -0.32676 -0.092505 -0.30074 -0.38323 -0.35642 0.0023103 -0.0030634 0.0033336 -0.0020584 -2.9392
4.1836 0.12243 0.12316 0.066217 0.052737 0 0.022398 0.21226 0.17101 0.31058 0.18888 0.33012 -2.9288 -0.22313 3.1299 -0.29908 -0.21099 -0.3484 -0.44276 -0.37027 -0.503 -0.2065 -0.43749 -0.53499 -0.44661 0.0014669 -0.0065159 0.0019331 -0.0064982 -3.9181
4.1875 0.12554 0.13612 0.085555 0.063798 0 0.05551 0.24544 0.21725 0.35482 0.2535 0.38007 -3.9034 -0.2464 4.1349 -0.23781 -0.38586 -0.42598 -0.49353 -0.41009 -0.5836 -0.38666 -0.52364 -0.64056 -0.50795 0.00045546 -0.0092375 0.00075259 -0.010728 -4.6748
4.1914 0.12533 0.14025 0.12867 0.13381 0 0.1513 0.23079 0.25065 0.34298 0.28717 0.40998 -4.8632 -0.30452 5.1129 -0.31768 -0.31564 -0.45965 -0.41859 -0.43877 -0.71137 -0.45703 -0.53309 -0.71556 -0.56465 -0.00035721 -0.010899 8.5867e-05 -0.013386 -5.0614
4.1953 0.12559 0.13771 0.16854 0.21263 0 0.24302 0.17985 0.25835 0.3025 0.27965 0.4476 -5.8192 -0.28911 6.0634 -0.33199 -0.27315 -0.45908 -0.42066 -0.48956 -0.71806 -0.42415 -0.58796 -0.77479 -0.64087 -0.00071233 -0.011556 3.7105e-05 -0.014113 -5.0807
4.1992 0.12922 0.13464 0.17786 0.24065 0 0.26139 0.12666 0.24434 0.27259 0.2452 0.49605 -6.7696 -0.24048 7.0028 -0.30649 -0.24892 -0.44292 -0.47354 -0.51718 -0.68386 -0.32423 -0.6214 -0.813 -0.68082 -0.00059321 -0.011569 0.00041692 -0.013796 -4.8841
4.2031 0.13676 0.13659 0.15237 0.19619 0 0.19108 0.10751 0.22376 0.27331 0.20916 0.52581 -7.6982 -0.21171 7.9427 -0.27526 -0.22876 -0.4239 -0.51771 -0.47646 -0.66884 -0.20804 -0.57454 -0.80533 -0.64424 -0.0001761 -0.01123 0.00082323 -0.013745 -4.6452
4.207 0.14597 0.14428 0.11599 0.1147 0 0.086313 0.13661 0.20776 0.28941 0.1885 0.49195 -8.5885 -0.28107 8.8576 -0.22172 -0.29457 -0.39911 -0.37697 -0.32933 -0.50464 -0.2018 -0.48985 -0.72808 -0.59397 0.00031173 -0.010438 0.00091071 -0.014488 -4.4174
4.2109 0.15284 0.1534 0.10177 0.062591 0 0.030225 0.1947 0.19441 0.28393 0.18273 0.36621 -9.4384 -0.26356 9.7207 -0.23271 -0.22721 -0.35366 -0.33053 -0.24127 -0.45513 -0.22396 -0.40604 -0.58199 -0.47029 0.0006998 -0.0087661 0.00065383 -0.015248 -4.1022
4.2148 0.15394 0.15828 0.12426 0.08421 0 0.068265 0.23987 0.17354 0.23031 0.17964 0.16381 -10.262 -0.21812 10.569 -0.24055 -0.13036 -0.27564 -0.21024 -0.1938 -0.3808 -0.2075 -0.31287 -0.39833 -0.3234 0.00090511 -0.0059498 0.00035994 -0.014602 -3.5581
4.2188 0.14913 0.15673 0.16727 0.16384 0 0.16994 0.23425 0.13912 0.13533 0.16673 -0.053484 -11.079 -0.17182 11.41 -0.22897 -0.043652 -0.17047 -0.072215 -0.16465 -0.25369 -0.13129 -0.20859 -0.22263 -0.1758 0.00092832 -0.0023672 0.00038614 -0.011786 -2.7539
4.2227 0.14263 0.15192 0.19795 0.2359 0 0.25215 0.16929 0.096127 0.03379 0.13843 -0.20491 -11.892 -0.14483 12.239 -0.20345 0.012926 -0.062559 -0.10902 -0.12087 -0.096165 0.0066778 -0.095741 -0.0893 -0.043624 0.00085428 0.00097348 0.00079618 -0.0075035 -1.8346
4.2266 0.14079 0.14991 0.19503 0.23808 0 0.24707 0.072446 0.056574 -0.038759 0.097037 -0.23721 -12.689 -0.13848 13.006 -0.20498 -0.073357 0.017828 -0.15857 -0.029339 -0.041943 0.066981 -0.040222 -0.0070452 -0.10921 0.00083331 0.0030344 0.0012815 -0.0035099 -1.0485
4.2305 0.14725 0.15455 0.16623 0.16511 0 0.15931 -0.0087562 0.030608 -0.069606 0.051929 -0.16127 -13.452 -0.13266 13.749 -0.19014 -0.10597 0.052745 -0.14411 0.053306 -0.0017057 0.04399 -0.034809 0.035589 -0.16724 0.0010008 0.0034762 0.0014451 -0.0013214 -0.60551
4.2344 0.15922 0.16405 0.13993 0.076905 0 0.063498 -0.034286 0.022498 -0.069019 0.018906 -0.049653 -14.174 -0.11306 14.481 -0.15089 -0.082626 0.045531 -0.11675 0.087202 0.014868 0.0026749 -0.053686 0.052196 -0.1966 0.0013608 0.002878 0.0011976 -0.0011548 -0.58066
4.2383 0.16851 0.17184 0.13898 0.050552 0 0.042661 0.0068563 0.033361 -0.0509 0.015835 0.011672 -14.864 -0.077583 15.211 -0.099603 -0.018316 0.013897 -0.10317 0.052065 -0.00018258 -0.020132 -0.076499 0.044306 -0.1959 0.0017394 0.002213 0.00088329 -0.0019745 -0.92128
4.2422 0.16736 0.17134 0.16045 0.11408 0 0.11763 0.093214 0.06392 -0.016112 0.05186 -0.011888 -15.537 -0.060928 15.931 -0.11891 0.028095 -0.026538 -0.052942 -0.030562 -0.052762 -0.068092 -0.094633 0.0016195 -0.21175 0.0018883 0.0019997 0.00098457 -0.0025456 -1.5162
4.2461 0.15474 0.16082 0.1791 0.2182 0 0.22722 0.18506 0.11132 0.044182 0.11631 -0.071738 -16.199 -0.1091 16.597 -0.175 -0.06201 -0.074147 -0.097368 -0.11718 -0.13178 -0.093529 -0.12716 -0.086037 -0.21645 0.0016893 0.0018658 0.0016534 -0.0025253 -2.2489
4.25 0.13753 0.14468 0.17067 0.27335 0 0.27736 0.24569 0.1635 0.12999 0.17941 -0.068932 -16.843 -0.19068 17.226 -0.26156 -0.17795 -0.13854 -0.15745 -0.17024 -0.27462 -0.14973 -0.18467 -0.21648 -0.23006 0.0012868 0.00092286 0.002507 -0.0026503 -3.0018
4.2539 0.12514 0.13004 0.13393 0.22399 0 0.21945 0.25761 0.20075 0.2201 0.21005 0.066163 -17.454 -0.25992 17.828 -0.35333 -0.27144 -0.22583 -0.24556 -0.21314 -0.43415 -0.2245 -0.28533 -0.37198 -0.28479 0.0010034 -0.0013651 0.0029038 -0.0039217 -3.6472
4.2578 0.12179 0.1214 0.092081 0.098312 0 0.09262 0.22708 0.20837 0.28154 0.19926 0.30804 -18.031 -0.26097 18.416 -0.41374 -0.30515 -0.32514 -0.3964 -0.28912 -0.53179 -0.28376 -0.44644 -0.52569 -0.41816 0.001083 -0.0045857 0.0024777 -0.0065703 -4.0732
4.2617 0.12326 0.11777 0.072858 -0.01062 0 -0.0063232 0.1775 0.1908 0.29426 0.16888 0.54116 -18.588 -0.21054 19.015 -0.36435 -0.28172 -0.40914 -0.46887 -0.33901 -0.58575 -0.2928 -0.52388 -0.65124 -0.60295 0.0014699 -0.0075932 0.0014613 -0.0097323 -4.2418
4.2656 0.1212 0.1143 0.085164 -0.019351 0 -0.0014052 0.13656 0.17179 0.26812 0.1545 0.63917 -19.148 -0.1842 19.601 -0.29745 -0.20807 -0.44989 -0.46357 -0.38595 -0.61604 -0.38815 -0.53851 -0.72959 -0.65622 0.001833 -0.0093495 0.00050596 -0.012093 -4.2163
4.2695 0.11106 0.10706 0.11207 0.076855 0 0.10006 0.12305 0.17596 0.23529 0.17449 0.55891 -19.722 -0.16896 20.163 -0.21127 -0.17504 -0.43777 -0.40065 -0.42381 -0.60491 -0.43021 -0.50786 -0.75125 -0.63784 0.0018331 -0.0096502 0.00015306 -0.012892 -4.112
4.2734 0.096594 0.096693 0.12543 0.19839 0 0.21271 0.13867 0.20543 0.22331 0.2119 0.37264 -20.3 -0.16629 20.698 -0.13479 -0.20883 -0.3882 -0.31485 -0.44271 -0.54811 -0.37867 -0.44541 -0.71604 -0.57759 0.0014133 -0.0091013 0.00041968 -0.012419 -3.9945
4.2773 0.086653 0.087941 0.10922 0.24508 0 0.24206 0.16819 0.23347 0.23218 0.22693 0.20979 -20.857 -0.20649 21.213 -0.17218 -0.23675 -0.32937 -0.28675 -0.41836 -0.46012 -0.34574 -0.36236 -0.63167 -0.4636 0.00085938 -0.0083973 0.00084904 -0.011597 -3.8126
4.2813 0.087214 0.085451 0.072397 0.1772 0 0.16074 0.18829 0.22426 0.23501 0.19099 0.15396 -21.372 -0.22303 21.702 -0.2041 -0.25729 -0.28018 -0.25695 -0.31503 -0.35204 -0.27015 -0.29814 -0.51112 -0.38937 0.00057076 -0.007589 0.00095616 -0.011089 -3.4343
4.2852 0.095842 0.089593 0.041653 0.047183 0 0.030214 0.1808 0.16379 0.20107 0.11311 0.1798 -21.843 -0.19045 22.19 -0.21588 -0.20384 -0.23598 -0.17172 -0.19725 -0.23901 -0.14562 -0.1967 -0.36855 -0.28589 0.00073704 -0.0060338 0.00065854 -0.010713 -2.7651
4.2891 0.10362 0.095918 0.040657 -0.043626 0 -0.049054 0.1427 0.074808 0.12128 0.034832 0.18226 -22.29 -0.11797 22.677 -0.2087 -0.11752 -0.17439 -0.072344 -0.072993 -0.1304 -0.015793 -0.086044 -0.21598 -0.15839 0.0011942 -0.0030894 0.00032052 -0.0096607 -1.8504
4.293 0.10277 0.098723 0.071923 -0.026866 0 -0.018081 0.086565 0.00088832 0.015857 -0.0031696 0.073265 -22.736 -0.025013 23.159 -0.1893 -0.054576 -0.077713 -0.01713 0.054407 -0.028831 0.071107 -0.0063475 -0.063292 -0.024961 0.0015739 0.0010792 0.00040183 -0.0073009 -0.87507
4.2969 0.093057 0.095659 0.11453 0.079124 0 0.094316 0.031419 -0.027619 -0.079752 0.0059834 -0.13559 -23.192 0.040902 23.63 -0.19067 0.0031709 0.04564 -0.056716 0.14157 0.14706 0.14626 0.03899 0.078183 0.096426 0.0016048 0.0053339 0.0010441 -0.0038626 -0.059642
4.3008 0.081678 0.08953 0.13877 0.18618 0 0.19559 -0.0090629 -0.016311 -0.13735 0.031209 -0.33438 -23.651 0.067952 24.071 -0.22737 0.087898 0.15903 -0.05837 0.15936 0.24335 0.17697 0.058885 0.19245 0.12429 0.0013066 0.0082362 0.0019549 -0.00041471 0.45865
4.3047 0.077031 0.085911 0.12707 0.2081 0 0.20358 -0.031971 0.0020543 -0.14963 0.031789 -0.39984 -24.094 0.059052 24.492 -0.23717 0.12936 0.21855 -0.087361 0.14544 0.26866 0.16023 0.059333 0.26096 0.11023 0.00092826 0.009018 0.0026604 0.0018435 0.66721
4.3086 0.082243 0.088783 0.086939 0.12867 0 0.11136 -0.040784 -0.00037616 -0.12781 -0.0060973 -0.29433 -24.505 0.020131 24.899 -0.2194 0.11242 0.20258 -0.13362 0.11135 0.2312 0.1145 0.046172 0.27064 0.068884 0.00071525 0.0080483 0.0028825 0.0024157 0.62339
4.3125 0.093727 0.097774 0.046878 0.012654 0 -0.0076516 -0.036313 -0.020425 -0.089187 -0.055566 -0.097792 -24.885 -0.036626 25.29 -0.23454 0.06878 0.12722 -0.10631 0.048829 0.14324 0.089779 0.028271 0.22222 -0.014008 0.00072416 0.0064271 0.0027178 0.001809 0.36898
4.3164 0.10516 0.10898 0.037609 -0.046487 0 -0.05717 -0.012426 -0.027333 -0.045496 -0.069428 0.053467 -25.244 -0.10639 25.659 -0.23734 -0.050324 0.03484 -0.14171 -0.037241 0.031878 0.017998 -0.02839 0.13116 -0.15206 0.00083199 0.0050694 0.0025033 0.0010712 -0.10428
4.3203 0.11264 0.11818 0.070596 0.00078859 0 0.0073906 0.038238 0.0077251 0.0010718 -0.018018 0.072405 -25.594 -0.1726 26.021 -0.21741 -0.12525 -0.036739 -0.17238 -0.09092 -0.090649 -0.065708 -0.087388 0.018528 -0.24795 0.0008941 0.0040399 0.002519 0.00092829 -0.81437
4.3242 0.11664 0.12366 0.12868 0.12339 0 0.14473 0.11291 0.083215 0.054641 0.085907 -0.011811 -25.939 -0.21862 26.379 -0.22349 -0.16715 -0.080906 -0.21286 -0.1276 -0.19253 -0.15139 -0.14704 -0.10203 -0.33199 0.00087677 0.0026453 0.0027807 0.0011868 -1.7226
4.3281 0.12006 0.12661 0.1766 0.23496 0 0.25911 0.19249 0.16574 0.11919 0.19445 -0.077423 -26.273 -0.23595 26.731 -0.28397 -0.19784 -0.12386 -0.26917 -0.1668 -0.25999 -0.2346 -0.20933 -0.23066 -0.42583 0.00083993 0.00014369 0.0030582 0.00086709 -2.7105
4.332 0.12511 0.12944 0.18565 0.25976 0 0.27254 0.24839 0.21674 0.19284 0.25798 -0.0056792 -26.591 -0.25873 27.05 -0.28501 -0.24166 -0.19925 -0.25674 -0.22173 -0.39512 -0.33431 -0.28465 -0.37497 -0.43514 0.00080997 -0.0035401 0.0030597 -0.0010235 -3.624
4.3359 0.13211 0.13389 0.15541 0.18856 0 0.18287 0.25986 0.22347 0.26545 0.25923 0.22451 -26.893 -0.24177 27.359 -0.28586 -0.27862 -0.31566 -0.259 -0.26068 -0.52049 -0.35915 -0.40381 -0.53536 -0.51244 0.00069517 -0.0076454 0.0026234 -0.0046578 -4.3482
4.3398 0.14033 0.14022 0.11562 0.083746 0 0.064632 0.22951 0.20737 0.32147 0.22321 0.51397 -27.177 -0.23304 27.647 -0.28489 -0.29844 -0.44306 -0.30611 -0.29726 -0.62475 -0.33011 -0.50537 -0.69398 -0.56347 0.00035046 -0.011028 0.0017973 -0.0091357 -4.8501
4.3438 0.14915 0.14765 0.10464 0.03131 0 0.012667 0.18413 0.20341 0.3476 0.19663 0.70935 -27.443 -0.22714 27.91 -0.29235 -0.30028 -0.53033 -0.35813 -0.34459 -0.69157 -0.31049 -0.58106 -0.8177 -0.57035 -0.00025672 -0.012843 0.00079928 -0.013023 -5.1623
4.3477 0.158 0.15506 0.1395 0.076277 0 0.071178 0.15843 0.22928 0.3414 0.21232 0.70927 -27.683 -0.18789 28.147 -0.32819 -0.28883 -0.54125 -0.32264 -0.41983 -0.69765 -0.4089 -0.64937 -0.87476 -0.55173 -0.00093971 -0.012964 -9.0081e-05 -0.015284 -5.3277
4.3516 0.16578 0.16153 0.20077 0.18913 0 0.20098 0.17194 0.27084 0.31418 0.26478 0.53312 -27.886 -0.15666 28.349 -0.28707 -0.25815 -0.48124 -0.35127 -0.41043 -0.66251 -0.37007 -0.62864 -0.85355 -0.59165 -0.0013649 -0.011922 -0.0006439 -0.015901 -5.3546
4.3555 0.17118 0.16671 0.2459 0.28792 0 0.30915 0.21553 0.29497 0.28409 0.31429 0.30305 -28.049 -0.15314 28.528 -0.30522 -0.22957 -0.39344 -0.37199 -0.3672 -0.58856 -0.35347 -0.60637 -0.76962 -0.55056 -0.0012678 -0.01049 -0.00077915 -0.015706 -5.2132
4.3594 0.17414 0.17112 0.24229 0.3 0 0.31889 0.25746 0.27743 0.26287 0.31684 0.15359 -28.174 -0.16171 28.683 -0.32091 -0.19342 -0.32665 -0.37787 -0.3264 -0.4931 -0.31051 -0.55745 -0.65536 -0.47623 -0.00064699 -0.0092126 -0.0005891 -0.015562 -4.8698
4.3633 0.17664 0.17604 0.19412 0.21773 0 0.22732 0.26508 0.2222 0.24646 0.25786 0.13637 -28.275 -0.16509 28.814 -0.29546 -0.1503 -0.29951 -0.36319 -0.30055 -0.39696 -0.2237 -0.47551 -0.53996 -0.40286 0.00021706 -0.0081686 -0.00029112 -0.015594 -4.3275
4.3672 0.18133 0.18247 0.14035 0.10601 0 0.10775 0.22688 0.15767 0.21831 0.16475 0.1908 -28.364 -0.13419 28.915 -0.26155 -0.1383 -0.28917 -0.31422 -0.22806 -0.34122 -0.18484 -0.41926 -0.43458 -0.31678 0.00093307 -0.0070337 -9.9655e-05 -0.015095 -3.6477
4.3711 0.18863 0.18965 0.1239 0.054005 0 0.0539 0.15967 0.1148 0.16451 0.08799 0.20164 -28.446 -0.11885 28.992 -0.32149 -0.097825 -0.2536 -0.23113 -0.17722 -0.24058 -0.090284 -0.35549 -0.33352 -0.26964 0.0012285 -0.0053866 -9.4743e-05 -0.013217 -2.939
4.375 0.1952 0.19447 0.15623 0.10616 0 0.10787 0.096572 0.10554 0.089267 0.064653 0.097874 -28.52 -0.10425 29.036 -0.31103 -0.075937 -0.17007 -0.20156 -0.1393 -0.16976 -0.0097416 -0.28328 -0.2293 -0.1932 0.0010766 -0.0030776 -0.00018081 -0.0098706 -2.3239
4.3789 0.19595 0.19303 0.20676 0.22505 0 0.22663 0.06525 0.11749 0.017278 0.092106 -0.085183 -28.578 -0.092216 29.05 -0.25614 -0.07109 -0.059277 -0.2032 -0.11497 -0.12212 0.030207 -0.22463 -0.12847 -0.11084 0.00065549 -0.00044562 -0.000177 -0.0060423 -1.8986
4.3828 0.18836 0.18359 0.22706 0.31693 0 0.31379 0.072005 0.12651 -0.020472 0.13261 -0.23057 -28.61 -0.089154 29.041 -0.24392 -0.06637 0.024968 -0.178 -0.10655 -0.066625 0.014975 -0.2107 -0.054159 -0.077146 0.00020403 0.0017732 2.1779e-05 -0.0032336 -1.7046
4.3867 0.1752 0.16877 0.19113 0.30303 0 0.2939 0.10184 0.11632 -0.0077614 0.14522 -0.23231 -28.609 -0.078241 29.008 -0.24372 -0.055168 0.033919 -0.20475 -0.096816 -0.082801 0.028635 -0.22563 -0.032311 -0.12266 -0.00010731 0.0028341 0.00033809 -0.0024261 -1.724
4.3906 0.16286 0.15458 0.11881 0.18288 0 0.1725 0.13226 0.090386 0.044996 0.11925 -0.081888 -28.571 -0.07764 28.949 -0.2211 -0.064503 -0.038904 -0.22606 -0.11122 -0.073288 -0.0041951 -0.22712 -0.07213 -0.13883 -0.00021948 0.0024389 0.00054779 -0.0034083 -1.9013
4.3945 0.15636 0.14665 0.06248 0.038759 0 0.034724 0.14914 0.068878 0.10742 0.081719 0.12211 -28.501 -0.07631 28.87 -0.21047 -0.073337 -0.15055 -0.24115 -0.14148 -0.10379 -0.01667 -0.24068 -0.15691 -0.14823 -0.00015659 0.00093611 0.000436 -0.0050051 -2.1776
4.3984 0.15556 0.14645 0.06656 -0.0246 0 -0.01842 0.15313 0.073876 0.1497 0.073089 0.25024 -28.404 -0.07443 28.77 -0.2261 -0.074626 -0.23816 -0.241 -0.18097 -0.18366 -0.0081056 -0.27389 -0.25366 -0.17841 1.6476e-05 -0.00090967 -4.3097e-05 -0.0060121 -2.5164
4.4023 0.15602 0.15071 0.13196 0.039754 0 0.052041 0.15404 0.11325 0.16196 0.11196 0.24325 -28.291 -0.093892 28.636 -0.25409 -0.083506 -0.2638 -0.19409 -0.22331 -0.22351 -0.10324 -0.30589 -0.3348 -0.28457 0.00021707 -0.0024315 -0.00071949 -0.0060737 -2.906
4.4063 0.15381 0.15451 0.21389 0.1837 0 0.19178 0.16025 0.17385 0.15872 0.17877 0.15594 -28.168 -0.1227 28.478 -0.20171 -0.14666 -0.24069 -0.26128 -0.27095 -0.32089 -0.17299 -0.39435 -0.39512 -0.34021 0.0003594 -0.0034712 -0.0013033 -0.0058183 -3.339
4.4102 0.14958 0.15542 0.25513 0.30005 0 0.29429 0.17247 0.22857 0.16571 0.23199 0.10789 -28.032 -0.151 28.302 -0.18331 -0.19241 -0.22059 -0.29325 -0.30226 -0.4012 -0.2178 -0.46296 -0.45027 -0.39756 0.00038102 -0.0043682 -0.0015537 -0.0062055 -3.7893
4.4141 0.14785 0.15494 0.2287 0.30479 0 0.28352 0.18591 0.25313 0.19926 0.24242 0.18189 -27.872 -0.16398 28.106 -0.18756 -0.22224 -0.25131 -0.30412 -0.31667 -0.4707 -0.25267 -0.49258 -0.51801 -0.4363 0.00027262 -0.0055515 -0.0014101 -0.0076781 -4.2045
4.418 0.15199 0.15601 0.15711 0.20116 0 0.17338 0.19651 0.24167 0.25295 0.21592 0.35331 -27.673 -0.15194 27.889 -0.18737 -0.24981 -0.33685 -0.32829 -0.31888 -0.54474 -0.29448 -0.476 -0.59771 -0.43337 7.9635e-05 -0.007087 -0.0010119 -0.0098181 -4.5198
4.4219 0.15973 0.15917 0.093841 0.075245 0 0.056412 0.20415 0.21029 0.30098 0.18593 0.50766 -27.426 -0.18982 27.642 -0.24264 -0.2832 -0.43117 -0.29283 -0.32735 -0.57243 -0.33135 -0.43293 -0.66535 -0.49227 -0.0001351 -0.0085622 -0.00060632 -0.01173 -4.6794
4.4258 0.16378 0.16099 0.082411 0.026839 0 0.029468 0.20988 0.18498 0.31555 0.18309 0.53147 -27.138 -0.20477 27.366 -0.25138 -0.2643 -0.47129 -0.2996 -0.31198 -0.56109 -0.33848 -0.3989 -0.68887 -0.53517 -0.00033496 -0.0093841 -0.00040348 -0.012752 -4.6494
4.4297 0.15747 0.15658 0.12462 0.09042 0 0.11492 0.21115 0.18193 0.28589 0.20851 0.4021 -26.823 -0.23878 27.062 -0.2769 -0.25682 -0.42498 -0.29224 -0.31117 -0.51275 -0.36887 -0.37044 -0.65185 -0.55305 -0.00051309 -0.0092135 -0.000463 -0.012884 -4.4186
4.4336 0.14057 0.14403 0.18139 0.20869 0 0.24072 0.20122 0.19477 0.22553 0.23293 0.20512 -26.5 -0.28241 26.733 -0.30342 -0.27428 -0.31605 -0.27846 -0.32051 -0.44841 -0.4017 -0.34635 -0.56624 -0.55294 -0.00065309 -0.0081665 -0.00067413 -0.01261 -3.9964
4.4375 0.12017 0.12685 0.20399 0.27883 0 0.29669 0.17486 0.19939 0.16258 0.22143 0.066838 -26.179 -0.26769 26.389 -0.22418 -0.28584 -0.2071 -0.33672 -0.28869 -0.42037 -0.32809 -0.32725 -0.46385 -0.56234 -0.0007006 -0.0066502 -0.00083902 -0.012361 -3.4176
4.4414 0.10539 0.11188 0.1709 0.23423 0 0.22321 0.13534 0.17367 0.12012 0.16274 0.057067 -25.855 -0.23146 26.044 -0.26888 -0.24778 -0.15229 -0.28544 -0.24805 -0.3493 -0.31681 -0.29677 -0.37321 -0.43105 -0.00060044 -0.0050233 -0.00080527 -0.01211 -2.749
4.4453 0.10054 0.10446 0.10268 0.097343 0 0.061862 0.095457 0.11697 0.1012 0.079723 0.13841 -25.517 -0.19201 25.68 -0.28129 -0.18874 -0.15671 -0.27713 -0.20504 -0.2621 -0.21478 -0.23722 -0.30046 -0.32604 -0.00038229 -0.0033908 -0.00055786 -0.011437 -2.0827
4.4492 0.10235 0.10452 0.045094 -0.037277 0 -0.0737 0.069929 0.053159 0.089433 0.01365 0.19956 -25.154 -0.12886 25.305 -0.26909 -0.11062 -0.17457 -0.28028 -0.14146 -0.16509 -0.094332 -0.17658 -0.22939 -0.22855 -0.00020195 -0.0016726 -0.0002049 -0.0099426 -1.509
4.4531 0.10348 0.10702 0.034706 -0.0755 0 -0.084974 0.064497 0.013606 0.064576 -0.0048932 0.14482 -24.762 -0.034234 24.923 -0.25222 -0.018638 -0.14814 -0.24776 -0.046678 -0.061009 -0.024923 -0.13735 -0.14014 -0.10944 -0.00025859 0.00017516 0.00012691 -0.0076463 -1.0786
4.457 0.099018 0.10603 0.072958 0.0049066 0 0.034075 0.070835 0.013032 0.020455 0.023118 -0.029436 -24.344 0.0036567 24.512 -0.24514 0.050716 -0.056895 -0.10998 0.036822 0.064342 0.046519 -0.087012 -0.030989 0.040664 -0.00062147 0.0020124 0.00039525 -0.0050378 -0.78385
4.4609 0.090472 0.099359 0.12721 0.13868 0 0.1909 0.072257 0.038105 -0.029197 0.066646 -0.22857 -23.909 0.035534 24.088 -0.25783 0.0040233 0.062381 -0.086559 0.10755 0.14242 0.074535 0.0073502 0.074293 0.069423 -0.0011137 0.003555 0.000651 -0.0027897 -0.57618
4.4648 0.084004 0.089963 0.15636 0.22419 0 0.26493 0.056536 0.058685 -0.061436 0.086684 -0.32741 -23.466 0.042679 23.638 -0.25931 -0.045983 0.14133 -0.092849 0.1397 0.1418 0.069533 0.050442 0.1397 0.069159 -0.0013881 0.0045303 0.00094731 -0.0013768 -0.4143
4.4688 0.084788 0.083355 0.14095 0.20106 0 0.20015 0.026209 0.053063 -0.06198 0.063735 -0.26152 -23.018 0.014816 23.165 -0.22034 -0.068104 0.13183 -0.068097 0.11693 0.082187 0.036714 0.042011 0.14061 0.061814 -0.0011756 0.0048082 0.001244 -0.00086947 -0.3082
4.4727 0.092419 0.083192 0.09575 0.094649 0 0.047507 -0.0015578 0.026432 -0.03498 0.012387 -0.075097 -22.565 -0.055986 22.685 -0.10335 -0.06612 0.042874 0.056694 0.024342 0.021824 -0.018464 0.037034 0.080088 0.0386 -0.00051511 0.0044353 0.0014148 -0.0009903 -0.32471
4.4766 0.10112 0.088452 0.056418 -0.0060678 0 -0.075435 -0.0056866 0.0069705 0.0031084 -0.027251 0.11 -22.104 -0.073723 22.201 -0.12997 -0.11447 -0.066963 -0.010168 -0.04038 -0.016333 -0.029288 -0.01906 -0.013943 -0.073752 0.00024157 0.0035939 0.0013667 -0.0013385 -0.54592
4.4805 0.10429 0.094245 0.05163 -0.019157 0 -0.075645 0.024886 0.022307 0.039082 -0.016869 0.18243 -21.628 -0.060736 21.718 -0.12916 -0.14443 -0.13552 -0.051374 -0.086477 -0.06162 -0.09851 -0.095174 -0.10798 -0.16447 0.00067794 0.0025254 0.0011583 -0.0016258 -1.0063
4.4844 0.099605 0.095532 0.081833 0.065916 0 0.04459 0.083265 0.075573 0.073241 0.051462 0.1231 -21.13 -0.06462 21.22 -0.15437 -0.15272 -0.14453 -0.10769 -0.13609 -0.14101 -0.17385 -0.1592 -0.18411 -0.24511 0.00062075 0.0014262 0.00098623 -0.0018122 -1.6515
4.4883 0.09052 0.090979 0.12033 0.18021 0 0.19163 0.14739 0.14087 0.11496 0.14601 0.019288 -20.605 -0.1012 20.7 -0.22754 -0.14118 -0.13052 -0.20325 -0.19585 -0.26117 -0.21715 -0.19874 -0.24797 -0.33158 0.00025135 0.00033559 0.001029 -0.0021022 -2.348
4.4922 0.083564 0.084113 0.1352 0.22995 0 0.25473 0.19148 0.1822 0.16829 0.21453 -0.0021214 -20.056 -0.081441 20.164 -0.25437 -0.12075 -0.15047 -0.29659 -0.21934 -0.36654 -0.23293 -0.26295 -0.31836 -0.4526 -6.709e-05 -0.00089884 0.0012822 -0.0028069 -2.9406
4.4961 0.083661 0.080901 0.11494 0.17153 0 0.19168 0.19952 0.18084 0.22191 0.22064 0.12491 -19.491 -0.11945 19.591 -0.33423 -0.2022 -0.23059 -0.3367 -0.23878 -0.42531 -0.25849 -0.35396 -0.40677 -0.505 -8.4676e-05 -0.0024851 0.0015483 -0.0041228 -3.3211
4.5 0.091144 0.085448 0.078063 0.048112 0 0.059347 0.17345 0.14922 0.25403 0.17102 0.34743 -18.919 -0.16316 19.01 -0.37966 -0.26976 -0.34022 -0.33859 -0.23959 -0.46342 -0.2913 -0.39992 -0.50224 -0.47495 0.00017779 -0.0044137 0.0016069 -0.0059385 -3.4694
4.5039 0.10229 0.096914 0.058961 -0.042065 0 -0.033237 0.13206 0.12055 0.24901 0.11106 0.52544 -18.35 -0.19349 18.43 -0.38678 -0.29249 -0.41278 -0.29286 -0.23806 -0.49002 -0.30895 -0.38913 -0.57349 -0.3905 0.00052408 -0.0062638 0.001414 -0.0078054 -3.4437
4.5078 0.11244 0.11003 0.08051 -0.02225 0 -0.011219 0.10084 0.12243 0.21122 0.090079 0.53401 -17.783 -0.19805 17.854 -0.37827 -0.26325 -0.39759 -0.18609 -0.26251 -0.50923 -0.28141 -0.33066 -0.58768 -0.30178 0.00080013 -0.0073265 0.0011438 -0.0091376 -3.3313
4.5117 0.1191 0.11896 0.13453 0.10088 0 0.10832 0.097812 0.15537 0.16362 0.12229 0.359 -17.21 -0.1431 17.262 -0.35379 -0.25896 -0.30101 -0.13952 -0.29239 -0.37558 -0.29627 -0.31157 -0.53341 -0.27851 0.0010013 -0.0070523 0.0010272 -0.0095481 -3.1931
4.5156 0.12295 0.12159 0.18589 0.23949 0 0.2315 0.12303 0.19265 0.13157 0.17571 0.11083 -16.618 -0.14698 16.645 -0.2975 -0.16845 -0.18365 -0.084148 -0.27674 -0.31081 -0.28726 -0.27079 -0.43109 -0.25831 0.0011745 -0.0055043 0.0011421 -0.0090981 -3.0365
4.5195 0.12638 0.121 0.19828 0.29108 0 0.26257 0.15818 0.20097 0.12467 0.1992 -0.057203 -15.996 -0.14877 15.999 -0.22872 -0.098559 -0.11511 -0.097262 -0.22057 -0.28801 -0.22604 -0.23498 -0.32211 -0.26296 0.0012537 -0.0034092 0.0013539 -0.0082647 -2.829
4.5234 0.13113 0.1226 0.16281 0.21819 0 0.17938 0.17741 0.16586 0.13103 0.16585 -0.063329 -15.342 -0.12619 15.321 -0.17566 -0.10629 -0.12168 -0.18374 -0.1366 -0.2778 -0.13066 -0.21163 -0.24337 -0.29456 0.0010465 -0.0016937 0.0014609 -0.0076285 -2.539
4.5273 0.13678 0.12941 0.10669 0.078734 0 0.050479 0.16347 0.10267 0.12774 0.096011 0.04599 -14.661 -0.11913 14.613 -0.20243 -0.18945 -0.1683 -0.21328 -0.057733 -0.23016 -0.11946 -0.17528 -0.20507 -0.31951 0.00042702 -0.00084558 0.00139 -0.0074973 -2.1748
4.5313 0.14109 0.13922 0.07406 -0.018132 0 -0.019055 0.11899 0.045757 0.099164 0.040006 0.14187 -13.963 -0.14925 13.924 -0.2192 -0.17414 -0.18897 -0.2039 -0.0559 -0.18367 -0.039168 -0.11997 -0.18849 -0.27535 -0.00045275 -0.00063449 0.0012464 -0.0077365 -1.7969
4.5352 0.14187 0.14625 0.092231 0.0033808 0 0.029635 0.065352 0.024657 0.04954 0.035623 0.12261 -13.252 -0.11176 13.218 -0.21939 -0.13843 -0.14194 -0.16712 -0.067428 -0.14834 -0.013871 -0.079122 -0.1658 -0.19956 -0.0011785 -0.00043682 0.0011726 -0.0079208 -1.498
4.5391 0.13877 0.14604 0.14927 0.12662 0 0.16229 0.029867 0.045137 0.0016458 0.077333 -0.0034516 -12.525 -0.060883 12.485 -0.2191 -0.071952 -0.04593 -0.095987 -0.078685 -0.12789 -0.039446 -0.072531 -0.12659 -0.12212 -0.0013569 0.00012631 0.0011785 -0.0076779 -1.3649
4.543 0.13382 0.13939 0.20158 0.25563 0 0.27716 0.029906 0.088043 -0.016732 0.12379 -0.12905 -11.772 -0.074315 11.721 -0.23184 0.033608 0.031471 0.0029489 -0.086983 -0.12883 -0.092284 -0.11182 -0.089655 -0.079298 -0.00093119 0.00081589 0.0011321 -0.0069635 -1.4438
4.5469 0.13008 0.13193 0.20709 0.29022 0 0.28358 0.064229 0.12519 0.010237 0.13595 -0.14088 -10.988 -0.11841 10.907 -0.15795 -0.045416 0.025067 -0.10256 -0.14655 -0.22381 -0.22173 -0.12815 -0.089481 -0.1853 -0.00023141 0.0010005 0.00092812 -0.0060826 -1.7238
4.5508 0.12946 0.12953 0.15878 0.20403 0 0.17306 0.116 0.1394 0.075973 0.11142 -0.014602 -10.179 -0.16065 10.094 -0.10904 -0.14987 -0.076516 -0.20512 -0.11384 -0.27313 -0.13946 -0.19804 -0.14751 -0.26113 0.00030031 0.00025505 0.00064754 -0.0054694 -2.143
4.5547 0.13108 0.13335 0.091397 0.064458 0 0.027655 0.16366 0.13402 0.15352 0.084823 0.16727 -9.3566 -0.16938 9.2713 -0.10528 -0.22303 -0.21938 -0.27399 -0.14606 -0.31316 -0.06292 -0.25131 -0.25178 -0.33548 0.00045986 -0.0012371 0.00051515 -0.0054017 -2.6093
4.5586 0.13165 0.13884 0.054811 -0.020561 0 -0.041671 0.19162 0.12631 0.20967 0.095124 0.28643 -8.5312 -0.15349 8.4282 -0.1477 -0.22564 -0.32254 -0.30956 -0.25338 -0.36164 -0.065872 -0.28048 -0.36253 -0.40622 0.00038232 -0.0028487 0.0006733 -0.0058413 -3.031
4.5625 0.12774 0.1395 0.074193 0.013248 0 0.019748 0.19505 0.13151 0.22405 0.1496 0.28615 -7.7006 -0.17035 7.5447 -0.21759 -0.11465 -0.33706 -0.34587 -0.29366 -0.42624 -0.10924 -0.34124 -0.44024 -0.43673 0.00031777 -0.0040653 0.0010038 -0.0064778 -3.343
4.5664 0.1186 0.13216 0.1293 0.13712 0 0.16673 0.17865 0.1506 0.2018 0.216 0.21293 -6.8502 -0.18467 6.6459 -0.24714 -0.15991 -0.28077 -0.32176 -0.31727 -0.47376 -0.23048 -0.36121 -0.47328 -0.44241 0.00033227 -0.0048896 0.0012099 -0.0069256 -3.5226
4.5703 0.10717 0.11936 0.17045 0.2524 0 0.28663 0.1528 0.17079 0.17048 0.24853 0.17004 -5.9642 -0.20057 5.7435 -0.23209 -0.21 -0.22159 -0.281 -0.32211 -0.49344 -0.32039 -0.35692 -0.48186 -0.4616 0.00025597 -0.0057136 0.0011114 -0.0069473 -3.5834
4.5742 0.098351 0.10711 0.15908 0.2673 0 0.28432 0.12959 0.17712 0.16071 0.22435 0.22517 -5.0403 -0.17989 4.8247 -0.19096 -0.24988 -0.22204 -0.2864 -0.33289 -0.48541 -0.33013 -0.38118 -0.49497 -0.45391 -6.5844e-05 -0.0068003 0.00086311 -0.0065829 -3.5524
4.5781 0.095326 0.099891 0.099758 0.16742 0 0.15553 0.11895 0.16508 0.18292 0.16032 0.34994 -4.0925 -0.11182 3.8791 -0.14864 -0.2614 -0.28818 -0.36658 -0.36603 -0.45742 -0.23531 -0.45605 -0.52007 -0.39558 -0.00049957 -0.0078882 0.00084672 -0.0061185 -3.4417
4.582 0.096695 0.097268 0.036853 0.025898 0 -0.0080624 0.12445 0.14358 0.21753 0.09812 0.44025 -3.1413 -0.18896 2.9167 -0.15949 -0.11387 -0.36314 -0.32103 -0.36982 -0.45675 -0.1104 -0.37933 -0.53235 -0.40999 -0.00065961 -0.0083048 0.0012954 -0.0059035 -3.2344
4.5859 0.096834 0.094408 0.01796 -0.053612 0 -0.087334 0.14034 0.12632 0.22823 0.072267 0.39901 -2.1964 -0.16268 1.9476 -0.14985 -0.11064 -0.37127 -0.31938 -0.30811 -0.4202 -0.1132 -0.29169 -0.494 -0.3161 -0.00027448 -0.0074896 0.0020022 -0.0061146 -2.8978
4.5898 0.089667 0.085882 0.054127 -0.017078 0 -0.026891 0.1528 0.11893 0.19008 0.08645 0.21475 -1.2495 -0.13044 0.97027 -0.13436 -0.15711 -0.27865 -0.20772 -0.2243 -0.34017 -0.15506 -0.23003 -0.38776 -0.23469 0.00046692 -0.0054579 0.0024251 -0.0066101 -2.4125
4.5938 0.073211 0.069524 0.11012 0.098196 0 0.12091 0.14644 0.11295 0.11069 0.11401 -0.024638 -0.28247 -0.10842 -0.018381 -0.10489 -0.16172 -0.1224 -0.076921 -0.15897 -0.2336 -0.1523 -0.19201 -0.2362 -0.17689 0.00097711 -0.0028151 0.0021445 -0.0069856 -1.7953
4.5977 0.051298 0.047679 0.13309 0.19193 0 0.23404 0.11279 0.092228 0.026001 0.11879 -0.19202 0.71392 -0.071531 -1.0235 -0.037532 -0.00052821 0.015617 -0.19632 -0.16622 -0.13938 0.0067524 -0.15065 -0.089352 -0.093537 0.00075724 -0.00034614 0.0012751 -0.0068126 -1.0976
4.6016 0.030859 0.025392 0.095952 0.17789 0 0.21339 0.055092 0.04693 -0.027406 0.079887 -0.20941 1.7297 -0.083121 -2.0462 -0.081246 0.0048037 0.070789 -0.16541 -0.095229 -0.04984 0.16876 -0.028491 0.010215 -0.081617 -0.00011032 0.0014577 0.0004398 -0.0059016 -0.38125
4.6055 0.01666 0.0071924 0.019507 0.051029 0 0.059679 -0.013703 -0.01604 -0.041203 0.0044765 -0.10066 2.7426 -0.082628 -3.0567 -0.073477 0.011756 0.044953 -0.13092 -0.0079428 0.015835 0.22945 0.077757 0.056661 -0.039063 -0.0009475 0.0025904 0.00029502 -0.0044003 0.30642
4.6094 0.0076893 -0.0053614 -0.044742 -0.10648 0 -0.12524 -0.077605 -0.075121 -0.040705 -0.076989 0.027485 3.7359 -0.030226 -4.0723 -0.016973 0.051444 0.0031534 -0.032 0.05129 0.092559 0.21846 0.1108 0.081073 0.021367 -0.0010171 0.0033885 0.001007 -0.0026614 0.93526
4.6133 -0.0017434 -0.014085 -0.056462 -0.18616 0 -0.21484 -0.12377 -0.10791 -0.061071 -0.12909 0.061244 4.7126 0.064518 -5.1024 0.062396 0.12468 0.019717 0.12097 0.05711 0.19046 0.17548 0.065604 0.12306 0.077467 -0.00016394 0.0042523 0.0021352 -0.0010039 1.4747
4.6172 -0.016924 -0.022568 -0.018476 -0.13584 0 -0.15437 -0.14493 -0.10664 -0.11409 -0.13267 -0.040589 5.6906 0.012088 -6.1271 0.063082 0.13848 0.11616 0.03271 0.031566 0.22861 0.17287 0.11148 0.19742 0.073092 0.0010167 0.0054331 0.0030161 0.00042832 1.8778
4.6211 -0.037861 -0.033627 0.026702 -0.0011566 0 -0.0028207 -0.13925 -0.083689 -0.17445 -0.096976 -0.21796 6.6845 0.015213 -7.1231 -0.0077534 0.077191 0.24105 0.01319 0.086123 0.26272 0.33617 0.21179 0.28252 0.10715 0.0016564 0.0069396 0.0032985 0.0016109 2.0914
4.625 -0.058835 -0.047355 0.03182 0.10683 0 0.11263 -0.111 -0.0627 -0.19875 -0.054528 -0.35159 7.6913 0.063037 -8.1325 -0.042777 0.072438 0.30907 -0.003325 0.091907 0.26373 0.37927 0.22657 0.33841 0.14039 0.0013301 0.0085243 0.0031654 0.002491 2.0931
4.6289 -0.072968 -0.061105 -0.017656 0.095347 0 0.094979 -0.072088 -0.062014 -0.16231 -0.039767 -0.34709 8.6923 0.1047 -9.1487 -0.048705 0.1199 0.26918 -0.0021933 0.059874 0.2488 0.28964 0.18271 0.33851 0.1344 0.00038512 0.0097521 0.0030846 0.0029424 1.9261
4.6328 -0.078116 -0.071649 -0.093117 -0.038256 0 -0.047827 -0.041024 -0.082513 -0.083158 -0.064504 -0.20264 9.6696 0.068749 -10.147 -0.069442 0.16788 0.14748 0.056158 0.048165 0.25325 0.14847 0.16756 0.28939 0.049126 -0.00039203 0.010193 0.0033574 0.0029018 1.6992
4.6367 -0.079068 -0.078136 -0.14617 -0.20213 0 -0.20986 -0.035614 -0.1086 -0.012123 -0.10843 -0.011307 10.621 0.03548 -11.095 -0.015308 0.13504 0.029834 0.053023 0.013299 0.24618 0.17412 0.17652 0.22431 0.093569 -0.00045848 0.0096999 0.003884 0.0025453 1.5389
4.6406 -0.08399 -0.083405 -0.1461 -0.27851 0 -0.27068 -0.061856 -0.12094 0.0042344 -0.13437 0.10538 11.56 0.030108 -12.052 0.074208 0.082419 -0.0032265 2.3302e-05 0.051337 0.18507 0.23726 0.20237 0.17799 0.123 6.4358e-05 0.0085673 0.0043219 0.002277 1.5233
4.6445 -0.097827 -0.092068 -0.10228 -0.21397 0 -0.18987 -0.10727 -0.111 -0.041174 -0.11868 0.085203 12.499 0.048215 -13.012 0.11135 0.084773 0.062084 0.0039012 0.061422 0.11746 0.29431 0.17267 0.16358 0.1391 0.00057712 0.0073903 0.0044356 0.0024598 1.6398
4.6484 -0.11798 -0.10638 -0.055716 -0.061992 0 -0.038562 -0.14619 -0.086776 -0.11039 -0.072692 -0.031209 13.435 0.079584 -13.964 0.060465 0.15453 0.16364 0.084444 0.010297 0.088419 0.30868 0.096485 0.16881 0.14517 0.00058448 0.0066543 0.0042884 0.0030919 1.8002
4.6523 -0.13579 -0.12327 -0.047534 0.056377 0 0.056691 -0.15581 -0.06611 -0.14898 -0.035596 -0.13541 14.353 0.097488 -14.87 -0.035187 0.18845 0.21409 0.099493 -0.019795 0.16775 0.23291 0.15329 0.17169 0.14873 0.00012896 0.0063927 0.0041264 0.0037473 1.9048
4.6563 -0.14276 -0.1356 -0.088503 0.045012 0 0.013697 -0.13215 -0.063621 -0.127 -0.042395 -0.13879 15.234 0.037666 -15.743 -0.07296 0.13005 0.17132 0.095042 0.035904 0.24049 0.18546 0.18721 0.16125 0.076797 -0.00029084 0.0062501 0.0041146 0.0038946 1.9139
4.6602 -0.13674 -0.13743 -0.15132 -0.092586 0 -0.14008 -0.093556 -0.081139 -0.061691 -0.093239 -0.044356 16.079 0.0095439 -16.626 -0.0067754 0.12538 0.072588 0.031617 0.084287 0.23699 0.17722 0.20617 0.14712 0.056051 -0.00019622 0.0059404 0.0042031 0.0033629 1.8787
4.6641 -0.12355 -0.12921 -0.19066 -0.25459 0 -0.28778 -0.06823 -0.10815 -0.0055263 -0.15136 0.055398 16.903 0.042043 -17.499 0.083661 0.17006 0.0054782 -0.049584 0.13179 0.20349 0.24697 0.22136 0.15183 0.083167 0.00045719 0.0056817 0.0042312 0.0025445 1.9109
4.668 -0.11297 -0.11842 -0.17662 -0.31821 0 -0.31331 -0.074914 -0.13073 -0.0084735 -0.17321 0.054188 17.724 0.14057 -18.331 0.10126 0.22998 0.038313 -0.082828 0.1951 0.21097 0.42175 0.24763 0.19309 0.13522 0.0012782 0.0061392 0.0041254 0.0021214 2.1086
4.6719 -0.11241 -0.11445 -0.11799 -0.23422 0 -0.19193 -0.11093 -0.14146 -0.081641 -0.14582 -0.079083 18.545 0.17502 -19.138 0.1406 0.25863 0.16519 0.098338 0.17573 0.32091 0.49155 0.33106 0.26954 0.2798 0.0018014 0.0078382 0.0039782 0.0025178 2.4861
4.6758 -0.12251 -0.1216 -0.058337 -0.065859 0 -0.011575 -0.15587 -0.14319 -0.18787 -0.098925 -0.27032 19.353 0.13606 -19.94 0.067116 0.2209 0.30879 0.19654 0.16776 0.39865 0.45687 0.39215 0.35957 0.33369 0.0018562 0.010544 0.0039497 0.0035439 2.9535
4.6797 -0.13752 -0.13602 -0.046142 0.057977 0 0.091523 -0.18681 -0.14477 -0.26599 -0.080552 -0.39461 20.133 0.074259 -20.742 -0.0057885 0.20239 0.37884 0.18067 0.18045 0.45962 0.38195 0.39996 0.4333 0.33592 0.0016356 0.013215 0.0041257 0.0045467 3.363
4.6836 -0.14961 -0.14909 -0.098741 0.039917 0 0.03432 -0.19306 -0.15317 -0.27249 -0.11656 -0.37211 20.877 0.044009 -21.527 -0.022976 0.23779 0.3404 0.10181 0.23172 0.49359 0.32714 0.37191 0.4695 0.31712 0.0014665 0.014679 0.0044842 0.0049437 3.5943
4.6875 -0.15409 -0.15447 -0.1865 -0.11224 0 -0.15038 -0.18044 -0.16802 -0.21182 -0.18845 -0.22956 21.594 0.13539 -22.238 0.037518 0.3251 0.23906 0.13151 0.35985 0.45549 0.38321 0.38911 0.46696 0.31568 0.0015313 0.014504 0.0049679 0.0046798 3.6264
4.6914 -0.15234 -0.15291 -0.25126 -0.29098 0 -0.3366 -0.16412 -0.1824 -0.13387 -0.2478 -0.079205 22.3 0.21427 -22.946 0.011313 0.31805 0.1641 0.069242 0.38684 0.45276 0.4623 0.40853 0.44369 0.2925 0.0017719 0.013329 0.0055363 0.004219 3.545
4.6953 -0.15066 -0.15096 -0.24854 -0.3693 0 -0.39625 -0.15724 -0.1884 -0.098965 -0.25458 -0.033083 23 0.2154 -23.646 0.025862 0.28828 0.17877 0.066966 0.34994 0.43883 0.52368 0.41134 0.42473 0.31564 0.0019989 0.012351 0.006118 0.0041015 3.4798
4.6992 -0.15594 -0.15518 -0.18281 -0.2951 0 -0.29183 -0.16349 -0.18319 -0.13405 -0.20753 -0.11983 23.687 0.17416 -24.332 0.057158 0.24655 0.27198 0.10396 0.2816 0.45167 0.55953 0.40315 0.42601 0.36116 0.0020564 0.012373 0.0065465 0.004474 3.5129
4.7031 -0.17075 -0.16693 -0.10728 -0.12942 0 -0.10347 -0.1772 -0.17132 -0.21186 -0.14322 -0.26659 24.346 0.13265 -25.001 0.070246 0.20658 0.36846 0.14873 0.22022 0.51769 0.56126 0.39548 0.44471 0.39564 0.0019056 0.013221 0.0066225 0.0050063 3.6257
4.707 -0.19102 -0.182 -0.084895 -0.00043347 0 0.029075 -0.18914 -0.16197 -0.2702 -0.10728 -0.35651 24.966 0.11246 -25.621 0.041877 0.242 0.38872 0.20733 0.24857 0.54123 0.47988 0.4273 0.46245 0.37346 0.001612 0.013996 0.0063065 0.005238 3.7248
4.7109 -0.20829 -0.19467 -0.1389 -0.0080133 0 0.0071855 -0.19328 -0.16313 -0.25918 -0.12216 -0.31588 25.547 0.1591 -26.207 0.054874 0.31614 0.31188 0.25509 0.28459 0.49736 0.42257 0.40056 0.45974 0.41675 0.0013011 0.013898 0.0058494 0.0050184 3.729
4.7148 -0.21546 -0.20226 -0.23248 -0.14984 0 -0.15554 -0.19073 -0.17638 -0.18169 -0.17481 -0.16661 26.097 0.18924 -26.768 0.065369 0.34985 0.19292 0.23583 0.3434 0.4595 0.36876 0.3748 0.43191 0.45822 0.0011133 0.012921 0.0056646 0.0046395 3.6489
4.7188 -0.21218 -0.20649 -0.29602 -0.32366 0 -0.3434 -0.18884 -0.19572 -0.094656 -0.22993 -0.0091741 26.624 0.1983 -27.307 0.072249 0.33516 0.12114 0.16998 0.39946 0.43228 0.33186 0.37578 0.39486 0.45438 0.0011402 0.011852 0.0059833 0.0045666 3.5918
4.7227 -0.20557 -0.21112 -0.28228 -0.40382 0 -0.42293 -0.19567 -0.21124 -0.067232 -0.25531 0.048367 27.129 0.22823 -27.822 0.09991 0.30567 0.15219 0.13421 0.39243 0.38031 0.35062 0.4182 0.37561 0.36025 0.001344 0.011628 0.006598 0.0050306 3.6834
4.7266 -0.20513 -0.21851 -0.20517 -0.33532 0 -0.34065 -0.21295 -0.2158 -0.12661 -0.24112 -0.036108 27.608 0.20891 -28.294 0.087163 0.26186 0.26593 0.08408 0.33277 0.49264 0.40657 0.45026 0.39371 0.31817 0.0015375 0.012628 0.0069866 0.00585 3.9641
4.7305 -0.21512 -0.22781 -0.12958 -0.17514 0 -0.1629 -0.23282 -0.21026 -0.23416 -0.20307 -0.21174 28.05 0.19229 -28.749 0.048212 0.24055 0.38239 0.089601 0.31786 0.55525 0.41381 0.46176 0.44707 0.27193 0.0014991 0.01444 0.0067701 0.0066135 4.3444
4.7344 -0.23057 -0.23575 -0.11952 -0.049638 0 -0.027069 -0.24232 -0.20359 -0.31317 -0.17084 -0.37013 28.45 0.18567 -29.172 -0.0052139 0.23299 0.42326 0.077115 0.33383 0.58391 0.44338 0.47585 0.51299 0.28257 0.0011746 0.016206 0.0061039 0.0070319 4.6622
4.7383 -0.24076 -0.2389 -0.18664 -0.059013 0 -0.03896 -0.23403 -0.20705 -0.30851 -0.16985 -0.41809 28.807 0.19293 -29.55 -0.038997 0.23941 0.37145 0.026483 0.36359 0.60662 0.52883 0.50908 0.5641 0.36569 0.00078437 0.017217 0.0056051 0.0071464 4.8014
4.7422 -0.23798 -0.23578 -0.28132 -0.20031 0 -0.19188 -0.21489 -0.2259 -0.23134 -0.20603 -0.33951 29.126 0.21478 -29.881 0.088178 0.30436 0.28288 0.12957 0.38752 0.68141 0.56332 0.55899 0.58704 0.36695 0.00068577 0.01729 0.005823 0.0072442 4.7803
4.7461 -0.22462 -0.22819 -0.33334 -0.36791 0 -0.36972 -0.20402 -0.25452 -0.15194 -0.26126 -0.20529 29.416 0.21118 -30.17 0.098886 0.37191 0.24167 0.15309 0.41129 0.72021 0.62307 0.58371 0.59004 0.40313 0.0010592 0.01675 0.006711 0.0076014 4.7377
4.75 -0.21237 -0.22105 -0.30794 -0.43293 0 -0.43444 -0.21829 -0.279 -0.14418 -0.30321 -0.12376 29.685 0.21247 -30.437 0.11386 0.41797 0.29361 0.21343 0.4344 0.73642 0.6517 0.58117 0.59385 0.42479 0.0016936 0.016128 0.0076094 0.0082867 4.8226
4.7539 -0.21353 -0.22055 -0.23201 -0.3425 0 -0.33346 -0.25614 -0.28608 -0.22501 -0.30614 -0.16374 29.936 0.23014 -30.68 0.12894 0.439 0.40939 0.2999 0.45073 0.73726 0.62872 0.559 0.61373 0.46646 0.0021138 0.015852 0.0078029 0.0091627 5.072
4.7578 -0.23122 -0.23068 -0.17063 -0.16333 0 -0.14429 -0.29446 -0.27243 -0.33796 -0.26999 -0.30308 30.162 0.26992 -30.889 0.099848 0.43912 0.50648 0.35638 0.45243 0.73036 0.54646 0.53107 0.64679 0.59261 0.0019892 0.016078 0.0071732 0.010026 5.3741
4.7617 -0.25666 -0.24983 -0.17539 -0.034371 0 -0.018926 -0.30468 -0.24777 -0.39554 -0.22321 -0.44108 30.349 0.24437 -31.059 0.1121 0.43446 0.51267 0.31927 0.51487 0.71789 0.59679 0.52903 0.67445 0.55368 0.0014696 0.016701 0.0063456 0.010738 5.5502
4.7656 -0.27581 -0.2705 -0.2462 -0.06255 0 -0.06736 -0.27716 -0.22909 -0.34867 -0.20389 -0.46969 30.487 0.23668 -31.184 0.088784 0.43624 0.4224 0.36218 0.5219 0.7205 0.56752 0.54106 0.67754 0.50375 0.0011084 0.017454 0.006166 0.01125 5.4966
4.7695 -0.27991 -0.28331 -0.33452 -0.24007 0 -0.26903 -0.23325 -0.23006 -0.22823 -0.23087 -0.35434 30.578 0.21783 -31.275 0.069678 0.43432 0.3022 0.40628 0.51875 0.69996 0.54047 0.54422 0.65198 0.47239 0.0013898 0.018057 0.0069563 0.011573 5.2769
4.7734 -0.27136 -0.28336 -0.38133 -0.44687 0 -0.4826 -0.21167 -0.25232 -0.12496 -0.28723 -0.16452 30.63 0.18995 -31.333 0.080086 0.43082 0.24083 0.42612 0.53484 0.66222 0.55762 0.53533 0.61314 0.48264 0.0022653 0.018347 0.0082165 0.011742 5.0867
4.7773 -0.26037 -0.27379 -0.35856 -0.53782 0 -0.54992 -0.23732 -0.28449 -0.12129 -0.33122 -0.028201 30.658 0.22286 -31.333 0.13159 0.45551 0.28268 0.49489 0.58415 0.71041 0.60331 0.55108 0.58589 0.56116 0.0031393 0.018355 0.0090434 0.01182 5.109
4.7813 -0.25579 -0.2632 -0.28437 -0.44959 0 -0.41628 -0.29743 -0.30891 -0.22708 -0.32829 -0.040868 30.663 0.25308 -31.297 0.11229 0.46931 0.39521 0.45439 0.56439 0.72141 0.55257 0.54586 0.58805 0.54147 0.0033552 0.018265 0.0088982 0.0119 5.3654
4.7852 -0.25824 -0.25829 -0.2063 -0.24693 0 -0.17421 -0.34675 -0.31189 -0.369 -0.27899 -0.1958 30.639 0.26313 -31.224 0.11973 0.4556 0.49501 0.41671 0.53776 0.75795 0.54491 0.53555 0.61894 0.51921 0.0027703 0.018275 0.0080448 0.012065 5.6791
4.7891 -0.26091 -0.25824 -0.16832 -0.073957 0 0.0040143 -0.34095 -0.29133 -0.44315 -0.21943 -0.38833 30.569 0.25362 -31.113 0.12493 0.42973 0.51132 0.36599 0.51688 0.79251 0.57872 0.54456 0.66043 0.52671 0.0018986 0.018449 0.0072883 0.012334 5.7922
4.793 -0.25673 -0.256 -0.18488 -0.047537 0 -0.0054473 -0.2729 -0.25785 -0.39237 -0.19313 -0.49138 30.44 0.23088 -30.961 0.082859 0.4131 0.43807 0.27454 0.503 0.78447 0.62325 0.59325 0.68897 0.58112 0.001484 0.018663 0.0072705 0.012649 5.5598
4.7969 -0.24502 -0.246 -0.23589 -0.17294 0 -0.18682 -0.18254 -0.22903 -0.25026 -0.21686 -0.44545 30.251 0.22197 -30.772 0.096614 0.39902 0.33507 0.3079 0.44042 0.78121 0.62334 0.59099 0.68995 0.61429 0.0018762 0.01869 0.0079492 0.012908 5.0769
4.8008 -0.23211 -0.23095 -0.28218 -0.34382 0 -0.39915 -0.13019 -0.2198 -0.11807 -0.26835 -0.29618 30.01 0.21526 -30.543 0.076631 0.39264 0.27949 0.25843 0.40714 0.80531 0.63202 0.5996 0.66536 0.54482 0.0027658 0.018366 0.0086908 0.013015 4.632
4.8047 -0.22581 -0.22088 -0.29072 -0.42479 0 -0.48395 -0.1527 -0.23374 -0.090446 -0.30508 -0.15382 29.734 0.21839 -30.284 0.085484 0.37454 0.30626 0.19059 0.38937 0.78326 0.62621 0.59826 0.63031 0.47398 0.0034983 0.017716 0.0088443 0.012901 4.5034
4.8086 -0.22916 -0.22435 -0.25559 -0.35364 0 -0.38314 -0.23523 -0.26035 -0.18454 -0.29797 -0.10877 29.434 0.21777 -29.997 0.11028 0.34593 0.38361 0.14237 0.38143 0.71502 0.59586 0.57783 0.6016 0.41583 0.0036557 0.016958 0.0082696 0.01251 4.7439
4.8125 -0.23825 -0.23959 -0.20233 -0.18709 0 -0.17867 -0.32046 -0.28066 -0.32579 -0.25232 -0.16845 29.118 0.16724 -29.676 0.043068 0.33257 0.44068 0.14334 0.38394 0.68527 0.53992 0.53707 0.58626 0.29131 0.0033673 0.016374 0.007387 0.011824 5.12
4.8164 -0.24558 -0.25419 -0.17147 -0.056879 0 -0.026931 -0.34825 -0.27868 -0.40221 -0.20078 -0.26114 28.785 0.18664 -29.317 0.0014404 0.2662 0.42389 0.12827 0.38165 0.66251 0.49606 0.49873 0.57784 0.34201 0.0030883 0.016147 0.0067746 0.010926 5.2706
4.8203 -0.24518 -0.25468 -0.18943 -0.069272 0 -0.04003 -0.29714 -0.25199 -0.34817 -0.17645 -0.29896 28.427 0.18277 -28.916 -0.034194 0.23855 0.33786 0.11192 0.37357 0.65489 0.47143 0.49896 0.56313 0.34579 0.0030983 0.016239 0.0067131 0.010047 4.979
4.8242 -0.23574 -0.23778 -0.24616 -0.22272 0 -0.20368 -0.19841 -0.21363 -0.19514 -0.18869 -0.24802 28.031 0.18693 -28.475 -0.03876 0.25168 0.24031 0.11685 0.3793 0.62106 0.45522 0.52083 0.53437 0.36652 0.0032235 0.016411 0.0070565 0.0095169 4.352
4.8281 -0.2199 -0.21323 -0.29832 -0.40498 0 -0.39073 -0.11424 -0.18334 -0.050483 -0.21949 -0.15183 27.589 0.22443 -27.997 0.0081609 0.29718 0.19719 0.16574 0.41344 0.53526 0.4379 0.5379 0.49767 0.46611 0.00305 0.01638 0.0074654 0.0095809 3.757
4.832 -0.20156 -0.19504 -0.2996 -0.47349 0 -0.45712 -0.096066 -0.17373 -0.018346 -0.24011 -0.092362 27.097 0.19576 -27.481 0.078429 0.36397 0.23353 0.29255 0.44664 0.51128 0.43461 0.48921 0.47019 0.51439 0.002404 0.016022 0.0077256 0.010213 3.5492
4.8359 -0.18351 -0.18881 -0.23753 -0.36169 0 -0.34749 -0.15117 -0.18212 -0.12119 -0.23278 -0.12182 26.564 0.16768 -26.94 0.037706 0.38036 0.31699 0.38059 0.42565 0.55773 0.42402 0.47541 0.46712 0.50515 0.0016149 0.015482 0.0078593 0.011085 3.7922
4.8398 -0.16686 -0.18671 -0.14659 -0.13304 0 -0.13381 -0.23867 -0.19429 -0.28131 -0.20131 -0.21915 26.002 0.14694 -26.383 0.029398 0.36773 0.38413 0.40917 0.35319 0.59677 0.4434 0.47009 0.48806 0.46232 0.0012863 0.015067 0.0079814 0.011754 4.1929
4.8438 -0.15168 -0.17485 -0.084056 0.059845 0 0.038884 -0.29607 -0.19691 -0.3773 -0.16508 -0.30546 25.423 0.13389 -25.808 0.049109 0.32401 0.38734 0.35207 0.27483 0.60988 0.48023 0.46397 0.51422 0.42694 0.0017714 0.014977 0.0080941 0.011943 4.3138
4.8477 -0.13808 -0.14686 -0.085331 0.084709 0 0.058344 -0.27921 -0.18766 -0.33392 -0.14318 -0.30665 24.825 0.12482 -25.206 -0.0031601 0.23263 0.3267 0.17174 0.28218 0.60896 0.485 0.45471 0.52028 0.46764 0.0028327 0.015087 0.0080373 0.011699 3.9059
4.8516 -0.12693 -0.11142 -0.13552 -0.071199 0 -0.074719 -0.19065 -0.17442 -0.1775 -0.14108 -0.21444 24.2 0.19088 -24.542 -0.048074 0.22799 0.24503 0.068573 0.28379 0.55035 0.49155 0.48341 0.49279 0.38787 0.003797 0.014988 0.007637 0.011312 3.1062
4.8555 -0.12002 -0.086793 -0.18217 -0.28781 0 -0.24958 -0.079098 -0.16493 -0.015395 -0.14826 -0.096612 23.541 0.21021 -23.865 -0.024996 0.25403 0.19304 0.038858 0.31073 0.4902 0.46194 0.47782 0.44043 0.31396 0.0040719 0.014322 0.0069036 0.011056 2.3441
4.8594 -0.11915 -0.086741 -0.1797 -0.39928 0 -0.32869 -0.0096414 -0.15793 0.0444 -0.14755 -0.045221 22.853 0.19877 -23.178 -0.0058679 0.2888 0.19233 0.070439 0.33851 0.42808 0.405 0.42571 0.38696 0.26682 0.0035786 0.013124 0.0060995 0.010988 2.0267
4.8633 -0.12429 -0.10939 -0.12805 -0.31934 0 -0.25026 -0.022679 -0.14512 -0.027949 -0.12943 -0.1005 22.151 0.16542 -22.483 -0.034581 0.30318 0.22323 0.13721 0.3313 0.37383 0.33046 0.33575 0.3519 0.25095 0.0027557 0.011856 0.0056106 0.010936 2.2461
4.8672 -0.13189 -0.13817 -0.071909 -0.10958 0 -0.07454 -0.10755 -0.12227 -0.16595 -0.10088 -0.21149 21.451 0.068558 -21.792 -0.050179 0.21752 0.24379 0.15612 0.19186 0.39314 0.24445 0.28767 0.33461 0.22776 0.0021742 0.011034 0.0057068 0.010681 2.7262
4.8711 -0.1354 -0.15355 -0.061046 0.065482 0 0.061753 -0.20854 -0.097481 -0.26051 -0.08164 -0.27008 20.752 0.024374 -21.054 -0.034463 0.174 0.2233 0.11869 0.12209 0.34089 0.25857 0.29849 0.3158 0.26958 0.0021143 0.010748 0.0063519 0.010147 3.0387
4.875 -0.12859 -0.1459 -0.10613 0.06633 0 0.050638 -0.26022 -0.086208 -0.24197 -0.088569 -0.19809 20.042 0.053654 -20.279 0.020011 0.17488 0.1648 0.13394 0.091697 0.30435 0.30862 0.27309 0.27597 0.30794 0.002432 0.010534 0.0071895 0.0094587 2.9083
4.8789 -0.11015 -0.12006 -0.16826 -0.1089 0 -0.10098 -0.22913 -0.0958 -0.1276 -0.11894 -0.020145 19.3 0.11648 -19.486 0.049661 0.19994 0.101 0.14132 0.10658 0.27225 0.34886 0.22727 0.21532 0.28102 0.0027594 0.0097809 0.0077304 0.0088438 2.3781
4.8828 -0.085684 -0.089568 -0.19088 -0.31783 0 -0.27195 -0.13354 -0.11452 -0.0014292 -0.14697 0.14136 18.516 0.14155 -18.701 -0.043306 0.21559 0.068683 0.012558 0.18159 0.19834 0.3309 0.21777 0.15759 0.12226 0.0028147 0.0083375 0.0076464 0.0084823 1.7305
4.8867 -0.064681 -0.066446 -0.14652 -0.38315 0 -0.31791 -0.02839 -0.11827 0.053292 -0.14011 0.15534 17.699 0.076584 -17.912 -0.090057 0.21801 0.081618 -0.095038 0.14366 0.15848 0.28553 0.15647 0.1329 0.062801 0.0025688 0.0067544 0.0069911 0.0084169 1.2565
4.8906 -0.053836 -0.054469 -0.059015 -0.23414 0 -0.18561 0.032674 -0.092034 0.014616 -0.085708 -0.0091822 16.87 -0.0087132 -17.085 -0.10345 0.15822 0.12162 -0.07365 0.109 0.23415 0.1807 0.16492 0.15277 0.093568 0.0021938 0.0058655 0.0061831 0.008548 1.0629
4.8945 -0.05188 -0.049377 0.015967 0.032759 0 0.039354 0.030507 -0.047104 -0.069273 -0.0069516 -0.24317 16.047 -0.02315 -16.241 -0.12567 0.13391 0.15311 -0.0031473 0.074069 0.29997 0.14807 0.19602 0.19777 0.15259 0.0018989 0.0060396 0.0057261 0.0086768 1.0495
4.8984 -0.050488 -0.043983 0.034428 0.2258 0 0.19325 -0.013507 -0.015813 -0.12429 0.048385 -0.36829 15.235 0.045603 -15.397 -0.15528 0.17451 0.14926 0.05477 0.046296 0.28667 0.2291 0.20153 0.22889 0.19594 0.0018011 0.0067845 0.0058421 0.0085651 1.0361
4.9023 -0.041111 -0.033553 -0.0039896 0.20772 0 0.16074 -0.05904 -0.024684 -0.10898 0.042259 -0.27191 14.425 0.049036 -14.571 -0.092494 0.17978 0.11018 0.044012 0.062776 0.2036 0.29878 0.10108 0.2149 0.1944 0.0018878 0.0071191 0.0062993 0.0080204 0.9119
4.9063 -0.022377 -0.018358 -0.059018 0.004511 0 -0.031059 -0.076217 -0.06813 -0.041528 -0.021442 -0.0024428 13.601 0.054036 -13.724 -0.027868 0.12856 0.060522 -0.043565 0.037216 0.10517 0.33444 0.1076 0.15466 0.14746 0.0020471 0.0064234 0.0066018 0.0070065 0.68918
4.9102 -0.0017809 -0.0029925 -0.082301 -0.21477 0 -0.22833 -0.060477 -0.10768 0.021622 -0.094456 0.256 12.756 0.022567 -12.853 0.012192 0.085496 0.029393 -0.05759 0.049354 0.086427 0.2427 0.12223 0.077545 0.066359 0.0021282 0.005003 0.0064156 0.00572 0.44875
4.9141 0.010085 0.0064956 -0.052867 -0.27206 0 -0.2687 -0.025862 -0.10121 0.034236 -0.11753 0.31838 11.895 -0.023301 -11.98 -0.007492 0.081444 0.028236 -0.022929 0.057853 0.11258 0.092806 0.11224 0.021821 0.012191 0.0020189 0.0038267 0.0058773 0.0045405 0.24992
4.918 0.0082483 0.0063281 0.0098738 -0.12131 0 -0.11057 0.011865 -0.039429 -0.0041348 -0.065959 0.14204 11.031 -0.049775 -11.134 -0.11706 0.13248 0.04315 -0.00025174 0.0035076 0.12189 -0.0045872 0.059034 0.0074148 0.044932 0.0017215 0.0036471 0.0054902 0.003832 0.088875
4.9219 -0.002149 -0.0019614 0.06225 0.11637 0 0.13015 0.045493 0.042002 -0.051444 0.029104 -0.1351 10.175 -0.065736 -10.31 -0.23197 0.091357 0.046707 -0.016183 -0.025625 0.10813 0.080021 0.0082073 0.023175 -0.036071 0.0013769 0.0043008 0.005662 0.0037055 -0.074749
4.9258 -0.0093831 -0.01118 0.0681 0.25092 0 0.26891 0.073564 0.087809 -0.059393 0.10279 -0.29617 9.3304 -0.026186 -9.4526 -0.26369 0.051766 0.019789 -0.070392 -0.054909 0.046188 0.10599 0.011363 0.036975 -0.025229 0.0011899 0.0048407 0.0062819 0.0039291 -0.26573
4.9297 -0.003976 -0.012091 0.024218 0.17569 0 0.19876 0.092248 0.066906 -0.012373 0.10644 -0.21131 8.4919 -0.044947 -8.5822 -0.2502 0.015508 -0.033181 -0.10949 -0.034536 0.00059724 0.14961 0.040031 0.020169 -0.024523 0.001291 0.0043903 0.0067422 0.0040763 -0.46855
4.9336 0.01413 0.00042301 -0.036788 -0.047556 0 -0.022411 0.093679 -0.0012382 0.060769 0.045913 0.061218 7.6526 -0.11948 -7.7137 -0.20118 0.0027072 -0.086832 -0.11569 0.00020398 -0.017826 0.18597 0.056751 -0.031809 -0.05889 0.0016403 0.0029449 0.0064346 0.0038169 -0.6446
4.9375 0.035599 0.022927 -0.068098 -0.23768 0 -0.21539 0.073648 -0.060451 0.10959 -0.023353 0.31898 6.8086 -0.10617 -6.8651 -0.09693 0.067856 -0.11299 -0.10316 -0.1092 -0.056363 0.053059 -0.0089225 -0.09696 -0.075358 0.0020655 0.0013869 0.005309 0.00312 -0.76542
4.9414 0.048783 0.044947 -0.041344 -0.23725 0 -0.2212 0.040019 -0.061627 0.10092 -0.041126 0.3717 5.9626 -0.11465 -6.0272 -0.14437 0.10418 -0.10085 0.010907 -0.082655 -0.060638 -0.044779 -0.08326 -0.14306 -0.12101 0.002401 0.0007067 0.0039855 0.0022159 -0.83091
4.9453 0.048451 0.056427 0.031385 -0.03646 0 -0.028421 0.011371 -0.0011382 0.044201 0.0089342 0.18789 5.1227 -0.10749 -5.1837 -0.20215 0.060476 -0.064557 0.0089135 -0.077201 -0.061126 -0.036631 -0.086052 -0.15042 -0.12725 0.0025939 0.0011387 0.0032882 0.0013699 -0.86442
4.9492 0.039727 0.055799 0.10335 0.21859 0 0.2162 0.0049835 0.077082 -0.015097 0.08659 -0.082702 4.2981 -0.1071 -4.3394 -0.22162 -0.0071324 -0.033118 -0.076526 -0.072742 -0.064988 0.037968 -0.040136 -0.12492 -0.096701 0.002675 0.0019806 0.0035831 0.00068822 -0.89853
4.9531 0.034536 0.051797 0.12615 0.33885 0 0.32375 0.024267 0.11702 -0.02891 0.12892 -0.22833 3.4933 -0.13186 -3.502 -0.18133 -0.03557 -0.030264 -0.18413 -0.04802 -0.073403 0.1216 0.015902 -0.092468 -0.04917 0.0026433 0.0022306 0.0044952 0.00012723 -0.96428
4.957 0.043169 0.056704 0.087759 0.23832 0 0.21406 0.056939 0.094659 0.017825 0.10309 -0.14207 2.7053 -0.12775 -2.6857 -0.19076 0.013779 -0.058513 -0.23611 -0.10385 -0.057782 0.11511 0.0086012 -0.079607 -0.078023 0.0024166 0.0014513 0.0052489 -0.00033252 -1.0833
4.9609 0.06684 0.076007 0.025658 0.00080548 0 -0.018945 0.085403 0.035696 0.095489 0.034438 0.095319 1.9254 -0.098757 -1.8654 -0.16322 0.061656 -0.098364 -0.22511 -0.11178 -0.10082 0.048125 -0.062331 -0.094623 -0.059675 0.0019341 0.00010781 0.005319 -0.00055689 -1.2582
4.9648 0.096384 0.10308 0.0003133 -0.18359 0 -0.18046 0.099782 -0.0059606 0.15099 -0.013669 0.28202 1.1452 -0.083495 -1.0525 -0.10427 0.074169 -0.12284 -0.1264 -0.10195 -0.1211 -0.021622 -0.10414 -0.12346 -0.052887 0.00131 -0.00087213 0.0048111 -0.00034287 -1.4661
4.9688 0.11815 0.1238 0.0463 -0.16377 0 -0.12967 0.10257 0.0093006 0.1469 0.0077499 0.25898 0.36224 -0.10451 -0.25668 -0.062721 0.030313 -0.11723 0.00027356 -0.088679 -0.11625 -0.055415 -0.091154 -0.14362 -0.053748 0.00083834 -0.00089038 0.0042533 0.00033447 -1.6674
4.9727 0.1233 0.12769 0.1401 0.055608 0 0.10626 0.10259 0.076867 0.09004 0.091484 0.041318 -0.41739 -0.1823 0.50983 -0.13594 -0.089627 -0.090592 0.013535 -0.082212 -0.13522 -0.011574 -0.032322 -0.14536 -0.015539 0.00077536 -0.00015362 0.0040297 0.0011518 -1.834
4.9766 0.11419 0.11652 0.21444 0.31542 0 0.3502 0.10588 0.15278 0.027756 0.1779 -0.18868 -1.1824 -0.17487 1.2582 -0.13551 -0.026051 -0.07074 -0.17467 -0.12129 -0.15695 -0.022466 -0.041031 -0.14264 -0.11315 0.001075 0.00051002 0.0040063 0.0015453 -1.9762
4.9805 0.10297 0.10301 0.21175 0.42199 0 0.41283 0.11243 0.18814 0.013651 0.20247 -0.22471 -1.9225 -0.20299 1.9962 -0.13047 0.012253 -0.085508 -0.23109 -0.17459 -0.1781 -0.0056599 -0.091654 -0.16364 -0.18184 0.0013607 0.00027997 0.003697 0.0010574 -2.1419
4.9844 0.10295 0.10082 0.13377 0.29604 0 0.24285 0.12031 0.16604 0.067567 0.14927 -0.0049023 -2.6335 -0.20819 2.7232 -0.17188 0.027093 -0.14227 -0.23247 -0.23429 -0.21668 -0.0033707 -0.17401 -0.22665 -0.21365 0.0012278 -0.0010894 0.0027952 -0.00034208 -2.3802
4.9883 0.11836 0.11394 0.044059 0.036748 0 -0.02868 0.13055 0.11326 0.1599 0.066481 0.32915 -3.318 -0.15982 3.4364 -0.25708 0.0068267 -0.21998 -0.25156 -0.28149 -0.28195 -0.050962 -0.26565 -0.32081 -0.21473 0.00063879 -0.0031352 0.0015534 -0.0022205 -2.694
4.9922 0.14056 0.13414 0.017847 -0.15116 0 -0.18719 0.14635 0.078893 0.23291 0.029789 0.53496 -3.9825 -0.14874 4.1193 -0.16767 -0.16405 -0.2807 -0.31069 -0.23623 -0.35288 -0.161 -0.28384 -0.40887 -0.22086 2.569e-05 -0.0050008 0.00064109 -0.0039603 -3.0233
4.9961 0.15407 0.14804 0.079601 -0.11484 0 -0.10168 0.16735 0.096424 0.2435 0.081288 0.45811 -4.6328 -0.22279 4.7889 -0.16693 -0.15364 -0.2945 -0.20728 -0.21314 -0.37676 -0.21443 -0.28292 -0.45265 -0.25811 -5.4596e-05 -0.0059485 0.00060218 -0.0051248 -3.2778
5 0.14859 0.14774 0.18128 0.12472 0 0.16984 0.18594 0.1576 0.19506 0.19278 0.15978 -5.2712 -0.2566 5.43 -0.23205 -0.12747 -0.26112 -0.20684 -0.23916 -0.40463 -0.26973 -0.27659 -0.44187 -0.27375 0.00055977 -0.0057673 0.0013993 -0.0056386 -3.3945
5.0039 0.12768 0.13628 0.24094 0.38369 0 0.42098 0.19137 0.21777 0.13351 0.28422 -0.12257 -5.896 -0.24987 6.0448 -0.29493 -0.11105 -0.21188 -0.29573 -0.28088 -0.41372 -0.27073 -0.2863 -0.40259 -0.27945 0.0014221 -0.0048746 0.0024455 -0.0056959 -3.3752
5.0078 0.10674 0.12418 0.20997 0.45595 0 0.45524 0.179 0.22918 0.11041 0.28471 -0.1577 -6.5031 -0.24796 6.6441 -0.25763 -0.086371 -0.18807 -0.35455 -0.27576 -0.35233 -0.11418 -0.33919 -0.3765 -0.31214 0.0018117 -0.0040525 0.003078 -0.0055404 -3.2741
5.0117 0.1011 0.1206 0.11262 0.27664 0 0.24051 0.15609 0.17813 0.14196 0.18885 0.093703 -7.088 -0.19759 7.2389 -0.27512 -0.066351 -0.20964 -0.39348 -0.26634 -0.31031 -0.09837 -0.30929 -0.38644 -0.30682 0.0013551 -0.0039334 0.0030513 -0.005332 -3.1483
5.0156 0.11365 0.12654 0.025387 -0.020993 0 -0.061817 0.13782 0.09751 0.1965 0.063315 0.43886 -7.6496 -0.1522 7.8234 -0.20688 -0.090865 -0.2576 -0.38299 -0.24262 -0.31512 -0.051993 -0.28454 -0.41639 -0.30226 0.00038081 -0.0045285 0.0026373 -0.0051704 -3.017
5.0195 0.13228 0.13499 0.014614 -0.20537 0 -0.21909 0.13597 0.043937 0.22059 -0.0029663 0.59684 -8.1909 -0.14673 8.3846 -0.17137 -0.1441 -0.28578 -0.399 -0.20355 -0.32275 -0.0069262 -0.25151 -0.42351 -0.28226 -0.00033298 -0.005153 0.0022962 -0.0051697 -2.859
5.0234 0.13961 0.1372 0.084623 -0.12862 0 -0.10826 0.14949 0.054924 0.18291 0.033043 0.41874 -8.7183 -0.1892 8.9171 -0.19712 -0.1943 -0.25586 -0.43447 -0.14482 -0.29942 0.015494 -0.20855 -0.37374 -0.25033 -0.0002104 -0.0048988 0.0022493 -0.0054375 -2.6475
5.0273 0.12736 0.12942 0.17734 0.15271 0 0.18564 0.16489 0.11851 0.1006 0.13524 0.011148 -9.2358 -0.23525 9.4259 -0.12482 -0.15485 -0.16986 -0.28607 -0.049533 -0.21302 0.0041936 -0.17939 -0.27237 -0.25651 0.0006473 -0.003382 0.0023322 -0.0059538 -2.3836
5.0313 0.10322 0.11517 0.22037 0.41762 0 0.43268 0.16587 0.18019 0.026468 0.21645 -0.33842 -9.7413 -0.21045 9.9096 -0.14667 -0.134 -0.07357 -0.28368 -0.035242 -0.16358 -0.064528 -0.16064 -0.1641 -0.24926 0.0015816 -0.0011762 0.0022229 -0.0064949 -2.1006
5.0352 0.084395 0.10195 0.18249 0.45349 0 0.43615 0.14442 0.18419 0.0071311 0.2061 -0.3802 -10.227 -0.19671 10.385 -0.16855 -0.10201 -0.024992 -0.2539 -0.060334 -0.177 -0.12617 -0.15687 -0.10158 -0.18586 0.0019643 0.0005131 0.0018021 -0.0067384 -1.8398
5.0391 0.083245 0.095491 0.093681 0.22556 0 0.18697 0.10564 0.11807 0.045861 0.10489 -0.094979 -10.684 -0.1665 10.856 -0.19803 -0.05154 -0.050188 -0.17498 -0.075367 -0.19934 -0.11285 -0.14804 -0.10695 -0.11174 0.0017065 0.00077532 0.0013078 -0.0065027 -1.6245
5.043 0.097022 0.096015 0.018543 -0.093299 0 -0.12756 0.06392 0.024989 0.10057 -0.015982 0.29065 -11.112 -0.080232 11.322 -0.25477 0.017782 -0.12121 -0.060274 -0.033461 -0.16167 0.028219 -0.11259 -0.15665 -0.087037 0.0012419 -0.00021257 0.0011493 -0.0059156 -1.4577
5.0469 0.1104 0.098725 0.0075379 -0.25815 0 -0.26904 0.034895 -0.028097 0.11879 -0.069575 0.47957 -11.522 -0.1024 11.76 -0.21178 0.062434 -0.17573 -0.023918 -0.051872 -0.11915 0.002966 -0.12333 -0.20087 -0.026966 0.0010444 -0.0012615 0.0015478 -0.0053355 -1.3398
5.0508 0.10842 0.097782 0.06296 -0.14557 0 -0.13386 0.028319 -0.0026481 0.08137 -0.01928 0.3326 -11.928 -0.090419 12.183 -0.24894 0.037078 -0.16528 -0.045233 -0.068932 -0.080578 0.0090219 -0.10029 -0.20177 -0.048301 0.0011722 -0.0011498 0.0023132 -0.0050683 -1.2849
5.0547 0.088877 0.090661 0.14082 0.14953 0 0.16641 0.04475 0.080319 0.018959 0.094582 -0.028068 -12.335 -0.091524 12.591 -0.28021 -0.050416 -0.094905 -0.098654 -0.054846 -0.089726 -0.0036691 -0.072824 -0.1608 -0.092089 0.0012701 0.00028162 0.0029479 -0.0051267 -1.3128
5.0586 0.063974 0.079956 0.18309 0.39051 0 0.39334 0.075753 0.15597 -0.012702 0.18663 -0.3185 -12.739 -0.12068 12.981 -0.28381 -0.165 -0.021324 -0.16919 -0.027662 -0.13626 -0.035356 -0.065342 -0.11509 -0.13284 0.0009973 0.0019003 0.0030039 -0.0052494 -1.4243
5.0625 0.050221 0.071477 0.15676 0.38665 0 0.36864 0.10686 0.16649 0.020951 0.19093 -0.31449 -13.127 -0.16177 13.345 -0.30526 -0.21748 -0.0091713 -0.24671 -0.075855 -0.13671 -0.024318 -0.11095 -0.10726 -0.17202 0.00043393 0.0022031 0.0024233 -0.0051634 -1.5828
5.0664 0.055341 0.069971 0.075311 0.14204 0 0.11247 0.12309 0.10647 0.10305 0.10886 -0.020985 -13.491 -0.18515 13.703 -0.23652 -0.17952 -0.078471 -0.27265 -0.070067 -0.14932 -0.03139 -0.16119 -0.15246 -0.24767 5.5507e-05 0.00065138 0.0016026 -0.0048373 -1.7242
5.0703 0.072704 0.075355 -0.0097875 -0.15107 0 -0.17464 0.11603 0.026091 0.17631 0.0053527 0.33895 -13.833 -0.14885 14.057 -0.21844 -0.15723 -0.18551 -0.24127 -0.0372 -0.17894 -0.054205 -0.17705 -0.22705 -0.32145 0.00029591 -0.0017476 0.0011235 -0.0044861 -1.792
5.0742 0.087192 0.082266 -0.042401 -0.2657 0 -0.27021 0.089173 -0.0098834 0.1872 -0.041537 0.50069 -14.167 -0.11332 14.405 -0.23495 -0.13929 -0.25393 -0.2229 -0.022357 -0.21308 -0.085078 -0.18358 -0.28582 -0.35405 0.0011186 -0.0031796 0.001338 -0.0043334 -1.7707
5.0781 0.087132 0.083636 -0.00014742 -0.11717 0 -0.1029 0.057265 0.026107 0.12845 0.0012528 0.35931 -14.502 -0.13509 14.743 -0.24767 -0.10805 -0.23327 -0.27285 -0.056698 -0.23327 -0.1146 -0.20228 -0.29415 -0.31965 0.0020022 -0.0025088 0.0021065 -0.004383 -1.6936
5.082 0.072805 0.076118 0.087674 0.1745 0 0.19436 0.038431 0.10369 0.045481 0.098808 0.041634 -14.833 -0.15947 15.076 -0.16819 -0.08896 -0.13916 -0.2669 -0.049045 -0.18388 -0.12584 -0.16865 -0.25156 -0.28565 0.0023529 -0.00025334 0.0028847 -0.0044397 -1.6185
5.0859 0.055513 0.063412 0.15815 0.38152 0 0.3901 0.043238 0.16044 0.0013428 0.17603 -0.20016 -15.148 -0.14226 15.408 -0.20187 -0.028274 -0.04278 -0.26644 -0.050514 -0.15153 -0.091886 -0.14953 -0.1903 -0.27211 0.0019692 0.0018024 0.0031087 -0.0043601 -1.5879
5.0898 0.048779 0.054534 0.16033 0.34557 0 0.33444 0.068046 0.15205 0.027502 0.1744 -0.18566 -15.44 -0.1157 15.735 -0.21458 0.033418 -0.016278 -0.21812 -0.049467 -0.12771 -0.072186 -0.12744 -0.15083 -0.21373 0.0011607 0.0020568 0.0026013 -0.0042545 -1.6031
5.0938 0.058675 0.057606 0.096419 0.097772 0 0.073561 0.097557 0.086212 0.099173 0.095604 0.058321 -15.713 -0.098213 16.049 -0.20206 0.065838 -0.076177 -0.12739 -0.043662 -0.12413 -0.072292 -0.092173 -0.15198 -0.1328 0.00045377 0.0003944 0.0017009 -0.0043923 -1.6261
5.0977 0.08005 0.073472 0.024079 -0.16804 0 -0.1876 0.11483 0.014378 0.15459 4.155e-05 0.32409 -15.984 -0.10677 16.332 -0.24699 0.033278 -0.16921 -0.043329 -0.036385 -0.17072 -0.063066 -0.034286 -0.17765 -0.12142 0.00017424 -0.0017362 0.0010187 -0.0048687 -1.6079
5.1016 0.1007 0.0942 0.01263 -0.2446 0 -0.24345 0.11168 -0.0098957 0.14313 -0.038557 0.38715 -16.263 -0.062479 16.611 -0.24713 0.0418 -0.21309 -0.034313 -0.037383 -0.094003 -0.07868 -0.021734 -0.19045 -0.10843 0.00025736 -0.0025212 0.0010106 -0.0053789 -1.5247
5.1055 0.11005 0.1083 0.084378 -0.068469 0 -0.044836 0.092652 0.028045 0.065016 0.010913 0.18144 -16.546 -0.072442 16.871 -0.22827 0.0054884 -0.16187 -0.016718 -0.030135 -0.073193 -0.053214 -0.010377 -0.16307 -0.063771 0.00039686 -0.0012566 0.0016852 -0.0053947 -1.4006
5.1094 0.10636 0.10925 0.19026 0.23246 0 0.26359 0.070855 0.094976 -0.027711 0.11227 -0.14683 -16.818 -0.10118 17.112 -0.23178 -0.061171 -0.045214 -0.031392 -0.029128 -0.074594 -0.062219 -0.014619 -0.10383 -0.03017 0.00035024 0.0010917 0.0026517 -0.0046538 -1.3026
5.1133 0.097707 0.10082 0.2451 0.43506 0 0.45256 0.059775 0.13777 -0.069121 0.18842 -0.34751 -17.061 -0.12152 17.339 -0.28451 -0.12934 0.050232 -0.097401 -0.03945 -0.073337 -0.13938 -0.037434 -0.055274 -0.03161 0.00013103 0.0026567 0.0034331 -0.0035131 -1.3113
5.1172 0.096104 0.094729 0.19801 0.38834 0 0.38132 0.066652 0.12521 -0.027195 0.18056 -0.25673 -17.275 -0.15671 17.551 -0.36884 -0.11489 0.045313 -0.13595 -0.023891 -0.11198 -0.1381 -0.026968 -0.063792 -0.013796 -3.691e-05 0.0021119 0.0037755 -0.0027636 -1.4797
5.1211 0.10865 0.10182 0.079765 0.12794 0 0.10491 0.090506 0.071644 0.073977 0.095819 0.073975 -17.47 -0.1971 17.735 -0.36041 -0.11143 -0.069688 -0.16484 -0.056361 -0.25254 -0.14426 -0.062954 -0.14215 -0.041429 7.6768e-05 -0.00035071 0.0037278 -0.0029803 -1.8045
5.125 0.13185 0.12338 -0.016191 -0.14788 0 -0.16493 0.1241 0.025851 0.17284 0.0051121 0.40968 -17.657 -0.21847 17.908 -0.32253 -0.13732 -0.22399 -0.18076 -0.092293 -0.33515 -0.17454 -0.11143 -0.25509 -0.0813 0.00051691 -0.0032198 0.0034921 -0.0039645 -2.2258
5.1289 0.15355 0.1495 -0.0076438 -0.22461 0 -0.21746 0.15748 0.034142 0.21467 -0.010069 0.50641 -17.836 -0.21777 18.072 -0.29435 -0.17046 -0.31717 -0.21229 -0.12281 -0.36636 -0.21202 -0.15987 -0.34293 -0.12785 0.001086 -0.0048238 0.0032269 -0.0048408 -2.6562
5.1328 0.16153 0.16602 0.10765 -0.03352 0 -0.0028644 0.18137 0.10503 0.18881 0.077285 0.29957 -17.993 -0.2005 18.226 -0.31473 -0.16882 -0.29516 -0.30472 -0.15026 -0.41736 -0.22363 -0.20068 -0.36749 -0.18386 0.0014468 -0.0045435 0.0029763 -0.004822 -3.0225
5.1367 0.1529 0.16497 0.24688 0.29223 0 0.3259 0.19002 0.20101 0.13277 0.21436 -0.038592 -18.114 -0.22194 18.334 -0.36003 -0.22246 -0.19329 -0.32165 -0.19779 -0.42156 -0.30589 -0.25011 -0.34407 -0.2706 0.001331 -0.0031992 0.0027298 -0.0040095 -3.2945
5.1406 0.13677 0.15041 0.30705 0.51296 0 0.52402 0.18325 0.26375 0.1024 0.30586 -0.22395 -18.194 -0.25992 18.426 -0.40682 -0.26077 -0.11108 -0.30722 -0.24493 -0.47421 -0.3335 -0.30095 -0.33078 -0.34336 0.00074447 -0.0023824 0.0024885 -0.0034747 -3.485
5.1445 0.12747 0.13501 0.24699 0.462 0 0.4391 0.16681 0.2556 0.13094 0.28763 -0.079564 -18.243 -0.26477 18.5 -0.44026 -0.27904 -0.13525 -0.3103 -0.27874 -0.52103 -0.35661 -0.35984 -0.38055 -0.40157 3.4854e-05 -0.003256 0.0022514 -0.0044381 -3.625
5.1484 0.13323 0.13011 0.11903 0.17505 0 0.13062 0.1502 0.1878 0.20615 0.17875 0.31799 -18.276 -0.22621 18.556 -0.4523 -0.27256 -0.26909 -0.33514 -0.29054 -0.54407 -0.38258 -0.42074 -0.49293 -0.44827 -0.00027599 -0.0056875 0.001971 -0.0071789 -3.7331
5.1523 0.14919 0.13708 0.025366 -0.13213 0 -0.16928 0.14228 0.11392 0.28043 0.06891 0.68457 -18.307 -0.21876 18.596 -0.4443 -0.23055 -0.42449 -0.28236 -0.27439 -0.60149 -0.3184 -0.44383 -0.60701 -0.49515 0.0001574 -0.0083127 0.0015859 -0.010621 -3.7996
5.1563 0.16102 0.14673 0.036124 -0.22587 0 -0.22986 0.14659 0.091138 0.30524 0.048289 0.74044 -18.337 -0.20543 18.62 -0.44922 -0.21845 -0.48623 -0.25606 -0.25136 -0.58598 -0.31362 -0.41198 -0.64457 -0.45383 0.0012003 -0.0094743 0.0011356 -0.013029 -3.7906
5.1602 0.15652 0.14712 0.13592 -0.03532 0 -0.0008962 0.15885 0.13636 0.26477 0.13477 0.42877 -18.36 -0.20345 18.613 -0.4537 -0.23802 -0.40118 -0.28454 -0.24151 -0.52874 -0.32554 -0.36566 -0.5712 -0.42074 0.0022497 -0.008381 0.00082196 -0.013299 -3.6666
5.1641 0.13593 0.13334 0.23966 0.2892 0 0.34257 0.16839 0.21087 0.18534 0.25737 -0.031935 -18.372 -0.21154 18.579 -0.44881 -0.26754 -0.22277 -0.32738 -0.23401 -0.46235 -0.31404 -0.32122 -0.42588 -0.37463 0.0026242 -0.0056694 0.00088792 -0.01179 -3.4022
5.168 0.11216 0.11162 0.26127 0.48967 0 0.53021 0.16322 0.24768 0.11483 0.31081 -0.30927 -18.367 -0.22244 18.525 -0.4274 -0.27724 -0.073098 -0.32901 -0.21178 -0.42214 -0.24341 -0.28963 -0.29339 -0.27822 0.0020696 -0.0029587 0.0013727 -0.010004 -3.0022
5.1719 0.10053 0.094495 0.17932 0.40113 0 0.40555 0.13702 0.20351 0.087784 0.23885 -0.21184 -18.339 -0.19835 18.455 -0.40931 -0.23086 -0.049384 -0.31589 -0.18351 -0.40651 -0.21831 -0.23517 -0.24016 -0.27703 0.0009678 -0.0016931 0.0019815 -0.0093611 -2.5095
5.1758 0.10666 0.091394 0.050304 0.083217 0 0.052118 0.094347 0.095703 0.10161 0.08026 0.16113 -18.285 -0.17309 18.371 -0.39484 -0.18317 -0.14728 -0.22836 -0.13479 -0.36727 -0.16936 -0.18941 -0.26436 -0.19681 4.3803e-05 -0.0021028 0.002253 -0.010096 -2.0026
5.1797 0.12242 0.10189 -0.036111 -0.22285 0 -0.26558 0.050591 -0.0069258 0.1213 -0.059435 0.49542 -18.2 -0.15924 18.271 -0.38811 -0.15067 -0.26314 -0.17565 -0.097171 -0.32948 -0.12488 -0.13833 -0.30036 -0.133 -0.00020308 -0.0030671 0.0019333 -0.011168 -1.5765
5.1836 0.13318 0.11684 -0.022892 -0.28077 0 -0.30492 0.025028 -0.035101 0.10878 -0.088029 0.50578 -18.088 -0.1586 18.156 -0.38548 -0.1307 -0.2763 -0.1673 -0.082652 -0.29226 -0.11081 -0.084312 -0.27379 -0.10771 0.00014128 -0.0030171 0.0012212 -0.011186 -1.3082
5.1875 0.12994 0.12592 0.075624 -0.043642 0 -0.034886 0.029594 0.026706 0.054788 0.0043313 0.15835 -17.957 -0.16021 18.027 -0.37112 -0.094351 -0.14764 -0.08962 -0.085459 -0.22037 -0.16623 -0.052402 -0.16308 -0.061571 0.00056291 -0.0012183 0.0006249 -0.0095443 -1.2209
5.1914 0.11609 0.12524 0.18678 0.30872 0 0.33739 0.060088 0.12655 -0.01178 0.14013 -0.30239 -17.816 -0.16651 17.878 -0.37209 -0.12242 0.044395 -0.1247 -0.089325 -0.1357 -0.14232 -0.00029627 -0.018947 -0.060143 0.00062758 0.0015613 0.00052338 -0.006814 -1.2724
5.1953 0.10341 0.11922 0.23204 0.50906 0 0.52629 0.096873 0.18455 -0.044837 0.21543 -0.54132 -17.666 -0.17286 17.716 -0.34546 -0.12336 0.16139 -0.11787 -0.091054 -0.084525 -0.10496 0.017549 0.072379 -0.044402 0.00035048 0.0035605 0.00083067 -0.0041849 -1.383
5.1992 0.1016 0.11567 0.18156 0.409 0 0.38918 0.11659 0.15536 -0.017066 0.17821 -0.38713 -17.497 -0.17037 17.538 -0.3178 -0.11639 0.11266 -0.084149 -0.10917 -0.074729 -0.085885 -0.00030084 0.05252 -0.058639 8.8834e-05 0.0033603 0.001097 -0.0025263 -1.4893
5.2031 0.11014 0.11863 0.07436 0.091096 0 0.035842 0.10808 0.063831 0.057258 0.06435 0.043427 -17.301 -0.15 17.341 -0.31736 -0.12289 -0.072142 -0.0531 -0.15564 -0.10866 -0.10668 -0.046297 -0.067876 -0.13696 0.00010272 0.0010152 0.00097114 -0.001895 -1.5866
5.207 0.11919 0.12476 -0.0093696 -0.19881 0 -0.25937 0.080942 -0.014989 0.13143 -0.033269 0.44221 -17.075 -0.099683 17.13 -0.32633 -0.08021 -0.26399 -0.019104 -0.17294 -0.19543 -0.13955 -0.098194 -0.21956 -0.14574 0.00026315 -0.0019381 0.00058415 -0.0017996 -1.7251
5.2109 0.11793 0.12607 -0.0058021 -0.24304 0 -0.27207 0.059235 -0.015318 0.16151 -0.036258 0.54574 -16.825 -0.090631 16.896 -0.25615 -0.061203 -0.33403 -0.025711 -0.18364 -0.25966 -0.16048 -0.13412 -0.32586 -0.25401 0.00022349 -0.0036423 0.00046362 -0.0018299 -1.9601
5.2148 0.10305 0.11642 0.084191 -0.017516 0 -0.00012062 0.063797 0.068099 0.14037 0.061924 0.32658 -16.561 -0.1015 16.642 -0.23684 -0.060357 -0.25323 -0.073355 -0.1999 -0.30132 -0.20708 -0.1877 -0.35472 -0.35828 -0.00013164 -0.0033592 0.0010321 -0.002004 -2.2912
5.2188 0.080923 0.096699 0.19184 0.29486 0 0.33914 0.096219 0.17714 0.10305 0.19364 -0.0012715 -16.291 -0.12537 16.372 -0.26075 -0.06874 -0.113 -0.15907 -0.21971 -0.32805 -0.26754 -0.25303 -0.33405 -0.41708 -0.00046602 -0.0020381 0.0021553 -0.0025666 -2.6421
5.2227 0.062372 0.074659 0.22897 0.44841 0 0.48041 0.13697 0.23624 0.097998 0.26845 -0.1573 -16.018 -0.16197 16.09 -0.21863 -0.070706 -0.050157 -0.27508 -0.22999 -0.35683 -0.2895 -0.2933 -0.32236 -0.41526 -0.00029023 -0.0015307 0.0031819 -0.0035471 -2.8964
5.2266 0.054928 0.059716 0.15604 0.32258 0 0.31443 0.15949 0.20925 0.14593 0.23852 -0.0097309 -15.741 -0.15048 15.786 -0.17999 -0.086332 -0.13538 -0.243 -0.23394 -0.41057 -0.22231 -0.32889 -0.35921 -0.41589 0.00048515 -0.0030453 0.0034584 -0.0045871 -2.963
5.2305 0.058195 0.05655 0.018052 0.010733 0 -0.032484 0.14926 0.1229 0.21937 0.13089 0.33047 -15.456 -0.16857 15.462 -0.17641 -0.11478 -0.31389 -0.23154 -0.22042 -0.46959 -0.21457 -0.37769 -0.43271 -0.41663 0.0013253 -0.0060592 0.002859 -0.0052105 -2.8221
5.2344 0.065025 0.062114 -0.084292 -0.25382 0 -0.29944 0.11332 0.041767 0.26056 0.024969 0.59983 -15.162 -0.18733 15.128 -0.18999 -0.14548 -0.44566 -0.24062 -0.1844 -0.45893 -0.1973 -0.38666 -0.48677 -0.43057 0.0014803 -0.0085756 0.0018591 -0.005232 -2.5198
5.2383 0.06683 0.068038 -0.071477 -0.27475 0 -0.2903 0.073443 0.017674 0.22546 -0.0068082 0.58183 -14.853 -0.18267 14.792 -0.2048 -0.17068 -0.41428 -0.26098 -0.12536 -0.34369 -0.12977 -0.32539 -0.46207 -0.45301 0.0006944 -0.0085657 0.0011149 -0.0048674 -2.126
5.2422 0.05921 0.066619 0.048329 -0.039009 0 -0.018659 0.04967 0.053503 0.12032 0.048183 0.26574 -14.522 -0.1593 14.455 -0.21907 -0.19351 -0.21909 -0.27457 -0.055345 -0.24364 -0.11671 -0.25192 -0.34058 -0.39513 -0.00047151 -0.0055022 0.00095935 -0.0044437 -1.693
5.2461 0.044546 0.056182 0.17942 0.27469 0 0.30701 0.047278 0.10633 0.0012911 0.13437 -0.14868 -14.167 -0.15404 14.111 -0.21401 -0.21173 0.021486 -0.30179 -0.039919 -0.1521 -0.038096 -0.19759 -0.16186 -0.31168 -0.0010734 -0.00080315 0.0012569 -0.0040357 -1.2467
5.25 0.030282 0.04206 0.21077 0.42895 0 0.44133 0.056109 0.12316 -0.064394 0.17016 -0.39834 -13.799 -0.123 13.77 -0.21472 -0.20993 0.15855 -0.27819 -0.017224 -0.070759 0.03021 -0.13593 0.0011092 -0.19542 -0.00062114 0.0031639 0.0016732 -0.003423 -0.80177
5.2539 0.02395 0.032477 0.10564 0.30301 0 0.28276 0.060187 0.080066 -0.047696 0.11011 -0.34617 -13.435 -0.06645 13.429 -0.21756 -0.17784 0.12491 -0.19623 0.026998 -0.015262 0.082315 -0.06662 0.090022 -0.070625 0.0004551 0.0047634 0.002024 -0.0024087 -0.37663
5.2578 0.027824 0.032217 -0.064957 -0.017881 0 -0.054703 0.04849 -0.0028244 0.019846 -0.018638 -0.075573 -13.09 -0.0030089 13.083 -0.20709 -0.10655 -0.015722 -0.07172 0.091092 -0.008455 0.13815 0.00035893 0.099085 0.020208 0.0011701 0.0041858 0.0023508 -0.0011451 0.01132
5.2617 0.036715 0.038684 -0.17513 -0.30398 0 -0.32748 0.019476 -0.07788 0.068728 -0.13409 0.17622 -12.764 0.0083986 12.72 -0.16703 0.015257 -0.12048 -0.023492 0.055785 0.085743 0.19116 0.02203 0.07492 0.10008 0.00086575 0.0031445 0.0027129 -9.4434e-05 0.35657
5.2656 0.040984 0.043468 -0.14326 -0.34884 0 -0.34049 -0.02079 -0.10353 0.04369 -0.15971 0.19666 -12.439 0.04705 12.357 -0.14309 0.10354 -0.079996 0.011293 0.092206 0.12299 0.20617 0.031533 0.077936 0.15252 -0.00019952 0.0034458 0.003001 0.00036609 0.65973
5.2695 0.033459 0.03863 0.0028596 -0.12136 0 -0.088146 -0.062246 -0.071295 -0.052781 -0.082842 -0.042209 -12.09 0.058257 11.982 -0.16315 0.14281 0.094814 0.035083 0.1444 0.12949 0.1666 0.022462 0.13362 0.14448 -0.0010937 0.0055568 0.0030224 0.00029979 0.90106
5.2734 0.015528 0.023156 0.14812 0.20968 0 0.24232 -0.092992 -0.0095062 -0.15882 0.033982 -0.36065 -11.709 0.026066 11.591 -0.21112 0.12884 0.27894 0.04312 0.16692 0.11818 0.077298 -0.0031897 0.21096 0.076023 -0.0010514 0.0082651 0.0027672 0.00015231 1.0211
5.2773 -0.0027132 0.0045159 0.18149 0.39852 0 0.40698 -0.10134 0.037402 -0.19636 0.099678 -0.50493 -11.305 0.018259 11.188 -0.15547 0.075413 0.32841 0.0073956 0.11365 0.071959 -0.0079715 -0.023692 0.24571 0.0219 -0.00013005 0.0096563 0.0025288 0.00031948 0.94131
5.2813 -0.0093737 -0.0063625 0.082437 0.30424 0 0.28311 -0.080356 0.039828 -0.12861 0.064984 -0.34129 -10.904 -0.0099125 10.804 -0.11007 0.021647 0.19173 -0.037817 0.10786 -0.029729 -0.031064 -0.04514 0.19151 0.0011632 0.00089812 0.0086122 0.0026866 0.00076691 0.62431
5.2852 -3.6258e-05 -0.0032571 -0.066337 -0.0028819 0 -0.039537 -0.033734 0.0036591 0.010561 -0.037946 0.035558 -10.521 -0.040987 10.423 -0.077969 -0.034749 -0.048057 -0.070891 0.11971 -0.099639 -0.0091134 -0.072485 0.059177 -0.02739 0.0012679 0.005659 0.0033384 0.0010848 0.12772
5.2891 0.018082 0.01033 -0.14718 -0.292 0 -0.32232 0.022398 -0.033999 0.13818 -0.11916 0.36598 -10.154 -0.071418 10.042 -0.059023 -0.088554 -0.23384 -0.096191 0.12237 -0.14903 0.030466 -0.097177 -0.087454 -0.07085 0.00085927 0.0025373 0.0041665 0.00092417 -0.40223
5.293 0.031121 0.023525 -0.099658 -0.34428 0 -0.35263 0.066018 -0.032528 0.18049 -0.10122 0.41923 -9.7837 -0.10088 9.6606 -0.054153 -0.13393 -0.25209 -0.12531 0.087863 -0.20626 0.050817 -0.11012 -0.17715 -0.12847 0.00019173 0.00087749 0.0047068 0.00037094 -0.80786
5.2969 0.029326 0.026327 0.036192 -0.11913 0 -0.10338 0.081543 0.019854 0.12542 0.018125 0.17241 -9.394 -0.14467 9.2726 -0.11955 -0.19533 -0.11766 -0.18774 0.0088871 -0.17151 -0.047279 -0.16945 -0.18312 -0.18448 -0.00014003 0.0010329 0.0047755 -0.00012623 -1.0154
5.3008 0.014927 0.017358 0.15558 0.21291 0 0.24278 0.069208 0.093746 0.030064 0.1606 -0.1658 -8.9846 -0.1201 8.8823 -0.17502 -0.23557 0.039878 -0.20778 -0.068094 -0.1814 -0.050715 -0.17967 -0.14051 -0.22446 -1.1085e-06 0.0019515 0.004624 -0.00020645 -1.0725
5.3047 0.00038162 0.0048394 0.17094 0.39844 0 0.42705 0.043872 0.13822 -0.023251 0.2253 -0.31152 -8.5714 -0.10917 8.483 -0.17518 -0.20472 0.078292 -0.24086 -0.13893 -0.22475 -0.051331 -0.18828 -0.11575 -0.26251 0.00026123 0.0021242 0.0046563 3.4305e-05 -1.0947
5.3086 -0.0018767 -0.00013996 0.075504 0.29487 0 0.30937 0.023903 0.12002 0.010244 0.16551 -0.12652 -8.1723 -0.12643 8.0762 -0.13968 -0.1043 -0.045305 -0.28366 -0.19038 -0.27884 -0.071257 -0.20698 -0.15214 -0.27965 0.00024312 0.00082301 0.0049892 0.00014009 -1.1624
5.3125 0.010245 0.0073101 -0.056901 -0.019014 0 -0.022557 0.01901 0.05196 0.10388 0.025279 0.2676 -7.7914 -0.10455 7.6748 -0.1869 -0.004212 -0.23996 -0.2515 -0.18835 -0.29211 -0.05194 -0.20614 -0.23458 -0.19992 -0.00012181 -0.0013248 0.0053075 -0.00022884 -1.2543
5.3164 0.026802 0.021897 -0.13007 -0.30202 0 -0.31669 0.026325 -0.014229 0.18079 -0.093108 0.57503 -7.4162 -0.11111 7.2672 -0.1527 0.0096551 -0.3513 -0.18618 -0.18088 -0.2743 0.0081215 -0.21606 -0.30045 -0.13471 -0.00057031 -0.0028196 0.0051683 -0.0009206 -1.2697
5.3203 0.034213 0.032522 -0.095272 -0.33572 0 -0.34814 0.036447 -0.0279 0.17415 -0.10568 0.54985 -7.0294 -0.10186 6.8549 -0.18537 0.0062321 -0.28252 -0.16831 -0.15992 -0.23496 0.0096224 -0.18889 -0.2876 -0.13269 -0.00082871 -0.002408 0.0044542 -0.0014079 -1.1203
5.3242 0.026668 0.031379 0.017249 -0.093361 0 -0.093338 0.042588 0.018647 0.079739 -0.0091539 0.18686 -6.6239 -0.09838 6.4409 -0.24624 -0.021847 -0.071228 -0.1311 -0.13165 -0.18393 -0.013312 -0.13158 -0.18186 -0.13423 -0.00085139 9.6957e-06 0.003518 -0.0012955 -0.8093
5.3281 0.010977 0.020245 0.12406 0.23832 0 0.24934 0.044363 0.081819 -0.040476 0.11788 -0.26968 -6.2077 -0.12267 6.0298 -0.27571 -0.077408 0.13839 -0.015913 -0.097748 -0.12999 -0.021295 -0.059329 -0.028581 -0.079753 -0.00074017 0.0033117 0.0028785 -0.00071714 -0.43302
5.332 0.00088653 0.0088153 0.14993 0.40221 0 0.41146 0.044049 0.10116 -0.10656 0.17483 -0.50809 -5.7953 -0.13884 5.6334 -0.21624 -0.058216 0.20695 0.023715 0.00055682 -0.06509 -0.07074 0.005528 0.099146 -0.019342 -0.00050478 0.005912 0.0027765 -0.00021596 -0.10849
5.3359 0.0057251 0.0065872 0.081007 0.26895 0 0.26307 0.040693 0.049833 -0.082734 0.11423 -0.38254 -5.3942 -0.10664 5.2315 -0.11194 -0.072934 0.10717 -0.02337 0.049776 0.054668 -0.005474 0.038445 0.15045 0.027876 -7.379e-06 0.0067726 0.0030318 -0.00021455 0.10799
5.3398 0.022741 0.015067 -0.026765 -0.062662 0 -0.084698 0.029105 -0.040863 -0.0043207 -0.024093 -0.018324 -4.9984 -0.057141 4.8146 -0.055647 -0.080573 -0.057172 -0.058831 0.051142 0.091092 0.07036 0.037094 0.12809 0.0607 0.00080203 0.0059896 0.0033128 -0.00059508 0.24293
5.3438 0.039205 0.026632 -0.089117 -0.34038 0 -0.36422 0.0052581 -0.10465 0.051596 -0.14391 0.28982 -4.5935 -0.0090678 4.388 -0.044714 -0.049294 -0.13556 -0.061458 0.019697 0.059679 0.12499 0.022538 0.080098 0.072073 0.0016324 0.0046089 0.0034997 -0.00081418 0.35716
5.3477 0.042286 0.030766 -0.056112 -0.35116 0 -0.3585 -0.027119 -0.09334 0.028471 -0.16423 0.30551 -4.1693 0.019218 3.9713 -0.0041795 0.059822 -0.051433 -0.057507 -0.011599 0.097358 0.16542 0.043064 0.060396 0.047929 0.0019367 0.0038447 0.0037434 -0.00045328 0.47603
5.3516 0.028735 0.022457 0.04889 -0.084265 0 -0.069926 -0.055462 -0.016373 -0.063776 -0.077806 0.028325 -3.727 0.001009 3.5308 -0.072412 0.10528 0.13624 -0.16726 -0.041208 0.10304 0.17359 0.040677 0.088198 0.013907 0.0013544 0.0042325 0.0041718 0.00033014 0.56026
5.3555 0.0070251 0.0060362 0.14394 0.25944 0 0.28055 -0.064692 0.06598 -0.15521 0.045994 -0.31275 -3.2785 -0.047555 3.0943 -0.088581 0.10058 0.27892 -0.18787 -0.052454 0.12392 0.17196 0.040932 0.13547 -0.022502 0.00011542 0.0052755 0.0045981 0.00090023 0.53826
5.3594 -0.009215 -0.008291 0.14913 0.41892 0 0.42301 -0.0465 0.090268 -0.16955 0.11496 -0.44056 -2.8373 -0.08949 2.6603 -0.10121 0.076784 0.25546 -0.18995 -0.054793 0.12176 0.1429 0.038621 0.15023 -0.047151 -0.0010268 0.0058256 0.0046014 0.0007126 0.36761
5.3633 -0.011155 -0.012189 0.049472 0.27017 0 0.24554 -0.0050358 0.039607 -0.083265 0.08326 -0.24346 -2.4107 -0.094596 2.2269 -0.13554 0.05709 0.067894 -0.22149 -0.05647 0.066938 0.082391 0.027532 0.09787 -0.053687 -0.0013487 0.0049591 0.003949 -0.00017647 0.074101
5.3672 -0.00074136 -0.0051306 -0.089022 -0.079545 0 -0.12034 0.044464 -0.044188 0.054953 -0.015561 0.1414 -1.9974 -0.050015 1.7955 -0.073024 0.031355 -0.15891 -0.18475 -0.056405 -0.034305 0.050022 -0.00098661 -0.010199 -0.06733 -0.00073301 0.0027437 0.0029302 -0.0011374 -0.2583
5.3711 0.011246 0.0056947 -0.16638 -0.37132 0 -0.39997 0.082723 -0.094412 0.15876 -0.096155 0.43542 -1.5907 -0.083989 1.3684 -0.087453 0.0044137 -0.27258 -0.15354 -0.044164 -0.1229 -0.0081429 -0.0066602 -0.12186 -0.074634 0.00025024 0.00030755 0.0022119 -0.0015 -0.53283
5.375 0.013223 0.010949 -0.12546 -0.38819 0 -0.38361 0.095092 -0.07096 0.16614 -0.088263 0.43118 -1.1831 -0.12588 0.93485 -0.11894 -0.056536 -0.20858 -0.10423 -0.052788 -0.16988 -0.066022 -0.043401 -0.18052 -0.096126 0.00083888 -0.00092189 0.0022897 -0.0010969 -0.6862
5.3789 0.0010285 0.0057492 0.0013329 -0.11778 0 -0.083989 0.078013 0.010835 0.082896 0.0080123 0.14801 -0.76899 -0.13563 0.49827 -0.1315 -0.13131 -0.036178 -0.059969 -0.071314 -0.17999 -0.1076 -0.10322 -0.1659 -0.13257 0.00070513 -0.00030112 0.0030339 -0.00034067 -0.70995
5.3828 -0.019306 -0.007397 0.11491 0.23759 0 0.27428 0.040852 0.094103 -0.023455 0.121 -0.18567 -0.3454 -0.076845 0.068618 -0.090485 -0.17303 0.099074 -0.067777 -0.068185 -0.17471 -0.11771 -0.15047 -0.10836 -0.17627 0.00016219 0.001464 0.0037785 0.00018416 -0.64154
5.3867 -0.036029 -0.021008 0.12624 0.41118 0 0.42325 0.0018965 0.1233 -0.073684 0.1619 -0.30752 0.086904 -0.038859 -0.37017 -0.093647 -0.10093 0.089778 -0.087403 -0.1356 -0.1566 -0.15616 -0.17961 -0.064539 -0.18483 -0.00019867 0.0028013 0.0039024 0.00019806 -0.53472
5.3906 -0.040197 -0.028254 0.026691 0.2706 0 0.25067 -0.020784 0.082298 -0.033986 0.093562 -0.12085 0.52252 -0.029297 -0.79559 -0.10907 -0.0092478 -0.05105 -0.15308 -0.11734 -0.11224 -0.11091 -0.18167 -0.07151 -0.15546 -6.8832e-05 0.0025243 0.003377 -0.0001467 -0.42291
5.3945 -0.032286 -0.027718 -0.10507 -0.083092 0 -0.11812 -0.019713 0.0012213 0.060375 -0.039357 0.23087 0.95255 -0.046433 -1.2181 -0.12279 0.064882 -0.20235 -0.20501 -0.081368 -0.076863 -0.026884 -0.14532 -0.1148 -0.094419 0.00034159 0.00088374 0.0027846 -0.00051808 -0.29278
5.3984 -0.022076 -0.024111 -0.16604 -0.39038 0 -0.41439 -0.0031782 -0.068831 0.13101 -0.14305 0.4699 1.3689 -0.068514 -1.6412 -0.12278 0.10015 -0.23039 -0.19884 -0.06142 -0.061349 0.06382 -0.073981 -0.13681 -0.020788 0.00057618 -0.00049499 0.0027977 -0.00070454 -0.086448
5.4023 -0.021615 -0.024669 -0.11089 -0.42685 0 -0.42513 0.0096628 -0.091845 0.11308 -0.14578 0.39155 1.7696 -0.011101 -2.0513 -0.09408 0.099984 -0.092237 -0.099775 -0.019199 -0.02069 0.14902 -0.0057567 -0.081356 0.005299 0.00041321 0.00015038 0.0035983 -0.00065798 0.25908
5.4063 -0.036126 -0.033823 0.012995 -0.17095 0 -0.14955 0.0018694 -0.068239 0.0025207 -0.053259 0.01892 2.1606 -0.011059 -2.4555 -0.083014 0.10661 0.13188 -0.072172 0.068427 0.10992 0.19585 0.11051 0.059262 0.067104 8.4356e-05 0.003245 0.0047459 -0.00031885 0.75324
5.4102 -0.059644 -0.049863 0.10457 0.17993 0 0.2014 -0.029045 -0.029724 -0.13968 0.054869 -0.40965 2.551 -0.035246 -2.8547 -0.070335 0.084331 0.30056 -0.067575 0.14494 0.20881 0.24719 0.18991 0.23248 0.11613 3.7883e-05 0.0073873 0.0055661 0.00047525 1.3175
5.4141 -0.079029 -0.065966 0.08944 0.35765 0 0.36164 -0.069618 -0.014665 -0.22985 0.085123 -0.61205 2.9449 -0.039805 -3.2444 -0.055652 0.062728 0.31812 -0.061459 0.19016 0.26698 0.28042 0.24058 0.36003 0.15237 0.00048978 0.010321 0.0056795 0.0018115 1.814
5.418 -0.083768 -0.074986 -0.023562 0.22468 0 0.20698 -0.10152 -0.041948 -0.22117 0.0013852 -0.46688 3.3364 0.02122 -3.6199 -0.040568 0.085327 0.20427 -0.032073 0.1942 0.29982 0.26231 0.2895 0.39334 0.18602 0.0011903 0.010648 0.0052151 0.0034289 2.1292
5.4219 -0.074206 -0.074644 -0.15244 -0.12268 0 -0.15264 -0.11613 -0.099738 -0.13755 -0.147 -0.10072 3.7124 0.086291 -3.9937 0.022799 0.10551 0.074234 0.026425 0.21987 0.29391 0.28068 0.26919 0.3471 0.20423 0.0016166 0.0089088 0.0045966 0.0047166 2.2541
5.4258 -0.061597 -0.069303 -0.20757 -0.42731 0 -0.4541 -0.11976 -0.15471 -0.055898 -0.2612 0.2059 4.0618 0.13189 -4.3638 0.011783 0.1369 0.046671 0.059083 0.20376 0.26775 0.25998 0.20156 0.28497 0.2029 0.0014115 0.007144 0.0041681 0.0051165 2.2875
5.4297 -0.059556 -0.066821 -0.15915 -0.46528 0 -0.47623 -0.12461 -0.17471 -0.047967 -0.2654 0.22449 4.3846 0.14726 -4.7228 0.00038035 0.16971 0.15138 0.11128 0.17183 0.25005 0.22564 0.17436 0.26923 0.18808 0.00068011 0.0072792 0.0040022 0.0046181 2.349
5.4336 -0.073367 -0.072651 -0.055705 -0.2143 0 -0.20479 -0.13399 -0.15015 -0.12422 -0.16156 -0.054917 4.6918 0.1269 -5.0685 0.0087856 0.19539 0.30766 0.17579 0.14709 0.25798 0.18495 0.19647 0.31388 0.15864 -9.7338e-05 0.0096153 0.0039853 0.0038513 2.467
5.4375 -0.095652 -0.085615 0.016484 0.13047 0 0.15592 -0.13666 -0.10029 -0.22313 -0.0266 -0.41869 4.9978 0.068044 -5.4027 -0.005733 0.2018 0.38876 0.16732 0.16253 0.30372 0.12372 0.17289 0.37692 0.10213 -0.00044411 0.012609 0.0040042 0.0036 2.5404
5.4414 -0.11201 -0.098719 -0.0013384 0.30469 0 0.3349 -0.11748 -0.060086 -0.25707 0.044401 -0.58839 5.3091 0.061162 -5.7186 -0.032326 0.20412 0.32138 0.067768 0.11218 0.28617 0.10517 0.17457 0.39572 0.11096 -0.0002346 0.014064 0.0040271 0.0041223 2.4223
5.4453 -0.1123 -0.10453 -0.09945 0.17453 0 0.19727 -0.07568 -0.056041 -0.18189 0.0062705 -0.42563 5.6203 0.04285 -6.0157 -0.00081291 0.19118 0.14315 0.0068615 0.054069 0.22399 0.1229 0.15567 0.33635 0.10431 0.00025776 0.012767 0.004051 0.0049029 2.0624
5.4492 -0.098684 -0.10104 -0.21004 -0.16305 0 -0.15394 -0.032904 -0.087629 -0.036381 -0.10606 -0.032446 5.9184 0.02245 -6.2961 0.057814 0.17893 -0.026013 -0.028512 0.018139 0.15318 0.14716 0.13048 0.21916 0.087313 0.00061793 0.0093175 0.0040465 0.0051092 1.588
5.4531 -0.083954 -0.093296 -0.25772 -0.45434 0 -0.45473 -0.020535 -0.12791 0.082031 -0.20539 0.32473 6.1922 0.019958 -6.5628 0.098206 0.17879 -0.075261 -0.060924 0.018559 0.10863 0.15285 0.11849 0.10331 0.074614 0.00061829 0.0056171 0.0039926 0.0043686 1.2378
5.457 -0.081626 -0.089634 -0.21269 -0.48045 0 -0.47909 -0.054277 -0.14357 0.090045 -0.21638 0.40944 6.4393 0.080053 -6.8146 0.060437 0.1273 0.014267 -0.036142 -0.044992 0.087925 0.19208 0.12076 0.044765 0.075323 0.00035492 0.003509 0.0039425 0.0031501 1.1924
5.4609 -0.095559 -0.095245 -0.11026 -0.22175 0 -0.21036 -0.11742 -0.12002 -0.015599 -0.12949 0.18403 6.6654 0.06225 -7.0458 0.039491 0.086753 0.15869 -0.08413 -0.036265 0.092931 0.23339 0.13514 0.060055 0.024117 0.00010711 0.0036086 0.0039977 0.0023724 1.4331
5.4648 -0.1172 -0.10828 -0.025071 0.12772 0 0.14519 -0.16926 -0.072699 -0.15224 -0.0070115 -0.16944 6.8787 0.052132 -7.2672 0.01994 0.060898 0.23954 -0.10885 -0.010296 0.1456 0.25738 0.14714 0.12046 0.021869 6.7975e-05 0.0050934 0.0041803 0.0025779 1.7553
5.4688 -0.13231 -0.12136 -0.018641 0.30571 0 0.31376 -0.1748 -0.035775 -0.21326 0.062161 -0.38838 7.0834 0.066756 -7.4773 -0.0013949 0.051598 0.19644 -0.080198 0.023578 0.20725 0.27038 0.16513 0.17755 0.074192 0.00018953 0.0064664 0.0043441 0.0034362 1.9312
5.4727 -0.13172 -0.12722 -0.096049 0.17759 0 0.16143 -0.13261 -0.036477 -0.15172 0.026262 -0.32383 7.2777 0.078599 -7.6645 -0.019853 0.059775 0.072128 -0.005078 0.08617 0.17453 0.30155 0.21869 0.19917 0.11566 0.00027261 0.0066704 0.0042613 0.0040565 1.8942
5.4766 -0.11778 -0.12388 -0.20171 -0.16362 0 -0.20354 -0.077845 -0.074859 -0.01973 -0.092415 -0.046499 7.4564 0.081399 -7.8374 -0.010424 0.048286 -0.023704 5.0596e-05 0.13089 0.19484 0.35982 0.23209 0.1905 0.17452 0.00020726 0.0057946 0.003845 0.0038357 1.7926
5.4805 -0.10199 -0.11556 -0.25826 -0.46665 0 -0.5112 -0.056383 -0.12443 0.069211 -0.2137 0.21119 7.6152 0.087915 -7.9865 0.051541 0.10456 -0.0014728 0.01144 0.18142 0.20726 0.42212 0.28146 0.18692 0.24089 0.00012389 0.0049614 0.0032957 0.0030566 1.8668
5.4844 -0.095944 -0.10889 -0.22239 -0.50872 0 -0.53291 -0.089631 -0.15288 0.027963 -0.25748 0.23172 7.7529 0.11928 -8.1178 0.083032 0.15304 0.13908 0.0076718 0.21755 0.24067 0.45665 0.33198 0.2255 0.2954 0.00028755 0.005512 0.003004 0.0026675 2.246
5.4883 -0.10283 -0.10771 -0.11782 -0.26067 0 -0.25332 -0.15751 -0.14654 -0.13421 -0.2017 -0.024177 7.8724 0.1738 -8.2366 0.04112 0.14329 0.31011 -0.0086332 0.22685 0.3115 0.44627 0.35337 0.3152 0.32664 0.00080938 0.0080195 0.0032625 0.0034244 2.8288
5.4922 -0.11546 -0.1105 -0.019479 0.091801 0 0.11804 -0.21281 -0.1196 -0.31453 -0.097751 -0.38785 7.9787 0.14072 -8.3411 0.0748 0.15852 0.40374 0.10553 0.23503 0.36804 0.43056 0.34842 0.42663 0.35481 0.0014501 0.011766 0.004034 0.005176 3.3414
5.4961 -0.12214 -0.1121 0.0015524 0.28653 0 0.30431 -0.21566 -0.10124 -0.39168 -0.031154 -0.60765 8.0759 0.16842 -8.4324 0.047117 0.19032 0.37201 0.06801 0.24659 0.42314 0.45705 0.35304 0.50879 0.35452 0.0017466 0.01507 0.0049832 0.0069482 3.5255
5.5 -0.11549 -0.10811 -0.067856 0.18007 0 0.16897 -0.16215 -0.11123 -0.31606 -0.05592 -0.53515 8.1639 0.18338 -8.5069 0.051411 0.1951 0.25755 0.044988 0.25525 0.40553 0.45933 0.35734 0.52251 0.31979 0.0014081 0.016313 0.0057416 0.0077631 3.3117
5.5039 -0.097958 -0.098302 -0.17164 -0.14539 0 -0.18224 -0.08629 -0.14333 -0.14639 -0.15228 -0.23382 8.2372 0.1845 -8.5674 0.069684 0.18398 0.15463 0.059586 0.24325 0.34217 0.44943 0.35642 0.46742 0.29431 0.00064551 0.015023 0.006168 0.0074625 2.852
5.5078 -0.079826 -0.086703 -0.22657 -0.44329 0 -0.4813 -0.035663 -0.16943 -0.0051154 -0.24098 0.070608 8.2871 0.20065 -8.6199 0.033042 0.19425 0.13468 0.080809 0.18463 0.30996 0.47516 0.34645 0.38233 0.35317 9.7702e-05 0.012224 0.0063875 0.006808 2.3987
5.5117 -0.071531 -0.078344 -0.18609 -0.48711 0 -0.49911 -0.039175 -0.16149 0.012912 -0.24448 0.16122 8.308 0.16762 -8.6419 0.08399 0.16433 0.19488 0.072745 0.16025 0.25834 0.44957 0.26887 0.31708 0.33134 0.00035194 0.0097336 0.0066069 0.0067788 2.128
5.5156 -0.075789 -0.075361 -0.07612 -0.24032 0 -0.21688 -0.089348 -0.11446 -0.09057 -0.14839 -0.0062556 8.3034 0.14805 -8.6529 0.040003 0.14098 0.26679 0.095081 0.15637 0.22266 0.43542 0.2365 0.29513 0.25966 0.0014363 0.0088396 0.0068936 0.0076935 2.0344
5.5195 -0.085338 -0.07526 0.025601 0.11615 0 0.16065 -0.14905 -0.05201 -0.2216 -0.014399 -0.27141 8.2855 0.14398 -8.6567 0.0066051 0.094187 0.27381 0.042475 0.13163 0.19905 0.37947 0.20408 0.29571 0.1764 0.0027372 0.0093663 0.0071136 0.008912 1.9596
5.5234 -0.08806 -0.072635 0.050288 0.32033 0 0.3594 -0.1757 -0.0099747 -0.26632 0.066448 -0.39451 8.2692 0.14223 -8.6542 0.017261 0.024875 0.18998 -0.090703 0.073756 0.16689 0.27273 0.15046 0.27094 0.11381 0.0034489 0.0098672 0.0070515 0.0093454 1.7187
5.5273 -0.075898 -0.063166 -0.0093495 0.22739 0 0.24155 -0.14633 -0.0090729 -0.17554 0.044627 -0.24502 8.2631 0.082557 -8.6372 -0.070905 0.015983 0.056049 -0.052082 0.038658 0.048463 0.21541 0.10808 0.18625 0.10671 0.0031902 0.0088355 0.0065857 0.0083168 1.2307
5.5313 -0.051114 -0.047081 -0.095853 -0.080712 0 -0.092006 -0.068976 -0.037845 0.0010938 -0.04885 0.091962 8.2654 0.044003 -8.6029 -0.018996 0.0093519 -0.055357 -0.05048 -0.0018665 -0.0065676 0.24268 0.073369 0.052641 0.088934 0.0022657 0.0059726 0.005778 0.0060632 0.57079
5.5352 -0.025172 -0.029589 -0.13412 -0.35811 0 -0.37919 0.023798 -0.060063 0.15437 -0.12663 0.37597 8.2681 0.024673 -8.5628 0.011768 0.0060883 -0.09458 -0.068004 -0.013418 -0.060436 0.24024 0.041235 -0.076482 0.050729 0.0013605 0.0024769 0.0048409 0.0035267 -0.077666
5.5391 -0.010844 -0.017765 -0.090206 -0.38342 0 -0.39566 0.093539 -0.042797 0.19606 -0.114 0.39569 8.2652 0.0074148 -8.5233 -0.008084 -0.0064373 -0.067186 -0.096395 -0.017359 -0.1048 0.20633 0.020263 -0.14333 0.00828 0.00096666 0.00011365 0.0040411 0.0016799 -0.52949
5.543 -0.013254 -0.015881 0.00423 -0.12994 0 -0.12485 0.11559 0.015479 0.11994 -0.0084592 0.13662 8.2567 -0.028417 -8.489 -0.075558 -0.042138 -0.022155 -0.12728 -0.047546 -0.11576 0.16536 0.020276 -0.12942 -0.01543 0.0010551 -0.00015905 0.0036023 0.00094334 -0.69465
5.5469 -0.026486 -0.022437 0.078773 0.21302 0 0.22951 0.089793 0.079453 -6.2939e-05 0.11702 -0.20002 8.245 -0.043752 -8.4425 -0.092121 -0.041655 -0.0096379 -0.14082 -0.053554 -0.089075 0.12299 -0.0059541 -0.069799 -0.034371 0.0012433 0.0011225 0.003628 0.0010777 -0.61098
5.5508 -0.038322 -0.031165 0.078888 0.38481 0 0.39827 0.03763 0.10106 -0.069596 0.16969 -0.34692 8.2275 -0.05302 -8.3893 -0.075422 -0.037137 -0.043005 -0.1618 -0.048571 -0.095364 0.15229 0.0135 -0.025482 -0.023209 0.0012302 0.0024616 0.0040506 0.0014998 -0.40153
5.5547 -0.03952 -0.035481 0.0054696 0.25331 0 0.2516 -0.011772 0.056799 -0.04421 0.10817 -0.17717 8.1953 -0.041612 -8.3339 -0.075327 -0.015414 -0.092815 -0.1426 -0.047104 -0.089627 0.1865 0.025232 -0.035673 0.0011628 0.0010497 0.002661 0.0046386 0.0016928 -0.18951
5.5586 -0.030515 -0.033199 -0.088858 -0.083395 0 -0.10202 -0.038173 -0.03054 0.042048 -0.025834 0.1917 8.1403 -0.0093567 -8.2784 -0.088899 0.017908 -0.11354 -0.081243 -0.03972 -0.063989 0.21243 0.020373 -0.087296 0.029958 0.00093604 0.00175 0.0050939 0.0014315 -0.027063
5.5625 -0.020485 -0.027909 -0.14052 -0.37162 0 -0.39806 -0.039488 -0.10478 0.10828 -0.13916 0.47992 8.0656 0.023805 -8.2216 -0.034698 0.026866 -0.079601 -0.039505 0.02404 -0.059316 0.28694 0.049213 -0.12562 0.061164 0.0010184 0.00086287 0.0052098 0.00078526 0.11819
5.5664 -0.019617 -0.025822 -0.12046 -0.39563 0 -0.41696 -0.028671 -0.11697 0.091435 -0.157 0.45508 7.9862 0.024627 -8.1548 0.0051464 0.052646 -0.0029906 -0.06094 0.058555 -0.017464 0.344 0.082937 -0.096906 0.058296 0.0012084 0.0012506 0.0049843 1.8063e-05 0.31558
5.5703 -0.030732 -0.030445 -0.051551 -0.14158 0 -0.15042 -0.021553 -0.063537 -0.0061485 -0.077641 0.11006 7.918 0.023493 -8.0848 0.00081274 0.057969 0.078338 -0.084038 0.075199 0.046296 0.3606 0.13078 0.010285 0.089149 0.0013843 0.0032756 0.0045915 -0.00051967 0.60284
5.5742 -0.046797 -0.039332 0.011609 0.19332 0 0.19381 -0.025355 0.0085537 -0.12126 0.028461 -0.32763 7.8628 0.028245 -8.0127 -0.00079243 0.058008 0.12956 -0.088569 0.093802 0.13932 0.35686 0.17745 0.15609 0.15309 0.0016015 0.0061541 0.0042272 -0.00051358 0.95001
5.5781 -0.056196 -0.04569 0.023627 0.35231 0 0.35184 -0.036442 0.035968 -0.18033 0.073082 -0.56401 7.8052 0.044129 -7.9374 0.045136 0.073643 0.14221 -0.064002 0.13203 0.25713 0.362 0.2094 0.2774 0.23486 0.0020235 0.0085513 0.0039601 0.00016131 1.2816
5.582 -0.051575 -0.043772 -0.019941 0.21468 0 0.20508 -0.047762 -0.012231 -0.15562 0.016478 -0.45675 7.7246 0.078786 -7.8411 0.066008 0.11716 0.13544 -0.042522 0.17359 0.26353 0.43322 0.26108 0.33026 0.26941 0.0026127 0.0094996 0.0037197 0.0013294 1.5335
5.5859 -0.035455 -0.033777 -0.081234 -0.11374 0 -0.13068 -0.057828 -0.10896 -0.084085 -0.10376 -0.11736 7.6139 0.088688 -7.751 0.088335 0.13883 0.13701 0.039008 0.20246 0.24683 0.43991 0.29001 0.31562 0.27582 0.0029692 0.0089709 0.0034241 0.0025659 1.6931
5.5898 -0.01843 -0.022195 -0.10876 -0.3826 0 -0.39604 -0.071887 -0.18755 -0.035826 -0.20153 0.17921 7.4871 0.11003 -7.6564 0.1015 0.13999 0.16035 0.072476 0.21402 0.24987 0.43381 0.29735 0.27196 0.24855 0.0026132 0.0077788 0.0031148 0.0034327 1.7859
5.5938 -0.011471 -0.01708 -0.075434 -0.38788 0 -0.38745 -0.093674 -0.19105 -0.057495 -0.20638 0.20657 7.3677 0.13495 -7.5543 0.1037 0.12992 0.19482 0.059997 0.20015 0.26945 0.44035 0.28264 0.2432 0.20302 0.0015219 0.0069603 0.0029645 0.0037447 1.8239
5.5977 -0.018164 -0.021878 0.00070909 -0.12581 0 -0.11205 -0.11601 -0.11465 -0.13468 -0.11515 -0.042648 7.2686 0.11692 -7.4466 0.09946 0.12898 0.21463 0.092753 0.14643 0.26405 0.47625 0.24443 0.24632 0.17901 0.00036016 0.0070664 0.0031451 0.0036485 1.7676
5.6016 -0.032516 -0.032686 0.06822 0.20572 0 0.21978 -0.12109 -0.0087288 -0.20191 0.0067365 -0.35672 7.1817 0.068293 -7.3491 0.065586 0.088217 0.19784 -0.057548 0.10869 0.28553 0.38085 0.20523 0.26103 0.16251 4.3997e-05 0.0077872 0.0036774 0.0034396 1.5452
5.6055 -0.043683 -0.041206 0.078812 0.35802 0 0.35671 -0.093186 0.059523 -0.19259 0.074708 -0.47221 7.0859 0.055194 -7.2381 0.026147 0.081198 0.14117 -0.10847 0.053905 0.24802 0.2591 0.16545 0.24698 0.08549 0.00093238 0.0081384 0.0043902 0.0032781 1.1205
5.6094 -0.043947 -0.041094 0.023164 0.2194 0 0.19794 -0.034338 0.05561 -0.091243 0.048151 -0.27776 6.9672 0.060709 -7.1178 0.010339 0.087367 0.061281 -0.11676 0.0074175 0.18191 0.17896 0.12442 0.17558 0.011935 0.0024008 0.0071363 0.0050101 0.0030637 0.55379
5.6133 -0.034087 -0.032768 -0.060608 -0.1019 0 -0.13195 0.031344 0.00043012 0.051553 -0.040048 0.10186 6.8301 0.058245 -6.9936 0.026332 0.087701 -0.016046 -0.1336 -0.015694 0.11566 0.17124 0.077071 0.054009 -0.011886 0.0032888 0.0045767 0.0053005 0.0025818 -0.0036082
5.6172 -0.022398 -0.022903 -0.11351 -0.36124 0 -0.3803 0.07103 -0.049961 0.15314 -0.10986 0.40321 6.6916 -0.015254 -6.8735 -0.015907 0.090198 -0.070055 -0.1044 -0.058284 0.04292 0.1145 -0.0073465 -0.075558 -0.040303 0.0029027 0.0013709 0.0051586 0.0017765 -0.38714
5.6211 -0.018209 -0.019074 -0.0989 -0.36354 0 -0.35953 0.065722 -0.049948 0.15724 -0.096612 0.42552 6.564 -0.011281 -6.7481 0.033047 0.088319 -0.093501 -0.14686 -0.10977 -0.042189 0.028815 -0.064193 -0.16178 -0.085003 0.0016684 -0.00090958 0.0046458 0.00087754 -0.51641
5.625 -0.024684 -0.023739 -0.030121 -0.11037 0 -0.088556 0.02452 0.0009191 0.074127 -0.0020364 0.18035 6.4441 -0.00017796 -6.6166 0.022842 0.073367 -0.09244 -0.18304 -0.13318 -0.06498 -0.023108 -0.10333 -0.17787 -0.114 0.00078585 -0.0010884 0.0039674 0.00024734 -0.43934
5.6289 -0.036187 -0.032219 0.039073 0.20278 0 0.22413 -0.021399 0.06019 -0.027449 0.10577 -0.12319 6.3191 0.0079427 -6.4801 -0.026688 0.048909 -0.079883 -0.18612 -0.13234 -0.042724 -0.053141 -0.12723 -0.13906 -0.12656 0.0011507 0.00070107 0.003405 8.4922e-05 -0.28981
5.6328 -0.042235 -0.036186 0.055183 0.33677 0 0.34092 -0.041118 0.078152 -0.070906 0.14432 -0.24341 6.1808 0.025709 -6.3408 -0.015907 0.02526 -0.067934 -0.1452 -0.13084 -0.039076 -0.10931 -0.13688 -0.089967 -0.1359 0.0025209 0.0030228 0.0031885 0.00026526 -0.19122
5.6367 -0.035276 -0.029968 0.005973 0.19182 0 0.17596 -0.025517 0.037761 -0.028216 0.081039 -0.092637 6.0335 0.022591 -6.1823 0.057313 0.07162 -0.061856 -0.046915 -0.082194 -0.011912 -0.067014 -0.12866 -0.069625 -0.11383 0.0037101 0.0041943 0.0033487 0.00046952 -0.17712
5.6406 -0.016615 -0.014903 -0.069846 -0.11637 0 -0.1407 0.0083544 -0.032202 0.059894 -0.040148 0.19719 5.887 0.018089 -6.0276 0.002062 0.10482 -0.057753 -0.021938 -0.045688 -0.018625 -0.029477 -0.10931 -0.080531 -0.059557 0.0036389 0.003628 0.0036629 0.00048629 -0.18331
5.6445 0.0040831 0.0014986 -0.11204 -0.34581 0 -0.36351 0.032363 -0.080012 0.11538 -0.13149 0.37859 5.7439 0.033545 -5.8708 -0.019516 0.12909 -0.044836 -0.010367 -0.0036484 -0.017262 -0.010451 -0.068108 -0.086786 -0.0070211 0.002275 0.0023407 0.003793 0.00040057 -0.11004
5.6484 0.015636 0.010928 -0.08476 -0.31479 0 -0.31908 0.028809 -0.071385 0.082833 -0.12854 0.2814 5.5955 0.075147 -5.7096 0.054064 0.147 -0.012287 0.028548 0.041677 0.025329 -0.0053101 -0.014549 -0.044866 0.023864 0.00060828 0.0021231 0.0035572 0.00049182 0.096736
5.6523 0.01362 0.010218 -0.0037112 -0.042493 0 -0.038263 0.0014065 -0.016029 -0.027193 -0.039664 -0.053408 5.4316 0.11374 -5.552 0.039182 0.15502 0.041754 0.10242 0.029698 0.139 0.040928 -0.018119 0.056407 0.040194 -0.00027191 0.0039938 0.003115 0.00093635 0.40327
5.6563 0.0037775 0.003535 0.07611 0.26514 0 0.26769 -0.03119 0.039761 -0.14495 0.061001 -0.40062 5.2534 0.11903 -5.3957 -0.037648 0.14249 0.10463 0.039573 0.044443 0.15836 0.077042 0.011873 0.17977 0.076006 -0.00010565 0.0072374 0.002861 0.0015966 0.70863
5.6602 -0.0022642 -0.00072382 0.10197 0.37405 0 0.36846 -0.05164 0.048709 -0.19374 0.091702 -0.51811 5.0756 0.13207 -5.2389 -0.001745 0.13631 0.15263 0.0083919 0.06546 0.18166 0.12778 0.038535 0.26269 0.12736 0.00045163 0.0098869 0.0030696 0.0021047 0.90528
5.6641 0.0040774 0.003969 0.062335 0.20312 0 0.1906 -0.055498 -0.0005796 -0.14761 0.027067 -0.32807 4.9142 0.14151 -5.0807 0.074325 0.13982 0.16379 0.0037063 0.076037 0.1853 0.15462 0.042151 0.26306 0.17176 0.00058841 0.01028 0.0035955 0.0021792 0.93397
5.668 0.021647 0.017627 -0.0060079 -0.11275 0 -0.12628 -0.049651 -0.073337 -0.049657 -0.081922 0.024751 4.7719 0.12478 -4.921 0.055229 0.14901 0.13273 -0.017729 0.059409 0.12069 0.10777 0.0092101 0.19075 0.17909 0.00014836 0.008373 0.0039389 0.0018911 0.79863
5.6719 0.040437 0.033914 -0.046917 -0.32675 0 -0.33633 -0.04143 -0.11311 0.023802 -0.14714 0.28187 4.6378 0.12412 -4.7665 0.014748 0.11339 0.076031 0.027418 0.021438 0.088382 0.14019 0.023633 0.098661 0.10542 -0.00028499 0.0057028 0.0036696 0.0016294 0.54045
5.6758 0.049513 0.044944 -0.027284 -0.271 0 -0.27573 -0.029735 -0.083263 0.024757 -0.11095 0.26501 4.4997 0.10616 -4.6184 0.011593 0.059291 0.022051 -0.019896 -0.017023 0.031779 0.12585 0.0070624 0.039881 0.075824 -4.8631e-05 0.004056 0.0028485 0.0017666 0.19779
5.6797 0.045754 0.047149 0.039052 0.014123 0 0.011923 -0.0063445 0.0052374 -0.028493 0.010077 0.0091933 4.3583 0.070231 -4.4702 -0.011697 0.010859 -0.0093591 -0.11858 -0.038791 -0.0011388 0.10799 -0.0058694 0.025921 0.018799 0.00089829 0.0040152 0.0020419 0.0022903 -0.2157
5.6836 0.036379 0.043832 0.10306 0.31232 0 0.30975 0.034363 0.10091 -0.067642 0.13814 -0.26552 4.2258 0.020508 -4.3271 -0.061076 -0.036329 -0.022184 -0.21953 -0.051912 -0.011837 0.094553 -0.01289 0.020172 -0.080302 0.0019213 0.0046062 0.0018762 0.0027143 -0.7007
5.6875 0.033141 0.042484 0.11837 0.39972 0 0.39513 0.086565 0.14902 -0.031935 0.193 -0.32234 4.1119 -0.029633 -4.217 -0.069002 -0.1328 -0.04129 -0.23184 -0.10727 -0.076837 0.044685 -0.059318 -0.028552 -0.16052 0.0023134 0.0042655 0.0025133 0.0023723 -1.2416
5.6914 0.042814 0.048893 0.076643 0.21763 0 0.21116 0.13327 0.13153 0.07982 0.1511 -0.088633 4.012 -0.045606 -4.0908 -0.053491 -0.13228 -0.091348 -0.23966 -0.12867 -0.18817 0.036061 -0.056553 -0.1407 -0.16993 0.0019277 0.0022187 0.0035178 0.00089784 -1.7835
5.6953 0.061672 0.062522 0.013953 -0.084281 0 -0.090746 0.15605 0.079345 0.2054 0.060543 0.28799 3.9109 -0.055337 -3.9744 -0.069994 -0.13807 -0.17315 -0.22883 -0.16718 -0.31159 0.038653 -0.090252 -0.28615 -0.19908 0.0012458 -0.00090664 0.0042283 -0.0014618 -2.2401
5.6992 0.07843 0.076762 -0.016663 -0.26663 0 -0.27007 0.14705 0.047282 0.26693 0.0021156 0.55126 3.7992 -0.076178 -3.8696 -0.10864 -0.14026 -0.25708 -0.23286 -0.19228 -0.39675 0.023633 -0.1351 -0.4052 -0.22923 0.00088523 -0.0036558 0.0042811 -0.0039407 -2.5314
5.7031 0.083273 0.083931 0.013938 -0.1868 0 -0.18494 0.11448 0.070563 0.23166 0.026938 0.53022 3.6853 -0.11583 -3.7754 -0.14753 -0.12151 -0.30142 -0.27983 -0.17242 -0.40086 -0.02639 -0.15695 -0.45219 -0.23518 0.0010782 -0.0049059 0.0038104 -0.005711 -2.6278
5.707 0.075662 0.081215 0.08762 0.092171 0 0.098274 0.078179 0.13671 0.13687 0.11835 0.26678 3.5885 -0.095011 -3.6924 -0.13626 -0.1308 -0.28349 -0.27978 -0.16884 -0.37039 -0.012092 -0.18296 -0.42631 -0.2689 0.0015951 -0.0046127 0.0031939 -0.0063886 -2.5673
5.7109 0.06462 0.072929 0.15155 0.35349 0 0.35887 0.058225 0.19515 0.059425 0.20609 -0.021302 3.5205 -0.10552 -3.6265 -0.16975 -0.16037 -0.21907 -0.29384 -0.20295 -0.32775 0.0044836 -0.16687 -0.36686 -0.26378 0.0020806 -0.0036304 0.0026577 -0.0062371 -2.431
5.7148 0.061361 0.067242 0.15818 0.39671 0 0.39592 0.063819 0.19752 0.055263 0.22116 -0.11305 3.4744 -0.12384 -3.5699 -0.17198 -0.16478 -0.15324 -0.25901 -0.20139 -0.30117 0.046573 -0.15219 -0.31925 -0.25066 0.0023763 -0.0029059 0.0021598 -0.0059266 -2.2894
5.7188 0.070257 0.069856 0.10253 0.19251 0 0.18525 0.088578 0.13684 0.11729 0.14903 0.042752 3.4331 -0.12321 -3.5219 -0.14065 -0.13366 -0.12717 -0.19219 -0.15 -0.28209 0.1023 -0.13788 -0.30058 -0.21982 0.0025155 -0.0027724 0.0016306 -0.0060198 -2.1585
5.7227 0.085381 0.079526 0.027383 -0.097283 0 -0.10376 0.11447 0.054104 0.18391 0.040761 0.29007 3.3892 -0.061324 -3.4873 -0.13344 -0.080944 -0.14585 -0.18482 -0.077072 -0.22735 0.1248 -0.085772 -0.29096 -0.12361 0.0024984 -0.0028324 0.0012406 -0.0065541 -1.9952
5.7266 0.095314 0.08899 -0.0089785 -0.24767 0 -0.24355 0.12203 0.0064827 0.18927 -0.026603 0.39362 3.354 -0.069014 -3.46 -0.089107 -0.048344 -0.17314 -0.15668 -0.068547 -0.20099 0.1681 -0.020251 -0.2549 -0.074636 0.0021971 -0.0023862 0.001337 -0.0070219 -1.7389
5.7305 0.092282 0.090666 0.021869 -0.14501 0 -0.12769 0.10135 0.022119 0.11438 -0.0097033 0.23107 3.3453 -0.073435 -3.4453 -0.084229 -0.032821 -0.16009 -0.16348 -0.036297 -0.11921 0.18834 0.015854 -0.17386 -0.037499 0.0015374 -0.0010036 0.0020707 -0.0067657 -1.3688
5.7344 0.07837 0.082736 0.09555 0.12718 0 0.14727 0.057971 0.077937 0.00021119 0.06764 -0.1039 3.365 -0.06778 -3.4474 -0.096179 -0.037504 -0.086212 -0.16838 -0.00087801 -0.037177 0.18142 0.039122 -0.06441 -0.011848 0.00072991 0.0011387 0.0031225 -0.0055006 -0.93637
5.7383 0.064011 0.070868 0.15344 0.35589 0 0.36058 0.010144 0.1186 -0.084678 0.13373 -0.37138 3.391 -0.054364 -3.4666 -0.10853 -0.055919 0.019272 -0.14494 0.018212 0.00010009 0.15923 0.064674 0.030936 0.00081251 0.00022266 0.0033055 0.0038787 -0.0035779 -0.55023
5.7422 0.060012 0.064139 0.14884 0.36501 0 0.34274 -0.021081 0.10167 -0.094435 0.12667 -0.37398 3.3947 -0.062809 -3.4885 -0.1647 -0.031209 0.094862 -0.13544 0.030317 0.019983 0.20536 0.085844 0.072434 -0.0051177 0.00034775 0.004582 0.0039465 -0.0017914 -0.32281
5.7461 0.069347 0.068202 0.084341 0.15064 0 0.10834 -0.023136 0.032773 -0.035788 0.04515 -0.1145 3.3693 -0.033187 -3.522 -0.10885 -0.029224 0.091911 -0.15188 0.037027 -0.015582 0.21497 0.07989 0.049986 -0.010736 0.001002 0.0044015 0.0035059 -0.00086178 -0.31422
5.75 0.084943 0.080853 0.010174 -0.1183 0 -0.15734 0.0022904 -0.037693 0.042287 -0.048452 0.20414 3.3402 -0.029102 -3.5657 -0.059831 -0.022845 0.012943 -0.14875 0.035352 -0.039461 0.22652 0.074228 -0.011009 -0.020257 0.0017104 0.0029426 0.0031167 -0.00097244 -0.50794
5.7539 0.094995 0.093391 -0.015406 -0.23276 0 -0.2453 0.042133 -0.053789 0.087737 -0.076518 0.33808 3.3462 -0.049615 -3.6215 -0.050494 -0.025943 -0.088021 -0.13655 0.014601 -0.051096 0.21042 0.052031 -0.068837 -0.035818 0.0020392 0.0010998 0.0031428 -0.0016882 -0.8289
5.7578 0.091642 0.096732 0.027676 -0.10532 0 -0.086587 0.080618 0.0019731 0.082521 -0.008522 0.19501 3.4067 -0.063752 -3.6925 -0.083388 -0.073975 -0.14555 -0.15401 -0.041387 -0.07971 0.09996 -0.027023 -0.095946 -0.058931 0.0019615 -7.2249e-05 0.0033703 -0.0023002 -1.1867
5.7617 0.076464 0.087722 0.10537 0.16363 0 0.19514 0.10712 0.094635 0.05135 0.11255 -0.093082 3.5065 -0.10536 -3.7775 -0.1379 -0.080202 -0.13319 -0.20595 -0.064419 -0.08801 0.054838 -0.041865 -0.098718 -0.08822 0.0018179 -0.0001347 0.0032334 -0.0023315 -1.5142
5.7656 0.058838 0.071008 0.15623 0.36496 0 0.38124 0.11835 0.16341 0.03842 0.20174 -0.27443 3.6114 -0.11113 -3.8749 -0.14597 -0.10749 -0.084138 -0.25101 -0.10293 -0.12621 0.025294 -0.075661 -0.11142 -0.12475 0.0019304 0.00034242 0.0024448 -0.0018357 -1.7794
5.7695 0.048618 0.055221 0.13927 0.34243 0 0.32766 0.11545 0.16736 0.071357 0.19742 -0.17659 3.7005 -0.090185 -3.9762 -0.13724 -0.1169 -0.064013 -0.26176 -0.13579 -0.19377 -0.0059308 -0.11573 -0.16747 -0.17364 0.0022726 0.00020393 0.0013903 -0.001296 -1.9732
5.7734 0.048762 0.046503 0.065239 0.11163 0 0.074501 0.10082 0.11439 0.13922 0.10875 0.15703 3.7825 -0.058202 -4.0783 -0.12522 -0.10059 -0.11585 -0.24166 -0.15516 -0.27479 -0.038928 -0.15383 -0.26866 -0.22845 0.0025197 -0.0012682 0.00084801 -0.0012322 -2.0878
5.7773 0.053409 0.044296 -0.01255 -0.15424 0 -0.18752 0.078218 0.051851 0.19999 0.0076762 0.49905 3.8829 -0.053774 -4.193 -0.079356 -0.13626 -0.22101 -0.28072 -0.18791 -0.30439 -0.024469 -0.19297 -0.37636 -0.24681 0.0023959 -0.0035621 0.0012634 -0.0018254 -2.1076
5.7813 0.052696 0.042436 -0.03965 -0.25882 0 -0.26488 0.055007 0.027849 0.21166 -0.027949 0.61093 4.0155 -0.030687 -4.3243 -0.090647 -0.11273 -0.309 -0.2721 -0.16561 -0.31694 -0.063679 -0.21482 -0.43383 -0.259 0.0019425 -0.0051465 0.0022847 -0.002823 -2.0167
5.7852 0.040559 0.03452 -0.0016081 -0.13255 0 -0.10813 0.04173 0.054375 0.16395 0.025198 0.42087 4.168 -0.0012188 -4.4617 -0.12702 -0.078567 -0.31075 -0.24899 -0.15722 -0.2625 -0.079898 -0.20804 -0.405 -0.22583 0.0014447 -0.0046505 0.0030384 -0.0037571 -1.8145
5.7891 0.019588 0.019286 0.066182 0.11701 0 0.15376 0.046202 0.10038 0.08684 0.11917 0.070926 4.3148 0.029702 -4.6058 -0.15533 -0.049528 -0.21388 -0.23214 -0.16639 -0.17857 -0.07721 -0.18007 -0.30073 -0.17731 0.0011335 -0.0020699 0.0029087 -0.0042765 -1.5202
5.793 -0.00069872 0.0018497 0.1062 0.29086 0 0.31477 0.065548 0.11831 0.028506 0.17335 -0.1973 4.4433 0.056545 -4.7594 -0.1398 -0.033648 -0.074926 -0.23625 -0.1781 -0.12704 -0.07856 -0.14557 -0.1715 -0.16077 0.00099943 0.0010881 0.0020863 -0.0043349 -1.1597
5.7969 -0.010813 -0.010098 0.082271 0.25217 0 0.24889 0.083684 0.081855 0.017996 0.13668 -0.22497 4.5655 0.028974 -4.9073 -0.10848 0.015826 0.023368 -0.10633 -0.10931 -0.043138 -0.034939 -0.12511 -0.070828 -0.079704 0.00089232 0.00296 0.0013662 -0.0041122 -0.74484
5.8008 -0.008252 -0.012151 0.0063146 0.029255 0 0.0033559 0.079028 0.0053145 0.041044 0.024833 -0.046171 4.7031 0.038607 -5.0442 -0.095452 0.075074 0.037114 -0.068853 -0.044007 0.017064 -0.0034011 -0.063046 -0.017251 0.0051085 0.00074942 0.0028655 0.0014018 -0.003767 -0.2653
5.8047 0.00075829 -0.0065592 -0.07078 -0.20952 0 -0.24049 0.038954 -0.068754 0.049547 -0.094205 0.15213 4.8629 0.056821 -5.18 -0.052848 0.14163 -0.0037758 -0.042099 0.0044266 0.097656 0.052517 -0.0050946 0.015215 0.057498 0.00066891 0.0019066 0.0021383 -0.0032439 0.29197
5.8086 0.0059806 -0.00053916 -0.096849 -0.28681 0 -0.30575 -0.029197 -0.10229 6.0531e-05 -0.15215 0.18129 5.0281 0.073705 -5.3181 0.025983 0.19762 -0.020539 0.0072922 0.0426 0.20316 0.13112 0.033809 0.070779 0.087499 0.00075722 0.0020645 0.0029456 -0.0023092 0.90497
5.8125 0.00074419 -0.00085898 -0.057027 -0.15127 0 -0.15199 -0.099632 -0.088778 -0.10737 -0.12874 -0.0061373 5.1745 0.10287 -5.4537 0.088522 0.18938 0.047831 0.057595 0.11218 0.27965 0.1706 0.077353 0.17126 0.18307 0.00096116 0.0045207 0.0032719 -0.0007972 1.4914
5.8164 -0.0133 -0.0088882 0.014934 0.08613 0 0.097663 -0.14238 -0.054812 -0.22192 -0.06123 -0.28723 5.2947 0.10025 -5.5891 0.061977 0.22621 0.18962 0.13895 0.12964 0.34566 0.18574 0.14287 0.29423 0.19704 0.001111 0.0086086 0.0031462 0.0011359 1.9253
5.8203 -0.027738 -0.019882 0.061164 0.23967 0 0.25199 -0.14101 -0.036875 -0.27529 -0.011653 -0.46786 5.4045 0.12643 -5.7264 0.060625 0.25558 0.32303 0.12783 0.14119 0.37425 0.16492 0.17053 0.38741 0.18628 0.0011311 0.012266 0.0030525 0.0029842 2.096
5.8242 -0.033965 -0.026958 0.042724 0.19108 0 0.19567 -0.10192 -0.05257 -0.23236 -0.019257 -0.42928 5.5255 0.14515 -5.8626 0.067262 0.25802 0.35703 0.057322 0.13294 0.35988 0.13489 0.1792 0.40732 0.17229 0.0011477 0.013589 0.0033607 0.0041625 1.9754
5.8281 -0.029717 -0.026597 -0.030273 -0.022269 0 -0.02636 -0.049308 -0.088176 -0.11996 -0.073777 -0.21164 5.6616 0.11557 -5.993 0.059101 0.2263 0.26354 -0.0081734 0.092907 0.30543 0.12796 0.19316 0.35095 0.17012 0.001328 0.012191 0.0039292 0.0044013 1.6427
5.832 -0.020656 -0.021374 -0.10466 -0.23833 0 -0.24581 -0.010205 -0.11078 -0.009657 -0.1268 0.023499 5.7951 0.088443 -6.103 0.14689 0.23199 0.10274 0.07594 0.1065 0.25135 0.17042 0.16769 0.25591 0.16297 0.0016168 0.0093266 0.0042833 0.0039603 1.2436
5.8359 -0.015889 -0.017864 -0.1235 -0.29469 0 -0.29926 0.00043839 -0.09458 0.033931 -0.13014 0.11802 5.9058 0.079469 -6.2169 0.16679 0.20506 -0.02044 -0.0046088 0.066483 0.21403 0.18047 0.12971 0.17048 0.11898 0.0017068 0.0067894 0.0041502 0.0034571 0.90513
5.8398 -0.020941 -0.021416 -0.070131 -0.15097 0 -0.15059 -0.014196 -0.041113 -0.00015086 -0.072116 0.034242 5.9933 0.072126 -6.3337 0.12868 0.18139 -0.036127 -0.086629 0.019462 0.17124 0.14234 0.077556 0.11862 0.054396 0.00135 0.0055705 0.0037657 0.0034021 0.66645
5.8438 -0.033562 -0.031917 0.016917 0.082404 0 0.083847 -0.037494 0.021175 -0.063555 0.013994 -0.12206 6.079 0.051164 -6.4469 0.057393 0.16075 0.037059 -0.12227 -0.022824 0.11999 0.069035 0.028122 0.08698 -0.0069556 0.00070891 0.0053249 0.0036253 0.0037883 0.47338
5.8477 -0.045515 -0.043798 0.071471 0.2288 0 0.22472 -0.050361 0.057118 -0.088077 0.074241 -0.18722 6.1849 -0.005128 -6.5419 0.0036038 0.11198 0.10814 -0.13842 -0.072471 0.072252 0.0051856 0.022651 0.042342 -0.02272 0.00033022 0.0049277 0.0039459 0.0040825 0.24027
5.8516 -0.048918 -0.050203 0.050293 0.17855 0 0.16574 -0.041575 0.049644 -0.0389 0.073168 -0.068625 6.3097 0.0062871 -6.6426 0.017307 0.097764 0.087824 -0.096483 -0.14694 -0.010912 0.010419 -0.050217 -0.036105 -0.0062638 0.0006762 0.0035412 0.0044135 0.0036601 -0.068958
5.8555 -0.042245 -0.048069 -0.032261 -0.029456 0 -0.046497 -0.012579 0.011353 0.059556 0.019604 0.17936 6.4291 -0.00068677 -6.7299 -0.027792 0.096709 -0.037647 -0.14736 -0.16227 -0.089112 0.019441 -0.084466 -0.13544 -0.047833 0.0016399 0.0013246 0.004491 0.0023548 -0.40129
5.8594 -0.031404 -0.040219 -0.11378 -0.23811 0 -0.24868 0.024556 -0.025175 0.14368 -0.039821 0.39041 6.5182 -0.01403 -6.8154 -0.059251 0.093853 -0.1917 -0.21077 -0.15939 -0.13049 0.024622 -0.070308 -0.21452 -0.07725 0.0025579 -0.00068374 0.0039754 0.00066863 -0.64359
5.8633 -0.025102 -0.033008 -0.13164 -0.29057 0 -0.28515 0.053962 -0.031222 0.15905 -0.055581 0.40798 6.5759 -0.017879 -6.9058 -0.030713 0.080357 -0.26464 -0.22057 -0.1689 -0.11299 0.031574 -0.016598 -0.23156 -0.044788 0.0027737 -0.0013296 0.0032381 -0.00056035 -0.69469
5.8672 -0.028107 -0.031434 -0.072318 -0.14792 0 -0.12645 0.063744 -0.0029371 0.099019 -0.013579 0.20446 6.6262 -0.0012383 -6.9721 -0.079209 0.074439 -0.19868 -0.23662 -0.13165 -0.042679 0.10268 0.0070927 -0.17355 -0.038673 0.0022342 -0.00016583 0.0029022 -0.00078514 -0.52581
5.8711 -0.037584 -0.035503 0.017379 0.08197 0 0.10786 0.050775 0.035514 0.0057075 0.052116 -0.092173 6.6956 0.0036005 -7.036 -0.10123 0.06993 -0.033802 -0.19843 -0.11427 0.02429 0.1474 0.036727 -0.066451 -0.046867 0.0015255 0.0022125 0.0032768 -0.00016137 -0.18883
5.875 -0.045336 -0.040504 0.066577 0.22576 0 0.23971 0.020406 0.049147 -0.064397 0.083496 -0.28767 6.7884 0.0071801 -7.1009 -0.070995 0.089848 0.12196 -0.17185 -0.074735 0.065157 0.20718 0.064788 0.040776 -0.0062432 0.0012905 0.0045217 0.0040948 0.00060148 0.22484
5.8789 -0.044193 -0.040847 0.036014 0.17504 0 0.16779 -0.017907 0.017781 -0.081654 0.043303 -0.26303 6.8836 0.027809 -7.1622 0.0018246 0.12287 0.17525 -0.14624 0.0013417 0.10211 0.28888 0.10864 0.10762 0.072681 0.0015958 0.0056109 0.0047752 0.00082811 0.63727
5.8828 -0.033606 -0.034449 -0.051095 -0.032063 0 -0.054951 -0.055528 -0.048158 -0.060667 -0.053588 -0.063072 6.9553 0.092094 -7.2106 0.086057 0.13775 0.1181 -0.072634 0.1182 0.18496 0.38446 0.20155 0.12762 0.14038 0.0018844 0.0052403 0.0049181 0.00041289 1.01
5.8867 -0.020116 -0.024358 -0.1273 -0.23963 0 -0.26089 -0.086654 -0.11337 -0.043465 -0.14775 0.13635 6.9962 0.087909 -7.2708 0.063538 0.1818 0.030963 -0.065806 0.12501 0.2172 0.40831 0.23217 0.13019 0.19521 0.0015693 0.0042809 0.0045563 -0.00013827 1.332
5.8906 -0.012362 -0.016488 -0.13348 -0.29141 0 -0.29453 -0.10701 -0.14143 -0.063863 -0.17807 0.16037 7.0209 0.077249 -7.3195 0.076981 0.1956 0.015535 -0.052543 0.15152 0.26667 0.42103 0.25751 0.15669 0.23194 0.00067393 0.0041216 0.003992 -0.00017114 1.5909
[truncated: 1,684,103 more chars]
