# Supplementary material for: Dataset from dynamic shake-table testing of five full-scale single leaf and cavity URM walls subjected to out-of-plane two-way bending
Source: Data Brief. 2019 Mar 20;24:103854. doi: 10.1016/j.dib.2019.103854 (PMC6480314; doi:10.1016/j.dib.2019.103854)
Supplement: Multimedia component 2 [file mmc2.zip › DATA/CS-000-RF/Test12.txt]

0 -0.0035581 -0.0042722 0.003192 -0.0034947 0 -0.0043551 -0.0028327 0.00087221 -0.001126 -0.0038267 0.0072355 -0.46216 -0.1391 -0.0014282 -0.089902 -0.14674 0.0017708 -0.018221 -0.0045936 -0.042619 -0.045538 0.019356 0.012384 0.028213 0.00083791 0.0041336 0.0038275 0.00031499 0.026174
0.003906 -0.0041523 -0.0049205 0.0010073 -0.0059719 0 -0.0060442 -0.0040166 -0.0012294 -0.0046478 -0.0039108 0.0040762 -0.45683 -0.11562 -0.0098497 -0.061425 -0.12831 0.00055346 -0.017863 0.019193 -0.034012 0.002428 0.074343 0.013523 0.011853 0.00068584 0.0037666 0.0035522 0.00064917 0.060145
0.007812 -0.004758 -0.0055834 -0.0023924 -0.0072085 0 -0.0057342 -0.0057249 -0.0029204 -0.0091964 -0.0037195 -0.00083636 -0.46946 -0.10797 0.0015895 -0.010747 -0.13721 0.00058427 0.027999 0.026119 -0.029067 0.026967 0.077178 0.012642 0.027853 0.0011614 0.0031237 0.0035528 0.0011756 0.097818
0.011719 -0.0052805 -0.0055514 -0.0050886 -0.0071155 0 -0.003743 -0.0072947 -0.0051328 -0.012881 -0.0044535 -0.006081 -0.48755 -0.099442 0.010973 -0.032443 -0.13934 0.0027104 0.041929 0.042209 -0.031829 0.022593 0.064611 0.010171 0.044877 0.0016733 0.0025059 0.0037169 0.001562 0.13187
0.015625 -0.0054254 -0.0044195 -0.0058669 -0.0062946 0 -0.0018167 -0.0078356 -0.0082148 -0.014116 -0.0061967 -0.010572 -0.49834 -0.090437 0.010497 -0.077211 -0.13477 0.0065907 0.032401 0.06589 -0.032955 0.0014813 0.054749 0.0080237 0.051186 0.0016835 0.0020984 0.0038137 0.0016778 0.15468
0.019531 -0.0048967 -0.0025445 -0.0055103 -0.0052577 0 -0.0017165 -0.0069826 -0.011125 -0.012727 -0.0078963 -0.014102 -0.50079 -0.088959 -0.0032173 -0.01692 -0.13898 0.01085 0.049321 0.082626 -0.014574 -0.011917 0.062735 0.0079155 0.040756 0.0012032 0.0019461 0.0036889 0.0016313 0.16214
0.023437 -0.0036703 -0.00082486 -0.0058639 -0.0040168 0 -0.0035535 -0.0052901 -0.01214 -0.0099948 -0.0084787 -0.016796 -0.503 -0.09383 0.00021343 -0.02208 -0.12259 0.014019 -0.023472 0.055128 -0.032085 -0.010328 0.050195 0.0098477 0.01525 0.00069905 0.002064 0.003377 0.0015625 0.15551
0.027344 -0.0021076 2.1926e-05 -0.0076353 -0.0023607 0 -0.0054799 -0.0038656 -0.010441 -0.0076437 -0.0078826 -0.018274 -0.50996 -0.07368 0.022497 -0.037546 -0.11596 0.015491 0.0094932 0.055909 -0.0085311 0.03245 0.061616 0.01221 0.034805 0.00057932 0.0024943 0.0030788 0.0014656 0.13977
0.03125 -0.00076605 2.7104e-05 -0.0093889 -0.00038881 0 -0.0052106 -0.0035234 -0.0069723 -0.0066324 -0.0069148 -0.01764 -0.51648 -0.05484 0.036131 -0.053205 -0.11691 0.015704 0.042742 0.057274 0.0054308 0.041232 0.070097 0.013362 0.032191 0.00081561 0.0032126 0.0030502 0.0012494 0.11974
0.035156 -1.9925e-05 -0.00013445 -0.008931 0.0013272 0 -0.0021139 -0.0041754 -0.0036696 -0.0066489 -0.0061459 -0.014364 -0.51359 -0.056635 0.024839 -0.055767 -0.12129 0.015434 0.019973 0.043106 -0.011853 -0.010588 0.064673 0.013084 -0.011296 0.0010555 0.0040014 0.0034653 0.00093854 0.09698
0.039062 0.00019756 0.00017952 -0.0056318 0.0021251 0 0.0020457 -0.0049464 -0.0017598 -0.0065545 -0.005131 -0.009052 -0.50109 -0.08948 -0.0064087 -0.012771 -0.11841 0.014853 -0.00083957 0.023098 -0.010029 -0.028689 0.075013 0.012505 0.014493 0.0010505 0.0044989 0.0042914 0.00073952 0.069675
0.042969 0.00028932 0.00096035 -0.0011483 0.001789 0 0.0044873 -0.0048662 -0.00078691 -0.0052677 -0.0028898 -0.0031226 -0.49157 -0.057885 0.030524 -0.048408 -0.10653 0.01324 -0.041505 0.039144 -0.0249 0.00018792 0.063761 0.012709 0.012981 0.00091833 0.0044564 0.005229 0.00084458 0.035301
0.046875 0.00059504 0.0015547 0.002253 0.00074399 0 0.0037476 -0.0035427 0.00072686 -0.0024058 0.00083153 0.0023166 -0.49958 -0.059351 0.038401 -0.052581 -0.10575 0.0096418 -0.027869 0.038245 -0.026549 0.020127 0.050743 0.01355 0.010003 0.00097327 0.0039795 0.0057991 0.001175 -0.0061148
0.050781 0.0010538 0.0012805 0.0039241 -0.00023061 0 0.00088457 -0.0013307 0.003684 0.0016103 0.0049175 0.0071709 -0.52623 -0.089403 0.019015 -0.039539 -0.11167 0.0039143 -0.0071099 0.01614 -0.034458 0.014375 0.036191 0.013935 -0.0093387 0.0013315 0.0034797 0.0056054 0.0013796 -0.050495
0.054687 0.0012594 8.6956e-05 0.0051596 -0.00050542 0 -0.0015314 0.0010135 0.0074509 0.0058282 0.0076557 0.011852 -0.55533 -0.11647 0.0013706 -0.053452 -0.11374 -0.0027786 -0.055196 -0.018743 -0.077713 -0.020347 0.017099 0.013157 -0.067014 0.0017311 0.0033255 0.0046432 0.001153 -0.090842
0.058594 0.00088468 -0.001329 0.0073059 3.7051e-05 0 -0.001701 0.0028383 0.01039 0.0091461 0.0082057 0.016171 -0.56651 -0.1067 0.054844 -0.04394 -0.12604 -0.008533 -0.014918 -0.050086 -0.04451 0.057407 0.029543 0.011784 -0.069588 0.0017652 0.003502 0.0034015 0.0005717 -0.12008
0.0625 8.1472e-05 -0.002037 0.0098593 0.00097492 0 -6.4293e-05 0.0039152 0.011245 0.0107 0.0072603 0.018953 -0.55405 -0.1047 0.016326 -0.031948 -0.12684 -0.011923 0.02462 -0.024366 -0.059417 0.015433 0.027962 0.011076 -0.049144 0.0012858 0.0036243 0.0025922 7.5794e-05 -0.13385
0.066406 -0.00055483 -0.001565 0.010785 0.0016405 0 0.0013435 0.0044593 0.010005 0.010225 0.0062139 0.018914 -0.53312 -0.10671 -0.008136 -0.011967 -0.12081 -0.01288 0.021679 -0.0053985 -0.065352 -0.016353 0.034895 0.011551 -0.028616 0.00056459 0.0033239 0.0026407 6.7482e-05 -0.13187
0.070312 -0.00047571 -0.00020524 0.0087613 0.0015842 0 0.0009636 0.0049305 0.0075555 0.008231 0.0057225 0.015869 -0.52695 -0.11186 0.021684 0.0014359 -0.11005 -0.012507 -0.0066644 -0.012657 -0.045935 0.0094069 0.051709 0.012275 -0.01777 5.2982e-05 0.0026455 0.00334 0.00051013 -0.11723
0.074219 0.00030735 0.0012574 0.0047765 0.00094792 0 -0.00078001 0.0057202 0.0047158 0.0057537 0.005171 0.010919 -0.54628 -0.12351 0.069572 -0.04715 -0.093679 -0.012003 0.058353 -0.0089262 -0.037663 0.04174 0.04777 0.011748 -0.012061 -3.3629e-06 0.0020537 0.0040016 0.00095001 -0.094305
0.078125 0.0011873 0.0021174 0.0011655 0.00043907 0 -0.0019518 0.0068383 0.0017563 0.0037088 0.0035641 0.0054137 -0.5798 -0.14015 0.055219 -0.049616 -0.095828 -0.011644 0.06179 0.016546 -0.026828 0.054514 0.033592 0.0095231 0.025601 0.00028555 0.0020194 0.0040315 0.0009687 -0.066567
0.082031 0.0014839 0.0021727 -0.00093676 0.00078637 0 -0.0010585 0.0077731 -0.0012225 0.0022906 0.00082209 -0.00012699 -0.6042 -0.14626 0.044415 -0.038642 -0.098833 -0.01068 0.0072481 0.042549 -0.010044 0.088694 0.034941 0.0068789 0.025587 0.00065462 0.002579 0.0034517 0.00061887 -0.035859
0.085937 0.0010703 0.0017512 -0.0027733 0.0020106 0 0.0014202 0.0077055 -0.0037126 0.00097372 -0.0019515 -0.0058572 -0.6042 -0.14272 0.045107 -0.044569 -0.10284 -0.0081836 -0.039672 0.051911 0.003735 0.10403 0.051981 0.0057775 -0.0035116 0.00098125 0.0032975 0.0028845 0.00038314 -0.0036567
0.089844 0.00051822 0.0014173 -0.0062108 0.003189 0 0.0034224 0.0060495 -0.0048679 -0.00081479 -0.0035093 -0.011446 -0.58466 -0.13255 0.057026 -0.083808 -0.10862 -0.0040388 -0.017746 0.033903 0.0062384 0.066755 0.076043 0.0070722 -0.038827 0.0013498 0.0036726 0.002983 0.00066917 0.026814
0.09375 0.00059622 0.0015978 -0.010833 0.0031392 0 0.0032695 0.002967 -0.0042383 -0.0029618 -0.0036381 -0.015421 -0.56493 -0.11295 0.074203 -0.021895 -0.099488 0.0008326 -0.017043 0.03857 0.014952 0.12928 0.045838 0.0097231 -0.029315 0.0018348 0.0035755 0.0038068 0.0013433 0.049883
0.097656 0.0015598 0.0023335 -0.013282 0.0016024 0 0.0013318 -0.00059709 -0.002334 -0.004625 -0.0031736 -0.016089 -0.56229 -0.13004 0.052181 -0.028181 -0.091766 0.0051707 -0.026105 0.038111 0.020137 0.10253 0.036247 0.01177 0.013276 0.0022779 0.0032967 0.0047266 0.0017968 0.059614
0.10156 0.0028772 0.003242 -0.010117 -0.00018994 0 -0.00024031 -0.003478 -0.0003043 -0.0049918 -0.0028709 -0.013249 -0.57957 -0.15392 0.028694 -0.022646 -0.096774 0.0082867 -0.068605 0.037221 0.020284 0.06672 0.037351 0.01208 0.013593 0.0023499 0.0031772 0.0049675 0.0015172 0.053775
0.10547 0.0036452 0.0037012 -0.0015877 -0.00036337 0 0.00045147 -0.0050282 0.0010115 -0.004105 -0.0024575 -0.0087624 -0.60668 -0.16173 0.02449 0.013472 -0.10983 0.010304 -0.10905 0.03153 0.0094947 0.055543 0.041294 0.011172 -0.026653 0.0018703 0.0032349 0.0043032 0.00061625 0.036275
0.10938 0.0033194 0.0031977 0.0076526 0.0018298 0 0.0031249 -0.0053967 0.0016836 -0.0028722 -0.0010069 -0.0050351 -0.63167 -0.12519 0.056114 0.055889 -0.11014 0.011549 -0.043614 0.0068081 -0.024698 0.079878 0.037957 0.010432 -0.038728 0.0010587 0.0031896 0.0032666 -0.00021527 0.015372
0.11328 0.00211 0.0016791 0.0121 0.0049312 0 0.0053531 -0.005117 0.0023209 -0.002174 0.0017352 -0.0027628 -0.64977 -0.13403 0.039255 -0.017311 -0.091463 0.011786 -0.026826 0.034029 0.03089 0.061534 0.054869 0.010648 -0.004313 0.00042805 0.0028483 0.0026828 -0.00030761 -0.0016159
0.11719 0.00072769 -0.00032666 0.010093 0.00617 0 0.0046679 -0.0044395 0.0031708 -0.0019546 0.0045976 -0.00034249 -0.66299 -0.14218 0.0049387 -0.043712 -0.081301 0.010172 -0.033961 0.029856 0.0062586 0.050715 0.064989 0.011377 0.0010137 0.00038134 0.0024104 0.0029631 0.00039625 -0.012951
0.12109 -0.00023106 -0.0019779 0.0051472 0.0038627 0 0.00091752 -0.003099 0.003719 -0.0012815 0.0057954 0.0041708 -0.6734 -0.14297 -0.015064 -0.037865 -0.083306 0.0061001 -0.049736 0.02653 -0.013728 0.035403 0.059132 0.011664 0.008531 0.0008801 0.0023187 0.0038022 0.0013113 -0.022402
0.125 -0.00067289 -0.0026429 0.0025748 -0.00077168 0 -0.0032672 -0.00075237 0.0032618 0.00060281 0.0045968 0.010422 -0.67889 -0.13506 0.0014776 -0.017712 -0.096177 0.00013426 -0.059228 0.04343 0.029544 0.0069339 0.037516 0.011212 0.036871 0.0014957 0.0027758 0.0045181 0.0017512 -0.034456
0.12891 -0.00086212 -0.0022939 0.004632 -0.0042455 0 -0.0044404 0.0024029 0.0018241 0.0032998 0.0021038 0.015293 -0.67575 -0.13082 0.03955 0.039718 -0.10221 -0.0059378 -0.041687 0.00033346 -0.0040048 -0.010165 0.04176 0.010688 0.009205 0.0017874 0.0034433 0.0046693 0.001509 -0.04929
0.13281 -0.00097684 -0.0014313 0.0087912 -0.0036279 0 -0.0011564 0.005544 0.00037056 0.0054307 0.00024543 0.015458 -0.66443 -0.13786 0.020741 0.0085359 -0.10777 -0.010163 0.019408 0.020705 -0.0022271 0.017383 0.049242 0.010895 0.00024043 0.0016463 0.0036978 0.0043607 0.00094387 -0.062395
0.13672 -0.00086657 -0.00057702 0.01055 0.00084592 0 0.0047352 0.0078275 1.5949e-06 0.0059099 -4.8149e-05 0.010652 -0.65131 -0.13841 0.033663 -0.014456 -0.10846 -0.011759 0.024025 0.034242 -0.012169 0.0405 0.047586 0.011766 0.0099692 0.0013005 0.0032496 0.0040064 0.00055151 -0.069285
0.14063 -0.00025372 0.00021053 0.0077413 0.0058141 0 0.0094237 0.0090704 0.00093863 0.0050635 0.00038672 0.0043342 -0.64379 -0.13418 0.061476 -0.020807 -0.104 -0.011564 -0.0068376 0.026534 -0.025181 0.037029 0.040696 0.012321 0.025669 0.0010252 0.0025096 0.003861 0.00048513 -0.070518
0.14453 0.00086651 0.0013309 0.0021366 0.0075909 0 0.010014 0.0097527 0.002362 0.0043857 3.6015e-05 0.00082542 -0.64366 -0.13649 0.03322 -0.04066 -0.096215 -0.011192 0.01146 0.0053643 -0.0043627 -0.0083082 0.041399 0.01166 0.024555 0.00088218 0.0022814 0.0038166 0.00048983 -0.071547
0.14844 0.00208 0.003115 -0.0028164 0.0052793 0 0.0066159 0.010287 0.003268 0.0050652 -0.0015115 0.0015085 -0.64548 -0.10665 0.074786 -0.00043716 -0.10952 -0.011618 -0.036534 -0.016159 -0.035718 0.048007 0.054191 0.0099459 -0.047508 0.0007449 0.0030068 0.0036322 0.00025241 -0.076941
0.15234 0.0028407 0.0052651 -0.0053173 0.0013838 0 0.0020382 0.010326 0.0034245 0.0067168 -0.0030103 0.0037634 -0.64209 -0.10899 0.044384 -0.017956 -0.10654 -0.012404 -0.051598 -0.010396 -0.044832 0.032333 0.056189 0.0083482 -0.044019 0.00054265 0.0042702 0.0032872 -0.0002421 -0.08446
0.15625 0.0029124 0.0068366 -0.0061238 -0.00060224 0 -0.00051364 0.0089315 0.0034167 0.0076504 -0.0028591 0.0037113 -0.63207 -0.12331 0.0085375 -0.034661 -0.10581 -0.012176 -0.056777 0.0094526 -0.029455 0.016612 0.052924 0.0079897 -0.010235 0.00042242 0.0050731 0.0030472 -0.00070929 -0.085354
0.16016 0.0025284 0.0068613 -0.0065737 0.00062699 0 0.00018828 0.0055444 0.0037851 0.0064981 -0.00089535 0.00011896 -0.6222 -0.13911 0.015227 -0.02684 -0.11364 -0.0098588 -0.062313 0.025636 -0.001954 0.034597 0.048522 0.0089662 0.0213 0.00062789 0.0046775 0.0031714 -0.00086875 -0.071536
0.16406 0.0021166 0.0051089 -0.0064479 0.0031596 0 0.0027514 0.00080886 0.0042606 0.0036074 0.0012441 -0.0043365 -0.62244 -0.1736 0.079768 -0.066915 -0.10199 -0.005594 -0.040255 -0.0011068 -0.020239 0.017903 0.043587 0.010376 0.0475 0.0012135 0.0032717 0.0036031 -0.00068955 -0.04334
0.16797 0.0018763 0.0023191 -0.0043047 0.0038136 0 0.0045189 -0.0036629 0.0039885 0.0007562 0.0016413 -0.0056459 -0.63769 -0.16215 0.046166 -0.072151 -0.11667 -0.00063477 -0.0014432 -0.01109 -0.031522 0.04853 0.048834 0.011242 0.014721 0.0019069 0.0018527 0.0040032 -0.00032809 -0.010334
0.17188 0.0016232 -0.0003072 0.00020304 0.0011301 0 0.0036589 -0.0064697 0.0025198 -0.00060374 -3.3922e-05 -0.0023539 -0.66324 -0.15491 0.027772 -0.061716 -0.1209 0.0035397 -0.021376 -0.0065359 -0.022212 0.036347 0.046056 0.011354 -0.004935 0.0022936 0.0014273 0.0041048 0.0001124 0.016102
0.17578 0.0010321 -0.0019159 0.0049961 -0.0033467 0 0.00037835 -0.0074397 0.00046002 -0.00084821 -0.0022174 0.0029715 -0.68725 -0.14868 0.040283 -0.054208 -0.11784 0.0060935 -0.050897 0.0083115 -0.017713 0.0017034 0.043598 0.011227 -0.002082 0.0021678 0.0022353 0.0039999 0.00067141 0.031779
0.17969 7.3534e-06 -0.0024336 0.0071501 -0.006501 0 -0.003433 -0.0074898 -0.0010028 -0.001862 -0.0030021 0.0059769 -0.69798 -0.12898 0.072948 -0.068789 -0.121 0.007083 -0.0093081 0.026229 -0.053381 -0.0047674 0.056251 0.011364 0.015564 0.0017124 0.0036434 0.0040328 0.0013467 0.041802
0.18359 -0.0011892 -0.0023369 0.0058948 -0.0062745 0 -0.0056045 -0.0074766 -0.001251 -0.0050964 -0.0019452 0.0042321 -0.69045 -0.16449 0.033445 -0.058228 -0.12422 0.0071145 -0.076006 0.0033839 -0.050163 0.0019495 0.050315 0.011685 -0.0070239 0.0013294 0.0047309 0.0044006 0.0018812 0.053718
0.1875 -0.0021558 -0.0020793 0.0036376 -0.0031204 0 -0.0050495 -0.0072307 -0.00085865 -0.0098389 -0.00032451 -0.00098337 -0.66836 -0.18118 0.031686 -0.038503 -0.10238 0.0068441 -0.059295 -0.011114 -0.022349 0.015037 0.047671 0.011693 0.011455 0.0012791 0.0049983 0.0048945 0.0018538 0.068377
0.19141 -0.002669 -0.0017431 0.0035447 0.00070958 0 -0.0023126 -0.0057988 -0.00099925 -0.013424 0.0002912 -0.0061084 -0.6412 -0.1721 0.034463 -0.013969 -0.086999 0.0066497 -0.052167 -0.00052425 -0.023696 0.012966 0.046117 0.011129 0.0080243 0.0014685 0.0046072 0.005082 0.0010844 0.077656
0.19531 -0.002792 -0.0011692 0.0060062 0.0030167 0 0.00083036 -0.0026756 -0.0022365 -0.013314 -0.00042555 -0.0082243 -0.61906 -0.14783 0.026944 -0.0086316 -0.096498 0.00651 -0.077343 0.025375 -0.05123 0.0022668 0.042275 0.01034 -0.024988 0.0015732 0.0040554 0.0047593 -4.3474e-05 0.071694
0.19922 -0.0027149 -0.00030865 0.0078021 0.0029368 0 0.0023847 0.00126 -0.0039525 -0.0092262 -0.0014898 -0.006802 -0.6084 -0.15332 0.014863 -0.094479 -0.14048 0.0060201 -0.05786 0.0082936 -0.008616 0.038974 0.028656 0.0099638 -0.010899 0.0013561 0.0036946 0.0041975 -0.00074224 0.049014
0.20313 -0.0025393 0.00063092 0.005153 0.00094424 0 0.0012675 0.0041555 -0.0049798 -0.0034183 -0.0018915 -0.0032588 -0.61026 -0.16981 0.014777 -0.050482 -0.13553 0.0045996 -0.056641 -0.016566 -0.0043218 0.023239 0.033718 0.010287 -0.001979 0.00087541 0.0035373 0.0039055 -0.0004234 0.019748
0.20703 -0.0022361 0.0013754 -0.0022621 -0.0018176 0 -0.001975 0.004659 -0.0047275 0.0010829 -0.0016971 0.00052443 -0.62102 -0.16795 0.0088208 -0.031138 -0.12851 0.0019528 -0.040412 -0.0062162 -0.017402 0.017181 0.035655 0.010954 0.021476 0.00040991 0.0034328 0.0041331 0.00077415 -0.0016091
0.21094 -0.0017725 0.001838 -0.010454 -0.0040515 0 -0.0053373 0.0030794 -0.003608 0.0027312 -0.001747 0.0031385 -0.63483 -0.16267 0.020223 -0.030978 -0.12249 -0.0014438 -0.017888 -3.9922e-05 -0.036324 0.015745 0.039262 0.011305 0.033753 0.00021402 0.0033268 0.0046263 0.0020434 -0.0077007
0.21484 -0.0012152 0.0021161 -0.014468 -0.0046001 0 -0.0065276 0.0011134 -0.0023903 0.0023271 -0.0023955 0.0037459 -0.64638 -0.16951 0.067281 -0.025376 -0.11582 -0.0043245 -0.0044811 -0.036451 -0.047886 0.0068127 0.051078 0.010983 0.011711 0.00035162 0.0033108 0.004894 0.0025498 -0.0038031
0.21875 -0.00067191 0.0022473 -0.012698 -0.0029525 0 -0.0045656 0.00038753 -0.0013077 0.0019682 -0.0028489 0.0021754 -0.65291 -0.1349 0.049627 -0.026729 -0.11782 -0.0053663 -0.021533 -0.0022408 -0.013831 0.0041248 0.056323 0.010225 0.035194 0.00073207 0.0034606 0.0047201 0.0020975 -0.0025142
0.22266 -0.00015589 0.002063 -0.0079606 0.00010387 0 -0.00066653 0.0011675 2.1113e-05 0.0031754 -0.0019636 -0.00059769 -0.65457 -0.1503 0.016864 -0.040896 -0.11603 -0.0042509 -0.031381 -0.0025612 -0.028266 0.0050383 0.046679 0.0096172 -0.0042062 0.0012429 0.0036929 0.004391 0.0012314 -0.012542
0.22656 0.00043484 0.0013843 -0.0043977 0.0025227 0 0.0024727 0.0023643 0.0017867 0.0057589 0.00034397 -0.002409 -0.65335 -0.15157 0.0051595 -0.050818 -0.11865 -0.0021085 -0.016903 -0.015167 -0.046966 -0.0035668 0.034404 0.0096446 -0.011311 0.0017977 0.0038145 0.004399 0.00070584 -0.03144
0.23047 0.0011641 0.00038857 -0.003471 0.0023321 0 0.0026968 0.002681 0.0033224 0.0081197 0.0027142 -0.0012185 -0.65143 -0.1415 0.0076325 -0.059177 -0.1327 -0.0007309 -0.00080573 -0.027069 -0.048968 -0.017959 0.021659 0.010394 0.0088489 0.0022643 0.0036955 0.0049197 0.00082958 -0.048069
0.23438 0.0018981 -0.00030552 -0.0030149 -0.00050515 0 0.00020774 0.0017261 0.0035155 0.008473 0.0035593 0.0028383 -0.64993 -0.18375 -0.024456 -0.087546 -0.1676 -0.001034 -0.05286 -0.026753 -0.023245 -0.017482 0.0027779 0.011563 -0.040422 0.002422 0.003368 0.0056026 0.0012762 -0.051838
0.23828 0.0023474 -6.01e-05 -3.342e-05 -0.0035107 0 -0.0024428 0.00012394 0.002012 0.0059865 0.0026637 0.0067402 -0.64881 -0.15956 0.0020345 -0.083297 -0.14837 -0.0021205 -0.070805 -0.0099186 -0.025402 -0.0023222 0.013296 0.012621 0.011257 0.0020873 0.0029621 0.0058914 0.0014794 -0.040484
0.24219 0.002305 0.0011687 0.0058795 -0.0034387 0 -0.002399 -0.0012434 -9.69e-05 0.0012138 0.0014331 0.0066067 -0.64763 -0.15677 0.019692 -0.044373 -0.131 -0.0019621 -0.04075 -0.00017324 -0.040162 0.0073297 0.025347 0.013009 0.058188 0.001338 0.0025888 0.0055538 0.001186 -0.02063
0.24609 0.001839 0.0026296 0.011983 0.00080882 0 0.001016 -0.0019381 -0.0010287 -0.0041801 0.0014395 0.0012086 -0.64655 -0.16197 0.013585 -0.025523 -0.11525 0.00069762 0.01046 0.0023038 -0.040283 0.032023 0.035596 0.012405 0.077449 0.0005896 0.0023185 0.0048894 0.00064189 -0.0021742
0.25 0.0012207 0.0032733 0.014986 0.0067504 0 0.005545 -0.0019643 6.5142e-05 -0.0081269 0.0027495 -0.0062619 -0.64694 -0.1607 -0.011078 -0.057316 -0.1026 0.004871 0.049004 0.00038377 -0.011615 0.076105 0.044123 0.011027 0.060245 0.00035597 0.0022485 0.0044186 0.00029163 0.0078952
0.25391 0.00064248 0.0025751 0.013869 0.010019 0 0.0077563 -0.0013316 0.0021995 -0.00905 0.0038204 -0.010285 -0.65092 -0.16494 0.043509 -0.030675 -0.12617 0.0077451 0.006062 0.0050564 -0.0085997 0.04205 0.061419 0.0097125 0.036018 0.00083205 0.0025118 0.0043787 0.00034408 0.0078972
0.25781 3.233e-05 0.00096218 0.010128 0.0079649 0 0.0058837 8.5601e-05 0.0033714 -0.0066644 0.0031248 -0.0075528 -0.65973 -0.11569 0.015575 -0.035436 -0.13008 0.006834 0.0066636 0.006929 -0.0087093 0.038948 0.049418 0.0094897 0.022502 0.0016635 0.0031405 0.0045325 0.00063478 0.00021808
0.26172 -0.00080951 -0.00053919 0.0056614 0.0019621 0 0.0012809 0.0021428 0.0023816 -0.0022445 0.00082084 4.6973e-05 -0.6718 -0.11372 0.008612 -0.013209 -0.13085 0.0020815 0.0022465 -0.0050918 -0.032894 0.026066 0.030489 0.010765 0.0032483 0.002165 0.0039087 0.0044572 0.00086514 -0.01077
0.26563 -0.0018635 -0.0011095 0.00098088 -0.0037537 0 -0.0027877 0.0040361 -9.2679e-05 0.0019929 -0.0013063 0.0068784 -0.68203 -0.14374 0.020265 0.020726 -0.12717 -0.0039479 -0.0042247 -0.013674 -0.060444 0.013583 0.015631 0.012773 -0.017689 0.0018605 0.004376 0.0039922 0.00091555 -0.019975
0.26953 -0.002706 -0.00067008 -0.0043071 -0.0056974 0 -0.0039101 0.0046225 -0.0022016 0.0041942 -0.0016104 0.0082558 -0.68384 -0.1287 -0.0038792 0.010511 -0.10904 -0.0080124 0.015777 0.017455 -0.043971 0.039152 0.01379 0.01393 -0.025103 0.00090134 0.004188 0.0033907 0.0009002 -0.02286
0.27344 -0.0027388 0.00027137 -0.0096835 -0.0038433 0 -0.0023488 0.0033722 -0.0026515 0.0040087 -0.00023562 0.0041638 -0.6735 -0.16159 0.047847 -0.034752 -0.14983 -0.0086124 -0.050213 -0.02104 -0.028738 0.038618 0.012189 0.01303 0.018569 -1.8881e-05 0.0033992 0.003048 0.00094768 -0.017763
0.27734 -0.0016795 0.0011958 -0.013105 -0.00099846 0 -0.00035976 0.0010433 -0.0017168 0.0026712 0.0010657 -0.0012913 -0.65395 -0.15257 0.030419 -0.068689 -0.14775 -0.0068299 -0.0034224 -0.030181 -0.023707 0.040293 0.036104 0.010324 0.0039595 -0.00020837 0.0024979 0.0031167 0.00099079 -0.0080535
0.28125 0.00012501 0.0019354 -0.012662 0.00031488 0 0.00018461 -0.0007362 -0.00061368 0.0019205 0.0007662 -0.0039142 -0.63454 -0.13934 0.00086134 -0.057954 -0.1335 -0.0049917 0.042473 -0.024044 -0.013296 0.017219 0.047586 0.0074811 -0.016353 0.00046863 0.0020531 0.0034013 0.00081772 -0.0012868
0.28516 0.0018711 0.002499 -0.0087585 0.0002369 0 -0.00048071 -0.00076492 -5.453e-05 0.0026356 -0.00084911 -0.0029575 -0.62567 -0.14095 0.0013735 -0.0028625 -0.12799 -0.0044963 0.022723 -0.013544 0.0075277 -0.023977 0.035305 0.0063167 -0.0096411 0.0014961 0.0022703 0.0036009 0.00033286 -0.0043427
0.28906 0.0028232 0.0026712 -0.0041886 0.0008717 0 -0.00055713 0.00069376 0.00038831 0.0043012 -0.0019714 -0.00095755 -0.63144 -0.12363 0.044035 -0.00084209 -0.12685 -0.0047854 -0.0022317 0.0011473 0.013804 0.03135 0.064842 0.0073339 0.0075654 0.0021409 0.0028545 0.0036049 -0.00026274 -0.017528
0.29297 0.0027452 0.001957 -0.0017258 0.0034147 0 0.0011608 0.0021012 0.0014512 0.0056239 -0.0011265 -0.00048999 -0.64608 -0.15756 0.050416 -0.020499 -0.13366 -0.0042461 0.037211 0.0066007 0.039449 -0.0071076 0.020007 0.009372 -0.0080024 0.0020351 0.0033071 0.0035307 -0.00058193 -0.03264
0.29688 0.0019057 5.4928e-05 -0.0016097 0.006264 0 0.0037387 0.0018897 0.0029029 0.0055885 0.0012889 -0.0014145 -0.65735 -0.15803 0.038026 -0.0084889 -0.12675 -0.0020089 0.034525 0.0068103 0.034426 0.0059851 0.034099 0.010682 0.0084894 0.0014161 0.0033756 0.003509 -0.00036312 -0.037397
0.30078 0.00073586 -0.0025984 -0.0015925 0.0062474 0 0.0047546 -0.00036325 0.0033895 0.0039752 0.0033063 -0.0013791 -0.6551 -0.14256 0.023508 0.014831 -0.12277 0.0011239 0.017724 0.0082906 0.0052288 0.051698 0.065915 0.010443 0.043367 0.00085913 0.003239 0.0035025 0.00030883 -0.023408
0.30469 -0.00048294 -0.0048553 0.00050398 0.0018518 0 0.002558 -0.0037948 0.0017536 0.0010853 0.0031584 0.0011814 -0.63843 -0.15732 0.025942 0.0080676 -0.14813 0.0034251 0.052598 0.01867 -0.023285 0.064762 0.026281 0.0093385 0.059042 0.00078216 0.0032712 0.0033799 0.0010683 0.0081776
0.30859 -0.0016337 -0.0055861 0.0044625 -0.0047914 0 -0.0020199 -0.0070465 -0.0015086 -0.0027117 0.00076621 0.0048571 -0.61614 -0.17956 0.054717 0.011119 -0.12678 0.0038468 0.10336 0.025816 0.010014 0.039777 0.022038 0.008745 0.017757 0.0011643 0.0036371 0.0031433 0.0015415 0.047255
0.3125 -0.0025706 -0.0045272 0.0080166 -0.0092649 0 -0.0061299 -0.0090721 -0.0042991 -0.0069375 -0.0023847 0.0062176 -0.60029 -0.15591 0.062621 0.012966 -0.13981 0.0029279 0.093191 0.0026438 0.019752 0.040972 0.059823 0.0093772 0.010125 0.0016745 0.004117 0.0030124 0.0015753 0.080449
0.31641 -0.0030293 -0.0024808 0.0093353 -0.0084188 0 -0.0071149 -0.0092962 -0.004649 -0.010588 -0.0046241 0.0029519 -0.59831 -0.13259 0.046579 0.00061031 -0.12753 0.0022182 0.092429 0.0033908 0.010071 0.046346 0.077355 0.010708 0.035145 0.00202 0.0043167 0.0032267 0.0012583 0.097412
0.32031 -0.0027961 -0.000659 0.0087716 -0.0028825 0 -0.0044877 -0.00737 -0.002529 -0.012126 -0.0052773 -0.0039143 -0.60953 -0.13059 0.01922 -0.019823 -0.08286 0.0028412 0.11584 0.035578 -0.0050982 0.049588 0.058447 0.011621 0.075218 0.0021581 0.0040405 0.0037656 0.0007873 0.094072
0.32422 -0.0019575 0.00025131 0.0079319 0.0036283 0 -5.955e-05 -0.0032347 5.9193e-05 -0.010348 -0.0046845 -0.010755 -0.62764 -0.14172 0.026872 -0.0063657 -0.082258 0.004531 0.093719 0.03351 0.012955 0.067278 0.0535 0.011545 0.074771 0.0022106 0.003465 0.0043126 0.00034374 0.072579
0.32813 -0.00090815 0.00048983 0.0072877 0.0073431 0 0.0036305 0.0023305 0.0008733 -0.0055628 -0.003448 -0.014117 -0.64575 -0.10643 0.037742 0.021952 -0.091669 0.0059188 0.10345 0.022708 0.039396 0.064039 0.059285 0.010915 0.055313 0.0022397 0.0029713 0.0045397 6.6211e-05 0.039777
0.33203 -3.2979e-05 0.00080689 0.0053417 0.0070002 0 0.0050547 0.0073925 -0.00057114 0.00013047 -0.0019404 -0.01288 -0.65956 -0.11262 0.047452 0.037929 -0.10125 0.0056887 0.12542 0.023136 0.04217 0.063715 0.052984 0.010584 0.046261 0.0021666 0.0028204 0.004427 6.1032e-05 0.0052035
0.33594 0.00065834 0.001707 0.00063914 0.0039982 0 0.0042812 0.0095949 -0.0026503 0.0040483 -0.00046954 -0.008226 -0.66724 -0.14006 0.04906 0.042499 -0.094914 0.0035643 0.14344 0.032375 0.042124 0.063558 0.052295 0.010916 0.028226 0.0019193 0.0029738 0.0042671 0.00036557 -0.021983
0.33984 0.0015638 0.0030806 -0.0055123 0.00067148 0 0.0023923 0.0077635 -0.0031605 0.0048017 0.00049299 -0.0021477 -0.66798 -0.15132 0.038082 0.039244 -0.063057 0.00040787 0.14223 0.043859 0.060971 0.059638 0.075503 0.011518 -0.017925 0.0016148 0.003182 0.0043306 0.00088278 -0.037374
0.34375 0.0031046 0.0044847 -0.0089807 -0.0013172 0 0.00066905 0.0030955 -0.0011859 0.0032801 0.00066724 0.0036694 -0.662 -0.1067 0.042368 0.0079484 -0.083327 -0.0024708 0.11809 0.045624 0.028465 0.079937 0.074347 0.01183 -0.021942 0.0015209 0.0032063 0.0045467 0.0013914 -0.044764
0.34766 0.0052532 0.0056614 -0.0061772 -0.0012636 0 0.00020839 -0.001315 0.0024007 0.0018579 0.00061854 0.0079144 -0.65177 -0.1123 0.05511 0.015615 -0.073039 -0.0041653 0.091134 0.059655 0.018443 0.053889 0.09478 0.011822 -0.014404 0.0017823 0.0029636 0.0045651 0.0016788 -0.055068
0.35156 0.0074145 0.0066991 0.002211 0.0010415 0 0.0017736 -0.0025072 0.0060267 0.0025028 0.0017229 0.0095499 -0.64237 -0.10367 0.044435 0.028083 -0.073307 -0.0046399 0.08707 0.062748 0.017933 0.044935 0.093084 0.011984 -0.017917 0.0021844 0.0025235 0.0041658 0.0016979 -0.079587
0.35547 0.0087885 0.0076951 0.01106 0.0053334 0 0.005394 0.00031381 0.0087877 0.0053948 0.0050188 0.008481 -0.63915 -0.082708 0.015604 0.023656 -0.09266 -0.0046653 0.095566 0.049365 0.016779 0.05945 0.068289 0.01261 -0.033122 0.0022503 0.0020439 0.0035869 0.0015894 -0.12136
0.35938 0.0089066 0.008361 0.014852 0.010325 0 0.0098661 0.005385 0.010749 0.0090933 0.0098684 0.0064396 -0.64396 -0.1136 0.011045 -0.019202 -0.11394 -0.0053628 0.067483 0.027456 0.0020696 0.054378 0.058508 0.013195 -0.040655 0.0016517 0.0017339 0.0033811 0.0015286 -0.17115
0.36328 0.0078904 0.0080897 0.012306 0.013695 0 0.012953 0.0098625 0.012154 0.011844 0.013925 0.0065337 -0.65321 -0.089256 0.052155 -0.022664 -0.10644 -0.0075624 0.077133 0.043687 0.022645 0.050174 0.052439 0.012707 -0.012386 0.00057669 0.0018143 0.0038837 0.0015399 -0.2118
0.36719 0.0062567 0.0064995 0.0071879 0.013402 0 0.012692 0.011808 0.01269 0.012729 0.014824 0.010971 -0.6596 -0.10607 0.042245 -0.029305 -0.1227 -0.011233 0.10788 0.048539 0.01296 0.038225 0.034445 0.010559 -0.0099957 -0.00032705 0.0024051 0.0048039 0.0014705 -0.22825
0.37109 0.0045041 0.0039284 0.0045582 0.009466 0 0.0090098 0.011065 0.011729 0.011807 0.012209 0.018676 -0.65658 -0.12842 0.041667 -0.03961 -0.13686 -0.015316 0.12867 0.043301 0.0036989 0.035268 0.0298 0.0073204 -0.016954 -0.00044556 0.0033691 0.0053818 0.001162 -0.2159
0.375 0.0028649 0.0013488 0.0061105 0.0043307 0 0.0040893 0.0086282 0.0092228 0.0095453 0.0081505 0.025317 -0.64251 -0.12903 0.089739 -0.050828 -0.12543 -0.018208 0.12095 0.03561 0.017715 0.047026 0.051093 0.0043902 -0.014413 0.00028371 0.0042787 0.0050216 0.00065427 -0.18151
0.37891 0.0013849 -0.00027189 0.0090243 0.0010211 0 0.00082179 0.0055095 0.0060876 0.006409 0.005361 0.026338 -0.62208 -0.17397 0.056166 -0.057474 -0.099363 -0.018721 0.13577 0.051195 0.0022427 0.0079399 0.027956 0.0028912 0.0044687 0.0013056 0.0046273 0.0038353 0.00020709 -0.13711
0.38281 0.00014964 -0.00059711 0.009134 0.00056348 0 0.00048015 0.0023163 0.0035102 0.0029944 0.0048227 0.020601 -0.60449 -0.14573 0.054797 -0.071574 -0.1234 -0.016871 0.10641 0.050072 -0.0004669 -0.0041512 0.01742 0.0027986 -0.009468 0.0019185 0.004186 0.0025885 0.00010024 -0.092703
0.38672 -0.00063093 8.6688e-06 0.0050268 0.0012012 0 0.0017556 -0.000331 0.001844 0.00022119 0.0050647 0.011291 -0.59939 -0.14473 0.033945 -0.042734 -0.129 -0.013798 0.085411 0.034065 0.0032253 0.020331 0.021354 0.0031295 -0.0070435 0.001871 0.0032137 0.0020867 0.00039067 -0.053245
0.39063 -0.00077199 0.00095651 -0.00090844 0.00036944 0 0.0022137 -0.0014579 0.00033527 -0.0010336 0.0037982 0.003102 -0.61164 -0.16682 -0.0045365 -0.0061738 -0.12132 -0.010773 0.078165 0.016735 0.016102 0.051475 0.034314 0.0029905 0.0096193 0.0015418 0.0023045 0.0025496 0.00085447 -0.020346
0.39453 -0.00031294 0.0019358 -0.005088 -0.0024012 0 0.0008967 -0.00026994 -0.0019377 -0.00073048 0.00029467 -0.001763 -0.63727 -0.15351 -0.030754 -0.051809 -0.1444 -0.0080683 0.067854 0.022099 0.045956 0.02937 0.044947 0.0024709 0.01155 0.0015363 0.001965 0.0035114 0.0011708 0.0050168
0.39844 0.00046883 0.0029678 -0.0059797 -0.0046332 0 -0.00050061 0.0027974 -0.0048604 -3.316e-05 -0.0038356 -0.005004 -0.66318 -0.16412 0.012611 -0.01085 -0.13985 -0.0047365 0.036132 0.041694 0.046667 0.0036036 0.053098 0.0025526 0.037392 0.0020796 0.0022661 0.0042796 0.0011817 0.02244
0.40234 0.0012579 0.0040536 -0.0047766 -0.0032111 0 0.00073907 0.0057296 -0.0071222 -0.00061621 -0.0062038 -0.0097499 -0.67307 -0.17333 0.0077837 -0.0064043 -0.12321 0.00042561 0.089139 0.061567 0.039844 -0.0032058 0.047558 0.0041667 0.039917 0.0027797 0.0028582 0.0044957 0.0010021 0.034081
0.40625 0.0019104 0.0048901 -0.0033602 0.0022256 0 0.005285 0.0060275 -0.0073541 -0.0033343 -0.0059407 -0.016667 -0.65769 -0.18137 0.009362 -0.010471 -0.10798 0.0074924 0.12102 0.072035 0.058087 -0.0077829 0.046942 0.0073099 0.03294 0.002989 0.0033071 0.0043107 0.00089626 0.045041
0.41016 0.0024614 0.00502 -0.0022142 0.0081984 0 0.010268 0.0025785 -0.0054466 -0.0074186 -0.0044265 -0.022534 -0.62309 -0.18212 0.042632 -0.0071851 -0.10172 0.014846 0.080212 0.06792 0.10314 -0.0075937 0.056808 0.011015 0.025727 0.0024223 0.003432 0.0041052 0.0010473 0.059802
0.41406 0.0029385 0.0042733 -0.00053212 0.009982 0 0.011181 -0.0032743 -0.0027019 -0.010957 -0.0037553 -0.02279 -0.58921 -0.14295 0.045284 -0.020053 -0.09793 0.02 0.066379 0.053229 0.081212 0.067448 0.042903 0.014123 0.013437 0.0014458 0.0033609 0.004104 0.001415 0.076942
0.41797 0.003199 0.0030062 0.0020657 0.0057293 0 0.0058454 -0.0084735 -0.00064332 -0.012222 -0.0045225 -0.015727 -0.57742 -0.18746 0.039225 -0.051851 -0.11764 0.021163 0.050491 0.043192 0.10097 0.0025247 0.036042 0.016088 -0.0082173 0.0007631 0.0033173 0.0042559 0.0017829 0.087206
0.42188 0.0029848 0.0018375 0.0046323 -0.0016174 0 -0.003065 -0.010255 0.00033262 -0.010661 -0.0051728 -0.0044161 -0.59486 -0.19302 0.019644 -0.038609 -0.11982 0.018291 0.01151 0.033436 0.085494 0.0036804 0.037513 0.017111 -0.0001131 0.00079586 0.0033938 0.0044174 0.0019295 0.078044
0.42578 0.0021588 0.0011093 0.0060193 -0.0064875 0 -0.0094777 -0.0078281 0.0011378 -0.0068217 -0.0035561 0.005457 -0.62824 -0.16586 0.0054101 -0.0095346 -0.10423 0.012841 -0.0043444 0.02914 0.041848 0.047227 0.041404 0.017605 0.025518 0.0013404 0.0035255 0.004568 0.0017802 0.042248
0.42969 0.0008887 0.00060836 0.006541 -0.0051317 0 -0.0084924 -0.002535 0.0028802 -0.0016125 0.00084531 0.0099123 -0.65327 -0.14923 0.022565 -0.024045 -0.083423 0.0065942 0.067974 0.037941 0.0037418 0.04286 0.03869 0.017611 0.039096 0.0018043 0.003626 0.004807 0.0014387 -0.015523
0.43359 -0.00042079 -0.00016663 0.0078223 0.0014151 0 -0.00039089 0.0033271 0.0056082 0.0041639 0.0061717 0.0094396 -0.65296 -0.14471 0.0088929 -0.094599 -0.096464 0.00061237 0.052716 0.039985 0.040151 -0.0022632 0.021787 0.016742 0.0042422 0.0017706 0.0036827 0.0051708 0.0010966 -0.079365
0.4375 -0.0014063 -0.0014544 0.010603 0.0082472 0 0.009285 0.0078572 0.0081375 0.0096126 0.0095948 0.0080341 -0.62982 -0.16597 0.015518 -0.063759 -0.11365 -0.0049159 0.075063 0.025449 0.023741 0.0040954 0.024291 0.01463 -0.0071639 0.0013404 0.0037037 0.0055125 0.00089449 -0.12966
0.44141 -0.0019921 -0.0029374 0.012976 0.010416 0 0.013746 0.010132 0.0090525 0.013461 0.0095267 0.0096069 -0.60149 -0.19326 0.046026 -0.028082 -0.12522 -0.010076 0.080181 0.01353 0.0073436 0.012738 0.029539 0.011365 0.031278 0.00095301 0.0036241 0.0056056 0.00082294 -0.15248
0.44531 -0.0023868 -0.0039793 0.011519 0.0064592 0 0.0098877 0.010046 0.0078564 0.01444 0.0066605 0.01484 -0.584 -0.197 0.074893 -0.028968 -0.12354 -0.014592 0.056502 0.018721 0.013118 0.0090868 0.02819 0.0074689 0.091593 0.00090598 0.0033455 0.0053607 0.0007273 -0.14504
0.44922 -0.0028446 -0.0041417 0.0047384 -0.00095339 0 0.00034226 0.0080459 0.0052323 0.012235 0.0031103 0.020779 -0.57806 -0.11064 0.0092914 -0.037128 -0.099179 -0.017701 0.06043 0.057121 0.023536 0.030578 0.017849 0.0034861 0.033811 0.0010814 0.002905 0.0049159 0.00042427 -0.11495
0.45313 -0.0034122 -0.0034839 -0.0046494 -0.0072928 0 -0.0087286 0.0050955 0.0023551 0.008033 0.00064146 0.023069 -0.57068 -0.10654 0.032648 -0.053845 -0.096491 -0.018495 0.034349 0.061175 0.029868 0.033366 0.027091 -0.00032569 0.053231 0.0011394 0.0025637 0.0044965 -0.00013406 -0.07472
0.45703 -0.0038895 -0.0024211 -0.011366 -0.0092904 0 -0.012134 0.0025593 5.3323e-05 0.0038616 -0.00043838 0.018927 -0.55004 -0.11524 0.034122 -0.046447 -0.11042 -0.016326 0.097003 0.065804 0.028511 0.06664 0.029454 -0.0037902 0.042465 0.00094373 0.0026388 0.0041989 -0.00076961 -0.035498
0.46094 -0.0040272 -0.0013727 -0.012041 -0.0067192 0 -0.0089945 0.0015958 -0.0014644 0.0011031 -0.0010442 0.0088762 -0.51867 -0.11269 0.017154 -0.03314 -0.12308 -0.011065 0.15687 0.067217 0.031924 0.096305 0.037153 -0.0062612 0.037003 0.0007416 0.0031827 0.0039328 -0.0011588 -0.0027041
0.46484 -0.003776 -0.00058927 -0.0082768 -0.0020592 0 -0.0027286 0.0022712 -0.002364 -0.00048824 -0.0023002 -0.0035701 -0.49214 -0.08478 0.00083926 -0.038254 -0.11613 -0.0032478 0.10521 0.058027 0.054409 0.081 0.063244 -0.0063516 0.08446 0.00089119 0.0038441 0.0035791 -0.0010584 0.025109
0.46875 -0.0033619 -0.00025807 -0.0051231 0.0012858 0 0.0018415 0.0032065 -0.0029435 -0.0023294 -0.004724 -0.013874 -0.48471 -0.068855 -0.022095 -0.054042 -0.10053 0.0058504 0.059698 0.056215 0.099633 0.060098 0.055865 -0.0024627 0.10431 0.0014223 0.0041204 0.0031841 -0.00050919 0.054322
0.47266 -0.0031231 -0.00062198 -0.0062508 0.0010167 0 0.0018706 0.002337 -0.0036446 -0.0055714 -0.0080457 -0.018966 -0.49592 -0.058206 0.0036498 -0.050288 -0.080274 0.014413 0.024711 0.037997 0.061159 0.07131 0.059408 0.0060428 0.082953 0.0019164 0.0038193 0.002967 0.00016667 0.091997
0.47656 -0.0032517 -0.0018371 -0.010439 -0.0027852 0 -0.0019533 -0.0016062 -0.0050209 -0.010086 -0.011441 -0.018944 -0.51128 -0.059683 0.010287 -0.054374 -0.062239 0.020774 0.037169 0.044298 0.052884 0.10608 0.072044 0.01788 0.047357 0.0018761 0.0032787 0.0031205 0.0006057 0.1409
0.48047 -0.0036557 -0.003666 -0.012818 -0.0077203 0 -0.0063978 -0.008038 -0.0073375 -0.014768 -0.01386 -0.016902 -0.51566 -0.069721 -0.0048971 -0.06553 -0.050509 0.024345 0.081921 0.067877 0.093779 0.13692 0.083616 0.030019 0.031723 0.0012338 0.0030779 0.0036035 0.00069086 0.19621
0.48438 -0.0040517 -0.0054101 -0.0096487 -0.010541 0 -0.0082012 -0.014756 -0.010056 -0.018606 -0.014426 -0.016723 -0.50617 -0.072808 0.016475 -0.055523 -0.048626 0.026028 0.085556 0.051284 0.12171 0.10338 0.070498 0.039166 0.095536 0.00047544 0.0034726 0.0041418 0.00063176 0.24613
0.48828 -0.0041992 -0.0063182 -0.0020127 -0.0093371 0 -0.0063041 -0.019265 -0.011877 -0.021252 -0.012936 -0.020097 -0.49231 -0.078227 0.022509 -0.1082 -0.06289 0.027491 0.058008 0.066684 0.1002 0.08959 0.056279 0.043639 0.072538 0.00021582 0.004105 0.0044415 0.00075131 0.2767
0.49219 -0.0040778 -0.0061905 0.0050829 -0.0050197 0 -0.0023881 -0.020112 -0.011631 -0.022512 -0.01016 -0.024989 -0.48479 -0.058907 0.041475 -0.082582 -0.047799 0.029614 0.04895 0.073631 0.11537 0.084943 0.077574 0.044253 0.093043 0.00062012 0.0043171 0.0044159 0.0011643 0.27827
0.49609 -0.0038619 -0.0055717 0.0071356 -0.00080254 0 0.00052158 -0.017331 -0.0093288 -0.021618 -0.0074953 -0.027004 -0.48539 -0.053005 0.056583 -0.047036 -0.042904 0.031335 0.064714 0.07726 0.13988 0.076459 0.095761 0.043407 0.1076 0.0012447 0.003806 0.0042247 0.0016466 0.24964
0.5 -0.0037236 -0.0052343 0.0038215 0.00025246 0 0.00039529 -0.011957 -0.0063282 -0.017491 -0.0059504 -0.022899 -0.48795 -0.08352 0.051733 -0.058645 -0.075846 0.030065 0.0988 0.08382 0.14686 0.060303 0.079666 0.042961 0.079181 0.0014735 0.0029845 0.004115 0.0018257 0.19748
0.50391 -0.0036353 -0.0053481 -0.0013256 -0.0021753 0 -0.0021704 -0.0053139 -0.0042262 -0.010077 -0.0052515 -0.013424 -0.48795 -0.063251 0.026773 -0.030824 -0.076668 0.023627 0.088966 0.087843 0.15448 0.088708 0.064176 0.042556 0.1112 0.0011336 0.0026511 0.0042254 0.0015245 0.13175
0.50781 -0.0033412 -0.0051415 -0.004417 -0.0052038 0 -0.0042943 0.0013474 -0.0034174 -0.0013227 -0.0040024 -0.0029475 -0.48878 -0.065825 0.059528 -0.026915 -0.08094 0.012264 0.096284 0.081843 0.11284 0.079949 0.070423 0.039778 0.1199 0.00067969 0.0032413 0.0045174 0.00094446 0.060788
0.51172 -0.0025256 -0.003488 -0.0042691 -0.0050793 0 -0.003038 0.0069282 -0.0027038 0.0056262 -0.00099199 0.004031 -0.49715 -0.085316 0.072034 -0.056789 -0.087912 -0.000993 0.076889 0.071566 0.087192 0.069094 0.06759 0.032158 0.10747 0.00074906 0.0043661 0.0048454 0.00052337 -0.010732
0.51563 -0.0010373 1.8267e-05 -0.0023985 -0.00047723 0 0.002071 0.010658 -0.00043377 0.0087525 0.0034468 0.0065227 -0.51294 -0.095826 0.056406 -0.084007 -0.086193 -0.012072 0.056068 0.067095 0.092535 0.054242 0.053487 0.01946 0.10775 0.0015098 0.005107 0.0050624 0.00060313 -0.080273
0.51953 0.0010042 0.0044728 -0.000696 0.0061309 0 0.0082813 0.012454 0.0038589 0.0089588 0.0073922 0.0076026 -0.52562 -0.052479 0.039515 -0.03554 -0.055309 -0.018433 0.10376 0.084015 0.12167 0.013929 0.04047 0.0043794 0.18221 0.0024415 0.0048197 0.0050709 0.0011943 -0.14488
0.52344 0.0032908 0.0081735 0.00042999 0.010405 0 0.011501 0.013057 0.0088944 0.0094322 0.008859 0.011335 -0.52288 -0.093553 0.036041 -0.079493 -0.065503 -0.020478 0.1094 0.06665 0.052302 0.022716 0.034673 -0.0089558 0.17546 0.002776 0.0037056 0.0048313 0.0020067 -0.20038
0.52734 0.0055016 0.0098658 0.0017632 0.0097893 0 0.0095627 0.013552 0.012722 0.01286 0.0076307 0.01884 -0.50308 -0.10712 0.026979 -0.097021 -0.069304 -0.020754 0.083793 0.071671 0.043622 0.026326 0.01533 -0.01749 0.15681 0.0021905 0.0026184 0.0043796 0.0026631 -0.24311
0.53125 0.0074163 0.0096528 0.0037959 0.0057034 0 0.0042604 0.014518 0.014378 0.018926 0.0056886 0.027054 -0.47789 -0.12346 0.022237 -0.085402 -0.066982 -0.021715 0.076903 0.071773 0.05152 0.031814 0.016749 -0.020826 0.1488 0.0011032 0.002295 0.0038564 0.002892 -0.2721
0.53516 0.0088989 0.0087688 0.0060981 0.0023171 0 0.00026565 0.015529 0.014512 0.024429 0.00571 0.031267 -0.46118 -0.14976 0.022969 -0.054003 -0.064712 -0.023886 0.11008 0.056639 0.044253 0.034008 0.045463 -0.020815 0.16631 0.00030381 0.0027372 0.0034842 0.0025949 -0.28913
0.53906 0.009825 0.0084296 0.0081642 0.0030091 0 0.0015296 0.015532 0.014437 0.02597 0.0088463 0.029066 -0.45495 -0.11032 0.00023763 -0.045653 -0.088439 -0.02578 0.12252 0.071653 0.0284 -0.021056 0.018357 -0.019787 0.21339 0.00028021 0.0033026 0.0034565 0.0018467 -0.29597
0.54297 0.010082 0.0088038 0.010366 0.0076 0 0.0079619 0.013784 0.014652 0.022746 0.013674 0.022183 -0.4477 -0.12005 0.04027 -0.0038142 -0.067958 -0.025399 0.14485 0.092122 0.026231 0.017252 0.032738 -0.019034 0.16491 0.00086373 0.0033699 0.0038046 0.00091136 -0.29115
0.54688 0.0096692 0.0090126 0.013523 0.01266 0 0.015176 0.010493 0.014396 0.016945 0.017187 0.014814 -0.42789 -0.14031 0.016207 -0.0030789 -0.062308 -0.021947 0.13729 0.094424 0.033534 0.04901 0.04051 -0.018617 0.15021 0.0014796 0.0029118 0.0043615 0.00022283 -0.26973
0.55078 0.0087921 0.0081107 0.017442 0.01441 0 0.017694 0.0065915 0.012655 0.011551 0.016976 0.010179 -0.3988 -0.14316 -0.038238 -0.031326 -0.066999 -0.016407 0.11569 0.08812 0.053244 0.062891 0.040175 -0.01815 0.17483 0.001708 0.0024385 0.0048704 0.00021038 -0.22734
0.55469 0.0078036 0.0061049 0.02029 0.011627 0 0.013164 0.0029992 0.0094911 0.0078055 0.012846 0.0083826 -0.37808 -0.10198 -0.038074 -0.048267 -0.059363 -0.010723 0.11344 0.094146 0.088725 0.070964 0.042772 -0.017459 0.20613 0.0016065 0.0024224 0.0051533 0.0009807 -0.16601
0.55859 0.0069984 0.0040687 0.019906 0.0062473 0 0.0042592 0.00016106 0.006227 0.0047126 0.0067813 0.0071021 -0.38029 -0.09492 0.0084382 -0.028038 -0.069763 -0.0064347 0.078271 0.12081 0.083331 0.059121 0.022765 -0.016442 0.12788 0.0015333 0.0028115 0.0051968 0.0021048 -0.096931
0.5625 0.0064218 0.0032644 0.015924 0.0015981 0 -0.0032316 -0.0017228 0.0042151 0.00079685 0.0015559 0.003995 -0.39927 -0.09694 0.02443 -0.03599 -0.042402 -0.0038242 0.097186 0.086056 0.068236 0.060539 0.035158 -0.014635 0.10468 0.0017183 0.0031142 0.0050981 0.0027956 -0.037097
0.56641 0.0058844 0.0040862 0.010382 1.2714e-05 0 -0.0046069 -0.0022463 0.0034676 -0.0038652 -0.00085052 -0.0014247 -0.40942 -0.095805 0.0078128 -0.025244 -0.019344 -0.0021218 0.10693 0.077883 0.067606 0.052374 0.049205 -0.01136 0.097108 0.0020391 0.0029377 0.0049503 0.002464 -0.0010037
0.57031 0.0051942 0.0057635 0.0059603 0.0016572 0 0.00049593 -0.00087774 0.0026193 -0.0074237 -9.5995e-05 -0.007679 -0.38746 -0.090451 -0.030954 0.006216 -0.02083 -0.00041983 0.092922 0.11066 0.082018 0.033907 0.049988 -0.0066001 0.084681 0.0021982 0.0024118 0.0047847 0.0012398 0.0069959
0.57422 0.0044042 0.0070439 0.0035431 0.0049733 0 0.0081239 0.0023224 0.00037493 -0.0079449 0.0026035 -0.012455 -0.3351 -0.099582 -0.053756 -0.019936 -0.040677 0.0014526 0.12028 0.074015 0.06986 0.044182 0.041995 -0.0016607 0.069495 0.0020681 0.0020662 0.0046047 -3.5786e-05 -0.0058079
0.57813 0.0038378 0.0072139 0.0016633 0.0078949 0 0.013026 0.0061244 -0.0029478 -0.0052116 0.005178 -0.013767 -0.28048 -0.080642 -0.049465 0.014991 -0.03833 0.0027168 0.14767 0.073511 0.082788 0.063903 0.068343 0.0013955 0.070722 0.0018231 0.0022977 0.004438 -0.00043259 -0.026366
0.58203 0.0038454 0.0065773 -0.0015141 0.0088913 0 0.012242 0.0085623 -0.0053375 -0.00088387 0.0057218 -0.010632 -0.25505 -0.067591 -0.032849 -0.00023622 -0.035011 0.0022086 0.11713 0.060871 0.071891 0.054371 0.070601 0.0013602 0.09329 0.0017387 0.0029682 0.0043271 0.00031146 -0.044777
0.58594 0.0044974 0.0060558 -0.0057482 0.0075338 0 0.0067476 0.0082941 -0.0046551 0.0029624 0.003553 -0.0034928 -0.26635 -0.065318 -0.022075 -0.023971 -0.030526 -0.0006765 0.0579 0.048466 0.0439 0.04445 0.066827 -0.00090028 0.0906 0.0018949 0.0035306 0.0042744 0.0015645 -0.059627
0.58984 0.005486 0.0063369 -0.0084824 0.0046628 0 0.0003438 0.0057557 -0.00047327 0.005365 -0.00016243 0.0055238 -0.29133 -0.073972 -0.033576 0.00094538 -0.022724 -0.005319 0.017279 0.053054 0.014785 0.067239 0.082944 -0.002957 0.023419 0.0021046 0.0035445 0.0042236 0.0023343 -0.076207
0.59375 0.0063244 0.007311 -0.0072062 0.0020648 0 -0.0030439 0.0029655 0.0054289 0.0067282 -0.0028192 0.013107 -0.29626 -0.093509 -0.043285 -0.010337 -0.025794 -0.010019 0.063165 0.017384 -0.0068971 0.051689 0.076031 -0.0028337 0.075044 0.0021223 0.003067 0.0041171 0.0021029 -0.099822
0.59766 0.0066667 0.0081978 -0.0020592 0.0014776 0 -0.0017158 0.002004 0.010288 0.0079359 -0.0019262 0.01644 -0.26462 -0.1189 -0.051817 -0.026464 -0.016913 -0.012967 0.04875 -0.017519 -0.010316 0.056882 0.081755 -0.00074647 0.042581 0.0018908 0.0025557 0.0039645 0.0012157 -0.13012
0.60156 0.0064856 0.0081609 0.0040189 0.0032817 0 0.0031281 0.0034384 0.012198 0.0094956 0.0030492 0.015253 -0.20827 -0.10801 -0.053676 -0.012661 -0.0099615 -0.013443 0.0027556 -0.021856 -0.0015122 0.044724 0.092793 0.0011164 0.035686 0.0015659 0.0024119 0.0038279 0.00048469 -0.16081
0.60547 0.0059902 0.0068831 0.007813 0.0059248 0 0.0084473 0.0060342 0.011104 0.01145 0.0099668 0.01241 -0.15365 -0.070412 -0.045507 0.013316 -0.010838 -0.01234 -0.030116 0.00046759 0.013885 0.016602 0.10214 0.00065763 0.066191 0.001323 0.002628 0.003729 0.00040356 -0.18409
0.60938 0.0054058 0.0047181 0.0085605 0.006936 0 0.011269 0.0079018 0.0084183 0.013653 0.015223 0.011916 -0.11833 -0.072617 -0.024259 -0.028505 -0.020702 -0.011508 0.035277 0.0097175 0.027581 0.014111 0.099258 -0.002132 0.054634 0.0011829 0.0028622 0.0035957 0.00072732 -0.19505
0.61328 0.0048285 0.0024236 0.0082584 0.0050487 0 0.010314 0.0079456 0.0058797 0.015646 0.016158 0.015488 -0.099627 -0.033741 -0.047577 -0.058406 -0.009303 -0.012288 0.014952 0.0024824 0.049377 0.030317 0.086734 -0.0051447 0.035903 0.0010486 0.0028223 0.0033424 0.00080062 -0.19233
0.61719 0.0042491 0.00074309 0.0093946 0.0016277 0 0.0065327 0.0063549 0.004611 0.016231 0.012841 0.020598 -0.083205 -0.019324 -0.041583 -0.048067 -0.01176 -0.014336 0.0036047 -0.0078643 0.046125 0.055002 0.072865 -0.0061209 0.035966 0.00088171 0.0025557 0.0030218 0.00028244 -0.17556
0.62109 0.003665 0.00010029 0.012435 -0.00017984 0 0.0023421 0.0039691 0.0048151 0.013683 0.0077984 0.022058 -0.059616 -0.017892 -0.010577 -0.030407 -0.004441 -0.015739 0.025863 0.0018043 0.04313 0.066494 0.075508 -0.0047097 0.046018 0.00078638 0.002374 0.0028647 -0.000468 -0.1439
0.625 0.0031381 0.00051035 0.015426 0.0018019 0 3.8147e-05 0.0014532 0.0058926 0.007119 0.0039823 0.016229 -0.031379 -0.013674 0.026477 -0.032965 0.028566 -0.01444 0.080888 0.040344 0.060348 0.054001 0.10062 -0.0026578 0.051604 0.00088619 0.0025259 0.0031047 -0.00073153 -0.098312
0.62891 0.0027548 0.0016751 0.015827 0.0064756 0 0.00036569 -0.00079272 0.0066998 -0.0019411 0.0026749 0.0043766 -0.0059364 0.0012145 -0.0062848 -0.025664 0.033429 -0.0099043 0.045832 0.02849 0.061713 0.075094 0.079299 -0.0020119 0.015958 0.0011435 0.0029617 0.0037201 -0.00015434 -0.045858
0.63281 0.0025599 0.0031767 0.012639 0.0099397 0 0.0022222 -0.00211 0.0059815 -0.0096362 0.0030052 -0.0078235 0.014652 -0.014025 -0.03995 -0.077134 0.063034 -0.0036972 0.05236 0.0034247 0.06466 0.082355 0.058932 -0.0031492 0.017447 0.0013571 0.0033996 0.0043598 0.00086797 -0.0005885
0.63672 0.0025385 0.004667 0.006952 0.0086989 0 0.0037451 -0.0014175 0.0030838 -0.012102 0.0032227 -0.014401 0.034634 -0.033388 -0.056313 -0.11865 0.075863 0.0015155 0.045044 -0.0084443 0.069901 0.078112 0.060238 -0.0045436 0.049624 0.0013749 0.0035877 0.0045874 0.0015366 0.022254
0.64063 0.0026368 0.0059462 0.00084961 0.0029467 0 0.0039616 0.0019736 -0.0013511 -0.0084796 0.0023872 -0.013424 0.056221 -0.050237 -0.057393 -0.13086 0.073986 0.0037795 0.0054594 -0.00034426 0.074638 0.065706 0.072184 -0.0043962 0.072058 0.0012855 0.003484 0.0042575 0.0013943 0.015771
0.64453 0.0027578 0.0068862 -0.0039694 -0.0031256 0 0.0036016 0.007177 -0.0053726 -0.0018673 0.00097274 -0.0079471 0.074014 -0.066049 -0.057524 -0.11523 0.084338 0.0030763 -0.070179 0.025504 0.07319 0.050615 0.062147 -0.0024347 0.011719 0.0013442 0.003212 0.0036706 0.0007475 -0.012753
0.64844 0.0027323 0.0072807 -0.0067504 -0.0045932 0 0.0042509 0.011539 -0.0067572 0.0029689 6.5197e-05 -0.0029626 0.081269 -0.05287 -0.086028 -0.16217 0.069703 0.0010797 -0.032514 0.040125 0.056826 0.080114 0.069588 -0.00012358 0.048396 0.0016704 0.0028968 0.0033238 0.00036053 -0.045304
0.65234 0.00234 0.0068035 -0.0075321 -3.0115e-05 0 0.0064643 0.012109 -0.0045554 0.0033867 0.00013771 -0.0011245 0.082342 -0.058687 -0.089477 -0.11076 0.062405 -0.00025334 -0.054463 0.05149 0.028499 0.099402 0.062936 0.00079404 0.059433 0.0020453 0.0025863 0.0034627 0.00072344 -0.064192
0.65625 0.0014382 0.0051888 -0.0069533 0.0069321 0 0.0085782 0.0078415 4.0002e-05 0.00084068 0.0006203 -0.00093545 0.095972 -0.070727 -0.080438 -0.060038 0.059701 -9.6571e-05 -0.089496 0.048416 0.010622 0.073283 0.047211 -0.00013658 0.049114 0.002076 0.0023148 0.003858 0.0015918 -0.062573
0.66016 0.00011339 0.0025233 -0.006126 0.01022 0 0.0076115 0.00067563 0.0043354 -0.000748 0.00057138 0.0012498 0.14162 -0.078381 -0.073641 -0.070174 0.056615 0.00086822 -0.10389 0.02872 0.013561 0.0095799 0.03135 -0.0019235 0.02806 0.0016128 0.0021795 0.0040343 0.00222 -0.046611
0.66406 -0.0013132 -0.00063126 -0.0060977 0.0060985 0 0.001883 -0.0056199 0.0059209 0.0012724 -0.00030026 0.0073481 0.2194 -0.077946 -0.093154 -0.082475 0.040779 0.0012677 -0.10749 0.018982 0.01259 0.062111 0.039145 -0.0033294 0.021516 0.00099057 0.0022936 0.003747 0.0020477 -0.028305
0.66797 -0.0025013 -0.0034782 -0.0068734 -0.0037425 0 -0.0067905 -0.0080506 0.0042474 0.005871 -0.0012594 0.015212 0.3037 -0.069455 -0.064553 -0.072191 0.053199 0.00031385 -0.089527 0.046701 0.038318 0.11232 0.050565 -0.0040083 0.019301 0.0007854 0.0026488 0.0032473 0.0011931 -0.015447
0.67188 -0.0033724 -0.005466 -0.0069781 -0.013283 0 -0.013532 -0.0063917 0.00078795 0.0093691 -0.0011515 0.019817 0.35999 -0.065526 -0.045427 -0.067695 0.061648 -0.0014355 -0.084115 0.045833 0.057736 0.10435 0.046193 -0.0043886 0.026228 0.0012583 0.0030651 0.0030718 0.00032795 -0.0067383
0.67578 -0.004188 -0.0066191 -0.0045628 -0.016591 0 -0.013722 -0.0030239 -0.0022595 0.0087871 0.00052474 0.017027 0.37214 -0.073138 -0.035389 -0.073035 0.051737 -0.0023509 -0.093558 0.028897 0.059123 0.075649 0.03638 -0.0045997 0.040833 0.0020241 0.0033291 0.0035508 9.0607e-05 0.0051712
0.67969 -0.0053077 -0.0074157 0.00045173 -0.012138 0 -0.0068678 -0.00089775 -0.0036271 0.0042979 0.0029387 0.0069853 0.35606 -0.097258 -0.017205 -0.084357 0.014753 -0.00081668 -0.11049 0.033294 0.037092 0.096925 0.041749 -0.003816 0.058639 0.0023258 0.0034055 0.0045041 0.00058383 0.026809
0.68359 -0.0068185 -0.0082926 0.0052677 -0.0037985 0 0.0022246 -0.0014153 -0.0037213 -0.0013542 0.004182 -0.0055171 0.34677 -0.092436 -0.013033 -0.049479 0.047884 0.0036185 -0.13417 0.017256 0.04891 0.10575 0.042953 -0.00088883 0.054092 0.0017173 0.0034866 0.0054059 0.0013634 0.059565
0.6875 -0.0083827 -0.0092106 0.0058075 0.0020725 0 0.0064215 -0.0038782 -0.004045 -0.005617 0.0023709 -0.0141 0.36992 -0.080592 0.0017786 -0.041148 0.034135 0.0098051 -0.082475 0.00056203 0.036946 0.10553 0.030446 0.0043554 0.043912 0.00052798 0.0037877 0.0058407 0.0018502 0.10065
0.69141 -0.0094676 -0.0096671 0.00016871 0.0012072 0 0.0015262 -0.0066319 -0.0059212 -0.0082609 -0.0030263 -0.015221 0.42289 -0.078099 -0.015333 -0.035258 0.023213 0.015612 -0.038799 -0.0033464 0.019797 0.10588 0.019592 0.010596 0.033131 -0.0003637 0.0042711 0.0058015 0.0017633 0.14653
0.69531 -0.0097579 -0.0091453 -0.0091417 -0.0056811 0 -0.010176 -0.0086089 -0.0095197 -0.01096 -0.01048 -0.010829 0.48092 -0.088246 -0.080733 -0.030846 0.033431 0.019257 -0.047407 0.0054955 0.020803 0.11228 0.020018 0.015956 0.027972 -0.00027724 0.0045943 0.0055671 0.0012397 0.19444
0.69922 -0.0093713 -0.0075927 -0.016652 -0.013632 0 -0.021115 -0.0098746 -0.013769 -0.015041 -0.01693 -0.0071547 0.52048 -0.092108 -0.17419 -0.071291 0.035105 0.020468 -0.10773 0.00214 0.087871 0.12613 0.036962 0.019516 0.041144 0.00067512 0.0043858 0.0053333 0.00063664 0.24039
0.70313 -0.0086897 -0.0055144 -0.018198 -0.017126 0 -0.023817 -0.010938 -0.017032 -0.01979 -0.019498 -0.010158 0.53749 -0.095563 -0.1966 0.018426 0.047672 0.020588 -0.084109 0.02761 0.073026 0.11893 0.030855 0.021902 0.079818 0.0016955 0.0036217 0.0050096 0.00025458 0.27688
0.70703 -0.0079973 -0.003635 -0.0143 -0.014022 0 -0.016486 -0.011776 -0.018023 -0.022913 -0.017406 -0.020687 0.54512 -0.099698 -0.21527 0.020412 0.065522 0.02143 -0.098232 0.030099 0.075262 0.11292 0.041732 0.024356 0.079407 0.0020045 0.0027363 0.004393 0.00019291 0.29395
0.71094 -0.007296 -0.0024566 -0.0094854 -0.0069416 0 -0.0044202 -0.011651 -0.016436 -0.022484 -0.012683 -0.033045 0.55707 -0.10245 -0.20885 -0.017876 0.068586 0.023677 -0.13536 0.031488 0.080212 0.092928 0.048938 0.027309 0.063215 0.0014829 0.0023232 0.0035119 0.00037047 0.28419
0.71484 -0.0064574 -0.0020709 -0.0081005 -0.0011447 0 0.0039747 -0.009903 -0.013016 -0.018427 -0.0088779 -0.038496 0.57458 -0.10119 -0.15165 -0.012364 0.042002 0.026112 -0.15898 0.058661 0.05931 0.047085 0.026901 0.029948 0.068859 0.00067305 0.0026596 0.0027393 0.00062312 0.24779
0.71875 -0.0055045 -0.002286 -0.010482 -0.00050792 0 0.00354 -0.0068733 -0.0090632 -0.012312 -0.0084431 -0.031578 0.58938 -0.093304 -0.15412 -0.031877 0.084788 0.026455 -0.16132 0.02218 0.051735 0.097566 0.032951 0.031189 0.10518 0.00018793 0.0034771 0.0025162 0.00080599 0.19341
0.72266 -0.0046847 -0.0028397 -0.012943 -0.0046257 0 -0.0038867 -0.0040064 -0.0056482 -0.0060487 -0.010783 -0.014536 0.59672 -0.078887 -0.16545 -0.075873 0.073807 0.023247 -0.15779 0.032195 0.037468 0.12534 0.038022 0.030954 0.1182 0.00013798 0.0041887 0.0029421 0.00087844 0.13398
0.72656 -0.0042425 -0.003485 -0.011381 -0.0092876 0 -0.011259 -0.0029258 -0.0030387 -0.00087569 -0.01265 0.0037971 0.60295 -0.079167 -0.14295 -0.070408 0.063175 0.017257 -0.15403 0.040502 0.027572 0.095434 0.037124 0.030336 0.13137 0.00013115 0.0043763 0.0036523 0.00094002 0.080647
0.73047 -0.0041537 -0.003967 -0.004972 -0.009993 0 -0.01214 -0.004211 -0.00076991 0.0026658 -0.010772 0.014194 0.61923 -0.088384 -0.10386 -0.022984 0.063046 0.011105 -0.15739 0.030903 0.029154 0.038996 0.036836 0.030404 0.13737 -0.0001913 0.0041044 0.0041266 0.0011599 0.039077
0.73438 -0.0041419 -0.0040672 0.0033337 -0.005711 0 -0.0058064 -0.0068575 0.0016408 0.0043536 -0.0046335 0.013619 0.64875 -0.069545 -0.13742 -0.02985 0.043527 0.0072848 -0.18112 0.01142 0.049197 0.07323 0.059436 0.03094 0.092742 -0.00066095 0.0037938 0.0041417 0.0016026 0.009719
0.73828 -0.0039846 -0.0037653 0.0095148 0.00022416 0 0.0024325 -0.0088477 0.0039362 0.0043157 0.0029665 0.006989 0.68189 -0.072089 -0.12875 -0.071121 0.043158 0.0061898 -0.16846 0.035274 0.027786 0.11218 0.041632 0.030473 0.053806 -0.00066118 0.0037883 0.0039354 0.0020853 -0.0098225
0.74219 -0.0037754 -0.0033352 0.01149 0.0029206 0 0.0058466 -0.0084196 0.0050836 0.0034018 0.0080942 0.0027051 0.70483 -0.066578 -0.13748 -0.13367 0.037278 0.0058588 -0.17892 0.039315 0.012479 0.10561 0.026415 0.027723 0.043615 0.00026858 0.0040268 0.0039315 0.0022454 -0.022843
0.74609 -0.0038253 -0.003172 0.0098288 0.00016607 0 0.0019066 -0.0051577 0.0041533 0.0030557 0.0087396 0.0056776 0.71263 -0.057527 -0.13479 -0.17329 0.04102 0.0037317 -0.17449 0.047908 -0.0038087 0.086379 0.02431 0.023043 0.058066 0.0018842 0.004114 0.004304 0.0018348 -0.032745
0.75 -0.0042807 -0.003416 0.0062742 -0.0055076 0 -0.00571 -0.00022455 0.0013953 0.0042888 0.0061322 0.01361 0.71313 -0.054408 -0.097702 -0.15768 0.062776 -0.001045 -0.13003 0.07788 -0.021475 0.082531 0.038247 0.018423 0.084495 0.0032939 0.0037132 0.0048079 0.0010048 -0.042151
0.75391 -0.0048731 -0.0037327 0.0021743 -0.0088128 0 -0.01029 0.0043364 -0.001573 0.0065571 0.0032978 0.019411 0.71797 -0.084852 -0.078177 -0.13294 0.049747 -0.0067185 -0.14674 0.054612 0.034394 0.048505 0.042323 0.01596 0.071037 0.0036122 0.0028906 0.0050254 0.00027512 -0.051042
0.75781 -0.0051159 -0.003536 -0.0017008 -0.0061959 0 -0.007708 0.0067254 -0.0028757 0.0078386 0.0023137 0.017367 0.73073 -0.070617 -0.092951 -0.050145 0.038778 -0.01019 -0.19215 0.063744 0.0095432 0.068637 0.04917 0.016195 0.050612 0.0026508 0.0020955 0.0047724 0.0001342 -0.055086
0.76172 -0.004789 -0.0025288 -0.0046022 0.00092867 0 0.00014937 0.0062505 -0.0019694 0.0061983 0.0027586 0.0077069 0.74483 -0.063379 -0.11292 -0.015959 0.05776 -0.0093449 -0.20341 0.070002 -0.014124 0.088606 0.050492 0.017801 0.066893 0.0010594 0.0018024 0.004271 0.00059086 -0.046511
0.76563 -0.0042041 -0.0010657 -0.0059479 0.0069994 0 0.0068776 0.0034897 -0.00028628 0.0015503 0.0025632 -0.0040651 0.75285 -0.074454 -0.13087 -0.021509 0.082707 -0.00454 -0.16895 0.066762 -0.0074736 0.091978 0.047972 0.018815 0.098573 -0.00018093 0.0021341 0.0039395 0.0011148 -0.018386
0.76953 -0.0039281 5.3461e-05 -0.0062507 0.0066199 0 0.0066616 -0.00022351 -0.00019328 -0.004089 0.00019384 -0.011968 0.75646 -0.096047 -0.1492 0.011897 0.05122 0.0018657 -0.1035 0.06135 0.038788 0.078032 0.049683 0.018246 0.079197 -0.00046262 0.0027903 0.0040212 0.0010844 0.029941
0.77344 -0.0041988 0.00022008 -0.007284 -0.0010924 0 -0.0011318 -0.0035768 -0.0030177 -0.0082072 -0.003953 -0.014086 0.76552 -0.075001 -0.10419 0.038283 0.056098 0.0073439 -0.12731 0.045799 0.050419 0.12338 0.061247 0.016672 0.11446 0.00010778 0.0033167 0.0044022 0.0003718 0.090131
0.77734 -0.0046237 -0.00049246 -0.01043 -0.011587 0 -0.011408 -0.0058331 -0.007804 -0.0097886 -0.0080435 -0.013198 0.78674 -0.068102 -0.070313 0.056872 0.065228 0.010824 -0.10102 0.042985 0.025841 0.1213 0.052671 0.015523 0.10043 0.00093448 0.0034608 0.0047554 -0.0004834 0.14728
0.78125 -0.0045043 -0.0014457 -0.014502 -0.018066 0 -0.017096 -0.0069275 -0.011913 -0.0098129 -0.010407 -0.013568 0.81402 -0.078824 -0.073227 0.046473 0.068573 0.012942 -0.11077 0.05725 0.0084266 0.093375 0.04684 0.015847 0.073279 0.0014508 0.0033122 0.0048371 -0.00071431 0.18632
0.78516 -0.0034974 -0.0020387 -0.015712 -0.016278 0 -0.014216 -0.0072281 -0.012997 -0.0098812 -0.010632 -0.017074 0.83175 -0.098542 -0.10767 0.0018203 0.064879 0.015016 -0.18719 0.08181 0.024816 0.067756 0.055978 0.017669 0.056653 0.0014886 0.003143 0.0046552 -9.3593e-06 0.19862
0.78906 -0.0019615 -0.0022012 -0.010717 -0.0073632 0 -0.004548 -0.0072494 -0.010705 -0.01047 -0.0093796 -0.021835 0.82882 -0.077467 -0.064013 -0.031913 0.081066 0.01777 -0.16366 0.070129 0.0548 0.097323 0.056699 0.020241 0.027461 0.0012692 0.003133 0.0043961 0.0011841 0.18517
0.79297 -0.00063417 -0.0023136 -0.00026584 0.0031267 0 0.0058077 -0.0074806 -0.0067582 -0.010617 -0.007533 -0.023964 0.80991 -0.11267 -0.096145 -0.0064514 0.079706 0.020766 -0.13876 0.070795 0.064267 0.092561 0.049215 0.022745 0.020057 0.001124 0.0032351 0.0042328 0.0020213 0.15512
0.79688 3.6927e-05 -0.0026884 0.01041 0.0090752 0 0.010684 -0.0082536 -0.0034698 -0.009275 -0.0056752 -0.020621 0.79256 -0.11057 -0.1099 -0.015884 0.061609 0.022734 -0.16563 0.059897 0.051456 0.085195 0.046299 0.02475 0.026253 0.001218 0.0032773 0.0042078 0.0019608 0.12104
0.80078 0.00023315 -0.003195 0.015549 0.0077428 0 0.0078554 -0.0095199 -0.0020471 -0.0067598 -0.0041426 -0.012047 0.79246 -0.081536 -0.10099 -0.049964 0.049757 0.022363 -0.2181 0.038737 0.035024 0.085725 0.0453 0.026191 0.034424 0.0014638 0.0031712 0.0042589 0.00117 0.093018
0.80469 0.00044424 -0.0034266 0.013802 0.0012602 0 0.00020998 -0.010613 -0.0020135 -0.0046203 -0.003086 -0.0014948 0.81073 -0.071159 -0.093078 -0.06357 0.076255 0.019018 -0.23914 0.017407 0.042477 0.09865 0.038281 0.02705 0.030342 0.0016214 0.0030135 0.0043049 0.00030017 0.074093
0.80859 0.00085437 -0.0031933 0.0093088 -0.0050874 0 -0.0064734 -0.010314 -0.0019885 -0.0039743 -0.0021827 0.0066153 0.83472 -0.1133 -0.11177 -0.04007 0.062332 0.013076 -0.17962 0.018325 0.020527 0.058831 0.020616 0.027053 0.054474 0.0014742 0.0029946 0.0042898 -0.00011116 0.058818
0.8125 0.0011153 -0.0027476 0.0075488 -0.0065228 0 -0.0074924 -0.0074403 -0.00093884 -0.0040581 -0.00048696 0.0092529 0.85057 -0.12536 -0.13249 -0.038792 0.059951 0.005774 -0.22059 0.015309 -0.015714 0.066624 0.031225 0.025562 0.038896 0.0009715 0.0032152 0.0041811 -3.1942e-05 0.036218
0.81641 0.00077639 -0.0024409 0.0098556 -0.0019928 0 -0.0023006 -0.0017429 0.0011597 -0.0026441 0.0028869 0.006762 0.85473 -0.1344 -0.11641 -0.063971 0.068832 -0.0013902 -0.19874 0.005705 -0.024565 0.084339 0.031992 0.021755 0.030309 0.00027893 0.0035904 0.0039826 0.00020175 -0.0034482
0.82031 -7.5026e-05 -0.0021715 0.012082 0.0051772 0 0.0053055 0.0055462 0.0035844 0.0018865 0.007518 0.0030201 0.85418 -0.14693 -0.080466 -0.10577 0.08457 -0.0074629 -0.090626 -0.0042225 -0.006095 0.090823 0.015052 0.015118 0.040392 -0.00028718 0.0039202 0.0037739 0.00033195 -0.061284
0.82422 -0.00067176 -0.0012837 0.008947 0.0097344 0 0.010011 0.012085 0.0055786 0.0087518 0.011223 0.0031227 0.85696 -0.13205 -0.16173 -0.12198 0.092568 -0.012485 -0.1324 0.013377 -0.041825 0.084845 0.027163 0.0061074 0.018895 -0.00042871 0.004044 0.0037106 0.00043612 -0.12658
0.82813 -0.00014532 0.00085316 -0.0001636 0.0084865 0 0.0088979 0.015649 0.0068529 0.015018 0.011423 0.0095473 0.8642 -0.13846 -0.10767 -0.084861 0.10321 -0.017118 -0.18998 -0.0016195 -0.069401 0.08121 -0.0068734 -0.0035458 0.030154 -5.6058e-05 0.0039314 0.0039259 0.00074618 -0.18109
0.83203 0.0017011 0.0041115 -0.0098154 0.0029354 0 0.0036416 0.015433 0.0076043 0.017744 0.0075586 0.019486 0.8716 -0.13679 -0.11786 -0.10979 0.096602 -0.021606 -0.21611 -0.013371 -0.079198 0.078549 -5.0211e-05 -0.011364 0.030789 0.00063247 0.0036499 0.0043928 0.0012693 -0.2092
0.83594 0.0041809 0.0074952 -0.013141 -0.0016726 0 -0.00075313 0.012508 0.0082276 0.016135 0.0022511 0.026036 0.87748 -0.1375 -0.16144 -0.13574 0.090881 -0.024964 -0.21845 -0.020949 -0.075348 0.053016 0.018048 -0.015441 0.031145 0.0012667 0.0032793 0.0048862 0.0016624 -0.20752
0.83984 0.0062909 0.0098599 -0.008034 -0.00049862 0 9.4298e-05 0.0090919 0.0090008 0.011919 -0.00036719 0.023259 0.88713 -0.1549 -0.17092 -0.084476 0.10612 -0.025392 -0.21422 -0.027099 -0.065023 -0.013952 0.0022025 -0.015673 0.0485 0.0015531 0.0028828 0.0051225 0.0015313 -0.18701
0.84375 0.0075082 0.010816 0.0011051 0.0066822 0 0.0063042 0.007174 0.0098899 0.0078316 0.0018762 0.011459 0.90767 -0.15298 -0.16256 -0.12621 0.076974 -0.021849 -0.1985 -0.00074429 -0.050045 0.0011862 0.004062 -0.013842 0.059729 0.0014649 0.0025514 0.0049779 0.00086144 -0.16562
0.84766 0.0080651 0.010928 0.0076626 0.014849 0 0.013443 0.0074318 0.010524 0.0057085 0.0070499 -0.0020422 0.9384 -0.11941 -0.13725 -0.085489 0.07354 -0.015492 -0.25253 0.01143 -0.046546 0.046381 -0.014005 -0.012297 0.017071 0.0012151 0.0024286 0.0045889 0.00012428 -0.15636
0.85156 0.008497 0.010992 0.0087991 0.017621 0 0.016061 0.0090736 0.01039 0.0056774 0.010582 -0.0081362 0.96757 -0.1182 -0.13337 -0.066322 0.086981 -0.0094369 -0.24682 0.010683 -0.024788 0.0735 0.0043439 -0.012241 0.0026678 0.0010424 0.0026287 0.004232 -8.1416e-05 -0.15957
0.85547 0.0089922 0.011142 0.0073306 0.012693 0 0.012298 0.010521 0.0092196 0.0067011 0.009315 -0.0033179 0.98045 -0.14462 -0.14843 -0.094518 0.10475 -0.0066184 -0.18062 0.0054726 -0.00027954 0.063824 0.046865 -0.013069 0.031335 0.0010077 0.0030919 0.0040905 0.0004698 -0.16451
0.85938 0.0092251 0.010704 0.0080664 0.0041184 0 0.0056321 0.010361 0.0073237 0.0075632 0.004463 0.0071421 0.97221 -0.11702 -0.1344 -0.12615 0.1032 -0.0074015 -0.1917 0.016791 -0.046267 0.019631 0.020313 -0.013329 0.053685 0.00098905 0.0035371 0.0041255 0.0014522 -0.15855
0.86328 0.008802 0.0090168 0.012693 -0.00082778 0 0.0020473 0.0080279 0.0055165 0.0074272 0.00058302 0.013448 0.95381 -0.11603 -0.1376 -0.12745 0.086384 -0.0091427 -0.25889 0.0015802 -0.02639 0.027988 -0.00032242 -0.012327 0.025084 0.00085992 0.0036242 0.0041662 0.0022842 -0.1367
0.86719 0.007791 0.0063705 0.018361 0.0022031 0 0.0048513 0.004025 0.0045575 0.00593 0.0013567 0.0096299 0.94485 -0.10909 -0.15705 -0.087259 0.080253 -0.0083942 -0.27373 -0.0084801 -0.031415 0.023726 0.018041 -0.010817 0.022271 0.00065409 0.0032393 0.0041142 0.0025992 -0.10464
0.87109 0.0067466 0.0040582 0.020944 0.010776 0 0.011615 -0.0002542 0.0045379 0.0032749 0.0061311 -0.0012771 0.95945 -0.10921 -0.17853 -0.072784 0.072046 -0.0040397 -0.25702 -0.015102 -0.029157 0.019489 0.026206 -0.010126 0.025996 0.00054092 0.002656 0.0040506 0.0024606 -0.074485
0.875 0.0062087 0.0033889 0.019139 0.017615 0 0.016089 -0.0030148 0.0048385 0.00043292 0.010546 -0.0099294 0.99702 -0.12279 -0.1925 -0.13195 0.053933 0.0013962 -0.24486 -0.023063 0.0031204 0.031207 -0.010616 -0.010671 0.01415 0.00063793 0.0023807 0.004141 0.0021729 -0.057554
0.87891 0.0062331 0.0045709 0.015162 0.016801 0 0.013654 -0.0027851 0.004817 -0.0010165 0.01069 -0.0089102 1.0449 -0.085959 -0.2294 -0.15289 0.07344 0.0035831 -0.30603 -0.03975 -0.042718 0.057914 0.010584 -0.011471 -0.0037299 0.00086533 0.0027603 0.0044468 0.0019384 -0.059779
0.88281 0.0064586 0.0065623 0.011822 0.0088504 0 0.0056018 0.00083907 0.004612 0.00024163 0.006813 0.00086843 1.089 -0.091447 -0.1858 -0.17892 0.063182 -7.6011e-05 -0.28846 -0.041612 -0.055613 0.056142 0.0041687 -0.011204 -0.012282 0.001007 0.0036724 0.004839 0.0017121 -0.08134
0.88672 0.0066133 0.0080538 0.0096038 0.00025938 0 -0.0015817 0.0068364 0.0051899 0.0041544 0.0030432 0.011273 1.1226 -0.10405 -0.16615 -0.179 0.044558 -0.00822 -0.31306 -0.046154 -0.06548 0.039983 0.011208 -0.0097031 -0.025794 0.00092387 0.004585 0.0051 0.0013603 -0.11848
0.89063 0.0068747 0.0086335 0.0069431 -0.0020108 0 -0.0015229 0.013127 0.0074198 0.0090303 0.003428 0.014357 1.1477 -0.11823 -0.18619 -0.16508 0.038864 -0.01653 -0.36039 -0.055738 -0.065924 0.038005 0.025069 -0.0082707 -0.038791 0.00069812 0.004967 0.0051018 0.00089944 -0.16475
0.89453 0.0076641 0.0090112 0.0029715 0.0037674 0 0.0066262 0.017565 0.01099 0.012634 0.0081228 0.0092559 1.1688 -0.14358 -0.21446 -0.17943 0.075172 -0.021062 -0.32051 -0.064607 -0.02722 0.097861 0.0083931 -0.0083978 -0.032133 0.00055075 0.0047076 0.0048883 0.00053572 -0.2114
0.89844 0.0090972 0.010125 -0.00080114 0.013017 0 0.01728 0.018981 0.01431 0.013888 0.013328 0.0024968 1.1885 -0.13285 -0.23243 -0.1433 0.067316 -0.021061 -0.31352 -0.072047 -0.068787 0.051835 0.008923 -0.010172 0.00073916 0.00061068 0.0041755 0.0045989 0.00046667 -0.24906
0.90234 0.010717 0.012063 -0.0019398 0.018972 0 0.022796 0.017595 0.015684 0.013686 0.014893 0.0018891 1.2072 -0.12632 -0.22523 -0.135 0.055187 -0.019006 -0.35719 -0.087216 -0.074831 0.03788 0.0069761 -0.01208 0.012257 0.00077389 0.0038644 0.0043403 0.00066584 -0.27136
0.90625 0.011845 0.013887 0.00011076 0.018115 0 0.019467 0.014614 0.014784 0.014 0.012064 0.0097461 1.2262 -0.12378 -0.2137 -0.1302 0.04602 -0.018139 -0.40277 -0.087004 -0.074529 0.056329 -0.0021972 -0.012494 0.0054996 0.00080508 0.0039465 0.0041394 0.0008833 -0.27848
0.91016 0.012199 0.014491 0.0033445 0.012376 0 0.010228 0.011404 0.012996 0.016038 0.0079429 0.021255 1.2493 -0.12085 -0.21364 -0.11179 0.049427 -0.019784 -0.40437 -0.064897 -0.086453 0.09881 -0.015115 -0.011367 -0.0129 0.00058483 0.0041444 0.0039992 0.00086099 -0.27674
0.91406 0.012117 0.013579 0.0056075 0.0068078 0 0.002108 0.0088636 0.01221 0.019106 0.0064903 0.028758 1.2812 -0.09963 -0.22681 -0.091369 0.094616 -0.022636 -0.30509 -0.073563 -0.0833 0.14089 0.0021573 -0.01035 -0.028295 0.00025005 0.004033 0.0039536 0.00054629 -0.27339
0.91797 0.012119 0.011798 0.0072649 0.0053232 0 0.0007705 0.0073137 0.013109 0.021197 0.009104 0.027692 1.3238 -0.07974 -0.17362 -0.14742 0.097341 -0.024247 -0.27767 -0.085256 -0.091976 0.090297 -0.0037688 -0.011147 -0.016508 7.9489e-05 0.0034808 0.0040328 0.00010744 -0.27029
0.92188 0.012264 0.0099656 0.010713 0.0081324 0 0.0065528 0.0067021 0.014552 0.02069 0.013798 0.019317 1.3752 -0.062467 -0.1775 -0.1496 0.10763 -0.023125 -0.29574 -0.087778 -0.091291 0.10437 0.0061052 -0.013734 0.034278 0.00023517 0.0028063 0.0041781 -0.00023406 -0.26214
0.92578 0.012014 0.0082959 0.016926 0.012401 0 0.014773 0.0067519 0.014645 0.01759 0.017274 0.0089216 1.4306 -0.059078 -0.2112 -0.1159 0.10777 -0.019692 -0.32857 -0.091857 -0.085719 0.14904 0.022991 -0.016261 0.073455 0.00061884 0.0024994 0.0042339 -0.00037086 -0.2414
0.92969 0.010798 0.0064745 0.022993 0.0148 0 0.019527 0.0069489 0.012494 0.013244 0.01756 0.0019271 1.4853 -0.084754 -0.19396 -0.11604 0.05752 -0.015665 -0.33674 -0.11655 -0.088964 0.12354 0.021635 -0.016793 0.023703 0.00098541 0.002773 0.0040686 -0.00033356 -0.20598
0.93359 0.0087046 0.0044309 0.024021 0.013675 0 0.017789 0.0065925 0.0090014 0.0089955 0.014903 0.00097585 1.5358 -0.10342 -0.16588 -0.13607 0.054355 -0.012705 -0.28747 -0.10467 -0.10616 0.13288 0.04259 -0.015141 0.014447 0.0011921 0.0033695 0.0037255 -0.00019979 -0.16264
0.9375 0.0065636 0.0028594 0.018057 0.0096426 0 0.010989 0.0051319 0.0060231 0.0051614 0.010738 0.005188 1.5801 -0.13116 -0.18836 -0.13937 0.039772 -0.011477 -0.31467 -0.10214 -0.085477 0.14546 0.048225 -0.012986 0.024055 0.0013226 0.0038003 0.0034398 -2.1403e-05 -0.12257
0.94141 0.0052694 0.0027761 0.0088632 0.0049303 0 0.0034748 0.0026499 0.0047619 0.0012639 0.0063258 0.010955 1.6179 -0.13251 -0.19589 -0.14665 0.024196 -0.011503 -0.32561 -0.095241 -0.072432 0.14605 0.054036 -0.012191 0.028075 0.0015564 0.0037833 0.0034686 0.00016145 -0.093024
0.94531 0.0049928 0.0044692 0.0030349 0.0021461 0 -0.00059304 6.0102e-05 0.0049111 -0.0028755 0.0024045 0.013584 1.6512 -0.10411 -0.16813 -0.16461 0.014182 -0.011612 -0.27386 -0.080508 -0.086529 0.13714 0.061893 -0.013042 0.018424 0.0019199 0.0034642 0.0038702 0.00028131 -0.072596
0.94922 0.0050637 0.0069493 0.0037256 0.002859 0 0.00020467 -0.001292 0.0052015 -0.0063848 -0.00041158 0.0096835 1.6838 -0.10486 -0.16435 -0.17553 0.012514 -0.010612 -0.17696 -0.073272 -0.10676 0.15875 0.046332 -0.014139 0.015289 0.0021887 0.0032293 0.0044324 0.00027101 -0.054743
0.95313 0.0046404 0.0085789 0.0072652 0.0063859 0 0.0039557 -0.00045303 0.004625 -0.0077429 -0.0015794 -0.00029436 1.7192 -0.11658 -0.18885 -0.12887 0.016698 -0.0080084 -0.25497 -0.083976 -0.15077 0.13635 0.055595 -0.013964 -0.01912 0.0020662 0.0033126 0.0048205 0.00014743 -0.035993
0.95703 0.0034914 0.0083699 0.0064975 0.0096847 0 0.0069132 0.0024426 0.0031121 -0.0060019 -0.0012342 -0.011239 1.7584 -0.11677 -0.19574 -0.12843 0.017864 -0.0044985 -0.30892 -0.088289 -0.14199 0.13051 0.072752 -0.012459 -0.02815 0.0014826 0.0035836 0.0048184 4.1899e-05 -0.020539
0.96094 0.0021199 0.0067086 -0.0020402 0.0091245 0 0.0061134 0.0060957 0.0012178 -0.0017465 -0.00053918 -0.016042 1.7993 -0.11166 -0.20132 -0.15408 0.013468 -0.0017723 -0.31773 -0.092024 -0.099416 0.14877 0.079788 -0.01102 -0.0039605 0.00072575 0.0037034 0.0044602 0.00010613 -0.016117
0.96484 0.0011483 0.0048069 -0.01415 0.0034259 0 0.0015021 0.0086391 -0.00054559 0.0030303 -0.00090314 -0.010809 1.8402 -0.11292 -0.22905 -0.16292 0.0039196 -0.0013965 -0.29308 -0.10472 -0.063109 0.18519 0.0618 -0.01101 0.044079 0.00025594 0.0034712 0.0039655 0.00036731 -0.024685
0.96875 0.00063877 0.0034489 -0.021364 -0.0046031 0 -0.0039278 0.0085429 -0.0019026 0.006045 -0.0025866 0.0013822 1.8833 -0.12709 -0.22285 -0.13921 0.017568 -0.0033902 -0.26836 -0.10465 -0.090108 0.17629 0.071092 -0.012344 -0.013471 0.00035163 0.0030135 0.003568 0.00068706 -0.037149
0.97266 6.0442e-05 0.0023112 -0.018596 -0.0096573 0 -0.0063438 0.0053514 -0.0025089 0.006021 -0.004256 0.01205 1.9343 -0.14924 -0.22947 -0.13095 0.015319 -0.0057453 -0.28222 -0.10975 -0.081321 0.16469 0.069104 -0.013535 -0.010711 0.00089354 0.0026507 0.0033944 0.00088734 -0.038256
0.97656 -0.0010916 0.00051682 -0.0086649 -0.0082295 0 -0.0042154 -6.3228e-05 -0.0018637 0.0033323 -0.0042771 0.013798 1.9975 -0.15473 -0.20191 -0.12454 0.028709 -0.0056761 -0.28275 -0.098837 -0.064267 0.143 0.067286 -0.013006 -0.010561 0.0014743 0.0026001 0.0034627 0.00092656 -0.018312
0.98047 -0.0027105 -0.0022075 0.00056387 -0.0020397 0 0.00012076 -0.0058188 0.00011563 -0.00033556 -0.0025927 0.0064306 2.0693 -0.14258 -0.15388 -0.12265 0.056344 -0.0018647 -0.2584 -0.075473 -0.047424 0.12521 0.073441 -0.010278 -0.02535 0.0017331 0.0028163 0.00374 0.00094005 0.018593
0.98438 -0.0041651 -0.0050402 0.0033883 0.0029072 0 0.002111 -0.0098239 0.0024001 -0.0030461 -0.0011154 -0.002996 2.1379 -0.13777 -0.17511 -0.14786 0.059092 0.0042209 -0.23619 -0.073029 -0.02266 0.15748 0.095826 -0.0059527 -0.017608 0.0016245 0.0030984 0.0041733 0.0010894 0.057613
0.98828 -0.0049731 -0.0067966 0.00071449 0.0014255 0 -0.0011299 -0.010783 0.0030663 -0.0037847 -0.0019322 -0.0066418 2.1896 -0.15902 -0.18421 -0.14399 -0.0046272 0.0093451 -0.26396 -0.10066 -0.066219 0.1356 0.092645 -0.00081744 -0.038433 0.0014017 0.0033111 0.0046768 0.0013694 0.085189
0.99219 -0.0053419 -0.0071362 -0.0022178 -0.0059654 0 -0.0079425 -0.0089235 0.00066426 -0.0030757 -0.0050186 -0.0030784 2.2196 -0.15873 -0.19775 -0.14022 -0.022199 0.011217 -0.27189 -0.10604 -0.073903 0.12984 0.1043 0.0047663 -0.039746 0.0013525 0.003473 0.005133 0.0015801 0.09965
0.99609 -0.005989 -0.0069545 -0.0018763 -0.013129 0 -0.013098 -0.0059603 -0.0043606 -0.0026317 -0.0079551 0.001602 2.2358 -0.14589 -0.20307 -0.14929 0.0010207 0.010529 -0.25547 -0.076847 -0.052583 0.13275 0.12919 0.010563 -0.037514 0.0015302 0.0036448 0.0054402 0.0015096 0.11128
1 -0.0074057 -0.0074959 0.00017449 -0.013775 0 -0.012249 -0.0041535 -0.0096812 -0.0041628 -0.0082444 -5.938e-05 2.2541 -0.13331 -0.19002 -0.17082 0.035423 0.01034 -0.23025 -0.018487 -0.021568 0.13418 0.1568 0.015841 -0.047129 0.0017103 0.0037831 0.0055654 0.0011552 0.13244
1.0039 -0.0093062 -0.0090545 -0.00033885 -0.0074708 0 -0.0061081 -0.0049696 -0.012822 -0.0080991 -0.0060421 -0.0093669 2.2872 -0.12396 -0.18045 -0.12084 -0.046383 0.013229 -0.3155 -0.031092 -0.015018 0.15485 0.13896 0.019454 -0.040669 0.0015918 0.0037582 0.0055388 0.00075705 0.16702
1.0078 -0.01082 -0.010595 -0.005333 -0.00045097 0 -0.00039594 -0.0082165 -0.013163 -0.013178 -0.0044083 -0.01997 2.3362 -0.14525 -0.17909 -0.10661 -0.050861 0.0188 -0.24039 -0.027123 -0.03783 0.12977 0.12645 0.020776 -0.030202 0.0010612 0.0035265 0.0053945 0.00059872 0.2083
1.0117 -0.011226 -0.010709 -0.012219 -8.942e-05 0 -0.0011101 -0.01226 -0.012312 -0.017301 -0.0065182 -0.023957 2.3913 -0.1384 -0.2013 -0.10892 -0.051135 0.023923 -0.1641 -0.03774 -0.044178 0.10659 0.12589 0.020509 -0.0050649 0.00029921 0.0032482 0.0051376 0.00076032 0.24542
1.0156 -0.010509 -0.0089552 -0.016685 -0.0079631 0 -0.0090423 -0.015127 -0.012398 -0.019038 -0.012398 -0.019605 2.4407 -0.1184 -0.22514 -0.10651 -0.067926 0.025562 -0.1538 -0.05412 -0.03603 0.095407 0.12348 0.020311 0.0124 -0.00034499 0.0031768 0.004793 0.0010583 0.27101
1.0195 -0.0092258 -0.0062633 -0.016992 -0.017997 0 -0.018507 -0.015643 -0.01388 -0.018541 -0.018434 -0.013107 2.4796 -0.15173 -0.19711 -0.068477 -0.097863 0.023548 -0.24548 -0.039328 -0.045757 0.087134 0.087479 0.021383 -0.028992 -0.00059504 0.0033996 0.0044777 0.001226 0.28242
1.0234 -0.007899 -0.0040171 -0.015031 -0.021601 0 -0.021738 -0.013839 -0.015013 -0.017056 -0.020303 -0.012459 2.5127 -0.15681 -0.13121 -0.064351 -0.07699 0.020663 -0.20486 -0.030585 -0.048206 0.10185 0.12078 0.02337 -0.036769 -0.00041089 0.0037002 0.0043798 0.0011584 0.27727
1.0273 -0.0065867 -0.0027998 -0.013359 -0.015212 0 -0.015352 -0.01056 -0.013558 -0.015519 -0.016651 -0.019422 2.5484 -0.1121 -0.16265 -0.086203 -0.063782 0.019927 -0.18504 -0.035609 -0.045126 0.085389 0.12698 0.024721 -0.0014115 3.5838e-05 0.0037204 0.0046074 0.00099365 0.25051
1.0313 -0.0050395 -0.0020777 -0.011995 -0.0033887 0 -0.0032784 -0.0068607 -0.009103 -0.013596 -0.010071 -0.027387 2.5908 -0.084948 -0.19417 -0.092081 -0.061371 0.021661 -0.19335 -0.045706 -0.046277 0.089984 0.12147 0.024235 0.013894 0.0005254 0.003299 0.005038 0.00096731 0.19855
1.0352 -0.0031955 -0.0010889 -0.0088061 0.0052137 0 0.0063834 -0.0037238 -0.0036993 -0.010155 -0.0046142 -0.027262 2.6363 -0.11191 -0.16229 -0.069187 -0.066927 0.023111 -0.21889 -0.054495 -0.053045 0.14111 0.11728 0.022293 -0.027311 0.00094132 0.0026601 0.0053525 0.00119 0.12723
1.0391 -0.0014302 7.4588e-05 -0.0028774 0.0051776 0 0.0078284 -0.0020408 -0.00013696 -0.0047598 -0.0023312 -0.015781 2.6764 -0.12343 -0.12644 -0.11303 -0.061635 0.020967 -0.1963 -0.064061 -0.034361 0.16579 0.10958 0.020548 -0.074186 0.0012922 0.0022459 0.0052839 0.0015512 0.054486
1.043 -0.00027971 0.00040068 0.0033951 -0.0016136 0 0.0017868 -0.0024202 0.00051656 0.001316 -0.0020756 0.001493 2.7044 -0.11653 -0.17104 -0.093465 -0.055906 0.014424 -0.21178 -0.054211 -0.069419 0.12507 0.11563 0.02038 -0.035623 0.0016146 0.0023326 0.0048802 0.0018182 0.0021118
1.0469 6.0208e-05 -0.00096581 0.0063673 -0.0083667 0 -0.0057803 -0.0046571 -0.0002383 0.0056959 -0.0013495 0.014946 2.7213 -0.11546 -0.18517 -0.12012 -0.045201 0.0059748 -0.24199 -0.046838 -0.08964 0.087779 0.12825 0.021637 -0.0010242 0.001873 0.0027896 0.0045157 0.0018218 -0.018598
1.0508 -7.5933e-05 -0.0036041 0.005295 -0.0094579 0 -0.0089018 -0.0073508 0.00011412 0.0067461 0.0010266 0.018669 2.7356 -0.11722 -0.16924 -0.1483 -0.035931 -0.00065658 -0.2585 -0.042871 -0.10012 0.087783 0.13384 0.022831 0.0034818 0.001968 0.0032132 0.0045906 0.0015719 -0.015439
1.0547 -0.00012521 -0.0058487 0.0036742 -0.0045783 0 -0.0059897 -0.0083486 0.0026814 0.0050204 0.0041171 0.014202 2.7577 -0.10944 -0.16127 -0.075857 -0.039129 -0.0034696 -0.22686 -0.036258 -0.13026 0.15099 0.11489 0.022511 -0.030473 0.0018445 0.0033056 0.0051661 0.0012347 -0.0099782
1.0586 0.00024934 -0.0060206 0.0056802 0.0021659 0 -4.6015e-08 -0.0060343 0.006178 0.0029441 0.0063812 0.0076826 2.7937 -0.11684 -0.11939 -0.072114 -0.041609 -0.0034317 -0.20474 -0.012746 -0.066566 0.17328 0.12034 0.020429 -0.041952 0.0015868 0.0031374 0.0058762 0.001023 -0.022012
1.0625 0.0010159 -0.0037122 0.011189 0.0064272 0 0.0049434 -0.00056438 0.0082299 0.0029431 0.0074782 0.004083 2.8409 -0.11085 -0.12524 -0.099649 -0.071116 -0.0031986 -0.18812 -0.0060806 -0.079774 0.19245 0.10791 0.017462 -0.036336 0.0013822 0.0030498 0.0062227 0.0010838 -0.056279
1.0664 0.0020225 5.1478e-05 0.014979 0.0068629 0 0.0069167 0.0060442 0.0076187 0.0055993 0.0083243 0.0040387 2.8898 -0.12516 -0.15081 -0.12879 -0.078761 -0.004762 -0.1703 -0.0062639 -0.10784 0.1747 0.098991 0.014614 -0.016823 0.0013639 0.0033103 0.0059967 0.0014285 -0.10145
1.0703 0.0032772 0.0038187 0.011629 0.0050689 0 0.0067856 0.011184 0.0053211 0.0093315 0.0095535 0.0052444 2.9308 -0.16332 -0.16885 -0.13845 -0.052273 -0.0081271 -0.16869 -0.0078257 -0.11644 0.12166 0.10186 0.012208 0.0040154 0.0014755 0.0038617 0.0054389 0.0019151 -0.1404
1.0742 0.0048961 0.0068171 0.0014366 0.0033488 0 0.0063273 0.013309 0.0034898 0.01172 0.010391 0.0057029 2.9597 -0.16769 -0.13772 -0.11224 -0.048614 -0.011828 -0.26509 -0.01232 -0.11051 0.10921 0.10209 0.0099979 -0.013787 0.0015044 0.0043953 0.0049915 0.0022942 -0.16188
1.0781 0.0067853 0.0091273 -0.008908 0.0029705 0 0.0063085 0.012654 0.0035052 0.01127 0.0093992 0.0051775 2.9804 -0.11644 -0.17486 -0.10957 -0.056405 -0.014368 -0.19541 -0.010075 -0.10675 0.088967 0.098744 0.0078312 -0.013909 0.0012801 0.0046509 0.004882 0.0023348 -0.16451
1.082 0.0084725 0.010963 -0.012079 0.0040884 0 0.0062927 0.010594 0.0049722 0.0082825 0.0063004 0.0041847 3.0006 -0.13 -0.17068 -0.12344 -0.076354 -0.015182 -0.17695 -0.01504 -0.086204 0.13166 0.080864 0.0059822 -0.013159 0.00086523 0.0046326 0.0049393 0.0019824 -0.15316
1.0859 0.0093771 0.012024 -0.0068104 0.0063521 0 0.0057531 0.0084309 0.0064348 0.0044657 0.0027386 0.0028128 3.0261 -0.17175 -0.13338 -0.12742 -0.091478 -0.014597 -0.1884 -0.019441 -0.075361 0.15596 0.061124 0.0048235 -0.00076742 0.00054322 0.0045433 0.0048101 0.0014345 -0.13433
1.0898 0.0093085 0.011721 0.0011648 0.0089551 0 0.0048675 0.0067476 0.0068987 0.0018698 0.00095769 0.0012129 3.0575 -0.17673 -0.095589 -0.096707 -0.082179 -0.013313 -0.16822 -0.012305 -0.10533 0.066553 0.056137 0.0043455 0.033909 0.00058463 0.0045341 0.0043472 0.0010306 -0.1154
1.0938 0.0086776 0.0099929 0.0049232 0.010385 0 0.004203 0.0056783 0.0066386 0.0019068 0.0017246 0.00078457 3.0925 -0.16166 -0.10061 -0.12427 -0.059602 -0.012063 -0.15962 -0.0058083 -0.11628 0.10064 0.055946 0.0041725 0.010951 0.00099166 0.0045446 0.0037775 0.0010006 -0.10579
1.0977 0.0081475 0.0077355 0.0030278 0.0090739 0 0.0040229 0.0054031 0.0066729 0.0047646 0.0037417 0.0036991 3.1314 -0.13175 -0.11919 -0.10754 -0.045037 -0.011495 -0.16879 -0.027563 -0.10389 0.1213 0.060156 0.0040421 0.011693 0.0014677 0.0043906 0.003484 0.0012653 -0.1143
1.1016 0.0080203 0.0062084 0.00037925 0.0050438 0 0.0042497 0.0060611 0.0076316 0.0092268 0.005199 0.01042 3.1792 -0.12712 -0.12006 -0.091995 -0.049961 -0.011923 -0.15298 -0.038905 -0.10306 0.1051 0.054077 0.0040929 0.0086941 0.0016633 0.0039921 0.0036268 0.0014846 -0.14184
1.1055 0.0079504 0.0059316 0.00259 0.00081704 0 0.0049942 0.0071691 0.0091653 0.013022 0.0057372 0.017907 3.2411 -0.15271 -0.10356 -0.091919 -0.063466 -0.012955 -0.12214 -0.037446 -0.11052 0.059786 0.042602 0.0045406 -0.0027382 0.0014834 0.003494 0.0039839 0.0013433 -0.17604
1.1094 0.0072806 0.0061796 0.0098726 -0.00012262 0 0.0066061 0.0074501 0.010314 0.01387 0.0065995 0.021272 3.3147 -0.17546 -0.10705 -0.093558 -0.042195 -0.013514 -0.15355 -0.061781 -0.07642 0.033675 0.056346 0.0051365 -0.0034594 0.0011643 0.0031558 0.0041706 0.00083643 -0.19565
1.1133 0.0056832 0.0056424 0.016761 0.0034314 0 0.0087971 0.0056859 0.010288 0.010914 0.0087653 0.018122 3.3882 -0.16745 -0.095875 -0.12736 -0.052847 -0.012587 -0.15503 -0.03648 -0.088025 0.02633 0.050992 0.005186 0.027261 0.0010372 0.0031288 0.0040117 0.0002872 -0.18415
1.1172 0.0034911 0.0036429 0.017759 0.0085766 0 0.0098751 0.0020102 0.0089033 0.0055382 0.011197 0.011321 3.446 -0.15647 -0.086022 -0.097299 -0.045413 -0.010222 -0.16141 -0.033424 -0.078829 0.055224 0.055414 0.0042936 0.038163 0.0012005 0.0033431 0.0036959 6.3698e-05 -0.14209
1.1211 0.0014124 0.00073828 0.012841 0.010284 0 0.0075473 -0.0017148 0.0064801 0.00063487 0.011362 0.006789 3.4818 -0.14773 -0.09353 -0.059478 -0.037525 -0.0077197 -0.15202 -0.04202 -0.066791 0.079528 0.066519 0.0030477 0.03217 0.0014277 0.0035952 0.0035664 0.00024938 -0.087032
1.125 -7.5619e-05 -0.0018375 0.0070883 0.0059478 0 0.0011873 -0.003133 0.0035604 -0.0014635 0.007759 0.0078367 3.5043 -0.14565 -0.12104 -0.06994 -0.049291 -0.0065732 -0.11599 -0.044911 -0.070195 0.065079 0.075403 0.0027238 0.017281 0.0014172 0.0037243 0.0037682 0.00058257 -0.04006
1.1289 -0.0010679 -0.0032689 0.0050226 -0.0017575 0 -0.0065688 -0.0013412 0.00076311 -0.00081326 0.0018271 0.011558 3.5322 -0.16674 -0.073028 -0.084745 -0.076754 -0.0070046 -0.1506 -0.031084 -0.052565 0.062522 0.050699 0.0040675 -0.0027859 0.0011445 0.0036962 0.0041105 0.00073179 -0.010431
1.1328 -0.0020166 -0.0036914 0.0057932 -0.006882 0 -0.011068 0.0022362 -0.0013277 0.00022239 -0.002955 0.01132 3.5793 -0.16226 -0.062493 -0.11129 -0.090218 -0.0075434 -0.2032 -0.017744 -0.046674 0.094664 0.041084 0.006335 -0.0145 0.00095022 0.0035438 0.0042744 0.00064439 0.0084057
1.1367 -0.0032233 -0.0037307 0.004278 -0.0056484 0 -0.0093561 0.0049647 -0.0024633 -0.00092377 -0.0041668 0.0034056 3.6444 -0.16129 -0.059892 -0.12842 -0.09495 -0.0062328 -0.21062 -0.022861 -0.023461 0.098825 0.047551 0.0077122 -0.036467 0.001232 0.0032769 0.0041463 0.00061825 0.028973
1.1406 -0.0045593 -0.0036892 -0.0031689 -0.00025272 0 -0.0031941 0.0051329 -0.0030659 -0.0047048 -0.0027239 -0.0086529 3.7128 -0.15936 -0.052685 -0.13648 -0.098519 -0.0024217 -0.17561 -0.033004 -0.00064798 0.08006 0.053977 0.0069181 -0.051717 0.0020059 0.0028889 0.0039358 0.0010034 0.056702
1.1445 -0.0056539 -0.0033364 -0.014446 0.0028736 0 0.001774 0.0031052 -0.004114 -0.0090789 -0.0019952 -0.016697 3.7707 -0.12893 -0.034 -0.14993 -0.11316 0.0026052 -0.1453 -0.0090569 -0.032981 0.089244 0.026663 0.0045291 -0.013889 0.0027677 0.0024472 0.0039597 0.0018059 0.086551
1.1484 -0.0063104 -0.0025076 -0.023328 -0.0009892 0 0.00053526 0.00045896 -0.0063783 -0.011474 -0.0045306 -0.015408 3.8163 -0.10763 -0.031813 -0.18183 -0.087617 0.0068412 -0.16056 -0.025958 0.001213 0.1005 0.029502 0.0027103 -0.027124 0.0028419 0.0021343 0.0043152 0.0025844 0.11154
1.1523 -0.0067049 -0.0017447 -0.025153 -0.01024 0 -0.0069003 -0.0018965 -0.0095595 -0.011245 -0.0095836 -0.0075105 3.8589 -0.097862 -0.037237 -0.13608 -0.091041 0.0094632 -0.13819 -0.033416 0.00035797 0.10752 0.039222 0.003551 -0.012625 0.0019569 0.0021467 0.0047696 0.0027739 0.13277
1.1563 -0.0071906 -0.002118 -0.020699 -0.018154 0 -0.015313 -0.0045918 -0.012237 -0.010228 -0.013834 -0.0015256 3.907 -0.089713 -0.034848 -0.073864 -0.1087 0.011526 -0.13594 -0.046775 -0.011797 0.093078 0.044988 0.0075426 -0.0084473 0.00054406 0.0025247 0.0049754 0.002169 0.15931
1.1602 -0.0079506 -0.0042761 -0.01458 -0.018877 0 -0.0187 -0.0087175 -0.012936 -0.010843 -0.014541 -0.0040144 3.958 -0.07775 -0.018904 -0.044174 -0.11963 0.014727 -0.1749 -0.07034 -0.011945 0.050737 0.040645 0.01353 -0.026057 -0.00052974 0.003085 0.0047947 0.0011332 0.19723
1.1641 -0.0088758 -0.007704 -0.010412 -0.012633 0 -0.015419 -0.013976 -0.011508 -0.013595 -0.012016 -0.013622 3.9996 -0.073858 -0.019119 -0.049574 -0.079475 0.019475 -0.12271 -0.057532 0.015304 0.010811 0.03276 0.019948 0.040099 -0.00060399 0.0035449 0.0044177 0.00033275 0.23995
1.168 -0.009784 -0.011063 -0.0080515 -0.0053659 0 -0.0094123 -0.018195 -0.0095312 -0.016488 -0.0091139 -0.022475 4.0244 -0.075989 -0.016967 -0.091554 -0.058315 0.024243 -0.17825 -0.051267 -0.018012 0.037179 0.021269 0.025929 0.030499 0.00027823 0.0037345 0.0041677 0.0002143 0.27122
1.1719 -0.010725 -0.013392 -0.0054578 -0.0033616 0 -0.0064756 -0.019009 -0.0092065 -0.01697 -0.0084775 -0.023439 4.0399 -0.067089 -0.030604 -0.11306 -0.047198 0.026912 -0.15595 -0.052587 -0.0091337 0.052971 0.03119 0.031231 -0.0022549 0.0014183 0.0036998 0.0041959 0.00067391 0.28
1.1758 -0.012027 -0.014981 -0.0024115 -0.0080081 0 -0.0091298 -0.016243 -0.011616 -0.014525 -0.010343 -0.016306 4.0647 -0.054141 -0.04716 -0.10895 -0.038083 0.026794 -0.096102 -0.060502 0.029118 0.050457 0.048749 0.035389 -0.026656 0.0020018 0.0036071 0.0043643 0.0011901 0.2729
1.1797 -0.014004 -0.016984 -0.0014663 -0.015356 0 -0.014814 -0.01256 -0.01586 -0.011365 -0.012905 -0.0074255 4.1119 -0.053547 -0.040653 -0.09192 -0.021832 0.025334 -0.12598 -0.072381 0.040531 0.044909 0.043879 0.037421 -0.012608 0.0016865 0.0035561 0.0044176 0.0012863 0.27137
1.1836 -0.01659 -0.02007 -0.004971 -0.02031 0 -0.018817 -0.011504 -0.019842 -0.010535 -0.014496 -0.003715 4.1753 -0.0096043 -0.050266 -0.041439 -0.053063 0.024776 -0.19756 -0.048684 0.057684 0.054659 0.047645 0.036683 -0.026131 0.00079329 0.0034972 0.0042599 0.00091439 0.29455
1.1875 -0.019251 -0.023471 -0.01175 -0.021071 0 -0.018871 -0.014554 -0.021967 -0.013243 -0.01517 -0.0070911 4.2317 -0.022642 -0.022858 -0.022633 -0.044273 0.026115 -0.14256 -0.045789 0.032148 0.014862 0.043415 0.03402 -0.019868 2.7178e-06 0.0033286 0.004057 0.00044377 0.34303
1.1914 -0.021282 -0.025429 -0.017599 -0.019783 0 -0.016978 -0.01986 -0.022237 -0.017912 -0.016201 -0.01415 4.2601 -0.032616 -0.020535 -0.017545 -0.021533 0.028305 -0.099082 -0.050594 0.018902 -0.0015119 0.038726 0.031699 -0.0062882 -0.00015582 0.0030581 0.0040695 0.00030007 0.3983
1.1953 -0.022256 -0.024739 -0.01946 -0.019514 0 -0.016966 -0.023831 -0.021888 -0.021709 -0.018359 -0.020388 4.2591 -0.017169 -0.056684 -0.016888 -0.0028704 0.02942 -0.11433 -0.049124 0.036274 0.025635 0.033949 0.031839 0.0086716 0.00037252 0.0028478 0.0043878 0.00059107 0.43798
1.1992 -0.022277 -0.021898 -0.018762 -0.021118 0 -0.020465 -0.024104 -0.02208 -0.022947 -0.020983 -0.024134 4.2472 -0.024481 -0.045795 -0.026686 0.0016771 0.028555 -0.061314 -0.016958 0.032924 0.01232 0.013292 0.034667 0.030932 0.0012223 0.0028828 0.0048343 0.001039 0.45266
1.2031 -0.021835 -0.018771 -0.020019 -0.023042 0 -0.025279 -0.021259 -0.02296 -0.022133 -0.022774 -0.026568 4.2455 -0.03671 -0.037625 -0.010422 -0.013495 0.026633 -0.084489 -0.012447 0.039442 -0.0098091 0.0091476 0.038376 0.018157 0.001926 0.0031933 0.0051263 0.0012495 0.44969
1.207 -0.021387 -0.017029 -0.025796 -0.023638 0 -0.027566 -0.017935 -0.023842 -0.021001 -0.023219 -0.028861 4.2588 -0.015289 -0.065928 0.012275 -0.022903 0.025474 -0.077629 -0.02492 0.040545 0.013581 0.0091955 0.040849 -0.0084367 0.0022227 0.0036066 0.0051406 0.0010597 0.44261
1.2109 -0.021006 -0.016847 -0.03332 -0.023022 0 -0.025449 -0.016483 -0.024092 -0.020803 -0.022994 -0.030279 4.2736 0.0041524 -0.09283 0.024916 -0.021711 0.026182 -0.059259 -0.038661 0.040979 0.036247 0.012601 0.0416 -0.018163 0.0021553 0.0038793 0.0050221 0.0006629 0.43835
1.2148 -0.020371 -0.017049 -0.036558 -0.022497 0 -0.020555 -0.017383 -0.023686 -0.021575 -0.022983 -0.029419 4.2732 -0.023416 -0.069337 0.012672 -0.010773 0.02843 -0.069245 -0.037767 0.049269 -0.0015598 0.018948 0.042043 0.016641 0.0019391 0.003881 0.0050316 0.00042454 0.43471
1.2188 -0.019143 -0.016504 -0.031947 -0.022569 0 -0.016259 -0.019605 -0.022954 -0.022722 -0.023195 -0.026718 4.2556 -0.0010124 -0.053412 -0.0011731 -0.021358 0.031103 -0.067094 -0.049812 0.06545 0.017691 0.0019379 0.043842 0.00027496 0.0017451 0.0036654 0.0052749 0.00056896 0.42833
1.2227 -0.017438 -0.015377 -0.022063 -0.02216 0 -0.014687 -0.022059 -0.02198 -0.02383 -0.022913 -0.024841 4.237 -0.01433 -0.042596 -0.031916 -0.042329 0.033425 -0.044879 -0.046771 0.053136 0.022884 0.0059695 0.047069 0.0036698 0.0015674 0.0033819 0.0055707 0.0010062 0.4224
1.2266 -0.016004 -0.015033 -0.013499 -0.020089 0 -0.015424 -0.024424 -0.020481 -0.024665 -0.021862 -0.026008 4.237 -0.0017062 -0.040509 -0.075118 -0.035512 0.035331 -0.062241 -0.050943 0.04169 0.012137 0.011648 0.050075 0.00050933 0.0012678 0.0031348 0.0055857 0.0014272 0.42439
1.2305 -0.015857 -0.016708 -0.011042 -0.017095 0 -0.016807 -0.02669 -0.018359 -0.024607 -0.020903 -0.02907 4.2605 0.03134 -0.044356 -0.10426 -0.0088854 0.036909 -0.11545 -0.060753 0.038402 -0.0027165 0.011633 0.051161 -0.007443 0.00075698 0.0029246 0.0051228 0.001562 0.43629
1.2344 -0.017572 -0.020255 -0.01387 -0.015864 0 -0.017984 -0.028355 -0.016249 -0.022666 -0.021234 -0.029814 4.2937 -0.0056004 -0.041984 -0.050046 -0.031074 0.037748 -0.12193 -0.044643 0.028026 0.013751 0.0088919 0.050281 0.016814 0.00016233 0.0027053 0.0043095 0.0013762 0.449
1.2383 -0.020725 -0.024135 -0.017259 -0.018633 0 -0.019455 -0.02851 -0.01533 -0.01856 -0.022872 -0.024751 4.3171 0.0047038 -0.051446 -0.06909 -0.03734 0.037093 -0.090053 -0.063142 0.032009 -0.0096666 0.0064928 0.048986 -0.017289 -0.00017849 0.0024722 0.0035215 0.0010568 0.44897
1.2422 -0.023991 -0.026641 -0.017626 -0.024675 0 -0.021743 -0.026902 -0.016422 -0.013806 -0.02419 -0.014881 4.322 0.0023183 -0.026847 -0.079871 -0.035675 0.034689 -0.10008 -0.079511 0.010762 0.012499 0.0093142 0.048732 -0.016842 5.7039e-05 0.002286 0.0031094 0.00082885 0.43186
1.2461 -0.025934 -0.02719 -0.015699 -0.030353 0 -0.024018 -0.024671 -0.019185 -0.011319 -0.02331 -0.0056292 4.3154 -0.0041878 0.0048145 -0.060553 -0.034219 0.031369 -0.12399 -0.087987 0.0033706 0.038547 0.0086631 0.049388 -0.00053074 0.00087626 0.0022224 0.0031609 0.00077736 0.40965
1.25 -0.025953 -0.026542 -0.014966 -0.031932 0 -0.0245 -0.023657 -0.022266 -0.013322 -0.020117 -0.00276 4.3097 -0.0024913 0.013524 -0.010887 -0.041471 0.028679 -0.13168 -0.088569 0.041032 0.027326 -0.0024579 0.049557 0.0047199 0.0018532 0.0023114 0.0034882 0.00082034 0.40261
1.2539 -0.024635 -0.025866 -0.01764 -0.028605 0 -0.022395 -0.0247 -0.02431 -0.019256 -0.016827 -0.0078928 4.3078 -0.0023245 -0.00065436 -0.049597 -0.070371 0.027811 -0.16154 -0.10137 0.039709 0.036463 -0.0091807 0.048331 -0.006479 0.0023527 0.0025259 0.0038232 0.00082846 0.42225
1.2578 -0.023236 -0.025607 -0.022569 -0.022968 0 -0.019243 -0.0266 -0.024939 -0.025784 -0.016302 -0.017555 4.3012 0.012111 0.011963 -0.076466 -0.046592 0.028825 -0.10211 -0.094463 0.032203 0.0021894 -0.0045871 0.04653 -0.0008088 0.0019828 0.0028094 0.0040276 0.00075965 0.46055
1.2617 -0.022675 -0.025196 -0.02695 -0.018651 0 -0.017965 -0.026963 -0.024838 -0.029189 -0.019556 -0.026321 4.2794 -0.0040673 -0.0056146 -0.070721 -0.063054 0.030801 -0.082847 -0.094587 0.019284 0.0017586 -0.00085113 0.046016 -0.0032818 0.00093071 0.0031002 0.0041327 0.00068196 0.4955
1.2656 -0.022927 -0.023784 -0.029413 -0.01743 0 -0.020219 -0.02432 -0.024951 -0.028215 -0.024727 -0.030972 4.2433 -0.029078 -0.04117 -0.052759 -0.09924 0.032662 -0.11607 -0.10505 0.01742 0.037607 -0.0021227 0.047721 -0.0023445 -0.00012422 0.0033349 0.0042056 0.00068084 0.50805
1.2695 -0.02328 -0.021236 -0.030915 -0.01836 0 -0.024549 -0.019575 -0.025607 -0.024828 -0.028464 -0.032095 4.2055 0.012511 -0.030984 -0.079335 -0.050326 0.033864 -0.14043 -0.1148 0.060183 0.062699 -0.0088873 0.050475 0.042546 -0.00049703 0.0034574 0.0042094 0.00076252 0.49565
1.2734 -0.023196 -0.018474 -0.032768 -0.019332 0 -0.027295 -0.015422 -0.026364 -0.02227 -0.028456 -0.032322 4.1788 -0.036474 0.018346 -0.048152 -0.048603 0.034464 -0.11309 -0.10075 0.007396 0.080194 0.0081275 0.051925 0.020925 -9.5893e-06 0.0034515 0.0040245 0.00086046 0.47171
1.2773 -0.022908 -0.01689 -0.034533 -0.019281 0 -0.025742 -0.014238 -0.026622 -0.02224 -0.024974 -0.033353 4.164 -0.03822 0.035461 -0.067058 -0.061727 0.034754 -0.11564 -0.095303 0.0053754 0.077618 0.024442 0.050693 0.010144 0.00089332 0.0033682 0.0036206 0.0009333 0.45332
1.2813 -0.023171 -0.017366 -0.03448 -0.019016 0 -0.020785 -0.016383 -0.026288 -0.023761 -0.020384 -0.034515 4.1487 -0.032726 0.03174 -0.093408 -0.077863 0.03496 -0.11161 -0.094708 0.018794 0.068191 0.041338 0.047629 0.001696 0.0015207 0.0033012 0.0031883 0.0010345 0.44933
1.2852 -0.024411 -0.019677 -0.031986 -0.020237 0 -0.016656 -0.020293 -0.025828 -0.024585 -0.017394 -0.033724 4.1194 -0.044078 0.024872 -0.087615 -0.083692 0.035212 -0.079632 -0.088474 0.022841 0.063595 0.060861 0.044928 -0.0052274 0.0014778 0.0033154 0.0030531 0.0012551 0.45797
1.2891 -0.02611 -0.022676 -0.028725 -0.023855 0 -0.017672 -0.024005 -0.02568 -0.023583 -0.017542 -0.029587 4.0728 -0.011918 0.051769 -0.025053 -0.048719 0.035593 -0.067283 -0.037671 0.056247 0.070109 0.085625 0.044074 0.035825 0.00091549 0.0033947 0.0034001 0.0015797 0.47278
1.293 -0.027091 -0.025025 -0.026832 -0.029014 0 -0.02456 -0.026522 -0.025664 -0.021785 -0.020717 -0.022841 4.0164 -0.039575 0.048614 -0.058082 -0.05501 0.036078 -0.09815 -0.044578 0.075607 0.091662 0.072139 0.044694 -0.0069017 0.00030882 0.0034734 0.0040528 0.0018142 0.48856
1.2969 -0.026477 -0.025942 -0.025961 -0.033339 0 -0.03337 -0.027865 -0.025021 -0.021221 -0.025456 -0.016244 3.958 -0.048368 0.053398 -0.028134 -0.050914 0.036492 -0.097696 -0.046288 0.061159 0.11881 0.076695 0.045358 -0.0091759 1.5459e-05 0.0035225 0.0045461 0.0017002 0.50179
1.3008 -0.024444 -0.025496 -0.022934 -0.034135 0 -0.038028 -0.028202 -0.023125 -0.02284 -0.029546 -0.013134 3.8971 -0.051534 0.056514 0.022543 -0.035958 0.03668 -0.065711 -0.027498 0.035949 0.14955 0.098164 0.045317 0.022211 3.3388e-05 0.003593 0.0044824 0.0011518 0.50788
1.3047 -0.022063 -0.024351 -0.015103 -0.029984 0 -0.034747 -0.027288 -0.020244 -0.025548 -0.030867 -0.015422 3.8263 -0.097402 0.030044 -0.02882 -0.028322 0.036777 -0.030571 0.012219 0.043856 0.1834 0.11386 0.045266 0.030998 0.00013946 0.0037528 0.0038812 0.00040082 0.50118
1.3086 -0.02037 -0.023203 -0.0042098 -0.022048 0 -0.02501 -0.024898 -0.017677 -0.027173 -0.028528 -0.022014 3.7418 -0.082765 0.061692 -0.0089372 -0.04066 0.037172 -0.080486 0.018936 0.063262 0.14547 0.11744 0.046367 0.066681 0.00020206 0.0039787 0.003202 -0.00011957 0.47961
1.3125 -0.019546 -0.022278 0.0036669 -0.014123 0 -0.014772 -0.021609 -0.017011 -0.026354 -0.023729 -0.028791 3.6504 -0.061896 0.038453 -0.021933 -0.025372 0.038012 -0.096377 0.045356 0.080285 0.18081 0.10378 0.048686 0.051065 0.00031577 0.0041364 0.0029882 -9.1156e-05 0.44891
1.3164 -0.018931 -0.021225 0.0028274 -0.01074 0 -0.010297 -0.018827 -0.018964 -0.023639 -0.019326 -0.030848 3.5653 -0.073815 0.0071057 -0.00099232 -0.0080771 0.038684 -0.084334 0.062911 0.080183 0.21059 0.088733 0.050829 0.010286 0.00063479 0.0041028 0.0034222 0.00043248 0.4204
1.3203 -0.017779 -0.019469 -0.0068411 -0.013924 0 -0.013567 -0.017764 -0.022647 -0.020963 -0.017857 -0.026094 3.493 -0.12251 -0.0095671 0.050853 -0.0025525 0.038025 -0.065185 0.059786 0.057828 0.20046 0.084189 0.051235 -0.033475 0.0011241 0.0039173 0.0041786 0.0010628 0.40271
1.3242 -0.01599 -0.01677 -0.01931 -0.02091 0 -0.020737 -0.018281 -0.02583 -0.020097 -0.019341 -0.017589 3.4262 -0.13594 -0.031762 -0.032915 -0.0033512 0.035318 -0.10486 0.054875 0.02512 0.19818 0.10047 0.049795 -0.056123 0.0015335 0.0037844 0.004702 0.0013875 0.39422
1.3281 -0.01411 -0.013545 -0.027332 -0.02533 0 -0.024974 -0.018815 -0.026207 -0.021301 -0.020952 -0.012012 3.3503 -0.11469 -0.048027 -0.043304 0.010527 0.031209 -0.11655 0.04444 -0.0033579 0.17839 0.078268 0.048043 -0.014409 0.0016419 0.003879 0.0046636 0.0012848 0.38343
1.332 -0.012691 -0.010619 -0.028316 -0.021904 0 -0.021733 -0.017527 -0.022855 -0.023058 -0.019309 -0.01446 3.2576 -0.11026 -0.11469 -0.051322 -0.0076469 0.027419 -0.15285 0.03722 -0.024673 0.19801 0.054775 0.047651 -0.033901 0.0015034 0.0041285 0.0041988 0.00096762 0.35695
1.3359 -0.01172 -0.0085929 -0.025679 -0.011227 0 -0.012405 -0.013688 -0.016914 -0.022919 -0.013608 -0.023466 3.1552 -0.12011 -0.15712 -0.054197 -0.030633 0.025212 -0.1793 0.022581 -0.017039 0.22955 0.039743 0.048675 -0.080683 0.0014077 0.0042141 0.0037406 0.00073232 0.30826
1.3398 -0.010686 -0.0073247 -0.024656 -0.00021052 0 -0.003288 -0.0080951 -0.010884 -0.018954 -0.0066653 -0.030946 3.0588 -0.13081 -0.087292 -0.037575 -0.018938 0.023947 -0.14876 -0.011082 0.035896 0.22852 0.035218 0.049282 -0.091226 0.0015749 0.0038464 0.0036375 0.00066746 0.24042
1.3438 -0.0091777 -0.0060599 -0.026888 0.0031228 0 -0.00046032 -0.0023523 -0.0069527 -0.011072 -0.002589 -0.02816 2.9777 -0.14322 -0.17732 -0.039625 -0.036282 0.021303 -0.15649 -0.0082088 -0.036089 0.2106 -0.013099 0.047235 -0.1312 0.0019065 0.0030819 0.0039081 0.00060441 0.16249
1.3477 -0.0073521 -0.0041402 -0.028997 -0.0034233 0 -0.0046484 0.00216 -0.005511 -0.0014994 -0.0030285 -0.013238 2.9064 -0.13642 -0.20592 -0.036881 -0.0112 0.015332 -0.14959 -0.024539 -0.056109 0.18565 -0.013868 0.041751 -0.12033 0.0020752 0.0023597 0.0043162 0.00034787 0.084513
1.3516 -0.0057829 -0.0016899 -0.026151 -0.013741 0 -0.010513 0.0047338 -0.0050079 0.00614 -0.0055452 0.0064002 2.8304 -0.11209 -0.20505 -0.035861 -0.014333 0.0065899 -0.16359 -0.046042 -0.063835 0.17705 -0.017943 0.034098 -0.11384 0.0018759 0.0021701 0.0046265 -5.7899e-05 0.015544
1.3555 -0.0048557 0.000383 -0.016755 -0.018221 0 -0.011237 0.0051562 -0.0033005 0.0089125 -0.0058343 0.019479 2.7401 -0.078713 -0.18576 -0.040134 -0.041678 -0.0017487 -0.19408 -0.061116 -0.071669 0.18947 -0.04336 0.026573 -0.12641 0.0014656 0.0026247 0.0047613 -0.00030967 -0.036393
1.3594 -0.0043516 0.0011367 -0.0037585 -0.012085 0 -0.004664 0.0035269 0.00052985 0.0066257 -0.0018309 0.019941 2.6395 -0.058336 -0.13858 -0.05175 0.0074625 -0.006213 -0.1837 -0.054227 -0.064654 0.20705 -0.077618 0.020931 -0.13033 0.0012151 0.0033246 0.0047384 -0.00011158 -0.065707
1.3633 -0.0036473 0.00044845 0.0081592 0.00017794 0 0.0044601 0.00045777 0.0053546 0.0021973 0.0042193 0.01173 2.54 -0.098869 -0.16211 -0.072655 -0.023371 -0.0058523 -0.26343 -0.11611 -0.087579 0.18892 -0.057269 0.017586 -0.13312 0.0013092 0.003674 0.0045382 0.00052126 -0.072732
1.3672 -0.0023307 -0.00082059 0.016244 0.0086003 0 0.0084308 -0.0027172 0.0088402 -0.00032918 0.0077988 0.0048563 2.4484 -0.11123 -0.14615 -0.082638 -0.032072 -0.0029923 -0.27643 -0.12107 -0.099694 0.13973 -0.076679 0.015959 -0.16735 0.0015212 0.0033741 0.0041096 0.0012181 -0.065356
1.3711 -0.00062733 -0.0015321 0.020667 0.0066471 0 0.0035435 -0.0043593 0.0092498 0.0011336 0.006373 0.0061701 2.3598 -0.10058 -0.12957 -0.090271 -0.01906 -0.0011588 -0.25657 -0.10656 -0.1028 0.10966 -0.10151 0.015301 -0.19265 0.0014339 0.0026587 0.0035234 0.0015244 -0.054883
1.375 0.00075935 -0.0012198 0.022657 -0.0028111 0 -0.0061066 -0.0035616 0.0067118 0.005018 0.0017739 0.013217 2.2646 -0.084778 -0.15128 -0.10057 0.0029144 -0.0020243 -0.25452 -0.1153 -0.10314 0.13383 -0.095503 0.015182 -0.16857 0.00090711 0.0020663 0.00306 0.0012548 -0.047982
1.3789 0.0012141 -0.00041578 0.02248 -0.010062 0 -0.011684 -0.00094047 0.0029613 0.0073925 -0.0015867 0.01684 2.1597 -0.10252 -0.12693 -0.061988 0.010555 -0.0041488 -0.29338 -0.091267 -0.10558 0.090295 -0.11464 0.015432 -0.10734 0.00030208 0.0019708 0.0030445 0.0006205 -0.04181
1.3828 0.00065755 -7.0771e-05 0.019485 -0.0074541 0 -0.0072086 0.0016946 -0.0001111 0.0053273 -0.00092655 0.010112 2.0537 -0.087407 -0.15697 -0.087963 0.036185 -0.0045956 -0.26517 -0.113 -0.13051 0.10582 -0.12022 0.015915 -0.13129 0.00018137 0.0023052 0.0035314 3.8391e-05 -0.027691
1.3867 -0.0004742 -0.0006348 0.013644 0.0034785 0 0.0048785 0.0026744 -0.0018018 -0.00053838 0.0023447 -0.0046925 1.9572 -0.082656 -0.17194 -0.10083 0.046721 -0.0018108 -0.23761 -0.11997 -0.14279 0.12659 -0.12127 0.016445 -0.17176 0.00074053 0.0027051 0.0041636 -0.00019318 -0.00063622
1.3906 -0.0016082 -0.0016665 0.0062887 0.013235 0 0.015258 0.0016732 -0.0027603 -0.0065289 0.0041156 -0.017592 1.8712 -0.094715 -0.15983 -0.087607 0.03872 0.0029429 -0.23266 -0.10348 -0.14286 0.14273 -0.12598 0.01681 -0.20176 0.0015377 0.0028922 0.004421 -7.6334e-05 0.034341
1.3945 -0.0023975 -0.0023072 -0.00097854 0.012803 0 0.015315 -0.00027918 -0.0040306 -0.0091031 0.0015751 -0.019531 1.7838 -0.10717 -0.14353 -0.074709 0.028123 0.0068121 -0.24993 -0.087232 -0.15612 0.17033 -0.14549 0.016771 -0.21131 0.0018357 0.0029103 0.0040862 0.00016377 0.065583
1.3984 -0.0028233 -0.0021233 -0.0077285 0.001665 0 0.0043526 -0.0018952 -0.0059597 -0.0077753 -0.0041469 -0.010307 1.6814 -0.095872 -0.15069 -0.092898 0.007503 0.0079044 -0.27166 -0.10028 -0.10364 0.15324 -0.16809 0.016096 -0.22804 0.0012738 0.003004 0.0034876 0.00030033 0.084736
1.4023 -0.0030844 -0.001495 -0.014514 -0.011768 0 -0.0097608 -0.0027029 -0.0079139 -0.0051516 -0.0090979 0.0012793 1.5626 -0.092955 -0.15067 -0.076568 0.026777 0.0067108 -0.26174 -0.11673 -0.113 0.13056 -0.17341 0.014781 -0.2442 0.00023686 0.0033031 0.0032408 0.00026652 0.093309
1.4063 -0.0034476 -0.0012114 -0.021127 -0.017463 0 -0.01703 -0.0030971 -0.0088934 -0.0041852 -0.010114 0.0050683 1.4414 -0.086256 -0.13355 -0.054302 0.04891 0.0052305 -0.22994 -0.1186 -0.12301 0.11921 -0.16766 0.013339 -0.23398 -0.00045028 0.0036574 0.0036882 0.00015567 0.09913
1.4102 -0.0041293 -0.0017112 -0.025547 -0.012134 0 -0.013357 -0.0035228 -0.0083734 -0.0053635 -0.0074414 -0.0018844 1.3356 -0.06956 -0.10875 -0.05096 0.050478 0.0049076 -0.18665 -0.10277 -0.093862 0.12169 -0.16192 0.012708 -0.19393 -0.00024048 0.0037857 0.0045596 0.00011442 0.10648
1.4141 -0.0051753 -0.0027193 -0.025282 -0.001472 0 -0.0034404 -0.0038521 -0.0066709 -0.006492 -0.0041212 -0.013123 1.2508 -0.066652 -0.1699 -0.070956 0.071654 0.0054785 -0.13705 -0.12527 -0.092181 0.084454 -0.1879 0.013592 -0.2148 0.00066747 0.0035735 0.0051981 0.00024041 0.11061
1.418 -0.0063607 -0.0035973 -0.019983 0.0051792 0 0.0035604 -0.0037015 -0.0046838 -0.005147 -0.00308 -0.018499 1.1755 -0.067211 -0.11703 -0.041484 0.087914 0.0057024 -0.16046 -0.11335 -0.051246 0.089336 -0.18376 0.01569 -0.19774 0.001534 0.0031988 0.0051589 0.00053869 0.10323
1.4219 -0.0072494 -0.0040155 -0.012352 0.0025997 0 0.0016547 -0.003269 -0.0033412 -0.0013058 -0.0048027 -0.012619 1.0917 -0.061735 -0.065584 -0.055372 0.089801 0.0050023 -0.15283 -0.09812 -0.025152 0.078619 -0.19533 0.017677 -0.15458 0.0017465 0.0029598 0.0046127 0.00092225 0.083868
1.4258 -0.0074912 -0.0042797 -0.0059464 -0.0066521 0 -0.0074606 -0.0035722 -0.0031498 0.002387 -0.0074845 0.00090905 0.99072 -0.0535 -0.054926 -0.089302 0.083956 0.0042712 -0.13379 -0.077962 -0.012446 0.066511 -0.20776 0.018214 -0.10734 0.0013168 0.0029809 0.0041614 0.0012394 0.065225
1.4297 -0.0071774 -0.0050342 -0.0019298 -0.015112 0 -0.01635 -0.0055817 -0.0040017 0.0028749 -0.0090185 0.012415 0.87876 -0.051381 -0.10301 -0.070794 0.084933 0.0051132 -0.17321 -0.039428 0.0098514 0.096701 -0.18064 0.017184 -0.087244 0.00077012 0.0030973 0.0042462 0.0013412 0.065741
1.4336 -0.0069048 -0.0066732 0.0016472 -0.016673 0 -0.018169 -0.0090322 -0.0052783 -0.0007432 -0.0087156 0.013471 0.7687 -0.044307 -0.10001 -0.053457 0.073907 0.0083824 -0.12796 -0.043278 0.040432 0.068761 -0.20112 0.0159 -0.087739 0.00058247 0.0030303 0.0047259 0.001184 0.095035
1.4375 -0.0073859 -0.0090157 0.0069444 -0.010993 0 -0.01205 -0.012238 -0.0062756 -0.0066358 -0.0074317 0.0028723 0.66714 -0.012299 -0.074204 -0.019695 0.089844 0.01343 -0.096347 -0.032315 0.055127 0.066082 -0.18656 0.015924 -0.068923 0.00073657 0.0026756 0.0050381 0.00089831 0.1455
1.4414 -0.0088761 -0.011468 0.012754 -0.0031353 0 -0.003492 -0.01335 -0.0068253 -0.011896 -0.0065447 -0.012753 0.56974 0.00054981 -0.057804 -0.030763 0.084367 0.018602 -0.06319 -0.016712 0.038857 0.073195 -0.16701 0.017562 -0.044486 0.00080673 0.0022265 0.0047756 0.00072881 0.19791
1.4453 -0.010923 -0.013415 0.014367 0.0004839 0 0.00012062 -0.012001 -0.0076621 -0.014683 -0.0070228 -0.023659 0.4684 -0.019186 -0.056457 -0.089155 0.048652 0.022333 -0.027946 -0.0016046 0.0040604 0.077847 -0.15707 0.019583 -0.030728 0.00044182 0.0020197 0.0041009 0.0008489 0.23589
1.4492 -0.012689 -0.014444 0.0076937 -0.003442 0 -0.0048205 -0.0097703 -0.010003 -0.015051 -0.0091434 -0.023573 0.36102 -0.020652 -0.015089 -0.060022 0.062914 0.0239 -0.025813 0.01767 0.035011 0.06911 -0.14202 0.020532 -0.060385 -0.00026029 0.0022545 0.003592 0.0011912 0.25625
1.4531 -0.01356 -0.014323 -0.006155 -0.013028 0 -0.01543 -0.0089249 -0.014352 -0.01424 -0.012486 -0.01389 0.2531 -0.0087621 -0.020716 -0.028113 0.035509 0.02352 -0.0053785 0.0060824 0.065435 0.035723 -0.12204 0.020324 -0.039606 -0.00084846 0.0028292 0.0036838 0.0014675 0.26677
1.457 -0.013455 -0.01293 -0.020575 -0.022365 0 -0.024298 -0.010519 -0.019445 -0.013584 -0.015849 -0.0028545 0.14953 -0.018282 -0.024849 -0.060613 0.016761 0.022127 0.041079 -0.0015307 0.072481 0.037307 -0.11148 0.020383 -0.061741 -0.00095844 0.003417 0.0042663 0.0013992 0.2755
1.4609 -0.012608 -0.010361 -0.028272 -0.025097 0 -0.024639 -0.01354 -0.022522 -0.013988 -0.017471 -0.00010426 0.046694 -0.026452 -0.02518 -0.093743 0.0032181 0.02108 0.060852 0.0016629 0.049534 0.063014 -0.099312 0.022089 -0.097179 -0.00064097 0.0036984 0.0048254 0.00097104 0.28264
1.4648 -0.011112 -0.0070933 -0.026934 -0.018471 0 -0.015126 -0.015776 -0.021184 -0.015813 -0.016045 -0.009906 -0.065604 -0.0023925 -0.028376 -0.041635 -0.018885 0.021641 -0.0045573 0.016453 -0.0025193 0.081841 -0.069807 0.025168 -0.090173 -0.00026224 0.0035708 0.0049593 0.00046934 0.28197
1.4688 -0.0088083 -0.0039014 -0.020532 -0.0055321 0 -0.0011206 -0.015541 -0.015493 -0.018578 -0.012055 -0.027628 -0.19331 -0.04084 -0.034163 -0.063496 -0.036753 0.024077 0.011708 0.033213 -0.018099 -0.0021765 -0.041313 0.027852 -0.047083 -0.0001035 0.0032112 0.0047383 0.0002507 0.26814
1.4727 -0.0056711 -0.0014546 -0.015182 0.0063475 0 0.0087389 -0.012717 -0.0083514 -0.020568 -0.0079869 -0.042326 -0.32968 -0.060014 -0.056744 -0.074573 -0.065805 0.026951 0.0071988 0.022185 -0.020986 -0.018186 -0.025624 0.028784 -0.039229 -7.6943e-05 0.0029713 0.0045611 0.00044478 0.24086
1.4766 -0.0022217 0.00011845 -0.013642 0.010277 0 0.0085471 -0.0084464 -0.0034189 -0.019279 -0.0065543 -0.044177 -0.45905 -0.096734 -0.042099 -0.086957 -0.069844 0.027524 0.0032739 0.029202 -0.024033 -0.0032915 -0.016628 0.028609 -0.019835 0.00016199 0.0031633 0.0046915 0.00086444 0.20177
1.4805 0.00060706 0.001259 -0.013533 0.004974 0 -0.00038523 -0.0040763 -0.0021168 -0.013115 -0.0080881 -0.031516 -0.57037 -0.14435 0.0040571 -0.10042 -0.055152 0.023502 -0.00017784 0.05334 -0.034953 0.012526 -0.008877 0.029249 0.0094434 0.00082869 0.0038344 0.0049723 0.0011991 0.14923
1.4844 0.0021979 0.0025222 -0.010499 -0.0039022 0 -0.010117 -0.00044234 -0.0024008 -0.0032028 -0.0096016 -0.011946 -0.66789 -0.13501 -0.0055385 -0.098331 -0.087431 0.014973 -0.031748 0.031723 -0.059484 -0.0091207 0.0054091 0.031301 -0.017871 0.0017359 0.004664 0.0050101 0.0012933 0.078934
1.4883 0.0029022 0.0040472 -0.0027214 -0.0079279 0 -0.011826 0.0021179 -0.00064781 0.0066192 -0.0069726 0.0036867 -0.76837 -0.12907 -0.023771 -0.13153 -0.073013 0.0047209 -0.035252 0.018183 -0.078499 -0.029306 -0.0011727 0.032251 -0.056603 0.0023991 0.0051029 0.0046159 0.0012415 -0.0088361
1.4922 0.003896 0.0054771 0.0075979 -0.0027347 0 -0.0026849 0.0035178 0.0048669 0.012317 0.0012701 0.0097589 -0.88695 -0.14945 -0.041657 -0.1321 -0.0784 -0.0037208 -0.069454 0.021778 -0.080603 -0.015676 0.0026715 0.027835 -0.047434 0.0024256 0.0047426 0.0040316 0.0012289 -0.10321
1.4961 0.0062377 0.006431 0.016678 0.0082388 0 0.011645 0.0040329 0.012116 0.012873 0.012035 0.0097048 -1.0246 -0.17281 -0.064746 -0.12825 -0.079006 -0.0088529 -0.10238 0.01577 -0.081685 0.0077667 0.0040077 0.015824 -0.046436 0.0018398 0.0036882 0.0037072 0.0013135 -0.18662
1.5 0.0099462 0.0070623 0.022498 0.016688 0 0.021353 0.0046334 0.017004 0.011277 0.019798 0.011937 -1.1682 -0.17183 -0.094382 -0.1447 -0.052165 -0.012359 -0.10438 -0.020602 -0.094778 0.012724 -0.010489 -0.0012099 -0.10168 0.0010742 0.0026011 0.0038662 0.0013875 -0.2475
1.5039 0.013975 0.0081199 0.025659 0.016889 0 0.020513 0.006835 0.017196 0.012064 0.021245 0.021503 -1.3014 -0.12681 -0.082379 -0.082787 -0.074813 -0.017437 -0.15044 -0.025555 -0.081022 -0.011796 -0.018166 -0.017107 -0.08575 0.00065159 0.0022669 0.0043092 0.0013427 -0.29079
1.5078 0.017137 0.010398 0.027544 0.01107 0 0.0122 0.011747 0.014542 0.017383 0.018251 0.035048 -1.4169 -0.12325 -0.11425 -0.092832 -0.080193 -0.025701 -0.16061 -0.020944 -0.092746 -0.0096129 -0.013222 -0.026691 -0.063506 0.0008264 0.0029515 0.0046388 0.0012312 -0.33508
1.5117 0.019113 0.014068 0.028384 0.0075802 0 0.0060831 0.018968 0.013646 0.025136 0.016295 0.043747 -1.5185 -0.13167 -0.16332 -0.097541 -0.079705 -0.035473 -0.14086 -0.031773 -0.088843 0.002568 -0.011659 -0.029765 -0.073224 0.0014458 0.0040891 0.0046514 0.0012182 -0.39726
1.5156 0.020607 0.018521 0.027446 0.01321 0 0.010242 0.026432 0.017757 0.03094 0.01956 0.041544 -1.6143 -0.13172 -0.19838 -0.087988 -0.071406 -0.043086 -0.12837 -0.056775 -0.077256 0.021344 -0.013971 -0.030896 -0.10625 0.0020948 0.0046567 0.0044898 0.0013669 -0.47734
1.5195 0.022549 0.02288 0.024675 0.026599 0 0.024117 0.031601 0.02573 0.032083 0.027161 0.031062 -1.7091 -0.10048 -0.17104 -0.10044 -0.043138 -0.046032 -0.19939 -0.074935 -0.10484 0.05109 -0.009686 -0.035146 -0.11577 0.0023858 0.0040171 0.0044298 0.0015082 -0.55702
1.5234 0.02518 0.026683 0.021409 0.038962 0 0.038797 0.033171 0.032908 0.029777 0.033993 0.021657 -1.8033 -0.10916 -0.2084 -0.1012 -0.05537 -0.045087 -0.18765 -0.087894 -0.13084 -0.0023936 -0.0079271 -0.043642 -0.13958 0.0021901 0.0025278 0.0045637 0.0013705 -0.61376
1.5273 0.027933 0.030121 0.01914 0.041719 0 0.04448 0.031897 0.035161 0.027706 0.035409 0.021347 -1.8959 -0.11566 -0.26175 -0.11364 -0.066377 -0.043514 -0.20548 -0.092358 -0.11499 0.017985 -0.027702 -0.052935 -0.12088 0.0016826 0.0013332 0.0047289 0.00086507 -0.63829
1.5313 0.030162 0.033643 0.017929 0.034139 0 0.038673 0.029917 0.0324 0.028488 0.031399 0.029975 -1.9866 -0.11039 -0.28036 -0.11481 -0.055971 -0.044225 -0.20855 -0.09828 -0.088428 0.041155 -0.033376 -0.058499 -0.11023 0.001199 0.0014386 0.0047335 0.0002215 -0.64118
1.5352 0.031905 0.037339 0.016754 0.024054 0 0.028023 0.029235 0.028437 0.03157 0.026506 0.039743 -2.0736 -0.093789 -0.24816 -0.09875 -0.023642 -0.047537 -0.18291 -0.11371 -0.078164 0.024007 -0.0069395 -0.058861 -0.13593 0.0010063 0.0028433 0.0046005 -0.00019409 -0.64401
1.5391 0.033846 0.040715 0.015659 0.021037 0 0.022441 0.030634 0.027522 0.034464 0.025731 0.042372 -2.1513 -0.10343 -0.2918 -0.14145 -0.049997 -0.051419 -0.27633 -0.14027 -0.090173 0.076258 -0.0092639 -0.05659 -0.11918 0.0011331 0.0045085 0.0045449 -0.00021626 -0.66383
1.543 0.036499 0.043029 0.017059 0.02833 0 0.026917 0.033676 0.030862 0.035751 0.03036 0.036279 -2.214 -0.13188 -0.28552 -0.14585 -0.054133 -0.053684 -0.28692 -0.13253 -0.11707 0.077974 -0.018433 -0.055552 -0.12705 0.0013741 0.0052194 0.0047155 -2.7371e-05 -0.70362
1.5469 0.039485 0.043842 0.023967 0.04066 0 0.038098 0.037382 0.036148 0.036586 0.037374 0.02752 -2.2629 -0.15057 -0.27532 -0.13332 -0.055779 -0.053876 -0.26533 -0.12575 -0.11498 0.076284 -0.026349 -0.057428 -0.1208 0.001468 0.0045877 0.0050031 4.7505e-05 -0.75434
1.5508 0.041696 0.043298 0.03635 0.049386 0 0.04801 0.040753 0.040088 0.039172 0.042564 0.024248 -2.3095 -0.14742 -0.27658 -0.1266 -0.049306 -0.053264 -0.23846 -0.13162 -0.099433 0.080988 -0.028037 -0.060844 -0.1113 0.0013172 0.0033088 0.0051403 -0.00010928 -0.8036
1.5547 0.042268 0.041958 0.049492 0.049822 0 0.050925 0.042861 0.041262 0.043911 0.04411 0.030083 -2.3682 -0.1151 -0.29612 -0.15426 -0.018572 -0.05336 -0.2312 -0.15497 -0.11328 0.089703 -0.018884 -0.063565 -0.13128 0.001064 0.0024703 0.0049831 -0.00028416 -0.84246
1.5586 0.041423 0.040461 0.056893 0.044168 0 0.047169 0.04293 0.04074 0.048383 0.043398 0.042008 -2.4437 -0.14495 -0.25453 -0.11341 -0.018226 -0.054679 -0.25104 -0.1654 -0.081908 0.10177 -0.026042 -0.065158 -0.15265 0.00094613 0.0025832 0.004653 -0.00017679 -0.8668
1.5625 0.040378 0.039334 0.055711 0.03827 0 0.041346 0.040854 0.040425 0.049376 0.042874 0.053658 -2.5236 -0.15984 -0.26101 -0.12215 -0.034212 -0.05679 -0.26557 -0.15278 -0.075513 0.0843 -0.031959 -0.067325 -0.12529 0.0010521 0.0032267 0.0043747 0.00023984 -0.87614
1.5664 0.040353 0.038989 0.04966 0.036191 0 0.037754 0.037806 0.041216 0.045999 0.043533 0.060142 -2.5862 -0.15166 -0.28056 -0.14321 -0.033595 -0.059168 -0.25779 -0.15093 -0.090268 0.087523 -0.027595 -0.071751 -0.12667 0.0012095 0.0035837 0.0041983 0.00063554 -0.87381
1.5703 0.04158 0.039655 0.046133 0.037831 0 0.037666 0.036114 0.042755 0.040789 0.044511 0.060193 -2.6181 -0.12944 -0.28907 -0.15152 -0.0082157 -0.061616 -0.23617 -0.16841 -0.11066 0.1205 -0.012994 -0.077908 -0.17637 0.0011373 0.0032823 0.0039384 0.00062944 -0.86798
1.5742 0.043137 0.041119 0.049629 0.040901 0 0.040166 0.037976 0.044461 0.037694 0.04473 0.055066 -2.6249 -0.14874 -0.27694 -0.13913 -0.0059569 -0.063893 -0.27694 -0.15572 -0.08428 0.095143 -0.010062 -0.083183 -0.16183 0.00073779 0.0027091 0.0034241 0.00018627 -0.86921
1.5781 0.043662 0.042513 0.057343 0.043972 0 0.044243 0.043755 0.046195 0.038886 0.044363 0.046804 -2.6264 -0.14295 -0.28536 -0.15209 -0.0032837 -0.065347 -0.2773 -0.13416 -0.11523 0.094131 -0.013891 -0.085207 -0.15219 0.00024578 0.002534 0.0027863 -0.00031046 -0.88328
1.582 0.042287 0.042529 0.061053 0.046928 0 0.04908 0.051233 0.047662 0.043327 0.044403 0.038104 -2.6388 -0.15195 -0.2862 -0.14895 -0.013287 -0.065426 -0.26518 -0.13624 -0.096321 0.10377 -0.017178 -0.08404 -0.15587 5.8021e-05 0.0029856 0.0024323 -0.000401 -0.90392
1.5859 0.039087 0.040188 0.053837 0.048803 0 0.052503 0.056616 0.047537 0.048085 0.044934 0.032971 -2.6618 -0.16995 -0.28349 -0.14322 -0.023683 -0.064625 -0.26345 -0.14768 -0.069036 0.10815 -0.016984 -0.082083 -0.15719 0.00037347 0.0036387 0.0026799 2.6208e-05 -0.91306
1.5898 0.034901 0.035668 0.035919 0.046487 0 0.050528 0.056684 0.043917 0.050722 0.044294 0.035607 -2.6813 -0.17932 -0.28864 -0.1582 -0.017509 -0.064524 -0.28999 -0.14363 -0.10334 0.093567 -0.010901 -0.081873 -0.13607 0.00098048 0.0039086 0.0034135 0.00064861 -0.89058
1.5938 0.030875 0.030485 0.014871 0.036956 0 0.040127 0.050577 0.036204 0.050396 0.04041 0.046872 -2.6861 -0.1417 -0.31021 -0.13648 -0.027051 -0.066226 -0.22683 -0.13606 -0.08007 0.14295 0.0086715 -0.083862 -0.1277 0.001418 0.0036991 0.0041395 0.0010357 -0.82735
1.5977 0.028074 0.026722 0.00042348 0.021435 0 0.023344 0.040069 0.026582 0.047144 0.033159 0.061215 -2.6803 -0.14461 -0.29932 -0.12357 -0.011059 -0.068418 -0.21401 -0.13355 -0.061212 0.13327 0.0047651 -0.086017 -0.10228 0.0013884 0.0034999 0.0044221 0.0010437 -0.73163
1.6016 0.027198 0.02576 -0.0016581 0.0068979 0 0.0082336 0.028436 0.019168 0.040876 0.025283 0.06805 -2.6792 -0.15555 -0.26668 -0.11748 0.0070635 -0.067253 -0.19318 -0.12301 -0.029396 0.13844 -0.0032469 -0.085276 -0.085224 0.0010423 0.003824 0.0042714 0.00088488 -0.62419
1.6055 0.028312 0.027424 0.007795 0.002161 0 0.0041554 0.01893 0.017058 0.031694 0.020629 0.058293 -2.6927 -0.15463 -0.22516 -0.10945 0.019295 -0.058961 -0.15966 -0.10536 0.0082716 0.17888 -0.0006567 -0.079403 -0.075367 0.00085528 0.0045899 0.0040855 0.00083887 -0.52682
1.6094 0.030658 0.030172 0.023092 0.011024 0 0.014411 0.01373 0.019799 0.021168 0.021058 0.031731 -2.7137 -0.12697 -0.19791 -0.076066 0.033808 -0.043399 -0.17957 -0.10121 0.0068948 0.21467 0.030013 -0.06795 -0.03441 0.0011899 0.0051264 0.0042036 0.0009492 -0.45339
1.6133 0.032839 0.032124 0.037421 0.028423 0 0.032599 0.013496 0.023713 0.012669 0.024792 -0.00095025 -2.7227 -0.17402 -0.24211 -0.09845 0.029719 -0.02535 -0.17291 -0.078171 0.030843 0.20781 0.035096 -0.052235 -0.036771 0.0019402 0.0048322 0.0045357 0.0010372 -0.40815
1.6172 0.033463 0.032127 0.045844 0.043468 0 0.04659 0.017201 0.024936 0.0095226 0.027749 -0.024069 -2.7061 -0.14645 -0.23689 -0.086687 0.040882 -0.011919 -0.16752 -0.065049 0.045683 0.17993 0.031388 -0.034918 -0.022015 0.0025883 0.0038206 0.0046642 0.00098631 -0.38864
1.6211 0.031903 0.030115 0.046584 0.047304 0 0.047428 0.022226 0.022463 0.012234 0.026761 -0.027045 -2.6688 -0.10786 -0.22174 -0.062061 0.050734 -0.0077231 -0.17891 -0.070225 0.04324 0.18352 0.039421 -0.019458 0.0077981 0.0026291 0.0028666 0.0043122 0.00093504 -0.38757
1.625 0.028577 0.026703 0.041049 0.039325 0 0.035844 0.025121 0.018495 0.017467 0.021963 -0.011258 -2.6302 -0.12929 -0.24429 -0.0515 0.042161 -0.011768 -0.21694 -0.091571 0.023353 0.25567 0.070389 -0.0091678 0.041184 0.0019898 0.0026768 0.0036801 0.0011246 -0.39255
1.6289 0.024525 0.02259 0.032963 0.026654 0 0.020897 0.023246 0.016021 0.020262 0.016433 0.011497 -2.606 -0.12657 -0.25909 -0.01406 0.044325 -0.018638 -0.25892 -0.056622 0.026613 0.26952 0.04758 -0.0058596 0.048634 0.0010849 0.0032077 0.0032796 0.0015621 -0.38791
1.6328 0.020648 0.018301 0.026468 0.017639 0 0.012102 0.0166 0.016105 0.01796 0.013581 0.027644 -2.5939 -0.099742 -0.21286 -0.01344 0.041931 -0.023021 -0.20044 -0.037838 0.019088 0.23117 0.052478 -0.0088816 -0.0087866 0.00048168 0.0037268 0.0034241 0.0019108 -0.36281
1.6367 0.017296 0.014354 0.023638 0.015217 0 0.011999 0.0084417 0.017429 0.0125 0.014577 0.030957 -2.5768 -0.088516 -0.19868 -0.0064602 0.018546 -0.023764 -0.16891 -0.045951 0.001323 0.21988 0.054614 -0.015567 -0.030329 0.00047915 0.0035659 0.0039072 0.001795 -0.32162
1.6406 0.014471 0.011422 0.023052 0.0157 0 0.015399 0.0038054 0.018153 0.008977 0.01781 0.025486 -2.5386 -0.098594 -0.22214 0.026307 -0.014261 -0.024124 -0.19392 -0.066644 -0.013444 0.22864 0.050285 -0.023078 -0.013498 0.00093618 0.0028075 0.0042181 0.0012297 -0.28673
1.6445 0.012286 0.010105 0.021016 0.013501 0 0.015351 0.0064647 0.017906 0.011576 0.020515 0.020738 -2.4784 -0.11251 -0.22541 0.095091 -0.018415 -0.028254 -0.24475 -0.059927 0.0036133 0.18245 0.054141 -0.030224 -0.028713 0.0014384 0.0022066 0.004078 0.0006855 -0.28651
1.6484 0.011063 0.010438 0.014984 0.0070835 0 0.0099651 0.016274 0.01782 0.020206 0.020988 0.023446 -2.4086 -0.15274 -0.20428 0.040949 -0.037515 -0.037102 -0.20508 -0.05481 -0.0081869 0.16238 0.045468 -0.037613 -0.020893 0.0016172 0.0024188 0.0037389 0.00064748 -0.33397
1.6523 0.01094 0.011648 0.0063232 0.00068372 0 0.0038968 0.028764 0.018813 0.030487 0.01957 0.032491 -2.3421 -0.16616 -0.17828 0.038694 -0.050483 -0.047159 -0.23296 -0.043502 -0.02239 0.15441 0.034523 -0.045986 -0.0084391 0.0013694 0.00331 0.0037231 0.0010847 -0.41156
1.6563 0.011476 0.01254 -0.00034997 0.00038448 0 0.0035149 0.037413 0.020141 0.036838 0.017851 0.040543 -2.2816 -0.1689 -0.17546 0.042668 -0.0616 -0.052912 -0.25895 -0.034366 -0.031962 0.15411 0.034081 -0.054344 -0.00055259 0.00086937 0.0040482 0.0042669 0.0014107 -0.47634
1.6602 0.011799 0.012308 -0.0010556 0.0081714 0 0.010495 0.037208 0.019875 0.036048 0.016974 0.040509 -2.2214 -0.1736 -0.20319 0.018039 -0.07079 -0.050732 -0.22804 -0.030444 -0.031499 0.16333 0.048992 -0.059757 -0.00045804 0.00043254 0.0038927 0.0050454 0.0010541 -0.48438
1.6641 0.011289 0.011068 0.0038722 0.019286 0 0.019705 0.027324 0.016752 0.028754 0.01655 0.031281 -2.1582 -0.16396 -0.17735 0.015167 -0.050306 -0.041101 -0.17526 -0.0075522 -0.014525 0.21592 0.050882 -0.059115 0.01238 0.00034311 0.0029059 0.0054698 0.00010655 -0.41766
1.668 0.010086 0.0096128 0.0098392 0.025294 0 0.023175 0.011443 0.011431 0.018263 0.014996 0.018164 -2.0976 -0.12797 -0.15778 0.053733 -0.037095 -0.027737 -0.16482 0.01012 0.00124 0.14888 0.068647 -0.051244 0.0030271 0.0007105 0.0018931 0.0052525 -0.00063864 -0.29382
1.6719 0.0088413 0.0085344 0.011873 0.0205 0 0.016609 -0.0042657 0.0058792 0.0081345 0.010974 0.0079464 -2.0482 -0.11531 -0.14492 0.066357 -0.040509 -0.014787 -0.16423 0.027243 0.014084 0.087533 0.064867 -0.037526 0.0098601 0.0013925 0.0016445 0.0046622 -0.00037894 -0.15235
1.6758 0.0078872 0.0075172 0.0087468 0.0065746 0 0.0029647 -0.014227 0.0016461 0.00039258 0.0047088 0.0030076 -2.0103 -0.1206 -0.12542 0.04576 -0.05161 -0.004435 -0.16171 0.043023 0.031651 0.081343 0.05956 -0.020766 0.021527 0.0020368 0.0022243 0.0042171 0.00089844 -0.029098
1.6797 0.0066828 0.005501 0.0035421 -0.0082834 0 -0.0096639 -0.01598 -0.0011504 -0.0048103 -0.0018983 -0.00040273 -1.972 -0.11405 -0.077404 0.0086768 -0.051371 0.0035109 -0.15069 0.054371 0.067012 0.15923 0.1009 -0.0036541 0.0036535 0.0022723 0.002975 0.0041546 0.0023069 0.061325
1.6836 0.0042264 0.0016845 0.00031483 -0.015158 0 -0.013977 -0.011008 -0.0032705 -0.0084393 -0.0065366 -0.0081193 -1.9184 -0.10847 -0.1241 0.027237 -0.068243 0.010313 -0.13841 0.069703 0.048572 0.1144 0.099761 0.011807 0.031991 0.0019699 0.0031827 0.004238 0.0028059 0.1244
1.6875 0.00015567 -0.0034657 0.00028829 -0.010868 0 -0.0086057 -0.0036449 -0.0051703 -0.011572 -0.0081951 -0.021733 -1.8451 -0.11019 -0.12815 0.06198 -0.069726 0.016712 -0.1718 0.076159 0.052089 0.092739 0.098981 0.023971 0.030938 0.0013737 0.0027262 0.0040905 0.0021296 0.17142
1.6914 -0.0045143 -0.0081306 0.0012163 -0.00024149 0 0.0011876 0.0012697 -0.006674 -0.014739 -0.0079528 -0.035705 -1.7626 -0.12181 -0.1117 0.084622 -0.061644 0.022304 -0.1915 0.083039 0.08164 0.082339 0.098241 0.031504 0.03377 0.00094985 0.0021098 0.0036761 0.0010174 0.20706
1.6953 -0.007832 -0.01019 0.00022875 0.0075468 0 0.0074535 0.0008027 -0.0077361 -0.017799 -0.0081216 -0.040997 -1.6866 -0.13508 -0.082599 0.080757 -0.052216 0.026113 -0.16749 0.094062 0.11963 0.080874 0.09968 0.034267 0.059609 0.0010213 0.0019239 0.0033869 0.00051528 0.22885
1.6992 -0.0082696 -0.0086531 -0.0029674 0.0059304 0 0.0052066 -0.0047916 -0.0090431 -0.020283 -0.010312 -0.03268 -1.623 -0.1091 -0.010954 0.061679 -0.059612 0.027616 -0.12736 0.10032 0.083485 0.11309 0.11372 0.034157 0.10213 0.0014881 0.0023129 0.003624 0.0010067 0.23513
1.7031 -0.0058467 -0.0043414 -0.0057501 -0.0039844 0 -0.004104 -0.012471 -0.011316 -0.021877 -0.013945 -0.015122 -1.5631 -0.12262 -0.018712 0.070727 -0.060984 0.027267 -0.12998 0.075126 0.0542 0.080763 0.12104 0.034427 0.10633 0.0019019 0.0029409 0.0043153 0.0018896 0.22984
1.707 -0.0020485 0.00071209 -0.0052178 -0.014153 0 -0.013595 -0.018101 -0.013865 -0.022565 -0.016487 0.0001744 -1.4942 -0.1321 -0.025502 0.025914 -0.048544 0.026081 -0.11009 0.07983 0.041726 0.084183 0.12562 0.037314 0.077375 0.0018632 0.0033877 0.0049079 0.002188 0.2175
1.7109 0.0013527 0.004676 -0.00096396 -0.015726 0 -0.015753 -0.01841 -0.014213 -0.02217 -0.01531 0.0030559 -1.4135 -0.13086 -0.012877 -0.013525 -0.036503 0.024574 -0.086615 0.092929 0.025632 0.10331 0.12657 0.041832 0.047798 0.001389 0.0035031 0.004885 0.0014906 0.19337
1.7148 0.0035113 0.0070196 0.0046962 -0.00598 0 -0.0078213 -0.01222 -0.0098185 -0.01967 -0.009735 -0.0070676 -1.3327 -0.12151 0.022375 0.040531 -0.046093 0.021937 -0.0987 0.073542 -0.017721 0.09126 0.12062 0.043978 0.05755 0.00090168 0.0033863 0.0042997 0.00031944 0.14089
1.7188 0.0047758 0.008491 0.0089589 0.0093661 0 0.0060553 -0.00067209 -0.00062418 -0.013247 -0.0015801 -0.020135 -1.2673 -0.13927 0.014365 0.045764 -0.10649 0.016257 -0.16199 0.033044 0.030334 0.077666 0.071535 0.03956 0.076301 0.00083029 0.0031303 0.0037693 -0.00038666 0.042828
1.7227 0.0059718 0.010123 0.010801 0.020414 0 0.017663 0.013257 0.010115 -0.001648 0.0062038 -0.022766 -1.2217 -0.14621 -0.022216 0.045014 -0.11765 0.0059002 -0.094924 0.036458 -0.01636 0.083292 0.069862 0.02741 0.056147 0.0012 0.0027164 0.0039049 -0.00013716 -0.10088
1.7266 0.0075276 0.012195 0.011252 0.020694 0 0.020713 0.025566 0.017941 0.013883 0.011655 -0.0084073 -1.1841 -0.16303 -0.014801 0.045619 -0.1203 -0.0087915 -0.023038 0.04258 -0.048129 0.059903 0.072237 0.010227 0.049262 0.0016083 0.0021984 0.004722 0.00072484 -0.26391
1.7305 0.0092459 0.01404 0.011924 0.012102 0 0.015527 0.032333 0.02062 0.028921 0.014924 0.017717 -1.1368 -0.18302 0.04435 0.044464 -0.12599 -0.02485 -0.012667 0.036231 -0.03368 0.011126 0.064566 -0.0075119 0.05668 0.0016203 0.0018992 0.0056035 0.0014268 -0.40317
1.7344 0.010766 0.014783 0.013633 0.0031692 0 0.0085898 0.031222 0.019773 0.037766 0.01759 0.04262 -1.0703 -0.15614 0.076718 0.021483 -0.11153 -0.037902 -0.087692 0.029926 -0.033471 0.01618 0.065865 -0.022485 0.0072357 0.001202 0.0022593 0.0058496 0.0014986 -0.48256
1.7383 0.012098 0.014305 0.016283 0.0020896 0 0.0071087 0.022966 0.019157 0.037139 0.020939 0.055071 -0.98921 -0.1539 0.065934 0.011516 -0.11674 -0.044681 -0.066372 0.0001201 -0.059292 0.032408 0.044828 -0.033729 -0.032384 0.00076519 0.0033767 0.0052852 0.0011106 -0.49454
1.7422 0.013669 0.013542 0.019511 0.010228 0 0.012959 0.011805 0.021207 0.028936 0.024782 0.052967 -0.90458 -0.15991 0.046639 -0.025341 -0.12636 -0.045098 -0.069258 -0.0037671 -0.065454 0.041063 0.0193 -0.04158 0.0042188 0.00077659 0.0047058 0.0043685 0.00076145 -0.46396
1.7461 0.015923 0.013898 0.022954 0.021457 0 0.021269 0.003971 0.025116 0.019488 0.027794 0.043114 -0.8219 -0.15144 0.0388 -0.049215 -0.12798 -0.042197 -0.078577 -0.0061692 -0.063735 0.035956 0.0089914 -0.04614 0.034941 0.0013102 0.005341 0.0037471 0.0007177 -0.43204
1.75 0.018955 0.016258 0.025986 0.027742 0 0.025088 0.0045265 0.028128 0.015408 0.028899 0.034473 -0.73748 -0.11493 0.051471 -0.023856 -0.11543 -0.039923 -0.064407 -0.030086 -0.068311 0.014121 0.028676 -0.047215 -0.017517 0.0019753 0.0047472 0.0037194 0.00079828 -0.43217
1.7539 0.022514 0.020409 0.02775 0.026121 0 0.022162 0.014318 0.02855 0.019053 0.028373 0.031011 -0.6456 -0.13049 0.0050249 -0.036014 -0.13867 -0.040326 -0.036305 0.0027352 -0.046736 -0.016621 0.048272 -0.045545 -0.0093219 0.0022781 0.0032885 0.0040861 0.00066955 -0.47324
1.7578 0.026234 0.02527 0.027945 0.021114 0 0.017601 0.029184 0.027355 0.027119 0.027675 0.029931 -0.54785 -0.11437 -0.045517 -0.085777 -0.12684 -0.042402 -0.049572 -0.012636 -0.075475 0.0038303 0.016719 -0.043388 -0.020102 0.0020545 0.0020039 0.0044383 0.00027132 -0.53932
1.7617 0.029775 0.029621 0.027509 0.020524 0 0.019552 0.042211 0.026862 0.033461 0.02817 0.026028 -0.45389 -0.091668 -0.055182 -0.066858 -0.11909 -0.043415 -0.054126 -0.0095672 -0.070216 0.010922 0.0062801 -0.043148 -0.010813 0.0015637 0.0017607 0.0045261 -0.00010142 -0.60225
1.7656 0.032754 0.032754 0.027983 0.028319 0 0.031352 0.04769 0.028067 0.033788 0.029893 0.017727 -0.37243 -0.073606 -0.023179 -0.0041521 -0.11795 -0.041538 -0.033701 0.014128 -0.033054 0.0058707 0.022871 -0.045154 0.02406 0.0011882 0.002527 0.0043576 -0.00012367 -0.6379
1.7695 0.034725 0.034616 0.029812 0.040744 0 0.047217 0.044235 0.029559 0.028539 0.031397 0.0093443 -0.30161 -0.065923 0.016533 -0.037147 -0.098615 -0.03758 0.0090497 0.011291 -0.034752 0.04172 0.02324 -0.047155 0.06615 0.0010745 0.0034358 0.0040401 0.00020827 -0.63732
1.7734 0.035403 0.035554 0.031445 0.049073 0 0.055894 0.035152 0.029218 0.022018 0.030889 0.0077076 -0.22884 -0.050036 -0.014097 -0.037908 -0.059782 -0.034455 -0.030894 -0.028879 -0.026383 0.046937 -0.017467 -0.046595 0.028764 0.0010718 0.0035851 0.0036364 0.00058282 -0.60962
1.7773 0.03496 0.035968 0.030727 0.04674 0 0.049782 0.026148 0.026883 0.018986 0.027842 0.01611 -0.14068 -0.050385 -0.010714 -0.036054 -0.03543 -0.034922 -0.079728 -0.032075 -0.016075 0.04297 -0.024459 -0.043669 0.046871 0.00099126 0.0028364 0.0032127 0.0007111 -0.57749
1.7813 0.034002 0.036142 0.027584 0.034938 0 0.031924 0.022109 0.025094 0.021628 0.023883 0.030788 -0.033123 -0.052615 -0.019136 -0.053327 -0.022605 -0.039551 -0.12325 -0.027695 -0.0026621 0.043252 -0.02577 -0.04192 0.053651 0.00086755 0.0018897 0.0029473 0.00061642 -0.56729
1.7852 0.033098 0.036196 0.025082 0.021994 0 0.014602 0.024862 0.026922 0.028888 0.022157 0.043025 0.086958 -0.048073 -0.068019 -0.10054 -0.014794 -0.046471 -0.15213 -0.040097 0.004923 0.055095 -0.043208 -0.045247 0.0047309 0.00092988 0.0016063 0.0030634 0.00057151 -0.59663
1.7891 0.032265 0.036048 0.027048 0.016986 0 0.010211 0.032775 0.032916 0.037879 0.025348 0.04554 0.20986 -0.062746 -0.080094 -0.14715 0.0031518 -0.052903 -0.15962 -0.052768 -0.060005 0.062253 -0.051028 -0.053978 -0.0069924 0.0013218 0.002243 0.0035775 0.00077703 -0.66414
1.793 0.030964 0.035387 0.034044 0.0227 0 0.02164 0.041846 0.040129 0.045672 0.033513 0.038328 0.33203 -0.063819 -0.10564 -0.10148 0.033563 -0.057078 -0.16787 -0.05116 -0.095061 0.074073 -0.05927 -0.063953 0.012277 0.0018901 0.003295 0.0041499 0.0011449 -0.74733
1.7969 0.028701 0.033799 0.041741 0.033534 0 0.039924 0.047508 0.044252 0.050218 0.043292 0.029318 0.45777 -0.072006 -0.12437 -0.10098 0.042978 -0.059032 -0.18206 -0.055001 -0.095069 0.05921 -0.058313 -0.069909 -0.018471 0.0022871 0.0040226 0.0042961 0.0014074 -0.81163
1.8008 0.025671 0.031071 0.043998 0.039951 0 0.051034 0.046504 0.042906 0.050457 0.049418 0.028806 0.59344 -0.089538 -0.13453 -0.14339 0.029096 -0.059865 -0.21296 -0.062675 -0.088221 0.043539 -0.051444 -0.070156 -0.064752 0.0022874 0.0041009 0.0038408 0.001403 -0.82705
1.8047 0.022742 0.027462 0.038287 0.035942 0 0.046352 0.038353 0.037218 0.04632 0.047904 0.041324 0.741 -0.11105 -0.14208 -0.16547 0.0032774 -0.060303 -0.27566 -0.06305 -0.12474 0.083841 -0.048565 -0.067965 -0.033784 0.0019879 0.0037841 0.0031705 0.0012107 -0.78282
1.8086 0.020701 0.023652 0.028355 0.023642 0 0.028686 0.025795 0.030519 0.038831 0.038846 0.060939 0.89708 -0.12212 -0.15792 -0.1759 0.031631 -0.059788 -0.28778 -0.08668 -0.098108 0.096327 -0.042347 -0.068109 -0.060458 0.0016862 0.0035145 0.0029612 0.0010083 -0.69067
1.8125 0.019469 0.020291 0.021194 0.011543 0 0.0095322 0.013725 0.02563 0.029898 0.026647 0.074064 1.0567 -0.13587 -0.15713 -0.15834 0.037454 -0.056779 -0.26022 -0.091343 -0.069273 0.11015 -0.027741 -0.071703 -0.07716 0.0015768 0.0034496 0.0035677 0.00085829 -0.57546
1.8164 0.01809 0.017519 0.020798 0.0077584 0 0.00024416 0.0068019 0.023125 0.02151 0.017152 0.068557 1.2167 -0.14978 -0.16492 -0.13769 0.03361 -0.049964 -0.23776 -0.081429 -0.048341 0.1335 0.00058508 -0.074365 -0.061635 0.0015964 0.0033898 0.0046475 0.00069466 -0.46045
1.8203 0.015571 0.014906 0.024468 0.0136 0 0.0040804 0.0069547 0.021634 0.014811 0.013587 0.04288 1.3746 -0.15668 -0.18243 -0.13395 0.028025 -0.039497 -0.24674 -0.058951 -0.037158 0.16591 0.035612 -0.069668 -0.0095421 0.0015708 0.0031144 0.0054194 0.00051797 -0.35773
1.8242 0.011805 0.011927 0.02518 0.022492 0 0.014805 0.012339 0.019289 0.0098195 0.014387 0.0082922 1.5271 -0.13174 -0.14506 -0.16543 0.017178 -0.027307 -0.27986 -0.017386 -0.017842 0.18433 0.033669 -0.054822 0.042697 0.0014802 0.0027043 0.005357 0.00052307 -0.26805
1.8281 0.0076717 0.0085569 0.017801 0.025096 0 0.022163 0.018474 0.014845 0.005958 0.014712 -0.018209 1.6706 -0.14217 -0.14525 -0.14275 0.0059713 -0.016178 -0.28983 -0.034953 0.0024758 0.20815 0.06453 -0.033394 0.070262 0.001522 0.0024842 0.0046689 0.00093623 -0.18682
1.832 0.0042063 0.0053923 0.0034209 0.016671 0 0.019555 0.020769 0.007956 0.0026781 0.010472 -0.025501 1.8061 -0.13994 -0.17943 -0.085452 0.0065923 -0.0080514 -0.20753 -0.049517 -0.00893 0.23065 0.10418 -0.012617 0.028052 0.0018771 0.0026648 0.0041023 0.0016908 -0.10873
1.8359 0.0016296 0.0030867 -0.011911 0.00089849 0 0.0082111 0.016766 -0.00085167 -0.00051947 0.0015621 -0.015855 1.9414 -0.12464 -0.1983 -0.061163 0.011196 -0.0026695 -0.12818 -0.04489 -0.014779 0.25048 0.14187 0.002141 -0.032672 0.0024276 0.003096 0.0042497 0.0023214 -0.028265
1.8398 -0.00083802 0.0015915 -0.022308 -0.012921 0 -0.0047408 0.0068585 -0.01006 -0.0044716 -0.0083516 -0.0025234 2.088 -0.10838 -0.14258 -0.1421 0.0062262 0.002359 -0.1861 -0.01413 0.037578 0.26794 0.16825 0.010787 -0.03326 0.0027565 0.0034088 0.0050233 0.0022849 0.060954
1.8438 -0.0042263 -6.6019e-05 -0.026022 -0.017166 0 -0.012282 -0.0064338 -0.017314 -0.010221 -0.015158 0.00075484 2.2516 -0.12503 -0.11998 -0.040848 -0.016189 0.0098399 -0.21263 0.054076 0.057484 0.29463 0.16858 0.01715 0.027067 0.0024808 0.0033906 0.0057828 0.0014635 0.16328
1.8477 -0.0088676 -0.0031563 -0.025142 -0.01195 0 -0.01283 -0.01969 -0.020486 -0.017957 -0.017712 -0.0099763 2.4262 -0.10354 -0.12992 -0.048242 0.0040293 0.02066 -0.18301 0.073838 0.061769 0.30334 0.17328 0.024728 0.084156 0.0016145 0.0031829 0.0059587 0.00035033 0.27509
1.8516 -0.014134 -0.0082503 -0.022484 -0.0050419 0 -0.010959 -0.029586 -0.019326 -0.025966 -0.01834 -0.026936 2.598 -0.10931 -0.14674 -0.079757 0.018238 0.032618 -0.14202 0.084971 0.061004 0.31743 0.18341 0.033752 0.11794 0.00060143 0.0030909 0.0055415 -0.00032109 0.38206
1.8555 -0.01904 -0.014723 -0.019505 -0.0056393 0 -0.013162 -0.033705 -0.016225 -0.031078 -0.020197 -0.038098 2.7559 -0.15132 -0.15236 -0.088188 0.0028443 0.041598 -0.11737 0.093828 0.058659 0.32003 0.19632 0.04193 0.11764 -2.7357e-05 0.0032242 0.0049839 -0.00020201 0.46511
1.8594 -0.023068 -0.021224 -0.016969 -0.016906 0 -0.022087 -0.031479 -0.014958 -0.030927 -0.024133 -0.03746 2.8998 -0.16125 -0.12853 -0.052494 -0.043959 0.044519 -0.12878 0.060476 0.049606 0.22354 0.20231 0.04743 0.078205 -5.618e-05 0.0033707 0.0046784 0.0003759 0.51327
1.8633 -0.026465 -0.026725 -0.016433 -0.033311 0 -0.033912 -0.024969 -0.018015 -0.026339 -0.028061 -0.029378 3.0389 -0.11605 -0.12566 -0.02324 -0.021697 0.041898 -0.1046 0.077169 0.060963 0.23377 0.17801 0.050804 0.058372 0.00031568 0.0032482 0.0045907 0.00072269 0.53365
1.8672 -0.02984 -0.031221 -0.019786 -0.044966 0 -0.0412 -0.018574 -0.024742 -0.021488 -0.029366 -0.023722 3.181 -0.11502 -0.086166 -0.0029721 -0.024856 0.037899 -0.094109 0.09715 0.071202 0.23487 0.19019 0.054124 0.083748 0.00072954 0.0028548 0.0044176 0.00042616 0.54952
1.8711 -0.033574 -0.035488 -0.026904 -0.045509 0 -0.039242 -0.017111 -0.032033 -0.02117 -0.027969 -0.026653 3.3243 -0.12346 -0.028603 0.015123 -0.038695 0.037589 -0.1027 0.10529 0.089102 0.21824 0.20658 0.058722 0.13502 0.00099016 0.0025162 0.0040484 -0.00030213 0.58672
1.875 -0.037611 -0.040182 -0.0345 -0.037197 0 -0.030797 -0.023082 -0.037067 -0.027224 -0.027052 -0.035365 3.4593 -0.097788 0.017421 0.035257 -0.03975 0.043405 -0.12297 0.092206 0.122 0.19531 0.19141 0.064157 0.18116 0.0011417 0.0025542 0.0037763 -0.00087856 0.6582
1.8789 -0.041693 -0.045116 -0.03848 -0.02914 0 -0.024917 -0.035012 -0.039608 -0.037201 -0.030642 -0.041295 3.5785 -0.079383 0.0149 0.019993 -0.057398 0.053608 -0.078154 0.065559 0.12755 0.24604 0.20319 0.06941 0.1431 0.0012746 0.0029202 0.003989 -0.00091431 0.75839
1.8828 -0.045656 -0.049388 -0.038096 -0.030153 0 -0.030154 -0.048275 -0.041811 -0.0465 -0.040126 -0.038608 3.6854 -0.038876 0.0057177 0.027727 -0.037198 0.063935 -0.072555 0.061592 0.14928 0.2161 0.18948 0.074792 0.13024 0.0013266 0.0032063 0.004667 -0.00052937 0.87019
1.8867 -0.049431 -0.052164 -0.037448 -0.041966 0 -0.047235 -0.057982 -0.045854 -0.052089 -0.0527 -0.030255 3.7915 -0.0079216 0.026299 0.048335 -0.028177 0.071062 -0.066527 0.049088 0.18168 0.18709 0.18192 0.0823 0.12249 0.0011204 0.0030597 0.0052677 -0.00013831 0.97727
1.8906 -0.052838 -0.053346 -0.042019 -0.058097 0 -0.067376 -0.061819 -0.051799 -0.054508 -0.063056 -0.026171 3.9058 0.0055615 0.06969 0.079204 -0.031844 0.075027 -0.047578 0.034379 0.19614 0.18402 0.17609 0.093927 0.11088 0.00059397 0.0025923 0.0051974 1.6855e-05 1.0709
1.8945 -0.055539 -0.053533 -0.053101 -0.069035 0 -0.078193 -0.060853 -0.057705 -0.056535 -0.066922 -0.035157 4.0248 0.0092329 0.090091 0.1223 -0.011872 0.078738 -0.019214 0.057259 0.13167 0.19805 0.13623 0.10958 0.091099 -4.8918e-05 0.0023441 0.0044287 7.7494e-05 1.1483
1.8984 -0.057292 -0.053435 -0.065767 -0.069406 0 -0.073014 -0.058065 -0.061673 -0.060059 -0.063811 -0.057282 4.135 0.038988 0.034117 0.032371 0.019233 0.085169 0.065982 0.056744 0.12618 0.14338 0.14268 0.12666 0.13047 -0.0004625 0.0027959 0.0036128 0.00032264 1.2069
1.9023 -0.058279 -0.053409 -0.072944 -0.061554 0 -0.056245 -0.056174 -0.063602 -0.064301 -0.057181 -0.082998 4.2232 0.031913 0.069297 0.044261 0.032206 0.094735 0.07031 0.053614 0.12679 0.11926 0.13911 0.14159 0.17018 -0.00045079 0.003889 0.0035033 0.00077022 1.2444
1.9063 -0.059092 -0.053603 -0.071979 -0.053114 0 -0.040389 -0.056521 -0.06488 -0.066955 -0.052242 -0.099564 4.2877 0.021592 0.094425 0.057409 0.032058 0.10499 0.039456 0.045847 0.13968 0.11688 0.13644 0.15193 0.17153 -0.00013275 0.0050286 0.0042173 0.0010883 1.2635
1.9102 -0.060332 -0.054396 -0.067192 -0.050983 0 -0.036947 -0.059398 -0.066527 -0.066891 -0.052979 -0.099678 4.3389 0.031144 0.03987 0.00047245 0.032348 0.11268 0.016856 0.036293 0.16541 0.12414 0.1443 0.15721 0.12229 0.00019022 0.0055859 0.0050732 0.00093276 1.2765
1.9141 -0.062136 -0.056453 -0.065603 -0.056565 0 -0.048356 -0.064721 -0.067942 -0.065543 -0.060065 -0.085967 4.3905 0.012233 0.038863 0.014288 0.085213 0.11628 -0.0062155 0.060187 0.16209 0.14293 0.15164 0.15845 0.12541 0.00032791 0.0054277 0.0052137 0.00035558 1.3011
1.918 -0.064064 -0.060057 -0.06984 -0.065661 0 -0.067034 -0.071943 -0.067667 -0.065599 -0.070526 -0.068563 4.4485 -0.00149 0.075809 0.022105 0.083899 0.11679 0.0091329 0.053436 0.14525 0.13512 0.12526 0.15715 0.14139 0.00035698 0.0049761 0.0044461 -0.00016539 1.347
1.9219 -0.065398 -0.064283 -0.075208 -0.072377 0 -0.081616 -0.079329 -0.065316 -0.068327 -0.079213 -0.058141 4.5076 -0.011111 0.095448 0.0544 0.079325 0.11645 0.043751 0.043847 0.14817 0.14456 0.12281 0.15489 0.16576 0.0004898 0.0047597 0.0034827 -0.00013728 1.4043
1.9258 -0.065554 -0.066991 -0.073951 -0.073454 0 -0.084857 -0.083843 -0.062479 -0.072217 -0.081423 -0.059517 4.556 -0.012595 0.087958 0.083016 0.073529 0.11669 0.051025 0.036119 0.16114 0.14443 0.14 0.15332 0.18689 0.00080699 0.0049094 0.0033095 0.0004902 1.4452
1.9297 -0.064313 -0.066044 -0.062639 -0.069657 0 -0.077089 -0.082496 -0.061401 -0.074196 -0.075472 -0.069783 4.5842 0.0010119 0.061841 0.046499 0.04811 0.11696 -0.039501 0.026238 0.1525 0.070171 0.14339 0.15378 0.18681 0.0011375 0.0050884 0.004249 0.0012666 1.4387
1.9336 -0.061813 -0.060989 -0.045634 -0.063745 0 -0.063675 -0.074462 -0.062642 -0.072183 -0.063768 -0.081356 4.5902 -0.0033803 0.03947 0.013082 0.060688 0.11546 0.028975 0.044372 0.16234 0.044119 0.099233 0.15653 0.15603 0.0012081 0.0049037 0.0055971 0.001631 1.371
1.9375 -0.058521 -0.053784 -0.031549 -0.05747 0 -0.050044 -0.062195 -0.064133 -0.066576 -0.051523 -0.087125 4.5794 0.0035088 0.049572 0.0016306 0.10988 0.11081 0.043212 0.049918 0.17715 0.083915 0.096968 0.16009 0.095337 0.00090602 0.0043679 0.0061953 0.0013691 1.2554
1.9414 -0.055229 -0.047774 -0.026379 -0.050525 0 -0.03903 -0.050328 -0.062759 -0.059531 -0.043705 -0.084095 4.561 0.01783 0.080379 0.007304 0.13123 0.1031 0.021697 0.050205 0.16797 0.11449 0.10093 0.16171 0.069977 0.00039699 0.0039377 0.0054327 0.00072449 1.125
1.9453 -0.052947 -0.045537 -0.029788 -0.042217 0 -0.031917 -0.042976 -0.057129 -0.053017 -0.042225 -0.073635 4.5449 0.038775 0.10991 0.020568 0.099593 0.093709 -0.0099545 0.046307 0.13332 0.094925 0.090065 0.15875 0.098549 -1.4052e-06 0.0040827 0.0037769 0.00011953 1.0135
1.9492 -0.052535 -0.047278 -0.037317 -0.033942 0 -0.030509 -0.041424 -0.048983 -0.047582 -0.045297 -0.059139 4.5375 0.075893 0.076715 0.015657 0.083287 0.084133 -0.00010863 0.019881 0.14615 0.056393 0.075588 0.14996 0.081986 -5.1784e-05 0.0048075 0.0023701 -0.00019143 0.93938
1.9531 -0.054195 -0.05102 -0.045316 -0.029679 0 -0.036922 -0.043858 -0.041933 -0.042733 -0.049263 -0.043595 4.5387 0.070301 0.10542 0.046199 0.075096 0.075076 -0.0014617 0.0068212 0.10583 0.055832 0.063711 0.1358 0.14333 0.00027187 0.005598 0.0020745 -0.00021594 0.90175
1.957 -0.057252 -0.054374 -0.053344 -0.033516 0 -0.050836 -0.047115 -0.038765 -0.038155 -0.051258 -0.029061 4.5411 0.043838 0.089516 0.036667 0.07887 0.06657 -0.02409 -0.00044897 0.10481 0.062181 0.054706 0.11803 0.11025 0.00082159 0.0058595 0.0028184 -6.1416e-05 0.88939
1.9609 -0.060457 -0.056311 -0.062318 -0.046035 0 -0.067382 -0.048898 -0.039683 -0.034419 -0.050602 -0.01786 4.532 0.025732 0.050723 0.016897 0.079367 0.058921 -0.052881 0.00079697 0.12435 0.090509 0.056985 0.099423 0.037558 0.0013835 0.0054417 0.0037752 0.0002262 0.89322
1.9648 -0.062629 -0.05744 -0.071433 -0.06275 0 -0.078785 -0.04887 -0.042852 -0.03265 -0.048273 -0.01341 4.501 0.047696 0.043821 0.04069 0.056732 0.053504 -0.063346 0.014172 0.11758 0.16034 0.080689 0.083779 0.039104 0.0017474 0.0047715 0.0041412 0.000635 0.91233
1.9688 -0.063124 -0.058713 -0.077783 -0.076274 0 -0.079288 -0.048193 -0.046343 -0.033775 -0.045625 -0.018885 4.4462 0.053662 0.064282 -0.012574 0.047262 0.052521 -0.0098428 0.0027229 0.10459 0.082936 0.1147 0.075517 0.068993 0.0017459 0.004476 0.0037846 0.0010596 0.95038
1.9727 -0.061803 -0.059908 -0.078941 -0.080793 0 -0.069396 -0.048331 -0.049492 -0.038145 -0.043861 -0.034266 4.3745 0.067336 0.11262 -0.0020756 0.062009 0.057723 0.0017668 0.026189 0.078289 0.062104 0.10625 0.078163 0.045889 0.0013321 0.0048451 0.0032301 0.0012995 1.0076
1.9766 -0.058715 -0.059432 -0.075178 -0.075398 0 -0.05554 -0.050145 -0.052593 -0.045608 -0.044381 -0.054672 4.2949 0.076422 0.13356 0.028058 0.070593 0.069017 0.005402 0.047128 0.085094 0.082929 0.11524 0.092225 0.024595 0.00068325 0.0056034 0.0030901 0.0012408 1.0759
1.9805 -0.053959 -0.055685 -0.068553 -0.063765 0 -0.045216 -0.053649 -0.055674 -0.055513 -0.048737 -0.072467 4.2114 0.073769 0.11392 0.045792 0.065186 0.084077 0.0032588 0.054789 0.13553 0.12921 0.15446 0.11426 0.027382 0.00019107 0.0061671 0.0035175 0.0010161 1.1415
1.9844 -0.047893 -0.048729 -0.060039 -0.050803 0 -0.041613 -0.058158 -0.057877 -0.066433 -0.05728 -0.082376 4.1203 0.055287 0.095884 0.017857 0.067588 0.099352 -0.050834 0.072765 0.19291 0.1743 0.17272 0.13844 0.040637 0.00024027 0.0061343 0.0041526 0.00091141 1.1913
1.9883 -0.041371 -0.040638 -0.048435 -0.039393 0 -0.042135 -0.062458 -0.058127 -0.076046 -0.067466 -0.085444 4.0163 0.066531 0.10667 0.073286 0.082938 0.11171 -0.048932 0.054321 0.19033 0.16297 0.18242 0.1597 0.041406 0.0008908 0.005587 0.0045266 0.0010647 1.2184
1.9922 -0.035527 -0.034109 -0.0328 -0.029932 0 -0.041668 -0.065032 -0.056268 -0.081751 -0.074001 -0.087786 3.8995 0.046672 0.1174 0.10091 0.078698 0.11946 -0.017026 0.07382 0.17552 0.19691 0.20943 0.17593 0.056111 0.0017516 0.0049843 0.0044851 0.0012723 1.2205
1.9961 -0.031119 -0.030484 -0.015773 -0.022418 0 -0.037322 -0.064516 -0.053333 -0.081823 -0.071797 -0.09439 3.7769 0.019916 0.11941 0.096896 0.067237 0.12203 -0.0092938 0.10564 0.17073 0.22803 0.23412 0.18702 0.08397 0.0022302 0.0047856 0.0042486 0.001157 1.1948
2 -0.028014 -0.028903 -0.0034963 -0.018249 0 -0.030415 -0.060306 -0.050566 -0.076205 -0.059851 -0.10311 3.6553 0.015593 0.10614 0.072649 0.065005 0.11882 -0.072474 0.11417 0.1825 0.20207 0.23544 0.19186 0.11294 0.0020023 0.0051277 0.0041221 0.00057431 1.1332
2.0039 -0.025405 -0.027299 -0.0011878 -0.019321 0 -0.024416 -0.052875 -0.048071 -0.066174 -0.042638 -0.10468 3.5342 -0.0073829 0.063693 0.042396 0.064219 0.1086 -0.13353 0.10514 0.079068 0.21214 0.24231 0.18631 0.052675 0.001294 0.0057762 0.0041858 -0.00015267 1.0238
2.0078 -0.022673 -0.024309 -0.008345 -0.025124 0 -0.021302 -0.043456 -0.04441 -0.053187 -0.027256 -0.089659 3.4051 -0.039795 0.011098 0.05042 0.044301 0.090229 -0.12381 0.07479 0.045708 0.21832 0.19815 0.16504 0.051622 0.00069329 0.0063207 0.0042608 -0.00045443 0.8592
2.0117 -0.02009 -0.02042 -0.018591 -0.031153 0 -0.019932 -0.033267 -0.037577 -0.037998 -0.018359 -0.056761 3.2611 -0.065695 -0.03786 0.03739 0.026999 0.064379 -0.10043 0.053949 0.012042 0.20619 0.15792 0.12625 0.05148 0.00063341 0.0064213 0.0041368 -1.6907e-05 0.64514
2.0156 -0.018644 -0.017406 -0.024823 -0.031267 0 -0.017778 -0.022886 -0.026607 -0.02083 -0.015119 -0.015201 3.1055 -0.071923 -0.079658 0.00091992 0.015388 0.034388 -0.092267 0.048762 -0.036558 0.19514 0.13514 0.075397 0.034865 0.0010215 0.0059514 0.0038011 0.00091977 0.40325
2.0195 -0.019079 -0.016678 -0.024948 -0.022758 0 -0.013985 -0.012315 -0.01262 -0.0022981 -0.012817 0.021408 2.9516 -0.041331 -0.11773 -0.014385 -0.0016818 0.0052565 -0.11876 0.047499 -0.07503 0.24275 0.11505 0.023965 0.010256 0.0013688 0.0050108 0.0034501 0.0017736 0.16498
2.0234 -0.02106 -0.018064 -0.022743 -0.0097005 0 -0.010627 -0.0016276 0.0013979 0.01594 -0.0075117 0.044549 2.8118 -0.087934 -0.16492 0.028321 0.010566 -0.018812 -0.20775 0.0041491 -0.10095 0.24256 0.080739 -0.016443 0.0041738 0.0013023 0.0038707 0.0033041 0.0021436 -0.03918
2.0273 -0.023288 -0.020038 -0.023271 -0.00087006 0 -0.010902 0.0083518 0.011887 0.031439 0.00053168 0.055458 2.6858 -0.093265 -0.16038 0.014448 0.018239 -0.036296 -0.24401 -0.014695 -0.096613 0.22593 0.05019 -0.040498 -0.0082241 0.00095505 0.0028895 0.0034313 0.0021235 -0.18815
2.0313 -0.024497 -0.021058 -0.02763 -0.0031871 0 -0.015984 0.01595 0.016299 0.041814 0.0075873 0.061168 2.5599 -0.072693 -0.13397 -0.020054 0.033528 -0.047989 -0.22571 -0.035554 -0.09265 0.21206 0.031346 -0.050943 -0.019122 0.00083713 0.0023903 0.003741 0.0020995 -0.27156
2.0352 -0.0244 -0.02076 -0.032223 -0.015935 0 -0.023481 0.019231 0.014202 0.045412 0.010242 0.066085 2.4189 -0.053556 -0.11866 -0.040586 0.063479 -0.054664 -0.1783 -0.076036 -0.10903 0.2168 0.029707 -0.054408 -0.021949 0.0012963 0.0025096 0.004112 0.0022607 -0.2858
2.0391 -0.023721 -0.020009 -0.032839 -0.030857 0 -0.028925 0.016907 0.0073783 0.041516 0.0082656 0.067198 2.2593 -0.092272 -0.14564 -0.056708 0.078349 -0.054992 -0.23653 -0.084851 -0.10198 0.25073 0.04733 -0.054766 -0.023457 0.0020981 0.0030962 0.0044948 0.0023545 -0.23052
2.043 -0.023376 -0.019936 -0.028925 -0.038353 0 -0.029057 0.0090156 -0.0011544 0.030405 0.0038925 0.057319 2.0916 -0.084084 -0.17046 -0.066885 0.082498 -0.045875 -0.21084 -0.076287 -0.082147 0.28811 0.037666 -0.049572 0.016202 0.0025647 0.0037653 0.0048876 0.0019635 -0.10956
2.0469 -0.023663 -0.020981 -0.023674 -0.034671 0 -0.024206 -0.0029882 -0.0087923 0.013564 -0.0013319 0.032894 1.9296 -0.063368 -0.1428 -0.067294 0.11053 -0.025224 -0.24052 -0.058294 -0.04139 0.29322 0.068626 -0.032478 0.060803 0.00218 0.0041255 0.0052475 0.0010195 0.06582
2.0508 -0.024233 -0.022742 -0.020328 -0.024187 0 -0.01799 -0.016789 -0.014751 -0.0063167 -0.0084955 -0.0013601 1.7761 -0.041492 -0.079708 -0.051643 0.14607 0.0052139 -0.28259 -0.038711 0.012976 0.28329 0.12218 0.00047581 0.094584 0.0011066 0.0040452 0.0054705 -1.5444e-06 0.27653
2.0547 -0.024728 -0.024621 -0.019103 -0.015203 0 -0.014734 -0.030132 -0.020294 -0.026131 -0.019855 -0.035462 1.6209 -0.023004 -0.035711 -0.011502 0.14433 0.039618 -0.19826 -0.027804 0.06369 0.30544 0.13483 0.046012 0.10679 0.00011799 0.0037526 0.0054868 -0.00045326 0.50105
2.0586 -0.025292 -0.026461 -0.018057 -0.01333 0 -0.016677 -0.041621 -0.027523 -0.04377 -0.035488 -0.061809 1.4513 -0.034939 -0.036885 0.00048223 0.16849 0.070989 -0.14349 -0.0031826 0.08234 0.33834 0.13934 0.09425 0.11885 -1.9187e-05 0.0036655 0.0053643 -0.00011901 0.72268
2.0625 -0.026385 -0.028553 -0.016489 -0.018165 0 -0.022878 -0.05094 -0.037521 -0.058986 -0.051724 -0.080112 1.2663 -0.030525 -0.032158 0.029408 0.19476 0.094887 -0.14544 0.010953 0.12537 0.30541 0.12548 0.1344 0.12384 0.00082312 0.0040575 0.0052827 0.00056312 0.93169
2.0664 -0.028143 -0.031095 -0.016579 -0.025427 0 -0.030271 -0.058331 -0.049234 -0.07261 -0.063246 -0.095174 1.0787 -0.0068343 -0.022205 0.052813 0.21213 0.11102 -0.12861 0.035761 0.185 0.27131 0.12114 0.16103 0.14764 0.0020347 0.0048189 0.0053639 0.00089821 1.1195
2.0703 -0.030064 -0.033725 -0.021105 -0.031652 0 -0.035845 -0.063758 -0.059951 -0.084525 -0.067053 -0.11015 0.90323 0.03141 -0.0082291 0.060014 0.21343 0.12154 -0.069622 0.07339 0.24017 0.25917 0.13564 0.17604 0.19023 0.0027644 0.0055168 0.0055168 0.00058319 1.2701
2.0742 -0.03142 -0.03564 -0.029796 -0.036657 0 -0.038364 -0.066473 -0.06693 -0.092333 -0.064491 -0.12208 0.74151 0.058361 0.0087509 0.069693 0.19625 0.12788 -0.085958 0.070881 0.22108 0.17802 0.12908 0.18506 0.1761 0.0025693 0.0057244 0.0054721 -2.4e-05 1.3584
2.0781 -0.031955 -0.036181 -0.038681 -0.041889 0 -0.038609 -0.065463 -0.068835 -0.092409 -0.059511 -0.1239 0.57805 0.067724 -0.013858 0.07663 0.17352 0.12895 -0.093803 0.08074 0.21809 0.16031 0.12848 0.19129 0.19854 0.0016851 0.0053663 0.005017 -0.00027433 1.3599
2.082 -0.032083 -0.035311 -0.043567 -0.047102 0 -0.038222 -0.06044 -0.065925 -0.08286 -0.054985 -0.11079 0.39275 0.064665 -0.0008186 0.065155 0.13379 0.1223 -0.069927 0.082333 0.21803 0.11907 0.11838 0.19198 0.19315 0.00075995 0.0047964 0.004233 0.00013311 1.266
2.0859 -0.032335 -0.03358 -0.043997 -0.049287 0 -0.03813 -0.052454 -0.059167 -0.065784 -0.050661 -0.084727 0.17813 0.057457 0.02324 0.038746 0.091469 0.10677 -0.029573 0.070028 0.21723 0.071048 0.10553 0.18038 0.15808 0.00034622 0.0045334 0.0035023 0.00086993 1.0926
2.0898 -0.032663 -0.031669 -0.043285 -0.045156 0 -0.03776 -0.043408 -0.049379 -0.04647 -0.044459 -0.053262 -0.054501 0.0537 0.008476 0.0086849 0.066835 0.084247 -0.00060485 0.042553 0.21247 0.059547 0.10286 0.1519 0.11007 0.00057778 0.0048568 0.0032409 0.0013163 0.87453
2.0938 -0.032397 -0.029979 -0.044414 -0.034695 0 -0.035699 -0.034779 -0.037244 -0.029864 -0.035387 -0.02425 -0.28546 -0.031981 0.030778 0.035177 -0.010442 0.058929 -0.00080749 0.019207 0.15724 0.060858 0.1057 0.10945 0.11217 0.0012141 0.0055827 0.0035705 0.0011648 0.6491
2.0977 -0.030982 -0.028549 -0.046279 -0.022186 0 -0.031306 -0.026695 -0.023951 -0.017311 -0.024957 -0.0014609 -0.50394 -0.086943 0.024796 0.0065603 -0.03952 0.034984 -0.033377 0.027965 0.11052 0.0044523 0.11185 0.063574 0.1062 0.0019 0.0061986 0.0042202 0.00069305 0.4419
2.1016 -0.028697 -0.027262 -0.044589 -0.013572 0 -0.025915 -0.018318 -0.011475 -0.0065302 -0.015802 0.015561 -0.71619 -0.12346 0.0043836 -0.041184 -0.030001 0.014644 -0.067701 0.036774 0.090363 0.014295 0.10626 0.026722 0.11732 0.0023783 0.0062451 0.0047572 0.00045742 0.26354
2.1055 -0.02655 -0.026018 -0.03672 -0.012473 0 -0.022356 -0.0092424 -0.0019232 0.0051909 -0.0092455 0.028497 -0.93737 -0.13805 -0.018731 -0.06545 -0.004789 -0.001824 -0.097411 0.027867 0.083862 0.094601 0.096966 0.0058251 0.13057 0.0025397 0.0056425 0.004948 0.0007407 0.11737
2.1094 -0.025354 -0.024757 -0.025302 -0.018086 0 -0.0228 -0.00060476 0.0035658 0.017584 -0.0044812 0.037678 -1.1757 -0.098229 -0.029334 0.014301 -0.021262 -0.01472 -0.15131 -0.0051696 0.020853 0.062203 0.134 -0.0013011 0.056949 0.0023841 0.0047156 0.0049207 0.0013032 0.0084607
2.1133 -0.024916 -0.023414 -0.01642 -0.026219 0 -0.026533 0.00525 0.005293 0.02698 -0.00012651 0.042033 -1.4237 -0.10257 -0.081828 -0.022847 -0.01362 -0.023596 -0.18628 -0.0057033 0.030542 0.1072 0.14385 -0.0029073 0.039391 0.0020006 0.0039312 0.0049799 0.0016556 -0.054514
2.1172 -0.024211 -0.021978 -0.014014 -0.032041 0 -0.029742 0.0063421 0.0043661 0.029189 0.0036936 0.040642 -1.6655 -0.09301 -0.11422 -0.041956 0.011672 -0.027122 -0.20779 -0.0088558 0.067829 0.17371 0.14128 -0.0060566 0.029376 0.0015689 0.0035827 0.0052475 0.001546 -0.064641
2.1211 -0.022413 -0.020591 -0.016249 -0.032365 0 -0.028072 0.0024655 0.0015952 0.022885 0.0050445 0.033655 -1.8914 -0.086085 -0.11845 -0.031067 0.037292 -0.023968 -0.23548 -0.017118 0.094595 0.21988 0.13706 -0.010937 0.034153 0.0013027 0.0036684 0.0054858 0.0011725 -0.022313
2.125 -0.019779 -0.019512 -0.017707 -0.026571 0 -0.020278 -0.004807 -0.0029902 0.01043 0.0019716 0.021881 -2.1082 -0.10352 -0.098789 -0.0002488 0.049048 -0.013818 -0.28012 -0.026737 0.08221 0.21767 0.14148 -0.011244 0.061293 0.0013208 0.0040074 0.0052955 0.00094497 0.064658
2.1289 -0.017444 -0.018874 -0.015129 -0.016607 0 -0.0099908 -0.013375 -0.0095934 -0.0042952 -0.0055161 0.0061795 -2.3331 -0.1109 -0.10526 -0.01441 0.092002 0.0021855 -0.22552 -0.013094 0.10864 0.27984 0.15996 -0.00014205 0.046191 0.0015469 0.0044297 0.0045258 0.001079 0.18513
2.1328 -0.016322 -0.018427 -0.010656 -0.0064873 0 -0.0036529 -0.021781 -0.017734 -0.018628 -0.015239 -0.012256 -2.5796 -0.089227 -0.11184 -0.0025025 0.098537 0.021594 -0.23642 0.02993 0.13058 0.29421 0.18443 0.023275 0.06855 0.0017543 0.0048503 0.0035049 0.0014385 0.32706
2.1367 -0.016166 -0.017586 -0.0092063 -0.00091014 0 -0.0057628 -0.029225 -0.025963 -0.031833 -0.024416 -0.031319 -2.8453 -0.07734 -0.093115 -0.01334 0.11913 0.041191 -0.24764 0.064704 0.16148 0.30262 0.18608 0.052446 0.068502 0.0017416 0.0051984 0.0028401 0.0017415 0.47526
2.1406 -0.015741 -0.015826 -0.012893 -0.0027773 0 -0.015032 -0.034727 -0.032501 -0.043597 -0.031259 -0.048467 -3.1147 -0.082587 -0.052603 -0.043923 0.15134 0.057803 -0.2281 0.078247 0.1847 0.32166 0.1687 0.077908 0.049471 0.0014858 0.0053428 0.0029303 0.0018592 0.60837
2.1445 -0.013933 -0.013104 -0.018552 -0.010856 0 -0.02476 -0.036797 -0.036149 -0.052477 -0.035159 -0.062242 -3.3716 -0.088344 -0.021266 -0.044162 0.14503 0.069269 -0.16092 0.072716 0.14884 0.3543 0.16678 0.093941 0.072226 0.001132 0.0051539 0.0036194 0.0018765 0.70124
2.1484 -0.010722 -0.0099076 -0.021 -0.019786 0 -0.027504 -0.034369 -0.036658 -0.056245 -0.035837 -0.072969 -3.6122 -0.098019 -0.033766 -0.037002 0.12132 0.075091 -0.19793 0.044255 0.13961 0.29935 0.11466 0.10165 0.051811 0.00084113 0.0046701 0.0043204 0.001878 0.73399
2.1523 -0.0071415 -0.0068688 -0.018432 -0.023344 0 -0.020587 -0.028191 -0.034384 -0.0538 -0.03296 -0.081109 -3.8466 -0.077259 -0.031349 0.0016467 0.083949 0.07614 -0.21073 0.035967 0.13489 0.24771 0.12221 0.10606 0.052068 0.0006584 0.0041777 0.0045186 0.0017472 0.70123
2.1563 -0.004302 -0.0042766 -0.014026 -0.018892 0 -0.0080775 -0.02099 -0.0298 -0.046431 -0.02685 -0.084503 -4.0895 -0.077215 -0.012203 0.022025 0.035109 0.073352 -0.20738 0.058717 0.1181 0.21412 0.12711 0.11 0.065749 0.00053643 0.0040583 0.0042099 0.001246 0.61298
2.1602 -0.002462 -0.0019319 -0.01199 -0.0092918 0 0.0023815 -0.015696 -0.023342 -0.036882 -0.019238 -0.077926 -4.3486 -0.12796 0.015933 -0.0077728 -0.021508 0.0664 -0.20311 0.10596 0.077246 0.19788 0.083725 0.11038 0.07663 0.00046759 0.0044787 0.0038776 0.00031956 0.48587
2.1641 -0.0009485 0.00056436 -0.012418 -0.00033376 0 0.005404 -0.01302 -0.015497 -0.027063 -0.01258 -0.05683 -4.6196 -0.13035 0.012375 -0.013196 -0.075101 0.053718 -0.20826 0.089923 0.014225 0.14202 0.079261 0.10015 0.038432 0.00055247 0.0051888 0.0040254 -0.00070811 0.33192
2.168 0.0011303 0.0034133 -0.010685 0.0042326 0 0.0017267 -0.010638 -0.0067012 -0.016701 -0.0080319 -0.022782 -4.8908 -0.17774 0.013357 -0.041861 -0.066844 0.03422 -0.092404 0.099702 -0.015592 0.057591 0.076134 0.074391 0.018078 0.0008966 0.0056412 0.0046924 -0.0013017 0.15474
2.1719 0.0041376 0.0064923 -0.0022651 0.0055492 0 -0.0028333 -0.0049796 0.0029791 -0.0042693 -0.003992 0.014768 -5.1525 -0.21379 0.0080238 -0.065689 -0.060933 0.0093535 -0.01294 0.082326 -0.052303 -0.03346 0.057979 0.03528 -0.0098069 0.0014271 0.0053796 0.0053925 -0.0011349 -0.0445
2.1758 0.0077553 0.0095561 0.012053 0.0077493 0 -0.0022438 0.0057405 0.013842 0.010858 0.0029349 0.04339 -5.4032 -0.23388 -0.016409 -0.092666 -0.061752 -0.016581 -0.0062044 0.042669 -0.091849 -0.10443 0.03688 -0.0080828 -0.047161 0.0018411 0.0043936 0.0055306 -0.00038002 -0.25785
2.1797 0.011382 0.012479 0.026128 0.013257 0 0.0051249 0.019853 0.025821 0.027228 0.014962 0.05621 -5.6487 -0.25702 -0.076694 -0.15008 -0.046667 -0.038626 -0.059457 0.015486 -0.10801 -0.11892 0.042286 -0.045032 -0.085042 0.0017973 0.0031453 0.0049173 0.00041676 -0.46764
2.1836 0.014571 0.015271 0.033802 0.020045 0 0.015726 0.03335 0.037543 0.042146 0.030678 0.056913 -5.8969 -0.24438 -0.091785 -0.18979 -0.062108 -0.054294 -0.11101 -0.024347 -0.14214 -0.042457 -0.0027065 -0.069659 -0.092198 0.0012184 0.0022443 0.0039282 0.00077087 -0.65242
2.1875 0.017158 0.017915 0.034176 0.023709 0 0.024142 0.042697 0.046321 0.053431 0.04547 0.056423 -6.1519 -0.24136 -0.16146 -0.16866 -0.060989 -0.064886 -0.12573 -0.050984 -0.16702 -0.063616 -0.032686 -0.083492 -0.066372 0.00043254 0.0020371 0.0031907 0.00061974 -0.79612
2.1914 0.01917 0.020319 0.031622 0.022318 0 0.027433 0.046879 0.049646 0.060269 0.054572 0.063629 -6.4122 -0.24122 -0.22675 -0.14334 -0.048112 -0.07365 -0.12228 -0.057376 -0.15423 -0.055446 -0.050237 -0.092894 -0.06549 -1.2717e-05 0.0024272 0.0031015 0.000302 -0.89242
2.1953 0.020793 0.022502 0.030885 0.019061 0 0.026949 0.047157 0.04723 0.062607 0.056136 0.077955 -6.6727 -0.23949 -0.25232 -0.1428 -0.032052 -0.082237 -0.13393 -0.045229 -0.10556 0.034316 -0.054297 -0.10354 -0.1059 0.00025313 0.003024 0.0035921 0.00021006 -0.94186
2.1992 0.022416 0.024775 0.032643 0.019741 0 0.026492 0.045325 0.041698 0.060324 0.051815 0.090013 -6.9275 -0.23864 -0.25882 -0.12393 -0.034431 -0.088642 -0.25583 -0.039943 -0.11097 0.052386 -0.026487 -0.11612 -0.087402 0.0011284 0.0034469 0.004287 0.00045266 -0.94663
2.2031 0.024533 0.027597 0.033942 0.027286 0 0.028768 0.04243 0.03695 0.053451 0.044813 0.089456 -7.1727 -0.22158 -0.24124 -0.059318 -0.0045203 -0.088617 -0.23295 -0.036181 -0.091492 0.070509 -0.01222 -0.12604 -0.045391 0.0020929 0.0035285 0.0048336 0.00081615 -0.90915
2.207 0.027384 0.031098 0.032403 0.038521 0 0.033251 0.039037 0.035268 0.043241 0.037548 0.073001 -7.4058 -0.20223 -0.2499 -0.033365 0.013195 -0.079467 -0.25188 -0.02487 -0.055564 0.085283 -0.025944 -0.12695 -0.035219 0.0025773 0.0033107 0.0050833 0.0010118 -0.83518
2.2109 0.030645 0.034707 0.029133 0.046422 0 0.037 0.03616 0.035655 0.032506 0.030983 0.046126 -7.626 -0.19319 -0.2643 -0.046735 0.0036841 -0.062926 -0.27938 -0.01502 -0.026929 0.091339 -0.043056 -0.11533 -0.039734 0.0023638 0.0029288 0.0050274 0.00094606 -0.73692
2.2148 0.033537 0.037367 0.027168 0.045861 0 0.037407 0.035252 0.03494 0.024284 0.025584 0.018109 -7.8343 -0.2058 -0.24424 -0.074305 -0.039293 -0.044591 -0.22598 -0.020409 -0.035067 0.083339 -0.025702 -0.093039 -0.022535 0.0017146 0.0025299 0.004668 0.00077138 -0.63139
2.2188 0.035367 0.038269 0.027571 0.037649 0 0.034368 0.036839 0.030753 0.019801 0.022191 -0.004235 -8.0344 -0.17049 -0.22843 -0.027024 -0.054038 -0.030348 -0.22116 -0.010944 -0.051928 0.086027 0.026752 -0.066364 -0.055607 0.0011462 0.0022611 0.004034 0.00070863 -0.53466
2.2227 0.036016 0.037462 0.028074 0.027472 0 0.030205 0.039201 0.023718 0.017768 0.02152 -0.01874 -8.2336 -0.17472 -0.21295 0.0091471 -0.043137 -0.022761 -0.18748 -0.019159 -0.0032172 0.10918 0.014147 -0.042445 -0.067639 0.0010365 0.002246 0.0033169 0.00083442 -0.45672
2.2266 0.035846 0.035747 0.026072 0.021136 0 0.027674 0.038876 0.016957 0.015895 0.022952 -0.025578 -8.4401 -0.17523 -0.17802 0.0078336 -0.067865 -0.020244 -0.19239 -0.0267 0.027773 0.14948 -0.0071069 -0.025637 -0.040885 0.0013655 0.0024988 0.0028967 0.0010241 -0.40076
2.2305 0.035142 0.033886 0.022525 0.0206 0 0.027865 0.033084 0.013469 0.013231 0.024295 -0.024402 -8.6591 -0.17237 -0.12835 -0.023504 -0.1312 -0.019316 -0.24312 -0.021885 0.0072618 0.19042 -0.0099175 -0.016133 0.0048985 0.0017662 0.0028492 0.0031075 0.001074 -0.36615
2.2344 0.03371 0.031903 0.021906 0.023864 0 0.029609 0.022199 0.013894 0.011026 0.0233 -0.014509 -8.8877 -0.24011 -0.11186 -0.017771 -0.14207 -0.017767 -0.25277 0.0035822 -0.038749 0.18333 0.00087005 -0.011512 -0.024043 0.0018278 0.0030085 0.0039024 0.00087579 -0.35131
2.2383 0.031144 0.029187 0.027596 0.027769 0 0.030607 0.01006 0.016575 0.011338 0.019693 0.0025636 -9.1142 -0.25503 -0.09382 -0.00075648 -0.12752 -0.016186 -0.23475 0.011798 -0.022132 0.17301 -0.0034322 -0.0097144 -0.019369 0.001413 0.0027857 0.0047701 0.00049809 -0.35441
2.2422 0.027524 0.025336 0.037465 0.030405 0 0.029178 0.0017258 0.019527 0.014917 0.015723 0.021679 -9.3242 -0.24023 -0.094575 -0.013132 -0.11569 -0.017 -0.21282 0.028744 -0.023639 0.12437 -0.016268 -0.01096 -0.030006 0.00076247 0.0022811 0.0050812 0.00013378 -0.37307
2.2461 0.023726 0.020915 0.044738 0.031176 0 0.025323 0.00044564 0.022135 0.020593 0.014541 0.036341 -9.5092 -0.22962 -0.092756 -0.048127 -0.10727 -0.02224 -0.20963 0.038807 -0.042215 0.08948 -0.031002 -0.017075 -0.053868 0.00031847 0.0018471 0.0046202 -3.1149e-05 -0.40498
2.25 0.020897 0.017295 0.043873 0.029566 0 0.020556 0.0060818 0.024972 0.026596 0.017771 0.04287 -9.6729 -0.25298 -0.064468 -0.088349 -0.098864 -0.031855 -0.24244 0.025097 -0.067 0.11831 -0.03969 -0.028923 -0.0822 0.00040445 0.0018057 0.0038171 6.6871e-05 -0.44856
2.2539 0.019509 0.015659 0.035746 0.024942 0 0.016893 0.015788 0.02824 0.032138 0.024322 0.042607 -9.8294 -0.25822 -0.032278 -0.085244 -0.085383 -0.043595 -0.26667 0.026242 -0.11529 0.076992 -0.023384 -0.04434 -0.11966 0.0009914 0.002157 0.0034101 0.00033616 -0.50151
2.2578 0.019005 0.016075 0.026834 0.017901 0 0.015778 0.025862 0.030784 0.037381 0.031268 0.04007 -9.9938 -0.2616 -0.043533 -0.050969 -0.034645 -0.054153 -0.23761 0.033111 -0.13091 0.0044965 -0.012938 -0.058619 -0.10949 0.0017131 0.0025644 0.0037934 0.00059898 -0.55681
2.2617 0.018483 0.017542 0.023113 0.011286 0 0.017501 0.033231 0.030903 0.041963 0.035735 0.038957 -10.172 -0.26457 -0.054559 -0.05788 -0.02348 -0.060662 -0.191 0.032359 -0.15634 -0.040279 -0.00013715 -0.067364 -0.098679 0.0021126 0.0026556 0.0046362 0.00072552 -0.60069
2.2656 0.017777 0.018954 0.024751 0.0089245 0 0.021203 0.036019 0.02813 0.044094 0.036215 0.039692 -10.359 -0.26511 -0.056012 -0.10198 -0.042676 -0.061827 -0.14479 0.02275 -0.19043 -0.049776 0.0071268 -0.069373 -0.10189 0.0019387 0.0023738 0.0051487 0.00074307 -0.61708
2.2695 0.01776 0.020039 0.026718 0.012641 0 0.025283 0.033734 0.024039 0.041726 0.032693 0.040272 -10.544 -0.25695 -0.064976 -0.10734 0.00040851 -0.058293 -0.11011 0.013507 -0.19161 -0.059509 -0.017804 -0.067096 -0.11191 0.0012871 0.0020365 0.0047855 0.00082146 -0.59745
2.2734 0.019425 0.021361 0.024313 0.020363 0 0.02802 0.027567 0.021064 0.034856 0.026197 0.038786 -10.719 -0.253 -0.09227 -0.14518 0.0073837 -0.052125 -0.070437 0.011072 -0.1785 -0.049327 -0.019201 -0.064279 -0.062559 0.00050235 0.00203 0.0037533 0.0011134 -0.54844
2.2773 0.022581 0.0234 0.017708 0.027434 0 0.028242 0.02036 0.020439 0.026379 0.01853 0.034786 -10.886 -0.2253 -0.10523 -0.1584 0.015609 -0.04559 -0.039761 0.010841 -0.1465 -0.049068 -0.016094 -0.06285 -0.034516 -6.056e-05 0.0024182 0.002849 0.001563 -0.48888
2.2813 0.025563 0.025694 0.011121 0.030155 0 0.025856 0.015513 0.021235 0.020153 0.012066 0.028628 -11.052 -0.18915 -0.11588 -0.16373 0.032912 -0.039881 -0.017143 0.015583 -0.12187 -0.044533 0.0043033 -0.061719 -0.0077398 -0.00023387 0.0028448 0.0027617 0.0018685 -0.43721
2.2852 0.026414 0.02695 0.0081045 0.028322 0 0.021973 0.014978 0.021426 0.017874 0.0090335 0.020408 -11.219 -0.1642 -0.14027 -0.17486 0.063758 -0.034688 7.2057e-05 0.028836 -0.12044 -0.02429 0.045839 -0.058328 0.031732 -6.8591e-05 0.0028393 0.0034713 0.001689 -0.39921
2.2891 0.024513 0.026076 0.008344 0.024502 0 0.018423 0.017787 0.019826 0.017852 0.010267 0.010337 -11.382 -0.18569 -0.20797 -0.16213 0.10934 -0.029049 0.017356 0.059364 -0.093827 -0.0037157 0.054374 -0.051364 0.028281 0.00027464 0.0022489 0.0042878 0.00096223 -0.36717
2.293 0.021115 0.02316 0.0091226 0.021083 0 0.016766 0.020571 0.017007 0.017023 0.014406 0.00019461 -11.534 -0.18699 -0.21542 -0.14953 0.10011 -0.022803 -0.00026168 0.025646 -0.084009 0.028699 0.037442 -0.042133 0.053701 0.0006524 0.0013955 0.0044868 4.9149e-05 -0.33094
2.2969 0.018206 0.019443 0.0091898 0.01822 0 0.01729 0.019971 0.014439 0.014183 0.018529 -0.0063066 -11.672 -0.17401 -0.19972 -0.15689 0.077964 -0.017291 0.0022878 0.010434 -0.068434 0.065961 0.029278 -0.033532 0.094862 0.00098546 0.0008125 0.0039519 -0.00047759 -0.28996
2.3008 0.016779 0.01631 0.010218 0.014614 0 0.018654 0.015085 0.012951 0.011087 0.019999 -0.0055691 -11.802 -0.15416 -0.18784 -0.16889 0.051787 -0.014467 0.0014111 0.022978 -0.043883 0.079186 0.035559 -0.027768 0.11577 0.0012332 0.00081162 0.0032427 -0.00027423 -0.25416
2.3047 0.01615 0.014268 0.01417 0.0099313 0 0.018613 0.0079343 0.012167 0.010244 0.018069 0.0028249 -11.937 -0.13838 -0.21062 -0.14764 0.017463 -0.015099 -0.072636 0.038259 -0.015972 0.020378 0.049153 -0.02497 0.058292 0.00137 0.0012766 0.0030546 0.00047314 -0.23313
2.3086 0.014957 0.012833 0.019918 0.0059922 0 0.015548 0.0017398 0.011369 0.011807 0.013947 0.014953 -12.083 -0.12237 -0.23587 -0.15634 0.021847 -0.017778 -0.058859 0.0090036 -0.01869 0.095147 0.056871 -0.023754 0.056887 0.0014054 0.0018451 0.0035877 0.0011787 -0.22516
2.3125 0.012778 0.011364 0.023485 0.0053276 0 0.0098514 -0.0013155 0.010632 0.013007 0.009515 0.02475 -12.236 -0.12523 -0.21976 -0.14856 0.014108 -0.019851 -0.067607 0.0034751 -0.025158 0.10339 0.062605 -0.022911 0.036611 0.0014072 0.0022645 0.004403 0.0013388 -0.21873
2.3164 0.010747 0.0099712 0.022075 0.0086112 0 0.0040965 -0.00088313 0.010845 0.010975 0.0060864 0.027901 -12.385 -0.10895 -0.1951 -0.11257 -0.0074712 -0.019595 -0.086749 0.0028725 -0.046561 0.072351 0.054037 -0.022475 0.018465 0.0014631 0.0025623 0.0048644 0.00095202 -0.20593
2.3203 0.010563 0.0096003 0.017407 0.013717 0 0.0016161 0.0024588 0.012559 0.0060895 0.0042942 0.024247 -12.521 -0.068298 -0.18699 -0.0641 -0.043837 -0.017627 -0.10329 -0.0017142 -0.073481 0.024923 0.029622 -0.02326 0.016602 0.0015837 0.0028901 0.0047238 0.00049734 -0.19436
2.3242 0.012901 0.01125 0.014291 0.017435 0 0.0043046 0.0083587 0.014997 0.0022304 0.0047033 0.016996 -12.644 -0.10005 -0.20653 -0.11089 -0.09942 -0.016202 -0.10115 0.012447 -0.024544 -0.034641 0.019627 -0.025494 0.02789 0.0016448 0.0032465 0.0043044 0.00048332 -0.2038
2.3281 0.01679 0.015068 0.015608 0.018168 0 0.011229 0.01662 0.016464 0.0033634 0.0079116 0.0099852 -12.762 -0.12927 -0.20284 -0.14617 -0.14118 -0.017033 -0.19559 0.01289 -0.016431 -0.043084 0.020506 -0.028 -0.032741 0.0014575 0.0034001 0.004146 0.00098203 -0.24892
2.332 0.020497 0.020141 0.019136 0.017067 0 0.019198 0.026101 0.015932 0.0097315 0.013677 0.0055744 -12.882 -0.15267 -0.21834 -0.12817 -0.14105 -0.019758 -0.21301 0.011718 -0.054578 -0.090098 0.018892 -0.028797 -0.10583 0.00094384 0.003112 0.0044808 0.0015764 -0.32383
2.3359 0.022981 0.025106 0.019982 0.016776 0 0.024963 0.034206 0.014242 0.01746 0.020124 0.0045019 -13.008 -0.17184 -0.23365 -0.097076 -0.13037 -0.022527 -0.18973 0.013983 -0.092957 -0.1434 0.0095009 -0.026714 -0.1348 0.00027079 0.0024288 0.0050368 0.0017595 -0.40407
2.3398 0.024526 0.028996 0.016261 0.019222 0 0.027373 0.038123 0.013654 0.022043 0.024432 0.0068318 -13.138 -0.18954 -0.21192 -0.11943 -0.15975 -0.024089 -0.22256 0.022794 -0.068104 -0.13559 -0.010808 -0.022756 -0.064573 -0.00020127 0.0017287 0.005323 0.0013961 -0.46561
2.3438 0.026097 0.031657 0.011838 0.024441 0 0.027739 0.037023 0.016104 0.022334 0.024954 0.012408 -13.267 -0.1829 -0.20855 -0.13293 -0.1759 -0.025254 -0.2354 0.014045 -0.082408 -0.13352 -0.029564 -0.020098 -0.13528 -0.00014986 0.0014432 0.0050894 0.00080979 -0.50432
2.3477 0.028251 0.033534 0.012851 0.030968 0 0.028217 0.033134 0.021745 0.021247 0.022914 0.020435 -13.395 -0.17563 -0.17934 -0.099274 -0.17647 -0.028216 -0.23379 -0.0096789 -0.097044 -0.10286 -0.051363 -0.022488 -0.1887 0.00046624 0.0017056 0.0045243 0.00043495 -0.53813
2.3516 0.030759 0.035189 0.021411 0.036846 0 0.029763 0.030379 0.029058 0.022746 0.021832 0.029188 -13.518 -0.17798 -0.16313 -0.10066 -0.18768 -0.034396 -0.2144 -0.026073 -0.10999 -0.087906 -0.073018 -0.031879 -0.22766 0.001347 0.0022545 0.004036 0.00040104 -0.59039
2.3555 0.033156 0.036933 0.033183 0.04032 0 0.031618 0.031567 0.036245 0.028281 0.024846 0.036696 -13.632 -0.19029 -0.1681 -0.14389 -0.21121 -0.042934 -0.18797 -0.023898 -0.11847 -0.09159 -0.089407 -0.046762 -0.25297 0.0020292 0.0026789 0.0038715 0.00046744 -0.66996
2.3594 0.035432 0.038769 0.041594 0.040351 0 0.032762 0.036519 0.042482 0.036059 0.032264 0.041916 -13.728 -0.19646 -0.15502 -0.11033 -0.20751 -0.051291 -0.19596 -0.0032526 -0.11646 -0.047182 -0.088537 -0.062519 -0.26129 0.002172 0.0027663 0.0039478 0.00035387 -0.76552
2.3633 0.038011 0.040496 0.044341 0.037413 0 0.033737 0.042689 0.047936 0.043352 0.041545 0.045182 -13.804 -0.18528 -0.17567 -0.10187 -0.20456 -0.057377 -0.21738 0.0019632 -0.10416 0.038127 -0.098522 -0.074022 -0.2713 0.001745 0.0026336 0.0040209 9.6924e-05 -0.85744
2.3672 0.041072 0.041887 0.045291 0.034107 0 0.036712 0.047491 0.052793 0.049002 0.049601 0.047525 -13.866 -0.19138 -0.17006 -0.11076 -0.21226 -0.061157 -0.19197 0.00025401 -0.099551 0.020232 -0.10575 -0.079066 -0.29203 0.0010078 0.002547 0.0039723 3.4716e-05 -0.93387
2.3711 0.044083 0.042865 0.049751 0.034314 0 0.043333 0.050116 0.056523 0.053554 0.055058 0.049783 -13.93 -0.20483 -0.14971 -0.13655 -0.21036 -0.064314 -0.17734 0.00099772 -0.11896 -0.032162 -0.099248 -0.080159 -0.30466 0.00032621 0.0026372 0.003899 0.00041609 -0.99597
2.375 0.046161 0.043625 0.058227 0.04056 0 0.05234 0.051391 0.058187 0.057393 0.058377 0.052503 -14.01 -0.20977 -0.13442 -0.1747 -0.18065 -0.068469 -0.23186 0.012926 -0.16909 -0.027498 -0.074666 -0.082897 -0.29086 -3.1616e-05 0.0027917 0.0039272 0.0010449 -1.0494
2.3789 0.046923 0.044563 0.065475 0.051404 0 0.059579 0.052291 0.057458 0.059524 0.06014 0.056359 -14.103 -0.2063 -0.10216 -0.16856 -0.1909 -0.073738 -0.18351 0.030991 -0.14546 -0.036027 -0.10319 -0.091632 -0.29394 -3.6822e-06 0.0028033 0.0039831 0.0013684 -1.0931
2.3828 0.046859 0.04593 0.065931 0.061554 0 0.06099 0.052934 0.055225 0.058655 0.059779 0.06187 -14.196 -0.20652 -0.099817 -0.16486 -0.18374 -0.078852 -0.26195 0.023988 -0.1396 0.011524 -0.12397 -0.10567 -0.30229 0.00028249 0.0025926 0.0038041 0.00098176 -1.1184
2.3867 0.046762 0.04742 0.05959 0.065413 0 0.056153 0.05302 0.053128 0.055328 0.056375 0.068129 -14.269 -0.20016 -0.10084 -0.16422 -0.18386 -0.082452 -0.28218 0.014979 -0.18373 0.061856 -0.13605 -0.11933 -0.30179 0.00061232 0.0022733 0.0032206 7.4025e-05 -1.1178
2.3906 0.046778 0.048147 0.05187 0.061328 0 0.048997 0.052908 0.052361 0.052344 0.050604 0.072027 -14.311 -0.18777 -0.096015 -0.16702 -0.19569 -0.084166 -0.23265 0.013186 -0.24601 0.091966 -0.13711 -0.12636 -0.29037 0.00081241 0.0020155 0.0024312 -0.00064706 -1.0943
2.3945 0.046128 0.047187 0.047543 0.052629 0 0.044601 0.053724 0.052754 0.052497 0.045302 0.069803 -14.329 -0.1804 -0.087737 -0.17359 -0.20678 -0.084556 -0.26038 0.019617 -0.21672 0.095357 -0.12228 -0.12513 -0.27638 0.0008469 0.0018767 0.0019577 -0.00053795 -1.0596
2.3984 0.043866 0.044366 0.045468 0.044312 0 0.044751 0.056086 0.052857 0.055744 0.043449 0.060485 -14.341 -0.1959 -0.094052 -0.16553 -0.20673 -0.084254 -0.30344 0.017017 -0.24448 0.063822 -0.14294 -0.12005 -0.28012 0.00083157 0.0017861 0.0022586 0.00040449 -1.023
2.4023 0.039925 0.040558 0.040163 0.038517 0 0.046382 0.0587 0.05091 0.058821 0.04527 0.048055 -14.363 -0.17908 -0.089998 -0.18256 -0.20768 -0.083254 -0.25914 0.010885 -0.27944 0.043273 -0.13545 -0.1175 -0.25857 0.00094543 0.001679 0.0033188 0.0015109 -0.98239
2.4063 0.035346 0.037078 0.028808 0.033381 0 0.044586 0.058544 0.046013 0.057947 0.047506 0.039356 -14.396 -0.16042 -0.089399 -0.19867 -0.20382 -0.080875 -0.18975 0.0048039 -0.29586 0.041699 -0.10768 -0.11965 -0.23135 0.0012859 0.0016113 0.0045958 0.0019997 -0.92593
2.4102 0.031389 0.03457 0.015967 0.026442 0 0.037516 0.052876 0.03878 0.052015 0.045961 0.038539 -14.43 -0.16559 -0.10284 -0.19092 -0.19054 -0.076147 -0.16311 0.0066025 -0.28034 0.059338 -0.076709 -0.12174 -0.21926 0.0017751 0.0017074 0.0054026 0.0016314 -0.84278
2.4141 0.028375 0.032358 0.010293 0.018832 0 0.028461 0.041443 0.031104 0.043145 0.039114 0.042815 -14.453 -0.1638 -0.10987 -0.17352 -0.17463 -0.068184 -0.23193 0.055072 -0.27341 0.071401 -0.086472 -0.11565 -0.23046 0.0022062 0.0019961 0.0054162 0.00087219 -0.73225
2.418 0.025406 0.028921 0.015924 0.01525 0 0.022803 0.026929 0.025137 0.034255 0.029286 0.044049 -14.457 -0.19009 -0.096193 -0.17421 -0.16723 -0.056528 -0.17633 0.071823 -0.23658 0.06965 -0.084715 -0.096985 -0.19133 0.002407 0.0023268 0.0048804 0.00043938 -0.6029
2.4219 0.021229 0.023161 0.027311 0.018942 0 0.022519 0.013201 0.021923 0.026349 0.02024 0.035605 -14.445 -0.18366 -0.10013 -0.16757 -0.16321 -0.041656 -0.15201 0.066448 -0.19709 0.040762 -0.070654 -0.069267 -0.14285 0.002377 0.0024818 0.0043363 0.00066101 -0.46404
2.4258 0.015394 0.015381 0.03329 0.026609 0 0.023565 0.0028737 0.020494 0.018316 0.01362 0.018547 -14.427 -0.16114 -0.10243 -0.15267 -0.15988 -0.025392 -0.16834 0.057104 -0.16486 0.026163 -0.055658 -0.041449 -0.10482 0.0022609 0.0023893 0.004135 0.0012284 -0.31929
2.4297 0.0086057 0.0071092 0.02695 0.029174 0 0.019111 -0.0038604 0.018168 0.009126 0.0078696 0.0011669 -14.411 -0.18524 -0.047869 -0.14111 -0.15488 -0.010505 -0.16136 0.072808 -0.14409 0.10886 -0.061278 -0.020826 -0.092606 0.00217 0.0022128 0.00417 0.0015291 -0.16822
2.4336 0.002024 -4.5936e-05 0.011823 0.019032 0 0.0060769 -0.0084774 0.012178 -0.00036449 0.00059848 -0.0082289 -14.404 -0.18763 -0.041194 -0.18191 -0.12083 0.00079949 -0.16575 0.076134 -0.091362 0.10492 -0.031887 -0.0076724 -0.060432 0.0020269 0.0022055 0.0040559 0.0012115 -0.01329
2.4375 -0.0037084 -0.0054831 -0.001637 -0.0024052 0 -0.011051 -0.012515 0.0017068 -0.0081849 -0.0082316 -0.0088198 -14.407 -0.18745 -0.041169 -0.19149 -0.11258 0.0085782 -0.1654 0.084876 -0.077044 0.11245 -0.011732 0.0037417 -0.040558 0.0016161 0.0024586 0.003566 0.00045503 0.13666
2.4414 -0.0087719 -0.0097268 -0.0058033 -0.024308 0 -0.023106 -0.016617 -0.011184 -0.013697 -0.01587 -0.0079452 -14.42 -0.18288 -0.039047 -0.16405 -0.12862 0.015376 -0.18319 0.10548 -0.046353 0.11098 0.0093438 0.019037 -0.020345 0.00082795 0.0027959 0.0029046 -0.00026079 0.27066
2.4453 -0.013651 -0.013638 -0.002456 -0.034524 0 -0.023796 -0.020755 -0.022671 -0.018712 -0.019715 -0.014097 -14.437 -0.17285 -0.032485 -0.10764 -0.1521 0.024263 -0.22575 0.13265 0.021931 0.092467 0.031388 0.038351 0.00038437 -0.00012685 0.0029346 0.0025511 -0.00061434 0.38345
2.4492 -0.018471 -0.017586 -0.00029284 -0.029508 0 -0.015444 -0.024884 -0.029708 -0.025652 -0.020562 -0.028719 -14.45 -0.15856 -0.036704 -0.069506 -0.11199 0.036018 -0.25085 0.12122 0.045563 0.090852 0.017215 0.056485 -0.022824 -0.00077176 0.0027675 0.0028192 -0.00067571 0.47884
2.4531 -0.022909 -0.021343 -0.0064745 -0.017258 0 -0.007682 -0.029127 -0.032067 -0.034555 -0.022516 -0.04456 -14.454 -0.16779 -0.010471 -0.084984 -0.10187 0.048005 -0.19576 0.10931 0.028819 0.091739 0.042872 0.067904 -0.019864 -0.00069606 0.0024904 0.0035418 -0.00072963 0.56505
2.457 -0.026666 -0.024645 -0.020642 -0.010555 0 -0.0099338 -0.033361 -0.032252 -0.042306 -0.029231 -0.052181 -14.449 -0.17088 -0.0048358 -0.12539 -0.098201 0.056093 -0.20526 0.11009 0.052586 0.10008 0.038051 0.07154 -0.042798 9.9979e-05 0.0024388 0.0041863 -0.00091716 0.6468
2.4609 -0.029882 -0.02767 -0.036506 -0.016485 0 -0.023927 -0.036934 -0.033375 -0.045338 -0.039996 -0.048491 -14.445 -0.16585 -0.0056812 -0.16685 -0.10526 0.058219 -0.24362 0.10797 0.097002 0.10087 0.020609 0.071042 -0.059953 0.0011579 0.0027744 0.0043068 -0.0010773 0.72147
2.4648 -0.032978 -0.030892 -0.048217 -0.031401 0 -0.042439 -0.039041 -0.036814 -0.043237 -0.049647 -0.039378 -14.453 -0.15889 0.019385 -0.18114 -0.13339 0.056399 -0.22014 0.078661 0.11115 0.072962 0.035324 0.070913 -0.014425 0.0018772 0.0033152 0.0039267 -0.00093268 0.78234
2.4688 -0.036122 -0.034503 -0.054607 -0.045261 0 -0.055116 -0.039494 -0.041549 -0.039488 -0.05271 -0.034236 -14.481 -0.16902 -0.018776 -0.086668 -0.1181 0.055199 -0.19927 0.083271 0.12512 0.06646 0.055892 0.072825 0.0021797 0.0019402 0.003673 0.003506 -0.00040447 0.82516
2.4727 -0.038937 -0.038075 -0.057785 -0.050707 0 -0.056316 -0.039085 -0.0455 -0.03839 -0.048127 -0.037724 -14.524 -0.17499 -0.031397 -0.053737 -0.10003 0.057886 -0.21776 0.10476 0.083234 0.076066 0.048934 0.075554 -0.017565 0.0014937 0.0035806 0.0035187 0.00027681 0.85163
2.4766 -0.040789 -0.040847 -0.059002 -0.048505 0 -0.048664 -0.039088 -0.047393 -0.041139 -0.040285 -0.046334 -14.568 -0.1808 -0.010595 -0.069788 -0.089937 0.063746 -0.20179 0.11357 0.07079 0.083843 0.045299 0.077847 -0.026291 0.00096144 0.0031186 0.0040235 0.00077023 0.86756
2.4805 -0.041364 -0.04232 -0.05704 -0.04509 0 -0.039975 -0.040343 -0.047462 -0.045057 -0.035479 -0.052416 -14.605 -0.18777 0.027762 -0.10258 -0.085837 0.069045 -0.1518 0.1043 0.10554 0.075997 0.057417 0.08052 -0.010572 0.00068629 0.0026501 0.0046098 0.00091993 0.8784
2.4844 -0.040899 -0.042517 -0.050641 -0.045495 0 -0.036758 -0.042734 -0.04661 -0.046698 -0.037041 -0.051335 -14.635 -0.19313 0.016241 -0.065931 -0.06175 0.070709 -0.20169 0.11109 0.095921 0.036822 0.072656 0.085388 -0.009165 0.00072729 0.0025303 0.0047645 0.00084876 0.88636
2.4883 -0.039869 -0.041703 -0.041386 -0.048716 0 -0.039725 -0.045426 -0.045237 -0.045521 -0.043235 -0.045116 -14.67 -0.18321 -0.0087261 -0.031121 -0.076071 0.069215 -0.17143 0.08193 0.07314 0.021252 0.063877 0.092467 0.017888 0.00094798 0.0028463 0.004326 0.00077478 0.8904
2.4922 -0.03848 -0.039951 -0.033075 -0.049401 0 -0.044349 -0.047492 -0.04305 -0.044271 -0.049264 -0.039888 -14.724 -0.16914 -0.019502 -0.022478 -0.068386 0.067972 -0.15753 0.072473 0.07978 -0.0024503 0.048763 0.098996 0.02234 0.0012398 0.0033896 0.0036226 0.00076413 0.88737
2.4961 -0.036527 -0.037118 -0.028056 -0.043505 0 -0.045144 -0.048273 -0.039923 -0.045701 -0.051085 -0.040258 -14.803 -0.15897 -0.010842 -0.0080031 -0.046722 0.069816 -0.14861 0.069495 0.087438 -0.01172 0.035664 0.10177 0.019465 0.0016167 0.0038487 0.0031854 0.00068831 0.87276
2.5 -0.03374 -0.033254 -0.02491 -0.032255 0 -0.039824 -0.047294 -0.036641 -0.049163 -0.047733 -0.045875 -14.897 -0.15689 0.015463 0.044159 -0.030389 0.073997 -0.12167 0.054166 0.063471 0.017661 0.031696 0.10045 0.030984 0.0020937 0.0040388 0.0033044 0.00042537 0.84127
2.5039 -0.0302 -0.028908 -0.020489 -0.021108 0 -0.030427 -0.044085 -0.034488 -0.050747 -0.040842 -0.052484 -14.991 -0.11891 0.019463 0.032543 -0.036755 0.076476 -0.12487 0.084351 0.081733 0.018788 0.04122 0.098107 0.021395 0.0025186 0.0039906 0.0038185 7.6294e-05 0.78854
2.5078 -0.026403 -0.024883 -0.014203 -0.01528 0 -0.021332 -0.038352 -0.033987 -0.046904 -0.032705 -0.055482 -15.071 -0.11527 0.046953 0.0082064 0.0011141 0.073227 -0.18371 0.099701 0.075674 0.0063091 0.063339 0.097939 -0.029536 0.0025923 0.0038713 0.0043 -5.8627e-05 0.71357
2.5117 -0.022909 -0.021622 -0.0095229 -0.016019 0 -0.016182 -0.030424 -0.034075 -0.037866 -0.024939 -0.052545 -15.136 -0.11785 0.040692 -0.0010444 0.014739 0.063473 -0.20876 0.1084 0.06209 -0.012403 0.05753 0.099371 -0.040035 0.0021123 0.0038415 0.0044394 0.00024771 0.61997
2.5156 -0.01998 -0.018873 -0.010547 -0.020331 0 -0.015834 -0.021489 -0.032675 -0.027413 -0.018417 -0.043894 -15.197 -0.11457 0.01247 2.979e-05 0.0034397 0.050066 -0.18735 0.099 0.037098 -0.022424 0.031923 0.097579 -0.017673 0.0012179 0.0039618 0.0042755 0.00088871 0.51429
2.5195 -0.017527 -0.01604 -0.017133 -0.023493 0 -0.018235 -0.013234 -0.028198 -0.019355 -0.013642 -0.031299 -15.266 -0.10254 0.048641 -0.028072 0.033097 0.036965 -0.17581 0.034492 -0.025684 0.0067443 0.047109 0.087391 -0.062337 0.00037807 0.004188 0.0040927 0.0014518 0.40305
2.5234 -0.015324 -0.012887 -0.024091 -0.022005 0 -0.019923 -0.0070362 -0.020654 -0.014369 -0.010656 -0.017266 -15.351 -0.11498 0.025542 -0.053185 0.032813 0.02628 -0.17241 0.030902 -0.02751 -0.021148 0.050886 0.068073 -0.051499 8.6074e-05 0.004416 0.0041174 0.0015456 0.29083
2.5273 -0.013222 -0.0098228 -0.025768 -0.015272 0 -0.018207 -0.003271 -0.011519 -0.010196 -0.0087022 -0.0044513 -15.45 -0.12615 0.024204 -0.039111 0.042166 0.017399 -0.15779 0.0089611 -0.046563 -0.057388 0.041471 0.04452 -0.071312 0.00050233 0.0045375 0.004314 0.0011449 0.18104
2.5313 -0.011159 -0.0074623 -0.021459 -0.0057918 0 -0.012888 -0.0012145 -0.0027141 -0.0045739 -0.0064756 0.0053706 -15.556 -0.12523 0.011043 -0.04157 0.049944 0.0084944 -0.13868 -0.008556 -0.064545 -0.067612 0.026575 0.023747 -0.081665 0.0013427 0.0044882 0.0044557 0.00063511 0.07775
2.5352 -0.00909 -0.0059234 -0.015857 0.0019302 0 -0.0064635 0.00041594 0.0042608 0.0024195 -0.0031086 0.012444 -15.656 -0.1092 -0.036728 -0.097001 0.04592 -0.001328 -0.12146 -0.0034701 -0.063076 -0.03807 0.016279 0.009961 -0.054463 0.0020975 0.0042813 0.0043735 0.00050087 -0.01385
2.5391 -0.0069751 -0.0046513 -0.013905 0.0036731 0 -0.0024104 0.002649 0.0085575 0.008857 0.0010413 0.018765 -15.744 -0.11276 -0.030864 -0.093359 0.045544 -0.011154 -0.098634 -0.026848 -0.060996 -0.067476 0.033685 0.0025438 -0.084913 0.0023881 0.0039999 0.0041344 0.00092194 -0.088783
2.543 -0.0048337 -0.0029835 -0.015397 -0.0015914 0 -0.0024966 0.0056421 0.0099303 0.013233 0.0047392 0.025775 -15.82 -0.096638 -0.038286 -0.11696 0.062198 -0.019018 -0.077197 -0.033404 -0.087069 -0.084871 0.026254 -0.0017944 -0.062164 0.0021808 0.0037337 0.0039849 0.0016232 -0.14372
2.5469 -0.0026994 -0.00084103 -0.015034 -0.010036 0 -0.005099 0.0085826 0.0089213 0.01566 0.0071054 0.031816 -15.897 -0.089466 -0.066069 -0.13382 0.066614 -0.023244 -0.089121 -0.033665 -0.091418 -0.095633 0.026961 -0.0053882 -0.03614 0.0017305 0.0034975 0.0041273 0.0020998 -0.17692
2.5508 -0.0004674 0.0012349 -0.0079512 -0.014608 0 -0.006152 0.010179 0.0070627 0.01677 0.0084201 0.032328 -15.985 -0.096555 -0.098872 -0.13466 0.061674 -0.023228 -0.10949 -0.034519 -0.076157 -0.091975 0.037747 -0.0081025 -0.020822 0.0013554 0.0032168 0.0045355 0.0020171 -0.18762
2.5547 0.0021572 0.002769 0.0050492 -0.0098116 0 -0.0023326 0.0095185 0.0063683 0.016064 0.0095882 0.023603 -16.094 -0.1121 -0.10369 -0.12064 0.068806 -0.019438 -0.073779 -0.043381 -0.07267 -0.056978 0.044315 -0.0088376 -0.015661 0.0012409 0.0028212 0.0049601 0.0014474 -0.17678
2.5586 0.0054357 0.0040084 0.017948 0.0036864 0 0.0060055 0.0067859 0.0079741 0.01216 0.010853 0.0071242 -16.219 -0.09105 -0.12856 -0.11235 0.052496 -0.013112 -0.039597 -0.053333 -0.028902 -0.077482 0.026 -0.0077678 -0.05759 0.0013816 0.0023791 0.0050987 0.00076959 -0.14964
2.5625 0.0092669 0.005801 0.025039 0.018783 0 0.014784 0.0033293 0.010974 0.0050101 0.011286 -0.0099398 -16.341 -0.094544 -0.12349 -0.1361 0.044153 -0.0059709 0.0041549 -0.054248 -0.031955 -0.087636 0.021884 -0.0066278 -0.041924 0.0016366 0.0021253 0.0047831 0.00034824 -0.11697
2.5664 0.013159 0.0087979 0.025778 0.027034 0 0.01938 0.00092726 0.012843 -0.0026075 0.0098094 -0.019438 -16.441 -0.09464 -0.099367 -0.15423 0.035205 0.00015472 0.036746 -0.045048 -0.037037 -0.091004 0.027831 -0.0068599 -0.019246 0.0018141 0.0023021 0.0040649 0.00027652 -0.092624
2.5703 0.016671 0.012856 0.024233 0.025306 0 0.018511 0.00077556 0.011565 -0.0065951 0.0068029 -0.018466 -16.512 -0.081721 -0.076914 -0.15391 0.01595 0.0038774 0.040847 -0.030976 -0.021477 -0.089245 0.034406 -0.0079133 -0.018917 0.0017527 0.0029146 0.0031835 0.00037763 -0.088347
2.5742 0.019929 0.017315 0.024327 0.018326 0 0.015474 0.0030206 0.0078006 -0.0050257 0.0045367 -0.011481 -16.565 -0.10997 -0.11604 -0.20438 -0.030806 0.0046492 -0.00043741 -0.039949 -0.035531 -0.071729 0.012876 -0.0078079 -0.0020564 0.0013996 0.0036288 0.0024705 0.00041847 -0.11045
2.5781 0.02362 0.021853 0.026256 0.01469 0 0.015558 0.007225 0.0049694 4.7135e-05 0.0057323 -0.0061036 -16.621 -0.11241 -0.13793 -0.21437 -0.052738 0.0025266 0.0052174 -0.045369 -0.056392 -0.11651 0.013681 -0.0055901 0.018395 0.00086641 0.0039629 0.0022335 0.0003215 -0.16164
2.582 0.02834 0.026932 0.027631 0.019714 0 0.021759 0.013243 0.0068513 0.0047961 0.011444 -0.0061829 -16.7 -0.1181 -0.15709 -0.23773 -0.071428 -0.0025814 -0.022261 -0.053299 -0.072054 -0.087042 0.0090086 -0.0032692 0.017502 0.00039996 0.0036654 0.0026303 0.00019733 -0.24565
2.5859 0.033962 0.033285 0.027405 0.031336 0 0.032396 0.021509 0.014662 0.0079631 0.020217 -0.0083256 -16.804 -0.13397 -0.17074 -0.26748 -0.096475 -0.011374 -0.074539 -0.070223 -0.091406 -0.048632 0.00214 -0.0052963 0.0019555 0.00023877 0.0029653 0.0035656 0.00020151 -0.3688
2.5898 0.039775 0.040982 0.027782 0.04254 0 0.042621 0.032328 0.02623 0.012796 0.029342 -0.0049195 -16.913 -0.16101 -0.17172 -0.27835 -0.13471 -0.024646 -0.11447 -0.10206 -0.13077 -0.13111 0.0050702 -0.015973 -0.010358 0.00043895 0.0024377 0.0046816 0.00037012 -0.53538
2.5938 0.04539 0.049141 0.031996 0.047884 0 0.048507 0.044889 0.038051 0.024117 0.037084 0.0092041 -17.002 -0.18829 -0.19386 -0.29607 -0.15727 -0.042126 -0.099837 -0.088565 -0.20299 -0.12976 -0.021011 -0.036905 -0.0089871 0.00081949 0.0025436 0.0055049 0.00058334 -0.7409
2.5977 0.051393 0.056666 0.04078 0.048229 0 0.05034 0.057237 0.048311 0.043053 0.043967 0.032372 -17.058 -0.21207 -0.22873 -0.31699 -0.17524 -0.061866 -0.063219 -0.10692 -0.23117 -0.14183 -0.018978 -0.066258 -0.0046958 0.0011018 0.0032111 0.0057002 0.00067184 -0.97052
2.6016 0.058774 0.063206 0.051703 0.049684 0 0.052441 0.067513 0.058063 0.064762 0.052105 0.057452 -17.091 -0.21898 -0.25537 -0.32873 -0.19487 -0.081032 -0.071744 -0.12476 -0.2206 -0.13739 -0.027955 -0.099887 -0.022446 0.0011407 0.0038292 0.0052672 0.00055257 -1.2054
2.6055 0.067402 0.069166 0.061929 0.058052 0 0.05968 0.075348 0.069504 0.08184 0.063245 0.077365 -17.117 -0.21581 -0.277 -0.32784 -0.21472 -0.097598 -0.12832 -0.12778 -0.19378 -0.12533 -0.060062 -0.13324 -0.060491 0.0010377 0.0036973 0.0045214 0.0002707 -1.4305
2.6094 0.075062 0.074677 0.07083 0.073687 0 0.07325 0.081824 0.083095 0.090537 0.077098 0.089972 -17.152 -0.25101 -0.34452 -0.32486 -0.21784 -0.11147 -0.11927 -0.12639 -0.21792 -0.19324 -0.085103 -0.16306 -0.066868 0.0010217 0.0025781 0.0038587 -7.3758e-05 -1.6366
2.6133 0.078458 0.07868 0.079212 0.090796 0 0.08882 0.08779 0.096267 0.093845 0.091062 0.09885 -17.192 -0.22381 -0.32894 -0.30905 -0.26277 -0.12398 -0.13137 -0.1115 -0.23666 -0.13201 -0.10818 -0.18835 -0.078457 0.0012004 0.00089493 0.0034845 -0.00042691 -1.8138
2.6172 0.075793 0.079437 0.08634 0.10125 0 0.098542 0.092181 0.10494 0.098387 0.10141 0.11005 -17.217 -0.22792 -0.3075 -0.31535 -0.28999 -0.1363 -0.10901 -0.12921 -0.27064 -0.14917 -0.12572 -0.21039 -0.095619 0.0014266 -0.00058753 0.0033248 -0.00080557 -1.9459
2.6211 0.068793 0.076306 0.089091 0.099763 0 0.095979 0.092419 0.10647 0.10792 0.10522 0.1274 -17.214 -0.25592 -0.2889 -0.32101 -0.2886 -0.14805 -0.080488 -0.15114 -0.28994 -0.21407 -0.12547 -0.23116 -0.11259 0.0014221 -0.0013286 0.0031803 -0.0012263 -2.0148
2.625 0.062146 0.071122 0.085245 0.087045 0 0.081009 0.087044 0.1015 0.11949 0.10213 0.14901 -17.187 -0.28262 -0.27364 -0.29863 -0.2585 -0.15731 -0.083893 -0.13952 -0.26372 -0.25554 -0.098716 -0.25082 -0.1204 0.0010555 -0.0013519 0.0029657 -0.0016202 -2.0133
2.6289 0.060504 0.06758 0.077585 0.069642 0 0.061377 0.078232 0.093387 0.12576 0.09482 0.16655 -17.156 -0.28066 -0.2908 -0.3015 -0.23234 -0.16164 -0.081485 -0.11666 -0.27286 -0.21954 -0.10199 -0.26565 -0.083122 0.00050873 -0.0011097 0.002811 -0.0018326 -1.9549
2.6328 0.065442 0.068872 0.073415 0.056854 0 0.049148 0.071396 0.086074 0.12114 0.087869 0.16815 -17.142 -0.22564 -0.27547 -0.31495 -0.22172 -0.1591 -0.029902 -0.11712 -0.25804 -0.20173 -0.074114 -0.26903 -0.069103 0.0001606 -0.0010387 0.0029395 -0.0017282 -1.8684
2.6367 0.074928 0.07557 0.078537 0.056247 0 0.0535 0.071521 0.082099 0.10619 0.085008 0.14465 -17.151 -0.19942 -0.2562 -0.3017 -0.22783 -0.14879 0.0079855 -0.11821 -0.23745 -0.174 -0.050791 -0.25561 -0.082831 0.00027805 -0.0012215 0.0034484 -0.0013119 -1.7817
2.6406 0.085594 0.085671 0.091235 0.069644 0 0.074378 0.079186 0.081966 0.086909 0.086616 0.096802 -17.161 -0.21374 -0.24139 -0.27187 -0.23799 -0.13136 0.021429 -0.11138 -0.21238 -0.13972 -0.03647 -0.22605 -0.10672 0.00079088 -0.0014231 0.0042001 -0.00074783 -1.7084
2.6445 0.095551 0.096613 0.10296 0.091852 0 0.10187 0.08993 0.084641 0.070222 0.089461 0.038432 -17.144 -0.215 -0.22338 -0.2898 -0.21822 -0.10971 0.047206 -0.097902 -0.1674 -0.13648 -0.0059935 -0.1883 -0.090807 0.0013488 -0.0014029 0.0049143 -0.00024385 -1.652
2.6484 0.10516 0.1072 0.1061 0.11354 0 0.12266 0.097877 0.088462 0.060117 0.0895 -0.0085436 -17.078 -0.19921 -0.21768 -0.21008 -0.16618 -0.089203 -0.017206 -0.14433 -0.17 -0.15017 -0.0053897 -0.15377 -0.050064 0.0016029 -0.0011634 0.0053619 0.00010631 -1.6216
2.6523 0.11534 0.11757 0.10152 0.12716 0 0.12941 0.10056 0.092046 0.057129 0.085862 -0.026033 -16.967 -0.18804 -0.16706 -0.17874 -0.1449 -0.076281 -0.0032319 -0.14561 -0.17051 -0.13803 -0.00673 -0.13125 -0.068585 0.001459 -0.00090521 0.0054844 0.00037768 -1.6401
2.6563 0.12547 0.12752 0.098114 0.13184 0 0.12576 0.10068 0.095096 0.060309 0.082549 -0.010859 -16.833 -0.17839 -0.12368 -0.18494 -0.14233 -0.075585 0.024149 -0.13277 -0.16725 -0.11259 -0.012039 -0.12361 -0.11365 0.0010973 -0.00077844 0.0053622 0.00070377 -1.7344
2.6602 0.13323 0.13531 0.10423 0.1331 0 0.12253 0.10332 0.098758 0.068932 0.085814 0.024021 -16.695 -0.16871 -0.13644 -0.20089 -0.13843 -0.087422 0.00037209 -0.1412 -0.16998 -0.094618 -0.02662 -0.12993 -0.1519 0.00077978 -0.00072058 0.0051077 0.0010925 -1.9111
2.6641 0.13658 0.13862 0.11937 0.13701 0 0.12786 0.11131 0.10503 0.082582 0.098932 0.060209 -16.557 -0.18072 -0.19616 -0.16908 -0.097683 -0.10797 -0.033159 -0.17284 -0.24389 -0.13478 -0.066251 -0.15009 -0.20475 0.00064471 -0.00056196 0.0048034 0.0013423 -2.146
2.668 0.13588 0.13693 0.13459 0.14386 0 0.1397 0.12308 0.11522 0.1005 0.11889 0.088214 -16.404 -0.2117 -0.19602 -0.18504 -0.097459 -0.1325 -0.045242 -0.19074 -0.28561 -0.16916 -0.095468 -0.18647 -0.22987 0.00066271 -0.00027655 0.0045179 0.0011557 -2.3975
2.6719 0.13375 0.13272 0.14125 0.1475 0 0.14767 0.13463 0.12869 0.12159 0.13826 0.11314 -16.217 -0.23985 -0.19999 -0.18591 -0.11434 -0.15887 -0.094857 -0.2227 -0.35263 -0.19277 -0.12945 -0.24039 -0.28139 0.00074692 -9.0773e-05 0.0043235 0.00036903 -2.6369
2.6758 0.13297 0.13005 0.13927 0.14172 0 0.14316 0.14343 0.14304 0.14486 0.15098 0.1465 -15.989 -0.2619 -0.21273 -0.16354 -0.13592 -0.18805 -0.17723 -0.27006 -0.43407 -0.20943 -0.17093 -0.30651 -0.35025 0.00086785 -0.00030517 0.004249 -0.00090017 -2.8652
2.6797 0.13443 0.13143 0.13658 0.12801 0 0.12861 0.15008 0.15594 0.16911 0.15694 0.19177 -15.732 -0.28386 -0.20755 -0.13794 -0.15107 -0.22085 -0.24909 -0.31937 -0.47653 -0.22956 -0.21641 -0.3718 -0.3883 0.0010539 -0.00099202 0.0042112 -0.0023253 -3.0993
2.6836 0.13731 0.13622 0.14069 0.11684 0 0.1171 0.15664 0.16681 0.19171 0.16125 0.23747 -15.464 -0.28506 -0.20661 -0.11861 -0.1671 -0.25405 -0.25036 -0.31954 -0.50609 -0.23622 -0.27536 -0.42157 -0.43676 0.0013038 -0.0018818 0.0040375 -0.0035976 -3.3404
2.6875 0.14093 0.14189 0.1514 0.11986 0 0.12172 0.16363 0.17644 0.208 0.16877 0.26504 -15.198 -0.29194 -0.23341 -0.15275 -0.21922 -0.28015 -0.27075 -0.33373 -0.52594 -0.27361 -0.32252 -0.44838 -0.45879 0.0015337 -0.0025766 0.0036144 -0.0046007 -3.5576
2.6914 0.14621 0.14713 0.16223 0.13959 0 0.14399 0.16942 0.18488 0.21328 0.17927 0.26448 -14.927 -0.31658 -0.24622 -0.20247 -0.28159 -0.29183 -0.29751 -0.34545 -0.52799 -0.30673 -0.34201 -0.45611 -0.47357 0.0016296 -0.0028982 0.0030406 -0.0053776 -3.7048
2.6953 0.15487 0.15339 0.16842 0.16628 0 0.17189 0.17249 0.18996 0.20648 0.18779 0.24271 -14.634 -0.35574 -0.23596 -0.23369 -0.33515 -0.28751 -0.31786 -0.3429 -0.51235 -0.3171 -0.3321 -0.45533 -0.49601 0.0015511 -0.0030271 0.002606 -0.005952 -3.7584
2.6992 0.16735 0.16324 0.17246 0.18557 0 0.18984 0.17408 0.18877 0.19219 0.18982 0.21659 -14.306 -0.35356 -0.30898 -0.21503 -0.3806 -0.27291 -0.32119 -0.33013 -0.5059 -0.34037 -0.33406 -0.45403 -0.52869 0.0013703 -0.0032904 0.0025572 -0.0062235 -3.7397
2.7031 0.18155 0.17718 0.18082 0.19065 0 0.19179 0.17797 0.18128 0.1784 0.18609 0.19722 -13.94 -0.31217 -0.34567 -0.24278 -0.41661 -0.25699 -0.36306 -0.31542 -0.49938 -0.24897 -0.32653 -0.45188 -0.53646 0.0012021 -0.0038065 0.0028387 -0.0060815 -3.7009
2.707 0.19424 0.19232 0.19563 0.18776 0 0.1857 0.18706 0.17249 0.1712 0.18215 0.18131 -13.547 -0.29486 -0.3584 -0.22625 -0.40404 -0.24561 -0.32276 -0.32756 -0.46338 -0.19658 -0.28777 -0.44292 -0.46863 0.001102 -0.0043508 0.0030725 -0.0056361 -3.6877
2.7109 0.20358 0.2045 0.21085 0.18976 0 0.18551 0.20017 0.16989 0.17093 0.18328 0.15844 -13.134 -0.28638 -0.37076 -0.18972 -0.35561 -0.23861 -0.24208 -0.35031 -0.42707 -0.18235 -0.24072 -0.42365 -0.35514 0.0010389 -0.0045915 0.0028505 -0.0052848 -3.7134
2.7148 0.21039 0.21196 0.21777 0.20383 0 0.19828 0.21234 0.17765 0.17325 0.18965 0.12692 -12.698 -0.24654 -0.41208 -0.19681 -0.30349 -0.23259 -0.21957 -0.35067 -0.44096 -0.15959 -0.22595 -0.39869 -0.25943 0.00096779 -0.0044636 0.0021139 -0.0054565 -3.7674
2.7188 0.21674 0.2168 0.21437 0.22469 0 0.21841 0.21868 0.19268 0.17429 0.19664 0.10135 -12.228 -0.26306 -0.37867 -0.2388 -0.22794 -0.22634 -0.18699 -0.333 -0.43664 -0.26033 -0.23745 -0.37908 -0.27161 0.00090943 -0.0042935 0.0012675 -0.0062015 -3.8429
2.7227 0.22349 0.22272 0.20834 0.23973 0 0.23371 0.21841 0.20682 0.17474 0.19995 0.10258 -11.712 -0.2843 -0.38618 -0.2543 -0.20308 -0.22355 -0.16467 -0.31912 -0.47848 -0.31651 -0.27743 -0.37521 -0.33367 0.0009359 -0.0045203 0.00088325 -0.0070288 -3.9527
2.7266 0.22942 0.23109 0.21008 0.24089 0 0.23702 0.21542 0.21395 0.17913 0.20025 0.13826 -11.15 -0.3086 -0.33117 -0.21791 -0.23797 -0.23023 -0.22701 -0.32525 -0.53584 -0.3473 -0.31985 -0.391 -0.39451 0.0010663 -0.0052698 0.0012157 -0.0072386 -4.1157
2.7305 0.23308 0.23954 0.22254 0.23209 0 0.23222 0.21529 0.21576 0.19131 0.20299 0.19295 -10.553 -0.33552 -0.22663 -0.14919 -0.31956 -0.24949 -0.36749 -0.3473 -0.58353 -0.35257 -0.35063 -0.42365 -0.43575 0.0011893 -0.0062039 0.0019486 -0.0065527 -4.3322
2.7344 0.23518 0.24452 0.23847 0.22541 0 0.22954 0.2215 0.22032 0.21084 0.21356 0.23894 -9.9368 -0.36709 -0.31998 -0.16537 -0.38759 -0.27862 -0.42241 -0.33984 -0.59142 -0.29111 -0.3703 -0.46765 -0.49139 0.0011216 -0.0068175 0.0024154 -0.0055011 -4.5798
2.7383 0.23875 0.24548 0.24804 0.23001 0 0.23568 0.23414 0.2344 0.2339 0.23263 0.25931 -9.3035 -0.35133 -0.34898 -0.2687 -0.43936 -0.31115 -0.42518 -0.39942 -0.59933 -0.25853 -0.42325 -0.51802 -0.57268 0.00078025 -0.0069159 0.0021239 -0.0051523 -4.8375
2.7422 0.24642 0.24624 0.24878 0.24446 0 0.24854 0.25118 0.25654 0.25717 0.2558 0.26226 -8.6442 -0.33745 -0.42918 -0.28384 -0.40881 -0.34142 -0.48244 -0.47068 -0.63332 -0.28724 -0.45259 -0.57038 -0.59961 0.000312 -0.0068129 0.0011425 -0.0063203 -5.1107
2.7461 0.25735 0.25186 0.24758 0.2593 0 0.26091 0.27008 0.27769 0.2803 0.27736 0.27284 -7.9435 -0.3382 -0.49119 -0.26369 -0.34623 -0.36741 -0.53531 -0.52358 -0.67991 -0.3447 -0.47387 -0.61948 -0.607 3.1714e-05 -0.0070491 2.2012e-05 -0.008879 -5.4239
2.75 0.26727 0.26377 0.2529 0.26644 0 0.26832 0.28808 0.28911 0.30399 0.29391 0.30874 -7.1912 -0.36041 -0.44682 -0.2989 -0.32409 -0.38978 -0.50354 -0.53644 -0.72136 -0.39203 -0.51105 -0.65987 -0.64017 0.00018303 -0.0078882 -0.00066805 -0.01178 -5.779
2.7539 0.2719 0.27765 0.26562 0.26623 0 0.27258 0.30168 0.29017 0.32601 0.3048 0.36218 -6.3881 -0.40977 -0.43248 -0.40367 -0.38142 -0.40885 -0.44756 -0.5672 -0.79715 -0.51323 -0.51469 -0.68891 -0.56878 0.00070816 -0.0090691 -0.00077771 -0.013797 -6.1185
2.7578 0.27073 0.28648 0.27831 0.26583 0 0.27786 0.30724 0.28842 0.34019 0.30998 0.40445 -5.5435 -0.39727 -0.41291 -0.32501 -0.45795 -0.42298 -0.41718 -0.51918 -0.81837 -0.54094 -0.51554 -0.70869 -0.55238 0.0012392 -0.01004 -0.0006214 -0.014388 -6.3392
2.7617 0.26751 0.28594 0.28303 0.27129 0 0.28444 0.30322 0.29186 0.34038 0.30869 0.40933 -4.6661 -0.35506 -0.40681 -0.29438 -0.45222 -0.42976 -0.45889 -0.52744 -0.79227 -0.48285 -0.55343 -0.72369 -0.56238 0.0013541 -0.010439 -0.00062416 -0.013975 -6.3574
2.7656 0.2668 0.27772 0.27891 0.28128 0 0.28745 0.29206 0.30061 0.32627 0.30084 0.37459 -3.7586 -0.32538 -0.43691 -0.33825 -0.3734 -0.42824 -0.53907 -0.59006 -0.73955 -0.38064 -0.5894 -0.73549 -0.57877 0.00091084 -0.010362 -0.00091464 -0.013455 -6.1744
2.7695 0.26984 0.26783 0.27146 0.28821 0 0.28207 0.27921 0.30643 0.30497 0.28919 0.32284 -2.8175 -0.38503 -0.54334 -0.27933 -0.35365 -0.41966 -0.51977 -0.55781 -0.70676 -0.3354 -0.4783 -0.73962 -0.5795 0.00018187 -0.01018 -0.001233 -0.013418 -5.8841
2.7734 0.27377 0.26188 0.26521 0.28501 0 0.26955 0.26958 0.30027 0.28643 0.27895 0.28205 -1.8378 -0.39722 -0.4391 -0.27877 -0.37492 -0.40625 -0.43146 -0.51416 -0.69754 -0.42843 -0.4375 -0.72867 -0.54292 -0.00034599 -0.010143 -0.0012135 -0.013769 -5.6102
2.7773 0.27474 0.26149 0.2588 0.27128 0 0.25732 0.26423 0.28105 0.27619 0.27426 0.26364 -0.81649 -0.35452 -0.39936 -0.26669 -0.3823 -0.38969 -0.36482 -0.49408 -0.69105 -0.48595 -0.46543 -0.69931 -0.52992 -0.00036293 -0.010179 -0.00075877 -0.014025 -5.4234
2.7813 0.27201 0.26446 0.24859 0.25385 0 0.25278 0.26051 0.2571 0.27208 0.27454 0.25685 0.24744 -0.32422 -0.42897 -0.26473 -0.34874 -0.37101 -0.38424 -0.49671 -0.68531 -0.4328 -0.49217 -0.65708 -0.52135 3.9688e-06 -0.010084 -0.00015215 -0.013897 -5.308
2.7852 0.26869 0.26773 0.23628 0.24222 0 0.25715 0.25541 0.23936 0.26756 0.27491 0.24252 1.3546 -0.35673 -0.49585 -0.29142 -0.27781 -0.35163 -0.50515 -0.50636 -0.67553 -0.24459 -0.45481 -0.61391 -0.49419 0.00030022 -0.0098567 0.00018737 -0.013571 -5.2008
2.7891 0.2686 0.26984 0.23063 0.24265 0 0.26524 0.24887 0.23282 0.25837 0.2706 0.21222 2.5056 -0.36045 -0.47701 -0.30082 -0.36071 -0.33379 -0.4492 -0.42631 -0.62452 -0.1487 -0.35855 -0.58047 -0.43738 0.00015597 -0.0097695 7.705e-05 -0.013428 -5.0634
2.793 0.27237 0.27104 0.23952 0.2549 0 0.27098 0.24372 0.23407 0.24633 0.26165 0.17585 3.7 -0.27748 -0.43606 -0.31526 -0.32521 -0.31971 -0.37258 -0.4454 -0.57022 -0.31681 -0.41433 -0.55989 -0.42316 -0.00034532 -0.010059 -0.00027065 -0.013582 -4.9207
2.7969 0.27663 0.27175 0.26003 0.27247 0 0.27245 0.2427 0.23622 0.2372 0.25317 0.15285 4.9343 -0.2853 -0.43593 -0.28535 -0.29077 -0.31046 -0.39061 -0.48204 -0.551 -0.40928 -0.43609 -0.54831 -0.43929 -0.0006861 -0.010554 -0.00044095 -0.013729 -4.8365
2.8008 0.27704 0.27148 0.27825 0.28572 0 0.2715 0.24572 0.2356 0.23541 0.25104 0.15652 6.2041 -0.35428 -0.47216 -0.2562 -0.29585 -0.3062 -0.46097 -0.48154 -0.56039 -0.34554 -0.3882 -0.54093 -0.44099 -0.00035257 -0.010698 -0.00018755 -0.013501 -4.8544
2.8047 0.27204 0.26933 0.2809 0.28682 0 0.26948 0.25026 0.23381 0.24078 0.2568 0.18539 7.5079 -0.32152 -0.49821 -0.34479 -0.34547 -0.3075 -0.43186 -0.38503 -0.56241 -0.16945 -0.31071 -0.53727 -0.34787 0.0006592 -0.010018 0.00034051 -0.012927 -4.961
2.8086 0.26376 0.26504 0.26789 0.27447 0 0.26487 0.25416 0.23412 0.24988 0.26664 0.2266 8.8492 -0.32913 -0.46487 -0.3854 -0.32278 -0.31572 -0.41257 -0.46986 -0.53748 -0.38941 -0.42163 -0.54109 -0.4622 0.0017277 -0.0086585 0.00070444 -0.012488 -5.1005
2.8125 0.2553 0.25903 0.25253 0.25555 0 0.25574 0.2575 0.23708 0.25974 0.27487 0.26586 10.234 -0.35562 -0.44957 -0.32707 -0.34698 -0.33127 -0.46387 -0.5196 -0.55693 -0.43824 -0.39222 -0.55562 -0.46891 0.0020418 -0.007413 0.00052041 -0.012673 -5.219
2.8164 0.24752 0.25165 0.24807 0.2411 0 0.24384 0.26141 0.24025 0.26982 0.27825 0.29457 11.665 -0.33404 -0.44243 -0.27819 -0.34914 -0.35123 -0.52321 -0.52652 -0.60662 -0.3699 -0.35229 -0.57955 -0.47308 0.0012686 -0.0071465 -0.00023678 -0.013463 -5.2933
2.8203 0.23859 0.24273 0.25384 0.23818 0 0.23452 0.26517 0.2414 0.28042 0.27717 0.31038 13.139 -0.25184 -0.44841 -0.3055 -0.30245 -0.36934 -0.53178 -0.50039 -0.6522 -0.27606 -0.38063 -0.60737 -0.51291 -0.00011408 -0.0080805 -0.0012005 -0.014291 -5.3219
2.8242 0.22677 0.23233 0.25577 0.24341 0 0.23149 0.26524 0.24084 0.28985 0.2734 0.31433 14.646 -0.28745 -0.54273 -0.34713 -0.33632 -0.37944 -0.42146 -0.49173 -0.57644 -0.35842 -0.36384 -0.63283 -0.35422 -0.0011422 -0.0095774 -0.0018566 -0.014557 -5.3
2.8281 0.21331 0.22187 0.24141 0.24493 0 0.23203 0.25797 0.23987 0.29368 0.26738 0.30897 16.179 -0.29383 -0.54885 -0.3738 -0.28115 -0.37968 -0.52075 -0.48425 -0.59575 -0.36182 -0.40289 -0.65118 -0.45443 -0.0011162 -0.01064 -0.001869 -0.014193 -5.2096
2.832 0.20226 0.21366 0.21419 0.23253 0 0.22899 0.24344 0.23742 0.28741 0.25813 0.29793 17.738 -0.28031 -0.46412 -0.34854 -0.27792 -0.37306 -0.47698 -0.48458 -0.57747 -0.303 -0.37509 -0.65844 -0.45502 -0.00015527 -0.010697 -0.0012588 -0.013726 -5.037
2.8359 0.19695 0.20878 0.19123 0.20805 0 0.21844 0.22647 0.22963 0.27006 0.24539 0.28449 19.327 -0.27698 -0.39439 -0.31633 -0.29862 -0.36329 -0.34548 -0.47023 -0.51657 -0.27218 -0.30449 -0.6496 -0.36869 0.00092705 -0.0099769 -0.00034255 -0.013741 -4.7937
2.8398 0.19659 0.20511 0.18566 0.18566 0 0.20489 0.21293 0.21387 0.24546 0.23105 0.26843 20.951 -0.32278 -0.49347 -0.3538 -0.25782 -0.34999 -0.32288 -0.40724 -0.44975 -0.39172 -0.26697 -0.61986 -0.33132 0.0013241 -0.0091808 0.00048657 -0.014285 -4.5127
2.8438 0.19624 0.19818 0.19131 0.17988 0 0.19696 0.20453 0.19286 0.2199 0.2177 0.24475 22.61 -0.2369 -0.452 -0.29202 -0.24947 -0.3285 -0.40328 -0.3547 -0.42594 -0.26372 -0.22824 -0.56882 -0.42353 0.0009035 -0.0087796 0.00096668 -0.01479 -4.2191
2.8477 0.19043 0.18473 0.18661 0.19118 0 0.19683 0.19685 0.17354 0.19796 0.20565 0.20785 24.298 -0.24393 -0.42304 -0.23667 -0.19027 -0.29527 -0.3139 -0.33745 -0.37101 -0.23271 -0.19011 -0.50364 -0.3307 0.00025597 -0.0086039 0.0010427 -0.014605 -3.9049
2.8516 0.17711 0.16585 0.15569 0.20282 0 0.19471 0.18269 0.16053 0.17971 0.19169 0.1592 26.009 -0.24725 -0.37174 -0.23765 -0.1967 -0.25371 -0.27673 -0.30425 -0.34394 -0.23676 -0.16524 -0.43662 -0.25831 0.00010179 -0.0080676 0.00080844 -0.013609 -3.5353
2.8555 0.15817 0.14605 0.10646 0.19389 0 0.17622 0.15822 0.15051 0.16116 0.17137 0.1109 27.741 -0.21484 -0.31731 -0.29392 -0.26823 -0.21366 -0.33618 -0.24894 -0.33493 -0.22494 -0.14784 -0.37782 -0.27 0.00061164 -0.0067678 0.00040464 -0.012302 -3.0853
2.8594 0.13617 0.12833 0.066118 0.15783 0 0.13747 0.1267 0.13415 0.13787 0.14307 0.079198 29.495 -0.2264 -0.40176 -0.30408 -0.16833 -0.18388 -0.20435 -0.2529 -0.18794 -0.13823 -0.09134 -0.32874 -0.18092 0.0012687 -0.0048764 -3.8833e-05 -0.011294 -2.57
2.8633 0.11021 0.10933 0.056144 0.10929 0 0.092226 0.096582 0.10491 0.10923 0.11003 0.071462 31.27 -0.23073 -0.29316 -0.18451 -0.18008 -0.16425 -0.18531 -0.1932 -0.20508 -0.16463 -0.090121 -0.2829 -0.082047 0.0013834 -0.0029839 -0.00039572 -0.010705 -2.0371
2.8672 0.075254 0.079696 0.069101 0.071067 0 0.06099 0.075056 0.066295 0.080233 0.078061 0.0784 33.062 -0.19435 -0.27857 -0.15476 -0.14447 -0.14555 -0.2152 -0.14701 -0.16118 -0.09038 -0.056961 -0.23297 -0.092903 0.00075946 -0.0015886 -0.00052349 -0.010078 -1.5224
2.8711 0.025905 0.030604 0.070079 0.051356 0 0.049203 0.061417 0.029342 0.058466 0.050313 0.080857 34.866 -0.16092 -0.27834 -0.18255 -0.11106 -0.11781 -0.20263 -0.097867 -0.11405 -0.018072 -0.024941 -0.17763 -0.12856 -0.00012332 -0.00072492 -0.00029049 -0.0088651 -1.0047
2.875 -0.038005 -0.038115 0.023869 0.032275 0 0.035369 0.044589 0.0014569 0.047068 0.023194 0.067281 36.676 -0.17722 -0.1661 -0.19094 -0.14906 -0.07885 -0.074368 -0.018823 -0.15116 -0.08283 -0.037158 -0.12097 -0.072858 -0.00056803 -2.4123e-05 0.00034907 -0.0069775 -0.39814
2.8789 -0.10869 -0.11511 -0.074511 -0.01773 0 -0.01573 0.0071279 -0.023103 0.038045 -0.012991 0.045543 38.485 -0.081423 -0.17 -0.16458 -0.0215 -0.033922 -0.19246 0.015226 0.0022195 0.038325 0.066403 -0.064118 0.006267 -0.00030374 0.0009428 0.0013003 -0.0048253 0.40634
2.8828 -0.17316 -0.18295 -0.19205 -0.11554 0 -0.1216 -0.065033 -0.060736 0.01232 -0.068201 0.034771 40.284 -0.099047 -0.052682 -0.12801 0.043604 0.014264 -0.010684 0.136 0.065796 0.089788 0.15943 0.0034351 0.11411 0.00031161 0.0024198 0.0023665 -0.0028029 1.4753
2.8867 -0.22012 -0.22842 -0.27976 -0.24254 0 -0.25845 -0.17114 -0.12436 -0.05035 -0.14476 0.040408 42.057 -0.047087 0.023953 -0.04874 0.10987 0.074812 0.10879 0.21739 0.21133 0.16773 0.25766 0.10339 0.20819 0.00070751 0.0045088 0.0033776 -0.00075992 2.7827
2.8906 -0.24643 -0.25029 -0.307 -0.35068 0 -0.36905 -0.28929 -0.20952 -0.15594 -0.23257 0.034471 43.786 0.085347 0.05127 0.05051 0.19703 0.16559 0.094664 0.27167 0.4265 0.28122 0.37303 0.25673 0.30589 0.00070137 0.0073308 0.0043109 0.0019671 4.2043
2.8945 -0.2588 -0.2591 -0.28175 -0.39352 0 -0.40068 -0.38215 -0.29389 -0.28621 -0.31174 -0.035732 45.461 0.12463 0.18577 0.072908 0.2874 0.29711 0.15737 0.47187 0.48783 0.34797 0.52024 0.46736 0.50122 0.00067246 0.011007 0.0052867 0.0059295 5.5601
2.8984 -0.26963 -0.2697 -0.24326 -0.3599 0 -0.34584 -0.41584 -0.35223 -0.4043 -0.36314 -0.2086 47.087 0.14979 0.22672 0.175 0.31929 0.45642 0.30974 0.49227 0.82625 0.40139 0.66437 0.71346 0.60202 0.001133 0.015409 0.0064193 0.010909 6.6896
2.9023 -0.2894 -0.29189 -0.23476 -0.28471 0 -0.25314 -0.38353 -0.37528 -0.47575 -0.3815 -0.46567 48.681 0.20148 0.22956 0.13005 0.37083 0.60731 0.2265 0.6253 0.94126 0.56687 0.80958 0.95386 0.72582 0.0021335 0.019945 0.0076482 0.015851 7.5247
2.9063 -0.32077 -0.32563 -0.27649 -0.22803 0 -0.19768 -0.31732 -0.3772 -0.4917 -0.38196 -0.72274 50.255 0.22394 0.25989 0.053346 0.42359 0.71085 0.20248 0.73703 1.024 0.71791 0.92133 1.1468 0.87382 0.0031186 0.02371 0.0087161 0.019498 8.1236
2.9102 -0.35765 -0.36271 -0.35555 -0.23702 0 -0.23123 -0.27531 -0.38523 -0.47682 -0.39285 -0.87131 51.806 0.18586 0.35938 0.072306 0.46252 0.75207 0.47522 0.71399 1.2449 0.75463 0.98199 1.2699 1.0189 0.0034125 0.025986 0.0093536 0.021197 8.6359
2.9141 -0.38975 -0.39288 -0.436 -0.31691 0 -0.34778 -0.30678 -0.4196 -0.47334 -0.43621 -0.84819 53.308 0.27819 0.408 0.21297 0.55461 0.75115 0.55722 0.82246 1.2184 0.9001 1.1051 1.328 0.99703 0.0028822 0.026707 0.0095296 0.021262 9.2061
2.918 -0.40928 -0.40979 -0.4807 -0.42963 0 -0.48818 -0.41631 -0.47875 -0.51059 -0.50847 -0.68418 54.731 0.31123 0.39312 0.2182 0.55953 0.74829 0.45484 0.8104 1.1988 0.90698 1.0812 1.3461 1.0277 0.0021319 0.026501 0.0095333 0.020656 9.8631
2.9219 -0.41528 -0.4138 -0.4725 -0.51959 0 -0.57899 -0.55377 -0.53992 -0.58151 -0.57695 -0.49208 56.063 0.29373 0.3963 0.17689 0.57331 0.77234 0.43573 0.78875 1.2335 0.89218 1.067 1.3509 1.0864 0.0020128 0.026232 0.0097719 0.020325 10.47
2.9258 -0.41323 -0.41067 -0.42386 -0.54828 0 -0.57794 -0.64196 -0.57337 -0.64429 -0.59873 -0.39607 57.316 0.24816 0.43525 0.15262 0.59354 0.81744 0.49946 0.78274 1.2752 0.86735 1.0873 1.3539 1.0903 0.0028839 0.026411 0.010423 0.0207 10.784
2.9297 -0.41067 -0.40775 -0.36984 -0.5153 0 -0.49682 -0.62637 -0.56011 -0.64944 -0.55132 -0.44879 58.517 0.21533 0.49509 0.2186 0.55745 0.84651 0.48136 0.77561 1.2003 0.78608 1.0958 1.3463 0.89046 0.0042986 0.026927 0.011248 0.02163 10.597
2.9336 -0.41252 -0.40992 -0.34708 -0.45401 0 -0.3899 -0.51346 -0.50261 -0.57443 -0.45298 -0.59428 59.683 0.27299 0.42652 0.21176 0.48661 0.81967 0.35799 0.71807 1.0651 0.85272 0.9835 1.3088 0.84429 0.0053987 0.027233 0.011762 0.022624 9.888
2.9375 -0.41919 -0.41743 -0.37044 -0.40631 0 -0.31861 -0.3691 -0.42372 -0.44189 -0.35504 -0.70481 60.81 0.23875 0.40297 0.16363 0.45881 0.72629 0.30948 0.66972 0.99912 0.74359 0.91853 1.2271 0.89212 0.0056465 0.026793 0.011658 0.023159 8.8656
2.9414 -0.42815 -0.42669 -0.42291 -0.39472 0 -0.3158 -0.27711 -0.35556 -0.30875 -0.30933 -0.6675 61.875 0.15954 0.36874 0.091008 0.43653 0.59651 0.32617 0.60499 0.9559 0.59905 0.88256 1.1042 0.93377 0.0052365 0.025415 0.011101 0.022887 7.877
2.9453 -0.43694 -0.4337 -0.4677 -0.4105 0 -0.37058 -0.28589 -0.32379 -0.23291 -0.33332 -0.46186 62.859 0.092429 0.29765 0.030302 0.39761 0.48333 0.37663 0.51237 0.88728 0.52544 0.8405 0.96125 0.89303 0.0048481 0.02332 0.010624 0.021772 7.231
2.9492 -0.44468 -0.43736 -0.47569 -0.42548 0 -0.44067 -0.37943 -0.3345 -0.23871 -0.39899 -0.17628 63.76 0.13269 0.28756 0.11431 0.3811 0.42846 0.36235 0.43455 0.73331 0.49924 0.69814 0.82784 0.74246 0.0050061 0.021021 0.010666 0.020151 7.0464
2.9531 -0.45142 -0.4403 -0.4477 -0.41802 0 -0.4828 -0.49105 -0.37081 -0.30286 -0.4538 0.046382 64.597 0.1904 0.33583 0.13819 0.34678 0.43654 0.33687 0.41191 0.63877 0.48563 0.63224 0.72996 0.59999 0.0056355 0.019146 0.011168 0.018631 7.2172
2.957 -0.45657 -0.44595 -0.41331 -0.39289 0 -0.48098 -0.54815 -0.40298 -0.37001 -0.45803 0.096225 65.387 0.22337 0.36789 0.14395 0.34847 0.47599 0.31134 0.43715 0.63201 0.55122 0.62798 0.68322 0.53331 0.0061746 0.018246 0.011593 0.017783 7.5093
2.9609 -0.45842 -0.45454 -0.40588 -0.37848 0 -0.45378 -0.51735 -0.40792 -0.3889 -0.41084 -0.040209 66.134 0.20072 0.37447 0.12958 0.37389 0.50523 0.27369 0.49792 0.69506 0.62388 0.67174 0.69256 0.56881 0.0060866 0.018577 0.011408 0.017786 7.7189
2.9648 -0.45542 -0.46149 -0.43429 -0.40219 0 -0.43573 -0.42214 -0.38624 -0.34734 -0.34763 -0.27832 66.821 0.094661 0.36656 0.080244 0.38597 0.50494 0.20502 0.57377 0.78734 0.57377 0.7451 0.75464 0.71657 0.0052974 0.019911 0.0106 0.018317 7.7952
2.9688 -0.44776 -0.4604 -0.47528 -0.46343 0 -0.44686 -0.32538 -0.36337 -0.28298 -0.31352 -0.49216 67.431 0.08596 0.31195 0.033017 0.41747 0.49253 0.29998 0.51584 0.93179 0.53512 0.90112 0.85849 0.81574 0.0042162 0.021569 0.009755 0.018832 7.8552
2.9727 -0.43769 -0.44863 -0.49332 -0.52743 0 -0.4744 -0.29007 -0.37136 -0.26047 -0.33386 -0.59053 67.956 0.11973 0.32792 0.026566 0.47103 0.50807 0.45511 0.56052 0.98882 0.61106 0.98537 0.9851 0.91822 0.0033948 0.022793 0.0095813 0.019053 8.0898
2.9766 -0.428 -0.43035 -0.4704 -0.54798 0 -0.48309 -0.3422 -0.42313 -0.32678 -0.40149 -0.56535 68.406 0.18936 0.37377 0.085981 0.5244 0.58129 0.58928 0.62296 1.0353 0.70698 1.0147 1.1104 0.99049 0.0031555 0.023263 0.010287 0.019199 8.6189
2.9805 -0.42013 -0.41392 -0.42009 -0.50324 0 -0.44738 -0.45569 -0.49902 -0.47352 -0.4851 -0.48615 68.795 0.2753 0.42597 0.19788 0.56208 0.7042 0.65336 0.66366 1.1053 0.77202 1.0209 1.2141 1.0236 0.0034588 0.023364 0.011355 0.019742 9.3834
2.9844 -0.41351 -0.40521 -0.37433 -0.4159 0 -0.37895 -0.56668 -0.55789 -0.63431 -0.5489 -0.44821 69.13 0.32102 0.48555 0.26432 0.57276 0.83055 0.63137 0.71647 1.1623 0.81774 1.0828 1.2887 1.0519 0.0040248 0.023898 0.01195 0.020898 10.142
2.9883 -0.40651 -0.40257 -0.35603 -0.33986 0 -0.32366 -0.60963 -0.5661 -0.72389 -0.57 -0.5088 69.409 0.33366 0.49286 0.26523 0.59365 0.90454 0.63954 0.74969 1.2538 0.87969 1.1028 1.3412 1.0586 0.0045415 0.02539 0.011607 0.022341 10.591
2.9922 -0.39794 -0.39831 -0.3621 -0.32165 0 -0.3266 -0.55617 -0.52197 -0.6949 -0.54604 -0.65059 69.629 0.3457 0.50173 0.27215 0.59834 0.89842 0.57579 0.78297 1.2735 0.90053 1.1271 1.3825 1.0726 0.0048093 0.027557 0.010622 0.023459 10.529
2.9961 -0.38778 -0.38598 -0.37021 -0.36597 0 -0.39223 -0.43398 -0.45648 -0.57222 -0.49294 -0.79312 69.791 0.35022 0.49835 0.26365 0.57558 0.83077 0.50734 0.80082 1.2302 0.89176 1.1523 1.4114 1.0871 0.0047933 0.029404 0.0097912 0.023894 9.9912
3 -0.37676 -0.36721 -0.36105 -0.43227 0 -0.4744 -0.3124 -0.4094 -0.43718 -0.43601 -0.84359 69.906 0.33318 0.46122 0.20923 0.52146 0.75055 0.52189 0.78095 1.1571 0.87398 1.1604 1.4079 1.0843 0.004614 0.029927 0.0097556 0.023826 9.2227
3.0039 -0.36563 -0.35161 -0.3347 -0.46497 0 -0.50816 -0.26016 -0.40005 -0.37033 -0.3976 -0.75417 69.983 0.27938 0.44727 0.21561 0.49797 0.69846 0.44597 0.6977 1.0808 0.77012 1.034 1.3435 0.97776 0.004479 0.028821 0.010505 0.023681 8.5256
3.0078 -0.35481 -0.34924 -0.30819 -0.4339 0 -0.45985 -0.30073 -0.41528 -0.39394 -0.38562 -0.54978 70.022 0.28027 0.41855 0.19787 0.44353 0.67583 0.36314 0.60236 0.97965 0.69425 0.8941 1.2038 0.88482 0.0045451 0.026623 0.011455 0.023543 8.0558
3.0117 -0.34441 -0.36132 -0.29909 -0.35447 0 -0.3549 -0.39539 -0.42238 -0.45732 -0.38895 -0.31042 70.017 0.27243 0.39416 0.17334 0.39368 0.64626 0.3316 0.49438 0.84926 0.59338 0.76438 1.0054 0.77441 0.0047711 0.024181 0.011974 0.0229 7.721
3.0156 -0.33428 -0.37743 -0.31134 -0.2739 0 -0.25935 -0.46762 -0.39465 -0.47649 -0.38448 -0.12189 69.959 0.24118 0.35156 0.14708 0.35223 0.56903 0.34047 0.38373 0.68998 0.47885 0.65482 0.79163 0.65033 0.0048942 0.021975 0.011853 0.021065 7.2591
3.0195 -0.32382 -0.38183 -0.33423 -0.23617 0 -0.22953 -0.4541 -0.32919 -0.39778 -0.35307 -0.028985 69.843 0.21943 0.20673 0.11285 0.28856 0.43729 0.29318 0.29829 0.50727 0.44294 0.5653 0.60974 0.55875 0.0046107 0.019895 0.011335 0.017939 6.4494
3.0234 -0.31236 -0.36459 -0.352 -0.2525 0 -0.27032 -0.34728 -0.24579 -0.23739 -0.29393 -0.02053 69.664 0.13548 0.14523 0.063654 0.23514 0.28913 0.30211 0.22847 0.41403 0.3304 0.48433 0.48601 0.53952 0.0038581 0.017632 0.01076 0.014391 5.3049
3.0273 -0.30008 -0.32908 -0.35365 -0.29723 0 -0.33488 -0.20016 -0.17209 -0.068854 -0.22619 -0.050646 69.421 0.088823 0.089467 0.036183 0.21195 0.18203 0.27634 0.17713 0.36368 0.29697 0.45144 0.41682 0.52475 0.002953 0.015233 0.010216 0.011794 4.1054
3.0313 -0.2891 -0.29024 -0.33652 -0.32911 0 -0.36409 -0.090814 -0.12878 0.028665 -0.176 -0.075274 69.114 0.066517 0.067407 0.01816 0.1997 0.15145 0.24233 0.16331 0.34699 0.29401 0.44307 0.38113 0.49086 0.0024133 0.013242 0.0095411 0.011054 3.2453
3.0352 -0.2833 -0.26532 -0.30552 -0.32058 0 -0.33234 -0.073111 -0.12396 0.020723 -0.1594 -0.076193 68.749 0.048754 0.10366 -0.00075508 0.18541 0.18731 0.22292 0.19888 0.35841 0.2676 0.43226 0.36185 0.43168 0.0025673 0.012279 0.0086182 0.01193 3.0047
3.0391 -0.28627 -0.26383 -0.27211 -0.27544 0 -0.26415 -0.14735 -0.15504 -0.068241 -0.17463 -0.060484 68.343 0.046025 0.14525 0.020081 0.23496 0.24662 0.13282 0.24871 0.40997 0.26493 0.41405 0.35845 0.43677 0.0032686 0.012468 0.0076117 0.013252 3.4026
3.043 -0.29863 -0.28322 -0.25258 -0.22504 0 -0.21202 -0.26741 -0.21172 -0.1806 -0.20871 -0.045355 67.915 0.10006 0.24837 0.12198 0.25507 0.2903 0.15933 0.35897 0.43889 0.34586 0.47316 0.38325 0.42959 0.0039836 0.013314 0.0068903 0.013865 4.2203
3.0469 -0.31653 -0.31182 -0.26147 -0.20736 0 -0.2164 -0.37409 -0.27744 -0.26618 -0.25004 -0.04681 67.469 0.15997 0.35972 0.19453 0.26584 0.31266 0.17956 0.47495 0.52165 0.46543 0.53355 0.44814 0.44336 0.0042011 0.014158 0.0067218 0.013496 5.1567
3.0508 -0.33278 -0.33581 -0.3003 -0.24226 0 -0.27886 -0.42879 -0.33259 -0.30828 -0.29474 -0.079971 66.993 0.23015 0.43833 0.21093 0.28677 0.34048 0.20054 0.56192 0.63613 0.59043 0.59811 0.55517 0.49516 0.0038316 0.014813 0.0070683 0.012867 5.9953
3.0547 -0.34003 -0.34534 -0.35019 -0.31734 0 -0.36433 -0.42777 -0.36261 -0.32315 -0.3421 -0.16221 66.46 0.35098 0.43514 0.1876 0.34473 0.40512 0.31338 0.58433 0.68826 0.68097 0.7201 0.69714 0.59762 0.0032628 0.015764 0.0076863 0.013016 6.6783
3.0586 -0.33413 -0.33738 -0.37879 -0.39293 0 -0.42531 -0.39405 -0.36701 -0.34129 -0.38674 -0.306 65.852 0.31339 0.48758 0.21579 0.36994 0.51322 0.39463 0.6246 0.80813 0.72325 0.81545 0.86321 0.72857 0.003036 0.017736 0.0084003 0.014476 7.2628
3.0625 -0.31591 -0.31546 -0.36126 -0.42462 0 -0.42898 -0.35828 -0.36076 -0.38633 -0.41781 -0.50151 65.173 0.31766 0.45734 0.18431 0.42679 0.63976 0.44748 0.66884 0.94941 0.78756 0.8922 1.0404 0.86165 0.0034253 0.020983 0.0092334 0.016947 7.817
3.0664 -0.29104 -0.28777 -0.30083 -0.39112 0 -0.37231 -0.34168 -0.36345 -0.46147 -0.42723 -0.7048 64.443 0.32414 0.42878 0.16209 0.49317 0.74613 0.47496 0.70813 1.1046 0.84295 0.98137 1.209 1.0107 0.004255 0.024905 0.010248 0.019635 8.3332
3.0703 -0.26821 -0.26437 -0.23083 -0.30997 0 -0.28163 -0.34789 -0.38329 -0.54587 -0.41778 -0.84899 63.687 0.30331 0.46073 0.18562 0.5391 0.80495 0.47785 0.74625 1.2452 0.86637 1.0804 1.3385 1.1613 0.0050684 0.028295 0.011289 0.021823 8.7067
3.0742 -0.25615 -0.25354 -0.19351 -0.22896 0 -0.20019 -0.36458 -0.4092 -0.60161 -0.40153 -0.87731 62.907 0.28193 0.51455 0.15922 0.49767 0.81118 0.44177 0.83952 1.2376 0.86415 1.0477 1.3935 1.1726 0.0054669 0.030002 0.011964 0.023192 8.7843
3.0781 -0.25983 -0.2583 -0.21039 -0.19618 0 -0.1683 -0.37263 -0.4191 -0.59163 -0.38868 -0.77636 62.087 0.34062 0.52304 0.18411 0.46243 0.77467 0.40688 0.85425 1.0805 0.84888 0.986 1.3501 1.0392 0.0053465 0.029518 0.011939 0.023706 8.4524
3.082 -0.27734 -0.27471 -0.26745 -0.22799 0 -0.20244 -0.35914 -0.39802 -0.5033 -0.37788 -0.58461 61.208 0.33583 0.46738 0.14381 0.42737 0.70603 0.37511 0.77181 0.90974 0.79631 0.8887 1.2116 0.84157 0.0048947 0.027137 0.011283 0.023354 7.7188
3.0859 -0.29971 -0.29394 -0.32677 -0.29772 0 -0.28347 -0.32702 -0.35059 -0.36318 -0.35823 -0.3697 60.269 0.26772 0.38091 0.07521 0.39611 0.61096 0.33983 0.64668 0.78236 0.71282 0.78359 1.0114 0.67983 0.0044168 0.02371 0.010486 0.022065 6.7398
3.0898 -0.31516 -0.30722 -0.35468 -0.35469 0 -0.36428 -0.29385 -0.29682 -0.22765 -0.32128 -0.19191 59.286 0.18942 0.32331 0.074245 0.37505 0.49612 0.291 0.5712 0.73683 0.6185 0.71507 0.79843 0.67753 0.0041477 0.020229 0.010066 0.019892 5.7649
3.0938 -0.31627 -0.31077 -0.34394 -0.36078 0 -0.39748 -0.27824 -0.25527 -0.14914 -0.27121 -0.079434 58.282 0.20958 0.28341 -0.048018 0.26097 0.37664 0.29412 0.45991 0.57807 0.53489 0.54788 0.61448 0.6092 0.0041522 0.01747 0.01013 0.017193 5.0147
3.0977 -0.30514 -0.30727 -0.31393 -0.31749 0 -0.36718 -0.28313 -0.22913 -0.13991 -0.22277 -0.027658 57.258 0.18994 0.18689 -0.07646 0.19875 0.27434 0.11729 0.37527 0.36228 0.46994 0.41434 0.47777 0.44157 0.0043218 0.01577 0.010295 0.014588 4.563
3.1016 -0.29213 -0.30276 -0.29177 -0.26305 0 -0.30091 -0.2909 -0.2078 -0.16326 -0.18947 -0.014454 56.197 0.14736 0.11678 -0.055648 0.17568 0.20634 0.048457 0.35177 0.27401 0.42288 0.36687 0.38285 0.30564 0.0044437 0.014947 0.010079 0.012644 4.3097
3.1055 -0.288 -0.3015 -0.29161 -0.24195 0 -0.24921 -0.2775 -0.18148 -0.16385 -0.17405 -0.015596 55.075 0.11091 0.10729 -0.031606 0.17251 0.1749 0.16895 0.3731 0.35583 0.39247 0.39512 0.31503 0.27205 0.0043267 0.014444 0.0093747 0.01156 4.0785
3.1094 -0.29539 -0.30293 -0.3074 -0.27046 0 -0.24625 -0.23574 -0.1543 -0.11565 -0.17033 -0.012801 53.887 0.15384 0.10912 -0.078547 0.14708 0.16886 0.1634 0.30526 0.37541 0.37784 0.35117 0.26804 0.32741 0.0039425 0.01369 0.0085526 0.011093 3.7775
3.1133 -0.30663 -0.30292 -0.32151 -0.3247 0 -0.28281 -0.18698 -0.1429 -0.047779 -0.17319 0.001475 52.645 0.14925 0.10027 -0.12267 0.18518 0.17639 0.076454 0.36663 0.31335 0.38043 0.33471 0.25227 0.41343 0.0034905 0.01256 0.0080876 0.01081 3.4994
3.1172 -0.31012 -0.298 -0.31918 -0.35979 0 -0.31528 -0.16791 -0.16169 -0.023652 -0.18481 0.017957 51.368 0.18139 0.098842 -0.045387 0.20318 0.19721 0.076516 0.46731 0.36447 0.48663 0.40956 0.28837 0.4378 0.0032962 0.011581 0.008097 0.010457 3.4725
3.1211 -0.30033 -0.2888 -0.29781 -0.34465 0 -0.30484 -0.20057 -0.20872 -0.088322 -0.21045 0.0084734 50.064 0.23143 0.13031 0.06011 0.22656 0.24298 0.1637 0.53209 0.53153 0.59261 0.50968 0.39083 0.46093 0.0035677 0.011652 0.0082625 0.010178 3.8897
3.125 -0.28275 -0.28007 -0.26674 -0.28583 0 -0.25373 -0.27114 -0.26552 -0.22774 -0.2491 -0.061872 48.722 0.26112 0.21503 0.061568 0.29898 0.32472 0.29736 0.50359 0.76499 0.57007 0.55024 0.5531 0.57112 0.0041876 0.013392 0.008213 0.010433 4.7476
3.1289 -0.26945 -0.27722 -0.24095 -0.22276 0 -0.2066 -0.33734 -0.31123 -0.37544 -0.2907 -0.20856 47.326 0.27635 0.24987 0.015843 0.39269 0.43832 0.35672 0.68335 0.83495 0.65555 0.67787 0.74495 0.74815 0.0047404 0.016589 0.0079658 0.011668 5.8261
3.1328 -0.26928 -0.28256 -0.23351 -0.19911 0 -0.21396 -0.36081 -0.33815 -0.4623 -0.32423 -0.40559 45.873 0.30256 0.25445 0.066679 0.39497 0.56075 0.30736 0.73877 0.93254 0.81419 0.79688 0.92528 0.82515 0.0048018 0.020223 0.0079474 0.013957 6.8266
3.1367 -0.28107 -0.29401 -0.24979 -0.23203 0 -0.28801 -0.33762 -0.3549 -0.46809 -0.34819 -0.59004 44.379 0.33037 0.32693 0.15791 0.43117 0.66102 0.40282 0.75072 1.0812 0.86234 0.90741 1.0624 0.89341 0.004278 0.023088 0.0085464 0.016851 7.5558
3.1406 -0.29571 -0.30694 -0.28442 -0.30127 0 -0.38852 -0.30099 -0.37531 -0.43223 -0.37115 -0.69704 42.858 0.34707 0.41869 0.22334 0.50493 0.71776 0.59021 0.78641 1.2076 0.8151 0.98835 1.1477 0.97448 0.0035053 0.02455 0.0096456 0.019549 8.0085
3.1445 -0.30452 -0.31707 -0.32257 -0.36495 0 -0.45149 -0.29347 -0.4038 -0.41628 -0.40034 -0.70121 41.312 0.32823 0.27608 0.14552 0.47594 0.73038 0.41788 0.9363 1.078 0.9343 0.98008 1.1933 1.0187 0.0030112 0.024839 0.010633 0.02131 8.2953
3.1484 -0.30603 -0.32231 -0.34651 -0.38922 0 -0.43735 -0.33169 -0.43054 -0.45144 -0.42985 -0.63076 39.724 0.36198 0.26317 0.19188 0.53414 0.71591 0.37957 0.87809 1.1696 0.95989 0.99507 1.2148 1.0116 0.0031288 0.024672 0.01092 0.021849 8.4897
3.1523 -0.30546 -0.32258 -0.34531 -0.3701 0 -0.35975 -0.39267 -0.43948 -0.51457 -0.44199 -0.54176 38.077 0.35518 0.28876 0.17778 0.50673 0.69439 0.41578 0.86066 1.1414 0.88173 0.97848 1.2145 0.98113 0.0037864 0.024581 0.010483 0.021456 8.5377
3.1563 -0.30824 -0.31878 -0.32191 -0.33239 0 -0.27308 -0.43168 -0.42121 -0.55009 -0.42234 -0.47434 36.367 0.3288 0.2675 0.13949 0.45933 0.67393 0.37979 0.8115 1.0851 0.81552 0.93719 1.1783 0.89284 0.0046266 0.02453 0.0098843 0.020745 8.3015
3.1602 -0.31429 -0.31228 -0.29172 -0.30801 0 -0.23094 -0.41581 -0.37907 -0.51603 -0.37439 -0.42817 34.607 0.30992 0.15688 0.12498 0.45879 0.64594 0.18757 0.66925 1.0894 0.84144 0.88263 1.0909 0.74364 0.0053095 0.0241 0.0097488 0.020212 7.6948
3.1641 -0.31854 -0.30509 -0.27291 -0.31095 0 -0.2495 -0.34677 -0.32518 -0.41577 -0.31869 -0.37584 32.813 0.2849 0.23205 0.10787 0.40432 0.59398 0.28684 0.68085 0.89674 0.67297 0.80689 0.95483 0.80752 0.0057121 0.023002 0.010184 0.019924 6.7868
3.168 -0.31624 -0.2997 -0.27471 -0.32819 0 -0.30254 -0.25798 -0.27201 -0.29258 -0.27674 -0.29704 30.987 0.23865 0.13193 0.054587 0.39847 0.50956 0.13822 0.57808 0.81413 0.63716 0.74815 0.79608 0.68983 0.005874 0.021392 0.010705 0.019578 5.7911
3.1719 -0.30754 -0.29789 -0.29214 -0.33317 0 -0.34726 -0.1918 -0.22782 -0.1965 -0.25481 -0.19929 29.116 0.18967 0.061085 0.02579 0.38112 0.40347 0.052918 0.52915 0.69463 0.52283 0.66064 0.65052 0.60774 0.0058132 0.019716 0.010723 0.018822 4.9517
3.1758 -0.29677 -0.29918 -0.31048 -0.31038 0 -0.3567 -0.17501 -0.19792 -0.15249 -0.24318 -0.10764 27.187 0.14851 0.058504 0.016083 0.32249 0.30351 0.065763 0.50724 0.55408 0.41385 0.56776 0.54181 0.57155 0.0054572 0.018306 0.010106 0.017575 4.4182
3.1797 -0.28779 -0.30047 -0.31538 -0.2704 0 -0.33394 -0.20696 -0.18676 -0.15202 -0.23002 -0.039071 25.202 0.12478 0.06975 -0.025887 0.20124 0.23929 0.04324 0.34623 0.52177 0.62184 0.54819 0.47031 0.45972 0.0047803 0.017147 0.0092805 0.01607 4.1939
3.1836 -0.28062 -0.29764 -0.30129 -0.24226 0 -0.30136 -0.26338 -0.19585 -0.16826 -0.21447 0.0081905 23.179 0.1011 0.01666 -0.079754 0.29997 0.22402 0.05035 0.3464 0.43277 0.41122 0.4544 0.42249 0.34889 0.0039839 0.016045 0.0088075 0.014643 4.1739
3.1875 -0.27239 -0.28829 -0.27314 -0.24867 0 -0.27873 -0.31023 -0.21898 -0.17818 -0.20539 0.039157 21.131 0.1182 0.12059 -0.013625 0.31237 0.24686 0.047662 0.29438 0.48357 0.45235 0.46275 0.39078 0.41151 0.0034729 0.014988 0.0088879 0.013512 4.2299
3.1914 -0.26122 -0.27309 -0.24182 -0.28487 0 -0.26901 -0.32055 -0.24174 -0.17532 -0.20859 0.040766 19.056 0.095291 0.16463 0.035618 0.29416 0.28218 0.041278 0.28064 0.55535 0.49449 0.49991 0.38435 0.45307 0.003575 0.014302 0.0092696 0.012744 4.2811
3.1953 -0.24828 -0.25487 -0.21732 -0.31951 0 -0.26076 -0.2882 -0.24933 -0.16876 -0.21818 -0.015624 16.933 0.019131 0.047787 -0.011022 0.29566 0.30933 0.038217 0.35547 0.56794 0.40759 0.51461 0.4203 0.38299 0.0042297 0.014399 0.0095916 0.012376 4.3218
3.1992 -0.23588 -0.23606 -0.20363 -0.31812 0 -0.24136 -0.23222 -0.23815 -0.17385 -0.22282 -0.14353 14.743 0.16438 0.15216 0.0021138 0.31106 0.3276 0.045714 0.39231 0.61053 0.63823 0.56429 0.50386 0.54849 0.004952 0.015376 0.0097451 0.012481 4.4024
3.2031 -0.22406 -0.21709 -0.19768 -0.27022 0 -0.20857 -0.18684 -0.22028 -0.202 -0.22004 -0.31214 12.491 0.14582 0.12921 0.066515 0.34813 0.35373 0.14489 0.40447 0.72005 0.57576 0.63015 0.61711 0.61932 0.0051554 0.016841 0.0098627 0.013068 4.5808
3.207 -0.20978 -0.19705 -0.19225 -0.19781 0 -0.17227 -0.17954 -0.21448 -0.25304 -0.221 -0.4537 10.203 0.12864 0.14404 0.11463 0.35497 0.40349 0.14978 0.47687 0.80434 0.62899 0.70358 0.7271 0.7011 0.0045907 0.018168 0.0099943 0.01392 4.8622
3.2109 -0.18997 -0.17568 -0.18146 -0.13845 0 -0.14686 -0.21054 -0.22966 -0.31221 -0.23771 -0.50925 7.911 0.13823 0.20024 0.13217 0.35093 0.47213 0.11765 0.54955 0.83174 0.70496 0.73331 0.80553 0.74203 0.0035406 0.018935 0.0099 0.014627 5.159
3.2148 -0.1652 -0.15429 -0.16516 -0.11724 0 -0.14109 -0.25024 -0.2549 -0.35411 -0.2646 -0.47438 5.6258 0.15493 0.24278 0.1222 0.38446 0.53119 0.2034 0.49981 0.78902 0.51837 0.64603 0.84143 0.62846 0.0026035 0.019152 0.009264 0.014845 5.3052
3.2188 -0.13963 -0.13437 -0.14881 -0.13029 0 -0.15178 -0.26041 -0.26618 -0.35499 -0.27598 -0.40082 3.3345 0.10753 0.16101 0.096646 0.36023 0.54588 0.10916 0.47725 0.80015 0.68819 0.66654 0.83706 0.62931 0.0022489 0.019074 0.008134 0.014563 5.134
3.2227 -0.11674 -0.11502 -0.13754 -0.1513 0 -0.16459 -0.22426 -0.24541 -0.30809 -0.24629 -0.34881 1.0145 0.061679 0.16584 0.1095 0.29119 0.50015 0.12367 0.47808 0.74205 0.57081 0.61391 0.79444 0.64125 0.0025034 0.018806 0.0070754 0.014076 4.5779
3.2266 -0.094761 -0.09196 -0.12879 -0.15272 0 -0.16089 -0.1604 -0.19543 -0.23108 -0.17584 -0.33268 -1.3439 0.036381 0.14627 0.10211 0.24536 0.40879 0.036634 0.4079 0.63334 0.44778 0.51371 0.70917 0.54938 0.0029964 0.01809 0.0067626 0.013634 3.7164
3.2305 -0.06655 -0.059617 -0.11021 -0.12281 0 -0.12719 -0.10637 -0.137 -0.15662 -0.095333 -0.31125 -3.7298 0.02945 0.053775 0.058262 0.2473 0.30609 -0.1688 0.25949 0.50064 0.43928 0.40314 0.57795 0.34743 0.0032872 0.01647 0.0073208 0.013086 2.7196
3.2344 -0.024437 -0.014864 -0.067036 -0.066727 0 -0.062353 -0.083987 -0.089262 -0.10942 -0.040512 -0.23322 -6.1218 -0.0097135 -0.049464 0.047767 0.23929 0.21928 -0.080403 0.21556 0.40011 0.36652 0.36523 0.40989 0.26568 0.003178 0.013675 0.0080591 0.011892 1.7147
3.2383 0.033776 0.040622 0.0057307 0.0042993 0 0.021746 -0.076665 -0.050818 -0.085795 -0.018314 -0.094207 -8.5065 -0.11504 -2.9562e-06 -0.022282 0.093663 0.14812 -0.068302 0.14774 0.17305 0.15188 0.17982 0.22598 0.15457 0.0027721 0.0098504 0.0079285 0.0095115 0.67941
3.2422 0.10263 0.10127 0.096368 0.08253 0 0.10691 -0.040864 0.00082079 -0.053285 0.0029675 0.051202 -10.885 -0.18696 -0.10274 -0.11354 -0.096926 0.067101 -0.18568 0.024127 -0.035974 0.05989 0.011559 0.043674 -0.015889 0.0022759 0.0054345 0.0063518 0.0058145 -0.54326
3.2461 0.17189 0.16078 0.18203 0.16389 0 0.17885 0.055536 0.088975 0.026079 0.066922 0.13793 -13.264 -0.21397 -0.28255 -0.20345 -0.21237 -0.051668 -0.29038 -0.12715 -0.20961 -0.020623 -0.12626 -0.13874 -0.17253 0.0017561 0.00081278 0.0036885 0.0010968 -2.1021
3.25 0.23172 0.21463 0.24366 0.24239 0 0.23407 0.20028 0.21333 0.16444 0.18765 0.15601 -15.637 -0.20814 -0.3845 -0.27103 -0.14554 -0.21343 -0.22065 -0.26552 -0.35968 -0.25885 -0.25349 -0.34041 -0.23695 0.0010768 -0.0039309 0.00091578 -0.0042642 -3.9734
3.2539 0.27641 0.26043 0.27814 0.30818 0 0.27846 0.33889 0.34309 0.33299 0.33148 0.17039 -17.981 -0.27876 -0.36046 -0.31163 -0.28647 -0.39343 -0.42045 -0.42142 -0.5823 -0.32506 -0.45913 -0.57719 -0.53574 6.615e-05 -0.0089453 -0.0011684 -0.010102 -5.9117
3.2578 0.30511 0.29656 0.2976 0.35268 0 0.31898 0.4126 0.43566 0.47666 0.44023 0.27132 -20.267 -0.35698 -0.48911 -0.36053 -0.46522 -0.55254 -0.53642 -0.5198 -0.82327 -0.47324 -0.5908 -0.84027 -0.62333 -0.0012384 -0.014307 -0.0024789 -0.016328 -7.5681
3.2617 0.32079 0.32176 0.31688 0.37516 0 0.35558 0.40229 0.46738 0.55007 0.47707 0.49444 -22.478 -0.41208 -0.53966 -0.39548 -0.56497 -0.663 -0.65089 -0.64585 -1.0141 -0.63292 -0.72326 -1.0946 -0.79751 -0.0024908 -0.019755 -0.0034585 -0.022492 -8.6971
3.2656 0.3286 0.33605 0.34078 0.3828 0 0.38046 0.34324 0.45155 0.54885 0.45524 0.77877 -24.619 -0.41789 -0.47585 -0.39311 -0.56518 -0.72426 -0.74093 -0.79202 -1.1265 -0.74925 -0.88165 -1.2992 -1.0508 -0.0031936 -0.024682 -0.0044334 -0.027606 -9.2966
3.2695 0.33389 0.34197 0.36211 0.38371 0 0.38558 0.29939 0.42861 0.5126 0.42485 1.0004 -26.712 -0.33733 -0.48156 -0.31407 -0.55177 -0.75754 -0.6373 -0.83042 -1.1639 -0.75371 -1.0442 -1.4316 -0.98967 -0.0030257 -0.028379 -0.0051994 -0.0306 -9.5736
3.2734 0.33979 0.34383 0.37087 0.38024 0 0.37152 0.31748 0.43543 0.49602 0.43008 1.0561 -28.776 -0.47185 -0.51138 -0.42792 -0.58727 -0.785 -0.71316 -0.80191 -1.2606 -0.825 -0.94454 -1.4932 -1.0844 -0.0021051 -0.030324 -0.0052567 -0.031141 -9.7633
3.2773 0.34541 0.34503 0.3644 0.3697 0 0.3494 0.39561 0.47722 0.52808 0.47379 0.93244 -30.814 -0.47925 -0.51727 -0.4588 -0.58444 -0.81033 -0.72586 -0.83104 -1.2412 -0.82461 -0.96374 -1.4947 -1.0187 -0.00097412 -0.030347 -0.0044293 -0.030056 -9.9403
3.2813 0.34685 0.34608 0.34909 0.35122 0 0.33357 0.48681 0.52367 0.58871 0.51821 0.70918 -32.815 -0.44207 -0.53738 -0.45448 -0.56445 -0.8155 -0.70393 -0.82729 -1.1488 -0.74479 -0.9298 -1.4394 -0.89749 -0.0002795 -0.028605 -0.0032028 -0.028817 -9.9633
3.2852 0.3414 0.34554 0.33347 0.33044 0 0.33124 0.53175 0.53168 0.62097 0.51819 0.50052 -34.758 -0.45261 -0.58782 -0.47204 -0.55578 -0.77544 -0.68194 -0.71218 -1.0359 -0.61788 -0.69325 -1.3227 -0.84177 -0.00035044 -0.025462 -0.0024031 -0.028402 -9.5938
3.2891 0.33157 0.34318 0.32139 0.31668 0 0.33838 0.49628 0.47747 0.57132 0.45722 0.38046 -36.636 -0.32317 -0.43246 -0.36891 -0.55494 -0.67887 -0.50794 -0.66307 -0.82563 -0.67735 -0.71319 -1.1475 -0.75107 -0.00097822 -0.021374 -0.0025066 -0.028501 -8.6968
3.293 0.32488 0.34209 0.31223 0.31569 0 0.3457 0.39074 0.37449 0.43039 0.35808 0.34431 -38.45 -0.30409 -0.35915 -0.32899 -0.45148 -0.53972 -0.46164 -0.54432 -0.66363 -0.52722 -0.57505 -0.93729 -0.6423 -0.0015769 -0.016813 -0.0032481 -0.027825 -7.3789
3.2969 0.32832 0.34672 0.30622 0.32601 0 0.34868 0.26279 0.2655 0.24499 0.26411 0.32564 -40.212 -0.2763 -0.29043 -0.33036 -0.37015 -0.39134 -0.42488 -0.4416 -0.52903 -0.4147 -0.46257 -0.72937 -0.5792 -0.001621 -0.012225 -0.0038988 -0.025264 -5.9659
3.3008 0.34197 0.35826 0.30703 0.34223 0 0.35173 0.17092 0.19558 0.091771 0.20975 0.25017 -41.933 -0.23315 -0.22571 -0.31496 -0.31526 -0.26841 -0.37478 -0.35541 -0.39999 -0.37915 -0.3859 -0.55288 -0.52882 -0.0010302 -0.0080041 -0.003931 -0.020902 -4.8382
3.3047 0.35818 0.37203 0.31768 0.36021 0 0.36175 0.15366 0.18517 0.029909 0.20283 0.08955 -43.617 -0.2418 -0.21611 -0.17523 -0.21058 -0.18987 -0.34339 -0.22824 -0.24423 -0.33397 -0.24081 -0.41453 -0.37772 -0.00019822 -0.0044929 -0.003427 -0.01598 -4.2352
3.3086 0.36795 0.38027 0.33486 0.37737 0 0.3775 0.20962 0.22059 0.065366 0.22704 -0.11573 -45.26 -0.22018 -0.27392 -0.23789 -0.23684 -0.1545 -0.41864 -0.28194 -0.2336 -0.20389 -0.25532 -0.30765 -0.32411 0.00035373 -0.0020009 -0.0028753 -0.011912 -4.156
3.3125 0.36896 0.37867 0.34992 0.38858 0 0.38655 0.29876 0.26647 0.15153 0.25723 -0.27551 -46.855 -0.23241 -0.24277 -0.31506 -0.24155 -0.15039 -0.35151 -0.27307 -0.21193 -0.20531 -0.24769 -0.23597 -0.31061 0.0004045 -0.00080289 -0.0026151 -0.0093197 -4.4117
3.3164 0.36748 0.37057 0.35711 0.38555 0 0.37547 0.36566 0.29067 0.22504 0.27506 -0.30073 -48.395 -0.24394 -0.22652 -0.34461 -0.2461 -0.16916 -0.33869 -0.28677 -0.24086 -0.27589 -0.28494 -0.22561 -0.32978 0.00017605 -0.0010832 -0.0025159 -0.0079765 -4.7835
3.3203 0.37148 0.36428 0.36041 0.36461 0 0.3455 0.37354 0.28528 0.25046 0.27763 -0.15836 -49.875 -0.23891 -0.28421 -0.30729 -0.27006 -0.21309 -0.49483 -0.37781 -0.35231 -0.34704 -0.40407 -0.30883 -0.38823 7.5948e-05 -0.002846 -0.0021978 -0.0075812 -5.1731
3.3242 0.38162 0.36524 0.36967 0.33626 0 0.31772 0.32802 0.27051 0.24188 0.27732 0.10324 -51.293 -0.2917 -0.27057 -0.32699 -0.30635 -0.28989 -0.57764 -0.44834 -0.44183 -0.34856 -0.50043 -0.49187 -0.55919 0.00028191 -0.0058714 -0.0015284 -0.0084462 -5.6464
3.3281 0.38903 0.37047 0.3882 0.32307 0 0.31891 0.27353 0.27929 0.24718 0.29385 0.379 -52.649 -0.29933 -0.36671 -0.40165 -0.35359 -0.4008 -0.57543 -0.61621 -0.67834 -0.55352 -0.65847 -0.73819 -0.64569 0.00055612 -0.0097803 -0.00085926 -0.011277 -6.3443
3.332 0.38332 0.37093 0.40473 0.34173 0 0.35693 0.26203 0.3326 0.30857 0.34081 0.57131 -53.947 -0.31771 -0.46345 -0.43374 -0.40636 -0.53312 -0.64104 -0.7148 -0.86698 -0.67052 -0.8313 -0.98619 -0.7097 0.00046742 -0.014177 -0.00074778 -0.016213 -7.3335
3.3359 0.36339 0.36029 0.40089 0.38334 0 0.40755 0.31517 0.42197 0.42915 0.41337 0.65102 -55.19 -0.36231 -0.51347 -0.45162 -0.47324 -0.66364 -0.76743 -0.77561 -0.99222 -0.7068 -0.97182 -1.1877 -0.84148 -0.00017933 -0.018743 -0.0014458 -0.022143 -8.5047
3.3398 0.34026 0.34183 0.36953 0.41358 0 0.42852 0.40784 0.51186 0.56896 0.48635 0.66841 -56.383 -0.43533 -0.48404 -0.53614 -0.5686 -0.77 -0.88387 -0.91095 -1.1038 -0.7842 -1.0242 -1.3328 -1.1562 -0.0011074 -0.023184 -0.002664 -0.027139 -9.5917
3.3438 0.32807 0.32637 0.32623 0.3994 0 0.39373 0.48601 0.56142 0.67073 0.5278 0.70223 -57.529 -0.37966 -0.47754 -0.53276 -0.58133 -0.83987 -0.87886 -0.98331 -1.2304 -0.85704 -1.0604 -1.4384 -1.097 -0.0017562 -0.027069 -0.0038296 -0.029781 -10.298
3.3477 0.33097 0.32244 0.29981 0.34156 0 0.31955 0.50528 0.55103 0.69511 0.52064 0.78578 -58.63 -0.41138 -0.56313 -0.52971 -0.58221 -0.87093 -0.78711 -0.97716 -1.2619 -0.81454 -1.1014 -1.5145 -0.98375 -0.0017388 -0.029739 -0.004564 -0.030186 -10.443
3.3516 0.33851 0.32769 0.30767 0.28096 0 0.2573 0.46037 0.49421 0.64088 0.47531 0.87282 -59.683 -0.46224 -0.61649 -0.50815 -0.5786 -0.86386 -0.71474 -0.89881 -1.197 -0.77719 -1.0867 -1.5413 -0.89917 -0.0011645 -0.030462 -0.0049133 -0.029765 -10.031
3.3555 0.3348 0.33023 0.33815 0.26648 0 0.25316 0.38419 0.42576 0.53979 0.42129 0.87519 -60.687 -0.47195 -0.56614 -0.47375 -0.55686 -0.81716 -0.713 -0.78359 -1.0603 -0.76548 -0.98631 -1.4827 -0.88062 -0.00054319 -0.028801 -0.0051502 -0.029841 -9.2174
3.3594 0.3135 0.31939 0.35817 0.30916 0 0.30684 0.32027 0.37514 0.43358 0.38269 0.74169 -61.643 -0.36236 -0.41759 -0.49333 -0.44204 -0.72995 -0.73584 -0.75068 -0.94329 -0.56952 -0.81642 -1.322 -0.88318 -0.00035937 -0.024955 -0.0054045 -0.030376 -8.2032
3.3633 0.28478 0.29654 0.34166 0.36568 0 0.36684 0.29238 0.34627 0.35039 0.35886 0.50815 -62.553 -0.34298 -0.30529 -0.45051 -0.39121 -0.60942 -0.60297 -0.60455 -0.76467 -0.52109 -0.63419 -1.0848 -0.79746 -0.00068706 -0.019777 -0.0055176 -0.029959 -7.1439
3.3672 0.26746 0.27548 0.29382 0.37219 0 0.37117 0.29389 0.31996 0.29383 0.32824 0.27162 -63.422 -0.33996 -0.29809 -0.42758 -0.33815 -0.47349 -0.50416 -0.49487 -0.61005 -0.42436 -0.50347 -0.82597 -0.65366 -0.0011639 -0.014389 -0.0052468 -0.027088 -6.1155
3.3711 0.27281 0.27137 0.24868 0.30323 0 0.30246 0.3003 0.27582 0.24763 0.27239 0.11026 -64.256 -0.31183 -0.34528 -0.37311 -0.26514 -0.34328 -0.40808 -0.39307 -0.45277 -0.26132 -0.38675 -0.59131 -0.45472 -0.0013174 -0.0096124 -0.0045628 -0.021597 -5.1367
3.375 0.29465 0.28743 0.241 0.20217 0 0.2089 0.2899 0.21368 0.19015 0.19788 0.022468 -65.055 -0.22714 -0.36476 -0.22018 -0.16668 -0.23099 -0.24519 -0.23834 -0.24648 -0.059605 -0.22653 -0.39221 -0.2071 -0.00094415 -0.0056449 -0.0037072 -0.01496 -4.2127
3.3789 0.31443 0.31128 0.2769 0.15062 0 0.16824 0.25608 0.15506 0.11032 0.13424 -0.05713 -65.812 -0.18997 -0.30698 -0.20757 -0.10568 -0.13529 -0.14127 -0.11402 -0.058628 -0.0099555 -0.073494 -0.21558 -0.023561 -0.00023423 -0.0022224 -0.0029579 -0.0092507 -3.3678
3.3828 0.31644 0.32431 0.32865 0.19824 0 0.22105 0.20671 0.12371 0.017309 0.1089 -0.17875 -66.521 -0.14446 -0.18797 -0.23128 -0.072758 -0.050841 -0.18055 -0.048093 0.1052 0.037777 -0.015041 -0.058048 0.070053 0.00042009 0.00085346 -0.0023727 -0.0056934 -2.6621
3.3867 0.29989 0.31627 0.35709 0.31377 0 0.33016 0.15745 0.12415 -0.0605 0.12259 -0.31152 -67.174 -0.14293 -0.10202 -0.23678 -0.065668 0.016053 -0.24055 -0.034292 0.15608 0.042156 -0.0024948 0.051641 0.062058 0.00072917 0.0032698 -0.0017973 -0.0040627 -2.1956
3.3906 0.27789 0.29297 0.34174 0.40427 0 0.40525 0.12671 0.13918 -0.08826 0.14962 -0.35794 -67.774 -0.19113 -0.092443 -0.22732 -0.088186 0.041592 -0.30101 -0.074504 0.057654 -0.0072646 -0.025461 0.0665 -0.044764 0.00067134 0.0042447 -0.0011265 -0.0033234 -2.0944
3.3945 0.26584 0.27121 0.29367 0.39086 0 0.37685 0.13163 0.14935 -0.043653 0.16382 -0.24151 -68.327 -0.23876 -0.16382 -0.28328 -0.15505 -0.0019779 -0.46332 -0.18399 -0.18363 -0.088179 -0.11845 -0.039865 -0.22995 0.00042779 0.0030721 -0.00052323 -0.0028119 -2.4686
3.3984 0.26996 0.26583 0.2439 0.27772 0 0.25892 0.18114 0.15539 0.06832 0.16577 0.011693 -68.841 -0.24485 -0.25924 -0.35906 -0.19865 -0.12196 -0.42135 -0.30544 -0.3962 -0.23325 -0.26543 -0.24577 -0.36415 0.00019446 -0.00025849 -0.00033755 -0.0028599 -3.3476
3.4023 0.28516 0.27968 0.22017 0.15381 0 0.14451 0.26692 0.1805 0.21508 0.18407 0.27768 -69.32 -0.26967 -0.34593 -0.38718 -0.2561 -0.291 -0.49125 -0.39068 -0.59608 -0.35179 -0.39705 -0.49177 -0.53695 4.1984e-05 -0.0049078 -0.00078192 -0.0043714 -4.6292
3.4063 0.30164 0.30358 0.23126 0.12301 0 0.13331 0.36109 0.2477 0.35281 0.24738 0.42947 -69.759 -0.30929 -0.43387 -0.3881 -0.3246 -0.45841 -0.58183 -0.48631 -0.75235 -0.457 -0.52196 -0.72047 -0.69522 -9.1108e-05 -0.0096871 -0.001683 -0.0078421 -6.0875
3.4102 0.31278 0.32439 0.26701 0.2198 0 0.24899 0.42781 0.35236 0.44976 0.35237 0.44257 -70.153 -0.35196 -0.53257 -0.39479 -0.39669 -0.58141 -0.58648 -0.63266 -0.84427 -0.56983 -0.65475 -0.91114 -0.78155 -0.00030873 -0.01385 -0.0025665 -0.012753 -7.4521
3.4141 0.31746 0.33367 0.30806 0.3802 0 0.41535 0.44431 0.45661 0.5012 0.458 0.41606 -70.496 -0.38061 -0.60894 -0.46093 -0.46393 -0.6522 -0.63421 -0.73498 -0.96184 -0.68119 -0.79016 -1.0804 -0.81817 -0.00065834 -0.01752 -0.0030126 -0.017848 -8.5168
3.418 0.31713 0.33079 0.3358 0.49148 0 0.51333 0.41595 0.51409 0.52583 0.51401 0.48585 -70.791 -0.40275 -0.66148 -0.48962 -0.54475 -0.69808 -0.74623 -0.83968 -1.0825 -0.79271 -0.92289 -1.2512 -0.93871 -0.0010827 -0.021345 -0.0029676 -0.022 -9.2069
3.4219 0.31278 0.32018 0.33872 0.47903 0 0.47391 0.37206 0.50529 0.54732 0.50021 0.70102 -71.043 -0.40901 -0.68494 -0.48773 -0.58465 -0.75328 -0.81792 -0.88537 -1.1889 -0.83682 -1.0221 -1.4195 -1.0143 -0.0014382 -0.025622 -0.0027546 -0.024874 -9.5623
3.4258 0.30508 0.30711 0.31705 0.36058 0 0.33164 0.34481 0.45265 0.57477 0.44268 0.96898 -71.256 -0.4103 -0.67237 -0.46546 -0.58149 -0.82499 -0.82843 -0.86857 -1.2587 -0.81401 -1.0596 -1.5467 -1.0269 -0.0015702 -0.02962 -0.002805 -0.026881 -9.6561
3.4297 0.29631 0.29527 0.28497 0.2274 0 0.19601 0.34759 0.40166 0.59625 0.39248 1.118 -71.427 -0.43697 -0.61347 -0.44055 -0.57026 -0.88193 -0.80832 -0.82689 -1.257 -0.77496 -0.99803 -1.5827 -1.031 -0.0014191 -0.031755 -0.0033575 -0.028525 -9.517
3.4336 0.29021 0.28656 0.26544 0.17179 0 0.16484 0.3694 0.38352 0.58844 0.3843 1.0274 -71.55 -0.4281 -0.59268 -0.47906 -0.5266 -0.87581 -0.79389 -0.77157 -1.1107 -0.69066 -0.90893 -1.4983 -0.91566 -0.0010965 -0.030593 -0.0043357 -0.029748 -9.1108
3.4375 0.28879 0.28124 0.27556 0.21978 0 0.24991 0.38709 0.3914 0.53405 0.40925 0.72053 -71.626 -0.40342 -0.57186 -0.486 -0.46835 -0.77898 -0.73242 -0.65903 -0.90679 -0.60542 -0.77776 -1.3033 -0.81777 -0.00085751 -0.025949 -0.0054165 -0.029831 -8.3874
3.4414 0.28957 0.27763 0.31073 0.31844 0 0.37237 0.38256 0.38949 0.43422 0.42325 0.34755 -71.657 -0.36813 -0.53423 -0.43982 -0.39252 -0.6087 -0.64492 -0.53057 -0.68083 -0.49592 -0.6169 -1.0409 -0.68779 -0.00094694 -0.0192 -0.0061734 -0.027925 -7.3448
3.4453 0.28683 0.27259 0.34281 0.38174 0 0.42802 0.35086 0.34549 0.30855 0.38318 0.077046 -71.656 -0.32689 -0.47165 -0.34874 -0.30159 -0.41852 -0.55667 -0.41847 -0.46002 -0.35574 -0.44644 -0.76537 -0.49618 -0.0014037 -0.012499 -0.006212 -0.023786 -6.0616
3.4492 0.27659 0.26352 0.33906 0.35581 0 0.36793 0.29661 0.25785 0.18444 0.28135 -0.01733 -71.632 -0.28458 -0.40201 -0.33381 -0.22399 -0.2637 -0.50582 -0.31147 -0.25398 -0.25905 -0.32039 -0.51989 -0.31615 -0.0019798 -0.0074474 -0.0053155 -0.018153 -4.6794
3.4531 0.26051 0.25085 0.28952 0.2553 0 0.2321 0.22743 0.15605 0.083515 0.15241 0.0094733 -71.584 -0.20315 -0.36075 -0.27023 -0.15073 -0.16729 -0.39129 -0.19349 -0.11514 -0.10245 -0.19251 -0.3242 -0.18467 -0.0022728 -0.0042461 -0.0036058 -0.012457 -3.3601
3.457 0.24466 0.2384 0.21934 0.14823 0 0.11442 0.15297 0.076915 0.013585 0.049386 0.035357 -71.502 -0.14325 -0.33847 -0.22622 -0.084697 -0.11194 -0.29185 -0.092105 -0.0016782 -0.0056564 -0.067088 -0.17496 -0.075772 -0.0020045 -0.0019326 -0.0016061 -0.0080309 -2.2489
3.4609 0.23437 0.23072 0.17197 0.10471 0 0.090633 0.08796 0.039519 -0.030135 0.0086961 -0.028449 -71.368 -0.11557 -0.31211 -0.21039 -0.027921 -0.062213 -0.21748 -0.022231 0.086662 0.027408 0.034576 -0.057388 -0.010435 -0.0012374 0.00053667 -5.4511e-05 -0.0053534 -1.4562
3.4648 0.23002 0.22941 0.17492 0.14745 0 0.16513 0.051134 0.03846 -0.056119 0.029612 -0.17498 -71.171 -0.11262 -0.24821 -0.20921 0.017898 0.0011449 -0.15329 0.0043306 0.13607 0.039441 0.081075 0.037211 -0.029563 -0.00034832 0.0032796 0.00051659 -0.0038849 -1.0517
3.4688 0.22796 0.23186 0.2169 0.2377 0 0.2733 0.056118 0.056591 -0.066307 0.080525 -0.31592 -70.916 -0.15088 -0.27343 -0.22255 -0.042691 0.061735 -0.26574 -0.015752 0.054792 0.0091987 0.057441 0.097407 -0.070541 0.0002346 0.005365 0.00015857 -0.0026469 -1.0595
3.4727 0.22501 0.23379 0.25731 0.30467 0 0.33238 0.10076 0.081784 -0.05212 0.12447 -0.35155 -70.621 -0.16397 -0.28785 -0.25567 -0.080584 0.077615 -0.32862 -0.056205 -0.036144 -0.085177 -0.013408 0.092487 -0.15585 0.00032967 0.0056087 -0.00049973 -0.0011432 -1.4561
3.4766 0.22176 0.23301 0.26058 0.29722 0 0.30105 0.1659 0.11294 -0.00079063 0.14435 -0.24024 -70.306 -0.20301 -0.31708 -0.29915 -0.11342 0.01331 -0.39502 -0.1364 -0.17696 -0.16345 -0.11398 -0.007935 -0.26848 0.000103 0.0035659 -0.00071372 9.8445e-05 -2.1774
3.4805 0.22115 0.23088 0.22567 0.22171 0 0.20586 0.22671 0.15388 0.091487 0.1508 -0.020995 -69.977 -0.27955 -0.37151 -0.35114 -0.15711 -0.13035 -0.48331 -0.25989 -0.37846 -0.21277 -0.23248 -0.20664 -0.39514 -9.5286e-05 -0.00011848 -0.00020617 -0.00015497 -3.1342
3.4844 0.22435 0.23017 0.18507 0.13831 0 0.1193 0.26761 0.20495 0.20979 0.16957 0.21864 -69.627 -0.31584 -0.43195 -0.42971 -0.23287 -0.31118 -0.53583 -0.39856 -0.59152 -0.38141 -0.36865 -0.46552 -0.5277 -1.6783e-05 -0.0042435 0.00061811 -0.002851 -4.2236
3.4883 0.22863 0.23161 0.17525 0.11671 0 0.10718 0.28809 0.26106 0.32384 0.21884 0.40076 -69.239 -0.36719 -0.46071 -0.48268 -0.31466 -0.47002 -0.66068 -0.54128 -0.7447 -0.48098 -0.52918 -0.72109 -0.66249 0.00030359 -0.0079551 0.001029 -0.0077708 -5.3331
3.4922 0.22982 0.23291 0.20522 0.18227 0 0.18244 0.2961 0.31524 0.40474 0.29356 0.50067 -68.804 -0.39729 -0.49583 -0.51187 -0.38607 -0.56747 -0.76734 -0.64817 -0.9319 -0.57859 -0.67593 -0.92075 -0.79357 0.0005934 -0.011231 0.00060108 -0.013515 -6.3414
3.4961 0.22665 0.23118 0.25029 0.29347 0 0.29596 0.29751 0.36133 0.44318 0.3674 0.54983 -68.328 -0.41355 -0.53025 -0.5355 -0.42687 -0.6062 -0.81817 -0.70839 -1.0836 -0.64763 -0.77955 -1.0519 -0.88851 0.00055531 -0.014577 -0.00043318 -0.01842 -7.1331
3.5 0.22227 0.22619 0.27431 0.37027 0 0.3707 0.29303 0.39296 0.45383 0.41057 0.60032 -67.825 -0.43203 -0.54741 -0.57344 -0.41923 -0.62225 -0.79062 -0.72339 -1.0972 -0.64749 -0.81455 -1.1388 -0.90791 7.4919e-05 -0.01825 -0.0014106 -0.021652 -7.6277
3.5039 0.22124 0.22109 0.25952 0.3545 0 0.3558 0.28408 0.40294 0.46061 0.40994 0.67735 -67.304 -0.42047 -0.54625 -0.55195 -0.42685 -0.65152 -0.77466 -0.79625 -1.0236 -0.68956 -0.82014 -1.2094 -0.81894 -0.00071413 -0.021718 -0.0018182 -0.023556 -7.8035
3.5078 0.22503 0.21986 0.21871 0.25598 0 0.26337 0.27818 0.38737 0.47419 0.37681 0.75357 -66.76 -0.42498 -0.61683 -0.48716 -0.38756 -0.69738 -0.7169 -0.73863 -0.93422 -0.65253 -0.81215 -1.26 -0.78547 -0.0015256 -0.023795 -0.0016901 -0.024965 -7.6936
3.5117 0.23098 0.22406 0.18255 0.1471 0 0.16084 0.28477 0.352 0.48106 0.33674 0.76441 -66.172 -0.42453 -0.68013 -0.42335 -0.37822 -0.72488 -0.62755 -0.66156 -0.88975 -0.59175 -0.78467 -1.2521 -0.71746 -0.0020906 -0.023356 -0.001476 -0.026131 -7.351
3.5156 0.23556 0.23182 0.17555 0.10825 0 0.12262 0.30398 0.3121 0.45479 0.30978 0.65569 -65.526 -0.4065 -0.67591 -0.39583 -0.40234 -0.68745 -0.5323 -0.60937 -0.87942 -0.53595 -0.72079 -1.144 -0.62705 -0.0022915 -0.020079 -0.0015485 -0.026315 -6.8103
3.5195 0.23838 0.23986 0.20046 0.1666 0 0.17522 0.32044 0.28212 0.3802 0.29644 0.4303 -64.824 -0.36153 -0.53104 -0.45007 -0.36691 -0.56589 -0.49303 -0.56306 -0.79006 -0.49491 -0.57726 -0.93248 -0.67201 -0.0021913 -0.014717 -0.0018464 -0.024453 -6.0799
3.5234 0.24242 0.24599 0.23994 0.27659 0 0.2772 0.31176 0.26262 0.26954 0.27988 0.1584 -64.089 -0.27718 -0.35595 -0.42597 -0.23437 -0.38867 -0.50402 -0.41612 -0.55035 -0.36204 -0.374 -0.66621 -0.55067 -0.0019549 -0.0087649 -0.0019856 -0.020323 -5.175
3.5273 0.25013 0.24998 0.27018 0.35684 0 0.35039 0.26668 0.23838 0.15615 0.24194 -0.060444 -63.34 -0.1871 -0.25138 -0.37974 -0.12154 -0.21677 -0.48223 -0.32074 -0.31753 -0.2338 -0.2389 -0.41899 -0.34755 -0.001721 -0.0037738 -0.0016968 -0.015091 -4.1622
3.5313 0.25965 0.25239 0.2751 0.35279 0 0.33964 0.19722 0.19293 0.071245 0.17994 -0.15894 -62.583 -0.15349 -0.22709 -0.33403 -0.06863 -0.10391 -0.41788 -0.22851 -0.14781 -0.11802 -0.17016 -0.24398 -0.11347 -0.0015106 -0.00070671 -0.0011261 -0.010663 -3.1752
3.5352 0.26547 0.2534 0.2539 0.27512 0 0.25487 0.13318 0.12824 0.024644 0.11141 -0.14356 -61.799 -0.21642 -0.27127 -0.30359 -0.090147 -0.06328 -0.31845 -0.097805 -0.076415 -0.023225 -0.14544 -0.147 0.088506 -0.001242 0.00038094 -0.00069463 -0.0083328 -2.3829
3.5391 0.2632 0.25294 0.22067 0.18608 0 0.16221 0.10255 0.070301 0.0053092 0.063779 -0.084104 -60.962 -0.2081 -0.3021 -0.26182 -0.065864 -0.066162 -0.25889 -0.15438 -0.074791 -0.060212 -0.11374 -0.098601 0.062001 -0.00084569 0.00021697 -0.00066839 -0.0079086 -1.9271
3.543 0.25367 0.25132 0.19692 0.14867 0 0.13137 0.11409 0.052039 -0.00095135 0.057276 -0.058044 -60.061 -0.13078 -0.21709 -0.29006 -0.056832 -0.072262 -0.31683 -0.16038 -0.0861 -0.061186 -0.073246 -0.070702 -0.036775 -0.00038463 -0.00018971 -0.00088899 -0.0080717 -1.8707
3.5469 0.24213 0.24896 0.19912 0.18108 0 0.18154 0.15497 0.086285 0.004953 0.092904 -0.090542 -59.106 -0.11191 -0.14899 -0.30452 -0.058829 -0.065777 -0.39415 -0.19269 -0.10982 -0.054719 -0.095334 -0.064585 -0.15955 -5.9739e-05 -0.00020117 -0.00095252 -0.0076433 -2.184
3.5508 0.23317 0.24495 0.22661 0.24934 0 0.26846 0.20294 0.15294 0.035035 0.15255 -0.13542 -58.119 -0.17288 -0.15716 -0.31222 -0.08576 -0.067649 -0.44612 -0.2547 -0.16237 -0.073812 -0.18983 -0.10752 -0.26133 -6.6525e-05 4.395e-06 -0.00066302 -0.006624 -2.7683
3.5547 0.22636 0.23637 0.25896 0.29815 0 0.32121 0.24058 0.21338 0.098833 0.20973 -0.11144 -57.115 -0.26506 -0.2727 -0.39036 -0.17068 -0.11505 -0.44711 -0.2966 -0.27953 -0.16942 -0.3241 -0.22444 -0.2791 -0.00041079 -0.0004788 -0.00029442 -0.0061237 -3.4958
3.5586 0.21698 0.22024 0.26841 0.29169 0 0.29743 0.26096 0.24067 0.18916 0.2439 0.033347 -56.09 -0.27477 -0.36285 -0.33622 -0.19272 -0.22622 -0.4204 -0.40054 -0.4708 -0.33371 -0.37839 -0.41115 -0.21796 -0.00085733 -0.0026239 -0.00036731 -0.0073122 -4.2458
3.5625 0.20089 0.19694 0.24137 0.23455 0 0.21294 0.26446 0.23912 0.28292 0.25062 0.27717 -55.033 -0.27955 -0.41288 -0.4003 -0.23625 -0.37996 -0.44802 -0.53737 -0.64359 -0.42521 -0.50898 -0.63103 -0.37607 -0.0010903 -0.0066316 -0.0011239 -0.010371 -4.9248
3.5664 0.17874 0.17171 0.19181 0.1627 0 0.12529 0.25437 0.23583 0.35554 0.24255 0.53251 -53.937 -0.30203 -0.39932 -0.4576 -0.29485 -0.52571 -0.53674 -0.61965 -0.77002 -0.46579 -0.63959 -0.83465 -0.60478 -0.00097079 -0.011536 -0.0022026 -0.014344 -5.4715
3.5703 0.15537 0.15168 0.1524 0.11666 0 0.088397 0.23632 0.25258 0.39494 0.24041 0.69995 -52.805 -0.34682 -0.34165 -0.42306 -0.35361 -0.61536 -0.65786 -0.60818 -0.8382 -0.47805 -0.71043 -0.98374 -0.76666 -0.00066604 -0.015639 -0.0028551 -0.017914 -5.8458
3.5742 0.13543 0.14029 0.14745 0.11614 0 0.11486 0.21908 0.28412 0.40349 0.25788 0.72866 -51.651 -0.35217 -0.46023 -0.43538 -0.37292 -0.63162 -0.6302 -0.66934 -0.87811 -0.44972 -0.75789 -1.0618 -0.81835 -0.00051514 -0.017535 -0.0025538 -0.020331 -6.0105
3.5781 0.11966 0.13392 0.16984 0.14982 0 0.17207 0.21161 0.30247 0.38937 0.28932 0.64153 -50.483 -0.30544 -0.45367 -0.42178 -0.37627 -0.59263 -0.56589 -0.66507 -0.90812 -0.56258 -0.70195 -1.0682 -0.65146 -0.00073273 -0.016958 -0.0014655 -0.021661 -5.9189
3.582 0.1054 0.12446 0.18424 0.18304 0 0.20923 0.21624 0.28239 0.3581 0.30957 0.50979 -49.299 -0.27188 -0.35828 -0.42263 -0.35237 -0.53229 -0.46764 -0.57239 -0.82107 -0.5676 -0.60938 -1.0075 -0.54382 -0.00121 -0.014789 -0.00036316 -0.022272 -5.5227
3.5859 0.090236 0.10613 0.15674 0.17888 0 0.1921 0.22451 0.22368 0.31176 0.28911 0.39831 -48.096 -0.2567 -0.26494 -0.42607 -0.31437 -0.47306 -0.41364 -0.45828 -0.67312 -0.44205 -0.51108 -0.8834 -0.50923 -0.0015979 -0.012196 -3.0553e-05 -0.022145 -4.7998
3.5898 0.074816 0.080751 0.086317 0.12255 0 0.12211 0.22116 0.15043 0.25252 0.21605 0.32179 -46.874 -0.24171 -0.3092 -0.39651 -0.28928 -0.41151 -0.52904 -0.44361 -0.60271 -0.25421 -0.4323 -0.70202 -0.45703 -0.0016026 -0.0096518 -0.00064429 -0.020713 -3.7812
3.5938 0.061939 0.056528 0.0094394 0.035032 0 0.032329 0.19374 0.089247 0.1831 0.10848 0.24237 -45.641 -0.2122 -0.22278 -0.31148 -0.16087 -0.32496 -0.32236 -0.21929 -0.35389 -0.20493 -0.2115 -0.47571 -0.23444 -0.0012286 -0.0066584 -0.0016289 -0.01735 -2.5505
3.5977 0.053215 0.041281 -0.02801 -0.035929 0 -0.032929 0.13937 0.047791 0.10256 0.0055507 0.10808 -44.404 -0.15513 -0.075482 -0.2566 -0.097529 -0.19267 -0.15547 -0.067098 -0.14718 -0.11997 -0.061671 -0.22366 -0.079533 -0.00075094 -0.0024182 -0.002079 -0.012037 -1.2138
3.6016 0.046891 0.036093 -0.008359 -0.046943 0 -0.042775 0.063649 0.012654 0.0051995 -0.058756 -0.097426 -43.165 -0.083285 0.027284 -0.20627 -0.015207 -0.016095 -0.057066 0.05261 0.044098 0.043356 0.091996 0.03143 0.04448 -0.00045121 0.0031662 -0.0013922 -0.0056055 0.1334
3.6055 0.039013 0.034799 0.04319 0.0066452 0 0.0022929 -0.024741 -0.033549 -0.11097 -0.079363 -0.33132 -41.919 -0.012191 0.072919 -0.13827 0.11043 0.17504 -0.013755 0.16554 0.24048 0.26763 0.26987 0.26649 0.17108 -0.0003675 0.0090811 0.00036665 0.00062462 1.4111
3.6094 0.026568 0.029394 0.079172 0.080592 0 0.067648 -0.11582 -0.093529 -0.23152 -0.081691 -0.51276 -40.664 0.027645 0.27969 -0.025937 0.16331 0.33476 0.095613 0.27054 0.45625 0.37807 0.36075 0.45939 0.34067 -0.00028502 0.013779 0.0025883 0.0054764 2.5272
3.6133 0.0095157 0.016232 0.067451 0.10948 0 0.10161 -0.19489 -0.15207 -0.32313 -0.098586 -0.57466 -39.406 0.085565 0.32652 0.013029 0.15892 0.42404 0.19526 0.34918 0.47099 0.32802 0.4127 0.59068 0.36145 3.6282e-05 0.01626 0.0045551 0.008382 3.3574
3.6172 -0.0098332 -0.0022525 0.014065 0.055945 0 0.067261 -0.24144 -0.18896 -0.35034 -0.14123 -0.50899 -38.153 0.12038 0.27159 -0.032781 0.19862 0.43146 0.15956 0.39769 0.49009 0.32514 0.4822 0.64825 0.31372 0.00061517 0.016726 0.0058333 0.0094556 3.7726
3.6211 -0.028832 -0.020908 -0.045582 -0.05667 0 -0.029139 -0.23816 -0.19432 -0.30217 -0.18871 -0.37232 -36.911 0.090702 0.23792 -0.10273 0.22794 0.37823 0.087856 0.38441 0.49871 0.38162 0.5039 0.63285 0.28995 0.0012027 0.016251 0.0063828 0.0092685 3.7122
3.625 -0.045688 -0.036388 -0.076381 -0.15766 0 -0.13567 -0.1864 -0.17277 -0.2057 -0.20552 -0.24646 -35.673 -0.032736 0.35611 -0.11486 0.16159 0.30356 0.13034 0.27959 0.43397 0.45547 0.39029 0.5591 0.38009 0.0014612 0.015792 0.0064155 0.0085288 3.2454
3.6289 -0.059226 -0.048649 -0.068019 -0.18156 0 -0.18666 -0.11317 -0.1358 -0.11131 -0.17198 -0.18203 -34.43 0.036206 0.26182 -0.073115 0.13372 0.2389 0.1329 0.24671 0.2551 0.27915 0.28096 0.44888 0.30866 0.0012032 0.015414 0.0061921 0.0077933 2.5568
3.6328 -0.068496 -0.058995 -0.037084 -0.11924 0 -0.15037 -0.057868 -0.092822 -0.057988 -0.10172 -0.1663 -33.181 0.030443 0.17171 -0.053698 0.098497 0.18897 0.11117 0.26797 0.12878 0.1953 0.28494 0.32057 0.14428 0.00050618 0.014377 0.0059112 0.0072617 1.8499
3.6367 -0.073395 -0.067653 -0.010525 -0.025332 0 -0.056112 -0.044942 -0.049354 -0.046289 -0.031456 -0.13882 -31.937 -0.048546 0.10216 -0.12732 0.030068 0.13347 0.025664 0.19503 0.019413 0.12976 0.22406 0.18234 0.010068 -0.00034462 0.011942 0.0056921 0.0067242 1.2351
3.6406 -0.075576 -0.07359 -0.007049 0.024913 0 0.024371 -0.064639 -0.011045 -0.041986 0.0072589 -0.043227 -30.715 -0.14335 0.062343 -0.25289 -0.05596 0.049246 -0.10535 0.027003 -0.078492 0.066224 0.045769 0.035285 -0.051715 -0.00099802 0.0081626 0.0055726 0.0057414 0.69451
3.6445 -0.077871 -0.076124 -0.02895 -0.0054055 0 0.030922 -0.080609 0.014797 -0.0076379 0.010188 0.12378 -29.518 -0.083349 0.057948 -0.20821 -0.076531 -0.064453 -0.17253 -0.032332 -0.1307 0.060788 -0.1608 -0.11608 -0.085052 -0.0011674 0.0039798 0.005484 0.0040158 0.15055
3.6484 -0.081808 -0.075762 -0.064588 -0.087924 0 -0.037522 -0.060319 0.02412 0.064433 -0.001058 0.30288 -28.339 -0.12651 -0.071476 -0.1321 -0.11025 -0.17819 -0.14741 0.034748 -0.21851 -0.021051 -0.061624 -0.25499 -0.16891 -0.00072541 0.00061213 0.0052582 0.0017175 -0.42094
3.6523 -0.085337 -0.072958 -0.095215 -0.15438 0 -0.12171 -0.0027426 0.022 0.14495 -0.00031912 0.40927 -27.163 -0.19473 -0.14858 -0.15188 -0.17018 -0.24984 -0.17474 -0.007409 -0.30135 -0.11223 -0.077191 -0.35374 -0.26157 0.00022303 -0.001208 0.0047267 -0.00051584 -0.93292
3.6563 -0.083421 -0.066443 -0.10259 -0.15136 0 -0.14997 0.060992 0.020839 0.19081 0.021551 0.38919 -25.987 -0.20494 -0.12741 -0.22578 -0.15821 -0.25408 -0.20875 -0.072168 -0.30985 -0.12249 -0.1359 -0.38615 -0.24899 0.0013189 -0.0015436 0.0038841 -0.0019611 -1.2352
3.6602 -0.071757 -0.053715 -0.077628 -0.079519 0 -0.096354 0.094131 0.029793 0.17775 0.051939 0.25542 -24.819 -0.10542 -0.010793 -0.28981 -0.012745 -0.20007 -0.18698 -0.048339 -0.19641 0.0056082 -0.11918 -0.34321 -0.052693 0.0020554 -0.00097301 0.0029809 -0.0022983 -1.2247
3.6641 -0.050634 -0.033951 -0.02805 0.011622 0 -0.00071607 0.083492 0.044788 0.11632 0.06934 0.077652 -23.67 -0.13414 -0.088654 -0.2793 -0.12267 -0.12304 -0.097753 0.046011 -0.12346 0.017969 -0.011955 -0.24082 0.025663 0.0020289 -7.1507e-05 0.0024279 -0.0018096 -0.92212
3.668 -0.025306 -0.010389 0.022231 0.064542 0 0.065696 0.045415 0.049946 0.04078 0.060515 -0.063111 -22.534 -0.11425 -0.066729 -0.17726 -0.13553 -0.057008 -0.072514 0.015961 -0.050886 0.022168 0.048599 -0.11343 -0.036256 0.0012059 0.00090701 0.0025344 -0.0011248 -0.45458
3.6719 -0.0022962 0.010911 0.046854 0.055506 0 0.059506 0.0057248 0.03115 -0.016652 0.028327 -0.12326 -21.391 -0.08061 0.026217 -0.1215 -0.052756 -0.011884 -0.056342 0.053964 0.037432 0.09399 0.098047 0.0032205 -0.070011 -1.2679e-06 0.0019947 0.0032599 -0.00074156 0.031048
3.6758 0.015196 0.02554 0.037192 0.0067396 0 -0.00054902 -0.024295 -0.0097434 -0.045213 -0.012702 -0.11608 -20.224 -0.059531 0.10181 -0.13346 0.039784 0.026829 -0.020983 0.16356 0.12181 0.19407 0.14864 0.089277 -0.0017646 -0.0009535 0.0032923 0.0041853 -0.00072351 0.44435
3.6797 0.028751 0.034424 0.012008 -0.034864 0 -0.051639 -0.051896 -0.053247 -0.056408 -0.046103 -0.09248 -19.033 -0.083079 -0.015742 -0.1542 -0.049634 0.077255 0.054465 0.2038 0.14586 0.17551 0.20059 0.14655 0.20288 -0.0011739 0.0048026 0.0047589 -0.0007919 0.75802
3.6836 0.042038 0.042934 0.0045659 -0.032195 0 -0.039845 -0.084845 -0.075418 -0.069535 -0.060614 -0.10012 -17.838 -0.040625 0.034691 -0.12132 -0.0024657 0.13893 0.09776 0.16634 0.1901 0.17212 0.24247 0.18904 0.20656 -0.00062842 0.0063855 0.0046573 -0.00065544 0.95755
3.6875 0.056813 0.055802 0.034618 0.019339 0 0.036827 -0.11272 -0.064735 -0.094367 -0.052605 -0.1497 -16.66 -0.029543 0.11423 -0.022549 0.07489 0.18864 0.072223 0.18691 0.21159 0.19046 0.23065 0.22521 0.15602 0.00029942 0.0077609 0.0039984 -0.00025036 0.99582
3.6914 0.071383 0.072464 0.089119 0.092538 0 0.12909 -0.10949 -0.028512 -0.12207 -0.025873 -0.20963 -15.499 -0.078462 0.12509 0.004881 0.063222 0.19691 0.013701 0.19157 0.17945 0.19022 0.17468 0.24545 0.065736 0.0010952 0.0085225 0.0032435 0.00027973 0.80039
3.6953 0.082585 0.087224 0.13087 0.14777 0 0.17671 -0.057074 0.015518 -0.12875 0.010007 -0.22945 -14.329 -0.17311 0.017754 -0.11514 -0.07018 0.14989 -0.035335 0.12054 0.08567 0.14319 0.09511 0.22514 -0.023099 0.0014228 0.0082281 0.0028616 0.00074265 0.32507
3.6992 0.088913 0.094196 0.12988 0.15744 0 0.15385 0.033097 0.053748 -0.089775 0.043984 -0.17437 -13.126 -0.11174 -0.07512 -0.18075 0.032504 0.058433 -0.0032523 -0.0017721 0.012725 0.071652 0.052359 0.14212 0.10857 0.0012464 0.0066191 0.0030083 0.00097015 -0.40347
3.7031 0.091679 0.092517 0.090173 0.1222 0 0.084906 0.12284 0.084598 0.0018217 0.070255 -0.04774 -11.881 -0.13378 -0.075589 -0.20377 -0.0088829 -0.051363 -0.093506 -0.064356 -0.18729 -0.062046 -0.042702 -0.0042873 -0.0679 0.00074499 0.0038561 0.003455 0.00075125 -1.2835
3.707 0.093488 0.087176 0.047207 0.070724 0 0.022989 0.17373 0.11465 0.12385 0.092803 0.11197 -10.614 -0.19119 -0.10543 -0.22057 -0.15028 -0.15573 -0.22824 -0.12935 -0.31577 -0.087716 -0.16247 -0.18795 -0.24586 0.00015943 0.00054104 0.0038021 -0.00020616 -2.1787
3.7109 0.096007 0.084963 0.037387 0.042183 0 0.011301 0.17422 0.14887 0.23105 0.12211 0.25611 -9.3495 -0.23761 -0.19966 -0.23091 -0.26765 -0.2442 -0.35069 -0.22453 -0.38893 -0.065335 -0.27924 -0.36938 -0.36461 -0.0003009 -0.0025813 0.0037875 -0.0021268 -2.968
3.7148 0.099283 0.089343 0.06712 0.060322 0 0.05624 0.14418 0.18477 0.28041 0.16444 0.35472 -8.0937 -0.21543 -0.36344 -0.21988 -0.17196 -0.31748 -0.398 -0.36938 -0.51852 -0.16817 -0.35787 -0.51798 -0.45104 -0.00048925 -0.0050518 0.0034437 -0.0049154 -3.5779
3.7188 0.1027 0.098501 0.1092 0.11547 0 0.12776 0.11543 0.21461 0.26144 0.2124 0.40945 -6.8318 -0.25184 -0.34326 -0.29935 -0.25286 -0.37815 -0.28329 -0.41475 -0.64658 -0.34681 -0.44598 -0.62582 -0.48635 -0.00035981 -0.006897 0.0030024 -0.0080708 -3.9879
3.7227 0.10592 0.1075 0.12871 0.16914 0 0.18208 0.1077 0.23175 0.20777 0.24676 0.44241 -5.544 -0.23578 -0.32035 -0.24689 -0.32241 -0.42421 -0.39859 -0.43861 -0.63837 -0.36798 -0.48691 -0.70233 -0.53646 -2.3598e-05 -0.008406 0.0026574 -0.010928 -4.2198
3.7266 0.10853 0.11196 0.11349 0.18129 0 0.1895 0.1206 0.2344 0.17557 0.25025 0.47077 -4.2264 -0.23534 -0.34389 -0.23007 -0.33291 -0.44993 -0.47589 -0.46011 -0.61688 -0.30389 -0.49752 -0.75567 -0.57968 0.00026298 -0.0096784 0.0024075 -0.013048 -4.3133
3.7305 0.10925 0.1103 0.081553 0.14146 0 0.15067 0.14348 0.22449 0.20036 0.22237 0.48767 -2.8934 -0.27606 -0.38914 -0.29757 -0.28425 -0.45047 -0.37847 -0.46628 -0.6312 -0.23542 -0.47968 -0.77795 -0.58567 0.00024435 -0.010371 0.0021047 -0.014395 -4.2927
3.7344 0.10641 0.10372 0.061111 0.078642 0 0.093623 0.16835 0.20459 0.2654 0.18113 0.46535 -1.5606 -0.28373 -0.22068 -0.20418 -0.29567 -0.42445 -0.24195 -0.34728 -0.55375 -0.30216 -0.38905 -0.74781 -0.48001 -0.00012752 -0.0099106 0.0016417 -0.015103 -4.1387
3.7383 0.099682 0.095091 0.064612 0.039524 0 0.054739 0.19175 0.17675 0.31047 0.14894 0.37887 -0.22594 -0.24714 -0.27709 -0.16458 -0.19705 -0.37287 -0.32208 -0.32943 -0.47202 -0.25227 -0.34989 -0.64882 -0.35221 -0.0006129 -0.0079954 0.001092 -0.015089 -3.7914
3.7422 0.091308 0.087937 0.081264 0.051275 0 0.055176 0.20722 0.1436 0.27803 0.13428 0.23127 1.1298 -0.22755 -0.28288 -0.16058 -0.15301 -0.29758 -0.32848 -0.25674 -0.35124 -0.083425 -0.23212 -0.48756 -0.25636 -0.00084589 -0.0049394 0.00067272 -0.013952 -3.1957
3.7461 0.0848 0.085017 0.092133 0.099595 0 0.087377 0.20168 0.10873 0.16081 0.1255 0.059252 2.5238 -0.19476 -0.20232 -0.16009 -0.12742 -0.20243 -0.22969 -0.16958 -0.19069 0.055314 -0.096226 -0.29591 -0.16687 -0.00063336 -0.001535 0.00057448 -0.011362 -2.3646
3.75 0.081691 0.086417 0.089538 0.14112 0 0.12115 0.16383 0.07514 0.010492 0.10256 -0.086572 3.9525 -0.1029 -0.063178 -0.12461 -0.039306 -0.096151 -0.063575 -0.15042 -0.0037423 -0.016125 -0.045937 -0.11507 -0.042447 -0.00013136 0.0014376 0.00082043 -0.0076124 -1.4092
3.7539 0.079498 0.088248 0.080849 0.13962 0 0.12607 0.097432 0.043178 -0.1008 0.056027 -0.1721 5.3934 -0.11693 -0.11977 -0.050818 0.026033 0.0071152 -0.089501 -0.063108 0.092839 0.074056 0.048148 0.025952 0.0013826 0.0002752 0.0036226 0.0012795 -0.0037528 -0.50006
3.7578 0.073411 0.084127 0.075439 0.094619 0 0.094293 0.023948 0.011294 -0.13459 -0.0036536 -0.19748 6.8251 -0.056794 -0.051671 -0.052577 0.036898 0.091693 -0.054411 0.04061 0.18275 0.25793 0.18308 0.12103 0.13945 0.00029771 0.0051009 0.0018018 -0.0010456 0.2189
3.7617 0.060658 0.069689 0.071677 0.038209 0 0.04578 -0.030896 -0.020588 -0.11024 -0.054278 -0.18984 8.2469 -0.017844 -7.3088e-05 -0.064278 0.061038 0.14646 -0.015235 0.078026 0.24537 0.29974 0.24737 0.18095 0.1699 -1.3407e-05 0.0060796 0.0023315 -0.00011162 0.69963
3.7656 0.043489 0.046978 0.059211 0.0049825 0 0.011307 -0.055702 -0.048449 -0.08094 -0.079144 -0.17896 9.6755 -0.040847 -0.015541 -0.042305 0.10263 0.16878 -0.0049797 0.054346 0.27087 0.18341 0.22412 0.2184 0.078974 -0.00032387 0.0066256 0.0028864 -0.00048992 0.98759
3.7695 0.027598 0.024268 0.033411 0.0035964 0 0.0069965 -0.059562 -0.06567 -0.085089 -0.077863 -0.17685 11.124 -0.11348 -0.0485 0.052363 0.075346 0.16387 -0.042605 0.10489 0.25773 0.20028 0.22196 0.23726 0.11676 -0.00031001 0.0066993 0.003444 -0.0010291 1.1544
3.7734 0.017113 0.010171 0.0043793 0.01484 0 0.022226 -0.060023 -0.067837 -0.11639 -0.062599 -0.17577 12.586 -0.046487 -0.013635 0.018838 0.07229 0.14081 -0.13023 0.064651 0.20101 0.23659 0.17413 0.23282 0.17463 7.7399e-05 0.0063861 0.0038731 -0.00080728 1.2277
3.7773 0.010791 0.0063104 -0.011489 0.01466 0 0.031123 -0.064933 -0.056395 -0.13601 -0.045699 -0.16166 14.038 -0.053399 0.016281 -0.032876 0.043397 0.10805 -0.092555 0.022269 0.1783 0.17609 0.2066 0.19944 0.1642 0.00060069 0.0059982 0.0040054 0.00019515 1.1791
3.7813 0.0031606 0.0051449 -0.0097544 -0.0025095 0 0.016545 -0.065997 -0.037678 -0.11123 -0.031326 -0.12762 15.462 -0.087296 -0.018253 -0.08362 0.033441 0.070339 -0.083442 -0.0028813 0.12448 0.10717 0.20441 0.13721 0.070584 0.00094925 0.0058642 0.0037893 0.0012272 0.97156
3.7852 -0.01042 -0.0043512 -0.0060467 -0.022582 0 -0.015917 -0.049654 -0.018499 -0.04359 -0.017556 -0.075562 16.868 -0.081103 -0.14068 -0.12022 0.076793 0.027728 -0.2455 -0.0088486 -0.013193 0.12675 0.062194 0.05298 -0.080431 0.00096239 0.0059902 0.003365 0.0015346 0.61779
3.7891 -0.029653 -0.027526 -0.023126 -0.031302 0 -0.046315 -0.01361 -0.0028027 0.03621 -0.0038876 -0.0091407 18.285 -0.095794 -0.045835 -0.084772 -0.009961 -0.02265 -0.20112 -0.083861 0.0038291 0.15492 0.061241 -0.042162 0.022504 0.0006818 0.0059621 0.0029662 0.0010387 0.19508
3.793 -0.050095 -0.059386 -0.067753 -0.032 0 -0.061535 0.027545 0.0077708 0.096155 0.0054151 0.069771 19.737 -0.15177 -0.15958 -0.16555 -0.022311 -0.081438 -0.16811 -0.12573 -0.037077 0.032919 0.055992 -0.13463 0.036558 0.00025098 0.0052601 0.0027241 0.00032666 -0.18642
3.7969 -0.06792 -0.088738 -0.12025 -0.04234 0 -0.067443 0.052423 0.011196 0.12437 0.0055173 0.15424 21.216 -0.13686 -0.19169 -0.21477 0.0054519 -0.14051 -0.23937 -0.084541 -0.080493 -0.048158 0.053652 -0.20819 -0.070543 -0.00018814 0.0037608 0.0025662 2.2603e-05 -0.42337
3.8008 -0.083745 -0.10752 -0.14882 -0.073792 0 -0.08003 0.047999 0.0043244 0.12633 -0.0032617 0.2229 22.686 -0.080276 -0.13816 -0.18865 0.021604 -0.18039 -0.33091 -0.0098766 -0.087545 -0.042713 0.064951 -0.24495 -0.19598 -0.0005086 0.0019939 0.002323 0.00018795 -0.43262
3.8047 -0.10162 -0.11704 -0.13715 -0.11632 0 -0.1058 0.015763 -0.014538 0.10701 -0.016068 0.24276 24.109 -0.13892 -0.22274 -0.10637 -0.064523 -0.17702 -0.1763 -0.055453 -0.014237 -0.00044527 0.10841 -0.23015 -0.078666 -0.00057914 0.0009123 0.0019575 0.00034191 -0.14662
3.8086 -0.12424 -0.12571 -0.10025 -0.1458 0 -0.1332 -0.034335 -0.042931 0.061197 -0.03078 0.18902 25.47 -0.1409 -0.1469 -0.069478 0.064065 -0.11646 -0.095407 0.050914 0.04748 0.051179 0.12367 -0.15876 0.1115 -0.00031687 0.0013401 0.0016904 7.2799e-05 0.47541
3.8125 -0.14941 -0.14096 -0.07399 -0.14817 0 -0.14535 -0.093027 -0.075472 -0.017261 -0.053726 0.067764 26.787 -0.041166 -0.018391 -0.067549 0.065354 -0.0077235 -0.1332 0.10044 0.20175 0.12349 0.21826 -0.038653 0.15161 0.00019882 0.0035104 0.0018721 -0.00037326 1.4092
3.8164 -0.17144 -0.16294 -0.087136 -0.13587 0 -0.14107 -0.15402 -0.1088 -0.11916 -0.095934 -0.08023 28.09 0.056553 0.074191 -0.056625 0.094511 0.11857 -0.14321 0.14233 0.38195 0.21704 0.34744 0.11306 0.20664 0.00069457 0.0069938 0.0026861 -0.00012931 2.5356
3.8203 -0.18648 -0.18552 -0.13984 -0.13899 0 -0.14084 -0.20978 -0.14515 -0.21754 -0.16156 -0.20346 29.398 0.074919 0.088178 0.0007549 0.25359 0.22832 -0.012065 0.23494 0.5234 0.31908 0.46374 0.27847 0.39299 0.00086345 0.010989 0.003948 0.0016149 3.6672
3.8242 -0.19632 -0.20282 -0.20569 -0.17762 0 -0.16849 -0.24967 -0.19001 -0.28532 -0.23927 -0.27538 30.708 0.072327 0.18041 0.12237 0.29484 0.30686 0.21914 0.44275 0.59157 0.35041 0.5324 0.44583 0.53508 0.00062975 0.014719 0.0052049 0.0048871 4.6358
3.8281 -0.20692 -0.21453 -0.2532 -0.24136 0 -0.22516 -0.26614 -0.24501 -0.31708 -0.30617 -0.31239 32.001 0.13187 0.2545 0.16488 0.29795 0.3677 0.24049 0.51763 0.82029 0.43778 0.69215 0.61025 0.57482 0.00027542 0.017687 0.0060785 0.0088123 5.3809
3.832 -0.22296 -0.22516 -0.26785 -0.29595 0 -0.28265 -0.26363 -0.30312 -0.33329 -0.34302 -0.35711 33.258 0.20772 0.2491 0.12847 0.37376 0.43797 0.21749 0.60717 0.95506 0.56939 0.79636 0.76858 0.63644 0.00026578 0.019757 0.0065586 0.012214 5.9652
3.8359 -0.24352 -0.23889 -0.25823 -0.31189 0 -0.30596 -0.25907 -0.35149 -0.36163 -0.3484 -0.43918 34.47 0.24731 0.23185 0.092292 0.45949 0.53109 0.24361 0.71518 0.98806 0.67722 0.83816 0.91336 0.7419 0.00088215 0.021094 0.0069805 0.014427 6.4996
3.8398 -0.26306 -0.25556 -0.2454 -0.28961 0 -0.28607 -0.27025 -0.3803 -0.41204 -0.33965 -0.54609 35.635 0.18231 0.34541 0.19181 0.39986 0.62974 0.40552 0.78423 1.0203 0.6512 0.87195 1.0308 0.87337 0.0019702 0.022031 0.0076886 0.015641 7.0373
3.8438 -0.27677 -0.27188 -0.24709 -0.25892 0 -0.2514 -0.3014 -0.38965 -0.46784 -0.33922 -0.62929 36.755 0.18857 0.39834 0.31742 0.46983 0.69542 0.35254 0.72698 1.1146 0.62962 0.92759 1.1047 0.85926 0.0030326 0.022866 0.0086815 0.016548 7.524
3.8477 -0.28499 -0.28573 -0.26838 -0.25391 0 -0.24503 -0.33954 -0.38782 -0.49976 -0.35753 -0.64079 37.829 0.26369 0.35591 0.27303 0.49154 0.6981 0.28026 0.722 1.1 0.695 0.92567 1.1233 0.86449 0.0035954 0.023645 0.0095646 0.017654 7.84
3.8516 -0.29294 -0.29862 -0.30213 -0.28587 0 -0.28666 -0.36576 -0.38296 -0.48915 -0.38584 -0.56998 38.86 0.30248 0.29569 0.20334 0.46912 0.64134 0.25256 0.7438 1.0059 0.74483 0.8802 1.0859 0.8689 0.0035369 0.024105 0.0098761 0.018864 7.8922
3.8555 -0.30605 -0.3137 -0.33522 -0.33666 0 -0.35408 -0.37089 -0.37619 -0.44035 -0.40405 -0.45065 39.85 0.24968 0.2697 0.18684 0.41682 0.56102 0.30052 0.76407 0.87569 0.71723 0.80719 1.0048 0.84418 0.0031194 0.02387 0.0095131 0.019664 7.6777
3.8594 -0.32543 -0.33178 -0.35582 -0.37614 0 -0.40157 -0.36104 -0.36309 -0.37439 -0.39636 -0.3345 40.8 0.15179 0.28574 0.15309 0.37575 0.49802 0.39236 0.73627 0.80317 0.62638 0.72916 0.90191 0.72346 0.0027369 0.022822 0.0088793 0.01965 7.2773
3.8633 -0.34741 -0.34988 -0.3593 -0.38653 0 -0.3992 -0.34905 -0.34127 -0.31299 -0.36253 -0.25517 41.709 0.17421 0.33444 0.1793 0.39281 0.468 0.38456 0.61277 0.79338 0.55901 0.72052 0.79995 0.68615 0.0026276 0.021318 0.0086036 0.018911 6.8052
3.8672 -0.36681 -0.36401 -0.35108 -0.37357 0 -0.358 -0.34199 -0.31617 -0.26764 -0.3174 -0.21217 42.569 0.21406 0.30928 0.23735 0.40703 0.45381 0.35792 0.53892 0.79667 0.51539 0.67239 0.71456 0.6268 0.0027751 0.020039 0.0090485 0.017944 6.3649
3.8711 -0.3806 -0.3731 -0.34405 -0.35785 0 -0.31937 -0.33759 -0.29864 -0.23975 -0.28094 -0.18389 43.373 0.22848 0.2119 0.26396 0.37439 0.42656 0.26827 0.51879 0.75194 0.48535 0.59833 0.6503 0.54037 0.0030145 0.019505 0.010015 0.017236 6.0389
3.875 -0.3888 -0.37971 -0.34998 -0.3567 0 -0.3195 -0.33215 -0.29664 -0.22718 -0.26705 -0.15375 44.121 0.18753 0.080174 0.18942 0.2594 0.37614 0.055225 0.52274 0.59847 0.45881 0.54423 0.60467 0.45129 0.0031837 0.019688 0.010886 0.01692 5.8928
3.8789 -0.3927 -0.38684 -0.36967 -0.37208 0 -0.36057 -0.32905 -0.30939 -0.22885 -0.27813 -0.12558 44.817 0.15823 0.11937 0.19508 0.24965 0.32442 0.088648 0.58209 0.52284 0.55796 0.55482 0.5772 0.51969 0.0031877 0.020064 0.011095 0.016781 5.9663
3.8828 -0.39325 -0.3944 -0.39064 -0.39219 0 -0.4123 -0.33732 -0.32929 -0.24489 -0.30674 -0.11791 45.461 0.18586 0.17607 0.18945 0.31855 0.30962 0.13392 0.64923 0.53247 0.56966 0.58904 0.57599 0.59038 0.0029905 0.020121 0.010532 0.016571 6.2514
3.8867 -0.39127 -0.39936 -0.39653 -0.4023 0 -0.43906 -0.36089 -0.34935 -0.27494 -0.34128 -0.14741 46.052 0.21066 0.22967 0.17094 0.39809 0.35534 0.2287 0.66306 0.64267 0.57924 0.65239 0.61519 0.67674 0.0026247 0.019849 0.0095827 0.016294 6.6875
3.8906 -0.38865 -0.39945 -0.38213 -0.39553 0 -0.42736 -0.39085 -0.36816 -0.31739 -0.3716 -0.21761 46.583 0.20815 0.27825 0.1468 0.45076 0.45046 0.35932 0.63136 0.82929 0.62305 0.73389 0.70377 0.76467 0.0022355 0.019777 0.0088024 0.01622 7.1916
3.8945 -0.38848 -0.3964 -0.36051 -0.37695 0 -0.39214 -0.41082 -0.38824 -0.36896 -0.3926 -0.31955 47.05 0.1918 0.34731 0.14193 0.46172 0.55624 0.42693 0.67018 0.99685 0.68594 0.79145 0.83396 0.78948 0.002071 0.020503 0.0085207 0.01665 7.7042
3.8984 -0.39301 -0.39503 -0.35413 -0.36039 0 -0.36132 -0.41169 -0.41074 -0.42341 -0.40552 -0.43758 47.45 0.25452 0.36985 0.20996 0.52868 0.63408 0.43858 0.727 1.1188 0.70481 0.88581 0.97987 0.82983 0.0023513 0.02214 0.0086856 0.017654 8.211
3.9023 -0.40149 -0.39888 -0.37584 -0.36079 0 -0.35533 -0.40151 -0.43319 -0.47153 -0.41683 -0.55186 47.785 0.27112 0.3858 0.22606 0.55094 0.67131 0.45973 0.7678 1.2087 0.73399 0.95419 1.1093 0.8857 0.0030946 0.024193 0.0090193 0.019012 8.7207
3.9063 -0.41031 -0.4069 -0.4163 -0.38556 0 -0.37734 -0.39976 -0.45259 -0.50502 -0.43453 -0.63853 48.056 0.2671 0.38261 0.22588 0.54571 0.68528 0.49668 0.79462 1.2778 0.77452 1.0076 1.2008 0.93569 0.0040721 0.025963 0.0092983 0.020367 9.2238
3.9102 -0.41566 -0.41458 -0.45001 -0.4287 0 -0.4164 -0.42053 -0.46939 -0.523 -0.46271 -0.67582 48.263 0.28457 0.34991 0.25786 0.54173 0.70458 0.54121 0.81752 1.3342 0.81436 1.0633 1.2533 0.95904 0.004965 0.027081 0.0095045 0.021429 9.6745
3.9141 -0.41634 -0.418 -0.45561 -0.47191 0 -0.45571 -0.45963 -0.48629 -0.53394 -0.49706 -0.65795 48.414 0.32754 0.36156 0.27854 0.51575 0.74366 0.51418 0.87672 1.3333 0.77717 1.0959 1.2812 0.97118 0.0055906 0.027671 0.0097542 0.022092 10.008
3.918 -0.41361 -0.41636 -0.43266 -0.49397 0 -0.47898 -0.49702 -0.50223 -0.54803 -0.52469 -0.60546 48.521 0.32592 0.33961 0.31459 0.51605 0.79078 0.50925 0.87365 1.3026 0.74665 1.0707 1.2988 0.9551 0.0059771 0.028036 0.010123 0.022428 10.167
3.9219 -0.40818 -0.41045 -0.40032 -0.48406 0 -0.47515 -0.51129 -0.50847 -0.56438 -0.53001 -0.55713 48.597 0.30643 0.35754 0.35116 0.50447 0.81714 0.48242 0.84046 1.2656 0.73083 1.035 1.3078 0.92986 0.0062183 0.028227 0.010555 0.022606 10.108
3.9258 -0.39763 -0.3991 -0.3793 -0.44917 0 -0.44325 -0.49294 -0.49316 -0.56613 -0.50389 -0.54289 48.641 0.2679 0.39772 0.35235 0.47731 0.79886 0.44359 0.79519 1.2223 0.72274 0.99654 1.2955 0.90082 0.0062865 0.027953 0.010916 0.022822 9.7854
3.9297 -0.37729 -0.37866 -0.37383 -0.40851 0 -0.39491 -0.44661 -0.45176 -0.53186 -0.45033 -0.55795 48.637 0.18572 0.35776 0.24746 0.45788 0.73432 0.45253 0.75343 1.1529 0.69933 0.93454 1.2456 0.86478 0.0060393 0.026913 0.011125 0.0232 9.1607
3.9336 -0.34463 -0.34681 -0.36961 -0.37725 0 -0.34868 -0.38435 -0.39338 -0.45618 -0.38517 -0.563 48.564 0.16557 0.30801 0.16109 0.46242 0.64478 0.34852 0.70952 1.1011 0.54018 0.86659 1.1506 0.77389 0.0054431 0.02518 0.011201 0.023679 8.2418
3.9375 -0.30324 -0.30718 -0.34831 -0.35292 0 -0.31669 -0.31896 -0.33544 -0.36043 -0.32671 -0.51497 48.407 0.15737 0.27372 0.11291 0.42601 0.55842 0.2869 0.64328 0.97689 0.50029 0.7778 1.0172 0.7222 0.0047569 0.023198 0.011204 0.023933 7.1258
3.9414 -0.26223 -0.26921 -0.30472 -0.31731 0 -0.29408 -0.2622 -0.29016 -0.28006 -0.28436 -0.4037 48.176 0.1293 0.23413 0.09416 0.37189 0.49044 0.2258 0.55607 0.84087 0.49729 0.6615 0.86126 0.65778 0.0044117 0.02137 0.011139 0.02345 5.9849
3.9453 -0.23102 -0.24199 -0.25144 -0.2548 0 -0.26342 -0.22434 -0.25533 -0.23695 -0.25364 -0.26154 47.894 0.070405 0.17592 0.081844 0.31925 0.43391 0.14352 0.4577 0.7287 0.44553 0.52455 0.69943 0.54242 0.0046248 0.019649 0.010922 0.021791 4.979
3.9492 -0.21342 -0.2273 -0.2084 -0.17234 0 -0.21362 -0.2095 -0.21875 -0.22083 -0.22194 -0.13573 47.584 0.065172 0.1318 -0.018236 0.24235 0.36785 0.17745 0.39524 0.50805 0.312 0.43942 0.5421 0.43312 0.005117 0.017558 0.010454 0.018908 4.1588
3.9531 -0.20612 -0.21859 -0.18792 -0.1023 0 -0.15702 -0.20906 -0.17237 -0.19833 -0.18074 -0.048706 47.255 0.03802 0.044747 -0.11402 0.19005 0.27665 0.08491 0.33937 0.29911 0.19474 0.31744 0.39352 0.34051 0.0052727 0.014687 0.0097167 0.015272 3.4488
3.957 -0.20226 -0.20734 -0.18796 -0.082015 0 -0.12551 -0.20213 -0.12229 -0.14336 -0.13412 0.015351 46.901 0.014394 -0.018928 -0.14803 0.15065 0.16598 -0.059511 0.31698 0.14754 0.14103 0.22806 0.25652 0.2627 0.0046723 0.011195 0.008808 0.011687 2.7426
3.9609 -0.19687 -0.1912 -0.1968 -0.12393 0 -0.14439 -0.16831 -0.084324 -0.062007 -0.096086 0.084149 46.513 -0.0073319 -0.075801 -0.14499 0.11036 0.062769 -0.19794 0.30894 0.057747 0.14085 0.18175 0.13779 0.19697 0.0035215 0.0078632 0.007911 0.0088793 2.0321
3.9648 -0.18911 -0.17595 -0.20243 -0.20049 0 -0.20505 -0.10519 -0.069116 0.010826 -0.078338 0.15727 46.091 -0.041399 -0.18463 -0.17557 0.050335 -0.0012646 -0.26287 0.26912 0.013703 0.15271 0.16348 0.049597 0.13871 0.0025384 0.0056147 0.0072234 0.0071645 1.4487
3.9688 -0.18016 -0.16905 -0.1983 -0.25834 0 -0.26307 -0.03484 -0.071711 0.039698 -0.079362 0.19509 45.642 -0.048179 -0.22999 -0.1676 -0.035753 -0.010637 -0.29393 0.19311 0.00844 0.14393 0.15163 0.0064723 0.04461 0.0023476 0.0049076 0.0069025 0.0064191 1.168
3.9727 -0.16955 -0.17091 -0.18305 -0.25358 0 -0.2684 0.0095508 -0.076524 0.01608 -0.0852 0.15284 45.172 -0.046445 -0.20069 -0.13827 -0.041499 0.024492 -0.32594 0.16364 0.11216 0.087498 0.18481 0.017705 0.027928 0.002921 0.0054914 0.0070251 0.0063248 1.253
3.9766 -0.15438 -0.17221 -0.15827 -0.18225 0 -0.20497 0.0079226 -0.073087 -0.038733 -0.0823 0.030332 44.68 -0.034037 -0.15871 -0.099776 0.01245 0.077603 -0.24269 0.17663 0.23071 0.088051 0.22714 0.079808 0.068776 0.0035962 0.0066683 0.0075425 0.0066369 1.5807
3.9805 -0.13233 -0.16057 -0.12777 -0.082801 0 -0.10594 -0.031741 -0.066623 -0.094752 -0.071105 -0.11263 44.159 -0.0096047 -0.12124 -0.055224 0.096925 0.12599 -0.039944 0.21288 0.30975 0.17026 0.26263 0.17429 0.14015 0.0036713 0.0077852 0.0082459 0.0072383 1.9237
3.9844 -0.10536 -0.13085 -0.097593 -0.0083407 0 -0.02992 -0.080754 -0.072106 -0.13623 -0.067041 -0.19681 43.611 0.02814 0.020761 0.01893 0.15294 0.16519 -0.025771 0.20613 0.38476 0.14459 0.32776 0.2741 0.19061 0.0030265 0.0085626 0.0087991 0.0079893 2.1187
3.9883 -0.079752 -0.090172 -0.073883 0.010469 0 -0.016424 -0.11236 -0.097127 -0.16579 -0.086225 -0.18882 43.045 0.0067797 0.050584 0.0030912 0.17248 0.20593 0.091585 0.2322 0.42596 0.18138 0.37725 0.35638 0.25709 0.0021992 0.0090976 0.0088761 0.008604 2.1723
3.9922 -0.061931 -0.053235 -0.058943 -0.015859 0 -0.057213 -0.11918 -0.13079 -0.19035 -0.12773 -0.1319 42.48 -0.01834 0.064752 -0.041765 0.15405 0.25728 0.18055 0.30875 0.42933 0.2275 0.38786 0.41287 0.31461 0.0018629 0.0096628 0.0083492 0.0087568 2.212
3.9961 -0.053682 -0.03213 -0.049382 -0.048241 0 -0.10646 -0.11128 -0.15069 -0.20748 -0.16908 -0.11032 41.923 -0.019817 0.044269 -0.087003 0.12098 0.31148 0.1571 0.39153 0.38755 0.26807 0.37537 0.44975 0.34992 0.0022273 0.010499 0.0074021 0.0083597 2.3339
4 -0.051275 -0.029029 -0.039564 -0.051805 0 -0.11966 -0.10001 -0.14222 -0.2071 -0.18108 -0.17464 41.373 0.021779 -0.05233 -0.1089 0.10613 0.34475 -0.042676 0.41495 0.30119 0.29764 0.36888 0.4758 0.3528 0.0029225 0.011669 0.0064605 0.0077202 2.4908
4.0039 -0.049413 -0.036928 -0.027782 -0.022804 0 -0.087827 -0.086022 -0.11159 -0.18427 -0.15089 -0.29296 40.816 0.0084343 -0.070687 -0.12759 0.10918 0.33427 -0.048267 0.34381 0.38093 0.37142 0.39313 0.48856 0.33867 0.0034229 0.012945 0.005963 0.0073447 2.5222
4.0078 -0.046163 -0.046425 -0.018685 0.010803 0 -0.039885 -0.063535 -0.079693 -0.14663 -0.093591 -0.37244 40.245 0.026955 -0.089352 -0.080337 0.12046 0.27688 -0.16675 0.29956 0.37905 0.30997 0.37026 0.47121 0.26327 0.0035392 0.013769 0.0061125 0.0074844 2.2918
4.0117 -0.044097 -0.052139 -0.018537 0.014485 0 -0.01428 -0.034298 -0.062283 -0.10711 -0.041619 -0.33411 39.657 0.016763 -0.10463 -0.044358 0.091984 0.1932 -0.21023 0.20905 0.32735 0.19125 0.31621 0.40461 0.18494 0.0034786 0.013423 0.0067697 0.0078101 1.8049
4.0156 -0.046676 -0.054221 -0.027584 -0.022681 0 -0.026319 -0.013486 -0.055772 -0.070967 -0.020201 -0.17707 39.06 -0.035864 -0.10738 -0.05347 0.023069 0.11345 -0.13675 0.085522 0.23798 0.058299 0.24592 0.28566 0.12754 0.0034656 0.011456 0.0075426 0.0075674 1.2041
4.0195 -0.05376 -0.055562 -0.037927 -0.077101 0 -0.058266 -0.01799 -0.042534 -0.033256 -0.029095 0.021455 38.455 -0.080415 -0.073526 -0.09513 -0.01408 0.056515 -0.10578 0.086684 0.096884 -0.076337 0.18084 0.13596 0.07533 0.0033889 0.0081449 0.0079956 0.0061667 0.6591
4.0234 -0.061065 -0.058556 -0.040499 -0.10808 0 -0.077769 -0.047132 -0.010425 0.0099973 -0.045418 0.16679 37.842 -0.13192 -0.08927 -0.13908 -0.061819 0.019488 -0.10511 0.087413 -0.022737 -0.067018 0.048101 -0.0077313 -0.010577 0.0029018 0.0045576 0.0078462 0.0037551 0.25679
4.0273 -0.064359 -0.064116 -0.03515 -0.090336 0 -0.066572 -0.076187 0.032817 0.050944 -0.044073 0.2139 37.215 -0.11085 -0.13296 -0.2021 -0.096401 -0.014626 -0.11917 0.053521 -0.12512 -0.058702 -0.02768 -0.11428 -0.063811 0.0018865 0.0020184 0.0070606 0.0012665 -0.01989
4.0313 -0.064224 -0.072439 -0.033341 -0.036069 0 -0.03534 -0.072825 0.064554 0.074776 -0.01795 0.18635 36.579 -0.07427 -0.18729 -0.24761 -0.094888 -0.058569 -0.16431 0.018943 -0.15808 -0.049859 -0.030662 -0.17325 -0.095885 0.00076335 0.0012582 0.0058391 -0.00016112 -0.22504
4.0352 -0.066355 -0.08348 -0.049088 0.011459 0 -0.014187 -0.024802 0.066723 0.077056 0.018142 0.1398 35.94 -0.087062 -0.23318 -0.23993 -0.044554 -0.10746 -0.25075 0.01832 -0.08235 -0.020115 0.028538 -0.19276 -0.1239 0.00024381 0.0019181 0.004527 1.0451e-05 -0.36953
4.0391 -0.076714 -0.096489 -0.08534 0.0093314 0 -0.028446 0.044945 0.040635 0.0726 0.04066 0.11052 35.304 -0.074779 -0.2381 -0.23174 -0.031334 -0.14058 -0.28832 -0.016707 -0.05876 0.052883 0.039421 -0.18428 -0.097463 0.00070092 0.0028774 0.0034845 0.0013178 -0.39484
4.043 -0.096117 -0.10984 -0.12861 -0.051942 0 -0.079132 0.090078 0.0028876 0.080595 0.034447 0.095312 34.665 -0.074437 -0.23012 -0.28427 -0.054152 -0.13556 -0.27197 -0.0073636 -0.0081437 0.043954 0.11978 -0.1493 -0.026306 0.0017651 0.0032096 0.0029515 0.0026262 -0.20615
4.0469 -0.11957 -0.12219 -0.15814 -0.13931 0 -0.14198 0.07129 -0.03278 0.097096 -0.00012833 0.072286 34.007 -0.067374 -0.16896 -0.24162 -0.043764 -0.08291 -0.23808 0.04322 0.049468 0.03467 0.20992 -0.079945 0.065774 0.0025817 0.0029929 0.0029587 0.0029599 0.27612
4.0508 -0.14092 -0.13407 -0.1626 -0.20025 0 -0.18458 -0.017864 -0.068777 0.085487 -0.052665 0.032061 33.314 -0.03611 -0.058239 -0.099614 0.0075098 0.0093657 -0.17753 0.13632 0.12054 0.063971 0.2837 0.02918 0.17235 0.0025365 0.0032694 0.0033461 0.0022186 1.0797
4.0547 -0.15807 -0.14768 -0.14999 -0.20159 0 -0.18898 -0.14777 -0.11836 0.0032975 -0.11232 -0.015231 32.579 0.04444 0.058022 0.015807 0.05758 0.12232 -0.037554 0.27714 0.23754 0.15339 0.33078 0.17106 0.29854 0.0017868 0.0051558 0.0038937 0.0012622 2.1601
4.0586 -0.17327 -0.16443 -0.14149 -0.15492 0 -0.16426 -0.27137 -0.18714 -0.15286 -0.172 -0.060943 31.811 0.085984 0.085503 0.033498 0.2192 0.23679 0.11893 0.36851 0.42715 0.27587 0.46741 0.32857 0.35885 0.0011065 0.0088492 0.0044784 0.0013225 3.3889
4.0625 -0.18844 -0.18231 -0.15428 -0.10839 0 -0.14047 -0.34893 -0.26076 -0.32733 -0.226 -0.11877 31.024 0.17546 0.11831 0.024545 0.30024 0.34048 0.20947 0.44362 0.60769 0.40333 0.5832 0.48602 0.44215 0.0011956 0.013372 0.0051316 0.0031802 4.5668
4.0664 -0.20089 -0.19624 -0.18741 -0.11026 0 -0.14725 -0.36347 -0.31271 -0.43739 -0.26718 -0.21779 30.226 0.23161 0.16068 0.025391 0.32059 0.4285 0.23309 0.50628 0.76633 0.52266 0.69229 0.63746 0.52021 0.0020957 0.017266 0.0059409 0.006672 5.4839
4.0703 -0.20476 -0.20177 -0.22247 -0.17142 0 -0.19122 -0.32288 -0.32619 -0.43677 -0.28922 -0.37038 29.416 0.20979 0.21923 0.058466 0.3142 0.49985 0.20376 0.56103 0.89441 0.62084 0.81143 0.78283 0.57472 0.0032217 0.019629 0.0068839 0.01082 6.0168
4.0742 -0.19762 -0.19913 -0.23794 -0.25579 0 -0.24862 -0.25354 -0.30969 -0.35637 -0.29194 -0.5464 28.583 0.29646 0.35145 0.093177 0.31892 0.55395 0.17638 0.62463 0.97155 0.67089 0.93597 0.91601 0.67248 0.0039183 0.020632 0.0077576 0.01443 6.1978
4.0781 -0.18531 -0.19354 -0.22562 -0.30662 0 -0.28075 -0.19061 -0.29066 -0.28207 -0.28323 -0.68134 27.716 0.2779 0.27322 0.086116 0.36567 0.58892 0.29244 0.71278 0.958 0.61967 0.91928 1.0176 0.79148 0.0039817 0.021126 0.0082926 0.016732 6.1872
4.082 -0.17896 -0.19114 -0.19622 -0.28923 0 -0.26311 -0.16559 -0.29201 -0.28437 -0.27414 -0.71549 26.808 0.25517 0.22839 0.12258 0.41107 0.60157 0.38305 0.72527 0.92839 0.59278 0.88987 1.0612 0.82877 0.0036941 0.021766 0.0083638 0.01766 6.1469
4.0859 -0.18554 -0.19385 -0.17101 -0.21727 0 -0.20676 -0.19186 -0.31226 -0.35912 -0.27076 -0.63274 25.858 0.23502 0.24178 0.19687 0.40354 0.5882 0.37257 0.64845 0.90161 0.59876 0.87529 1.0287 0.79389 0.0034339 0.022421 0.0081052 0.017662 6.1073
4.0898 -0.20045 -0.19791 -0.16648 -0.14224 0 -0.15312 -0.25448 -0.32673 -0.43162 -0.27009 -0.46875 24.875 0.1825 0.24148 0.2573 0.2743 0.54607 0.21026 0.50928 0.87653 0.59289 0.86424 0.92244 0.75543 0.0033197 0.022337 0.0078074 0.017242 5.9403
4.0938 -0.21012 -0.19734 -0.1835 -0.11419 0 -0.14311 -0.31409 -0.3085 -0.42045 -0.26307 -0.28555 23.869 0.22648 0.22853 0.1797 0.27155 0.4755 0.10029 0.52279 0.69535 0.53533 0.69423 0.76459 0.54588 0.0032245 0.020826 0.0076778 0.016583 5.468
4.0977 -0.20331 -0.18919 -0.20766 -0.14398 0 -0.18313 -0.32767 -0.2504 -0.3055 -0.24135 -0.13575 22.851 0.19716 0.1151 0.1204 0.26481 0.38167 0.055982 0.45389 0.52949 0.37908 0.52652 0.58561 0.41652 0.00306 0.017859 0.0076776 0.015489 4.6226
4.1016 -0.18127 -0.17586 -0.21944 -0.19649 0 -0.23649 -0.27533 -0.17014 -0.14187 -0.20214 -0.041913 21.822 0.12342 0.018619 0.067961 0.20368 0.27459 0.06434 0.30976 0.38267 0.23031 0.43385 0.41184 0.35585 0.0029497 0.014107 0.0075812 0.013663 3.5237
4.1055 -0.15694 -0.16257 -0.20674 -0.21997 0 -0.25024 -0.1743 -0.096225 -0.011421 -0.14864 0.0019647 20.776 0.049329 0.0086061 0.027085 0.091654 0.16699 0.083207 0.13631 0.25138 0.17997 0.4191 0.25969 0.33182 0.0030803 0.010474 0.0071986 0.011077 2.4116
4.1094 -0.14321 -0.15275 -0.17169 -0.18791 0 -0.19823 -0.068485 -0.048674 0.042179 -0.088633 0.017629 19.7 0.07895 0.048532 0.063042 0.087148 0.071036 -0.036202 0.10567 0.11744 0.32823 0.28946 0.13657 0.25101 0.0034204 0.0075771 0.0065529 0.0081338 1.5
4.1133 -0.14095 -0.14556 -0.12824 -0.12006 0 -0.10535 -0.0003074 -0.029784 0.038397 -0.033403 0.030618 18.586 0.06156 -0.055121 -0.020068 0.078623 -0.0040805 -0.14139 0.098426 0.027335 0.21199 0.17763 0.043592 0.055861 0.0036649 0.0055415 0.0058572 0.0054987 0.87323
4.1172 -0.13847 -0.13749 -0.09258 -0.065871 0 -0.03097 0.01433 -0.029178 0.028906 0.0038889 0.060915 17.438 -0.0071663 -0.12755 -0.042114 0.049516 -0.052966 -0.12858 0.043182 0.026422 0.091424 0.1473 -0.022172 0.0036257 0.0035114 0.0041581 0.0053313 0.0037174 0.49803
4.1211 -0.12327 -0.12605 -0.073211 -0.063395 0 -0.022985 -0.0098047 -0.034693 0.0453 0.013237 0.11274 16.267 -0.043255 -0.12896 -0.0063884 0.034612 -0.073721 -0.061942 -0.030546 0.062856 0.057061 0.16359 -0.064663 0.078371 0.0029871 0.0031824 0.0050422 0.002914 0.31282
4.125 -0.095401 -0.11205 -0.067135 -0.10728 0 -0.078968 -0.044345 -0.038997 0.074326 -0.0050044 0.16664 15.088 0.06175 -0.055435 0.034011 0.08263 -0.067489 -0.058592 -0.061581 0.052839 0.16042 0.16027 -0.08396 0.18177 0.0024579 0.0025242 0.0049085 0.0027999 0.29569
4.1289 -0.069201 -0.098471 -0.064626 -0.15208 0 -0.14699 -0.069497 -0.039584 0.078444 -0.037119 0.18474 13.906 0.098666 -0.022095 0.058215 0.11365 -0.03806 -0.11564 0.012662 0.030137 0.28027 0.14853 -0.073249 0.136 0.0022765 0.0022624 0.0048317 0.0029633 0.45461
4.1328 -0.060938 -0.087602 -0.058397 -0.14913 0 -0.16652 -0.083532 -0.037053 0.036303 -0.062936 0.13422 12.715 0.048886 -0.012322 0.098401 0.077832 0.0089015 -0.081114 0.055715 0.12782 0.21614 0.22747 -0.022903 0.17231 0.0024256 0.0025541 0.0047984 0.0031812 0.77162
4.1367 -0.073107 -0.079047 -0.049519 -0.087508 0 -0.11675 -0.095184 -0.035617 -0.036668 -0.06994 0.015705 11.508 0.029005 0.011447 0.11606 0.085017 0.06708 0.0078657 0.074089 0.2241 0.15604 0.28227 0.068728 0.18672 0.0025381 0.0035192 0.0048565 0.003489 1.1752
4.1406 -0.090049 -0.070154 -0.044861 -0.00548 0 -0.032971 -0.10964 -0.043534 -0.1036 -0.063236 -0.12843 10.282 0.078134 0.082463 0.10723 0.16162 0.13037 0.10403 0.091635 0.28338 0.20432 0.29127 0.18668 0.18485 0.0022959 0.0051379 0.0050163 0.0039782 1.574
4.1445 -0.089564 -0.05797 -0.04821 0.038312 0 0.02245 -0.12233 -0.068578 -0.13853 -0.061054 -0.23909 9.0428 0.13429 0.24993 0.12149 0.21537 0.19268 0.11511 0.17546 0.38989 0.39582 0.37214 0.30274 0.35741 0.0017973 0.0071913 0.0052131 0.004556 1.9112
4.1484 -0.060764 -0.040921 -0.053324 0.012165 0 0.011165 -0.12502 -0.10913 -0.14443 -0.077647 -0.28285 7.7971 0.13653 0.1634 0.17225 0.18938 0.24709 0.038956 0.23841 0.4689 0.43221 0.44412 0.39078 0.32568 0.0014982 0.0092988 0.0053785 0.0049397 2.1778
4.1523 -0.012685 -0.019269 -0.046341 -0.060512 0 -0.049216 -0.11604 -0.14904 -0.14341 -0.10806 -0.27598 6.548 0.11864 0.12167 0.18055 0.23885 0.28588 0.082594 0.26146 0.46575 0.33801 0.40586 0.44135 0.31659 0.0017624 0.011067 0.0055284 0.0049211 2.3679
4.1563 0.033526 0.0053223 -0.016908 -0.11587 0 -0.098103 -0.10326 -0.16422 -0.15269 -0.12942 -0.26629 5.2941 0.086936 0.12835 0.15953 0.2633 0.30211 0.13658 0.25844 0.44199 0.28206 0.35677 0.46139 0.32839 0.0024685 0.012252 0.0057394 0.0046386 2.4268
4.1602 0.061545 0.030472 0.031081 -0.097409 0 -0.079711 -0.09591 -0.13905 -0.16914 -0.11922 -0.28581 4.0357 0.046064 0.13838 0.13594 0.15618 0.29155 0.067351 0.24364 0.45914 0.41689 0.40246 0.45804 0.32535 0.0030805 0.012782 0.0060099 0.0045326 2.251
4.1641 0.071239 0.053885 0.079231 -0.00034306 0 0.011937 -0.093032 -0.079616 -0.173 -0.074759 -0.31572 2.7801 0.011686 0.02854 0.12526 0.17435 0.25289 0.01523 0.15917 0.35036 0.42021 0.34986 0.42236 0.24553 0.0031283 0.012589 0.0061537 0.004927 1.7466
4.168 0.075689 0.074329 0.10677 0.1224 0 0.12622 -0.079895 -0.010888 -0.1428 -0.015779 -0.29751 1.5388 0.018749 -0.0083926 0.13721 0.1321 0.18607 -0.05193 0.078863 0.19867 0.25835 0.16484 0.33081 0.15478 0.0026282 0.011414 0.0058728 0.0055596 0.89387
4.1719 0.088117 0.092287 0.10616 0.19848 0 0.1932 -0.037317 0.041923 -0.068168 0.033139 -0.18421 0.31925 -0.047398 -0.036201 0.10158 0.042353 0.091037 -0.079726 0.01708 0.01699 0.074629 0.040298 0.1668 0.056086 0.0020307 0.0088606 0.0049839 0.0055165 -0.2348
4.1758 0.11098 0.10937 0.08972 0.19005 0 0.17685 0.042207 0.072904 0.045566 0.064623 0.012052 -0.88035 -0.16102 -0.099889 0.025447 -0.055609 -0.030363 -0.1182 -0.054426 -0.16955 -0.044259 -0.023086 -0.056615 -0.060291 0.0017571 0.0047606 0.003604 0.0037433 -1.5095
4.1797 0.1359 0.12645 0.081194 0.12173 0 0.10341 0.14392 0.09853 0.17834 0.094411 0.21962 -2.0675 -0.15632 -0.25071 -0.010551 -0.078173 -0.16973 -0.33732 -0.21682 -0.31173 -0.017939 -0.19766 -0.29565 -0.22047 0.0017958 -0.00041905 0.0021128 -0.00017814 -2.7878
4.1836 0.15245 0.14193 0.098621 0.06096 0 0.042445 0.2348 0.14079 0.29966 0.14481 0.35835 -3.2455 -0.20972 -0.28741 -0.09218 -0.21496 -0.30948 -0.40894 -0.34201 -0.47747 -0.21165 -0.38252 -0.50132 -0.29497 0.0017576 -0.0055509 0.00090797 -0.0055856 -3.9357
4.1875 0.15671 0.15227 0.14125 0.065355 0 0.053903 0.28091 0.20478 0.3783 0.22025 0.40097 -4.4076 -0.27621 -0.28981 -0.20852 -0.25992 -0.42687 -0.37853 -0.40847 -0.65287 -0.36731 -0.45998 -0.65107 -0.37283 0.001322 -0.0093859 0.00016136 -0.011023 -4.8341
4.1914 0.15268 0.155 0.1901 0.1381 0 0.14092 0.26776 0.27077 0.3977 0.29756 0.39283 -5.5421 -0.32392 -0.32183 -0.25992 -0.24708 -0.50434 -0.39501 -0.46665 -0.77317 -0.42231 -0.51524 -0.75851 -0.479 0.00061148 -0.011326 -0.00022429 -0.015104 -5.3997
4.1953 0.14717 0.15193 0.22105 0.22614 0 0.24554 0.21044 0.30859 0.36861 0.34104 0.41133 -6.6424 -0.32853 -0.41294 -0.19259 -0.23545 -0.53896 -0.53579 -0.54842 -0.79696 -0.3624 -0.61336 -0.85153 -0.61473 0.0001173 -0.011803 -0.00045477 -0.017328 -5.6253
4.1992 0.14461 0.14923 0.22061 0.26299 0 0.29248 0.14675 0.30235 0.32582 0.33048 0.49682 -7.7139 -0.28707 -0.41949 -0.20886 -0.3489 -0.54258 -0.46934 -0.56067 -0.80047 -0.34321 -0.64669 -0.93804 -0.6762 0.00025179 -0.011886 -0.00065773 -0.018241 -5.5978
4.2031 0.14599 0.15338 0.19351 0.22246 0 0.24856 0.1167 0.26411 0.30545 0.27839 0.61127 -8.7695 -0.35058 -0.31652 -0.20071 -0.35489 -0.53116 -0.47069 -0.49859 -0.825 -0.45597 -0.60782 -0.99068 -0.62429 0.00096971 -0.012365 -0.00083651 -0.018818 -5.4542
4.207 0.15112 0.166 0.15846 0.14062 0 0.15108 0.14002 0.22461 0.31746 0.22164 0.66031 -9.8178 -0.35861 -0.27643 -0.20257 -0.28375 -0.51111 -0.36278 -0.45881 -0.76651 -0.47087 -0.52861 -0.96589 -0.49538 0.0018118 -0.013071 -0.00095667 -0.019567 -5.2885
4.2109 0.16008 0.18201 0.13596 0.087795 0 0.080324 0.20501 0.20877 0.33661 0.19391 0.56424 -10.856 -0.28973 -0.31369 -0.20539 -0.19585 -0.47432 -0.2088 -0.42331 -0.62227 -0.36408 -0.42164 -0.84167 -0.33614 0.0022972 -0.013017 -0.0010212 -0.020059 -5.0809
4.2148 0.17221 0.19327 0.13679 0.11181 0 0.095781 0.27487 0.21626 0.32236 0.20093 0.32454 -11.873 -0.18658 -0.36732 -0.17603 -0.18672 -0.40708 -0.21105 -0.31254 -0.44193 -0.20964 -0.29577 -0.64165 -0.21507 0.0022701 -0.011275 -0.0010376 -0.019285 -4.718
4.2188 0.18479 0.19508 0.15745 0.19806 0 0.18645 0.30784 0.22303 0.25282 0.21781 0.034529 -12.857 -0.24252 -0.28297 -0.11425 -0.24692 -0.30598 -0.29227 -0.1942 -0.37649 -0.12599 -0.21451 -0.42437 -0.24927 0.0018992 -0.007866 -0.0009442 -0.016565 -4.098
4.2227 0.19393 0.18997 0.18433 0.27928 0 0.27749 0.27953 0.20197 0.14396 0.20983 -0.1765 -13.805 -0.22952 -0.15801 -0.01217 -0.20297 -0.18705 -0.27371 -0.080445 -0.25872 -0.082126 -0.11981 -0.24695 -0.22913 0.00141 -0.0038745 -0.00063539 -0.012279 -3.2386
4.2266 0.19753 0.18538 0.20319 0.28904 0 0.29081 0.19547 0.14577 0.037676 0.16019 -0.2274 -14.716 -0.1602 -0.01992 0.070565 -0.081351 -0.079559 -0.18344 0.0062358 -0.145 -0.041945 -0.028377 -0.13304 -0.12566 0.00087593 -0.00069782 -0.00010955 -0.0078089 -2.3002
4.2305 0.19669 0.18704 0.20769 0.21656 0 0.21118 0.088142 0.074382 -0.02992 0.084228 -0.13778 -15.59 -0.058667 0.084856 0.089423 0.053829 -0.0088546 -0.05373 0.046753 -0.071037 0.0068522 0.047724 -0.069334 0.040269 0.00027253 0.0009467 0.00042005 -0.004683 -1.5097
4.2344 0.19385 0.19381 0.2018 0.1178 0 0.10197 0.0012894 0.02224 -0.051062 0.020186 -0.010891 -16.429 0.020965 0.017795 0.018028 0.00046364 0.017886 0.072634 0.015249 -0.02005 0.0073886 0.10611 -0.029486 0.099451 -0.00033516 0.0014075 0.00062931 -0.0035498 -1.0486
4.2383 0.18952 0.19842 0.19455 0.071702 0 0.054193 -0.030303 0.015699 -0.041439 0.0038262 0.042068 -17.237 -0.04847 -0.051588 -0.071193 -0.072715 0.011322 -0.076774 0.048453 -0.023708 -0.010046 0.081409 -0.0022474 0.090887 -0.00075017 0.0015818 0.00037318 -0.003789 -0.9877
4.2422 0.18173 0.19355 0.1912 0.1155 0 0.10935 0.0037077 0.056651 -0.016611 0.044602 -0.017081 -18.023 -0.085992 -0.079115 -0.13153 -0.13294 -0.013675 -0.20447 0.036956 -0.067151 -0.025474 0.0090245 -0.00049203 0.015852 -0.00083349 0.0019887 -0.00010253 -0.0040876 -1.2929
4.2461 0.16945 0.17806 0.18827 0.21196 0 0.22118 0.08475 0.12248 0.024144 0.11943 -0.12565 -18.803 -0.080948 -0.072188 -0.13745 -0.14008 -0.052142 -0.26476 -0.032609 -0.14221 -0.062497 -0.069552 -0.046916 -0.10163 -0.00070311 0.0022678 -0.00028322 -0.0035489 -1.8666
4.25 0.15611 0.15808 0.17711 0.27737 0 0.29144 0.1739 0.18069 0.090224 0.18792 -0.16681 -19.58 -0.070033 -0.057259 -0.072586 -0.056657 -0.11071 -0.27494 -0.14562 -0.23896 -0.15567 -0.10619 -0.15173 -0.22374 -0.00066431 0.0015369 0.00019599 -0.0024527 -2.5785
4.2539 0.14826 0.14227 0.15373 0.2497 0 0.25208 0.23045 0.20797 0.17824 0.21868 -0.058145 -20.344 -0.14445 -0.13332 -0.087444 -0.14428 -0.19551 -0.25365 -0.24219 -0.34289 -0.22013 -0.14296 -0.30139 -0.27619 -0.00088231 -0.00073152 0.0011866 -0.0020371 -3.2822
4.2578 0.14932 0.13522 0.126 0.14168 0 0.12507 0.23232 0.20216 0.26205 0.209 0.18251 -21.076 -0.21084 -0.2136 -0.18341 -0.23009 -0.29799 -0.27987 -0.2666 -0.42732 -0.27364 -0.21433 -0.46513 -0.32644 -0.0011352 -0.0041081 0.0020746 -0.0034562 -3.8427
4.2617 0.15446 0.13449 0.11007 0.033712 0 0.0074899 0.18769 0.18098 0.30825 0.18418 0.44378 -21.763 -0.23848 -0.26668 -0.27257 -0.28365 -0.39275 -0.30653 -0.26479 -0.51844 -0.326 -0.29945 -0.61088 -0.36913 -0.00096431 -0.0074149 0.0022461 -0.006758 -4.1854
4.2656 0.15283 0.13334 0.11717 0.0099111 0 -0.0079179 0.12979 0.16895 0.30429 0.17683 0.59656 -22.411 -0.22608 -0.27342 -0.31663 -0.29229 -0.45131 -0.3173 -0.26577 -0.59627 -0.36297 -0.38394 -0.71745 -0.3938 -0.00014572 -0.0095603 0.0015855 -0.010736 -4.3301
4.2695 0.1371 0.12649 0.14133 0.088289 0 0.089246 0.096432 0.18044 0.27141 0.20095 0.583 -23.038 -0.21973 -0.22118 -0.33723 -0.26343 -0.46124 -0.33828 -0.28681 -0.54763 -0.31896 -0.45595 -0.77656 -0.37352 0.00097265 -0.010279 0.00056368 -0.01379 -4.364
4.2734 0.11179 0.11431 0.16058 0.20323 0 0.21655 0.10638 0.20931 0.2475 0.24011 0.45184 -23.663 -0.2037 -0.18712 -0.36907 -0.21321 -0.43437 -0.36046 -0.35593 -0.55793 -0.3181 -0.43121 -0.78766 -0.40235 0.0016597 -0.010163 -0.0001617 -0.015073 -4.3561
4.2773 0.091831 0.10217 0.15324 0.25665 0 0.26583 0.14829 0.23213 0.25352 0.25965 0.31389 -24.29 -0.21738 -0.19651 -0.3453 -0.22212 -0.39629 -0.38666 -0.388 -0.55644 -0.32356 -0.38001 -0.75257 -0.43596 0.0014157 -0.0099905 -0.00027459 -0.014955 -4.2815
4.2813 0.09089 0.096137 0.11722 0.19776 0 0.1923 0.19004 0.22399 0.27393 0.23397 0.25323 -24.91 -0.25725 -0.23926 -0.27887 -0.26889 -0.36478 -0.41868 -0.34754 -0.51706 -0.30727 -0.30468 -0.67372 -0.43797 0.00045704 -0.0099626 1.2994e-05 -0.014419 -4.0285
4.2852 0.10914 0.09839 0.075271 0.06618 0 0.051759 0.20158 0.17685 0.26936 0.16774 0.26445 -25.506 -0.30497 -0.29184 -0.1958 -0.30791 -0.3349 -0.44343 -0.21888 -0.42371 -0.2501 -0.19937 -0.55551 -0.37979 -0.00041981 -0.009498 0.00025567 -0.013966 -3.4961
4.2891 0.13178 0.1059 0.059253 -0.037881 0 -0.045067 0.17411 0.10704 0.21096 0.093525 0.26491 -26.071 -0.25274 -0.25541 -0.10647 -0.20731 -0.28361 -0.26645 -0.11427 -0.29468 -0.22936 -0.054747 -0.40637 -0.31446 -0.00052005 -0.0077444 0.00024084 -0.013066 -2.6987
4.293 0.14057 0.11287 0.084408 -0.033451 0 -0.022665 0.12199 0.045281 0.10632 0.047052 0.17083 -26.607 -0.16426 -0.17966 -0.072409 -0.11656 -0.19143 -0.1427 0.030539 -0.14625 -0.10856 0.085885 -0.24023 -0.15077 0.0001372 -0.0043641 0.00017638 -0.010695 -1.7857
4.2969 0.12878 0.11496 0.13476 0.075597 0 0.098615 0.068222 0.015354 -0.0050156 0.039814 -0.025168 -27.124 -0.077816 -0.080032 -0.047394 -0.060798 -0.064065 -0.074386 0.15316 -0.012542 -0.0020406 0.18337 -0.076426 -0.0061649 0.00086106 5.006e-05 0.00044091 -0.0065142 -0.95574
4.3008 0.1067 0.11207 0.17315 0.20251 0 0.21998 0.027403 0.017392 -0.081074 0.051662 -0.23858 -27.628 -0.0093231 0.025505 -0.015049 -0.026558 0.064031 -0.062058 0.22284 0.087372 0.071572 0.2258 0.062793 0.093901 0.0009643 0.0042432 0.0011647 -0.0015905 -0.34177
4.3047 0.092799 0.10807 0.1696 0.24594 0 0.24401 0.00023188 0.029383 -0.1062 0.049669 -0.35306 -28.123 0.037871 0.10697 0.02173 0.04301 0.14857 -0.10466 0.22245 0.13859 0.17349 0.22071 0.15791 0.19676 0.00043682 0.0070251 0.0020579 0.0021176 0.034512
4.3086 0.098514 0.10778 0.12573 0.17016 0 0.1518 -0.018009 0.026648 -0.095856 0.0178 -0.30896 -28.607 0.0087993 0.12998 -0.07608 0.055079 0.16385 -0.089473 0.14159 0.15363 0.15212 0.13087 0.19896 0.20539 -3.6692e-05 0.007911 0.002644 0.0031734 0.20917
4.3125 0.11971 0.11354 0.075263 0.033474 0 0.016892 -0.025805 0.0040073 -0.076802 -0.027398 -0.15044 -29.079 -0.024207 0.15518 -0.16571 0.0011765 0.11918 -0.14929 0.075799 0.13041 0.16831 0.092834 0.18901 0.20172 0.00025026 0.0072576 0.0026631 0.0018066 0.18914
4.3164 0.14146 0.12374 0.059228 -0.056933 0 -0.052824 -0.013146 -0.017886 -0.062237 -0.048401 0.0064198 -29.534 -0.063069 0.15564 -0.21106 -0.061492 0.050485 -0.19391 0.028202 0.051614 0.1793 0.084168 0.14048 0.14821 0.0013002 0.0058765 0.0022637 -0.0002352 -0.077069
4.3203 0.15106 0.13417 0.094857 -0.027542 0 0.0016978 0.028916 -0.0083292 -0.042874 -0.016496 0.060745 -29.965 -0.10821 0.099719 -0.20196 -0.085837 -0.0073274 -0.1668 -0.008097 -0.083085 0.13251 0.073873 0.065771 0.018622 0.0023435 0.0044525 0.0018247 -0.0010782 -0.64339
4.3242 0.14744 0.1412 0.16224 0.10583 0 0.14644 0.096383 0.047611 0.00097309 0.0642 0.003022 -30.367 -0.12228 -0.060635 -0.22294 -0.096726 -0.0461 -0.28124 -0.059949 -0.18344 -0.026348 0.041135 -0.031161 -0.12401 0.0025216 0.0031573 0.0016046 -0.00023614 -1.4843
4.3281 0.14 0.14431 0.21898 0.25115 0 0.28077 0.16996 0.13438 0.078934 0.15767 -0.077686 -30.743 -0.13527 -0.12783 -0.19855 -0.13948 -0.088349 -0.29815 -0.10695 -0.27 -0.19103 -0.00085406 -0.15508 -0.22497 0.0016904 0.0016589 0.0015526 0.0010056 -2.4703
4.332 0.13928 0.14631 0.23141 0.31017 0 0.31266 0.2252 0.21508 0.17919 0.22117 -0.061518 -31.108 -0.1491 -0.16865 -0.1941 -0.20471 -0.16571 -0.30178 -0.1676 -0.39842 -0.28834 -0.081607 -0.31067 -0.33162 0.00057805 -0.00054085 0.0014274 0.00064417 -3.4273
4.3359 0.14866 0.15103 0.19881 0.2511 0 0.22615 0.24715 0.25786 0.27414 0.23518 0.10934 -31.47 -0.15128 -0.21399 -0.21022 -0.25567 -0.28846 -0.30539 -0.24417 -0.56029 -0.33887 -0.19149 -0.49129 -0.43908 0.00012949 -0.0036745 0.0010698 -0.0024292 -4.2275
4.3398 0.16355 0.1604 0.15268 0.1298 0 0.092324 0.23823 0.25859 0.33736 0.21579 0.3816 -31.825 -0.11843 -0.28706 -0.21425 -0.23 -0.43034 -0.29108 -0.33076 -0.7105 -0.41979 -0.29644 -0.67446 -0.51449 0.00064165 -0.0074401 0.00055537 -0.0075673 -4.8371
4.3438 0.17702 0.17298 0.13251 0.045659 0 0.016957 0.2149 0.24177 0.35907 0.20087 0.62276 -32.151 -0.11394 -0.26481 -0.20193 -0.26515 -0.54201 -0.38272 -0.40182 -0.78102 -0.52296 -0.45585 -0.82852 -0.59448 0.0014969 -0.011057 0.00010549 -0.012887 -5.2919
4.3477 0.18571 0.18518 0.15638 0.066845 0 0.063303 0.19718 0.2392 0.35029 0.2208 0.71182 -32.424 -0.11199 -0.27735 -0.21313 -0.28086 -0.584 -0.38332 -0.47244 -0.82461 -0.52184 -0.5684 -0.92649 -0.65738 0.0017459 -0.013634 -0.00012601 -0.016653 -5.6359
4.3516 0.19108 0.19383 0.20804 0.18069 0 0.20539 0.19873 0.26416 0.33392 0.27545 0.62306 -32.639 -0.14233 -0.28993 -0.23407 -0.29703 -0.55452 -0.37565 -0.52301 -0.8173 -0.49357 -0.61065 -0.95789 -0.65851 0.00099327 -0.014656 -0.00017862 -0.018371 -5.8778
4.3555 0.1966 0.19841 0.24969 0.30497 0 0.34577 0.22154 0.30162 0.32917 0.33355 0.441 -32.815 -0.21007 -0.28141 -0.25329 -0.32179 -0.49011 -0.40673 -0.53474 -0.75917 -0.48275 -0.58299 -0.93101 -0.58829 -0.00024121 -0.014267 -0.00022819 -0.018785 -5.9883
4.3594 0.20436 0.20107 0.25069 0.3505 0 0.38592 0.25563 0.32179 0.33881 0.3549 0.29481 -32.98 -0.24517 -0.2716 -0.26474 -0.3236 -0.43783 -0.41745 -0.47687 -0.72426 -0.43739 -0.54599 -0.86506 -0.53593 -0.0010128 -0.013133 -0.00042803 -0.018958 -5.9232
4.3633 0.21402 0.20473 0.21111 0.28842 0 0.29905 0.28268 0.30482 0.34687 0.31944 0.26101 -33.149 -0.242 -0.21853 -0.24652 -0.29699 -0.41976 -0.40259 -0.41404 -0.65682 -0.38484 -0.4966 -0.77805 -0.42951 -0.00081939 -0.011937 -0.00079405 -0.019298 -5.6452
4.3672 0.22362 0.21071 0.16229 0.17195 0 0.15169 0.28397 0.25644 0.32915 0.24262 0.30886 -33.309 -0.2405 -0.19686 -0.24273 -0.27301 -0.41753 -0.35663 -0.36123 -0.56641 -0.31478 -0.42464 -0.67875 -0.33531 -3.0034e-05 -0.010865 -0.0012054 -0.019319 -5.1435
4.3711 0.2305 0.21763 0.1435 0.096083 0 0.055642 0.2511 0.20241 0.27058 0.16566 0.33144 -33.432 -0.23739 -0.19341 -0.24256 -0.25639 -0.38939 -0.28725 -0.30658 -0.45537 -0.24301 -0.33379 -0.56749 -0.26781 0.00050995 -0.0095162 -0.0014878 -0.018224 -4.4545
4.375 0.2319 0.2222 0.17141 0.12431 0 0.083904 0.19371 0.1676 0.17863 0.12711 0.23895 -33.502 -0.21781 -0.16723 -0.21914 -0.24481 -0.30721 -0.21038 -0.23101 -0.32786 -0.19488 -0.23445 -0.44459 -0.22641 0.00029866 -0.0073682 -0.001514 -0.015718 -3.6796
4.3789 0.22605 0.22132 0.22562 0.23749 0 0.21329 0.13704 0.15743 0.083005 0.13617 0.03992 -33.529 -0.19782 -0.073875 -0.19364 -0.22686 -0.18457 -0.21555 -0.2051 -0.27538 -0.17289 -0.17825 -0.31963 -0.13871 -0.0003669 -0.0044309 -0.0012791 -0.012381 -2.9725
4.3828 0.21391 0.21407 0.26252 0.34523 0 0.3398 0.10737 0.1567 0.019994 0.1677 -0.15706 -33.539 -0.18998 -0.052211 -0.2275 -0.21239 -0.072917 -0.26852 -0.17804 -0.21791 -0.12602 -0.12014 -0.21358 -0.080493 -0.00071953 -0.0015068 -0.00092899 -0.009345 -2.4821
4.3867 0.19994 0.20249 0.24846 0.35386 0 0.35805 0.11438 0.14554 0.011006 0.18339 -0.22565 -33.545 -0.17526 -0.050864 -0.25106 -0.19005 -0.027166 -0.28483 -0.15329 -0.20835 -0.11898 -0.078739 -0.1504 -0.064883 -0.00029795 0.00026237 -0.00070619 -0.0075834 -2.2802
4.3906 0.19003 0.19056 0.18735 0.24112 0 0.24502 0.14427 0.11852 0.049516 0.16301 -0.12325 -33.538 -0.14976 -0.059214 -0.24516 -0.16319 -0.065831 -0.2407 -0.14055 -0.25017 -0.16771 -0.068641 -0.14278 -0.095855 0.00058566 0.00025946 -0.00080113 -0.0073412 -2.3276
4.3945 0.18728 0.18211 0.12036 0.078711 0 0.081304 0.1706 0.090766 0.10575 0.12105 0.071853 -33.492 -0.13376 -0.13476 -0.26799 -0.16339 -0.15627 -0.20306 -0.16749 -0.26366 -0.21389 -0.1083 -0.18269 -0.16685 0.0011308 -0.0010602 -0.0011844 -0.0080556 -2.5143
4.3984 0.18928 0.17871 0.096015 -0.017803 0 -0.0095808 0.17503 0.086113 0.1463 0.094573 0.22047 -33.388 -0.10338 -0.13868 -0.22874 -0.16805 -0.23737 -0.18607 -0.21518 -0.29626 -0.25926 -0.14304 -0.24546 -0.18547 0.00080292 -0.0024767 -0.0015689 -0.0087705 -2.7431
4.4023 0.18997 0.17916 0.13264 0.023432 0 0.041736 0.16092 0.11718 0.1554 0.11175 0.23269 -33.23 -0.090283 -0.16431 -0.21159 -0.19819 -0.26369 -0.18644 -0.24884 -0.33509 -0.30909 -0.19304 -0.30643 -0.25705 -0.0001678 -0.0029895 -0.0015949 -0.0087541 -2.9902
4.4063 0.18524 0.18076 0.2028 0.1731 0 0.1944 0.14832 0.17359 0.14371 0.16724 0.13807 -33.04 -0.10367 -0.1964 -0.21385 -0.2284 -0.23837 -0.21767 -0.2674 -0.3984 -0.36158 -0.23931 -0.35806 -0.33595 -0.0010098 -0.0026652 -0.0011356 -0.0079494 -3.2935
4.4102 0.17702 0.18152 0.25314 0.32012 0 0.32858 0.1554 0.2278 0.13909 0.22558 0.057718 -32.838 -0.14338 -0.20944 -0.21765 -0.23029 -0.20928 -0.28813 -0.27672 -0.50266 -0.40931 -0.26215 -0.41312 -0.36532 -0.0011257 -0.0025871 -0.00045947 -0.0069923 -3.687
4.4141 0.17183 0.18147 0.2452 0.35556 0 0.34058 0.18325 0.25414 0.16593 0.2505 0.10122 -32.624 -0.14336 -0.26759 -0.18958 -0.24357 -0.23069 -0.321 -0.29794 -0.58741 -0.38831 -0.31769 -0.4898 -0.46975 -0.0006144 -0.003893 -5.6297e-05 -0.0067768 -4.1452
4.418 0.17433 0.18189 0.1852 0.25649 0 0.22558 0.21671 0.24645 0.22697 0.2351 0.27368 -32.386 -0.13654 -0.27374 -0.18409 -0.25015 -0.3188 -0.30909 -0.29872 -0.66977 -0.41148 -0.30304 -0.59008 -0.48463 -0.00012206 -0.006705 -0.00022413 -0.007825 -4.5861
4.4219 0.18198 0.18302 0.119 0.10341 0 0.080652 0.23867 0.22088 0.29957 0.20671 0.46958 -32.113 -0.14681 -0.30721 -0.22044 -0.26291 -0.43541 -0.33886 -0.29875 -0.72012 -0.4515 -0.28185 -0.69019 -0.52362 -0.00019677 -0.0098901 -0.00077306 -0.0098839 -4.9177
4.4258 0.18598 0.18256 0.095852 0.016393 0 0.025107 0.24282 0.20223 0.34896 0.20171 0.55736 -31.81 -0.18531 -0.37159 -0.27514 -0.28293 -0.51335 -0.41091 -0.29987 -0.72475 -0.47929 -0.26724 -0.7531 -0.58947 -0.00078254 -0.01189 -0.0011472 -0.01206 -5.0792
4.4297 0.17845 0.17672 0.12985 0.060146 0 0.10283 0.23371 0.20439 0.34995 0.23193 0.4841 -31.487 -0.25679 -0.39854 -0.27019 -0.30045 -0.50535 -0.44238 -0.28748 -0.67813 -0.44828 -0.23014 -0.75439 -0.5783 -0.0013196 -0.011914 -0.00089992 -0.013434 -5.042
4.4336 0.15939 0.16346 0.18961 0.19328 0 0.24603 0.21677 0.21992 0.30298 0.27211 0.31478 -31.149 -0.29251 -0.30465 -0.24341 -0.30972 -0.4193 -0.4134 -0.33004 -0.65384 -0.41663 -0.24896 -0.70009 -0.5095 -0.0013133 -0.01048 -0.00010707 -0.013694 -4.79
4.4375 0.13724 0.1451 0.22379 0.30214 0 0.32997 0.19137 0.22648 0.23333 0.27982 0.17653 -30.791 -0.27121 -0.22462 -0.29632 -0.30713 -0.31226 -0.43148 -0.32014 -0.61766 -0.33658 -0.2717 -0.62076 -0.46663 -0.00079119 -0.0088394 0.00067778 -0.01329 -4.3198
4.4414 0.12221 0.12773 0.20132 0.2916 0 0.2741 0.15513 0.20496 0.17353 0.23134 0.15573 -30.403 -0.22925 -0.15869 -0.34327 -0.2917 -0.24664 -0.43536 -0.31399 -0.53847 -0.23382 -0.28193 -0.54617 -0.40047 -0.00021394 -0.0078506 0.00090931 -0.01294 -3.6701
4.4453 0.1183 0.11711 0.1345 0.16033 0 0.10812 0.11387 0.15529 0.14117 0.14313 0.23131 -29.983 -0.20085 -0.097453 -0.3093 -0.25667 -0.24237 -0.37533 -0.34199 -0.40286 -0.13743 -0.26603 -0.48186 -0.27086 3.1815e-05 -0.0072924 0.00053612 -0.012918 -2.9432
4.4492 0.12088 0.11446 0.067783 0.0011335 0 -0.049932 0.083708 0.097657 0.12837 0.061189 0.29559 -29.542 -0.18636 -0.032496 -0.24084 -0.1487 -0.26255 -0.32715 -0.20709 -0.28824 -0.067992 -0.20188 -0.40786 -0.13121 1.7865e-05 -0.0062028 2.5779e-05 -0.012754 -2.2753
4.4531 0.12164 0.11566 0.042763 -0.072294 0 -0.085333 0.079329 0.057972 0.11115 0.026885 0.24285 -29.092 -0.094737 -0.037333 -0.14617 -0.06757 -0.2449 -0.21286 -0.09931 -0.14345 -0.021346 -0.10084 -0.30062 -0.028976 0.00014417 -0.0038727 -9.9057e-05 -0.011641 -1.7615
4.457 0.11609 0.115 0.067754 -0.013271 0 0.024588 0.098222 0.048512 0.071537 0.046944 0.055075 -28.633 -0.025838 -0.025119 -0.035738 -0.02483 -0.15474 -0.086421 0.013266 -0.029744 0.035241 0.0379 -0.15929 0.039154 0.00064484 -0.00057006 0.00023428 -0.0092247 -1.3998
4.4609 0.10707 0.11015 0.11455 0.12426 0 0.19368 0.11749 0.05885 0.014086 0.090234 -0.18 -28.153 -0.0085261 -0.00045119 0.044466 -0.011743 -0.017159 0.0067602 0.11887 0.048564 0.078087 0.18149 -0.013744 0.062933 0.0012621 0.0026319 0.00059848 -0.0060541 -1.1074
4.4648 0.10172 0.10421 0.14269 0.23064 0 0.29363 0.10982 0.064579 -0.037156 0.11237 -0.33002 -27.637 -0.042325 -0.018072 0.014845 -0.0044417 0.098269 0.011135 0.17894 0.11708 0.046154 0.2675 0.092284 0.023442 0.0014504 0.0047026 0.00052492 -0.0032669 -0.80781
4.4688 0.10494 0.10268 0.13062 0.22656 0 0.2511 0.066765 0.047711 -0.058763 0.088398 -0.31163 -27.089 -0.054681 -0.031332 0.017115 -0.024853 0.12935 -0.009742 0.073172 0.062302 0.036759 0.21852 0.12917 -0.024624 0.00092329 0.0053792 1.5325e-05 -0.0017413 -0.5123
4.4727 0.11519 0.10823 0.090151 0.1224 0 0.10096 0.0090276 0.013023 -0.047111 0.030007 -0.1488 -26.523 -0.095548 0.0061003 0.0011915 -0.048447 0.068593 -0.032267 0.0021434 -0.0092825 0.00023875 0.15654 0.098354 -0.070461 -1.3054e-05 0.0051609 -0.00041601 -0.0014558 -0.32729
4.4766 0.1256 0.11761 0.054945 0.0063441 0 -0.042978 -0.026469 -0.013243 -0.019014 -0.023349 0.044822 -25.957 -0.10302 0.054261 -0.051926 -0.056978 -0.03227 -0.073486 -0.061899 -0.072257 -0.029155 0.084614 0.026829 -0.079788 -0.00070259 0.0046869 -0.00023585 -0.0016164 -0.38069
4.4805 0.12909 0.12391 0.05379 -0.027157 0 -0.075051 -0.012833 -0.002725 0.0068176 -0.031433 0.14638 -25.394 -0.051307 0.071962 -0.1382 -0.037485 -0.10453 -0.13231 -0.12866 -0.11184 -0.024319 0.0021049 -0.054172 -0.043321 -0.00074682 0.0041437 0.00055176 -0.0014303 -0.73133
4.4844 0.12312 0.12195 0.089348 0.04823 0 0.024249 0.048162 0.051721 0.029458 0.020138 0.11066 -24.823 -0.023301 -0.0048859 -0.18155 0.016981 -0.1175 -0.14539 -0.13411 -0.13267 0.030578 -0.098416 -0.1287 -0.025835 -0.0003823 0.0032296 0.0013452 -0.00083354 -1.3316
4.4883 0.11106 0.11257 0.13728 0.17097 0 0.1769 0.12863 0.12717 0.066407 0.11022 0.0018111 -24.231 -0.043848 -0.068395 -0.29023 -0.076782 -0.10117 -0.20265 -0.11977 -0.17876 -0.038617 -0.12603 -0.20076 -0.057337 -0.00023846 0.0016069 0.0014725 -0.00053859 -2.0587
4.4922 0.099801 0.10208 0.16511 0.24084 0 0.2688 0.19381 0.18471 0.13272 0.1949 -0.05416 -23.612 -0.10166 -0.16473 -0.32895 -0.17603 -0.11775 -0.26404 -0.13949 -0.27144 -0.15105 -0.14768 -0.28385 -0.12549 -0.0006914 -0.00066346 0.00082248 -0.0013851 -2.7734
4.4961 0.095658 0.097656 0.1564 0.19859 0 0.23619 0.22176 0.19712 0.21801 0.23461 0.035081 -22.973 -0.16985 -0.26392 -0.31615 -0.24101 -0.20529 -0.28646 -0.19931 -0.39165 -0.2578 -0.18451 -0.38549 -0.2253 -0.0014433 -0.0031115 -2.114e-05 -0.0035867 -3.3603
4.5 0.10093 0.10241 0.1227 0.074464 0 0.11201 0.21072 0.16933 0.28532 0.21891 0.25335 -22.323 -0.21093 -0.30881 -0.31639 -0.25677 -0.34018 -0.22396 -0.28916 -0.50267 -0.31147 -0.24547 -0.4975 -0.3498 -0.0017614 -0.0052052 -0.00028813 -0.0065174 -3.7413
4.5039 0.11288 0.11386 0.094693 -0.03263 0 -0.0015348 0.17428 0.135 0.29712 0.17239 0.47965 -21.663 -0.16805 -0.26145 -0.1866 -0.24079 -0.45039 -0.20345 -0.34648 -0.53059 -0.32194 -0.24014 -0.59718 -0.43892 -0.0011779 -0.0066652 0.00028848 -0.0091719 -3.8876
4.5078 0.12556 0.12642 0.098897 -0.030614 0 -0.012309 0.13255 0.13056 0.24788 0.13665 0.57274 -20.988 -0.11558 -0.17628 -0.14203 -0.20349 -0.47012 -0.26672 -0.37196 -0.53653 -0.29632 -0.25905 -0.65751 -0.4771 9.264e-06 -0.007481 0.0012321 -0.010861 -3.8365
4.5117 0.13362 0.13545 0.13675 0.092564 0 0.090948 0.10553 0.16634 0.1737 0.13979 0.47627 -20.294 -0.13093 -0.10864 -0.14914 -0.19832 -0.39198 -0.31969 -0.35629 -0.50308 -0.25843 -0.2997 -0.66092 -0.50094 0.00092807 -0.0077243 0.0017447 -0.011566 -3.6905
4.5156 0.13602 0.13996 0.18215 0.2552 0 0.23037 0.10768 0.21757 0.12766 0.1757 0.26284 -19.581 -0.22201 -0.10383 -0.20097 -0.24438 -0.27441 -0.32931 -0.29966 -0.44251 -0.23308 -0.33897 -0.60943 -0.49518 0.0008684 -0.0074388 0.0013987 -0.011742 -3.5678
4.5195 0.13672 0.14244 0.20053 0.34073 0 0.29969 0.14122 0.24306 0.13922 0.20988 0.079362 -18.851 -0.27708 -0.22069 -0.34047 -0.31181 -0.1974 -0.35418 -0.21683 -0.42787 -0.26284 -0.30107 -0.52509 -0.33525 -0.00010369 -0.0067123 0.00047934 -0.011845 -3.5235
4.5234 0.1416 0.14658 0.17635 0.28638 0 0.24754 0.1912 0.21764 0.19075 0.20866 0.033436 -18.1 -0.20051 -0.23757 -0.2436 -0.27591 -0.20133 -0.25466 -0.17398 -0.35501 -0.25676 -0.18398 -0.43851 -0.17649 -0.0012113 -0.0057607 -0.00029888 -0.012009 -3.5024
4.5273 0.1532 0.15457 0.12749 0.13365 0 0.11873 0.22943 0.15252 0.23085 0.1682 0.11164 -17.32 -0.15252 -0.20678 -0.18408 -0.13713 -0.25722 -0.17147 -0.15001 -0.2858 -0.23632 -0.077979 -0.37127 -0.12668 -0.001645 -0.0048311 -0.00041 -0.012065 -3.3784
4.5313 0.16776 0.16535 0.093688 -0.00051375 0 0.020031 0.22997 0.087389 0.21396 0.11827 0.19748 -16.505 -0.13556 -0.13771 -0.15078 -0.0088946 -0.29211 -0.13829 -0.13079 -0.23282 -0.19384 -0.028688 -0.32425 -0.15014 -0.0012297 -0.0039889 8.601e-05 -0.011784 -3.0623
4.5352 0.17747 0.17497 0.10578 -0.012256 0 0.035862 0.18737 0.060346 0.13493 0.096027 0.17534 -15.659 -0.12932 -0.048539 -0.098682 -0.017756 -0.24931 -0.16682 -0.10206 -0.19877 -0.12109 -0.062335 -0.28178 -0.18497 -0.00049015 -0.0030648 0.00067329 -0.011077 -2.5928
4.5391 0.17666 0.17878 0.15942 0.10856 0 0.15931 0.12321 0.079903 0.032785 0.11246 0.033069 -14.795 -0.15525 -0.1297 -0.14776 -0.14415 -0.13625 -0.20311 -0.050074 -0.15631 -0.052736 -0.038558 -0.23009 -0.20129 -9.5682e-05 -0.0019064 0.00085787 -0.01004 -2.1319
4.543 0.16693 0.17463 0.21554 0.26923 0 0.29444 0.073558 0.12119 -0.036598 0.14204 -0.12505 -13.922 -0.17286 -0.1535 -0.12939 -0.18935 -0.021935 -0.17916 -0.077683 -0.13303 -0.023935 -0.067256 -0.17517 -0.1447 -0.00023282 -0.00070643 0.00054938 -0.0088945 -1.8646
4.5469 0.15636 0.16495 0.22986 0.34553 0 0.33058 0.065335 0.14853 -0.036757 0.14677 -0.16721 -13.036 -0.1743 -0.1611 -0.13229 -0.12456 0.014166 -0.13624 -0.12424 -0.14284 -0.033452 -0.073197 -0.1433 -0.082602 -0.00048529 -5.2448e-06 5.8997e-05 -0.0079128 -1.8858
4.5508 0.15297 0.15575 0.18902 0.27864 0 0.2315 0.099452 0.14488 0.029433 0.1139 -0.048884 -12.121 -0.16464 -0.15632 -0.15711 -0.01739 -0.057518 -0.11396 -0.15507 -0.19038 -0.082926 -0.06021 -0.16117 -0.066165 -0.0002982 -0.00025247 -0.00020391 -0.0073424 -2.16
4.5547 0.15779 0.1525 0.12366 0.12116 0 0.068156 0.15287 0.12372 0.12588 0.072051 0.14661 -11.168 -0.16477 -0.10728 -0.11557 -0.070416 -0.19355 -0.17213 -0.1427 -0.27355 -0.17786 -0.11439 -0.23146 -0.15832 0.00044418 -0.0013153 -3.2179e-05 -0.0072929 -2.5715
4.5586 0.16372 0.15565 0.085514 -0.0045818 0 -0.033692 0.19608 0.11449 0.20686 0.068473 0.27762 -10.183 -0.20522 -0.14483 -0.086158 -0.19168 -0.30947 -0.25295 -0.14659 -0.28021 -0.11809 -0.16424 -0.32617 -0.2369 0.0012765 -0.0024831 0.00049853 -0.0076361 -3.0025
4.5625 0.16147 0.15964 0.10565 -0.003166 0 0.0078212 0.21106 0.13526 0.24154 0.12549 0.26435 -9.1828 -0.19994 -0.23399 -0.11161 -0.18577 -0.34223 -0.32625 -0.22729 -0.32612 -0.083853 -0.21577 -0.40609 -0.29149 0.0015604 -0.0030835 0.0011441 -0.0080377 -3.3748
4.5664 0.14769 0.15693 0.16771 0.11911 0 0.16335 0.19753 0.17653 0.2273 0.21517 0.15557 -8.177 -0.19847 -0.30205 -0.15171 -0.1381 -0.29547 -0.38772 -0.30176 -0.37838 -0.11485 -0.24774 -0.45075 -0.3423 0.0010431 -0.0031697 0.0016407 -0.0081727 -3.6403
4.5703 0.12802 0.14437 0.21958 0.26049 0 0.31142 0.16708 0.20952 0.18763 0.27696 0.08435 -7.1583 -0.24083 -0.28483 -0.16839 -0.14167 -0.23298 -0.41759 -0.30164 -0.40819 -0.22156 -0.24899 -0.47241 -0.39707 5.5526e-05 -0.0035519 0.0017892 -0.0079871 -3.7642
4.5742 0.11253 0.12635 0.21523 0.30532 0 0.33152 0.1343 0.21094 0.15716 0.26543 0.15098 -6.1089 -0.25104 -0.16183 -0.17109 -0.21752 -0.22579 -0.26606 -0.30138 -0.48099 -0.31838 -0.27811 -0.50015 -0.36544 -0.0007981 -0.0050096 0.001499 -0.007764 -3.736
4.5781 0.10735 0.1116 0.15277 0.21518 0 0.19912 0.11176 0.18239 0.16059 0.18787 0.33322 -5.0201 -0.18522 -0.191 -0.081677 -0.21726 -0.29401 -0.33473 -0.34006 -0.48049 -0.23256 -0.3349 -0.5475 -0.32196 -0.0011392 -0.0073551 0.00084063 -0.0078857 -3.5913
4.582 0.10967 0.10578 0.076767 0.057665 0 0.0072334 0.10841 0.14796 0.19615 0.099333 0.49935 -3.9034 -0.16326 -0.23559 -0.057968 -0.14818 -0.389 -0.37358 -0.33432 -0.43574 -0.13828 -0.31154 -0.5931 -0.31568 -0.0010495 -0.0092832 6.9782e-05 -0.0084683 -3.3997
4.5859 0.11018 0.10617 0.042033 -0.048841 0 -0.1039 0.12647 0.13291 0.23484 0.059097 0.51215 -2.7824 -0.1977 -0.23606 -0.087851 -0.080563 -0.43023 -0.32244 -0.26922 -0.36852 -0.10248 -0.21491 -0.59385 -0.31593 -0.00088037 -0.0092907 -0.00046089 -0.009195 -3.2071
4.5898 0.10067 0.10364 0.068417 -0.029081 0 -0.055339 0.15686 0.14195 0.23915 0.084812 0.33782 -1.6705 -0.2446 -0.15498 -0.059577 -0.14503 -0.36859 -0.20649 -0.16429 -0.30569 -0.15572 -0.12036 -0.52067 -0.23695 -0.00087584 -0.0069415 -0.0005044 -0.0095214 -2.9812
4.5938 0.08026 0.090311 0.12418 0.090577 0 0.10855 0.17917 0.1554 0.19069 0.14118 0.07315 -0.55826 -0.13351 -0.14214 0.016579 -0.11951 -0.22653 -0.16963 -0.14742 -0.2104 -0.19344 -0.13419 -0.38584 -0.22466 -0.00097981 -0.0033405 -9.5331e-05 -0.0090848 -2.623
4.5977 0.055489 0.066415 0.15195 0.20389 0 0.25331 0.17088 0.14543 0.10599 0.16995 -0.12702 0.57644 -0.12533 -0.17135 -0.026234 -0.047698 -0.082344 -0.24722 -0.12552 -0.14853 -0.048258 -0.083042 -0.23717 -0.12888 -0.00096634 -0.00032766 0.00046945 -0.0079577 -2.049
4.6016 0.034794 0.040109 0.116 0.20822 0 0.25741 0.12199 0.098455 0.025481 0.13466 -0.16203 1.7445 -0.14659 -0.14858 -0.048479 -0.0064912 -0.010053 -0.26984 -0.05409 -0.06566 0.12318 0.022477 -0.12287 -0.014685 -0.00070694 0.00095943 0.00086233 -0.0065282 -1.2745
4.6055 0.022141 0.020318 0.03191 0.084293 0 0.10513 0.043289 0.025664 -0.018201 0.044901 -0.05217 2.9309 -0.12759 -0.033835 0.02174 -0.011673 -0.021726 -0.13711 0.060489 0.059429 0.19314 0.13901 -0.056695 0.063579 -0.00028825 0.0009219 0.00098683 -0.0051445 -0.41739
4.6094 0.014741 0.0090603 -0.045705 -0.088525 0 -0.102 -0.039512 -0.04528 -0.027056 -0.055062 0.084427 4.1057 -0.0014963 0.050797 0.03903 0.12635 -0.058749 0.064065 0.040005 0.13697 0.087336 0.10478 -0.012248 0.076721 0.00011252 0.0010359 0.001044 -0.0038656 0.38349
4.6133 0.0059156 0.00020342 -0.067198 -0.1923 0 -0.22336 -0.10203 -0.089396 -0.035261 -0.1198 0.12074 5.2499 -0.023709 0.039394 0.076089 0.11297 -0.040308 0.03859 0.066395 0.2151 0.19098 0.19608 0.050097 0.13153 0.00042623 0.0025412 0.0013461 -0.0025288 1.0581
4.6172 -0.0096206 -0.014352 -0.027808 -0.15975 0 -0.18582 -0.13441 -0.09948 -0.077072 -0.13139 0.0086419 6.3734 -0.012741 0.030195 0.099945 0.11171 0.068653 -0.0021602 0.1591 0.27103 0.36228 0.29672 0.14778 0.23621 0.00073859 0.0054431 0.0020439 -0.0010201 1.6172
4.6211 -0.032037 -0.036861 0.028558 -0.02546 0 -0.036882 -0.14162 -0.08754 -0.1521 -0.10522 -0.19325 7.5044 0.040453 0.058392 0.097812 0.14902 0.22476 0.010929 0.2339 0.32778 0.46812 0.34545 0.26165 0.32744 0.0011431 0.0086282 0.0030039 0.00055034 2.0831
4.625 -0.056466 -0.06149 0.044206 0.099038 0 0.094906 -0.13353 -0.07419 -0.22004 -0.074503 -0.36445 8.6633 0.091948 0.14138 0.064837 0.21177 0.33666 0.11085 0.16737 0.42388 0.36247 0.29422 0.35229 0.31304 0.0015744 0.010859 0.0039207 0.0019355 2.4228
4.6289 -0.076388 -0.079562 -0.0068897 0.10816 0 0.099908 -0.11654 -0.075174 -0.23254 -0.067343 -0.40509 9.8428 0.049251 0.10034 0.14797 0.19756 0.33603 0.11165 0.21251 0.46243 0.24994 0.40134 0.39096 0.31495 0.0018168 0.011694 0.0045409 0.0029743 2.5645
4.6328 -0.087973 -0.08736 -0.098773 -0.018227 0 -0.029916 -0.094644 -0.093669 -0.17652 -0.091133 -0.30049 11.015 0.047151 0.088509 0.20111 0.16752 0.23281 0.071946 0.27382 0.41016 0.31891 0.4472 0.37892 0.33829 0.0016961 0.011583 0.0048004 0.0036968 2.4893
4.6367 -0.092685 -0.089394 -0.17353 -0.19797 0 -0.19806 -0.075833 -0.1211 -0.090586 -0.13079 -0.12716 12.157 0.086593 0.12987 0.17152 0.16569 0.10982 0.039835 0.29026 0.33071 0.44361 0.42601 0.34205 0.3717 0.0012641 0.011248 0.0047926 0.0042111 2.2978
4.6406 -0.096496 -0.094374 -0.18543 -0.30632 0 -0.28047 -0.073016 -0.14379 -0.037938 -0.15993 0.0017825 13.268 0.13712 0.19611 0.067318 0.19613 0.059567 0.054049 0.24842 0.28411 0.50854 0.37397 0.30879 0.4037 0.00078991 0.011059 0.0046474 0.0045311 2.1672
4.6445 -0.10591 -0.10766 -0.13521 -0.26912 0 -0.22184 -0.094708 -0.15094 -0.056382 -0.15863 0.01455 14.364 0.089847 0.14189 0.013768 0.18978 0.11286 0.16205 0.21512 0.36163 0.34498 0.42794 0.29117 0.41567 0.00055562 0.010939 0.0044521 0.0045666 2.2182
4.6484 -0.12305 -0.12674 -0.068911 -0.12001 0 -0.077316 -0.13378 -0.14029 -0.12715 -0.12785 -0.071374 15.456 0.012536 0.074444 0.028395 0.14365 0.21617 0.06617 0.2197 0.33847 0.25933 0.40832 0.28224 0.29428 0.00064528 0.010722 0.004257 0.0042971 2.4111
4.6523 -0.14326 -0.14331 -0.043206 0.022887 0 0.031365 -0.16755 -0.11912 -0.18927 -0.090642 -0.16592 16.532 0.037478 0.083832 0.022912 0.14513 0.27611 -0.017569 0.24676 0.28711 0.28333 0.35912 0.26813 0.23364 0.00091277 0.010444 0.0041052 0.0039136 2.5747
4.6563 -0.1575 -0.14963 -0.083395 0.045511 0 0.010699 -0.17304 -0.10023 -0.18834 -0.076566 -0.1775 17.57 0.1021 0.13702 0.016929 0.17377 0.23553 -0.027518 0.25683 0.26261 0.35372 0.3405 0.24252 0.26454 0.0011388 0.01025 0.0040248 0.0037229 2.5529
4.6602 -0.15862 -0.14409 -0.16523 -0.074164 0 -0.13147 -0.14584 -0.094391 -0.12024 -0.098568 -0.086513 18.56 0.11001 0.17375 0.04332 0.18916 0.12072 0.063599 0.21562 0.30865 0.38943 0.40658 0.21265 0.37875 0.0012154 0.010139 0.0039992 0.0038686 2.3432
4.6641 -0.14726 -0.13206 -0.23326 -0.247 0 -0.29026 -0.10549 -0.10387 -0.034707 -0.14022 0.03603 19.516 0.024235 0.095882 0.056628 0.15626 0.021542 0.14206 0.24654 0.31046 0.37668 0.45007 0.19469 0.42731 0.0011909 0.009941 0.0039793 0.0041614 2.1067
4.668 -0.13262 -0.12227 -0.24178 -0.33948 0 -0.3425 -0.081409 -0.1215 0.003189 -0.16659 0.082748 20.472 0.023769 0.046061 0.054731 0.21817 0.020689 0.15445 0.29357 0.34408 0.3001 0.46066 0.20344 0.40255 0.0011643 0.0096117 0.003947 0.0042336 2.0434
4.6719 -0.12671 -0.12186 -0.18825 -0.27717 0 -0.24116 -0.090773 -0.13661 -0.037575 -0.15324 -0.0029904 21.447 0.10011 0.084042 0.052415 0.2564 0.12807 0.089749 0.36572 0.39293 0.31743 0.48532 0.24302 0.33708 0.00116 0.0094815 0.003956 0.0039038 2.244
4.6758 -0.13591 -0.13285 -0.11495 -0.10491 0 -0.054383 -0.12723 -0.1436 -0.13181 -0.11008 -0.17657 22.431 0.18384 0.18551 0.062677 0.23916 0.27247 0.0031611 0.41805 0.43826 0.42883 0.52832 0.30341 0.28035 0.0011162 0.010059 0.0040795 0.0033885 2.6411
4.6797 -0.15626 -0.1515 -0.077795 0.044495 0 0.080891 -0.16908 -0.1461 -0.21855 -0.077589 -0.32175 23.39 0.10241 0.22414 0.10396 0.20808 0.35663 0.050495 0.32342 0.4485 0.46864 0.55131 0.36444 0.32725 0.00098512 0.011497 0.0043007 0.0031202 3.0836
4.6836 -0.17651 -0.17044 -0.10533 0.050898 0 0.058176 -0.19794 -0.15317 -0.24674 -0.095057 -0.33986 24.294 0.069686 0.13088 0.10345 0.20069 0.33231 0.097869 0.30921 0.48408 0.47585 0.57664 0.40629 0.45646 0.00082477 0.013259 0.0044807 0.0033303 3.4552
4.6875 -0.1867 -0.18263 -0.17808 -0.10042 0 -0.11883 -0.21088 -0.17052 -0.21125 -0.1659 -0.22821 25.14 0.10282 0.10752 0.1046 0.28145 0.23631 0.19828 0.38412 0.46947 0.43572 0.56382 0.42147 0.5522 0.00077449 0.014445 0.0044785 0.0038188 3.7331
4.6914 -0.18575 -0.18565 -0.24371 -0.30586 0 -0.33515 -0.21676 -0.1944 -0.15378 -0.25039 -0.08391 25.953 0.16471 0.12132 0.12337 0.34556 0.16002 0.25113 0.46072 0.44917 0.37445 0.56501 0.42063 0.58157 0.00093218 0.014549 0.0043339 0.0041745 3.9581
4.6953 -0.18198 -0.18371 -0.25688 -0.42106 0 -0.44477 -0.22327 -0.21396 -0.12959 -0.29446 -0.029009 26.762 0.21019 0.13282 0.15602 0.30078 0.17703 0.17559 0.46213 0.46895 0.33254 0.6204 0.42629 0.52412 0.0012543 0.013956 0.0043096 0.0042513 4.1649
4.6992 -0.18623 -0.18535 -0.21376 -0.3694 0 -0.37532 -0.22881 -0.21995 -0.16537 -0.27218 -0.11611 27.574 0.16363 0.1877 0.081078 0.1984 0.28576 0.067558 0.41369 0.53026 0.43393 0.65397 0.45671 0.36633 0.0015791 0.01364 0.0046914 0.004408 4.3471
4.7031 -0.20316 -0.19737 -0.15487 -0.19847 0 -0.18158 -0.22656 -0.21267 -0.23903 -0.20673 -0.28863 28.371 0.16298 0.15682 0.022667 0.19359 0.41128 0.057918 0.43528 0.55222 0.53123 0.664 0.51097 0.38982 0.0017558 0.014277 0.005488 0.0052153 4.4749
4.707 -0.22752 -0.21903 -0.13373 -0.042701 0 -0.0075498 -0.21504 -0.20213 -0.29631 -0.15253 -0.42498 29.126 0.17349 0.10926 0.066225 0.2516 0.46439 0.099269 0.45119 0.59586 0.55634 0.66154 0.56741 0.42024 0.0017636 0.015604 0.0063198 0.0068583 4.5368
4.7109 -0.24823 -0.24162 -0.17525 -0.021956 0 0.016695 -0.20351 -0.20067 -0.29266 -0.15337 -0.4303 29.821 0.18229 0.07896 0.16291 0.32255 0.41136 0.18433 0.45886 0.63463 0.52768 0.64908 0.59871 0.45258 0.0017203 0.016646 0.0066617 0.0088087 4.5621
4.7148 -0.25684 -0.25449 -0.25612 -0.15357 0 -0.13077 -0.20623 -0.21404 -0.23 -0.21059 -0.30496 30.462 0.18405 0.092198 0.16654 0.32824 0.30028 0.32401 0.49676 0.58226 0.52216 0.62563 0.59282 0.57613 0.001781 0.016629 0.006281 0.010138 4.6101
4.7188 -0.25366 -0.25361 -0.32274 -0.34241 0 -0.34761 -0.23068 -0.2379 -0.15931 -0.28536 -0.14108 31.068 0.15245 0.13636 0.23317 0.29173 0.22381 0.34399 0.53309 0.54294 0.51211 0.6265 0.56327 0.59724 0.0020195 0.015721 0.0054979 0.010254 4.7413
4.7227 -0.2471 -0.24523 -0.33275 -0.45379 0 -0.48198 -0.27001 -0.2615 -0.14401 -0.33005 -0.054671 31.656 0.12503 0.18948 0.18702 0.25862 0.24744 0.28182 0.51764 0.53184 0.48165 0.61588 0.53992 0.60626 0.0023823 0.014912 0.0050062 0.0094205 4.9835
4.7266 -0.247 -0.24115 -0.28757 -0.41295 0 -0.44397 -0.30563 -0.27482 -0.20916 -0.32205 -0.10525 32.23 0.11822 0.22316 0.13406 0.2371 0.35883 0.18885 0.50143 0.56347 0.47545 0.65157 0.54712 0.60065 0.0027325 0.015147 0.0053653 0.0085804 5.3019
4.7305 -0.2572 -0.24903 -0.23047 -0.25801 0 -0.27136 -0.3179 -0.27416 -0.3161 -0.27544 -0.2586 32.781 0.13794 0.22008 0.13614 0.23187 0.47739 0.10749 0.50879 0.6346 0.51915 0.74018 0.58642 0.57743 0.0029316 0.016509 0.0065667 0.0086066 5.5913
4.7344 -0.27288 -0.26589 -0.2117 -0.10946 0 -0.10028 -0.29792 -0.26339 -0.38662 -0.22627 -0.41362 33.292 0.1616 0.18908 0.10066 0.24404 0.51686 0.065754 0.47007 0.68358 0.58362 0.70287 0.63719 0.53582 0.0029004 0.018199 0.0080299 0.0096252 5.7152
4.7383 -0.28434 -0.28066 -0.24855 -0.080488 0 -0.062275 -0.2542 -0.25165 -0.36276 -0.20664 -0.47088 33.748 0.15264 0.19743 0.10108 0.25096 0.45235 0.11176 0.44051 0.68196 0.60617 0.68469 0.67326 0.51349 0.0026394 0.019254 0.0090219 0.010977 5.5975
4.7422 -0.28449 -0.28361 -0.31188 -0.19389 0 -0.18495 -0.21099 -0.24892 -0.257 -0.22654 -0.39716 34.146 0.14928 0.18416 0.077328 0.27824 0.3399 0.14501 0.46794 0.69325 0.66482 0.68769 0.6818 0.54464 0.0022239 0.019319 0.0091527 0.011821 5.3117
4.7461 -0.27446 -0.27483 -0.34973 -0.36536 0 -0.37167 -0.19741 -0.26085 -0.14993 -0.27198 -0.24586 34.494 0.1645 0.17031 0.069381 0.32664 0.27307 0.18009 0.5292 0.71149 0.70671 0.69611 0.66985 0.59579 0.0017842 0.018781 0.0085678 0.011822 5.0795
4.75 -0.26334 -0.26441 -0.32903 -0.46534 0 -0.47634 -0.23028 -0.28439 -0.13124 -0.31593 -0.12167 34.805 0.20406 0.20462 0.15166 0.38643 0.30984 0.26655 0.57287 0.70867 0.63338 0.68624 0.65569 0.60622 0.0014653 0.018268 0.0077452 0.011359 5.1379
4.7539 -0.26215 -0.26444 -0.26267 -0.41537 0 -0.41675 -0.29933 -0.30749 -0.22725 -0.33397 -0.11139 35.09 0.21318 0.21404 0.16984 0.34341 0.42676 0.23832 0.57958 0.71853 0.63805 0.70263 0.65388 0.62524 0.001364 0.018068 0.0071257 0.011109 5.549
4.7578 -0.27612 -0.27983 -0.20093 -0.24926 0 -0.23988 -0.36683 -0.31516 -0.37365 -0.31772 -0.22436 35.345 0.17823 0.1941 0.18928 0.31114 0.53628 0.26413 0.59142 0.696 0.60128 0.67753 0.6659 0.61341 0.0014759 0.018017 0.0068843 0.011441 6.1097
4.7617 -0.30082 -0.30514 -0.19398 -0.092793 0 -0.088093 -0.38828 -0.30023 -0.46008 -0.28044 -0.38284 35.557 0.1665 0.15975 0.17478 0.29927 0.55454 0.30103 0.58107 0.66666 0.57196 0.6587 0.68206 0.5634 0.0016954 0.017853 0.0069583 0.012155 6.4722
4.7656 -0.32484 -0.32934 -0.25414 -0.073297 0 -0.090753 -0.34487 -0.27144 -0.41557 -0.25094 -0.47291 35.709 0.19774 0.13401 0.12945 0.30203 0.46718 0.32571 0.55215 0.64518 0.56231 0.66334 0.69092 0.50926 0.001888 0.017586 0.0072092 0.012731 6.4117
4.7695 -0.3373 -0.34343 -0.34605 -0.22312 0 -0.26322 -0.26404 -0.25098 -0.2682 -0.25592 -0.42511 35.801 0.21023 0.17078 0.13342 0.28033 0.34192 0.34028 0.57165 0.63322 0.51859 0.65861 0.68871 0.58892 0.0019884 0.017485 0.0075333 0.012823 6.0311
4.7734 -0.33489 -0.34502 -0.41164 -0.44939 0 -0.49058 -0.20696 -0.26019 -0.12914 -0.2999 -0.26854 35.85 0.19616 0.15042 0.12134 0.28597 0.27781 0.35185 0.60091 0.65918 0.5874 0.67189 0.68269 0.59083 0.0020486 0.01776 0.0078626 0.012555 5.7113
4.7773 -0.32326 -0.33729 -0.41112 -0.59674 0 -0.6101 -0.22544 -0.3027 -0.11023 -0.35804 -0.11607 35.882 0.21974 0.2008 0.15125 0.30758 0.33017 0.40964 0.63821 0.67769 0.61662 0.71467 0.68745 0.61572 0.0021931 0.018335 0.0081395 0.012394 5.8184
4.7813 -0.31186 -0.32507 -0.35002 -0.56051 0 -0.53162 -0.31821 -0.35855 -0.23761 -0.39111 -0.086042 35.906 0.25051 0.27404 0.20929 0.3308 0.46895 0.46451 0.67888 0.7005 0.60766 0.75182 0.71637 0.62772 0.0025131 0.018962 0.0083417 0.012761 6.3957
4.7852 -0.30644 -0.31192 -0.27352 -0.36632 0 -0.30613 -0.42387 -0.39578 -0.42887 -0.37485 -0.21587 35.906 0.24615 0.29372 0.26397 0.34295 0.60213 0.45518 0.7159 0.74738 0.58947 0.74538 0.77227 0.58072 0.002986 0.019508 0.0085255 0.013713 7.1022
4.7891 -0.30498 -0.29964 -0.23315 -0.15349 0 -0.090673 -0.46228 -0.39233 -0.55239 -0.32121 -0.4323 35.846 0.26808 0.27415 0.24002 0.38313 0.64503 0.44288 0.72239 0.80489 0.58391 0.77124 0.84238 0.6539 0.003482 0.020064 0.0087928 0.014919 7.4624
4.793 -0.30052 -0.28913 -0.25032 -0.07135 0 -0.034696 -0.39631 -0.35162 -0.52405 -0.27164 -0.60247 35.698 0.2485 0.26853 0.22019 0.3683 0.58172 0.4048 0.6908 0.83262 0.55906 0.77722 0.90169 0.65488 0.0038493 0.020738 0.0091742 0.015892 7.2304
4.7969 -0.2883 -0.2807 -0.30279 -0.16645 0 -0.17122 -0.26507 -0.29978 -0.36826 -0.26489 -0.62754 35.465 0.24 0.26338 0.23437 0.37732 0.47215 0.3812 0.66601 0.83965 0.577 0.79254 0.92498 0.6808 0.0040075 0.021388 0.0095451 0.016297 6.5716
4.8008 -0.27114 -0.27406 -0.34333 -0.34849 0 -0.39314 -0.15902 -0.26659 -0.19825 -0.30451 -0.50796 35.175 0.25098 0.24491 0.25895 0.40966 0.40175 0.35966 0.65211 0.83447 0.63697 0.80592 0.90139 0.71937 0.0039818 0.021656 0.0097017 0.016133 5.9182
4.8047 -0.25837 -0.26908 -0.33616 -0.46303 0 -0.53247 -0.1532 -0.2653 -0.13195 -0.35413 -0.33292 34.864 0.24621 0.19102 0.19816 0.37739 0.41462 0.2628 0.6108 0.82966 0.66909 0.75519 0.84128 0.63125 0.0038667 0.021302 0.0095624 0.015714 5.6284
4.8086 -0.25866 -0.26679 -0.28401 -0.41463 0 -0.48447 -0.25021 -0.28625 -0.20663 -0.36643 -0.20757 34.547 0.23421 0.21826 0.17806 0.34525 0.48211 0.20819 0.54757 0.78663 0.6534 0.68881 0.76919 0.60812 0.0037617 0.020509 0.0092985 0.015458 5.7316
4.8125 -0.27233 -0.26929 -0.22559 -0.24277 0 -0.28528 -0.37772 -0.30719 -0.3541 -0.32231 -0.17838 34.21 0.20679 0.26742 0.16393 0.28459 0.52938 0.19785 0.46923 0.75257 0.58517 0.65093 0.70686 0.49466 0.0037277 0.019767 0.0092246 0.015621 5.9498
4.8164 -0.28965 -0.27713 -0.205 -0.089525 0 -0.084963 -0.44239 -0.30993 -0.45249 -0.2474 -0.21307 33.826 0.17691 0.30057 0.14689 0.22785 0.49656 0.1766 0.42987 0.71627 0.47696 0.62983 0.65937 0.39974 0.0037797 0.019414 0.0095071 0.01611 5.9456
4.8203 -0.29664 -0.2863 -0.23652 -0.084188 0 -0.034829 -0.39751 -0.29019 -0.41516 -0.19142 -0.24263 33.378 0.15659 0.29247 0.13411 0.20469 0.38603 0.11632 0.46249 0.66102 0.35664 0.60819 0.616 0.42675 0.0039009 0.019292 0.0099597 0.016526 5.5769
4.8242 -0.28469 -0.28836 -0.29238 -0.2371 0 -0.17222 -0.27285 -0.25562 -0.25307 -0.18777 -0.22341 32.869 0.14039 0.28378 0.23654 0.19735 0.26022 0.21045 0.44217 0.55896 0.34571 0.56386 0.56499 0.51638 0.0040572 0.018894 0.010154 0.016443 4.963
4.8281 -0.25664 -0.27551 -0.32384 -0.42795 0 -0.38953 -0.14748 -0.21761 -0.067261 -0.2271 -0.16704 32.316 0.14036 0.22352 0.22632 0.21664 0.19378 0.2426 0.47471 0.49197 0.38556 0.55246 0.50887 0.55547 0.0042103 0.017914 0.0097916 0.015761 4.3516
4.832 -0.22497 -0.24724 -0.29985 -0.4985 0 -0.51318 -0.090655 -0.18556 0.022022 -0.2664 -0.11941 31.732 0.14296 0.20165 0.20907 0.26673 0.21852 0.30117 0.49033 0.50238 0.44109 0.55168 0.46559 0.54518 0.0043323 0.016654 0.0090044 0.014835 3.9301
4.8359 -0.20333 -0.21268 -0.23266 -0.37697 0 -0.43532 -0.11683 -0.16635 -0.040646 -0.26484 -0.11421 31.116 0.15471 0.22698 0.21692 0.31881 0.30266 0.35707 0.46416 0.57314 0.47414 0.55365 0.45352 0.49983 0.0044131 0.015826 0.0082935 0.014248 3.7313
4.8398 -0.19735 -0.18528 -0.16901 -0.13633 0 -0.19908 -0.18458 -0.16502 -0.20728 -0.21626 -0.14396 30.462 0.19625 0.26188 0.25025 0.31299 0.37789 0.30009 0.38973 0.64291 0.43041 0.55578 0.47352 0.44861 0.0044455 0.015909 0.0081207 0.014345 3.6715
4.8438 -0.20136 -0.17336 -0.1531 0.058881 0 0.030006 -0.23305 -0.18216 -0.3602 -0.15255 -0.17113 29.77 0.21568 0.2485 0.26065 0.27179 0.39101 0.15054 0.36979 0.67201 0.48127 0.54719 0.50541 0.3474 0.0043935 0.016645 0.0085098 0.014933 3.6466
4.8477 -0.20309 -0.1743 -0.19077 0.07573 0 0.087982 -0.2247 -0.20962 -0.39448 -0.11713 -0.16598 29.052 0.20444 0.28408 0.26095 0.24022 0.3406 0.11761 0.37148 0.66914 0.49295 0.55297 0.52314 0.31658 0.0041797 0.017211 0.0090235 0.015415 3.5982
4.8516 -0.19298 -0.1776 -0.24447 -0.08812 0 -0.061301 -0.16533 -0.23076 -0.29099 -0.13116 -0.13645 28.325 0.20266 0.33012 0.24534 0.24062 0.27255 0.15053 0.40841 0.64229 0.45438 0.54724 0.51605 0.36338 0.0037314 0.016943 0.0091482 0.015294 3.5232
4.8555 -0.17131 -0.17439 -0.26349 -0.30428 0 -0.29614 -0.093817 -0.22889 -0.1278 -0.17894 -0.12399 27.595 0.22904 0.34378 0.22746 0.28185 0.24093 0.21295 0.47349 0.60189 0.38225 0.52177 0.49659 0.47234 0.0030751 0.015963 0.0087464 0.014622 3.4553
4.8594 -0.14798 -0.16478 -0.2253 -0.41091 0 -0.4294 -0.054433 -0.19942 -0.021615 -0.22184 -0.16804 26.853 0.22786 0.25555 0.30362 0.33645 0.26588 0.34709 0.47787 0.5689 0.38582 0.53456 0.48699 0.56179 0.002404 0.015087 0.0081691 0.013959 3.4415
4.8633 -0.13511 -0.15665 -0.1538 -0.3333 0 -0.35379 -0.071077 -0.15547 -0.041913 -0.22813 -0.26649 26.081 0.20422 0.26017 0.27874 0.29878 0.32008 0.35931 0.35422 0.58409 0.43067 0.5318 0.49631 0.50129 0.0020264 0.015055 0.0079315 0.013849 3.513
4.8672 -0.13753 -0.15697 -0.099611 -0.1375 0 -0.12635 -0.13567 -0.12076 -0.16133 -0.19536 -0.36441 25.267 0.20977 0.27492 0.22885 0.22773 0.35227 0.25236 0.28993 0.56727 0.46735 0.5344 0.50891 0.41462 0.0021853 0.015774 0.0082479 0.014263 3.6437
4.8711 -0.14857 -0.16387 -0.098523 0.0221 0 0.076223 -0.21344 -0.11357 -0.27916 -0.14958 -0.38451 24.41 0.22985 0.28938 0.18284 0.18521 0.32776 0.10078 0.28592 0.51869 0.45919 0.51205 0.49551 0.3249 0.0028597 0.01626 0.0088433 0.014531 3.726
4.875 -0.1544 -0.167 -0.14221 0.021405 0 0.09797 -0.26093 -0.13352 -0.29943 -0.12324 -0.28316 23.521 0.22472 0.31212 0.15993 0.24281 0.25441 0.020841 0.28097 0.4657 0.37029 0.41503 0.43831 0.22967 0.0037128 0.0154 0.009195 0.013876 3.6078
4.8789 -0.14417 -0.15599 -0.18474 -0.13739 0 -0.071159 -0.24876 -0.1611 -0.20313 -0.12898 -0.093797 22.614 0.16859 0.19441 0.14588 0.26842 0.17493 0.13229 0.31206 0.3727 0.28953 0.33765 0.34856 0.24641 0.0042708 0.01291 0.008971 0.01212 3.1926
4.8828 -0.11841 -0.1295 -0.17899 -0.32487 0 -0.28626 -0.17819 -0.17038 -0.059187 -0.14909 0.079317 21.697 0.059864 0.16734 0.097868 0.23711 0.13303 0.14217 0.22319 0.35156 0.22643 0.35715 0.26109 0.28506 0.0042375 0.0096796 0.0082746 0.0099332 2.5333
4.8867 -0.089016 -0.096714 -0.11345 -0.381 0 -0.36314 -0.081278 -0.14574 0.03255 -0.14915 0.12363 20.774 0.029003 0.17258 0.05592 0.18133 0.14026 0.1028 0.12759 0.35419 0.22143 0.37964 0.20968 0.31143 0.0037151 0.0072062 0.0075041 0.0083609 1.8276
4.8906 -0.070281 -0.070157 -0.020846 -0.23838 0 -0.22666 -0.0024283 -0.091693 0.01941 -0.10666 0.001476 19.846 0.099492 0.17171 0.034059 0.13611 0.16898 0.034512 0.09653 0.34119 0.2719 0.35376 0.20251 0.29313 0.0031425 0.0065286 0.0069893 0.0080187 1.2965
4.8945 -0.067794 -0.056086 0.046394 0.020879 0 0.027696 0.02854 -0.030392 -0.066921 -0.032936 -0.20736 18.908 0.09147 0.14634 0.0010705 0.16289 0.1758 -0.10235 0.15941 0.26766 0.28812 0.28428 0.21687 0.17817 0.0029668 0.0074888 0.0067425 0.0086034 1.0305
4.8984 -0.07394 -0.050692 0.053642 0.22096 0 0.20918 0.013705 0.011074 -0.14134 0.030549 -0.34629 17.957 -0.0088511 0.0020217 -0.036516 0.12981 0.13633 -0.20522 0.10456 0.19715 0.17311 0.20031 0.21619 0.06556 0.0032842 0.0088572 0.006521 0.0091362 0.93164
4.9023 -0.074013 -0.044705 0.0062965 0.22279 0 0.18395 -0.017905 0.016042 -0.13602 0.042199 -0.29005 16.991 -0.092983 -0.075442 -0.072855 0.075632 0.063693 -0.16488 0.03461 0.17688 0.10502 0.17074 0.17592 0.018974 0.0037394 0.0092034 0.0061012 0.0087241 0.80504
4.9063 -0.058356 -0.031849 -0.057316 0.031767 0 -0.017998 -0.033555 -0.011635 -0.05221 -0.0045339 -0.045848 16.014 -0.11307 -0.07619 -0.11566 0.0513 -0.0028694 -0.075906 -0.018178 0.15603 0.094596 0.15844 0.099418 0.037297 0.0037846 0.0078618 0.0054946 0.0072127 0.52326
4.9102 -0.030732 -0.013837 -0.09421 -0.20177 0 -0.22674 -0.019995 -0.048545 0.046707 -0.069922 0.23536 15.033 -0.044671 -0.031454 -0.1684 0.097736 -0.029415 -0.071737 -0.03256 0.067864 0.12082 0.108 0.014076 0.092054 0.0031208 0.0053236 0.0049226 0.0052279 0.12431
4.9141 -0.0057917 0.0017433 -0.084651 -0.29443 0 -0.26755 0.011148 -0.064697 0.090899 -0.09418 0.3598 14.053 -0.077886 -0.082084 -0.12191 0.014773 -0.013401 -0.15927 0.0037544 -0.06428 0.16096 0.036235 -0.047532 -0.042487 0.0019743 0.0028295 0.0046077 0.003636 -0.23601
4.918 0.0026884 0.0081818 -0.041543 -0.17114 0 -0.099499 0.037893 -0.042757 0.060152 -0.044524 0.23714 13.074 -0.15279 -0.16469 -0.10022 -0.052358 0.015821 -0.21535 0.0097801 -0.038196 0.071245 0.039836 -0.067882 -0.13949 0.00097271 0.0015016 0.0045841 0.0029062 -0.42537
4.9219 -0.0066679 0.0051931 0.0022785 0.07421 0 0.1522 0.047736 0.0082433 -0.0045898 0.05407 -0.041307 12.091 -0.19585 -0.21201 -0.10622 -0.075057 0.021505 -0.25731 -0.041867 -0.016728 -0.029701 0.04372 -0.053479 -0.17808 0.00068898 0.0016335 0.0046888 0.0028732 -0.44046
4.9258 -0.021168 -0.00087299 0.01819 0.24974 0 0.29451 0.045203 0.056212 -0.039539 0.13283 -0.26271 11.098 -0.18983 -0.20102 -0.14174 -0.059453 -0.011211 -0.28858 -0.12454 -0.051226 -0.075028 0.016925 -0.028532 -0.16045 0.0012011 0.0025998 0.0047113 0.0030097 -0.3905
4.9297 -0.023952 -0.0017751 0.0011072 0.21641 0 0.2176 0.042444 0.067728 -0.011298 0.13141 -0.25383 10.1 -0.17129 -0.14525 -0.20886 -0.054411 -0.064342 -0.29853 -0.1349 -0.095759 -0.017943 -0.039248 -0.018537 -0.11564 0.0020219 0.0033945 0.0045607 0.002898 -0.38919
4.9336 -0.0075691 0.006801 -0.028 0.00071327 0 -0.019495 0.044259 0.034603 0.058559 0.048245 -0.019463 9.106 -0.16927 -0.12504 -0.14939 -0.074793 -0.10203 -0.21399 -0.099502 -0.12662 0.11819 0.015968 -0.034232 -0.10266 0.0024742 0.0033722 0.004318 0.0024971 -0.46238
4.9375 0.019952 0.022471 -0.037744 -0.22218 0 -0.23381 0.043036 -0.015985 0.11434 -0.053656 0.25592 8.123 -0.18767 -0.18754 -0.1385 -0.096572 -0.0986 -0.22184 -0.08516 -0.119 0.13106 0.042713 -0.065719 -0.10855 0.0022256 0.0026518 0.0041568 0.0020518 -0.55018
4.9414 0.041743 0.038116 -0.010074 -0.2652 0 -0.25849 0.028202 -0.039527 0.11219 -0.093999 0.35142 7.1477 -0.19281 -0.24681 -0.12575 -0.081623 -0.05758 -0.23002 -0.099452 -0.10714 0.049933 0.0023774 -0.090505 -0.13792 0.0015504 0.0019121 0.0042102 0.0018073 -0.58539
4.9453 0.046235 0.047141 0.044207 -0.079265 0 -0.069947 0.0001008 -0.0096525 0.053592 -0.039394 0.18658 6.1677 -0.15716 -0.21618 -0.063686 -0.014168 -0.008087 -0.15494 -0.13298 -0.11395 -0.065283 -0.10466 -0.090493 -0.18067 0.0010925 0.0017748 0.0044762 0.0018114 -0.56427
4.9492 0.037258 0.04854 0.090805 0.20396 0 0.19429 -0.025963 0.057239 -0.017682 0.068278 -0.11144 5.1743 -0.11271 -0.068585 -0.066236 -0.040005 0.016899 -0.14431 -0.095439 -0.039005 -0.10084 -0.07482 -0.06632 -0.10901 0.0013108 0.0022843 0.0048152 0.0019353 -0.54695
4.9531 0.031638 0.04823 0.097056 0.37306 0 0.34006 -0.030058 0.11148 -0.049615 0.14468 -0.30821 4.1749 -0.16658 -0.10422 -0.056542 -0.069084 0.002951 -0.14953 -0.04209 -0.033997 0.038007 0.0063459 -0.038131 -0.11807 0.0020657 0.002904 0.0050339 0.0020311 -0.60124
4.957 0.045849 0.055233 0.059654 0.30349 0 0.26429 -0.0032168 0.1099 -0.019504 0.13178 -0.25088 3.1912 -0.18643 -0.15832 -0.080801 -0.078051 -0.038631 -0.1859 -0.058361 -0.074155 0.14419 0.010237 -0.031141 -0.13535 0.0027097 0.0030162 0.0050086 0.0020488 -0.75331
4.9609 0.082218 0.074796 0.012337 0.057375 0 0.034191 0.045424 0.054371 0.051893 0.046264 0.0082524 2.2436 -0.16746 -0.17515 -0.11325 -0.059056 -0.081968 -0.23274 -0.11443 -0.13537 0.14755 -0.066935 -0.056529 -0.14305 0.0026264 0.0024773 0.0047707 0.0020254 -0.98841
4.9648 0.12578 0.10333 0.0034859 -0.16374 0 -0.1624 0.095527 -0.0051556 0.11759 -0.033186 0.25569 1.3346 -0.1831 -0.14477 -0.072833 -0.011633 -0.10603 -0.23825 -0.095657 -0.18327 0.037473 -0.15049 -0.10331 -0.15017 0.0017693 0.0017262 0.0044872 0.0019866 -1.2863
4.9688 0.15464 0.12965 0.057611 -0.17725 0 -0.16002 0.1298 -0.0094271 0.1389 -0.030066 0.29382 0.44751 -0.15942 -0.060823 -0.068476 -0.12549 -0.10834 -0.10551 -0.098568 -0.21269 -0.053514 -0.17318 -0.149 -0.15201 0.00072782 0.0013277 0.0043261 0.0018645 -1.6441
4.9727 0.15613 0.14261 0.15112 0.03619 0 0.055447 0.14384 0.059905 0.11264 0.06682 0.10612 -0.43791 -0.20875 -0.070214 -0.055744 -0.16484 -0.10492 -0.1507 -0.1074 -0.24502 -0.10731 -0.1376 -0.18105 -0.14661 0.00023721 0.0013557 0.0042976 0.0014898 -2.064
4.9766 0.13626 0.13988 0.22521 0.31678 0 0.33102 0.14531 0.16173 0.072643 0.19344 -0.12614 -1.3266 -0.24875 -0.13281 -0.064711 -0.16148 -0.1184 -0.26323 -0.15147 -0.26205 -0.10184 -0.13733 -0.21011 -0.19367 0.00053976 0.0012022 0.0042107 0.00064839 -2.5263
4.9805 0.11519 0.13049 0.22996 0.45098 0 0.46025 0.14595 0.22699 0.064752 0.26206 -0.17185 -2.2047 -0.22695 -0.19835 -0.10621 -0.14606 -0.16261 -0.34149 -0.23955 -0.27424 -0.046055 -0.22382 -0.26174 -0.30727 0.0011618 5.5582e-05 0.0038158 -0.00082777 -2.986
4.9844 0.11214 0.12809 0.16579 0.33965 0 0.34303 0.1541 0.21574 0.11254 0.23204 0.056472 -3.0539 -0.20156 -0.18169 -0.1159 -0.11805 -0.23273 -0.32851 -0.30588 -0.41596 -0.065598 -0.30791 -0.35154 -0.33111 0.0013302 -0.002312 0.0030407 -0.0029623 -3.397
4.9883 0.13109 0.13966 0.087182 0.076378 0 0.068674 0.17213 0.15158 0.1981 0.1421 0.42188 -3.8692 -0.22284 -0.12377 -0.11125 -0.22733 -0.30636 -0.3021 -0.26861 -0.50114 -0.18041 -0.33328 -0.46469 -0.33712 0.00068698 -0.0051391 0.0021115 -0.0055545 -3.7369
4.9922 0.15837 0.15905 0.06203 -0.12559 0 -0.14687 0.19734 0.10269 0.27293 0.078109 0.66353 -4.6619 -0.26926 -0.14445 -0.11641 -0.27271 -0.35531 -0.25837 -0.26891 -0.54545 -0.27717 -0.32797 -0.55993 -0.3711 -0.00033136 -0.0070812 0.001419 -0.0081725 -4.0028
4.9961 0.17376 0.17142 0.11739 -0.10094 0 -0.12712 0.2229 0.12406 0.29255 0.10288 0.6015 -5.4451 -0.30714 -0.22376 -0.1257 -0.2437 -0.36205 -0.22852 -0.31498 -0.54479 -0.292 -0.31696 -0.59766 -0.41638 -0.00082169 -0.0071877 0.001211 -0.010273 -4.1836
5 0.16645 0.16573 0.21572 0.13676 0 0.1225 0.23859 0.20945 0.25009 0.20467 0.28312 -6.2164 -0.29294 -0.28837 -0.12265 -0.19571 -0.33144 -0.26103 -0.36948 -0.49091 -0.17144 -0.32952 -0.57076 -0.43166 -0.00020168 -0.0056889 0.0013742 -0.011437 -4.2445
5.0039 0.14334 0.14488 0.28261 0.40369 0 0.41136 0.23399 0.29435 0.18223 0.30561 -0.047661 -6.9576 -0.28908 -0.39023 -0.15807 -0.18326 -0.28897 -0.36091 -0.37095 -0.42766 -0.1439 -0.34077 -0.51139 -0.42321 0.0012219 -0.0039232 0.0015198 -0.0116 -4.149
5.0078 0.12338 0.12437 0.26516 0.48816 0 0.50895 0.20498 0.30834 0.14105 0.32311 -0.1374 -7.6519 -0.24244 -0.38657 -0.14487 -0.24025 -0.26437 -0.36919 -0.34866 -0.42338 -0.077312 -0.36383 -0.46643 -0.39293 0.0024274 -0.0033887 0.0013215 -0.011113 -3.8998
5.0117 0.12241 0.12003 0.1744 0.31668 0 0.32888 0.15962 0.2334 0.15247 0.23564 0.078077 -8.3026 -0.21441 -0.29678 -0.14375 -0.27732 -0.27006 -0.33337 -0.2994 -0.4116 -0.033046 -0.36728 -0.45997 -0.34324 0.0024839 -0.0046094 0.00080875 -0.010552 -3.5569
5.0156 0.14074 0.13495 0.077544 0.014399 0 0.0042218 0.11716 0.11953 0.1949 0.10111 0.41947 -8.9332 -0.23139 -0.1781 -0.16595 -0.25116 -0.29008 -0.28305 -0.22554 -0.38057 -0.052326 -0.32984 -0.47371 -0.28402 0.0013157 -0.006683 0.00033739 -0.010355 -3.2089
5.0195 0.16309 0.15669 0.046196 -0.18887 0 -0.21167 0.09803 0.045257 0.21703 0.013388 0.59951 -9.5675 -0.26214 -0.20013 -0.12187 -0.18899 -0.29019 -0.22253 -0.14014 -0.43124 -0.16224 -0.23594 -0.46218 -0.24595 -0.00023068 -0.0078827 0.00025211 -0.010513 -2.9185
5.0234 0.17098 0.16733 0.10159 -0.13575 0 -0.14536 0.11016 0.05581 0.18166 0.030642 0.44566 -10.209 -0.2493 -0.19055 -0.14488 -0.10285 -0.24443 -0.14144 -0.16346 -0.36888 -0.17885 -0.17048 -0.39151 -0.1868 -0.0010754 -0.0068978 0.00054975 -0.010561 -2.6897
5.0273 0.15734 0.1579 0.19939 0.13496 0 0.15464 0.14211 0.12933 0.099337 0.13072 0.038117 -10.838 -0.22574 -0.24381 -0.20832 -0.033323 -0.15901 -0.085176 -0.16188 -0.26261 -0.15325 -0.13104 -0.2706 -0.12093 -0.00075903 -0.0038173 0.00086465 -0.0098921 -2.4838
5.0313 0.13173 0.13509 0.26442 0.41523 0 0.45105 0.16909 0.19694 0.022395 0.22802 -0.34495 -11.43 -0.19402 -0.30447 -0.24966 -0.00082248 -0.073445 -0.07469 -0.14255 -0.1663 -0.094433 -0.096131 -0.14932 -0.067357 0.00026187 -0.00014385 0.00079912 -0.0082293 -2.2663
5.0352 0.11206 0.11504 0.24719 0.48647 0 0.50421 0.16885 0.19841 0.0028071 0.23921 -0.4352 -11.979 -0.15465 -0.29291 -0.204 -0.021214 -0.034586 -0.1206 -0.13437 -0.13185 -0.010328 -0.045215 -0.084522 -0.047401 0.0010896 0.0021798 0.00029289 -0.0059248 -2.0419
5.0391 0.11 0.10988 0.15911 0.28863 0 0.26391 0.13653 0.12838 0.048699 0.14758 -0.17686 -12.501 -0.15521 -0.28059 -0.1583 -0.10011 -0.061595 -0.14518 -0.070091 -0.14695 0.026594 -0.074711 -0.099875 -0.089681 0.0011702 0.0020512 -0.00031404 -0.0038489 -1.85
5.043 0.12192 0.11841 0.06154 -0.031787 0 -0.088116 0.088092 0.037853 0.11685 0.016829 0.23087 -13.015 -0.1542 -0.22924 -0.17294 -0.13289 -0.12921 -0.11794 -0.082568 -0.19841 0.065629 -0.12225 -0.16996 -0.16818 0.00068776 -8.7659e-05 -0.0005788 -0.002891 -1.7327
5.0469 0.13252 0.12819 0.01961 -0.23342 0 -0.28073 0.049991 -0.0070854 0.14853 -0.056874 0.48461 -13.527 -0.17347 -0.19852 -0.13768 -0.12649 -0.18466 -0.12439 -0.078636 -0.22899 0.070368 -0.16486 -0.23998 -0.23179 0.0002702 -0.002596 -0.00032685 -0.0033823 -1.7087
5.0508 0.12785 0.12642 0.055763 -0.16613 0 -0.16769 0.042526 0.024519 0.11882 -0.018111 0.40574 -14.027 -0.2076 -0.19338 -0.053018 -0.09692 -0.1873 -0.16519 -0.052444 -0.22791 0.028472 -0.18143 -0.26549 -0.27021 0.00034455 -0.0037779 0.00024548 -0.0048492 -1.7707
5.0547 0.10668 0.11011 0.13625 0.11266 0 0.15766 0.067844 0.10737 0.057731 0.105 0.072857 -14.501 -0.21582 -0.15685 -0.050688 -0.080009 -0.14064 -0.14093 -0.098315 -0.23297 -0.051756 -0.14044 -0.24234 -0.31524 0.00076961 -0.0030254 0.00080324 -0.0063106 -1.8979
5.0586 0.081336 0.087782 0.19814 0.38238 0 0.43769 0.10977 0.18122 0.024699 0.2215 -0.2423 -14.952 -0.19104 -0.11553 -0.018476 -0.051375 -0.090531 -0.17018 -0.11498 -0.23264 -0.077688 -0.15722 -0.20595 -0.2685 0.001057 -0.0011753 0.0011796 -0.0069442 -2.0648
5.0625 0.067642 0.072281 0.19601 0.43046 0 0.45396 0.14436 0.19603 0.057951 0.24623 -0.28507 -15.396 -0.18309 -0.13747 -0.06498 -0.015691 -0.089275 -0.16696 -0.1367 -0.2654 -0.085645 -0.15432 -0.20182 -0.22991 0.00090986 0.0001585 0.0014484 -0.0066408 -2.2361
5.0664 0.07247 0.071122 0.13443 0.21728 0 0.19652 0.15371 0.14703 0.14097 0.16393 -0.012406 -15.844 -0.16007 -0.17254 -0.13111 0.0097943 -0.15263 -0.12347 -0.14698 -0.28734 -0.098976 -0.13773 -0.24984 -0.19869 0.00052335 -0.00020724 0.0017215 -0.0060116 -2.3651
5.0703 0.088781 0.081731 0.063375 -0.093388 0 -0.13287 0.13487 0.075389 0.21406 0.039829 0.37597 -16.286 -0.1033 -0.17907 -0.15655 0.0047468 -0.24397 -0.049035 -0.13327 -0.26379 -0.13273 -0.12383 -0.32825 -0.16891 0.00036333 -0.0021438 0.0019303 -0.0058208 -2.406
5.0742 0.10151 0.094183 0.039797 -0.26197 0 -0.28176 0.09956 0.036013 0.22123 -0.031191 0.59169 -16.702 -0.15018 -0.26843 -0.19141 -0.076014 -0.29945 -0.017304 -0.14466 -0.28348 -0.14989 -0.14832 -0.3884 -0.1693 0.00067184 -0.004296 0.0018581 -0.0062974 -2.3382
5.0781 0.099194 0.098509 0.083123 -0.15936 0 -0.14284 0.066516 0.056711 0.15437 0.0026005 0.47721 -17.08 -0.15887 -0.26521 -0.21386 -0.14699 -0.27603 -0.01633 -0.1186 -0.27262 -0.16252 -0.12191 -0.38919 -0.11911 0.0012127 -0.0050751 0.0014095 -0.0069164 -2.1815
5.082 0.082323 0.091273 0.15811 0.13295 0 0.16727 0.051299 0.118 0.059444 0.11099 0.12293 -17.431 -0.1702 -0.244 -0.2058 -0.17851 -0.18567 -0.102 -0.10236 -0.2446 -0.16001 -0.1105 -0.32653 -0.12981 0.0015127 -0.0038282 0.00082011 -0.0068746 -1.9862
5.0859 0.062647 0.077492 0.19997 0.38622 0 0.40304 0.059036 0.1678 0.0011033 0.20635 -0.20581 -17.784 -0.18144 -0.22172 -0.17107 -0.17668 -0.088316 -0.21726 -0.098379 -0.21224 -0.14492 -0.11659 -0.2363 -0.16827 0.0013488 -0.00131 0.00054314 -0.0058746 -1.804
5.0898 0.054607 0.067276 0.16524 0.40177 0 0.38086 0.08285 0.16077 0.014142 0.21184 -0.2735 -18.156 -0.1607 -0.18541 -0.13014 -0.17431 -0.047779 -0.20726 -0.080886 -0.19348 -0.12979 -0.1024 -0.16836 -0.093516 0.00098693 0.00090324 0.00087389 -0.0045123 -1.6618
5.0938 0.065426 0.069387 0.069753 0.1652 0 0.11842 0.10795 0.093828 0.079003 0.12028 -0.053386 -18.54 -0.14251 -0.1526 -0.20408 -0.10609 -0.083191 -0.20415 -0.026476 -0.14204 -0.068824 -0.095174 -0.15015 -0.10755 0.00093029 0.0016094 0.0016596 -0.0038601 -1.556
5.0977 0.09055 0.085417 -0.0184 -0.14123 0 -0.18099 0.1191 0.011245 0.13835 -0.0011814 0.2561 -18.905 -0.092687 -0.080918 -0.18321 -0.062081 -0.15365 -0.14141 0.019352 -0.096878 -0.04291 -0.052827 -0.16745 -0.063884 0.0014256 0.00086194 0.002388 -0.0045463 -1.4676
5.1016 0.11701 0.10814 -0.029613 -0.2776 0 -0.28387 0.10828 -0.026615 0.1406 -0.063211 0.38885 -19.227 -0.066736 -0.019835 -0.14167 -0.020027 -0.18914 -0.094175 0.036744 -0.045479 -0.032669 -0.031796 -0.17771 -0.08843 0.0022096 -0.0001529 0.0025932 -0.0061312 -1.384
5.1055 0.13205 0.12561 0.050376 -0.13053 0 -0.10327 0.079256 0.010881 0.077792 -0.022418 0.22103 -19.512 -0.090175 -0.0010554 -0.13356 0.033546 -0.1459 -0.11121 0.016869 0.0094519 -0.027684 -0.057895 -0.1473 -0.22617 0.002737 -0.00014684 0.0022126 -0.0073841 -1.3143
5.1094 0.13134 0.12911 0.16428 0.19786 0 0.2346 0.046815 0.098924 -0.0085924 0.086849 -0.12843 -19.783 -0.071252 0.0095772 -0.11464 0.066234 -0.044272 -0.14373 -0.019577 -0.0065268 -0.067824 -0.035191 -0.083586 -0.18705 0.0026628 0.0011571 0.0015812 -0.0072859 -1.2936
5.1133 0.12158 0.11973 0.22495 0.46464 0 0.48296 0.030191 0.17364 -0.056599 0.18079 -0.38593 -20.061 -0.064255 -0.014406 -0.123 0.061298 0.041377 -0.13339 -0.035928 -0.02342 -0.071131 -0.020785 -0.034835 -0.21454 0.00212 0.0027346 0.0011 -0.0059036 -1.3748
5.1172 0.11581 0.10847 0.18502 0.46921 0 0.45806 0.043308 0.18072 -0.026511 0.19206 -0.33444 -20.342 -0.081997 -0.037894 -0.10431 0.043015 0.03614 -0.12199 -0.066559 -0.07768 -0.083361 -0.032344 -0.054846 -0.21681 0.0015546 0.0030524 0.00091637 -0.0043446 -1.6095
5.1211 0.12417 0.10869 0.078397 0.20717 0 0.17875 0.086684 0.11963 0.071916 0.12233 0.013614 -20.598 -0.11313 -0.075665 -0.077315 0.013382 -0.077169 -0.11585 -0.10745 -0.14372 -0.10623 -0.06165 -0.15864 -0.22191 0.0013101 0.001322 0.00090315 -0.0037987 -2.0179
5.125 0.14636 0.12592 -0.0031789 -0.12222 0 -0.14285 0.14596 0.047168 0.18566 0.04088 0.41793 -20.806 -0.13479 -0.16156 -0.090227 -0.032136 -0.23992 -0.11022 -0.1399 -0.16927 -0.12625 -0.088885 -0.30547 -0.30393 0.0013698 -0.0018019 0.00089954 -0.0045142 -2.5637
5.1289 0.1712 0.15297 0.016987 -0.26324 0 -0.25649 0.19869 0.034537 0.25368 0.03 0.59054 -20.97 -0.16042 -0.24498 -0.10854 -0.10075 -0.35671 -0.12057 -0.16809 -0.28146 -0.17195 -0.14082 -0.42602 -0.31759 0.00147 -0.0046762 0.00091555 -0.0056438 -3.1533
5.1328 0.18437 0.17476 0.13603 -0.09735 0 -0.063083 0.2261 0.11006 0.24769 0.11888 0.41971 -21.113 -0.1938 -0.24747 -0.16435 -0.15872 -0.36525 -0.16364 -0.18707 -0.31498 -0.23705 -0.17284 -0.4747 -0.33404 0.0014179 -0.0059507 0.0010767 -0.006117 -3.6713
5.1367 0.17918 0.17977 0.26938 0.26294 0 0.30409 0.22279 0.23328 0.1906 0.25735 0.063209 -21.257 -0.2271 -0.24981 -0.22508 -0.21806 -0.28479 -0.2155 -0.20427 -0.35246 -0.295 -0.21505 -0.46556 -0.37296 0.0012731 -0.0056529 0.0013935 -0.0057421 -4.0372
5.1406 0.16228 0.16897 0.31539 0.55389 0 0.57292 0.19887 0.32328 0.13972 0.35137 -0.1678 -21.399 -0.25775 -0.29906 -0.26522 -0.28331 -0.20368 -0.24892 -0.22537 -0.43342 -0.33663 -0.27813 -0.46047 -0.42874 0.00123 -0.0051713 0.0016443 -0.0054915 -4.2457
5.1445 0.14913 0.15496 0.23628 0.55797 0 0.53704 0.17336 0.32075 0.14534 0.33483 -0.051441 -21.518 -0.29374 -0.39578 -0.25898 -0.345 -0.21175 -0.21185 -0.25554 -0.52474 -0.38582 -0.33631 -0.5165 -0.43647 0.0013619 -0.0060909 0.0015349 -0.0066529 -4.3583
5.1484 0.15211 0.15153 0.090157 0.27094 0 0.21822 0.16358 0.23484 0.21375 0.22278 0.36212 -21.595 -0.28342 -0.36288 -0.2376 -0.2911 -0.32759 -0.17759 -0.24528 -0.57098 -0.36193 -0.33067 -0.63401 -0.45472 0.0015128 -0.0087808 0.00098765 -0.0095773 -4.4494
5.1523 0.17034 0.16238 -0.012261 -0.090616 0 -0.1422 0.17652 0.13649 0.30172 0.10331 0.7756 -21.63 -0.26937 -0.33462 -0.22623 -0.26308 -0.47825 -0.17663 -0.22237 -0.58244 -0.37072 -0.32101 -0.74898 -0.45987 0.0014448 -0.011889 0.0002484 -0.013165 -4.5433
5.1563 0.18967 0.17807 0.0073631 -0.25177 0 -0.26442 0.20623 0.10274 0.34746 0.071257 0.86671 -21.645 -0.26413 -0.34287 -0.19312 -0.2552 -0.551 -0.18471 -0.21126 -0.55557 -0.37465 -0.29632 -0.77882 -0.44062 0.0010741 -0.013228 -0.00032129 -0.015601 -4.5888
5.1602 0.19373 0.18385 0.13487 -0.090465 0 -0.048709 0.23697 0.15568 0.31596 0.15328 0.54021 -21.66 -0.27398 -0.39056 -0.10741 -0.23612 -0.48023 -0.16834 -0.23112 -0.48736 -0.31396 -0.23632 -0.68684 -0.38898 0.00055243 -0.01143 -0.00056943 -0.015738 -4.4892
5.1641 0.17717 0.17174 0.27451 0.26555 0 0.34002 0.24987 0.24498 0.22457 0.28313 0.012023 -21.675 -0.28007 -0.28422 -0.18836 -0.25038 -0.30206 -0.17145 -0.18117 -0.39602 -0.28485 -0.2004 -0.51415 -0.30871 0.00013066 -0.0071015 -0.00066528 -0.013961 -4.1667
5.168 0.15039 0.14698 0.32116 0.53462 0 0.59456 0.23086 0.28781 0.12903 0.34945 -0.34688 -21.67 -0.26538 -0.26997 -0.20363 -0.2423 -0.13092 -0.14938 -0.14356 -0.32634 -0.28877 -0.16371 -0.35212 -0.26507 -3.376e-05 -0.0025105 -0.00088065 -0.011796 -3.6179
5.1719 0.13142 0.12393 0.23796 0.49932 0 0.50464 0.17823 0.23456 0.080644 0.28181 -0.29161 -21.625 -0.2523 -0.24179 -0.15443 -0.21053 -0.073222 -0.097512 -0.11841 -0.26626 -0.24586 -0.127 -0.27577 -0.23707 6.1289e-05 -3.5284e-06 -0.0012677 -0.010647 -2.93
5.1758 0.13152 0.11504 0.081748 0.17789 0 0.12604 0.10679 0.10865 0.088119 0.10886 0.10751 -21.536 -0.23013 -0.16757 -0.071772 -0.15424 -0.14443 -0.047557 -0.10019 -0.21519 -0.15689 -0.089004 -0.28972 -0.20823 0.00034682 -0.00031636 -0.001572 -0.010728 -2.2502
5.1797 0.14646 0.12205 -0.040044 -0.1867 0 -0.25721 0.044547 -0.010358 0.11437 -0.058681 0.51714 -21.415 -0.14055 -0.086897 -0.041143 -0.072109 -0.25637 -0.094993 -0.07316 -0.18658 -0.1219 -0.045251 -0.32848 -0.158 0.00076657 -0.0020925 -0.001477 -0.011057 -1.7286
5.1836 0.1605 0.13594 -0.04687 -0.31449 0 -0.35196 0.020198 -0.046453 0.11041 -0.10934 0.59657 -21.274 -0.10549 -0.061914 -0.030909 -0.010585 -0.2875 -0.067949 -0.023378 -0.071414 -0.055185 0.024285 -0.31047 -0.13498 0.0012491 -0.0029889 -0.00092912 -0.010397 -1.4589
5.1875 0.15976 0.14477 0.05962 -0.10696 0 -0.085234 0.046141 0.01663 0.05827 -0.014847 0.2599 -21.118 -0.087812 -0.017752 -0.029214 -0.0053401 -0.18214 -0.059262 0.013015 -0.043751 -0.022266 0.059857 -0.20342 -0.082334 0.0016312 -0.001517 -0.00020666 -0.0082903 -1.4427
5.1914 0.14347 0.14283 0.19998 0.27539 0 0.33789 0.10782 0.12502 -0.012456 0.14845 -0.25797 -20.94 -0.075361 0.019149 -0.03993 -0.010791 0.00058009 -0.048526 0.029828 -0.04335 -0.012993 0.067807 -0.051457 -0.059597 0.001686 0.0018049 0.00034014 -0.0053681 -1.5945
5.1953 0.12401 0.13386 0.27509 0.53798 0 0.59382 0.16921 0.19645 -0.048359 0.25779 -0.58075 -20.736 -0.058738 0.020482 -0.067669 0.015792 0.12923 -0.022332 0.025323 -0.0077763 -0.0093454 0.05852 0.055826 -0.11722 0.0012949 0.0048659 0.00060866 -0.0028022 -1.7899
5.1992 0.11588 0.12668 0.23556 0.48121 0 0.49117 0.19403 0.18136 -0.016704 0.23664 -0.47501 -20.509 -0.032889 0.016018 -0.11753 0.028254 0.10225 -0.11525 0.0013456 -0.049532 0.0033911 0.011069 0.047699 -0.15683 0.00060454 0.0055824 0.00079313 -0.0014761 -1.9348
5.2031 0.12337 0.1274 0.11431 0.15374 0 0.11546 0.16959 0.097751 0.06615 0.11032 -0.020797 -20.269 -0.029318 -0.023379 -0.086319 0.042553 -0.070678 -0.078051 -0.023008 -0.10496 -0.0061959 -0.058027 -0.078105 -0.16128 -2.813e-05 0.0034427 0.0011184 -0.001523 -2.0171
5.207 0.13702 0.13436 0.00078321 -0.18879 0 -0.24276 0.11579 0.015299 0.14623 -0.017073 0.45743 -20.021 -0.012133 -0.063258 -0.11919 0.019072 -0.27354 -0.09008 -0.056025 -0.18812 -0.04175 -0.1276 -0.25555 -0.22353 -0.00030113 -0.0002 0.001545 -0.0024476 -2.1045
5.2109 0.14151 0.13942 -0.02427 -0.28458 0 -0.31544 0.071527 0.0022282 0.17448 -0.044237 0.63924 -19.761 -0.0052229 -0.087552 -0.19073 -0.049876 -0.37268 -0.15502 -0.083314 -0.26916 -0.086706 -0.19127 -0.39754 -0.31282 -0.00021046 -0.0032371 0.0017647 -0.0035615 -2.2851
5.2148 0.12804 0.1343 0.05244 -0.067268 0 -0.060237 0.067639 0.074792 0.14595 0.051387 0.44255 -19.478 -0.082589 -0.085978 -0.14909 -0.15252 -0.31979 -0.15893 -0.069209 -0.27581 -0.10345 -0.24994 -0.45421 -0.3013 -2.7546e-05 -0.0043784 0.0015043 -0.0043595 -2.5926
5.2188 0.10138 0.11702 0.16675 0.28723 0 0.3153 0.10623 0.18585 0.10346 0.20037 0.069636 -19.172 -0.16391 -0.15442 -0.2563 -0.21171 -0.18752 -0.24559 -0.12008 -0.30785 -0.11566 -0.27697 -0.44054 -0.33345 -2.2282e-05 -0.0039577 0.00083211 -0.0046821 -2.9691
5.2227 0.076034 0.093979 0.22426 0.50052 0 0.51959 0.16124 0.25966 0.1021 0.29717 -0.16042 -18.848 -0.20286 -0.22391 -0.33919 -0.24731 -0.10927 -0.2674 -0.15926 -0.3598 -0.12777 -0.28503 -0.41585 -0.2934 -0.00020437 -0.0034236 0.00015087 -0.0047199 -3.2929
5.2266 0.06537 0.075868 0.17182 0.40603 0 0.39935 0.1984 0.24678 0.16237 0.27915 -0.057405 -18.517 -0.21433 -0.24102 -0.35404 -0.25212 -0.17036 -0.23771 -0.18345 -0.41545 -0.15646 -0.28917 -0.43292 -0.22098 -0.00034406 -0.0040214 -0.00012612 -0.0049088 -3.4466
5.2305 0.071987 0.070441 0.040221 0.073029 0 0.048925 0.19815 0.15895 0.24946 0.16874 0.30178 -18.181 -0.20298 -0.18827 -0.29005 -0.22811 -0.33686 -0.17544 -0.18617 -0.45219 -0.19908 -0.28791 -0.4949 -0.15318 -0.00024492 -0.0057511 9.0487e-05 -0.0056791 -3.373
5.2344 0.086368 0.076984 -0.076027 -0.25012 0 -0.26911 0.16477 0.059051 0.2963 0.050391 0.63908 -17.833 -0.11365 -0.17803 -0.23322 -0.21489 -0.47862 -0.094408 -0.12656 -0.40808 -0.16911 -0.20486 -0.55136 -0.10231 2.5466e-05 -0.0073779 0.00053091 -0.0070846 -3.0845
5.2383 0.094109 0.086602 -0.089567 -0.32505 0 -0.32398 0.11814 0.014076 0.25389 0.0043106 0.68747 -17.466 -0.12767 -0.10646 -0.19151 -0.15678 -0.46962 -0.045495 -0.078068 -0.29982 -0.15437 -0.15132 -0.53581 -0.053274 0.0001986 -0.0074112 0.00083943 -0.008556 -2.6338
5.2422 0.086078 0.088414 0.011167 -0.10033 0 -0.085139 0.077957 0.045834 0.13093 0.048315 0.38789 -17.079 -0.083747 -0.057426 -0.11294 -0.058678 -0.28746 0.037996 -0.03893 -0.1637 -0.1189 -0.07309 -0.41678 -0.014331 9.616e-05 -0.0052517 0.00087806 -0.0090913 -2.083
5.2461 0.064368 0.077399 0.14993 0.25348 0 0.26175 0.053785 0.11578 -0.0083158 0.1293 -0.071433 -16.68 -0.023222 -0.023364 -0.02812 0.042248 -0.034414 0.1074 0.006487 -0.04316 -0.05456 0.010706 -0.22487 0.011515 -0.0001704 -0.0016538 0.00078701 -0.0079151 -1.4938
5.25 0.040336 0.058104 0.21953 0.47175 0 0.45571 0.04528 0.15504 -0.087913 0.16682 -0.39614 -16.277 -0.069414 0.038532 -0.0040415 0.088871 0.13736 0.063218 0.08173 0.0072061 0.03697 0.050165 -0.035164 0.023592 -0.00032103 0.0017907 0.00079297 -0.0051669 -0.92864
5.2539 0.026471 0.041164 0.16506 0.38972 0 0.35126 0.047116 0.11712 -0.074337 0.11441 -0.39942 -15.871 -0.027068 0.11353 0.080221 0.14278 0.13946 0.044444 0.13735 0.086682 0.16501 0.078886 0.082886 0.089813 -0.00022679 0.0037329 0.00099164 -0.0020027 -0.43934
5.2578 0.027756 0.035026 0.027903 0.060996 0 0.021721 0.051413 0.01343 -0.00081137 -0.0060969 -0.13212 -15.456 0.015202 0.14469 0.11608 0.12988 0.012558 0.050405 0.20843 0.12023 0.20986 0.12983 0.11155 0.12107 -7.1794e-05 0.0039443 0.0013096 0.00011394 -0.041613
5.2617 0.038329 0.039249 -0.085782 -0.28258 0 -0.296 0.047326 -0.094972 0.057016 -0.12044 0.16288 -15.031 0.025556 0.13799 0.1303 0.10288 -0.10701 0.071841 0.28574 0.12866 0.25438 0.162 0.092603 0.15145 -0.00015383 0.0033969 0.0016304 0.00045115 0.29547
5.2656 0.045744 0.044867 -0.088471 -0.39896 0 -0.37306 0.023482 -0.14304 0.037204 -0.15573 0.23591 -14.596 -0.0064782 0.11316 0.13327 0.083392 -0.094331 0.097416 0.34168 0.13516 0.31801 0.1607 0.090749 0.17865 -0.00051744 0.0035055 0.0019079 -0.00046323 0.61761
5.2695 0.040036 0.041767 0.019549 -0.21053 0 -0.15433 -0.023568 -0.10952 -0.06136 -0.093483 0.018434 -14.16 -0.051357 0.13081 0.099478 0.030238 0.065333 0.10545 0.28674 0.18042 0.27989 0.16225 0.14044 0.11062 -0.00082948 0.0050412 0.0021532 -0.0013011 0.92466
5.2734 0.021301 0.027245 0.15058 0.13969 0 0.19998 -0.080578 -0.030464 -0.17592 0.015948 -0.32529 -13.727 -0.030287 0.12786 0.084604 0.0070302 0.26241 0.058972 0.2646 0.25883 0.26008 0.14804 0.2173 0.14783 -0.00068282 0.007467 0.002355 -0.001023 1.1353
5.2773 0.000153 0.0086737 0.19907 0.39149 0 0.428 -0.11906 0.031064 -0.22408 0.089028 -0.52215 -13.296 -0.020457 0.073189 0.074429 0.037526 0.3454 0.052808 0.21714 0.24768 0.24197 0.13334 0.25692 0.199 -5.4e-05 0.009206 0.0024723 0.00031439 1.123
5.2813 -0.0097477 -0.0021339 0.12461 0.35747 0 0.35628 -0.11099 0.034512 -0.16354 0.070439 -0.39912 -12.858 -0.024536 -0.0030585 0.044969 0.096805 0.23752 0.10192 0.16457 0.16573 0.21913 0.10543 0.20689 0.23256 0.00057157 0.0087388 0.0025194 0.0017008 0.81049
5.2852 -0.0019471 0.0015939 -0.017575 0.062209 0 0.029932 -0.04968 -0.0085098 -0.023701 -0.023965 -0.020558 -12.41 -0.029947 -0.053698 -0.024182 0.14629 -0.0017406 0.19662 0.14114 0.063803 0.18365 0.050026 0.071355 0.22756 0.00060012 0.0058057 0.0026163 0.0020966 0.24944
5.2891 0.017502 0.015992 -0.12125 -0.27324 0 -0.31484 0.04108 -0.046862 0.11426 -0.11609 0.35309 -11.954 -0.024172 -0.025931 -0.015433 0.15681 -0.21869 0.18538 0.1027 -0.051428 0.066507 0.042337 -0.087639 0.18879 -8.7305e-05 0.0018031 0.002894 0.0013066 -0.38604
5.293 0.034161 0.029466 -0.11214 -0.39417 0 -0.42166 0.11903 -0.033462 0.17426 -0.12301 0.45904 -11.498 -0.044108 -0.018362 0.01453 0.097415 -0.2799 0.12645 0.065487 -0.13894 0.019939 0.0056323 -0.19381 0.095078 -0.00094584 -0.0010458 0.0033258 6.2068e-05 -0.89706
5.2969 0.036028 0.031753 -0.0034336 -0.2044 0 -0.20599 0.1497 0.035594 0.13752 -0.022006 0.23415 -11.045 -0.097273 -0.012507 0.0061798 0.0069733 -0.17178 0.011614 0.043101 -0.18496 -0.0070729 -0.0312 -0.21185 -0.0061265 -0.0012073 -0.0012585 0.0036849 -0.00068744 -1.1768
5.3008 0.022795 0.021786 0.11764 0.157 0 0.17588 0.12752 0.11722 0.052099 0.12686 -0.13097 -10.592 -0.16182 -0.0091965 -0.042232 -0.085659 -0.0083644 -0.12241 0.031156 -0.19667 -0.03249 -0.062888 -0.1712 -0.091198 -0.00057535 0.00075246 0.0037299 -0.00058848 -1.2569
5.3047 0.006056 0.0081219 0.15884 0.41699 0 0.43871 0.076272 0.15512 -0.0059846 0.22139 -0.33266 -10.134 -0.16536 -0.034759 -0.060011 -0.14753 0.059458 -0.15965 -0.00027651 -0.21156 -0.042211 -0.11138 -0.14006 -0.15281 0.00047775 0.0029058 0.0034628 -9.6809e-05 -1.2537
5.3086 2.8112e-05 0.0018122 0.092426 0.3757 0 0.38232 0.029702 0.12385 0.009956 0.1934 -0.18722 -9.6685 -0.13597 -0.073784 0.019017 -0.16358 -0.036906 -0.17107 -0.038579 -0.17931 0.026156 -0.14001 -0.17024 -0.1915 0.0011135 0.0030146 0.0031824 1.9612e-05 -1.2649
5.3125 0.010044 0.007636 -0.027146 0.062384 0 0.046944 0.008546 0.048756 0.084351 0.062797 0.22184 -9.1979 -0.064111 -0.10744 0.038978 -0.13173 -0.22909 -0.142 -0.039678 -0.18475 0.11071 -0.14466 -0.25549 -0.17139 0.00086925 0.00054003 0.0032293 -0.00062553 -1.3012
5.3164 0.028148 0.020623 -0.10776 -0.28278 0 -0.31265 0.01116 -0.013447 0.1542 -0.074233 0.59859 -8.7261 0.0019393 -0.13205 0.022364 -0.068117 -0.36486 -0.10494 -0.041929 -0.21033 0.1525 -0.12453 -0.33512 -0.12392 5.2145e-05 -0.0028711 0.0036445 -0.0017511 -1.2994
5.3203 0.039515 0.030334 -0.089932 -0.39145 0 -0.41941 0.022235 -0.01779 0.1588 -0.11659 0.65426 -8.2545 0.012984 -0.1491 0.0083281 0.0053057 -0.32785 -0.093595 -0.072942 -0.21671 0.11306 -0.08162 -0.33934 -0.08416 -0.00057267 -0.0045787 0.0040909 -0.0026934 -1.1892
5.3242 0.034591 0.029229 0.01023 -0.17563 0 -0.18766 0.029037 0.034903 0.085927 -0.035382 0.32595 -7.7827 -0.044393 -0.18811 0.01104 0.045255 -0.13005 -0.10947 0.0056169 -0.067929 0.10873 -0.027092 -0.24157 -0.048942 -0.00048945 -0.0029887 0.0041556 -0.0029255 -0.95239
5.3281 0.017105 0.018492 0.1158 0.20104 0 0.20804 0.03042 0.098535 -0.019667 0.10337 -0.17259 -7.3117 -0.046261 -0.13929 -0.00089017 0.042811 0.096075 -0.073206 0.056261 0.020508 0.091313 0.038919 -0.078867 0.012098 0.00013525 0.0011754 0.0037607 -0.0023657 -0.63018
5.332 0.0013401 0.007001 0.14819 0.4475 0 0.46507 0.032542 0.11607 -0.090832 0.18896 -0.50797 -6.8448 -0.044342 -0.07658 -0.042992 0.024329 0.1999 -0.016537 0.080701 0.044317 0.071611 0.089048 0.073264 0.073953 0.00067346 0.0054079 0.0032702 -0.0013215 -0.288
5.3359 0.00074196 0.0044423 0.085933 0.37035 0 0.38575 0.037758 0.062173 -0.088565 0.15071 -0.47281 -6.3838 -0.053361 -0.0038709 -0.079825 0.013636 0.12897 0.048315 0.10229 0.035783 0.060474 0.12918 0.15187 0.12706 0.00065289 0.0073395 0.0031609 -0.00023922 0.024471
5.3398 0.016936 0.013856 -0.020144 0.024948 0 0.030489 0.038472 -0.036841 -0.030617 0.011521 -0.1343 -5.9229 -0.068553 0.1217 -0.024666 0.043275 -0.032368 0.11702 0.17003 0.068104 0.073401 0.19129 0.14604 0.16861 0.00015781 0.0064895 0.0035566 0.00050712 0.28806
5.3438 0.037929 0.029098 -0.085969 -0.32593 0 -0.32848 0.022133 -0.12035 0.022911 -0.1307 0.22475 -5.4498 -0.0013895 0.14665 0.012946 -0.0052118 -0.13237 0.053192 0.21 0.12823 0.18355 0.15209 0.097741 0.17657 -0.00034008 0.0044577 0.0040845 0.00072117 0.50322
5.3477 0.047006 0.039021 -0.058555 -0.41415 0 -0.41719 -0.016837 -0.13564 0.016114 -0.17802 0.32417 -4.9539 0.03252 0.099191 0.014502 -0.0031924 -0.074014 -0.035532 0.16403 0.12928 0.24925 0.10912 0.065933 0.1685 -0.00049164 0.003468 0.0042101 0.00044053 0.67017
5.3516 0.035454 0.035367 0.042331 -0.17241 0 -0.17069 -0.068368 -0.075056 -0.058377 -0.1052 0.096553 -4.4354 0.046715 0.046949 -0.0023585 0.044762 0.10688 -0.095938 0.10321 0.11716 0.29099 0.086814 0.081533 0.14864 -0.00037869 0.0045161 0.0037391 -4.9218e-05 0.77343
5.3555 0.0093408 0.018799 0.13723 0.21441 0 0.21849 -0.10896 0.018435 -0.15024 0.025064 -0.26824 -3.9081 0.050761 0.031346 -0.019081 0.11072 0.26907 -0.094673 0.082016 0.12668 0.32646 0.097041 0.12607 0.12013 -0.00033125 0.0066379 0.0030056 -0.0003326 0.77645
5.3594 -0.014775 -0.0012531 0.14674 0.45085 0 0.45017 -0.11425 0.081631 -0.18556 0.11357 -0.47403 -3.3903 0.011627 -0.0094022 -0.013848 0.081777 0.27693 -0.050355 0.083094 0.13401 0.33328 0.12153 0.14847 0.082209 -0.00049392 0.0078222 0.0025712 -0.00014028 0.6317
5.3633 -0.021936 -0.013005 0.053928 0.35538 0 0.34735 -0.074008 0.075968 -0.12098 0.10087 -0.34676 -2.8931 0.0022411 -0.10245 -0.02938 0.071527 0.10748 -0.066429 0.06032 0.076237 0.29118 0.12508 0.10654 0.06236 -0.00063201 0.0067344 0.002729 0.00039858 0.31167
5.3672 -0.0096357 -0.010634 -0.078768 -0.0035643 0 -0.0098844 -0.00025914 0.014642 0.02052 0.0097077 0.033017 -2.4142 -0.027595 -0.15306 -0.021265 0.048293 -0.13027 -0.075164 0.058368 0.0037408 0.25193 0.11237 0.0019619 0.047887 -0.00039198 0.0038145 0.0032844 0.00080117 -0.14851
5.3711 0.010514 0.0013978 -0.1539 -0.36095 0 -0.34818 0.077008 -0.048035 0.15973 -0.076591 0.39208 -1.9426 -0.073034 -0.15355 -0.014542 0.012829 -0.27812 -0.063232 0.065544 -0.061196 0.19166 0.08595 -0.11765 0.029496 0.00026764 0.00091003 0.0037884 0.00063167 -0.62959
5.375 0.021362 0.011324 -0.11319 -0.45454 0 -0.41096 0.12466 -0.057719 0.21296 -0.080965 0.47214 -1.4674 -0.1065 -0.12983 -0.065784 -0.021112 -0.24835 -0.035782 0.045808 -0.10176 0.054403 0.049107 -0.19173 -0.0028086 0.00095037 -0.00018054 0.0039595 -5.4188e-05 -0.96371
5.3789 0.012624 0.0084958 0.01498 -0.21918 0 -0.15315 0.12388 -0.0014047 0.15061 0.0073748 0.22581 -0.98358 -0.066534 -0.08326 -0.067417 -0.05745 -0.08723 -0.077913 -0.0035224 -0.08902 0.050237 -0.0012073 -0.19062 -0.036012 0.0011615 0.00094044 0.0038727 -0.00066733 -1.0253
5.3828 -0.011951 -0.0087535 0.13339 0.16771 0 0.22632 0.080181 0.081975 0.020451 0.12439 -0.14675 -0.49122 -0.038483 -0.081127 -0.10424 -0.055328 0.065166 -0.06278 -0.034295 -0.065896 0.04151 -0.056091 -0.13681 -0.030897 0.00078249 0.0030476 0.0037706 -0.00057562 -0.81962
5.3867 -0.03774 -0.031703 0.14801 0.41956 0 0.43626 0.019678 0.13018 -0.083978 0.1794 -0.34845 0.0083208 -0.012374 -0.10438 -0.1056 -0.021649 0.085919 -0.070648 -0.046725 -0.066706 0.048943 -0.094089 -0.086477 -0.013049 0.00019538 0.0042995 0.003747 0.00026827 -0.4913
5.3906 -0.050212 -0.047578 0.039953 0.35178 0 0.31278 -0.026772 0.10425 -0.089958 0.12336 -0.21118 0.51297 0.0064813 -0.13364 -0.06171 0.036354 -0.035901 -0.12816 -0.043558 -0.089873 0.092812 -0.095441 -0.084043 0.0075839 -8.4058e-05 0.0036673 0.0036586 0.0011688 -0.22569
5.3945 -0.045515 -0.049013 -0.11866 0.014683 0 -0.058424 -0.041756 0.017774 8.4957e-05 -0.013322 0.17234 1.0173 -0.029553 -0.13978 -0.10409 0.11079 -0.193 -0.14808 -0.032848 -0.046061 0.20823 -0.02894 -0.12458 0.055884 9.2093e-05 0.0017299 0.0033441 0.0012347 -0.10603
5.3984 -0.032898 -0.039476 -0.21821 -0.34678 0 -0.40707 -0.030046 -0.073482 0.10808 -0.14154 0.51122 1.5119 0.0087201 -0.15873 -0.11798 0.13077 -0.24509 -0.14467 0.0070781 -0.026721 0.32578 0.060856 -0.15439 0.11958 0.00036435 0.00028924 0.0028877 0.00020903 -0.041371
5.4023 -0.027291 -0.03044 -0.19378 -0.47446 0 -0.4804 -0.012328 -0.11355 0.13704 -0.178 0.52998 1.9877 0.023038 -0.15771 -0.098553 0.099393 -0.12813 -0.10775 0.087327 0.055269 0.38027 0.18035 -0.11144 0.18389 0.00023004 0.0010906 0.0026216 -0.0011674 0.16458
5.4063 -0.037776 -0.032508 -0.072863 -0.28556 0 -0.23122 -0.0091359 -0.087543 0.044773 -0.10681 0.17574 2.4438 0.014751 -0.13371 -0.066409 0.075024 0.096588 -0.047835 0.1751 0.18847 0.38679 0.29104 0.024459 0.22703 -0.00044305 0.0045312 0.0028485 -0.0016439 0.64829
5.4102 -0.060716 -0.047422 0.047489 0.068996 0 0.14733 -0.027292 -0.030957 -0.12123 0.007393 -0.33569 2.8889 0.0080601 -0.088507 -0.050433 0.12439 0.28996 0.018678 0.22614 0.33451 0.38239 0.34357 0.21068 0.22862 -0.0012519 0.0092493 0.0035642 -0.00043483 1.3573
5.4141 -0.082757 -0.067204 0.075056 0.31799 0 0.3654 -0.058543 -0.00092653 -0.25654 0.06578 -0.67165 3.3351 0.044935 0.027587 -0.07596 0.11279 0.34089 0.097201 0.23704 0.40868 0.41934 0.33906 0.36788 0.25539 -0.0015976 0.01292 0.004456 0.0021371 2.069
5.418 -0.09132 -0.08089 -0.0095516 0.27104 0 0.25178 -0.089724 -0.032388 -0.27764 0.0084987 -0.62205 3.7871 0.12491 0.14174 -0.029696 0.15931 0.24834 0.15254 0.24871 0.45942 0.3896 0.34243 0.43443 0.32098 -0.001202 0.013784 0.0051591 0.0048766 2.5474
5.4219 -0.084448 -0.083286 -0.14221 -0.040576 0 -0.11829 -0.11432 -0.11267 -0.18592 -0.13875 -0.25026 4.2379 0.16275 0.18501 0.024715 0.22517 0.11725 0.20714 0.25319 0.47195 0.35884 0.32447 0.40827 0.38172 -0.00032207 0.011891 0.0055039 0.0066179 2.7128
5.4258 -0.072363 -0.0787 -0.22709 -0.38752 0 -0.4776 -0.13502 -0.19242 -0.067039 -0.28042 0.15603 4.6733 0.14334 0.14965 0.060432 0.2866 0.073494 0.25251 0.25708 0.44931 0.34625 0.29465 0.34466 0.40025 0.00050736 0.0091359 0.005535 0.0070277 2.6821
5.4297 -0.069524 -0.07688 -0.2089 -0.51357 0 -0.56383 -0.15599 -0.2226 -0.024205 -0.31938 0.29675 5.083 0.13495 0.103 0.083426 0.32565 0.16477 0.23312 0.29044 0.41916 0.3206 0.31984 0.31231 0.32395 0.00092686 0.0079674 0.0053528 0.0066758 2.6522
5.4336 -0.083365 -0.08476 -0.11084 -0.32756 0 -0.31398 -0.17355 -0.18891 -0.096326 -0.2283 0.077114 5.4673 0.10033 0.067503 0.076351 0.29552 0.32434 0.13503 0.26757 0.46635 0.36496 0.36874 0.34186 0.3236 0.00097368 0.0096011 0.0050062 0.0064105 2.7258
5.4375 -0.10842 -0.10087 -0.012639 0.027383 0 0.087679 -0.17569 -0.11934 -0.2256 -0.071006 -0.32872 5.8336 0.065361 0.054365 -0.0094252 0.24381 0.42455 0.055826 0.2218 0.46777 0.38693 0.37887 0.40559 0.32323 0.00091223 0.01305 0.0045543 0.0066438 2.8312
5.4414 -0.13035 -0.11679 0.011006 0.28037 0 0.34419 -0.15263 -0.061805 -0.30178 0.043057 -0.61153 6.1886 0.030537 0.023857 -0.074828 0.17884 0.37752 0.014452 0.18289 0.44479 0.40561 0.3588 0.44188 0.32355 0.00090442 0.015765 0.0041732 0.0071392 2.8003
5.4453 -0.13675 -0.1242 -0.05579 0.23645 0 0.26444 -0.10939 -0.050593 -0.24985 0.037886 -0.55579 6.533 -0.0049596 -0.050403 -0.037589 0.1088 0.20436 0.011905 0.17745 0.42259 0.44835 0.32853 0.40399 0.32723 0.00087559 0.015498 0.0041046 0.0073781 2.5359
5.4492 -0.12639 -0.12153 -0.16238 -0.075661 0 -0.095738 -0.068084 -0.085359 -0.092371 -0.074971 -0.19392 6.8627 -0.029711 -0.030276 -0.10362 0.071896 0.019619 -0.021787 0.20979 0.30899 0.50994 0.33013 0.29577 0.28121 0.00069011 0.012012 0.0044414 0.0070811 2.1202
5.4531 -0.11009 -0.11498 -0.23206 -0.42409 0 -0.47457 -0.055352 -0.13532 0.063758 -0.20716 0.22398 7.1749 -0.03076 -0.035723 -0.081279 0.088043 -0.055866 -0.022944 0.23206 0.23973 0.49932 0.32183 0.16886 0.34235 0.00041235 0.0073159 0.0049822 0.0064075 1.7717
5.457 -0.10255 -0.11327 -0.21878 -0.54821 0 -0.59741 -0.082997 -0.16278 0.10765 -0.26004 0.41636 7.4701 -0.031852 -0.022538 -0.025473 0.10349 0.01451 -0.008023 0.22041 0.19357 0.47906 0.30732 0.085867 0.33401 0.00034081 0.0042043 0.0053669 0.0057322 1.6834
5.4609 -0.11156 -0.12062 -0.13876 -0.35573 0 -0.37916 -0.1367 -0.14868 0.010066 -0.19666 0.2719 7.7504 -0.0234 0.00085532 0.0091767 0.097564 0.15907 -0.0084455 0.18251 0.17974 0.45812 0.28311 0.078163 0.25326 0.00074534 0.0042281 0.0054099 0.0052842 1.873
5.4648 -0.13241 -0.13358 -0.056311 0.007036 0 0.014011 -0.18281 -0.10368 -0.1527 -0.06607 -0.079398 8.0158 0.032546 -0.016309 -0.056383 0.064617 0.25719 -0.080585 0.15309 0.23301 0.41066 0.23911 0.12867 0.2238 0.0015557 0.0066548 0.0052904 0.0049932 2.1684
5.4688 -0.1516 -0.14395 -0.035796 0.26524 0 0.28897 -0.19011 -0.059451 -0.25625 0.035798 -0.37135 8.2648 0.051162 0.0043717 -0.10849 0.078518 0.23416 -0.087855 0.11155 0.26632 0.33529 0.2468 0.18974 0.22256 0.0023239 0.0091964 0.0053645 0.0046366 2.3408
5.4727 -0.15672 -0.14519 -0.09499 0.22284 0 0.24332 -0.15188 -0.046992 -0.2235 0.037245 -0.39982 8.4967 0.075106 -0.0131 -0.056771 0.12448 0.11729 -0.032754 0.14229 0.2789 0.33098 0.25377 0.22075 0.25814 0.0025371 0.0098706 0.0057546 0.0041019 2.2841
5.4766 -0.14537 -0.13734 -0.19264 -0.089751 0 -0.085541 -0.092594 -0.076296 -0.084637 -0.059338 -0.16752 8.7129 0.097282 -0.054423 -0.0099294 0.1656 0.011178 0.029642 0.18591 0.28226 0.33749 0.26521 0.21738 0.29416 0.0020325 0.008503 0.0061486 0.0035277 2.1033
5.4805 -0.12647 -0.12663 -0.25856 -0.43893 0 -0.45028 -0.053582 -0.13015 0.044767 -0.18368 0.12665 8.9137 0.10648 -0.09085 -0.035383 0.17776 0.013967 0.056759 0.20157 0.2943 0.31968 0.28809 0.21201 0.31227 0.0011568 0.0067394 0.006071 0.0032348 2.0421
5.4844 -0.11347 -0.12051 -0.24438 -0.56399 0 -0.57926 -0.066125 -0.17607 0.051416 -0.25198 0.24052 9.0944 0.07552 -0.034469 -0.0030504 0.18665 0.14118 0.053642 0.24711 0.36854 0.37831 0.33097 0.24616 0.37876 0.00052456 0.0066599 0.005403 0.0035329 2.3008
5.4883 -0.11448 -0.12211 -0.15858 -0.3725 0 -0.37871 -0.12945 -0.18878 -0.088618 -0.22739 0.069104 9.246 0.069014 0.012733 0.0026792 0.20675 0.31551 0.1132 0.26233 0.438 0.38338 0.35708 0.33585 0.38088 0.00056611 0.009148 0.0046222 0.0045367 2.875
5.4922 -0.1265 -0.12821 -0.060285 -0.0084308 0 -0.00073044 -0.20873 -0.16786 -0.28936 -0.1428 -0.27916 9.3625 0.069698 0.029635 0.024865 0.22859 0.42757 0.17383 0.28956 0.51918 0.37155 0.3854 0.45524 0.36784 0.0012176 0.01325 0.0044597 0.0060798 3.5323
5.4961 -0.13803 -0.13208 -0.016147 0.25721 0 0.27267 -0.2558 -0.13767 -0.41662 -0.071932 -0.56376 9.4476 0.074379 0.024778 0.018404 0.23635 0.41768 0.19097 0.31941 0.5673 0.35432 0.40837 0.55126 0.36027 0.0019862 0.016902 0.0052454 0.0077582 3.9495
5.5 -0.13794 -0.12867 -0.051745 0.2297 0 0.24159 -0.24017 -0.12828 -0.38576 -0.072344 -0.59 9.5131 0.084243 0.021721 -0.10549 0.20868 0.31554 0.11813 0.31994 0.50464 0.33675 0.40663 0.57915 0.37262 0.0023224 0.018367 0.0065617 0.0091024 3.9201
5.5039 -0.12391 -0.11834 -0.13346 -0.064752 0 -0.063102 -0.17025 -0.15102 -0.22294 -0.14276 -0.35204 9.5704 0.080668 0.0042235 -0.028444 0.24387 0.21015 0.12637 0.29315 0.48199 0.37035 0.42726 0.53343 0.35739 0.0020092 0.017314 0.0075714 0.0098134 3.4883
5.5078 -0.10422 -0.10629 -0.19452 -0.40053 0 -0.40547 -0.089698 -0.18758 -0.044694 -0.2252 -0.03542 9.6209 0.091673 -0.01515 -0.011377 0.2381 0.17775 0.14826 0.27248 0.42783 0.37086 0.45106 0.45097 0.36217 0.0012913 0.014845 0.0077418 0.009922 2.9168
5.5117 -0.091211 -0.098473 -0.18549 -0.5226 0 -0.52407 -0.04969 -0.2029 0.02787 -0.24945 0.12366 9.6576 0.099412 -0.025168 -0.044514 0.2056 0.2256 0.14269 0.24356 0.37936 0.34341 0.4331 0.38292 0.34637 0.00067642 0.012589 0.0072901 0.0097279 2.5065
5.5156 -0.091571 -0.096874 -0.111 -0.33696 0 -0.32908 -0.074675 -0.17328 -0.043441 -0.18689 0.018 9.6748 0.088705 -0.017554 -0.090259 0.16547 0.29296 0.09462 0.19607 0.35353 0.30185 0.36302 0.35601 0.28889 0.00057949 0.011566 0.0069276 0.009522 2.3915
5.5195 -0.10072 -0.097826 -0.024672 0.020618 0 0.031809 -0.14481 -0.10749 -0.18879 -0.073646 -0.24761 9.6779 0.040936 0.01519 -0.022137 0.15743 0.30388 0.042887 0.12224 0.32603 0.28721 0.30754 0.35265 0.20257 0.0010644 0.011574 0.0071495 0.0093019 2.4526
5.5234 -0.10595 -0.094438 0.013162 0.2881 0 0.28801 -0.20796 -0.042649 -0.2843 0.014701 -0.43574 9.6813 0.016933 -0.0079814 -0.10078 0.10512 0.22715 0.036905 0.08073 0.27262 0.21447 0.24474 0.32617 0.11521 0.0018438 0.011454 0.0077542 0.0087504 2.409
5.5273 -0.096127 -0.081557 -0.018128 0.27441 0 0.25313 -0.21386 -0.015909 -0.24362 0.019801 -0.36108 9.6953 0.0019133 -0.026119 -0.13376 0.074608 0.097172 -0.0015021 0.046606 0.19818 0.14695 0.17894 0.24019 0.066603 0.0024997 0.010026 0.0080448 0.0075414 2.0231
5.5313 -0.070481 -0.059808 -0.08484 0.0022663 0 -0.033349 -0.14734 -0.034042 -0.079238 -0.053408 -0.040296 9.7154 -0.014126 -0.041873 -0.11886 0.057458 -0.016793 -0.043389 0.019184 0.10934 0.11646 0.11822 0.10151 0.041194 0.0027442 0.0070464 0.0075018 0.0057236 1.2725
5.5352 -0.039831 -0.035888 -0.12664 -0.31052 0 -0.33779 -0.037811 -0.066355 0.10988 -0.13717 0.31152 9.7249 -0.040873 -0.073332 -0.096514 0.029074 -0.064615 -0.039029 0.00068599 0.015951 0.14521 0.071425 -0.040102 0.010902 0.0025424 0.0035276 0.0062729 0.0038087 0.37171
5.5391 -0.019008 -0.01876 -0.10415 -0.41681 0 -0.41279 0.060752 -0.068766 0.21236 -0.1505 0.44103 9.7091 -0.076448 -0.16923 -0.091054 0.0031366 -0.049396 -0.076219 -0.047441 -0.045497 0.14964 0.029062 -0.12633 0.010521 0.0020515 0.0011261 0.0050257 0.0024317 -0.3676
5.543 -0.016303 -0.014177 -0.029133 -0.22797 0 -0.18817 0.10457 -0.021014 0.18356 -0.062541 0.25385 9.6689 -0.072657 -0.18704 -0.17106 -0.0014765 -0.017618 -0.094807 -0.067352 -0.071819 0.088486 0.03613 -0.13274 -0.0035255 0.0014718 0.00095655 0.0043376 0.0018565 -0.72963
5.5469 -0.027949 -0.021159 0.045252 0.11838 0 0.1738 0.08505 0.05347 0.07182 0.078991 -0.10489 9.6192 -0.080481 -0.17682 -0.20798 -0.011518 -0.017375 -0.15172 -0.089264 -0.062658 0.040186 0.01824 -0.086177 -0.045813 0.00095019 0.0026837 0.0042234 0.0017742 -0.70766
5.5508 -0.041687 -0.032849 0.065501 0.36219 0 0.4012 0.028419 0.10294 -0.024512 0.17892 -0.35434 9.5752 -0.10087 -0.15911 -0.17401 -0.029924 -0.059994 -0.22017 -0.11426 -0.035799 0.03728 -0.026603 -0.043514 -0.094358 0.00058914 0.0046489 0.0042284 0.0015975 -0.4687
5.5547 -0.046405 -0.041255 0.017783 0.31829 0 0.31957 -0.026677 0.087598 -0.033651 0.16474 -0.29158 9.5381 -0.065808 -0.12521 -0.16287 -0.028387 -0.11425 -0.14054 -0.1034 -0.044423 0.069357 -0.0013144 -0.048002 -0.063056 0.00049296 0.0050612 0.0039414 0.00099031 -0.21299
5.5586 -0.040267 -0.042643 -0.062976 0.017463 0 -0.014876 -0.055274 0.013084 0.037998 0.043126 0.048268 9.4952 -0.054276 -0.069038 -0.112 -0.0031595 -0.13437 -0.12219 -0.09412 -0.060234 0.095314 -0.022321 -0.096774 -0.028492 0.00074681 0.0034099 0.0033977 0.00014748 -0.039245
5.5625 -0.031202 -0.03973 -0.12028 -0.31608 0 -0.35714 -0.057638 -0.070687 0.11635 -0.10207 0.4116 9.4326 -0.025898 -0.025295 -0.1232 0.011969 -0.096982 -0.047306 -0.062665 -0.031155 0.12078 -0.0029799 -0.14359 0.00037007 0.0013144 0.00096215 0.0029996 -0.0004192 0.092559
5.5664 -0.029752 -0.038982 -0.11768 -0.43417 0 -0.45786 -0.051076 -0.1062 0.1211 -0.17113 0.51481 9.349 0.015404 0.010861 -0.14048 0.02012 -0.017527 0.0079561 -0.018676 0.020723 0.16193 0.050764 -0.13369 0.045287 0.0019645 -0.00014591 0.0030827 -0.00036101 0.29115
5.5703 -0.040168 -0.044915 -0.063577 -0.25236 0 -0.24983 -0.051815 -0.072715 0.029234 -0.12336 0.25921 9.2563 0.057396 0.045064 -0.10716 0.028584 0.06429 -0.030952 0.022529 0.07511 0.22719 0.11718 -0.044122 0.11894 0.0023541 0.0014209 0.0035835 0.00022988 0.6244
5.5742 -0.056693 -0.055737 -0.0022335 0.087013 0 0.10437 -0.062246 -0.0033234 -0.10768 -0.0073663 -0.19258 9.1677 0.061151 0.044069 -0.13404 0.042047 0.11572 -0.023567 0.033311 0.22263 0.24609 0.13839 0.099779 0.12038 0.0022595 0.0051011 0.0041139 0.00098356 1.0564
5.5781 -0.067748 -0.063954 0.020533 0.32409 0 0.33766 -0.072296 0.039772 -0.20389 0.077189 -0.53775 9.0862 0.04786 0.054407 -0.072464 0.078387 0.13303 0.050114 0.077926 0.30484 0.2947 0.18385 0.24168 0.17966 0.0017781 0.0088356 0.0043254 0.001642 1.4714
5.582 -0.064634 -0.061858 -0.0093121 0.2794 0 0.27991 -0.071524 0.013293 -0.20508 0.05705 -0.55932 9.0029 0.058607 0.067886 -0.019997 0.093659 0.13854 0.082987 0.12157 0.3416 0.34964 0.24279 0.33111 0.24825 0.0012978 0.010658 0.0041862 0.0022524 1.7574
5.5859 -0.048125 -0.047894 -0.065583 -0.010572 0 -0.016958 -0.060625 -0.072797 -0.12842 -0.058338 -0.28398 8.9067 0.0856 0.088387 0.0002982 0.099043 0.15776 0.065331 0.15566 0.35249 0.39702 0.29897 0.35318 0.30486 0.0012049 0.010168 0.0039361 0.0029848 1.8811
5.5898 -0.028119 -0.028781 -0.1031 -0.32289 0 -0.32279 -0.052467 -0.16162 -0.047406 -0.1853 0.047264 8.7939 0.080058 0.13059 0.011467 0.15289 0.19688 0.057583 0.18764 0.36671 0.42378 0.32434 0.33186 0.33896 0.0015502 0.0086823 0.0038265 0.0038132 1.8972
5.5938 -0.01673 -0.015307 -0.091843 -0.41899 0 -0.40564 -0.061601 -0.19175 -0.033703 -0.23153 0.16989 8.6692 0.088641 0.11528 -0.001005 0.14534 0.23804 0.064566 0.17118 0.30241 0.41667 0.31991 0.30693 0.26769 0.0019657 0.0079928 0.003927 0.0044477 1.8894
5.5977 -0.019888 -0.014679 -0.038832 -0.22578 0 -0.20612 -0.090363 -0.1432 -0.10086 -0.16671 -0.0010988 8.5383 0.086332 0.11772 -0.033147 0.12206 0.25412 0.052034 0.16629 0.28261 0.43755 0.31263 0.30258 0.24295 0.0019399 0.0088314 0.0041465 0.0046114 1.8872
5.6016 -0.033456 -0.025273 0.017714 0.11053 0 0.12123 -0.12283 -0.051465 -0.19278 -0.043204 -0.31137 8.4023 0.069894 0.10826 -0.05484 0.090761 0.22923 0.0099232 0.15486 0.26854 0.43822 0.2942 0.30982 0.21918 0.0012498 0.010338 0.0043678 0.0043537 1.8279
5.6055 -0.046523 -0.037999 0.036978 0.33733 0 0.32778 -0.13265 0.020497 -0.22592 0.047508 -0.49334 8.2592 0.032643 0.057875 -0.052146 0.055002 0.16872 -0.056232 0.12049 0.22488 0.39402 0.25764 0.29468 0.16478 0.00018995 0.010905 0.0045131 0.0040228 1.597
5.6094 -0.049423 -0.043333 0.0057132 0.28765 0 0.25945 -0.10088 0.03048 -0.15359 0.046735 -0.37716 8.11 -0.062526 -0.054662 -0.086208 0.0063384 0.09274 -0.075405 0.06255 0.15345 0.40278 0.20349 0.22602 0.14646 -0.00060786 0.0095832 0.0045065 0.0038825 1.1256
5.6133 -0.040692 -0.038496 -0.052045 0.0048405 0 -0.028526 -0.031575 -0.012256 -0.0040709 -0.027995 -0.022569 7.9601 -0.12402 -0.11718 -0.086761 -0.031656 0.021608 -0.099089 0.029463 0.030511 0.37616 0.13952 0.10298 0.147 -0.00063442 0.0068387 0.004251 0.0037726 0.47121
5.6172 -0.02788 -0.029072 -0.092649 -0.29339 0 -0.31575 0.046718 -0.057035 0.13692 -0.10047 0.32835 7.8148 -0.17225 -0.15625 -0.094183 -0.05034 -0.034572 -0.13778 0.002236 -0.046891 0.31179 0.10009 -0.03837 0.088092 0.00012254 0.0040886 0.0037144 0.0032146 -0.18421
5.6211 -0.021581 -0.023897 -0.084936 -0.38228 0 -0.38458 0.096866 -0.053874 0.18723 -0.098416 0.43808 7.6728 -0.19834 -0.18359 -0.13765 -0.076684 -0.075353 -0.19439 -0.022148 -0.065214 0.25327 0.07862 -0.14578 -0.016541 0.0011824 0.0025324 0.0030411 0.0019236 -0.63223
5.625 -0.02702 -0.027508 -0.033248 -0.20003 0 -0.18437 0.096646 0.0059076 0.12765 -0.011146 0.25422 7.5257 -0.18064 -0.20879 -0.24743 -0.15877 -0.10269 -0.26845 -0.04125 -0.044587 0.27409 0.049172 -0.18519 -0.10962 0.0019339 0.0023036 0.0025262 0.00023156 -0.76577
5.6289 -0.039567 -0.036343 0.025542 0.10833 0 0.13158 0.053477 0.082459 0.015081 0.1021 -0.054936 7.3653 -0.21667 -0.17602 -0.24216 -0.10893 -0.11585 -0.21954 -0.086722 -0.050894 0.22468 0.011791 -0.16371 -0.12252 0.0020548 0.0025764 0.0024152 -0.0010362 -0.64302
5.6328 -0.047845 -0.041689 0.049004 0.30478 0 0.32356 -0.00089552 0.11878 -0.060933 0.15825 -0.23477 7.1906 -0.20508 -0.18566 -0.23111 -0.091716 -0.11307 -0.22274 -0.12323 -0.052446 0.19316 -0.031514 -0.1227 -0.11061 0.0016734 0.0024007 0.0027015 -0.0011851 -0.43542
5.6367 -0.042371 -0.036752 0.020493 0.24152 0 0.24813 -0.032599 0.08566 -0.045906 0.11426 -0.14294 7.0071 -0.18864 -0.19137 -0.22388 -0.074567 -0.096209 -0.22428 -0.12696 -0.060715 0.15354 -0.05302 -0.10447 -0.10738 0.0011896 0.0015006 0.0031353 -0.00022491 -0.29739
5.6406 -0.023201 -0.022022 -0.038152 -0.02674 0 -0.032824 -0.028498 0.0047697 0.039186 3.3734e-05 0.14137 6.8199 -0.18953 -0.17901 -0.22039 -0.04227 -0.071723 -0.19478 -0.098459 -0.071483 0.099765 -0.037638 -0.11794 -0.11757 0.00094449 0.0004355 0.003453 0.0011329 -0.25888
5.6445 -0.00045425 -0.0047083 -0.082156 -0.28661 0 -0.29956 -0.0027276 -0.067801 0.11586 -0.10407 0.38049 6.6284 -0.18629 -0.21345 -0.19569 -0.018602 -0.045612 -0.15368 -0.09918 -0.035813 0.075681 0.0088023 -0.13096 -0.072451 0.0010076 0.0001166 0.0036035 0.0020549 -0.22423
5.6484 0.013103 0.0069766 -0.076559 -0.33148 0 -0.34301 0.017309 -0.084385 0.11067 -0.1272 0.36368 6.4295 -0.1584 -0.18186 -0.16367 0.045144 -0.017584 -0.15165 -0.075577 0.048541 0.12535 0.03059 -0.097376 0.014727 0.0012102 0.0011312 0.0037402 0.0022115 -0.073226
5.6523 0.011861 0.009905 -0.022306 -0.12135 0 -0.12576 0.01338 -0.041422 0.013643 -0.060125 0.071442 6.2249 -0.11872 -0.16084 -0.1499 0.063412 0.018309 -0.13621 -0.052832 0.11036 0.14991 0.055559 0.0017329 0.058431 0.0013414 0.0033456 0.0039976 0.0019097 0.2242
5.6563 0.0018482 0.007798 0.043755 0.18588 0 0.18823 -0.011045 0.019323 -0.11341 0.039174 -0.30667 6.0246 -0.096669 -0.15 -0.14288 0.054961 0.065352 -0.10743 -0.030354 0.1545 0.13412 0.086706 0.13633 0.056152 0.0013198 0.0059683 0.0043001 0.0016861 0.5757
5.6602 -0.0038948 0.007732 0.075558 0.35589 0 0.35934 -0.037291 0.044211 -0.18504 0.090006 -0.51361 5.8401 -0.12235 -0.13131 -0.12232 0.062464 0.1155 -0.077185 -0.0019444 0.20101 0.08359 0.12062 0.24434 0.028125 0.0012202 0.0079625 0.0044214 0.0018097 0.83793
5.6641 0.0044328 0.014547 0.052083 0.259 0 0.25762 -0.049501 0.009578 -0.15852 0.050125 -0.41667 5.6741 -0.080989 -0.092068 -0.10404 0.041735 0.14986 -0.039971 0.03291 0.18238 0.048516 0.13198 0.27524 0.037286 0.00117 0.0085767 0.0042338 0.0021613 0.92251
5.668 0.025599 0.027508 -0.0060936 -0.028837 0 -0.035502 -0.047307 -0.060049 -0.065338 -0.052123 -0.10387 5.517 -0.092634 -0.061921 -0.12184 0.076955 0.15053 -0.036348 0.022631 0.12805 0.027245 0.090075 0.22578 0.020223 0.0012244 0.0077411 0.0038751 0.0025151 0.84245
5.6719 0.048276 0.041367 -0.050902 -0.28346 0 -0.28902 -0.042242 -0.11059 0.017074 -0.13853 0.18674 5.3559 -0.091909 -0.052587 -0.14293 0.084755 0.11492 -0.056332 0.0023634 0.087003 0.022512 0.03488 0.13919 0.0059795 0.0013209 0.0061152 0.003644 0.0028399 0.66526
5.6758 0.059985 0.050493 -0.042073 -0.30482 0 -0.30127 -0.042549 -0.099028 0.029675 -0.13914 0.24897 5.1872 -0.066733 -0.062787 -0.15648 0.03279 0.059631 -0.095257 -0.020973 0.071794 0.01293 -0.020719 0.068955 0.0041685 0.0013347 0.0046927 0.0037255 0.0032632 0.42657
5.6797 0.056893 0.052817 0.022173 -0.071305 0 -0.057158 -0.041856 -0.025105 -0.020297 -0.044379 0.062304 5.0194 -0.074302 -0.072382 -0.17682 -0.059065 0.0086975 -0.15421 -0.077539 0.05057 -0.071147 -0.095558 0.036932 0.0024341 0.0011839 0.0041333 0.0040314 0.0037576 0.091112
5.6836 0.04663 0.050938 0.10243 0.24349 0 0.25957 -0.023356 0.069112 -0.066784 0.087925 -0.19801 4.8643 -0.12137 -0.085106 -0.22543 -0.12769 -0.025523 -0.29028 -0.14575 0.0039602 -0.10145 -0.11588 0.019559 -0.078265 0.00090495 0.0042586 0.0043107 0.0039413 -0.4017
5.6875 0.042008 0.050024 0.14656 0.40483 0 0.40939 0.023624 0.13056 -0.041023 0.17577 -0.29957 4.7246 -0.1431 -0.16261 -0.25265 -0.18071 -0.052537 -0.35721 -0.1916 -0.095993 -0.10659 -0.1498 -0.028234 -0.14883 0.00064281 0.0041465 0.0043845 0.0032733 -1.0527
5.6914 0.050814 0.054209 0.12879 0.29797 0 0.28395 0.089735 0.13338 0.069926 0.17376 -0.13243 4.5915 -0.15845 -0.23387 -0.25967 -0.22615 -0.094901 -0.37751 -0.23103 -0.21436 -0.12844 -0.19225 -0.13256 -0.20362 0.00055844 0.0028477 0.0042398 0.0015059 -1.7607
5.6953 0.069858 0.063902 0.069686 0.015548 0 -0.0099228 0.14777 0.095704 0.20986 0.1052 0.2076 4.4564 -0.19066 -0.22738 -0.25644 -0.27061 -0.16614 -0.39426 -0.2808 -0.31196 -0.1936 -0.23106 -0.27685 -0.2509 0.00071558 0.00021517 0.0039015 -0.0010388 -2.3668
5.6992 0.087827 0.075631 0.020889 -0.21623 0 -0.23525 0.17044 0.063355 0.29566 0.04131 0.49365 4.3227 -0.20271 -0.22765 -0.27156 -0.29971 -0.2536 -0.4334 -0.30225 -0.39521 -0.16132 -0.27215 -0.41272 -0.3353 0.0010305 -0.0028521 0.0032897 -0.0036446 -2.7477
5.7031 0.094392 0.084474 0.025349 -0.21464 0 -0.21172 0.15001 0.073519 0.28067 0.044103 0.54138 4.2059 -0.20093 -0.20849 -0.2834 -0.33669 -0.32229 -0.42905 -0.29251 -0.40468 -0.15534 -0.28584 -0.49448 -0.36659 0.0013268 -0.0050239 0.0023021 -0.0056752 -2.8848
5.707 0.088208 0.087503 0.083479 0.018065 0 0.04327 0.1043 0.12604 0.18891 0.11771 0.34713 4.1197 -0.21732 -0.20819 -0.28574 -0.36974 -0.33904 -0.44617 -0.29343 -0.41042 -0.19677 -0.29545 -0.50893 -0.39369 0.0014551 -0.0055535 0.001081 -0.0069261 -2.8565
5.7109 0.077621 0.085945 0.15219 0.29883 0 0.33033 0.064851 0.18394 0.094607 0.20617 0.084876 4.0624 -0.23869 -0.22664 -0.2856 -0.38431 -0.29898 -0.48448 -0.30567 -0.42463 -0.23894 -0.30328 -0.47848 -0.40908 0.0013802 -0.0048427 0.00013677 -0.0075831 -2.7705
5.7148 0.073833 0.084379 0.17847 0.40915 0 0.42678 0.05651 0.20248 0.064919 0.23901 -0.034094 4.018 -0.20984 -0.23318 -0.30385 -0.35705 -0.23216 -0.4919 -0.29756 -0.41977 -0.15924 -0.29628 -0.43837 -0.35755 0.001168 -0.0040532 7.0819e-05 -0.0079096 -2.6935
5.7188 0.082109 0.087295 0.14146 0.2666 0 0.26195 0.083033 0.16458 0.11126 0.18798 0.071498 3.971 -0.19705 -0.18216 -0.25497 -0.34205 -0.18272 -0.40338 -0.2618 -0.40947 -0.11858 -0.23178 -0.4084 -0.30678 0.00089896 -0.0040775 0.0010526 -0.0080052 -2.625
5.7227 0.097838 0.095399 0.069632 -0.012235 0 -0.029585 0.12708 0.094901 0.18499 0.089574 0.28991 3.9208 -0.19389 -0.18881 -0.22395 -0.31934 -0.17532 -0.37916 -0.22053 -0.36902 -0.072478 -0.19054 -0.38108 -0.24861 0.00060976 -0.0047546 0.0025405 -0.0078277 -2.5181
5.7266 0.11027 0.10462 0.018767 -0.20551 0 -0.21697 0.16229 0.041362 0.21754 0.015475 0.40785 3.8805 -0.17962 -0.18475 -0.20925 -0.28682 -0.19523 -0.38034 -0.17285 -0.31053 -0.01856 -0.13959 -0.33327 -0.21362 0.00032649 -0.005014 0.0035972 -0.0073636 -2.3194
5.7305 0.11086 0.10897 0.02803 -0.16135 0 -0.15606 0.16814 0.037914 0.17194 0.015041 0.28495 3.8613 -0.14817 -0.12769 -0.20715 -0.24741 -0.19955 -0.37225 -0.12136 -0.2413 0.034195 -0.060101 -0.24986 -0.21086 0.00014269 -0.0038251 0.0036028 -0.0067012 -2.0008
5.7344 0.099739 0.10538 0.089229 0.08387 0 0.098998 0.13942 0.077782 0.067678 0.076288 -0.026927 3.8597 -0.16618 -0.13181 -0.22884 -0.22362 -0.15261 -0.38411 -0.092451 -0.13217 0.027091 -0.023006 -0.1407 -0.14064 0.00022037 -0.0011369 0.0027463 -0.0059292 -1.5797
5.7383 0.08561 0.096566 0.1539 0.33619 0 0.34225 0.086981 0.11895 -0.036518 0.13686 -0.31664 3.8609 -0.15092 -0.11653 -0.24342 -0.20823 -0.058422 -0.3045 -0.073181 -0.065387 0.031239 -0.0035967 -0.038225 -0.1136 0.00065928 0.0019864 0.0018304 -0.0050243 -1.1253
5.7422 0.079166 0.089378 0.17234 0.39777 0 0.38088 0.031799 0.11842 -0.085439 0.13588 -0.37611 3.8548 -0.13165 -0.085835 -0.2101 -0.18166 0.036903 -0.2295 -0.065081 -0.060026 0.04305 0.010661 0.022166 -0.10703 0.0013361 0.0041279 0.0015513 -0.0039037 -0.74807
5.7461 0.085087 0.089527 0.13288 0.22163 0 0.18685 -0.0043311 0.068317 -0.063429 0.064637 -0.16536 3.8484 -0.11986 -0.052447 -0.16873 -0.16379 0.076934 -0.19408 -0.074551 -0.099315 0.06015 0.0090279 0.024801 -0.11759 0.0018979 0.0045357 0.0019138 -0.0026059 -0.56181
5.75 0.098501 0.096833 0.070019 -0.053295 0 -0.083771 -0.0077509 0.0042312 0.00048811 -0.024981 0.15169 3.8609 -0.12234 -0.036498 -0.20473 -0.19619 0.037722 -0.215 -0.1108 -0.14403 0.079693 -0.031107 -0.016377 -0.1481 0.0019863 0.0035836 0.0023162 -0.0013789 -0.62803
5.7539 0.1085 0.10497 0.035439 -0.21265 0 -0.21622 0.021603 -0.021995 0.058398 -0.061093 0.3325 3.9058 -0.1035 -0.091899 -0.16638 -0.19376 -0.052347 -0.19912 -0.11586 -0.14526 0.061022 -0.048211 -0.068162 -0.15959 0.0015421 0.002366 0.00219 -0.00053941 -0.91711
5.7578 0.10609 0.1061 0.055909 -0.13412 0 -0.10641 0.070584 0.015998 0.079094 -0.0090867 0.24549 3.9788 -0.098875 -0.12588 -0.18106 -0.19421 -0.13295 -0.27095 -0.14289 -0.14769 -0.008521 -0.083346 -0.10207 -0.20987 0.00091538 0.0018132 0.0015508 -0.00023494 -1.3189
5.7617 0.090708 0.096857 0.112 0.11879 0 0.1589 0.11907 0.096521 0.0677 0.10001 -0.025733 4.0649 -0.11272 -0.13658 -0.20181 -0.20781 -0.15804 -0.34648 -0.18231 -0.16139 -0.077353 -0.13142 -0.11516 -0.25589 0.00063663 0.0020299 0.00093385 -0.00037095 -1.7024
5.7656 0.070518 0.08072 0.15405 0.34815 0 0.37159 0.14893 0.16522 0.056772 0.19221 -0.24714 4.1555 -0.13996 -0.13579 -0.20797 -0.23805 -0.1316 -0.37481 -0.23165 -0.1918 -0.11974 -0.18536 -0.13178 -0.285 0.0010014 0.0023174 0.00081921 -0.00079243 -1.982
5.7695 0.05621 0.06512 0.14189 0.37552 0 0.36462 0.15116 0.17656 0.077133 0.20627 -0.21813 4.2582 -0.1496 -0.17597 -0.24345 -0.27439 -0.10328 -0.36902 -0.31012 -0.23752 -0.167 -0.23093 -0.18303 -0.36324 0.0018123 0.0017945 0.0011573 -0.0015035 -2.1415
5.7734 0.053027 0.05559 0.076708 0.17807 0 0.14001 0.12801 0.12816 0.13092 0.1388 0.070324 4.3881 -0.12905 -0.21817 -0.2534 -0.25116 -0.12572 -0.3525 -0.33422 -0.35318 -0.19086 -0.29483 -0.27794 -0.38763 0.0025148 0.00012649 0.0014759 -0.0026356 -2.2045
5.7773 0.056962 0.051803 0.00040554 -0.09716 0 -0.13526 0.090645 0.060781 0.18755 0.044892 0.42716 4.548 -0.12358 -0.24534 -0.24306 -0.24935 -0.20745 -0.34551 -0.35031 -0.41349 -0.21575 -0.33243 -0.38869 -0.38467 0.0026259 -0.002155 0.0014274 -0.0041519 -2.1891
5.7813 0.058046 0.048507 -0.036328 -0.24854 0 -0.25929 0.054534 0.024841 0.2063 -0.0051052 0.6072 4.7207 -0.11806 -0.26579 -0.2081 -0.25523 -0.30045 -0.32076 -0.34967 -0.41603 -0.24573 -0.34811 -0.4635 -0.36991 0.0021005 -0.0039474 0.0011754 -0.0056213 -2.091
5.7852 0.048226 0.040309 -0.012266 -0.17353 0 -0.14901 0.034419 0.041142 0.169 0.021621 0.49527 4.8815 -0.087569 -0.29396 -0.14637 -0.23342 -0.3349 -0.24331 -0.31372 -0.38888 -0.27825 -0.35644 -0.46017 -0.35738 0.0013361 -0.0042862 0.0012025 -0.0063991 -1.9061
5.7891 0.027802 0.026254 0.048606 0.057031 0 0.099835 0.038816 0.087023 0.096852 0.097501 0.18542 5.0199 -0.17785 -0.30759 -0.14737 -0.22292 -0.27467 -0.24242 -0.30702 -0.32822 -0.25151 -0.28784 -0.37572 -0.30933 0.00083885 -0.0029897 0.0017439 -0.0061469 -1.6555
5.793 0.005457 0.010606 0.095126 0.25774 0 0.28947 0.06456 0.11703 0.036325 0.15723 -0.10089 5.1495 -0.20261 -0.31705 -0.09313 -0.18613 -0.14853 -0.23194 -0.25102 -0.23819 -0.22969 -0.24189 -0.24867 -0.27499 0.00085441 -0.00078651 0.0024651 -0.0052023 -1.372
5.7969 -0.0081644 -0.00056584 0.086867 0.27187 0 0.27179 0.094513 0.099282 0.022661 0.14687 -0.18691 5.2938 -0.1776 -0.30229 -0.081183 -0.14832 -0.02964 -0.19232 -0.18253 -0.14311 -0.21283 -0.18393 -0.13102 -0.21297 0.0012602 0.001205 0.0027578 -0.0043561 -1.0556
5.8008 -0.0084302 -0.0041077 0.023913 0.088347 0 0.058544 0.10284 0.037797 0.049306 0.062369 -0.066546 5.4634 -0.13013 -0.2669 -0.11423 -0.11839 0.021933 -0.13209 -0.12407 -0.062484 -0.1736 -0.098179 -0.051359 -0.12479 0.0017508 0.0023091 0.002376 -0.0041375 -0.64698
5.8047 -0.00014696 -0.0021781 -0.053133 -0.15471 0 -0.19172 0.068577 -0.034749 0.069534 -0.049787 0.10809 5.6458 -0.12034 -0.25156 -0.054961 -0.086101 0.0076024 -0.10646 -0.090472 -0.020979 -0.025434 0.013493 0.0020239 -0.076803 0.0020963 0.0028138 0.0017546 -0.0042428 -0.066674
5.8086 0.0061269 -0.00064252 -0.092777 -0.27849 0 -0.29666 -0.0090704 -0.084641 0.032449 -0.12762 0.15733 5.8188 -0.12544 -0.1963 -0.038749 -0.066029 -0.011328 -0.13594 -0.020604 0.074864 0.098308 0.071617 0.065063 -0.01348 0.0022462 0.003725 0.0016467 -0.0037097 0.69748
5.8125 0.0019982 -0.0048036 -0.070391 -0.19901 0 -0.18759 -0.10496 -0.10102 -0.073079 -0.13729 0.014341 5.9727 -0.1337 -0.080397 -0.021026 -0.01885 0.033932 -0.13066 0.018325 0.16532 0.14678 0.12153 0.16266 0.046446 0.0022544 0.0058737 0.0024065 -0.0017802 1.527
5.8164 -0.012652 -0.015588 -0.0065569 0.012706 0 0.04212 -0.17878 -0.098358 -0.20235 -0.093707 -0.23138 6.1187 -0.12211 0.0093024 -0.021414 0.010344 0.15805 -0.11554 0.041751 0.25783 0.17586 0.16772 0.28357 0.082538 0.0021779 0.0090741 0.0036173 0.0012829 2.2035
5.8203 -0.029897 -0.028849 0.047803 0.18855 0 0.21153 -0.19811 -0.09929 -0.28259 -0.045307 -0.41176 6.2755 -0.077686 -0.0079696 -0.057053 -0.021113 0.30214 -0.12603 0.071396 0.35624 0.24338 0.21018 0.38578 0.079901 0.002073 0.012078 0.0044482 0.0042051 2.5278
5.8242 -0.039971 -0.038235 0.049127 0.19233 0 0.19043 -0.15879 -0.11428 -0.26557 -0.036078 -0.41052 6.448 -0.10163 -0.0075941 -0.043363 -0.02311 0.37521 -0.15167 0.077196 0.33906 0.26723 0.24996 0.42728 0.074662 0.0020436 0.013458 0.0044092 0.0056157 2.4448
5.8281 -0.038615 -0.03967 -0.0059661 0.021641 0 -0.0037981 -0.088197 -0.13437 -0.16485 -0.073425 -0.2451 6.6207 -0.059888 -0.030014 -0.052029 -0.00030781 0.3253 -0.1728 0.10112 0.30066 0.2965 0.26059 0.39684 0.11012 0.0022123 0.012743 0.0037883 0.0051264 2.077
5.832 -0.030053 -0.034357 -0.077742 -0.193 0 -0.2224 -0.027992 -0.14017 -0.047322 -0.12468 -0.044405 6.7724 -0.052873 -0.043449 -0.04408 -0.021868 0.18329 -0.20411 0.10314 0.25306 0.28961 0.25536 0.32036 0.097434 0.0025838 0.010815 0.0033646 0.003649 1.639
5.8359 -0.023527 -0.028103 -0.11347 -0.28877 0 -0.30012 -0.0081704 -0.11791 0.015358 -0.14361 0.052944 6.8971 -0.091401 -0.048874 -0.031441 -0.080656 0.042442 -0.24279 0.087109 0.19831 0.26286 0.23358 0.23927 0.047886 0.0029467 0.0091852 0.0036878 0.0026617 1.2988
5.8398 -0.026188 -0.027241 -0.088264 -0.19399 0 -0.18035 -0.030036 -0.070078 -0.0015213 -0.10663 0.00033569 7.0094 -0.11749 -0.074711 -0.073715 -0.10288 -0.012372 -0.27025 0.094976 0.13145 0.28831 0.18307 0.17948 0.061021 0.002977 0.0087106 0.0046087 0.0030327 1.0876
5.8438 -0.03774 -0.033923 -0.024978 0.018475 0 0.043496 -0.068897 -0.014561 -0.060677 -0.031611 -0.12776 7.1295 -0.11513 -0.11774 -0.072616 -0.13272 0.030027 -0.26424 0.026395 0.075502 0.1676 0.10019 0.13559 -0.075281 0.0025123 0.0088717 0.0054724 0.0043697 0.91676
5.8477 -0.0508 -0.044309 0.023256 0.18704 0 0.20052 -0.092781 0.025817 -0.094965 0.034781 -0.19614 7.2635 -0.14514 -0.11275 -0.10669 -0.17769 0.099834 -0.31168 -0.02808 0.01299 0.11599 0.048586 0.081506 -0.12136 0.0017544 0.0082812 0.0057375 0.005393 0.67291
5.8516 -0.056562 -0.051278 0.015155 0.18386 0 0.17251 -0.08302 0.03632 -0.060466 0.052019 -0.11232 7.3993 -0.15452 -0.11038 -0.13221 -0.20229 0.10406 -0.3462 -0.064563 -0.066384 0.12229 0.013442 -0.002722 -0.14156 0.0011708 0.0060022 0.0054141 0.0049727 0.31357
5.8555 -0.051462 -0.049898 -0.044982 0.011621 0 -0.016868 -0.043271 0.018921 0.030816 0.016606 0.10089 7.5215 -0.11534 -0.14306 -0.12257 -0.18382 0.0039565 -0.31823 -0.082301 -0.15783 0.15595 -0.021156 -0.10932 -0.18342 0.0011385 0.0025208 0.0049446 0.0029771 -0.10274
5.8594 -0.039823 -0.041477 -0.10942 -0.19835 0 -0.22097 0.0065754 -0.0082706 0.12228 -0.035009 0.31557 7.6269 -0.14654 -0.12937 -0.16257 -0.16234 -0.14995 -0.28339 -0.06531 -0.18054 0.15234 -0.056791 -0.20301 -0.13079 0.0016376 -0.00050493 0.0047169 0.00031818 -0.45732
5.8633 -0.030537 -0.032823 -0.12437 -0.28537 0 -0.28222 0.04463 -0.021596 0.1567 -0.054739 0.38632 7.7256 -0.14592 -0.13022 -0.088541 -0.1768 -0.25436 -0.23586 -0.071349 -0.17009 0.15063 -0.034043 -0.24267 -0.13811 0.0022827 -0.0015262 0.0047183 -0.0017364 -0.64104
5.8672 -0.030314 -0.030991 -0.073341 -0.18155 0 -0.1521 0.058766 -0.0076885 0.11771 -0.021374 0.25564 7.8253 -0.13125 -0.13684 -0.088763 -0.19674 -0.23318 -0.24274 -0.065579 -0.16199 0.11841 0.0085837 -0.20885 -0.11736 0.0026714 -0.00031283 0.0046368 -0.0023909 -0.60468
5.8711 -0.038594 -0.037583 0.0083341 0.035825 0 0.071769 0.049501 0.025204 0.037976 0.040773 0.0016083 7.9189 -0.11896 -0.14904 -0.12993 -0.19483 -0.097634 -0.27256 -0.044815 -0.14186 0.087999 0.054325 -0.11778 -0.072479 0.0027163 0.0019321 0.0042429 -0.0017111 -0.36878
5.875 -0.048034 -0.04727 0.060073 0.202 0 0.21947 0.024929 0.049972 -0.029047 0.078891 -0.21093 7.9903 -0.12964 -0.17005 -0.069396 -0.13826 0.061539 -0.24002 -0.019664 -0.06987 0.12953 0.090806 -0.01207 -0.050254 0.002646 0.0036078 0.0036361 -0.00042172 -0.00082424
5.8789 -0.050201 -0.051903 0.043144 0.1898 0 0.17768 -0.006595 0.038649 -0.049955 0.052602 -0.24651 8.0336 -0.095423 -0.083095 -0.010652 -0.11255 0.14428 -0.16383 0.00022073 0.032191 0.20595 0.13252 0.06625 0.011008 0.0026871 0.0039785 0.003136 0.00062972 0.42047
5.8828 -0.042147 -0.046982 -0.028907 0.0070926 0 -0.024069 -0.040495 -0.015508 -0.033647 -0.032691 -0.1001 8.0659 -0.033944 -0.0054823 -0.00054182 -0.04267 0.11836 -0.11062 0.030259 0.058826 0.25752 0.15623 0.10227 0.062166 0.0027673 0.0036153 0.0029796 0.00095531 0.83595
[truncated: 1,680,778 more chars]
