# Supplementary material for: Dataset from dynamic shake-table testing of five full-scale single leaf and cavity URM walls subjected to out-of-plane two-way bending
Source: Data Brief. 2019 Mar 20;24:103854. doi: 10.1016/j.dib.2019.103854 (PMC6480314; doi:10.1016/j.dib.2019.103854)
Supplement: Multimedia component 2 [file mmc2.zip › DATA/CS-000-RF/Test13.txt]

0 -0.0043506 -0.0056877 0.00074811 -0.004741 0 -0.0070191 0.0014304 -0.0014789 0.00075466 -0.0021293 0.0050394 -0.59244 0.0057673 0.073443 0.042093 -0.062056 -0.0086638 0.068399 0.040719 0.01244 0.029225 0.073781 -0.0018408 -0.00574 0.00098805 0.0043536 0.0039878 0.0011218 0.027401
0.003906 -0.005274 -0.005822 -0.004532 -0.0076994 0 -0.0095415 0.00034585 -0.0050916 -0.002453 -0.0030725 0.0019542 -0.56633 0.036193 0.10216 -0.020123 -0.058772 -0.0093674 0.14947 0.064994 -0.048072 0.030215 0.068787 -0.00074984 0.018064 0.00093296 0.0041924 0.0035949 0.0013895 0.065871
0.007812 -0.0057982 -0.0054215 -0.010352 -0.0082165 0 -0.0090282 -0.0020216 -0.007108 -0.0051107 -0.0032584 -0.0037289 -0.55344 0.0068573 0.06399 -0.0097946 -0.08869 -0.0076469 0.12687 0.090308 -0.009815 0.012171 0.083135 -0.00082186 0.0059061 0.00099432 0.0036682 0.0041473 0.0015423 0.099296
0.011718 -0.00562 -0.0047535 -0.014002 -0.0068762 0 -0.0066421 -0.0043202 -0.0082846 -0.006346 -0.0037917 -0.0096926 -0.56183 -0.0019874 0.082472 -0.006753 -0.084524 -0.0034741 0.10447 0.0824 -0.0077601 0.010542 0.080848 -0.0016692 0.0065122 0.0012093 0.0031053 0.005148 0.0013846 0.12348
0.015625 -0.0048578 -0.0041274 -0.014464 -0.005155 0 -0.0047579 -0.0054506 -0.0096607 -0.0065743 -0.0054327 -0.01342 -0.58616 0.0071171 0.12699 -0.0019951 -0.060764 0.0016093 0.10235 0.070843 -0.026605 0.012386 0.06884 -0.0015285 0.016275 0.0015882 0.0027419 0.0056612 0.00086078 0.13968
0.019531 -0.0038994 -0.0035872 -0.013075 -0.0041403 0 -0.004754 -0.0055227 -0.011137 -0.0069088 -0.0079286 -0.014279 -0.61407 0.010021 0.12396 0.033048 -0.054715 0.0056581 0.11952 0.10256 -0.011915 -0.0067597 0.066024 0.00097127 0.018362 0.0020038 0.0025973 0.0051467 0.00011365 0.15089
0.023437 -0.0030347 -0.0028867 -0.011706 -0.0038863 0 -0.0058622 -0.0055432 -0.011439 -0.0081159 -0.010191 -0.01372 -0.63616 0.023723 0.11266 -0.030712 -0.041824 0.0077336 0.10172 0.082836 -0.02197 0.039698 0.064808 0.0053157 0.043245 0.0021719 0.0025767 0.003961 -0.00055454 0.15737
0.027343 -0.0022538 -0.0017914 -0.010542 -0.0036873 0 -0.0060387 -0.0062024 -0.00949 -0.010016 -0.011048 -0.013578 -0.65043 0.031643 0.11255 -0.020228 -0.055379 0.0083365 0.13431 0.080229 -0.0085869 0.035128 0.090751 0.0094987 0.049107 0.0018303 0.0026327 0.0030391 -0.00083005 0.15556
0.03125 -0.0013812 -0.00039651 -0.007955 -0.0027967 0 -0.0039469 -0.0070798 -0.0056848 -0.011677 -0.0099539 -0.014233 -0.65895 0.017805 0.10391 0.0067459 -0.061222 0.0085526 0.16821 0.088682 -0.0011839 0.014889 0.08984 0.011944 0.056847 0.0010052 0.0027905 0.0030466 -0.00057311 0.14091
0.035156 -0.00035937 0.00087358 -0.0025998 -0.0009766 0 -0.00020513 -0.0070903 -0.0016456 -0.012038 -0.0072419 -0.014288 -0.66271 -0.010691 0.083659 0.021236 -0.051376 0.0087692 0.17483 0.096974 -0.0068932 -0.0018597 0.056147 0.012949 0.068289 0.00010323 0.003035 0.0038037 9.0196e-05 0.11165
0.039062 0.00062782 0.0015909 0.0046176 0.0013984 0 0.0031663 -0.0056202 0.0013007 -0.010418 -0.0038735 -0.011876 -0.66118 -0.0045346 0.074141 0.024467 -0.056144 0.0081611 0.14126 0.078403 -0.0004505 -0.011473 0.059056 0.014074 0.054438 -0.00032368 0.0032391 0.0045147 0.00085583 0.069977
0.042968 0.0012957 0.001643 0.010887 0.0036038 0 0.0044927 -0.003092 0.0033072 -0.0066759 -0.00088535 -0.0062396 -0.65658 -0.018716 0.061851 -0.060139 -0.065208 0.0053969 0.13433 0.072573 -0.020716 -0.037183 0.074111 0.016061 0.043445 7.6312e-06 0.0032587 0.0045558 0.0014527 0.020106
0.046875 0.0014852 0.0012369 0.013799 0.0049712 0 0.0037684 -0.00040163 0.005579 -0.0012024 0.0012018 0.0016962 -0.65626 -0.022353 0.062154 -0.041904 -0.064419 -0.00010002 0.1317 0.063735 -0.04547 -0.032503 0.076811 0.017449 0.034028 0.00086659 0.0031059 0.0040449 0.0018036 -0.034051
0.050781 0.0012491 0.00063153 0.013153 0.0052228 0 0.0024417 0.0020347 0.0087772 0.0051126 0.0026902 0.0099635 -0.66821 -0.025095 0.08979 0.0067313 -0.05962 -0.007467 0.12145 0.064277 -0.05242 -0.014613 0.06444 0.015502 0.033819 0.0016673 0.0029878 0.0036554 0.001998 -0.088753
0.054687 0.00076055 -6.7639e-05 0.010498 0.0045618 0 0.0019924 0.0044991 0.01196 0.011017 0.004447 0.016626 -0.69268 -0.038403 0.14795 -0.0098753 -0.058855 -0.014866 0.094554 0.086634 -0.028259 -0.0099179 0.039495 0.0087409 0.044519 0.0019149 0.0031236 0.0038982 0.0021171 -0.13838
0.058593 0.00019726 -0.00081502 0.0072052 0.0034661 0 0.0026703 0.0072554 0.013231 0.0153 0.0071122 0.020518 -0.71897 -0.024081 0.1136 0.019496 -0.058384 -0.020652 0.060224 0.098506 -0.066558 -0.034372 0.022401 -0.001271 -0.015611 0.0015627 0.0035037 0.0046072 0.0020997 -0.1749
0.0625 -0.00027669 -0.0013793 0.0033904 0.0023545 0 0.0034932 0.0098411 0.011487 0.017333 0.010299 0.021445 -0.73257 -0.032991 0.086221 0.051233 -0.051306 -0.024245 0.10683 0.086645 -0.082721 -0.029667 0.019923 -0.010682 -0.042717 0.00098031 0.0038507 0.0051346 0.0018085 -0.19117
0.066406 -0.00048107 -0.0013165 -0.0012211 0.0014219 0 0.0033729 0.011312 0.0075493 0.017338 0.01253 0.020018 -0.72739 -0.044261 0.095438 0.086678 -0.047973 -0.026061 0.14744 0.082434 -0.078197 -0.012326 0.036747 -0.016066 -0.035242 0.00058734 0.0038584 0.00503 0.0012484 -0.18588
0.070312 -0.00026887 -0.0003135 -0.0058461 0.00077548 0 0.002213 0.01122 0.0035561 0.016069 0.012184 0.017238 -0.71162 -0.050238 0.12749 0.10489 -0.056818 -0.026721 0.15205 0.0856 -0.06654 -0.0065715 0.057794 -0.016753 -0.011617 0.00050125 0.0034938 0.0045028 0.00070456 -0.1652
0.074218 0.00034022 0.0014023 -0.0087033 0.00063597 0 0.0009351 0.01015 0.0012391 0.014123 0.0088134 0.013917 -0.70086 -0.051311 0.12175 0.053823 -0.088859 -0.026316 0.12698 0.066886 -0.079486 -0.05623 0.042059 -0.01483 -0.018244 0.00051133 0.0030541 0.0041992 0.00060585 -0.13829
0.078125 0.001101 0.0030655 -0.0087775 0.0012315 0 0.00046464 0.0090557 0.00071972 0.011487 0.0037045 0.010204 -0.70436 -0.076021 0.12722 0.046775 -0.064397 -0.024361 0.11555 0.087261 -0.032003 -0.017934 0.054844 -0.013011 0.0096742 0.00036245 0.0028993 0.0045323 0.0011734 -0.11005
0.082031 0.0016911 0.0039083 -0.0071898 0.0023706 0 0.00073156 0.0080693 0.00082243 0.0077799 -0.00092234 0.0056756 -0.7173 -0.055821 0.1187 0.074473 -0.050577 -0.020369 0.17387 0.10398 -0.0070617 0.00032525 0.053727 -0.012371 0.0092898 4.1323e-05 0.0031066 0.0052456 0.0021513 -0.078037
0.085937 0.0019752 0.0037855 -0.0062158 0.0032125 0 0.00072878 0.0061854 0.00038769 0.0029418 -0.0034827 6.4822e-05 -0.72651 -0.036826 0.11126 0.099571 -0.046097 -0.014467 0.22671 0.11354 -0.01655 0.012522 0.058917 -0.011819 -0.0055784 -0.00021915 0.0033909 0.0056442 0.0028998 -0.037173
0.089843 0.0021237 0.0032719 -0.0066511 0.0027703 0 -0.00036129 0.0023838 -0.00076171 -0.0023055 -0.0040136 -0.0059903 -0.7239 -0.052152 0.11827 0.098122 -0.045159 -0.0075077 0.21202 0.11528 -0.049548 0.033673 0.084594 -0.0094541 -0.015212 -0.00019998 0.0033866 0.0052612 0.0028394 0.011849
0.09375 0.0024293 0.003087 -0.0064319 0.00094202 0 -0.0020625 -0.0029112 -0.0019653 -0.0067312 -0.0037377 -0.01102 -0.71408 -0.028568 0.13388 0.12519 -0.042179 -0.00066489 0.16625 0.10765 0.0068159 0.042636 0.093462 -0.0043649 0.0098323 6.6649e-05 0.003027 0.0043027 0.0019113 0.05878
0.097656 0.002973 0.0033753 -0.0024496 -0.00093763 0 -0.002712 -0.0076921 -0.0025442 -0.0093794 -0.0037018 -0.013742 -0.70894 -0.050955 0.18627 0.059279 -0.044118 0.0050733 0.15423 0.12697 0.009648 0.037584 0.096146 0.0026662 0.040962 0.00033633 0.0026464 0.0034601 0.00066818 0.089338
0.10156 0.0034735 0.0035584 0.0059082 -0.00090641 0 -0.00089403 -0.0099216 -0.0023405 -0.010138 -0.0038505 -0.014073 -0.71497 -0.072845 0.18821 0.055243 -0.041345 0.0090969 0.14155 0.11912 0.011487 0.024871 0.095339 0.0098599 0.089295 0.00042461 0.0026899 0.0032951 -0.00010739 0.095698
0.10547 0.0034951 0.0029353 0.015157 0.0018211 0 0.003005 -0.0093009 -0.0015798 -0.0095859 -0.0033885 -0.013031 -0.72664 -0.073294 0.16858 0.098278 -0.029848 0.011032 0.1313 0.10313 0.015128 0.014721 0.094782 0.015651 0.13294 0.00041859 0.0032926 0.0037929 2.8659e-05 0.082298
0.10938 0.0028322 0.0014532 0.020085 0.0056626 0 0.0066336 -0.0073974 -0.00048503 -0.0083249 -0.0019249 -0.011484 -0.73282 -0.03794 0.22362 0.083408 -0.007468 0.010579 0.14576 0.14045 -8.8147e-05 0.022517 0.099961 0.019353 0.12685 0.00059049 0.004122 0.0044599 0.00087207 0.06125
0.11328 0.0017042 -0.00013387 0.018102 0.0075165 0 0.0073196 -0.0059169 0.0007992 -0.0064844 -8.5962e-05 -0.0090733 -0.72916 -0.06403 0.2034 0.12304 -0.022407 0.0076174 0.087133 0.10174 -0.001189 0.0090226 0.10763 0.020975 0.089594 0.0010862 0.0046324 0.0047982 0.0017522 0.041475
0.11719 0.00058543 -0.0009031 0.011392 0.0053076 0 0.004299 -0.0048943 0.0019985 -0.003844 0.001106 -0.0046395 -0.72341 -0.065523 0.1694 0.10645 -0.048734 0.0024995 0.073269 0.090915 0.0034109 -0.0088056 0.082715 0.020657 0.07681 0.0017094 0.0044989 0.0046695 0.0020424 0.021791
0.12109 -0.00014243 -0.00058379 0.0047365 8.028e-05 0 -0.00039189 -0.0027501 0.0026978 -0.00035349 0.0014028 0.0020772 -0.72756 -0.055929 0.14528 0.067624 -0.055389 -0.0038145 0.097713 0.098767 -0.0046006 0.020517 0.068419 0.018361 0.10034 0.0020459 0.003845 0.0042515 0.0015876 -0.0056269
0.125 -0.00037555 0.0002543 0.0012114 -0.0044477 0 -0.0032961 0.0017712 0.0027318 0.003561 0.0017002 0.0092427 -0.74474 -0.046905 0.14682 0.030854 -0.035203 -0.010041 0.13366 0.11257 -0.027044 0.090955 0.08122 0.014014 0.13467 0.0018347 0.0030889 0.0037454 0.00073805 -0.045095
0.12891 -0.00018074 0.00082773 -4.7118e-06 -0.004796 0 -0.0022036 0.0078079 0.0025381 0.0072236 0.0030798 0.013821 -0.76474 -0.044533 0.17866 -0.0067709 -0.049888 -0.015154 0.084787 0.10931 -0.015589 0.014006 0.060128 0.0079013 0.025976 0.0012328 0.0025895 0.0032062 1.7368e-05 -0.090695
0.13281 0.00040283 0.00093966 -0.0017619 -0.00065727 0 0.0020726 0.012707 0.0029034 0.010174 0.0054627 0.014078 -0.77333 -0.070229 0.16266 0.035132 -0.034341 -0.018818 0.092472 0.11382 -0.03633 -0.0216 0.06633 0.00095517 0.003038 0.00070094 0.0024222 0.0026586 -0.00027078 -0.1295
0.13672 0.0013778 0.0011367 -0.0053116 0.0048109 0 0.0063394 0.014267 0.0041916 0.012327 0.0073565 0.011337 -0.7663 -0.077074 0.1516 0.058422 -0.034034 -0.021319 0.095719 0.11653 -0.053159 -0.026762 0.061589 -0.005342 0.0012702 0.00059835 0.0024494 0.0022937 -0.00019107 -0.1514
0.14063 0.0026027 0.0020669 -0.0088558 0.0076866 0 0.0075981 0.012664 0.0058484 0.013664 0.0071261 0.0090429 -0.75394 -0.061346 0.14316 0.053027 -0.043592 -0.023068 0.10323 0.11283 -0.048043 -0.0084228 0.053793 -0.0094895 0.010458 0.00086887 0.0025477 0.0024383 -1.9577e-05 -0.15605
0.14453 0.0036736 0.0037027 -0.0096232 0.006568 0 0.0054106 0.010103 0.0068222 0.013893 0.0046207 0.0097067 -0.75093 -0.032441 0.12144 0.034308 -0.043372 -0.024097 0.14018 0.099264 -0.0088201 0.025122 0.063967 -0.010752 0.031483 0.0011226 0.0027331 0.0032601 2.9043e-05 -0.15063
0.14844 0.0041054 0.0052286 -0.0069422 0.003481 0 0.0020878 0.008577 0.0065744 0.012572 0.001512 0.012546 -0.76172 -0.029967 0.13741 0.087531 -0.047002 -0.024 0.10329 0.082904 -0.02909 0.07614 0.084643 -0.0097092 0.028628 0.0010435 0.0030756 0.0045029 -4.877e-05 -0.14161
0.15234 0.0036995 0.0057086 -0.0028446 0.0016846 0 0.00059736 0.0080498 0.0056222 0.0096748 -9.0573e-05 0.014166 -0.77622 -0.0078064 0.14768 0.054262 -0.05407 -0.022317 0.15632 0.087495 0.0014117 0.038084 0.071736 -0.0080336 0.029207 0.00073034 0.0035359 0.0055694 -0.00010219 -0.12905
0.15625 0.002729 0.0048633 0.00032386 0.0025409 0 0.0020136 0.0068751 0.0049642 0.0059987 0.0005192 0.011761 -0.78059 0.011755 0.13731 0.03905 -0.062509 -0.019022 0.17282 0.10016 0.016031 0.0007309 0.071943 -0.0073982 0.02282 0.00062989 0.0039312 0.005936 1.6084e-05 -0.10849
0.16016 0.001708 0.003206 0.0023913 0.0043904 0 0.0046652 0.0038678 0.0049385 0.0028226 0.0020864 0.0058442 -0.77246 0.01611 0.11684 0.067688 -0.062354 -0.014664 0.12418 0.10807 -0.0041227 -4.6953e-05 0.090018 -0.0081853 0.010709 0.0011065 0.0040781 0.0055487 0.0003477 -0.077335
0.16406 0.00094465 0.0014738 0.0050175 0.0043496 0 0.0056211 -0.00026683 0.004756 0.00097358 0.0026111 -0.00015463 -0.7649 0.00096548 0.14726 0.046327 -0.023138 -0.010085 0.13173 0.090487 -0.007943 0.0011689 0.061208 -0.0090755 0.014893 0.0020457 0.003958 0.0048443 0.00084072 -0.038605
0.16797 0.00032707 3.0698e-06 0.0089707 0.001168 0 0.0031867 -0.0036606 0.0032973 0.00011227 0.0011306 -0.0030395 -0.77435 0.024361 0.1446 0.041211 -0.030871 -0.0059614 0.1656 0.088325 0.00020852 0.046145 0.094978 -0.008054 0.065957 0.0028752 0.0037264 0.004387 0.0014127 0.0017182
0.17188 -0.0004331 -0.0013126 0.012368 -0.0035627 0 -0.0016725 -0.0052813 0.0003906 -0.0010277 -0.0015947 -0.0027598 -0.80356 0.024038 0.13003 0.075745 -0.02641 -0.0025392 0.1903 0.10182 4.0577e-07 0.066028 0.11327 -0.0041442 0.09546 0.0030067 0.0035537 0.0044436 0.0019805 0.039836
0.17578 -0.0013619 -0.0025362 0.01225 -0.0068059 0 -0.0060457 -0.0059276 -0.0028087 -0.0035455 -0.0039838 -0.0023386 -0.83613 0.0051329 0.13022 0.10051 -0.024236 0.00029316 0.17382 0.11109 -0.01898 0.060161 0.11145 0.0016182 0.096556 0.0023164 0.0034672 0.0048466 0.00245 0.075595
0.17969 -0.0020829 -0.0033202 0.0079633 -0.0065859 0 -0.007231 -0.0070801 -0.0048255 -0.0073267 -0.0050762 -0.0049528 -0.84864 -0.013306 0.16325 0.06835 -0.045272 0.0027306 0.10129 0.096771 -0.05523 0.042563 0.097258 0.0069249 0.076267 0.0012444 0.003355 0.005202 0.0027238 0.10859
0.18359 -0.0021646 -0.0031512 0.0024655 -0.0033263 0 -0.0046105 -0.0088825 -0.0052541 -0.010945 -0.0051071 -0.010926 -0.83 0.026096 0.12296 0.11474 -0.052776 0.0047992 0.15753 0.091133 0.018442 0.071939 0.091352 0.01006 0.089772 0.00043836 0.0031183 0.0052095 0.0027607 0.13368
0.1875 -0.0016082 -0.001965 -0.00034854 0.00083907 0 4.7209e-05 -0.0095706 -0.0050628 -0.012598 -0.0048699 -0.017306 -0.79107 0.0084036 0.13344 0.067969 -0.061909 0.0062456 0.17899 0.084388 0.027986 0.058532 0.086604 0.011187 0.083387 0.00026575 0.0028038 0.004833 0.0026324 0.14191
0.19141 -0.00093697 -0.00041611 0.00025298 0.0037329 0 0.0038593 -0.0071582 -0.0054624 -0.011315 -0.0047593 -0.020187 -0.75629 0.0056126 0.14649 0.068784 -0.038964 0.0065735 0.16704 0.076938 -0.0095089 0.031353 0.094392 0.011836 0.060877 0.00060684 0.0025806 0.0042541 0.0024936 0.12694
0.19531 -0.0007387 0.00058803 0.0007973 0.0042322 0 0.004645 -0.0017226 -0.0065317 -0.0075097 -0.004528 -0.017578 -0.74522 0.024345 0.14389 0.12289 -0.0032496 0.0052226 0.13893 0.067852 -0.058672 0.016765 0.10338 0.013129 0.041467 0.0010594 0.0025936 0.0037299 0.0024586 0.091425
0.19922 -0.0010975 0.00066745 -0.0028451 0.0023259 0 0.0021325 0.0041352 -0.0070847 -0.002611 -0.0038277 -0.010525 -0.75919 0.012765 0.1261 0.11091 -0.034659 0.0018999 0.13626 0.054442 -0.047849 0.052656 0.07468 0.014533 0.069282 0.0013129 0.0028496 0.0034773 0.002493 0.046845
0.20313 -0.0015037 0.00025481 -0.010729 -0.0012037 0 -0.0020212 0.007284 -0.0059416 0.0018133 -0.0027253 -0.002044 -0.78286 0.0050467 0.15135 0.10603 -0.051355 -0.0030396 0.16015 0.086086 -0.0024053 0.037691 0.090374 0.01446 0.051019 0.0013405 0.0032371 0.0035998 0.0024454 0.0068398
0.20703 -0.0013653 5.8137e-05 -0.017921 -0.0048961 0 -0.0052661 0.0066456 -0.0032428 0.0047654 -0.0015656 0.0048295 -0.79694 0.0082764 0.1515 0.077245 -0.049412 -0.0084505 0.1344 0.077953 -0.002319 0.079814 0.10473 0.012122 0.037536 0.0012822 0.003628 0.0040239 0.0022158 -0.020495
0.21094 -0.00062128 0.00025383 -0.018716 -0.0068448 0 -0.0056597 0.0039123 -0.00036975 0.0060552 -0.00045787 0.0084268 -0.79086 0.009722 0.14399 0.056682 -0.036879 -0.01278 0.10328 0.062245 -0.01667 0.10378 0.097252 0.0087177 0.03178 0.0012115 0.0039319 0.0044827 0.0019005 -0.035429
0.21484 0.00017255 0.00028289 -0.011977 -0.0056408 0 -0.0030401 0.0018332 0.0014545 0.0061624 0.00083879 0.0088496 -0.76693 0.0011801 0.14661 0.063665 -0.021501 -0.014916 0.10749 0.066731 -0.016504 0.057145 0.065355 0.0066178 0.035431 0.0010605 0.004064 0.0046352 0.0017398 -0.043677
0.21875 0.00038855 -0.00049445 -0.0022808 -0.0016801 0 0.00083586 0.0018513 0.00236 0.0059158 0.0024049 0.0076815 -0.73631 0.007009 0.14758 0.021826 -0.0034187 -0.014937 0.12976 0.050693 -0.025325 0.078821 0.098623 0.0072378 0.066429 0.00077109 0.0039147 0.0043141 0.0018756 -0.051373
0.22266 -3.714e-05 -0.0019599 0.0043034 0.0025357 0 0.0034253 0.0032926 0.003491 0.0060509 0.0036929 0.0071685 -0.71236 -0.005053 0.13509 0.08898 -0.024227 -0.014085 0.14244 0.0459 -0.016343 0.086319 0.089073 0.0096885 0.044117 0.00047131 0.0034267 0.0037207 0.0021394 -0.061673
0.22656 -0.00051895 -0.0031322 0.0055848 0.0040181 0 0.0032067 0.0045339 0.005486 0.0067052 0.0038699 0.0088275 -0.70583 -0.011197 0.14322 0.10588 -0.039167 -0.013796 0.14934 0.051383 -0.001559 0.072906 0.086181 0.011587 0.045568 0.00043254 0.0027334 0.0033385 0.0021164 -0.073648
0.23047 -0.00037333 -0.0029782 0.0045136 0.0018595 0 0.00089596 0.0046231 0.0074735 0.0071363 0.0027937 0.012004 -0.72168 -0.004906 0.15918 0.071241 -0.032966 -0.01446 0.15806 0.06497 0.0054823 0.061092 0.10182 0.011268 0.064101 0.00080525 0.0021866 0.0035585 0.001495 -0.082451
0.23438 0.00054338 -0.0013576 0.0054125 -0.0016232 0 -0.0010019 0.0037246 0.007788 0.0060561 0.0015201 0.013677 -0.75656 0.013189 0.14156 0.066222 -0.001092 -0.014971 0.18066 0.082737 -0.01387 0.096006 0.13191 0.0092341 0.047258 0.0013955 0.0021572 0.0043054 0.00041706 -0.080856
0.23828 0.0017295 0.00084745 0.0093354 -0.0026371 0 -0.0001744 0.0023588 0.0057436 0.0026116 0.0015219 0.010421 -0.79833 0.011332 0.10684 0.10362 -0.003511 -0.013607 0.17784 0.092457 -0.0041114 0.045779 0.12952 0.0074601 0.072883 0.0017513 0.0027224 0.0050231 -0.00052059 -0.063334
0.24219 0.002526 0.0025442 0.013284 0.00068522 0 0.0034777 0.00073241 0.0025784 -0.0026057 0.0031714 0.0015388 -0.83033 -0.015392 0.14165 0.12632 0.0011145 -0.0096214 0.19659 0.088085 0.016132 0.043053 0.12368 0.0073366 0.090901 0.0015398 0.0035244 0.0050969 -0.00068676 -0.031707
0.24609 0.0026702 0.0033417 0.013675 0.0063405 0 0.0075278 -0.00096797 0.00046 -0.0074419 0.0050461 -0.009322 -0.84044 -0.043027 0.16411 0.10643 -0.0038512 -0.0042247 0.20048 0.072392 0.027667 0.06025 0.11666 0.0083708 0.078383 0.00088926 0.0039887 0.0043785 6.0667e-05 0.0022768
0.25 0.0023716 0.0036501 0.010012 0.0099864 0 0.0088526 -0.0019417 0.00046647 -0.0093395 0.0050122 -0.016108 -0.82923 -0.055549 0.13385 0.052995 -0.024301 -1.8131e-05 0.17537 0.054097 0.018884 0.078947 0.11087 0.0089 0.037863 0.00035225 0.0037724 0.003346 0.0012095 0.022101
0.25391 0.0019195 0.0039414 0.0048754 0.0087096 0 0.0061606 -0.0010426 0.0015891 -0.0070942 0.0022597 -0.014859 -0.81028 -0.05506 0.13139 0.094387 -0.032287 0.000775 0.17495 0.064748 -0.0057661 0.1136 0.11207 0.0079555 0.051118 0.0004723 0.0030658 0.0027386 0.0019681 0.017914
0.25781 0.0013303 0.0040584 0.00066929 0.0035346 0 0.0010482 0.0019229 0.001801 -0.0018745 -0.0016857 -0.0070409 -0.80081 -0.0028945 0.14688 0.11872 -0.015363 -0.0021029 0.11361 0.079925 0.0054853 0.11293 0.11269 0.0062657 0.019459 0.0013067 0.002459 0.0029694 0.0018855 -0.0044868
0.26172 0.00045429 0.0033886 -0.0028724 -0.0016976 0 -0.0033624 0.005293 0.00012585 0.0033989 -0.0041262 0.0014807 -0.80913 -0.013913 0.14401 0.10772 -0.018443 -0.0068062 0.083329 0.077528 -0.010579 0.11233 0.11338 0.0053808 0.025426 0.0023304 0.002454 0.0038275 0.0011841 -0.02621
0.26563 -0.00060133 0.0017391 -0.0075253 -0.003925 0 -0.0049889 0.0064554 -0.0023739 0.0059482 -0.0035726 0.0052157 -0.82872 -0.04168 0.12765 0.082771 -0.021225 -0.010767 0.10408 0.07156 -0.036953 0.097096 0.11272 0.0059415 0.043273 0.0028296 0.003035 0.0047052 0.0005126 -0.029379
0.26953 -0.0012815 -9.6798e-05 -0.013265 -0.0033711 0 -0.0042473 0.0041293 -0.0036345 0.0049156 -0.0010819 0.0033882 -0.84367 0.0088471 0.11601 0.079313 0.015208 -0.012437 0.17296 0.086911 -0.031977 0.039671 0.10879 0.0070095 0.014988 0.0024662 0.0036777 0.0051125 0.00034882 -0.011781
0.27344 -0.00095517 -0.00084319 -0.016947 -0.0025727 0 -0.0031478 -0.0001512 -0.0025288 0.0017303 0.00078468 -9.1538e-05 -0.8411 -0.012257 0.13263 0.058447 -0.0065938 -0.012049 0.14824 0.066122 -0.013162 0.032436 0.10871 0.0071882 0.022283 0.0015394 0.0037997 0.0050116 0.00059897 0.010903
0.27734 0.00044674 5.319e-05 -0.014946 -0.0031471 0 -0.0030261 -0.0030764 0.00025087 -0.0010924 0.00040828 -0.00084683 -0.82027 -0.0096576 0.14954 0.090334 -0.0070035 -0.010977 0.17532 0.069109 -0.013253 0.020475 0.09743 0.0062887 0.010658 0.00072824 0.0032635 0.0047149 0.00075431 0.018003
0.28125 0.0021779 0.0017183 -0.0071321 -0.0038381 0 -0.0032008 -0.0024112 0.0030965 -0.0017036 -0.001407 0.0017475 -0.79178 -0.00046079 0.14218 0.11898 -0.0018825 -0.010461 0.19485 0.080257 -0.02104 0.03155 0.090443 0.005675 -0.0064912 0.00054225 0.0024929 0.0045207 0.00043596 0.0010256
0.28516 0.0031357 0.0024584 0.0022319 -0.0019966 0 -0.0019046 0.0010068 0.0050138 4.8249e-05 -0.0023452 0.0044414 -0.7685 0.0054001 0.10851 0.11516 -0.0012579 -0.010793 0.1769 0.090665 -0.020502 0.062123 0.09683 0.0068382 -0.020387 0.00094162 0.0021087 0.0044681 -0.00020635 -0.029738
0.28906 0.0026707 0.0012137 0.0079799 0.0030277 0 0.0014552 0.0040839 0.0061067 0.0028403 -0.0009451 0.0039823 -0.75629 0.0049293 0.084326 0.07866 -0.010824 -0.01145 0.12463 0.098335 0.023417 0.050823 0.12043 0.009676 -0.025215 0.0014251 0.0024023 0.0044111 -0.00062766 -0.05417
0.29297 0.0010326 -0.0014832 0.0084852 0.0082656 0 0.0050485 0.0043024 0.0066832 0.0049069 0.0019243 0.00082352 -0.75177 -0.069918 0.098742 0.066218 -0.02343 -0.011799 0.085923 0.085821 -0.015528 0.044482 0.097964 0.012329 0.010439 0.0014793 0.0031008 0.0042616 -0.00041649 -0.057875
0.29688 -0.00091153 -0.00395 0.0065138 0.009278 0 0.0058258 0.0017793 0.0062843 0.0050407 0.0038817 -0.0012645 -0.74761 -0.061059 0.12879 0.059622 -0.016221 -0.011605 0.10695 0.076118 -0.021492 0.046504 0.082894 0.012827 0.036652 0.00099547 0.0036059 0.0041034 0.00030533 -0.040476
0.30078 -0.0023633 -0.0047678 0.0057478 0.0042342 0 0.0022407 -0.0013533 0.0039899 0.0030438 0.0032616 0.00067932 -0.73993 -0.025615 0.14029 0.057149 -0.010337 -0.011021 0.13586 0.080064 -0.0069422 0.054738 0.080685 0.010906 0.043354 0.00032345 0.003483 0.0040674 0.0010054 -0.011349
0.30469 -0.0030364 -0.0038331 0.0068438 -0.0040157 0 -0.0040056 -0.0033252 -0.00021495 -0.00035471 0.00054691 0.0052575 -0.7313 -0.04437 0.10465 0.059201 -0.029183 -0.010269 0.11352 0.1022 -0.0030926 0.064254 0.08843 0.0081909 0.03048 -4.2448e-05 0.0027851 0.0041456 0.001258 0.020095
0.30859 -0.0030455 -0.0021453 0.0072552 -0.0099842 0 -0.0089206 -0.0041944 -0.004644 -0.0038658 -0.0022784 0.0075542 -0.72781 -0.024106 0.10165 0.066585 -0.024409 -0.0094274 0.12324 0.089579 -0.011979 0.050576 0.092363 0.0066213 0.044885 0.00014218 0.0019662 0.0041832 0.0011333 0.048885
0.3125 -0.0025262 -0.0006991 0.0047653 -0.0098969 0 -0.0091901 -0.0049329 -0.0068878 -0.0061424 -0.0036323 0.0037229 -0.7332 -0.038939 0.094406 0.059214 -0.025058 -0.0084717 0.13244 0.092262 -0.017123 0.05548 0.088319 0.0067511 0.085711 0.00071026 0.0014988 0.0040695 0.0010683 0.071083
0.31641 -0.0014875 0.00033365 0.00051624 -0.0044385 0 -0.0046814 -0.0054504 -0.0058642 -0.0063491 -0.0035476 -0.0051588 -0.74539 -0.03902 0.10218 0.083611 -0.031353 -0.0073941 0.12745 0.10062 -0.022346 0.058408 0.090157 0.0075766 0.088096 0.0012436 0.0015344 0.0039009 0.0013556 0.079772
0.32031 -2.5614e-05 0.0013881 -0.0020678 0.0023289 0 0.0015622 -0.0041406 -0.0029102 -0.0046028 -0.0031619 -0.013741 -0.75808 -0.029678 0.12135 0.12588 -0.035063 -0.0062643 0.1148 0.10103 -0.016949 0.05279 0.09939 0.0078543 0.054733 0.0013891 0.0018685 0.0039044 0.0017873 0.068119
0.32422 0.0014599 0.0026704 -0.0013031 0.006472 0 0.0056938 0.00020788 -0.00066765 -0.0019549 -0.0032847 -0.016864 -0.76575 -0.073562 0.12379 0.10499 -0.015145 -0.0052476 0.12455 0.068511 0.02989 0.042276 0.10617 0.0073761 0.056438 0.001081 0.0021889 0.0041754 0.001839 0.037694
0.32813 0.0024457 0.0037427 0.00050843 0.0067875 0 0.005767 0.0061686 -0.00070354 0.00022108 -0.0036451 -0.013524 -0.76784 -0.055072 0.13625 0.094398 -0.042131 -0.0046491 0.076759 0.10558 0.017491 0.10962 0.11503 0.0069077 0.065151 0.00053888 0.0023553 0.0045118 0.0012324 0.0019811
0.33203 0.0027778 0.004022 -0.00044276 0.004609 0 0.0027287 0.0099052 -0.0021366 0.0011012 -0.0034601 -0.0068357 -0.76858 -0.047002 0.14598 0.07962 -0.029541 -0.0048858 0.069832 0.10416 0.024807 0.079749 0.11589 0.0070933 0.062824 9.0329e-05 0.0024693 0.0045553 0.00030389 -0.021799
0.33594 0.0029473 0.0036061 -0.0046822 0.0018734 0 -0.00070121 0.0082672 -0.0025822 0.00090099 -0.0024479 -0.00065811 -0.77272 -0.046638 0.13439 0.074295 -0.015068 -0.0062244 0.082085 0.088801 0.026668 0.035241 0.10209 0.0077327 0.050613 -3.0159e-05 0.0027037 0.004134 -0.00022329 -0.027138
0.33984 0.0037449 0.0034226 -0.0077677 -0.00020207 0 -0.0020228 0.0019831 -0.00044029 0.00059317 -0.0010276 0.0034062 -0.78078 -0.048046 0.10022 0.082844 -0.032461 -0.0083826 0.089538 0.089059 -0.00062847 0.051375 0.074621 0.0082365 0.036536 0.0002138 0.0030758 0.0034721 0.00011554 -0.025294
0.34375 0.0055179 0.0044101 -0.0041922 -0.00087892 0 -0.00029048 -0.0043246 0.0037215 0.0011179 0.00045057 0.0059665 -0.7883 -0.060466 0.14936 0.041583 -0.044047 -0.010446 0.10765 0.11118 -0.033855 0.059075 0.077709 0.0085343 0.06391 0.00068226 0.0033906 0.0030414 0.0010776 -0.036828
0.34766 0.0077261 0.0065191 0.0066785 0.0007162 0 0.0037892 -0.0056788 0.0079188 0.0027798 0.0023779 0.007736 -0.79001 -0.036733 0.13381 0.063438 -0.035745 -0.01147 0.10376 0.074994 -0.026324 0.069958 0.072798 0.0091 0.037942 0.0011623 0.0034153 0.0031704 0.0019045 -0.074238
0.35156 0.0092836 0.0085866 0.018836 0.0050965 0 0.0085442 -0.00074479 0.010675 0.0052961 0.0054812 0.0083991 -0.78544 -0.020659 0.1182 0.064285 -0.019571 -0.011464 0.094856 0.083464 -0.015722 0.087656 0.076137 0.0098659 0.025405 0.0014824 0.0031292 0.0037706 0.0019882 -0.13137
0.35547 0.0094237 0.0092833 0.024365 0.011116 0 0.01214 0.0073159 0.012093 0.0082823 0.0096795 0.0078232 -0.78018 -0.019763 0.11999 0.052065 -0.013839 -0.011853 0.094399 0.1216 -0.0048092 0.10561 0.08686 0.0093547 0.030784 0.0015792 0.0028109 0.0044263 0.0013838 -0.18899
0.35938 0.0083017 0.0082362 0.020397 0.015734 0 0.013249 0.013732 0.01314 0.011546 0.013558 0.0077201 -0.78076 -0.024323 0.13712 0.087026 -0.046333 -0.01463 0.11847 0.10505 0.021176 0.10946 0.094364 0.0054581 0.026302 0.0014898 0.0028464 0.0047501 0.00069375 -0.23025
0.36328 0.006777 0.0062453 0.011539 0.015933 0 0.01159 0.015869 0.014164 0.014845 0.015288 0.010988 -0.78692 -0.03408 0.10741 0.035453 -0.059384 -0.020604 0.14338 0.092145 -0.018767 0.038137 0.099934 -0.0024492 0.028957 0.0012872 0.0033921 0.0046687 0.00045862 -0.25097
0.36719 0.0056058 0.004434 0.0053652 0.011398 0 0.0081622 0.014468 0.014378 0.017456 0.014239 0.018649 -0.78903 -0.052578 0.13039 0.055299 -0.02398 -0.028174 0.10237 0.077417 -0.018909 0.043291 0.076421 -0.012131 0.0066227 0.0010181 0.0041767 0.004401 0.00066022 -0.25599
0.37109 0.0048344 0.0032406 0.0054342 0.0052066 0 0.0047664 0.011788 0.012835 0.018226 0.011631 0.027566 -0.77493 -0.060274 0.15653 0.068221 -0.0096632 -0.033964 0.056105 0.063762 -0.018137 0.066701 0.06086 -0.019614 -0.01063 0.00069735 0.0046494 0.0042017 0.00081004 -0.24801
0.375 0.0039553 0.0022667 0.0085883 0.001386 0 0.0028323 0.0091164 0.0096649 0.016331 0.0094351 0.03199 -0.74177 -0.046522 0.15435 0.036293 -0.045148 -0.03512 0.049675 0.056898 -0.035913 0.070712 0.069222 -0.022203 -0.0061226 0.00036493 0.0043979 0.0041509 0.00050369 -0.22257
0.37891 0.0026167 0.0010573 0.008816 0.0013702 0 0.0023398 0.0062711 0.006116 0.012138 0.0085219 0.028209 -0.70255 -0.024166 0.1467 0.054298 -0.032388 -0.031478 0.092414 0.075779 -0.025483 0.084635 0.051193 -0.020649 -0.002636 0.00013323 0.0035085 0.0041738 -0.00013391 -0.17523
0.38281 0.001134 -0.00010148 0.0034378 0.0028312 0 0.001886 0.0031314 0.0033205 0.00728 0.0079158 0.017984 -0.67981 -0.020914 0.18136 0.062831 0.010331 -0.02564 0.12495 0.096597 0.015003 0.11487 0.055521 -0.018268 0.046716 0.00014759 0.0025441 0.0042122 -0.00055778 -0.11243
0.38672 0.00027889 -0.00028101 -0.0045595 0.0022218 0 0.00011121 0.00089481 0.0012213 0.0036211 0.0059306 0.0071514 -0.68972 -0.0081185 0.16819 0.038299 0.013125 -0.020753 0.14835 0.098284 0.0089181 0.083311 0.066209 -0.017631 0.029881 0.00046007 0.0021191 0.004322 -0.00034382 -0.052454
0.39063 0.00056175 0.0011486 -0.0098524 -0.0013502 0 -0.0026587 0.0012182 -0.0010747 0.0018744 0.0020419 0.00042899 -0.72908 4.61e-05 0.14172 0.025964 -0.012236 -0.01782 0.15083 0.090341 -0.0080447 0.036695 0.076687 -0.017972 -0.014029 0.00092599 0.0024041 0.0045838 0.000389 -0.01304
0.39453 0.0017255 0.0036971 -0.0098216 -0.004841 0 -0.0042038 0.0040616 -0.0038883 0.0010356 -0.0024231 -0.0025841 -0.77659 -0.023356 0.17582 0.092847 -0.026867 -0.014968 0.11713 0.092825 0.036002 0.064014 0.08179 -0.015907 0.0036414 0.0012515 0.0029904 0.0049443 0.0010896 0.0035003
0.39844 0.002942 0.0059267 -0.006157 -0.0041013 0 -0.0021974 0.0068088 -0.0061656 -0.0007915 -0.0054961 -0.0062215 -0.80828 -0.0068409 0.14227 0.013681 -0.016283 -0.0093688 0.085086 0.091925 0.03006 0.075499 0.072392 -0.0088664 0.010621 0.0012024 0.0032546 0.0051863 0.0012897 0.01255
0.40234 0.0035014 0.0065073 -0.0020757 0.0017711 0 0.003354 0.0060633 -0.0063567 -0.0047946 -0.0064335 -0.013524 -0.81442 0.013485 0.12414 0.020647 -0.016808 -0.00013975 0.12437 0.095523 0.039364 0.047358 0.069728 0.0020695 0.027318 0.00081903 0.0029203 0.0050891 0.0010039 0.033672
0.40625 0.0033274 0.0051876 0.0011357 0.008852 0 0.0092837 0.0006415 -0.0041724 -0.010374 -0.0063109 -0.022281 -0.80404 0.0065844 0.12149 0.02571 -0.025254 0.010361 0.17154 0.093836 0.046072 0.060162 0.087012 0.012765 0.035098 0.00043635 0.0023189 0.0046247 0.00064197 0.073223
0.41016 0.0028677 0.0028344 0.0044213 0.011381 0 0.0112 -0.0071489 -0.0012897 -0.015435 -0.0067201 -0.026497 -0.79398 -0.025285 0.12485 0.0053486 -0.029512 0.018008 0.18904 0.086896 0.034107 0.11315 0.11317 0.019517 0.030611 0.0004475 0.0020965 0.004 0.00056955 0.11858
0.41406 0.0025439 0.00061454 0.0083848 0.006769 0 0.0069417 -0.013231 -2.764e-05 -0.017761 -0.0078987 -0.022024 -0.79296 -0.017233 0.10147 0.04298 0.0070768 0.019849 0.16378 0.093017 -0.020397 0.053508 0.085074 0.022027 0.036607 0.00098086 0.0026194 0.0035069 0.0007882 0.14802
0.41797 0.0023417 -0.00084687 0.011515 -0.0019305 0 -0.0012556 -0.014809 -0.001139 -0.016335 -0.0082266 -0.010861 -0.79513 -0.026875 0.12221 -0.0057176 -0.010173 0.015991 0.15912 0.075856 0.013169 0.04164 0.095029 0.02295 0.014034 0.0017611 0.0036172 0.0033325 0.0010358 0.14594
0.42188 0.0019188 -0.0016226 0.011656 -0.0083421 0 -0.0079175 -0.011893 -0.0029235 -0.011669 -0.005678 0.00016094 -0.78801 -0.018153 0.11463 0.020551 -0.023884 0.0090089 0.14824 0.082353 0.021998 0.040117 0.084269 0.024533 0.005551 0.0022908 0.0044028 0.0034898 0.0011425 0.11026
0.42578 0.0010523 -0.0020248 0.0089404 -0.0078504 0 -0.0082144 -0.0062546 -0.0026788 -0.0051201 0.00011022 0.0051624 -0.76625 -0.014126 0.10835 0.069777 -0.023905 0.0016701 0.13834 0.083232 0.014596 0.041988 0.068153 0.025825 0.010346 0.0022197 0.0044756 0.0038816 0.0012185 0.048762
0.42969 -7.0168e-05 -0.0021701 0.0062973 -0.0010868 0 -0.0016627 0.00056018 0.00079071 0.0020093 0.0071005 0.0040537 -0.73776 -0.042071 0.14193 0.060198 -0.0099485 -0.0048712 0.14101 0.045809 0.015771 0.044192 0.07076 0.023373 0.019399 0.0016025 0.003954 0.0043782 0.001468 -0.027621
0.43359 -0.0010061 -0.0020177 0.0063285 0.0068744 0 0.0072822 0.0078497 0.0059602 0.0088389 0.012139 0.0020534 -0.71665 -0.042775 0.13161 0.022901 -0.015384 -0.011046 0.15044 0.077516 -0.0059591 0.041295 0.058828 0.01484 0.014827 0.00084019 0.0034355 0.004823 0.001861 -0.10642
0.4375 -0.0014748 -0.0016917 0.0078578 0.010524 0 0.012309 0.014658 0.009791 0.014641 0.013139 0.0046424 -0.71025 -0.0065624 0.092997 0.045414 -0.022304 -0.017466 0.1663 0.078014 -0.01559 0.060389 0.065607 0.0019591 0.0185 0.00036832 0.0034214 0.0050202 0.0020701 -0.17121
0.44141 -0.0016021 -0.0015704 0.0064555 0.0076782 0 0.0097375 0.01885 0.01019 0.0185 0.010354 0.012768 -0.71257 -0.0063281 0.067878 0.0525 -0.01333 -0.023728 0.14158 0.0639 -0.0087321 0.041865 0.072576 -0.010221 0.016278 0.00035968 0.0038541 0.0048107 0.0017872 -0.20341
0.44531 -0.0017694 -0.0019545 -0.00086809 0.00034668 0 0.0010822 0.018133 0.0074779 0.019452 0.0059091 0.022385 -0.70991 -0.040461 0.070403 0.048232 0.003739 -0.028483 0.099412 0.053988 0.007187 0.0028345 0.071101 -0.01725 0.0085822 0.0006695 0.0042011 0.0042274 0.0010983 -0.19208
0.44922 -0.0022453 -0.0026857 -0.011517 -0.0072246 0 -0.0081503 0.01237 0.0037291 0.017112 0.002195 0.028076 -0.69279 -0.030055 0.094231 0.12034 -0.0090452 -0.030403 0.14768 0.079801 0.008522 0.048601 0.057894 -0.018673 0.011002 0.0010223 0.0039911 0.003565 0.0004896 -0.14411
0.45313 -0.0029677 -0.0032143 -0.018542 -0.011361 0 -0.012425 0.0046486 0.0008705 0.012212 0.00045892 0.027029 -0.66316 -0.019811 0.096404 0.11912 -0.042768 -0.028944 0.087746 0.070703 -0.026161 -0.0089785 0.068091 -0.01769 0.015731 0.0012418 0.0032786 0.003221 0.00042639 -0.083181
0.45703 -0.0036526 -0.003135 -0.01676 -0.010759 0 -0.0099532 -0.00060572 -0.00061558 0.0064639 0.00037737 0.020132 -0.63141 -0.014876 0.11316 0.13334 -0.031863 -0.024304 0.087904 0.081871 -0.0088377 0.011215 0.074009 -0.017431 0.0072625 0.0013293 0.0025934 0.0033825 0.00090429 -0.034023
0.46094 -0.0040764 -0.0026641 -0.0079047 -0.006729 0 -0.003612 -0.0011389 -0.0014642 0.0016626 0.0005364 0.01021 -0.60735 -0.014055 0.12627 0.13438 -0.010155 -0.016992 0.13301 0.092816 0.031678 0.036142 0.077624 -0.01746 0.014293 0.0013733 0.0024437 0.0038383 0.0014363 -0.0040412
0.46484 -0.0042477 -0.00253 0.00056077 -0.0022516 0 0.0014587 0.0012098 -0.0025344 -0.0014055 -0.00068738 -0.00019346 -0.59393 -0.010868 0.12115 0.10419 -0.0052131 -0.0076966 0.18532 0.085391 0.061108 0.0043914 0.082316 -0.013924 0.051404 0.0014248 0.0028676 0.0041363 0.0015145 0.021584
0.46875 -0.0043395 -0.0033291 0.002179 -0.00035484 0 0.0016534 0.0021041 -0.0041101 -0.0034774 -0.0042405 -0.0096118 -0.58819 0.034803 0.12942 0.14595 0.044165 0.0024694 0.152 0.090016 0.065298 0.045587 0.085922 -0.0032725 0.02527 0.0014704 0.003454 0.0039927 0.0011002 0.065932
0.47266 -0.0045 -0.0049449 -0.0026784 -0.002328 0 -0.002701 -0.0015829 -0.0060635 -0.0063113 -0.0097563 -0.017315 -0.58613 0.049552 0.10507 0.11627 0.025988 0.011985 0.15087 0.098886 0.082773 0.065768 0.086526 0.013878 0.051739 0.0014967 0.0037734 0.0035809 0.00065594 0.13936
0.47656 -0.0047356 -0.0065836 -0.0075863 -0.0066971 0 -0.0079659 -0.009326 -0.0082856 -0.01141 -0.015502 -0.023091 -0.58582 0.034652 0.12971 0.11314 0.018199 0.019577 0.16169 0.098503 0.095206 0.08301 0.091068 0.03235 0.070206 0.0015433 0.0037602 0.0034 0.00068368 0.22955
0.48047 -0.0049395 -0.0073808 -0.006582 -0.0099841 0 -0.010176 -0.017775 -0.010676 -0.018758 -0.019193 -0.027446 -0.58632 0.014248 0.16929 0.12983 0.034831 0.025016 0.16272 0.096592 0.09575 0.099903 0.10441 0.045914 0.075689 0.0016676 0.0036755 0.0038027 0.0012287 0.31012
0.48438 -0.0049874 -0.0070181 7.9507e-05 -0.009244 0 -0.0080511 -0.023635 -0.012792 -0.026433 -0.019397 -0.031306 -0.58554 0.03441 0.11243 0.098371 0.05876 0.029061 0.12368 0.11557 0.081863 0.11146 0.1317 0.051637 0.092669 0.0018663 0.0037337 0.0046142 0.0018381 0.35845
0.48828 -0.0047966 -0.0058329 0.0064691 -0.0046535 0 -0.0037745 -0.025665 -0.013832 -0.03142 -0.016566 -0.034754 -0.58068 0.013103 0.12271 0.11588 0.022474 0.032311 0.078895 0.084379 0.083903 0.045454 0.10123 0.051387 0.060793 0.0020482 0.0038274 0.005223 0.0020035 0.36671
0.49219 -0.0043301 -0.0044244 0.0069128 0.0002315 0 -0.0010536 -0.024253 -0.013251 -0.031239 -0.012705 -0.035973 -0.57111 0.019076 0.13228 0.11734 0.018465 0.033948 0.091678 0.074461 0.078215 0.072783 0.10778 0.049401 0.072308 0.0020984 0.0036563 0.0050983 0.0016398 0.33909
0.49609 -0.0035892 -0.0031813 0.0011845 0.0012952 0 -0.0020424 -0.019794 -0.011365 -0.025368 -0.0097247 -0.032132 -0.56006 0.019418 0.11809 0.10297 0.019949 0.031817 0.1001 0.078494 0.071713 0.10251 0.10668 0.048257 0.099436 0.0019619 0.0031135 0.0042757 0.0011345 0.28198
0.5 -0.0026121 -0.0021138 -0.005946 -0.0023598 0 -0.0055713 -0.012151 -0.0091202 -0.015563 -0.0078211 -0.022115 -0.55255 -0.0069346 0.075711 0.075392 0.0086995 0.024134 0.076574 0.086813 0.068773 0.080544 0.078405 0.046735 0.10792 0.0016618 0.0024909 0.0033604 0.00095039 0.19921
0.50391 -0.0014532 -0.00099747 -0.0097024 -0.0071434 0 -0.0080834 -0.0018356 -0.0070748 -0.0048505 -0.0054234 -0.008591 -0.5514 -0.044 0.056192 0.038285 -0.0024575 0.011451 0.11053 0.085066 0.064512 0.075234 0.092792 0.041224 0.03167 0.0012449 0.0022525 0.0030299 0.0012017 0.09593
0.50781 -0.00013007 0.00040976 -0.0093657 -0.0077908 0 -0.0065358 0.008816 -0.004649 0.0041341 -0.00091363 0.003197 -0.55548 -0.036292 0.077667 0.058423 -0.014922 -0.003049 0.11671 0.1012 0.060823 0.058263 0.096571 0.029228 0.020014 0.00073759 0.0025878 0.0034776 0.0016137 -0.015931
0.51172 0.0013994 0.0022418 -0.007574 -0.0020831 0 -0.00096031 0.0164 -0.00061223 0.01037 0.0054103 0.0095576 -0.56168 -0.02696 0.043628 0.044263 0.0034207 -0.015475 0.0819 0.091506 0.043982 0.050541 0.086374 0.011944 0.026224 0.00017796 0.0032134 0.0042833 0.0018548 -0.11934
0.51563 0.0031707 0.0044518 -0.0064222 0.0067813 0 0.005386 0.018878 0.0054877 0.014484 0.011083 0.011739 -0.56801 -0.025549 0.0024263 0.03007 0.019582 -0.023857 0.036836 0.067264 0.023356 0.037904 0.066821 -0.0061204 0.025473 -0.00031933 0.0036409 0.0047978 0.0018534 -0.20097
0.51953 0.0050875 0.0067355 -0.0050829 0.012587 0 0.0084635 0.017289 0.012379 0.017749 0.013402 0.014974 -0.57376 -0.032531 0.052032 0.090922 -0.022462 -0.029178 0.030979 0.058283 0.016923 -0.004724 0.047301 -0.020005 -0.0035245 -0.00056969 0.0036467 0.0046677 0.0017744 -0.25839
0.52344 0.0068752 0.0085535 -0.0014031 0.011389 0 0.0066196 0.014809 0.017709 0.020898 0.011902 0.023493 -0.57697 -0.02697 0.066497 0.086732 -0.011847 -0.033888 0.042779 0.028614 0.018425 0.018311 0.086058 -0.027308 0.00076071 -0.00043675 0.0034569 0.0040401 0.0017338 -0.2982
0.52734 0.008209 0.0093942 0.0048407 0.0050225 0 0.0020134 0.013922 0.019832 0.023629 0.009071 0.035906 -0.57293 -0.027384 0.055562 0.061936 -0.0045992 -0.039262 0.076687 0.039324 0.0019457 0.030982 0.082713 -0.029184 0.021969 3.5093e-05 0.0034592 0.0033262 0.0016176 -0.32713
0.53125 0.0089411 0.0091843 0.01114 -0.00035861 0 -0.00086142 0.014485 0.019074 0.025027 0.008468 0.045501 -0.55712 -0.02476 0.044536 0.06537 -0.012944 -0.044022 0.098758 0.054975 -0.0027346 0.046413 0.067345 -0.028895 0.053003 0.00061859 0.0037538 0.002817 0.0012356 -0.34548
0.53516 0.0092163 0.0084715 0.014926 0.00052475 0 0.0014892 0.014569 0.01728 0.024387 0.011767 0.045564 -0.53054 -0.021679 0.051045 0.096287 -0.035227 -0.045442 0.092743 0.05576 0.017427 0.057635 0.058568 -0.029282 0.070046 0.0010629 0.0040328 0.0025299 0.00063709 -0.3487
0.53906 0.009338 0.0080804 0.016502 0.007715 0 0.0088231 0.013003 0.016092 0.021743 0.017251 0.035093 -0.50162 -0.045239 0.089427 0.057571 -0.042582 -0.041868 0.065375 0.039948 0.052228 0.013239 0.063694 -0.031039 0.00075497 0.0012757 0.0039304 0.0023716 0.00019759 -0.33398
0.54297 0.0094908 0.0084369 0.018565 0.016178 0 0.017052 0.010768 0.015655 0.017752 0.021055 0.01975 -0.48121 -0.033657 0.06036 0.087046 -0.018832 -0.034332 0.057172 0.033388 0.049487 0.018023 0.071447 -0.032812 0.016076 0.001351 0.0034732 0.0023675 0.00031884 -0.30348
0.54688 0.0095865 0.0091757 0.022629 0.020082 0 0.020906 0.0096984 0.014905 0.013195 0.020089 0.007257 -0.47407 -0.019441 0.073847 0.099191 0.0016293 -0.025872 0.095464 0.045878 0.032339 0.022974 0.06887 -0.032669 0.013223 0.0014185 0.0031251 0.0026685 0.0010151 -0.26112
0.55078 0.0094009 0.0094864 0.026445 0.017317 0 0.017547 0.010033 0.012934 0.0085535 0.0143 0.0014599 -0.47456 -0.013079 0.092409 0.086516 0.012141 -0.019277 0.12583 0.061478 0.033144 0.027719 0.064765 -0.029651 0.0041091 0.0014807 0.0033311 0.0033296 0.0018238 -0.20803
0.55469 0.0088722 0.0089515 0.025738 0.010576 0 0.0086593 0.0097118 0.0099373 0.0039558 0.0066118 0.00023877 -0.47086 -0.019776 0.062349 0.056608 0.012147 -0.015303 0.085393 0.06212 0.078867 0.040236 0.06997 -0.0243 0.01693 0.0014262 0.0040074 0.0041326 0.0021751 -0.14415
0.55859 0.0082492 0.0080655 0.01879 0.004635 0 -0.00044899 0.0065107 0.0068141 -0.0005569 0.00086443 -0.0013683 -0.4543 -0.014883 0.088656 0.039461 0.023531 -0.012754 0.034382 0.080143 0.074975 0.076008 0.062323 -0.018064 0.027753 0.0012149 0.0045239 0.0046906 0.0018838 -0.07527
0.5625 0.0079058 0.0078405 0.0089452 0.0026256 0 -0.0041969 0.00087756 0.0041035 -0.0047175 -0.00056028 -0.0061779 -0.42536 0.011766 0.065566 0.069765 0.010958 -0.010072 0.088237 0.070348 0.07604 0.043026 0.058274 -0.012285 -0.0070111 0.0010207 0.0042577 0.004767 0.0012877 -0.017121
0.56641 0.0079791 0.0087886 0.0019778 0.004335 0 -0.000374 -0.0036637 0.0015787 -0.0078823 0.0021077 -0.012551 -0.39148 0.011486 0.053145 0.092989 0.038018 -0.0068612 0.14244 0.062175 0.086878 0.020802 0.063614 -0.0076401 0.0057126 0.0011335 0.0032112 0.0044888 0.0009023 0.011063
0.57031 0.0081942 0.01026 0.00069781 0.0072901 0 0.0083391 -0.0033504 -0.00099952 -0.0091478 0.0064849 -0.016293 -0.35985 -0.0066768 0.072548 0.087254 0.089817 -0.004111 0.15402 0.067135 0.10196 0.027174 0.07195 -0.004291 0.060163 0.0016667 0.0020872 0.0042226 0.00094136 0.0001741
0.57422 0.0080834 0.010867 0.0023515 0.0090113 0 0.016048 0.002314 -0.0029191 -0.0077415 0.0094985 -0.014413 -0.33269 0.033017 0.11542 0.053115 0.059343 -0.0032266 0.12134 0.084133 0.10163 0.024248 0.060293 -0.002289 0.041944 0.0023595 0.0017178 0.004221 0.0011748 -0.040067
0.57813 0.0074263 0.0096914 0.0016927 0.0084751 0 0.017503 0.0098126 -0.0026478 -0.0035784 0.0090169 -0.0072983 -0.30875 -0.0055839 0.09337 0.098157 0.07807 -0.0049151 0.070342 0.069316 0.072864 0.074335 0.065384 -0.0016906 0.069779 0.0027156 0.0023619 0.0043913 0.0012345 -0.086577
0.58203 0.0064981 0.0071719 -0.0032913 0.0061769 0 0.011597 0.014433 0.00080374 0.0023241 0.005006 0.0020051 -0.28794 -0.0012831 0.081973 0.10816 0.090875 -0.0087842 0.087343 0.071185 0.069617 0.056779 0.062333 -0.0022898 0.087715 0.0024072 0.0035116 0.0044203 0.00102 -0.11892
0.58594 0.005869 0.004788 -0.0089111 0.0034509 0 0.0021118 0.014023 0.0065826 0.0079942 -0.00026803 0.010014 -0.27265 0.020867 0.076754 0.097997 0.10319 -0.013679 0.11578 0.06642 0.061785 0.02927 0.056381 -0.003424 0.082774 0.0015829 0.0043641 0.0041245 0.00077562 -0.13219
0.58984 0.0059132 0.0037948 -0.0092273 0.0017646 0 -0.0048746 0.010263 0.012165 0.011411 -0.0033005 0.014535 -0.26412 0.03018 0.074274 0.090818 0.12074 -0.018246 0.10472 0.039199 0.026591 0.048948 0.053849 -0.0042822 0.054608 0.00076928 0.0044931 0.0036602 0.00078239 -0.1362
0.59375 0.0064642 0.0041687 -0.0020101 0.002074 0 -0.0051341 0.0065983 0.01502 0.011773 -0.0014186 0.01522 -0.2586 0.036807 0.12587 0.094203 0.11834 -0.021366 0.11327 0.0605 0.032402 0.081579 0.052401 -0.0045561 0.058852 0.00042756 0.0041088 0.0033717 0.0010239 -0.14351
0.59766 0.0069301 0.0047377 0.0087953 0.0041776 0 0.00092585 0.005133 0.014312 0.010204 0.0052694 0.013488 -0.24869 0.035871 0.10787 0.13801 0.10784 -0.022492 0.052677 0.036116 0.062838 0.074005 0.044549 -0.0047622 0.048861 0.00056885 0.0037286 0.0034337 0.0012 -0.15835
0.60156 0.0067742 0.0043474 0.016541 0.0065201 0 0.0088158 0.0054342 0.011216 0.0091504 0.013538 0.012075 -0.22951 0.043719 0.086881 0.13022 0.10959 -0.021934 0.025614 0.018024 0.072609 0.06262 0.036027 -0.0057635 0.049232 0.00079284 0.0036441 0.0036665 0.0010696 -0.17599
0.60547 0.0059417 0.0029471 0.017759 0.0070835 0 0.013364 0.0058819 0.007745 0.010606 0.018933 0.013756 -0.20288 0.046119 0.087708 0.090344 0.11667 -0.020834 0.042756 0.015927 0.061849 0.060822 0.028761 -0.0078248 0.062256 0.00071248 0.0037094 0.0037297 0.0007344 -0.18987
0.60938 0.0048783 0.0016002 0.014691 0.0051289 0 0.012359 0.0056366 0.0053614 0.014397 0.018761 0.019156 -0.17449 0.0059188 0.11978 0.11106 0.10352 -0.020527 0.064081 0.018275 0.057772 0.073558 0.023183 -0.010129 0.07774 0.00034801 0.0035945 0.0035012 0.00053836 -0.19712
0.61328 0.0041492 0.0014753 0.012297 0.0023283 0 0.0077226 0.0050945 0.0045086 0.017956 0.013929 0.025168 -0.14638 0.020952 0.12905 0.09771 0.16073 -0.021485 0.042297 0.035833 0.073582 0.072229 0.039025 -0.011346 0.049558 9.9286e-05 0.0031775 0.0032403 0.00068482 -0.19667
0.61719 0.0040056 0.0028155 0.013128 0.0018134 0 0.0035129 0.0047754 0.0050203 0.017992 0.0081075 0.026113 -0.11341 0.01412 0.10537 0.11831 0.16503 -0.022691 0.030859 0.032118 0.058001 0.085016 0.043753 -0.010819 0.07622 0.00032235 0.0026592 0.0033418 0.00099745 -0.18458
0.62109 0.0042567 0.0048184 0.015179 0.0054181 0 0.0025376 0.004392 0.0064925 0.012971 0.0048194 0.017887 -0.068768 0.0098553 0.098535 0.1367 0.15982 -0.022215 0.048298 0.021112 0.047899 0.088546 0.056833 -0.0092203 0.10797 0.00093629 0.0023296 0.0039128 0.001107 -0.15494
0.625 0.0045164 0.0064305 0.014455 0.011419 0 0.0043489 0.0033787 0.0081116 0.0044843 0.0048597 0.0021655 -0.013754 0.023967 0.13114 0.13145 0.17262 -0.018789 0.090003 0.016697 0.066539 0.079784 0.084933 -0.0079559 0.10679 0.0014644 0.0022834 0.004612 0.00087674 -0.10771
0.62891 0.00457 0.0072178 0.0091737 0.015195 0 0.0061052 0.0021464 0.0084861 -0.0036035 0.0061336 -0.013384 0.038987 0.039988 0.1352 0.13334 0.16898 -0.013141 0.071235 0.034422 0.092947 0.13384 0.087216 -0.0078487 0.071005 0.0014833 0.002394 0.0049449 0.0005943 -0.055314
0.63281 0.0045282 0.0075122 0.0013732 0.012849 0 0.0053689 0.0022493 0.0063191 -0.0076913 0.0058869 -0.020086 0.074331 0.062964 0.13824 0.13857 0.16158 -0.0078025 0.062951 0.040293 0.0933 0.13169 0.075577 -0.0083976 0.11249 0.0010397 0.0025293 0.004749 0.00068494 -0.018534
0.63672 0.0046434 0.0078163 -0.005186 0.0048974 0 0.0023688 0.0048621 0.0017554 -0.0067544 0.0032264 -0.014891 0.088735 0.048137 0.12167 0.13724 0.14842 -0.00533 0.065573 0.038704 0.092233 0.11877 0.070642 -0.0084046 0.14407 0.00061613 0.0027168 0.0043829 0.0012195 -0.01252
0.64063 0.0049611 0.0081479 -0.0081961 -0.0033864 0 -0.00019213 0.009088 -0.0029351 -0.0027548 -0.00028473 -0.0029915 0.09579 0.028138 0.097066 0.13219 0.14196 -0.0063283 0.074761 0.034748 0.082142 0.10669 0.069864 -0.0073564 0.13795 0.00066708 0.0030537 0.004401 0.0017486 -0.034568
0.64453 0.0051272 0.0079574 -0.0079501 -0.005819 0 0.0003967 0.012135 -0.0045097 0.0010333 -0.0023033 0.0062763 0.11623 0.064579 0.088016 0.13029 0.16075 -0.0089806 0.083532 0.034656 0.046206 0.099094 0.063118 -0.0061059 0.083716 0.0011748 0.0034833 0.0050019 0.001689 -0.065264
0.64844 0.00455 0.0066209 -0.0060637 -0.0004223 0 0.0041923 0.011558 -0.0012478 0.002392 -0.0019333 0.0070401 0.16017 0.066486 0.092939 0.087726 0.19081 -0.01057 0.095488 0.025614 0.093057 0.11481 0.070658 -0.0060582 0.1185 0.0016592 0.0037422 0.0057858 0.00091355 -0.082661
0.65234 0.0028306 0.0039833 -0.0038376 0.0084967 0 0.0080182 0.0074836 0.0052804 0.0014455 -0.00042166 0.0015069 0.21777 0.0495 0.099563 0.10392 0.20568 -0.0097349 0.069674 0.020152 0.072104 0.15439 0.087629 -0.0076237 0.11883 0.0016325 0.0035959 0.0060835 -5.5323e-05 -0.077297
0.65625 0.00013784 0.00048382 -0.0019543 0.013309 0 0.0076295 0.0025674 0.010957 8.3543e-05 0.00020245 -0.0024832 0.26752 0.036408 0.090269 0.10893 0.20424 -0.0075305 0.04776 0.026121 0.072413 0.18115 0.098261 -0.0095601 0.10582 0.0010606 0.0031276 0.0055705 -0.00048129 -0.055608
0.66016 -0.0027881 -0.0031376 -0.0010111 0.0089182 0 0.0011259 -0.00034192 0.012042 0.00019341 -0.00085403 0.0011944 0.29511 0.034686 0.064877 0.085534 0.18963 -0.0063553 0.040782 0.039364 0.11192 0.1759 0.094855 -0.010006 0.1031 0.00039012 0.0027354 0.0045902 -8.5636e-05 -0.030671
0.66406 -0.0050642 -0.0062147 -0.0013924 -0.0031144 0 -0.0089805 -0.00055386 0.0079202 0.0021334 -0.0023856 0.011194 0.30587 0.025567 0.057552 0.11278 0.17408 -0.0076774 0.0041932 0.029196 0.075524 0.14129 0.080527 -0.0082692 0.15418 0.00013317 0.0027787 0.0038676 0.00069797 -0.010379
0.66797 -0.0062423 -0.008351 -0.0023733 -0.015468 0 -0.016847 0.00031914 0.0013605 0.0044939 -0.0023533 0.019578 0.31954 0.066722 0.0058756 0.10886 0.17974 -0.010525 -0.05549 0.013963 0.086764 0.17375 0.092596 -0.0055482 0.10181 0.00041819 0.0032093 0.0038647 0.0011452 0.0065806
0.67188 -0.0066006 -0.0094503 -0.0020693 -0.020342 0 -0.017146 0.0003089 -0.0038647 0.0051451 9.8922e-05 0.018488 0.35279 0.07678 0.023071 0.056442 0.20421 -0.012076 -0.054468 0.02103 0.09569 0.18182 0.10287 -0.0037492 0.10695 0.00092709 0.0035854 0.0043737 0.00093455 0.02595
0.67578 -0.0068961 -0.0097024 0.00071719 -0.015099 0 -0.0091476 -0.0010596 -0.0058829 0.0027129 0.003547 0.0068006 0.40555 0.067076 0.068608 0.021405 0.22798 -0.0099002 -0.0038143 0.044769 0.09798 0.17565 0.1083 -0.003482 0.14088 0.0012399 0.0035001 0.0047254 0.00043809 0.051724
0.67969 -0.0077443 -0.0095146 0.0042674 -0.0041028 0 0.0020067 -0.0028561 -0.0057436 -0.0025279 0.0050498 -0.0088376 0.4629 0.064336 0.076115 0.072974 0.22976 -0.003986 0.059582 0.072095 0.09787 0.18259 0.10953 -0.0032412 0.14358 0.0012194 0.0030133 0.0044167 0.00033151 0.084929
0.68359 -0.0091105 -0.0092921 0.0042435 0.0044887 0 0.0082458 -0.0043347 -0.0059806 -0.008856 0.0022025 -0.019261 0.50917 0.057702 0.059987 0.044425 0.23001 0.0031232 0.0062347 0.08333 0.1122 0.20395 0.09737 -0.0006815 0.13067 0.0010654 0.0026413 0.0035747 0.00091719 0.12611
0.6875 -0.010338 -0.0091259 -0.0026557 0.0045265 0 0.0041162 -0.0059728 -0.0082606 -0.014199 -0.0050284 -0.019842 0.54009 0.062498 0.056482 0.02514 0.19451 0.0082612 0.017019 0.076407 0.10693 0.22719 0.12518 0.0051726 0.1376 0.001032 0.0028776 0.0028382 0.0018265 0.17577
0.69141 -0.010702 -0.008677 -0.01469 -0.0039266 0 -0.0089047 -0.0087065 -0.012172 -0.017391 -0.013982 -0.013716 0.56276 0.056276 0.067645 -0.011467 0.19555 0.010111 0.02236 0.071504 0.12295 0.23392 0.13502 0.012913 0.14362 0.001137 0.0037002 0.0027798 0.0023815 0.23065
0.69531 -0.010023 -0.0074875 -0.025061 -0.014886 0 -0.022792 -0.012326 -0.015878 -0.018763 -0.020732 -0.0089326 0.58589 0.037415 0.079348 -0.047503 0.23299 0.010225 0.011272 0.074613 0.15273 0.23193 0.12913 0.019913 0.14339 0.0011707 0.0045554 0.0034101 0.0022429 0.28066
0.69922 -0.0088211 -0.0055424 -0.026892 -0.020887 0 -0.028325 -0.015065 -0.01769 -0.019647 -0.022399 -0.012041 0.61139 0.026425 0.051413 -0.0053418 0.22634 0.011723 0.031572 0.079435 0.1307 0.26252 0.17786 0.024537 0.14569 0.00097031 0.0048496 0.0042023 0.0017042 0.31215
0.70313 -0.0078706 -0.003549 -0.019152 -0.018335 0 -0.021782 -0.015098 -0.017124 -0.021102 -0.018908 -0.02302 0.63528 0.023659 0.053321 -0.00075725 0.22812 0.016595 -0.0086464 0.069644 0.10117 0.26801 0.15877 0.027254 0.11983 0.00064247 0.0044812 0.0045797 0.0013666 0.31656
0.70703 -0.0075704 -0.0025475 -0.0078894 -0.0099031 0 -0.0079008 -0.012425 -0.014846 -0.022806 -0.013057 -0.035139 0.65461 0.012857 0.052495 -0.0076751 0.23 0.023736 -0.015657 0.070799 0.097801 0.26771 0.15392 0.029717 0.12562 0.00048265 0.0039002 0.004397 0.0015448 0.29644
0.71094 -0.0076776 -0.003085 -0.0012084 -0.0022684 0 0.0035063 -0.0090497 -0.011957 -0.023083 -0.0087277 -0.039655 0.67149 0.010282 0.027792 0.001011 0.21991 0.02932 -0.0093847 0.065992 0.1102 0.2536 0.15013 0.032857 0.13678 0.00067289 0.0036483 0.0039927 0.0019985 0.26257
0.71484 -0.0076234 -0.0046858 -0.0023792 -0.00087352 0 0.0049522 -0.0071617 -0.0093405 -0.020222 -0.00832 -0.031995 0.68958 0.026447 -0.025022 0.03735 0.19304 0.029432 -0.01714 0.045113 0.12354 0.22427 0.13513 0.035979 0.13124 0.0010818 0.0038354 0.0038134 0.0022289 0.2247
0.71875 -0.0070824 -0.0061671 -0.0073889 -0.0057299 0 -0.0030454 -0.0071764 -0.0073523 -0.014141 -0.011132 -0.01518 0.70803 0.014956 -0.0023743 0.010172 0.19473 0.023033 -0.052 0.070228 0.11993 0.23874 0.16054 0.037632 0.16875 0.0013847 0.0040597 0.0040013 0.0020054 0.18545
0.72266 -0.0062553 -0.0065857 -0.0090785 -0.011575 0 -0.012625 -0.0076838 -0.0057595 -0.0069653 -0.013939 0.0019143 0.72109 0.032502 -0.0069419 0.039828 0.19046 0.012957 -0.056177 0.073944 0.15021 0.2286 0.15832 0.037156 0.15253 0.0013844 0.0038332 0.0043181 0.0015797 0.14317
0.72656 -0.0056244 -0.0059741 -0.0038044 -0.012347 0 -0.015144 -0.0072308 -0.0038969 -0.001764 -0.013437 0.01042 0.72502 0.04024 -0.0036207 0.039238 0.19615 0.0040282 -0.062042 0.072465 0.13045 0.22415 0.14346 0.035163 0.11979 0.0012015 0.0030849 0.004427 0.0013874 0.099666
0.73047 -0.0054568 -0.0051899 0.005562 -0.0064067 0 -0.0082921 -0.0058763 -0.0011667 -0.00026946 -0.0087563 0.0075167 0.72484 0.036086 0.0064576 0.024559 0.20451 -0.00037186 -0.067757 0.069795 0.078325 0.23289 0.12996 0.032509 0.085976 0.0011381 0.0022562 0.0042205 0.001567 0.062764
0.73438 -0.0055545 -0.0050307 0.012621 0.0018842 0 0.0021616 -0.0047847 0.0022576 -0.0013968 -0.0020562 -0.0016857 0.73249 0.03965 -0.00031295 0.080971 0.19127 -0.00068661 -0.050211 0.064264 0.080876 0.25111 0.13675 0.029053 0.05977 0.0013538 0.0019154 0.0038837 0.0017939 0.039453
0.73828 -0.0054754 -0.0054686 0.013023 0.0057103 0 0.0074202 -0.0044307 0.0051337 -0.0019637 0.0032584 -0.0080099 0.7565 0.024018 -0.072351 0.0092336 0.18746 -0.00059197 -0.08161 0.050807 0.10433 0.23221 0.1433 0.023787 0.088378 0.0016858 0.002271 0.0036803 0.001597 0.026838
0.74219 -0.0049766 -0.0057259 0.0073415 0.001668 0 0.0031984 -0.0036568 0.0058236 0.00076719 0.0051909 -0.0051532 0.79303 0.032673 -0.077521 0.0064661 0.19578 -0.0038497 -0.084716 0.06556 0.090132 0.20765 0.13916 0.016385 0.082497 0.0017927 0.0030268 0.0037119 0.00083412 0.012139
0.74609 -0.0042316 -0.0050928 -0.0006613 -0.007032 0 -0.0066628 -0.00090451 0.003654 0.006718 0.0044334 0.0055364 0.82787 0.034623 -0.056595 0.025731 0.19823 -0.011094 -0.098507 0.074754 0.077763 0.2065 0.12804 0.0084655 0.089653 0.0014767 0.0036644 0.0038869 -0.0001393 -0.015549
0.75 -0.0036333 -0.003675 -0.0076802 -0.012926 0 -0.013529 0.0036052 -0.00020807 0.012807 0.003272 0.016253 0.84862 0.016922 -0.048769 0.028311 0.18417 -0.019143 -0.13084 0.061351 0.087682 0.23805 0.11439 0.0029269 0.13565 0.00086647 0.0038457 0.004081 -0.00076092 -0.052118
0.75391 -0.003417 -0.0023557 -0.012601 -0.010445 0 -0.011344 0.0072783 -0.0033964 0.015206 0.0032395 0.019011 0.85568 0.036643 -0.085072 0.017631 0.16607 -0.023411 -0.060791 0.070273 0.067251 0.2457 0.10509 0.0016399 0.16421 0.00029721 0.0035779 0.0042765 -0.0007212 -0.077605
0.75781 -0.0034892 -0.0020288 -0.015489 -0.00076123 0 -0.0017695 0.0071511 -0.0042066 0.012251 0.0037071 0.011924 0.86149 0.038195 -0.023886 0.043528 0.1944 -0.021446 -0.093161 0.073321 0.094414 0.20781 0.12829 0.0036323 0.13326 2.7173e-05 0.0030675 0.0045185 -0.00017055 -0.070427
0.76172 -0.0035961 -0.0028402 -0.016161 0.0087835 0 0.0071533 0.0026715 -0.0030768 0.0056301 0.0026402 0.000344 0.8783 0.025816 -0.024082 0.03682 0.2031 -0.014741 -0.092575 0.086728 0.10271 0.24838 0.14662 0.0057159 0.12293 7.3016e-05 0.0024958 0.0047614 0.00047383 -0.024689
0.76563 -0.0036049 -0.0041112 -0.014452 0.010316 0 0.007585 -0.0035973 -0.0022257 -0.0010741 -0.0012973 -0.0079224 0.90619 0.01686 -0.05281 0.0054012 0.19083 -0.0073964 -0.073923 0.094664 0.09421 0.30783 0.16041 0.0052477 0.13793 0.00029436 0.001954 0.0048152 0.000891 0.044889
0.76953 -0.0035877 -0.0049433 -0.011439 0.0016097 0 -0.0017692 -0.0082027 -0.0036329 -0.0052021 -0.0072905 -0.0091027 0.93272 0.03523 -0.0086048 -0.014639 0.17886 -0.0028363 -0.10333 0.069171 0.094748 0.25659 0.1819 0.0025709 0.15774 0.00059122 0.0015416 0.0044977 0.0010472 0.11434
0.77344 -0.0036543 -0.0049035 -0.0092281 -0.012077 0 -0.01458 -0.0098001 -0.0071737 -0.0068043 -0.012845 -0.0061018 0.94441 0.0024681 0.0058898 0.0071086 0.23477 -0.0012951 -0.092088 0.093315 0.13388 0.26513 0.1666 0.00082327 0.14891 0.00097955 0.0014328 0.0038603 0.0010948 0.1669
0.77734 -0.0037628 -0.0042178 -0.008729 -0.021798 0 -0.021684 -0.0099493 -0.010664 -0.0080053 -0.015637 -0.0053045 0.93906 -0.018076 -0.0064541 0.023212 0.23031 -4.2864e-05 -0.068485 0.089012 0.11958 0.26697 0.1714 0.0031908 0.15561 0.0014724 0.0017767 0.0032386 0.0011493 0.19979
0.78125 -0.0037371 -0.0034256 -0.0079324 -0.021267 0 -0.017818 -0.011029 -0.011788 -0.010685 -0.015062 -0.010643 0.92743 -0.01833 -0.024637 0.016031 0.21566 0.0040044 -0.0568 0.086122 0.098933 0.26274 0.18317 0.010074 0.14341 0.0019276 0.0025226 0.0030317 0.0011893 0.21775
0.78516 -0.003454 -0.0029101 -0.003421 -0.011004 0 -0.0052503 -0.013568 -0.010084 -0.014607 -0.012311 -0.020153 0.92331 -0.0079403 -0.036597 -0.011411 0.21665 0.011513 -0.061795 0.092429 0.09518 0.25976 0.19183 0.018717 0.11271 0.0020715 0.0033812 0.0033795 0.0011427 0.22291
0.78906 -0.0029592 -0.0027017 0.0056073 0.0024462 0 0.0080356 -0.015796 -0.0071559 -0.017614 -0.0092346 -0.027722 0.93189 -0.039039 -0.042086 -0.012085 0.22266 0.019977 -0.050662 0.073435 0.094983 0.28401 0.1878 0.025553 0.13723 0.0017184 0.0040026 0.0040298 0.001022 0.21262
0.79297 -0.00237 -0.0025933 0.015001 0.011186 0 0.013904 -0.015727 -0.00503 -0.01758 -0.0071284 -0.028125 0.94702 -0.036787 -0.046009 -0.027963 0.21585 0.025407 -0.065466 0.085525 0.099572 0.26015 0.18411 0.029005 0.14082 0.00098194 0.0042197 0.0045287 0.0009516 0.18625
0.79688 -0.0016969 -0.00234 0.018292 0.011053 0 0.0093753 -0.013353 -0.0043376 -0.014319 -0.00625 -0.02096 0.95881 -0.05208 -0.036037 -0.061172 0.21865 0.025009 -0.05454 0.0765 0.08904 0.24862 0.17894 0.030176 0.13144 0.00025365 0.0041255 0.004579 0.0010706 0.15085
0.80078 -0.00083237 -0.0017636 0.01257 0.0038363 0 -0.0017323 -0.010475 -0.0040418 -0.0097077 -0.0059704 -0.010557 0.96338 -0.073223 -0.029281 -0.07613 0.22453 0.018851 -0.056733 0.064008 0.072047 0.24817 0.17615 0.030951 0.12632 -6.3754e-05 0.0039225 0.00426 0.0014263 0.11697
0.80469 0.00024999 -0.00078294 0.0018898 -0.0044216 0 -0.011578 -0.0083955 -0.0027736 -0.0059774 -0.0051172 -0.002475 0.96555 -0.078953 -0.049879 -0.037786 0.22078 0.0094849 -0.12084 0.073802 0.061765 0.24686 0.17753 0.03148 0.13874 0.00014848 0.0037137 0.0039283 0.0019478 0.087551
0.80859 0.0013289 0.00055031 -0.0057517 -0.00765 0 -0.013514 -0.0061344 -0.0002724 -0.0037032 -0.0024148 0.00037455 0.97313 -0.095867 -0.13045 -0.065464 0.19061 6.4829e-05 -0.1507 0.031469 0.043098 0.24858 0.12981 0.029548 0.067207 0.00064872 0.0034532 0.0038984 0.0024824 0.052232
0.8125 0.0020621 0.0020398 -0.0055327 -0.0037323 0 -0.0063771 -0.0013403 0.0025062 -0.0013095 0.002772 -0.00067248 0.98947 -0.080543 -0.086194 -0.074398 0.18317 -0.0076006 -0.12144 0.015986 0.023843 0.22163 0.11767 0.022502 0.057237 0.0010297 0.0030918 0.0041794 0.0028314 -0.0048282
0.81641 0.0023437 0.003451 -0.0002065 0.0042442 0 0.0048783 0.006892 0.0045493 0.0034329 0.009579 -0.0012922 1.0113 -0.075201 -0.048735 -0.085592 0.17419 -0.013784 -0.1061 0.0074857 0.016053 0.21232 0.11198 0.0099807 0.05821 0.0010131 0.002736 0.004479 0.0027808 -0.089126
0.82031 0.0025172 0.004704 0.0027448 0.010332 0 0.012696 0.016275 0.0058642 0.011147 0.015506 0.0028751 1.0328 -0.085625 -0.057044 -0.096042 0.16598 -0.020033 -0.12782 0.00063835 0.025011 0.22678 0.10814 -0.0050227 0.050138 0.00061806 0.0026229 0.0044519 0.0021869 -0.18656
0.82422 0.0031519 0.0059524 -0.0013699 0.010194 0 0.012303 0.022675 0.0073575 0.019742 0.017686 0.013277 1.0504 -0.07892 -0.065823 -0.073162 0.19294 -0.027493 -0.16596 0.0039223 0.051456 0.22851 0.1275 -0.017793 0.036871 0.00011219 0.0029097 0.0039831 0.0011209 -0.27002
0.82813 0.00453 0.0073958 -0.0096132 0.0045588 0 0.0051979 0.023416 0.0097637 0.025478 0.015022 0.026991 1.0635 -0.099396 -0.076021 -0.058964 0.19911 -0.035533 -0.16623 0.014753 -0.024813 0.2139 0.10267 -0.024891 0.076974 -0.00017569 0.0034832 0.0032931 -4.6897e-05 -0.31673
0.83203 0.0063401 0.0089655 -0.014065 -0.0011504 0 -0.0020087 0.019411 0.012824 0.025504 0.0094366 0.037759 1.0723 -0.10415 -0.07506 -0.0075891 0.17392 -0.041695 -0.18746 0.017405 -0.042478 0.17473 0.09051 -0.026148 0.092223 -3.7008e-05 0.0039864 0.0028035 -0.00077325 -0.32166
0.83594 0.0079161 0.010227 -0.0093281 -0.0011153 0 -0.0027584 0.014151 0.015509 0.01999 0.0048215 0.039508 1.0757 -0.099382 -0.068772 -0.0080263 0.14536 -0.043149 -0.18724 0.016877 -0.015316 0.15786 0.090862 -0.024228 0.073719 0.00052617 0.0040616 0.0028677 -0.0006704 -0.29726
0.83984 0.0088178 0.010684 0.0024867 0.0058374 0 0.0041673 0.010733 0.016893 0.012227 0.0041875 0.030605 1.0742 -0.094057 -0.063316 -0.11282 0.13986 -0.038773 -0.13454 0.018379 0.023315 0.19217 0.098746 -0.02235 0.029748 0.0013099 0.0036091 0.0035428 0.00019196 -0.26208
0.84375 0.0091799 0.010233 0.013989 0.014769 0 0.013596 0.0097997 0.016708 0.0065324 0.0073385 0.015771 1.0727 -0.082388 -0.053679 -0.031279 0.14989 -0.030349 -0.14059 0.014213 0.020186 0.14447 0.11542 -0.02208 0.041983 0.0019959 0.0028568 0.0045376 0.001287 -0.22956
0.84766 0.0094732 0.0093046 0.019362 0.018445 0 0.018241 0.010029 0.015153 0.0054253 0.011193 0.0034428 1.0798 -0.052404 -0.031848 -0.025214 0.1258 -0.021769 -0.1101 0.024461 -0.020045 0.14153 0.12151 -0.022774 0.07948 0.002296 0.0022027 0.0053672 0.001985 -0.20436
0.85156 0.0099316 0.0084941 0.018932 0.01359 0 0.014883 0.010047 0.012494 0.0080448 0.01255 -0.00023909 1.1012 -0.036333 -0.015432 -0.025738 0.099997 -0.016558 -0.12523 0.026025 -0.028045 0.15724 0.13315 -0.022752 0.074407 0.0021042 0.0019696 0.0056318 0.0019981 -0.18511
0.85547 0.010266 0.0080332 0.017359 0.0041589 0 0.0071588 0.0095148 0.0090814 0.010916 0.010796 0.0037457 1.134 -0.042096 -0.013607 -0.015299 0.086218 -0.015481 -0.14983 0.017523 0.00056854 0.18053 0.14041 -0.020994 0.044544 0.0015638 0.0022364 0.0052583 0.0015444 -0.16759
0.85938 0.0099903 0.007661 0.018051 -0.0016094 0 0.0023939 0.0085463 0.0056976 0.010494 0.0080807 0.0080836 1.1663 -0.064905 -0.033549 -0.0015732 0.091778 -0.016155 -0.058435 0.010943 0.030041 0.20493 0.11313 -0.017956 0.069499 0.00097827 0.0028235 0.0045473 0.0010986 -0.14618
0.86328 0.0090324 0.0070657 0.019867 0.0017882 0 0.005104 0.0067708 0.0034921 0.0056758 0.0069067 0.0055184 1.1857 -0.046157 -0.025503 -0.013096 0.096767 -0.015162 -0.13212 -0.0036005 0.017644 0.18555 0.12028 -0.015027 0.024447 0.00060507 0.0034032 0.0039727 0.00095865 -0.11621
0.86719 0.0079574 0.0064337 0.019149 0.01209 0 0.012879 0.0036591 0.0031849 -0.001441 0.0076073 -0.004396 1.1891 -0.035584 -0.027997 -0.034269 0.10188 -0.011061 -0.096436 -0.013622 -0.019677 0.14032 0.14667 -0.01328 0.024158 0.00049179 0.0036698 0.0038596 0.0010249 -0.079123
0.87109 0.0075249 0.0064641 0.014222 0.020866 0 0.018391 -9.5442e-05 0.0042507 -0.0070146 0.008222 -0.014377 1.1861 -0.026106 -0.022936 -0.030258 0.10642 -0.0058113 -0.047095 -0.020924 -0.041202 0.12178 0.16112 -0.012639 0.033738 0.00049835 0.0035075 0.0041696 0.00097562 -0.046515
0.875 0.0080025 0.0077365 0.0072725 0.020619 0 0.015866 -0.0020261 0.005159 -0.0079964 0.006839 -0.015637 1.1916 -0.015634 -0.0071511 0.010011 0.11193 -0.003339 -0.054688 -0.026105 -0.025795 0.15486 0.14759 -0.012111 0.025829 0.00048726 0.0030782 0.0045642 0.00065001 -0.036572
0.87891 0.0089484 0.01003 0.001895 0.011253 0 0.0063422 0.00055675 0.0047858 -0.0039584 0.0039502 -0.0059222 1.215 -0.02927 -0.04247 0.011054 0.13007 -0.0063478 -0.07733 -0.022547 -0.018411 0.16907 0.14085 -0.010815 0.0096473 0.00049229 0.002749 0.0046981 0.00025452 -0.062483
0.88281 0.0097048 0.012334 -0.00048277 0.00025722 0 -0.0029291 0.008032 0.00373 0.0029561 0.002343 0.0080371 1.2539 -0.024833 -0.040761 0.031112 0.11545 -0.01405 -0.088929 -0.0027014 -0.044486 0.21093 0.12972 -0.0088964 -0.027346 0.000683 0.0028536 0.0044984 0.00018759 -0.12156
0.88672 0.010092 0.013631 -0.0012125 -0.0035429 0 -0.0044108 0.017518 0.0040583 0.0097113 0.0045375 0.016234 1.2967 -0.023919 -0.029213 0.04511 0.10256 -0.022714 -0.075498 -0.01081 -0.038358 0.18703 0.11241 -0.0075694 -0.031369 0.0011448 0.0034253 0.0041934 0.00064709 -0.19552
0.89063 0.010565 0.01374 -0.0018032 0.0028299 0 0.0035687 0.024761 0.007438 0.014341 0.010256 0.014264 1.3334 -0.026918 -0.027182 0.031374 0.10347 -0.028536 -0.054722 -0.033281 -0.016959 0.14117 0.10735 -0.0082464 -0.0043092 0.0016995 0.0041238 0.0040816 0.0013962 -0.26298
0.89453 0.011646 0.0134 -0.0016267 0.01447 0 0.015577 0.027269 0.013338 0.016819 0.016397 0.0072832 1.3626 -0.026977 -0.054481 -0.032115 0.12386 -0.030391 -0.059262 -0.033836 -0.029004 0.17261 0.1421 -0.011499 0.030277 0.0019784 0.0044665 0.0042647 0.0019183 -0.31346
0.89844 0.013248 0.013496 0.0011302 0.023037 0 0.023504 0.025772 0.019132 0.018444 0.019537 0.0053531 1.3911 -0.024307 -0.06416 0.0049145 0.101 -0.030244 -0.11009 -0.057038 -0.037116 0.16813 0.13746 -0.01667 -0.0067042 0.0017185 0.0042191 0.0045912 0.0018331 -0.35014
0.90234 0.014619 0.014199 0.0065576 0.023445 0 0.022722 0.022774 0.022189 0.020417 0.018637 0.014338 1.4258 -0.031006 -0.053937 0.0153 0.076341 -0.031071 -0.15399 -0.068383 -0.038959 0.15381 0.12845 -0.022371 -0.0467 0.0010112 0.0036168 0.0048372 0.0012082 -0.3799
0.90625 0.015041 0.014846 0.012077 0.017161 0 0.015061 0.019934 0.022035 0.022803 0.015578 0.030508 1.4673 -0.031749 -0.051596 0.020111 0.069243 -0.034229 -0.1382 -0.073466 -0.035556 0.1718 0.1127 -0.027359 -0.080815 0.00025381 0.003191 0.0049132 0.00049832 -0.40177
0.91016 0.014538 0.014635 0.015104 0.010008 0 0.0067532 0.017068 0.020543 0.024546 0.013341 0.043482 1.5092 -0.020823 -0.062461 0.020408 0.083616 -0.038468 -0.067885 -0.073913 -0.03176 0.22358 0.094747 -0.031037 -0.10327 -0.00016977 0.00332 0.0048781 0.00017261 -0.40641
0.91406 0.013861 0.013405 0.01633 0.0071589 0 0.0036111 0.013544 0.019978 0.024402 0.013721 0.044601 1.5447 -0.0095708 -0.045814 -0.027856 0.09348 -0.041158 -0.074739 -0.06269 -0.043692 0.2239 0.096851 -0.033312 -0.11069 -0.00018351 0.0038926 0.004774 0.00035474 -0.38696
0.91797 0.013691 0.011729 0.019312 0.0096927 0 0.0072555 0.010126 0.020816 0.021977 0.016436 0.03341 1.5734 -0.029752 -0.068264 -0.018829 0.073652 -0.040472 -0.10371 -0.055185 -0.019695 0.18503 0.11206 -0.034192 -0.05166 -1.0195e-05 0.0044021 0.0045109 0.00077454 -0.34923
0.92188 0.013897 0.010312 0.026015 0.014841 0 0.014692 0.0088011 0.021442 0.018102 0.019862 0.017215 1.6028 -0.048305 -0.083201 -0.014454 0.064874 -0.036685 -0.076589 -0.048708 -0.0016707 0.17823 0.098272 -0.033685 -0.031896 0.0001178 0.0044013 0.0039867 0.0010513 -0.30924
0.92578 0.01363 0.0094106 0.033102 0.018678 0 0.02076 0.010549 0.019893 0.014298 0.022188 0.0050327 1.6427 -0.045904 -0.088757 -0.032829 0.065779 -0.031758 -0.045937 -0.047577 -0.0049471 0.20115 0.082537 -0.032106 -0.032499 0.00021992 0.003908 0.0033385 0.0010501 -0.27965
0.92969 0.012218 0.0088614 0.033791 0.018685 0 0.021415 0.013596 0.015846 0.011713 0.022006 0.0014648 1.6978 -0.010391 -0.091406 -0.078331 0.066959 -0.027832 -0.081957 -0.055554 -0.032529 0.23477 0.10089 -0.030276 -0.013291 0.0005204 0.0033841 0.0030069 0.0010012 -0.25857
0.93359 0.009964 0.008576 0.024426 0.014772 0 0.01597 0.014432 0.010928 0.010311 0.018517 0.0048994 1.7642 -0.02274 -0.092681 -0.048323 0.066608 -0.025861 -0.045988 -0.042049 0.048015 0.23998 0.074101 -0.029149 -0.017993 0.0011368 0.0033038 0.0034318 0.0012798 -0.23253
0.9375 0.0079914 0.0088016 0.0092138 0.0089737 0 0.0073808 0.010975 0.0072277 0.0089032 0.011996 0.010044 1.8325 -0.054499 -0.072528 0.012567 0.072335 -0.025218 -0.096868 -0.027715 0.03125 0.24347 0.081685 -0.029005 -0.022787 0.0018407 0.0037163 0.0045869 0.0020282 -0.19087
0.94141 0.0072536 0.0097555 -0.0024271 0.0044345 0 0.00052908 0.0047496 0.0056001 0.0061141 0.0043105 0.011773 1.8943 -0.057591 -0.050864 -0.00036086 0.073945 -0.024295 -0.11558 -0.01501 0.0098744 0.25861 0.10623 -0.029018 -0.016924 0.0021784 0.0042086 0.0058196 0.0029421 -0.13725
0.94531 0.0076459 0.011039 -0.0041713 0.0037814 0 -0.00080735 -0.00028417 0.0053458 0.0016565 -0.0015071 0.0076866 1.9472 -0.033335 -0.049357 -0.079551 0.069384 -0.021603 -0.078941 3.6501e-05 0.019275 0.28083 0.13513 -0.027776 -0.0033393 0.0018779 0.0042944 0.006261 0.0034244 -0.087101
0.94922 0.0080932 0.011599 0.0012566 0.0072009 0 0.0033444 -0.0012307 0.0052509 -0.0030542 -0.0031104 -0.0010906 1.9945 -0.042924 -0.10484 -0.078794 0.065111 -0.016808 -0.064834 0.031517 0.0469 0.28123 0.15429 -0.024475 -0.0030592 0.0011543 0.0038564 0.0055355 0.0030204 -0.05402
0.95313 0.0075147 0.010479 0.0047291 0.011518 0 0.0088001 0.0013006 0.0046669 -0.0055859 -0.00085852 -0.01037 2.0409 -0.056877 -0.10398 -0.052829 0.054069 -0.011167 -0.087365 0.03702 0.058583 0.27252 0.14157 -0.019736 -0.040578 0.00058823 0.0032332 0.0041462 0.0018105 -0.039206
0.95703 0.0057195 0.0076689 -0.00023571 0.011819 0 0.01009 0.0041215 0.003605 -0.0041978 0.0020775 -0.014666 2.0892 -0.060376 -0.11862 -0.020006 0.045682 -0.0069908 -0.080587 0.038625 0.03662 0.26 0.14605 -0.01524 -0.028733 0.00064743 0.0028953 0.0031247 0.00043515 -0.033366
0.96094 0.0034045 0.004162 -0.010901 0.0053251 0 0.0048634 0.0045903 0.0021608 0.00061246 0.0022031 -0.010388 2.1398 -0.047055 -0.12522 -0.0031445 0.043524 -0.0061972 -0.060864 0.036153 0.022045 0.25104 0.16161 -0.012454 -0.0074619 0.0012798 0.0030329 0.003185 -0.00031438 -0.027163
0.96484 0.0013527 0.0010592 -0.017864 -0.0054565 0 -0.0037504 0.0026521 0.00030037 0.0060089 -0.0011603 0.00097814 2.1933 -0.022448 -0.099131 -0.020203 0.046691 -0.0087523 -0.051651 0.031419 0.050735 0.24659 0.17627 -0.011585 -0.017944 0.0019573 0.003435 0.0041143 -5.9544e-05 -0.017971
0.96875 -0.0002874 -0.0014084 -0.014278 -0.013685 0 -0.0093672 -6.547e-05 -0.0016692 0.0084832 -0.0051144 0.012608 2.2513 -0.076648 -0.070488 -0.056797 0.024627 -0.01225 -0.070377 0.05794 0.081721 0.19489 0.175 -0.011666 -0.018081 0.0021386 0.0037277 0.0049671 0.00088086 -0.0065581
0.97266 -0.0019337 -0.0039195 -0.0025532 -0.013467 0 -0.0078405 -0.0026534 -0.0027696 0.0062089 -0.0058675 0.016545 2.3156 -0.063574 -0.054807 -0.025646 0.019438 -0.013308 -0.042304 0.052613 0.069031 0.20384 0.17508 -0.011541 -0.01702 0.0017309 0.0037035 0.004915 0.0017313 0.010203
0.97656 -0.0038881 -0.0070871 0.0080299 -0.0053007 0 -0.0013381 -0.0058574 -0.0020289 0.00032433 -0.0025285 0.0099231 2.3849 -0.04369 -0.07507 -0.026873 0.018442 -0.010017 -0.01218 0.067848 0.041585 0.21725 0.18468 -0.010695 -0.018702 0.001137 0.0034294 0.0039919 0.0018599 0.039715
0.98047 -0.0058597 -0.010485 0.010142 0.003559 0 0.0030718 -0.010489 0.00023533 -0.0058994 0.001716 -0.002185 2.4541 -0.041929 -0.11125 -0.053187 0.012219 -0.0035257 -0.01604 0.096209 0.018597 0.21651 0.19688 -0.0091566 -0.01498 0.00086805 0.0030858 0.0030545 0.0012637 0.084843
0.98438 -0.0072444 -0.012759 0.004664 0.0049284 0 -0.00034272 -0.01536 0.0020154 -0.009406 0.0024436 -0.010633 2.5169 -0.070138 -0.10619 -0.023327 -0.010381 0.0027167 -0.098526 0.087632 0.021029 0.20001 0.19182 -0.0068303 0.013479 0.0010957 0.0027617 0.0029943 0.00053797 0.13575
0.98828 -0.0078417 -0.012825 -0.0015565 -0.0030436 0 -0.010342 -0.017516 0.00098609 -0.0094057 -0.001718 -0.010109 2.571 -0.082145 -0.0712 -0.010199 0.0030006 0.0056763 -0.077188 0.10158 0.028429 0.21041 0.17534 -0.0032368 -0.02417 0.0015464 0.0024334 0.0039299 0.00035185 0.17365
0.99219 -0.0081834 -0.010989 -0.0034801 -0.013916 0 -0.019149 -0.014983 -0.0033464 -0.0075902 -0.0075888 -0.0040065 2.6193 -0.081252 -0.056352 -0.023566 0.0084132 0.0051752 -0.085981 0.11911 0.043236 0.23511 0.18704 0.0018747 -0.019032 0.0017954 0.0021182 0.0051196 0.00087713 0.1857
0.99609 -0.0090473 -0.0088275 -0.0027684 -0.018552 0 -0.019142 -0.0092018 -0.0088658 -0.0065169 -0.010394 -0.0013133 2.668 -0.068884 -0.065596 -0.026051 0.0082529 0.0039156 -0.084732 0.11693 0.052352 0.25105 0.20655 0.0077377 -0.0022917 0.0016491 0.0019801 0.005654 0.0016647 0.17765
1 -0.010616 -0.0078728 -0.0049919 -0.013443 0 -0.010021 -0.0043159 -0.012499 -0.0076325 -0.0084493 -0.0079803 2.7211 -0.052871 -0.086228 -0.00098157 0.0069159 0.0050168 -0.04479 0.088852 0.049057 0.23946 0.21553 0.012706 -0.00038023 0.0012617 0.0022253 0.0052661 0.0020653 0.17083
1.0039 -0.012155 -0.0083382 -0.012736 -0.0040504 0 0.0002445 -0.0036775 -0.012924 -0.010537 -0.0049789 -0.020842 2.7768 -0.070507 -0.040193 -0.014052 0.011356 0.0092593 0.0067221 0.093304 0.050571 0.18752 0.20425 0.015513 -0.011007 0.00092556 0.0028685 0.0045098 0.0018023 0.1851
1.0078 -0.012592 -0.0090913 -0.022298 0.00015068 0 0.0020162 -0.0069731 -0.011688 -0.013834 -0.0051314 -0.030168 2.83 -0.051661 -0.015623 -0.019836 0.013026 0.014523 -0.058603 0.086242 0.059608 0.153 0.18701 0.016501 -0.010962 0.00079064 0.0036224 0.0041791 0.0011711 0.22257
1.0117 -0.011451 -0.0088525 -0.027349 -0.005524 0 -0.0074935 -0.010857 -0.011512 -0.016502 -0.010957 -0.028716 2.8763 -0.054858 -0.013833 0.02241 0.025627 0.017871 -0.10628 0.070371 0.058751 0.14094 0.19698 0.017449 -0.023853 0.0007952 0.0040616 0.0045519 0.00069891 0.26654
1.0156 -0.0092618 -0.007408 -0.025213 -0.016485 0 -0.021386 -0.012366 -0.013404 -0.018445 -0.01916 -0.018691 2.9158 -0.068478 -0.017283 0.073959 0.0452 0.018248 -0.1146 0.053063 0.053154 0.14577 0.21301 0.019901 -0.04064 0.00083155 0.0039411 0.0051765 0.00061417 0.29528
1.0195 -0.0070735 -0.0056865 -0.018875 -0.0229 0 -0.028579 -0.011536 -0.015496 -0.019876 -0.023821 -0.0097644 2.9526 -0.053519 0.0019416 0.059312 0.060161 0.017222 -0.098776 0.045296 0.056928 0.15581 0.19036 0.023532 -0.038679 0.00091804 0.0033891 0.0053654 0.00065383 0.29701
1.0234 -0.0055967 -0.0047425 -0.012908 -0.018501 0 -0.022903 -0.010583 -0.014899 -0.02041 -0.021518 -0.0099132 2.9907 -0.050926 -0.023239 -0.0075293 0.045351 0.017121 -0.066724 0.085085 0.016847 0.14635 0.18276 0.026253 -0.019816 0.0011647 0.0028038 0.0048819 0.00039832 0.27343
1.0273 -0.004787 -0.0047601 -0.008424 -0.0060827 0 -0.0079596 -0.010842 -0.010728 -0.018982 -0.014071 -0.01783 3.032 -0.025767 -0.02452 -0.0030028 0.038231 0.01844 -0.065133 0.071559 0.064417 0.15825 0.19223 0.026137 0.0037223 0.0015736 0.0025498 0.0041508 -0.00020986 0.23209
1.0313 -0.0041739 -0.0050603 -0.0029243 0.005125 0 0.0061467 -0.011042 -0.0052177 -0.014776 -0.0065695 -0.024158 3.0765 -0.0038877 -0.011826 0.0068541 0.030579 0.019089 -0.083287 0.052481 0.086772 0.16703 0.19185 0.023371 0.0021394 0.0019227 0.0027153 0.0038218 -0.00070855 0.17879
1.0352 -0.0034669 -0.0049668 0.0050283 0.0074741 0 0.010959 -0.0089432 -0.0016849 -0.0082739 -0.0028385 -0.020299 3.1248 0.00048545 0.003721 -0.0078967 0.025403 0.01626 -0.10602 0.057705 0.043717 0.1567 0.17321 0.02026 -0.021873 0.0019097 0.0031075 0.0041389 -0.00051841 0.11805
1.0391 -0.0027754 -0.0045074 0.01229 0.00096361 0 0.0056615 -0.004457 -0.0013505 -0.0013451 -0.0026775 -0.0063603 3.1772 -0.0095512 0.0026363 -0.011687 0.054076 0.0091471 -0.10019 0.094264 0.035457 0.12007 0.16459 0.019139 0.0091185 0.0014522 0.0034395 0.0047329 0.00045995 0.058296
1.043 -0.0022865 -0.0041942 0.01358 -0.0076243 0 -0.0035671 -0.000528 -0.0022257 0.0038036 -0.0030725 0.009068 3.2314 0.0077782 0.0025706 0.025173 0.023171 -3.1699e-05 -0.11762 0.067701 0.025628 0.11497 0.15096 0.020149 0.018484 0.00084286 0.0035229 0.005007 0.0016462 0.012102
1.0469 -0.0018671 -0.004204 0.0076648 -0.010937 0 -0.0092832 -0.00039488 -0.0012123 0.0059935 -0.0016078 0.016623 3.2802 0.032203 0.0046797 0.046255 0.015043 -0.0076519 -0.099707 0.051154 0.025111 0.12368 0.14395 0.021031 0.0045666 0.00056218 0.0033348 0.00471 0.0022162 -0.012284
1.0508 -0.0010932 -0.0039504 0.0001087 -0.0066794 0 -0.0082126 -0.0039295 0.0027023 0.0056943 0.0014993 0.013854 3.3152 0.039965 0.012529 0.05191 0.018196 -0.011454 -0.06484 0.048089 0.032278 0.13146 0.14589 0.019198 -0.005558 0.00087865 0.0029745 0.0041414 0.0018037 -0.020095
1.0547 0.00032194 -0.0025812 -0.0014116 0.0017677 0 -0.0023385 -0.0070777 0.0073777 0.0045492 0.0043947 0.0061008 3.3339 0.0099768 0.028432 0.054785 0.0051359 -0.012038 -0.049618 0.049358 0.043368 0.12499 0.15497 0.014085 0.016881 0.0015893 0.0026003 0.0038199 0.00082616 -0.028799
1.0586 0.0022066 0.00011856 0.0049687 0.0091008 0 0.0040216 -0.0053726 0.0096272 0.0043064 0.0059829 0.00076379 3.3451 0.012599 0.02178 0.075424 0.022617 -0.011975 -0.09902 0.068823 0.071904 0.13531 0.13065 0.0075822 -0.02146 0.0021553 0.0023893 0.0039746 0.00012503 -0.055049
1.0625 0.004097 0.0034193 0.012621 0.012141 0 0.00778 0.0018126 0.0083479 0.0059196 0.0069284 0.0010618 3.3656 0.038886 0.040002 0.061518 0.012076 -0.013548 -0.090409 0.065417 0.079509 0.10509 0.1281 0.0022426 -0.0067823 0.0021375 0.0024864 0.0043548 0.00024479 -0.10105
1.0664 0.0057022 0.0062986 0.01256 0.011061 0 0.0085042 0.010548 0.0055605 0.0092029 0.0083967 0.0047703 3.4088 0.065414 0.032094 0.077196 -0.00010992 -0.017153 -0.088784 0.044175 0.0487 0.10371 0.11798 -0.0008751 0.0049063 0.0015624 0.0029227 0.0045143 0.0010003 -0.15312
1.0703 0.007127 0.0083629 0.0026893 0.0080452 0 0.007594 0.015919 0.0044338 0.012986 0.010296 0.0078057 3.4744 0.072968 0.0028881 0.11009 0.0016728 -0.02145 -0.10132 0.022715 0.003674 0.13232 0.099013 -0.0026591 0.00046237 0.00090077 0.0035565 0.0042578 0.0017009 -0.19355
1.0742 0.008594 0.010041 -0.0093694 0.0055305 0 0.0068061 0.016287 0.0063715 0.015618 0.011189 0.0081666 3.5473 0.035844 0.029768 0.044741 0.029047 -0.02473 -0.067036 0.044874 0.034958 0.10762 0.1042 -0.0044794 0.012502 0.00067579 0.0041249 0.0038127 0.0017864 -0.21413
1.0781 0.010001 0.011845 -0.013164 0.005308 0 0.0072964 0.014065 0.010001 0.015769 0.009965 0.0066631 3.6085 0.031731 0.034812 0.041456 0.011339 -0.026118 -0.069919 0.0331 0.045708 0.09204 0.12977 -0.0065475 0.020598 0.0010349 0.004402 0.0035829 0.0012762 -0.21901
1.082 0.010869 0.013519 -0.0053545 0.0079989 0 0.0091562 0.012531 0.012803 0.013311 0.0072602 0.0050482 3.6495 0.026964 0.042965 0.037193 0.017162 -0.025828 -0.033943 0.028962 0.036023 0.097069 0.11833 -0.0078668 0.013993 0.0016391 0.0043448 0.0037527 0.00065307 -0.21641
1.0859 0.010806 0.014061 0.0073036 0.012374 0 0.011208 0.012331 0.013488 0.0097332 0.0049602 0.0045397 3.678 0.024231 0.049101 0.039842 0.034438 -0.024662 0.0096377 0.01403 0.019973 0.10258 0.09145 -0.0076996 -0.0028897 0.0019468 0.0040947 0.0041262 0.00035819 -0.21002
1.0898 0.0099914 0.012677 0.014904 0.015331 0 0.011475 0.011358 0.01274 0.0074755 0.0043404 0.0060466 3.7112 0.030714 0.049659 0.055352 0.045282 -0.023452 0.027312 -0.02328 0.012761 0.088185 0.078595 -0.0067911 -0.019446 0.0016421 0.0038305 0.0043337 0.0004135 -0.19912
1.0938 0.0091014 0.0096934 0.014057 0.013729 0 0.00872 0.0078812 0.011931 0.0082974 0.005001 0.010522 3.7613 0.064049 0.078214 0.017923 0.052422 -0.022751 0.055109 0.0077832 0.026493 0.055292 0.10758 -0.0068674 0.011879 0.00086104 0.0036163 0.0041857 0.00050888 -0.1854
1.0977 0.0086616 0.0064591 0.010402 0.0074018 0 0.0041908 0.0031978 0.011509 0.011768 0.0057819 0.017736 3.8262 0.055554 0.081553 0.044795 0.066176 -0.02266 -0.00036764 0.0015405 0.020118 0.083015 0.10377 -0.0088494 0.027084 5.6821e-05 0.0033884 0.0038369 0.00040398 -0.17599
1.1016 0.0084886 0.0042804 0.011694 0.00047607 0 0.0015826 0.00070128 0.010826 0.015255 0.00646 0.024595 3.8924 0.057818 0.084517 0.037804 0.059108 -0.02272 -0.012861 0.0023135 0.0043346 0.088787 0.095678 -0.0117 0.028282 -0.00035355 0.0030816 0.0036277 0.00020094 -0.17691
1.1055 0.0078429 0.003421 0.019039 -0.0012746 0 0.0042823 0.0022951 0.0093175 0.015744 0.0080284 0.025971 3.9462 0.072394 0.086733 0.0093258 0.039998 -0.022088 0.025803 0.011146 -0.016519 0.063174 0.087176 -0.013234 0.015976 -0.0002717 0.0027455 0.0037707 0.00021405 -0.18382
1.1094 0.006206 0.0031299 0.025563 0.0043918 0 0.011733 0.0061081 0.0073956 0.012219 0.01101 0.018857 3.9839 0.066494 0.070569 0.052905 0.046453 -0.02015 0.045655 -8.8256e-05 -0.040353 0.043202 0.06712 -0.012183 -0.0097832 7.1013e-05 0.0025196 0.0041684 0.00059521 -0.18156
1.1133 0.0039032 0.0025965 0.023731 0.013208 0 0.018527 0.0081343 0.0059528 0.0065649 0.013771 0.0063 4.0137 0.065353 0.068483 0.032583 0.1024 -0.017183 0.054385 0.016113 -0.036935 0.049758 0.08967 -0.0094401 -0.0077616 0.00034122 0.0024949 0.0045091 0.0011193 -0.15614
1.1172 0.0018962 0.0018038 0.01336 0.017216 0 0.018071 0.00618 0.0051291 0.0020904 0.01319 -0.0036363 4.0482 0.057295 0.1079 0.040626 0.093563 -0.014362 0.077907 -0.0044556 -0.025669 0.045838 0.090929 -0.0072353 0.01064 0.00036663 0.002618 0.0045347 0.001358 -0.10832
1.1211 0.00089388 0.0014133 0.0018065 0.011672 0 0.0083805 0.0019747 0.0039644 0.00080701 0.0075998 -0.0043427 4.0958 0.05333 0.12196 0.048968 0.076165 -0.012842 0.062444 -0.014852 0.0031308 0.033311 0.080191 -0.0070735 0.037568 0.00023898 0.002747 0.0042483 0.0010711 -0.054907
1.125 0.00065171 0.0018577 -0.003677 -0.00015375 0 -0.0052061 -0.00075111 0.0014992 0.0018275 -0.00086771 0.002976 4.1563 0.057555 0.070983 0.037812 0.091367 -0.012636 0.0036901 0.011232 0.045119 0.018395 0.068629 -0.0084964 0.06167 0.00020963 0.0027995 0.0038962 0.00043302 -0.015088
1.1289 0.0001751 0.0026491 -0.0031411 -0.0092643 0 -0.013566 -0.00012545 -0.0019079 0.0023256 -0.0073431 0.0096603 4.2232 0.042977 0.02136 0.033307 0.10605 -0.012436 0.11776 0.0077332 0.030678 0.021196 0.066364 -0.0098062 0.050829 0.00048342 0.0028244 0.0037549 -0.00011714 0.0055671
1.1328 -0.0013466 0.0026558 -0.0031072 -0.0088222 0 -0.011186 0.0021565 -0.0046791 0.00019988 -0.0082383 0.0073264 4.2887 0.061705 0.049418 0.045014 0.09715 -0.010749 0.11788 0.0013472 0.053005 0.024817 0.066076 -0.0098425 -0.001664 0.0010662 0.0029164 0.003902 -0.00024776 0.018096
1.1367 -0.003782 0.0010854 -0.0088859 -0.00053129 0 -0.0010817 0.0029305 -0.0056045 -0.0039986 -0.0045828 -0.0039401 4.3475 0.082992 0.093862 0.053301 0.1119 -0.0073693 0.1077 0.0042082 0.068096 0.064704 0.071514 -0.0088902 -0.0095529 0.0017563 0.0030717 0.0041554 1.9715e-05 0.037801
1.1406 -0.0062062 -0.0018044 -0.018485 0.0066505 0 0.0073883 0.00098966 -0.0052023 -0.0076543 -0.0012954 -0.015094 4.3982 0.086856 0.11712 0.049028 0.13598 -0.0036915 0.098062 0.0033086 0.067082 0.098133 0.071334 -0.0078453 0.0098871 0.0022653 0.0031639 0.0042352 0.00039086 0.06959
1.1445 -0.0077833 -0.004946 -0.024579 0.0045813 0 0.0062245 -0.0019506 -0.005235 -0.0086368 -0.002799 -0.016454 4.4431 0.053937 0.083058 0.025626 0.12901 -0.0013881 0.068933 -0.025965 0.052947 0.044892 0.046694 -0.0066935 -0.0036454 0.0023807 0.0030863 0.0040255 0.00058797 0.10572
1.1484 -0.0085034 -0.0073716 -0.022182 -0.0066003 0 -0.0046292 -0.003655 -0.006773 -0.0074182 -0.0090151 -0.0071896 4.4862 0.063467 0.077366 0.014039 0.14002 -0.0006118 0.074196 -0.002137 0.077585 0.015426 0.069593 -0.0040845 0.013788 0.0020797 0.0029113 0.0037165 0.00056415 0.13706
1.1523 -0.0090838 -0.0089129 -0.013643 -0.018569 0 -0.017522 -0.0042323 -0.0089248 -0.0067629 -0.015543 0.0033018 4.5312 0.060331 0.063721 0.02629 0.15492 0.00046827 0.10386 -0.0050482 0.062551 0.041884 0.059136 0.0014258 0.018274 0.0015387 0.0028721 0.0036801 0.00047303 0.1647
1.1563 -0.010208 -0.010121 -0.005813 -0.022344 0 -0.023746 -0.0060747 -0.0097805 -0.0092419 -0.017836 0.0038075 4.5797 0.055203 0.049884 0.043661 0.17387 0.0041692 0.098161 -0.0030308 0.056019 0.051409 0.053801 0.0097228 0.03464 0.0010371 0.0031492 0.0041401 0.00047463 0.19902
1.1602 -0.01191 -0.011645 -0.0028969 -0.016207 0 -0.020586 -0.010868 -0.0087094 -0.014831 -0.015352 -0.0083283 4.6303 0.052251 0.044263 0.048507 0.18861 0.011113 0.05577 0.013157 0.075706 0.020738 0.067505 0.01881 0.061837 0.0008024 0.0036637 0.0049031 0.0005879 0.2472
1.1641 -0.013698 -0.013742 -0.0030284 -0.0068155 0 -0.012764 -0.017107 -0.0075121 -0.020749 -0.011761 -0.024691 4.6809 0.042149 0.062441 0.014821 0.16513 0.0194 0.11255 0.0046344 0.077673 0.030244 0.063953 0.026203 0.036412 0.00087468 0.0041021 0.0054243 0.00071144 0.30307
1.168 -0.01519 -0.016286 -0.0020861 -0.0029086 0 -0.0076497 -0.021151 -0.0089594 -0.023665 -0.011236 -0.033413 4.7306 0.041154 0.055897 0.07715 0.18556 0.025971 0.11381 0.0133 0.12891 0.05338 0.051983 0.030705 0.066295 0.0010769 0.0041778 0.005227 0.00075351 0.35063
1.1719 -0.016546 -0.019033 8.2234e-05 -0.0077943 0 -0.0090601 -0.020921 -0.013998 -0.022325 -0.014576 -0.029555 4.7812 0.049308 0.019433 0.082449 0.20687 0.028951 0.098631 0.00034732 0.11898 0.063526 0.044628 0.032927 0.0601 0.0011285 0.0038865 0.0043603 0.00072904 0.37827
1.1758 -0.018225 -0.021733 -0.0013789 -0.017377 0 -0.015066 -0.018281 -0.020475 -0.018432 -0.018886 -0.018646 4.8334 0.048153 -0.007838 0.057852 0.21391 0.028897 0.095434 -0.01428 0.0873 0.05562 0.039074 0.034274 0.033008 0.00085077 0.0035033 0.0034707 0.00074802 0.3893
1.1797 -0.020366 -0.024011 -0.010577 -0.024753 0 -0.020943 -0.017346 -0.024831 -0.015231 -0.020801 -0.010785 4.8838 0.018422 0.019429 0.065063 0.19854 0.027963 0.12758 0.0011357 0.10235 0.032527 0.031005 0.035629 0.022212 0.00032926 0.0033192 0.0033392 0.00093275 0.39833
1.1836 -0.022497 -0.025368 -0.02478 -0.026355 0 -0.023703 -0.020321 -0.025224 -0.015161 -0.019825 -0.01168 4.9242 0.030426 0.014339 0.036043 0.1982 0.027945 0.10878 0.030548 0.095644 0.059466 0.058629 0.037043 0.017712 -0.0001042 0.0033731 0.0042157 0.0013408 0.41796
1.1875 -0.023902 -0.025485 -0.035425 -0.023965 0 -0.023962 -0.025242 -0.023039 -0.018451 -0.018515 -0.019079 4.9475 0.040833 0.031825 0.021333 0.21505 0.029071 0.13344 0.048394 0.10082 0.036021 0.065002 0.038459 0.024238 -9.1342e-05 0.0034438 0.0055303 0.0019289 0.44905
1.1914 -0.024276 -0.024602 -0.036087 -0.021697 0 -0.024174 -0.028071 -0.021362 -0.023435 -0.019626 -0.026825 4.9542 0.060024 0.030855 0.024804 0.22568 0.030436 0.15356 0.045647 0.10907 0.012683 0.07377 0.040326 0.060342 0.00047072 0.0033012 0.0062981 0.0025529 0.48312
1.1953 -0.023991 -0.023469 -0.029262 -0.021842 0 -0.025774 -0.026947 -0.022046 -0.027933 -0.023337 -0.031184 4.9553 0.083651 0.020533 0.03336 0.22411 0.031301 0.15835 0.031196 0.11569 0.013416 0.089032 0.043242 0.10885 0.0013077 0.0029559 0.0059305 0.0030054 0.51205
1.1992 -0.023699 -0.022766 -0.024358 -0.023688 0 -0.02817 -0.024086 -0.024324 -0.030474 -0.027304 -0.032917 4.9646 0.085617 0.080759 0.0040429 0.22322 0.031796 0.17883 0.042329 0.11852 0.0424 0.091911 0.047045 0.09593 0.001932 0.0026525 0.0047578 0.0031098 0.53361
1.2031 -0.023697 -0.0225 -0.028261 -0.025535 0 -0.029905 -0.023313 -0.026129 -0.030729 -0.029155 -0.034152 4.9886 0.031647 0.055168 0.045812 0.20938 0.032473 0.11387 0.029956 0.081407 0.041322 0.072366 0.050544 0.072336 0.0019952 0.0026227 0.0037745 0.0028458 0.54818
1.207 -0.023703 -0.022031 -0.037926 -0.026784 0 -0.030126 -0.025919 -0.026452 -0.029334 -0.028648 -0.034862 5.02 0.031508 0.034047 0.021694 0.17941 0.033444 0.087581 0.034319 0.10855 0.034043 0.072851 0.052453 0.067739 0.0015554 0.0028584 0.0037951 0.0024093 0.55314
1.2109 -0.023249 -0.020814 -0.042848 -0.027663 0 -0.028722 -0.029334 -0.026084 -0.027486 -0.027357 -0.03337 5.0433 0.048246 0.036696 -0.015831 0.16442 0.03423 0.11772 0.038161 0.13458 0.035743 0.074668 0.052645 0.057638 0.0010287 0.003142 0.0047567 0.0021115 0.54375
1.2148 -0.022272 -0.019152 -0.035337 -0.027557 0 -0.025629 -0.030031 -0.026103 -0.026435 -0.026592 -0.029805 5.0469 0.03777 0.063583 -0.0055122 0.1875 0.034441 0.18695 0.023525 0.099495 0.051116 0.058787 0.05238 0.021966 0.00084448 0.003292 0.0057965 0.0021421 0.52068
1.2188 -0.021306 -0.018187 -0.018433 -0.024777 0 -0.020837 -0.027448 -0.026079 -0.02682 -0.026062 -0.027505 5.0335 0.031703 0.021815 0.016933 0.17642 0.034361 0.085427 0.017344 0.14281 0.00256 0.05862 0.05314 0.026364 0.001084 0.0033566 0.0060288 0.0023799 0.49436
1.2227 -0.021095 -0.019034 -0.0035542 -0.018715 0 -0.01545 -0.024603 -0.02429 -0.028099 -0.024706 -0.029699 5.0181 0.026472 0.037562 0.027125 0.19582 0.034615 0.12546 0.027486 0.11404 0.023854 0.05515 0.055188 0.034535 0.0014177 0.0035401 0.0053098 0.0024432 0.47861
1.2266 -0.022015 -0.021798 -0.00022997 -0.012014 0 -0.012267 -0.024667 -0.019934 -0.028636 -0.022515 -0.034792 5.0163 0.029672 0.059201 0.0085343 0.20075 0.035199 0.14441 0.033332 0.080196 0.030984 0.045992 0.057321 0.046337 0.0014048 0.0039331 0.0042973 0.0019912 0.47787
1.2305 -0.023825 -0.025398 -0.008039 -0.0096084 0 -0.014313 -0.027279 -0.014851 -0.026757 -0.021011 -0.036152 5.0321 0.041197 0.072616 -0.012347 0.18973 0.035069 0.11738 0.037892 0.070281 0.0095692 0.038749 0.058065 0.059874 0.00089995 0.0043327 0.0037839 0.0010462 0.4815
1.2344 -0.025901 -0.028328 -0.018306 -0.014646 0 -0.021973 -0.028745 -0.01252 -0.022188 -0.021621 -0.028012 5.0554 0.055221 0.084047 0.033473 0.19178 0.032984 0.10687 0.06228 0.098913 -0.011249 0.051479 0.057093 0.071102 0.00020027 0.0043618 0.0039641 5.0633e-05 0.47307
1.2383 -0.027661 -0.029702 -0.023139 -0.024999 0 -0.031499 -0.026079 -0.014963 -0.016685 -0.023728 -0.012187 5.0707 0.013019 0.069733 -0.010778 0.17015 0.028926 0.050631 0.05296 0.068504 -0.018704 0.0067799 0.055427 0.047046 -0.00020615 0.0037979 0.0043242 -0.0004244 0.44738
1.2422 -0.028792 -0.029674 -0.022422 -0.034159 0 -0.037024 -0.020593 -0.020591 -0.013101 -0.024785 0.0015996 5.0693 0.0095365 0.042525 -0.017058 0.14696 0.024632 0.066746 0.027229 0.056566 -0.071801 0.029131 0.054315 0.021632 -6.8485e-05 0.0028113 0.004221 -9.7093e-05 0.41846
1.2461 -0.029203 -0.029021 -0.022282 -0.036323 0 -0.035015 -0.017014 -0.025379 -0.01342 -0.022771 0.0032082 5.0555 0.026436 0.033818 -0.017364 0.14912 0.0225 0.088836 0.0077158 0.049189 -0.090141 0.06317 0.054059 0.0041434 0.00041138 0.0018868 0.0035443 0.00081937 0.40959
1.25 -0.028899 -0.028379 -0.027615 -0.031206 0 -0.027422 -0.018834 -0.026474 -0.017293 -0.01863 -0.0090883 5.042 0.040069 0.056211 -0.029481 0.18384 0.023713 0.075411 0.0051373 0.039755 -0.036129 0.064488 0.054005 -0.00022964 0.00077445 0.0014962 0.002813 0.0017837 0.43388
1.2539 -0.027983 -0.027846 -0.036927 -0.024109 0 -0.020476 -0.024675 -0.024787 -0.022353 -0.016035 -0.02682 5.0392 0.016461 0.0445 0.017496 0.17788 0.027327 0.11373 -0.017755 0.070943 -0.06544 0.051901 0.053609 0.0050569 0.00072838 0.0017965 0.0026456 0.0023096 0.48326
1.2578 -0.026741 -0.027172 -0.044402 -0.021126 0 -0.01981 -0.029534 -0.023991 -0.026091 -0.018326 -0.038519 5.0467 0.024298 0.082417 0.053234 0.1864 0.03117 0.12524 0.012938 0.081279 -0.027635 0.036079 0.053296 0.035734 0.00040324 0.0025803 0.0031666 0.0022454 0.53618
1.2617 -0.025643 -0.026201 -0.046091 -0.023912 0 -0.025958 -0.029744 -0.026861 -0.027735 -0.025359 -0.03932 5.0527 0.019311 0.08184 0.030156 0.16685 0.033725 0.085083 0.014551 0.10296 -0.018037 0.035669 0.054117 0.050122 0.00020307 0.0034612 0.0039391 0.0017599 0.57573
1.2656 -0.025161 -0.025123 -0.043236 -0.028762 0 -0.034058 -0.02659 -0.03251 -0.028572 -0.033254 -0.034155 5.0407 0.01321 0.054149 -0.0075507 0.15365 0.035262 0.057325 -0.0057103 0.11838 -0.039074 0.047064 0.056589 0.030078 0.00040151 0.0041034 0.0044414 0.0011184 0.60107
1.2695 -0.025554 -0.024405 -0.039668 -0.030551 0 -0.037983 -0.024888 -0.037181 -0.030511 -0.037417 -0.032008 4.9992 0.04167 0.052758 0.030564 0.21811 0.037242 0.15416 -0.00361 0.087401 -0.056763 0.056608 0.060041 -0.03569 0.00087218 0.0043378 0.0045528 0.00049493 0.62255
1.2734 -0.026777 -0.024539 -0.037058 -0.027669 0 -0.035325 -0.028047 -0.037771 -0.034215 -0.036172 -0.037104 4.9279 0.039721 0.0912 0.048337 0.19893 0.040674 0.12643 0.021505 0.13452 -0.026748 0.047036 0.063209 0.060552 0.0012108 0.0041638 0.0045447 -3.2246e-05 0.64789
1.2773 -0.028531 -0.025794 -0.033742 -0.023413 0 -0.029146 -0.034647 -0.034638 -0.038434 -0.031872 -0.04536 4.8384 0.027222 0.1036 0.037648 0.20652 0.045032 0.093461 0.021829 0.14058 -0.021697 0.051302 0.06542 0.076738 0.0011264 0.0037229 0.0046402 -0.00037035 0.67395
1.2813 -0.030352 -0.028014 -0.028093 -0.02286 0 -0.025245 -0.039923 -0.031075 -0.04105 -0.028681 -0.048891 4.7486 0.049503 0.11156 0.016647 0.19813 0.048657 0.074093 0.022719 0.12273 -0.030422 0.063431 0.067057 0.062995 0.00072291 0.0032751 0.0046846 -0.00036915 0.6915
1.2852 -0.031673 -0.030507 -0.021849 -0.028243 0 -0.027382 -0.040417 -0.030134 -0.04086 -0.029184 -0.043694 4.6725 0.10849 0.11957 0.0038081 0.16442 0.050154 0.071429 0.036035 0.09824 -0.04779 0.078222 0.068829 0.054015 0.00040232 0.0031194 0.0043325 7.2485e-05 0.69554
1.2891 -0.031939 -0.032231 -0.018857 -0.03686 0 -0.034272 -0.036983 -0.03191 -0.038525 -0.032699 -0.033222 4.6134 0.10191 0.090608 0.028935 0.17275 0.049458 0.052536 0.046995 0.092251 -0.083007 0.090297 0.070729 0.062991 0.00048894 0.0034283 0.0035589 0.00085685 0.68935
1.293 -0.030856 -0.032336 -0.020393 -0.042981 0 -0.040523 -0.033314 -0.033746 -0.035929 -0.036344 -0.025091 4.562 0.10492 0.0872 0.018311 0.16773 0.047704 0.083935 0.018944 0.11249 -0.0047654 0.075155 0.071948 0.02853 0.00093452 0.0040935 0.0028847 0.0016708 0.67849
1.2969 -0.028655 -0.030804 -0.022749 -0.041945 0 -0.040609 -0.031886 -0.032875 -0.034554 -0.03752 -0.024574 4.5035 0.098732 0.1116 -0.029974 0.14849 0.046191 0.066902 0.022363 0.12107 -0.0029304 0.085935 0.071876 0.021145 0.0013721 0.0047496 0.0029732 0.002159 0.66272
1.3008 -0.026071 -0.028582 -0.020664 -0.033349 0 -0.032968 -0.031697 -0.028898 -0.034277 -0.035596 -0.030724 4.4275 0.086551 0.12865 -0.060273 0.13388 0.045405 0.050711 0.029174 0.11161 -0.038823 0.10112 0.071015 0.036988 0.0014459 0.0050187 0.0039354 0.0021587 0.63552
1.3047 -0.023921 -0.02688 -0.013505 -0.021389 0 -0.021367 -0.029923 -0.023918 -0.033566 -0.031758 -0.037749 4.3341 0.077162 0.096447 -0.0079445 0.14447 0.044782 0.11075 -0.0051072 0.085676 -0.025846 0.086181 0.070616 0.053275 0.0010974 0.0048041 0.0050763 0.0018027 0.59176
1.3086 -0.022529 -0.026084 -0.0073214 -0.012401 0 -0.01258 -0.025363 -0.020585 -0.030863 -0.027692 -0.039541 4.2317 0.084862 0.079682 0.0024854 0.10549 0.043199 0.089495 0.044259 0.067712 -0.025131 0.12558 0.071257 0.014034 0.00056317 0.0043679 0.0054354 0.0014113 0.53455
1.3125 -0.021517 -0.025275 -0.0097023 -0.011084 0 -0.011779 -0.019827 -0.020013 -0.025995 -0.024384 -0.033553 4.1287 0.076191 0.098973 -0.032399 0.11887 0.039731 0.081515 0.035284 0.068731 0.0024783 0.11836 0.071882 -0.0051004 0.00013775 0.0041013 0.0046757 0.0012637 0.47352
1.3164 -0.020187 -0.022969 -0.022014 -0.017412 0 -0.018655 -0.016154 -0.02125 -0.020475 -0.021773 -0.021891 4.0268 0.057463 0.098 -0.037797 0.10844 0.034272 0.051854 0.023015 0.076138 0.014388 0.12282 0.070514 0.011056 -3.8452e-05 0.0041799 0.0034573 0.0014233 0.41658
1.3203 -0.018193 -0.018582 -0.036943 -0.026134 0 -0.027156 -0.015223 -0.022287 -0.016419 -0.019105 -0.0098812 3.9228 0.042562 0.077232 -0.0022252 0.064419 0.027767 0.0051526 0.032516 0.08025 0.0089519 0.14964 0.066088 0.037592 1.2854e-05 0.00442 0.0028764 0.0017226 0.36428
1.3242 -0.015864 -0.013249 -0.04432 -0.029757 0 -0.029545 -0.015247 -0.02145 -0.014904 -0.015549 -0.003221 3.8147 0.064131 0.1142 0.007722 0.060521 0.02187 0.0022441 0.063699 0.069451 0.0388 0.15178 0.059592 -0.019654 0.00023759 0.004471 0.003455 0.0018922 0.31236
1.3281 -0.013854 -0.0091016 -0.039896 -0.023772 0 -0.022301 -0.013891 -0.018174 -0.015044 -0.010846 -0.0046913 3.7067 0.023752 0.12056 -0.026997 0.025193 0.017994 -0.0048919 0.040658 0.046879 0.040507 0.14836 0.053252 0.027446 0.00061903 0.0041565 0.0046406 0.0017373 0.25856
1.332 -0.01247 -0.0075166 -0.028628 -0.010617 0 -0.0093819 -0.010677 -0.013071 -0.014541 -0.0057533 -0.01181 3.6063 0.0099291 0.11015 -0.040783 0.0074413 0.016183 -0.028612 0.037101 0.035327 0.062632 0.14894 0.048486 0.030721 0.0011073 0.0036377 0.0053184 0.0012653 0.2055
1.3359 -0.011373 -0.0079201 -0.019463 0.0012351 0 0.00024965 -0.0070814 -0.007609 -0.01142 -0.0019248 -0.017461 3.5159 0.0049139 0.10164 -0.020315 0.0098089 0.014702 -0.044905 0.05041 0.022669 0.114 0.15736 0.044669 0.016038 0.0015372 0.0032504 0.0048628 0.00070552 0.1569
1.3398 -0.0099764 -0.0083288 -0.016948 0.0034091 0 -0.00037671 -0.0045371 -0.0035159 -0.0056769 -0.00093769 -0.014446 3.4275 -0.014931 0.10942 0.023977 0.026243 0.011072 -0.0326 0.0693 0.001634 0.18616 0.17363 0.039998 0.019396 0.0017011 0.0031902 0.0037242 0.0004012 0.11312
1.3438 -0.0081323 -0.0071723 -0.017821 -0.0053179 0 -0.010126 -0.0028863 -0.0018806 0.00045017 -0.0029257 -0.0015428 3.328 -0.017613 0.1026 -0.073558 0.026529 0.0041313 -0.030168 0.085887 0.045899 0.1619 0.17143 0.033617 -0.011566 0.001551 0.003363 0.0029856 0.0006079 0.072395
1.3477 -0.0063496 -0.0046866 -0.015343 -0.017169 0 -0.019983 -0.0010916 -0.0023351 0.0039213 -0.0059847 0.014073 3.2096 -0.040072 0.030852 -0.081711 0.031242 -0.0044737 -0.013979 0.079194 0.0032263 0.16121 0.18067 0.026819 0.011217 0.0013032 0.0035351 0.0033209 0.0013019 0.036594
1.3516 -0.0052525 -0.0025555 -0.0064143 -0.021204 0 -0.020169 0.00087073 -0.0031083 0.0030679 -0.0072495 0.021452 3.0778 -0.054654 -0.0058253 -0.09393 0.025928 -0.010917 -0.017824 0.079809 -0.037385 0.18083 0.18296 0.022076 -0.0099547 0.0012699 0.0036073 0.0043594 0.0021393 0.013294
1.3555 -0.0048166 -0.0021878 0.0056554 -0.012593 0 -0.0086111 0.0014982 -0.0023041 -0.0011349 -0.005129 0.014924 2.9466 -0.056456 -0.012835 -0.10702 0.01484 -0.01189 -0.027661 0.086223 -0.041495 0.21091 0.17468 0.020802 -0.057768 0.0015332 0.0037117 0.0050601 0.0026386 0.009463
1.3594 -0.0042276 -0.0033513 0.01479 0.0027002 0 0.0066621 -0.00047136 0.00043593 -0.0057256 -0.00085742 -0.00017119 2.8264 -0.055365 -0.076469 -0.045069 0.018136 -0.007335 0.012492 0.072431 0.00026635 0.23186 0.16177 0.022052 -0.021448 0.0017994 0.0040289 0.0047146 0.0024964 0.022379
1.3633 -0.0026297 -0.0044888 0.017728 0.012542 0 0.013824 -0.0040103 0.0034311 -0.0078877 0.0022563 -0.011142 2.716 -0.050798 -0.077403 -0.063231 0.03955 -0.00080698 0.0047906 0.052882 0.013384 0.18539 0.16132 0.023405 -0.029339 0.0016472 0.0045229 0.0036059 0.0018065 0.038666
1.3672 -9.1871e-05 -0.0043212 0.015851 0.0091077 0 0.0073159 -0.0061182 0.0043478 -0.0069106 0.0015685 -0.0088777 2.6057 -0.048407 -0.08224 -0.066425 0.031054 0.0031108 0.0023603 0.045484 0.0055735 0.22781 0.16754 0.023115 -0.027126 0.00098353 0.0048923 0.0027119 0.00099556 0.04477
1.3711 0.0022009 -0.003051 0.012272 -0.0039331 0 -0.0070198 -0.0046034 0.0023834 -0.0044463 -0.002438 0.003534 2.489 -0.033155 -0.071427 -0.088869 0.027675 0.0023007 -0.010768 0.030942 -0.0019525 0.28075 0.16661 0.021451 -0.027468 0.00024875 0.004815 0.0027796 0.0005062 0.039111
1.375 0.0028462 -0.0019529 0.0082336 -0.014274 0 -0.016533 -0.00046613 -0.00082735 -0.0029139 -0.0062713 0.012999 2.3707 -0.0029994 -0.040485 -0.13979 0.05187 -0.0014597 -0.046134 0.0017457 0.0035372 0.28426 0.15081 0.020044 -0.035079 9.2918e-05 0.0042587 0.0036763 0.00047798 0.032483
1.3789 0.0014596 -0.0018583 0.0028074 -0.011744 0 -0.012446 0.0028762 -0.002608 -0.0034167 -0.0062519 0.008324 2.2627 -0.018144 -0.069588 -0.090129 0.061621 -0.0043831 -0.088432 0.0089752 -0.0016063 0.28783 0.13678 0.020086 -0.0049097 0.00075754 0.0035451 0.0046071 0.00069229 0.034831
1.3828 -0.00090225 -0.0022008 -0.0044896 0.0024786 0 0.0025369 0.0029771 -0.0017208 -0.004901 -0.0016804 -0.0088 2.1703 -0.017339 -0.056014 -0.10135 0.069602 -0.0041741 -0.093133 -0.0050837 -0.0057598 0.29846 0.14634 0.021203 -0.050759 0.0017467 0.003089 0.0049175 0.00081642 0.041915
1.3867 -0.0025734 -0.0016654 -0.011928 0.016563 0 0.016335 0.00085137 0.00047751 -0.005189 0.0044491 -0.024279 2.0842 -0.036976 -0.066515 -0.073703 0.087 -0.0019916 -0.056651 -0.023588 0.0081666 0.28851 0.14634 0.021968 -0.078123 0.0021672 0.0030488 0.004661 0.00071417 0.037302
1.3906 -0.0026496 0.00025569 -0.016952 0.018199 0 0.017589 -0.00018283 0.0014186 -0.0029262 0.0078808 -0.023826 1.9861 -0.05173 -0.07616 -0.042617 0.10552 -0.0011585 -0.024222 -0.036098 0.019021 0.25877 0.13336 0.021288 -0.059337 0.0014983 0.0032143 0.0044098 0.00053698 0.0097273
1.3945 -0.0016783 0.0024977 -0.018893 0.0052848 0 0.0050929 0.0018007 -4.7262e-05 0.001231 0.0065764 -0.0060402 1.8644 -0.0057962 -0.017615 -0.10595 0.10702 -0.0038971 -0.071711 -0.032361 -0.014647 0.22262 0.11559 0.019203 0.011271 0.00010393 0.0032277 0.0045737 0.00052729 -0.031556
1.3984 -0.0010783 0.0033232 -0.019444 -0.012257 0 -0.011382 0.0050486 -0.0023797 0.0051335 0.0022344 0.015756 1.725 -0.02106 -0.030772 -0.034796 0.10267 -0.0091451 -0.099281 -0.079502 -0.036376 0.18543 0.085509 0.016485 -0.04038 -0.0010205 0.0029247 0.004963 0.00074428 -0.060907
1.4023 -0.0018553 0.0019862 -0.02016 -0.020972 0 -0.019307 0.0058128 -0.0027698 0.0068369 -0.0013872 0.024844 1.5876 -0.0074416 -0.058257 -0.017785 0.11122 -0.01343 -0.06121 -0.080207 -0.049931 0.17764 0.078474 0.013763 -0.023586 -0.0010803 0.0024807 0.0050292 0.00099106 -0.058236
1.4063 -0.0037732 -0.00058368 -0.020079 -0.015091 0 -0.013505 0.0023207 6.1968e-05 0.00603 -0.0017709 0.01546 1.4689 0.0040788 -0.067635 -0.035391 0.12358 -0.01392 -0.037283 -0.056461 -0.046846 0.16087 0.087018 0.011234 -0.00042299 -0.00015483 0.0022445 0.0044953 0.0010139 -0.027703
1.4102 -0.0056485 -0.0028009 -0.016691 -0.00086225 0 0.00019115 -0.0032174 0.0043948 0.0040823 0.00032253 -0.002682 1.3687 -0.0075077 -0.049459 -0.065464 0.13175 -0.010818 -0.060643 -0.030167 -0.032425 0.12109 0.094074 0.0091087 -0.0014718 0.00090707 0.0024328 0.0036949 0.0007689 0.0064256
1.4141 -0.0063981 -0.0040634 -0.0094511 0.0092213 0 0.01025 -0.0068152 0.0068126 0.0027857 0.0017185 -0.013446 1.2712 -0.050324 -0.046133 -0.071055 0.12608 -0.0069596 -0.063885 -0.03273 -0.049339 0.098689 0.048623 0.0079791 0.0085767 0.0012716 0.0029586 0.0032686 0.00048463 0.02407
1.418 -0.0058699 -0.0052554 -0.0015768 0.0068371 0 0.0088266 -0.0068709 0.0050829 0.0028551 -0.00031844 -0.0084332 1.1589 -0.017415 -0.056431 -0.01841 0.15094 -0.0050905 -0.065657 -0.02549 -0.029377 0.1102 0.045926 0.0084489 -0.017963 0.00085604 0.0035212 0.0035371 0.0004567 0.030026
1.4219 -0.0048166 -0.0075695 0.0025799 -0.0059151 0 -0.0024599 -0.0058318 -3.6185e-05 0.0033151 -0.0057407 0.0062484 1.0268 -0.0072365 -0.044343 0.00016182 0.15258 -0.0053046 -0.058064 -0.017303 -0.027326 0.1306 0.039161 0.010394 -0.010239 0.0003372 0.0038411 0.0042018 0.00077576 0.049795
1.4258 -0.004204 -0.010928 0.0021565 -0.018987 0 -0.014495 -0.0074959 -0.0056075 0.0021645 -0.011759 0.015895 0.88485 -0.017021 -0.025829 -0.013669 0.13942 -0.0048928 -0.036193 -0.015265 -0.039701 0.12532 0.029268 0.012858 0.0012371 0.00044608 0.0038332 0.0046689 0.0012528 0.10382
1.4297 -0.0045589 -0.013764 0.0010244 -0.022716 0 -0.018157 -0.012755 -0.0090467 -0.0021685 -0.015076 0.0098316 0.74695 -0.021642 -0.028988 -0.036261 0.13448 -0.00065936 0.0029656 -0.024414 -0.049707 0.061285 0.027674 0.014955 -0.033652 0.0012377 0.003608 0.0046507 0.0016034 0.18538
1.4336 -0.0058387 -0.014512 0.0034674 -0.015025 0 -0.011256 -0.018337 -0.010056 -0.0095241 -0.014413 -0.010208 0.61952 -0.024801 -0.043686 -0.059714 0.14043 0.0082734 0.038678 0.0022036 -0.056966 0.058096 0.041019 0.016917 -0.0095436 0.0020355 0.0033586 0.004424 0.0016989 0.26418
1.4375 -0.0077214 -0.013285 0.0084258 -0.0023512 0 7.6718e-05 -0.020003 -0.010435 -0.017696 -0.011399 -0.032106 0.49855 0.030555 -0.036878 -0.011109 0.12669 0.019421 0.0005396 -0.007533 -0.043393 0.043509 0.045701 0.020024 0.010586 0.0020932 0.003252 0.0044896 0.0016429 0.31213
1.4414 -0.0098793 -0.01193 0.0088921 0.0055169 0 0.0060991 -0.016932 -0.012259 -0.023424 -0.0092437 -0.042888 0.37667 0.056247 -0.015371 0.036827 0.12565 0.028396 -0.0063691 -0.022617 -0.022675 0.045312 0.041659 0.025224 0.021814 0.0013274 0.0033795 0.0049952 0.001619 0.326
1.4453 -0.011991 -0.012255 -0.0017303 0.0023909 0 0.00063359 -0.012704 -0.01612 -0.024301 -0.010287 -0.037637 0.25113 0.038822 0.010374 0.05832 0.14169 0.031743 0.045605 -0.028076 -0.012122 0.04884 0.032287 0.031724 0.030473 0.00041678 0.0037416 0.0055211 0.0016872 0.32547
1.4492 -0.013628 -0.014129 -0.022006 -0.0103 0 -0.014317 -0.011814 -0.020738 -0.020499 -0.014223 -0.021769 0.12467 0.061166 0.018581 0.077738 0.14267 0.029176 0.093112 -0.022325 -0.045021 -0.029647 0.027722 0.037107 0.062592 0.00017599 0.0042362 0.0054575 0.0017387 0.33031
1.4531 -0.014289 -0.015414 -0.041531 -0.024603 0 -0.029615 -0.015255 -0.023894 -0.015058 -0.018262 -0.0065058 -0.0001987 0.060879 0.042831 0.038197 0.081704 0.023767 0.13764 -0.0001812 -0.0062764 0.0074601 0.04359 0.039144 0.035713 0.00080373 0.0046723 0.0046074 0.0016376 0.34083
1.457 -0.013621 -0.013866 -0.048603 -0.03122 0 -0.035084 -0.019639 -0.023784 -0.012139 -0.019135 -0.0016273 -0.12613 0.045553 0.047063 0.01294 0.040963 0.019986 0.14351 0.010349 -0.010529 0.018836 0.051444 0.037751 0.0042217 0.0017093 0.0048466 0.0034315 0.0013881 0.34042
1.4609 -0.011628 -0.0092414 -0.039864 -0.025545 0 -0.026666 -0.020584 -0.019998 -0.014094 -0.015555 -0.0098837 -0.25898 0.035852 0.05161 0.0070585 0.014561 0.020783 0.14029 0.017893 -0.029319 0.014618 0.047185 0.035215 -0.02235 0.0020618 0.0046584 0.0026992 0.0011497 0.31513
1.4648 -0.0086613 -0.0035924 -0.022857 -0.010844 0 -0.0096024 -0.016757 -0.013784 -0.019374 -0.0093177 -0.02558 -0.40135 0.045532 0.078969 0.01274 -0.01176 0.025498 0.16156 0.034478 -0.024843 0.017784 0.03517 0.034363 -0.03707 0.0015323 0.0041736 0.002874 0.0010955 0.26794
1.4688 -0.0052291 0.00048171 -0.0090362 0.0037311 0 0.0050103 -0.010565 -0.0075159 -0.023149 -0.0040773 -0.037809 -0.54894 0.0066433 0.10958 -0.020374 -0.029682 0.030042 0.20132 0.063182 -0.034838 0.0021923 0.070459 0.03621 -0.0073356 0.00054716 0.0035772 0.0037807 0.0012671 0.21294
1.4727 -0.0018118 0.0019287 -0.0038835 0.0094549 0 0.0083046 -0.0051874 -0.0034304 -0.020636 -0.0025235 -0.037006 -0.69418 0.00063464 0.11287 0.012206 -0.050149 0.029476 0.18098 0.046165 -0.028307 -0.012321 0.090538 0.039089 0.020147 -0.00013901 0.0030516 0.004807 0.0015637 0.15764
1.4766 0.0012192 0.0017811 -0.0033552 0.0044933 0 0.00046382 -0.0014532 -0.002136 -0.010852 -0.0040976 -0.021437 -0.83344 -0.011537 0.11823 0.044076 -0.043308 0.02143 0.14295 0.039401 -0.038232 -0.015697 0.081602 0.039892 0.003662 -0.00011256 0.0026952 0.0053994 0.0018504 0.09447
1.4805 0.0036583 0.0018502 0.00055041 -0.0045162 0 -0.0092899 0.0021793 -0.0019531 0.0021887 -0.005215 0.00090572 -0.9702 -0.034521 0.12684 0.044472 -0.01749 0.0079504 0.11171 0.052074 -0.072613 -0.0081834 0.064435 0.036218 -0.027824 0.00040962 0.0025444 0.0054027 0.0020537 0.011902
1.4844 0.0055776 0.0030459 0.011177 -0.0076334 0 -0.010077 0.0069373 4.2692e-05 0.012112 -0.0020969 0.017479 -1.1106 -0.048563 0.11867 -0.0040299 -0.014725 -0.0057918 0.10958 0.061432 -0.12357 0.0017042 0.096476 0.027661 0.023062 0.00088228 0.0026397 0.0050152 0.0021569 -0.087502
1.4883 0.0073895 0.0049433 0.024052 0.00011533 0 0.0015505 0.011761 0.0056745 0.014846 0.0059495 0.020606 -1.256 -0.042386 0.041738 0.043954 -0.021715 -0.015221 0.097701 0.059767 -0.091732 0.017379 0.098434 0.015524 0.0075162 0.00097476 0.0030214 0.0045116 0.0021424 -0.18334
1.4922 0.0096649 0.0067769 0.031667 0.014251 0 0.018467 0.01445 0.013849 0.011681 0.015627 0.013804 -1.4006 -0.038778 -0.004132 0.011533 -0.029099 -0.019696 0.10421 0.043974 -0.092491 0.021227 0.095868 0.0016455 -0.036571 0.00082343 0.0036275 0.0040394 0.0019862 -0.25458
1.4961 0.012715 0.0085913 0.030776 0.024449 0 0.028826 0.014599 0.021087 0.0082058 0.022158 0.0089907 -1.537 -0.040049 -0.0032091 -0.015325 -0.021237 -0.022718 0.088504 0.032247 -0.11583 0.031955 0.09743 -0.012483 -0.053478 0.00079879 0.0042109 0.0036304 0.0017246 -0.30099
1.5 0.01627 0.011283 0.024897 0.023632 0 0.026232 0.014795 0.024313 0.009926 0.023285 0.01603 -1.6638 -0.044078 0.034799 0.021383 0.0074969 -0.028727 0.030509 0.033041 -0.1407 0.05546 0.10364 -0.025854 -0.020424 0.0010757 0.004423 0.0033125 0.0014933 -0.34592
1.5039 0.019635 0.015582 0.020277 0.014642 0 0.015457 0.018397 0.023576 0.018069 0.021324 0.03346 -1.7874 -0.031907 0.0024068 0.0080922 0.018767 -0.039103 0.012164 0.0065962 -0.11708 0.029683 0.079965 -0.037747 -0.063211 0.0014505 0.0040609 0.0031415 0.0014397 -0.41562
1.5078 0.022294 0.021143 0.020129 0.0081924 0 0.0084849 0.026085 0.02212 0.028922 0.021308 0.049155 -1.9158 -0.02813 -0.073981 -0.02823 0.025721 -0.050827 -0.0015857 0.02003 -0.10461 0.010496 0.056546 -0.04773 -0.0437 0.0015595 0.0032827 0.0031304 0.0015611 -0.51441
1.5117 0.024438 0.026736 0.022916 0.013477 0 0.014168 0.034891 0.023528 0.037036 0.026625 0.051041 -2.0494 -0.028642 -0.091301 -0.038268 0.017063 -0.058979 -0.046774 0.015698 -0.087564 0.011167 0.052926 -0.055817 -0.056305 0.0012443 0.0025659 0.0032025 0.0016403 -0.61964
1.5156 0.026857 0.03127 0.025442 0.029697 0 0.030535 0.04088 0.028481 0.039464 0.035912 0.038371 -2.1793 -0.034825 -0.072303 -0.025472 0.0047335 -0.060897 -0.10314 -0.0090352 -0.074415 0.039647 0.064396 -0.062378 -0.088235 0.00069246 0.0023866 0.0032682 0.0013995 -0.70118
1.5195 0.030205 0.034584 0.026541 0.046336 0 0.046535 0.042725 0.034226 0.037561 0.04399 0.022961 -2.2937 -0.050345 -0.099695 -0.017242 0.013679 -0.058321 -0.12115 -0.033751 -0.085596 0.10219 0.074104 -0.067675 -0.078115 0.00023735 0.0028562 0.0033457 0.00077333 -0.74612
1.5234 0.034306 0.037249 0.027448 0.052159 0 0.051566 0.042506 0.037312 0.035193 0.046134 0.018824 -2.3882 -0.063312 -0.084734 -0.02093 0.054822 -0.055696 -0.051532 -0.058687 -0.064183 0.065605 0.052483 -0.071503 -0.072275 5.1527e-05 0.0036259 0.0035663 4.7453e-05 -0.76586
1.5273 0.038208 0.039777 0.029416 0.044947 0 0.044287 0.043052 0.036964 0.035291 0.042023 0.029641 -2.4702 -0.072399 -0.11833 -0.023848 0.072509 -0.056306 -0.047423 -0.07454 -0.069785 0.090102 0.043198 -0.073412 -0.064724 4.6431e-05 0.004154 0.0040167 -0.0003051 -0.78141
1.5313 0.04101 0.042142 0.032236 0.033203 0 0.033132 0.044898 0.035804 0.037832 0.035978 0.045735 -2.5531 -0.065196 -0.13055 -0.030092 0.061926 -0.059773 -0.065997 -0.084598 -0.075458 0.097287 0.029585 -0.073374 -0.058547 5.0905e-05 0.0041227 0.0045722 1.2755e-05 -0.80423
1.5352 0.042688 0.044044 0.035582 0.028504 0 0.028614 0.046179 0.037218 0.040704 0.033396 0.053301 -2.6459 -0.04367 -0.094201 -0.037274 0.035966 -0.06304 -0.077897 -0.084971 -0.066295 0.061258 0.013995 -0.072215 -0.064655 4.5975e-05 0.0036592 0.0049208 0.00086566 -0.83158
1.5391 0.044055 0.045418 0.040927 0.035584 0 0.034685 0.0454 0.042003 0.042211 0.036551 0.047085 -2.7466 -0.048074 -0.080201 -0.023894 0.059419 -0.063669 -0.077885 -0.04818 -0.051848 0.083841 0.052824 -0.071296 -0.12294 0.00019037 0.0031907 0.0048 0.0017674 -0.8577
1.543 0.045842 0.046479 0.050604 0.048989 0 0.046539 0.043726 0.047626 0.042703 0.043283 0.034709 -2.845 -0.05671 -0.14415 -0.044349 0.076949 -0.062216 -0.039482 -0.048486 -0.058368 0.10017 0.05392 -0.071779 -0.12198 0.00060986 0.0030756 0.0042366 0.0022359 -0.88513
1.5469 0.047802 0.047274 0.064149 0.05868 0 0.05584 0.043945 0.05074 0.043953 0.049338 0.029099 -2.9309 -0.06306 -0.15537 -0.048129 0.085311 -0.061593 -0.074244 -0.067067 -0.072759 0.10175 0.049912 -0.074221 -0.12179 0.0011851 0.0033293 0.0035519 0.0021189 -0.92199
1.5508 0.048819 0.047434 0.076147 0.058817 0 0.057764 0.047099 0.050369 0.047135 0.051945 0.036738 -3.0009 -0.070912 -0.14555 -0.04331 0.074139 -0.06426 -0.12896 -0.079626 -0.086846 0.094001 0.047074 -0.078826 -0.11038 0.0015838 0.0036542 0.0031093 0.0016282 -0.969
1.5547 0.048063 0.046644 0.079277 0.051743 0 0.053644 0.05067 0.048583 0.051479 0.051484 0.052719 -3.0588 -0.085176 -0.17997 -0.050065 0.035796 -0.070049 -0.11207 -0.061139 -0.093899 0.08774 0.044993 -0.085797 -0.064521 0.0015367 0.0037122 0.0030345 0.001097 -1.0128
1.5586 0.046138 0.045448 0.07083 0.044489 0 0.048094 0.050782 0.048185 0.054852 0.05027 0.066242 -3.1112 -0.068989 -0.099154 -0.017077 0.078488 -0.076514 -0.12321 -0.075807 -0.12384 0.11842 0.0045426 -0.095067 -0.11464 0.0010974 0.0033936 0.0031627 0.00071292 -1.0358
1.5625 0.044987 0.045347 0.056423 0.042234 0 0.044674 0.046518 0.04997 0.055616 0.050144 0.070106 -3.1616 -0.065142 -0.10102 -0.03761 0.092695 -0.08116 -0.13284 -0.081739 -0.11461 0.094962 0.022937 -0.10546 -0.077069 0.00062758 0.0028814 0.0032456 0.0004603 -1.0345
1.5664 0.046385 0.047726 0.046348 0.045105 0 0.044414 0.041821 0.052377 0.054051 0.051305 0.065069 -3.2088 -0.063213 -0.13839 -0.062975 0.089735 -0.083271 -0.10824 -0.069524 -0.092851 0.081742 0.028546 -0.11436 -0.080624 0.00049849 0.0025003 0.0032005 0.00027213 -1.0265
1.5703 0.050211 0.052366 0.046943 0.050252 0 0.047313 0.042516 0.053631 0.05215 0.053042 0.056421 -3.2479 -0.063229 -0.16977 -0.081428 0.084462 -0.083825 -0.071564 -0.050428 -0.074913 0.1072 -0.00061358 -0.11885 -0.13337 0.00077044 0.0024975 0.0031569 0.00018818 -1.0372
1.5742 0.05405 0.056986 0.054756 0.055525 0 0.053507 0.050885 0.053778 0.052123 0.054954 0.048249 -3.2748 -0.080787 -0.13682 -0.12849 0.10583 -0.084091 -0.13907 -0.072808 -0.071968 0.16554 -0.027916 -0.11779 -0.071784 0.0011409 0.0029013 0.0032747 0.00033905 -1.0766
1.5781 0.054661 0.058517 0.059214 0.060266 0 0.061876 0.062866 0.054263 0.054904 0.057 0.041965 -3.2879 -0.10407 -0.14065 -0.095213 0.089247 -0.084629 -0.12812 -0.076213 -0.11866 0.12652 -0.0061533 -0.11325 -0.094918 0.0012107 0.0035097 0.0035376 0.0007804 -1.1278
1.582 0.050289 0.055253 0.051749 0.062976 0 0.067983 0.070661 0.055581 0.059678 0.058435 0.039352 -3.2901 -0.095372 -0.1338 -0.098205 0.088085 -0.085502 -0.14986 -0.065338 -0.1318 0.093877 -0.0018388 -0.10956 -0.096977 0.00083669 0.0039785 0.0037398 0.0013642 -1.157
1.5859 0.042045 0.04815 0.033312 0.059919 0 0.065209 0.068483 0.055826 0.064424 0.057284 0.044338 -3.2873 -0.070874 -0.13701 -0.091636 0.093978 -0.086856 -0.17018 -0.054376 -0.1383 0.084462 0.0053587 -0.11036 -0.093806 0.00026289 0.0039698 0.0036761 0.0017945 -1.1361
1.5898 0.033291 0.040211 0.013792 0.047829 0 0.050005 0.05649 0.052168 0.066813 0.05167 0.05925 -3.2854 -0.052883 -0.16872 -0.029671 0.094083 -0.088619 -0.14519 -0.056284 -0.16612 0.09936 0.038261 -0.11569 -0.10783 -7.6035e-05 0.0033252 0.0033413 0.0018271 -1.0595
1.5938 0.027537 0.034495 0.0043139 0.028805 0 0.027033 0.039956 0.044033 0.064944 0.042121 0.078672 -3.2874 -0.050165 -0.14322 -0.064835 0.10933 -0.089393 -0.10959 -0.057244 -0.11199 0.092172 0.038851 -0.12147 -0.076876 9.3226e-05 0.0021988 0.0029452 0.0014377 -0.94311
1.5977 0.026412 0.032351 0.0093607 0.011792 0 0.0084069 0.025188 0.03463 0.057924 0.032434 0.088827 -3.2913 -0.034488 -0.11173 -0.034849 0.12287 -0.086119 -0.10931 -0.035306 -0.10336 0.13879 0.050051 -0.12186 -0.069216 0.00067363 0.001046 0.0027405 0.00082638 -0.8119
1.6016 0.029074 0.033072 0.024861 0.0073881 0 0.0058526 0.01604 0.028855 0.046416 0.027518 0.076186 -3.2919 -0.047613 -0.12255 -0.017835 0.12757 -0.075774 -0.085415 -0.033339 -0.08298 0.17039 0.066232 -0.11276 -0.035217 0.0012942 0.00041091 0.0028388 0.00028222 -0.68854
1.6055 0.033177 0.034889 0.042374 0.01933 0 0.021422 0.01327 0.029185 0.032879 0.029503 0.039419 -3.2858 -0.078269 -0.16044 -0.030165 0.12901 -0.058291 -0.037371 -0.043142 -0.053871 0.18151 0.090449 -0.094087 0.010809 0.0016121 0.00059599 0.0031712 3.6941e-05 -0.58861
1.6094 0.036452 0.03624 0.054665 0.040238 0 0.04483 0.015747 0.03338 0.020942 0.035451 -0.0063592 -3.2745 -0.066963 -0.15138 -0.046328 0.14574 -0.038063 -0.011505 -0.01147 -0.068885 0.21497 0.13404 -0.069596 -0.0037807 0.001559 0.0014366 0.0035868 0.00019676 -0.51992
1.6133 0.037745 0.036391 0.058413 0.056278 0 0.06048 0.021278 0.036266 0.013748 0.039093 -0.038499 -3.2633 -0.066751 -0.15146 -0.057215 0.14181 -0.02209 -0.079254 0.0073894 -0.028802 0.22115 0.13859 -0.04481 -0.0083968 0.0013378 0.0023786 0.0039568 0.00073609 -0.48091
1.6172 0.037056 0.035315 0.053833 0.057537 0 0.058921 0.026547 0.034041 0.012122 0.035629 -0.042628 -3.2552 -0.073352 -0.12713 -0.036563 0.13052 -0.015616 -0.085001 0.015775 -0.0053868 0.19884 0.1381 -0.024749 -0.028344 0.0011993 0.0028462 0.0041882 0.0014971 -0.4596
1.6211 0.034957 0.033336 0.043518 0.0454 0 0.043419 0.027635 0.02724 0.013953 0.025707 -0.022383 -3.2458 -0.067178 -0.1066 -0.017076 0.12897 -0.018627 -0.057618 0.026753 -0.003058 0.19256 0.13588 -0.012536 -0.050995 0.0012121 0.0026455 0.0041923 0.0021969 -0.43902
1.625 0.03205 0.030918 0.031793 0.030559 0 0.026348 0.022245 0.019885 0.015629 0.015122 0.0049523 -3.2236 -0.042096 -0.11174 -0.017235 0.14302 -0.026196 -0.033961 0.044975 -0.015496 0.22155 0.13183 -0.0090631 -0.060575 0.001226 0.0020935 0.0039131 0.0025048 -0.4092
1.6289 0.028794 0.02854 0.023518 0.023483 0 0.018723 0.012225 0.01596 0.014784 0.01032 0.022665 -3.1784 -0.059237 -0.12744 0.024908 0.12497 -0.032525 -0.050851 0.031422 -0.0022174 0.17529 0.11577 -0.013315 -0.02761 0.0010461 0.0017624 0.0034284 0.0022116 -0.377
1.6328 0.025565 0.026504 0.021443 0.025824 0 0.021822 0.0035704 0.016555 0.012372 0.013407 0.026339 -3.1101 -0.072681 -0.13725 -0.0082155 0.10834 -0.035371 -0.046714 0.024115 -0.025613 0.20022 0.10866 -0.02304 -0.023951 0.00064611 0.0020367 0.0030025 0.0013965 -0.36317
1.6367 0.022669 0.024734 0.023758 0.030159 0 0.02759 0.0027924 0.019929 0.012252 0.020821 0.023947 -3.0306 -0.07772 -0.12959 -0.017726 0.09967 -0.037204 -0.053496 0.0058688 -0.014578 0.17026 0.11096 -0.035642 -0.027854 0.00022024 0.0028279 0.0029676 0.00044024 -0.38692
1.6406 0.020207 0.022867 0.024865 0.027817 0 0.026743 0.012103 0.023735 0.01825 0.026667 0.026023 -2.956 -0.080856 -0.1326 -0.016001 0.094602 -0.042295 -0.072193 -0.010769 0.01555 0.10962 0.11389 -0.049003 -0.033248 2.7124e-05 0.0036602 0.0034724 -0.0001767 -0.44994
1.6445 0.017992 0.020653 0.019985 0.017374 0 0.017142 0.027437 0.026871 0.030721 0.027655 0.03583 -2.8944 -0.095363 -0.19891 -0.067185 0.082688 -0.052367 -0.090162 0.002969 0.0069678 0.1155 0.10211 -0.061816 -0.038928 0.00016902 0.0040372 0.0043093 -0.00017027 -0.53323
1.6484 0.015677 0.018287 0.0099204 0.0061154 0 0.0053547 0.041098 0.029387 0.045271 0.025321 0.047829 -2.8408 -0.082114 -0.14534 -0.052072 0.063296 -0.064513 -0.090039 -0.00036795 -0.0092994 0.11142 0.12504 -0.073188 -0.05128 0.00051028 0.0037892 0.0050085 0.00037262 -0.60796
1.6523 0.013085 0.016239 0.0011254 0.0033536 0 0.00055565 0.046799 0.031188 0.054914 0.023771 0.054138 -2.7823 -0.077297 -0.12707 -0.017845 0.05634 -0.072984 -0.06598 0.014193 0.0052791 0.13468 0.11964 -0.081964 -0.036963 0.0008078 0.0031451 0.0051668 0.0010714 -0.64933
1.6563 0.010442 0.014685 0.00024774 0.01176 0 0.0063575 0.042962 0.031363 0.054341 0.025226 0.051737 -2.7103 -0.07461 -0.11306 0.0062199 0.057037 -0.073167 -0.050925 0.020941 0.0021522 0.12597 0.10878 -0.086465 -0.039147 0.00092759 0.0025133 0.0047524 0.0015116 -0.64234
1.6602 0.0082844 0.013144 0.0079096 0.024427 0 0.017476 0.032193 0.028885 0.043301 0.027565 0.043872 -2.6272 -0.06704 -0.087417 0.0055464 0.059007 -0.064478 -0.065465 0.011547 -0.024832 0.070113 0.11007 -0.084982 -0.068108 0.00094069 0.0021817 0.0041223 0.0014868 -0.57948
1.6641 0.0070399 0.010812 0.017783 0.030183 0 0.023798 0.018463 0.02374 0.026599 0.026146 0.035577 -2.5438 -0.042121 -0.071629 -0.0040969 0.048958 -0.050135 -0.10924 0.021834 0.034303 0.064749 0.13488 -0.076553 -0.048005 0.0010078 0.0021684 0.0037292 0.0010666 -0.45959
1.668 0.0066013 0.0073579 0.02211 0.022601 0 0.018393 0.0050177 0.017102 0.010753 0.018218 0.028493 -2.4683 -0.030163 -0.075492 -0.01862 0.040413 -0.034443 -0.059569 0.037324 0.025088 0.069781 0.13976 -0.061352 -0.06415 0.0011701 0.0022965 0.0037646 0.00049328 -0.29303
1.6719 0.0062465 0.0033722 0.018453 0.00522 0 0.003081 -0.0056981 0.010398 -0.00016858 0.0058717 0.019804 -2.3983 -0.006727 -0.049206 -0.0051485 0.044949 -0.020044 -0.014746 0.042846 0.048706 0.097868 0.13823 -0.040552 -0.047172 0.0012637 0.0023807 0.004036 2.6161e-05 -0.10702
1.6758 0.0050341 -4.8919e-05 0.011176 -0.011112 0 -0.012676 -0.011526 0.0043313 -0.0064332 -0.0052405 0.0055743 -2.3241 0.0094938 -0.01197 0.028572 0.053849 -0.0071299 -0.0062926 0.046645 0.086272 0.13159 0.14261 -0.016136 0.0022067 0.0010637 0.0023558 0.0041696 -0.00015958 0.060396
1.6797 0.002445 -0.002231 0.0064393 -0.016471 0 -0.018687 -0.011305 -0.0011792 -0.011085 -0.010376 -0.015006 -2.2387 -0.0099689 -0.00032256 0.06203 0.053354 0.005267 -0.047913 0.064073 0.090439 0.14432 0.16544 0.0089959 0.064071 0.00053584 0.002276 0.0039463 -6.3785e-06 0.17904
1.6836 -0.001174 -0.0034145 0.0059633 -0.0091547 0 -0.011602 -0.006504 -0.0063553 -0.016594 -0.0094927 -0.037924 -2.1465 -0.019469 0.016127 0.052893 0.0654 0.017438 -0.030074 0.11807 0.10964 0.13096 0.19168 0.0311 0.10315 -5.0237e-05 0.002235 0.0034841 0.00042137 0.24461
1.6875 -0.0046972 -0.0042916 0.0058747 0.0033932 0 0.0024493 -0.0015453 -0.011163 -0.022685 -0.0070777 -0.056055 -2.0602 -0.004413 0.02183 0.063388 0.067869 0.028243 0.050879 0.13038 0.099572 0.13591 0.20429 0.046684 0.065763 -0.00028517 0.0023059 0.0031285 0.00094821 0.27891
1.6914 -0.0068151 -0.0050768 0.0015175 0.010433 0 0.012219 -0.0013942 -0.015526 -0.027108 -0.0082049 -0.062858 -1.9896 0.016797 0.05564 0.080054 0.068285 0.035886 0.096496 0.12764 0.088429 0.15478 0.20922 0.054501 0.037352 5.3833e-05 0.0025337 0.0031659 0.0013428 0.31004
1.6953 -0.0067573 -0.0051335 -0.0070363 0.0060006 0 0.0096735 -0.0078772 -0.019512 -0.028318 -0.014221 -0.056057 -1.9315 0.026586 0.11232 0.086581 0.07007 0.039339 0.076607 0.12559 0.08674 0.16663 0.21206 0.056838 0.049708 0.00079462 0.0029387 0.0036016 0.0014278 0.34853
1.6992 -0.0046762 -0.003615 -0.014552 -0.0067393 0 -0.003788 -0.017957 -0.022828 -0.027289 -0.021652 -0.039536 -1.8709 -0.0025823 0.11666 0.05187 0.072472 0.039083 0.044649 0.13281 0.084689 0.11206 0.22111 0.05828 0.073256 0.0014743 0.0034818 0.0041633 0.0011867 0.3797
1.7031 -0.0014726 -0.00047901 -0.015592 -0.017925 0 -0.018084 -0.025683 -0.024078 -0.026522 -0.025065 -0.022078 -1.7932 0.014779 0.1603 0.088753 0.068567 0.036518 0.079093 0.13031 0.054199 0.11828 0.20198 0.062026 0.10031 0.0016832 0.0040117 0.0044978 0.00077659 0.37705
1.707 0.0017663 0.0032198 -0.0096338 -0.018338 0 -0.021942 -0.026182 -0.021052 -0.027039 -0.021306 -0.012599 -1.697 0.019952 0.18256 0.040607 0.052109 0.032508 0.089061 0.11235 0.023948 0.12736 0.18486 0.066491 0.1214 0.0013654 0.0042793 0.0044034 0.00042304 0.32241
1.7109 0.0043118 0.0061356 -0.0012186 -0.0062898 0 -0.011626 -0.018319 -0.01249 -0.026346 -0.011631 -0.014016 -1.5958 0.010116 0.17812 0.0048809 0.025803 0.026288 0.087296 0.092015 0.008572 0.11986 0.16649 0.06547 0.11032 0.00083361 0.0040725 0.0039441 0.00027482 0.2149
1.7148 0.0060033 0.0077544 0.0046566 0.01099 0 0.0060049 -0.004287 6.162e-05 -0.019735 -0.00029448 -0.020095 -1.508 -0.00883 0.153 0.081998 -0.0023151 0.015786 0.097235 0.081872 0.014053 0.087023 0.14041 0.052565 0.049024 0.00050281 0.003406 0.003401 0.00033542 0.065078
1.7188 0.0070984 0.0086884 0.0069421 0.022584 0 0.01881 0.012493 0.012409 -0.0043683 0.0088439 -0.018906 -1.4418 -0.019159 0.14784 0.049772 0.014957 -0.00060114 0.11029 0.059284 -0.023477 0.080103 0.10927 0.026661 0.016774 0.00058055 0.0026061 0.0031065 0.0005104 -0.11362
1.7227 0.007986 0.0098586 0.008493 0.021949 0 0.019053 0.028649 0.020416 0.017198 0.014744 -0.0017369 -1.3887 -0.024494 0.14397 0.0031954 -0.0017214 -0.021954 0.066239 0.029739 -0.075334 0.088602 0.062496 -0.0061778 -0.0091608 0.0009608 0.0021658 0.0032555 0.00070228 -0.30426
1.7266 0.0089959 0.011456 0.012316 0.011791 0 0.0095475 0.040619 0.023173 0.037372 0.018938 0.029032 -1.3302 -0.0221 0.11491 0.023635 -0.019826 -0.044136 0.056961 0.016756 -0.096825 0.065065 0.042971 -0.036307 -0.020797 0.00137 0.0024209 0.003785 0.00085805 -0.47964
1.7305 0.010365 0.012818 0.018482 0.0019351 0 0.0010235 0.044663 0.023636 0.048052 0.023311 0.0601 -1.2515 -0.018227 0.088031 0.088245 -0.034862 -0.061387 0.08361 0.0075201 -0.08949 0.0040314 0.047014 -0.056807 -0.0086446 0.0015989 0.0032756 0.0043968 0.00095147 -0.60408
1.7344 0.01227 0.013373 0.02471 0.0017097 0 0.0027832 0.038774 0.025857 0.046085 0.028112 0.076469 -1.152 -0.02976 0.14923 0.0753 -0.063458 -0.069474 0.071827 -0.047502 -0.09458 -0.067155 0.029986 -0.067282 0.042421 0.0016168 0.0042176 0.0047307 0.0009639 -0.65125
1.7383 0.014832 0.013619 0.029238 0.012727 0 0.014651 0.025478 0.031202 0.035467 0.03181 0.07266 -1.0444 -0.022346 0.11097 0.071298 -0.060432 -0.068304 0.20544 -0.067994 -0.095644 -0.050128 0.019333 -0.072283 0.01184 0.0015083 0.004657 0.0046069 0.00091272 -0.62627
1.7422 0.018075 0.015009 0.032334 0.02782 0 0.02731 0.012283 0.037099 0.02455 0.032672 0.056412 -0.94427 -0.027083 0.10286 0.042378 -0.068681 -0.062028 0.2277 -0.062309 -0.099495 -0.047402 0.0019494 -0.076317 -0.0054856 0.0013427 0.0043533 0.0041738 0.00088575 -0.57011
1.7461 0.021904 0.018723 0.034952 0.037043 0 0.03089 0.0079082 0.039579 0.020375 0.030537 0.041448 -0.85911 -0.022335 0.10279 0.02212 -0.07208 -0.056307 0.1882 -0.056101 -0.10806 -0.03792 -0.0098145 -0.080247 -0.029732 0.0011178 0.0035888 0.0038303 0.00099727 -0.53643
1.75 0.026095 0.024483 0.036706 0.035884 0 0.024246 0.016374 0.037166 0.024359 0.02732 0.03566 -0.78402 0.0055234 0.089427 0.030402 -0.056232 -0.054617 0.15024 -0.06601 -0.11461 -0.0090765 -0.0097548 -0.082027 -0.070207 0.00081336 0.0029334 0.0039436 0.0012629 -0.55631
1.7539 0.030284 0.030599 0.036053 0.028854 0 0.016493 0.03372 0.032368 0.032206 0.025862 0.035324 -0.7058 0.02034 0.083872 0.0047026 -0.025234 -0.056241 0.17003 -0.062661 -0.06464 -0.023839 -0.027986 -0.080238 -0.048382 0.00047098 0.0027846 0.0045595 0.0015172 -0.61899
1.7578 0.033978 0.035228 0.032593 0.02542 0 0.019059 0.050415 0.029322 0.037624 0.027954 0.030524 -0.61164 0.0555 0.081943 -0.0017481 0.0043568 -0.057451 0.20366 -0.058276 -0.062391 -0.010551 -0.033736 -0.076294 -0.022252 0.00020487 0.0030727 0.0053417 0.0015055 -0.68404
1.7617 0.036676 0.037681 0.028437 0.031604 0 0.034999 0.057753 0.02997 0.036746 0.032887 0.016513 -0.49624 0.051466 0.063918 -0.013866 0.030335 -0.054895 0.21106 -0.076018 -0.066413 -0.014646 -0.043657 -0.073025 -0.016209 0.00013136 0.0033867 0.0058096 0.0011208 -0.71344
1.7656 0.038131 0.038616 0.026501 0.044416 0 0.055089 0.053187 0.032491 0.030244 0.037574 6.7883e-05 -0.36394 0.019389 0.036405 -0.020456 0.052321 -0.048526 0.21074 -0.099531 -0.059805 -0.022065 -0.057086 -0.071479 -0.027747 0.0002873 0.0033995 0.0057021 0.00056661 -0.69685
1.7695 0.038596 0.039112 0.027385 0.053987 0 0.064561 0.040793 0.03346 0.022261 0.038407 -0.0054909 -0.22534 0.0068674 0.020277 0.008843 0.070857 -0.041827 0.25331 -0.089584 -0.032109 0.012193 -0.065239 -0.069785 -0.040632 0.00060388 0.0031897 0.0051734 0.00024534 -0.65284
1.7734 0.038758 0.039635 0.028667 0.051838 0 0.055191 0.027467 0.031482 0.017574 0.033909 0.0076363 -0.090865 0.040382 -0.006261 0.016843 0.097724 -0.039258 0.11449 -0.088884 -0.038456 0.022618 -0.057141 -0.065605 -0.021199 0.00094196 0.0031454 0.0046593 0.0004142 -0.6115
1.7773 0.039249 0.039848 0.027948 0.038394 0 0.032634 0.018653 0.028708 0.019057 0.026451 0.0336 0.03552 0.029044 -0.040808 0.01627 0.12219 -0.043003 0.047615 -0.095106 -0.049228 0.059853 -0.064777 -0.059638 -0.016545 0.0011525 0.003534 0.0045245 0.00091498 -0.59688
1.7813 0.040029 0.039231 0.026427 0.023308 0 0.012741 0.016652 0.028806 0.026671 0.021462 0.056397 0.15875 -0.0091072 -0.082377 -0.015868 0.14076 -0.051556 0.028125 -0.10564 -0.039451 0.080809 -0.071854 -0.056177 -0.021909 0.0011344 0.0041589 0.0047841 0.0012695 -0.62061
1.7852 0.040213 0.037684 0.028473 0.018027 0 0.0096148 0.021262 0.033432 0.037916 0.024046 0.06235 0.28946 -0.055588 -0.11375 -0.080477 0.15294 -0.061082 0.021104 -0.11329 -0.0062206 0.072284 -0.07091 -0.05968 -0.024641 0.00088508 0.0044739 0.0051208 0.0011066 -0.68281
1.7891 0.03867 0.035498 0.036765 0.02654 0 0.024911 0.030576 0.040555 0.049111 0.034998 0.051033 0.43626 -0.086521 -0.059207 -0.11819 0.16538 -0.068282 -0.04554 -0.093229 -0.0064828 0.10103 -0.07712 -0.070561 0.016459 0.00052561 0.0040864 0.0051658 0.00054038 -0.77131
1.793 0.035041 0.032929 0.047891 0.041894 0 0.046717 0.040902 0.046048 0.05687 0.049265 0.035495 0.59872 -0.10499 -0.13806 -0.074613 0.15297 -0.072443 -0.053126 -0.10473 -0.021145 0.13417 -0.072069 -0.084521 -0.0073144 0.00026218 0.0031879 0.0047965 0.00011202 -0.85926
1.7969 0.0303 0.030008 0.053775 0.05145 0 0.058626 0.047092 0.046906 0.05932 0.058619 0.031749 0.7667 -0.10961 -0.1646 -0.069527 0.13918 -0.075157 -0.089355 -0.087897 -0.031585 0.14878 -0.048021 -0.096231 -0.033366 0.00026552 0.0024686 0.0042135 0.00029987 -0.9104
1.8008 0.026236 0.026842 0.048611 0.046763 0 0.05176 0.044793 0.043235 0.05661 0.057151 0.046108 0.92794 -0.09972 -0.1492 -0.097447 0.12711 -0.078156 -0.12976 -0.060862 -0.035586 0.15471 -0.029953 -0.10369 -0.032685 0.00053539 0.0025481 0.0037619 0.001033 -0.89649
1.8047 0.024121 0.023909 0.034826 0.030199 0 0.030658 0.033766 0.037632 0.050408 0.045601 0.07021 1.0788 -0.075889 -0.15263 -0.11915 0.11451 -0.081167 -0.12089 -0.061494 -0.034703 0.17121 -0.05067 -0.10875 0.015664 0.00087403 0.0034201 0.0036691 0.0016905 -0.81642
1.8086 0.023646 0.021789 0.021691 0.013003 0 0.0091307 0.019184 0.032938 0.042683 0.030943 0.087024 1.229 -0.045422 -0.17744 -0.091919 0.076271 -0.081605 -0.087151 -0.041748 -0.021114 0.19784 -0.031014 -0.11328 0.051561 0.0010317 0.0044347 0.003907 0.0016353 -0.69862
1.8125 0.02311 0.020486 0.017169 0.0063795 0 -0.00017894 0.0088203 0.030361 0.034641 0.021241 0.082846 1.3952 -0.058861 -0.13708 -0.10913 0.06763 -0.076411 -0.079041 -0.033781 -0.00019533 0.19776 -0.0046173 -0.11511 0.059267 0.00092642 0.0048511 0.0042548 0.00081483 -0.58102
1.8164 0.020777 0.019145 0.020515 0.012715 0 0.0054808 0.0077245 0.029042 0.026605 0.019695 0.056518 1.5868 -0.077633 -0.10602 -0.10714 0.061429 -0.064611 -0.098099 -0.01147 0.046985 0.21002 0.023169 -0.10839 0.076474 0.00073378 0.0044613 0.0044729 -0.0001403 -0.48381
1.8203 0.016276 0.016672 0.022916 0.023905 0 0.018044 0.014667 0.026825 0.018746 0.022651 0.019861 1.7961 -0.088209 -0.10818 -0.072639 0.042359 -0.048534 -0.13119 0.030116 0.10295 0.24341 0.055284 -0.08876 0.10731 0.00072787 0.0037133 0.0044453 -0.00044192 -0.3988
1.8242 0.010814 0.012777 0.015771 0.028002 0 0.025457 0.02333 0.021455 0.011655 0.023091 -0.010291 2.002 -0.10862 -0.10272 -0.063085 0.0041378 -0.032581 -0.13447 0.065989 0.081657 0.26453 0.11001 -0.058367 0.10527 0.00099131 0.0032399 0.0042119 0.00016663 -0.30386
1.8281 0.0060145 0.008331 -0.0011921 0.018803 0 0.020682 0.027015 0.011811 0.005915 0.016506 -0.022748 2.1855 -0.11486 -0.10198 -0.081441 0.012579 -0.020273 -0.059046 0.11898 0.083648 0.23798 0.14815 -0.025768 0.1338 0.0012748 0.0032637 0.0039099 0.0011852 -0.18648
1.832 0.0024632 0.0045043 -0.019566 0.00068821 0 0.006186 0.022692 -0.0011027 0.00097912 0.0041648 -0.018347 2.3454 -0.10045 -0.12482 -0.092281 0.010666 -0.01176 -0.049648 0.13916 0.07982 0.21165 0.17911 -9.3401e-05 0.17455 0.0011856 0.0034508 0.0036823 0.0018009 -0.052808
1.8359 -0.00071192 0.001446 -0.029685 -0.01507 0 -0.0089954 0.011422 -0.014055 -0.0052238 -0.0087416 -0.0081951 2.5005 -0.089925 -0.12584 -0.076621 0.0044139 -0.0037845 -0.060061 0.13501 0.070033 0.19625 0.20132 0.015436 0.19924 0.00057242 0.0033281 0.0036029 0.0015899 0.084767
1.8398 -0.0048626 -0.0020945 -0.02857 -0.019481 0 -0.016886 -0.0040079 -0.023045 -0.014948 -0.017932 -0.0052325 2.6754 -0.1029 -0.058926 -0.026067 0.008035 0.0076389 -0.032553 0.12466 0.060956 0.19833 0.21314 0.024927 0.18719 -0.00025152 0.0028139 0.0036433 0.00084198 0.22433
1.8438 -0.010419 -0.0076557 -0.02126 -0.013078 0 -0.016757 -0.021017 -0.02591 -0.028262 -0.023281 -0.015005 2.8805 -0.051071 0.034717 -0.018038 0.032179 0.023723 -0.086849 0.13121 0.090756 0.23471 0.22291 0.03514 0.21806 -0.00070637 0.0023145 0.0037017 0.00024129 0.37403
1.8477 -0.016419 -0.015441 -0.015336 -0.005433 0 -0.01507 -0.036983 -0.02425 -0.041818 -0.02775 -0.0322 3.1035 -0.045315 0.079483 -0.018129 0.037093 0.041304 -0.037401 0.12942 0.10593 0.19645 0.22696 0.049226 0.18629 -0.00043585 0.0022956 0.0036904 0.00024219 0.53349
1.8516 -0.021422 -0.023826 -0.014698 -0.0073562 0 -0.019374 -0.048287 -0.022689 -0.050433 -0.033526 -0.045494 3.3176 -0.016793 0.093092 -0.014401 0.026343 0.054607 0.0054923 0.11782 0.12958 0.15245 0.24671 0.064505 0.16399 0.00034398 0.002785 0.0036279 0.00072734 0.67904
1.8555 -0.024906 -0.030603 -0.018248 -0.022082 0 -0.031264 -0.051219 -0.025533 -0.050758 -0.039439 -0.047007 3.5011 0.033658 0.094895 -0.011787 0.019859 0.059294 0.0066159 0.095445 0.14266 0.12439 0.2717 0.075779 0.15919 0.00098875 0.0033318 0.0036496 0.0012199 0.77409
1.8594 -0.027797 -0.034872 -0.023298 -0.042492 0 -0.044414 -0.044944 -0.033374 -0.044155 -0.042199 -0.038806 3.6523 0.044106 0.11571 -0.032355 0.061907 0.055791 -0.021682 0.061438 0.07991 0.10392 0.2584 0.08047 0.12828 0.00097594 0.0034687 0.0038932 0.0013732 0.80004
1.8633 -0.031615 -0.037739 -0.028932 -0.05659 0 -0.049683 -0.033596 -0.042674 -0.036156 -0.040121 -0.030946 3.7883 0.024528 0.082051 -0.02607 0.088255 0.049271 0.033915 0.033504 0.11382 0.11671 0.26438 0.080658 0.12393 0.00037923 0.0031891 0.0043353 0.0012314 0.77881
1.8672 -0.03705 -0.041176 -0.035827 -0.056869 0 -0.043349 -0.024602 -0.048862 -0.03263 -0.035557 -0.032535 3.9302 0.054425 0.090821 -0.041026 0.10212 0.046169 0.035259 0.0077031 0.10749 0.10588 0.24548 0.080595 0.14282 -0.00017812 0.0029309 0.0047348 0.0010465 0.76234
1.8711 -0.043311 -0.046142 -0.043852 -0.046176 0 -0.031495 -0.023835 -0.050259 -0.035705 -0.033571 -0.043455 4.0882 0.078421 0.095235 -0.051919 0.11379 0.049816 0.038124 0.0021853 0.10356 0.075766 0.22272 0.082728 0.15439 -7.4694e-05 0.003081 0.0047833 0.00091587 0.79525
1.875 -0.048836 -0.051812 -0.051291 -0.035522 0 -0.02634 -0.031676 -0.049278 -0.042811 -0.037991 -0.054189 4.2563 0.055424 0.062053 -0.036436 0.12871 0.058512 0.090178 0.021889 0.13298 0.042669 0.21662 0.08626 0.13173 0.0007406 0.0035343 0.0043702 0.00067549 0.88362
1.8789 -0.052657 -0.056563 -0.05689 -0.035672 0 -0.036812 -0.043503 -0.04992 -0.049547 -0.048348 -0.054293 4.4202 0.049423 0.066416 -0.0018856 0.12442 0.067446 0.15074 -0.0016405 0.1144 0.071479 0.23123 0.089274 0.061822 0.0016825 0.0038049 0.0037324 0.00016909 0.9973
1.8828 -0.055146 -0.05962 -0.061883 -0.049097 0 -0.060763 -0.053982 -0.054087 -0.053671 -0.060227 -0.042231 4.5679 0.042275 0.097103 -0.0027651 0.13828 0.072814 0.092026 -0.0036955 0.14116 0.079491 0.2252 0.091768 0.036273 0.0020346 0.0035985 0.0033194 -0.00042643 1.101
1.8867 -0.057514 -0.061637 -0.068733 -0.068408 0 -0.085398 -0.060957 -0.060232 -0.056635 -0.068445 -0.02779 4.696 0.041281 0.07397 0.007257 0.14276 0.074811 0.081398 0.00052806 0.15462 0.069435 0.22298 0.096354 0.033759 0.0015739 0.0032332 0.0034488 -0.00063196 1.1825
1.8906 -0.060619 -0.063734 -0.077472 -0.082181 0 -0.096122 -0.065474 -0.065372 -0.06143 -0.070328 -0.024629 4.8076 0.041058 0.014325 0.026666 0.14875 0.077202 0.10663 0.0040612 0.15108 0.053411 0.22969 0.10604 0.027882 0.00075373 0.0034058 0.0040403 -9.5843e-05 1.2524
1.8945 -0.064243 -0.066139 -0.084088 -0.083441 0 -0.087209 -0.068762 -0.068123 -0.069013 -0.066835 -0.039183 4.907 0.02859 -0.011797 0.030725 0.18832 0.083974 0.066262 0.0015938 0.15211 0.052022 0.24263 0.12148 -0.018272 0.00029059 0.004469 0.0046732 0.00098687 1.3213
1.8984 -0.067449 -0.068004 -0.08383 -0.07433 0 -0.066108 -0.070096 -0.06964 -0.076889 -0.061464 -0.065367 4.9962 0.047914 0.0084083 0.081954 0.17211 0.095929 0.031702 0.025347 0.15138 0.074475 0.24608 0.14026 0.027046 0.00053863 0.0059453 0.004931 0.0019233 1.3833
1.9023 -0.069582 -0.068607 -0.076664 -0.063811 0 -0.048126 -0.068153 -0.071798 -0.081309 -0.058337 -0.089342 5.0757 0.039451 0.029281 0.074671 0.17793 0.10993 0.074155 0.021965 0.15467 0.073862 0.24449 0.15862 0.074465 0.0012098 0.0068322 0.0047305 0.0020632 1.4257
1.9063 -0.070899 -0.068575 -0.068836 -0.060656 0 -0.045717 -0.064169 -0.074925 -0.081019 -0.060593 -0.099963 5.1462 0.028842 0.035992 0.047854 0.17495 0.12132 0.10751 0.023585 0.17372 0.049912 0.24527 0.17367 0.096353 0.0016662 0.0064872 0.0043443 0.0013573 1.4522
1.9102 -0.072268 -0.06962 -0.067826 -0.067343 0 -0.060443 -0.062762 -0.077658 -0.078939 -0.069227 -0.096162 5.2083 0.030693 0.033928 0.036569 0.15527 0.12736 0.092732 0.043759 0.20293 0.024217 0.25606 0.18427 0.089557 0.0014925 0.0052616 0.0041147 0.00040608 1.491
1.9141 -0.074243 -0.072827 -0.07499 -0.0792 0 -0.083087 -0.068575 -0.078939 -0.079972 -0.082267 -0.08592 5.2616 0.031468 0.090709 0.077669 0.17917 0.12905 0.11491 0.045177 0.18192 0.09405 0.29066 0.19062 0.1173 0.00083348 0.0042382 0.0041498 -6.5863e-05 1.5716
1.918 -0.076403 -0.077147 -0.083379 -0.088746 0 -0.10084 -0.081537 -0.079625 -0.086754 -0.094913 -0.078996 5.3044 0.057079 0.057486 0.054522 0.18219 0.12991 0.079951 0.046601 0.17827 0.10525 0.2773 0.1937 0.11444 0.00022985 0.0042771 0.0042923 0.00016733 1.6909
1.9219 -0.077517 -0.079741 -0.083592 -0.091252 0 -0.10553 -0.095566 -0.081627 -0.097107 -0.10144 -0.080159 5.3346 0.07619 0.056253 0.030876 0.19187 0.13293 0.10777 0.058337 0.1727 0.10539 0.26122 0.19529 0.11472 0.00014269 0.00526 0.0043656 0.00068272 1.8026
1.9258 -0.076385 -0.078105 -0.072474 -0.087126 0 -0.097085 -0.10254 -0.085362 -0.10547 -0.098412 -0.0878 5.352 0.07187 0.057992 0.026178 0.19395 0.13807 0.14559 0.065852 0.17382 0.10915 0.25771 0.19769 0.11165 0.00060149 0.0062591 0.0044093 0.00085447 1.8463
1.9297 -0.072679 -0.072171 -0.056275 -0.079894 0 -0.081197 -0.098256 -0.088425 -0.10702 -0.087188 -0.097201 5.359 0.032446 -0.0030416 0.048305 0.16474 0.14235 0.093896 0.047619 0.19618 0.12333 0.27337 0.2025 0.090199 0.0012465 0.0064645 0.0046332 0.0004602 1.7909
1.9336 -0.067239 -0.064509 -0.045177 -0.072316 0 -0.064422 -0.085182 -0.087263 -0.10102 -0.073341 -0.10419 5.3593 0.042649 0.032224 0.02943 0.18363 0.14198 0.073203 0.030788 0.18258 0.098891 0.22254 0.20873 0.12101 0.0016636 0.0059653 0.0051325 -0.00012251 1.6569
1.9375 -0.061751 -0.058511 -0.044623 -0.064479 0 -0.051076 -0.069796 -0.080456 -0.090559 -0.063072 -0.10609 5.3572 0.034122 -0.0015177 0.029143 0.17455 0.1351 0.034585 0.042638 0.17554 0.0622 0.21619 0.21229 0.088112 0.0016868 0.0056205 0.0056816 -0.00029415 1.496
1.9414 -0.058069 -0.056158 -0.051768 -0.055431 0 -0.043321 -0.057477 -0.070313 -0.079537 -0.059207 -0.10073 5.3574 0.03217 -0.024032 0.03872 0.15891 0.1227 0.01802 0.042194 0.15875 0.048348 0.2043 0.20798 0.052409 0.0014376 0.0061547 0.0058727 0.00019344 1.3518
1.9453 -0.057537 -0.057218 -0.059875 -0.046374 0 -0.042628 -0.049617 -0.061119 -0.069679 -0.059968 -0.086282 5.3641 0.036144 -0.01619 0.046973 0.14413 0.10758 0.030521 0.018311 0.12007 0.057267 0.16875 0.19296 0.038801 0.0011425 0.0073788 0.0055015 0.0010125 1.2363
1.9492 -0.060489 -0.060204 -0.065393 -0.041785 0 -0.049997 -0.044873 -0.055785 -0.060278 -0.061309 -0.063004 5.3779 0.0019636 -0.047593 0.031745 0.11874 0.092264 0.030062 0.0015158 0.04558 0.03149 0.13229 0.16884 0.028448 0.00094372 0.0083195 0.0048152 0.0015746 1.1403
1.9531 -0.066065 -0.063865 -0.070243 -0.046683 0 -0.064416 -0.042191 -0.054171 -0.050409 -0.060476 -0.035245 5.3916 0.00063587 -0.039381 0.01389 0.13619 0.077954 0.078512 -0.004197 0.056464 -0.00010351 0.10627 0.14091 -0.0032636 0.00085703 0.0081445 0.0043362 0.0015671 1.0608
1.957 -0.072437 -0.067759 -0.077608 -0.062016 0 -0.08146 -0.042084 -0.054468 -0.041117 -0.057613 -0.010905 5.3899 0.013593 -0.012955 -0.011416 0.13936 0.065077 0.073729 -0.0048807 0.08138 -0.0083002 0.10545 0.11509 -0.014987 0.00085033 0.0069885 0.0043936 0.0012064 1.0134
1.9609 -0.077447 -0.071637 -0.086623 -0.082318 0 -0.094303 -0.045242 -0.055719 -0.035303 -0.054516 0.0021045 5.3554 0.020725 -0.0089107 -0.045367 0.13094 0.054828 0.031615 -0.0089615 0.087049 -0.0033622 0.10697 0.095462 -0.017318 0.00091492 0.0058772 0.0048168 0.0010006 1.0179
1.9648 -0.079413 -0.074633 -0.092172 -0.098215 0 -0.097241 -0.050769 -0.058531 -0.035474 -0.052478 6.9873e-05 5.2794 0.0049448 -0.054825 -0.083717 0.12464 0.049871 -0.0066766 -0.020456 0.053122 0.0016093 0.086591 0.084168 -0.02685 0.0010553 0.0058172 0.0051116 0.0012734 1.0743
1.9688 -0.077701 -0.075319 -0.089943 -0.10225 0 -0.089277 -0.056482 -0.063321 -0.04162 -0.051705 -0.014781 5.1687 -0.0068143 0.011772 -0.068441 0.16088 0.053208 0.078956 0.014833 0.055065 0.037089 0.076364 0.082743 -0.036911 0.0012412 0.0069115 0.0049645 0.0018897 1.1571
1.9727 -0.072757 -0.072628 -0.080844 -0.093478 0 -0.074825 -0.060935 -0.068429 -0.051285 -0.052526 -0.03616 5.0421 0.010687 0.0069878 -0.031243 0.16051 0.065895 0.11847 0.010196 0.095655 -0.0061215 0.090305 0.092718 0.033088 0.0014039 0.0083082 0.0045696 0.0024025 1.2339
1.9766 -0.065676 -0.066724 -0.069706 -0.077165 0 -0.060716 -0.064604 -0.070708 -0.061674 -0.056264 -0.057658 4.9179 0.034567 0.027631 -0.0092767 0.16642 0.085549 0.15083 0.010411 0.12219 0.015289 0.10893 0.11429 0.059366 0.0014931 0.0089809 0.0044285 0.00244 1.2892
1.9805 -0.057656 -0.058939 -0.059825 -0.06023 0 -0.051674 -0.068647 -0.068374 -0.071599 -0.063968 -0.075947 4.8014 0.052454 0.080368 0.0058134 0.18259 0.10707 0.16618 0.031808 0.13197 0.093596 0.12199 0.14447 0.0326 0.0015285 0.0085765 0.004808 0.0019767 1.33
1.9844 -0.049696 -0.050883 -0.049749 -0.046548 0 -0.047674 -0.072672 -0.063104 -0.081349 -0.073953 -0.091356 4.6841 0.055059 0.093701 0.067893 0.17983 0.12517 0.10564 0.073385 0.16617 0.080198 0.12231 0.17695 0.04238 0.0015844 0.0075779 0.0054134 0.0012897 1.3676
1.9883 -0.042544 -0.043546 -0.036185 -0.036068 0 -0.045082 -0.074324 -0.058862 -0.090714 -0.081164 -0.10577 4.5539 0.071668 0.11235 0.044033 0.14431 0.13681 0.10842 0.077776 0.16325 0.052401 0.12157 0.20457 0.15056 0.0017178 0.0067385 0.0056472 0.00071018 1.3977
1.9922 -0.036721 -0.037123 -0.01979 -0.027749 0 -0.040362 -0.071546 -0.058287 -0.097392 -0.080078 -0.11941 4.4072 0.090072 0.13081 0.003558 0.12712 0.14146 0.10585 0.086062 0.16665 0.061434 0.14268 0.22206 0.15573 0.0019108 0.0064159 0.005231 0.00042097 1.3973
1.9961 -0.032439 -0.031476 -0.0068824 -0.022526 0 -0.033141 -0.065089 -0.060161 -0.097683 -0.069155 -0.12869 4.2519 0.090861 0.13585 -0.01321 0.11142 0.13941 0.083143 0.085159 0.1509 0.085403 0.16696 0.22691 0.10493 0.0020768 0.0064239 0.0045549 0.00043739 1.3418
2 -0.029492 -0.026621 -0.0043212 -0.022741 0 -0.026118 -0.058202 -0.060491 -0.089109 -0.052666 -0.12695 4.0993 0.064391 0.11695 0.0074746 0.08154 0.12991 0.038325 0.067741 0.10373 0.10039 0.17623 0.2178 0.057839 0.0021142 0.0064187 0.0043512 0.00069915 1.2222
2.0039 -0.027343 -0.022766 -0.012489 -0.028473 0 -0.022166 -0.05334 -0.056012 -0.072517 -0.037645 -0.10825 3.9532 0.050921 0.07298 -0.052662 0.047711 0.1112 0.016935 0.074565 0.10504 0.092229 0.16357 0.19311 0.062762 0.0019549 0.0063046 0.0049586 0.0011236 1.0457
2.0078 -0.02545 -0.020041 -0.023984 -0.034971 0 -0.021403 -0.049147 -0.046552 -0.051557 -0.028317 -0.072224 3.8071 0.014498 0.090332 -0.057415 0.014365 0.082645 0.02062 0.068699 0.068651 0.12163 0.13569 0.152 0.0083591 0.0015828 0.0062183 0.0059016 0.0015762 0.82382
2.0117 -0.023623 -0.018328 -0.029957 -0.034947 0 -0.021023 -0.041122 -0.034126 -0.029882 -0.02303 -0.026376 3.6529 -0.005387 0.07069 -0.064412 -0.024303 0.046842 -0.010781 0.048727 0.031334 0.11223 0.12883 0.097483 -0.013782 0.0010394 0.0061905 0.0062562 0.0018506 0.5634
2.0156 -0.022109 -0.017398 -0.027958 -0.024706 0 -0.018118 -0.025766 -0.020343 -0.0086999 -0.016587 0.016822 3.4893 -0.018273 0.015421 -0.075155 -0.052562 0.0095554 -0.056296 0.028153 -0.0087427 0.078717 0.13471 0.038256 -0.0086141 0.00043393 0.0059579 0.005515 0.0017516 0.27385
2.0195 -0.02134 -0.01715 -0.023322 -0.0086838 0 -0.012869 -0.0044161 -0.0054345 0.012872 -0.0057585 0.046904 3.3225 -0.06097 -0.023516 -0.064248 -0.039587 -0.023009 -0.047982 0.0322 -0.072592 0.086042 0.12005 -0.013866 -0.030916 -6.1756e-05 0.0052114 0.0041318 0.0012457 -0.01858
2.0234 -0.021568 -0.017641 -0.022813 0.0025277 0 -0.0090041 0.016856 0.0099035 0.034897 0.0072776 0.06155 3.1572 -0.07553 -0.045305 -0.10734 -0.036199 -0.047359 -0.098198 0.027993 -0.079261 0.11737 0.087951 -0.049935 -0.060902 -0.00026659 0.0040295 0.003177 0.00053389 -0.26731
2.0273 -0.022662 -0.018908 -0.027306 3.6728e-05 0 -0.010758 0.031138 0.022345 0.054025 0.016804 0.066834 2.9883 -0.095061 -0.045438 -0.11871 -0.027165 -0.063578 -0.12559 0.015202 -0.081985 0.13538 0.072049 -0.068699 -0.069223 -8.4189e-05 0.002977 0.003374 -5.1672e-05 -0.42197
2.0313 -0.024188 -0.02081 -0.031169 -0.015917 0 -0.018826 0.034761 0.026783 0.064129 0.018741 0.070905 2.8044 -0.084084 -0.052116 -0.1014 -0.029584 -0.073182 -0.11147 0.0084181 -0.089428 0.15288 0.079175 -0.075855 -0.071847 0.00042748 0.0026683 0.0044067 -0.00026526 -0.45365
2.0352 -0.025641 -0.023061 -0.028738 -0.035488 0 -0.028972 0.02833 0.02036 0.060227 0.014007 0.076168 2.6004 -0.039205 -0.073895 -0.076047 -0.04408 -0.076039 -0.066484 0.012924 -0.09883 0.17753 0.10217 -0.077878 -0.080779 0.0010757 0.0031782 0.0051773 -0.00010467 -0.36856
2.0391 -0.026628 -0.025384 -0.020694 -0.046476 0 -0.034855 0.014824 0.0058717 0.042558 0.006902 0.076764 2.3873 -0.055148 -0.061498 -0.12341 -0.019424 -0.06938 -0.09126 0.0080371 -0.071926 0.20296 0.090119 -0.075519 -0.099869 0.0016361 0.0039062 0.004808 0.0002178 -0.19974
2.043 -0.026998 -0.027564 -0.013455 -0.04337 0 -0.032943 -0.0025182 -0.0094198 0.017162 0.00042576 0.063716 2.1866 -0.033159 -0.061488 -0.076513 0.010941 -0.050038 -0.094012 -0.009525 -0.023211 0.19133 0.11349 -0.062726 -0.070007 0.0019593 0.0040904 0.0034657 0.0004543 0.014332
2.0469 -0.026927 -0.029391 -0.012398 -0.030756 0 -0.025443 -0.020631 -0.019286 -0.0079071 -0.006597 0.033298 2.0114 -0.024408 -0.048935 -0.088539 0.047129 -0.01802 -0.063325 -0.016226 0.025992 0.22216 0.13123 -0.032169 -0.034904 0.0020061 0.0035211 0.0022355 0.00049525 0.24708
2.0508 -0.026942 -0.030678 -0.016441 -0.018696 0 -0.018692 -0.036232 -0.023526 -0.027798 -0.017718 -0.0088958 1.8516 -0.028045 -0.028934 -0.12161 0.074135 0.021831 -0.044649 -0.01101 0.061021 0.26243 0.1409 0.017216 0.005442 0.0018109 0.0027729 0.0021535 0.00040949 0.48697
2.0547 -0.027733 -0.031423 -0.019882 -0.014617 0 -0.018281 -0.046613 -0.027659 -0.043318 -0.034366 -0.051743 1.6791 -0.028673 -0.015517 -0.085162 0.073824 0.061733 -0.099401 0.00092831 0.069289 0.24656 0.15057 0.077182 0.061218 0.0014428 0.0027094 0.0032947 0.00034998 0.73033
2.0586 -0.029735 -0.031958 -0.019312 -0.018714 0 -0.024941 -0.051639 -0.037441 -0.058695 -0.053294 -0.086581 1.4704 -0.017694 -0.0088423 -0.10717 0.13558 0.094993 -0.059052 0.025019 0.11006 0.24227 0.17508 0.13436 0.1024 0.0010073 0.0037039 0.0047461 0.00042574 0.97273
2.0625 -0.0327 -0.032778 -0.017802 -0.026017 0 -0.034453 -0.054551 -0.053268 -0.076726 -0.068536 -0.11201 1.2279 0.015097 0.043705 -0.062031 0.18534 0.11898 -0.033258 0.068374 0.13599 0.28332 0.19631 0.17829 0.14292 0.00066089 0.0052891 0.0054548 0.00063572 1.2037
2.0664 -0.035684 -0.03408 -0.021601 -0.032035 0 -0.041404 -0.059574 -0.069637 -0.095456 -0.07589 -0.1315 0.97963 0.039413 0.071757 -0.017181 0.1942 0.13485 -0.0080762 0.087201 0.17263 0.30474 0.19899 0.20665 0.16306 0.00056721 0.0065455 0.0051324 0.00088483 1.4035
2.0703 -0.03758 -0.035429 -0.03288 -0.03627 0 -0.043373 -0.067785 -0.079852 -0.10908 -0.07562 -0.14678 0.75595 0.048783 0.059269 -0.0011349 0.16827 0.1448 0.017105 0.075238 0.21685 0.28155 0.18571 0.22372 0.16272 0.0007906 0.0068608 0.0043858 0.0010424 1.5429
2.0742 -0.037878 -0.035991 -0.046558 -0.040806 0 -0.042097 -0.075327 -0.081257 -0.11212 -0.071112 -0.15408 0.56258 0.073296 0.072339 0.0062554 0.17583 0.14926 0.020014 0.085674 0.21421 0.24022 0.19066 0.23389 0.17447 0.0012156 0.0063821 0.0040209 0.0010028 1.5892
2.0781 -0.037014 -0.03525 -0.054826 -0.046351 0 -0.041019 -0.0764 -0.076183 -0.10322 -0.065332 -0.14685 0.37455 0.082996 0.039109 0.0060019 0.15247 0.14649 0.058032 0.074746 0.15765 0.19335 0.17253 0.23612 0.16328 0.0015956 0.0058029 0.004247 0.00073471 1.5211
2.082 -0.035965 -0.033577 -0.054615 -0.050286 0 -0.041761 -0.068665 -0.068402 -0.085749 -0.058758 -0.12231 0.15678 0.073206 0.086109 0.012517 0.10056 0.13434 0.077132 0.072857 0.14087 0.16362 0.14094 0.22429 0.11429 0.0017233 0.0057371 0.0045522 0.00030731 1.3453
2.0859 -0.035432 -0.032065 -0.050028 -0.048765 0 -0.042785 -0.055743 -0.059278 -0.065052 -0.050404 -0.085324 -0.10643 0.056703 0.13667 -0.0010966 0.039629 0.11252 0.10824 0.068233 0.11883 0.13698 0.10863 0.19313 0.078948 0.001588 0.0062456 0.004318 -0.0001264 1.099
2.0898 -0.035313 -0.031696 -0.047228 -0.040608 0 -0.041234 -0.04394 -0.04753 -0.045014 -0.040161 -0.045777 -0.39873 0.045011 0.096366 -0.05569 -0.0082798 0.083421 0.1786 0.048035 0.039946 0.094361 0.088804 0.14455 0.10352 0.0013752 0.0068712 0.0035105 -0.00040191 0.83354
2.0938 -0.034937 -0.032586 -0.047532 -0.02906 0 -0.036075 -0.036196 -0.032317 -0.0266 -0.029559 -0.012267 -0.68654 -0.0096001 0.054229 -0.022141 -0.037883 0.05122 0.10966 0.065397 0.038271 0.029159 0.086968 0.088969 0.031383 0.0013059 0.0070546 0.0027444 -0.00043423 0.58802
2.0977 -0.033795 -0.03396 -0.046291 -0.019793 0 -0.029559 -0.029424 -0.015816 -0.0090044 -0.020259 0.012308 -0.9473 -0.037832 0.081425 -0.049341 -0.052271 0.020103 0.082802 0.069651 0.0019364 0.072978 0.10414 0.040037 0.022881 0.0014656 0.0065334 0.0026768 -0.00025712 0.37503
2.1016 -0.032027 -0.034836 -0.038695 -0.017056 0 -0.025622 -0.018253 -0.0023025 0.0081085 -0.012319 0.029861 -1.1863 -0.052852 0.084618 -0.060717 -0.044516 -0.0069411 0.052743 0.057304 -0.04349 0.10639 0.11521 0.0068153 0.03106 0.0017746 0.0054461 0.0033599 2.813e-05 0.18917
2.1055 -0.03021 -0.034712 -0.02594 -0.021175 0 -0.02655 -0.0016477 0.0052366 0.0233 -0.0045082 0.042884 -1.4287 -0.055568 0.02851 -0.037058 -0.017454 -0.0283 0.015653 0.034061 -0.08252 0.1006 0.11919 -0.010754 0.038683 0.0021043 0.0041742 0.004204 0.00034794 0.029478
2.1094 -0.028682 -0.033632 -0.014791 -0.028877 0 -0.030699 0.014397 0.0072846 0.033791 0.0035515 0.051432 -1.6957 -0.035918 -0.086125 -0.003032 0.015284 -0.043138 0.0046809 0.017373 -0.10092 0.096849 0.13724 -0.019743 0.04726 0.0023897 0.0031267 0.0045649 0.00069835 -0.08733
2.1133 -0.027161 -0.031743 -0.01091 -0.035399 0 -0.033265 0.021195 0.0065633 0.036971 0.0099167 0.053681 -1.988 -0.060197 -0.067616 0.011656 0.023229 -0.050678 -0.032947 0.0073841 -0.042989 0.14661 0.09942 -0.027387 0.042444 0.0026115 0.0025995 0.0043489 0.0010861 -0.13603
2.1172 -0.025067 -0.028973 -0.013229 -0.036637 0 -0.029706 0.014842 0.0049661 0.031795 0.011437 0.048421 -2.2893 -0.051259 -0.10467 -0.035872 0.031151 -0.049912 -0.060258 -0.0057653 -0.0021222 0.17105 0.10105 -0.034964 0.015297 0.0026899 0.002701 0.0040284 0.0014346 -0.10497
2.1211 -0.022244 -0.025251 -0.015583 -0.030646 0 -0.019384 -0.00034425 0.0020505 0.019351 0.0065275 0.036349 -2.5838 -0.03133 -0.12512 -0.064502 0.051954 -0.040023 -0.066839 -0.016972 0.015376 0.19028 0.1277 -0.037104 -0.0024123 0.0024606 0.003308 0.0040837 0.0015776 -0.0083678
2.125 -0.019335 -0.020964 -0.013766 -0.018653 0 -0.0067193 -0.01563 -0.0035283 0.0025216 -0.0032343 0.019178 -2.8697 -0.025332 -0.071745 -0.019547 0.089714 -0.021389 -0.048755 -0.022096 0.012077 0.2218 0.15704 -0.02679 0.011395 0.0018279 0.004094 0.0044665 0.0013868 0.12359
2.1289 -0.017344 -0.017001 -0.010186 -0.0053135 0 0.0012501 -0.025037 -0.011648 -0.015005 -0.014341 -0.0017099 -3.1564 -0.040178 -0.05818 -0.031169 0.10529 0.0034712 -0.021613 -0.026685 0.0014685 0.23121 0.16329 -0.0017943 0.014858 0.00096814 0.0046905 0.004647 0.00092969 0.26635
2.1328 -0.016759 -0.014142 -0.010886 0.0028701 0 -0.00049483 -0.028983 -0.020306 -0.030059 -0.024068 -0.025192 -3.4506 -0.020071 -0.0076452 -0.011612 0.1206 0.029944 0.013655 -0.001709 0.05684 0.24834 0.15149 0.032697 0.037483 0.00033453 0.004919 0.0041945 0.00049074 0.412
2.1367 -0.017047 -0.012372 -0.018181 0.0012239 0 -0.011194 -0.03148 -0.027535 -0.041138 -0.031813 -0.049312 -3.7482 0.010809 0.067496 -0.0060949 0.15196 0.052883 0.024943 0.017618 0.090868 0.25287 0.14697 0.067297 0.064977 0.00035904 0.0049064 0.0032886 0.00039103 0.55966
2.1406 -0.016988 -0.010873 -0.02713 -0.009386 0 -0.024237 -0.034659 -0.033162 -0.048658 -0.037896 -0.071042 -4.0396 0.033254 0.12481 -0.0049626 0.16444 0.068988 -0.0049064 0.02008 0.088609 0.23821 0.14967 0.094638 0.08758 0.0010569 0.0049511 0.0026208 0.00073775 0.6974
2.1445 -0.015581 -0.0088346 -0.029963 -0.022131 0 -0.031225 -0.036649 -0.03812 -0.053961 -0.041585 -0.087596 -4.3225 0.024374 0.09295 0.032705 0.086135 0.078255 -0.089389 0.0035466 0.068321 0.20341 0.14625 0.11338 0.094702 0.0019064 0.0052333 0.0027611 0.0013252 0.79704
2.1484 -0.012705 -0.0062971 -0.023876 -0.02846 0 -0.027606 -0.034691 -0.042067 -0.057662 -0.041023 -0.09764 -4.6078 0.041442 0.070668 0.011274 0.022088 0.083045 -0.010598 0.037183 0.12041 0.16678 0.13239 0.12674 0.12173 0.0021876 0.0056362 0.0036052 0.0017927 0.82917
2.1523 -0.0090302 -0.0041122 -0.013791 -0.024248 0 -0.015839 -0.029368 -0.042379 -0.058678 -0.035421 -0.10056 -4.9104 0.021112 0.071102 0.0058691 -0.021576 0.085198 0.027233 0.10233 0.12007 0.094756 0.14797 0.13714 0.1101 0.0015539 0.0058591 0.0044482 0.0019125 0.78358
2.1563 -0.0053478 -0.0029953 -0.0070284 -0.01273 0 -0.0034999 -0.024729 -0.036235 -0.054914 -0.026962 -0.094491 -5.2334 -0.0082945 0.089607 -0.0030611 -0.028957 0.083543 0.035959 0.13604 0.07664 0.032292 0.17321 0.14172 0.072518 0.00035423 0.0057138 0.00462 0.001754 0.67398
2.1602 -0.0019639 -0.0025982 -0.005595 -0.0014346 0 0.0024676 -0.023785 -0.023829 -0.045125 -0.019718 -0.076257 -5.5623 -0.035482 0.115 -0.029505 -0.0032912 0.074243 0.037947 0.10802 0.010278 0.0073822 0.18437 0.13321 0.032299 -0.00060635 0.0053016 0.0040762 0.0015796 0.52238
2.1641 0.0013583 -0.0016011 -0.0043777 0.0043606 0 0.0010039 -0.02428 -0.0090076 -0.030253 -0.015963 -0.044725 -5.8752 -0.10608 0.11174 -0.073168 -0.0068255 0.05408 0.08639 0.073312 -0.026644 0.00712 0.13449 0.10552 0.05394 -0.00069967 0.0048893 0.0033934 0.001577 0.33933
2.168 0.0049945 0.0011748 0.0028719 0.0057251 0 -0.0025462 -0.019697 0.0039001 -0.012874 -0.013425 -0.005058 -6.1618 -0.066711 0.064374 -0.096858 0.0048992 0.024023 0.09429 0.043958 -0.050667 -0.023264 0.10443 0.059845 0.032158 2.3992e-05 0.0046184 0.0031969 0.0016828 0.12068
2.1719 0.0090439 0.0056902 0.016283 0.0079882 0 -0.0011449 -0.005065 0.014023 0.0048084 -0.0066589 0.031391 -6.4323 -0.055692 -0.014166 -0.13903 0.034111 -0.010212 0.043399 -0.0083934 -0.087075 -0.036019 0.069086 0.0057521 0.0011035 0.00089693 0.0043664 0.0035864 0.0016641 -0.13651
2.1758 0.013255 0.010712 0.029167 0.014654 0 0.007891 0.017995 0.024316 0.022424 0.0081319 0.05364 -6.7097 -0.075489 -0.09124 -0.16096 0.054703 -0.041457 -0.022015 -0.057302 -0.12186 -0.016089 0.039194 -0.04384 -0.03885 0.0012043 0.003919 0.0040925 0.0013707 -0.41629
2.1797 0.017259 0.014935 0.034538 0.023445 0 0.020636 0.041906 0.037566 0.040758 0.029078 0.059622 -7.0105 -0.090641 -0.12462 -0.10119 0.031953 -0.065609 -0.036714 -0.05978 -0.12907 0.0402 0.035527 -0.080285 -0.093638 0.00076989 0.0032668 0.0041711 0.00090821 -0.6836
2.1836 0.020839 0.018111 0.031804 0.028521 0 0.030024 0.058756 0.052062 0.059451 0.049272 0.05882 -7.3314 -0.11033 -0.14129 -0.077081 0.072111 -0.083491 -0.15261 -0.10375 -0.13785 0.010663 0.019268 -0.10366 -0.069697 6.1455e-05 0.0026861 0.0037317 0.00056142 -0.90236
2.1875 0.024043 0.021121 0.026628 0.026751 0 0.031982 0.065489 0.061845 0.075479 0.061659 0.065156 -7.6537 -0.11362 -0.19416 -0.081288 0.074935 -0.098484 -0.15379 -0.12074 -0.16303 0.010838 0.010016 -0.12081 -0.15944 -0.00025049 0.0024793 0.0031995 0.00054449 -1.0546
2.1914 0.027122 0.024981 0.024583 0.02168 0 0.028831 0.064281 0.061957 0.084308 0.063915 0.085114 -7.9586 -0.12131 -0.21367 -0.098632 0.058785 -0.11216 -0.15698 -0.14091 -0.19061 0.026996 -0.015373 -0.13877 -0.23259 0.0001272 0.0026257 0.003086 0.00082046 -1.1431
2.1953 0.030399 0.0298 0.025837 0.020944 0 0.026999 0.058935 0.053694 0.083147 0.059193 0.11119 -8.2408 -0.13212 -0.17355 -0.10999 0.026723 -0.12199 -0.18263 -0.15338 -0.19752 0.047732 -0.049632 -0.15862 -0.23491 0.00089345 0.0027271 0.0035058 0.0011614 -1.1787
2.1992 0.034086 0.034694 0.026518 0.029256 0 0.031194 0.051822 0.044326 0.073461 0.052626 0.12684 -8.5089 -0.10422 -0.10576 -0.07714 -0.045429 -0.12327 -0.090229 -0.065609 -0.12874 0.059419 -0.026597 -0.17435 -0.21228 0.0014559 0.002353 0.0040945 0.0013798 -1.1669
2.2031 0.038066 0.0386 0.024607 0.043563 0 0.040255 0.044235 0.040992 0.060321 0.047239 0.11914 -8.7759 -0.10154 -0.074627 -0.10489 -0.098041 -0.11342 -0.11549 -0.089008 -0.14209 0.052611 -0.033657 -0.17728 -0.16012 0.0014517 0.0014789 0.0043742 0.0014943 -1.1079
2.207 0.041787 0.041107 0.02309 0.055051 0 0.048254 0.038436 0.044375 0.04892 0.042871 0.088477 -9.0484 -0.1178 -0.060713 -0.11382 -0.1182 -0.094889 -0.11485 -0.084306 -0.13967 0.043894 -0.032441 -0.16237 -0.15029 0.0010233 0.00058212 0.004191 0.0016625 -1.0069
2.2109 0.044411 0.042496 0.026479 0.056276 0 0.049656 0.037605 0.048296 0.041208 0.038294 0.047609 -9.3249 -0.14675 -0.02935 -0.093553 -0.10996 -0.073905 -0.091838 -0.04653 -0.11289 0.051906 -0.0165 -0.13208 -0.14618 0.00063653 0.00027231 0.0038193 0.0019536 -0.88003
2.2148 0.045261 0.043114 0.034724 0.047037 0 0.043864 0.042722 0.045692 0.035446 0.033589 0.01171 -9.5992 -0.17679 0.047151 -0.046811 -0.081558 -0.056406 -0.073505 0.0048674 -0.07061 0.087048 0.01229 -0.095096 -0.10316 0.00064523 0.00078127 0.0036717 0.0022023 -0.74873
2.2188 0.044243 0.042882 0.041975 0.034016 0 0.035354 0.049792 0.035275 0.028806 0.030149 -0.011216 -9.8655 -0.13998 0.062867 0.00026081 -0.037782 -0.044579 -0.092232 0.010553 -0.066491 0.0463 0.010896 -0.061492 -0.11333 0.0010031 0.0017752 0.0039163 0.002116 -0.6278
2.2227 0.041889 0.041477 0.042326 0.025086 0 0.029729 0.051396 0.022607 0.020388 0.028672 -0.022037 -10.119 -0.12296 0.033182 -0.031874 -0.033232 -0.036691 -0.059124 0.062801 -0.067934 0.03468 0.025257 -0.037607 -0.07444 0.0013593 0.0026437 0.0043507 0.0015577 -0.52115
2.2266 0.038914 0.03888 0.036538 0.023659 0 0.029429 0.0423 0.014874 0.01195 0.027811 -0.024871 -10.357 -0.12783 0.014004 -0.075699 -0.018775 -0.029821 -0.027326 0.074565 -0.070137 0.013262 0.043069 -0.02402 -0.030545 0.0014155 0.002976 0.0046078 0.0007395 -0.42898
2.2305 0.035695 0.035591 0.031964 0.027607 0 0.03257 0.024264 0.014684 0.0060612 0.025283 -0.0213 -10.579 -0.13921 0.019128 -0.1066 0.0044112 -0.022796 -0.00019987 0.036501 -0.07969 -0.024833 0.052362 -0.017301 -0.012761 0.0012008 0.0027962 0.004469 0.00011955 -0.35736
2.2344 0.032152 0.03222 0.034992 0.032503 0 0.03523 0.0053888 0.018705 0.0038711 0.020387 -0.010233 -10.792 -0.11635 0.028568 -0.12863 -0.014744 -0.017032 0.065801 0.010337 -0.11789 -0.058811 0.035018 -0.013778 -0.056352 0.0010219 0.0024026 0.0040071 5.5166e-05 -0.31832
2.2383 0.028194 0.028963 0.043745 0.035315 0 0.034616 -0.0056053 0.021808 0.0047292 0.015226 0.007627 -11.008 -0.1071 0.0086666 -0.14177 0.070013 -0.015171 0.049378 0.023948 -0.12625 -0.029701 0.049115 -0.012428 -0.040793 0.0011469 0.0020451 0.0034799 0.00049818 -0.3199
2.2422 0.024241 0.02565 0.049094 0.035352 0 0.030519 -0.0050115 0.022009 0.0077001 0.013233 0.026761 -11.238 -0.091203 -0.028214 -0.12432 0.075294 -0.019088 0.088825 0.0028139 -0.11085 -0.01349 0.037759 -0.015025 -0.032434 0.0015218 0.001776 0.0031194 0.0010036 -0.35774
2.2461 0.021239 0.022385 0.043522 0.032855 0 0.024618 0.0049354 0.02132 0.012962 0.016382 0.039375 -11.481 -0.082531 -0.05884 -0.13254 0.069244 -0.028788 0.12702 -0.019053 -0.095277 -0.024639 0.023442 -0.023767 -0.028868 0.0017825 0.001564 0.0030055 0.0010692 -0.41803
2.25 0.020061 0.020025 0.028919 0.027883 0 0.01908 0.019486 0.022369 0.021335 0.023699 0.041391 -11.721 -0.090933 -0.070674 -0.19659 0.10826 -0.042431 0.1165 -0.014329 -0.097771 -0.05718 0.024713 -0.038466 -0.019827 0.0015644 0.0014592 0.0030874 0.00054115 -0.48858
2.2539 0.020816 0.019802 0.0152 0.020981 0 0.015774 0.034821 0.025015 0.032395 0.032229 0.035952 -11.941 -0.091297 -0.11809 -0.16357 0.074617 -0.056942 0.14309 -0.038479 -0.10109 -0.009154 0.0042103 -0.055601 0.026512 0.00084453 0.0015757 0.0032753 -0.00024571 -0.56512
2.2578 0.022768 0.022255 0.011048 0.014381 0 0.016013 0.048284 0.0267 0.043345 0.039153 0.030951 -12.137 -0.085365 -0.094921 -0.1741 0.05735 -0.068859 0.14965 -0.032291 -0.076244 0.015504 0.00051565 -0.07005 0.046309 1.5576e-05 0.0019138 0.0035027 -0.00071944 -0.64567
2.2617 0.024935 0.026493 0.016194 0.01153 0 0.02009 0.056697 0.025818 0.050203 0.042993 0.032883 -12.321 -0.084402 -0.11468 -0.19817 0.054152 -0.075498 0.10466 -0.037154 -0.058268 0.037398 0.0016325 -0.07823 0.022618 -0.00039502 0.0022647 0.0037354 -0.00052438 -0.72035
2.2656 0.026793 0.030599 0.022851 0.014693 0 0.02659 0.056483 0.024009 0.050523 0.043289 0.042472 -12.515 -0.086369 -0.14793 -0.19263 0.040651 -0.076211 0.049173 -0.054693 -0.056938 0.061334 0.0088708 -0.080242 -0.0071854 -0.00014472 0.002361 0.0039594 0.00018136 -0.77057
2.2695 0.028357 0.032944 0.024248 0.022847 0 0.032475 0.046784 0.024629 0.045221 0.039971 0.055169 -12.727 -0.081351 -0.078841 -0.093339 -0.027388 -0.072831 0.077679 -0.065582 -0.071457 0.085424 0.030732 -0.079373 0.036549 0.00051234 0.0021446 0.0041706 0.00082838 -0.78156
2.2734 0.029637 0.033251 0.021045 0.032112 0 0.034661 0.032293 0.029002 0.037842 0.033636 0.064912 -12.944 -0.10699 -0.092367 -0.12018 -0.056405 -0.068491 0.08685 -0.039658 -0.10763 0.041994 0.018269 -0.079346 -0.028912 0.0010134 0.0018592 0.0043526 0.00087173 -0.75598
2.2773 0.030128 0.032469 0.019252 0.038475 0 0.0322 0.021608 0.034595 0.031962 0.026325 0.067345 -13.143 -0.11055 -0.10034 -0.11414 -0.062701 -0.065295 0.060302 -0.015691 -0.090559 0.065457 0.025119 -0.081466 -0.088 0.00093955 0.0018388 0.0044435 0.00022784 -0.71314
2.2813 0.029023 0.031621 0.022713 0.040252 0 0.027132 0.021202 0.037196 0.029008 0.021243 0.060702 -13.311 -0.1044 -0.099571 -0.099632 -0.072965 -0.062714 -0.018234 0.0097236 -0.08324 0.10848 0.033155 -0.083788 -0.11553 0.0003652 0.0021907 0.0043356 -0.00063192 -0.67237
2.2852 0.026042 0.03077 0.028796 0.038175 0 0.022944 0.030163 0.034852 0.028107 0.02081 0.045581 -13.459 -0.10116 -0.094158 -0.097805 -0.09475 -0.05833 -0.11669 0.032867 -0.11124 0.13345 0.03101 -0.082784 -0.10712 -0.00019567 0.0027021 0.003954 -0.0010189 -0.6364
2.2891 0.022025 0.029048 0.031834 0.033587 0 0.021777 0.040901 0.029486 0.027547 0.024509 0.025223 -13.612 -0.11559 -0.10819 -0.11713 -0.074158 -0.050506 -0.025219 0.020065 -0.078932 0.12924 0.028799 -0.076055 -0.11435 -0.00021608 0.0030676 0.0033754 -0.00055026 -0.59178
2.293 0.018536 0.025661 0.029916 0.027108 0 0.022838 0.045465 0.024637 0.026159 0.028785 0.0057211 -13.79 -0.12265 -0.056671 -0.092496 -0.078667 -0.040535 -0.0336 0.035552 -0.055471 0.064984 0.028423 -0.064032 -0.12797 0.00039648 0.0031878 0.0028652 0.00054175 -0.52576
2.2969 0.01671 0.020838 0.026975 0.019185 0 0.023422 0.041569 0.021866 0.023527 0.029548 -0.0058155 -13.99 -0.12724 -0.032384 -0.095423 -0.075109 -0.032018 -0.051797 0.046352 -0.038564 0.076133 0.020261 -0.049627 -0.1595 0.0012149 0.0032122 0.0027396 0.0015587 -0.44189
2.3008 0.016362 0.015854 0.027748 0.01147 0 0.021518 0.032859 0.019614 0.019461 0.025258 -0.0053793 -14.188 -0.11854 -0.028306 -0.1113 -0.066748 -0.027775 -0.053796 0.053168 -0.024836 0.12608 0.011078 -0.036461 -0.19526 0.0016485 0.0032865 0.003117 0.0018389 -0.35778
2.3047 0.016266 0.012178 0.031547 0.0068206 0 0.017537 0.023927 0.015516 0.01384 0.017853 0.0045219 -14.364 -0.081697 -0.0069967 -0.098658 -0.067101 -0.027142 -0.028187 0.067246 -0.010099 0.12207 0.013853 -0.027089 -0.21119 0.0014347 0.0033109 0.00377 0.0012328 -0.28807
2.3086 0.015408 0.010578 0.032336 0.0073039 0 0.013719 0.015886 0.0094493 0.0071446 0.010811 0.015762 -14.517 -0.080988 0.029228 -0.083878 -0.036246 -0.026406 0.030579 0.12376 -0.0064458 0.095791 0.049703 -0.022251 -0.16983 0.00083934 0.0030224 0.0042518 0.00019342 -0.23198
2.3125 0.014066 0.010938 0.025442 0.01209 0 0.012056 0.0071929 0.0039947 0.00086397 0.0063519 0.019996 -14.664 -0.080362 0.061715 -0.039501 -0.036118 -0.022261 0.00056547 0.14308 0.0032467 0.1014 0.067452 -0.021086 -0.14454 0.00039777 0.0023509 0.0042474 -0.0005755 -0.17996
2.3164 0.013688 0.012763 0.013495 0.017643 0 0.012852 -0.0017636 0.0019566 -0.0030543 0.0044573 0.0144 -14.819 -0.075481 0.07974 -0.0035881 -0.030486 -0.015155 -0.028351 0.13952 0.013039 0.089103 0.048184 -0.021759 -0.1259 0.00044013 0.0016476 0.0038658 -0.00062446 -0.13253
2.3203 0.015646 0.015742 0.0046842 0.020411 0 0.015099 -0.0062696 0.0037255 -0.0034062 0.004242 0.0029438 -14.983 -0.072112 0.084669 0.0089495 -0.010378 -0.0093348 -0.016354 0.12567 0.01824 0.059498 0.0058387 -0.022146 -0.1125 0.00083452 0.0014601 0.0035971 -2.738e-05 -0.10976
2.3242 0.019991 0.01981 0.0048433 0.019618 0 0.017871 -0.00071366 0.0072722 -0.00040518 0.0057418 -0.0075739 -15.142 -0.098709 0.10042 0.016161 -0.011865 -0.0093797 0.0087252 0.11732 0.013347 0.10755 0.022813 -0.02067 -0.11773 0.0011674 0.0020008 0.0039214 0.00076007 -0.13841
2.3281 0.025298 0.024784 0.011904 0.017616 0 0.021099 0.015194 0.010561 0.0048652 0.009929 -0.012708 -15.282 -0.085961 0.091518 0.023716 0.036291 -0.016336 0.037482 0.086157 -0.0032949 0.10391 0.042901 -0.01728 -0.1108 0.0011681 0.0028365 0.0048749 0.0012883 -0.22739
2.332 0.02971 0.030032 0.018803 0.01766 0 0.025075 0.034141 0.013615 0.01155 0.016987 -0.012088 -15.409 -0.069144 0.055269 -0.015131 0.076301 -0.026948 0.041241 0.071001 -0.04024 0.090558 0.049654 -0.014094 -0.11578 0.00096147 0.0031866 0.0059505 0.0014103 -0.35591
2.3359 0.032227 0.034575 0.021594 0.021381 0 0.029551 0.046058 0.018067 0.019378 0.025013 -0.0069601 -15.537 -0.042564 0.043194 -0.051361 0.10073 -0.03659 0.031513 0.067677 -0.065739 0.066566 0.045011 -0.014906 -0.11617 0.00091239 0.0026274 0.0064505 0.0012788 -0.48717
2.3398 0.03321 0.037575 0.023645 0.028119 0 0.033651 0.045996 0.024932 0.027906 0.030994 0.0028181 -15.679 -0.00073485 0.10351 -0.027565 0.11036 -0.043119 0.028208 0.064746 -0.049188 0.028384 0.033755 -0.023368 -0.093169 0.0012312 0.0015485 0.0060248 0.0011203 -0.5953
2.3438 0.033859 0.038825 0.031125 0.03607 0 0.036691 0.037662 0.033223 0.03578 0.033369 0.018586 -15.832 -0.025609 0.096875 -0.015598 0.10651 -0.048186 0.060874 0.055282 -0.080746 0.019819 0.0096588 -0.040677 -0.093759 0.0017371 0.00087372 0.0049562 0.0010377 -0.68072
2.3477 0.035282 0.038926 0.044881 0.043473 0 0.038878 0.029482 0.040861 0.041307 0.033645 0.03975 -15.982 -0.0354 0.079114 0.0068475 0.11866 -0.055069 0.05438 0.045142 -0.061046 0.041823 0.0093049 -0.064304 -0.083417 0.0020154 0.0012428 0.003953 0.001003 -0.76144
2.3516 0.037919 0.039033 0.058148 0.04876 0 0.041047 0.027399 0.046691 0.044172 0.035271 0.061572 -16.114 -0.040777 0.05073 -0.013409 0.11913 -0.065289 0.075521 0.025736 -0.062407 0.033431 0.0015809 -0.0888 -0.10055 0.0018068 0.0023973 0.0036143 0.00097979 -0.85162
2.3555 0.041543 0.040292 0.063213 0.050409 0 0.043795 0.031395 0.051235 0.046443 0.040748 0.077005 -16.229 -0.056229 0.020174 -0.056354 0.10287 -0.077152 0.11624 -0.0032161 -0.098169 -0.011657 -0.012387 -0.10837 -0.13659 0.0012457 0.0033685 0.0040012 0.00099165 -0.94953
2.3594 0.045564 0.043204 0.059922 0.047843 0 0.047054 0.03821 0.055471 0.051289 0.049655 0.081445 -16.336 -0.10816 0.0086595 -0.016369 0.085108 -0.087294 0.087797 -0.033695 -0.12898 -0.047572 0.0019941 -0.11971 -0.13043 0.0007208 0.0033298 0.0046492 0.0010526 -1.044
2.3633 0.049283 0.04729 0.056331 0.04298 0 0.050503 0.046084 0.059243 0.06004 0.059257 0.076098 -16.442 -0.068612 -0.018552 -0.076659 0.082112 -0.09349 0.040918 -0.0081603 -0.081463 -0.031229 -0.0062938 -0.1233 -0.13037 0.00051219 0.0023377 0.0049846 0.0010724 -1.1278
2.3672 0.052104 0.051337 0.060142 0.040343 0 0.054107 0.055769 0.0613 0.070233 0.066729 0.06693 -16.544 -0.072063 -0.044706 -0.10052 0.070797 -0.096126 0.080667 0.0033687 -0.084132 -0.0365 -0.010908 -0.12261 -0.11554 0.00057105 0.001275 0.004783 0.0009013 -1.2012
2.3711 0.053804 0.05421 0.069988 0.044323 0 0.057903 0.067072 0.060931 0.076837 0.070702 0.060339 -16.635 -0.074884 -0.044911 -0.10139 0.072744 -0.097277 0.1295 0.0084311 -0.10618 -0.031266 -0.0061733 -0.12163 -0.10643 0.00064044 0.0010427 0.0042953 0.00051503 -1.2625
2.375 0.054746 0.055696 0.076346 0.055289 0 0.061303 0.075853 0.059181 0.076044 0.070995 0.059377 -16.711 -0.038189 -0.0083791 -0.10742 0.10006 -0.098584 0.12085 0.016508 -0.1063 0.0023495 0.0095596 -0.12251 -0.11082 0.00056145 0.0017508 0.0039705 0.00014137 -1.3002
2.3789 0.055697 0.056643 0.071649 0.068269 0 0.063047 0.0762 0.05808 0.068455 0.06768 0.063097 -16.782 -0.031472 -0.0096664 -0.17092 0.087664 -0.099958 0.13466 0.011549 -0.04538 -0.057709 0.02558 -0.12476 -0.034683 0.00043085 0.0026471 0.0040407 0.00013162 -1.2995
2.3828 0.057145 0.0581 0.058844 0.076171 0 0.062325 0.06643 0.058605 0.058842 0.061121 0.068316 -16.855 -0.02624 0.0044503 -0.091312 0.066572 -0.10004 0.11912 0.027278 -0.042417 -0.074657 0.024743 -0.12632 -0.043615 0.00045683 0.0028346 0.0043324 0.00063185 -1.2589
2.3867 0.05862 0.060102 0.048753 0.075167 0 0.059966 0.05248 0.059661 0.052653 0.053031 0.071496 -16.93 -0.011228 -0.00080683 -0.058752 0.049298 -0.097733 0.13629 0.027748 -0.051055 -0.067173 0.029078 -0.12567 -0.043805 0.00069319 0.0020988 0.0044527 0.0013597 -1.1979
2.3906 0.058731 0.061244 0.048563 0.067313 0 0.057988 0.04412 0.059255 0.052269 0.046749 0.069765 -16.991 0.010759 -0.019593 -0.094217 0.043065 -0.093301 0.16439 0.019815 -0.064784 -0.053456 0.042112 -0.12338 -0.021816 0.00095872 0.0010912 0.0041688 0.0017571 -1.1443
2.3945 0.056162 0.059669 0.053726 0.057874 0 0.057425 0.046721 0.05657 0.055982 0.045389 0.061904 -17.026 0.027847 -0.020993 -0.13061 0.054389 -0.088375 0.12709 0.03675 -0.096318 -0.058486 0.058144 -0.12171 -0.0043117 0.0010342 0.0007291 0.0036394 0.0014489 -1.1107
2.3984 0.050872 0.054728 0.052513 0.050092 0 0.056609 0.056325 0.052617 0.060043 0.049022 0.049744 -17.037 0.010639 0.020127 -0.13458 0.046813 -0.084851 0.11468 0.040415 -0.052334 -0.0053239 0.060539 -0.12258 -0.0073567 0.00091242 0.001384 0.0032965 0.00060917 -1.0833
2.4023 0.044401 0.047788 0.039001 0.042876 0 0.052288 0.062969 0.048829 0.061447 0.053788 0.038445 -17.045 0.020457 0.0013084 -0.14473 0.016974 -0.083543 0.13826 0.066111 -0.077484 0.0045514 0.065911 -0.12547 -0.037956 0.00080751 0.0025859 0.0034777 -0.00013735 -1.0352
2.4063 0.03879 0.041215 0.02073 0.033843 0 0.043194 0.059193 0.045349 0.059102 0.054474 0.033808 -17.069 0.038464 -0.0095467 -0.13616 0.014542 -0.083354 0.1669 0.07887 -0.074163 0.011352 0.079502 -0.12708 -0.025364 0.00089633 0.0034606 0.0041253 -0.00023722 -0.95053
2.4102 0.034924 0.036285 0.012208 0.024192 0 0.032534 0.045697 0.041097 0.053154 0.048682 0.037567 -17.112 0.050338 0.019465 -0.098154 0.057513 -0.081539 0.1805 0.065996 -0.0082399 0.031852 0.09987 -0.12345 0.04676 0.001076 0.0034604 0.0048079 0.00030123 -0.83672
2.4141 0.031734 0.031941 0.020179 0.019361 0 0.02606 0.029268 0.035504 0.044073 0.03873 0.044862 -17.149 0.057464 -0.001836 -0.06563 0.062844 -0.075213 0.18988 0.090074 -0.067029 -0.0037949 0.10331 -0.11284 0.011942 0.0010344 0.0027369 0.0050531 0.00091438 -0.71268
2.418 0.027055 0.025734 0.035692 0.023565 0 0.026506 0.015927 0.029628 0.032778 0.029289 0.047385 -17.158 0.071664 0.042137 -0.068797 0.074448 -0.063424 0.23467 0.089413 -0.03068 0.033242 0.12807 -0.097107 0.067638 0.00060055 0.0018947 0.0047188 0.0010046 -0.5875
2.4219 0.019483 0.016281 0.041607 0.033317 0 0.029556 0.00652 0.024971 0.02122 0.022923 0.040438 -17.134 0.081348 0.065702 -0.070421 0.071866 -0.048351 0.25653 0.088326 -0.014855 0.055646 0.13095 -0.080125 0.083239 1.6894e-05 0.0014328 0.0041037 0.00050233 -0.45296
2.4258 0.0096583 0.004998 0.02852 0.037424 0 0.026175 -0.0014406 0.02114 0.011918 0.017927 0.027406 -17.099 0.082726 0.067101 -0.067651 0.064536 -0.034278 0.27057 0.092136 -0.015817 0.054806 0.13152 -0.064452 0.075571 -0.00019441 0.0014025 0.0037113 -6.4761e-05 -0.29725
2.4297 -0.00010143 -0.0046526 0.0034757 0.02544 0 0.010532 -0.0089046 0.015291 0.0061471 0.010638 0.01648 -17.085 0.074633 0.070688 -0.06676 0.073162 -0.024501 0.31455 0.10118 0.0064414 0.046472 0.17038 -0.04906 0.10692 0.00030058 0.0015323 0.0038608 -7.3548e-05 -0.12379
2.4336 -0.0075085 -0.0099002 -0.016992 -0.0021424 0 -0.013264 -0.013512 0.0046881 0.0024326 -0.00013196 0.011884 -17.104 0.084327 0.10225 -0.027031 0.12874 -0.018318 0.27864 0.11239 0.028916 0.10781 0.19442 -0.030264 0.056541 0.0012794 0.0016097 0.0044514 0.00058596 0.046766
2.4375 -0.011895 -0.011012 -0.022237 -0.031768 0 -0.03255 -0.012923 -0.009864 -0.0027096 -0.011261 0.0082313 -17.144 0.094541 0.11095 0.001774 0.14734 -0.010887 0.28792 0.13069 0.048945 0.097284 0.20663 -0.0052722 0.074025 0.0020797 0.001709 0.0050533 0.0013731 0.19462
2.4414 -0.014459 -0.011106 -0.016189 -0.046207 0 -0.035781 -0.0090566 -0.023547 -0.011915 -0.01824 -0.0052568 -17.173 0.11348 0.11091 -0.0050967 0.14488 0.0032321 0.31308 0.13676 0.086417 0.073357 0.2062 0.024614 0.10932 0.0021376 0.0020632 0.0052354 0.0015688 0.31979
2.4453 -0.017138 -0.013567 -0.01172 -0.038358 0 -0.022718 -0.0078274 -0.031242 -0.024474 -0.020097 -0.033365 -17.173 0.13317 0.11123 -0.037946 0.13575 0.025279 0.3298 0.13025 0.13665 0.084751 0.2006 0.05394 0.1363 0.0014736 0.002751 0.0048684 0.00092337 0.44111
2.4492 -0.021187 -0.019373 -0.01764 -0.017572 0 -0.0059449 -0.014057 -0.032244 -0.036689 -0.02117 -0.067123 -17.148 0.10908 0.11638 -0.0159 0.13903 0.050295 0.30857 0.14694 0.14493 0.19284 0.2174 0.076412 0.16007 0.0006775 0.0035365 0.0041838 -0.00011586 0.5755
2.4531 -0.026564 -0.026639 -0.031684 -0.0025753 0 -0.0015483 -0.026836 -0.031274 -0.044943 -0.027458 -0.088469 -17.121 0.14701 0.12357 0.032703 0.15368 0.070105 0.36711 0.16504 0.19275 0.17131 0.23824 0.088999 0.14552 0.00040164 0.0040323 0.0035779 -0.00079223 0.7189
2.457 -0.032389 -0.032613 -0.045238 -0.0067099 0 -0.016384 -0.040367 -0.034362 -0.048654 -0.04065 -0.084803 -17.113 0.15668 0.096434 0.056919 0.1717 0.079246 0.37235 0.17312 0.20441 0.17874 0.25149 0.093649 0.15469 0.00081755 0.004035 0.003334 -0.0006714 0.8485
2.4609 -0.037806 -0.036133 -0.052962 -0.027935 0 -0.042635 -0.049424 -0.04329 -0.050357 -0.055612 -0.060755 -17.132 0.15424 0.094634 0.076114 0.17461 0.079022 0.35506 0.1775 0.19216 0.20649 0.26839 0.095511 0.18321 0.0015109 0.003722 0.0034695 5.3899e-05 0.9436
2.4648 -0.042468 -0.038336 -0.056527 -0.05174 0 -0.064261 -0.0536 -0.053907 -0.052958 -0.064098 -0.035852 -17.167 0.16768 0.17732 0.11551 0.14793 0.07619 0.37037 0.18733 0.18342 0.21961 0.29974 0.099299 0.21255 0.0018759 0.0035235 0.003781 0.00081611 1.0031
2.4688 -0.046391 -0.041197 -0.059648 -0.06378 0 -0.069742 -0.056031 -0.059975 -0.056962 -0.061674 -0.029151 -17.208 0.11995 0.12861 0.095542 0.16651 0.077327 0.39257 0.20117 0.18746 0.21782 0.2868 0.10661 0.19435 0.0016308 0.0037755 0.0040117 0.0011896 1.042
2.4727 -0.049541 -0.045493 -0.061775 -0.061019 0 -0.060396 -0.05851 -0.05883 -0.060348 -0.051686 -0.044022 -17.248 0.13424 0.12153 0.10581 0.15748 0.083685 0.35693 0.20968 0.21536 0.2358 0.29248 0.11582 0.18935 0.0010098 0.0044468 0.0040039 0.00118 1.0737
2.4766 -0.051632 -0.050112 -0.058576 -0.052259 0 -0.047827 -0.058956 -0.053423 -0.060973 -0.042676 -0.066423 -17.291 0.14487 0.10939 0.10905 0.14515 0.090842 0.35383 0.21587 0.22557 0.24446 0.29517 0.12397 0.18978 0.00052104 0.0051676 0.0037576 0.0010763 1.0964
2.4805 -0.052262 -0.053136 -0.048487 -0.048774 0 -0.043512 -0.054309 -0.049046 -0.05889 -0.041525 -0.077871 -17.343 0.1346 0.088149 0.097045 0.14157 0.093185 0.38799 0.21382 0.2199 0.23499 0.2898 0.12895 0.19834 0.00053343 0.0055345 0.0034035 0.0010964 1.0993
2.4844 -0.051206 -0.053445 -0.036811 -0.05405 0 -0.04973 -0.045485 -0.048266 -0.056237 -0.048243 -0.071167 -17.409 0.12781 0.096678 0.087634 0.1525 0.08904 0.37611 0.18487 0.24708 0.21512 0.28595 0.13054 0.23033 0.0010468 0.005438 0.0031379 0.0012094 1.0787
2.4883 -0.048582 -0.051312 -0.031449 -0.061449 0 -0.058934 -0.038253 -0.049108 -0.055043 -0.056623 -0.055042 -17.49 0.11131 0.15157 0.10074 0.13424 0.08196 0.34728 0.20498 0.25731 0.23635 0.29334 0.13007 0.27566 0.0017648 0.0051441 0.0031466 0.0012675 1.0439
2.4922 -0.044808 -0.047701 -0.034386 -0.06094 0 -0.060965 -0.038224 -0.047922 -0.055356 -0.059662 -0.044599 -17.581 0.093444 0.12894 0.096239 0.11853 0.077302 0.34673 0.22432 0.252 0.25656 0.29208 0.12929 0.29109 0.0023242 0.0050609 0.003522 0.0012334 1.0066
2.4961 -0.040418 -0.043255 -0.038844 -0.048317 0 -0.051398 -0.044851 -0.043559 -0.055503 -0.054846 -0.047272 -17.671 0.069627 0.099632 0.082597 0.105 0.07738 0.35617 0.24186 0.24826 0.25958 0.29021 0.12908 0.28363 0.0024767 0.0053832 0.0041936 0.001217 0.96539
2.5 -0.035853 -0.038047 -0.036271 -0.028992 0 -0.034456 -0.051017 -0.03845 -0.053852 -0.045104 -0.057116 -17.751 0.041004 0.13008 0.073548 0.09511 0.079432 0.35492 0.25849 0.25608 0.24109 0.29417 0.12858 0.2641 0.0021536 0.0059129 0.0049232 0.001297 0.90459
2.5039 -0.031316 -0.032153 -0.026128 -0.013741 0 -0.019202 -0.049151 -0.035719 -0.049968 -0.035467 -0.061534 -17.817 0.054792 0.16549 0.093776 0.12283 0.077901 0.33851 0.26085 0.22999 0.25763 0.28554 0.12518 0.2358 0.0014732 0.0062096 0.0054035 0.0013702 0.81003
2.5078 -0.0268 -0.026186 -0.01748 -0.010432 0 -0.012875 -0.037918 -0.035601 -0.044091 -0.028896 -0.053036 -17.877 0.06292 0.15599 0.088597 0.091179 0.068793 0.26243 0.2358 0.20877 0.23217 0.2834 0.11595 0.21132 0.0007254 0.0059534 0.0054269 0.0012439 0.68484
2.5117 -0.022297 -0.021079 -0.019747 -0.018341 0 -0.016378 -0.022814 -0.034964 -0.03602 -0.024743 -0.03509 -17.947 0.049172 0.12481 0.071245 0.069891 0.052494 0.21571 0.20774 0.20194 0.20931 0.26494 0.099716 0.1881 0.00028369 0.0052131 0.0050197 0.00088596 0.54755
2.5156 -0.018063 -0.017364 -0.032003 -0.028974 0 -0.024381 -0.010389 -0.030261 -0.025189 -0.020431 -0.017803 -18.045 0.01992 0.094801 0.046223 0.062897 0.033173 0.22295 0.19274 0.18871 0.20328 0.24369 0.078435 0.17444 0.0004087 0.0043889 0.0044367 0.00053472 0.41455
2.5195 -0.014661 -0.01476 -0.042566 -0.032272 0 -0.029173 -0.0024427 -0.020771 -0.012092 -0.014203 -0.0086175 -18.172 -0.0024451 0.097351 0.015094 0.037425 0.01578 0.27919 0.20776 0.1232 0.21573 0.2592 0.056527 0.18765 0.0010419 0.0038803 0.0040067 0.00049579 0.28657
2.5234 -0.012615 -0.01254 -0.040083 -0.023633 0 -0.025572 0.0038119 -0.0090516 0.00074765 -0.0065314 -0.006672 -18.311 -0.020703 0.12438 0.024153 0.049643 0.0031298 0.20499 0.20476 0.094442 0.19462 0.22855 0.038175 0.17108 0.0017815 0.0037726 0.0039307 0.00080712 0.15481
2.5273 -0.011881 -0.010258 -0.024921 -0.0070624 0 -0.014172 0.010446 0.0013624 0.0099301 0.00052677 -0.0048201 -18.438 -0.021257 0.11798 0.025589 0.04125 -0.0050576 0.16252 0.17488 0.085582 0.24715 0.20152 0.024654 0.17195 0.0021241 0.0038208 0.0041735 0.0011399 0.020408
2.5313 -0.011611 -0.0080702 -0.0088718 0.0075045 0 -0.0011203 0.014968 0.0083397 0.01378 0.0049754 0.0037332 -18.54 -0.024674 0.11505 0.0048767 0.030611 -0.011046 0.14501 0.15099 0.079766 0.28404 0.17697 0.013951 0.167 0.0018168 0.0037334 0.0045136 0.0010903 -0.095468
2.5352 -0.010566 -0.0063529 -0.0032308 0.010994 0 0.0057751 0.012761 0.011548 0.013779 0.0061318 0.020068 -18.626 -0.036908 0.13401 -0.028688 0.030073 -0.017011 0.13999 0.15657 0.067267 0.25388 0.15848 0.0031369 0.14461 0.0010313 0.0034783 0.0047 0.00060322 -0.16452
2.5391 -0.0079602 -0.0051116 -0.0075598 0.0017167 0 0.0026129 0.0032829 0.011408 0.013083 0.0048779 0.038787 -18.716 -0.010088 0.12706 0.021191 0.029137 -0.023339 0.12839 0.19223 0.059579 0.23016 0.17573 -0.0085853 0.13507 0.00021234 0.0033122 0.0046013 9.0972e-05 -0.17605
2.543 -0.0040403 -0.0038351 -0.010757 -0.012911 0 -0.0071174 -0.0071822 0.0085708 0.013389 0.0030988 0.051116 -18.826 -0.028574 0.10098 0.042421 0.046015 -0.028239 0.10544 0.21521 0.082658 0.23952 0.16641 -0.01894 0.14117 -0.00025885 0.0035065 0.0042557 8.6757e-05 -0.14858
2.5469 0.00014316 -0.0019032 -0.0031018 -0.021086 0 -0.014293 -0.010088 0.0045371 0.013383 0.0027129 0.049399 -18.95 -0.020697 0.095807 0.039447 0.054306 -0.028925 0.11554 0.22589 0.098538 0.24515 0.16042 -0.02459 0.11907 -0.00028877 0.0040469 0.003821 0.00074194 -0.11601
2.5508 0.003641 0.00095334 0.013495 -0.014908 0 -0.010739 -0.0024095 0.0019754 0.010535 0.0046384 0.031178 -19.073 -0.0054554 0.11615 0.028009 0.05835 -0.023815 0.12512 0.22784 0.10728 0.25638 0.16201 -0.024156 0.091985 -2.4257e-05 0.0046141 0.003479 0.0016572 -0.10167
2.5547 0.006402 0.0046289 0.027628 0.0036771 0 0.0040645 0.01031 0.0032551 0.0044827 0.008146 0.00162 -19.185 -0.032484 0.15459 0.030083 0.072547 -0.014323 0.072636 0.22703 0.12128 0.2958 0.16775 -0.019377 0.1069 0.00035091 0.0048768 0.0033562 0.0022241 -0.10567
2.5586 0.0092637 0.0089808 0.030233 0.024017 0 0.021848 0.018964 0.0080916 -0.0016886 0.011157 -0.027367 -19.292 -0.031039 0.1797 -0.00053906 0.069996 -0.0046972 0.097739 0.23895 0.15783 0.21556 0.16517 -0.013475 0.072937 0.00073731 0.0048045 0.0034852 0.002149 -0.11566
2.5625 0.013174 0.014043 0.023418 0.034544 0 0.031681 0.018986 0.013011 -0.0039424 0.011631 -0.04244 -19.406 -0.015372 0.2084 0.035556 0.088883 0.00043369 0.056291 0.24697 0.15955 0.24208 0.17864 -0.0085635 0.092014 0.0010704 0.0046799 0.0038046 0.0016534 -0.12692
2.5664 0.018376 0.019842 0.017368 0.03141 0 0.028817 0.013554 0.014063 -0.001238 0.0092989 -0.036733 -19.531 0.020693 0.22 0.090607 0.11292 -0.00081934 0.057237 0.23716 0.15676 0.26718 0.18327 -0.0047589 0.10036 0.0012401 0.0047892 0.0041867 0.001177 -0.14956
2.5703 0.024279 0.026091 0.019397 0.021189 0 0.018852 0.0093068 0.010746 0.003245 0.0063907 -0.015093 -19.655 0.062289 0.21911 0.12362 0.12688 -0.0064398 0.1183 0.21269 0.16272 0.24163 0.16391 -0.0017157 0.070594 0.0011515 0.0051048 0.0044869 0.00091882 -0.19753
2.5742 0.030032 0.032227 0.027243 0.015464 0 0.013345 0.0098331 0.0072544 0.0052799 0.0065401 0.0084354 -19.756 0.043252 0.26387 0.081628 0.1079 -0.012621 0.085998 0.21233 0.16419 0.20397 0.11428 -0.00068048 0.030447 0.0008888 0.0052959 0.0045998 0.00070642 -0.27518
2.5781 0.035236 0.03787 0.033287 0.021666 0 0.02032 0.013975 0.0093492 0.0043522 0.012436 0.020443 -19.828 0.028756 0.23034 0.057444 0.11083 -0.017603 0.043319 0.17114 0.1475 0.21699 0.12776 -0.0046911 -0.035998 0.00075414 0.0050718 0.0044982 0.00031658 -0.3788
2.582 0.040185 0.043229 0.034103 0.037566 0 0.037677 0.019942 0.019471 0.0052737 0.023941 0.018276 -19.886 0.031936 0.19643 0.044242 0.10991 -0.023816 0.038079 0.15025 0.10353 0.17452 0.1229 -0.016631 -0.057009 0.0010366 0.0045121 0.0042375 -0.00012883 -0.51073
2.5859 0.045601 0.048999 0.034341 0.053684 0 0.055169 0.029387 0.034725 0.014669 0.038174 0.011992 -19.958 0.037338 0.17821 0.050523 0.11403 -0.036066 0.042482 0.13712 0.048897 0.11935 0.10048 -0.037179 -0.055071 0.0016794 0.0040254 0.0039301 -0.00017171 -0.68645
2.5898 0.052219 0.055797 0.040989 0.061376 0 0.063237 0.045841 0.049712 0.035195 0.05155 0.015978 -20.056 0.025232 0.18121 0.081463 0.13332 -0.057053 0.02248 0.10726 0.0044471 0.11509 0.075699 -0.064714 -0.072567 0.0022055 0.0039471 0.0037066 0.00051377 -0.92119
2.5938 0.06047 0.063679 0.055207 0.05994 0 0.061186 0.0689 0.06142 0.062596 0.062236 0.036961 -20.168 0.0051911 0.203 0.058362 0.10066 -0.084135 0.087676 0.06527 -0.041051 0.095594 0.056329 -0.096969 -0.1663 0.0020712 0.0041611 0.0036796 0.0016589 -1.207
2.5977 0.070186 0.072131 0.071278 0.057163 0 0.057802 0.091312 0.07139 0.088192 0.071178 0.068566 -20.266 0.00051555 0.16523 0.060416 0.10961 -0.11049 0.060743 0.039197 -0.049899 0.078654 0.045142 -0.13233 -0.19028 0.0011806 0.0041365 0.0039045 0.0024708 -1.5059
2.6016 0.08025 0.080367 0.083504 0.063107 0 0.063974 0.10363 0.083181 0.10471 0.080919 0.097028 -20.325 0.01102 0.13743 0.052181 0.11785 -0.12993 0.011425 0.016543 -0.062549 0.063805 0.024374 -0.16929 -0.20691 6.4189e-05 0.0033772 0.004343 0.0022615 -1.7697
2.6055 0.088505 0.087512 0.092326 0.081977 0 0.083367 0.10265 0.097904 0.11073 0.093129 0.11296 -20.347 0.028171 0.13865 0.029276 0.11751 -0.14146 -0.016014 -0.00172 -0.094958 0.056235 -0.0014038 -0.20513 -0.22444 -0.00051095 0.0018781 0.004853 0.0010848 -1.9719
2.6094 0.092485 0.092562 0.10201 0.10804 0 0.10852 0.094891 0.11235 0.11077 0.10669 0.1189 -20.351 0.029416 0.14319 0.019013 0.13413 -0.14953 0.019913 0.00086959 -0.14528 0.070396 -0.00039056 -0.23596 -0.19592 -0.00018906 0.00016283 0.0052397 -0.00023597 -2.1192
2.6133 0.090958 0.094517 0.1127 0.12846 0 0.12537 0.090844 0.1215 0.11153 0.11784 0.12617 -20.358 0.004813 0.12547 0.076035 0.11392 -0.16006 -0.024925 -0.0093303 -0.13158 0.030461 -0.024706 -0.25905 -0.2184 0.00066762 -0.0011272 0.0053618 -0.00076321 -2.2331
2.6172 0.085303 0.093054 0.11724 0.13139 0 0.12295 0.095344 0.12268 0.11759 0.12254 0.14409 -20.377 -0.0021895 0.11359 0.033765 0.092166 -0.17532 -0.0161 -0.025668 -0.15205 0.012813 -0.054274 -0.27504 -0.25763 0.0013182 -0.0017114 0.0052251 -0.00021587 -2.3209
2.6211 0.079398 0.089361 0.10832 0.11407 0 0.10151 0.10375 0.11754 0.12882 0.11947 0.17052 -20.399 -0.0034525 0.11822 -0.027996 0.076295 -0.19198 -0.0040559 -0.031212 -0.17813 0.021999 -0.079861 -0.28719 -0.27501 0.0013173 -0.0017948 0.0049775 0.00082919 -2.3666
2.625 0.077619 0.086217 0.08898 0.085884 0 0.07358 0.10783 0.11033 0.14056 0.11153 0.19165 -20.408 -0.014405 0.13912 -0.02672 0.073558 -0.20319 -0.042594 -0.015656 -0.17711 0.04354 -0.089585 -0.29754 -0.24612 0.00088182 -0.0017809 0.0047884 0.0014691 -2.3518
2.6289 0.082244 0.086812 0.073856 0.063731 0 0.05694 0.10488 0.10468 0.14578 0.10441 0.19105 -20.395 -0.044816 0.11309 0.0037117 0.11189 -0.20297 -0.11058 -0.016529 -0.15673 -0.026579 -0.039858 -0.30344 -0.23758 0.00060724 -0.0018931 0.0047045 0.0012396 -2.2818
2.6328 0.092283 0.092934 0.077348 0.06202 0 0.063729 0.10046 0.10203 0.13873 0.1028 0.16118 -20.358 -0.038745 0.098113 -0.037646 0.090287 -0.18953 -0.10145 0.010032 -0.11631 -0.010174 -0.042754 -0.29852 -0.24717 0.00083539 -0.0020626 0.0046131 0.00043458 -2.1897
2.6367 0.10473 0.10391 0.099474 0.083398 0 0.092422 0.10177 0.10214 0.11881 0.10686 0.10933 -20.299 -0.024017 0.08569 -0.060531 0.071974 -0.16607 -0.088326 0.033742 -0.073909 0.0347 -0.030779 -0.27812 -0.21461 0.0013164 -0.0021235 0.0043596 -0.00025072 -2.1129
2.6406 0.11708 0.11722 0.12448 0.11684 0 0.12834 0.1094 0.10433 0.092375 0.11203 0.054155 -20.219 -0.016585 0.088572 -0.058305 0.067275 -0.13934 -0.082638 0.04444 -0.043998 0.073317 -0.0042948 -0.24469 -0.15388 0.0014982 -0.0020459 0.0039205 -0.00036292 -2.0682
2.6445 0.12879 0.13014 0.13514 0.14519 0 0.15312 0.11669 0.10783 0.070512 0.11278 0.015457 -20.121 -0.031413 0.13665 -0.072507 0.058589 -0.11717 -0.063328 0.040417 -0.0442 0.071243 -0.0048252 -0.20815 -0.12996 0.0011311 -0.0019487 0.0034658 -2.2935e-05 -2.0521
2.6484 0.14039 0.14108 0.12915 0.15722 0 0.15724 0.11762 0.11159 0.062855 0.10772 0.003714 -20.005 -0.033537 0.14638 -0.071127 0.046528 -0.10581 -0.099403 0.084693 -0.036983 0.021818 0.00050528 -0.18047 -0.11096 0.00055336 -0.0019168 0.0032398 0.00029116 -2.0648
2.6523 0.15142 0.14954 0.12101 0.15508 0 0.14644 0.11455 0.11491 0.071509 0.1018 0.015863 -19.87 -0.017914 0.1133 -0.096495 0.022153 -0.10787 -0.12987 0.10333 -0.030056 0.039872 0.00080357 -0.16939 -0.10897 0.00035897 -0.0018807 0.0033621 0.00022223 -2.1275
2.6563 0.15944 0.15519 0.12693 0.15084 0 0.13658 0.11661 0.11855 0.090011 0.1031 0.0399 -19.714 -0.026062 0.071699 -0.1433 -0.010632 -0.12165 -0.13854 0.096299 -0.0404 0.056093 -0.012071 -0.17641 -0.11476 0.00079181 -0.0017258 0.003731 -0.00020293 -2.2696
2.6602 0.16162 0.15757 0.14816 0.15492 0 0.14034 0.12994 0.12488 0.10886 0.11634 0.065054 -19.529 -0.074297 0.044273 -0.19915 -0.049008 -0.14275 -0.13263 0.067723 -0.078632 0.01811 -0.041668 -0.20008 -0.12215 0.001492 -0.0015138 0.0041183 -0.00071976 -2.4972
2.6641 0.15755 0.15674 0.1698 0.16624 0 0.15627 0.1501 0.13589 0.12336 0.13841 0.090061 -19.317 -0.091286 0.016357 -0.22682 -0.096176 -0.16739 -0.20486 0.025818 -0.14049 -0.072887 -0.079434 -0.23982 -0.13741 0.0018541 -0.0015367 0.0043502 -0.0011608 -2.7769
2.668 0.1506 0.15419 0.17634 0.17342 0 0.1701 0.16558 0.15066 0.13677 0.16013 0.12273 -19.086 -0.13685 -0.050067 -0.23518 -0.14563 -0.1948 -0.21425 -0.014266 -0.2529 -0.13721 -0.10655 -0.29558 -0.13939 0.0016236 -0.0020905 0.0043926 -0.0016239 -3.0574
2.6719 0.14613 0.15267 0.16753 0.16627 0 0.16789 0.16933 0.16554 0.15591 0.17319 0.17043 -18.848 -0.16216 -0.11788 -0.22802 -0.16271 -0.22658 -0.22473 -0.048185 -0.33698 -0.14553 -0.13122 -0.36348 -0.17676 0.0011171 -0.0031714 0.0042677 -0.0023481 -3.3091
2.6758 0.14786 0.15459 0.15828 0.1474 0 0.14993 0.16634 0.17736 0.18304 0.17678 0.22913 -18.605 -0.17824 -0.16742 -0.22128 -0.1678 -0.26282 -0.22962 -0.085084 -0.38743 -0.13762 -0.16041 -0.4327 -0.22268 0.00085543 -0.0044154 0.0039279 -0.0034695 -3.5433
2.6797 0.15548 0.16036 0.16285 0.13242 0 0.13251 0.16894 0.18672 0.21197 0.17782 0.28121 -18.342 -0.21689 -0.18205 -0.23768 -0.20298 -0.29882 -0.19955 -0.13933 -0.423 -0.18355 -0.20103 -0.48864 -0.22152 0.0010122 -0.0053773 0.0032694 -0.0049026 -3.7871
2.6836 0.16562 0.16844 0.18054 0.13757 0 0.13489 0.18404 0.19729 0.23221 0.18456 0.30608 -18.039 -0.18958 -0.17933 -0.26212 -0.2173 -0.32584 -0.19865 -0.15439 -0.41193 -0.23488 -0.19463 -0.52104 -0.26344 0.0012591 -0.0058942 0.0023112 -0.0064045 -4.0409
2.6875 0.17507 0.17702 0.19754 0.16536 0 0.16229 0.20551 0.21097 0.23743 0.19899 0.29577 -17.684 -0.1595 -0.18083 -0.2598 -0.20139 -0.3365 -0.18373 -0.16738 -0.4226 -0.2435 -0.21336 -0.53049 -0.22653 0.0011564 -0.0061848 0.0013461 -0.0077021 -4.2603
2.6914 0.18349 0.18583 0.20263 0.20129 0 0.20036 0.22001 0.22392 0.2303 0.2148 0.26228 -17.287 -0.14857 -0.17348 -0.22363 -0.14095 -0.33042 -0.13082 -0.19706 -0.42669 -0.26062 -0.23618 -0.52711 -0.23058 0.00065159 -0.0065893 0.00084121 -0.0085675 -4.3875
2.6953 0.19307 0.19616 0.19917 0.2254 0 0.22663 0.22037 0.22863 0.21928 0.22292 0.22864 -16.87 -0.15988 -0.16344 -0.16558 -0.050283 -0.31511 -0.065688 -0.2325 -0.41904 -0.29142 -0.25338 -0.52219 -0.30719 0.00013942 -0.0072112 0.001093 -0.0088625 -4.4018
2.6992 0.20592 0.20909 0.20068 0.22862 0 0.22936 0.21293 0.22141 0.21114 0.21971 0.21058 -16.446 -0.16034 -0.20132 -0.14271 -0.0098295 -0.30065 -0.13403 -0.19345 -0.43994 -0.24666 -0.27326 -0.51986 -0.32505 1.8908e-05 -0.0078119 0.0019261 -0.0086177 -4.3445
2.7031 0.22163 0.22372 0.2152 0.21955 0 0.21699 0.21117 0.20808 0.20673 0.21059 0.20485 -16.007 -0.14298 -0.14877 -0.10555 -0.031396 -0.29261 -0.19938 -0.19343 -0.45609 -0.26063 -0.28256 -0.51594 -0.32941 0.00023567 -0.0080455 0.0027532 -0.008103 -4.2925
2.707 0.23734 0.23746 0.23592 0.21592 0 0.20985 0.22218 0.20118 0.20355 0.2057 0.19528 -15.531 -0.17257 -0.10906 -0.096707 -0.11916 -0.28933 -0.23449 -0.16969 -0.4394 -0.24139 -0.29549 -0.50439 -0.36597 0.00032497 -0.0077883 0.0030123 -0.0077399 -4.3067
2.7109 0.24996 0.24808 0.24843 0.22864 0 0.22187 0.24001 0.20975 0.20135 0.21153 0.17159 -15.002 -0.21879 -0.11156 -0.14566 -0.20435 -0.28586 -0.25482 -0.14156 -0.42057 -0.20665 -0.31097 -0.4852 -0.41522 -6.6417e-05 -0.0072437 0.0026238 -0.0078159 -4.4002
2.7148 0.25835 0.25559 0.24661 0.25291 0 0.24885 0.25222 0.23091 0.2038 0.22589 0.14323 -14.426 -0.23635 -0.16738 -0.26346 -0.21187 -0.28062 -0.28258 -0.14352 -0.43936 -0.19238 -0.32426 -0.46668 -0.44376 -0.000734 -0.0067542 0.0020463 -0.0082095 -4.5487
2.7188 0.26371 0.26199 0.23955 0.27353 0 0.27356 0.2527 0.2517 0.21426 0.24051 0.13399 -13.822 -0.26785 -0.19968 -0.21007 -0.27074 -0.27835 -0.29022 -0.1905 -0.46786 -0.17783 -0.31838 -0.46085 -0.41786 -0.0010499 -0.0065381 0.0018457 -0.0084437 -4.7244
2.7227 0.2681 0.26913 0.24192 0.27883 0 0.28191 0.24725 0.26056 0.23073 0.24873 0.16119 -13.205 -0.19868 -0.21663 -0.24731 -0.2127 -0.28662 -0.27496 -0.23131 -0.52639 -0.19663 -0.33359 -0.47611 -0.32514 -0.00058369 -0.0066072 0.0021558 -0.0081361 -4.9174
2.7266 0.27285 0.27684 0.25851 0.27028 0 0.27515 0.24693 0.25791 0.24651 0.25147 0.21818 -12.562 -0.17021 -0.24541 -0.2715 -0.1591 -0.30913 -0.21004 -0.27786 -0.53917 -0.2523 -0.37544 -0.51309 -0.28597 0.00041259 -0.0068936 0.0025316 -0.0074955 -5.1309
2.7305 0.2782 0.28336 0.27963 0.26007 0 0.26737 0.25695 0.25574 0.25702 0.25619 0.27718 -11.87 -0.21766 -0.26087 -0.25848 -0.15838 -0.34219 -0.16019 -0.32321 -0.54331 -0.33417 -0.43301 -0.56566 -0.3365 0.00117 -0.007396 0.0023525 -0.0073513 -5.3659
2.7344 0.28397 0.28737 0.29232 0.26014 0 0.27189 0.27297 0.26636 0.26557 0.27015 0.3111 -11.11 -0.27556 -0.16297 -0.26114 -0.20367 -0.3774 -0.33292 -0.33467 -0.72714 -0.40945 -0.47035 -0.62464 -0.43802 0.001088 -0.0081701 0.0014128 -0.0085561 -5.6183
2.7383 0.29013 0.28963 0.29435 0.27313 0 0.28969 0.28779 0.29091 0.28104 0.29366 0.31539 -10.289 -0.30503 -0.19393 -0.26695 -0.31478 -0.40794 -0.33603 -0.31535 -0.73924 -0.34853 -0.49027 -0.68142 -0.4928 0.00027625 -0.0091998 0.00014625 -0.011205 -5.8876
2.7422 0.29665 0.29226 0.2954 0.29211 0 0.30988 0.29975 0.31856 0.30864 0.31926 0.31054 -9.4304 -0.26396 -0.26494 -0.2688 -0.36524 -0.43254 -0.36361 -0.3748 -0.75556 -0.3164 -0.5207 -0.73001 -0.55238 -0.00057246 -0.010326 -0.00073642 -0.014384 -6.1779
2.7461 0.30299 0.29657 0.30443 0.30769 0 0.32024 0.31295 0.33653 0.34273 0.33706 0.3231 -8.5526 -0.23539 -0.34244 -0.25592 -0.33151 -0.45411 -0.42448 -0.45245 -0.7835 -0.33205 -0.5563 -0.76829 -0.61266 -0.00084086 -0.011332 -0.00086747 -0.016759 -6.4802
2.75 0.30813 0.30165 0.31804 0.31504 0 0.3173 0.32935 0.34102 0.36968 0.34187 0.36217 -7.65 -0.28726 -0.3895 -0.23405 -0.23367 -0.47498 -0.48742 -0.48566 -0.81604 -0.39399 -0.58849 -0.79813 -0.65356 -0.00052139 -0.012091 -0.00052145 -0.01758 -6.7541
2.7539 0.31128 0.30533 0.32386 0.31561 0 0.30759 0.34281 0.33858 0.37891 0.33658 0.41166 -6.701 -0.30744 -0.299 -0.33511 -0.32791 -0.49354 -0.34239 -0.50422 -0.85223 -0.46271 -0.60647 -0.82349 -0.56367 -0.00011994 -0.012601 -0.00031963 -0.017222 -6.9369
2.7578 0.31251 0.30652 0.31544 0.31401 0 0.30078 0.34347 0.33778 0.37173 0.3294 0.44371 -5.6891 -0.29091 -0.24697 -0.30213 -0.39444 -0.50511 -0.36787 -0.46185 -0.82349 -0.49793 -0.60113 -0.84623 -0.55807 -7.3782e-05 -0.012893 -0.00062966 -0.016791 -6.9838
2.7617 0.31268 0.30642 0.30163 0.31408 0 0.30216 0.32883 0.34049 0.35918 0.32754 0.44026 -4.6169 -0.28103 -0.27648 -0.28563 -0.36343 -0.50573 -0.4303 -0.48349 -0.79286 -0.45164 -0.59853 -0.86268 -0.57206 -0.00030616 -0.012939 -0.001235 -0.017141 -6.9049
2.7656 0.3128 0.30744 0.2985 0.3169 0 0.31032 0.30921 0.34141 0.35098 0.33219 0.40489 -3.5002 -0.27582 -0.35024 -0.28624 -0.28477 -0.49508 -0.46845 -0.53394 -0.77817 -0.36598 -0.59659 -0.86467 -0.58287 -0.00036562 -0.012702 -0.0015792 -0.018168 -6.7622
2.7695 0.3135 0.31087 0.3116 0.32079 0 0.31995 0.30006 0.33538 0.34667 0.33808 0.35697 -2.3496 -0.24417 -0.364 -0.21111 -0.305 -0.4765 -0.4416 -0.46297 -0.77591 -0.35782 -0.57488 -0.84574 -0.58446 2.6853e-05 -0.012269 -0.001332 -0.019023 -6.6217
2.7734 0.31509 0.31572 0.32828 0.32236 0 0.32566 0.30769 0.32361 0.33773 0.33776 0.31629 -1.1596 -0.2754 -0.27265 -0.2076 -0.40111 -0.4547 -0.32022 -0.42157 -0.77053 -0.46044 -0.53554 -0.80772 -0.51208 0.00061941 -0.011873 -0.00071923 -0.018981 -6.5045
2.7773 0.31769 0.31978 0.32999 0.31869 0 0.32438 0.3228 0.31228 0.31827 0.32723 0.29131 0.083373 -0.26596 -0.32297 -0.21179 -0.34 -0.4335 -0.40221 -0.45835 -0.74831 -0.45089 -0.53627 -0.76163 -0.48593 0.00084628 -0.011718 -0.00030092 -0.018142 -6.3829
2.7813 0.3209 0.32174 0.31252 0.31024 0 0.31657 0.3293 0.30576 0.29277 0.30913 0.27834 1.384 -0.26342 -0.40291 -0.22932 -0.27988 -0.41489 -0.47605 -0.45823 -0.71073 -0.36142 -0.50178 -0.72094 -0.47797 0.00040058 -0.011761 -0.00042676 -0.017306 -6.2263
2.7852 0.32337 0.322 0.2922 0.3026 0 0.30689 0.3201 0.3027 0.27294 0.29135 0.26843 2.7319 -0.2831 -0.41767 -0.26271 -0.31517 -0.39931 -0.40649 -0.37306 -0.66602 -0.26527 -0.413 -0.69269 -0.47038 -0.00042465 -0.011723 -0.00090767 -0.017195 -6.0488
2.7891 0.32307 0.32166 0.29012 0.30371 0 0.30259 0.30395 0.29919 0.2669 0.28208 0.25493 4.1129 -0.20044 -0.33805 -0.29749 -0.28838 -0.38633 -0.3488 -0.40894 -0.64908 -0.3945 -0.47639 -0.67428 -0.50004 -0.0009763 -0.011365 -0.0012212 -0.01779 -5.9094
2.793 0.31878 0.3209 0.30992 0.3169 0 0.30872 0.29613 0.29479 0.27216 0.28457 0.2376 5.5256 -0.22827 -0.35024 -0.28129 -0.2989 -0.3759 -0.36064 -0.43827 -0.60564 -0.31605 -0.46182 -0.65904 -0.46755 -0.00082719 -0.010765 -0.0010399 -0.01842 -5.8627
2.7969 0.31156 0.31865 0.33287 0.33518 0 0.32242 0.30254 0.29348 0.27949 0.29525 0.2233 6.9845 -0.2396 -0.34602 -0.26826 -0.29456 -0.36956 -0.40074 -0.44034 -0.63064 -0.27762 -0.42746 -0.645 -0.4395 -0.00014198 -0.010287 -0.00055998 -0.018471 -5.9086
2.8008 0.3045 0.31382 0.33625 0.34361 0 0.33242 0.31355 0.298 0.2831 0.3064 0.22352 8.5053 -0.22648 -0.35413 -0.28161 -0.27494 -0.37071 -0.42897 -0.43603 -0.66662 -0.33001 -0.40793 -0.63823 -0.45106 0.00050445 -0.010218 -0.00031049 -0.017998 -5.9913
2.8047 0.30026 0.30642 0.31639 0.33039 0 0.32677 0.31402 0.30445 0.28602 0.31149 0.24794 10.088 -0.22071 -0.45234 -0.33659 -0.2584 -0.38269 -0.39943 -0.46389 -0.59574 -0.46158 -0.43585 -0.64724 -0.53058 0.00064543 -0.01045 -0.0006353 -0.017624 -6.0478
2.8086 0.29836 0.29736 0.29197 0.2982 0 0.30371 0.29911 0.30465 0.29498 0.30917 0.29563 11.714 -0.27159 -0.47491 -0.33843 -0.32793 -0.40514 -0.47682 -0.43383 -0.71512 -0.4455 -0.45548 -0.67403 -0.54471 0.00027764 -0.010565 -0.001351 -0.017866 -6.0562
2.8125 0.29505 0.28733 0.28387 0.26459 0 0.27534 0.27944 0.29516 0.31091 0.30321 0.35026 13.367 -0.24731 -0.40584 -0.36109 -0.27623 -0.43178 -0.43658 -0.47111 -0.72591 -0.36593 -0.45963 -0.71037 -0.4919 -0.00023221 -0.0103 -0.0019022 -0.018576 -6.0382
2.8164 0.28652 0.2764 0.29293 0.2489 0 0.25873 0.27027 0.28297 0.32593 0.29858 0.38655 15.047 -0.25386 -0.38742 -0.35715 -0.24645 -0.45254 -0.42201 -0.48174 -0.71075 -0.37072 -0.45427 -0.74317 -0.52806 -0.00052083 -0.0098969 -0.0018529 -0.019064 -6.0198
2.8203 0.27284 0.26501 0.29952 0.25605 0 0.26108 0.27595 0.28005 0.33051 0.29704 0.38688 16.769 -0.30725 -0.42929 -0.32257 -0.28659 -0.45966 -0.47285 -0.44354 -0.71474 -0.45506 -0.44341 -0.76327 -0.63942 -0.00049316 -0.00993 -0.001245 -0.018769 -5.9949
2.8242 0.25878 0.25511 0.28565 0.2721 0 0.27297 0.28572 0.29051 0.32287 0.29594 0.35579 18.551 -0.23678 -0.25701 -0.34441 -0.26689 -0.45287 -0.42728 -0.47667 -0.72637 -0.27976 -0.42816 -0.76942 -0.43431 -0.00028015 -0.010689 -0.00051156 -0.01782 -5.9297
2.8281 0.24997 0.24922 0.25568 0.27681 0 0.27723 0.2849 0.30377 0.31002 0.29077 0.31804 20.388 -0.23199 -0.36104 -0.39866 -0.23906 -0.4388 -0.38368 -0.41955 -0.65163 -0.41004 -0.41288 -0.76423 -0.43796 -3.4481e-05 -0.011741 -7.0919e-05 -0.016917 -5.7978
2.832 0.24763 0.24765 0.23263 0.26203 0 0.26571 0.26957 0.3023 0.29881 0.27929 0.29853 22.26 -0.22451 -0.37803 -0.40055 -0.27716 -0.42425 -0.4337 -0.38874 -0.6263 -0.38309 -0.38135 -0.74757 -0.50109 0.00017275 -0.012174 -1.0763e-05 -0.016677 -5.6024
2.8359 0.24671 0.24657 0.23302 0.23874 0 0.24712 0.24961 0.27807 0.28735 0.26343 0.30012 24.149 -0.21911 -0.35381 -0.37087 -0.28994 -0.40962 -0.44911 -0.35736 -0.60003 -0.30211 -0.34462 -0.71524 -0.4957 0.0002829 -0.011387 -0.00013367 -0.017068 -5.3608
2.8398 0.23966 0.23986 0.2471 0.22525 0 0.23709 0.23723 0.24149 0.26698 0.24731 0.30042 26.055 -0.23011 -0.39758 -0.34838 -0.17241 -0.38888 -0.28413 -0.28139 -0.49856 -0.36323 -0.31577 -0.66458 -0.32491 0.00017265 -0.0096869 -0.00025005 -0.017486 -5.0738
2.8438 0.2227 0.224 0.24681 0.22784 0 0.23962 0.23341 0.21268 0.23351 0.2333 0.27299 27.995 -0.19895 -0.29894 -0.28109 -0.23459 -0.35663 -0.36919 -0.32036 -0.50807 -0.34753 -0.23158 -0.60054 -0.51281 -0.00026882 -0.008082 -0.00037459 -0.017354 -4.7193
2.8477 0.19894 0.20167 0.21469 0.23301 0 0.2396 0.22657 0.20247 0.19498 0.21942 0.21472 29.983 -0.20858 -0.3337 -0.21157 -0.18022 -0.31548 -0.25046 -0.21028 -0.42527 -0.31319 -0.2237 -0.53485 -0.41507 -0.00096697 -0.0073847 -0.00062735 -0.016642 -4.2834
2.8516 0.17506 0.17967 0.1638 0.21986 0 0.21625 0.20503 0.20166 0.166 0.20066 0.15279 32.013 -0.19987 -0.35274 -0.21579 -0.14527 -0.27563 -0.23145 -0.18677 -0.33042 -0.2742 -0.20098 -0.47772 -0.31955 -0.0016119 -0.007459 -0.00098457 -0.015802 -3.7903
2.8555 0.1544 0.16195 0.1265 0.18101 0 0.16552 0.17016 0.18974 0.15299 0.17314 0.12195 34.069 -0.17063 -0.31015 -0.27087 -0.17254 -0.24623 -0.32094 -0.25249 -0.28298 -0.24317 -0.16392 -0.42992 -0.31001 -0.0018435 -0.0073388 -0.001191 -0.015218 -3.2927
2.8594 0.13257 0.14351 0.12122 0.13107 0 0.10833 0.13657 0.15521 0.14645 0.13799 0.13154 36.135 -0.18525 -0.25579 -0.22306 -0.21917 -0.22663 -0.18156 -0.13394 -0.35303 -0.23861 -0.22291 -0.38317 -0.27602 -0.0015261 -0.0061348 -0.00096249 -0.01474 -2.8195
2.8633 0.099861 0.11179 0.13031 0.092786 0 0.072971 0.11827 0.1071 0.13005 0.10124 0.15426 38.214 -0.13728 -0.27865 -0.2184 -0.10366 -0.20643 -0.24323 -0.094037 -0.23327 -0.11231 -0.13942 -0.32878 -0.24509 -0.0008512 -0.0038842 -0.00027534 -0.013784 -2.3346
2.8672 0.048581 0.055844 0.11199 0.072915 0 0.065801 0.11351 0.065871 0.098464 0.069199 0.15021 40.315 -0.10961 -0.18994 -0.19611 -0.046142 -0.1751 -0.15657 -0.040813 -0.19281 -0.098788 -0.058557 -0.26571 -0.18063 -0.00016995 -0.0015281 0.00057883 -0.011887 -1.7505
2.8711 -0.020473 -0.023439 0.037105 0.051213 0 0.058696 0.10216 0.041799 0.064051 0.042192 0.10607 42.437 -0.083189 -0.11143 -0.17348 -0.044282 -0.1313 -0.08715 0.017514 -0.15376 -0.092795 -0.0063302 -0.19938 -0.12185 0.00027276 -2.6329e-05 0.001263 -0.0091709 -0.98782
2.875 -0.097418 -0.11086 -0.083295 -0.0046434 0 0.0089365 0.058167 0.022239 0.042161 0.011679 0.051415 44.562 -0.041269 -0.13912 -0.16832 -0.059609 -0.081627 -0.17197 0.061832 -0.030697 0.0086174 0.016028 -0.13155 -0.089445 0.00045711 0.00057388 0.0017335 -0.0062309 -0.021932
2.8789 -0.16856 -0.18518 -0.20413 -0.10929 0 -0.10251 -0.032695 -0.019201 0.027786 -0.035745 0.032486 46.666 -0.059167 0.049774 -0.14771 0.056176 -0.028806 0.035119 0.057606 0.079921 0.052006 0.10685 -0.050931 0.09709 0.00049814 0.001265 0.0022985 -0.003558 1.1256
2.8828 -0.2234 -0.23246 -0.28003 -0.24088 0 -0.24751 -0.16204 -0.099297 -0.010633 -0.10862 0.062553 48.731 0.071007 0.058076 -0.048248 0.13274 0.038745 0.058789 0.27368 0.1975 0.21061 0.26507 0.065377 0.16291 0.00051005 0.0033102 0.0033149 -0.0010329 2.4306
2.8867 -0.25906 -0.2545 -0.29682 -0.35092 0 -0.36482 -0.30061 -0.20894 -0.10772 -0.20146 0.093792 50.76 0.17234 0.14271 0.02837 0.22454 0.14266 0.17339 0.4057 0.40548 0.30986 0.42426 0.23844 0.2853 0.00059281 0.0072805 0.0048151 0.0020077 3.8808
2.8906 -0.2805 -0.26635 -0.27669 -0.39676 0 -0.40315 -0.41007 -0.31837 -0.26496 -0.29402 0.041495 52.759 0.21761 0.2955 0.059646 0.32915 0.29553 0.33152 0.45026 0.64152 0.36615 0.5611 0.47148 0.45779 0.00090454 0.012692 0.0064381 0.0061634 5.433
2.8945 -0.29775 -0.28544 -0.25835 -0.37203 0 -0.35942 -0.45957 -0.39858 -0.43601 -0.36217 -0.15176 54.726 0.26682 0.33097 0.066285 0.40587 0.48227 0.25596 0.60009 0.72145 0.52779 0.67091 0.74315 0.55055 0.0016359 0.018427 0.0077505 0.011339 6.9605
2.8984 -0.32152 -0.32065 -0.27227 -0.31217 0 -0.28281 -0.44169 -0.44028 -0.5531 -0.3948 -0.4607 56.643 0.31797 0.47155 0.11979 0.46677 0.66078 0.47136 0.75443 1.1208 0.71505 0.89725 1.015 0.83462 0.0028166 0.023436 0.0086476 0.016634 8.2739
2.9023 -0.35807 -0.36849 -0.32786 -0.2719 0 -0.24216 -0.38146 -0.45626 -0.57769 -0.40443 -0.77704 58.491 0.37928 0.53777 0.18075 0.53713 0.78577 0.5421 0.82358 1.2274 0.84339 1.0415 1.248 0.94667 0.0041396 0.027145 0.0094345 0.020852 9.234
2.9063 -0.40511 -0.41743 -0.41389 -0.29146 0 -0.28197 -0.33014 -0.46893 -0.53364 -0.42131 -0.97013 60.269 0.4051 0.57126 0.19989 0.61001 0.83982 0.59748 0.8889 1.3072 0.92293 1.1731 1.4183 1.0761 0.0050685 0.029432 0.010498 0.023234 9.8704
2.9102 -0.45142 -0.4556 -0.50436 -0.37402 0 -0.39681 -0.3405 -0.49545 -0.49192 -0.47207 -0.96835 61.99 0.38904 0.60919 0.17591 0.67574 0.84649 0.71276 0.99249 1.5119 0.96619 1.3242 1.5232 1.2986 0.0052411 0.030465 0.011885 0.02387 10.38
2.9141 -0.48249 -0.47665 -0.56682 -0.48661 0 -0.53755 -0.43292 -0.54032 -0.51612 -0.55671 -0.80515 63.669 0.48585 0.65065 0.30018 0.71245 0.85307 0.69111 1.0094 1.4615 0.97604 1.3459 1.5778 1.1741 0.0048328 0.030672 0.013214 0.023554 10.971
2.918 -0.49005 -0.48142 -0.57593 -0.58102 0 -0.64065 -0.57444 -0.59543 -0.61158 -0.64242 -0.59855 65.303 0.49186 0.76839 0.37288 0.76333 0.89424 0.7148 1.1143 1.4873 1.0293 1.3619 1.603 1.194 0.004494 0.030732 0.014018 0.023232 11.662
2.9219 -0.47908 -0.47629 -0.53052 -0.62105 0 -0.66186 -0.69083 -0.6432 -0.71941 -0.6818 -0.47828 66.872 0.48517 0.78887 0.35818 0.78881 0.96403 0.7957 1.0651 1.5178 1.0266 1.353 1.6137 1.2421 0.0048381 0.031305 0.014186 0.023483 12.215
2.9258 -0.46553 -0.47009 -0.46132 -0.60097 0 -0.59785 -0.71083 -0.66185 -0.76018 -0.64537 -0.50791 68.356 0.51402 0.7638 0.32808 0.7767 1.0184 0.86042 0.95849 1.5201 0.98579 1.3387 1.611 1.2399 0.0059069 0.032529 0.014073 0.024301 12.292
2.9297 -0.46508 -0.47045 -0.41603 -0.54612 0 -0.4877 -0.61541 -0.63534 -0.69258 -0.54534 -0.64925 69.751 0.6224 0.83533 0.40679 0.72472 1.0074 0.79163 1.0301 1.4703 0.97123 1.3556 1.5828 1.1088 0.0071094 0.033724 0.014146 0.025251 11.718
2.9336 -0.48132 -0.48035 -0.42638 -0.49557 0 -0.39318 -0.456 -0.56646 -0.54299 -0.4322 -0.78834 71.072 0.46634 0.76545 0.31655 0.74527 0.91336 0.68518 0.96016 1.4452 0.99782 1.3105 1.5138 1.0361 0.0077098 0.03372 0.01452 0.02581 10.659
2.9375 -0.50363 -0.49675 -0.48288 -0.4769 0 -0.36514 -0.32506 -0.48279 -0.38639 -0.3644 -0.80546 72.33 0.44011 0.64038 0.29633 0.73383 0.76748 0.65173 0.84759 1.309 0.86959 1.2526 1.3981 1.0307 0.0074259 0.031728 0.01482 0.02568 9.5432
2.9414 -0.51751 -0.51259 -0.5417 -0.48903 0 -0.41301 -0.29699 -0.42501 -0.29655 -0.37155 -0.64812 73.526 0.46219 0.5702 0.30542 0.68825 0.6317 0.64756 0.77203 1.1489 0.75936 1.1723 1.2482 1.0123 0.0066022 0.028059 0.01455 0.024932 8.797
2.9453 -0.51836 -0.52187 -0.56164 -0.50597 0 -0.49833 -0.38045 -0.42036 -0.30187 -0.43654 -0.36554 74.65 0.47241 0.60217 0.31153 0.63011 0.55931 0.63791 0.74814 1.0129 0.74583 1.0666 1.0923 0.93705 0.0058423 0.024038 0.013604 0.023937 8.5872
2.9492 -0.51581 -0.52425 -0.53907 -0.50045 0 -0.56182 -0.51498 -0.46074 -0.37411 -0.5087 -0.084734 75.696 0.42628 0.67611 0.28433 0.64608 0.56176 0.58964 0.65389 0.88658 0.74336 0.94264 0.96376 0.81655 0.0054948 0.021137 0.012454 0.023138 8.7654
2.9531 -0.52346 -0.52502 -0.50819 -0.46971 0 -0.56797 -0.61288 -0.50624 -0.4517 -0.53818 0.05948 76.67 0.41998 0.66785 0.3208 0.62954 0.60514 0.57335 0.64013 0.89185 0.76132 0.9045 0.88811 0.81051 0.005483 0.020052 0.011795 0.0228 9.0305
2.957 -0.54323 -0.52982 -0.50596 -0.44133 0 -0.53234 -0.6159 -0.51583 -0.4794 -0.50767 0.0011 77.583 0.45703 0.6226 0.31996 0.65025 0.63852 0.62766 0.6792 0.94614 0.76521 0.9702 0.87657 0.83922 0.0055676 0.020477 0.011982 0.022878 9.1651
2.9609 -0.55965 -0.53845 -0.53573 -0.45105 0 -0.50585 -0.52897 -0.4815 -0.44082 -0.44095 -0.21919 78.434 0.48191 0.58793 0.30454 0.67679 0.63375 0.68504 0.74891 1.0027 0.75913 1.0818 0.92732 0.87834 0.0056807 0.021655 0.012754 0.023098 9.1625
2.9648 -0.55164 -0.5433 -0.56549 -0.50908 0 -0.5254 -0.41223 -0.43641 -0.36759 -0.3846 -0.47918 79.206 0.43349 0.61354 0.31913 0.66339 0.60747 0.66208 0.82136 1.0244 0.75626 1.1634 1.0293 0.91188 0.0059423 0.023092 0.013486 0.023204 9.1762
2.9688 -0.51245 -0.53482 -0.56213 -0.58439 0 -0.57396 -0.34052 -0.42792 -0.32105 -0.37688 -0.64931 79.876 0.45087 0.70064 0.31618 0.72463 0.60837 0.69121 0.82034 1.1164 0.78238 1.2392 1.1641 0.94255 0.0063743 0.02475 0.013731 0.023172 9.3661
2.9727 -0.45965 -0.50972 -0.52651 -0.62398 0 -0.59027 -0.35794 -0.47756 -0.35483 -0.4245 -0.66985 80.442 0.49914 0.81911 0.36891 0.74756 0.67787 0.79858 0.90127 1.2547 0.868 1.2708 1.307 1.0229 0.0067003 0.026686 0.013542 0.023242 9.7758
2.9766 -0.42405 -0.47498 -0.49299 -0.59459 0 -0.52562 -0.45386 -0.56178 -0.47791 -0.50088 -0.58195 80.924 0.54494 0.88721 0.4533 0.78667 0.81313 0.85812 0.97764 1.3811 0.99536 1.3129 1.4321 1.1348 0.0065367 0.028669 0.013313 0.023716 10.316
2.9805 -0.42546 -0.4439 -0.49403 -0.51238 0 -0.39882 -0.57164 -0.62964 -0.64196 -0.56499 -0.49341 81.349 0.58824 0.89582 0.54175 0.85207 0.96182 0.84186 1.0283 1.4735 1.1259 1.3727 1.5227 1.2393 0.0058243 0.030264 0.013338 0.024717 10.837
2.9844 -0.45588 -0.42726 -0.52633 -0.43384 0 -0.29502 -0.64346 -0.64159 -0.76598 -0.58758 -0.50329 81.731 0.67053 0.91975 0.58604 0.9051 1.0551 0.82618 1.1007 1.5407 1.1724 1.4014 1.579 1.2482 0.0050221 0.031277 0.013533 0.026087 11.214
2.9883 -0.48543 -0.4266 -0.55412 -0.41306 0 -0.30063 -0.63116 -0.59667 -0.78717 -0.56779 -0.63606 82.056 0.63582 0.88946 0.59909 0.92758 1.0556 0.82824 1.1324 1.5912 1.2524 1.4541 1.6157 1.3261 0.0047842 0.031985 0.013583 0.027516 11.395
2.9922 -0.48663 -0.43472 -0.54591 -0.45994 0 -0.42647 -0.54956 -0.52811 -0.70405 -0.53028 -0.82749 82.303 0.63195 0.87224 0.5961 0.90199 0.98382 0.84602 1.1582 1.5823 1.2677 1.4982 1.645 1.3443 0.0053716 0.032804 0.013323 0.028753 11.394
2.9961 -0.45624 -0.44216 -0.50667 -0.53341 0 -0.58787 -0.45721 -0.47527 -0.57856 -0.50571 -0.96773 82.46 0.6248 0.8585 0.55553 0.85879 0.90048 0.85329 1.1609 1.5301 1.2256 1.5063 1.6599 1.3074 0.0063658 0.033681 0.012957 0.029682 11.259
3 -0.41613 -0.44358 -0.47174 -0.57468 0 -0.66515 -0.41819 -0.45732 -0.49143 -0.50814 -0.96967 82.538 0.5722 0.83294 0.47073 0.82855 0.85734 0.82087 1.117 1.4555 1.1464 1.4556 1.6328 1.2345 0.0069915 0.033912 0.012856 0.030216 11.021
3.0039 -0.393 -0.43913 -0.46946 -0.55203 0 -0.59742 -0.45801 -0.46698 -0.48252 -0.52543 -0.8179 82.555 0.50506 0.79401 0.4726 0.79856 0.85583 0.70478 0.97565 1.3575 1.0507 1.3388 1.5344 1.133 0.0067634 0.032663 0.013144 0.030131 10.661
3.0078 -0.39551 -0.43092 -0.49196 -0.48109 0 -0.43094 -0.54367 -0.48232 -0.52239 -0.52925 -0.57139 82.521 0.4966 0.76593 0.49027 0.77865 0.84744 0.69194 0.89348 1.2156 0.99799 1.1814 1.3603 1.003 0.0058505 0.029778 0.013488 0.029068 10.105
3.0117 -0.40868 -0.41906 -0.50471 -0.40706 0 -0.28101 -0.60375 -0.48179 -0.53817 -0.49709 -0.3247 82.428 0.47843 0.70588 0.47451 0.7314 0.77661 0.67509 0.80458 1.0697 0.91404 1.0344 1.1421 0.8841 0.004842 0.026061 0.013323 0.026793 9.2661
3.0156 -0.40928 -0.40122 -0.48368 -0.36741 0 -0.23977 -0.57644 -0.45201 -0.47331 -0.42921 -0.15635 82.265 0.43328 0.62775 0.43174 0.65331 0.63107 0.62622 0.70044 0.92971 0.79468 0.90878 0.932 0.78027 0.0041881 0.022718 0.012342 0.023513 8.1286
3.0195 -0.38708 -0.37593 -0.43979 -0.36637 0 -0.30761 -0.45241 -0.39019 -0.3332 -0.34758 -0.094485 82.034 0.37152 0.59039 0.40961 0.56327 0.45713 0.55947 0.60791 0.78926 0.68223 0.79359 0.77221 0.67312 0.0038846 0.020471 0.010792 0.019959 6.8084
3.0234 -0.3531 -0.34607 -0.4046 -0.37877 0 -0.40256 -0.28211 -0.30663 -0.18097 -0.27869 -0.11408 81.751 0.32881 0.5876 0.35763 0.49195 0.32668 0.47316 0.5333 0.66949 0.62416 0.75881 0.67232 0.64628 0.0036676 0.019152 0.0093122 0.017076 5.5449
3.0273 -0.32874 -0.31907 -0.39374 -0.37479 0 -0.43418 -0.14326 -0.226 -0.08942 -0.23543 -0.15987 81.431 0.25812 0.56339 0.30958 0.4286 0.28288 0.43454 0.4677 0.58241 0.57682 0.72312 0.61219 0.59544 0.003433 0.018128 0.008465 0.015493 4.6053
3.0313 -0.32729 -0.30376 -0.38949 -0.34332 0 -0.37605 -0.09301 -0.18007 -0.089608 -0.21335 -0.1783 81.071 0.21511 0.50114 0.2681 0.40689 0.3101 0.43267 0.43199 0.53085 0.51486 0.69452 0.56529 0.5489 0.0033789 0.01704 0.0083581 0.01514 4.1611
3.0352 -0.34477 -0.30602 -0.36329 -0.29791 0 -0.27926 -0.13788 -0.18989 -0.15553 -0.20299 -0.14269 80.656 0.23133 0.4123 0.23568 0.44446 0.35223 0.45794 0.43954 0.51641 0.44893 0.68843 0.52187 0.52696 0.0037172 0.016107 0.0086716 0.015319 4.2183
3.0391 -0.36645 -0.32599 -0.31436 -0.26572 0 -0.22372 -0.23863 -0.24905 -0.2318 -0.20452 -0.063188 80.172 0.24122 0.42162 0.22287 0.50299 0.36252 0.52417 0.48168 0.54786 0.54756 0.74871 0.49445 0.50559 0.0043102 0.015744 0.0090008 0.015218 4.6474
3.043 -0.38064 -0.35757 -0.28 -0.2703 0 -0.25434 -0.34062 -0.32427 -0.27693 -0.22916 0.018838 79.62 0.29243 0.4845 0.25578 0.49796 0.34222 0.53874 0.52149 0.59302 0.60185 0.76456 0.50543 0.60486 0.0046956 0.01602 0.0091728 0.014486 5.2833
3.0469 -0.38588 -0.38994 -0.30134 -0.31836 0 -0.35277 -0.40547 -0.37737 -0.28768 -0.28539 0.04828 79.013 0.3589 0.54121 0.30987 0.54894 0.33627 0.55629 0.55579 0.70118 0.69895 0.80955 0.57106 0.67898 0.004534 0.016629 0.0092725 0.013492 6.0157
3.0508 -0.38651 -0.41057 -0.3763 -0.39449 0 -0.45804 -0.42507 -0.3924 -0.29143 -0.36378 -0.020118 78.36 0.4141 0.57826 0.35966 0.62884 0.39228 0.57728 0.59883 0.85034 0.8151 0.88795 0.6945 0.74244 0.0040161 0.017424 0.0094324 0.013065 6.8085
3.0547 -0.38371 -0.4099 -0.44989 -0.4651 0 -0.51026 -0.4154 -0.38475 -0.31984 -0.43732 -0.19942 77.659 0.42601 0.59741 0.37404 0.64998 0.51925 0.58313 0.67403 0.98526 0.88044 0.97819 0.86785 0.87113 0.0037539 0.018865 0.0096531 0.013935 7.6512
3.0586 -0.37306 -0.38636 -0.45752 -0.49257 0 -0.48315 -0.39999 -0.38392 -0.38665 -0.47924 -0.45844 76.896 0.42485 0.72028 0.42081 0.67879 0.6795 0.70789 0.80729 1.1307 1.0035 1.1171 1.0747 1.0033 0.0042016 0.021722 0.0098404 0.016254 8.4957
3.0625 -0.35136 -0.34906 -0.38379 -0.45655 0 -0.39089 -0.39487 -0.40585 -0.48142 -0.48317 -0.72771 76.068 0.44356 0.76346 0.42829 0.74765 0.8172 0.77678 0.93359 1.2602 0.99726 1.252 1.2883 1.1242 0.0051704 0.026171 0.0099761 0.019521 9.2325
3.0664 -0.32457 -0.31472 -0.28072 -0.3712 0 -0.27679 -0.40147 -0.44001 -0.57645 -0.46662 -0.92483 75.187 0.4681 0.75539 0.39555 0.80825 0.89599 0.82087 1.0029 1.383 1.0069 1.345 1.4699 1.2265 0.0059499 0.031136 0.010191 0.0229 9.7229
3.0703 -0.30701 -0.29919 -0.22593 -0.28321 0 -0.19493 -0.40919 -0.46184 -0.63856 -0.45423 -0.98962 74.269 0.48468 0.72153 0.3577 0.835 0.91501 0.84673 0.99706 1.4878 1.0844 1.3768 1.5775 1.2876 0.0059601 0.034667 0.010631 0.025655 9.8617
3.0742 -0.31062 -0.30796 -0.25781 -0.24529 0 -0.18836 -0.40566 -0.45682 -0.64212 -0.45608 -0.91159 73.317 0.47175 0.68953 0.45499 0.83941 0.89511 0.80201 0.95496 1.5059 1.0925 1.3555 1.5833 1.2287 0.0053104 0.035196 0.011257 0.027406 9.6303
3.0781 -0.33396 -0.33261 -0.34624 -0.2797 0 -0.26606 -0.38878 -0.43214 -0.58194 -0.46099 -0.73336 72.316 0.4024 0.72126 0.46769 0.80175 0.85354 0.67268 0.94908 1.3983 1.0969 1.2953 1.4895 1.0752 0.0047165 0.032655 0.011823 0.028096 9.1102
3.082 -0.36168 -0.35639 -0.42311 -0.35931 0 -0.39025 -0.37132 -0.40595 -0.48028 -0.44993 -0.52697 71.246 0.43853 0.67287 0.45489 0.73897 0.79168 0.63621 0.8984 1.2668 0.99842 1.2063 1.3276 0.98967 0.004847 0.028507 0.012074 0.02778 8.4488
3.0859 -0.37604 -0.36547 -0.44148 -0.42456 0 -0.49047 -0.3712 -0.3872 -0.3789 -0.41543 -0.35683 70.098 0.46739 0.56281 0.39244 0.6685 0.70375 0.63277 0.7938 1.136 0.84894 1.0938 1.1414 0.95631 0.0057233 0.024676 0.011989 0.0265 7.789
3.0898 -0.37044 -0.35779 -0.40925 -0.42683 0 -0.50552 -0.39266 -0.36729 -0.31468 -0.36795 -0.2516 68.888 0.32875 0.45185 0.25484 0.60861 0.59343 0.55296 0.65182 1.0166 0.73657 0.9639 0.96451 0.91494 0.0067276 0.022288 0.011792 0.024331 7.1972
3.0938 -0.35351 -0.34279 -0.37166 -0.36545 0 -0.42771 -0.41447 -0.33145 -0.29335 -0.32438 -0.20043 67.644 0.24738 0.48558 0.31413 0.54461 0.4796 0.41281 0.6711 0.89743 0.69654 0.81869 0.81006 0.72708 0.0071689 0.021207 0.011696 0.021529 6.6355
3.0977 -0.34051 -0.33289 -0.36579 -0.28794 0 -0.31244 -0.40078 -0.27698 -0.28414 -0.2921 -0.17143 66.379 0.30329 0.42235 0.27121 0.46388 0.38541 0.38579 0.56665 0.71236 0.61316 0.71995 0.67655 0.61581 0.0068371 0.020558 0.011653 0.018572 6.0099
3.1016 -0.34055 -0.33373 -0.39165 -0.25226 0 -0.23884 -0.33118 -0.21928 -0.24537 -0.26554 -0.13609 65.087 0.30439 0.33471 0.19022 0.4256 0.3224 0.4063 0.45668 0.62618 0.54332 0.66396 0.56128 0.59603 0.0060485 0.019574 0.011358 0.015994 5.2724
3.1055 -0.35049 -0.34103 -0.42145 -0.28127 0 -0.24906 -0.22621 -0.18006 -0.16374 -0.23773 -0.083699 63.744 0.22784 0.28162 0.12012 0.42197 0.28543 0.40342 0.40823 0.63616 0.50545 0.63443 0.46878 0.63264 0.0052331 0.01805 0.010566 0.014118 4.5085
3.1094 -0.35974 -0.34576 -0.43015 -0.34612 0 -0.31619 -0.14181 -0.17054 -0.073725 -0.21295 -0.021584 62.333 0.25509 0.34042 0.11954 0.35443 0.26303 0.25654 0.4634 0.52293 0.47994 0.58985 0.40978 0.60624 0.0045496 0.016218 0.0093902 0.012917 3.9315
3.1133 -0.36001 -0.34252 -0.4146 -0.39111 0 -0.36947 -0.13087 -0.18585 -0.036286 -0.20521 0.031173 60.852 0.24561 0.28909 0.11187 0.35764 0.25271 0.3449 0.45121 0.54605 0.50432 0.60357 0.39576 0.54061 0.0039066 0.014463 0.0082896 0.012143 3.7696
3.1172 -0.35117 -0.33371 -0.38783 -0.37864 0 -0.35624 -0.20058 -0.21386 -0.090312 -0.22352 0.04915 59.312 0.23401 0.30704 0.10979 0.36987 0.26613 0.43379 0.49077 0.68435 0.58466 0.64162 0.43515 0.5733 0.0032778 0.013253 0.0077156 0.011641 4.119
3.1211 -0.33926 -0.3265 -0.36226 -0.3176 0 -0.28706 -0.30296 -0.24699 -0.21701 -0.26012 0.0060669 57.729 0.24749 0.36253 0.14556 0.40187 0.31906 0.44405 0.57732 0.80656 0.67944 0.69416 0.53139 0.65634 0.0028822 0.013189 0.0077502 0.011569 4.8759
3.125 -0.33056 -0.32631 -0.34262 -0.25413 0 -0.22516 -0.37031 -0.28475 -0.34946 -0.2959 -0.11375 56.109 0.30254 0.41057 0.23846 0.4639 0.41488 0.35468 0.69205 0.82309 0.7472 0.76354 0.6792 0.73077 0.0029898 0.014833 0.0080839 0.012304 5.8041
3.1289 -0.32779 -0.33294 -0.33199 -0.23496 0 -0.23087 -0.36795 -0.32746 -0.42229 -0.31902 -0.29902 54.451 0.34058 0.49358 0.29465 0.50817 0.53604 0.48498 0.82496 1.1036 0.79457 0.94807 0.85963 0.82764 0.0035731 0.018218 0.0083598 0.014084 6.6873
3.1328 -0.33084 -0.34226 -0.33702 -0.27347 0 -0.31068 -0.32015 -0.37124 -0.42125 -0.33756 -0.50364 52.745 0.31126 0.50752 0.25959 0.52692 0.65124 0.51911 0.87646 1.1865 0.84891 0.99675 1.0407 0.93983 0.0042312 0.022499 0.0085418 0.016664 7.4474
3.1367 -0.33897 -0.35099 -0.36169 -0.34367 0 -0.41399 -0.28738 -0.41124 -0.3914 -0.37132 -0.66186 50.984 0.34346 0.51854 0.28865 0.54498 0.73319 0.53733 0.97427 1.2344 0.92828 1.0752 1.1892 1.016 0.0045272 0.026236 0.0089349 0.019327 8.1383
3.1406 -0.35107 -0.35918 -0.39699 -0.40291 0 -0.47651 -0.31535 -0.44774 -0.39706 -0.42936 -0.7246 49.162 0.42071 0.55169 0.37124 0.58924 0.77397 0.60278 1.0843 1.323 1.0107 1.1883 1.2878 1.0881 0.0044093 0.028272 0.0098286 0.021266 8.8321
3.1445 -0.36411 -0.36819 -0.42262 -0.42316 0 -0.46967 -0.39927 -0.48494 -0.46709 -0.49534 -0.69284 47.275 0.4158 0.61383 0.37393 0.69946 0.78707 0.7938 1.0433 1.5 1.036 1.2295 1.3435 1.261 0.0042629 0.028528 0.011116 0.022082 9.5027
3.1484 -0.37288 -0.37682 -0.42414 -0.40747 0 -0.41499 -0.49108 -0.52121 -0.57029 -0.53673 -0.61906 45.328 0.46423 0.57855 0.38976 0.6253 0.79482 0.65853 1.0964 1.4209 1.0992 1.2218 1.3771 1.1756 0.0045095 0.027974 0.012276 0.021998 10.003
3.1523 -0.37311 -0.38046 -0.40879 -0.38224 0 -0.35781 -0.5386 -0.54211 -0.63958 -0.53088 -0.56991 43.332 0.40789 0.62921 0.3971 0.6595 0.8101 0.75739 1.0745 1.4119 1.0243 1.2388 1.4006 1.1238 0.005153 0.02776 0.012769 0.021617 10.149
3.1563 -0.36542 -0.37498 -0.40064 -0.37419 0 -0.3296 -0.52116 -0.52783 -0.62346 -0.48372 -0.57612 41.298 0.36875 0.63979 0.383 0.7129 0.82519 0.77169 1.0652 1.4114 0.98358 1.2378 1.4029 1.1109 0.0057479 0.02825 0.012465 0.021432 9.842
3.1602 -0.35582 -0.36168 -0.41642 -0.39022 0 -0.33151 -0.45565 -0.47175 -0.52344 -0.42386 -0.60989 39.225 0.41351 0.53832 0.34455 0.69595 0.81609 0.53895 1.1066 1.3609 1.0589 1.1857 1.3581 1.1161 0.0058387 0.0288 0.011733 0.021482 9.1333
3.1641 -0.35115 -0.34806 -0.44564 -0.41362 0 -0.34615 -0.37693 -0.39249 -0.39037 -0.37832 -0.6089 37.1 0.34518 0.5064 0.31515 0.54325 0.76043 0.66352 0.98652 1.2592 0.9096 1.0895 1.2506 1.0525 0.0054316 0.028417 0.0111 0.021422 8.204
3.168 -0.3533 -0.34251 -0.45719 -0.41798 0 -0.35845 -0.3156 -0.32461 -0.28664 -0.35313 -0.52743 34.906 0.31988 0.41403 0.25439 0.52389 0.65695 0.47479 0.83301 1.1818 0.84415 1.0377 1.0937 0.89492 0.0050159 0.02664 0.010837 0.020893 7.2786
3.1719 -0.35755 -0.34713 -0.42814 -0.38801 0 -0.3643 -0.28863 -0.29321 -0.24509 -0.33566 -0.37241 32.639 0.28471 0.37349 0.24525 0.52522 0.53193 0.45661 0.76481 1.0534 0.7712 0.96516 0.92458 0.80614 0.0051048 0.023851 0.010834 0.019851 6.5303
3.1758 -0.35677 -0.35529 -0.36678 -0.33225 0 -0.36424 -0.29926 -0.29484 -0.25352 -0.31294 -0.19673 30.312 0.25993 0.38288 0.24161 0.49522 0.42564 0.51426 0.7363 0.90346 0.69213 0.87277 0.77882 0.72685 0.0057486 0.020859 0.010856 0.01857 6.0178
3.1797 -0.3474 -0.35643 -0.30653 -0.2785 0 -0.35584 -0.33546 -0.30278 -0.27097 -0.2852 -0.060173 27.947 0.29714 0.39386 0.13776 0.39406 0.36695 0.30948 0.62682 0.80872 0.64378 0.78789 0.66911 0.50031 0.0064917 0.018269 0.01084 0.017354 5.6749
3.1836 -0.33154 -0.34435 -0.27627 -0.25466 0 -0.33559 -0.36776 -0.29191 -0.25969 -0.26159 0.0064265 25.555 0.2153 0.36191 0.15897 0.30622 0.35426 0.35287 0.52891 0.71774 0.64687 0.74907 0.58658 0.57845 0.0067976 0.016261 0.010936 0.016289 5.3616
3.1875 -0.31363 -0.32165 -0.27639 -0.26868 0 -0.30624 -0.35924 -0.25972 -0.20987 -0.24579 0.0069518 23.128 0.18954 0.28011 0.10525 0.36928 0.35875 0.37263 0.50895 0.65352 0.54465 0.69108 0.52099 0.54574 0.0065097 0.014841 0.011247 0.015264 4.9623
3.1914 -0.29561 -0.29657 -0.28313 -0.30258 0 -0.27771 -0.29182 -0.22469 -0.14351 -0.2303 -0.039079 20.645 0.21207 0.26064 0.10274 0.43546 0.34897 0.34649 0.51894 0.63165 0.51308 0.66716 0.47771 0.50685 0.0059186 0.014117 0.011607 0.014225 4.4842
3.1953 -0.2758 -0.27542 -0.27426 -0.32533 0 -0.25804 -0.19019 -0.2061 -0.09884 -0.20735 -0.11405 18.096 0.25505 0.33432 0.17343 0.43638 0.31807 0.30034 0.5181 0.65812 0.59618 0.70029 0.4736 0.53209 0.005424 0.014236 0.011669 0.013372 4.0808
3.1992 -0.2523 -0.25769 -0.24838 -0.31492 0 -0.24439 -0.1152 -0.20699 -0.10659 -0.18375 -0.20146 15.491 0.22894 0.35565 0.097346 0.46074 0.29093 0.39219 0.46162 0.72528 0.54315 0.75724 0.51697 0.64985 0.0051724 0.015063 0.011261 0.013029 3.9573
3.2031 -0.2266 -0.23808 -0.21928 -0.27265 0 -0.22596 -0.12016 -0.21624 -0.17141 -0.18014 -0.27689 12.856 0.20417 0.27588 0.24853 0.40236 0.30352 0.40516 0.55378 0.76275 0.55519 0.80441 0.59343 0.63951 0.005021 0.016105 0.010637 0.013312 4.2055
3.207 -0.20304 -0.213 -0.19517 -0.21902 0 -0.19745 -0.20231 -0.22398 -0.26752 -0.21082 -0.31276 10.206 0.26586 0.34202 0.22286 0.41599 0.37003 0.42958 0.58716 0.83282 0.69273 0.8327 0.67307 0.6778 0.0047961 0.016851 0.010316 0.013912 4.6905
3.2109 -0.18427 -0.18466 -0.16838 -0.17618 0 -0.16823 -0.2955 -0.23092 -0.35079 -0.26313 -0.30112 7.5406 0.33597 0.4803 0.13227 0.46998 0.46514 0.45649 0.58043 0.89267 0.77122 0.81639 0.73212 0.71685 0.0045146 0.017232 0.010627 0.014276 5.0998
3.2148 -0.16772 -0.15855 -0.1274 -0.15241 0 -0.1552 -0.31978 -0.24124 -0.38144 -0.29962 -0.27083 4.8476 0.30303 0.53963 0.19516 0.49309 0.53764 0.45187 0.59822 0.87943 0.57477 0.73666 0.76668 0.6675 0.0043229 0.017631 0.011369 0.014065 5.1409
3.2188 -0.14724 -0.1369 -0.076079 -0.14053 0 -0.16464 -0.24969 -0.2494 -0.34577 -0.28598 -0.27163 2.1183 0.2764 0.41989 0.24624 0.5284 0.54623 0.31183 0.58699 0.86477 0.70325 0.80457 0.78531 0.67651 0.0042622 0.018365 0.011949 0.013465 4.7401
3.2227 -0.11827 -0.11469 -0.035194 -0.12853 0 -0.18116 -0.13927 -0.2395 -0.26423 -0.22082 -0.32847 -0.64067 0.25596 0.3651 0.2342 0.49545 0.48904 0.30907 0.59805 0.84894 0.65943 0.8242 0.78946 0.69708 0.0041707 0.019142 0.011888 0.013021 4.0733
3.2266 -0.080983 -0.082668 -0.021057 -0.10978 0 -0.17651 -0.075333 -0.20094 -0.17985 -0.13878 -0.40643 -3.4145 0.21572 0.37334 0.17968 0.42691 0.40275 0.39107 0.59007 0.76839 0.54674 0.7855 0.76365 0.66958 0.0038669 0.019112 0.011223 0.013084 3.3913
3.2305 -0.037957 -0.034694 -0.023201 -0.082948 0 -0.13111 -0.09588 -0.14286 -0.13199 -0.081412 -0.42709 -6.1938 0.15282 0.39946 0.12774 0.34145 0.33143 0.45352 0.54824 0.63062 0.45093 0.68659 0.68659 0.57826 0.0034044 0.017559 0.010409 0.013343 2.7789
3.2344 0.010953 0.027296 -0.0075211 -0.044325 0 -0.048078 -0.147 -0.087404 -0.1304 -0.060783 -0.33347 -8.9801 0.093155 0.3133 0.18347 0.24933 0.29009 0.25898 0.4837 0.54191 0.4856 0.53364 0.55096 0.45523 0.0030705 0.014547 0.0098057 0.012883 2.0522
3.2383 0.069811 0.095016 0.053964 0.015829 0 0.052532 -0.12132 -0.044284 -0.14563 -0.048393 -0.1495 -11.776 0.07984 0.15376 0.070174 0.14836 0.25194 0.20227 0.35539 0.37818 0.41686 0.41668 0.37013 0.33928 0.0030604 0.010839 0.0092409 0.010753 0.88969
3.2422 0.14112 0.16011 0.15444 0.10568 0 0.1516 0.050941 0.0068993 -0.12357 0.00016474 0.026386 -14.57 0.059156 0.042305 -0.023553 0.11919 0.16921 0.19402 0.21521 0.21126 0.2493 0.27247 0.16366 0.21066 0.0031371 0.0070889 0.0080854 0.006572 -0.90606
3.2461 0.21858 0.21873 0.25389 0.21892 0 0.24176 0.33607 0.10264 -0.017838 0.10643 0.10038 -17.339 0.021942 -0.024344 -0.070558 0.093657 0.010896 0.11239 0.063041 -0.001195 0.046338 0.097257 -0.063303 0.010176 0.0026702 0.0031078 0.0058077 0.00068016 -3.226
3.25 0.28666 0.2706 0.31132 0.3305 0 0.32167 0.6133 0.25662 0.17809 0.24952 0.072844 -20.055 -0.032939 -0.069677 -0.084639 -0.0047164 -0.21195 -0.12653 -0.10223 -0.29351 -0.12593 -0.10521 -0.32378 -0.28161 0.0011102 -0.0020105 0.0025165 -0.0062108 -5.6908
3.2539 0.32991 0.31493 0.31809 0.40883 0 0.38399 0.76009 0.43254 0.41921 0.38115 0.056118 -22.708 -0.083897 -0.16058 -0.28179 -0.18299 -0.45172 -0.25653 -0.2461 -0.53634 -0.25309 -0.33627 -0.63004 -0.30852 -0.0014846 -0.0089305 -0.0009988 -0.013485 -7.8645
3.2578 0.34515 0.34848 0.30205 0.43653 0 0.41475 0.73543 0.56047 0.62827 0.46081 0.19262 -25.308 -0.20151 -0.34035 -0.27515 -0.30773 -0.65472 -0.32085 -0.37429 -0.83238 -0.4227 -0.48133 -0.96988 -0.55924 -0.0043488 -0.017168 -0.0037723 -0.020751 -9.4744
3.2617 0.34502 0.36849 0.3005 0.4228 0 0.40816 0.5973 0.58988 0.73816 0.48192 0.53185 -27.87 -0.30999 -0.44314 -0.36418 -0.40702 -0.79299 -0.45116 -0.55195 -1.1124 -0.6061 -0.65554 -1.3021 -0.83822 -0.0064695 -0.025128 -0.0052837 -0.027604 -10.49
3.2656 0.34833 0.37683 0.3291 0.39644 0 0.38085 0.44983 0.53448 0.7328 0.47126 0.96763 -30.396 -0.3681 -0.4342 -0.50421 -0.49 -0.87482 -0.6152 -0.75222 -1.3314 -0.75381 -0.88612 -1.5768 -1.0514 -0.0072549 -0.031105 -0.0056996 -0.033387 -11.048
3.2695 0.36469 0.38001 0.37392 0.38484 0 0.36568 0.37119 0.46603 0.6589 0.46634 1.2945 -32.875 -0.34205 -0.36138 -0.37699 -0.5566 -0.92897 -0.64503 -0.86792 -1.4426 -0.77911 -1.1472 -1.7617 -1.137 -0.0068857 -0.034361 -0.0055987 -0.037354 -11.321
3.2734 0.38722 0.384 0.40914 0.39563 0 0.38529 0.37788 0.45769 0.59639 0.49024 1.3474 -35.289 -0.27938 -0.47166 -0.47877 -0.48615 -0.97709 -0.65994 -0.8625 -1.4613 -0.86762 -1.0953 -1.8514 -1.2477 -0.0061065 -0.035351 -0.0054846 -0.039159 -11.425
3.2773 0.4003 0.38897 0.41945 0.41462 0 0.42896 0.43858 0.52377 0.60354 0.5393 1.1183 -37.633 -0.3396 -0.48447 -0.45257 -0.48999 -1.0156 -0.68791 -0.84584 -1.4144 -0.82201 -1.0208 -1.8554 -1.2269 -0.0056681 -0.034983 -0.0055067 -0.039178 -11.397
3.2813 0.39553 0.39009 0.40706 0.42001 0 0.45814 0.50876 0.60794 0.67359 0.58699 0.76074 -39.917 -0.38255 -0.4479 -0.42589 -0.51278 -1.0195 -0.66823 -0.82347 -1.3352 -0.77435 -0.95501 -1.7812 -1.1403 -0.0058688 -0.033707 -0.0055456 -0.038255 -11.199
3.2852 0.38081 0.38442 0.38328 0.40078 0 0.44065 0.55249 0.63038 0.73628 0.59868 0.47866 -42.151 -0.31578 -0.41519 -0.47958 -0.49078 -0.96284 -0.58914 -0.78898 -1.2366 -0.79233 -0.90082 -1.6319 -1.0368 -0.0064883 -0.03129 -0.0054698 -0.036989 -10.735
3.2891 0.3739 0.37683 0.35934 0.366 0 0.38407 0.54579 0.5534 0.70704 0.55056 0.38516 -44.337 -0.28152 -0.40918 -0.41249 -0.34678 -0.84038 -0.67135 -0.69614 -1.0309 -0.60259 -0.78621 -1.4185 -0.84715 -0.0070678 -0.027385 -0.0052726 -0.035188 -9.9074
3.293 0.38622 0.37779 0.34541 0.33977 0 0.33522 0.47841 0.41053 0.55101 0.44578 0.43575 -46.467 -0.25364 -0.28418 -0.38827 -0.27427 -0.67405 -0.45146 -0.52617 -0.82985 -0.47898 -0.61026 -1.1695 -0.66198 -0.0072566 -0.022195 -0.0049972 -0.032064 -8.6996
3.2969 0.41231 0.39374 0.35209 0.34567 0 0.34166 0.3647 0.27781 0.31447 0.31888 0.47962 -48.535 -0.20446 -0.24627 -0.32971 -0.2257 -0.50155 -0.35979 -0.44163 -0.62667 -0.39431 -0.47166 -0.92239 -0.55027 -0.0069838 -0.016553 -0.0046058 -0.027045 -7.264
3.3008 0.43504 0.41917 0.3847 0.38988 0 0.40718 0.25043 0.21548 0.098652 0.22125 0.38322 -50.54 -0.15677 -0.22099 -0.28421 -0.17448 -0.35659 -0.37905 -0.39249 -0.42395 -0.32985 -0.36948 -0.70445 -0.48398 -0.0064071 -0.01137 -0.0039903 -0.020525 -5.913
3.3047 0.44155 0.43952 0.43312 0.45296 0 0.48248 0.19522 0.22899 -0.006177 0.19133 0.13124 -52.49 -0.15875 -0.0046582 -0.35902 -0.095527 -0.25554 -0.30606 -0.23086 -0.22853 -0.26407 -0.26142 -0.52319 -0.38723 -0.0057502 -0.0070998 -0.0031278 -0.01384 -4.9873
3.3086 0.43459 0.44362 0.47172 0.49746 0 0.50311 0.23275 0.27669 0.021856 0.22856 -0.16474 -54.385 -0.098603 -0.16736 -0.30843 -0.069088 -0.19834 -0.26643 -0.20547 -0.18926 -0.093788 -0.15331 -0.37834 -0.11356 -0.0051672 -0.0037815 -0.0022016 -0.008489 -4.6728
3.3125 0.42822 0.43443 0.47724 0.49063 0 0.4449 0.33974 0.3099 0.12899 0.29313 -0.348 -56.221 -0.15657 -0.13609 -0.31831 -0.079341 -0.17971 -0.32404 -0.18491 -0.14315 -0.06049 -0.14871 -0.28339 -0.14641 -0.0047019 -0.0015448 -0.0015281 -0.0052779 -4.9082
3.3164 0.43232 0.42682 0.451 0.43037 0 0.34901 0.44632 0.30896 0.23128 0.33633 -0.32317 -57.988 -0.20222 -0.14015 -0.34265 -0.097725 -0.19909 -0.35282 -0.20161 -0.17155 -0.093011 -0.17854 -0.27126 -0.20763 -0.0043384 -0.00095037 -0.0013334 -0.0041298 -5.4619
3.3203 0.4414 0.43307 0.42134 0.35455 0 0.29249 0.48633 0.28993 0.2759 0.33919 -0.11126 -59.687 -0.18753 -0.26981 -0.36001 -0.11872 -0.26058 -0.34196 -0.26831 -0.29822 -0.1609 -0.22173 -0.37341 -0.18729 -0.0040836 -0.0026989 -0.0015913 -0.0046345 -6.1181
3.3242 0.43932 0.44924 0.41833 0.32018 0 0.32605 0.44782 0.28477 0.27241 0.32615 0.17859 -61.329 -0.24975 -0.31055 -0.40311 -0.19556 -0.36451 -0.57401 -0.35996 -0.42213 -0.33346 -0.37673 -0.58922 -0.35522 -0.0040115 -0.0069451 -0.0020766 -0.0066881 -6.8161
3.3281 0.41619 0.45631 0.44253 0.36121 0 0.42985 0.3803 0.3166 0.27499 0.34006 0.43109 -62.928 -0.24718 -0.30261 -0.42012 -0.24772 -0.50011 -0.60876 -0.51746 -0.70931 -0.48889 -0.53568 -0.87542 -0.69049 -0.0042173 -0.012914 -0.0025819 -0.010522 -7.63
3.332 0.38081 0.43677 0.46046 0.4559 0 0.52479 0.35213 0.38724 0.33494 0.3999 0.596 -64.482 -0.30776 -0.42117 -0.44178 -0.32467 -0.64725 -0.66508 -0.66503 -0.90392 -0.5863 -0.72297 -1.1682 -0.82155 -0.0047014 -0.019247 -0.0030854 -0.016091 -8.6235
3.3359 0.35596 0.3922 0.43576 0.53516 0 0.53269 0.39487 0.47948 0.46159 0.48062 0.69934 -65.972 -0.38768 -0.53944 -0.47009 -0.41558 -0.78587 -0.76836 -0.78546 -1.0663 -0.6461 -0.88371 -1.4192 -0.87795 -0.0052854 -0.024796 -0.0037188 -0.022511 -9.7204
3.3398 0.35919 0.34505 0.36784 0.53334 0 0.43878 0.48166 0.56668 0.61759 0.53521 0.79485 -67.379 -0.4065 -0.47152 -0.50437 -0.49343 -0.90371 -0.89746 -0.87393 -1.3219 -0.70871 -0.94844 -1.613 -1.0964 -0.0056686 -0.029136 -0.0045814 -0.028264 -10.71
3.3438 0.38626 0.32168 0.29826 0.44406 0 0.30666 0.55391 0.62332 0.74546 0.53874 0.90253 -68.702 -0.45167 -0.54793 -0.62793 -0.51143 -0.99488 -0.9119 -0.93108 -1.496 -0.85733 -1.0321 -1.754 -1.1983 -0.0056243 -0.03238 -0.0055884 -0.032123 -11.37
3.3477 0.41273 0.33083 0.2747 0.33181 0 0.23224 0.56869 0.63445 0.80172 0.51138 0.98715 -69.959 -0.41443 -0.6467 -0.56331 -0.51884 -1.0518 -0.86689 -0.93705 -1.4355 -0.85106 -1.0635 -1.8392 -1.1672 -0.005189 -0.034571 -0.0064901 -0.033992 -11.59
3.3516 0.41334 0.35667 0.30558 0.28261 0 0.2706 0.52581 0.60158 0.77603 0.49645 0.99292 -71.173 -0.40998 -0.62897 -0.48195 -0.51899 -1.0607 -0.85113 -0.91462 -1.381 -0.78667 -1.0218 -1.8484 -1.0664 -0.0046629 -0.035322 -0.0070278 -0.034808 -11.387
3.3555 0.38283 0.37272 0.35072 0.33085 0 0.39147 0.45755 0.5411 0.6887 0.51382 0.89961 -72.353 -0.45581 -0.50112 -0.46054 -0.50354 -1.0091 -0.87623 -0.86655 -1.3924 -0.73256 -0.91549 -1.7619 -0.97596 -0.0043895 -0.034068 -0.007078 -0.035511 -10.84
3.3594 0.3404 0.36415 0.35965 0.42622 0 0.49925 0.39842 0.47387 0.57452 0.53542 0.74586 -73.488 -0.44422 -0.47387 -0.49058 -0.44212 -0.89821 -0.8537 -0.76801 -1.3122 -0.75868 -0.79706 -1.585 -1.0483 -0.0044895 -0.030639 -0.0066823 -0.035987 -10.006
3.3633 0.31418 0.33892 0.32133 0.47465 0 0.50453 0.36395 0.41267 0.46501 0.50974 0.59458 -74.559 -0.3106 -0.46381 -0.45921 -0.33139 -0.74992 -0.73203 -0.66104 -1.0011 -0.6089 -0.65035 -1.3514 -0.87523 -0.0047803 -0.025546 -0.0059809 -0.035004 -8.9192
3.3672 0.31917 0.3187 0.27612 0.42209 0 0.39408 0.35051 0.35796 0.37632 0.41424 0.47129 -75.558 -0.27641 -0.42024 -0.40345 -0.26164 -0.59636 -0.5513 -0.49351 -0.72736 -0.45289 -0.4846 -1.0995 -0.59381 -0.0049493 -0.019683 -0.0051392 -0.031261 -7.6455
3.3711 0.34675 0.31883 0.27686 0.30719 0 0.24459 0.34609 0.30541 0.30572 0.28455 0.33678 -76.494 -0.30345 -0.33553 -0.31942 -0.21105 -0.46007 -0.40062 -0.31208 -0.49672 -0.28394 -0.30822 -0.84638 -0.31324 -0.0048054 -0.013778 -0.0043083 -0.024682 -6.3081
3.375 0.37337 0.33582 0.33631 0.2317 0 0.16659 0.33678 0.25652 0.23751 0.18898 0.1288 -77.385 -0.31877 -0.22098 -0.21234 -0.145 -0.34179 -0.35602 -0.16841 -0.28817 -0.088786 -0.12903 -0.58827 -0.13349 -0.0043715 -0.0081436 -0.0035924 -0.016774 -5.0536
3.3789 0.37978 0.35254 0.41215 0.26998 0 0.21892 0.30799 0.21968 0.15667 0.16937 -0.1577 -78.239 -0.22604 -0.20485 -0.20583 -0.036573 -0.22875 -0.32203 -0.045539 -0.12521 0.026549 0.056353 -0.32928 -0.08635 -0.0037627 -0.0029446 -0.0029998 -0.0097185 -3.9899
3.3828 0.36449 0.35481 0.44398 0.39704 0 0.3599 0.24961 0.20013 0.06365 0.20358 -0.42788 -79.049 -0.10358 -0.1854 -0.18413 0.015447 -0.11747 -0.32304 0.00062334 -0.04135 0.085634 0.16549 -0.10751 0.0021563 -0.0030282 0.0013652 -0.0024246 -0.0049735 -3.1725
3.3867 0.34205 0.34351 0.40671 0.50286 0 0.47644 0.16896 0.19105 -0.019507 0.22727 -0.53515 -79.805 -0.066535 -0.19336 -0.19207 -0.018335 -0.029859 -0.33079 -0.013577 -0.020846 0.044403 0.1662 0.013319 0.004131 -0.0021638 0.0039764 -0.0017335 -0.0025391 -2.6574
3.3906 0.32983 0.33202 0.33023 0.48552 0 0.47194 0.098913 0.17975 -0.058429 0.19682 -0.3947 -80.504 -0.11898 -0.21259 -0.22886 -0.10402 -0.0048673 -0.31074 -0.05998 -0.055816 -0.061342 0.069489 -0.013632 -0.087688 -0.0012777 0.004178 -0.00093488 -0.0014442 -2.5563
3.3945 0.3353 0.33325 0.27014 0.34362 0 0.34542 0.085723 0.1661 -0.026575 0.13525 -0.069206 -81.153 -0.18035 -0.18321 -0.2579 -0.14223 -0.069475 -0.20775 -0.087302 -0.13936 -0.11648 -0.073294 -0.17849 -0.19001 -0.00067737 0.0019342 -0.00028057 -0.00089399 -3.0142
3.3984 0.35325 0.34902 0.26082 0.18536 0 0.19714 0.15774 0.17307 0.077247 0.11635 0.25676 -81.759 -0.24806 -0.28466 -0.25027 -0.17068 -0.21317 -0.31012 -0.17388 -0.28417 -0.20725 -0.17894 -0.41615 -0.25902 -0.00069048 -0.0019844 -0.00014863 -0.0010193 -4.0997
3.4023 0.37239 0.37057 0.29487 0.14262 0 0.15225 0.29843 0.23237 0.22666 0.19901 0.40885 -82.317 -0.29742 -0.35745 -0.31553 -0.20852 -0.38964 -0.44341 -0.27873 -0.51309 -0.33191 -0.26186 -0.65218 -0.36205 -0.0013364 -0.0064906 -0.00073726 -0.0026259 -5.6973
3.4063 0.38408 0.3874 0.34178 0.26171 0 0.26069 0.44922 0.35188 0.38199 0.3697 0.36101 -82.814 -0.33291 -0.44262 -0.39295 -0.27056 -0.54703 -0.56426 -0.40031 -0.80039 -0.44082 -0.34499 -0.8548 -0.50813 -0.0021905 -0.010902 -0.0018194 -0.0062968 -7.5043
3.4102 0.38631 0.39478 0.3796 0.46327 0 0.45352 0.54466 0.49507 0.50999 0.54538 0.26245 -83.24 -0.3557 -0.56099 -0.4332 -0.36568 -0.66271 -0.65184 -0.54122 -1.1032 -0.50867 -0.45828 -1.0479 -0.69896 -0.0026556 -0.015284 -0.0028235 -0.011734 -9.1532
3.4141 0.38176 0.39394 0.40629 0.60465 0 0.5929 0.55406 0.59745 0.59586 0.63529 0.32104 -83.597 -0.33958 -0.59906 -0.46111 -0.48675 -0.75326 -0.75007 -0.72152 -1.2988 -0.62399 -0.68184 -1.274 -0.92787 -0.0024514 -0.020134 -0.003247 -0.017904 -10.375
3.418 0.37406 0.38727 0.4257 0.59141 0 0.57808 0.49751 0.61318 0.64237 0.60973 0.6296 -83.9 -0.31922 -0.66432 -0.39873 -0.54899 -0.85103 -0.87611 -0.84017 -1.4017 -0.68362 -0.90079 -1.5413 -1.099 -0.0018672 -0.025665 -0.0030864 -0.023749 -11.09
3.4219 0.36573 0.37543 0.43211 0.44616 0 0.42347 0.42626 0.55329 0.66119 0.51876 1.0749 -84.16 -0.3196 -0.72447 -0.3612 -0.56652 -0.96722 -0.93448 -0.91654 -1.4895 -0.75269 -1.0451 -1.7994 -1.2267 -0.0014991 -0.031267 -0.0028874 -0.028743 -11.375
3.4258 0.3583 0.35935 0.41516 0.28258 0 0.24662 0.38632 0.47944 0.66424 0.44844 1.4067 -84.376 -0.33348 -0.75546 -0.36969 -0.56248 -1.0734 -0.90255 -0.96434 -1.5575 -0.83052 -1.0967 -1.9661 -1.3112 -0.0016924 -0.035577 -0.0033141 -0.032822 -11.358
3.4297 0.35287 0.34318 0.37844 0.21263 0 0.17636 0.39361 0.45434 0.65839 0.45321 1.4173 -84.539 -0.33778 -0.73181 -0.41004 -0.57129 -1.1181 -0.78671 -1.0004 -1.5674 -0.88895 -1.0594 -1.9791 -1.3499 -0.0022172 -0.037123 -0.0045599 -0.035859 -11.124
3.4336 0.34958 0.33301 0.34499 0.265 0 0.25447 0.43395 0.48961 0.64266 0.51835 1.0924 -84.641 -0.34005 -0.66453 -0.38389 -0.54897 -1.0643 -0.81197 -0.9071 -1.4422 -0.80951 -0.9649 -1.8337 -1.244 -0.0025064 -0.035136 -0.0061049 -0.037301 -10.677
3.4375 0.34701 0.33135 0.33699 0.37544 0 0.4078 0.47857 0.53627 0.6074 0.57721 0.61927 -84.685 -0.32513 -0.61944 -0.34758 -0.5003 -0.91919 -0.78451 -0.78549 -1.2489 -0.68619 -0.81472 -1.5787 -1.0952 -0.0022271 -0.03002 -0.0070525 -0.036382 -9.9743
3.4414 0.34269 0.33332 0.34919 0.44645 0 0.50929 0.4987 0.5265 0.53835 0.56353 0.2488 -84.681 -0.28722 -0.57301 -0.3014 -0.44237 -0.73001 -0.68342 -0.63273 -1.0492 -0.53194 -0.63681 -1.2831 -0.91981 -0.0016165 -0.023197 -0.0067873 -0.032737 -8.9599
3.4453 0.33491 0.32969 0.34795 0.42214 0 0.47654 0.47305 0.4305 0.427 0.45707 0.1218 -84.638 -0.22233 -0.50467 -0.25388 -0.38651 -0.55215 -0.53306 -0.46171 -0.86695 -0.36223 -0.44505 -0.99858 -0.72712 -0.0012398 -0.016402 -0.0054128 -0.026875 -7.6181
3.4492 0.32405 0.31507 0.30368 0.3216 0 0.33047 0.39358 0.28041 0.28197 0.29312 0.18747 -84.548 -0.12467 -0.3891 -0.24081 -0.3339 -0.41385 -0.48362 -0.33273 -0.63661 -0.20491 -0.21876 -0.74483 -0.50788 -0.0014114 -0.010829 -0.0036152 -0.020074 -6.014
3.4531 0.31211 0.29336 0.22642 0.21473 0 0.17289 0.27328 0.14343 0.13125 0.13658 0.26544 -84.401 -0.060534 -0.28978 -0.1544 -0.21716 -0.305 -0.33542 -0.19061 -0.43617 -0.034914 -0.040005 -0.51713 -0.33195 -0.0018745 -0.0066431 -0.0021 -0.013748 -4.3208
3.457 0.30096 0.27477 0.16563 0.16752 0 0.10612 0.14876 0.070568 0.0098667 0.042842 0.19273 -84.191 -0.016399 -0.20109 -0.12213 -0.12122 -0.19667 -0.24378 -0.045712 -0.23217 0.11499 0.12507 -0.30501 -0.16697 -0.0020738 -0.0031701 -0.0011018 -0.008768 -2.7967
3.4609 0.29109 0.26679 0.16848 0.1987 0 0.1592 0.067097 0.064833 -0.059763 0.029974 -0.057531 -83.927 0.00075586 -0.11896 -0.13665 -0.058823 -0.074114 -0.1994 0.082444 -0.051615 0.20451 0.26755 -0.10867 -0.0267 -0.0017489 0.00034941 -0.00036723 -0.0051883 -1.6991
3.4648 0.28216 0.26767 0.23423 0.27296 0 0.27386 0.058782 0.090907 -0.078986 0.074627 -0.3655 -83.628 -0.019643 -0.040685 -0.15545 -0.026703 0.043348 -0.15486 0.16996 0.064059 0.19296 0.36581 0.05313 0.063638 -0.0012358 0.0039753 0.0004349 -0.002523 -1.1747
3.4688 0.27451 0.26886 0.31038 0.3287 0 0.35432 0.11578 0.11113 -0.065854 0.13041 -0.5565 -83.309 -0.080995 -0.012235 -0.11134 -0.035383 0.11094 -0.13813 0.17639 0.10869 0.11635 0.31594 0.14569 0.0594 -0.0011506 0.0068514 0.001302 -0.00032987 -1.2027
3.4727 0.26956 0.26383 0.33735 0.31969 0 0.33918 0.19544 0.11403 -0.036191 0.15767 -0.5206 -82.971 -0.10183 -0.034691 -0.18787 -0.089233 0.089049 -0.21041 0.12208 0.076591 0.02493 0.21111 0.13208 -0.0098815 -0.0017612 0.0077512 0.0018688 0.0013133 -1.6423
3.4766 0.26852 0.25455 0.30128 0.24606 0 0.24271 0.25092 0.1151 0.009417 0.14831 -0.27705 -82.603 -0.13389 -0.1221 -0.23982 -0.1717 -0.027074 -0.26435 0.010848 -0.049121 -0.082693 0.075687 -0.0054549 -0.095523 -0.0026769 0.0059761 0.0017603 0.0017545 -2.3481
3.4805 0.27061 0.24918 0.24492 0.15657 0 0.13982 0.26464 0.13695 0.080684 0.13027 0.051186 -82.192 -0.18613 -0.24678 -0.2367 -0.27973 -0.20052 -0.2832 -0.14576 -0.25426 -0.20046 -0.083492 -0.24817 -0.21156 -0.0031743 0.0018835 0.0009647 0.00018495 -3.2584
3.4844 0.27281 0.25346 0.2268 0.1187 0 0.10975 0.25692 0.19016 0.18063 0.14652 0.3245 -81.732 -0.21097 -0.30477 -0.2957 -0.42937 -0.37444 -0.37171 -0.31992 -0.47397 -0.30815 -0.28239 -0.54232 -0.47403 -0.0028421 -0.0033892 -0.00012838 -0.003724 -4.3798
3.4883 0.27192 0.26463 0.26754 0.1719 0 0.17951 0.26329 0.26834 0.29478 0.22102 0.47212 -81.223 -0.24066 -0.42965 -0.37197 -0.52662 -0.50712 -0.48593 -0.4479 -0.69161 -0.41385 -0.44808 -0.82393 -0.66603 -0.0019268 -0.0087564 -0.0010422 -0.0093961 -5.6888
3.4922 0.26725 0.27379 0.33322 0.29438 0 0.30534 0.3016 0.35436 0.39843 0.33639 0.52189 -80.673 -0.25192 -0.48831 -0.42871 -0.57298 -0.59512 -0.60116 -0.59195 -0.91033 -0.54315 -0.60607 -1.0521 -0.81389 -0.0010749 -0.013838 -0.0015673 -0.015489 -7.0502
3.4961 0.26151 0.27457 0.36871 0.41062 0 0.40366 0.35783 0.42788 0.47502 0.44267 0.56127 -80.082 -0.25422 -0.50868 -0.44882 -0.60509 -0.66743 -0.69535 -0.732 -1.1177 -0.64084 -0.73027 -1.2255 -0.94277 -0.00077037 -0.018866 -0.001834 -0.020593 -8.2364
3.5 0.25882 0.26922 0.34723 0.44123 0 0.40969 0.40094 0.4707 0.52635 0.49288 0.66163 -79.452 -0.26816 -0.53637 -0.43147 -0.65695 -0.7547 -0.75021 -0.83593 -1.295 -0.65386 -0.7954 -1.3674 -1.0679 -0.0010228 -0.023948 -0.0020777 -0.024035 -9.0388
3.5039 0.26157 0.26637 0.2907 0.3625 0 0.32367 0.41053 0.47285 0.56358 0.47766 0.81946 -78.782 -0.38337 -0.58037 -0.50101 -0.67944 -0.85695 -0.77337 -0.84588 -1.3692 -0.6364 -0.82962 -1.491 -1.0881 -0.0015437 -0.02842 -0.0023632 -0.026164 -9.3761
3.5078 0.26854 0.27275 0.24672 0.22913 0 0.21166 0.39151 0.43985 0.5882 0.43002 0.95499 -78.074 -0.43639 -0.54288 -0.44611 -0.69991 -0.93599 -0.76487 -0.81703 -1.3696 -0.66559 -0.84677 -1.5749 -1.0651 -0.0021208 -0.030938 -0.0025436 -0.027825 -9.3071
3.5117 0.27591 0.2868 0.24809 0.13779 0 0.1586 0.36542 0.3936 0.58406 0.3955 0.9685 -77.33 -0.40662 -0.50151 -0.42988 -0.68192 -0.94017 -0.7182 -0.75602 -1.2477 -0.6634 -0.81298 -1.5724 -0.99057 -0.002744 -0.030324 -0.0024666 -0.029393 -8.9469
3.5156 0.28015 0.30016 0.29133 0.15541 0 0.20602 0.34975 0.36023 0.53091 0.39316 0.81377 -76.547 -0.31763 -0.47631 -0.47415 -0.62565 -0.84413 -0.65444 -0.68414 -1.0422 -0.61427 -0.72028 -1.4481 -0.89216 -0.0033842 -0.026489 -0.0021907 -0.030196 -8.3696
3.5195 0.28054 0.30511 0.34665 0.2678 0 0.32008 0.34539 0.35013 0.42778 0.40122 0.53546 -75.722 -0.24067 -0.45118 -0.49815 -0.56115 -0.67223 -0.62716 -0.64487 -0.88277 -0.54559 -0.57852 -1.2125 -0.84007 -0.0037721 -0.020654 -0.001975 -0.028933 -7.5835
3.5234 0.27939 0.30092 0.38266 0.39036 0 0.41563 0.34066 0.3473 0.30218 0.37933 0.2426 -74.85 -0.25389 -0.36214 -0.4385 -0.43023 -0.48591 -0.62237 -0.50214 -0.83325 -0.45489 -0.41428 -0.92297 -0.65042 -0.0035358 -0.014666 -0.0020508 -0.02483 -6.5883
3.5273 0.27994 0.29347 0.38278 0.43353 0 0.42007 0.32399 0.32131 0.19357 0.30709 0.0377 -73.932 -0.25649 -0.24935 -0.35071 -0.36146 -0.34353 -0.52794 -0.37806 -0.62458 -0.31044 -0.2806 -0.65194 -0.4412 -0.0026189 -0.0099373 -0.0024021 -0.018596 -5.4481
3.5313 0.28378 0.28943 0.34706 0.37045 0 0.32885 0.29225 0.25503 0.12472 0.20453 -0.046169 -72.967 -0.20466 -0.17852 -0.23692 -0.29771 -0.26343 -0.40144 -0.25636 -0.34571 -0.14974 -0.16047 -0.44565 -0.26231 -0.0015083 -0.0067791 -0.0027658 -0.012244 -4.3063
3.5352 0.28942 0.29073 0.28832 0.25357 0 0.20901 0.2501 0.16409 0.087416 0.1176 -0.054848 -71.958 -0.090712 -0.18057 -0.13087 -0.19805 -0.21923 -0.30172 -0.12862 -0.11538 -0.021035 -0.045259 -0.3068 -0.15615 -0.00093208 -0.0045608 -0.0028442 -0.0078026 -3.3336
3.5391 0.29311 0.29382 0.22954 0.16949 0 0.14747 0.20586 0.08905 0.056215 0.082833 -0.065327 -70.906 -0.057646 -0.12885 -0.25575 -0.13529 -0.17035 -0.27016 -0.061136 -0.15254 -0.030854 0.011162 -0.211 -0.17772 -0.0012389 -0.00245 -0.0025264 -0.005924 -2.6571
3.543 0.29105 0.2932 0.1975 0.1714 0 0.18435 0.16965 0.064821 0.017443 0.10221 -0.12032 -69.813 -0.10798 -0.091952 -0.24882 -0.1467 -0.10187 -0.31581 -0.081837 -0.1369 -0.01884 0.023862 -0.13974 -0.18967 -0.0020671 -0.00013677 -0.0019384 -0.0055775 -2.3293
3.5469 0.2816 0.28536 0.20737 0.24299 0 0.28372 0.15277 0.093915 -0.01434 0.14726 -0.19554 -68.686 -0.10731 -0.073461 -0.22896 -0.17429 -0.040833 -0.30088 -0.10975 -0.054687 -0.010187 0.0041256 -0.10131 -0.12915 -0.0026753 0.0019375 -0.0013189 -0.0051178 -2.3434
3.5508 0.26609 0.26984 0.24665 0.31819 0 0.36331 0.16316 0.14709 -0.008098 0.18486 -0.22166 -67.526 -0.0733 -0.097143 -0.2184 -0.19209 -0.035706 -0.26384 -0.14712 -0.019588 -0.026878 -0.05126 -0.1242 -0.072409 -0.0026458 0.0029042 -0.00086668 -0.0038241 -2.661
3.5547 0.24785 0.24816 0.27764 0.33506 0 0.35805 0.19768 0.18986 0.054702 0.20057 -0.14003 -66.331 -0.095122 -0.19962 -0.20416 -0.18097 -0.11644 -0.33021 -0.23159 -0.229 -0.094317 -0.15048 -0.23113 -0.17622 -0.0022651 0.0020486 -0.0006768 -0.0025647 -3.2199
3.5586 0.23 0.22271 0.26467 0.27953 0 0.26683 0.23907 0.20994 0.16074 0.20224 0.051382 -65.097 -0.14726 -0.21385 -0.27421 -0.25105 -0.2676 -0.40657 -0.34912 -0.47164 -0.2669 -0.25239 -0.4159 -0.44641 -0.0021846 -0.00072843 -0.00075141 -0.0030035 -3.926
3.5625 0.21367 0.19673 0.20645 0.18878 0 0.14881 0.26437 0.2212 0.27219 0.20657 0.29382 -63.817 -0.16856 -0.21963 -0.3174 -0.27855 -0.43544 -0.50008 -0.44721 -0.55662 -0.32256 -0.36397 -0.64047 -0.51927 -0.002694 -0.0048 -0.0010072 -0.0060567 -4.6571
3.5664 0.19774 0.1741 0.14114 0.11886 0 0.076627 0.26056 0.24333 0.35303 0.22402 0.50383 -62.492 -0.21332 -0.29064 -0.32267 -0.30999 -0.56227 -0.52888 -0.51316 -0.63161 -0.39284 -0.5071 -0.85281 -0.52407 -0.0033584 -0.0090819 -0.0012687 -0.01097 -5.2902
3.5703 0.18016 0.15755 0.11367 0.10478 0 0.085054 0.23415 0.27881 0.39054 0.25357 0.62147 -61.134 -0.2767 -0.40447 -0.31158 -0.35462 -0.62082 -0.48655 -0.55538 -0.77944 -0.52088 -0.65673 -1.0113 -0.56735 -0.0034186 -0.012531 -0.0013269 -0.015813 -5.7347
3.5742 0.15986 0.14641 0.13276 0.14038 0 0.15183 0.20518 0.30922 0.39555 0.28582 0.63885 -59.759 -0.18421 -0.26185 -0.4043 -0.31927 -0.6239 -0.56744 -0.64158 -0.94488 -0.52242 -0.64289 -1.0993 -0.73992 -0.0025759 -0.014607 -0.0010988 -0.018922 -5.9425
3.5781 0.13778 0.13629 0.15997 0.18651 0 0.2187 0.19044 0.31224 0.38553 0.30744 0.59421 -58.374 -0.2652 -0.27365 -0.42932 -0.34748 -0.6055 -0.649 -0.63265 -0.88424 -0.50933 -0.67674 -1.122 -0.83431 -0.0013682 -0.015407 -0.00077554 -0.01999 -5.8916
3.582 0.11644 0.1221 0.14546 0.19808 0 0.23226 0.1913 0.28122 0.36843 0.30398 0.53919 -56.978 -0.26285 -0.31648 -0.38221 -0.31292 -0.59032 -0.5748 -0.59549 -0.80252 -0.48581 -0.65052 -1.091 -0.66483 -0.00073073 -0.015376 -0.00075751 -0.019884 -5.5659
3.5859 0.098484 0.10241 0.078721 0.15293 0 0.17606 0.19636 0.22872 0.34013 0.26479 0.501 -55.561 -0.20252 -0.30076 -0.32201 -0.23875 -0.57497 -0.43062 -0.54473 -0.7223 -0.44914 -0.5641 -1.0087 -0.45942 -0.0011439 -0.014756 -0.0013261 -0.019458 -4.9574
3.5898 0.085388 0.081089 0.004036 0.0672 0 0.077196 0.19404 0.1734 0.29284 0.19153 0.4626 -54.118 -0.17809 -0.14818 -0.32205 -0.186 -0.53234 -0.36693 -0.4818 -0.62123 -0.39106 -0.44542 -0.86608 -0.54816 -0.0021886 -0.013234 -0.0022801 -0.018525 -4.0851
3.5938 0.076885 0.064516 -0.017715 -0.011941 0 -0.011626 0.18052 0.12518 0.22285 0.1036 0.37443 -52.655 -0.15519 -0.12618 -0.18412 -0.13715 -0.43364 -0.29316 -0.30088 -0.32925 -0.18556 -0.29994 -0.65417 -0.44542 -0.0029278 -0.010115 -0.0028974 -0.015975 -3.0045
3.5977 0.071049 0.05627 0.033229 -0.035057 0 -0.042745 0.15561 0.082042 0.13121 0.031005 0.1933 -51.184 -0.066424 -0.097078 -0.13738 -0.076423 -0.27185 -0.17352 -0.2171 -0.15942 -0.13995 -0.13481 -0.38202 -0.18885 -0.0027328 -0.0049766 -0.0023714 -0.010928 -1.7915
3.6016 0.064691 0.053878 0.11349 0.01403 0 -0.002003 0.11401 0.037995 0.021349 -0.0054171 -0.074765 -49.714 -0.0045226 0.01717 -0.12163 0.0028378 -0.071317 -0.04982 -0.074203 0.037852 -0.057061 0.024542 -0.085225 0.027879 -0.0017663 0.0017143 -0.00044146 -0.0038564 -0.51755
3.6055 0.054143 0.050344 0.15256 0.10007 0 0.07938 0.04564 -0.0092686 -0.099302 -0.011792 -0.35896 -48.245 0.012259 0.18373 -0.08793 0.096261 0.122 0.034021 0.13233 0.28217 0.10895 0.16526 0.18422 0.13143 -0.00071757 0.0085606 0.0023018 0.0033602 0.75514
3.6094 0.036698 0.039143 0.11352 0.1538 0 0.13912 -0.051334 -0.058447 -0.2147 -0.019297 -0.55429 -46.771 0.066322 0.1829 0.025926 0.18066 0.26359 0.0021712 0.18082 0.4085 0.20426 0.28504 0.38197 0.1825 -0.0001287 0.013918 0.004749 0.0085596 1.9497
3.6133 0.012406 0.018624 0.022223 0.11907 0 0.12143 -0.15799 -0.10854 -0.30072 -0.059576 -0.58519 -45.288 0.12548 0.34042 0.086827 0.22393 0.33306 0.18614 0.3224 0.56155 0.21736 0.41947 0.49286 0.26013 3.9665e-07 0.016825 0.0060229 0.010695 2.9517
3.6172 -0.015092 -0.0073436 -0.060005 -0.0021365 0 0.017441 -0.2388 -0.1582 -0.33623 -0.13579 -0.46024 -43.8 0.15342 0.35493 0.084539 0.24305 0.3425 0.24128 0.34524 0.58603 0.27264 0.44477 0.53367 0.28726 1.0671e-05 0.017492 0.0060518 0.010406 3.6254
3.6211 -0.040007 -0.032331 -0.09085 -0.14394 0 -0.12119 -0.26365 -0.19981 -0.31793 -0.21475 -0.27415 -42.32 0.16143 0.34077 0.0826 0.24626 0.32469 0.20766 0.34002 0.54349 0.34747 0.43612 0.53524 0.33502 0.00011308 0.016981 0.0055035 0.0093734 3.8745
3.625 -0.057843 -0.051258 -0.076772 -0.22002 0 -0.21189 -0.23014 -0.21737 -0.26504 -0.2496 -0.14804 -40.853 0.16435 0.42846 0.13648 0.23707 0.30848 0.17532 0.40905 0.51264 0.38995 0.47479 0.51839 0.45357 0.00020591 0.016359 0.0051687 0.0090477 3.7019
3.6289 -0.068455 -0.062608 -0.055144 -0.1869 0 -0.19888 -0.16538 -0.19594 -0.20685 -0.21607 -0.14667 -39.397 0.13772 0.33463 0.10284 0.16708 0.2982 0.20607 0.34553 0.41631 0.24158 0.40766 0.4824 0.26842 0.00014158 0.015986 0.0053458 0.0097446 3.2175
3.6328 -0.075943 -0.068202 -0.053794 -0.077708 0 -0.097074 -0.10468 -0.13713 -0.16193 -0.1327 -0.23345 -37.944 0.11704 0.23779 0.025445 0.16331 0.27292 0.11403 0.3085 0.3396 0.19279 0.41201 0.41347 0.22355 5.772e-05 0.015438 0.0057417 0.010692 2.5815
3.6367 -0.084869 -0.071378 -0.0706 0.021895 0 0.014781 -0.066149 -0.065139 -0.12701 -0.047796 -0.29965 -36.49 0.051564 0.23603 -0.045554 0.1224 0.20708 0.055319 0.23728 0.24754 0.19925 0.31779 0.30331 0.18474 0.00031289 0.01402 0.0059022 0.01083 1.9243
3.6406 -0.095657 -0.074757 -0.088254 0.038461 0 0.051508 -0.043276 -0.013426 -0.085515 -0.0038594 -0.2478 -35.043 -0.010372 0.28027 -0.059973 0.056279 0.096712 0.075205 0.1504 0.13411 0.19536 0.15399 0.16119 0.106 0.0010465 0.011413 0.005707 0.0096584 1.3049
3.6445 -0.10326 -0.078491 -0.099912 -0.034595 0 -0.013135 -0.020157 -0.00029611 -0.027645 -0.0082736 -0.066815 -33.614 0.085507 0.17465 0.056509 0.078563 -0.030373 0.14863 0.14142 0.014464 0.065403 0.12973 0.010739 -0.0080159 0.0018698 0.0079616 0.0054537 0.0075135 0.7294
3.6484 -0.1008 -0.079758 -0.11342 -0.13478 0 -0.12533 0.0080697 -0.014682 0.036604 -0.032608 0.15791 -32.211 -0.032613 0.050816 -0.056822 0.037426 -0.13031 -0.027522 0.041789 -0.10147 0.028731 0.11403 -0.12239 -0.15952 0.0021166 0.0044932 0.005497 0.0052156 0.20177
3.6523 -0.085457 -0.074143 -0.13143 -0.18064 0 -0.19278 0.030352 -0.026054 0.08363 -0.038669 0.30599 -30.832 -0.057976 0.078159 -0.12568 0.0086449 -0.17321 -0.084458 -0.041099 -0.17998 -0.001854 -0.01346 -0.22012 -0.16801 0.0014895 0.0018623 0.0058501 0.0034644 -0.24626
3.6563 -0.061554 -0.058658 -0.13597 -0.13307 0 -0.15663 0.033923 -0.010838 0.095659 -0.0087169 0.30675 -29.463 -0.043089 0.10947 -0.098452 -0.0098511 -0.16321 -0.037339 -0.023836 -0.20491 -0.031917 -0.069582 -0.27321 -0.12313 0.00045106 0.00055407 0.0061639 0.0024602 -0.56882
3.6602 -0.037876 -0.0346 -0.10194 -0.021001 0 -0.036496 0.021105 0.027863 0.075777 0.043268 0.18391 -28.09 -0.053331 0.033546 0.012323 -0.028234 -0.13216 0.042829 0.10046 -0.17898 -0.066593 0.051158 -0.27917 -0.11973 -0.00010107 0.00052226 0.0060914 0.00195 -0.74239
3.6641 -0.021209 -0.0078152 -0.02873 0.084483 0 0.086616 0.010002 0.064458 0.045519 0.085051 0.030601 -26.708 -0.13601 -0.027043 -0.060937 -0.078927 -0.11258 -0.1042 -0.0321 -0.18525 -0.13607 0.020703 -0.24342 -0.23163 0.00036712 0.0012799 0.005645 0.00156 -0.78524
3.668 -0.011501 0.01456 0.046858 0.12328 0 0.13397 0.017593 0.074173 0.027822 0.091019 -0.061128 -25.321 -0.033723 0.029484 -0.13763 -0.0048247 -0.11297 -0.088392 0.044816 -0.10143 -0.015712 0.012126 -0.18245 -0.098157 0.0015106 0.0021686 0.0051749 0.0011113 -0.74162
3.6719 -0.0026978 0.028855 0.077606 0.085746 0 0.087857 0.042169 0.053773 0.030071 0.059284 -0.061165 -23.939 -0.040464 0.037216 -0.15712 0.0062495 -0.11562 -0.021727 0.088315 -0.059252 0.048378 0.058443 -0.12106 -0.046747 0.0023958 0.002697 0.0050014 0.00070253 -0.64923
3.6758 0.011646 0.037344 0.050777 0.013319 0 0.00064499 0.063096 0.021928 0.040376 0.010811 -0.010751 -22.566 -0.10392 0.035553 -0.092841 -0.0026875 -0.096985 0.052554 0.075817 -0.048051 0.050892 0.12009 -0.079939 -0.093128 0.0023447 0.0027925 0.005094 0.00055794 -0.52281
3.6797 0.032963 0.046177 0.0049091 -0.034402 0 -0.049083 0.058829 0.0013613 0.038498 -0.025707 0.019639 -21.201 0.00026008 0.16704 0.069968 0.1275 -0.051272 0.10824 0.078612 0.010768 0.094948 0.11269 -0.061942 -0.1143 0.0015334 0.0027977 0.0051353 0.00080214 -0.36888
3.6836 0.05695 0.06024 -0.0032288 -0.019682 0 -0.01618 0.026686 0.00085462 0.012222 -0.031348 -0.012684 -19.833 -0.074172 0.057999 -0.064229 0.015824 0.0030035 0.080728 0.13246 -0.018777 0.064606 0.11761 -0.051528 -0.0052646 0.0007809 0.0031637 0.0048967 0.0013432 -0.21597
3.6875 0.077596 0.079156 0.047269 0.051827 0 0.080805 -0.013198 0.012748 -0.032095 -0.0061837 -0.092911 -18.45 -0.041525 0.028326 -0.10324 0.022382 0.037354 0.12261 0.14969 -0.013036 0.079871 0.14823 -0.031669 0.064192 0.00075328 0.0040214 0.0045185 0.0019296 -0.13045
3.6914 0.09191 0.097701 0.11952 0.13809 0 0.17754 -0.03221 0.025058 -0.070758 0.033655 -0.16391 -17.042 -0.019991 0.055005 -0.081731 0.046771 0.034083 0.12397 0.15265 -0.026879 0.082381 0.13378 -0.0048678 0.010924 0.0013586 0.0049677 0.0043822 0.0023046 -0.2
3.6953 0.1012 0.11009 0.153 0.18886 0 0.21235 -0.012859 0.034161 -0.074898 0.067819 -0.17049 -15.606 -0.070637 0.085459 -0.049298 0.011694 -0.0043977 0.026881 0.14327 -0.091137 0.046984 0.057249 0.0024405 -0.14747 0.0018912 0.0052814 0.0046915 0.0023231 -0.49118
3.6992 0.10843 0.11434 0.12207 0.17766 0 0.16863 0.04145 0.046161 -0.027659 0.084917 -0.098696 -14.144 -0.11711 -0.035492 -0.10991 -0.12728 -0.062866 -0.11163 0.058624 -0.18481 0.032567 0.043225 -0.040605 -0.10887 0.0017308 0.0044402 0.0051975 0.0019564 -1.0065
3.7031 0.11485 0.11321 0.061987 0.11891 0 0.083563 0.11075 0.068145 0.062559 0.088981 0.016827 -12.664 -0.11918 -0.11032 -0.16342 -0.00025506 -0.12714 -0.007996 -0.01349 -0.2569 -0.037188 -0.027928 -0.14159 -0.12823 0.00088872 0.0025241 0.0053708 0.001225 -1.6681
3.707 0.11924 0.11143 0.036328 0.059174 0 0.020435 0.17032 0.10003 0.16207 0.09496 0.12045 -11.173 -0.15153 -0.12501 -0.11057 -0.071518 -0.19106 -0.08159 -0.071043 -0.33032 -0.083816 -0.12055 -0.27454 -0.20088 -0.0001008 0.0001632 0.0048779 0.00015602 -2.3433
3.7109 0.12014 0.11217 0.07726 0.045856 0 0.025317 0.20135 0.1348 0.22898 0.11607 0.17635 -9.6739 -0.19976 -0.14129 -0.055562 -0.19503 -0.25277 -0.25778 -0.13934 -0.41683 -0.096395 -0.19587 -0.39812 -0.31807 -0.00075592 -0.0019316 0.0039008 -0.0011874 -2.9029
3.7148 0.11809 0.11546 0.15598 0.092694 0 0.096518 0.19753 0.16491 0.23979 0.15215 0.19232 -8.1629 -0.2259 -0.23716 -0.15629 -0.077179 -0.30813 -0.32891 -0.248 -0.52332 -0.088792 -0.21427 -0.48653 -0.45988 -0.0010636 -0.0034533 0.0029869 -0.0026602 -3.2832
3.7188 0.11553 0.11928 0.21018 0.16725 0 0.18616 0.16755 0.18693 0.20748 0.18846 0.20922 -6.6344 -0.23289 -0.14751 -0.21282 -0.21956 -0.35015 -0.23972 -0.26062 -0.56376 -0.30985 -0.27837 -0.54501 -0.42605 -0.0013394 -0.0046005 0.0025729 -0.0040614 -3.5121
3.7227 0.11432 0.1215 0.20018 0.21302 0 0.23288 0.13278 0.20046 0.17461 0.20662 0.26385 -5.0862 -0.17933 -0.1614 -0.21661 -0.20695 -0.37481 -0.3207 -0.34968 -0.5885 -0.27299 -0.35115 -0.59604 -0.44164 -0.0017516 -0.0057538 0.0026422 -0.0052404 -3.6749
3.7266 0.11389 0.12088 0.1403 0.19273 0 0.2045 0.11731 0.20492 0.18195 0.19939 0.35375 -3.522 -0.16518 -0.20609 -0.18144 -0.18484 -0.38541 -0.35691 -0.36618 -0.59585 -0.22077 -0.36182 -0.65017 -0.44077 -0.0020712 -0.0070537 0.0028281 -0.0061827 -3.8361
3.7305 0.11191 0.11719 0.079836 0.11953 0 0.12145 0.13278 0.19928 0.2348 0.17654 0.43232 -1.9481 -0.19296 -0.23147 -0.13955 -0.20718 -0.38881 -0.29267 -0.29473 -0.58191 -0.25433 -0.32549 -0.69013 -0.40302 -0.0019317 -0.0082426 0.0028266 -0.0069629 -3.9715
3.7344 0.1069 0.111 0.057699 0.049078 0 0.042876 0.16796 0.18504 0.2947 0.15638 0.44022 -0.36614 -0.11382 -0.19201 -0.17179 -0.21709 -0.38644 -0.28681 -0.31857 -0.53565 -0.3154 -0.40076 -0.68352 -0.36613 -0.0013029 -0.0088481 0.0026875 -0.0075869 -3.9658
3.7383 0.099835 0.10384 0.075313 0.036045 0 0.023476 0.19373 0.16712 0.30683 0.14966 0.35045 1.2301 -0.17646 -0.24934 -0.12835 -0.18049 -0.36964 -0.34135 -0.26384 -0.46239 -0.15321 -0.24482 -0.61174 -0.3806 -0.00063715 -0.0084843 0.0027023 -0.0078807 -3.6884
3.7422 0.092912 0.097755 0.10767 0.089311 0 0.072258 0.1833 0.14984 0.24328 0.15001 0.19237 2.8514 -0.14888 -0.1829 -0.11544 -0.16573 -0.32576 -0.31987 -0.23688 -0.38746 -0.13296 -0.18072 -0.48814 -0.33319 -0.00048677 -0.007019 0.0030337 -0.0075741 -3.096
3.7461 0.086742 0.093741 0.13222 0.16362 0 0.14536 0.13303 0.13158 0.12716 0.13949 0.034936 4.5033 -0.092333 -0.12098 -0.10727 -0.13661 -0.25082 -0.2546 -0.21643 -0.29478 -0.14104 -0.13187 -0.34935 -0.24063 -0.00096099 -0.0045721 0.0034928 -0.0065411 -2.2836
3.75 0.079057 0.090167 0.14272 0.19553 0 0.18008 0.065915 0.10518 0.01658 0.10483 -0.058952 6.1796 -0.091287 -0.19739 -0.073202 -0.055474 -0.15735 -0.19652 -0.1669 -0.17339 -0.020537 0.0049657 -0.22933 -0.14025 -0.00158 -0.0014772 0.0037036 -0.0049759 -1.4403
3.7539 0.066744 0.083151 0.1393 0.154 0 0.14387 0.01379 0.06557 -0.038924 0.05023 -0.072647 7.8645 -0.032062 -0.066521 -0.12929 -0.020918 -0.06951 -0.12624 -0.085323 -0.12351 0.13102 0.024389 -0.13997 -0.079674 -0.0016978 0.0017208 0.0034858 -0.0033096 -0.74082
3.7578 0.049493 0.069562 0.11576 0.063459 0 0.059043 -0.0070942 0.017906 -0.033827 -0.0043326 -0.041128 9.5429 -0.046115 -0.085213 -0.098323 0.022618 -0.0086082 -0.08187 -0.030797 -0.011564 0.063187 0.12142 -0.072665 0.0027604 -0.0010971 0.0043391 0.0030595 -0.0019115 -0.25358
3.7617 0.031382 0.05045 0.065375 -0.018351 0 -0.016739 -0.0059556 -0.023037 -0.0053697 -0.037638 -0.020101 11.211 -0.018096 -0.060327 -0.04636 0.059337 0.019868 -0.080515 0.019577 0.04763 0.11278 0.18254 -0.014419 0.064762 -0.00018589 0.0058236 0.0028578 -0.0008429 0.069398
3.7656 0.018237 0.031405 -0.00065294 -0.046808 0 -0.0371 -0.0052752 -0.043223 0.0009865 -0.04219 -0.044679 12.88 0.041103 0.018092 -0.019968 0.078161 0.027782 -0.077299 0.05696 0.065127 0.25318 0.20511 0.039285 0.093449 0.00038376 0.0061086 0.0031336 9.2866e-05 0.32314
3.7695 0.012578 0.018491 -0.049166 -0.021289 0 -0.0016602 -0.019153 -0.040616 -0.031335 -0.027835 -0.10827 14.561 0.0060103 0.0067559 -0.07235 0.066658 0.03399 0.04885 0.040862 0.16644 0.13029 0.28108 0.084415 0.095106 0.00030119 0.0057433 0.0037465 0.0010506 0.56485
3.7734 0.010514 0.012665 -0.049766 0.022187 0 0.048462 -0.042576 -0.026712 -0.080637 -0.012599 -0.17309 16.262 0.0099437 0.017533 -0.026153 0.11484 0.050158 -0.021697 0.13475 0.13543 0.18678 0.24885 0.11543 0.020001 -0.00015972 0.0055546 0.0043223 0.0018994 0.78014
3.7773 0.0037497 0.0077151 -0.0079868 0.044549 0 0.066858 -0.059904 -0.016777 -0.10935 -0.0096439 -0.19896 17.973 0.011366 0.062912 0.035432 0.062163 0.0726 0.022911 0.11169 0.16148 0.20074 0.26369 0.12848 0.11103 -0.00043438 0.0060226 0.0046037 0.0023061 0.91576
3.7813 -0.014382 -0.0056436 0.029929 0.031453 0 0.03656 -0.061881 -0.018028 -0.095624 -0.020611 -0.16754 19.679 0.019334 0.057526 0.031077 0.026337 0.08499 0.043384 0.084548 0.17606 0.12785 0.26471 0.11877 0.17121 -0.00018798 0.0068857 0.0046364 0.0020883 0.9389
3.7852 -0.043503 -0.032286 0.013552 -0.0057468 0 -0.024331 -0.053592 -0.0265 -0.047449 -0.038341 -0.088427 21.368 0.036713 -0.038969 -0.06287 0.081672 0.069881 -0.062552 0.13101 0.12194 -0.0055549 0.21 0.080488 0.053435 0.00041914 0.0073699 0.0046333 0.0014859 0.8705
3.7891 -0.07585 -0.068024 -0.064096 -0.048999 0 -0.084758 -0.046964 -0.034241 0.0080916 -0.053996 0.0099768 23.04 0.017975 -0.017149 0.020856 0.006564 0.022255 -0.095737 0.053267 0.060235 0.15002 0.21192 0.015075 -0.044196 0.00091691 0.0068959 0.0047 0.0010466 0.77374
3.793 -0.10158 -0.10208 -0.15461 -0.089421 0 -0.12569 -0.047989 -0.038436 0.0461 -0.062118 0.094141 24.705 -0.011257 -0.040631 -0.0026214 0.05524 -0.042898 0.0053904 0.096715 0.058421 0.10123 0.18805 -0.058926 0.067294 0.00093659 0.0056488 0.0047302 0.0011917 0.71976
3.7969 -0.11589 -0.12504 -0.19403 -0.12607 0 -0.14633 -0.053186 -0.043272 0.056354 -0.061658 0.13687 26.371 -0.0050999 -0.0023474 -0.047725 0.039134 -0.094632 -0.055716 0.10093 0.075062 0.060782 0.19465 -0.10824 0.055185 0.00046932 0.0044836 0.0045714 0.0018612 0.76383
3.8008 -0.12256 -0.13586 -0.16026 -0.15525 0 -0.15284 -0.058282 -0.054088 0.040782 -0.055581 0.12598 28.036 0.018008 0.045234 -0.06167 0.0079865 -0.10161 -0.16093 0.08245 0.11782 0.067443 0.23189 -0.10368 -0.030832 -0.00019731 0.0042416 0.0042589 0.0025888 0.94386
3.8047 -0.13122 -0.14221 -0.094556 -0.16775 0 -0.14815 -0.067952 -0.071574 0.0046698 -0.051251 0.069803 29.683 0.0032571 -0.040899 0.0080557 0.13788 -0.051256 0.038576 0.14586 0.21799 0.08934 0.27246 -0.041284 0.054926 -0.00072602 0.0051063 0.0040366 0.0029539 1.2879
3.8086 -0.15023 -0.1541 -0.065913 -0.15974 0 -0.13537 -0.094232 -0.092786 -0.047375 -0.06006 -0.0047933 31.294 -0.00032175 0.014509 0.029664 0.065406 0.040525 0.038869 0.19762 0.17465 0.08125 0.30606 0.054659 0.20692 -0.00091547 0.0065888 0.0041253 0.0029959 1.8127
3.8125 -0.18049 -0.1761 -0.11103 -0.14443 0 -0.1273 -0.14406 -0.11715 -0.10919 -0.093152 -0.066181 32.862 0.068454 0.032127 0.018655 0.11365 0.13821 0.013538 0.2291 0.26309 0.17153 0.36613 0.15266 0.21535 -0.00072129 0.00812 0.0044852 0.0032077 2.5126
3.8164 -0.21465 -0.20458 -0.20478 -0.14762 0 -0.14481 -0.209 -0.14943 -0.17155 -0.15353 -0.098736 34.391 0.13449 0.079445 0.030458 0.1712 0.21084 0.11463 0.3065 0.37145 0.2417 0.42338 0.24142 0.24497 -0.00019104 0.0096432 0.0048442 0.0041311 3.3507
3.8203 -0.24256 -0.23166 -0.28613 -0.18673 0 -0.19913 -0.26867 -0.195 -0.22626 -0.23022 -0.11627 35.896 0.15918 0.18898 0.093799 0.18899 0.25458 0.34544 0.43141 0.45706 0.24117 0.47703 0.33793 0.37066 0.00057697 0.011615 0.0049967 0.005942 4.2644
3.8242 -0.25869 -0.25192 -0.31246 -0.25218 0 -0.27459 -0.30576 -0.25194 -0.27217 -0.30101 -0.15486 37.387 0.19489 0.30411 0.17731 0.29491 0.29494 0.27943 0.41389 0.67956 0.29974 0.61525 0.46779 0.43094 0.0014413 0.014428 0.0050769 0.0083941 5.1829
3.8281 -0.26614 -0.26629 -0.29133 -0.31119 0 -0.33343 -0.31851 -0.309 -0.31543 -0.3448 -0.24636 38.861 0.25202 0.29426 0.18305 0.31917 0.36447 0.33482 0.61123 0.75617 0.54457 0.70953 0.63585 0.5355 0.0022515 0.017846 0.0055125 0.011108 6.045
3.832 -0.27404 -0.28012 -0.26485 -0.33381 0 -0.34474 -0.31982 -0.3529 -0.36202 -0.35565 -0.39071 40.302 0.26426 0.3612 0.20386 0.37665 0.47232 0.43153 0.71736 0.8334 0.61767 0.81616 0.81487 0.63456 0.0029199 0.021045 0.0066587 0.013863 6.8105
3.8359 -0.29024 -0.2979 -0.26757 -0.31876 0 -0.31325 -0.32518 -0.37851 -0.41001 -0.34788 -0.5486 41.693 0.26568 0.46476 0.24713 0.45074 0.59129 0.4887 0.74251 0.9393 0.59597 0.91411 0.96316 0.70807 0.0034573 0.023229 0.008432 0.016588 7.4601
3.8398 -0.31528 -0.31932 -0.30018 -0.29524 0 -0.27957 -0.34183 -0.39191 -0.44964 -0.34685 -0.66177 43.021 0.31683 0.49557 0.29431 0.48813 0.67545 0.42051 0.78243 1.0684 0.67562 0.96137 1.0543 0.74416 0.0039136 0.02425 0.010281 0.019121 7.9885
3.8438 -0.34224 -0.34004 -0.33942 -0.29819 0 -0.28766 -0.3677 -0.40321 -0.47163 -0.37088 -0.68759 44.291 0.31072 0.37462 0.19322 0.44579 0.69538 0.33449 0.8885 1.0069 0.74689 0.9644 1.0923 0.80646 0.0042761 0.024636 0.011542 0.021074 8.3907
3.8477 -0.36289 -0.35604 -0.36693 -0.33895 0 -0.34677 -0.3972 -0.41649 -0.4751 -0.41743 -0.62412 45.51 0.32552 0.42607 0.13704 0.51085 0.66207 0.47966 0.85685 1.0531 0.72319 0.96193 1.0998 0.88135 0.0044492 0.025033 0.011885 0.022025 8.6502
3.8516 -0.37469 -0.36752 -0.38482 -0.39702 0 -0.42241 -0.42492 -0.42679 -0.46696 -0.46373 -0.5099 46.687 0.33527 0.47404 0.16924 0.53608 0.61815 0.59378 0.79364 1.1004 0.69455 0.94573 1.0958 0.86135 0.004361 0.025621 0.011507 0.021898 8.7416
3.8555 -0.38285 -0.37891 -0.40534 -0.43922 0 -0.46526 -0.44407 -0.42682 -0.45403 -0.48236 -0.40071 47.819 0.3337 0.44845 0.25045 0.47605 0.603 0.56584 0.77447 1.0808 0.69865 0.92728 1.0827 0.74544 0.0040872 0.026057 0.010931 0.021141 8.6535
3.8594 -0.39542 -0.39495 -0.43159 -0.4477 0 -0.45275 -0.44544 -0.41585 -0.43697 -0.46063 -0.3393 48.9 0.34273 0.40781 0.18296 0.42155 0.62101 0.4599 0.87274 0.94574 0.71116 0.95759 1.0547 0.7028 0.0038373 0.025934 0.010624 0.020468 8.4211
3.8633 -0.41572 -0.41633 -0.45325 -0.43243 0 -0.40674 -0.4235 -0.40166 -0.4126 -0.41035 -0.3357 49.921 0.34512 0.41204 0.17098 0.47884 0.64051 0.33163 0.82485 0.88117 0.69991 0.89471 1.0125 0.73177 0.0037825 0.025275 0.010719 0.020378 8.1388
3.8672 -0.4389 -0.43845 -0.46093 -0.41925 0 -0.37324 -0.38621 -0.39395 -0.38207 -0.36101 -0.36657 50.879 0.3053 0.43548 0.12724 0.49302 0.62428 0.3552 0.74209 0.88614 0.66832 0.85296 0.96789 0.74347 0.003894 0.02454 0.011026 0.020845 7.9313
3.8711 -0.45593 -0.45462 -0.46021 -0.42668 0 -0.3839 -0.35672 -0.39657 -0.35519 -0.34141 -0.39203 51.777 0.29356 0.44407 0.092052 0.46764 0.56541 0.44293 0.67618 0.9307 0.64391 0.84043 0.93322 0.73738 0.0039797 0.024198 0.011254 0.021463 7.8925
3.875 -0.46143 -0.46107 -0.46723 -0.45219 0 -0.43329 -0.35976 -0.40613 -0.34556 -0.3623 -0.3807 52.617 0.37316 0.41232 0.12187 0.43234 0.49734 0.47912 0.6701 0.97538 0.6474 0.85054 0.91129 0.72704 0.0039052 0.024296 0.011242 0.021846 8.0368
3.8789 -0.4585 -0.4598 -0.48978 -0.47754 0 -0.48814 -0.40101 -0.41725 -0.36045 -0.41137 -0.33045 53.395 0.34506 0.43477 0.25116 0.44673 0.46911 0.51313 0.74533 0.95502 0.57257 0.88713 0.8978 0.7409 0.0037765 0.024482 0.011043 0.021918 8.2993
3.8828 -0.45584 -0.45699 -0.51566 -0.48531 0 -0.51611 -0.45819 -0.42764 -0.39481 -0.46267 -0.2731 54.104 0.3794 0.4711 0.29487 0.50626 0.50652 0.43181 0.78741 0.87912 0.60667 0.89124 0.8944 0.73676 0.0038631 0.024419 0.010848 0.021858 8.5882
3.8867 -0.46007 -0.45821 -0.5231 -0.47147 0 -0.50759 -0.49507 -0.43774 -0.43453 -0.49301 -0.25711 54.735 0.40007 0.46735 0.27793 0.53457 0.59163 0.37024 0.79609 0.86486 0.6567 0.8798 0.91513 0.73784 0.0043059 0.024157 0.010826 0.021837 8.8446
3.8906 -0.47014 -0.46448 -0.50357 -0.4461 0 -0.47605 -0.48941 -0.447 -0.4654 -0.4946 -0.31583 55.289 0.39029 0.44563 0.22625 0.52832 0.67684 0.36775 0.79592 0.93199 0.71246 0.88779 0.97567 0.7701 0.0048958 0.024097 0.010993 0.02187 9.0664
3.8945 -0.47916 -0.47245 -0.47292 -0.4254 0 -0.44367 -0.45151 -0.45332 -0.48058 -0.47695 -0.44048 55.772 0.37797 0.50793 0.18043 0.5482 0.72157 0.39777 0.84654 1.0225 0.83257 0.98449 1.0739 0.87512 0.0051833 0.024597 0.011207 0.021913 9.2871
3.8984 -0.48164 -0.47809 -0.45795 -0.42301 0 -0.4282 -0.417 -0.45754 -0.48283 -0.45922 -0.57899 56.187 0.3733 0.52303 0.18172 0.5273 0.72132 0.43572 0.82244 1.1452 0.80194 1.0685 1.1831 0.95582 0.0048654 0.025644 0.011276 0.022031 9.5434
3.9023 -0.47906 -0.48071 -0.47125 -0.4446 0 -0.43841 -0.41968 -0.46737 -0.48265 -0.45893 -0.66593 56.536 0.39075 0.55686 0.18467 0.5443 0.70726 0.50772 0.85949 1.2579 0.82145 1.1402 1.2676 1.0114 0.0041061 0.026879 0.011129 0.02239 9.8608
3.9063 -0.47825 -0.48316 -0.49947 -0.48548 0 -0.47378 -0.46678 -0.49311 -0.49404 -0.48312 -0.66556 56.813 0.41255 0.62155 0.20127 0.58004 0.71831 0.60233 0.91232 1.3458 0.8578 1.1893 1.3097 1.0518 0.0034722 0.02793 0.010907 0.023053 10.252
3.9102 -0.48389 -0.4882 -0.51657 -0.53084 0 -0.52254 -0.53586 -0.53618 -0.52736 -0.52513 -0.59692 57.018 0.42491 0.70401 0.23481 0.60852 0.76935 0.6926 0.93929 1.3994 0.87699 1.2099 1.3217 1.0833 0.0035075 0.02869 0.010879 0.023826 10.702
3.9141 -0.49247 -0.49415 -0.50827 -0.56091 0 -0.56165 -0.59237 -0.58115 -0.57982 -0.56705 -0.52092 57.157 0.44423 0.66711 0.22225 0.59417 0.83977 0.66919 0.97411 1.4174 0.91807 1.2165 1.3318 1.0838 0.0043051 0.029299 0.011205 0.024383 11.125
3.918 -0.49375 -0.4943 -0.4833 -0.56147 0 -0.56631 -0.61101 -0.60184 -0.62984 -0.58726 -0.49724 57.242 0.4791 0.65995 0.2234 0.61111 0.88969 0.66391 0.99569 1.4539 0.99142 1.2161 1.3575 1.1097 0.0054444 0.029904 0.011749 0.024595 11.358
3.9219 -0.47886 -0.48097 -0.46119 -0.53384 0 -0.5274 -0.58524 -0.58002 -0.64464 -0.57096 -0.54294 57.28 0.47594 0.65535 0.23702 0.60328 0.88965 0.66741 0.99132 1.4376 0.98581 1.2103 1.3899 1.0683 0.0063325 0.030472 0.012128 0.024727 11.211
3.9258 -0.44767 -0.45128 -0.45035 -0.49468 0 -0.46202 -0.52369 -0.52132 -0.60218 -0.51945 -0.62327 57.261 0.43946 0.63686 0.2417 0.57549 0.84102 0.66365 0.95926 1.3796 0.90565 1.1929 1.403 0.99896 0.0066373 0.030815 0.012023 0.025235 10.603
3.9297 -0.40878 -0.40983 -0.43878 -0.46195 0 -0.40302 -0.44313 -0.45308 -0.51295 -0.45155 -0.68008 57.17 0.40565 0.58855 0.19978 0.56437 0.77246 0.62845 0.90392 1.3363 0.81633 1.1526 1.3761 1.0185 0.0064493 0.030739 0.011504 0.026302 9.6482
3.9336 -0.37225 -0.36614 -0.40622 -0.4371 0 -0.37177 -0.36489 -0.4037 -0.42012 -0.39376 -0.67361 56.991 0.37383 0.56466 0.16306 0.54308 0.71632 0.50172 0.8416 1.2365 0.76409 1.0966 1.306 0.97118 0.0060845 0.030116 0.01105 0.027528 8.6251
3.9375 -0.34213 -0.32898 -0.34502 -0.40042 0 -0.35827 -0.31182 -0.38036 -0.37042 -0.36313 -0.60502 56.73 0.33727 0.51744 0.14388 0.49094 0.68305 0.39358 0.77493 1.0846 0.7116 0.97318 1.2008 0.88568 0.0057592 0.028817 0.011166 0.028091 7.7941
3.9414 -0.31533 -0.30205 -0.26982 -0.32816 0 -0.33052 -0.29945 -0.36475 -0.3748 -0.35482 -0.50463 56.408 0.30946 0.42964 0.14392 0.4195 0.65283 0.30127 0.68074 0.89337 0.62576 0.82513 1.0654 0.75131 0.005442 0.02666 0.011893 0.027274 7.2048
3.9453 -0.28751 -0.28378 -0.20815 -0.21978 0 -0.26847 -0.32331 -0.33093 -0.39326 -0.34521 -0.40005 56.053 0.28888 0.30485 0.15574 0.34689 0.59074 0.222 0.55485 0.68047 0.49533 0.677 0.89773 0.56785 0.0049766 0.0235 0.012647 0.024914 6.6549
3.9492 -0.25939 -0.2702 -0.18125 -0.11095 0 -0.19142 -0.35463 -0.26951 -0.36278 -0.31024 -0.2935 55.678 0.22579 0.20597 0.14224 0.31899 0.47477 0.15935 0.44652 0.48102 0.36471 0.5021 0.69902 0.36054 0.004311 0.019433 0.012603 0.02144 5.857
3.9531 -0.23691 -0.25785 -0.19122 -0.055675 0 -0.14877 -0.35405 -0.19653 -0.24993 -0.24528 -0.16782 55.276 0.20044 0.15927 0.14603 0.2214 0.31605 0.094215 0.41414 0.36413 0.27144 0.44087 0.48621 0.22995 0.0036001 0.014911 0.011357 0.017516 4.6899
3.957 -0.22498 -0.24468 -0.222 -0.086961 0 -0.17693 -0.29772 -0.13944 -0.084154 -0.16966 -0.014717 54.831 0.15789 0.1159 0.13064 0.12669 0.15575 0.079023 0.34456 0.28523 0.16914 0.35905 0.28988 0.12189 0.003105 0.010608 0.0093077 0.013681 3.3275
3.9609 -0.22113 -0.22943 -0.25001 -0.18612 0 -0.25952 -0.19622 -0.11325 0.059481 -0.11102 0.14115 54.331 0.11174 0.057564 0.086352 0.061702 0.040182 0.084722 0.23581 0.21842 0.08561 0.26235 0.13829 0.048234 0.0030037 0.0071307 0.0074134 0.010249 2.131
3.9648 -0.21569 -0.21135 -0.25584 -0.28819 0 -0.33032 -0.089462 -0.10872 0.11664 -0.082662 0.24634 53.787 0.094732 -0.024608 0.011508 0.042458 -0.0080873 0.058707 0.11945 0.13979 0.066678 0.19467 0.042947 0.036818 0.0032798 0.0048016 0.006492 0.0074611 1.3956
3.9688 -0.19925 -0.19075 -0.23206 -0.32329 0 -0.32223 -0.020225 -0.10276 0.081719 -0.074454 0.25223 53.221 0.085911 -0.0094692 -0.063755 0.031718 -0.0014912 0.10118 0.10486 0.10628 -0.024748 0.17995 -0.00062427 0.069049 0.0037511 0.0036573 0.0066379 0.0055804 1.1612
3.9727 -0.17058 -0.16935 -0.18579 -0.26437 0 -0.22293 -0.006974 -0.080811 0.0066183 -0.065822 0.15412 52.651 0.055859 -0.01868 -0.091385 0.034641 0.026871 0.062143 0.13725 0.046587 -0.00060119 0.16479 -0.00035366 0.064531 0.0041798 0.0035752 0.0072373 0.0047864 1.2356
3.9766 -0.13798 -0.1491 -0.1352 -0.14507 0 -0.088448 -0.036813 -0.050543 -0.047002 -0.048836 0.0039351 52.077 0.060976 -0.0049099 -0.10243 0.052552 0.051089 -0.022417 0.19515 0.014368 0.070647 0.18688 0.040893 0.057263 0.0043763 0.0043553 0.0075364 0.0049616 1.3867
3.9805 -0.11254 -0.13047 -0.099418 -0.034139 0 -0.00085721 -0.081228 -0.034581 -0.057965 -0.038448 -0.11807 51.482 0.11189 0.034745 -0.091191 0.091883 0.070939 -0.1064 0.2679 0.041643 0.14925 0.25347 0.12006 0.073301 0.0042596 0.0057017 0.0072545 0.0056555 1.5201
3.9844 -0.09937 -0.11202 -0.086017 0.013686 0 -0.004547 -0.1184 -0.049389 -0.054281 -0.058294 -0.1564 50.848 0.14964 0.02987 0.016625 0.1733 0.10626 -0.098376 0.35826 0.14647 0.22178 0.32652 0.2229 0.14228 0.0038796 0.0072284 0.0067239 0.0063298 1.6956
3.9883 -0.094345 -0.092367 -0.085306 -0.007026 0 -0.074226 -0.1432 -0.089559 -0.076712 -0.11411 -0.12038 50.174 0.1531 0.030517 0.018838 0.158 0.17295 -0.0081684 0.42166 0.2669 0.24838 0.36017 0.32369 0.18705 0.0033982 0.0086098 0.0064911 0.0067004 1.9984
3.9922 -0.088833 -0.072742 -0.078761 -0.055823 0 -0.13989 -0.16026 -0.13128 -0.13527 -0.18054 -0.078557 49.473 0.15354 0.09871 0.083663 0.1522 0.2622 0.15116 0.38828 0.39218 0.21777 0.38599 0.40021 0.19675 0.0030131 0.0097927 0.0067827 0.0068714 2.41
3.9961 -0.077598 -0.057127 -0.05672 -0.082649 0 -0.14525 -0.17141 -0.1514 -0.20007 -0.21649 -0.10688 48.771 0.15923 0.19773 0.12702 0.18346 0.34141 0.30045 0.33805 0.50211 0.19805 0.41837 0.44948 0.2234 0.0028439 0.011017 0.00732 0.0071492 2.8003
4 -0.062775 -0.049138 -0.029525 -0.066701 0 -0.089851 -0.17131 -0.14501 -0.23146 -0.19773 -0.22655 48.081 0.17159 0.27381 0.046037 0.25513 0.3765 0.35087 0.3634 0.56932 0.25689 0.46542 0.48542 0.31276 0.0028564 0.012517 0.0076073 0.0077161 3.0277
4.0039 -0.050949 -0.048322 -0.019359 -0.028181 0 -0.022233 -0.15424 -0.12658 -0.21639 -0.13797 -0.37949 47.403 0.14545 0.2762 -0.026233 0.21692 0.35649 0.24535 0.39363 0.49357 0.28816 0.48386 0.51744 0.30654 0.0028987 0.014112 0.0073852 0.0084499 3.031
4.0078 -0.046796 -0.049864 -0.037782 -0.0064548 0 0.0050285 -0.12304 -0.11477 -0.17477 -0.078586 -0.46422 46.723 0.12781 0.16995 -0.039328 0.22594 0.29963 0.068401 0.49124 0.38308 0.27376 0.45107 0.53143 0.31967 0.0028328 0.015093 0.0068302 0.0090077 2.8289
4.0117 -0.04942 -0.048694 -0.070108 -0.024455 0 -0.022043 -0.090124 -0.11483 -0.13371 -0.054966 -0.40864 46.028 0.10866 0.083132 -0.06889 0.18208 0.23659 -0.054227 0.49151 0.27122 0.26295 0.39765 0.49542 0.26312 0.0026495 0.014629 0.0063575 0.0090531 2.4544
4.0156 -0.054322 -0.044485 -0.084378 -0.06855 0 -0.072405 -0.069454 -0.11439 -0.10014 -0.068902 -0.22482 45.313 0.090665 0.035526 -0.10989 0.087257 0.18604 -0.066515 0.36913 0.18655 0.23867 0.3253 0.38886 0.14013 0.0024593 0.012432 0.0062531 0.0084299 1.9215
4.0195 -0.058387 -0.042568 -0.060015 -0.099568 0 -0.10018 -0.066895 -0.095827 -0.06119 -0.090776 -0.0021767 44.579 0.0898 -0.043849 -0.07928 0.039887 0.1434 0.051576 0.21624 0.1682 0.11304 0.2098 0.22844 0.042182 0.0023712 0.0091041 0.0064742 0.0072031 1.266
4.0234 -0.062806 -0.04935 -0.010421 -0.085863 0 -0.082949 -0.076382 -0.054144 -0.0086993 -0.088065 0.15654 43.834 0.045165 0.032557 -0.041342 0.081595 0.090937 0.1115 0.10552 0.094545 0.0095063 0.16576 0.063625 -0.094448 0.0023863 0.0058136 0.006755 0.0056231 0.60126
4.0273 -0.071387 -0.066276 0.023544 -0.032042 0 -0.037549 -0.083459 -0.0044628 0.043188 -0.05343 0.20586 43.082 -0.015006 0.069838 -0.065288 0.068782 0.018626 0.12207 0.057718 -0.038231 -0.034108 0.10268 -0.056993 -0.15069 0.0024158 0.0035182 0.006863 0.0040688 0.095405
4.0313 -0.086422 -0.088123 0.0061938 0.020005 0 -0.0047616 -0.072947 0.027813 0.070255 -0.0078994 0.17903 42.323 -0.054921 0.035597 -0.12362 0.025544 -0.063098 0.071357 0.059332 -0.17459 -0.045931 0.033867 -0.11833 -0.17634 0.0023968 0.0023722 0.0067538 0.0029396 -0.1361
4.0352 -0.10639 -0.10751 -0.062398 0.02045 0 -0.018096 -0.037539 0.026311 0.067605 0.02069 0.14627 41.553 -0.053142 -0.07099 -0.18313 -0.017951 -0.12866 -0.038449 0.085711 -0.25179 -0.046318 -0.018394 -0.14029 -0.21121 0.0023715 0.001827 0.0065246 0.0024667 -0.1193
4.0391 -0.1276 -0.12145 -0.14547 -0.049593 0 -0.080368 0.014715 -0.0036294 0.060635 0.021223 0.14927 40.771 -0.062642 -0.15022 -0.21324 -0.061017 -0.1545 -0.1315 0.064797 -0.15989 0.022221 -0.01142 -0.14803 -0.17055 0.0024308 0.0013145 0.0062745 0.0025432 0.01729
4.043 -0.14769 -0.13366 -0.1993 -0.15928 0 -0.16236 0.057672 -0.039802 0.078922 0.002685 0.16956 39.971 -0.026647 -0.12816 -0.20778 0.024407 -0.13268 -0.18148 0.072056 -0.093858 0.079744 0.051702 -0.14119 -0.1386 0.0025842 0.00088761 0.006035 0.0027686 0.19526
4.0469 -0.16727 -0.15037 -0.20706 -0.24581 0 -0.22205 0.054824 -0.061914 0.11601 -0.022816 0.15564 39.151 0.013796 -0.050665 -0.15414 0.091 -0.070978 -0.13139 0.091008 -0.00073973 0.076957 0.14398 -0.09283 -0.057277 0.0027139 0.0012352 0.0058153 0.0027822 0.50746
4.0508 -0.18807 -0.17358 -0.1878 -0.25835 0 -0.23136 -0.020835 -0.068921 0.11985 -0.057097 0.079142 38.308 0.04199 0.049604 -0.075687 0.11339 0.017552 0.0063289 0.13705 0.10709 0.066441 0.2455 0.021917 0.052645 0.0026926 0.0030673 0.0056706 0.0026668 1.1684
4.0547 -0.20964 -0.1984 -0.17558 -0.19655 0 -0.19464 -0.16403 -0.080239 0.033372 -0.11393 -0.035343 37.442 0.048349 0.13433 -0.023037 0.12089 0.1242 0.17582 0.24549 0.17952 0.1702 0.33268 0.19731 0.12233 0.0025612 0.006433 0.0056928 0.0030444 2.3107
4.0586 -0.22824 -0.21685 -0.19028 -0.11387 0 -0.14728 -0.32919 -0.11924 -0.14651 -0.19972 -0.1356 36.551 0.17098 0.21097 -0.042132 0.21165 0.24531 0.30992 0.41971 0.38042 0.29997 0.45266 0.39781 0.24581 0.0025668 0.010584 0.0059374 0.0046747 3.8055
4.0625 -0.2394 -0.22453 -0.22552 -0.080365 0 -0.13345 -0.44944 -0.19228 -0.34878 -0.29731 -0.19721 35.63 0.23774 0.23006 0.027541 0.35748 0.37575 0.32459 0.57562 0.63745 0.48672 0.58981 0.58698 0.39329 0.0029783 0.014498 0.0063806 0.0078178 5.2844
4.0664 -0.24184 -0.22376 -0.26002 -0.13126 0 -0.17518 -0.4752 -0.28059 -0.47432 -0.3714 -0.25343 34.671 0.26512 0.28243 0.085511 0.45653 0.50349 0.30708 0.64733 0.85339 0.6291 0.73494 0.75454 0.5064 0.0038249 0.017595 0.0069626 0.011893 6.3694
4.0703 -0.23905 -0.22076 -0.27691 -0.2399 0 -0.25361 -0.40678 -0.35239 -0.47402 -0.39315 -0.3663 33.665 0.27534 0.4062 0.093024 0.46327 0.61147 0.33393 0.63756 0.97873 0.66941 0.88985 0.914 0.58444 0.0048049 0.020025 0.0076638 0.015775 6.9225
4.0742 -0.23656 -0.21994 -0.2728 -0.3368 0 -0.31886 -0.2956 -0.38548 -0.39055 -0.36289 -0.56111 32.611 0.30511 0.48846 0.20334 0.48339 0.68526 0.47998 0.75997 1.0824 0.65487 1.0955 1.0738 0.81211 0.0054778 0.022323 0.0085093 0.018524 7.1028
4.0781 -0.23719 -0.22101 -0.25303 -0.36139 0 -0.32553 -0.21119 -0.38225 -0.32332 -0.31073 -0.78348 31.517 0.27975 0.45516 0.23145 0.54918 0.71968 0.52018 0.88454 1.118 0.69256 1.0776 1.2125 0.91275 0.0055923 0.024732 0.0094768 0.019956 7.1875
4.082 -0.23824 -0.22104 -0.22413 -0.30659 0 -0.26895 -0.19728 -0.36468 -0.3442 -0.27455 -0.92227 30.395 0.28075 0.40746 0.19885 0.58431 0.71887 0.47036 0.87857 1.161 0.73118 1.073 1.2841 0.88375 0.0052658 0.0268 0.010407 0.02058 7.3163
4.0859 -0.23343 -0.21835 -0.19284 -0.2216 0 -0.19232 -0.24841 -0.35395 -0.43667 -0.27349 -0.88545 29.257 0.29892 0.40308 0.12725 0.54214 0.6904 0.35376 0.77799 1.1483 0.73427 1.0703 1.2504 0.7469 0.0048625 0.027578 0.011039 0.020998 7.3796
4.0898 -0.21819 -0.21398 -0.16918 -0.17093 0 -0.15499 -0.32109 -0.35181 -0.51124 -0.29741 -0.66973 28.103 0.29786 0.48605 0.047564 0.38983 0.63872 0.20938 0.6767 0.97758 0.66572 0.98891 1.1109 0.54941 0.0046825 0.026253 0.01117 0.021301 7.1305
4.0938 -0.19404 -0.20951 -0.16392 -0.18304 0 -0.18447 -0.36648 -0.33936 -0.48251 -0.31734 -0.3682 26.924 0.25819 0.31574 0.1045 0.46942 0.56314 0.29583 0.64131 0.79835 0.51467 0.7917 0.9038 0.66857 0.004736 0.022758 0.010822 0.020991 6.404
4.0977 -0.16865 -0.20422 -0.1788 -0.22999 0 -0.25123 -0.35836 -0.29419 -0.34003 -0.30609 -0.10986 25.707 0.1558 0.24265 0.093028 0.36635 0.46148 0.34512 0.44617 0.61196 0.4681 0.64884 0.67915 0.57199 0.0047845 0.017909 0.010239 0.01944 5.253
4.1016 -0.15112 -0.19537 -0.19984 -0.25405 0 -0.28997 -0.29951 -0.21159 -0.15338 -0.2535 0.022503 24.449 0.10975 0.19069 0.047299 0.25745 0.33626 0.23588 0.2851 0.41687 0.42663 0.53444 0.47116 0.36942 0.0045846 0.013003 0.0096915 0.016473 3.905
4.1055 -0.14588 -0.18137 -0.20471 -0.21825 0 -0.25266 -0.21014 -0.11251 -0.012037 -0.1694 0.03623 23.156 0.1259 0.10079 -0.013949 0.2166 0.19879 0.019343 0.21972 0.22255 0.32755 0.42334 0.29026 0.1575 0.0041069 0.0091411 0.0092496 0.012588 2.6107
4.1094 -0.14961 -0.16415 -0.18095 -0.13853 0 -0.1504 -0.11366 -0.031658 0.043659 -0.077006 0.007868 21.839 0.014446 -0.093756 -0.08979 0.18147 0.067864 0.080379 0.11764 0.064191 0.13223 0.27697 0.13534 0.066292 0.0035534 0.0067005 0.0087193 0.0087074 1.5248
4.1133 -0.15331 -0.14782 -0.13805 -0.070681 0 -0.047984 -0.030035 0.0050518 0.042199 -0.0026092 0.019713 20.509 -0.038176 -0.081813 -0.12547 0.086554 -0.03665 0.020932 -0.036373 -0.0082148 0.11121 0.21753 0.0079188 0.10056 0.0031882 0.0052869 0.0078225 0.0056963 0.69628
4.1172 -0.14808 -0.13481 -0.10017 -0.063268 0 -0.013624 0.025295 -0.003288 0.041434 0.034747 0.10221 19.166 -0.053383 -0.099304 -0.13552 0.07223 -0.10197 -0.12755 -0.040375 -0.10228 0.12124 0.14033 -0.085955 0.011078 0.0031454 0.0041588 0.0064875 0.0039979 0.12961
4.1211 -0.13079 -0.12361 -0.084811 -0.11577 0 -0.064137 0.04386 -0.033916 0.072021 0.031597 0.21928 17.807 -0.081638 -0.15491 -0.1433 0.076095 -0.1272 -0.21896 0.00075131 -0.16748 0.082288 0.079603 -0.14256 -0.11724 0.0033589 0.0028398 0.0050066 0.0035226 -0.17104
4.125 -0.10607 -0.1109 -0.088156 -0.17703 0 -0.15073 0.028752 -0.057248 0.1147 0.0022475 0.29955 16.427 -0.15902 -0.21168 -0.17055 0.023102 -0.12132 -0.11492 -0.050501 -0.14126 -0.046632 0.082763 -0.16336 -0.14576 0.0036357 0.001495 0.0039097 0.0037599 -0.21076
4.1289 -0.083208 -0.095709 -0.091663 -0.18577 0 -0.19758 -0.0051357 -0.056545 0.12558 -0.029162 0.28722 15.022 -0.05195 -0.092155 -0.18278 0.11819 -0.095454 -0.055545 -0.063953 -0.11796 0.10331 0.093068 -0.14924 0.040053 0.0037885 0.00080028 0.0036205 0.0040291 -0.029924
4.1328 -0.070016 -0.080957 -0.08281 -0.12041 0 -0.16207 -0.039581 -0.037063 0.079763 -0.044494 0.17828 13.595 -0.0026677 -0.10695 -0.16189 0.11744 -0.054926 -0.079307 -0.022166 -0.087081 0.19431 0.13155 -0.095358 0.050326 0.003735 0.001393 0.0041442 0.0038191 0.30241
4.1367 -0.067512 -0.07006 -0.067806 -0.018234 0 -0.067887 -0.064764 -0.019714 -0.0077469 -0.044445 0.021389 12.15 -0.012014 -0.11845 -0.10698 0.11861 0.0024441 -0.077804 0.0072167 0.016227 0.1771 0.19106 0.0030254 0.050256 0.0035253 0.003324 0.0050296 0.0031061 0.72512
4.1406 -0.068812 -0.061968 -0.062543 0.052058 0 0.015255 -0.083208 -0.024762 -0.098052 -0.046497 -0.11504 10.693 -0.025984 -0.060322 -0.051009 0.15658 0.079956 -0.018647 0.031243 0.18055 0.12486 0.25499 0.13731 0.10045 0.0033033 0.005956 0.0056551 0.0024323 1.2039
4.1445 -0.063257 -0.050199 -0.071606 0.043205 0 0.028568 -0.10157 -0.056906 -0.16097 -0.067378 -0.18741 9.2303 0.09194 0.10026 -0.07765 0.22385 0.17279 0.074054 0.13337 0.31408 0.2694 0.28851 0.28034 0.19256 0.0032229 0.0084113 0.0056432 0.0025835 1.7032
4.1484 -0.043305 -0.027894 -0.078878 -0.033035 0 -0.02807 -0.11886 -0.10139 -0.19326 -0.10433 -0.20363 7.7659 0.052995 0.083816 -0.043097 0.19978 0.26429 0.095656 0.24646 0.38362 0.42153 0.42747 0.39903 0.29631 0.003351 0.010201 0.0051101 0.0039932 2.1423
4.1523 -0.0096984 0.0053884 -0.061674 -0.11253 0 -0.095313 -0.12416 -0.13325 -0.2102 -0.1331 -0.21213 6.3012 0.068722 0.12686 -0.014796 0.26082 0.33196 0.13146 0.27868 0.42784 0.34748 0.43493 0.47472 0.28839 0.003612 0.011487 0.0045649 0.0063142 2.3947
4.1563 0.02883 0.041836 -0.014989 -0.12491 0 -0.10096 -0.10735 -0.1333 -0.22405 -0.12679 -0.2584 4.8347 0.071813 0.16232 -0.0016904 0.27818 0.35905 0.11171 0.28453 0.45617 0.27887 0.41323 0.51047 0.27236 0.0038246 0.012713 0.0045311 0.008559 2.3467
4.1602 0.061436 0.070961 0.03977 -0.045018 0 -0.017526 -0.071189 -0.099681 -0.23094 -0.079764 -0.34023 3.3651 0.0051903 0.12336 -0.006072 0.16888 0.34196 -0.007265 0.30181 0.46308 0.38343 0.44406 0.51553 0.32446 0.0038206 0.013925 0.0051647 0.0097473 1.9628
4.1641 0.082607 0.087948 0.072512 0.088283 0 0.11396 -0.030497 -0.047004 -0.21507 -0.014164 -0.39884 1.8958 -0.024079 0.052089 -0.02093 0.23237 0.2876 -0.070584 0.19951 0.35144 0.27756 0.34415 0.48278 0.26996 0.0035582 0.014412 0.0061371 0.0095091 1.2911
4.168 0.095586 0.097192 0.072319 0.19966 0 0.21304 0.003042 0.0064311 -0.16213 0.03873 -0.35913 0.43641 -0.049213 0.07956 -0.013352 0.10532 0.2038 -0.042734 0.10533 0.23705 0.096539 0.1816 0.38513 0.16574 0.0031279 0.013073 0.006851 0.0080953 0.4017
4.1719 0.10889 0.10772 0.057828 0.23107 0 0.22042 0.03503 0.05319 -0.068881 0.066465 -0.19176 -1.0003 -0.091503 -0.024855 -0.026852 0.016211 0.092635 -0.11292 0.0050376 0.093421 0.035829 0.06737 0.19974 0.023701 0.0026428 0.0092824 0.0068101 0.0058135 -0.67562
4.1758 0.12845 0.12478 0.059361 0.18252 0 0.14435 0.084615 0.10103 0.055593 0.086729 0.053697 -2.4058 -0.14612 -0.20265 -0.066381 -0.022471 -0.046481 -0.24792 -0.11923 -0.091186 0.029545 -0.040601 -0.061368 -0.14463 0.0021245 0.0035303 0.0058781 0.0025208 -1.9407
4.1797 0.15183 0.14524 0.090269 0.1099 0 0.056534 0.16309 0.16275 0.19315 0.13029 0.27748 -3.7799 -0.19229 -0.21991 -0.11727 -0.10908 -0.20708 -0.28342 -0.29246 -0.32307 -0.1508 -0.27958 -0.34656 -0.32256 0.0015089 -0.0027461 0.0042821 -0.00221 -3.3455
4.1836 0.16974 0.16106 0.13558 0.08172 0 0.038681 0.25458 0.2398 0.32009 0.21005 0.40303 -5.1296 -0.30201 -0.30333 -0.32418 -0.19545 -0.36983 -0.30329 -0.36456 -0.58128 -0.38646 -0.34858 -0.59579 -0.46496 0.00077694 -0.0080625 0.0024251 -0.0083294 -4.7319
4.1875 0.17424 0.16701 0.16824 0.12681 0 0.11904 0.32008 0.31456 0.41233 0.30442 0.43605 -6.4623 -0.34145 -0.41421 -0.37338 -0.23085 -0.50829 -0.46967 -0.48681 -0.80038 -0.47458 -0.47428 -0.78178 -0.62437 6.6436e-05 -0.011803 0.00068788 -0.014755 -5.8682
4.1914 0.16684 0.1657 0.17559 0.21288 0 0.24815 0.32565 0.36004 0.4546 0.37116 0.45654 -7.7804 -0.36171 -0.45133 -0.32612 -0.326 -0.60303 -0.59625 -0.5669 -0.94777 -0.50966 -0.6119 -0.9223 -0.76936 -0.00038324 -0.014411 -0.00066324 -0.019758 -6.5728
4.1953 0.15899 0.16529 0.1695 0.27294 0 0.33499 0.27218 0.36063 0.45005 0.38067 0.54518 -9.0804 -0.38945 -0.38775 -0.2675 -0.48633 -0.65204 -0.56521 -0.5683 -1.019 -0.56429 -0.72165 -1.0503 -0.86279 -0.00043675 -0.016717 -0.0014836 -0.022158 -6.8267
4.1992 0.16364 0.17239 0.17149 0.25988 0 0.31771 0.19984 0.32676 0.42105 0.33991 0.70364 -10.357 -0.36724 -0.4235 -0.37353 -0.35901 -0.66789 -0.43347 -0.63085 -1.0857 -0.65099 -0.77661 -1.1692 -0.82615 -0.00022569 -0.019021 -0.0017577 -0.022271 -6.7735
4.2031 0.18414 0.18685 0.19003 0.18643 0 0.21409 0.16128 0.28943 0.39591 0.28658 0.83874 -11.607 -0.33682 -0.48038 -0.37819 -0.37186 -0.66376 -0.45174 -0.61091 -1.0559 -0.62063 -0.71948 -1.2372 -0.85856 -8.037e-05 -0.0207 -0.0016248 -0.021639 -6.6019
4.207 0.21031 0.20264 0.21376 0.11729 0 0.10956 0.18405 0.27725 0.38868 0.2589 0.8298 -12.827 -0.34456 -0.44165 -0.39244 -0.40872 -0.64086 -0.50984 -0.52895 -0.97278 -0.54215 -0.67186 -1.1984 -0.87073 -0.00025312 -0.020685 -0.0013486 -0.021633 -6.407
4.2109 0.22579 0.21354 0.22619 0.11755 0 0.089885 0.25181 0.29379 0.38791 0.26652 0.6278 -14.015 -0.33961 -0.33607 -0.37501 -0.39044 -0.58871 -0.49889 -0.43046 -0.85151 -0.45338 -0.60597 -1.034 -0.80794 -0.00067523 -0.018364 -0.0011742 -0.022138 -6.141
4.2148 0.22146 0.2182 0.22456 0.19775 0 0.17148 0.3175 0.31413 0.36528 0.28584 0.30484 -15.168 -0.24018 -0.24423 -0.24373 -0.24451 -0.49802 -0.30287 -0.37418 -0.7038 -0.3889 -0.44974 -0.7868 -0.62185 -0.00098783 -0.014155 -0.0011512 -0.021604 -5.6818
4.2188 0.20372 0.22045 0.22218 0.30136 0 0.28729 0.33594 0.30435 0.29836 0.28148 0.010602 -16.284 -0.22107 -0.28237 -0.29842 -0.244 -0.37446 -0.20115 -0.25971 -0.50441 -0.28455 -0.23921 -0.53561 -0.3594 -0.0008437 -0.0092918 -0.0010914 -0.018517 -4.9527
4.2227 0.19005 0.22517 0.23241 0.34784 0 0.34192 0.29083 0.24857 0.18993 0.23478 -0.13211 -17.369 -0.22362 -0.26278 -0.3429 -0.23473 -0.24062 -0.24414 -0.14082 -0.34893 -0.22061 -0.14273 -0.3425 -0.22892 -0.0002169 -0.0050372 -0.00074595 -0.012993 -3.9981
4.2266 0.19486 0.23362 0.25261 0.29832 0 0.29146 0.19988 0.16263 0.068421 0.15742 -0.11063 -18.433 -0.1894 -0.13125 -0.30823 -0.18041 -0.12445 -0.28232 -0.041569 -0.20246 -0.12399 -0.080208 -0.21795 -0.20234 0.00056124 -0.0019733 -7.1182e-05 -0.0070003 -2.9729
4.2305 0.21722 0.24205 0.26558 0.19007 0 0.18077 0.10073 0.083905 -0.029312 0.082122 -0.020493 -19.48 -0.10662 0.060704 -0.1825 -0.079377 -0.044247 -0.22737 0.019648 -0.072976 0.0019611 -0.015178 -0.13198 -0.22528 0.0010717 0.00010046 0.00067307 -0.002923 -2.0774
4.2344 0.24081 0.24425 0.25687 0.1087 0 0.10515 0.031446 0.046304 -0.078328 0.040382 0.017256 -20.5 -0.03992 0.037389 -0.046024 0.0099189 -0.0027498 -0.045534 0.02095 -0.055287 0.010764 0.028658 -0.056244 -0.16591 0.0011349 0.0016825 0.0011203 -0.0017159 -1.4888
4.2383 0.24648 0.23585 0.22883 0.11865 0 0.12797 0.016152 0.059396 -0.074107 0.044176 -0.048282 -21.478 -0.098655 -0.045489 -0.10463 -0.13344 0.0061455 -0.053301 0.021258 -0.05157 -0.052426 0.081152 0.0037671 -0.12615 0.00090537 0.002972 0.0011284 -0.0023145 -1.3182
4.2422 0.22704 0.2175 0.19684 0.20866 0 0.2247 0.058054 0.10574 -0.027012 0.082261 -0.16295 -22.4 -0.12264 -0.061574 -0.18043 -0.19081 -0.013631 -0.11704 0.026917 -0.086875 -0.064955 0.07671 0.013769 -0.089118 0.00067648 0.0036562 0.00092101 -0.0028044 -1.5843
4.2461 0.19229 0.19495 0.17287 0.29907 0 0.30298 0.13816 0.15557 0.047716 0.13033 -0.21578 -23.274 -0.11924 -0.046347 -0.26939 -0.16754 -0.064312 -0.21302 -0.0040759 -0.15734 -0.087422 -0.0052288 -0.055774 -0.10409 0.00060616 0.0032033 0.00087397 -0.0022409 -2.1996
4.25 0.1606 0.17606 0.15543 0.30712 0 0.28277 0.221 0.18622 0.13459 0.16658 -0.12775 -24.119 -0.12509 -0.062816 -0.37952 -0.1298 -0.1476 -0.32675 -0.11589 -0.25599 -0.20031 -0.16324 -0.2008 -0.22335 0.00062124 0.0013621 0.0011339 -0.0014378 -2.9863
4.2539 0.14482 0.16634 0.13669 0.21686 0 0.16775 0.26968 0.19325 0.21684 0.18336 0.088318 -24.96 -0.20025 -0.15741 -0.33411 -0.23092 -0.25466 -0.38731 -0.27543 -0.42592 -0.3296 -0.23364 -0.38423 -0.40262 0.00055678 -0.0015606 0.0014513 -0.0020507 -3.7396
4.2578 0.14413 0.16557 0.11742 0.09463 0 0.045542 0.26586 0.18853 0.27723 0.18919 0.33867 -25.803 -0.30114 -0.28243 -0.28703 -0.28498 -0.36386 -0.41833 -0.31607 -0.55343 -0.44794 -0.28381 -0.56142 -0.58879 0.00035488 -0.0048466 0.0014178 -0.0048878 -4.3185
4.2617 0.14768 0.16779 0.11043 0.035456 0 0.014923 0.22225 0.18944 0.30544 0.20062 0.51583 -26.634 -0.3152 -0.3411 -0.2571 -0.30639 -0.45027 -0.40457 -0.30563 -0.65736 -0.48533 -0.33867 -0.70544 -0.64898 0.00011744 -0.0077931 0.00088939 -0.0090575 -4.7036
4.2656 0.14529 0.16534 0.12616 0.084069 0 0.10158 0.17541 0.20682 0.30674 0.22843 0.56894 -27.428 -0.23478 -0.31866 -0.25718 -0.30523 -0.49997 -0.37393 -0.30508 -0.72212 -0.45304 -0.41902 -0.81191 -0.59998 -1.3373e-05 -0.01007 0.00015796 -0.012709 -4.9716
4.2695 0.13533 0.15451 0.15567 0.19659 0 0.23441 0.16073 0.23807 0.30128 0.26714 0.52702 -28.171 -0.1541 -0.27512 -0.30118 -0.29267 -0.51691 -0.41323 -0.40213 -0.68854 -0.45073 -0.55293 -0.88515 -0.61911 6.9623e-06 -0.011744 -0.0003301 -0.014592 -5.1981
4.2734 0.12378 0.1386 0.17212 0.27576 0 0.30292 0.18705 0.26795 0.30966 0.29594 0.46415 -28.873 -0.24694 -0.23002 -0.38144 -0.33915 -0.51616 -0.47035 -0.46276 -0.76027 -0.49379 -0.55062 -0.92266 -0.64322 0.00011692 -0.012972 -0.00044187 -0.014949 -5.366
4.2773 0.11704 0.12562 0.15402 0.25122 0 0.2478 0.23099 0.27694 0.33417 0.29245 0.43713 -29.555 -0.30546 -0.25468 -0.44547 -0.37289 -0.5086 -0.51599 -0.44356 -0.76329 -0.48245 -0.48667 -0.91227 -0.65321 0.00025231 -0.013641 -0.00051383 -0.014948 -5.3558
4.2813 0.11617 0.12195 0.10885 0.13804 0 0.10919 0.25598 0.25321 0.35209 0.25027 0.44277 -30.235 -0.30379 -0.27602 -0.44065 -0.3361 -0.48987 -0.48674 -0.36478 -0.692 -0.45522 -0.35907 -0.84141 -0.62955 0.00041792 -0.013265 -0.00098451 -0.015313 -5.0302
4.2852 0.11757 0.12706 0.071504 0.024966 0 -0.0063404 0.24027 0.20143 0.32994 0.18628 0.4246 -30.915 -0.2438 -0.23339 -0.34192 -0.20481 -0.44313 -0.3514 -0.2476 -0.56044 -0.4446 -0.17568 -0.70844 -0.5601 0.00063856 -0.011282 -0.0018405 -0.015507 -4.3452
4.2891 0.11801 0.1339 0.074858 0.0017831 0 -0.011885 0.19105 0.14145 0.24987 0.12987 0.32199 -31.583 -0.19902 -0.19767 -0.27265 -0.13809 -0.3542 -0.27075 -0.071333 -0.40552 -0.37889 -0.027061 -0.52733 -0.46449 0.00086181 -0.0075741 -0.0024639 -0.014246 -3.3973
4.293 0.11804 0.13495 0.11814 0.085691 0 0.091395 0.13434 0.096034 0.12762 0.10096 0.12501 -32.227 -0.06807 -0.13635 -0.2068 -0.083325 -0.22748 -0.12058 -0.00019939 -0.26725 -0.26764 0.052822 -0.32517 -0.31333 0.00095702 -0.0028045 -0.0021216 -0.010802 -2.3763
4.2969 0.12057 0.12876 0.16413 0.20691 0 0.21726 0.091824 0.07515 0.006169 0.094508 -0.10634 -32.843 0.0014857 -0.047547 -0.14258 -0.053972 -0.089676 -0.017295 0.057384 -0.11417 -0.15321 0.11758 -0.13528 -0.19066 0.00084442 0.0017522 -0.00069056 -0.0058596 -1.4648
4.3008 0.12674 0.12128 0.17052 0.26488 0 0.264 0.065677 0.069281 -0.071922 0.085578 -0.27516 -33.436 7.0633e-05 0.060424 -0.10829 -0.044828 0.022776 0.0062356 0.11406 0.042984 -0.041682 0.17245 0.012051 -0.077488 0.00061875 0.0048711 0.0010879 -0.0011478 -0.76453
4.3047 0.13419 0.12072 0.12863 0.20914 0 0.19393 0.043687 0.058473 -0.092399 0.052408 -0.3121 -34.01 -0.0070813 0.16978 -0.15774 -0.037723 0.08435 -0.045971 0.14418 0.16632 0.078525 0.1987 0.099849 0.10878 0.00050609 0.0061081 0.0021435 0.0018025 -0.29547
4.3086 0.13974 0.13051 0.073749 0.080186 0 0.061547 0.017522 0.031147 -0.075672 -0.0012391 -0.22569 -34.562 -0.082669 0.18453 -0.20052 -0.029485 0.094287 -0.087906 0.15117 0.12645 0.072606 0.18377 0.13104 0.078183 0.00065955 0.0060465 0.0019712 0.0026682 -0.049326
4.3125 0.14329 0.14658 0.056558 -0.021577 0 -0.029152 -0.0041531 -0.0027323 -0.056492 -0.044232 -0.099207 -35.086 -0.09376 0.15056 -0.172 0.031384 0.073271 -0.057538 0.14135 0.11712 0.085245 0.20374 0.12427 0.073693 0.00098702 0.0058018 0.0010707 0.0023267 -0.041438
4.3164 0.14831 0.16103 0.099818 -0.013329 0 -0.0034705 -7.0121e-05 -0.016447 -0.05345 -0.04025 -0.031749 -35.58 -0.088794 0.099647 -0.16601 0.057678 0.044969 -0.063664 0.1254 0.10299 0.068622 0.239 0.097728 0.015686 0.0011999 0.0060912 0.00049936 0.0019654 -0.31711
4.3203 0.15803 0.16861 0.17814 0.10687 0 0.12827 0.045832 0.013022 -0.053204 0.022876 -0.063455 -36.053 -0.094938 0.047281 -0.22093 0.011487 0.016188 -0.15687 0.10199 0.047493 -0.0050233 0.25663 0.051643 -0.13469 0.00106 0.0065672 0.00092377 0.0021149 -0.91251
4.3242 0.17129 0.17032 0.23814 0.25892 0 0.27803 0.12882 0.085089 -0.022422 0.1206 -0.14099 -36.517 -0.062033 -0.041895 -0.19302 0.010766 -0.028739 -0.20596 0.02408 -0.096372 -0.10024 0.16565 -0.034789 -0.28063 0.00059555 0.0059844 0.0020346 0.0023241 -1.8058
4.3281 0.18282 0.17148 0.24143 0.34097 0 0.34378 0.22296 0.17319 0.06222 0.20717 -0.15345 -36.974 -0.071442 -0.13959 -0.25729 -0.054007 -0.11394 -0.25664 -0.068039 -0.26046 -0.23474 -0.011194 -0.18534 -0.37619 7.5695e-05 0.0031518 0.002854 0.0015755 -2.8979
4.332 0.18822 0.17685 0.19423 0.3045 0 0.28351 0.29591 0.24287 0.1906 0.24801 -0.01668 -37.412 -0.1081 -0.19739 -0.2842 -0.15585 -0.24818 -0.26175 -0.19387 -0.44041 -0.36031 -0.17218 -0.4002 -0.52115 -0.00022891 -0.0020232 0.0026348 -0.00098248 -4.037
4.3359 0.18882 0.18735 0.14072 0.18829 0 0.14676 0.32754 0.27625 0.32175 0.24419 0.25601 -37.81 -0.16143 -0.24072 -0.28519 -0.26153 -0.40997 -0.28903 -0.33394 -0.60416 -0.4776 -0.32235 -0.64405 -0.65085 -0.00026221 -0.008226 0.0015096 -0.0054725 -5.0741
4.3398 0.19111 0.20057 0.1275 0.087669 0 0.040678 0.31973 0.28296 0.41103 0.22981 0.55256 -38.156 -0.21891 -0.31967 -0.31408 -0.33019 -0.55472 -0.44546 -0.45261 -0.70854 -0.60103 -0.49724 -0.86194 -0.64663 -0.00016947 -0.013467 0.00031106 -0.011143 -5.9144
4.3438 0.20101 0.2135 0.16898 0.083248 0 0.053375 0.29239 0.2891 0.44037 0.24435 0.73579 -38.454 -0.25973 -0.31831 -0.2494 -0.37347 -0.64106 -0.48195 -0.51772 -0.83555 -0.67205 -0.58199 -1.012 -0.73092 -9.2462e-05 -0.016344 -0.00022471 -0.01665 -6.536
4.3477 0.21817 0.22447 0.23952 0.18216 0 0.18838 0.27008 0.31385 0.4281 0.30105 0.73889 -38.722 -0.28226 -0.32035 -0.27002 -0.40183 -0.65741 -0.51655 -0.55311 -0.90872 -0.66364 -0.63609 -1.0881 -0.8071 -7.6611e-06 -0.016899 -9.7149e-05 -0.020647 -6.9653
4.3516 0.23613 0.23297 0.29512 0.31439 0 0.35874 0.2681 0.3532 0.4111 0.37555 0.61005 -38.977 -0.3098 -0.32206 -0.31688 -0.41359 -0.62858 -0.54583 -0.56596 -0.94588 -0.64306 -0.66179 -1.1143 -0.84688 0.00021476 -0.01641 5.3295e-05 -0.02247 -7.2283
4.3555 0.24813 0.23904 0.30603 0.38592 0 0.44809 0.28549 0.38386 0.4145 0.42329 0.47075 -39.219 -0.33668 -0.32151 -0.34731 -0.40849 -0.59594 -0.55593 -0.56264 -0.94418 -0.63824 -0.65165 -1.1162 -0.82829 0.00060261 -0.016295 -0.0003724 -0.022508 -7.3141
4.3594 0.25298 0.24323 0.27594 0.34934 0 0.39677 0.30781 0.3833 0.43276 0.41271 0.41947 -39.43 -0.29717 -0.31891 -0.32413 -0.38746 -0.58551 -0.50266 -0.55015 -0.85498 -0.61773 -0.57141 -1.0964 -0.72334 0.00096824 -0.016987 -0.0013442 -0.021937 -7.1801
4.3633 0.25537 0.24704 0.23615 0.23942 0 0.24861 0.31704 0.34844 0.43631 0.34902 0.45641 -39.591 -0.32277 -0.28151 -0.27385 -0.37342 -0.58812 -0.53791 -0.50255 -0.8014 -0.52701 -0.52948 -1.0359 -0.69135 0.001041 -0.017647 -0.0022488 -0.021821 -6.7947
4.3672 0.26033 0.252 0.22101 0.14682 0 0.12012 0.30276 0.29776 0.39671 0.27045 0.48958 -39.691 -0.29282 -0.26461 -0.24513 -0.33684 -0.5678 -0.46427 -0.41485 -0.70995 -0.4651 -0.45496 -0.91726 -0.61453 0.00073133 -0.016921 -0.0024707 -0.022211 -6.1813
4.3711 0.26753 0.25765 0.24283 0.14848 0 0.11173 0.26802 0.25553 0.31017 0.21983 0.41746 -39.741 -0.24196 -0.2508 -0.22914 -0.28689 -0.49279 -0.3484 -0.32307 -0.5918 -0.41615 -0.36283 -0.74934 -0.52055 0.00025559 -0.014106 -0.0019288 -0.022001 -5.4269
4.375 0.27124 0.26041 0.28319 0.2468 0 0.22828 0.2265 0.23232 0.20184 0.21322 0.22083 -39.762 -0.22612 -0.21298 -0.20754 -0.23956 -0.36542 -0.2962 -0.26659 -0.46987 -0.34623 -0.28192 -0.56858 -0.45369 -2.4595e-05 -0.0098024 -0.0010956 -0.01985 -4.646
4.3789 0.2659 0.25573 0.30655 0.36457 0 0.37261 0.1933 0.21829 0.10978 0.22985 -0.012317 -39.774 -0.19782 -0.17191 -0.17686 -0.19904 -0.22709 -0.26781 -0.19798 -0.3064 -0.2515 -0.2123 -0.41791 -0.31895 8.8007e-05 -0.0055603 -0.00055648 -0.015496 -3.9347
4.3828 0.25185 0.24247 0.28682 0.40222 0 0.42107 0.1761 0.19491 0.061729 0.23156 -0.1515 -39.779 -0.19471 -0.14394 -0.15595 -0.1674 -0.13304 -0.22133 -0.1526 -0.21995 -0.22105 -0.15304 -0.32099 -0.28793 0.0004582 -0.002805 -0.00056483 -0.010321 -3.3514
4.3867 0.23556 0.22547 0.22839 0.31574 0 0.32292 0.17262 0.15472 0.060941 0.19613 -0.12652 -39.762 -0.20045 -0.13373 -0.14393 -0.15018 -0.1148 -0.21151 -0.12213 -0.19266 -0.21183 -0.10415 -0.27313 -0.25417 0.00074793 -0.001905 -0.00096551 -0.0065346 -2.9327
4.3906 0.2241 0.21287 0.16572 0.15517 0 0.14391 0.1751 0.11151 0.088481 0.13739 0.015921 -39.704 -0.1946 -0.12243 -0.14463 -0.13782 -0.15855 -0.22712 -0.101 -0.19401 -0.20274 -0.077468 -0.25358 -0.20427 0.00071376 -0.0020808 -0.0014445 -0.0055378 -2.7125
4.3945 0.21935 0.20986 0.13993 0.031501 0 0.016633 0.17706 0.091407 0.11776 0.095043 0.14971 -39.59 -0.14092 -0.055888 -0.16909 -0.099516 -0.21627 -0.1813 -0.083519 -0.16319 -0.18411 -0.104 -0.24602 -0.21534 0.00039301 -0.0021803 -0.0017862 -0.0068365 -2.7148
4.3984 0.21741 0.21422 0.16845 0.034095 0 0.035709 0.17679 0.11121 0.13108 0.10192 0.17175 -39.419 -0.12732 -0.068633 -0.14832 -0.13222 -0.24195 -0.14191 -0.12485 -0.21527 -0.21509 -0.14364 -0.25051 -0.21507 2.5981e-05 -0.0016717 -0.0019191 -0.0085013 -2.9239
4.4023 0.21351 0.21842 0.23074 0.16119 0 0.1822 0.17623 0.16249 0.12905 0.1558 0.085453 -39.201 -0.12912 -0.10498 -0.15558 -0.18231 -0.22605 -0.17104 -0.16428 -0.23966 -0.27081 -0.20227 -0.2798 -0.27539 -0.00017805 -0.0010608 -0.0018214 -0.008826 -3.2719
4.4063 0.20722 0.21655 0.28228 0.31834 0 0.33891 0.1783 0.21549 0.1289 0.22007 -0.0038421 -38.946 -0.15584 -0.14154 -0.19479 -0.24813 -0.20197 -0.22233 -0.21493 -0.28869 -0.34699 -0.27226 -0.34632 -0.36598 -0.00019467 -0.0014233 -0.0014919 -0.0077549 -3.6718
4.4102 0.20275 0.20963 0.28722 0.38845 0 0.38432 0.18573 0.24124 0.1526 0.25346 0.021593 -38.659 -0.20871 -0.17068 -0.26041 -0.32112 -0.2191 -0.25083 -0.28735 -0.40991 -0.43688 -0.34368 -0.45068 -0.45202 -0.0001373 -0.0034489 -0.0010346 -0.0068232 -4.0744
4.4141 0.20403 0.2039 0.24462 0.32081 0 0.28874 0.20101 0.23386 0.2107 0.24403 0.19119 -38.341 -0.22271 -0.27545 -0.3302 -0.31939 -0.30221 -0.27532 -0.34128 -0.5541 -0.51114 -0.39919 -0.57827 -0.5242 -0.00010415 -0.0067742 -0.00069642 -0.0076801 -4.4897
4.418 0.20971 0.2036 0.18775 0.16993 0 0.13501 0.22468 0.21437 0.29135 0.21805 0.41773 -37.991 -0.21311 -0.28149 -0.34968 -0.30902 -0.42821 -0.29162 -0.38676 -0.64627 -0.57856 -0.44482 -0.704 -0.62814 -9.8294e-05 -0.010142 -0.00071908 -0.010541 -4.9413
4.4219 0.21298 0.20553 0.15696 0.05313 0 0.048568 0.25174 0.21199 0.36328 0.2157 0.56478 -37.615 -0.192 -0.28483 -0.37418 -0.29665 -0.53877 -0.31331 -0.39858 -0.70567 -0.59087 -0.46941 -0.8018 -0.73321 -8.273e-05 -0.012262 -0.0011006 -0.013954 -5.3899
4.4258 0.20688 0.20131 0.16826 0.059125 0 0.095343 0.2701 0.23836 0.39376 0.25422 0.55422 -37.22 -0.18238 -0.30585 -0.40284 -0.28811 -0.58055 -0.34495 -0.39586 -0.74438 -0.55692 -0.46631 -0.85489 -0.80317 -6.7296e-05 -0.012702 -0.0015307 -0.016061 -5.7063
4.4297 0.19015 0.18574 0.20236 0.17873 0 0.2304 0.26576 0.27647 0.37104 0.31037 0.42533 -36.81 -0.22177 -0.329 -0.40233 -0.29086 -0.54286 -0.3873 -0.4308 -0.77593 -0.52333 -0.43003 -0.86222 -0.7862 -0.00010067 -0.012094 -0.001627 -0.016162 -5.7381
4.4336 0.16847 0.16294 0.22171 0.31194 0 0.33662 0.23342 0.29402 0.31377 0.33785 0.298 -36.385 -0.27829 -0.28332 -0.43997 -0.31624 -0.46393 -0.43559 -0.38147 -0.72427 -0.4727 -0.39311 -0.83643 -0.69911 -0.00017623 -0.011512 -0.001281 -0.015165 -5.4226
4.4375 0.15014 0.14388 0.20065 0.34585 0 0.31952 0.18396 0.26997 0.25766 0.30522 0.27201 -35.937 -0.28289 -0.234 -0.416 -0.28585 -0.4 -0.37756 -0.37326 -0.66112 -0.40701 -0.37361 -0.79257 -0.58884 -0.0001846 -0.011505 -0.00076854 -0.014581 -4.8438
4.4414 0.14002 0.13681 0.14452 0.24257 0 0.18149 0.14043 0.21169 0.22754 0.22237 0.34558 -35.461 -0.25861 -0.15492 -0.34787 -0.26408 -0.38088 -0.30544 -0.36089 -0.59292 -0.34746 -0.36703 -0.7346 -0.49335 -5.0703e-06 -0.011585 -0.00049256 -0.015016 -4.1733
4.4453 0.13682 0.13964 0.084522 0.068935 0 0.018216 0.12289 0.14847 0.21752 0.13361 0.41848 -34.955 -0.22795 -0.047696 -0.2597 -0.28199 -0.38678 -0.27021 -0.31114 -0.51106 -0.29818 -0.35486 -0.65081 -0.41736 0.00033869 -0.010596 -0.00059922 -0.015575 -3.5416
4.4492 0.13543 0.14178 0.05429 -0.054551 0 -0.056375 0.13324 0.10776 0.19736 0.083737 0.37509 -34.423 -0.21013 -0.02048 -0.19437 -0.25441 -0.36542 -0.17892 -0.22985 -0.35025 -0.20191 -0.2596 -0.52466 -0.24889 0.00063231 -0.0076936 -0.00084792 -0.014668 -2.956
4.4531 0.13173 0.13421 0.066966 -0.045163 0 0.0037804 0.15288 0.094904 0.14135 0.085004 0.17934 -33.868 -0.087409 -0.0062548 -0.16298 -0.14605 -0.27698 -0.05804 -0.10032 -0.23853 -0.19216 -0.11094 -0.35452 -0.21072 0.00061482 -0.0031781 -0.00086177 -0.01146 -2.3406
4.457 0.12564 0.11838 0.10827 0.08092 0 0.14519 0.15576 0.092931 0.054725 0.11084 -0.09258 -33.287 -0.027086 -0.0074452 -0.13764 -0.07273 -0.13092 0.012991 0.010307 -0.14476 -0.15645 0.049031 -0.16578 -0.17298 0.00019551 0.0015127 -0.00049392 -0.0066788 -1.656
4.4609 0.12038 0.10534 0.14808 0.22381 0 0.25813 0.12686 0.08051 -0.027066 0.11908 -0.30456 -32.677 -0.03534 -0.0034482 -0.1199 -0.031901 0.015483 0.0093491 0.088247 -0.056771 -0.11044 0.18622 -0.0027961 -0.12835 -0.00046296 0.0046806 6.7524e-05 -0.0021244 -0.978
4.4648 0.11916 0.10583 0.16073 0.27792 0 0.25901 0.071416 0.05113 -0.067294 0.084821 -0.3552 -32.037 -0.065916 0.036292 -0.12019 0.0165 0.097332 -0.073826 0.13448 0.033215 -0.10911 0.26256 0.095561 -0.10463 -0.0010778 0.0054777 0.00054607 0.00062705 -0.4582
4.4688 0.12228 0.12015 0.14044 0.21153 0 0.14993 0.0095576 0.017369 -0.059233 0.018028 -0.24415 -31.375 -0.0889 0.078485 -0.14927 0.015179 0.089562 -0.021295 0.091939 0.044506 0.044489 0.18187 0.11831 -0.031956 -0.0014647 0.0044208 0.00088733 0.0012402 -0.20723
4.4727 0.12675 0.13735 0.10329 0.087171 0 0.013514 -0.03694 -0.0010236 -0.030319 -0.044605 -0.065342 -30.708 -0.063839 0.14651 -0.17875 -0.028397 0.023645 -0.020914 0.03169 -0.0046929 0.07764 0.090306 0.084897 -0.0098475 -0.0016327 0.0029298 0.0012864 0.00061514 -0.21996
4.4766 0.12843 0.14441 0.075428 0.0088834 0 -0.049936 -0.053977 0.0071796 -0.014044 -0.064683 0.062498 -30.045 -0.028035 0.17608 -0.18796 -0.044666 -0.040325 -0.037579 -0.015334 -0.029938 0.038203 0.014151 0.026546 -0.0073836 -0.0016841 0.0022537 0.001908 1.9635e-05 -0.41721
4.4805 0.12505 0.137 0.075114 0.039153 0 0.0041205 -0.035916 0.038321 -0.015458 -0.025805 0.076196 -29.386 0.00024224 0.13644 -0.16176 -0.01308 -0.063606 -0.045643 -0.026492 -0.022948 -0.03685 -0.02442 -0.037516 -0.022738 -0.0016527 0.0025985 0.0026236 0.00013072 -0.75389
4.4844 0.11808 0.1225 0.10034 0.15058 0 0.13336 0.016903 0.079235 -0.0039516 0.057956 0.0052404 -28.714 0.030278 0.040458 -0.083971 0.0036201 -0.059742 -0.023073 0.020696 -0.1229 -0.11513 0.0050816 -0.10968 -0.11432 -0.0014689 0.0030884 0.0030817 0.00066955 -1.2702
4.4883 0.11223 0.11312 0.13091 0.24945 0 0.24114 0.096803 0.11672 0.057471 0.15129 -0.05547 -28.013 -0.079864 -0.059027 -0.073532 -0.1032 -0.080611 -0.074966 -0.012527 -0.22544 -0.25114 0.0096176 -0.20386 -0.25707 -0.0010811 0.0025338 0.0030551 0.0007518 -2.0205
4.4922 0.11274 0.11578 0.14467 0.25185 0 0.24864 0.18436 0.14314 0.17202 0.21756 -0.015587 -27.272 -0.20973 -0.1818 -0.15611 -0.18485 -0.16874 -0.18053 -0.12096 -0.35688 -0.37929 -0.084104 -0.32692 -0.40961 -0.00058126 0.00037564 0.00269 -0.00041895 -2.9464
4.4961 0.12175 0.12753 0.13642 0.15225 0 0.15403 0.2497 0.15708 0.29601 0.2383 0.14555 -26.496 -0.28023 -0.23147 -0.2579 -0.23142 -0.31536 -0.30929 -0.25783 -0.48301 -0.47928 -0.21856 -0.4682 -0.53192 -0.00017308 -0.0029085 0.0023684 -0.0029971 -3.8352
4.5 0.13637 0.13961 0.12352 0.030086 0 0.034856 0.26579 0.16272 0.36767 0.22205 0.36168 -25.7 -0.22884 -0.11494 -0.29326 -0.25294 -0.45982 -0.41794 -0.36327 -0.56411 -0.5324 -0.31532 -0.604 -0.58231 9.9972e-07 -0.0061891 0.0023102 -0.0063667 -4.4316
4.5039 0.15003 0.14552 0.13141 -0.011526 0 -0.0096298 0.22749 0.16903 0.355 0.19718 0.52234 -24.894 -0.18266 -0.13583 -0.35569 -0.19066 -0.53236 -0.3488 -0.36514 -0.66708 -0.42728 -0.41632 -0.71055 -0.50986 -1.3241e-05 -0.008491 0.0023397 -0.0094619 -4.6195
4.5078 0.15702 0.14574 0.1693 0.072238 0 0.065177 0.16078 0.18586 0.28159 0.19198 0.54779 -24.081 -0.16863 -0.16199 -0.34717 -0.2555 -0.50672 -0.33586 -0.32776 -0.64235 -0.47845 -0.45809 -0.77403 -0.49305 -4.9573e-05 -0.0095709 0.0020801 -0.01136 -4.512
4.5117 0.15688 0.14594 0.21743 0.22968 0 0.21211 0.11044 0.21554 0.2084 0.21435 0.44408 -23.252 -0.22092 -0.22371 -0.30351 -0.31391 -0.42025 -0.31892 -0.32229 -0.63187 -0.51951 -0.42585 -0.79207 -0.51389 -2.1321e-05 -0.0098677 0.0013845 -0.011831 -4.3579
4.5156 0.1553 0.15142 0.24002 0.34924 0 0.32503 0.11186 0.24617 0.1869 0.24623 0.29698 -22.395 -0.28912 -0.2901 -0.2405 -0.31721 -0.34507 -0.28374 -0.35375 -0.63751 -0.49903 -0.35613 -0.76978 -0.54502 -3.44e-05 -0.0099557 0.00054422 -0.011482 -4.3401
4.5195 0.15985 0.16306 0.216 0.34413 0 0.31957 0.16683 0.25588 0.22262 0.25858 0.20608 -21.503 -0.20162 -0.24567 -0.1608 -0.28169 -0.33244 -0.2583 -0.35783 -0.50874 -0.46199 -0.36208 -0.7158 -0.53332 -0.00027342 -0.010006 3.6055e-05 -0.011322 -4.4387
4.5234 0.17374 0.17746 0.16135 0.21981 0 0.20055 0.24187 0.22963 0.27639 0.23637 0.20744 -20.577 -0.14992 -0.14207 -0.19696 -0.18092 -0.37418 -0.2994 -0.31657 -0.5062 -0.44828 -0.33563 -0.6402 -0.54826 -0.00076484 -0.0096905 6.1156e-05 -0.011973 -4.471
4.5273 0.19247 0.18988 0.1212 0.071376 0 0.061672 0.29043 0.17572 0.29777 0.19253 0.24716 -19.622 -0.18348 -0.16539 -0.25517 -0.21235 -0.4113 -0.32328 -0.22798 -0.47285 -0.35422 -0.29247 -0.55273 -0.45572 -0.0012713 -0.0085622 0.00035851 -0.013103 -4.261
4.5313 0.20668 0.19696 0.13453 0.011858 0 0.01421 0.28238 0.12491 0.26107 0.15733 0.23118 -18.646 -0.20365 -0.21966 -0.28618 -0.26162 -0.38263 -0.26349 -0.13829 -0.39885 -0.24913 -0.20471 -0.46096 -0.29722 -0.0014559 -0.0065388 0.00049351 -0.01362 -3.7842
4.5352 0.20919 0.19768 0.20016 0.085991 0 0.098832 0.22028 0.10794 0.17786 0.15095 0.1132 -17.65 -0.13425 -0.20451 -0.2499 -0.20841 -0.27559 -0.10403 -0.093097 -0.30109 -0.20558 -0.073338 -0.37061 -0.15441 -0.0011817 -0.004083 0.00031569 -0.012567 -3.1746
4.5391 0.20061 0.19311 0.27388 0.23621 0 0.251 0.1342 0.12888 0.083728 0.16387 -0.054203 -16.632 -0.12559 -0.14121 -0.12257 -0.04945 -0.13931 -0.14941 -0.11772 -0.29146 -0.23244 -0.11922 -0.28917 -0.29405 -0.0006582 -0.0019353 9.3081e-05 -0.010032 -2.6164
4.543 0.18867 0.18591 0.30163 0.34726 0 0.35016 0.062661 0.15951 0.015584 0.16509 -0.15478 -15.584 -0.16413 -0.089405 -0.10015 -0.14622 -0.050262 -0.18945 -0.088384 -0.23398 -0.23241 -0.14776 -0.22907 -0.32635 -0.00028334 -0.00063549 0.00017503 -0.0072399 -2.2372
4.5469 0.18173 0.17942 0.26213 0.33491 0 0.31566 0.033936 0.16364 -0.0038487 0.13305 -0.10645 -14.502 -0.17746 -0.11752 -0.15578 -0.2273 -0.056656 -0.21673 -0.076776 -0.2375 -0.15612 -0.14203 -0.20465 -0.26907 -0.00032168 -0.00021502 0.00055071 -0.0056562 -2.0851
4.5508 0.18202 0.17605 0.18369 0.21009 0 0.17256 0.0564 0.1313 0.028986 0.081403 0.06114 -13.385 -0.15753 -0.1928 -0.22374 -0.19468 -0.14405 -0.19841 -0.097861 -0.2907 -0.089439 -0.12979 -0.22235 -0.1722 -0.00071407 -0.0002791 0.0008013 -0.0058181 -2.1687
4.5547 0.18422 0.17544 0.12107 0.06903 0 0.03301 0.11791 0.09086 0.098942 0.053091 0.22171 -12.237 -0.1325 -0.20775 -0.18876 -0.018534 -0.24791 -0.075352 -0.13769 -0.30465 -0.23186 -0.17649 -0.27247 -0.12616 -0.0011772 -0.00038346 0.0005324 -0.0069184 -2.4786
4.5586 0.1805 0.17423 0.11232 0.017697 0 0.0064528 0.1909 0.084886 0.17599 0.084128 0.2549 -11.066 -0.20164 -0.12489 -0.18826 -0.14553 -0.30285 -0.23142 -0.12186 -0.41391 -0.23703 -0.18387 -0.33283 -0.2728 -0.0014664 -0.00039836 -0.00015391 -0.0075516 -2.9554
4.5625 0.1676 0.16857 0.15105 0.089813 0 0.11082 0.24221 0.12982 0.22615 0.16767 0.15149 -9.8769 -0.22111 -0.16425 -0.17928 -0.22888 -0.29065 -0.34803 -0.18305 -0.45938 -0.21845 -0.23101 -0.38454 -0.34405 -0.0015344 -0.00059149 -0.00066462 -0.0069788 -3.4575
4.5664 0.14974 0.15771 0.19549 0.22215 0 0.25736 0.24753 0.19728 0.23005 0.25237 0.027703 -8.6708 -0.22612 -0.25123 -0.17357 -0.21576 -0.2505 -0.396 -0.26213 -0.50015 -0.20505 -0.28447 -0.42703 -0.38089 -0.0014601 -0.0013886 -0.00044003 -0.0057666 -3.8052
4.5703 0.1351 0.14541 0.20423 0.30555 0 0.32226 0.2057 0.23656 0.19816 0.28034 0.029415 -7.4451 -0.24339 -0.30106 -0.18926 -0.1323 -0.24405 -0.36343 -0.30733 -0.57803 -0.23604 -0.32045 -0.47679 -0.41825 -0.0012736 -0.0030008 0.00050654 -0.0052141 -3.897
4.5742 0.12909 0.13726 0.16797 0.27114 0 0.2474 0.1428 0.21956 0.16703 0.23433 0.20417 -6.1991 -0.26014 -0.1799 -0.27564 -0.27116 -0.3032 -0.24823 -0.28832 -0.66891 -0.4266 -0.35155 -0.54778 -0.4467 -0.00090788 -0.0051846 0.0015757 -0.0061031 -3.7963
4.5781 0.12999 0.13556 0.11274 0.14389 0 0.08813 0.098701 0.16656 0.17316 0.15333 0.4508 -4.9348 -0.20472 -0.21347 -0.21285 -0.23287 -0.40172 -0.37281 -0.38522 -0.66968 -0.34301 -0.42332 -0.63022 -0.44279 -0.00033842 -0.0072941 0.0021164 -0.0079435 -3.6877
4.582 0.13035 0.13629 0.075546 0.02185 0 -0.031043 0.10151 0.12795 0.22239 0.10154 0.59376 -3.6545 -0.19345 -0.26773 -0.16762 -0.17541 -0.47362 -0.40176 -0.39424 -0.65182 -0.27079 -0.40194 -0.68908 -0.42389 0.00026052 -0.0085942 0.001979 -0.0094162 -3.7138
4.5859 0.1226 0.13123 0.074511 -0.0024396 0 -0.017315 0.147 0.13756 0.28167 0.11582 0.52285 -2.3566 -0.2212 -0.27268 -0.18483 -0.18556 -0.46423 -0.32628 -0.32845 -0.64253 -0.26874 -0.33168 -0.6872 -0.39363 0.00056486 -0.0086437 0.0015533 -0.0095772 -3.8289
4.5898 0.10423 0.11405 0.097105 0.083254 0 0.11433 0.19991 0.18057 0.30344 0.17555 0.2824 -1.035 -0.24059 -0.17176 -0.27316 -0.33451 -0.37349 -0.24822 -0.27733 -0.65784 -0.32824 -0.32383 -0.61468 -0.35305 0.00036407 -0.0075176 0.001292 -0.0086659 -3.8063
4.5938 0.078856 0.085451 0.11283 0.19915 0 0.25115 0.21777 0.2059 0.26375 0.21977 0.03583 0.31456 -0.21951 -0.26805 -0.22487 -0.16204 -0.25618 -0.37607 -0.29642 -0.54039 -0.21602 -0.29843 -0.49798 -0.32687 -0.00019931 -0.0057288 0.001249 -0.0077541 -3.4071
4.5977 0.052944 0.052981 0.097864 0.23495 0 0.27084 0.17998 0.17172 0.18092 0.1966 -0.063841 1.6877 -0.2092 -0.27981 -0.18019 -0.12514 -0.17797 -0.34358 -0.19522 -0.43002 -0.098424 -0.15922 -0.37895 -0.26236 -0.00067136 -0.0038865 0.0011223 -0.0075944 -2.5715
4.6016 0.031338 0.02557 0.052346 0.13763 0 0.13791 0.099836 0.08241 0.097386 0.10361 0.0094291 3.0707 -0.14918 -0.19431 -0.13992 -0.082177 -0.16192 -0.25502 -0.11254 -0.31526 -0.062215 -0.070311 -0.28135 -0.19924 -0.00061597 -0.0022992 0.00073594 -0.0077972 -1.469
4.6055 0.014687 0.0072179 -0.00094599 -0.043169 0 -0.067517 0.011587 -0.015693 0.041511 -0.012477 0.14351 4.4484 -0.049584 -0.056756 -0.1083 0.018633 -0.16935 -0.18088 -0.0896 -0.19699 -0.094334 -0.05708 -0.19444 -0.1406 4.0813e-05 -0.00078751 0.00041018 -0.0071377 -0.37054
4.6094 0.00010698 -0.0051473 -0.033985 -0.18898 0 -0.21044 -0.055349 -0.074207 0.0047122 -0.093685 0.18496 5.8144 -0.072286 -0.055445 -0.10029 0.073667 -0.13203 -0.16145 0.010134 -0.10249 0.03054 0.12756 -0.088097 -0.013748 0.00095241 0.0011422 0.00077219 -0.0047039 0.53951
4.6133 -0.016016 -0.018233 -0.034065 -0.20174 0 -0.20311 -0.093431 -0.080913 -0.044521 -0.11364 0.06054 7.1739 0.018064 0.041141 -0.055648 0.10848 -0.011099 -0.087394 0.074744 0.035858 0.16933 0.22568 0.05445 0.056464 0.0016268 0.0038616 0.0021476 -0.00079864 1.251
4.6172 -0.035251 -0.036499 -0.013531 -0.080498 0 -0.069804 -0.11373 -0.063665 -0.12369 -0.091952 -0.17245 8.536 0.053963 0.094196 -0.019064 0.15214 0.16538 -0.016747 0.1182 0.1786 0.19294 0.29264 0.21635 0.1068 0.0017902 0.0072318 0.0041388 0.0032327 1.8582
4.6211 -0.056084 -0.058662 -0.0017228 0.074431 0 0.074179 -0.12934 -0.060839 -0.21271 -0.072805 -0.37858 9.9018 0.036513 0.098521 0.042104 0.17386 0.31828 0.0052008 0.18076 0.30678 0.20613 0.3529 0.35722 0.16812 0.001537 0.010577 0.0058467 0.0060549 2.4224
4.625 -0.075116 -0.079161 -0.023665 0.13521 0 0.11095 -0.14279 -0.088442 -0.26771 -0.088525 -0.44876 11.262 0.0053967 0.081294 0.15854 0.14398 0.37606 -0.048279 0.29656 0.40108 0.34639 0.42168 0.44389 0.26787 0.0011798 0.013089 0.0065676 0.0072866 2.9035
4.6289 -0.089692 -0.093055 -0.079859 0.043069 0 0.0074296 -0.14807 -0.13251 -0.26056 -0.13733 -0.37336 12.603 0.097836 0.1787 0.087868 0.24205 0.32996 0.078835 0.28715 0.39096 0.46417 0.41032 0.47404 0.36129 0.00097765 0.014375 0.0063309 0.007531 3.2152
4.6328 -0.10023 -0.10028 -0.14283 -0.14618 0 -0.16373 -0.14241 -0.16815 -0.20703 -0.18929 -0.23507 13.922 0.08142 0.17471 0.058791 0.25718 0.24082 0.12474 0.27583 0.43053 0.37963 0.47426 0.47311 0.39036 0.00098493 0.014726 0.0057956 0.007606 3.331
4.6367 -0.11041 -0.10593 -0.17576 -0.30377 0 -0.28275 -0.13351 -0.1826 -0.15635 -0.21188 -0.1383 15.228 0.05821 0.14905 0.057404 0.26307 0.1912 0.082142 0.28484 0.40448 0.33917 0.48784 0.46939 0.33233 0.0011048 0.014849 0.0056334 0.0078051 3.3241
4.6406 -0.12463 -0.11633 -0.16132 -0.32555 0 -0.27409 -0.13402 -0.1807 -0.15025 -0.19399 -0.13435 16.532 0.073366 0.15237 0.071018 0.27841 0.22056 0.006108 0.30902 0.3229 0.40142 0.44273 0.47093 0.24743 0.0012273 0.015258 0.00599 0.0078649 3.3031
4.6445 -0.1441 -0.1339 -0.1183 -0.21064 0 -0.16125 -0.14876 -0.17287 -0.18752 -0.15221 -0.19467 17.833 0.1335 0.23157 0.081233 0.2698 0.29565 0.054181 0.30913 0.34426 0.44549 0.45905 0.46351 0.32498 0.0012962 0.01581 0.0064868 0.0075195 3.3102
4.6484 -0.16455 -0.15457 -0.089813 -0.060305 0 -0.045095 -0.16819 -0.16271 -0.22564 -0.11755 -0.24294 19.116 0.044976 0.13084 0.010729 0.18089 0.3399 0.11472 0.21206 0.35653 0.30634 0.43528 0.4286 0.33623 0.0012789 0.015809 0.0066801 0.0069421 3.2879
4.6523 -0.17813 -0.16999 -0.10933 0.0020719 0 -0.024475 -0.17562 -0.14763 -0.21795 -0.11359 -0.21596 20.363 0.032795 0.081644 0.010165 0.17813 0.29789 0.072181 0.22683 0.33118 0.23197 0.38838 0.36332 0.24114 0.0011352 0.014626 0.0064894 0.006582 3.1468
4.6563 -0.1789 -0.17331 -0.17113 -0.072849 0 -0.1202 -0.16219 -0.12855 -0.15403 -0.14074 -0.10995 21.565 0.068426 0.10527 0.03186 0.20138 0.18283 -0.033501 0.26427 0.29449 0.24395 0.36297 0.28558 0.12982 0.00086423 0.012341 0.0062107 0.0066265 2.8699
4.6602 -0.1681 -0.16466 -0.2314 -0.22313 0 -0.25957 -0.13583 -0.11444 -0.069574 -0.17638 0.016871 22.733 0.095355 0.17958 0.028948 0.17861 0.068518 -0.13263 0.22562 0.27593 0.32184 0.38841 0.22234 0.099424 0.0005809 0.0098544 0.0061837 0.0067504 2.5534
4.6641 -0.15484 -0.15221 -0.24238 -0.32617 0 -0.33257 -0.11556 -0.11461 -0.018782 -0.19061 0.084325 23.881 0.01772 0.11491 0.091748 0.090545 0.032514 -0.04048 0.12229 0.29535 0.30661 0.37491 0.19303 0.23227 0.00049781 0.0083235 0.0064893 0.0064864 2.3486
4.668 -0.15057 -0.14754 -0.19306 -0.29686 0 -0.27713 -0.1162 -0.12799 -0.03309 -0.16802 0.046129 25.019 0.012185 0.10241 0.078099 0.18803 0.095934 0.096458 0.2047 0.27778 0.22156 0.37757 0.20071 0.25101 0.00077356 0.0083533 0.0069451 0.0058342 2.3583
4.6719 -0.16111 -0.15788 -0.12172 -0.15595 0 -0.12927 -0.13704 -0.14282 -0.099123 -0.12085 -0.075739 26.138 0.060912 0.14022 0.052088 0.21477 0.2079 0.13517 0.26324 0.28331 0.15713 0.38925 0.23464 0.19889 0.0013422 0.0095915 0.0073161 0.0054047 2.5779
4.6758 -0.18208 -0.18076 -0.087627 -0.015077 0 0.00030382 -0.16424 -0.14882 -0.17118 -0.083411 -0.20294 27.229 0.10775 0.18905 0.028987 0.15207 0.28649 0.056269 0.26157 0.32798 0.15173 0.40789 0.27913 0.12945 0.001897 0.011059 0.0074733 0.0058585 2.9219
4.6797 -0.20186 -0.20531 -0.12373 0.009607 0 0.0069943 -0.18419 -0.1491 -0.20633 -0.089356 -0.25417 28.286 0.050002 0.16997 0.0001283 0.12331 0.28336 -0.087009 0.25744 0.40583 0.22526 0.4335 0.32191 0.12517 0.0020818 0.011942 0.0073728 0.0071725 3.3009
4.6836 -0.21031 -0.21965 -0.20948 -0.11225 0 -0.12835 -0.19517 -0.15788 -0.19497 -0.1467 -0.20475 29.317 0.080759 0.17359 0.076363 0.26048 0.22085 0.1061 0.32206 0.5064 0.31534 0.46719 0.35905 0.31446 0.0017534 0.012191 0.0069812 0.0085294 3.6788
4.6875 -0.20654 -0.21951 -0.28694 -0.30059 0 -0.32092 -0.20672 -0.18524 -0.16547 -0.22921 -0.10838 30.33 0.10398 0.1937 0.13863 0.29888 0.17278 0.24348 0.39535 0.51562 0.35359 0.46156 0.39607 0.40698 0.0011036 0.012463 0.006318 0.009041 4.0694
4.6914 -0.19974 -0.21139 -0.30711 -0.42452 0 -0.44015 -0.22799 -0.22444 -0.16111 -0.29263 -0.060875 31.324 0.1101 0.24078 0.16044 0.26995 0.2046 0.28523 0.42279 0.52506 0.32476 0.499 0.44452 0.43059 0.00053662 0.013481 0.0055828 0.0086535 4.4891
4.6953 -0.20226 -0.20798 -0.26818 -0.40005 0 -0.4041 -0.2562 -0.25598 -0.20634 -0.30542 -0.12871 32.282 0.10629 0.29849 0.12977 0.23035 0.32001 0.22037 0.38489 0.60183 0.26261 0.60992 0.51362 0.41974 0.00040101 0.015388 0.0051575 0.0083174 4.9168
4.6992 -0.22006 -0.2188 -0.21483 -0.25221 0 -0.24164 -0.27693 -0.26525 -0.28621 -0.27164 -0.29505 33.191 0.15631 0.23645 0.063122 0.31896 0.45608 0.077513 0.37885 0.7302 0.39638 0.62812 0.60067 0.3985 0.00077461 0.017613 0.0053704 0.0091717 5.295
4.7031 -0.2482 -0.24341 -0.20044 -0.095786 0 -0.075245 -0.27703 -0.25662 -0.35434 -0.2282 -0.46635 34.051 0.16475 0.21457 0.037893 0.37902 0.53069 0.1246 0.49856 0.79919 0.47068 0.64451 0.68767 0.41434 0.0014444 0.019321 0.0061947 0.011456 5.5691
4.707 -0.27454 -0.2719 -0.24434 -0.050687 0 -0.034287 -0.25924 -0.24996 -0.36612 -0.21788 -0.53752 34.875 0.17014 0.21609 0.063697 0.36043 0.50571 0.2563 0.57642 0.75714 0.43531 0.64896 0.7498 0.48138 0.0020647 0.020031 0.0072022 0.014183 5.7337
4.7109 -0.28881 -0.29238 -0.31824 -0.15516 0 -0.16055 -0.24468 -0.26277 -0.31496 -0.25821 -0.46795 35.678 0.16385 0.26845 0.12007 0.30576 0.41701 0.39669 0.58839 0.67508 0.38681 0.64988 0.77181 0.5542 0.0023672 0.019898 0.0078817 0.015931 5.8491
4.7148 -0.28994 -0.29939 -0.37069 -0.3401 0 -0.37536 -0.25859 -0.29533 -0.24351 -0.32931 -0.31129 36.461 0.12201 0.41336 0.17098 0.2992 0.34749 0.46214 0.55695 0.68151 0.48805 0.66397 0.76008 0.55871 0.0022955 0.019484 0.0080605 0.016049 6.0111
4.7188 -0.28609 -0.2971 -0.3678 -0.48125 0 -0.53444 -0.30888 -0.33164 -0.2164 -0.38892 -0.17727 37.204 0.17875 0.37831 0.26843 0.34382 0.36328 0.35041 0.4925 0.76006 0.45511 0.71447 0.73926 0.56701 0.0020122 0.019306 0.0080252 0.015183 6.285
4.7227 -0.28776 -0.29503 -0.31773 -0.48959 0 -0.53213 -0.37464 -0.35366 -0.26995 -0.40234 -0.15483 37.889 0.19837 0.36557 0.24043 0.38376 0.46194 0.28916 0.48835 0.83441 0.47568 0.69701 0.73458 0.53994 0.0017946 0.019533 0.0082081 0.014651 6.6407
4.7266 -0.29958 -0.30028 -0.26189 -0.37375 0 -0.37856 -0.41612 -0.35427 -0.3769 -0.36536 -0.25307 38.509 0.20306 0.35996 0.15408 0.42672 0.57322 0.26112 0.53811 0.84926 0.53153 0.68125 0.75373 0.53159 0.0018779 0.020019 0.0087394 0.015248 6.9404
4.7305 -0.31703 -0.31217 -0.24227 -0.23017 0 -0.19187 -0.40168 -0.33876 -0.45898 -0.30502 -0.39991 39.074 0.20476 0.34988 0.072111 0.45437 0.6127 0.25471 0.61525 0.79903 0.59358 0.69607 0.78322 0.54806 0.002321 0.020522 0.0093066 0.016592 7.0082
4.7344 -0.3304 -0.32339 -0.27106 -0.1698 0 -0.11021 -0.33328 -0.3174 -0.44489 -0.26004 -0.49493 39.598 0.19891 0.32471 0.082791 0.37841 0.54802 0.26713 0.63737 0.77754 0.59324 0.69956 0.80178 0.49528 0.0029701 0.020858 0.0094663 0.017559 6.757
4.7383 -0.33269 -0.32655 -0.32398 -0.23566 0 -0.18878 -0.25062 -0.29916 -0.3316 -0.25607 -0.47637 40.089 0.15385 0.27219 0.093461 0.33507 0.42598 0.28493 0.65178 0.71492 0.54513 0.69957 0.79863 0.56499 0.003556 0.020914 0.0090978 0.017358 6.2879
4.7422 -0.32528 -0.32072 -0.36043 -0.37209 0 -0.36 -0.20782 -0.29099 -0.19666 -0.29165 -0.35799 40.542 0.14029 0.26359 0.079472 0.33292 0.33843 0.35613 0.64331 0.66845 0.52153 0.67003 0.78088 0.58108 0.003871 0.020624 0.0085467 0.016235 5.8714
4.7461 -0.3173 -0.31314 -0.35433 -0.46815 0 -0.48748 -0.23687 -0.29819 -0.14423 -0.342 -0.21593 40.944 0.15276 0.28928 0.079774 0.367 0.35188 0.44549 0.62541 0.65196 0.49974 0.64745 0.76486 0.55721 0.003901 0.02004 0.0083185 0.01521 5.7907
4.75 -0.31933 -0.31441 -0.31381 -0.44344 0 -0.47292 -0.32323 -0.32055 -0.22235 -0.37605 -0.13817 41.29 0.17173 0.32426 0.14017 0.42337 0.45526 0.49896 0.61559 0.67021 0.44492 0.67631 0.76091 0.54263 0.0038033 0.019425 0.0086243 0.015153 6.1418
4.7539 -0.33607 -0.33082 -0.27619 -0.31218 0 -0.33351 -0.41268 -0.34734 -0.37835 -0.37576 -0.16964 41.578 0.21027 0.38436 0.17645 0.42134 0.56745 0.47463 0.57987 0.71626 0.44967 0.68992 0.76587 0.54205 0.0037518 0.019188 0.0092168 0.016076 6.7415
4.7578 -0.3631 -0.35916 -0.2814 -0.17643 0 -0.1894 -0.44716 -0.36061 -0.49374 -0.34683 -0.2852 41.813 0.221 0.39591 0.20232 0.42686 0.60016 0.45638 0.5721 0.77033 0.45631 0.70465 0.76924 0.54088 0.0037912 0.019598 0.0096494 0.017221 7.2394
4.7617 -0.38969 -0.38811 -0.34189 -0.15126 0 -0.16983 -0.40586 -0.34942 -0.47598 -0.31484 -0.40635 41.998 0.2152 0.38472 0.21809 0.434 0.52791 0.44343 0.57918 0.80437 0.45291 0.72308 0.76581 0.56067 0.0038399 0.020493 0.0096825 0.017787 7.3715
4.7656 -0.40552 -0.40539 -0.43015 -0.27628 0 -0.31028 -0.32229 -0.32404 -0.3353 -0.30882 -0.45244 42.136 0.20508 0.36833 0.23209 0.43746 0.41017 0.44556 0.58587 0.81708 0.44624 0.74829 0.76273 0.60042 0.0038299 0.021304 0.009451 0.017575 7.1698
4.7695 -0.40658 -0.40558 -0.49439 -0.48053 0 -0.52067 -0.26318 -0.31348 -0.18252 -0.34163 -0.39606 42.235 0.21105 0.36467 0.267 0.42949 0.34717 0.49102 0.56554 0.83784 0.46911 0.78583 0.77526 0.63199 0.0038263 0.021492 0.0092766 0.017059 6.9535
4.7734 -0.39662 -0.39288 -0.49335 -0.62967 0 -0.65047 -0.28205 -0.34294 -0.14611 -0.39961 -0.28593 42.299 0.2796 0.4047 0.25903 0.48752 0.40311 0.53082 0.62185 0.87688 0.54028 0.82965 0.81576 0.66222 0.0039782 0.021079 0.009363 0.01693 7.0884
4.7773 -0.38345 -0.37695 -0.42628 -0.62272 0 -0.60165 -0.3791 -0.40838 -0.27234 -0.44995 -0.21774 42.323 0.29573 0.4158 0.26745 0.5237 0.55627 0.57937 0.68282 0.94808 0.57622 0.86412 0.88536 0.68173 0.0043339 0.020772 0.0096747 0.017582 7.6891
4.7813 -0.37316 -0.36501 -0.33538 -0.46668 0 -0.40328 -0.49664 -0.47277 -0.48695 -0.46245 -0.26801 42.287 0.2985 0.42874 0.28268 0.53413 0.71474 0.59941 0.71966 1.026 0.57711 0.88853 0.97324 0.70427 0.0047231 0.021464 0.010063 0.018939 8.4972
4.7852 -0.36627 -0.35688 -0.27694 -0.27205 0 -0.19101 -0.55557 -0.49161 -0.64865 -0.43116 -0.43568 42.172 0.3273 0.47047 0.28502 0.52618 0.78495 0.57158 0.71984 1.0825 0.56559 0.90771 1.0615 0.73996 0.0048688 0.023454 0.01044 0.020606 9.0417
4.7891 -0.35854 -0.34692 -0.28145 -0.17114 0 -0.10732 -0.50956 -0.44856 -0.65249 -0.37948 -0.63563 41.969 0.3128 0.46783 0.22244 0.52558 0.73945 0.64194 0.75677 1.0943 0.67275 0.95675 1.1311 0.756 0.004657 0.026043 0.010813 0.022118 8.9707
4.793 -0.34572 -0.33118 -0.33269 -0.22004 0 -0.19797 -0.37979 -0.37017 -0.50429 -0.34338 -0.75312 41.697 0.26379 0.43364 0.17371 0.51474 0.63185 0.653 0.79386 1.0297 0.65425 0.97218 1.1654 0.80337 0.0042991 0.02792 0.011173 0.023099 8.3059
4.7969 -0.32848 -0.31316 -0.38204 -0.35877 0 -0.38205 -0.24475 -0.30608 -0.31206 -0.34453 -0.72108 41.385 0.22843 0.3541 0.11594 0.46923 0.54963 0.60024 0.81346 0.94715 0.64073 0.94481 1.154 0.82262 0.0041816 0.028077 0.011439 0.023372 7.4273
4.8008 -0.31339 -0.30245 -0.38692 -0.46054 0 -0.51602 -0.18953 -0.29092 -0.2048 -0.37382 -0.56301 41.052 0.2224 0.25879 0.073161 0.40726 0.54424 0.50095 0.7954 0.86686 0.63761 0.86621 1.0959 0.79459 0.0044988 0.02652 0.011535 0.02304 6.8014
4.8047 -0.30839 -0.30646 -0.34285 -0.43259 0 -0.50132 -0.24782 -0.32032 -0.24104 -0.39882 -0.36986 40.693 0.24615 0.21825 0.10917 0.38265 0.59367 0.39529 0.71064 0.79264 0.57179 0.72659 1.0007 0.7195 0.0050112 0.024185 0.011498 0.022487 6.6544
4.8086 -0.31582 -0.32236 -0.28408 -0.29086 0 -0.35451 -0.37643 -0.35943 -0.37212 -0.38929 -0.23199 40.287 0.2592 0.3101 0.076968 0.3532 0.62505 0.29963 0.63934 0.73231 0.5227 0.65416 0.88598 0.57493 0.0051994 0.022156 0.011449 0.022154 6.8282
4.8125 -0.32853 -0.33673 -0.25366 -0.14957 0 -0.18915 -0.48163 -0.37343 -0.48178 -0.34046 -0.1812 39.816 0.24017 0.32125 0.075083 0.34234 0.5764 0.24507 0.5906 0.69016 0.48835 0.5973 0.77011 0.44324 0.0047191 0.020854 0.011429 0.022173 6.9148
4.8164 -0.33312 -0.33452 -0.26828 -0.13215 0 -0.12616 -0.48146 -0.35209 -0.46972 -0.27528 -0.18582 39.282 0.20581 0.27294 0.062652 0.34743 0.44736 0.20851 0.51674 0.65042 0.41781 0.55614 0.66669 0.39364 0.0037542 0.019906 0.011286 0.022171 6.5619
4.8203 -0.31913 -0.31073 -0.30647 -0.2714 0 -0.20187 -0.36243 -0.30991 -0.32054 -0.22487 -0.1945 38.704 0.16638 0.20645 0.034108 0.3481 0.29981 0.17628 0.40163 0.59238 0.29578 0.53295 0.58304 0.4417 0.0029189 0.018734 0.0108 0.021512 5.7284
4.8242 -0.28766 -0.27502 -0.32808 -0.47681 0 -0.3429 -0.19124 -0.26766 -0.11375 -0.20418 -0.18432 38.094 0.10152 0.22259 0.14684 0.24485 0.21063 0.17851 0.35361 0.46495 0.2449 0.53667 0.52285 0.41081 0.0027636 0.01726 0.0099605 0.01988 4.7157
4.8281 -0.25206 -0.24495 -0.30715 -0.59709 0 -0.42517 -0.0719 -0.23615 0.02866 -0.20359 -0.1713 37.444 0.10706 0.22651 0.10207 0.1937 0.21531 0.21882 0.37577 0.39832 0.18945 0.4952 0.48814 0.35256 0.0033156 0.016048 0.0090867 0.017696 3.9688
4.832 -0.22908 -0.2328 -0.25093 -0.5327 0 -0.37088 -0.076581 -0.21534 0.021372 -0.20209 -0.18047 36.739 0.087745 0.18793 0.061471 0.17978 0.28593 0.26424 0.40388 0.36903 0.203 0.45978 0.47776 0.29415 0.0040684 0.015739 0.0086269 0.015914 3.7886
4.8359 -0.22624 -0.2364 -0.19129 -0.31338 0 -0.20969 -0.19721 -0.20389 -0.12923 -0.18915 -0.2108 35.972 0.070997 0.15765 0.052193 0.20804 0.35753 0.26668 0.42542 0.39146 0.26344 0.45113 0.48474 0.23795 0.0044284 0.016348 0.0087718 0.015292 4.1504
4.8398 -0.23561 -0.24155 -0.15826 -0.080057 0 -0.057302 -0.35127 -0.20426 -0.32923 -0.17475 -0.23204 35.157 0.13086 0.22389 0.058767 0.2875 0.37925 0.16642 0.44256 0.49186 0.30812 0.48181 0.49795 0.17874 0.0042073 0.017135 0.0092628 0.015744 4.7351
4.8438 -0.23966 -0.23368 -0.15839 0.017587 0 -0.027318 -0.43752 -0.21745 -0.45812 -0.17858 -0.21657 34.323 0.099464 0.25749 0.010574 0.25886 0.34944 0.15338 0.36353 0.53855 0.34644 0.47965 0.50916 0.19107 0.0037214 0.017215 0.0096102 0.016411 5.1402
4.8477 -0.22535 -0.20936 -0.17418 -0.068445 0 -0.14289 -0.4026 -0.23555 -0.4473 -0.20847 -0.17318 33.482 0.090346 0.28649 0.036056 0.21584 0.30992 0.14759 0.3555 0.58197 0.33072 0.53226 0.5201 0.26997 0.0034418 0.016379 0.0095354 0.01642 5.1253
4.8516 -0.19517 -0.17859 -0.18202 -0.25031 0 -0.31592 -0.27281 -0.24393 -0.32346 -0.24854 -0.147 32.627 0.099362 0.27995 0.089575 0.21385 0.3072 0.18301 0.40294 0.58006 0.30194 0.57958 0.54128 0.38146 0.0035557 0.015349 0.0092137 0.01567 4.7358
4.8555 -0.16559 -0.15644 -0.17211 -0.3735 0 -0.41145 -0.13116 -0.2335 -0.18636 -0.26935 -0.18111 31.736 0.11028 0.2354 0.12231 0.27229 0.35346 0.25401 0.47007 0.5438 0.29538 0.59038 0.58089 0.47365 0.0038551 0.015177 0.0090788 0.014887 4.2388
4.8594 -0.15343 -0.15149 -0.15466 -0.33689 0 -0.35025 -0.058527 -0.21064 -0.13558 -0.25263 -0.27238 30.795 0.070339 0.20995 0.04892 0.34585 0.4174 0.26482 0.45757 0.60838 0.3552 0.57844 0.63212 0.42255 0.0040188 0.016293 0.0093809 0.014888 3.9243
4.8633 -0.16141 -0.16003 -0.14907 -0.17087 0 -0.17138 -0.081996 -0.19321 -0.19887 -0.20926 -0.36202 29.815 0.080285 0.1983 0.08699 0.30092 0.45013 0.17073 0.40167 0.65578 0.40556 0.61863 0.67112 0.30355 0.0039653 0.018025 0.0099329 0.015736 3.9109
4.8672 -0.17509 -0.16977 -0.16635 -0.011677 0 -0.0049791 -0.16453 -0.19474 -0.3152 -0.1733 -0.3738 28.817 0.11509 0.2129 0.04802 0.21953 0.42391 0.057279 0.35633 0.6377 0.3591 0.58194 0.67014 0.21304 0.0039071 0.019053 0.010282 0.016593 4.0823
4.8711 -0.17456 -0.16923 -0.19846 0.0087332 0 0.026581 -0.23844 -0.21138 -0.38497 -0.17472 -0.27291 27.811 0.14258 0.21156 -0.0062488 0.18886 0.35299 0.047068 0.34871 0.55083 0.25248 0.49628 0.61723 0.19721 0.0040678 0.01842 0.010121 0.016444 4.1841
4.875 -0.15121 -0.15508 -0.22216 -0.12903 0 -0.095413 -0.254 -0.22404 -0.34785 -0.21222 -0.10019 26.788 0.12927 0.14793 0.02943 0.28546 0.2809 0.24621 0.38917 0.41316 0.15867 0.4244 0.52705 0.28137 0.0043779 0.016262 0.0095315 0.015029 4.0041
4.8789 -0.11516 -0.13263 -0.21456 -0.3122 0 -0.26842 -0.20792 -0.21351 -0.22675 -0.24954 0.047081 25.729 0.096047 0.15109 0.055517 0.26313 0.24541 0.20975 0.26232 0.40814 0.25108 0.41593 0.43281 0.27769 0.0044886 0.013677 0.008857 0.013106 3.506
4.8828 -0.086778 -0.11054 -0.16976 -0.38272 0 -0.34596 -0.13533 -0.17479 -0.1043 -0.24115 0.07827 24.634 0.087072 0.13385 0.0067831 0.16127 0.24917 0.050684 0.19019 0.30052 0.3009 0.37513 0.36439 0.18446 0.0041034 0.011849 0.0083722 0.011798 2.8304
4.8867 -0.0794 -0.094494 -0.10531 -0.26334 0 -0.25203 -0.077741 -0.11926 -0.053249 -0.16867 -0.025602 23.518 0.091884 0.10448 -0.040779 0.12744 0.25867 -0.081256 0.18911 0.19706 0.23445 0.32088 0.32841 0.065635 0.0032977 0.011168 0.0081015 0.011611 2.1775
4.8906 -0.088009 -0.084307 -0.053201 -0.022775 0 -0.043531 -0.054115 -0.065578 -0.07943 -0.059521 -0.19072 22.403 0.065645 0.047109 -0.074375 0.15957 0.23206 -0.12586 0.20426 0.14209 0.074546 0.26319 0.30483 -0.025657 0.0024943 0.011035 0.0079148 0.012015 1.669
4.8945 -0.093833 -0.075542 -0.039541 0.17367 0 0.1308 -0.054933 -0.028708 -0.12352 0.029233 -0.29228 21.295 -0.10613 -0.093987 -0.1517 0.070484 0.15339 -0.096509 0.060803 0.12971 -0.025039 0.20693 0.26229 -0.017873 0.0021071 0.010424 0.0077223 0.01192 1.2903
4.8984 -0.080776 -0.06342 -0.065593 0.19098 0 0.14547 -0.057979 -0.014531 -0.11666 0.051579 -0.2368 20.182 -0.08775 -0.0085274 -0.1738 0.018509 0.046496 -0.10805 -0.038785 0.065718 0.0676 0.15904 0.18106 -0.028354 0.0021916 0.0087202 0.007517 0.010611 0.94032
4.9023 -0.049431 -0.046253 -0.10399 0.029573 0 -0.0018725 -0.048791 -0.019256 -0.040086 0.0076183 -0.031502 19.047 -0.058233 -0.0034777 -0.15559 0.014237 -0.042255 -0.1891 -0.036384 -0.10113 0.090419 0.078596 0.067692 -0.11541 0.0024322 0.0061576 0.007249 0.0082929 0.53491
4.9063 -0.016614 -0.026558 -0.11549 -0.17465 0 -0.18553 -0.029012 -0.030315 0.061658 -0.054926 0.2101 17.887 -0.09059 -0.080043 -0.14817 -0.0052463 -0.078701 -0.24774 -0.025097 -0.24184 0.0022998 -0.0065108 -0.04787 -0.22476 0.0024591 0.0036044 0.0067576 0.0058536 0.076681
4.9102 -0.001032 -0.0095837 -0.077062 -0.256 0 -0.24862 -0.00936 -0.029563 0.12231 -0.075717 0.3391 16.719 -0.2094 -0.1942 -0.19195 -0.083961 -0.065755 -0.19827 -0.095048 -0.23775 -0.17649 -0.062869 -0.13028 -0.28704 0.0021773 0.0019366 0.0059251 0.0041233 -0.35595
4.9141 -0.0075641 -9.9615e-05 -0.001461 -0.14774 0 -0.12723 0.0028714 -0.0024381 0.11119 -0.027775 0.27579 15.559 -0.14762 -0.19837 -0.21902 -0.060187 -0.039228 -0.081193 -0.19813 -0.17279 -0.13449 -0.063089 -0.16002 -0.19649 0.0018004 0.0014937 0.0049148 0.0033176 -0.67582
4.918 -0.023427 0.00088234 0.068223 0.067107 0 0.096111 0.0095536 0.048943 0.056296 0.060919 0.073451 14.408 -0.14402 -0.15228 -0.22247 -0.098074 -0.038381 -0.17165 -0.207 -0.24552 -0.048814 -0.13259 -0.14447 -0.20249 0.0015916 0.0019556 0.0041773 0.0030649 -0.8467
4.9219 -0.029011 -0.0025994 0.088469 0.22214 0 0.25388 0.017061 0.10014 0.016011 0.12788 -0.11302 13.248 -0.20324 -0.21152 -0.16822 -0.13951 -0.074798 -0.26966 -0.18899 -0.25322 -0.087722 -0.12353 -0.11187 -0.21765 0.0015978 0.0026386 0.0041097 0.0028632 -0.89097
4.9258 -0.013794 -0.0035014 0.049156 0.19866 0 0.22384 0.027646 0.11712 0.026988 0.12399 -0.14003 12.067 -0.26909 -0.32035 -0.10396 -0.13966 -0.12397 -0.30174 -0.17489 -0.18827 -0.20969 -0.06439 -0.091974 -0.21294 0.0016388 0.0029521 0.0046491 0.0024897 -0.85285
4.9297 0.015877 0.0036148 -0.015131 0.018786 0 0.026886 0.035964 0.083034 0.07435 0.052198 0.011354 10.872 -0.21998 -0.25577 -0.15314 -0.044289 -0.14558 -0.24906 -0.18429 -0.17247 -0.21209 -0.1156 -0.095964 -0.1864 0.0015295 0.0027274 0.0052397 0.0020549 -0.76102
4.9336 0.042851 0.018536 -0.047827 -0.17172 0 -0.18547 0.033894 0.017599 0.10774 -0.033479 0.21331 9.6886 -0.11538 -0.15766 -0.18961 -0.013099 -0.1159 -0.25089 -0.15306 -0.16358 -0.065614 -0.12464 -0.10967 -0.17436 0.0012799 0.0022552 0.005287 0.001774 -0.62474
4.9375 0.053266 0.035409 -0.012402 -0.21699 0 -0.24626 0.018746 -0.032331 0.086551 -0.06877 0.28724 8.5344 -0.12798 -0.17707 -0.1404 -0.045283 -0.046662 -0.21206 -0.091751 -0.14868 0.070603 -0.038462 -0.10571 -0.14229 0.0010663 0.0020406 0.0047085 0.0017433 -0.4595
4.9414 0.04712 0.047556 0.078092 -0.072549 0 -0.10241 -0.0027758 -0.028701 0.014746 -0.028555 0.14865 7.4047 -0.16394 -0.20217 -0.086212 -0.067215 0.023414 -0.21171 -0.076474 -0.1053 0.085401 0.028318 -0.066617 -0.11757 0.0010298 0.0024252 0.0040321 0.0018946 -0.30928
4.9453 0.037625 0.05364 0.16832 0.15923 0 0.14263 -0.018175 0.024214 -0.062253 0.053798 -0.11588 6.2762 -0.15134 -0.15522 -0.092148 -0.032231 0.056703 -0.27748 -0.1391 -0.033946 -0.053755 -0.004813 -0.0016132 -0.12528 0.0011394 0.0033076 0.0038992 0.0020782 -0.23923
4.9492 0.04089 0.059805 0.20132 0.3074 0 0.30778 -0.016956 0.080707 -0.093216 0.11294 -0.30975 5.1307 -0.12124 -0.10564 -0.16788 0.0075814 0.042058 -0.20953 -0.13891 -0.029935 -0.096536 -0.095643 0.056804 -0.18726 0.0012684 0.0041649 0.0044268 0.0021475 -0.30381
4.9531 0.064238 0.075054 0.16203 0.26463 0 0.27486 0.0036534 0.092628 -0.058809 0.10368 -0.28331 3.974 -0.19413 -0.14444 -0.17657 -0.062637 -0.0011656 -0.24671 -0.080475 -0.058895 -0.00022773 -0.037589 0.075083 -0.14499 0.0013797 0.0043998 0.0050587 0.0020053 -0.51865
4.957 0.10127 0.10292 0.089366 0.071879 0 0.081844 0.038613 0.054043 0.017279 0.03793 -0.059834 2.8307 -0.23307 -0.21917 -0.2265 -0.094627 -0.041503 -0.30044 -0.11041 -0.12246 0.039038 -0.014015 0.04235 -0.15277 0.0015866 0.0037885 0.0050805 0.0016518 -0.85943
4.9609 0.13621 0.13637 0.046269 -0.11071 0 -0.1051 0.07911 0.010157 0.089152 -0.023365 0.17849 1.7221 -0.21457 -0.27339 -0.25831 -0.080461 -0.060512 -0.31331 -0.20281 -0.19307 -0.019742 -0.073851 -0.024047 -0.19616 0.001994 0.0026654 0.0043125 0.0012194 -1.2855
4.9648 0.15405 0.16125 0.070358 -0.12647 0 -0.12142 0.11673 0.019004 0.12299 -0.017741 0.24034 0.64855 -0.15495 -0.23806 -0.14194 -0.064206 -0.065589 -0.22964 -0.26011 -0.2265 -0.16471 -0.22283 -0.096236 -0.19578 0.0024861 0.0016383 0.0033017 0.00089227 -1.7656
4.9688 0.14996 0.16659 0.14427 0.054273 0 0.06428 0.14543 0.097955 0.11924 0.068704 0.089699 -0.40658 -0.28644 -0.2329 -0.2309 -0.22207 -0.082443 -0.30591 -0.24969 -0.33497 -0.23982 -0.20352 -0.16163 -0.32526 0.0027189 0.0010105 0.0028097 0.00067852 -2.2856
4.9727 0.13252 0.15398 0.20972 0.30587 0 0.32066 0.16207 0.20363 0.10866 0.18859 -0.11525 -1.4563 -0.30771 -0.35911 -0.26295 -0.26104 -0.13453 -0.42481 -0.31756 -0.40345 -0.24933 -0.24431 -0.23368 -0.3974 0.0023774 0.00040204 0.0030887 0.00020845 -2.8383
4.9766 0.11878 0.13777 0.21461 0.44011 0 0.45284 0.16744 0.26586 0.1275 0.26898 -0.14868 -2.4953 -0.31053 -0.43805 -0.28765 -0.2532 -0.22494 -0.51819 -0.41025 -0.49355 -0.28526 -0.33657 -0.33685 -0.45868 0.001478 -0.0010289 0.0036413 -0.0011641 -3.4083
4.9805 0.12352 0.13505 0.15574 0.35238 0 0.35586 0.16742 0.24782 0.18989 0.26819 0.090479 -3.505 -0.34333 -0.39574 -0.32426 -0.26728 -0.33255 -0.55249 -0.4822 -0.62092 -0.39457 -0.45318 -0.47819 -0.52901 0.00041169 -0.0038469 0.0036866 -0.0038882 -3.9675
4.9844 0.14909 0.15249 0.082208 0.1087 0 0.10248 0.1716 0.17939 0.27629 0.2087 0.48043 -4.4721 -0.37948 -0.35476 -0.33067 -0.40292 -0.42388 -0.55165 -0.47995 -0.70377 -0.55074 -0.51176 -0.63125 -0.57585 -0.00034025 -0.0076669 0.0028669 -0.0076963 -4.478
4.9883 0.18276 0.1807 0.056402 -0.098259 0 -0.10738 0.18788 0.13323 0.34575 0.1591 0.76004 -5.4011 -0.37383 -0.40979 -0.40143 -0.38451 -0.47203 -0.48152 -0.50785 -0.79232 -0.56978 -0.54234 -0.74854 -0.60448 -0.00057614 -0.011179 0.0015219 -0.011543 -4.8978
4.9922 0.20455 0.20095 0.10338 -0.096159 0 -0.10071 0.21547 0.16293 0.36389 0.17808 0.73245 -6.3079 -0.37666 -0.48275 -0.42123 -0.32648 -0.4712 -0.47967 -0.51836 -0.83248 -0.50986 -0.55931 -0.79436 -0.66559 -0.00049482 -0.012965 0.0003144 -0.014199 -5.1817
4.9961 0.20145 0.19954 0.18971 0.12845 0 0.12946 0.24227 0.25617 0.32741 0.26477 0.42554 -7.2041 -0.38574 -0.53411 -0.41788 -0.3077 -0.43851 -0.53144 -0.52551 -0.82093 -0.42853 -0.55767 -0.77098 -0.71484 -0.00046894 -0.01252 -0.00037042 -0.015117 -5.2865
5 0.17777 0.17856 0.24933 0.41115 0 0.4118 0.25088 0.34295 0.26693 0.35595 0.076836 -8.0869 -0.39087 -0.52805 -0.44272 -0.39494 -0.40241 -0.58602 -0.54937 -0.76795 -0.38905 -0.5312 -0.7157 -0.69051 -0.00069437 -0.010634 -0.00065423 -0.014826 -5.1842
5.0039 0.15306 0.15444 0.23604 0.53185 0 0.52616 0.2308 0.35176 0.2243 0.37439 -0.049445 -8.9453 -0.44213 -0.41245 -0.36561 -0.42869 -0.38412 -0.56901 -0.45459 -0.69872 -0.41688 -0.51308 -0.67019 -0.64079 -0.0010394 -0.0087837 -0.00085841 -0.01448 -4.8821
5.0078 0.14778 0.1454 0.16073 0.38739 0 0.37687 0.18813 0.26714 0.22011 0.29138 0.1301 -9.7724 -0.43257 -0.37869 -0.37188 -0.38657 -0.38342 -0.52802 -0.39865 -0.69961 -0.46879 -0.46057 -0.64702 -0.54962 -0.0012062 -0.0079696 -0.0010584 -0.014845 -4.4327
5.0117 0.16709 0.15747 0.08331 0.078548 0 0.072837 0.14411 0.14218 0.23686 0.1533 0.45068 -10.571 -0.36596 -0.38334 -0.3706 -0.27844 -0.37853 -0.42707 -0.34612 -0.66694 -0.46728 -0.38503 -0.62101 -0.45114 -0.0010159 -0.0079601 -0.0010018 -0.015605 -3.9203
5.0156 0.19609 0.18021 0.065621 -0.16205 0 -0.15283 0.12182 0.057583 0.23313 0.049302 0.62655 -11.344 -0.27758 -0.38909 -0.34883 -0.15713 -0.3418 -0.29547 -0.28928 -0.57426 -0.39422 -0.29418 -0.55258 -0.36035 -0.0005395 -0.0075568 -0.0004583 -0.015578 -3.4278
5.0195 0.21115 0.19513 0.12272 -0.14962 0 -0.12454 0.13003 0.061217 0.17948 0.043757 0.4746 -12.092 -0.26366 -0.3444 -0.38606 -0.16191 -0.26222 -0.26337 -0.2515 -0.47749 -0.29547 -0.19523 -0.4243 -0.27678 1.7373e-05 -0.0056816 0.00041478 -0.013714 -3.0037
5.0234 0.19874 0.19005 0.21095 0.10597 0 0.13523 0.15638 0.13484 0.087082 0.12602 0.060541 -12.806 -0.3265 -0.29588 -0.39157 -0.29248 -0.15869 -0.35713 -0.16944 -0.35652 -0.22965 -0.14892 -0.26144 -0.311 0.00051184 -0.0023888 0.0011225 -0.010034 -2.6524
5.0273 0.16649 0.16795 0.2617 0.40461 0 0.41992 0.17568 0.21097 0.0036446 0.21808 -0.34525 -13.485 -0.3242 -0.29093 -0.38714 -0.33625 -0.072331 -0.38132 -0.13799 -0.27787 -0.19338 -0.13183 -0.12031 -0.36561 0.0009248 0.0010337 0.001271 -0.0057491 -2.3535
5.0313 0.13691 0.14387 0.2341 0.51115 0 0.49982 0.16757 0.22436 -0.02283 0.23534 -0.46849 -14.139 -0.28527 -0.27606 -0.35778 -0.30821 -0.040585 -0.34646 -0.13253 -0.25189 -0.2007 -0.12574 -0.052783 -0.389 0.0012502 0.0029657 0.00094022 -0.0024665 -2.0945
5.0352 0.1289 0.13273 0.14564 0.33997 0 0.30417 0.13063 0.1592 0.016686 0.15335 -0.23527 -14.783 -0.24948 -0.20751 -0.29315 -0.24452 -0.070603 -0.28483 -0.12035 -0.2762 -0.24702 -0.11737 -0.072969 -0.34767 0.0013832 0.0026421 0.00059751 -0.0011393 -1.891
5.0391 0.14243 0.1381 0.058152 0.02212 0 -0.020494 0.082997 0.058942 0.083719 0.028121 0.17437 -15.422 -0.19049 -0.20903 -0.24254 -0.13407 -0.13264 -0.21276 -0.11316 -0.3119 -0.16809 -0.13758 -0.14958 -0.30997 0.0011753 0.00069514 0.0006406 -0.0015512 -1.7829
5.043 0.15941 0.15046 0.031106 -0.19849 0 -0.22378 0.050088 -0.0061383 0.12359 -0.046508 0.46249 -16.047 -0.20716 -0.23276 -0.24234 -0.096669 -0.18066 -0.15919 -0.12675 -0.3045 -0.19746 -0.13671 -0.22847 -0.26924 0.00062312 -0.0013491 0.0010391 -0.0026396 -1.8105
5.0469 0.15944 0.15549 0.07827 -0.157 0 -0.14816 0.0489 0.010565 0.11118 -0.011238 0.43497 -16.639 -0.23132 -0.25826 -0.28835 -0.1584 -0.18633 -0.17557 -0.14769 -0.32732 -0.23946 -0.1346 -0.26905 -0.24379 -2.3891e-05 -0.0022092 0.0014267 -0.0033059 -1.9884
5.0508 0.13708 0.14536 0.1595 0.10476 0 0.1464 0.079468 0.098887 0.072102 0.11275 0.14224 -17.194 -0.25707 -0.28694 -0.36267 -0.28517 -0.16064 -0.25297 -0.16973 -0.38412 -0.27498 -0.13675 -0.26955 -0.25608 -0.00039391 -0.0017479 0.0015163 -0.0030836 -2.2922
5.0547 0.10596 0.12414 0.21198 0.3745 0 0.42857 0.12707 0.19911 0.060162 0.23962 -0.16487 -17.725 -0.31925 -0.33602 -0.42902 -0.38383 -0.14508 -0.33458 -0.18881 -0.43083 -0.3298 -0.14105 -0.26429 -0.34042 -0.00027607 -0.000981 0.0013854 -0.0022761 -2.6601
5.0586 0.086857 0.1038 0.19634 0.43814 0 0.47616 0.17115 0.24455 0.10953 0.28353 -0.22876 -18.251 -0.35126 -0.35403 -0.48493 -0.41722 -0.17773 -0.4575 -0.22052 -0.47631 -0.39653 -0.2536 -0.29516 -0.43108 0.00020304 -0.0012328 0.0013445 -0.0016121 -3.0067
5.0625 0.09032 0.0946 0.12382 0.24632 0 0.24901 0.19435 0.20938 0.20233 0.22185 0.018775 -18.777 -0.33526 -0.34144 -0.49649 -0.42145 -0.25997 -0.50563 -0.24387 -0.53236 -0.42275 -0.33295 -0.37725 -0.49702 0.00068615 -0.0030869 0.0015623 -0.0017341 -3.2443
5.0664 0.10848 0.097818 0.045862 -0.05074 0 -0.080668 0.1882 0.12675 0.27974 0.10915 0.40541 -19.29 -0.28655 -0.29216 -0.4465 -0.36674 -0.35051 -0.47991 -0.27112 -0.58473 -0.43777 -0.37574 -0.48306 -0.55648 0.000882 -0.0058998 0.0018733 -0.0028213 -3.3095
5.0703 0.12213 0.10573 0.01503 -0.22324 0 -0.26276 0.15544 0.062721 0.28795 0.033066 0.64944 -19.77 -0.23148 -0.2213 -0.34323 -0.25275 -0.39321 -0.40121 -0.30292 -0.62043 -0.45677 -0.38564 -0.55786 -0.61336 0.00077606 -0.0082154 0.0019721 -0.0044942 -3.1879
5.0742 0.11663 0.10835 0.046333 -0.14027 0 -0.16275 0.10959 0.064634 0.22098 0.047206 0.57301 -20.215 -0.24694 -0.24078 -0.2956 -0.20923 -0.35828 -0.35067 -0.28222 -0.62854 -0.42109 -0.36395 -0.557 -0.59754 0.00057154 -0.0087719 0.0017631 -0.0060185 -2.9234
5.0781 0.093336 0.10123 0.10691 0.13147 0 0.13596 0.070731 0.12361 0.12534 0.13231 0.23523 -20.644 -0.24131 -0.28278 -0.29109 -0.24299 -0.26568 -0.31577 -0.28222 -0.51224 -0.39824 -0.29291 -0.47839 -0.5703 0.00044855 -0.0073792 0.0014681 -0.0067205 -2.5995
5.082 0.068223 0.088864 0.14189 0.38127 0 0.39821 0.056564 0.18167 0.063624 0.21354 -0.11578 -21.083 -0.2646 -0.32084 -0.27384 -0.28214 -0.1717 -0.32873 -0.25689 -0.41245 -0.41773 -0.22212 -0.36525 -0.51101 0.00040179 -0.0050278 0.0013726 -0.0064049 -2.2975
5.0859 0.059719 0.08143 0.11788 0.41622 0 0.41921 0.07191 0.17922 0.06697 0.21918 -0.23469 -21.536 -0.30992 -0.36052 -0.2719 -0.30108 -0.12804 -0.35671 -0.20947 -0.35661 -0.42197 -0.15999 -0.27476 -0.43886 0.00031481 -0.0031368 0.0015054 -0.005489 -2.055
5.0898 0.075552 0.087617 0.051773 0.20764 0 0.18209 0.10386 0.10515 0.11388 0.13558 -0.066985 -21.984 -0.34607 -0.42015 -0.34996 -0.28651 -0.14381 -0.3338 -0.16363 -0.33379 -0.30845 -0.10107 -0.23543 -0.39308 0.00016508 -0.0024766 0.0016229 -0.0046941 -1.855
5.0938 0.10799 0.10837 0.0014084 -0.086643 0 -0.1288 0.12825 0.0081311 0.14996 0.01764 0.21231 -22.4 -0.31278 -0.30584 -0.35449 -0.23247 -0.17956 -0.24138 -0.083538 -0.31835 -0.24864 -0.038457 -0.22713 -0.26037 0.00010964 -0.0025891 0.0015256 -0.0044675 -1.6555
5.0977 0.13978 0.13562 0.02198 -0.23956 0 -0.26835 0.12527 -0.041292 0.13099 -0.052315 0.33997 -22.773 -0.25587 -0.24205 -0.3412 -0.19195 -0.17878 -0.22572 -0.033616 -0.29184 -0.19561 -0.020282 -0.2017 -0.20507 0.00033253 -0.0022001 0.0013433 -0.0046023 -1.4398
5.1016 0.15577 0.1569 0.1195 -0.12449 0 -0.11828 0.09387 -0.0073975 0.055983 -0.026272 0.17684 -23.115 -0.20976 -0.18579 -0.36086 -0.17253 -0.11411 -0.24866 -0.006226 -0.22981 -0.15803 -0.01487 -0.12924 -0.19984 0.00080438 -0.000369 0.0014349 -0.004437 -1.2483
5.1055 0.1523 0.16316 0.23865 0.18715 0 0.22005 0.053715 0.081936 -0.032519 0.073421 -0.17502 -23.444 -0.18678 -0.12366 -0.41299 -0.17042 -0.013372 -0.28385 -0.0017652 -0.1341 -0.14876 -0.020182 -0.032019 -0.2125 0.0012248 0.0025163 0.0019672 -0.0035255 -1.1659
5.1094 0.1387 0.15487 0.29923 0.47356 0 0.4987 0.032585 0.15821 -0.07815 0.17102 -0.44503 -23.767 -0.15354 -0.10925 -0.3728 -0.154 0.05559 -0.32331 -0.044683 -0.068475 -0.20226 -0.10955 0.025025 -0.18519 0.0012491 0.0047703 0.00262 -0.0021863 -1.2755
5.1133 0.13061 0.14227 0.25763 0.52374 0 0.5091 0.048241 0.16803 -0.047736 0.19565 -0.40386 -24.072 -0.17099 -0.11957 -0.41059 -0.13721 0.032483 -0.39224 -0.12286 -0.17228 -0.23121 -0.17735 -0.016952 -0.26413 0.00080649 0.0045816 0.0027815 -0.0013587 -1.6111
5.1172 0.13942 0.13893 0.14599 0.29645 0 0.24238 0.098076 0.11589 0.048778 0.1375 -0.048328 -24.346 -0.21371 -0.14194 -0.43713 -0.1324 -0.089349 -0.45256 -0.19848 -0.32865 -0.27623 -0.24176 -0.16084 -0.34339 0.00019947 0.0014834 0.0021056 -0.0018053 -2.1442
5.1211 0.16444 0.15243 0.054445 -0.041561 0 -0.09819 0.16301 0.059727 0.16608 0.058108 0.38572 -24.59 -0.24695 -0.18385 -0.44796 -0.14848 -0.25322 -0.48656 -0.26461 -0.47995 -0.33607 -0.29407 -0.34515 -0.42346 -0.00013458 -0.0030865 0.00089958 -0.0033674 -2.8044
5.125 0.19317 0.17856 0.064494 -0.23245 0 -0.24619 0.22067 0.064061 0.25178 0.043899 0.59867 -24.816 -0.23775 -0.25389 -0.45887 -0.19387 -0.37568 -0.48328 -0.32242 -0.57779 -0.39984 -0.32243 -0.48717 -0.52472 5.6885e-06 -0.0067155 -6.4515e-05 -0.0050309 -3.5119
5.1289 0.20986 0.20376 0.183 -0.11904 0 -0.074372 0.25688 0.14855 0.2774 0.13617 0.45922 -25.035 -0.306 -0.30349 -0.53596 -0.28555 -0.40505 -0.49794 -0.41545 -0.65161 -0.45705 -0.37173 -0.54518 -0.62513 0.00042165 -0.0078204 -0.00017933 -0.0058578 -4.1941
5.1328 0.20698 0.21472 0.3305 0.23063 0 0.30278 0.26861 0.27196 0.25391 0.29194 0.11235 -25.237 -0.3509 -0.35739 -0.5251 -0.37123 -0.35924 -0.59619 -0.48698 -0.72938 -0.60019 -0.45514 -0.54922 -0.72641 0.00070811 -0.0069098 0.00049474 -0.0059762 -4.7872
5.1367 0.19123 0.20821 0.39773 0.56528 0 0.60849 0.26034 0.36224 0.22291 0.41011 -0.12644 -25.399 -0.39047 -0.40396 -0.52005 -0.4361 -0.31266 -0.69485 -0.5299 -0.80204 -0.70433 -0.52517 -0.57391 -0.82011 0.00062044 -0.0062135 0.001306 -0.0066521 -5.2373
5.1406 0.17889 0.19352 0.32943 0.63575 0 0.61129 0.2403 0.36867 0.22822 0.40746 -0.016118 -25.505 -0.42645 -0.44572 -0.53526 -0.4686 -0.33898 -0.73867 -0.55054 -0.86786 -0.73531 -0.5722 -0.67378 -0.89619 0.00027529 -0.0078666 0.0015778 -0.009227 -5.516
5.1445 0.18321 0.185 0.16998 0.38718 0 0.30491 0.21968 0.2974 0.28485 0.28701 0.4127 -25.564 -0.43957 -0.50553 -0.48777 -0.45361 -0.45114 -0.67517 -0.57635 -0.93365 -0.75815 -0.63105 -0.83285 -0.93603 1.2146e-05 -0.012054 0.0011371 -0.013769 -5.6357
5.1484 0.20343 0.19038 0.032773 0.0077494 0 -0.079955 0.21125 0.20603 0.36615 0.14214 0.86535 -25.602 -0.45375 -0.51717 -0.48431 -0.4471 -0.58556 -0.66102 -0.60216 -0.99271 -0.77341 -0.646 -0.96974 -0.97083 6.5297e-05 -0.016638 0.00035809 -0.018652 -5.6406
5.1523 0.22452 0.20425 0.01524 -0.21106 0 -0.24789 0.22328 0.16214 0.41983 0.087859 0.99846 -25.641 -0.4635 -0.48833 -0.49406 -0.44334 -0.64596 -0.65016 -0.56761 -0.98771 -0.75562 -0.60266 -0.99578 -0.93398 0.00036046 -0.018644 -0.00024438 -0.021548 -5.5662
5.1563 0.22871 0.21236 0.12502 -0.1001 0 -0.066736 0.25065 0.19514 0.40417 0.16966 0.68363 -25.679 -0.45981 -0.46539 -0.4984 -0.44417 -0.57647 -0.6436 -0.51504 -0.90587 -0.73545 -0.53373 -0.88142 -0.86705 0.00061169 -0.016492 -0.00044253 -0.021106 -5.3952
5.1602 0.20984 0.20347 0.27489 0.25181 0 0.32529 0.2721 0.27438 0.31913 0.32281 0.11644 -25.691 -0.43726 -0.48025 -0.48655 -0.44967 -0.40809 -0.64434 -0.49117 -0.75597 -0.73649 -0.47345 -0.67977 -0.81624 0.00060123 -0.011232 -0.00037426 -0.01795 -5.0563
5.1641 0.17878 0.17908 0.34988 0.56331 0 0.62126 0.26081 0.32941 0.20815 0.41824 -0.31954 -25.654 -0.41961 -0.39516 -0.50603 -0.43881 -0.23969 -0.6311 -0.47493 -0.66354 -0.66067 -0.41187 -0.48972 -0.75052 0.00036587 -0.0057973 -0.00029237 -0.014181 -4.4829
5.168 0.15509 0.15276 0.29383 0.58019 0 0.58177 0.20417 0.3002 0.12701 0.3626 -0.33662 -25.567 -0.4044 -0.33453 -0.53536 -0.39867 -0.16505 -0.59785 -0.43195 -0.5978 -0.54293 -0.37851 -0.38688 -0.64253 0.00012739 -0.0028744 -0.00030122 -0.011788 -3.6952
5.1719 0.15167 0.13965 0.1491 0.27731 0 0.22326 0.11816 0.18351 0.10255 0.174 0.039655 -25.448 -0.36138 -0.26127 -0.52994 -0.31433 -0.20107 -0.52645 -0.37321 -0.52233 -0.42351 -0.33281 -0.37404 -0.54322 6.0603e-05 -0.0030288 -0.00032619 -0.011262 -2.8347
5.1758 0.16499 0.14472 0.021239 -0.11859 0 -0.19043 0.042465 0.040977 0.11405 -0.027921 0.48791 -25.316 -0.29775 -0.17727 -0.48941 -0.20126 -0.27491 -0.4503 -0.30103 -0.44397 -0.32812 -0.26415 -0.38636 -0.46334 0.00013397 -0.0044967 -0.00026105 -0.011463 -2.11
5.1797 0.17899 0.15957 -0.0014991 -0.30552 0 -0.34949 0.016354 -0.041014 0.11356 -0.11176 0.63353 -25.17 -0.25173 -0.1139 -0.44632 -0.10493 -0.28265 -0.45579 -0.2128 -0.40413 -0.28317 -0.17939 -0.34508 -0.38892 0.00016324 -0.0047142 -6.733e-05 -0.010717 -1.682
5.1836 0.17895 0.16993 0.088349 -0.14278 0 -0.13665 0.051728 -0.014095 0.069365 -0.033422 0.33326 -24.998 -0.23568 -0.09518 -0.44098 -0.10481 -0.17527 -0.39578 -0.16908 -0.29014 -0.23389 -0.15382 -0.21932 -0.34519 3.3059e-06 -0.0023457 0.00027669 -0.0081883 -1.5718
5.1875 0.16357 0.16736 0.21648 0.2397 0 0.28305 0.1239 0.09321 -0.0036957 0.1333 -0.21517 -24.787 -0.21007 -0.094541 -0.46468 -0.13466 -0.0034536 -0.41367 -0.1329 -0.20204 -0.21464 -0.14399 -0.051484 -0.30324 -0.00031418 0.0017321 0.00084921 -0.0044709 -1.6645
5.1914 0.14524 0.15525 0.28511 0.54472 0 0.59064 0.18784 0.19376 -0.053927 0.25725 -0.62178 -24.541 -0.18051 -0.11183 -0.504 -0.15105 0.11696 -0.42993 -0.10462 -0.1491 -0.2026 -0.13704 0.07043 -0.26738 -0.00061281 0.0051448 0.0017124 -0.0010821 -1.8062
5.1953 0.13882 0.1446 0.24473 0.5398 0 0.55831 0.20828 0.20772 -0.035955 0.25156 -0.59644 -24.278 -0.15841 -0.14205 -0.53296 -0.13569 0.093743 -0.39026 -0.091866 -0.14358 -0.19511 -0.13316 0.072649 -0.24511 -0.00071751 0.0057922 0.0027304 0.00060393 -1.9174
5.1992 0.14895 0.14376 0.12718 0.23465 0 0.22032 0.18152 0.12643 0.048592 0.13576 -0.16133 -24.011 -0.17862 -0.15391 -0.45624 -0.16989 -0.068016 -0.37551 -0.13578 -0.24892 -0.29808 -0.18897 -0.054557 -0.2583 -0.0005725 0.0033127 0.0035095 0.00016613 -2.0346
5.2031 0.16614 0.15109 0.018972 -0.13235 0 -0.16 0.13426 0.021666 0.14849 0.01301 0.37508 -23.738 -0.18831 -0.20437 -0.43824 -0.20636 -0.26672 -0.40407 -0.1458 -0.36587 -0.35761 -0.2505 -0.25087 -0.34053 -0.00025042 -0.00078749 0.0036175 -0.0017703 -2.2541
5.207 0.17453 0.15647 -0.0030654 -0.28227 0 -0.29654 0.10236 -0.010442 0.20261 -0.014544 0.65573 -23.441 -0.22486 -0.25594 -0.43343 -0.24116 -0.38059 -0.45017 -0.2028 -0.50955 -0.40635 -0.30182 -0.42665 -0.44102 0.00011161 -0.0043217 0.0029403 -0.0040488 -2.6331
5.2109 0.16426 0.14984 0.072951 -0.1089 0 -0.097461 0.10691 0.072222 0.18968 0.07716 0.53831 -23.104 -0.29277 -0.31193 -0.43418 -0.28826 -0.36012 -0.47204 -0.29256 -0.64144 -0.46705 -0.34203 -0.5212 -0.53421 0.00037167 -0.0059714 0.0018409 -0.005675 -3.1311
5.2148 0.13867 0.12954 0.18639 0.24584 0 0.27202 0.14392 0.2213 0.14596 0.22218 0.18539 -22.727 -0.38293 -0.39198 -0.4452 -0.37128 -0.26372 -0.41263 -0.3584 -0.6933 -0.56357 -0.37652 -0.53798 -0.59825 0.00041615 -0.0060533 0.00092688 -0.0062989 -3.6321
5.2188 0.11118 0.10379 0.24879 0.50555 0 0.52267 0.19167 0.33435 0.13451 0.32031 -0.077828 -22.322 -0.4318 -0.42192 -0.44372 -0.42128 -0.20772 -0.48804 -0.44314 -0.69358 -0.59564 -0.41194 -0.53242 -0.63762 0.00020084 -0.0060062 0.00060705 -0.0062985 -4.0155
5.2227 0.095283 0.084665 0.20898 0.46963 0 0.46241 0.22649 0.33478 0.19028 0.31205 -0.019642 -21.906 -0.41698 -0.42487 -0.40425 -0.40564 -0.2702 -0.50974 -0.44974 -0.71854 -0.59743 -0.42207 -0.5622 -0.6574 -0.00019123 -0.0070506 0.0008322 -0.0064628 -4.2084
5.2266 0.095341 0.079465 0.092118 0.16058 0 0.13693 0.23468 0.22979 0.28642 0.21569 0.32572 -21.487 -0.35395 -0.39856 -0.35382 -0.35852 -0.42453 -0.46991 -0.45171 -0.73744 -0.58129 -0.42981 -0.63705 -0.67366 -0.00053967 -0.0090694 0.0012414 -0.0074172 -4.1848
5.2305 0.10449 0.085946 -0.016941 -0.19699 0 -0.21118 0.21512 0.10015 0.35076 0.1049 0.69353 -21.063 -0.27064 -0.34744 -0.31257 -0.29618 -0.5557 -0.39826 -0.47378 -0.72976 -0.56157 -0.441 -0.70626 -0.69408 -0.0005962 -0.010578 0.0015423 -0.0090908 -3.9348
5.2344 0.1102 0.094347 -0.035934 -0.34435 0 -0.32735 0.17552 0.033306 0.32075 0.050594 0.79409 -20.627 -0.23776 -0.29162 -0.29384 -0.19319 -0.54783 -0.43192 -0.4277 -0.68755 -0.56444 -0.42002 -0.69474 -0.70893 -0.00027807 -0.0098358 0.0017397 -0.010597 -3.4528
5.2383 0.10302 0.09431 0.051158 -0.17743 0 -0.13301 0.12821 0.056824 0.19374 0.072543 0.52776 -20.178 -0.20402 -0.22287 -0.31622 -0.20414 -0.37494 -0.44901 -0.34095 -0.5436 -0.44945 -0.34799 -0.56146 -0.61859 0.000215 -0.0062851 0.0020125 -0.01072 -2.7659
5.2422 0.082773 0.081763 0.17786 0.17896 0 0.22025 0.087352 0.12481 0.032701 0.13199 0.051992 -19.716 -0.1912 -0.18741 -0.38424 -0.22887 -0.12458 -0.44933 -0.24569 -0.38311 -0.35716 -0.25874 -0.33582 -0.48703 0.00050862 -0.0011813 0.0024213 -0.008767 -1.966
5.2461 0.05836 0.061344 0.24214 0.46214 0 0.4653 0.065304 0.16213 -0.077647 0.16451 -0.33977 -19.245 -0.20344 -0.16609 -0.43066 -0.24284 0.064632 -0.40129 -0.14687 -0.25745 -0.28947 -0.15521 -0.10259 -0.3452 0.00035075 0.0031393 0.0027977 -0.0051872 -1.1945
5.25 0.041748 0.04305 0.18403 0.46065 0 0.41569 0.066398 0.12478 -0.090943 0.12654 -0.42992 -18.768 -0.23565 -0.12742 -0.37405 -0.23487 0.1045 -0.27076 -0.045626 -0.20635 -0.21803 -0.035402 0.054903 -0.21923 -0.00013856 0.0048972 0.0029496 -0.0013984 -0.57135
5.2539 0.039758 0.035402 0.034637 0.16673 0 0.10107 0.081178 0.027837 -0.030632 0.024886 -0.22379 -18.285 -0.18215 -0.15431 -0.32631 -0.18605 0.020436 -0.14341 0.029985 -0.068373 -0.13025 0.094055 0.11071 -0.081592 -0.00051019 0.0041895 0.0029463 0.0011326 -0.11902
5.2578 0.049038 0.039593 -0.10387 -0.21629 0 -0.25468 0.087539 -0.074258 0.029708 -0.087834 0.068288 -17.794 -0.12576 -0.12763 -0.26544 -0.08185 -0.071551 -0.052368 0.063661 0.0057923 -0.027519 0.15867 0.10851 0.016173 -0.00033385 0.0029316 0.0031366 0.0018952 0.24578
5.2617 0.057894 0.048579 -0.13516 -0.41858 0 -0.39584 0.062119 -0.13101 0.021397 -0.14754 0.19317 -17.292 -0.08952 -0.065493 -0.2008 0.02507 -0.05662 0.0050736 0.092366 0.04343 0.015427 0.18474 0.12084 0.036713 0.0004213 0.0033774 0.0038247 0.001615 0.63176
5.2656 0.054429 0.052 -0.043533 -0.29896 0 -0.22124 -0.0028816 -0.12629 -0.069427 -0.12146 0.040876 -16.773 -0.071918 0.011606 -0.14397 0.09068 0.088167 0.029573 0.11607 0.061755 -0.0028315 0.18298 0.18755 -0.018536 0.0013114 0.0063107 0.0049114 0.0015656 1.0611
5.2695 0.035682 0.04379 0.093198 0.049919 0 0.13975 -0.088915 -0.078864 -0.19183 -0.0323 -0.27781 -16.238 -0.036895 0.068077 -0.11691 0.054997 0.27337 0.0181 0.082747 0.073502 0.015752 0.14775 0.28235 -0.095861 0.0017436 0.01032 0.0058843 0.0024759 1.4189
5.2734 0.010855 0.026976 0.16431 0.36631 0 0.4187 -0.15622 -0.022414 -0.26535 0.054113 -0.51513 -15.691 -0.10179 0.075999 -0.085275 -0.026042 0.36316 -0.094738 0.094992 0.071052 -0.051514 0.083486 0.33352 -0.18101 0.0014457 0.012774 0.0062126 0.0039464 1.5153
5.2773 -0.0046599 0.011766 0.11298 0.41137 0 0.40389 -0.1648 0.015231 -0.23466 0.073193 -0.47073 -15.147 -0.13798 0.014779 -0.11154 -0.11923 0.27838 -0.17592 0.069388 -0.010622 -0.097359 0.022585 0.28208 -0.25493 0.00068059 0.011782 0.0057978 0.0048517 1.2192
5.2813 -0.00082525 0.0078877 -0.01993 0.14911 0 0.098958 -0.099519 0.022658 -0.10645 0.0098819 -0.14394 -14.616 -0.15226 -0.070477 -0.18075 -0.18838 0.058612 -0.19046 0.010113 -0.13249 -0.099589 -0.017932 0.13083 -0.30191 1.5213e-05 0.0076366 0.0050554 0.0043539 0.56583
5.2852 0.01867 0.01688 -0.12974 -0.22248 0 -0.27458 0.017232 0.0061439 0.055251 -0.085106 0.25788 -14.099 -0.16363 -0.13357 -0.25983 -0.20579 -0.16449 -0.13822 -0.06209 -0.2467 -0.060188 -0.029889 -0.054291 -0.30913 -0.00015824 0.0026268 0.0045475 0.0026401 -0.2443
5.2891 0.038335 0.030578 -0.13141 -0.41814 0 -0.43807 0.13493 -0.014985 0.17042 -0.12826 0.46609 -13.583 -0.15403 -0.20396 -0.24637 -0.21791 -0.2634 -0.21983 -0.076984 -0.35489 -0.10374 -0.064678 -0.19096 -0.27394 6.6863e-05 -0.00061832 0.0045069 0.00076475 -0.95444
5.293 0.042404 0.037403 -0.025317 -0.28308 0 -0.26423 0.20216 -0.018873 0.19331 -0.066154 0.34986 -13.057 -0.17277 -0.32133 -0.31768 -0.1538 -0.2079 -0.23117 -0.16344 -0.40581 -0.18216 -0.09521 -0.23853 -0.28589 0.00023592 -0.00095955 0.0046864 -0.00023014 -1.3908
5.2969 0.027239 0.031615 0.10591 0.084592 0 0.12304 0.19515 0.0039761 0.13862 0.078205 0.020147 -12.515 -0.19024 -0.33879 -0.36401 -0.13832 -0.083977 -0.23076 -0.243 -0.4178 -0.28728 -0.16404 -0.22277 -0.32297 -2.7312e-05 0.00061486 0.0046445 -0.00014397 -1.5385
5.3008 0.0044762 0.017982 0.16429 0.40495 0 0.43718 0.12987 0.040788 0.067226 0.21492 -0.24596 -11.966 -0.19946 -0.27716 -0.36365 -0.17644 -0.023766 -0.23169 -0.2881 -0.43554 -0.37649 -0.24813 -0.20993 -0.3724 -0.00066226 0.0019316 0.0041764 0.00029186 -1.5142
5.3047 -0.0080516 0.0078183 0.11205 0.43063 0 0.44367 0.050179 0.063492 0.041588 0.25095 -0.21284 -11.423 -0.20746 -0.29584 -0.35223 -0.18362 -0.10014 -0.21884 -0.2974 -0.5446 -0.36128 -0.26351 -0.25185 -0.42203 -0.0012116 0.0013298 0.0034893 8.7714e-05 -1.4667
5.3086 -0.00060049 0.0095635 -0.0029793 0.13993 0 0.13941 0.00045075 0.052441 0.081527 0.16165 0.12659 -10.886 -0.25777 -0.23406 -0.3296 -0.23841 -0.26792 -0.27732 -0.2682 -0.57412 -0.385 -0.28203 -0.34448 -0.43943 -0.0012173 -0.0011895 0.002997 -0.0011645 -1.4788
5.3125 0.020598 0.021723 -0.088507 -0.24319 0 -0.24247 0.00062322 0.018126 0.15108 0.013166 0.53123 -10.343 -0.23125 -0.14122 -0.23958 -0.2305 -0.39808 -0.27635 -0.2283 -0.53895 -0.29239 -0.29691 -0.42994 -0.43704 -0.00061855 -0.0041141 0.0029603 -0.0029619 -1.528
5.3164 0.03843 0.034137 -0.079771 -0.42079 0 -0.40941 0.03927 -0.0023804 0.18632 -0.085551 0.68456 -9.7778 -0.2065 -0.10432 -0.14583 -0.20576 -0.379 -0.26596 -0.20068 -0.45564 -0.18242 -0.26111 -0.43872 -0.40261 0.00019443 -0.005593 0.0033048 -0.0042773 -1.5176
5.3203 0.038919 0.036523 0.013793 -0.25211 0 -0.2337 0.08681 0.022482 0.14467 -0.066115 0.43537 -9.1893 -0.23232 -0.17209 -0.11417 -0.19319 -0.2056 -0.28144 -0.19653 -0.34377 -0.13651 -0.15814 -0.34002 -0.33788 0.00070271 -0.004675 0.0037356 -0.0043008 -1.3503
5.3242 0.022727 0.027135 0.11995 0.13603 0 0.14868 0.11714 0.084118 0.039531 0.045854 -0.07794 -8.594 -0.19089 -0.23985 -0.229 -0.11217 0.0142 -0.25929 -0.17981 -0.23411 -0.12934 -0.10757 -0.16424 -0.31105 0.00066239 -0.0017807 0.0039868 -0.0029644 -0.99465
5.3281 0.0046642 0.014293 0.16029 0.44619 0 0.44227 0.12142 0.13141 -0.06709 0.15063 -0.52119 -8.0136 -0.18548 -0.22791 -0.25115 -0.0617 0.1417 -0.22821 -0.14434 -0.16028 -0.090048 -0.044574 0.016519 -0.23665 0.00024476 0.0017519 0.0039695 -0.00092422 -0.50872
5.332 0.0015527 0.0095479 0.10773 0.43943 0 0.41927 0.10582 0.10996 -0.11041 0.15293 -0.61023 -7.4571 -0.15633 -0.20782 -0.22498 -0.020108 0.11401 -0.18418 -0.098465 -0.12701 -0.046822 0.030047 0.13443 -0.14171 -0.00017749 0.0045761 0.0037416 0.00090276 -0.0075231
5.3359 0.018251 0.018125 0.0035737 0.11867 0 0.094276 0.078533 0.012657 -0.073377 0.037107 -0.32199 -6.9127 -0.1173 -0.15316 -0.19161 -0.0047845 -0.0091544 -0.1029 -0.035942 -0.11805 -0.022279 0.098447 0.1661 -0.05149 -0.00037269 0.0060588 0.0034077 0.0018804 0.40365
5.3398 0.043125 0.034391 -0.075285 -0.27448 0 -0.28799 0.039764 -0.10478 -0.0018895 -0.12047 0.092966 -6.3587 -0.11629 0.0069897 -0.20234 -0.051934 -0.095728 0.052326 0.05602 -0.10282 -0.041714 0.13151 0.14073 0.0030022 -0.00040512 0.0064412 0.0030805 0.0019408 0.68672
5.3438 0.05667 0.045891 -0.073152 -0.44511 0 -0.44081 -0.015393 -0.16262 0.029692 -0.21108 0.30647 -5.7822 -0.11531 0.050462 -0.15942 -0.075793 -0.0488 -0.023059 0.066044 -0.079473 -0.022126 0.10109 0.11279 -0.032763 -0.00048736 0.006466 0.0029006 0.0015015 0.87604
5.3477 0.046552 0.0427 0.0045378 -0.26864 0 -0.25368 -0.084013 -0.12111 -0.021508 -0.17726 0.16487 -5.188 -0.081651 0.059398 -0.14937 -0.08279 0.11396 -0.085064 0.014213 0.0041923 -0.0057232 0.059999 0.12007 -0.054754 -0.00070524 0.0067749 0.0030179 0.0011238 1.0228
5.3516 0.017358 0.02486 0.095805 0.1173 0 0.12628 -0.14538 -0.015149 -0.12818 -0.054509 -0.1986 -4.5918 -0.073696 0.02999 -0.15702 -0.073183 0.27217 -0.13073 -0.051253 0.023596 0.011981 0.035172 0.15686 -0.090045 -0.0008972 0.0074467 0.0034852 0.0011428 1.1201
5.3555 -0.012497 0.0024198 0.12765 0.41969 0 0.40906 -0.16633 0.072463 -0.20817 0.060285 -0.47582 -4.0047 -0.11313 -0.046089 -0.1683 -0.05376 0.29668 -0.16506 -0.10168 -0.060161 0.031342 0.031136 0.18074 -0.14943 -0.00080387 0.0079528 0.0041497 0.0014865 1.0754
5.3594 -0.024338 -0.01176 0.070322 0.4114 0 0.38224 -0.12176 0.077883 -0.18546 0.086356 -0.42902 -3.4249 -0.13953 -0.20095 -0.16687 -0.050744 0.15135 -0.21322 -0.14544 -0.08756 0.041504 -0.0027282 0.14752 -0.20757 -0.00033481 0.0075731 0.0046804 0.0017843 0.77166
5.3633 -0.013038 -0.011086 -0.038762 0.099356 0 0.069059 -0.016406 0.0070831 -0.051329 0.020585 -0.075872 -2.8435 -0.16066 -0.22155 -0.14727 -0.07182 -0.077108 -0.24285 -0.14059 -0.15999 -0.018078 -0.012866 0.048423 -0.19383 0.00031344 0.0060185 0.0047565 0.0016867 0.18235
5.3672 0.0092839 0.00024548 -0.12059 -0.28418 0 -0.293 0.10989 -0.071837 0.12261 -0.064376 0.32771 -2.2558 -0.18145 -0.24792 -0.17839 -0.12026 -0.24428 -0.25195 -0.12802 -0.2603 -0.074976 -0.01236 -0.078878 -0.19668 0.00080727 0.0037998 0.0042865 0.0011655 -0.55184
5.3711 0.022343 0.010327 -0.11307 -0.45691 0 -0.43316 0.2008 -0.086792 0.2323 -0.081626 0.48942 -1.6666 -0.21002 -0.25802 -0.21132 -0.19122 -0.25638 -0.24429 -0.12239 -0.3332 -0.13331 -0.038904 -0.17498 -0.22324 0.00095351 0.0019805 0.0034811 0.00055949 -1.1647
5.375 0.01272 0.007954 -0.020072 -0.29567 0 -0.24988 0.21565 -0.020361 0.21582 -0.0013654 0.30706 -1.0841 -0.25103 -0.19895 -0.17355 -0.27339 -0.13749 -0.22614 -0.13478 -0.31594 -0.21206 -0.13367 -0.20171 -0.26139 0.00084251 0.001395 0.0027243 0.00030875 -1.4172
5.3789 -0.016337 -0.0094859 0.087567 0.074936 0 0.11548 0.15378 0.078599 0.098541 0.1238 -0.055138 -0.50972 -0.19089 -0.19671 -0.22598 -0.29254 -0.0049858 -0.19578 -0.19271 -0.31488 -0.26459 -0.20351 -0.1704 -0.28396 0.00072568 0.0019114 0.0023423 0.00057489 -1.2547
5.3828 -0.047574 -0.034163 0.12313 0.3773 0 0.3861 0.053937 0.13618 -0.026195 0.19851 -0.2962 0.063386 -0.16775 -0.23859 -0.2659 -0.2162 0.025478 -0.23351 -0.25809 -0.32901 -0.29854 -0.23549 -0.13204 -0.33254 0.00075101 0.0024182 0.0024355 0.0010684 -0.84185
5.3867 -0.062763 -0.053352 0.0505 0.38655 0 0.35612 -0.031161 0.11056 -0.067015 0.15807 -0.2119 0.64287 -0.1827 -0.26691 -0.27672 -0.13258 -0.069815 -0.26477 -0.2776 -0.33694 -0.24982 -0.23185 -0.13474 -0.35365 0.0008143 0.0017072 0.0028594 0.0012613 -0.43638
5.3906 -0.056314 -0.058554 -0.085522 0.09499 0 0.042981 -0.067515 0.019727 -0.0025854 0.0193 0.14638 1.2283 -0.20746 -0.26704 -0.24998 -0.093871 -0.20643 -0.25514 -0.23077 -0.32353 -0.12081 -0.18937 -0.18118 -0.32815 0.00067005 -0.00035658 0.003334 0.00084691 -0.19281
5.3945 -0.039224 -0.051641 -0.19102 -0.28474 0 -0.32603 -0.057377 -0.077154 0.10361 -0.12972 0.50631 1.8107 -0.15431 -0.27704 -0.18234 -0.13308 -0.2599 -0.20624 -0.12985 -0.2728 -0.008792 -0.093283 -0.2207 -0.27331 0.00019611 -0.0023769 0.0036048 8.2225e-05 -0.05179
5.3984 -0.030446 -0.043389 -0.1942 -0.47844 0 -0.48222 -0.031038 -0.1249 0.15276 -0.19342 0.5754 2.3809 -0.15611 -0.21792 -0.21152 -0.090353 -0.16341 -0.17411 -0.018346 -0.17051 0.0907 0.013621 -0.18539 -0.14704 -0.00044093 -0.0022356 0.0035875 -0.00029032 0.19391
5.4023 -0.042281 -0.045287 -0.10084 -0.35293 0 -0.31472 -0.021281 -0.10831 0.086752 -0.13867 0.25847 2.9375 -0.12784 -0.12096 -0.18572 -0.073259 0.040877 -0.15584 0.04036 -0.052387 0.10088 0.11034 -0.044113 -0.072177 -0.00087884 0.0012968 0.0034385 0.00047864 0.71062
5.4063 -0.070994 -0.060743 0.010302 -0.012837 0 0.046369 -0.04091 -0.056663 -0.067149 -0.01919 -0.26811 3.4854 -0.077316 -0.016803 -0.15049 -0.059079 0.23483 -0.13681 0.053407 0.090028 0.065359 0.16111 0.1675 -0.037336 -0.00083113 0.0073805 0.0034959 0.0026021 1.4698
5.4102 -0.099832 -0.082541 0.049066 0.27928 0 0.32522 -0.079385 -0.019476 -0.21678 0.063508 -0.67859 4.0281 -0.027661 0.060603 -0.16145 -0.0096338 0.3143 -0.098685 0.044376 0.25477 0.041203 0.14683 0.36623 -0.012503 -0.00029872 0.013393 0.0040734 0.0055435 2.2575
5.4141 -0.11207 -0.098684 -0.016232 0.29953 0 0.30466 -0.118 -0.033249 -0.27493 0.034219 -0.72705 4.5601 -0.035612 0.050691 -0.13472 0.1144 0.2658 -0.00054188 0.094273 0.29468 0.048898 0.21398 0.47672 0.040642 0.00044946 0.016624 0.0052013 0.0082907 2.8378
5.418 -0.10396 -0.10207 -0.13574 0.029291 0 -0.010952 -0.14801 -0.099685 -0.22502 -0.10084 -0.41837 5.0709 -0.010348 0.021928 -0.12133 0.16583 0.17165 0.023284 0.15367 0.30588 0.11566 0.27144 0.48188 0.12069 0.0010845 0.016174 0.0065088 0.0099333 3.1286
5.4219 -0.087524 -0.096201 -0.21893 -0.33234 0 -0.39637 -0.17491 -0.18581 -0.13215 -0.25785 0.00068453 5.5542 0.00078224 0.024973 -0.075821 0.1557 0.14154 0.018927 0.19898 0.3202 0.21287 0.33403 0.43018 0.19036 0.00142 0.013586 0.0073989 0.01017 3.2412
5.4258 -0.08125 -0.092161 -0.20558 -0.51893 0 -0.57137 -0.20609 -0.24439 -0.090531 -0.33516 0.22126 6.0146 -0.0024048 0.059922 -0.0055067 0.12247 0.22484 0.008569 0.2389 0.34567 0.31467 0.40112 0.39541 0.23631 0.0014576 0.011692 0.007447 0.0094341 3.3534
5.4297 -0.095809 -0.099436 -0.1107 -0.39683 0 -0.40966 -0.23497 -0.24333 -0.14748 -0.28546 0.092081 6.4642 0.017251 0.086456 0.036732 0.14526 0.37152 0.0064114 0.31195 0.37528 0.38469 0.4595 0.42056 0.25803 0.0012943 0.012491 0.0067325 0.0085869 3.5336
5.4336 -0.12597 -0.11806 -0.010125 -0.064775 0 -0.034503 -0.23945 -0.18684 -0.26321 -0.14844 -0.27848 6.9123 -0.003631 0.081587 -0.072562 0.087833 0.47124 -0.0049101 0.30764 0.39902 0.42656 0.47565 0.48829 0.22456 0.0010253 0.015662 0.0058055 0.0083682 3.6708
5.4375 -0.15464 -0.1386 0.019037 0.22152 0 0.27228 -0.1996 -0.11408 -0.33947 -0.021017 -0.60836 7.3576 -0.014374 0.00063712 -0.099476 0.050013 0.43965 -0.017005 0.2554 0.37765 0.37356 0.45408 0.53848 0.20303 0.00073054 0.018819 0.0052726 0.0089473 3.5766
5.4414 -0.1657 -0.14986 -0.044606 0.24219 0 0.28084 -0.12078 -0.073275 -0.29696 0.012089 -0.64946 7.79 -0.013122 -0.037173 -0.096337 0.03949 0.28489 -0.02585 0.17402 0.3178 0.30384 0.37433 0.51652 0.18632 0.00050942 0.019316 0.0053258 0.0098493 3.1701
5.4453 -0.15573 -0.14777 -0.15451 -0.021843 0 -0.014594 -0.040364 -0.087583 -0.14233 -0.063088 -0.3644 8.1976 -0.0017147 0.035698 -0.12178 0.055422 0.10321 -0.035622 0.090937 0.22983 0.26884 0.24073 0.41454 0.16519 0.00046706 0.016218 0.0056221 0.010314 2.5843
5.4492 -0.13609 -0.13827 -0.23433 -0.37535 0 -0.39226 -0.0072645 -0.13797 0.029234 -0.18356 0.05395 8.574 0.014794 0.027432 -0.21327 0.085854 0.0073848 -0.092927 0.087093 0.12451 0.16653 0.17622 0.27594 0.13564 0.00063823 0.011002 0.0056318 0.0098679 2.0972
5.4531 -0.12418 -0.13224 -0.23469 -0.55592 0 -0.57063 -0.046572 -0.17796 0.10169 -0.25797 0.32885 8.9186 -0.00046232 -0.020401 -0.17263 0.10614 0.043477 -0.071952 0.048045 0.09885 0.10632 0.1421 0.16327 0.080716 0.00093775 0.0064801 0.0051495 0.0087034 1.9357
5.457 -0.13073 -0.13685 -0.16648 -0.43041 0 -0.42036 -0.13662 -0.17042 0.026601 -0.23305 0.2998 9.2343 -0.031211 -0.046864 -0.14708 0.097688 0.15964 -0.024159 0.0079645 0.10771 0.091191 0.12116 0.11614 0.013257 0.0012204 0.004802 0.0045035 0.0075619 2.1088
5.4609 -0.15261 -0.15048 -0.089122 -0.093776 0 -0.06002 -0.21914 -0.11737 -0.13613 -0.12976 0.029134 9.5266 -0.050374 -0.050905 -0.14826 0.077083 0.24995 0.0032444 -0.013647 0.13698 0.077597 0.12159 0.13017 -0.03766 0.0014063 0.0060255 0.0042636 0.0071593 2.404
5.4648 -0.17572 -0.16466 -0.065381 0.20254 0 0.2356 -0.23842 -0.05828 -0.25997 -0.024743 -0.25821 9.8036 -0.019364 -0.057706 -0.13243 0.081106 0.23816 -0.047284 0.00095512 0.18047 -0.010003 0.16325 0.16917 -0.028899 0.0015292 0.0082851 0.0047068 0.0075865 2.5542
5.4688 -0.1854 -0.1708 -0.11644 0.2381 0 0.24341 -0.18156 -0.038158 -0.24732 0.00705 -0.34952 10.074 -0.04966 -0.080246 -0.14016 0.051522 0.13613 0.01573 0.062124 0.18366 0.046045 0.18757 0.19757 -0.012434 0.001636 0.0093729 0.0055337 0.0082022 2.4475
5.4727 -0.17669 -0.16626 -0.20792 -0.013353 0 -0.041658 -0.089746 -0.072291 -0.10657 -0.054548 -0.20021 10.34 -0.048832 -0.083465 -0.078225 0.061473 0.032423 0.05165 0.11035 0.18461 0.065618 0.25 0.20743 0.055627 0.0016453 0.0084962 0.0061046 0.0081736 2.2203
5.4766 -0.15712 -0.15541 -0.27506 -0.36565 0 -0.40627 -0.03068 -0.13642 0.050179 -0.16381 0.043108 10.592 -0.042215 -0.060644 -0.033303 0.080486 0.021853 0.082312 0.14942 0.20857 0.10302 0.32097 0.22104 0.13891 0.0013664 0.0068643 0.0059943 0.0072582 2.1634
5.4805 -0.14077 -0.14588 -0.26885 -0.55926 0 -0.58125 -0.051831 -0.18865 0.090222 -0.24594 0.16271 10.811 -0.042794 -0.021987 -0.035935 0.090081 0.13181 0.10304 0.18827 0.26782 0.18475 0.37989 0.26966 0.21236 0.00073081 0.0066666 0.0053743 0.0061412 2.5071
5.4844 -0.13786 -0.14314 -0.19094 -0.45365 0 -0.44256 -0.14759 -0.2026 -0.037919 -0.25286 0.038 10.981 -0.034175 -0.027202 0.022056 0.096887 0.30221 0.027349 0.25354 0.35031 0.27549 0.42101 0.36564 0.2706 2.7296e-05 0.0092474 0.0048856 0.0059571 3.2397
5.4883 -0.1477 -0.14729 -0.093171 -0.13029 0 -0.10023 -0.26298 -0.18416 -0.26194 -0.19643 -0.26466 11.104 -0.004755 0.051271 0.054947 0.10995 0.43233 0.077102 0.30662 0.43744 0.28834 0.47144 0.48851 0.27729 -0.00016541 0.013916 0.0051149 0.0073264 4.0874
5.4922 -0.1596 -0.15347 -0.04128 0.16941 0 0.1882 -0.33002 -0.16084 -0.4365 -0.13572 -0.54414 11.201 -0.0070784 0.089748 0.050066 0.11261 0.45582 0.082231 0.3431 0.52146 0.31692 0.49091 0.5951 0.28059 0.00059159 0.018351 0.0061247 0.0097261 4.6725
5.4961 -0.16118 -0.15523 -0.067843 0.22458 0 0.21141 -0.31086 -0.15666 -0.44956 -0.12902 -0.61537 11.297 -0.023648 0.094873 0.045512 0.12351 0.38523 0.0694 0.3649 0.56147 0.3611 0.4932 0.64624 0.29828 0.0021305 0.020309 0.0074168 0.011796 4.7432
5.5 -0.1478 -0.14862 -0.14846 -0.00076743 0 -0.040483 -0.21947 -0.17456 -0.30379 -0.1875 -0.44476 11.402 -0.020054 0.103 0.090431 0.16746 0.29414 0.10791 0.37634 0.51043 0.3966 0.50628 0.63142 0.33948 0.0036395 0.019295 0.0083324 0.012397 4.3226
5.5039 -0.12623 -0.13464 -0.21952 -0.33187 0 -0.3728 -0.11039 -0.19796 -0.11161 -0.26567 -0.17055 11.502 -0.035854 0.054678 0.067378 0.15612 0.25499 0.052902 0.37546 0.44722 0.36175 0.5183 0.5738 0.32697 0.0042042 0.01686 0.0085365 0.011541 3.6789
5.5078 -0.10947 -0.11867 -0.22556 -0.51501 0 -0.53401 -0.044259 -0.20593 -0.0092462 -0.29602 0.0045312 11.572 -0.028635 0.050732 0.042874 0.14654 0.28393 0.061342 0.3437 0.40469 0.36098 0.48715 0.51171 0.29804 0.0035342 0.015273 0.0082097 0.010371 3.1415
5.5117 -0.10656 -0.10676 -0.16077 -0.40828 0 -0.40237 -0.052517 -0.18785 -0.056209 -0.24185 -0.033067 11.595 -0.025521 0.040627 0.035329 0.128 0.33429 0.055787 0.31185 0.37845 0.35758 0.45223 0.46975 0.22214 0.0022396 0.015641 0.0078363 0.010163 2.8859
5.5156 -0.11501 -0.10115 -0.072514 -0.087825 0 -0.073314 -0.12114 -0.14858 -0.1958 -0.12794 -0.22295 11.582 -0.040392 0.0083525 0.034227 0.092325 0.33966 0.00074214 0.28304 0.34855 0.31941 0.41472 0.44075 0.1101 0.0013569 0.017002 0.0077972 0.011192 2.8336
5.5195 -0.12199 -0.098039 -0.02364 0.21058 0 0.21477 -0.20045 -0.10387 -0.30337 -0.024336 -0.37874 11.557 -0.076283 -0.020446 -0.020926 0.029381 0.26853 -0.099499 0.2204 0.25917 0.20004 0.31834 0.39285 0.040306 0.0014897 0.01716 0.0080832 0.01244 2.7286
5.5234 -0.11387 -0.090073 -0.04304 0.2707 0 0.2593 -0.23399 -0.070915 -0.28201 0.0057217 -0.33398 11.541 -0.13307 -0.066786 -0.026483 -0.028767 0.14674 -0.1287 0.1294 0.13116 0.11103 0.25884 0.29737 -0.037197 0.002315 0.014546 0.008317 0.012419 2.3307
5.5273 -0.086977 -0.072329 -0.10379 0.059766 0 0.04319 -0.19011 -0.05808 -0.13199 -0.045139 -0.076299 11.537 -0.1571 -0.10853 -0.034794 -0.06086 0.033277 -0.090575 0.056521 0.022707 0.098238 0.18664 0.15636 -0.05445 0.0029037 0.0095928 0.0080367 0.010411 1.5885
5.5313 -0.051311 -0.047418 -0.14611 -0.24772 0 -0.25496 -0.079411 -0.058164 0.055414 -0.12083 0.23397 11.531 -0.16869 -0.15443 -0.066744 -0.072579 -0.027265 -0.05831 0.0030274 -0.061676 0.074144 0.1153 0.00764 -0.055705 0.0025717 0.00448 0.0070372 0.0070787 0.6728
5.5352 -0.023893 -0.025141 -0.12613 -0.40465 0 -0.39692 0.051687 -0.050756 0.16984 -0.14343 0.38034 11.508 -0.19488 -0.21502 -0.12981 -0.076395 -0.035841 -0.10738 -0.036535 -0.12279 -0.04186 0.06831 -0.09837 -0.094075 0.0014837 0.0014873 0.0055492 0.003957 -0.14147
5.5391 -0.016709 -0.016043 -0.050788 -0.2813 0 -0.265 0.14756 -0.016561 0.16144 -0.073818 0.25755 11.466 -0.22703 -0.28045 -0.13845 -0.10875 -0.030907 -0.23594 -0.0695 -0.13541 -0.072459 0.091912 -0.13387 -0.15337 0.00046177 0.0013198 0.0041412 0.0022822 -0.65072
5.543 -0.028369 -0.023464 0.028492 0.034717 0 0.048626 0.17445 0.043217 0.069337 0.055064 -0.038269 11.416 -0.24745 -0.31803 -0.16534 -0.12428 -0.05152 -0.26535 -0.13469 -0.1311 -0.13734 0.046517 -0.11382 -0.17037 0.00019769 0.0027396 0.003387 0.0021475 -0.82505
5.5469 -0.045861 -0.040575 0.056846 0.30544 0 0.31069 0.13637 0.098928 -0.016998 0.15931 -0.27205 11.366 -0.24848 -0.30804 -0.17583 -0.12763 -0.10386 -0.25367 -0.17221 -0.12961 -0.17467 0.023123 -0.08466 -0.19297 0.00062739 0.0037116 0.0034931 0.0026214 -0.77518
5.5508 -0.054856 -0.055253 0.017669 0.32464 0 0.32258 0.066163 0.10883 -0.029027 0.16531 -0.24503 11.314 -0.22273 -0.27115 -0.17102 -0.11958 -0.15758 -0.23023 -0.17227 -0.14256 -0.17357 0.033078 -0.088957 -0.21146 0.0010533 0.003039 0.0041357 0.0026328 -0.62925
5.5547 -0.050364 -0.059194 -0.057354 0.075339 0 0.070909 -0.0008504 0.052952 0.032439 0.065482 0.047791 11.247 -0.15982 -0.27194 -0.18212 -0.098377 -0.17216 -0.21566 -0.16198 -0.18043 -0.16024 0.027481 -0.1325 -0.16401 0.00086992 0.0011661 0.0046567 0.0018297 -0.42903
5.5586 -0.039533 -0.053817 -0.11512 -0.25741 0 -0.26104 -0.049886 -0.04265 0.10496 -0.074505 0.40204 11.154 -0.13303 -0.22646 -0.14266 -0.07368 -0.12957 -0.15736 -0.17134 -0.17604 -0.10529 0.015783 -0.1787 -0.16401 0.00016871 -0.00037293 0.0045257 0.00074687 -0.12681
5.5625 -0.034763 -0.048065 -0.12112 -0.42736 0 -0.43052 -0.088927 -0.11721 0.1175 -0.1633 0.54955 11.037 -0.12584 -0.16479 -0.10674 -0.053558 -0.046975 -0.070414 -0.14613 -0.12723 -0.082478 0.074377 -0.17472 -0.14269 -0.00036523 -0.0002453 0.0037502 0.00026269 0.32808
5.5664 -0.042977 -0.049989 -0.081346 -0.313 0 -0.3176 -0.13045 -0.12021 0.045845 -0.15085 0.35922 10.909 -0.12289 -0.091715 -0.088655 -0.030162 0.03853 -0.028 -0.094485 -0.035677 -0.06444 0.14819 -0.090022 -0.085637 -0.00014336 0.0017512 0.0029042 0.00088072 0.89922
5.5703 -0.059654 -0.059389 -0.032404 -0.0070761 0 -0.014349 -0.17103 -0.055428 -0.070744 -0.063975 -0.060347 10.787 -0.10811 -0.023586 -0.08955 0.0045774 0.098369 -0.063001 -0.033227 0.091887 -0.026915 0.19204 0.060777 -0.00082928 0.00074324 0.0047509 0.0027105 0.0024056 1.4541
5.5742 -0.072161 -0.067797 -0.011323 0.25652 0 0.24677 -0.1894 0.016248 -0.16129 0.016212 -0.43815 10.675 -0.054062 -0.051676 -0.058313 0.060589 0.13058 -0.0064825 -0.0077305 0.2332 0.018917 0.23411 0.22644 0.0070379 0.0016174 0.00761 0.003476 0.0041665 1.8466
5.5781 -0.069542 -0.065791 -0.029672 0.28093 0 0.2703 -0.16655 0.023489 -0.17701 0.017446 -0.54154 10.565 -0.023104 -0.010738 -0.074281 0.10712 0.15482 0.009026 0.051199 0.29596 0.045866 0.29326 0.35158 0.038078 0.0018708 0.0096579 0.0048314 0.0055085 2.0226
5.582 -0.051074 -0.051294 -0.069168 0.053559 0 0.045283 -0.10968 -0.05526 -0.12654 -0.068565 -0.34692 10.448 0.0077472 0.012037 -0.008942 0.13973 0.19102 0.031071 0.10246 0.31982 0.10158 0.35417 0.40926 0.11462 0.0015176 0.010878 0.0060023 0.0061635 2.058
5.5859 -0.027136 -0.031857 -0.098092 -0.24786 0 -0.24946 -0.055639 -0.16998 -0.067327 -0.1809 -0.049072 10.315 0.032593 0.017249 0.078024 0.1625 0.24061 0.069506 0.12194 0.32683 0.15509 0.40493 0.4116 0.17625 0.001112 0.011586 0.0064021 0.0063043 2.0953
5.5898 -0.011926 -0.019058 -0.09419 -0.39232 0 -0.385 -0.045983 -0.23729 -0.060343 -0.2372 0.096765 10.168 0.031443 0.045219 0.02538 0.18505 0.28465 0.11962 0.087656 0.33884 0.13183 0.4322 0.39322 0.10919 0.0011524 0.01203 0.0060583 0.0063393 2.2244
5.5938 -0.013557 -0.019766 -0.058528 -0.27041 0 -0.25833 -0.091851 -0.20814 -0.12226 -0.19681 -0.024558 10.01 0.048834 0.081801 -0.0542 0.15508 0.29865 0.04161 0.11453 0.3668 0.12976 0.39021 0.38143 0.087685 0.0015981 0.012235 0.0055229 0.0066116 2.3975
5.5977 -0.028721 -0.031304 -0.013295 0.024849 0 0.030473 -0.15906 -0.10736 -0.21044 -0.090659 -0.30143 9.8439 0.033837 0.085662 -0.10238 0.15249 0.27049 0.00012115 0.091015 0.33521 0.15937 0.31519 0.37534 0.044581 0.0019746 0.012061 0.0053599 0.0071553 2.4452
5.6016 -0.045544 -0.044045 0.013183 0.27054 0 0.25799 -0.18939 -0.01091 -0.25252 0.0044741 -0.48822 9.6708 0.015675 0.069328 -0.12599 0.13186 0.20739 -0.054996 0.036533 0.26509 0.11587 0.24154 0.34843 -0.0025173 0.0019133 0.011294 0.0056679 0.0076244 2.1867
5.6055 -0.05231 -0.048947 0.0046123 0.28331 0 0.25086 -0.14406 0.018906 -0.19984 0.02634 -0.40184 9.4918 0.0036342 0.03672 -0.1318 0.083657 0.1285 -0.13558 -0.032542 0.17505 -0.016272 0.17905 0.27192 -0.037352 0.0015322 0.0097264 0.0060456 0.0074661 1.5593
5.6094 -0.045672 -0.04394 -0.032525 0.057232 0 0.018549 -0.035132 -0.016268 -0.065735 -0.025127 -0.066901 9.3105 -0.048098 -0.036111 -0.12453 0.097579 0.051241 -0.1458 -0.10709 0.079212 -0.010943 0.071762 0.14147 -0.039742 0.0012622 0.0073095 0.0060048 0.0062979 0.68102
5.6133 -0.032528 -0.03455 -0.072338 -0.23346 0 -0.25595 0.081112 -0.057529 0.080037 -0.089607 0.30269 9.1312 -0.03791 -0.029853 -0.16076 0.056897 -0.016787 -0.12638 -0.11415 -0.05996 0.02265 0.049661 -0.012959 -0.045772 0.0013352 0.0043611 0.005439 0.0042683 -0.19977
5.6172 -0.024343 -0.028858 -0.086083 -0.36786 0 -0.3586 0.14442 -0.044077 0.1584 -0.095611 0.46823 8.9552 -0.032684 -0.092508 -0.14683 0.018207 -0.075411 -0.13878 -0.15382 -0.16665 0.029461 0.010083 -0.14241 -0.11031 0.0015148 0.0016328 0.0047249 0.0020962 -0.83643
5.6211 -0.028125 -0.031023 -0.062233 -0.24642 0 -0.20919 0.13285 0.032685 0.13608 -0.01834 0.34694 8.7785 -0.039085 -0.15974 -0.12704 -0.011205 -0.12391 -0.17341 -0.20503 -0.23505 0.011049 -0.023164 -0.20956 -0.18315 0.0013762 3.6564e-06 0.0043852 0.00066087 -1.114
5.625 -0.040755 -0.038175 -0.016143 0.034302 0 0.07805 0.074212 0.12242 0.048136 0.098985 0.06941 8.5944 -0.049524 -0.11528 -0.17979 -0.035264 -0.1565 -0.20176 -0.21563 -0.27512 -0.013506 0.0031032 -0.21263 -0.18603 0.0008335 -0.00010409 0.0046344 0.00038554 -1.0933
5.6289 -0.05099 -0.042656 0.019411 0.25721 0 0.28347 0.01972 0.15943 -0.029412 0.1769 -0.12732 8.3985 -0.056724 -0.12081 -0.1967 -0.052947 -0.16583 -0.22786 -0.19468 -0.22032 0.034067 0.012848 -0.18409 -0.20229 0.00031557 0.00087561 0.0052122 0.0009089 -0.94265
5.6328 -0.047863 -0.037742 0.018081 0.25271 0 0.25121 0.0032631 0.1168 -0.037043 0.15999 -0.085271 8.1911 -0.05807 -0.13118 -0.18759 -0.047914 -0.1503 -0.21139 -0.16218 -0.18959 0.10877 0.017826 -0.16394 -0.15924 0.00035465 0.0018847 0.0056295 0.0013737 -0.80865
5.6367 -0.029286 -0.022684 -0.018871 0.030103 0 0.0084464 0.019547 0.026145 0.023989 0.05933 0.15382 7.9765 -0.06799 -0.11504 -0.16211 -0.027319 -0.11742 -0.18366 -0.11081 -0.16419 0.15098 0.04951 -0.16745 -0.10696 0.00099177 0.0020455 0.0055776 0.001147 -0.71883
5.6406 -0.0041724 -0.0035521 -0.061406 -0.22949 0 -0.25613 0.036245 -0.049936 0.094488 -0.055503 0.38348 7.7593 -0.084916 -0.08143 -0.12374 0.0020367 -0.078905 -0.16052 -0.049641 -0.13383 0.16555 0.11244 -0.17281 -0.055511 0.0016419 0.0014095 0.0051353 0.00036792 -0.58715
5.6445 0.013854 0.010789 -0.072534 -0.31435 0 -0.33741 0.026234 -0.066198 0.10522 -0.10831 0.39351 7.5417 -0.0814 -0.10786 -0.067558 0.030293 -0.041821 -0.1432 -0.018577 -0.095164 0.26072 0.17303 -0.1399 0.042328 0.0016182 0.00096561 0.0046244 -0.00018466 -0.31249
5.6484 0.016655 0.014893 -0.037348 -0.14847 0 -0.17088 -0.0091667 -0.024872 0.032618 -0.07232 0.13301 7.3235 -0.098533 -0.099772 -0.048338 0.038496 -0.0042464 -0.11589 0.051143 0.026847 0.21972 0.20648 -0.046293 0.034546 0.0008274 0.0018236 0.0042893 0.0001822 0.11185
5.6523 0.0078374 0.010774 0.023909 0.14698 0 0.11857 -0.044552 0.032042 -0.081595 0.01207 -0.24765 7.1041 -0.096595 -0.056536 -0.031841 0.04824 0.039759 -0.12562 0.075731 0.11262 0.24685 0.23152 0.088474 0.040399 -6.8718e-05 0.0042274 0.0041136 0.0014021 0.5692
5.6563 2.8103e-05 0.0066788 0.070409 0.34636 0 0.31315 -0.055757 0.05701 -0.16245 0.070516 -0.50618 6.884 -0.083624 -0.026974 -0.029602 0.062263 0.089999 -0.16146 0.080793 0.16464 0.30454 0.26757 0.21129 0.059028 -0.00022649 0.0072528 0.0039189 0.0026641 0.89539
5.6602 0.0050592 0.011128 0.072428 0.29529 0 0.26957 -0.041993 0.030039 -0.16014 0.052626 -0.4852 6.6656 -0.070764 -0.053041 -0.051845 0.08164 0.13456 -0.19546 0.098268 0.19606 0.32288 0.32338 0.27113 0.073452 0.00059865 0.009466 0.0036161 0.0031336 0.99504
5.6641 0.024687 0.026415 0.035042 0.032472 0 0.028734 -0.025152 -0.030669 -0.088122 -0.029814 -0.22434 6.4519 -0.026702 -0.02302 -0.035223 0.11736 0.15528 -0.11139 0.055505 0.14443 0.2429 0.28875 0.25402 0.063994 0.0018125 0.0099813 0.0033455 0.0027231 0.89792
5.668 0.049214 0.046551 -0.0056269 -0.23854 0 -0.21653 -0.027784 -0.083181 -0.010351 -0.11267 0.074628 6.2451 -0.040551 -0.013811 0.012354 0.13939 0.14087 -0.10048 0.032432 0.11273 0.21412 0.24463 0.18913 0.10079 0.0025117 0.0090182 0.0033646 0.0021786 0.7072
5.6719 0.065182 0.06158 -0.011065 -0.30632 0 -0.27066 -0.049906 -0.089102 0.012047 -0.12866 0.2008 6.0467 -0.066301 -0.023008 0.019926 0.13121 0.096448 -0.10401 0.0068515 0.071013 0.13951 0.17873 0.12172 0.065503 0.0022709 0.0075306 0.0037906 0.0023617 0.48734
5.6758 0.066023 0.065223 0.028891 -0.11495 0 -0.086169 -0.065305 -0.036961 -0.028553 -0.05773 0.089124 5.857 -0.092696 -0.045893 -0.029238 0.094664 0.040233 -0.1081 -0.034868 0.020658 0.019325 0.095325 0.075895 -0.042278 0.0014469 0.0063054 0.0044377 0.0033688 0.19476
5.6797 0.057157 0.059909 0.087955 0.1937 0 0.20054 -0.041074 0.05081 -0.079431 0.059197 -0.13799 5.6754 -0.13244 -0.073184 -0.11327 0.048617 -0.011044 -0.13007 -0.10574 -0.0094403 -0.062309 0.015247 0.038083 -0.12144 0.00075982 0.0053557 0.0049037 0.0043111 -0.28188
5.6836 0.051486 0.05501 0.12439 0.39099 0 0.37584 0.035206 0.13125 -0.07044 0.15228 -0.27079 5.5013 -0.15118 -0.12871 -0.14985 0.0073201 -0.055821 -0.21393 -0.1896 -0.10861 -0.16069 -0.04448 -0.026397 -0.21315 0.0006112 0.0040903 0.0048438 0.004001 -1.0032
5.6875 0.058976 0.059475 0.11428 0.33824 0 0.31471 0.14214 0.16783 0.027583 0.17488 -0.17508 5.3348 -0.17426 -0.16527 -0.16384 -0.025372 -0.10783 -0.2199 -0.24273 -0.22811 -0.23293 -0.12794 -0.13932 -0.24927 0.00080591 0.0020087 0.0042142 0.0019597 -1.8865
5.6914 0.07874 0.074718 0.070439 0.09097 0 0.076417 0.23534 0.15465 0.1758 0.13579 0.10697 5.1774 -0.17912 -0.21175 -0.1805 -0.047989 -0.18104 -0.21257 -0.2776 -0.35519 -0.24989 -0.19538 -0.28764 -0.27441 0.00088151 -0.00076166 0.0032979 -0.001137 -2.7233
5.6953 0.099885 0.093532 0.032238 -0.14871 0 -0.1441 0.27432 0.12047 0.29365 0.088256 0.39335 5.0322 -0.1543 -0.27847 -0.21376 -0.062792 -0.2717 -0.24733 -0.30929 -0.47331 -0.21503 -0.22139 -0.43113 -0.3247 0.00062928 -0.0035386 0.0025031 -0.0039665 -3.2997
5.6992 0.11028 0.10592 0.034504 -0.19184 0 -0.17019 0.24675 0.10676 0.31803 0.085692 0.50456 4.902 -0.15451 -0.2552 -0.2219 -0.089886 -0.35391 -0.28405 -0.35069 -0.5268 -0.29284 -0.27032 -0.53127 -0.36621 0.00025323 -0.0056174 0.002091 -0.0055723 -3.5249
5.7031 0.1061 0.10704 0.080172 -0.008022 0 0.01862 0.1745 0.13442 0.24946 0.13929 0.39963 4.7885 -0.14435 -0.23215 -0.26947 -0.14417 -0.39504 -0.34327 -0.3927 -0.5554 -0.35291 -0.32738 -0.576 -0.4035 5.8204e-05 -0.006733 0.0020292 -0.0060134 -3.4712
5.707 0.09468 0.10077 0.13799 0.2557 0 0.27304 0.099573 0.18542 0.15 0.2102 0.20005 4.6913 -0.12685 -0.21138 -0.27701 -0.19023 -0.38044 -0.33524 -0.40492 -0.54796 -0.34172 -0.34921 -0.58084 -0.43829 7.3871e-05 -0.0070816 0.0020621 -0.0061397 -3.3029
5.7109 0.088434 0.096184 0.16683 0.39398 0 0.39403 0.060415 0.21676 0.095666 0.24157 0.085498 4.6099 -0.1083 -0.19552 -0.25203 -0.20664 -0.3269 -0.28028 -0.38452 -0.51932 -0.29658 -0.3323 -0.5688 -0.44679 5.3294e-05 -0.0069951 0.001925 -0.0067596 -3.1607
5.7148 0.095089 0.10003 0.14746 0.3043 0 0.29051 0.072838 0.1974 0.12068 0.20474 0.14605 4.544 -0.098533 -0.188 -0.24591 -0.17331 -0.27223 -0.25797 -0.34218 -0.50198 -0.3098 -0.29245 -0.54863 -0.38762 -0.00017465 -0.0066401 0.0015427 -0.0079502 -3.0874
5.7188 0.11174 0.11152 0.097246 0.064265 0 0.049664 0.12456 0.13723 0.19515 0.12295 0.30966 4.4944 -0.079816 -0.20169 -0.2241 -0.14457 -0.24686 -0.17839 -0.31862 -0.43464 -0.23726 -0.22936 -0.5102 -0.34135 -0.00043839 -0.005985 0.0010743 -0.0090563 -3.0328
5.7227 0.12731 0.12342 0.056483 -0.13298 0 -0.13455 0.18377 0.081333 0.25103 0.053745 0.40305 4.4601 -0.061021 -0.20085 -0.18963 -0.12207 -0.24977 -0.18197 -0.26926 -0.4011 -0.19802 -0.20092 -0.43866 -0.27932 -0.00038611 -0.0049597 0.000788 -0.0092839 -2.9108
5.7266 0.1313 0.12821 0.057207 -0.13161 0 -0.11641 0.21566 0.071934 0.2341 0.043538 0.29712 4.4378 -0.054245 -0.17527 -0.15942 -0.092347 -0.24918 -0.20532 -0.20698 -0.3446 -0.17509 -0.17535 -0.33329 -0.23992 8.2999e-05 -0.0035746 0.0008654 -0.0083218 -2.6551
5.7305 0.12182 0.12397 0.098727 0.066083 0 0.086835 0.19891 0.11025 0.14255 0.090455 0.019905 4.4225 -0.06032 -0.12587 -0.14795 -0.053663 -0.20943 -0.19979 -0.1489 -0.24425 -0.14982 -0.13205 -0.21427 -0.23853 0.00062178 -0.0019067 0.0012763 -0.0065054 -2.2469
5.7344 0.10695 0.11543 0.14877 0.30395 0 0.31082 0.13559 0.15287 0.025242 0.14534 -0.25563 4.411 -0.048442 -0.082578 -0.17212 -0.038203 -0.12341 -0.14035 -0.13199 -0.17544 -0.093887 -0.074732 -0.11264 -0.23249 0.00075178 -5.7612e-05 0.0018026 -0.0045036 -1.7233
5.7383 0.098425 0.10984 0.16915 0.3956 0 0.37618 0.050383 0.14822 -0.055392 0.15124 -0.34212 4.4053 -0.035223 -0.055961 -0.14639 -0.0023119 -0.023947 -0.11095 -0.11188 -0.098156 -0.11357 -0.067004 -0.052197 -0.13631 0.00040084 0.0018013 0.0021824 -0.0028841 -1.1799
5.7422 0.10269 0.11118 0.14583 0.26969 0 0.23087 -0.020478 0.082751 -0.066049 0.090588 -0.18497 4.4128 -0.027088 -0.029217 -0.10997 0.03921 0.03718 -0.10573 -0.10238 -0.097998 -0.12447 -0.059647 -0.037096 -0.12157 7.3752e-05 0.0033578 0.002265 -0.0018935 -0.75786
5.7461 0.11597 0.11735 0.09947 0.02411 0 -0.0097983 -0.046244 -0.0034054 -0.020033 0.0021976 0.090915 4.4428 -0.019981 0.0076611 -0.1024 0.06879 0.027399 -0.10662 -0.09919 -0.14147 -0.10963 -0.060672 -0.052849 -0.14158 0.00040445 0.0042283 0.0020764 -0.0014956 -0.59848
5.75 0.12708 0.122 0.068322 -0.15151 0 -0.15564 -0.016563 -0.046346 0.039858 -0.046845 0.27439 4.5006 -0.0079868 0.058792 -0.16172 0.06654 -0.041311 -0.092581 -0.094076 -0.15968 -0.07107 -0.091169 -0.078345 -0.093171 0.0014874 0.0041949 0.0017727 -0.0015005 -0.77146
5.7539 0.12569 0.11932 0.076815 -0.12348 0 -0.092074 0.05351 -0.0096561 0.076463 -0.01349 0.23068 4.5852 -0.033192 -0.037438 -0.12838 0.027294 -0.12117 -0.15042 -0.13295 -0.17084 -0.114 -0.10537 -0.10025 -0.1334 0.0026675 0.0034009 0.001534 -0.0016561 -1.2212
5.7578 0.10981 0.10801 0.11509 0.083022 0 0.13032 0.13144 0.085595 0.083612 0.085814 0.007017 4.6916 -0.094843 -0.11225 -0.1331 -0.0018063 -0.16553 -0.15748 -0.19408 -0.21402 -0.17443 -0.12728 -0.12104 -0.22303 0.0030535 0.0022574 0.0014809 -0.001735 -1.7805
5.7617 0.087071 0.091883 0.14613 0.30453 0 0.33624 0.18377 0.17665 0.084126 0.18523 -0.20217 4.815 -0.1381 -0.17126 -0.14755 -0.034646 -0.16467 -0.15953 -0.24167 -0.25357 -0.20281 -0.15646 -0.15617 -0.27478 0.0023031 0.0010891 0.0016483 -0.0016781 -2.2554
5.7656 0.068948 0.077013 0.13537 0.36638 0 0.3627 0.19205 0.20695 0.10498 0.21834 -0.20503 4.955 -0.15018 -0.22128 -0.16807 -0.065174 -0.15113 -0.17143 -0.26756 -0.28771 -0.21377 -0.1962 -0.22163 -0.26913 0.00093802 -0.00013915 0.0020005 -0.001711 -2.5249
5.7695 0.062245 0.06761 0.079327 0.21702 0 0.18479 0.15956 0.16685 0.15111 0.16788 0.038126 5.1138 -0.17793 -0.2745 -0.22978 -0.050661 -0.16944 -0.16661 -0.30277 -0.369 -0.33538 -0.25851 -0.31858 -0.2828 -0.00011425 -0.0016874 0.00245 -0.0022497 -2.5854
5.7734 0.064315 0.063327 0.010174 -0.033775 0 -0.06669 0.10646 0.096106 0.19912 0.0777 0.38063 5.2922 -0.18658 -0.2464 -0.2297 -0.056334 -0.2348 -0.18121 -0.32043 -0.44558 -0.34495 -0.2905 -0.42503 -0.35218 -0.00031021 -0.0035759 0.0028698 -0.0035523 -2.5117
5.7773 0.065418 0.059671 -0.027974 -0.20103 0 -0.2076 0.057949 0.049245 0.21566 0.017839 0.59685 5.4852 -0.16132 -0.23937 -0.21067 -0.04759 -0.31544 -0.16446 -0.32855 -0.48164 -0.36095 -0.29223 -0.5022 -0.37694 0.00013041 -0.005266 0.0031174 -0.0053642 -2.3786
5.7813 0.056373 0.051217 -0.012998 -0.16707 0 -0.1417 0.032732 0.053691 0.18543 0.030352 0.54812 5.6827 -0.14509 -0.23836 -0.17258 -0.035999 -0.3546 -0.16912 -0.31947 -0.45821 -0.35378 -0.26208 -0.51457 -0.37927 0.00056621 -0.0059078 0.0030862 -0.0069188 -2.2093
5.7852 0.035692 0.035585 0.037664 0.029956 0 0.067845 0.036857 0.092936 0.12584 0.09811 0.28077 5.8754 -0.17714 -0.21891 -0.11606 -0.038644 -0.31561 -0.24443 -0.28668 -0.37091 -0.28137 -0.20239 -0.45181 -0.38833 0.00059641 -0.0050348 0.002764 -0.0074053 -1.9833
5.7891 0.010844 0.015528 0.079802 0.2285 0 0.24976 0.063384 0.12419 0.075004 0.15973 -0.016275 6.0596 -0.15138 -0.23895 -0.10385 -0.05892 -0.21291 -0.22966 -0.25302 -0.32799 -0.18097 -0.14364 -0.33649 -0.29989 0.0003728 -0.0030732 0.0022583 -0.0065637 -1.6756
5.793 -0.0072319 -0.0024602 0.075964 0.2698 0 0.25705 0.09559 0.113 0.061251 0.15747 -0.1573 6.2394 -0.12899 -0.23945 -0.12218 -0.023277 -0.1023 -0.22718 -0.19189 -0.22213 -0.084697 -0.035477 -0.20978 -0.20425 0.0003073 -0.0010955 0.0017599 -0.0048798 -1.2779
5.7969 -0.012192 -0.012382 0.023955 0.11908 0 0.078206 0.11218 0.057309 0.077778 0.080215 -0.094921 6.4221 -0.089639 -0.19393 -0.13877 0.017256 -0.036787 -0.18893 -0.099076 -0.1087 0.016545 0.069503 -0.10399 -0.11389 0.00056174 7.7864e-05 0.0014659 -0.0031567 -0.78521
5.8008 -0.0068535 -0.012997 -0.041588 -0.11097 0 -0.1566 0.094584 -0.015097 0.084418 -0.03052 0.057201 6.6126 -0.038231 -0.1168 -0.14062 0.048628 -0.02364 -0.11169 0.0036425 0.0010926 0.13359 0.1583 -0.022444 -0.031685 0.00089614 0.00065653 0.0015097 -0.0018127 -0.17964
5.8047 -0.00090758 -0.0089514 -0.075666 -0.24999 0 -0.27654 0.0358 -0.069925 0.038029 -0.11367 0.12511 6.8097 -0.0047775 -0.066594 -0.1253 0.082487 -0.019007 -0.030781 0.059958 0.12952 0.28424 0.24655 0.057056 0.046641 0.0010164 0.0017711 0.0019313 -0.00054691 0.54984
5.8086 -0.0035858 -0.0076211 -0.05709 -0.20148 0 -0.19978 -0.052656 -0.091024 -0.070287 -0.13339 0.014944 7.007 -0.0014836 0.01249 -0.036267 0.11041 0.033674 0.0086805 0.14552 0.19654 0.34356 0.35301 0.1577 0.1635 0.00099178 0.0044703 0.0026845 0.0012868 1.3558
5.8125 -0.016848 -0.013766 -0.0043092 -0.014437 0 0.0066602 -0.14156 -0.088484 -0.2009 -0.10153 -0.21709 7.198 0.036976 0.078796 0.015766 0.13559 0.15178 0.029695 0.1815 0.26137 0.35744 0.41386 0.27825 0.23234 0.0012294 0.0086604 0.0036519 0.0039191 2.1027
5.8164 -0.034154 -0.025955 0.038919 0.15803 0 0.18036 -0.19564 -0.086465 -0.28841 -0.063272 -0.41506 7.3794 0.074425 0.13555 0.019167 0.1667 0.29144 0.039823 0.19624 0.32306 0.354 0.44028 0.38843 0.26053 0.0019889 0.01295 0.0046581 0.0067348 2.608
5.8203 -0.045632 -0.037651 0.036823 0.1785 0 0.18768 -0.19205 -0.10179 -0.28697 -0.059706 -0.44831 7.5525 0.087167 0.17762 -0.017992 0.20427 0.3758 0.046036 0.21233 0.36915 0.35588 0.44436 0.44958 0.26056 0.0029562 0.015604 0.0054955 0.0086252 2.7426
5.8242 -0.045631 -0.042294 -0.011554 0.030135 0 0.023708 -0.13484 -0.12994 -0.20452 -0.096873 -0.31049 7.7213 0.15001 0.12841 -0.021896 0.20156 0.35341 0.05705 0.18244 0.33466 0.36514 0.40972 0.44339 0.23175 0.0033839 0.015822 0.0059839 0.0088607 2.5174
5.8281 -0.036974 -0.038496 -0.072273 -0.17273 0 -0.1866 -0.054696 -0.14874 -0.098662 -0.14342 -0.11738 7.8901 0.1451 0.11919 0.0075729 0.208 0.24029 0.060061 0.13754 0.29246 0.34919 0.41334 0.38494 0.20604 0.0027408 0.014262 0.0060528 0.0077194 2.0813
5.832 -0.028733 -0.031219 -0.10289 -0.27425 0 -0.28517 0.0079282 -0.13659 -0.035755 -0.15656 -0.010568 8.0611 0.13389 0.10215 -0.017372 0.19697 0.11061 0.033248 0.09836 0.2296 0.33461 0.36771 0.30923 0.17947 0.0012622 0.012368 0.0057941 0.0062991 1.6256
5.8359 -0.029312 -0.027927 -0.084994 -0.19687 0 -0.20074 0.026684 -0.091239 -0.043425 -0.11563 -0.045784 8.2334 0.12914 0.069678 -0.063389 0.16807 0.041286 -0.0057747 0.053475 0.16353 0.2899 0.28025 0.24329 0.13001 -0.00015161 0.011127 0.0054358 0.0056536 1.2653
5.8398 -0.040089 -0.032771 -0.037891 -4.7857e-05 0 -0.0014034 0.0042962 -0.034109 -0.092607 -0.038575 -0.15303 8.4012 0.12418 0.031695 -0.027367 0.13422 0.05344 -0.014202 -0.027324 0.13202 0.14715 0.20828 0.18737 0.021071 -0.00063354 0.010334 0.0052309 0.0059924 0.98724
5.8438 -0.054447 -0.043424 -0.0031142 0.16558 0 0.15892 -0.031641 0.0040457 -0.12249 0.030385 -0.19643 8.5554 0.11876 0.049964 -0.099316 0.085091 0.097733 -0.03844 -0.092783 0.071571 0.11769 0.13864 0.12052 -0.023429 -2.2047e-05 0.0089857 0.0053185 0.0066096 0.69846
5.8477 -0.062895 -0.053113 -0.011654 0.17275 0 0.15815 -0.049035 0.0058667 -0.088645 0.052419 -0.085198 8.6876 0.08256 -0.0321 -0.11744 0.043421 0.096251 -0.092758 -0.13275 0.0019008 0.052471 0.075072 0.024934 -0.084637 0.0010816 0.00639 0.0056397 0.0065554 0.32853
5.8516 -0.060341 -0.0561 -0.059317 0.013959 0 -0.001642 -0.033175 -0.01911 0.002948 0.022296 0.15011 8.7965 0.041063 -0.11133 -0.099362 0.018446 0.0083659 -0.13731 -0.17374 -0.074631 0.01433 0.026337 -0.092054 -0.13767 0.001874 0.0029804 0.0059627 0.0054306 -0.098193
5.8555 -0.04995 -0.052141 -0.10941 -0.1927 0 -0.19687 0.005334 -0.04151 0.10117 -0.027661 0.37324 8.8914 0.013626 -0.12392 -0.077297 0.011888 -0.1322 -0.14677 -0.21939 -0.15092 0.020633 -0.0067323 -0.19656 -0.16336 0.0019835 0.00012392 0.0060122 0.0036416 -0.47066
5.8594 -0.040581 -0.046336 -0.121 -0.29222 0 -0.27712 0.041253 -0.035073 0.14861 -0.051577 0.43823 8.9883 0.0094476 -0.099631 -0.13578 0.0067442 -0.23984 -0.1256 -0.20173 -0.20072 -0.048133 -0.045109 -0.24875 -0.15104 0.0016362 -0.00090368 0.0056343 0.0019802 -0.66378
5.8633 -0.039793 -0.044596 -0.081049 -0.20925 0 -0.17969 0.054535 0.0021756 0.12299 -0.025268 0.29547 9.0995 -0.0085236 -0.082659 -0.19256 0.011915 -0.24231 -0.094541 -0.19688 -0.18625 -0.082127 -0.0097956 -0.22941 -0.15316 0.0013074 0.0001059 0.0049066 0.00098036 -0.61593
5.8672 -0.047846 -0.048569 -0.015673 -0.00497 0 0.022734 0.043525 0.045415 0.050142 0.033461 0.031017 9.2239 -0.02995 -0.11043 -0.22846 0.019364 -0.13745 -0.1039 -0.17245 -0.12589 -0.076435 0.03485 -0.15275 -0.16695 0.0012763 0.0021599 0.0041215 0.00061985 -0.3594
5.8711 -0.057429 -0.054214 0.028736 0.16867 0 0.17722 0.022034 0.061498 -0.019008 0.07612 -0.18984 9.3459 -0.037977 -0.12977 -0.22039 0.030724 0.0043097 -0.1079 -0.14039 -0.045727 -0.056508 0.083623 -0.056645 -0.147 0.0014929 0.0038441 0.0036352 0.00054162 0.007211
5.875 -0.059406 -0.055187 0.020297 0.18306 0 0.16652 0.0044244 0.034163 -0.047402 0.059963 -0.23582 9.4465 -0.013397 -0.061153 -0.14796 0.050007 0.094308 -0.034127 -0.12521 0.020196 -0.057402 0.14358 0.02211 -0.037698 0.001774 0.0043651 0.003658 0.00048711 0.37751
5.8789 -0.050088 -0.048216 -0.034038 0.029791 0 -0.0019755 -0.0074772 -0.023466 -0.036975 -0.017233 -0.10049 9.5178 0.014376 -0.033314 -0.16271 0.074777 0.094102 -0.022517 -0.09649 0.029452 0.012545 0.1477 0.069967 -0.015802 0.0020249 0.0040557 0.0041135 0.00051418 0.68898
5.8828 -0.034324 -0.036045 -0.093296 -0.17323 0 -0.20155 -0.024028 -0.078265 -0.022711 -0.11171 0.093939 9.5697 0.047314 0.023365 -0.10244 0.12945 0.043407 0.041574 0.0030935 0.1052 0.045989 0.232 0.10158 -0.0064868 0.0022482 0.0040194 0.0046747 0.00085833 0.94117
5.8867 -0.021903 -0.025527 -0.11297 -0.27124 0 -0.28169 -0.054602 -0.1006 -0.042571 -0.16407 0.18412 9.6229 0.060018 0.060205 -0.063911 0.16559 0.024861 0.09721 0.067194 0.16607 0.05152 0.29806 0.1449 0.020427 0.0024102 0.0052386 0.0049774 0.0016516 1.174
5.8906 -0.020077 -0.022377 -0.078248 -0.19012 0 -0.1817 -0.093932 -0.084079 -0.10679 -0.1436 0.083459 9.6922 0.057705 0.061797 -0.073436 0.16725 0.093551 0.1186 0.06538 0.20156 0.060236 0.31524 0.21698 0.066229 0.0024041 0.0078111 0.0048808 0.0027916 1.42
5.8945 -0.028083 -0.026799 -0.014981 0.0074285 0 0.023686 -0.12137 -0.047709 -0.18854 -0.072292 -0.15375 9.7756 0.10029 0.058162 -0.055538 0.16232 0.22801 0.12242 0.074731 0.3148 0.16086 0.3475 0.30748 0.084657 0.0021913 0.010823 0.0045837 0.004036 1.6603
5.8984 -0.037962 -0.033469 0.029835 0.1701 0 0.18088 -0.11554 -0.020497 -0.24151 -0.0084315 -0.36981 9.8565 0.092893 0.115 -0.060925 0.17105 0.3428 0.076704 0.079533 0.31175 0.17306 0.37794 0.38158 0.054811 0.00193 0.012906 0.0044921 0.0051643 1.8168
5.9023 -0.040957 -0.035854 0.023354 0.17377 0 0.17353 -0.073094 -0.020688 -0.2315 -0.00167 -0.41732 9.918 0.072606 0.080294 -0.078016 0.18138 0.35389 0.056393 0.059431 0.27488 0.14893 0.36408 0.40153 0.062194 0.0018763 0.013091 0.0049121 0.0060358 1.7966
5.9063 -0.034402 -0.031416 -0.028456 0.016224 0 0.0099622 -0.015437 -0.044203 -0.16028 -0.054413 -0.26653 9.9562 0.05867 0.0098516 -0.077803 0.17166 0.24525 0.055579 0.034646 0.22224 0.12675 0.32555 0.35245 0.048982 0.0021066 0.011418 0.0057937 0.0065448 1.5614
5.9102 -0.023679 -0.023595 -0.085237 -0.18173 0 -0.18385 0.02379 -0.069065 -0.065455 -0.12023 -0.026123 9.9812 0.062188 -0.01929 -0.042074 0.1264 0.083408 0.057873 0.025027 0.16418 0.13582 0.28815 0.25379 -0.046203 0.0023692 0.0089066 0.0067266 0.0066009 1.1721
5.9141 -0.017826 -0.019033 -0.10249 -0.26899 0 -0.26039 0.022075 -0.071474 0.0038243 -0.14054 0.13932 10.007 0.018132 -0.079379 -0.11909 0.12015 -0.032452 0.072743 -0.038 0.10379 0.097958 0.2191 0.14698 -0.06748 0.002286 0.0069076 0.0072113 0.0061936 0.76165
5.918 -0.022357 -0.02228 -0.065175 -0.1794 0 -0.16229 -0.015548 -0.042302 0.019656 -0.090491 0.13339 10.039 0.00015851 -0.088653 -0.12265 0.0785 -0.04606 0.021201 -0.069456 0.028369 0.064665 0.16478 0.067256 -0.11473 0.0017537 0.0062298 0.0070091 0.0054515 0.44859
5.9219 -0.034935 -0.032121 0.00056266 0.018863 0 0.035018 -0.059942 0.0066565 -0.0058906 0.0021649 -0.0014242 10.074 -0.035382 -0.090507 -0.13096 0.029643 0.014407 -0.029793 -0.11895 -0.031632 -0.0086941 0.11109 0.020416 -0.17194 0.0011293 0.0066291 0.0063088 0.0045792 0.25388
5.9258 -0.047133 -0.042369 0.046566 0.17643 0 0.18177 -0.078628 0.050394 -0.030224 0.078962 -0.12116 10.102 -0.082138 -0.1098 -0.15299 -0.0090716 0.061801 -0.071212 -0.17612 -0.076338 -0.098786 0.060964 -0.017147 -0.22997 0.00095274 0.0070311 0.0055842 0.0037065 0.094136
5.9297 -0.050769 -0.046443 0.038844 0.17674 0 0.16824 -0.057976 0.067259 -0.012793 0.095097 -0.097012 10.121 -0.084003 -0.16725 -0.13818 -0.021248 0.022395 -0.14298 -0.16946 -0.13436 -0.10685 0.03471 -0.074395 -0.28121 0.0014275 0.0063654 0.0052511 0.002817 -0.13639
[truncated: 1,653,890 more chars]
